# Supplementary material for: Assessing kinesthetic proprioceptive function of the upper limb: a novel dynamic movement reproduction task using a robotic arm
Source: PeerJ. 2021 May 3;9:e11301. doi: 10.7717/peerj.11301 (PMC8101453; doi:10.7717/peerj.11301)
Supplement: Supplemental Information 1 [file peerj-09-11301-s001.zip]

Archive with 53 entries (50 files):
- DMR raw data_Study 1/
- DMR raw data_Study 1/Session 1/
- DMR raw data_Study 1/Session 1/HMData_PP01-1_2019-06-12-14-54-03.txt
- DMR raw data_Study 1/Session 1/HMData_PP02-1_2019-06-12-17-07-31.txt
- DMR raw data_Study 1/Session 1/HMData_PP03-1_2019-06-12-18-11-38.txt
- DMR raw data_Study 1/Session 1/HMData_PP04-1_2019-06-13-11-34-31.txt
- DMR raw data_Study 1/Session 1/HMData_PP05-1_2019-06-13-16-57-09.txt
- DMR raw data_Study 1/Session 1/HMData_PP06-1_2019-06-17-10-57-51.txt
- DMR raw data_Study 1/Session 1/HMData_PP07-1_2019-06-17-11-34-13.txt
- DMR raw data_Study 1/Session 1/HMData_PP08-1_2019-06-17-13-07-22.txt
- DMR raw data_Study 1/Session 1/HMData_PP09-1_2019-06-17-13-56-43.txt
- DMR raw data_Study 1/Session 1/HMData_PP10-1_2019-06-17-17-54-52.txt
- DMR raw data_Study 1/Session 1/HMData_PP11-1_2019-06-18-14-16-11.txt
- DMR raw data_Study 1/Session 1/HMData_PP12-1_2019-06-19-12-17-50.txt
- DMR raw data_Study 1/Session 1/HMData_PP13-1_2019-06-19-17-32-19.txt
- DMR raw data_Study 1/Session 1/HMData_PP14-1_2019-06-20-16-27-15.txt
- DMR raw data_Study 1/Session 1/HMData_PP15-1_2019-06-20-17-08-41.txt
- DMR raw data_Study 1/Session 1/HMData_PP16-1_2019-06-20-19-01-38.txt
- DMR raw data_Study 1/Session 1/HMData_PP17-1_2019-06-24-12-32-52.txt
- DMR raw data_Study 1/Session 1/HMData_PP18-1_2019-06-25-11-02-20.txt
- DMR raw data_Study 1/Session 1/HMData_PP19-1_2019-06-26-11-20-40.txt
- DMR raw data_Study 1/Session 1/HMData_PP20-1_2019-06-26-14-48-17.txt
- DMR raw data_Study 1/Session 1/HMData_PP21-1_2019-06-26-15-42-16.txt
- DMR raw data_Study 1/Session 1/HMData_PP22-1_2019-07-01-12-17-13.txt
- DMR raw data_Study 1/Session 1/HMData_PP23-1_2019-07-02-16-23-46.txt
- DMR raw data_Study 1/Session 1/HMData_PP24-1_2019-07-03-11-33-10.txt
- DMR raw data_Study 1/Session 1/HMData_PP25-1_2019-07-03-09-57-01.txt
- DMR raw data_Study 1/Session 2/
- DMR raw data_Study 1/Session 2/HMData_PP01-2_2019-06-13-10-02-10.txt
- DMR raw data_Study 1/Session 2/HMData_PP02-2_2019-06-13-14-51-06.txt
- DMR raw data_Study 1/Session 2/HMData_PP03-2_2019-06-13-12-16-19.txt
- DMR raw data_Study 1/Session 2/HMData_PP04-2_2019-06-14-11-28-34.txt
- DMR raw data_Study 1/Session 2/HMData_PP05-2_2019-06-14-10-50-13.txt
- DMR raw data_Study 1/Session 2/HMData_PP06-2_2019-06-18-10-37-01.txt
- DMR raw data_Study 1/Session 2/HMData_PP07-2_2019-06-18-11-39-43.txt
- DMR raw data_Study 1/Session 2/HMData_PP08-2_2019-06-18-19-00-05.txt
- DMR raw data_Study 1/Session 2/HMData_PP09-2_2019-06-18-14-44-37.txt
- DMR raw data_Study 1/Session 2/HMData_PP10-2_2019-06-18-16-09-25.txt
- DMR raw data_Study 1/Session 2/HMData_PP11-2_2019-06-19-14-34-34.txt
- DMR raw data_Study 1/Session 2/HMData_PP12-2_2019-06-20-12-11-36.txt
- DMR raw data_Study 1/Session 2/HMData_PP13-2_2019-06-20-17-22-52.txt
- DMR raw data_Study 1/Session 2/HMData_PP14-2_2019-06-21-16-17-52.txt
- DMR raw data_Study 1/Session 2/HMData_PP15-2_2019-06-21-17-01-43.txt
- DMR raw data_Study 1/Session 2/HMData_PP16-2_2019-06-21-10-04-55.txt
- DMR raw data_Study 1/Session 2/HMData_PP17-2_2019-06-25-11-43-28.txt
- DMR raw data_Study 1/Session 2/HMData_PP18-2_2019-06-26-10-39-37.txt
- DMR raw data_Study 1/Session 2/HMData_PP19-2_2019-06-27-11-23-08.txt
- DMR raw data_Study 1/Session 2/HMData_PP20-2_2019-06-27-14-16-36.txt
- DMR raw data_Study 1/Session 2/HMData_PP21-2_2019-06-27-15-30-49.txt
- DMR raw data_Study 1/Session 2/HMData_PP22-2_2019-07-02-12-08-39.txt
- DMR raw data_Study 1/Session 2/HMData_PP23-2_2019-07-03-10-38-33.txt
- DMR raw data_Study 1/Session 2/HMData_PP24-2_2019-07-04-11-39-16.txt
- DMR raw data_Study 1/Session 2/HMData_PP25-2_2019-07-04-13-21-42.txt
