# Supplementary material for: Assessing kinesthetic proprioceptive function of the upper limb: a novel dynamic movement reproduction task using a robotic arm
Source: PeerJ. 2021 May 3;9:e11301. doi: 10.7717/peerj.11301 (PMC8101453; doi:10.7717/peerj.11301)
Supplement: Supplemental Information 1 [file peerj-09-11301-s001.zip › DMR raw data_Study 1/Session 1/HMData_PP01-1_2019-06-12-14-54-03.txt]

Trial1	2	1	blindfold	counterclockwise	practice	Guided	1	0.5	-0.25	0	0.44983	-1.45005	-1.04997	0.801541689178918	-0.046279	-0.121072	0.027013
Trial1	2	1	blindfold	counterclockwise	practice	Guided	1	0.5	-0.25	0.005859375	0.44983	-1.45005	-1.04997	0.801541689178918	-0.0040433	-0.087185	0.0297
Trial1	2	1	blindfold	counterclockwise	practice	Guided	1	0.5	-0.25	0.02575684	0.44983	-1.45005	-1.04998	0.801551683124914	-0.015625	-0.070203	0.011983
Trial1	2	1	blindfold	counterclockwise	practice	Guided	1	0.5	-0.25	0.04577637	0.44983	-1.45005	-1.04998	0.801551683124914	-0.028561	-0.091339	0.015395
Trial1	2	1	blindfold	counterclockwise	practice	Guided	1	0.5	-0.25	0.0657959	0.44982	-1.45005	-1.04998	0.801552308082529	-0.01247	-0.078615	0.036504
Trial1	2	1	blindfold	counterclockwise	practice	Guided	1	0.5	-0.25	0.08581543	0.44982	-1.45005	-1.04998	0.801552308082529	-0.064214	-0.095515	0.042781
Trial1	2	1	blindfold	counterclockwise	practice	Guided	1	0.5	-0.25	0.105835	0.44981	-1.45005	-1.04998	0.801552935030111	-0.087371	-0.103956	0.0073673
Trial1	2	1	blindfold	counterclockwise	practice	Guided	1	0.5	-0.25	0.1258545	0.44965	-1.45004	-1.04998	0.801562970033481	-0.116868	-0.078524	0.0054633
Trial1	2	1	blindfold	counterclockwise	practice	Guided	1	0.5	-0.25	0.145752	0.44948	-1.45003	-1.04998	0.801573666027811	-0.098687	-0.010806	0.05326
Trial1	2	1	blindfold	counterclockwise	practice	Guided	1	0.5	-0.25	0.1657715	0.44924	-1.45002	-1.04998	0.801588829827048	-0.10261	-0.040421	0.048759
Trial1	2	1	blindfold	counterclockwise	practice	Guided	1	0.5	-0.25	0.185791	0.44895	-1.45002	-1.04998	0.801607244622867	-0.084879	-0.057337	0.037158
Trial1	2	1	blindfold	counterclockwise	practice	Guided	1	0.5	-0.25	0.2058105	0.44862	-1.45002	-1.05	0.801648195267296	-0.053407	-0.044631	0.0094749
Trial1	2	1	blindfold	counterclockwise	practice	Guided	1	0.5	-0.25	0.2258301	0.4479	-1.45003	-1.05001	0.801704656230754	-0.0087212	-0.074218	-0.02584
Trial1	2	1	blindfold	counterclockwise	practice	Guided	1	0.5	-0.25	0.2458496	0.44756	-1.45004	-1.05002	0.80173681653873	-0.019769	-0.116511	-0.051978
Trial1	2	1	blindfold	counterclockwise	practice	Guided	1	0.5	-0.25	0.2657471	0.44723	-1.45004	-1.05002	0.801758466919811	-0.049864	-0.091098	-0.045396
Trial1	2	1	blindfold	counterclockwise	practice	Guided	1	0.5	-0.25	0.2857666	0.44694	-1.45004	-1.05003	0.801787598357005	-0.0052117	-0.112231	-0.080706
Trial1	2	1	blindfold	counterclockwise	practice	Guided	1	0.5	-0.25	0.3057861	0.44668	-1.45005	-1.05003	0.801804846076957	-0.015264	-0.065652	-0.055883
Trial1	2	1	blindfold	counterclockwise	practice	Guided	1	0.5	-0.25	0.3258057	0.44633	-1.45005	-1.05003	0.801828197011149	-0.030815	-0.069828	-0.078033
Trial1	2	1	blindfold	counterclockwise	practice	Guided	1	0.5	-0.25	0.3458252	0.44624	-1.45005	-1.05004	0.801844217397417	-0.012848	-0.107887	-0.093838
Trial1	2	1	blindfold	counterclockwise	practice	Guided	1	0.5	-0.25	0.3658447	0.44618	-1.45005	-1.05004	0.801848243826475	0.0066672	-0.124785	-0.067135
Trial1	2	1	blindfold	counterclockwise	practice	Guided	1	0.5	-0.25	0.3857422	0.44616	-1.45005	-1.05004	0.801849586296399	-0.01679	-0.08667	-0.078238
Trial1	2	1	blindfold	counterclockwise	practice	Guided	1	0.5	-0.25	0.4057617	0.44616	-1.45005	-1.05004	0.801849586296399	0.011971	-0.112031	-0.083713
Trial1	2	1	blindfold	counterclockwise	practice	Guided	1	0.5	-0.25	0.4257813	0.44616	-1.45005	-1.05004	0.801849586296399	0.032542	-0.128892	-0.065438
Trial1	2	1	blindfold	counterclockwise	practice	Guided	1	0.5	-0.25	0.4458008	0.44616	-1.45006	-1.05004	0.801849586296399	0.02382	-0.128858	-0.070177
Trial1	2	1	blindfold	counterclockwise	practice	Guided	1	0.5	-0.25	0.4658203	0.44616	-1.45006	-1.05004	0.801849586296399	-0.0086268	-0.11613	-0.093415
Trial1	2	1	blindfold	counterclockwise	practice	Guided	1	0.5	-0.25	0.4858398	0.44616	-1.45006	-1.05004	0.801849586296399	-0.06171	-0.09071	-0.05833
Trial1	2	1	blindfold	counterclockwise	practice	Guided	1	0.5	-0.25	0.5058594	0.44616	-1.45005	-1.05003	0.801839595314576	-0.018129	-0.052601	-0.077015
Trial1	2	1	blindfold	counterclockwise	practice	Guided	1	0.5	-0.25	0.5257568	0.44615	-1.45004	-1.05003	0.801840265743346	-0.058789	-0.061027	-0.037163
Trial1	2	1	blindfold	counterclockwise	practice	Guided	1	0.5	-0.25	0.5457764	0.44613	-1.45004	-1.05002	0.801831618018167	-0.083579	-0.094863	-0.047206
Trial1	2	1	blindfold	counterclockwise	practice	Guided	1	0.5	-0.25	0.5657959	0.44611	-1.45004	-1.05002	0.801832961762368	-0.076453	-0.107536	-0.025549
Trial1	2	1	blindfold	counterclockwise	practice	Guided	1	0.5	-0.25	0.5858154	0.44607	-1.45004	-1.05001	0.801825661839305	-0.079852	-0.073655	-0.03848
Trial1	2	1	blindfold	counterclockwise	practice	Guided	1	0.5	-0.25	0.605835	0.44602	-1.45004	-1.05001	0.801829024894808	-0.062941	-0.115949	-0.037403
Trial1	2	1	blindfold	counterclockwise	practice	Guided	1	0.5	-0.25	0.6258545	0.44591	-1.45004	-1.05001	0.801836439759656	-0.063718	-0.077817	-0.035781
Trial1	2	1	blindfold	counterclockwise	practice	Guided	1	0.5	-0.25	0.645752	0.44588	-1.45004	-1.05001	0.801838462775401	-0.050238	-0.107416	-0.027863
Trial1	2	1	blindfold	counterclockwise	practice	Guided	1	0.5	-0.25	0.6657715	0.44587	-1.45004	-1.05001	0.801839136691337	-0.028577	-0.103156	-0.056613
Trial1	2	1	blindfold	counterclockwise	practice	Guided	1	0.5	-0.25	0.685791	0.44587	-1.45005	-1.05002	0.801849127428773	-0.010605	-0.124286	-0.059485
Trial1	2	1	blindfold	counterclockwise	practice	Guided	1	0.5	-0.25	0.7058105	0.44587	-1.45005	-1.05002	0.801849127428773	-0.028028	-0.073475	-0.05209
Trial1	2	1	blindfold	counterclockwise	practice	Guided	1	0.5	-0.25	0.7258301	0.44587	-1.45005	-1.05003	0.801859118166778	-0.028224	-0.098819	-0.11405
Trial1	2	1	blindfold	counterclockwise	practice	Guided	1	0.5	-0.25	0.7458496	0.44587	-1.45004	-1.05003	0.801859118166778	-0.022658	-0.064945	-0.101889
Trial1	2	1	blindfold	counterclockwise	practice	Guided	1	0.5	-0.25	0.7657471	0.44586	-1.45004	-1.05003	0.801859794201854	-0.035381	-0.103006	-0.069415
Trial1	2	1	blindfold	counterclockwise	practice	Guided	1	0.5	-0.25	0.7857666	0.44586	-1.45005	-1.05003	0.801859794201854	-0.053065	-0.073355	-0.05069
Trial1	2	1	blindfold	counterclockwise	practice	Guided	1	0.5	-0.25	0.8057861	0.44586	-1.45005	-1.05004	0.801869784932007	-0.060159	-0.111415	-0.079431
Trial1	2	1	blindfold	counterclockwise	practice	Guided	1	0.5	-0.25	0.8258057	0.44583	-1.45004	-1.05004	0.801871811745548	-0.037668	-0.056358	-0.099158
Trial1	2	1	blindfold	counterclockwise	practice	Guided	1	0.5	-0.25	0.8458252	0.4458	-1.45004	-1.05004	0.801873837662767	-0.077799	-0.102883	-0.067756
Trial1	2	1	blindfold	counterclockwise	practice	Guided	1	0.5	-0.25	0.8658447	0.44576	-1.45005	-1.05003	0.801866551319421	-0.074359	-0.153635	-0.054801
Trial1	2	1	blindfold	counterclockwise	practice	Guided	1	0.5	-0.25	0.8857422	0.4457	-1.45005	-1.05003	0.801870613565165	-0.108924	-0.136674	-0.044255
Trial1	2	1	blindfold	counterclockwise	practice	Guided	1	0.5	-0.25	0.9057617	0.44562	-1.45006	-1.05004	0.801886024682582	-0.128406	-0.149332	-0.070913
Trial1	2	1	blindfold	counterclockwise	practice	Guided	1	0.5	-0.25	0.9257813	0.44532	-1.45007	-1.05004	0.801906424407979	-0.140209	-0.132324	-0.084334
Trial1	2	1	blindfold	counterclockwise	practice	Guided	1	0.5	-0.25	0.9458008	0.4451	-1.45007	-1.05005	0.801931445831869	-0.110614	-0.132288	-0.082435
Trial1	2	1	blindfold	counterclockwise	practice	Guided	1	0.5	-0.25	0.9658203	0.44483	-1.45006	-1.05004	0.801939985956837	-0.111118	-0.115328	-0.074227
Trial1	2	1	blindfold	counterclockwise	practice	Guided	1	0.5	-0.25	0.9858398	0.44454	-1.45006	-1.05004	0.801959987268904	-0.061481	-0.132225	-0.06811
Trial1	2	1	blindfold	counterclockwise	practice	Guided	1	0.5	-0.25	1.005859	0.44423	-1.45006	-1.05004	0.801981487447711	-0.101831	-0.123729	-0.086043
Trial1	2	1	blindfold	counterclockwise	practice	Guided	1	0.5	-0.25	1.025757	0.44362	-1.45007	-1.05005	0.802034124153275	-0.044003	-0.153275	-0.061145
Trial1	2	1	blindfold	counterclockwise	practice	Guided	1	0.5	-0.25	1.045776	0.44335	-1.45008	-1.05005	0.802053149994773	-0.027063	-0.165927	-0.110734
Trial1	2	1	blindfold	counterclockwise	practice	Guided	1	0.5	-0.25	1.065796	0.44311	-1.45008	-1.05005	0.802070139191903	-0.044482	-0.157423	-0.120746
Trial1	2	1	blindfold	counterclockwise	practice	Guided	1	0.5	-0.25	1.085815	0.4429	-1.45008	-1.05006	0.802095048889155	-0.032865	-0.148917	-0.124138
Trial1	2	1	blindfold	counterclockwise	practice	Guided	1	0.5	-0.25	1.105835	0.44273	-1.45007	-1.05006	0.802107168330194	-0.030466	-0.140413	-0.140733
Trial1	2	1	blindfold	counterclockwise	practice	Guided	1	0.5	-0.25	1.125854	0.44252	-1.45008	-1.05006	0.802122188638982	-0.034431	-0.161481	-0.077319
Trial1	2	1	blindfold	counterclockwise	practice	Guided	1	0.5	-0.25	1.145752	0.44247	-1.45009	-1.05006	0.802125773778277	-0.052613	-0.161432	-0.130094
Trial1	2	1	blindfold	counterclockwise	practice	Guided	1	0.5	-0.25	1.165771	0.44245	-1.45009	-1.05006	0.802127208274834	-0.060248	-0.182542	-0.138241
Trial1	2	1	blindfold	counterclockwise	practice	Guided	1	0.5	-0.25	1.185791	0.44244	-1.45009	-1.05006	0.802127928916987	-0.055477	-0.190958	-0.146383
Trial1	2	1	blindfold	counterclockwise	practice	Guided	1	0.5	-0.25	1.205811	0.44244	-1.45009	-1.05006	0.802127928916987	-0.057853	-0.169749	-0.108336
Trial1	2	1	blindfold	counterclockwise	practice	Guided	1	0.5	-0.25	1.22583	0.44244	-1.45009	-1.05006	0.802127928916987	-0.047783	-0.16542	-0.133074
Trial1	2	1	blindfold	counterclockwise	practice	Guided	1	0.5	-0.25	1.24585	0.44244	-1.45009	-1.05006	0.802127928916987	-0.061239	-0.165373	-0.121165
Trial1	2	1	blindfold	counterclockwise	practice	Guided	1	0.5	-0.25	1.265747	0.44244	-1.45009	-1.05006	0.802127928916987	-0.032457	-0.144171	-0.098155
Trial1	2	1	blindfold	counterclockwise	practice	Guided	1	0.5	-0.25	1.285767	0.44243	-1.45008	-1.05006	0.802128643267367	-0.049068	-0.156823	-0.111852
Trial1	2	1	blindfold	counterclockwise	practice	Guided	1	0.5	-0.25	1.305786	0.44243	-1.45008	-1.05006	0.802128643267367	-0.048519	-0.16101	-0.120268
Trial1	2	1	blindfold	counterclockwise	practice	Guided	1	0.5	-0.25	1.325806	0.44242	-1.45008	-1.05006	0.802129364158615	-0.080701	-0.122844	-0.088018
Trial1	2	1	blindfold	counterclockwise	practice	Guided	1	0.5	-0.25	1.345825	0.44242	-1.45008	-1.05005	0.802119376411613	-0.076724	-0.118578	-0.075323
Trial1	2	1	blindfold	counterclockwise	practice	Guided	1	0.5	-0.25	1.365845	0.44241	-1.45007	-1.05005	0.802120093157492	-0.072214	-0.09739	-0.079256
Trial1	2	1	blindfold	counterclockwise	practice	Guided	1	0.5	-0.25	1.385742	0.44238	-1.45006	-1.05004	0.802112258567087	-0.078806	-0.110055	-0.041488
Trial1	2	1	blindfold	counterclockwise	practice	Guided	1	0.5	-0.25	1.405762	0.44235	-1.45006	-1.05003	0.802104429429797	-0.064521	-0.114258	-0.066013
Trial1	2	1	blindfold	counterclockwise	practice	Guided	1	0.5	-0.25	1.425781	0.44224	-1.45005	-1.05003	0.802112340895978	-0.076881	-0.105739	-0.071001
Trial1	2	1	blindfold	counterclockwise	practice	Guided	1	0.5	-0.25	1.445801	0.44216	-1.45005	-1.05004	0.802128092404678	-0.016942	-0.105714	-0.079934
Trial1	2	1	blindfold	counterclockwise	practice	Guided	1	0.5	-0.25	1.46582	0.4421	-1.45004	-1.05004	0.80213242055524	-0.034092	-0.080299	-0.088625
Trial1	2	1	blindfold	counterclockwise	practice	Guided	1	0.5	-0.25	1.48584	0.44206	-1.45005	-1.05004	0.802135310621347	-0.062585	-0.139512	-0.090192
Trial1	2	1	blindfold	counterclockwise	practice	Guided	1	0.5	-0.25	1.505859	0.44204	-1.45006	-1.05004	0.802136755322702	-0.068386	-0.147939	-0.070379
Trial1	2	1	blindfold	counterclockwise	practice	Guided	1	0.5	-0.25	1.525757	0.44203	-1.45007	-1.05004	0.802137478936253	-0.015309	-0.130927	-0.039722
Trial1	2	1	blindfold	counterclockwise	practice	Guided	1	0.5	-0.25	1.545776	0.44203	-1.45007	-1.05004	0.802137478936253	-0.052777	-0.147815	-0.048154
Trial1	2	1	blindfold	counterclockwise	practice	Guided	1	0.5	-0.25	1.565796	0.44202	-1.45007	-1.05003	0.802128213133028	-0.047478	-0.096998	-0.064768
Trial1	2	1	blindfold	counterclockwise	practice	Guided	1	0.5	-0.25	1.585815	0.44202	-1.45007	-1.05003	0.802128213133028	-0.035856	-0.096964	-0.052612
Trial1	2	1	blindfold	counterclockwise	practice	Guided	1	0.5	-0.25	1.605835	0.44202	-1.45006	-1.05003	0.802128213133028	-0.082296	-0.08424	-0.049969
Trial1	2	1	blindfold	counterclockwise	practice	Guided	1	0.5	-0.25	1.625854	0.44197	-1.45005	-1.05002	0.802121842077691	-0.057715	-0.088426	-0.039642
Trial1	2	1	blindfold	counterclockwise	practice	Guided	1	0.5	-0.25	1.645752	0.44194	-1.45004	-1.05002	0.802124011639232	-0.04134	-0.050321	-0.026167
Trial1	2	1	blindfold	counterclockwise	practice	Guided	1	0.5	-0.25	1.665771	0.44193	-1.45004	-1.05002	0.802124736512496	-0.0041182	-0.079924	-0.011104
Trial1	2	1	blindfold	counterclockwise	practice	Guided	1	0.5	-0.25	1.685791	0.44193	-1.45004	-1.05001	0.802114749207908	0.00010755	-0.084133	-0.010306
Trial1	2	1	blindfold	counterclockwise	practice	Guided	1	0.5	-0.25	1.705811	0.44193	-1.45004	-1.05001	0.802114749207908	-0.025229	-0.105266	-0.012429
Trial1	2	1	blindfold	counterclockwise	practice	Guided	1	0.5	-0.25	1.72583	0.44192	-1.45005	-1.05	0.802105484761677	-0.0817	-0.092505	0.022666
Trial1	2	1	blindfold	counterclockwise	practice	Guided	1	0.5	-0.25	1.74585	0.4419	-1.45005	-1.04999	0.802096945730392	-0.098835	-0.117863	0.012622
Trial1	2	1	blindfold	counterclockwise	practice	Guided	1	0.5	-0.25	1.765747	0.44183	-1.45006	-1.04999	0.802102019637077	-0.087195	-0.100905	0.030305
Trial1	2	1	blindfold	counterclockwise	practice	Guided	1	0.5	-0.25	1.785767	0.44172	-1.45005	-1.04998	0.802100136361132	-0.108814	-0.058567	0.037418
Trial1	2	1	blindfold	counterclockwise	practice	Guided	1	0.5	-0.25	1.805786	0.44157	-1.45003	-1.04998	0.802111051012665	-0.087673	-0.041626	0.038734
Trial1	2	1	blindfold	counterclockwise	practice	Guided	1	0.5	-0.25	1.825806	0.44122	-1.45001	-1.04999	0.802146490477358	-0.040121	-0.024685	0.010211
Trial1	2	1	blindfold	counterclockwise	practice	Guided	1	0.5	-0.25	1.845825	0.44103	-1.45001	-1.05001	0.802180407977786	-0.014756	-0.058535	-0.041515
Trial1	2	1	blindfold	counterclockwise	practice	Guided	1	0.5	-0.25	1.865845	0.44084	-1.45001	-1.05002	0.802204383226107	-0.022927	-0.054293	-0.044153
Trial1	2	1	blindfold	counterclockwise	practice	Guided	1	0.5	-0.25	1.885742	0.44066	-1.45002	-1.05003	0.802227664325592	-0.0036504	-0.062742	-0.083198
Trial1	2	1	blindfold	counterclockwise	practice	Guided	1	0.5	-0.25	1.905762	0.44051	-1.45003	-1.05004	0.802248761482573	0.0061163	-0.09234	-0.103763
Trial1	2	1	blindfold	counterclockwise	practice	Guided	1	0.5	-0.25	1.925781	0.44045	-1.45004	-1.05004	0.802253210158738	0.01192	-0.079598	-0.128789
Trial1	2	1	blindfold	counterclockwise	practice	Guided	1	0.5	-0.25	1.945801	0.44045	-1.45004	-1.05005	0.802263196114596	0.03646	-0.079573	-0.1145
Trial1	2	1	blindfold	counterclockwise	practice	Guided	1	0.5	-0.25	1.96582	0.44045	-1.45004	-1.05005	0.802263196114596	0.085805	-0.092243	-0.141125
Trial1	2	1	blindfold	counterclockwise	practice	Guided	1	0.5	-0.25	1.98584	0.44047	-1.45004	-1.05006	0.802271697983658	0.083939	-0.079522	-0.145842
Trial1	2	1	blindfold	counterclockwise	practice	Guided	1	0.5	-0.25	2.005859	0.4405	-1.45005	-1.05007	0.802279457680165	0.086294	-0.083727	-0.144743
Trial1	2	1	blindfold	counterclockwise	practice	Guided	1	0.5	-0.25	2.025757	0.44062	-1.45005	-1.05007	0.802270568139558	0.059322	-0.083677	-0.142553
Trial1	2	1	blindfold	counterclockwise	practice	Guided	1	0.5	-0.25	2.045776	0.44069	-1.45005	-1.05007	0.802265391917169	0.057716	-0.083648	-0.11717
Trial1	2	1	blindfold	counterclockwise	practice	Guided	1	0.5	-0.25	2.065796	0.44078	-1.45005	-1.05006	0.802248756918052	0.087788	-0.11747	-0.123728
Trial1	2	1	blindfold	counterclockwise	practice	Guided	1	0.5	-0.25	2.085815	0.44087	-1.45006	-1.05004	0.802222145453946	0.06374	-0.147055	-0.073287
Trial1	2	1	blindfold	counterclockwise	practice	Guided	1	0.5	-0.25	2.105835	0.44096	-1.45007	-1.05001	0.802185557281972	0.077176	-0.163941	-0.022587
Trial1	2	1	blindfold	counterclockwise	practice	Guided	1	0.5	-0.25	2.125854	0.4411	-1.45007	-1.05	0.802165278199435	0.067908	-0.121551	-0.0025229
Trial1	2	1	blindfold	counterclockwise	practice	Guided	1	0.5	-0.25	2.145752	0.44114	-1.45006	-1.05	0.802162342528519	0.016423	-0.087666	-0.00041898
Trial1	2	1	blindfold	counterclockwise	practice	Guided	1	0.5	-0.25	2.165771	0.44115	-1.45005	-1.04999	0.802151621231964	-0.051166	-0.083412	0.062645
Trial1	2	1	blindfold	counterclockwise	practice	Guided	1	0.5	-0.25	2.185791	0.44115	-1.45005	-1.04998	0.802141753525158	-0.048788	-0.083388	0.092452
Trial1	2	1	blindfold	counterclockwise	practice	Guided	1	0.5	-0.25	2.205811	0.44113	-1.45004	-1.04995	0.802113263362343	-0.051158	-0.070674	0.097443
Trial1	2	1	blindfold	counterclockwise	practice	Guided	1	0.5	-0.25	2.22583	0.44109	-1.45003	-1.04994	0.802106210986074	-0.036868	-0.045251	0.105822
Trial1	2	1	blindfold	counterclockwise	practice	Guided	1	0.5	-0.25	2.24585	0.44107	-1.45003	-1.04994	0.802107679922332	-0.048482	-0.045239	0.155936
Trial1	2	1	blindfold	counterclockwise	practice	Guided	1	0.5	-0.25	2.265747	0.44107	-1.45003	-1.04994	0.802107679922332	-0.0086094	-0.032532	0.128717
Trial1	2	1	blindfold	counterclockwise	practice	Guided	1	0.5	-0.25	2.285767	0.44107	-1.45003	-1.04994	0.802107679922332	-0.019423	-0.045214	0.098325
Trial1	2	1	blindfold	counterclockwise	practice	Guided	1	0.5	-0.25	2.305786	0.44107	-1.45003	-1.04996	0.802127652961077	-0.0054251	-0.074818	0.077977
Trial1	2	1	blindfold	counterclockwise	practice	Guided	1	0.5	-0.25	2.325806	0.44107	-1.45003	-1.04997	0.802137639481462	-0.0022518	-0.087469	0.02727
Trial1	2	1	blindfold	counterclockwise	practice	Guided	1	0.5	-0.25	2.345825	0.44107	-1.45004	-1.04998	0.802147626002522	0.029424	-0.125526	-0.0046636
Trial1	2	1	blindfold	counterclockwise	practice	Guided	1	0.5	-0.25	2.365845	0.44108	-1.45005	-1.05	0.802166746778641	0.028903	-0.121261	-0.064048
Trial1	2	1	blindfold	counterclockwise	practice	Guided	1	0.5	-0.25	2.385742	0.44109	-1.45006	-1.05002	0.802185984416135	0.050009	-0.163543	-0.062708
Trial1	2	1	blindfold	counterclockwise	practice	Guided	1	0.5	-0.25	2.405762	0.4411	-1.45006	-1.05003	0.802195237852921	0.063992	-0.15081	-0.083008
Trial1	2	1	blindfold	counterclockwise	practice	Guided	1	0.5	-0.25	2.425781	0.44113	-1.45006	-1.05004	0.802203023669481	0.07822	-0.121113	-0.107499
Trial1	2	1	blindfold	counterclockwise	practice	Guided	1	0.5	-0.25	2.445801	0.44114	-1.45007	-1.05005	0.802212275470426	0.07214	-0.121075	-0.146005
Trial1	2	1	blindfold	counterclockwise	practice	Guided	1	0.5	-0.25	2.46582	0.44115	-1.45007	-1.05005	0.802211540815112	0.071858	-0.121038	-0.141742
Trial1	2	1	blindfold	counterclockwise	practice	Guided	1	0.5	-0.25	2.48584	0.44115	-1.45007	-1.05005	0.802211540815112	0.075272	-0.163314	-0.128769
Trial1	2	1	blindfold	counterclockwise	practice	Guided	1	0.5	-0.25	2.505859	0.44116	-1.45007	-1.05005	0.802210806284119	0.049386	-0.171731	-0.121879
Trial1	2	1	blindfold	counterclockwise	practice	Guided	1	0.5	-0.25	2.525757	0.44116	-1.45008	-1.05005	0.802210806284119	-0.035373	-0.171624	-0.05507
Trial1	2	1	blindfold	counterclockwise	practice	Guided	1	0.5	-0.25	2.545776	0.44116	-1.45008	-1.05005	0.802210806284119	-0.029288	-0.158877	-0.084355
Trial1	2	1	blindfold	counterclockwise	practice	Guided	1	0.5	-0.25	2.565796	0.44116	-1.45008	-1.05004	0.802200819676102	-0.026906	-0.112284	-0.054509
Trial1	2	1	blindfold	counterclockwise	practice	Guided	1	0.5	-0.25	2.585815	0.44115	-1.45007	-1.05003	0.802191567618038	-0.058837	-0.116484	-0.021505
Trial1	2	1	blindfold	counterclockwise	practice	Guided	1	0.5	-0.25	2.605835	0.44113	-1.45006	-1.04998	0.80214322308795	-0.069122	-0.095298	0.010693
Trial1	2	1	blindfold	counterclockwise	practice	Guided	1	0.5	-0.25	2.625854	0.44105	-1.45004	-1.04998	0.802149097551642	-0.0046919	-0.074105	0.06559
Trial1	2	1	blindfold	counterclockwise	practice	Guided	1	0.5	-0.25	2.645752	0.44101	-1.45003	-1.04997	0.802142051292382	-0.017352	-0.069854	0.064782
Trial1	2	1	blindfold	counterclockwise	practice	Guided	1	0.5	-0.25	2.665771	0.44098	-1.45003	-1.04998	0.802154243118848	0.0014053	-0.112151	0.036261
Trial1	2	1	blindfold	counterclockwise	practice	Guided	1	0.5	-0.25	2.685791	0.44098	-1.45004	-1.04998	0.802154243118848	-0.039235	-0.112129	0.008262
Trial1	2	1	blindfold	counterclockwise	practice	Guided	1	0.5	-0.25	2.705811	0.44098	-1.45004	-1.05	0.802174097112039	-0.015733	-0.133259	-0.028428
Trial1	2	1	blindfold	counterclockwise	practice	Guided	1	0.5	-0.25	2.72583	0.44098	-1.45005	-1.05001	0.802184083552739	0.025719	-0.137424	-0.080927
Trial1	2	1	blindfold	counterclockwise	practice	Guided	1	0.5	-0.25	2.74585	0.44099	-1.45006	-1.05002	0.802193335517435	0.042069	-0.150078	-0.071398
Trial1	2	1	blindfold	counterclockwise	practice	Guided	1	0.5	-0.25	2.765747	0.44101	-1.45007	-1.05004	0.802211837682961	0.091422	-0.166962	-0.114919
Trial1	2	1	blindfold	counterclockwise	practice	Guided	1	0.5	-0.25	2.785767	0.44103	-1.45008	-1.05005	0.802220353930373	0.091667	-0.18384	-0.119111
Trial1	2	1	blindfold	counterclockwise	practice	Guided	1	0.5	-0.25	2.805786	0.44106	-1.45008	-1.05007	0.802238121465261	0.075808	-0.17956	-0.137021
Trial1	2	1	blindfold	counterclockwise	practice	Guided	1	0.5	-0.25	2.825806	0.44111	-1.45008	-1.05008	0.802244318797817	0.053852	-0.149846	-0.125584
Trial1	2	1	blindfold	counterclockwise	practice	Guided	1	0.5	-0.25	2.845825	0.44114	-1.45008	-1.05008	0.802242116355644	0.061764	-0.145569	-0.184399
Trial1	2	1	blindfold	counterclockwise	practice	Guided	1	0.5	-0.25	2.865845	0.44114	-1.45008	-1.05008	0.802242116355644	0.086822	-0.141296	-0.185146
Trial1	2	1	blindfold	counterclockwise	practice	Guided	1	0.5	-0.25	2.885742	0.44115	-1.45008	-1.05008	0.802241381727657	0.056444	-0.149717	-0.16767
Trial1	2	1	blindfold	counterclockwise	practice	Guided	1	0.5	-0.25	2.905762	0.44115	-1.45008	-1.05008	0.802241381727657	0.082027	-0.149676	-0.170256
Trial1	2	1	blindfold	counterclockwise	practice	Guided	1	0.5	-0.25	2.925781	0.44116	-1.45008	-1.05008	0.802240647223987	0.067195	-0.124204	-0.137174
Trial1	2	1	blindfold	counterclockwise	practice	Guided	1	0.5	-0.25	2.945801	0.44116	-1.45008	-1.05008	0.802240647223987	0.064542	-0.153786	-0.162738
Trial1	2	1	blindfold	counterclockwise	practice	Guided	1	0.5	-0.25	2.96582	0.44117	-1.45008	-1.05008	0.802239915030102	0.029154	-0.136822	-0.122588
Trial1	2	1	blindfold	counterclockwise	practice	Guided	1	0.5	-0.25	2.98584	0.44117	-1.45007	-1.05007	0.80223004729928	0.030718	-0.141015	-0.096952
Trial1	2	1	blindfold	counterclockwise	practice	Guided	1	0.5	-0.25	3.005859	0.44117	-1.45007	-1.05005	0.802210074062998	-0.022356	-0.119816	-0.062095
Trial1	2	1	blindfold	counterclockwise	practice	Guided	1	0.5	-0.25	3.025757	0.44118	-1.45007	-1.05004	0.802199355339214	0.030416	-0.107055	-0.024841
Trial1	2	1	blindfold	counterclockwise	practice	Guided	1	0.5	-0.25	3.045776	0.44118	-1.45006	-1.05003	0.802189368713639	0.015621	-0.102799	0.0081549
Trial1	2	1	blindfold	counterclockwise	practice	Guided	1	0.5	-0.25	3.065796	0.44118	-1.45005	-1.05002	0.802179382088737	0.033304	-0.1197	-0.0034573
Trial1	2	1	blindfold	counterclockwise	practice	Guided	1	0.5	-0.25	3.085815	0.44119	-1.45005	-1.05001	0.80216866126918	-0.010527	-0.115444	0.041407
Trial1	2	1	blindfold	counterclockwise	practice	Guided	1	0.5	-0.25	3.105835	0.44119	-1.45005	-1.05	0.802158674636481	-0.0081591	-0.102722	0.04905
Trial1	2	1	blindfold	counterclockwise	practice	Guided	1	0.5	-0.25	3.125854	0.44119	-1.45005	-1.05	0.802158674636481	-0.016609	-0.115365	0.031606
Trial1	2	1	blindfold	counterclockwise	practice	Guided	1	0.5	-0.25	3.145752	0.44119	-1.45005	-1.05	0.802158674636481	0.031705	-0.106871	0.021839
Trial1	2	1	blindfold	counterclockwise	practice	Guided	1	0.5	-0.25	3.165771	0.44119	-1.45005	-1.05	0.802158674636481	-0.002083	-0.119534	0.01971
Trial1	2	1	blindfold	counterclockwise	practice	Guided	1	0.5	-0.25	3.185791	0.44119	-1.45005	-1.05	0.802158674636481	-0.0078959	-0.102572	0.04478
Trial1	2	1	blindfold	counterclockwise	practice	Guided	1	0.5	-0.25	3.205811	0.44119	-1.45006	-1.05	0.802158674636481	-0.0020842	-0.144853	0.019698
Trial1	2	1	blindfold	counterclockwise	practice	Guided	1	0.5	-0.25	3.22583	0.44119	-1.45007	-1.05	0.802158674636481	0.024582	-0.144761	0.0033245
Trial1	2	1	blindfold	counterclockwise	practice	Guided	1	0.5	-0.25	3.24585	0.44119	-1.45007	-1.05	0.802158674636481	0.0082168	-0.165876	-0.0093438
Trial1	2	1	blindfold	counterclockwise	practice	Guided	1	0.5	-0.25	3.265747	0.44119	-1.45007	-1.05	0.802158674636481	0.017194	-0.170058	-0.015153
Trial1	2	1	blindfold	counterclockwise	practice	Guided	1	0.5	-0.25	3.285767	0.44119	-1.45008	-1.05	0.802158674636481	-0.012108	-0.225014	-0.02333
Trial1	2	1	blindfold	counterclockwise	practice	Guided	1	0.5	-0.25	3.305786	0.44119	-1.45009	-1.05	0.802158674636481	0.0010773	-0.23765	0.03686
Trial1	2	1	blindfold	counterclockwise	practice	Guided	1	0.5	-0.25	3.325806	0.44119	-1.45011	-1.05	0.802158674636481	-0.020818	-0.24597	-0.019633
Trial1	2	1	blindfold	counterclockwise	practice	Guided	1	0.5	-0.25	3.345825	0.44119	-1.45011	-1.05	0.802158674636481	-0.025296	-0.207817	-0.015671
Trial1	2	1	blindfold	counterclockwise	practice	Guided	1	0.5	-0.25	3.365845	0.44119	-1.45011	-1.05	0.802158674636481	-0.049045	-0.20353	0.025246
Trial1	2	1	blindfold	counterclockwise	practice	Guided	1	0.5	-0.25	3.385742	0.44118	-1.45011	-1.05	0.802159408840948	-0.052718	-0.165391	0.016533
Trial1	2	1	blindfold	counterclockwise	practice	Guided	1	0.5	-0.25	3.405762	0.44117	-1.4501	-1.04998	0.802140286645434	-0.097315	-0.156883	0.05189
Trial1	2	1	blindfold	counterclockwise	practice	Guided	1	0.5	-0.25	3.425781	0.4411	-1.45008	-1.04998	0.802145423987966	-0.079844	-0.122949	0.044475
Trial1	2	1	blindfold	counterclockwise	practice	Guided	1	0.5	-0.25	3.445801	0.44105	-1.45007	-1.04998	0.802149097551642	-0.080884	-0.118685	0.061355
Trial1	2	1	blindfold	counterclockwise	practice	Guided	1	0.5	-0.25	3.46582	0.441	-1.45006	-1.04998	0.802152772024119	-0.070299	-0.118649	0.028087
Trial1	2	1	blindfold	counterclockwise	practice	Guided	1	0.5	-0.25	3.48584	0.44094	-1.45006	-1.04999	0.802167056506954	-0.058405	-0.118613	0.016471
Trial1	2	1	blindfold	counterclockwise	practice	Guided	1	0.5	-0.25	3.505859	0.44089	-1.45007	-1.05	0.802180724108159	-0.063395	-0.156657	0.0080219
Trial1	2	1	blindfold	counterclockwise	practice	Guided	1	0.5	-0.25	3.525757	0.44086	-1.45008	-1.05	0.802182933873967	-0.0066272	-0.173489	-0.04792
Trial1	2	1	blindfold	counterclockwise	practice	Guided	1	0.5	-0.25	3.545776	0.44086	-1.45008	-1.05	0.802182933873967	-0.00081774	-0.190368	-0.065066
Trial1	2	1	blindfold	counterclockwise	practice	Guided	1	0.5	-0.25	3.565796	0.44087	-1.45008	-1.05001	0.802192186430393	0.020822	-0.190316	-0.072172
Trial1	2	1	blindfold	counterclockwise	practice	Guided	1	0.5	-0.25	3.585815	0.44087	-1.45009	-1.05001	0.802192186430393	0.039825	-0.173337	-0.104881
Trial1	2	1	blindfold	counterclockwise	practice	Guided	1	0.5	-0.25	3.605835	0.44087	-1.45009	-1.05002	0.802202172770898	0.001543	-0.185978	-0.072921
Trial1	2	1	blindfold	counterclockwise	practice	Guided	1	0.5	-0.25	3.625854	0.44087	-1.45009	-1.05002	0.802202172770898	0.019753	-0.198572	-0.123024
Trial1	2	1	blindfold	counterclockwise	practice	Guided	1	0.5	-0.25	3.645752	0.44087	-1.45009	-1.05002	0.802202172770898	0.018161	-0.219672	-0.097656
Trial1	2	1	blindfold	counterclockwise	practice	Guided	1	0.5	-0.25	3.665771	0.44087	-1.4501	-1.05002	0.802202172770898	0.0054885	-0.202685	-0.098422
Trial1	2	1	blindfold	counterclockwise	practice	Guided	1	0.5	-0.25	3.685791	0.44087	-1.4501	-1.05002	0.802202172770898	0.0015286	-0.177242	-0.102882
Trial1	2	1	blindfold	counterclockwise	practice	Guided	1	0.5	-0.25	3.705811	0.44087	-1.4501	-1.05003	0.802212159112083	0.025017	-0.211042	-0.071703
Trial1	2	1	blindfold	counterclockwise	practice	Guided	1	0.5	-0.25	3.72583	0.44087	-1.4501	-1.05003	0.802212159112083	-0.05997	-0.194009	-0.068501
Trial1	2	1	blindfold	counterclockwise	practice	Guided	1	0.5	-0.25	3.74585	0.44087	-1.45009	-1.05003	0.802212159112083	-0.055468	-0.185494	-0.072439
Trial1	2	1	blindfold	counterclockwise	practice	Guided	1	0.5	-0.25	3.765747	0.44086	-1.45009	-1.05003	0.80221289286808	-0.038293	-0.155823	-0.080338
Trial1	2	1	blindfold	counterclockwise	practice	Guided	1	0.5	-0.25	3.785767	0.44086	-1.45009	-1.05003	0.80221289286808	-0.084469	-0.16847	-0.082701
Trial1	2	1	blindfold	counterclockwise	practice	Guided	1	0.5	-0.25	3.805786	0.44086	-1.45009	-1.05002	0.80220290653603	-0.106901	-0.181119	-0.020395
Trial1	2	1	blindfold	counterclockwise	practice	Guided	1	0.5	-0.25	3.825806	0.44085	-1.45009	-1.05002	0.802203647016366	-0.051945	-0.206417	-0.051527
Trial1	2	1	blindfold	counterclockwise	practice	Guided	1	0.5	-0.25	3.845825	0.44084	-1.45009	-1.05002	0.802204383226107	-0.054049	-0.142892	-0.025652
Trial1	2	1	blindfold	counterclockwise	practice	Guided	1	0.5	-0.25	3.865845	0.44084	-1.45009	-1.05002	0.802204383226107	-0.045325	-0.172466	-0.030139
Trial1	2	1	blindfold	counterclockwise	practice	Guided	1	0.5	-0.25	3.885742	0.44084	-1.45009	-1.05002	0.802204383226107	-0.023154	-0.172418	0.022925
Trial1	2	1	blindfold	counterclockwise	practice	Guided	1	0.5	-0.25	3.905762	0.44084	-1.45009	-1.05001	0.802194396913119	-0.0015042	-0.14698	0.015797
Trial1	2	1	blindfold	counterclockwise	practice	Guided	1	0.5	-0.25	3.925781	0.44084	-1.45009	-1.05001	0.802194396913119	-0.017603	-0.159571	0.0020572
Trial1	2	1	blindfold	counterclockwise	practice	Guided	1	0.5	-0.25	3.945801	0.44084	-1.45009	-1.05001	0.802194396913119	-0.025786	-0.180679	-0.0026997
Trial1	2	1	blindfold	counterclockwise	practice	Guided	1	0.5	-0.25	3.96582	0.44084	-1.45009	-1.05001	0.802194396913119	0.0048394	-0.176397	-0.017741
Trial1	2	1	blindfold	counterclockwise	practice	Guided	1	0.5	-0.25	3.98584	0.44084	-1.45009	-1.05001	0.802194396913119	0.0045765	-0.180579	-0.013517
Trial1	2	1	blindfold	counterclockwise	practice	Guided	1	0.5	-0.25	4.005859	0.44084	-1.45009	-1.05001	0.802194396913119	0.020941	-0.159369	-0.0040137
Trial1	2	1	blindfold	counterclockwise	practice	Guided	1	0.5	-0.25	4.025757	0.44084	-1.45009	-1.05001	0.802194396913119	0.050762	-0.188895	-0.0063914
Trial1	2	1	blindfold	counterclockwise	practice	Guided	1	0.5	-0.25	4.045776	0.44084	-1.45009	-1.05001	0.802194396913119	0.044936	-0.201538	0.018682
Trial1	2	1	blindfold	counterclockwise	practice	Guided	1	0.5	-0.25	4.065796	0.44085	-1.45009	-1.05	0.80218367437274	0.095867	-0.201484	-0.001642
Trial1	2	1	blindfold	counterclockwise	practice	Guided	1	0.5	-0.25	4.085815	0.44085	-1.45009	-1.05	0.80218367437274	0.050449	-0.20989	-0.0027042
Trial1	2	1	blindfold	counterclockwise	practice	Guided	1	0.5	-0.25	4.105835	0.44085	-1.4501	-1.05	0.80218367437274	0.061254	-0.214055	0.013128
Trial1	2	1	blindfold	counterclockwise	practice	Guided	1	0.5	-0.25	4.125854	0.44085	-1.45011	-1.05	0.80218367437274	-0.0021086	-0.218157	0.024197
Trial1	2	1	blindfold	counterclockwise	practice	Guided	1	0.5	-0.25	4.145752	0.44085	-1.45011	-1.05	0.80218367437274	-0.044337	-0.20117	0.021548
Trial1	2	1	blindfold	counterclockwise	practice	Guided	1	0.5	-0.25	4.165771	0.44085	-1.4501	-1.05	0.80218367437274	-0.023736	-0.158802	0.050842
Trial1	2	1	blindfold	counterclockwise	practice	Guided	1	0.5	-0.25	4.185791	0.44085	-1.45009	-1.04999	0.802173688051947	-0.047751	-0.141836	0.076435
Trial1	2	1	blindfold	counterclockwise	practice	Guided	1	0.5	-0.25	4.205811	0.44084	-1.45008	-1.04999	0.802174424289183	-0.029786	-0.107947	0.08962
Trial1	2	1	blindfold	counterclockwise	practice	Guided	1	0.5	-0.25	4.22583	0.44083	-1.45007	-1.04999	0.802175162848277	-0.040582	-0.116352	0.030201
Trial1	2	1	blindfold	counterclockwise	practice	Guided	1	0.5	-0.25	4.24585	0.44083	-1.45006	-1.04999	0.802175162848277	-0.01919	-0.150173	0.027293
Trial1	2	1	blindfold	counterclockwise	practice	Guided	1	0.5	-0.25	4.265747	0.44083	-1.45006	-1.04999	0.802175162848277	-0.026307	-0.124746	0.0056427
Trial1	2	1	blindfold	counterclockwise	practice	Guided	1	0.5	-0.25	4.285767	0.44083	-1.45007	-1.04999	0.802175162848277	-0.029203	-0.137401	-0.015737
Trial1	2	1	blindfold	counterclockwise	practice	Guided	1	0.5	-0.25	4.305786	0.44083	-1.45007	-1.05	0.802185149150711	-0.03025	-0.154283	-0.066674
Trial1	2	1	blindfold	counterclockwise	practice	Guided	1	0.5	-0.25	4.325806	0.44083	-1.45008	-1.05001	0.802195135453825	0.067941	-0.183805	-0.077447
Trial1	2	1	blindfold	counterclockwise	practice	Guided	1	0.5	-0.25	4.345825	0.44084	-1.45009	-1.05002	0.802204383226107	0.038889	-0.187985	-0.087722
Trial1	2	1	blindfold	counterclockwise	practice	Guided	1	0.5	-0.25	4.365845	0.44085	-1.45009	-1.05002	0.802203647016366	0.051545	-0.204859	-0.082417
Trial1	2	1	blindfold	counterclockwise	practice	Guided	1	0.5	-0.25	4.385742	0.44085	-1.45009	-1.05002	0.802203647016366	0.069482	-0.196341	-0.0816
Trial1	2	1	blindfold	counterclockwise	practice	Guided	1	0.5	-0.25	4.405762	0.44086	-1.45009	-1.05003	0.80221289286808	0.048876	-0.221673	-0.112462
Trial1	2	1	blindfold	counterclockwise	practice	Guided	1	0.5	-0.25	4.425781	0.44087	-1.45009	-1.05004	0.802222145453946	0.092922	-0.149631	-0.122423
Trial1	2	1	blindfold	counterclockwise	practice	Guided	1	0.5	-0.25	4.445801	0.44089	-1.45009	-1.05004	0.802220669545033	0.103451	-0.179209	-0.09177
Trial1	2	1	blindfold	counterclockwise	practice	Guided	1	0.5	-0.25	4.46582	0.44092	-1.45008	-1.05004	0.80221846100365	0.092599	-0.145313	-0.067197
Trial1	2	1	blindfold	counterclockwise	practice	Guided	1	0.5	-0.25	4.48584	0.44095	-1.45008	-1.05004	0.802216253576667	0.052195	-0.157967	-0.099383
Trial1	2	1	blindfold	counterclockwise	practice	Guided	1	0.5	-0.25	4.505859	0.44097	-1.45007	-1.05004	0.802214779653837	0.038982	-0.141001	-0.09171
Trial1	2	1	blindfold	counterclockwise	practice	Guided	1	0.5	-0.25	4.525757	0.44097	-1.45007	-1.05004	0.802214779653837	0.036049	-0.115542	-0.045209
Trial1	2	1	blindfold	counterclockwise	practice	Guided	1	0.5	-0.25	4.545776	0.44098	-1.45007	-1.05004	0.802214042878898	-0.0011741	-0.107044	-0.06025
Trial1	2	1	blindfold	counterclockwise	practice	Guided	1	0.5	-0.25	4.565796	0.44098	-1.45007	-1.05004	0.802214042878898	0.0096383	-0.12817	-0.025127
Trial1	2	1	blindfold	counterclockwise	practice	Guided	1	0.5	-0.25	4.585815	0.44098	-1.45007	-1.05003	0.802204056436168	0.022305	-0.132369	-0.025118
Trial1	2	1	blindfold	counterclockwise	practice	Guided	1	0.5	-0.25	4.605835	0.44098	-1.45007	-1.05003	0.802204056436168	-0.0038347	-0.09425	-0.0079527
Trial1	2	1	blindfold	counterclockwise	practice	Guided	1	0.5	-0.25	4.625854	0.44098	-1.45006	-1.05003	0.802204056436168	-0.019937	-0.132274	-0.031708
Trial1	2	1	blindfold	counterclockwise	practice	Guided	1	0.5	-0.25	4.645752	0.44098	-1.45006	-1.05003	0.802204056436168	-0.0083241	-0.111082	-0.014017
Trial1	2	1	blindfold	counterclockwise	practice	Guided	1	0.5	-0.25	4.665771	0.44098	-1.45006	-1.05003	0.802204056436168	0.01438	-0.119512	-0.02034
Trial1	2	1	blindfold	counterclockwise	practice	Guided	1	0.5	-0.25	4.685791	0.44098	-1.45006	-1.05003	0.802204056436168	0.014908	-0.149098	-0.046467
Trial1	2	1	blindfold	counterclockwise	practice	Guided	1	0.5	-0.25	4.705811	0.44098	-1.45006	-1.05003	0.802204056436168	0.024141	-0.136362	-0.020585
Trial1	2	1	blindfold	counterclockwise	practice	Guided	1	0.5	-0.25	4.72583	0.44098	-1.45007	-1.05003	0.802204056436168	0.040752	-0.174352	-0.053283
Trial1	2	1	blindfold	counterclockwise	practice	Guided	1	0.5	-0.25	4.74585	0.44098	-1.45008	-1.05003	0.802204056436168	0.022006	-0.22508	-0.092601
Trial1	2	1	blindfold	counterclockwise	practice	Guided	1	0.5	-0.25	4.765747	0.44099	-1.45008	-1.05003	0.802203321968631	0.044697	-0.195404	-0.085708
Trial1	2	1	blindfold	counterclockwise	practice	Guided	1	0.5	-0.25	4.785767	0.44099	-1.45008	-1.05003	0.802203321968631	0.072657	-0.182656	-0.089378
Trial1	2	1	blindfold	counterclockwise	practice	Guided	1	0.5	-0.25	4.805786	0.44099	-1.45009	-1.05003	0.802203321968631	0.044917	-0.182604	-0.05214
Trial1	2	1	blindfold	counterclockwise	practice	Guided	1	0.5	-0.25	4.825806	0.441	-1.45009	-1.05003	0.802202585432787	0.082899	-0.178274	-0.050513
Trial1	2	1	blindfold	counterclockwise	practice	Guided	1	0.5	-0.25	4.845825	0.441	-1.45009	-1.05003	0.802202585432787	0.036954	-0.199383	-0.061857
Trial1	2	1	blindfold	counterclockwise	practice	Guided	1	0.5	-0.25	4.865845	0.441	-1.45009	-1.05003	0.802202585432787	0.051981	-0.195104	-0.03412
Trial1	2	1	blindfold	counterclockwise	practice	Guided	1	0.5	-0.25	4.885742	0.441	-1.45009	-1.05003	0.802202585432787	0.051701	-0.207743	-0.026986
Trial1	2	1	blindfold	counterclockwise	practice	Guided	1	0.5	-0.25	4.905762	0.441	-1.45009	-1.05002	0.802192598972422	0.039815	-0.211917	-0.040444
Trial1	2	1	blindfold	counterclockwise	practice	Guided	1	0.5	-0.25	4.925781	0.441	-1.4501	-1.05002	0.802192598972422	-0.034897	-0.2541	0.0015212
Trial1	2	1	blindfold	counterclockwise	practice	Guided	1	0.5	-0.25	4.945801	0.441	-1.45011	-1.05002	0.802192598972422	-0.05758	-0.241336	-0.042296
Trial1	2	1	blindfold	counterclockwise	practice	Guided	1	0.5	-0.25	4.96582	0.441	-1.45011	-1.05002	0.802192598972422	-0.045689	-0.186266	-0.028827
Trial1	2	1	blindfold	counterclockwise	practice	Guided	1	0.5	-0.25	4.98584	0.441	-1.4501	-1.05002	0.802192598972422	-0.052017	-0.169293	0.004701
Trial1	2	1	blindfold	counterclockwise	practice	Guided	1	0.5	-0.25	5.005859	0.441	-1.4501	-1.05002	0.802192598972422	-0.048045	-0.118469	0.009191
Trial1	2	1	blindfold	counterclockwise	practice	Guided	1	0.5	-0.25	5.025757	0.44099	-1.45008	-1.05002	0.802193335517435	-0.011862	-0.177637	-0.026702
Trial1	2	1	blindfold	counterclockwise	practice	Guided	1	0.5	-0.25	5.045776	0.44099	-1.45008	-1.05001	0.802183349066915	0.0066085	-0.177591	0.016858
Trial1	2	1	blindfold	counterclockwise	practice	Guided	1	0.5	-0.25	5.065796	0.44099	-1.45008	-1.05001	0.802183349066915	-0.00051371	-0.160618	-0.034349
Trial1	2	1	blindfold	counterclockwise	practice	Guided	1	0.5	-0.25	5.085815	0.44099	-1.45008	-1.05001	0.802183349066915	-0.024	-0.173265	-0.035931
Trial1	2	1	blindfold	counterclockwise	practice	Guided	1	0.5	-0.25	5.105835	0.44099	-1.45009	-1.05002	0.802193335517435	-0.025573	-0.1986	-0.078422
Trial1	2	1	blindfold	counterclockwise	practice	Guided	1	0.5	-0.25	5.125854	0.44099	-1.45009	-1.05002	0.802193335517435	0.02774	-0.202727	-0.049608
Trial1	2	1	blindfold	counterclockwise	practice	Guided	1	0.5	-0.25	5.145752	0.44099	-1.45009	-1.05002	0.802193335517435	0.049645	-0.202675	-0.060936
Trial1	2	1	blindfold	counterclockwise	practice	Guided	1	0.5	-0.25	5.165771	0.441	-1.45009	-1.05002	0.802192598972422	0.0528	-0.198387	-0.043759
Trial1	2	1	blindfold	counterclockwise	practice	Guided	1	0.5	-0.25	5.185791	0.441	-1.4501	-1.05002	0.802192598972422	0.053586	-0.249109	-0.056412
Trial1	2	1	blindfold	counterclockwise	practice	Guided	1	0.5	-0.25	5.205811	0.441	-1.4501	-1.05002	0.802192598972422	0.053577	-0.227892	-0.056396
Trial1	2	1	blindfold	counterclockwise	practice	Guided	1	0.5	-0.25	5.22583	0.441	-1.4501	-1.05002	0.802192598972422	0.058049	-0.172763	-0.06032
Trial1	2	1	blindfold	counterclockwise	practice	Guided	1	0.5	-0.25	5.24585	0.441	-1.4501	-1.05002	0.802192598972422	0.027415	-0.189638	-0.045263
Trial1	2	1	blindfold	counterclockwise	practice	Guided	1	0.5	-0.25	5.265747	0.441	-1.4501	-1.05002	0.802192598972422	0.053011	-0.206515	-0.047883
Trial1	2	1	blindfold	counterclockwise	practice	Guided	1	0.5	-0.25	5.285767	0.441	-1.4501	-1.05002	0.802192598972422	0.055633	-0.193764	-0.022265
Trial1	2	1	blindfold	counterclockwise	practice	Guided	1	0.5	-0.25	5.305786	0.44101	-1.4501	-1.05002	0.802191864743274	0.0091612	-0.206404	-0.023314
Trial1	2	1	blindfold	counterclockwise	practice	Guided	1	0.5	-0.25	5.325806	0.44101	-1.4501	-1.05002	0.802191864743274	0.021817	-0.206295	-0.024359
Trial1	2	1	blindfold	counterclockwise	practice	Guided	1	0.5	-0.25	5.345825	0.44101	-1.4501	-1.05002	0.802191864743274	0.035014	-0.176616	-0.024088
Trial1	2	1	blindfold	counterclockwise	practice	Guided	1	0.5	-0.25	5.365845	0.44101	-1.4501	-1.05002	0.802191864743274	0.00016406	-0.206183	-0.017227
Trial1	2	1	blindfold	counterclockwise	practice	Guided	1	0.5	-0.25	5.385742	0.44101	-1.4501	-1.05002	0.802191864743274	0.01653	-0.184964	-0.0077207
Trial1	2	1	blindfold	counterclockwise	practice	Guided	1	0.5	-0.25	5.405762	0.44101	-1.4501	-1.05001	0.802181878274444	0.0080812	-0.218757	-0.0082487
Trial1	2	1	blindfold	counterclockwise	practice	Guided	1	0.5	-0.25	5.425781	0.44101	-1.4501	-1.05001	0.802181878274444	0.015728	-0.172094	0.0049551
Trial1	2	1	blindfold	counterclockwise	practice	Guided	1	0.5	-0.25	5.445801	0.44101	-1.4501	-1.05001	0.802181878274444	0.011233	-0.205891	-0.0079786
Trial1	2	1	blindfold	counterclockwise	practice	Guided	1	0.5	-0.25	5.46582	0.44101	-1.4501	-1.05001	0.802181878274444	0.028913	-0.210067	-0.0029599
Trial1	2	1	blindfold	counterclockwise	practice	Guided	1	0.5	-0.25	5.48584	0.44101	-1.4501	-1.05001	0.802181878274444	0.05636	-0.214243	-0.034894
Trial1	2	1	blindfold	counterclockwise	practice	Guided	1	0.5	-0.25	5.505859	0.44102	-1.4501	-1.05001	0.80218114415974	0.01622	-0.222648	-0.0034828
Trial1	2	1	blindfold	counterclockwise	practice	Guided	1	0.5	-0.25	5.525757	0.44102	-1.4501	-1.05001	0.80218114415974	0.028871	-0.214068	-0.0026859
Trial1	2	1	blindfold	counterclockwise	practice	Guided	1	0.5	-0.25	5.545776	0.44102	-1.4501	-1.05001	0.80218114415974	0.023052	-0.192849	0.022389
Trial1	2	1	blindfold	counterclockwise	practice	Guided	1	0.5	-0.25	5.565796	0.44102	-1.4501	-1.05001	0.80218114415974	0.028064	-0.201255	0.0099812
Trial1	2	1	blindfold	counterclockwise	practice	Guided	1	0.5	-0.25	5.585815	0.44102	-1.4501	-1.05001	0.80218114415974	-0.0054643	-0.19697	0.0036318
Trial1	2	1	blindfold	counterclockwise	practice	Guided	1	0.5	-0.25	5.605835	0.44102	-1.4501	-1.05	0.802171157682446	0.0053528	-0.192687	0.033982
Trial1	2	1	blindfold	counterclockwise	practice	Guided	1	0.5	-0.25	5.625854	0.44102	-1.45009	-1.05	0.802171157682446	-0.0081071	-0.137576	0.054809
Trial1	2	1	blindfold	counterclockwise	practice	Guided	1	0.5	-0.25	5.645752	0.44102	-1.45009	-1.05	0.802171157682446	0.002459	-0.129075	0.012561
Trial1	2	1	blindfold	counterclockwise	practice	Guided	1	0.5	-0.25	5.665771	0.44102	-1.45008	-1.04999	0.802161171205829	-0.047704	-0.184047	0.078003
Trial1	2	1	blindfold	counterclockwise	practice	Guided	1	0.5	-0.25	5.685791	0.44102	-1.45008	-1.04999	0.802161171205829	-0.023679	-0.18823	0.100418
Trial1	2	1	blindfold	counterclockwise	practice	Guided	1	0.5	-0.25	5.705811	0.44102	-1.45009	-1.04998	0.802151303616502	-0.033179	-0.217798	0.107781
Trial1	2	1	blindfold	counterclockwise	practice	Guided	1	0.5	-0.25	5.72583	0.44101	-1.4501	-1.04998	0.802152037758516	-0.110211	-0.230376	0.069979
Trial1	2	1	blindfold	counterclockwise	practice	Guided	1	0.5	-0.25	5.74585	0.44098	-1.4501	-1.04997	0.80214425668017	-0.123117	-0.200691	0.055438
Trial1	2	1	blindfold	counterclockwise	practice	Guided	1	0.5	-0.25	5.765747	0.44094	-1.45011	-1.04997	0.802147202588021	-0.108576	-0.21756	0.112177
Trial1	2	1	blindfold	counterclockwise	practice	Guided	1	0.5	-0.25	5.785767	0.44088	-1.4501	-1.04996	0.802141635533007	-0.082412	-0.192115	0.071772
Trial1	2	1	blindfold	counterclockwise	practice	Guided	1	0.5	-0.25	5.805786	0.44081	-1.4501	-1.04996	0.802146798176591	-0.069713	-0.170902	0.088113
Trial1	2	1	blindfold	counterclockwise	practice	Guided	1	0.5	-0.25	5.825806	0.44069	-1.45009	-1.04996	0.802155662874226	-0.06545	-0.158108	0.084376
Trial1	2	1	blindfold	counterclockwise	practice	Guided	1	0.5	-0.25	5.845825	0.44065	-1.45009	-1.04997	0.802168607141679	-0.072817	-0.166521	0.066935
Trial1	2	1	blindfold	counterclockwise	practice	Guided	1	0.5	-0.25	5.865845	0.44061	-1.45009	-1.04997	0.802171565014146	-0.059333	-0.19609	0.020996
Trial1	2	1	blindfold	counterclockwise	practice	Guided	1	0.5	-0.25	5.885742	0.44059	-1.4501	-1.04998	0.802183031876825	-0.073828	-0.208727	0.015972
Trial1	2	1	blindfold	counterclockwise	practice	Guided	1	0.5	-0.25	5.905762	0.44058	-1.4501	-1.04998	0.802183775756035	-0.094925	-0.212895	0.014645
Trial1	2	1	blindfold	counterclockwise	practice	Guided	1	0.5	-0.25	5.925781	0.44057	-1.45011	-1.04999	0.802194382525272	-0.04974	-0.221229	-0.029167
Trial1	2	1	blindfold	counterclockwise	practice	Guided	1	0.5	-0.25	5.945801	0.44057	-1.45011	-1.04999	0.802194382525272	-0.058702	-0.259251	-0.021243
Trial1	2	1	blindfold	counterclockwise	practice	Guided	1	0.5	-0.25	5.96582	0.44057	-1.45011	-1.04999	0.802194382525272	-0.056843	-0.254951	-0.044727
Trial1	2	1	blindfold	counterclockwise	practice	Guided	1	0.5	-0.25	5.98584	0.44057	-1.45012	-1.04999	0.802194382525272	-0.032553	-0.276038	-0.016997
Trial1	2	1	blindfold	counterclockwise	practice	Guided	1	0.5	-0.25	6.005859	0.44057	-1.45012	-1.05	0.802204368588448	-0.018025	-0.288659	-0.061072
Trial1	2	1	blindfold	counterclockwise	practice	Guided	1	0.5	-0.25	6.025757	0.44056	-1.45014	-1.05	0.802205110490381	-0.021971	-0.263094	-0.065528
Trial1	2	1	blindfold	counterclockwise	practice	Guided	1	0.5	-0.25	6.045776	0.44056	-1.45014	-1.05	0.802205110490381	0.0083934	-0.31379	-0.07633
Trial1	2	1	blindfold	counterclockwise	practice	Guided	1	0.5	-0.25	6.065796	0.44056	-1.45015	-1.05	0.802205110490381	-0.015098	-0.317935	-0.069984
Trial1	2	1	blindfold	counterclockwise	practice	Guided	1	0.5	-0.25	6.085815	0.44056	-1.45015	-1.05001	0.802215096545008	-0.054943	-0.300835	-0.021656
Trial1	2	1	blindfold	counterclockwise	practice	Guided	1	0.5	-0.25	6.105835	0.44056	-1.45015	-1.05001	0.802215096545008	-0.054943	-0.300835	-0.021656
Trial1	2	1	blindfold	counterclockwise	practice	Guided	1	0.5	-0.25	6.125854	0.44055	-1.45015	-1.05	0.802205850308026	-0.054943	-0.300835	-0.021656
Trial1	2	1	blindfold	counterclockwise	practice	Guided	1	0.5	-0.25	6.145752	0.44055	-1.45015	-1.05	0.802205850308026	-0.089199	-0.309059	-0.0060784
Trial1	2	1	blindfold	counterclockwise	practice	Guided	1	0.5	-0.25	6.165771	0.44055	-1.45015	-1.05	0.802205850308026	-0.100263	-0.275119	0.035622
Trial1	2	1	blindfold	counterclockwise	practice	Guided	1	0.5	-0.25	6.185791	0.44054	-1.45014	-1.04999	0.80219660421372	-0.084136	-0.258122	0.049339
Trial1	2	1	blindfold	counterclockwise	practice	Guided	1	0.5	-0.25	6.205811	0.44053	-1.45013	-1.04999	0.802197346497078	-0.054551	-0.253822	0.059885
Trial1	2	1	blindfold	counterclockwise	practice	Guided	1	0.5	-0.25	6.22583	0.44052	-1.45013	-1.04998	0.802188219559779	-0.067458	-0.253686	0.117114
Trial1	2	1	blindfold	counterclockwise	practice	Guided	1	0.5	-0.25	6.24585	0.44051	-1.45013	-1.04998	0.802188964310647	-0.077993	-0.266308	0.087783
Trial1	2	1	blindfold	counterclockwise	practice	Guided	1	0.5	-0.25	6.265747	0.44051	-1.45013	-1.04997	0.802178978304218	-0.089591	-0.266237	0.123126
Trial1	2	1	blindfold	counterclockwise	practice	Guided	1	0.5	-0.25	6.285767	0.4405	-1.45013	-1.04996	0.802169730561282	-0.076371	-0.274629	0.130216
Trial1	2	1	blindfold	counterclockwise	practice	Guided	1	0.5	-0.25	6.305786	0.44049	-1.45013	-1.04996	0.802170475579688	-0.076349	-0.257628	0.129382
Trial1	2	1	blindfold	counterclockwise	practice	Guided	1	0.5	-0.25	6.325806	0.44048	-1.45013	-1.04995	0.802161230323195	-0.068653	-0.26172	0.117161
Trial1	2	1	blindfold	counterclockwise	practice	Guided	1	0.5	-0.25	6.345825	0.44048	-1.45013	-1.04995	0.802161230323195	-0.056486	-0.227798	0.152495
Trial1	2	1	blindfold	counterclockwise	practice	Guided	1	0.5	-0.25	6.365845	0.44047	-1.45012	-1.04995	0.802161971176866	-0.098431	-0.219269	0.13424
Trial1	2	1	blindfold	counterclockwise	practice	Guided	1	0.5	-0.25	6.385742	0.44047	-1.45012	-1.04994	0.802151985209409	-0.083099	-0.21498	0.171944
Trial1	2	1	blindfold	counterclockwise	practice	Guided	1	0.5	-0.25	6.405762	0.44045	-1.45011	-1.04993	0.802143483570088	-0.120821	-0.21069	0.165297
Trial1	2	1	blindfold	counterclockwise	practice	Guided	1	0.5	-0.25	6.425781	0.44041	-1.45011	-1.04993	0.802146453712332	-0.085125	-0.20634	0.137764
Trial1	2	1	blindfold	counterclockwise	practice	Guided	1	0.5	-0.25	6.445801	0.4404	-1.45011	-1.04993	0.802147199879251	-0.070847	-0.214745	0.113182
Trial1	2	1	blindfold	counterclockwise	practice	Guided	1	0.5	-0.25	6.46582	0.44039	-1.45011	-1.04994	0.802157927634614	-0.045224	-0.269697	0.110515
Trial1	2	1	blindfold	counterclockwise	practice	Guided	1	0.5	-0.25	6.48584	0.44039	-1.45011	-1.04994	0.802157927634614	-0.044947	-0.261167	0.114179
Trial1	2	1	blindfold	counterclockwise	practice	Guided	1	0.5	-0.25	6.505859	0.44039	-1.45011	-1.04994	0.802157927634614	-0.049156	-0.303406	0.105967
Trial1	2	1	blindfold	counterclockwise	practice	Guided	1	0.5	-0.25	6.525757	0.44038	-1.45014	-1.04994	0.802158669611525	-0.077626	-0.328625	0.087176
Trial1	2	1	blindfold	counterclockwise	practice	Guided	1	0.5	-0.25	6.545776	0.44038	-1.45015	-1.04995	0.802168655495769	-0.078653	-0.311607	0.036211
Trial1	2	1	blindfold	counterclockwise	practice	Guided	1	0.5	-0.25	6.565796	0.44037	-1.45015	-1.04995	0.802169399802397	-0.086015	-0.298822	0.01455
Trial1	2	1	blindfold	counterclockwise	practice	Guided	1	0.5	-0.25	6.585815	0.44036	-1.45015	-1.04995	0.802170142017583	-0.112388	-0.311436	0.03407
Trial1	2	1	blindfold	counterclockwise	practice	Guided	1	0.5	-0.25	6.605835	0.44036	-1.45014	-1.04996	0.802180127884013	-0.093359	-0.277511	0.051217
Trial1	2	1	blindfold	counterclockwise	practice	Guided	1	0.5	-0.25	6.625854	0.44035	-1.45014	-1.04996	0.802180872429622	-0.046592	-0.235055	0.067818
Trial1	2	1	blindfold	counterclockwise	practice	Guided	1	0.5	-0.25	6.645752	0.44035	-1.45013	-1.04996	0.802180872429622	-0.102526	-0.273069	0.00075256
Trial1	2	1	blindfold	counterclockwise	practice	Guided	1	0.5	-0.25	6.665771	0.44035	-1.45013	-1.04996	0.802180872429622	-0.082181	-0.285692	0.031631
Trial1	2	1	blindfold	counterclockwise	practice	Guided	1	0.5	-0.25	6.685791	0.44034	-1.45014	-1.04997	0.802191600731686	-0.076088	-0.27715	-0.007175
Trial1	2	1	blindfold	counterclockwise	practice	Guided	1	0.5	-0.25	6.705811	0.44034	-1.45014	-1.04998	0.802201586580988	-0.055217	-0.294001	0.0036548
Trial1	2	1	blindfold	counterclockwise	practice	Guided	1	0.5	-0.25	6.72583	0.44033	-1.45014	-1.04998	0.802202333573079	-0.031165	-0.28961	-0.041459
Trial1	2	1	blindfold	counterclockwise	practice	Guided	1	0.5	-0.25	6.74585	0.44033	-1.45014	-1.04999	0.802212200534714	-0.018491	-0.26837	-0.040651
Trial1	2	1	blindfold	counterclockwise	practice	Guided	1	0.5	-0.25	6.765747	0.44033	-1.45014	-1.04999	0.802212200534714	0.016353	-0.327532	-0.055417
Trial1	2	1	blindfold	counterclockwise	practice	Guided	1	0.5	-0.25	6.785767	0.44034	-1.45015	-1.04999	0.80221145355181	0.021099	-0.361296	-0.063586
Trial1	2	1	blindfold	counterclockwise	practice	Guided	1	0.5	-0.25	6.805786	0.44034	-1.45015	-1.04999	0.80221145355181	0.054878	-0.318886	-0.064101
Trial1	2	1	blindfold	counterclockwise	practice	Guided	1	0.5	-0.25	6.825806	0.44034	-1.45016	-1.04999	0.80221145355181	0.033735	-0.373715	0.0050772
Trial1	2	1	blindfold	counterclockwise	practice	Guided	1	0.5	-0.25	6.845825	0.44034	-1.45016	-1.04999	0.80221145355181	0.011556	-0.343995	0.020645
Trial1	2	1	blindfold	counterclockwise	practice	Guided	1	0.5	-0.25	6.865845	0.44034	-1.45016	-1.04999	0.80221145355181	-0.024082	-0.343902	0.074219
Trial1	2	1	blindfold	counterclockwise	practice	Guided	1	0.5	-0.25	6.885742	0.44034	-1.45016	-1.04999	0.80221145355181	-0.033053	-0.339581	0.055987
Trial1	2	1	blindfold	counterclockwise	practice	Guided	1	0.5	-0.25	6.905762	0.44034	-1.45016	-1.04999	0.80221145355181	-0.035418	-0.314105	0.026141
Trial1	2	1	blindfold	counterclockwise	practice	Guided	1	0.5	-0.25	6.925781	0.44033	-1.45016	-1.04999	0.802212200534714	-0.020874	-0.309705	0.065183
Trial1	2	1	blindfold	counterclockwise	practice	Guided	1	0.5	-0.25	6.945801	0.44033	-1.45016	-1.04998	0.802202333573079	-0.04805	-0.280001	0.093141
Trial1	2	1	blindfold	counterclockwise	practice	Guided	1	0.5	-0.25	6.96582	0.44033	-1.45015	-1.04997	0.802192347733076	-0.041966	-0.229145	0.122412
Trial1	2	1	blindfold	counterclockwise	practice	Guided	1	0.5	-0.25	6.98584	0.44032	-1.45013	-1.04996	0.80218310237789	-0.058053	-0.220622	0.117886
Trial1	2	1	blindfold	counterclockwise	practice	Guided	1	0.5	-0.25	7.005859	0.44031	-1.45012	-1.04996	0.802183847419989	-0.057772	-0.127471	0.111775
Trial1	2	1	blindfold	counterclockwise	practice	Guided	1	0.5	-0.25	7.025757	0.44029	-1.45008	-1.04996	0.802185335658794	-0.065654	-0.102007	0.052075
Trial1	2	1	blindfold	counterclockwise	practice	Guided	1	0.5	-0.25	7.045776	0.44029	-1.45007	-1.04997	0.802195321461087	-0.029744	-0.118904	0.0050806
Trial1	2	1	blindfold	counterclockwise	practice	Guided	1	0.5	-0.25	7.065796	0.44029	-1.45007	-1.04998	0.802205307264073	-0.0099415	-0.144264	-0.052194
Trial1	2	1	blindfold	counterclockwise	practice	Guided	1	0.5	-0.25	7.085815	0.44029	-1.45007	-1.04998	0.802205307264073	0.0053629	-0.178081	-0.013911
Trial1	2	1	blindfold	counterclockwise	practice	Guided	1	0.5	-0.25	7.105835	0.44029	-1.45007	-1.04999	0.802215174189133	-0.00045828	-0.182266	0.011168
Trial1	2	1	blindfold	counterclockwise	practice	Guided	1	0.5	-0.25	7.125854	0.44031	-1.45009	-1.05001	0.802233657652149	0.071837	-0.232941	-0.060616
Trial1	2	1	blindfold	counterclockwise	practice	Guided	1	0.5	-0.25	7.145752	0.44034	-1.45009	-1.05003	0.802251396958662	0.088712	-0.199033	-0.127379
Trial1	2	1	blindfold	counterclockwise	practice	Guided	1	0.5	-0.25	7.165771	0.44038	-1.45009	-1.05005	0.802268395496524	0.021644	-0.156664	-0.140018
Trial1	2	1	blindfold	counterclockwise	practice	Guided	1	0.5	-0.25	7.185791	0.4404	-1.45009	-1.05006	0.802276897779516	0.04064	-0.148158	-0.172711
Trial1	2	1	blindfold	counterclockwise	practice	Guided	1	0.5	-0.25	7.205811	0.44041	-1.45008	-1.05008	0.802296004694443	0.072833	-0.139649	-0.192988
Trial1	2	1	blindfold	counterclockwise	practice	Guided	1	0.5	-0.25	7.22583	0.44044	-1.45009	-1.05009	0.802303764372684	0.115552	-0.203021	-0.216897
Trial1	2	1	blindfold	counterclockwise	practice	Guided	1	0.5	-0.25	7.24585	0.44047	-1.4501	-1.0501	0.802311641890618	0.128458	-0.211427	-0.222107
Trial1	2	1	blindfold	counterclockwise	practice	Guided	1	0.5	-0.25	7.265747	0.44052	-1.45011	-1.05011	0.802317800063906	0.115489	-0.240985	-0.218609
Trial1	2	1	blindfold	counterclockwise	practice	Guided	1	0.5	-0.25	7.285767	0.4406	-1.45011	-1.05014	0.802341715621114	0.168257	-0.198605	-0.316993
Trial1	2	1	blindfold	counterclockwise	practice	Guided	1	0.5	-0.25	7.305786	0.44071	-1.45011	-1.0502	0.802393494449626	0.170335	-0.177392	-0.352539
Trial1	2	1	blindfold	counterclockwise	practice	Guided	1	0.5	-0.25	7.325806	0.44103	-1.4501	-1.05022	0.802389886575574	0.076859	-0.211137	-0.48351
Trial1	2	1	blindfold	counterclockwise	practice	Guided	1	0.5	-0.25	7.345825	0.44117	-1.4501	-1.05022	0.802379608880205	0.044106	-0.215312	-0.426106
Trial1	2	1	blindfold	counterclockwise	practice	Guided	1	0.5	-0.25	7.365845	0.44122	-1.4501	-1.05021	0.802365959360905	0.01479	-0.244872	-0.37267
Trial1	2	1	blindfold	counterclockwise	practice	Guided	1	0.5	-0.25	7.385742	0.44122	-1.45011	-1.05019	0.802345986014657	-0.025615	-0.270196	-0.269107
Trial1	2	1	blindfold	counterclockwise	practice	Guided	1	0.5	-0.25	7.405762	0.44121	-1.45011	-1.05008	0.80223698312237	-0.064948	-0.219344	-0.182466
Trial1	2	1	blindfold	counterclockwise	practice	Guided	1	0.5	-0.25	7.425781	0.44113	-1.45011	-1.05003	0.802193037089574	-0.118516	-0.164213	-0.0034571
Trial1	2	1	blindfold	counterclockwise	practice	Guided	1	0.5	-0.25	7.445801	0.44101	-1.45009	-1.04997	0.802142051292382	-0.151483	-0.121855	0.049589
Trial1	2	1	blindfold	counterclockwise	practice	Guided	1	0.5	-0.25	7.46582	0.44082	-1.45007	-1.04994	0.80212608676132	-0.172833	-0.066814	0.120312
Trial1	2	1	blindfold	counterclockwise	practice	Guided	1	0.5	-0.25	7.48584	0.44053	-1.45004	-1.04993	0.802137549235036	-0.174102	-0.054103	0.148793
Trial1	2	1	blindfold	counterclockwise	practice	Guided	1	0.5	-0.25	7.505859	0.44014	-1.45003	-1.04989	0.802126733617791	-0.190144	-0.066783	0.194427
Trial1	2	1	blindfold	counterclockwise	practice	Guided	1	0.5	-0.25	7.525757	0.43904	-1.45003	-1.04989	0.802209573127976	-0.183132	-0.09214	0.221272
Trial1	2	1	blindfold	counterclockwise	practice	Guided	1	0.5	-0.25	7.545776	0.43833	-1.45004	-1.0499	0.802273704370881	-0.15192	-0.134426	0.197735
Trial1	2	1	blindfold	counterclockwise	practice	Guided	1	0.5	-0.25	7.565796	0.43759	-1.45007	-1.04992	0.80235101137742	-0.126801	-0.176693	0.132226
Trial1	2	1	blindfold	counterclockwise	practice	Guided	1	0.5	-0.25	7.585815	0.4368	-1.45009	-1.04994	0.802432693305349	-0.032008	-0.180873	0.111835
Trial1	2	1	blindfold	counterclockwise	practice	Guided	1	0.5	-0.25	7.605835	0.43609	-1.4501	-1.04997	0.802518871559548	-0.027241	-0.214668	0.099661
Trial1	2	1	blindfold	counterclockwise	practice	Guided	1	0.5	-0.25	7.625854	0.4349	-1.45009	-1.04999	0.802634358801614	0.030504	-0.159551	-0.0073177
Trial1	2	1	blindfold	counterclockwise	practice	Guided	1	0.5	-0.25	7.645752	0.43444	-1.45008	-1.05002	0.802701737238971	0.018872	-0.117197	-0.024993
Trial1	2	1	blindfold	counterclockwise	practice	Guided	1	0.5	-0.25	7.665771	0.43403	-1.45006	-1.05004	0.802755288737656	0.018289	-0.129861	-0.08437
Trial1	2	1	blindfold	counterclockwise	practice	Guided	1	0.5	-0.25	7.685791	0.43372	-1.45006	-1.05005	0.802790801065891	0.053113	-0.142523	-0.099158
Trial1	2	1	blindfold	counterclockwise	practice	Guided	1	0.5	-0.25	7.705811	0.43349	-1.45006	-1.05005	0.802809824224327	0.025096	-0.129788	-0.126294
Trial1	2	1	blindfold	counterclockwise	practice	Guided	1	0.5	-0.25	7.72583	0.43337	-1.45008	-1.05005	0.802819775870292	0.099008	-0.159322	-0.066388
Trial1	2	1	blindfold	counterclockwise	practice	Guided	1	0.5	-0.25	7.74585	0.43339	-1.45008	-1.05004	0.802808137384088	0.149924	-0.167733	-0.088848
Trial1	2	1	blindfold	counterclockwise	practice	Guided	1	0.5	-0.25	7.765747	0.43344	-1.45009	-1.05003	0.802794013046057	0.127995	-0.176148	-0.077462
Trial1	2	1	blindfold	counterclockwise	practice	Guided	1	0.5	-0.25	7.785767	0.43351	-1.45009	-1.05002	0.802778232700311	0.07494	-0.167634	-0.020397
Trial1	2	1	blindfold	counterclockwise	practice	Guided	1	0.5	-0.25	7.805786	0.43359	-1.45009	-1.04998	0.80273181085498	0.050678	-0.167585	0.0068327
Trial1	2	1	blindfold	counterclockwise	practice	Guided	1	0.5	-0.25	7.825806	0.43368	-1.45007	-1.04997	0.802714390570697	-0.023418	-0.116733	0.10823
Trial1	2	1	blindfold	counterclockwise	practice	Guided	1	0.5	-0.25	7.845825	0.43367	-1.45006	-1.04995	0.802695259282964	-0.04765	-0.091317	0.157578
Trial1	2	1	blindfold	counterclockwise	practice	Guided	1	0.5	-0.25	7.865845	0.43365	-1.45005	-1.04992	0.802667090397509	-0.075318	-0.019363	0.193981
Trial1	2	1	blindfold	counterclockwise	practice	Guided	1	0.5	-0.25	7.885742	0.43361	-1.45003	-1.04989	0.802640459622378	-0.071333	-0.015128	0.198404
Trial1	2	1	blindfold	counterclockwise	practice	Guided	1	0.5	-0.25	7.905762	0.43353	-1.45001	-1.04986	0.802617147251273	-0.12245	-0.0024319	0.238235
Trial1	2	1	blindfold	counterclockwise	practice	Guided	1	0.5	-0.25	7.925781	0.43317	-1.44999	-1.04986	0.802647037448984	-0.128666	0.061033	0.304886
Trial1	2	1	blindfold	counterclockwise	practice	Guided	1	0.5	-0.25	7.945801	0.43287	-1.44998	-1.04986	0.80267207089475	-0.097489	0.099101	0.281284
Trial1	2	1	blindfold	counterclockwise	practice	Guided	1	0.5	-0.25	7.96582	0.43259	-1.44997	-1.04986	0.802695541064714	-0.097448	0.060996	0.28122
Trial1	2	1	blindfold	counterclockwise	practice	Guided	1	0.5	-0.25	7.98584	0.43228	-1.44996	-1.04986	0.80272163196921	-0.088435	0.060977	0.273219
Trial1	2	1	blindfold	counterclockwise	practice	Guided	1	0.5	-0.25	8.005859	0.43194	-1.44997	-1.04988	0.802770343173905	-0.138299	0.039806	0.254961
Trial1	2	1	blindfold	counterclockwise	practice	Guided	1	0.5	-0.25	8.025757	0.43115	-1.44998	-1.0499	0.802857538439461	-0.125871	0.056713	0.175114
Trial1	2	1	blindfold	counterclockwise	practice	Guided	1	0.5	-0.25	8.045776	0.43067	-1.44998	-1.04991	0.802908819673287	-0.089968	0.0059223	0.167656
Trial1	2	1	blindfold	counterclockwise	practice	Guided	1	0.5	-0.25	8.065796	0.43015	-1.44999	-1.04992	0.802963984199442	-0.070101	-0.015237	0.185026
Trial1	2	1	blindfold	counterclockwise	practice	Guided	1	0.5	-0.25	8.085815	0.42961	-1.45001	-1.04994	0.803030969393758	-0.032928	-0.027928	0.132142
Trial1	2	1	blindfold	counterclockwise	practice	Guided	1	0.5	-0.25	8.105835	0.42911	-1.45002	-1.04998	0.803114851571868	-0.015608	-0.057537	0.056856
Trial1	2	1	blindfold	counterclockwise	practice	Guided	1	0.5	-0.25	8.125854	0.42824	-1.45004	-1.05	0.80321194035796	0.042136	-0.146356	0.013713
Trial1	2	1	blindfold	counterclockwise	practice	Guided	1	0.5	-0.25	8.145752	0.42791	-1.45006	-1.05001	0.803251460829432	0.005146	-0.167477	-0.005495
Trial1	2	1	blindfold	counterclockwise	practice	Guided	1	0.5	-0.25	8.165771	0.42765	-1.45008	-1.05002	0.803284814810649	-0.022109	-0.180122	-0.045301
Trial1	2	1	blindfold	counterclockwise	practice	Guided	1	0.5	-0.25	8.185791	0.42744	-1.45009	-1.05003	0.803313727744052	-0.021334	-0.201227	-0.058216
Trial1	2	1	blindfold	counterclockwise	practice	Guided	1	0.5	-0.25	8.205811	0.42729	-1.4501	-1.05005	0.803347232333034	-0.068936	-0.196941	-0.1117
Trial1	2	1	blindfold	counterclockwise	practice	Guided	1	0.5	-0.25	8.22583	0.42713	-1.45009	-1.05005	0.803361730326626	-0.032177	-0.162986	-0.088214
Trial1	2	1	blindfold	counterclockwise	practice	Guided	1	0.5	-0.25	8.24585	0.4271	-1.45009	-1.05005	0.803364453064375	-0.082594	-0.158708	-0.095487
Trial1	2	1	blindfold	counterclockwise	practice	Guided	1	0.5	-0.25	8.265747	0.42708	-1.45009	-1.05005	0.803366270643983	-0.074128	-0.162893	-0.094949
Trial1	2	1	blindfold	counterclockwise	practice	Guided	1	0.5	-0.25	8.285767	0.42708	-1.45009	-1.05005	0.803366270643983	-0.062719	-0.145921	-0.069585
Trial1	2	1	blindfold	counterclockwise	practice	Guided	1	0.5	-0.25	8.305786	0.42707	-1.45008	-1.05004	0.803357204680932	-0.049259	-0.188193	-0.063295
Trial1	2	1	blindfold	counterclockwise	practice	Guided	1	0.5	-0.25	8.325806	0.42707	-1.45008	-1.05004	0.803357204680932	-0.070345	-0.141552	-0.086178
Trial1	2	1	blindfold	counterclockwise	practice	Guided	1	0.5	-0.25	8.345825	0.42706	-1.45008	-1.05004	0.803358111085249	-0.082743	-0.166899	-0.091151
Trial1	2	1	blindfold	counterclockwise	practice	Guided	1	0.5	-0.25	8.365845	0.42706	-1.45008	-1.05004	0.803358111085249	-0.042277	-0.162622	-0.042105
Trial1	2	1	blindfold	counterclockwise	practice	Guided	1	0.5	-0.25	8.385742	0.42706	-1.45008	-1.05004	0.803358111085249	-0.043411	-0.192197	-0.109925
Trial1	2	1	blindfold	counterclockwise	practice	Guided	1	0.5	-0.25	8.405762	0.42706	-1.45008	-1.05004	0.803358111085249	0.0052303	-0.209072	-0.073294
Trial1	2	1	blindfold	counterclockwise	practice	Guided	1	0.5	-0.25	8.425781	0.42706	-1.45009	-1.05004	0.803358111085249	0.057957	-0.255499	-0.087845
Trial1	2	1	blindfold	counterclockwise	practice	Guided	1	0.5	-0.25	8.445801	0.42706	-1.4501	-1.05004	0.803358111085249	-0.0048983	-0.242732	-0.065297
Trial1	2	1	blindfold	counterclockwise	practice	Guided	1	0.5	-0.25	8.46582	0.42706	-1.45012	-1.05004	0.803358111085249	0.012507	-0.301897	-0.123377
Trial1	2	1	blindfold	counterclockwise	practice	Guided	1	0.5	-0.25	8.48584	0.42706	-1.45013	-1.05004	0.803358111085249	0.0082771	-0.28912	-0.123599
Trial1	2	1	blindfold	counterclockwise	practice	Guided	1	0.5	-0.25	8.505859	0.42706	-1.45013	-1.05005	0.803368083307064	0.047056	-0.289036	-0.133922
Trial1	2	1	blindfold	counterclockwise	practice	Guided	1	0.5	-0.25	8.525757	0.42707	-1.45014	-1.05005	0.803367176913998	0.077364	-0.271951	-0.144978
Trial1	2	1	blindfold	counterclockwise	practice	Guided	1	0.5	-0.25	8.545776	0.42707	-1.45014	-1.05005	0.803367176913998	0.059935	-0.322649	-0.137259
Trial1	2	1	blindfold	counterclockwise	practice	Guided	1	0.5	-0.25	8.565796	0.42707	-1.45014	-1.05005	0.803367176913998	0.054927	-0.331029	-0.130058
Trial1	2	1	blindfold	counterclockwise	practice	Guided	1	0.5	-0.25	8.585815	0.42707	-1.45014	-1.05005	0.803367176913998	0.044673	-0.297089	-0.095721
Trial1	2	1	blindfold	counterclockwise	practice	Guided	1	0.5	-0.25	8.605835	0.42707	-1.45014	-1.05005	0.803367176913998	0.019581	-0.28431	-0.101453
Trial1	2	1	blindfold	counterclockwise	practice	Guided	1	0.5	-0.25	8.625854	0.42707	-1.45014	-1.05005	0.803367176913998	-0.025212	-0.267219	-0.069664
Trial1	2	1	blindfold	counterclockwise	practice	Guided	1	0.5	-0.25	8.645752	0.42707	-1.45014	-1.05005	0.803367176913998	-0.0011392	-0.224834	-0.056466
Trial1	2	1	blindfold	counterclockwise	practice	Guided	1	0.5	-0.25	8.665771	0.42707	-1.45014	-1.05004	0.803357204680932	-0.061543	-0.241692	-0.021519
Trial1	2	1	blindfold	counterclockwise	practice	Guided	1	0.5	-0.25	8.685791	0.42706	-1.45013	-1.05003	0.803348138864462	-0.1085	-0.250092	-0.0061587
Trial1	2	1	blindfold	counterclockwise	practice	Guided	1	0.5	-0.25	8.705811	0.42705	-1.45013	-1.05001	0.803329103693441	-0.087867	-0.250022	-0.0061581
Trial1	2	1	blindfold	counterclockwise	practice	Guided	1	0.5	-0.25	8.72583	0.42701	-1.45012	-1.05	0.803322764424271	-0.090129	-0.224507	0.020459
Trial1	2	1	blindfold	counterclockwise	practice	Guided	1	0.5	-0.25	8.74585	0.42699	-1.45012	-1.05	0.803324578924852	-0.085884	-0.207517	0.032096
Trial1	2	1	blindfold	counterclockwise	practice	Guided	1	0.5	-0.25	8.765747	0.42698	-1.45011	-1.05	0.803325491777616	-0.064233	-0.203221	0.024919
Trial1	2	1	blindfold	counterclockwise	practice	Guided	1	0.5	-0.25	8.785767	0.42697	-1.45011	-1.05	0.803326399336276	-0.064474	-0.203157	0.029136
Trial1	2	1	blindfold	counterclockwise	practice	Guided	1	0.5	-0.25	8.805786	0.42697	-1.45011	-1.04999	0.803316427221115	-0.048074	-0.232718	0.038601
Trial1	2	1	blindfold	counterclockwise	practice	Guided	1	0.5	-0.25	8.825806	0.42697	-1.45012	-1.04999	0.803316427221115	-0.073891	-0.215661	0.045494
Trial1	2	1	blindfold	counterclockwise	practice	Guided	1	0.5	-0.25	8.845825	0.42696	-1.45011	-1.04999	0.803317337623813	-0.067852	-0.224063	0.016174
Trial1	2	1	blindfold	counterclockwise	practice	Guided	1	0.5	-0.25	8.865845	0.42696	-1.45011	-1.04999	0.803317337623813	-0.064119	-0.207079	0.024872
Trial1	2	1	blindfold	counterclockwise	practice	Guided	1	0.5	-0.25	8.885742	0.42695	-1.45011	-1.04999	0.803318245440216	-0.094177	-0.211254	0.031517
Trial1	2	1	blindfold	counterclockwise	practice	Guided	1	0.5	-0.25	8.905762	0.42694	-1.45011	-1.04999	0.803319156090125	-0.117958	-0.215432	0.0046279
Trial1	2	1	blindfold	counterclockwise	practice	Guided	1	0.5	-0.25	8.925781	0.42688	-1.4501	-1.05	0.803334586464687	-0.126608	-0.215316	0.0083319
Trial1	2	1	blindfold	counterclockwise	practice	Guided	1	0.5	-0.25	8.945801	0.42684	-1.45011	-1.05001	0.803348199764586	-0.060663	-0.278731	-0.030056
Trial1	2	1	blindfold	counterclockwise	practice	Guided	1	0.5	-0.25	8.96582	0.42682	-1.45012	-1.05001	0.803350023862538	-0.067812	-0.304046	-0.051673
Trial1	2	1	blindfold	counterclockwise	practice	Guided	1	0.5	-0.25	8.98584	0.42681	-1.45013	-1.05002	0.803360902603353	-0.043864	-0.316657	-0.096832
Trial1	2	1	blindfold	counterclockwise	practice	Guided	1	0.5	-0.25	9.005859	0.42681	-1.45015	-1.05003	0.803370874540889	-0.050505	-0.36311	-0.126884
Trial1	2	1	blindfold	counterclockwise	practice	Guided	1	0.5	-0.25	9.025757	0.4268	-1.45017	-1.05003	0.8033717895914	-0.097958	-0.350218	-0.112739
Trial1	2	1	blindfold	counterclockwise	practice	Guided	1	0.5	-0.25	9.045776	0.4268	-1.45017	-1.05003	0.8033717895914	-0.081804	-0.345884	-0.099006
Trial1	2	1	blindfold	counterclockwise	practice	Guided	1	0.5	-0.25	9.065796	0.42679	-1.45017	-1.05003	0.803372699334753	-0.104049	-0.337324	-0.151197
Trial1	2	1	blindfold	counterclockwise	practice	Guided	1	0.5	-0.25	9.085815	0.42679	-1.45017	-1.05004	0.803382671250675	-0.100569	-0.337235	-0.138233
Trial1	2	1	blindfold	counterclockwise	practice	Guided	1	0.5	-0.25	9.105835	0.42679	-1.45016	-1.05004	0.803382671250675	-0.090947	-0.277908	-0.086746
Trial1	2	1	blindfold	counterclockwise	practice	Guided	1	0.5	-0.25	9.125854	0.42678	-1.45016	-1.05004	0.803383583821946	-0.030745	-0.315834	-0.100005
Trial1	2	1	blindfold	counterclockwise	practice	Guided	1	0.5	-0.25	9.145752	0.42678	-1.45015	-1.05004	0.803383583821946	-0.056072	-0.29883	-0.10152
Trial1	2	1	blindfold	counterclockwise	practice	Guided	1	0.5	-0.25	9.165771	0.42678	-1.45015	-1.05004	0.803383583821946	-0.033398	-0.311439	-0.126323
Trial1	2	1	blindfold	counterclockwise	practice	Guided	1	0.5	-0.25	9.185791	0.42677	-1.45015	-1.05004	0.803384493800453	-0.070121	-0.31559	-0.148945
Trial1	2	1	blindfold	counterclockwise	practice	Guided	1	0.5	-0.25	9.205811	0.42677	-1.45015	-1.05005	0.80339446569479	-0.04105	-0.332432	-0.138664
Trial1	2	1	blindfold	counterclockwise	practice	Guided	1	0.5	-0.25	9.22583	0.42677	-1.45016	-1.05005	0.80339446569479	-0.0086505	-0.374565	-0.18324
Trial1	2	1	blindfold	counterclockwise	practice	Guided	1	0.5	-0.25	9.24585	0.42677	-1.45016	-1.05006	0.803404437590164	0.016433	-0.366002	-0.177427
Trial1	2	1	blindfold	counterclockwise	practice	Guided	1	0.5	-0.25	9.265747	0.42677	-1.45017	-1.05006	0.803404437590164	0.00081511	-0.348971	-0.199516
Trial1	2	1	blindfold	counterclockwise	practice	Guided	1	0.5	-0.25	9.285767	0.42677	-1.45017	-1.05006	0.803404437590164	0.041645	-0.408112	-0.243615
Trial1	2	1	blindfold	counterclockwise	practice	Guided	1	0.5	-0.25	9.305786	0.42677	-1.45017	-1.05007	0.803414409486575	0.050461	-0.395306	-0.210016
Trial1	2	1	blindfold	counterclockwise	practice	Guided	1	0.5	-0.25	9.325806	0.42678	-1.45018	-1.05007	0.803413499541951	0.073863	-0.357017	-0.228193
Trial1	2	1	blindfold	counterclockwise	practice	Guided	1	0.5	-0.25	9.345825	0.42678	-1.45018	-1.05008	0.803423352737487	0.044276	-0.327296	-0.217765
Trial1	2	1	blindfold	counterclockwise	practice	Guided	1	0.5	-0.25	9.365845	0.42678	-1.45018	-1.05008	0.803423352737487	0.085219	-0.369512	-0.194026
Trial1	2	1	blindfold	counterclockwise	practice	Guided	1	0.5	-0.25	9.385742	0.42678	-1.45018	-1.05008	0.803423352737487	0.066516	-0.305944	-0.165434
Trial1	2	1	blindfold	counterclockwise	practice	Guided	1	0.5	-0.25	9.405762	0.42678	-1.45018	-1.05008	0.803423352737487	0.018503	-0.343939	-0.142862
Trial1	2	1	blindfold	counterclockwise	practice	Guided	1	0.5	-0.25	9.425781	0.42678	-1.45017	-1.05008	0.803423352737487	-0.026937	-0.305675	-0.162494
Trial1	2	1	blindfold	counterclockwise	practice	Guided	1	0.5	-0.25	9.445801	0.42678	-1.45017	-1.05007	0.803413499541951	-0.033462	-0.263276	-0.124699
Trial1	2	1	blindfold	counterclockwise	practice	Guided	1	0.5	-0.25	9.46582	0.42678	-1.45016	-1.05007	0.803413499541951	-0.0033715	-0.313975	-0.12236
Trial1	2	1	blindfold	counterclockwise	practice	Guided	1	0.5	-0.25	9.48584	0.42678	-1.45016	-1.05007	0.803413499541951	-0.015655	-0.288504	-0.068444
Trial1	2	1	blindfold	counterclockwise	practice	Guided	1	0.5	-0.25	9.505859	0.42678	-1.45016	-1.05007	0.803413499541951	-0.028057	-0.28843	-0.083141
Trial1	2	1	blindfold	counterclockwise	practice	Guided	1	0.5	-0.25	9.525757	0.42678	-1.45015	-1.05006	0.803403527634246	-0.079998	-0.258661	-0.055327
Trial1	2	1	blindfold	counterclockwise	practice	Guided	1	0.5	-0.25	9.545776	0.42677	-1.45014	-1.05006	0.803404437590164	-0.093674	-0.237431	-0.039185
Trial1	2	1	blindfold	counterclockwise	practice	Guided	1	0.5	-0.25	9.565796	0.42676	-1.45014	-1.05005	0.80339537578504	-0.140883	-0.258523	-0.031494
Trial1	2	1	blindfold	counterclockwise	practice	Guided	1	0.5	-0.25	9.585815	0.42674	-1.45013	-1.05004	0.803387227191848	-0.116279	-0.245758	-0.015099
Trial1	2	1	blindfold	counterclockwise	practice	Guided	1	0.5	-0.25	9.605835	0.42672	-1.45013	-1.05002	0.803369107302887	-0.109975	-0.241458	-0.06207
Trial1	2	1	blindfold	counterclockwise	practice	Guided	1	0.5	-0.25	9.625854	0.42663	-1.45012	-1.05002	0.80337732200174	-0.113632	-0.215939	-0.057315
Trial1	2	1	blindfold	counterclockwise	practice	Guided	1	0.5	-0.25	9.645752	0.42658	-1.45011	-1.05002	0.803381890649148	-0.087371	-0.215881	-0.0040556
Trial1	2	1	blindfold	counterclockwise	practice	Guided	1	0.5	-0.25	9.665771	0.42653	-1.45011	-1.05001	0.803376490764196	-0.091056	-0.19043	-0.0092954
Trial1	2	1	blindfold	counterclockwise	practice	Guided	1	0.5	-0.25	9.685791	0.42647	-1.45011	-1.05001	0.803381979351488	-0.100883	-0.194604	-0.056521
Trial1	2	1	blindfold	counterclockwise	practice	Guided	1	0.5	-0.25	9.705811	0.42639	-1.4501	-1.05001	0.803389307108792	-0.127732	-0.211476	-0.032705
Trial1	2	1	blindfold	counterclockwise	practice	Guided	1	0.5	-0.25	9.72583	0.42614	-1.45009	-1.05001	0.803412250095782	-0.107325	-0.173287	-0.018742
Trial1	2	1	blindfold	counterclockwise	practice	Guided	1	0.5	-0.25	9.74585	0.426	-1.45009	-1.05	0.803415162818826	-0.054949	-0.194394	0.026829
Trial1	2	1	blindfold	counterclockwise	practice	Guided	1	0.5	-0.25	9.765747	0.42588	-1.4501	-1.05	0.803426225807766	-0.071571	-0.211266	0.021581
Trial1	2	1	blindfold	counterclockwise	practice	Guided	1	0.5	-0.25	9.785767	0.42577	-1.4501	-1.05	0.803436381348398	-0.061571	-0.215438	-0.003255
Trial1	2	1	blindfold	counterclockwise	practice	Guided	1	0.5	-0.25	9.805786	0.42568	-1.45011	-1.05001	0.803454672431951	-0.064239	-0.219607	-0.028856
Trial1	2	1	blindfold	counterclockwise	practice	Guided	1	0.5	-0.25	9.825806	0.42545	-1.45011	-1.05001	0.803475981530802	-0.135219	-0.206785	-0.045859
Trial1	2	1	blindfold	counterclockwise	practice	Guided	1	0.5	-0.25	9.845825	0.42529	-1.45011	-1.05001	0.803490838091202	-0.123789	-0.181334	-0.057755
Trial1	2	1	blindfold	counterclockwise	practice	Guided	1	0.5	-0.25	9.865845	0.42511	-1.4501	-1.05	0.80349762536353	-0.087018	-0.181283	-0.00053807
Trial1	2	1	blindfold	counterclockwise	practice	Guided	1	0.5	-0.25	9.885742	0.4249	-1.45009	-1.05	0.80351722441503	-0.119763	-0.181234	-0.019472
Trial1	2	1	blindfold	counterclockwise	practice	Guided	1	0.5	-0.25	9.905762	0.42467	-1.45008	-1.05	0.803538755118978	-0.077497	-0.168493	-0.016919
Trial1	2	1	blindfold	counterclockwise	practice	Guided	1	0.5	-0.25	9.925781	0.4242	-1.45008	-1.05001	0.803592922927816	-0.089366	-0.172638	-0.021385
Trial1	2	1	blindfold	counterclockwise	practice	Guided	1	0.5	-0.25	9.945801	0.42397	-1.45008	-1.05002	0.803624620632624	-0.064255	-0.197983	-0.024578
Trial1	2	1	blindfold	counterclockwise	practice	Guided	1	0.5	-0.25	9.96582	0.42373	-1.45009	-1.05002	0.803647359268382	-0.089324	-0.210627	-0.030312
Trial1	2	1	blindfold	counterclockwise	practice	Guided	1	0.5	-0.25	9.98584	0.42351	-1.45009	-1.05003	0.803678236357579	-0.08727	-0.202112	-0.06282
Trial1	2	1	blindfold	counterclockwise	practice	Guided	1	0.5	-0.25	10.00586	0.42329	-1.4501	-1.05002	0.803689239722481	-0.093507	-0.202058	-0.030534
Trial1	2	1	blindfold	counterclockwise	practice	Guided	1	0.5	-0.25	10.02576	0.42288	-1.45009	-1.05002	0.803728472995713	-0.030111	-0.168104	-0.026695
Trial1	2	1	blindfold	counterclockwise	practice	Guided	1	0.5	-0.25	10.04578	0.42273	-1.45009	-1.05002	0.803742882172865	-0.07403	-0.176517	-0.071717
Trial1	2	1	blindfold	counterclockwise	practice	Guided	1	0.5	-0.25	10.0658	0.42262	-1.45009	-1.05002	0.80375346481453	-0.029835	-0.1807	-0.030896
Trial1	2	1	blindfold	counterclockwise	practice	Guided	1	0.5	-0.25	10.08582	0.42254	-1.45009	-1.05002	0.803761169604886	-0.032527	-0.142564	-0.056485
Trial1	2	1	blindfold	counterclockwise	practice	Guided	1	0.5	-0.25	10.10583	0.4225	-1.45009	-1.05002	0.803765024957526	-0.037754	-0.180603	-0.039826
Trial1	2	1	blindfold	counterclockwise	practice	Guided	1	0.5	-0.25	10.12585	0.42248	-1.45009	-1.05002	0.80376695624751	-0.04567	-0.138193	-0.04876
Trial1	2	1	blindfold	counterclockwise	practice	Guided	1	0.5	-0.25	10.14575	0.42248	-1.45008	-1.05002	0.80376695624751	-0.017105	-0.146615	-0.030079
Trial1	2	1	blindfold	counterclockwise	practice	Guided	1	0.5	-0.25	10.16577	0.42247	-1.45008	-1.05002	0.803767919203212	-0.025797	-0.125413	-0.026351
Trial1	2	1	blindfold	counterclockwise	practice	Guided	1	0.5	-0.25	10.18579	0.42247	-1.45008	-1.05002	0.803767919203212	-0.050625	-0.11268	0.0056708
Trial1	2	1	blindfold	counterclockwise	practice	Guided	1	0.5	-0.25	10.20581	0.42247	-1.45008	-1.05001	0.80375795231642	-0.06007	-0.146497	-0.019925
Trial1	2	1	blindfold	counterclockwise	practice	Guided	1	0.5	-0.25	10.22583	0.4224	-1.45007	-1.04999	0.803744774436508	-0.128364	-0.121038	0.027974
Trial1	2	1	blindfold	counterclockwise	practice	Guided	1	0.5	-0.25	10.24585	0.4223	-1.45006	-1.04999	0.803754437009929	-0.080684	-0.104082	0.042418
Trial1	2	1	blindfold	counterclockwise	practice	Guided	1	0.5	-0.25	10.26575	0.42215	-1.45005	-1.04998	0.803759100363553	-0.086906	-0.095592	0.054322
Trial1	2	1	blindfold	counterclockwise	practice	Guided	1	0.5	-0.25	10.28577	0.42197	-1.45005	-1.04998	0.803776555239164	-0.096765	-0.108263	0.028713
Trial1	2	1	blindfold	counterclockwise	practice	Guided	1	0.5	-0.25	10.30579	0.42176	-1.45004	-1.04998	0.803796967796826	-0.09277	-0.070154	0.033182
Trial1	2	1	blindfold	counterclockwise	practice	Guided	1	0.5	-0.25	10.32581	0.42128	-1.45004	-1.04998	0.803843834530148	-0.075571	-0.082807	0.029954
Trial1	2	1	blindfold	counterclockwise	practice	Guided	1	0.5	-0.25	10.34583	0.42099	-1.45004	-1.04999	0.803882132978419	-0.106126	-0.078551	0.045079
Trial1	2	1	blindfold	counterclockwise	practice	Guided	1	0.5	-0.25	10.36584	0.42069	-1.45004	-1.04999	0.803911673114461	-0.082199	-0.125075	-0.00012681
Trial1	2	1	blindfold	counterclockwise	practice	Guided	1	0.5	-0.25	10.38574	0.42034	-1.45005	-1.04999	0.803946277699293	-0.091377	-0.11658	0.012042
Trial1	2	1	blindfold	counterclockwise	practice	Guided	1	0.5	-0.25	10.40576	0.41999	-1.45006	-1.05	0.80399099703203	-0.091854	-0.095389	-0.0040965
Trial1	2	1	blindfold	counterclockwise	practice	Guided	1	0.5	-0.25	10.42578	0.41919	-1.45006	-1.05	0.804071005255301	-0.10171	-0.129175	-0.026714
Trial1	2	1	blindfold	counterclockwise	practice	Guided	1	0.5	-0.25	10.4458	0.41877	-1.45006	-1.05	0.80411332169677	-0.094999	-0.10798	0.0033649
Trial1	2	1	blindfold	counterclockwise	practice	Guided	1	0.5	-0.25	10.46582	0.41834	-1.45006	-1.05	0.804156875061987	-0.066912	-0.133335	0.012572
Trial1	2	1	blindfold	counterclockwise	practice	Guided	1	0.5	-0.25	10.48584	0.4179	-1.45006	-1.05	0.804201672133538	-0.047237	-0.129069	-0.014987
Trial1	2	1	blindfold	counterclockwise	practice	Guided	1	0.5	-0.25	10.50586	0.41748	-1.45006	-1.05	0.804244661431309	-0.039777	-0.12057	0.0024141
Trial1	2	1	blindfold	counterclockwise	practice	Guided	1	0.5	-0.25	10.52576	0.41673	-1.45006	-1.05	0.804321959083022	-0.017887	-0.128967	-0.0090091
Trial1	2	1	blindfold	counterclockwise	practice	Guided	1	0.5	-0.25	10.54578	0.41641	-1.45006	-1.04999	0.804345193510755	-0.051923	-0.137394	-0.0067853
Trial1	2	1	blindfold	counterclockwise	practice	Guided	1	0.5	-0.25	10.5658	0.41611	-1.45006	-1.04999	0.80437642473925	-0.051923	-0.137394	-0.0067853
Trial1	2	1	blindfold	counterclockwise	practice	Guided	1	0.5	-0.25	10.58582	0.41565	-1.45008	-1.04999	0.804424529010266	-0.032263	-0.137272	0.019797
Trial1	2	1	blindfold	counterclockwise	practice	Guided	1	0.5	-0.25	10.60583	0.41561	-1.45008	-1.04999	0.804428723741796	-0.036484	-0.120337	0.019546
Trial1	2	1	blindfold	counterclockwise	practice	Guided	1	0.5	-0.25	10.62585	0.41518	-1.45007	-1.05	0.804483906923678	-0.073475	-0.073716	0.00040168
Trial1	2	1	blindfold	counterclockwise	practice	Guided	1	0.5	-0.25	10.64575	0.41498	-1.45005	-1.05	0.804505015527066	-0.056566	-0.099081	0.0013994
Trial1	2	1	blindfold	counterclockwise	practice	Guided	1	0.5	-0.25	10.66577	0.4148	-1.45004	-1.05	0.804524058451061	-0.034936	-0.069436	-0.0058029
Trial1	2	1	blindfold	counterclockwise	practice	Guided	1	0.5	-0.25	10.68579	0.41464	-1.45004	-1.05001	0.804550976339331	-0.036174	-0.090569	0.0071226
Trial1	2	1	blindfold	counterclockwise	practice	Guided	1	0.5	-0.25	10.70581	0.41451	-1.45005	-1.05001	0.804564779019095	-0.029451	-0.124395	-0.026668
Trial1	2	1	blindfold	counterclockwise	practice	Guided	1	0.5	-0.25	10.72583	0.41434	-1.45007	-1.05001	0.804582859524163	-0.027697	-0.162403	-0.056226
Trial1	2	1	blindfold	counterclockwise	practice	Guided	1	0.5	-0.25	10.74585	0.41432	-1.45007	-1.05001	0.804584991963905	-0.01999	-0.141202	-0.029377
Trial1	2	1	blindfold	counterclockwise	practice	Guided	1	0.5	-0.25	10.76575	0.41432	-1.45007	-1.05001	0.804584991963905	0.0021313	-0.162321	-0.058687
Trial1	2	1	blindfold	counterclockwise	practice	Guided	1	0.5	-0.25	10.78577	0.41432	-1.45007	-1.05002	0.804594948605777	0.009832	-0.149583	-0.045501
Trial1	2	1	blindfold	counterclockwise	practice	Guided	1	0.5	-0.25	10.80579	0.41432	-1.45007	-1.05002	0.804594948605777	0.031699	-0.141076	-0.056917
Trial1	2	1	blindfold	counterclockwise	practice	Guided	1	0.5	-0.25	10.82581	0.41433	-1.45008	-1.05002	0.804593882337495	0.027214	-0.166378	-0.052908
Trial1	2	1	blindfold	counterclockwise	practice	Guided	1	0.5	-0.25	10.84583	0.41433	-1.45008	-1.05002	0.804593882337495	0.024225	-0.157871	-0.099355
Trial1	2	1	blindfold	counterclockwise	practice	Guided	1	0.5	-0.25	10.86584	0.41433	-1.45008	-1.05002	0.804593882337495	0.0354	-0.157828	-0.120204
Trial1	2	1	blindfold	counterclockwise	practice	Guided	1	0.5	-0.25	10.88574	0.41433	-1.45008	-1.05003	0.804603838993975	0.066699	-0.136627	-0.07594
Trial1	2	1	blindfold	counterclockwise	practice	Guided	1	0.5	-0.25	10.90576	0.41433	-1.45008	-1.05003	0.804603838993975	0.050537	-0.132354	-0.089585
Trial1	2	1	blindfold	counterclockwise	practice	Guided	1	0.5	-0.25	10.92578	0.41433	-1.45007	-1.05003	0.804603838993975	0.02318	-0.089962	-0.045065
Trial1	2	1	blindfold	counterclockwise	practice	Guided	1	0.5	-0.25	10.9458	0.41434	-1.45007	-1.05003	0.804602772862096	0.026153	-0.153406	-0.035857
Trial1	2	1	blindfold	counterclockwise	practice	Guided	1	0.5	-0.25	10.96582	0.41434	-1.45007	-1.05003	0.804602772862096	0.048517	-0.123747	-0.055725
Trial1	2	1	blindfold	counterclockwise	practice	Guided	1	0.5	-0.25	10.98584	0.41434	-1.45007	-1.05003	0.804602772862096	-0.0069018	-0.094093	-0.050495
Trial1	2	1	blindfold	counterclockwise	practice	Guided	1	0.5	-0.25	11.00586	0.41434	-1.45006	-1.05002	0.804592816192423	-0.0091393	-0.081371	-0.012465
Trial1	2	1	blindfold	counterclockwise	practice	Guided	1	0.5	-0.25	11.02576	0.41434	-1.45006	-1.05002	0.804592816192423	-0.050632	-0.127864	-0.027613
Trial1	2	1	blindfold	counterclockwise	practice	Guided	1	0.5	-0.25	11.04578	0.41434	-1.45006	-1.05002	0.804592816192423	-0.015099	-0.110909	0.016873
Trial1	2	1	blindfold	counterclockwise	practice	Guided	1	0.5	-0.25	11.0658	0.41433	-1.45006	-1.05002	0.804593882337495	-0.020312	-0.089719	-0.038543
Trial1	2	1	blindfold	counterclockwise	practice	Guided	1	0.5	-0.25	11.08582	0.41433	-1.45006	-1.05002	0.804593882337495	-0.012608	-0.123543	-0.02537
Trial1	2	1	blindfold	counterclockwise	practice	Guided	1	0.5	-0.25	11.10583	0.41433	-1.45006	-1.05002	0.804593882337495	-0.0044063	-0.11082	0.01638
Trial1	2	1	blindfold	counterclockwise	practice	Guided	1	0.5	-0.25	11.12585	0.41433	-1.45006	-1.05001	0.804583925682428	-0.016333	-0.11922	0.038006
Trial1	2	1	blindfold	counterclockwise	practice	Guided	1	0.5	-0.25	11.14575	0.41433	-1.45006	-1.05001	0.804583925682428	-0.060556	-0.123419	-0.0027517
Trial1	2	1	blindfold	counterclockwise	practice	Guided	1	0.5	-0.25	11.16577	0.41433	-1.45006	-1.05001	0.804583925682428	-0.034702	-0.1657	-0.0097044
Trial1	2	1	blindfold	counterclockwise	practice	Guided	1	0.5	-0.25	11.18579	0.41433	-1.45006	-1.05001	0.804583925682428	-0.025249	-0.15296	-0.026098
Trial1	2	1	blindfold	counterclockwise	practice	Guided	1	0.5	-0.25	11.20581	0.41433	-1.45007	-1.05002	0.804593882337495	-0.044867	-0.135988	-0.052679
Trial1	2	1	blindfold	counterclockwise	practice	Guided	1	0.5	-0.25	11.22583	0.41433	-1.45008	-1.05002	0.804593882337495	-0.03789	-0.186669	-0.098867
Trial1	2	1	blindfold	counterclockwise	practice	Guided	1	0.5	-0.25	11.24585	0.41433	-1.45008	-1.05002	0.804593882337495	0.0078317	-0.165464	-0.083437
Trial1	2	1	blindfold	counterclockwise	practice	Guided	1	0.5	-0.25	11.26575	0.41433	-1.45008	-1.05002	0.804593882337495	0.040128	-0.148493	-0.056082
Trial1	2	1	blindfold	counterclockwise	practice	Guided	1	0.5	-0.25	11.28577	0.41433	-1.45008	-1.05002	0.804593882337495	0.032167	-0.186531	-0.065009
Trial1	2	1	blindfold	counterclockwise	practice	Guided	1	0.5	-0.25	11.30579	0.41433	-1.45008	-1.05002	0.804593882337495	0.011532	-0.237255	-0.083632
Trial1	2	1	blindfold	counterclockwise	practice	Guided	1	0.5	-0.25	11.32581	0.41433	-1.4501	-1.05002	0.804593882337495	-0.061281	-0.232894	-0.098508
Trial1	2	1	blindfold	counterclockwise	practice	Guided	1	0.5	-0.25	11.34583	0.41433	-1.4501	-1.05002	0.804593882337495	-0.061017	-0.211669	-0.078858
Trial1	2	1	blindfold	counterclockwise	practice	Guided	1	0.5	-0.25	11.36584	0.41432	-1.4501	-1.05003	0.804604905249063	-0.081122	-0.194687	-0.084806
Trial1	2	1	blindfold	counterclockwise	practice	Guided	1	0.5	-0.25	11.38574	0.41431	-1.4501	-1.05002	0.804596014997271	-0.095512	-0.156555	-0.055465
Trial1	2	1	blindfold	counterclockwise	practice	Guided	1	0.5	-0.25	11.40576	0.41428	-1.45008	-1.05001	0.804589251971721	-0.097475	-0.109971	-0.018181
Trial1	2	1	blindfold	counterclockwise	practice	Guided	1	0.5	-0.25	11.42578	0.41412	-1.45005	-1.05001	0.80460631483865	-0.075554	-0.084523	-0.050478
Trial1	2	1	blindfold	counterclockwise	practice	Guided	1	0.5	-0.25	11.4458	0.414	-1.45005	-1.05002	0.804629086463517	-0.080007	-0.105657	-0.029096
Trial1	2	1	blindfold	counterclockwise	practice	Guided	1	0.5	-0.25	11.46582	0.41386	-1.45005	-1.05002	0.804644059939603	-0.047437	-0.114093	-0.078036
Trial1	2	1	blindfold	counterclockwise	practice	Guided	1	0.5	-0.25	11.48584	0.41373	-1.45006	-1.05003	0.804667946092978	-0.034751	-0.122522	-0.077272
Trial1	2	1	blindfold	counterclockwise	practice	Guided	1	0.5	-0.25	11.50586	0.41361	-1.45007	-1.05004	0.804690774373277	-0.053124	-0.177491	-0.0529
Trial1	2	1	blindfold	counterclockwise	practice	Guided	1	0.5	-0.25	11.52576	0.41347	-1.45008	-1.05004	0.804705817746894	-0.050865	-0.147784	-0.090874
Trial1	2	1	blindfold	counterclockwise	practice	Guided	1	0.5	-0.25	11.54578	0.41344	-1.45007	-1.05004	0.804709045375652	-0.038182	-0.143515	-0.090103
Trial1	2	1	blindfold	counterclockwise	practice	Guided	1	0.5	-0.25	11.5658	0.41344	-1.45007	-1.05004	0.804709045375652	-0.064018	-0.15194	-0.083121
Trial1	2	1	blindfold	counterclockwise	practice	Guided	1	0.5	-0.25	11.58582	0.41344	-1.45007	-1.05004	0.804709045375652	-0.03121	-0.168822	-0.064217
Trial1	2	1	blindfold	counterclockwise	practice	Guided	1	0.5	-0.25	11.60583	0.41344	-1.45008	-1.05004	0.804709045375652	0.0020937	-0.173003	-0.053763
Trial1	2	1	blindfold	counterclockwise	practice	Guided	1	0.5	-0.25	11.62585	0.41344	-1.45008	-1.05004	0.804709045375652	0.016015	-0.177133	-0.074103
Trial1	2	1	blindfold	counterclockwise	practice	Guided	1	0.5	-0.25	11.64575	0.41344	-1.45008	-1.05004	0.804709045375652	0.007315	-0.168623	-0.07458
Trial1	2	1	blindfold	counterclockwise	practice	Guided	1	0.5	-0.25	11.66577	0.41344	-1.45008	-1.05004	0.804709045375652	0.027437	-0.164348	-0.052196
Trial1	2	1	blindfold	counterclockwise	practice	Guided	1	0.5	-0.25	11.68579	0.41344	-1.45008	-1.05004	0.804709045375652	0.010282	-0.113524	-0.048946
Trial1	2	1	blindfold	counterclockwise	practice	Guided	1	0.5	-0.25	11.70581	0.41344	-1.45008	-1.05004	0.804709045375652	0.0309	-0.164265	-0.039241
Trial1	2	1	blindfold	counterclockwise	practice	Guided	1	0.5	-0.25	11.72583	0.41344	-1.45008	-1.05004	0.804709045375652	-0.0011587	-0.151488	-0.070771
Trial1	2	1	blindfold	counterclockwise	practice	Guided	1	0.5	-0.25	11.74585	0.41344	-1.45008	-1.05003	0.804699089896298	-0.03718	-0.126056	-0.047398
Trial1	2	1	blindfold	counterclockwise	practice	Guided	1	0.5	-0.25	11.76575	0.41344	-1.45008	-1.05003	0.804699089896298	-0.055055	-0.151409	-0.01881
Trial1	2	1	blindfold	counterclockwise	practice	Guided	1	0.5	-0.25	11.78577	0.41343	-1.45007	-1.05002	0.804690208429649	-0.075415	-0.113286	-0.032719
Trial1	2	1	blindfold	counterclockwise	practice	Guided	1	0.5	-0.25	11.80579	0.41341	-1.45007	-1.05	0.804672449154713	-0.063463	-0.104788	-0.019297
Trial1	2	1	blindfold	counterclockwise	practice	Guided	1	0.5	-0.25	11.82581	0.41331	-1.45006	-1.04999	0.804673262682949	-0.107895	-0.117418	0.0040616
Trial1	2	1	blindfold	counterclockwise	practice	Guided	1	0.5	-0.25	11.84583	0.41322	-1.45006	-1.04999	0.804682963968679	-0.087243	-0.113151	0.025926
Trial1	2	1	blindfold	counterclockwise	practice	Guided	1	0.5	-0.25	11.86584	0.41311	-1.45006	-1.05	0.804704789283565	-0.060385	-0.151201	0.0020665
Trial1	2	1	blindfold	counterclockwise	practice	Guided	1	0.5	-0.25	11.88574	0.41299	-1.45007	-1.05	0.804717753712793	-0.051421	-0.134237	-0.0058845
Trial1	2	1	blindfold	counterclockwise	practice	Guided	1	0.5	-0.25	11.90576	0.41289	-1.45007	-1.05001	0.804738525650702	-0.067562	-0.134199	-0.019545
Trial1	2	1	blindfold	counterclockwise	practice	Guided	1	0.5	-0.25	11.92578	0.41271	-1.45008	-1.05001	0.804758030536239	-0.08989	-0.163737	0.00034594
Trial1	2	1	blindfold	counterclockwise	practice	Guided	1	0.5	-0.25	11.9458	0.41263	-1.45008	-1.05	0.804756759551732	-0.051104	-0.172153	-0.011085
Trial1	2	1	blindfold	counterclockwise	practice	Guided	1	0.5	-0.25	11.96582	0.41255	-1.45008	-1.05	0.804765447691067	-0.057803	-0.172108	-0.040158
Trial1	2	1	blindfold	counterclockwise	practice	Guided	1	0.5	-0.25	11.98584	0.41249	-1.45008	-1.05	0.804771968951506	-0.046109	-0.184755	-0.022514
Trial1	2	1	blindfold	counterclockwise	practice	Guided	1	0.5	-0.25	12.00586	0.41247	-1.45009	-1.05	0.804774146928451	-0.034418	-0.159316	-0.013321
Trial1	2	1	blindfold	counterclockwise	practice	Guided	1	0.5	-0.25	12.02576	0.41247	-1.45009	-1.05	0.804774146928451	-0.014031	-0.239602	0.0090391
Trial1	2	1	blindfold	counterclockwise	practice	Guided	1	0.5	-0.25	12.04578	0.41247	-1.4501	-1.05	0.804774146928451	-0.043596	-0.235304	0.0073038
Trial1	2	1	blindfold	counterclockwise	practice	Guided	1	0.5	-0.25	12.0658	0.41247	-1.45011	-1.05	0.804774146928451	-0.0088014	-0.252161	-0.0076115
Trial1	2	1	blindfold	counterclockwise	practice	Guided	1	0.5	-0.25	12.08582	0.41247	-1.45011	-1.05	0.804774146928451	-0.042336	-0.256322	-0.013815
Trial1	2	1	blindfold	counterclockwise	practice	Guided	1	0.5	-0.25	12.10583	0.41247	-1.45012	-1.05001	0.804784101105537	-0.096988	-0.243555	-0.032445
Trial1	2	1	blindfold	counterclockwise	practice	Guided	1	0.5	-0.25	12.12585	0.41245	-1.45011	-1.05001	0.804786276305931	-0.049478	-0.209582	-0.035419
Trial1	2	1	blindfold	counterclockwise	practice	Guided	1	0.5	-0.25	12.14575	0.41244	-1.45011	-1.05001	0.804787362469028	-0.072559	-0.205295	-0.0028555
Trial1	2	1	blindfold	counterclockwise	practice	Guided	1	0.5	-0.25	12.16577	0.41243	-1.4501	-1.05001	0.804788448754512	-0.049684	-0.188316	-0.031184
Trial1	2	1	blindfold	counterclockwise	practice	Guided	1	0.5	-0.25	12.18579	0.41243	-1.4501	-1.05001	0.804788448754512	-0.037736	-0.196726	-0.017761
Trial1	2	1	blindfold	counterclockwise	practice	Guided	1	0.5	-0.25	12.20581	0.41243	-1.4501	-1.05001	0.804788448754512	-0.051152	-0.196672	-0.077636
Trial1	2	1	blindfold	counterclockwise	practice	Guided	1	0.5	-0.25	12.22583	0.41242	-1.4501	-1.05002	0.804799492516885	-0.050381	-0.221939	-0.098966
Trial1	2	1	blindfold	counterclockwise	practice	Guided	1	0.5	-0.25	12.24585	0.41242	-1.45011	-1.05002	0.804799492516885	-0.0026646	-0.234567	-0.108887
Trial1	2	1	blindfold	counterclockwise	practice	Guided	1	0.5	-0.25	12.26575	0.41242	-1.45011	-1.05002	0.804799492516885	-0.023783	-0.255661	-0.110097
Trial1	2	1	blindfold	counterclockwise	practice	Guided	1	0.5	-0.25	12.28577	0.41242	-1.45011	-1.05002	0.804799492516885	0.010508	-0.242898	-0.116534
Trial1	2	1	blindfold	counterclockwise	practice	Guided	1	0.5	-0.25	12.30579	0.41242	-1.45011	-1.05003	0.804809446629669	0.0047931	-0.234363	-0.091405
Trial1	2	1	blindfold	counterclockwise	practice	Guided	1	0.5	-0.25	12.32581	0.41242	-1.45012	-1.05003	0.804809446629669	-0.010626	-0.217302	-0.117676
Trial1	2	1	blindfold	counterclockwise	practice	Guided	1	0.5	-0.25	12.34583	0.41242	-1.45012	-1.05003	0.804809446629669	0.0070133	-0.255321	-0.129322
Trial1	2	1	blindfold	counterclockwise	practice	Guided	1	0.5	-0.25	12.36584	0.41243	-1.45012	-1.05004	0.804818311133297	0.013709	-0.242555	-0.171279
Trial1	2	1	blindfold	counterclockwise	practice	Guided	1	0.5	-0.25	12.38574	0.41243	-1.45012	-1.05004	0.804818311133297	0.027629	-0.242486	-0.119555
Trial1	2	1	blindfold	counterclockwise	practice	Guided	1	0.5	-0.25	12.40576	0.41243	-1.45012	-1.05004	0.804818311133297	0.034335	-0.246649	-0.089454
Trial1	2	1	blindfold	counterclockwise	practice	Guided	1	0.5	-0.25	12.42578	0.41243	-1.45012	-1.05004	0.804818311133297	0.0097145	-0.284592	-0.12964
Trial1	2	1	blindfold	counterclockwise	practice	Guided	1	0.5	-0.25	12.4458	0.41243	-1.45012	-1.05004	0.804818311133297	-0.002962	-0.23374	-0.104259
Trial1	2	1	blindfold	counterclockwise	practice	Guided	1	0.5	-0.25	12.46582	0.41243	-1.45012	-1.05004	0.804818311133297	-0.049427	-0.237905	-0.089561
Trial1	2	1	blindfold	counterclockwise	practice	Guided	1	0.5	-0.25	12.48584	0.41243	-1.45012	-1.05005	0.804828265262509	-0.06532	-0.229375	-0.125554
Trial1	2	1	blindfold	counterclockwise	practice	Guided	1	0.5	-0.25	12.50586	0.41242	-1.45012	-1.05004	0.80481940074393	-0.075731	-0.225084	-0.096449
Trial1	2	1	blindfold	counterclockwise	practice	Guided	1	0.5	-0.25	12.52576	0.41242	-1.45012	-1.05004	0.80481940074393	-0.078659	-0.263049	-0.040749
Trial1	2	1	blindfold	counterclockwise	practice	Guided	1	0.5	-0.25	12.54578	0.41241	-1.45011	-1.05004	0.804820487234238	-0.036394	-0.237601	-0.038258
Trial1	2	1	blindfold	counterclockwise	practice	Guided	1	0.5	-0.25	12.5658	0.41241	-1.45011	-1.05004	0.804820487234238	-0.064957	-0.203687	-0.056876
Trial1	2	1	blindfold	counterclockwise	practice	Guided	1	0.5	-0.25	12.58582	0.41241	-1.45011	-1.05004	0.804820487234238	-0.065435	-0.195167	-0.048407
Trial1	2	1	blindfold	counterclockwise	practice	Guided	1	0.5	-0.25	12.60583	0.41241	-1.45011	-1.05004	0.804820487234238	-0.067661	-0.224731	-0.064049
Trial1	2	1	blindfold	counterclockwise	practice	Guided	1	0.5	-0.25	12.62585	0.4124	-1.45011	-1.05004	0.804821577090731	-0.057197	-0.207689	-0.115683
Trial1	2	1	blindfold	counterclockwise	practice	Guided	1	0.5	-0.25	12.64575	0.4124	-1.45011	-1.05004	0.804821577090731	-0.036057	-0.203397	-0.114417
Trial1	2	1	blindfold	counterclockwise	practice	Guided	1	0.5	-0.25	12.66577	0.4124	-1.45011	-1.05004	0.804821577090731	-0.05393	-0.182181	-0.09848
Trial1	2	1	blindfold	counterclockwise	practice	Guided	1	0.5	-0.25	12.68579	0.4124	-1.45011	-1.05004	0.804821577090731	-0.049441	-0.215977	-0.102423
Trial1	2	1	blindfold	counterclockwise	practice	Guided	1	0.5	-0.25	12.70581	0.41239	-1.45011	-1.05005	0.804832621145675	-0.055895	-0.203225	-0.106866
Trial1	2	1	blindfold	counterclockwise	practice	Guided	1	0.5	-0.25	12.72583	0.41239	-1.45011	-1.05005	0.804832621145675	-0.013629	-0.17772	-0.134144
Trial1	2	1	blindfold	counterclockwise	practice	Guided	1	0.5	-0.25	12.74585	0.41239	-1.45011	-1.05005	0.804832621145675	-0.01237	-0.228443	-0.083172
Trial1	2	1	blindfold	counterclockwise	practice	Guided	1	0.5	-0.25	12.76575	0.41239	-1.45011	-1.05005	0.804832621145675	-0.02454	-0.219917	-0.092337
Trial1	2	1	blindfold	counterclockwise	practice	Guided	1	0.5	-0.25	12.78577	0.41239	-1.45011	-1.05005	0.804832621145675	-0.074725	-0.279092	-0.095533
Trial1	2	1	blindfold	counterclockwise	practice	Guided	1	0.5	-0.25	12.80579	0.41238	-1.45012	-1.05005	0.804833711234911	-0.122407	-0.283249	-0.08531
Trial1	2	1	blindfold	counterclockwise	practice	Guided	1	0.5	-0.25	12.82581	0.41232	-1.45013	-1.05005	0.804840241368857	-0.150174	-0.245012	-0.116558
Trial1	2	1	blindfold	counterclockwise	practice	Guided	1	0.5	-0.25	12.84583	0.41225	-1.45012	-1.05005	0.804847870853051	-0.122304	-0.232252	-0.08945
Trial1	2	1	blindfold	counterclockwise	practice	Guided	1	0.5	-0.25	12.86584	0.41216	-1.45011	-1.05004	0.804847734800767	-0.098163	-0.168717	-0.062592
Trial1	2	1	blindfold	counterclockwise	practice	Guided	1	0.5	-0.25	12.88574	0.41206	-1.4501	-1.05004	0.804858656616575	-0.119753	-0.181364	-0.055359
Trial1	2	1	blindfold	counterclockwise	practice	Guided	1	0.5	-0.25	12.90576	0.41194	-1.45009	-1.05004	0.804871778353358	-0.120222	-0.185546	-0.059563
Trial1	2	1	blindfold	counterclockwise	practice	Guided	1	0.5	-0.25	12.92578	0.41163	-1.45009	-1.05005	0.804915704238528	-0.124165	-0.223531	-0.123367
Trial1	2	1	blindfold	counterclockwise	practice	Guided	1	0.5	-0.25	12.9458	0.41145	-1.45009	-1.05006	0.80494543940947	-0.114183	-0.198086	-0.076122
Trial1	2	1	blindfold	counterclockwise	practice	Guided	1	0.5	-0.25	12.96582	0.41127	-1.4501	-1.05006	0.804965261297774	-0.086838	-0.219188	-0.140473
Trial1	2	1	blindfold	counterclockwise	practice	Guided	1	0.5	-0.25	12.98584	0.4111	-1.4501	-1.05006	0.804984013727551	-0.021969	-0.227592	-0.130012
Trial1	2	1	blindfold	counterclockwise	practice	Guided	1	0.5	-0.25	13.00586	0.41098	-1.45011	-1.05006	0.804997279833787	-0.039103	-0.214835	-0.114806
Trial1	2	1	blindfold	counterclockwise	practice	Guided	1	0.5	-0.25	13.02576	0.41089	-1.45012	-1.05007	0.805017189760853	-0.029401	-0.24009	-0.147295
Trial1	2	1	blindfold	counterclockwise	practice	Guided	1	0.5	-0.25	13.04578	0.41089	-1.45012	-1.05007	0.805017189760853	-0.012988	-0.218866	-0.134339
Trial1	2	1	blindfold	counterclockwise	practice	Guided	1	0.5	-0.25	13.0658	0.41089	-1.45012	-1.05007	0.805017189760853	-0.050011	-0.256884	-0.156902
Trial1	2	1	blindfold	counterclockwise	practice	Guided	1	0.5	-0.25	13.08582	0.41089	-1.45012	-1.05007	0.805017189760853	-0.0032854	-0.256818	-0.158372
Trial1	2	1	blindfold	counterclockwise	practice	Guided	1	0.5	-0.25	13.10583	0.41089	-1.45012	-1.05007	0.805017189760853	-0.042287	-0.205971	-0.117564
Trial1	2	1	blindfold	counterclockwise	practice	Guided	1	0.5	-0.25	13.12585	0.41089	-1.45012	-1.05007	0.805017189760853	-0.042768	-0.231232	-0.135121
Trial1	2	1	blindfold	counterclockwise	practice	Guided	1	0.5	-0.25	13.14575	0.41089	-1.45012	-1.05007	0.805017189760853	-0.0040011	-0.231167	-0.14554
Trial1	2	1	blindfold	counterclockwise	practice	Guided	1	0.5	-0.25	13.16577	0.41089	-1.45012	-1.05007	0.805017189760853	-0.060884	-0.248025	-0.114915
Trial1	2	1	blindfold	counterclockwise	practice	Guided	1	0.5	-0.25	13.18579	0.41088	-1.45012	-1.05007	0.80501829495943	-0.058896	-0.269113	-0.14868
Trial1	2	1	blindfold	counterclockwise	practice	Guided	1	0.5	-0.25	13.20581	0.41088	-1.45012	-1.05006	0.805008342930863	-0.069794	-0.239418	-0.116083
Trial1	2	1	blindfold	counterclockwise	practice	Guided	1	0.5	-0.25	13.22583	0.41087	-1.45012	-1.05006	0.805009448265406	-0.109243	-0.251968	-0.083702
Trial1	2	1	blindfold	counterclockwise	practice	Guided	1	0.5	-0.25	13.24585	0.41086	-1.45013	-1.05006	0.805010557022304	-0.108471	-0.260356	-0.092863
Trial1	2	1	blindfold	counterclockwise	practice	Guided	1	0.5	-0.25	13.26575	0.41084	-1.45013	-1.05005	0.805002822932948	-0.106188	-0.311061	-0.053831
Trial1	2	1	blindfold	counterclockwise	practice	Guided	1	0.5	-0.25	13.28577	0.41082	-1.45013	-1.05005	0.805005038033831	-0.097461	-0.302525	-0.06599
Trial1	2	1	blindfold	counterclockwise	practice	Guided	1	0.5	-0.25	13.30579	0.41078	-1.45013	-1.05004	0.804999514515973	-0.089232	-0.238976	-0.044353
Trial1	2	1	blindfold	counterclockwise	practice	Guided	1	0.5	-0.25	13.32581	0.41076	-1.45013	-1.05004	0.805001731115506	-0.063345	-0.259992	-0.068179
Trial1	2	1	blindfold	counterclockwise	practice	Guided	1	0.5	-0.25	13.34583	0.41076	-1.45013	-1.05004	0.805001731115506	-0.0867	-0.264149	-0.112622
Trial1	2	1	blindfold	counterclockwise	practice	Guided	1	0.5	-0.25	13.36584	0.41075	-1.45013	-1.05004	0.805002844555508	-0.064569	-0.285233	-0.119069
Trial1	2	1	blindfold	counterclockwise	practice	Guided	1	0.5	-0.25	13.38574	0.41075	-1.45013	-1.05004	0.805002844555508	-0.099826	-0.285158	-0.115312
Trial1	2	1	blindfold	counterclockwise	practice	Guided	1	0.5	-0.25	13.40576	0.41075	-1.45013	-1.05004	0.805002844555508	-0.06154	-0.238535	-0.096659
Trial1	2	1	blindfold	counterclockwise	practice	Guided	1	0.5	-0.25	13.42578	0.41074	-1.45013	-1.05004	0.805003948205697	-0.011806	-0.242628	-0.077743
Trial1	2	1	blindfold	counterclockwise	practice	Guided	1	0.5	-0.25	13.4458	0.41074	-1.45013	-1.05004	0.805003948205697	-0.014791	-0.242561	-0.111026
Trial1	2	1	blindfold	counterclockwise	practice	Guided	1	0.5	-0.25	13.46582	0.41074	-1.45013	-1.05004	0.805003948205697	-0.0053548	-0.229797	-0.115474
Trial1	2	1	blindfold	counterclockwise	practice	Guided	1	0.5	-0.25	13.48584	0.41074	-1.45013	-1.05004	0.805003948205697	0.026462	-0.246655	-0.079681
Trial1	2	1	blindfold	counterclockwise	practice	Guided	1	0.5	-0.25	13.50586	0.41074	-1.45013	-1.05004	0.805003948205697	0.047083	-0.314286	-0.070965
Trial1	2	1	blindfold	counterclockwise	practice	Guided	1	0.5	-0.25	13.52576	0.41075	-1.45014	-1.05004	0.805002844555508	0.0043291	-0.339495	-0.063956
Trial1	2	1	blindfold	counterclockwise	practice	Guided	1	0.5	-0.25	13.54578	0.41075	-1.45016	-1.05004	0.805002844555508	-0.040905	-0.35209	-0.083555
Trial1	2	1	blindfold	counterclockwise	practice	Guided	1	0.5	-0.25	13.5658	0.41074	-1.45016	-1.05004	0.805003948205697	-0.06075	-0.381614	-0.038055
Trial1	2	1	blindfold	counterclockwise	practice	Guided	1	0.5	-0.25	13.58582	0.41074	-1.45016	-1.05004	0.805003948205697	-0.068933	-0.322273	-0.042761
Trial1	2	1	blindfold	counterclockwise	practice	Guided	1	0.5	-0.25	13.60583	0.41074	-1.45016	-1.05003	0.804993996373449	-0.074368	-0.284105	-0.014413
Trial1	2	1	blindfold	counterclockwise	practice	Guided	1	0.5	-0.25	13.62585	0.41072	-1.45014	-1.05002	0.804986265483745	-0.06362	-0.224725	0.012669
Trial1	2	1	blindfold	counterclockwise	practice	Guided	1	0.5	-0.25	13.64575	0.41071	-1.45012	-1.05002	0.804987372833094	-0.09095	-0.203507	-0.027075
Trial1	2	1	blindfold	counterclockwise	practice	Guided	1	0.5	-0.25	13.66577	0.41069	-1.45012	-1.05002	0.804989591205123	-0.069313	-0.203445	-0.034285
Trial1	2	1	blindfold	counterclockwise	practice	Guided	1	0.5	-0.25	13.68579	0.41069	-1.45012	-1.05002	0.804989591205123	-0.021599	-0.241468	-0.052685
Trial1	2	1	blindfold	counterclockwise	practice	Guided	1	0.5	-0.25	13.70581	0.41069	-1.45012	-1.05002	0.804989591205123	-0.020852	-0.207547	-0.065342
Trial1	2	1	blindfold	counterclockwise	practice	Guided	1	0.5	-0.25	13.72583	0.41069	-1.45012	-1.05003	0.804999542967269	0.070073	-0.275123	-0.098134
Trial1	2	1	blindfold	counterclockwise	practice	Guided	1	0.5	-0.25	13.74585	0.41069	-1.45012	-1.05003	0.804999542967269	0.061607	-0.262354	-0.086417
Trial1	2	1	blindfold	counterclockwise	practice	Guided	1	0.5	-0.25	13.76575	0.4107	-1.45012	-1.05003	0.804998435386649	0.045922	-0.270742	-0.120676
Trial1	2	1	blindfold	counterclockwise	practice	Guided	1	0.5	-0.25	13.78577	0.4107	-1.45012	-1.05003	0.804998435386649	0.061318	-0.266437	-0.094316
Trial1	2	1	blindfold	counterclockwise	practice	Guided	1	0.5	-0.25	13.80579	0.4107	-1.45013	-1.05003	0.804998435386649	0.060556	-0.253672	-0.055283
Trial1	2	1	blindfold	counterclockwise	practice	Guided	1	0.5	-0.25	13.82581	0.41071	-1.45012	-1.05003	0.804997324622663	0.043624	-0.223915	-0.082561
Trial1	2	1	blindfold	counterclockwise	practice	Guided	1	0.5	-0.25	13.84583	0.41071	-1.45012	-1.05003	0.804997324622663	0.070964	-0.190002	-0.042797
Trial1	2	1	blindfold	counterclockwise	practice	Guided	1	0.5	-0.25	13.86584	0.41071	-1.45012	-1.05003	0.804997324622663	0.044867	-0.219563	-0.031594
Trial1	2	1	blindfold	counterclockwise	practice	Guided	1	0.5	-0.25	13.88574	0.41071	-1.45012	-1.05002	0.804987372833094	0.024511	-0.194114	0.026564
Trial1	2	1	blindfold	counterclockwise	practice	Guided	1	0.5	-0.25	13.90576	0.41071	-1.45011	-1.05001	0.804977421045057	-0.001332	-0.244838	0.033525
Trial1	2	1	blindfold	counterclockwise	practice	Guided	1	0.5	-0.25	13.92578	0.41071	-1.45011	-1.05001	0.804977421045057	-0.025164	-0.185472	0.074506
Trial1	2	1	blindfold	counterclockwise	practice	Guided	1	0.5	-0.25	13.9458	0.41071	-1.45011	-1.05	0.804967469258552	-0.015474	-0.215039	0.088148
Trial1	2	1	blindfold	counterclockwise	practice	Guided	1	0.5	-0.25	13.96582	0.41071	-1.45011	-1.05	0.804967469258552	-0.036837	-0.189598	0.061056
Trial1	2	1	blindfold	counterclockwise	practice	Guided	1	0.5	-0.25	13.98584	0.4107	-1.4501	-1.04999	0.804958628292495	-0.03109	-0.19801	0.107997
Trial1	2	1	blindfold	counterclockwise	practice	Guided	1	0.5	-0.25	14.00586	0.4107	-1.4501	-1.04999	0.804958628292495	-0.03259	-0.189496	0.061257
Trial1	2	1	blindfold	counterclockwise	practice	Guided	1	0.5	-0.25	14.02576	0.41069	-1.45009	-1.04998	0.804949902645152	-0.019643	-0.155546	0.057727
Trial1	2	1	blindfold	counterclockwise	practice	Guided	1	0.5	-0.25	14.04578	0.41069	-1.45009	-1.04998	0.804949902645152	-0.039031	-0.180896	0.026905
Trial1	2	1	blindfold	counterclockwise	practice	Guided	1	0.5	-0.25	14.0658	0.41069	-1.45009	-1.04998	0.804949902645152	-0.026843	-0.146999	0.036082
Trial1	2	1	blindfold	counterclockwise	practice	Guided	1	0.5	-0.25	14.08582	0.41069	-1.45009	-1.04998	0.804949902645152	-0.0037429	-0.168113	0.0035086
Trial1	2	1	blindfold	counterclockwise	practice	Guided	1	0.5	-0.25	14.10583	0.41069	-1.45009	-1.04999	0.804959735927888	0.014141	-0.180764	0.0042464
Trial1	2	1	blindfold	counterclockwise	practice	Guided	1	0.5	-0.25	14.12585	0.41069	-1.45009	-1.04999	0.804959735927888	0.032016	-0.201824	-0.028305
Trial1	2	1	blindfold	counterclockwise	practice	Guided	1	0.5	-0.25	14.14575	0.4107	-1.45009	-1.05	0.804968580063734	0.03771	-0.16369	-0.053393
Trial1	2	1	blindfold	counterclockwise	practice	Guided	1	0.5	-0.25	14.16577	0.4107	-1.45009	-1.05001	0.804978531836506	0.055339	-0.214422	-0.065062
Trial1	2	1	blindfold	counterclockwise	practice	Guided	1	0.5	-0.25	14.18579	0.41071	-1.45009	-1.05001	0.804977421045057	0.046631	-0.180513	-0.061308
Trial1	2	1	blindfold	counterclockwise	practice	Guided	1	0.5	-0.25	14.20581	0.41071	-1.45009	-1.05002	0.804987372833094	0.06003	-0.214316	-0.080932
Trial1	2	1	blindfold	counterclockwise	practice	Guided	1	0.5	-0.25	14.22583	0.41072	-1.45009	-1.05002	0.804986265483745	0.077135	-0.209973	-0.07667
Trial1	2	1	blindfold	counterclockwise	practice	Guided	1	0.5	-0.25	14.24585	0.41074	-1.45009	-1.05002	0.804984044542733	0.101964	-0.171836	-0.066474
Trial1	2	1	blindfold	counterclockwise	practice	Guided	1	0.5	-0.25	14.26575	0.41077	-1.45009	-1.05002	0.804980720660975	0.117601	-0.201408	-0.044349
Trial1	2	1	blindfold	counterclockwise	practice	Guided	1	0.5	-0.25	14.28577	0.41082	-1.4501	-1.05002	0.804975182208409	0.119577	-0.214046	-0.0060702
Trial1	2	1	blindfold	counterclockwise	practice	Guided	1	0.5	-0.25	14.30579	0.41088	-1.4501	-1.05001	0.804958582810929	0.069354	-0.256303	-0.017225
Trial1	2	1	blindfold	counterclockwise	practice	Guided	1	0.5	-0.25	14.32581	0.41091	-1.45012	-1.05001	0.804955264037743	-0.0074485	-0.243468	-0.0092323
Trial1	2	1	blindfold	counterclockwise	practice	Guided	1	0.5	-0.25	14.34583	0.41091	-1.45012	-1.05001	0.804955264037743	-0.012413	-0.213782	0.020334
Trial1	2	1	blindfold	counterclockwise	practice	Guided	1	0.5	-0.25	14.36584	0.41091	-1.45011	-1.05	0.804945311977305	-0.0071694	-0.179875	0.058593
Trial1	2	1	blindfold	counterclockwise	practice	Guided	1	0.5	-0.25	14.38574	0.41091	-1.4501	-1.04999	0.804935359918392	0.012719	-0.184059	0.080928
Trial1	2	1	blindfold	counterclockwise	practice	Guided	1	0.5	-0.25	14.40576	0.41091	-1.45009	-1.04997	0.804915574281992	0.0075074	-0.129004	0.096812
Trial1	2	1	blindfold	counterclockwise	practice	Guided	1	0.5	-0.25	14.42578	0.41092	-1.45008	-1.04997	0.804914462717789	0.042277	-0.145852	0.082564
Trial1	2	1	blindfold	counterclockwise	practice	Guided	1	0.5	-0.25	14.4458	0.41092	-1.45008	-1.04997	0.804914462717789	0.064373	-0.166971	0.052969
Trial1	2	1	blindfold	counterclockwise	practice	Guided	1	0.5	-0.25	14.46582	0.41092	-1.45008	-1.04997	0.804914462717789	0.057883	-0.188083	0.032572
Trial1	2	1	blindfold	counterclockwise	practice	Guided	1	0.5	-0.25	14.48584	0.41092	-1.45009	-1.04998	0.804924414787411	0.071771	-0.204953	0.012181
Trial1	2	1	blindfold	counterclockwise	practice	Guided	1	0.5	-0.25	14.50586	0.41093	-1.45009	-1.04999	0.804933146861751	0.071256	-0.259904	-0.01789
Trial1	2	1	blindfold	counterclockwise	practice	Guided	1	0.5	-0.25	14.52576	0.41096	-1.45012	-1.05	0.804939778675877	0.071185	-0.259762	-0.066597
Trial1	2	1	blindfold	counterclockwise	practice	Guided	1	0.5	-0.25	14.54578	0.41098	-1.45012	-1.05	0.804937566873759	0.083343	-0.255458	-0.042224
Trial1	2	1	blindfold	counterclockwise	practice	Guided	1	0.5	-0.25	14.5658	0.41098	-1.45012	-1.05001	0.804947519029955	0.066672	-0.234232	-0.047423
Trial1	2	1	blindfold	counterclockwise	practice	Guided	1	0.5	-0.25	14.58582	0.41099	-1.45012	-1.05001	0.804946411678837	0.079082	-0.246861	-0.042443
Trial1	2	1	blindfold	counterclockwise	practice	Guided	1	0.5	-0.25	14.60583	0.41099	-1.45012	-1.05001	0.804946411678837	0.050234	-0.204478	-0.056828
Trial1	2	1	blindfold	counterclockwise	practice	Guided	1	0.5	-0.25	14.62585	0.411	-1.45011	-1.05001	0.804945307745903	0.067102	-0.183207	-0.065977
Trial1	2	1	blindfold	counterclockwise	practice	Guided	1	0.5	-0.25	14.64575	0.411	-1.45011	-1.05001	0.804945307745903	0.035512	-0.195854	-0.095779
Trial1	2	1	blindfold	counterclockwise	practice	Guided	1	0.5	-0.25	14.66577	0.411	-1.4501	-1.05001	0.804945307745903	0.027077	-0.153489	-0.057498
Trial1	2	1	blindfold	counterclockwise	practice	Guided	1	0.5	-0.25	14.68579	0.411	-1.4501	-1.05001	0.804945307745903	0.027311	-0.136518	-0.028412
Trial1	2	1	blindfold	counterclockwise	practice	Guided	1	0.5	-0.25	14.70581	0.411	-1.45009	-1.05001	0.804945307745903	0.01811	-0.140711	-0.016231
Trial1	2	1	blindfold	counterclockwise	practice	Guided	1	0.5	-0.25	14.72583	0.411	-1.45008	-1.05001	0.804945307745903	-0.015415	-0.106789	0.050615
Trial1	2	1	blindfold	counterclockwise	practice	Guided	1	0.5	-0.25	14.74585	0.411	-1.45007	-1.05	0.804935355562367	-0.077293	-0.102529	0.024797
Trial1	2	1	blindfold	counterclockwise	practice	Guided	1	0.5	-0.25	14.76575	0.41099	-1.45006	-1.04999	0.804926507340585	-0.081994	-0.085576	0.028767
Trial1	2	1	blindfold	counterclockwise	practice	Guided	1	0.5	-0.25	14.78577	0.41096	-1.45005	-1.04999	0.804929826548552	-0.058351	-0.081318	0.059811
Trial1	2	1	blindfold	counterclockwise	practice	Guided	1	0.5	-0.25	14.80579	0.41089	-1.45005	-1.04998	0.804927739912271	-0.069269	-0.119374	0.029487
Trial1	2	1	blindfold	counterclockwise	practice	Guided	1	0.5	-0.25	14.82581	0.41065	-1.45005	-1.04999	0.804964174308516	-0.134584	-0.127775	-0.0125
Trial1	2	1	blindfold	counterclockwise	practice	Guided	1	0.5	-0.25	14.84583	0.41049	-1.45006	-1.04999	0.804981950771157	-0.063976	-0.14467	0.012813
Trial1	2	1	blindfold	counterclockwise	practice	Guided	1	0.5	-0.25	14.86584	0.41032	-1.45007	-1.05	0.80501082206253	-0.058255	-0.127703	0.0043641
Trial1	2	1	blindfold	counterclockwise	practice	Guided	1	0.5	-0.25	14.88574	0.41016	-1.45007	-1.05001	0.805038614116644	-0.0043104	-0.144587	0.0078142
Trial1	2	1	blindfold	counterclockwise	practice	Guided	1	0.5	-0.25	14.90576	0.41005	-1.45008	-1.05001	0.80505089726342	-0.022717	-0.174162	-0.039882
Trial1	2	1	blindfold	counterclockwise	practice	Guided	1	0.5	-0.25	14.92578	0.40993	-1.45008	-1.05002	0.805074262883028	-0.073636	-0.144444	-0.037117
Trial1	2	1	blindfold	counterclockwise	practice	Guided	1	0.5	-0.25	14.9458	0.40991	-1.45008	-1.05002	0.805076500389777	-0.066933	-0.1571	-0.080582
Trial1	2	1	blindfold	counterclockwise	practice	Guided	1	0.5	-0.25	14.96582	0.4099	-1.45008	-1.05002	0.805077624330063	-0.048012	-0.127438	-0.041318
Trial1	2	1	blindfold	counterclockwise	practice	Guided	1	0.5	-0.25	14.98584	0.4099	-1.45007	-1.05002	0.805077624330063	-0.044511	-0.131635	0.010863
Trial1	2	1	blindfold	counterclockwise	practice	Guided	1	0.5	-0.25	15.00586	0.4099	-1.45007	-1.05001	0.805067673657663	-0.06562	-0.123136	-0.030847
Trial1	2	1	blindfold	counterclockwise	practice	Guided	1	0.5	-0.25	15.02576	0.40989	-1.45007	-1.05001	0.805068791064115	-0.079984	-0.118834	-0.00078234
Trial1	2	1	blindfold	counterclockwise	practice	Guided	1	0.5	-0.25	15.04578	0.40988	-1.45007	-1.05001	0.805069911928916	-0.054374	-0.110339	-0.0035284
Trial1	2	1	blindfold	counterclockwise	practice	Guided	1	0.5	-0.25	15.0658	0.40988	-1.45007	-1.05001	0.805069911928916	-0.054374	-0.110339	-0.0035284
Trial1	2	1	blindfold	counterclockwise	practice	Guided	1	0.5	-0.25	15.08582	0.40988	-1.45006	-1.05001	0.805069911928916	-0.041935	-0.148389	0.0014352
Trial1	2	1	blindfold	counterclockwise	practice	Guided	1	0.5	-0.25	15.10583	0.40988	-1.45007	-1.05001	0.805069911928916	-0.047863	-0.169466	0.00167
Trial1	2	1	blindfold	counterclockwise	practice	Guided	1	0.5	-0.25	15.12585	0.40982	-1.45009	-1.04999	0.805056725228545	-0.14001	-0.207434	0.012639
Trial1	2	1	blindfold	counterclockwise	practice	Guided	1	0.5	-0.25	15.14575	0.40972	-1.4501	-1.04998	0.805058102953579	-0.144928	-0.190454	0.025057
Trial1	2	1	blindfold	counterclockwise	practice	Guided	1	0.5	-0.25	15.16577	0.40955	-1.45009	-1.04997	0.805067233611606	-0.172934	-0.131169	0.056881
Trial1	2	1	blindfold	counterclockwise	practice	Guided	1	0.5	-0.25	15.18579	0.4093	-1.45007	-1.04996	0.805085411133892	-0.187035	-0.11421	0.094647
Trial1	2	1	blindfold	counterclockwise	practice	Guided	1	0.5	-0.25	15.20581	0.40896	-1.45005	-1.04995	0.805113838329309	-0.157409	-0.06764	0.103819
Trial1	2	1	blindfold	counterclockwise	practice	Guided	1	0.5	-0.25	15.22583	0.40797	-1.45002	-1.04995	0.805226385941004	-0.179894	-0.050685	0.120444
Trial1	2	1	blindfold	counterclockwise	practice	Guided	1	0.5	-0.25	15.24585	0.40732	-1.45002	-1.04996	0.8053108796382	-0.177635	-0.021055	0.082415
Trial1	2	1	blindfold	counterclockwise	practice	Guided	1	0.5	-0.25	15.26575	0.40661	-1.45001	-1.04996	0.805392897270612	-0.155486	-0.016819	0.066733
Trial1	2	1	blindfold	counterclockwise	practice	Guided	1	0.5	-0.25	15.28577	0.40578	-1.45	-1.04997	0.80549950669085	-0.113437	0.038195	0.073391
Trial1	2	1	blindfold	counterclockwise	practice	Guided	1	0.5	-0.25	15.30579	0.40492	-1.44999	-1.05	0.805630270991112	-0.065714	0.038189	0.03357
Trial1	2	1	blindfold	counterclockwise	practice	Guided	1	0.5	-0.25	15.32581	0.40311	-1.44999	-1.05003	0.80587570790937	0.0059272	0.0085553	-0.085071
Trial1	2	1	blindfold	counterclockwise	practice	Guided	1	0.5	-0.25	15.34583	0.40225	-1.45	-1.05004	0.805989501361784	0.021851	-0.016835	-0.079863
Trial1	2	1	blindfold	counterclockwise	practice	Guided	1	0.5	-0.25	15.36584	0.40142	-1.45001	-1.05004	0.806090583724736	0.044647	-0.076071	-0.062702
Trial1	2	1	blindfold	counterclockwise	practice	Guided	1	0.5	-0.25	15.38574	0.40072	-1.45003	-1.05004	0.806176488473602	0.065993	-0.1099	-0.098544
Trial1	2	1	blindfold	counterclockwise	practice	Guided	1	0.5	-0.25	15.40576	0.40012	-1.45006	-1.05003	0.80624066268499	0.033037	-0.15218	-0.041061
Trial1	2	1	blindfold	counterclockwise	practice	Guided	1	0.5	-0.25	15.42578	0.39928	-1.45008	-1.05003	0.806345153047765	0.012606	-0.147858	-0.0549
Trial1	2	1	blindfold	counterclockwise	practice	Guided	1	0.5	-0.25	15.4458	0.39902	-1.45009	-1.05001	0.806357800646507	0.0050198	-0.190125	-0.041737
Trial1	2	1	blindfold	counterclockwise	practice	Guided	1	0.5	-0.25	15.46582	0.39884	-1.45009	-1.04999	0.806360493589529	0.005258	-0.135064	-0.00020447
Trial1	2	1	blindfold	counterclockwise	practice	Guided	1	0.5	-0.25	15.48584	0.39873	-1.45008	-1.04998	0.806364484770001	-0.00063794	-0.135027	0.029122
Trial1	2	1	blindfold	counterclockwise	practice	Guided	1	0.5	-0.25	15.50586	0.39866	-1.45006	-1.04997	0.806363345468185	-0.019921	-0.113837	0.053022
Trial1	2	1	blindfold	counterclockwise	practice	Guided	1	0.5	-0.25	15.52576	0.39852	-1.45004	-1.04997	0.806380953401728	-0.053682	-0.037622	0.068448
Trial1	2	1	blindfold	counterclockwise	practice	Guided	1	0.5	-0.25	15.54578	0.39842	-1.45003	-1.04998	0.806403480033616	-0.055731	-0.046068	0.030172
Trial1	2	1	blindfold	counterclockwise	practice	Guided	1	0.5	-0.25	15.5658	0.3983	-1.45003	-1.05	0.806438351838545	-0.06974	-0.054516	-0.021489
Trial1	2	1	blindfold	counterclockwise	practice	Guided	1	0.5	-0.25	15.58582	0.39816	-1.45003	-1.05002	0.806475887474779	-0.060318	-0.084123	-0.037904
Trial1	2	1	blindfold	counterclockwise	practice	Guided	1	0.5	-0.25	15.60583	0.39802	-1.45003	-1.05004	0.806513442399085	-0.0011581	-0.062947	-0.030318
Trial1	2	1	blindfold	counterclockwise	practice	Guided	1	0.5	-0.25	15.62585	0.39784	-1.45003	-1.05004	0.806536223118446	-0.0034656	-0.037518	-0.068541
Trial1	2	1	blindfold	counterclockwise	practice	Guided	1	0.5	-0.25	15.64575	0.39782	-1.45003	-1.05004	0.80653875633015	0.0031439	-0.041737	-0.110526
Trial1	2	1	blindfold	counterclockwise	practice	Guided	1	0.5	-0.25	15.66577	0.39783	-1.45003	-1.05005	0.806547420687406	0.067702	-0.045959	-0.128036
Trial1	2	1	blindfold	counterclockwise	practice	Guided	1	0.5	-0.25	15.68579	0.39785	-1.45002	-1.05005	0.80654488775119	0.093748	-0.058644	-0.139247
Trial1	2	1	blindfold	counterclockwise	practice	Guided	1	0.5	-0.25	15.70581	0.3979	-1.45002	-1.05004	0.806528622637793	0.094601	-0.05017	-0.07441
Trial1	2	1	blindfold	counterclockwise	practice	Guided	1	0.5	-0.25	15.72583	0.39819	-1.45002	-1.05003	0.806482031776698	0.095498	-0.024754	-0.096683
Trial1	2	1	blindfold	counterclockwise	practice	Guided	1	0.5	-0.25	15.74585	0.3984	-1.45003	-1.05002	0.80644561242455	0.062553	-0.054361	-0.03919
Trial1	2	1	blindfold	counterclockwise	practice	Guided	1	0.5	-0.25	15.76575	0.39861	-1.45003	-1.05002	0.80641918411297	0.050586	-0.054343	-0.052571
Trial1	2	1	blindfold	counterclockwise	practice	Guided	1	0.5	-0.25	15.78577	0.39883	-1.45003	-1.05001	0.806381618791444	0.018608	-0.033174	-0.011987
Trial1	2	1	blindfold	counterclockwise	practice	Guided	1	0.5	-0.25	15.80579	0.39902	-1.45001	-1.05	0.806347865896376	-0.03752	-0.024708	-0.00074407
Trial1	2	1	blindfold	counterclockwise	practice	Guided	1	0.5	-0.25	15.82581	0.39929	-1.45	-1.05001	0.806324035704007	-0.045485	-0.0077772	0.0065097
Trial1	2	1	blindfold	counterclockwise	practice	Guided	1	0.5	-0.25	15.84583	0.39937	-1.45001	-1.05001	0.806314045196973	-0.0095214	-0.033162	-0.039
Trial1	2	1	blindfold	counterclockwise	practice	Guided	1	0.5	-0.25	15.86584	0.39939	-1.45001	-1.05001	0.806311549721354	0.012086	-0.058542	-0.07183
Trial1	2	1	blindfold	counterclockwise	practice	Guided	1	0.5	-0.25	15.88574	0.39939	-1.45002	-1.05002	0.806321485043297	0.037914	-0.117768	-0.053237
Trial1	2	1	blindfold	counterclockwise	practice	Guided	1	0.5	-0.25	15.90576	0.39939	-1.45003	-1.05002	0.806321485043297	0.014961	-0.113505	-0.096908
Trial1	2	1	blindfold	counterclockwise	practice	Guided	1	0.5	-0.25	15.92578	0.39939	-1.45006	-1.05002	0.806321485043297	-0.026325	-0.18959	-0.116169
Trial1	2	1	blindfold	counterclockwise	practice	Guided	1	0.5	-0.25	15.9458	0.39939	-1.45008	-1.05003	0.806331420367176	-0.03246	-0.214926	-0.099724
Trial1	2	1	blindfold	counterclockwise	practice	Guided	1	0.5	-0.25	15.96582	0.39939	-1.45009	-1.05003	0.806331420367176	-0.055636	-0.2191	-0.1032
Trial1	2	1	blindfold	counterclockwise	practice	Guided	1	0.5	-0.25	15.98584	0.39938	-1.45009	-1.05004	0.806342605183103	-0.065507	-0.206346	-0.097117
Trial1	2	1	blindfold	counterclockwise	practice	Guided	1	0.5	-0.25	16.00586	0.39938	-1.45009	-1.05004	0.806342605183103	-0.040621	-0.147047	-0.076201
Trial1	2	1	blindfold	counterclockwise	practice	Guided	1	0.5	-0.25	16.02576	0.39937	-1.45009	-1.05004	0.806343851076366	0.023001	-0.189268	-0.087767
Trial1	2	1	blindfold	counterclockwise	practice	Guided	1	0.5	-0.25	16.04578	0.39938	-1.45009	-1.05004	0.806342605183103	0.0072956	-0.193452	-0.109826
Trial1	2	1	blindfold	counterclockwise	practice	Guided	1	0.5	-0.25	16.0658	0.39938	-1.45009	-1.05004	0.806342605183103	0.046514	-0.176471	-0.128765
Trial1	2	1	blindfold	counterclockwise	practice	Guided	1	0.5	-0.25	16.08582	0.39938	-1.45009	-1.05004	0.806342605183103	0.010551	-0.201804	-0.100603
Trial1	2	1	blindfold	counterclockwise	practice	Guided	1	0.5	-0.25	16.10583	0.39938	-1.4501	-1.05004	0.806342605183103	0.011505	-0.218671	-0.109506
Trial1	2	1	blindfold	counterclockwise	practice	Guided	1	0.5	-0.25	16.12585	0.39938	-1.4501	-1.05004	0.806342605183103	0.018505	-0.214319	-0.083635
Trial1	2	1	blindfold	counterclockwise	practice	Guided	1	0.5	-0.25	16.14575	0.39938	-1.4501	-1.05004	0.806342605183103	0.035157	-0.205801	-0.078429
Trial1	2	1	blindfold	counterclockwise	practice	Guided	1	0.5	-0.25	16.16577	0.39938	-1.4501	-1.05004	0.806342605183103	0.059779	-0.184586	-0.064296
Trial1	2	1	blindfold	counterclockwise	practice	Guided	1	0.5	-0.25	16.18579	0.39938	-1.4501	-1.05004	0.806342605183103	0.029716	-0.231077	-0.057508
Trial1	2	1	blindfold	counterclockwise	practice	Guided	1	0.5	-0.25	16.20581	0.39938	-1.4501	-1.05004	0.806342605183103	0.0081029	-0.239476	-0.066184
Trial1	2	1	blindfold	counterclockwise	practice	Guided	1	0.5	-0.25	16.22583	0.39938	-1.45011	-1.05004	0.806342605183103	0.01823	-0.281653	-0.067831
Trial1	2	1	blindfold	counterclockwise	practice	Guided	1	0.5	-0.25	16.24585	0.39938	-1.45012	-1.05004	0.806342605183103	0.014727	-0.256185	-0.092201
Trial1	2	1	blindfold	counterclockwise	practice	Guided	1	0.5	-0.25	16.26575	0.39938	-1.45012	-1.05004	0.806342605183103	-0.0052911	-0.315353	-0.038219
Trial1	2	1	blindfold	counterclockwise	practice	Guided	1	0.5	-0.25	16.28577	0.39938	-1.45013	-1.05003	0.806332669872684	0.0090622	-0.28565	-0.067058
Trial1	2	1	blindfold	counterclockwise	practice	Guided	1	0.5	-0.25	16.30579	0.39938	-1.45013	-1.05003	0.806332669872684	0.028266	-0.319419	-0.032046
Trial1	2	1	blindfold	counterclockwise	practice	Guided	1	0.5	-0.25	16.32581	0.39938	-1.45014	-1.05003	0.806332669872684	-0.0055395	-0.327712	-0.033941
Trial1	2	1	blindfold	counterclockwise	practice	Guided	1	0.5	-0.25	16.34583	0.39938	-1.45014	-1.05003	0.806332669872684	-0.0067378	-0.31916	-0.012807
Trial1	2	1	blindfold	counterclockwise	practice	Guided	1	0.5	-0.25	16.36584	0.39938	-1.45015	-1.05003	0.806332669872684	-0.027858	-0.297911	-0.013998
Trial1	2	1	blindfold	counterclockwise	practice	Guided	1	0.5	-0.25	16.38574	0.39938	-1.45015	-1.05003	0.806332669872684	-0.066832	-0.306288	0.00074881
Trial1	2	1	blindfold	counterclockwise	practice	Guided	1	0.5	-0.25	16.40576	0.39938	-1.45015	-1.05002	0.806322734564201	-0.049436	-0.323128	-0.0067378
Trial1	2	1	blindfold	counterclockwise	practice	Guided	1	0.5	-0.25	16.42578	0.39937	-1.45015	-1.05002	0.806323980488167	-0.076188	-0.293342	0.017177
Trial1	2	1	blindfold	counterclockwise	practice	Guided	1	0.5	-0.25	16.4458	0.39937	-1.45015	-1.05002	0.806323980488167	-0.076651	-0.255182	0.029848
Trial1	2	1	blindfold	counterclockwise	practice	Guided	1	0.5	-0.25	16.46582	0.39937	-1.45014	-1.05002	0.806323980488167	-0.058777	-0.250877	-0.0022771
Trial1	2	1	blindfold	counterclockwise	practice	Guided	1	0.5	-0.25	16.48584	0.39937	-1.45014	-1.05002	0.806323980488167	-0.024962	-0.255033	0.011593
Trial1	2	1	blindfold	counterclockwise	practice	Guided	1	0.5	-0.25	16.50586	0.39937	-1.45014	-1.05002	0.806323980488167	-0.020007	-0.259192	-0.00084126
Trial1	2	1	blindfold	counterclockwise	practice	Guided	1	0.5	-0.25	16.52576	0.39936	-1.45013	-1.05001	0.806315294977753	-0.027478	-0.292916	-0.018212
Trial1	2	1	blindfold	counterclockwise	practice	Guided	1	0.5	-0.25	16.54578	0.39936	-1.45013	-1.05001	0.806315294977753	-0.058724	-0.22937	0.0096885
Trial1	2	1	blindfold	counterclockwise	practice	Guided	1	0.5	-0.25	16.5658	0.39936	-1.45013	-1.05001	0.806315294977753	-0.061977	-0.24623	-0.007446
Trial1	2	1	blindfold	counterclockwise	practice	Guided	1	0.5	-0.25	16.58582	0.39936	-1.45013	-1.05001	0.806315294977753	-0.066907	-0.271553	0.0049926
Trial1	2	1	blindfold	counterclockwise	practice	Guided	1	0.5	-0.25	16.60583	0.39936	-1.45012	-1.05001	0.806315294977753	-0.052777	-0.241863	-0.019634
Trial1	2	1	blindfold	counterclockwise	practice	Guided	1	0.5	-0.25	16.62585	0.39935	-1.45012	-1.05001	0.806316544880953	-0.092678	-0.216353	0.012008
Trial1	2	1	blindfold	counterclockwise	practice	Guided	1	0.5	-0.25	16.64575	0.39933	-1.45011	-1.05	0.806309106106057	-0.113536	-0.199366	0.00658
Trial1	2	1	blindfold	counterclockwise	practice	Guided	1	0.5	-0.25	16.66577	0.39931	-1.45011	-1.05	0.806311603077844	-0.09733	-0.224701	0.020212
Trial1	2	1	blindfold	counterclockwise	practice	Guided	1	0.5	-0.25	16.68579	0.39927	-1.4501	-1.05	0.806316598486075	-0.084387	-0.19502	0.016703
Trial1	2	1	blindfold	counterclockwise	practice	Guided	1	0.5	-0.25	16.70581	0.39922	-1.4501	-1.04999	0.806312912298566	-0.083887	-0.207658	0.022124
Trial1	2	1	blindfold	counterclockwise	practice	Guided	1	0.5	-0.25	16.72583	0.39917	-1.45011	-1.04999	0.806319164297602	-0.0632	-0.241385	0.017891
Trial1	2	1	blindfold	counterclockwise	practice	Guided	1	0.5	-0.25	16.74585	0.39915	-1.45012	-1.05	0.806331600155163	-0.092749	-0.287862	0.016209
Trial1	2	1	blindfold	counterclockwise	practice	Guided	1	0.5	-0.25	16.76575	0.39913	-1.45013	-1.05	0.806334101521503	-0.146204	-0.300481	-0.012257
Trial1	2	1	blindfold	counterclockwise	practice	Guided	1	0.5	-0.25	16.78577	0.39907	-1.45014	-1.05001	0.806351539646491	-0.133491	-0.287705	-0.011532
Trial1	2	1	blindfold	counterclockwise	practice	Guided	1	0.5	-0.25	16.80579	0.39898	-1.45014	-1.05001	0.806362810151068	-0.145887	-0.253775	-0.016467
Trial1	2	1	blindfold	counterclockwise	practice	Guided	1	0.5	-0.25	16.82581	0.39874	-1.45013	-1.05001	0.806392915665583	-0.079185	-0.219784	0.0042838
Trial1	2	1	blindfold	counterclockwise	practice	Guided	1	0.5	-0.25	16.84583	0.39862	-1.45013	-1.05001	0.806407991046358	-0.098853	-0.283188	-0.022254
Trial1	2	1	blindfold	counterclockwise	practice	Guided	1	0.5	-0.25	16.86584	0.39853	-1.45013	-1.05002	0.806429244981657	-0.074601	-0.266186	-0.075973
Trial1	2	1	blindfold	counterclockwise	practice	Guided	1	0.5	-0.25	16.88574	0.39849	-1.45014	-1.05002	0.80643428209558	-0.066855	-0.312658	-0.062806
Trial1	2	1	blindfold	counterclockwise	practice	Guided	1	0.5	-0.25	16.90576	0.39849	-1.45014	-1.05002	0.80643428209558	-0.052486	-0.30834	-0.091644
Trial1	2	1	blindfold	counterclockwise	practice	Guided	1	0.5	-0.25	16.92578	0.39848	-1.45014	-1.05002	0.80643553886573	-0.03556	-0.291252	-0.090655
Trial1	2	1	blindfold	counterclockwise	practice	Guided	1	0.5	-0.25	16.9458	0.39848	-1.45014	-1.05002	0.80643553886573	-0.0036644	-0.282708	-0.054922
Trial1	2	1	blindfold	counterclockwise	practice	Guided	1	0.5	-0.25	16.96582	0.39848	-1.45014	-1.05002	0.80643553886573	0.0031945	-0.257241	-0.101138
Trial1	2	1	blindfold	counterclockwise	practice	Guided	1	0.5	-0.25	16.98584	0.39848	-1.45014	-1.05002	0.80643553886573	-0.002465	-0.278327	-0.076007
Trial1	2	1	blindfold	counterclockwise	practice	Guided	1	0.5	-0.25	17.00586	0.39848	-1.45014	-1.05003	0.806445472784478	0.0057454	-0.316335	-0.058607
Trial1	2	1	blindfold	counterclockwise	practice	Guided	1	0.5	-0.25	17.02576	0.39848	-1.45014	-1.05003	0.806445472784478	0.012607	-0.290789	-0.117475
Trial1	2	1	blindfold	counterclockwise	practice	Guided	1	0.5	-0.25	17.04578	0.39848	-1.45014	-1.05003	0.806445472784478	0.015156	-0.28648	-0.087635
Trial1	2	1	blindfold	counterclockwise	practice	Guided	1	0.5	-0.25	17.0658	0.39848	-1.45014	-1.05003	0.806445472784478	0.0024745	-0.256784	-0.088325
Trial1	2	1	blindfold	counterclockwise	practice	Guided	1	0.5	-0.25	17.08582	0.39848	-1.45014	-1.05003	0.806445472784478	0.048463	-0.26095	-0.077215
Trial1	2	1	blindfold	counterclockwise	practice	Guided	1	0.5	-0.25	17.10583	0.39848	-1.45013	-1.05003	0.806445472784478	-0.0012885	-0.260881	-0.096486
Trial1	2	1	blindfold	counterclockwise	practice	Guided	1	0.5	-0.25	17.12585	0.39848	-1.45013	-1.05003	0.806445472784478	-0.037963	-0.26073	-0.048145
Trial1	2	1	blindfold	counterclockwise	practice	Guided	1	0.5	-0.25	17.14575	0.39848	-1.45013	-1.05003	0.806445472784478	-0.013084	-0.273354	-0.038246
Trial1	2	1	blindfold	counterclockwise	practice	Guided	1	0.5	-0.25	17.16577	0.39848	-1.45013	-1.05003	0.806445472784478	-0.080908	-0.264821	-0.020944
Trial1	2	1	blindfold	counterclockwise	practice	Guided	1	0.5	-0.25	17.18579	0.39848	-1.45013	-1.05002	0.80643553886573	-0.07531	-0.222438	-0.0082675
Trial1	2	1	blindfold	counterclockwise	practice	Guided	1	0.5	-0.25	17.20581	0.39846	-1.45012	-1.05	0.80641818875386	-0.125265	-0.218149	0.01166
Trial1	2	1	blindfold	counterclockwise	practice	Guided	1	0.5	-0.25	17.22583	0.39836	-1.4501	-1.04999	0.80642085094609	-0.084391	-0.175727	0.025525
Trial1	2	1	blindfold	counterclockwise	practice	Guided	1	0.5	-0.25	17.24585	0.39827	-1.45009	-1.04999	0.806432199723728	-0.075914	-0.205297	0.025998
Trial1	2	1	blindfold	counterclockwise	practice	Guided	1	0.5	-0.25	17.26575	0.39817	-1.45009	-1.04999	0.806444818979601	-0.104986	-0.201014	0.015867
Trial1	2	1	blindfold	counterclockwise	practice	Guided	1	0.5	-0.25	17.28577	0.39806	-1.4501	-1.04999	0.806458716134655	-0.07985	-0.192496	0.029256
Trial1	2	1	blindfold	counterclockwise	practice	Guided	1	0.5	-0.25	17.30579	0.39796	-1.4501	-1.05	0.806481301655926	-0.090592	-0.183978	-0.012996
Trial1	2	1	blindfold	counterclockwise	practice	Guided	1	0.5	-0.25	17.32581	0.39776	-1.45009	-1.05001	0.806516560496937	-0.077876	-0.166945	-0.01227
Trial1	2	1	blindfold	counterclockwise	practice	Guided	1	0.5	-0.25	17.34583	0.39768	-1.45009	-1.05001	0.806526708232019	-0.07666	-0.196516	-0.033866
Trial1	2	1	blindfold	counterclockwise	practice	Guided	1	0.5	-0.25	17.36584	0.39759	-1.45009	-1.05001	0.806538131405827	-0.066115	-0.162611	0.0053606
Trial1	2	1	blindfold	counterclockwise	practice	Guided	1	0.5	-0.25	17.38574	0.39752	-1.45009	-1.05002	0.806556951983792	-0.08061	-0.149867	-0.037835
Trial1	2	1	blindfold	counterclockwise	practice	Guided	1	0.5	-0.25	17.40576	0.39746	-1.45009	-1.05002	0.806564576687716	-0.034594	-0.170978	-0.026746
Trial1	2	1	blindfold	counterclockwise	practice	Guided	1	0.5	-0.25	17.42578	0.3974	-1.45009	-1.05002	0.806572209572719	-0.064857	-0.187803	-0.01572
Trial1	2	1	blindfold	counterclockwise	practice	Guided	1	0.5	-0.25	17.4458	0.3974	-1.45009	-1.05002	0.806572209572719	-0.06062	-0.166594	-0.031658
Trial1	2	1	blindfold	counterclockwise	practice	Guided	1	0.5	-0.25	17.46582	0.3974	-1.45009	-1.05002	0.806572209572719	-0.085242	-0.153852	-0.029574
Trial1	2	1	blindfold	counterclockwise	practice	Guided	1	0.5	-0.25	17.48584	0.3974	-1.45009	-1.05002	0.806572209572719	-0.0425	-0.170733	-0.035631
Trial1	2	1	blindfold	counterclockwise	practice	Guided	1	0.5	-0.25	17.50586	0.3974	-1.45009	-1.05001	0.806562277339228	-0.040649	-0.191839	0.0068604
Trial1	2	1	blindfold	counterclockwise	practice	Guided	1	0.5	-0.25	17.52576	0.39738	-1.4501	-1.05	0.806554889178016	-0.117371	-0.242494	0.015233
Trial1	2	1	blindfold	counterclockwise	practice	Guided	1	0.5	-0.25	17.54578	0.39733	-1.45012	-1.04999	0.806551321264762	-0.121562	-0.25935	0.036113
Trial1	2	1	blindfold	counterclockwise	practice	Guided	1	0.5	-0.25	17.5658	0.39725	-1.45013	-1.05	0.80657143942244	-0.13348	-0.242352	0.001592
Trial1	2	1	blindfold	counterclockwise	practice	Guided	1	0.5	-0.25	17.58582	0.39712	-1.45013	-1.05	0.806588010278998	-0.098445	-0.246511	-0.017622
Trial1	2	1	blindfold	counterclockwise	practice	Guided	1	0.5	-0.25	17.60583	0.39695	-1.45012	-1.05	0.806609714181376	-0.116737	-0.23798	0.0067771
Trial1	2	1	blindfold	counterclockwise	practice	Guided	1	0.5	-0.25	17.62585	0.3965	-1.45011	-1.05	0.806667326400885	-0.099536	-0.204007	0.0035126
Trial1	2	1	blindfold	counterclockwise	practice	Guided	1	0.5	-0.25	17.64575	0.39627	-1.45011	-1.05001	0.80670679741988	-0.084693	-0.212414	-0.033796
Trial1	2	1	blindfold	counterclockwise	practice	Guided	1	0.5	-0.25	17.66577	0.39602	-1.45011	-1.05002	0.806748913205257	-0.088179	-0.208122	-0.046696
Trial1	2	1	blindfold	counterclockwise	practice	Guided	1	0.5	-0.25	17.68579	0.39575	-1.45011	-1.05002	0.806783758478975	-0.136952	-0.216528	-0.083333
Trial1	2	1	blindfold	counterclockwise	practice	Guided	1	0.5	-0.25	17.70581	0.39548	-1.45011	-1.05004	0.806838551013279	-0.096339	-0.19954	-0.053686
Trial1	2	1	blindfold	counterclockwise	practice	Guided	1	0.5	-0.25	17.72583	0.39497	-1.45011	-1.05004	0.806904773294049	-0.082199	-0.250199	-0.075953
Trial1	2	1	blindfold	counterclockwise	practice	Guided	1	0.5	-0.25	17.74585	0.39474	-1.45012	-1.05004	0.80693474511905	-0.072549	-0.228974	-0.096581
Trial1	2	1	blindfold	counterclockwise	practice	Guided	1	0.5	-0.25	17.76575	0.39456	-1.45012	-1.05004	0.806958245609151	-0.060573	-0.237372	-0.083168
Trial1	2	1	blindfold	counterclockwise	practice	Guided	1	0.5	-0.25	17.78577	0.39443	-1.45012	-1.05005	0.806985165489586	-0.067591	-0.233073	-0.108968
Trial1	2	1	blindfold	counterclockwise	practice	Guided	1	0.5	-0.25	17.80579	0.39436	-1.45013	-1.05005	0.806994326630301	-0.034964	-0.266851	-0.085918
Trial1	2	1	blindfold	counterclockwise	practice	Guided	1	0.5	-0.25	17.82581	0.39435	-1.45013	-1.05005	0.806995637524081	-0.01686	-0.237093	-0.10604
Trial1	2	1	blindfold	counterclockwise	practice	Guided	1	0.5	-0.25	17.84583	0.39435	-1.45013	-1.05005	0.806995637524081	0.00099575	-0.237024	-0.116553
Trial1	2	1	blindfold	counterclockwise	practice	Guided	1	0.5	-0.25	17.86584	0.39435	-1.45013	-1.05005	0.806995637524081	-0.013335	-0.236957	-0.093065
Trial1	2	1	blindfold	counterclockwise	practice	Guided	1	0.5	-0.25	17.88574	0.39435	-1.45012	-1.05005	0.806995637524081	-0.018032	-0.228428	-0.084818
Trial1	2	1	blindfold	counterclockwise	practice	Guided	1	0.5	-0.25	17.90576	0.39435	-1.45012	-1.05005	0.806995637524081	-0.0048856	-0.241052	-0.092527
Trial1	2	1	blindfold	counterclockwise	practice	Guided	1	0.5	-0.25	17.92578	0.39435	-1.45013	-1.05005	0.806995637524081	-0.0037031	-0.257842	-0.113595
Trial1	2	1	blindfold	counterclockwise	practice	Guided	1	0.5	-0.25	17.9458	0.39435	-1.45013	-1.05005	0.806995637524081	-0.00089978	-0.240842	-0.078817
Trial1	2	1	blindfold	counterclockwise	practice	Guided	1	0.5	-0.25	17.96582	0.39435	-1.45013	-1.05005	0.806995637524081	5.0908E-05	-0.249234	-0.100627
Trial1	2	1	blindfold	counterclockwise	practice	Guided	1	0.5	-0.25	17.98584	0.39435	-1.45013	-1.05005	0.806995637524081	-0.035637	-0.253394	-0.072921
Trial1	2	1	blindfold	counterclockwise	practice	Guided	1	0.5	-0.25	18.00586	0.39435	-1.45013	-1.05005	0.806995637524081	-0.042655	-0.249092	-0.09872
Trial1	2	1	blindfold	counterclockwise	practice	Guided	1	0.5	-0.25	18.02576	0.39434	-1.45012	-1.05005	0.80699694463797	-0.018937	-0.248961	-0.03811
Trial1	2	1	blindfold	counterclockwise	practice	Guided	1	0.5	-0.25	18.04578	0.39434	-1.45012	-1.05004	0.806987017259269	-0.046408	-0.265818	-0.031067
Trial1	2	1	blindfold	counterclockwise	practice	Guided	1	0.5	-0.25	18.0658	0.39434	-1.45013	-1.05004	0.806987017259269	-0.062348	-0.261515	-0.048899
Trial1	2	1	blindfold	counterclockwise	practice	Guided	1	0.5	-0.25	18.08582	0.39434	-1.45013	-1.05004	0.806987017259269	-0.03039	-0.252981	-0.089478
Trial1	2	1	blindfold	counterclockwise	practice	Guided	1	0.5	-0.25	18.10583	0.39434	-1.45013	-1.05004	0.806987017259269	-0.039774	-0.278298	-0.073033
Trial1	2	1	blindfold	counterclockwise	practice	Guided	1	0.5	-0.25	18.12585	0.39434	-1.45013	-1.05004	0.806987017259269	-0.01041	-0.26969	-0.06711
Trial1	2	1	blindfold	counterclockwise	practice	Guided	1	0.5	-0.25	18.14575	0.39433	-1.45013	-1.05004	0.806988328413062	-0.048899	-0.252694	-0.060771
Trial1	2	1	blindfold	counterclockwise	practice	Guided	1	0.5	-0.25	18.16577	0.39433	-1.45013	-1.05004	0.806988328413062	-0.0094428	-0.239924	-0.083967
Trial1	2	1	blindfold	counterclockwise	practice	Guided	1	0.5	-0.25	18.18579	0.39433	-1.45013	-1.05004	0.806988328413062	0.018281	-0.23139	-0.124771
Trial1	2	1	blindfold	counterclockwise	practice	Guided	1	0.5	-0.25	18.20581	0.39433	-1.45013	-1.05004	0.806988328413062	0.010979	-0.205935	-0.070057
Trial1	2	1	blindfold	counterclockwise	practice	Guided	1	0.5	-0.25	18.22583	0.39433	-1.45012	-1.05004	0.806988328413062	0.0072277	-0.226977	-0.078705
Trial1	2	1	blindfold	counterclockwise	practice	Guided	1	0.5	-0.25	18.24585	0.39433	-1.45012	-1.05004	0.806988328413062	0.0060443	-0.214224	-0.057562
Trial1	2	1	blindfold	counterclockwise	practice	Guided	1	0.5	-0.25	18.26575	0.39433	-1.45012	-1.05004	0.806988328413062	0.031629	-0.201468	-0.060349
Trial1	2	1	blindfold	counterclockwise	practice	Guided	1	0.5	-0.25	18.28577	0.39433	-1.45011	-1.05004	0.806988328413062	0.035376	-0.23103	-0.051648
Trial1	2	1	blindfold	counterclockwise	practice	Guided	1	0.5	-0.25	18.30579	0.39433	-1.45011	-1.05003	0.806978401052621	-0.01675	-0.247897	-0.029126
Trial1	2	1	blindfold	counterclockwise	practice	Guided	1	0.5	-0.25	18.32581	0.39433	-1.45012	-1.05003	0.806978401052621	-0.080103	-0.2816	-0.048855
Trial1	2	1	blindfold	counterclockwise	practice	Guided	1	0.5	-0.25	18.34583	0.39432	-1.45013	-1.05003	0.806979708441832	-0.089238	-0.273061	-0.020453
Trial1	2	1	blindfold	counterclockwise	practice	Guided	1	0.5	-0.25	18.36584	0.39431	-1.45013	-1.05002	0.806971092529546	-0.097184	-0.256059	-0.029366
Trial1	2	1	blindfold	counterclockwise	practice	Guided	1	0.5	-0.25	18.38574	0.39428	-1.45013	-1.05002	0.806975023647785	-0.119938	-0.239065	-0.00096747
Trial1	2	1	blindfold	counterclockwise	practice	Guided	1	0.5	-0.25	18.40576	0.39423	-1.45012	-1.05	0.806961718353002	-0.080694	-0.217844	-0.01996
Trial1	2	1	blindfold	counterclockwise	practice	Guided	1	0.5	-0.25	18.42578	0.3941	-1.4501	-1.05	0.806978771602152	-0.061889	-0.179651	0.014073
Trial1	2	1	blindfold	counterclockwise	practice	Guided	1	0.5	-0.25	18.4458	0.39405	-1.45009	-1.05	0.806985331813084	-0.050112	-0.183833	-0.035209
Trial1	2	1	blindfold	counterclockwise	practice	Guided	1	0.5	-0.25	18.46582	0.39402	-1.45009	-1.05001	0.806999195470996	-0.031779	-0.196476	-0.059606
Trial1	2	1	blindfold	counterclockwise	practice	Guided	1	0.5	-0.25	18.48584	0.39401	-1.45009	-1.05001	0.807000514489717	-0.019805	-0.179496	-0.046207
Trial1	2	1	blindfold	counterclockwise	practice	Guided	1	0.5	-0.25	18.50586	0.39401	-1.45009	-1.05001	0.807000514489717	-0.0066526	-0.204831	-0.066368
Trial1	2	1	blindfold	counterclockwise	practice	Guided	1	0.5	-0.25	18.52576	0.39401	-1.4501	-1.05002	0.80701044132963	0.04922	-0.192024	-0.067706
Trial1	2	1	blindfold	counterclockwise	practice	Guided	1	0.5	-0.25	18.54578	0.39402	-1.4501	-1.05003	0.807019049185415	0.084426	-0.191969	-0.091135
Trial1	2	1	blindfold	counterclockwise	practice	Guided	1	0.5	-0.25	18.5658	0.39403	-1.4501	-1.05004	0.807027668938561	0.088863	-0.217302	-0.095092
Trial1	2	1	blindfold	counterclockwise	practice	Guided	1	0.5	-0.25	18.58582	0.39405	-1.45011	-1.05004	0.80702503943562	0.071467	-0.24263	-0.087558
Trial1	2	1	blindfold	counterclockwise	practice	Guided	1	0.5	-0.25	18.60583	0.39407	-1.45011	-1.05005	0.807032341276247	0.102439	-0.229867	-0.11122
Trial1	2	1	blindfold	counterclockwise	practice	Guided	1	0.5	-0.25	18.62585	0.39409	-1.45011	-1.05005	0.807029716692861	0.062714	-0.204352	-0.083714
Trial1	2	1	blindfold	counterclockwise	practice	Guided	1	0.5	-0.25	18.64575	0.39409	-1.45011	-1.05005	0.807029716692861	0.042517	-0.187365	-0.098021
Trial1	2	1	blindfold	counterclockwise	practice	Guided	1	0.5	-0.25	18.66577	0.39409	-1.45011	-1.05004	0.807019789717298	0.058928	-0.191544	-0.092353
Trial1	2	1	blindfold	counterclockwise	practice	Guided	1	0.5	-0.25	18.68579	0.39409	-1.4501	-1.05004	0.807019789717298	0.052084	-0.128018	-0.045386
Trial1	2	1	blindfold	counterclockwise	practice	Guided	1	0.5	-0.25	18.70581	0.39409	-1.4501	-1.05004	0.807019789717298	0.030712	-0.127975	-0.043041
Trial1	2	1	blindfold	counterclockwise	practice	Guided	1	0.5	-0.25	18.72583	0.3941	-1.45008	-1.05003	0.80700855255793	-0.026822	-0.12367	0.00037028
Trial1	2	1	blindfold	counterclockwise	practice	Guided	1	0.5	-0.25	18.74585	0.39409	-1.45007	-1.05002	0.806999935772593	-0.018602	-0.06863	0.0050693
Trial1	2	1	blindfold	counterclockwise	practice	Guided	1	0.5	-0.25	18.76575	0.39409	-1.45006	-1.05001	0.806990008803451	-0.024713	-0.07707	0.03863
Trial1	2	1	blindfold	counterclockwise	practice	Guided	1	0.5	-0.25	18.78577	0.39408	-1.45005	-1.05	0.806981396103826	-0.054518	-0.072815	0.041192
Trial1	2	1	blindfold	counterclockwise	practice	Guided	1	0.5	-0.25	18.80579	0.39407	-1.45005	-1.04999	0.806972779648691	-0.019524	-0.051638	0.02195
Trial1	2	1	blindfold	counterclockwise	practice	Guided	1	0.5	-0.25	18.82581	0.39406	-1.45003	-1.04999	0.806974090263639	-0.014812	-0.026221	0.026157
Trial1	2	1	blindfold	counterclockwise	practice	Guided	1	0.5	-0.25	18.84583	0.39406	-1.45003	-1.04999	0.806974090263639	-0.022785	-0.0092833	0.0047857
Trial1	2	1	blindfold	counterclockwise	practice	Guided	1	0.5	-0.25	18.86584	0.39406	-1.45003	-1.04999	0.806974090263639	0.0079423	-0.00081284	0.061598
Trial1	2	1	blindfold	counterclockwise	practice	Guided	1	0.5	-0.25	18.88574	0.39406	-1.45002	-1.04999	0.806974090263639	0.0091223	-0.026197	0.040464
Trial1	2	1	blindfold	counterclockwise	practice	Guided	1	0.5	-0.25	18.90576	0.39406	-1.45002	-1.04999	0.806974090263639	0.026259	-0.055812	0.037176
Trial1	2	1	blindfold	counterclockwise	practice	Guided	1	0.5	-0.25	18.92578	0.39406	-1.45002	-1.04999	0.806974090263639	0.010063	-0.038867	0.0099149
Trial1	2	1	blindfold	counterclockwise	practice	Guided	1	0.5	-0.25	18.9458	0.39406	-1.45002	-1.04999	0.806974090263639	-0.0033234	-0.085403	0.03103
Trial1	2	1	blindfold	counterclockwise	practice	Guided	1	0.5	-0.25	18.96582	0.39406	-1.45002	-1.04999	0.806974090263639	-0.028433	-0.059995	0.029838
Trial1	2	1	blindfold	counterclockwise	practice	Guided	1	0.5	-0.25	18.98584	0.39406	-1.45002	-1.04999	0.806974090263639	-0.0028424	-0.055745	0.027025
Trial1	2	1	blindfold	counterclockwise	practice	Guided	1	0.5	-0.25	19.00586	0.39406	-1.45003	-1.04999	0.806974090263639	-0.029369	-0.076886	0.04767
Trial1	2	1	blindfold	counterclockwise	practice	Guided	1	0.5	-0.25	19.02576	0.39406	-1.45003	-1.04999	0.806974090263639	0.0028181	-0.089536	0.0018852
Trial1	2	1	blindfold	counterclockwise	practice	Guided	1	0.5	-0.25	19.04578	0.39406	-1.45003	-1.04999	0.806974090263639	-2.4618E-05	-0.076818	0.052579
Trial1	2	1	blindfold	counterclockwise	practice	Guided	1	0.5	-0.25	19.0658	0.39406	-1.45004	-1.04999	0.806974090263639	0.055131	-0.152962	0.051422
Trial1	2	1	blindfold	counterclockwise	practice	Guided	1	0.5	-0.25	19.08582	0.39406	-1.45004	-1.04999	0.806974090263639	0.041733	-0.140231	0.050466
Trial1	2	1	blindfold	counterclockwise	practice	Guided	1	0.5	-0.25	19.10583	0.39407	-1.45005	-1.04999	0.806972779648691	0.05021	-0.144421	-0.012446
Trial1	2	1	blindfold	counterclockwise	practice	Guided	1	0.5	-0.25	19.12585	0.39407	-1.45008	-1.04999	0.806972779648691	-0.027268	-0.186635	0.0086399
Trial1	2	1	blindfold	counterclockwise	practice	Guided	1	0.5	-0.25	19.14575	0.39407	-1.45009	-1.04999	0.806972779648691	-0.044395	-0.16542	0.011919
Trial1	2	1	blindfold	counterclockwise	practice	Guided	1	0.5	-0.25	19.16577	0.39406	-1.45009	-1.04999	0.806974090263639	-0.075577	-0.156901	-0.036446
Trial1	2	1	blindfold	counterclockwise	practice	Guided	1	0.5	-0.25	19.18579	0.39406	-1.45009	-1.04999	0.806974090263639	-0.073228	-0.144163	-0.0024038
Trial1	2	1	blindfold	counterclockwise	practice	Guided	1	0.5	-0.25	19.20581	0.39405	-1.45008	-1.05	0.806985331813084	-0.060061	-0.114504	-0.010141
Trial1	2	1	blindfold	counterclockwise	practice	Guided	1	0.5	-0.25	19.22583	0.39404	-1.45007	-1.05	0.806986642655047	-0.071761	-0.114436	-0.027751
Trial1	2	1	blindfold	counterclockwise	practice	Guided	1	0.5	-0.25	19.24585	0.39403	-1.45007	-1.05001	0.806997888315483	-0.072688	-0.160945	-0.010843
Trial1	2	1	blindfold	counterclockwise	practice	Guided	1	0.5	-0.25	19.26575	0.39402	-1.45008	-1.05001	0.806999195470996	-0.07571	-0.177827	-0.031958
Trial1	2	1	blindfold	counterclockwise	practice	Guided	1	0.5	-0.25	19.28577	0.39401	-1.45008	-1.05001	0.807000514489717	-0.091649	-0.173546	-0.05003
Trial1	2	1	blindfold	counterclockwise	practice	Guided	1	0.5	-0.25	19.30579	0.394	-1.45008	-1.05001	0.80700182580218	-0.044444	-0.169265	-0.060088
Trial1	2	1	blindfold	counterclockwise	practice	Guided	1	0.5	-0.25	19.32581	0.39399	-1.45008	-1.05002	0.807013064043677	-0.0033471	-0.152244	-0.036563
Trial1	2	1	blindfold	counterclockwise	practice	Guided	1	0.5	-0.25	19.34583	0.39399	-1.45008	-1.05001	0.807003137236026	-0.066235	-0.156435	-0.048553
Trial1	2	1	blindfold	counterclockwise	practice	Guided	1	0.5	-0.25	19.36584	0.39398	-1.45008	-1.05001	0.807004452706526	-0.099338	-0.131003	0.013175
Trial1	2	1	blindfold	counterclockwise	practice	Guided	1	0.5	-0.25	19.38574	0.39394	-1.45007	-1.04999	0.806989858445747	-0.133344	-0.139433	0.015502
Trial1	2	1	blindfold	counterclockwise	practice	Guided	1	0.5	-0.25	19.40576	0.39384	-1.45006	-1.04998	0.806993193162875	-0.112892	-0.07593	0.029353
Trial1	2	1	blindfold	counterclockwise	practice	Guided	1	0.5	-0.25	19.42578	0.39346	-1.45002	-1.04997	0.807033349327786	-0.077875	-0.0039735	0.086389
Trial1	2	1	blindfold	counterclockwise	practice	Guided	1	0.5	-0.25	19.4458	0.3932	-1.45	-1.04997	0.807067713621488	-0.072443	0.00025642	0.065486
Trial1	2	1	blindfold	counterclockwise	practice	Guided	1	0.5	-0.25	19.46582	0.3929	-1.44999	-1.04998	0.807117391403875	-0.121936	0.00025236	0.041516
Trial1	2	1	blindfold	counterclockwise	practice	Guided	1	0.5	-0.25	19.48584	0.39255	-1.44999	-1.04999	0.807173715121027	-0.094669	0.046797	0.0091276
Trial1	2	1	blindfold	counterclockwise	practice	Guided	1	0.5	-0.25	19.50586	0.39214	-1.44999	-1.05002	0.807258166223117	-0.061076	0.017166	0.015242
Trial1	2	1	blindfold	counterclockwise	practice	Guided	1	0.5	-0.25	19.52576	0.39122	-1.44999	-1.05003	0.807391526744476	-0.080976	0.051009	-0.083321
Trial1	2	1	blindfold	counterclockwise	practice	Guided	1	0.5	-0.25	19.54578	0.39072	-1.44999	-1.05003	0.807459042954175	-0.083069	0.01715	-0.045272
Trial1	2	1	blindfold	counterclockwise	practice	Guided	1	0.5	-0.25	19.5658	0.39017	-1.44999	-1.05003	0.80753366709541	-0.082578	0.021379	-0.053698
Trial1	2	1	blindfold	counterclockwise	practice	Guided	1	0.5	-0.25	19.58582	0.38959	-1.45	-1.05004	0.807622672658806	-0.06073	-0.02517	-0.065179
Trial1	2	1	blindfold	counterclockwise	practice	Guided	1	0.5	-0.25	19.60583	0.38894	-1.45001	-1.05004	0.807711789178594	-0.096634	-0.020931	-0.105278
Trial1	2	1	blindfold	counterclockwise	practice	Guided	1	0.5	-0.25	19.62585	0.38766	-1.45002	-1.05004	0.80788878476639	-0.103151	-0.105542	-0.063198
Trial1	2	1	blindfold	counterclockwise	practice	Guided	1	0.5	-0.25	19.64575	0.38678	-1.45004	-1.05005	0.808021533074689	-0.118862	-0.113976	-0.085211
Trial1	2	1	blindfold	counterclockwise	practice	Guided	1	0.5	-0.25	19.66577	0.38596	-1.45005	-1.05006	0.808146754241112	-0.12943	-0.160491	-0.123887
Trial1	2	1	blindfold	counterclockwise	practice	Guided	1	0.5	-0.25	19.68579	0.38515	-1.45006	-1.05006	0.808261453153839	-0.128719	-0.118138	-0.136513
Trial1	2	1	blindfold	counterclockwise	practice	Guided	1	0.5	-0.25	19.70581	0.38426	-1.45006	-1.05005	0.8083784897737	-0.134995	-0.173115	-0.098663
Trial1	2	1	blindfold	counterclockwise	practice	Guided	1	0.5	-0.25	19.72583	0.38241	-1.45008	-1.05004	0.808635531442644	-0.152535	-0.130713	-0.086813
Trial1	2	1	blindfold	counterclockwise	practice	Guided	1	0.5	-0.25	19.74585	0.38139	-1.45007	-1.05004	0.808784484922587	-0.115164	-0.139139	-0.059817
Trial1	2	1	blindfold	counterclockwise	practice	Guided	1	0.5	-0.25	19.76575	0.38035	-1.45006	-1.05004	0.808937654640435	-0.191653	-0.109487	-0.067651
Trial1	2	1	blindfold	counterclockwise	practice	Guided	1	0.5	-0.25	19.78577	0.37926	-1.45005	-1.05004	0.80909959767593	-0.156231	-0.075608	-0.09536
Trial1	2	1	blindfold	counterclockwise	practice	Guided	1	0.5	-0.25	19.80579	0.37807	-1.45004	-1.05005	0.809287934250082	-0.127988	-0.05443	-0.068369
Trial1	2	1	blindfold	counterclockwise	practice	Guided	1	0.5	-0.25	19.82581	0.37564	-1.45002	-1.05006	0.809667507981862	-0.041196	-0.054406	-0.127148
Trial1	2	1	blindfold	counterclockwise	practice	Guided	1	0.5	-0.25	19.84583	0.37442	-1.45002	-1.05006	0.809855787962047	-0.0078486	-0.04593	-0.099286
Trial1	2	1	blindfold	counterclockwise	practice	Guided	1	0.5	-0.25	19.86584	0.37333	-1.45003	-1.05005	0.81001563225335	0.024825	-0.092462	-0.072785
Trial1	2	1	blindfold	counterclockwise	practice	Guided	1	0.5	-0.25	19.88574	0.37228	-1.45004	-1.05004	0.810170605614425	-0.00032222	-0.130521	-0.078328
Trial1	2	1	blindfold	counterclockwise	practice	Guided	1	0.5	-0.25	19.90576	0.37133	-1.45006	-1.05004	0.810320908807268	0.021683	-0.134718	-0.094098
Trial1	2	1	blindfold	counterclockwise	practice	Guided	1	0.5	-0.25	19.92578	0.36966	-1.45008	-1.05004	0.810587768479524	0.0038798	-0.160018	-0.078044
Trial1	2	1	blindfold	counterclockwise	practice	Guided	1	0.5	-0.25	19.9458	0.36892	-1.45009	-1.05004	0.81070708584431	0.010778	-0.176897	-0.053331
Trial1	2	1	blindfold	counterclockwise	practice	Guided	1	0.5	-0.25	19.96582	0.36828	-1.45008	-1.05003	0.810800931113529	-0.013913	-0.185316	-0.061982
Trial1	2	1	blindfold	counterclockwise	practice	Guided	1	0.5	-0.25	19.98584	0.36769	-1.45008	-1.05002	0.810887109570314	-0.041471	-0.138723	-0.021032
Trial1	2	1	blindfold	counterclockwise	practice	Guided	1	0.5	-0.25	20.00586	0.36711	-1.45007	-1.04998	0.810942550228652	-0.043659	-0.142916	0.0081158
Trial1	2	1	blindfold	counterclockwise	practice	Guided	1	0.5	-0.25	20.02576	0.36601	-1.45007	-1.04999	0.811133293259495	-0.045378	-0.138605	0.041698
Trial1	2	1	blindfold	counterclockwise	practice	Guided	1	0.5	-0.25	20.04578	0.3655	-1.45007	-1.04999	0.811217696580282	-0.076315	-0.138563	-0.00056274
Trial1	2	1	blindfold	counterclockwise	practice	Guided	1	0.5	-0.25	20.0658	0.36497	-1.45008	-1.05	0.811315613669954	-0.085621	-0.189295	0.014811
Trial1	2	1	blindfold	counterclockwise	practice	Guided	1	0.5	-0.25	20.08582	0.36447	-1.45009	-1.05001	0.811408851978455	-0.091204	-0.193476	-0.040557
Trial1	2	1	blindfold	counterclockwise	practice	Guided	1	0.5	-0.25	20.10583	0.36396	-1.4501	-1.05004	0.811523810121483	-0.073407	-0.184958	-0.056571
Trial1	2	1	blindfold	counterclockwise	practice	Guided	1	0.5	-0.25	20.12585	0.36306	-1.45009	-1.05004	0.811675166855128	-0.019845	-0.193318	-0.108844
Trial1	2	1	blindfold	counterclockwise	practice	Guided	1	0.5	-0.25	20.14575	0.36271	-1.4501	-1.05004	0.811734289390336	0.025983	-0.214418	-0.097753
Trial1	2	1	blindfold	counterclockwise	practice	Guided	1	0.5	-0.25	20.16577	0.36246	-1.45011	-1.05004	0.811776606640087	-0.016719	-0.239743	-0.08745
Trial1	2	1	blindfold	counterclockwise	practice	Guided	1	0.5	-0.25	20.18579	0.36231	-1.45012	-1.05004	0.811802038946311	-0.0046938	-0.260832	-0.074099
Trial1	2	1	blindfold	counterclockwise	practice	Guided	1	0.5	-0.25	20.20581	0.36226	-1.45013	-1.05004	0.811810517309219	-0.024954	-0.23537	-0.091418
Trial1	2	1	blindfold	counterclockwise	practice	Guided	1	0.5	-0.25	20.22583	0.36226	-1.45013	-1.05004	0.811810517309219	-0.028305	-0.226771	-0.109139
Trial1	2	1	blindfold	counterclockwise	practice	Guided	1	0.5	-0.25	20.24585	0.36226	-1.45012	-1.05004	0.811810517309219	-0.043464	-0.19709	-0.143789
Trial1	2	1	blindfold	counterclockwise	practice	Guided	1	0.5	-0.25	20.26575	0.36225	-1.45012	-1.05004	0.811812221431474	-0.012477	-0.209726	-0.087076
Trial1	2	1	blindfold	counterclockwise	practice	Guided	1	0.5	-0.25	20.28577	0.36225	-1.45012	-1.05004	0.811812221431474	-0.063614	-0.247742	-0.081209
Trial1	2	1	blindfold	counterclockwise	practice	Guided	1	0.5	-0.25	20.30579	0.36225	-1.45012	-1.05004	0.811812221431474	-0.050482	-0.251904	-0.089422
Trial1	2	1	blindfold	counterclockwise	practice	Guided	1	0.5	-0.25	20.32581	0.36224	-1.45013	-1.05005	0.811823778855658	-0.103638	-0.255986	-0.155148
Trial1	2	1	blindfold	counterclockwise	practice	Guided	1	0.5	-0.25	20.34583	0.36224	-1.45012	-1.05005	0.811823778855658	-0.092984	-0.255923	-0.167354
Trial1	2	1	blindfold	counterclockwise	practice	Guided	1	0.5	-0.25	20.36584	0.36223	-1.45012	-1.05006	0.811835346475887	-0.103152	-0.179687	-0.133938
Trial1	2	1	blindfold	counterclockwise	practice	Guided	1	0.5	-0.25	20.38574	0.36221	-1.45012	-1.05006	0.811838740304695	-0.105608	-0.230406	-0.167923
Trial1	2	1	blindfold	counterclockwise	practice	Guided	1	0.5	-0.25	20.40576	0.36219	-1.45012	-1.05006	0.811842134611893	-0.111546	-0.196489	-0.134289
Trial1	2	1	blindfold	counterclockwise	practice	Guided	1	0.5	-0.25	20.42578	0.36212	-1.45011	-1.05007	0.81186388909758	-0.110399	-0.221754	-0.146679
Trial1	2	1	blindfold	counterclockwise	practice	Guided	1	0.5	-0.25	20.4458	0.36208	-1.45011	-1.05007	0.811870682413823	-0.137032	-0.225926	-0.131259
Trial1	2	1	blindfold	counterclockwise	practice	Guided	1	0.5	-0.25	20.46582	0.36203	-1.45011	-1.05006	0.811869311355392	-0.123453	-0.196246	-0.14747
Trial1	2	1	blindfold	counterclockwise	practice	Guided	1	0.5	-0.25	20.48584	0.36196	-1.4501	-1.05006	0.811881211127626	-0.116279	-0.187734	-0.121643
Trial1	2	1	blindfold	counterclockwise	practice	Guided	1	0.5	-0.25	20.50586	0.36186	-1.45009	-1.05005	0.811888354847707	-0.101083	-0.162297	-0.108062
Trial1	2	1	blindfold	counterclockwise	practice	Guided	1	0.5	-0.25	20.52576	0.36155	-1.45008	-1.05005	0.811941153310759	-0.153998	-0.153748	-0.127726
Trial1	2	1	blindfold	counterclockwise	practice	Guided	1	0.5	-0.25	20.54578	0.36131	-1.45008	-1.05005	0.811982116661555	-0.124814	-0.124085	-0.117719
Trial1	2	1	blindfold	counterclockwise	practice	Guided	1	0.5	-0.25	20.5658	0.361	-1.45007	-1.05005	0.812035118977605	-0.142548	-0.124044	-0.101646
Trial1	2	1	blindfold	counterclockwise	practice	Guided	1	0.5	-0.25	20.58582	0.36062	-1.45007	-1.05004	0.812090388347123	-0.181199	-0.16209	-0.090884
Trial1	2	1	blindfold	counterclockwise	practice	Guided	1	0.5	-0.25	20.60583	0.36019	-1.45007	-1.05004	0.812164298138816	-0.131098	-0.149352	-0.075577
Trial1	2	1	blindfold	counterclockwise	practice	Guided	1	0.5	-0.25	20.62585	0.35918	-1.45007	-1.05004	0.812338773949497	-0.117496	-0.149272	-0.091771
Trial1	2	1	blindfold	counterclockwise	practice	Guided	1	0.5	-0.25	20.64575	0.35861	-1.45007	-1.05004	0.81243777800934	-0.121266	-0.174623	-0.117525
Trial1	2	1	blindfold	counterclockwise	practice	Guided	1	0.5	-0.25	20.66577	0.35801	-1.45008	-1.05004	0.812542413672055	-0.088511	-0.144954	-0.07752
Trial1	2	1	blindfold	counterclockwise	practice	Guided	1	0.5	-0.25	20.68579	0.35742	-1.45009	-1.05004	0.812645721915002	-0.113629	-0.187221	-0.096756
Trial1	2	1	blindfold	counterclockwise	practice	Guided	1	0.5	-0.25	20.70581	0.3568	-1.4501	-1.05006	0.812774446302756	-0.120552	-0.216787	-0.11298
Trial1	2	1	blindfold	counterclockwise	practice	Guided	1	0.5	-0.25	20.72583	0.3554	-1.45011	-1.05006	0.813022274495469	-0.141833	-0.212438	-0.109733
Trial1	2	1	blindfold	counterclockwise	practice	Guided	1	0.5	-0.25	20.74585	0.35465	-1.45011	-1.05006	0.813156001549829	-0.153843	-0.199686	-0.123
Trial1	2	1	blindfold	counterclockwise	practice	Guided	1	0.5	-0.25	20.76575	0.35382	-1.4501	-1.05007	0.813314621931194	-0.152327	-0.191168	-0.152531
Trial1	2	1	blindfold	counterclockwise	practice	Guided	1	0.5	-0.25	20.78577	0.35296	-1.45009	-1.05007	0.813469633794431	-0.140266	-0.186884	-0.13916
Trial1	2	1	blindfold	counterclockwise	practice	Guided	1	0.5	-0.25	20.80579	0.35212	-1.45009	-1.05008	0.813631619863642	-0.12292	-0.191067	-0.146713
Trial1	2	1	blindfold	counterclockwise	practice	Guided	1	0.5	-0.25	20.82581	0.35032	-1.4501	-1.05009	0.81397053731316	-0.16347	-0.212115	-0.182504
Trial1	2	1	blindfold	counterclockwise	practice	Guided	1	0.5	-0.25	20.84583	0.34937	-1.4501	-1.05009	0.81414576870015	-0.143577	-0.224754	-0.156025
Trial1	2	1	blindfold	counterclockwise	practice	Guided	1	0.5	-0.25	20.86584	0.34845	-1.45011	-1.05009	0.814316490451266	-0.159001	-0.228925	-0.18638
Trial1	2	1	blindfold	counterclockwise	practice	Guided	1	0.5	-0.25	20.88574	0.34745	-1.45011	-1.05009	0.814503182099145	-0.142917	-0.220398	-0.168565
Trial1	2	1	blindfold	counterclockwise	practice	Guided	1	0.5	-0.25	20.90576	0.34648	-1.45011	-1.05009	0.814685413735716	-0.108053	-0.228801	-0.187966
Trial1	2	1	blindfold	counterclockwise	practice	Guided	1	0.5	-0.25	20.92578	0.34454	-1.45011	-1.05009	0.8150532180365	-0.103194	-0.207521	-0.200307
Trial1	2	1	blindfold	counterclockwise	practice	Guided	1	0.5	-0.25	20.9458	0.34355	-1.45011	-1.05009	0.815242626571458	-0.125353	-0.190532	-0.180136
Trial1	2	1	blindfold	counterclockwise	practice	Guided	1	0.5	-0.25	20.96582	0.34258	-1.45011	-1.05009	0.815429326544205	-0.139051	-0.211632	-0.159548
Trial1	2	1	blindfold	counterclockwise	practice	Guided	1	0.5	-0.25	20.98584	0.34158	-1.45011	-1.05009	0.815622977455532	-0.120289	-0.211571	-0.196699
Trial1	2	1	blindfold	counterclockwise	practice	Guided	1	0.5	-0.25	21.00586	0.34061	-1.4501	-1.05008	0.815802112085689	-0.121099	-0.207282	-0.179725
Trial1	2	1	blindfold	counterclockwise	practice	Guided	1	0.5	-0.25	21.02576	0.33866	-1.45009	-1.05008	0.816185339383019	-0.09252	-0.186021	-0.157046
Trial1	2	1	blindfold	counterclockwise	practice	Guided	1	0.5	-0.25	21.04578	0.33774	-1.45009	-1.05007	0.816358001733239	-0.110637	-0.156352	-0.131839
Trial1	2	1	blindfold	counterclockwise	practice	Guided	1	0.5	-0.25	21.0658	0.33677	-1.45008	-1.05006	0.816541542856274	-0.116064	-0.156306	-0.107234
Trial1	2	1	blindfold	counterclockwise	practice	Guided	1	0.5	-0.25	21.08582	0.33578	-1.45008	-1.05006	0.816740018625918	-0.11987	-0.173193	-0.11584
Trial1	2	1	blindfold	counterclockwise	practice	Guided	1	0.5	-0.25	21.10583	0.33479	-1.45008	-1.05004	0.816920038511718	-0.142388	-0.15199	-0.096265
Trial1	2	1	blindfold	counterclockwise	practice	Guided	1	0.5	-0.25	21.12585	0.33267	-1.45008	-1.05004	0.817351423826681	-0.173317	-0.177288	-0.058927
Trial1	2	1	blindfold	counterclockwise	practice	Guided	1	0.5	-0.25	21.14575	0.3315	-1.45009	-1.05004	0.817591746723065	-0.151154	-0.168776	-0.079015
Trial1	2	1	blindfold	counterclockwise	practice	Guided	1	0.5	-0.25	21.16577	0.33031	-1.45009	-1.05004	0.817837821695193	-0.175693	-0.147568	-0.105518
Trial1	2	1	blindfold	counterclockwise	practice	Guided	1	0.5	-0.25	21.18579	0.32906	-1.45009	-1.05004	0.818098099150846	-0.150697	-0.172912	-0.08737
Trial1	2	1	blindfold	counterclockwise	practice	Guided	1	0.5	-0.25	21.20581	0.32768	-1.45009	-1.05003	0.818377770375075	-0.168951	-0.168632	-0.058512
Trial1	2	1	blindfold	counterclockwise	practice	Guided	1	0.5	-0.25	21.22583	0.32492	-1.45009	-1.05004	0.8189731491904	-0.150602	-0.189691	-0.096649
Trial1	2	1	blindfold	counterclockwise	practice	Guided	1	0.5	-0.25	21.24585	0.32338	-1.45009	-1.05005	0.819313530687954	-0.149994	-0.151556	-0.099845
Trial1	2	1	blindfold	counterclockwise	practice	Guided	1	0.5	-0.25	21.26575	0.32185	-1.45009	-1.05005	0.819644713705302	-0.149974	-0.185362	-0.099784
Trial1	2	1	blindfold	counterclockwise	practice	Guided	1	0.5	-0.25	21.28577	0.32028	-1.45009	-1.05005	0.819987382641113	-0.137663	-0.181082	-0.090691
Trial1	2	1	blindfold	counterclockwise	practice	Guided	1	0.5	-0.25	21.30579	0.31866	-1.45009	-1.05004	0.820334206939688	-0.128048	-0.193724	-0.085262
Trial1	2	1	blindfold	counterclockwise	practice	Guided	1	0.5	-0.25	21.32581	0.31545	-1.4501	-1.05004	0.821049767699297	-0.142595	-0.16399	-0.061123
Trial1	2	1	blindfold	counterclockwise	practice	Guided	1	0.5	-0.25	21.34583	0.31375	-1.4501	-1.05004	0.82143355560025	-0.176013	-0.168173	-0.083709
Trial1	2	1	blindfold	counterclockwise	practice	Guided	1	0.5	-0.25	21.36584	0.31206	-1.45008	-1.05004	0.821818384060528	-0.185377	-0.138508	-0.062875
Trial1	2	1	blindfold	counterclockwise	practice	Guided	1	0.5	-0.25	21.38574	0.31031	-1.45007	-1.05004	0.822220351238416	-0.130016	-0.100388	-0.068847
Trial1	2	1	blindfold	counterclockwise	practice	Guided	1	0.5	-0.25	21.40576	0.30846	-1.45006	-1.05004	0.822649126239149	-0.125767	-0.091896	-0.076509
Trial1	2	1	blindfold	counterclockwise	practice	Guided	1	0.5	-0.25	21.42578	0.30474	-1.45005	-1.05004	0.823523208692184	-0.121321	-0.117231	-0.112598
Trial1	2	1	blindfold	counterclockwise	practice	Guided	1	0.5	-0.25	21.4458	0.30278	-1.45006	-1.05004	0.823990133248885	-0.137853	-0.155282	-0.081666
Trial1	2	1	blindfold	counterclockwise	practice	Guided	1	0.5	-0.25	21.46582	0.30085	-1.45007	-1.05004	0.824454203181885	-0.15034	-0.197556	-0.086375
Trial1	2	1	blindfold	counterclockwise	practice	Guided	1	0.5	-0.25	21.48584	0.29889	-1.45008	-1.05004	0.824929843370985	-0.154728	-0.180582	-0.082261
Trial1	2	1	blindfold	counterclockwise	practice	Guided	1	0.5	-0.25	21.50586	0.29682	-1.45009	-1.05006	0.825456344219372	-0.171082	-0.167837	-0.095585
Trial1	2	1	blindfold	counterclockwise	practice	Guided	1	0.5	-0.25	21.52576	0.29262	-1.45008	-1.05006	0.826500163789615	-0.21209	-0.133901	-0.126764
Trial1	2	1	blindfold	counterclockwise	practice	Guided	1	0.5	-0.25	21.54578	0.29034	-1.45007	-1.05006	0.82707519042582	-0.199565	-0.138092	-0.121911
Trial1	2	1	blindfold	counterclockwise	practice	Guided	1	0.5	-0.25	21.5658	0.288	-1.45007	-1.05006	0.827671470414354	-0.153735	-0.09997	-0.103002
Trial1	2	1	blindfold	counterclockwise	practice	Guided	1	0.5	-0.25	21.58582	0.28567	-1.45006	-1.05005	0.828261668363802	-0.148644	-0.11263	-0.123892
Trial1	2	1	blindfold	counterclockwise	practice	Guided	1	0.5	-0.25	21.60583	0.2833	-1.45007	-1.05007	0.828897439590553	-0.15676	-0.163372	-0.110453
Trial1	2	1	blindfold	counterclockwise	practice	Guided	1	0.5	-0.25	21.62585	0.27841	-1.45008	-1.05008	0.830198799533222	-0.164055	-0.167516	-0.162357
Trial1	2	1	blindfold	counterclockwise	practice	Guided	1	0.5	-0.25	21.64575	0.27596	-1.45009	-1.05008	0.83085608592627	-0.180821	-0.205551	-0.16714
Trial1	2	1	blindfold	counterclockwise	practice	Guided	1	0.5	-0.25	21.66577	0.27343	-1.45009	-1.05008	0.831541870686823	-0.160674	-0.197032	-0.14084
Trial1	2	1	blindfold	counterclockwise	practice	Guided	1	0.5	-0.25	21.68579	0.27103	-1.4501	-1.05008	0.832198996672905	-0.142956	-0.213904	-0.161238
Trial1	2	1	blindfold	counterclockwise	practice	Guided	1	0.5	-0.25	21.70581	0.26855	-1.45011	-1.05009	0.832894380437435	-0.155497	-0.222307	-0.178381
Trial1	2	1	blindfold	counterclockwise	practice	Guided	1	0.5	-0.25	21.72583	0.26345	-1.45012	-1.05009	0.834325979864211	-0.115902	-0.2391	-0.206514
Trial1	2	1	blindfold	counterclockwise	practice	Guided	1	0.5	-0.25	21.74585	0.26106	-1.45012	-1.05009	0.835006742772182	-0.122187	-0.260196	-0.181213
Trial1	2	1	blindfold	counterclockwise	practice	Guided	1	0.5	-0.25	21.76575	0.25845	-1.45012	-1.05009	0.835757344212827	-0.141648	-0.243197	-0.198801
Trial1	2	1	blindfold	counterclockwise	practice	Guided	1	0.5	-0.25	21.78577	0.25599	-1.45012	-1.05009	0.836471647704366	-0.129447	-0.221971	-0.185556
Trial1	2	1	blindfold	counterclockwise	practice	Guided	1	0.5	-0.25	21.80579	0.25346	-1.45012	-1.0501	0.837222866104079	-0.159073	-0.2219	-0.186517
Trial1	2	1	blindfold	counterclockwise	practice	Guided	1	0.5	-0.25	21.82581	0.24855	-1.45013	-1.05009	0.838672184306291	-0.159113	-0.247153	-0.186301
Trial1	2	1	blindfold	counterclockwise	practice	Guided	1	0.5	-0.25	21.84583	0.24608	-1.45013	-1.05008	0.839406505517715	-0.183072	-0.221693	-0.144937
Trial1	2	1	blindfold	counterclockwise	practice	Guided	1	0.5	-0.25	21.86584	0.24352	-1.45013	-1.05007	0.840175026647755	-0.173004	-0.263939	-0.152703
Trial1	2	1	blindfold	counterclockwise	practice	Guided	1	0.5	-0.25	21.88574	0.24102	-1.45013	-1.05006	0.84093203855018	-0.170941	-0.246944	-0.089024
Trial1	2	1	blindfold	counterclockwise	practice	Guided	1	0.5	-0.25	21.90576	0.23849	-1.45013	-1.05005	0.841705128030135	-0.174438	-0.2638	-0.110219
Trial1	2	1	blindfold	counterclockwise	practice	Guided	1	0.5	-0.25	21.92578	0.23331	-1.45013	-1.05005	0.843328875010374	-0.220377	-0.263657	-0.12848
Trial1	2	1	blindfold	counterclockwise	practice	Guided	1	0.5	-0.25	21.9458	0.23056	-1.45013	-1.05005	0.844202550287495	-0.230614	-0.280511	-0.073654
Trial1	2	1	blindfold	counterclockwise	practice	Guided	1	0.5	-0.25	21.96582	0.22783	-1.45013	-1.05005	0.845077835282412	-0.234266	-0.271975	-0.090591
Trial1	2	1	blindfold	counterclockwise	practice	Guided	1	0.5	-0.25	21.98584	0.22504	-1.45014	-1.05005	0.84598051658381	-0.234775	-0.25074	-0.073552
Trial1	2	1	blindfold	counterclockwise	practice	Guided	1	0.5	-0.25	22.00586	0.22209	-1.45014	-1.05005	0.846943917674255	-0.208968	-0.27605	-0.085321
Trial1	2	1	blindfold	counterclockwise	practice	Guided	1	0.5	-0.25	22.02576	0.21626	-1.45015	-1.05006	0.84888424012576	-0.190848	-0.292814	-0.12264
Trial1	2	1	blindfold	counterclockwise	practice	Guided	1	0.5	-0.25	22.04578	0.2133	-1.45015	-1.05007	0.849887620849846	-0.211992	-0.296963	-0.12316
Trial1	2	1	blindfold	counterclockwise	practice	Guided	1	0.5	-0.25	22.0658	0.21005	-1.45016	-1.05008	0.85099876970506	-0.152278	-0.351882	-0.138185
Trial1	2	1	blindfold	counterclockwise	practice	Guided	1	0.5	-0.25	22.08582	0.20726	-1.45016	-1.05009	0.851962814227912	-0.189739	-0.343332	-0.16034
Trial1	2	1	blindfold	counterclockwise	practice	Guided	1	0.5	-0.25	22.10583	0.20419	-1.45017	-1.05009	0.853022562534107	-0.180441	-0.368628	-0.18958
Trial1	2	1	blindfold	counterclockwise	practice	Guided	1	0.5	-0.25	22.12585	0.19807	-1.45017	-1.05009	0.855164117436459	-0.18544	-0.326123	-0.164061
Trial1	2	1	blindfold	counterclockwise	practice	Guided	1	0.5	-0.25	22.14575	0.19511	-1.45017	-1.0501	0.856223141034819	-0.162914	-0.342955	-0.214114
Trial1	2	1	blindfold	counterclockwise	practice	Guided	1	0.5	-0.25	22.16577	0.19214	-1.45017	-1.0501	0.857285204944714	-0.158149	-0.359791	-0.235028
Trial1	2	1	blindfold	counterclockwise	practice	Guided	1	0.5	-0.25	22.18579	0.18918	-1.45017	-1.05011	0.858361844140421	-0.16288	-0.33007	-0.218089
Trial1	2	1	blindfold	counterclockwise	practice	Guided	1	0.5	-0.25	22.20581	0.18623	-1.45018	-1.0501	0.859425250678032	-0.171603	-0.372289	-0.209725
Trial1	2	1	blindfold	counterclockwise	practice	Guided	1	0.5	-0.25	22.22583	0.18025	-1.45019	-1.0501	0.861626497110205	-0.223181	-0.41016	-0.18115
Trial1	2	1	blindfold	counterclockwise	practice	Guided	1	0.5	-0.25	22.24585	0.17728	-1.45021	-1.0501	0.862733066326757	-0.231129	-0.481982	-0.202363
Trial1	2	1	blindfold	counterclockwise	practice	Guided	1	0.5	-0.25	22.26575	0.1743	-1.45022	-1.05011	0.86386137431559	-0.285111	-0.448004	-0.236567
Trial1	2	1	blindfold	counterclockwise	practice	Guided	1	0.5	-0.25	22.28577	0.1713	-1.45022	-1.05011	0.864996918049275	-0.303186	-0.452117	-0.19954
Trial1	2	1	blindfold	counterclockwise	practice	Guided	1	0.5	-0.25	22.30579	0.16814	-1.45022	-1.05011	0.866202653931091	-0.306626	-0.456227	-0.237822
Trial1	2	1	blindfold	counterclockwise	practice	Guided	1	0.5	-0.25	22.32581	0.16163	-1.45021	-1.05011	0.868717582323487	-0.260055	-0.413677	-0.236058
Trial1	2	1	blindfold	counterclockwise	practice	Guided	1	0.5	-0.25	22.34583	0.1585	-1.4502	-1.0501	0.869932411419935	-0.235555	-0.426264	-0.197244
Trial1	2	1	blindfold	counterclockwise	practice	Guided	1	0.5	-0.25	22.36584	0.15523	-1.4502	-1.0501	0.871221271253574	-0.261612	-0.417684	-0.168009
Trial1	2	1	blindfold	counterclockwise	practice	Guided	1	0.5	-0.25	22.38574	0.15173	-1.45021	-1.0501	0.872612252510406	-0.231552	-0.421796	-0.188355
Trial1	2	1	blindfold	counterclockwise	practice	Guided	1	0.5	-0.25	22.40576	0.14849	-1.45021	-1.05011	0.87391948509979	-0.243739	-0.417447	-0.213838
Trial1	2	1	blindfold	counterclockwise	practice	Guided	1	0.5	-0.25	22.42578	0.14172	-1.45022	-1.05011	0.876664442464417	-0.28146	-0.434134	-0.218556
Trial1	2	1	blindfold	counterclockwise	practice	Guided	1	0.5	-0.25	22.4458	0.13817	-1.45022	-1.05011	0.878121250264026	-0.261002	-0.438249	-0.200931
Trial1	2	1	blindfold	counterclockwise	practice	Guided	1	0.5	-0.25	22.46582	0.13469	-1.45021	-1.0501	0.879551900648722	-0.227027	-0.438126	-0.225729
Trial1	2	1	blindfold	counterclockwise	practice	Guided	1	0.5	-0.25	22.48584	0.13109	-1.45022	-1.0501	0.881053198682296	-0.227377	-0.442236	-0.191471
Trial1	2	1	blindfold	counterclockwise	practice	Guided	1	0.5	-0.25	22.50586	0.1276	-1.45022	-1.0501	0.882520204598063	-0.172712	-0.420956	-0.1734
Trial1	2	1	blindfold	counterclockwise	practice	Guided	1	0.5	-0.25	22.52576	0.12073	-1.45022	-1.0501	0.88544106840176	-0.197247	-0.437642	-0.219598
Trial1	2	1	blindfold	counterclockwise	practice	Guided	1	0.5	-0.25	22.54578	0.11727	-1.45022	-1.05009	0.886919497479557	-0.134538	-0.429053	-0.185051
Trial1	2	1	blindfold	counterclockwise	practice	Guided	1	0.5	-0.25	22.5658	0.11388	-1.45022	-1.05008	0.888378616813342	-0.118131	-0.437395	-0.193203
Trial1	2	1	blindfold	counterclockwise	practice	Guided	1	0.5	-0.25	22.58582	0.11065	-1.45021	-1.05007	0.889778346956097	-0.173493	-0.416125	-0.134654
Trial1	2	1	blindfold	counterclockwise	practice	Guided	1	0.5	-0.25	22.60583	0.10746	-1.4502	-1.05004	0.891151871607168	-0.182669	-0.369462	-0.088126
Trial1	2	1	blindfold	counterclockwise	practice	Guided	1	0.5	-0.25	22.62585	0.10115	-1.45018	-1.05003	0.893940326565732	-0.161734	-0.310023	-0.070694
Trial1	2	1	blindfold	counterclockwise	practice	Guided	1	0.5	-0.25	22.64575	0.097982	-1.45016	-1.05003	0.895358288430134	-0.195505	-0.326861	-0.092111
Trial1	2	1	blindfold	counterclockwise	practice	Guided	1	0.5	-0.25	22.66577	0.094694	-1.45015	-1.05003	0.896839417409942	-0.187076	-0.280226	-0.070847
Trial1	2	1	blindfold	counterclockwise	practice	Guided	1	0.5	-0.25	22.68579	0.091377	-1.45015	-1.05002	0.898334414135699	-0.204034	-0.284374	-0.066725
Trial1	2	1	blindfold	counterclockwise	practice	Guided	1	0.5	-0.25	22.70581	0.08812501	-1.45014	-1.05001	0.89980940022871	-0.199519	-0.301224	-0.087725
Trial1	2	1	blindfold	counterclockwise	practice	Guided	1	0.5	-0.25	22.72583	0.081531	-1.45014	-1.05001	0.9028467495214	-0.170736	-0.28837	-0.011019
Trial1	2	1	blindfold	counterclockwise	practice	Guided	1	0.5	-0.25	22.74585	0.078195	-1.45015	-1.05001	0.904397813505437	-0.217418	-0.296752	0.0054855
Trial1	2	1	blindfold	counterclockwise	practice	Guided	1	0.5	-0.25	22.76575	0.074733	-1.45015	-1.05001	0.906017639697429	-0.174826	-0.317823	-0.015125
Trial1	2	1	blindfold	counterclockwise	practice	Guided	1	0.5	-0.25	22.78577	0.07124799	-1.45016	-1.05001	0.907658651372516	-0.178842	-0.305038	-0.032
Trial1	2	1	blindfold	counterclockwise	practice	Guided	1	0.5	-0.25	22.80579	0.067737	-1.45016	-1.05002	0.909331221440819	-0.221	-0.313416	-0.044992
Trial1	2	1	blindfold	counterclockwise	practice	Guided	1	0.5	-0.25	22.82581	0.060959	-1.45016	-1.05003	0.9125814955815	-0.203723	-0.334396	-0.078252
Trial1	2	1	blindfold	counterclockwise	practice	Guided	1	0.5	-0.25	22.84583	0.057491	-1.45016	-1.05003	0.914255001360506	-0.186983	-0.330076	-0.05282
Trial1	2	1	blindfold	counterclockwise	practice	Guided	1	0.5	-0.25	22.86584	0.053804	-1.45016	-1.05003	0.916045228752462	-0.182599	-0.368067	-0.069602
Trial1	2	1	blindfold	counterclockwise	practice	Guided	1	0.5	-0.25	22.88574	0.050429	-1.45017	-1.05002	0.917685160416463	-0.191308	-0.321427	-0.031475
Trial1	2	1	blindfold	counterclockwise	practice	Guided	1	0.5	-0.25	22.90576	0.046941	-1.45017	-1.05001	0.919390233871108	-0.178738	-0.31287	0.0025894
Trial1	2	1	blindfold	counterclockwise	practice	Guided	1	0.5	-0.25	22.92578	0.039695	-1.45016	-1.05001	0.92298247005	-0.208133	-0.291531	-0.035536
Trial1	2	1	blindfold	counterclockwise	practice	Guided	1	0.5	-0.25	22.9458	0.036222	-1.45015	-1.05001	0.92471940561411	-0.216551	-0.270294	-0.026951
Trial1	2	1	blindfold	counterclockwise	practice	Guided	1	0.5	-0.25	22.96582	0.032485	-1.45014	-1.05002	0.926607922505183	-0.191022	-0.253292	-0.047878
Trial1	2	1	blindfold	counterclockwise	practice	Guided	1	0.5	-0.25	22.98584	0.028815	-1.45013	-1.05001	0.928456380416913	-0.195302	-0.270146	-0.026625
Trial1	2	1	blindfold	counterclockwise	practice	Guided	1	0.5	-0.25	23.00586	0.025006	-1.45014	-1.05001	0.93039520936802	-0.199673	-0.303915	0.028497
Trial1	2	1	blindfold	counterclockwise	practice	Guided	1	0.5	-0.25	23.02576	0.017461	-1.45018	-1.05002	0.934278253023828	-0.207784	-0.379889	-0.064404
Trial1	2	1	blindfold	counterclockwise	practice	Guided	1	0.5	-0.25	23.04578	0.013736	-1.45019	-1.05003	0.936216143425464	-0.203512	-0.392479	-0.081195
Trial1	2	1	blindfold	counterclockwise	practice	Guided	1	0.5	-0.25	23.0658	0.0098962	-1.45019	-1.05004	0.938224784818548	-0.224656	-0.375443	-0.081087
Trial1	2	1	blindfold	counterclockwise	practice	Guided	1	0.5	-0.25	23.08582	0.0061715	-1.45019	-1.05004	0.940175834504557	-0.173875	-0.371111	-0.063991
Trial1	2	1	blindfold	counterclockwise	practice	Guided	1	0.5	-0.25	23.10583	0.0020253	-1.45019	-1.05004	0.942360235732708	-0.135779	-0.362531	-0.09349
Trial1	2	1	blindfold	counterclockwise	practice	Guided	1	0.5	-0.25	23.12585	-0.001397	-1.45018	-1.05005	0.944181649103301	-0.118861	-0.358207	-0.08918
Trial1	2	1	blindfold	counterclockwise	practice	Guided	1	0.5	-0.25	23.14575	-0.0083929	-1.45018	-1.05006	0.947923730415033	-0.156998	-0.391862	-0.127058
Trial1	2	1	blindfold	counterclockwise	practice	Guided	1	0.5	-0.25	23.16577	-0.011854	-1.45019	-1.05006	0.94978448841967	-0.165541	-0.391756	-0.143835
Trial1	2	1	blindfold	counterclockwise	practice	Guided	1	0.5	-0.25	23.18579	-0.015372	-1.45019	-1.05007	0.951693426892572	-0.161314	-0.387418	-0.135261
Trial1	2	1	blindfold	counterclockwise	practice	Guided	1	0.5	-0.25	23.20581	-0.01885	-1.45019	-1.05008	0.953589658231919	-0.165678	-0.349228	-0.173213
Trial1	2	1	blindfold	counterclockwise	practice	Guided	1	0.5	-0.25	23.22583	-0.025405	-1.45017	-1.05008	0.957172046289727	-0.161519	-0.344804	-0.168822
Trial1	2	1	blindfold	counterclockwise	practice	Guided	1	0.5	-0.25	23.24585	-0.028693	-1.45017	-1.05008	0.958980814852351	-0.169927	-0.327786	-0.15164
Trial1	2	1	blindfold	counterclockwise	practice	Guided	1	0.5	-0.25	23.26575	-0.032055	-1.45016	-1.05007	0.960830164780722	-0.114882	-0.348853	-0.139119
Trial1	2	1	blindfold	counterclockwise	practice	Guided	1	0.5	-0.25	23.28577	-0.035282	-1.45016	-1.05007	0.962620850178861	-0.18682	-0.336068	-0.134423
Trial1	2	1	blindfold	counterclockwise	practice	Guided	1	0.5	-0.25	23.30579	-0.038594	-1.45016	-1.05008	0.964474680886277	-0.178324	-0.280967	-0.12588
Trial1	2	1	blindfold	counterclockwise	practice	Guided	1	0.5	-0.25	23.32581	-0.044984	-1.45016	-1.05008	0.968057576387776	-0.174477	-0.331571	-0.180708
Trial1	2	1	blindfold	counterclockwise	practice	Guided	1	0.5	-0.25	23.34583	-0.048266	-1.45016	-1.05007	0.969900865354262	-0.140474	-0.331479	-0.155402
Trial1	2	1	blindfold	counterclockwise	practice	Guided	1	0.5	-0.25	23.36584	-0.051447	-1.45016	-1.05007	0.971702565043597	-0.153001	-0.327156	-0.121353
Trial1	2	1	blindfold	counterclockwise	practice	Guided	1	0.5	-0.25	23.38574	-0.054627	-1.45017	-1.05006	0.973502526055382	-0.169864	-0.335524	-0.121113
Trial1	2	1	blindfold	counterclockwise	practice	Guided	1	0.5	-0.25	23.40576	-0.057812	-1.45018	-1.05004	0.975304176728836	-0.19938	-0.373509	-0.103802
Trial1	2	1	blindfold	counterclockwise	practice	Guided	1	0.5	-0.25	23.42578	-0.064416	-1.45019	-1.05003	0.979088049893327	-0.245117	-0.34368	-0.02277
Trial1	2	1	blindfold	counterclockwise	practice	Guided	1	0.5	-0.25	23.4458	-0.06768	-1.45019	-1.05001	0.980956945723479	-0.249455	-0.381662	-0.039531
Trial1	2	1	blindfold	counterclockwise	practice	Guided	1	0.5	-0.25	23.46582	-0.071011	-1.45019	-1.05001	0.98288834917736	-0.266326	-0.398482	-0.030894
Trial1	2	1	blindfold	counterclockwise	practice	Guided	1	0.5	-0.25	23.48584	-0.074414	-1.45019	-1.05	0.98486109020742	-0.240561	-0.406839	-0.0097454
Trial1	2	1	blindfold	counterclockwise	practice	Guided	1	0.5	-0.25	23.50586	-0.077998	-1.45019	-1.05	0.986955727835906	-0.28737	-0.398265	-0.03035
Trial1	2	1	blindfold	counterclockwise	practice	Guided	1	0.5	-0.25	23.52576	-0.085288	-1.45019	-1.05	0.991242635050675	-0.215071	-0.385354	-0.018139
Trial1	2	1	blindfold	counterclockwise	practice	Guided	1	0.5	-0.25	23.54578	-0.088828	-1.45019	-1.04999	0.993328904570438	-0.21035	-0.376785	0.015765
Trial1	2	1	blindfold	counterclockwise	practice	Guided	1	0.5	-0.25	23.5658	-0.092622	-1.4502	-1.04999	0.99558261447072	-0.201817	-0.410527	0.015764
Trial1	2	1	blindfold	counterclockwise	practice	Guided	1	0.5	-0.25	23.58582	-0.096309	-1.4502	-1.04999	0.99778170161873	-0.172077	-0.39772	0.019682
Trial1	2	1	blindfold	counterclockwise	practice	Guided	1	0.5	-0.25	23.60583	-0.10021	-1.4502	-1.05	1.00012597810143	-0.168334	-0.393376	-0.018372
Trial1	2	1	blindfold	counterclockwise	practice	Guided	1	0.5	-0.25	23.62585	-0.10751	-1.4502	-1.05001	1.00453190402379	-0.193708	-0.397388	-0.022035
Trial1	2	1	blindfold	counterclockwise	practice	Guided	1	0.5	-0.25	23.64575	-0.11104	-1.4502	-1.05001	1.00667066234464	-0.197896	-0.38458	-0.021864
Trial1	2	1	blindfold	counterclockwise	practice	Guided	1	0.5	-0.25	23.66577	-0.11479	-1.4502	-1.05	1.00894333769115	-0.214564	-0.380237	-0.008365
Trial1	2	1	blindfold	counterclockwise	practice	Guided	1	0.5	-0.25	23.68579	-0.11843	-1.45019	-1.05	1.01116545814679	-0.180883	-0.397061	-0.0090332
Trial1	2	1	blindfold	counterclockwise	practice	Guided	1	0.5	-0.25	23.70581	-0.12219	-1.45019	-1.05	1.01346944606	-0.189301	-0.341942	-0.021693
Trial1	2	1	blindfold	counterclockwise	practice	Guided	1	0.5	-0.25	23.72583	-0.12954	-1.45018	-1.05	1.0179982960473	-0.252435	-0.405224	0.0050796
Trial1	2	1	blindfold	counterclockwise	practice	Guided	1	0.5	-0.25	23.74585	-0.13327	-1.45018	-1.05	1.02030917414504	-0.278242	-0.350108	-0.032373
Trial1	2	1	blindfold	counterclockwise	practice	Guided	1	0.5	-0.25	23.76575	-0.13718	-1.45019	-1.05001	1.02274840436279	-0.27404	-0.405012	-0.036525
Trial1	2	1	blindfold	counterclockwise	practice	Guided	1	0.5	-0.25	23.78577	-0.14103	-1.45019	-1.05002	1.02515922019188	-0.290481	-0.371052	-0.014871
Trial1	2	1	blindfold	counterclockwise	practice	Guided	1	0.5	-0.25	23.80579	-0.14519	-1.4502	-1.05003	1.02777338289154	-0.282742	-0.409027	-0.052946
Trial1	2	1	blindfold	counterclockwise	practice	Guided	1	0.5	-0.25	23.82581	-0.15312	-1.45021	-1.05003	1.03276992559549	-0.309057	-0.421492	-0.098566
Trial1	2	1	blindfold	counterclockwise	practice	Guided	1	0.5	-0.25	23.84583	-0.15736	-1.45021	-1.05004	1.03546423645339	-0.265871	-0.43407	-0.061242
Trial1	2	1	blindfold	counterclockwise	practice	Guided	1	0.5	-0.25	23.86584	-0.16164	-1.45022	-1.05004	1.03818663375148	-0.240945	-0.488952	-0.082802
Trial1	2	1	blindfold	counterclockwise	practice	Guided	1	0.5	-0.25	23.88574	-0.16568	-1.45023	-1.05004	1.04076599817872	-0.233072	-0.446512	-0.108222
Trial1	2	1	blindfold	counterclockwise	practice	Guided	1	0.5	-0.25	23.90576	-0.16985	-1.45023	-1.05004	1.04343807853316	-0.219244	-0.471779	-0.061833
Trial1	2	1	blindfold	counterclockwise	practice	Guided	1	0.5	-0.25	23.92578	-0.1783	-1.45024	-1.05004	1.0488826879588	-0.173747	-0.496975	-0.105021
Trial1	2	1	blindfold	counterclockwise	practice	Guided	1	0.5	-0.25	23.9458	-0.18253	-1.45024	-1.05004	1.05162313317114	-0.220181	-0.492609	-0.099443
Trial1	2	1	blindfold	counterclockwise	practice	Guided	1	0.5	-0.25	23.96582	-0.18671	-1.45024	-1.05004	1.05434085398084	-0.176644	-0.505193	-0.053895
Trial1	2	1	blindfold	counterclockwise	practice	Guided	1	0.5	-0.25	23.98584	-0.19056	-1.45024	-1.05005	1.05686004082943	-0.093885	-0.458522	-0.145269
Trial1	2	1	blindfold	counterclockwise	practice	Guided	1	0.5	-0.25	24.00586	-0.19445	-1.45023	-1.05005	1.05940589271997	-0.114716	-0.428776	-0.110409
Trial1	2	1	blindfold	counterclockwise	practice	Guided	1	0.5	-0.25	24.02576	-0.20205	-1.45021	-1.05005	1.06440323090135	-0.101585	-0.445468	-0.097909
Trial1	2	1	blindfold	counterclockwise	practice	Guided	1	0.5	-0.25	24.04578	-0.20568	-1.4502	-1.05004	1.06679345307242	-0.109436	-0.369188	-0.072205
Trial1	2	1	blindfold	counterclockwise	practice	Guided	1	0.5	-0.25	24.0658	-0.20943	-1.45018	-1.05003	1.06927027810589	-0.112279	-0.335234	-0.034442
Trial1	2	1	blindfold	counterclockwise	practice	Guided	1	0.5	-0.25	24.08582	-0.2128	-1.45017	-1.05001	1.07149418105171	-0.12098	-0.309758	-0.033611
Trial1	2	1	blindfold	counterclockwise	practice	Guided	1	0.5	-0.25	24.10583	-0.21918	-1.45015	-1.04999	1.07573406496146	-0.144201	-0.279984	0.034971
Trial1	2	1	blindfold	counterclockwise	practice	Guided	1	0.5	-0.25	24.12585	-0.22318	-1.45014	-1.04998	1.07840501576004	-0.169639	-0.250273	0.031628
Trial1	2	1	blindfold	counterclockwise	practice	Guided	1	0.5	-0.25	24.14575	-0.22658	-1.45013	-1.04997	1.08068059008254	-0.236417	-0.216353	0.080552
Trial1	2	1	blindfold	counterclockwise	practice	Guided	1	0.5	-0.25	24.16577	-0.23005	-1.45011	-1.04996	1.08300924653241	-0.240136	-0.199367	0.072198
Trial1	2	1	blindfold	counterclockwise	practice	Guided	1	0.5	-0.25	24.18579	-0.23371	-1.4501	-1.04995	1.08547241289646	-0.2771	-0.182385	0.111067
Trial1	2	1	blindfold	counterclockwise	practice	Guided	1	0.5	-0.25	24.20581	-0.23736	-1.45009	-1.04993	1.08792818593173	-0.254681	-0.144255	0.136404
Trial1	2	1	blindfold	counterclockwise	practice	Guided	1	0.5	-0.25	24.22583	-0.24513	-1.45006	-1.04993	1.09320935225976	-0.282938	-0.123032	0.167255
Trial1	2	1	blindfold	counterclockwise	practice	Guided	1	0.5	-0.25	24.24585	-0.24902	-1.45005	-1.04993	1.09586446271946	-0.279294	-0.084925	0.14608
Trial1	2	1	blindfold	counterclockwise	practice	Guided	1	0.5	-0.25	24.26575	-0.2533	-1.45004	-1.04993	1.09879428195419	-0.292107	-0.089133	0.138217
Trial1	2	1	blindfold	counterclockwise	practice	Guided	1	0.5	-0.25	24.28577	-0.2576	-1.45004	-1.04993	1.10174667757619	-0.30071	-0.076417	0.142895
Trial1	2	1	blindfold	counterclockwise	practice	Guided	1	0.5	-0.25	24.30579	-0.26217	-1.45004	-1.04994	1.10490140832904	-0.291767	-0.089089	0.138511
Trial1	2	1	blindfold	counterclockwise	practice	Guided	1	0.5	-0.25	24.32581	-0.2714	-1.45005	-1.04995	1.11129562917971	-0.225593	-0.105961	0.090012
Trial1	2	1	blindfold	counterclockwise	practice	Guided	1	0.5	-0.25	24.34583	-0.27627	-1.45006	-1.04996	1.11468881098146	-0.184192	-0.127083	0.062774
Trial1	2	1	blindfold	counterclockwise	practice	Guided	1	0.5	-0.25	24.36584	-0.28088	-1.45007	-1.04997	1.11791128049691	-0.130326	-0.148202	0.036317
Trial1	2	1	blindfold	counterclockwise	practice	Guided	1	0.5	-0.25	24.38574	-0.28578	-1.45008	-1.04998	1.1213466455988	-0.112141	-0.186239	0.06005
Trial1	2	1	blindfold	counterclockwise	practice	Guided	1	0.5	-0.25	24.40576	-0.29049	-1.45009	-1.04997	1.12464505179644	-0.091279	-0.215807	0.067513
Trial1	2	1	blindfold	counterclockwise	practice	Guided	1	0.5	-0.25	24.42578	-0.3	-1.4501	-1.04996	1.13134256550138	-0.071523	-0.186074	0.092955
Trial1	2	1	blindfold	counterclockwise	practice	Guided	1	0.5	-0.25	24.4458	-0.30144	-1.4501	-1.04993	1.13234007334397	-0.351078	-0.152174	0.078971
Trial1	2	1	blindfold	counterclockwise	practice	Guided	1	0.5	-0.25	24.46582	-0.3008	-1.45009	-1.04973	1.13174591048175	-0.88686	-0.088655	0.2625
Trial1	2	1	blindfold	counterclockwise	practice	Guided	1	0.5	-0.25	24.48584	-0.30046	-1.45006	-1.04928	1.13118732989915	-0.915847	0.02562	0.396323
Trial1	2	1	blindfold	counterclockwise	practice	Guided	1	0.5	-0.25	24.50586	-0.30039	-1.45	-1.04762	1.12996544960536	-0.614769	0.122935	0.382207
Trial1	2	1	blindfold	counterclockwise	practice	Guided	1	0.5	-0.25	24.52576	-0.30022	-1.44993	-1.04637	1.12896292785662	-0.248885	0.089012	0.421299
Trial1	2	1	blindfold	counterclockwise	practice	Guided	1	0.5	-0.25	24.54578	-0.30012	-1.44995	-1.04504	1.1279541780803	-0.118651	0.0043619	0.195444
Trial1	2	1	blindfold	counterclockwise	practice	Guided	1	0.5	-0.25	24.5658	-0.30007	-1.45003	-1.04373	1.12699571020305	-0.167893	-0.169107	0.032307
Trial1	2	1	blindfold	counterclockwise	practice	Guided	1	0.5	-0.25	24.58582	-0.30008	-1.4501	-1.0425	1.12613688723816	-0.242502	-0.266366	0.099658
Trial1	2	1	blindfold	counterclockwise	practice	Guided	1	0.5	-0.25	24.60583	-0.30011	-1.45014	-1.0413	1.12531409577039	-0.269051	-0.262056	0.049627
Trial1	2	1	blindfold	counterclockwise	practice	Guided	1	0.5	-0.25	24.62585	-0.30013	-1.45013	-1.03931	1.1239298352124	-0.211224	-0.190052	-0.011906
Trial1	2	1	blindfold	counterclockwise	practice	Guided	1	0.5	-0.25	24.64575	-0.30005	-1.45007	-1.03842	1.12324800076354	-0.025864	-0.139197	-0.020353
Trial1	2	1	blindfold	counterclockwise	practice	Guided	1	0.5	-0.25	24.66577	-0.29999	-1.45006	-1.03758	1.12261581796957	0.025584	-0.160318	-0.0055968
Trial1	2	1	blindfold	counterclockwise	practice	Guided	1	0.5	-0.25	24.68579	-0.29998	-1.45008	-1.03695	1.12216679414938	-0.0065252	-0.257593	-0.063518
Trial1	2	1	blindfold	counterclockwise	practice	Guided	1	0.5	-0.25	24.70581	-0.30001	-1.45011	-1.03608	1.12157824693431	-0.086122	-0.265992	-0.043179
Trial1	2	1	blindfold	counterclockwise	practice	Guided	1	0.5	-0.25	24.72583	-0.30007	-1.45013	-1.03583	1.12144585562182	-0.202807	-0.176982	-7.0287E-05
Trial1	2	1	blindfold	counterclockwise	practice	Guided	1	0.5	-0.25	24.74585	-0.30008	-1.45011	-1.03567	1.12134082071624	-0.164345	-0.151534	0.023502
Trial1	2	1	blindfold	counterclockwise	practice	Guided	1	0.5	-0.25	24.76575	-0.30008	-1.45008	-1.03554	1.12124978311447	-0.095577	-0.096489	0.029252
Trial1	2	1	blindfold	counterclockwise	practice	Guided	1	0.5	-0.25	24.78577	-0.30007	-1.45005	-1.03546	1.12118659887894	-0.084842	-0.07531	-0.017802
Trial1	2	1	blindfold	counterclockwise	practice	Guided	1	0.5	-0.25	24.80579	-0.30005	-1.45004	-1.03542	1.12114428977281	-0.042004	-0.134532	-0.031924
Trial1	2	1	blindfold	counterclockwise	practice	Guided	1	0.5	-0.25	24.82581	-0.30003	-1.45005	-1.03542	1.12112999845277	-0.033178	-0.176805	-0.019958
Trial1	2	1	blindfold	counterclockwise	practice	Guided	1	0.5	-0.25	24.84583	-0.30003	-1.45011	-1.03541	1.12112306686464	-0.050531	-0.316319	0.090851
Trial1	2	1	blindfold	counterclockwise	practice	Guided	1	0.5	-0.25	24.86584	-0.30003	-1.45013	-1.03539	1.12110903679826	-0.083982	-0.303534	0.100719
Trial1	2	1	blindfold	counterclockwise	practice	Guided	1	0.5	-0.25	24.88574	-0.30003	-1.45014	-1.03535	1.12108097721205	-0.149803	-0.252668	0.14584
Trial1	2	1	blindfold	counterclockwise	practice	Guided	1	0.5	-0.25	24.90576	-0.30005	-1.45013	-1.03519	1.12098320653115	-0.163705	-0.184898	0.117653
Trial1	2	1	blindfold	counterclockwise	practice	Guided	1	0.5	-0.25	24.92578	-0.3001	-1.45007	-1.03509	1.12094882504123	-0.277732	-0.07903	0.121544
Trial1	2	1	blindfold	counterclockwise	practice	Guided	1	0.5	-0.25	24.9458	-0.30013	-1.45005	-1.03496	1.1208792456869	-0.28368	-0.057852	0.100559
Trial1	2	1	blindfold	counterclockwise	practice	Guided	1	0.5	-0.25	24.96582	-0.30014	-1.45004	-1.03481	1.12078137779948	-0.304381	-0.062064	0.08875
Trial1	2	1	blindfold	counterclockwise	practice	Guided	1	0.5	-0.25	24.98584	-0.30014	-1.45004	-1.03461	1.12064131670956	-0.251948	-0.078969	0.129383
Trial1	2	1	blindfold	counterclockwise	practice	Guided	1	0.5	-0.25	25.00586	-0.30013	-1.45004	-1.03393	1.12015819258171	-0.211488	-0.117028	0.177915
Trial1	2	1	blindfold	counterclockwise	practice	Guided	1	0.5	-0.25	25.02576	-0.30011	-1.45006	-1.03343	1.1197939836281	-0.176107	-0.12966	0.210186
Trial1	2	1	blindfold	counterclockwise	practice	Guided	1	0.5	-0.25	25.04578	-0.3001	-1.45006	-1.03281	1.11935314418512	-0.147003	-0.108469	0.226146
Trial1	2	1	blindfold	counterclockwise	practice	Guided	1	0.5	-0.25	25.0658	-0.30008	-1.45006	-1.03209	1.11883541968998	-0.117368	-0.138057	0.194878
Trial1	2	1	blindfold	counterclockwise	practice	Guided	1	0.5	-0.25	25.08582	-0.30006	-1.45007	-1.03133	1.11829001711619	-0.075057	-0.138014	0.172064
Trial1	2	1	blindfold	counterclockwise	practice	Guided	1	0.5	-0.25	25.10583	-0.30004	-1.45008	-1.02961	1.11707458900082	-0.034381	-0.205678	0.169136
Trial1	2	1	blindfold	counterclockwise	practice	Guided	1	0.5	-0.25	25.12585	-0.29998	-1.45011	-1.02887	1.11651532887966	0.070672	-0.285955	0.034242
Trial1	2	1	blindfold	counterclockwise	practice	Guided	1	0.5	-0.25	25.14575	-0.29995	-1.45013	-1.02825	1.11606139532792	0.157442	-0.28165	-0.050228
Trial1	2	1	blindfold	counterclockwise	practice	Guided	1	0.5	-0.25	25.16577	-0.29992	-1.45014	-1.02781	1.1157331024242	0.214599	-0.311193	-0.065056
Trial1	2	1	blindfold	counterclockwise	practice	Guided	1	0.5	-0.25	25.18579	-0.2999	-1.45015	-1.02752	1.11551658960764	0.234147	-0.366113	-0.023666
Trial1	2	1	blindfold	counterclockwise	practice	Guided	1	0.5	-0.25	25.20581	-0.29989	-1.45016	-1.0273	1.11535614082336	0.225272	-0.294083	-0.010442
Trial1	2	1	blindfold	counterclockwise	practice	Guided	1	0.5	-0.25	25.22583	-0.2999	-1.45016	-1.0273	1.11536330082204	0.125139	-0.327757	0.027691
Trial1	2	1	blindfold	counterclockwise	practice	Guided	1	0.5	-0.25	25.24585	-0.29991	-1.45016	-1.02729	1.11536350381161	0.011321	-0.272656	0.017882
Trial1	2	1	blindfold	counterclockwise	practice	Guided	1	0.5	-0.25	25.26575	-0.29993	-1.45015	-1.02728	1.1153708671997	-0.035372	-0.200645	0.038739
Trial1	2	1	blindfold	counterclockwise	practice	Guided	1	0.5	-0.25	25.28577	-0.29996	-1.45012	-1.02723	1.11535758385263	-0.037434	-0.179433	0.089639
Trial1	2	1	blindfold	counterclockwise	practice	Guided	1	0.5	-0.25	25.30579	-0.29999	-1.4501	-1.02704	1.11524668410005	-0.0067484	-0.132842	0.113721
Trial1	2	1	blindfold	counterclockwise	practice	Guided	1	0.5	-0.25	25.32581	-0.30001	-1.45006	-1.02692	1.1151773935032	-0.01259	-0.175088	0.075796
Trial1	2	1	blindfold	counterclockwise	practice	Guided	1	0.5	-0.25	25.34583	-0.3	-1.45008	-1.02685	1.1151214600997	0.040209	-0.213121	0.022708
Trial1	2	1	blindfold	counterclockwise	practice	Guided	1	0.5	-0.25	25.36584	-0.29999	-1.45009	-1.02685	1.11511429765299	0.069075	-0.204606	0.0045343
Trial1	2	1	blindfold	counterclockwise	practice	Guided	1	0.5	-0.25	25.38574	-0.29999	-1.4501	-1.02685	1.11511429765299	0.060064	-0.204548	-0.0092254
Trial1	2	1	blindfold	counterclockwise	practice	Guided	1	0.5	-0.25	25.40576	-0.29999	-1.4501	-1.02684	1.11510732166502	0.060586	-0.191798	0.0048982
Trial1	2	1	blindfold	counterclockwise	practice	Guided	1	0.5	-0.25	25.42578	-0.29998	-1.45009	-1.02683	1.11509318323039	0.020619	-0.145161	0.086283
Trial1	2	1	blindfold	counterclockwise	practice	Guided	1	0.5	-0.25	25.4458	-0.29999	-1.45007	-1.02681	1.11508647702436	-0.039472	-0.107047	0.042999
Trial1	2	1	blindfold	counterclockwise	practice	Guided	1	0.5	-0.25	25.46582	-0.3	-1.45006	-1.02678	1.11507271251288	-0.07184	-0.10702	0.078247
Trial1	2	1	blindfold	counterclockwise	practice	Guided	1	0.5	-0.25	25.48584	-0.30003	-1.45005	-1.02674	1.11506634215389	-0.106354	-0.094301	0.050074
Trial1	2	1	blindfold	counterclockwise	practice	Guided	1	0.5	-0.25	25.50586	-0.30005	-1.45004	-1.0267	1.11505289366225	-0.166227	-0.081584	0.048351
Trial1	2	1	blindfold	counterclockwise	practice	Guided	1	0.5	-0.25	25.52576	-0.30007	-1.45005	-1.0267	1.11506722046271	-0.151567	-0.085759	-0.0069857
Trial1	2	1	blindfold	counterclockwise	practice	Guided	1	0.5	-0.25	25.54578	-0.30007	-1.45005	-1.0267	1.11506722046271	-0.125802	-0.144973	3.2275E-05
Trial1	2	1	blindfold	counterclockwise	practice	Guided	1	0.5	-0.25	25.5658	-0.30007	-1.45005	-1.0267	1.11506722046271	-0.131256	-0.144931	-0.02938
Trial1	2	1	blindfold	counterclockwise	practice	Guided	1	0.5	-0.25	25.58582	-0.30007	-1.45006	-1.02671	1.11507419544475	-0.08544	-0.212589	-0.043676
Trial1	2	1	blindfold	counterclockwise	practice	Guided	1	0.5	-0.25	25.60583	-0.30006	-1.45008	-1.02671	1.11506703206765	-0.034143	-0.229454	-0.036469
Trial1	2	1	blindfold	counterclockwise	practice	Guided	1	0.5	-0.25	25.62585	-0.30005	-1.45014	-1.02672	1.11506684385188	-0.014054	-0.364695	-0.072245
Trial1	2	1	blindfold	counterclockwise	practice	Guided	1	0.5	-0.25	25.64575	-0.30005	-1.45016	-1.02672	1.11506684385188	-0.013867	-0.385753	-0.059722
Trial1	2	1	blindfold	counterclockwise	practice	Guided	1	0.5	-0.25	25.66577	-0.30004	-1.45016	-1.02672	1.11505965922357	-0.039594	-0.368725	-0.067085
Trial1	2	1	blindfold	counterclockwise	practice	Guided	1	0.5	-0.25	25.68579	-0.30004	-1.45017	-1.02673	1.11506663443276	0.045499	-0.322078	-0.062574
Trial1	2	1	blindfold	counterclockwise	practice	Guided	1	0.5	-0.25	25.70581	-0.30003	-1.45016	-1.02675	1.11507331750006	0.064824	-0.258515	-0.102049
Trial1	2	1	blindfold	counterclockwise	practice	Guided	1	0.5	-0.25	25.72583	-0.3	-1.45015	-1.02678	1.11507271251288	0.100959	-0.300752	-0.047603
Trial1	2	1	blindfold	counterclockwise	practice	Guided	1	0.5	-0.25	25.74585	-0.29997	-1.45014	-1.02678	1.11505120298247	0.108456	-0.296365	-0.05899
Trial1	2	1	blindfold	counterclockwise	practice	Guided	1	0.5	-0.25	25.76575	-0.29997	-1.45015	-1.02678	1.11505120298247	0.0047193	-0.3386	-0.018045
Trial1	2	1	blindfold	counterclockwise	practice	Guided	1	0.5	-0.25	25.78577	-0.29997	-1.45015	-1.02679	1.11505817878304	-0.038281	-0.35966	-0.032966
Trial1	2	1	blindfold	counterclockwise	practice	Guided	1	0.5	-0.25	25.80579	-0.29998	-1.45016	-1.0268	1.1150722555486	-0.088822	-0.372253	-0.026747
Trial1	2	1	blindfold	counterclockwise	practice	Guided	1	0.5	-0.25	25.82581	-0.30001	-1.45017	-1.0268	1.11509376494215	-0.164673	-0.32128	-0.019257
Trial1	2	1	blindfold	counterclockwise	practice	Guided	1	0.5	-0.25	25.84583	-0.30003	-1.45016	-1.02679	1.11510121934762	-0.174788	-0.283112	0.040473
Trial1	2	1	blindfold	counterclockwise	practice	Guided	1	0.5	-0.25	25.86584	-0.30005	-1.45015	-1.02679	1.11511558793249	-0.211347	-0.287266	0.075904
Trial1	2	1	blindfold	counterclockwise	practice	Guided	1	0.5	-0.25	25.88574	-0.30005	-1.45015	-1.02678	1.11510861249105	-0.174506	-0.274497	0.04467
Trial1	2	1	blindfold	counterclockwise	practice	Guided	1	0.5	-0.25	25.90576	-0.30005	-1.45015	-1.02679	1.11511558793249	-0.146126	-0.320969	0.014162
Trial1	2	1	blindfold	counterclockwise	practice	Guided	1	0.5	-0.25	25.92578	-0.30005	-1.45016	-1.02679	1.11511558793249	-0.016809	-0.384255	-0.03405
Trial1	2	1	blindfold	counterclockwise	practice	Guided	1	0.5	-0.25	25.9458	-0.30004	-1.45017	-1.02682	1.11512933035508	0.015034	-0.418	-0.081975
Trial1	2	1	blindfold	counterclockwise	practice	Guided	1	0.5	-0.25	25.96582	-0.30003	-1.45019	-1.02686	1.11514996631665	0.098138	-0.43481	-0.119365
Trial1	2	1	blindfold	counterclockwise	practice	Guided	1	0.5	-0.25	25.98584	-0.29999	-1.45021	-1.02694	1.11517700057445	0.124822	-0.40506	-0.181036
Trial1	2	1	blindfold	counterclockwise	practice	Guided	1	0.5	-0.25	26.00586	-0.29997	-1.45022	-1.02713	1.11529505127905	0.095377	-0.434558	-0.190794
Trial1	2	1	blindfold	counterclockwise	practice	Guided	1	0.5	-0.25	26.02576	-0.29997	-1.45022	-1.02727	1.11539265626516	0.019241	-0.438543	-0.179362
Trial1	2	1	blindfold	counterclockwise	practice	Guided	1	0.5	-0.25	26.04578	-0.29998	-1.45022	-1.02745	1.11552520030691	-0.018994	-0.455349	-0.199192
Trial1	2	1	blindfold	counterclockwise	practice	Guided	1	0.5	-0.25	26.0658	-0.3	-1.45022	-1.02767	1.11569289701835	-0.035177	-0.417146	-0.164235
Trial1	2	1	blindfold	counterclockwise	practice	Guided	1	0.5	-0.25	26.08582	-0.30001	-1.45021	-1.02791	1.11586735420404	-0.025632	-0.391638	-0.117143
Trial1	2	1	blindfold	counterclockwise	practice	Guided	1	0.5	-0.25	26.10583	-0.30001	-1.45021	-1.0281	1.11599983180525	-0.0087131	-0.454983	-0.13986
Trial1	2	1	blindfold	counterclockwise	practice	Guided	1	0.5	-0.25	26.12585	-0.30001	-1.45022	-1.02835	1.11617413914188	-0.027872	-0.471795	-0.092427
Trial1	2	1	blindfold	counterclockwise	practice	Guided	1	0.5	-0.25	26.14575	-0.30001	-1.45024	-1.02839	1.11620207088818	-0.041623	-0.551981	-0.117203
Trial1	2	1	blindfold	counterclockwise	practice	Guided	1	0.5	-0.25	26.16577	-0.30001	-1.45025	-1.02839	1.11620207088818	-0.053938	-0.509646	-0.108179
Trial1	2	1	blindfold	counterclockwise	practice	Guided	1	0.5	-0.25	26.18579	-0.30001	-1.45025	-1.0284	1.11620897080828	-0.059053	-0.496902	-0.129103
Trial1	2	1	blindfold	counterclockwise	practice	Guided	1	0.5	-0.25	26.20581	-0.30001	-1.45025	-1.02841	1.11621595390582	-0.028365	-0.471385	-0.104964
Trial1	2	1	blindfold	counterclockwise	practice	Guided	1	0.5	-0.25	26.22583	-0.30001	-1.45023	-1.02841	1.11621595390582	-0.035183	-0.399199	-0.066497
Trial1	2	1	blindfold	counterclockwise	practice	Guided	1	0.5	-0.25	26.24585	-0.30001	-1.45021	-1.02842	1.11622293704951	0.016093	-0.331386	-0.055952
Trial1	2	1	blindfold	counterclockwise	practice	Guided	1	0.5	-0.25	26.26575	-0.30001	-1.4502	-1.02842	1.11622293704951	0.0056508	-0.365139	-0.102077
Trial1	2	1	blindfold	counterclockwise	practice	Guided	1	0.5	-0.25	26.28577	-0.30001	-1.45019	-1.02844	1.11623690347531	0.026241	-0.373503	-0.133263
Trial1	2	1	blindfold	counterclockwise	practice	Guided	1	0.5	-0.25	26.30579	-0.3	-1.45019	-1.02852	1.11628551150622	0.048087	-0.364941	-0.133771
Trial1	2	1	blindfold	counterclockwise	practice	Guided	1	0.5	-0.25	26.32581	-0.29998	-1.45019	-1.02859	1.11632000591478	0.053627	-0.407047	-0.202056
Trial1	2	1	blindfold	counterclockwise	practice	Guided	1	0.5	-0.25	26.34583	-0.29997	-1.4502	-1.02871	1.11639655970143	0.098671	-0.423859	-0.181049
Trial1	2	1	blindfold	counterclockwise	practice	Guided	1	0.5	-0.25	26.36584	-0.29996	-1.45021	-1.02883	1.11647314258949	0.082995	-0.444901	-0.172902
Trial1	2	1	blindfold	counterclockwise	practice	Guided	1	0.5	-0.25	26.38574	-0.29996	-1.45022	-1.02897	1.11657077469312	0.06534	-0.520943	-0.189408
Trial1	2	1	blindfold	counterclockwise	practice	Guided	1	0.5	-0.25	26.40576	-0.29996	-1.45023	-1.02913	1.11668238902941	0.065317	-0.478502	-0.188999
Trial1	2	1	blindfold	counterclockwise	practice	Guided	1	0.5	-0.25	26.42578	-0.29996	-1.45024	-1.02947	1.11691962934068	0.059	-0.452983	-0.137852
Trial1	2	1	blindfold	counterclockwise	practice	Guided	1	0.5	-0.25	26.4458	-0.29997	-1.45023	-1.02964	1.11704541924847	0.041877	-0.397736	-0.141993
Trial1	2	1	blindfold	counterclockwise	practice	Guided	1	0.5	-0.25	26.46582	-0.29997	-1.45021	-1.02979	1.11715009242847	0.018657	-0.397628	-0.089424
Trial1	2	1	blindfold	counterclockwise	practice	Guided	1	0.5	-0.25	26.48584	-0.29998	-1.45019	-1.02992	1.1172480485347	0.0052461	-0.312893	-0.118451
Trial1	2	1	blindfold	counterclockwise	practice	Guided	1	0.5	-0.25	26.50586	-0.29999	-1.45016	-1.03014	1.11740882538695	-0.023631	-0.300116	-0.122474
Trial1	2	1	blindfold	counterclockwise	practice	Guided	1	0.5	-0.25	26.52576	-0.30002	-1.45014	-1.0302	1.11747217521964	-0.077313	-0.270342	-0.055593
Trial1	2	1	blindfold	counterclockwise	practice	Guided	1	0.5	-0.25	26.54578	-0.30003	-1.45013	-1.03022	1.11749330544611	-0.088895	-0.236414	-0.029668
Trial1	2	1	blindfold	counterclockwise	practice	Guided	1	0.5	-0.25	26.5658	-0.30003	-1.45013	-1.03022	1.11749330544611	-0.102453	-0.240575	-0.050257
Trial1	2	1	blindfold	counterclockwise	practice	Guided	1	0.5	-0.25	26.58582	-0.30003	-1.45013	-1.03023	1.11750029682728	-0.085337	-0.261668	-0.046736
Trial1	2	1	blindfold	counterclockwise	practice	Guided	1	0.5	-0.25	26.60583	-0.30003	-1.45013	-1.03023	1.11750029682728	-0.072632	-0.202357	-0.047261
Trial1	2	1	blindfold	counterclockwise	practice	Guided	1	0.5	-0.25	26.62585	-0.30003	-1.45012	-1.03023	1.11750029682728	-0.038053	-0.236085	-0.0601
Trial1	2	1	blindfold	counterclockwise	practice	Guided	1	0.5	-0.25	26.64575	-0.30003	-1.45012	-1.03023	1.11750029682728	-0.03912	-0.206399	-0.05712
Trial1	2	1	blindfold	counterclockwise	practice	Guided	1	0.5	-0.25	26.66577	-0.30003	-1.45012	-1.03024	1.11750720502289	-0.056021	-0.219038	-0.069069
Trial1	2	1	blindfold	counterclockwise	practice	Guided	1	0.5	-0.25	26.68579	-0.30003	-1.45012	-1.03024	1.11750720502289	-0.087044	-0.223207	-0.0731
Trial1	2	1	blindfold	counterclockwise	practice	Guided	1	0.5	-0.25	26.70581	-0.30003	-1.45011	-1.03025	1.11751419649549	-0.055277	-0.197759	-0.040159
Trial1	2	1	blindfold	counterclockwise	practice	Guided	1	0.5	-0.25	26.72583	-0.30003	-1.45011	-1.03027	1.11752817957864	-0.032761	-0.197651	-0.108122
Trial1	2	1	blindfold	counterclockwise	practice	Guided	1	0.5	-0.25	26.74585	-0.30003	-1.45011	-1.03031	1.11755614629677	-0.033651	-0.239909	-0.141197
Trial1	2	1	blindfold	counterclockwise	practice	Guided	1	0.5	-0.25	26.76575	-0.30002	-1.45011	-1.03036	1.11758387560318	-0.042279	-0.210224	-0.103295
Trial1	2	1	blindfold	counterclockwise	practice	Guided	1	0.5	-0.25	26.78577	-0.30002	-1.45012	-1.03043	1.11763273780602	-0.035702	-0.214385	-0.078255
Trial1	2	1	blindfold	counterclockwise	practice	Guided	1	0.5	-0.25	26.80579	-0.30002	-1.45012	-1.03061	1.11775844135079	-0.0082553	-0.260866	-0.130221
Trial1	2	1	blindfold	counterclockwise	practice	Guided	1	0.5	-0.25	26.82581	-0.30001	-1.45012	-1.03074	1.11784210700807	-0.0248	-0.248036	-0.121699
Trial1	2	1	blindfold	counterclockwise	practice	Guided	1	0.5	-0.25	26.84583	-0.3	-1.45012	-1.0309	1.1179466819902	0.034387	-0.247966	-0.123459
Trial1	2	1	blindfold	counterclockwise	practice	Guided	1	0.5	-0.25	26.86584	-0.29999	-1.45013	-1.0311	1.11807927343047	0.034202	-0.294444	-0.127654
Trial1	2	1	blindfold	counterclockwise	practice	Guided	1	0.5	-0.25	26.88574	-0.29999	-1.45014	-1.03129	1.11821203106851	0.0093688	-0.315512	-0.113853
Trial1	2	1	blindfold	counterclockwise	practice	Guided	1	0.5	-0.25	26.90576	-0.29999	-1.45016	-1.03178	1.11855441212447	0.0031602	-0.349273	-0.147461
Trial1	2	1	blindfold	counterclockwise	practice	Guided	1	0.5	-0.25	26.92578	-0.30001	-1.45018	-1.03203	1.11874344369837	-0.004568	-0.315222	-0.142786
Trial1	2	1	blindfold	counterclockwise	practice	Guided	1	0.5	-0.25	26.9458	-0.30001	-1.45017	-1.0323	1.11893220351192	-0.042255	-0.289743	-0.136905
Trial1	2	1	blindfold	counterclockwise	practice	Guided	1	0.5	-0.25	26.96582	-0.30001	-1.45016	-1.03256	1.11911399443882	-0.011752	-0.276967	-0.103232
Trial1	2	1	blindfold	counterclockwise	practice	Guided	1	0.5	-0.25	26.98584	-0.30001	-1.45014	-1.03282	1.11929581623307	-0.020021	-0.251502	-0.103927
Trial1	2	1	blindfold	counterclockwise	practice	Guided	1	0.5	-0.25	27.00586	-0.30001	-1.45013	-1.03324	1.11958966409496	-0.032158	-0.255659	-0.08699
Trial1	2	1	blindfold	counterclockwise	practice	Guided	1	0.5	-0.25	27.02576	-0.30001	-1.45013	-1.03342	1.11971551629814	-0.035656	-0.268214	-0.061223
Trial1	2	1	blindfold	counterclockwise	practice	Guided	1	0.5	-0.25	27.04578	-0.30001	-1.45013	-1.03361	1.11984847361395	-0.0030872	-0.263907	-0.11688
Trial1	2	1	blindfold	counterclockwise	practice	Guided	1	0.5	-0.25	27.0658	-0.30001	-1.45014	-1.03379	1.11997443957383	0.02651	-0.259597	-0.110012
Trial1	2	1	blindfold	counterclockwise	practice	Guided	1	0.5	-0.25	27.08582	-0.3	-1.45014	-1.034	1.12011429448052	0.037573	-0.306065	-0.135167
Trial1	2	1	blindfold	counterclockwise	practice	Guided	1	0.5	-0.25	27.10583	-0.29999	-1.45015	-1.03424	1.1202751388175	0.045841	-0.301752	-0.153119
Trial1	2	1	blindfold	counterclockwise	practice	Guided	1	0.5	-0.25	27.12585	-0.29995	-1.45014	-1.03484	1.12066668312972	0.087565	-0.255125	-0.167559
Trial1	2	1	blindfold	counterclockwise	practice	Guided	1	0.5	-0.25	27.14575	-0.29995	-1.45013	-1.03521	1.12092585545399	0.14355	-0.27614	-0.144438
Trial1	2	1	blindfold	counterclockwise	practice	Guided	1	0.5	-0.25	27.16577	-0.29994	-1.45013	-1.03563	1.12121294376703	0.158986	-0.263369	-0.178937
Trial1	2	1	blindfold	counterclockwise	practice	Guided	1	0.5	-0.25	27.18579	-0.29993	-1.45014	-1.03607	1.12151417416454	0.171807	-0.292909	-0.17043
Trial1	2	1	blindfold	counterclockwise	practice	Guided	1	0.5	-0.25	27.20581	-0.29992	-1.45014	-1.0366	1.12187857845471	0.163127	-0.297062	-0.179015
Trial1	2	1	blindfold	counterclockwise	practice	Guided	1	0.5	-0.25	27.22583	-0.29992	-1.45014	-1.03786	1.12276241069079	0.186651	-0.26313	-0.222313
Trial1	2	1	blindfold	counterclockwise	practice	Guided	1	0.5	-0.25	27.24585	-0.29991	-1.45013	-1.03855	1.12323958051331	0.153176	-0.233367	-0.110663
Trial1	2	1	blindfold	counterclockwise	practice	Guided	1	0.5	-0.25	27.26575	-0.29992	-1.45012	-1.03924	1.12373118513836	0.136223	-0.22484	-0.109907
Trial1	2	1	blindfold	counterclockwise	practice	Guided	1	0.5	-0.25	27.28577	-0.29992	-1.45012	-1.03993	1.12421589451481	0.128625	-0.2417	-0.088379
Trial1	2	1	blindfold	counterclockwise	practice	Guided	1	0.5	-0.25	27.30579	-0.29993	-1.45012	-1.04109	1.12503840884309	0.109964	-0.212014	-0.028271
Trial1	2	1	blindfold	counterclockwise	practice	Guided	1	0.5	-0.25	27.32581	-0.29996	-1.45009	-1.04155	1.1253831821283	0.055131	-0.207679	-0.021694
Trial1	2	1	blindfold	counterclockwise	practice	Guided	1	0.5	-0.25	27.34583	-0.29997	-1.45009	-1.04196	1.12567874886335	0.0091505	-0.182236	0.010058
Trial1	2	1	blindfold	counterclockwise	practice	Guided	1	0.5	-0.25	27.36584	-0.29998	-1.45009	-1.04224	1.12588280466004	-0.0019226	-0.199114	0.031555
Trial1	2	1	blindfold	counterclockwise	practice	Guided	1	0.5	-0.25	27.38574	-0.29999	-1.45008	-1.04248	1.12605885060559	0.027309	-0.169447	0.021837
Trial1	2	1	blindfold	counterclockwise	practice	Guided	1	0.5	-0.25	27.40576	-0.29999	-1.45008	-1.04266	1.12618553967779	0.03783	-0.169401	-0.029434
Trial1	2	1	blindfold	counterclockwise	practice	Guided	1	0.5	-0.25	27.42578	-0.29998	-1.45008	-1.04293	1.12636850971177	0.075148	-0.135506	-0.047954
Trial1	2	1	blindfold	counterclockwise	practice	Guided	1	0.5	-0.25	27.4458	-0.29995	-1.45008	-1.04306	1.12643867335524	0.108189	-0.173505	-0.066266
Trial1	2	1	blindfold	counterclockwise	practice	Guided	1	0.5	-0.25	27.46582	-0.29993	-1.45008	-1.0432	1.12652309356756	0.173457	-0.190385	-0.108062
Trial1	2	1	blindfold	counterclockwise	practice	Guided	1	0.5	-0.25	27.48584	-0.29991	-1.45009	-1.0434	1.12664975055955	0.209836	-0.194566	-0.163703
Trial1	2	1	blindfold	counterclockwise	practice	Guided	1	0.5	-0.25	27.50586	-0.29989	-1.45009	-1.04403	1.12707923138203	0.221019	-0.198744	-0.198017
Trial1	2	1	blindfold	counterclockwise	practice	Guided	1	0.5	-0.25	27.52576	-0.29988	-1.4501	-1.04447	1.12738215202659	0.174922	-0.24941	-0.175689
Trial1	2	1	blindfold	counterclockwise	practice	Guided	1	0.5	-0.25	27.54578	-0.29989	-1.45011	-1.04497	1.12774172043201	0.213099	-0.274735	-0.18058
Trial1	2	1	blindfold	counterclockwise	practice	Guided	1	0.5	-0.25	27.5658	-0.29989	-1.45012	-1.04555	1.1281506172363	0.259902	-0.257739	-0.174043
Trial1	2	1	blindfold	counterclockwise	practice	Guided	1	0.5	-0.25	27.58582	-0.29989	-1.45013	-1.04613	1.12855966392111	0.226011	-0.232275	-0.172555
Trial1	2	1	blindfold	counterclockwise	practice	Guided	1	0.5	-0.25	27.60583	-0.29988	-1.45013	-1.04675	1.12899011646131	0.245373	-0.287217	-0.114036
Trial1	2	1	blindfold	counterclockwise	practice	Guided	1	0.5	-0.25	27.62585	-0.29988	-1.45014	-1.04793	1.12982312756522	0.214457	-0.304056	-0.142337
Trial1	2	1	blindfold	counterclockwise	practice	Guided	1	0.5	-0.25	27.64575	-0.29989	-1.45016	-1.04846	1.13020458895607	0.179977	-0.354655	-0.153519
Trial1	2	1	blindfold	counterclockwise	practice	Guided	1	0.5	-0.25	27.66577	-0.29991	-1.45017	-1.049	1.1306003104428	0.115695	-0.358794	-0.070286
Trial1	2	1	blindfold	counterclockwise	practice	Guided	1	0.5	-0.25	27.68579	-0.29993	-1.45017	-1.04945	1.13093244296833	0.076537	-0.329073	-0.094013
Trial1	2	1	blindfold	counterclockwise	practice	Guided	1	0.5	-0.25	27.70581	-0.29996	-1.45016	-1.05009	1.131406189547	0.018585	-0.303602	-0.06189
Trial1	2	1	blindfold	counterclockwise	practice	Guided	1	0.5	-0.25	27.72583	-0.29998	-1.45013	-1.05006	1.13139916978085	0.003994	-0.189204	-0.0062004
Trial1	2	1	blindfold	counterclockwise	practice	Guided	1	0.5	-0.25	27.74585	-0.29998	-1.45012	-1.05003	1.13137792690629	-0.011484	-0.201841	0.028334
Trial1	2	1	blindfold	counterclockwise	practice	Guided	1	0.5	-0.25	27.76575	-0.29998	-1.45011	-1.05002	1.13137084603672	0.028001	-0.227172	0.060531
Trial1	2	1	blindfold	counterclockwise	practice	Guided	1	0.5	-0.25	27.78577	-0.29998	-1.45011	-1.05001	1.13136376521147	0.013697	-0.197485	0.023005
Trial1	2	1	blindfold	counterclockwise	practice	Guided	1	0.5	-0.25	27.80579	-0.29998	-1.45011	-1.05001	1.13136376521147	0.067575	-0.239742	-0.0047007
Trial1	2	1	blindfold	counterclockwise	practice	Guided	1	0.5	-0.25	27.82581	-0.29997	-1.45012	-1.05002	1.1313637655652	0.112073	-0.264982	-0.053165
Trial1	2	1	blindfold	counterclockwise	practice	Guided	1	0.5	-0.25	27.84583	-0.29996	-1.45013	-1.05003	1.13136378716868	0.124369	-0.294523	-0.06214
Trial1	2	1	blindfold	counterclockwise	practice	Guided	1	0.5	-0.25	27.86584	-0.29993	-1.45014	-1.05004	1.13134964849281	0.142964	-0.332525	-0.122202
Trial1	2	1	blindfold	counterclockwise	practice	Guided	1	0.5	-0.25	27.88574	-0.29988	-1.45015	-1.05005	1.13132137167165	0.147331	-0.353591	-0.130984
Trial1	2	1	blindfold	counterclockwise	practice	Guided	1	0.5	-0.25	27.90576	-0.29979	-1.45017	-1.05006	1.13126482032786	0.154671	-0.34926	-0.143809
Trial1	2	1	blindfold	counterclockwise	practice	Guided	1	0.5	-0.25	27.92578	-0.2996	-1.45018	-1.05006	1.13113050790651	0.117264	-0.332138	-0.125214
Trial1	2	1	blindfold	counterclockwise	practice	Guided	1	0.5	-0.25	27.9458	-0.2995	-1.45017	-1.05007	1.13106689121961	0.129196	-0.340506	-0.142623
Trial1	2	1	blindfold	counterclockwise	practice	Guided	1	0.5	-0.25	27.96582	-0.29939	-1.45017	-1.05007	1.13098913961235	0.138336	-0.323491	-0.12603
Trial1	2	1	blindfold	counterclockwise	practice	Guided	1	0.5	-0.25	27.98584	-0.29929	-1.45017	-1.05006	1.1309113864521	0.125975	-0.323398	-0.117
Trial1	2	1	blindfold	counterclockwise	practice	Guided	1	0.5	-0.25	28.00586	-0.29919	-1.45016	-1.05005	1.13083363687512	0.075923	-0.302149	-0.097912
Trial1	2	1	blindfold	counterclockwise	practice	Guided	1	0.5	-0.25	28.02576	-0.29899	-1.45016	-1.05004	1.13068519165098	0.094562	-0.297743	-0.064573
Trial1	2	1	blindfold	counterclockwise	practice	Guided	1	0.5	-0.25	28.04578	-0.29891	-1.45015	-1.05004	1.1306286691507	0.123953	-0.263808	-0.069672
Trial1	2	1	blindfold	counterclockwise	practice	Guided	1	0.5	-0.25	28.0658	-0.29884	-1.45015	-1.05004	1.13057920375853	0.110348	-0.293353	-0.082335
Trial1	2	1	blindfold	counterclockwise	practice	Guided	1	0.5	-0.25	28.08582	-0.29878	-1.45014	-1.05003	1.13052972937653	0.059586	-0.301736	-0.080172
Trial1	2	1	blindfold	counterclockwise	practice	Guided	1	0.5	-0.25	28.10583	-0.29873	-1.45014	-1.05003	1.13049441743809	0.099219	-0.263578	-0.043711
Trial1	2	1	blindfold	counterclockwise	practice	Guided	1	0.5	-0.25	28.12585	-0.29861	-1.45013	-1.05003	1.13040962698045	0.136312	-0.242276	-0.066776
Trial1	2	1	blindfold	counterclockwise	practice	Guided	1	0.5	-0.25	28.14575	-0.29852	-1.45013	-1.05003	1.13034604358882	0.14527	-0.280292	-0.053539
Trial1	2	1	blindfold	counterclockwise	practice	Guided	1	0.5	-0.25	28.16577	-0.29839	-1.45013	-1.05003	1.13025421192823	0.132902	-0.318299	-0.045065
Trial1	2	1	blindfold	counterclockwise	practice	Guided	1	0.5	-0.25	28.18579	-0.29822	-1.45014	-1.05004	1.13014120657158	0.170376	-0.284365	-0.076422
Trial1	2	1	blindfold	counterclockwise	practice	Guided	1	0.5	-0.25	28.20581	-0.298	-1.45014	-1.05005	1.12999294130879	0.147411	-0.296981	-0.100689
Trial1	2	1	blindfold	counterclockwise	practice	Guided	1	0.5	-0.25	28.22583	-0.29745	-1.45015	-1.05005	1.12960459760619	0.146798	-0.305278	-0.112414
Trial1	2	1	blindfold	counterclockwise	practice	Guided	1	0.5	-0.25	28.24585	-0.29713	-1.45015	-1.05005	1.12937870251225	0.12122	-0.326351	-0.112556
Trial1	2	1	blindfold	counterclockwise	practice	Guided	1	0.5	-0.25	28.26575	-0.2968	-1.45016	-1.05005	1.12914582871769	0.126658	-0.309338	-0.082569
Trial1	2	1	blindfold	counterclockwise	practice	Guided	1	0.5	-0.25	28.28577	-0.29646	-1.45015	-1.05005	1.12890591755426	0.113586	-0.300789	-0.11213
Trial1	2	1	blindfold	counterclockwise	practice	Guided	1	0.5	-0.25	28.30579	-0.29612	-1.45015	-1.05005	1.12866605782555	0.121838	-0.288008	-0.12602
Trial1	2	1	blindfold	counterclockwise	practice	Guided	1	0.5	-0.25	28.32581	-0.29544	-1.45014	-1.05005	1.12818651381596	0.118432	-0.253998	-0.103748
Trial1	2	1	blindfold	counterclockwise	practice	Guided	1	0.5	-0.25	28.34583	-0.29508	-1.45013	-1.05005	1.12793273336071	0.150455	-0.258159	-0.121684
Trial1	2	1	blindfold	counterclockwise	practice	Guided	1	0.5	-0.25	28.36584	-0.29465	-1.45013	-1.05004	1.12762255045968	0.160101	-0.26655	-0.092404
Trial1	2	1	blindfold	counterclockwise	practice	Guided	1	0.5	-0.25	28.38574	-0.29417	-1.45013	-1.05004	1.12728436345107	0.131347	-0.30033	-0.095018
Trial1	2	1	blindfold	counterclockwise	practice	Guided	1	0.5	-0.25	28.40576	-0.29367	-1.45014	-1.05004	1.12693215366811	0.121807	-0.321408	-0.09499
Trial1	2	1	blindfold	counterclockwise	practice	Guided	1	0.5	-0.25	28.42578	-0.29267	-1.45015	-1.05005	1.12623522499271	0.108201	-0.240835	-0.115537
Trial1	2	1	blindfold	counterclockwise	practice	Guided	1	0.5	-0.25	28.4458	-0.2922	-1.45014	-1.05006	1.12591158455971	0.123695	-0.236533	-0.158827
Trial1	2	1	blindfold	counterclockwise	practice	Guided	1	0.5	-0.25	28.46582	-0.29173	-1.45012	-1.05006	1.12558092977357	0.110986	-0.215309	-0.149455
Trial1	2	1	blindfold	counterclockwise	practice	Guided	1	0.5	-0.25	28.48584	-0.29122	-1.45011	-1.05006	1.12522227174924	0.129438	-0.227942	-0.112054
Trial1	2	1	blindfold	counterclockwise	practice	Guided	1	0.5	-0.25	28.50586	-0.29068	-1.45011	-1.05007	1.12484973630611	0.175395	-0.206724	-0.126603
Trial1	2	1	blindfold	counterclockwise	practice	Guided	1	0.5	-0.25	28.52576	-0.28948	-1.45011	-1.05007	1.12400656237932	0.19155	-0.270084	-0.1441
Trial1	2	1	blindfold	counterclockwise	practice	Guided	1	0.5	-0.25	28.54578	-0.28879	-1.45011	-1.05007	1.12352201811698	0.204547	-0.244629	-0.136097
Trial1	2	1	blindfold	counterclockwise	practice	Guided	1	0.5	-0.25	28.5658	-0.28879	-1.45011	-1.05007	1.12352201811698	0.204547	-0.244629	-0.136097
Trial1	2	1	blindfold	counterclockwise	practice	Guided	1	0.5	-0.25	28.58582	-0.28806	-1.45012	-1.05008	1.12301667162996	0.177941	-0.231867	-0.164602
Trial1	2	1	blindfold	counterclockwise	practice	Guided	1	0.5	-0.25	28.60583	-0.28651	-1.45012	-1.05008	1.12192953372685	0.22136	-0.227511	-0.140309
Trial1	2	1	blindfold	counterclockwise	practice	Guided	1	0.5	-0.25	28.62585	-0.28546	-1.45011	-1.05008	1.12119370197981	0.152136	-0.19782	-0.182336
Trial1	2	1	blindfold	counterclockwise	practice	Guided	1	0.5	-0.25	28.64575	-0.2834	-1.45011	-1.05008	1.11975152236789	0.16612	-0.210397	-0.138382
Trial1	2	1	blindfold	counterclockwise	practice	Guided	1	0.5	-0.25	28.66577	-0.2823	-1.45011	-1.05008	1.1189822143483	0.144619	-0.231493	-0.145926
Trial1	2	1	blindfold	counterclockwise	practice	Guided	1	0.5	-0.25	28.68579	-0.28117	-1.45011	-1.05008	1.11819249328433	0.181484	-0.214504	-0.176964
Trial1	2	1	blindfold	counterclockwise	practice	Guided	1	0.5	-0.25	28.70581	-0.28	-1.45011	-1.05009	1.11738262850264	0.190256	-0.218675	-0.168764
Trial1	2	1	blindfold	counterclockwise	practice	Guided	1	0.5	-0.25	28.72583	-0.27874	-1.45011	-1.05009	1.11650342891638	0.181276	-0.20592	-0.181032
Trial1	2	1	blindfold	counterclockwise	practice	Guided	1	0.5	-0.25	28.74585	-0.27606	-1.45011	-1.05008	1.11462864388003	0.194579	-0.226963	-0.164444
Trial1	2	1	blindfold	counterclockwise	practice	Guided	1	0.5	-0.25	28.76575	-0.27458	-1.45011	-1.05008	1.11359871247528	0.199444	-0.25229	-0.147607
Trial1	2	1	blindfold	counterclockwise	practice	Guided	1	0.5	-0.25	28.78577	-0.27308	-1.45011	-1.05008	1.11255588003535	0.203164	-0.235298	-0.16037
Trial1	2	1	blindfold	counterclockwise	practice	Guided	1	0.5	-0.25	28.80579	-0.27155	-1.45012	-1.05006	1.11147895155047	0.171102	-0.218308	-0.112472
Trial1	2	1	blindfold	counterclockwise	practice	Guided	1	0.5	-0.25	28.82581	-0.26835	-1.45011	-1.05006	1.10926001825314	0.166679	-0.205494	-0.116393
Trial1	2	1	blindfold	counterclockwise	practice	Guided	1	0.5	-0.25	28.84583	-0.26673	-1.4501	-1.05005	1.10813128458073	0.179669	-0.18005	-0.111938
Trial1	2	1	blindfold	counterclockwise	practice	Guided	1	0.5	-0.25	28.86584	-0.26504	-1.4501	-1.05005	1.1069626245175	0.166968	-0.171532	-0.081953
Trial1	2	1	blindfold	counterclockwise	practice	Guided	1	0.5	-0.25	28.88574	-0.26337	-1.45009	-1.05005	1.10580911682805	0.158651	-0.171482	-0.103188
Trial1	2	1	blindfold	counterclockwise	practice	Guided	1	0.5	-0.25	28.90576	-0.26166	-1.45009	-1.05006	1.10463658392296	0.154251	-0.171432	-0.107194
Trial1	2	1	blindfold	counterclockwise	practice	Guided	1	0.5	-0.25	28.92578	-0.25811	-1.45009	-1.05006	1.10219182075532	0.157222	-0.171331	-0.141035
Trial1	2	1	blindfold	counterclockwise	practice	Guided	1	0.5	-0.25	28.9458	-0.25632	-1.45009	-1.05006	1.10096139787896	0.169904	-0.2009	-0.141418
Trial1	2	1	blindfold	counterclockwise	practice	Guided	1	0.5	-0.25	28.96582	-0.25451	-1.4501	-1.05006	1.09971879168842	0.165822	-0.226235	-0.136959
Trial1	2	1	blindfold	counterclockwise	practice	Guided	1	0.5	-0.25	28.98584	-0.25256	-1.4501	-1.05006	1.09838182824584	0.157955	-0.213479	-0.119662
Trial1	2	1	blindfold	counterclockwise	practice	Guided	1	0.5	-0.25	29.00586	-0.25073	-1.4501	-1.05007	1.09713608121652	0.203116	-0.213423	-0.1673
Trial1	2	1	blindfold	counterclockwise	practice	Guided	1	0.5	-0.25	29.02576	-0.24672	-1.45011	-1.05008	1.09440334120242	0.212288	-0.17945	-0.15063
Trial1	2	1	blindfold	counterclockwise	practice	Guided	1	0.5	-0.25	29.04578	-0.24466	-1.45011	-1.05008	1.09299882717092	0.16984	-0.192086	-0.140471
Trial1	2	1	blindfold	counterclockwise	practice	Guided	1	0.5	-0.25	29.0658	-0.2425	-1.45011	-1.05007	1.09152111355385	0.224961	-0.187796	-0.138454
Trial1	2	1	blindfold	counterclockwise	practice	Guided	1	0.5	-0.25	29.08582	-0.24031	-1.4501	-1.05007	1.09003255659316	0.169687	-0.208897	-0.149178
Trial1	2	1	blindfold	counterclockwise	practice	Guided	1	0.5	-0.25	29.10583	-0.2382	-1.4501	-1.05007	1.0886006208921	0.175044	-0.213077	-0.136123
Trial1	2	1	blindfold	counterclockwise	practice	Guided	1	0.5	-0.25	29.12585	-0.23539	-1.4501	-1.05007	1.08669706998812	0.165453	-0.187617	-0.144606
Trial1	2	1	blindfold	counterclockwise	practice	Guided	1	0.5	-0.25	29.14575	-0.23135	-1.4501	-1.05007	1.08396720893554	0.17051	-0.221374	-0.119204
Trial1	2	1	blindfold	counterclockwise	practice	Guided	1	0.5	-0.25	29.16577	-0.22898	-1.4501	-1.05006	1.08236218756067	0.12807	-0.221314	-0.121984
Trial1	2	1	blindfold	counterclockwise	practice	Guided	1	0.5	-0.25	29.18579	-0.22659	-1.45011	-1.05005	1.08074653546186	0.153582	-0.246638	-0.118487
Trial1	2	1	blindfold	counterclockwise	practice	Guided	1	0.5	-0.25	29.20581	-0.22435	-1.45012	-1.05005	1.07924184738947	0.103625	-0.242342	-0.091437
Trial1	2	1	blindfold	counterclockwise	practice	Guided	1	0.5	-0.25	29.22583	-0.22206	-1.45012	-1.05004	1.07769877447625	0.113137	-0.208422	-0.057803
Trial1	2	1	blindfold	counterclockwise	practice	Guided	1	0.5	-0.25	29.24585	-0.21757	-1.4501	-1.05004	1.07469563391797	0.090939	-0.191382	-0.10011
Trial1	2	1	blindfold	counterclockwise	practice	Guided	1	0.5	-0.25	29.26575	-0.21532	-1.45009	-1.05004	1.07319462442968	0.099152	-0.178638	-0.099542
Trial1	2	1	blindfold	counterclockwise	practice	Guided	1	0.5	-0.25	29.28577	-0.21317	-1.45008	-1.05003	1.07175530194059	0.074163	-0.144737	-0.086046
Trial1	2	1	blindfold	counterclockwise	practice	Guided	1	0.5	-0.25	29.30579	-0.21101	-1.45008	-1.05003	1.07031920545753	0.045559	-0.131997	-0.051288
Trial1	2	1	blindfold	counterclockwise	practice	Guided	1	0.5	-0.25	29.32581	-0.20687	-1.45008	-1.05004	1.06758101122658	0.133258	-0.144606	-0.091869
Trial1	2	1	blindfold	counterclockwise	practice	Guided	1	0.5	-0.25	29.34583	-0.20479	-1.45008	-1.05004	1.06620492912468	0.145937	-0.186875	-0.092172
Trial1	2	1	blindfold	counterclockwise	practice	Guided	1	0.5	-0.25	29.36584	-0.20263	-1.45009	-1.05006	1.06479339415176	0.149795	-0.220675	-0.110101
Trial1	2	1	blindfold	counterclockwise	practice	Guided	1	0.5	-0.25	29.38574	-0.20052	-1.4501	-1.05007	1.06340978152584	0.181963	-0.207922	-0.164998
Trial1	2	1	blindfold	counterclockwise	practice	Guided	1	0.5	-0.25	29.40576	-0.19837	-1.45011	-1.05008	1.06200214819485	0.185726	-0.254412	-0.181938
Trial1	2	1	blindfold	counterclockwise	practice	Guided	1	0.5	-0.25	29.42578	-0.19612	-1.45011	-1.0501	1.06053910675237	0.206648	-0.245887	-0.186178
Trial1	2	1	blindfold	counterclockwise	practice	Guided	1	0.5	-0.25	29.4458	-0.19151	-1.45012	-1.0501	1.05751890786556	0.189848	-0.241524	-0.185943
Trial1	2	1	blindfold	counterclockwise	practice	Guided	1	0.5	-0.25	29.46582	-0.18917	-1.45012	-1.0501	1.05599026698046	0.25331	-0.254147	-0.187495
Trial1	2	1	blindfold	counterclockwise	practice	Guided	1	0.5	-0.25	29.48584	-0.18676	-1.45013	-1.05011	1.05442651363782	0.282147	-0.237149	-0.216859
Trial1	2	1	blindfold	counterclockwise	practice	Guided	1	0.5	-0.25	29.50586	-0.18428	-1.45013	-1.05011	1.05281294309226	0.259917	-0.224383	-0.259333
Trial1	2	1	blindfold	counterclockwise	practice	Guided	1	0.5	-0.25	29.52576	-0.18172	-1.45013	-1.05011	1.05115085830564	0.247682	-0.258167	-0.24193
Trial1	2	1	blindfold	counterclockwise	practice	Guided	1	0.5	-0.25	29.54578	-0.17629	-1.45013	-1.0501	1.04762984986076	0.215242	-0.258026	-0.206943
Trial1	2	1	blindfold	counterclockwise	practice	Guided	1	0.5	-0.25	29.5658	-0.17351	-1.45012	-1.05009	1.04582965002314	0.237121	-0.249495	-0.156547
Trial1	2	1	blindfold	counterclockwise	practice	Guided	1	0.5	-0.25	29.58582	-0.17057	-1.45012	-1.05008	1.04393105109454	0.198948	-0.207112	-0.159721
Trial1	2	1	blindfold	counterclockwise	practice	Guided	1	0.5	-0.25	29.60583	-0.16767	-1.45011	-1.05008	1.04207061059874	0.182236	-0.245135	-0.150739
Trial1	2	1	blindfold	counterclockwise	practice	Guided	1	0.5	-0.25	29.62585	-0.16466	-1.45011	-1.05007	1.04013700323186	0.169559	-0.190061	-0.124753
Trial1	2	1	blindfold	counterclockwise	practice	Guided	1	0.5	-0.25	29.64575	-0.15878	-1.45009	-1.05007	1.0363894831337	0.178345	-0.194188	-0.137601
Trial1	2	1	blindfold	counterclockwise	practice	Guided	1	0.5	-0.25	29.66577	-0.15584	-1.45009	-1.05006	1.03451543037201	0.161623	-0.139126	-0.128664
Trial1	2	1	blindfold	counterclockwise	practice	Guided	1	0.5	-0.25	29.68579	-0.15271	-1.45009	-1.05006	1.03253396539425	0.132651	-0.198323	-0.098315
Trial1	2	1	blindfold	counterclockwise	practice	Guided	1	0.5	-0.25	29.70581	-0.14985	-1.45009	-1.05006	1.03072841958702	0.149046	-0.206736	-0.119737
Trial1	2	1	blindfold	counterclockwise	practice	Guided	1	0.5	-0.25	29.72583	-0.14384	-1.45008	-1.05006	1.02694985433768	0.149912	-0.122008	-0.081464
Trial1	2	1	blindfold	counterclockwise	practice	Guided	1	0.5	-0.25	29.74585	-0.14085	-1.45008	-1.05005	1.02507012784834	0.144436	-0.160052	-0.144753
Trial1	2	1	blindfold	counterclockwise	practice	Guided	1	0.5	-0.25	29.76575	-0.13786	-1.45008	-1.05005	1.02320350596594	0.144944	-0.185397	-0.115049
Trial1	2	1	blindfold	counterclockwise	practice	Guided	1	0.5	-0.25	29.78577	-0.13477	-1.45008	-1.05005	1.02128007681218	0.111507	-0.172656	-0.080397
Trial1	2	1	blindfold	counterclockwise	practice	Guided	1	0.5	-0.25	29.80579	-0.13179	-1.45008	-1.05005	1.01943054468559	0.124746	-0.172612	-0.06794
Trial1	2	1	blindfold	counterclockwise	practice	Guided	1	0.5	-0.25	29.82581	-0.12575	-1.45008	-1.05005	1.01569832394576	0.13735	-0.172517	-0.089157
Trial1	2	1	blindfold	counterclockwise	practice	Guided	1	0.5	-0.25	29.84583	-0.12277	-1.45008	-1.05005	1.01386513078465	0.128163	-0.159776	-0.110087
Trial1	2	1	blindfold	counterclockwise	practice	Guided	1	0.5	-0.25	29.86584	-0.11978	-1.45008	-1.05005	1.01203126840986	0.115618	-0.163967	-0.105564
Trial1	2	1	blindfold	counterclockwise	practice	Guided	1	0.5	-0.25	29.88574	-0.1167	-1.45007	-1.05004	1.01014004154337	0.145309	-0.172388	-0.101734
Trial1	2	1	blindfold	counterclockwise	practice	Guided	1	0.5	-0.25	29.90576	-0.11368	-1.45007	-1.05004	1.00829913800577	0.20488	-0.117339	-0.067933
Trial1	2	1	blindfold	counterclockwise	practice	Guided	1	0.5	-0.25	29.92578	-0.10747	-1.45006	-1.05004	1.00453163765774	0.167344	-0.08765	-0.042551
Trial1	2	1	blindfold	counterclockwise	practice	Guided	1	0.5	-0.25	29.9458	-0.10435	-1.45006	-1.05003	1.00263997179468	0.162658	-0.176481	-0.07201
Trial1	2	1	blindfold	counterclockwise	practice	Guided	1	0.5	-0.25	29.96582	-0.10108	-1.45007	-1.05003	1.00067235230754	0.162879	-0.210288	-0.054994
Trial1	2	1	blindfold	counterclockwise	practice	Guided	1	0.5	-0.25	29.98584	-0.097893	-1.45009	-1.05002	0.998753226073189	0.142324	-0.218696	-0.0081929
Trial1	2	1	blindfold	counterclockwise	practice	Guided	1	0.5	-0.25	30.00586	-0.094689	-1.4501	-1.05002	0.9968384875825	0.175369	-0.205942	-0.06768
Trial1	2	1	blindfold	counterclockwise	practice	Guided	1	0.5	-0.25	30.02576	-0.09138	-1.45011	-1.05004	0.994884072018446	0.13294	-0.19742	-0.075515
Trial1	2	1	blindfold	counterclockwise	practice	Guided	1	0.5	-0.25	30.04578	-0.08496001	-1.4501	-1.05003	0.991073255929287	0.158267	-0.171925	-0.079882
Trial1	2	1	blindfold	counterclockwise	practice	Guided	1	0.5	-0.25	30.0658	-0.081642	-1.45009	-1.05003	0.989118500548533	0.145898	-0.167648	-0.050029
Trial1	2	1	blindfold	counterclockwise	practice	Guided	1	0.5	-0.25	30.08582	-0.078416	-1.45009	-1.05003	0.987224930992587	0.200891	-0.176059	-0.058592
Trial1	2	1	blindfold	counterclockwise	practice	Guided	1	0.5	-0.25	30.10583	-0.075076	-1.45009	-1.05003	0.985271736276184	0.157993	-0.214091	-0.105002
Trial1	2	1	blindfold	counterclockwise	practice	Guided	1	0.5	-0.25	30.12585	-0.07191	-1.4501	-1.05004	0.983435336893352	0.192174	-0.235192	-0.071383
Trial1	2	1	blindfold	counterclockwise	practice	Guided	1	0.5	-0.25	30.14575	-0.065178	-1.45011	-1.05004	0.979535697801818	0.200301	-0.239297	-0.105088
Trial1	2	1	blindfold	counterclockwise	practice	Guided	1	0.5	-0.25	30.16577	-0.061801	-1.45012	-1.05005	0.977599304448356	0.208934	-0.243462	-0.083874
Trial1	2	1	blindfold	counterclockwise	practice	Guided	1	0.5	-0.25	30.18579	-0.058275	-1.45012	-1.05006	0.975585481893292	0.225545	-0.273016	-0.121955
Trial1	2	1	blindfold	counterclockwise	practice	Guided	1	0.5	-0.25	30.20581	-0.054696	-1.45012	-1.05006	0.973541838510991	0.233977	-0.285641	-0.126103
Trial1	2	1	blindfold	counterclockwise	practice	Guided	1	0.5	-0.25	30.22583	-0.051175	-1.45013	-1.05006	0.971539984005018	0.221313	-0.251713	-0.121626
Trial1	2	1	blindfold	counterclockwise	practice	Guided	1	0.5	-0.25	30.24585	-0.043966	-1.45014	-1.05006	0.967468381830858	0.242416	-0.315037	-0.129916
Trial1	2	1	blindfold	counterclockwise	practice	Guided	1	0.5	-0.25	30.26575	-0.040273	-1.45014	-1.05007	0.965405093605953	0.250794	-0.259944	-0.146717
Trial1	2	1	blindfold	counterclockwise	practice	Guided	1	0.5	-0.25	30.28577	-0.036405	-1.45014	-1.05007	0.96324576388234	0.26767	-0.293717	-0.142372
Trial1	2	1	blindfold	counterclockwise	practice	Guided	1	0.5	-0.25	30.30579	-0.032469	-1.45014	-1.05007	0.961059476507031	0.280449	-0.285175	-0.142252
Trial1	2	1	blindfold	counterclockwise	practice	Guided	1	0.5	-0.25	30.32581	-0.028693	-1.45014	-1.05006	0.958964205664677	0.234011	-0.272402	-0.112267
Trial1	2	1	blindfold	counterclockwise	practice	Guided	1	0.5	-0.25	30.34583	-0.020582	-1.45014	-1.05004	0.954499676620753	0.250937	-0.293409	-0.10775
Trial1	2	1	blindfold	counterclockwise	practice	Guided	1	0.5	-0.25	30.36584	-0.016381	-1.45013	-1.05003	0.95220655645952	0.259468	-0.242552	-0.0695
Trial1	2	1	blindfold	counterclockwise	practice	Guided	1	0.5	-0.25	30.38574	-0.012272	-1.45013	-1.05003	0.949984522029526	0.149455	-0.259409	-0.048045
Trial1	2	1	blindfold	counterclockwise	practice	Guided	1	0.5	-0.25	30.40576	-0.0081635	-1.45012	-1.05002	0.947766906963217	0.140978	-0.19164	-0.039475
Trial1	2	1	blindfold	counterclockwise	practice	Guided	1	0.5	-0.25	30.42578	-0.0040624	-1.45011	-1.04999	0.945548943933428	0.111341	-0.183123	-0.035155
Trial1	2	1	blindfold	counterclockwise	practice	Guided	1	0.5	-0.25	30.4458	0.0043305	-1.45007	-1.04998	0.941093154041399	0.090074	-0.111104	0.019978
Trial1	2	1	blindfold	counterclockwise	practice	Guided	1	0.5	-0.25	30.46582	0.008369599	-1.45006	-1.04998	0.93897205608494	0.085766	-0.123766	0.011507
Trial1	2	1	blindfold	counterclockwise	practice	Guided	1	0.5	-0.25	30.48584	0.012361	-1.45006	-1.04997	0.936879845603501	0.073026	-0.11527	0.049618
Trial1	2	1	blindfold	counterclockwise	practice	Guided	1	0.5	-0.25	30.50586	0.016284	-1.45006	-1.04998	0.93485252308254	0.030604	-0.106777	0.070683
Trial1	2	1	blindfold	counterclockwise	practice	Guided	1	0.5	-0.25	30.52576	0.020129	-1.45005	-1.04998	0.932868826409142	0.043292	-0.085587	0.049572
Trial1	2	1	blindfold	counterclockwise	practice	Guided	1	0.5	-0.25	30.54578	0.027692	-1.45006	-1.04999	0.929009552944424	0.039147	-0.110913	0.019955
Trial1	2	1	blindfold	counterclockwise	practice	Guided	1	0.5	-0.25	30.5658	0.031395	-1.45006	-1.04999	0.927132433148831	0.043296	-0.148963	0.032683
Trial1	2	1	blindfold	counterclockwise	practice	Guided	1	0.5	-0.25	30.58582	0.03489	-1.45007	-1.04999	0.925370852353873	0.013725	-0.136228	0.036768
Trial1	2	1	blindfold	counterclockwise	practice	Guided	1	0.5	-0.25	30.60583	0.038256	-1.45007	-1.04999	0.923683616257758	-0.05401	-0.131958	0.02367
Trial1	2	1	blindfold	counterclockwise	practice	Guided	1	0.5	-0.25	30.62585	0.041476	-1.45007	-1.05001	0.922095550373084	-0.024305	-0.170006	0.011138
Trial1	2	1	blindfold	counterclockwise	practice	Guided	1	0.5	-0.25	30.64575	0.047603	-1.45007	-1.05001	0.919064195012432	-0.121267	-0.102224	-0.036127
Trial1	2	1	blindfold	counterclockwise	practice	Guided	1	0.5	-0.25	30.66577	0.050272	-1.45006	-1.05001	0.917753353022936	-0.129744	-0.093726	-0.027766
Trial1	2	1	blindfold	counterclockwise	practice	Guided	1	0.5	-0.25	30.68579	0.052792	-1.45006	-1.05001	0.916521106926779	-0.129797	-0.076766	-0.015108
Trial1	2	1	blindfold	counterclockwise	practice	Guided	1	0.5	-0.25	30.70581	0.054959	-1.45005	-1.05	0.915456943901481	-0.130068	-0.093672	0.022942
Trial1	2	1	blindfold	counterclockwise	practice	Guided	1	0.5	-0.25	30.72583	0.057059	-1.45004	-1.05	0.914437888620046	-0.133914	-0.102113	-0.019446
Trial1	2	1	blindfold	counterclockwise	practice	Guided	1	0.5	-0.25	30.74585	0.06058	-1.45004	-1.05002	0.912755117057701	-0.070218	-0.055524	-0.031673
Trial1	2	1	blindfold	counterclockwise	practice	Guided	1	0.5	-0.25	30.76575	0.062156	-1.45004	-1.05005	0.912023795659589	-0.014568	-0.131669	-0.103069
Trial1	2	1	blindfold	counterclockwise	practice	Guided	1	0.5	-0.25	30.78577	0.063659	-1.45006	-1.05009	0.911338250681585	0.045128	-0.199331	-0.149028
Trial1	2	1	blindfold	counterclockwise	practice	Guided	1	0.5	-0.25	30.80579	0.064906	-1.4501	-1.05013	0.910777041998219	0.05042	-0.254284	-0.258941
Trial1	2	1	blindfold	counterclockwise	practice	Guided	1	0.5	-0.25	30.82581	0.066162	-1.45013	-1.05021	0.9102480183703	0.144552	-0.296524	-0.355278
Trial1	2	1	blindfold	counterclockwise	practice	Guided	1	0.5	-0.25	30.84583	0.068646	-1.45016	-1.05022	0.909075543059989	0.302073	-0.266727	-0.454991
Trial1	2	1	blindfold	counterclockwise	practice	Guided	1	0.5	-0.25	30.86584	0.070039	-1.45013	-1.05022	0.908415393239986	0.411742	-0.169335	-0.453459
Trial1	2	1	blindfold	counterclockwise	practice	Guided	1	0.5	-0.25	30.88574	0.071657	-1.4501	-1.05021	0.907641871331538	0.551867	-0.135437	-0.460448
Trial1	2	1	blindfold	counterclockwise	practice	Guided	1	0.5	-0.25	30.90576	0.073663	-1.45006	-1.05021	0.906696904710981	0.728825	-0.071936	-0.373601
Trial1	2	1	blindfold	counterclockwise	practice	Guided	1	0.5	-0.25	30.92578	0.07636	-1.45003	-1.05025	0.905467280328637	0.839151	-0.016911	-0.384622
Trial1	2	1	blindfold	counterclockwise	practice	Guided	1	0.5	-0.25	30.9458	0.083367	-1.45001	-1.05028	0.9022368246898	1.184549	-0.012666	-0.55345
Trial1	2	1	blindfold	counterclockwise	practice	Guided	1	0.5	-0.25	30.96582	0.08835	-1.45001	-1.0503	0.899964342353089	1.337881	-0.012664	-0.596394
Trial1	2	1	blindfold	counterclockwise	practice	Guided	1	0.5	-0.25	30.98584	0.094245	-1.45001	-1.05029	0.897274308329697	1.473511	-0.063436	-0.572113
Trial1	2	1	blindfold	counterclockwise	practice	Guided	1	0.5	-0.25	31.00586	0.1013	-1.45003	-1.05026	0.894079232005288	1.613134	-0.109962	-0.521662
Trial1	2	1	blindfold	counterclockwise	practice	Guided	1	0.5	-0.25	31.02576	0.1096	-1.45005	-1.05016	0.890319196690618	1.734911	-0.076081	-0.420071
Trial1	2	1	blindfold	counterclockwise	practice	Guided	1	0.5	-0.25	31.04578	0.13053	-1.45001	-1.05012	0.881305899906357	1.635244	0.072043	-0.230048
Trial1	2	1	blindfold	counterclockwise	practice	Guided	1	0.5	-0.25	31.0658	0.14275	-1.44997	-1.05008	0.87621656490874	1.537361	0.160883	-0.182407
Trial1	2	1	blindfold	counterclockwise	practice	Guided	1	0.5	-0.25	31.08582	0.1565	-1.44992	-1.05005	0.870673461651824	1.455334	0.258157	-0.096491
Trial1	2	1	blindfold	counterclockwise	practice	Guided	1	0.5	-0.25	31.10583	0.17086	-1.44988	-1.05003	0.865090246347497	1.467458	0.253856	-0.063386
Trial1	2	1	blindfold	counterclockwise	practice	Guided	1	0.5	-0.25	31.12585	0.18665	-1.44987	-1.04995	0.859132251639672	1.544859	0.296095	0.052228
Trial1	2	1	blindfold	counterclockwise	practice	Guided	1	0.5	-0.25	31.14575	0.22007	-1.44985	-1.04994	0.847505038375734	1.342987	0.27477	0.137809
Trial1	2	1	blindfold	counterclockwise	practice	Guided	1	0.5	-0.25	31.16577	0.23855	-1.44986	-1.04994	0.841581895201656	1.172535	0.266231	0.160719
Trial1	2	1	blindfold	counterclockwise	practice	Guided	1	0.5	-0.25	31.18579	0.25719	-1.44986	-1.04996	0.83599804456925	1.12445	0.312697	0.081681
Trial1	2	1	blindfold	counterclockwise	practice	Guided	1	0.5	-0.25	31.20581	0.27643	-1.44984	-1.04996	0.830613971227512	1.013408	0.333762	0.09337
Trial1	2	1	blindfold	counterclockwise	practice	Guided	1	0.5	-0.25	31.22583	0.29674	-1.44982	-1.04991	0.825330574031427	0.923763	0.380202	0.091857
Trial1	2	1	blindfold	counterclockwise	practice	Guided	1	0.5	-0.25	31.24585	0.33788	-1.44976	-1.04987	0.81613414257699	0.805531	0.528162	0.268568
Trial1	2	1	blindfold	counterclockwise	practice	Guided	1	0.5	-0.25	31.26575	0.35851	-1.44974	-1.04985	0.812268069623259	0.733564	0.540841	0.331279
Trial1	2	1	blindfold	counterclockwise	practice	Guided	1	0.5	-0.25	31.28577	0.37931	-1.44974	-1.04986	0.808914149342447	0.667091	0.494209	0.261989
Trial1	2	1	blindfold	counterclockwise	practice	Guided	1	0.5	-0.25	31.30579	0.40023	-1.44976	-1.0499	0.806097985339113	0.624516	0.460233	0.197809
Trial1	2	1	blindfold	counterclockwise	practice	Guided	1	0.5	-0.25	31.32581	0.42125	-1.44977	-1.04993	0.80379694407468	0.578202	0.46857	0.128951
Trial1	2	1	blindfold	counterclockwise	practice	Guided	1	0.5	-0.25	31.34583	0.46408	-1.44978	-1.04993	0.800736044662588	0.526931	0.379456	0.188323
Trial1	2	1	blindfold	counterclockwise	practice	Guided	1	0.5	-0.25	31.36584	0.48519	-1.44979	-1.04994	0.800077073568085	0.578225	0.438593	0.117195
Trial1	2	1	blindfold	counterclockwise	practice	Guided	1	0.5	-0.25	31.38574	0.507	-1.4498	-1.04997	0.800000656600196	0.686371	0.425785	0.037823
Trial1	2	1	blindfold	counterclockwise	practice	Guided	1	0.5	-0.25	31.40576	0.52824	-1.4498	-1.04999	0.800488226704943	0.679117	0.345271	0.062929
Trial1	2	1	blindfold	counterclockwise	practice	Guided	1	0.5	-0.25	31.42578	0.54962	-1.44981	-1.05003	0.80156730060406	0.711006	0.400182	-0.011092
Trial1	2	1	blindfold	counterclockwise	practice	Guided	1	0.5	-0.25	31.4458	0.5935	-1.44981	-1.05005	0.80549505786135	0.701136	0.34919	-0.088242
Trial1	2	1	blindfold	counterclockwise	practice	Guided	1	0.5	-0.25	31.46582	0.61601	-1.44981	-1.05005	0.80841719262217	0.670391	0.391403	-0.071752
Trial1	2	1	blindfold	counterclockwise	practice	Guided	1	0.5	-0.25	31.48584	0.63796	-1.4498	-1.05003	0.811838000810821	0.601523	0.387055	-0.012259
Trial1	2	1	blindfold	counterclockwise	practice	Guided	1	0.5	-0.25	31.50586	0.65995	-1.44979	-1.04999	0.815823455359234	0.526545	0.467341	0.024401
Trial1	2	1	blindfold	counterclockwise	practice	Guided	1	0.5	-0.25	31.52576	0.68194	-1.44977	-1.04995	0.820379289633313	0.444937	0.52651	0.069482
Trial1	2	1	blindfold	counterclockwise	practice	Guided	1	0.5	-0.25	31.54578	0.72646	-1.4497	-1.04995	0.83138687194624	0.527089	0.691551	0.055384
Trial1	2	1	blindfold	counterclockwise	practice	Guided	1	0.5	-0.25	31.5658	0.74895	-1.44968	-1.04994	0.837782843253683	0.524214	0.653464	0.120582
Trial1	2	1	blindfold	counterclockwise	practice	Guided	1	0.5	-0.25	31.58582	0.77133	-1.44968	-1.04993	0.844693989315469	0.374633	0.632305	0.126303
Trial1	2	1	blindfold	counterclockwise	practice	Guided	1	0.5	-0.25	31.60583	0.7922601	-1.4497	-1.04992	0.85163846496781	0.358173	0.539206	0.154472
Trial1	2	1	blindfold	counterclockwise	practice	Guided	1	0.5	-0.25	31.62585	0.81431	-1.44972	-1.04992	0.859455014989755	0.331673	0.530742	0.119736
Trial1	2	1	blindfold	counterclockwise	practice	Guided	1	0.5	-0.25	31.64575	0.85655	-1.44973	-1.04992	0.875785375950662	0.319286	0.57304	0.179874
Trial1	2	1	blindfold	counterclockwise	practice	Guided	1	0.5	-0.25	31.66577	0.87736	-1.44972	-1.04991	0.884452673263252	0.332783	0.530722	0.203892
Trial1	2	1	blindfold	counterclockwise	practice	Guided	1	0.5	-0.25	31.68579	0.89861	-1.44971	-1.04991	0.893725828080709	0.405598	0.589967	0.197306
Trial1	2	1	blindfold	counterclockwise	practice	Guided	1	0.5	-0.25	31.70581	0.91908	-1.4497	-1.04989	0.903023887046019	0.453881	0.632285	0.240843
Trial1	2	1	blindfold	counterclockwise	practice	Guided	1	0.5	-0.25	31.72583	0.93942	-1.44969	-1.04986	0.9126148933879	0.520395	0.640748	0.287843
Trial1	2	1	blindfold	counterclockwise	practice	Guided	1	0.5	-0.25	31.74585	0.98086	-1.44969	-1.04986	0.933275069451859	0.274332	0.59843	0.264648
Trial1	2	1	blindfold	counterclockwise	practice	Guided	1	0.5	-0.25	31.76575	1.00064	-1.4497	-1.04987	0.943627301386184	0.301681	0.632285	0.2779
Trial1	2	1	blindfold	counterclockwise	practice	Guided	1	0.5	-0.25	31.78577	1.02011	-1.4497	-1.04988	0.95410821318872	0.150258	0.59843	0.237397
Trial1	2	1	blindfold	counterclockwise	practice	Guided	1	0.5	-0.25	31.80579	1.03925	-1.4497	-1.04988	0.964675405933038	0.128684	0.543417	0.223772
Trial1	2	1	blindfold	counterclockwise	practice	Guided	1	0.5	-0.25	31.82581	1.05805	-1.44972	-1.04989	0.975317343951669	0.173088	0.501095	0.209494
Trial1	2	1	blindfold	counterclockwise	practice	Guided	1	0.5	-0.25	31.84583	1.09522	-1.44973	-1.0499	0.997059035141429	0.148179	0.458757	0.197931
Trial1	2	1	blindfold	counterclockwise	practice	Guided	1	0.5	-0.25	31.86584	1.11307	-1.44976	-1.04991	1.00782476926858	0.136271	0.471321	0.162142
Trial1	2	1	blindfold	counterclockwise	practice	Guided	1	0.5	-0.25	31.88574	1.13117	-1.44977	-1.04992	1.01894442933353	0.094632	0.488124	0.125721
Trial1	2	1	blindfold	counterclockwise	practice	Guided	1	0.5	-0.25	31.90576	1.14841	-1.44977	-1.04993	1.02972008182501	0.087376	0.466838	0.141914
Trial1	2	1	blindfold	counterclockwise	practice	Guided	1	0.5	-0.25	31.92578	1.16582	-1.44978	-1.04992	1.04076338018687	0.062642	0.40324	0.146933
Trial1	2	1	blindfold	counterclockwise	practice	Guided	1	0.5	-0.25	31.9458	1.19842	-1.44976	-1.04992	1.06191463915308	0.027163	0.491953	0.162245
Trial1	2	1	blindfold	counterclockwise	practice	Guided	1	0.5	-0.25	31.96582	1.2141	-1.44976	-1.04991	1.07228482299449	-0.082143	0.377572	0.220602
Trial1	2	1	blindfold	counterclockwise	practice	Guided	1	0.5	-0.25	31.98584	1.22979	-1.44978	-1.0499	1.08278959675737	-0.155895	0.411311	0.174791
Trial1	2	1	blindfold	counterclockwise	practice	Guided	1	0.5	-0.25	32.00586	1.24499	-1.44979	-1.04991	1.09309926994934	-0.197863	0.423886	0.165283
Trial1	2	1	blindfold	counterclockwise	practice	Guided	1	0.5	-0.25	32.02576	1.25879	-1.44978	-1.04996	1.1025871021245	-0.197036	0.444925	0.134964
Trial1	2	1	blindfold	counterclockwise	practice	Guided	1	0.5	-0.25	32.04578	1.28599	-1.44981	-1.05	1.12150800418288	-0.389729	0.402396	-0.013051
Trial1	2	1	blindfold	counterclockwise	practice	Guided	1	0.5	-0.25	32.0658	1.29847	-1.44982	-1.05002	1.13030364985294	-0.514719	0.309199	-0.058453
Trial1	2	1	blindfold	counterclockwise	practice	Guided	1	0.5	-0.25	32.08582	1.30394	-1.44982	-1.05002	1.13417432185285	0.19098	0.34296	-0.288903
Trial1	2	1	blindfold	counterclockwise	practice	Guided	1	0.5	-0.25	32.10583	1.30204	-1.44984	-1.04997	1.13279317278936	0.919334	0.076304	0.09941
Trial1	2	1	blindfold	counterclockwise	practice	Guided	1	0.5	-0.25	32.12585	1.30051	-1.44991	-1.05014	1.13183046625569	0.921043	0.152435	-0.133407
Trial1	2	1	blindfold	counterclockwise	practice	Guided	1	0.5	-0.25	32.14575	1.29948	-1.45003	-1.05022	1.13115890481961	-0.756155	-0.203013	-0.428992
Trial1	2	1	blindfold	counterclockwise	practice	Guided	1	0.5	-0.25	32.16577	1.29836	-1.45007	-1.05024	1.13038161910935	-1.422263	0.050921	-0.504052
Trial1	2	1	blindfold	counterclockwise	practice	Guided	1	0.5	-0.25	32.18579	1.29626	-1.44998	-1.05024	1.12889959590247	-1.393177	0.283631	-0.381876
Trial1	2	1	blindfold	counterclockwise	practice	Guided	1	0.5	-0.25	32.20581	1.29327	-1.44988	-1.05021	1.12677119356312	-0.863021	0.270864	-0.434529
Trial1	2	1	blindfold	counterclockwise	practice	Guided	1	0.5	-0.25	32.22583	1.28956	-1.44987	-1.05	1.12401291939367	-0.271094	0.236951	-0.213263
Trial1	2	1	blindfold	counterclockwise	practice	Guided	1	0.5	-0.25	32.24585	1.28188	-1.44983	-1.05003	1.11865292078425	-0.20004	0.351014	-0.13193
Trial1	2	1	blindfold	counterclockwise	practice	Guided	1	0.5	-0.25	32.26575	1.27812	-1.44983	-1.05016	1.11612136628763	-0.716139	0.194367	-0.345581
Trial1	2	1	blindfold	counterclockwise	practice	Guided	1	0.5	-0.25	32.28577	1.27391	-1.44988	-1.05031	1.11329811613873	-1.138102	0.253554	-0.653272
Trial1	2	1	blindfold	counterclockwise	practice	Guided	1	0.5	-0.25	32.30579	1.26852	-1.44988	-1.05042	1.10963751727234	-1.553909	0.287325	-0.829958
Trial1	2	1	blindfold	counterclockwise	practice	Guided	1	0.5	-0.25	32.32581	1.26229	-1.44986	-1.05057	1.10544035941825	-1.540761	0.202615	-1.054933
Trial1	2	1	blindfold	counterclockwise	practice	Guided	1	0.5	-0.25	32.34583	1.24679	-1.44991	-1.05058	1.09481668734582	-1.184409	0.096725	-1.13311
Trial1	2	1	blindfold	counterclockwise	practice	Guided	1	0.5	-0.25	32.36584	1.23782	-1.44995	-1.05065	1.08876940579336	-1.217524	-0.047166	-1.27024
Trial1	2	1	blindfold	counterclockwise	practice	Guided	1	0.5	-0.25	32.38574	1.22774	-1.45004	-1.05077	1.08205271120683	-1.353646	-0.229095	-1.609462
Trial1	2	1	blindfold	counterclockwise	practice	Guided	1	0.5	-0.25	32.40576	1.21709	-1.45011	-1.05091	1.07502321142806	-1.533949	-0.199406	-1.822457
Trial1	2	1	blindfold	counterclockwise	practice	Guided	1	0.5	-0.25	32.42578	1.20547	-1.45012	-1.05104	1.06740472593687	-1.72704	-0.207815	-2.040926
Trial1	2	1	blindfold	counterclockwise	practice	Guided	1	0.5	-0.25	32.4458	1.17853	-1.45005	-1.05101	1.04977138992226	-1.553325	-0.072338	-1.99124
Trial1	2	1	blindfold	counterclockwise	practice	Guided	1	0.5	-0.25	32.46582	1.16379	-1.45002	-1.05094	1.04025097457169	-1.279001	0.033461	-1.856502
Trial1	2	1	blindfold	counterclockwise	practice	Guided	1	0.5	-0.25	32.48584	1.1484	-1.44997	-1.05084	1.03042097536444	-0.960712	0.084223	-1.678697
Trial1	2	1	blindfold	counterclockwise	practice	Guided	1	0.5	-0.25	32.50586	1.13207	-1.44995	-1.05076	1.02016128265944	-0.979068	0.101125	-1.484592
Trial1	2	1	blindfold	counterclockwise	practice	Guided	1	0.5	-0.25	32.52576	1.11575	-1.44995	-1.05067	1.01005965200605	-1.125816	0.16457	-1.402013
Trial1	2	1	blindfold	counterclockwise	practice	Guided	1	0.5	-0.25	32.54578	1.08144	-1.44991	-1.05065	0.989501321053718	-1.052383	0.17293	-1.332985
Trial1	2	1	blindfold	counterclockwise	practice	Guided	1	0.5	-0.25	32.5658	1.06295	-1.4499	-1.0506	0.978709948112919	-0.888527	0.185567	-1.189794
Trial1	2	1	blindfold	counterclockwise	practice	Guided	1	0.5	-0.25	32.58582	1.04409	-1.44988	-1.05055	0.967943304330275	-0.730389	0.261666	-1.09117
Trial1	2	1	blindfold	counterclockwise	practice	Guided	1	0.5	-0.25	32.60583	1.02562	-1.44987	-1.05051	0.95764957347267	-0.613559	0.253133	-0.99944
Trial1	2	1	blindfold	counterclockwise	practice	Guided	1	0.5	-0.25	32.62585	1.0071	-1.44989	-1.05046	0.9475687716491	-0.505291	0.189601	-0.935233
Trial1	2	1	blindfold	counterclockwise	practice	Guided	1	0.5	-0.25	32.64575	0.96945	-1.4499	-1.05045	0.927956599157683	-0.58831	0.172562	-0.891903
Trial1	2	1	blindfold	counterclockwise	practice	Guided	1	0.5	-0.25	32.66577	0.95026	-1.44991	-1.05042	0.918371578531814	-0.615781	0.197907	-0.829666
Trial1	2	1	blindfold	counterclockwise	practice	Guided	1	0.5	-0.25	32.68579	0.93095	-1.44992	-1.05038	0.909024763832522	-0.635866	0.17247	-0.723635
Trial1	2	1	blindfold	counterclockwise	practice	Guided	1	0.5	-0.25	32.70581	0.9121	-1.44991	-1.05036	0.900223581471426	-0.445121	0.193573	-0.727271
Trial1	2	1	blindfold	counterclockwise	practice	Guided	1	0.5	-0.25	32.72583	0.89324	-1.44991	-1.05033	0.891720727240068	-0.331492	0.10466	-0.626386
Trial1	2	1	blindfold	counterclockwise	practice	Guided	1	0.5	-0.25	32.74585	0.8558	-1.44993	-1.05034	0.875864045787932	-0.298657	0.180752	-0.675715
Trial1	2	1	blindfold	counterclockwise	practice	Guided	1	0.5	-0.25	32.76575	0.8372999	-1.44992	-1.05037	0.868540933481615	-0.387641	0.07915	-0.766079
Trial1	2	1	blindfold	counterclockwise	practice	Guided	1	0.5	-0.25	32.78577	0.81835	-1.44995	-1.05036	0.861349409900809	-0.439269	0.045278	-0.702564
Trial1	2	1	blindfold	counterclockwise	practice	Guided	1	0.5	-0.25	32.80579	0.79944	-1.44997	-1.05035	0.854531668851849	-0.470889	0.100273	-0.738829
Trial1	2	1	blindfold	counterclockwise	practice	Guided	1	0.5	-0.25	32.82581	0.7817	-1.44996	-1.05024	0.848374339445249	-0.290692	0.100247	-0.649684
Trial1	2	1	blindfold	counterclockwise	practice	Guided	1	0.5	-0.25	32.84583	0.74506	-1.44997	-1.05021	0.836893320609572	-0.068816	0.125601	-0.425949
Trial1	2	1	blindfold	counterclockwise	practice	Guided	1	0.5	-0.25	32.86584	0.72687	-1.44996	-1.0502	0.831739150133788	-0.171123	0.07056	-0.404844
Trial1	2	1	blindfold	counterclockwise	practice	Guided	1	0.5	-0.25	32.88574	0.70952	-1.44995	-1.05021	0.827184783245961	-0.108511	0.121308	-0.402285
Trial1	2	1	blindfold	counterclockwise	practice	Guided	1	0.5	-0.25	32.90576	0.69192	-1.44994	-1.05022	0.822912722180457	-0.162559	0.100115	-0.424022
Trial1	2	1	blindfold	counterclockwise	practice	Guided	1	0.5	-0.25	32.92578	0.67507	-1.44993	-1.05023	0.81915663674502	-0.172571	0.167785	-0.46262
Trial1	2	1	blindfold	counterclockwise	practice	Guided	1	0.5	-0.25	32.9458	0.64187	-1.44991	-1.05023	0.812708546210305	-0.254616	0.184614	-0.421954
Trial1	2	1	blindfold	counterclockwise	practice	Guided	1	0.5	-0.25	32.96582	0.62501	-1.44991	-1.05022	0.809925658418473	-0.160385	0.176104	-0.48943
Trial1	2	1	blindfold	counterclockwise	practice	Guided	1	0.5	-0.25	32.98584	0.60935	-1.44992	-1.05021	0.807646872553387	-0.077543	0.163363	-0.404843
Trial1	2	1	blindfold	counterclockwise	practice	Guided	1	0.5	-0.25	33.00586	0.59299	-1.44992	-1.05021	0.805594922547058	-0.059141	0.125238	-0.403512
Trial1	2	1	blindfold	counterclockwise	practice	Guided	1	0.5	-0.25	33.02576	0.5774	-1.44995	-1.05023	0.803964458244946	-0.017628	0.036348	-0.452877
Trial1	2	1	blindfold	counterclockwise	practice	Guided	1	0.5	-0.25	33.04578	0.54649	-1.44998	-1.05025	0.801599319698062	0.0027986	0.061714	-0.525183
Trial1	2	1	blindfold	counterclockwise	practice	Guided	1	0.5	-0.25	33.0658	0.53117	-1.44998	-1.05027	0.800876757441025	-0.08208	0.010925	-0.523117
Trial1	2	1	blindfold	counterclockwise	practice	Guided	1	0.5	-0.25	33.08582	0.51658	-1.44999	-1.05027	0.800441694924517	-0.110877	0.010919	-0.563471
Trial1	2	1	blindfold	counterclockwise	practice	Guided	1	0.5	-0.25	33.10583	0.50231	-1.45	-1.05025	0.800253387355732	-0.015391	-0.069481	-0.49222
Trial1	2	1	blindfold	counterclockwise	practice	Guided	1	0.5	-0.25	33.12585	0.488	-1.45002	-1.05022	0.800309983227058	0.109138	-0.065233	-0.466597
Trial1	2	1	blindfold	counterclockwise	practice	Guided	1	0.5	-0.25	33.14575	0.4614	-1.45005	-1.05023	0.801160442565186	-0.001345	-0.090568	-0.490683
Trial1	2	1	blindfold	counterclockwise	practice	Guided	1	0.5	-0.25	33.16577	0.4487	-1.45005	-1.05026	0.801902533298185	0.142149	-0.137093	-0.562163
Trial1	2	1	blindfold	counterclockwise	practice	Guided	1	0.5	-0.25	33.18579	0.43644	-1.45005	-1.05028	0.802800164319813	0.310377	-0.204766	-0.546771
Trial1	2	1	blindfold	counterclockwise	practice	Guided	1	0.5	-0.25	33.20581	0.42436	-1.45008	-1.0503	0.803866594586455	0.379969	-0.230103	-0.603603
Trial1	2	1	blindfold	counterclockwise	practice	Guided	1	0.5	-0.25	33.22583	0.4133	-1.4501	-1.0503	0.80498260056429	0.527808	-0.268126	-0.612571
Trial1	2	1	blindfold	counterclockwise	practice	Guided	1	0.5	-0.25	33.24585	0.39337	-1.45015	-1.05028	0.80735257421833	0.721981	-0.314511	-0.552355
Trial1	2	1	blindfold	counterclockwise	practice	Guided	1	0.5	-0.25	33.26575	0.38471	-1.45015	-1.05026	0.808521967413513	0.72379	-0.318658	-0.519105
Trial1	2	1	blindfold	counterclockwise	practice	Guided	1	0.5	-0.25	33.28577	0.37704	-1.45016	-1.05026	0.809651254088602	0.710598	-0.314337	-0.520491
Trial1	2	1	blindfold	counterclockwise	practice	Guided	1	0.5	-0.25	33.30579	0.37073	-1.45016	-1.05027	0.810643411543344	0.711057	-0.297322	-0.537948
Trial1	2	1	blindfold	counterclockwise	practice	Guided	1	0.5	-0.25	33.32581	0.3651	-1.45015	-1.05024	0.811530739017998	0.710246	-0.276087	-0.530013
Trial1	2	1	blindfold	counterclockwise	practice	Guided	1	0.5	-0.25	33.34583	0.35617	-1.45011	-1.05022	0.813043134131762	0.576727	-0.161704	-0.414454
Trial1	2	1	blindfold	counterclockwise	practice	Guided	1	0.5	-0.25	33.36584	0.35277	-1.45008	-1.05019	0.813621936212924	0.591775	-0.136275	-0.379916
Trial1	2	1	blindfold	counterclockwise	practice	Guided	1	0.5	-0.25	33.38574	0.35013	-1.45006	-1.05019	0.814103802718936	0.550437	-0.098157	-0.403205
Trial1	2	1	blindfold	counterclockwise	practice	Guided	1	0.5	-0.25	33.40576	0.34807	-1.45005	-1.05019	0.81448555382632	0.538074	-0.106592	-0.412284
Trial1	2	1	blindfold	counterclockwise	practice	Guided	1	0.5	-0.25	33.42578	0.34669	-1.45005	-1.05022	0.814773603551389	0.548131	-0.098101	-0.445621
Trial1	2	1	blindfold	counterclockwise	practice	Guided	1	0.5	-0.25	33.4458	0.34576	-1.45007	-1.05021	0.81493927625844	0.562511	-0.195351	-0.393839
Trial1	2	1	blindfold	counterclockwise	practice	Guided	1	0.5	-0.25	33.46582	0.34604	-1.45009	-1.05021	0.814886323984093	0.534181	-0.165676	-0.420503
Trial1	2	1	blindfold	counterclockwise	practice	Guided	1	0.5	-0.25	33.48584	0.34675	-1.4501	-1.05021	0.814752482560537	0.541432	-0.237561	-0.394515
Trial1	2	1	blindfold	counterclockwise	practice	Guided	1	0.5	-0.25	33.50586	0.34775	-1.4501	-1.05021	0.814564977559448	0.496381	-0.220578	-0.426177
Trial1	2	1	blindfold	counterclockwise	practice	Guided	1	0.5	-0.25	33.52576	0.34911	-1.4501	-1.0502	0.81430203653316	0.394289	-0.173971	-0.418314
Trial1	2	1	blindfold	counterclockwise	practice	Guided	1	0.5	-0.25	33.54578	0.35241	-1.45008	-1.0502	0.813697007157163	0.274283	-0.135803	-0.390031
Trial1	2	1	blindfold	counterclockwise	practice	Guided	1	0.5	-0.25	33.5658	0.35428	-1.45007	-1.0502	0.813359905987724	0.240296	-0.110376	-0.387331
Trial1	2	1	blindfold	counterclockwise	practice	Guided	1	0.5	-0.25	33.58582	0.35632	-1.45006	-1.05019	0.812987045018524	0.20697	-0.139964	-0.397323
Trial1	2	1	blindfold	counterclockwise	practice	Guided	1	0.5	-0.25	33.60583	0.35833	-1.45006	-1.05018	0.812624360583451	0.137039	-0.123001	-0.354132
Trial1	2	1	blindfold	counterclockwise	practice	Guided	1	0.5	-0.25	33.62585	0.36041	-1.45007	-1.0502	0.812284058606261	0.031681	-0.139889	-0.363656
Trial1	2	1	blindfold	counterclockwise	practice	Guided	1	0.5	-0.25	33.64575	0.36389	-1.4501	-1.05023	0.811722877044549	-0.530633	-0.427534	-0.464668
Trial1	2	1	blindfold	counterclockwise	practice	Guided	1	0.5	-0.25	33.66577	0.36483	-1.45019	-1.05026	0.811595286023551	-0.957939	-0.639058	-0.55884
Trial1	2	1	blindfold	counterclockwise	practice	Guided	1	0.5	-0.25	33.68579	0.36475	-1.45028	-1.05027	0.811618490505823	-1.398156	-0.600972	-0.568809
Trial1	2	1	blindfold	counterclockwise	practice	Guided	1	0.5	-0.25	33.70581	0.36358	-1.45029	-1.05025	0.811794658469213	-1.83333	-0.389326	-0.522275
Trial1	2	1	blindfold	counterclockwise	practice	Guided	1	0.5	-0.25	33.72583	0.36088	-1.4502	-1.05006	0.812065531390822	-2.16876	-0.143807	-0.339713
Trial1	2	1	blindfold	counterclockwise	practice	Guided	1	0.5	-0.25	33.74585	0.34999	-1.44992	-1.04992	0.813864322080691	-2.656338	0.283564	0.089849
Trial1	2	1	blindfold	counterclockwise	practice	Guided	1	0.5	-0.25	33.76575	0.34132	-1.44985	-1.04992	0.81550688383552	-2.799106	0.351185	0.158933
Trial1	2	1	blindfold	counterclockwise	practice	Guided	1	0.5	-0.25	33.78577	0.32966	-1.44982	-1.04992	0.817855643664491	-2.754368	0.262217	-0.06704
Trial1	2	1	blindfold	counterclockwise	practice	Guided	1	0.5	-0.25	33.80579	0.31638	-1.44985	-1.05015	0.820948468514842	-2.613131	0.143667	-0.292053
Trial1	2	1	blindfold	counterclockwise	practice	Guided	1	0.5	-0.25	33.82581	0.30106	-1.44991	-1.05025	0.824607338829116	-2.368522	0.080161	-0.483158
Trial1	2	1	blindfold	counterclockwise	practice	Guided	1	0.5	-0.25	33.84583	0.26526	-1.44997	-1.05024	0.833958622352088	-1.918047	0.06319	-0.478969
Trial1	2	1	blindfold	counterclockwise	practice	Guided	1	0.5	-0.25	33.86584	0.24525	-1.44995	-1.05022	0.839791420758549	-1.712473	0.19857	-0.449582
Trial1	2	1	blindfold	counterclockwise	practice	Guided	1	0.5	-0.25	33.88574	0.22344	-1.44991	-1.05019	0.846634172025405	-1.631434	0.211207	-0.369545
Trial1	2	1	blindfold	counterclockwise	practice	Guided	1	0.5	-0.25	33.90576	0.20124	-1.44988	-1.05015	0.854106326608282	-1.638078	0.219601	-0.317761
Trial1	2	1	blindfold	counterclockwise	practice	Guided	1	0.5	-0.25	33.92578	0.1773	-1.44987	-1.04996	0.862595690212225	-1.639066	0.227993	-0.117363
Trial1	2	1	blindfold	counterclockwise	practice	Guided	1	0.5	-0.25	33.9458	0.12768	-1.44986	-1.04991	0.882314063517439	-1.686173	0.333638	0.135229
Trial1	2	1	blindfold	counterclockwise	practice	Guided	1	0.5	-0.25	33.96582	0.10135	-1.44986	-1.0499	0.893734711210048	-1.614093	0.278545	0.176161
Trial1	2	1	blindfold	counterclockwise	practice	Guided	1	0.5	-0.25	33.98584	0.073235	-1.44986	-1.0499	0.906624660135335	-1.605049	0.274234	0.204112
Trial1	2	1	blindfold	counterclockwise	practice	Guided	1	0.5	-0.25	34.00586	0.045032	-1.44987	-1.04991	0.92024551591321	-1.561727	0.185305	0.164232
Trial1	2	1	blindfold	counterclockwise	practice	Guided	1	0.5	-0.25	34.02576	0.015989	-1.44991	-1.05003	0.935047933495264	-1.400281	0.092168	0.098661
Trial1	2	1	blindfold	counterclockwise	practice	Guided	1	0.5	-0.25	34.04578	-0.04521	-1.44997	-1.05009	0.968193103115805	-1.156787	0.05828	-0.187708
Trial1	2	1	blindfold	counterclockwise	practice	Guided	1	0.5	-0.25	34.0658	-0.077109	-1.44997	-1.05013	0.98654084154965	-1.006482	0.041338	-0.243678
Trial1	2	1	blindfold	counterclockwise	practice	Guided	1	0.5	-0.25	34.08582	-0.10746	-1.44998	-1.05015	1.00461322985578	-0.848108	-0.022145	-0.326424
Trial1	2	1	blindfold	counterclockwise	practice	Guided	1	0.5	-0.25	34.10583	-0.13994	-1.45001	-1.05014	1.02457164778406	-0.780914	-0.072914	-0.286362
Trial1	2	1	blindfold	counterclockwise	practice	Guided	1	0.5	-0.25	34.12585	-0.17162	-1.45004	-1.05012	1.04463651464559	-0.814307	-0.102514	-0.218264
Trial1	2	1	blindfold	counterclockwise	practice	Guided	1	0.5	-0.25	34.14575	-0.23905	-1.45007	-1.05013	1.08922125217219	-0.691546	-0.165916	-0.270026
Trial1	2	1	blindfold	counterclockwise	practice	Guided	1	0.5	-0.25	34.16577	-0.26795	-1.45007	-1.05014	1.10904060611801	-0.74531	-0.140489	-0.311525
Trial1	2	1	blindfold	counterclockwise	practice	Guided	1	0.5	-0.25	34.18579	-0.30071	-1.45006	-1.05015	1.13197905180927	-0.49329	-0.157384	-0.292198
Trial1	2	1	blindfold	counterclockwise	practice	Guided	1	0.5	-0.25	34.20581	-0.3106	-1.45006	-1.05013	1.13898218277354	-3.013051	-0.055796	-0.316626
Trial1	2	1	blindfold	counterclockwise	practice	Guided	1	0.5	-0.25	34.22583	-0.30578	-1.45007	-1.04984	1.13535253604677	-5.990635	-0.170003	0.347886
Trial1	2	1	blindfold	counterclockwise	practice	Guided	1	0.5	-0.25	34.24585	-0.30197	-1.44982	-1.0498	1.1326234989181	-1.756353	1.112204	0.0059326
Trial1	2	1	blindfold	counterclockwise	practice	Guided	1	0.5	-0.25	34.26575	-0.30105	-1.44963	-1.04967	1.131880379184	-0.092854	0.663633	0.141586
Trial1	2	1	blindfold	counterclockwise	practice	Guided	1	0.5	-0.25	34.28577	-0.29996	-1.44968	-1.04953	1.1310102991896	1.428774	0.189588	0.524951
Trial1	2	1	blindfold	counterclockwise	practice	Guided	1	0.5	-0.25	34.30579	-0.29865	-1.44981	-1.04975	1.13023972331204	1.569554	0.109128	0.353094
Trial1	2	1	blindfold	counterclockwise	practice	Guided	1	0.5	-0.25	34.32581	-0.29632	-1.44995	-1.0502	1.12891343575351	0.886397	-0.110925	-0.082898
Trial1	2	1	blindfold	counterclockwise	practice	Guided	1	0.5	-0.25	34.34583	-0.29115	-1.45031	-1.05024	1.12530104845302	-1.885056	-0.902225	-0.430235
Trial1	2	1	blindfold	counterclockwise	practice	Guided	1	0.5	-0.25	34.36584	-0.29097	-1.45037	-1.05026	1.12518866026517	-2.180478	-0.373223	-0.506926
Trial1	2	1	blindfold	counterclockwise	practice	Guided	1	0.5	-0.25	34.38574	-0.29261	-1.45024	-1.05027	1.12634923835041	-1.301567	-0.064235	-0.551007
Trial1	2	1	blindfold	counterclockwise	practice	Guided	1	0.5	-0.25	34.40576	-0.29519	-1.45005	-1.0502	1.1281166233296	-0.207554	-0.021916	-0.414139
Trial1	2	1	blindfold	counterclockwise	practice	Guided	1	0.5	-0.25	34.42578	-0.29788	-1.44996	-1.05011	1.12995064882131	0.536776	-0.0049672	-0.136325
Trial1	2	1	blindfold	counterclockwise	practice	Guided	1	0.5	-0.25	34.4458	-0.30033	-1.45007	-1.05014	1.13170311834538	0.347184	-0.54652	-0.310403
Trial1	2	1	blindfold	counterclockwise	practice	Guided	1	0.5	-0.25	34.46582	-0.30004	-1.45022	-1.05017	1.13151931168804	-0.395913	-0.660779	-0.354942
Trial1	2	1	blindfold	counterclockwise	practice	Guided	1	0.5	-0.25	34.48584	-0.30016	-1.45028	-1.05018	1.13161123032236	-1.288635	-0.436478	-0.436795
Trial1	2	1	blindfold	counterclockwise	practice	Guided	1	0.5	-0.25	34.50586	-0.30044	-1.45025	-1.05021	1.13183048982629	-1.558238	-0.169789	-0.49601
Trial1	2	1	blindfold	counterclockwise	practice	Guided	1	0.5	-0.25	34.52576	-0.30061	-1.45017	-1.05019	1.13193655857716	-1.124647	0.198388	-0.459374
Trial1	2	1	blindfold	counterclockwise	practice	Guided	1	0.5	-0.25	34.54578	-0.30045	-1.44986	-1.05017	1.13180923237904	-0.528135	0.464799	-0.277023
Trial1	2	1	blindfold	counterclockwise	practice	Guided	1	0.5	-0.25	34.5658	-0.30033	-1.44981	-1.05017	1.13172435803348	-0.279849	0.337728	-0.317142
Trial1	2	1	blindfold	counterclockwise	practice	Guided	1	0.5	-0.25	34.58582	-0.30024	-1.44983	-1.05018	1.13166779210084	-0.375645	0.126073	-0.380754
Trial1	2	1	blindfold	counterclockwise	practice	Guided	1	0.5	-0.25	34.60583	-0.30023	-1.44989	-1.05021	1.13168197380784	-0.599192	-0.01782	-0.460103
Trial1	2	1	blindfold	counterclockwise	practice	Guided	1	0.5	-0.25	34.62585	-0.30027	-1.44995	-1.05024	1.13173149646466	-0.743027	-0.08128	-0.555595
Trial1	2	1	blindfold	counterclockwise	practice	Guided	1	0.5	-0.25	34.64575	-0.30034	-1.45	-1.05024	1.13178099994708	-0.638323	-0.077003	-0.483797
Trial1	2	1	blindfold	counterclockwise	practice	Guided	1	0.5	-0.25	34.66577	-0.30033	-1.45	-1.05024	1.1317739188565	-0.457828	-0.064288	-0.423592
Trial1	2	1	blindfold	counterclockwise	practice	Guided	1	0.5	-0.25	34.68579	-0.30028	-1.45001	-1.05023	1.13173149681828	-0.373509	-0.11081	-0.423378
Trial1	2	1	blindfold	counterclockwise	practice	Guided	1	0.5	-0.25	34.70581	-0.30024	-1.45002	-1.05024	1.13171027532827	-0.386174	-0.110781	-0.536561
Trial1	2	1	blindfold	counterclockwise	practice	Guided	1	0.5	-0.25	34.72583	-0.30024	-1.45003	-1.05028	1.13173859836593	-0.566711	-0.106521	-0.6009
Trial1	2	1	blindfold	counterclockwise	practice	Guided	1	0.5	-0.25	34.74585	-0.30033	-1.45002	-1.05028	1.13180224030149	-0.914125	0.037377	-0.603089
Trial1	2	1	blindfold	counterclockwise	practice	Guided	1	0.5	-0.25	34.76575	-0.3004	-1.45001	-1.05028	1.13185174440035	-0.921688	0.126222	-0.581582
Trial1	2	1	blindfold	counterclockwise	practice	Guided	1	0.5	-0.25	34.78577	-0.30043	-1.44998	-1.05027	1.13186580285638	-0.930964	0.227732	-0.500704
Trial1	2	1	blindfold	counterclockwise	practice	Guided	1	0.5	-0.25	34.80579	-0.30043	-1.44995	-1.05026	1.13185872291594	-0.864847	0.303825	-0.439918
Trial1	2	1	blindfold	counterclockwise	practice	Guided	1	0.5	-0.25	34.82581	-0.30043	-1.44993	-1.05026	1.13185872291594	-0.852338	0.324898	-0.439265
Trial1	2	1	blindfold	counterclockwise	practice	Guided	1	0.5	-0.25	34.84583	-0.30044	-1.44992	-1.05026	1.13186580436082	-0.904143	0.248576	-0.467571
Trial1	2	1	blindfold	counterclockwise	practice	Guided	1	0.5	-0.25	34.86584	-0.30044	-1.44992	-1.05026	1.13186580436082	-0.922491	0.218889	-0.50066
Trial1	2	1	blindfold	counterclockwise	practice	Guided	1	0.5	-0.25	34.88574	-0.30044	-1.44992	-1.05026	1.13186580436082	-0.863119	0.223062	-0.498942
Trial1	2	1	blindfold	counterclockwise	practice	Guided	1	0.5	-0.25	34.90576	-0.30044	-1.44992	-1.05026	1.13186580436082	-0.843416	0.180687	-0.533664
Trial1	2	1	blindfold	counterclockwise	practice	Guided	1	0.5	-0.25	34.92578	-0.30043	-1.44992	-1.05026	1.13185872291594	-0.814184	0.167943	-0.543371
Trial1	2	1	blindfold	counterclockwise	practice	Guided	1	0.5	-0.25	34.9458	-0.30043	-1.44992	-1.05026	1.13185872291594	-0.858081	0.129772	-0.579626
Trial1	2	1	blindfold	counterclockwise	practice	Guided	1	0.5	-0.25	34.96582	-0.30043	-1.44992	-1.05026	1.13185872291594	-0.908637	0.159352	-0.573242
Trial1	2	1	blindfold	counterclockwise	practice	Guided	1	0.5	-0.25	34.98584	-0.30044	-1.44992	-1.05026	1.13186580436082	-1.010827	0.214314	-0.585842
Trial1	2	1	blindfold	counterclockwise	practice	Guided	1	0.5	-0.25	35.00586	-0.30044	-1.44992	-1.05027	1.13187288425696	-1.002551	0.252342	-0.59043
Trial1	2	1	blindfold	counterclockwise	practice	Guided	1	0.5	-0.25	35.02576	-0.30045	-1.44991	-1.05027	1.13187994462604	-1.010288	0.307281	-0.573158
Trial1	2	1	blindfold	counterclockwise	practice	Guided	1	0.5	-0.25	35.04578	-0.30045	-1.44991	-1.05027	1.13187994462604	-0.954247	0.324042	-0.550126
Trial1	2	1	blindfold	counterclockwise	practice	Guided	1	0.5	-0.25	35.0658	-0.30045	-1.44991	-1.05027	1.13187994462604	-0.916734	0.290103	-0.564427
Trial1	2	1	blindfold	counterclockwise	practice	Guided	1	0.5	-0.25	35.08582	-0.30045	-1.4499	-1.05027	1.13187994462604	-0.934005	0.230786	-0.560379
Trial1	2	1	blindfold	counterclockwise	practice	Guided	1	0.5	-0.25	35.10583	-0.30045	-1.4499	-1.05027	1.13187994462604	-0.927346	0.234949	-0.614803
Trial1	2	1	blindfold	counterclockwise	practice	Guided	1	0.5	-0.25	35.12585	-0.30045	-1.4499	-1.05027	1.13187994462604	-0.920147	0.19257	-0.644759
Trial1	2	1	blindfold	counterclockwise	practice	Guided	1	0.5	-0.25	35.14575	-0.30045	-1.4499	-1.05027	1.13187994462604	-0.875173	0.196692	-0.583135
Trial1	2	1	blindfold	counterclockwise	practice	Guided	1	0.5	-0.25	35.16577	-0.30045	-1.4499	-1.05028	1.13188710880707	-0.870046	0.167016	-0.562175
Trial1	2	1	blindfold	counterclockwise	practice	Guided	1	0.5	-0.25	35.18579	-0.30045	-1.4499	-1.05028	1.13188710880707	-0.881017	0.19235	-0.621008
Trial1	2	1	blindfold	counterclockwise	practice	Guided	1	0.5	-0.25	35.20581	-0.30045	-1.4499	-1.05028	1.13188710880707	-0.884167	0.217678	-0.59546
Trial1	2	1	blindfold	counterclockwise	practice	Guided	1	0.5	-0.25	35.22583	-0.30045	-1.4499	-1.05028	1.13188710880707	-0.948845	0.251472	-0.635225
Trial1	2	1	blindfold	counterclockwise	practice	Guided	1	0.5	-0.25	35.24585	-0.30046	-1.4499	-1.05028	1.13189416917548	-0.948126	0.276724	-0.605449
Trial1	2	1	blindfold	counterclockwise	practice	Guided	1	0.5	-0.25	35.26575	-0.30046	-1.4499	-1.05028	1.13189416917548	-0.913404	0.247028	-0.585746
Trial1	2	1	blindfold	counterclockwise	practice	Guided	1	0.5	-0.25	35.28577	-0.30046	-1.4499	-1.05028	1.13189416917548	-0.901259	0.251189	-0.598969
Trial1	2	1	blindfold	counterclockwise	practice	Guided	1	0.5	-0.25	35.30579	-0.30046	-1.4499	-1.05028	1.13189416917548	-0.880658	0.217271	-0.612552
Trial1	2	1	blindfold	counterclockwise	practice	Guided	1	0.5	-0.25	35.32581	-0.30045	-1.4499	-1.05029	1.13189410446291	-0.888036	0.183357	-0.591232
Trial1	2	1	blindfold	counterclockwise	practice	Guided	1	0.5	-0.25	35.34583	-0.30046	-1.44989	-1.05029	1.13190116478768	-0.906026	0.238246	-0.627847
Trial1	2	1	blindfold	counterclockwise	practice	Guided	1	0.5	-0.25	35.36584	-0.30046	-1.44989	-1.05029	1.13190116478768	-0.944797	0.233953	-0.626769
Trial1	2	1	blindfold	counterclockwise	practice	Guided	1	0.5	-0.25	35.38574	-0.30046	-1.44989	-1.05029	1.13190116478768	-0.954786	0.229658	-0.56281
Trial1	2	1	blindfold	counterclockwise	practice	Guided	1	0.5	-0.25	35.40576	-0.30046	-1.44989	-1.05029	1.13190116478768	-0.975566	0.221133	-0.553456
Trial1	2	1	blindfold	counterclockwise	practice	Guided	1	0.5	-0.25	35.42578	-0.30046	-1.44989	-1.05029	1.13190116478768	-1.021894	0.208375	-0.543024
Trial1	2	1	blindfold	counterclockwise	practice	Guided	1	0.5	-0.25	35.4458	-0.30046	-1.44989	-1.05029	1.13190116478768	-0.958115	0.165955	-0.54149
Trial1	2	1	blindfold	counterclockwise	practice	Guided	1	0.5	-0.25	35.46582	-0.30046	-1.4499	-1.05029	1.13190116478768	-0.947048	0.148986	-0.580081
Trial1	2	1	blindfold	counterclockwise	practice	Guided	1	0.5	-0.25	35.48584	-0.30046	-1.4499	-1.05029	1.13190116478768	-0.935263	0.106634	-0.60176
Trial1	2	1	blindfold	counterclockwise	practice	Guided	1	0.5	-0.25	35.50586	-0.30046	-1.4499	-1.05029	1.13190116478768	-0.951276	0.13199	-0.579902
Trial1	2	1	blindfold	counterclockwise	practice	Guided	1	0.5	-0.25	35.52576	-0.30046	-1.4499	-1.05029	1.13190116478768	-0.971338	0.110799	-0.553635
Trial1	2	1	blindfold	counterclockwise	practice	Guided	1	0.5	-0.25	35.54578	-0.30047	-1.44991	-1.05029	1.13190824623227	-0.947587	0.119203	-0.592765
Trial1	2	1	blindfold	counterclockwise	practice	Guided	1	0.5	-0.25	35.5658	-0.30047	-1.44991	-1.05029	1.13190824623227	-0.94318	0.123403	-0.588717
Trial1	2	1	blindfold	counterclockwise	practice	Guided	1	0.5	-0.25	35.58582	-0.30047	-1.44991	-1.05029	1.13190824623227	-0.930136	0.102211	-0.5808
Trial1	2	1	blindfold	counterclockwise	practice	Guided	1	0.5	-0.25	35.60583	-0.30047	-1.44991	-1.05028	1.13190125066383	-0.914398	0.081024	-0.508924
Trial1	2	1	blindfold	counterclockwise	practice	Guided	1	0.5	-0.25	35.62585	-0.30046	-1.44991	-1.05028	1.13189416917548	-0.895055	0.076767	-0.552641
Trial1	2	1	blindfold	counterclockwise	practice	Guided	1	0.5	-0.25	35.64575	-0.30046	-1.44992	-1.05028	1.13189416917548	-0.873376	0.064023	-0.540855
Trial1	2	1	blindfold	counterclockwise	practice	Guided	1	0.5	-0.25	35.66577	-0.30046	-1.44992	-1.05028	1.13189416917548	-0.856284	0.042843	-0.537346
Trial1	2	1	blindfold	counterclockwise	practice	Guided	1	0.5	-0.25	35.68579	-0.30046	-1.44992	-1.05028	1.13189416917548	-0.82597	0.05129	-0.521692
Trial1	2	1	blindfold	counterclockwise	practice	Guided	1	0.5	-0.25	35.70581	-0.30046	-1.44992	-1.05028	1.13189416917548	-0.843601	0.013197	-0.525381
Trial1	2	1	blindfold	counterclockwise	practice	Guided	1	0.5	-0.25	35.72583	-0.30045	-1.44993	-1.05028	1.13188710880707	-0.831456	-0.037583	-0.551108
Trial1	2	1	blindfold	counterclockwise	practice	Guided	1	0.5	-0.25	35.74585	-0.30045	-1.44994	-1.05028	1.13188710880707	-0.933286	-0.050251	-0.555252
Trial1	2	1	blindfold	counterclockwise	practice	Guided	1	0.5	-0.25	35.76575	-0.30045	-1.44994	-1.05028	1.13188710880707	-0.928699	-0.020613	-0.560558
Trial1	2	1	blindfold	counterclockwise	practice	Guided	1	0.5	-0.25	35.78577	-0.30045	-1.44995	-1.05028	1.13188710880707	-0.940305	-0.033304	-0.5172
Trial1	2	1	blindfold	counterclockwise	practice	Guided	1	0.5	-0.25	35.80579	-0.30045	-1.44995	-1.05028	1.13188710880707	-0.918447	0.047098	-0.505055
Trial1	2	1	blindfold	counterclockwise	practice	Guided	1	0.5	-0.25	35.82581	-0.30045	-1.44995	-1.05027	1.13187994462604	-0.95281	0.01747	-0.512434
Trial1	2	1	blindfold	counterclockwise	practice	Guided	1	0.5	-0.25	35.84583	-0.30046	-1.44995	-1.05027	1.13188700503914	-0.943272	0.051311	-0.491216
Trial1	2	1	blindfold	counterclockwise	practice	Guided	1	0.5	-0.25	35.86584	-0.30046	-1.44996	-1.05027	1.13188700503914	-0.947321	-0.0037112	-0.486809
Trial1	2	1	blindfold	counterclockwise	practice	Guided	1	0.5	-0.25	35.88574	-0.30046	-1.44996	-1.05027	1.13188700503914	-0.938865	0.038598	-0.490494
Trial1	2	1	blindfold	counterclockwise	practice	Guided	1	0.5	-0.25	35.90576	-0.30046	-1.44996	-1.05027	1.13188700503914	-0.923929	0.030127	-0.53439
Trial1	2	1	blindfold	counterclockwise	practice	Guided	1	0.5	-0.25	35.92578	-0.30046	-1.44996	-1.05027	1.13188700503914	-0.937691	0.030121	-0.559219
Trial1	2	1	blindfold	counterclockwise	practice	Guided	1	0.5	-0.25	35.9458	-0.30046	-1.44996	-1.05027	1.13188700503914	-0.868785	0.025883	-0.532498
Trial1	2	1	blindfold	counterclockwise	practice	Guided	1	0.5	-0.25	35.96582	-0.30046	-1.44996	-1.05027	1.13188700503914	-0.899998	-0.033359	-0.569292
Trial1	2	1	blindfold	counterclockwise	practice	Guided	1	0.5	-0.25	35.98584	-0.30046	-1.44997	-1.05027	1.13188700503914	-0.882188	-0.016425	-0.548871
Trial1	2	1	blindfold	counterclockwise	practice	Guided	1	0.5	-0.25	36.00586	-0.30046	-1.44997	-1.05027	1.13188700503914	-0.920958	0.034357	-0.564166
Trial1	2	1	blindfold	counterclockwise	practice	Guided	1	0.5	-0.25	36.02576	-0.30046	-1.44997	-1.05027	1.13188700503914	-0.950734	0.051278	-0.567136
Trial1	2	1	blindfold	counterclockwise	practice	Guided	1	0.5	-0.25	36.04578	-0.30046	-1.44997	-1.05027	1.13188700503914	-0.954603	0.047023	-0.532414
Trial1	2	1	blindfold	counterclockwise	practice	Guided	1	0.5	-0.25	36.0658	-0.30046	-1.44997	-1.05027	1.13188700503914	-0.961262	0.047011	-0.515862
Trial1	2	1	blindfold	counterclockwise	practice	Guided	1	0.5	-0.25	36.08582	-0.30046	-1.44997	-1.05027	1.13188700503914	-0.961082	0.00045474	-0.511634
Trial1	2	1	blindfold	counterclockwise	practice	Guided	1	0.5	-0.25	36.10583	-0.30046	-1.44997	-1.05027	1.13188700503914	-0.963873	-0.033397	-0.47763
Trial1	2	1	blindfold	counterclockwise	practice	Guided	1	0.5	-0.25	36.12585	-0.30046	-1.44997	-1.05026	1.13187992523132	-0.980603	-0.071471	-0.47263
Trial1	2	1	blindfold	counterclockwise	practice	Guided	1	0.5	-0.25	36.14575	-0.30047	-1.44998	-1.05026	1.13188700680879	-1.026571	-0.101056	-0.46217
Trial1	2	1	blindfold	counterclockwise	practice	Guided	1	0.5	-0.25	36.16577	-0.30047	-1.44998	-1.05027	1.13189408657231	-1.000748	-0.134884	-0.547987
Trial1	2	1	blindfold	counterclockwise	practice	Guided	1	0.5	-0.25	36.18579	-0.30048	-1.45	-1.05027	1.13190116814977	-1.09223	-0.164461	-0.607634
Trial1	2	1	blindfold	counterclockwise	practice	Guided	1	0.5	-0.25	36.20581	-0.30051	-1.45001	-1.05027	1.13192237099466	-1.235443	-0.198264	-0.605754
Trial1	2	1	blindfold	counterclockwise	practice	Guided	1	0.5	-0.25	36.22583	-0.30056	-1.45003	-1.05017	1.13188703066752	-1.393424	-0.185515	-0.323683
Trial1	2	1	blindfold	counterclockwise	practice	Guided	1	0.5	-0.25	36.24585	-0.30081	-1.45009	-1.05014	1.13204263917461	-2.062174	-0.31232	-0.108658
Trial1	2	1	blindfold	counterclockwise	practice	Guided	1	0.5	-0.25	36.26575	-0.30097	-1.4501	-1.0501	1.13212769624261	-2.413544	-0.3757	-0.0046441
Trial1	2	1	blindfold	counterclockwise	practice	Guided	1	0.5	-0.25	36.28577	-0.30116	-1.45013	-1.04999	1.13218426604867	-2.976117	-0.45599	0.311664
Trial1	2	1	blindfold	counterclockwise	practice	Guided	1	0.5	-0.25	36.30579	-0.30141	-1.45016	-1.04971	1.13216346523874	-3.46364	-0.481259	0.599374
Trial1	2	1	blindfold	counterclockwise	practice	Guided	1	0.5	-0.25	36.32581	-0.30168	-1.4502	-1.04801	1.13115461674342	-3.993599	-0.515074	0.884744
Trial1	2	1	blindfold	counterclockwise	practice	Guided	1	0.5	-0.25	36.34583	-0.30224	-1.45027	-1.04646	1.13045892706813	-5.008408	-0.629308	1.220854
Trial1	2	1	blindfold	counterclockwise	practice	Guided	1	0.5	-0.25	36.36584	-0.30249	-1.4503	-1.04443	1.12920735308871	-5.483043	-0.63354	1.313365
Trial1	2	1	blindfold	counterclockwise	practice	Guided	1	0.5	-0.25	36.38574	-0.30271	-1.4503	-1.04159	1.1273677429696	-5.906063	-0.413441	1.522395
Trial1	2	1	blindfold	counterclockwise	practice	Guided	1	0.5	-0.25	36.40576	-0.30295	-1.45021	-1.03771	1.12481805714928	-6.502926	0.0013372	2.022727
Trial1	2	1	blindfold	counterclockwise	practice	Guided	1	0.5	-0.25	36.42578	-0.30323	-1.45	-1.02666	1.11730889324499	-6.812908	0.344055	2.100099
Trial1	2	1	blindfold	counterclockwise	practice	Guided	1	0.5	-0.25	36.4458	-0.3036	-1.4497	-1.0199	1.1128876566772	-7.56905	0.796781	2.044584
Trial1	2	1	blindfold	counterclockwise	practice	Guided	1	0.5	-0.25	36.46582	-0.30375	-1.4496	-1.01211	1.10762165030424	-7.824984	1.067616	2.098517
Trial1	2	1	blindfold	counterclockwise	practice	Guided	1	0.5	-0.25	36.48584	-0.30389	-1.44947	-1.0039	1.10209092313649	-7.977024	1.342683	1.985906
Trial1	2	1	blindfold	counterclockwise	practice	Guided	1	0.5	-0.25	36.50586	-0.30396	-1.44936	-0.99502	1.0960868731719	-8.035211	1.418856	2.129009
Trial1	2	1	blindfold	counterclockwise	practice	Guided	1	0.5	-0.25	36.52576	-0.304	-1.44928	-0.97539	1.08286966390894	-7.997015	1.495028	1.933721
Trial1	2	1	blindfold	counterclockwise	practice	Guided	1	0.5	-0.25	36.54578	-0.30403	-1.44922	-0.96538	1.0762122493984	-7.972151	1.748936	1.527028
Trial1	2	1	blindfold	counterclockwise	practice	Guided	1	0.5	-0.25	36.5658	-0.30402	-1.44915	-0.95505	1.06936599492372	-8.123164	1.689691	1.462075
Trial1	2	1	blindfold	counterclockwise	practice	Guided	1	0.5	-0.25	36.58582	-0.30405	-1.44916	-0.94493	1.06274367965322	-8.093442	1.478101	1.558826
Trial1	2	1	blindfold	counterclockwise	practice	Guided	1	0.5	-0.25	36.60583	-0.30408	-1.44923	-0.93484	1.05619621178369	-8.160114	1.423087	1.291269
Trial1	2	1	blindfold	counterclockwise	practice	Guided	1	0.5	-0.25	36.62585	-0.30407	-1.44928	-0.91461	1.04318504971439	-8.161645	1.389233	1.436722
Trial1	2	1	blindfold	counterclockwise	practice	Guided	1	0.5	-0.25	36.64575	-0.3041	-1.44928	-0.90529	1.03729540974921	-8.139131	1.368074	0.800485
Trial1	2	1	blindfold	counterclockwise	practice	Guided	1	0.5	-0.25	36.66577	-0.30409	-1.44929	-0.89634	1.03165700549034	-8.15953	1.376538	0.721294
Trial1	2	1	blindfold	counterclockwise	practice	Guided	1	0.5	-0.25	36.68579	-0.30409	-1.44928	-0.88817	1.0265581907617	-8.291746	1.6643	0.852985
Trial1	2	1	blindfold	counterclockwise	practice	Guided	1	0.5	-0.25	36.70581	-0.30412	-1.44921	-0.88033	1.02172640557173	-8.278156	1.579664	1.091829
Trial1	2	1	blindfold	counterclockwise	practice	Guided	1	0.5	-0.25	36.72583	-0.30413	-1.44919	-0.86476	1.01220297991318	-8.145683	1.583896	1.225911
Trial1	2	1	blindfold	counterclockwise	practice	Guided	1	0.5	-0.25	36.74585	-0.30411	-1.44928	-0.85712	1.00756519213407	-8.248083	1.143789	1.303213
Trial1	2	1	blindfold	counterclockwise	practice	Guided	1	0.5	-0.25	36.76575	-0.30411	-1.44937	-0.84927	1.0028546222065	-8.235036	1.253815	1.214102
Trial1	2	1	blindfold	counterclockwise	practice	Guided	1	0.5	-0.25	36.78577	-0.30411	-1.44938	-0.84171	0.998355431329327	-8.275752	1.418856	1.250216
Trial1	2	1	blindfold	counterclockwise	practice	Guided	1	0.5	-0.25	36.80579	-0.30413	-1.44933	-0.83415	0.993909593011909	-8.381293	1.389233	1.352748
Trial1	2	1	blindfold	counterclockwise	practice	Guided	1	0.5	-0.25	36.82581	-0.30417	-1.44929	-0.81897	0.985097066289967	-8.422458	1.49926	1.473685
Trial1	2	1	blindfold	counterclockwise	practice	Guided	1	0.5	-0.25	36.84583	-0.30429	-1.4492	-0.81124	0.980751118182587	-8.741529	1.528882	1.34488
Trial1	2	1	blindfold	counterclockwise	practice	Guided	1	0.5	-0.25	36.86584	-0.30435	-1.44922	-0.80366	0.976482636212181	-8.827619	1.469637	1.217925
Trial1	2	1	blindfold	counterclockwise	practice	Guided	1	0.5	-0.25	36.88574	-0.30441	-1.44927	-0.79637	0.972417380098142	-8.99793	1.444246	1.398954
Trial1	2	1	blindfold	counterclockwise	practice	Guided	1	0.5	-0.25	36.90576	-0.30447	-1.44928	-0.78934	0.96853479106557	-9.038974	1.516187	1.14829
Trial1	2	1	blindfold	counterclockwise	practice	Guided	1	0.5	-0.25	36.92578	-0.30451	-1.44926	-0.77604	0.961225486546481	-9.067121	1.355379	1.069106
Trial1	2	1	blindfold	counterclockwise	practice	Guided	1	0.5	-0.25	36.9458	-0.30461	-1.44922	-0.76986	0.957941399329217	-9.464521	1.820877	1.274248
Trial1	2	1	blindfold	counterclockwise	practice	Guided	1	0.5	-0.25	36.96582	-0.30468	-1.44915	-0.76377	0.954709108953976	-9.382933	1.719313	1.20337
Trial1	2	1	blindfold	counterclockwise	practice	Guided	1	0.5	-0.25	36.98584	-0.30472	-1.44916	-0.75789	0.951591557035954	-9.515985	1.605055	1.429221
Trial1	2	1	blindfold	counterclockwise	practice	Guided	1	0.5	-0.25	37.00586	-0.30477	-1.44918	-0.75187	0.948434612764475	-9.635737	1.740472	1.702697
Trial1	2	1	blindfold	counterclockwise	practice	Guided	1	0.5	-0.25	37.02576	-0.3048	-1.44916	-0.73945	0.94194709347446	-9.594686	1.685459	1.578412
Trial1	2	1	blindfold	counterclockwise	practice	Guided	1	0.5	-0.25	37.04578	-0.30477	-1.44919	-0.73356	0.938874347186144	-9.476018	1.643141	1.577949
Trial1	2	1	blindfold	counterclockwise	practice	Guided	1	0.5	-0.25	37.0658	-0.30473	-1.44917	-0.72719	0.935575054634106	-9.330596	1.765863	1.85944
Trial1	2	1	blindfold	counterclockwise	practice	Guided	1	0.5	-0.25	37.08582	-0.30469	-1.44914	-0.72032	0.93205519746312	-9.277294	1.719313	1.849199
Trial1	2	1	blindfold	counterclockwise	practice	Guided	1	0.5	-0.25	37.10583	-0.30463	-1.44915	-0.71345	0.928555529379695	-9.238362	1.533114	1.67839
Trial1	2	1	blindfold	counterclockwise	practice	Guided	1	0.5	-0.25	37.12585	-0.3046	-1.44921	-0.69893	0.921368182677687	-9.184069	1.435783	1.566265
Trial1	2	1	blindfold	counterclockwise	practice	Guided	1	0.5	-0.25	37.14575	-0.30463	-1.44926	-0.69127	0.917686581861919	-9.281727	1.685459	1.910652
Trial1	2	1	blindfold	counterclockwise	practice	Guided	1	0.5	-0.25	37.16577	-0.30464	-1.44919	-0.68343	0.913951338336862	-9.203774	1.668532	1.687419
Trial1	2	1	blindfold	counterclockwise	practice	Guided	1	0.5	-0.25	37.18579	-0.30461	-1.4492	-0.67502	0.909966624400128	-9.158346	1.444246	1.822509
Trial1	2	1	blindfold	counterclockwise	practice	Guided	1	0.5	-0.25	37.20581	-0.30461	-1.44923	-0.66651	0.906023091836964	-9.251824	1.727777	1.931935
Trial1	2	1	blindfold	counterclockwise	practice	Guided	1	0.5	-0.25	37.22583	-0.3046	-1.44917	-0.64883	0.898023678301707	-9.067661	1.634677	1.695333
Trial1	2	1	blindfold	counterclockwise	practice	Guided	1	0.5	-0.25	37.24585	-0.30448	-1.44928	-0.64001	0.894033498282106	-8.894227	1.440015	1.501864
Trial1	2	1	blindfold	counterclockwise	practice	Guided	1	0.5	-0.25	37.26575	-0.30443	-1.44929	-0.63122	0.890188919938378	-8.774447	1.363842	1.43337
Trial1	2	1	blindfold	counterclockwise	practice	Guided	1	0.5	-0.25	37.28577	-0.30438	-1.44931	-0.62219	0.886314040786188	-8.68618	1.351147	1.391702
Trial1	2	1	blindfold	counterclockwise	practice	Guided	1	0.5	-0.25	37.30579	-0.30434	-1.44931	-0.61354	0.882680106596625	-8.624287	1.456942	1.287585
Trial1	2	1	blindfold	counterclockwise	practice	Guided	1	0.5	-0.25	37.32581	-0.30432	-1.4493	-0.59642	0.875749669757638	-8.637509	1.266511	1.185281
Trial1	2	1	blindfold	counterclockwise	practice	Guided	1	0.5	-0.25	37.34583	-0.30429	-1.44939	-0.58804	0.872441079027731	-8.635128	1.401928	1.416716
Trial1	2	1	blindfold	counterclockwise	practice	Guided	1	0.5	-0.25	37.36584	-0.30429	-1.44933	-0.57973	0.869255022365881	-8.492195	1.321524	0.932013
Trial1	2	1	blindfold	counterclockwise	practice	Guided	1	0.5	-0.25	37.38574	-0.30427	-1.44934	-0.57205	0.86635236386291	-8.50887	1.211497	0.937376
Trial1	2	1	blindfold	counterclockwise	practice	Guided	1	0.5	-0.25	37.40576	-0.30425	-1.44936	-0.56479	0.86366128560247	-8.475786	1.380769	0.919308
Trial1	2	1	blindfold	counterclockwise	practice	Guided	1	0.5	-0.25	37.42578	-0.30423	-1.44932	-0.55158	0.858915830428766	-8.403835	1.35961	0.734133
Trial1	2	1	blindfold	counterclockwise	practice	Guided	1	0.5	-0.25	37.4458	-0.30411	-1.44939	-0.54623	0.856939379783718	-8.070904	1.169179	0.60468
Trial1	2	1	blindfold	counterclockwise	practice	Guided	1	0.5	-0.25	37.46582	-0.30404	-1.4494	-0.54146	0.855236350924652	-7.976571	1.14802	0.354771
Trial1	2	1	blindfold	counterclockwise	practice	Guided	1	0.5	-0.25	37.48584	-0.30398	-1.44944	-0.53739	0.853801403951708	-7.811281	0.915271	0.198947
Trial1	2	1	blindfold	counterclockwise	practice	Guided	1	0.5	-0.25	37.50586	-0.30392	-1.44952	-0.53413	0.852653042937911	-7.783671	0.978748	0.312261
Trial1	2	1	blindfold	counterclockwise	practice	Guided	1	0.5	-0.25	37.52576	-0.3039	-1.44952	-0.52896	0.850925314753541	-7.83855	1.02953	0.590345
Trial1	2	1	blindfold	counterclockwise	practice	Guided	1	0.5	-0.25	37.54578	-0.30392	-1.4495	-0.52705	0.850319987015805	-7.861938	0.991444	0.633904
Trial1	2	1	blindfold	counterclockwise	practice	Guided	1	0.5	-0.25	37.5658	-0.30393	-1.44951	-0.52547	0.849815979514391	-7.882778	0.906808	0.685671
Trial1	2	1	blindfold	counterclockwise	practice	Guided	1	0.5	-0.25	37.58582	-0.30392	-1.44953	-0.52437	0.849450571028907	-7.744941	0.856026	0.598851
Trial1	2	1	blindfold	counterclockwise	practice	Guided	1	0.5	-0.25	37.60583	-0.30388	-1.44955	-0.52382	0.849235213153656	-7.566015	0.834867	0.437986
Trial1	2	1	blindfold	counterclockwise	practice	Guided	1	0.5	-0.25	37.62585	-0.3038	-1.44958	-0.52384	0.849165926077264	-7.310398	0.648668	0.104168
Trial1	2	1	blindfold	counterclockwise	practice	Guided	1	0.5	-0.25	37.64575	-0.30361	-1.44962	-0.52412	0.849076431795616	-6.686563	0.166155	-0.967021
Trial1	2	1	blindfold	counterclockwise	practice	Guided	1	0.5	-0.25	37.66577	-0.30344	-1.44974	-0.52505	0.849216325625167	-6.42557	0.0011006	-1.369158
Trial1	2	1	blindfold	counterclockwise	practice	Guided	1	0.5	-0.25	37.68579	-0.30325	-1.44991	-0.52666	0.849559478711793	-6.262496	-0.134291	-1.508314
Trial1	2	1	blindfold	counterclockwise	practice	Guided	1	0.5	-0.25	37.70581	-0.30313	-1.45006	-0.52912	0.850250426800251	-6.124775	-0.15118	-1.646281
Trial1	2	1	blindfold	counterclockwise	practice	Guided	1	0.5	-0.25	37.72583	-0.30307	-1.45008	-0.53738	0.852941220820435	-6.053896	0.0054136	-1.771675
Trial1	2	1	blindfold	counterclockwise	practice	Guided	1	0.5	-0.25	37.74585	-0.303	-1.44995	-0.54348	0.854950000335685	-5.990377	0.022299	-2.317723
Trial1	2	1	blindfold	counterclockwise	practice	Guided	1	0.5	-0.25	37.76575	-0.30299	-1.44998	-0.55096	0.857537110180062	-6.01749	-0.041171	-2.279252
Trial1	2	1	blindfold	counterclockwise	practice	Guided	1	0.5	-0.25	37.78577	-0.303	-1.45002	-0.56001	0.860764320227098	-6.060368	0.043463	-2.188642
Trial1	2	1	blindfold	counterclockwise	practice	Guided	1	0.5	-0.25	37.80579	-0.30301	-1.44999	-0.5702	0.864495889846243	-6.007243	0.039214	-2.327101
Trial1	2	1	blindfold	counterclockwise	practice	Guided	1	0.5	-0.25	37.82581	-0.30299	-1.44998	-0.59532	0.874093166715107	-5.928927	0.0011196	-2.470945
Trial1	2	1	blindfold	counterclockwise	practice	Guided	1	0.5	-0.25	37.84583	-0.30295	-1.44991	-0.60954	0.879771388168166	-5.930281	0.352259	-2.145288
Trial1	2	1	blindfold	counterclockwise	practice	Guided	1	0.5	-0.25	37.86584	-0.30295	-1.44984	-0.62526	0.886311885481808	-5.900832	0.377542	-2.04612
Trial1	2	1	blindfold	counterclockwise	practice	Guided	1	0.5	-0.25	37.88574	-0.30295	-1.4498	-0.64118	0.893168780245049	-5.886385	0.500169	-2.305847
Trial1	2	1	blindfold	counterclockwise	practice	Guided	1	0.5	-0.25	37.90576	-0.30293	-1.4498	-0.65945	0.901302323776086	-5.779243	0.140396	-2.472418
Trial1	2	1	blindfold	counterclockwise	practice	Guided	1	0.5	-0.25	37.92578	-0.30289	-1.4499	-0.69794	0.919392512950171	-5.789121	0.267321	-2.231328
Trial1	2	1	blindfold	counterclockwise	practice	Guided	1	0.5	-0.25	37.9458	-0.30289	-1.44973	-0.71919	0.929930972694122	-5.783795	0.643895	-1.611591
Trial1	2	1	blindfold	counterclockwise	practice	Guided	1	0.5	-0.25	37.96582	-0.30287	-1.4497	-0.73956	0.940355915067516	-5.67186	0.571907	-1.434095
Trial1	2	1	blindfold	counterclockwise	practice	Guided	1	0.5	-0.25	37.98584	-0.30287	-1.4497	-0.7603	0.951318230980371	-5.739018	0.673454	-1.612913
Trial1	2	1	blindfold	counterclockwise	practice	Guided	1	0.5	-0.25	38.00586	-0.30288	-1.44974	-0.7812	0.96269917843441	-5.755162	0.275587	-1.126814
Trial1	2	1	blindfold	counterclockwise	practice	Guided	1	0.5	-0.25	38.02576	-0.3029	-1.44981	-0.82305	0.986425245036266	-5.739978	0.419363	-0.980002
Trial1	2	1	blindfold	counterclockwise	practice	Guided	1	0.5	-0.25	38.04578	-0.30285	-1.4497	-0.84297	0.998088960170251	-5.668547	0.757873	-0.519223
Trial1	2	1	blindfold	counterclockwise	practice	Guided	1	0.5	-0.25	38.0658	-0.30279	-1.44961	-0.86339	1.01030639696541	-5.261832	0.546283	-1.003461
Trial1	2	1	blindfold	counterclockwise	practice	Guided	1	0.5	-0.25	38.08582	-0.3027	-1.44969	-0.88322	1.02239660853013	-5.266075	0.228828	-0.97857
Trial1	2	1	blindfold	counterclockwise	practice	Guided	1	0.5	-0.25	38.10583	-0.30263	-1.44983	-0.90283	1.03460231180472	-5.148024	0.287998	-0.663704
Trial1	2	1	blindfold	counterclockwise	practice	Guided	1	0.5	-0.25	38.12585	-0.30258	-1.44983	-0.94073	1.0588874133154	-5.099208	0.4487	-0.415469
Trial1	2	1	blindfold	counterclockwise	practice	Guided	1	0.5	-0.25	38.14575	-0.30248	-1.44977	-0.96004	1.0715087355609	-4.898665	0.507791	-1.048108
Trial1	2	1	blindfold	counterclockwise	practice	Guided	1	0.5	-0.25	38.16577	-0.30246	-1.44976	-0.97856	1.08385502098682	-5.065906	0.452662	-0.706787
Trial1	2	1	blindfold	counterclockwise	practice	Guided	1	0.5	-0.25	38.18579	-0.30252	-1.44973	-0.99812	1.09714261182325	-5.258928	0.786962	-0.51193
Trial1	2	1	blindfold	counterclockwise	practice	Guided	1	0.5	-0.25	38.20581	-0.30262	-1.44962	-1.01505	1.10882832592402	-5.43939	0.926612	-0.039324
Trial1	2	1	blindfold	counterclockwise	practice	Guided	1	0.5	-0.25	38.22583	-0.3027	-1.44955	-1.0455	1.13010947912576	-5.582094	0.994321	0.089234
Trial1	2	1	blindfold	counterclockwise	practice	Guided	1	0.5	-0.25	38.24585	-0.30285	-1.44947	-1.05477	1.13675981487736	-5.773906	0.880062	-0.335431
Trial1	2	1	blindfold	counterclockwise	practice	Guided	1	0.5	-0.25	38.26575	-0.30286	-1.44948	-1.05373	1.13603085212299	-5.774964	1.332865	-1.504735
Trial1	2	1	blindfold	counterclockwise	practice	Guided	1	0.5	-0.25	38.28577	-0.30282	-1.4495	-1.05205	1.13481458455832	-4.804778	-0.406407	-2.655435
Trial1	2	1	blindfold	counterclockwise	practice	Guided	1	0.5	-0.25	38.30579	-0.30256	-1.44995	-1.05137	1.13415011027834	-4.363636	-0.672997	-2.196699
Trial1	2	1	blindfold	counterclockwise	practice	Guided	1	0.5	-0.25	38.32581	-0.30231	-1.45019	-1.05102	1.13372591491339	-4.122086	0.236847	-1.825327
Trial1	2	1	blindfold	counterclockwise	practice	Guided	1	0.5	-0.25	38.34583	-0.30219	-1.45007	-1.05103	1.13364806267808	-4.267733	-0.237149	-1.963152
Trial1	2	1	blindfold	counterclockwise	practice	Guided	1	0.5	-0.25	38.36584	-0.30219	-1.45007	-1.05103	1.13364806267808	-4.463081	-0.080503	-2.297849
Trial1	2	1	blindfold	counterclockwise	practice	Guided	1	0.5	-0.25	38.38574	-0.30223	-1.45007	-1.05099	1.13364806289805	-5.182381	0.177614	-1.780208
Trial1	2	1	blindfold	counterclockwise	practice	Guided	1	0.5	-0.25	38.40576	-0.30242	-1.45004	-1.05092	1.13373308262281	-5.448721	0.283342	-1.349174
Trial1	2	1	blindfold	counterclockwise	practice	Guided	1	0.5	-0.25	38.42578	-0.30258	-1.45	-1.05082	1.13377569032232	-5.369274	0.367887	-1.174764
Trial1	2	1	blindfold	counterclockwise	practice	Guided	1	0.5	-0.25	38.4458	-0.30261	-1.44997	-1.0508	1.13378278930513	-5.191168	0.113792	-1.16945
Trial1	2	1	blindfold	counterclockwise	practice	Guided	1	0.5	-0.25	38.46582	-0.3026	-1.44997	-1.0508	1.13377570066799	-4.868737	-0.085101	-1.454327
Trial1	2	1	blindfold	counterclockwise	practice	Guided	1	0.5	-0.25	38.48584	-0.30253	-1.44998	-1.0508	1.13372614473188	-4.67805	-0.233163	-1.567983
Trial1	2	1	blindfold	counterclockwise	practice	Guided	1	0.5	-0.25	38.50586	-0.30245	-1.44999	-1.0508	1.13366952407156	-4.598985	-0.351574	-1.584465
Trial1	2	1	blindfold	counterclockwise	practice	Guided	1	0.5	-0.25	38.52576	-0.30241	-1.45001	-1.05079	1.13363422547191	-4.58811	-0.389554	-1.627287
Trial1	2	1	blindfold	counterclockwise	practice	Guided	1	0.5	-0.25	38.54578	-0.30238	-1.45003	-1.05078	1.13360582546802	-4.773359	-0.24973	-1.403383
Trial1	2	1	blindfold	counterclockwise	practice	Guided	1	0.5	-0.25	38.5658	-0.30239	-1.45003	-1.05077	1.13360592389887	-4.865719	-0.215803	-1.298477
Trial1	2	1	blindfold	counterclockwise	practice	Guided	1	0.5	-0.25	38.58582	-0.30239	-1.45003	-1.05075	1.13359177696342	-5.001443	-0.245363	-1.190316
Trial1	2	1	blindfold	counterclockwise	practice	Guided	1	0.5	-0.25	38.60583	-0.30242	-1.45004	-1.05074	1.1336059254333	-5.108838	-0.28338	-1.126423
Trial1	2	1	blindfold	counterclockwise	practice	Guided	1	0.5	-0.25	38.62585	-0.30245	-1.45005	-1.0507	1.13359896089565	-5.143385	-0.338308	-1.141888
Trial1	2	1	blindfold	counterclockwise	practice	Guided	1	0.5	-0.25	38.64575	-0.30248	-1.45006	-1.05069	1.13361302710419	-5.125818	-0.321202	-1.028276
Trial1	2	1	blindfold	counterclockwise	practice	Guided	1	0.5	-0.25	38.66577	-0.30249	-1.45007	-1.05068	1.13361304300472	-5.030746	-0.321111	-1.07363
Trial1	2	1	blindfold	counterclockwise	practice	Guided	1	0.5	-0.25	38.68579	-0.30249	-1.45007	-1.05067	1.13360605455328	-5.003398	-0.346411	-1.037706
Trial1	2	1	blindfold	counterclockwise	practice	Guided	1	0.5	-0.25	38.70581	-0.30249	-1.45008	-1.05066	1.1335989819477	-4.964253	-0.329385	-1.014008
Trial1	2	1	blindfold	counterclockwise	practice	Guided	1	0.5	-0.25	38.72583	-0.30249	-1.45008	-1.05064	1.13358483686952	-4.923058	-0.392762	-1.028139
Trial1	2	1	blindfold	counterclockwise	practice	Guided	1	0.5	-0.25	38.74585	-0.30248	-1.45009	-1.05062	1.13356360306536	-4.806553	-0.227554	-0.996236
Trial1	2	1	blindfold	counterclockwise	practice	Guided	1	0.5	-0.25	38.76575	-0.30246	-1.45009	-1.05061	1.13354247926633	-4.724414	-0.142865	-0.95226
Trial1	2	1	blindfold	counterclockwise	practice	Guided	1	0.5	-0.25	38.78577	-0.30244	-1.45009	-1.0506	1.13352122911967	-4.609175	-0.096283	-0.931775
Trial1	2	1	blindfold	counterclockwise	practice	Guided	1	0.5	-0.25	38.80579	-0.3024	-1.45008	-1.05059	1.13348584380182	-4.495744	-0.100494	-0.953569
Trial1	2	1	blindfold	counterclockwise	practice	Guided	1	0.5	-0.25	38.82581	-0.30234	-1.45008	-1.05056	1.13342215731105	-4.372041	-0.058157	-0.933483
Trial1	2	1	blindfold	counterclockwise	practice	Guided	1	0.5	-0.25	38.84583	-0.30219	-1.45006	-1.05053	1.13329476180496	-3.979873	0.19995	-0.776657
Trial1	2	1	blindfold	counterclockwise	practice	Guided	1	0.5	-0.25	38.86584	-0.30207	-1.45003	-1.05049	1.13318162465103	-3.74739	0.360673	-0.689269
Trial1	2	1	blindfold	counterclockwise	practice	Guided	1	0.5	-0.25	38.88574	-0.30194	-1.44998	-1.05048	1.13308252018121	-3.512593	0.390189	-0.74598
Trial1	2	1	blindfold	counterclockwise	practice	Guided	1	0.5	-0.25	38.90576	-0.30182	-1.44996	-1.05048	1.13299760448088	-3.122002	0.398548	-0.92369
Trial1	2	1	blindfold	counterclockwise	practice	Guided	1	0.5	-0.25	38.92578	-0.30166	-1.44995	-1.05049	1.13289144780036	-2.888269	0.34343	-1.005765
Trial1	2	1	blindfold	counterclockwise	practice	Guided	1	0.5	-0.25	38.9458	-0.30135	-1.44993	-1.0505	1.13267909584523	-2.215714	0.351694	-1.127716
Trial1	2	1	blindfold	counterclockwise	practice	Guided	1	0.5	-0.25	38.96582	-0.3012	-1.44992	-1.05051	1.13258014384533	-1.955001	0.266978	-1.156366
Trial1	2	1	blindfold	counterclockwise	practice	Guided	1	0.5	-0.25	38.98584	-0.30106	-1.44991	-1.05052	1.13248820192603	-1.697964	0.271137	-1.204901
Trial1	2	1	blindfold	counterclockwise	practice	Guided	1	0.5	-0.25	39.00586	-0.30095	-1.44991	-1.05053	1.13241736980842	-1.53648	0.203363	-1.292262
Trial1	2	1	blindfold	counterclockwise	practice	Guided	1	0.5	-0.25	39.02576	-0.30089	-1.44991	-1.05057	1.13240325534309	-1.606727	-0.020959	-1.268438
Trial1	2	1	blindfold	counterclockwise	practice	Guided	1	0.5	-0.25	39.04578	-0.30084	-1.44994	-1.0506	1.13238914733036	-1.527202	-0.135182	-1.373146
Trial1	2	1	blindfold	counterclockwise	practice	Guided	1	0.5	-0.25	39.0658	-0.30082	-1.44996	-1.05062	1.13238905915736	-1.51083	-0.152063	-1.369458
Trial1	2	1	blindfold	counterclockwise	practice	Guided	1	0.5	-0.25	39.08582	-0.3008	-1.44998	-1.05063	1.13238199710844	-1.51047	-0.215484	-1.378094
Trial1	2	1	blindfold	counterclockwise	practice	Guided	1	0.5	-0.25	39.10583	-0.30079	-1.45	-1.05063	1.13237493678385	-1.416376	-0.194266	-1.356682
Trial1	2	1	blindfold	counterclockwise	practice	Guided	1	0.5	-0.25	39.12585	-0.30077	-1.45	-1.05063	1.13236077411613	-1.359973	-0.198442	-1.325196
Trial1	2	1	blindfold	counterclockwise	practice	Guided	1	0.5	-0.25	39.14575	-0.30073	-1.45002	-1.05063	1.1323324914614	-1.32732	-0.291402	-1.254579
Trial1	2	1	blindfold	counterclockwise	practice	Guided	1	0.5	-0.25	39.16577	-0.30073	-1.45003	-1.05063	1.1323324914614	-1.311297	-0.219392	-1.27645
Trial1	2	1	blindfold	counterclockwise	practice	Guided	1	0.5	-0.25	39.18579	-0.30072	-1.45003	-1.05063	1.13232543144537	-1.324613	-0.219328	-1.242266
Trial1	2	1	blindfold	counterclockwise	practice	Guided	1	0.5	-0.25	39.20581	-0.30072	-1.45003	-1.05063	1.13232543144537	-1.264882	-0.181189	-1.181004
Trial1	2	1	blindfold	counterclockwise	practice	Guided	1	0.5	-0.25	39.22583	-0.3007	-1.45004	-1.05061	1.13229721412679	-1.149827	-0.189602	-1.164719
Trial1	2	1	blindfold	counterclockwise	practice	Guided	1	0.5	-0.25	39.24585	-0.30061	-1.45005	-1.05058	1.13221232878621	-0.924552	-0.185255	-1.064883
Trial1	2	1	blindfold	counterclockwise	practice	Guided	1	0.5	-0.25	39.26575	-0.30055	-1.45006	-1.05054	1.13214156405123	-0.809765	-0.049803	-0.937775
Trial1	2	1	blindfold	counterclockwise	practice	Guided	1	0.5	-0.25	39.28577	-0.30048	-1.45004	-1.0505	1.13206376103426	-0.72376	0.06022	-0.90755
Trial1	2	1	blindfold	counterclockwise	practice	Guided	1	0.5	-0.25	39.30579	-0.30043	-1.45001	-1.05046	1.13200016155085	-0.716292	0.081356	-0.831632
Trial1	2	1	blindfold	counterclockwise	practice	Guided	1	0.5	-0.25	39.32581	-0.3004	-1.45	-1.05043	1.13195778289586	-0.605287	0.068636	-0.810934
Trial1	2	1	blindfold	counterclockwise	practice	Guided	1	0.5	-0.25	39.34583	-0.30032	-1.45001	-1.05041	1.13188706207471	-0.450403	-0.1514	-0.758217
Trial1	2	1	blindfold	counterclockwise	practice	Guided	1	0.5	-0.25	39.36584	-0.30028	-1.45003	-1.0504	1.13185170225982	-0.360785	-0.202132	-0.745083
Trial1	2	1	blindfold	counterclockwise	practice	Guided	1	0.5	-0.25	39.38574	-0.30024	-1.45005	-1.0504	1.13182340312699	-0.293773	-0.210539	-0.764871
Trial1	2	1	blindfold	counterclockwise	practice	Guided	1	0.5	-0.25	39.40576	-0.30022	-1.45006	-1.0504	1.13180928543259	-0.341636	-0.244335	-0.796726
Trial1	2	1	blindfold	counterclockwise	practice	Guided	1	0.5	-0.25	39.42578	-0.30022	-1.45006	-1.05044	1.13183752734879	-0.464146	-0.311967	-0.791526
Trial1	2	1	blindfold	counterclockwise	practice	Guided	1	0.5	-0.25	39.4458	-0.30034	-1.45015	-1.05048	1.13195068528169	-1.233323	-0.671558	-1.051112
Trial1	2	1	blindfold	counterclockwise	practice	Guided	1	0.5	-0.25	39.46582	-0.30052	-1.45025	-1.05049	1.13208504530373	-1.850456	-0.832366	-1.022061
Trial1	2	1	blindfold	counterclockwise	practice	Guided	1	0.5	-0.25	39.48584	-0.30077	-1.4503	-1.0505	1.13226882146893	-2.619171	-0.777353	-1.06835
Trial1	2	1	blindfold	counterclockwise	practice	Guided	1	0.5	-0.25	39.50586	-0.30114	-1.45031	-1.0505	1.13253054344393	-3.546086	-0.768889	-1.071674
Trial1	2	1	blindfold	counterclockwise	practice	Guided	1	0.5	-0.25	39.52576	-0.3016	-1.45032	-1.0505	1.13285598837316	-4.530573	-0.811207	-0.990504
Trial1	2	1	blindfold	counterclockwise	practice	Guided	1	0.5	-0.25	39.54578	-0.30264	-1.45032	-1.05052	1.13360633625797	-6.753351	-0.599617	-1.161353
Trial1	2	1	blindfold	counterclockwise	practice	Guided	1	0.5	-0.25	39.5658	-0.3032	-1.45033	-1.05055	1.13402404174916	-7.874546	-0.938161	-1.523494
Trial1	2	1	blindfold	counterclockwise	practice	Guided	1	0.5	-0.25	39.58582	-0.30374	-1.45035	-1.05066	1.13448421648187	-8.769818	-1.42905	-2.047656
Trial1	2	1	blindfold	counterclockwise	practice	Guided	1	0.5	-0.25	39.60583	-0.3042	-1.45045	-1.05077	1.1348877889968	-9.619754	-1.864925	-2.404518
Trial1	2	1	blindfold	counterclockwise	practice	Guided	1	0.5	-0.25	39.62585	-0.30457	-1.45055	-1.05084	1.13519936831974	-10.28675	-1.911475	-2.350021
Trial1	2	1	blindfold	counterclockwise	practice	Guided	1	0.5	-0.25	39.64575	-0.30511	-1.45062	-1.05087	1.13560324927531	-11.0806	-1.746435	-2.403147
Trial1	2	1	blindfold	counterclockwise	practice	Guided	1	0.5	-0.25	39.66577	-0.30531	-1.45064	-1.05089	1.13575919803091	-11.65661	-1.73374	-2.188317
Trial1	2	1	blindfold	counterclockwise	practice	Guided	1	0.5	-0.25	39.68579	-0.30557	-1.45067	-1.0509	1.13595062263114	-12.31077	-1.797217	-2.032466
Trial1	2	1	blindfold	counterclockwise	practice	Guided	1	0.5	-0.25	39.70581	-0.30586	-1.45069	-1.05092	1.13617041942647	-12.91759	-1.915707	-2.251354
Trial1	2	1	blindfold	counterclockwise	practice	Guided	1	0.5	-0.25	39.72583	-0.30618	-1.45071	-1.05097	1.13643268958873	-13.72724	-1.797217	-2.262207
Trial1	2	1	blindfold	counterclockwise	practice	Guided	1	0.5	-0.25	39.74585	-0.30687	-1.45074	-1.05098	1.13692925637781	-14.99434	-1.4756	-2.269314
Trial1	2	1	blindfold	counterclockwise	practice	Guided	1	0.5	-0.25	39.76575	-0.30719	-1.45074	-1.05101	1.13717753146117	-15.60783	-1.509454	-2.347902
Trial1	2	1	blindfold	counterclockwise	practice	Guided	1	0.5	-0.25	39.78577	-0.30749	-1.45075	-1.05103	1.13740459402559	-16.19781	-1.797217	-2.469819
Trial1	2	1	blindfold	counterclockwise	practice	Guided	1	0.5	-0.25	39.80579	-0.30778	-1.45077	-1.05106	1.13763165265297	-16.63558	-2.093443	-2.695882
Trial1	2	1	blindfold	counterclockwise	practice	Guided	1	0.5	-0.25	39.82581	-0.30801	-1.4508	-1.05112	1.137837203789	-17.07481	-2.203469	-2.828864
Trial1	2	1	blindfold	counterclockwise	practice	Guided	1	0.5	-0.25	39.84583	-0.30839	-1.45085	-1.05114	1.13812108278689	-17.78467	-2.148456	-2.813915
Trial1	2	1	blindfold	counterclockwise	practice	Guided	1	0.5	-0.25	39.86584	-0.30857	-1.45086	-1.05115	1.13825599330141	-18.19297	-2.025734	-2.655303
Trial1	2	1	blindfold	counterclockwise	practice	Guided	1	0.5	-0.25	39.88574	-0.30875	-1.45088	-1.05116	1.13839091637892	-18.61744	-1.987648	-2.480128
Trial1	2	1	blindfold	counterclockwise	practice	Guided	1	0.5	-0.25	39.90576	-0.30893	-1.45089	-1.05117	1.13852585201495	-18.89306	-2.072284	-2.581977
Trial1	2	1	blindfold	counterclockwise	practice	Guided	1	0.5	-0.25	39.92578	-0.30911	-1.45091	-1.05119	1.13866784594303	-19.39951	-2.148456	-2.440745
Trial1	2	1	blindfold	counterclockwise	practice	Guided	1	0.5	-0.25	39.9458	-0.30957	-1.45095	-1.05119	1.13899475605927	-20.46642	-2.288105	-2.520531
Trial1	2	1	blindfold	counterclockwise	practice	Guided	1	0.5	-0.25	39.96582	-0.30985	-1.45096	-1.0512	1.13920082775987	-20.96948	-2.22886	-2.589869
[truncated: 13,106 more rows]
