# Supplementary material for: Assessing kinesthetic proprioceptive function of the upper limb: a novel dynamic movement reproduction task using a robotic arm
Source: PeerJ. 2021 May 3;9:e11301. doi: 10.7717/peerj.11301 (PMC8101453; doi:10.7717/peerj.11301)
Supplement: Supplemental Information 1 [file peerj-09-11301-s001.zip › DMR raw data_Study 1/Session 1/HMData_PP02-1_2019-06-12-17-07-31.txt]

Trial1	2	1	blindfold	counterclockwise	practice	Guided	1	0.5	-0.25	0	0.44994	-1.45	-1.05	0.801564674687031	-0.012016	0.0042402	-0.022542
Trial1	2	1	blindfold	counterclockwise	practice	Guided	1	0.5	-0.25	0.01976013	0.44994	-1.45	-1.05	0.801564674687031	-0.012555	-0.01692	-0.0090636
Trial1	2	1	blindfold	counterclockwise	practice	Guided	1	0.5	-0.25	0.0397644	0.44994	-1.45	-1.05	0.801564674687031	-0.0057246	0.0042383	0.011784
Trial1	2	1	blindfold	counterclockwise	practice	Guided	1	0.5	-0.25	0.05975342	0.44994	-1.45	-1.05	0.801564674687031	-0.012545	-0.021154	-0.014093
Trial1	2	1	blindfold	counterclockwise	practice	Guided	1	0.5	-0.25	0.07975769	0.44994	-1.45	-1.05	0.801564674687031	-0.0043665	0.0042336	-0.020917
Trial1	2	1	blindfold	counterclockwise	practice	Guided	1	0.5	-0.25	0.09976196	0.44994	-1.45	-1.05	0.801564674687031	-0.0083177	3.2589E-07	-0.013821
Trial1	2	1	blindfold	counterclockwise	practice	Guided	1	0.5	-0.25	0.1197662	0.44994	-1.45	-1.05	0.801564674687031	-0.037067	0.0084633	-0.028379
Trial1	2	1	blindfold	counterclockwise	practice	Guided	1	0.5	-0.25	0.1397552	0.44993	-1.45	-1.05	0.801565300126034	0.0030077	0.021158	0.0081083
Trial1	2	1	blindfold	counterclockwise	practice	Guided	1	0.5	-0.25	0.1597595	0.44993	-1.45	-1.05	0.801565300126034	-0.0014806	-2.3173E-06	0.012067
Trial1	2	1	blindfold	counterclockwise	practice	Guided	1	0.5	-0.25	0.1797638	0.44993	-1.45	-1.05	0.801565300126034	0.0072379	0.021157	0.0083851
Trial1	2	1	blindfold	counterclockwise	practice	Guided	1	0.5	-0.25	0.1997528	0.44993	-1.45	-1.05	0.801565300126034	0.012812	-2.986E-06	-0.012458
Trial1	2	1	blindfold	counterclockwise	practice	Guided	1	0.5	-0.25	0.2197571	0.44993	-1.45	-1.05	0.801565300126034	0.016227	0.038081	0.00048223
Trial1	2	1	blindfold	counterclockwise	practice	Guided	1	0.5	-0.25	0.2397614	0.44993	-1.45	-1.05	0.801565300126034	-0.029686	-0.025397	-0.010931
Trial1	2	1	blindfold	counterclockwise	practice	Guided	1	0.5	-0.25	0.2597656	0.44993	-1.45	-1.05	0.801565300126034	-0.0048836	0.0084596	0.011
Trial1	2	1	blindfold	counterclockwise	practice	Guided	1	0.5	-0.25	0.2797546	0.44993	-1.45	-1.05	0.801565300126034	-0.0099155	0.02962	0.011542
Trial1	2	1	blindfold	counterclockwise	practice	Guided	1	0.5	-0.25	0.2997589	0.44993	-1.45	-1.05	0.801565300126034	-0.012248	0.0042284	-0.018289
Trial1	2	1	blindfold	counterclockwise	practice	Guided	1	0.5	-0.25	0.3197632	0.44992	-1.45	-1.05	0.801565923827663	-0.0096405	0.016923	-0.0048072
Trial1	2	1	blindfold	counterclockwise	practice	Guided	1	0.5	-0.25	0.3397675	0.44992	-1.45	-1.05	0.801565923827663	0.0064437	0.016921	0.021073
Trial1	2	1	blindfold	counterclockwise	practice	Guided	1	0.5	-0.25	0.3597565	0.44992	-1.45	-1.05	0.801565923827663	-0.0048717	0.016921	-0.00084985
Trial1	2	1	blindfold	counterclockwise	practice	Guided	1	0.5	-0.25	0.3797607	0.44992	-1.45	-1.05	0.801565923827663	-0.018892	-0.0042399	0.019459
Trial1	2	1	blindfold	counterclockwise	practice	Guided	1	0.5	-0.25	0.399765	0.44992	-1.45	-1.05	0.801565923827663	0.014892	-8.2936E-06	0.021623
Trial1	2	1	blindfold	counterclockwise	practice	Guided	1	0.5	-0.25	0.419754	0.44992	-1.45	-1.05	0.801565923827663	0.013102	-0.016936	-0.01324
Trial1	2	1	blindfold	counterclockwise	practice	Guided	1	0.5	-0.25	0.4397583	0.44992	-1.45	-1.05	0.801565923827663	0.0043894	-0.012703	-0.012967
Trial1	2	1	blindfold	counterclockwise	practice	Guided	1	0.5	-0.25	0.4597626	0.44992	-1.45	-1.05001	0.801575917845295	-0.021216	-0.012704	-0.026441
Trial1	2	1	blindfold	counterclockwise	practice	Guided	1	0.5	-0.25	0.4797668	0.44991	-1.45	-1.05	0.801566547653158	-0.013039	0.0042245	-0.0055917
Trial1	2	1	blindfold	counterclockwise	practice	Guided	1	0.5	-0.25	0.4997559	0.44991	-1.45	-1.05	0.801566547653158	-0.0088128	-0.025398	-0.0053198
Trial1	2	1	blindfold	counterclockwise	practice	Guided	1	0.5	-0.25	0.5197601	0.44991	-1.45	-1.05	0.801566547653158	-0.026785	-0.012703	0.019479
Trial1	2	1	blindfold	counterclockwise	practice	Guided	1	0.5	-0.25	0.5397644	0.44991	-1.45	-1.05	0.801566547653158	-0.02256	-0.012703	0.010764
Trial1	2	1	blindfold	counterclockwise	practice	Guided	1	0.5	-0.25	0.5597534	0.44991	-1.45	-1.05	0.801566547653158	0.0086266	0.021148	-0.012684
Trial1	2	1	blindfold	counterclockwise	practice	Guided	1	0.5	-0.25	0.5797577	0.44991	-1.45	-1.05	0.801566547653158	0.037922	-0.004242	-0.0065689
Trial1	2	1	blindfold	counterclockwise	practice	Guided	1	0.5	-0.25	0.599762	0.44991	-1.45	-1.05	0.801566547653158	-0.016708	0.012684	-0.014302
Trial1	2	1	blindfold	counterclockwise	practice	Guided	1	0.5	-0.25	0.6197662	0.44991	-1.45	-1.05	0.801566547653158	0.00045682	-1.2353E-05	-0.017443
Trial1	2	1	blindfold	counterclockwise	practice	Guided	1	0.5	-0.25	0.6397552	0.44991	-1.45	-1.05	0.801566547653158	-0.0011629	-0.025403	0.0079003
Trial1	2	1	blindfold	counterclockwise	practice	Guided	1	0.5	-0.25	0.6597595	0.4499	-1.45	-1.05	0.80156717346524	0.011238	-0.029639	-0.011593
Trial1	2	1	blindfold	counterclockwise	practice	Guided	1	0.5	-0.25	0.6797638	0.4499	-1.45	-1.05	0.80156717346524	0.016813	0.046532	-0.0079081
Trial1	2	1	blindfold	counterclockwise	practice	Guided	1	0.5	-0.25	0.6997528	0.4499	-1.45	-1.05	0.80156717346524	-0.032514	0.0084445	-0.03226
Trial1	2	1	blindfold	counterclockwise	practice	Guided	1	0.5	-0.25	0.7197571	0.4499	-1.45	-1.05	0.80156717346524	0.0097172	-0.012715	-0.034321
Trial1	2	1	blindfold	counterclockwise	practice	Guided	1	0.5	-0.25	0.7397614	0.4499	-1.45	-1.05	0.80156717346524	-0.018321	-0.029643	-0.027492
Trial1	2	1	blindfold	counterclockwise	practice	Guided	1	0.5	-0.25	0.7597656	0.4499	-1.45	-1.05	0.80156717346524	0.0025277	0.0084401	-0.0092471
Trial1	2	1	blindfold	counterclockwise	practice	Guided	1	0.5	-0.25	0.7797546	0.4499	-1.45	-1.05	0.80156717346524	0.0027998	-2.4046E-05	0.01241
Trial1	2	1	blindfold	counterclockwise	practice	Guided	1	0.5	-0.25	0.7997589	0.4499	-1.45	-1.05	0.80156717346524	-0.01355	0.01267	0.002885
Trial1	2	1	blindfold	counterclockwise	practice	Guided	1	0.5	-0.25	0.8197632	0.4499	-1.45	-1.05	0.80156717346524	0.0094585	-2.5796E-05	-0.025323
Trial1	2	1	blindfold	counterclockwise	practice	Guided	1	0.5	-0.25	0.8397675	0.4499	-1.45	-1.05	0.80156717346524	0.026083	0.016899	-0.020287
Trial1	2	1	blindfold	counterclockwise	practice	Guided	1	0.5	-0.25	0.8597565	0.4499	-1.45	-1.05	0.80156717346524	-0.02091	0.0084335	-0.027205
Trial1	2	1	blindfold	counterclockwise	practice	Guided	1	0.5	-0.25	0.8797607	0.4499	-1.45	-1.05	0.80156717346524	-0.0050958	0.016897	0.0034389
Trial1	2	1	blindfold	counterclockwise	practice	Guided	1	0.5	-0.25	0.899765	0.44989	-1.45	-1.05	0.801567797538835	-0.0076969	0.0084312	-0.022169
Trial1	2	1	blindfold	counterclockwise	practice	Guided	1	0.5	-0.25	0.919754	0.44989	-1.45	-1.05	0.801567797538835	0.027343	-0.004263	-0.0076068
Trial1	2	1	blindfold	counterclockwise	practice	Guided	1	0.5	-0.25	0.9397583	0.44989	-1.45	-1.05	0.801567797538835	0.0063268	0.012663	-0.042472
Trial1	2	1	blindfold	counterclockwise	practice	Guided	1	0.5	-0.25	0.9597626	0.44989	-1.45	-1.05	0.801567797538835	-0.019548	0.033821	-0.035642
Trial1	2	1	blindfold	counterclockwise	practice	Guided	1	0.5	-0.25	0.9797668	0.44989	-1.45	-1.05	0.801567797538835	-0.022787	-0.025426	0.015039
Trial1	2	1	blindfold	counterclockwise	practice	Guided	1	0.5	-0.25	0.9997559	0.44989	-1.45	-1.05	0.801567797538835	-0.016133	0.01266	-0.022699
Trial1	2	1	blindfold	counterclockwise	practice	Guided	1	0.5	-0.25	1.01976	0.44989	-1.45	-1.05	0.801567797538835	0.0030946	0.016891	0.0082155
Trial1	2	1	blindfold	counterclockwise	practice	Guided	1	0.5	-0.25	1.039764	0.44989	-1.45	-1.05	0.801567797538835	-0.0068736	-3.9326E-05	-0.022694
Trial1	2	1	blindfold	counterclockwise	practice	Guided	1	0.5	-0.25	1.059753	0.44989	-1.45	-1.05	0.801567797538835	0.0086725	0.033815	-0.012624
Trial1	2	1	blindfold	counterclockwise	practice	Guided	1	0.5	-0.25	1.079758	0.44988	-1.45	-1.05	0.801568423599757	0.0010389	0.016885	-0.025832
Trial1	2	1	blindfold	counterclockwise	practice	Guided	1	0.5	-0.25	1.099762	0.44988	-1.45	-1.05	0.801568423599757	0.015774	0.021115	0.0090362
Trial1	2	1	blindfold	counterclockwise	practice	Guided	1	0.5	-0.25	1.119766	0.44988	-1.45	-1.05	0.801568423599757	0.012361	0.016882	-0.0039004
Trial1	2	1	blindfold	counterclockwise	practice	Guided	1	0.5	-0.25	1.139755	0.44988	-1.45	-1.05	0.801568423599757	0.0060768	-0.016974	-0.038223
Trial1	2	1	blindfold	counterclockwise	practice	Guided	1	0.5	-0.25	1.15976	0.44988	-1.45	-1.05	0.801568423599757	0.03294	0.0041828	-0.006767
Trial1	2	1	blindfold	counterclockwise	practice	Guided	1	0.5	-0.25	1.179764	0.44988	-1.45	-1.05	0.801568423599757	0.0084099	0.042268	-0.0083861
Trial1	2	1	blindfold	counterclockwise	practice	Guided	1	0.5	-0.25	1.199753	0.44988	-1.45	-1.05	0.801568423599757	-0.0082115	0.012646	-0.013687
Trial1	2	1	blindfold	counterclockwise	practice	Guided	1	0.5	-0.25	1.219757	0.44988	-1.45	-1.05	0.801568423599757	-0.0098284	0.029572	-0.010813
Trial1	2	1	blindfold	counterclockwise	practice	Guided	1	0.5	-0.25	1.239761	0.44988	-1.45	-1.05	0.801568423599757	-0.0084761	-0.0042825	0.0071615
Trial1	2	1	blindfold	counterclockwise	practice	Guided	1	0.5	-0.25	1.259766	0.44988	-1.45	-1.05	0.801568423599757	-0.001108	-5.1629E-05	0.0079761
Trial1	2	1	blindfold	counterclockwise	practice	Guided	1	0.5	-0.25	1.279755	0.44988	-1.45	-1.05	0.801568423599757	0.00024361	-0.016977	-0.013139
Trial1	2	1	blindfold	counterclockwise	practice	Guided	1	0.5	-0.25	1.299759	0.44988	-1.45	-1.05	0.801568423599757	0.0070706	-0.0042845	0.012741
Trial1	2	1	blindfold	counterclockwise	practice	Guided	1	0.5	-0.25	1.319763	0.44987	-1.45	-1.05	0.801569049785285	0.0028511	-0.025447	0.012473
Trial1	2	1	blindfold	counterclockwise	practice	Guided	1	0.5	-0.25	1.339767	0.44987	-1.45	-1.05	0.801569049785285	0.0073448	-0.025446	0.0085214
Trial1	2	1	blindfold	counterclockwise	practice	Guided	1	0.5	-0.25	1.359756	0.44987	-1.45	-1.05	0.801569049785285	-0.028232	0.046493	-0.029753
Trial1	2	1	blindfold	counterclockwise	practice	Guided	1	0.5	-0.25	1.379761	0.44987	-1.45	-1.05	0.801569049785285	0.0095081	0.0041762	-0.025258
Trial1	2	1	blindfold	counterclockwise	practice	Guided	1	0.5	-0.25	1.399765	0.44987	-1.45	-1.05	0.801569049785285	0.0086993	-0.0042876	-0.012588
Trial1	2	1	blindfold	counterclockwise	practice	Guided	1	0.5	-0.25	1.419754	0.44987	-1.45	-1.05	0.801569049785285	-0.020863	0.0041748	0.0082599
Trial1	2	1	blindfold	counterclockwise	practice	Guided	1	0.5	-0.25	1.439758	0.44987	-1.45	-1.05	0.801569049785285	0.010225	-0.0042923	0.029918
Trial1	2	1	blindfold	counterclockwise	practice	Guided	1	0.5	-0.25	1.459763	0.44987	-1.45	-1.05	0.801569049785285	0.029011	-6.248E-05	0.022555
Trial1	2	1	blindfold	counterclockwise	practice	Guided	1	0.5	-0.25	1.479767	0.44987	-1.45	-1.05	0.801569049785285	0.012119	-0.0042963	0.00035991
Trial1	2	1	blindfold	counterclockwise	practice	Guided	1	0.5	-0.25	1.499756	0.44987	-1.45	-1.05	0.801569049785285	0.0010727	-0.016992	-0.025787
Trial1	2	1	blindfold	counterclockwise	practice	Guided	1	0.5	-0.25	1.51976	0.44986	-1.45	-1.05	0.801569676095418	-0.025342	-0.012762	-0.035582
Trial1	2	1	blindfold	counterclockwise	practice	Guided	1	0.5	-0.25	1.539764	0.44986	-1.45	-1.05	0.801569676095418	-0.025341	-0.0085307	-0.010511
Trial1	2	1	blindfold	counterclockwise	practice	Guided	1	0.5	-0.25	1.559753	0.44986	-1.45	-1.05	0.801569676095418	-0.025337	0.025324	-0.01051
Trial1	2	1	blindfold	counterclockwise	practice	Guided	1	0.5	-0.25	1.579758	0.44986	-1.45	-1.05	0.801569676095418	-0.0042172	0.029554	0.038106
Trial1	2	1	blindfold	counterclockwise	practice	Guided	1	0.5	-0.25	1.599762	0.44986	-1.45	-1.05	0.801569676095418	-0.0097887	0.012624	0.019594
Trial1	2	1	blindfold	counterclockwise	practice	Guided	1	0.5	-0.25	1.619766	0.44986	-1.45	-1.05	0.801569676095418	-0.016612	0.0041594	-0.01446
Trial1	2	1	blindfold	counterclockwise	practice	Guided	1	0.5	-0.25	1.639755	0.44986	-1.45	-1.05	0.801569676095418	-0.038267	-0.008537	-0.0070925
Trial1	2	1	blindfold	counterclockwise	practice	Guided	1	0.5	-0.25	1.65976	0.44985	-1.45	-1.05	0.801570300665581	0.0045086	-0.03393	0.0040599
Trial1	2	1	blindfold	counterclockwise	practice	Guided	1	0.5	-0.25	1.679764	0.44985	-1.45	-1.05	0.801570300665581	-0.0029538	-0.021234	0.0032514
Trial1	2	1	blindfold	counterclockwise	practice	Guided	1	0.5	-0.25	1.699753	0.44985	-1.45	-1.05	0.801570300665581	0.0042424	-7.4128E-05	-0.0091457
Trial1	2	1	blindfold	counterclockwise	practice	Guided	1	0.5	-0.25	1.719757	0.44985	-1.45	-1.05	0.801570300665581	-0.011568	0.016851	-0.019751
Trial1	2	1	blindfold	counterclockwise	practice	Guided	1	0.5	-0.25	1.739761	0.44985	-1.45	-1.05	0.801570300665581	-0.0081541	0.016849	-0.013636
Trial1	2	1	blindfold	counterclockwise	practice	Guided	1	0.5	-0.25	1.759766	0.44985	-1.45	-1.05	0.801570300665581	0.028779	0.016849	0.0056909
Trial1	2	1	blindfold	counterclockwise	practice	Guided	1	0.5	-0.25	1.779755	0.44985	-1.45	-1.05	0.801570300665581	-0.029535	0.0041529	-0.010486
Trial1	2	1	blindfold	counterclockwise	practice	Guided	1	0.5	-0.25	1.799759	0.44985	-1.45	-1.05	0.801570300665581	-0.021086	-7.9887E-05	-0.0085949
Trial1	2	1	blindfold	counterclockwise	practice	Guided	1	0.5	-0.25	1.819763	0.44985	-1.45	-1.05	0.801570300665581	0.040103	-8.2404E-05	0.0083004
Trial1	2	1	blindfold	counterclockwise	practice	Guided	1	0.5	-0.25	1.839767	0.44985	-1.45	-1.05	0.801570300665581	0.022768	0.016842	-0.032852
Trial1	2	1	blindfold	counterclockwise	practice	Guided	1	0.5	-0.25	1.859756	0.44984	-1.45	-1.05	0.801570925359609	-0.033749	-0.0043201	-0.01048
Trial1	2	1	blindfold	counterclockwise	practice	Guided	1	0.5	-0.25	1.879761	0.44984	-1.45	-1.05	0.801570925359609	0.020886	-8.8655E-05	-0.0032852
Trial1	2	1	blindfold	counterclockwise	practice	Guided	1	0.5	-0.25	1.899765	0.44984	-1.45	-1.05	0.801570925359609	-0.026377	0.021069	0.0064148
Trial1	2	1	blindfold	counterclockwise	practice	Guided	1	0.5	-0.25	1.919754	0.44984	-1.45	-1.05	0.801570925359609	-0.0084022	-0.0085572	-0.023686
Trial1	2	1	blindfold	counterclockwise	practice	Guided	1	0.5	-0.25	1.939758	0.44984	-1.45	-1.05	0.801570925359609	-0.0084006	0.012602	-0.015779
Trial1	2	1	blindfold	counterclockwise	practice	Guided	1	0.5	-0.25	1.959763	0.44984	-1.45	-1.05	0.801570925359609	-0.027721	0.025295	0.027538
Trial1	2	1	blindfold	counterclockwise	practice	Guided	1	0.5	-0.25	1.979767	0.44984	-1.45	-1.05	0.801570925359609	-0.0004889	0.008369	0.024398
Trial1	2	1	blindfold	counterclockwise	practice	Guided	1	0.5	-0.25	1.999756	0.44983	-1.45	-1.05	0.801571552042814	-0.020792	-0.0085593	-0.014421
Trial1	2	1	blindfold	counterclockwise	practice	Guided	1	0.5	-0.25	2.01976	0.44983	-1.45	-1.05	0.801571552042814	-0.013154	-0.017023	-0.0012121
Trial1	2	1	blindfold	counterclockwise	practice	Guided	1	0.5	-0.25	2.039764	0.44983	-1.45	-1.05	0.801571552042814	-0.021598	0.021062	-0.0017494
Trial1	2	1	blindfold	counterclockwise	practice	Guided	1	0.5	-0.25	2.059753	0.44983	-1.45	-1.05	0.801571552042814	0.032229	0.0041332	-0.0085742
Trial1	2	1	blindfold	counterclockwise	practice	Guided	1	0.5	-0.25	2.079758	0.44983	-1.45	-1.05	0.801571552042814	-0.012873	0.021059	-0.0054282
Trial1	2	1	blindfold	counterclockwise	practice	Guided	1	0.5	-0.25	2.099762	0.44983	-1.45	-1.05	0.801571552042814	-0.024461	0.0041313	0.0067037
Trial1	2	1	blindfold	counterclockwise	practice	Guided	1	0.5	-0.25	2.119766	0.44982	-1.45	-1.05	0.801572176984938	-0.041081	-0.0043331	-0.027891
Trial1	2	1	blindfold	counterclockwise	practice	Guided	1	0.5	-0.25	2.139755	0.44982	-1.45	-1.05	0.801572176984938	-0.038742	0.016825	0.0014026
Trial1	2	1	blindfold	counterclockwise	practice	Guided	1	0.5	-0.25	2.15976	0.44982	-1.45	-1.05	0.801572176984938	-0.051141	0.0041292	-0.003625
Trial1	2	1	blindfold	counterclockwise	practice	Guided	1	0.5	-0.25	2.179764	0.44982	-1.45	-1.05	0.801572176984938	-0.0046829	-0.050886	-0.00065386
Trial1	2	1	blindfold	counterclockwise	practice	Guided	1	0.5	-0.25	2.199753	0.44982	-1.45	-1.05	0.801572176984938	-0.00072754	-0.0043349	0.0038387
Trial1	2	1	blindfold	counterclockwise	practice	Guided	1	0.5	-0.25	2.219757	0.44982	-1.45	-1.05	0.801572176984938	-0.0015349	0.021056	0.016509
Trial1	2	1	blindfold	counterclockwise	practice	Guided	1	0.5	-0.25	2.239761	0.44982	-1.45	-1.05	0.801572176984938	0.01455	-0.00010434	0.030262
Trial1	2	1	blindfold	counterclockwise	practice	Guided	1	0.5	-0.25	2.259766	0.44982	-1.45	-1.05	0.801572176984938	-0.033426	-0.0085698	-0.023652
Trial1	2	1	blindfold	counterclockwise	practice	Guided	1	0.5	-0.25	2.279755	0.44981	-1.45	-1.05	0.801572803916979	0.0051254	0.012588	-0.02122
Trial1	2	1	blindfold	counterclockwise	practice	Guided	1	0.5	-0.25	2.299759	0.44981	-1.45	-1.05	0.801572803916979	0.0098904	-0.042425	-0.029396
Trial1	2	1	blindfold	counterclockwise	practice	Guided	1	0.5	-0.25	2.319763	0.44981	-1.45	-1.05	0.801572803916979	0.012494	0.0041246	-0.0037859
Trial1	2	1	blindfold	counterclockwise	practice	Guided	1	0.5	-0.25	2.339767	0.44981	-1.45	-1.05	0.801572803916979	-0.0057463	0.012586	0.016251
Trial1	2	1	blindfold	counterclockwise	practice	Guided	1	0.5	-0.25	2.359756	0.44981	-1.45	-1.05	0.801572803916979	-0.0080761	-0.004342	-0.013579
Trial1	2	1	blindfold	counterclockwise	practice	Guided	1	0.5	-0.25	2.379761	0.44981	-1.45	-1.05	0.801572803916979	-0.015982	0.012584	-0.022563
Trial1	2	1	blindfold	counterclockwise	practice	Guided	1	0.5	-0.25	2.399765	0.44981	-1.45	-1.05	0.801572803916979	-0.013378	-0.00010944	0.0030488
Trial1	2	1	blindfold	counterclockwise	practice	Guided	1	0.5	-0.25	2.419754	0.44981	-1.45	-1.05	0.801572803916979	-0.039525	-0.025502	0.014099
Trial1	2	1	blindfold	counterclockwise	practice	Guided	1	0.5	-0.25	2.439758	0.44981	-1.45	-1.05	0.801572803916979	-0.012566	0.0083526	-0.0096175
Trial1	2	1	blindfold	counterclockwise	practice	Guided	1	0.5	-0.25	2.459763	0.4498	-1.45	-1.05	0.801573429107199	0.0035213	-0.017041	0.0041364
Trial1	2	1	blindfold	counterclockwise	practice	Guided	1	0.5	-0.25	2.479767	0.4498	-1.45	-1.05	0.801573429107199	-0.019214	0.004117	0.028126
Trial1	2	1	blindfold	counterclockwise	practice	Guided	1	0.5	-0.25	2.499756	0.4498	-1.45	-1.05	0.801573429107199	0.014669	-0.00011429	-0.037553
Trial1	2	1	blindfold	counterclockwise	practice	Guided	1	0.5	-0.25	2.51976	0.4498	-1.45	-1.05	0.801573429107199	0.004875	0.0083468	-0.044743
Trial1	2	1	blindfold	counterclockwise	practice	Guided	1	0.5	-0.25	2.539764	0.4498	-1.45	-1.05	0.801573429107199	-0.013906	-0.021275	0.0041432
Trial1	2	1	blindfold	counterclockwise	practice	Guided	1	0.5	-0.25	2.559753	0.4498	-1.45	-1.05	0.801573429107199	0.037584	0.0083476	0.0020812
Trial1	2	1	blindfold	counterclockwise	practice	Guided	1	0.5	-0.25	2.579758	0.4498	-1.45	-1.05	0.801573429107199	-0.0085997	0.012577	0.0025262
Trial1	2	1	blindfold	counterclockwise	practice	Guided	1	0.5	-0.25	2.599762	0.4498	-1.45	-1.05	0.801573429107199	-0.012552	-0.0043512	-0.0096022
Trial1	2	1	blindfold	counterclockwise	practice	Guided	1	0.5	-0.25	2.619766	0.4498	-1.45	-1.05	0.801573429107199	-0.0035638	-0.04244	-0.017507
Trial1	2	1	blindfold	counterclockwise	practice	Guided	1	0.5	-0.25	2.639755	0.4498	-1.45	-1.05	0.801573429107199	0.0029954	0.0041114	-0.041764
Trial1	2	1	blindfold	counterclockwise	practice	Guided	1	0.5	-0.25	2.65976	0.44979	-1.45	-1.05	0.801574056288076	-0.017305	0.008341	-0.0014176
Trial1	2	1	blindfold	counterclockwise	practice	Guided	1	0.5	-0.25	2.679764	0.44979	-1.45	-1.05	0.801574056288076	0.0083046	-0.0085857	-0.0040188
Trial1	2	1	blindfold	counterclockwise	practice	Guided	1	0.5	-0.25	2.699753	0.44979	-1.45	-1.05	0.801574056288076	-0.012538	0.03373	-0.0095893
Trial1	2	1	blindfold	counterclockwise	practice	Guided	1	0.5	-0.25	2.719757	0.44979	-1.45	-1.05	0.801574056288076	-0.0091234	-0.00012525	0.0033521
Trial1	2	1	blindfold	counterclockwise	practice	Guided	1	0.5	-0.25	2.739761	0.44979	-1.45	-1.05	0.801574056288076	-0.011011	0.016802	0.032916
Trial1	2	1	blindfold	counterclockwise	practice	Guided	1	0.5	-0.25	2.759766	0.44979	-1.45	-1.05	0.801574056288076	-0.012533	-0.00012638	-0.0095831
Trial1	2	1	blindfold	counterclockwise	practice	Guided	1	0.5	-0.25	2.779755	0.44979	-1.45	-1.05	0.801574056288076	-0.001212	0.0083371	0.012344
Trial1	2	1	blindfold	counterclockwise	practice	Guided	1	0.5	-0.25	2.799759	0.44979	-1.45	-1.05	0.801574056288076	-0.0035447	0.0083376	-0.017486
Trial1	2	1	blindfold	counterclockwise	practice	Guided	1	0.5	-0.25	2.819763	0.44979	-1.45	-1.05	0.801574056288076	-0.013071	-0.012822	-0.0011318
Trial1	2	1	blindfold	counterclockwise	practice	Guided	1	0.5	-0.25	2.839767	0.44979	-1.45	-1.05	0.801574056288076	-0.024389	-0.0043585	-0.023057
Trial1	2	1	blindfold	counterclockwise	practice	Guided	1	0.5	-0.25	2.859756	0.44979	-1.45	-1.05	0.801574056288076	-0.017288	0.0041052	-0.0013979
Trial1	2	1	blindfold	counterclockwise	practice	Guided	1	0.5	-0.25	2.879761	0.44978	-1.45	-1.05	0.801574683593556	-0.0054281	-0.0043589	0.012084
Trial1	2	1	blindfold	counterclockwise	practice	Guided	1	0.5	-0.25	2.899765	0.44978	-1.45	-1.05	0.801574683593556	-0.013062	-0.017056	-0.0011222
Trial1	2	1	blindfold	counterclockwise	practice	Guided	1	0.5	-0.25	2.919754	0.44978	-1.45	-1.05	0.801574683593556	-0.022317	-0.012826	0.011008
Trial1	2	1	blindfold	counterclockwise	practice	Guided	1	0.5	-0.25	2.939758	0.44978	-1.45	-1.05	0.801574683593556	0.0080579	0.012565	0.00022997
Trial1	2	1	blindfold	counterclockwise	practice	Guided	1	0.5	-0.25	2.959763	0.44978	-1.45	-1.05	0.801574683593556	-0.017006	-0.017057	-0.0056084
Trial1	2	1	blindfold	counterclockwise	practice	Guided	1	0.5	-0.25	2.979767	0.44978	-1.45	-1.05	0.801574683593556	0.026039	-0.0043614	-0.019088
Trial1	2	1	blindfold	counterclockwise	practice	Guided	1	0.5	-0.25	2.999756	0.44978	-1.45	-1.05	0.801574683593556	-0.025446	-0.0043616	-0.0061471
Trial1	2	1	blindfold	counterclockwise	practice	Guided	1	0.5	-0.25	3.01976	0.44977	-1.45	-1.05	0.801575307288567	-0.014932	0.033725	0.02845
Trial1	2	1	blindfold	counterclockwise	practice	Guided	1	0.5	-0.25	3.039764	0.44977	-1.45	-1.05	0.801575307288567	0.0091537	0.0040993	-0.016654
Trial1	2	1	blindfold	counterclockwise	practice	Guided	1	0.5	-0.25	3.059753	0.44977	-1.45	-1.05	0.801575307288567	-0.018071	-0.017065	0.011293
Trial1	2	1	blindfold	counterclockwise	practice	Guided	1	0.5	-0.25	3.079758	0.44977	-1.45	-1.05	0.801575307288567	0.0030453	0.0040933	0.012645
Trial1	2	1	blindfold	counterclockwise	practice	Guided	1	0.5	-0.25	3.099762	0.44977	-1.45	-1.05	0.801575307288567	0.0049356	0.016786	-0.016917
Trial1	2	1	blindfold	counterclockwise	practice	Guided	1	0.5	-0.25	3.119766	0.44977	-1.45	-1.05	0.801575307288567	-0.01456	0.012553	-0.043602
Trial1	2	1	blindfold	counterclockwise	practice	Guided	1	0.5	-0.25	3.139755	0.44977	-1.45	-1.05	0.801575307288567	0.0043988	-0.017071	-0.008464
Trial1	2	1	blindfold	counterclockwise	practice	Guided	1	0.5	-0.25	3.15976	0.44977	-1.45	-1.05	0.801575307288567	0.00018129	-0.0086076	-0.0087283
Trial1	2	1	blindfold	counterclockwise	practice	Guided	1	0.5	-0.25	3.179764	0.44976	-1.45	-1.05	0.801575936710415	-0.025157	-0.0043745	-0.010345
Trial1	2	1	blindfold	counterclockwise	practice	Guided	1	0.5	-0.25	3.199753	0.44976	-1.45	-1.05	0.801575936710415	-0.022011	0.025246	0.0068201
Trial1	2	1	blindfold	counterclockwise	practice	Guided	1	0.5	-0.25	3.219757	0.44976	-1.45	-1.05	0.801575936710415	-0.011674	-0.021303	-0.0222
Trial1	2	1	blindfold	counterclockwise	practice	Guided	1	0.5	-0.25	3.239761	0.44976	-1.45	-1.05	0.801575936710415	-0.013021	-0.0043775	-0.0010825
Trial1	2	1	blindfold	counterclockwise	practice	Guided	1	0.5	-0.25	3.259766	0.44976	-1.45	-1.05	0.801575936710415	-0.01697	0.025243	-0.0055744
Trial1	2	1	blindfold	counterclockwise	practice	Guided	1	0.5	-0.25	3.279755	0.44976	-1.45	-1.05	0.801575936710415	0.0001938	0.025242	-0.0087137
Trial1	2	1	blindfold	counterclockwise	practice	Guided	1	0.5	-0.25	3.299759	0.44976	-1.45	-1.05	0.801575936710415	0.0041489	0.0083148	-0.0042181
Trial1	2	1	blindfold	counterclockwise	practice	Guided	1	0.5	-0.25	3.319763	0.44976	-1.45	-1.05	0.801575936710415	-0.0015959	0.0040812	-0.046987
Trial1	2	1	blindfold	counterclockwise	practice	Guided	1	0.5	-0.25	3.339767	0.44976	-1.45	-1.05	0.801575936710415	0.01206	0.0040789	0.004773
Trial1	2	1	blindfold	counterclockwise	practice	Guided	1	0.5	-0.25	3.359756	0.44975	-1.45	-1.05	0.801576562521054	0.0075694	0.016775	0.0087263
Trial1	2	1	blindfold	counterclockwise	practice	Guided	1	0.5	-0.25	3.379761	0.44975	-1.45	-1.05	0.801576562521054	-0.004828	-0.0043849	-0.014007
Trial1	2	1	blindfold	counterclockwise	practice	Guided	1	0.5	-0.25	3.399765	0.44975	-1.45	-1.05	0.801576562521054	0.0052418	0.029469	-0.021099
Trial1	2	1	blindfold	counterclockwise	practice	Guided	1	0.5	-0.25	3.419754	0.44975	-1.45	-1.05	0.801576562521054	-0.012191	-0.0086173	-0.013729
Trial1	2	1	blindfold	counterclockwise	practice	Guided	1	0.5	-0.25	3.439758	0.44975	-1.45	-1.05	0.801576562521054	-0.013266	-0.021314	0.008197
Trial1	2	1	blindfold	counterclockwise	practice	Guided	1	0.5	-0.25	3.459763	0.44975	-1.45	-1.05	0.801576562521054	0.0074081	0.012539	-0.054879
Trial1	2	1	blindfold	counterclockwise	practice	Guided	1	0.5	-0.25	3.479767	0.44975	-1.45	-1.05	0.801576562521054	-0.0053543	-0.00015761	0.012153
Trial1	2	1	blindfold	counterclockwise	practice	Guided	1	0.5	-0.25	3.499756	0.44974	-1.45	-1.05	0.8015771903242	0.00022081	0.025232	-0.0086897
Trial1	2	1	blindfold	counterclockwise	practice	Guided	1	0.5	-0.25	3.51976	0.44974	-1.45	-1.05	0.8015771903242	-0.0045401	0.0083037	-0.00051135
Trial1	2	1	blindfold	counterclockwise	practice	Guided	1	0.5	-0.25	3.539764	0.44974	-1.45	-1.05	0.8015771903242	0.0073215	0.037925	0.012969
Trial1	2	1	blindfold	counterclockwise	practice	Guided	1	0.5	-0.25	3.559753	0.44974	-1.45	-1.05	0.8015771903242	0.0018491	-0.038249	-0.034024
Trial1	2	1	blindfold	counterclockwise	practice	Guided	1	0.5	-0.25	3.579758	0.44974	-1.45	-1.05	0.8015771903242	0.00023204	0.020996	0.011625
Trial1	2	1	blindfold	counterclockwise	practice	Guided	1	0.5	-0.25	3.599762	0.44974	-1.45	-1.05	0.8015771903242	0.0039177	-0.0086295	3.6998E-05
Trial1	2	1	blindfold	counterclockwise	practice	Guided	1	0.5	-0.25	3.619766	0.44974	-1.45	-1.05	0.8015771903242	-0.011894	-0.025556	-0.017934
Trial1	2	1	blindfold	counterclockwise	practice	Guided	1	0.5	-0.25	3.639755	0.44973	-1.45	-1.05	0.80157781638293	-0.01297	-0.0086288	-0.011106
Trial1	2	1	blindfold	counterclockwise	practice	Guided	1	0.5	-0.25	3.65976	0.44973	-1.45	-1.05	0.80157781638293	-0.013238	-0.0086306	0.0031886
Trial1	2	1	blindfold	counterclockwise	practice	Guided	1	0.5	-0.25	3.679764	0.44973	-1.45	-1.05	0.80157781638293	-0.00029273	-0.0086331	-0.00022566
Trial1	2	1	blindfold	counterclockwise	practice	Guided	1	0.5	-0.25	3.699753	0.44973	-1.45	-1.05	0.80157781638293	-0.0090079	-0.00017056	0.0034599
Trial1	2	1	blindfold	counterclockwise	practice	Guided	1	0.5	-0.25	3.719757	0.44973	-1.45	-1.05	0.80157781638293	-0.0034334	0.0082932	-0.018467
Trial1	2	1	blindfold	counterclockwise	practice	Guided	1	0.5	-0.25	3.739761	0.44973	-1.45	-1.05	0.80157781638293	0.0039345	-0.0044017	4.8999E-05
Trial1	2	1	blindfold	counterclockwise	practice	Guided	1	0.5	-0.25	3.759766	0.44973	-1.45	-1.05	0.80157781638293	-0.021672	-0.0044033	-0.0089341
Trial1	2	1	blindfold	counterclockwise	practice	Guided	1	0.5	-0.25	3.779755	0.44972	-1.45	-1.05	0.801578444434908	0.017689	0.025218	-0.016029
Trial1	2	1	blindfold	counterclockwise	practice	Guided	1	0.5	-0.25	3.799759	0.44972	-1.45	-1.05	0.801578444434908	-0.011871	-0.034026	-0.017918
Trial1	2	1	blindfold	counterclockwise	practice	Guided	1	0.5	-0.25	3.819763	0.44972	-1.45	-1.05	0.801578444434908	0.0047545	-0.0086355	-0.012613
Trial1	2	1	blindfold	counterclockwise	practice	Guided	1	0.5	-0.25	3.839767	0.44972	-1.45	-1.05	0.801578444434908	0.010774	0.0040605	0.025936
Trial1	2	1	blindfold	counterclockwise	practice	Guided	1	0.5	-0.25	3.859756	0.44972	-1.45	-1.05	0.801578444434908	-0.0016243	0.029452	0.020904
Trial1	2	1	blindfold	counterclockwise	practice	Guided	1	0.5	-0.25	3.879761	0.44972	-1.45	-1.05	0.801578444434908	-0.02507	-0.0044024	-0.010276
Trial1	2	1	blindfold	counterclockwise	practice	Guided	1	0.5	-0.25	3.899765	0.44972	-1.45	-1.05	0.801578444434908	-0.015813	-0.0086358	-0.022404
Trial1	2	1	blindfold	counterclockwise	practice	Guided	1	0.5	-0.25	3.919754	0.44972	-1.45	-1.05	0.801578444434908	-0.001619	0.0082916	0.0053659
Trial1	2	1	blindfold	counterclockwise	practice	Guided	1	0.5	-0.25	3.939758	0.44972	-1.45	-1.05	0.801578444434908	-0.0008057	0.020983	0.008242
Trial1	2	1	blindfold	counterclockwise	practice	Guided	1	0.5	-0.25	3.959763	0.44971	-1.45	-1.05	0.801579070741729	-0.034319	-0.0086435	0.0018634
Trial1	2	1	blindfold	counterclockwise	practice	Guided	1	0.5	-0.25	3.979767	0.44971	-1.45	-1.05	0.801579070741729	0.008996	0.020979	-0.012329
Trial1	2	1	blindfold	counterclockwise	practice	Guided	1	0.5	-0.25	3.999756	0.44971	-1.45	-1.05	0.801579070741729	-0.0081643	0.008281	-0.0091851
Trial1	2	1	blindfold	counterclockwise	practice	Guided	1	0.5	-0.25	4.01976	0.44971	-1.45	-1.05	0.801579070741729	-0.00079569	0.037901	0.0082468
Trial1	2	1	blindfold	counterclockwise	practice	Guided	1	0.5	-0.25	4.039764	0.44971	-1.45	-1.05	0.801579070741729	-0.0047502	0.0082777	0.0037557
Trial1	2	1	blindfold	counterclockwise	practice	Guided	1	0.5	-0.25	4.059753	0.44971	-1.45	-1.05	0.801579070741729	-0.021372	-0.00018652	-0.0015489
Trial1	2	1	blindfold	counterclockwise	practice	Guided	1	0.5	-0.25	4.079758	0.44971	-1.45	-1.05	0.801579070741729	-0.013193	0.012507	0.003216
Trial1	2	1	blindfold	counterclockwise	practice	Guided	1	0.5	-0.25	4.099762	0.44971	-1.45	-1.05	0.801579070741729	-0.016334	-0.029812	-0.013945
Trial1	2	1	blindfold	counterclockwise	practice	Guided	1	0.5	-0.25	4.119766	0.44971	-1.45	-1.05	0.801579070741729	-0.025319	0.016736	-0.0057659
Trial1	2	1	blindfold	counterclockwise	practice	Guided	1	0.5	-0.25	4.139755	0.44971	-1.45	-1.05	0.801579070741729	-0.031159	-0.012888	0.019034
Trial1	2	1	blindfold	counterclockwise	practice	Guided	1	0.5	-0.25	4.15976	0.4497	-1.45	-1.05	0.801579699042537	-0.0076095	0.0040334	-0.017623
Trial1	2	1	blindfold	counterclockwise	practice	Guided	1	0.5	-0.25	4.179764	0.4497	-1.45	-1.05	0.801579699042537	-0.018659	0.0040319	-0.043769
Trial1	2	1	blindfold	counterclockwise	practice	Guided	1	0.5	-0.25	4.199753	0.4497	-1.45	-1.05	0.801579699042537	-0.01318	-0.0086658	0.0032284
Trial1	2	1	blindfold	counterclockwise	practice	Guided	1	0.5	-0.25	4.219757	0.4497	-1.45	-1.05	0.801579699042537	-0.007873	0.0082607	-0.013394
Trial1	2	1	blindfold	counterclockwise	practice	Guided	1	0.5	-0.25	4.239761	0.4497	-1.45	-1.05	0.801579699042537	-0.0041877	0.029417	-0.0046769
Trial1	2	1	blindfold	counterclockwise	practice	Guided	1	0.5	-0.25	4.259766	0.4497	-1.45	-1.05	0.801579699042537	-0.00158	0.0040217	0.020934
Trial1	2	1	blindfold	counterclockwise	practice	Guided	1	0.5	-0.25	4.279755	0.4497	-1.45	-1.05	0.801579699042537	-0.0036425	0.025178	-0.01312
Trial1	2	1	blindfold	counterclockwise	practice	Guided	1	0.5	-0.25	4.299759	0.44969	-1.45	-1.05	0.801580327467945	-0.03374	-0.017141	-0.0065615
Trial1	2	1	blindfold	counterclockwise	practice	Guided	1	0.5	-0.25	4.319763	0.44969	-1.45	-1.05	0.801580327467945	0.011463	0.0082502	-0.050585
Trial1	2	1	blindfold	counterclockwise	practice	Guided	1	0.5	-0.25	4.339767	0.44969	-1.45	-1.05	0.801580327467945	-0.0073179	0.029408	-0.02183
Trial1	2	1	blindfold	counterclockwise	practice	Guided	1	0.5	-0.25	4.359756	0.44969	-1.45	-1.05	0.801580327467945	0.0076885	-0.021377	0.0088141
Trial1	2	1	blindfold	counterclockwise	practice	Guided	1	0.5	-0.25	4.379761	0.44969	-1.45	-1.05	0.801580327467945	-0.013964	-0.00022014	-0.019223
Trial1	2	1	blindfold	counterclockwise	practice	Guided	1	0.5	-0.25	4.399765	0.44969	-1.45	-1.05	0.801580327467945	-0.02555	-0.012914	-0.0017894
Trial1	2	1	blindfold	counterclockwise	practice	Guided	1	0.5	-0.25	4.419754	0.44969	-1.45	-1.05	0.801580327467945	-0.030311	0.029403	0.0063876
Trial1	2	1	blindfold	counterclockwise	practice	Guided	1	0.5	-0.25	4.439758	0.44968	-1.45	-1.05	0.801580952276216	-0.020782	0.020938	-0.0099636
Trial1	2	1	blindfold	counterclockwise	practice	Guided	1	0.5	-0.25	4.459763	0.44968	-1.45	-1.05	0.801580952276216	-0.031558	0.0082415	-0.040333
Trial1	2	1	blindfold	counterclockwise	practice	Guided	1	0.5	-0.25	4.479767	0.44968	-1.45	-1.05	0.801580952276216	-0.024729	-0.00022355	-0.014453
Trial1	2	1	blindfold	counterclockwise	practice	Guided	1	0.5	-0.25	4.499756	0.44968	-1.45	-1.05	0.801580952276216	-0.0001965	-0.012919	-0.00016185
Trial1	2	1	blindfold	counterclockwise	practice	Guided	1	0.5	-0.25	4.51976	0.44968	-1.45	-1.05	0.801580952276216	0.0056484	-0.012919	-0.025229
Trial1	2	1	blindfold	counterclockwise	practice	Guided	1	0.5	-0.25	4.539764	0.44968	-1.45	-1.05	0.801580952276216	0.0040303	0.0040067	0.00011187
Trial1	2	1	blindfold	counterclockwise	practice	Guided	1	0.5	-0.25	4.559753	0.44968	-1.45	-1.05	0.801580952276216	0.0056538	0.0040053	-0.025227
Trial1	2	1	blindfold	counterclockwise	practice	Guided	1	0.5	-0.25	4.579758	0.44967	-1.45	-1.05	0.801581582821321	-0.024987	0.012468	0.0069402
Trial1	2	1	blindfold	counterclockwise	practice	Guided	1	0.5	-0.25	4.599762	0.44967	-1.45	-1.05	0.801581582821321	-0.0038689	-0.017155	-0.0088717
Trial1	2	1	blindfold	counterclockwise	practice	Guided	1	0.5	-0.25	4.619766	0.44967	-1.45	-1.05	0.801581582821321	-0.010518	-0.017154	0.028867
Trial1	2	1	blindfold	counterclockwise	practice	Guided	1	0.5	-0.25	4.639755	0.44967	-1.45	-1.05	0.801581582821321	-0.0044039	0.016701	-0.00042542
Trial1	2	1	blindfold	counterclockwise	practice	Guided	1	0.5	-0.25	4.65976	0.44967	-1.45	-1.05	0.801581582821321	-0.018146	0.0082333	0.01566
Trial1	2	1	blindfold	counterclockwise	practice	Guided	1	0.5	-0.25	4.679764	0.44967	-1.45	-1.05	0.801581582821321	-0.016795	0.0040007	-0.018123
Trial1	2	1	blindfold	counterclockwise	practice	Guided	1	0.5	-0.25	4.699753	0.44966	-1.45	-1.05	0.801582209748547	-0.020746	-0.017161	-0.017042
Trial1	2	1	blindfold	counterclockwise	practice	Guided	1	0.5	-0.25	4.719757	0.44966	-1.45	-1.05	0.801582209748547	-0.032605	-0.029858	-0.014437
Trial1	2	1	blindfold	counterclockwise	practice	Guided	1	0.5	-0.25	4.739761	0.44966	-1.45	-1.05	0.801582209748547	-0.028649	0.0082271	-0.018928
Trial1	2	1	blindfold	counterclockwise	practice	Guided	1	0.5	-0.25	4.759766	0.44966	-1.45	-1.05	0.801582209748547	-0.0012395	0.016688	0.01675
Trial1	2	1	blindfold	counterclockwise	practice	Guided	1	0.5	-0.25	4.779755	0.44966	-1.45	-1.05	0.801582209748547	0.035788	-0.012934	-0.031769
Trial1	2	1	blindfold	counterclockwise	practice	Guided	1	0.5	-0.25	4.799759	0.44966	-1.45	-1.05	0.801582209748547	0.00011427	0.012457	-0.004365
Trial1	2	1	blindfold	counterclockwise	practice	Guided	1	0.5	-0.25	4.819763	0.44966	-1.45	-1.05	0.801582209748547	-0.016508	0.016688	0.0064153
Trial1	2	1	blindfold	counterclockwise	practice	Guided	1	0.5	-0.25	4.839767	0.44965	-1.45	-1.05	0.801582838671611	-0.025491	0.0039906	-0.001761
Trial1	2	1	blindfold	counterclockwise	practice	Guided	1	0.5	-0.25	4.859756	0.44965	-1.45	-1.05	0.801582838671611	-0.020723	-0.0044752	-0.0099316
Trial1	2	1	blindfold	counterclockwise	practice	Guided	1	0.5	-0.25	4.879761	0.44965	-1.45	-1.05	0.801582838671611	0.00012448	0.0039878	-0.017298
Trial1	2	1	blindfold	counterclockwise	practice	Guided	1	0.5	-0.25	4.899765	0.44965	-1.45	-1.05	0.801582838671611	-0.0006829	-0.01294	0.0083133
Trial1	2	1	blindfold	counterclockwise	practice	Guided	1	0.5	-0.25	4.919754	0.44965	-1.45	-1.05	0.801582838671611	0.00093907	0.0039874	-0.010199
Trial1	2	1	blindfold	counterclockwise	practice	Guided	1	0.5	-0.25	4.939758	0.44965	-1.45	-1.05	0.801582838671611	-0.0043621	0.05477	-0.026552
Trial1	2	1	blindfold	counterclockwise	practice	Guided	1	0.5	-0.25	4.959763	0.44965	-1.45	-1.05	0.801582838671611	-0.010105	-0.0044784	-0.043171
Trial1	2	1	blindfold	counterclockwise	practice	Guided	1	0.5	-0.25	4.979767	0.44964	-1.45	-1.05	0.801583465846924	-0.012263	0.0082157	-0.0093843
Trial1	2	1	blindfold	counterclockwise	practice	Guided	1	0.5	-0.25	4.999756	0.44964	-1.45	-1.05	0.801583465846924	-0.010911	0.0082153	-0.0305
Trial1	2	1	blindfold	counterclockwise	practice	Guided	1	0.5	-0.25	5.01976	0.44964	-1.45	-1.05	0.801583465846924	-0.020975	0.0039803	-0.0056975
Trial1	2	1	blindfold	counterclockwise	practice	Guided	1	0.5	-0.25	5.039764	0.44964	-1.45	-1.05	0.801583465846924	0.029165	0.012445	0.0059892
Trial1	2	1	blindfold	counterclockwise	practice	Guided	1	0.5	-0.25	5.059753	0.44964	-1.45	-1.05	0.801583465846924	-0.0091108	0.016675	0.0077872
Trial1	2	1	blindfold	counterclockwise	practice	Guided	1	0.5	-0.25	5.079758	0.44964	-1.45	-1.05	0.801583465846924	0.02998	-0.012949	-0.006674
Trial1	2	1	blindfold	counterclockwise	practice	Guided	1	0.5	-0.25	5.099762	0.44964	-1.45	-1.05	0.801583465846924	-0.0061403	0.0082089	-0.038664
Trial1	2	1	blindfold	counterclockwise	practice	Guided	1	0.5	-0.25	5.119766	0.44964	-1.45	-1.05	0.801583465846924	-0.0080297	-0.0087214	-0.0091015
Trial1	2	1	blindfold	counterclockwise	practice	Guided	1	0.5	-0.25	5.139755	0.44964	-1.45	-1.05	0.801583465846924	-0.0048844	0.025131	0.008062
Trial1	2	1	blindfold	counterclockwise	practice	Guided	1	0.5	-0.25	5.15976	0.44964	-1.45	-1.05	0.801583465846924	0.010931	0.016667	0.026034
Trial1	2	1	blindfold	counterclockwise	practice	Guided	1	0.5	-0.25	5.179764	0.44964	-1.45	-1.05	0.801583465846924	-0.0048828	0.0082029	0.017589
Trial1	2	1	blindfold	counterclockwise	practice	Guided	1	0.5	-0.25	5.199753	0.44964	-1.45	-1.05	0.801583465846924	0.0085984	-0.0044932	-0.0037955
Trial1	2	1	blindfold	counterclockwise	practice	Guided	1	0.5	-0.25	5.219757	0.44964	-1.45	-1.05	0.801583465846924	0.017856	0.0082017	-0.015924
Trial1	2	1	blindfold	counterclockwise	practice	Guided	1	0.5	-0.25	5.239761	0.44964	-1.45	-1.05	0.801583465846924	-0.020693	-0.00026301	-0.0099055
Trial1	2	1	blindfold	counterclockwise	practice	Guided	1	0.5	-0.25	5.259766	0.44964	-1.45	-1.05	0.801583465846924	-0.011435	0.0082011	-0.022032
Trial1	2	1	blindfold	counterclockwise	practice	Guided	1	0.5	-0.25	5.279755	0.44963	-1.45	-1.05	0.801584095018814	0.012017	-0.00026339	0.0041167
Trial1	2	1	blindfold	counterclockwise	practice	Guided	1	0.5	-0.25	5.299759	0.44963	-1.45	-1.05	0.801584095018814	0.012288	-0.0044967	0.0049262
Trial1	2	1	blindfold	counterclockwise	practice	Guided	1	0.5	-0.25	5.319763	0.44963	-1.45	-1.05	0.801584095018814	-0.0085573	-0.0044987	-0.00064494
Trial1	2	1	blindfold	counterclockwise	practice	Guided	1	0.5	-0.25	5.339767	0.44963	-1.45	-1.05	0.801584095018814	0.0057323	0.016658	-0.019154
Trial1	2	1	blindfold	counterclockwise	practice	Guided	1	0.5	-0.25	5.359756	0.44963	-1.45	-1.05	0.801584095018814	-0.0093647	-0.038354	0.012033
Trial1	2	1	blindfold	counterclockwise	practice	Guided	1	0.5	-0.25	5.379761	0.44963	-1.45	-1.05	0.801584095018814	-0.019873	-0.0087334	-0.022561
Trial1	2	1	blindfold	counterclockwise	practice	Guided	1	0.5	-0.25	5.399765	0.44963	-1.45	-1.05	0.801584095018814	-0.018887	0.0081909	0.02839
Trial1	2	1	blindfold	counterclockwise	practice	Guided	1	0.5	-0.25	5.419754	0.44963	-1.45	-1.05	0.801584095018814	-0.0082802	-0.01297	-0.0048532
Trial1	2	1	blindfold	counterclockwise	practice	Guided	1	0.5	-0.25	5.439758	0.44963	-1.45	-1.05	0.801584095018814	-0.0093594	0.012421	0.012038
Trial1	2	1	blindfold	counterclockwise	practice	Guided	1	0.5	-0.25	5.459763	0.44963	-1.45	-1.05	0.801584095018814	-0.008005	-0.0045087	-0.009074
Trial1	2	1	blindfold	counterclockwise	practice	Guided	1	0.5	-0.25	5.479767	0.44963	-1.45	-1.05	0.801584095018814	0.00071123	-0.017204	-0.012754
Trial1	2	1	blindfold	counterclockwise	practice	Guided	1	0.5	-0.25	5.499756	0.44963	-1.45	-1.05	0.801584095018814	-0.015911	0.016653	-0.018055
Trial1	2	1	blindfold	counterclockwise	practice	Guided	1	0.5	-0.25	5.51976	0.44963	-1.45	-1.05	0.801584095018814	-0.019594	0.020883	-0.022548
Trial1	2	1	blindfold	counterclockwise	practice	Guided	1	0.5	-0.25	5.539764	0.44962	-1.45	-1.05	0.801584722442212	0.0083526	-0.0045084	0.00045749
Trial1	2	1	blindfold	counterclockwise	practice	Guided	1	0.5	-0.25	5.559753	0.44962	-1.45	-1.05	0.801584722442212	0.00098854	-0.017207	-0.016973
Trial1	2	1	blindfold	counterclockwise	practice	Guided	1	0.5	-0.25	5.579758	0.44962	-1.45	-1.05	0.801584722442212	-0.0088057	-0.017206	0.0036055
Trial1	2	1	blindfold	counterclockwise	practice	Guided	1	0.5	-0.25	5.599762	0.44962	-1.45	-1.05	0.801584722442212	-0.020935	-0.0087435	-0.0056482
Trial1	2	1	blindfold	counterclockwise	practice	Guided	1	0.5	-0.25	5.619766	0.44962	-1.45	-1.05	0.801584722442212	-0.008802	0.0081862	0.0036072
Trial1	2	1	blindfold	counterclockwise	practice	Guided	1	0.5	-0.25	5.639755	0.44962	-1.45	-1.05	0.801584722442212	-0.0077212	-0.0045122	-0.013282
Trial1	2	1	blindfold	counterclockwise	practice	Guided	1	0.5	-0.25	5.65976	0.44962	-1.45	-1.05	0.801584722442212	-0.0074461	-0.00028189	-0.0175
Trial1	2	1	blindfold	counterclockwise	practice	Guided	1	0.5	-0.25	5.679764	0.44961	-1.45	-1.05	0.801585349989467	-0.029639	0.050498	-0.0019551
Trial1	2	1	blindfold	counterclockwise	practice	Guided	1	0.5	-0.25	5.699753	0.44961	-1.45	-1.05	0.801585349989467	-0.024605	0.020874	-0.014353
Trial1	2	1	blindfold	counterclockwise	practice	Guided	1	0.5	-0.25	5.719757	0.44961	-1.45	-1.05	0.801585349989467	-0.00088092	-0.00875	0.0038923
Trial1	2	1	blindfold	counterclockwise	practice	Guided	1	0.5	-0.25	5.739761	0.44961	-1.45	-1.05	0.801585349989467	0.0010117	-0.0045188	-0.0090454
Trial1	2	1	blindfold	counterclockwise	practice	Guided	1	0.5	-0.25	5.759766	0.44961	-1.45	-1.05	0.801585349989467	-0.0077012	0.008176	-0.013264
Trial1	2	1	blindfold	counterclockwise	practice	Guided	1	0.5	-0.25	5.779755	0.44961	-1.45	-1.05	0.801585349989467	0.017098	-0.021448	-0.0031982
Trial1	2	1	blindfold	counterclockwise	practice	Guided	1	0.5	-0.25	5.799759	0.44961	-1.45	-1.05	0.801585349989467	-0.0093178	-0.017216	0.012077
Trial1	2	1	blindfold	counterclockwise	practice	Guided	1	0.5	-0.25	5.819763	0.44961	-1.45	-1.05	0.801585349989467	-0.0032042	-0.0087538	-0.017213
Trial1	2	1	blindfold	counterclockwise	practice	Guided	1	0.5	-0.25	5.839767	0.4496	-1.45	-1.05	0.801585981408241	-0.018746	0.020868	-0.039406
Trial1	2	1	blindfold	counterclockwise	practice	Guided	1	0.5	-0.25	5.859756	0.4496	-1.45	-1.05	0.801585981408241	-0.00086281	-0.029916	0.012627
Trial1	2	1	blindfold	counterclockwise	practice	Guided	1	0.5	-0.25	5.879761	0.4496	-1.45	-1.05	0.801585981408241	-0.027995	0.020866	-0.027268
Trial1	2	1	blindfold	counterclockwise	practice	Guided	1	0.5	-0.25	5.899765	0.4496	-1.45	-1.05	0.801585981408241	-0.001398	-0.0002948	0.021077
Trial1	2	1	blindfold	counterclockwise	practice	Guided	1	0.5	-0.25	5.919754	0.4496	-1.45	-1.05	0.801585981408241	0.00022459	0.042022	-0.021152
Trial1	2	1	blindfold	counterclockwise	practice	Guided	1	0.5	-0.25	5.939758	0.4496	-1.45	-1.05	0.801585981408241	-0.02062	-0.0087606	-0.0225
Trial1	2	1	blindfold	counterclockwise	practice	Guided	1	0.5	-0.25	5.959763	0.44959	-1.45	-1.05	0.801586607329747	-0.0071365	0.02509	-0.021688
Trial1	2	1	blindfold	counterclockwise	practice	Guided	1	0.5	-0.25	5.979767	0.44959	-1.45	-1.05	0.801586607329747	-0.047032	0.016626	0.0054477
Trial1	2	1	blindfold	counterclockwise	practice	Guided	1	0.5	-0.25	5.999756	0.44959	-1.45	-1.05	0.801586607329747	-0.00057474	-0.029925	-0.016382
Trial1	2	1	blindfold	counterclockwise	practice	Guided	1	0.5	-0.25	6.01976	0.44959	-1.45	-1.05	0.801586607329747	0.013176	0.025089	-0.0076636
Trial1	2	1	blindfold	counterclockwise	practice	Guided	1	0.5	-0.25	6.039764	0.44959	-1.45	-1.05	0.801586607329747	-0.016384	0.0039299	-0.018537
Trial1	2	1	blindfold	counterclockwise	practice	Guided	1	0.5	-0.25	6.059753	0.44959	-1.45	-1.05	0.801586607329747	-0.0076654	-0.0045345	0.012647
Trial1	2	1	blindfold	counterclockwise	practice	Guided	1	0.5	-0.25	6.079758	0.44959	-1.45	-1.05	0.801586607329747	0.0033873	-0.029927	-0.018169
Trial1	2	1	blindfold	counterclockwise	practice	Guided	1	0.5	-0.25	6.099762	0.44959	-1.45	-1.05	0.801586607329747	0.010851	-0.025695	-0.037487
Trial1	2	1	blindfold	counterclockwise	practice	Guided	1	0.5	-0.25	6.119766	0.44959	-1.45	-1.05	0.801586607329747	0.0039316	0.03355	0.0044775
Trial1	2	1	blindfold	counterclockwise	practice	Guided	1	0.5	-0.25	6.139755	0.44958	-1.45	-1.05	0.801587238998085	-0.029313	-0.025695	-0.0061257
Trial1	2	1	blindfold	counterclockwise	practice	Guided	1	0.5	-0.25	6.15976	0.44958	-1.45	-1.05	0.801587238998085	-0.0065758	0.012393	0.0081672
Trial1	2	1	blindfold	counterclockwise	practice	Guided	1	0.5	-0.25	6.179764	0.44958	-1.45	-1.05	0.801587238998085	0.0050158	-0.012998	-0.012407
Trial1	2	1	blindfold	counterclockwise	practice	Guided	1	0.5	-0.25	6.199753	0.44958	-1.45	-1.05	0.801587238998085	-0.016097	0.012392	-0.013754
Trial1	2	1	blindfold	counterclockwise	practice	Guided	1	0.5	-0.25	6.219757	0.44958	-1.45	-1.05	0.801587238998085	0.012117	-0.0045334	0.0092514
Trial1	2	1	blindfold	counterclockwise	practice	Guided	1	0.5	-0.25	6.239761	0.44958	-1.45	-1.05	0.801587238998085	0.0039427	-0.0045344	0.0044876
Trial1	2	1	blindfold	counterclockwise	practice	Guided	1	0.5	-0.25	6.259766	0.44958	-1.45	-1.05	0.801587238998085	-0.012138	0.0039277	-0.0092575
Trial1	2	1	blindfold	counterclockwise	practice	Guided	1	0.5	-0.25	6.279755	0.44958	-1.45	-1.05	0.801587238998085	0.0010718	0.01239	0.0081765
Trial1	2	1	blindfold	counterclockwise	practice	Guided	1	0.5	-0.25	6.299759	0.44958	-1.45	-1.05	0.801587238998085	-0.0057543	0.020852	-0.042769
Trial1	2	1	blindfold	counterclockwise	practice	Guided	1	0.5	-0.25	6.319763	0.44958	-1.45	-1.05	0.801587238998085	-0.016087	0.0081566	-0.013745
Trial1	2	1	blindfold	counterclockwise	practice	Guided	1	0.5	-0.25	6.339752	0.44958	-1.45	-1.05	0.801587238998085	0.0044892	0.016619	-0.0039461
Trial1	2	1	blindfold	counterclockwise	practice	Guided	1	0.5	-0.25	6.359756	0.44957	-1.45	-1.05	0.801587867041875	-0.017431	-0.0087695	0.0068387
Trial1	2	1	blindfold	counterclockwise	practice	Guided	1	0.5	-0.25	6.379761	0.44957	-1.45	-1.05	0.801587867041875	-0.012666	-0.013001	-0.00079541
Trial1	2	1	blindfold	counterclockwise	practice	Guided	1	0.5	-0.25	6.399765	0.44957	-1.45	-1.05	0.801587867041875	-0.0084408	0.0081576	-0.0044777
Trial1	2	1	blindfold	counterclockwise	practice	Guided	1	0.5	-0.25	6.419754	0.44957	-1.45	-1.05	0.801587867041875	0.0053108	-0.00030587	-0.016607
Trial1	2	1	blindfold	counterclockwise	practice	Guided	1	0.5	-0.25	6.439758	0.44957	-1.45	-1.05	0.801587867041875	-0.01239	0.0039276	-0.0050146
Trial1	2	1	blindfold	counterclockwise	practice	Guided	1	0.5	-0.25	6.459763	0.44957	-1.45	-1.05	0.801587867041875	-0.046711	-0.012999	0.015566
Trial1	2	1	blindfold	counterclockwise	practice	Guided	1	0.5	-0.25	6.479767	0.44956	-1.45	-1.05	0.801588497084834	-0.012653	-0.012999	-0.0047396
Trial1	2	1	blindfold	counterclockwise	practice	Guided	1	0.5	-0.25	6.499756	0.44956	-1.45	-1.05	0.801588497084834	-0.025321	0.037783	-0.0015954
Trial1	2	1	blindfold	counterclockwise	practice	Guided	1	0.5	-0.25	6.51976	0.44956	-1.45	-1.05	0.801588497084834	-0.011571	0.016622	-0.017675
Trial1	2	1	blindfold	counterclockwise	practice	Guided	1	0.5	-0.25	6.539764	0.44956	-1.45	-1.05	0.801588497084834	0.0011007	-0.0045393	-0.016863
Trial1	2	1	blindfold	counterclockwise	practice	Guided	1	0.5	-0.25	6.559753	0.44956	-1.45	-1.05	0.801588497084834	-0.014169	-0.00030987	-0.043281
Trial1	2	1	blindfold	counterclockwise	practice	Guided	1	0.5	-0.25	6.579758	0.44956	-1.45	-1.05	0.801588497084834	-0.0025769	-0.008775	-0.025577
Trial1	2	1	blindfold	counterclockwise	practice	Guided	1	0.5	-0.25	6.599762	0.44956	-1.45	-1.05	0.801588497084834	0.0073958	0.012385	0.017467
Trial1	2	1	blindfold	counterclockwise	practice	Guided	1	0.5	-0.25	6.619766	0.44956	-1.45	-1.05	0.801588497084834	-0.029261	-0.017237	-0.0060747
Trial1	2	1	blindfold	counterclockwise	practice	Guided	1	0.5	-0.25	6.639755	0.44956	-1.45	-1.05	0.801588497084834	-0.012907	-0.02147	0.0034537
Trial1	2	1	blindfold	counterclockwise	practice	Guided	1	0.5	-0.25	6.65976	0.44955	-1.45	-1.05	0.801589125376705	-0.0084085	0.0081527	-0.0010353
Trial1	2	1	blindfold	counterclockwise	practice	Guided	1	0.5	-0.25	6.679764	0.44955	-1.45	-1.05	0.801589125376705	-0.0089463	-0.025703	0.0079525
Trial1	2	1	blindfold	counterclockwise	practice	Guided	1	0.5	-0.25	6.699753	0.44955	-1.45	-1.05	0.801589125376705	0.0084876	0.02508	0.003191
Trial1	2	1	blindfold	counterclockwise	practice	Guided	1	0.5	-0.25	6.719757	0.44955	-1.45	-1.05	0.801589125376705	0.0050735	0.020848	-0.012349
Trial1	2	1	blindfold	counterclockwise	practice	Guided	1	0.5	-0.25	6.739761	0.44955	-1.45	-1.05	0.801589125376705	0.010106	-0.02147	-0.024747
Trial1	2	1	blindfold	counterclockwise	practice	Guided	1	0.5	-0.25	6.759766	0.44955	-1.45	-1.05	0.801589125376705	-0.020799	0.012385	-0.0055166
Trial1	2	1	blindfold	counterclockwise	practice	Guided	1	0.5	-0.25	6.779755	0.44955	-1.45	-1.05	0.801589125376705	-0.013161	-0.0045425	-0.0081206
Trial1	2	1	blindfold	counterclockwise	practice	Guided	1	0.5	-0.25	6.799759	0.44955	-1.45	-1.05	0.801589125376705	0.012449	0.016615	0.0050906
Trial1	2	1	blindfold	counterclockwise	practice	Guided	1	0.5	-0.25	6.819763	0.44955	-1.45	-1.05	0.801589125376705	-0.018462	0.0081513	0.024318
Trial1	2	1	blindfold	counterclockwise	practice	Guided	1	0.5	-0.25	6.839752	0.44955	-1.45	-1.05	0.801589125376705	-0.0049803	0.037774	0.012458
Trial1	2	1	blindfold	counterclockwise	practice	Guided	1	0.5	-0.25	6.859756	0.44954	-1.45	-1.05	0.801589755668485	0.0014033	0.0081506	-0.012879
Trial1	2	1	blindfold	counterclockwise	practice	Guided	1	0.5	-0.25	6.879761	0.44954	-1.45	-1.05	0.801589755668485	0.017218	0.008148	-0.0030829
Trial1	2	1	blindfold	counterclockwise	practice	Guided	1	0.5	-0.25	6.899765	0.44954	-1.45	-1.05	0.801589755668485	0.031508	0.01661	-0.027611
Trial1	2	1	blindfold	counterclockwise	practice	Guided	1	0.5	-0.25	6.919754	0.44954	-1.45	-1.05	0.801589755668485	-0.002277	0.033536	-0.029768
Trial1	2	1	blindfold	counterclockwise	practice	Guided	1	0.5	-0.25	6.939758	0.44954	-1.45	-1.05	0.801589755668485	-0.018183	0.020838	0.020104
Trial1	2	1	blindfold	counterclockwise	practice	Guided	1	0.5	-0.25	6.959763	0.44954	-1.45	-1.05	0.801589755668485	0.0011425	-0.029945	-0.016824
Trial1	2	1	blindfold	counterclockwise	practice	Guided	1	0.5	-0.25	6.979767	0.44954	-1.45	-1.05	0.801589755668485	-0.031925	0.033531	0.040412
Trial1	2	1	blindfold	counterclockwise	practice	Guided	1	0.5	-0.25	6.999756	0.44954	-1.45	-1.05	0.801589755668485	-0.029225	0.012371	-0.0060438
Trial1	2	1	blindfold	counterclockwise	practice	Guided	1	0.5	-0.25	7.01976	0.44954	-1.45	-1.05	0.801589755668485	-0.00046941	-0.013018	0.0074349
Trial1	2	1	blindfold	counterclockwise	practice	Guided	1	0.5	-0.25	7.039764	0.44953	-1.45	-1.05	0.801590384208436	-0.025267	-0.013018	-0.0015502
Trial1	2	1	blindfold	counterclockwise	practice	Guided	1	0.5	-0.25	7.059753	0.44953	-1.45	-1.05	0.801590384208436	-0.017355	-0.01725	0.016426
Trial1	2	1	blindfold	counterclockwise	practice	Guided	1	0.5	-0.25	7.079758	0.44953	-1.45	-1.05	0.801590384208436	-0.014209	0.016604	0.024603
Trial1	2	1	blindfold	counterclockwise	practice	Guided	1	0.5	-0.25	7.099762	0.44953	-1.45	-1.05	0.801590384208436	0.025692	0.025067	-0.0036092
Trial1	2	1	blindfold	counterclockwise	practice	Guided	1	0.5	-0.25	7.119766	0.44953	-1.45	-1.05	0.801590384208436	-0.012317	-0.021485	-0.0049557
Trial1	2	1	blindfold	counterclockwise	practice	Guided	1	0.5	-0.25	7.139755	0.44953	-1.45	-1.05	0.801590384208436	-0.00836	-0.0045589	-0.00046095
Trial1	2	1	blindfold	counterclockwise	practice	Guided	1	0.5	-0.25	7.15976	0.44952	-1.45	-1.05	0.801591012872241	-0.011231	-0.00033022	-0.009176
Trial1	2	1	blindfold	counterclockwise	practice	Guided	1	0.5	-0.25	7.179764	0.44952	-1.45	-1.05	0.801591012872241	-0.012306	-0.0087937	-0.0049512
Trial1	2	1	blindfold	counterclockwise	practice	Guided	1	0.5	-0.25	7.199753	0.44952	-1.45	-1.05	0.801591012872241	-0.025244	-0.0045605	-0.0015361
Trial1	2	1	blindfold	counterclockwise	practice	Guided	1	0.5	-0.25	7.219757	0.44952	-1.45	-1.05	0.801591012872241	-0.002062	0.02083	0.0037662
Trial1	2	1	blindfold	counterclockwise	practice	Guided	1	0.5	-0.25	7.239761	0.44952	-1.45	-1.05	0.801591012872241	-0.00017059	0.025061	0.02147
Trial1	2	1	blindfold	counterclockwise	practice	Guided	1	0.5	-0.25	7.259766	0.44952	-1.45	-1.05	0.801591012872241	-0.0033113	0.012362	-0.004409
Trial1	2	1	blindfold	counterclockwise	practice	Guided	1	0.5	-0.25	7.279755	0.44952	-1.45	-1.05	0.801591012872241	-0.029457	0.016594	-0.0018045
Trial1	2	1	blindfold	counterclockwise	practice	Guided	1	0.5	-0.25	7.299759	0.44951	-1.45	-1.05	0.801591645414229	-0.024152	0.020824	-0.018424
Trial1	2	1	blindfold	counterclockwise	practice	Guided	1	0.5	-0.25	7.319763	0.44951	-1.45	-1.05	0.801591645414229	-0.023072	0.0038941	-0.035315
Trial1	2	1	blindfold	counterclockwise	practice	Guided	1	0.5	-0.25	7.339752	0.44951	-1.45	-1.05	0.801591645414229	0.01386	0.02082	-0.029741
Trial1	2	1	blindfold	counterclockwise	practice	Guided	1	0.5	-0.25	7.359756	0.44951	-1.45	-1.05	0.801591645414229	0.013323	-0.025731	-0.017067
Trial1	2	1	blindfold	counterclockwise	practice	Guided	1	0.5	-0.25	7.379761	0.44951	-1.45	-1.05	0.801591645414229	-0.016509	0.0081246	-0.0052061
Trial1	2	1	blindfold	counterclockwise	practice	Guided	1	0.5	-0.25	7.399765	0.44951	-1.45	-1.05	0.801591645414229	-0.00015388	0.0081256	0.011958
Trial1	2	1	blindfold	counterclockwise	practice	Guided	1	0.5	-0.25	7.419754	0.44951	-1.45	-1.05	0.801591645414229	0.0043413	-0.00033764	-0.020208
Trial1	2	1	blindfold	counterclockwise	practice	Guided	1	0.5	-0.25	7.439758	0.44951	-1.45	-1.05	0.801591645414229	0.023126	-0.017267	-0.028113
Trial1	2	1	blindfold	counterclockwise	practice	Guided	1	0.5	-0.25	7.459763	0.44951	-1.45	-1.05	0.801591645414229	-0.012816	-0.025732	0.0035159
Trial1	2	1	blindfold	counterclockwise	practice	Guided	1	0.5	-0.25	7.479767	0.44951	-1.45	-1.05	0.801591645414229	-0.011466	-0.0088046	-0.017598
Trial1	2	1	blindfold	counterclockwise	practice	Guided	1	0.5	-0.25	7.499756	0.44951	-1.45	-1.05	0.801591645414229	0.0072223	-0.00034168	0.0063927
Trial1	2	1	blindfold	counterclockwise	practice	Guided	1	0.5	-0.25	7.51976	0.4495	-1.45	-1.05	0.801592272448949	0.0012082	0.016583	-0.017327
Trial1	2	1	blindfold	counterclockwise	practice	Guided	1	0.5	-0.25	7.539764	0.4495	-1.45	-1.05	0.801592272448949	0.00066908	0.020814	-0.0083385
Trial1	2	1	blindfold	counterclockwise	practice	Guided	1	0.5	-0.25	7.559753	0.4495	-1.45	-1.05	0.801592272448949	0.0083068	-0.00034726	0.004871
Trial1	2	1	blindfold	counterclockwise	practice	Guided	1	0.5	-0.25	7.579758	0.4495	-1.45	-1.05	0.801592272448949	-0.0080469	-0.0088102	-0.0046571
Trial1	2	1	blindfold	counterclockwise	practice	Guided	1	0.5	-0.25	7.599762	0.4495	-1.45	-1.05	0.801592272448949	-0.020445	-0.013044	-0.0083391
Trial1	2	1	blindfold	counterclockwise	practice	Guided	1	0.5	-0.25	7.619766	0.4495	-1.45	-1.05	0.801592272448949	-0.0043609	-0.021508	-0.0086064
Trial1	2	1	blindfold	counterclockwise	practice	Guided	1	0.5	-0.25	7.639755	0.4495	-1.45	-1.05	0.801592272448949	-0.00067609	0.012344	0.012782
Trial1	2	1	blindfold	counterclockwise	practice	Guided	1	0.5	-0.25	7.65976	0.4495	-1.45	-1.05	0.801592272448949	-0.022057	-0.029978	-0.0086045
Trial1	2	1	blindfold	counterclockwise	practice	Guided	1	0.5	-0.25	7.679764	0.4495	-1.45	-1.05	0.801592272448949	0.00040868	0.025034	-0.0041119
Trial1	2	1	blindfold	counterclockwise	practice	Guided	1	0.5	-0.25	7.699753	0.4495	-1.45	-1.05	0.801592272448949	0.001489	0.016569	-0.021003
Trial1	2	1	blindfold	counterclockwise	practice	Guided	1	0.5	-0.25	7.719757	0.4495	-1.45	-1.05	0.801592272448949	-0.0080339	-0.0045895	-0.013098
Trial1	2	1	blindfold	counterclockwise	practice	Guided	1	0.5	-0.25	7.739761	0.4495	-1.45	-1.05	0.801592272448949	0.0054473	-0.0088196	-0.01651
Trial1	2	1	blindfold	counterclockwise	practice	Guided	1	0.5	-0.25	7.759766	0.44949	-1.45	-1.05	0.801592905240495	0.011831	-0.0088192	-0.02549
Trial1	2	1	blindfold	counterclockwise	practice	Guided	1	0.5	-0.25	7.779755	0.44949	-1.45	-1.05	0.801592905240495	0.013087	0.008108	-0.0032921
Trial1	2	1	blindfold	counterclockwise	practice	Guided	1	0.5	-0.25	7.799759	0.44949	-1.45	-1.05	0.801592905240495	-0.01279	0.020803	0.0035391
Trial1	2	1	blindfold	counterclockwise	practice	Guided	1	0.5	-0.25	7.819763	0.44949	-1.45	-1.05	0.801592905240495	-0.0046121	0.012338	0.0083021
Trial1	2	1	blindfold	counterclockwise	practice	Guided	1	0.5	-0.25	7.839752	0.44949	-1.45	-1.05	0.801592905240495	-0.037315	0.0208	-0.010747
Trial1	2	1	blindfold	counterclockwise	practice	Guided	1	0.5	-0.25	7.859756	0.44949	-1.45	-1.05	0.801592905240495	-0.020956	0.012335	-0.018924
Trial1	2	1	blindfold	counterclockwise	practice	Guided	1	0.5	-0.25	7.879761	0.44949	-1.45	-1.05	0.801592905240495	0.021547	0.012334	-0.0027453
Trial1	2	1	blindfold	counterclockwise	practice	Guided	1	0.5	-0.25	7.899765	0.44949	-1.45	-1.05	0.801592905240495	0.0049256	-0.0045946	-0.026558
Trial1	2	1	blindfold	counterclockwise	practice	Guided	1	0.5	-0.25	7.919754	0.44948	-1.45	-1.05	0.801593534400826	0.0086106	0.012334	0.003005
Trial1	2	1	blindfold	counterclockwise	practice	Guided	1	0.5	-0.25	7.939758	0.44948	-1.45	-1.05	0.801593534400826	-0.0058528	0.0081034	-0.038416
Trial1	2	1	blindfold	counterclockwise	practice	Guided	1	0.5	-0.25	7.959763	0.44948	-1.45	-1.05	0.801593534400826	0.015984	0.0038716	0.0054362
Trial1	2	1	blindfold	counterclockwise	practice	Guided	1	0.5	-0.25	7.979767	0.44948	-1.45	-1.05	0.801593534400826	0.0099679	0.025031	-0.020442
Trial1	2	1	blindfold	counterclockwise	practice	Guided	1	0.5	-0.25	7.999756	0.44948	-1.45	-1.05	0.801593534400826	0.010954	0.008104	0.030506
Trial1	2	1	blindfold	counterclockwise	practice	Guided	1	0.5	-0.25	8.01976	0.44948	-1.45	-1.05	0.801593534400826	-0.00036501	-0.0045917	0.0080409
Trial1	2	1	blindfold	counterclockwise	practice	Guided	1	0.5	-0.25	8.039764	0.44948	-1.45	-1.05	0.801593534400826	0.012305	-0.0088244	0.0093919
Trial1	2	1	blindfold	counterclockwise	practice	Guided	1	0.5	-0.25	8.059753	0.44948	-1.45	-1.05	0.801593534400826	-0.014288	0.0081032	-0.038949
Trial1	2	1	blindfold	counterclockwise	practice	Guided	1	0.5	-0.25	8.079758	0.44948	-1.45	-1.05	0.801593534400826	-0.017969	-0.0045929	-0.047664
Trial1	2	1	blindfold	counterclockwise	practice	Guided	1	0.5	-0.25	8.099762	0.44947	-1.45	-1.05	0.801594165563655	0.00099013	-0.00036214	-0.012527
Trial1	2	1	blindfold	counterclockwise	practice	Guided	1	0.5	-0.25	8.119766	0.44947	-1.45	-1.05	0.801594165563655	-0.013298	0.0038713	0.012004
Trial1	2	1	blindfold	counterclockwise	practice	Guided	1	0.5	-0.25	8.139755	0.44947	-1.45	-1.05	0.801594165563655	-0.011408	0.0038695	-0.017558
Trial1	2	1	blindfold	counterclockwise	practice	Guided	1	0.5	-0.25	8.15976	0.44947	-1.45	-1.05	0.801594165563655	0.014203	0.016563	-0.020157
Trial1	2	1	blindfold	counterclockwise	practice	Guided	1	0.5	-0.25	8.179764	0.44947	-1.45	-1.05	0.801594165563655	0.01681	0.0080996	0.0054544
Trial1	2	1	blindfold	counterclockwise	practice	Guided	1	0.5	-0.25	8.199753	0.44947	-1.45	-1.05	0.801594165563655	-0.031979	-0.017293	-0.027343
Trial1	2	1	blindfold	counterclockwise	practice	Guided	1	0.5	-0.25	8.219757	0.44947	-1.45	-1.05	0.801594165563655	-0.01248	-0.017295	-0.00065491
Trial1	2	1	blindfold	counterclockwise	practice	Guided	1	0.5	-0.25	8.239761	0.44947	-1.45	-1.05	0.801594165563655	0.0044145	0.0038631	0.0004269
Trial1	2	1	blindfold	counterclockwise	practice	Guided	1	0.5	-0.25	8.259766	0.44947	-1.45	-1.05	0.801594165563655	-0.0034905	0.025019	-0.0056804
Trial1	2	1	blindfold	counterclockwise	practice	Guided	1	0.5	-0.25	8.279755	0.44947	-1.45	-1.05	0.801594165563655	-0.034397	0.003858	0.010673
Trial1	2	1	blindfold	counterclockwise	practice	Guided	1	0.5	-0.25	8.299759	0.44947	-1.45	-1.05	0.801594165563655	0.0012782	0.003857	-0.016727
Trial1	2	1	blindfold	counterclockwise	practice	Guided	1	0.5	-0.25	8.319763	0.44947	-1.45	-1.05	0.801594165563655	-0.012201	0.01232	-0.0048659
Trial1	2	1	blindfold	counterclockwise	practice	Guided	1	0.5	-0.25	8.339752	0.44946	-1.45	-1.05	0.801594794972061	0.017092	0.012322	0.0012465
Trial1	2	1	blindfold	counterclockwise	practice	Guided	1	0.5	-0.25	8.359756	0.44946	-1.45	-1.05	0.801594794972061	-0.023789	-0.013069	-0.010435
Trial1	2	1	blindfold	counterclockwise	practice	Guided	1	0.5	-0.25	8.379761	0.44946	-1.45	-1.05	0.801594794972061	-0.013003	-0.00037525	0.007806
Trial1	2	1	blindfold	counterclockwise	practice	Guided	1	0.5	-0.25	8.399765	0.44946	-1.45	-1.05	0.801594794972061	-0.016955	-0.021533	-0.017803
Trial1	2	1	blindfold	counterclockwise	practice	Guided	1	0.5	-0.25	8.419754	0.44946	-1.45	-1.05	0.801594794972061	0.005783	-0.029997	-0.020673
Trial1	2	1	blindfold	counterclockwise	practice	Guided	1	0.5	-0.25	8.439758	0.44946	-1.45	-1.05	0.801594794972061	0.0038959	-0.0046043	0.008892
Trial1	2	1	blindfold	counterclockwise	practice	Guided	1	0.5	-0.25	8.459763	0.44946	-1.45	-1.05	0.801594794972061	-0.0042789	0.008091	0.0041321
Trial1	2	1	blindfold	counterclockwise	practice	Guided	1	0.5	-0.25	8.479767	0.44946	-1.45	-1.05	0.801594794972061	-0.016137	0.0080905	-0.0093451
Trial1	2	1	blindfold	counterclockwise	practice	Guided	1	0.5	-0.25	8.499756	0.44945	-1.45	-1.05	0.80159542450432	0.022953	0.025016	-0.012756
Trial1	2	1	blindfold	counterclockwise	practice	Guided	1	0.5	-0.25	8.51976	0.44945	-1.45	-1.05	0.80159542450432	-0.010561	-0.00037508	0.0049482
Trial1	2	1	blindfold	counterclockwise	practice	Guided	1	0.5	-0.25	8.539764	0.44945	-1.45	-1.05	0.80159542450432	-0.012718	-0.029997	0.0036004
Trial1	2	1	blindfold	counterclockwise	practice	Guided	1	0.5	-0.25	8.559753	0.44945	-1.45	-1.05	0.80159542450432	0.00022395	-0.0088385	0.00045715
Trial1	2	1	blindfold	counterclockwise	practice	Guided	1	0.5	-0.25	8.579758	0.44945	-1.45	-1.05	0.80159542450432	-0.0026479	0.01232	-0.021197
Trial1	2	1	blindfold	counterclockwise	practice	Guided	1	0.5	-0.25	8.599762	0.44945	-1.45	-1.05	0.80159542450432	-0.0042655	-0.017304	-0.0082569
Trial1	2	1	blindfold	counterclockwise	practice	Guided	1	0.5	-0.25	8.619766	0.44945	-1.45	-1.05	0.80159542450432	0.033205	0.012316	-0.019036
Trial1	2	1	blindfold	counterclockwise	practice	Guided	1	0.5	-0.25	8.639755	0.44945	-1.45	-1.05	0.80159542450432	0.0044515	0.012316	-0.0037604
Trial1	2	1	blindfold	counterclockwise	practice	Guided	1	0.5	-0.25	8.65976	0.44945	-1.45	-1.05	0.80159542450432	-0.0031803	-0.0088477	-0.01274
Trial1	2	1	blindfold	counterclockwise	practice	Guided	1	0.5	-0.25	8.679764	0.44945	-1.45	-1.05	0.80159542450432	0.011649	0.0038472	-0.045714
Trial1	2	1	blindfold	counterclockwise	practice	Guided	1	0.5	-0.25	8.699753	0.44944	-1.45	-1.05	0.801596056040187	-0.044869	-0.00038542	-0.023882
Trial1	2	1	blindfold	counterclockwise	practice	Guided	1	0.5	-0.25	8.719757	0.44944	-1.45	-1.05	0.801596056040187	-0.0076678	-0.0046168	-0.0087826
Trial1	2	1	blindfold	counterclockwise	practice	Guided	1	0.5	-0.25	8.739761	0.44944	-1.45	-1.05	0.801596056040187	-0.029051	-0.0046197	-0.017228
Trial1	2	1	blindfold	counterclockwise	practice	Guided	1	0.5	-0.25	8.759766	0.44944	-1.45	-1.05	0.801596056040187	0.0047394	0.02077	-0.0037451
Trial1	2	1	blindfold	counterclockwise	practice	Guided	1	0.5	-0.25	8.779755	0.44944	-1.45	-1.05	0.801596056040187	0.013997	0.0080733	-0.015872
Trial1	2	1	blindfold	counterclockwise	practice	Guided	1	0.5	-0.25	8.799759	0.44944	-1.45	-1.05	0.801596056040187	-0.012418	0.012305	-0.00059824
Trial1	2	1	blindfold	counterclockwise	practice	Guided	1	0.5	-0.25	8.819763	0.44944	-1.45	-1.05	0.801596056040187	-0.011875	0.020768	-0.0090429
Trial1	2	1	blindfold	counterclockwise	practice	Guided	1	0.5	-0.25	8.839752	0.44944	-1.45	-1.05	0.801596056040187	0.017686	0.024998	-0.0071522
Trial1	2	1	blindfold	counterclockwise	practice	Guided	1	0.5	-0.25	8.859756	0.44943	-1.45	-1.05	0.801596685820519	-0.012682	0.0123	-0.022247
Trial1	2	1	blindfold	counterclockwise	practice	Guided	1	0.5	-0.25	8.879761	0.44943	-1.45	-1.05	0.801596685820519	0.0092443	-0.0046276	-0.0076868
Trial1	2	1	blindfold	counterclockwise	practice	Guided	1	0.5	-0.25	8.899765	0.44943	-1.45	-1.05	0.801596685820519	0.018772	-0.0046296	-0.024037
Trial1	2	1	blindfold	counterclockwise	practice	Guided	1	0.5	-0.25	8.919754	0.44943	-1.45	-1.05	0.801596685820519	-0.0028848	-0.021556	-0.016937
Trial1	2	1	blindfold	counterclockwise	practice	Guided	1	0.5	-0.25	8.939758	0.44943	-1.45	-1.05	0.801596685820519	-0.0028829	0.024995	-0.016936
Trial1	2	1	blindfold	counterclockwise	practice	Guided	1	0.5	-0.25	8.959763	0.44943	-1.45	-1.05	0.801596685820519	0.00026307	-0.0088615	-0.00084873
Trial1	2	1	blindfold	counterclockwise	practice	Guided	1	0.5	-0.25	8.979767	0.44943	-1.45	-1.05	0.801596685820519	0.00053338	-0.021558	-0.0039922
Trial1	2	1	blindfold	counterclockwise	practice	Guided	1	0.5	-0.25	8.999756	0.44943	-1.45	-1.05	0.801596685820519	-0.007641	0.0080649	-0.01747
Trial1	2	1	blindfold	counterclockwise	practice	Guided	1	0.5	-0.25	9.01976	0.44943	-1.45	-1.05	0.801596685820519	-0.02085	0.02499	-0.0011164
Trial1	2	1	blindfold	counterclockwise	practice	Guided	1	0.5	-0.25	9.039764	0.44943	-1.45	-1.05	0.801596685820519	0.038546	-0.0046332	-0.0015616
Trial1	2	1	blindfold	counterclockwise	practice	Guided	1	0.5	-0.25	9.059753	0.44943	-1.45	-1.05	0.801596685820519	0.021926	0.024992	-0.0079414
Trial1	2	1	blindfold	counterclockwise	practice	Guided	1	0.5	-0.25	9.079758	0.44943	-1.45	-1.05	0.801596685820519	-0.01213	0.02076	-0.0047972
Trial1	2	1	blindfold	counterclockwise	practice	Guided	1	0.5	-0.25	9.099762	0.44943	-1.45	-1.05	0.801596685820519	-0.0031429	-0.0088672	0.0015862
Trial1	2	1	blindfold	counterclockwise	practice	Guided	1	0.5	-0.25	9.119766	0.44942	-1.45	-1.05	0.801597319485698	-0.007363	-0.0046345	-0.012972
Trial1	2	1	blindfold	counterclockwise	practice	Guided	1	0.5	-0.25	9.139755	0.44942	-1.45	-1.05	0.801597319485698	-0.054085	-0.008866	-0.011714
Trial1	2	1	blindfold	counterclockwise	practice	Guided	1	0.5	-0.25	9.15976	0.44942	-1.45	-1.05	0.801597319485698	-0.0094212	-0.00040146	-0.0090115
Trial1	2	1	blindfold	counterclockwise	practice	Guided	1	0.5	-0.25	9.179764	0.44942	-1.45	-1.05	0.801597319485698	-0.011577	-0.030025	-0.013232
Trial1	2	1	blindfold	counterclockwise	practice	Guided	1	0.5	-0.25	9.199753	0.44942	-1.45	-1.05	0.801597319485698	0.030927	0.012292	-0.014758
Trial1	2	1	blindfold	counterclockwise	practice	Guided	1	0.5	-0.25	9.219757	0.44942	-1.45	-1.05	0.801597319485698	-0.011035	-0.013099	-0.021677
Trial1	2	1	blindfold	counterclockwise	practice	Guided	1	0.5	-0.25	9.239761	0.44942	-1.45	-1.05	0.801597319485698	-0.02532	-0.0088697	0.0028556
Trial1	2	1	blindfold	counterclockwise	practice	Guided	1	0.5	-0.25	9.259766	0.44942	-1.45	-1.05	0.801597319485698	0.0095462	-0.0046392	-0.020323
Trial1	2	1	blindfold	counterclockwise	practice	Guided	1	0.5	-0.25	9.279755	0.44941	-1.45	-1.05	0.801597947633606	-0.025314	0.050373	0.0028604
Trial1	2	1	blindfold	counterclockwise	practice	Guided	1	0.5	-0.25	9.299759	0.44941	-1.45	-1.05	0.801597947633606	-0.0076102	-0.0088734	-0.0087288
Trial1	2	1	blindfold	counterclockwise	practice	Guided	1	0.5	-0.25	9.319763	0.44941	-1.45	-1.05	0.801597947633606	-0.020008	0.012283	-0.00028182
Trial1	2	1	blindfold	counterclockwise	practice	Guided	1	0.5	-0.25	9.339752	0.44941	-1.45	-1.05	0.801597947633606	-0.019197	0.020745	-0.022203
Trial1	2	1	blindfold	counterclockwise	practice	Guided	1	0.5	-0.25	9.359756	0.44941	-1.45	-1.05	0.801597947633606	0.0021929	0.012277	-4.7265E-06
Trial1	2	1	blindfold	counterclockwise	practice	Guided	1	0.5	-0.25	9.379761	0.44941	-1.45	-1.05	0.801597947633606	0.013516	-0.021577	-0.0073689
Trial1	2	1	blindfold	counterclockwise	practice	Guided	1	0.5	-0.25	9.399765	0.44941	-1.45	-1.05	0.801597947633606	-0.021079	-0.0046496	0.0031433
Trial1	2	1	blindfold	counterclockwise	practice	Guided	1	0.5	-0.25	9.419754	0.44941	-1.45	-1.05	0.801597947633606	-0.010836	0.0038155	0.007364
Trial1	2	1	blindfold	counterclockwise	practice	Guided	1	0.5	-0.25	9.439758	0.44941	-1.45	-1.05	0.801597947633606	-0.0039137	0.041902	-3.1415E-06
Trial1	2	1	blindfold	counterclockwise	practice	Guided	1	0.5	-0.25	9.459763	0.4494	-1.45	-1.05	0.801598581548337	0.014331	0.012276	-0.021925
Trial1	2	1	blindfold	counterclockwise	practice	Guided	1	0.5	-0.25	9.479767	0.4494	-1.45	-1.05	0.801598581548337	-0.0075943	-0.038505	-0.004221
Trial1	2	1	blindfold	counterclockwise	practice	Guided	1	0.5	-0.25	9.499756	0.4494	-1.45	-1.05	0.801598581548337	0.025922	-0.013114	0.0044936
Trial1	2	1	blindfold	counterclockwise	practice	Guided	1	0.5	-0.25	9.51976	0.4494	-1.45	-1.05	0.801598581548337	-0.012623	0.0038135	0.0036859
Trial1	2	1	blindfold	counterclockwise	practice	Guided	1	0.5	-0.25	9.539764	0.4494	-1.45	-1.05	0.801598581548337	-0.015764	0.012275	-0.013473
Trial1	2	1	blindfold	counterclockwise	practice	Guided	1	0.5	-0.25	9.559753	0.4494	-1.45	-1.05	0.801598581548337	-0.033732	-0.025815	0.0023441
Trial1	2	1	blindfold	counterclockwise	practice	Guided	1	0.5	-0.25	9.579758	0.4494	-1.45	-1.05	0.801598581548337	0.017756	0.012271	-0.0070888
Trial1	2	1	blindfold	counterclockwise	practice	Guided	1	0.5	-0.25	9.599762	0.4494	-1.45	-1.05	0.801598581548337	-0.023936	-0.0088896	-0.013467
Trial1	2	1	blindfold	counterclockwise	practice	Guided	1	0.5	-0.25	9.619766	0.4494	-1.45	-1.05	0.801598581548337	0.010391	-0.0046604	-0.024519
Trial1	2	1	blindfold	counterclockwise	practice	Guided	1	0.5	-0.25	9.639755	0.4494	-1.45	-1.05	0.801598581548337	0.025399	0.008034	0.0061228
Trial1	2	1	blindfold	counterclockwise	practice	Guided	1	0.5	-0.25	9.65976	0.44939	-1.45	-1.05	0.801599211825184	0.0095887	0.012268	-0.011847
Trial1	2	1	blindfold	counterclockwise	practice	Guided	1	0.5	-0.25	9.679764	0.44939	-1.45	-1.05	0.801599211825184	0.029359	-0.021588	0.010621
Trial1	2	1	blindfold	counterclockwise	practice	Guided	1	0.5	-0.25	9.699753	0.44939	-1.45	-1.05	0.801599211825184	-0.050342	-0.008894	-0.0029493
Trial1	2	1	blindfold	counterclockwise	practice	Guided	1	0.5	-0.25	9.719757	0.44939	-1.45	-1.05	0.801599211825184	-0.020506	0.020727	-0.0052811
Trial1	2	1	blindfold	counterclockwise	practice	Guided	1	0.5	-0.25	9.739761	0.44939	-1.45	-1.05	0.801599211825184	0.00061137	-0.013127	-0.0039311
Trial1	2	1	blindfold	counterclockwise	practice	Guided	1	0.5	-0.25	9.759766	0.44939	-1.45	-1.05	0.801599211825184	-0.017627	0.012262	0.016105
Trial1	2	1	blindfold	counterclockwise	practice	Guided	1	0.5	-0.25	9.779755	0.44939	-1.45	-1.05	0.801599211825184	0.0016954	-0.00043418	-0.020823
Trial1	2	1	blindfold	counterclockwise	practice	Guided	1	0.5	-0.25	9.799759	0.44938	-1.45	-1.05	0.801599842225882	-0.016275	-0.00043328	-0.0050076
Trial1	2	1	blindfold	counterclockwise	practice	Guided	1	0.5	-0.25	9.819763	0.44938	-1.45	-1.05	0.801599842225882	-0.015733	0.020724	-0.013453
Trial1	2	1	blindfold	counterclockwise	practice	Guided	1	0.5	-0.25	9.839752	0.44938	-1.45	-1.05	0.801599842225882	0.013559	-0.013132	-0.011563
Trial1	2	1	blindfold	counterclockwise	practice	Guided	1	0.5	-0.25	9.859756	0.44938	-1.45	-1.05	0.801599842225882	-0.01627	0.0080285	0.017193
Trial1	2	1	blindfold	counterclockwise	practice	Guided	1	0.5	-0.25	9.879761	0.44938	-1.45	-1.05	0.801599842225882	-0.016809	0.012259	0.0034442
Trial1	2	1	blindfold	counterclockwise	practice	Guided	1	0.5	-0.25	9.899765	0.44938	-1.45	-1.05	0.801599842225882	-0.0056621	0.016491	-0.038247
Trial1	2	1	blindfold	counterclockwise	practice	Guided	1	0.5	-0.25	9.919754	0.44938	-1.45	-1.05	0.801599842225882	-0.0035947	-0.0046694	-0.0041879
Trial1	2	1	blindfold	counterclockwise	practice	Guided	1	0.5	-0.25	9.939758	0.44938	-1.45	-1.05	0.801599842225882	0.0048555	0.020721	0.0090214
Trial1	2	1	blindfold	counterclockwise	practice	Guided	1	0.5	-0.25	9.959763	0.44938	-1.45	-1.05	0.801599842225882	-0.01572	-0.0046676	-0.013439
Trial1	2	1	blindfold	counterclockwise	practice	Guided	1	0.5	-0.25	9.979767	0.44938	-1.45	-1.05	0.801599842225882	-0.033691	0.0080276	0.0023743
Trial1	2	1	blindfold	counterclockwise	practice	Guided	1	0.5	-0.25	9.999756	0.44937	-1.45	-1.05	0.801600474632778	0.014926	-0.0088995	-0.028445
Trial1	2	1	blindfold	counterclockwise	practice	Guided	1	0.5	-0.25	10.01976	0.44937	-1.45	-1.05	0.801600474632778	-0.012303	0.0037963	-0.042189
Trial1	2	1	blindfold	counterclockwise	practice	Guided	1	0.5	-0.25	10.03976	0.44937	-1.45	-1.05	0.801600474632778	0.013577	-0.0046695	-0.0073222
Trial1	2	1	blindfold	counterclockwise	practice	Guided	1	0.5	-0.25	10.05975	0.44937	-1.45	-1.05	0.801600474632778	0.0098958	0.012256	-0.007322
Trial1	2	1	blindfold	counterclockwise	practice	Guided	1	0.5	-0.25	10.07976	0.44937	-1.45	-1.05	0.801600474632778	-0.021014	0.0037921	0.0031928
Trial1	2	1	blindfold	counterclockwise	practice	Guided	1	0.5	-0.25	10.09976	0.44937	-1.45	-1.05	0.801600474632778	0.0093592	0.0080225	-0.0075875
Trial1	2	1	blindfold	counterclockwise	practice	Guided	1	0.5	-0.25	10.11977	0.44937	-1.45	-1.05	0.801600474632778	-0.0054658	0.016484	0.02539
Trial1	2	1	blindfold	counterclockwise	practice	Guided	1	0.5	-0.25	10.13976	0.44937	-1.45	-1.05	0.801600474632778	-0.029994	-0.021601	0.011101
Trial1	2	1	blindfold	counterclockwise	practice	Guided	1	0.5	-0.25	10.15976	0.44937	-1.45	-1.05	0.801600474632778	-0.0064459	-0.01314	-0.025559
Trial1	2	1	blindfold	counterclockwise	practice	Guided	1	0.5	-0.25	10.17976	0.44937	-1.45	-1.05	0.801600474632778	-0.011208	0.0037869	-0.017379
Trial1	2	1	blindfold	counterclockwise	practice	Guided	1	0.5	-0.25	10.19975	0.44936	-1.45	-1.05	0.801601105281545	0.0011938	0.029178	-0.012346
Trial1	2	1	blindfold	counterclockwise	practice	Guided	1	0.5	-0.25	10.21976	0.44936	-1.45	-1.05	0.801601105281545	-0.0041045	0.0080171	0.0042783
Trial1	2	1	blindfold	counterclockwise	practice	Guided	1	0.5	-0.25	10.23976	0.44936	-1.45	-1.05	0.801601105281545	-0.0032924	0.0037847	-0.0083888
Trial1	2	1	blindfold	counterclockwise	practice	Guided	1	0.5	-0.25	10.25977	0.44936	-1.45	-1.05	0.801601105281545	-0.024403	-0.0004488	-0.0097338
Trial1	2	1	blindfold	counterclockwise	practice	Guided	1	0.5	-0.25	10.27975	0.44936	-1.45	-1.05	0.801601105281545	-0.003286	0.0080131	-0.0083835
Trial1	2	1	blindfold	counterclockwise	practice	Guided	1	0.5	-0.25	10.29976	0.44936	-1.45	-1.05	0.801601105281545	0.027087	0.0037801	-0.019164
Trial1	2	1	blindfold	counterclockwise	practice	Guided	1	0.5	-0.25	10.31976	0.44936	-1.45	-1.05	0.801601105281545	-0.0035539	-0.013147	-0.0041552
Trial1	2	1	blindfold	counterclockwise	practice	Guided	1	0.5	-0.25	10.33975	0.44936	-1.45	-1.05	0.801601105281545	0.010196	0.0080125	-0.020239
Trial1	2	1	blindfold	counterclockwise	practice	Guided	1	0.5	-0.25	10.35976	0.44935	-1.45	-1.05	0.801601737937251	-0.015407	0.0037771	-0.017635
Trial1	2	1	blindfold	counterclockwise	practice	Guided	1	0.5	-0.25	10.37976	0.44935	-1.45	-1.05	0.801601737937251	-0.029693	-0.013152	0.0068967
Trial1	2	1	blindfold	counterclockwise	practice	Guided	1	0.5	-0.25	10.39977	0.44935	-1.45	-1.05	0.801601737937251	0.0088533	0.0037742	0.00087934
Trial1	2	1	blindfold	counterclockwise	practice	Guided	1	0.5	-0.25	10.41975	0.44935	-1.45	-1.05	0.801601737937251	0.015235	-0.00045705	-0.041081
Trial1	2	1	blindfold	counterclockwise	practice	Guided	1	0.5	-0.25	10.43976	0.44935	-1.45	-1.05	0.801601737937251	-0.0093848	0.029165	0.0064535
Trial1	2	1	blindfold	counterclockwise	practice	Guided	1	0.5	-0.25	10.45976	0.44935	-1.45	-1.05	0.801601737937251	-0.015128	-0.013156	-0.021849
Trial1	2	1	blindfold	counterclockwise	practice	Guided	1	0.5	-0.25	10.47977	0.44935	-1.45	-1.05	0.801601737937251	-0.012793	0.0080028	0.0079835
Trial1	2	1	blindfold	counterclockwise	practice	Guided	1	0.5	-0.25	10.49976	0.44935	-1.45	-1.05	0.801601737937251	0.0088668	-0.025852	0.00088695
Trial1	2	1	blindfold	counterclockwise	practice	Guided	1	0.5	-0.25	10.51976	0.44934	-1.45	-1.05	0.801602368834087	0.0043757	0.0037697	0.0048421
Trial1	2	1	blindfold	counterclockwise	practice	Guided	1	0.5	-0.25	10.53976	0.44934	-1.45	-1.05	0.801602368834087	-0.02339	0.0037705	0.041234
Trial1	2	1	blindfold	counterclockwise	practice	Guided	1	0.5	-0.25	10.55975	0.44934	-1.45	-1.05	0.801602368834087	-0.024914	0.012231	-0.0012656
Trial1	2	1	blindfold	counterclockwise	practice	Guided	1	0.5	-0.25	10.57976	0.44934	-1.45	-1.05	0.801602368834087	-0.0032578	0.012233	-0.0083629
Trial1	2	1	blindfold	counterclockwise	practice	Guided	1	0.5	-0.25	10.59976	0.44934	-1.45	-1.05	0.801602368834087	-0.0072072	0.0037688	-0.012853
Trial1	2	1	blindfold	counterclockwise	practice	Guided	1	0.5	-0.25	10.61977	0.44934	-1.45	-1.05	0.801602368834087	-0.0016343	0.012229	-0.033696
Trial1	2	1	blindfold	counterclockwise	practice	Guided	1	0.5	-0.25	10.63976	0.44934	-1.45	-1.05	0.801602368834087	0.0051988	0.01223	-0.0078148
Trial1	2	1	blindfold	counterclockwise	practice	Guided	1	0.5	-0.25	10.65976	0.44934	-1.45	-1.05	0.801602368834087	-0.0013576	0.020693	-0.021019
Trial1	2	1	blindfold	counterclockwise	practice	Guided	1	0.5	-0.25	10.67976	0.44934	-1.45	-1.05	0.801602368834087	-0.015915	-0.0089303	-0.0091539
Trial1	2	1	blindfold	counterclockwise	practice	Guided	1	0.5	-0.25	10.69975	0.44933	-1.45	-1.05	0.801603003622432	-0.014654	-0.034322	0.013582
Trial1	2	1	blindfold	counterclockwise	practice	Guided	1	0.5	-0.25	10.71976	0.44933	-1.45	-1.05	0.801603003622432	-0.020132	-0.0089322	-0.0094215
Trial1	2	1	blindfold	counterclockwise	practice	Guided	1	0.5	-0.25	10.73976	0.44933	-1.45	-1.05	0.801603003622432	-0.013573	-0.017396	0.00091468
Trial1	2	1	blindfold	counterclockwise	practice	Guided	1	0.5	-0.25	10.75977	0.44933	-1.45	-1.05	0.801603003622432	0.0052099	0.024921	-0.0077962
Trial1	2	1	blindfold	counterclockwise	practice	Guided	1	0.5	-0.25	10.77975	0.44933	-1.45	-1.05	0.801603003622432	-9.0019E-05	-0.0089342	0.0088252
Trial1	2	1	blindfold	counterclockwise	practice	Guided	1	0.5	-0.25	10.79976	0.44933	-1.45	-1.05	0.801603003622432	-0.011677	0.012224	-0.0088758
Trial1	2	1	blindfold	counterclockwise	practice	Guided	1	0.5	-0.25	10.81976	0.44933	-1.45	-1.05	0.801603003622432	-0.0066412	-0.0089348	-0.021274
Trial1	2	1	blindfold	counterclockwise	practice	Guided	1	0.5	-0.25	10.83975	0.44932	-1.45	-1.05	0.801603632883505	0.0052204	0.016455	-0.0077945
Trial1	2	1	blindfold	counterclockwise	practice	Guided	1	0.5	-0.25	10.85976	0.44932	-1.45	-1.05	0.801603632883505	-8.1628E-05	0.012222	0.0088333
Trial1	2	1	blindfold	counterclockwise	practice	Guided	1	0.5	-0.25	10.87976	0.44932	-1.45	-1.05	0.801603632883505	-0.011131	-0.0089371	-0.017312
Trial1	2	1	blindfold	counterclockwise	practice	Guided	1	0.5	-0.25	10.89977	0.44932	-1.45	-1.05	0.801603632883505	-0.015353	0.016454	-0.017582
Trial1	2	1	blindfold	counterclockwise	practice	Guided	1	0.5	-0.25	10.91975	0.44932	-1.45	-1.05	0.801603632883505	-0.013015	-0.030098	0.012252
Trial1	2	1	blindfold	counterclockwise	practice	Guided	1	0.5	-0.25	10.93976	0.44932	-1.45	-1.05	0.801603632883505	0.008642	-0.021634	0.0051547
Trial1	2	1	blindfold	counterclockwise	practice	Guided	1	0.5	-0.25	10.95976	0.44932	-1.45	-1.05	0.801603632883505	0.0097254	0.016452	-0.011737
Trial1	2	1	blindfold	counterclockwise	practice	Guided	1	0.5	-0.25	10.97977	0.44932	-1.45	-1.05	0.801603632883505	-0.0074371	-0.047026	-0.008591
Trial1	2	1	blindfold	counterclockwise	practice	Guided	1	0.5	-0.25	10.99976	0.44932	-1.45	-1.05	0.801603632883505	-6.8583E-05	-0.0089387	0.0088422
Trial1	2	1	blindfold	counterclockwise	practice	Guided	1	0.5	-0.25	11.01976	0.44932	-1.45	-1.05	0.801603632883505	0.004964	-0.00047709	-0.0035559
Trial1	2	1	blindfold	counterclockwise	practice	Guided	1	0.5	-0.25	11.03976	0.44932	-1.45	-1.05	0.801603632883505	-0.010849	0.0037529	-0.021527
Trial1	2	1	blindfold	counterclockwise	practice	Guided	1	0.5	-0.25	11.05975	0.44931	-1.45	-1.05	0.801604267921398	-0.0060815	-0.017409	-0.029699
Trial1	2	1	blindfold	counterclockwise	practice	Guided	1	0.5	-0.25	11.07976	0.44931	-1.45	-1.05	0.801604267921398	-0.015337	0.020676	-0.017568
Trial1	2	1	blindfold	counterclockwise	practice	Guided	1	0.5	-0.25	11.09976	0.44931	-1.45	-1.05	0.801604267921398	-0.0042822	0.0037458	-0.0048958
Trial1	2	1	blindfold	counterclockwise	practice	Guided	1	0.5	-0.25	11.11977	0.44931	-1.45	-1.05	0.801604267921398	0.0041652	-0.0089482	-0.0014803
Trial1	2	1	blindfold	counterclockwise	practice	Guided	1	0.5	-0.25	11.13976	0.44931	-1.45	-1.05	0.801604267921398	-0.0048201	0.033371	0.004902
Trial1	2	1	blindfold	counterclockwise	practice	Guided	1	0.5	-0.25	11.15976	0.44931	-1.45	-1.05	0.801604267921398	0.00075168	0.0037454	-0.0038111
Trial1	2	1	blindfold	counterclockwise	practice	Guided	1	0.5	-0.25	11.17976	0.44931	-1.45	-1.05	0.801604267921398	-0.022968	0.016441	-0.030767
Trial1	2	1	blindfold	counterclockwise	practice	Guided	1	0.5	-0.25	11.19975	0.44931	-1.45	-1.05	0.801604267921398	-0.020092	-0.01318	-0.0054271
Trial1	2	1	blindfold	counterclockwise	practice	Guided	1	0.5	-0.25	11.21976	0.44931	-1.45	-1.05	0.801604267921398	-0.0056215	0.0037477	-0.00012239
Trial1	2	1	blindfold	counterclockwise	practice	Guided	1	0.5	-0.25	11.23976	0.44931	-1.45	-1.05	0.801604267921398	0.005792	0.0079779	-0.016205
Trial1	2	1	blindfold	counterclockwise	practice	Guided	1	0.5	-0.25	11.25977	0.44931	-1.45	-1.05	0.801604267921398	0.0013012	0.037598	-0.01225
Trial1	2	1	blindfold	counterclockwise	practice	Guided	1	0.5	-0.25	11.27975	0.4493	-1.45	-1.05	0.801604899314738	-0.010827	-0.004721	-0.021503
Trial1	2	1	blindfold	counterclockwise	practice	Guided	1	0.5	-0.25	11.29976	0.4493	-1.45	-1.05	0.801604899314738	-0.024843	0.033364	-0.0011942
Trial1	2	1	blindfold	counterclockwise	practice	Guided	1	0.5	-0.25	11.31976	0.4493	-1.45	-1.05	0.801604899314738	-0.01163	0.012204	-0.0088307
Trial1	2	1	blindfold	counterclockwise	practice	Guided	1	0.5	-0.25	11.33975	0.4493	-1.45	-1.05	0.801604899314738	-0.0037224	0.0037403	0.00015669
Trial1	2	1	blindfold	counterclockwise	practice	Guided	1	0.5	-0.25	11.35976	0.4493	-1.45	-1.05	0.801604899314738	0.0060741	-0.021652	-0.020416
Trial1	2	1	blindfold	counterclockwise	practice	Guided	1	0.5	-0.25	11.37976	0.4493	-1.45	-1.05	0.801604899314738	-0.025105	-0.01319	0.0030365
Trial1	2	1	blindfold	counterclockwise	practice	Guided	1	0.5	-0.25	11.39977	0.4493	-1.45	-1.05	0.801604899314738	-0.027979	0.029129	-0.018346
Trial1	2	1	blindfold	counterclockwise	practice	Guided	1	0.5	-0.25	11.41975	0.4493	-1.45	-1.05	0.801604899314738	0.030608	-0.0089573	-0.0061224
Trial1	2	1	blindfold	counterclockwise	practice	Guided	1	0.5	-0.25	11.43976	0.4493	-1.45	-1.05	0.801604899314738	-0.016656	0.0079691	0.0035819
Trial1	2	1	blindfold	counterclockwise	practice	Guided	1	0.5	-0.25	11.45976	0.4493	-1.45	-1.05	0.801604899314738	-0.019259	-0.0047258	-0.022023
Trial1	2	1	blindfold	counterclockwise	practice	Guided	1	0.5	-0.25	11.47977	0.4493	-1.45	-1.05	0.801604899314738	-0.010093	0.016435	0.03369
Trial1	2	1	blindfold	counterclockwise	practice	Guided	1	0.5	-0.25	11.49976	0.44929	-1.45	-1.05	0.801605530831926	0.0092293	0.020664	-0.0032377
Trial1	2	1	blindfold	counterclockwise	practice	Guided	1	0.5	-0.25	11.51976	0.44929	-1.45	-1.05	0.801605530831926	0.0058185	0.029125	-0.016178
Trial1	2	1	blindfold	counterclockwise	practice	Guided	1	0.5	-0.25	11.53976	0.44929	-1.45	-1.05	0.801605530831926	-0.012154	-0.00049883	-0.004858
Trial1	2	1	blindfold	counterclockwise	practice	Guided	1	0.5	-0.25	11.55975	0.44929	-1.45	-1.05	0.801605530831926	0.00024974	-0.00050194	0.0046702
Trial1	2	1	blindfold	counterclockwise	practice	Guided	1	0.5	-0.25	11.57976	0.44929	-1.45	-1.05	0.801605530831926	-0.0026258	0.0079616	-0.016716
Trial1	2	1	blindfold	counterclockwise	practice	Guided	1	0.5	-0.25	11.59976	0.44929	-1.45	-1.05	0.801605530831926	-0.015564	0.033352	-0.013301
Trial1	2	1	blindfold	counterclockwise	practice	Guided	1	0.5	-0.25	11.61977	0.44929	-1.45	-1.05	0.801605530831926	-0.028232	-0.00050332	-0.0032357
Trial1	2	1	blindfold	counterclockwise	practice	Guided	1	0.5	-0.25	11.63976	0.44929	-1.45	-1.05	0.801605530831926	-0.0060356	-0.008968	-0.029652
Trial1	2	1	blindfold	counterclockwise	practice	Guided	1	0.5	-0.25	11.65976	0.44929	-1.45	-1.05	0.801605530831926	-0.029036	0.020655	-0.0014333
Trial1	2	1	blindfold	counterclockwise	practice	Guided	1	0.5	-0.25	11.67976	0.44929	-1.45	-1.05	0.801605530831926	0.020027	0.020652	0.027143
Trial1	2	1	blindfold	counterclockwise	practice	Guided	1	0.5	-0.25	11.69975	0.44928	-1.45	-1.05	0.801606164358642	-0.020044	-0.0132	-0.0093372
Trial1	2	1	blindfold	counterclockwise	practice	Guided	1	0.5	-0.25	11.71976	0.44928	-1.45	-1.05	0.801606164358642	-0.025615	-0.004736	0.033975
Trial1	2	1	blindfold	counterclockwise	practice	Guided	1	0.5	-0.25	11.73976	0.44928	-1.45	-1.05	0.801606164358642	0.017968	-0.021665	-0.0069091
Trial1	2	1	blindfold	counterclockwise	practice	Guided	1	0.5	-0.25	11.75977	0.44928	-1.45	-1.05	0.801606164358642	0.00053831	-0.017431	0.00046107
Trial1	2	1	blindfold	counterclockwise	practice	Guided	1	0.5	-0.25	11.77975	0.44928	-1.45	-1.05	0.801606164358642	-0.0124	0.020654	0.0038776
Trial1	2	1	blindfold	counterclockwise	practice	Guided	1	0.5	-0.25	11.79976	0.44928	-1.45	-1.05	0.801606164358642	-0.019227	-0.025896	-0.022
Trial1	2	1	blindfold	counterclockwise	practice	Guided	1	0.5	-0.25	11.81976	0.44928	-1.45	-1.05	0.801606164358642	-0.018957	-0.0047362	-0.0082493
Trial1	2	1	blindfold	counterclockwise	practice	Guided	1	0.5	-0.25	11.83975	0.44928	-1.45	-1.05	0.801606164358642	-0.012666	-0.0047359	0.0081052
Trial1	2	1	blindfold	counterclockwise	practice	Guided	1	0.5	-0.25	11.85976	0.44928	-1.45	-1.05	0.801606164358642	0.00081562	0.058739	-0.003754
Trial1	2	1	blindfold	counterclockwise	practice	Guided	1	0.5	-0.25	11.87976	0.44928	-1.45	-1.05	0.801606164358642	0.00027751	0.01642	-0.0077053
Trial1	2	1	blindfold	counterclockwise	practice	Guided	1	0.5	-0.25	11.89977	0.44927	-1.45	-1.05	0.801606796123894	-0.0065491	0.020652	-0.02118
Trial1	2	1	blindfold	counterclockwise	practice	Guided	1	0.5	-0.25	11.91975	0.44927	-1.45	-1.05	0.801606796123894	0.002884	0.012186	0.030308
Trial1	2	1	blindfold	counterclockwise	practice	Guided	1	0.5	-0.25	11.93976	0.44927	-1.45	-1.05	0.801606796123894	-0.028471	0.0037218	-0.0050954
Trial1	2	1	blindfold	counterclockwise	practice	Guided	1	0.5	-0.25	11.95976	0.44927	-1.45	-1.05	0.801606796123894	1.5612E-05	0.012187	0.0089275
Trial1	2	1	blindfold	counterclockwise	practice	Guided	1	0.5	-0.25	11.97977	0.44927	-1.45	-1.05	0.801606796123894	-0.012382	-0.034363	-0.010119
Trial1	2	1	blindfold	counterclockwise	practice	Guided	1	0.5	-0.25	11.99976	0.44927	-1.45	-1.05	0.801606796123894	-0.0081569	0.016419	0.0041693
Trial1	2	1	blindfold	counterclockwise	practice	Guided	1	0.5	-0.25	12.01976	0.44927	-1.45	-1.05	0.801606796123894	0.00029063	0.0079522	0.0047107
Trial1	2	1	blindfold	counterclockwise	practice	Guided	1	0.5	-0.25	12.03976	0.44927	-1.45	-1.05	0.801606796123894	0.0135	-0.021674	0.0012964
Trial1	2	1	blindfold	counterclockwise	practice	Guided	1	0.5	-0.25	12.05975	0.44927	-1.45	-1.05	0.801606796123894	0.012153	-0.00051726	0.018191
Trial1	2	1	blindfold	counterclockwise	practice	Guided	1	0.5	-0.25	12.07976	0.44927	-1.45	-1.05	0.801606796123894	-0.025313	-0.0047499	0.0073185
Trial1	2	1	blindfold	counterclockwise	practice	Guided	1	0.5	-0.25	12.09976	0.44926	-1.45	-1.05	0.801607429899415	-0.015786	-0.00051965	-0.0090341
Trial1	2	1	blindfold	counterclockwise	practice	Guided	1	0.5	-0.25	12.11977	0.44926	-1.45	-1.05	0.801607429899415	-0.018211	0.016407	0.028975
Trial1	2	1	blindfold	counterclockwise	practice	Guided	1	0.5	-0.25	12.13976	0.44926	-1.45	-1.05	0.801607429899415	0.014049	-0.038607	-0.011369
Trial1	2	1	blindfold	counterclockwise	practice	Guided	1	0.5	-0.25	12.15976	0.44926	-1.45	-1.05	0.801607429899415	0.040467	0.02487	-0.026644
Trial1	2	1	blindfold	counterclockwise	practice	Guided	1	0.5	-0.25	12.17976	0.44926	-1.45	-1.05	0.801607429899415	0.00030246	-0.013217	-4.6143E-05
Trial1	2	1	blindfold	counterclockwise	practice	Guided	1	0.5	-0.25	12.19975	0.44926	-1.45	-1.05	0.801607429899415	0.0011117	0.020638	-0.0079542
Trial1	2	1	blindfold	counterclockwise	practice	Guided	1	0.5	-0.25	12.21976	0.44926	-1.45	-1.05	0.801607429899415	0.014323	-0.021681	0.0052543
Trial1	2	1	blindfold	counterclockwise	practice	Guided	1	0.5	-0.25	12.23976	0.44926	-1.45	-1.05	0.801607429899415	-0.0076011	-0.0089877	-0.0042707
Trial1	2	1	blindfold	counterclockwise	practice	Guided	1	0.5	-0.25	12.25977	0.44926	-1.45	-1.05	0.801607429899415	-0.033746	-0.0047573	0.0067841
Trial1	2	1	blindfold	counterclockwise	practice	Guided	1	0.5	-0.25	12.27975	0.44926	-1.45	-1.05	0.801607429899415	-0.0028331	-0.0089893	-0.012173
Trial1	2	1	blindfold	counterclockwise	practice	Guided	1	0.5	-0.25	12.29976	0.44926	-1.45	-1.05	0.801607429899415	0.021968	-0.021684	-0.003993
Trial1	2	1	blindfold	counterclockwise	practice	Guided	1	0.5	-0.25	12.31976	0.44926	-1.45	-1.05	0.801607429899415	-0.0036389	-0.00052506	0.0002313
Trial1	2	1	blindfold	counterclockwise	practice	Guided	1	0.5	-0.25	12.33975	0.44925	-1.45	-1.05	0.801608061912731	0.013526	-0.01322	-0.0029102
Trial1	2	1	blindfold	counterclockwise	practice	Guided	1	0.5	-0.25	12.35976	0.44925	-1.45	-1.05	0.801608061912731	0.022245	-0.021682	-0.0065913
Trial1	2	1	blindfold	counterclockwise	practice	Guided	1	0.5	-0.25	12.37976	0.44925	-1.45	-1.05	0.801608061912731	-0.032927	-0.0047539	-0.0058713
Trial1	2	1	blindfold	counterclockwise	practice	Guided	1	0.5	-0.25	12.39977	0.44925	-1.45	-1.05	0.801608061912731	0.0095758	0.012174	-0.0073979
Trial1	2	1	blindfold	counterclockwise	practice	Guided	1	0.5	-0.25	12.41975	0.44925	-1.45	-1.05	0.801608061912731	0.018561	-0.025915	-0.015304
Trial1	2	1	blindfold	counterclockwise	practice	Guided	1	0.5	-0.25	12.43976	0.44925	-1.45	-1.05	0.801608061912731	-0.033464	0.00794	0.0025768
Trial1	2	1	blindfold	counterclockwise	practice	Guided	1	0.5	-0.25	12.45976	0.44925	-1.45	-1.05	0.801608061912731	-0.00075099	-0.021683	0.021629
Trial1	2	1	blindfold	counterclockwise	practice	Guided	1	0.5	-0.25	12.47977	0.44925	-1.45	-1.05	0.801608061912731	-0.028156	0.0037082	-0.014042
Trial1	2	1	blindfold	counterclockwise	practice	Guided	1	0.5	-0.25	12.49976	0.44925	-1.45	-1.05	0.801608061912731	-0.0089266	0.0037088	0.0081547
Trial1	2	1	blindfold	counterclockwise	practice	Guided	1	0.5	-0.25	12.51976	0.44925	-1.45	-1.05	0.801608061912731	0.033846	-0.0047554	-0.015026
Trial1	2	1	blindfold	counterclockwise	practice	Guided	1	0.5	-0.25	12.53976	0.44925	-1.45	-1.05	0.801608061912731	-0.0028145	0.016402	-0.01242
Trial1	2	1	blindfold	counterclockwise	practice	Guided	1	0.5	-0.25	12.55975	0.44924	-1.45	-1.05	0.801608697824218	0.0008727	0.0079362	-0.0037008
Trial1	2	1	blindfold	counterclockwise	practice	Guided	1	0.5	-0.25	12.57976	0.44924	-1.45	-1.05	0.801608697824218	0.012467	0.0079356	0.014002
Trial1	2	1	blindfold	counterclockwise	practice	Guided	1	0.5	-0.25	12.59976	0.44924	-1.45	-1.05	0.801608697824218	0.0053673	-0.021688	-0.0076525
Trial1	2	1	blindfold	counterclockwise	practice	Guided	1	0.5	-0.25	12.61977	0.44924	-1.45	-1.05	0.801608697824218	0.021991	0.024861	-0.0023497
Trial1	2	1	blindfold	counterclockwise	practice	Guided	1	0.5	-0.25	12.63976	0.44924	-1.45	-1.05	0.801608697824218	-0.03318	-0.00053167	-0.0016315
Trial1	2	1	blindfold	counterclockwise	practice	Guided	1	0.5	-0.25	12.65976	0.44924	-1.45	-1.05	0.801608697824218	-0.011251	0.01216	-0.012951
Trial1	2	1	blindfold	counterclockwise	practice	Guided	1	0.5	-0.25	12.67976	0.44924	-1.45	-1.05	0.801608697824218	-0.0028016	-0.0089984	-0.012409
Trial1	2	1	blindfold	counterclockwise	practice	Guided	1	0.5	-0.25	12.69975	0.44924	-1.45	-1.05	0.801608697824218	0.022809	0.0036957	-0.015012
Trial1	2	1	blindfold	counterclockwise	practice	Guided	1	0.5	-0.25	12.71976	0.44924	-1.45	-1.05	0.801608697824218	-0.0070227	0.033318	0.0065534
Trial1	2	1	blindfold	counterclockwise	practice	Guided	1	0.5	-0.25	12.73976	0.44924	-1.45	-1.05	0.801608697824218	0.015174	-0.038624	-0.02822
Trial1	2	1	blindfold	counterclockwise	practice	Guided	1	0.5	-0.25	12.75977	0.44924	-1.45	-1.05	0.801608697824218	-0.0044124	0.029086	0.012936
Trial1	2	1	blindfold	counterclockwise	practice	Guided	1	0.5	-0.25	12.77975	0.44923	-1.45	-1.05	0.801609328198433	-0.032354	0.012158	-0.014288
Trial1	2	1	blindfold	counterclockwise	practice	Guided	1	0.5	-0.25	12.79976	0.44923	-1.45	-1.05	0.801609328198433	0.0011654	-0.0047719	-0.007906
Trial1	2	1	blindfold	counterclockwise	practice	Guided	1	0.5	-0.25	12.81976	0.44923	-1.45	-1.05	0.801609328198433	-0.02525	-0.00054131	0.0073698
Trial1	2	1	blindfold	counterclockwise	practice	Guided	1	0.5	-0.25	12.83975	0.44923	-1.45	-1.05	0.801609328198433	0.01222	-0.017467	0.017166
Trial1	2	1	blindfold	counterclockwise	practice	Guided	1	0.5	-0.25	12.85976	0.44923	-1.45	-1.05	0.801609328198433	-0.0033241	-0.030166	-0.0039452
Trial1	2	1	blindfold	counterclockwise	practice	Guided	1	0.5	-0.25	12.87976	0.44923	-1.45	-1.05	0.801609328198433	-0.0072763	0.0036885	-0.0084362
Trial1	2	1	blindfold	counterclockwise	practice	Guided	1	0.5	-0.25	12.89977	0.44923	-1.45	-1.05	0.801609328198433	0.0017109	-0.0047745	-0.016342
Trial1	2	1	blindfold	counterclockwise	practice	Guided	1	0.5	-0.25	12.91975	0.44923	-1.45	-1.05	0.801609328198433	-0.020484	0.0036894	-0.00079596
Trial1	2	1	blindfold	counterclockwise	practice	Guided	1	0.5	-0.25	12.93976	0.44923	-1.45	-1.05	0.801609328198433	0.0090813	0.0036891	0.0010919
Trial1	2	1	blindfold	counterclockwise	practice	Guided	1	0.5	-0.25	12.95976	0.44922	-1.45	-1.05	0.801609962471559	-0.012569	0.016383	-0.0018734
Trial1	2	1	blindfold	counterclockwise	practice	Guided	1	0.5	-0.25	12.97977	0.44923	-1.45	-1.05	0.801609328198433	0.0098938	-0.00054591	-0.011575
Trial1	2	1	blindfold	counterclockwise	practice	Guided	1	0.5	-0.25	12.99976	0.44923	-1.45	-1.05	0.801609328198433	-0.015445	-0.017474	-0.013192
Trial1	2	1	blindfold	counterclockwise	practice	Guided	1	0.5	-0.25	13.01976	0.44922	-1.45	-1.05	0.801609962471559	0.018073	0.012149	-0.0068109
Trial1	2	1	blindfold	counterclockwise	practice	Guided	1	0.5	-0.25	13.03976	0.44922	-1.45	-1.05	0.801609962471559	-0.0030407	-0.0047804	-0.0081569
Trial1	2	1	blindfold	counterclockwise	practice	Guided	1	0.5	-0.25	13.05975	0.44922	-1.45	-1.05	0.801609962471559	-0.0035767	0.02484	0.00029077
Trial1	2	1	blindfold	counterclockwise	practice	Guided	1	0.5	-0.25	13.07976	0.44922	-1.45	-1.05	0.801609962471559	-0.0094177	0.0079123	0.025361
Trial1	2	1	blindfold	counterclockwise	practice	Guided	1	0.5	-0.25	13.09976	0.44922	-1.45	-1.05	0.801609962471559	0.0085542	-0.017479	-0.016332
Trial1	2	1	blindfold	counterclockwise	practice	Guided	1	0.5	-0.25	13.11977	0.44922	-1.45	-1.05	0.801609962471559	-0.021276	0.029072	0.011882
Trial1	2	1	blindfold	counterclockwise	practice	Guided	1	0.5	-0.25	13.13976	0.44922	-1.45	-1.05	0.801609962471559	0.014128	-0.0047824	-0.0113
Trial1	2	1	blindfold	counterclockwise	practice	Guided	1	0.5	-0.25	13.15976	0.44922	-1.45	-1.05	0.801609962471559	-0.0067147	0.012146	-0.016871
Trial1	2	1	blindfold	counterclockwise	practice	Guided	1	0.5	-0.25	13.17976	0.44922	-1.45	-1.05	0.801609962471559	0.022579	-0.00055248	-0.010759
Trial1	2	1	blindfold	counterclockwise	practice	Guided	1	0.5	-0.25	13.19975	0.44922	-1.45	-1.05	0.801609962471559	0.0020029	-0.00055663	-0.020551
Trial1	2	1	blindfold	counterclockwise	practice	Guided	1	0.5	-0.25	13.21976	0.44922	-1.45	-1.05	0.801609962471559	-0.017314	-0.00055784	0.016381
Trial1	2	1	blindfold	counterclockwise	practice	Guided	1	0.5	-0.25	13.23976	0.44922	-1.45	-1.05	0.801609962471559	-0.0067124	-0.0047921	-0.012102
Trial1	2	1	blindfold	counterclockwise	practice	Guided	1	0.5	-0.25	13.25977	0.44921	-1.45	-1.05	0.801610596869272	-0.015426	0.0036674	-0.011652
Trial1	2	1	blindfold	counterclockwise	practice	Guided	1	0.5	-0.25	13.27975	0.44921	-1.45	-1.05	0.801610596869272	0.0088377	-0.0047971	0.0053346
Trial1	2	1	blindfold	counterclockwise	practice	Guided	1	0.5	-0.25	13.29976	0.44921	-1.45	-1.05	0.801610596869272	-0.0054477	-0.021725	0.0037176
Trial1	2	1	blindfold	counterclockwise	practice	Guided	1	0.5	-0.25	13.31976	0.44921	-1.45	-1.05	0.801610596869272	-0.026742	0.01636	-0.035097
Trial1	2	1	blindfold	counterclockwise	practice	Guided	1	0.5	-0.25	13.33975	0.44921	-1.45	-1.05	0.801610596869272	-0.038153	-0.00056846	0.010821
Trial1	2	1	blindfold	counterclockwise	practice	Guided	1	0.5	-0.25	13.35976	0.44921	-1.45	-1.05	0.801610596869272	-0.0035545	0.012128	0.00030925
Trial1	2	1	blindfold	counterclockwise	practice	Guided	1	0.5	-0.25	13.37976	0.44921	-1.45	-1.05	0.801610596869272	0.026279	-0.00056711	-0.0020246
Trial1	2	1	blindfold	counterclockwise	practice	Guided	1	0.5	-0.25	13.39977	0.44921	-1.45	-1.05	0.801610596869272	-0.014875	0.033288	-0.021613
Trial1	2	1	blindfold	counterclockwise	practice	Guided	1	0.5	-0.25	13.41975	0.44921	-1.45	-1.05	0.801610596869272	-0.016491	0.016359	0.0037281
Trial1	2	1	blindfold	counterclockwise	practice	Guided	1	0.5	-0.25	13.43976	0.44921	-1.45	-1.05	0.801610596869272	0.013882	-0.013264	-0.0070526
Trial1	2	1	blindfold	counterclockwise	practice	Guided	1	0.5	-0.25	13.45976	0.44921	-1.45	-1.05	0.801610596869272	0.013885	-0.025963	-0.0083976
Trial1	2	1	blindfold	counterclockwise	practice	Guided	1	0.5	-0.25	13.47977	0.4492	-1.45	-1.05	0.801611229502926	0.0022973	-0.004803	-0.024752
Trial1	2	1	blindfold	counterclockwise	practice	Guided	1	0.5	-0.25	13.49976	0.4492	-1.45	-1.05	0.801611229502926	-0.019355	-0.013266	-0.017649
Trial1	2	1	blindfold	counterclockwise	practice	Guided	1	0.5	-0.25	13.51976	0.4492	-1.45	-1.05	0.801611229502926	0.018117	0.016353	-0.0067763
Trial1	2	1	blindfold	counterclockwise	practice	Guided	1	0.5	-0.25	13.53976	0.4492	-1.45	-1.05	0.801611229502926	0.0070678	-0.01327	-0.032924
Trial1	2	1	blindfold	counterclockwise	practice	Guided	1	0.5	-0.25	13.55975	0.4492	-1.45	-1.05	0.801611229502926	-0.010903	-0.0090371	-0.025014
Trial1	2	1	blindfold	counterclockwise	practice	Guided	1	0.5	-0.25	13.57976	0.4492	-1.45	-1.05	0.801611229502926	0.0057213	0.0078892	-0.011803
Trial1	2	1	blindfold	counterclockwise	practice	Guided	1	0.5	-0.25	13.59976	0.4492	-1.45	-1.05	0.801611229502926	-0.029411	0.0036568	-0.013421
Trial1	2	1	blindfold	counterclockwise	practice	Guided	1	0.5	-0.25	13.61977	0.4492	-1.45	-1.05	0.801611229502926	0.00069297	0.012121	0.0006015
Trial1	2	1	blindfold	counterclockwise	practice	Guided	1	0.5	-0.25	13.63976	0.4492	-1.45	-1.05	0.801611229502926	0.0096793	-0.0090379	-0.0073042
Trial1	2	1	blindfold	counterclockwise	practice	Guided	1	0.5	-0.25	13.65976	0.4492	-1.45	-1.05	0.801611229502926	-0.026534	-0.00057642	0.02855
Trial1	2	1	blindfold	counterclockwise	practice	Guided	1	0.5	-0.25	13.67976	0.44919	-1.45	-1.05	0.801611864149439	-0.037851	-0.0048082	0.0066274
Trial1	2	1	blindfold	counterclockwise	practice	Guided	1	0.5	-0.25	13.69975	0.44919	-1.45	-1.05	0.801611864149439	0.00070104	-0.00057656	0.00060919
Trial1	2	1	blindfold	counterclockwise	practice	Guided	1	0.5	-0.25	13.71976	0.44919	-1.45	-1.05	0.801611864149439	0.015798	-0.0090426	-0.036589
Trial1	2	1	blindfold	counterclockwise	practice	Guided	1	0.5	-0.25	13.73976	0.44919	-1.45	-1.05	0.801611864149439	0.014181	-0.0048132	-0.011248
Trial1	2	1	blindfold	counterclockwise	practice	Guided	1	0.5	-0.25	13.75977	0.44919	-1.45	-1.05	0.801611864149439	-0.019873	0.024807	-0.0091773
Trial1	2	1	blindfold	counterclockwise	practice	Guided	1	0.5	-0.25	13.77975	0.44919	-1.45	-1.05	0.801611864149439	0.013916	0.020573	-0.0070186
Trial1	2	1	blindfold	counterclockwise	practice	Guided	1	0.5	-0.25	13.79976	0.44919	-1.45	-1.05	0.801611864149439	0.03135	0.016341	-0.014384
Trial1	2	1	blindfold	counterclockwise	practice	Guided	1	0.5	-0.25	13.81976	0.44919	-1.45	-1.05	0.801611864149439	0.022636	-0.017513	-0.010697
Trial1	2	1	blindfold	counterclockwise	practice	Guided	1	0.5	-0.25	13.83975	0.44919	-1.45	-1.05	0.801611864149439	-0.014833	-0.013282	-0.021569
Trial1	2	1	blindfold	counterclockwise	practice	Guided	1	0.5	-0.25	13.85976	0.44918	-1.45	-1.05	0.801612497031152	-0.011683	-0.025977	-0.0044015
Trial1	2	1	blindfold	counterclockwise	practice	Guided	1	0.5	-0.25	13.87976	0.44918	-1.45	-1.05	0.801612497031152	0.0083551	0.0036432	0.013841
Trial1	2	1	blindfold	counterclockwise	practice	Guided	1	0.5	-0.25	13.89977	0.44918	-1.45	-1.05	0.801612497031152	-0.016443	0.0036422	0.013573
Trial1	2	1	blindfold	counterclockwise	practice	Guided	1	0.5	-0.25	13.91975	0.44918	-1.45	-1.05	0.801612497031152	0.015816	-0.0048227	-0.036565
Trial1	2	1	blindfold	counterclockwise	practice	Guided	1	0.5	-0.25	13.93976	0.44918	-1.45	-1.05	0.801612497031152	-0.0085335	0.0078713	0.012768
Trial1	2	1	blindfold	counterclockwise	practice	Guided	1	0.5	-0.25	13.95976	0.44918	-1.45	-1.05	0.801612497031152	-0.029374	0.012105	0.0072017
Trial1	2	1	blindfold	counterclockwise	practice	Guided	1	0.5	-0.25	13.97977	0.44918	-1.45	-1.05	0.801612497031152	0.010702	-0.017517	0.043686
Trial1	2	1	blindfold	counterclockwise	practice	Guided	1	0.5	-0.25	13.99976	0.44918	-1.45	-1.05	0.801612497031152	0.0052235	0.0036416	-0.003305
Trial1	2	1	blindfold	counterclockwise	practice	Guided	1	0.5	-0.25	14.01976	0.44917	-1.45	-1.05	0.801613131926464	-0.011937	0.0078725	-0.015973
Trial1	2	1	blindfold	counterclockwise	practice	Guided	1	0.5	-0.25	14.03976	0.44917	-1.45	-1.05	0.801613131926464	-0.0042975	0.0036403	0.01305
Trial1	2	1	blindfold	counterclockwise	practice	Guided	1	0.5	-0.25	14.05975	0.44917	-1.45	-1.05	0.801613131926464	-0.0024058	-0.00059223	-0.021274
Trial1	2	1	blindfold	counterclockwise	practice	Guided	1	0.5	-0.25	14.07976	0.44917	-1.45	-1.05	0.801613131926464	-0.037266	-0.00059256	-0.0017731
Trial1	2	1	blindfold	counterclockwise	practice	Guided	1	0.5	-0.25	14.09976	0.44917	-1.45	-1.05	0.801613131926464	-0.020373	0.012102	-0.0091398
Trial1	2	1	blindfold	counterclockwise	practice	Guided	1	0.5	-0.25	14.11977	0.44917	-1.45	-1.05	0.801613131926464	-0.0032094	-0.00059473	-0.0038372
Trial1	2	1	blindfold	counterclockwise	practice	Guided	1	0.5	-0.25	14.13976	0.44917	-1.45	-1.05	0.801613131926464	-0.020102	0.0078663	-0.0049133
Trial1	2	1	blindfold	counterclockwise	practice	Guided	1	0.5	-0.25	14.15976	0.44917	-1.45	-1.05	0.801613131926464	-0.0037465	0.0036339	-0.0030237
Trial1	2	1	blindfold	counterclockwise	practice	Guided	1	0.5	-0.25	14.17976	0.44917	-1.45	-1.05	0.801613131926464	0.0015555	0.02056	-0.0083228
Trial1	2	1	blindfold	counterclockwise	practice	Guided	1	0.5	-0.25	14.19975	0.44917	-1.45	-1.05	0.801613131926464	0.022131	0.0036333	0.018904
Trial1	2	1	blindfold	counterclockwise	practice	Guided	1	0.5	-0.25	14.21976	0.44917	-1.45	-1.05	0.801613131926464	-0.010843	-0.021757	-0.017037
Trial1	2	1	blindfold	counterclockwise	practice	Guided	1	0.5	-0.25	14.23976	0.44917	-1.45	-1.05	0.801613131926464	0.0097344	0.0036341	-0.0072428
Trial1	2	1	blindfold	counterclockwise	practice	Guided	1	0.5	-0.25	14.25977	0.44916	-1.45	-1.05	0.801613765056236	-0.0079623	0.012096	0.0043507
Trial1	2	1	blindfold	counterclockwise	practice	Guided	1	0.5	-0.25	14.27975	0.44916	-1.45	-1.05	0.801613765056236	0.027981	0.016327	0.00066876
Trial1	2	1	blindfold	counterclockwise	practice	Guided	1	0.5	-0.25	14.29976	0.44916	-1.45	-1.05	0.801613765056236	-0.014518	0.016327	-0.017571
Trial1	2	1	blindfold	counterclockwise	practice	Guided	1	0.5	-0.25	14.31976	0.44916	-1.45	-1.05	0.801613765056236	-0.022962	0.0036319	-0.026283
Trial1	2	1	blindfold	counterclockwise	practice	Guided	1	0.5	-0.25	14.33975	0.44916	-1.45	-1.05	0.801613765056236	0.010016	-0.013297	-0.02071
Trial1	2	1	blindfold	counterclockwise	practice	Guided	1	0.5	-0.25	14.35976	0.44916	-1.45	-1.05	0.801613765056236	-0.014239	-0.01753	-0.029963
Trial1	2	1	blindfold	counterclockwise	practice	Guided	1	0.5	-0.25	14.37976	0.44916	-1.45	-1.05	0.801613765056236	-0.012171	-0.0048349	0.0040951
Trial1	2	1	blindfold	counterclockwise	practice	Guided	1	0.5	-0.25	14.39977	0.44915	-1.45	-1.05	0.801614398309851	-0.0084856	-0.0048356	0.012813
Trial1	2	1	blindfold	counterclockwise	practice	Guided	1	0.5	-0.25	14.41975	0.44915	-1.45	-1.05	0.801614398309851	0.0015807	0.0078594	-0.017558
Trial1	2	1	blindfold	counterclockwise	practice	Guided	1	0.5	-0.25	14.43976	0.44915	-1.45	-1.05	0.801614398309851	0.010296	-0.013302	-0.015667
Trial1	2	1	blindfold	counterclockwise	practice	Guided	1	0.5	-0.25	14.45976	0.44915	-1.45	-1.05	0.801614398309851	-0.0037183	-0.013305	0.0046442
Trial1	2	1	blindfold	counterclockwise	practice	Guided	1	0.5	-0.25	14.47977	0.44915	-1.45	-1.05	0.801614398309851	0.0015846	-0.00060968	-0.011979
Trial1	2	1	blindfold	counterclockwise	practice	Guided	1	0.5	-0.25	14.49976	0.44915	-1.45	-1.05	0.801614398309851	-0.013511	0.01632	-0.0035306
Trial1	2	1	blindfold	counterclockwise	practice	Guided	1	0.5	-0.25	14.51976	0.44915	-1.45	-1.05	0.801614398309851	-0.031391	-0.013302	-0.026802
Trial1	2	1	blindfold	counterclockwise	practice	Guided	1	0.5	-0.25	14.53976	0.44915	-1.45	-1.05	0.801614398309851	0.008417	-0.013301	0.013905
Trial1	2	1	blindfold	counterclockwise	practice	Guided	1	0.5	-0.25	14.55975	0.44915	-1.45	-1.05	0.801614398309851	-0.024822	0.016317	0.0033022
Trial1	2	1	blindfold	counterclockwise	practice	Guided	1	0.5	-0.25	14.57976	0.44914	-1.45	-1.05	0.801615033578174	0.01714	-0.0048413	0.010225
Trial1	2	1	blindfold	counterclockwise	practice	Guided	1	0.5	-0.25	14.59976	0.44915	-1.45	-1.05	0.801614398309851	0.014263	0.029013	0.010496
Trial1	2	1	blindfold	counterclockwise	practice	Guided	1	0.5	-0.25	14.61977	0.44915	-1.45	-1.05	0.801614398309851	-0.0079297	0.020548	0.0043863
Trial1	2	1	blindfold	counterclockwise	practice	Guided	1	0.5	-0.25	14.63976	0.44914	-1.45	-1.05	0.801615033578174	-0.0034363	0.02055	0.00043609
Trial1	2	1	blindfold	counterclockwise	practice	Guided	1	0.5	-0.25	14.65976	0.44914	-1.45	-1.05	0.801615033578174	0.0086958	0.012083	0.0096953
Trial1	2	1	blindfold	counterclockwise	practice	Guided	1	0.5	-0.25	14.67976	0.44914	-1.45	-1.05	0.801615033578174	-1.958E-05	0.0078497	0.013381
Trial1	2	1	blindfold	counterclockwise	practice	Guided	1	0.5	-0.25	14.69975	0.44914	-1.45	-1.05	0.801615033578174	-0.007926	0.029009	0.0043972
Trial1	2	1	blindfold	counterclockwise	practice	Guided	1	0.5	-0.25	14.71976	0.44914	-1.45	-1.05	0.801615033578174	0.0058255	0.0036182	0.007541
Trial1	2	1	blindfold	counterclockwise	practice	Guided	1	0.5	-0.25	14.73976	0.44914	-1.45	-1.05	0.801615033578174	-0.036405	0.016312	0.0035886
Trial1	2	1	blindfold	counterclockwise	practice	Guided	1	0.5	-0.25	14.75977	0.44914	-1.45	-1.05	0.801615033578174	0.0055594	0.03747	-0.012221
Trial1	2	1	blindfold	counterclockwise	practice	Guided	1	0.5	-0.25	14.77975	0.44914	-1.45	-1.05	0.801615033578174	0.0095164	-0.00061734	-0.0029633
Trial1	2	1	blindfold	counterclockwise	practice	Guided	1	0.5	-0.25	14.79976	0.44914	-1.45	-1.05	0.801615033578174	-0.0079146	-0.017545	0.0091688
Trial1	2	1	blindfold	counterclockwise	practice	Guided	1	0.5	-0.25	14.81976	0.44914	-1.45	-1.05	0.801615033578174	-0.0015356	0.02054	-0.029106
Trial1	2	1	blindfold	counterclockwise	practice	Guided	1	0.5	-0.25	14.83975	0.44914	-1.45	-1.05	0.801615033578174	-0.011058	0.0078421	-0.013289
Trial1	2	1	blindfold	counterclockwise	practice	Guided	1	0.5	-0.25	14.85976	0.44913	-1.45	-1.05	0.801615668971081	0.00584	-0.00062247	-0.011667
Trial1	2	1	blindfold	counterclockwise	practice	Guided	1	0.5	-0.25	14.87976	0.44913	-1.45	-1.05	0.801615668971081	-0.028214	-0.0090889	-0.0096003
Trial1	2	1	blindfold	counterclockwise	practice	Guided	1	0.5	-0.25	14.89977	0.44913	-1.45	-1.05	0.801615668971081	-0.002334	0.0078385	-0.0079837
Trial1	2	1	blindfold	counterclockwise	practice	Guided	1	0.5	-0.25	14.91975	0.44913	-1.45	-1.05	0.801615668971081	0.0069223	-0.013318	-0.00403
Trial1	2	1	blindfold	counterclockwise	practice	Guided	1	0.5	-0.25	14.93976	0.44913	-1.45	-1.05	0.801615668971081	0.013215	0.037462	0.0057655
Trial1	2	1	blindfold	counterclockwise	practice	Guided	1	0.5	-0.25	14.95976	0.44913	-1.45	-1.05	0.801615668971081	0.0053104	0.0078385	-0.0032174
Trial1	2	1	blindfold	counterclockwise	practice	Guided	1	0.5	-0.25	14.97977	0.44913	-1.45	-1.05	0.801615668971081	-0.015265	0.012069	-0.01301
Trial1	2	1	blindfold	counterclockwise	practice	Guided	1	0.5	-0.25	14.99976	0.44913	-1.45	-1.05	0.801615668971081	-0.0044809	-0.0048583	0.002267
Trial1	2	1	blindfold	counterclockwise	practice	Guided	1	0.5	-0.25	15.01976	0.44913	-1.45	-1.05	0.801615668971081	0.022206	0.012069	-0.0021343
Trial1	2	1	blindfold	counterclockwise	practice	Guided	1	0.5	-0.25	15.03976	0.44913	-1.45	-1.05	0.801615668971081	-0.023708	0.0078344	-0.013544
Trial1	2	1	blindfold	counterclockwise	practice	Guided	1	0.5	-0.25	15.05975	0.44912	-1.45	-1.05	0.801616304488571	-0.010224	-0.026019	-0.012733
Trial1	2	1	blindfold	counterclockwise	practice	Guided	1	0.5	-0.25	15.07976	0.44912	-1.45	-1.05	0.801616304488571	0.0069415	-0.0006303	-0.028546
Trial1	2	1	blindfold	counterclockwise	practice	Guided	1	0.5	-0.25	15.09976	0.44912	-1.45	-1.05	0.801616304488571	-0.0020414	0.0036014	-0.021176
Trial1	2	1	blindfold	counterclockwise	practice	Guided	1	0.5	-0.25	15.11977	0.44912	-1.45	-1.05	0.801616304488571	0.0061366	-0.026022	-0.018566
Trial1	2	1	blindfold	counterclockwise	practice	Guided	1	0.5	-0.25	15.13976	0.44912	-1.45	-1.05	0.801616304488571	-0.036632	0.033222	-0.010118
Trial1	2	1	blindfold	counterclockwise	practice	Guided	1	0.5	-0.25	15.15976	0.44912	-1.45	-1.05	0.801616304488571	-0.016052	-0.0091004	-0.00032141
Trial1	2	1	blindfold	counterclockwise	practice	Guided	1	0.5	-0.25	15.17976	0.44912	-1.45	-1.05	0.801616304488571	-0.01048	-0.017565	-0.021164
Trial1	2	1	blindfold	counterclockwise	practice	Guided	1	0.5	-0.25	15.19975	0.44911	-1.45	-1.05	0.801616938238668	-0.025304	-0.00063813	0.011812
Trial1	2	1	blindfold	counterclockwise	practice	Guided	1	0.5	-0.25	15.21976	0.44911	-1.45	-1.05	0.801616938238668	-0.0036465	0.0035943	0.0047154
Trial1	2	1	blindfold	counterclockwise	practice	Guided	1	0.5	-0.25	15.23976	0.44911	-1.45	-1.05	0.801616938238668	0.0013843	0.024752	-0.0076847
Trial1	2	1	blindfold	counterclockwise	practice	Guided	1	0.5	-0.25	15.25977	0.44911	-1.45	-1.05	0.801616938238668	0.045416	-0.0091069	0.026912
Trial1	2	1	blindfold	counterclockwise	practice	Guided	1	0.5	-0.25	15.27975	0.44911	-1.45	-1.05	0.801616938238668	-0.010742	-0.0048751	-0.016939
Trial1	2	1	blindfold	counterclockwise	practice	Guided	1	0.5	-0.25	15.29976	0.44911	-1.45	-1.05	0.801616938238668	0.00085072	0.016286	0.00076362
Trial1	2	1	blindfold	counterclockwise	practice	Guided	1	0.5	-0.25	15.31976	0.44911	-1.45	-1.05	0.801616938238668	-0.01658	0.020518	0.0081327
Trial1	2	1	blindfold	counterclockwise	practice	Guided	1	0.5	-0.25	15.33975	0.44911	-1.45	-1.05	0.801616938238668	-0.006246	-0.0091052	0.013974
Trial1	2	1	blindfold	counterclockwise	practice	Guided	1	0.5	-0.25	15.35976	0.44911	-1.45	-1.05	0.801616938238668	-0.0083993	0.0035885	0.012897
Trial1	2	1	blindfold	counterclockwise	practice	Guided	1	0.5	-0.25	15.37976	0.44911	-1.45	-1.05	0.801616938238668	0.0016657	-0.0091081	-0.0119
Trial1	2	1	blindfold	counterclockwise	practice	Guided	1	0.5	-0.25	15.39977	0.44911	-1.45	-1.05	0.801616938238668	-0.036612	0.024746	-0.010101
Trial1	2	1	blindfold	counterclockwise	practice	Guided	1	0.5	-0.25	15.41975	0.44911	-1.45	-1.05	0.801616938238668	0.018561	0.028977	-0.01082
Trial1	2	1	blindfold	counterclockwise	practice	Guided	1	0.5	-0.25	15.43976	0.4491	-1.45	-1.05	0.801617574004953	-0.020524	0.0078161	0.0036485
Trial1	2	1	blindfold	counterclockwise	practice	Guided	1	0.5	-0.25	15.45976	0.4491	-1.45	-1.05	0.801617574004953	-0.012074	-0.0091074	-0.0031808
Trial1	2	1	blindfold	counterclockwise	practice	Guided	1	0.5	-0.25	15.47977	0.4491	-1.45	-1.05	0.801617574004953	-0.00021219	0.016284	0.017668
Trial1	2	1	blindfold	counterclockwise	practice	Guided	1	0.5	-0.25	15.49976	0.4491	-1.45	-1.05	0.801617574004953	0.0061671	0.024744	0.01084
Trial1	2	1	blindfold	counterclockwise	practice	Guided	1	0.5	-0.25	15.51976	0.4491	-1.45	-1.05	0.801617574004953	-0.017372	-0.0091096	0.020814
Trial1	2	1	blindfold	counterclockwise	practice	Guided	1	0.5	-0.25	15.53976	0.4491	-1.45	-1.05	0.801617574004953	-0.01153	0.016281	-0.0042564
Trial1	2	1	blindfold	counterclockwise	practice	Guided	1	0.5	-0.25	15.55975	0.4491	-1.45	-1.05	0.801617574004953	-0.021053	0.0078162	0.012101
Trial1	2	1	blindfold	counterclockwise	practice	Guided	1	0.5	-0.25	15.57976	0.4491	-1.45	-1.05	0.801617574004953	-0.012606	-0.026039	0.012642
Trial1	2	1	blindfold	counterclockwise	practice	Guided	1	0.5	-0.25	15.59976	0.4491	-1.45	-1.05	0.801617574004953	-0.024194	0.0078143	-0.0039807
Trial1	2	1	blindfold	counterclockwise	practice	Guided	1	0.5	-0.25	15.61977	0.4491	-1.45	-1.05	0.801617574004953	-0.008108	-0.00064917	0.0097681
Trial1	2	1	blindfold	counterclockwise	practice	Guided	1	0.5	-0.25	15.63976	0.44909	-1.45	-1.05	0.801618208003104	-0.010442	0.0078124	0.005277
Trial1	2	1	blindfold	counterclockwise	practice	Guided	1	0.5	-0.25	15.65976	0.44909	-1.45	-1.05	0.801618208003104	-0.0067547	-0.013348	-0.0010108
Trial1	2	1	blindfold	counterclockwise	practice	Guided	1	0.5	-0.25	15.67976	0.44909	-1.45	-1.05	0.801618208003104	-0.017895	-0.00065342	0.029273
Trial1	2	1	blindfold	counterclockwise	practice	Guided	1	0.5	-0.25	15.69975	0.44909	-1.45	-1.05	0.801618208003104	0.0090623	-0.01335	-0.011071
Trial1	2	1	blindfold	counterclockwise	practice	Guided	1	0.5	-0.25	15.71976	0.44909	-1.45	-1.05	0.801618208003104	0.0096018	0.012041	-0.0028946
Trial1	2	1	blindfold	counterclockwise	practice	Guided	1	0.5	-0.25	15.73976	0.44909	-1.45	-1.05	0.801618208003104	-0.0033373	0.020502	0.00052078
Trial1	2	1	blindfold	counterclockwise	practice	Guided	1	0.5	-0.25	15.75977	0.44909	-1.45	-1.05	0.801618208003104	-0.0027955	-0.030281	0.0042072
Trial1	2	1	blindfold	counterclockwise	practice	Guided	1	0.5	-0.25	15.77975	0.44909	-1.45	-1.05	0.801618208003104	0.012481	0.0078047	0.018495
Trial1	2	1	blindfold	counterclockwise	practice	Guided	1	0.5	-0.25	15.79976	0.44909	-1.45	-1.05	0.801618208003104	-0.00045598	0.024731	0.0002557
Trial1	2	1	blindfold	counterclockwise	practice	Guided	1	0.5	-0.25	15.81976	0.44909	-1.45	-1.05	0.801618208003104	0.0067339	-0.0006575	-0.024273
Trial1	2	1	blindfold	counterclockwise	practice	Guided	1	0.5	-0.25	15.83975	0.44909	-1.45	-1.05	0.801618208003104	-0.02022	0.0035735	-0.00054913
Trial1	2	1	blindfold	counterclockwise	practice	Guided	1	0.5	-0.25	15.85976	0.44908	-1.45	-1.05	0.801618844018184	-0.02866	-0.026052	-0.0010848
Trial1	2	1	blindfold	counterclockwise	practice	Guided	1	0.5	-0.25	15.87976	0.44908	-1.45	-1.05	0.801618844018184	0.010697	-0.034516	-0.019773
Trial1	2	1	blindfold	counterclockwise	practice	Guided	1	0.5	-0.25	15.89977	0.44908	-1.45	-1.05	0.801618844018184	0.012495	-0.013357	-0.0068335
Trial1	2	1	blindfold	counterclockwise	practice	Guided	1	0.5	-0.25	15.91975	0.44908	-1.45	-1.05	0.801618844018184	-0.016526	0.024728	0.0081732
Trial1	2	1	blindfold	counterclockwise	practice	Guided	1	0.5	-0.25	15.93976	0.44908	-1.45	-1.05	0.801618844018184	0.026786	-0.0091289	-0.0060215
Trial1	2	1	blindfold	counterclockwise	practice	Guided	1	0.5	-0.25	15.95976	0.44908	-1.45	-1.05	0.801618844018184	-0.014096	-0.00066818	-0.029831
Trial1	2	1	blindfold	counterclockwise	practice	Guided	1	0.5	-0.25	15.97977	0.44908	-1.45	-1.05	0.801618844018184	0.00090976	0.020491	0.0008116
Trial1	2	1	blindfold	counterclockwise	practice	Guided	1	0.5	-0.25	15.99976	0.44908	-1.45	-1.05	0.801618844018184	-0.019397	0.016258	-0.032703
Trial1	2	1	blindfold	counterclockwise	practice	Guided	1	0.5	-0.25	16.01976	0.44908	-1.45	-1.05	0.801618844018184	0.0019907	-0.017598	-0.016077
Trial1	2	1	blindfold	counterclockwise	practice	Guided	1	0.5	-0.25	16.03976	0.44908	-1.45	-1.05	0.801618844018184	-0.0035801	0.012023	0.0063882
Trial1	2	1	blindfold	counterclockwise	practice	Guided	1	0.5	-0.25	16.05975	0.44907	-1.45	-1.05	0.801619478264387	0.0077465	0.016254	0.026698
Trial1	2	1	blindfold	counterclockwise	practice	Guided	1	0.5	-0.25	16.07976	0.44907	-1.45	-1.05	0.801619478264387	0.015474	0.0035566	-0.027932
Trial1	2	1	blindfold	counterclockwise	practice	Guided	1	0.5	-0.25	16.09976	0.44907	-1.45	-1.05	0.801619478264387	-0.021996	-0.017602	-0.038803
Trial1	2	1	blindfold	counterclockwise	practice	Guided	1	0.5	-0.25	16.11977	0.44907	-1.45	-1.05	0.801619478264387	-0.0043815	-0.00067557	0.017449
Trial1	2	1	blindfold	counterclockwise	practice	Guided	1	0.5	-0.25	16.13976	0.44907	-1.45	-1.05	0.801619478264387	0.00065262	-0.00067683	0.0050521
Trial1	2	1	blindfold	counterclockwise	practice	Guided	1	0.5	-0.25	16.15976	0.44907	-1.45	-1.05	0.801619478264387	0.0099124	-0.00067779	-0.0070766
Trial1	2	1	blindfold	counterclockwise	practice	Guided	1	0.5	-0.25	16.17976	0.44907	-1.45	-1.05	0.801619478264387	-0.017762	0.02048	-0.038522
Trial1	2	1	blindfold	counterclockwise	practice	Guided	1	0.5	-0.25	16.19975	0.44907	-1.45	-1.05	0.801619478264387	-0.01174	-0.0049116	2.6394E-05
Trial1	2	1	blindfold	counterclockwise	practice	Guided	1	0.5	-0.25	16.21976	0.44907	-1.45	-1.05	0.801619478264387	0.042894	0.037405	0.0077549
Trial1	2	1	blindfold	counterclockwise	practice	Guided	1	0.5	-0.25	16.23976	0.44907	-1.45	-1.05	0.801619478264387	0.00093049	-0.0006806	0.00083632
Trial1	2	1	blindfold	counterclockwise	practice	Guided	1	0.5	-0.25	16.25977	0.44907	-1.45	-1.05	0.801619478264387	-0.010392	0.020478	-0.021085
Trial1	2	1	blindfold	counterclockwise	practice	Guided	1	0.5	-0.25	16.27975	0.44907	-1.45	-1.05	0.801619478264387	0.0051557	-0.0049131	0.0011097
Trial1	2	1	blindfold	counterclockwise	practice	Guided	1	0.5	-0.25	16.29976	0.44907	-1.45	-1.05	0.801619478264387	-0.024944	0.024709	-0.026115
Trial1	2	1	blindfold	counterclockwise	practice	Guided	1	0.5	-0.25	16.31976	0.44906	-1.45	-1.05	0.801620112634432	-0.024404	0.0035478	-0.0007745
Trial1	2	1	blindfold	counterclockwise	practice	Guided	1	0.5	-0.25	16.33975	0.44906	-1.45	-1.05	0.801620112634432	0.014955	-0.0049182	-0.0078706
Trial1	2	1	blindfold	counterclockwise	practice	Guided	1	0.5	-0.25	16.35976	0.44906	-1.45	-1.05	0.801620112634432	0.010195	-0.0091506	-0.011286
Trial1	2	1	blindfold	counterclockwise	practice	Guided	1	0.5	-0.25	16.37976	0.44906	-1.45	-1.05	0.801620112634432	-0.0098418	-0.030312	-0.029525
Trial1	2	1	blindfold	counterclockwise	practice	Guided	1	0.5	-0.25	16.39977	0.44906	-1.45	-1.05	0.801620112634432	-0.015141	-0.004922	-0.012899
Trial1	2	1	blindfold	counterclockwise	practice	Guided	1	0.5	-0.25	16.41975	0.44906	-1.45	-1.05	0.801620112634432	-0.0030091	-0.0091549	-0.0036401
Trial1	2	1	blindfold	counterclockwise	practice	Guided	1	0.5	-0.25	16.43976	0.44906	-1.45	-1.05	0.801620112634432	0.018914	0.0035402	-0.016577
Trial1	2	1	blindfold	counterclockwise	practice	Guided	1	0.5	-0.25	16.45976	0.44906	-1.45	-1.05	0.801620112634432	0.001483	0.033161	-0.020528
Trial1	2	1	blindfold	counterclockwise	practice	Guided	1	0.5	-0.25	16.47977	0.44906	-1.45	-1.05	0.801620112634432	0.0038219	0.0035385	0.022245
Trial1	2	1	blindfold	counterclockwise	practice	Guided	1	0.5	-0.25	16.49976	0.44906	-1.45	-1.05	0.801620112634432	0.00094549	0.041622	0.0079588
Trial1	2	1	blindfold	counterclockwise	practice	Guided	1	0.5	-0.25	16.51976	0.44906	-1.45	-1.05	0.801620112634432	-0.0043538	-0.009161	-0.010551
Trial1	2	1	blindfold	counterclockwise	practice	Guided	1	0.5	-0.25	16.53976	0.44906	-1.45	-1.05	0.801620112634432	0.016044	-0.0091613	-0.03634
Trial1	2	1	blindfold	counterclockwise	practice	Guided	1	0.5	-0.25	16.55975	0.44906	-1.45	-1.05	0.801620112634432	-0.0021955	0.020459	-0.016299
Trial1	2	1	blindfold	counterclockwise	practice	Guided	1	0.5	-0.25	16.57976	0.44906	-1.45	-1.05	0.801620112634432	0.0062522	0.020457	-0.015759
Trial1	2	1	blindfold	counterclockwise	practice	Guided	1	0.5	-0.25	16.59976	0.44906	-1.45	-1.05	0.801620112634432	-0.0072256	-0.013398	-0.0073116
Trial1	2	1	blindfold	counterclockwise	practice	Guided	1	0.5	-0.25	16.61977	0.44905	-1.45	-1.05	0.801620749022514	0.005446	0.020455	-0.0030866
Trial1	2	1	blindfold	counterclockwise	practice	Guided	1	0.5	-0.25	16.63976	0.44905	-1.45	-1.05	0.801620749022514	-0.0080311	0.0035253	0.0087756
Trial1	2	1	blindfold	counterclockwise	practice	Guided	1	0.5	-0.25	16.65976	0.44905	-1.45	-1.05	0.801620749022514	0.010751	-0.0091725	-0.019707
Trial1	2	1	blindfold	counterclockwise	practice	Guided	1	0.5	-0.25	16.67976	0.44905	-1.45	-1.05	0.801620749022514	0.021536	-0.013406	0.019112
Trial1	2	1	blindfold	counterclockwise	practice	Guided	1	0.5	-0.25	16.69975	0.44905	-1.45	-1.05	0.801620749022514	-0.020157	-0.00070792	-0.00047613
Trial1	2	1	blindfold	counterclockwise	practice	Guided	1	0.5	-0.25	16.71976	0.44905	-1.45	-1.05	0.801620749022514	-0.012248	-0.013404	-0.0044301
Trial1	2	1	blindfold	counterclockwise	practice	Guided	1	0.5	-0.25	16.73976	0.44905	-1.45	-1.05	0.801620749022514	-0.005597	-0.02187	-0.029227
Trial1	2	1	blindfold	counterclockwise	practice	Guided	1	0.5	-0.25	16.75977	0.44905	-1.45	-1.05	0.801620749022514	-0.027786	0.011982	-0.013678
Trial1	2	1	blindfold	counterclockwise	practice	Guided	1	0.5	-0.25	16.77975	0.44905	-1.45	-1.05	0.801620749022514	0.010225	-0.01341	-0.01125
Trial1	2	1	blindfold	counterclockwise	practice	Guided	1	0.5	-0.25	16.79976	0.44904	-1.45	-1.05	0.801621385535178	-0.01619	0.020445	0.021459
Trial1	2	1	blindfold	counterclockwise	practice	Guided	1	0.5	-0.25	16.81976	0.44904	-1.45	-1.05	0.801621385535178	-0.0032494	0.0035191	0.00061297
Trial1	2	1	blindfold	counterclockwise	practice	Guided	1	0.5	-0.25	16.83975	0.44904	-1.45	-1.05	0.801621385535178	-0.0063943	-0.01341	-0.016546
Trial1	2	1	blindfold	counterclockwise	practice	Guided	1	0.5	-0.25	16.85976	0.44904	-1.45	-1.05	0.801621385535178	0.014184	0.020445	-0.0067491
Trial1	2	1	blindfold	counterclockwise	practice	Guided	1	0.5	-0.25	16.87976	0.44904	-1.45	-1.05	0.801621385535178	-0.011961	-0.0049492	0.0043064
Trial1	2	1	blindfold	counterclockwise	practice	Guided	1	0.5	-0.25	16.89977	0.44904	-1.45	-1.05	0.801621385535178	0.009697	-0.009183	-0.0027905
Trial1	2	1	blindfold	counterclockwise	practice	Guided	1	0.5	-0.25	16.91975	0.44904	-1.45	-1.05	0.801621385535178	0.0065523	0.011976	-0.01995
Trial1	2	1	blindfold	counterclockwise	practice	Guided	1	0.5	-0.25	16.93976	0.44904	-1.45	-1.05	0.801621385535178	-0.011417	-0.030341	-0.0041309
Trial1	2	1	blindfold	counterclockwise	practice	Guided	1	0.5	-0.25	16.95976	0.44904	-1.45	-1.05	0.801621385535178	-0.019861	0.007745	-0.0046685
Trial1	2	1	blindfold	counterclockwise	practice	Guided	1	0.5	-0.25	16.97977	0.44904	-1.45	-1.05	0.801621385535178	-0.011414	0.033135	-0.0041298
Trial1	2	1	blindfold	counterclockwise	practice	Guided	1	0.5	-0.25	16.99976	0.44904	-1.45	-1.05	0.801621385535178	-0.010603	0.0035087	-0.0168
Trial1	2	1	blindfold	counterclockwise	practice	Guided	1	0.5	-0.25	17.01976	0.44904	-1.45	-1.05	0.801621385535178	0.0086276	0.028898	0.014111
Trial1	2	1	blindfold	counterclockwise	practice	Guided	1	0.5	-0.25	17.03976	0.44903	-1.45	-1.05	0.801622022172422	-0.0079951	0.016202	-0.003318
Trial1	2	1	blindfold	counterclockwise	practice	Guided	1	0.5	-0.25	17.05975	0.44903	-1.45	-1.05	0.801622022172422	-0.012212	0.011966	0.0085422
Trial1	2	1	blindfold	counterclockwise	practice	Guided	1	0.5	-0.25	17.07976	0.44903	-1.45	-1.05	0.801622022172422	0.0083646	0.011966	0.018336
Trial1	2	1	blindfold	counterclockwise	practice	Guided	1	0.5	-0.25	17.09976	0.44903	-1.45	-1.05	0.801622022172422	0.0018058	0.0077331	-0.029465
Trial1	2	1	blindfold	counterclockwise	practice	Guided	1	0.5	-0.25	17.11977	0.44903	-1.45	-1.05	0.801622022172422	-0.03279	0.007731	0.0088131
Trial1	2	1	blindfold	counterclockwise	practice	Guided	1	0.5	-0.25	17.13976	0.44903	-1.45	-1.05	0.801622022172422	0.030289	0.020426	0.0070164
Trial1	2	1	blindfold	counterclockwise	practice	Guided	1	0.5	-0.25	17.15976	0.44903	-1.45	-1.05	0.801622022172422	-0.011132	-0.0091942	-0.0083491
Trial1	2	1	blindfold	counterclockwise	practice	Guided	1	0.5	-0.25	17.17976	0.44903	-1.45	-1.05	0.801622022172422	0.0018079	-0.00073072	-0.011763
Trial1	2	1	blindfold	counterclockwise	practice	Guided	1	0.5	-0.25	17.19975	0.44903	-1.45	-1.05	0.801622022172422	0.013939	0.007734	-0.0025056
Trial1	2	1	blindfold	counterclockwise	practice	Guided	1	0.5	-0.25	17.21976	0.44903	-1.45	-1.05	0.801622022172422	-0.0071756	-0.0049638	-0.0038538
Trial1	2	1	blindfold	counterclockwise	practice	Guided	1	0.5	-0.25	17.23976	0.44903	-1.45	-1.05	0.801622022172422	-0.020114	-0.0049636	-0.0020544
Trial1	2	1	blindfold	counterclockwise	practice	Guided	1	0.5	-0.25	17.25977	0.44903	-1.45	-1.05	0.801622022172422	-0.016424	-0.013426	0.015111
Trial1	2	1	blindfold	counterclockwise	practice	Guided	1	0.5	-0.25	17.27975	0.44902	-1.45	-1.05	0.801622657038937	-0.01112	-0.017657	-0.0083402
Trial1	2	1	blindfold	counterclockwise	practice	Guided	1	0.5	-0.25	17.29976	0.44902	-1.45	-1.05	0.801622657038937	-0.0032108	-0.0049615	0.00064588
Trial1	2	1	blindfold	counterclockwise	practice	Guided	1	0.5	-0.25	17.31976	0.44902	-1.45	-1.05	0.801622657038937	0.012337	0.0035019	0.022841
Trial1	2	1	blindfold	counterclockwise	practice	Guided	1	0.5	-0.25	17.33975	0.44902	-1.45	-1.05	0.801622657038937	-0.01327	-0.0049621	0.011428
Trial1	2	1	blindfold	counterclockwise	practice	Guided	1	0.5	-0.25	17.35976	0.44902	-1.45	-1.05	0.801622657038937	-0.024051	0.0077302	-0.0049238
Trial1	2	1	blindfold	counterclockwise	practice	Guided	1	0.5	-0.25	17.37976	0.44902	-1.45	-1.05	0.801622657038937	-0.023511	0.020424	0.0080158
Trial1	2	1	blindfold	counterclockwise	practice	Guided	1	0.5	-0.25	17.39977	0.44902	-1.45	-1.05	0.801622657038937	-0.028809	-0.0091979	0.0032538
Trial1	2	1	blindfold	counterclockwise	practice	Guided	1	0.5	-0.25	17.41975	0.44902	-1.45	-1.05	0.801622657038937	-0.019823	-0.017664	-0.015705
Trial1	2	1	blindfold	counterclockwise	practice	Guided	1	0.5	-0.25	17.43976	0.44901	-1.45	-1.05	0.801623293924971	-0.01955	0.0077262	-0.0088751
Trial1	2	1	blindfold	counterclockwise	practice	Guided	1	0.5	-0.25	17.45976	0.44901	-1.45	-1.05	0.801623293924971	0.0137	0.011957	0.0017306
Trial1	2	1	blindfold	counterclockwise	practice	Guided	1	0.5	-0.25	17.47977	0.44901	-1.45	-1.05	0.801623293924971	0.0023807	0.011956	-0.020192
Trial1	2	1	blindfold	counterclockwise	practice	Guided	1	0.5	-0.25	17.49976	0.44901	-1.45	-1.05	0.801623293924971	-0.0079505	-0.00497	0.01593
Trial1	2	1	blindfold	counterclockwise	practice	Guided	1	0.5	-0.25	17.51976	0.44901	-1.45	-1.05	0.801623293924971	-0.0055233	-0.030361	-0.0030305
Trial1	2	1	blindfold	counterclockwise	practice	Guided	1	0.5	-0.25	17.53976	0.44901	-1.45	-1.05	0.801623293924971	-0.0057903	0.02042	-0.0032999
Trial1	2	1	blindfold	counterclockwise	practice	Guided	1	0.5	-0.25	17.55975	0.44901	-1.45	-1.05	0.801623293924971	-0.023759	-0.0092041	-0.0091354
Trial1	2	1	blindfold	counterclockwise	practice	Guided	1	0.5	-0.25	17.57976	0.44901	-1.45	-1.05	0.801623293924971	-0.0029097	-0.0049733	-0.0035642
Trial1	2	1	blindfold	counterclockwise	practice	Guided	1	0.5	-0.25	17.59976	0.449	-1.45	-1.05	0.801623929039536	0.012639	0.011956	0.01863
Trial1	2	1	blindfold	counterclockwise	practice	Guided	1	0.5	-0.25	17.61977	0.449	-1.45	-1.05	0.801623929039536	-0.0037137	0.02042	0.0048844
Trial1	2	1	blindfold	counterclockwise	practice	Guided	1	0.5	-0.25	17.63976	0.449	-1.45	-1.05	0.801623929039536	-0.018449	-0.0007392	-0.025756
Trial1	2	1	blindfold	counterclockwise	practice	Guided	1	0.5	-0.25	17.65976	0.449	-1.45	-1.05	0.801623929039536	0.011116	-0.00073865	-0.017577
Trial1	2	1	blindfold	counterclockwise	practice	Guided	1	0.5	-0.25	17.67976	0.449	-1.45	-1.05	0.801623929039536	0.0047373	-0.00497	0.0096511
Trial1	2	1	blindfold	counterclockwise	practice	Guided	1	0.5	-0.25	17.69975	0.449	-1.45	-1.05	0.801623929039536	0.011118	0.0034912	-0.05028
Trial1	2	1	blindfold	counterclockwise	practice	Guided	1	0.5	-0.25	17.71976	0.449	-1.45	-1.05	0.801623929039536	-0.023745	0.033111	-0.0091229
Trial1	2	1	blindfold	counterclockwise	practice	Guided	1	0.5	-0.25	17.73976	0.449	-1.45	-1.05	0.801623929039536	-0.0034341	-0.0092071	0.0048955
Trial1	2	1	blindfold	counterclockwise	practice	Guided	1	0.5	-0.25	17.75977	0.449	-1.45	-1.05	0.801623929039536	-0.0065797	-0.021902	-0.012264
Trial1	2	1	blindfold	counterclockwise	practice	Guided	1	0.5	-0.25	17.77975	0.449	-1.45	-1.05	0.801623929039536	0.0026754	0.024646	-0.024392
Trial1	2	1	blindfold	counterclockwise	practice	Guided	1	0.5	-0.25	17.79976	0.449	-1.45	-1.05	0.801623929039536	-0.0094537	0.011949	-0.011722
Trial1	2	1	blindfold	counterclockwise	practice	Guided	1	0.5	-0.25	17.81976	0.449	-1.45	-1.05	0.801623929039536	-0.0232	0.0034863	-0.017558
Trial1	2	1	blindfold	counterclockwise	practice	Guided	1	0.5	-0.25	17.83975	0.449	-1.45	-1.05	0.801623929039536	0.010586	0.028877	-0.01567
Trial1	2	1	blindfold	counterclockwise	practice	Guided	1	0.5	-0.25	17.85976	0.44899	-1.45	-1.05	0.801624564277939	0.0092392	0.0077186	0.0057174
Trial1	2	1	blindfold	counterclockwise	practice	Guided	1	0.5	-0.25	17.87976	0.44899	-1.45	-1.05	0.801624564277939	0.0092395	-0.0092073	0.0057167
Trial1	2	1	blindfold	counterclockwise	practice	Guided	1	0.5	-0.25	17.89977	0.44899	-1.45	-1.05	0.801624564277939	-0.024005	-0.021905	-0.0048855
Trial1	2	1	blindfold	counterclockwise	practice	Guided	1	0.5	-0.25	17.91975	0.44899	-1.45	-1.05	0.801624564277939	-0.019781	0.007716	-0.0046135
Trial1	2	1	blindfold	counterclockwise	practice	Guided	1	0.5	-0.25	17.93976	0.44899	-1.45	-1.05	0.801624564277939	0.018498	-0.0092096	-0.0072169
Trial1	2	1	blindfold	counterclockwise	practice	Guided	1	0.5	-0.25	17.95976	0.44899	-1.45	-1.05	0.801624564277939	-0.0076476	0.0077142	0.0046462
Trial1	2	1	blindfold	counterclockwise	practice	Guided	1	0.5	-0.25	17.97977	0.44899	-1.45	-1.05	0.801624564277939	-0.020046	0.0077134	-0.00038263
Trial1	2	1	blindfold	counterclockwise	practice	Guided	1	0.5	-0.25	17.99976	0.44899	-1.45	-1.05	0.801624564277939	-0.027682	0.011944	-0.013591
Trial1	2	1	blindfold	counterclockwise	practice	Guided	1	0.5	-0.25	18.01976	0.44899	-1.45	-1.05	0.801624564277939	0.0021521	-0.00075253	-0.015927
Trial1	2	1	blindfold	counterclockwise	practice	Guided	1	0.5	-0.25	18.03976	0.44899	-1.45	-1.05	0.801624564277939	0.020124	-0.00075215	-0.031741
Trial1	2	1	blindfold	counterclockwise	practice	Guided	1	0.5	-0.25	18.05975	0.44899	-1.45	-1.05	0.801624564277939	-0.028215	0.0034789	-0.0051392
Trial1	2	1	blindfold	counterclockwise	practice	Guided	1	0.5	-0.25	18.07976	0.44898	-1.45	-1.05	0.80162520153697	-0.0015249	-0.026143	-0.024636
Trial1	2	1	blindfold	counterclockwise	practice	Guided	1	0.5	-0.25	18.09976	0.44898	-1.45	-1.05	0.80162520153697	-0.016078	0.020405	0.0041184
Trial1	2	1	blindfold	counterclockwise	practice	Guided	1	0.5	-0.25	18.11977	0.44898	-1.45	-1.05	0.80162520153697	-0.014999	0.0077102	-0.012772
Trial1	2	1	blindfold	counterclockwise	practice	Guided	1	0.5	-0.25	18.13976	0.44898	-1.45	-1.05	0.80162520153697	-0.0068208	0.011943	-0.0080067
Trial1	2	1	blindfold	counterclockwise	practice	Guided	1	0.5	-0.25	18.15976	0.44898	-1.45	-1.05	0.80162520153697	0.0021668	0.01194	-0.024088
Trial1	2	1	blindfold	counterclockwise	practice	Guided	1	0.5	-0.25	18.17976	0.44898	-1.45	-1.05	0.80162520153697	-0.0039412	0.028866	0.0072737
Trial1	2	1	blindfold	counterclockwise	practice	Guided	1	0.5	-0.25	18.19975	0.44898	-1.45	-1.05	0.80162520153697	-0.023708	0.0077048	-0.0090793
Trial1	2	1	blindfold	counterclockwise	practice	Guided	1	0.5	-0.25	18.21976	0.44898	-1.45	-1.05	0.80162520153697	-0.014721	0.011937	-0.016984
Trial1	2	1	blindfold	counterclockwise	practice	Guided	1	0.5	-0.25	18.23976	0.44898	-1.45	-1.05	0.80162520153697	0.0095414	0.058486	0.0015284
Trial1	2	1	blindfold	counterclockwise	practice	Guided	1	0.5	-0.25	18.25977	0.44898	-1.45	-1.05	0.80162520153697	0.019339	-0.0092251	-0.019047
Trial1	2	1	blindfold	counterclockwise	practice	Guided	1	0.5	-0.25	18.27975	0.44897	-1.45	-1.05	0.80162583702342	-0.0059994	0.033093	-0.020662
Trial1	2	1	blindfold	counterclockwise	practice	Guided	1	0.5	-0.25	18.29976	0.44897	-1.45	-1.05	0.80162583702342	-0.00015649	0.024628	-0.04573
Trial1	2	1	blindfold	counterclockwise	practice	Guided	1	0.5	-0.25	18.31976	0.44897	-1.45	-1.05	0.80162583702342	-0.0025784	0.0077013	-0.0077191
Trial1	2	1	blindfold	counterclockwise	practice	Guided	1	0.5	-0.25	18.33975	0.44897	-1.45	-1.05	0.80162583702342	-0.011565	0.011932	0.00019012
Trial1	2	1	blindfold	counterclockwise	practice	Guided	1	0.5	-0.25	18.35976	0.44897	-1.45	-1.05	0.80162583702342	-0.016594	-0.004995	0.01259
Trial1	2	1	blindfold	counterclockwise	practice	Guided	1	0.5	-0.25	18.37976	0.44897	-1.45	-1.05	0.80162583702342	0.021416	0.02463	0.015018
Trial1	2	1	blindfold	counterclockwise	practice	Guided	1	0.5	-0.25	18.39977	0.44897	-1.45	-1.05	0.80162583702342	-0.0044619	-0.0092241	-0.012745
Trial1	2	1	blindfold	counterclockwise	practice	Guided	1	0.5	-0.25	18.41975	0.44897	-1.45	-1.05	0.80162583702342	-0.033214	0.020399	0.0072942
Trial1	2	1	blindfold	counterclockwise	practice	Guided	1	0.5	-0.25	18.43976	0.44897	-1.45	-1.05	0.80162583702342	0.0040756	-0.02192	-0.045451
Trial1	2	1	blindfold	counterclockwise	practice	Guided	1	0.5	-0.25	18.45976	0.44897	-1.45	-1.05	0.80162583702342	-0.0059835	-0.004994	-0.020651
Trial1	2	1	blindfold	counterclockwise	practice	Guided	1	0.5	-0.25	18.47977	0.44897	-1.45	-1.05	0.80162583702342	0.0064177	-0.00076307	-0.015618
Trial1	2	1	blindfold	counterclockwise	practice	Guided	1	0.5	-0.25	18.49976	0.44896	-1.45	-1.05	0.801626474531238	0.018819	0.016165	-0.010585
Trial1	2	1	blindfold	counterclockwise	practice	Guided	1	0.5	-0.25	18.51976	0.44897	-1.45	-1.05	0.80162583702342	-0.0070604	-0.013459	0.0089156
Trial1	2	1	blindfold	counterclockwise	practice	Guided	1	0.5	-0.25	18.53976	0.44897	-1.45	-1.05	0.80162583702342	-0.0031074	0.024628	0.0010108
Trial1	2	1	blindfold	counterclockwise	practice	Guided	1	0.5	-0.25	18.55975	0.44896	-1.45	-1.05	0.801626474531238	0.012981	0.003468	0.014491
Trial1	2	1	blindfold	counterclockwise	practice	Guided	1	0.5	-0.25	18.57976	0.44896	-1.45	-1.05	0.801626474531238	0.025654	-0.0092275	0.015302
Trial1	2	1	blindfold	counterclockwise	practice	Guided	1	0.5	-0.25	18.59976	0.44896	-1.45	-1.05	0.801626474531238	0.018285	-0.021924	-0.0021281
Trial1	2	1	blindfold	counterclockwise	practice	Guided	1	0.5	-0.25	18.61977	0.44896	-1.45	-1.05	0.801626474531238	-0.015499	-0.013458	-0.0042823
Trial1	2	1	blindfold	counterclockwise	practice	Guided	1	0.5	-0.25	18.63976	0.44896	-1.45	-1.05	0.801626474531238	-0.0041775	0.028862	0.0015572
Trial1	2	1	blindfold	counterclockwise	practice	Guided	1	0.5	-0.25	18.65976	0.44896	-1.45	-1.05	0.801626474531238	0.023319	-0.01346	-0.014524
Trial1	2	1	blindfold	counterclockwise	practice	Guided	1	0.5	-0.25	18.67976	0.44896	-1.45	-1.05	0.801626474531238	-0.015496	-0.0092285	-0.0042777
Trial1	2	1	blindfold	counterclockwise	practice	Guided	1	0.5	-0.25	18.69975	0.44896	-1.45	-1.05	0.801626474531238	-0.016571	0.011931	0.012617
Trial1	2	1	blindfold	counterclockwise	practice	Guided	1	0.5	-0.25	18.71976	0.44896	-1.45	-1.05	0.801626474531238	-0.024208	-0.00076528	0.0044428
Trial1	2	1	blindfold	counterclockwise	practice	Guided	1	0.5	-0.25	18.73976	0.44896	-1.45	-1.05	0.801626474531238	0.014611	-0.013462	-0.010831
Trial1	2	1	blindfold	counterclockwise	practice	Guided	1	0.5	-0.25	18.75977	0.44895	-1.45	-1.05	0.801627112163634	0.022791	-0.0049994	-0.0060674
Trial1	2	1	blindfold	counterclockwise	practice	Guided	1	0.5	-0.25	18.77975	0.44895	-1.45	-1.05	0.801627112163634	0.0058973	0.0034633	0.00022424
Trial1	2	1	blindfold	counterclockwise	practice	Guided	1	0.5	-0.25	18.79976	0.44895	-1.45	-1.05	0.801627112163634	-0.014948	-0.013464	-0.011904
Trial1	2	1	blindfold	counterclockwise	practice	Guided	1	0.5	-0.25	18.81976	0.44895	-1.45	-1.05	0.801627112163634	0.0032927	-0.02616	-0.03275
Trial1	2	1	blindfold	counterclockwise	practice	Guided	1	0.5	-0.25	18.83975	0.44895	-1.45	-1.05	0.801627112163634	-0.039478	-0.0050019	-0.026996
Trial1	2	1	blindfold	counterclockwise	practice	Guided	1	0.5	-0.25	18.85976	0.44895	-1.45	-1.05	0.801627112163634	-0.016831	-0.02193	0.016854
Trial1	2	1	blindfold	counterclockwise	practice	Guided	1	0.5	-0.25	18.87976	0.44895	-1.45	-1.05	0.801627112163634	0.0040178	-0.0050019	0.022426
Trial1	2	1	blindfold	counterclockwise	practice	Guided	1	0.5	-0.25	18.89977	0.44895	-1.45	-1.05	0.801627112163634	-0.0059564	0.033082	-0.0034497
Trial1	2	1	blindfold	counterclockwise	practice	Guided	1	0.5	-0.25	18.91975	0.44895	-1.45	-1.05	0.801627112163634	0.015431	-0.013469	-0.0058735
Trial1	2	1	blindfold	counterclockwise	practice	Guided	1	0.5	-0.25	18.93976	0.44895	-1.45	-1.05	0.801627112163634	-0.011524	-0.0092364	0.00023672
Trial1	2	1	blindfold	counterclockwise	practice	Guided	1	0.5	-0.25	18.95976	0.44895	-1.45	-1.05	0.801627112163634	-0.012062	-0.026165	0.0086843
Trial1	2	1	blindfold	counterclockwise	practice	Guided	1	0.5	-0.25	18.97977	0.44895	-1.45	-1.05	0.801627112163634	-0.0036129	-0.021932	0.009224
Trial1	2	1	blindfold	counterclockwise	practice	Guided	1	0.5	-0.25	18.99976	0.44895	-1.45	-1.05	0.801627112163634	-0.0019952	0.020385	-0.0068614
Trial1	2	1	blindfold	counterclockwise	practice	Guided	1	0.5	-0.25	19.01976	0.44895	-1.45	-1.05	0.801627112163634	-0.0030727	-0.034628	0.00077893
Trial1	2	1	blindfold	counterclockwise	practice	Guided	1	0.5	-0.25	19.03976	0.44895	-1.45	-1.05	0.801627112163634	-0.025266	-0.0092386	0.03825
Trial1	2	1	blindfold	counterclockwise	practice	Guided	1	0.5	-0.25	19.05975	0.44894	-1.45	-1.05	0.801627749920608	-0.040538	0.016152	-0.012696
Trial1	2	1	blindfold	counterclockwise	practice	Guided	1	0.5	-0.25	19.07976	0.44894	-1.45	-1.05	0.801627749920608	-0.022567	0.01192	-0.025902
Trial1	2	1	blindfold	counterclockwise	practice	Guided	1	0.5	-0.25	19.09976	0.44894	-1.45	-1.05	0.801627749920608	-0.010165	-0.0092394	-0.020869
Trial1	2	1	blindfold	counterclockwise	practice	Guided	1	0.5	-0.25	19.11977	0.44894	-1.45	-1.05	0.801627749920608	-0.015196	-0.0050068	0.0078863
Trial1	2	1	blindfold	counterclockwise	practice	Guided	1	0.5	-0.25	19.13976	0.44894	-1.45	-1.05	0.801627749920608	-0.0070159	-0.026164	-0.0037024
Trial1	2	1	blindfold	counterclockwise	practice	Guided	1	0.5	-0.25	19.15976	0.44894	-1.45	-1.05	0.801627749920608	0.0067363	-0.0092362	-0.019784
Trial1	2	1	blindfold	counterclockwise	practice	Guided	1	0.5	-0.25	19.17976	0.44894	-1.45	-1.05	0.801627749920608	-0.019949	-0.017701	-0.00028245
Trial1	2	1	blindfold	counterclockwise	practice	Guided	1	0.5	-0.25	19.19975	0.44894	-1.45	-1.05	0.801627749920608	-0.015454	-0.0050053	-0.0042346
Trial1	2	1	blindfold	counterclockwise	practice	Guided	1	0.5	-0.25	19.21976	0.44894	-1.45	-1.05	0.801627749920608	-0.012846	0.020384	-0.016365
Trial1	2	1	blindfold	counterclockwise	practice	Guided	1	0.5	-0.25	19.23976	0.44894	-1.45	-1.05	0.801627749920608	-0.0078146	0.003456	0.0089748
Trial1	2	1	blindfold	counterclockwise	practice	Guided	1	0.5	-0.25	19.25977	0.44894	-1.45	-1.05	0.801627749920608	0.010156	0.020381	-0.0068389
Trial1	2	1	blindfold	counterclockwise	practice	Guided	1	0.5	-0.25	19.27975	0.44894	-1.45	-1.05	0.801627749920608	-0.012037	-0.00077893	0.0087099
Trial1	2	1	blindfold	counterclockwise	practice	Guided	1	0.5	-0.25	19.29976	0.44893	-1.45	-1.05	0.801628385903518	-0.012037	0.016145	0.0087101
Trial1	2	1	blindfold	counterclockwise	practice	Guided	1	0.5	-0.25	19.31976	0.44893	-1.45	-1.05	0.801628385903518	0.0059378	-0.0050172	-0.0073736
Trial1	2	1	blindfold	counterclockwise	practice	Guided	1	0.5	-0.25	19.33975	0.44893	-1.45	-1.05	0.801628385903518	0.0062066	-0.026178	-0.011324
Trial1	2	1	blindfold	counterclockwise	practice	Guided	1	0.5	-0.25	19.35976	0.44893	-1.45	-1.05	0.801628385903518	0.00037034	0.011905	0.01375
Trial1	2	1	blindfold	counterclockwise	practice	Guided	1	0.5	-0.25	19.37976	0.44893	-1.45	-1.05	0.801628385903518	-0.0061894	-0.00078906	-0.01635
Trial1	2	1	blindfold	counterclockwise	practice	Guided	1	0.5	-0.25	19.39977	0.44893	-1.45	-1.05	0.801628385903518	-0.00088668	0.0246	-0.032972
Trial1	2	1	blindfold	counterclockwise	practice	Guided	1	0.5	-0.25	19.41975	0.44893	-1.45	-1.05	0.801628385903518	-0.0025023	-0.013485	-0.0076321
Trial1	2	1	blindfold	counterclockwise	practice	Guided	1	0.5	-0.25	19.43976	0.44893	-1.45	-1.05	0.801628385903518	-0.0038488	-0.00078963	0.013485
Trial1	2	1	blindfold	counterclockwise	practice	Guided	1	0.5	-0.25	19.45976	0.44893	-1.45	-1.05	0.801628385903518	0.0017228	-0.021951	-0.0073608
Trial1	2	1	blindfold	counterclockwise	practice	Guided	1	0.5	-0.25	19.47977	0.44893	-1.45	-1.05	0.801628385903518	-0.015979	-0.0050235	0.0042328
Trial1	2	1	blindfold	counterclockwise	practice	Guided	1	0.5	-0.25	19.49976	0.44893	-1.45	-1.05	0.801628385903518	-0.012023	-0.0092543	0.0087249
Trial1	2	1	blindfold	counterclockwise	practice	Guided	1	0.5	-0.25	19.51976	0.44893	-1.45	-1.05	0.801628385903518	0.033892	0.016138	0.0032438
Trial1	2	1	blindfold	counterclockwise	practice	Guided	1	0.5	-0.25	19.53976	0.44893	-1.45	-1.05	0.801628385903518	0.013046	-0.013484	0.014566
Trial1	2	1	blindfold	counterclockwise	practice	Guided	1	0.5	-0.25	19.55975	0.44893	-1.45	-1.05	0.801628385903518	-0.020198	-0.0092552	0.0039657
Trial1	2	1	blindfold	counterclockwise	practice	Guided	1	0.5	-0.25	19.57976	0.44893	-1.45	-1.05	0.801628385903518	0.0056808	0.020367	-0.0028615
Trial1	2	1	blindfold	counterclockwise	practice	Guided	1	0.5	-0.25	19.59976	0.44893	-1.45	-1.05	0.801628385903518	0.005143	0.011903	0.0055855
Trial1	2	1	blindfold	counterclockwise	practice	Guided	1	0.5	-0.25	19.61977	0.44892	-1.45	-1.05	0.801629023909277	-0.019653	0.011901	-0.0028601
Trial1	2	1	blindfold	counterclockwise	practice	Guided	1	0.5	-0.25	19.63976	0.44892	-1.45	-1.05	0.801629023909277	0.026266	0.024595	0.0069345
Trial1	2	1	blindfold	counterclockwise	practice	Guided	1	0.5	-0.25	19.65976	0.44892	-1.45	-1.05	0.801629023909277	-0.025403	-0.034651	-0.023971
Trial1	2	1	blindfold	counterclockwise	practice	Guided	1	0.5	-0.25	19.67976	0.44892	-1.45	-1.05	0.801629023909277	0.012787	-0.0050274	0.018802
Trial1	2	1	blindfold	counterclockwise	practice	Guided	1	0.5	-0.25	19.69975	0.44892	-1.45	-1.05	0.801629023909277	-0.024683	0.0076668	-0.016062
Trial1	2	1	blindfold	counterclockwise	practice	Guided	1	0.5	-0.25	19.71976	0.44892	-1.45	-1.05	0.801629023909277	0.014405	0.0076669	-0.016063
Trial1	2	1	blindfold	counterclockwise	practice	Guided	1	0.5	-0.25	19.73976	0.44892	-1.45	-1.05	0.801629023909277	-0.023874	0.0076657	-0.0047403
Trial1	2	1	blindfold	counterclockwise	practice	Guided	1	0.5	-0.25	19.75977	0.44892	-1.45	-1.05	0.801629023909277	-0.0019447	-0.02619	-0.01606
Trial1	2	1	blindfold	counterclockwise	practice	Guided	1	0.5	-0.25	19.77975	0.44892	-1.45	-1.05	0.801629023909277	0.026004	-0.026192	0.011168
Trial1	2	1	blindfold	counterclockwise	practice	Guided	1	0.5	-0.25	19.79976	0.44892	-1.45	-1.05	0.801629023909277	-0.023866	-0.013495	-0.0047319
Trial1	2	1	blindfold	counterclockwise	practice	Guided	1	0.5	-0.25	19.81976	0.44892	-1.45	-1.05	0.801629023909277	-0.0043634	0.016128	0.012432
Trial1	2	1	blindfold	counterclockwise	practice	Guided	1	0.5	-0.25	19.83975	0.44892	-1.45	-1.05	0.801629023909277	-0.018833	0.0076634	0.0056001
Trial1	2	1	blindfold	counterclockwise	practice	Guided	1	0.5	-0.25	19.85976	0.44891	-1.45	-1.05	0.80162966014023	-0.013077	0.024589	0.015846
Trial1	2	1	blindfold	counterclockwise	practice	Guided	1	0.5	-0.25	19.87976	0.44891	-1.45	-1.05	0.80162966014023	-0.033383	-0.013496	0.011623
Trial1	2	1	blindfold	counterclockwise	practice	Guided	1	0.5	-0.25	19.89977	0.44891	-1.45	-1.05	0.80162966014023	0.00094453	0.0034305	0.0053313
Trial1	2	1	blindfold	counterclockwise	practice	Guided	1	0.5	-0.25	19.91975	0.44891	-1.45	-1.05	0.80162966014023	0.0088525	0.024589	-0.0065266
Trial1	2	1	blindfold	counterclockwise	practice	Guided	1	0.5	-0.25	19.93976	0.44891	-1.45	-1.05	0.80162966014023	0.014694	0.0034302	-0.010748
Trial1	2	1	blindfold	counterclockwise	practice	Guided	1	0.5	-0.25	19.95976	0.44891	-1.45	-1.05	0.80162966014023	-0.0066889	-0.021961	-0.016854
Trial1	2	1	blindfold	counterclockwise	practice	Guided	1	0.5	-0.25	19.97977	0.44891	-1.45	-1.05	0.80162966014023	-0.040472	0.011895	-0.010023
Trial1	2	1	blindfold	counterclockwise	practice	Guided	1	0.5	-0.25	19.99976	0.44891	-1.45	-1.05	0.80162966014023	0.047409	0.011891	0.0083099
Trial1	2	1	blindfold	counterclockwise	practice	Guided	1	0.5	-0.25	20.01976	0.44891	-1.45	-1.05	0.80162966014023	-0.010099	-0.026195	-0.020802
Trial1	2	1	blindfold	counterclockwise	practice	Guided	1	0.5	-0.25	20.03976	0.44891	-1.45	-1.05	0.80162966014023	-0.014051	-0.0135	-0.025293
Trial1	2	1	blindfold	counterclockwise	practice	Guided	1	0.5	-0.25	20.05975	0.4489	-1.45	-1.05	0.80163029649502	-0.0021849	0.0076569	-0.011813
Trial1	2	1	blindfold	counterclockwise	practice	Guided	1	0.5	-0.25	20.07976	0.4489	-1.45	-1.05	0.80163029649502	-0.019077	0.016122	-0.016032
Trial1	2	1	blindfold	counterclockwise	practice	Guided	1	0.5	-0.25	20.09976	0.4489	-1.45	-1.05	0.80163029649502	0.005995	-0.021966	-0.0075829
Trial1	2	1	blindfold	counterclockwise	practice	Guided	1	0.5	-0.25	20.11977	0.4489	-1.45	-1.05	0.80163029649502	0.01552	-0.00080695	-0.0081209
Trial1	2	1	blindfold	counterclockwise	practice	Guided	1	0.5	-0.25	20.13976	0.4489	-1.45	-1.05	0.80163029649502	0.0065361	0.0034256	-0.015488
Trial1	2	1	blindfold	counterclockwise	practice	Guided	1	0.5	-0.25	20.15976	0.4489	-1.45	-1.05	0.80163029649502	-0.015117	0.024586	-0.0083853
Trial1	2	1	blindfold	counterclockwise	practice	Guided	1	0.5	-0.25	20.17976	0.4489	-1.45	-1.05	0.80163029649502	-0.011432	-0.00080409	0.00033109
Trial1	2	1	blindfold	counterclockwise	practice	Guided	1	0.5	-0.25	20.19975	0.4489	-1.45	-1.05	0.80163029649502	0.0031259	-0.026195	-0.02842
Trial1	2	1	blindfold	counterclockwise	practice	Guided	1	0.5	-0.25	20.21976	0.4489	-1.45	-1.05	0.80163029649502	0.0049253	0.0076604	-0.011525
Trial1	2	1	blindfold	counterclockwise	practice	Guided	1	0.5	-0.25	20.23976	0.4489	-1.45	-1.05	0.80163029649502	-0.017986	0.024587	-0.016823
Trial1	2	1	blindfold	counterclockwise	practice	Guided	1	0.5	-0.25	20.25977	0.44889	-1.45	-1.05	0.801630934873768	0.0043917	0.024588	0.018311
Trial1	2	1	blindfold	counterclockwise	practice	Guided	1	0.5	-0.25	20.27975	0.44889	-1.45	-1.05	0.801630934873768	-0.0032436	0.024586	0.0051018
Trial1	2	1	blindfold	counterclockwise	practice	Guided	1	0.5	-0.25	20.29976	0.44889	-1.45	-1.05	0.801630934873768	-0.01169	-0.0092688	0.032057
Trial1	2	1	blindfold	counterclockwise	practice	Guided	1	0.5	-0.25	20.31976	0.44889	-1.45	-1.05	0.801630934873768	-0.0080024	0.0076591	0.013278
Trial1	2	1	blindfold	counterclockwise	practice	Guided	1	0.5	-0.25	20.33975	0.44889	-1.45	-1.05	0.801630934873768	0.015808	-0.013499	-0.027604
Trial1	2	1	blindfold	counterclockwise	practice	Guided	1	0.5	-0.25	20.35976	0.44889	-1.45	-1.05	0.801630934873768	0.00098608	0.0076599	-0.021038
Trial1	2	1	blindfold	counterclockwise	practice	Guided	1	0.5	-0.25	20.37976	0.44889	-1.45	-1.05	0.801630934873768	0.013658	0.00766	0.0061899
Trial1	2	1	blindfold	counterclockwise	practice	Guided	1	0.5	-0.25	20.39977	0.44889	-1.45	-1.05	0.801630934873768	-0.0079944	0.028818	0.01329
Trial1	2	1	blindfold	counterclockwise	practice	Guided	1	0.5	-0.25	20.41975	0.44889	-1.45	-1.05	0.801630934873768	-0.013747	-0.0050362	-0.029479
Trial1	2	1	blindfold	counterclockwise	practice	Guided	1	0.5	-0.25	20.43976	0.44889	-1.45	-1.05	0.801630934873768	-0.032524	0.0034272	0.013563
Trial1	2	1	blindfold	counterclockwise	practice	Guided	1	0.5	-0.25	20.45976	0.44888	-1.45	-1.05	0.8016315714766	0.017352	-0.013501	0.014914
Trial1	2	1	blindfold	counterclockwise	practice	Guided	1	0.5	-0.25	20.47977	0.44888	-1.45	-1.05	0.8016315714766	-0.0052911	0.0076563	-0.028931
Trial1	2	1	blindfold	counterclockwise	practice	Guided	1	0.5	-0.25	20.49976	0.44888	-1.45	-1.05	0.8016315714766	-0.012208	0.003425	0.013033
Trial1	2	1	blindfold	counterclockwise	practice	Guided	1	0.5	-0.25	20.51976	0.44888	-1.45	-1.05	0.8016315714766	-0.0092411	-0.00080656	-0.033423
Trial1	2	1	blindfold	counterclockwise	practice	Guided	1	0.5	-0.25	20.53976	0.44888	-1.45	-1.05	0.8016315714766	-0.024335	0.045743	0.0037768
Trial1	2	1	blindfold	counterclockwise	practice	Guided	1	0.5	-0.25	20.55975	0.44888	-1.45	-1.05	0.8016315714766	-0.0058241	-0.021968	-0.020483
Trial1	2	1	blindfold	counterclockwise	practice	Guided	1	0.5	-0.25	20.57976	0.44888	-1.45	-1.05	0.8016315714766	0.010262	0.0076538	-0.010957
Trial1	2	1	blindfold	counterclockwise	practice	Guided	1	0.5	-0.25	20.59976	0.44888	-1.45	-1.05	0.8016315714766	-0.0063607	-0.013506	-0.012033
Trial1	2	1	blindfold	counterclockwise	practice	Guided	1	0.5	-0.25	20.61977	0.44888	-1.45	-1.05	0.8016315714766	0.0041561	0.020348	0.022563
Trial1	2	1	blindfold	counterclockwise	practice	Guided	1	0.5	-0.25	20.63976	0.44888	-1.45	-1.05	0.8016315714766	-0.020106	0.0034197	0.0040543
Trial1	2	1	blindfold	counterclockwise	practice	Guided	1	0.5	-0.25	20.65976	0.44887	-1.45	-1.05	0.801632210104129	0.005504	0.0076518	0.001452
Trial1	2	1	blindfold	counterclockwise	practice	Guided	1	0.5	-0.25	20.67976	0.44887	-1.45	-1.05	0.801632210104129	-0.010578	-0.00080964	-0.012295
Trial1	2	1	blindfold	counterclockwise	practice	Guided	1	0.5	-0.25	20.69975	0.44887	-1.45	-1.05	0.801632210104129	0.0018231	-0.013505	0.017806
Trial1	2	1	blindfold	counterclockwise	practice	Guided	1	0.5	-0.25	20.71976	0.44887	-1.45	-1.05	0.801632210104129	0.0034403	0.020349	-0.032602
Trial1	2	1	blindfold	counterclockwise	practice	Guided	1	0.5	-0.25	20.73976	0.44887	-1.45	-1.05	0.801632210104129	-0.035645	-0.026201	-0.018133
Trial1	2	1	blindfold	counterclockwise	practice	Guided	1	0.5	-0.25	20.75977	0.44887	-1.45	-1.05	0.801632210104129	0.00021111	0.016116	0.018621
Trial1	2	1	blindfold	counterclockwise	practice	Guided	1	0.5	-0.25	20.77975	0.44887	-1.45	-1.05	0.801632210104129	-0.015332	-0.013506	-0.0041115
Trial1	2	1	blindfold	counterclockwise	practice	Guided	1	0.5	-0.25	20.79976	0.44887	-1.45	-1.05	0.801632210104129	-0.031952	-0.00081154	-0.0094119
Trial1	2	1	blindfold	counterclockwise	practice	Guided	1	0.5	-0.25	20.81976	0.44887	-1.45	-1.05	0.801632210104129	0.013428	0.024578	0.010446
Trial1	2	1	blindfold	counterclockwise	practice	Guided	1	0.5	-0.25	20.83975	0.44886	-1.45	-1.05	0.801632848856234	-0.0034636	0.003419	0.0093679
Trial1	2	1	blindfold	counterclockwise	practice	Guided	1	0.5	-0.25	20.85976	0.44886	-1.45	-1.05	0.801632848856234	0.031134	-0.0050472	-0.0011443
Trial1	2	1	blindfold	counterclockwise	practice	Guided	1	0.5	-0.25	20.87976	0.44886	-1.45	-1.05	0.801632848856234	0.010558	-0.021974	-0.023606
Trial1	2	1	blindfold	counterclockwise	practice	Guided	1	0.5	-0.25	20.89977	0.44886	-1.45	-1.05	0.801632848856234	-0.013974	0.0076499	-0.025222
Trial1	2	1	blindfold	counterclockwise	practice	Guided	1	0.5	-0.25	20.91975	0.44886	-1.45	-1.05	0.801632848856234	-0.011097	-0.0092741	-0.0038364
Trial1	2	1	blindfold	counterclockwise	practice	Guided	1	0.5	-0.25	20.93976	0.44886	-1.45	-1.05	0.801632848856234	-0.011097	-0.0050422	-0.0032975
Trial1	2	1	blindfold	counterclockwise	practice	Guided	1	0.5	-0.25	20.95976	0.44886	-1.45	-1.05	0.801632848856234	0.0060653	-0.00081018	-0.023064
Trial1	2	1	blindfold	counterclockwise	practice	Guided	1	0.5	-0.25	20.97977	0.44886	-1.45	-1.05	0.801632848856234	0.008673	0.016118	0.01863
Trial1	2	1	blindfold	counterclockwise	practice	Guided	1	0.5	-0.25	20.99976	0.44886	-1.45	-1.05	0.801632848856234	-0.024302	-0.021967	-0.01758
Trial1	2	1	blindfold	counterclockwise	practice	Guided	1	0.5	-0.25	21.01976	0.44886	-1.45	-1.05	0.801632848856234	-0.002916	-0.021967	0.0046174
Trial1	2	1	blindfold	counterclockwise	practice	Guided	1	0.5	-0.25	21.03976	0.44886	-1.45	-1.05	0.801632848856234	-0.0086662	-0.030429	-0.041836
Trial1	2	1	blindfold	counterclockwise	practice	Guided	1	0.5	-0.25	21.05975	0.44886	-1.45	-1.05	0.801632848856234	-0.0071326	0.011886	0.00066842
Trial1	2	1	blindfold	counterclockwise	practice	Guided	1	0.5	-0.25	21.07976	0.44886	-1.45	-1.05	0.801632848856234	0.0055393	-0.005042	0.0012091
Trial1	2	1	blindfold	counterclockwise	practice	Guided	1	0.5	-0.25	21.09976	0.44885	-1.45	-1.05	0.801633487732914	0.0055403	0.0076519	0.0014789
Trial1	2	1	blindfold	counterclockwise	practice	Guided	1	0.5	-0.25	21.11977	0.44885	-1.45	-1.05	0.801633487732914	-0.020336	-0.0050446	0.008309
Trial1	2	1	blindfold	counterclockwise	practice	Guided	1	0.5	-0.25	21.13976	0.44885	-1.45	-1.05	0.801633487732914	0.015876	-0.00081378	-0.027544
Trial1	2	1	blindfold	counterclockwise	practice	Guided	1	0.5	-0.25	21.15976	0.44885	-1.45	-1.05	0.801633487732914	0.017406	-0.013509	0.014961
Trial1	2	1	blindfold	counterclockwise	practice	Guided	1	0.5	-0.25	21.17976	0.44885	-1.45	-1.05	0.801633487732914	-0.007392	0.016113	0.0048999
Trial1	2	1	blindfold	counterclockwise	practice	Guided	1	0.5	-0.25	21.19975	0.44885	-1.45	-1.05	0.801633487732914	-0.014759	-0.00081675	-0.003544
Trial1	2	1	blindfold	counterclockwise	practice	Guided	1	0.5	-0.25	21.21976	0.44885	-1.45	-1.05	0.801633487732914	-0.014489	0.0076449	-0.01675
Trial1	2	1	blindfold	counterclockwise	practice	Guided	1	0.5	-0.25	21.23976	0.44885	-1.45	-1.05	0.801633487732914	-0.020059	0.011876	0.00041251
Trial1	2	1	blindfold	counterclockwise	practice	Guided	1	0.5	-0.25	21.25977	0.44885	-1.45	-1.05	0.801633487732914	-0.014486	0.0076443	-0.016745
Trial1	2	1	blindfold	counterclockwise	practice	Guided	1	0.5	-0.25	21.27975	0.44885	-1.45	-1.05	0.801633487732914	-0.044317	0.0076438	-0.00039007
Trial1	2	1	blindfold	counterclockwise	practice	Guided	1	0.5	-0.25	21.29976	0.44885	-1.45	-1.05	0.801633487732914	0.0058253	0.0076424	-0.0027275
Trial1	2	1	blindfold	counterclockwise	practice	Guided	1	0.5	-0.25	21.31976	0.44885	-1.45	-1.05	0.801633487732914	-0.018975	0.0034095	-0.01279
Trial1	2	1	blindfold	counterclockwise	practice	Guided	1	0.5	-0.25	21.33975	0.44885	-1.45	-1.05	0.801633487732914	0.010858	0.00764	-0.0061417
Trial1	2	1	blindfold	counterclockwise	practice	Guided	1	0.5	-0.25	21.35976	0.44885	-1.45	-1.05	0.801633487732914	0.0074441	0.0076373	-0.028065
Trial1	2	1	blindfold	counterclockwise	practice	Guided	1	0.5	-0.25	21.37976	0.44884	-1.45	-1.05	0.801634124832195	-0.0031552	-0.013521	0.00095904
Trial1	2	1	blindfold	counterclockwise	practice	Guided	1	0.5	-0.25	21.39977	0.44884	-1.45	-1.05	0.801634124832195	0.0092456	0.024566	0.010214
Trial1	2	1	blindfold	counterclockwise	practice	Guided	1	0.5	-0.25	21.41975	0.44884	-1.45	-1.05	0.801634124832195	-0.0073777	-0.01352	0.004915
Trial1	2	1	blindfold	counterclockwise	practice	Guided	1	0.5	-0.25	21.43976	0.44884	-1.45	-1.05	0.801634124832195	0.0010703	0.01187	0.0054552
Trial1	2	1	blindfold	counterclockwise	practice	Guided	1	0.5	-0.25	21.45976	0.44884	-1.45	-1.05	0.801634124832195	-0.019774	-0.00082865	-0.00011341
Trial1	2	1	blindfold	counterclockwise	practice	Guided	1	0.5	-0.25	21.47977	0.44884	-1.45	-1.05	0.801634124832195	0.0013453	0.0076352	-0.003528
Trial1	2	1	blindfold	counterclockwise	practice	Guided	1	0.5	-0.25	21.49976	0.44884	-1.45	-1.05	0.801634124832195	-0.012402	-0.030449	0.017319
Trial1	2	1	blindfold	counterclockwise	practice	Guided	1	0.5	-0.25	21.51976	0.44884	-1.45	-1.05	0.801634124832195	-0.029291	0.016102	0.016242
Trial1	2	1	blindfold	counterclockwise	practice	Guided	1	0.5	-0.25	21.53976	0.44884	-1.45	-1.05	0.801634124832195	-0.0036813	-0.03468	0.013637
Trial1	2	1	blindfold	counterclockwise	practice	Guided	1	0.5	-0.25	21.55975	0.44884	-1.45	-1.05	0.801634124832195	-0.011857	0.033032	0.0088783
Trial1	2	1	blindfold	counterclockwise	practice	Guided	1	0.5	-0.25	21.57976	0.44883	-1.45	-1.05	0.80163476205531	-0.010778	0.0076405	-0.0080122
Trial1	2	1	blindfold	counterclockwise	practice	Guided	1	0.5	-0.25	21.59976	0.44883	-1.45	-1.05	0.80163476205531	-0.015807	-0.0050552	0.0043911
Trial1	2	1	blindfold	counterclockwise	practice	Guided	1	0.5	-0.25	21.61977	0.44883	-1.45	-1.05	0.80163476205531	0.0055791	-0.0008243	0.0015142
Trial1	2	1	blindfold	counterclockwise	practice	Guided	1	0.5	-0.25	21.63976	0.44883	-1.45	-1.05	0.80163476205531	-0.0012496	0.020335	-0.024364
Trial1	2	1	blindfold	counterclockwise	practice	Guided	1	0.5	-0.25	21.65976	0.44883	-1.45	-1.05	0.80163476205531	0.0058511	0.011869	-0.0027022
Trial1	2	1	blindfold	counterclockwise	practice	Guided	1	0.5	-0.25	21.67976	0.44883	-1.45	-1.05	0.80163476205531	0.0029766	0.0161	-0.024085
Trial1	2	1	blindfold	counterclockwise	practice	Guided	1	0.5	-0.25	21.69975	0.44883	-1.45	-1.05	0.80163476205531	0.010345	0.01187	-0.0066518
Trial1	2	1	blindfold	counterclockwise	practice	Guided	1	0.5	-0.25	21.71976	0.44883	-1.45	-1.05	0.80163476205531	-0.0070856	0.028797	0.00071996
Trial1	2	1	blindfold	counterclockwise	practice	Guided	1	0.5	-0.25	21.73976	0.44883	-1.45	-1.05	0.80163476205531	0.0029784	0.0076387	-0.02408
Trial1	2	1	blindfold	counterclockwise	practice	Guided	1	0.5	-0.25	21.75977	0.44883	-1.45	-1.05	0.80163476205531	-0.027387	0.011868	-0.013292
Trial1	2	1	blindfold	counterclockwise	practice	Guided	1	0.5	-0.25	21.77975	0.44883	-1.45	-1.05	0.80163476205531	-0.0012389	-0.0092896	-0.024343
Trial1	2	1	blindfold	counterclockwise	practice	Guided	1	0.5	-0.25	21.79976	0.44883	-1.45	-1.05	0.80163476205531	-0.018671	0.011871	-0.016973
Trial1	2	1	blindfold	counterclockwise	practice	Guided	1	0.5	-0.25	21.81976	0.44883	-1.45	-1.05	0.80163476205531	-0.00024875	0.0076364	0.026607
Trial1	2	1	blindfold	counterclockwise	practice	Guided	1	0.5	-0.25	21.83975	0.44883	-1.45	-1.05	0.80163476205531	-0.014447	0.028795	-0.016701
Trial1	2	1	blindfold	counterclockwise	practice	Guided	1	0.5	-0.25	21.85976	0.44883	-1.45	-1.05	0.80163476205531	0.014578	-0.034686	-0.0063686
Trial1	2	1	blindfold	counterclockwise	practice	Guided	1	0.5	-0.25	21.87976	0.44883	-1.45	-1.05	0.80163476205531	-0.01184	-0.0092949	0.0089084
Trial1	2	1	blindfold	counterclockwise	practice	Guided	1	0.5	-0.25	21.89977	0.44883	-1.45	-1.05	0.80163476205531	-0.033493	0.016095	0.01601
Trial1	2	1	blindfold	counterclockwise	practice	Guided	1	0.5	-0.25	21.91975	0.44882	-1.45	-1.05	0.801635401304973	-0.023697	0.0076312	-0.0045667
Trial1	2	1	blindfold	counterclockwise	practice	Guided	1	0.5	-0.25	21.93976	0.44882	-1.45	-1.05	0.801635401304973	-0.022349	0.024557	-0.025682
Trial1	2	1	blindfold	counterclockwise	practice	Guided	1	0.5	-0.25	21.95976	0.44882	-1.45	-1.05	0.801635401304973	0.022222	0.011862	0.0068464
Trial1	2	1	blindfold	counterclockwise	practice	Guided	1	0.5	-0.25	21.97977	0.44882	-1.45	-1.05	0.801635401304973	-0.027648	0.033021	-0.01885
Trial1	2	1	blindfold	counterclockwise	practice	Guided	1	0.5	-0.25	21.99976	0.44882	-1.45	-1.05	0.801635401304973	-0.010217	-0.0092975	-0.016423
Trial1	2	1	blindfold	counterclockwise	practice	Guided	1	0.5	-0.25	22.01976	0.44882	-1.45	-1.05	0.801635401304973	-0.010753	0.0033986	-0.0079759
Trial1	2	1	blindfold	counterclockwise	practice	Guided	1	0.5	-0.25	22.03976	0.44882	-1.45	-1.05	0.801635401304973	-0.0078743	-0.0092977	-0.0093195
Trial1	2	1	blindfold	counterclockwise	practice	Guided	1	0.5	-0.25	22.05975	0.44882	-1.45	-1.05	0.801635401304973	-0.0067949	0.0033972	-0.003478
Trial1	2	1	blindfold	counterclockwise	practice	Guided	1	0.5	-0.25	22.07976	0.44882	-1.45	-1.05	0.801635401304973	0.00084521	-0.00083209	0.0097312
Trial1	2	1	blindfold	counterclockwise	practice	Guided	1	0.5	-0.25	22.09976	0.44882	-1.45	-1.05	0.801635401304973	-0.024223	0.020327	0.0038921
Trial1	2	1	blindfold	counterclockwise	practice	Guided	1	0.5	-0.25	22.11977	0.44882	-1.45	-1.05	0.801635401304973	-0.0046355	0.037253	-0.03726
Trial1	2	1	blindfold	counterclockwise	practice	Guided	1	0.5	-0.25	22.13976	0.44882	-1.45	-1.05	0.801635401304973	-0.028442	0.0033964	0.0036259
Trial1	2	1	blindfold	counterclockwise	practice	Guided	1	0.5	-0.25	22.15976	0.44881	-1.45	-1.05	0.801636038776126	0.019903	0.016091	-0.02297
Trial1	2	1	blindfold	counterclockwise	practice	Guided	1	0.5	-0.25	22.17976	0.44881	-1.45	-1.05	0.801636038776126	-0.013885	-0.0093007	-0.022699
Trial1	2	1	blindfold	counterclockwise	practice	Guided	1	0.5	-0.25	22.19975	0.44881	-1.45	-1.05	0.801636038776126	-0.0078612	0.0076265	0.0063245
Trial1	2	1	blindfold	counterclockwise	practice	Guided	1	0.5	-0.25	22.21976	0.44881	-1.45	-1.05	0.801636038776126	-0.011813	-0.03046	0.008932
Trial1	2	1	blindfold	counterclockwise	practice	Guided	1	0.5	-0.25	22.23976	0.44881	-1.45	-1.05	0.801636038776126	-0.036342	0.033017	-0.0053533
Trial1	2	1	blindfold	counterclockwise	practice	Guided	1	0.5	-0.25	22.25977	0.44881	-1.45	-1.05	0.801636038776126	-0.015225	0.020318	-0.0040059
Trial1	2	1	blindfold	counterclockwise	practice	Guided	1	0.5	-0.25	22.27975	0.44881	-1.45	-1.05	0.801636038776126	0.015147	-0.022	-0.01479
Trial1	2	1	blindfold	counterclockwise	practice	Guided	1	0.5	-0.25	22.29976	0.44881	-1.45	-1.05	0.801636038776126	-0.0287	-0.026233	0.0078554
Trial1	2	1	blindfold	counterclockwise	practice	Guided	1	0.5	-0.25	22.31976	0.44881	-1.45	-1.05	0.801636038776126	0.027013	0.0076228	0.018455
Trial1	2	1	blindfold	counterclockwise	practice	Guided	1	0.5	-0.25	22.33975	0.44881	-1.45	-1.05	0.801636038776126	0.0072435	0.0076181	-0.023776
Trial1	2	1	blindfold	counterclockwise	practice	Guided	1	0.5	-0.25	22.35976	0.44881	-1.45	-1.05	0.801636038776126	-0.023663	0.016082	-0.0045406
Trial1	2	1	blindfold	counterclockwise	practice	Guided	1	0.5	-0.25	22.37976	0.44881	-1.45	-1.05	0.801636038776126	-0.016565	0.024543	0.017115
Trial1	2	1	blindfold	counterclockwise	practice	Guided	1	0.5	-0.25	22.39977	0.4488	-1.45	-1.05	0.801636678274566	-0.020516	-0.00084942	0.012625
Trial1	2	1	blindfold	counterclockwise	practice	Guided	1	0.5	-0.25	22.41975	0.4488	-1.45	-1.05	0.801636678274566	-0.015483	-0.00085179	0.00022444
Trial1	2	1	blindfold	counterclockwise	practice	Guided	1	0.5	-0.25	22.43976	0.4488	-1.45	-1.05	0.801636678274566	0.014352	0.020309	0.0013027
Trial1	2	1	blindfold	counterclockwise	practice	Guided	1	0.5	-0.25	22.45976	0.4488	-1.45	-1.05	0.801636678274566	0.022261	0.041467	0.0068741
Trial1	2	1	blindfold	counterclockwise	practice	Guided	1	0.5	-0.25	22.47977	0.4488	-1.45	-1.05	0.801636678274566	0.00042422	-0.013549	-0.049643
Trial1	2	1	blindfold	counterclockwise	practice	Guided	1	0.5	-0.25	22.49976	0.4488	-1.45	-1.05	0.801636678274566	-0.023383	-0.0050825	-0.0076776
Trial1	2	1	blindfold	counterclockwise	practice	Guided	1	0.5	-0.25	22.51976	0.4488	-1.45	-1.05	0.801636678274566	-0.028144	-0.017777	-0.00057574
Trial1	2	1	blindfold	counterclockwise	practice	Guided	1	0.5	-0.25	22.53976	0.4488	-1.45	-1.05	0.801636678274566	0.0034884	-0.00085046	0.035365
Trial1	2	1	blindfold	counterclockwise	practice	Guided	1	0.5	-0.25	22.55975	0.4488	-1.45	-1.05	0.801636678274566	-0.027064	0.028774	0.0010431
Trial1	2	1	blindfold	counterclockwise	practice	Guided	1	0.5	-0.25	22.57976	0.4488	-1.45	-1.05	0.801636678274566	-0.0019917	0.011846	-0.011625
Trial1	2	1	blindfold	counterclockwise	practice	Guided	1	0.5	-0.25	22.59976	0.4488	-1.45	-1.05	0.801636678274566	-0.01493	-0.013548	-0.0082089
Trial1	2	1	blindfold	counterclockwise	practice	Guided	1	0.5	-0.25	22.61977	0.4488	-1.45	-1.05	0.801636678274566	-0.018076	0.00761	-0.025369
Trial1	2	1	blindfold	counterclockwise	practice	Guided	1	0.5	-0.25	22.63976	0.4488	-1.45	-1.05	0.801636678274566	-0.023646	0.01607	-0.0045202
Trial1	2	1	blindfold	counterclockwise	practice	Guided	1	0.5	-0.25	22.65976	0.44879	-1.45	-1.05	0.801637315993755	0.014369	0.0033692	-0.0020951
Trial1	2	1	blindfold	counterclockwise	practice	Guided	1	0.5	-0.25	22.67976	0.44879	-1.45	-1.05	0.801637315993755	-0.006477	-0.00086458	-0.0076638
Trial1	2	1	blindfold	counterclockwise	practice	Guided	1	0.5	-0.25	22.69975	0.44879	-1.45	-1.05	0.801637315993755	0.0051157	0.024525	0.01004
Trial1	2	1	blindfold	counterclockwise	practice	Guided	1	0.5	-0.25	22.71976	0.44879	-1.45	-1.05	0.801637315993755	-0.026782	-0.0051002	-0.021676
Trial1	2	1	blindfold	counterclockwise	practice	Guided	1	0.5	-0.25	22.73976	0.44879	-1.45	-1.05	0.801637315993755	0.014105	-0.00086826	0.0021361
Trial1	2	1	blindfold	counterclockwise	practice	Guided	1	0.5	-0.25	22.75977	0.44879	-1.45	-1.05	0.801637315993755	0.0014391	-0.00086951	0.0013304
Trial1	2	1	blindfold	counterclockwise	practice	Guided	1	0.5	-0.25	22.77975	0.44879	-1.45	-1.05	0.801637315993755	0.0014393	0.0075918	0.0013314
Trial1	2	1	blindfold	counterclockwise	practice	Guided	1	0.5	-0.25	22.79976	0.44879	-1.45	-1.05	0.801637315993755	-0.0030523	0.016055	0.0052875
Trial1	2	1	blindfold	counterclockwise	practice	Guided	1	0.5	-0.25	22.81976	0.44879	-1.45	-1.05	0.801637315993755	-0.018867	0.016053	-0.012682
Trial1	2	1	blindfold	counterclockwise	practice	Guided	1	0.5	-0.25	22.83975	0.44879	-1.45	-1.05	0.801637315993755	-0.0086208	-0.00087351	0.026137
Trial1	2	1	blindfold	counterclockwise	practice	Guided	1	0.5	-0.25	22.85976	0.44879	-1.45	-1.05	0.801637315993755	0.010158	-0.017804	-0.0023451
Trial1	2	1	blindfold	counterclockwise	practice	Guided	1	0.5	-0.25	22.87976	0.44879	-1.45	-1.05	0.801637315993755	-0.0056564	0.028746	-0.020315
Trial1	2	1	blindfold	counterclockwise	practice	Guided	1	0.5	-0.25	22.89977	0.44878	-1.45	-1.05	0.801637955740972	-0.013648	0.016047	0.038545
Trial1	2	1	blindfold	counterclockwise	practice	Guided	1	0.5	-0.25	22.91975	0.44878	-1.45	-1.05	0.801637955740972	0.001986	0.020278	-0.0071015
Trial1	2	1	blindfold	counterclockwise	practice	Guided	1	0.5	-0.25	22.93976	0.44878	-1.45	-1.05	0.801637955740972	-0.01859	-0.022041	-0.016624
Trial1	2	1	blindfold	counterclockwise	practice	Guided	1	0.5	-0.25	22.95976	0.44878	-1.45	-1.05	0.801637955740972	0.0032489	-0.013576	0.039629
Trial1	2	1	blindfold	counterclockwise	practice	Guided	1	0.5	-0.25	22.97977	0.44878	-1.45	-1.05	0.801637955740972	-0.0030433	0.032974	0.0053045
Trial1	2	1	blindfold	counterclockwise	practice	Guided	1	0.5	-0.25	22.99976	0.44878	-1.45	-1.05	0.801637955740972	0.0070204	0.020278	-0.019494
Trial1	2	1	blindfold	counterclockwise	practice	Guided	1	0.5	-0.25	23.01976	0.44878	-1.45	-1.05	0.801637955740972	0.0045972	0.0075816	0.0044978
Trial1	2	1	blindfold	counterclockwise	practice	Guided	1	0.5	-0.25	23.03976	0.44878	-1.45	-1.05	0.801637955740972	0.014931	-0.013578	-0.010508
Trial1	2	1	blindfold	counterclockwise	practice	Guided	1	0.5	-0.25	23.05975	0.44878	-1.45	-1.05	0.801637955740972	0.0059458	-0.00088398	-0.002598
Trial1	2	1	blindfold	counterclockwise	practice	Guided	1	0.5	-0.25	23.07976	0.44878	-1.45	-1.05	0.801637955740972	0.0048707	-0.0051162	0.014296
Trial1	2	1	blindfold	counterclockwise	practice	Guided	1	0.5	-0.25	23.09976	0.44878	-1.45	-1.05	0.801637955740972	-0.030983	0.02874	-0.027935
Trial1	2	1	blindfold	counterclockwise	practice	Guided	1	0.5	-0.25	23.11977	0.44878	-1.45	-1.05	0.801637955740972	-0.0067182	0.0033475	-0.0034025
Trial1	2	1	blindfold	counterclockwise	practice	Guided	1	0.5	-0.25	23.13976	0.44878	-1.45	-1.05	0.801637955740972	-0.028372	-0.022042	0.0036976
Trial1	2	1	blindfold	counterclockwise	practice	Guided	1	0.5	-0.25	23.15976	0.44878	-1.45	-1.05	0.801637955740972	-0.01543	-0.026275	0.0002869
Trial1	2	1	blindfold	counterclockwise	practice	Guided	1	0.5	-0.25	23.17976	0.44877	-1.45	-1.05	0.801638595612761	-0.0085974	0.024508	0.026165
Trial1	2	1	blindfold	counterclockwise	practice	Guided	1	0.5	-0.25	23.19975	0.44877	-1.45	-1.05	0.801638595612761	-0.00014968	0.0075803	0.026706
Trial1	2	1	blindfold	counterclockwise	practice	Guided	1	0.5	-0.25	23.21976	0.44877	-1.45	-1.05	0.801638595612761	0.019707	0.028738	-0.018669
Trial1	2	1	blindfold	counterclockwise	practice	Guided	1	0.5	-0.25	23.23976	0.44877	-1.45	-1.05	0.801638595612761	-0.031509	0.011809	-0.035379
Trial1	2	1	blindfold	counterclockwise	practice	Guided	1	0.5	-0.25	23.25977	0.44877	-1.45	-1.05	0.801638595612761	-0.0067056	0.0033437	-0.0033876
Trial1	2	1	blindfold	counterclockwise	practice	Guided	1	0.5	-0.25	23.27975	0.44877	-1.45	-1.05	0.801638595612761	-0.0019439	0.0033429	-0.011563
Trial1	2	1	blindfold	counterclockwise	practice	Guided	1	0.5	-0.25	23.29976	0.44877	-1.45	-1.05	0.801638595612761	-0.0027496	-0.013586	0.0011071
Trial1	2	1	blindfold	counterclockwise	practice	Guided	1	0.5	-0.25	23.31976	0.44877	-1.45	-1.05	0.801638595612761	-0.015418	0.0075725	0.0002991
Trial1	2	1	blindfold	counterclockwise	practice	Guided	1	0.5	-0.25	23.33975	0.44877	-1.45	-1.05	0.801638595612761	-0.011731	-0.005123	0.0090155
Trial1	2	1	blindfold	counterclockwise	practice	Guided	1	0.5	-0.25	23.35976	0.44877	-1.45	-1.05	0.801638595612761	-0.0011254	0.016037	0.0045226
Trial1	2	1	blindfold	counterclockwise	practice	Guided	1	0.5	-0.25	23.37976	0.44877	-1.45	-1.05	0.801638595612761	-0.0069661	0.016037	0.00083907
Trial1	2	1	blindfold	counterclockwise	practice	Guided	1	0.5	-0.25	23.39977	0.44877	-1.45	-1.05	0.801638595612761	-0.0032805	0.0033409	0.0095545
Trial1	2	1	blindfold	counterclockwise	practice	Guided	1	0.5	-0.25	23.41975	0.44876	-1.45	-1.05	0.801639231799253	0.010468	0.024499	-0.0023068
Trial1	2	1	blindfold	counterclockwise	practice	Guided	1	0.5	-0.25	23.43976	0.44876	-1.45	-1.05	0.801639231799253	0.022599	-0.030515	0.0027259
Trial1	2	1	blindfold	counterclockwise	practice	Guided	1	0.5	-0.25	23.45976	0.44876	-1.45	-1.05	0.801639231799253	-0.010648	-0.0093573	-0.0078722
Trial1	2	1	blindfold	counterclockwise	practice	Guided	1	0.5	-0.25	23.47977	0.44876	-1.45	-1.05	0.801639231799253	0.0070549	0.011805	-0.019464
Trial1	2	1	blindfold	counterclockwise	practice	Guided	1	0.5	-0.25	23.49976	0.44876	-1.45	-1.05	0.801639231799253	-0.0024687	0.020266	-0.0031078
Trial1	2	1	blindfold	counterclockwise	practice	Guided	1	0.5	-0.25	23.51976	0.44876	-1.45	-1.05	0.801639231799253	0.0096613	-0.00089351	0.0061478
Trial1	2	1	blindfold	counterclockwise	practice	Guided	1	0.5	-0.25	23.53976	0.44876	-1.45	-1.05	0.801639231799253	0.017302	-0.0051263	0.019357
Trial1	2	1	blindfold	counterclockwise	practice	Guided	1	0.5	-0.25	23.55975	0.44876	-1.45	-1.05	0.801639231799253	-0.01433	-0.0051296	-0.010203
Trial1	2	1	blindfold	counterclockwise	practice	Guided	1	0.5	-0.25	23.57976	0.44876	-1.45	-1.05	0.801639231799253	-0.019899	0.011795	0.0042667
Trial1	2	1	blindfold	counterclockwise	practice	Guided	1	0.5	-0.25	23.59976	0.44876	-1.45	-1.05	0.801639231799253	0.014428	0.0033307	-0.0020226
Trial1	2	1	blindfold	counterclockwise	practice	Guided	1	0.5	-0.25	23.61977	0.44876	-1.45	-1.05	0.801639231799253	-0.0061494	-0.0093662	-0.011815
Trial1	2	1	blindfold	counterclockwise	practice	Guided	1	0.5	-0.25	23.63976	0.44876	-1.45	-1.05	0.801639231799253	-0.012257	0.0033287	0.017477
Trial1	2	1	blindfold	counterclockwise	practice	Guided	1	0.5	-0.25	23.65976	0.44876	-1.45	-1.05	0.801639231799253	0.013353	0.0075603	0.014874
Trial1	2	1	blindfold	counterclockwise	practice	Guided	1	0.5	-0.25	23.67976	0.44876	-1.45	-1.05	0.801639231799253	0.007333	-0.013599	-0.0012103
Trial1	2	1	blindfold	counterclockwise	practice	Guided	1	0.5	-0.25	23.69975	0.44876	-1.45	-1.05	0.801639231799253	-0.03732	0.016022	0.011644
Trial1	2	1	blindfold	counterclockwise	practice	Guided	1	0.5	-0.25	23.71976	0.44876	-1.45	-1.05	0.801639231799253	-0.0109	-0.013603	-0.0030933
Trial1	2	1	blindfold	counterclockwise	practice	Guided	1	0.5	-0.25	23.73976	0.44875	-1.45	-1.05	0.801639873824751	0.0073406	0.0075554	-0.02367
Trial1	2	1	blindfold	counterclockwise	practice	Guided	1	0.5	-0.25	23.75977	0.44875	-1.45	-1.05	0.801639873824751	0.017138	0.016016	-0.044243
Trial1	2	1	blindfold	counterclockwise	practice	Guided	1	0.5	-0.25	23.77975	0.44875	-1.45	-1.05	0.801639873824751	-0.00083213	0.016015	-0.028426
Trial1	2	1	blindfold	counterclockwise	practice	Guided	1	0.5	-0.25	23.79976	0.44875	-1.45	-1.05	0.801639873824751	-0.0011011	-0.0051448	-0.024203
Trial1	2	1	blindfold	counterclockwise	practice	Guided	1	0.5	-0.25	23.81976	0.44875	-1.45	-1.05	0.801639873824751	0.003844	0.024478	0.031241
Trial1	2	1	blindfold	counterclockwise	practice	Guided	1	0.5	-0.25	23.83975	0.44875	-1.45	-1.05	0.801639873824751	0.011302	0.024479	-0.028422
Trial1	2	1	blindfold	counterclockwise	practice	Guided	1	0.5	-0.25	23.85976	0.44875	-1.45	-1.05	0.801639873824751	-0.0024415	0.024475	-0.0030787
Trial1	2	1	blindfold	counterclockwise	practice	Guided	1	0.5	-0.25	23.87976	0.44875	-1.45	-1.05	0.801639873824751	0.013913	-0.00091492	0.006446
Trial1	2	1	blindfold	counterclockwise	practice	Guided	1	0.5	-0.25	23.89977	0.44875	-1.45	-1.05	0.801639873824751	0.023437	-0.0093776	-0.0099078
Trial1	2	1	blindfold	counterclockwise	practice	Guided	1	0.5	-0.25	23.91975	0.44875	-1.45	-1.05	0.801639873824751	-0.011963	-0.022072	0.0045617
Trial1	2	1	blindfold	counterclockwise	practice	Guided	1	0.5	-0.25	23.93976	0.44875	-1.45	-1.05	0.801639873824751	-0.020861	0.0033178	-0.046654
Trial1	2	1	blindfold	counterclockwise	practice	Guided	1	0.5	-0.25	23.95976	0.44875	-1.45	-1.05	0.801639873824751	-0.014838	-0.0093783	-0.0081034
Trial1	2	1	blindfold	counterclockwise	practice	Guided	1	0.5	-0.25	23.97977	0.44875	-1.45	-1.05	0.801639873824751	0.0060088	0.024476	-0.002532
Trial1	2	1	blindfold	counterclockwise	practice	Guided	1	0.5	-0.25	23.99976	0.44875	-1.45	-1.05	0.801639873824751	0.006549	-0.017843	-0.010977
Trial1	2	1	blindfold	counterclockwise	practice	Guided	1	0.5	-0.25	24.01976	0.44874	-1.45	-1.05	0.801640512164211	0.010235	-0.00091778	-0.0072927
Trial1	2	1	blindfold	counterclockwise	practice	Guided	1	0.5	-0.25	24.03976	0.44874	-1.45	-1.05	0.801640512164211	-0.046282	-0.017847	0.019578
Trial1	2	1	blindfold	counterclockwise	practice	Guided	1	0.5	-0.25	24.05975	0.44874	-1.45	-1.05	0.801640512164211	0.013113	-0.00091695	0.0051113
Trial1	2	1	blindfold	counterclockwise	practice	Guided	1	0.5	-0.25	24.07976	0.44874	-1.45	-1.05	0.801640512164211	-0.0024318	-0.0051495	-0.0030635
Trial1	2	1	blindfold	counterclockwise	practice	Guided	1	0.5	-0.25	24.09976	0.44874	-1.45	-1.05	0.801640512164211	0.01258	-0.00091764	0.0056537
Trial1	2	1	blindfold	counterclockwise	practice	Guided	1	0.5	-0.25	24.11977	0.44874	-1.45	-1.05	0.801640512164211	0.019497	-0.017845	-0.014384
Trial1	2	1	blindfold	counterclockwise	practice	Guided	1	0.5	-0.25	24.13976	0.44874	-1.45	-1.05	0.801640512164211	-0.017434	-0.00091896	-0.033701
Trial1	2	1	blindfold	counterclockwise	practice	Guided	1	0.5	-0.25	24.15976	0.44874	-1.45	-1.05	0.801640512164211	0.00018502	0.016008	0.022551
Trial1	2	1	blindfold	counterclockwise	practice	Guided	1	0.5	-0.25	24.17976	0.44874	-1.45	-1.05	0.801640512164211	-0.022189	0.0075436	-0.025521
Trial1	2	1	blindfold	counterclockwise	practice	Guided	1	0.5	-0.25	24.19975	0.44873	-1.45	-1.05	0.801641152533547	0.012861	0.037163	0.025427
Trial1	2	1	blindfold	counterclockwise	practice	Guided	1	0.5	-0.25	24.21976	0.44873	-1.45	-1.05	0.801641152533547	-0.027485	-0.0051562	-0.0088958
Trial1	2	1	blindfold	counterclockwise	practice	Guided	1	0.5	-0.25	24.23976	0.44873	-1.45	-1.05	0.801641152533547	-0.010861	0.016003	-0.0035942
Trial1	2	1	blindfold	counterclockwise	practice	Guided	1	0.5	-0.25	24.25977	0.44873	-1.45	-1.05	0.801641152533547	0.0015436	0.028696	0.00144
Trial1	2	1	blindfold	counterclockwise	practice	Guided	1	0.5	-0.25	24.27975	0.44873	-1.45	-1.05	0.801641152533547	-0.0074362	0.016001	0.0093498
Trial1	2	1	blindfold	counterclockwise	practice	Guided	1	0.5	-0.25	24.29976	0.44873	-1.45	-1.05	0.801641152533547	-0.02352	-0.00092821	-0.016797
Trial1	2	1	blindfold	counterclockwise	practice	Guided	1	0.5	-0.25	24.31976	0.44873	-1.45	-1.05	0.801641152533547	-0.018218	0.015997	-0.021019
Trial1	2	1	blindfold	counterclockwise	practice	Guided	1	0.5	-0.25	24.33975	0.44873	-1.45	-1.05	0.801641152533547	0.0055066	-0.013627	0.0059393
Trial1	2	1	blindfold	counterclockwise	practice	Guided	1	0.5	-0.25	24.35976	0.44873	-1.45	-1.05	0.801641152533547	0.0060437	0.020228	-0.0025029
Trial1	2	1	blindfold	counterclockwise	practice	Guided	1	0.5	-0.25	24.37976	0.44873	-1.45	-1.05	0.801641152533547	-0.021903	-0.026322	-0.029727
Trial1	2	1	blindfold	counterclockwise	practice	Guided	1	0.5	-0.25	24.39977	0.44872	-1.45	-1.05	0.801641791121039	0.010003	0.020229	0.011967
Trial1	2	1	blindfold	counterclockwise	practice	Guided	1	0.5	-0.25	24.41975	0.44872	-1.45	-1.05	0.801641791121039	-0.0063481	-0.034787	-0.0075305
Trial1	2	1	blindfold	counterclockwise	practice	Guided	1	0.5	-0.25	24.43976	0.44872	-1.45	-1.05	0.801641791121039	-0.0052714	-0.00093175	-0.024421
Trial1	2	1	blindfold	counterclockwise	practice	Guided	1	0.5	-0.25	24.45976	0.44872	-1.45	-1.05	0.801641791121039	0.014232	0.054079	0.0022683
Trial1	2	1	blindfold	counterclockwise	practice	Guided	1	0.5	-0.25	24.47977	0.44872	-1.45	-1.05	0.801641791121039	-0.017668	0.011762	-0.029448
Trial1	2	1	blindfold	counterclockwise	practice	Guided	1	0.5	-0.25	24.49976	0.44872	-1.45	-1.05	0.801641791121039	0.0074009	-0.0093996	-0.023607
Trial1	2	1	blindfold	counterclockwise	practice	Guided	1	0.5	-0.25	24.51976	0.44872	-1.45	-1.05	0.801641791121039	-0.0063454	-0.017863	-0.007519
Trial1	2	1	blindfold	counterclockwise	practice	Guided	1	0.5	-0.25	24.53976	0.44872	-1.45	-1.05	0.801641791121039	-0.0052674	0.037148	-0.024409
Trial1	2	1	blindfold	counterclockwise	practice	Guided	1	0.5	-0.25	24.55975	0.44872	-1.45	-1.05	0.801641791121039	0.0029116	-0.013638	-0.019645
Trial1	2	1	blindfold	counterclockwise	practice	Guided	1	0.5	-0.25	24.57976	0.44872	-1.45	-1.05	0.801641791121039	-0.026918	0.024448	-0.017305
Trial1	2	1	blindfold	counterclockwise	practice	Guided	1	0.5	-0.25	24.59976	0.44872	-1.45	-1.05	0.801641791121039	-0.011371	-0.00094232	0.0048911
Trial1	2	1	blindfold	counterclockwise	practice	Guided	1	0.5	-0.25	24.61977	0.44872	-1.45	-1.05	0.801641791121039	-0.016129	-0.0051738	0.01307
Trial1	2	1	blindfold	counterclockwise	practice	Guided	1	0.5	-0.25	24.63976	0.44872	-1.45	-1.05	0.801641791121039	-0.0049884	-0.013639	-0.028623
Trial1	2	1	blindfold	counterclockwise	practice	Guided	1	0.5	-0.25	24.65976	0.44871	-1.45	-1.05	0.801642431739148	-0.015049	0.01598	-0.003821
Trial1	2	1	blindfold	counterclockwise	practice	Guided	1	0.5	-0.25	24.67976	0.44871	-1.45	-1.05	0.801642431739148	0.014785	0.011748	-0.0061587
Trial1	2	1	blindfold	counterclockwise	practice	Guided	1	0.5	-0.25	24.69975	0.44871	-1.45	-1.05	0.801642431739148	-0.0029135	-0.0094105	0.0054348
Trial1	2	1	blindfold	counterclockwise	practice	Guided	1	0.5	-0.25	24.71976	0.44871	-1.45	-1.05	0.801642431739148	-0.0087491	-0.0051782	0.030504
Trial1	2	1	blindfold	counterclockwise	practice	Guided	1	0.5	-0.25	24.73976	0.44871	-1.45	-1.05	0.801642431739148	0.014522	-0.017874	-0.0019342
Trial1	2	1	blindfold	counterclockwise	practice	Guided	1	0.5	-0.25	24.75977	0.44871	-1.45	-1.05	0.801642431739148	0.0086865	0.011748	0.02314
Trial1	2	1	blindfold	counterclockwise	practice	Guided	1	0.5	-0.25	24.77975	0.44871	-1.45	-1.05	0.801642431739148	-0.0042499	0.0075152	0.026556
Trial1	2	1	blindfold	counterclockwise	practice	Guided	1	0.5	-0.25	24.79976	0.44871	-1.45	-1.05	0.801642431739148	0.0042835	-0.030571	-0.023582
Trial1	2	1	blindfold	counterclockwise	practice	Guided	1	0.5	-0.25	24.81976	0.44871	-1.45	-1.05	0.801642431739148	-0.015302	0.011748	0.00041224
Trial1	2	1	blindfold	counterclockwise	practice	Guided	1	0.5	-0.25	24.83975	0.4487	-1.45	-1.05	0.801643070574671	0.044633	-0.0051793	-0.0084861
Trial1	2	1	blindfold	counterclockwise	practice	Guided	1	0.5	-0.25	24.85976	0.4487	-1.45	-1.05	0.801643070574671	-0.013144	-0.000945	-0.033368
Trial1	2	1	blindfold	counterclockwise	practice	Guided	1	0.5	-0.25	24.87976	0.4487	-1.45	-1.05	0.801643070574671	-0.016375	0.028679	0.017313
Trial1	2	1	blindfold	counterclockwise	practice	Guided	1	0.5	-0.25	24.89977	0.4487	-1.45	-1.05	0.801643070574671	0.014805	0.032908	-0.0061409
Trial1	2	1	blindfold	counterclockwise	practice	Guided	1	0.5	-0.25	24.91975	0.4487	-1.45	-1.05	0.801643070574671	0.0089676	0.024442	0.018931
Trial1	2	1	blindfold	counterclockwise	practice	Guided	1	0.5	-0.25	24.93976	0.4487	-1.45	-1.05	0.801643070574671	0.0063614	0.0032831	-0.0066777
Trial1	2	1	blindfold	counterclockwise	practice	Guided	1	0.5	-0.25	24.95976	0.4487	-1.45	-1.05	0.801643070574671	-0.016638	0.0075144	0.021539
Trial1	2	1	blindfold	counterclockwise	practice	Guided	1	0.5	-0.25	24.97977	0.4487	-1.45	-1.05	0.801643070574671	0.026673	0.011747	0.0073425
Trial1	2	1	blindfold	counterclockwise	practice	Guided	1	0.5	-0.25	24.99976	0.4487	-1.45	-1.05	0.801643070574671	0.0066341	0.015978	-0.010897
Trial1	2	1	blindfold	counterclockwise	practice	Guided	1	0.5	-0.25	25.01976	0.4487	-1.45	-1.05	0.801643070574671	0.019305	0.020207	-0.010089
Trial1	2	1	blindfold	counterclockwise	practice	Guided	1	0.5	-0.25	25.03976	0.4487	-1.45	-1.05	0.801643070574671	-0.010524	0.020207	-0.0077506
Trial1	2	1	blindfold	counterclockwise	practice	Guided	1	0.5	-0.25	25.05975	0.4487	-1.45	-1.05	0.801643070574671	-0.041162	-0.022114	0.007259
Trial1	2	1	blindfold	counterclockwise	practice	Guided	1	0.5	-0.25	25.07976	0.44869	-1.45	-1.05	0.80164371144155	0.031175	0.0075064	0.0033936
Trial1	2	1	blindfold	counterclockwise	practice	Guided	1	0.5	-0.25	25.09976	0.44869	-1.45	-1.05	0.80164371144155	-0.011865	0.020201	0.0080711
Trial1	2	1	blindfold	counterclockwise	practice	Guided	1	0.5	-0.25	25.11977	0.44869	-1.45	-1.05	0.80164371144155	0.0034131	0.015968	0.039789
Trial1	2	1	blindfold	counterclockwise	practice	Guided	1	0.5	-0.25	25.13976	0.44869	-1.45	-1.05	0.80164371144155	-0.00099241	-0.022119	-0.024098
Trial1	2	1	blindfold	counterclockwise	practice	Guided	1	0.5	-0.25	25.15976	0.44869	-1.45	-1.05	0.80164371144155	0.0066482	-0.013653	-0.010887
Trial1	2	1	blindfold	counterclockwise	practice	Guided	1	0.5	-0.25	25.17976	0.44869	-1.45	-1.05	0.80164371144155	-0.01105	0.011738	0.00070616
Trial1	2	1	blindfold	counterclockwise	practice	Guided	1	0.5	-0.25	25.19975	0.44869	-1.45	-1.05	0.80164371144155	-0.018957	-0.0094189	-0.0082782
Trial1	2	1	blindfold	counterclockwise	practice	Guided	1	0.5	-0.25	25.21976	0.44869	-1.45	-1.05	0.80164371144155	-0.0034081	0.0032763	0.013914
Trial1	2	1	blindfold	counterclockwise	practice	Guided	1	0.5	-0.25	25.23976	0.44869	-1.45	-1.05	0.80164371144155	-0.017876	-0.0051867	-0.025172
Trial1	2	1	blindfold	counterclockwise	practice	Guided	1	0.5	-0.25	25.25977	0.44869	-1.45	-1.05	0.80164371144155	-0.015268	-0.005187	0.00043923
Trial1	2	1	blindfold	counterclockwise	practice	Guided	1	0.5	-0.25	25.27975	0.44869	-1.45	-1.05	0.80164371144155	0.004319	0.011738	-0.040713
Trial1	2	1	blindfold	counterclockwise	practice	Guided	1	0.5	-0.25	25.29976	0.44868	-1.45	-1.05	0.801644352433	0.0069293	0.024432	-0.015102
Trial1	2	1	blindfold	counterclockwise	practice	Guided	1	0.5	-0.25	25.31976	0.44868	-1.45	-1.05	0.801644352433	-0.02497	0.024431	-0.03334
Trial1	2	1	blindfold	counterclockwise	practice	Guided	1	0.5	-0.25	25.33975	0.44868	-1.45	-1.05	0.801644352433	-0.027929	0.015967	-0.00036011
Trial1	2	1	blindfold	counterclockwise	practice	Guided	1	0.5	-0.25	25.35976	0.44868	-1.45	-1.05	0.801644352433	0.014575	-0.017886	-0.0018864
Trial1	2	1	blindfold	counterclockwise	practice	Guided	1	0.5	-0.25	25.37976	0.44868	-1.45	-1.05	0.801644352433	-0.0094177	-0.017885	-0.024617
Trial1	2	1	blindfold	counterclockwise	practice	Guided	1	0.5	-0.25	25.39977	0.44868	-1.45	-1.05	0.801644352433	-0.0068091	0.024431	0.00099291
Trial1	2	1	blindfold	counterclockwise	practice	Guided	1	0.5	-0.25	25.41975	0.44868	-1.45	-1.05	0.801644352433	-0.028194	0.02443	0.0038708
Trial1	2	1	blindfold	counterclockwise	practice	Guided	1	0.5	-0.25	25.43976	0.44868	-1.45	-1.05	0.801644352433	0.0010997	0.032891	0.009982
Trial1	2	1	blindfold	counterclockwise	practice	Guided	1	0.5	-0.25	25.45976	0.44868	-1.45	-1.05	0.801644352433	-0.00096554	0.011729	-0.036739
Trial1	2	1	blindfold	counterclockwise	practice	Guided	1	0.5	-0.25	25.47977	0.44868	-1.45	-1.05	0.801644352433	-0.014712	0.0074962	0.0026202
Trial1	2	1	blindfold	counterclockwise	practice	Guided	1	0.5	-0.25	25.49976	0.44868	-1.45	-1.05	0.801644352433	-0.020548	-0.013664	0.017091
Trial1	2	1	blindfold	counterclockwise	practice	Guided	1	0.5	-0.25	25.51976	0.44868	-1.45	-1.05	0.801644352433	0.0055999	-0.0094345	0.006038
Trial1	2	1	blindfold	counterclockwise	practice	Guided	1	0.5	-0.25	25.53976	0.44868	-1.45	-1.05	0.801644352433	-0.020277	-0.0094362	0.012871
Trial1	2	1	blindfold	counterclockwise	practice	Guided	1	0.5	-0.25	25.55975	0.44867	-1.45	-1.05	0.801644989732484	-0.012636	0.01172	0.026082
Trial1	2	1	blindfold	counterclockwise	practice	Guided	1	0.5	-0.25	25.57976	0.44867	-1.45	-1.05	0.801644989732484	-0.007065	0.024415	0.0052384
Trial1	2	1	blindfold	counterclockwise	practice	Guided	1	0.5	-0.25	25.59976	0.44867	-1.45	-1.05	0.801644989732484	-0.017579	0.032879	-0.029354
Trial1	2	1	blindfold	counterclockwise	practice	Guided	1	0.5	-0.25	25.61977	0.44867	-1.45	-1.05	0.801644989732484	-0.01524	0.0032567	0.0052423
Trial1	2	1	blindfold	counterclockwise	practice	Guided	1	0.5	-0.25	25.63976	0.44867	-1.45	-1.05	0.801644989732484	-0.019998	0.0032547	0.0086595
Trial1	2	1	blindfold	counterclockwise	practice	Guided	1	0.5	-0.25	25.65976	0.44867	-1.45	-1.05	0.801644989732484	0.0056133	-0.00097576	0.0060552
Trial1	2	1	blindfold	counterclockwise	practice	Guided	1	0.5	-0.25	25.67976	0.44867	-1.45	-1.05	0.801644989732484	-0.054317	-0.060219	0.014955
Trial1	2	1	blindfold	counterclockwise	practice	Guided	1	0.5	-0.25	25.69975	0.44867	-1.45	-1.05	0.801644989732484	0.011188	-0.0094355	-0.014789
Trial1	2	1	blindfold	counterclockwise	practice	Guided	1	0.5	-0.25	25.71976	0.44867	-1.45	-1.05	0.801644989732484	-0.015227	-0.009437	0.00048964
Trial1	2	1	blindfold	counterclockwise	practice	Guided	1	0.5	-0.25	25.73976	0.44867	-1.45	-1.05	0.801644989732484	0.034642	-0.00097401	0.010283
Trial1	2	1	blindfold	counterclockwise	practice	Guided	1	0.5	-0.25	25.75977	0.44867	-1.45	-1.05	0.801644989732484	0.026734	-0.0009723	0.0074091
Trial1	2	1	blindfold	counterclockwise	practice	Guided	1	0.5	-0.25	25.77975	0.44867	-1.45	-1.05	0.801644989732484	-0.0030966	-0.043291	0.0097493
Trial1	2	1	blindfold	counterclockwise	practice	Guided	1	0.5	-0.25	25.79976	0.44866	-1.45	-1.05	0.80164563288097	-0.010734	-0.0052035	-0.0034582
Trial1	2	1	blindfold	counterclockwise	practice	Guided	1	0.5	-0.25	25.81976	0.44866	-1.45	-1.05	0.80164563288097	-0.0067775	-0.005205	0.009751
Trial1	2	1	blindfold	counterclockwise	practice	Guided	1	0.5	-0.25	25.83975	0.44866	-1.45	-1.05	0.80164563288097	-0.014954	-0.013672	-0.0037239
Trial1	2	1	blindfold	counterclockwise	practice	Guided	1	0.5	-0.25	25.85976	0.44866	-1.45	-1.05	0.80164563288097	-0.011804	-0.022137	-3.897E-05
Trial1	2	1	blindfold	counterclockwise	practice	Guided	1	0.5	-0.25	25.87976	0.44866	-1.45	-1.05	0.80164563288097	0.023062	-0.026368	-0.0012985
Trial1	2	1	blindfold	counterclockwise	practice	Guided	1	0.5	-0.25	25.89977	0.44866	-1.45	-1.05	0.80164563288097	-0.012253	-0.043299	-0.045953
Trial1	2	1	blindfold	counterclockwise	practice	Guided	1	0.5	-0.25	25.91975	0.44866	-1.45	-1.05	0.80164563288097	-0.0020067	0.0074819	-0.0071338
Trial1	2	1	blindfold	counterclockwise	practice	Guided	1	0.5	-0.25	25.93976	0.44866	-1.45	-1.05	0.80164563288097	-0.023121	-0.01791	0.016589
Trial1	2	1	blindfold	counterclockwise	practice	Guided	1	0.5	-0.25	25.95976	0.44866	-1.45	-1.05	0.80164563288097	0.0027579	-0.00098469	-0.015307
Trial1	2	1	blindfold	counterclockwise	practice	Guided	1	0.5	-0.25	25.97977	0.44866	-1.45	-1.05	0.80164563288097	0.002489	-0.022144	-0.011081
Trial1	2	1	blindfold	counterclockwise	practice	Guided	1	0.5	-0.25	25.99976	0.44866	-1.45	-1.05	0.80164563288097	-0.010178	-0.0094489	-0.011887
Trial1	2	1	blindfold	counterclockwise	practice	Guided	1	0.5	-0.25	26.01976	0.44865	-1.45	-1.05	0.80164627233675	-0.014938	0.015941	-0.0037089
Trial1	2	1	blindfold	counterclockwise	practice	Guided	1	0.5	-0.25	26.03976	0.44865	-1.45	-1.05	0.80164627233675	-0.014129	0.0074763	0.0092312
Trial1	2	1	blindfold	counterclockwise	practice	Guided	1	0.5	-0.25	26.05975	0.44865	-1.45	-1.05	0.80164627233675	0.014898	0.0032444	-0.0060441
Trial1	2	1	blindfold	counterclockwise	practice	Guided	1	0.5	-0.25	26.07976	0.44865	-1.45	-1.05	0.80164627233675	-0.0064855	0.0074749	-0.0031667
Trial1	2	1	blindfold	counterclockwise	practice	Guided	1	0.5	-0.25	26.09976	0.44865	-1.45	-1.05	0.80164627233675	0.0041171	-0.00099178	-0.036411
Trial1	2	1	blindfold	counterclockwise	practice	Guided	1	0.5	-0.25	26.11977	0.44865	-1.45	-1.05	0.80164627233675	0.010142	0.0074716	0.0029473
Trial1	2	1	blindfold	counterclockwise	practice	Guided	1	0.5	-0.25	26.13976	0.44865	-1.45	-1.05	0.80164627233675	0.0019671	0.015934	-0.0026209
Trial1	2	1	blindfold	counterclockwise	practice	Guided	1	0.5	-0.25	26.15976	0.44865	-1.45	-1.05	0.80164627233675	-0.016	0.0074687	0.013196
Trial1	2	1	blindfold	counterclockwise	practice	Guided	1	0.5	-0.25	26.17976	0.44865	-1.45	-1.05	0.80164627233675	-0.0017138	0.011699	-0.011334
Trial1	2	1	blindfold	counterclockwise	practice	Guided	1	0.5	-0.25	26.19975	0.44864	-1.45	-1.05	0.801646913825737	0.0038595	0.020162	-0.0081868
Trial1	2	1	blindfold	counterclockwise	practice	Guided	1	0.5	-0.25	26.21976	0.44864	-1.45	-1.05	0.801646913825737	-0.025971	0.0032308	-0.025078
Trial1	2	1	blindfold	counterclockwise	practice	Guided	1	0.5	-0.25	26.23976	0.44864	-1.45	-1.05	0.801646913825737	-0.022557	-0.026392	-0.016899
Trial1	2	1	blindfold	counterclockwise	practice	Guided	1	0.5	-0.25	26.25977	0.44864	-1.45	-1.05	0.801646913825737	-0.013032	-0.0052314	-0.033252
Trial1	2	1	blindfold	counterclockwise	practice	Guided	1	0.5	-0.25	26.27975	0.44864	-1.45	-1.05	0.801646913825737	0.020487	-0.017925	-0.026872
Trial1	2	1	blindfold	counterclockwise	practice	Guided	1	0.5	-0.25	26.29976	0.44864	-1.45	-1.05	0.801646913825737	-0.011231	-0.013696	0.0050314
Trial1	2	1	blindfold	counterclockwise	practice	Guided	1	0.5	-0.25	26.31976	0.44864	-1.45	-1.05	0.801646913825737	-0.019677	0.024389	0.0044939
Trial1	2	1	blindfold	counterclockwise	practice	Guided	1	0.5	-0.25	26.33975	0.44864	-1.45	-1.05	0.801646913825737	-0.001974	-0.026392	-0.0070984
Trial1	2	1	blindfold	counterclockwise	practice	Guided	1	0.5	-0.25	26.35976	0.44864	-1.45	-1.05	0.801646913825737	-0.0078127	0.011694	0.017972
Trial1	2	1	blindfold	counterclockwise	practice	Guided	1	0.5	-0.25	26.37976	0.44864	-1.45	-1.05	0.801646913825737	-0.019134	-0.0010019	-0.0039519
Trial1	2	1	blindfold	counterclockwise	practice	Guided	1	0.5	-0.25	26.39977	0.44864	-1.45	-1.05	0.801646913825737	-0.001703	0.015926	-0.01132
Trial1	2	1	blindfold	counterclockwise	practice	Guided	1	0.5	-0.25	26.41975	0.44864	-1.45	-1.05	0.801646913825737	0.023905	-0.0094651	-0.013927
Trial1	2	1	blindfold	counterclockwise	practice	Guided	1	0.5	-0.25	26.43976	0.44864	-1.45	-1.05	0.801646913825737	-0.010688	-0.022161	1.0479E-06
Trial1	2	1	blindfold	counterclockwise	practice	Guided	1	0.5	-0.25	26.45976	0.44864	-1.45	-1.05	0.801646913825737	0.0093523	0.02862	0.01483
Trial1	2	1	blindfold	counterclockwise	practice	Guided	1	0.5	-0.25	26.47977	0.44864	-1.45	-1.05	0.801646913825737	-0.0067295	-0.0010034	0.014562
Trial1	2	1	blindfold	counterclockwise	practice	Guided	1	0.5	-0.25	26.49976	0.44864	-1.45	-1.05	0.801646913825737	-0.026768	-0.0052351	-0.017151
Trial1	2	1	blindfold	counterclockwise	practice	Guided	1	0.5	-0.25	26.51976	0.44864	-1.45	-1.05	0.801646913825737	-0.031529	0.024385	-0.0089739
Trial1	2	1	blindfold	counterclockwise	practice	Guided	1	0.5	-0.25	26.53976	0.44863	-1.45	-1.05	0.801647553529543	-0.0090633	-0.013705	-0.028744
Trial1	2	1	blindfold	counterclockwise	practice	Guided	1	0.5	-0.25	26.55975	0.44863	-1.45	-1.05	0.801647553529543	0.0072929	0.015916	-0.019218
Trial1	2	1	blindfold	counterclockwise	practice	Guided	1	0.5	-0.25	26.57976	0.44863	-1.45	-1.05	0.801647553529543	-0.0072596	-0.0052429	-0.003134
Trial1	2	1	blindfold	counterclockwise	practice	Guided	1	0.5	-0.25	26.59976	0.44863	-1.45	-1.05	0.801647553529543	-0.025227	-0.0052451	0.018791
Trial1	2	1	blindfold	counterclockwise	practice	Guided	1	0.5	-0.25	26.61977	0.44863	-1.45	-1.05	0.801647553529543	0.0048757	-0.0052442	0.010345
Trial1	2	1	blindfold	counterclockwise	practice	Guided	1	0.5	-0.25	26.63976	0.44863	-1.45	-1.05	0.801647553529543	-0.0030309	0.0074512	0.0013602
Trial1	2	1	blindfold	counterclockwise	practice	Guided	1	0.5	-0.25	26.65976	0.44863	-1.45	-1.05	0.801647553529543	0.0022724	0.011683	-0.006816
Trial1	2	1	blindfold	counterclockwise	practice	Guided	1	0.5	-0.25	26.67976	0.44863	-1.45	-1.05	0.801647553529543	-0.0053662	0.0074523	-0.0099599
Trial1	2	1	blindfold	counterclockwise	practice	Guided	1	0.5	-0.25	26.69975	0.44863	-1.45	-1.05	0.801647553529543	-0.021717	0.0032212	-0.029544
Trial1	2	1	blindfold	counterclockwise	practice	Guided	1	0.5	-0.25	26.71976	0.44862	-1.45	-1.05	0.801648195267296	-0.0022149	-0.0094725	-0.002856
Trial1	2	1	blindfold	counterclockwise	practice	Guided	1	0.5	-0.25	26.73976	0.44862	-1.45	-1.05	0.801648195267296	-0.0024821	0.032846	0.0013679
Trial1	2	1	blindfold	counterclockwise	practice	Guided	1	0.5	-0.25	26.75977	0.44862	-1.45	-1.05	0.801648195267296	-0.027819	-0.00524	-0.00024561
Trial1	2	1	blindfold	counterclockwise	practice	Guided	1	0.5	-0.25	26.77975	0.44862	-1.45	-1.05	0.801648195267296	-0.0075079	-0.0052389	0.013772
Trial1	2	1	blindfold	counterclockwise	practice	Guided	1	0.5	-0.25	26.79976	0.44862	-1.45	-1.05	0.801648195267296	-0.014606	-0.0010099	-0.0078803
Trial1	2	1	blindfold	counterclockwise	practice	Guided	1	0.5	-0.25	26.81976	0.44862	-1.45	-1.05	0.801648195267296	0.0014814	0.015916	0.04253
Trial1	2	1	blindfold	counterclockwise	practice	Guided	1	0.5	-0.25	26.83975	0.44862	-1.45	-1.05	0.801648195267296	0.0057063	-0.026401	0.0061353
Trial1	2	1	blindfold	counterclockwise	practice	Guided	1	0.5	-0.25	26.85976	0.44862	-1.45	-1.05	0.801648195267296	-0.0045377	-0.013705	-0.032684
Trial1	2	1	blindfold	counterclockwise	practice	Guided	1	0.5	-0.25	26.87976	0.44861	-1.45	-1.05	0.801648835219128	0.0099355	0.00322	0.01009
Trial1	2	1	blindfold	counterclockwise	practice	Guided	1	0.5	-0.25	26.89977	0.44861	-1.45	-1.05	0.801648835219128	-0.011718	-0.0010142	0.013505
Trial1	2	1	blindfold	counterclockwise	practice	Guided	1	0.5	-0.25	26.91975	0.44861	-1.45	-1.05	0.801648835219128	-0.02304	0.049766	-0.0084185
Trial1	2	1	blindfold	counterclockwise	practice	Guided	1	0.5	-0.25	26.93976	0.44861	-1.45	-1.05	0.801648835219128	0.0057159	-0.0094799	-0.0070722
Trial1	2	1	blindfold	counterclockwise	practice	Guided	1	0.5	-0.25	26.95976	0.44861	-1.45	-1.05	0.801648835219128	0.0065271	-0.0052492	-0.0065315
Trial1	2	1	blindfold	counterclockwise	practice	Guided	1	0.5	-0.25	26.97977	0.44861	-1.45	-1.05	0.801648835219128	-0.0069494	-0.0052484	0.015125
Trial1	2	1	blindfold	counterclockwise	practice	Guided	1	0.5	-0.25	26.99976	0.44861	-1.45	-1.05	0.801648835219128	0.007338	-0.017945	-0.019199
Trial1	2	1	blindfold	counterclockwise	practice	Guided	1	0.5	-0.25	27.01976	0.44861	-1.45	-1.05	0.801648835219128	0.00069319	0.011677	0.018542
Trial1	2	1	blindfold	counterclockwise	practice	Guided	1	0.5	-0.25	27.03976	0.44861	-1.45	-1.05	0.801648835219128	0.0065311	-0.0094823	-0.0065261
Trial1	2	1	blindfold	counterclockwise	practice	Guided	1	0.5	-0.25	27.05975	0.44861	-1.45	-1.05	0.801648835219128	0.0096771	-0.0010174	0.010641
Trial1	2	1	blindfold	counterclockwise	practice	Guided	1	0.5	-0.25	27.07976	0.44861	-1.45	-1.05	0.801648835219128	0.0068003	0.0032136	-0.010743
Trial1	2	1	blindfold	counterclockwise	practice	Guided	1	0.5	-0.25	27.09976	0.44861	-1.45	-1.05	0.801648835219128	0.00069241	-0.0094818	0.018551
Trial1	2	1	blindfold	counterclockwise	practice	Guided	1	0.5	-0.25	27.11977	0.44861	-1.45	-1.05	0.801648835219128	0.014979	0.011675	-0.0059788
Trial1	2	1	blindfold	counterclockwise	practice	Guided	1	0.5	-0.25	27.13976	0.44861	-1.45	-1.05	0.801648835219128	-0.010899	-0.0010213	0.00085279
Trial1	2	1	blindfold	counterclockwise	practice	Guided	1	0.5	-0.25	27.15976	0.44861	-1.45	-1.05	0.801648835219128	-0.023567	-0.013718	4.8389E-05
Trial1	2	1	blindfold	counterclockwise	practice	Guided	1	0.5	-0.25	27.17976	0.44861	-1.45	-1.05	0.801648835219128	-0.0045187	-0.0010238	-0.032661
Trial1	2	1	blindfold	counterclockwise	practice	Guided	1	0.5	-0.25	27.19975	0.4486	-1.45	-1.05	0.801649475294788	0.0012367	-0.0052559	0.01011
Trial1	2	1	blindfold	counterclockwise	practice	Guided	1	0.5	-0.25	27.21976	0.4486	-1.45	-1.05	0.801649475294788	0.018131	-0.0010236	-0.0022907
Trial1	2	1	blindfold	counterclockwise	practice	Guided	1	0.5	-0.25	27.23976	0.4486	-1.45	-1.05	0.801649475294788	-0.020413	0.0074405	-0.0092067
Trial1	2	1	blindfold	counterclockwise	practice	Guided	1	0.5	-0.25	27.25977	0.4486	-1.45	-1.05	0.801649475294788	-0.010352	0.011671	-0.0075897
Trial1	2	1	blindfold	counterclockwise	practice	Guided	1	0.5	-0.25	27.27975	0.4486	-1.45	-1.05	0.801649475294788	-0.0063984	-0.0010266	-0.0030949
Trial1	2	1	blindfold	counterclockwise	practice	Guided	1	0.5	-0.25	27.29976	0.4486	-1.45	-1.05	0.801649475294788	0.0065437	-0.005258	-0.0065097
Trial1	2	1	blindfold	counterclockwise	practice	Guided	1	0.5	-0.25	27.31976	0.4486	-1.45	-1.05	0.801649475294788	-0.010618	0.024364	-0.018637
Trial1	2	1	blindfold	counterclockwise	practice	Guided	1	0.5	-0.25	27.33975	0.4486	-1.45	-1.05	0.801649475294788	-0.013761	-0.0010273	-0.0041669
Trial1	2	1	blindfold	counterclockwise	practice	Guided	1	0.5	-0.25	27.35976	0.4486	-1.45	-1.05	0.801649475294788	-0.0077376	0.003205	0.018031
Trial1	2	1	blindfold	counterclockwise	practice	Guided	1	0.5	-0.25	27.37976	0.4486	-1.45	-1.05	0.801649475294788	-0.014028	-0.034881	-0.016293
Trial1	2	1	blindfold	counterclockwise	practice	Guided	1	0.5	-0.25	27.39977	0.4486	-1.45	-1.05	0.801649475294788	0.020029	0.0032064	-0.018359
Trial1	2	1	blindfold	counterclockwise	practice	Guided	1	0.5	-0.25	27.41975	0.4486	-1.45	-1.05	0.801649475294788	-0.0053097	0.0032057	-0.019973
Trial1	2	1	blindfold	counterclockwise	practice	Guided	1	0.5	-0.25	27.43976	0.4486	-1.45	-1.05	0.801649475294788	-0.025885	-0.013722	-0.025004
Trial1	2	1	blindfold	counterclockwise	practice	Guided	1	0.5	-0.25	27.45976	0.44859	-1.45	-1.05	0.801650119316733	-0.017704	0.0074346	-0.024999
Trial1	2	1	blindfold	counterclockwise	practice	Guided	1	0.5	-0.25	27.47977	0.44859	-1.45	-1.05	0.801650119316733	-0.015094	0.0032024	0.00061317
Trial1	2	1	blindfold	counterclockwise	practice	Guided	1	0.5	-0.25	27.49976	0.44859	-1.45	-1.05	0.801650119316733	0.041157	0.0032026	-0.017001
Trial1	2	1	blindfold	counterclockwise	practice	Guided	1	0.5	-0.25	27.51976	0.44859	-1.45	-1.05	0.801650119316733	0.0012659	0.02013	0.01014
Trial1	2	1	blindfold	counterclockwise	practice	Guided	1	0.5	-0.25	27.53976	0.44859	-1.45	-1.05	0.801650119316733	-0.010058	0.011665	-0.011783
Trial1	2	1	blindfold	counterclockwise	practice	Guided	1	0.5	-0.25	27.55975	0.44859	-1.45	-1.05	0.801650119316733	-0.010055	0.015896	-0.011778
Trial1	2	1	blindfold	counterclockwise	practice	Guided	1	0.5	-0.25	27.57976	0.44859	-1.45	-1.05	0.801650119316733	-0.015622	-0.0010315	0.0098766
Trial1	2	1	blindfold	counterclockwise	practice	Guided	1	0.5	-0.25	27.59976	0.44858	-1.45	-1.05	0.801650757729187	-0.010858	0.0074315	-0.0078235
Trial1	2	1	blindfold	counterclockwise	practice	Guided	1	0.5	-0.25	27.61977	0.44858	-1.45	-1.05	0.801650757729187	-0.018226	0.028589	-0.016538
Trial1	2	1	blindfold	counterclockwise	practice	Guided	1	0.5	-0.25	27.63976	0.44858	-1.45	-1.05	0.801650757729187	-0.01984	-0.0094976	0.013832
Trial1	2	1	blindfold	counterclockwise	practice	Guided	1	0.5	-0.25	27.65976	0.44858	-1.45	-1.05	0.801650757729187	-0.035922	0.0031982	-0.0049451
Trial1	2	1	blindfold	counterclockwise	practice	Guided	1	0.5	-0.25	27.67976	0.44858	-1.45	-1.05	0.801650757729187	0.027964	-0.022192	-0.0093529
Trial1	2	1	blindfold	counterclockwise	practice	Guided	1	0.5	-0.25	27.69975	0.44858	-1.45	-1.05	0.801650757729187	-0.01903	0.015893	-0.0038659
Trial1	2	1	blindfold	counterclockwise	practice	Guided	1	0.5	-0.25	27.71976	0.44858	-1.45	-1.05	0.801650757729187	-0.019566	-0.0094994	0.0045814
Trial1	2	1	blindfold	counterclockwise	practice	Guided	1	0.5	-0.25	27.73976	0.44858	-1.45	-1.05	0.801650757729187	0.018983	-0.0010355	-0.0014408
Trial1	2	1	blindfold	counterclockwise	practice	Guided	1	0.5	-0.25	27.75977	0.44858	-1.45	-1.05	0.801650757729187	0.0018227	0.024354	0.0017103
Trial1	2	1	blindfold	counterclockwise	practice	Guided	1	0.5	-0.25	27.77975	0.44858	-1.45	-1.05	0.801650757729187	0.005508	0.0074268	-0.010689
Trial1	2	1	blindfold	counterclockwise	practice	Guided	1	0.5	-0.25	27.79976	0.44858	-1.45	-1.05	0.801650757729187	-0.0013217	0.0031929	-0.01545
Trial1	2	1	blindfold	counterclockwise	practice	Guided	1	0.5	-0.25	27.81976	0.44858	-1.45	-1.05	0.801650757729187	-0.040945	0.0074199	0.020406
Trial1	2	1	blindfold	counterclockwise	practice	Guided	1	0.5	-0.25	27.83975	0.44858	-1.45	-1.05	0.801650757729187	0.032737	-0.005277	-0.017518
Trial1	2	1	blindfold	counterclockwise	practice	Guided	1	0.5	-0.25	27.85976	0.44858	-1.45	-1.05	0.801650757729187	-0.021627	-0.0349	-0.025238
Trial1	2	1	blindfold	counterclockwise	practice	Guided	1	0.5	-0.25	27.87976	0.44857	-1.45	-1.05	0.801651402000636	0.010277	-0.0052766	0.0022536
Trial1	2	1	blindfold	counterclockwise	practice	Guided	1	0.5	-0.25	27.89977	0.44857	-1.45	-1.05	0.801651402000636	-0.0086835	0.032807	-0.032877
Trial1	2	1	blindfold	counterclockwise	practice	Guided	1	0.5	-0.25	27.91975	0.44857	-1.45	-1.05	0.801651402000636	-0.0094894	-0.013744	-0.018861
Trial1	2	1	blindfold	counterclockwise	practice	Guided	1	0.5	-0.25	27.93976	0.44857	-1.45	-1.05	0.801651402000636	0.014235	-0.0010509	0.0067496
Trial1	2	1	blindfold	counterclockwise	practice	Guided	1	0.5	-0.25	27.95976	0.44857	-1.45	-1.05	0.801651402000636	0.016122	-0.017982	-0.056678
Trial1	2	1	blindfold	counterclockwise	practice	Guided	1	0.5	-0.25	27.97977	0.44857	-1.45	-1.05	0.801651402000636	0.0094779	0.015871	-0.025227
Trial1	2	1	blindfold	counterclockwise	practice	Guided	1	0.5	-0.25	27.99976	0.44857	-1.45	-1.05	0.801651402000636	-0.017208	0.028567	0.034436
Trial1	2	1	blindfold	counterclockwise	practice	Guided	1	0.5	-0.25	28.01976	0.44857	-1.45	-1.05	0.801651402000636	0.019272	0.020103	0.02392
Trial1	2	1	blindfold	counterclockwise	practice	Guided	1	0.5	-0.25	28.03976	0.44857	-1.45	-1.05	0.801651402000636	-0.019544	0.0031757	0.004605
Trial1	2	1	blindfold	counterclockwise	practice	Guided	1	0.5	-0.25	28.05975	0.44857	-1.45	-1.05	0.801651402000636	-0.0031909	0.024333	0.014133
Trial1	2	1	blindfold	counterclockwise	practice	Guided	1	0.5	-0.25	28.07976	0.44857	-1.45	-1.05	0.801651402000636	-0.0089427	-0.0052896	-0.028637
Trial1	2	1	blindfold	counterclockwise	practice	Guided	1	0.5	-0.25	28.09976	0.44857	-1.45	-1.05	0.801651402000636	-0.040393	-0.013754	-0.00095611
Trial1	2	1	blindfold	counterclockwise	practice	Guided	1	0.5	-0.25	28.11977	0.44857	-1.45	-1.05	0.801651402000636	0.0029168	0.0201	-0.015156
Trial1	2	1	blindfold	counterclockwise	practice	Guided	1	0.5	-0.25	28.13976	0.44857	-1.45	-1.05	0.801651402000636	-0.00022823	0.028564	-0.032316
Trial1	2	1	blindfold	counterclockwise	practice	Guided	1	0.5	-0.25	28.15976	0.44857	-1.45	-1.05	0.801651402000636	-0.010827	0.0201	0.0017452
Trial1	2	1	blindfold	counterclockwise	practice	Guided	1	0.5	-0.25	28.17976	0.44857	-1.45	-1.05	0.801651402000636	-0.020348	0.003172	0.017294
Trial1	2	1	blindfold	counterclockwise	practice	Guided	1	0.5	-0.25	28.19975	0.44857	-1.45	-1.05	0.801651402000636	0.0015779	0.011636	0.0059704
Trial1	2	1	blindfold	counterclockwise	practice	Guided	1	0.5	-0.25	28.21976	0.44856	-1.45	-1.05	0.801652042572712	-0.0044444	0.0031703	-0.032576
Trial1	2	1	blindfold	counterclockwise	practice	Guided	1	0.5	-0.25	28.23976	0.44856	-1.45	-1.05	0.801652042572712	-0.011897	-0.0052945	0.017834
Trial1	2	1	blindfold	counterclockwise	practice	Guided	1	0.5	-0.25	28.25977	0.44856	-1.45	-1.05	0.801652042572712	-0.017915	0.0031658	-0.020713
Trial1	2	1	blindfold	counterclockwise	practice	Guided	1	0.5	-0.25	28.27975	0.44856	-1.45	-1.05	0.801652042572712	-0.0020963	-0.030688	-0.0027424
Trial1	2	1	blindfold	counterclockwise	practice	Guided	1	0.5	-0.25	28.29976	0.44856	-1.45	-1.05	0.801652042572712	-0.023481	0.01163	-0.0030112
Trial1	2	1	blindfold	counterclockwise	practice	Guided	1	0.5	-0.25	28.31976	0.44856	-1.45	-1.05	0.801652042572712	-0.0012866	-0.009529	-0.0072322
Trial1	2	1	blindfold	counterclockwise	practice	Guided	1	0.5	-0.25	28.33975	0.44856	-1.45	-1.05	0.801652042572712	0.01165	-0.009529	-0.018823
Trial1	2	1	blindfold	counterclockwise	practice	Guided	1	0.5	-0.25	28.35976	0.44856	-1.45	-1.05	0.801652042572712	0.013451	-0.022223	0.019459
Trial1	2	1	blindfold	counterclockwise	practice	Guided	1	0.5	-0.25	28.37976	0.44856	-1.45	-1.05	0.801652042572712	0.010844	0.020093	-0.027266
Trial1	2	1	blindfold	counterclockwise	practice	Guided	1	0.5	-0.25	28.39977	0.44856	-1.45	-1.05	0.801652042572712	0.0015918	-0.0095276	0.0059829
Trial1	2	1	blindfold	counterclockwise	practice	Guided	1	0.5	-0.25	28.41975	0.44856	-1.45	-1.05	0.801652042572712	-0.011614	-0.01376	0.013622
Trial1	2	1	blindfold	counterclockwise	practice	Guided	1	0.5	-0.25	28.43976	0.44856	-1.45	-1.05	0.801652042572712	-0.014758	-0.022225	0.031053
Trial1	2	1	blindfold	counterclockwise	practice	Guided	1	0.5	-0.25	28.45976	0.44855	-1.45	-1.05	0.801652685181324	-0.0057699	0.011629	-0.011446
Trial1	2	1	blindfold	counterclockwise	practice	Guided	1	0.5	-0.25	28.47977	0.44855	-1.45	-1.05	0.801652685181324	-0.024009	0.0073964	-0.00065911
Trial1	2	1	blindfold	counterclockwise	practice	Guided	1	0.5	-0.25	28.49976	0.44855	-1.45	-1.05	0.801652685181324	-0.020322	-0.0052994	-0.016475
Trial1	2	1	blindfold	counterclockwise	practice	Guided	1	0.5	-0.25	28.51976	0.44855	-1.45	-1.05	0.801652685181324	-0.019513	0.020091	0.0046417
Trial1	2	1	blindfold	counterclockwise	practice	Guided	1	0.5	-0.25	28.53976	0.44855	-1.45	-1.05	0.801652685181324	-0.0060339	0.024321	-0.0072194
Trial1	2	1	blindfold	counterclockwise	practice	Guided	1	0.5	-0.25	28.55975	0.44855	-1.45	-1.05	0.801652685181324	0.015087	0.011624	-0.0058689
Trial1	2	1	blindfold	counterclockwise	practice	Guided	1	0.5	-0.25	28.57976	0.44855	-1.45	-1.05	0.801652685181324	0.015625	-0.022232	-0.014314
Trial1	2	1	blindfold	counterclockwise	practice	Guided	1	0.5	-0.25	28.59976	0.44855	-1.45	-1.05	0.801652685181324	0.0061022	-0.001074	0.002041
Trial1	2	1	blindfold	counterclockwise	practice	Guided	1	0.5	-0.25	28.61977	0.44855	-1.45	-1.05	0.801652685181324	0.019041	-0.018001	-0.0013738
Trial1	2	1	blindfold	counterclockwise	practice	Guided	1	0.5	-0.25	28.63976	0.44855	-1.45	-1.05	0.801652685181324	0.011133	0.0031576	-0.010358
Trial1	2	1	blindfold	counterclockwise	practice	Guided	1	0.5	-0.25	28.65976	0.44855	-1.45	-1.05	0.801652685181324	-0.048528	-0.030699	-0.0056795
Trial1	2	1	blindfold	counterclockwise	practice	Guided	1	0.5	-0.25	28.67976	0.44855	-1.45	-1.05	0.801652685181324	-0.0060246	0.011619	-0.0072092
Trial1	2	1	blindfold	counterclockwise	practice	Guided	1	0.5	-0.25	28.69975	0.44855	-1.45	-1.05	0.801652685181324	-0.0028774	-0.018006	0.0099548
Trial1	2	1	blindfold	counterclockwise	practice	Guided	1	0.5	-0.25	28.71976	0.44854	-1.45	-1.05	0.801653326001421	-0.002338	-0.0053089	0.0015097
Trial1	2	1	blindfold	counterclockwise	practice	Guided	1	0.5	-0.25	28.73976	0.44854	-1.45	-1.05	0.801653326001421	-0.030553	-0.00108	-0.02149
Trial1	2	1	blindfold	counterclockwise	practice	Guided	1	0.5	-0.25	28.75977	0.44854	-1.45	-1.05	0.801653326001421	-0.023719	0.020076	0.0043891
Trial1	2	1	blindfold	counterclockwise	practice	Guided	1	0.5	-0.25	28.77975	0.44854	-1.45	-1.05	0.801653326001421	0.017706	-0.026475	0.017329
Trial1	2	1	blindfold	counterclockwise	practice	Guided	1	0.5	-0.25	28.79976	0.44854	-1.45	-1.05	0.801653326001421	0.0044977	0.015842	0.027391
Trial1	2	1	blindfold	counterclockwise	practice	Guided	1	0.5	-0.25	28.81976	0.44854	-1.45	-1.05	0.801653326001421	0.016445	0.0031465	-0.015111
Trial1	2	1	blindfold	counterclockwise	practice	Guided	1	0.5	-0.25	28.83975	0.44854	-1.45	-1.05	0.801653326001421	0.0055746	0.0031477	-0.023287
Trial1	2	1	blindfold	counterclockwise	practice	Guided	1	0.5	-0.25	28.85976	0.44854	-1.45	-1.05	0.801653326001421	-0.0044006	-0.0010873	-0.032538
Trial1	2	1	blindfold	counterclockwise	practice	Guided	1	0.5	-0.25	28.87976	0.44854	-1.45	-1.05	0.801653326001421	-0.02713	-0.0010881	-0.002433
Trial1	2	1	blindfold	counterclockwise	practice	Guided	1	0.5	-0.25	28.89977	0.44854	-1.45	-1.05	0.801653326001421	-0.011046	-0.0010901	0.0052064
Trial1	2	1	blindfold	counterclockwise	practice	Guided	1	0.5	-0.25	28.91975	0.44854	-1.45	-1.05	0.801653326001421	0.01061	0.011606	0.0057461
Trial1	2	1	blindfold	counterclockwise	practice	Guided	1	0.5	-0.25	28.93976	0.44854	-1.45	-1.05	0.801653326001421	0.011688	-0.047641	-0.018784
Trial1	2	1	blindfold	counterclockwise	practice	Guided	1	0.5	-0.25	28.95976	0.44854	-1.45	-1.05	0.801653326001421	-0.00098249	-0.026483	-0.019591
Trial1	2	1	blindfold	counterclockwise	practice	Guided	1	0.5	-0.25	28.97977	0.44854	-1.45	-1.05	0.801653326001421	0.0018963	-0.013788	0.0009895799
Trial1	2	1	blindfold	counterclockwise	practice	Guided	1	0.5	-0.25	28.99976	0.44854	-1.45	-1.05	0.801653326001421	-0.023172	-0.005323	-0.0040411
Trial1	2	1	blindfold	counterclockwise	practice	Guided	1	0.5	-0.25	29.01976	0.44854	-1.45	-1.05	0.801653326001421	0.020408	0.011603	0.012937
Trial1	2	1	blindfold	counterclockwise	practice	Guided	1	0.5	-0.25	29.03976	0.44854	-1.45	-1.05	0.801653326001421	0.019064	-0.0010934	-0.0013474
Trial1	2	1	blindfold	counterclockwise	practice	Guided	1	0.5	-0.25	29.05975	0.44854	-1.45	-1.05	0.801653326001421	-0.0054674	-0.0010939	-0.015629
Trial1	2	1	blindfold	counterclockwise	practice	Guided	1	0.5	-0.25	29.07976	0.44853	-1.45	-1.05	0.801653966945344	-0.0078896	-0.022252	0.009981
Trial1	2	1	blindfold	counterclockwise	practice	Guided	1	0.5	-0.25	29.09976	0.44853	-1.45	-1.05	0.801653966945344	-0.023434	0.015833	0.00018919
Trial1	2	1	blindfold	counterclockwise	practice	Guided	1	0.5	-0.25	29.11977	0.44853	-1.45	-1.05	0.801653966945344	0.0024449	0.01583	-0.0066437
Trial1	2	1	blindfold	counterclockwise	practice	Guided	1	0.5	-0.25	29.13976	0.44853	-1.45	-1.05	0.801653966945344	0.0241	0.011599	-0.0018815
Trial1	2	1	blindfold	counterclockwise	practice	Guided	1	0.5	-0.25	29.15976	0.44853	-1.45	-1.05	0.801653966945344	-0.035829	0.0073662	-0.0048439
Trial1	2	1	blindfold	counterclockwise	practice	Guided	1	0.5	-0.25	29.17976	0.44853	-1.45	-1.05	0.801653966945344	-0.0020414	-0.013791	-0.0034963
Trial1	2	1	blindfold	counterclockwise	practice	Guided	1	0.5	-0.25	29.19975	0.44853	-1.45	-1.05	0.801653966945344	-0.013902	-0.0010968	-0.015627
Trial1	2	1	blindfold	counterclockwise	practice	Guided	1	0.5	-0.25	29.21976	0.44853	-1.45	-1.05	0.801653966945344	0.0061373	-0.0095607	0.0020746
Trial1	2	1	blindfold	counterclockwise	practice	Guided	1	0.5	-0.25	29.23976	0.44853	-1.45	-1.05	0.801653966945344	-0.0059946	-0.0053304	-0.007178
Trial1	2	1	blindfold	counterclockwise	practice	Guided	1	0.5	-0.25	29.25977	0.44853	-1.45	-1.05	0.801653966945344	-0.0094075	0.0031327	-0.020115
Trial1	2	1	blindfold	counterclockwise	practice	Guided	1	0.5	-0.25	29.27975	0.44853	-1.45	-1.05	0.801653966945344	0.007758	-0.013794	-0.02326
Trial1	2	1	blindfold	counterclockwise	practice	Guided	1	0.5	-0.25	29.29976	0.44852	-1.45	-1.05	0.801654609926912	-0.013625	0.015828	-0.0063667
Trial1	2	1	blindfold	counterclockwise	practice	Guided	1	0.5	-0.25	29.31976	0.44852	-1.45	-1.05	0.801654609926912	0.00084668	-0.0095647	0.018705
Trial1	2	1	blindfold	counterclockwise	practice	Guided	1	0.5	-0.25	29.33975	0.44852	-1.45	-1.05	0.801654609926912	-0.0017593	-0.018028	-0.0069052
Trial1	2	1	blindfold	counterclockwise	practice	Guided	1	0.5	-0.25	29.35976	0.44852	-1.45	-1.05	0.801654609926912	0.0098338	0.0073608	0.010797
Trial1	2	1	blindfold	counterclockwise	practice	Guided	1	0.5	-0.25	29.37976	0.44852	-1.45	-1.05	0.801654609926912	0.0074958	0.0031277	-0.0077091
Trial1	2	1	blindfold	counterclockwise	practice	Guided	1	0.5	-0.25	29.39977	0.44852	-1.45	-1.05	0.801654609926912	-0.01811	0.049676	0.0089151
Trial1	2	1	blindfold	counterclockwise	practice	Guided	1	0.5	-0.25	29.41975	0.44852	-1.45	-1.05	0.801654609926912	-0.03024	-0.0095706	-0.0058237
Trial1	2	1	blindfold	counterclockwise	practice	Guided	1	0.5	-0.25	29.43976	0.44852	-1.45	-1.05	0.801654609926912	-0.010202	-0.0053372	0.011877
Trial1	2	1	blindfold	counterclockwise	practice	Guided	1	0.5	-0.25	29.45976	0.44852	-1.45	-1.05	0.801654609926912	0.0035469	0.0073551	-0.023521
Trial1	2	1	blindfold	counterclockwise	practice	Guided	1	0.5	-0.25	29.47977	0.44852	-1.45	-1.05	0.801654609926912	-0.015498	0.015819	0.0091911
Trial1	2	1	blindfold	counterclockwise	practice	Guided	1	0.5	-0.25	29.49976	0.44852	-1.45	-1.05	0.801654609926912	-0.03419	0.015819	-0.020372
Trial1	2	1	blindfold	counterclockwise	practice	Guided	1	0.5	-0.25	29.51976	0.44851	-1.45	-1.05	0.801655251118854	0.017486	0.0031224	0.024015
Trial1	2	1	blindfold	counterclockwise	practice	Guided	1	0.5	-0.25	29.53976	0.44851	-1.45	-1.05	0.801655251118854	-0.022861	-0.0011091	-0.0082374
Trial1	2	1	blindfold	counterclockwise	practice	Guided	1	0.5	-0.25	29.55975	0.44851	-1.45	-1.05	0.801655251118854	-0.014684	0.020048	-0.019288
Trial1	2	1	blindfold	counterclockwise	practice	Guided	1	0.5	-0.25	29.57976	0.44851	-1.45	-1.05	0.801655251118854	0.0093103	-0.0011112	0.013958
Trial1	2	1	blindfold	counterclockwise	practice	Guided	1	0.5	-0.25	29.59976	0.44851	-1.45	-1.05	0.801655251118854	0.011735	0.0073531	0.010005
Trial1	2	1	blindfold	counterclockwise	practice	Guided	1	0.5	-0.25	29.61977	0.44851	-1.45	-1.05	0.801655251118854	0.007242	0.02428	-0.014796
Trial1	2	1	blindfold	counterclockwise	practice	Guided	1	0.5	-0.25	29.63976	0.44851	-1.45	-1.05	0.801655251118854	0.0064371	-0.0053445	-0.002125
Trial1	2	1	blindfold	counterclockwise	practice	Guided	1	0.5	-0.25	29.65976	0.44851	-1.45	-1.05	0.801655251118854	-0.010989	0.020043	-0.014254
Trial1	2	1	blindfold	counterclockwise	practice	Guided	1	0.5	-0.25	29.67976	0.44851	-1.45	-1.05	0.801655251118854	0.037085	-0.013813	-0.015599
Trial1	2	1	blindfold	counterclockwise	practice	Guided	1	0.5	-0.25	29.69975	0.44851	-1.45	-1.05	0.801655251118854	-0.027611	0.02004	-0.0060759
Trial1	2	1	blindfold	counterclockwise	practice	Guided	1	0.5	-0.25	29.71976	0.44851	-1.45	-1.05	0.801655251118854	0.010938	-0.0011208	-0.0060743
Trial1	2	1	blindfold	counterclockwise	practice	Guided	1	0.5	-0.25	29.73976	0.44851	-1.45	-1.05	0.801655251118854	0.013277	-0.018047	0.023759
Trial1	2	1	blindfold	counterclockwise	practice	Guided	1	0.5	-0.25	29.75977	0.4485	-1.45	-1.05	0.801655896263744	0.0019561	0.015807	0.01262
Trial1	2	1	blindfold	counterclockwise	practice	Guided	1	0.5	-0.25	29.77975	0.4485	-1.45	-1.05	0.801655896263744	-0.014937	0.011573	0.014772
Trial1	2	1	blindfold	counterclockwise	practice	Guided	1	0.5	-0.25	29.79976	0.4485	-1.45	-1.05	0.801655896263744	-0.0001128	0.032732	-0.032221
Trial1	2	1	blindfold	counterclockwise	practice	Guided	1	0.5	-0.25	29.81976	0.4485	-1.45	-1.05	0.801655896263744	-0.010173	-0.018051	-0.0074182
Trial1	2	1	blindfold	counterclockwise	practice	Guided	1	0.5	-0.25	29.83975	0.4485	-1.45	-1.05	0.801655896263744	-0.014662	-0.013819	-0.0034622
Trial1	2	1	blindfold	counterclockwise	practice	Guided	1	0.5	-0.25	29.85976	0.4485	-1.45	-1.05	0.801655896263744	-0.010435	0.041194	-0.0031897
Trial1	2	1	blindfold	counterclockwise	practice	Guided	1	0.5	-0.25	29.87976	0.4485	-1.45	-1.05	0.801655896263744	0.0061897	-0.0095862	0.002112
Trial1	2	1	blindfold	counterclockwise	practice	Guided	1	0.5	-0.25	29.89977	0.4485	-1.45	-1.05	0.801655896263744	0.0098745	0.0073402	0.01083
Trial1	2	1	blindfold	counterclockwise	practice	Guided	1	0.5	-0.25	29.91975	0.4485	-1.45	-1.05	0.801655896263744	0.0025071	-0.034978	-0.0065998
Trial1	2	1	blindfold	counterclockwise	practice	Guided	1	0.5	-0.25	29.93977	0.4485	-1.45	-1.05	0.801655896263744	-0.009354	0.0285	-0.020076
Trial1	2	1	blindfold	counterclockwise	practice	Guided	1	0.5	-0.25	29.95976	0.4485	-1.45	-1.05	0.801655896263744	-0.0035976	-0.005353	0.022696
Trial1	2	1	blindfold	counterclockwise	practice	Guided	1	0.5	-0.25	29.97975	0.4485	-1.45	-1.05	0.801655896263744	0.021205	0.015806	0.032759
Trial1	2	1	blindfold	counterclockwise	practice	Guided	1	0.5	-0.25	29.99977	0.4485	-1.45	-1.05	0.801655896263744	0.0070039	-0.0011215	-0.01055
Trial1	2	1	blindfold	counterclockwise	practice	Guided	1	0.5	-0.25	30.01976	0.4485	-1.45	-1.05	0.801655896263744	-0.0022492	0.0031086	0.0015813
Trial1	2	1	blindfold	counterclockwise	practice	Guided	1	0.5	-0.25	30.03975	0.4485	-1.45	-1.05	0.801655896263744	-0.018604	0.020035	-0.0079413
Trial1	2	1	blindfold	counterclockwise	practice	Guided	1	0.5	-0.25	30.05977	0.44849	-1.45	-1.05	0.801656535789143	-0.020216	0.011571	0.017399
Trial1	2	1	blindfold	counterclockwise	practice	Guided	1	0.5	-0.25	30.07976	0.44849	-1.45	-1.05	0.801656535789143	-0.018598	-0.013819	-0.0079379
Trial1	2	1	blindfold	counterclockwise	practice	Guided	1	0.5	-0.25	30.09975	0.44849	-1.45	-1.05	0.801656535789143	0.0064734	-0.01382	-0.0020958
Trial1	2	1	blindfold	counterclockwise	practice	Guided	1	0.5	-0.25	30.11977	0.44849	-1.45	-1.05	0.801656535789143	-0.019133	0.020032	0.00051425
Trial1	2	1	blindfold	counterclockwise	practice	Guided	1	0.5	-0.25	30.13976	0.44849	-1.45	-1.05	0.801656535789143	-0.0141	-0.022287	-0.011885
Trial1	2	1	blindfold	counterclockwise	practice	Guided	1	0.5	-0.25	30.15974	0.44849	-1.45	-1.05	0.801656535789143	0.015734	0.0158	-0.01422
Trial1	2	1	blindfold	counterclockwise	practice	Guided	1	0.5	-0.25	30.17976	0.44849	-1.45	-1.05	0.801656535789143	-0.016251	0.0031031	-0.0020878
Trial1	2	1	blindfold	counterclockwise	practice	Guided	1	0.5	-0.25	30.19975	0.44849	-1.45	-1.05	0.801656535789143	-0.0064577	-0.013823	0.0013315
Trial1	2	1	blindfold	counterclockwise	practice	Guided	1	0.5	-0.25	30.21977	0.44849	-1.45	-1.05	0.801656535789143	-0.013555	-0.0011253	-0.011335
Trial1	2	1	blindfold	counterclockwise	practice	Guided	1	0.5	-0.25	30.23976	0.44848	-1.45	-1.05	0.801657181183531	-0.0027673	-0.018051	0.010053
Trial1	2	1	blindfold	counterclockwise	practice	Guided	1	0.5	-0.25	30.25975	0.44848	-1.45	-1.05	0.801657181183531	-0.027836	-0.030746	0.0042152
Trial1	2	1	blindfold	counterclockwise	practice	Guided	1	0.5	-0.25	30.27977	0.44848	-1.45	-1.05	0.801657181183531	-0.0098621	0.032731	-0.011601
Trial1	2	1	blindfold	counterclockwise	practice	Guided	1	0.5	-0.25	30.29976	0.44848	-1.45	-1.05	0.801657181183531	-0.014893	0.020032	0.00079941
Trial1	2	1	blindfold	counterclockwise	practice	Guided	1	0.5	-0.25	30.31975	0.44848	-1.45	-1.05	0.801657181183531	-0.0051003	-0.034985	-0.019778
Trial1	2	1	blindfold	counterclockwise	practice	Guided	1	0.5	-0.25	30.33977	0.44848	-1.45	-1.05	0.801657181183531	0.0041558	-0.0095958	-0.031909
Trial1	2	1	blindfold	counterclockwise	practice	Guided	1	0.5	-0.25	30.35976	0.44848	-1.45	-1.05	0.801657181183531	-0.0085088	-0.026523	0.0010723
Trial1	2	1	blindfold	counterclockwise	practice	Guided	1	0.5	-0.25	30.37975	0.44848	-1.45	-1.05	0.801657181183531	0.010725	-0.018061	0.037552
Trial1	2	1	blindfold	counterclockwise	practice	Guided	1	0.5	-0.25	30.39977	0.44847	-1.45	-1.05	0.801657822871878	-0.048398	0.015794	-0.0055701
Trial1	2	1	blindfold	counterclockwise	practice	Guided	1	0.5	-0.25	30.41975	0.44847	-1.45	-1.05	0.801657822871878	-0.0011311	-0.013828	-0.015277
Trial1	2	1	blindfold	counterclockwise	practice	Guided	1	0.5	-0.25	30.43977	0.44847	-1.45	-1.05	0.801657822871878	0.0033649	0.0031	-0.019228
Trial1	2	1	blindfold	counterclockwise	practice	Guided	1	0.5	-0.25	30.45976	0.44847	-1.45	-1.05	0.801657822871878	-0.023858	-0.0053666	0.0087231
Trial1	2	1	blindfold	counterclockwise	practice	Guided	1	0.5	-0.25	30.47975	0.44847	-1.45	-1.05	0.801657822871878	0.0036367	-0.0053672	-0.023447
Trial1	2	1	blindfold	counterclockwise	practice	Guided	1	0.5	-0.25	30.49977	0.44847	-1.45	-1.05	0.801657822871878	-0.005884	0.020024	-0.0023283
Trial1	2	1	blindfold	counterclockwise	practice	Guided	1	0.5	-0.25	30.51976	0.44847	-1.45	-1.05	0.801657822871878	-0.002466	0.015792	0.0058507
Trial1	2	1	blindfold	counterclockwise	practice	Guided	1	0.5	-0.25	30.53975	0.44847	-1.45	-1.05	0.801657822871878	-0.023581	0.0073271	0.0045055
Trial1	2	1	blindfold	counterclockwise	practice	Guided	1	0.5	-0.25	30.55977	0.44847	-1.45	-1.05	0.801657822871878	0.0028354	-0.034992	-0.010774
Trial1	2	1	blindfold	counterclockwise	practice	Guided	1	0.5	-0.25	30.57976	0.44846	-1.45	-1.05	0.801658466600092	-0.035441	0.032716	0.0042354
Trial1	2	1	blindfold	counterclockwise	practice	Guided	1	0.5	-0.25	30.59975	0.44846	-1.45	-1.05	0.801658466600092	0.011014	-0.026531	-0.0060105
Trial1	2	1	blindfold	counterclockwise	practice	Guided	1	0.5	-0.25	30.61977	0.44846	-1.45	-1.05	0.801658466600092	-0.030947	0.015788	-0.012925
Trial1	2	1	blindfold	counterclockwise	practice	Guided	1	0.5	-0.25	30.63976	0.44846	-1.45	-1.05	0.801658466600092	0.010212	-0.0011391	0.010077
Trial1	2	1	blindfold	counterclockwise	practice	Guided	1	0.5	-0.25	30.65974	0.44846	-1.45	-1.05	0.801658466600092	-0.0047954	-0.005373	-0.023978
Trial1	2	1	blindfold	counterclockwise	practice	Guided	1	0.5	-0.25	30.67976	0.44846	-1.45	-1.05	0.801658466600092	0.019199	0.020018	-0.0012447
Trial1	2	1	blindfold	counterclockwise	practice	Guided	1	0.5	-0.25	30.69975	0.44846	-1.45	-1.05	0.801658466600092	-0.022763	-0.0053724	0.012689
Trial1	2	1	blindfold	counterclockwise	practice	Guided	1	0.5	-0.25	30.71977	0.44846	-1.45	-1.05	0.801658466600092	-0.0098209	-0.0011421	-0.011572
Trial1	2	1	blindfold	counterclockwise	practice	Guided	1	0.5	-0.25	30.73976	0.44846	-1.45	-1.05	0.801658466600092	-2.5707E-05	-0.0053727	-0.03215
Trial1	2	1	blindfold	counterclockwise	practice	Guided	1	0.5	-0.25	30.75975	0.44846	-1.45	-1.05	0.801658466600092	-0.0024454	0.0073209	0.0058639
Trial1	2	1	blindfold	counterclockwise	practice	Guided	1	0.5	-0.25	30.77977	0.44845	-1.45	-1.05	0.801659108536456	-0.011428	-0.0053762	0.013506
Trial1	2	1	blindfold	counterclockwise	practice	Guided	1	0.5	-0.25	30.79976	0.44845	-1.45	-1.05	0.801659108536456	-0.0066658	0.01155	0.006944
Trial1	2	1	blindfold	counterclockwise	practice	Guided	1	0.5	-0.25	30.81975	0.44845	-1.45	-1.05	0.801659108536456	-0.0010966	0.0073166	-0.015247
Trial1	2	1	blindfold	counterclockwise	practice	Guided	1	0.5	-0.25	30.83977	0.44845	-1.45	-1.05	0.801659108536456	0.015798	0.015779	-0.014169
Trial1	2	1	blindfold	counterclockwise	practice	Guided	1	0.5	-0.25	30.85976	0.44845	-1.45	-1.05	0.801659108536456	0.024514	0.0073147	-0.018927
Trial1	2	1	blindfold	counterclockwise	practice	Guided	1	0.5	-0.25	30.87975	0.44845	-1.45	-1.05	0.801659108536456	-0.018794	0.02424	-0.025302
Trial1	2	1	blindfold	counterclockwise	practice	Guided	1	0.5	-0.25	30.89977	0.44845	-1.45	-1.05	0.801659108536456	0.0076222	-0.0096157	-0.018924
Trial1	2	1	blindfold	counterclockwise	practice	Guided	1	0.5	-0.25	30.91975	0.44845	-1.45	-1.05	0.801659108536456	0.0017845	0.032701	0.0061459
Trial1	2	1	blindfold	counterclockwise	practice	Guided	1	0.5	-0.25	30.93977	0.44845	-1.45	-1.05	0.801659108536456	0.0099617	-0.0096194	0.01091
Trial1	2	1	blindfold	counterclockwise	practice	Guided	1	0.5	-0.25	30.95976	0.44845	-1.45	-1.05	0.801659108536456	0.0062796	0.024236	0.034906
Trial1	2	1	blindfold	counterclockwise	practice	Guided	1	0.5	-0.25	30.97975	0.44845	-1.45	-1.05	0.801659108536456	0.037192	-0.0096188	-0.017036
Trial1	2	1	blindfold	counterclockwise	practice	Guided	1	0.5	-0.25	30.99977	0.44845	-1.45	-1.05	0.801659108536456	-0.01034	-0.013851	0.0084887
Trial1	2	1	blindfold	counterclockwise	practice	Guided	1	0.5	-0.25	31.01976	0.44845	-1.45	-1.05	0.801659108536456	-0.017169	0.015772	-0.028979
Trial1	2	1	blindfold	counterclockwise	practice	Guided	1	0.5	-0.25	31.03975	0.44845	-1.45	-1.05	0.801659108536456	0.0060168	-0.030776	0.0064239
Trial1	2	1	blindfold	counterclockwise	practice	Guided	1	0.5	-0.25	31.05977	0.44845	-1.45	-1.05	0.801659108536456	-0.0097977	0.011543	-0.011542
Trial1	2	1	blindfold	counterclockwise	practice	Guided	1	0.5	-0.25	31.07976	0.44845	-1.45	-1.05	0.801659108536456	-0.014561	0.036932	-0.0033647
Trial1	2	1	blindfold	counterclockwise	practice	Guided	1	0.5	-0.25	31.09975	0.44845	-1.45	-1.05	0.801659108536456	0.01078	0.015773	-0.0017487
Trial1	2	1	blindfold	counterclockwise	practice	Guided	1	0.5	-0.25	31.11977	0.44845	-1.45	-1.05	0.801659108536456	-0.0058428	-0.0096172	-0.0070474
Trial1	2	1	blindfold	counterclockwise	practice	Guided	1	0.5	-0.25	31.13976	0.44844	-1.45	-1.05	0.801659750596642	-0.023542	0.015773	0.0045479
Trial1	2	1	blindfold	counterclockwise	practice	Guided	1	0.5	-0.25	31.15974	0.44844	-1.45	-1.05	0.801659750596642	-0.0066456	0.01577	0.0056279
Trial1	2	1	blindfold	counterclockwise	practice	Guided	1	0.5	-0.25	31.17976	0.44844	-1.45	-1.05	0.801659750596642	0.0071042	0.015768	-0.010456
Trial1	2	1	blindfold	counterclockwise	practice	Guided	1	0.5	-0.25	31.19975	0.44844	-1.45	-1.05	0.801659750596642	-0.0079042	-0.030782	-0.041094
Trial1	2	1	blindfold	counterclockwise	practice	Guided	1	0.5	-0.25	31.21977	0.44844	-1.45	-1.05	0.801659750596642	0.0097128	0.0073005	0.015156
Trial1	2	1	blindfold	counterclockwise	practice	Guided	1	0.5	-0.25	31.23976	0.44844	-1.45	-1.05	0.801659750596642	-0.0092471	-0.0011609	-0.019974
Trial1	2	1	blindfold	counterclockwise	practice	Guided	1	0.5	-0.25	31.25975	0.44844	-1.45	-1.05	0.801659750596642	0.0057618	-0.001163	0.010669
Trial1	2	1	blindfold	counterclockwise	practice	Guided	1	0.5	-0.25	31.27977	0.44844	-1.45	-1.05	0.801659750596642	0.0076448	0.0030705	-0.01889
Trial1	2	1	blindfold	counterclockwise	practice	Guided	1	0.5	-0.25	31.29976	0.44844	-1.45	-1.05	0.801659750596642	-0.011939	0.0030692	0.032329
Trial1	2	1	blindfold	counterclockwise	practice	Guided	1	0.5	-0.25	31.31975	0.44844	-1.45	-1.05	0.801659750596642	-0.0018761	-0.022321	-0.0025321
Trial1	2	1	blindfold	counterclockwise	practice	Guided	1	0.5	-0.25	31.33977	0.44844	-1.45	-1.05	0.801659750596642	-0.031976	0.0030684	0.0040303
Trial1	2	1	blindfold	counterclockwise	practice	Guided	1	0.5	-0.25	31.35976	0.44844	-1.45	-1.05	0.801659750596642	0.0057678	0.0030638	0.010678
Trial1	2	1	blindfold	counterclockwise	practice	Guided	1	0.5	-0.25	31.37975	0.44843	-1.45	-1.05	0.801660394697804	0.008191	-0.022325	-0.036045
Trial1	2	1	blindfold	counterclockwise	practice	Guided	1	0.5	-0.25	31.39977	0.44844	-1.45	-1.05	0.801659750596642	0.018437	-0.0096309	0.011487
Trial1	2	1	blindfold	counterclockwise	practice	Guided	1	0.5	-0.25	31.41975	0.44843	-1.45	-1.05	0.801660394697804	-6.7358E-05	-0.047717	0.035753
Trial1	2	1	blindfold	counterclockwise	practice	Guided	1	0.5	-0.25	31.43977	0.44843	-1.45	-1.05	0.801660394697804	0.011071	-0.026558	-0.0059411
Trial1	2	1	blindfold	counterclockwise	practice	Guided	1	0.5	-0.25	31.45976	0.44843	-1.45	-1.05	0.801660394697804	-0.037991	0.036917	-0.013392
Trial1	2	1	blindfold	counterclockwise	practice	Guided	1	0.5	-0.25	31.47975	0.44843	-1.45	-1.05	0.801660394697804	-0.02325	-0.018099	0.0003521
Trial1	2	1	blindfold	counterclockwise	practice	Guided	1	0.5	-0.25	31.49977	0.44843	-1.45	-1.05	0.801660394697804	-0.018756	-0.0054037	-0.0036019
Trial1	2	1	blindfold	counterclockwise	practice	Guided	1	0.5	-0.25	31.51976	0.44843	-1.45	-1.05	0.801660394697804	0.0026311	0.015752	0.010416
Trial1	2	1	blindfold	counterclockwise	practice	Guided	1	0.5	-0.25	31.53975	0.44843	-1.45	-1.05	0.801660394697804	0.012693	-0.018103	-0.031279
Trial1	2	1	blindfold	counterclockwise	practice	Guided	1	0.5	-0.25	31.55977	0.44843	-1.45	-1.05	0.801660394697804	-0.006081	0.01998	-0.0027909
Trial1	2	1	blindfold	counterclockwise	practice	Guided	1	0.5	-0.25	31.57976	0.44843	-1.45	-1.05	0.801660394697804	-0.017673	-0.0096415	-0.020489
Trial1	2	1	blindfold	counterclockwise	practice	Guided	1	0.5	-0.25	31.59975	0.44843	-1.45	-1.05	0.801660394697804	0.026362	0.028445	0.020482
Trial1	2	1	blindfold	counterclockwise	practice	Guided	1	0.5	-0.25	31.61977	0.44843	-1.45	-1.05	0.801660394697804	-0.0089554	0.01998	-0.024173
Trial1	2	1	blindfold	counterclockwise	practice	Guided	1	0.5	-0.25	31.63976	0.44843	-1.45	-1.05	0.801660394697804	0.018992	-0.0096427	0.003052
Trial1	2	1	blindfold	counterclockwise	practice	Guided	1	0.5	-0.25	31.65974	0.44842	-1.45	-1.05	0.801661037006004	-0.006612	-0.0054133	0.013572
Trial1	2	1	blindfold	counterclockwise	practice	Guided	1	0.5	-0.25	31.67976	0.44842	-1.45	-1.05	0.801661037006004	-0.024041	-0.0096437	0.013035
Trial1	2	1	blindfold	counterclockwise	practice	Guided	1	0.5	-0.25	31.69975	0.44842	-1.45	-1.05	0.801661037006004	0.013969	0.015745	0.015457
Trial1	2	1	blindfold	counterclockwise	practice	Guided	1	0.5	-0.25	31.71977	0.44842	-1.45	-1.05	0.801661037006004	-0.00050085	-0.0011836	-0.023626
Trial1	2	1	blindfold	counterclockwise	practice	Guided	1	0.5	-0.25	31.73976	0.44842	-1.45	-1.05	0.801661037006004	-0.0071444	-0.0011839	0.014117
Trial1	2	1	blindfold	counterclockwise	practice	Guided	1	0.5	-0.25	31.75975	0.44842	-1.45	-1.05	0.801661037006004	-0.027986	0.0030471	0.0085481
Trial1	2	1	blindfold	counterclockwise	practice	Guided	1	0.5	-0.25	31.77977	0.44842	-1.45	-1.05	0.801661037006004	0.007146	0.01151	-0.023891
Trial1	2	1	blindfold	counterclockwise	practice	Guided	1	0.5	-0.25	31.79976	0.44842	-1.45	-1.05	0.801661037006004	0.0023862	0.032669	-0.0022377
Trial1	2	1	blindfold	counterclockwise	practice	Guided	1	0.5	-0.25	31.81975	0.44842	-1.45	-1.05	0.801661037006004	-0.014238	0.01574	-0.0072677
Trial1	2	1	blindfold	counterclockwise	practice	Guided	1	0.5	-0.25	31.83977	0.44842	-1.45	-1.05	0.801661037006004	-0.016844	0.019973	-0.033145
Trial1	2	1	blindfold	counterclockwise	practice	Guided	1	0.5	-0.25	31.85976	0.44841	-1.45	-1.05	0.801661683273814	-0.02744	-0.022347	-0.020472
Trial1	2	1	blindfold	counterclockwise	practice	Guided	1	0.5	-0.25	31.87975	0.44841	-1.45	-1.05	0.801661683273814	0.037524	0.0030416	-0.039702
Trial1	2	1	blindfold	counterclockwise	practice	Guided	1	0.5	-0.25	31.89977	0.44841	-1.45	-1.05	0.801661683273814	0.0018545	-0.0011896	0.0062162
Trial1	2	1	blindfold	counterclockwise	practice	Guided	1	0.5	-0.25	31.91975	0.44841	-1.45	-1.05	0.801661683273814	0.031417	0.01997	-0.014629
Trial1	2	1	blindfold	counterclockwise	practice	Guided	1	0.5	-0.25	31.93977	0.44841	-1.45	-1.05	0.801661683273814	0.025393	-0.009654	-0.030444
Trial1	2	1	blindfold	counterclockwise	practice	Guided	1	0.5	-0.25	31.95976	0.44841	-1.45	-1.05	0.801661683273814	-0.0031705	0.015735	-0.0033034
Trial1	2	1	blindfold	counterclockwise	practice	Guided	1	0.5	-0.25	31.97975	0.44841	-1.45	-1.05	0.801661683273814	0.011385	-0.018121	-0.010135
Trial1	2	1	blindfold	counterclockwise	practice	Guided	1	0.5	-0.25	31.99977	0.44841	-1.45	-1.05	0.801661683273814	-0.0097295	0.011501	-0.0030336
Trial1	2	1	blindfold	counterclockwise	practice	Guided	1	0.5	-0.25	32.01976	0.44841	-1.45	-1.05	0.801661683273814	0.0015953	0.019965	0.010445
Trial1	2	1	blindfold	counterclockwise	practice	Guided	1	0.5	-0.25	32.03975	0.44841	-1.45	-1.05	0.801661683273814	0.01876	0.0115	0.0072974
Trial1	2	1	blindfold	counterclockwise	practice	Guided	1	0.5	-0.25	32.05977	0.4484	-1.45	-1.05	0.801662323912134	-0.024275	0.0072672	0.017276
Trial1	2	1	blindfold	counterclockwise	practice	Guided	1	0.5	-0.25	32.07976	0.4484	-1.45	-1.05	0.801662323912134	-0.014482	-0.0011951	-0.0033005
Trial1	2	1	blindfold	counterclockwise	practice	Guided	1	0.5	-0.25	32.09975	0.4484	-1.45	-1.05	0.801662323912134	0.0018758	-0.01389	0.0062226
Trial1	2	1	blindfold	counterclockwise	practice	Guided	1	0.5	-0.25	32.11977	0.4484	-1.45	-1.05	0.801662323912134	0.0026844	0.028427	-0.0064477
Trial1	2	1	blindfold	counterclockwise	practice	Guided	1	0.5	-0.25	32.13976	0.4484	-1.45	-1.05	0.801662323912134	-0.01394	-0.0011973	-0.011748
Trial1	2	1	blindfold	counterclockwise	practice	Guided	1	0.5	-0.25	32.15974	0.4484	-1.45	-1.05	0.801662323912134	0.013203	0.0030353	0.028145
Trial1	2	1	blindfold	counterclockwise	practice	Guided	1	0.5	-0.25	32.17976	0.4484	-1.45	-1.05	0.801662323912134	-0.018967	-0.0096589	0.00065396
Trial1	2	1	blindfold	counterclockwise	practice	Guided	1	0.5	-0.25	32.19975	0.4484	-1.45	-1.05	0.801662323912134	-0.00045851	-0.030818	-0.023608
Trial1	2	1	blindfold	counterclockwise	practice	Guided	1	0.5	-0.25	32.21977	0.4484	-1.45	-1.05	0.801662323912134	-0.0068346	0.019963	0.0099106
Trial1	2	1	blindfold	counterclockwise	practice	Guided	1	0.5	-0.25	32.23976	0.4484	-1.45	-1.05	0.801662323912134	0.01006	0.0030351	0.0091053
Trial1	2	1	blindfold	counterclockwise	practice	Guided	1	0.5	-0.25	32.25975	0.4484	-1.45	-1.05	0.801662323912134	0.0010758	-0.0011974	0.018897
Trial1	2	1	blindfold	counterclockwise	practice	Guided	1	0.5	-0.25	32.27977	0.4484	-1.45	-1.05	0.801662323912134	-0.0057551	-0.018126	-0.0069811
Trial1	2	1	blindfold	counterclockwise	practice	Guided	1	0.5	-0.25	32.29976	0.4484	-1.45	-1.05	0.801662323912134	-0.0023397	-0.0054317	0.0059577
Trial1	2	1	blindfold	counterclockwise	practice	Guided	1	0.5	-0.25	32.31975	0.4484	-1.45	-1.05	0.801662323912134	0.029105	0.015727	-0.021719
Trial1	2	1	blindfold	counterclockwise	practice	Guided	1	0.5	-0.25	32.33977	0.4484	-1.45	-1.05	0.801662323912134	0.0024195	-0.0054346	-0.0022168
Trial1	2	1	blindfold	counterclockwise	practice	Guided	1	0.5	-0.25	32.35976	0.4484	-1.45	-1.05	0.801662323912134	-0.00072424	-0.009668	-0.019378
Trial1	2	1	blindfold	counterclockwise	practice	Guided	1	0.5	-0.25	32.37975	0.4484	-1.45	-1.05	0.801662323912134	0.029646	0.0072589	-0.030163
Trial1	2	1	blindfold	counterclockwise	practice	Guided	1	0.5	-0.25	32.39977	0.4484	-1.45	-1.05	0.801662323912134	-0.0071007	0.0030271	0.014139
Trial1	2	1	blindfold	counterclockwise	practice	Guided	1	0.5	-0.25	32.41975	0.4484	-1.45	-1.05	0.801662323912134	-0.014738	0.0030259	0.00092914
Trial1	2	1	blindfold	counterclockwise	practice	Guided	1	0.5	-0.25	32.43977	0.44839	-1.45	-1.05	0.801662970429436	-0.0057527	-0.013901	0.0014675
Trial1	2	1	blindfold	counterclockwise	practice	Guided	1	0.5	-0.25	32.45976	0.44839	-1.45	-1.05	0.801662970429436	0.016174	0.01572	-0.0183
Trial1	2	1	blindfold	counterclockwise	practice	Guided	1	0.5	-0.25	32.47975	0.44839	-1.45	-1.05	0.801662970429436	0.0058436	-0.013901	0.010725
Trial1	2	1	blindfold	counterclockwise	practice	Guided	1	0.5	-0.25	32.49977	0.44839	-1.45	-1.05	0.801662970429436	0.0021604	-0.030829	0.0020075
Trial1	2	1	blindfold	counterclockwise	practice	Guided	1	0.5	-0.25	32.51976	0.44839	-1.45	-1.05	0.801662970429436	0.006653	-0.0012066	0.00039294
Trial1	2	1	blindfold	counterclockwise	practice	Guided	1	0.5	-0.25	32.53975	0.44839	-1.45	-1.05	0.801662970429436	0.019595	0.041111	-0.0053598
Trial1	2	1	blindfold	counterclockwise	practice	Guided	1	0.5	-0.25	32.55977	0.44839	-1.45	-1.05	0.801662970429436	0.012766	0.0030234	-0.031236
Trial1	2	1	blindfold	counterclockwise	practice	Guided	1	0.5	-0.25	32.57976	0.44839	-1.45	-1.05	0.801662970429436	-0.024786	-0.0012071	-0.0085855
Trial1	2	1	blindfold	counterclockwise	practice	Guided	1	0.5	-0.25	32.59975	0.44839	-1.45	-1.05	0.801662970429436	0.014572	0.0072545	0.0070439
Trial1	2	1	blindfold	counterclockwise	practice	Guided	1	0.5	-0.25	32.61977	0.44839	-1.45	-1.05	0.801662970429436	0.0027104	0.0030225	-0.0056244
Trial1	2	1	blindfold	counterclockwise	practice	Guided	1	0.5	-0.25	32.63976	0.44838	-1.45	-1.05	0.801663613234032	0.027514	-0.0012107	0.0036304
Trial1	2	1	blindfold	counterclockwise	practice	Guided	1	0.5	-0.25	32.65974	0.44838	-1.45	-1.05	0.801663613234032	-0.0010522	0.011482	0.052696
Trial1	2	1	blindfold	counterclockwise	practice	Guided	1	0.5	-0.25	32.67976	0.44838	-1.45	-1.05	0.801663613234032	-0.032414	-0.022374	-0.012806
Trial1	2	1	blindfold	counterclockwise	practice	Guided	1	0.5	-0.25	32.69975	0.44838	-1.45	-1.05	0.801663613234032	0.011702	0.0072472	-0.014335
Trial1	2	1	blindfold	counterclockwise	practice	Guided	1	0.5	-0.25	32.71977	0.44838	-1.45	-1.05	0.801663613234032	-0.01732	-0.0096811	-0.025206
Trial1	2	1	blindfold	counterclockwise	practice	Guided	1	0.5	-0.25	32.73976	0.44838	-1.45	-1.05	0.801663613234032	-0.0025798	0.032635	0.010194
Trial1	2	1	blindfold	counterclockwise	practice	Guided	1	0.5	-0.25	32.75975	0.44838	-1.45	-1.05	0.801663613234032	-0.00015684	0.032635	-0.027813
Trial1	2	1	blindfold	counterclockwise	practice	Guided	1	0.5	-0.25	32.77977	0.44838	-1.45	-1.05	0.801663613234032	-0.027111	-0.022378	-0.0040864
Trial1	2	1	blindfold	counterclockwise	practice	Guided	1	0.5	-0.25	32.79976	0.44838	-1.45	-1.05	0.801663613234032	-0.044541	0.015707	0.0048997
Trial1	2	1	blindfold	counterclockwise	practice	Guided	1	0.5	-0.25	32.81975	0.44838	-1.45	-1.05	0.801663613234032	-0.0096751	0.041094	-0.011453
Trial1	2	1	blindfold	counterclockwise	practice	Guided	1	0.5	-0.25	32.83977	0.44838	-1.45	-1.05	0.801663613234032	-0.024495	-0.0096872	0.021528
Trial1	2	1	blindfold	counterclockwise	practice	Guided	1	0.5	-0.25	32.85976	0.44838	-1.45	-1.05	0.801663613234032	-0.0054483	-0.018152	-0.011179
Trial1	2	1	blindfold	counterclockwise	practice	Guided	1	0.5	-0.25	32.87975	0.44838	-1.45	-1.05	0.801663613234032	-0.014971	-0.0012242	0.0051771
Trial1	2	1	blindfold	counterclockwise	practice	Guided	1	0.5	-0.25	32.89977	0.44837	-1.45	-1.05	0.801664256162448	-0.0070621	0.015704	0.014163
Trial1	2	1	blindfold	counterclockwise	practice	Guided	1	0.5	-0.25	32.91975	0.44838	-1.45	-1.05	0.801663613234032	-0.0065251	-0.013919	-0.0027301
Trial1	2	1	blindfold	counterclockwise	practice	Guided	1	0.5	-0.25	32.93977	0.44838	-1.45	-1.05	0.801663613234032	-0.0020322	0.011472	0.0017644
Trial1	2	1	blindfold	counterclockwise	practice	Guided	1	0.5	-0.25	32.95976	0.44837	-1.45	-1.05	0.801664256162448	-0.01416	-0.0054563	-0.0074898
Trial1	2	1	blindfold	counterclockwise	practice	Guided	1	0.5	-0.25	32.97975	0.44837	-1.45	-1.05	0.801664256162448	-0.0062512	-0.0096887	0.0014978
Trial1	2	1	blindfold	counterclockwise	practice	Guided	1	0.5	-0.25	32.99977	0.44837	-1.45	-1.05	0.801664256162448	0.0046182	0.0030054	-0.022764
Trial1	2	1	blindfold	counterclockwise	practice	Guided	1	0.5	-0.25	33.01976	0.44837	-1.45	-1.05	0.801664256162448	-0.0062489	0.0030045	0.0015002
Trial1	2	1	blindfold	counterclockwise	practice	Guided	1	0.5	-0.25	33.03975	0.44837	-1.45	-1.05	0.801664256162448	-0.014157	-0.0054595	-0.007485
Trial1	2	1	blindfold	counterclockwise	practice	Guided	1	0.5	-0.25	33.05977	0.44837	-1.45	-1.05	0.801664256162448	-0.018646	-0.0054588	-0.0035274
Trial1	2	1	blindfold	counterclockwise	practice	Guided	1	0.5	-0.25	33.07976	0.44837	-1.45	-1.05	0.801664256162448	-0.0091205	0.0157	-0.01988
Trial1	2	1	blindfold	counterclockwise	practice	Guided	1	0.5	-0.25	33.09975	0.44837	-1.45	-1.05	0.801664256162448	-0.018643	-0.013923	-0.003526
Trial1	2	1	blindfold	counterclockwise	practice	Guided	1	0.5	-0.25	33.11977	0.44837	-1.45	-1.05	0.801664256162448	0.0072366	0.015699	-0.010357
Trial1	2	1	blindfold	counterclockwise	practice	Guided	1	0.5	-0.25	33.13976	0.44837	-1.45	-1.05	0.801664256162448	0.0027451	-0.013923	-0.0064009
Trial1	2	1	blindfold	counterclockwise	practice	Guided	1	0.5	-0.25	33.15974	0.44836	-1.45	-1.05	0.801664901134429	-0.041368	0.011469	0.020468
Trial1	2	1	blindfold	counterclockwise	practice	Guided	1	0.5	-0.25	33.17976	0.44836	-1.45	-1.05	0.801664901134429	0.015687	-0.001229	-0.0098188
Trial1	2	1	blindfold	counterclockwise	practice	Guided	1	0.5	-0.25	33.19975	0.44836	-1.45	-1.05	0.801664901134429	-0.019443	0.0072344	0.0091459
Trial1	2	1	blindfold	counterclockwise	practice	Guided	1	0.5	-0.25	33.21977	0.44836	-1.45	-1.05	0.801664901134429	-0.0020132	-0.0012295	-0.0072047
Trial1	2	1	blindfold	counterclockwise	practice	Guided	1	0.5	-0.25	33.23976	0.44836	-1.45	-1.05	0.801664901134429	-0.033189	-0.0012299	0.019214
Trial1	2	1	blindfold	counterclockwise	practice	Guided	1	0.5	-0.25	33.25975	0.44836	-1.45	-1.05	0.801664901134429	-0.01387	-0.013924	-0.01223
Trial1	2	1	blindfold	counterclockwise	practice	Guided	1	0.5	-0.25	33.27977	0.44836	-1.45	-1.05	0.801664901134429	-0.010184	0.011466	-0.0029739
Trial1	2	1	blindfold	counterclockwise	practice	Guided	1	0.5	-0.25	33.29976	0.44836	-1.45	-1.05	0.801664901134429	-0.008836	0.02416	-0.0069256
Trial1	2	1	blindfold	counterclockwise	practice	Guided	1	0.5	-0.25	33.31975	0.44836	-1.45	-1.05	0.801664901134429	-0.0062268	-0.0054652	0.0015216
Trial1	2	1	blindfold	counterclockwise	practice	Guided	1	0.5	-0.25	33.33977	0.44836	-1.45	-1.05	0.801664901134429	0.011474	-0.0012326	-0.010071
Trial1	2	1	blindfold	counterclockwise	practice	Guided	1	0.5	-0.25	33.35976	0.44836	-1.45	-1.05	0.801664901134429	-0.027337	0.01146	0.00018039
Trial1	2	1	blindfold	counterclockwise	practice	Guided	1	0.5	-0.25	33.37975	0.44835	-1.45	-1.05	0.801665544310855	-0.017543	0.011458	-0.020396
Trial1	2	1	blindfold	counterclockwise	practice	Guided	1	0.5	-0.25	33.39977	0.44835	-1.45	-1.05	0.801665544310855	-0.0033369	0.019921	0.022913
Trial1	2	1	blindfold	counterclockwise	practice	Guided	1	0.5	-0.25	33.41975	0.44835	-1.45	-1.05	0.801665544310855	0.0024999	0.015687	-0.0021582
Trial1	2	1	blindfold	counterclockwise	practice	Guided	1	0.5	-0.25	33.43977	0.44835	-1.45	-1.05	0.801665544310855	0.0016935	-0.0054722	0.010511
Trial1	2	1	blindfold	counterclockwise	practice	Guided	1	0.5	-0.25	33.45976	0.44835	-1.45	-1.05	0.801665544310855	0.010951	-0.030864	-0.001618
Trial1	2	1	blindfold	counterclockwise	practice	Guided	1	0.5	-0.25	33.47975	0.44835	-1.45	-1.05	0.801665544310855	-0.0064778	0.019917	0.0057521
Trial1	2	1	blindfold	counterclockwise	practice	Guided	1	0.5	-0.25	33.49977	0.44835	-1.45	-1.05	0.801665544310855	0.04681	-0.0012411	0.034591
Trial1	2	1	blindfold	counterclockwise	practice	Guided	1	0.5	-0.25	33.51976	0.44835	-1.45	-1.05	0.801665544310855	0.003584	-0.0012408	-0.019047
Trial1	2	1	blindfold	counterclockwise	practice	Guided	1	0.5	-0.25	33.53975	0.44835	-1.45	-1.05	0.801665544310855	-0.010163	-0.0012427	-0.0055697
Trial1	2	1	blindfold	counterclockwise	practice	Guided	1	0.5	-0.25	33.55977	0.44835	-1.45	-1.05	0.801665544310855	-0.0072845	0.01145	0.018426
Trial1	2	1	blindfold	counterclockwise	practice	Guided	1	0.5	-0.25	33.57976	0.44835	-1.45	-1.05	0.801665544310855	0.0090735	0.011449	0.027949
Trial1	2	1	blindfold	counterclockwise	practice	Guided	1	0.5	-0.25	33.59975	0.44835	-1.45	-1.05	0.801665544310855	-0.028397	0.0029845	0.01708
Trial1	2	1	blindfold	counterclockwise	practice	Guided	1	0.5	-0.25	33.61977	0.44835	-1.45	-1.05	0.801665544310855	0.0035892	0.019912	-0.019044
Trial1	2	1	blindfold	counterclockwise	practice	Guided	1	0.5	-0.25	33.63976	0.44835	-1.45	-1.05	0.801665544310855	0.0086195	0.019911	-0.031444
Trial1	2	1	blindfold	counterclockwise	practice	Guided	1	0.5	-0.25	33.65974	0.44835	-1.45	-1.05	0.801665544310855	-0.018336	0.019909	-0.016164
Trial1	2	1	blindfold	counterclockwise	practice	Guided	1	0.5	-0.25	33.67976	0.44835	-1.45	-1.05	0.801665544310855	0.007542	0.0072135	-0.015355
Trial1	2	1	blindfold	counterclockwise	practice	Guided	1	0.5	-0.25	33.69975	0.44835	-1.45	-1.05	0.801665544310855	-0.0056659	-0.0012505	-0.0069088
Trial1	2	1	blindfold	counterclockwise	practice	Guided	1	0.5	-0.25	33.71977	0.44835	-1.45	-1.05	0.801665544310855	-0.024173	0.019909	0.017356
Trial1	2	1	blindfold	counterclockwise	practice	Guided	1	0.5	-0.25	33.73976	0.44834	-1.45	-1.05	0.801666189531586	-0.0011695	0.015677	-0.011668
Trial1	2	1	blindfold	counterclockwise	practice	Guided	1	0.5	-0.25	33.75975	0.44834	-1.45	-1.05	0.801666189531586	-0.006201	0.019908	0.0015448
Trial1	2	1	blindfold	counterclockwise	practice	Guided	1	0.5	-0.25	33.77977	0.44834	-1.45	-1.05	0.801666189531586	0.011499	-0.0054838	-0.010045
Trial1	2	1	blindfold	counterclockwise	practice	Guided	1	0.5	-0.25	33.79976	0.44834	-1.45	-1.05	0.801666189531586	0.019138	-0.0012526	0.0031627
Trial1	2	1	blindfold	counterclockwise	practice	Guided	1	0.5	-0.25	33.81975	0.44834	-1.45	-1.05	0.801666189531586	0.014108	0.011442	0.015563
Trial1	2	1	blindfold	counterclockwise	practice	Guided	1	0.5	-0.25	33.83977	0.44834	-1.45	-1.05	0.801666189531586	0.010422	0.015672	-0.0021361
Trial1	2	1	blindfold	counterclockwise	practice	Guided	1	0.5	-0.25	33.85976	0.44834	-1.45	-1.05	0.801666189531586	-0.0062015	0.0072063	0.0015483
Trial1	2	1	blindfold	counterclockwise	practice	Guided	1	0.5	-0.25	33.87975	0.44834	-1.45	-1.05	0.801666189531586	-0.022822	-0.018183	-0.035921
Trial1	2	1	blindfold	counterclockwise	practice	Guided	1	0.5	-0.25	33.89977	0.44834	-1.45	-1.05	0.801666189531586	0.0033245	-0.0054894	-0.014805
Trial1	2	1	blindfold	counterclockwise	practice	Guided	1	0.5	-0.25	33.91975	0.44834	-1.45	-1.05	0.801666189531586	0.0025189	0.01567	-0.020104
Trial1	2	1	blindfold	counterclockwise	practice	Guided	1	0.5	-0.25	33.93977	0.44834	-1.45	-1.05	0.801666189531586	-0.030459	-0.013952	-0.016958
Trial1	2	1	blindfold	counterclockwise	practice	Guided	1	0.5	-0.25	33.95976	0.44834	-1.45	-1.05	0.801666189531586	0.029743	-0.0012546	-0.030079
Trial1	2	1	blindfold	counterclockwise	practice	Guided	1	0.5	-0.25	33.97975	0.44834	-1.45	-1.05	0.801666189531586	0.014653	-0.0054855	0.0068552
Trial1	2	1	blindfold	counterclockwise	practice	Guided	1	0.5	-0.25	33.99977	0.44834	-1.45	-1.05	0.801666189531586	-0.023894	-0.026645	-0.011384
Trial1	2	1	blindfold	counterclockwise	practice	Guided	1	0.5	-0.25	34.01976	0.44834	-1.45	-1.05	0.801666189531586	-0.022547	-0.026644	-0.0079657
Trial1	2	1	blindfold	counterclockwise	practice	Guided	1	0.5	-0.25	34.03975	0.44834	-1.45	-1.05	0.801666189531586	-0.033333	-0.0054849	-0.038333
Trial1	2	1	blindfold	counterclockwise	practice	Guided	1	0.5	-0.25	34.05977	0.44834	-1.45	-1.05	0.801666189531586	-0.013559	0.0029757	-0.01587
Trial1	2	1	blindfold	counterclockwise	practice	Guided	1	0.5	-0.25	34.07976	0.44834	-1.45	-1.05	0.801666189531586	0.011781	-0.0054882	-0.014254
Trial1	2	1	blindfold	counterclockwise	practice	Guided	1	0.5	-0.25	34.09975	0.44834	-1.45	-1.05	0.801666189531586	0.0030674	0.028366	-0.010568
Trial1	2	1	blindfold	counterclockwise	practice	Guided	1	0.5	-0.25	34.11977	0.44834	-1.45	-1.05	0.801666189531586	-0.010677	-0.0097212	0.0055191
Trial1	2	1	blindfold	counterclockwise	practice	Guided	1	0.5	-0.25	34.13976	0.44834	-1.45	-1.05	0.801666189531586	0.0019943	-0.0054924	0.0063285
Trial1	2	1	blindfold	counterclockwise	practice	Guided	1	0.5	-0.25	34.15974	0.44833	-1.45	-1.05	0.801666832956021	-0.026756	-0.0054933	-0.0082247
Trial1	2	1	blindfold	counterclockwise	practice	Guided	1	0.5	-0.25	34.17976	0.44833	-1.45	-1.05	0.801666832956021	-0.018039	-0.0097241	-0.012447
Trial1	2	1	blindfold	counterclockwise	practice	Guided	1	0.5	-0.25	34.19975	0.44833	-1.45	-1.05	0.801666832956021	0.014941	0.011433	-0.0060695
Trial1	2	1	blindfold	counterclockwise	practice	Guided	1	0.5	-0.25	34.21977	0.44833	-1.45	-1.05	0.801666832956021	-0.018305	0.0029703	-0.0076836
Trial1	2	1	blindfold	counterclockwise	practice	Guided	1	0.5	-0.25	34.23976	0.44833	-1.45	-1.05	0.801666832956021	0.0028118	-0.0012604	-0.0063351
Trial1	2	1	blindfold	counterclockwise	practice	Guided	1	0.5	-0.25	34.25975	0.44833	-1.45	-1.05	0.801666832956021	0.00038837	0.024127	0.031677
Trial1	2	1	blindfold	counterclockwise	practice	Guided	1	0.5	-0.25	34.27977	0.44833	-1.45	-1.05	0.801666832956021	0.014137	0.0029685	0.015592
Trial1	2	1	blindfold	counterclockwise	practice	Guided	1	0.5	-0.25	34.29976	0.44833	-1.45	-1.05	0.801666832956021	-0.022796	0.019896	-0.0037223
Trial1	2	1	blindfold	counterclockwise	practice	Guided	1	0.5	-0.25	34.31975	0.44833	-1.45	-1.05	0.801666832956021	-0.0016776	0.028358	-0.002376
Trial1	2	1	blindfold	counterclockwise	practice	Guided	1	0.5	-0.25	34.33977	0.44833	-1.45	-1.05	0.801666832956021	-0.0014088	0.0071971	-0.0065973
Trial1	2	1	blindfold	counterclockwise	practice	Guided	1	0.5	-0.25	34.35976	0.44833	-1.45	-1.05	0.801666832956021	-0.0048248	0.0029636	-0.015312
Trial1	2	1	blindfold	counterclockwise	practice	Guided	1	0.5	-0.25	34.37975	0.44833	-1.45	-1.05	0.801666832956021	0.0073083	-0.013965	-0.010281
Trial1	2	1	blindfold	counterclockwise	practice	Guided	1	0.5	-0.25	34.39977	0.44833	-1.45	-1.05	0.801666832956021	-0.014074	-0.0055027	-0.01585
Trial1	2	1	blindfold	counterclockwise	practice	Guided	1	0.5	-0.25	34.41975	0.44833	-1.45	-1.05	0.801666832956021	0.0073117	0.019885	-0.010279
Trial1	2	1	blindfold	counterclockwise	practice	Guided	1	0.5	-0.25	34.43977	0.44832	-1.45	-1.05	0.801667480346726	-0.0058941	-0.013969	-0.012162
Trial1	2	1	blindfold	counterclockwise	practice	Guided	1	0.5	-0.25	34.45976	0.44832	-1.45	-1.05	0.801667480346726	-0.014069	-0.0055087	-0.0073966
Trial1	2	1	blindfold	counterclockwise	practice	Guided	1	0.5	-0.25	34.47975	0.44832	-1.45	-1.05	0.801667480346726	-0.012991	0.0029541	-0.024287
Trial1	2	1	blindfold	counterclockwise	practice	Guided	1	0.5	-0.25	34.49977	0.44832	-1.45	-1.05	0.801667480346726	-0.0024732	-0.0055096	0.010307
Trial1	2	1	blindfold	counterclockwise	practice	Guided	1	0.5	-0.25	34.51976	0.44832	-1.45	-1.05	0.801667480346726	-0.013527	-0.0055111	-0.01584
Trial1	2	1	blindfold	counterclockwise	practice	Guided	1	0.5	-0.25	34.53975	0.44832	-1.45	-1.05	0.801667480346726	-0.0061539	-0.0055113	0.0015931
Trial1	2	1	blindfold	counterclockwise	practice	Guided	1	0.5	-0.25	34.55977	0.44832	-1.45	-1.05	0.801667480346726	-0.0098348	0.0029511	-0.00712
Trial1	2	1	blindfold	counterclockwise	practice	Guided	1	0.5	-0.25	34.57976	0.44832	-1.45	-1.05	0.801667480346726	-0.01325	-0.001282	-0.020057
Trial1	2	1	blindfold	counterclockwise	practice	Guided	1	0.5	-0.25	34.59975	0.44832	-1.45	-1.05	0.801667480346726	-0.0019241	-0.013977	0.0018667
Trial1	2	1	blindfold	counterclockwise	practice	Guided	1	0.5	-0.25	34.61977	0.44831	-1.45	-1.05	0.801668122097943	-0.014054	0.011414	-0.0073842
Trial1	2	1	blindfold	counterclockwise	practice	Guided	1	0.5	-0.25	34.63976	0.44831	-1.45	-1.05	0.801668122097943	-0.030945	0.032573	0.025058
Trial1	2	1	blindfold	counterclockwise	practice	Guided	1	0.5	-0.25	34.65974	0.44831	-1.45	-1.05	0.801668122097943	0.0049165	-0.01398	0.027752
Trial1	2	1	blindfold	counterclockwise	practice	Guided	1	0.5	-0.25	34.67976	0.44831	-1.45	-1.05	0.801668122097943	-0.0031767	-0.0055159	-0.044848
Trial1	2	1	blindfold	counterclockwise	practice	Guided	1	0.5	-0.25	34.69975	0.44831	-1.45	-1.05	0.801668122097943	-0.026446	0.0071776	-0.012405
Trial1	2	1	blindfold	counterclockwise	practice	Guided	1	0.5	-0.25	34.71977	0.44831	-1.45	-1.05	0.801668122097943	-0.001912	0.028336	0.0018809
Trial1	2	1	blindfold	counterclockwise	practice	Guided	1	0.5	-0.25	34.73976	0.44831	-1.45	-1.05	0.801668122097943	0.0033888	-0.013981	-0.035319
Trial1	2	1	blindfold	counterclockwise	practice	Guided	1	0.5	-0.25	34.75975	0.44831	-1.45	-1.05	0.801668122097943	-0.047289	-0.0097486	-0.017969
Trial1	2	1	blindfold	counterclockwise	practice	Guided	1	0.5	-0.25	34.77977	0.44831	-1.45	-1.05	0.801668122097943	-0.019067	0.0071772	0.01348
Trial1	2	1	blindfold	counterclockwise	practice	Guided	1	0.5	-0.25	34.79976	0.44831	-1.45	-1.05	0.801668122097943	0.028733	0.0071771	-0.013123
Trial1	2	1	blindfold	counterclockwise	practice	Guided	1	0.5	-0.25	34.81975	0.44831	-1.45	-1.05	0.801668122097943	0.022627	-0.0012886	0.016172
Trial1	2	1	blindfold	counterclockwise	practice	Guided	1	0.5	-0.25	34.83977	0.4483	-1.45	-1.05	0.801668769738136	0.0073494	-0.005521	0.0024256
Trial1	2	1	blindfold	counterclockwise	practice	Guided	1	0.5	-0.25	34.85976	0.4483	-1.45	-1.05	0.801668769738136	0.026581	-0.013983	0.020665
Trial1	2	1	blindfold	counterclockwise	practice	Guided	1	0.5	-0.25	34.87975	0.4483	-1.45	-1.05	0.801668769738136	-0.027512	0.011409	0.0045004
Trial1	2	1	blindfold	counterclockwise	practice	Guided	1	0.5	-0.25	34.89977	0.4483	-1.45	-1.05	0.801668769738136	-0.035688	-0.0012863	-0.011585
Trial1	2	1	blindfold	counterclockwise	practice	Guided	1	0.5	-0.25	34.91975	0.4483	-1.45	-1.05	0.801668769738136	0.014724	0.0029443	0.0071924
Trial1	2	1	blindfold	counterclockwise	practice	Guided	1	0.5	-0.25	34.93977	0.4483	-1.45	-1.05	0.801668769738136	-0.012687	0.028335	-0.028476
Trial1	2	1	blindfold	counterclockwise	practice	Guided	1	0.5	-0.25	34.95976	0.4483	-1.45	-1.05	0.801668769738136	-0.019061	0.0071752	0.0050452
Trial1	2	1	blindfold	counterclockwise	practice	Guided	1	0.5	-0.25	34.97975	0.4483	-1.45	-1.05	0.801668769738136	-0.0069293	-0.02245	0.0143
Trial1	2	1	blindfold	counterclockwise	practice	Guided	1	0.5	-0.25	34.99977	0.4483	-1.45	-1.05	0.801668769738136	0.014997	-0.013987	0.0029778
Trial1	2	1	blindfold	counterclockwise	practice	Guided	1	0.5	-0.25	35.01976	0.4483	-1.45	-1.05	0.801668769738136	0.013116	-0.01822	0.032542
Trial1	2	1	blindfold	counterclockwise	practice	Guided	1	0.5	-0.25	35.03975	0.4483	-1.45	-1.05	0.801668769738136	-0.017443	-0.0012903	-0.0057343
Trial1	2	1	blindfold	counterclockwise	practice	Guided	1	0.5	-0.25	35.05977	0.4483	-1.45	-1.05	0.801668769738136	0.032969	0.02833	-0.012832
Trial1	2	1	blindfold	counterclockwise	practice	Guided	1	0.5	-0.25	35.07976	0.4483	-1.45	-1.05	0.801668769738136	-0.013215	-0.0055247	-0.020014
Trial1	2	1	blindfold	counterclockwise	practice	Guided	1	0.5	-0.25	35.09975	0.4483	-1.45	-1.05	0.801668769738136	-0.0066513	-0.0055254	0.010087
Trial1	2	1	blindfold	counterclockwise	practice	Guided	1	0.5	-0.25	35.11977	0.4483	-1.45	-1.05	0.801668769738136	-0.0055732	-0.0055235	-0.0065373
Trial1	2	1	blindfold	counterclockwise	practice	Guided	1	0.5	-0.25	35.13976	0.4483	-1.45	-1.05	0.801668769738136	0.012128	0.019867	-0.018399
Trial1	2	1	blindfold	counterclockwise	practice	Guided	1	0.5	-0.25	35.15974	0.44829	-1.45	-1.05	0.801669413658955	0.0028761	-0.0055265	-0.00042721
Trial1	2	1	blindfold	counterclockwise	practice	Guided	1	0.5	-0.25	35.17976	0.44829	-1.45	-1.05	0.801669413658955	-0.019047	-0.0055272	0.0050621
Trial1	2	1	blindfold	counterclockwise	practice	Guided	1	0.5	-0.25	35.19975	0.44829	-1.45	-1.05	0.801669413658955	-0.014554	-0.0055279	0.0042547
Trial1	2	1	blindfold	counterclockwise	practice	Guided	1	0.5	-0.25	35.21977	0.44829	-1.45	-1.05	0.801669413658955	-0.0061078	-0.0097642	0.015123
Trial1	2	1	blindfold	counterclockwise	practice	Guided	1	0.5	-0.25	35.23976	0.44829	-1.45	-1.05	0.801669413658955	-0.0010748	0.0071628	-0.010754
Trial1	2	1	blindfold	counterclockwise	practice	Guided	1	0.5	-0.25	35.25975	0.44829	-1.45	-1.05	0.801669413658955	-0.00026622	-0.035157	-0.023423
Trial1	2	1	blindfold	counterclockwise	practice	Guided	1	0.5	-0.25	35.27977	0.44829	-1.45	-1.05	0.801669413658955	-0.020658	-0.0013017	0.030407
Trial1	2	1	blindfold	counterclockwise	practice	Guided	1	0.5	-0.25	35.29976	0.44829	-1.45	-1.05	0.801669413658955	-0.014549	-0.0055325	0.001116
Trial1	2	1	blindfold	counterclockwise	practice	Guided	1	0.5	-0.25	35.31975	0.44829	-1.45	-1.05	0.801669413658955	-0.0047568	-0.01823	0.006148
Trial1	2	1	blindfold	counterclockwise	practice	Guided	1	0.5	-0.25	35.33977	0.44829	-1.45	-1.05	0.801669413658955	0.031101	-0.0013042	0.016752
Trial1	2	1	blindfold	counterclockwise	practice	Guided	1	0.5	-0.25	35.35976	0.44829	-1.45	-1.05	0.801669413658955	-0.015084	0.0029252	0.0021972
Trial1	2	1	blindfold	counterclockwise	practice	Guided	1	0.5	-0.25	35.37975	0.44829	-1.45	-1.05	0.801669413658955	-0.0066335	-0.014006	0.010377
Trial1	2	1	blindfold	counterclockwise	practice	Guided	1	0.5	-0.25	35.39977	0.44829	-1.45	-1.05	0.801669413658955	-0.028286	-0.018239	0.017209
Trial1	2	1	blindfold	counterclockwise	practice	Guided	1	0.5	-0.25	35.41975	0.44829	-1.45	-1.05	0.801669413658955	-0.012386	0.0071534	-0.002561
Trial1	2	1	blindfold	counterclockwise	practice	Guided	1	0.5	-0.25	35.43977	0.44829	-1.45	-1.05	0.801669413658955	-0.00079191	-0.0055411	-0.01496
Trial1	2	1	blindfold	counterclockwise	practice	Guided	1	0.5	-0.25	35.45976	0.44828	-1.45	-1.05	0.801670057703592	-0.00079196	0.02408	-0.014958
Trial1	2	1	blindfold	counterclockwise	practice	Guided	1	0.5	-0.25	35.47975	0.44828	-1.45	-1.05	0.801670057703592	-0.024328	-0.0097775	0.021709
Trial1	2	1	blindfold	counterclockwise	practice	Guided	1	0.5	-0.25	35.49977	0.44828	-1.45	-1.05	0.801670057703592	-0.0071624	-0.0055443	0.01856
Trial1	2	1	blindfold	counterclockwise	practice	Guided	1	0.5	-0.25	35.51976	0.44828	-1.45	-1.05	0.801670057703592	0.0028991	0.0029165	-0.01127
Trial1	2	1	blindfold	counterclockwise	practice	Guided	1	0.5	-0.25	35.53975	0.44828	-1.45	-1.05	0.801670057703592	-0.010039	-0.0013152	-0.0028211
Trial1	2	1	blindfold	counterclockwise	practice	Guided	1	0.5	-0.25	35.55977	0.44828	-1.45	-1.05	0.801670057703592	-0.010577	0.011378	-0.0073136
Trial1	2	1	blindfold	counterclockwise	practice	Guided	1	0.5	-0.25	35.57976	0.44828	-1.45	-1.05	0.801670057703592	-0.022438	-0.026711	-0.00066704
Trial1	2	1	blindfold	counterclockwise	practice	Guided	1	0.5	-0.25	35.59975	0.44828	-1.45	-1.05	0.801670057703592	-0.0066217	0.024071	0.010118
Trial1	2	1	blindfold	counterclockwise	practice	Guided	1	0.5	-0.25	35.61977	0.44828	-1.45	-1.05	0.801670057703592	-0.0079645	0.015607	0.031235
Trial1	2	1	blindfold	counterclockwise	practice	Guided	1	0.5	-0.25	35.63976	0.44828	-1.45	-1.05	0.801670057703592	0.0029047	0.0029104	-0.0062343
Trial1	2	1	blindfold	counterclockwise	practice	Guided	1	0.5	-0.25	35.65974	0.44828	-1.45	-1.05	0.801670057703592	0.0065917	0.015606	0.002483
Trial1	2	1	blindfold	counterclockwise	practice	Guided	1	0.5	-0.25	35.67976	0.44828	-1.45	-1.05	0.801670057703592	-0.0026637	-0.0055523	0.018302
Trial1	2	1	blindfold	counterclockwise	practice	Guided	1	0.5	-0.25	35.69975	0.44828	-1.45	-1.05	0.801670057703592	0.011082	-0.0055532	-0.032107
Trial1	2	1	blindfold	counterclockwise	practice	Guided	1	0.5	-0.25	35.71977	0.44828	-1.45	-1.05	0.801670057703592	-0.0041938	0.02407	-0.027882
Trial1	2	1	blindfold	counterclockwise	practice	Guided	1	0.5	-0.25	35.73976	0.44828	-1.45	-1.05	0.801670057703592	0.015578	-0.014017	-0.0054182
Trial1	2	1	blindfold	counterclockwise	practice	Guided	1	0.5	-0.25	35.75975	0.44827	-1.45	-1.05	0.801670703795123	-0.015057	-0.0055517	0.022533
Trial1	2	1	blindfold	counterclockwise	practice	Guided	1	0.5	-0.25	35.77977	0.44827	-1.45	-1.05	0.801670703795123	-0.047765	0.019839	-0.0044215
Trial1	2	1	blindfold	counterclockwise	practice	Guided	1	0.5	-0.25	35.79976	0.44827	-1.45	-1.05	0.801670703795123	-0.019008	0.011376	0.0051023
Trial1	2	1	blindfold	counterclockwise	practice	Guided	1	0.5	-0.25	35.81975	0.44827	-1.45	-1.05	0.801670703795123	0.016932	0.0029105	-0.02653
Trial1	2	1	blindfold	counterclockwise	practice	Guided	1	0.5	-0.25	35.83977	0.44827	-1.45	-1.05	0.801670703795123	0.0010339	0.019838	0.023344
Trial1	2	1	blindfold	counterclockwise	practice	Guided	1	0.5	-0.25	35.85976	0.44827	-1.45	-1.05	0.801670703795123	-0.029788	-0.0055509	-0.025262
Trial1	2	1	blindfold	counterclockwise	practice	Guided	1	0.5	-0.25	35.87975	0.44827	-1.45	-1.05	0.801670703795123	0.030333	-0.018246	0.029455
Trial1	2	1	blindfold	counterclockwise	practice	Guided	1	0.5	-0.25	35.89977	0.44827	-1.45	-1.05	0.801670703795123	-0.013967	0.007144	-0.0072914
Trial1	2	1	blindfold	counterclockwise	practice	Guided	1	0.5	-0.25	35.91975	0.44827	-1.45	-1.05	0.801670703795123	-0.00022036	0.015609	-0.023376
Trial1	2	1	blindfold	counterclockwise	practice	Guided	1	0.5	-0.25	35.93977	0.44827	-1.45	-1.05	0.801670703795123	-0.0065954	-0.0013194	0.010142
Trial1	2	1	blindfold	counterclockwise	practice	Guided	1	0.5	-0.25	35.95976	0.44826	-1.45	-1.05	0.801671348087764	-0.010008	0.032533	-0.0027948
Trial1	2	1	blindfold	counterclockwise	practice	Guided	1	0.5	-0.25	35.97975	0.44826	-1.45	-1.05	0.801671348087764	0.011647	-0.01825	-0.0098956
Trial1	2	1	blindfold	counterclockwise	practice	Guided	1	0.5	-0.25	35.99977	0.44826	-1.45	-1.05	0.801671348087764	-0.025016	0.019834	-0.01124
Trial1	2	1	blindfold	counterclockwise	practice	Guided	1	0.5	-0.25	36.01976	0.44826	-1.45	-1.05	0.801671348087764	0.0032037	0.0071378	0.0014319
Trial1	2	1	blindfold	counterclockwise	practice	Guided	1	0.5	-0.25	36.03975	0.44826	-1.45	-1.05	0.801671348087764	0.0066221	-0.0055592	-0.010697
Trial1	2	1	blindfold	counterclockwise	practice	Guided	1	0.5	-0.25	36.05977	0.44826	-1.45	-1.05	0.801671348087764	0.037261	-0.0055584	-0.012497
Trial1	2	1	blindfold	counterclockwise	practice	Guided	1	0.5	-0.25	36.07976	0.44826	-1.45	-1.05	0.801671348087764	0.011114	-0.0013278	-0.0014417
Trial1	2	1	blindfold	counterclockwise	practice	Guided	1	0.5	-0.25	36.09975	0.44826	-1.45	-1.05	0.801671348087764	0.0087754	0.0029015	-0.031272
Trial1	2	1	blindfold	counterclockwise	practice	Guided	1	0.5	-0.25	36.11977	0.44826	-1.45	-1.05	0.801671348087764	-0.0015535	0.028293	-0.0022457
Trial1	2	1	blindfold	counterclockwise	practice	Guided	1	0.5	-0.25	36.13976	0.44826	-1.45	-1.05	0.801671348087764	0.01004	-0.018259	0.015456
Trial1	2	1	blindfold	counterclockwise	practice	Guided	1	0.5	-0.25	36.15974	0.44826	-1.45	-1.05	0.801671348087764	-0.013955	0.015597	-0.0072706
Trial1	2	1	blindfold	counterclockwise	practice	Guided	1	0.5	-0.25	36.17976	0.44826	-1.45	-1.05	0.801671348087764	-0.017907	0.019827	-0.011762
Trial1	2	1	blindfold	counterclockwise	practice	Guided	1	0.5	-0.25	36.19975	0.44826	-1.45	-1.05	0.801671348087764	-0.011075	-0.0013321	0.014117
Trial1	2	1	blindfold	counterclockwise	practice	Guided	1	0.5	-0.25	36.21977	0.44826	-1.45	-1.05	0.801671348087764	0.013998	0.002898	0.019956
Trial1	2	1	blindfold	counterclockwise	practice	Guided	1	0.5	-0.25	36.23976	0.44826	-1.45	-1.05	0.801671348087764	-0.0010125	0.024054	-0.010683
Trial1	2	1	blindfold	counterclockwise	practice	Guided	1	0.5	-0.25	36.25975	0.44826	-1.45	-1.05	0.801671348087764	-0.00020143	0.007124	-0.02335
Trial1	2	1	blindfold	counterclockwise	practice	Guided	1	0.5	-0.25	36.27977	0.44826	-1.45	-1.05	0.801671348087764	-0.027693	-0.0098032	-0.0019645
Trial1	2	1	blindfold	counterclockwise	practice	Guided	1	0.5	-0.25	36.29976	0.44825	-1.45	-1.05	0.80167199442804	0.0087865	0.028284	-0.031256
Trial1	2	1	blindfold	counterclockwise	practice	Guided	1	0.5	-0.25	36.31975	0.44825	-1.45	-1.05	0.80167199442804	-0.034519	-0.035196	-0.017054
Trial1	2	1	blindfold	counterclockwise	practice	Guided	1	0.5	-0.25	36.33977	0.44825	-1.45	-1.05	0.80167199442804	-0.0049558	0.015586	-0.015169
Trial1	2	1	blindfold	counterclockwise	practice	Guided	1	0.5	-0.25	36.35976	0.44825	-1.45	-1.05	0.80167199442804	-0.02849	0.03251	0.0215
Trial1	2	1	blindfold	counterclockwise	practice	Guided	1	0.5	-0.25	36.37975	0.44825	-1.45	-1.05	0.80167199442804	-0.00099545	0.0071188	-0.031788
Trial1	2	1	blindfold	counterclockwise	practice	Guided	1	0.5	-0.25	36.39977	0.44825	-1.45	-1.05	0.80167199442804	0.0063781	-0.0013463	0.0067605
Trial1	2	1	blindfold	counterclockwise	practice	Guided	1	0.5	-0.25	36.41975	0.44825	-1.45	-1.05	0.80167199442804	-0.0062914	-0.014042	0.0059521
Trial1	2	1	blindfold	counterclockwise	practice	Guided	1	0.5	-0.25	36.43977	0.44825	-1.45	-1.05	0.80167199442804	0.014556	0.024045	0.017548
Trial1	2	1	blindfold	counterclockwise	practice	Guided	1	0.5	-0.25	36.45976	0.44825	-1.45	-1.05	0.80167199442804	-0.035582	0.0071166	-0.00014988
Trial1	2	1	blindfold	counterclockwise	practice	Guided	1	0.5	-0.25	36.47975	0.44824	-1.45	-1.05	0.801672638968685	-0.002332	0.011348	0.021773
Trial1	2	1	blindfold	counterclockwise	practice	Guided	1	0.5	-0.25	36.49977	0.44824	-1.45	-1.05	0.801672638968685	-0.0041317	-0.0055786	-0.027828
Trial1	2	1	blindfold	counterclockwise	practice	Guided	1	0.5	-0.25	36.51976	0.44824	-1.45	-1.05	0.801672638968685	0.023279	-0.014042	0.0078432
Trial1	2	1	blindfold	counterclockwise	practice	Guided	1	0.5	-0.25	36.53975	0.44824	-1.45	-1.05	0.801672638968685	-0.0062824	0.0071164	0.0059584
Trial1	2	1	blindfold	counterclockwise	practice	Guided	1	0.5	-0.25	36.55977	0.44824	-1.45	-1.05	0.801672638968685	0.020135	0.015581	-0.0093164
Trial1	2	1	blindfold	counterclockwise	practice	Guided	1	0.5	-0.25	36.57976	0.44824	-1.45	-1.05	0.801672638968685	-0.025056	0.024045	0.034449
Trial1	2	1	blindfold	counterclockwise	practice	Guided	1	0.5	-0.25	36.59975	0.44824	-1.45	-1.05	0.801672638968685	-0.00070851	-0.0098109	-0.014883
Trial1	2	1	blindfold	counterclockwise	practice	Guided	1	0.5	-0.25	36.61977	0.44824	-1.45	-1.05	0.801672638968685	-0.00097668	0.028273	-0.028361
Trial1	2	1	blindfold	counterclockwise	practice	Guided	1	0.5	-0.25	36.63976	0.44824	-1.45	-1.05	0.801672638968685	0.032541	0.0028814	-0.0042848
Trial1	2	1	blindfold	counterclockwise	practice	Guided	1	0.5	-0.25	36.65974	0.44824	-1.45	-1.05	0.801672638968685	0.022751	0.0071106	0.016295
Trial1	2	1	blindfold	counterclockwise	practice	Guided	1	0.5	-0.25	36.67976	0.44824	-1.45	-1.05	0.801672638968685	0.01062	0.015575	0.0070424
Trial1	2	1	blindfold	counterclockwise	practice	Guided	1	0.5	-0.25	36.69975	0.44824	-1.45	-1.05	0.801672638968685	0.026707	0.011341	0.020789
Trial1	2	1	blindfold	counterclockwise	practice	Guided	1	0.5	-0.25	36.71977	0.44824	-1.45	-1.05	0.801672638968685	0.024906	0.0028761	-0.017488
Trial1	2	1	blindfold	counterclockwise	practice	Guided	1	0.5	-0.25	36.73976	0.44824	-1.45	-1.05	0.801672638968685	0.020682	-0.0013556	-0.017757
Trial1	2	1	blindfold	counterclockwise	practice	Guided	1	0.5	-0.25	36.75975	0.44823	-1.45	-1.05	0.801673287482261	0.0027156	0.019797	-0.0019373
Trial1	2	1	blindfold	counterclockwise	practice	Guided	1	0.5	-0.25	36.77977	0.44823	-1.45	-1.05	0.801673287482261	0.012239	-0.0098274	-0.01829
Trial1	2	1	blindfold	counterclockwise	practice	Guided	1	0.5	-0.25	36.79976	0.44823	-1.45	-1.05	0.801673287482261	-0.0031186	0.024024	0.023138
Trial1	2	1	blindfold	counterclockwise	practice	Guided	1	0.5	-0.25	36.81975	0.44823	-1.45	-1.05	0.801673287482261	0.0021837	-0.0013676	0.0065154
Trial1	2	1	blindfold	counterclockwise	practice	Guided	1	0.5	-0.25	36.83977	0.44823	-1.45	-1.05	0.801673287482261	0.011439	0.024025	-0.0056169
Trial1	2	1	blindfold	counterclockwise	practice	Guided	1	0.5	-0.25	36.85976	0.44823	-1.45	-1.05	0.801673287482261	0.015397	0.01556	-0.0064217
Trial1	2	1	blindfold	counterclockwise	practice	Guided	1	0.5	-0.25	36.87975	0.44823	-1.45	-1.05	0.801673287482261	0.008029	-0.0055976	-0.018552
Trial1	2	1	blindfold	counterclockwise	practice	Guided	1	0.5	-0.25	36.89977	0.44823	-1.45	-1.05	0.801673287482261	0.0029992	0.028255	-0.0061522
Trial1	2	1	blindfold	counterclockwise	practice	Guided	1	0.5	-0.25	36.91975	0.44823	-1.45	-1.05	0.801673287482261	0.013062	0.015558	-0.0056128
Trial1	2	1	blindfold	counterclockwise	practice	Guided	1	0.5	-0.25	36.93977	0.44823	-1.45	-1.05	0.801673287482261	-0.026292	-0.0055993	-0.012256
Trial1	2	1	blindfold	counterclockwise	practice	Guided	1	0.5	-0.25	36.95976	0.44823	-1.45	-1.05	0.801673287482261	-0.0020278	0.0028633	0.0067919
Trial1	2	1	blindfold	counterclockwise	practice	Guided	1	0.5	-0.25	36.97975	0.44823	-1.45	-1.05	0.801673287482261	-0.015235	0.0028627	0.018386
Trial1	2	1	blindfold	counterclockwise	practice	Guided	1	0.5	-0.25	36.99977	0.44822	-1.45	-1.05	0.801673930346351	-0.031049	-0.014065	0.012817
Trial1	2	1	blindfold	counterclockwise	practice	Guided	1	0.5	-0.25	37.01976	0.44822	-1.45	-1.05	0.801673930346351	-0.02763	-0.014065	0.008862
Trial1	2	1	blindfold	counterclockwise	practice	Guided	1	0.5	-0.25	37.03975	0.44822	-1.45	-1.05	0.801673930346351	-0.020986	-0.014065	-0.028879
Trial1	2	1	blindfold	counterclockwise	practice	Guided	1	0.5	-0.25	37.05977	0.44822	-1.45	-1.05	0.801673930346351	-0.0099286	0.0028618	-0.0027294
Trial1	2	1	blindfold	counterclockwise	practice	Guided	1	0.5	-0.25	37.07976	0.44822	-1.45	-1.05	0.801673930346351	0.0038188	0.0028616	-0.018814
Trial1	2	1	blindfold	counterclockwise	practice	Guided	1	0.5	-0.25	37.09975	0.44822	-1.45	-1.05	0.801673930346351	0.013344	0.0070935	-0.035165
Trial1	2	1	blindfold	counterclockwise	practice	Guided	1	0.5	-0.25	37.11977	0.44822	-1.45	-1.05	0.801673930346351	-0.0030919	0.0028614	0.0057233
Trial1	2	1	blindfold	counterclockwise	practice	Guided	1	0.5	-0.25	37.13976	0.44822	-1.45	-1.05	0.801673930346351	-0.0022837	-0.026763	0.010483
Trial1	2	1	blindfold	counterclockwise	practice	Guided	1	0.5	-0.25	37.15974	0.44822	-1.45	-1.05	0.801673930346351	0.015688	-0.0013716	-0.0053326
Trial1	2	1	blindfold	counterclockwise	practice	Guided	1	0.5	-0.25	37.17976	0.44822	-1.45	-1.05	0.801673930346351	-0.028883	-0.018299	-0.037855
Trial1	2	1	blindfold	counterclockwise	practice	Guided	1	0.5	-0.25	37.19975	0.44822	-1.45	-1.05	0.801673930346351	-0.0020104	0.0028599	0.0062623
Trial1	2	1	blindfold	counterclockwise	practice	Guided	1	0.5	-0.25	37.21977	0.44822	-1.45	-1.05	0.801673930346351	0.030969	0.0070905	0.019201
Trial1	2	1	blindfold	counterclockwise	practice	Guided	1	0.5	-0.25	37.23976	0.44821	-1.45	-1.05	0.801674577184112	0.0038294	-0.014068	-0.018808
Trial1	2	1	blindfold	counterclockwise	practice	Guided	1	0.5	-0.25	37.25975	0.44821	-1.45	-1.05	0.801674577184112	0.0027541	0.019788	-0.00191
Trial1	2	1	blindfold	counterclockwise	practice	Guided	1	0.5	-0.25	37.27977	0.44821	-1.45	-1.05	0.801674577184112	-0.0054234	0.0070898	-0.0066707
Trial1	2	1	blindfold	counterclockwise	practice	Guided	1	0.5	-0.25	37.29976	0.44821	-1.45	-1.05	0.801674577184112	0.01623	0.0070914	-0.013771
Trial1	2	1	blindfold	counterclockwise	practice	Guided	1	0.5	-0.25	37.31975	0.44821	-1.45	-1.05	0.801674577184112	-0.036599	-0.0098365	0.016788
Trial1	2	1	blindfold	counterclockwise	practice	Guided	1	0.5	-0.25	37.33977	0.44821	-1.45	-1.05	0.801674577184112	-0.010451	0.03248	0.005733
Trial1	2	1	blindfold	counterclockwise	practice	Guided	1	0.5	-0.25	37.35976	0.44821	-1.45	-1.05	0.801674577184112	0.0080593	-0.0056056	-0.018529
Trial1	2	1	blindfold	counterclockwise	practice	Guided	1	0.5	-0.25	37.37975	0.44821	-1.45	-1.05	0.801674577184112	-0.012517	0.015552	-0.028319
Trial1	2	1	blindfold	counterclockwise	practice	Guided	1	0.5	-0.25	37.39977	0.44821	-1.45	-1.05	0.801674577184112	0.005641	-0.0056073	0.019484
Trial1	2	1	blindfold	counterclockwise	practice	Guided	1	0.5	-0.25	37.41975	0.44821	-1.45	-1.05	0.801674577184112	-0.023653	-0.0098381	0.013378
Trial1	2	1	blindfold	counterclockwise	practice	Guided	1	0.5	-0.25	37.43977	0.44821	-1.45	-1.05	0.801674577184112	0.014895	-0.014069	0.0073552
Trial1	2	1	blindfold	counterclockwise	practice	Guided	1	0.5	-0.25	37.45976	0.44821	-1.45	-1.05	0.801674577184112	-0.0011896	0.011322	-0.022472
Trial1	2	1	blindfold	counterclockwise	practice	Guided	1	0.5	-0.25	37.47975	0.44821	-1.45	-1.05	0.801674577184112	0.0064507	0.0028548	0.0068227
Trial1	2	1	blindfold	counterclockwise	practice	Guided	1	0.5	-0.25	37.49977	0.44821	-1.45	-1.05	0.801674577184112	0.0015031	-0.0056091	-0.048615
Trial1	2	1	blindfold	counterclockwise	practice	Guided	1	0.5	-0.25	37.51976	0.44821	-1.45	-1.05	0.801674577184112	-0.017811	0.0028541	-0.01168
Trial1	2	1	blindfold	counterclockwise	practice	Guided	1	0.5	-0.25	37.53975	0.44821	-1.45	-1.05	0.801674577184112	0.014361	-0.035233	0.015812
Trial1	2	1	blindfold	counterclockwise	practice	Guided	1	0.5	-0.25	37.55977	0.4482	-1.45	-1.05	0.801675224146428	-0.0025283	0.0028527	0.014738
Trial1	2	1	blindfold	counterclockwise	practice	Guided	1	0.5	-0.25	37.57976	0.4482	-1.45	-1.05	0.801675224146428	0.010679	0.040939	0.0071001
Trial1	2	1	blindfold	counterclockwise	practice	Guided	1	0.5	-0.25	37.59975	0.4482	-1.45	-1.05	0.801675224146428	0.030182	0.036705	0.033785
Trial1	2	1	blindfold	counterclockwise	practice	Guided	1	0.5	-0.25	37.61977	0.4482	-1.45	-1.05	0.801675224146428	0.006187	0.0070809	0.003146
Trial1	2	1	blindfold	counterclockwise	practice	Guided	1	0.5	-0.25	37.63976	0.4482	-1.45	-1.05	0.801675224146428	-0.017269	0.011311	-0.020122
Trial1	2	1	blindfold	counterclockwise	practice	Guided	1	0.5	-0.25	37.65974	0.4482	-1.45	-1.05	0.801675224146428	-0.001181	-0.026776	-0.0063745
Trial1	2	1	blindfold	counterclockwise	practice	Guided	1	0.5	-0.25	37.67976	0.4482	-1.45	-1.05	0.801675224146428	0.01176	0.0070771	-0.0077163
Trial1	2	1	blindfold	counterclockwise	practice	Guided	1	0.5	-0.25	37.69975	0.4482	-1.45	-1.05	0.801675224146428	0.0038509	-0.009851	-0.018771
Trial1	2	1	blindfold	counterclockwise	practice	Guided	1	0.5	-0.25	37.71977	0.4482	-1.45	-1.05	0.801675224146428	-0.014116	0.024005	-0.0029507
Trial1	2	1	blindfold	counterclockwise	practice	Guided	1	0.5	-0.25	37.73976	0.4482	-1.45	-1.05	0.801675224146428	0.012571	0.028236	-0.015081
Trial1	2	1	blindfold	counterclockwise	practice	Guided	1	0.5	-0.25	37.75975	0.4482	-1.45	-1.05	0.801675224146428	-0.018067	-0.039475	-0.0074381
Trial1	2	1	blindfold	counterclockwise	practice	Guided	1	0.5	-0.25	37.77977	0.4482	-1.45	-1.05	0.801675224146428	-0.019141	-0.0056213	0.0094546
Trial1	2	1	blindfold	counterclockwise	practice	Guided	1	0.5	-0.25	37.79976	0.4482	-1.45	-1.05	0.801675224146428	-0.014111	0.028232	-0.0029442
Trial1	2	1	blindfold	counterclockwise	practice	Guided	1	0.5	-0.25	37.81975	0.4482	-1.45	-1.05	0.801675224146428	-0.0093479	-0.014087	-0.011121
Trial1	2	1	blindfold	counterclockwise	practice	Guided	1	0.5	-0.25	37.83977	0.4482	-1.45	-1.05	0.801675224146428	0.012577	0.015536	-0.024328
Trial1	2	1	blindfold	counterclockwise	practice	Guided	1	0.5	-0.25	37.85976	0.4482	-1.45	-1.05	0.801675224146428	0.032618	0.011306	-0.0042076
Trial1	2	1	blindfold	counterclockwise	practice	Guided	1	0.5	-0.25	37.87975	0.4482	-1.45	-1.05	0.801675224146428	0.003322	0.036698	-0.010311
Trial1	2	1	blindfold	counterclockwise	practice	Guided	1	0.5	-0.25	37.89977	0.4482	-1.45	-1.05	0.801675224146428	-0.0011702	0.024002	-0.0063536
Trial1	2	1	blindfold	counterclockwise	practice	Guided	1	0.5	-0.25	37.91975	0.4482	-1.45	-1.05	0.801675224146428	0.010424	0.024003	0.007124
Trial1	2	1	blindfold	counterclockwise	practice	Guided	1	0.5	-0.25	37.93977	0.4482	-1.45	-1.05	0.801675224146428	0.032887	-0.0056211	-0.0084223
Trial1	2	1	blindfold	counterclockwise	practice	Guided	1	0.5	-0.25	37.95976	0.4482	-1.45	-1.05	0.801675224146428	0.0038631	0.0070749	-0.014529
Trial1	2	1	blindfold	counterclockwise	practice	Guided	1	0.5	-0.25	37.97975	0.4482	-1.45	-1.05	0.801675224146428	-0.0045825	-0.0098536	-0.019288
Trial1	2	1	blindfold	counterclockwise	practice	Guided	1	0.5	-0.25	37.99977	0.44819	-1.45	-1.05	0.801675869307262	-0.015986	-0.0056226	0.026633
Trial1	2	1	blindfold	counterclockwise	practice	Guided	1	0.5	-0.25	38.01976	0.44819	-1.45	-1.05	0.801675869307262	-0.030459	0.03246	-0.012455
Trial1	2	1	blindfold	counterclockwise	practice	Guided	1	0.5	-0.25	38.03975	0.44819	-1.45	-1.05	0.801675869307262	0.012852	0.015533	-0.026656
Trial1	2	1	blindfold	counterclockwise	practice	Guided	1	0.5	-0.25	38.05977	0.44819	-1.45	-1.05	0.801675869307262	0.020762	0.032455	-0.017668
Trial1	2	1	blindfold	counterclockwise	practice	Guided	1	0.5	-0.25	38.07976	0.44819	-1.45	-1.05	0.801675869307262	0.006209	0.019759	0.01109
Trial1	2	1	blindfold	counterclockwise	practice	Guided	1	0.5	-0.25	38.09975	0.44819	-1.45	-1.05	0.801675869307262	-0.0045746	-0.022561	-0.019817
Trial1	2	1	blindfold	counterclockwise	practice	Guided	1	0.5	-0.25	38.11977	0.44819	-1.45	-1.05	0.801675869307262	0.0067526	-0.0056324	-0.0023852
Trial1	2	1	blindfold	counterclockwise	practice	Guided	1	0.5	-0.25	38.13976	0.44819	-1.45	-1.05	0.801675869307262	-0.013286	-0.014094	-0.015592
Trial1	2	1	blindfold	counterclockwise	practice	Guided	1	0.5	-0.25	38.15974	0.44819	-1.45	-1.05	0.801675869307262	0.0019941	-0.0056289	0.010826
Trial1	2	1	blindfold	counterclockwise	practice	Guided	1	0.5	-0.25	38.17976	0.44819	-1.45	-1.05	0.801675869307262	-0.023882	-0.0013975	0.01766
Trial1	2	1	blindfold	counterclockwise	practice	Guided	1	0.5	-0.25	38.19975	0.44819	-1.45	-1.05	0.801675869307262	0.0019975	-0.026787	0.010829
Trial1	2	1	blindfold	counterclockwise	practice	Guided	1	0.5	-0.25	38.21977	0.44819	-1.45	-1.05	0.801675869307262	-0.0019555	0.011296	0.0063395
Trial1	2	1	blindfold	counterclockwise	practice	Guided	1	0.5	-0.25	38.23976	0.44819	-1.45	-1.05	0.801675869307262	0.008106	-0.03102	-0.018462
Trial1	2	1	blindfold	counterclockwise	practice	Guided	1	0.5	-0.25	38.25975	0.44818	-1.45	-1.05	0.801676516518319	0.0036178	-0.014091	-0.014506
Trial1	2	1	blindfold	counterclockwise	practice	Guided	1	0.5	-0.25	38.27977	0.44818	-1.45	-1.05	0.801676516518319	-0.019111	0.0028337	-0.002911
Trial1	2	1	blindfold	counterclockwise	practice	Guided	1	0.5	-0.25	38.29976	0.44818	-1.45	-1.05	0.801676516518319	-0.0014104	-0.0014	-0.0021039
Trial1	2	1	blindfold	counterclockwise	practice	Guided	1	0.5	-0.25	38.31975	0.44818	-1.45	-1.05	0.801676516518319	-0.0056321	0.011294	-0.0023703
Trial1	2	1	blindfold	counterclockwise	practice	Guided	1	0.5	-0.25	38.33977	0.44818	-1.45	-1.05	0.801676516518319	-0.018032	-0.0098674	-0.007397
Trial1	2	1	blindfold	counterclockwise	practice	Guided	1	0.5	-0.25	38.35976	0.44818	-1.45	-1.05	0.801676516518319	-0.0022119	0.015524	0.010572
Trial1	2	1	blindfold	counterclockwise	practice	Guided	1	0.5	-0.25	38.37975	0.44818	-1.45	-1.05	0.801676516518319	-0.0067012	-0.018331	-0.0073944
Trial1	2	1	blindfold	counterclockwise	practice	Guided	1	0.5	-0.25	38.39977	0.44818	-1.45	-1.05	0.801676516518319	0.011	0.019754	-0.014494
Trial1	2	1	blindfold	counterclockwise	practice	Guided	1	0.5	-0.25	38.41975	0.44818	-1.45	-1.05	0.801676516518319	-0.0064303	0.0028273	0.010309
Trial1	2	1	blindfold	counterclockwise	practice	Guided	1	0.5	-0.25	38.43977	0.44818	-1.45	-1.05	0.801676516518319	-0.025932	0.0028264	-0.016374
Trial1	2	1	blindfold	counterclockwise	practice	Guided	1	0.5	-0.25	38.45976	0.44817	-1.45	-1.05	0.801677161927151	0.020257	-0.0014054	0.010042
Trial1	2	1	blindfold	counterclockwise	practice	Guided	1	0.5	-0.25	38.47975	0.44817	-1.45	-1.05	0.801677161927151	-0.0058885	0.01129	0.0018687
Trial1	2	1	blindfold	counterclockwise	practice	Guided	1	0.5	-0.25	38.49977	0.44817	-1.45	-1.05	0.801677161927151	-0.0056183	0.015523	-0.0023551
Trial1	2	1	blindfold	counterclockwise	practice	Guided	1	0.5	-0.25	38.51976	0.44817	-1.45	-1.05	0.801677161927151	0.016305	-0.0098699	-0.013679
Trial1	2	1	blindfold	counterclockwise	practice	Guided	1	0.5	-0.25	38.53975	0.44817	-1.45	-1.05	0.801677161927151	0.015768	-0.0056391	-0.0052313
Trial1	2	1	blindfold	counterclockwise	practice	Guided	1	0.5	-0.25	38.55977	0.44817	-1.45	-1.05	0.801677161927151	-0.025925	0.019751	-0.016366
Trial1	2	1	blindfold	counterclockwise	practice	Guided	1	0.5	-0.25	38.57976	0.44817	-1.45	-1.05	0.801677161927151	-0.023045	-0.018338	0.0050252
Trial1	2	1	blindfold	counterclockwise	practice	Guided	1	0.5	-0.25	38.59975	0.44817	-1.45	-1.05	0.801677161927151	-0.0048063	-0.0056415	-0.015014
Trial1	2	1	blindfold	counterclockwise	practice	Guided	1	0.5	-0.25	38.61977	0.44817	-1.45	-1.05	0.801677161927151	0.011015	-0.0098737	0.0029565
Trial1	2	1	blindfold	counterclockwise	practice	Guided	1	0.5	-0.25	38.63976	0.44817	-1.45	-1.05	0.801677161927151	-0.018278	0.015515	-0.0031492
Trial1	2	1	blindfold	counterclockwise	practice	Guided	1	0.5	-0.25	38.65974	0.44817	-1.45	-1.05	0.801677161927151	0.017127	0.0070511	-0.026334
Trial1	2	1	blindfold	counterclockwise	practice	Guided	1	0.5	-0.25	38.67976	0.44816	-1.45	-1.05	0.801677809386947	-0.0087486	0.015513	-0.016352
Trial1	2	1	blindfold	counterclockwise	practice	Guided	1	0.5	-0.25	38.69975	0.44816	-1.45	-1.05	0.801677809386947	-0.007213	-0.0014156	-0.0036799
Trial1	2	1	blindfold	counterclockwise	practice	Guided	1	0.5	-0.25	38.71977	0.44816	-1.45	-1.05	0.801677809386947	0.0028486	0.01128	-0.0017971
Trial1	2	1	blindfold	counterclockwise	practice	Guided	1	0.5	-0.25	38.73976	0.44816	-1.45	-1.05	0.801677809386947	-0.011891	0.01128	-0.036657
Trial1	2	1	blindfold	counterclockwise	practice	Guided	1	0.5	-0.25	38.75975	0.44816	-1.45	-1.05	0.801677809386947	-0.013234	0.011279	-0.015538
Trial1	2	1	blindfold	counterclockwise	practice	Guided	1	0.5	-0.25	38.77977	0.44816	-1.45	-1.05	0.801677809386947	-0.010355	0.007049	0.023012
Trial1	2	1	blindfold	counterclockwise	practice	Guided	1	0.5	-0.25	38.79976	0.44816	-1.45	-1.05	0.801677809386947	0.003121	-0.0056464	-0.0060125
Trial1	2	1	blindfold	counterclockwise	practice	Guided	1	0.5	-0.25	38.81975	0.44816	-1.45	-1.05	0.801677809386947	-0.029586	-0.014111	-0.025057
Trial1	2	1	blindfold	counterclockwise	practice	Guided	1	0.5	-0.25	38.83977	0.44816	-1.45	-1.05	0.801677809386947	-0.0053208	0.023974	-0.0065491
Trial1	2	1	blindfold	counterclockwise	practice	Guided	1	0.5	-0.25	38.85976	0.44816	-1.45	-1.05	0.801677809386947	0.019212	-0.0014179	0.007735
Trial1	2	1	blindfold	counterclockwise	practice	Guided	1	0.5	-0.25	38.87975	0.44816	-1.45	-1.05	0.801677809386947	0.014989	0.0070395	0.0074678
Trial1	2	1	blindfold	counterclockwise	practice	Guided	1	0.5	-0.25	38.89977	0.44816	-1.45	-1.05	0.801677809386947	0.015528	0.028198	-0.00097633
Trial1	2	1	blindfold	counterclockwise	practice	Guided	1	0.5	-0.25	38.91975	0.44816	-1.45	-1.05	0.801677809386947	-0.015381	0.01127	0.018257
Trial1	2	1	blindfold	counterclockwise	practice	Guided	1	0.5	-0.25	38.93977	0.44816	-1.45	-1.05	0.801677809386947	0.0068126	-0.018353	0.0027124
Trial1	2	1	blindfold	counterclockwise	practice	Guided	1	0.5	-0.25	38.95976	0.44816	-1.45	-1.05	0.801677809386947	-0.0053155	0.01127	-0.006538
Trial1	2	1	blindfold	counterclockwise	practice	Guided	1	0.5	-0.25	38.97975	0.44815	-1.45	-1.05	0.801678455043778	-0.024359	-0.0014246	0.0024457
Trial1	2	1	blindfold	counterclockwise	practice	Guided	1	0.5	-0.25	38.99977	0.44815	-1.45	-1.05	0.801678455043778	0.0025949	0.0028045	0.0024461
Trial1	2	1	blindfold	counterclockwise	practice	Guided	1	0.5	-0.25	39.01976	0.44815	-1.45	-1.05	0.801678455043778	-0.026967	-0.022586	0.0053252
Trial1	2	1	blindfold	counterclockwise	practice	Guided	1	0.5	-0.25	39.03975	0.44815	-1.45	-1.05	0.801678455043778	-0.018521	-0.035281	0.0011017
Trial1	2	1	blindfold	counterclockwise	practice	Guided	1	0.5	-0.25	39.05977	0.44815	-1.45	-1.05	0.801678455043778	-0.0081899	0.0155	-0.027922
Trial1	2	1	blindfold	counterclockwise	practice	Guided	1	0.5	-0.25	39.07976	0.44815	-1.45	-1.05	0.801678455043778	0.010777	-0.026818	0.0072118
Trial1	2	1	blindfold	counterclockwise	practice	Guided	1	0.5	-0.25	39.09975	0.44815	-1.45	-1.05	0.801678455043778	-0.019055	0.049353	-0.0033848
Trial1	2	1	blindfold	counterclockwise	practice	Guided	1	0.5	-0.25	39.11977	0.44815	-1.45	-1.05	0.801678455043778	-0.018248	0.011265	-0.0031146
Trial1	2	1	blindfold	counterclockwise	practice	Guided	1	0.5	-0.25	39.13976	0.44815	-1.45	-1.05	0.801678455043778	0.0097031	0.0070346	0.024111
Trial1	2	1	blindfold	counterclockwise	practice	Guided	1	0.5	-0.25	39.15974	0.44815	-1.45	-1.05	0.801678455043778	0.015272	0.0070344	0.0032645
Trial1	2	1	blindfold	counterclockwise	practice	Guided	1	0.5	-0.25	39.17976	0.44815	-1.45	-1.05	0.801678455043778	-0.022195	-0.018359	0.0064133
Trial1	2	1	blindfold	counterclockwise	practice	Guided	1	0.5	-0.25	39.19975	0.44815	-1.45	-1.05	0.801678455043778	-1.1149E-06	-0.0098949	-0.023146
Trial1	2	1	blindfold	counterclockwise	practice	Guided	1	0.5	-0.25	39.21977	0.44815	-1.45	-1.05	0.801678455043778	0.023187	0.032423	0.012256
Trial1	2	1	blindfold	counterclockwise	practice	Guided	1	0.5	-0.25	39.23976	0.44815	-1.45	-1.05	0.801678455043778	-0.0097901	0.023959	-0.0025655
Trial1	2	1	blindfold	counterclockwise	practice	Guided	1	0.5	-0.25	39.25975	0.44814	-1.45	-1.05	0.801679100824423	-0.022995	0.032419	0.0050772
Trial1	2	1	blindfold	counterclockwise	practice	Guided	1	0.5	-0.25	39.27977	0.44814	-1.45	-1.05	0.801679100824423	-0.026412	0.0027923	-0.0078594
Trial1	2	1	blindfold	counterclockwise	practice	Guided	1	0.5	-0.25	39.29976	0.44814	-1.45	-1.05	0.801679100824423	0.011327	0.028181	-0.0012118
Trial1	2	1	blindfold	counterclockwise	practice	Guided	1	0.5	-0.25	39.31975	0.44815	-1.45	-1.05	0.801678455043778	-0.00080624	-0.0099051	-0.010465
Trial1	2	1	blindfold	counterclockwise	practice	Guided	1	0.5	-0.25	39.33977	0.44814	-1.45	-1.05	0.801679100824423	0.014206	-0.0014396	0.020174
Trial1	2	1	blindfold	counterclockwise	practice	Guided	1	0.5	-0.25	39.35976	0.44814	-1.45	-1.05	0.801679100824423	-0.0044874	0.036646	-0.019178
Trial1	2	1	blindfold	counterclockwise	practice	Guided	1	0.5	-0.25	39.37975	0.44814	-1.45	-1.05	0.801679100824423	-0.013469	0.023949	-0.014415
Trial1	2	1	blindfold	counterclockwise	practice	Guided	1	0.5	-0.25	39.39977	0.44814	-1.45	-1.05	0.801679100824423	0.011064	0.019716	0.0030172
Trial1	2	1	blindfold	counterclockwise	practice	Guided	1	0.5	-0.25	39.41975	0.44814	-1.45	-1.05	0.801679100824423	-0.010051	-0.0099053	0.0016742
Trial1	2	1	blindfold	counterclockwise	practice	Guided	1	0.5	-0.25	39.43977	0.44814	-1.45	-1.05	0.801679100824423	-0.013465	0.028181	-0.011264
Trial1	2	1	blindfold	counterclockwise	practice	Guided	1	0.5	-0.25	39.45976	0.44814	-1.45	-1.05	0.801679100824423	-0.0047472	-0.018368	-0.0056954
Trial1	2	1	blindfold	counterclockwise	practice	Guided	1	0.5	-0.25	39.47975	0.44814	-1.45	-1.05	0.801679100824423	-0.010044	0.019715	0.0016755
Trial1	2	1	blindfold	counterclockwise	practice	Guided	1	0.5	-0.25	39.49977	0.44814	-1.45	-1.05	0.801679100824423	-0.0052816	0.01125	-0.010185
Trial1	2	1	blindfold	counterclockwise	practice	Guided	1	0.5	-0.25	39.51976	0.44814	-1.45	-1.05	0.801679100824423	-0.0092352	-0.005679	-0.01099
Trial1	2	1	blindfold	counterclockwise	practice	Guided	1	0.5	-0.25	39.53975	0.44813	-1.45	-1.05	0.80167974865714	0.0079294	-0.014144	-0.014138
Trial1	2	1	blindfold	counterclockwise	practice	Guided	1	0.5	-0.25	39.55977	0.44813	-1.45	-1.05	0.80167974865714	0.0084678	-0.0099133	0.00087589
Trial1	2	1	blindfold	counterclockwise	practice	Guided	1	0.5	-0.25	39.57976	0.44813	-1.45	-1.05	0.80167974865714	-0.0026674	0.0070125	0.019115
Trial1	2	1	blindfold	counterclockwise	practice	Guided	1	0.5	-0.25	39.59975	0.44813	-1.45	-1.05	0.80167974865714	-0.039061	-0.0056843	-0.0086446
Trial1	2	1	blindfold	counterclockwise	practice	Guided	1	0.5	-0.25	39.61977	0.44813	-1.45	-1.05	0.80167974865714	0.032734	-0.014148	0.015162
Trial1	2	1	blindfold	counterclockwise	practice	Guided	1	0.5	-0.25	39.63976	0.44813	-1.45	-1.05	0.80167974865714	0.015303	-0.0099156	0.0033
Trial1	2	1	blindfold	counterclockwise	practice	Guided	1	0.5	-0.25	39.65974	0.44813	-1.45	-1.05	0.80167974865714	-0.014796	-0.0014527	0.0098658
Trial1	2	1	blindfold	counterclockwise	practice	Guided	1	0.5	-0.25	39.67976	0.44813	-1.45	-1.05	0.80167974865714	0.0063188	0.019707	0.002768
Trial1	2	1	blindfold	counterclockwise	practice	Guided	1	0.5	-0.25	39.69975	0.44813	-1.45	-1.05	0.80167974865714	-0.018483	0.0027787	0.001157
Trial1	2	1	blindfold	counterclockwise	practice	Guided	1	0.5	-0.25	39.71977	0.44813	-1.45	-1.05	0.80167974865714	0.0020962	-0.0056842	0.01095
Trial1	2	1	blindfold	counterclockwise	practice	Guided	1	0.5	-0.25	39.73976	0.44813	-1.45	-1.05	0.80167974865714	-0.026121	0.019707	-0.012049
Trial1	2	1	blindfold	counterclockwise	practice	Guided	1	0.5	-0.25	39.75975	0.44813	-1.45	-1.05	0.80167974865714	0.036152	0.011242	0.0088807
Trial1	2	1	blindfold	counterclockwise	practice	Guided	1	0.5	-0.25	39.77977	0.44813	-1.45	-1.05	0.80167974865714	-0.0092287	0.0027769	0.010144
Trial1	2	1	blindfold	counterclockwise	practice	Guided	1	0.5	-0.25	39.79976	0.44813	-1.45	-1.05	0.80167974865714	0.0012905	-0.01415	0.023622
Trial1	2	1	blindfold	counterclockwise	practice	Guided	1	0.5	-0.25	39.81975	0.44813	-1.45	-1.05	0.80167974865714	-0.016867	-0.0056879	-0.015193
Trial1	2	1	blindfold	counterclockwise	practice	Guided	1	0.5	-0.25	39.83977	0.44813	-1.45	-1.05	0.80167974865714	-0.043551	0.0027754	0.012218
Trial1	2	1	blindfold	counterclockwise	practice	Guided	1	0.5	-0.25	39.85976	0.44813	-1.45	-1.05	0.80167974865714	0.026713	0.019703	-0.042602
Trial1	2	1	blindfold	counterclockwise	practice	Guided	1	0.5	-0.25	39.87975	0.44813	-1.45	-1.05	0.80167974865714	0.0076712	-0.0056894	-0.0098899
Trial1	2	1	blindfold	counterclockwise	practice	Guided	1	0.5	-0.25	39.89977	0.44813	-1.45	-1.05	0.80167974865714	0.010817	0.015471	0.0072727
Trial1	2	1	blindfold	counterclockwise	practice	Guided	1	0.5	-0.25	39.91975	0.44813	-1.45	-1.05	0.80167974865714	-0.00976	0.0027754	-0.0011736
Trial1	2	1	blindfold	counterclockwise	practice	Guided	1	0.5	-0.25	39.93977	0.44813	-1.45	-1.05	0.80167974865714	-0.018474	0.015471	0.0011674
Trial1	2	1	blindfold	counterclockwise	practice	Guided	1	0.5	-0.25	39.95976	0.44813	-1.45	-1.05	0.80167974865714	0.0029111	0.036629	-0.00171
Trial1	2	1	blindfold	counterclockwise	practice	Guided	1	0.5	-0.25	39.97975	0.44813	-1.45	-1.05	0.80167974865714	0.0082134	-0.0014602	-0.018332
[truncated: 27,879 more rows]
