# Supplementary material for: Assessing kinesthetic proprioceptive function of the upper limb: a novel dynamic movement reproduction task using a robotic arm
Source: PeerJ. 2021 May 3;9:e11301. doi: 10.7717/peerj.11301 (PMC8101453; doi:10.7717/peerj.11301)
Supplement: Supplemental Information 1 [file peerj-09-11301-s001.zip › DMR raw data_Study 1/Session 1/HMData_PP03-1_2019-06-12-18-11-38.txt]

Trial1	3	1	blindfold	clockwise	practice	Guided	1	0.5	0	0	0.45004	-1.45	-0.8	0.801558436438111	-0.029672	-0.011445	0.0035472
Trial1	3	1	blindfold	clockwise	practice	Guided	1	0.5	0	0.008384705	0.45004	-1.45	-0.8	0.801558436438111	-0.0046184	0.013941	0.0094487
Trial1	3	1	blindfold	clockwise	practice	Guided	1	0.5	0	0.02838516	0.45004	-1.45	-0.8	0.801558436438111	0.017054	0.013939	0.0024018
Trial1	3	1	blindfold	clockwise	practice	Guided	1	0.5	0	0.04838371	0.45004	-1.45	-0.8	0.801558436438111	0.015933	-0.015685	-0.022933
Trial1	3	1	blindfold	clockwise	practice	Guided	1	0.5	0	0.06838417	0.45004	-1.45	-0.8	0.801558436438111	0.020715	0.013935	0.011126
Trial1	3	1	blindfold	clockwise	practice	Guided	1	0.5	0	0.08838463	0.45004	-1.45	-0.8	0.801558436438111	0.0012811	-0.024155	-0.015611
Trial1	3	1	blindfold	clockwise	practice	Guided	1	0.5	0	0.1083851	0.45004	-1.45	-0.8	0.801558436438111	-0.0080039	-0.0029991	-0.003502
Trial1	3	1	blindfold	clockwise	practice	Guided	1	0.5	0	0.1283836	0.45004	-1.45	-0.8	0.801558436438111	-0.0082851	-0.019929	-0.0077251
Trial1	3	1	blindfold	clockwise	practice	Guided	1	0.5	0	0.1483841	0.45004	-1.45	-0.8	0.801558436438111	-0.009127	0.0054617	0.0057819
Trial1	3	1	blindfold	clockwise	practice	Guided	1	0.5	0	0.1683846	0.45004	-1.45	-0.8	0.801558436438111	0.0046601	0.013923	-0.0026633
Trial1	3	1	blindfold	clockwise	practice	Guided	1	0.5	0	0.188385	0.45004	-1.45	-0.8	0.801558436438111	0.0041006	0.013922	-0.0088465
Trial1	3	1	blindfold	clockwise	practice	Guided	1	0.5	0	0.2083836	0.45004	-1.45	-0.8	0.801558436438111	0.026891	0.035074	-0.018155
Trial1	3	1	blindfold	clockwise	practice	Guided	1	0.5	0	0.228384	0.45004	-1.45	-0.8	0.801558436438111	0.017885	-0.011478	-0.010271
Trial1	3	1	blindfold	clockwise	practice	Guided	1	0.5	0	0.2483845	0.45004	-1.45	-0.8	0.801558436438111	-0.00096599	0.0054494	0.019288
Trial1	3	1	blindfold	clockwise	practice	Guided	1	0.5	0	0.2683849	0.45004	-1.45	-0.8	0.801558436438111	0.0083196	-0.011479	0.0060596
Trial1	3	1	blindfold	clockwise	practice	Guided	1	0.5	0	0.2883835	0.45004	-1.45	-0.8	0.801558436438111	-0.0040693	0.022374	-0.011951
Trial1	3	1	blindfold	clockwise	practice	Guided	1	0.5	0	0.3083839	0.45005	-1.45	-0.8	0.801557812367948	0.0094336	0.026601	0.00071737
Trial1	3	1	blindfold	clockwise	practice	Guided	1	0.5	0	0.3283844	0.45005	-1.45	-0.8	0.801557812367948	-0.0096965	-0.019951	0.0060599
Trial1	3	1	blindfold	clockwise	practice	Guided	1	0.5	0	0.3483849	0.45005	-1.45	-0.8	0.801557812367948	-0.006057	-0.0072571	-0.020957
Trial1	3	1	blindfold	clockwise	practice	Guided	1	0.5	0	0.3683853	0.45005	-1.45	-0.8	0.801557812367948	-0.006897	0.0054363	-0.020399
Trial1	3	1	blindfold	clockwise	practice	Guided	1	0.5	0	0.3883839	0.45005	-1.45	-0.8	0.801557812367948	0.0091521	0.0012029	-0.0066113
Trial1	3	1	blindfold	clockwise	practice	Guided	1	0.5	0	0.4083843	0.45005	-1.45	-0.8	0.801557812367948	0.030543	0.022359	-0.0068895
Trial1	3	1	blindfold	clockwise	practice	Guided	1	0.5	0	0.4283848	0.45005	-1.45	-0.8	0.801557812367948	-0.010261	0.022355	0.030275
Trial1	3	1	blindfold	clockwise	practice	Guided	1	0.5	0	0.4483852	0.45005	-1.45	-0.8	0.801557812367948	-0.0043598	-0.0030374	-0.002104
Trial1	3	1	blindfold	clockwise	practice	Guided	1	0.5	0	0.4683838	0.45005	-1.45	-0.8	0.801557812367948	-0.013086	-0.0072719	0.010562
Trial1	3	1	blindfold	clockwise	practice	Guided	1	0.5	0	0.4883842	0.45005	-1.45	-0.8	0.801557812367948	-0.021813	0.00542	0.00043503
Trial1	3	1	blindfold	clockwise	practice	Guided	1	0.5	0	0.5083847	0.45005	-1.45	-0.8	0.801557812367948	0.025474	0.013879	0.0029526
Trial1	3	1	blindfold	clockwise	practice	Guided	1	0.5	0	0.5283852	0.45005	-1.45	-0.8	0.801557812367948	0.00013706	0.013876	0.0012737
Trial1	3	1	blindfold	clockwise	practice	Guided	1	0.5	0	0.5483837	0.45005	-1.45	-0.8	0.801557812367948	0.028574	0.030802	0.011677
Trial1	3	1	blindfold	clockwise	practice	Guided	1	0.5	0	0.5683842	0.45005	-1.45	-0.8	0.801557812367948	0.013642	0.0054113	-0.010554
Trial1	3	1	blindfold	clockwise	practice	Guided	1	0.5	0	0.5883846	0.45005	-1.45	-0.8	0.801557812367948	0.015624	0.035032	0.017604
Trial1	3	1	blindfold	clockwise	practice	Guided	1	0.5	0	0.6083851	0.45005	-1.45	-0.8	0.801557812367948	0.0035156	0.0054031	0.014221
Trial1	3	1	blindfold	clockwise	practice	Guided	1	0.5	0	0.6283836	0.45006	-1.45	-0.8	0.801557188422396	-0.0043707	0.02656	0.0052157
Trial1	3	1	blindfold	clockwise	practice	Guided	1	0.5	0	0.6483841	0.45006	-1.45	-0.8	0.801557188422396	0.0054743	0.0011664	0.0091587
Trial1	3	1	blindfold	clockwise	practice	Guided	1	0.5	0	0.6683846	0.45006	-1.45	-0.8	0.801557188422396	0.017582	-0.01153	-0.0060532
Trial1	3	1	blindfold	clockwise	practice	Guided	1	0.5	0	0.688385	0.45006	-1.45	-0.8	0.801557188422396	0.007455	0.013858	0.018722
Trial1	3	1	blindfold	clockwise	practice	Guided	1	0.5	0	0.7083836	0.45006	-1.45	-0.8	0.801557188422396	-0.015365	0.026552	-0.02096
Trial1	3	1	blindfold	clockwise	practice	Guided	1	0.5	0	0.728384	0.45006	-1.45	-0.8	0.801557188422396	0.016177	0.0053911	0.015059
Trial1	3	1	blindfold	clockwise	practice	Guided	1	0.5	0	0.7483845	0.45006	-1.45	-0.8	0.801557188422396	-0.02409	0.013855	-0.0032311
Trial1	3	1	blindfold	clockwise	practice	Guided	1	0.5	0	0.7683849	0.45006	-1.45	-0.8	0.801557188422396	-0.00043477	0.0011596	0.0054948
Trial1	3	1	blindfold	clockwise	practice	Guided	1	0.5	0	0.7883835	0.45006	-1.45	-0.8	0.801557188422396	-0.003818	-0.0073049	-0.0032319
Trial1	3	1	blindfold	clockwise	practice	Guided	1	0.5	0	0.8083839	0.45006	-1.45	-0.8	0.801557188422396	0.02744	-0.015772	0.03701
Trial1	3	1	blindfold	clockwise	practice	Guided	1	0.5	0	0.8283844	0.45006	-1.45	-0.8	0.801557188422396	-0.0046615	0.0011533	-0.016181
Trial1	3	1	blindfold	clockwise	practice	Guided	1	0.5	0	0.8483849	0.45006	-1.45	-0.8	0.801557188422396	-0.0086045	0.0053827	0.010274
Trial1	3	1	blindfold	clockwise	practice	Guided	1	0.5	0	0.8683853	0.45006	-1.45	-0.8	0.801557188422396	-0.020712	0.013844	-0.004353
Trial1	3	1	blindfold	clockwise	practice	Guided	1	0.5	0	0.8883839	0.45006	-1.45	-0.8	0.801557188422396	0.046847	0.026537	0.0004062
Trial1	3	1	blindfold	clockwise	practice	Guided	1	0.5	0	0.9083843	0.45006	-1.45	-0.8	0.801557188422396	0.0082802	0.013841	0.0060499
Trial1	3	1	blindfold	clockwise	practice	Guided	1	0.5	0	0.9283848	0.45006	-1.45	-0.8	0.801557188422396	-0.030563	-0.0030891	0.016198
Trial1	3	1	blindfold	clockwise	practice	Guided	1	0.5	0	0.9483852	0.45006	-1.45	-0.8	0.801557188422396	-0.0027097	0.013837	0.0060522
Trial1	3	1	blindfold	clockwise	practice	Guided	1	0.5	0	0.9683838	0.45007	-1.45	-0.8	0.801556564601454	-0.0027107	-0.011555	-0.020122
Trial1	3	1	blindfold	clockwise	practice	Guided	1	0.5	0	0.9883842	0.45007	-1.45	-0.8	0.801556564601454	0.00095223	0.0096027	0.004933
Trial1	3	1	blindfold	clockwise	practice	Guided	1	0.5	0	1.008385	0.45007	-1.45	-0.8	0.801556564601454	-0.032551	0.022295	-0.017859
Trial1	3	1	blindfold	clockwise	practice	Guided	1	0.5	0	1.028385	0.45007	-1.45	-0.8	0.801556564601454	-0.0086164	0.0095996	0.0049348
Trial1	3	1	blindfold	clockwise	practice	Guided	1	0.5	0	1.048384	0.45007	-1.45	-0.8	0.801556564601454	-0.00017253	0.0095972	0.0054967
Trial1	3	1	blindfold	clockwise	practice	Guided	1	0.5	0	1.068384	0.45007	-1.45	-0.8	0.801556564601454	-0.0061001	0.026525	0.0015527
Trial1	3	1	blindfold	clockwise	practice	Guided	1	0.5	0	1.088385	0.45007	-1.45	-0.8	0.801556564601454	0.01079	0.02229	-0.023502
Trial1	3	1	blindfold	clockwise	practice	Guided	1	0.5	0	1.108385	0.45007	-1.45	-0.8	0.801556564601454	0.022056	0.0053583	-0.0099956
Trial1	3	1	blindfold	clockwise	practice	Guided	1	0.5	0	1.128384	0.45007	-1.45	-0.8	0.801556564601454	-0.0094629	0.0095891	0.0176
Trial1	3	1	blindfold	clockwise	practice	Guided	1	0.5	0	1.148384	0.45007	-1.45	-0.8	0.801556564601454	-0.0091847	-0.011571	0.013377
Trial1	3	1	blindfold	clockwise	practice	Guided	1	0.5	0	1.168385	0.45007	-1.45	-0.8	0.801556564601454	0.033881	-0.015805	0.0035101
Trial1	3	1	blindfold	clockwise	practice	Guided	1	0.5	0	1.188385	0.45007	-1.45	-0.8	0.801556564601454	-0.012287	0.0095849	0.00014999
Trial1	3	1	blindfold	clockwise	practice	Guided	1	0.5	0	1.208384	0.45007	-1.45	-0.8	0.801556564601454	-0.015955	-0.0031168	-0.012517
Trial1	3	1	blindfold	clockwise	practice	Guided	1	0.5	0	1.228384	0.45007	-1.45	-0.8	0.801556564601454	9.7273E-05	0.0095778	0.01956
Trial1	3	1	blindfold	clockwise	practice	Guided	1	0.5	0	1.248384	0.45007	-1.45	-0.8	0.801556564601454	0.0037626	0.001111	0.020982
Trial1	3	1	blindfold	clockwise	practice	Guided	1	0.5	0	1.268385	0.45007	-1.45	-0.8	0.801556564601454	-0.018751	0.00534	0.029706
Trial1	3	1	blindfold	clockwise	practice	Guided	1	0.5	0	1.288383	0.45007	-1.45	-0.8	0.801556564601454	-0.0066653	0.018034	-0.0029541
Trial1	3	1	blindfold	clockwise	practice	Guided	1	0.5	0	1.308384	0.45007	-1.45	-0.8	0.801556564601454	-0.0049632	-0.011595	0.013652
Trial1	3	1	blindfold	clockwise	practice	Guided	1	0.5	0	1.328384	0.45007	-1.44999	-0.8	0.801556564601454	0.0040427	0.018024	0.0057669
Trial1	3	1	blindfold	clockwise	practice	Guided	1	0.5	0	1.348385	0.45007	-1.45	-0.8	0.801556564601454	0.0077067	0.013791	0.0021032
Trial1	3	1	blindfold	clockwise	practice	Guided	1	0.5	0	1.368385	0.45007	-1.45	-0.8	0.801556564601454	0.0046025	0.018021	-0.0026815
Trial1	3	1	blindfold	clockwise	practice	Guided	1	0.5	0	1.388384	0.45007	-1.45	-0.8	0.801556564601454	-0.0086245	0.026482	0.0049237
Trial1	3	1	blindfold	clockwise	practice	Guided	1	0.5	0	1.408384	0.45007	-1.45	-0.8	0.801556564601454	0.0043221	-0.0073759	0.0015413
Trial1	3	1	blindfold	clockwise	practice	Guided	1	0.5	0	1.428385	0.45007	-1.45	-0.8	0.801556564601454	0.021772	-0.0073768	-0.0057857
Trial1	3	1	blindfold	clockwise	practice	Guided	1	0.5	0	1.448385	0.45007	-1.45	-0.8	0.801556564601454	0.0046009	-0.0073793	-0.0026845
Trial1	3	1	blindfold	clockwise	practice	Guided	1	0.5	0	1.468384	0.45007	-1.45	-0.8	0.801556564601454	-0.0046851	0.0095479	0.0094217
Trial1	3	1	blindfold	clockwise	practice	Guided	1	0.5	0	1.488384	0.45007	-1.45	-0.8	0.801556564601454	0.027392	0.0010834	-0.02662
Trial1	3	1	blindfold	clockwise	practice	Guided	1	0.5	0	1.508385	0.45007	-1.45	-0.8	0.801556564601454	-0.033965	0.013772	0.003241
Trial1	3	1	blindfold	clockwise	practice	Guided	1	0.5	0	1.528385	0.45007	-1.45	-0.8	0.801556564601454	-0.0044061	0.026466	0.0051991
Trial1	3	1	blindfold	clockwise	practice	Guided	1	0.5	0	1.548384	0.45007	-1.45	-0.8	0.801556564601454	-0.036227	0.026466	-0.026599
Trial1	3	1	blindfold	clockwise	practice	Guided	1	0.5	0	1.568384	0.45007	-1.45	-0.8	0.801556564601454	-0.0086308	0.026462	0.0049204
Trial1	3	1	blindfold	clockwise	practice	Guided	1	0.5	0	1.588385	0.45008	-1.45	-0.8	0.801555942761177	-0.0007467	-0.011626	0.0023781
Trial1	3	1	blindfold	clockwise	practice	Guided	1	0.5	0	1.608385	0.45008	-1.45	-0.8	0.801555942761177	0.022884	0.0052981	-0.022678
Trial1	3	1	blindfold	clockwise	practice	Guided	1	0.5	0	1.628384	0.45008	-1.45	-0.8	0.801555942761177	0.02008	0.026454	0.019549
Trial1	3	1	blindfold	clockwise	practice	Guided	1	0.5	0	1.648384	0.45008	-1.45	-0.8	0.801555942761177	-0.0077967	0.009522	-0.0085853
Trial1	3	1	blindfold	clockwise	practice	Guided	1	0.5	0	1.668385	0.45008	-1.45	-0.8	0.801555942761177	-0.0069353	0.0052898	0.043206
Trial1	3	1	blindfold	clockwise	practice	Guided	1	0.5	0	1.688385	0.45008	-1.45	-0.8	0.801555942761177	0.0079706	0.0095181	0.010263
Trial1	3	1	blindfold	clockwise	practice	Guided	1	0.5	0	1.708384	0.45008	-1.45	-0.8	0.801555942761177	-0.0049767	0.013748	0.013644
Trial1	3	1	blindfold	clockwise	practice	Guided	1	0.5	0	1.728384	0.45008	-1.45	-0.8	0.801555942761177	-0.0078006	0.026441	-0.0077495
Trial1	3	1	blindfold	clockwise	practice	Guided	1	0.5	0	1.748384	0.45008	-1.45	-0.8	0.801555942761177	0.011351	0.017974	0.023208
Trial1	3	1	blindfold	clockwise	practice	Guided	1	0.5	0	1.768385	0.45008	-1.45	-0.8	0.801555942761177	0.0029048	0.0010478	0.022649
Trial1	3	1	blindfold	clockwise	practice	Guided	1	0.5	0	1.788383	0.45008	-1.45	-0.8	0.801555942761177	0.011907	0.0052781	0.017584
Trial1	3	1	blindfold	clockwise	practice	Guided	1	0.5	0	1.808384	0.45008	-1.45	-0.8	0.801555942761177	0.0068429	-0.0031904	0.027148
Trial1	3	1	blindfold	clockwise	practice	Guided	1	0.5	0	1.828384	0.45008	-1.45	-0.8	0.801555942761177	-0.016534	0.026432	-0.0040895
Trial1	3	1	blindfold	clockwise	practice	Guided	1	0.5	0	1.848385	0.45008	-1.45	-0.8	0.801555942761177	0.016125	-0.011657	0.015042
Trial1	3	1	blindfold	clockwise	practice	Guided	1	0.5	0	1.868385	0.45008	-1.45	-0.8	0.801555942761177	0.0011943	0.034893	-0.015636
Trial1	3	1	blindfold	clockwise	practice	Guided	1	0.5	0	1.888384	0.45009	-1.45	-0.8	0.801555321044771	0.030471	0.0094995	-0.0094549
Trial1	3	1	blindfold	clockwise	practice	Guided	1	0.5	0	1.908384	0.45009	-1.45	-0.8	0.801555321044771	-0.003871	0.013725	-0.0032497
Trial1	3	1	blindfold	clockwise	practice	Guided	1	0.5	0	1.928385	0.45009	-1.45	-0.8	0.801555321044771	0.0079557	0.0010288	0.01336
Trial1	3	1	blindfold	clockwise	practice	Guided	1	0.5	0	1.948385	0.45009	-1.45	-0.8	0.801555321044771	0.0079533	0.0052581	0.010257
Trial1	3	1	blindfold	clockwise	practice	Guided	1	0.5	0	1.968384	0.45009	-1.45	-0.8	0.801555321044771	-0.017103	-0.011671	0.0043544
Trial1	3	1	blindfold	clockwise	practice	Guided	1	0.5	0	1.988384	0.45009	-1.45	-0.8	0.801555321044771	0.0037289	-0.015905	0.0099775
Trial1	3	1	blindfold	clockwise	practice	Guided	1	0.5	0	2.008385	0.45009	-1.45	-0.8	0.801555321044771	0.00034418	0.030639	-0.015637
Trial1	3	1	blindfold	clockwise	practice	Guided	1	0.5	0	2.028385	0.45009	-1.45	-0.8	0.801555321044771	-0.020768	0.030637	-0.0043709
Trial1	3	1	blindfold	clockwise	practice	Guided	1	0.5	0	2.048384	0.45009	-1.45	-0.8	0.801555321044771	0.017794	-0.024379	-0.010297
Trial1	3	1	blindfold	clockwise	practice	Guided	1	0.5	0	2.068384	0.45009	-1.45	-0.8	0.801555321044771	-0.017108	0.0094745	-0.006914
Trial1	3	1	blindfold	clockwise	practice	Guided	1	0.5	0	2.088385	0.45009	-1.45	-0.8	0.801555321044771	-0.017107	-0.0074564	0.0043544
Trial1	3	1	blindfold	clockwise	practice	Guided	1	0.5	0	2.108385	0.45009	-1.45	-0.8	0.801555321044771	0.0026051	0.0052357	0.026867
Trial1	3	1	blindfold	clockwise	practice	Guided	1	0.5	0	2.128384	0.45009	-1.45	-0.8	0.801555321044771	0.0048465	0.0094668	-0.0069146
Trial1	3	1	blindfold	clockwise	practice	Guided	1	0.5	0	2.148384	0.45009	-1.45	-0.8	0.801555321044771	0.00062208	0.0052314	-0.011137
Trial1	3	1	blindfold	clockwise	practice	Guided	1	0.5	0	2.168385	0.45009	-1.45	-0.8	0.801555321044771	-0.011206	0.013694	-0.020704
Trial1	3	1	blindfold	clockwise	practice	Guided	1	0.5	0	2.188385	0.45009	-1.45	-0.8	0.801555321044771	-0.017669	0.013692	0.012795
Trial1	3	1	blindfold	clockwise	practice	Guided	1	0.5	0	2.208384	0.45009	-1.45	-0.8	0.801555321044771	-0.029775	-0.015935	0.0035087
Trial1	3	1	blindfold	clockwise	practice	Guided	1	0.5	0	2.228384	0.45009	-1.45	-0.8	0.801555321044771	0.017792	0.017919	-0.0032561
Trial1	3	1	blindfold	clockwise	practice	Guided	1	0.5	0	2.248384	0.45009	-1.45	-0.8	0.801555321044771	0.0073861	0.039076	0.018697
Trial1	3	1	blindfold	clockwise	practice	Guided	1	0.5	0	2.268385	0.45009	-1.45	-0.8	0.801555321044771	0.015268	0.00098892	0.0277
Trial1	3	1	blindfold	clockwise	practice	Guided	1	0.5	0	2.288383	0.45009	-1.45	-0.8	0.801555321044771	-0.027239	0.017912	0.029121
Trial1	3	1	blindfold	clockwise	practice	Guided	1	0.5	0	2.308384	0.45009	-1.45	-0.8	0.801555321044771	0.0045593	0.017907	0.027977
Trial1	3	1	blindfold	clockwise	practice	Guided	1	0.5	0	2.328384	0.45009	-1.45	-0.8	0.801555321044771	0.016106	-0.0032532	0.01503
Trial1	3	1	blindfold	clockwise	practice	Guided	1	0.5	0	2.348385	0.4501	-1.45	-0.8	0.801554697596921	0.0011742	-0.0032551	-0.015649
Trial1	3	1	blindfold	clockwise	practice	Guided	1	0.5	0	2.368385	0.4501	-1.45	-0.8	0.801554697596921	0.0076582	0.017901	0.014468
Trial1	3	1	blindfold	clockwise	practice	Guided	1	0.5	0	2.388384	0.4501	-1.45	-0.8	0.801554697596921	0.017504	-0.0032601	-0.0072052
Trial1	3	1	blindfold	clockwise	practice	Guided	1	0.5	0	2.408384	0.4501	-1.45	-0.8	0.801554697596921	-0.002771	0.022126	-0.020151
Trial1	3	1	blindfold	clockwise	practice	Guided	1	0.5	0	2.428385	0.4501	-1.45	-0.8	0.801554697596921	0.014397	0.01366	-0.023253
Trial1	3	1	blindfold	clockwise	practice	Guided	1	0.5	0	2.448385	0.4501	-1.45	-0.8	0.801554697596921	-0.046398	-0.015963	-0.0018369
Trial1	3	1	blindfold	clockwise	practice	Guided	1	0.5	0	2.468384	0.4501	-1.45	-0.8	0.801554697596921	-0.021902	0.0051911	0.01251
Trial1	3	1	blindfold	clockwise	practice	Guided	1	0.5	0	2.488384	0.4501	-1.45	-0.8	0.801554697596921	0.025384	0.0094233	0.002923
Trial1	3	1	blindfold	clockwise	practice	Guided	1	0.5	0	2.508385	0.4501	-1.45	-0.8	0.801554697596921	0.029045	-0.0075083	0.0091279
Trial1	3	1	blindfold	clockwise	practice	Guided	1	0.5	0	2.528385	0.4501	-1.45	-0.8	0.801554697596921	0.012434	-0.015973	0.0063074
Trial1	3	1	blindfold	clockwise	practice	Guided	1	0.5	0	2.548384	0.4501	-1.45	-0.8	0.801554697596921	0.016094	0.01788	0.015032
Trial1	3	1	blindfold	clockwise	practice	Guided	1	0.5	0	2.568384	0.4501	-1.45	-0.8	0.801554697596921	0.0017249	0.013646	-0.024091
Trial1	3	1	blindfold	clockwise	practice	Guided	1	0.5	0	2.588385	0.4501	-1.45	-0.8	0.801554697596921	0.011871	0.00094728	0.010528
Trial1	3	1	blindfold	clockwise	practice	Guided	1	0.5	0	2.608385	0.4501	-1.45	-0.8	0.801554697596921	-0.010668	0.017872	-0.029156
Trial1	3	1	blindfold	clockwise	practice	Guided	1	0.5	0	2.628386	0.4501	-1.45	-0.8	0.801554697596921	-0.017969	0.0051747	0.017011
Trial1	3	1	blindfold	clockwise	practice	Guided	1	0.5	0	2.648386	0.4501	-1.45	-0.8	0.801554697596921	0.0051045	0.013637	-0.011146
Trial1	3	1	blindfold	clockwise	practice	Guided	1	0.5	0	2.668383	0.4501	-1.45	-0.8	0.801554697596921	0.043383	0.039026	-0.012847
Trial1	3	1	blindfold	clockwise	practice	Guided	1	0.5	0	2.688383	0.4501	-1.45	-0.8	0.801554697596921	-0.0016449	0.00093792	0.026578
Trial1	3	1	blindfold	clockwise	practice	Guided	1	0.5	0	2.708384	0.45011	-1.45	-0.8	0.801554076128627	0.016083	0.022092	0.015029
Trial1	3	1	blindfold	clockwise	practice	Guided	1	0.5	0	2.728384	0.45011	-1.45	-0.8	0.801554076128627	0.043098	0.030551	-0.0086255
Trial1	3	1	blindfold	clockwise	practice	Guided	1	0.5	0	2.748384	0.45011	-1.45	-0.8	0.801554076128627	-0.010932	0.013623	0.038685
Trial1	3	1	blindfold	clockwise	practice	Guided	1	0.5	0	2.768385	0.45011	-1.45	-0.8	0.801554076128627	0.03071	-0.0033057	-0.013686
Trial1	3	1	blindfold	clockwise	practice	Guided	1	0.5	0	2.788385	0.45011	-1.45	-0.8	0.801554076128627	-0.0095326	0.00092564	0.017572
Trial1	3	1	blindfold	clockwise	practice	Guided	1	0.5	0	2.808386	0.45011	-1.45	-0.8	0.801554076128627	0.025926	-0.024466	-0.023252
Trial1	3	1	blindfold	clockwise	practice	Guided	1	0.5	0	2.828382	0.45011	-1.45	-0.8	0.801554076128627	0.021422	-0.0075401	-0.0015813
Trial1	3	1	blindfold	clockwise	practice	Guided	1	0.5	0	2.848383	0.45011	-1.45	-0.8	0.801554076128627	0.0031118	0.013615	-0.045207
Trial1	3	1	blindfold	clockwise	practice	Guided	1	0.5	0	2.868383	0.45011	-1.45	-0.8	0.801554076128627	-0.017418	0.039002	0.0085682
Trial1	3	1	blindfold	clockwise	practice	Guided	1	0.5	0	2.888384	0.45011	-1.45	-0.8	0.801554076128627	0.014379	0.022071	-0.0063601
Trial1	3	1	blindfold	clockwise	practice	Guided	1	0.5	0	2.908384	0.45011	-1.45	-0.8	0.801554076128627	0.015801	0.013606	0.019255
Trial1	3	1	blindfold	clockwise	practice	Guided	1	0.5	0	2.928385	0.45011	-1.45	-0.8	0.801554076128627	0.00031005	-0.0033234	0.014191
Trial1	3	1	blindfold	clockwise	practice	Guided	1	0.5	0	2.948385	0.45011	-1.45	-0.8	0.801554076128627	0.018879	0.022068	-0.027195
Trial1	3	1	blindfold	clockwise	practice	Guided	1	0.5	0	2.968386	0.45011	-1.45	-0.8	0.801554076128627	-0.0078564	-0.0033257	-0.0077594
Trial1	3	1	blindfold	clockwise	practice	Guided	1	0.5	0	2.988386	0.45011	-1.45	-0.8	0.801554076128627	-0.01236	0.022061	-0.0038155
Trial1	3	1	blindfold	clockwise	practice	Guided	1	0.5	0	3.008383	0.45011	-1.45	-0.8	0.801554076128627	-0.0078599	-0.003331	-0.0077614
Trial1	3	1	blindfold	clockwise	practice	Guided	1	0.5	0	3.028383	0.45011	-1.45	-0.8	0.801554076128627	-0.0067371	0.022061	-0.024651
Trial1	3	1	blindfold	clockwise	practice	Guided	1	0.5	0	3.048384	0.45011	-1.45	-0.8	0.801554076128627	-0.01236	0.0051332	-0.0038197
Trial1	3	1	blindfold	clockwise	practice	Guided	1	0.5	0	3.068384	0.45011	-1.45	-0.8	0.801554076128627	-0.017423	0.017827	0.0085672
Trial1	3	1	blindfold	clockwise	practice	Guided	1	0.5	0	3.088385	0.45011	-1.45	-0.8	0.801554076128627	-0.0084175	-0.020261	0.00068237
Trial1	3	1	blindfold	clockwise	practice	Guided	1	0.5	0	3.108385	0.45011	-1.45	-0.8	0.801554076128627	0.03297	-0.0075685	0.016148
Trial1	3	1	blindfold	clockwise	practice	Guided	1	0.5	0	3.128386	0.45011	-1.45	-0.8	0.801554076128627	-0.01574	0.013588	-0.016768
Trial1	3	1	blindfold	clockwise	practice	Guided	1	0.5	0	3.148386	0.45011	-1.45	-0.8	0.801554076128627	-0.023623	0.00089196	-0.025775
Trial1	3	1	blindfold	clockwise	practice	Guided	1	0.5	0	3.168383	0.45011	-1.45	-0.8	0.801554076128627	-0.021081	-0.011805	-0.00015661
Trial1	3	1	blindfold	clockwise	practice	Guided	1	0.5	0	3.188383	0.45011	-1.45	-0.8	0.801554076128627	0.010459	0.0093535	0.035866
Trial1	3	1	blindfold	clockwise	practice	Guided	1	0.5	0	3.208384	0.45011	-1.45	-0.8	0.801554076128627	-0.0030707	-0.011807	-0.015927
Trial1	3	1	blindfold	clockwise	practice	Guided	1	0.5	0	3.228384	0.45011	-1.45	-0.8	0.801554076128627	-0.0095333	0.017815	0.017573
Trial1	3	1	blindfold	clockwise	practice	Guided	1	0.5	0	3.248384	0.45011	-1.45	-0.8	0.801554076128627	-0.0039104	0.026275	-0.0032629
Trial1	3	1	blindfold	clockwise	practice	Guided	1	0.5	0	3.268385	0.45011	-1.45	-0.8	0.801554076128627	0.034091	-0.016045	-0.00074167
Trial1	3	1	blindfold	clockwise	practice	Guided	1	0.5	0	3.288385	0.45011	-1.45	-0.8	0.801554076128627	-0.019682	-0.016045	-0.021273
Trial1	3	1	blindfold	clockwise	practice	Guided	1	0.5	0	3.308386	0.45011	-1.45	-0.8	0.801554076128627	0.0048125	0.00087846	-0.0069224
Trial1	3	1	blindfold	clockwise	practice	Guided	1	0.5	0	3.328382	0.45011	-1.45	-0.8	0.801554076128627	0.00058953	0.013574	-0.007204
Trial1	3	1	blindfold	clockwise	practice	Guided	1	0.5	0	3.348383	0.45011	-1.45	-0.8	0.801554076128627	0.016918	0.0051092	0.010525
Trial1	3	1	blindfold	clockwise	practice	Guided	1	0.5	0	3.368383	0.45011	-1.45	-0.8	0.801554076128627	-0.003356	-0.032979	-0.011707
Trial1	3	1	blindfold	clockwise	practice	Guided	1	0.5	0	3.388384	0.45011	-1.45	-0.8	0.801554076128627	-0.0036345	0.0093374	-0.0074836
Trial1	3	1	blindfold	clockwise	practice	Guided	1	0.5	0	3.408384	0.45011	-1.45	-0.8	0.801554076128627	0.012689	-0.0075946	-0.0021399
Trial1	3	1	blindfold	clockwise	practice	Guided	1	0.5	0	3.428385	0.45011	-1.45	-0.8	0.801554076128627	0.0081856	0.0093299	0.0060254
Trial1	3	1	blindfold	clockwise	practice	Guided	1	0.5	0	3.448385	0.45011	-1.45	-0.8	0.801554076128627	-0.012648	-0.020295	0.00040008
Trial1	3	1	blindfold	clockwise	practice	Guided	1	0.5	0	3.468386	0.45011	-1.45	-0.8	0.801554076128627	-0.0081458	0.013557	-0.0035436
Trial1	3	1	blindfold	clockwise	practice	Guided	1	0.5	0	3.488386	0.45011	-1.45	-0.8	0.801554076128627	-0.026156	0.043178	0.012227
Trial1	3	1	blindfold	clockwise	practice	Guided	1	0.5	0	3.508383	0.45012	-1.45	-0.8	0.80155345292963	0.02507	0.017783	0.0071399
Trial1	3	1	blindfold	clockwise	practice	Guided	1	0.5	0	3.528383	0.45012	-1.45	-0.8	0.80155345292963	-0.00054684	-0.016072	0.0096812
Trial1	3	1	blindfold	clockwise	practice	Guided	1	0.5	0	3.548384	0.45012	-1.45	-0.8	0.80155345292963	-0.0084342	0.0093141	0.00067692
Trial1	3	1	blindfold	clockwise	practice	Guided	1	0.5	0	3.568384	0.45012	-1.45	-0.8	0.80155345292963	0.017742	-0.0033839	-0.01031
Trial1	3	1	blindfold	clockwise	practice	Guided	1	0.5	0	3.588385	0.45012	-1.45	-0.8	0.80155345292963	0.016341	0.030471	0.010802
Trial1	3	1	blindfold	clockwise	practice	Guided	1	0.5	0	3.608385	0.45012	-1.45	-0.8	0.80155345292963	0.0095765	-0.0076191	-0.015095
Trial1	3	1	blindfold	clockwise	practice	Guided	1	0.5	0	3.628386	0.45012	-1.45	-0.8	0.80155345292963	0.023084	0.0093062	-0.02804
Trial1	3	1	blindfold	clockwise	practice	Guided	1	0.5	0	3.648386	0.45012	-1.45	-0.8	0.80155345292963	0.025905	-0.011854	-0.0055278
Trial1	3	1	blindfold	clockwise	practice	Guided	1	0.5	0	3.668383	0.45012	-1.45	-0.8	0.80155345292963	-0.041094	0.0050714	-0.018453
Trial1	3	1	blindfold	clockwise	practice	Guided	1	0.5	0	3.688383	0.45012	-1.45	-0.8	0.80155345292963	0.0087364	-0.0076245	-0.0024244
Trial1	3	1	blindfold	clockwise	practice	Guided	1	0.5	0	3.708384	0.45012	-1.45	-0.8	0.80155345292963	0.017738	-0.0033956	-0.010309
Trial1	3	1	blindfold	clockwise	practice	Guided	1	0.5	0	3.728384	0.45012	-1.45	-0.8	0.80155345292963	0.00028635	0.026225	-0.0029855
Trial1	3	1	blindfold	clockwise	practice	Guided	1	0.5	0	3.748384	0.45012	-1.45	-0.8	0.80155345292963	0.016896	0.030455	0.002357
Trial1	3	1	blindfold	clockwise	practice	Guided	1	0.5	0	3.768385	0.45012	-1.45	-0.8	0.80155345292963	0.01407	-0.028792	-0.019035
Trial1	3	1	blindfold	clockwise	practice	Guided	1	0.5	0	3.788385	0.45012	-1.45	-0.79999	0.801543518246114	-0.0078835	0.013524	-0.007765
Trial1	3	1	blindfold	clockwise	practice	Guided	1	0.5	0	3.808386	0.45011	-1.45001	-0.7998199	0.801374419191303	-0.08939	-0.231895	0.283871
Trial1	3	1	blindfold	clockwise	practice	Guided	1	0.5	0	3.828382	0.45005	-1.45015	-0.79953	0.801088803198182	-0.407908	-1.25172	1.421762
Trial1	3	1	blindfold	clockwise	practice	Guided	1	0.5	0	3.848383	0.44977	-1.45046	-0.79947	0.801046404593502	-0.828469	-1.37021	1.176194
Trial1	3	1	blindfold	clockwise	practice	Guided	1	0.5	0	3.868383	0.44917	-1.4506	-0.79952	0.801134161737155	-0.974832	-0.896249	0.875172
Trial1	3	1	blindfold	clockwise	practice	Guided	1	0.5	0	3.888384	0.44805	-1.45049	-0.79961	0.801295814449845	-1.035679	-0.676195	0.916846
Trial1	3	1	blindfold	clockwise	practice	Guided	1	0.5	0	3.908384	0.44385	-1.45052	-0.7997	0.801668850637752	-0.905195	-1.310965	0.552909
Trial1	3	1	blindfold	clockwise	practice	Guided	1	0.5	0	3.928385	0.44102	-1.45063	-0.79971	0.801882025680591	-1.012828	-1.408297	0.516661
Trial1	3	1	blindfold	clockwise	practice	Guided	1	0.5	0	3.948385	0.43775	-1.45073	-0.79966	0.802079312525231	-0.950067	-1.844172	0.733249
Trial1	3	1	blindfold	clockwise	practice	Guided	1	0.5	0	3.968386	0.43416	-1.4509	-0.79963	0.802335977843186	-0.900039	-2.195411	0.765759
Trial1	3	1	blindfold	clockwise	practice	Guided	1	0.5	0	3.988386	0.43024	-1.45106	-0.79965	0.802687112686094	-1.061648	-2.254657	0.70184
Trial1	3	1	blindfold	clockwise	practice	Guided	1	0.5	0	4.008383	0.42162	-1.45128	-0.7996399	0.803472125643401	-1.274233	-2.868268	0.728273
Trial1	3	1	blindfold	clockwise	practice	Guided	1	0.5	0	4.028383	0.41697	-1.4514	-0.79963	0.803929162549247	-1.357423	-2.834413	0.711363
Trial1	3	1	blindfold	clockwise	practice	Guided	1	0.5	0	4.048384	0.41163	-1.45143	-0.7996	0.804468411011132	-1.319657	-2.809022	0.820862
Trial1	3	1	blindfold	clockwise	practice	Guided	1	0.5	0	4.068384	0.40593	-1.45143	-0.79958	0.805094596530829	-1.305583	-3.050235	0.86078
Trial1	3	1	blindfold	clockwise	practice	Guided	1	0.5	0	4.088385	0.40008	-1.45152	-0.79954	0.805759384814282	-1.355237	-3.337997	0.854806
Trial1	3	1	blindfold	clockwise	practice	Guided	1	0.5	0	4.108385	0.38758	-1.45174	-0.79948	0.80734538175067	-1.54369	-3.553819	1.071302
Trial1	3	1	blindfold	clockwise	practice	Guided	1	0.5	0	4.128386	0.38064	-1.45179	-0.79942	0.808281599798094	-1.709661	-3.566515	1.182365
Trial1	3	1	blindfold	clockwise	practice	Guided	1	0.5	0	4.148386	0.37343	-1.45179	-0.79939	0.809348114128437	-1.782006	-3.562283	1.214188
Trial1	3	1	blindfold	clockwise	practice	Guided	1	0.5	0	4.168383	0.36543	-1.45178	-0.79939	0.810637703566775	-1.7663	-3.570746	1.18742
Trial1	3	1	blindfold	clockwise	practice	Guided	1	0.5	0	4.188383	0.35715	-1.45179	-0.79936	0.812023705954514	-1.531438	-3.600369	1.201899
Trial1	3	1	blindfold	clockwise	practice	Guided	1	0.5	0	4.208384	0.33949	-1.45186	-0.7993	0.815256999467243	-1.694335	-3.943145	1.422704
Trial1	3	1	blindfold	clockwise	practice	Guided	1	0.5	0	4.228384	0.33063	-1.45197	-0.79923	0.816979048481922	-1.893668	-4.163198	1.601328
Trial1	3	1	blindfold	clockwise	practice	Guided	1	0.5	0	4.248384	0.32074	-1.45206	-0.79923	0.819086504969762	-2.112828	-4.256298	1.632078
Trial1	3	1	blindfold	clockwise	practice	Guided	1	0.5	0	4.268385	0.31017	-1.45211	-0.79915	0.821386716175853	-2.445459	-4.180126	1.743323
Trial1	3	1	blindfold	clockwise	practice	Guided	1	0.5	0	4.288385	0.29937	-1.45209	-0.79909	0.823891484278339	-2.656527	-4.065867	1.80195
Trial1	3	1	blindfold	clockwise	practice	Guided	1	0.5	0	4.308386	0.27343	-1.45196	-0.79906	0.83056055314994	-2.351736	-3.866972	1.87836
Trial1	3	1	blindfold	clockwise	practice	Guided	1	0.5	0	4.328382	0.25885	-1.45192	-0.79905	0.834646196844204	-1.89113	-3.646919	1.812307
Trial1	3	1	blindfold	clockwise	practice	Guided	1	0.5	0	4.348383	0.24469	-1.45184	-0.79905	0.838846917481933	-1.365023	-3.41417	1.916957
Trial1	3	1	blindfold	clockwise	practice	Guided	1	0.5	0	4.368383	0.22876	-1.4517	-0.7991	0.843879145112074	-0.890428	-3.101017	1.759338
Trial1	3	1	blindfold	clockwise	practice	Guided	1	0.5	0	4.388384	0.21537	-1.45159	-0.79917	0.848343653065112	-0.592748	-3.016381	1.693767
Trial1	3	1	blindfold	clockwise	practice	Guided	1	0.5	0	4.408384	0.18837	-1.45149	-0.79917	0.8577796803194	-0.254934	-2.982526	1.65804
Trial1	3	1	blindfold	clockwise	practice	Guided	1	0.5	0	4.428385	0.17587	-1.4515	-0.79917	0.862399543428748	-0.31171	-3.084089	1.674057
Trial1	3	1	blindfold	clockwise	practice	Guided	1	0.5	0	4.448385	0.16488	-1.45153	-0.79917	0.866589940992185	-0.316472	-3.15603	1.632048
Trial1	3	1	blindfold	clockwise	practice	Guided	1	0.5	0	4.468386	0.15401	-1.45156	-0.79919	0.870869570409036	-0.343198	-3.130639	1.614961
Trial1	3	1	blindfold	clockwise	practice	Guided	1	0.5	0	4.488386	0.14424	-1.45157	-0.79926	0.874860996582114	-0.318081	-3.211043	1.539852
Trial1	3	1	blindfold	clockwise	practice	Guided	1	0.5	0	4.508383	0.12679	-1.45164	-0.79928	0.882119207825242	-0.198114	-3.329534	1.445161
Trial1	3	1	blindfold	clockwise	practice	Guided	1	0.5	0	4.528383	0.11925	-1.45166	-0.7993	0.885353645047248	-0.149733	-3.32107	1.403837
Trial1	3	1	blindfold	clockwise	practice	Guided	1	0.5	0	4.548384	0.11299	-1.45167	-0.79932	0.888081738957493	-0.134966	-3.376084	1.349156
Trial1	3	1	blindfold	clockwise	practice	Guided	1	0.5	0	4.568384	0.10706	-1.4517	-0.79935	0.890708876718488	-0.16198	-3.562283	1.247256
Trial1	3	1	blindfold	clockwise	practice	Guided	1	0.5	0	4.588385	0.10252	-1.45176	-0.7994599	0.892819432840258	-0.23682	-3.668078	1.208769
Trial1	3	1	blindfold	clockwise	practice	Guided	1	0.5	0	4.608385	0.095217	-1.4519	-0.79954	0.896165977017376	-0.921405	-3.985463	0.911129
Trial1	3	1	blindfold	clockwise	practice	Guided	1	0.5	0	4.628386	0.092213	-1.45198	-0.79963	0.897607015612248	-1.298848	-4.146271	0.669589
Trial1	3	1	blindfold	clockwise	practice	Guided	1	0.5	0	4.648386	0.089113	-1.45206	-0.79972	0.89909965206979	-1.617996	-4.226675	0.513619
Trial1	3	1	blindfold	clockwise	practice	Guided	1	0.5	0	4.668383	0.08566301	-1.45211	-0.79979	0.900743708575853	-1.840253	-4.230907	0.372383
Trial1	3	1	blindfold	clockwise	practice	Guided	1	0.5	0	4.688383	0.081637	-1.45213	-0.79985	0.9026558622421	-2.042629	-4.324007	0.328461
Trial1	3	1	blindfold	clockwise	practice	Guided	1	0.5	0	4.708384	0.070847	-1.45219	-0.79985	0.907707167297337	-1.991431	-4.404411	0.349315
Trial1	3	1	blindfold	clockwise	practice	Guided	1	0.5	0	4.728384	0.065031	-1.45221	-0.79985	0.910471324734528	-1.990838	-4.51867	0.321464
Trial1	3	1	blindfold	clockwise	practice	Guided	1	0.5	0	4.748384	0.057966	-1.45227	-0.79986	0.913876401136929	-2.366828	-4.852982	0.286771
Trial1	3	1	blindfold	clockwise	practice	Guided	1	0.5	0	4.768385	0.049919	-1.45242	-0.7999	0.917830544001753	-2.877808	-5.149208	0.180553
Trial1	3	1	blindfold	clockwise	practice	Guided	1	0.5	0	4.788385	0.040832	-1.45257	-0.7999	0.9223205823321	-3.385166	-5.36503	0.148498
Trial1	3	1	blindfold	clockwise	practice	Guided	1	0.5	0	4.808386	0.017184	-1.45275	-0.79983	0.934258716556298	-4.489251	-5.57662	0.338215
Trial1	3	1	blindfold	clockwise	practice	Guided	1	0.5	0	4.828382	0.001794	-1.45278	-0.79975	0.942236344587969	-4.699734	-5.559692	0.506458
Trial1	3	1	blindfold	clockwise	practice	Guided	1	0.5	0	4.848383	-0.016802	-1.45279	-0.79968	0.952140956381128	-4.579261	-5.568156	0.62561
Trial1	3	1	blindfold	clockwise	practice	Guided	1	0.5	0	4.868383	-0.037359	-1.4528	-0.79963	0.963412066068027	-4.313975	-5.678183	0.736508
Trial1	3	1	blindfold	clockwise	practice	Guided	1	0.5	0	4.888384	-0.060784	-1.45283	-0.79959	0.976638546386191	-3.951438	-5.792441	0.756817
Trial1	3	1	blindfold	clockwise	practice	Guided	1	0.5	0	4.908384	-0.11139	-1.45288	-0.79956	1.00652567568192	-3.469632	-5.652792	0.875792
Trial1	3	1	blindfold	clockwise	practice	Guided	1	0.5	0	4.928385	-0.13963	-1.45285	-0.79951	1.02388611989311	-3.382759	-5.635865	1.006976
Trial1	3	1	blindfold	clockwise	practice	Guided	1	0.5	0	4.948385	-0.16737	-1.45282	-0.79944	1.04138708520564	-3.235744	-5.627401	1.131485
Trial1	3	1	blindfold	clockwise	practice	Guided	1	0.5	0	4.968386	-0.19786	-1.45281	-0.79938	1.06113946988985	-2.913929	-5.589315	1.242358
Trial1	3	1	blindfold	clockwise	practice	Guided	1	0.5	0	4.988386	-0.22822	-1.4528	-0.7993	1.08128852929843	-2.662336	-5.559692	1.38461
Trial1	3	1	blindfold	clockwise	practice	Guided	1	0.5	0	5.008383	-0.29218	-1.45271	-0.79926	1.12532916745708	-2.21837	-5.335407	1.378352
Trial1	3	1	blindfold	clockwise	practice	Guided	1	0.5	0	5.028383	-0.31062	-1.4527	-0.79911	1.13828009959823	-3.883126	-5.089963	1.165257
Trial1	3	1	blindfold	clockwise	practice	Guided	1	0.5	0	5.048384	-0.30805	-1.45267	-0.79803	1.13569211533394	-8.778723	-5.199989	1.923284
Trial1	3	1	blindfold	clockwise	practice	Guided	1	0.5	0	5.068384	-0.30579	-1.4527	-0.79572	1.1324609591664	-11.81761	-5.830528	3.599295
Trial1	3	1	blindfold	clockwise	practice	Guided	1	0.5	0	5.088385	-0.30564	-1.45281	-0.79022	1.12849608695096	-10.78584	-5.728964	3.460567
Trial1	3	1	blindfold	clockwise	practice	Guided	1	0.5	0	5.108385	-0.30395	-1.45336	-0.78817	1.12585415789509	-4.311772	-7.959123	1.700128
Trial1	3	1	blindfold	clockwise	practice	Guided	1	0.5	0	5.128386	-0.30278	-1.45377	-0.78685	1.12409457620861	-2.911984	-7.485161	1.2016
Trial1	3	1	blindfold	clockwise	practice	Guided	1	0.5	0	5.148386	-0.302	-1.45375	-0.78607	1.12299156432726	-2.650148	-6.626106	1.350284
Trial1	3	1	blindfold	clockwise	practice	Guided	1	0.5	0	5.168383	-0.30173	-1.45343	-0.7853	1.12225982721471	-3.494711	-6.147913	1.887554
Trial1	3	1	blindfold	clockwise	practice	Guided	1	0.5	0	5.188383	-0.30183	-1.45319	-0.78148	1.11966171302983	-4.866514	-6.190231	2.627016
Trial1	3	1	blindfold	clockwise	practice	Guided	1	0.5	0	5.208384	-0.30288	-1.45322	-0.77771	1.11778761534768	-7.782076	-6.837696	3.952289
Trial1	3	1	blindfold	clockwise	practice	Guided	1	0.5	0	5.228384	-0.30364	-1.45341	-0.77193	1.11432183654188	-9.298402	-7.379366	4.983122
Trial1	3	1	blindfold	clockwise	practice	Guided	1	0.5	0	5.248384	-0.30444	-1.45365	-0.76265	1.10849390731281	-10.48401	-7.887182	6.673153
Trial1	3	1	blindfold	clockwise	practice	Guided	1	0.5	0	5.268385	-0.30512	-1.45392	-0.74947	1.0999652151535	-11.10027	-8.301899	8.011839
Trial1	3	1	blindfold	clockwise	practice	Guided	1	0.5	0	5.288385	-0.30548	-1.45413	-0.70748	1.07206623168843	-11.0828	-8.479634	8.719713
Trial1	3	1	blindfold	clockwise	practice	Guided	1	0.5	0	5.308386	-0.30545	-1.45425	-0.68058	1.0544851131443	-10.3378	-8.623516	8.909726
Trial1	3	1	blindfold	clockwise	practice	Guided	1	0.5	0	5.328382	-0.30521	-1.4543	-0.64801	1.0335763712077	-9.719251	-8.767397	9.221604
Trial1	3	1	blindfold	clockwise	practice	Guided	1	0.5	0	5.348383	-0.30487	-1.4543	-0.60938	1.00953438612513	-8.842314	-8.166481	8.899314
Trial1	3	1	blindfold	clockwise	practice	Guided	1	0.5	0	5.368383	-0.30446	-1.45414	-0.56671	0.984030534462528	-8.014214	-7.950659	9.185428
Trial1	3	1	blindfold	clockwise	practice	Guided	1	0.5	0	5.388384	-0.304	-1.45399	-0.46404	0.928304456613256	-7.175279	-7.76446	9.822052
Trial1	3	1	blindfold	clockwise	practice	Guided	1	0.5	0	5.408384	-0.30335	-1.45342	-0.40737	0.900733891227731	-6.256093	-7.05775	7.435512
Trial1	3	1	blindfold	clockwise	practice	Guided	1	0.5	0	5.428385	-0.30311	-1.45336	-0.34636	0.874614718168634	-5.754599	-6.241012	5.747246
Trial1	3	1	blindfold	clockwise	practice	Guided	1	0.5	0	5.448385	-0.30289	-1.45321	-0.28482	0.851912427077596	-5.316938	-6.406052	5.902528
Trial1	3	1	blindfold	clockwise	practice	Guided	1	0.5	0	5.468386	-0.30276	-1.45309	-0.22136	0.832720770084047	-5.472109	-6.181767	5.264616
Trial1	3	1	blindfold	clockwise	practice	Guided	1	0.5	0	5.488386	-0.30275	-1.45311	-0.08936399	0.807708779093271	-5.496289	-6.363734	4.842402
Trial1	3	1	blindfold	clockwise	practice	Guided	1	0.5	0	5.508383	-0.30288	-1.45326	-0.024617	0.803257289814361	-5.947382	-6.693815	2.686425
Trial1	3	1	blindfold	clockwise	practice	Guided	1	0.5	0	5.528383	-0.30303	-1.45332	0.043087	0.804185081503975	-6.111209	-6.596483	2.466524
Trial1	3	1	blindfold	clockwise	practice	Guided	1	0.5	0	5.548384	-0.30316	-1.45325	0.10213	0.809627408472878	-6.549081	-6.54147	2.496838
Trial1	3	1	blindfold	clockwise	practice	Guided	1	0.5	0	5.568384	-0.30321	-1.45322	0.16752	0.820493293308104	-6.413024	-5.805137	1.87655
Trial1	3	1	blindfold	clockwise	practice	Guided	1	0.5	0	5.588385	-0.30314	-1.45313	0.28645	0.852694250276325	-5.910163	-6.07174	2.037597
Trial1	3	1	blindfold	clockwise	practice	Guided	1	0.5	0	5.608385	-0.30266	-1.453	0.34505	0.873683320099514	-4.350611	-5.504679	1.024213
Trial1	3	1	blindfold	clockwise	practice	Guided	1	0.5	0	5.628386	-0.30228	-1.4529	0.40023	0.896569717194478	-3.914759	-6.279098	1.10466
Trial1	3	1	blindfold	clockwise	practice	Guided	1	0.5	0	5.648386	-0.30191	-1.45293	0.45376	0.92138906263673	-3.260117	-5.585083	0.820951
Trial1	3	1	blindfold	clockwise	practice	Guided	1	0.5	0	5.668383	-0.30157	-1.45282	0.50592	0.947876311212283	-2.715991	-6.07174	1.466606
Trial1	3	1	blindfold	clockwise	practice	Guided	1	0.5	0	5.688383	-0.30132	-1.4528	0.60753	1.00558759894574	-2.290319	-5.144976	0.710637
Trial1	3	1	blindfold	clockwise	practice	Guided	1	0.5	0	5.708384	-0.3012	-1.45259	0.65719	1.03625294820463	-2.561194	-4.768346	1.017162
Trial1	3	1	blindfold	clockwise	practice	Guided	1	0.5	0	5.728384	-0.30125	-1.4525	0.70446	1.06689524252543	-2.719008	-5.521606	1.739564
Trial1	3	1	blindfold	clockwise	practice	Guided	1	0.5	0	5.748384	-0.30132	-1.45251	0.75071	1.0980342621263	-2.598623	-4.620233	1.161931
Trial1	3	1	blindfold	clockwise	practice	Guided	1	0.5	0	5.768385	-0.30133	-1.45241	0.79887	1.13151362753752	-2.535752	-5.233844	1.875953
Trial1	3	1	blindfold	clockwise	practice	Guided	1	0.5	0	5.788385	-0.3013	-1.45242	0.81005	1.13941333162961	-2.517429	-4.133576	1.155651
Trial1	3	1	blindfold	clockwise	practice	Guided	1	0.5	0	5.808386	-0.30147	-1.45223	0.8054	1.13623206870204	-4.725262	0.140549	6.988907
Trial1	3	1	blindfold	clockwise	practice	Guided	1	0.5	0	5.828382	-0.30217	-1.45157	0.80407	1.13578397280102	-5.598969	-5.88977	7.802871
Trial1	3	1	blindfold	clockwise	practice	Guided	1	0.5	0	5.848383	-0.30245	-1.45238	0.80321	1.13537321653412	-5.216876	-7.908339	5.368104
Trial1	3	1	blindfold	clockwise	practice	Guided	1	0.5	0	5.868383	-0.30249	-1.45312	0.80304	1.1352811915282	-3.868196	-8.077611	4.61224
Trial1	3	1	blindfold	clockwise	practice	Guided	1	0.5	0	5.888384	-0.30241	-1.45353	0.80304	1.13522465124573	-2.993243	-6.689581	5.592672
Trial1	3	1	blindfold	clockwise	practice	Guided	1	0.5	0	5.908384	-0.30197	-1.45341	0.80307	1.13493494436369	-0.548071	-6.824998	6.106316
Trial1	3	1	blindfold	clockwise	practice	Guided	1	0.5	0	5.928385	-0.30146	-1.45324	0.80321	1.13467372603536	0.674873	-4.484813	6.743401
Trial1	3	1	blindfold	clockwise	practice	Guided	1	0.5	0	5.948385	-0.30074	-1.45269	0.80334	1.13425735066359	1.415619	-4.772575	7.039863
Trial1	3	1	blindfold	clockwise	practice	Guided	1	0.5	0	5.968386	-0.30003	-1.45249	0.80336	1.13377037174873	2.748833	-4.62023	6.874328
Trial1	3	1	blindfold	clockwise	practice	Guided	1	0.5	0	5.988386	-0.29852	-1.45228	0.80278	1.13229411748766	3.815824	-3.811957	6.386321
Trial1	3	1	blindfold	clockwise	practice	Guided	1	0.5	0	6.008383	-0.28798	-1.45192	0.8024	1.12461471654371	6.745085	-2.85557	4.639829
Trial1	3	1	blindfold	clockwise	practice	Guided	1	0.5	0	6.028383	-0.27686	-1.45149	0.8022701	1.11675811993521	7.637346	-1.954196	4.553382
Trial1	3	1	blindfold	clockwise	practice	Guided	1	0.5	0	6.048384	-0.25908	-1.45111	0.80231	1.10449257625773	7.80234	-2.423926	4.734646
Trial1	3	1	blindfold	clockwise	practice	Guided	1	0.5	0	6.068384	-0.23587	-1.45118	0.80237	1.08871589415796	7.796899	-3.219505	4.750212
Trial1	3	1	blindfold	clockwise	practice	Guided	1	0.5	0	6.088385	-0.20716	-1.45154	0.80241	1.06954994205855	7.287917	-3.947374	4.671003
Trial1	3	1	blindfold	clockwise	practice	Guided	1	0.5	0	6.108385	-0.13562	-1.45219	0.8025	1.0237280142383	5.164709	-4.573681	5.030331
Trial1	3	1	blindfold	clockwise	practice	Guided	1	0.5	0	6.128386	-0.094775	-1.45234	0.80259	0.998953466059986	4.410762	-5.039179	5.207093
Trial1	3	1	blindfold	clockwise	practice	Guided	1	0.5	0	6.148386	-0.052117	-1.45249	0.80265	0.974207454893224	3.951964	-5.098424	5.313559
Trial1	3	1	blindfold	clockwise	practice	Guided	1	0.5	0	6.168383	-0.009461801	-1.45258	0.80265	0.950683074594867	3.949789	-5.30155	5.31704
Trial1	3	1	blindfold	clockwise	practice	Guided	1	0.5	0	6.188383	0.03571	-1.45264	0.80251	0.927139440303377	4.20679	-5.18306	5.068218
Trial1	3	1	blindfold	clockwise	practice	Guided	1	0.5	0	6.208384	0.12586	-1.45254	0.80262	0.885539151964725	3.589602	-5.128046	5.273754
Trial1	3	1	blindfold	clockwise	practice	Guided	1	0.5	0	6.228384	0.17308	-1.45254	0.8028	0.866812856218274	3.245388	-5.174596	5.710475
Trial1	3	1	blindfold	clockwise	practice	Guided	1	0.5	0	6.248384	0.2236	-1.45256	0.8029	0.849143863190979	2.833184	-5.060338	5.862877
Trial1	3	1	blindfold	clockwise	practice	Guided	1	0.5	0	6.268385	0.26988	-1.45252	0.80291	0.835236333009132	2.897436	-4.857211	5.899821
Trial1	3	1	blindfold	clockwise	practice	Guided	1	0.5	0	6.288385	0.31776	-1.45243	0.80273	0.823156675366422	3.019485	-4.704866	5.641467
Trial1	3	1	blindfold	clockwise	practice	Guided	1	0.5	0	6.308386	0.4174	-1.45228	0.80264	0.806879026035604	2.895457	-4.374786	5.292325
Trial1	3	1	blindfold	clockwise	practice	Guided	1	0.5	0	6.328382	0.46466	-1.45225	0.80256	0.803337677901787	2.823487	-4.353627	5.129856
Trial1	3	1	blindfold	clockwise	practice	Guided	1	0.5	0	6.348383	0.5149	-1.45224	0.80251	0.802648333991157	2.308421	-4.493276	4.94861
Trial1	3	1	blindfold	clockwise	practice	Guided	1	0.5	0	6.368383	0.56496	-1.45221	0.80252	0.805144779284817	1.992634	-4.366322	5.105727
Trial1	3	1	blindfold	clockwise	practice	Guided	1	0.5	0	6.388384	0.61172	-1.45221	0.8025	0.810239242084088	1.867021	-4.349395	5.008393
Trial1	3	1	blindfold	clockwise	practice	Guided	1	0.5	0	6.408384	0.71067	-1.45222	0.80244	0.829633521692635	1.943382	-4.353627	4.952868
Trial1	3	1	blindfold	clockwise	practice	Guided	1	0.5	0	6.428385	0.75427	-1.45219	0.80237	0.841695240254044	1.861214	-4.302845	4.757366
Trial1	3	1	blindfold	clockwise	practice	Guided	1	0.5	0	6.448385	0.80021	-1.4521	0.80229	0.8566184844547	1.825427	-3.938911	4.636676
Trial1	3	1	blindfold	clockwise	practice	Guided	1	0.5	0	6.468386	0.84706	-1.45198	0.8021801	0.874038612581255	1.545525	-3.845811	4.400738
Trial1	3	1	blindfold	clockwise	practice	Guided	1	0.5	0	6.488386	0.89202	-1.45194	0.80195	0.892638523089864	1.429128	-3.91352	4.11378
Trial1	3	1	blindfold	clockwise	practice	Guided	1	0.5	0	6.508383	0.98022	-1.45194	0.80194	0.934729327944326	1.330909	-4.379018	3.916919
Trial1	3	1	blindfold	clockwise	practice	Guided	1	0.5	0	6.528383	1.02461	-1.45208	0.80186	0.958225031837979	1.285634	-4.023547	3.739162
Trial1	3	1	blindfold	clockwise	practice	Guided	1	0.5	0	6.548384	1.06811	-1.45201	0.8017099	0.98259238938218	1.30847	-3.934679	3.383461
Trial1	3	1	blindfold	clockwise	practice	Guided	1	0.5	0	6.568384	1.10958	-1.45198	0.80149	1.00696278947912	1.437654	-4.158964	2.825336
Trial1	3	1	blindfold	clockwise	practice	Guided	1	0.5	0	6.588385	1.15038	-1.45202	0.80134	1.03205616817014	1.399561	-3.926215	2.701752
Trial1	3	1	blindfold	clockwise	practice	Guided	1	0.5	0	6.608385	1.23115	-1.45203	0.80136	1.08478487975912	0.939485	-3.858506	2.732727
Trial1	3	1	blindfold	clockwise	practice	Guided	1	0.5	0	6.628386	1.27088	-1.45196	0.80133	1.11192880661378	1.249159	-3.642685	2.664297
Trial1	3	1	blindfold	clockwise	practice	Guided	1	0.5	0	6.648386	1.30619	-1.45188	0.80127	1.13665120610885	1.14935	-3.629989	2.10939
Trial1	3	1	blindfold	clockwise	practice	Guided	1	0.5	0	6.668383	1.31163	-1.45185	0.80125	1.14050199738939	7.189087	-3.054464	1.152221
Trial1	3	1	blindfold	clockwise	practice	Guided	1	0.5	0	6.688383	1.30763	-1.45185	0.80023	1.13694068630177	12.12301	-3.541121	1.430542
Trial1	3	1	blindfold	clockwise	practice	Guided	1	0.5	0	6.708384	1.3048	-1.45141	0.79876	1.13389621512136	4.01318	-2.072687	-1.769251
Trial1	3	1	blindfold	clockwise	practice	Guided	1	0.5	0	6.728384	1.30265	-1.45109	0.79691	1.13106697898062	0.933962	-1.323658	-0.730205
Trial1	3	1	blindfold	clockwise	practice	Guided	1	0.5	0	6.748384	1.30087	-1.4507	0.79571	1.12895850317636	1.016149	-0.769292	0.559667
Trial1	3	1	blindfold	clockwise	practice	Guided	1	0.5	0	6.768385	1.3003	-1.45053	0.79536	1.1283074778949	3.450699	-1.966892	0.783979
Trial1	3	1	blindfold	clockwise	practice	Guided	1	0.5	0	6.788385	1.30134	-1.45076	0.79137	1.12623807722011	6.71986	-1.780693	-1.223296
Trial1	3	1	blindfold	clockwise	practice	Guided	1	0.5	0	6.808386	1.30447	-1.45056	0.78482	1.12388368845305	10.36864	0.119403	-5.218986
Trial1	3	1	blindfold	clockwise	practice	Guided	1	0.5	0	6.828382	1.30524	-1.44983	0.77367	1.11668107281903	11.07979	1.896745	-6.508938
Trial1	3	1	blindfold	clockwise	practice	Guided	1	0.5	0	6.848383	1.30556	-1.4491	0.75801	1.1061221032285	11.35928	2.082944	-7.374764
Trial1	3	1	blindfold	clockwise	practice	Guided	1	0.5	0	6.868383	1.30571	-1.44889	0.73649	1.09159790461824	11.42766	2.104103	-8.687987
Trial1	3	1	blindfold	clockwise	practice	Guided	1	0.5	0	6.888384	1.30571	-1.44894	0.67139	1.04877693749557	11.01888	1.634373	-9.455931
Trial1	3	1	blindfold	clockwise	practice	Guided	1	0.5	0	6.908384	1.30498	-1.44911	0.6319	1.02337208023736	8.753279	1.989844	-8.464494
Trial1	3	1	blindfold	clockwise	practice	Guided	1	0.5	0	6.928385	1.30447	-1.44908	0.58578	0.995143365652688	8.076421	1.448174	-8.031036
Trial1	3	1	blindfold	clockwise	practice	Guided	1	0.5	0	6.948385	1.30406	-1.4492	0.53231	0.964295905064029	7.613329	1.080007	-8.320009
Trial1	3	1	blindfold	clockwise	practice	Guided	1	0.5	0	6.968386	1.30378	-1.44948	0.47532	0.933804748577283	7.0514	0.665273	-7.320084
Trial1	3	1	blindfold	clockwise	practice	Guided	1	0.5	0	6.988386	1.30357	-1.44961	0.34708	0.875322407785815	6.847911	0.724518	-6.868429
Trial1	3	1	blindfold	clockwise	practice	Guided	1	0.5	0	7.008383	1.30329	-1.45016	0.27938	0.850486941040037	6.580564	-0.764966	-5.01679
Trial1	3	1	blindfold	clockwise	practice	Guided	1	0.5	0	7.028383	1.30312	-1.45038	0.2075	0.829492506644203	5.23588	-0.701481	-4.800837
Trial1	3	1	blindfold	clockwise	practice	Guided	1	0.5	0	7.048384	1.30284	-1.45056	0.1364	0.81434453178959	4.890735	-1.378569	-3.401869
Trial1	3	1	blindfold	clockwise	practice	Guided	1	0.5	0	7.068384	1.30246	-1.4508	0.06465	0.805059999076721	4.383074	-1.903312	-2.922579
Trial1	3	1	blindfold	clockwise	practice	Guided	1	0.5	0	7.088385	1.3021	-1.45099	-0.082228	0.806303765580173	2.628175	-1.645173	-2.548406
Trial1	3	1	blindfold	clockwise	practice	Guided	1	0.5	0	7.108385	1.30141	-1.45124	-0.14948	0.815231491766567	2.13136	-3.092448	-0.417538
Trial1	3	1	blindfold	clockwise	practice	Guided	1	0.5	0	7.128386	1.3012	-1.45139	-0.21909	0.830615271134155	2.230117	-2.605791	-0.484643
Trial1	3	1	blindfold	clockwise	practice	Guided	1	0.5	0	7.148386	1.30104	-1.45149	-0.28459	0.850092135325881	1.911089	-3.210939	0.292881
Trial1	3	1	blindfold	clockwise	practice	Guided	1	0.5	0	7.168383	1.30096	-1.45155	-0.34803	0.873305161762817	1.996819	-3.672205	0.189963
Trial1	3	1	blindfold	clockwise	practice	Guided	1	0.5	0	7.188383	1.30092	-1.4516	-0.47043	0.928858026933891	1.590965	-3.244793	-0.247838
Trial1	3	1	blindfold	clockwise	practice	Guided	1	0.5	0	7.208384	1.30084	-1.45156	-0.52737	0.95888669898279	1.34135	-2.72005	0.229182
Trial1	3	1	blindfold	clockwise	practice	Guided	1	0.5	0	7.228384	1.30081	-1.45157	-0.58362	0.990913185576692	1.809686	-3.177084	0.63928
Trial1	3	1	blindfold	clockwise	practice	Guided	1	0.5	0	7.248384	1.30082	-1.45158	-0.63603	1.02266649970301	1.799058	-3.092448	0.375216
Trial1	3	1	blindfold	clockwise	practice	Guided	1	0.5	0	7.268385	1.30087	-1.45161	-0.68642	1.05478207286277	1.909252	-3.058594	0.138868
Trial1	3	1	blindfold	clockwise	practice	Guided	1	0.5	0	7.288385	1.30094	-1.45154	-0.78341	1.12037323715811	2.135938	-3.071289	0.193897
Trial1	3	1	blindfold	clockwise	practice	Guided	1	0.5	0	7.308386	1.30112	-1.45142	-0.81451	1.14246218460567	2.673701	-2.813149	-0.514867
Trial1	3	1	blindfold	clockwise	practice	Guided	1	0.5	0	7.328382	1.3012	-1.45137	-0.81184	1.14061627316452	4.355301	3.818081	-16.31122
Trial1	3	1	blindfold	clockwise	practice	Guided	1	0.5	0	7.348383	1.30136	-1.45129	-0.80564	1.13632462278546	4.36031	-3.913421	-5.162492
Trial1	3	1	blindfold	clockwise	practice	Guided	1	0.5	0	7.368383	1.30175	-1.45177	-0.80319	1.13486437009346	4.311248	-3.824553	-6.17118
Trial1	3	1	blindfold	clockwise	practice	Guided	1	0.5	0	7.388384	1.30197	-1.45172	-0.8008	1.13332985920172	2.257072	-0.519518	-3.746682
Trial1	3	1	blindfold	clockwise	practice	Guided	1	0.5	0	7.408384	1.30185	-1.44962	-0.80091	1.13332262932987	4.07605	-1.865233	-1.838403
Trial1	3	1	blindfold	clockwise	practice	Guided	1	0.5	0	7.428385	1.30215	-1.45053	-0.80138	1.13386706030279	5.479768	-3.447926	-3.766778
Trial1	3	1	blindfold	clockwise	practice	Guided	1	0.5	0	7.448385	1.30242	-1.45111	-0.80192	1.13443976033626	5.356641	-1.353185	-4.9347
Trial1	3	1	blindfold	clockwise	practice	Guided	1	0.5	0	7.468386	1.3024	-1.4509	-0.80231	1.13470127035734	3.705957	-0.841137	-5.438097
Trial1	3	1	blindfold	clockwise	practice	Guided	1	0.5	0	7.488386	1.30214	-1.45079	-0.80271	1.13480038524997	2.778603	-1.700193	-5.951968
Trial1	3	1	blindfold	clockwise	practice	Guided	1	0.5	0	7.508383	1.30154	-1.45078	-0.80276	1.13441175270742	1.198929	-1.640948	-5.582438
Trial1	3	1	blindfold	clockwise	practice	Guided	1	0.5	0	7.528383	1.30113	-1.45086	-0.80292	1.1342353669875	0.323561	-2.859706	-6.098934
Trial1	3	1	blindfold	clockwise	practice	Guided	1	0.5	0	7.548384	1.30071	-1.45118	-0.80305	1.13403078144655	-0.603965	-3.562185	-6.504488
Trial1	3	1	blindfold	clockwise	practice	Guided	1	0.5	0	7.568384	1.30029	-1.45148	-0.803	1.13369878175731	-1.867877	-3.62143	-6.043897
Trial1	3	1	blindfold	clockwise	practice	Guided	1	0.5	0	7.588385	1.29933	-1.45172	-0.80266	1.13278042870772	-3.392997	-4.201187	-5.508224
Trial1	3	1	blindfold	clockwise	practice	Guided	1	0.5	0	7.608385	1.29168	-1.45242	-0.80255	1.12731712841999	-5.621909	-5.339541	-5.013836
Trial1	3	1	blindfold	clockwise	practice	Guided	1	0.5	0	7.628386	1.28331	-1.45266	-0.80253	1.12144060446451	-6.060953	-5.682317	-5.113623
Trial1	3	1	blindfold	clockwise	practice	Guided	1	0.5	0	7.648386	1.27105	-1.45286	-0.80253	1.11291169998222	-6.06928	-6.185901	-5.029627
Trial1	3	1	blindfold	clockwise	practice	Guided	1	0.5	0	7.668383	1.25573	-1.45304	-0.80255	1.10236755830501	-6.187959	-6.118192	-5.136428
Trial1	3	1	blindfold	clockwise	practice	Guided	1	0.5	0	7.688383	1.23705	-1.45308	-0.8024501	1.08957279971246	-6.315852	-6.215523	-5.04313
Trial1	3	1	blindfold	clockwise	practice	Guided	1	0.5	0	7.708384	1.18005	-1.45324	-0.80241	1.0518221532566	-6.253953	-6.528677	-4.834401
Trial1	3	1	blindfold	clockwise	practice	Guided	1	0.5	0	7.728384	1.15953	-1.45326	-0.80232	1.03860344174327	-6.033629	-6.359405	-4.633375
Trial1	3	1	blindfold	clockwise	practice	Guided	1	0.5	0	7.748384	1.12236	-1.45317	-0.80221	1.01531906305738	-5.980317	-6.080106	-4.401706
Trial1	3	1	blindfold	clockwise	practice	Guided	1	0.5	0	7.768385	1.09015	-1.45306	-0.80206	0.995779733392737	-5.733578	-6.088569	-4.054708
Trial1	3	1	blindfold	clockwise	practice	Guided	1	0.5	0	7.788385	1.05316	-1.45302	-0.80192	0.974197933608316	-5.449183	-6.058947	-3.823821
Trial1	3	1	blindfold	clockwise	practice	Guided	1	0.5	0	7.808386	0.96861	-1.45305	-0.80183	0.928723134381959	-4.506718	-6.054715	-3.626382
Trial1	3	1	blindfold	clockwise	practice	Guided	1	0.5	0	7.828382	0.92431	-1.45302	-0.8017099	0.907071024899345	-4.214027	-5.978543	-3.400925
Trial1	3	1	blindfold	clockwise	practice	Guided	1	0.5	0	7.848383	0.87725	-1.45299	-0.80162	0.885952687404995	-3.82949	-5.889675	-3.224445
Trial1	3	1	blindfold	clockwise	practice	Guided	1	0.5	0	7.868383	0.83193	-1.45296	-0.80152	0.867532020777491	-3.372134	-5.779648	-3.035405
Trial1	3	1	blindfold	clockwise	practice	Guided	1	0.5	0	7.888384	0.78311	-1.45285	-0.80134	0.849880592187614	-2.879529	-5.335309	-2.87048
Trial1	3	1	blindfold	clockwise	practice	Guided	1	0.5	0	7.908384	0.68631	-1.45256	-0.80127	0.822645147953336	-1.924988	-4.945983	-2.491574
Trial1	3	1	blindfold	clockwise	practice	Guided	1	0.5	0	7.928385	0.63761	-1.45246	-0.80119	0.812921867779597	-1.419884	-4.624367	-2.376931
Trial1	3	1	blindfold	clockwise	practice	Guided	1	0.5	0	7.948385	0.5925	-1.45231	-0.8011	0.806422650223064	-1.037994	-4.188491	-2.143605
Trial1	3	1	blindfold	clockwise	practice	Guided	1	0.5	0	7.968386	0.54563	-1.4521	-0.80104	0.802338561030492	-0.600438	-3.866874	-2.102971
Trial1	3	1	blindfold	clockwise	practice	Guided	1	0.5	0	7.988386	0.50148	-1.45195	-0.80097	0.800971325615558	-0.101846	-3.748384	-2.021432
Trial1	3	1	blindfold	clockwise	practice	Guided	1	0.5	0	8.008383	0.41714	-1.45176	-0.80098	0.805254487279051	0.236424	-3.36329	-1.982573
Trial1	3	1	blindfold	clockwise	practice	Free	1	0.5	0	0	0.44746	-1.4502	-0.79993	0.801653612634932	-0.539109	-0.458648	0.1551
Trial1	3	1	blindfold	clockwise	practice	Free	1	0.5	0	0.01418304	0.44693	-1.45023	-0.79992	0.801678472236819	-0.561325	-0.450061	0.16186
Trial1	3	1	blindfold	clockwise	practice	Free	1	0.5	0	0.0341835	0.44693	-1.45023	-0.79985	0.801608649891682	-0.632544	-0.551608	0.16186
Trial1	3	1	blindfold	clockwise	practice	Free	1	0.5	0	0.05418396	0.44647	-1.45027	-0.79935	0.801140386089916	-0.676696	-0.632012	0.184138
Trial1	3	1	blindfold	clockwise	practice	Free	1	0.5	0	0.07418442	0.44429	-1.45036	-0.79898	0.800919870754935	-0.693588	-0.843602	0.111408
Trial1	3	1	blindfold	clockwise	practice	Free	1	0.5	0	0.09418488	0.44253	-1.45042	-0.79858	0.80064524317846	-0.730459	-1.029801	0.100382
Trial1	3	1	blindfold	clockwise	practice	Free	1	0.5	0	0.1141853	0.44044	-1.45049	-0.79807	0.800289350831431	-0.785467	-0.974788	0.164873
Trial1	3	1	blindfold	clockwise	practice	Free	1	0.5	0	0.1341858	0.43793	-1.45051	-0.79742	0.799832096422592	-0.811663	-1.000179	0.244016
Trial1	3	1	blindfold	clockwise	practice	Free	1	0.5	0	0.1541824	0.43475	-1.45051	-0.79598	0.798649974541932	-1.020188	-1.122901	0.125055
Trial1	3	1	blindfold	clockwise	practice	Free	1	0.5	0	0.1741829	0.42689	-1.45064	-0.79525	0.798603552710058	-1.220908	-1.275246	0.084014
Trial1	3	1	blindfold	clockwise	practice	Free	1	0.5	0	0.1941833	0.42194	-1.45066	-0.79461	0.798434999589059	-1.199313	-1.254087	-0.057847
Trial1	3	1	blindfold	clockwise	practice	Free	1	0.5	0	0.2141838	0.4163	-1.45066	-0.79409	0.798488991812972	-1.261954	-1.381041	-0.073303
Trial1	3	1	blindfold	clockwise	practice	Free	1	0.5	0	0.2341843	0.40975	-1.45067	-0.79377	0.798884157414923	-1.221684	-1.334491	-0.179738
Trial1	3	1	blindfold	clockwise	practice	Free	1	0.5	0	0.2541847	0.40271	-1.45067	-0.7938499	0.799789398021056	-1.117256	-1.321795	-0.1553
Trial1	3	1	blindfold	clockwise	practice	Free	1	0.5	0	0.2741852	0.38666	-1.45069	-0.7944601	0.802504046263323	-1.039768	-1.486836	-0.482846
Trial1	3	1	blindfold	clockwise	practice	Free	1	0.5	0	0.2941856	0.37804	-1.45074	-0.79556	0.804853996122	-1.067037	-1.592631	-0.614246
Trial1	3	1	blindfold	clockwise	practice	Free	1	0.5	0	0.3141861	0.36874	-1.45078	-0.79719	0.807923945998204	-1.073661	-1.609558	-0.663879
Trial1	3	1	blindfold	clockwise	practice	Free	1	0.5	0	0.3341827	0.35957	-1.45081	-0.79918	0.811424182460764	-1.232245	-1.647644	-0.564541
Trial1	3	1	blindfold	clockwise	practice	Free	1	0.5	0	0.3541832	0.34926	-1.45082	-0.8038599	0.817871239664496	-1.387054	-1.647644	-0.366811
Trial1	3	1	blindfold	clockwise	practice	Free	1	0.5	0	0.3741837	0.32691	-1.45085	-0.80643	0.824796622225393	-1.804773	-1.888857	-0.334708
Trial1	3	1	blindfold	clockwise	practice	Free	1	0.5	0	0.3941841	0.31388	-1.45092	-0.80643	0.827629126998392	-1.964571	-2.045433	-0.372053
Trial1	3	1	blindfold	clockwise	practice	Free	1	0.5	0	0.4141846	0.29972	-1.45102	-0.81213	0.836461103667444	-2.062748	-2.261255	-0.274698
Trial1	3	1	blindfold	clockwise	practice	Free	1	0.5	0	0.434185	0.28485	-1.45113	-0.81477	0.842697838847664	-2.22884	-2.472845	0.058225
Trial1	3	1	blindfold	clockwise	practice	Free	1	0.5	0	0.4541855	0.26878	-1.45122	-0.81765	0.849714214908151	-2.474431	-2.620958	0.516236
Trial1	3	1	blindfold	clockwise	practice	Free	1	0.5	0	0.4741859	0.23244	-1.45134	-0.81678	0.859487041770396	-2.86998	-2.798694	1.87193
Trial1	3	1	blindfold	clockwise	practice	Free	1	0.5	0	0.4941826	0.21121	-1.4514	-0.81406	0.863766922365207	-3.147181	-2.896025	2.161516
Trial1	3	1	blindfold	clockwise	practice	Free	1	0.5	0	0.514183	0.18881	-1.45146	-0.80939	0.867151312216099	-3.1797	-3.082224	2.082546
Trial1	3	1	blindfold	clockwise	practice	Free	1	0.5	0	0.5341835	0.16387	-1.45156	-0.80268	0.870217547349283	-3.281309	-3.467318	2.639143
Trial1	3	1	blindfold	clockwise	practice	Free	1	0.5	0	0.554184	0.13788	-1.4517	-0.77993	0.859896327561964	-3.199582	-3.441927	3.46859
Trial1	3	1	blindfold	clockwise	practice	Free	1	0.5	0	0.5741844	0.080242	-1.45172	-0.76337	0.871166225032304	-2.671834	-3.382682	4.716455
Trial1	3	1	blindfold	clockwise	practice	Free	1	0.5	0	0.5941849	0.049906	-1.45167	-0.74228	0.868080766003102	-2.228026	-3.243033	4.997004
Trial1	3	1	blindfold	clockwise	practice	Free	1	0.5	0	0.6141853	0.017778	-1.4516	-0.71846	0.865287734019489	-1.656743	-3.133006	5.422271
Trial1	3	1	blindfold	clockwise	practice	Free	1	0.5	0	0.6341858	-0.012815	-1.4516	-0.68875	0.858694256229943	-0.982607	-3.522331	5.747846
Trial1	3	1	blindfold	clockwise	practice	Free	1	0.5	0	0.6541824	-0.045061	-1.45171	-0.61674	0.823079404788082	-0.051142	-3.632358	5.94681
Trial1	3	1	blindfold	clockwise	practice	Free	1	0.5	0	0.6741829	-0.1049	-1.45159	-0.57495	0.834548716846769	1.586569	-2.989125	5.882355
Trial1	3	1	blindfold	clockwise	practice	Free	1	0.5	0	0.6941833	-0.13118	-1.45148	-0.52784	0.822802091293632	2.543911	-2.938343	5.83349
Trial1	3	1	blindfold	clockwise	practice	Free	1	0.5	0	0.7141838	-0.15508	-1.45137	-0.48014	0.81219715234442	3.362412	-2.058129	5.257101
Trial1	3	1	blindfold	clockwise	practice	Free	1	0.5	0	0.7341843	-0.17398	-1.45115	-0.42625	0.797457261207004	4.482958	-2.163924	4.864305
Trial1	3	1	blindfold	clockwise	practice	Free	1	0.5	0	0.7541847	-0.1896	-1.45108	-0.31327	0.757420794919582	4.836051	-1.846539	4.043968
Trial1	3	1	blindfold	clockwise	practice	Free	1	0.5	0	0.7741852	-0.20557	-1.4508	-0.25583	0.750518500943999	5.31519	-1.381041	2.291234
Trial1	3	1	blindfold	clockwise	practice	Free	1	0.5	0	0.7941856	-0.20608	-1.4508	-0.19659	0.732936967000611	5.327679	-2.4136	1.783345
Trial1	3	1	blindfold	clockwise	practice	Free	1	0.5	0	0.8141861	-0.20155	-1.45097	-0.13842	0.715075162351927	4.790861	-2.451686	0.42577
Trial1	3	1	blindfold	clockwise	practice	Free	1	0.5	0	0.8341827	-0.19299	-1.45117	-0.085324	0.698222982120349	3.602877	-3.022979	-0.095118
Trial1	3	1	blindfold	clockwise	practice	Free	1	0.5	0	0.8541832	-0.18142	-1.45142	0.01808	0.681659812973818	2.813864	-3.196483	-0.986291
Trial1	3	1	blindfold	clockwise	practice	Free	1	0.5	0	0.8741837	-0.15264	-1.45193	0.064272	0.655797117821853	0.97436	-4.326373	-1.813816
Trial1	3	1	blindfold	clockwise	practice	Free	1	0.5	0	0.8941841	-0.13759	-1.45218	0.10683	0.646477891989115	0.106926	-4.664917	-2.195122
Trial1	3	1	blindfold	clockwise	practice	Free	1	0.5	0	0.9141846	-0.12303	-1.45234	0.14662	0.6400498538819	-0.50829	-4.897666	-2.538641
Trial1	3	1	blindfold	clockwise	practice	Free	1	0.5	0	0.934185	-0.10906	-1.45256	0.18229	0.635754453317565	-1.067351	-5.570523	-2.38633
Trial1	3	1	blindfold	clockwise	practice	Free	1	0.5	0	0.9541855	-0.097126	-1.45265	0.2398	0.64347765713896	-1.286118	-5.11772	-2.304477
Trial1	3	1	blindfold	clockwise	practice	Free	1	0.5	0	0.9741859	-0.078681	-1.4527	0.26311	0.635687484216354	-1.620911	-4.851117	-2.14273
Trial1	3	1	blindfold	clockwise	practice	Free	1	0.5	0	0.9941826	-0.072028	-1.45249	0.28291	0.638164626483225	-0.92595	-4.719931	-2.219838
Trial1	3	1	blindfold	clockwise	practice	Free	1	0.5	0	1.014183	-0.066857	-1.45235	0.29931	0.641025216655007	-0.540269	-4.546427	-2.313556
Trial1	3	1	blindfold	clockwise	practice	Free	1	0.5	0	1.034184	-0.062537	-1.45221	0.31303	0.643766774242217	-0.168361	-3.674676	-2.101868
Trial1	3	1	blindfold	clockwise	practice	Free	1	0.5	0	1.054184	-0.05864	-1.45191	0.33196	0.649827735431683	-0.071084	-3.310741	-1.802425
Trial1	3	1	blindfold	clockwise	practice	Free	1	0.5	0	1.074184	-0.05202	-1.45151	0.33824	0.647404336301191	0.064114	-2.536322	-1.532843
Trial1	3	1	blindfold	clockwise	practice	Free	1	0.5	0	1.094185	-0.049004	-1.45128	0.34254	0.647100487144078	-0.010684	-2.240096	-1.481374
Trial1	3	1	blindfold	clockwise	practice	Free	1	0.5	0	1.114185	-0.046377	-1.45111	0.34507	0.6462206539004	-0.034432	-1.994652	-1.350001
Trial1	3	1	blindfold	clockwise	practice	Free	1	0.5	0	1.134186	-0.044032	-1.45097	0.34631	0.644904199078697	0.065551	-1.596862	-1.046141
Trial1	3	1	blindfold	clockwise	practice	Free	1	0.5	0	1.154182	-0.042043	-1.45082	0.34571	0.642904350814975	0.162932	-1.507995	-1.089029
Trial1	3	1	blindfold	clockwise	practice	Free	1	0.5	0	1.174183	-0.038556	-1.45068	0.34423	0.639168880393697	0.354421	-1.122901	-1.001296
Trial2	2	1	blindfold	clockwise	practice	Guided	1	0.5	-0.25	0	0.45004	-1.44999	-1.05	0.801558436438111	-0.00099563	0.020231	-0.011303
Trial2	2	1	blindfold	clockwise	practice	Guided	1	0.5	-0.25	0.002838135	0.45004	-1.44999	-1.05	0.801558436438111	-0.022382	0.0032993	-0.0084298
Trial2	2	1	blindfold	clockwise	practice	Guided	1	0.5	-0.25	0.02283859	0.45004	-1.44999	-1.05	0.801558436438111	-0.022382	0.0032993	-0.0084298
Trial2	2	1	blindfold	clockwise	practice	Guided	1	0.5	-0.25	0.04283524	0.45004	-1.44999	-1.05	0.801558436438111	-0.025525	-0.022101	-0.031338
Trial2	2	1	blindfold	clockwise	practice	Guided	1	0.5	-0.25	0.06283569	0.45004	-1.44999	-1.05	0.801558436438111	0.020932	0.015982	-0.022622
Trial2	2	1	blindfold	clockwise	practice	Guided	1	0.5	-0.25	0.08283615	0.45004	-1.44999	-1.05	0.801558436438111	-0.0026138	0.041367	0.014308
Trial2	2	1	blindfold	clockwise	practice	Guided	1	0.5	-0.25	0.1028366	0.45004	-1.44999	-1.05	0.801558436438111	-0.0054839	0.0075071	-0.0073497
Trial2	2	1	blindfold	clockwise	practice	Guided	1	0.5	-0.25	0.1228371	0.45004	-1.44999	-1.05	0.801558436438111	0.006645	0.020194	0.0019045
Trial2	2	1	blindfold	clockwise	practice	Guided	1	0.5	-0.25	0.1428375	0.45004	-1.44999	-1.05	0.801558436438111	-0.0018013	0.011726	0.0079193
Trial2	2	1	blindfold	clockwise	practice	Guided	1	0.5	-0.25	0.162838	0.45004	-1.44999	-1.05	0.801558436438111	0.019586	0.03288	-0.0015075
Trial2	2	1	blindfold	clockwise	practice	Guided	1	0.5	-0.25	0.1828384	0.45004	-1.44999	-1.05	0.801558436438111	-0.022915	0.028643	-0.005288
Trial2	2	1	blindfold	clockwise	practice	Guided	1	0.5	-0.25	0.2028351	0.45004	-1.44999	-1.05	0.801558436438111	0.028575	0.028637	-0.0094115
Trial2	2	1	blindfold	clockwise	practice	Guided	1	0.5	-0.25	0.2228355	0.45004	-1.44999	-1.05	0.801558436438111	0.019316	0.032862	0.002717
Trial2	2	1	blindfold	clockwise	practice	Guided	1	0.5	-0.25	0.242836	0.45004	-1.44999	-1.05	0.801558436438111	0.014553	0.0074664	0.010892
Trial2	2	1	blindfold	clockwise	practice	Guided	1	0.5	-0.25	0.2628365	0.45004	-1.44999	-1.05	0.801558436438111	-0.026329	0.028621	-0.012924
Trial2	2	1	blindfold	clockwise	practice	Guided	1	0.5	-0.25	0.2828369	0.45004	-1.44999	-1.05	0.801558436438111	0.027218	0.0032248	0.011703
Trial2	2	1	blindfold	clockwise	practice	Guided	1	0.5	-0.25	0.3028374	0.45004	-1.44999	-1.05	0.801558436438111	0.010055	-0.013707	0.014846
Trial2	2	1	blindfold	clockwise	practice	Guided	1	0.5	-0.25	0.3228378	0.45004	-1.44999	-1.05	0.801558436438111	0.018231	-0.0010213	0.019606
Trial2	2	1	blindfold	clockwise	practice	Guided	1	0.5	-0.25	0.3428383	0.45004	-1.44999	-1.05	0.801558436438111	-0.0031543	0.011672	0.0010931
Trial2	2	1	blindfold	clockwise	practice	Guided	1	0.5	-0.25	0.3628349	0.45004	-1.44999	-1.05	0.801558436438111	0.0092446	0.028594	0.027514
Trial2	2	1	blindfold	clockwise	practice	Guided	1	0.5	-0.25	0.3828354	0.45004	-1.44999	-1.05	0.801558436438111	-0.018426	0.024356	-0.0050219
Trial2	2	1	blindfold	clockwise	practice	Guided	1	0.5	-0.25	0.4028358	0.45004	-1.44999	-1.05	0.801558436438111	0.0309	-0.00527	0.020414
Trial2	2	1	blindfold	clockwise	practice	Guided	1	0.5	-0.25	0.4228363	0.45004	-1.44999	-1.05	0.801558436438111	-0.015016	0.015879	0.0089966
Trial2	2	1	blindfold	clockwise	practice	Guided	1	0.5	-0.25	0.4428368	0.45004	-1.44999	-1.05	0.801558436438111	0.019579	0.015875	0.0027108
Trial2	2	1	blindfold	clockwise	practice	Guided	1	0.5	-0.25	0.4628372	0.45004	-1.44999	-1.05	0.801558436438111	0.037012	0.024334	-0.011579
Trial2	2	1	blindfold	clockwise	practice	Guided	1	0.5	-0.25	0.4828377	0.45004	-1.44999	-1.05	0.801558436438111	-0.0073834	0.0074014	0.012679
Trial2	2	1	blindfold	clockwise	practice	Guided	1	0.5	-0.25	0.5028381	0.45004	-1.44999	-1.05	0.801558436438111	-0.0063034	0.024325	0.0061241
Trial2	2	1	blindfold	clockwise	practice	Guided	1	0.5	-0.25	0.5228386	0.45004	-1.44999	-1.05	0.801558436438111	-0.018704	0.0073892	0.00028078
Trial2	2	1	blindfold	clockwise	practice	Guided	1	0.5	-0.25	0.5428352	0.45004	-1.44999	-1.05	0.801558436438111	-0.0054927	0.045471	-0.0073575
Trial2	2	1	blindfold	clockwise	practice	Guided	1	0.5	-0.25	0.5628357	0.45004	-1.44999	-1.05	0.801558436438111	-0.015018	0.0073794	0.0089933
Trial2	2	1	blindfold	clockwise	practice	Guided	1	0.5	-0.25	0.5828362	0.45004	-1.44999	-1.05	0.801558436438111	-0.0091738	0.01584	-0.016075
Trial2	2	1	blindfold	clockwise	practice	Guided	1	0.5	-0.25	0.6028366	0.45004	-1.44999	-1.05	0.801558436438111	-0.012857	0.02853	-0.014723
Trial2	2	1	blindfold	clockwise	practice	Guided	1	0.5	-0.25	0.6228371	0.45004	-1.44999	-1.05	0.801558436438111	0.019577	0.028526	-0.001515
Trial2	2	1	blindfold	clockwise	practice	Guided	1	0.5	-0.25	0.6428375	0.45004	-1.44999	-1.05	0.801558436438111	0.040964	0.062373	-0.0034058
Trial2	2	1	blindfold	clockwise	practice	Guided	1	0.5	-0.25	0.662838	0.45004	-1.44999	-1.05	0.801558436438111	0.003224	0.0073529	-0.011042
Trial2	2	1	blindfold	clockwise	practice	Guided	1	0.5	-0.25	0.6828384	0.45004	-1.44999	-1.05	0.801558436438111	-0.0097163	0.041203	-0.0076268
Trial2	2	1	blindfold	clockwise	practice	Guided	1	0.5	-0.25	0.7028351	0.45004	-1.44999	-1.05	0.801558436438111	0.014544	0.04543	0.010886
Trial2	2	1	blindfold	clockwise	practice	Guided	1	0.5	-0.25	0.7228355	0.45004	-1.44999	-1.05	0.801558436438111	0.0026838	0.028498	-0.0025934
Trial2	2	1	blindfold	clockwise	practice	Guided	1	0.5	-0.25	0.742836	0.45004	-1.44999	-1.05	0.801558436438111	-0.01394	0.0030973	-0.007896
Trial2	2	1	blindfold	clockwise	practice	Guided	1	0.5	-0.25	0.7628365	0.45004	-1.44999	-1.05	0.801558436438111	0.0069068	-0.0053722	-0.0023223
Trial2	2	1	blindfold	clockwise	practice	Guided	1	0.5	-0.25	0.7828369	0.45004	-1.44999	-1.05	0.801558436438111	-0.005051	0.032708	0.052037
Trial2	2	1	blindfold	clockwise	practice	Guided	1	0.5	-0.25	0.8028374	0.45004	-1.44999	-1.05	0.801558436438111	0.0016034	0.036931	0.022204
Trial2	2	1	blindfold	clockwise	practice	Guided	1	0.5	-0.25	0.8228378	0.45004	-1.44999	-1.05	0.801558436438111	-0.011067	0.036926	0.013487
Trial2	2	1	blindfold	clockwise	practice	Guided	1	0.5	-0.25	0.8428383	0.45004	-1.44999	-1.05	0.801558436438111	0.018493	0.019986	0.015375
Trial2	2	1	blindfold	clockwise	practice	Guided	1	0.5	-0.25	0.8628349	0.45004	-1.44999	-1.04994	0.801498590759879	-0.053055	0.0030532	0.205847
Trial2	2	1	blindfold	clockwise	practice	Guided	1	0.5	-0.25	0.8828354	0.45001	-1.44999	-1.04992	0.801480590949414	-0.12472	0.011517	0.157614
Trial2	2	1	blindfold	clockwise	practice	Guided	1	0.5	-0.25	0.9028358	0.44989	-1.44999	-1.04988	0.801448107597823	-0.175008	0.058055	0.257299
Trial2	2	1	blindfold	clockwise	practice	Guided	1	0.5	-0.25	0.9228363	0.44929	-1.44994	-1.0499	0.801505714591541	-0.234156	0.117235	0.189798
Trial2	2	1	blindfold	clockwise	practice	Guided	1	0.5	-0.25	0.9428368	0.44881	-1.44993	-1.04992	0.80155633157823	-0.263638	0.091808	0.187885
Trial2	2	1	blindfold	clockwise	practice	Guided	1	0.5	-0.25	0.9628372	0.44817	-1.44995	-1.04995	0.801627317740291	-0.130687	0.0029259	0.098802
Trial2	2	1	blindfold	clockwise	practice	Guided	1	0.5	-0.25	0.9828377	0.44746	-1.44999	-1.04997	0.801693521366158	-0.065149	-0.022464	0.069032
Trial2	2	1	blindfold	clockwise	practice	Guided	1	0.5	-0.25	1.002838	0.44678	-1.45002	-1.04999	0.801758237181165	-0.0051399	-0.043617	0.026858
Trial2	2	1	blindfold	clockwise	practice	Guided	1	0.5	-0.25	1.022839	0.44613	-1.45001	-1.05	0.801811636107523	0.033399	0.015628	-0.013769
Trial2	2	1	blindfold	clockwise	practice	Guided	1	0.5	-0.25	1.042835	0.44504	-1.44998	-1.04999	0.801875614899127	-0.0064962	0.024079	-0.0188
Trial2	2	1	blindfold	clockwise	practice	Guided	1	0.5	-0.25	1.062836	0.44456	-1.44999	-1.04997	0.80188879616009	-0.03788	0.024074	-0.02676
Trial2	2	1	blindfold	clockwise	practice	Guided	1	0.5	-0.25	1.082836	0.44414	-1.45001	-1.04985	0.801798193299641	0.251111	-0.242509	0.500248
Trial2	2	1	blindfold	clockwise	practice	Guided	1	0.5	-0.25	1.102837	0.44398	-1.4501	-1.0498	0.801759530112976	0.296422	-0.3736	0.51998
Trial2	2	1	blindfold	clockwise	practice	Guided	1	0.5	-0.25	1.122837	0.44404	-1.45022	-1.04989	0.801845122080265	-0.73771	-1.516125	0.242644
Trial2	2	1	blindfold	clockwise	practice	Guided	1	0.5	-0.25	1.142838	0.44109	-1.45165	-1.04994	0.802106210986074	-4.742537	-4.431836	0.094095
Trial2	2	1	blindfold	clockwise	practice	Guided	1	0.5	-0.25	1.162838	0.43557	-1.45215	-1.0499	0.802490580544199	-5.118193	-4.169464	0.195908
Trial2	2	1	blindfold	clockwise	practice	Guided	1	0.5	-0.25	1.182838	0.42619	-1.45223	-1.04981	0.803208467215004	-6.56995	-4.84232	0.388302
Trial2	2	1	blindfold	clockwise	practice	Guided	1	0.5	-0.25	1.202835	0.41241	-1.45251	-1.04949	0.80427372488337	-7.823238	-6.429245	0.766859
Trial2	2	1	blindfold	clockwise	practice	Guided	1	0.5	-0.25	1.222836	0.36865	-1.45339	-1.04928	0.810000876229053	-6.5889	-6.188033	1.488576
Trial2	2	1	blindfold	clockwise	practice	Guided	1	0.5	-0.25	1.242836	0.34073	-1.45318	-1.04908	0.814798016616197	-5.533184	-5.769084	1.855551
Trial2	2	1	blindfold	clockwise	practice	Guided	1	0.5	-0.25	1.262836	0.30789	-1.45296	-1.04882	0.821595810157978	-4.307388	-5.942588	2.376177
Trial2	2	1	blindfold	clockwise	practice	Guided	1	0.5	-0.25	1.282837	0.27595	-1.45294	-1.04882	0.829645598039717	-3.659858	-5.849489	3.18994
Trial2	2	1	blindfold	clockwise	practice	Guided	1	0.5	-0.25	1.302837	0.24189	-1.45291	-1.04782	0.838532938198817	-3.298364	-5.578653	3.97693
Trial2	2	1	blindfold	clockwise	practice	Guided	1	0.5	-0.25	1.322838	0.17046	-1.45278	-1.04772	0.86310702040655	-3.010065	-5.565958	4.548923
Trial2	2	1	blindfold	clockwise	practice	Guided	1	0.5	-0.25	1.342838	0.13239	-1.45276	-1.04771	0.878338465040516	-2.782594	-5.299355	4.550903
Trial2	2	1	blindfold	clockwise	practice	Guided	1	0.5	-0.25	1.362835	0.09734701	-1.45266	-1.04773	0.893589691578176	-2.572071	-5.045447	4.482386
Trial2	2	1	blindfold	clockwise	practice	Guided	1	0.5	-0.25	1.382835	0.061081	-1.45255	-1.04779	0.91055953310474	-2.451103	-4.994665	4.444868
Trial2	2	1	blindfold	clockwise	practice	Guided	1	0.5	-0.25	1.402836	0.024704	-1.45248	-1.048	0.928821970361551	-2.394559	-4.825393	4.292825
Trial2	2	1	blindfold	clockwise	practice	Guided	1	0.5	-0.25	1.422836	-0.049336	-1.45235	-1.04822	0.96898156222487	-2.201506	-4.702671	3.524705
Trial2	2	1	blindfold	clockwise	practice	Guided	1	0.5	-0.25	1.442837	-0.08690999	-1.45235	-1.04843	0.99093579619848	-2.037889	-4.855016	3.072703
Trial2	2	1	blindfold	clockwise	practice	Guided	1	0.5	-0.25	1.462837	-0.12329	-1.45241	-1.0486	1.0130411248378	-2.04085	-4.884638	2.795782
Trial2	2	1	blindfold	clockwise	practice	Guided	1	0.5	-0.25	1.482838	-0.15957	-1.45242	-1.04875	1.03587355265878	-2.014633	-4.685744	2.471135
Trial2	2	1	blindfold	clockwise	practice	Guided	1	0.5	-0.25	1.502838	-0.19574	-1.45235	-1.04893	1.05940699422248	-1.877394	-4.376822	2.125409
Trial2	2	1	blindfold	clockwise	practice	Guided	1	0.5	-0.25	1.522835	-0.23174	-1.45221	-1.0493	1.08366224670447	-1.661766	-4.211782	1.717562
Trial2	2	1	blindfold	clockwise	practice	Guided	1	0.5	-0.25	1.542835	-0.30387	-1.45212	-1.04926	1.13358878999968	-1.653821	-4.342968	0.989259
Trial2	2	1	blindfold	clockwise	practice	Guided	1	0.5	-0.25	1.562836	-0.3111	-1.45213	-1.04916	1.13865707364173	-7.436534	-4.668816	0.646545
Trial2	2	1	blindfold	clockwise	practice	Guided	1	0.5	-0.25	1.582836	-0.30738	-1.45226	-1.04893	1.13584835351989	-13.83245	-6.547736	0.971241
Trial2	2	1	blindfold	clockwise	practice	Guided	1	0.5	-0.25	1.602837	-0.30695	-1.45284	-1.04882	1.13546542421131	-15.7682	-8.384337	1.343882
Trial2	2	1	blindfold	clockwise	practice	Guided	1	0.5	-0.25	1.622837	-0.30709	-1.45337	-1.04874	1.13550866377787	-14.86076	-8.43935	1.267608
Trial2	2	1	blindfold	clockwise	practice	Guided	1	0.5	-0.25	1.642838	-0.3066	-1.45357	-1.04868	1.1351182390732	-8.858524	-8.3928	0.685014
Trial2	2	1	blindfold	clockwise	practice	Guided	1	0.5	-0.25	1.662838	-0.30564	-1.45376	-1.04851	1.13431652454673	-7.795412	-9.315333	0.586725
Trial2	2	1	blindfold	clockwise	practice	Guided	1	0.5	-0.25	1.682838	-0.30494	-1.45409	-1.04818	1.13358710070261	-7.058431	-9.129134	1.668144
Trial2	2	1	blindfold	clockwise	practice	Guided	1	0.5	-0.25	1.702835	-0.3045	-1.45423	-1.04717	1.13256359704762	-7.004257	-8.278542	3.224194
Trial2	2	1	blindfold	clockwise	practice	Guided	1	0.5	-0.25	1.722836	-0.30416	-1.45416	-1.03835	1.12613010099516	-7.608353	-7.872289	4.705136
Trial2	2	1	blindfold	clockwise	practice	Guided	1	0.5	-0.25	1.742836	-0.30424	-1.45385	-1.02753	1.11863972642825	-9.729648	-7.512586	8.386876
Trial2	2	1	blindfold	clockwise	practice	Guided	1	0.5	-0.25	1.762836	-0.30474	-1.45375	-1.01018	1.10701405297421	-10.67729	-7.470268	10.52676
Trial2	2	1	blindfold	clockwise	practice	Guided	1	0.5	-0.25	1.782837	-0.30528	-1.45375	-0.98525	1.09044414586186	-11.78688	-7.999243	11.92472
Trial2	2	1	blindfold	clockwise	practice	Guided	1	0.5	-0.25	1.802837	-0.30579	-1.45399	-0.95138	1.06828435362155	-12.36804	-8.60439	12.61451
Trial2	2	1	blindfold	clockwise	practice	Guided	1	0.5	-0.25	1.822838	-0.30611	-1.45427	-0.86323	1.01284961574588	-12.12173	-8.748272	12.55219
Trial2	2	1	blindfold	clockwise	practice	Guided	1	0.5	-0.25	1.842838	-0.30581	-1.45447	-0.80895	0.980691018410471	-10.87994	-9.082584	11.94859
Trial2	2	1	blindfold	clockwise	practice	Guided	1	0.5	-0.25	1.862835	-0.30543	-1.45438	-0.7449901	0.94537433185276	-9.364419	-8.083879	10.56137
Trial2	2	1	blindfold	clockwise	practice	Guided	1	0.5	-0.25	1.882835	-0.30479	-1.45415	-0.67986	0.91239607205379	-8.402501	-8.409728	9.149623
Trial2	2	1	blindfold	clockwise	practice	Guided	1	0.5	-0.25	1.902836	-0.30423	-1.45409	-0.61154	0.881757952005987	-7.486112	-7.724176	7.340583
Trial2	2	1	blindfold	clockwise	practice	Guided	1	0.5	-0.25	1.922836	-0.30377	-1.45405	-0.46781	0.832758920891207	-6.674765	-7.605686	6.039755
Trial2	2	1	blindfold	clockwise	practice	Guided	1	0.5	-0.25	1.942837	-0.30313	-1.45366	-0.39613	0.816315982051226	-6.259566	-6.987843	4.120716
Trial2	2	1	blindfold	clockwise	practice	Guided	1	0.5	-0.25	1.962837	-0.30309	-1.45355	-0.32209	0.806319094673625	-6.506317	-6.632372	3.610693
Trial2	2	1	blindfold	clockwise	practice	Guided	1	0.5	-0.25	1.982838	-0.30316	-1.45349	-0.25218	0.803162970353883	-6.449278	-6.717008	4.048394
Trial2	2	1	blindfold	clockwise	practice	Guided	1	0.5	-0.25	2.002838	-0.30326	-1.45347	-0.18013	0.806293024591066	-6.804981	-7.212128	4.095022
Trial2	2	1	blindfold	clockwise	practice	Guided	1	0.5	-0.25	2.022835	-0.30338	-1.45347	-0.035996	0.83139470625874	-6.729037	-6.74663	2.930193
Trial2	2	1	blindfold	clockwise	practice	Guided	1	0.5	-0.25	2.042835	-0.30336	-1.45335	0.035448	0.8525654383529	-6.269626	-6.996306	2.571648
Trial2	2	1	blindfold	clockwise	practice	Guided	1	0.5	-0.25	2.062836	-0.30319	-1.45329	0.10356	0.877564150798962	-5.95908	-6.336146	2.15679
Trial2	2	1	blindfold	clockwise	practice	Guided	1	0.5	-0.25	2.082836	-0.30297	-1.4533	0.17228	0.907238229782605	-5.635478	-6.382695	1.757738
Trial2	2	1	blindfold	clockwise	practice	Guided	1	0.5	-0.25	2.102837	-0.30272	-1.45327	0.2374	0.939104983667778	-5.089485	-6.056847	1.56718
Trial2	2	1	blindfold	clockwise	practice	Guided	1	0.5	-0.25	2.122837	-0.30253	-1.45318	0.36248	1.00954748162811	-5.057557	-5.849489	1.195422
Trial2	2	1	blindfold	clockwise	practice	Guided	1	0.5	-0.25	2.142838	-0.30232	-1.45298	0.4223	1.04675911872874	-4.236984	-6.547736	1.067953
Trial2	2	1	blindfold	clockwise	practice	Guided	1	0.5	-0.25	2.162838	-0.30219	-1.45293	0.48186	1.08587655019689	-3.794095	-5.845257	0.554462
Trial2	2	1	blindfold	clockwise	practice	Guided	1	0.5	-0.25	2.182838	-0.30205	-1.45285	0.5393	1.12529046393628	-3.567747	-5.684448	0.592798
Trial2	2	1	blindfold	clockwise	practice	Guided	1	0.5	-0.25	2.202835	-0.30182	-1.45275	0.5681	1.14551425063368	-3.073566	-5.460163	0.54806
Trial2	2	1	blindfold	clockwise	practice	Guided	1	0.5	-0.25	2.222836	-0.30174	-1.45279	0.5568	1.13741516840781	-2.963263	-8.540913	9.989514
Trial2	2	1	blindfold	clockwise	practice	Guided	1	0.5	-0.25	2.242836	-0.30215	-1.45231	0.55389	1.13564244198316	-5.054665	-6.378464	6.480825
Trial2	2	1	blindfold	clockwise	practice	Guided	1	0.5	-0.25	2.262836	-0.30239	-1.45299	0.5532	1.13532373234465	-5.588314	-6.683153	5.035426
Trial2	2	1	blindfold	clockwise	practice	Guided	1	0.5	-0.25	2.282837	-0.30246	-1.45313	0.55264	1.13497712684039	-4.672712	-7.901912	2.437472
Trial2	2	1	blindfold	clockwise	practice	Guided	1	0.5	-0.25	2.302837	-0.30244	-1.45392	0.5526	1.1349346413175	-4.087131	-11.53703	4.515654
Trial2	2	1	blindfold	clockwise	practice	Guided	1	0.5	-0.25	2.322838	-0.30237	-1.45415	0.55248	1.13480031633794	-2.520995	-4.101755	5.170483
Trial2	2	1	blindfold	clockwise	practice	Guided	1	0.5	-0.25	2.342838	-0.30133	-1.4534	0.55244	1.13403690546416	0.410667	-6.467331	4.406358
Trial2	2	1	blindfold	clockwise	practice	Guided	1	0.5	-0.25	2.362835	-0.30063	-1.45297	0.55244	1.13354238378685	3.053356	-2.413267	4.99863
Trial2	2	1	blindfold	clockwise	practice	Guided	1	0.5	-0.25	2.382835	-0.29816	-1.45197	0.5523	1.13169987915226	4.500764	-4.173696	4.427825
Trial2	2	1	blindfold	clockwise	practice	Guided	1	0.5	-0.25	2.402836	-0.29279	-1.45196	0.55221	1.12785496343879	5.651055	-3.852079	4.325028
Trial2	2	1	blindfold	clockwise	practice	Guided	1	0.5	-0.25	2.422836	-0.2837	-1.4518	0.55218	1.12146262226731	7.09223	-2.252459	4.47802
Trial2	2	1	blindfold	clockwise	practice	Guided	1	0.5	-0.25	2.442837	-0.24911	-1.45165	0.55217	1.09756209839996	7.709811	-3.428899	4.335158
Trial2	2	1	blindfold	clockwise	practice	Guided	1	0.5	-0.25	2.462837	-0.22384	-1.45171	0.55211	1.0804280732109	8.119232	-3.428899	4.293093
Trial2	2	1	blindfold	clockwise	practice	Guided	1	0.5	-0.25	2.482838	-0.19199	-1.45183	0.55196	1.05924029008172	7.40328	-4.495313	3.862866
Trial2	2	1	blindfold	clockwise	practice	Guided	1	0.5	-0.25	2.502838	-0.15619	-1.45213	0.55183	1.0361064932416	6.400942	-4.482617	3.570451
Trial2	2	1	blindfold	clockwise	practice	Guided	1	0.5	-0.25	2.522835	-0.11533	-1.45229	0.55167	1.01059676250927	5.679165	-4.800002	3.422739
Trial2	2	1	blindfold	clockwise	practice	Guided	1	0.5	-0.25	2.542835	-0.027685	-1.45251	0.55165	0.95973650634428	4.317615	-4.833857	3.333713
Trial2	2	1	blindfold	clockwise	practice	Guided	1	0.5	-0.25	2.562836	0.021873	-1.45243	0.55163	0.933389584448074	3.986883	-4.774611	3.34846
Trial2	2	1	blindfold	clockwise	practice	Guided	1	0.5	-0.25	2.582836	0.073027	-1.45241	0.55161	0.908231536404719	3.573947	-5.032751	3.162939
Trial2	2	1	blindfold	clockwise	practice	Guided	1	0.5	-0.25	2.602837	0.11923	-1.45249	0.55162	0.887457281321582	2.950376	-5.278196	3.287095
Trial2	2	1	blindfold	clockwise	practice	Guided	1	0.5	-0.25	2.622837	0.16874	-1.45264	0.55171	0.867451511153808	2.496627	-5.582885	3.3181
Trial2	2	1	blindfold	clockwise	practice	Guided	1	0.5	-0.25	2.642838	0.26678	-1.45283	0.55177	0.835000994781028	1.575681	-5.472858	3.530398
Trial2	2	1	blindfold	clockwise	practice	Guided	1	0.5	-0.25	2.662838	0.31447	-1.45278	0.55178	0.822965690954148	1.456419	-5.417845	3.540824
Trial2	2	1	blindfold	clockwise	practice	Guided	1	0.5	-0.25	2.682838	0.36249	-1.45273	0.55177	0.813476544414627	1.473995	-5.257037	3.47755
Trial2	2	1	blindfold	clockwise	practice	Guided	1	0.5	-0.25	2.702835	0.40808	-1.45263	0.55178	0.807031867262914	1.58066	-5.028519	3.602426
Trial2	2	1	blindfold	clockwise	practice	Guided	1	0.5	-0.25	2.722836	0.45418	-1.45252	0.55186	0.803168034399751	1.749598	-4.84232	3.629017
Trial2	2	1	blindfold	clockwise	practice	Guided	1	0.5	-0.25	2.742836	0.54289	-1.45241	0.5519	0.803046203429125	1.337609	-4.787307	3.788686
Trial2	2	1	blindfold	clockwise	practice	Guided	1	0.5	-0.25	2.762836	0.58513	-1.45245	0.55185	0.806356353515116	1.008761	-5.10046	3.77337
Trial2	2	1	blindfold	clockwise	practice	Guided	1	0.5	-0.25	2.782837	0.62603	-1.45254	0.55181	0.811654403650284	0.725025	-5.295123	3.540459
Trial2	2	1	blindfold	clockwise	practice	Guided	1	0.5	-0.25	2.802837	0.66536	-1.45264	0.55184	0.818713220852237	0.403539	-5.273964	3.731884
Trial2	2	1	blindfold	clockwise	practice	Guided	1	0.5	-0.25	2.822838	0.7029	-1.45264	0.55173	0.827006265498025	0.896103	-5.00736	3.639209
Trial2	2	1	blindfold	clockwise	practice	Guided	1	0.5	-0.25	2.842838	0.77687	-1.45237	0.55172	0.848181583877982	1.533669	-4.546094	3.443953
Trial2	2	1	blindfold	clockwise	practice	Guided	1	0.5	-0.25	2.862835	0.81086	-1.45226	0.55172	0.859877292775708	1.659582	-4.330272	3.390131
Trial2	2	1	blindfold	clockwise	practice	Guided	1	0.5	-0.25	2.882835	0.84652	-1.45217	0.55168	0.87336526576392	1.656012	-4.161	3.336909
Trial2	2	1	blindfold	clockwise	practice	Guided	1	0.5	-0.25	2.902836	0.88179	-1.45208	0.55163	0.887904431676785	1.63909	-4.101755	3.229535
Trial2	2	1	blindfold	clockwise	practice	Guided	1	0.5	-0.25	2.922836	0.9146399	-1.45208	0.55162	0.902508128987367	1.415504	-4.364127	3.079394
Trial2	2	1	blindfold	clockwise	practice	Guided	1	0.5	-0.25	2.942837	0.98114	-1.45236	0.55159	0.93490223539834	1.086289	-4.901565	3.239126
Trial2	2	1	blindfold	clockwise	practice	Guided	1	0.5	-0.25	2.962837	1.01337	-1.45242	0.55146	0.951780946942488	1.268937	-4.787307	2.895549
Trial2	2	1	blindfold	clockwise	practice	Guided	1	0.5	-0.25	2.982838	1.04387	-1.45238	0.55134	0.968473188350373	1.332538	-4.55879	2.620661
Trial2	2	1	blindfold	clockwise	practice	Guided	1	0.5	-0.25	3.002838	1.07466	-1.4523	0.55126	0.986028209309036	1.45045	-4.334504	2.412093
Trial2	2	1	blindfold	clockwise	practice	Guided	1	0.5	-0.25	3.022835	1.10405	-1.45221	0.55121	1.00340109084341	1.409533	-4.283723	2.53488
Trial2	2	1	blindfold	clockwise	practice	Guided	1	0.5	-0.25	3.042835	1.162	-1.45214	0.55109	1.03922524657322	2.021139	-4.397981	2.167995
Trial2	2	1	blindfold	clockwise	practice	Guided	1	0.5	-0.25	3.062836	1.19108	-1.45215	0.55089	1.05783570010586	2.226097	-4.203318	1.753871
Trial2	2	1	blindfold	clockwise	practice	Guided	1	0.5	-0.25	3.082836	1.2224	-1.45207	0.55072	1.07843134619039	2.73872	-3.674343	1.286136
Trial2	2	1	blindfold	clockwise	practice	Guided	1	0.5	-0.25	3.102837	1.25188	-1.45192	0.55057	1.09828765476899	3.109281	-3.602403	1.080853
Trial2	2	1	blindfold	clockwise	practice	Guided	1	0.5	-0.25	3.122837	1.28364	-1.45181	0.55043	1.12016949154128	3.673298	-3.551621	0.935337
Trial2	2	1	blindfold	clockwise	practice	Guided	1	0.5	-0.25	3.142838	1.31034	-1.45173	0.55038	1.13897283656174	14.62167	-2.882997	0.113457
Trial2	2	1	blindfold	clockwise	practice	Guided	1	0.5	-0.25	3.162838	1.3086	-1.45171	0.5501	1.13753849938532	16.79928	-2.294777	-1.041109
Trial2	2	1	blindfold	clockwise	practice	Guided	1	0.5	-0.25	3.182838	1.30815	-1.45144	0.54898	1.13643105590432	12.64844	-1.380708	-2.351652
Trial2	2	1	blindfold	clockwise	practice	Guided	1	0.5	-0.25	3.202835	1.30666	-1.45109	0.54681	1.13384592275368	8.339158	-1.164886	-2.593417
Trial2	2	1	blindfold	clockwise	practice	Guided	1	0.5	-0.25	3.222836	1.30446	-1.45072	0.54178	1.12874777091305	4.756781	-0.860196	-0.995738
Trial2	2	1	blindfold	clockwise	practice	Guided	1	0.5	-0.25	3.242836	1.30223	-1.45055	0.53989	1.12583274214776	6.082162	-2.239747	-0.237226
Trial2	2	1	blindfold	clockwise	practice	Guided	1	0.5	-0.25	3.262836	1.30289	-1.45092	0.53837	1.12523763266389	8.576363	-2.023925	-0.939918
Trial2	2	1	blindfold	clockwise	practice	Guided	1	0.5	-0.25	3.282837	1.30401	-1.45096	0.53636	1.12463070547529	10.52006	-1.566891	-1.897922
Trial2	2	1	blindfold	clockwise	practice	Guided	1	0.5	-0.25	3.302837	1.30504	-1.45079	0.5322	1.12246434753571	11.87167	-0.703604	-3.727447
Trial2	2	1	blindfold	clockwise	practice	Guided	1	0.5	-0.25	3.322838	1.30586	-1.45038	0.51063	1.10813736634847	12.29513	0.527844	-6.028637
Trial2	2	1	blindfold	clockwise	practice	Guided	1	0.5	-0.25	3.342838	1.30588	-1.4494	0.48985	1.09399293349386	10.65337	1.467299	-9.115749
Trial2	2	1	blindfold	clockwise	practice	Guided	1	0.5	-0.25	3.362835	1.30539	-1.44926	0.46247	1.07529837204654	9.693245	1.649267	-9.859365
Trial2	2	1	blindfold	clockwise	practice	Guided	1	0.5	-0.25	3.382835	1.30484	-1.44922	0.42732	1.05191718416476	8.443358	1.42075	-9.276725
Trial2	2	1	blindfold	clockwise	practice	Guided	1	0.5	-0.25	3.402836	1.30427	-1.44934	0.38854	1.02692921416417	7.505398	0.760589	-8.037299
Trial2	2	1	blindfold	clockwise	practice	Guided	1	0.5	-0.25	3.422836	1.30383	-1.44951	0.2904	0.968594276020139	7.421507	0.726734	-7.992728
Trial2	2	1	blindfold	clockwise	practice	Guided	1	0.5	-0.25	3.442837	1.3036	-1.45012	0.23305	0.937608864679667	6.932943	0.218928	-7.0067
Trial2	2	1	blindfold	clockwise	practice	Guided	1	0.5	-0.25	3.462837	1.30358	-1.45012	0.17169	0.907503805014806	7.291033	-0.369296	-5.923351
Trial2	2	1	blindfold	clockwise	practice	Guided	1	0.5	-0.25	3.482838	1.30354	-1.45018	0.11081	0.880829365700918	6.821421	-0.41579	-5.569553
Trial2	2	1	blindfold	clockwise	practice	Guided	1	0.5	-0.25	3.502838	1.30337	-1.45022	0.043727	0.85538231656813	5.995982	-0.783906	-4.251561
Trial2	2	1	blindfold	clockwise	practice	Guided	1	0.5	-0.25	3.522835	1.30308	-1.45031	-0.091202	0.818629600829508	5.203662	-0.788138	-3.993847
Trial2	2	1	blindfold	clockwise	practice	Guided	1	0.5	-0.25	3.542835	1.30243	-1.45072	-0.15988	0.807474813125032	4.273616	-1.879943	-2.537742
Trial2	2	1	blindfold	clockwise	practice	Guided	1	0.5	-0.25	3.562836	1.30215	-1.45092	-0.23061	0.802384329620897	3.561302	-2.133851	-2.151085
Trial2	2	1	blindfold	clockwise	practice	Guided	1	0.5	-0.25	3.582836	1.30191	-1.45103	-0.29866	0.803384915265654	3.543998	-2.265036	-1.699049
Trial2	2	1	blindfold	clockwise	practice	Guided	1	0.5	-0.25	3.602837	1.30173	-1.45112	-0.36576	0.810043972833105	3.222015	-2.874416	-0.890534
Trial2	2	1	blindfold	clockwise	practice	Guided	1	0.5	-0.25	3.622837	1.30163	-1.45127	-0.50089	0.839974100552861	3.36436	-2.658594	-1.118311
Trial2	2	1	blindfold	clockwise	practice	Guided	1	0.5	-0.25	3.642838	1.30158	-1.45142	-0.56488	0.861208472917508	3.11123	-3.42455	-0.921163
Trial2	2	1	blindfold	clockwise	practice	Guided	1	0.5	-0.25	3.662838	1.30157	-1.45151	-0.62951	0.886872141639815	2.820711	-3.280668	-1.213095
Trial2	2	1	blindfold	clockwise	practice	Guided	1	0.5	-0.25	3.682838	1.30155	-1.45155	-0.6887	0.913750495730071	3.083555	-3.458404	-0.300082
Trial2	2	1	blindfold	clockwise	practice	Guided	1	0.5	-0.25	3.702835	1.30149	-1.45157	-0.74975	0.944529729765964	2.882064	-2.90827	-0.211966
Trial2	2	1	blindfold	clockwise	practice	Guided	1	0.5	-0.25	3.722836	1.30144	-1.45159	-0.86308	1.0090456833889	2.787466	-3.014065	-0.366608
Trial2	2	1	blindfold	clockwise	practice	Guided	1	0.5	-0.25	3.742836	1.30135	-1.45167	-0.91745	1.04290519983619	2.630939	-3.11986	-0.692696
Trial2	2	1	blindfold	clockwise	practice	Guided	1	0.5	-0.25	3.762836	1.30133	-1.45165	-0.97175	1.07844935218797	2.752217	-3.530345	-0.014794
Trial2	2	1	blindfold	clockwise	practice	Guided	1	0.5	-0.25	3.782837	1.30131	-1.45168	-1.02301	1.11339224901257	2.403521	-3.267973	-0.621252
Trial2	2	1	blindfold	clockwise	practice	Guided	1	0.5	-0.25	3.802837	1.30126	-1.45166	-1.06379	1.14204723101752	2.420317	-3.530345	-0.065938
Trial2	2	1	blindfold	clockwise	practice	Guided	1	0.5	-0.25	3.822838	1.30121	-1.45168	-1.0573	1.1373964087356	3.831033	-3.564199	-9.846667
Trial2	2	1	blindfold	clockwise	practice	Guided	1	0.5	-0.25	3.842838	1.30164	-1.45211	-1.05317	1.13477254881273	1.851946	-5.57854	-5.065389
Trial2	2	1	blindfold	clockwise	practice	Guided	1	0.5	-0.25	3.862835	1.30122	-1.45233	-1.05072	1.13274271757668	0.686543	-1.554098	-1.069435
Trial2	2	1	blindfold	clockwise	practice	Guided	1	0.5	-0.25	3.882835	1.30064	-1.4512	-1.04827	1.13060132720827	0.778448	-0.66114	0.320252
Trial2	2	1	blindfold	clockwise	practice	Guided	1	0.5	-0.25	3.902836	1.30051	-1.4506	-1.0476	1.13003634792251	1.80394	-4.160839	-1.364537
Trial2	2	1	blindfold	clockwise	practice	Guided	1	0.5	-0.25	3.922836	1.30071	-1.45164	-1.05205	1.13332283054133	1.227165	-6.13709	-3.689212
Trial2	2	1	blindfold	clockwise	practice	Guided	1	0.5	-0.25	3.942837	1.29989	-1.45241	-1.05284	1.13330319637344	-2.763483	-4.059276	-5.746201
Trial2	2	1	blindfold	clockwise	practice	Guided	1	0.5	-0.25	3.962837	1.29801	-1.45235	-1.05327	1.13228212100703	-4.582164	-6.331752	-6.724552
Trial2	2	1	blindfold	clockwise	practice	Guided	1	0.5	-0.25	3.982838	1.29344	-1.453	-1.05345	1.12919391272015	-7.07055	-7.207735	-7.049781
Trial2	2	1	blindfold	clockwise	practice	Guided	1	0.5	-0.25	4.002838	1.28533	-1.45342	-1.05348	1.12353168883947	-9.202873	-6.30213	-6.795658
Trial2	2	1	blindfold	clockwise	practice	Guided	1	0.5	-0.25	4.022835	1.27127	-1.4533	-1.0538	1.11398020105837	-9.732422	-6.437547	-7.370636
Trial2	2	1	blindfold	clockwise	practice	Guided	1	0.5	-0.25	4.042835	1.22398	-1.45368	-1.05378	1.08176216570391	-8.725525	-7.550511	-7.494399
Trial2	2	1	blindfold	clockwise	practice	Guided	1	0.5	-0.25	4.062836	1.19187	-1.45374	-1.05364	1.0604344975178	-8.010958	-6.818409	-7.146382
Trial2	2	1	blindfold	clockwise	practice	Guided	1	0.5	-0.25	4.082836	1.1562	-1.45352	-1.05348	1.03739031444708	-7.552007	-6.793019	-6.890584
Trial2	2	1	blindfold	clockwise	practice	Guided	1	0.5	-0.25	4.102837	1.11648	-1.45343	-1.05332	1.01260588815274	-7.113765	-6.894582	-6.592039
Trial2	2	1	blindfold	clockwise	practice	Guided	1	0.5	-0.25	4.122837	1.07312	-1.45339	-1.05289	0.986457699473413	-6.602838	-6.441779	-6.293681
Trial2	2	1	blindfold	clockwise	practice	Guided	1	0.5	-0.25	4.142838	0.97407	-1.45312	-1.05262	0.932170091179649	-5.78083	-6.170944	-5.117709
Trial2	2	1	blindfold	clockwise	practice	Guided	1	0.5	-0.25	4.162838	0.92355	-1.45308	-1.0524	0.907325938907716	-5.137037	-6.132858	-4.752716
Trial2	2	1	blindfold	clockwise	practice	Guided	1	0.5	-0.25	4.182838	0.86619	-1.45303	-1.05228	0.88190033520337	-4.353	-5.633505	-4.58552
Trial2	2	1	blindfold	clockwise	practice	Guided	1	0.5	-0.25	4.202835	0.8125	-1.45286	-1.05219	0.860909379518914	-3.526284	-5.235716	-4.37291
Trial2	2	1	blindfold	clockwise	practice	Guided	1	0.5	-0.25	4.222836	0.75654	-1.45264	-1.05197	0.842002767692342	-2.852279	-4.901404	-4.073588
Trial2	2	1	blindfold	clockwise	practice	Guided	1	0.5	-0.25	4.242836	0.64282	-1.45229	-1.05188	0.81449928804616	-1.807955	-4.296257	-3.733723
Trial2	2	1	blindfold	clockwise	practice	Guided	1	0.5	-0.25	4.262836	0.58753	-1.45216	-1.05176	0.806523734640835	-1.301309	-4.076203	-3.508536
Trial2	2	1	blindfold	clockwise	practice	Guided	1	0.5	-0.25	4.282837	0.53163	-1.45203	-1.05165	0.802273683241324	-0.82002	-3.779977	-3.306135
Trial2	2	1	blindfold	clockwise	practice	Guided	1	0.5	-0.25	4.302837	0.47874	-1.4519	-1.05153	0.801811906810362	-0.275431	-3.593778	-3.035829
Trial2	2	1	blindfold	clockwise	practice	Finish	1	0.5	-0.25	0	0.4499	-1.44999	-1.05	0.80156717346524	0.0037767	0.010923	-0.012014
Trial2	2	1	blindfold	clockwise	practice	Finish	1	0.5	-0.25	0.0126915	0.4499	-1.44999	-1.05	0.80156717346524	0.012764	-0.0060092	-0.01992
Trial2	2	1	blindfold	clockwise	practice	Finish	1	0.5	-0.25	0.03269196	0.4499	-1.44999	-1.05	0.80156717346524	-0.051118	0.036306	-0.015523
Trial2	2	1	blindfold	clockwise	practice	Finish	1	0.5	-0.25	0.0526886	0.4499	-1.44999	-1.05	0.80156717346524	-0.024696	0.0066786	-0.018124
Trial2	2	1	blindfold	clockwise	practice	Finish	1	0.5	-0.25	0.07268906	0.4499	-1.44999	-1.05	0.80156717346524	-0.0020537	-0.010254	0.013059
Trial2	2	1	blindfold	clockwise	practice	Finish	1	0.5	-0.25	0.09268951	0.4499	-1.44999	-1.05	0.80156717346524	-0.035295	0.027825	0.0024525
Trial2	2	1	blindfold	clockwise	practice	Finish	1	0.5	-0.25	0.11269	0.4499	-1.44999	-1.05	0.80156717346524	0.016737	0.023587	-0.015422
Trial2	2	1	blindfold	clockwise	practice	Finish	1	0.5	-0.25	0.1326904	0.4499	-1.44999	-1.05	0.80156717346524	-0.014714	0.057436	0.01225
Trial2	2	1	blindfold	clockwise	practice	Finish	1	0.5	-0.25	0.1526909	0.44989	-1.44999	-1.05	0.801567797538835	0.010359	-0.0018123	-0.0072457
Trial2	2	1	blindfold	clockwise	practice	Finish	1	0.5	-0.25	0.1726913	0.44989	-1.44999	-1.05	0.801567797538835	0.0077564	0.01511	-0.007514
Trial2	2	1	blindfold	clockwise	practice	Finish	1	0.5	-0.25	0.1926918	0.44989	-1.44999	-1.05	0.801567797538835	-0.0025754	-0.014521	0.021507
Trial2	2	1	blindfold	clockwise	practice	Finish	1	0.5	-0.25	0.2126884	0.44989	-1.44999	-1.05	0.801567797538835	0.0043495	0.02356	-0.0001502
Trial2	2	1	blindfold	clockwise	practice	Finish	1	0.5	-0.25	0.2326889	0.44989	-1.44999	-1.05	0.801567797538835	-0.022606	0.032019	0.003264
Trial2	2	1	blindfold	clockwise	practice	Finish	1	0.5	-0.25	0.2526894	0.44989	-1.44999	-1.05	0.801567797538835	-0.0054404	0.023552	-0.00041866
Trial2	2	1	blindfold	clockwise	practice	Finish	1	0.5	-0.25	0.2726898	0.44989	-1.44999	-1.05	0.801567797538835	-0.031586	-0.0018437	0.01117
Trial2	2	1	blindfold	clockwise	practice	Finish	1	0.5	-0.25	0.2926903	0.44988	-1.44999	-1.05	0.801568423599757	0.019638	0.02777	0.0059642
Trial2	2	1	blindfold	clockwise	practice	Finish	1	0.5	-0.25	0.3126907	0.44988	-1.44999	-1.05	0.801568423599757	0.040487	0.031998	0.011538
Trial2	2	1	blindfold	clockwise	practice	Finish	1	0.5	-0.25	0.3326912	0.44988	-1.44999	-1.05	0.801568423599757	-0.013061	0.023528	-0.013088
Trial2	2	1	blindfold	clockwise	practice	Finish	1	0.5	-0.25	0.3526917	0.44988	-1.44999	-1.05	0.801568423599757	-0.005152	0.027757	-0.017311
Trial2	2	1	blindfold	clockwise	practice	Finish	1	0.5	-0.25	0.3726883	0.44988	-1.44999	-1.05	0.801568423599757	-0.021502	0.019288	-0.013627
Trial2	2	1	blindfold	clockwise	practice	Finish	1	0.5	-0.25	0.3926888	0.44988	-1.44999	-1.05	0.801568423599757	-0.0090977	0.031974	-0.0085927
Trial2	2	1	blindfold	clockwise	practice	Finish	1	0.5	-0.25	0.4126892	0.44988	-1.44999	-1.05	0.801568423599757	-0.014397	0.00658	-0.0017671
Trial2	2	1	blindfold	clockwise	practice	Finish	1	0.5	-0.25	0.4326897	0.44988	-1.44999	-1.05	0.801568423599757	-0.026255	0.0023411	-0.0054496
Trial2	2	1	blindfold	clockwise	practice	Finish	1	0.5	-0.25	0.4526901	0.44987	-1.44999	-1.05	0.801569049785285	-0.021487	0.027729	-0.013625
Trial2	2	1	blindfold	clockwise	practice	Finish	1	0.5	-0.25	0.4726906	0.44987	-1.44999	-1.05001	0.801579043763943	-0.004592	0.03619	-0.012544
Trial2	2	1	blindfold	clockwise	practice	Finish	1	0.5	-0.25	0.492691	0.44987	-1.44999	-1.05	0.801569049785285	-0.017799	0.070037	-0.0049072
Trial2	2	1	blindfold	clockwise	practice	Finish	1	0.5	-0.25	0.5126915	0.44987	-1.44999	-1.05001	0.801579043763943	0.0054795	0.0023217	-0.032311
Trial2	2	1	blindfold	clockwise	practice	Finish	1	0.5	-0.25	0.532692	0.44987	-1.44999	-1.05001	0.801579043763943	-0.00063244	0.027706	-0.0080492
Trial2	2	1	blindfold	clockwise	practice	Finish	1	0.5	-0.25	0.5526886	0.44987	-1.44999	-1.05001	0.801579043763943	0.01518	0.015008	0.0099248
Trial2	2	1	blindfold	clockwise	practice	Finish	1	0.5	-0.25	0.5726891	0.44987	-1.44999	-1.05001	0.801579043763943	-0.025699	0.0023087	-0.013893
Trial2	2	1	blindfold	clockwise	practice	Finish	1	0.5	-0.25	0.5926895	0.44987	-1.44999	-1.05001	0.801579043763943	0.0072823	-0.0019315	0.00093854
Trial2	2	1	blindfold	clockwise	practice	Finish	1	0.5	-0.25	0.61269	0.44986	-1.44999	-1.05001	0.801579670066267	-0.0059244	-0.0019362	0.0085765
Trial2	2	1	blindfold	clockwise	practice	Finish	1	0.5	-0.25	0.6326904	0.44986	-1.44999	-1.05001	0.801579670066267	-0.014639	0.002291	0.01226
Trial2	2	1	blindfold	clockwise	practice	Finish	1	0.5	-0.25	0.6526909	0.44986	-1.44999	-1.05001	0.801579670066267	0.008099	0.027675	-0.011729
Trial2	2	1	blindfold	clockwise	practice	Finish	1	0.5	-0.25	0.6726913	0.44986	-1.44999	-1.05001	0.801579670066267	-0.011935	0.036133	-0.02997
Trial2	2	1	blindfold	clockwise	practice	Finish	1	0.5	-0.25	0.6926918	0.44986	-1.44999	-1.05001	0.801579670066267	-0.010406	0.023428	0.012533
Trial2	2	1	blindfold	clockwise	practice	Finish	1	0.5	-0.25	0.7126884	0.44986	-1.44999	-1.05001	0.801579670066267	0.0030776	-0.0019675	0.00067549
Trial2	2	1	blindfold	clockwise	practice	Finish	1	0.5	-0.25	0.7326889	0.44986	-1.44999	-1.05001	0.801579670066267	-0.022799	0.036113	0.0075004
Trial2	2	1	blindfold	clockwise	practice	Finish	1	0.5	-0.25	0.7526894	0.44986	-1.44999	-1.05001	0.801579670066267	-0.019384	0.0022556	-0.0059772
Trial2	2	1	blindfold	clockwise	practice	Finish	1	0.5	-0.25	0.7726898	0.44986	-1.44999	-1.05001	0.801579670066267	-0.029622	0.0022514	0.0032801
Trial2	2	1	blindfold	clockwise	practice	Finish	1	0.5	-0.25	0.7926903	0.44985	-1.44999	-1.05001	0.801580294628644	-0.023598	0.010706	0.020171
Trial2	2	1	blindfold	clockwise	practice	Finish	1	0.5	-0.25	0.8126907	0.44985	-1.44999	-1.05001	0.801580294628644	0.012349	0.036094	-0.011452
Trial2	2	1	blindfold	clockwise	practice	Finish	1	0.5	-0.25	0.8326912	0.44985	-1.44999	-1.05001	0.801580294628644	-0.0087633	0.048784	-0.012802
Trial2	2	1	blindfold	clockwise	practice	Finish	1	0.5	-0.25	0.8526917	0.44985	-1.44999	-1.05001	0.801580294628644	-0.0064274	0.010693	0.01703
Trial2	2	1	blindfold	clockwise	practice	Finish	1	0.5	-0.25	0.8726883	0.44985	-1.44999	-1.05001	0.801580294628644	0.0036404	0.01069	-0.0077701
Trial2	2	1	blindfold	clockwise	practice	Finish	1	0.5	-0.25	0.8926888	0.44985	-1.44999	-1.05001	0.801580294628644	0.0025646	0.010679	0.0091219
Trial2	2	1	blindfold	clockwise	practice	Finish	1	0.5	-0.25	0.9126892	0.44984	-1.44999	-1.05001	0.801580919314883	-0.025202	0.036066	0.045509
Trial2	2	1	blindfold	clockwise	practice	Finish	1	0.5	-0.25	0.9326897	0.44984	-1.44999	-1.05001	0.801580919314883	-0.031754	0.048756	0.015407
Trial2	2	1	blindfold	clockwise	practice	Finish	1	0.5	-0.25	0.9526901	0.44984	-1.44999	-1.05001	0.801580919314883	-0.0073935	0.0064313	-0.03392
Trial2	2	1	blindfold	clockwise	practice	Finish	1	0.5	-0.25	0.9726906	0.44984	-1.44999	-1.05001	0.801580919314883	-0.015836	0.036048	-0.034459
Trial2	2	1	blindfold	clockwise	practice	Finish	1	0.5	-0.25	0.992691	0.44984	-1.44999	-1.05001	0.801580919314883	-0.042791	-0.0020473	-0.010736
Trial2	2	1	blindfold	clockwise	practice	Finish	1	0.5	-0.25	1.012691	0.44984	-1.44999	-1.05001	0.801580919314883	-0.012146	0.02334	-0.021515
Trial2	2	1	blindfold	clockwise	practice	Finish	1	0.5	-0.25	1.032688	0.44982	-1.44999	-1.05	0.801572176984938	-0.094518	-0.065528	0.0029187
Trial2	2	1	blindfold	clockwise	practice	Finish	1	0.5	-0.25	1.052689	0.44966	-1.45002	-1.04996	0.801542353469102	-0.158441	-0.167065	0.075152
Trial2	2	1	blindfold	clockwise	practice	Finish	1	0.5	-0.25	1.072689	0.44935	-1.45005	-1.0499	0.801501921224513	-0.165671	0.040322	-0.010118
Trial2	2	1	blindfold	clockwise	practice	Finish	1	0.5	-0.25	1.09269	0.44869	-1.44997	-1.04987	0.801514039795383	-0.013336	0.048764	-0.0046333
Trial2	2	1	blindfold	clockwise	practice	Finish	1	0.5	-0.25	1.11269	0.44838	-1.44998	-1.04984	0.801503966431492	0.016495	-0.0020193	-0.0064356
Trial2	2	1	blindfold	clockwise	practice	Finish	1	0.5	-0.25	1.13269	0.44812	-1.45001	-1.04982	0.801500886951205	-0.0096554	0.023378	0.0040821
Trial2	2	1	blindfold	clockwise	practice	Finish	1	0.5	-0.25	1.152691	0.44792	-1.45	-1.0498	0.801493872895	0.045241	0.08261	0.0075753
Trial2	2	1	blindfold	clockwise	practice	Finish	1	0.5	-0.25	1.172691	0.44778	-1.44998	-1.04979	0.801492988574999	0.0040829	-0.0062662	-0.012006
Trial2	2	1	blindfold	clockwise	practice	Finish	1	0.5	-0.25	1.192692	0.44753	-1.45	-1.0498	0.801519308612015	-0.055561	0.074134	-0.0030905
Trial2	2	1	blindfold	clockwise	practice	Finish	1	0.5	-0.25	1.212688	0.44741	-1.44998	-1.04981	0.801537045148256	-0.01466	0.023338	0.016491
Trial2	2	1	blindfold	clockwise	practice	Finish	1	0.5	-0.25	1.232689	0.4473	-1.44999	-1.04981	0.801544269944215	0.0061916	-0.040136	0.022058
Trial2	2	1	blindfold	clockwise	practice	Finish	1	0.5	-0.25	1.252689	0.44722	-1.45001	-1.04981	0.801549536993284	0.011754	0.052964	0.0012077
Trial2	2	1	blindfold	clockwise	practice	Finish	1	0.5	-0.25	1.27269	0.44719	-1.44999	-1.04981	0.801551511734396	0.024152	0.014865	0.006233
Trial2	2	1	blindfold	clockwise	practice	Finish	1	0.5	-0.25	1.29269	0.44718	-1.45	-1.04981	0.801552169574925	0.0019664	-0.0062906	-0.0048978
Trial2	2	1	blindfold	clockwise	practice	Finish	1	0.5	-0.25	1.312691	0.44717	-1.45	-1.04981	0.801552829503525	-0.052125	0.06141	0.0056256
Trial2	2	1	blindfold	clockwise	practice	Finish	1	0.5	-0.25	1.332691	0.44716	-1.44999	-1.04981	0.80155348759205	0.01653	-0.0020766	-0.0069705
Trial2	2	1	blindfold	clockwise	practice	Finish	1	0.5	-0.25	1.352692	0.44716	-1.44999	-1.04981	0.80155348759205	0.0083533	-0.023233	0.00013548
Trial2	2	1	blindfold	clockwise	practice	Finish	1	0.5	-0.25	1.372688	0.44716	-1.44999	-1.04981	0.80155348759205	0.034229	0.044474	-0.018564
Trial2	2	1	blindfold	clockwise	practice	Finish	1	0.5	-0.25	1.392689	0.44716	-1.45	-1.04981	0.80155348759205	-0.0096135	-0.095179	0.0040909
Trial2	2	1	blindfold	clockwise	practice	Finish	1	0.5	-0.25	1.412689	0.44715	-1.45002	-1.04981	0.801554147769387	-0.028111	-0.048609	0.028356
Trial2	2	1	blindfold	clockwise	practice	Finish	1	0.5	-0.25	1.43269	0.44714	-1.45002	-1.0498	0.80154493327381	-0.07348	-0.069753	0.0085076
Trial2	2	1	blindfold	clockwise	practice	Finish	1	0.5	-0.25	1.45269	0.44713	-1.45003	-1.0498	0.801545591742253	-0.02755	-0.13744	0.019901
Trial2	2	1	blindfold	clockwise	practice	Finish	1	0.5	-0.25	1.472691	0.44712	-1.45005	-1.04979	0.801536260535745	-0.052879	-0.120475	0.018284
Trial2	2	1	blindfold	clockwise	practice	Finish	1	0.5	-0.25	1.492691	0.4471	-1.45006	-1.04978	0.801527590294777	-0.037304	-0.137333	0.040456
Trial2	2	1	blindfold	clockwise	practice	Finish	1	0.5	-0.25	1.512691	0.44709	-1.45007	-1.04978	0.80152824927601	-0.040174	-0.192301	0.031732
Trial2	2	1	blindfold	clockwise	practice	Finish	1	0.5	-0.25	1.532688	0.44709	-1.45007	-1.04978	0.80152824927601	-0.028837	-0.145704	0.040978
Trial2	2	1	blindfold	clockwise	practice	Finish	1	0.5	-0.25	1.552689	0.44709	-1.45007	-1.04978	0.80152824927601	-0.015355	-0.132971	0.045462
Trial2	2	1	blindfold	clockwise	practice	Finish	1	0.5	-0.25	1.572689	0.44709	-1.45007	-1.04977	0.801518257536891	0.0015381	-0.183713	0.030172
Trial2	2	1	blindfold	clockwise	practice	Finish	1	0.5	-0.25	1.59269	0.44709	-1.45008	-1.04977	0.801518257536891	0.038999	-0.132839	0.041017
Trial2	2	1	blindfold	clockwise	practice	Finish	1	0.5	-0.25	1.61269	0.44709	-1.45007	-1.04977	0.801518257536891	0.035302	-0.175118	0.032291
Trial2	2	1	blindfold	clockwise	practice	Finish	1	0.5	-0.25	1.63269	0.4471	-1.45008	-1.04977	0.801517598547443	0.005999	-0.162375	0.026178
Trial2	2	1	blindfold	clockwise	practice	Finish	1	0.5	-0.25	1.652691	0.4471	-1.45008	-1.04976	0.801507606800653	0.013632	-0.115783	0.03937
Trial2	2	1	blindfold	clockwise	practice	Finish	1	0.5	-0.25	1.672691	0.4471	-1.45008	-1.04973	0.801477750512899	0.012553	-0.145366	0.056243
Trial2	2	1	blindfold	clockwise	practice	Finish	1	0.5	-0.25	1.692692	0.44711	-1.45009	-1.0497	0.801447114390905	0.024403	-0.191812	0.069678
Trial2	2	1	blindfold	clockwise	practice	Finish	1	0.5	-0.25	1.712688	0.44712	-1.45009	-1.04966	0.801406486591129	0.065282	-0.170608	0.10083
Trial2	2	1	blindfold	clockwise	practice	Finish	1	0.5	-0.25	1.732689	0.44716	-1.45008	-1.0496	0.801344016791194	0.087181	-0.136711	0.082109
Trial2	2	1	blindfold	clockwise	practice	Finish	1	0.5	-0.25	1.752689	0.44723	-1.45008	-1.04952	0.801259587928118	0.080049	-0.178983	0.060435
Trial2	2	1	blindfold	clockwise	practice	Finish	1	0.5	-0.25	1.77269	0.44733	-1.45008	-1.04925	0.800983584276292	0.067358	-0.174705	0.059609
Trial2	2	1	blindfold	clockwise	practice	Finish	1	0.5	-0.25	1.79269	0.44757	-1.45008	-1.04909	0.800808200960727	0.030052	-0.166147	0.112317
Trial2	2	1	blindfold	clockwise	practice	Finish	1	0.5	-0.25	1.812691	0.44766	-1.45008	-1.04891	0.800622692330619	0.0089274	-0.128022	0.089837
Trial2	2	1	blindfold	clockwise	practice	Finish	1	0.5	-0.25	1.832691	0.44774	-1.45007	-1.04873	0.800437846970421	0.0045083	-0.127989	0.047048
Trial2	2	1	blindfold	clockwise	practice	Finish	1	0.5	-0.25	1.852692	0.44781	-1.45007	-1.04855	0.80025365649836	0.024006	-0.191425	0.073715
Trial2	2	1	blindfold	clockwise	practice	Finish	1	0.5	-0.25	1.872688	0.44787	-1.45008	-1.04815	0.799850528095103	0.052754	-0.132134	0.088247
Trial2	2	1	blindfold	clockwise	practice	Finish	1	0.5	-0.25	1.892689	0.44804	-1.45007	-1.04793	0.799619990459775	0.031881	-0.165912	0.082633
Trial2	2	1	blindfold	clockwise	practice	Finish	1	0.5	-0.25	1.912689	0.44813	-1.45009	-1.04769	0.799374684302985	0.026304	-0.208175	0.103456
Trial2	2	1	blindfold	clockwise	practice	Finish	1	0.5	-0.25	1.93269	0.4482	-1.45009	-1.04748	0.799160541568534	-0.0092818	-0.191197	0.063007
Trial2	2	1	blindfold	clockwise	practice	Finish	1	0.5	-0.25	1.95269	0.44825	-1.45009	-1.04729	0.798967680997928	-0.028509	-0.16153	0.032083
Trial2	2	1	blindfold	clockwise	practice	Finish	1	0.5	-0.25	1.972691	0.44826	-1.45009	-1.04697	0.798647746610119	-0.039101	-0.21649	0.065318
Trial2	2	1	blindfold	clockwise	practice	Finish	1	0.5	-0.25	1.992691	0.4482	-1.45009	-1.0468	0.798482002905564	-0.040963	-0.199466	0.094841
Trial2	2	1	blindfold	clockwise	practice	Finish	1	0.5	-0.25	2.012691	0.44815	-1.45009	-1.0466	0.798285635818022	-0.029361	-0.203643	0.113591
Trial2	2	1	blindfold	clockwise	practice	Finish	1	0.5	-0.25	2.032688	0.44809	-1.4501	-1.04639	0.798080053448902	-0.023517	-0.178195	0.108802
Trial2	2	1	blindfold	clockwise	practice	Finish	1	0.5	-0.25	2.052689	0.44803	-1.45009	-1.04618	0.797874356960579	-0.027466	-0.169686	0.082899
Trial2	2	1	blindfold	clockwise	practice	Finish	1	0.5	-0.25	2.072689	0.44799	-1.45008	-1.04572	0.797417913358397	-0.03645	-0.173872	0.090785
Trial2	2	1	blindfold	clockwise	practice	Finish	1	0.5	-0.25	2.09269	0.44792	-1.45009	-1.04546	0.797163042210076	-0.03195	-0.207622	0.086783
Trial2	2	1	blindfold	clockwise	practice	Finish	1	0.5	-0.25	2.11269	0.44787	-1.45009	-1.04519	0.796896878054721	-0.028254	-0.152559	0.09547
Trial2	2	1	blindfold	clockwise	practice	Finish	1	0.5	-0.25	2.13269	0.4478	-1.45009	-1.04493	0.796642023728847	-0.064098	-0.19059	0.059237
Trial2	2	1	blindfold	clockwise	practice	Finish	1	0.5	-0.25	2.152691	0.44771	-1.45009	-1.04465	0.7963685076915	-0.043234	-0.182076	0.064782
Trial2	2	1	blindfold	clockwise	practice	Finish	1	0.5	-0.25	2.172691	0.44759	-1.45009	-1.04402	0.795747740701544	-0.037729	-0.127017	0.111752
Trial2	2	1	blindfold	clockwise	practice	Finish	1	0.5	-0.25	2.192692	0.44733	-1.45008	-1.04368	0.795425669878814	-0.026846	-0.173479	0.077917
Trial2	2	1	blindfold	clockwise	practice	Finish	1	0.5	-0.25	2.212688	0.44721	-1.45008	-1.0433	0.795054541766785	-0.012095	-0.118423	0.121737
Trial2	2	1	blindfold	clockwise	practice	Finish	1	0.5	-0.25	2.232689	0.44709	-1.45007	-1.04291	0.794673331758172	-0.028176	-0.173397	0.095294
Trial2	2	1	blindfold	clockwise	practice	Finish	1	0.5	-0.25	2.252689	0.44697	-1.45008	-1.0425	0.794272282948059	-0.020796	-0.160656	0.112698
Trial2	2	1	blindfold	clockwise	practice	Finish	1	0.5	-0.25	2.27269	0.44685	-1.45008	-1.04165	0.793432249660021	-0.036606	-0.164845	0.094708
Trial2	2	1	blindfold	clockwise	practice	Finish	1	0.5	-0.25	2.29269	0.44657	-1.45008	-1.04121	0.7930119357068	-0.017006	-0.202849	0.053505
Trial2	2	1	blindfold	clockwise	practice	Finish	1	0.5	-0.25	2.312691	0.44642	-1.45008	-1.04078	0.792593168010224	-0.01861	-0.168942	0.078822
Trial2	2	1	blindfold	clockwise	practice	Finish	1	0.5	-0.25	2.332691	0.44629	-1.45009	-1.04036	0.792182839196592	-0.014382	-0.139276	0.07907
Trial2	2	1	blindfold	clockwise	practice	Finish	1	0.5	-0.25	2.352692	0.44616	-1.45008	-1.03995	0.79178265333086	-0.033883	-0.181554	0.052373
Trial2	2	1	blindfold	clockwise	practice	Finish	1	0.5	-0.25	2.372688	0.44604	-1.45008	-1.03921	0.791052610908936	-0.03468	-0.143424	0.065031
Trial2	2	1	blindfold	clockwise	practice	Finish	1	0.5	-0.25	2.392689	0.44579	-1.45005	-1.03885	0.790710538891147	-0.037284	-0.126442	0.039402
Trial2	2	1	blindfold	clockwise	practice	Finish	1	0.5	-0.25	2.412689	0.44566	-1.45004	-1.0385	0.790370170359897	-0.033588	-0.101026	0.043614
Trial2	2	1	blindfold	clockwise	practice	Finish	1	0.5	-0.25	2.43269	0.44553	-1.45005	-1.03815	0.790029954765609	-0.058919	-0.075606	0.046481
Trial2	2	1	blindfold	clockwise	practice	Finish	1	0.5	-0.25	2.45269	0.44538	-1.45005	-1.03781	0.78970114162289	-0.0040086	-0.079808	0.049949
Trial2	2	1	blindfold	clockwise	practice	Finish	1	0.5	-0.25	2.472691	0.44525	-1.45006	-1.03715	0.789051788186554	-0.0045386	-0.109395	0.05838
Trial2	2	1	blindfold	clockwise	practice	Finish	1	0.5	-0.25	2.492691	0.44502	-1.45006	-1.03682	0.788738491560641	0.00076005	-0.12626	0.041723
Trial2	2	1	blindfold	clockwise	practice	Finish	1	0.5	-0.25	2.512691	0.44492	-1.45005	-1.03647	0.788396444910886	-0.025912	-0.113534	0.061218
Trial2	2	1	blindfold	clockwise	practice	Finish	1	0.5	-0.25	2.532688	0.44482	-1.45006	-1.03614	0.788074158004771	-0.022754	-0.062721	0.07836
Trial2	2	1	blindfold	clockwise	practice	Finish	1	0.5	-0.25	2.552689	0.44473	-1.45005	-1.03583	0.787771284348985	0.0049953	-0.071159	0.025581
Trial2	2	1	blindfold	clockwise	practice	Finish	1	0.5	-0.25	2.572689	0.44464	-1.45004	-1.03516	0.787109186660454	-0.0079369	-0.130383	0.045347
Trial2	2	1	blindfold	clockwise	practice	Finish	1	0.5	-0.25	2.59269	0.44446	-1.45004	-1.03481	0.786772860772532	-0.00028546	-0.045699	0.058519
Trial2	2	1	blindfold	clockwise	practice	Finish	1	0.5	-0.25	2.61269	0.44438	-1.45003	-1.03446	0.786429268007852	-0.025355	-0.058378	0.052673
Trial2	2	1	blindfold	clockwise	practice	Finish	1	0.5	-0.25	2.63269	0.4443	-1.45004	-1.03409	0.786065954357246	-0.015088	-0.066817	0.091467
Trial2	2	1	blindfold	clockwise	practice	Finish	1	0.5	-0.25	2.652691	0.44421	-1.45004	-1.03371	0.785693256645393	0.015016	-0.058337	0.084873
Trial2	2	1	blindfold	clockwise	practice	Finish	1	0.5	-0.25	2.672691	0.44413	-1.45003	-1.03295	0.784940788047254	0.012933	-0.058324	0.050801
Trial2	2	1	blindfold	clockwise	practice	Finish	1	0.5	-0.25	2.692692	0.44398	-1.45004	-1.03256	0.784562541887251	-0.017693	-0.104826	0.065793
Trial2	2	1	blindfold	clockwise	practice	Finish	1	0.5	-0.25	2.712688	0.4439	-1.45004	-1.03217	0.784179203541877	-0.025604	-0.062491	0.06284
Trial2	2	1	blindfold	clockwise	practice	Finish	1	0.5	-0.25	2.732689	0.44384	-1.45003	-1.03176	0.783774590110396	-0.0031521	-0.054014	0.036997
Trial2	2	1	blindfold	clockwise	practice	Finish	1	0.5	-0.25	2.752689	0.44378	-1.45003	-1.03136	0.783379974593534	0.0092521	-0.062456	0.042006
Trial2	2	1	blindfold	clockwise	practice	Finish	1	0.5	-0.25	2.77269	0.44372	-1.45003	-1.03059	0.782616303159997	-0.032712	-0.032821	0.035102
Trial2	2	1	blindfold	clockwise	practice	Finish	1	0.5	-0.25	2.79269	0.44362	-1.45001	-1.03024	0.782274290094302	0.0089875	-0.028573	0.046204
Trial2	2	1	blindfold	clockwise	practice	Finish	1	0.5	-0.25	2.812691	0.44357	-1.45002	-1.02989	0.781928928508753	0.016901	-0.028565	0.055176
Trial2	2	1	blindfold	clockwise	practice	Finish	1	0.5	-0.25	2.832691	0.44353	-1.45001	-1.02954	0.781582731690887	-0.002078	-0.0074026	0.020044
Trial2	2	1	blindfold	clockwise	practice	Finish	1	0.5	-0.25	2.852692	0.44348	-1.45001	-1.02923	0.781277095163568	0.0029463	-0.049708	0.007633
Trial2	2	1	blindfold	clockwise	practice	Finish	1	0.5	-0.25	2.872688	0.44345	-1.45003	-1.02869	0.780740668324406	0.01615	-0.066617	-1.5817E-05
Trial2	2	1	blindfold	clockwise	practice	Finish	1	0.5	-0.25	2.892689	0.4434	-1.45002	-1.02845	0.780504953223951	-0.011062	-0.058129	0.027936
Trial2	2	1	blindfold	clockwise	practice	Finish	1	0.5	-0.25	2.912689	0.44339	-1.45002	-1.02825	0.780306171069254	0.035928	-0.070807	0.022419
Trial2	2	1	blindfold	clockwise	practice	Finish	1	0.5	-0.25	2.93269	0.44338	-1.45003	-1.02806	0.780117379015903	0.0026738	-0.036941	0.011831
Trial2	2	1	blindfold	clockwise	practice	Finish	1	0.5	-0.25	2.95269	0.44338	-1.45002	-1.02789	0.779947834991164	0.011118	-0.015776	0.012359
Trial3	1	1	blindfold	clockwise	practice	Homing	1	-0.5	-0.5	2.972691	0.44338	-1.45001	-1.0276	1.08089205462351	0.031703	0.0053911	0.022133
Trial3	1	1	blindfold	clockwise	practice	Homing	1	-0.5	-0.5	2.992691	0.44337	-1.45001	-1.02828	1.08121541026833	-0.0026165	-0.024216	0.028434
Trial3	1	1	blindfold	clockwise	practice	Homing	1	-0.5	-0.5	3.012691	0.44362	-1.45001	-1.02828	1.08143355457311	-0.017419	-0.028438	0.061407
Trial3	1	1	blindfold	clockwise	practice	Homing	1	-0.5	-0.5	3.032688	0.44362	-1.45001	-1.02828	1.08143355457311	-0.017419	-0.028438	0.061407
Trial3	1	1	blindfold	clockwise	practice	Homing	1	-0.5	-0.5	3.052689	0.44362	-1.45001	-1.02828	1.08143355457311	-0.017419	-0.028438	0.061407
Trial3	1	1	blindfold	clockwise	practice	Homing	1	-0.5	-0.5	3.072689	0.44362	-1.45001	-1.02828	1.08143355457311	-0.017419	-0.028438	0.061407
Trial3	1	1	blindfold	clockwise	practice	Homing	1	-0.5	-0.5	3.09269	0.41959	-1.45006	-1.0446	1.06875391562681	0.676531	0.043576	0.506202
Trial3	1	1	blindfold	clockwise	practice	Homing	1	-0.5	-0.5	3.11269	0.37251	-1.4501	-1.06161	1.03763165403574	0.619044	-0.396525	0.137811
Trial3	1	1	blindfold	clockwise	practice	Homing	1	-0.5	-0.5	3.13269	0.35665	-1.44993	-1.0706	1.02928793939099	-0.963285	0.051975	0.015394
Trial3	1	1	blindfold	clockwise	practice	Homing	1	-0.5	-0.5	3.152691	0.34061	-1.44998	-1.07465	1.0182572597197	-0.972682	-0.371142	0.038322
Trial3	1	1	blindfold	clockwise	practice	Homing	1	-0.5	-0.5	3.172691	0.32454	-1.45011	-1.08257	1.00958114447624	-0.476699	-0.011376	0.130175
Trial3	1	1	blindfold	clockwise	practice	Homing	1	-0.5	-0.5	3.192692	0.29219	-1.44994	-1.08655	0.985700701285974	0.75281	-0.176471	0.144325
Trial3	1	1	blindfold	clockwise	practice	Homing	1	-0.5	-0.5	3.212688	0.27641	-1.45005	-1.09077	0.975613503989851	0.843606	-0.134089	0.097129
Trial3	1	1	blindfold	clockwise	practice	Homing	1	-0.5	-0.5	3.232689	0.26018	-1.45004	-1.09492	0.965299610607287	0.551801	0.238288	0.060315
Trial3	1	1	blindfold	clockwise	practice	Homing	1	-0.5	-0.5	3.252689	0.24436	-1.44993	-1.09919	0.955562903011819	-0.055779	0.03511	-0.0032159
Trial3	1	1	blindfold	clockwise	practice	Homing	1	-0.5	-0.5	3.27269	0.22793	-1.44998	-1.10743	0.948078731241967	-0.574985	-0.197604	-0.052715
Trial3	1	1	blindfold	clockwise	practice	Homing	1	-0.5	-0.5	3.29269	0.1958	-1.44996	-1.11137	0.926234857382362	-0.459164	0.174757	0.046049
Trial3	1	1	blindfold	clockwise	practice	Homing	1	-0.5	-0.5	3.312691	0.17977	-1.44995	-1.11532	0.916900161015859	-0.026991	-0.070689	0.036074
Trial3	1	1	blindfold	clockwise	practice	Homing	1	-0.5	-0.5	3.332691	0.16337	-1.45002	-1.11939	0.907581258187228	0.338429	-0.002958	-0.02801
Trial3	1	1	blindfold	clockwise	practice	Homing	1	-0.5	-0.5	3.352692	0.14757	-1.45002	-1.12355	0.898978074165491	0.722379	0.107054	0.029389
Trial3	1	1	blindfold	clockwise	practice	Homing	1	-0.5	-0.5	3.372688	0.13183	-1.44997	-1.13213	0.89375472559018	0.494447	0.035089	-0.0048527
Trial3	1	1	blindfold	clockwise	practice	Homing	1	-0.5	-0.5	3.392689	0.099732	-1.45003	-1.13629	0.874381709329351	-0.148985	0.077431	-0.0032119
Trial3	1	1	blindfold	clockwise	practice	Homing	1	-0.5	-0.5	3.412689	0.083761	-1.44998	-1.14048	0.86659761999621	-0.534074	0.052008	-0.0022757
Trial3	1	1	blindfold	clockwise	practice	Homing	1	-0.5	-0.5	3.43269	0.06724	-1.44997	-1.1445	0.85856944359061	-0.516942	-0.049559	-0.022326
Trial3	1	1	blindfold	clockwise	practice	Homing	1	-0.5	-0.5	3.45269	0.051206	-1.45001	-1.14852	0.85112057647471	-0.224934	-0.024154	-0.01531
Trial3	1	1	blindfold	clockwise	practice	Homing	1	-0.5	-0.5	3.472691	0.035259	-1.45	-1.15683	0.847306193484912	0.198154	0.119713	0.007751
Trial3	1	1	blindfold	clockwise	practice	Homing	1	-0.5	-0.5	3.492691	0.0036598	-1.44999	-1.16099	0.831012017879874	0.426573	-0.083423	0.048941
Trial3	1	1	blindfold	clockwise	practice	Homing	1	-0.5	-0.5	3.512691	-0.012559	-1.45001	-1.1653	0.82475622675414	0.384155	0.04353	0.022849
Trial3	1	1	blindfold	clockwise	practice	Homing	1	-0.5	-0.5	3.532688	-0.028832	-1.44998	-1.16946	0.818642714736084	-0.02242	0.047736	-0.039337
Trial3	1	1	blindfold	clockwise	practice	Homing	1	-0.5	-0.5	3.552689	-0.044722	-1.44998	-1.1736	0.813028365702721	-0.254895	-0.049595	-0.016397
Trial3	1	1	blindfold	clockwise	practice	Homing	1	-0.5	-0.5	3.572689	-0.060694	-1.45001	-1.18194	0.811191636969028	-0.398835	-0.028426	-0.014272
Trial3	1	1	blindfold	clockwise	practice	Homing	1	-0.5	-0.5	3.59269	-0.093147	-1.44997	-1.18597	0.797548930168275	-0.034232	0.005394	0.024534
Trial3	1	1	blindfold	clockwise	practice	Homing	1	-0.5	-0.5	3.61269	-0.1095	-1.44999	-1.19004	0.792871643000973	0.207185	-0.083463	0.033251
Trial3	1	1	blindfold	clockwise	practice	Homing	1	-0.5	-0.5	3.63269	-0.12528	-1.45001	-1.19416	0.78884292277893	0.329956	0.035027	0.018258
Trial3	1	1	blindfold	clockwise	practice	Homing	1	-0.5	-0.5	3.652691	-0.14053	-1.44999	-1.19832	0.785410429751906	0.220032	0.077326	0.040539
Trial3	1	1	blindfold	clockwise	practice	Homing	1	-0.5	-0.5	3.672691	-0.15675	-1.44998	-1.20674	0.785685697317974	0.045632	-0.0073166	0.0018006
Trial3	1	1	blindfold	clockwise	practice	Homing	1	-0.5	-0.5	3.692692	-0.18944	-1.45	-1.21081	0.775692242483139	-0.09762	0.022305	0.022533
Trial3	1	1	blindfold	clockwise	practice	Homing	1	-0.5	-0.5	3.712688	-0.20491	-1.44997	-1.21496	0.773463556861706	-0.00020892	0.0011253	0.045704
Trial3	1	1	blindfold	clockwise	practice	Homing	1	-0.5	-0.5	3.732689	-0.22133	-1.44998	-1.219	0.77111473968324	0.107933	-0.06658	-0.042952
Trial3	1	1	blindfold	clockwise	practice	Homing	1	-0.5	-0.5	3.752689	-0.23719	-1.45001	-1.22308	0.769359371475343	0.151144	0.0011357	-0.026682
Trial3	1	1	blindfold	clockwise	practice	Homing	1	-0.5	-0.5	3.77269	-0.25295	-1.44999	-1.2313	0.771902442626329	0.129298	0.119611	-0.031491
Trial3	1	1	blindfold	clockwise	practice	Homing	1	-0.5	-0.5	3.79269	-0.28432	-1.44999	-1.23554	0.766509623559494	0.01542	-0.015812	0.023448
Trial3	1	1	blindfold	clockwise	practice	Homing	1	-0.5	-0.5	3.812691	-0.30053	-1.45001	-1.23976	0.766180913987869	-0.221911	0.034965	-0.018662
Trial3	1	1	blindfold	clockwise	practice	Homing	1	-0.5	-0.5	3.832691	-0.31682	-1.44998	-1.24384	0.766063201446811	-0.363718	0.085729	0.032106
Trial3	1	1	blindfold	clockwise	practice	Homing	1	-0.5	-0.5	3.852692	-0.33269	-1.44998	-1.24789	0.766375939994461	-0.343063	-0.04969	0.019183
Trial3	1	1	blindfold	clockwise	practice	Homing	1	-0.5	-0.5	3.872688	-0.34856	-1.45	-1.25606	0.771077694519669	-0.192918	0.034948	-0.029882
Trial3	1	1	blindfold	clockwise	practice	Homing	1	-0.5	-0.5	3.892689	-0.38057	-1.44998	-1.2601	0.76942546549624	0.126143	0.0052994	-0.0039259
Trial3	1	1	blindfold	clockwise	practice	Homing	1	-0.5	-0.5	3.912689	-0.39618	-1.44999	-1.26417	0.77119016829047	0.141571	-0.020087	-0.032569
Trial3	1	1	blindfold	clockwise	practice	Homing	1	-0.5	-0.5	3.93269	-0.41171	-1.45001	-1.26837	0.773425905758645	0.143193	0.0053084	-0.045448
Trial3	1	1	blindfold	clockwise	practice	Homing	1	-0.5	-0.5	3.95269	-0.42771	-1.45	-1.27242	0.775795328725719	0.039875	0.077238	0.042889
Trial3	1	1	blindfold	clockwise	practice	Homing	1	-0.5	-0.5	3.972691	-0.44326	-1.44998	-1.28077	0.782829047689758	-0.117341	-0.037034	0.03568
Trial3	1	1	blindfold	clockwise	practice	Homing	1	-0.5	-0.5	3.992691	-0.47594	-1.45	-1.28445	0.784818941928818	-0.047306	0.06453	0.0018192
Trial3	1	1	blindfold	clockwise	practice	Homing	1	-0.5	-0.5	4.012691	-0.49039	-1.44998	-1.28823	0.788288522065474	-0.005497	0.089903	-0.06403
Trial3	1	1	blindfold	clockwise	practice	Home	1	-0.5	-0.5	4.032688	-0.50507	-1.44998	-1.28823	0.788246247808248	-0.155785	-0.024359	-0.032742
Trial3	1	1	blindfold	clockwise	practice	Home	1	-0.5	-0.5	4.052689	-0.51859	-1.45001	-1.29592	0.796137083928241	-0.168516	0.005273	-0.090955
Trial3	1	1	blindfold	clockwise	practice	Home	1	-0.5	-0.5	4.072689	-0.52791	-1.45001	-1.3008	0.80128618675913	-0.293164	0.047591	0.177148
Trial3	1	1	blindfold	clockwise	practice	Home	1	-0.5	-0.5	4.09269	-0.54293	-1.44995	-1.30048	0.801630475816001	-0.362986	-0.096349	-0.364466
Trial3	1	1	blindfold	clockwise	practice	Home	1	-0.5	-0.5	4.11269	-0.54792	-1.45005	-1.30009	0.801523712643802	-0.220336	-0.210546	0.121524
Trial3	1	1	blindfold	clockwise	practice	Home	1	-0.5	-0.5	4.13269	-0.55126	-1.45004	-1.29992	0.80156068644587	-0.038687	0.335337	-0.0025154
Trial3	1	1	blindfold	clockwise	practice	Home	1	-0.5	-0.5	4.152691	-0.55333	-1.4499	-1.29995	0.801725699754957	0.068344	0.102504	0.065756
Trial3	1	1	blindfold	clockwise	practice	Home	1	-0.5	-0.5	4.172691	-0.55423	-1.44996	-1.30001	0.801845892734332	0.080773	-0.282558	-0.049773
Trial3	1	1	blindfold	clockwise	practice	Home	1	-0.5	-0.5	4.192692	-0.55418	-1.44999	-1.3	0.801832525487281	-0.035538	0.280266	0.039698
Trial3	1	1	blindfold	clockwise	practice	Home	1	-0.5	-0.5	4.212688	-0.5538	-1.44991	-1.29999	0.801796944782578	-0.097792	-0.092172	0.0019656
Trial3	1	1	blindfold	clockwise	practice	Home	1	-0.5	-0.5	4.232689	-0.55338	-1.45003	-1.3	0.801778865674233	-0.149669	-0.206374	-0.011089
Trial3	1	1	blindfold	clockwise	practice	Home	1	-0.5	-0.5	4.252689	-0.55304	-1.45006	-1.29999	0.801746306686641	-0.083153	0.195653	0.026309
Trial3	1	1	blindfold	clockwise	practice	Home	1	-0.5	-0.5	4.27269	-0.55268	-1.44995	-1.30001	0.801742558165468	0.043763	0.170197	0.04627
Trial3	1	1	blindfold	clockwise	practice	Home	1	-0.5	-0.5	4.29269	-0.55185	-1.45005	-1.30001	0.801688449586068	0.102162	-0.066729	0.00807
Trial3	1	1	blindfold	clockwise	practice	Home	1	-0.5	-0.5	4.312691	-0.55141	-1.45002	-1.3	0.801650115494275	0.072282	0.216773	0.006084
Trial3	1	1	blindfold	clockwise	practice	Home	1	-0.5	-0.5	4.332691	-0.55102	-1.44993	-1.3	0.801625199640181	-0.017297	0.0009021	0.00010012
Trial3	1	1	blindfold	clockwise	practice	Home	1	-0.5	-0.5	4.352692	-0.55077	-1.44999	-1.3	0.8016093319735	-0.060437	-0.202187	-0.0093801
Trial3	1	1	blindfold	clockwise	practice	Home	1	-0.5	-0.5	4.372688	-0.55063	-1.45005	-1.29999	0.801590482928777	-0.068538	0.106754	0.0097244
Trial3	1	1	blindfold	clockwise	practice	Home	1	-0.5	-0.5	4.392689	-0.55057	-1.44995	-1.3	0.801596687700646	0.042785	-0.087976	0.0083057
Trial3	1	1	blindfold	clockwise	practice	Home	1	-0.5	-0.5	4.412689	-0.55053	-1.45002	-1.30001	0.801604159229182	0.023993	-0.083702	-0.010882
Trial3	1	1	blindfold	clockwise	practice	Home	1	-0.5	-0.5	4.43269	-0.55048	-1.45002	-1.3	0.801591014749035	0.04626	0.174423	0.036265
Trial3	1	1	blindfold	clockwise	practice	Home	1	-0.5	-0.5	4.45269	-0.55041	-1.44995	-1.3	0.801586611078151	-0.0094699	0.06435	-0.0089735
Trial3	1	1	blindfold	clockwise	practice	Home	1	-0.5	-0.5	4.472691	-0.55037	-1.44998	-1.3	0.801584093146094	-0.012734	-0.176845	0.0040053
Trial3	1	1	blindfold	clockwise	practice	Home	1	-0.5	-0.5	4.492691	-0.55036	-1.45	-1.3	0.801583467719274	-0.052686	0.191313	0.010132
Trial3	1	1	blindfold	clockwise	practice	Home	1	-0.5	-0.5	4.512691	-0.55036	-1.44996	-1.3	0.801583467719274	-0.014924	-0.071082	-0.025535
Trial3	1	1	blindfold	clockwise	practice	Home	1	-0.5	-0.5	4.532688	-0.55035	-1.45001	-1.3	0.801582838671611	-0.0081625	-0.100675	-0.0072887
Trial3	1	1	blindfold	clockwise	practice	Home	1	-0.5	-0.5	4.552689	-0.55034	-1.45002	-1.3	0.801582209748547	0.0074415	0.127839	-0.010238
Trial3	1	1	blindfold	clockwise	practice	Home	1	-0.5	-0.5	4.572689	-0.55031	-1.44997	-1.3	0.801580327467945	0.037292	0.089712	-0.0024346
Trial3	1	1	blindfold	clockwise	practice	Home	1	-0.5	-0.5	4.59269	-0.55027	-1.45002	-1.3	0.801577818251948	-0.044471	-0.024517	-0.00061848
Trial3	1	1	blindfold	clockwise	practice	Home	1	-0.5	-0.5	4.61269	-0.55027	-1.45	-1.3	0.801577818251948	-0.030849	0.153193	0.00074273
Trial3	1	1	blindfold	clockwise	practice	Home	1	-0.5	-0.5	4.63269	-0.55027	-1.44996	-1.3	0.801577818251948	-0.025032	-0.011877	0.0091804
Trial3	1	1	blindfold	clockwise	practice	Home	1	-0.5	-0.5	4.652691	-0.55027	-1.44999	-1.3	0.801577818251948	-0.021439	-0.117649	0.00042523
Trial3	1	1	blindfold	clockwise	practice	Home	1	-0.5	-0.5	4.672691	-0.55027	-1.45002	-1.3	0.801577818251948	0.016541	0.081252	-0.0011613
Trial3	1	1	blindfold	clockwise	practice	Home	1	-0.5	-0.5	4.692692	-0.55024	-1.44997	-1.3	0.801575938578323	0.025605	-0.08383	0.0053736
Trial3	1	1	blindfold	clockwise	practice	Home	1	-0.5	-0.5	4.712688	-0.55022	-1.45001	-1.3	0.801574683593556	-0.0042522	-0.016098	0.0033775
Trial3	1	1	blindfold	clockwise	practice	Home	1	-0.5	-0.5	4.732689	-0.55022	-1.45001	-1.3	0.801574683593556	-0.023442	0.136231	0.030281
Trial3	1	1	blindfold	clockwise	practice	Home	1	-0.5	-0.5	4.752689	-0.55022	-1.44997	-1.3	0.801574683593556	-0.025976	0.013482	-0.0034813
Trial3	1	1	blindfold	clockwise	practice	Home	1	-0.5	-0.5	4.77269	-0.55022	-1.44999	-1.3	0.801574683593556	0.0032529	-0.109226	-0.031022
Trial3	1	1	blindfold	clockwise	practice	Home	1	-0.5	-0.5	4.79269	-0.55022	-1.44998	-1.3	0.801574683593556	-0.029867	0.085418	0.0010597
Trial3	1	1	blindfold	clockwise	practice	Home	1	-0.5	-0.5	4.812691	-0.55021	-1.44998	-1.3	0.801574056288076	0.0077896	-0.003461	-0.01119
Trial3	1	1	blindfold	clockwise	practice	Home	1	-0.5	-0.5	4.832691	-0.5502	-1.45001	-1.3	0.801573429107199	-0.0061412	-0.054222	-0.021943
Trial3	1	1	blindfold	clockwise	practice	Home	1	-0.5	-0.5	4.852692	-0.55019	-1.45001	-1.3	0.801572802050925	-0.013309	0.093884	-0.0044271
Trial3	1	1	blindfold	clockwise	practice	Home	1	-0.5	-0.5	4.872688	-0.55019	-1.44998	-1.3	0.801572802050925	-0.039576	0.068465	-0.00093678
Trial3	1	1	blindfold	clockwise	practice	Home	1	-0.5	-0.5	4.892689	-0.55019	-1.45001	-1.3	0.801572802050925	-0.0058043	0.021935	-0.01772
Trial3	1	1	blindfold	clockwise	practice	Home	1	-0.5	-0.5	4.912689	-0.55019	-1.44999	-1.3	0.801572802050925	0.01171	0.085391	-0.0024288
Trial3	1	1	blindfold	clockwise	practice	Home	1	-0.5	-0.5	4.93269	-0.55018	-1.44998	-1.3	0.801572178850622	-0.0035831	-0.028884	0.011818
Trial3	1	1	blindfold	clockwise	practice	Home	1	-0.5	-0.5	4.95269	-0.55018	-1.44999	-1.3	0.801572178850622	-0.010029	-0.062727	-0.003697
Trial3	1	1	blindfold	clockwise	practice	Home	1	-0.5	-0.5	4.972691	-0.55017	-1.45	-1.3	0.801571552042814	0.012342	0.081151	-0.0011554
Trial3	1	1	blindfold	clockwise	practice	Home	1	-0.5	-0.5	4.992691	-0.55017	-1.44999	-1.3	0.801571552042814	-0.033025	-0.062756	-0.04113
Trial3	1	1	blindfold	clockwise	practice	Home	1	-0.5	-0.5	5.012691	-0.55017	-1.45	-1.3	0.801571552042814	0.0067724	0.013426	0.036509
Trial3	1	1	blindfold	clockwise	practice	Home	1	-0.5	-0.5	5.032688	-0.55017	-1.44999	-1.3	0.801571552042814	-0.0087414	0.08535	-0.00051822
Trial3	1	1	blindfold	clockwise	practice	Home	1	-0.5	-0.5	5.052689	-0.55017	-1.44998	-1.3	0.801571552042814	-0.0045217	0.0049296	-0.021936
Trial3	1	1	blindfold	clockwise	practice	Home	1	-0.5	-0.5	5.072689	-0.55016	-1.44999	-1.3	0.801570925359609	-0.0096934	-0.045843	-0.014765
Trial3	1	1	blindfold	clockwise	practice	Home	1	-0.5	-0.5	5.09269	-0.55015	-1.44999	-1.3	0.801570302530155	-0.03828	0.059932	0.0017044
Trial3	1	1	blindfold	clockwise	practice	Home	1	-0.5	-0.5	5.11269	-0.55015	-1.44999	-1.3	0.801570302530155	-0.031423	-0.028941	-0.02003
Trial3	1	1	blindfold	clockwise	practice	Home	1	-0.5	-0.5	5.13269	-0.55016	-1.45	-1.3	0.801570925359609	-0.028876	0.013388	0.013729
Trial3	1	1	blindfold	clockwise	practice	Home	1	-0.5	-0.5	5.152691	-0.55016	-1.45	-1.3	0.801570925359609	-0.00091813	0.076854	-0.0095929
Trial3	1	1	blindfold	clockwise	practice	Home	1	-0.5	-0.5	5.172691	-0.55016	-1.44999	-1.3	0.801570925359609	0.0078413	0.0048965	-0.0063258
Trial3	1	1	blindfold	clockwise	practice	Home	1	-0.5	-0.5	5.192692	-0.55015	-1.45	-1.3	0.801570302530155	-0.00028136	0.038759	-0.0011504
Trial3	1	1	blindfold	clockwise	practice	Home	1	-0.5	-0.5	5.212688	-0.55015	-1.44999	-1.3	0.801570302530155	-0.0025052	0.042972	0.0017986
Trial3	1	1	blindfold	clockwise	practice	Home	1	-0.5	-0.5	5.232689	-0.55015	-1.44999	-1.3	0.801570302530155	-0.0057717	-0.0035852	-0.017712
Trial3	1	1	blindfold	clockwise	practice	Home	1	-0.5	-0.5	5.252689	-0.55015	-1.45	-1.3	0.801570302530155	-0.01135	-0.016272	0.020903
Trial3	1	1	blindfold	clockwise	practice	Home	1	-0.5	-0.5	5.27269	-0.55015	-1.44999	-1.3	0.801570302530155	0.00035974	0.064124	0.0072907
Trial3	1	1	blindfold	clockwise	practice	Home	1	-0.5	-0.5	5.29269	-0.55015	-1.44999	-1.3	0.801570302530155	-0.031396	-0.033222	-0.015171
Trial3	1	1	blindfold	clockwise	practice	Home	1	-0.5	-0.5	5.312691	-0.55014	-1.44999	-1.3	0.801569676095418	0.0042691	0.038721	-0.0011467
Trial3	1	1	blindfold	clockwise	practice	Home	1	-0.5	-0.5	5.332691	-0.55014	-1.44999	-1.3	0.801569676095418	0.0078526	0.059865	-0.0060016
Trial3	1	1	blindfold	clockwise	practice	Home	1	-0.5	-0.5	5.352692	-0.55014	-1.44999	-1.3	0.801569676095418	0.0033171	0.034463	-0.0099057
Trial3	1	1	blindfold	clockwise	practice	Home	1	-0.5	-0.5	5.372688	-0.55014	-1.44999	-1.3	0.801569676095418	-0.023679	-0.016316	0.0079266
Trial3	1	1	blindfold	clockwise	practice	Home	1	-0.5	-0.5	5.392689	-0.55014	-1.44999	-1.3	0.801569676095418	-0.013233	0.055603	-0.0044161
Trial3	1	1	blindfold	clockwise	practice	Home	1	-0.5	-0.5	5.412689	-0.55014	-1.44999	-1.3	0.801569676095418	-0.0041572	-0.01634	0.0033888
Trial3	1	1	blindfold	clockwise	practice	Home	1	-0.5	-0.5	5.43269	-0.55014	-1.44999	-1.3	0.801569676095418	-0.043813	0.03021	0.040324
Trial3	1	1	blindfold	clockwise	practice	Home	1	-0.5	-0.5	5.45269	-0.55014	-1.44999	-1.3	0.801569676095418	0.00365	0.072513	-0.0056848
Trial3	1	1	blindfold	clockwise	practice	Home	1	-0.5	-0.5	5.472691	-0.55014	-1.44999	-1.3	0.801569676095418	0.019803	0.0090251	0.020268
Trial3	1	1	blindfold	clockwise	practice	Home	1	-0.5	-0.5	5.492691	-0.55014	-1.44999	-1.3	0.801569676095418	-0.011955	0.038646	0.012463
Trial3	1	1	blindfold	clockwise	practice	Home	1	-0.5	-0.5	5.512691	-0.55014	-1.44999	-1.3	0.801569676095418	-0.00024171	0.030167	-0.0011482
Trial3	1	1	blindfold	clockwise	practice	Home	1	-0.5	-0.5	5.532688	-0.55014	-1.44999	-1.3	0.801569676095418	0.0085184	0.013235	0.002437
Trial3	1	1	blindfold	clockwise	practice	Home	1	-0.5	-0.5	5.552689	-0.55013	-1.44999	-1.3	0.801569049785285	0.0007149	0.030164	0.011512
Trial3	1	1	blindfold	clockwise	practice	Home	1	-0.5	-0.5	5.572689	-0.55013	-1.44999	-1.3	0.801569049785285	0.0078844	0.055546	0.010241
Trial3	1	1	blindfold	clockwise	practice	Home	1	-0.5	-0.5	5.59269	-0.55013	-1.44999	-1.3	0.801569049785285	0.0016692	0.0047544	0.024175
Trial3	1	1	blindfold	clockwise	practice	Home	1	-0.5	-0.5	5.61269	-0.55013	-1.44999	-1.3	0.801569049785285	-0.0080367	0.03014	0.0079295
Trial3	1	1	blindfold	clockwise	practice	Home	1	-0.5	-0.5	5.63269	-0.55013	-1.44999	-1.3	0.801569049785285	-0.043698	0.025893	-0.01485
Trial3	1	1	blindfold	clockwise	practice	Home	1	-0.5	-0.5	5.652691	-0.55013	-1.44999	-1.3	0.801569049785285	0.0039934	-0.012198	-0.010217
Trial3	1	1	blindfold	clockwise	practice	Home	1	-0.5	-0.5	5.672691	-0.55013	-1.44999	-1.3	0.801569049785285	-0.00086099	0.00049765	-0.009582
Trial3	1	1	blindfold	clockwise	practice	Home	1	-0.5	-0.5	5.692692	-0.55013	-1.44999	-1.3	0.801569049785285	-0.0067594	0.047026	0.024811
Trial3	1	1	blindfold	clockwise	practice	Home	1	-0.5	-0.5	5.712688	-0.55013	-1.44999	-1.3	0.801569049785285	-0.0096143	-0.024914	-0.013167
Trial3	1	1	blindfold	clockwise	practice	Home	1	-0.5	-0.5	5.732689	-0.55013	-1.44999	-1.3	0.801569049785285	0.012757	0.0089362	0.0021258
Trial3	1	1	blindfold	clockwise	practice	Home	1	-0.5	-0.5	5.752689	-0.55013	-1.44999	-1.3	0.801569049785285	-0.019318	0.025852	-0.02941
Trial3	1	1	blindfold	clockwise	practice	Home	1	-0.5	-0.5	5.77269	-0.55013	-1.44999	-1.3	0.801569049785285	-0.04146	0.0089194	0.014694
Trial3	1	1	blindfold	clockwise	practice	Home	1	-0.5	-0.5	5.79269	-0.55013	-1.44999	-1.3	0.801569049785285	-0.0056963	0.034304	-0.017706
Trial3	1	1	blindfold	clockwise	practice	Home	1	-0.5	-0.5	5.812691	-0.55013	-1.44999	-1.3	0.801569049785285	-0.013184	0.034294	-0.0044139
Trial3	1	1	blindfold	clockwise	practice	Home	1	-0.5	-0.5	5.832691	-0.55013	-1.44999	-1.3	0.801569049785285	-0.034281	0.017367	-0.0028266
Trial3	1	1	blindfold	clockwise	practice	Home	1	-0.5	-0.5	5.852692	-0.55013	-1.44999	-1.3	0.801569049785285	-0.012543	0.03006	0.0040275
Trial3	1	1	blindfold	clockwise	practice	Home	1	-0.5	-0.5	5.872688	-0.55013	-1.44999	-1.3	0.801569049785285	-0.018028	0.038511	-0.012533
Trial3	1	1	blindfold	clockwise	practice	Home	1	-0.5	-0.5	5.892689	-0.55012	-1.44999	-1.3	0.801568423599757	-0.0083171	-0.0038124	0.0037136
Trial3	1	1	blindfold	clockwise	practice	Home	1	-0.5	-0.5	5.912689	-0.55012	-1.44999	-1.3	0.801568423599757	0.0076136	0.038498	-0.010216
Trial3	1	1	blindfold	clockwise	practice	Home	1	-0.5	-0.5	5.93269	-0.55012	-1.44999	-1.3	0.801568423599757	0.0040301	0.025794	-0.018019
Trial3	1	1	blindfold	clockwise	practice	Home	1	-0.5	-0.5	5.95269	-0.55012	-1.44999	-1.3	0.801568423599757	-0.00082396	0.00039974	-0.0095797
Trial3	1	1	blindfold	clockwise	practice	Home	1	-0.5	-0.5	5.972691	-0.55012	-1.44999	-1.3	0.801568423599757	-0.0063113	0.021558	-0.026142
Trial3	1	1	blindfold	clockwise	practice	Home	1	-0.5	-0.5	5.992691	-0.55012	-1.44999	-1.3	0.801568423599757	-0.002815	0.00038212	0.020279
Trial3	1	1	blindfold	clockwise	practice	Home	1	-0.5	-0.5	6.012691	-0.55012	-1.44999	-1.3	0.801568423599757	-0.034255	-0.012314	-0.0040865
Trial3	1	1	blindfold	clockwise	practice	Home	1	-0.5	-0.5	6.032688	-0.55012	-1.44999	-1.3	0.801568423599757	-0.029078	0.051155	0.009524
Trial3	1	1	blindfold	clockwise	practice	Home	1	-0.5	-0.5	6.052689	-0.55012	-1.44999	-1.3	0.801568423599757	-0.019684	-0.0081015	0.021867
Trial3	1	1	blindfold	clockwise	practice	Home	1	-0.5	-0.5	6.072689	-0.55012	-1.44999	-1.3	0.801568423599757	0.0046846	-0.0081051	0.0069855
Trial3	1	1	blindfold	clockwise	practice	Home	1	-0.5	-0.5	6.09269	-0.55012	-1.44999	-1.3	0.801568423599757	-0.00048041	0.05113	-0.0053559
Trial3	1	1	blindfold	clockwise	practice	Home	1	-0.5	-0.5	6.11269	-0.55012	-1.44999	-1.3	0.801568423599757	-0.0040625	0.038426	0.011839
Trial3	1	1	blindfold	clockwise	practice	Home	1	-0.5	-0.5	6.13269	-0.55012	-1.44999	-1.3	0.801568423599757	0.0082835	0.025729	-0.0017719
Trial3	1	1	blindfold	clockwise	practice	Home	1	-0.5	-0.5	6.152691	-0.55012	-1.44999	-1.3	0.801568423599757	-0.017033	0.042652	0.00013377
Trial3	1	1	blindfold	clockwise	practice	Home	1	-0.5	-0.5	6.172691	-0.55012	-1.44999	-1.3	0.801568423599757	-0.013446	0.0087898	-0.0086237
Trial3	1	1	blindfold	clockwise	practice	Home	1	-0.5	-0.5	6.192692	-0.55012	-1.44999	-1.3	0.801568423599757	0.0021702	0.021481	-0.026771
Trial3	1	1	blindfold	clockwise	practice	Home	1	-0.5	-0.5	6.212688	-0.55012	-1.44999	-1.3	0.801568423599757	-0.013437	0.042631	-0.0086208
Trial3	1	1	blindfold	clockwise	practice	Home	1	-0.5	-0.5	6.232689	-0.55012	-1.44999	-1.3	0.801568423599757	-0.034216	-0.0081572	-0.0028145
Trial3	1	1	blindfold	clockwise	practice	Home	1	-0.5	-0.5	6.252689	-0.55012	-1.44999	-1.3	0.801568423599757	-0.020918	0.00030354	0.0046737
Trial3	1	1	blindfold	clockwise	practice	Home	1	-0.5	-0.5	6.27269	-0.55012	-1.44999	-1.3	0.801568423599757	0.0083079	0.0045319	-0.0014508
Trial3	1	1	blindfold	clockwise	practice	Home	1	-0.5	-0.5	6.29269	-0.55012	-1.44999	-1.3	0.801568423599757	0.0031404	-0.0039408	-0.01411
Trial3	1	1	blindfold	clockwise	practice	Home	1	-0.5	-0.5	6.312691	-0.55012	-1.44999	-1.3	0.801568423599757	0.0073604	0.0045207	-0.014428
Trial3	1	1	blindfold	clockwise	practice	Home	1	-0.5	-0.5	6.332691	-0.55012	-1.44999	-1.3	0.801568423599757	-0.020908	0.042597	0.0046724
Trial3	1	1	blindfold	clockwise	practice	Home	1	-0.5	-0.5	6.352692	-0.55012	-1.44999	-1.3	0.801568423599757	-0.012784	0.025664	-0.00018126
Trial3	1	1	blindfold	clockwise	practice	Home	1	-0.5	-0.5	6.372688	-0.55012	-1.44999	-1.3	0.801568423599757	0.020025	0.00026818	-0.015381
Trial3	1	1	blindfold	clockwise	practice	Home	1	-0.5	-0.5	6.392689	-0.55012	-1.44999	-1.3	0.801568423599757	0.0014717	0.042572	0.019964
Trial3	1	1	blindfold	clockwise	practice	Home	1	-0.5	-0.5	6.412689	-0.55011	-1.44999	-1.3	0.801567797538835	-0.010552	-0.0082146	0.0082572
Trial3	1	1	blindfold	clockwise	practice	Home	1	-0.5	-0.5	6.43269	-0.55011	-1.44999	-1.3	0.801567797538835	-0.013406	0.01294	-0.0086216
Trial3	1	1	blindfold	clockwise	practice	Home	1	-0.5	-0.5	6.45269	-0.55011	-1.44999	-1.3	0.801567797538835	-0.0075978	0.034094	0.012161
Trial3	1	1	blindfold	clockwise	practice	Home	1	-0.5	-0.5	6.472691	-0.55011	-1.44999	-1.3	0.801567797538835	-0.022161	0.012928	-0.012205
Trial3	1	1	blindfold	clockwise	practice	Home	1	-0.5	-0.5	6.492691	-0.55011	-1.44999	-1.3	0.801567797538835	-0.02184	0.034079	-0.0079851
Trial3	1	1	blindfold	clockwise	practice	Home	1	-0.5	-0.5	6.512691	-0.55011	-1.44999	-1.3	0.801567797538835	-0.0091774	0.017145	-0.018011
Trial3	1	1	blindfold	clockwise	practice	Home	1	-0.5	-0.5	6.532688	-0.55011	-1.44999	-1.3	0.801567797538835	0.0011679	0.012908	0.015748
Trial3	1	1	blindfold	clockwise	practice	Home	1	-0.5	-0.5	6.552689	-0.55011	-1.44999	-1.3	0.801567797538835	0.011605	0.021368	-0.014743
Trial3	1	1	blindfold	clockwise	practice	Home	1	-0.5	-0.5	6.572689	-0.55011	-1.44999	-1.3	0.801567797538835	-0.0010529	0.063678	-0.013787
Trial3	1	1	blindfold	clockwise	practice	Home	1	-0.5	-0.5	6.59269	-0.55011	-1.44999	-1.3	0.801567797538835	-0.013075	0.012884	-0.0043937
Trial3	1	1	blindfold	clockwise	practice	Home	1	-0.5	-0.5	6.61269	-0.55011	-1.44999	-1.3	0.801567797538835	-0.035443	0.025577	-0.019687
Trial3	1	1	blindfold	clockwise	practice	Home	1	-0.5	-0.5	6.63269	-0.55011	-1.44999	-1.3	0.801567797538835	-0.0088499	0.05096	-0.0047121
Trial3	1	1	blindfold	clockwise	practice	Home	1	-0.5	-0.5	6.652691	-0.55011	-1.44999	-1.3	0.801567797538835	0.00054422	0.017101	0.0073142
Trial3	1	1	blindfold	clockwise	practice	Home	1	-0.5	-0.5	6.672691	-0.55011	-1.44999	-1.3	0.801567797538835	0.01552	0.0086337	-0.019274
Trial3	1	1	blindfold	clockwise	practice	Home	1	-0.5	-0.5	6.692688	-0.55011	-1.44999	-1.3	0.801567797538835	0.0034968	-0.029464	-0.021587
Trial3	1	1	blindfold	clockwise	practice	Home	1	-0.5	-0.5	6.712692	-0.5501	-1.44999	-1.3	0.801567171602519	-0.017283	0.012851	0.025466
Trial3	1	1	blindfold	clockwise	practice	Home	1	-0.5	-0.5	6.732689	-0.5501	-1.44999	-1.3	0.801567171602519	0.0061339	0.021311	-0.031297
Trial3	1	1	blindfold	clockwise	practice	Home	1	-0.5	-0.5	6.752693	-0.5501	-1.44999	-1.3	0.801567171602519	-0.014645	0.046695	-0.02549
Trial3	1	1	blindfold	clockwise	practice	Home	1	-0.5	-0.5	6.77269	-0.5501	-1.44999	-1.3	0.801567171602519	0.00023938	0.021296	-0.0030272
Trial3	1	1	blindfold	clockwise	practice	Home	1	-0.5	-0.5	6.792686	-0.5501	-1.44999	-1.3	0.801567171602519	-0.016954	0.059373	0.00014804
Trial3	1	1	blindfold	clockwise	practice	Home	1	-0.5	-0.5	6.812691	-0.5501	-1.44999	-1.3	0.801567171602519	-0.024123	0.021279	-0.0070199
Trial3	1	1	blindfold	clockwise	practice	Home	1	-0.5	-0.5	6.832687	-0.5501	-1.44999	-1.3	0.801567171602519	0.00088123	-0.033738	0.01154
Trial3	1	1	blindfold	clockwise	practice	Home	1	-0.5	-0.5	6.852692	-0.5501	-1.44999	-1.3	0.801567171602519	0.0077364	-0.0083509	-0.010192
Trial3	1	1	blindfold	clockwise	practice	Home	1	-0.5	-0.5	6.872688	-0.5501	-1.44999	-1.3	0.801567171602519	-0.0033353	0.050887	0.01186
Trial3	1	1	blindfold	clockwise	practice	Home	1	-0.5	-0.5	6.892693	-0.5501	-1.44999	-1.3	0.801567171602519	0.016496	9.3139E-05	-0.0066075
Trial3	1	1	blindfold	clockwise	practice	Home	1	-0.5	-0.5	6.912689	-0.5501	-1.44999	-1.3	0.801567171602519	-0.0014258	0.021247	0.037181
Trial3	1	1	blindfold	clockwise	practice	Home	1	-0.5	-0.5	6.932693	-0.5501	-1.44999	-1.3	0.801567171602519	-0.014309	0.017007	-0.021264
Trial3	1	1	blindfold	clockwise	practice	Home	1	-0.5	-0.5	6.95269	-0.5501	-1.44999	-1.3	0.801567171602519	-0.021794	0.017005	-0.0079666
Trial3	1	1	blindfold	clockwise	practice	Home	1	-0.5	-0.5	6.972687	-0.5501	-1.44999	-1.3	0.801567171602519	-0.016937	0.0085351	0.00015605
Trial3	1	1	blindfold	clockwise	practice	Home	1	-0.5	-0.5	6.992691	-0.5501	-1.44999	-1.3	0.801567171602519	-0.0033208	0.021218	0.011863
Trial3	1	1	blindfold	clockwise	practice	Home	1	-0.5	-0.5	7.012688	-0.5501	-1.44999	-1.3	0.801567171602519	0.020095	-0.012638	-0.01536
Trial3	1	1	blindfold	clockwise	practice	Guided	1	-0.5	-0.5	7.032692	-0.5501	-1.44999	-1.3	0.801567171602519	-0.0094409	0.016979	-0.013138
Trial3	1	1	blindfold	clockwise	practice	Guided	1	-0.5	-0.5	7.052689	-0.5501	-1.44999	-1.3	0.801567171602519	-0.0088033	0.02967	-0.004698
Trial3	1	1	blindfold	clockwise	practice	Guided	1	-0.5	-0.5	7.072693	-0.5501	-1.44999	-1.3	0.801567171602519	-0.042878	0.025433	-0.006376
Trial3	1	1	blindfold	clockwise	practice	Guided	1	-0.5	-0.5	7.09269	-0.5501	-1.44999	-1.3	0.801567171602519	-0.0078422	0.029655	0.0079641
Trial3	1	1	blindfold	clockwise	practice	Guided	1	-0.5	-0.5	7.112686	-0.5501	-1.44999	-1.3	0.801567171602519	-3.5847E-05	-0.0042043	-0.0011115
Trial3	1	1	blindfold	clockwise	practice	Guided	1	-0.5	-0.5	7.13269	-0.5501	-1.44999	-1.3	0.801567171602519	-0.012059	0.029646	0.0082815
Trial3	1	1	blindfold	clockwise	practice	Guided	1	-0.5	-0.5	7.152687	-0.5501	-1.44999	-1.3	0.801567171602519	-0.0039351	0.0084816	0.0034273
Trial3	1	1	blindfold	clockwise	practice	Guided	1	-0.5	-0.5	7.172691	-0.5501	-1.44999	-1.3	0.801567171602519	-0.0084697	0.012709	-0.00047536
Trial3	1	1	blindfold	clockwise	practice	Guided	1	-0.5	-0.5	7.192688	-0.5501	-1.44999	-1.3	0.801567171602519	0.0045138	4.3171E-06	0.0027943
Trial3	1	1	blindfold	clockwise	practice	Guided	1	-0.5	-0.5	7.212692	-0.5501	-1.44999	-1.3	0.801567171602519	-0.0081436	-0.0042321	-0.017353
Trial3	1	1	blindfold	clockwise	practice	Guided	1	-0.5	-0.5	7.232689	-0.5501	-1.44999	-1.3	0.801567171602519	-0.00033487	0.033849	-0.0053279
Trial3	1	1	blindfold	clockwise	practice	Guided	1	-0.5	-0.5	7.252693	-0.5501	-1.44999	-1.3	0.801567171602519	0.017182	0.02115	0.0018405
Trial3	1	1	blindfold	clockwise	practice	Guided	1	-0.5	-0.5	7.27269	-0.5501	-1.44999	-1.3	0.801567171602519	-0.018892	0.033839	0.030019
Trial3	1	1	blindfold	clockwise	practice	Guided	1	-0.5	-0.5	7.292686	-0.5501	-1.44999	-1.3	0.801567171602519	0.010015	-2.892E-05	0.019358
Trial3	1	1	blindfold	clockwise	practice	Guided	1	-0.5	-0.5	7.312691	-0.5501	-1.44999	-1.3	0.801567171602519	-0.033133	0.0084286	0.009873
Trial3	1	1	blindfold	clockwise	practice	Guided	1	-0.5	-0.5	7.332687	-0.5501	-1.44999	-1.3	0.801567171602519	0.0051666	0.016886	0.011237
Trial3	1	1	blindfold	clockwise	practice	Guided	1	-0.5	-0.5	0	-0.5501	-1.44999	-1.3	0.801567171602519	0.0051666	0.016886	0.011237
Trial3	1	1	blindfold	clockwise	practice	Guided	1	-0.5	-0.5	0.01820374	-0.5501	-1.44999	-1.29999	0.801557177600932	-0.027006	-0.016974	0.034874
Trial3	1	1	blindfold	clockwise	practice	Guided	1	-0.5	-0.5	0.03820038	-0.55009	-1.45	-1.29996	0.801526692457352	0.0040255	-0.080444	0.108911
Trial3	1	1	blindfold	clockwise	practice	Guided	1	-0.5	-0.5	0.05820465	-0.55009	-1.45003	-1.29995	0.801516698449957	0.041912	-0.071939	0.161165
Trial3	1	1	blindfold	clockwise	practice	Guided	1	-0.5	-0.5	0.07820129	-0.55009	-1.45003	-1.29995	0.801516698449957	0.010784	-0.054992	0.130227
Trial3	1	1	blindfold	clockwise	practice	Guided	1	-0.5	-0.5	0.09820557	-0.55009	-1.45003	-1.29994	0.801506823419322	-0.058728	-0.012662	0.177145
Trial3	1	1	blindfold	clockwise	practice	Guided	1	-0.5	-0.5	0.1182022	-0.5501	-1.45002	-1.29993	0.801497451554022	-0.079082	-0.0084268	0.150106
Trial3	1	1	blindfold	clockwise	practice	Guided	1	-0.5	-0.5	0.1381989	-0.55015	-1.45001	-1.29993	0.801500582754008	-0.116083	0.016963	0.147433
Trial3	1	1	blindfold	clockwise	practice	Guided	1	-0.5	-0.5	0.1582031	-0.55057	-1.45006	-1.29993	0.801526970219578	-0.404154	-0.317275	0.15208
Trial3	1	1	blindfold	clockwise	practice	Guided	1	-0.5	-0.5	0.1781998	-0.55116	-1.45014	-1.29992	0.801554300379912	-0.564432	-0.456813	0.164177
Trial3	1	1	blindfold	clockwise	practice	Guided	1	-0.5	-0.5	0.198204	-0.5521	-1.45023	-1.29992	0.801614843492131	-0.717591	-0.604906	0.158855
Trial3	1	1	blindfold	clockwise	practice	Guided	1	-0.5	-0.5	0.2182007	-0.55348	-1.4503	-1.29992	0.801705719408267	-0.763012	-0.706469	0.175175
Trial3	1	1	blindfold	clockwise	practice	Guided	1	-0.5	-0.5	0.238205	-0.5553	-1.45034	-1.29995	0.801859150975184	-0.667194	-0.727628	0.151121
Trial3	1	1	blindfold	clockwise	practice	Guided	1	-0.5	-0.5	0.2582016	-0.56003	-1.4504	-1.29996	0.802209217129143	-0.629756	-0.918059	0.085057
Trial3	1	1	blindfold	clockwise	practice	Guided	1	-0.5	-0.5	0.2781982	-0.56296	-1.45045	-1.29995	0.802423806974821	-0.648208	-1.040782	0.123279
Trial3	1	1	blindfold	clockwise	practice	Guided	1	-0.5	-0.5	0.2982025	-0.56605	-1.45053	-1.29995	0.802672168371572	-0.628043	-1.180431	0.106674
Trial3	1	1	blindfold	clockwise	practice	Guided	1	-0.5	-0.5	0.3181992	-0.56945	-1.45059	-1.29994	0.802949241097676	-0.622452	-1.265067	0.140051
Trial3	1	1	blindfold	clockwise	practice	Guided	1	-0.5	-0.5	0.3382034	-0.57292	-1.45064	-1.29991	0.803226772623044	-0.610303	-1.370862	0.169533
Trial3	1	1	blindfold	clockwise	practice	Guided	1	-0.5	-0.5	0.3582001	-0.58036	-1.45074	-1.29989	0.803916542377441	-0.750188	-1.616306	0.220179
Trial3	1	1	blindfold	clockwise	practice	Guided	1	-0.5	-0.5	0.3782043	-0.58451	-1.4508	-1.29986	0.804312107002116	-0.865125	-1.700942	0.271559
Trial3	1	1	blindfold	clockwise	practice	Guided	1	-0.5	-0.5	0.398201	-0.58898	-1.45086	-1.29984	0.804774258419852	-1.00495	-1.865983	0.325851
Trial3	1	1	blindfold	clockwise	practice	Guided	1	-0.5	-0.5	0.4182053	-0.59369	-1.45093	-1.29981	0.805278679482397	-1.119721	-1.984473	0.406437
Trial3	1	1	blindfold	clockwise	practice	Guided	1	-0.5	-0.5	0.4382019	-0.59882	-1.45099	-1.29975	0.805832235997644	-1.226669	-2.102963	0.413401
Trial3	1	1	blindfold	clockwise	practice	Guided	1	-0.5	-0.5	0.4581985	-0.61053	-1.45113	-1.29971	0.807312223154972	-1.48623	-2.466898	0.602821
Trial3	1	1	blindfold	clockwise	practice	Guided	1	-0.5	-0.5	0.4782028	-0.61726	-1.45123	-1.29964	0.808191769814079	-1.646043	-2.686952	0.715561
Trial3	1	1	blindfold	clockwise	practice	Guided	1	-0.5	-0.5	0.4981995	-0.62512	-1.45135	-1.29954	0.809270730280066	-1.822625	-2.907005	0.974884
Trial3	1	1	blindfold	clockwise	practice	Guided	1	-0.5	-0.5	0.5182037	-0.63304	-1.45144	-1.29943	0.810424573737891	-2.043184	-3.076277	1.162069
Trial3	1	1	blindfold	clockwise	practice	Guided	1	-0.5	-0.5	0.5382004	-0.64239	-1.45155	-1.29924	0.811824785462688	-2.495995	-3.385199	1.358187
Trial3	1	1	blindfold	clockwise	practice	Guided	1	-0.5	-0.5	0.5582047	-0.66473	-1.45185	-1.29916	0.815961205232255	-3.082278	-3.922637	1.688579
Trial3	1	1	blindfold	clockwise	practice	Guided	1	-0.5	-0.5	0.5782013	-0.67799	-1.45195	-1.29909	0.818672785063831	-3.198345	-3.969187	1.826883
Trial3	1	1	blindfold	clockwise	practice	Guided	1	-0.5	-0.5	0.5982056	-0.69278	-1.452	-1.29909	0.822015095548398	-3.341027	-3.994578	1.986484
Trial3	1	1	blindfold	clockwise	practice	Guided	1	-0.5	-0.5	0.6182022	-0.71019	-1.45201	-1.29891	0.826097371833887	-3.143992	-3.981883	2.26059
Trial3	1	1	blindfold	clockwise	practice	Guided	1	-0.5	-0.5	0.6381989	-0.72751	-1.452	-1.29872	0.83049036139226	-2.783951	-3.90571	2.449418
Trial3	1	1	blindfold	clockwise	practice	Guided	1	-0.5	-0.5	0.6582031	-0.76656	-1.45189	-1.29866	0.841969162611637	-1.76889	-3.584093	2.715144
Trial3	1	1	blindfold	clockwise	practice	Guided	1	-0.5	-0.5	0.6781998	-0.78633	-1.4518	-1.29863	0.848407195756221	-1.497097	-3.423285	2.734577
Trial3	1	1	blindfold	clockwise	practice	Guided	1	-0.5	-0.5	0.698204	-0.80604	-1.45172	-1.29862	0.855251069987718	-1.276699	-3.376735	2.747257
Trial3	1	1	blindfold	clockwise	practice	Guided	1	-0.5	-0.5	0.7182007	-0.8261501	-1.45167	-1.29856	0.862596065529907	-1.003693	-3.376735	2.893966
Trial3	1	1	blindfold	clockwise	practice	Guided	1	-0.5	-0.5	0.738205	-0.8453	-1.45166	-1.2983	0.869778729008448	-0.929024	-3.347113	3.145198
Trial3	1	1	blindfold	clockwise	practice	Guided	1	-0.5	-0.5	0.7582016	-0.88269	-1.45167	-1.29819	0.885188741637294	-1.147783	-3.423285	3.63486
Trial3	1	1	blindfold	clockwise	practice	Guided	1	-0.5	-0.5	0.7781982	-0.90046	-1.4517	-1.2981	0.892934385565372	-1.008787	-3.550239	3.761846
Trial3	1	1	blindfold	clockwise	practice	Guided	1	-0.5	-0.5	0.7982025	-0.91779	-1.45177	-1.29801	0.900760022153058	-1.161078	-3.643339	3.972468
Trial3	1	1	blindfold	clockwise	practice	Guided	1	-0.5	-0.5	0.8181992	-0.93517	-1.45183	-1.29792	0.908872506273625	-1.471391	-3.689888	4.242773
Trial3	1	1	blindfold	clockwise	practice	Guided	1	-0.5	-0.5	0.8382034	-0.95165	-1.45186	-1.29777	0.916746831923167	-1.358427	-3.672961	4.351833
Trial3	1	1	blindfold	clockwise	practice	Guided	1	-0.5	-0.5	0.8582001	-0.984	-1.45187	-1.29767	0.933023798348376	-1.118545	-3.778756	4.664804
Trial3	1	1	blindfold	clockwise	practice	Guided	1	-0.5	-0.5	0.8782043	-0.99926	-1.45187	-1.29748	0.940869218233184	-1.275425	-3.838001	5.104314
Trial3	1	1	blindfold	clockwise	practice	Guided	1	-0.5	-0.5	0.898201	-1.0141	-1.45192	-1.29725	0.948633918326175	-1.654084	-4.189241	5.570155
Trial3	1	1	blindfold	clockwise	practice	Guided	1	-0.5	-0.5	0.9182053	-1.02871	-1.45208	-1.29709	0.956497164496301	-2.056828	-4.599725	5.843329
Trial3	1	1	blindfold	clockwise	practice	Guided	1	-0.5	-0.5	0.9382019	-1.04372	-1.45228	-1.29694	0.964751139019617	-2.306193	-4.819779	5.966224
Trial3	1	1	blindfold	clockwise	practice	Guided	1	-0.5	-0.5	0.9581985	-1.07327	-1.45242	-1.29682	0.981611243887385	-2.493112	-4.819779	6.412882
Trial3	1	1	blindfold	clockwise	practice	Guided	1	-0.5	-0.5	0.9782028	-1.08847	-1.45242	-1.29667	0.990444317006139	-2.651622	-4.912879	6.709812
Trial3	1	1	blindfold	clockwise	practice	Guided	1	-0.5	-0.5	0.9981995	-1.10502	-1.45244	-1.29653	1.00025455072451	-2.528732	-4.815547	6.947333
Trial3	1	1	blindfold	clockwise	practice	Guided	1	-0.5	-0.5	1.018204	-1.12041	-1.45241	-1.29641	1.00954314269539	-2.282072	-4.667434	7.203753
Trial3	1	1	blindfold	clockwise	practice	Guided	1	-0.5	-0.5	1.0382	-1.13633	-1.45235	-1.29616	1.01920890281072	-2.209552	-4.603957	7.435255
Trial3	1	1	blindfold	clockwise	practice	Guided	1	-0.5	-0.5	1.058205	-1.16857	-1.45235	-1.29603	1.03954304020366	-2.434085	-4.828243	8.004928
Trial3	1	1	blindfold	clockwise	practice	Guided	1	-0.5	-0.5	1.078201	-1.18497	-1.45243	-1.29588	1.05005182768928	-2.552866	-5.05676	8.302812
Trial3	1	1	blindfold	clockwise	practice	Guided	1	-0.5	-0.5	1.098206	-1.201	-1.45251	-1.29574	1.06047306714135	-2.645591	-5.171018	8.597
Trial3	1	1	blindfold	clockwise	practice	Guided	1	-0.5	-0.5	1.118202	-1.21719	-1.45257	-1.29561	1.07114747771595	-2.89865	-5.2218	8.821445
Trial3	1	1	blindfold	clockwise	practice	Guided	1	-0.5	-0.5	1.138199	-1.23418	-1.45261	-1.29549	1.08250848304217	-3.097766	-5.226032	8.92866
Trial3	1	1	blindfold	clockwise	practice	Guided	1	-0.5	-0.5	1.158203	-1.26934	-1.45273	-1.29545	1.1066276486373	-3.172163	-5.632285	9.105962
Trial3	1	1	blindfold	clockwise	practice	Guided	1	-0.5	-0.5	1.1782	-1.28691	-1.45279	-1.29433	1.11811796228818	-2.93718	-5.564576	9.273185
Trial3	1	1	blindfold	clockwise	practice	Guided	1	-0.5	-0.5	1.198204	-1.30432	-1.45277	-1.28814	1.12609732730214	-2.856213	-4.980587	8.921117
Trial3	1	1	blindfold	clockwise	practice	Guided	1	-0.5	-0.5	1.218201	-1.30598	-1.45265	-1.27575	1.11865617978229	-5.686002	-5.589967	8.898798
Trial3	1	1	blindfold	clockwise	practice	Guided	1	-0.5	-0.5	1.238205	-1.30423	-1.45283	-1.23689	1.09077625511975	-8.533289	-7.286918	8.134731
Trial3	1	1	blindfold	clockwise	practice	Guided	1	-0.5	-0.5	1.258202	-1.30451	-1.45415	-1.21	1.07300335424612	-8.529622	-7.97247	8.487162
Trial3	1	1	blindfold	clockwise	practice	Guided	1	-0.5	-0.5	1.278198	-1.30427	-1.45405	-1.17908	1.0526157603351	-6.66693	-6.698698	8.276254
Trial3	1	1	blindfold	clockwise	practice	Guided	1	-0.5	-0.5	1.298203	-1.30344	-1.45351	-1.14233	1.02864176386734	-4.757136	-6.482876	8.012052
Trial3	1	1	blindfold	clockwise	practice	Guided	1	-0.5	-0.5	1.318199	-1.30263	-1.45327	-1.10389	1.00443916645866	-4.359613	-6.859507	7.064718
Trial3	1	1	blindfold	clockwise	practice	Guided	1	-0.5	-0.5	1.338203	-1.30214	-1.45336	-1.01296	0.952132602725236	-3.146048	-7.003388	6.660605
Trial3	1	1	blindfold	clockwise	practice	Guided	1	-0.5	-0.5	1.3582	-1.30122	-1.45322	-0.96152	0.92463739321088	-1.371528	-5.094846	6.13729
Trial3	1	1	blindfold	clockwise	practice	Guided	1	-0.5	-0.5	1.378204	-1.30075	-1.45272	-0.90758	0.898510918234307	-0.888068	-5.416463	6.988984
Trial3	1	1	blindfold	clockwise	practice	Guided	1	-0.5	-0.5	1.398201	-1.30053	-1.45252	-0.84769	0.872775217186071	-0.728797	-4.874792	6.808327
Trial3	1	1	blindfold	clockwise	practice	Guided	1	-0.5	-0.5	1.418205	-1.30037	-1.45239	-0.78515	0.849648526900876	-0.174368	-5.065223	7.450051
Trial3	1	1	blindfold	clockwise	practice	Guided	1	-0.5	-0.5	1.438202	-1.3002	-1.45232	-0.64839	0.813842495478124	-0.587373	-4.515089	6.739483
Trial3	1	1	blindfold	clockwise	practice	Guided	1	-0.5	-0.5	1.458199	-1.30017	-1.45229	-0.57315	0.803506602304407	-0.624813	-4.938269	5.97394
Trial3	1	1	blindfold	clockwise	practice	Guided	1	-0.5	-0.5	1.478203	-1.30028	-1.4524	-0.49573	0.800291366364646	-1.142115	-4.409294	4.916097
Trial3	1	1	blindfold	clockwise	practice	Guided	1	-0.5	-0.5	1.498199	-1.30041	-1.45232	-0.42129	0.804270779617054	-0.938839	-3.732206	4.359038
Trial3	1	1	blindfold	clockwise	practice	Guided	1	-0.5	-0.5	1.518204	-1.30049	-1.45208	-0.34076	0.816175008999754	-0.822242	-4.400831	4.343467
Trial3	1	1	blindfold	clockwise	practice	Guided	1	-0.5	-0.5	1.5382	-1.3005	-1.45194	-0.18205	0.861331821115838	-1.393143	-3.799915	3.851483
Trial3	1	1	blindfold	clockwise	practice	Guided	1	-0.5	-0.5	1.558205	-1.30037	-1.45205	-0.10011	0.894708957245293	-0.279046	-4.214632	2.465531
Trial3	1	1	blindfold	clockwise	practice	Guided	1	-0.5	-0.5	1.578201	-1.30022	-1.45207	-0.020995	0.932629539706303	0.265619	-3.829538	1.875465
Trial3	1	1	blindfold	clockwise	practice	Guided	1	-0.5	-0.5	1.598206	-1.29996	-1.45202	0.057406	0.975006399386949	0.36449	-4.299268	2.166128
Trial3	1	1	blindfold	clockwise	practice	Guided	1	-0.5	-0.5	1.618202	-1.29971	-1.45199	0.13703	1.02242034821696	1.122082	-3.867624	1.115004
Trial3	1	1	blindfold	clockwise	practice	Guided	1	-0.5	-0.5	1.638199	-1.29949	-1.45198	0.28882	1.12313009492414	1.424643	-3.681425	0.589395
Trial3	1	1	blindfold	clockwise	practice	Guided	1	-0.5	-0.5	1.658203	-1.29914	-1.45169	0.32478	1.14842795973981	1.929792	-3.131291	0.422847
Trial3	1	1	blindfold	clockwise	practice	Guided	1	-0.5	-0.5	1.6782	-1.29901	-1.45168	0.31929	1.14440078879165	3.285632	-7.083792	11.72173
Trial3	1	1	blindfold	clockwise	practice	Guided	1	-0.5	-0.5	1.698204	-1.29919	-1.45173	0.31191	1.13925527461252	-4.273403	-0.198656	5.423356
Trial3	1	1	blindfold	clockwise	practice	Guided	1	-0.5	-0.5	1.718201	-1.30101	-1.45129	0.30592	1.13627633239512	-2.829663	-5.378375	5.888299
Trial3	1	1	blindfold	clockwise	practice	Guided	1	-0.5	-0.5	1.738205	-1.30159	-1.45242	0.30303	1.13463818902743	-4.424808	-5.9539	6.130335
Trial3	1	1	blindfold	clockwise	practice	Guided	1	-0.5	-0.5	1.758202	-1.30108	-1.45253	0.30232	1.13377534634248	-2.439814	-9.495916	-1.069139
Trial3	1	1	blindfold	clockwise	practice	Guided	1	-0.5	-0.5	1.778198	-1.301	-1.45395	0.30237	1.13375422130132	-0.059383	-9.407048	4.247509
Trial3	1	1	blindfold	clockwise	practice	Guided	1	-0.5	-0.5	1.798203	-1.3005	-1.45359	0.30281	1.1337125843609	5.330486	0.651943	5.804798
Trial3	1	1	blindfold	clockwise	practice	Guided	1	-0.5	-0.5	1.818199	-1.29629	-1.45093	0.30291	1.13081488143143	6.689271	-1.904077	5.978812
Trial3	1	1	blindfold	clockwise	practice	Guided	1	-0.5	-0.5	1.838203	-1.28733	-1.45041	0.30326	1.12477331756618	3.120228	-5.230272	5.629419
Trial3	1	1	blindfold	clockwise	practice	Guided	1	-0.5	-0.5	1.8582	-1.25972	-1.45102	0.30343	1.10574606538691	7.736555	-1.472413	6.986016
Trial3	1	1	blindfold	clockwise	practice	Guided	1	-0.5	-0.5	1.878204	-1.23888	-1.45094	0.30354	1.09161358945655	5.55978	-3.787208	7.032794
Trial3	1	1	blindfold	clockwise	practice	Guided	1	-0.5	-0.5	1.898201	-1.21374	-1.45153	0.30364	1.07483116694461	5.938929	-3.194756	7.412364
Trial3	1	1	blindfold	clockwise	practice	Guided	1	-0.5	-0.5	1.918205	-1.18671	-1.45159	0.30362	1.05705995365082	7.531811	-2.809662	7.227332
Trial3	1	1	blindfold	clockwise	practice	Guided	1	-0.5	-0.5	1.938202	-1.1531	-1.45154	0.30345	1.0354088621129	6.953354	-3.69834	7.048171
Trial3	1	1	blindfold	clockwise	practice	Guided	1	-0.5	-0.5	1.958199	-1.07474	-1.45205	0.30338	0.987798276524592	6.776451	-4.451601	6.693149
Trial3	1	1	blindfold	clockwise	practice	Guided	1	-0.5	-0.5	1.978203	-1.02977	-1.45223	0.30326	0.962228089305912	6.149954	-4.599714	6.598002
Trial3	1	1	blindfold	clockwise	practice	Guided	1	-0.5	-0.5	1.998199	-0.98016	-1.45227	0.30311	0.935702570958097	5.881005	-4.316183	6.133841
Trial3	1	1	blindfold	clockwise	practice	Guided	1	-0.5	-0.5	2.018204	-0.9291	-1.45219	0.30295	0.910415006702334	5.30129	-4.159606	5.879114
Trial3	1	1	blindfold	clockwise	practice	Guided	1	-0.5	-0.5	2.0382	-0.87393	-1.4521	0.30272	0.885541101765454	4.938848	-4.206156	5.589101
Trial3	1	1	blindfold	clockwise	practice	Guided	1	-0.5	-0.5	2.058205	-0.76108	-1.45232	0.30272	0.844110298011013	3.893378	-4.832463	5.472057
Trial3	1	1	blindfold	clockwise	practice	Guided	1	-0.5	-0.5	2.078201	-0.64211	-1.45242	0.30274	0.815221924445653	3.697155	-4.794376	5.476418
Trial3	1	1	blindfold	clockwise	practice	Guided	1	-0.5	-0.5	2.098206	-0.64211	-1.45244	0.30276	0.815241615630552	3.337976	-4.845158	5.529824
Trial3	1	1	blindfold	clockwise	practice	Guided	1	-0.5	-0.5	2.118202	-0.58095	-1.45237	0.30279	0.80686099661383	3.082692	-4.493919	5.629373
Trial3	1	1	blindfold	clockwise	practice	Guided	1	-0.5	-0.5	2.138199	-0.52131	-1.45227	0.3028	0.80308278339129	3.00626	-4.59125	5.676195
Trial3	1	1	blindfold	clockwise	practice	Guided	1	-0.5	-0.5	2.158203	-0.40171	-1.45225	0.3027	0.808695390202588	2.436594	-4.540468	5.299066
Trial3	1	1	blindfold	clockwise	practice	Guided	1	-0.5	-0.5	2.1782	-0.3405	-1.45228	0.30263	0.818324617421527	1.936881	-4.794376	5.26243
Trial3	1	1	blindfold	clockwise	practice	Guided	1	-0.5	-0.5	2.198204	-0.28189	-1.45236	0.30259	0.831698682348215	1.505587	-4.959417	5.149737
Trial3	1	1	blindfold	clockwise	practice	Guided	1	-0.5	-0.5	2.218201	-0.22277	-1.45247	0.30256	0.849093065758524	1.107475	-5.259874	5.090352
Trial3	1	1	blindfold	clockwise	practice	Guided	1	-0.5	-0.5	2.238205	-0.16867	-1.45258	0.3025	0.86820840534048	0.660613	-5.111761	5.088148
Trial3	1	1	blindfold	clockwise	practice	Guided	1	-0.5	-0.5	2.258202	-0.060157	-1.45253	0.30246	0.915097777516249	0.101735	-5.077907	4.923181
Trial3	1	1	blindfold	clockwise	practice	Guided	1	-0.5	-0.5	2.278198	-0.012583	-1.45254	0.30248	0.938908650206526	-0.269199	-5.158311	4.981503
Trial3	1	1	blindfold	clockwise	practice	Guided	1	-0.5	-0.5	2.298203	0.035317	-1.45254	0.3025	0.964660850142297	0.189596	-4.92133	4.99852
Trial3	1	1	blindfold	clockwise	practice	Guided	1	-0.5	-0.5	2.318199	0.079541	-1.45247	0.30256	0.989934505031844	0.403619	-4.663191	5.148575
Trial3	1	1	blindfold	clockwise	practice	Guided	1	-0.5	-0.5	2.338203	0.12308	-1.45234	0.3026	1.01606862015164	0.666366	-4.256938	5.147028
Trial3	1	1	blindfold	clockwise	practice	Guided	1	-0.5	-0.5	2.3582	0.20341	-1.452	0.3026	1.06721712020385	1.400662	-3.757585	5.261261
Trial3	1	1	blindfold	clockwise	practice	Guided	1	-0.5	-0.5	2.378204	0.24348	-1.45189	0.30257	1.09402060641839	1.498467	-3.782976	5.200848
Trial3	1	1	blindfold	clockwise	practice	Guided	1	-0.5	-0.5	2.398201	0.28167	-1.45189	0.30255	1.12030999220968	1.390715	-3.90993	5.083632
Trial3	1	1	blindfold	clockwise	practice	Guided	1	-0.5	-0.5	2.418205	0.31176	-1.45192	0.30252	1.14148704442892	2.341019	-3.668718	4.74561
Trial3	1	1	blindfold	clockwise	practice	Guided	1	-0.5	-0.5	2.438202	0.31035	-1.45189	0.30184	1.14000636893229	11.8709	-2.403409	4.193534
Trial3	1	1	blindfold	clockwise	practice	Guided	1	-0.5	-0.5	2.458199	0.30717	-1.4511	0.30148	1.13749443848467	11.92996	-0.295932	1.653008
Trial3	1	1	blindfold	clockwise	practice	Guided	1	-0.5	-0.5	2.478203	0.30619	-1.4508	0.30129	1.13666528198184	8.796278	-0.60907	1.533527
Trial3	1	1	blindfold	clockwise	practice	Guided	1	-0.5	-0.5	2.498199	0.30471	-1.4506	0.30143	1.13571484506508	5.942195	-0.020801	2.848923
Trial3	1	1	blindfold	clockwise	practice	Guided	1	-0.5	-0.5	2.518204	0.30335	-1.45035	0.30172	1.13495646294032	4.94148	0.182302	3.824452
Trial3	1	1	blindfold	clockwise	practice	Guided	1	-0.5	-0.5	2.5382	0.30272	-1.45021	0.30174	1.13452475848283	5.572386	-0.520145	4.472434
Trial3	1	1	blindfold	clockwise	practice	Guided	1	-0.5	-0.5	2.558205	0.30357	-1.45012	0.30135	1.13485090084577	9.531054	0.808653	1.824957
Trial3	1	1	blindfold	clockwise	practice	Guided	1	-0.5	-0.5	2.578201	0.30446	-1.44986	0.30087	1.13514256066097	10.76135	1.257224	0.689497
Trial3	1	1	blindfold	clockwise	practice	Guided	1	-0.5	-0.5	2.598206	0.30523	-1.4496	0.30027	1.13526534265885	12.72288	2.171293	-0.491407
Trial3	1	1	blindfold	clockwise	practice	Guided	1	-0.5	-0.5	2.618202	0.30617	-1.44926	0.29879	1.13489011457319	14.95032	2.801831	-2.721167
Trial3	1	1	blindfold	clockwise	practice	Guided	1	-0.5	-0.5	2.638199	0.30707	-1.44893	0.28394	1.12513284309676	15.04303	2.632559	-5.129801
Trial3	1	1	blindfold	clockwise	practice	Guided	1	-0.5	-0.5	2.658203	0.30696	-1.44856	0.2714	1.11635228998194	12.2068	3.597409	-8.694732
Trial3	1	1	blindfold	clockwise	practice	Guided	1	-0.5	-0.5	2.6782	0.30633	-1.44829	0.24958	1.10092607911751	10.75417	4.105225	-8.458756
Trial3	1	1	blindfold	clockwise	practice	Guided	1	-0.5	-0.5	2.698204	0.3054	-1.44804	0.22508	1.08370206461977	9.168745	3.584714	-7.96685
Trial3	1	1	blindfold	clockwise	practice	Guided	1	-0.5	-0.5	2.718201	0.30466	-1.4482	0.19648	1.06421901044346	8.183498	2.484446	-8.149108
Trial3	1	1	blindfold	clockwise	practice	Guided	1	-0.5	-0.5	2.738205	0.30411	-1.44863	0.11661	1.01331178157046	7.224478	1.887762	-7.858755
Trial3	1	1	blindfold	clockwise	practice	Guided	1	-0.5	-0.5	2.758202	0.3034	-1.44916	0.07115	0.985730108862789	6.744662	1.03717	-7.611115
Trial3	1	1	blindfold	clockwise	practice	Guided	1	-0.5	-0.5	2.778198	0.30334	-1.44941	0.018069	0.955903042163654	7.01473	1.346092	-6.772054
Trial3	1	1	blindfold	clockwise	practice	Guided	1	-0.5	-0.5	2.798203	0.30348	-1.44937	-0.037644	0.927013042556695	7.767322	1.646549	-6.715668
Trial3	1	1	blindfold	clockwise	practice	Guided	1	-0.5	-0.5	2.818199	0.30381	-1.44935	-0.098879	0.898336558191467	8.054529	1.147197	-6.439698
Trial3	1	1	blindfold	clockwise	practice	Guided	1	-0.5	-0.5	2.838203	0.30411	-1.44941	-0.22821	0.848800730378107	9.037717	0.977925	-5.549197
Trial3	1	1	blindfold	clockwise	practice	Guided	1	-0.5	-0.5	2.8582	0.3044	-1.44949	-0.29455	0.830222293726732	8.17671	0.597053	-3.651095
Trial3	1	1	blindfold	clockwise	practice	Guided	1	-0.5	-0.5	2.878204	0.30421	-1.44962	-0.36157	0.816037131744708	7.686121	0.762075	-2.925322
Trial3	1	1	blindfold	clockwise	practice	Guided	1	-0.5	-0.5	2.898201	0.30391	-1.44972	-0.42852	0.807081598544757	6.930429	0.58852	-2.144231
Trial3	1	1	blindfold	clockwise	practice	Guided	1	-0.5	-0.5	2.918205	0.30351	-1.4498	-0.49702	0.803515536205125	6.236477	0.072215	-1.180142
Trial3	1	1	blindfold	clockwise	practice	Guided	1	-0.5	-0.5	2.938202	0.30314	-1.44994	-0.62846	0.813348542620958	5.883763	-0.164772	-1.303428
Trial3	1	1	blindfold	clockwise	practice	Guided	1	-0.5	-0.5	2.958199	0.30281	-1.4501	-0.69528	0.826219207358249	5.439252	-0.465193	-1.021911
Trial3	1	1	blindfold	clockwise	practice	Guided	1	-0.5	-0.5	2.978203	0.30278	-1.45012	-0.75933	0.843627760833667	5.827094	-0.160459	-1.180424
Trial3	1	1	blindfold	clockwise	practice	Guided	1	-0.5	-0.5	2.998199	0.30286	-1.45009	-0.82415	0.865827561947852	6.009754	-0.81212	-0.729795
Trial3	1	1	blindfold	clockwise	practice	Guided	1	-0.5	-0.5	3.018204	0.30296	-1.4501	-0.88373	0.889940157305703	6.436157	-0.604728	-0.195184
Trial3	1	1	blindfold	clockwise	practice	Guided	1	-0.5	-0.5	3.0382	0.30304	-1.45014	-1.00326	0.947704533196398	5.808837	-0.295764	-0.313898
Trial3	1	1	blindfold	clockwise	practice	Guided	1	-0.5	-0.5	3.058205	0.30294	-1.45011	-1.0603	0.979106069386391	5.664521	-0.046019	1.054943
Trial3	1	1	blindfold	clockwise	practice	Guided	1	-0.5	-0.5	3.078201	0.30284	-1.45015	-1.11103	1.00891510854623	5.402182	-0.38874	1.749108
Trial3	1	1	blindfold	clockwise	practice	Guided	1	-0.5	-0.5	3.098206	0.30272	-1.4502	-1.16158	1.0402151061385	5.019096	-0.422521	2.103921
Trial3	1	1	blindfold	clockwise	practice	Guided	1	-0.5	-0.5	3.118202	0.3026	-1.45027	-1.20889	1.07083693028253	5.082139	-0.477526	1.626402
Trial3	1	1	blindfold	clockwise	practice	Guided	1	-0.5	-0.5	3.138199	0.30253	-1.45023	-1.29291	1.12816693003662	5.099838	-0.181215	1.515711
Trial3	1	1	blindfold	clockwise	practice	Guided	1	-0.5	-0.5	3.158203	0.30262	-1.45001	-1.31293	1.14238960932982	5.285436	0.356248	0.631229
Trial3	1	1	blindfold	clockwise	practice	Guided	1	-0.5	-0.5	3.1782	0.30265	-1.44992	-1.30818	1.13903551358082	6.476802	2.290146	-5.642683
Trial3	1	1	blindfold	clockwise	practice	Guided	1	-0.5	-0.5	3.198204	0.30285	-1.45	-1.30339	1.1357832845169	7.613513	-2.347899	-3.930224
Trial3	1	1	blindfold	clockwise	practice	Guided	1	-0.5	-0.5	3.218201	0.30319	-1.4506	-1.30155	1.13472306107098	5.786806	-1.818924	-2.870191
Trial3	1	1	blindfold	clockwise	practice	Guided	1	-0.5	-0.5	3.238205	0.30292	-1.45054	-1.30036	1.1336915898573	6.023623	1.515777	-0.239686
Trial3	1	1	blindfold	clockwise	practice	Guided	1	-0.5	-0.5	3.258202	0.30288	-1.44929	-1.3011	1.13418583663869	5.3472	-0.727066	-2.994376
Trial3	1	1	blindfold	clockwise	practice	Guided	1	-0.5	-0.5	3.278198	0.30265	-1.45015	-1.30211	1.1347367151144	4.208248	-2.170109	-5.350325
Trial3	1	1	blindfold	clockwise	practice	Guided	1	-0.5	-0.5	3.298203	0.30233	-1.45069	-1.30298	1.13512571719765	3.548879	-0.883642	-6.923933
Trial3	1	1	blindfold	clockwise	practice	Guided	1	-0.5	-0.5	3.318199	0.30205	-1.45058	-1.3036	1.13536657988906	2.138009	-0.684728	-7.816347
Trial3	1	1	blindfold	clockwise	practice	Guided	1	-0.5	-0.5	3.338203	0.30153	-1.45058	-1.30447	1.13561544003816	0.333523	-1.928877	-8.577905
Trial3	1	1	blindfold	clockwise	practice	Guided	1	-0.5	-0.5	3.3582	0.29973	-1.45105	-1.30485	1.13461516447348	-3.06091	-2.724455	-9.936932
Trial3	1	1	blindfold	clockwise	practice	Guided	1	-0.5	-0.5	3.378204	0.29738	-1.45131	-1.30511	1.13314471326063	-4.618356	-3.528497	-10.28648
Trial3	1	1	blindfold	clockwise	practice	Guided	1	-0.5	-0.5	3.398201	0.29234	-1.45174	-1.30521	1.129675077094	-6.068285	-4.594911	-10.39392
Trial3	1	1	blindfold	clockwise	practice	Guided	1	-0.5	-0.5	3.418205	0.28433	-1.45214	-1.30525	1.12410009077492	-6.606811	-4.658388	-10.43042
Trial3	1	1	blindfold	clockwise	practice	Guided	1	-0.5	-0.5	3.438202	0.27206	-1.45229	-1.3053	1.11560958219582	-6.209405	-4.31138	-10.61807
Trial3	1	1	blindfold	clockwise	practice	Guided	1	-0.5	-0.5	3.458199	0.23859	-1.45222	-1.30521	1.0926473933019	-5.0826	-4.814964	-10.39164
Trial3	1	1	blindfold	clockwise	practice	Guided	1	-0.5	-0.5	3.478203	0.21754	-1.45237	-1.30507	1.07842543517716	-4.492603	-4.980005	-10.07069
Trial3	1	1	blindfold	clockwise	practice	Guided	1	-0.5	-0.5	3.498199	0.19539	-1.45246	-1.30488	1.0636723710508	-4.358571	-4.886905	-9.760486
Trial3	1	1	blindfold	clockwise	practice	Guided	1	-0.5	-0.5	3.518204	0.17101	-1.45248	-1.30461	1.0476887314545	-4.293775	-5.051945	-9.167516
Trial3	1	1	blindfold	clockwise	practice	Guided	1	-0.5	-0.5	3.5382	0.14589	-1.45253	-1.30397	1.03128163375604	-4.223258	-5.348171	-8.528072
Trial3	1	1	blindfold	clockwise	practice	Guided	1	-0.5	-0.5	3.558205	0.09134001	-1.45275	-1.30367	0.997781718400104	-4.297771	-5.479357	-7.279969
Trial3	1	1	blindfold	clockwise	practice	Guided	1	-0.5	-0.5	3.578201	0.060875	-1.45275	-1.30343	0.979837059062844	-4.326393	-5.339708	-6.859709
Trial3	1	1	blindfold	clockwise	practice	Guided	1	-0.5	-0.5	3.598206	0.029778	-1.45269	-1.30322	0.962199023173747	-4.015062	-5.36933	-6.446148
Trial3	1	1	blindfold	clockwise	practice	Guided	1	-0.5	-0.5	3.618202	-0.002624	-1.45267	-1.30305	0.94460163777545	-3.649311	-5.339708	-6.001813
Trial3	1	1	blindfold	clockwise	practice	Guided	1	-0.5	-0.5	3.638199	-0.036048	-1.45267	-1.303	0.927394423380916	-3.313184	-5.20429	-5.988086
Trial3	1	1	blindfold	clockwise	practice	Guided	1	-0.5	-0.5	3.658203	-0.10574	-1.45248	-1.30295	0.894521940176482	-2.354446	-4.751487	-5.906196
Trial3	1	1	blindfold	clockwise	practice	Guided	1	-0.5	-0.5	3.6782	-0.14121	-1.45237	-1.30283	0.879355587678398	-2.062042	-4.577984	-5.589115
Trial3	1	1	blindfold	clockwise	practice	Guided	1	-0.5	-0.5	3.698204	-0.1754	-1.45228	-1.30272	0.865866426266525	-2.015294	-4.421407	-5.373797
Trial3	1	1	blindfold	clockwise	practice	Guided	1	-0.5	-0.5	3.718201	-0.20939	-1.45223	-1.3027	0.853687021674543	-2.19079	-4.489116	-5.43999
Trial3	1	1	blindfold	clockwise	practice	Guided	1	-0.5	-0.5	3.738205	-0.24427	-1.45225	-1.30268	0.842432697909422	-2.078077	-4.666851	-5.481473
Trial3	1	1	blindfold	clockwise	practice	Guided	1	-0.5	-0.5	3.758202	-0.31226	-1.45238	-1.30259	0.824255558965405	-2.152335	-4.696474	-5.144698
Trial3	1	1	blindfold	clockwise	practice	Guided	1	-0.5	-0.5	3.778198	-0.34545	-1.45235	-1.30251	0.817256407386503	-2.350558	-4.561056	-4.984476
Trial3	1	1	blindfold	clockwise	practice	Guided	1	-0.5	-0.5	3.798203	-0.3787	-1.45229	-1.30246	0.811576037950108	-2.483577	-4.628765	-4.927562
Trial3	1	1	blindfold	clockwise	practice	Guided	1	-0.5	-0.5	3.818199	-0.41207	-1.45231	-1.30239	0.807193510134304	-2.223485	-4.789574	-4.758339
Trial3	1	1	blindfold	clockwise	practice	Guided	1	-0.5	-0.5	3.838203	-0.44543	-1.45236	-1.3023	0.804153676729267	-2.129781	-4.713401	-4.61855
Trial3	1	1	blindfold	clockwise	practice	Guided	1	-0.5	-0.5	3.8582	-0.51268	-1.45229	-1.30226	0.802360240799562	-2.104224	-4.632997	-4.544482
Trial3	1	1	blindfold	clockwise	practice	Guided	1	-0.5	-0.5	3.878204	-0.5456	-1.45232	-1.3022	0.803494950302247	-2.078229	-4.924991	-4.390226
Trial3	1	1	blindfold	clockwise	practice	Free	1	-0.5	-0.5	0	-0.55377	-1.45014	-1.3	0.801804924666439	-0.458089	-0.327883	-0.0087517
Trial3	1	1	blindfold	clockwise	practice	Free	1	-0.5	-0.5	0.01830292	-0.55378	-1.45014	-1.3	0.801805596251466	-0.421583	-0.332028	-0.032724
Trial4	8	1	blindfold	clockwise	test	Guided	1	-0.5	-0.25	0	-0.50161	-1.45002	-1.04924	0.799241614658637	-0.025942	-0.049163	0.012165
Trial4	8	1	blindfold	clockwise	test	Guided	1	-0.5	-0.25	0.0167923	-0.50161	-1.45002	-1.04924	0.799241614658637	0.012053	0.094713	0.0094668
Trial4	8	1	blindfold	clockwise	test	Guided	1	-0.5	-0.25	0.03679657	-0.5016	-1.45002	-1.04923	0.799231580989893	0.035576	0.052364	-0.017662
Trial4	8	1	blindfold	clockwise	test	Guided	1	-0.5	-0.25	0.05679321	-0.5016	-1.45002	-1.04922	0.799221567429636	0.040673	0.02699	-0.0049979
Trial4	8	1	blindfold	clockwise	test	Guided	1	-0.5	-0.25	0.07679749	-0.5016	-1.45002	-1.04923	0.799231580989893	-0.010287	0.120064	-0.0059245
Trial4	8	1	blindfold	clockwise	test	Guided	1	-0.5	-0.25	0.09679413	-0.5016	-1.45002	-1.04925	0.799251608110409	-0.243245	-0.011125	-0.159166
Trial4	8	1	blindfold	clockwise	test	Guided	1	-0.5	-0.25	0.1167984	-0.50166	-1.45002	-1.04926	0.799261744076591	-0.314604	0.191976	-0.230284
Trial4	8	1	blindfold	clockwise	test	Guided	1	-0.5	-0.25	0.136795	-0.50185	-1.44996	-1.04926	0.799262161316835	-0.420077	0.424634	-0.103943
Trial4	8	1	blindfold	clockwise	test	Guided	1	-0.5	-0.25	0.1567917	-0.50248	-1.44983	-1.04926	0.799263867898948	-0.281502	0.361	-0.245172
Trial4	8	1	blindfold	clockwise	test	Guided	1	-0.5	-0.25	0.176796	-0.50278	-1.44986	-1.04926	0.799264855033804	-0.292906	0.284751	-0.167913
Trial4	8	1	blindfold	clockwise	test	Guided	1	-0.5	-0.25	0.1967926	-0.50315	-1.4499	-1.04925	0.799256213979361	-0.268112	0.195802	-0.178096
Trial4	8	1	blindfold	clockwise	test	Guided	1	-0.5	-0.25	0.2167969	-0.50357	-1.44994	-1.04925	0.799257979497098	-0.228258	0.098434	-0.155419
Trial4	8	1	blindfold	clockwise	test	Guided	1	-0.5	-0.25	0.2367935	-0.50403	-1.44998	-1.04925	0.7992601666444	-0.220973	0.216889	-0.172845
Trial4	8	1	blindfold	clockwise	test	Guided	1	-0.5	-0.25	0.2567978	-0.50484	-1.4499	-1.04926	0.799274674775889	-0.116293	0.424059	-0.226689
Trial4	8	1	blindfold	clockwise	test	Guided	1	-0.5	-0.25	0.2767944	-0.50506	-1.44985	-1.04926	0.799276037269248	-0.074676	0.453553	-0.263704
Trial4	8	1	blindfold	clockwise	test	Guided	1	-0.5	-0.25	0.2967911	-0.5051	-1.44984	-1.04926	0.799276291466418	-0.022805	0.521218	-0.250371
Trial4	8	1	blindfold	clockwise	test	Guided	1	-0.5	-0.25	0.3167953	-0.5051	-1.44984	-1.04926	0.799276291466418	0.032986	0.444941	-0.182172
Trial4	8	1	blindfold	clockwise	test	Guided	1	-0.5	-0.25	0.336792	-0.5051	-1.44984	-1.04925	0.799266278089949	0.0043502	0.250187	-0.167344
Trial4	8	1	blindfold	clockwise	test	Guided	1	-0.5	-0.25	0.3567963	-0.50518	-1.45001	-1.04925	0.799266792494334	-0.125836	-0.168736	-0.14945
Trial4	8	1	blindfold	clockwise	test	Guided	1	-0.5	-0.25	0.3767929	-0.50523	-1.45008	-1.04925	0.799267118159563	-0.092336	-0.215239	-0.153623
Trial4	8	1	blindfold	clockwise	test	Guided	1	-0.5	-0.25	0.3967972	-0.50524	-1.4501	-1.04926	0.799277197111338	-0.033831	-0.498682	-0.228039
Trial4	8	1	blindfold	clockwise	test	Guided	1	-0.5	-0.25	0.4167938	-0.50524	-1.45018	-1.04926	0.799277197111338	0.066863	-0.532501	-0.303046
Trial4	8	1	blindfold	clockwise	test	Guided	1	-0.5	-0.25	0.4367981	-0.50523	-1.45021	-1.04925	0.799267118159563	0.133771	-0.189652	-0.316238
Trial4	8	1	blindfold	clockwise	test	Guided	1	-0.5	-0.25	0.4567947	-0.5052	-1.45013	-1.04925	0.799266922152302	0.090607	-0.096546	-0.088184
Trial4	8	1	blindfold	clockwise	test	Guided	1	-0.5	-0.25	0.4767914	-0.50519	-1.45013	-1.04924	0.799256844085281	0.106855	-0.396933	-0.09781
Trial4	8	1	blindfold	clockwise	test	Guided	1	-0.5	-0.25	0.4967957	-0.50519	-1.45016	-1.04924	0.799256844085281	0.129435	-0.451826	-0.078197
Trial4	8	1	blindfold	clockwise	test	Guided	1	-0.5	-0.25	0.5167923	-0.50518	-1.45018	-1.04923	0.799246765754301	0.12006	-0.375545	-0.03085
Trial4	8	1	blindfold	clockwise	test	Guided	1	-0.5	-0.25	0.5367966	-0.50518	-1.45018	-1.04923	0.799246765754301	0.142335	-0.3162	-0.015469
Trial4	8	1	blindfold	clockwise	test	Guided	1	-0.5	-0.25	0.5567932	-0.50517	-1.45018	-1.04923	0.799246700917973	0.10094	-0.193359	-0.118555
Trial4	8	1	blindfold	clockwise	test	Guided	1	-0.5	-0.25	0.5767975	-0.50517	-1.45019	-1.04923	0.799246700917973	0.058702	-0.586857	-0.174888
Trial4	8	1	blindfold	clockwise	test	Guided	1	-0.5	-0.25	0.5967941	-0.50517	-1.45023	-1.04923	0.799246700917973	-0.078771	-0.671493	-0.080171
Trial4	8	1	blindfold	clockwise	test	Guided	1	-0.5	-0.25	0.6167984	-0.50517	-1.45029	-1.04921	0.799226674176337	-0.153794	-0.802679	0.116111
Trial4	8	1	blindfold	clockwise	test	Guided	1	-0.5	-0.25	0.636795	-0.50519	-1.45036	-1.04916	0.799176856338604	-0.129903	-0.984647	0.390106
Trial4	8	1	blindfold	clockwise	test	Guided	1	-0.5	-0.25	0.6567917	-0.5052	-1.45046	-1.04915	0.799166907675359	0.0055321	-0.692652	0.541558
Trial4	8	1	blindfold	clockwise	test	Guided	1	-0.5	-0.25	0.676796	-0.5052	-1.45043	-1.04915	0.799166907675359	0.074262	-0.396375	0.455883
Trial4	8	1	blindfold	clockwise	test	Guided	1	-0.5	-0.25	0.6967926	-0.5052	-1.45038	-1.04915	0.799166907675359	0.01483	-0.485142	0.277594
Trial4	8	1	blindfold	clockwise	test	Guided	1	-0.5	-0.25	0.7167969	-0.5052	-1.45037	-1.04915	0.799166907675359	0.038636	-0.489308	0.254607
Trial4	8	1	blindfold	clockwise	test	Guided	1	-0.5	-0.25	0.7367935	-0.50519	-1.45035	-1.04915	0.799166842969446	0.018432	-0.24376	0.26871
Trial4	8	1	blindfold	clockwise	test	Guided	1	-0.5	-0.25	0.7567978	-0.5052	-1.45025	-1.04915	0.799166907675359	-0.035831	-0.243631	0.22153
Trial4	8	1	blindfold	clockwise	test	Guided	1	-0.5	-0.25	0.7767944	-0.5052	-1.45025	-1.04915	0.799166907675359	-0.026776	-0.201252	0.229307
Trial4	8	1	blindfold	clockwise	test	Guided	1	-0.5	-0.25	0.7967911	-0.5052	-1.45023	-1.04916	0.799176921043706	-0.01532	-0.086955	0.152066
Trial4	8	1	blindfold	clockwise	test	Guided	1	-0.5	-0.25	0.8167953	-0.5052	-1.4502	-1.04916	0.799176921043706	0.034118	-0.061538	0.072135
Trial4	8	1	blindfold	clockwise	test	Guided	1	-0.5	-0.25	0.836792	-0.5052	-1.45018	-1.04917	0.799186934412058	-0.0017609	-0.006505	0.104379
Trial4	8	1	blindfold	clockwise	test	Guided	1	-0.5	-0.25	0.8567963	-0.5052	-1.45012	-1.04917	0.799186934412058	-0.012928	-0.010761	0.066927
Trial4	8	1	blindfold	clockwise	test	Guided	1	-0.5	-0.25	0.8767929	-0.5052	-1.45012	-1.04918	0.799196947780416	-0.082565	-0.09961	0.020794
Trial4	8	1	blindfold	clockwise	test	Guided	1	-0.5	-0.25	0.8967972	-0.5052	-1.45011	-1.04917	0.799186934412058	-0.067461	0.061207	0.122378
Trial4	8	1	blindfold	clockwise	test	Guided	1	-0.5	-0.25	0.9167938	-0.5052	-1.45011	-1.04917	0.799186934412058	-0.126522	0.040039	0.209173
Trial4	8	1	blindfold	clockwise	test	Guided	1	-0.5	-0.25	0.9367981	-0.50521	-1.45011	-1.04915	0.799166973282405	-0.187681	-0.285774	0.232037
Trial4	8	1	blindfold	clockwise	test	Guided	1	-0.5	-0.25	0.9567947	-0.50533	-1.45027	-1.04918	0.799197804579451	-0.376874	-1.174361	0.135136
Trial4	8	1	blindfold	clockwise	test	Guided	1	-0.5	-0.25	0.9767914	-0.50547	-1.45051	-1.04923	0.799248697723937	-0.47326	-1.699105	-0.087045
Trial4	8	1	blindfold	clockwise	test	Guided	1	-0.5	-0.25	0.9967957	-0.50563	-1.45078	-1.04928	0.799299875692636	-0.497003	-1.953013	-0.420412
Trial4	8	1	blindfold	clockwise	test	Guided	1	-0.5	-0.25	1.016792	-0.50572	-1.45094	-1.04933	0.799350462125896	-0.459849	-1.948781	-0.673372
Trial4	8	1	blindfold	clockwise	test	Guided	1	-0.5	-0.25	1.036797	-0.50576	-1.451	-1.04941	0.799430736678716	-0.32537	-2.22808	-1.013194
Trial4	8	1	blindfold	clockwise	test	Guided	1	-0.5	-0.25	1.056793	-0.50581	-1.45133	-1.04947	0.799491059248933	-0.317522	-3.032122	-1.591489
Trial4	8	1	blindfold	clockwise	test	Guided	1	-0.5	-0.25	1.076797	-0.50583	-1.45152	-1.04953	0.799551284490128	-0.292813	-3.49762	-1.958126
Trial4	8	1	blindfold	clockwise	test	Guided	1	-0.5	-0.25	1.096794	-0.50585	-1.45176	-1.0496	0.79962140475062	-0.321188	-4.166244	-2.354902
Trial4	8	1	blindfold	clockwise	test	Guided	1	-0.5	-0.25	1.116798	-0.50587	-1.45206	-1.04966	0.799681511739298	-0.404718	-4.695219	-2.692573
Trial4	8	1	blindfold	clockwise	test	Guided	1	-0.5	-0.25	1.136795	-0.5059	-1.45233	-1.04978	0.799801773302437	-0.472835	-4.805246	-2.814971
Trial4	8	1	blindfold	clockwise	test	Guided	1	-0.5	-0.25	1.156792	-0.50595	-1.45247	-1.04983	0.799852090636748	-0.640133	-5.029531	-3.375739
Trial4	8	1	blindfold	clockwise	test	Guided	1	-0.5	-0.25	1.176796	-0.50599	-1.45258	-1.0499	0.799922363488252	-0.783591	-5.609288	-3.565061
Trial4	8	1	blindfold	clockwise	test	Guided	1	-0.5	-0.25	1.196793	-0.50604	-1.45284	-1.04996	0.799982818845836	-1.007708	-6.057859	-3.769414
Trial4	8	1	blindfold	clockwise	test	Guided	1	-0.5	-0.25	1.216797	-0.50609	-1.45308	-1.05002	0.800043158513389	-1.036134	-6.426025	-3.987988
Trial4	8	1	blindfold	clockwise	test	Guided	1	-0.5	-0.25	1.236794	-0.50615	-1.45327	-1.0502	0.800223618365512	-1.009691	-6.67147	-4.210496
Trial4	8	1	blindfold	clockwise	test	Guided	1	-0.5	-0.25	1.256798	-0.50628	-1.45365	-1.05034	0.800364694606084	-1.30146	-7.534757	-4.906583
Trial4	8	1	blindfold	clockwise	test	Guided	1	-0.5	-0.25	1.276794	-0.50641	-1.45384	-1.0505	0.800525579712143	-1.412305	-7.805592	-5.148927
Trial4	8	1	blindfold	clockwise	test	Guided	1	-0.5	-0.25	1.296791	-0.50657	-1.45401	-1.05061	0.800637022360376	-1.638303	-8.051036	-5.281181
Trial4	8	1	blindfold	clockwise	test	Guided	1	-0.5	-0.25	1.316795	-0.50673	-1.45412	-1.05075	0.800778298383137	-1.936629	-8.211845	-5.296107
Trial4	8	1	blindfold	clockwise	test	Guided	1	-0.5	-0.25	1.336792	-0.50699	-1.45423	-1.05106	0.801090577233764	-2.288191	-8.448826	-5.404121
Trial4	8	1	blindfold	clockwise	test	Guided	1	-0.5	-0.25	1.356796	-0.50839	-1.45442	-1.0512	0.8012439602954	-2.903153	-8.605402	-5.38051
Trial4	8	1	blindfold	clockwise	test	Guided	1	-0.5	-0.25	1.376793	-0.50985	-1.45452	-1.05137	0.801430558098055	-3.184676	-8.935483	-5.673432
Trial4	8	1	blindfold	clockwise	test	Guided	1	-0.5	-0.25	1.396797	-0.51207	-1.45464	-1.0515	0.80159084031898	-3.278927	-9.227477	-5.98419
Trial4	8	1	blindfold	clockwise	test	Guided	1	-0.5	-0.25	1.416794	-0.51492	-1.45477	-1.05156	0.801698771223739	-3.366139	-9.489848	-6.171219
Trial4	8	1	blindfold	clockwise	test	Guided	1	-0.5	-0.25	1.436798	-0.5184	-1.4549	-1.05148	0.801691236590355	-3.451367	-9.718366	-6.228849
Trial4	8	1	blindfold	clockwise	test	Guided	1	-0.5	-0.25	1.456795	-0.52738	-1.45513	-1.05137	0.801837627134811	-3.624487	-10.03152	-6.447363
Trial4	8	1	blindfold	clockwise	test	Guided	1	-0.5	-0.25	1.476791	-0.53278	-1.45519	-1.05117	0.801840310236585	-3.805999	-10.08653	-6.528574
Trial4	8	1	blindfold	clockwise	test	Guided	1	-0.5	-0.25	1.496796	-0.53891	-1.45523	-1.05085	0.801794713422515	-3.968528	-10.13731	-6.567986
Trial4	8	1	blindfold	clockwise	test	Guided	1	-0.5	-0.25	1.516792	-0.54585	-1.45527	-1.05037	0.801682182771126	-4.139404	-10.28119	-6.488381
Trial4	8	1	blindfold	clockwise	test	Guided	1	-0.5	-0.25	1.536797	-0.55389	-1.45533	-1.04916	0.800974932478894	-4.212155	-10.50971	-6.630758
Trial4	8	1	blindfold	clockwise	test	Guided	1	-0.5	-0.25	1.556793	-0.57182	-1.4555	-1.04837	0.801593898541025	-4.328396	-10.62397	-7.064609
Trial4	8	1	blindfold	clockwise	test	Guided	1	-0.5	-0.25	1.576797	-0.58174	-1.45551	-1.04729	0.801469103261922	-4.240126	-10.56896	-7.147122
Trial4	8	1	blindfold	clockwise	test	Guided	1	-0.5	-0.25	1.596794	-0.59249	-1.4555	-1.04594	0.801295789347204	-4.343123	-10.56896	-7.119851
Trial4	8	1	blindfold	clockwise	test	Guided	1	-0.5	-0.25	1.616798	-0.6034	-1.45551	-1.04442	0.801120902813998	-4.391417	-10.70438	-7.096915
Trial4	8	1	blindfold	clockwise	test	Guided	1	-0.5	-0.25	1.636795	-0.61504	-1.45557	-1.04442	0.802706263312292	-4.468169	-11.02599	-7.151843
Trial4	8	1	blindfold	clockwise	test	Guided	1	-0.5	-0.25	1.656792	-0.63847	-1.45584	-1.03886	0.800920708397271	-4.857278	-11.38146	-7.587322
Trial4	8	1	blindfold	clockwise	test	Guided	1	-0.5	-0.25	1.676796	-0.65091	-1.45593	-1.03648	0.800827413225685	-5.142648	-11.41532	-7.761608
Trial4	8	1	blindfold	clockwise	test	Guided	1	-0.5	-0.25	1.696793	-0.66324	-1.45596	-1.03384	0.800657568933431	-5.318785	-11.44071	-7.753567
Trial4	8	1	blindfold	clockwise	test	Guided	1	-0.5	-0.25	1.716797	-0.67588	-1.45598	-1.03089	0.800451718040237	-5.479639	-11.55497	-7.763432
Trial4	8	1	blindfold	clockwise	test	Guided	1	-0.5	-0.25	1.736794	-0.68883	-1.45604	-1.02418	0.796875992972509	-5.669881	-11.80464	-7.850407
Trial4	8	1	blindfold	clockwise	test	Guided	1	-0.5	-0.25	1.756798	-0.71578	-1.45626	-1.02049	0.80013494772033	-6.062907	-12.10087	-8.330005
Trial4	8	1	blindfold	clockwise	test	Guided	1	-0.5	-0.25	1.776794	-0.72921	-1.45632	-1.01638	0.799922161431271	-6.246272	-12.13049	-8.434648
Trial4	8	1	blindfold	clockwise	test	Guided	1	-0.5	-0.25	1.796791	-0.74353	-1.45634	-1.01208	0.80004545775195	-6.566495	-12.08817	-8.600848
Trial4	8	1	blindfold	clockwise	test	Guided	1	-0.5	-0.25	1.816795	-0.75673	-1.45634	-1.00733	0.799661748375061	-6.816626	-12.1982	-8.766442
Trial4	8	1	blindfold	clockwise	test	Guided	1	-0.5	-0.25	1.836792	-0.77043	-1.45639	-0.99711	0.794547502595351	-7.029157	-12.42672	-8.748074
Trial4	8	1	blindfold	clockwise	test	Guided	1	-0.5	-0.25	1.856796	-0.7984	-1.45661	-0.9914	0.799197419941569	-7.541585	-12.80335	-8.749077
Trial4	8	1	blindfold	clockwise	test	Guided	1	-0.5	-0.25	1.876793	-0.8121901	-1.45669	-0.9855599	0.799068868621534	-7.727365	-12.85413	-8.820373
Trial4	8	1	blindfold	clockwise	test	Guided	1	-0.5	-0.25	1.896797	-0.82631	-1.45672	-0.97943	0.799090956172411	-7.91346	-12.7568	-8.745802
Trial4	8	1	blindfold	clockwise	test	Guided	1	-0.5	-0.25	1.916794	-0.83989	-1.4567	-0.9727499	0.798681853016141	-8.148196	-12.77796	-8.447592
Trial4	8	1	blindfold	clockwise	test	Guided	1	-0.5	-0.25	1.936798	-0.85341	-1.4567	-0.95877	0.791993379053545	-8.351911	-12.80335	-8.147844
Trial4	8	1	blindfold	clockwise	test	Guided	1	-0.5	-0.25	1.956795	-0.88106	-1.45673	-0.95136	0.798193309014098	-8.728132	-12.93876	-8.085981
Trial4	8	1	blindfold	clockwise	test	Guided	1	-0.5	-0.25	1.976791	-0.89476	-1.45676	-0.94347	0.797957431886549	-8.984282	-12.97685	-8.365205
Trial4	8	1	blindfold	clockwise	test	Guided	1	-0.5	-0.25	1.996796	-0.90923	-1.4568	-0.93519	0.798094326554888	-9.272557	-12.99801	-8.229155
Trial4	8	1	blindfold	clockwise	test	Guided	1	-0.5	-0.25	2.016792	-0.92233	-1.45683	-0.92644	0.797454526405911	-9.504496	-12.87952	-7.903512
Trial4	8	1	blindfold	clockwise	test	Guided	1	-0.5	-0.25	2.036797	-0.93622	-1.45678	-0.90808	0.789529696938457	-9.863209	-12.76103	-7.571583
Trial4	8	1	blindfold	clockwise	test	Guided	1	-0.5	-0.25	2.056793	-0.96367	-1.45668	-0.89864	0.797322883265721	-10.12802	-12.79488	-7.842399
Trial4	8	1	blindfold	clockwise	test	Guided	1	-0.5	-0.25	2.076797	-0.97737	-1.45673	-0.88822	0.796998697308039	-10.22843	-12.81604	-7.629225
Trial4	8	1	blindfold	clockwise	test	Guided	1	-0.5	-0.25	2.096794	-0.9913	-1.45675	-0.8777	0.797109108536316	-10.53868	-12.71448	-7.333369
Trial4	8	1	blindfold	clockwise	test	Guided	1	-0.5	-0.25	2.116798	-1.00471	-1.45671	-0.86647	0.796722899197291	-10.76595	-12.67639	-7.266773
Trial4	8	1	blindfold	clockwise	test	Guided	1	-0.5	-0.25	2.136795	-1.01803	-1.4567	-0.84343	0.787727250755864	-11.02182	-12.78642	-7.049515
Trial4	8	1	blindfold	clockwise	test	Guided	1	-0.5	-0.25	2.156792	-1.04514	-1.45666	-0.83129	0.796916383282724	-11.20761	-12.36747	-6.511234
Trial4	8	1	blindfold	clockwise	test	Guided	1	-0.5	-0.25	2.176796	-1.05769	-1.45661	-0.81839	0.796294775060157	-11.47435	-12.43941	-6.379296
Trial4	8	1	blindfold	clockwise	test	Guided	1	-0.5	-0.25	2.196793	-1.07089	-1.45652	-0.80546	0.796524400088919	-11.6487	-12.16011	-6.315372
Trial4	8	1	blindfold	clockwise	test	Guided	1	-0.5	-0.25	2.216797	-1.08391	-1.45646	-0.79206	0.79673074034058	-11.84809	-12.19397	-5.927439
Trial4	8	1	blindfold	clockwise	test	Guided	1	-0.5	-0.25	2.236794	-1.09639	-1.45646	-0.76356	0.78703552229225	-12.07743	-12.26168	-5.734372
Trial4	8	1	blindfold	clockwise	test	Guided	1	-0.5	-0.25	2.256798	-1.1209	-1.4565	-0.74839	0.796184315547204	-12.30864	-12.07125	-5.176485
Trial4	8	1	blindfold	clockwise	test	Guided	1	-0.5	-0.25	2.276794	-1.13281	-1.45641	-0.73306	0.796112716674747	-12.63991	-11.79618	-4.865044
Trial4	8	1	blindfold	clockwise	test	Guided	1	-0.5	-0.25	2.296791	-1.14499	-1.45629	-0.71666	0.796105291275487	-12.84415	-11.69462	-4.71319
Trial4	8	1	blindfold	clockwise	test	Guided	1	-0.5	-0.25	2.316795	-1.15702	-1.45622	-0.70024	0.796486957393766	-12.86417	-11.74117	-4.501179
Trial4	8	1	blindfold	clockwise	test	Guided	1	-0.5	-0.25	2.336792	-1.16806	-1.45622	-0.66537	0.786661601986035	-12.93901	-11.70731	-4.188167
Trial4	8	1	blindfold	clockwise	test	Guided	1	-0.5	-0.25	2.356796	-1.19027	-1.45616	-0.64753	0.796556891005121	-13.02179	-11.46187	-3.68929
Trial4	8	1	blindfold	clockwise	test	Guided	1	-0.5	-0.25	2.376793	-1.20072	-1.45611	-0.62949	0.796882127812651	-13.01761	-11.72424	-3.601365
Trial4	8	1	blindfold	clockwise	test	Guided	1	-0.5	-0.25	2.396797	-1.21098	-1.45611	-0.61114	0.797442525679541	-13.13106	-11.44071	-3.008818
Trial4	8	1	blindfold	clockwise	test	Guided	1	-0.5	-0.25	2.416794	-1.22045	-1.45608	-0.59177	0.79740516286257	-13.41445	-11.13602	-2.565604
Trial4	8	1	blindfold	clockwise	test	Guided	1	-0.5	-0.25	2.436798	-1.22982	-1.45598	-0.55246	0.790012222695209	-13.52433	-11.08947	-2.359952
Trial4	8	1	blindfold	clockwise	test	Guided	1	-0.5	-0.25	2.456795	-1.24714	-1.45598	-0.53356	0.799139859689159	-14.05075	-11.23335	-2.294546
Trial4	8	1	blindfold	clockwise	test	Guided	1	-0.5	-0.25	2.476791	-1.25467	-1.45602	-0.5128	0.79911868553557	-14.21515	-11.12755	-1.788048
Trial4	8	1	blindfold	clockwise	test	Guided	1	-0.5	-0.25	2.496796	-1.26225	-1.45594	-0.49366	0.800246948209726	-14.46075	-10.68322	-1.506699
Trial4	8	1	blindfold	clockwise	test	Guided	1	-0.5	-0.25	2.516792	-1.26864	-1.4558	-0.47327	0.80041052319056	-14.54693	-10.58165	-1.430438
Trial4	8	1	blindfold	clockwise	test	Guided	1	-0.5	-0.25	2.536797	-1.27485	-1.4557	-0.43004	0.795491751283367	-14.67246	-10.59435	-1.09528
Trial4	8	1	blindfold	clockwise	test	Guided	1	-0.5	-0.25	2.556793	-1.28617	-1.4556	-0.41263	0.802814917798619	-14.75947	-10.13308	-0.333454
Trial4	8	1	blindfold	clockwise	test	Guided	1	-0.5	-0.25	2.576797	-1.28981	-1.45554	-0.39298	0.802647511635224	-14.7885	-10.33198	-0.139843
Trial4	8	1	blindfold	clockwise	test	Guided	1	-0.5	-0.25	2.596794	-1.29362	-1.45554	-0.37404	0.80325501091776	-14.99331	-10.26004	0.171609
Trial4	8	1	blindfold	clockwise	test	Guided	1	-0.5	-0.25	2.616798	-1.29675	-1.45552	-0.35381	0.803484405933999	-15.07057	-9.896101	0.795448
Trial4	8	1	blindfold	clockwise	test	Guided	1	-0.5	-0.25	2.636795	-1.29978	-1.45537	-0.31239	0.802209809421434	-15.24594	-9.502544	1.572965
Trial4	8	1	blindfold	clockwise	test	Guided	1	-0.5	-0.25	2.656792	-1.30425	-1.45499	-0.29188	0.805339680467884	-15.50807	-8.842383	2.058018
Trial4	8	1	blindfold	clockwise	test	Guided	1	-0.5	-0.25	2.676796	-1.30565	-1.45489	-0.26899	0.80587377188949	-15.56146	-8.850847	2.528183
Trial4	8	1	blindfold	clockwise	test	Guided	1	-0.5	-0.25	2.696793	-1.30655	-1.45485	-0.24769	0.80655333389117	-15.62913	-8.719661	2.931143
Trial4	8	1	blindfold	clockwise	test	Guided	1	-0.5	-0.25	2.716797	-1.30684	-1.45478	-0.22467	0.807237569975505	-15.73313	-8.359958	3.240471
Trial4	8	1	blindfold	clockwise	test	Guided	1	-0.5	-0.25	2.736794	-1.30652	-1.45467	-0.17851	0.809682224802352	-15.81083	-8.203381	3.488012
Trial4	8	1	blindfold	clockwise	test	Guided	1	-0.5	-0.25	2.756798	-1.3038	-1.45458	-0.15633	0.80923956809569	-15.6144	-7.907155	4.319311
Trial4	8	1	blindfold	clockwise	test	Guided	1	-0.5	-0.25	2.776794	-1.30152	-1.45448	-0.13247	0.810091103498308	-15.66768	-7.674406	4.797219
Trial4	8	1	blindfold	clockwise	test	Guided	1	-0.5	-0.25	2.796791	-1.2984	-1.45432	-0.10888	0.810775854250811	-15.47568	-7.217372	5.599688
Trial4	8	1	blindfold	clockwise	test	Guided	1	-0.5	-0.25	2.816795	-1.29461	-1.45412	-0.08447	0.811668202862824	-15.42399	-6.997318	5.58798
Trial4	8	1	blindfold	clockwise	test	Guided	1	-0.5	-0.25	2.836792	-1.28988	-1.45401	-0.037417	0.81798655609389	-15.43044	-7.200445	5.873111
Trial4	8	1	blindfold	clockwise	test	Guided	1	-0.5	-0.25	2.856796	-1.27858	-1.45395	-0.014001	0.813561471053728	-15.24487	-6.69686	7.174653
Trial4	8	1	blindfold	clockwise	test	Guided	1	-0.5	-0.25	2.876793	-1.27188	-1.45377	0.010367	0.814610073660774	-15.36022	-6.205972	6.849439
Trial4	8	1	blindfold	clockwise	test	Guided	1	-0.5	-0.25	2.896797	-1.26429	-1.45366	0.031969	0.814644625052291	-15.23968	-6.392171	6.979279
Trial4	8	1	blindfold	clockwise	test	Guided	1	-0.5	-0.25	2.916794	-1.25633	-1.45363	0.054336	0.815264061528009	-15.00478	-6.074786	7.506215
Trial4	8	1	blindfold	clockwise	test	Guided	1	-0.5	-0.25	2.936798	-1.24758	-1.45353	0.096798	0.824102305383158	-14.5877	-5.693924	8.302482
Trial4	8	1	blindfold	clockwise	test	Guided	1	-0.5	-0.25	2.956795	-1.22861	-1.45328	0.11582	0.815289436352739	-13.98184	-5.761633	7.83193
Trial4	8	1	blindfold	clockwise	test	Guided	1	-0.5	-0.25	2.976791	-1.2191	-1.45333	0.13518	0.815762488413071	-13.7707	-5.516188	8.438382
Trial4	8	1	blindfold	clockwise	test	Guided	1	-0.5	-0.25	2.996796	-1.20888	-1.45325	0.15339	0.815619056623945	-13.64523	-5.346916	9.24726
Trial4	8	1	blindfold	clockwise	test	Guided	1	-0.5	-0.25	3.016792	-1.19876	-1.45317	0.17139	0.815987209071941	-13.68706	-5.067617	9.448676
Trial4	8	1	blindfold	clockwise	test	Guided	1	-0.5	-0.25	3.036797	-1.18818	-1.45305	0.20357	0.824207140049531	-13.79738	-5.067617	9.804217
Trial4	8	1	blindfold	clockwise	test	Guided	1	-0.5	-0.25	3.056793	-1.1678	-1.45288	0.21859	0.815802275507292	-14.01723	-4.225489	11.00707
Trial4	8	1	blindfold	clockwise	test	Guided	1	-0.5	-0.25	3.076797	-1.15758	-1.45266	0.23373	0.816337060387731	-13.91785	-3.853091	11.81201
Trial4	8	1	blindfold	clockwise	test	Guided	1	-0.5	-0.25	3.096794	-1.14674	-1.45247	0.24819	0.8163735984495	-13.87523	-3.611878	12.26981
Trial4	8	1	blindfold	clockwise	test	Guided	1	-0.5	-0.25	3.116791	-1.13618	-1.45238	0.2624	0.816871353832078	-13.80073	-3.586487	12.73755
Trial4	8	1	blindfold	clockwise	test	Guided	1	-0.5	-0.25	3.136795	-1.1246	-1.45232	0.29102	0.826333995929313	-13.46299	-3.472229	13.30755
Trial4	8	1	blindfold	clockwise	test	Guided	1	-0.5	-0.25	3.156792	-1.10023	-1.45215	0.30511	0.817571473652626	-12.97051	-2.985572	14.31403
Trial4	8	1	blindfold	clockwise	test	Guided	1	-0.5	-0.25	3.176796	-1.08731	-1.45206	0.3191	0.817806778260078	-12.76134	-2.879777	14.32756
Trial4	8	1	blindfold	clockwise	test	Guided	1	-0.5	-0.25	3.196793	-1.07381	-1.45203	0.33347	0.81834902109291	-12.60241	-2.727432	14.94212
Trial4	8	1	blindfold	clockwise	test	Guided	1	-0.5	-0.25	3.216797	-1.0593	-1.45194	0.34733	0.818302855340151	-12.10913	-2.456597	15.37586
Trial4	8	1	blindfold	clockwise	test	Guided	1	-0.5	-0.25	3.236794	-1.04449	-1.45182	0.36151	0.818788001975078	-11.60337	-2.401583	15.48738
Trial4	8	1	blindfold	clockwise	test	Guided	1	-0.5	-0.25	3.256798	-1.02843	-1.45177	0.38881	0.829045521303582	-11.16642	-2.30002	15.69984
Trial4	8	1	blindfold	clockwise	test	Guided	1	-0.5	-0.25	3.276794	-0.99498	-1.45169	0.40263	0.819103873659579	-10.08656	-2.008026	16.00119
Trial4	8	1	blindfold	clockwise	test	Guided	1	-0.5	-0.25	3.296791	-0.97645	-1.45164	0.41586	0.81876376719998	-9.639247	-1.885304	16.24817
Trial4	8	1	blindfold	clockwise	test	Guided	1	-0.5	-0.25	3.316795	-0.95766	-1.45154	0.42877	0.818646085923062	-9.317541	-1.737191	16.33946
Trial4	8	1	blindfold	clockwise	test	Guided	1	-0.5	-0.25	3.336792	-0.93818	-1.45143	0.45365	0.82893006788096	-8.795953	-1.622932	16.15344
Trial4	8	1	blindfold	clockwise	test	Guided	1	-0.5	-0.25	3.356796	-0.89738	-1.4514	0.46519	0.818173323065676	-7.800907	-1.707568	16.69759
Trial4	8	1	blindfold	clockwise	test	Guided	1	-0.5	-0.25	3.376793	-0.87556	-1.45139	0.47636	0.817706636002066	-7.469585	-1.559455	16.6257
Trial4	8	1	blindfold	clockwise	test	Guided	1	-0.5	-0.25	3.396797	-0.8534	-1.45136	0.48645	0.816853830950592	-7.152436	-1.559455	16.76263
Trial4	8	1	blindfold	clockwise	test	Guided	1	-0.5	-0.25	3.416794	-0.83182	-1.45132	0.49589	0.816367836029313	-7.028142	-1.369024	16.54736
Trial4	8	1	blindfold	clockwise	test	Guided	1	-0.5	-0.25	3.436798	-0.80983	-1.45128	0.51148	0.82209880147489	-6.454716	-1.538296	16.53345
Trial4	8	1	blindfold	clockwise	test	Guided	1	-0.5	-0.25	3.456795	-0.76848	-1.45132	0.51813	0.813698479545845	-5.515696	-1.686409	16.47299
Trial4	8	1	blindfold	clockwise	test	Guided	1	-0.5	-0.25	3.476791	-0.74859	-1.45134	0.52406	0.81299808417531	-5.081238	-1.491746	16.43409
Trial4	8	1	blindfold	clockwise	test	Guided	1	-0.5	-0.25	3.496796	-0.72926	-1.45134	0.52945	0.812466881969224	-4.637789	-1.673714	16.44351
Trial4	8	1	blindfold	clockwise	test	Guided	1	-0.5	-0.25	3.516792	-0.70998	-1.45138	0.53397	0.811603698452573	-4.306275	-1.601773	16.34661
Trial4	8	1	blindfold	clockwise	test	Guided	1	-0.5	-0.25	3.536797	-0.69145	-1.45135	0.53795	0.810875004124642	-3.836738	-1.50021	16.14407
Trial4	8	1	blindfold	clockwise	test	Guided	1	-0.5	-0.25	3.556793	-0.6741199	-1.45128	0.54445	0.813307159361301	-3.194013	-1.521369	16.08216
Trial4	8	1	blindfold	clockwise	test	Guided	1	-0.5	-0.25	3.576797	-0.64028	-1.45119	0.54708	0.809329954867099	-2.012673	-1.339402	16.02225
Trial4	8	1	blindfold	clockwise	test	Guided	1	-0.5	-0.25	3.596794	-0.62384	-1.45118	0.54956	0.809093659315264	-1.594838	-1.550992	16.09809
Trial4	8	1	blindfold	clockwise	test	Guided	1	-0.5	-0.25	3.616791	-0.60737	-1.45126	0.55163	0.808788606598467	-1.058334	-1.6187	16.15333
Trial4	8	1	blindfold	clockwise	test	Guided	1	-0.5	-0.25	3.636795	-0.59079	-1.45129	0.55504	0.810143335429301	-0.695589	-1.483283	16.28079
Trial4	8	1	blindfold	clockwise	test	Guided	1	-0.5	-0.25	3.656792	-0.55581	-1.45119	0.55618	0.808109488970873	0.229987	-1.275925	16.88793
Trial4	8	1	blindfold	clockwise	test	Guided	1	-0.5	-0.25	3.676796	-0.53876	-1.45117	0.55708	0.808010159233132	0.6235	-1.216679	17.20691
Trial4	8	1	blindfold	clockwise	test	Guided	1	-0.5	-0.25	3.696793	-0.52008	-1.45115	0.55751	0.807759639337816	1.181781	-1.132043	17.6404
Trial4	8	1	blindfold	clockwise	test	Guided	1	-0.5	-0.25	3.716797	-0.50132	-1.45113	0.55742	0.807421094333984	1.457056	-1.246302	17.63987
Trial4	8	1	blindfold	clockwise	test	Guided	1	-0.5	-0.25	3.736794	-0.48208	-1.45117	0.55677	0.806969022313348	1.794031	-1.322474	17.67867
Trial4	8	1	blindfold	clockwise	test	Guided	1	-0.5	-0.25	3.756798	-0.46187	-1.4512	0.55386	0.804763823533343	2.357414	-1.254766	17.59742
Trial4	8	1	blindfold	clockwise	test	Guided	1	-0.5	-0.25	3.776794	-0.42123	-1.45124	0.55143	0.805291707414813	3.634334	-1.24207	17.19645
Trial4	8	1	blindfold	clockwise	test	Guided	1	-0.5	-0.25	3.796791	-0.39993	-1.45118	0.54819	0.804438485668234	4.118138	-1.17013	16.8647
Trial4	8	1	blindfold	clockwise	test	Guided	1	-0.5	-0.25	3.816795	-0.37712	-1.45115	0.54433	0.803778352699834	4.431552	-1.411342	16.66572
Trial4	8	1	blindfold	clockwise	test	Guided	1	-0.5	-0.25	3.836792	-0.35433	-1.45122	0.5345	0.797909770863047	4.691297	-1.610237	16.73683
Trial4	8	1	blindfold	clockwise	test	Guided	1	-0.5	-0.25	3.856796	-0.30745	-1.45131	0.5284	0.801861627680269	5.278084	-1.610237	16.35419
Trial4	8	1	blindfold	clockwise	test	Guided	1	-0.5	-0.25	3.876793	-0.28446	-1.45134	0.52116	0.8007154574191	5.842209	-1.817595	15.46731
Trial4	8	1	blindfold	clockwise	test	Guided	1	-0.5	-0.25	3.896797	-0.26142	-1.45141	0.51332	0.799736138650115	6.30509	-1.96994	14.7148
Trial4	8	1	blindfold	clockwise	test	Guided	1	-0.5	-0.25	3.916794	-0.23749	-1.45149	0.50443	0.798796669908155	6.779784	-2.096894	14.22071
Trial4	8	1	blindfold	clockwise	test	Guided	1	-0.5	-0.25	3.936798	-0.21329	-1.45158	0.485	0.788940835381554	7.216393	-2.524306	13.84889
Trial4	8	1	blindfold	clockwise	test	Guided	1	-0.5	-0.25	3.956795	-0.16682	-1.4518	0.4736	0.796621534703583	7.494479	-2.659723	13.21703
Trial4	8	1	blindfold	clockwise	test	Guided	1	-0.5	-0.25	3.976791	-0.14299	-1.45183	0.46175	0.796268929789547	7.64899	-2.790909	12.48756
Trial4	8	1	blindfold	clockwise	test	Guided	1	-0.5	-0.25	3.996796	-0.12032	-1.45188	0.44889	0.795364149205853	7.956905	-3.044817	12.00415
Trial4	8	1	blindfold	clockwise	test	Guided	1	-0.5	-0.25	4.016792	-0.097469	-1.45194	0.43585	0.795249281163696	8.075037	-3.006731	11.61885
Trial4	8	1	blindfold	clockwise	test	Guided	1	-0.5	-0.25	4.036797	-0.075902	-1.45196	0.40692	0.781922643692638	8.353508	-3.112526	10.91466
Trial4	8	1	blindfold	clockwise	test	Guided	1	-0.5	-0.25	4.056793	-0.033001	-1.45203	0.39224	0.794078249417235	8.918041	-3.501851	9.476912
Trial4	8	1	blindfold	clockwise	test	Guided	1	-0.5	-0.25	4.076797	-0.013281	-1.45214	0.37585	0.792832665160958	9.122587	-3.806541	8.823292
Trial4	8	1	blindfold	clockwise	test	Guided	1	-0.5	-0.25	4.096794	0.0074118	-1.4523	0.35896	0.792653152063998	9.470757	-4.255112	8.028491
Trial4	8	1	blindfold	clockwise	test	Guided	1	-0.5	-0.25	4.116791	0.027354	-1.45249	0.34099	0.792067820144149	9.74116	-4.648669	7.241563
Trial4	8	1	blindfold	clockwise	test	Guided	1	-0.5	-0.25	4.136795	0.04722	-1.45267	0.30111	0.776641460979003	9.710669	-4.657133	6.60794
Trial4	8	1	blindfold	clockwise	test	Guided	1	-0.5	-0.25	4.156792	0.086984	-1.45275	0.27991	0.790793793423392	9.702796	-4.940663	5.777359
Trial4	8	1	blindfold	clockwise	test	Guided	1	-0.5	-0.25	4.176796	0.10606	-1.45278	0.25691	0.790105351093953	9.698856	-4.872955	5.122987
Trial4	8	1	blindfold	clockwise	test	Guided	1	-0.5	-0.25	4.196793	0.1253	-1.45281	0.23319	0.790235833473931	9.934471	-5.21573	4.211034
Trial4	8	1	blindfold	clockwise	test	Guided	1	-0.5	-0.25	4.216797	0.14367	-1.45292	0.20793	0.789943645026258	10.14872	-5.490797	3.361804
Trial4	8	1	blindfold	clockwise	test	Guided	1	-0.5	-0.25	4.236794	0.16184	-1.45308	0.15298	0.774871005202748	10.20749	-5.89705	3.357586
Trial4	8	1	blindfold	clockwise	test	Guided	1	-0.5	-0.25	4.256798	0.19682	-1.45336	0.12301	0.790376211542098	10.37935	-6.375244	2.124269
Trial4	8	1	blindfold	clockwise	test	Guided	1	-0.5	-0.25	4.276794	0.21322	-1.45353	0.093447	0.791605084903119	10.45065	-6.798424	1.340159
Trial4	8	1	blindfold	clockwise	test	Guided	1	-0.5	-0.25	4.296791	0.22832	-1.4537	0.061524	0.792147225198479	10.24339	-6.506429	2.146111
Trial4	8	1	blindfold	clockwise	test	Guided	1	-0.5	-0.25	4.316795	0.24215	-1.45362	0.03039	0.793350594877048	10.11014	-6.074786	2.312872
Trial4	8	1	blindfold	clockwise	test	Guided	1	-0.5	-0.25	4.336792	0.25445	-1.45348	-0.034182	0.784711540142113	10.42002	-6.679933	1.365102
Trial4	8	1	blindfold	clockwise	test	Guided	1	-0.5	-0.25	4.356796	0.27545	-1.45386	-0.065024	0.797206879182478	10.76601	-6.548747	1.345185
Trial4	8	1	blindfold	clockwise	test	Guided	1	-0.5	-0.25	4.376793	0.28317	-1.45377	-0.096099	0.798148349821896	11.21644	-7.073491	-0.03082
Trial4	8	1	blindfold	clockwise	test	Guided	1	-0.5	-0.25	4.396797	0.29015	-1.45386	-0.1267	0.799712410120571	11.55999	-7.47128	0.320238
Trial4	8	1	blindfold	clockwise	test	Guided	1	-0.5	-0.25	4.416794	0.29562	-1.45395	-0.15595	0.801159519786449	11.47356	-6.667238	1.223923
Trial4	8	1	blindfold	clockwise	test	Guided	1	-0.5	-0.25	4.436798	0.29965	-1.45381	-0.21236	0.800535391401578	11.93433	-7.246994	0.207204
Trial4	8	1	blindfold	clockwise	test	Guided	1	-0.5	-0.25	4.456795	0.30456	-1.45436	-0.23794	0.80465038787712	12.35035	-7.809824	-0.152103
Trial4	8	1	blindfold	clockwise	test	Guided	1	-0.5	-0.25	4.476791	0.30531	-1.45429	-0.26307	0.805416065297846	12.2528	-7.285081	-0.937199
Trial4	8	1	blindfold	clockwise	test	Guided	1	-0.5	-0.25	4.496796	0.30523	-1.45415	-0.28715	0.8060865100363	12.73005	-8.381117	-2.61361
Trial4	8	1	blindfold	clockwise	test	Guided	1	-0.5	-0.25	4.516792	0.30453	-1.45442	-0.31093	0.806833920547837	12.62104	-8.461521	-3.221519
Trial4	8	1	blindfold	clockwise	test	Guided	1	-0.5	-0.25	4.536797	0.3031	-1.45461	-0.33478	0.807562529095126	12.20646	-8.144136	-2.988274
Trial4	8	1	blindfold	clockwise	test	Guided	1	-0.5	-0.25	4.556793	0.30084	-1.4545	-0.38193	0.811634314910704	12.29441	-7.881764	-4.147624
Trial4	8	1	blindfold	clockwise	test	Guided	1	-0.5	-0.25	4.576797	0.29452	-1.45478	-0.40636	0.809759510787365	11.99924	-9.079364	-5.78266
Trial4	8	1	blindfold	clockwise	test	Guided	1	-0.5	-0.25	4.596794	0.2901	-1.45492	-0.43192	0.810773030208766	11.81821	-8.850847	-5.853212
Trial4	8	1	blindfold	clockwise	test	Guided	1	-0.5	-0.25	4.616791	0.28459	-1.45483	-0.4581	0.811718598781107	11.77353	-8.444594	-7.418193
Trial4	8	1	blindfold	clockwise	test	Guided	1	-0.5	-0.25	4.636795	0.27822	-1.45477	-0.516	0.822424697072525	11.81538	-9.578716	-9.358439
Trial4	8	1	blindfold	clockwise	test	Guided	1	-0.5	-0.25	4.656792	0.26079	-1.45543	-0.5461	0.816380228180257	11.45139	-10.10346	-7.471761
Trial4	8	1	blindfold	clockwise	test	Guided	1	-0.5	-0.25	4.676796	0.2495	-1.45544	-0.5751	0.816970164908769	11.39244	-9.921492	-8.315465
Trial4	8	1	blindfold	clockwise	test	Guided	1	-0.5	-0.25	4.696793	0.23752	-1.45552	-0.60522	0.818606759418896	11.59387	-11.18257	-9.889928
Trial4	8	1	blindfold	clockwise	test	Guided	1	-0.5	-0.25	4.716797	0.22377	-1.45584	-0.63451	0.81956752462203	11.01662	-11.1868	-10.45558
Trial4	8	1	blindfold	clockwise	test	Guided	1	-0.5	-0.25	4.736794	0.20878	-1.45598	-0.66471	0.821190305355756	10.90589	-10.51818	-11.12252
Trial4	8	1	blindfold	clockwise	test	Guided	1	-0.5	-0.25	4.756798	0.19171	-1.45594	-0.72091	0.836790834976768	10.8905	-11.52534	-11.11001
Trial4	8	1	blindfold	clockwise	test	Guided	1	-0.5	-0.25	4.776794	0.15494	-1.45643	-0.74735	0.822376687202959	10.69269	-12.08394	-10.7759
Trial4	8	1	blindfold	clockwise	test	Guided	1	-0.5	-0.25	4.796791	0.13506	-1.45647	-0.77168	0.821858394178123	10.43856	-12.16011	-11.95096
Trial4	8	1	blindfold	clockwise	test	Guided	1	-0.5	-0.25	4.816795	0.11546	-1.45661	-0.79465	0.821848316351186	10.20936	-12.79065	-12.66173
Trial4	8	1	blindfold	clockwise	test	Guided	1	-0.5	-0.25	4.836792	0.095406	-1.45678	-0.81676	0.822025061377143	9.483369	-12.58329	-12.85787
Trial4	8	1	blindfold	clockwise	test	Guided	1	-0.5	-0.25	4.856796	0.074356	-1.4568	-0.85572	0.834734394859846	9.101114	-12.68909	-13.01677
Trial4	8	1	blindfold	clockwise	test	Guided	1	-0.5	-0.25	4.876793	0.033285	-1.45703	-0.87379	0.820674653436946	8.183166	-13.59046	-14.30178
Trial4	8	1	blindfold	clockwise	test	Guided	1	-0.5	-0.25	4.896797	0.012048	-1.45722	-0.89003	0.819653287843901	7.571824	-13.41273	-14.40709
Trial4	8	1	blindfold	clockwise	test	Guided	1	-0.5	-0.25	4.916794	-0.0084973	-1.45718	-0.90558	0.81936562055197	7.166451	-13.14612	-14.44445
Trial4	8	1	blindfold	clockwise	test	Guided	1	-0.5	-0.25	4.936798	-0.028937	-1.45705	-0.9334	0.83002166052481	6.59841	-13.20114	-15.04165
Trial4	8	1	blindfold	clockwise	test	Guided	1	-0.5	-0.25	4.956795	-0.070628	-1.4572	-0.94627	0.818017243108021	5.329927	-13.91631	-16.22252
Trial4	8	1	blindfold	clockwise	test	Guided	1	-0.5	-0.25	4.976791	-0.091584	-1.4574	-0.9586	0.817873810399532	4.791539	-14.10674	-16.12521
Trial4	8	1	blindfold	clockwise	test	Guided	1	-0.5	-0.25	4.996796	-0.11279	-1.45749	-0.96963	0.817189649123619	4.290354	-14.1406	-15.86471
Trial4	8	1	blindfold	clockwise	test	Guided	1	-0.5	-0.25	5.016792	-0.13472	-1.45752	-0.98021	0.816477882939625	3.66602	-13.99248	-15.80654
Trial4	8	1	blindfold	clockwise	test	Guided	1	-0.5	-0.25	5.036797	-0.15666	-1.45747	-0.99879	0.82375285444062	3.075425	-13.99671	-15.83383
Trial4	8	1	blindfold	clockwise	test	Guided	1	-0.5	-0.25	5.056793	-0.1997	-1.45731	-1.00723	0.814602620855543	1.712489	-13.63701	-15.96218
Trial4	8	1	blindfold	clockwise	test	Guided	1	-0.5	-0.25	5.076797	-0.22246	-1.45725	-1.01528	0.814052788079885	1.104023	-13.62008	-15.7191
Trial4	8	1	blindfold	clockwise	test	Guided	1	-0.5	-0.25	5.096794	-0.24509	-1.45721	-1.02249	0.813461707632562	0.43819	-13.37041	-15.48015
Trial4	8	1	blindfold	clockwise	test	Guided	1	-0.5	-0.25	5.116791	-0.26833	-1.4571	-1.02932	0.813025614717697	-0.19051	-12.96839	-15.16508
Trial4	8	1	blindfold	clockwise	test	Guided	1	-0.5	-0.25	5.136795	-0.29231	-1.45692	-1.0408	0.817618332357396	-0.716495	-12.59176	-14.80101
Trial4	8	1	blindfold	clockwise	test	Guided	1	-0.5	-0.25	5.156792	-0.34338	-1.4566	-1.04563	0.810898813214789	-1.388215	-12.52828	-14.75745
Trial4	8	1	blindfold	clockwise	test	Guided	1	-0.5	-0.25	5.176796	-0.36945	-1.45665	-1.04963	0.810216836029237	-1.542272	-12.80758	-14.88212
Trial4	8	1	blindfold	clockwise	test	Guided	1	-0.5	-0.25	5.196793	-0.39568	-1.45678	-1.05281	0.809559555187248	-1.750906	-12.79912	-14.96901
Trial4	8	1	blindfold	clockwise	test	Guided	1	-0.5	-0.25	5.216797	-0.42254	-1.45682	-1.05496	0.808678348803265	-1.866371	-12.52828	-15.05199
Trial4	8	1	blindfold	clockwise	test	Guided	1	-0.5	-0.25	5.236794	-0.44817	-1.45672	-1.0565	0.808163678078484	-2.141996	-12.32515	-14.91592
Trial4	8	1	blindfold	clockwise	test	Guided	1	-0.5	-0.25	5.256798	-0.49852	-1.45653	-1.05605	0.806051301717984	-3.148952	-12.07971	-14.22605
Trial4	8	1	blindfold	clockwise	test	Free	1	-0.5	-0.25	0	-0.51522	-1.4522	-1.04951	0.7996548588719	-1.22399	-4.593656	-1.43603
Trial4	8	1	blindfold	clockwise	test	Free	1	-0.5	-0.25	0.0124588	-0.51519	-1.45222	-1.04951	0.799654287662464	-1.180208	-4.67406	-1.579928
Trial4	8	1	blindfold	clockwise	test	Free	1	-0.5	-0.25	0.03245544	-0.51519	-1.45225	-1.04977	0.799914236225971	-1.096488	-4.72061	-1.665979
Trial4	8	1	blindfold	clockwise	test	Free	1	-0.5	-0.25	0.05245972	-0.51535	-1.45232	-1.05067	0.800817154738652	-1.040276	-4.902577	-1.767661
Trial4	8	1	blindfold	clockwise	test	Free	1	-0.5	-0.25	0.07245636	-0.51588	-1.45242	-1.0538	0.803956835211332	-0.919739	-5.033763	-1.742464
Trial4	8	1	blindfold	clockwise	test	Free	1	-0.5	-0.25	0.09246063	-0.51751	-1.45254	-1.05578	0.805970161925652	-0.744481	-5.071849	-1.42836
Trial4	8	1	blindfold	clockwise	test	Free	1	-0.5	-0.25	0.1124573	-0.51852	-1.45252	-1.05815	0.808362232241307	-0.79861	-4.898345	-1.411569
Trial4	8	1	blindfold	clockwise	test	Free	1	-0.5	-0.25	0.1324615	-0.51977	-1.45248	-1.06061	0.810850987195538	-0.849959	-4.987213	-1.471307
Trial4	8	1	blindfold	clockwise	test	Free	1	-0.5	-0.25	0.1524582	-0.52112	-1.45249	-1.06337	0.813644143363461	-0.959338	-5.093008	-1.473679
Trial4	8	1	blindfold	clockwise	test	Free	1	-0.5	-0.25	0.1724625	-0.52275	-1.45253	-1.0687	0.819016101031648	-0.993129	-5.008372	-1.102713
Trial4	8	1	blindfold	clockwise	test	Free	1	-0.5	-0.25	0.1924591	-0.5268	-1.45245	-1.07106	0.821497212845439	-1.038598	-4.847564	-0.794516
Trial4	8	1	blindfold	clockwise	test	Free	1	-0.5	-0.25	0.2124557	-0.52904	-1.45244	-1.07337	0.823881935784028	-0.914571	-4.974518	-0.77804
Trial4	8	1	blindfold	clockwise	test	Free	1	-0.5	-0.25	0.23246	-0.5314	-1.45249	-1.07522	0.825817163646352	-0.763806	-5.084545	-0.632102
Trial4	8	1	blindfold	clockwise	test	Free	1	-0.5	-0.25	0.2524567	-0.53339	-1.45253	-1.07684	0.827513956351413	-0.800108	-5.042227	-0.548554
Trial4	8	1	blindfold	clockwise	test	Free	1	-0.5	-0.25	0.2724609	-0.53528	-1.45252	-1.07946	0.830209979726841	-0.892361	-4.961822	-0.600426
Trial4	8	1	blindfold	clockwise	test	Free	1	-0.5	-0.25	0.2924576	-0.53879	-1.45249	-1.08047	0.831375382997893	-1.019572	-5.016836	-0.52709
Trial4	8	1	blindfold	clockwise	test	Free	1	-0.5	-0.25	0.3124619	-0.5404	-1.45251	-1.08139	0.832371030856895	-1.075186	-5.05069	-0.531116
Trial4	8	1	blindfold	clockwise	test	Free	1	-0.5	-0.25	0.3324585	-0.54202	-1.45251	-1.08223	0.833290110601801	-1.135326	-4.957591	-0.594189
Trial4	8	1	blindfold	clockwise	test	Free	1	-0.5	-0.25	0.3524628	-0.5436	-1.45249	-1.08307	0.83421007504003	-1.205885	-4.970286	-0.571562
Trial4	8	1	blindfold	clockwise	test	Free	1	-0.5	-0.25	0.3724594	-0.54523	-1.45249	-1.08466	0.83588465401049	-1.221269	-5.008372	-0.604076
Trial4	8	1	blindfold	clockwise	test	Free	1	-0.5	-0.25	0.3924561	-0.54837	-1.45259	-1.08531	0.836709282718713	-0.971873	-5.266512	-0.504065
Trial4	8	1	blindfold	clockwise	test	Free	1	-0.5	-0.25	0.4124603	-0.54963	-1.45262	-1.08581	0.837282151650139	-1.011808	-5.19034	-0.415918
Trial4	8	1	blindfold	clockwise	test	Free	1	-0.5	-0.25	0.432457	-0.55068	-1.45261	-1.08614	0.837674416472851	-0.958269	-5.186108	-0.373866
Trial4	8	1	blindfold	clockwise	test	Free	1	-0.5	-0.25	0.4524612	-0.55147	-1.45261	-1.08631	0.837892369979016	-1.005921	-5.26228	-0.284368
Trial4	8	1	blindfold	clockwise	test	Free	1	-0.5	-0.25	0.4724579	-0.55203	-1.45262	-1.08634	0.837956937916457	-1.167465	-5.249585	-0.145511
Trial4	8	1	blindfold	clockwise	test	Free	1	-0.5	-0.25	0.4924622	-0.55297	-1.45256	-1.0862	0.837876039850529	-1.679169	-4.961822	0.282044
Trial4	8	1	blindfold	clockwise	test	Free	1	-0.5	-0.25	0.5124588	-0.5538	-1.45249	-1.08589	0.837619616612988	-1.833778	-4.894114	0.421675
Trial4	8	1	blindfold	clockwise	test	Free	1	-0.5	-0.25	0.5324554	-0.55515	-1.45246	-1.08541	0.837228395189531	-1.90433	-4.961822	0.47016
Trial4	8	1	blindfold	clockwise	test	Free	1	-0.5	-0.25	0.5524597	-0.55716	-1.45246	-1.08483	0.836784603751556	-2.020821	-4.919504	0.416135
Trial4	8	1	blindfold	clockwise	test	Free	1	-0.5	-0.25	0.5724564	-0.55981	-1.45246	-1.08361	0.835752812623636	-2.107939	-4.877186	0.279522
Trial4	8	1	blindfold	clockwise	test	Free	1	-0.5	-0.25	0.5924606	-0.56753	-1.45246	-1.08297	0.835702912034804	-2.258466	-5.054922	0.200934
Trial4	8	1	blindfold	clockwise	test	Free	1	-0.5	-0.25	0.6124573	-0.57257	-1.45252	-1.08223	0.835388014498052	-2.339915	-5.105704	0.243389
Trial4	8	1	blindfold	clockwise	test	Free	1	-0.5	-0.25	0.6324615	-0.57863	-1.45255	-1.08138	0.835090056275255	-2.358058	-5.09724	0.331979
Trial4	8	1	blindfold	clockwise	test	Free	1	-0.5	-0.25	0.6524582	-0.5854	-1.45254	-1.08021	0.834590769519035	-2.341902	-5.037995	0.52419
Trial4	8	1	blindfold	clockwise	test	Free	1	-0.5	-0.25	0.6724625	-0.59305	-1.45251	-1.07655	0.831771132535188	-2.350918	-4.894114	0.714517
Trial4	8	1	blindfold	clockwise	test	Free	1	-0.5	-0.25	0.6924591	-0.61162	-1.45243	-1.07429	0.831813135115229	-2.233386	-4.966054	0.681282
Trial4	8	1	blindfold	clockwise	test	Free	1	-0.5	-0.25	0.7124557	-0.62151	-1.45248	-1.07429	0.833197907139548	-2.157332	-5.05069	0.716261
Trial4	8	1	blindfold	clockwise	test	Free	1	-0.5	-0.25	0.73246	-0.63269	-1.45254	-1.06838	0.829067213833032	-2.179162	-5.194571	0.747344
Trial4	8	1	blindfold	clockwise	test	Free	1	-0.5	-0.25	0.7524567	-0.64414	-1.45259	-1.06521	0.827854854643953	-2.112425	-5.232658	0.677136
Trial4	8	1	blindfold	clockwise	test	Free	1	-0.5	-0.25	0.7724609	-0.65619	-1.45262	-1.05813	0.823085322410959	-2.231866	-5.26228	0.569236
Trial4	8	1	blindfold	clockwise	test	Free	1	-0.5	-0.25	0.7924576	-0.6827101	-1.45259	-1.05446	0.824947836440305	-2.416889	-5.063386	0.536442
Trial4	8	1	blindfold	clockwise	test	Free	1	-0.5	-0.25	0.8124619	-0.69692	-1.45254	-1.05046	0.824326198906842	-2.363491	-5.059154	0.638391
Trial4	8	1	blindfold	clockwise	test	Free	1	-0.5	-0.25	0.8324585	-0.7123801	-1.45254	-1.04626	0.824096640430497	-2.376845	-5.19034	0.789753
Trial4	8	1	blindfold	clockwise	test	Free	1	-0.5	-0.25	0.8524628	-0.72765	-1.45257	-1.04171	0.823789579216837	-2.365672	-5.105704	0.80289
Trial4	8	1	blindfold	clockwise	test	Free	1	-0.5	-0.25	0.8724594	-0.74458	-1.45257	-1.03101	0.81841069207758	-2.282086	-5.076081	0.855236
Trial4	8	1	blindfold	clockwise	test	Free	1	-0.5	-0.25	0.8924561	-0.7799	-1.45249	-1.02453	0.823553775582675	-2.167395	-4.796782	1.276637
Trial4	8	1	blindfold	clockwise	test	Free	1	-0.5	-0.25	0.9124603	-0.79879	-1.45243	-1.01754	0.823646203682015	-2.157217	-4.796782	1.303165
Trial4	8	1	blindfold	clockwise	test	Free	1	-0.5	-0.25	0.932457	-0.81769	-1.45242	-1.00981	0.823552123103739	-2.017409	-4.966054	1.450814
Trial4	8	1	blindfold	clockwise	test	Free	1	-0.5	-0.25	0.9524612	-0.83645	-1.45244	-1.00137	0.823259117886101	-1.860178	-4.915273	1.382672
Trial4	8	1	blindfold	clockwise	test	Free	1	-0.5	-0.25	0.9724579	-0.85673	-1.45246	-0.9818799	0.814189500220322	-1.764131	-4.949127	1.481148
Trial4	8	1	blindfold	clockwise	test	Free	1	-0.5	-0.25	0.9924622	-0.8974	-1.45246	-0.97098	0.823249003070114	-1.573561	-4.834868	1.730935
Trial4	8	1	blindfold	clockwise	test	Free	1	-0.5	-0.25	1.012459	-0.9176	-1.45244	-0.95905	0.822886196192225	-1.367336	-4.966054	1.482551
Trial4	8	1	blindfold	clockwise	test	Free	1	-0.5	-0.25	1.032455	-0.93832	-1.45248	-0.9469	0.823282504473144	-1.170683	-5.186108	1.48601
Trial4	8	1	blindfold	clockwise	test	Free	1	-0.5	-0.25	1.05246	-0.95756	-1.45256	-0.93405	0.822973627094116	-1.194878	-5.118399	1.708461
Trial4	8	1	blindfold	clockwise	test	Free	1	-0.5	-0.25	1.072456	-0.97773	-1.45255	-0.90586	0.811405161198736	-1.210724	-4.8391	1.628313
Trial4	8	1	blindfold	clockwise	test	Free	1	-0.5	-0.25	1.092461	-1.01689	-1.45244	-0.89104	0.823472867018111	-1.001168	-4.851796	1.595799
Trial4	8	1	blindfold	clockwise	test	Free	1	-0.5	-0.25	1.112457	-1.03579	-1.45244	-0.87522	0.823389906193561	-0.75597	-4.949127	1.687812
Trial4	8	1	blindfold	clockwise	test	Free	1	-0.5	-0.25	1.132462	-1.05424	-1.45243	-0.85934	0.823697239485182	-0.684798	-4.750232	1.658629
Trial4	8	1	blindfold	clockwise	test	Free	1	-0.5	-0.25	1.152458	-1.07269	-1.45238	-0.84287	0.8242989027087	-0.4798	-4.788319	1.804214
Trial4	8	1	blindfold	clockwise	test	Free	1	-0.5	-0.25	1.172462	-1.08993	-1.45236	-0.80771	0.811823815783262	-0.413081	-4.716378	1.816948
Trial4	8	1	blindfold	clockwise	test	Free	1	-0.5	-0.25	1.192459	-1.12279	-1.45235	-0.78952	0.823983747150691	-0.371131	-4.403225	1.830996
Trial4	8	1	blindfold	clockwise	test	Free	1	-0.5	-0.25	1.212456	-1.13801	-1.45222	-0.7699699	0.823058643553553	-0.466469	-4.13239	2.127904
Trial4	8	1	blindfold	clockwise	test	Free	1	-0.5	-0.25	1.23246	-1.15278	-1.45207	-0.75091	0.82281982113889	-0.515942	-3.94619	1.885189
Trial4	8	1	blindfold	clockwise	test	Free	1	-0.5	-0.25	1.252457	-1.16718	-1.45201	-0.72952	0.821625636517314	-0.258916	-4.225489	1.759687
Trial4	8	1	blindfold	clockwise	test	Free	1	-0.5	-0.25	1.272461	-1.18183	-1.45208	-0.68778	0.81027375826137	-0.031595	-4.280503	1.825031
Trial4	8	1	blindfold	clockwise	test	Free	1	-0.5	-0.25	1.292458	-1.20718	-1.45203	-0.66551	0.820214694031497	0.213091	-3.840395	1.799279
Trial4	8	1	blindfold	clockwise	test	Free	1	-0.5	-0.25	1.312462	-1.21899	-1.45195	-0.64296	0.819368137966518	0.344472	-3.751528	1.486968
Trial4	8	1	blindfold	clockwise	test	Free	1	-0.5	-0.25	1.332458	-1.2296	-1.4519	-0.6216	0.818781212931458	0.518649	-3.958886	1.480128
Trial4	8	1	blindfold	clockwise	test	Free	1	-0.5	-0.25	1.352463	-1.23953	-1.45194	-0.59938	0.817906454525959	0.721469	-4.022363	1.626579
Trial4	8	1	blindfold	clockwise	test	Free	1	-0.5	-0.25	1.372459	-1.24812	-1.45197	-0.55414	0.807579458898283	0.650819	-3.857323	1.578998
Trial4	8	1	blindfold	clockwise	test	Free	1	-0.5	-0.25	1.392456	-1.26211	-1.45186	-0.53059	0.812122152854067	0.508676	-3.472229	1.365143
Trial4	8	1	blindfold	clockwise	test	Free	1	-0.5	-0.25	1.41246	-1.26812	-1.45176	-0.50708	0.809998990531095	0.644857	-3.586487	1.230894
Trial4	8	1	blindfold	clockwise	test	Free	1	-0.5	-0.25	1.432457	-1.27319	-1.45178	-0.48419	0.807878440808976	0.861119	-3.768455	1.436404
Trial4	8	1	blindfold	clockwise	test	Free	1	-0.5	-0.25	1.452461	-1.2771	-1.45183	-0.4611	0.805262425429917	0.967136	-3.61611	1.54848
Trial4	8	1	blindfold	clockwise	test	Free	1	-0.5	-0.25	1.472458	-1.27998	-1.45181	-0.41345	0.796921964042018	0.87211	-3.455302	1.778161
Trial4	8	1	blindfold	clockwise	test	Free	1	-0.5	-0.25	1.492462	-1.28302	-1.45164	-0.38999	0.795435325210572	0.96602	-3.467997	1.19734
Trial4	8	1	blindfold	clockwise	test	Free	1	-0.5	-0.25	1.512459	-1.28309	-1.4517	-0.36638	0.791690747544809	1.12062	-3.442606	1.489544
Trial4	8	1	blindfold	clockwise	test	Free	1	-0.5	-0.25	1.532455	-1.28214	-1.4517	-0.34147	0.787470486412114	1.221741	-3.154844	1.986809
Trial4	8	1	blindfold	clockwise	test	Free	1	-0.5	-0.25	1.55246	-1.28012	-1.45158	-0.31689	0.782982445717866	1.085745	-2.841691	1.694518
Trial4	8	1	blindfold	clockwise	test	Free	1	-0.5	-0.25	1.572456	-1.27722	-1.45145	-0.26698	0.777405470307071	1.295088	-3.070208	1.254788
Trial4	8	1	blindfold	clockwise	test	Free	1	-0.5	-0.25	1.592461	-1.26827	-1.45161	-0.24217	0.768309915239011	1.528394	-3.176003	1.660915
Trial4	8	1	blindfold	clockwise	test	Free	1	-0.5	-0.25	1.612457	-1.26225	-1.45154	-0.21705	0.762961783784325	1.413079	-2.630101	1.498903
Trial4	8	1	blindfold	clockwise	test	Free	1	-0.5	-0.25	1.632462	-1.25526	-1.45141	-0.19116	0.757548546243597	1.318117	-2.98134	1.160231
Trial4	8	1	blindfold	clockwise	test	Free	1	-0.5	-0.25	1.652458	-1.24739	-1.45148	-0.16619	0.75207444845969	1.371247	-3.294493	1.036407
Trial4	8	1	blindfold	clockwise	test	Free	1	-0.5	-0.25	1.672462	-1.23837	-1.45159	-0.11476	0.750653185833317	1.457797	-3.09983	1.577663
Trial4	8	1	blindfold	clockwise	test	Free	1	-0.5	-0.25	1.692459	-1.21805	-1.45131	-0.089394	0.735792153468557	1.378836	-2.807836	0.922844
Trial4	8	1	blindfold	clockwise	test	Free	1	-0.5	-0.25	1.712456	-1.20676	-1.45139	-0.064359	0.730734115038062	1.494353	-3.391825	0.793538
Trial4	8	1	blindfold	clockwise	test	Free	1	-0.5	-0.25	1.73246	-1.19459	-1.45158	-0.039155	0.725886361601843	1.53697	-3.061744	1.524297
Trial4	8	1	blindfold	clockwise	test	Free	1	-0.5	-0.25	1.752457	-1.18164	-1.45149	-0.012912	0.721695121616281	1.247152	-2.30002	1.310806
Trial4	8	1	blindfold	clockwise	test	Free	1	-0.5	-0.25	1.772461	-1.16763	-1.4513	0.03862	0.727345464554008	1.409766	-2.968645	0.914542
Trial4	8	1	blindfold	clockwise	test	Free	1	-0.5	-0.25	1.792458	-1.13814	-1.45153	0.064386	0.711379762567282	1.359579	-2.845922	1.7854
Trial4	8	1	blindfold	clockwise	test	Free	1	-0.5	-0.25	1.812462	-1.12195	-1.45138	0.091164	0.709376286146032	1.198439	-2.46506	1.313793
Trial4	8	1	blindfold	clockwise	test	Free	1	-0.5	-0.25	1.832458	-1.10515	-1.45131	0.11691	0.707693050668348	1.510414	-3.184466	0.784438
Trial4	8	1	blindfold	clockwise	test	Free	1	-0.5	-0.25	1.852463	-1.08869	-1.45148	0.14259	0.707589482112218	1.576268	-3.180235	1.132268
Trial4	8	1	blindfold	clockwise	test	Free	1	-0.5	-0.25	1.872459	-1.07057	-1.45155	0.19488	0.723511108916638	1.25034	-2.401583	1.256195
Trial4	8	1	blindfold	clockwise	test	Free	1	-0.5	-0.25	1.892456	-1.03332	-1.45141	0.21998	0.710852566247903	1.643611	-3.298725	0.399675
Trial4	8	1	blindfold	clockwise	test	Free	1	-0.5	-0.25	1.91246	-1.01396	-1.45157	0.24566	0.714026419749035	1.572332	-3.150612	1.064672
Trial4	8	1	blindfold	clockwise	test	Free	1	-0.5	-0.25	1.932457	-0.99405	-1.45149	0.27029	0.717486634829495	1.321462	-2.579319	0.781031
Trial4	8	1	blindfold	clockwise	test	Free	1	-0.5	-0.25	1.952461	-0.973	-1.45138	0.29404	0.720908112119028	1.747754	-3.222553	-0.020993
Trial4	8	1	blindfold	clockwise	test	Free	1	-0.5	-0.25	1.972458	-0.9518499	-1.45154	0.33994	0.743099981922867	1.738475	-3.472229	0.110054
Trial4	8	1	blindfold	clockwise	test	Free	1	-0.5	-0.25	1.992462	-0.9071701	-1.45146	0.36214	0.735188979103728	1.627258	-2.871313	0.100478
Trial4	8	1	blindfold	clockwise	test	Free	1	-0.5	-0.25	2.012459	-0.88431	-1.45146	0.38249	0.740093097607512	1.854323	-3.455302	-0.391295
Trial4	8	1	blindfold	clockwise	test	Free	1	-0.5	-0.25	2.032455	-0.86006	-1.45162	0.40196	0.744778522971197	1.71646	-3.23948	0.05711
Trial4	8	1	blindfold	clockwise	test	Free	1	-0.5	-0.25	2.05246	-0.83599	-1.45161	0.42076	0.750205460683842	1.560553	-2.892472	0.176122
Trial4	8	1	blindfold	clockwise	test	Free	1	-0.5	-0.25	2.072456	-0.81144	-1.45151	0.45468	0.770434140234047	1.724034	-3.277566	-0.445109
Trial4	8	1	blindfold	clockwise	test	Free	1	-0.5	-0.25	2.092461	-0.75971	-1.45171	0.46918	0.764636638656211	1.716617	-3.281798	-0.770134
Trial4	8	1	blindfold	clockwise	test	Free	1	-0.5	-0.25	2.112457	-0.73345	-1.4517	0.48301	0.769287041197944	1.640735	-3.049049	-0.483626
Trial4	8	1	blindfold	clockwise	test	Free	1	-0.5	-0.25	2.132462	-0.70598	-1.45162	0.49537	0.773307312381141	1.700991	-3.400288	-0.901028
Trial4	8	1	blindfold	clockwise	test	Free	1	-0.5	-0.25	2.152458	-0.67808	-1.45169	0.50525	0.775960709238717	1.811023	-3.806541	-1.506376
Trial4	8	1	blindfold	clockwise	test	Free	1	-0.5	-0.25	2.172462	-0.6514699	-1.45185	0.52179	0.786513185677438	1.76623	-3.78115	-1.206626
Trial4	8	1	blindfold	clockwise	test	Free	1	-0.5	-0.25	2.192459	-0.59507	-1.45175	0.52881	0.784591146264986	1.530426	-3.256407	-0.510733
Trial4	8	1	blindfold	clockwise	test	Free	1	-0.5	-0.25	2.212456	-0.56614	-1.45167	0.53458	0.787362853699787	1.640643	-3.620342	-0.855103
Trial4	8	1	blindfold	clockwise	test	Free	1	-0.5	-0.25	2.23246	-0.53784	-1.45176	0.53916	0.790066701420284	1.840549	-3.882713	-0.907563
Trial4	8	1	blindfold	clockwise	test	Free	1	-0.5	-0.25	2.252457	-0.51014	-1.45186	0.54296	0.793024877868931	1.796502	-3.603415	-0.871186
Trial4	8	1	blindfold	clockwise	test	Free	1	-0.5	-0.25	2.272461	-0.4804	-1.45184	0.547	0.79724095837686	1.814335	-3.840395	-1.059445
Trial4	8	1	blindfold	clockwise	test	Free	1	-0.5	-0.25	2.292458	-0.42088	-1.45195	0.5474	0.801315625926488	1.768691	-3.759991	-1.009699
Trial4	8	1	blindfold	clockwise	test	Free	1	-0.5	-0.25	2.312462	-0.39121	-1.45192	0.54688	0.80427172743061	1.796116	-3.861554	-0.988823
Trial4	8	1	blindfold	clockwise	test	Free	1	-0.5	-0.25	2.332458	-0.3613	-1.45193	0.54532	0.80732369842794	1.722009	-3.950422	-1.097228
Trial4	8	1	blindfold	clockwise	test	Free	1	-0.5	-0.25	2.352463	-0.3303	-1.45196	0.54287	0.810827353188692	1.651476	-3.971581	-1.047388
Trial4	8	1	blindfold	clockwise	test	Free	1	-0.5	-0.25	2.372459	-0.30012	-1.45198	0.5349	0.809950641145002	1.735686	-3.916568	-1.217623
Trial4	8	1	blindfold	clockwise	test	Free	1	-0.5	-0.25	2.392456	-0.238	-1.45212	0.52988	0.822713067614578	2.107249	-4.191635	-0.825776
Trial4	8	1	blindfold	clockwise	test	Free	1	-0.5	-0.25	2.41246	-0.20676	-1.45209	0.52438	0.828042288167962	1.983051	-3.730369	-0.487427
Trial4	8	1	blindfold	clockwise	test	Free	1	-0.5	-0.25	2.432457	-0.17321	-1.45195	0.51837	0.834975576828582	2.094838	-4.081608	-1.303847
Trial4	8	1	blindfold	clockwise	test	Free	1	-0.5	-0.25	2.452461	-0.14306	-1.45203	0.51055	0.840144333222911	2.193363	-4.606351	-1.971335
Trial4	8	1	blindfold	clockwise	test	Free	1	-0.5	-0.25	2.472458	-0.10956	-1.45225	0.49132	0.837853661676101	2.261639	-4.737537	-1.886608
Trial4	8	1	blindfold	clockwise	test	Free	1	-0.5	-0.25	2.492462	-0.042493	-1.45237	0.47975	0.861305827080494	2.064892	-4.868723	-1.904117
Trial4	8	1	blindfold	clockwise	test	Free	1	-0.5	-0.25	2.512459	-0.0080496	-1.45244	0.46752	0.869971346971161	1.954793	-5.084545	-2.217809
Trial4	8	1	blindfold	clockwise	test	Free	1	-0.5	-0.25	2.532455	0.0245	-1.45251	0.45313	0.877206964023029	1.752193	-4.97875	-2.229425
Trial4	8	1	blindfold	clockwise	test	Free	1	-0.5	-0.25	2.55246	0.058007	-1.4525	0.43794	0.885795267334972	1.450666	-4.856027	-2.083757
Trial4	8	1	blindfold	clockwise	test	Free	1	-0.5	-0.25	2.572456	0.092182	-1.45244	0.40339	0.881815175699962	1.047473	-4.813709	-2.00368
Trial4	8	1	blindfold	clockwise	test	Free	1	-0.5	-0.25	2.592461	0.15833	-1.45245	0.3857	0.915157304625528	0.690091	-5.071849	-2.047586
Trial4	8	1	blindfold	clockwise	test	Free	1	-0.5	-0.25	2.612457	0.18809	-1.4525	0.36523	0.923025345793788	0.56391	-4.817941	-2.793257
Trial4	8	1	blindfold	clockwise	test	Free	1	-0.5	-0.25	2.632462	0.21862	-1.4525	0.34286	0.931610255220305	0.618812	-5.40193	-4.092978
Trial4	8	1	blindfold	clockwise	test	Free	1	-0.5	-0.25	2.652458	0.24729	-1.4527	0.31828	0.938820811418169	0.518436	-5.647374	-3.83758
Trial4	8	1	blindfold	clockwise	test	Free	1	-0.5	-0.25	2.672462	0.2749	-1.45278	0.26551	0.930709716809048	0.225716	-5.177644	-2.698742
Trial4	8	1	blindfold	clockwise	test	Free	1	-0.5	-0.25	2.692459	0.32712	-1.45258	0.23775	0.960222662156084	-0.129744	-5.317294	-3.041786
Trial4	8	1	blindfold	clockwise	test	Free	1	-0.5	-0.25	2.712456	0.35073	-1.45275	0.20804	0.966199863832087	-0.307507	-6.493734	-4.063576
Trial4	8	1	blindfold	clockwise	test	Free	1	-0.5	-0.25	2.73246	0.37276	-1.45302	0.17647	0.971383895179246	-0.748446	-5.723546	-2.822502
Trial4	8	1	blindfold	clockwise	test	Free	1	-0.5	-0.25	2.752457	0.39353	-1.45286	0.14319	0.976214218779991	-0.800905	-4.564033	-2.303037
Trial4	8	1	blindfold	clockwise	test	Free	1	-0.5	-0.25	2.772461	0.4129	-1.45253	0.077397	0.969832565280694	-0.845531	-5.846269	-3.594365
Trial4	8	1	blindfold	clockwise	test	Free	1	-0.5	-0.25	2.792458	0.44407	-1.45304	0.043021	0.988498576078407	-1.004845	-5.09724	-2.494849
Trial4	8	1	blindfold	clockwise	test	Free	1	-0.5	-0.25	2.812462	0.45724	-1.45278	0.007375	0.991236771653935	-1.102588	-5.554274	-3.315032
Trial4	8	1	blindfold	clockwise	test	Free	1	-0.5	-0.25	2.832458	0.46886	-1.45281	-0.030313	0.993454618114611	-0.800851	-6.172117	-3.110147
Trial4	8	1	blindfold	clockwise	test	Free	1	-0.5	-0.25	2.852463	0.47897	-1.45292	-0.067452	0.995844373635931	-1.588594	-5.224194	-2.562934
Trial4	8	1	blindfold	clockwise	test	Free	1	-0.5	-0.25	2.872459	0.48761	-1.45278	-0.14408	0.993273640196862	-1.348824	-5.837805	-2.93983
Trial4	8	1	blindfold	clockwise	test	Free	1	-0.5	-0.25	2.892456	0.49981	-1.45294	-0.1818	1.00213337308541	-1.456832	-5.376539	-2.066396
Trial4	8	1	blindfold	clockwise	test	Free	1	-0.5	-0.25	2.91246	0.50349	-1.45281	-0.22033	1.00392855858888	-1.488337	-5.829341	-1.733489
Trial4	8	1	blindfold	clockwise	test	Free	1	-0.5	-0.25	2.932457	0.50577	-1.45285	-0.25606	1.00578822435346	-1.457902	-5.363843	-1.539468
Trial4	8	1	blindfold	clockwise	test	Free	1	-0.5	-0.25	2.952461	0.50656	-1.45272	-0.29376	1.00751074779116	-1.1111	-5.47387	-1.761179
Trial4	8	1	blindfold	clockwise	test	Free	1	-0.5	-0.25	2.972458	0.50634	-1.45277	-0.3647	1.01285553622217	-0.83612	-6.146726	-1.373104
Trial4	8	1	blindfold	clockwise	test	Free	1	-0.5	-0.25	2.992462	0.50336	-1.4528	-0.40133	1.01470784141436	-1.204402	-5.583897	-1.574583
Trial4	8	1	blindfold	clockwise	test	Free	1	-0.5	-0.25	3.012459	0.50049	-1.45283	-0.43504	1.01745764541138	-1.072815	-6.121336	-1.155613
Trial4	8	1	blindfold	clockwise	test	Free	1	-0.5	-0.25	3.032455	0.49672	-1.45287	-0.47317	1.02139886007359	-1.382775	-4.97875	-1.335135
Trial4	8	1	blindfold	clockwise	test	Free	1	-0.5	-0.25	3.05246	0.49134	-1.4527	-0.50107	1.0226393031904	-1.189161	-5.579665	-1.789511
Trial4	8	1	blindfold	clockwise	test	Free	1	-0.5	-0.25	3.072456	0.48668	-1.45276	-0.56651	1.03620269167847	-1.128888	-5.973223	-1.138583
Trial4	8	1	blindfold	clockwise	test	Free	1	-0.5	-0.25	3.092461	0.47338	-1.45276	-0.59637	1.03317028873111	-1.200422	-5.719315	-1.488064
Trial4	8	1	blindfold	clockwise	test	Free	1	-0.5	-0.25	3.112457	0.46583	-1.45282	-0.62626	1.03653227640261	-1.179709	-5.926673	-0.962855
Trial4	8	1	blindfold	clockwise	test	Free	1	-0.5	-0.25	3.132462	0.45766	-1.45287	-0.65608	1.04019884070605	-1.307498	-4.995677	-0.879603
Trial4	8	1	blindfold	clockwise	test	Free	1	-0.5	-0.25	3.152458	0.44846	-1.4526	-0.68452	1.04325642815181	-1.277081	-5.101472	-1.202592
Trial4	8	1	blindfold	clockwise	test	Free	1	-0.5	-0.25	3.172462	0.43878	-1.45253	-0.73976	1.05885447758041	-1.384362	-5.30883	-1.279216
Trial4	8	1	blindfold	clockwise	test	Free	1	-0.5	-0.25	3.192459	0.41668	-1.45253	-0.76516	1.05151894318783	-1.917017	-4.602119	-0.245771
Trial4	8	1	blindfold	clockwise	test	Free	1	-0.5	-0.25	3.212456	0.40428	-1.45239	-0.79	1.05324372964057	-1.796395	-5.198803	-1.027052
Trial4	8	1	blindfold	clockwise	test	Free	1	-0.5	-0.25	3.23246	0.39098	-1.45253	-0.81411	1.05454510923229	-1.834609	-5.545811	-0.910687
Trial4	8	1	blindfold	clockwise	test	Free	1	-0.5	-0.25	3.252457	0.37683	-1.45268	-0.83823	1.05586238032287	-2.113907	-4.991445	-0.098334
Trial4	8	1	blindfold	clockwise	test	Free	1	-0.5	-0.25	3.272461	0.36064	-1.45248	-0.88152	1.06748239702692	-2.247346	-4.166244	-0.375487
Trial4	8	1	blindfold	clockwise	test	Free	1	-0.5	-0.25	3.292458	0.32676	-1.45233	-0.9026	1.05328953054545	-2.019076	-5.09724	-1.04765
Trial4	8	1	blindfold	clockwise	test	Free	1	-0.5	-0.25	3.312462	0.30855	-1.4525	-0.9232401	1.05214318830822	-2.151889	-4.953359	-0.183144
Trial4	8	1	blindfold	clockwise	test	Free	1	-0.5	-0.25	3.332458	0.28949	-1.45246	-0.94199	1.04983075803006	-2.395964	-4.373602	0.309632
Trial4	8	1	blindfold	clockwise	test	Free	1	-0.5	-0.25	3.352463	0.26872	-1.45224	-0.96007	1.04648448628976	-2.307488	-4.352443	-0.345171
Trial4	8	1	blindfold	clockwise	test	Free	1	-0.5	-0.25	3.372459	0.24754	-1.45222	-0.99556	1.05578206502961	-2.12767	-5.012604	-0.681079
Trial4	8	1	blindfold	clockwise	test	Free	1	-0.5	-0.25	3.392456	0.20273	-1.45249	-1.0119	1.03649456528833	-2.458942	-4.585192	-0.0039941
Trial4	8	1	blindfold	clockwise	test	Free	1	-0.5	-0.25	3.41246	0.17824	-1.45232	-1.02721	1.03153520489708	-2.540404	-4.08584	0.794634
Trial4	8	1	blindfold	clockwise	test	Free	1	-0.5	-0.25	3.432457	0.15263	-1.45205	-1.04043	1.02503923050957	-2.577674	-3.671123	1.137613
Trial4	8	1	blindfold	clockwise	test	Free	1	-0.5	-0.25	3.452461	0.12664	-1.45188	-1.05232	1.01803490490435	-2.35255	-3.9208	0.833748
Trial4	8	1	blindfold	clockwise	test	Free	1	-0.5	-0.25	3.472458	0.099712	-1.45194	-1.07206	1.01756430144508	-2.276463	-4.29743	0.767638
Trial4	8	1	blindfold	clockwise	test	Free	1	-0.5	-0.25	3.492462	0.042879	-1.4521	-1.07932	0.991205929633542	-2.479219	-3.840395	1.390843
Trial4	8	1	blindfold	clockwise	test	Free	1	-0.5	-0.25	3.512459	0.013653	-1.45197	-1.08515	0.980466691674186	-2.35524	-3.802309	1.218846
Trial4	8	1	blindfold	clockwise	test	Free	1	-0.5	-0.25	3.532455	-0.016339	-1.45193	-1.08974	0.969067228782131	-2.091734	-3.996972	1.210738
Trial4	8	1	blindfold	clockwise	test	Free	1	-0.5	-0.25	3.55246	-0.046817	-1.45197	-1.09282	0.956932843970935	-1.945953	-3.925031	1.307486
Trial4	8	1	blindfold	clockwise	test	Free	1	-0.5	-0.25	3.572456	-0.078584	-1.45195	-1.0956	0.944791416039629	-1.970203	-3.700746	1.278046
Trial4	8	1	blindfold	clockwise	test	Free	1	-0.5	-0.25	3.592461	-0.14313	-1.45195	-1.09589	0.918088319425884	-1.695554	-4.208562	0.59621
Trial4	8	1	blindfold	clockwise	test	Free	1	-0.5	-0.25	3.612457	-0.1737	-1.45206	-1.0956	0.906372474216792	-1.615178	-4.221257	0.656624
Trial4	8	1	blindfold	clockwise	test	Free	1	-0.5	-0.25	3.632462	-0.2061	-1.4521	-1.09464	0.894312012214477	-1.562604	-3.941959	0.767204
Trial4	8	1	blindfold	clockwise	test	Free	1	-0.5	-0.25	3.652458	-0.23751	-1.45199	-1.09289	0.882816286227701	-1.561594	-3.666892	0.929876
Trial4	8	1	blindfold	clockwise	test	Free	1	-0.5	-0.25	3.672462	-0.26895	-1.45186	-1.08643	0.867755366365826	-1.524011	-3.628805	1.136018
Trial4	8	1	blindfold	clockwise	test	Free	1	-0.5	-0.25	3.692459	-0.33172	-1.45181	-1.08218	0.84902399921206	-1.243102	-3.721905	0.801356
Trial4	8	1	blindfold	clockwise	test	Free	1	-0.5	-0.25	3.712456	-0.3637	-1.45186	-1.0775	0.838650050699334	-0.904385	-3.984277	0.657222
Trial4	8	1	blindfold	clockwise	test	Free	1	-0.5	-0.25	3.73246	-0.3942	-1.45196	-1.07215	0.828929576994854	-0.816801	-3.963118	0.80444
Trial4	8	1	blindfold	clockwise	test	Free	1	-0.5	-0.25	3.752457	-0.42401	-1.45199	-1.06637	0.81989906246944	-0.671569	-3.819236	0.972715
Trial4	8	1	blindfold	clockwise	test	Free	1	-0.5	-0.25	3.772461	-0.45392	-1.45192	-1.05272	0.804041588709391	-0.577445	-3.692282	0.94865
Trial4	8	1	blindfold	clockwise	test	Free	1	-0.5	-0.25	3.792458	-0.51112	-1.45187	-1.04555	0.795627701547312	-0.457103	-3.802309	0.910321
Trial4	8	1	blindfold	clockwise	test	Free	1	-0.5	-0.25	3.812462	-0.53676	-1.4519	-1.03746	0.788317514433738	-0.456007	-3.8277	0.937616
Trial4	8	1	blindfold	clockwise	test	Free	1	-0.5	-0.25	3.832458	-0.56231	-1.45192	-1.02925	0.781737255276124	-0.224297	-3.9208	0.822741
Trial4	8	1	blindfold	clockwise	test	Free	1	-0.5	-0.25	3.852463	-0.5875	-1.45196	-1.02054	0.775492189450803	0.014692	-4.068913	0.803148
Trial4	8	1	blindfold	clockwise	test	Free	1	-0.5	-0.25	3.872459	-0.61137	-1.452	-1.00319	0.761379344935037	0.047714	-4.009667	0.762137
Trial4	8	1	blindfold	clockwise	test	Free	1	-0.5	-0.25	3.892456	-0.65339	-1.45195	-0.99458	0.760215700222839	-0.069355	-3.802309	0.467345
Trial4	8	1	blindfold	clockwise	test	Free	1	-0.5	-0.25	3.91246	-0.67362	-1.45192	-0.99458	0.764554341967931	0.105786	-3.950422	0.274804
Trial4	8	1	blindfold	clockwise	test	Free	1	-0.5	-0.25	3.932457	-0.69255	-1.45197	-0.97789	0.75292714821058	0.098031	-4.098535	0.24293
Trial4	8	1	blindfold	clockwise	test	Free	1	-0.5	-0.25	3.952461	-0.70962	-1.45204	-0.97015	0.750037704159804	0.045416	-4.047754	0.24321
Trial4	8	1	blindfold	clockwise	test	Free	1	-0.5	-0.25	3.972458	-0.72554	-1.45203	-0.95583	0.740988691852062	-0.067795	-4.026595	0.076552
Trial4	8	1	blindfold	clockwise	test	Free	1	-0.5	-0.25	3.992462	-0.75493	-1.45212	-0.94977	0.744759914972144	-0.068532	-4.394761	0.18338
Trial4	8	1	blindfold	clockwise	test	Free	1	-0.5	-0.25	4.012459	-0.7671	-1.45218	-0.94376	0.743401173182319	-0.199347	-4.272039	0.419515
Trial4	8	1	blindfold	clockwise	test	Free	1	-0.5	-0.25	4.032455	-0.77872	-1.45218	-0.93796	0.742276128716453	-0.309061	-4.293198	0.347062
Trial4	8	1	blindfold	clockwise	test	Free	1	-0.5	-0.25	4.05246	-0.78955	-1.45218	-0.93234	0.741233510540295	-0.312286	-4.547106	0.298784
Trial4	8	1	blindfold	clockwise	test	Free	1	-0.5	-0.25	4.072456	-0.79988	-1.45227	-0.92316	0.736934487535792	-0.369263	-4.72061	0.039753
Trial4	8	1	blindfold	clockwise	test	Free	1	-0.5	-0.25	4.092461	-0.81772	-1.45241	-0.9201599	0.741660525845099	-0.016922	-4.796782	-0.474159
Trial4	8	1	blindfold	clockwise	test	Free	1	-0.5	-0.25	4.112457	-0.82455	-1.45243	-0.91799	0.742659627752965	0.166169	-5.00414	-0.543002
Trial4	8	1	blindfold	clockwise	test	Free	1	-0.5	-0.25	4.132462	-0.83044	-1.4525	-0.91681	0.744195006212247	0.298755	-5.203035	-0.59677
Trial4	8	1	blindfold	clockwise	test	Free	1	-0.5	-0.25	4.152458	-0.83454	-1.45259	-0.91646	0.745711740005386	0.368665	-5.304598	-0.588048
Trial4	8	1	blindfold	clockwise	test	Free	1	-0.5	-0.25	4.172462	-0.83724	-1.45265	-0.91682	0.747248139984687	0.355827	-5.30883	-0.728269
Trial4	8	1	blindfold	clockwise	test	Free	1	-0.5	-0.25	4.192459	-0.83834	-1.45267	-0.91684	0.747762979575372	0.183442	-5.300366	-0.425956
Trial4	8	1	blindfold	clockwise	test	Free	1	-0.5	-0.25	4.212456	-0.83833	-1.45265	-0.91685	0.747767405733754	0.187087	-5.21573	-0.289888
Trial4	8	1	blindfold	clockwise	test	Free	1	-0.5	-0.25	4.23246	-0.83832	-1.45264	-0.91686	0.747771858320345	0.284786	-5.283439	-0.186561
Trial4	8	1	blindfold	clockwise	test	Free	1	-0.5	-0.25	4.252457	-0.8383	-1.45266	-0.91686	0.747762797495499	0.318556	-5.495029	-0.11815
Trial4	8	1	blindfold	clockwise	test	Free	1	-0.5	-0.25	4.272461	-0.83828	-1.45271	-0.91686	0.747753764062088	0.382095	-5.562738	-0.014996
Trial4	8	1	blindfold	clockwise	test	Free	1	-0.5	-0.25	4.292458	-0.83825	-1.45277	-0.91685	0.747731190668649	0.154553	-5.452711	0.170412
Trial4	8	1	blindfold	clockwise	test	Free	1	-0.5	-0.25	4.312462	-0.83825	-1.45273	-0.91684	0.747722260259474	0.096346	-5.300366	0.126061
Trial4	8	1	blindfold	clockwise	test	Free	1	-0.5	-0.25	4.332458	-0.83825	-1.45268	-0.91684	0.747722260259474	-0.0015533	-5.253817	0.056898
Trial4	8	1	blindfold	clockwise	test	Free	1	-0.5	-0.25	4.352463	-0.83825	-1.45267	-0.91684	0.747722260259474	-0.03299	-5.359612	0.043644
Trial4	8	1	blindfold	clockwise	test	Free	1	-0.5	-0.25	4.372459	-0.83825	-1.45268	-0.91681	0.747695575509863	-0.075255	-5.507725	0.116939
Trial5	9	1	blindfold	clockwise	test	Guided	1	0.5	-0.25	0	0.49418	-1.45213	-1.04927	0.799291223184742	-0.197158	-4.310125	0.05779
Trial5	9	1	blindfold	clockwise	test	Guided	1	0.5	-0.25	0.0118103	0.4942	-1.45212	-1.04927	0.799291077824943	-0.153638	-4.310125	0.103241
Trial5	9	1	blindfold	clockwise	test	Guided	1	0.5	-0.25	0.03181458	0.49421	-1.45212	-1.04926	0.79928099190712	-0.143303	-4.246648	0.137867
Trial5	9	1	blindfold	clockwise	test	Guided	1	0.5	-0.25	0.05181122	0.49421	-1.45212	-1.04925	0.799270978589539	-0.122454	-4.217026	0.155897
Trial5	9	1	blindfold	clockwise	test	Guided	1	0.5	-0.25	0.07181549	0.49421	-1.45212	-1.04925	0.799270978589539	-0.118496	-4.20433	0.148002
Trial5	9	1	blindfold	clockwise	test	Guided	1	0.5	-0.25	0.09181213	0.4942	-1.45212	-1.04925	0.799271051191594	-0.113919	-4.123926	0.143994
Trial5	9	1	blindfold	clockwise	test	Guided	1	0.5	-0.25	0.1118164	0.4942	-1.45212	-1.04924	0.799261037874929	-0.10907	-4.094303	0.135811
Trial5	9	1	blindfold	clockwise	test	Guided	1	0.5	-0.25	0.131813	0.4942	-1.45212	-1.04924	0.799261037874929	-0.097262	-4.119694	0.149321
Trial5	9	1	blindfold	clockwise	test	Guided	1	0.5	-0.25	0.1518097	0.49419	-1.45211	-1.04924	0.799261110386702	-0.071311	-4.111231	0.142614
Trial5	9	1	blindfold	clockwise	test	Guided	1	0.5	-0.25	0.171814	0.49419	-1.45211	-1.04924	0.799261110386702	-0.100831	-4.090072	0.157386
Trial5	9	1	blindfold	clockwise	test	Guided	1	0.5	-0.25	0.1918106	0.49419	-1.45211	-1.04924	0.799261110386702	-0.07293	-4.111231	-0.014546
Trial5	9	1	blindfold	clockwise	test	Guided	1	0.5	-0.25	0.2118149	0.49419	-1.45211	-1.04925	0.799271123702459	-0.039144	-4.115462	-0.012168
Trial5	9	1	blindfold	clockwise	test	Guided	1	0.5	-0.25	0.2318115	0.49419	-1.45211	-1.04925	0.799271123702459	-0.052688	-4.102767	-0.00038862
Trial5	9	1	blindfold	clockwise	test	Guided	1	0.5	-0.25	0.2518158	0.49418	-1.45211	-1.04925	0.799271196555035	0.0007145	-4.123926	0.024571
Trial5	9	1	blindfold	clockwise	test	Guided	1	0.5	-0.25	0.2718124	0.49418	-1.45211	-1.04925	0.799271196555035	-0.031859	-4.119694	0.0053085
Trial5	9	1	blindfold	clockwise	test	Guided	1	0.5	-0.25	0.2918167	0.49418	-1.45211	-1.04926	0.799281209869885	-0.062338	-4.064681	-0.04349
Trial5	9	1	blindfold	clockwise	test	Guided	1	0.5	-0.25	0.3118134	0.49418	-1.4521	-1.04926	0.799281209869885	-0.082829	-4.068913	-0.053401
Trial5	9	1	blindfold	clockwise	test	Guided	1	0.5	-0.25	0.33181	0.49418	-1.4521	-1.04926	0.799281209869885	-0.034007	-4.073144	-0.083893
Trial5	9	1	blindfold	clockwise	test	Guided	1	0.5	-0.25	0.3518143	0.49418	-1.4521	-1.04926	0.799281209869885	-0.019189	-4.064681	-0.053139
Trial5	9	1	blindfold	clockwise	test	Guided	1	0.5	-0.25	0.3718109	0.49418	-1.4521	-1.04927	0.799291223184742	0.024804	-4.047754	-0.075484
Trial5	9	1	blindfold	clockwise	test	Guided	1	0.5	-0.25	0.3918152	0.49418	-1.4521	-1.04927	0.799291223184742	0.041304	-4.090072	-0.129424
Trial5	9	1	blindfold	clockwise	test	Guided	1	0.5	-0.25	0.4118118	0.49418	-1.4521	-1.04928	0.799301236499606	0.025596	-4.145085	-0.147459
Trial5	9	1	blindfold	clockwise	test	Guided	1	0.5	-0.25	0.4318161	0.49418	-1.4521	-1.04928	0.799301236499606	-0.0085496	-4.183171	-0.204957
Trial5	9	1	blindfold	clockwise	test	Guided	1	0.5	-0.25	0.4518127	0.49418	-1.4521	-1.04929	0.799311130608347	-0.053429	-4.183171	-0.169875
Trial5	9	1	blindfold	clockwise	test	Guided	1	0.5	-0.25	0.471817	0.49418	-1.4521	-1.04929	0.799311130608347	-0.113101	-4.170476	-0.165536
Trial5	9	1	blindfold	clockwise	test	Guided	1	0.5	-0.25	0.4918137	0.49416	-1.45211	-1.04929	0.799311276464798	-0.382773	-4.233953	-0.129269
Trial5	9	1	blindfold	clockwise	test	Guided	1	0.5	-0.25	0.5118103	0.49415	-1.45212	-1.04929	0.799311349689684	-0.498805	-4.229721	-0.163751
Trial5	9	1	blindfold	clockwise	test	Guided	1	0.5	-0.25	0.5318146	0.49413	-1.45212	-1.04929	0.799311496296916	-0.636264	-4.15778	-0.142766
Trial5	9	1	blindfold	clockwise	test	Guided	1	0.5	-0.25	0.5518112	0.4941	-1.45212	-1.0493	0.799321730343312	-0.706253	-4.149317	-0.1731
Trial5	9	1	blindfold	clockwise	test	Guided	1	0.5	-0.25	0.5718155	0.49406	-1.45213	-1.04931	0.79933204008024	-0.784685	-4.212794	-0.20913
Trial5	9	1	blindfold	clockwise	test	Guided	1	0.5	-0.25	0.5918121	0.49398	-1.45216	-1.04932	0.79934265157405	-1.021681	-4.449775	-0.453833
Trial5	9	1	blindfold	clockwise	test	Guided	1	0.5	-0.25	0.6118164	0.49393	-1.45221	-1.04934	0.799363056568422	-1.206093	-4.585192	-0.60667
Trial5	9	1	blindfold	clockwise	test	Guided	1	0.5	-0.25	0.631813	0.49385	-1.45227	-1.04938	0.799403721111412	-1.380513	-4.682524	-0.720704
Trial5	9	1	blindfold	clockwise	test	Guided	1	0.5	-0.25	0.6518097	0.49363	-1.45234	-1.04943	0.79945539100818	-1.602282	-4.707914	-0.825286
Trial5	9	1	blindfold	clockwise	test	Guided	1	0.5	-0.25	0.671814	0.49315	-1.45238	-1.04952	0.799549359127123	-1.830792	-4.67406	-0.955646
Trial5	9	1	blindfold	clockwise	test	Guided	1	0.5	-0.25	0.6918106	0.49069	-1.45245	-1.04957	0.799624164352806	-2.128204	-5.021068	-1.442094
Trial5	9	1	blindfold	clockwise	test	Guided	1	0.5	-0.25	0.7118149	0.48861	-1.45257	-1.04962	0.799701149296082	-2.258226	-5.338453	-1.77689
Trial5	9	1	blindfold	clockwise	test	Guided	1	0.5	-0.25	0.7318115	0.48569	-1.45273	-1.04964	0.79976809193515	-2.425894	-5.698156	-2.126561
Trial5	9	1	blindfold	clockwise	test	Guided	1	0.5	-0.25	0.7518158	0.48202	-1.45289	-1.0496	0.799802130466648	-2.463391	-5.858964	-2.403251
Trial5	9	1	blindfold	clockwise	test	Guided	1	0.5	-0.25	0.7718124	0.47773	-1.453	-1.04934	0.799650175841794	-2.553591	-5.9436	-2.542712
Trial5	9	1	blindfold	clockwise	test	Guided	1	0.5	-0.25	0.7918167	0.46683	-1.45306	-1.04913	0.799818071506406	-2.738407	-6.002845	-2.817127
Trial5	9	1	blindfold	clockwise	test	Guided	1	0.5	-0.25	0.8118134	0.46015	-1.45309	-1.04887	0.799863267775764	-2.812931	-6.112872	-3.132841
Trial5	9	1	blindfold	clockwise	test	Guided	1	0.5	-0.25	0.83181	0.45243	-1.45316	-1.0485	0.799915779486929	-2.849927	-6.332926	-3.424851
Trial5	9	1	blindfold	clockwise	test	Guided	1	0.5	-0.25	0.8518143	0.44417	-1.45325	-1.04795	0.799900767896304	-2.874529	-6.48527	-3.570992
Trial5	9	1	blindfold	clockwise	test	Guided	1	0.5	-0.25	0.8718109	0.43519	-1.45334	-1.04619	0.798823438969176	-3.089359	-6.544516	-3.697833
Trial5	9	1	blindfold	clockwise	test	Guided	1	0.5	-0.25	0.8918152	0.41443	-1.45341	-1.04492	0.799512336405606	-3.470926	-6.586834	-3.782388
Trial5	9	1	blindfold	clockwise	test	Guided	1	0.5	-0.25	0.9118118	0.40279	-1.4534	-1.0433	0.799233835562901	-3.499322	-6.497966	-3.841125
Trial5	9	1	blindfold	clockwise	test	Guided	1	0.5	-0.25	0.9318161	0.3898	-1.45337	-1.04139	0.79902570540449	-3.555187	-6.489502	-3.879329
Trial5	9	1	blindfold	clockwise	test	Guided	1	0.5	-0.25	0.9518127	0.37629	-1.45337	-1.04139	0.801000748373569	-3.516557	-6.586834	-4.026783
Trial5	9	1	blindfold	clockwise	test	Guided	1	0.5	-0.25	0.971817	0.3616	-1.45343	-1.03906	0.801105638030414	-3.515215	-6.773033	-4.133176
Trial5	9	1	blindfold	clockwise	test	Guided	1	0.5	-0.25	0.9918137	0.33102	-1.45358	-1.0299	0.797996470321397	-3.69377	-6.933841	-4.408819
Trial5	9	1	blindfold	clockwise	test	Guided	1	0.5	-0.25	1.01181	0.31532	-1.45362	-1.02603	0.797702548907171	-3.768263	-6.980391	-4.475258
Trial5	9	1	blindfold	clockwise	test	Guided	1	0.5	-0.25	1.031815	0.29924	-1.45364	-1.02172	0.797406056328388	-3.81121	-6.950768	-4.578061
Trial5	9	1	blindfold	clockwise	test	Guided	1	0.5	-0.25	1.051811	0.28287	-1.45365	-1.01693	0.79707404908699	-3.900201	-7.026941	-4.546444
Trial5	9	1	blindfold	clockwise	test	Guided	1	0.5	-0.25	1.071815	0.26631	-1.45368	-1.00575	0.791055615141186	-4.003338	-7.022709	-4.439003
Trial5	9	1	blindfold	clockwise	test	Guided	1	0.5	-0.25	1.091812	0.23217	-1.45362	-0.99965	0.796057807780066	-4.161476	-6.849205	-4.652443
Trial5	9	1	blindfold	clockwise	test	Guided	1	0.5	-0.25	1.111816	0.2152	-1.45362	-0.99322	0.795918942043773	-4.116816	-7.111577	-4.962558
Trial5	9	1	blindfold	clockwise	test	Guided	1	0.5	-0.25	1.131813	0.19837	-1.45373	-0.9862601	0.795650382298878	-4.183661	-7.407803	-5.107229
Trial5	9	1	blindfold	clockwise	test	Guided	1	0.5	-0.25	1.15181	0.18143	-1.45387	-0.97924	0.795787549989273	-4.47392	-7.373948	-5.141737
Trial5	9	1	blindfold	clockwise	test	Guided	1	0.5	-0.25	1.171814	0.16543	-1.4539	-0.96424	0.78871782143498	-4.664767	-7.268153	-5.220698
Trial5	9	1	blindfold	clockwise	test	Guided	1	0.5	-0.25	1.191811	0.13416	-1.4538	-0.95654	0.795636693044374	-4.792079	-6.993086	-5.320619
Trial5	9	1	blindfold	clockwise	test	Guided	1	0.5	-0.25	1.211815	0.11939	-1.45373	-0.94845	0.795422107517908	-4.91997	-6.976159	-5.367688
Trial5	9	1	blindfold	clockwise	test	Guided	1	0.5	-0.25	1.231812	0.10457	-1.45372	-0.94021	0.795458802773961	-5.104304	-7.141199	-5.427201
Trial5	9	1	blindfold	clockwise	test	Guided	1	0.5	-0.25	1.251816	0.090634	-1.45379	-0.93211	0.795521581833992	-5.309882	-7.268153	-5.356107
Trial5	9	1	blindfold	clockwise	test	Guided	1	0.5	-0.25	1.271812	0.076753	-1.45383	-0.91535	0.788561141434449	-5.581881	-7.124272	-5.378199
Trial5	9	1	blindfold	clockwise	test	Guided	1	0.5	-0.25	1.291817	0.050608	-1.45379	-0.90723	0.796181179225549	-5.868096	-7.221604	-5.448192
Trial5	9	1	blindfold	clockwise	test	Guided	1	0.5	-0.25	1.311813	0.038758	-1.45381	-0.89856	0.795848127091804	-6.004673	-7.132736	-5.307487
Trial5	9	1	blindfold	clockwise	test	Guided	1	0.5	-0.25	1.33181	0.026627	-1.45381	-0.89008	0.796105802866157	-6.174859	-7.141199	-5.171041
Trial5	9	1	blindfold	clockwise	test	Guided	1	0.5	-0.25	1.351814	0.015222	-1.4538	-0.88125	0.795918479917417	-6.289041	-7.158127	-5.089252
Trial5	9	1	blindfold	clockwise	test	Guided	1	0.5	-0.25	1.371811	0.0037952	-1.4538	-0.86389	0.789354246257394	-6.445009	-7.158127	-4.930902
Trial5	9	1	blindfold	clockwise	test	Guided	1	0.5	-0.25	1.391815	-0.01756	-1.45384	-0.85504	0.796204604026608	-6.67946	-7.179286	-4.677355
Trial5	9	1	blindfold	clockwise	test	Guided	1	0.5	-0.25	1.411812	-0.027888	-1.45383	-0.84575	0.79597975626011	-6.948529	-6.963464	-4.615266
Trial5	9	1	blindfold	clockwise	test	Guided	1	0.5	-0.25	1.431816	-0.038409	-1.45377	-0.8365	0.796157327859847	-7.073335	-6.984623	-4.515194
Trial5	9	1	blindfold	clockwise	test	Guided	1	0.5	-0.25	1.451813	-0.048514	-1.45375	-0.82701	0.796120670295206	-7.201714	-7.069259	-4.347511
Trial5	9	1	blindfold	clockwise	test	Guided	1	0.5	-0.25	1.471817	-0.058512	-1.45377	-0.80699	0.788779739045621	-7.266154	-7.014245	-4.225752
Trial5	9	1	blindfold	clockwise	test	Guided	1	0.5	-0.25	1.491814	-0.078477	-1.45375	-0.79676	0.795978746567726	-7.262687	-7.00155	-3.917052
Trial5	9	1	blindfold	clockwise	test	Guided	1	0.5	-0.25	1.51181	-0.088149	-1.45374	-0.786	0.795748201978277	-7.458034	-7.010014	-3.886757
Trial5	9	1	blindfold	clockwise	test	Guided	1	0.5	-0.25	1.531815	-0.097982	-1.45373	-0.77528	0.795928103320576	-7.396192	-6.967696	-3.588613
Trial5	9	1	blindfold	clockwise	test	Guided	1	0.5	-0.25	1.551811	-0.10739	-1.45371	-0.76392	0.795635834135262	-7.602048	-6.806887	-3.465311
Trial5	9	1	blindfold	clockwise	test	Guided	1	0.5	-0.25	1.571815	-0.11703	-1.45365	-0.74064	0.788323332504463	-7.639946	-6.768801	-3.170121
Trial5	9	1	blindfold	clockwise	test	Guided	1	0.5	-0.25	1.591812	-0.13569	-1.45358	-0.72798	0.795340605026406	-7.740286	-6.692629	-2.95144
Trial5	9	1	blindfold	clockwise	test	Guided	1	0.5	-0.25	1.611816	-0.14524	-1.45358	-0.71525	0.795482386018014	-7.825244	-6.641847	-2.668136
Trial5	9	1	blindfold	clockwise	test	Guided	1	0.5	-0.25	1.631813	-0.15449	-1.45355	-0.70205	0.795428426788126	-7.873965	-6.586834	-2.604853
Trial5	9	1	blindfold	clockwise	test	Guided	1	0.5	-0.25	1.65181	-0.16368	-1.45352	-0.68791	0.795132901534552	-7.917591	-6.472575	-2.326633
Trial5	9	1	blindfold	clockwise	test	Guided	1	0.5	-0.25	1.671814	-0.17311	-1.45348	-0.65837	0.787301171558875	-8.062897	-6.45988	-2.247162
Trial5	9	1	blindfold	clockwise	test	Guided	1	0.5	-0.25	1.691811	-0.19144	-1.45336	-0.64298	0.795312856341747	-8.009015	-6.142495	-1.908684
Trial5	9	1	blindfold	clockwise	test	Guided	1	0.5	-0.25	1.711815	-0.20028	-1.4533	-0.6276	0.795596546069369	-8.030252	-6.095945	-1.811968
Trial5	9	1	blindfold	clockwise	test	Guided	1	0.5	-0.25	1.731812	-0.20868	-1.45329	-0.61025	0.794988935553778	-7.952854	-6.10864	-1.562879
Trial5	9	1	blindfold	clockwise	test	Guided	1	0.5	-0.25	1.751816	-0.21763	-1.45328	-0.59335	0.79553883198973	-7.931828	-5.956295	-1.366179
Trial5	9	1	blindfold	clockwise	test	Guided	1	0.5	-0.25	1.771812	-0.22559	-1.45325	-0.55772	0.788144947264537	-7.959038	-5.892818	-0.99495
Trial5	9	1	blindfold	clockwise	test	Guided	1	0.5	-0.25	1.791817	-0.2416	-1.45318	-0.53926	0.796016255088703	-7.983044	-5.922441	-0.889274
Trial5	9	1	blindfold	clockwise	test	Guided	1	0.5	-0.25	1.811813	-0.24902	-1.45319	-0.52061	0.796404866824121	-7.851651	-6.011309	-0.939503
Trial5	9	1	blindfold	clockwise	test	Guided	1	0.5	-0.25	1.83181	-0.25597	-1.45321	-0.50118	0.796606572723185	-7.914256	-5.939368	-0.66978
Trial5	9	1	blindfold	clockwise	test	Guided	1	0.5	-0.25	1.851814	-0.26264	-1.45318	-0.48143	0.796981562422294	-7.971659	-5.744705	-0.392551
Trial5	9	1	blindfold	clockwise	test	Guided	1	0.5	-0.25	1.871811	-0.26869	-1.45311	-0.44175	0.792245167401214	-8.114528	-5.693924	0.054002
Trial5	9	1	blindfold	clockwise	test	Guided	1	0.5	-0.25	1.891815	-0.2797	-1.45299	-0.42135	0.798306259519072	-8.06891	-5.537347	0.236741
Trial5	9	1	blindfold	clockwise	test	Guided	1	0.5	-0.25	1.911812	-0.28443	-1.45299	-0.40076	0.798785951681466	-7.958088	-5.643142	0.276635
Trial5	9	1	blindfold	clockwise	test	Guided	1	0.5	-0.25	1.931816	-0.28863	-1.45304	-0.37945	0.799183703163569	-7.968583	-5.600824	0.400225
Trial5	9	1	blindfold	clockwise	test	Guided	1	0.5	-0.25	1.951813	-0.2924	-1.45304	-0.35794	0.799717957441031	-7.982844	-5.414625	0.744517
Trial5	9	1	blindfold	clockwise	test	Guided	1	0.5	-0.25	1.971817	-0.29559	-1.45297	-0.31575	0.798302251445741	-7.998667	-5.173412	0.796946
Trial5	9	1	blindfold	clockwise	test	Guided	1	0.5	-0.25	1.991814	-0.30014	-1.45288	-0.29478	0.801392105404707	-7.669101	-5.338453	1.078026
Trial5	9	1	blindfold	clockwise	test	Guided	1	0.5	-0.25	2.01181	-0.30153	-1.45291	-0.27329	0.80186830032995	-7.673943	-5.368075	1.237304
Trial5	9	1	blindfold	clockwise	test	Guided	1	0.5	-0.25	2.031815	-0.30239	-1.45291	-0.25235	0.802393450446464	-7.540614	-5.245353	1.800419
Trial5	9	1	blindfold	clockwise	test	Guided	1	0.5	-0.25	2.051811	-0.30269	-1.45283	-0.23146	0.802904082974135	-7.572754	-4.779855	1.663043
Trial5	9	1	blindfold	clockwise	test	Guided	1	0.5	-0.25	2.071815	-0.30244	-1.45271	-0.19003	0.804677782512282	-7.348229	-5.063386	1.568086
Trial5	9	1	blindfold	clockwise	test	Guided	1	0.5	-0.25	2.091812	-0.30028	-1.45278	-0.16995	0.804273640950849	-7.170126	-4.868723	2.168207
Trial5	9	1	blindfold	clockwise	test	Guided	1	0.5	-0.25	2.111816	-0.2985	-1.45271	-0.14909	0.804850966938836	-7.218342	-4.657133	2.775561
Trial5	9	1	blindfold	clockwise	test	Guided	1	0.5	-0.25	2.131813	-0.29619	-1.45258	-0.12834	0.805431379800721	-7.387913	-4.504788	2.611978
Trial5	9	1	blindfold	clockwise	test	Guided	1	0.5	-0.25	2.15181	-0.29343	-1.45255	-0.10851	0.805947011382818	-7.339166	-4.923736	2.493814
Trial5	9	1	blindfold	clockwise	test	Guided	1	0.5	-0.25	2.171814	-0.29005	-1.45264	-0.069235	0.810465908426707	-7.354389	-4.847564	2.913494
Trial5	9	1	blindfold	clockwise	test	Guided	1	0.5	-0.25	2.191811	-0.28204	-1.4526	-0.049448	0.80734606389348	-7.248103	-4.568265	3.725871
Trial5	9	1	blindfold	clockwise	test	Guided	1	0.5	-0.25	2.211815	-0.2772	-1.45256	-0.029981	0.80774267056699	-7.113031	-4.695219	3.299412
Trial5	9	1	blindfold	clockwise	test	Guided	1	0.5	-0.25	2.231812	-0.27185	-1.45262	-0.010492	0.808156228124122	-6.871341	-4.991445	3.265659
Trial5	9	1	blindfold	clockwise	test	Guided	1	0.5	-0.25	2.251816	-0.26592	-1.4527	0.00806	0.808225454005733	-6.755375	-4.758696	3.656837
Trial5	9	1	blindfold	clockwise	test	Guided	1	0.5	-0.25	2.271812	-0.25983	-1.45262	0.045762	0.815362979285596	-6.676752	-4.504788	4.143654
Trial5	9	1	blindfold	clockwise	test	Guided	1	0.5	-0.25	2.291817	-0.24596	-1.45242	0.06412	0.809399588029362	-6.500888	-4.301662	4.137284
Trial5	9	1	blindfold	clockwise	test	Guided	1	0.5	-0.25	2.311813	-0.2384	-1.45241	0.082089	0.809640464436902	-6.358647	-4.530179	4.253816
Trial5	9	1	blindfold	clockwise	test	Guided	1	0.5	-0.25	2.33181	-0.23045	-1.45245	0.10033	0.810116238304741	-6.284566	-4.424384	4.515035
Trial5	9	1	blindfold	clockwise	test	Guided	1	0.5	-0.25	2.351814	-0.22186	-1.45243	0.11806	0.810277737062095	-5.91961	-4.119694	4.921504
Trial5	9	1	blindfold	clockwise	test	Guided	1	0.5	-0.25	2.371811	-0.21298	-1.45234	0.15434	0.819653169484721	-5.747058	-3.980045	5.222725
Trial5	9	1	blindfold	clockwise	test	Guided	1	0.5	-0.25	2.391815	-0.19299	-1.45223	0.17213	0.811436311097681	-5.526604	-4.035058	5.23387
Trial5	9	1	blindfold	clockwise	test	Guided	1	0.5	-0.25	2.411812	-0.18226	-1.45224	0.18993	0.811798678361573	-5.214518	-3.929263	5.50653
Trial5	9	1	blindfold	clockwise	test	Guided	1	0.5	-0.25	2.431816	-0.17088	-1.45221	0.20845	0.812561599955897	-4.960192	-3.980045	5.882707
Trial5	9	1	blindfold	clockwise	test	Guided	1	0.5	-0.25	2.451813	-0.15835	-1.45218	0.22666	0.812791168777544	-4.824965	-3.916568	6.033154
Trial5	9	1	blindfold	clockwise	test	Guided	1	0.5	-0.25	2.471817	-0.14532	-1.45216	0.26429	0.825186105900057	-4.811548	-3.738832	6.300471
Trial5	9	1	blindfold	clockwise	test	Guided	1	0.5	-0.25	2.491814	-0.11607	-1.45211	0.28279	0.814498267784394	-4.948435	-3.865786	6.835903
Trial5	9	1	blindfold	clockwise	test	Guided	1	0.5	-0.25	2.51181	-0.10032	-1.45216	0.30089	0.81477842927303	-4.752917	-3.870018	6.76038
Trial5	9	1	blindfold	clockwise	test	Guided	1	0.5	-0.25	2.531815	-0.083806	-1.4522	0.31903	0.815245099549147	-4.684629	-3.730369	6.740941
Trial5	9	1	blindfold	clockwise	test	Guided	1	0.5	-0.25	2.551811	-0.0661	-1.45216	0.33624	0.814951864575586	-4.364093	-3.692282	6.971926
Trial5	9	1	blindfold	clockwise	test	Guided	1	0.5	-0.25	2.571815	-0.048196	-1.45212	0.36938	0.827133867305716	-4.066894	-3.675355	6.782443
Trial5	9	1	blindfold	clockwise	test	Guided	1	0.5	-0.25	2.591812	-0.009969	-1.45226	0.38472	0.814209958265975	-3.385394	-4.081608	6.348554
Trial5	9	1	blindfold	clockwise	test	Guided	1	0.5	-0.25	2.611816	0.0093997	-1.45231	0.39996	0.814332015738414	-3.223307	-4.094303	6.781866
Trial5	9	1	blindfold	clockwise	test	Guided	1	0.5	-0.25	2.631813	0.029105	-1.45227	0.41419	0.814180845644007	-3.083415	-3.789614	6.864266
Trial5	9	1	blindfold	clockwise	test	Guided	1	0.5	-0.25	2.65181	0.049841	-1.4522	0.42782	0.813684899699992	-3.051995	-3.78115	7.365023
Trial5	9	1	blindfold	clockwise	test	Guided	1	0.5	-0.25	2.671814	0.070388	-1.45211	0.45321	0.824057501475346	-3.072541	-3.531474	7.421264
Trial5	9	1	blindfold	clockwise	test	Guided	1	0.5	-0.25	2.691811	0.11295	-1.45205	0.46449	0.812590708586434	-2.888013	-3.823468	7.67101
Trial5	9	1	blindfold	clockwise	test	Guided	1	0.5	-0.25	2.711815	0.13411	-1.45213	0.47529	0.812355263491044	-2.496222	-3.7346	7.753735
Trial5	9	1	blindfold	clockwise	test	Guided	1	0.5	-0.25	2.731812	0.15603	-1.45215	0.48506	0.811559320430879	-2.193459	-3.895409	7.886219
Trial5	9	1	blindfold	clockwise	test	Guided	1	0.5	-0.25	2.751816	0.17745	-1.45218	0.49409	0.810992241756799	-2.02334	-3.802309	7.83824
Trial5	9	1	blindfold	clockwise	test	Guided	1	0.5	-0.25	2.771812	0.19888	-1.45217	0.51015	0.817619287380817	-2.045321	-3.700746	7.796475
Trial5	9	1	blindfold	clockwise	test	Guided	1	0.5	-0.25	2.791817	0.2419	-1.45212	0.51697	0.809233372628365	-1.673823	-3.641501	8.139655
Trial5	9	1	blindfold	clockwise	test	Guided	1	0.5	-0.25	2.811813	0.26282	-1.45208	0.52319	0.808750368902947	-1.283787	-3.548401	7.934358
Trial5	9	1	blindfold	clockwise	test	Guided	1	0.5	-0.25	2.83181	0.28365	-1.45208	0.52834	0.807849279471495	-0.85539	-3.8277	7.276409
Trial5	9	1	blindfold	clockwise	test	Guided	1	0.5	-0.25	2.851814	0.30503	-1.45214	0.53279	0.806705335124732	-0.284632	-3.967349	6.324844
Trial5	9	1	blindfold	clockwise	test	Guided	1	0.5	-0.25	2.871811	0.32571	-1.4522	0.54056	0.809544396190802	0.072058	-4.102767	5.91938
Trial5	9	1	blindfold	clockwise	test	Guided	1	0.5	-0.25	2.891815	0.36755	-1.45226	0.54379	0.804764277965218	0.523897	-4.200098	5.903936
Trial5	9	1	blindfold	clockwise	test	Guided	1	0.5	-0.25	2.911812	0.38819	-1.45226	0.54665	0.804458007801938	0.548697	-4.026595	6.127325
Trial5	9	1	blindfold	clockwise	test	Guided	1	0.5	-0.25	2.931816	0.4094	-1.45222	0.54895	0.804070513517951	0.635327	-3.925031	6.505856
Trial5	9	1	blindfold	clockwise	test	Guided	1	0.5	-0.25	2.951813	0.43051	-1.45219	0.55059	0.80360019134996	0.671452	-3.99274	6.640685
Trial5	9	1	blindfold	clockwise	test	Guided	1	0.5	-0.25	2.971817	0.45083	-1.45218	0.55211	0.803615683014838	0.837551	-3.908104	6.739425
Trial5	9	1	blindfold	clockwise	test	Guided	1	0.5	-0.25	2.991814	0.49081	-1.45222	0.55206	0.802112655732067	1.10577	-4.08584	6.499331
Trial5	9	1	blindfold	clockwise	test	Guided	1	0.5	-0.25	3.01181	0.51039	-1.45225	0.55167	0.801737341330158	1.333276	-4.035058	6.677626
Trial5	9	1	blindfold	clockwise	test	Guided	1	0.5	-0.25	3.031815	0.5297	-1.45225	0.55098	0.801530473363473	1.369302	-3.9208	7.3289
Trial5	9	1	blindfold	clockwise	test	Guided	1	0.5	-0.25	3.051811	0.54925	-1.45217	0.54981	0.801324894759857	1.549887	-3.637269	7.580974
Trial5	9	1	blindfold	clockwise	test	Guided	1	0.5	-0.25	3.071815	0.56793	-1.4521	0.5458	0.798693981358903	1.891559	-3.645733	7.599335
Trial5	9	1	blindfold	clockwise	test	Guided	1	0.5	-0.25	3.091812	0.60531	-1.45208	0.54314	0.800100775665228	2.359789	-3.675355	7.35973
Trial5	9	1	blindfold	clockwise	test	Guided	1	0.5	-0.25	3.111816	0.62354	-1.45209	0.54003	0.799630872778986	2.604749	-3.704978	7.151342
Trial5	9	1	blindfold	clockwise	test	Guided	1	0.5	-0.25	3.131813	0.64175	-1.45209	0.5364	0.799073253730969	2.829796	-3.696514	7.006508
Trial5	9	1	blindfold	clockwise	test	Guided	1	0.5	-0.25	3.15181	0.66055	-1.45208	0.53249	0.798790914802052	2.966579	-3.696514	7.045795
Trial5	9	1	blindfold	clockwise	test	Guided	1	0.5	-0.25	3.171814	0.67882	-1.45206	0.52313	0.793540543227994	3.165611	-3.518779	7.111552
Trial5	9	1	blindfold	clockwise	test	Guided	1	0.5	-0.25	3.191811	0.7158	-1.45192	0.51768	0.797434762570277	3.421363	-3.349507	6.471813
Trial5	9	1	blindfold	clockwise	test	Guided	1	0.5	-0.25	3.211815	0.73412	-1.45193	0.5117	0.796868264466909	3.633049	-3.535706	6.139755
Trial5	9	1	blindfold	clockwise	test	Guided	1	0.5	-0.25	3.231812	0.75253	-1.45199	0.50509	0.79619867226872	3.625017	-3.70921	5.971448
Trial5	9	1	blindfold	clockwise	test	Guided	1	0.5	-0.25	3.251816	0.77151	-1.45206	0.49827	0.796006054359864	3.590928	-3.641501	5.93996
Trial5	9	1	blindfold	clockwise	test	Guided	1	0.5	-0.25	3.271812	0.7898	-1.45206	0.48301	0.788218043785499	3.739215	-3.683819	5.772783
Trial5	9	1	blindfold	clockwise	test	Guided	1	0.5	-0.25	3.291817	0.82645	-1.45201	0.47476	0.794887820928232	4.078002	-3.412984	5.561234
Trial5	9	1	blindfold	clockwise	test	Guided	1	0.5	-0.25	3.311813	0.84435	-1.45195	0.46572	0.794249346452001	4.292978	-3.561097	5.304308
Trial5	9	1	blindfold	clockwise	test	Guided	1	0.5	-0.25	3.33181	0.86223	-1.45198	0.45637	0.793831938344423	4.472433	-3.539938	5.189635
Trial5	9	1	blindfold	clockwise	test	Guided	1	0.5	-0.25	3.351814	0.88061	-1.45199	0.44597	0.793245361243066	4.583467	-3.510315	4.661143
Trial5	9	1	blindfold	clockwise	test	Guided	1	0.5	-0.25	3.371811	0.8985	-1.45199	0.42331	0.782399259818492	4.657123	-3.556865	3.908296
Trial5	9	1	blindfold	clockwise	test	Guided	1	0.5	-0.25	3.391815	0.93548	-1.45189	0.41091	0.791482679243291	4.245549	-3.176003	3.344331
Trial5	9	1	blindfold	clockwise	test	Guided	1	0.5	-0.25	3.411812	0.95388	-1.45178	0.39742	0.790670416560008	4.174723	-3.091367	3.140215
Trial5	9	1	blindfold	clockwise	test	Guided	1	0.5	-0.25	3.431816	0.97286	-1.45169	0.38372	0.790694361553755	4.438975	-2.947486	3.169993
Trial5	9	1	blindfold	clockwise	test	Guided	1	0.5	-0.25	3.451813	0.99125	-1.45165	0.36955	0.790676122793335	4.542176	-2.795141	3.774112
Trial5	9	1	blindfold	clockwise	test	Guided	1	0.5	-0.25	3.471817	1.00992	-1.45158	0.33809	0.778375396922401	4.865681	-2.647028	3.77389
Trial5	9	1	blindfold	clockwise	test	Guided	1	0.5	-0.25	3.491814	1.04564	-1.45168	0.3206	0.789498172281848	5.90606	-3.129453	2.274821
Trial5	9	1	blindfold	clockwise	test	Guided	1	0.5	-0.25	3.51181	1.06388	-1.45174	0.30134	0.788629440724291	5.812053	-3.015194	2.414806
Trial5	9	1	blindfold	clockwise	test	Guided	1	0.5	-0.25	3.531815	1.08225	-1.45167	0.2813	0.788222532160686	5.473596	-2.625869	3.059757
Trial5	9	1	blindfold	clockwise	test	Guided	1	0.5	-0.25	3.551811	1.10128	-1.45149	0.26179	0.789599024024299	5.337558	-2.168834	3.202816
Trial5	9	1	blindfold	clockwise	test	Guided	1	0.5	-0.25	3.571815	1.11853	-1.45135	0.21813	0.775709413430414	5.672236	-2.549696	2.530904
Trial5	9	1	blindfold	clockwise	test	Guided	1	0.5	-0.25	3.591812	1.15175	-1.45166	0.19581	0.789635719056879	5.897597	-3.116758	2.648583
Trial5	9	1	blindfold	clockwise	test	Guided	1	0.5	-0.25	3.611816	1.16738	-1.45172	0.17266	0.78996044286063	5.859424	-2.672419	3.188615
Trial5	9	1	blindfold	clockwise	test	Guided	1	0.5	-0.25	3.631813	1.18233	-1.45159	0.14925	0.79055348255874	6.19526	-2.752823	1.676323
Trial5	9	1	blindfold	clockwise	test	Guided	1	0.5	-0.25	3.65181	1.19613	-1.45164	0.12451	0.790477556413699	6.348708	-3.556865	0.696929
Trial5	9	1	blindfold	clockwise	test	Guided	1	0.5	-0.25	3.671814	1.20959	-1.45189	0.073219	0.779736129445309	5.900888	-3.539938	1.005933
Trial5	9	1	blindfold	clockwise	test	Guided	1	0.5	-0.25	3.691811	1.23422	-1.45169	0.047505	0.792204691782054	5.548688	-3.002499	0.728314
Trial5	9	1	blindfold	clockwise	test	Guided	1	0.5	-0.25	3.711815	1.24488	-1.45172	0.019941	0.792284340709289	5.90451	-3.747296	-0.429691
Trial5	9	1	blindfold	clockwise	test	Guided	1	0.5	-0.25	3.731812	1.25497	-1.45198	-0.0069658	0.793123732268806	5.62509	-3.912336	0.553115
Trial5	9	1	blindfold	clockwise	test	Guided	1	0.5	-0.25	3.751816	1.26434	-1.45206	-0.033942	0.794289984178785	5.304432	-3.108294	0.63918
Trial5	9	1	blindfold	clockwise	test	Guided	1	0.5	-0.25	3.771812	1.27231	-1.45191	-0.092333	0.788239588419499	5.593724	-3.751528	-1.26214
Trial5	9	1	blindfold	clockwise	test	Guided	1	0.5	-0.25	3.791817	1.28599	-1.45229	-0.12156	0.796415162748869	4.739026	-3.806541	-0.123227
Trial5	9	1	blindfold	clockwise	test	Guided	1	0.5	-0.25	3.811813	1.29131	-1.45213	-0.1518	0.797380002671346	4.910132	-3.324116	-0.689571
Trial5	9	1	blindfold	clockwise	test	Guided	1	0.5	-0.25	3.83181	1.29554	-1.45201	-0.1819	0.798449530335535	5.177785	-4.322821	-1.924444
Trial5	9	1	blindfold	clockwise	test	Guided	1	0.5	-0.25	3.851814	1.29877	-1.45226	-0.21302	0.799625509246819	5.123589	-4.568265	-1.401671
Trial5	9	1	blindfold	clockwise	test	Guided	1	0.5	-0.25	3.871811	1.30081	-1.45237	-0.27416	0.801174343484416	4.944182	-3.696514	-1.344698
Trial5	9	1	blindfold	clockwise	test	Guided	1	0.5	-0.25	3.891815	1.30135	-1.45256	-0.30573	0.803285534402649	4.978823	-5.490797	-3.084935
Trial5	9	1	blindfold	clockwise	test	Guided	1	0.5	-0.25	3.911812	1.29976	-1.45281	-0.33742	0.80452375775397	4.475878	-4.762928	-2.451104
Trial5	9	1	blindfold	clockwise	test	Guided	1	0.5	-0.25	3.931816	1.2968	-1.45269	-0.37264	0.806182765039696	4.528491	-5.059154	-3.267481
Trial5	9	1	blindfold	clockwise	test	Guided	1	0.5	-0.25	3.951813	1.29214	-1.45279	-0.40334	0.806845059444326	4.511213	-5.837805	-3.627929
Trial5	9	1	blindfold	clockwise	test	Guided	1	0.5	-0.25	3.971817	1.2868	-1.45303	-0.46875	0.816643033901468	4.304454	-5.499261	-2.895527
Trial5	9	1	blindfold	clockwise	test	Guided	1	0.5	-0.25	3.991814	1.27109	-1.45293	-0.50071	0.810823867913464	4.352987	-6.176349	-3.980934
Trial5	9	1	blindfold	clockwise	test	Guided	1	0.5	-0.25	4.01181	1.26144	-1.45319	-0.53207	0.812006408067876	4.371406	-6.32023	-3.588478
Trial5	9	1	blindfold	clockwise	test	Guided	1	0.5	-0.25	4.031815	1.25044	-1.45329	-0.56398	0.813476260111303	4.259437	-5.723546	-4.192449
Trial5	9	1	blindfold	clockwise	test	Guided	1	0.5	-0.25	4.051811	1.23774	-1.45323	-0.59574	0.814737091325465	4.394761	-6.616456	-4.806718
Trial5	9	1	blindfold	clockwise	test	Guided	1	0.5	-0.25	4.071815	1.22354	-1.45345	-0.65496	0.829157893428602	4.075014	-6.874596	-4.803376
Trial5	9	1	blindfold	clockwise	test	Guided	1	0.5	-0.25	4.091812	1.19186	-1.45331	-0.68339	0.816392714286349	3.597844	-5.829341	-4.60686
Trial5	9	1	blindfold	clockwise	test	Guided	1	0.5	-0.25	4.111816	1.17441	-1.45323	-0.71119	0.817022084215291	3.649405	-6.527588	-5.258203
Trial5	9	1	blindfold	clockwise	test	Guided	1	0.5	-0.25	4.131813	1.15587	-1.45342	-0.73879	0.817973875126308	3.448414	-6.726483	-5.235678
Trial5	9	1	blindfold	clockwise	test	Guided	1	0.5	-0.25	4.15181	1.13558	-1.45353	-0.76452	0.81773644729454	3.127165	-6.303303	-5.161157
Trial5	9	1	blindfold	clockwise	test	Guided	1	0.5	-0.25	4.171814	1.11488	-1.45347	-0.81419	0.834498469217006	3.224662	-6.823814	-5.732446
Trial5	9	1	blindfold	clockwise	test	Guided	1	0.5	-0.25	4.191811	1.07002	-1.4538	-0.8377	0.818727095095576	2.62296	-7.293544	-6.087126
Trial5	9	1	blindfold	clockwise	test	Guided	1	0.5	-0.25	4.211815	1.0457	-1.45387	-0.85923	0.817893522047571	2.226334	-7.348558	-5.644277
Trial5	9	1	blindfold	clockwise	test	Guided	1	0.5	-0.25	4.231812	1.0213	-1.45385	-0.87981	0.817566129516655	1.921771	-7.039636	-6.036351
Trial5	9	1	blindfold	clockwise	test	Guided	1	0.5	-0.25	4.251816	0.9962	-1.4538	-0.9001	0.817829081358455	1.58522	-7.225835	-6.430122
Trial5	9	1	blindfold	clockwise	test	Guided	1	0.5	-0.25	4.271812	0.97024	-1.45381	-0.93625	0.831904297220445	1.34873	-7.251226	-6.316056
Trial5	9	1	blindfold	clockwise	test	Guided	1	0.5	-0.25	4.291817	0.91473	-1.45378	-0.95262	0.815889548765235	0.700521	-7.16659	-6.062456
Trial5	9	1	blindfold	clockwise	test	Guided	1	0.5	-0.25	4.311813	0.88624	-1.4538	-0.96828	0.815541194287144	0.504941	-7.483975	-6.152382
Trial5	9	1	blindfold	clockwise	test	Guided	1	0.5	-0.25	4.33181	0.85721	-1.45394	-0.9823101	0.81478649465176	0.405225	-7.72942	-6.2891
Trial5	9	1	blindfold	clockwise	test	Guided	1	0.5	-0.25	4.351814	0.82688	-1.45404	-0.99526	0.813795421513334	0.23349	-7.657479	-7.114755
Trial5	9	1	blindfold	clockwise	test	Guided	1	0.5	-0.25	4.371811	0.79695	-1.45411	-1.01747	0.822915242554962	-0.079777	-8.000255	-7.29743
Trial5	9	1	blindfold	clockwise	test	Guided	1	0.5	-0.25	4.391815	0.73458	-1.45414	-1.02629	0.810958609249303	-0.651832	-7.492439	-6.986213
Trial5	9	1	blindfold	clockwise	test	Guided	1	0.5	-0.25	4.411812	0.70314	-1.45402	-1.03379	0.809686726913849	-0.95513	-7.340094	-6.624088
Trial5	9	1	blindfold	clockwise	test	Guided	1	0.5	-0.25	4.431816	0.67135	-1.45391	-1.04021	0.808574474621553	-1.185021	-7.230067	-6.360103
Trial5	9	1	blindfold	clockwise	test	Guided	1	0.5	-0.25	4.451813	0.63832	-1.45384	-1.04519	0.807130418770681	-1.46731	-7.128504	-6.337572
Trial5	9	1	blindfold	clockwise	test	Guided	1	0.5	-0.25	4.471817	0.60603	-1.45379	-1.05133	0.808314344553618	-1.70912	-7.145431	-6.173502
Trial5	9	1	blindfold	clockwise	test	Guided	1	0.5	-0.25	4.491814	0.53915	-1.45374	-1.05221	0.803164836786618	-2.041139	-6.997318	-5.830476
Trial5	9	1	blindfold	clockwise	test	Guided	1	0.5	-0.25	4.51181	0.50769	-1.45368	-1.0518	0.801836888948418	-2.231197	-6.629152	-5.59086
Trial5	9	1	blindfold	clockwise	test	Free	1	0.5	-0.25	0	0.48542	-1.45224	-1.04938	0.79951301644758	-0.726952	-4.62751	-0.850776
Trial5	9	1	blindfold	clockwise	test	Free	1	0.5	-0.25	0.01819611	0.48546	-1.45225	-1.04938	0.79951228755735	-0.651388	-4.665596	-0.900714
Trial5	9	1	blindfold	clockwise	test	Free	1	0.5	-0.25	0.03819275	0.4855	-1.45226	-1.04947	0.799601430773686	-0.609462	-4.652901	-0.893579
Trial5	9	1	blindfold	clockwise	test	Free	1	0.5	-0.25	0.05819702	0.48544	-1.4523	-1.04952	0.799652579981775	-0.611645	-4.644437	-0.923423
Trial5	9	1	blindfold	clockwise	test	Free	1	0.5	-0.25	0.07819366	0.48541	-1.45232	-1.04957	0.799703067902578	-0.566805	-4.72061	-0.958505
Trial5	9	1	blindfold	clockwise	test	Free	1	0.5	-0.25	0.09819794	0.48538	-1.45234	-1.04963	0.79976356770148	-0.498392	-4.703683	-0.968836
Trial5	9	1	blindfold	clockwise	test	Free	1	0.5	-0.25	0.1181946	0.48535	-1.45234	-1.04968	0.799814175832139	-0.499265	-4.648669	-0.953841
Trial5	9	1	blindfold	clockwise	test	Free	1	0.5	-0.25	0.1381989	0.48532	-1.45233	-1.04978	0.799914725298483	-0.515725	-4.640206	-0.899827
Trial5	9	1	blindfold	clockwise	test	Free	1	0.5	-0.25	0.1581955	0.48526	-1.45232	-1.04982	0.799955876586889	-0.554019	-4.62751	-0.911469
Trial5	9	1	blindfold	clockwise	test	Free	1	0.5	-0.25	0.1781921	0.48523	-1.45232	-1.04987	0.800006369759441	-0.580959	-4.657133	-0.815237
Trial5	9	1	blindfold	clockwise	test	Free	1	0.5	-0.25	0.1981964	0.4852	-1.45232	-1.04991	0.800046853222929	-0.539767	-4.669828	-0.859052
Trial5	9	1	blindfold	clockwise	test	Free	1	0.5	-0.25	0.2181931	0.48517	-1.45233	-1.04996	0.800097467703288	-0.5453	-4.652901	-0.90127
Trial5	9	1	blindfold	clockwise	test	Free	1	0.5	-0.25	0.2381973	0.48514	-1.45232	-1.05005	0.800188011463154	-0.549674	-4.657133	-0.83852
Trial5	9	1	blindfold	clockwise	test	Free	1	0.5	-0.25	0.258194	0.48509	-1.45232	-1.0501	0.800239000919349	-0.458548	-4.610583	-0.806782
Trial5	9	1	blindfold	clockwise	test	Free	1	0.5	-0.25	0.2781982	0.48506	-1.45232	-1.05014	0.800279370163032	-0.487234	-4.610583	-0.821481
Trial5	9	1	blindfold	clockwise	test	Free	1	0.5	-0.25	0.2981949	0.48504	-1.45231	-1.05019	0.800329802887042	-0.506461	-4.669828	-0.91188
Trial5	9	1	blindfold	clockwise	test	Free	1	0.5	-0.25	0.3181915	0.48501	-1.45233	-1.05024	0.800380422984776	-0.520007	-4.72061	-0.900083
Trial5	9	1	blindfold	clockwise	test	Free	1	0.5	-0.25	0.3381958	0.48498	-1.45235	-1.05034	0.800480984034151	-0.575472	-4.712146	-0.895422
Trial5	9	1	blindfold	clockwise	test	Free	1	0.5	-0.25	0.3581924	0.48491	-1.45238	-1.05039	0.800532240476247	-0.689327	-4.754464	-0.966889
Trial5	9	1	blindfold	clockwise	test	Free	1	0.5	-0.25	0.3781967	0.48487	-1.45237	-1.05043	0.800573042540363	-0.741442	-4.686755	-0.826251
Trial5	9	1	blindfold	clockwise	test	Free	1	0.5	-0.25	0.3981934	0.48483	-1.45236	-1.05047	0.800613727903706	-0.821081	-4.669828	-0.838469
Trial5	9	1	blindfold	clockwise	test	Free	1	0.5	-0.25	0.4181976	0.48478	-1.45234	-1.05054	0.800684639662798	-0.935217	-4.610583	-0.792884
Trial5	9	1	blindfold	clockwise	test	Free	1	0.5	-0.25	0.4381943	0.48471	-1.45232	-1.05087	0.801015884608475	-1.043544	-4.606351	-0.813092
Trial5	9	1	blindfold	clockwise	test	Free	1	0.5	-0.25	0.4581985	0.48421	-1.45231	-1.05116	0.801315565053868	-1.281185	-4.631742	-0.689341
Trial5	9	1	blindfold	clockwise	test	Free	1	0.5	-0.25	0.4781952	0.48367	-1.4523	-1.05154	0.801706347785544	-1.353153	-4.492093	-0.630521
Trial5	9	1	blindfold	clockwise	test	Free	1	0.5	-0.25	0.4981918	0.48283	-1.45226	-1.05199	0.802173809753097	-1.376506	-4.386298	-0.538486
Trial5	9	1	blindfold	clockwise	test	Free	1	0.5	-0.25	0.5181961	0.48176	-1.45221	-1.05252	0.802727292414981	-1.38008	-4.314357	-0.487437
Trial5	9	1	blindfold	clockwise	test	Free	1	0.5	-0.25	0.5381927	0.48033	-1.45217	-1.05382	0.804060647081449	-1.375115	-4.34398	-0.499384
Trial5	9	1	blindfold	clockwise	test	Free	1	0.5	-0.25	0.558197	0.47655	-1.45214	-1.05452	0.804861696140697	-1.440289	-4.25088	-0.354295
Trial5	9	1	blindfold	clockwise	test	Free	1	0.5	-0.25	0.5781937	0.47411	-1.45213	-1.05521	0.805626109440619	-1.448058	-4.225489	-0.303255
Trial5	9	1	blindfold	clockwise	test	Free	1	0.5	-0.25	0.5981979	0.4714	-1.45213	-1.05593	0.8064373224348	-1.497452	-4.272039	-0.327076
Trial5	9	1	blindfold	clockwise	test	Free	1	0.5	-0.25	0.6181946	0.46837	-1.45213	-1.05663	0.807249923627416	-1.55219	-4.263575	-0.270564
Trial5	9	1	blindfold	clockwise	test	Free	1	0.5	-0.25	0.6381989	0.46496	-1.45214	-1.05778	0.80853965495116	-1.58315	-4.267807	-0.14132
Trial5	9	1	blindfold	clockwise	test	Free	1	0.5	-0.25	0.6581955	0.45665	-1.45209	-1.05817	0.80933176713054	-1.630278	-4.153549	0.015571
Trial5	9	1	blindfold	clockwise	test	Free	1	0.5	-0.25	0.6781921	0.4521	-1.45208	-1.0585	0.80991773806787	-1.650306	-4.20433	-0.0015467
Trial5	9	1	blindfold	clockwise	test	Free	1	0.5	-0.25	0.6981964	0.4468	-1.45211	-1.05872	0.810467931001479	-1.664833	-4.318589	0.028498
Trial5	9	1	blindfold	clockwise	test	Free	1	0.5	-0.25	0.7181931	0.44123	-1.45215	-1.05878	0.810912523828993	-1.634389	-4.339748	0.154689
Trial5	9	1	blindfold	clockwise	test	Free	1	0.5	-0.25	0.7381973	0.43508	-1.45217	-1.05804	0.810643629061604	-1.700863	-4.327052	0.274961
Trial5	9	1	blindfold	clockwise	test	Free	1	0.5	-0.25	0.758194	0.42184	-1.45212	-1.05709	0.810865788851747	-1.717038	-4.111231	0.48916
Trial5	9	1	blindfold	clockwise	test	Free	1	0.5	-0.25	0.7781982	0.41432	-1.45208	-1.05592	0.81046166964792	-1.651392	-4.145085	0.439576
Trial5	9	1	blindfold	clockwise	test	Free	1	0.5	-0.25	0.7981949	0.40684	-1.45208	-1.05445	0.809826305575828	-1.563738	-4.335516	0.425363
Trial5	9	1	blindfold	clockwise	test	Free	1	0.5	-0.25	0.8181915	0.39885	-1.45215	-1.05283	0.809176928660883	-1.409035	-4.449775	0.473843
Trial5	9	1	blindfold	clockwise	test	Free	1	0.5	-0.25	0.8381958	0.39047	-1.4522	-1.05283	0.810267116118827	-1.392437	-4.377834	0.56958
Trial5	9	1	blindfold	clockwise	test	Free	1	0.5	-0.25	0.8581924	0.37352	-1.45215	-1.04628	0.806262292541725	-1.393931	-4.233953	0.627865
Trial5	9	1	blindfold	clockwise	test	Free	1	0.5	-0.25	0.8781967	0.3649	-1.45213	-1.04345	0.804869499408074	-1.363017	-4.238185	0.703135
[truncated: 7,355 more rows]
