# Supplementary material for: Assessing kinesthetic proprioceptive function of the upper limb: a novel dynamic movement reproduction task using a robotic arm
Source: PeerJ. 2021 May 3;9:e11301. doi: 10.7717/peerj.11301 (PMC8101453; doi:10.7717/peerj.11301)
Supplement: Supplemental Information 1 [file peerj-09-11301-s001.zip › DMR raw data_Study 1/Session 1/HMData_PP04-1_2019-06-13-11-34-31.txt]

Trial1	1	1	noBlindfold	counterclockwise	practice	Guided	1	-0.5	-0.5	0	-0.55014	-1.45	-1.3	0.801569676095418	-0.017967	-0.0037132	-0.0088371
Trial1	1	1	noBlindfold	counterclockwise	practice	Guided	1	-0.5	-0.5	0.01901245	-0.55014	-1.45	-1.3	0.801569676095418	-0.013424	-0.012177	-0.0049341
Trial1	1	1	noBlindfold	counterclockwise	practice	Guided	1	-0.5	-0.5	0.03900146	-0.55014	-1.45	-1.3	0.801569676095418	-0.025763	0.017444	0.0002391
Trial1	1	1	noBlindfold	counterclockwise	practice	Guided	1	-0.5	-0.5	0.05900574	-0.55014	-1.45	-1.3	0.801569676095418	0.037534	-0.0037145	0.012356
Trial1	1	1	noBlindfold	counterclockwise	practice	Guided	1	-0.5	-0.5	0.07901001	-0.55014	-1.45	-1.3	0.801569676095418	-0.022182	0.021675	-0.028981
Trial1	1	1	noBlindfold	counterclockwise	practice	Guided	1	-0.5	-0.5	0.09901428	-0.55014	-1.45	-1.3	0.801569676095418	0.0018675	-0.020644	-0.027299
Trial1	1	1	noBlindfold	counterclockwise	practice	Guided	1	-0.5	-0.5	0.1190033	-0.55014	-1.45	-1.3	0.801569676095418	-0.0303	-0.020644	-0.0036598
Trial1	1	1	noBlindfold	counterclockwise	practice	Guided	1	-0.5	-0.5	0.1390076	-0.55014	-1.45	-1.3	0.801569676095418	-0.0095143	0.0089783	-0.0010277
Trial1	1	1	noBlindfold	counterclockwise	practice	Guided	1	-0.5	-0.5	0.1590118	-0.55015	-1.45	-1.3	0.801570302530155	-0.034194	0.0089747	0.00087864
Trial1	1	1	noBlindfold	counterclockwise	practice	Guided	1	-0.5	-0.5	0.1790009	-0.55015	-1.45	-1.3	0.801570302530155	0.015493	-0.012185	-0.023395
Trial1	1	1	noBlindfold	counterclockwise	practice	Guided	1	-0.5	-0.5	0.1990051	-0.55015	-1.45	-1.3	0.801570302530155	0.017397	0.013205	0.0097323
Trial1	1	1	noBlindfold	counterclockwise	practice	Guided	1	-0.5	-0.5	0.2190094	-0.55015	-1.45	-1.3	0.801570302530155	-0.0023389	-0.0037214	-0.026973
Trial1	1	1	noBlindfold	counterclockwise	practice	Guided	1	-0.5	-0.5	0.2390137	-0.55015	-1.45	-1.3	0.801570302530155	-0.0027468	-0.041806	0.023984
Trial1	1	1	noBlindfold	counterclockwise	practice	Guided	1	-0.5	-0.5	0.2590027	-0.55015	-1.45	-1.3	0.801570302530155	0.014547	0.013209	-0.028239
Trial1	1	1	noBlindfold	counterclockwise	practice	Guided	1	-0.5	-0.5	0.279007	-0.55015	-1.45	-1.3	0.801570302530155	-0.034818	0.00051353	0.0090125
Trial1	1	1	noBlindfold	counterclockwise	practice	Guided	1	-0.5	-0.5	0.2990112	-0.55016	-1.45	-1.3	0.801570925359609	0.025215	0.017442	0.00066759
Trial1	1	1	noBlindfold	counterclockwise	practice	Guided	1	-0.5	-0.5	0.3190155	-0.55016	-1.45	-1.3	0.801570925359609	0.001259	-0.0079479	-0.035724
Trial1	1	1	noBlindfold	counterclockwise	practice	Guided	1	-0.5	-0.5	0.3390045	-0.55016	-1.45	-1.3	0.801570925359609	-0.0088609	0.0089787	-0.0010101
Trial1	1	1	noBlindfold	counterclockwise	practice	Guided	1	-0.5	-0.5	0.3590088	-0.55016	-1.45	-1.3	0.801570925359609	-0.011809	0.0089766	0.01619
Trial1	1	1	noBlindfold	counterclockwise	practice	Guided	1	-0.5	-0.5	0.3790131	-0.55016	-1.45	-1.3	0.801570925359609	0.028804	-0.0079531	-0.013666
Trial1	1	1	noBlindfold	counterclockwise	practice	Guided	1	-0.5	-0.5	0.3990021	-0.55016	-1.45	-1.3	0.801570925359609	-0.016662	0.0047417	0.003849
Trial1	1	1	noBlindfold	counterclockwise	practice	Guided	1	-0.5	-0.5	0.4190063	-0.55016	-1.45	-1.3	0.801570925359609	0.011609	-0.012184	-0.011033
Trial1	1	1	noBlindfold	counterclockwise	practice	Guided	1	-0.5	-0.5	0.4390106	-0.55016	-1.45	-1.3	0.801570925359609	0.0092968	0.0047435	0.0041675
Trial1	1	1	noBlindfold	counterclockwise	practice	Guided	1	-0.5	-0.5	0.4590149	-0.55016	-1.45	-1.3	0.801570925359609	0.0038089	0.021668	-0.0019553
Trial1	1	1	noBlindfold	counterclockwise	practice	Guided	1	-0.5	-0.5	0.4790039	-0.55016	-1.45	-1.3	0.801570925359609	-0.038071	-0.0037232	0.0054408
Trial1	1	1	noBlindfold	counterclockwise	practice	Guided	1	-0.5	-0.5	0.4990082	-0.55016	-1.45	-1.3	0.801570925359609	-0.0094801	-0.0037246	-0.0094388
Trial1	1	1	noBlindfold	counterclockwise	practice	Guided	1	-0.5	-0.5	0.5190125	-0.55016	-1.45	-1.3	0.801570925359609	0.029453	-0.020652	0.00036387
Trial1	1	1	noBlindfold	counterclockwise	practice	Guided	1	-0.5	-0.5	0.5390015	-0.55016	-1.45	-1.3	0.801570925359609	0.0041327	-0.0037262	-0.0074409
Trial1	1	1	noBlindfold	counterclockwise	practice	Guided	1	-0.5	-0.5	0.5590057	-0.55017	-1.45	-1.3	0.801571552042814	0.012894	0.0047367	0.0058567
Trial1	1	1	noBlindfold	counterclockwise	practice	Guided	1	-0.5	-0.5	0.57901	-0.55017	-1.45	-1.3	0.801571552042814	-0.0072524	-0.029117	0.020103
Trial1	1	1	noBlindfold	counterclockwise	practice	Guided	1	-0.5	-0.5	0.5990143	-0.55017	-1.45	-1.3	0.801571552042814	0.010355	-0.0037262	-0.027904
Trial1	1	1	noBlindfold	counterclockwise	practice	Guided	1	-0.5	-0.5	0.6190033	-0.55017	-1.45	-1.3	0.801571552042814	-0.009153	-0.0079598	-0.0052155
Trial1	1	1	noBlindfold	counterclockwise	practice	Guided	1	-0.5	-0.5	0.6390076	-0.55017	-1.45	-1.3	0.801571552042814	-0.030249	0.00050259	-0.0036275
Trial1	1	1	noBlindfold	counterclockwise	practice	Guided	1	-0.5	-0.5	0.6590118	-0.55017	-1.45	-1.3	0.801571552042814	-0.0046083	0.00050199	0.02401
Trial1	1	1	noBlindfold	counterclockwise	practice	Guided	1	-0.5	-0.5	0.6790009	-0.55017	-1.45	-1.3	0.801571552042814	-0.0094624	0.013197	0.01135
Trial1	1	1	noBlindfold	counterclockwise	practice	Guided	1	-0.5	-0.5	0.6990051	-0.55017	-1.45	-1.3	0.801571552042814	-0.0035625	-0.029119	-0.043825
Trial1	1	1	noBlindfold	counterclockwise	practice	Guided	1	-0.5	-0.5	0.7190094	-0.55018	-1.45	-1.3	0.801572178850622	0.030107	0.00050365	0.0088126
Trial1	1	1	noBlindfold	counterclockwise	practice	Guided	1	-0.5	-0.5	0.7390137	-0.55018	-1.45	-1.3	0.801572178850622	-0.0088231	0.00050359	-0.00099068
Trial1	1	1	noBlindfold	counterclockwise	practice	Guided	1	-0.5	-0.5	0.7590027	-0.55018	-1.45	-1.3	0.801572178850622	-0.0097721	0.00050179	-0.013647
Trial1	1	1	noBlindfold	counterclockwise	practice	Guided	1	-0.5	-0.5	0.779007	-0.55018	-1.45	-1.3	0.801572178850622	-0.022746	-0.0079613	-0.027984
Trial1	1	1	noBlindfold	counterclockwise	practice	Guided	1	-0.5	-0.5	0.7990112	-0.55018	-1.45	-1.3	0.801572178850622	0.0019394	0.00050151	-0.027254
Trial1	1	1	noBlindfold	counterclockwise	practice	Guided	1	-0.5	-0.5	0.8190155	-0.55018	-1.45	-1.3	0.801572178850622	-0.0064994	0.013197	-0.026618
Trial1	1	1	noBlindfold	counterclockwise	practice	Guided	1	-0.5	-0.5	0.8390045	-0.55018	-1.45	-1.3	0.801572178850622	-0.0019603	-0.02489	-0.022714
Trial1	1	1	noBlindfold	counterclockwise	practice	Guided	1	-0.5	-0.5	0.8590088	-0.55018	-1.45	-1.3	0.801572178850622	0.010702	-0.016425	-0.022079
Trial1	1	1	noBlindfold	counterclockwise	practice	Guided	1	-0.5	-0.5	0.8790131	-0.55018	-1.45	-1.3	0.801572178850622	-0.019154	-0.041816	-0.025661
Trial1	1	1	noBlindfold	counterclockwise	practice	Guided	1	-0.5	-0.5	0.8990021	-0.55018	-1.45	-1.3	0.801572178850622	-0.0025936	0.034355	-0.03115
Trial1	1	1	noBlindfold	counterclockwise	practice	Guided	1	-0.5	-0.5	0.9190063	-0.55018	-1.45	-1.3	0.801572178850622	-0.018517	-0.0079621	-0.017217
Trial1	1	1	noBlindfold	counterclockwise	practice	Guided	1	-0.5	-0.5	0.9390106	-0.55019	-1.45	-1.3	0.801572802050925	0.0038547	0.0089648	-0.0019254
Trial1	1	1	noBlindfold	counterclockwise	practice	Guided	1	-0.5	-0.5	0.9590149	-0.55019	-1.45	-1.3	0.801572802050925	-0.0091204	0.017427	-0.0051911
Trial1	1	1	noBlindfold	counterclockwise	practice	Guided	1	-0.5	-0.5	0.9790039	-0.55019	-1.45	-1.3	0.801572802050925	-0.033484	-0.012196	0.0093761
Trial1	1	1	noBlindfold	counterclockwise	practice	Guided	1	-0.5	-0.5	0.9990082	-0.55019	-1.45	-1.3	0.801572802050925	0.013889	0.0047298	0.018544
Trial1	1	1	noBlindfold	counterclockwise	practice	Guided	1	-0.5	-0.5	1.019012	-0.55019	-1.45	-1.3	0.801572802050925	-4.003E-05	0.0047288	0.0026163
Trial1	1	1	noBlindfold	counterclockwise	practice	Guided	1	-0.5	-0.5	1.039001	-0.55019	-1.45	-1.3	0.801572802050925	-0.015555	0.017424	-0.034408
Trial1	1	1	noBlindfold	counterclockwise	practice	Guided	1	-0.5	-0.5	1.059006	-0.55019	-1.45	-1.3	0.801572802050925	-0.00035533	-0.0037353	-0.0016003
Trial1	1	1	noBlindfold	counterclockwise	practice	Guided	1	-0.5	-0.5	1.07901	-0.55019	-1.45	-1.3	0.801572802050925	-0.016281	0.038581	-0.0035961
Trial1	1	1	noBlindfold	counterclockwise	practice	Guided	1	-0.5	-0.5	1.099014	-0.55019	-1.45	-1.3	0.801572802050925	-0.03021	0.030117	-0.0035942
Trial1	1	1	noBlindfold	counterclockwise	practice	Guided	1	-0.5	-0.5	1.119003	-0.55019	-1.45	-1.3	0.801572802050925	0.015575	-0.007969	-0.015526
Trial1	1	1	noBlindfold	counterclockwise	practice	Guided	1	-0.5	-0.5	1.139008	-0.55019	-1.45	-1.3	0.801572802050925	-0.023037	0.0047261	-0.0054983
Trial1	1	1	noBlindfold	counterclockwise	practice	Guided	1	-0.5	-0.5	1.159012	-0.5502	-1.45	-1.3	0.801573429107199	-0.0094223	-0.016433	-0.0093977
Trial1	1	1	noBlindfold	counterclockwise	practice	Guided	1	-0.5	-0.5	1.179001	-0.5502	-1.45	-1.3	0.801573429107199	0.032778	-0.012203	-0.012571
Trial1	1	1	noBlindfold	counterclockwise	practice	Guided	1	-0.5	-0.5	1.199005	-0.5502	-1.45	-1.3	0.801573429107199	0.0058717	0.025885	-0.031763
Trial1	1	1	noBlindfold	counterclockwise	practice	Guided	1	-0.5	-0.5	1.219009	-0.5502	-1.45	-1.3	0.801573429107199	0.011363	0.00049339	-0.015199
Trial1	1	1	noBlindfold	counterclockwise	practice	Guided	1	-0.5	-0.5	1.239014	-0.5502	-1.45	-1.3	0.801573429107199	-0.0061503	0.021653	-0.022367
Trial1	1	1	noBlindfold	counterclockwise	practice	Guided	1	-0.5	-0.5	1.259003	-0.5502	-1.45	-1.3	0.801573429107199	0.01486	-0.012201	0.031223
Trial1	1	1	noBlindfold	counterclockwise	practice	Guided	1	-0.5	-0.5	1.279007	-0.5502	-1.45	-1.3	0.801573429107199	0.016542	-0.0122	-0.0028536
Trial1	1	1	noBlindfold	counterclockwise	practice	Guided	1	-0.5	-0.5	1.299011	-0.5502	-1.45	-1.3	0.801573429107199	-0.017533	-0.020663	-0.0045325
Trial1	1	1	noBlindfold	counterclockwise	practice	Guided	1	-0.5	-0.5	1.319016	-0.5502	-1.45	-1.3	0.801573429107199	-0.017532	0.013192	-0.0045322
Trial1	1	1	noBlindfold	counterclockwise	practice	Guided	1	-0.5	-0.5	1.339005	-0.55021	-1.45	-1.3	0.801574056288076	0.0090608	-0.0122	0.010442
Trial1	1	1	noBlindfold	counterclockwise	practice	Guided	1	-0.5	-0.5	1.359009	-0.55021	-1.45	-1.3	0.801574056288076	0.0090635	0.0047271	-0.0022173
Trial1	1	1	noBlindfold	counterclockwise	practice	Guided	1	-0.5	-0.5	1.379013	-0.55021	-1.45	-1.3	0.801574056288076	-0.013305	0.013189	-0.0048468
Trial1	1	1	noBlindfold	counterclockwise	practice	Guided	1	-0.5	-0.5	1.399002	-0.55021	-1.45	-1.3	0.801574056288076	-0.008449	-0.0037376	0.0032771
Trial1	1	1	noBlindfold	counterclockwise	practice	Guided	1	-0.5	-0.5	1.419006	-0.55021	-1.45	-1.3	0.801574056288076	-0.014983	-0.016434	0.029232
Trial1	1	1	noBlindfold	counterclockwise	practice	Guided	1	-0.5	-0.5	1.439011	-0.55021	-1.45	-1.3	0.801574056288076	-0.021102	-0.0037388	0.0042282
Trial1	1	1	noBlindfold	counterclockwise	practice	Guided	1	-0.5	-0.5	1.459015	-0.55021	-1.45	-1.3	0.801574056288076	-0.017198	0.025885	-0.00030904
Trial1	1	1	noBlindfold	counterclockwise	practice	Guided	1	-0.5	-0.5	1.479004	-0.55021	-1.45	-1.3	0.801574056288076	-0.0019047	-0.016432	-0.022678
Trial1	1	1	noBlindfold	counterclockwise	practice	Guided	1	-0.5	-0.5	1.499008	-0.55021	-1.45	-1.3	0.801574056288076	0.0045403	0.017419	0.0065454
Trial1	1	1	noBlindfold	counterclockwise	practice	Guided	1	-0.5	-0.5	1.519012	-0.55022	-1.45	-1.3	0.801574683593556	-0.016876	0.013188	0.0039139
Trial1	1	1	noBlindfold	counterclockwise	practice	Guided	1	-0.5	-0.5	1.539001	-0.55022	-1.45	-1.3	0.801574683593556	0.0039062	0.0089554	0.0016923
Trial1	1	1	noBlindfold	counterclockwise	practice	Guided	1	-0.5	-0.5	1.559006	-0.55022	-1.45	-1.3	0.801574683593556	-0.0054838	0.0047221	-0.013916
Trial1	1	1	noBlindfold	counterclockwise	practice	Guided	1	-0.5	-0.5	1.57901	-0.55022	-1.45	-1.3	0.801574683593556	-0.021409	-0.0037411	1.428E-05
Trial1	1	1	noBlindfold	counterclockwise	practice	Guided	1	-0.5	-0.5	1.599014	-0.55022	-1.45	-1.3	0.801574683593556	0.019203	0.0047225	-0.022673
Trial1	1	1	noBlindfold	counterclockwise	practice	Guided	1	-0.5	-0.5	1.619003	-0.55022	-1.45	-1.3	0.801574683593556	0.00064536	-0.0037426	0.011086
Trial1	1	1	noBlindfold	counterclockwise	practice	Guided	1	-0.5	-0.5	1.639008	-0.55022	-1.45	-1.3	0.801574683593556	0.001599	-0.0079744	0.017211
Trial1	1	1	noBlindfold	counterclockwise	practice	Guided	1	-0.5	-0.5	1.659012	-0.55022	-1.45	-1.3	0.801574683593556	-0.0012575	0.0047221	-0.010647
Trial1	1	1	noBlindfold	counterclockwise	practice	Guided	1	-0.5	-0.5	1.679001	-0.55022	-1.45	-1.3	0.801574683593556	-0.0018928	0.013186	-0.022672
Trial1	1	1	noBlindfold	counterclockwise	practice	Guided	1	-0.5	-0.5	1.699005	-0.55022	-1.45	-1.3	0.801574683593556	0.0051867	-0.0079735	0.014991
Trial1	1	1	noBlindfold	counterclockwise	practice	Guided	1	-0.5	-0.5	1.719009	-0.55022	-1.45	-1.3	0.801574683593556	0.0068648	-0.007974	-0.019083
Trial1	1	1	noBlindfold	counterclockwise	practice	Guided	1	-0.5	-0.5	1.739014	-0.55022	-1.45	-1.3	0.801574683593556	-0.0012565	0.00048951	-0.0015688
Trial1	1	1	noBlindfold	counterclockwise	practice	Guided	1	-0.5	-0.5	1.759003	-0.55022	-1.45	-1.3	0.801574683593556	0.00096874	-0.01644	0.015313
Trial1	1	1	noBlindfold	counterclockwise	practice	Guided	1	-0.5	-0.5	1.779007	-0.55022	-1.45	-1.3	0.801574683593556	0.012043	0.0047184	-0.0067391
Trial1	1	1	noBlindfold	counterclockwise	practice	Guided	1	-0.5	-0.5	1.799011	-0.55022	-1.45	-1.3	0.801574683593556	-0.022985	0.03434	-0.021077
Trial1	1	1	noBlindfold	counterclockwise	practice	Guided	1	-0.5	-0.5	1.819016	-0.55022	-1.45	-1.3	0.801574683593556	2.0899E-05	0.01318	-0.014223
Trial1	1	1	noBlindfold	counterclockwise	practice	Guided	1	-0.5	-0.5	1.839005	-0.55023	-1.45	-1.3	0.801575311023638	0.00065723	0.025877	0.011095
Trial1	1	1	noBlindfold	counterclockwise	practice	Guided	1	-0.5	-0.5	1.859009	-0.55023	-1.45	-1.3	0.801575311023638	0.015951	0.021642	-0.011272
Trial1	1	1	noBlindfold	counterclockwise	practice	Guided	1	-0.5	-0.5	1.879013	-0.55023	-1.45	-1.3	0.801575311023638	-0.019078	0.0047152	-0.025611
Trial1	1	1	noBlindfold	counterclockwise	practice	Guided	1	-0.5	-0.5	1.899002	-0.55023	-1.45	-1.3	0.801575311023638	0.0081482	0.00048393	-0.0064154
Trial1	1	1	noBlindfold	counterclockwise	practice	Guided	1	-0.5	-0.5	1.919006	-0.55023	-1.45	-1.3	0.801575311023638	-0.022026	0.017411	-0.0025142
Trial1	1	1	noBlindfold	counterclockwise	practice	Guided	1	-0.5	-0.5	1.939011	-0.55023	-1.45	-1.3	0.801575311023638	-0.0084116	0.017411	0.0032942
Trial1	1	1	noBlindfold	counterclockwise	practice	Guided	1	-0.5	-0.5	1.959015	-0.55023	-1.45	-1.3	0.801575311023638	-0.011039	0.00048152	0.026618
Trial1	1	1	noBlindfold	counterclockwise	practice	Guided	1	-0.5	-0.5	1.979004	-0.55023	-1.45	-1.3	0.801575311023638	-0.023288	0.00048139	-0.025289
Trial1	1	1	noBlindfold	counterclockwise	practice	Guided	1	-0.5	-0.5	1.999008	-0.55023	-1.45	-1.3	0.801575311023638	-0.0012351	0.021639	-0.014215
Trial1	1	1	noBlindfold	counterclockwise	practice	Guided	1	-0.5	-0.5	2.019012	-0.55023	-1.45	-1.3	0.801575311023638	-0.038577	0.00047995	0.0097429
Trial1	1	1	noBlindfold	counterclockwise	practice	Guided	1	-0.5	-0.5	2.039001	-0.55023	-1.45	-1.3	0.801575311023638	0.011427	0.025869	-0.015165
Trial1	1	1	noBlindfold	counterclockwise	practice	Guided	1	-0.5	-0.5	2.059006	-0.55024	-1.45	-1.3	0.801575938578323	-0.01852	0.0089405	0.038017
Trial1	1	1	noBlindfold	counterclockwise	practice	Guided	1	-0.5	-0.5	2.07901	-0.55024	-1.45	-1.3	0.801575938578323	0.041286	0.0047073	-0.013163
Trial1	1	1	noBlindfold	counterclockwise	practice	Guided	1	-0.5	-0.5	2.099014	-0.55024	-1.45	-1.3	0.801575938578323	0.021458	0.0089367	-0.0012306
Trial1	1	1	noBlindfold	counterclockwise	practice	Guided	1	-0.5	-0.5	2.119003	-0.55024	-1.45	-1.3	0.801575938578323	-0.018427	-0.033382	-0.017157
Trial1	1	1	noBlindfold	counterclockwise	practice	Guided	1	-0.5	-0.5	2.139008	-0.55024	-1.45	-1.3	0.801575938578323	-0.028861	0.030096	0.013017
Trial1	1	1	noBlindfold	counterclockwise	practice	Guided	1	-0.5	-0.5	2.159012	-0.55024	-1.45	-1.3	0.801575938578323	0.010802	0.00047281	-0.0236
Trial1	1	1	noBlindfold	counterclockwise	practice	Guided	1	-0.5	-0.5	2.179001	-0.55024	-1.45	-1.3	0.801575938578323	-0.018417	-0.012224	-0.017157
Trial1	1	1	noBlindfold	counterclockwise	practice	Guided	1	-0.5	-0.5	2.199005	-0.55024	-1.45	-1.3	0.801575938578323	-0.01651	-0.0079931	0.0081616
Trial1	1	1	noBlindfold	counterclockwise	practice	Guided	1	-0.5	-0.5	2.219009	-0.55024	-1.45	-1.3	0.801575938578323	-0.0074351	0.013164	0.0029919
Trial1	1	1	noBlindfold	counterclockwise	practice	Guided	1	-0.5	-0.5	2.239014	-0.55024	-1.45	-1.3	0.801575938578323	0.004271	0.0089303	0.0023571
Trial1	1	1	noBlindfold	counterclockwise	practice	Guided	1	-0.5	-0.5	2.259003	-0.55024	-1.45	-1.3	0.801575938578323	0.0039562	0.00046554	-0.031717
Trial1	1	1	noBlindfold	counterclockwise	practice	Guided	1	-0.5	-0.5	2.279007	-0.55024	-1.45	-1.3	0.801575938578323	0.002689	0.013159	-0.018739
Trial1	1	1	noBlindfold	counterclockwise	practice	Guided	1	-0.5	-0.5	2.299011	-0.55025	-1.45	-1.3	0.801576562521054	0.00037487	0.017389	0.0068992
Trial1	1	1	noBlindfold	counterclockwise	practice	Guided	1	-0.5	-0.5	2.319016	-0.55025	-1.45	-1.3	0.801576562521054	-0.034652	0.0046934	-0.0074388
Trial1	1	1	noBlindfold	counterclockwise	practice	Guided	1	-0.5	-0.5	2.339005	-0.55025	-1.45	-1.3	0.801576562521054	0.0013311	0.0089233	-0.030441
Trial1	1	1	noBlindfold	counterclockwise	practice	Guided	1	-0.5	-0.5	2.359009	-0.55025	-1.45	-1.3	0.801576562521054	0.00069697	0.017383	0.011121
Trial1	1	1	noBlindfold	counterclockwise	practice	Guided	1	-0.5	-0.5	2.379013	-0.55025	-1.45	-1.3	0.801576562521054	-0.042452	0.00045576	0.0016361
Trial1	1	1	noBlindfold	counterclockwise	practice	Guided	1	-0.5	-0.5	2.399002	-0.55025	-1.45	-1.3	0.801576562521054	-0.0047906	0.00045478	-0.0054405
Trial1	1	1	noBlindfold	counterclockwise	practice	Guided	1	-0.5	-0.5	2.419006	-0.55025	-1.45	-1.3	0.801576562521054	-0.0080541	-0.0037787	0.0075363
Trial1	1	1	noBlindfold	counterclockwise	practice	Guided	1	-0.5	-0.5	2.439011	-0.55025	-1.45	-1.3	0.801576562521054	-0.0044679	0.0089144	-0.0012205
Trial1	1	1	noBlindfold	counterclockwise	practice	Guided	1	-0.5	-0.5	2.459015	-0.55025	-1.45	-1.3	0.801576562521054	-0.01944	0.038537	0.02537
Trial1	1	1	noBlindfold	counterclockwise	practice	Guided	1	-0.5	-0.5	2.479004	-0.55025	-1.45	-1.3	0.801576562521054	-0.021661	-0.0080126	-0.0041675
Trial1	1	1	noBlindfold	counterclockwise	practice	Guided	1	-0.5	-0.5	2.499008	-0.55026	-1.45	-1.3	0.8015771903242	-0.0054147	0.013144	-0.013874
Trial1	1	1	noBlindfold	counterclockwise	practice	Guided	1	-0.5	-0.5	2.519012	-0.55026	-1.45	-1.3	0.8015771903242	-0.025877	0.021606	-0.003845
Trial1	1	1	noBlindfold	counterclockwise	practice	Guided	1	-0.5	-0.5	2.539001	-0.55026	-1.45	-1.3	0.8015771903242	0.02508	0.042767	-0.0034343
Trial1	1	1	noBlindfold	counterclockwise	practice	Guided	1	-0.5	-0.5	2.559006	-0.55026	-1.45	-1.3	0.8015771903242	0.033205	-0.008019	-0.0092393
Trial1	1	1	noBlindfold	counterclockwise	practice	Guided	1	-0.5	-0.5	2.57901	-0.55026	-1.45	-1.3	0.8015771903242	0.0014461	0.021602	-0.030427
Trial1	1	1	noBlindfold	counterclockwise	practice	Guided	1	-0.5	-0.5	2.599014	-0.55026	-1.45	-1.3	0.8015771903242	-0.010894	-0.0037911	-0.030425
Trial1	1	1	noBlindfold	counterclockwise	practice	Guided	1	-0.5	-0.5	2.619003	-0.55026	-1.45	-1.3	0.8015771903242	0.014744	0.013137	-0.028109
Trial1	1	1	noBlindfold	counterclockwise	practice	Guided	1	-0.5	-0.5	2.639008	-0.55026	-1.45	-1.3	0.8015771903242	-0.0031779	0.0046716	0.0094612
Trial1	1	1	noBlindfold	counterclockwise	practice	Guided	1	-0.5	-0.5	2.659012	-0.55026	-1.45	-1.3	0.8015771903242	0.0078972	0.0089	-0.0063692
Trial1	1	1	noBlindfold	counterclockwise	practice	Guided	1	-0.5	-0.5	2.679001	-0.55026	-1.45	-1.3	0.8015771903242	-0.003809	0.013131	0.0072432
Trial1	1	1	noBlindfold	counterclockwise	practice	Guided	1	-0.5	-0.5	2.699005	-0.55026	-1.45	-1.3	0.8015771903242	-0.012565	0.013131	0.0036598
Trial1	1	1	noBlindfold	counterclockwise	practice	Guided	1	-0.5	-0.5	2.719009	-0.55027	-1.45	-1.3	0.801577818251948	-0.014151	0.025828	-0.0067768
Trial1	1	1	noBlindfold	counterclockwise	practice	Guided	1	-0.5	-0.5	2.739014	-0.55027	-1.45	-1.3	0.801577818251948	-0.018688	0.021596	-0.021341
Trial1	1	1	noBlindfold	counterclockwise	practice	Guided	1	-0.5	-0.5	2.759003	-0.55027	-1.45	-1.3	0.801577818251948	0.007903	0.0089016	0.018316
Trial1	1	1	noBlindfold	counterclockwise	practice	Guided	1	-0.5	-0.5	2.779007	-0.55027	-1.45	-1.3	0.801577818251948	-0.030709	-0.012259	-0.0083629
Trial1	1	1	noBlindfold	counterclockwise	practice	Guided	1	-0.5	-0.5	2.799011	-0.55027	-1.45	-1.3	0.801577818251948	0.002733	-0.0080264	-0.012582
Trial1	1	1	noBlindfold	counterclockwise	practice	Guided	1	-0.5	-0.5	2.819016	-0.55027	-1.45	-1.3	0.801577818251948	-0.021315	0.025828	-0.0011894
Trial1	1	1	noBlindfold	counterclockwise	practice	Guided	1	-0.5	-0.5	2.839005	-0.55027	-1.45	-1.3	0.801577818251948	-0.017727	-0.01649	-0.0086751
Trial1	1	1	noBlindfold	counterclockwise	practice	Guided	1	-0.5	-0.5	2.859009	-0.55027	-1.45	-1.3	0.801577818251948	0.0027444	0.025826	-0.018699
Trial1	1	1	noBlindfold	counterclockwise	practice	Guided	1	-0.5	-0.5	2.879013	-0.55028	-1.45	-1.3	0.801578442565521	-0.0080087	-0.0080301	0.007575
Trial1	1	1	noBlindfold	counterclockwise	practice	Guided	1	-0.5	-0.5	2.899002	-0.55028	-1.45	-1.3	0.801578442565521	0.019627	0.025823	-0.017426
Trial1	1	1	noBlindfold	counterclockwise	practice	Guided	1	-0.5	-0.5	2.919006	-0.55028	-1.45	-1.3	0.801578442565521	-0.018351	-0.02073	-0.017108
Trial1	1	1	noBlindfold	counterclockwise	practice	Guided	1	-0.5	-0.5	2.939011	-0.55028	-1.45	-1.3	0.801578442565521	-0.031328	0.0046616	-0.020375
Trial1	1	1	noBlindfold	counterclockwise	practice	Guided	1	-0.5	-0.5	2.959015	-0.55028	-1.45	-1.3	0.801578442565521	-0.0080028	0.00042749	0.0075805
Trial1	1	1	noBlindfold	counterclockwise	practice	Guided	1	-0.5	-0.5	2.979004	-0.55028	-1.45	-1.3	0.801578442565521	0.02417	-0.0038046	-0.013201
Trial1	1	1	noBlindfold	counterclockwise	practice	Guided	1	-0.5	-0.5	2.999008	-0.55028	-1.45	-1.3	0.801578442565521	-0.0082275	-0.0080375	-0.031667
Trial1	1	1	noBlindfold	counterclockwise	practice	Guided	1	-0.5	-0.5	3.019012	-0.55028	-1.45	-1.3	0.801578442565521	0.0013935	-0.012273	0.019609
Trial1	1	1	noBlindfold	counterclockwise	practice	Guided	1	-0.5	-0.5	3.039001	-0.55028	-1.45	-1.3	0.801578442565521	0.010152	0.021583	0.023197
Trial1	1	1	noBlindfold	counterclockwise	practice	Guided	1	-0.5	-0.5	3.059006	-0.55028	-1.45	-1.3	0.801578442565521	-0.0053606	0.004655	-0.013828
Trial1	1	1	noBlindfold	counterclockwise	practice	Guided	1	-0.5	-0.5	3.07901	-0.55029	-1.45	-1.3	0.801579070741729	-0.00018564	0.0046535	-0.01224
Trial1	1	1	noBlindfold	counterclockwise	practice	Guided	1	-0.5	-0.5	3.099014	-0.55029	-1.45	-1.3	0.801579070741729	-0.026139	0.00042324	-0.017729
Trial1	1	1	noBlindfold	counterclockwise	practice	Guided	1	-0.5	-0.5	3.119003	-0.55029	-1.45	-1.3	0.801579070741729	-0.0034494	-0.0080427	0.011493
Trial1	1	1	noBlindfold	counterclockwise	practice	Guided	1	-0.5	-0.5	3.139008	-0.55029	-1.45	-1.3	0.801579070741729	0.0085757	0.00042205	-0.027436
Trial1	1	1	noBlindfold	counterclockwise	practice	Guided	1	-0.5	-0.5	3.159012	-0.55029	-1.45	-1.3	0.801579070741729	-0.00049913	-0.0038117	-0.0057001
Trial1	1	1	noBlindfold	counterclockwise	practice	Guided	1	-0.5	-0.5	3.179001	-0.55029	-1.45	-1.3	0.801579070741729	0.0043569	0.013113	0.0024239
Trial1	1	1	noBlindfold	counterclockwise	practice	Guided	1	-0.5	-0.5	3.199005	-0.55029	-1.45	-1.3	0.801579070741729	0.022508	0.0088812	0.0027427
Trial1	1	1	noBlindfold	counterclockwise	practice	Guided	1	-0.5	-0.5	3.219009	-0.55029	-1.45	-1.3	0.801579070741729	-0.017058	-0.024974	-0.00020581
Trial1	1	1	noBlindfold	counterclockwise	practice	Guided	1	-0.5	-0.5	3.239014	-0.55029	-1.45	-1.3	0.801579070741729	-0.010837	0.021576	-0.029424
Trial1	1	1	noBlindfold	counterclockwise	practice	Guided	1	-0.5	-0.5	3.259003	-0.55029	-1.45	-1.3	0.801579070741729	-0.033613	0.0088785	0.0052907
Trial1	1	1	noBlindfold	counterclockwise	practice	Guided	1	-0.5	-0.5	3.279007	-0.55029	-1.45	-1.3	0.801579070741729	-0.015145	0.0088783	0.02512
Trial1	1	1	noBlindfold	counterclockwise	practice	Guided	1	-0.5	-0.5	3.299011	-0.5503	-1.45	-1.3	0.801579699042537	-0.023172	0.013109	-0.025201
Trial1	1	1	noBlindfold	counterclockwise	practice	Guided	1	-0.5	-0.5	3.319016	-0.5503	-1.45	-1.3	0.801579699042537	-0.0023904	-0.0080504	-0.031007
Trial1	1	1	noBlindfold	counterclockwise	practice	Guided	1	-0.5	-0.5	3.339005	-0.5503	-1.45	-1.3	0.801579699042537	-0.029704	-0.041905	0.00075585
Trial1	1	1	noBlindfold	counterclockwise	practice	Guided	1	-0.5	-0.5	3.359009	-0.5503	-1.45	-1.3	0.801579699042537	-0.023895	-0.0038185	-0.013807
Trial1	1	1	noBlindfold	counterclockwise	practice	Guided	1	-0.5	-0.5	3.379013	-0.5503	-1.45	-1.3	0.801579699042537	-0.015361	-0.0080499	-0.024879
Trial1	1	1	noBlindfold	counterclockwise	practice	Guided	1	-0.5	-0.5	3.399002	-0.5503	-1.45	-1.3	0.801579699042537	0.0056493	0.017341	0.019318
Trial1	1	1	noBlindfold	counterclockwise	practice	Guided	1	-0.5	-0.5	3.419006	-0.5503	-1.45	-1.3	0.801579699042537	-0.0082814	0.021572	0.0033917
Trial1	1	1	noBlindfold	counterclockwise	practice	Guided	1	-0.5	-0.5	3.439011	-0.5503	-1.45	-1.3	0.801579699042537	-0.018399	-0.012282	0.038103
Trial1	1	1	noBlindfold	counterclockwise	practice	Guided	1	-0.5	-0.5	3.459015	-0.5503	-1.45	-1.3	0.801579699042537	-0.045939	0.0088746	0.010471
Trial1	1	1	noBlindfold	counterclockwise	practice	Guided	1	-0.5	-0.5	3.479004	-0.5503	-1.45	-1.3	0.801579699042537	-0.023886	-0.012285	0.021544
Trial1	1	1	noBlindfold	counterclockwise	practice	Guided	1	-0.5	-0.5	3.499008	-0.5503	-1.45	-1.3	0.801579699042537	-0.00046902	-0.024979	-0.022243
Trial1	1	1	noBlindfold	counterclockwise	practice	Guided	1	-0.5	-0.5	3.519012	-0.55031	-1.45	-1.3	0.801580327467945	-0.027374	0.0046425	-0.024873
Trial1	1	1	noBlindfold	counterclockwise	practice	Guided	1	-0.5	-0.5	3.539001	-0.55031	-1.45	-1.3	0.801580327467945	0.023267	-0.0038223	-0.028683
Trial1	1	1	noBlindfold	counterclockwise	practice	Guided	1	-0.5	-0.5	3.559006	-0.55031	-1.45	-1.3	0.801580327467945	-0.0043637	0.025798	-0.0011361
Trial1	1	1	noBlindfold	counterclockwise	practice	Guided	1	-0.5	-0.5	3.57901	-0.55031	-1.45	-1.3	0.801580327467945	-0.0049994	-0.01229	-0.0095734
Trial1	1	1	noBlindfold	counterclockwise	practice	Guided	1	-0.5	-0.5	3.599014	-0.55031	-1.45	-1.3	0.801580327467945	0.014829	0.013098	-0.02804
Trial1	1	1	noBlindfold	counterclockwise	practice	Guided	1	-0.5	-0.5	3.619003	-0.55031	-1.45	-1.3	0.801580327467945	-0.013755	-0.020758	-0.013158
Trial1	1	1	noBlindfold	counterclockwise	practice	Guided	1	-0.5	-0.5	3.639008	-0.55031	-1.45	-1.3	0.801580327467945	-0.0037241	0.013094	0.0073094
Trial1	1	1	noBlindfold	counterclockwise	practice	Guided	1	-0.5	-0.5	3.659012	-0.55031	-1.45	-1.3	0.801580327467945	-0.0026783	-0.0080643	-0.035205
Trial1	1	1	noBlindfold	counterclockwise	practice	Guided	1	-0.5	-0.5	3.679001	-0.55031	-1.45	-1.3	0.801580327467945	-0.0095287	-0.003831	-0.01347
Trial1	1	1	noBlindfold	counterclockwise	practice	Guided	1	-0.5	-0.5	3.699005	-0.55031	-1.45	-1.3	0.801580327467945	-0.015653	0.0046327	-0.038471
Trial1	1	1	noBlindfold	counterclockwise	practice	Guided	1	-0.5	-0.5	3.719009	-0.55031	-1.45	-1.3	0.801580327467945	-0.018921	-0.008063	-0.025492
Trial1	1	1	noBlindfold	counterclockwise	practice	Guided	1	-0.5	-0.5	3.739014	-0.55032	-1.45	-1.3	0.801580956017953	-0.002447	0.0088647	0.024195
Trial1	1	1	noBlindfold	counterclockwise	practice	Guided	1	-0.5	-0.5	3.759003	-0.55032	-1.45	-1.3	0.801580956017953	-0.012791	0.013095	0.0037317
Trial1	1	1	noBlindfold	counterclockwise	practice	Guided	1	-0.5	-0.5	3.779007	-0.55032	-1.45	-1.3	0.801580956017953	-0.01406	-0.008064	-0.017367
Trial1	1	1	noBlindfold	counterclockwise	practice	Guided	1	-0.5	-0.5	3.799011	-0.55032	-1.45	-1.3	0.801580956017953	0.0025031	-0.0080652	-0.022859
Trial1	1	1	noBlindfold	counterclockwise	practice	Guided	1	-0.5	-0.5	3.819016	-0.55032	-1.45	-1.3	0.801580956017953	-0.019957	0.0046287	0.017029
Trial1	1	1	noBlindfold	counterclockwise	practice	Guided	1	-0.5	-0.5	3.839005	-0.55032	-1.45	-1.3	0.801580956017953	-0.021228	-0.024994	0.00014933
Trial1	1	1	noBlindfold	counterclockwise	practice	Guided	1	-0.5	-0.5	3.859009	-0.55032	-1.45	-1.3	0.801580956017953	0.016439	-0.0123	-0.0069258
Trial1	1	1	noBlindfold	counterclockwise	practice	Guided	1	-0.5	-0.5	3.879013	-0.55032	-1.45	-1.3	0.801580956017953	-0.0085609	0.00039604	-0.013459
Trial1	1	1	noBlindfold	counterclockwise	practice	Guided	1	-0.5	-0.5	3.899002	-0.55032	-1.45	-1.3	0.801580956017953	-0.0043385	0.00039441	-0.0011158
Trial1	1	1	noBlindfold	counterclockwise	practice	Guided	1	-0.5	-0.5	3.919006	-0.55032	-1.45	-1.3	0.801580956017953	-0.0037026	-0.0080711	0.014177
Trial1	1	1	noBlindfold	counterclockwise	practice	Guided	1	-0.5	-0.5	3.939011	-0.55032	-1.45	-1.3	0.801580956017953	-0.003384	-0.0038421	0.011546
Trial1	1	1	noBlindfold	counterclockwise	practice	Guided	1	-0.5	-0.5	3.959015	-0.55032	-1.45	-1.3	0.801580956017953	-0.043903	0.013083	-0.019354
Trial1	1	1	noBlindfold	counterclockwise	practice	Guided	1	-0.5	-0.5	3.979004	-0.55033	-1.45	-1.3	0.801581580950082	0.01318	0.0088515	-0.013772
Trial1	1	1	noBlindfold	counterclockwise	practice	Guided	1	-0.5	-0.5	3.999008	-0.55033	-1.45	-1.3	0.801581580950082	-0.0036983	0.0088526	0.007328
Trial1	1	1	noBlindfold	counterclockwise	practice	Guided	1	-0.5	-0.5	4.019012	-0.55033	-1.45	-1.3	0.801581580950082	-0.0030604	-0.020771	0.032644
Trial1	1	1	noBlindfold	counterclockwise	practice	Guided	1	-0.5	-0.5	4.039001	-0.55033	-1.45	-1.3	0.801581580950082	-0.0024246	-0.020769	0.024203
Trial1	1	1	noBlindfold	counterclockwise	practice	Guided	1	-0.5	-0.5	4.059006	-0.55033	-1.45	-1.3	0.801581580950082	-0.025427	-0.0038442	-0.011868
Trial1	1	1	noBlindfold	counterclockwise	practice	Guided	1	-0.5	-0.5	4.07901	-0.55033	-1.45	-1.3	0.801581580950082	-0.019529	-0.0038456	-0.033919
Trial1	1	1	noBlindfold	counterclockwise	practice	Guided	1	-0.5	-0.5	4.099014	-0.55033	-1.45	-1.3	0.801581580950082	0.021628	0.00038585	0.0054226
Trial1	1	1	noBlindfold	counterclockwise	practice	Guided	1	-0.5	-0.5	4.119003	-0.55033	-1.45	-1.3	0.801581580950082	-0.011179	0.0088485	0.020622
Trial1	1	1	noBlindfold	counterclockwise	practice	Guided	1	-0.5	-0.5	4.139008	-0.55033	-1.45	-1.3	0.801581580950082	-0.031233	0.00038469	-0.020305
Trial1	1	1	noBlindfold	counterclockwise	practice	Guided	1	-0.5	-0.5	4.159012	-0.55033	-1.45	-1.3	0.801581580950082	-0.048426	-0.0038463	-0.02325
Trial1	1	1	noBlindfold	counterclockwise	practice	Guided	1	-0.5	-0.5	4.179001	-0.55033	-1.45	-1.3	0.801581580950082	-0.022152	-0.025004	-0.012495
Trial1	1	1	noBlindfold	counterclockwise	practice	Guided	1	-0.5	-0.5	4.199005	-0.55033	-1.45	-1.3	0.801581580950082	-0.0033666	0.0088507	0.011555
Trial1	1	1	noBlindfold	counterclockwise	practice	Guided	1	-0.5	-0.5	4.219009	-0.55033	-1.45	-1.3	0.801581580950082	0.00021915	-0.012309	0.0027972
Trial1	1	1	noBlindfold	counterclockwise	practice	Guided	1	-0.5	-0.5	4.239014	-0.55034	-1.45	-1.3	0.801582209748547	0.039152	0.0046198	0.012599
Trial1	1	1	noBlindfold	counterclockwise	practice	Guided	1	-0.5	-0.5	4.259003	-0.55034	-1.45	-1.3	0.801582209748547	0.014788	0.030012	0.027165
Trial1	1	1	noBlindfold	counterclockwise	practice	Guided	1	-0.5	-0.5	4.279007	-0.55034	-1.45	-1.3	0.801582209748547	-0.039026	-0.008074	-0.011221
Trial1	1	1	noBlindfold	counterclockwise	practice	Guided	1	-0.5	-0.5	4.299011	-0.55034	-1.45	-1.3	0.801582209748547	-0.021507	-0.0038438	-0.0040485
Trial1	1	1	noBlindfold	counterclockwise	practice	Guided	1	-0.5	-0.5	4.319016	-0.55034	-1.45	-1.3	0.801582209748547	0.0083502	0.0088513	-0.0020525
Trial1	1	1	noBlindfold	counterclockwise	practice	Guided	1	-0.5	-0.5	4.339005	-0.55034	-1.45	-1.3	0.801582209748547	0.00022808	0.017312	0.0028048
Trial1	1	1	noBlindfold	counterclockwise	practice	Guided	1	-0.5	-0.5	4.359009	-0.55034	-1.45	-1.3	0.801582209748547	-0.013381	0.013077	0.0037587
Trial1	1	1	noBlindfold	counterclockwise	practice	Guided	1	-0.5	-0.5	4.379013	-0.55034	-1.45	-1.3	0.801582209748547	-0.0013553	-0.0080814	-0.018294
Trial1	1	1	noBlindfold	counterclockwise	practice	Guided	1	-0.5	-0.5	4.399002	-0.55034	-1.45	-1.3	0.801582209748547	-0.012744	0.0088446	-0.00046032
Trial1	1	1	noBlindfold	counterclockwise	practice	Guided	1	-0.5	-0.5	4.419006	-0.55034	-1.45	-1.3	0.801582209748547	-0.00040157	0.0088445	-0.0056326
Trial1	1	1	noBlindfold	counterclockwise	practice	Guided	1	-0.5	-0.5	4.439011	-0.55034	-1.45	-1.3	0.801582209748547	-0.050721	-0.025009	0.0024012
Trial1	1	1	noBlindfold	counterclockwise	practice	Guided	1	-0.5	-0.5	4.459015	-0.55034	-1.45	-1.3	0.801582209748547	-0.0023947	0.0046164	-0.019241
Trial1	1	1	noBlindfold	counterclockwise	practice	Guided	1	-0.5	-0.5	4.479004	-0.55035	-1.45	-1.3	0.801582838671611	-0.030888	-0.0080781	-0.016064
Trial1	1	1	noBlindfold	counterclockwise	practice	Guided	1	-0.5	-0.5	4.499008	-0.55035	-1.45	-1.3	0.801582838671611	0.0089983	0.0046149	0.0063976
Trial1	1	1	noBlindfold	counterclockwise	practice	Guided	1	-0.5	-0.5	4.519012	-0.55035	-1.45	-1.3	0.801582838671611	-0.02603	0.0088457	-0.0079403
Trial1	1	1	noBlindfold	counterclockwise	practice	Guided	1	-0.5	-0.5	4.539001	-0.55035	-1.45	-1.3	0.801582838671611	-0.021808	0.0046147	-0.029991
Trial1	1	1	noBlindfold	counterclockwise	practice	Guided	1	-0.5	-0.5	4.559006	-0.55035	-1.45	-1.3	0.801582838671611	-0.01305	0.00038212	-0.004668
Trial1	1	1	noBlindfold	counterclockwise	practice	Guided	1	-0.5	-0.5	4.57901	-0.55035	-1.45	-1.3	0.801582838671611	0.013859	-0.012313	0.028773
Trial1	1	1	noBlindfold	counterclockwise	practice	Guided	1	-0.5	-0.5	4.599014	-0.55035	-1.45	-1.3	0.801582838671611	-0.022758	-0.0038492	0.0086281
Trial1	1	1	noBlindfold	counterclockwise	practice	Guided	1	-0.5	-0.5	4.619003	-0.55035	-1.45	-1.3	0.801582838671611	0.0044673	0.00038215	0.002504
Trial1	1	1	noBlindfold	counterclockwise	practice	Guided	1	-0.5	-0.5	4.639008	-0.55035	-1.45	-1.3	0.801582838671611	-0.0010214	-0.0038504	-0.014058
Trial1	1	1	noBlindfold	counterclockwise	practice	Guided	1	-0.5	-0.5	4.659012	-0.55035	-1.45	-1.3	0.801582838671611	-0.012411	0.00038025	0.0037761
Trial1	1	1	noBlindfold	counterclockwise	practice	Guided	1	-0.5	-0.5	4.679001	-0.55035	-1.45	-1.3	0.801582838671611	-0.012409	0.013075	-0.012784
Trial1	1	1	noBlindfold	counterclockwise	practice	Guided	1	-0.5	-0.5	4.699005	-0.55035	-1.45	-1.3	0.801582838671611	-0.0091407	0.0088444	-0.0091968
Trial1	1	1	noBlindfold	counterclockwise	practice	Guided	1	-0.5	-0.5	4.719009	-0.55035	-1.45	-1.3	0.801582838671611	-0.026338	0.03	-0.012143
Trial1	1	1	noBlindfold	counterclockwise	practice	Guided	1	-0.5	-0.5	4.739014	-0.55035	-1.45	-1.3	0.801582838671611	-0.0030142	0.00037496	-0.013413
Trial1	1	1	noBlindfold	counterclockwise	practice	Guided	1	-0.5	-0.5	4.759003	-0.55035	-1.45	-1.3	0.801582838671611	-0.0052361	-0.0038556	-0.013728
Trial1	1	1	noBlindfold	counterclockwise	practice	Guided	1	-0.5	-0.5	4.779007	-0.55035	-1.45	-1.3	0.801582838671611	0.0093307	0.034228	0.010639
Trial1	1	1	noBlindfold	counterclockwise	practice	Guided	1	-0.5	-0.5	4.799011	-0.55035	-1.45	-1.3	0.801582838671611	-0.017894	0.0046053	-0.012773
Trial1	1	1	noBlindfold	counterclockwise	practice	Guided	1	-0.5	-0.5	4.819016	-0.55036	-1.45	-1.3	0.801583467719274	-0.0097704	0.029998	-0.017627
Trial1	1	1	noBlindfold	counterclockwise	practice	Guided	1	-0.5	-0.5	4.839005	-0.55036	-1.45	-1.3	0.801583467719274	0.028208	0.017301	-0.020484
Trial1	1	1	noBlindfold	counterclockwise	practice	Guided	1	-0.5	-0.5	4.859009	-0.55036	-1.45	-1.3	0.801583467719274	0.00997	0.0046025	-0.00042483
Trial1	1	1	noBlindfold	counterclockwise	practice	Guided	1	-0.5	-0.5	4.879013	-0.55036	-1.45	-1.3	0.801583467719274	-0.022744	-0.0080932	-0.020889
Trial1	1	1	noBlindfold	counterclockwise	practice	Guided	1	-0.5	-0.5	4.899002	-0.55036	-1.45	-1.3	0.801583467719274	0.016189	0.013063	-0.011088
Trial1	1	1	noBlindfold	counterclockwise	practice	Guided	1	-0.5	-0.5	4.919006	-0.55036	-1.45	-1.3	0.801583467719274	0.0032121	0.0045996	-0.014356
Trial1	1	1	noBlindfold	counterclockwise	practice	Guided	1	-0.5	-0.5	4.939011	-0.55036	-1.45	-1.3	0.801583467719274	-0.034766	0.0088326	-0.011496
Trial1	1	1	noBlindfold	counterclockwise	practice	Guided	1	-0.5	-0.5	4.959015	-0.55036	-1.45	-1.3	0.801583467719274	0.022319	0.021527	0.01392
Trial1	1	1	noBlindfold	counterclockwise	practice	Guided	1	-0.5	-0.5	4.979004	-0.55036	-1.45	-1.3	0.801583467719274	0.0083877	0.029989	-0.0016884
Trial1	1	1	noBlindfold	counterclockwise	practice	Guided	1	-0.5	-0.5	4.999008	-0.55036	-1.45	-1.3	0.801583467719274	0.016512	-0.012331	-0.0068591
Trial1	1	1	noBlindfold	counterclockwise	practice	Guided	1	-0.5	-0.5	5.019012	-0.55036	-1.45	-1.3	0.801583467719274	-0.024732	-0.016563	0.0089779
Trial1	1	1	noBlindfold	counterclockwise	practice	Guided	1	-0.5	-0.5	5.039001	-0.55036	-1.45	-1.3	0.801583467719274	0.012294	-0.0038694	-0.0065392
Trial1	1	1	noBlindfold	counterclockwise	practice	Guided	1	-0.5	-0.5	5.059006	-0.55036	-1.45	-1.3	0.801583467719274	-0.01892	0.013061	0.029763
Trial1	1	1	noBlindfold	counterclockwise	practice	Guided	1	-0.5	-0.5	5.07901	-0.55037	-1.45	-1.3	0.801584093146094	0.015567	0.0045957	0.036931
Trial1	1	1	noBlindfold	counterclockwise	practice	Guided	1	-0.5	-0.5	5.099014	-0.55037	-1.45	-1.3	0.801584093146094	-0.011431	-0.0038683	0.016467
Trial1	1	1	noBlindfold	counterclockwise	practice	Guided	1	-0.5	-0.5	5.119003	-0.55037	-1.45	-1.3	0.801584093146094	0.016521	0.0045954	0.0034906
Trial1	1	1	noBlindfold	counterclockwise	practice	Guided	1	-0.5	-0.5	5.139008	-0.55037	-1.45	-1.3	0.801584093146094	0.0061781	0.0088254	-0.031538
Trial1	1	1	noBlindfold	counterclockwise	practice	Guided	1	-0.5	-0.5	5.159012	-0.55037	-1.45	-1.3	0.801584093146094	0.028233	-0.0208	-0.020466
Trial1	1	1	noBlindfold	counterclockwise	practice	Guided	1	-0.5	-0.5	5.179001	-0.55037	-1.45	-1.3	0.801584093146094	-0.016598	0.0088246	0.0041294
Trial1	1	1	noBlindfold	counterclockwise	practice	Guided	1	-0.5	-0.5	5.199005	-0.55037	-1.45	-1.3	0.801584093146094	0.0064075	0.004591	0.027862
Trial1	1	1	noBlindfold	counterclockwise	practice	Guided	1	-0.5	-0.5	5.219009	-0.55037	-1.45	-1.3	0.801584093146094	-0.025034	0.00035501	0.0047656
Trial1	1	1	noBlindfold	counterclockwise	practice	Guided	1	-0.5	-0.5	5.239014	-0.55037	-1.45	-1.3	0.801584093146094	0.00060356	0.013051	0.0070801
Trial1	1	1	noBlindfold	counterclockwise	practice	Guided	1	-0.5	-0.5	5.259003	-0.55037	-1.45	-1.3	0.801584093146094	-0.010058	-0.012341	-0.021822
Trial1	1	1	noBlindfold	counterclockwise	practice	Guided	1	-0.5	-0.5	5.279007	-0.55037	-1.45	-1.3	0.801584093146094	-0.0087854	0.01305	-0.0049432
Trial1	1	1	noBlindfold	counterclockwise	practice	Guided	1	-0.5	-0.5	5.299011	-0.55037	-1.45	-1.3	0.801584093146094	-0.0075118	-0.016574	0.011937
Trial1	1	1	noBlindfold	counterclockwise	practice	Guided	1	-0.5	-0.5	5.319016	-0.55038	-1.45	-1.3	0.801584722442212	0.0041959	-0.008109	-0.0016724
Trial1	1	1	noBlindfold	counterclockwise	practice	Guided	1	-0.5	-0.5	5.339005	-0.55038	-1.45	-1.3	0.801584722442212	-0.003926	0.00035555	0.017749
Trial1	1	1	noBlindfold	counterclockwise	practice	Guided	1	-0.5	-0.5	5.359009	-0.55038	-1.45	-1.3	0.801584722442212	0.0022905	0.0045876	-0.0097924
Trial1	1	1	noBlindfold	counterclockwise	practice	Guided	1	-0.5	-0.5	5.379013	-0.55038	-1.45	-1.3	0.801584722442212	-0.014589	0.017283	-0.025717
Trial1	1	1	noBlindfold	counterclockwise	practice	Guided	1	-0.5	-0.5	5.399002	-0.55038	-1.45	-1.3	0.801584722442212	-0.012681	0.0088178	-0.0003969
Trial1	1	1	noBlindfold	counterclockwise	practice	Guided	1	-0.5	-0.5	5.419006	-0.55038	-1.45	-1.3	0.801584722442212	-0.0012908	0.029976	-0.0071582
Trial1	1	1	noBlindfold	counterclockwise	practice	Guided	1	-0.5	-0.5	5.439011	-0.55038	-1.45	-1.3	0.801584722442212	-0.0081428	-0.0081129	0.0035055
Trial1	1	1	noBlindfold	counterclockwise	practice	Guided	1	-0.5	-0.5	5.459015	-0.55038	-1.45	-1.3	0.801584722442212	0.00029799	-0.016578	-0.01886
Trial1	1	1	noBlindfold	counterclockwise	practice	Guided	1	-0.5	-0.5	5.479004	-0.55038	-1.45	-1.3	0.801584722442212	-0.0081393	-0.012345	0.003512
Trial1	1	1	noBlindfold	counterclockwise	practice	Guided	1	-0.5	-0.5	5.499008	-0.55038	-1.45	-1.3	0.801584722442212	-0.0084546	0.021509	-0.0068328
Trial1	1	1	noBlindfold	counterclockwise	practice	Guided	1	-0.5	-0.5	5.519012	-0.55038	-1.45	-1.3	0.801584722442212	-0.0227	0.00035042	-0.020853
Trial1	1	1	noBlindfold	counterclockwise	practice	Guided	1	-0.5	-0.5	5.539001	-0.55038	-1.45	-1.3	0.801584722442212	0.016552	0.02151	-0.0068331
Trial1	1	1	noBlindfold	counterclockwise	practice	Guided	1	-0.5	-0.5	5.559006	-0.55038	-1.45	-1.3	0.801584722442212	0.018459	0.02151	0.018487
Trial1	1	1	noBlindfold	counterclockwise	practice	Guided	1	-0.5	-0.5	5.57901	-0.55039	-1.45	-1.3	0.801585351862928	0.0074806	-0.016577	-0.014633
Trial1	1	1	noBlindfold	counterclockwise	practice	Guided	1	-0.5	-0.5	5.599014	-0.55039	-1.45	-1.3	0.801585351862928	-0.013616	-0.0081121	-0.012408
Trial1	1	1	noBlindfold	counterclockwise	practice	Guided	1	-0.5	-0.5	5.619003	-0.55039	-1.45	-1.3	0.801585351862928	-0.0084436	-0.012343	-0.00069927
Trial1	1	1	noBlindfold	counterclockwise	practice	Guided	1	-0.5	-0.5	5.639008	-0.55039	-1.45	-1.3	0.801585351862928	0.0074842	-0.020807	-0.0061897
Trial1	1	1	noBlindfold	counterclockwise	practice	Guided	1	-0.5	-0.5	5.659012	-0.55039	-1.45	-1.3	0.801585351862928	-0.0026329	0.013051	0.020085
Trial1	1	1	noBlindfold	counterclockwise	practice	Guided	1	-0.5	-0.5	5.679001	-0.55039	-1.45	-1.3	0.801585351862928	-0.016562	0.0088174	0.0041585
Trial1	1	1	noBlindfold	counterclockwise	practice	Guided	1	-0.5	-0.5	5.699005	-0.55039	-1.45	-1.3	0.801585351862928	0.001269	-0.0038774	0.015548
Trial1	1	1	noBlindfold	counterclockwise	practice	Guided	1	-0.5	-0.5	5.719009	-0.55039	-1.45	-1.3	0.801585351862928	-0.018784	-0.016574	-0.02538
Trial1	1	1	noBlindfold	counterclockwise	practice	Guided	1	-0.5	-0.5	5.739014	-0.55039	-1.45	-1.3	0.801585351862928	-0.022684	-0.020805	-0.020844
Trial1	1	1	noBlindfold	counterclockwise	practice	Guided	1	-0.5	-0.5	5.759003	-0.55039	-1.45	-1.3	0.801585351862928	-0.04673	0.0045846	-0.0020564
Trial1	1	1	noBlindfold	counterclockwise	practice	Guided	1	-0.5	-0.5	5.779007	-0.55039	-1.45	-1.3	0.801585351862928	-0.01592	0.013047	0.0126
Trial1	1	1	noBlindfold	counterclockwise	practice	Guided	1	-0.5	-0.5	5.799011	-0.55039	-1.45	-1.3	0.801585351862928	-0.025627	0.00035218	-0.003642
Trial1	1	1	noBlindfold	counterclockwise	practice	Guided	1	-0.5	-0.5	5.819016	-0.5504	-1.45	-1.3	0.801585977660579	-0.029845	0.01728	-0.0033232
Trial1	1	1	noBlindfold	counterclockwise	practice	Guided	1	-0.5	-0.5	5.839005	-0.5504	-1.45	-1.3	0.801585977660579	0.0048685	-0.012345	0.023676
Trial1	1	1	noBlindfold	counterclockwise	practice	Guided	1	-0.5	-0.5	5.859009	-0.5504	-1.45	-1.3	0.801585977660579	-0.032384	0.017274	-0.037079
Trial1	1	1	noBlindfold	counterclockwise	practice	Guided	1	-0.5	-0.5	5.879013	-0.5504	-1.45	-1.3	0.801585977660579	0.0026467	0.034201	-0.022739
Trial1	1	1	noBlindfold	counterclockwise	practice	Guided	1	-0.5	-0.5	5.899002	-0.5504	-1.45	-1.3	0.801585977660579	0.0081395	0.021505	-0.006178
Trial1	1	1	noBlindfold	counterclockwise	practice	Guided	1	-0.5	-0.5	5.919006	-0.5504	-1.45	-1.3	0.801585977660579	-0.0045189	0.00034483	-0.0052242
Trial1	1	1	noBlindfold	counterclockwise	practice	Guided	1	-0.5	-0.5	5.939011	-0.5504	-1.45	-1.3	0.801585977660579	0.017217	0.0088099	0.0016258
Trial1	1	1	noBlindfold	counterclockwise	practice	Guided	1	-0.5	-0.5	5.959015	-0.5504	-1.45	-1.3	0.801585977660579	-0.026567	-0.01235	-0.016297
Trial1	1	1	noBlindfold	counterclockwise	practice	Guided	1	-0.5	-0.5	5.979004	-0.5504	-1.45	-1.3	0.801585977660579	-0.0067369	0.0045757	-0.034765
Trial1	1	1	noBlindfold	counterclockwise	practice	Guided	1	-0.5	-0.5	5.999008	-0.5504	-1.45	-1.3	0.801585977660579	0.025026	0.004576	-0.0074467
Trial1	1	1	noBlindfold	counterclockwise	practice	Guided	1	-0.5	-0.5	6.019012	-0.5504	-1.45	-1.3	0.801585977660579	-0.011682	0.025733	-0.0010027
Trial1	1	1	noBlindfold	counterclockwise	practice	Guided	1	-0.5	-0.5	6.039001	-0.5504	-1.45	-1.3	0.801585977660579	0.0058356	-0.037745	0.019462
Trial1	1	1	noBlindfold	counterclockwise	practice	Guided	1	-0.5	-0.5	6.059006	-0.55041	-1.45	-1.3	0.801586611078151	-0.020113	0.004575	0.01293
Trial1	1	1	noBlindfold	counterclockwise	practice	Guided	1	-0.5	-0.5	6.07901	-0.55041	-1.45	-1.3	0.801586611078151	-0.022336	-0.03351	-0.01661
Trial1	1	1	noBlindfold	counterclockwise	practice	Guided	1	-0.5	-0.5	6.099014	-0.55041	-1.45	-1.3	0.801586611078151	-0.0032311	0.0088094	0.0019491
Trial1	1	1	noBlindfold	counterclockwise	practice	Guided	1	-0.5	-0.5	6.119003	-0.55041	-1.45	-1.3	0.801586611078151	-0.019067	0.0088069	-0.029586
Trial1	1	1	noBlindfold	counterclockwise	practice	Guided	1	-0.5	-0.5	6.139008	-0.55041	-1.45	-1.3	0.801586611078151	-0.02011	-0.029281	0.012933
Trial1	1	1	noBlindfold	counterclockwise	practice	Guided	1	-0.5	-0.5	6.159012	-0.55041	-1.45	-1.3	0.801586611078151	-0.011353	-0.0081224	0.016516
Trial1	1	1	noBlindfold	counterclockwise	practice	Guided	1	-0.5	-0.5	6.179001	-0.55041	-1.45	-1.3	0.801586611078151	-0.0064052	0.004571	-0.030536
Trial1	1	1	noBlindfold	counterclockwise	practice	Guided	1	-0.5	-0.5	6.199005	-0.55041	-1.45	-1.3	0.801586611078151	-0.020742	-0.008125	0.0044942
Trial1	1	1	noBlindfold	counterclockwise	practice	Guided	1	-0.5	-0.5	6.219009	-0.55041	-1.45	-1.3	0.801586611078151	-0.0090326	0.021496	-0.0091171
Trial1	1	1	noBlindfold	counterclockwise	practice	Guided	1	-0.5	-0.5	6.239014	-0.55041	-1.45	-1.3	0.801586611078151	-0.016517	-0.033517	0.004179
Trial1	1	1	noBlindfold	counterclockwise	practice	Guided	1	-0.5	-0.5	6.259003	-0.55041	-1.45	-1.3	0.801586611078151	-0.02169	-0.0038956	0.0038619
Trial1	1	1	noBlindfold	counterclockwise	practice	Guided	1	-0.5	-0.5	6.279007	-0.55041	-1.45	-1.3	0.801586611078151	-0.0099827	-0.01659	-0.021773
Trial1	1	1	noBlindfold	counterclockwise	practice	Guided	1	-0.5	-0.5	6.299011	-0.55042	-1.45	-1.3	0.801587237123513	-0.017785	0.042653	-0.012698
Trial1	1	1	noBlindfold	counterclockwise	practice	Guided	1	-0.5	-0.5	6.319016	-0.55042	-1.45	-1.3	0.801587237123513	0.00036678	0.017263	-0.023679
Trial1	1	1	noBlindfold	counterclockwise	practice	Guided	1	-0.5	-0.5	6.339005	-0.55042	-1.45	-1.3	0.801587237123513	0.003545	0.025726	0.045111
Trial1	1	1	noBlindfold	counterclockwise	practice	Guided	1	-0.5	-0.5	6.359009	-0.55042	-1.45	-1.3	0.801587237123513	0.0091273	-0.01236	0.0064965
Trial1	1	1	noBlindfold	counterclockwise	practice	Guided	1	-0.5	-0.5	6.379013	-0.55042	-1.45	-1.3	0.801587237123513	0.017252	-0.016591	0.0016414
Trial1	1	1	noBlindfold	counterclockwise	practice	Guided	1	-0.5	-0.5	6.399002	-0.55042	-1.45	-1.3	0.801587237123513	0.0042738	-0.025054	0.0029124
Trial1	1	1	noBlindfold	counterclockwise	practice	Guided	1	-0.5	-0.5	6.419006	-0.55042	-1.45	-1.3	0.801587237123513	0.0036395	-0.029287	-0.010064
Trial1	1	1	noBlindfold	counterclockwise	practice	Guided	1	-0.5	-0.5	6.439011	-0.55042	-1.45	-1.3	0.801587237123513	0.0030047	0.00033633	-0.018501
Trial1	1	1	noBlindfold	counterclockwise	practice	Guided	1	-0.5	-0.5	6.459015	-0.55042	-1.45	-1.3	0.801587237123513	0.015981	-0.016592	-0.015232
Trial1	1	1	noBlindfold	counterclockwise	practice	Guided	1	-0.5	-0.5	6.479004	-0.55042	-1.45	-1.3	0.801587237123513	-0.033702	-0.0038985	-0.0042495
Trial1	1	1	noBlindfold	counterclockwise	practice	Guided	1	-0.5	-0.5	6.499008	-0.55042	-1.45	-1.3	0.801587237123513	-0.019045	-0.0081303	-0.029565
Trial1	1	1	noBlindfold	counterclockwise	practice	Guided	1	-0.5	-0.5	6.519012	-0.55042	-1.45	-1.3	0.801587237123513	-0.016183	-0.016594	0.0084148
Trial1	1	1	noBlindfold	counterclockwise	practice	Guided	1	-0.5	-0.5	6.539001	-0.55042	-1.45	-1.3	0.801587237123513	0.01726	-0.0081286	0.0016541
Trial1	1	1	noBlindfold	counterclockwise	practice	Guided	1	-0.5	-0.5	6.559006	-0.55043	-1.45	-1.3	0.801587867041875	0.011455	0.00033428	-0.019125
Trial1	1	1	noBlindfold	counterclockwise	practice	Guided	1	-0.5	-0.5	6.57901	-0.55043	-1.45	-1.3	0.801587867041875	0.019895	0.0087976	-0.01976
Trial1	1	1	noBlindfold	counterclockwise	practice	Guided	1	-0.5	-0.5	6.599014	-0.55043	-1.45	-1.3	0.801587867041875	-0.0077368	0.00033329	0.0077846
Trial1	1	1	noBlindfold	counterclockwise	practice	Guided	1	-0.5	-0.5	6.619003	-0.55043	-1.45	-1.3	0.801587867041875	0.038684	-0.008132	-0.0064637
Trial1	1	1	noBlindfold	counterclockwise	practice	Guided	1	-0.5	-0.5	6.639008	-0.55043	-1.45	-1.3	0.801587867041875	-0.0035138	-0.020828	0.0074677
Trial1	1	1	noBlindfold	counterclockwise	practice	Guided	1	-0.5	-0.5	6.659012	-0.55043	-1.45	-1.3	0.801587867041875	0.0036621	-0.0081331	-0.010044
Trial1	1	1	noBlindfold	counterclockwise	practice	Guided	1	-0.5	-0.5	6.679001	-0.55043	-1.45	-1.3	0.801587867041875	0.0066119	0.013026	0.024985
Trial1	1	1	noBlindfold	counterclockwise	practice	Guided	1	-0.5	-0.5	6.699005	-0.55043	-1.45	-1.3	0.801587867041875	-0.00087249	-0.016596	-0.013946
Trial1	1	1	noBlindfold	counterclockwise	practice	Guided	1	-0.5	-0.5	6.719009	-0.55044	-1.45	-1.3	0.801588497084834	-0.0044536	0.00033278	-0.0051879
Trial1	1	1	noBlindfold	counterclockwise	practice	Guided	1	-0.5	-0.5	6.739014	-0.55044	-1.45	-1.3	0.801588497084834	-0.020697	-0.012363	0.0045234
Trial1	1	1	noBlindfold	counterclockwise	practice	Guided	1	-0.5	-0.5	6.759003	-0.55044	-1.45	-1.3	0.801588497084834	-0.0080345	0.013027	0.0035714
Trial1	1	1	noBlindfold	counterclockwise	practice	Guided	1	-0.5	-0.5	6.779007	-0.55044	-1.45	-1.3	0.801588497084834	0.0016765	-0.0081308	0.03184
Trial1	1	1	noBlindfold	counterclockwise	practice	Guided	1	-0.5	-0.5	6.799011	-0.55044	-1.45	-1.3	0.801588497084834	0.020237	-0.0038991	0.00557
Trial1	1	1	noBlindfold	counterclockwise	practice	Guided	1	-0.5	-0.5	6.819016	-0.55044	-1.45	-1.3	0.801588497084834	-0.022277	-0.020825	-0.016572
Trial1	1	1	noBlindfold	counterclockwise	practice	Guided	1	-0.5	-0.5	6.839005	-0.55044	-1.45	-1.3	0.801588497084834	0.012121	-0.0081288	-0.00032465
Trial1	1	1	noBlindfold	counterclockwise	practice	Guided	1	-0.5	-0.5	6.859009	-0.55044	-1.45	-1.3	0.801588497084834	0.0008251	-0.0038969	-0.0087626
Trial1	1	1	noBlindfold	counterclockwise	practice	Guided	1	-0.5	-0.5	6.879013	-0.55045	-1.45	-1.3	0.801589127252389	0.01403	-0.01236	-0.019107
Trial1	1	1	noBlindfold	counterclockwise	practice	Guided	1	-0.5	-0.5	6.899002	-0.55045	-1.45	-1.3	0.801589127252389	-0.0038012	-0.012358	0.0048533
Trial1	1	1	noBlindfold	counterclockwise	practice	Guided	1	-0.5	-0.5	6.919006	-0.55045	-1.45	-1.3	0.801589127252389	0.01993	-0.0081265	-0.01974
Trial1	1	1	noBlindfold	counterclockwise	practice	Guided	1	-0.5	-0.5	6.939011	-0.55045	-1.45	-1.3	0.801589127252389	-0.020679	0.0087997	0.0045363
Trial1	1	1	noBlindfold	counterclockwise	practice	Guided	1	-0.5	-0.5	6.959015	-0.55045	-1.45	-1.3	0.801589127252389	-0.012557	-0.020822	-0.0003175
Trial1	1	1	noBlindfold	counterclockwise	practice	Guided	1	-0.5	-0.5	6.979004	-0.55045	-1.45	-1.3	0.801589127252389	0.020251	0.013032	0.0078063
Trial1	1	1	noBlindfold	counterclockwise	practice	Guided	1	-0.5	-0.5	6.999008	-0.55045	-1.45	-1.3	0.801589127252389	-0.0092881	0.017262	-0.013292
Trial1	1	1	noBlindfold	counterclockwise	practice	Guided	1	-0.5	-0.5	7.019012	-0.55045	-1.45	-1.3	0.801589127252389	0.011811	-0.008129	-0.014879
Trial1	1	1	noBlindfold	counterclockwise	practice	Guided	1	-0.5	-0.5	7.039001	-0.55045	-1.45	-1.3	0.801589127252389	0.021523	0.017261	0.0013678
Trial1	1	1	noBlindfold	counterclockwise	practice	Guided	1	-0.5	-0.5	7.059006	-0.55045	-1.45	-1.3	0.801589127252389	-0.00052507	0.01303	-0.0097008
Trial1	1	1	noBlindfold	counterclockwise	practice	Guided	1	-0.5	-0.5	7.07901	-0.55045	-1.45	-1.3	0.801589127252389	-0.010869	0.0045673	-0.010652
Trial1	1	1	noBlindfold	counterclockwise	practice	Guided	1	-0.5	-0.5	7.099014	-0.55045	-1.45	-1.3	0.801589127252389	0.0043357	0.01303	-0.0015756
Trial1	1	1	noBlindfold	counterclockwise	practice	Guided	1	-0.5	-0.5	7.119003	-0.55046	-1.45	-1.3	0.801589753792431	-0.008004	-0.016593	0.0035999
Trial1	1	1	noBlindfold	counterclockwise	practice	Guided	1	-0.5	-0.5	7.139008	-0.55046	-1.45	-1.3	0.801589753792431	-0.011905	-0.016593	0.0081388
Trial1	1	1	noBlindfold	counterclockwise	practice	Guided	1	-0.5	-0.5	7.159012	-0.55046	-1.45	-1.3	0.801589753792431	0.0063345	-0.01236	-0.031429
Trial1	1	1	noBlindfold	counterclockwise	practice	Guided	1	-0.5	-0.5	7.179001	-0.55046	-1.45	-1.3	0.801589753792431	-0.00051492	-0.0081282	-0.0096924
Trial1	1	1	noBlindfold	counterclockwise	practice	Guided	1	-0.5	-0.5	7.199005	-0.55046	-1.45	-1.3	0.801589753792431	-0.013491	-0.016592	-0.012958
Trial1	1	1	noBlindfold	counterclockwise	practice	Guided	1	-0.5	-0.5	7.219009	-0.55046	-1.45	-1.3	0.801589753792431	0.011103	-0.0081294	0.031872
Trial1	1	1	noBlindfold	counterclockwise	practice	Guided	1	-0.5	-0.5	7.239014	-0.55046	-1.45	-1.3	0.801589753792431	-0.034588	0.0045661	-0.00061507
Trial1	1	1	noBlindfold	counterclockwise	practice	Guided	1	-0.5	-0.5	7.259003	-0.55046	-1.45	-1.3	0.801589753792431	0.012469	-0.012363	-0.0064241
Trial1	1	1	noBlindfold	counterclockwise	practice	Guided	1	-0.5	-0.5	7.279007	-0.55046	-1.45	-1.3	0.801589753792431	-0.021287	-0.0081311	-0.0038802
Trial1	1	1	noBlindfold	counterclockwise	practice	Guided	1	-0.5	-0.5	7.299011	-0.55046	-1.45	-1.3	0.801589753792431	0.020912	0.00033168	-0.0070552
Trial1	1	1	noBlindfold	counterclockwise	practice	Guided	1	-0.5	-0.5	7.319016	-0.55046	-1.45	-1.3	0.801589753792431	0.0095231	0.00032979	0.010778
Trial1	1	1	noBlindfold	counterclockwise	practice	Guided	1	-0.5	-0.5	7.339005	-0.55046	-1.45	-1.3	0.801589753792431	0.005305	0.0087939	0.011098
Trial1	1	1	noBlindfold	counterclockwise	practice	Guided	1	-0.5	-0.5	7.359009	-0.55047	-1.45	-1.3	0.801590384208436	0.013113	0.029951	0.002339
Trial1	1	1	noBlindfold	counterclockwise	practice	Guided	1	-0.5	-0.5	7.379013	-0.55047	-1.45	-1.3	0.801590384208436	-0.028129	0.021485	0.015
Trial1	1	1	noBlindfold	counterclockwise	practice	Guided	1	-0.5	-0.5	7.399002	-0.55047	-1.45	-1.3	0.801590384208436	-0.0043967	0.0087907	-0.0051463
Trial1	1	1	noBlindfold	counterclockwise	practice	Guided	1	-0.5	-0.5	7.419006	-0.55047	-1.45	-1.3	0.801590384208436	-0.005031	0.00032674	-0.013585
Trial1	1	1	noBlindfold	counterclockwise	practice	Guided	1	-0.5	-0.5	7.439011	-0.55047	-1.45	-1.3	0.801590384208436	-0.02454	-0.0039043	0.0091047
Trial1	1	1	noBlindfold	counterclockwise	practice	Guided	1	-0.5	-0.5	7.459015	-0.55047	-1.45	-1.3	0.801590384208436	-0.02095	0.013024	0.0003499
Trial1	1	1	noBlindfold	counterclockwise	practice	Guided	1	-0.5	-0.5	7.479004	-0.55047	-1.45	-1.3	0.801590384208436	-0.019675	0.0087908	0.00035023
Trial1	1	1	noBlindfold	counterclockwise	practice	Guided	1	-0.5	-0.5	7.499008	-0.55047	-1.45	-1.3	0.801590384208436	0.012177	0.00456	-0.010629
Trial1	1	1	noBlindfold	counterclockwise	practice	Guided	1	-0.5	-0.5	7.519012	-0.55048	-1.45	-1.3	0.801591014749035	0.031689	-0.012367	-0.033316
Trial1	1	1	noBlindfold	counterclockwise	practice	Guided	1	-0.5	-0.5	7.539001	-0.55048	-1.45	-1.3	0.801591014749035	-0.0046992	-0.003902	0.012377
Trial1	1	1	noBlindfold	counterclockwise	practice	Guided	1	-0.5	-0.5	7.559006	-0.55048	-1.45	-1.3	0.801591014749035	0.012818	-0.016597	-0.0021851
Trial1	1	1	noBlindfold	counterclockwise	practice	Guided	1	-0.5	-0.5	7.57901	-0.55048	-1.45	-1.3	0.801591014749035	-0.0050138	0.021489	-0.013573
Trial1	1	1	noBlindfold	counterclockwise	practice	Guided	1	-0.5	-0.5	7.599014	-0.55048	-1.45	-1.3	0.801591014749035	0.016722	0.0003318	0.018284
Trial1	1	1	noBlindfold	counterclockwise	practice	Guided	1	-0.5	-0.5	7.619003	-0.55048	-1.45	-1.3	0.801591014749035	-0.0066905	0.00033093	0.02051
Trial1	1	1	noBlindfold	counterclockwise	practice	Guided	1	-0.5	-0.5	7.639008	-0.55048	-1.45	-1.3	0.801591014749035	-0.024838	0.021489	0.0049011
Trial1	1	1	noBlindfold	counterclockwise	practice	Guided	1	-0.5	-0.5	7.659012	-0.55048	-1.45	-1.3	0.801591014749035	0.0278	0.042648	-0.028765
Trial1	1	1	noBlindfold	counterclockwise	practice	Guided	1	-0.5	-0.5	7.679001	-0.55048	-1.45	-1.3	0.801591014749035	-0.026739	0.02149	-0.020735
Trial1	1	1	noBlindfold	counterclockwise	practice	Guided	1	-0.5	-0.5	7.699005	-0.55048	-1.45	-1.3	0.801591014749035	-0.015439	-0.0039004	0.016928
Trial1	1	1	noBlindfold	counterclockwise	practice	Guided	1	-0.5	-0.5	7.719009	-0.55049	-1.45	-1.3	0.801591641659901	0.020953	0.0087951	-0.0070323
Trial1	1	1	noBlindfold	counterclockwise	practice	Guided	1	-0.5	-0.5	7.739014	-0.55049	-1.45	-1.3	0.801591641659901	-0.014801	0.013027	0.019558
Trial1	1	1	noBlindfold	counterclockwise	practice	Guided	1	-0.5	-0.5	7.759003	-0.55049	-1.45	-1.3	0.801591641659901	-0.0026822	-0.016597	-0.02813
Trial1	1	1	noBlindfold	counterclockwise	practice	Guided	1	-0.5	-0.5	7.779007	-0.55049	-1.45	-1.3	0.801591641659901	-0.0043601	-0.0039006	-0.0048066
Trial1	1	1	noBlindfold	counterclockwise	practice	Guided	1	-0.5	-0.5	7.799011	-0.55049	-1.45	-1.3	0.801591641659901	0.007348	0.0045607	-0.018735
Trial1	1	1	noBlindfold	counterclockwise	practice	Guided	1	-0.5	-0.5	7.819016	-0.55049	-1.45	-1.3	0.801591641659901	-0.002766	0.0045616	0.008808
Trial1	1	1	noBlindfold	counterclockwise	practice	Guided	1	-0.5	-0.5	7.839005	-0.55049	-1.45	-1.3	0.801591641659901	-0.022821	0.025719	-0.02495
Trial1	1	1	noBlindfold	counterclockwise	practice	Guided	1	-0.5	-0.5	7.859009	-0.55049	-1.45	-1.3	0.801591641659901	-0.014696	0.0087913	-0.0035313
Trial1	1	1	noBlindfold	counterclockwise	practice	Guided	1	-0.5	-0.5	7.879013	-0.5505	-1.45	-1.3	0.801592276204018	-0.017326	0.0045581	-0.0087027
Trial1	1	1	noBlindfold	counterclockwise	practice	Guided	1	-0.5	-0.5	7.899002	-0.55049	-1.45	-1.3	0.801591641659901	-0.012154	-0.025066	0.0039587
Trial1	1	1	noBlindfold	counterclockwise	practice	Guided	1	-0.5	-0.5	7.919006	-0.55049	-1.45	-1.3	0.801591641659901	-0.042963	0.00032643	0.0094509
Trial1	1	1	noBlindfold	counterclockwise	practice	Guided	1	-0.5	-0.5	7.939011	-0.5505	-1.45	-1.3	0.801592276204018	0.01993	0.021482	0.035495
Trial1	1	1	noBlindfold	counterclockwise	practice	Guided	1	-0.5	-0.5	7.959015	-0.5505	-1.45	-1.3	0.801592276204018	-0.0082445	0.004556	-0.00057431
Trial1	1	1	noBlindfold	counterclockwise	practice	Guided	1	-0.5	-0.5	7.979004	-0.5505	-1.45	-1.3	0.801592276204018	0.014446	-0.016605	0.0020583
Trial1	1	1	noBlindfold	counterclockwise	practice	Guided	1	-0.5	-0.5	7.999008	-0.5505	-1.45	-1.3	0.801592276204018	0.015808	-0.020836	-0.019358
Trial1	1	1	noBlindfold	counterclockwise	practice	Guided	1	-0.5	-0.5	8.019012	-0.5505	-1.45	-1.3	0.801592276204018	-0.0043366	-0.012373	-0.0051093
Trial1	1	1	noBlindfold	counterclockwise	practice	Guided	1	-0.5	-0.5	8.039001	-0.5505	-1.45	-1.3	0.801592276204018	-0.027343	-0.020835	-0.028838
Trial1	1	1	noBlindfold	counterclockwise	practice	Guided	1	-0.5	-0.5	8.059006	-0.5505	-1.45	-1.3	0.801592276204018	-0.0036977	0.013018	0.0033359
Trial1	1	1	noBlindfold	counterclockwise	practice	Guided	1	-0.5	-0.5	8.07901	-0.55051	-1.45	-1.3	0.80159290336259	0.016769	0.025713	-0.0047857
Trial1	1	1	noBlindfold	counterclockwise	practice	Guided	1	-0.5	-0.5	8.099014	-0.55051	-1.45	-1.3	0.80159290336259	-0.012771	-0.012375	-0.020304
Trial1	1	1	noBlindfold	counterclockwise	practice	Guided	1	-0.5	-0.5	8.119003	-0.5505	-1.45	-1.3	0.801592276204018	-0.0024266	0.017249	0.020217
Trial1	1	1	noBlindfold	counterclockwise	practice	Guided	1	-0.5	-0.5	8.139008	-0.5505	-1.45	-1.3	0.801592276204018	-0.0079178	0.013015	0.0036559
Trial1	1	1	noBlindfold	counterclockwise	practice	Guided	1	-0.5	-0.5	8.159012	-0.55051	-1.45	-1.3	0.80159290336259	-0.016987	0.013017	-0.0041496
Trial1	1	1	noBlindfold	counterclockwise	practice	Guided	1	-0.5	-0.5	8.179001	-0.55051	-1.45	-1.3	0.80159290336259	-0.033863	-0.0039097	0.012094
Trial1	1	1	noBlindfold	counterclockwise	practice	Guided	1	-0.5	-0.5	8.199005	-0.55051	-1.45	-1.3	0.80159290336259	-0.0085392	-0.0081423	-0.0047834
Trial1	1	1	noBlindfold	counterclockwise	practice	Guided	1	-0.5	-0.5	8.219009	-0.55051	-1.45	-1.3	0.80159290336259	0.018372	0.013015	0.021489
Trial1	1	1	noBlindfold	counterclockwise	practice	Guided	1	-0.5	-0.5	8.239014	-0.55051	-1.45	-1.3	0.80159290336259	-0.021194	-0.025072	-0.0038298
Trial1	1	1	noBlindfold	counterclockwise	practice	Guided	1	-0.5	-0.5	8.259003	-0.55052	-1.45	-1.3	0.801593534400826	-0.025091	0.038405	0.00070858
Trial1	1	1	noBlindfold	counterclockwise	practice	Guided	1	-0.5	-0.5	8.279007	-0.55052	-1.45	-1.3	0.801593534400826	-0.00948	-0.0039132	-0.0080484
Trial1	1	1	noBlindfold	counterclockwise	practice	Guided	1	-0.5	-0.5	8.299011	-0.55052	-1.45	-1.3	0.801593534400826	-0.006935	-0.025072	0.01632
Trial1	1	1	noBlindfold	counterclockwise	practice	Guided	1	-0.5	-0.5	8.319016	-0.55052	-1.45	-1.3	0.801593534400826	-0.0078852	0.0045516	0.0036606
Trial1	1	1	noBlindfold	counterclockwise	practice	Guided	1	-0.5	-0.5	8.339005	-0.55052	-1.45	-1.3	0.801593534400826	-0.0075681	0.0087816	0.0078805
Trial1	1	1	noBlindfold	counterclockwise	practice	Guided	1	-0.5	-0.5	8.359009	-0.55052	-1.45	-1.3	0.801593534400826	0.0074088	0.00031855	-0.026511
Trial1	1	1	noBlindfold	counterclockwise	practice	Guided	1	-0.5	-0.5	8.379013	-0.55052	-1.45	-1.3	0.801593534400826	-0.0030264	0.008784	0.0098783
Trial1	1	1	noBlindfold	counterclockwise	practice	Guided	1	-0.5	-0.5	8.399002	-0.55052	-1.45	-1.3	0.801593534400826	0.012264	0.021479	-0.0083604
Trial1	1	1	noBlindfold	counterclockwise	practice	Guided	1	-0.5	-0.5	8.419006	-0.55053	-1.45	-1.3	0.801594165563655	0.00056018	-0.041999	0.0030287
Trial1	1	1	noBlindfold	counterclockwise	practice	Guided	1	-0.5	-0.5	8.439011	-0.55053	-1.45	-1.3	0.801594165563655	-0.0007075	0.00031929	-0.013849
Trial1	1	1	noBlindfold	counterclockwise	practice	Guided	1	-0.5	-0.5	8.459015	-0.55053	-1.45	-1.3	0.801594165563655	-0.01495	0.034174	-0.034307
Trial1	1	1	noBlindfold	counterclockwise	practice	Guided	1	-0.5	-0.5	8.479004	-0.55053	-1.45	-1.3	0.801594165563655	0.016815	-0.0039134	-0.0099395
Trial1	1	1	noBlindfold	counterclockwise	practice	Guided	1	-0.5	-0.5	8.499008	-0.55053	-1.45	-1.3	0.801594165563655	0.012594	0.0087817	-0.0063562
Trial1	1	1	noBlindfold	counterclockwise	practice	Guided	1	-0.5	-0.5	8.519012	-0.55053	-1.45	-1.3	0.801594165563655	0.018085	0.008779	0.010206
Trial1	1	1	noBlindfold	counterclockwise	practice	Guided	1	-0.5	-0.5	8.539001	-0.55053	-1.45	-1.3	0.801594165563655	0.00025461	-0.016613	-0.0011812
Trial1	1	1	noBlindfold	counterclockwise	practice	Guided	1	-0.5	-0.5	8.559006	-0.55054	-1.45	-1.3	0.801594796851077	-0.017572	-0.0081486	-0.012567
Trial1	1	1	noBlindfold	counterclockwise	practice	Guided	1	-0.5	-0.5	8.57901	-0.55054	-1.45	-1.3	0.801594796851077	-0.053962	0.01301	-0.0047614
Trial1	1	1	noBlindfold	counterclockwise	practice	Guided	1	-0.5	-0.5	8.599014	-0.55054	-1.45	-1.3	0.801594796851077	0.0077476	0.004544	-0.01447
Trial1	1	1	noBlindfold	counterclockwise	practice	Guided	1	-0.5	-0.5	8.619003	-0.55054	-1.45	-1.3	0.801594796851077	0.0090203	-0.0039206	-0.0092986
Trial1	1	1	noBlindfold	counterclockwise	practice	Guided	1	-0.5	-0.5	8.639008	-0.55054	-1.45	-1.3	0.801594796851077	-0.0045916	0.00031108	-0.0092955
Trial1	1	1	noBlindfold	counterclockwise	practice	Guided	1	-0.5	-0.5	8.659012	-0.55054	-1.45	-1.3	0.801594796851077	0.00026576	0.0045421	0.0030501
Trial1	1	1	noBlindfold	counterclockwise	practice	Guided	1	-0.5	-0.5	8.679001	-0.55054	-1.45	-1.3	0.801594796851077	0.009978	0.0045422	0.020248
Trial1	1	1	noBlindfold	counterclockwise	practice	Guided	1	-0.5	-0.5	8.699005	-0.55054	-1.45	-1.3	0.801594796851077	-0.014932	0.0087733	-0.033972
Trial1	1	1	noBlindfold	counterclockwise	practice	Guided	1	-0.5	-0.5	8.719009	-0.55054	-1.45	-1.3	0.801594796851077	-0.0036317	-0.020852	0.0033732
Trial1	1	1	noBlindfold	counterclockwise	practice	Guided	1	-0.5	-0.5	8.739014	-0.55054	-1.45	-1.3	0.801594796851077	0.0080753	0.0045401	-0.01024
Trial1	1	1	noBlindfold	counterclockwise	practice	Guided	1	-0.5	-0.5	8.759003	-0.55054	-1.45	-1.3	0.801594796851077	-0.017875	0.013002	-0.016773
Trial1	1	1	noBlindfold	counterclockwise	practice	Guided	1	-0.5	-0.5	8.779007	-0.55054	-1.45	-1.3	0.801594796851077	0.0032266	-0.0039245	-0.00052887
Trial1	1	1	noBlindfold	counterclockwise	practice	Guided	1	-0.5	-0.5	8.799011	-0.55055	-1.45	-1.3	0.80159542450432	-0.018914	-0.029315	0.019301
Trial1	1	1	noBlindfold	counterclockwise	practice	Guided	1	-0.5	-0.5	8.819016	-0.55055	-1.45	-1.3	0.80159542450432	-0.01206	0.00030668	-0.0067428
Trial1	1	1	noBlindfold	counterclockwise	practice	Guided	1	-0.5	-0.5	8.839005	-0.55055	-1.45	-1.3	0.80159542450432	-0.01301	-0.0039256	-0.0086486
Trial1	1	1	noBlindfold	counterclockwise	practice	Guided	1	-0.5	-0.5	8.859009	-0.55055	-1.45	-1.3	0.80159542450432	-0.046449	0.013001	-0.02099
Trial1	1	1	noBlindfold	counterclockwise	practice	Guided	1	-0.5	-0.5	8.879013	-0.55055	-1.45	-1.3	0.80159542450432	0.039538	-0.012391	0.012134
Trial1	1	1	noBlindfold	counterclockwise	practice	Guided	1	-0.5	-0.5	8.899002	-0.55055	-1.45	-1.3	0.80159542450432	0.00092372	0.017233	0.0072788
Trial1	1	1	noBlindfold	counterclockwise	practice	Guided	1	-0.5	-0.5	8.919006	-0.55055	-1.45	-1.3	0.80159542450432	0.00092542	0.013001	0.0072811
Trial1	1	1	noBlindfold	counterclockwise	practice	Guided	1	-0.5	-0.5	8.939011	-0.55055	-1.45	-1.3	0.80159542450432	0.026883	0.017232	0.013815
Trial1	1	1	noBlindfold	counterclockwise	practice	Guided	1	-0.5	-0.5	8.959015	-0.55055	-1.45	-1.3	0.80159542450432	-0.029563	-0.0039272	-0.0031513
Trial1	1	1	noBlindfold	counterclockwise	practice	Guided	1	-0.5	-0.5	8.979004	-0.55056	-1.45	-1.3	0.801596056040187	0.006104	0.0045361	0.0069666
Trial1	1	1	noBlindfold	counterclockwise	practice	Guided	1	-0.5	-0.5	8.999008	-0.55056	-1.45	-1.3	0.801596056040187	0.0057869	-0.016625	0.015406
Trial1	1	1	noBlindfold	counterclockwise	practice	Guided	1	-0.5	-0.5	9.019012	-0.55056	-1.45	-1.3	0.801596056040187	0.012323	0.01723	-0.010547
Trial1	1	1	noBlindfold	counterclockwise	practice	Guided	1	-0.5	-0.5	9.039001	-0.55056	-1.45	-1.3	0.801596056040187	-0.012996	-0.029318	-0.0086397
Trial1	1	1	noBlindfold	counterclockwise	practice	Guided	1	-0.5	-0.5	9.059006	-0.55056	-1.45	-1.3	0.801596056040187	-0.0042357	-0.016624	-0.0050489
Trial1	1	1	noBlindfold	counterclockwise	practice	Guided	1	-0.5	-0.5	9.07901	-0.55056	-1.45	-1.3	0.801596056040187	-0.019841	0.029927	0.013103
Trial1	1	1	noBlindfold	counterclockwise	practice	Guided	1	-0.5	-0.5	9.099014	-0.55056	-1.45	-1.3	0.801596056040187	-0.017208	-0.020856	-0.013171
Trial1	1	1	noBlindfold	counterclockwise	practice	Guided	1	-0.5	-0.5	9.119003	-0.55056	-1.45	-1.3	0.801596056040187	-0.0094036	-0.0081596	-0.02161
Trial1	1	1	noBlindfold	counterclockwise	practice	Guided	1	-0.5	-0.5	9.139008	-0.55056	-1.45	-1.3	0.801596056040187	0.01392	0.017231	0.010563
Trial1	1	1	noBlindfold	counterclockwise	practice	Guided	1	-0.5	-0.5	9.159012	-0.55056	-1.45	-1.3	0.801596056040187	0.012648	-0.037782	-0.0063132
Trial1	1	1	noBlindfold	counterclockwise	practice	Guided	1	-0.5	-0.5	9.179001	-0.55056	-1.45	-1.3	0.801596056040187	0.0022148	0.038392	0.011202
Trial1	1	1	noBlindfold	counterclockwise	practice	Guided	1	-0.5	-0.5	9.199005	-0.55056	-1.45	-1.3	0.801596056040187	-0.045472	-0.012388	0.010797
Trial1	1	1	noBlindfold	counterclockwise	practice	Guided	1	-0.5	-0.5	9.219009	-0.55056	-1.45	-1.3	0.801596056040187	0.016239	-0.012387	-0.015069
Trial1	1	1	noBlindfold	counterclockwise	practice	Guided	1	-0.5	-0.5	9.239014	-0.55056	-1.45	-1.3	0.801596056040187	0.0084355	-0.012386	-0.0059939
Trial1	1	1	noBlindfold	counterclockwise	practice	Guided	1	-0.5	-0.5	9.259003	-0.55057	-1.45	-1.3	0.801596687700646	0.0035844	-0.012388	-0.0086242
Trial1	1	1	noBlindfold	counterclockwise	practice	Guided	1	-0.5	-0.5	9.279007	-0.55057	-1.45	-1.3	0.801596687700646	0.010754	0.004539	-0.031629
Trial1	1	1	noBlindfold	counterclockwise	practice	Guided	1	-0.5	-0.5	9.299011	-0.55057	-1.45	-1.3	0.801596687700646	-0.025318	0.0087722	-0.0034487
Trial1	1	1	noBlindfold	counterclockwise	practice	Guided	1	-0.5	-0.5	9.319016	-0.55057	-1.45	-1.3	0.801596687700646	-0.016878	-0.0039212	-0.002089
Trial1	1	1	noBlindfold	counterclockwise	practice	Guided	1	-0.5	-0.5	9.339005	-0.55057	-1.45	-1.3	0.801596687700646	-0.022685	-0.0039236	-0.024864
Trial1	1	1	noBlindfold	counterclockwise	practice	Guided	1	-0.5	-0.5	9.359009	-0.55057	-1.45	-1.3	0.801596687700646	-0.0084354	0.013006	-0.0047149
Trial1	1	1	noBlindfold	counterclockwise	practice	Guided	1	-0.5	-0.5	9.379013	-0.55057	-1.45	-1.3	0.801596687700646	0.0003231	0.0087715	-0.0011284
Trial1	1	1	noBlindfold	counterclockwise	practice	Guided	1	-0.5	-0.5	9.399002	-0.55057	-1.45	-1.3	0.801596687700646	-0.011699	0.021468	0.0082654
Trial1	1	1	noBlindfold	counterclockwise	practice	Guided	1	-0.5	-0.5	9.419006	-0.55057	-1.45	-1.3	0.801596687700646	-0.0032576	0.00030567	0.0076311
Trial1	1	1	noBlindfold	counterclockwise	practice	Guided	1	-0.5	-0.5	9.439011	-0.55057	-1.45	-1.3	0.801596687700646	-0.016551	0.013	0.00014561
Trial1	1	1	noBlindfold	counterclockwise	practice	Guided	1	-0.5	-0.5	9.459015	-0.55057	-1.45	-1.3	0.801596687700646	-0.019498	-0.0081586	0.017345
Trial1	1	1	noBlindfold	counterclockwise	practice	Guided	1	-0.5	-0.5	9.479004	-0.55058	-1.45	-1.3	0.801597315724704	-0.013916	0.0045367	0.0085876
Trial1	1	1	noBlindfold	counterclockwise	practice	Guided	1	-0.5	-0.5	9.499008	-0.55058	-1.45	-1.3	0.801597315724704	1.6602E-05	0.021462	-0.0053426
Trial1	1	1	noBlindfold	counterclockwise	practice	Guided	1	-0.5	-0.5	9.519012	-0.55058	-1.45	-1.3	0.801597315724704	0.02048	-0.00393	-0.011468
Trial1	1	1	noBlindfold	counterclockwise	practice	Guided	1	-0.5	-0.5	9.539001	-0.55058	-1.45	-1.3	0.801597315724704	-0.004839	-0.020857	0.0027821
Trial1	1	1	noBlindfold	counterclockwise	practice	Guided	1	-0.5	-0.5	9.559006	-0.55058	-1.45	-1.3	0.801597315724704	-0.022034	-0.016628	-0.0086049
Trial1	1	1	noBlindfold	counterclockwise	practice	Guided	1	-0.5	-0.5	9.57901	-0.55058	-1.45	-1.3	0.801597315724704	0.020803	-0.042019	-0.011147
Trial1	1	1	noBlindfold	counterclockwise	practice	Guided	1	-0.5	-0.5	9.599014	-0.55058	-1.45	-1.3	0.801597315724704	0.049708	-0.016628	-0.021811
Trial1	1	1	noBlindfold	counterclockwise	practice	Guided	1	-0.5	-0.5	9.619003	-0.55058	-1.45	-1.3	0.801597315724704	0.0075124	0.0087618	-0.018632
Trial1	1	1	noBlindfold	counterclockwise	practice	Guided	1	-0.5	-0.5	9.639008	-0.55058	-1.45	-1.3	0.801597315724704	-0.033732	0.021457	-0.0027956
Trial1	1	1	noBlindfold	counterclockwise	practice	Guided	1	-0.5	-0.5	9.659012	-0.55058	-1.45	-1.3	0.801597315724704	0.0068803	-0.0039338	-0.02707
Trial1	1	1	noBlindfold	counterclockwise	practice	Guided	1	-0.5	-0.5	9.679001	-0.55058	-1.45	-1.3	0.801597315724704	0.012055	0.017224	0.021256
Trial1	1	1	noBlindfold	counterclockwise	practice	Guided	1	-0.5	-0.5	9.699005	-0.55059	-1.45	-1.3	0.801597951395341	0.0055229	-0.020864	0.011225
Trial1	1	1	noBlindfold	counterclockwise	practice	Guided	1	-0.5	-0.5	9.719009	-0.55059	-1.45	-1.3	0.801597951395341	0.0052065	-0.0039368	0.0070065
Trial1	1	1	noBlindfold	counterclockwise	practice	Guided	1	-0.5	-0.5	9.739014	-0.55059	-1.45	-1.3	0.801597951395341	-0.017163	0.0087574	-0.0082847
Trial1	1	1	noBlindfold	counterclockwise	practice	Guided	1	-0.5	-0.5	9.759003	-0.55059	-1.45	-1.3	0.801597951395341	0.025355	-0.012401	-0.0072389
Trial1	1	1	noBlindfold	counterclockwise	practice	Guided	1	-0.5	-0.5	9.779007	-0.55059	-1.45	-1.3	0.801597951395341	-0.0087198	-0.016632	0.0014321
Trial1	1	1	noBlindfold	counterclockwise	practice	Guided	1	-0.5	-0.5	9.799011	-0.55059	-1.45	-1.3	0.801597951395341	0.0048955	0.00029526	0.014818
Trial1	1	1	noBlindfold	counterclockwise	practice	Guided	1	-0.5	-0.5	9.819016	-0.55059	-1.45	-1.3	0.801597951395341	-0.010711	0.017223	0.020946
Trial1	1	1	noBlindfold	counterclockwise	practice	Guided	1	-0.5	-0.5	9.839005	-0.55059	-1.45	-1.3	0.801597951395341	-0.013887	0.0045282	-0.021251
Trial1	1	1	noBlindfold	counterclockwise	practice	Guided	1	-0.5	-0.5	9.859009	-0.55059	-1.45	-1.3	0.801597951395341	0.0065803	-0.0081695	-0.031277
Trial1	1	1	noBlindfold	counterclockwise	practice	Guided	1	-0.5	-0.5	9.879013	-0.55059	-1.45	-1.3	0.801597951395341	-0.010387	0.0002945	0.02517
Trial1	1	1	noBlindfold	counterclockwise	practice	Guided	1	-0.5	-0.5	9.899002	-0.55059	-1.45	-1.3	0.801597951395341	-0.016512	0.01299	0.00016765
Trial1	1	1	noBlindfold	counterclockwise	practice	Guided	1	-0.5	-0.5	9.919006	-0.5506	-1.45	-1.3	0.801598579667099	-0.014602	-0.003936	0.025487
Trial1	1	1	noBlindfold	counterclockwise	practice	Guided	1	-0.5	-0.5	9.939011	-0.5506	-1.45	-1.3	0.801598579667099	-0.015872	0.0087602	0.0047052
Trial1	1	1	noBlindfold	counterclockwise	practice	Guided	1	-0.5	-0.5	9.959015	-0.5506	-1.45	-1.3	0.801598579667099	-0.020724	-0.0081701	0.00048631
Trial1	1	1	noBlindfold	counterclockwise	practice	Guided	1	-0.5	-0.5	9.979004	-0.5506	-1.45	-1.3	0.801598579667099	0.0094516	-0.016634	0.0067056
Trial1	1	1	noBlindfold	counterclockwise	practice	Guided	1	-0.5	-0.5	9.999008	-0.5506	-1.45	-1.3	0.801598579667099	-0.011331	-0.037791	0.012516
Trial1	1	1	noBlindfold	counterclockwise	practice	Guided	1	-0.5	-0.5	10.01901	-0.5506	-1.45	-1.3	0.801598579667099	-0.018496	-0.0081674	0.030033
Trial1	1	1	noBlindfold	counterclockwise	practice	Guided	1	-0.5	-0.5	10.039	-0.5506	-1.45	-1.3	0.801598579667099	0.011042	0.0002964	0.027807
Trial1	1	1	noBlindfold	counterclockwise	practice	Guided	1	-0.5	-0.5	10.05901	-0.5506	-1.45	-1.3	0.801598579667099	0.0081838	-0.0081696	-0.028322
Trial1	1	1	noBlindfold	counterclockwise	practice	Guided	1	-0.5	-0.5	10.07901	-0.5506	-1.45	-1.3	0.801598579667099	0.016625	-0.012401	-0.010805
Trial1	1	1	noBlindfold	counterclockwise	practice	Guided	1	-0.5	-0.5	10.09901	-0.5506	-1.45	-1.3	0.801598579667099	0.013042	0.025686	-0.0020483
Trial1	1	1	noBlindfold	counterclockwise	practice	Guided	1	-0.5	-0.5	10.119	-0.5506	-1.45	-1.3	0.801598579667099	-0.0016148	-0.025097	0.049543
Trial1	1	1	noBlindfold	counterclockwise	practice	Guided	1	-0.5	-0.5	10.13901	-0.5506	-1.45	-1.3	0.801598579667099	-0.017132	-0.025096	-0.0082634
Trial1	1	1	noBlindfold	counterclockwise	practice	Guided	1	-0.5	-0.5	10.15901	-0.5506	-1.45	-1.3	0.801598579667099	0.00038285	0.034146	-0.0010951
Trial1	1	1	noBlindfold	counterclockwise	practice	Guided	1	-0.5	-0.5	10.179	-0.5506	-1.45	-1.3	0.801598579667099	-0.024936	0.012987	0.00080969
Trial1	1	1	noBlindfold	counterclockwise	practice	Guided	1	-0.5	-0.5	10.19901	-0.5506	-1.45	-1.3	0.801598579667099	-0.016495	0.00029005	0.000175
Trial1	1	1	noBlindfold	counterclockwise	practice	Guided	1	-0.5	-0.5	10.21901	-0.55061	-1.45	-1.3	0.801599211825184	-0.017129	0.012986	-0.008262
Trial1	1	1	noBlindfold	counterclockwise	practice	Guided	1	-0.5	-0.5	10.23901	-0.55061	-1.45	-1.3	0.801599211825184	-0.0070983	-0.0039423	0.017695
Trial1	1	1	noBlindfold	counterclockwise	practice	Guided	1	-0.5	-0.5	10.259	-0.55061	-1.45	-1.3	0.801599211825184	-0.0028808	-0.0081749	0.011889
Trial1	1	1	noBlindfold	counterclockwise	practice	Guided	1	-0.5	-0.5	10.27901	-0.55061	-1.45	-1.3	0.801599211825184	-0.024614	-0.0039422	0.0050401
Trial1	1	1	noBlindfold	counterclockwise	practice	Guided	1	-0.5	-0.5	10.29901	-0.55061	-1.45	-1.3	0.801599211825184	-0.012589	-0.025101	-0.023775
Trial1	1	1	noBlindfold	counterclockwise	practice	Guided	1	-0.5	-0.5	10.31902	-0.55061	-1.45	-1.3	0.801599211825184	-0.029467	0.029912	-0.0030788
Trial1	1	1	noBlindfold	counterclockwise	practice	Guided	1	-0.5	-0.5	10.339	-0.55061	-1.45	-1.3	0.801599211825184	-0.055101	-0.012408	-0.0053914
Trial1	1	1	noBlindfold	counterclockwise	practice	Guided	1	-0.5	-0.5	10.35901	-0.55061	-1.45	-1.3	0.801599211825184	-0.010994	-0.0039469	0.016752
Trial1	1	1	noBlindfold	counterclockwise	practice	Guided	1	-0.5	-0.5	10.37901	-0.55061	-1.45	-1.3	0.801599211825184	-0.01712	-0.0081793	-0.0082496
Trial1	1	1	noBlindfold	counterclockwise	practice	Guided	1	-0.5	-0.5	10.399	-0.55061	-1.45	-1.3	0.801599211825184	0.02794	-0.012411	0.026553
Trial1	1	1	noBlindfold	counterclockwise	practice	Guided	1	-0.5	-0.5	10.41901	-0.55061	-1.45	-1.3	0.801599211825184	-0.021339	-0.0081793	-0.0079296
Trial1	1	1	noBlindfold	counterclockwise	practice	Guided	1	-0.5	-0.5	10.43901	-0.55061	-1.45	-1.3	0.801599211825184	-0.02365	-0.020874	0.017708
Trial1	1	1	noBlindfold	counterclockwise	practice	Guided	1	-0.5	-0.5	10.45901	-0.55061	-1.45	-1.3	0.801599211825184	-0.0035018	0.017212	0.0034581
Trial1	1	1	noBlindfold	counterclockwise	practice	Guided	1	-0.5	-0.5	10.479	-0.55061	-1.45	-1.3	0.801599211825184	-0.012893	0.0087491	-0.0085649
Trial1	1	1	noBlindfold	counterclockwise	practice	Guided	1	-0.5	-0.5	10.49901	-0.55061	-1.45	-1.3	0.801599211825184	-0.0080372	0.004518	-0.00044245
Trial1	1	1	noBlindfold	counterclockwise	practice	Guided	1	-0.5	-0.5	10.51901	-0.55062	-1.45	-1.3	0.80159984410786	0.0033521	0.00028335	-0.018275
Trial1	1	1	noBlindfold	counterclockwise	practice	Guided	1	-0.5	-0.5	10.539	-0.55062	-1.45	-1.3	0.80159984410786	-0.0093055	-0.0039495	-0.01732
Trial1	1	1	noBlindfold	counterclockwise	practice	Guided	1	-0.5	-0.5	10.55901	-0.55062	-1.45	-1.3	0.80159984410786	-0.0014992	0.00028149	-0.026395
Trial1	1	1	noBlindfold	counterclockwise	practice	Guided	1	-0.5	-0.5	10.57901	-0.55062	-1.45	-1.3	0.80159984410786	-0.021325	-0.012414	-0.0079245
Trial1	1	1	noBlindfold	counterclockwise	practice	Guided	1	-0.5	-0.5	10.59901	-0.55062	-1.45	-1.3	0.80159984410786	-0.027133	-0.0081823	-0.028705
Trial1	1	1	noBlindfold	counterclockwise	practice	Guided	1	-0.5	-0.5	10.619	-0.55062	-1.45	-1.3	0.80159984410786	-0.0038068	-0.029346	0.0034663
Trial1	1	1	noBlindfold	counterclockwise	practice	Guided	1	-0.5	-0.5	10.63901	-0.55062	-1.45	-1.3	0.80159984410786	-0.010337	0.01297	0.00020115
Trial1	1	1	noBlindfold	counterclockwise	practice	Guided	1	-0.5	-0.5	10.65901	-0.55062	-1.45	-1.3	0.80159984410786	-0.0073856	-0.0081883	0.0080053
Trial1	1	1	noBlindfold	counterclockwise	practice	Guided	1	-0.5	-0.5	10.679	-0.55062	-1.45	-1.3	0.80159984410786	-0.0014872	-0.012419	-0.029972
Trial1	1	1	noBlindfold	counterclockwise	practice	Guided	1	-0.5	-0.5	10.69901	-0.55062	-1.45	-1.3	0.80159984410786	-0.012238	0.00027541	-0.00011486
Trial1	1	1	noBlindfold	counterclockwise	practice	Guided	1	-0.5	-0.5	10.71901	-0.55063	-1.45	-1.3	0.801600476515127	-0.034287	0.0087403	-0.025751
Trial1	1	1	noBlindfold	counterclockwise	practice	Guided	1	-0.5	-0.5	10.73901	-0.55063	-1.45	-1.3	0.801600476515127	-0.026798	0.012971	-0.02448
Trial1	1	1	noBlindfold	counterclockwise	practice	Guided	1	-0.5	-0.5	10.759	-0.55063	-1.45	-1.3	0.801600476515127	0.011503	0.012972	-0.023117
Trial1	1	1	noBlindfold	counterclockwise	practice	Guided	1	-0.5	-0.5	10.77901	-0.55063	-1.45	-1.3	0.801600476515127	-0.016763	0.012972	-0.0040142
Trial1	1	1	noBlindfold	counterclockwise	practice	Guided	1	-0.5	-0.5	10.79901	-0.55063	-1.45	-1.3	0.801600476515127	0.017633	0.0045079	0.0018843
Trial1	1	1	noBlindfold	counterclockwise	practice	Guided	1	-0.5	-0.5	10.81902	-0.55063	-1.45	-1.3	0.801600476515127	0.0037022	0.0087387	-0.014041
Trial1	1	1	noBlindfold	counterclockwise	practice	Guided	1	-0.5	-0.5	10.839	-0.55063	-1.45	-1.3	0.801600476515127	-0.0031474	0.029897	0.0076937
Trial1	1	1	noBlindfold	counterclockwise	practice	Guided	1	-0.5	-0.5	10.85901	-0.55064	-1.45	-1.3	0.801601105281545	0.0040264	-0.0039584	-0.009821
Trial1	1	1	noBlindfold	counterclockwise	practice	Guided	1	-0.5	-0.5	10.87901	-0.55064	-1.45	-1.3	0.801601105281545	0.0095173	0.0087363	0.0067404
Trial1	1	1	noBlindfold	counterclockwise	practice	Guided	1	-0.5	-0.5	10.899	-0.55064	-1.45	-1.3	0.801601105281545	-0.018431	0.0045057	0.030064
Trial1	1	1	noBlindfold	counterclockwise	practice	Guided	1	-0.5	-0.5	10.91901	-0.55064	-1.45	-1.3	0.801601105281545	-0.0086273	-0.016655	-0.0088677
Trial1	1	1	noBlindfold	counterclockwise	practice	Guided	1	-0.5	-0.5	10.93901	-0.55064	-1.45	-1.3	0.801601105281545	0.0010866	0.012967	0.0073781
Trial1	1	1	noBlindfold	counterclockwise	practice	Guided	1	-0.5	-0.5	10.95901	-0.55064	-1.45	-1.3	0.801601105281545	0.00076659	0.042586	0.0031612
Trial1	1	1	noBlindfold	counterclockwise	practice	Guided	1	-0.5	-0.5	10.979	-0.55064	-1.45	-1.3	0.801601105281545	0.0066646	-0.016659	-0.031232
Trial1	1	1	noBlindfold	counterclockwise	practice	Guided	1	-0.5	-0.5	10.99901	-0.55064	-1.45	-1.3	0.801601105281545	-0.0028154	0.021428	-0.015076
Trial1	1	1	noBlindfold	counterclockwise	practice	Guided	1	-0.5	-0.5	11.01901	-0.55064	-1.45	-1.3	0.801601105281545	-0.028451	-0.0039641	-0.022156
Trial1	1	1	noBlindfold	counterclockwise	practice	Guided	1	-0.5	-0.5	11.039	-0.55064	-1.45	-1.3	0.801601105281545	-0.0037657	-0.0039638	-0.00073872
Trial1	1	1	noBlindfold	counterclockwise	practice	Guided	1	-0.5	-0.5	11.05901	-0.55064	-1.45	-1.3	0.801601105281545	0.026726	0.008734	0.0067464
Trial1	1	1	noBlindfold	counterclockwise	practice	Guided	1	-0.5	-0.5	11.07901	-0.55064	-1.45	-1.3	0.801601105281545	0.0082584	0.0087328	-0.01045
Trial1	1	1	noBlindfold	counterclockwise	practice	Guided	1	-0.5	-0.5	11.09901	-0.55064	-1.45	-1.3	0.801601105281545	0.0062645	0.017197	0.019725
Trial1	1	1	noBlindfold	counterclockwise	practice	Guided	1	-0.5	-0.5	11.119	-0.55065	-1.45	-1.3	0.801601737937251	-0.0079832	0.012964	-0.0088612
Trial1	1	1	noBlindfold	counterclockwise	practice	Guided	1	-0.5	-0.5	11.13901	-0.55065	-1.45	-1.3	0.801601737937251	-0.00017877	-0.020892	-0.0094968
Trial1	1	1	noBlindfold	counterclockwise	practice	Guided	1	-0.5	-0.5	11.15901	-0.55065	-1.45	-1.3	0.801601737937251	-0.043098	-0.016661	0.040421
Trial1	1	1	noBlindfold	counterclockwise	practice	Guided	1	-0.5	-0.5	11.179	-0.55065	-1.45	-1.3	0.801601737937251	-0.020637	-0.016662	0.00053534
Trial1	1	1	noBlindfold	counterclockwise	practice	Guided	1	-0.5	-0.5	11.19901	-0.55065	-1.45	-1.3	0.801601737937251	0.0089025	0.00026529	-0.0016878
Trial1	1	1	noBlindfold	counterclockwise	practice	Guided	1	-0.5	-0.5	11.21901	-0.55065	-1.45	-1.3	0.801601737937251	-0.0079746	0.0044963	0.0044399
Trial1	1	1	noBlindfold	counterclockwise	practice	Guided	1	-0.5	-0.5	11.23901	-0.55065	-1.45	-1.3	0.801601737937251	-0.0092444	0.012959	-0.017294
Trial1	1	1	noBlindfold	counterclockwise	practice	Guided	1	-0.5	-0.5	11.259	-0.55065	-1.45	-1.3	0.801601737937251	-0.018636	-0.012429	-0.0055864
Trial1	1	1	noBlindfold	counterclockwise	practice	Guided	1	-0.5	-0.5	11.27901	-0.55065	-1.45	-1.3	0.801601737937251	-0.0073338	0.021424	0.0080278
Trial1	1	1	noBlindfold	counterclockwise	practice	Guided	1	-0.5	-0.5	11.29901	-0.55065	-1.45	-1.3	0.801601737937251	0.0098643	0.01296	0.010976
Trial1	1	1	noBlindfold	counterclockwise	practice	Guided	1	-0.5	-0.5	11.31902	-0.55066	-1.45	-1.3	0.801602370717547	0.012498	0.038351	-0.010437
Trial1	1	1	noBlindfold	counterclockwise	practice	Guided	1	-0.5	-0.5	11.339	-0.55065	-1.45	-1.3	0.801601737937251	0.0085953	0.017194	-0.0058987
Trial1	1	1	noBlindfold	counterclockwise	practice	Guided	1	-0.5	-0.5	11.35901	-0.55066	-1.45	-1.3	0.801602370717547	0.0034272	0.00026882	-0.01824
Trial1	1	1	noBlindfold	counterclockwise	practice	Guided	1	-0.5	-0.5	11.37901	-0.55066	-1.45	-1.3	0.801602370717547	0.0076462	0.0045009	-0.018554
Trial1	1	1	noBlindfold	counterclockwise	practice	Guided	1	-0.5	-0.5	11.399	-0.55066	-1.45	-1.3	0.801602370717547	-0.024523	-0.008197	0.0050873
Trial1	1	1	noBlindfold	counterclockwise	practice	Guided	1	-0.5	-0.5	11.41901	-0.55066	-1.45	-1.3	0.801602370717547	-0.00047391	0.012961	-0.013698
Trial1	1	1	noBlindfold	counterclockwise	practice	Guided	1	-0.5	-0.5	11.43901	-0.55066	-1.45	-1.3	0.801602370717547	-0.0043769	-0.0081966	-0.0091579
Trial1	1	1	noBlindfold	counterclockwise	practice	Guided	1	-0.5	-0.5	11.45901	-0.55066	-1.45	-1.3	0.801602370717547	0.008284	0.017191	-0.010107
Trial1	1	1	noBlindfold	counterclockwise	practice	Guided	1	-0.5	-0.5	11.479	-0.55066	-1.45	-1.3	0.801602370717547	0.01019	0.012958	0.0090858
Trial1	1	1	noBlindfold	counterclockwise	practice	Guided	1	-0.5	-0.5	11.49901	-0.55066	-1.45	-1.3	0.801602370717547	-0.0062827	0.0044932	-0.034472
Trial1	1	1	noBlindfold	counterclockwise	practice	Guided	1	-0.5	-0.5	11.51901	-0.55066	-1.45	-1.3	0.801602370717547	-0.02579	0.021418	-0.011784
Trial1	1	1	noBlindfold	counterclockwise	practice	Guided	1	-0.5	-0.5	11.539	-0.55066	-1.45	-1.3	0.801602370717547	-0.013129	0.00025778	-0.012736
Trial1	1	1	noBlindfold	counterclockwise	practice	Guided	1	-0.5	-0.5	11.55901	-0.55066	-1.45	-1.3	0.801602370717547	0.012513	0.0044892	-0.01042
Trial1	1	1	noBlindfold	counterclockwise	practice	Guided	1	-0.5	-0.5	11.57901	-0.55066	-1.45	-1.3	0.801602370717547	0.0089309	0.017185	-0.0010248
Trial1	1	1	noBlindfold	counterclockwise	practice	Guided	1	-0.5	-0.5	11.59901	-0.55067	-1.45	-1.3	0.801602999854772	-0.0092174	0.0087205	-0.017269
Trial1	1	1	noBlindfold	counterclockwise	practice	Guided	1	-0.5	-0.5	11.619	-0.55067	-1.45	-1.3	0.801602999854772	-0.017019	0.042575	-0.008195
Trial1	1	1	noBlindfold	counterclockwise	practice	Guided	1	-0.5	-0.5	11.63901	-0.55067	-1.45	-1.3	0.801602999854772	-0.017334	-0.0039762	-0.012413
Trial1	1	1	noBlindfold	counterclockwise	practice	Guided	1	-0.5	-0.5	11.65901	-0.55067	-1.45	-1.3	0.801602999854772	0.010937	0.00025905	-0.031513
Trial1	1	1	noBlindfold	counterclockwise	practice	Guided	1	-0.5	-0.5	11.679	-0.55067	-1.45	-1.3	0.801602999854772	-0.0056236	-0.0082046	-0.026021
Trial1	1	1	noBlindfold	counterclockwise	practice	Guided	1	-0.5	-0.5	11.69901	-0.55067	-1.45	-1.3	0.801602999854772	-0.00013354	0.017185	-0.009458
Trial1	1	1	noBlindfold	counterclockwise	practice	Guided	1	-0.5	-0.5	11.71901	-0.55067	-1.45	-1.3	0.801602999854772	0.00018638	0.00025671	-0.0052371
Trial1	1	1	noBlindfold	counterclockwise	practice	Guided	1	-0.5	-0.5	11.73901	-0.55067	-1.45	-1.3	0.801602999854772	-0.010884	0.00025922	0.016817
Trial1	1	1	noBlindfold	counterclockwise	practice	Guided	1	-0.5	-0.5	11.759	-0.55067	-1.45	-1.3	0.801602999854772	-0.0040307	0.021418	-0.0049174
Trial1	1	1	noBlindfold	counterclockwise	practice	Guided	1	-0.5	-0.5	11.77901	-0.55067	-1.45	-1.3	0.801602999854772	0.017388	0.038346	-0.023384
Trial1	1	1	noBlindfold	counterclockwise	practice	Guided	1	-0.5	-0.5	11.79901	-0.55068	-1.45	-1.3	0.801603636651906	0.0017813	0.0044912	0.021675
Trial1	1	1	noBlindfold	counterclockwise	practice	Guided	1	-0.5	-0.5	11.81902	-0.55068	-1.45	-1.3	0.801603636651906	-0.0040269	0.0044904	-0.004913
Trial1	1	1	noBlindfold	counterclockwise	practice	Guided	1	-0.5	-0.5	11.839	-0.55068	-1.45	-1.3	0.801603636651906	0.001466	-0.016668	0.011649
Trial1	1	1	noBlindfold	counterclockwise	practice	Guided	1	-0.5	-0.5	11.85901	-0.55068	-1.45	-1.3	0.801603636651906	-0.0079253	-0.012439	-0.00037137
Trial1	1	1	noBlindfold	counterclockwise	practice	Guided	1	-0.5	-0.5	11.87901	-0.55068	-1.45	-1.3	0.801603636651906	0.014765	-0.0039757	0.019139
Trial1	1	1	noBlindfold	counterclockwise	practice	Guided	1	-0.5	-0.5	11.899	-0.55068	-1.45	-1.3	0.801603636651906	-0.0046565	0.0087191	-0.013346
Trial1	1	1	noBlindfold	counterclockwise	practice	Guided	1	-0.5	-0.5	11.91901	-0.55068	-1.45	-1.3	0.801603636651906	0.0037858	-0.012441	-0.013981
Trial1	1	1	noBlindfold	counterclockwise	practice	Guided	1	-0.5	-0.5	11.93901	-0.55068	-1.45	-1.3	0.801603636651906	-0.0059246	0.0044867	-0.030225
Trial1	1	1	noBlindfold	counterclockwise	practice	Guided	1	-0.5	-0.5	11.95901	-0.55068	-1.45	-1.3	0.801603636651906	0.012548	0.012948	-0.025685
Trial1	1	1	noBlindfold	counterclockwise	practice	Guided	1	-0.5	-0.5	11.979	-0.55068	-1.45	-1.3	0.801603636651906	-0.00011242	0.017179	-0.0094382
Trial1	1	1	noBlindfold	counterclockwise	practice	Guided	1	-0.5	-0.5	11.99901	-0.55068	-1.45	-1.3	0.801603636651906	-0.027337	0.00025356	-0.03285
Trial1	1	1	noBlindfold	counterclockwise	practice	Guided	1	-0.5	-0.5	12.01901	-0.55068	-1.45	-1.3	0.801603636651906	-0.0040105	-0.0039783	-0.0048977
Trial1	1	1	noBlindfold	counterclockwise	practice	Guided	1	-0.5	-0.5	12.039	-0.55069	-1.45	-1.3	0.801604266036827	-0.043258	-0.0082115	-0.018917
Trial1	1	1	noBlindfold	counterclockwise	practice	Guided	1	-0.5	-0.5	12.05901	-0.55069	-1.45	-1.3	0.801604266036827	-0.0036889	-0.020902	-0.00067386
Trial1	1	1	noBlindfold	counterclockwise	practice	Guided	1	-0.5	-0.5	12.07901	-0.55069	-1.45	-1.3	0.801604266036827	-0.033544	0.0044901	-0.024085
Trial1	1	1	noBlindfold	counterclockwise	practice	Guided	1	-0.5	-0.5	12.09901	-0.55069	-1.45	-1.3	0.801604266036827	-0.014754	-0.012438	0.021382
Trial1	1	1	noBlindfold	counterclockwise	practice	Guided	1	-0.5	-0.5	12.119	-0.55069	-1.45	-1.3	0.801604266036827	-0.028049	0.0002585	0.013894
Trial1	1	1	noBlindfold	counterclockwise	practice	Guided	1	-0.5	-0.5	12.13901	-0.55069	-1.45	-1.3	0.801604266036827	-0.0027281	0.029882	0.011987
Trial1	1	1	noBlindfold	counterclockwise	practice	Guided	1	-0.5	-0.5	12.15901	-0.55069	-1.45	-1.3	0.801604266036827	0.029446	-0.020899	-0.011651
Trial1	1	1	noBlindfold	counterclockwise	practice	Guided	1	-0.5	-0.5	12.179	-0.55069	-1.45	-1.3	0.801604266036827	-0.0036758	-0.0039709	0.011674
Trial1	1	1	noBlindfold	counterclockwise	practice	Guided	1	-0.5	-0.5	12.19901	-0.5507	-1.45	-1.3	0.801604899314738	-0.0043103	0.0087261	-0.0091094
Trial1	1	1	noBlindfold	counterclockwise	practice	Guided	1	-0.5	-0.5	12.21901	-0.55069	-1.45	-1.3	0.801604266036827	0.023233	-0.025129	0.018524
Trial1	1	1	noBlindfold	counterclockwise	practice	Guided	1	-0.5	-0.5	12.23901	-0.5507	-1.45	-1.3	0.801604899314738	0.023004	-0.016664	-0.040873
Trial1	1	1	noBlindfold	counterclockwise	practice	Guided	1	-0.5	-0.5	12.259	-0.5507	-1.45	-1.3	0.801604899314738	-0.008845	-0.012433	-0.013009
Trial1	1	1	noBlindfold	counterclockwise	practice	Guided	1	-0.5	-0.5	12.27901	-0.5507	-1.45	-1.3	0.801604899314738	-0.0094784	-0.016663	-0.021447
Trial1	1	1	noBlindfold	counterclockwise	practice	Guided	1	-0.5	-0.5	12.29901	-0.5507	-1.45	-1.3	0.801604899314738	-0.0013558	0.0087261	-0.026301
Trial1	1	1	noBlindfold	counterclockwise	practice	Guided	1	-0.5	-0.5	12.31902	-0.5507	-1.45	-1.3	0.801604899314738	-0.012104	0.0087254	-2.8359E-05
Trial1	1	1	noBlindfold	counterclockwise	practice	Guided	1	-0.5	-0.5	12.339	-0.5507	-1.45	-1.3	0.801604899314738	-0.012739	-0.0082029	-0.0084663
Trial1	1	1	noBlindfold	counterclockwise	practice	Guided	1	-0.5	-0.5	12.35901	-0.5507	-1.45	-1.3	0.801604899314738	0.0038242	-0.012439	-0.013958
Trial1	1	1	noBlindfold	counterclockwise	practice	Guided	1	-0.5	-0.5	12.37901	-0.5507	-1.45	-1.3	0.801604899314738	0.0031883	0.00025417	-0.022398
Trial1	1	1	noBlindfold	counterclockwise	practice	Guided	1	-0.5	-0.5	12.399	-0.5507	-1.45	-1.3	0.801604899314738	0.0035096	0.01295	-0.018175
Trial1	1	1	noBlindfold	counterclockwise	practice	Guided	1	-0.5	-0.5	12.41901	-0.5507	-1.45	-1.3	0.801604899314738	0.012587	-0.012442	-0.01037
Trial1	1	1	noBlindfold	counterclockwise	practice	Guided	1	-0.5	-0.5	12.43901	-0.5507	-1.45	-1.3	0.801604899314738	0.018394	0.0087167	0.003561
Trial1	1	1	noBlindfold	counterclockwise	practice	Guided	1	-0.5	-0.5	12.45901	-0.5507	-1.45	-1.3	0.801604899314738	0.020391	0.017181	-0.0045583
Trial1	1	1	noBlindfold	counterclockwise	practice	Guided	1	-0.5	-0.5	12.479	-0.5507	-1.45	-1.3	0.801604899314738	-7.2193E-05	0.012949	-0.0094107
Trial1	1	1	noBlindfold	counterclockwise	practice	Guided	1	-0.5	-0.5	12.49901	-0.55071	-1.45	-1.3	0.801605532717237	0.0031966	0.0044851	-0.022386
Trial1	1	1	noBlindfold	counterclockwise	practice	Guided	1	-0.5	-0.5	12.51901	-0.55071	-1.45	-1.3	0.801605532717237	-0.017673	-0.003978	0.0386
Trial1	1	1	noBlindfold	counterclockwise	practice	Guided	1	-0.5	-0.5	12.539	-0.55071	-1.45	-1.3	0.801605532717237	-0.01241	-0.025136	-0.004233
Trial1	1	1	noBlindfold	counterclockwise	practice	Guided	1	-0.5	-0.5	12.55901	-0.55071	-1.45	-1.3	0.801605532717237	0.0096488	-0.033596	0.0068392
Trial1	1	1	noBlindfold	counterclockwise	practice	Guided	1	-0.5	-0.5	12.57901	-0.55071	-1.45	-1.3	0.801605532717237	-0.004599	-0.0082043	-0.013306
Trial1	1	1	noBlindfold	counterclockwise	practice	Guided	1	-0.5	-0.5	12.59901	-0.55071	-1.45	-1.3	0.801605532717237	-0.0033266	0.00026118	0.0035728
Trial1	1	1	noBlindfold	counterclockwise	practice	Guided	1	-0.5	-0.5	12.619	-0.55071	-1.45	-1.3	0.801605532717237	-0.019567	0.034117	0.013283
Trial1	1	1	noBlindfold	counterclockwise	practice	Guided	1	-0.5	-0.5	12.63901	-0.55071	-1.45	-1.3	0.801605532717237	-0.016299	-0.0039707	-0.013944
Trial1	1	1	noBlindfold	counterclockwise	practice	Guided	1	-0.5	-0.5	12.65901	-0.55072	-1.45	-1.3	0.801606162472961	-0.016293	0.0087255	0.00030472
Trial1	1	1	noBlindfold	counterclockwise	practice	Guided	1	-0.5	-0.5	12.679	-0.55072	-1.45	-1.3	0.801606162472961	-0.013025	0.02142	-0.012673
Trial1	1	1	noBlindfold	counterclockwise	practice	Guided	1	-0.5	-0.5	12.69901	-0.55072	-1.45	-1.3	0.801606162472961	-0.0097568	0.00026053	-0.025649
Trial1	1	1	noBlindfold	counterclockwise	practice	Guided	1	-0.5	-0.5	12.71901	-0.55072	-1.45	-1.3	0.801606162472961	0.010301	-0.0082016	0.015278
Trial1	1	1	noBlindfold	counterclockwise	practice	Guided	1	-0.5	-0.5	12.73901	-0.55072	-1.45	-1.3	0.801606162472961	0.016199	0.017188	-0.019116
Trial1	1	1	noBlindfold	counterclockwise	practice	Guided	1	-0.5	-0.5	12.759	-0.55072	-1.45	-1.3	0.801606162472961	-0.007846	0.0087261	-0.0003266
Trial1	1	1	noBlindfold	counterclockwise	practice	Guided	1	-0.5	-0.5	12.77901	-0.55072	-1.45	-1.3	0.801606162472961	0.004497	0.034117	-0.0054983
Trial1	1	1	noBlindfold	counterclockwise	practice	Guided	1	-0.5	-0.5	12.79901	-0.55072	-1.45	-1.3	0.801606162472961	0.021057	-0.037823	-0.010987
Trial1	1	1	noBlindfold	counterclockwise	practice	Guided	1	-0.5	-0.5	12.81902	-0.55072	-1.45	-1.3	0.801606162472961	-0.017557	-0.016663	-0.016564
Trial1	1	1	noBlindfold	counterclockwise	practice	Guided	1	-0.5	-0.5	12.839	-0.55072	-1.45	-1.3	0.801606162472961	0.0029098	0.012957	-0.02659
Trial1	1	1	noBlindfold	counterclockwise	practice	Guided	1	-0.5	-0.5	12.85901	-0.55072	-1.45	-1.3	0.801606162472961	0.0025041	0.00026206	0.024368
Trial1	1	1	noBlindfold	counterclockwise	practice	Guided	1	-0.5	-0.5	12.87901	-0.55072	-1.45	-1.3	0.801606162472961	0.021061	-0.054752	-0.010981
Trial1	1	1	noBlindfold	counterclockwise	practice	Guided	1	-0.5	-0.5	12.899	-0.55072	-1.45	-1.3	0.801606162472961	-0.0087948	-0.0039686	0.0090795
Trial1	1	1	noBlindfold	counterclockwise	practice	Guided	1	-0.5	-0.5	12.91901	-0.55073	-1.45	-1.3	0.801606796123894	-0.030527	0.025654	-0.019823
Trial1	1	1	noBlindfold	counterclockwise	practice	Guided	1	-0.5	-0.5	12.93901	-0.55073	-1.45	-1.3	0.801606796123894	-0.020179	0.04258	-0.0084351
Trial1	1	1	noBlindfold	counterclockwise	practice	Guided	1	-0.5	-0.5	12.95901	-0.55073	-1.45	-1.3	0.801606796123894	0.0012421	0.00026081	-0.010023
Trial1	1	1	noBlindfold	counterclockwise	practice	Guided	1	-0.5	-0.5	12.979	-0.55073	-1.45	-1.3	0.801606796123894	0.017806	0.029884	0.0020024
Trial1	1	1	noBlindfold	counterclockwise	practice	Guided	1	-0.5	-0.5	12.99901	-0.55073	-1.45	-1.3	0.801606796123894	0.0045111	0.017187	-0.0054838
Trial1	1	1	noBlindfold	counterclockwise	practice	Guided	1	-0.5	-0.5	13.01901	-0.55073	-1.45	-1.3	0.801606796123894	0.024978	0.0002576	-0.015512
Trial1	1	1	noBlindfold	counterclockwise	practice	Guided	1	-0.5	-0.5	13.039	-0.55073	-1.45	-1.3	0.801606796123894	-0.021756	0.0044924	-0.016234
Trial1	1	1	noBlindfold	counterclockwise	practice	Guided	1	-0.5	-0.5	13.05901	-0.55074	-1.45	-1.3	0.801607429899415	0.016227	-0.029359	-0.019089
Trial1	1	1	noBlindfold	counterclockwise	practice	Guided	1	-0.5	-0.5	13.07901	-0.55074	-1.45	-1.3	0.801607429899415	0.021083	0.012963	-0.010967
Trial1	1	1	noBlindfold	counterclockwise	practice	Guided	1	-0.5	-0.5	13.09901	-0.55074	-1.45	-1.3	0.801607429899415	-0.032503	0.00026901	0.010044
Trial1	1	1	noBlindfold	counterclockwise	practice	Guided	1	-0.5	-0.5	13.119	-0.55074	-1.45	-1.3	0.801607429899415	0.0087429	0.017194	-0.0057939
Trial1	1	1	noBlindfold	counterclockwise	practice	Guided	1	-0.5	-0.5	13.13901	-0.55074	-1.45	-1.3	0.801607429899415	-0.021114	-0.029356	-0.012006
Trial1	1	1	noBlindfold	counterclockwise	practice	Guided	1	-0.5	-0.5	13.15901	-0.55074	-1.45	-1.3	0.801607429899415	-0.012036	0.00026519	1.7542E-05
Trial1	1	1	noBlindfold	counterclockwise	practice	Guided	1	-0.5	-0.5	13.179	-0.55074	-1.45	-1.3	0.801607429899415	-0.017526	-0.0081986	-0.016544
Trial1	1	1	noBlindfold	counterclockwise	practice	Guided	1	-0.5	-0.5	13.19901	-0.55074	-1.45	-1.3	0.801607429899415	0.026262	0.0044993	0.0013778
Trial1	1	1	noBlindfold	counterclockwise	practice	Guided	1	-0.5	-0.5	13.21901	-0.55074	-1.45	-1.3	0.801607429899415	-0.029547	0.021423	-0.0096926
Trial1	1	1	noBlindfold	counterclockwise	practice	Guided	1	-0.5	-0.5	13.23901	-0.55074	-1.45	-1.3	0.801607429899415	0.0034902	0.0044963	0.0075062
Trial1	1	1	noBlindfold	counterclockwise	practice	Guided	1	-0.5	-0.5	13.259	-0.55074	-1.45	-1.3	0.801607429899415	-0.0019983	-0.03359	0.020482
Trial1	1	1	noBlindfold	counterclockwise	practice	Guided	1	-0.5	-0.5	13.27901	-0.55074	-1.45	-1.3	0.801607429899415	0.023005	-0.025128	0.014357
Trial1	1	1	noBlindfold	counterclockwise	practice	Guided	1	-0.5	-0.5	13.29901	-0.55074	-1.45	-1.3	0.801607429899415	0.0062142	0.01719	-0.039548
Trial1	1	1	noBlindfold	counterclockwise	practice	Guided	1	-0.5	-0.5	13.31902	-0.55075	-1.45	-1.3	0.801608063799523	-0.0035846	0.0087256	-0.00061241
Trial1	1	1	noBlindfold	counterclockwise	practice	Guided	1	-0.5	-0.5	13.339	-0.55074	-1.45	-1.3	0.801607429899415	-0.0090783	-0.020898	-0.0067378
Trial1	1	1	noBlindfold	counterclockwise	practice	Guided	1	-0.5	-0.5	13.35901	-0.55074	-1.45	-1.3	0.801607429899415	0.018785	0.021419	0.0062426
Trial1	1	1	noBlindfold	counterclockwise	practice	Guided	1	-0.5	-0.5	13.37901	-0.55075	-1.45	-1.3	0.801608063799523	-0.018874	0.0044912	0.021763
Trial1	1	1	noBlindfold	counterclockwise	practice	Guided	1	-0.5	-0.5	13.399	-0.55075	-1.45	-1.3	0.801608063799523	-0.01951	0.017187	0.0048836
Trial1	1	1	noBlindfold	counterclockwise	practice	Guided	1	-0.5	-0.5	13.41901	-0.55075	-1.45	-1.3	0.801608063799523	0.018153	0.021418	-0.0099994
Trial1	1	1	noBlindfold	counterclockwise	practice	Guided	1	-0.5	-0.5	13.43901	-0.55075	-1.45	-1.3	0.801608063799523	-0.021096	-0.003974	-0.0077719
Trial1	1	1	noBlindfold	counterclockwise	practice	Guided	1	-0.5	-0.5	13.45901	-0.55075	-1.45	-1.3	0.801608063799523	-0.023089	-0.0082069	0.022087
Trial1	1	1	noBlindfold	counterclockwise	practice	Guided	1	-0.5	-0.5	13.479	-0.55075	-1.45	-1.3	0.801608063799523	-0.003578	0.012951	-0.00059984
Trial1	1	1	noBlindfold	counterclockwise	practice	Guided	1	-0.5	-0.5	13.49901	-0.55075	-1.45	-1.3	0.801608063799523	-0.027308	0.008719	0.022407
Trial1	1	1	noBlindfold	counterclockwise	practice	Guided	1	-0.5	-0.5	13.51901	-0.55075	-1.45	-1.3	0.801608063799523	-0.020454	-0.01667	0.00067174
Trial1	1	1	noBlindfold	counterclockwise	practice	Guided	1	-0.5	-0.5	13.539	-0.55075	-1.45	-1.3	0.801608063799523	-0.032478	0.0087216	0.010066
Trial1	1	1	noBlindfold	counterclockwise	practice	Guided	1	-0.5	-0.5	13.55901	-0.55075	-1.45	-1.3	0.801608063799523	-0.0065189	-0.003973	0.0039416
Trial1	1	1	noBlindfold	counterclockwise	practice	Guided	1	-0.5	-0.5	13.57901	-0.55075	-1.45	-1.3	0.801608063799523	0.010997	-0.0082053	0.020503
Trial1	1	1	noBlindfold	counterclockwise	practice	Guided	1	-0.5	-0.5	13.59901	-0.55075	-1.45	-1.3	0.801608063799523	-0.012011	0.025648	0.013017
Trial1	1	1	noBlindfold	counterclockwise	practice	Guided	1	-0.5	-0.5	13.619	-0.55075	-1.45	-1.3	0.801608063799523	-0.0032501	0.025646	0.0036227
Trial1	1	1	noBlindfold	counterclockwise	practice	Guided	1	-0.5	-0.5	13.63901	-0.55075	-1.45	-1.3	0.801608063799523	0.0036005	0.00025266	-0.018111
Trial1	1	1	noBlindfold	counterclockwise	practice	Guided	1	-0.5	-0.5	13.65901	-0.55075	-1.45	-1.3	0.801608063799523	0.0039176	0.0087139	-0.013889
Trial1	1	1	noBlindfold	counterclockwise	practice	Guided	1	-0.5	-0.5	13.679	-0.55075	-1.45	-1.3	0.801608063799523	0.017531	-0.0082132	-0.0021839
Trial1	1	1	noBlindfold	counterclockwise	practice	Guided	1	-0.5	-0.5	13.69901	-0.55076	-1.45	-1.3	0.801608694049893	-0.016226	-0.012444	0.00035944
Trial1	1	1	noBlindfold	counterclockwise	practice	Guided	1	-0.5	-0.5	13.71901	-0.55076	-1.45	-1.3	0.801608694049893	0.03051	-0.029371	0.0010828
Trial1	1	1	noBlindfold	counterclockwise	practice	Guided	1	-0.5	-0.5	13.73901	-0.55076	-1.45	-1.3	0.801608694049893	0.012678	0.012948	-0.010305
Trial1	1	1	noBlindfold	counterclockwise	practice	Guided	1	-0.5	-0.5	13.759	-0.55076	-1.45	-1.3	0.801608694049893	0.0068707	0.01718	-0.016834
Trial1	1	1	noBlindfold	counterclockwise	practice	Guided	1	-0.5	-0.5	13.77901	-0.55076	-1.45	-1.3	0.801608694049893	-0.010009	0.017179	-0.029811
Trial1	1	1	noBlindfold	counterclockwise	practice	Guided	1	-0.5	-0.5	13.79901	-0.55076	-1.45	-1.3	0.801608694049893	0.007825	-0.016677	-0.018422
Trial1	1	1	noBlindfold	counterclockwise	practice	Guided	1	-0.5	-0.5	13.81902	-0.55076	-1.45	-1.3	0.801608694049893	-0.018536	-0.0039808	0.026001
Trial1	1	1	noBlindfold	counterclockwise	practice	Guided	1	-0.5	-0.5	13.839	-0.55076	-1.45	-1.3	0.801608694049893	0.00097524	0.012945	0.0033144
Trial1	1	1	noBlindfold	counterclockwise	practice	Guided	1	-0.5	-0.5	13.85901	-0.55076	-1.45	-1.3	0.801608694049893	0.00065928	0.021408	-0.029492
Trial1	1	1	noBlindfold	counterclockwise	practice	Guided	1	-0.5	-0.5	13.87901	-0.55076	-1.45	-1.3	0.801608694049893	-0.01359	0.021406	-0.021051
Trial1	1	1	noBlindfold	counterclockwise	practice	Guided	1	-0.5	-0.5	13.899	-0.55076	-1.45	-1.3	0.801608694049893	-0.021711	0.012942	-0.016193
Trial1	1	1	noBlindfold	counterclockwise	practice	Guided	1	-0.5	-0.5	13.91901	-0.55076	-1.45	-1.3	0.801608694049893	0.033147	0.0044786	-0.045006
Trial1	1	1	noBlindfold	counterclockwise	practice	Guided	1	-0.5	-0.5	13.93901	-0.55076	-1.45	-1.3	0.801608694049893	-0.012	0.0044784	-0.012922
Trial1	1	1	noBlindfold	counterclockwise	practice	Guided	1	-0.5	-0.5	13.95901	-0.55076	-1.45	-1.3	0.801608694049893	-0.00092998	-0.01245	-0.034651
Trial1	1	1	noBlindfold	counterclockwise	practice	Guided	1	-0.5	-0.5	13.979	-0.55076	-1.45	-1.3	0.801608694049893	0.02176	0.0044774	0.0059601
Trial1	1	1	noBlindfold	counterclockwise	practice	Guided	1	-0.5	-0.5	13.99901	-0.55076	-1.45	-1.3	0.801608694049893	0.0091011	-0.0039854	-0.0015253
Trial1	1	1	noBlindfold	counterclockwise	practice	Guided	1	-0.5	-0.5	14.01901	-0.55076	-1.45	-1.3	0.801608694049893	0.00098165	0.0044772	-0.01323
Trial1	1	1	noBlindfold	counterclockwise	practice	Guided	1	-0.5	-0.5	14.039	-0.55076	-1.45	-1.3	0.801608694049893	0.013642	-0.020914	0.003014
Trial1	1	1	noBlindfold	counterclockwise	practice	Guided	1	-0.5	-0.5	14.05901	-0.55076	-1.45	-1.3	0.801608694049893	0.015638	-0.020914	-0.026522
Trial1	1	1	noBlindfold	counterclockwise	practice	Guided	1	-0.5	-0.5	14.07901	-0.55076	-1.45	-1.3	0.801608694049893	-0.016213	0.01717	0.0046073
Trial1	1	1	noBlindfold	counterclockwise	practice	Guided	1	-0.5	-0.5	14.09901	-0.55076	-1.45	-1.3	0.801608694049893	-0.028553	0.0087067	0.0055612
Trial1	1	1	noBlindfold	counterclockwise	practice	Guided	1	-0.5	-0.5	14.119	-0.55076	-1.45	-1.3	0.801608694049893	-0.016528	0.0087061	-0.0025617
Trial1	1	1	noBlindfold	counterclockwise	practice	Guided	1	-0.5	-0.5	14.13901	-0.55076	-1.45	-1.3	0.801608694049893	-0.006092	-0.012453	-0.023978
Trial1	1	1	noBlindfold	counterclockwise	practice	Guided	1	-0.5	-0.5	14.15901	-0.55077	-1.45	-1.3	0.8016093319735	-0.020425	0.0087091	0.00070773
Trial1	1	1	noBlindfold	counterclockwise	practice	Guided	1	-0.5	-0.5	14.179	-0.55077	-1.45	-1.3	0.8016093319735	0.0072074	-0.00822	-0.026835
Trial1	1	1	noBlindfold	counterclockwise	practice	Guided	1	-0.5	-0.5	14.19901	-0.55077	-1.45	-1.3	0.8016093319735	0.0075242	0.017171	-0.022613
Trial1	1	1	noBlindfold	counterclockwise	practice	Guided	1	-0.5	-0.5	14.21901	-0.55077	-1.45	-1.3	0.8016093319735	-0.009355	-0.008221	-0.021341
Trial1	1	1	noBlindfold	counterclockwise	practice	Guided	1	-0.5	-0.5	14.23901	-0.55077	-1.45	-1.3	0.8016093319735	-0.024327	0.0044759	-0.0074095
Trial1	1	1	noBlindfold	counterclockwise	practice	Guided	1	-0.5	-0.5	14.259	-0.55077	-1.45	-1.3	0.8016093319735	-0.027591	0.025632	0.018229
Trial1	1	1	noBlindfold	counterclockwise	practice	Guided	1	-0.5	-0.5	14.27901	-0.55077	-1.45	-1.3	0.8016093319735	-0.0029056	-0.0082229	0.0078843
Trial1	1	1	noBlindfold	counterclockwise	practice	Guided	1	-0.5	-0.5	14.29901	-0.55077	-1.45	-1.3	0.8016093319735	0.011749	0.012937	-0.022926
Trial1	1	1	noBlindfold	counterclockwise	practice	Guided	1	-0.5	-0.5	14.31902	-0.55077	-1.45	-1.3	0.8016093319735	-0.0054459	-0.0082242	-0.022924
Trial1	1	1	noBlindfold	counterclockwise	practice	Guided	1	-0.5	-0.5	14.339	-0.55077	-1.45	-1.3	0.8016093319735	0.0078514	-0.025152	0.0052587
Trial1	1	1	noBlindfold	counterclockwise	practice	Guided	1	-0.5	-0.5	14.35901	-0.55077	-1.45	-1.3	0.8016093319735	0.0013206	0.017165	-0.014162
Trial1	1	1	noBlindfold	counterclockwise	practice	Guided	1	-0.5	-0.5	14.37901	-0.55077	-1.45	-1.3	0.8016093319735	0.0019596	0.012934	0.016013
Trial1	1	1	noBlindfold	counterclockwise	practice	Guided	1	-0.5	-0.5	14.399	-0.55077	-1.45	-1.3	0.8016093319735	0.024099	0.021395	-0.02809
Trial1	1	1	noBlindfold	counterclockwise	practice	Guided	1	-0.5	-0.5	14.41901	-0.55077	-1.45	-1.3	0.8016093319735	-0.025902	0.017162	-0.02196
Trial1	1	1	noBlindfold	counterclockwise	practice	Guided	1	-0.5	-0.5	14.43901	-0.55078	-1.45	-1.3	0.801609962471559	0.012078	0.00023514	-0.02618
Trial1	1	1	noBlindfold	counterclockwise	practice	Guided	1	-0.5	-0.5	14.45901	-0.55078	-1.45	-1.3	0.801609962471559	0.0013269	-0.012463	-0.0014925
Trial1	1	1	noBlindfold	counterclockwise	practice	Guided	1	-0.5	-0.5	14.479	-0.55078	-1.45	-1.3	0.801609962471559	0.0078611	-0.016694	0.011168
Trial1	1	1	noBlindfold	counterclockwise	practice	Guided	1	-0.5	-0.5	14.49901	-0.55078	-1.45	-1.3	0.801609962471559	0.0078613	-0.012461	-0.01837
Trial1	1	1	noBlindfold	counterclockwise	practice	Guided	1	-0.5	-0.5	14.51901	-0.55078	-1.45	-1.3	0.801609962471559	0.00069386	0.00023584	0.011489
Trial1	1	1	noBlindfold	counterclockwise	practice	Guided	1	-0.5	-0.5	14.539	-0.55078	-1.45	-1.3	0.801609962471559	0.020521	0.0044671	-0.019322
Trial1	1	1	noBlindfold	counterclockwise	practice	Guided	1	-0.5	-0.5	14.55901	-0.55078	-1.45	-1.3	0.801609962471559	0.007864	0.00023529	-0.021316
Trial1	1	1	noBlindfold	counterclockwise	practice	Guided	1	-0.5	-0.5	14.57901	-0.55078	-1.45	-1.3	0.801609962471559	-0.011327	-0.0039975	0.0085426
Trial1	1	1	noBlindfold	counterclockwise	practice	Guided	1	-0.5	-0.5	14.59901	-0.55078	-1.45	-1.3	0.801609962471559	-0.0038405	-0.020925	-0.0047526
Trial1	1	1	noBlindfold	counterclockwise	practice	Guided	1	-0.5	-0.5	14.619	-0.55078	-1.45	-1.3	0.801609962471559	-0.0057465	-0.016692	-0.030069
Trial1	1	1	noBlindfold	counterclockwise	practice	Guided	1	-0.5	-0.5	14.63901	-0.55078	-1.45	-1.3	0.801609962471559	0.0042831	0.012929	-0.012871
Trial1	1	1	noBlindfold	counterclockwise	practice	Guided	1	-0.5	-0.5	14.65901	-0.55078	-1.45	-1.3	0.801609962471559	0.014948	-0.020924	0.0193
Trial1	1	1	noBlindfold	counterclockwise	practice	Guided	1	-0.5	-0.5	14.679	-0.55078	-1.45	-1.3	0.801609962471559	0.030238	0.042551	-0.0030693
Trial1	1	1	noBlindfold	counterclockwise	practice	Guided	1	-0.5	-0.5	14.69901	-0.55078	-1.45	-1.3	0.801609962471559	0.016307	0.0086946	-0.018994
Trial1	1	1	noBlindfold	counterclockwise	practice	Guided	1	-0.5	-0.5	14.71901	-0.55078	-1.45	-1.3	0.801609962471559	-0.0086921	0.012925	0.0091839
Trial1	1	1	noBlindfold	counterclockwise	practice	Guided	1	-0.5	-0.5	14.73901	-0.55078	-1.45	-1.3	0.801609962471559	-0.011958	-0.0040019	0.00010953
Trial1	1	1	noBlindfold	counterclockwise	practice	Guided	1	-0.5	-0.5	14.759	-0.55078	-1.45	-1.3	0.801609962471559	-0.0022447	-0.0040033	0.016355
Trial1	1	1	noBlindfold	counterclockwise	practice	Guided	1	-0.5	-0.5	14.77901	-0.55078	-1.45	-1.3	0.801609962471559	-0.0077349	-0.0082367	-0.00020521
Trial1	1	1	noBlindfold	counterclockwise	practice	Guided	1	-0.5	-0.5	14.79901	-0.55078	-1.45	-1.3	0.801609962471559	-0.041493	-0.0040066	0.0023408
Trial1	1	1	noBlindfold	counterclockwise	practice	Guided	1	-0.5	-0.5	14.81902	-0.55078	-1.45	-1.3	0.801609962471559	-0.015219	-0.025166	-0.0080034
Trial1	1	1	noBlindfold	counterclockwise	practice	Guided	1	-0.5	-0.5	14.839	-0.55079	-1.45	-1.3	0.801610593092726	-0.043398	0.0086901	-0.011905
Trial1	1	1	noBlindfold	counterclockwise	practice	Guided	1	-0.5	-0.5	14.85901	-0.55079	-1.45	-1.3	0.801610593092726	-0.021978	-0.0082369	-0.020343
Trial1	1	1	noBlindfold	counterclockwise	practice	Guided	1	-0.5	-0.5	14.87901	-0.55079	-1.45	-1.3	0.801610593092726	-0.010268	0.012922	-0.033953
Trial1	1	1	noBlindfold	counterclockwise	practice	Guided	1	-0.5	-0.5	14.899	-0.55079	-1.45	-1.3	0.801610593092726	-0.011308	-0.033627	0.0085642
Trial1	1	1	noBlindfold	counterclockwise	practice	Guided	1	-0.5	-0.5	14.91901	-0.55079	-1.45	-1.3	0.801610593092726	-0.010987	0.034082	0.017958
Trial1	1	1	noBlindfold	counterclockwise	practice	Guided	1	-0.5	-0.5	14.93901	-0.55079	-1.45	-1.3	0.801610593092726	-0.0080358	0.0044588	-0.0044123
Trial1	1	1	noBlindfold	counterclockwise	practice	Guided	1	-0.5	-0.5	14.95901	-0.55079	-1.45	-1.3	0.801610593092726	0.010114	0.021386	0.011201
Trial1	1	1	noBlindfold	counterclockwise	practice	Guided	1	-0.5	-0.5	14.979	-0.55079	-1.45	-1.3	0.801610593092726	0.0043056	0.00022792	-0.0011409
Trial1	1	1	noBlindfold	counterclockwise	practice	Guided	1	-0.5	-0.5	14.99901	-0.55079	-1.45	-1.3	0.801610593092726	0.0013585	-0.01247	0.007619
Trial1	1	1	noBlindfold	counterclockwise	practice	Guided	1	-0.5	-0.5	15.01901	-0.55079	-1.45	-1.3	0.801610593092726	0.023497	-0.025166	-0.02646
Trial1	1	1	noBlindfold	counterclockwise	practice	Guided	1	-0.5	-0.5	15.039	-0.55079	-1.45	-1.3	0.801610593092726	0.025722	-0.0082368	-0.0069471
Trial1	1	1	noBlindfold	counterclockwise	practice	Guided	1	-0.5	-0.5	15.05901	-0.5508	-1.45	-1.3	0.80161123139157	-0.0028591	-0.016702	0.0079385
Trial1	1	1	noBlindfold	counterclockwise	practice	Guided	1	-0.5	-0.5	15.07901	-0.5508	-1.45	-1.3	0.80161123139157	0.023096	-0.025168	0.014471
Trial1	1	1	noBlindfold	counterclockwise	practice	Guided	1	-0.5	-0.5	15.09901	-0.5508	-1.45	-1.3	0.80161123139157	0.0078949	0.034075	-0.018334
Trial1	1	1	noBlindfold	counterclockwise	practice	Guided	1	-0.5	-0.5	15.119	-0.5508	-1.45	-1.3	0.80161123139157	0.0052659	-0.033634	0.0098477
Trial1	1	1	noBlindfold	counterclockwise	practice	Guided	1	-0.5	-0.5	15.13901	-0.5508	-1.45	-1.3	0.80161123139157	0.0016827	-0.0294	0.0076227
Trial1	1	1	noBlindfold	counterclockwise	practice	Guided	1	-0.5	-0.5	15.15901	-0.5508	-1.45	-1.3	0.80161123139157	0.021195	0.0086866	0.012161
Trial1	1	1	noBlindfold	counterclockwise	practice	Guided	1	-0.5	-0.5	15.179	-0.5508	-1.45	-1.3	0.80161123139157	-0.037565	0.00022241	-0.0021772
Trial1	1	1	noBlindfold	counterclockwise	practice	Guided	1	-0.5	-0.5	15.19901	-0.5508	-1.45	-1.3	0.80161123139157	-0.033662	-0.042095	-0.0067129
Trial1	1	1	noBlindfold	counterclockwise	practice	Guided	1	-0.5	-0.5	15.21901	-0.5508	-1.45	-1.3	0.80161123139157	0.0065432	0.025613	0.020284
Trial1	1	1	noBlindfold	counterclockwise	practice	Guided	1	-0.5	-0.5	15.23901	-0.5508	-1.45	-1.3	0.80161123139157	-0.016782	0.025611	-0.0079813
Trial1	1	1	noBlindfold	counterclockwise	practice	Guided	1	-0.5	-0.5	15.259	-0.5508	-1.45	-1.3	0.80161123139157	0.0088564	-0.012476	-0.0056648
Trial1	1	1	noBlindfold	counterclockwise	practice	Guided	1	-0.5	-0.5	15.27901	-0.5508	-1.45	-1.3	0.80161123139157	-0.0067506	0.008683	0.012488
Trial1	1	1	noBlindfold	counterclockwise	practice	Guided	1	-0.5	-0.5	15.29901	-0.5508	-1.45	-1.3	0.80161123139157	0.0046386	-0.0040142	-0.005345
Trial1	1	1	noBlindfold	counterclockwise	practice	Guided	1	-0.5	-0.5	15.31902	-0.5508	-1.45	-1.3	0.80161123139157	0.0091783	-0.0040151	0.028097
Trial1	1	1	noBlindfold	counterclockwise	practice	Guided	1	-0.5	-0.5	15.339	-0.5508	-1.45	-1.3	0.80161123139157	0.053054	0.017143	-0.014103
Trial1	1	1	noBlindfold	counterclockwise	practice	Guided	1	-0.5	-0.5	15.35901	-0.5508	-1.45	-1.3	0.80161123139157	-0.014867	-0.0040185	0.017347
Trial1	1	1	noBlindfold	counterclockwise	practice	Guided	1	-0.5	-0.5	15.37901	-0.5508	-1.45	-1.3	0.80161123139157	-0.023623	0.012907	0.013764
Trial1	1	1	noBlindfold	counterclockwise	practice	Guided	1	-0.5	-0.5	15.399	-0.55081	-1.45	-1.3	0.801611862260425	-0.022263	0.012907	-0.024532
Trial1	1	1	noBlindfold	counterclockwise	practice	Guided	1	-0.5	-0.5	15.41901	-0.55081	-1.45	-1.3	0.801611862260425	0.0013791	0.0086757	0.0076369
Trial1	1	1	noBlindfold	counterclockwise	practice	Guided	1	-0.5	-0.5	15.43901	-0.55081	-1.45	-1.3	0.801611862260425	0.01277	-0.0040189	-0.010197
Trial1	1	1	noBlindfold	counterclockwise	practice	Guided	1	-0.5	-0.5	15.45901	-0.55081	-1.45	-1.3	0.801611862260425	0.0059196	-0.0040173	0.011543
Trial1	1	1	noBlindfold	counterclockwise	practice	Guided	1	-0.5	-0.5	15.479	-0.55081	-1.45	-1.3	0.801611862260425	0.0088727	0.025606	0.002784
Trial1	1	1	noBlindfold	counterclockwise	practice	Guided	1	-0.5	-0.5	15.49901	-0.55081	-1.45	-1.3	0.801611862260425	-0.036274	0.038301	0.014723
Trial1	1	1	noBlindfold	counterclockwise	practice	Guided	1	-0.5	-0.5	15.51901	-0.55081	-1.45	-1.3	0.801611862260425	-0.0044215	-0.016712	-0.013138
Trial1	1	1	noBlindfold	counterclockwise	practice	Guided	1	-0.5	-0.5	15.539	-0.55081	-1.45	-1.3	0.801611862260425	0.0062411	0.0044487	0.015766
Trial1	1	1	noBlindfold	counterclockwise	practice	Guided	1	-0.5	-0.5	15.55901	-0.55081	-1.45	-1.3	0.801611862260425	-0.002831	-0.025174	0.0057392
Trial1	1	1	noBlindfold	counterclockwise	practice	Guided	1	-0.5	-0.5	15.57901	-0.55081	-1.45	-1.3	0.801611862260425	-0.017397	-0.020943	0.0040636
Trial1	1	1	noBlindfold	counterclockwise	practice	Guided	1	-0.5	-0.5	15.59901	-0.55081	-1.45	-1.3	0.801611862260425	-0.033005	0.021375	0.001753
Trial1	1	1	noBlindfold	counterclockwise	practice	Guided	1	-0.5	-0.5	15.619	-0.55081	-1.45	-1.3	0.801611862260425	0.0020259	0.029837	-0.014085
Trial1	1	1	noBlindfold	counterclockwise	practice	Guided	1	-0.5	-0.5	15.63901	-0.55081	-1.45	-1.3	0.801611862260425	0.010784	-0.0082485	-0.014401
Trial1	1	1	noBlindfold	counterclockwise	practice	Guided	1	-0.5	-0.5	15.65901	-0.55081	-1.45	-1.3	0.801611862260425	-0.024563	0.00021552	0.0011208
Trial1	1	1	noBlindfold	counterclockwise	practice	Guided	1	-0.5	-0.5	15.679	-0.55081	-1.45	-1.3	0.801611862260425	0.0023468	0.0086792	0.020312
Trial1	1	1	noBlindfold	counterclockwise	practice	Guided	1	-0.5	-0.5	15.69901	-0.55081	-1.45	-1.3	0.801611862260425	-0.0031459	-0.0040168	0.003751
Trial1	1	1	noBlindfold	counterclockwise	practice	Guided	1	-0.5	-0.5	15.71901	-0.55081	-1.45	-1.3	0.801611862260425	0.00075716	-0.012479	-0.00078547
Trial1	1	1	noBlindfold	counterclockwise	practice	Guided	1	-0.5	-0.5	15.73901	-0.55081	-1.45	-1.3	0.801611862260425	-0.016121	-0.025174	0.00048485
Trial1	1	1	noBlindfold	counterclockwise	practice	Guided	1	-0.5	-0.5	15.759	-0.55081	-1.45	-1.3	0.801611862260425	0.00339	0.017144	-0.0222
Trial1	1	1	noBlindfold	counterclockwise	practice	Guided	1	-0.5	-0.5	15.77901	-0.55082	-1.45	-1.3	0.801612497031152	0.0001246	0.0086794	-0.0092208
Trial1	1	1	noBlindfold	counterclockwise	practice	Guided	1	-0.5	-0.5	15.79901	-0.55082	-1.45	-1.3	0.801612497031152	-0.0050463	0.01291	-0.021562
Trial1	1	1	noBlindfold	counterclockwise	practice	Guided	1	-0.5	-0.5	15.81902	-0.55082	-1.45	-1.3	0.801612497031152	-0.011259	0.025604	0.0086142
Trial1	1	1	noBlindfold	counterclockwise	practice	Guided	1	-0.5	-0.5	15.839	-0.55082	-1.45	-1.3	0.801612497031152	-0.020015	0.012909	0.0050298
Trial1	1	1	noBlindfold	counterclockwise	practice	Guided	1	-0.5	-0.5	15.85901	-0.55082	-1.45	-1.3	0.801612497031152	-0.037844	0.0086757	-0.0063552
Trial1	1	1	noBlindfold	counterclockwise	practice	Guided	1	-0.5	-0.5	15.87901	-0.55082	-1.45	-1.3	0.801612497031152	-0.012841	0.0044445	-0.012483
Trial1	1	1	noBlindfold	counterclockwise	practice	Guided	1	-0.5	-0.5	15.899	-0.55082	-1.45	-1.3	0.801612497031152	-0.0067133	0.029834	0.01252
Trial1	1	1	noBlindfold	counterclockwise	practice	Guided	1	-0.5	-0.5	15.91901	-0.55082	-1.45	-1.3	0.801612497031152	-0.0024925	-0.016718	0.017057
Trial1	1	1	noBlindfold	counterclockwise	practice	Guided	1	-0.5	-0.5	15.93901	-0.55082	-1.45	-1.3	0.801612497031152	-0.020328	0.034064	0.00081346
Trial1	1	1	noBlindfold	counterclockwise	practice	Guided	1	-0.5	-0.5	15.95901	-0.55082	-1.45	-1.3	0.801612497031152	0.016381	0.00020729	-0.003724
Trial1	1	1	noBlindfold	counterclockwise	practice	Guided	1	-0.5	-0.5	15.979	-0.55082	-1.45	-1.3	0.801612497031152	-0.018328	-0.0082563	-0.029043
Trial1	1	1	noBlindfold	counterclockwise	practice	Guided	1	-0.5	-0.5	15.99901	-0.55082	-1.45	-1.3	0.801612497031152	-0.014425	0.00020717	-0.03358
Trial1	1	1	noBlindfold	counterclockwise	practice	Guided	1	-0.5	-0.5	16.01901	-0.55083	-1.45	-1.3	0.801613131926464	0.030954	-0.01249	-0.015658
Trial1	1	1	noBlindfold	counterclockwise	practice	Guided	1	-0.5	-0.5	16.039	-0.55083	-1.45	-1.3	0.801613131926464	-0.0079783	0.025597	-0.0043583
Trial1	1	1	noBlindfold	counterclockwise	practice	Guided	1	-0.5	-0.5	16.05901	-0.55083	-1.45	-1.3	0.801613131926464	-0.012197	-0.01249	-0.0059456
Trial1	1	1	noBlindfold	counterclockwise	practice	Guided	1	-0.5	-0.5	16.07901	-0.55083	-1.45	-1.3	0.801613131926464	0.013441	0.017134	0.017379
Trial1	1	1	noBlindfold	counterclockwise	practice	Guided	1	-0.5	-0.5	16.09901	-0.55083	-1.45	-1.3	0.801613131926464	0.0037303	0.025596	-0.01797
Trial1	1	1	noBlindfold	counterclockwise	practice	Guided	1	-0.5	-0.5	16.119	-0.55083	-1.45	-1.3	0.801613131926464	-0.003755	-0.0040261	0.016425
Trial1	1	1	noBlindfold	counterclockwise	practice	Guided	1	-0.5	-0.5	16.13901	-0.55083	-1.45	-1.3	0.801613131926464	-0.02095	-0.0040262	-0.0076219
Trial1	1	1	noBlindfold	counterclockwise	practice	Guided	1	-0.5	-0.5	16.15901	-0.55083	-1.45	-1.3	0.801613131926464	0.0046886	0.0002041	-0.0053077
Trial1	1	1	noBlindfold	counterclockwise	practice	Guided	1	-0.5	-0.5	16.179	-0.55083	-1.45	-1.3	0.801613131926464	-0.025168	-0.004028	-0.0073022
Trial1	1	1	noBlindfold	counterclockwise	practice	Guided	1	-0.5	-0.5	16.19901	-0.55083	-1.45	-1.3	0.801613131926464	-0.016409	0.0044342	-0.0037175
Trial1	1	1	noBlindfold	counterclockwise	practice	Guided	1	-0.5	-0.5	16.21901	-0.55083	-1.45	-1.3	0.801613131926464	0.0059639	0.0002034	-0.029672
Trial1	1	1	noBlindfold	counterclockwise	practice	Guided	1	-0.5	-0.5	16.23901	-0.55083	-1.45	-1.3	0.801613131926464	-0.0046996	0.0044359	-0.017331
Trial1	1	1	noBlindfold	counterclockwise	practice	Guided	1	-0.5	-0.5	16.259	-0.55083	-1.45	-1.3	0.801613131926464	0.015677	-0.0040278	0.010937
Trial1	1	1	noBlindfold	counterclockwise	practice	Guided	1	-0.5	-0.5	16.27901	-0.55083	-1.45	-1.3	0.801613131926464	-0.029381	-0.020956	-0.0069833
Trial1	1	1	noBlindfold	counterclockwise	practice	Guided	1	-0.5	-0.5	16.29901	-0.55083	-1.45	-1.3	0.801613131926464	-0.0021552	0.012898	0.01643
Trial1	1	1	noBlindfold	counterclockwise	practice	Guided	1	-0.5	-0.5	16.31902	-0.55083	-1.45	-1.3	0.801613131926464	0.003107	-0.012492	-0.026403
Trial1	1	1	noBlindfold	counterclockwise	practice	Guided	1	-0.5	-0.5	16.339	-0.55084	-1.45	-1.3	0.801613766946361	-0.011861	0.0044356	0.00018883
Trial1	1	1	noBlindfold	counterclockwise	practice	Guided	1	-0.5	-0.5	16.35901	-0.55084	-1.45	-1.3	0.801613766946361	-0.0040518	0.0086667	-0.0088848
Trial1	1	1	noBlindfold	counterclockwise	practice	Guided	1	-0.5	-0.5	16.37901	-0.55084	-1.45	-1.3	0.801613766946361	0.017048	0.017129	-0.010475
Trial1	1	1	noBlindfold	counterclockwise	practice	Guided	1	-0.5	-0.5	16.399	-0.55084	-1.45	-1.3	0.801613766946361	0.010197	-0.0040319	0.011263
Trial1	1	1	noBlindfold	counterclockwise	practice	Guided	1	-0.5	-0.5	16.41901	-0.55084	-1.45	-1.3	0.801613766946361	0.027078	-0.025192	0.009992
Trial1	1	1	noBlindfold	counterclockwise	practice	Guided	1	-0.5	-0.5	16.43901	-0.55084	-1.45	-1.3	0.801613766946361	-0.01934	-0.0082634	-0.0076081
Trial1	1	1	noBlindfold	counterclockwise	practice	Guided	1	-0.5	-0.5	16.45901	-0.55084	-1.45	-1.3	0.801613766946361	-0.014076	0.012895	-0.013734
Trial1	1	1	noBlindfold	counterclockwise	practice	Guided	1	-0.5	-0.5	16.479	-0.55084	-1.45	-1.3	0.801613766946361	-0.0024578	0.029823	0.012223
Trial1	1	1	noBlindfold	counterclockwise	practice	Guided	1	-0.5	-0.5	16.49901	-0.55084	-1.45	-1.3	0.801613766946361	-0.0095377	0.0086621	-0.02957
Trial1	1	1	noBlindfold	counterclockwise	practice	Guided	1	-0.5	-0.5	16.51901	-0.55084	-1.45	-1.3	0.801613766946361	0.016329	0.017126	0.036269
Trial1	1	1	noBlindfold	counterclockwise	practice	Guided	1	-0.5	-0.5	16.539	-0.55084	-1.45	-1.3	0.801613766946361	-0.020608	0.012894	-0.012779
Trial1	1	1	noBlindfold	counterclockwise	practice	Guided	1	-0.5	-0.5	16.55901	-0.55084	-1.45	-1.3	0.801613766946361	-0.011533	-0.016732	0.018753
Trial1	1	1	noBlindfold	counterclockwise	practice	Guided	1	-0.5	-0.5	16.57901	-0.55084	-1.45	-1.3	0.801613766946361	-0.00086603	0.0086558	0.015487
Trial1	1	1	noBlindfold	counterclockwise	practice	Guided	1	-0.5	-0.5	16.59901	-0.55084	-1.45	-1.3	0.801613766946361	-0.044652	0.00019376	0.015401
Trial1	1	1	noBlindfold	counterclockwise	practice	Guided	1	-0.5	-0.5	16.619	-0.55085	-1.45	-1.3	0.801614398309851	-0.019647	-0.0040385	0.013492
Trial1	1	1	noBlindfold	counterclockwise	practice	Guided	1	-0.5	-0.5	16.63901	-0.55085	-1.45	-1.3	0.801614398309851	-0.010889	0.0086572	0.012854
Trial1	1	1	noBlindfold	counterclockwise	practice	Guided	1	-0.5	-0.5	16.65901	-0.55085	-1.45	-1.3	0.801614398309851	-0.0024479	-0.012501	-0.03683
Trial1	1	1	noBlindfold	counterclockwise	practice	Guided	1	-0.5	-0.5	16.679	-0.55085	-1.45	-1.3	0.801614398309851	-0.0018102	0.008657	-0.0079254
Trial1	1	1	noBlindfold	counterclockwise	practice	Guided	1	-0.5	-0.5	16.69901	-0.55085	-1.45	-1.3	0.801614398309851	0.0056776	-0.0040407	0.0073647
Trial1	1	1	noBlindfold	counterclockwise	practice	Guided	1	-0.5	-0.5	16.71901	-0.55085	-1.45	-1.3	0.801614398309851	0.0083076	0.021349	-0.014052
Trial1	1	1	noBlindfold	counterclockwise	practice	Guided	1	-0.5	-0.5	16.73901	-0.55085	-1.45	-1.3	0.801614398309851	-0.053717	-0.0082744	0.0075955
Trial1	1	1	noBlindfold	counterclockwise	practice	Guided	1	-0.5	-0.5	16.759	-0.55085	-1.45	-1.3	0.801614398309851	-0.0011693	-0.012507	0.029103
Trial1	1	1	noBlindfold	counterclockwise	practice	Guided	1	-0.5	-0.5	16.77901	-0.55085	-1.45	-1.3	0.801614398309851	-0.037152	0.004419	0.0067322
Trial1	1	1	noBlindfold	counterclockwise	practice	Guided	1	-0.5	-0.5	16.79901	-0.55085	-1.45	-1.3	0.801614398309851	-0.02059	-0.020971	-0.0033828
Trial1	1	1	noBlindfold	counterclockwise	practice	Guided	1	-0.5	-0.5	16.81902	-0.55085	-1.45	-1.3	0.801614398309851	0.0053656	0.00018704	0.0031489
Trial1	1	1	noBlindfold	counterclockwise	practice	Guided	1	-0.5	-0.5	16.839	-0.55085	-1.45	-1.3	0.801614398309851	-0.0060203	-0.012508	0.020984
Trial1	1	1	noBlindfold	counterclockwise	practice	Guided	1	-0.5	-0.5	16.85901	-0.55086	-1.45	-1.3	0.801615037359906	-0.018678	-0.0040459	0.02194
Trial1	1	1	noBlindfold	counterclockwise	practice	Guided	1	-0.5	-0.5	16.87901	-0.55086	-1.45	-1.3	0.801615037359906	-0.041046	0.021344	0.0066507
Trial1	1	1	noBlindfold	counterclockwise	practice	Guided	1	-0.5	-0.5	16.899	-0.55086	-1.45	-1.3	0.801615037359906	0.046303	-0.01251	-0.016902
Trial1	1	1	noBlindfold	counterclockwise	practice	Guided	1	-0.5	-0.5	16.91901	-0.55086	-1.45	-1.3	0.801615037359906	-0.016995	-0.025206	-0.012134
Trial1	1	1	noBlindfold	counterclockwise	practice	Guided	1	-0.5	-0.5	16.93901	-0.55086	-1.45	-1.3	0.801615037359906	-0.0004322	-0.012509	-0.017627
Trial1	1	1	noBlindfold	counterclockwise	practice	Guided	1	-0.5	-0.5	16.95901	-0.55086	-1.45	-1.3	0.801615037359906	0.0089585	0.00018735	-0.015948
Trial1	1	1	noBlindfold	counterclockwise	practice	Guided	1	-0.5	-0.5	16.979	-0.55086	-1.45	-1.3	0.801615037359906	-0.040087	0.012883	0.019315
Trial1	1	1	noBlindfold	counterclockwise	practice	Guided	1	-0.5	-0.5	16.99901	-0.55086	-1.45	-1.3	0.801615037359906	-0.054971	-0.008278	-0.0092689
Trial1	1	1	noBlindfold	counterclockwise	practice	Guided	1	-0.5	-0.5	17.01901	-0.55086	-1.45	-1.3	0.801615037359906	0.013503	0.017112	-0.0016955
Trial1	1	1	noBlindfold	counterclockwise	practice	Guided	1	-0.5	-0.5	17.039	-0.55086	-1.45	-1.3	0.801615037359906	-0.021208	0.00018358	-0.011812
Trial1	1	1	noBlindfold	counterclockwise	practice	Guided	1	-0.5	-0.5	17.05901	-0.55086	-1.45	-1.3	0.801615037359906	-0.023835	-0.0082802	0.0096081
Trial1	1	1	noBlindfold	counterclockwise	practice	Guided	1	-0.5	-0.5	17.07901	-0.55087	-1.45	-1.3	0.801615668971081	-0.0049601	-0.0082828	-0.021518
Trial1	1	1	noBlindfold	counterclockwise	practice	Guided	1	-0.5	-0.5	17.09901	-0.55087	-1.45	-1.3	0.801615668971081	-0.024469	-0.016747	0.0011716
Trial1	1	1	noBlindfold	counterclockwise	practice	Guided	1	-0.5	-0.5	17.119	-0.55087	-1.45	-1.3	0.801615668971081	0.010564	0.012877	0.0053894
Trial1	1	1	noBlindfold	counterclockwise	practice	Guided	1	-0.5	-0.5	17.13901	-0.55087	-1.45	-1.3	0.801615668971081	-0.0020945	-0.0082818	0.03883
Trial1	1	1	noBlindfold	counterclockwise	practice	Guided	1	-0.5	-0.5	17.15901	-0.55087	-1.45	-1.3	0.801615668971081	-0.021195	0.021339	-0.011806
Trial1	1	1	noBlindfold	counterclockwise	practice	Guided	1	-0.5	-0.5	17.179	-0.55087	-1.45	-1.3	0.801615668971081	0.018371	-0.02521	0.0064323
Trial1	1	1	noBlindfold	counterclockwise	practice	Guided	1	-0.5	-0.5	17.19901	-0.55087	-1.45	-1.3	0.801615668971081	-0.0010503	0.0086435	-0.026055
Trial1	1	1	noBlindfold	counterclockwise	practice	Guided	1	-0.5	-0.5	17.21901	-0.55087	-1.45	-1.3	0.801615668971081	0.0014943	0.0086414	0.004437
Trial1	1	1	noBlindfold	counterclockwise	practice	Guided	1	-0.5	-0.5	17.23901	-0.55087	-1.45	-1.3	0.801615668971081	-0.019923	-0.0040535	0.0050736
Trial1	1	1	noBlindfold	counterclockwise	practice	Guided	1	-0.5	-0.5	17.259	-0.55087	-1.45	-1.3	0.801615668971081	-0.0098901	0.00017466	0.025539
Trial1	1	1	noBlindfold	counterclockwise	practice	Guided	1	-0.5	-0.5	17.27901	-0.55087	-1.45	-1.3	0.801615668971081	-0.016016	0.0086373	0.00053707
Trial1	1	1	noBlindfold	counterclockwise	practice	Guided	1	-0.5	-0.5	17.29901	-0.55087	-1.45	-1.3	0.801615668971081	-0.025409	-0.020986	-0.011486
Trial1	1	1	noBlindfold	counterclockwise	practice	Guided	1	-0.5	-0.5	17.31902	-0.55087	-1.45	-1.3	0.801615668971081	0.028179	0.0086337	-0.032497
Trial1	1	1	noBlindfold	counterclockwise	practice	Guided	1	-0.5	-0.5	17.339	-0.55087	-1.45	-1.3	0.801615668971081	0.0050845	0.012865	-0.0010521
Trial1	1	1	noBlindfold	counterclockwise	practice	Guided	1	-0.5	-0.5	17.35901	-0.55088	-1.45	-1.3	0.801616300705361	0.0041343	0.038257	-0.011486
Trial1	1	1	noBlindfold	counterclockwise	practice	Guided	1	-0.5	-0.5	17.37901	-0.55088	-1.45	-1.3	0.801616300705361	-0.019912	-0.012526	0.0050758
Trial1	1	1	noBlindfold	counterclockwise	practice	Guided	1	-0.5	-0.5	17.399	-0.55088	-1.45	-1.3	0.801616300705361	-0.023496	-0.025222	0.013835
Trial1	1	1	noBlindfold	counterclockwise	practice	Guided	1	-0.5	-0.5	17.41901	-0.55088	-1.45	-1.3	0.801616300705361	0.0050912	-0.012526	0.0050778
Trial1	1	1	noBlindfold	counterclockwise	practice	Guided	1	-0.5	-0.5	17.43901	-0.55088	-1.45	-1.3	0.801616300705361	-0.020228	0.0044005	0.0008569
Trial1	1	1	noBlindfold	counterclockwise	practice	Guided	1	-0.5	-0.5	17.45901	-0.55088	-1.45	-1.3	0.801616300705361	-0.019906	-0.029455	0.017734
Trial1	1	1	noBlindfold	counterclockwise	practice	Guided	1	-0.5	-0.5	17.479	-0.55088	-1.45	-1.3	0.801616300705361	-0.01927	0.012864	0.013514
Trial1	1	1	noBlindfold	counterclockwise	practice	Guided	1	-0.5	-0.5	17.49901	-0.55088	-1.45	-1.3	0.801616300705361	0.0096343	-0.012528	0.002852
Trial1	1	1	noBlindfold	counterclockwise	practice	Guided	1	-0.5	-0.5	17.51901	-0.55088	-1.45	-1.3	0.801616300705361	-0.011146	0.0086292	0.0086614
Trial1	1	1	noBlindfold	counterclockwise	practice	Guided	1	-0.5	-0.5	17.539	-0.55088	-1.45	-1.3	0.801616300705361	-0.0094677	-0.0082997	-0.025413
Trial1	1	1	noBlindfold	counterclockwise	practice	Guided	1	-0.5	-0.5	17.55901	-0.55089	-1.45	-1.3	0.801616940130645	-0.018943	-0.0040672	0.017739
Trial1	1	1	noBlindfold	counterclockwise	practice	Guided	1	-0.5	-0.5	17.57901	-0.55089	-1.45	-1.3	0.801616940130645	-0.0036526	0.0043952	-0.00463
Trial1	1	1	noBlindfold	counterclockwise	practice	Guided	1	-0.5	-0.5	17.59901	-0.55089	-1.45	-1.3	0.801616940130645	-0.027698	0.017091	0.0014988
Trial1	1	1	noBlindfold	counterclockwise	practice	Guided	1	-0.5	-0.5	17.619	-0.55089	-1.45	-1.3	0.801616940130645	0.0096469	-0.0040681	0.008032
Trial1	1	1	noBlindfold	counterclockwise	practice	Guided	1	-0.5	-0.5	17.63901	-0.55089	-1.45	-1.3	0.801616940130645	-0.018619	0.0086266	0.01289
Trial1	1	1	noBlindfold	counterclockwise	practice	Guided	1	-0.5	-0.5	17.65901	-0.55089	-1.45	-1.3	0.801616940130645	-0.019569	0.00016117	-0.01665
Trial1	1	1	noBlindfold	counterclockwise	practice	Guided	1	-0.5	-0.5	17.679	-0.55089	-1.45	-1.3	0.801616940130645	-0.04035	0.017089	0.015113
Trial1	1	1	noBlindfold	counterclockwise	practice	Guided	1	-0.5	-0.5	17.69901	-0.55089	-1.45	-1.3	0.801616940130645	-0.016618	0.021322	-0.0078924
Trial1	1	1	noBlindfold	counterclockwise	practice	Guided	1	-0.5	-0.5	17.71901	-0.55089	-1.45	-1.3	0.801616940130645	-0.003641	0.029784	-0.004626
Trial1	1	1	noBlindfold	counterclockwise	practice	Guided	1	-0.5	-0.5	17.73901	-0.55089	-1.45	-1.3	0.801616940130645	-0.011761	0.00015792	0.00023068
Trial1	1	1	noBlindfold	counterclockwise	practice	Guided	1	-0.5	-0.5	17.759	-0.5509	-1.45	-1.3	0.801617572112607	-0.025688	0.02555	-0.015695
Trial1	1	1	noBlindfold	counterclockwise	practice	Guided	1	-0.5	-0.5	17.77901	-0.5509	-1.45	-1.3	0.801617572112607	-0.0045882	0.00015811	-0.023092
Trial1	1	1	noBlindfold	counterclockwise	practice	Guided	1	-0.5	-0.5	17.79901	-0.5509	-1.45	-1.3	0.801617572112607	0.0181	-0.0040738	0.0022283
Trial1	1	1	noBlindfold	counterclockwise	practice	Guided	1	-0.5	-0.5	17.81902	-0.5509	-1.45	-1.3	0.801617572112607	0.0028107	0.017086	-0.0062118
Trial1	1	1	noBlindfold	counterclockwise	practice	Guided	1	-0.5	-0.5	17.839	-0.5509	-1.45	-1.3	0.801617572112607	0.0096626	0.00015723	0.0028646
Trial1	1	1	noBlindfold	counterclockwise	practice	Guided	1	-0.5	-0.5	17.85901	-0.5509	-1.45	-1.3	0.801617572112607	-0.0026743	-0.0040737	0.0080398
Trial1	1	1	noBlindfold	counterclockwise	practice	Guided	1	-0.5	-0.5	17.87901	-0.5509	-1.45	-1.3	0.801617572112607	0.0064036	-0.004074	0.015843
Trial1	1	1	noBlindfold	counterclockwise	practice	Guided	1	-0.5	-0.5	17.899	-0.5509	-1.45	-1.3	0.801617572112607	-0.0026704	0.017083	0.008038
Trial1	1	1	noBlindfold	counterclockwise	practice	Guided	1	-0.5	-0.5	17.91901	-0.5509	-1.45	-1.3	0.801617572112607	0.021694	0.0043904	-0.0055747
Trial1	1	1	noBlindfold	counterclockwise	practice	Guided	1	-0.5	-0.5	17.93901	-0.5509	-1.45	-1.3	0.801617572112607	-0.0036259	0.02132	-0.0046203
Trial1	1	1	noBlindfold	counterclockwise	practice	Guided	1	-0.5	-0.5	17.95901	-0.5509	-1.45	-1.3	0.801617572112607	-0.013973	0.012856	-0.029303
Trial1	1	1	noBlindfold	counterclockwise	practice	Guided	1	-0.5	-0.5	17.979	-0.5509	-1.45	-1.3	0.801617572112607	0.0051337	0.012857	-0.0010348
Trial1	1	1	noBlindfold	counterclockwise	practice	Guided	1	-0.5	-0.5	17.99901	-0.5509	-1.45	-1.3	0.801617572112607	0.0035447	0.012854	-0.022132
Trial1	1	1	noBlindfold	counterclockwise	practice	Guided	1	-0.5	-0.5	18.01901	-0.5509	-1.45	-1.3	0.801617572112607	-0.021456	0.0086216	-0.016005
Trial1	1	1	noBlindfold	counterclockwise	practice	Guided	1	-0.5	-0.5	18.039	-0.5509	-1.45	-1.3	0.801617572112607	-0.024721	0.0043897	-0.0030258
Trial1	1	1	noBlindfold	counterclockwise	practice	Guided	1	-0.5	-0.5	18.05901	-0.5509	-1.45	-1.3	0.801617572112607	-0.0036229	0.021315	-0.0046155
Trial1	1	1	noBlindfold	counterclockwise	practice	Guided	1	-0.5	-0.5	18.07901	-0.5509	-1.45	-1.3	0.801617572112607	0.0099921	0.0086192	0.0070911
Trial1	1	1	noBlindfold	counterclockwise	practice	Guided	1	-0.5	-0.5	18.09901	-0.5509	-1.45	-1.3	0.801617572112607	0.0045028	0.00015847	-0.0094711
Trial1	1	1	noBlindfold	counterclockwise	practice	Guided	1	-0.5	-0.5	18.119	-0.55091	-1.45	-1.3	0.801618208003104	0.0012377	-0.0040737	0.003507
Trial1	1	1	noBlindfold	counterclockwise	practice	Guided	1	-0.5	-0.5	18.13901	-0.55091	-1.45	-1.3	0.801618208003104	-0.020814	0.021318	-0.0075626
Trial1	1	1	noBlindfold	counterclockwise	practice	Guided	1	-0.5	-0.5	18.15901	-0.55091	-1.45	-1.3	0.801618208003104	0.0087263	0.012854	-0.031518
Trial1	1	1	noBlindfold	counterclockwise	practice	Guided	1	-0.5	-0.5	18.179	-0.55091	-1.45	-1.3	0.801618208003104	-0.025032	0.012853	-0.0072389
Trial1	1	1	noBlindfold	counterclockwise	practice	Guided	1	-0.5	-0.5	18.19901	-0.55091	-1.45	-1.3	0.801618208003104	-0.025668	0.0043888	-0.015677
Trial1	1	1	noBlindfold	counterclockwise	practice	Guided	1	-0.5	-0.5	18.21901	-0.55091	-1.45	-1.3	0.801618208003104	-0.016907	-0.012539	-0.017583
Trial1	1	1	noBlindfold	counterclockwise	practice	Guided	1	-0.5	-0.5	18.23901	-0.55091	-1.45	-1.3	0.801618208003104	0.0032411	0.025549	-0.028653
Trial1	1	1	noBlindfold	counterclockwise	practice	Guided	1	-0.5	-0.5	18.259	-0.55091	-1.45	-1.3	0.801618208003104	-0.008148	0.0043894	-0.0085058
Trial1	1	1	noBlindfold	counterclockwise	practice	Guided	1	-0.5	-0.5	18.27901	-0.55091	-1.45	-1.3	0.801618208003104	0.010318	-0.004073	0.011324
Trial1	1	1	noBlindfold	counterclockwise	practice	Guided	1	-0.5	-0.5	18.29901	-0.55091	-1.45	-1.3	0.801618208003104	-0.013642	0.017085	-0.025064
Trial1	1	1	noBlindfold	counterclockwise	practice	Guided	1	-0.5	-0.5	18.31902	-0.55091	-1.45	-1.3	0.801618208003104	-0.015	0.017087	0.013231
Trial1	1	1	noBlindfold	counterclockwise	practice	Guided	1	-0.5	-0.5	18.339	-0.55091	-1.45	-1.3	0.801618208003104	-0.0068773	0.008624	0.0083752
Trial1	1	1	noBlindfold	counterclockwise	practice	Guided	1	-0.5	-0.5	18.35901	-0.55091	-1.45	-1.3	0.801618208003104	0.008095	0.012855	-0.018215
Trial1	1	1	noBlindfold	counterclockwise	practice	Guided	1	-0.5	-0.5	18.37901	-0.55091	-1.45	-1.3	0.801618208003104	0.0012458	-0.012535	0.018175
Trial1	1	1	noBlindfold	counterclockwise	practice	Guided	1	-0.5	-0.5	18.399	-0.55091	-1.45	-1.3	0.801618208003104	0.010321	-0.0040711	0.011328
Trial1	1	1	noBlindfold	counterclockwise	practice	Guided	1	-0.5	-0.5	18.41901	-0.55091	-1.45	-1.3	0.801618208003104	0.0048305	-0.012535	-0.005234
Trial1	1	1	noBlindfold	counterclockwise	practice	Guided	1	-0.5	-0.5	18.43901	-0.55091	-1.45	-1.3	0.801618208003104	0.026566	0.0043918	0.0016152
Trial1	1	1	noBlindfold	counterclockwise	practice	Guided	1	-0.5	-0.5	18.45901	-0.55091	-1.45	-1.3	0.801618208003104	-0.003291	0.004391	-0.00037964
Trial1	1	1	noBlindfold	counterclockwise	practice	Guided	1	-0.5	-0.5	18.479	-0.55091	-1.45	-1.3	0.801618208003104	-0.018898	0.017086	0.022307
Trial1	1	1	noBlindfold	counterclockwise	practice	Guided	1	-0.5	-0.5	18.49901	-0.55091	-1.45	-1.3	0.801618208003104	-0.0026539	0.038243	0.0080588
Trial1	1	1	noBlindfold	counterclockwise	practice	Guided	1	-0.5	-0.5	18.51901	-0.55091	-1.45	-1.3	0.801618208003104	0.0022047	0.021315	0.016183
Trial1	1	1	noBlindfold	counterclockwise	practice	Guided	1	-0.5	-0.5	18.539	-0.55091	-1.45	-1.3	0.801618208003104	-0.022391	0.00015828	-0.029282
Trial1	1	1	noBlindfold	counterclockwise	practice	Guided	1	-0.5	-0.5	18.55901	-0.55091	-1.45	-1.3	0.801618208003104	0.012641	-0.012535	-0.014308
Trial1	1	1	noBlindfold	counterclockwise	practice	Guided	1	-0.5	-0.5	18.57901	-0.55091	-1.45	-1.3	0.801618208003104	0.033741	-0.012535	0.011329
Trial1	1	1	noBlindfold	counterclockwise	practice	Guided	1	-0.5	-0.5	18.59901	-0.55091	-1.45	-1.3	0.801618208003104	-0.009815	0.0086228	0.025579
Trial1	1	1	noBlindfold	counterclockwise	practice	Guided	1	-0.5	-0.5	18.619	-0.55092	-1.45	-1.3	0.801618844018184	-0.00065129	0.00016024	-0.026012
Trial1	1	1	noBlindfold	counterclockwise	practice	Guided	1	-0.5	-0.5	18.63901	-0.55092	-1.45	-1.3	0.801618844018184	-0.02016	0.00016143	0.00089967
Trial1	1	1	noBlindfold	counterclockwise	practice	Guided	1	-0.5	-0.5	18.65901	-0.55092	-1.45	-1.3	0.801618844018184	0.011923	0.0043931	0.032435
Trial1	1	1	noBlindfold	counterclockwise	practice	Guided	1	-0.5	-0.5	18.679	-0.55092	-1.45	-1.3	0.801618844018184	-0.0090895	-0.0083004	-0.022423
Trial1	1	1	noBlindfold	counterclockwise	practice	Guided	1	-0.5	-0.5	18.69901	-0.55092	-1.45	-1.3	0.801618844018184	0.0057977	-0.016765	0.0074333
Trial1	1	1	noBlindfold	counterclockwise	practice	Guided	1	-0.5	-0.5	18.71901	-0.55092	-1.45	-1.3	0.801618844018184	-0.013306	0.01709	0.0087049
Trial1	1	1	noBlindfold	counterclockwise	practice	Guided	1	-0.5	-0.5	18.73901	-0.55092	-1.45	-1.3	0.801618844018184	-0.0065399	-0.0040681	0.012607
Trial1	1	1	noBlindfold	counterclockwise	practice	Guided	1	-0.5	-0.5	18.759	-0.55092	-1.45	-1.3	0.801618844018184	0.0013563	0.00016424	-0.051642
Trial1	1	1	noBlindfold	counterclockwise	practice	Guided	1	-0.5	-0.5	18.77901	-0.55092	-1.45	-1.3	0.801618844018184	0.02046	-0.01253	-0.023374
Trial1	1	1	noBlindfold	counterclockwise	practice	Guided	1	-0.5	-0.5	18.79901	-0.55092	-1.45	-1.3	0.801618844018184	0.014563	0.00016447	0.011022
Trial1	1	1	noBlindfold	counterclockwise	practice	Guided	1	-0.5	-0.5	18.81902	-0.55092	-1.45	-1.3	0.801618844018184	-0.008125	0.029788	-0.0084854
Trial1	1	1	noBlindfold	counterclockwise	practice	Guided	1	-0.5	-0.5	18.839	-0.55092	-1.45	-1.3	0.801618844018184	-9.241E-07	-0.020994	-0.0055368
Trial1	1	1	noBlindfold	counterclockwise	practice	Guided	1	-0.5	-0.5	18.85901	-0.55093	-1.45	-1.3	0.801619480157845	0.0022284	0.0043943	0.016199
Trial1	1	1	noBlindfold	counterclockwise	practice	Guided	1	-0.5	-0.5	18.87901	-0.55093	-1.45	-1.3	0.801619480157845	0.0093976	-0.020996	-0.0003622
Trial1	1	1	noBlindfold	counterclockwise	practice	Guided	1	-0.5	-0.5	18.899	-0.55093	-1.45	-1.3	0.801619480157845	-0.031528	-0.0083	0.018745
Trial1	1	1	noBlindfold	counterclockwise	practice	Guided	1	-0.5	-0.5	18.91901	-0.55093	-1.45	-1.3	0.801619480157845	-0.011381	-0.016765	0.004496
Trial1	1	1	noBlindfold	counterclockwise	practice	Guided	1	-0.5	-0.5	18.93901	-0.55093	-1.45	-1.3	0.801619480157845	-0.0042109	0.0086244	-0.013018
Trial1	1	1	noBlindfold	counterclockwise	practice	Guided	1	-0.5	-0.5	18.95901	-0.55093	-1.45	-1.3	0.801619480157845	-0.036696	-0.016768	0.0021853
Trial1	1	1	noBlindfold	counterclockwise	practice	Guided	1	-0.5	-0.5	18.979	-0.55093	-1.45	-1.3	0.801619480157845	-0.0081089	-0.012535	-0.0087973
Trial1	1	1	noBlindfold	counterclockwise	practice	Guided	1	-0.5	-0.5	18.99901	-0.55093	-1.45	-1.3	0.801619480157845	-0.031521	0.012852	0.018748
Trial1	1	1	noBlindfold	counterclockwise	practice	Guided	1	-0.5	-0.5	19.01901	-0.55093	-1.45	-1.3	0.801619480157845	-0.024031	0.00015609	0.0051361
Trial1	1	1	noBlindfold	counterclockwise	practice	Guided	1	-0.5	-0.5	19.039	-0.55093	-1.45	-1.3	0.801619480157845	-0.02984	-0.008305	-0.015327
Trial1	1	1	noBlindfold	counterclockwise	practice	Guided	1	-0.5	-0.5	19.05901	-0.55093	-1.45	-1.3	0.801619480157845	-0.0058783	-0.0083062	0.0048209
Trial1	1	1	noBlindfold	counterclockwise	practice	Guided	1	-0.5	-0.5	19.07901	-0.55094	-1.45	-1.3	0.801620112634432	-0.029838	-0.012539	0.017161
Trial1	1	1	noBlindfold	counterclockwise	practice	Guided	1	-0.5	-0.5	19.09901	-0.55094	-1.45	-1.3	0.801620112634432	-0.014952	-0.004074	0.013262
Trial1	1	1	noBlindfold	counterclockwise	practice	Guided	1	-0.5	-0.5	19.119	-0.55094	-1.45	-1.3	0.801620112634432	0.0012933	0.00015689	-0.0052062
Trial1	1	1	noBlindfold	counterclockwise	practice	Guided	1	-0.5	-0.5	19.13901	-0.55094	-1.45	-1.3	0.801620112634432	-0.0068267	0.042475	0.008406
Trial1	1	1	noBlindfold	counterclockwise	practice	Guided	1	-0.5	-0.5	19.15901	-0.55094	-1.45	-1.3	0.801620112634432	-0.0071452	-0.01254	0.0041894
Trial1	1	1	noBlindfold	counterclockwise	practice	Guided	1	-0.5	-0.5	19.179	-0.55094	-1.45	-1.3	0.801620112634432	-0.029197	-0.029467	-0.0068794
Trial1	1	1	noBlindfold	counterclockwise	practice	Guided	1	-0.5	-0.5	19.19901	-0.55094	-1.45	-1.3	0.801620112634432	-0.01136	-0.0040762	0.0045082
Trial1	1	1	noBlindfold	counterclockwise	practice	Guided	1	-0.5	-0.5	19.21901	-0.55094	-1.45	-1.3	0.801620112634432	-0.015263	0.0043878	-0.01006
Trial1	1	1	noBlindfold	counterclockwise	practice	Guided	1	-0.5	-0.5	19.23901	-0.55094	-1.45	-1.3	0.801620112634432	-0.0071402	0.0043882	0.00419
Trial1	1	1	noBlindfold	counterclockwise	practice	Guided	1	-0.5	-0.5	19.259	-0.55094	-1.45	-1.3	0.801620112634432	-0.0074567	-0.0083052	-2.4293E-05
Trial1	1	1	noBlindfold	counterclockwise	practice	Guided	1	-0.5	-0.5	19.27901	-0.55094	-1.45	-1.3	0.801620112634432	0.00847	-0.0083055	-0.013957
Trial1	1	1	noBlindfold	counterclockwise	practice	Guided	1	-0.5	-0.5	19.29901	-0.55094	-1.45	-1.3	0.801620112634432	-0.030462	-0.012538	-0.023754
Trial1	1	1	noBlindfold	counterclockwise	practice	Guided	1	-0.5	-0.5	19.31902	-0.55094	-1.45	-1.3	0.801620112634432	-0.037946	-0.0040745	-0.010459
Trial1	1	1	noBlindfold	counterclockwise	practice	Guided	1	-0.5	-0.5	19.339	-0.55094	-1.45	-1.3	0.801620112634432	-0.020429	-0.0083081	-0.0032898
Trial1	1	1	noBlindfold	counterclockwise	practice	Guided	1	-0.5	-0.5	19.35901	-0.55094	-1.45	-1.3	0.801620112634432	-0.049969	0.0043855	0.013272
Trial1	1	1	noBlindfold	counterclockwise	practice	Guided	1	-0.5	-0.5	19.37901	-0.55094	-1.45	-1.3	0.801620112634432	-0.0025955	-0.012542	0.0080994
Trial1	1	1	noBlindfold	counterclockwise	practice	Guided	1	-0.5	-0.5	19.399	-0.55094	-1.45	-1.3	0.801620112634432	0.0094289	-0.029469	-0.0012945
Trial1	1	1	noBlindfold	counterclockwise	practice	Guided	1	-0.5	-0.5	19.41901	-0.55095	-1.45	-1.3	0.801620749022514	0.034431	0.0043857	-0.0074206
Trial1	1	1	noBlindfold	counterclockwise	practice	Guided	1	-0.5	-0.5	19.43901	-0.55095	-1.45	-1.3	0.801620749022514	0.0036205	-0.012543	-0.022074
Trial1	1	1	noBlindfold	counterclockwise	practice	Guided	1	-0.5	-0.5	19.45901	-0.55095	-1.45	-1.3	0.801620749022514	0.017237	0.00015559	-0.010365
Trial1	1	1	noBlindfold	counterclockwise	practice	Guided	1	-0.5	-0.5	19.479	-0.55095	-1.45	-1.3	0.801620749022514	-0.0077651	0.0043877	-0.0042366
Trial1	1	1	noBlindfold	counterclockwise	practice	Guided	1	-0.5	-0.5	19.49901	-0.55095	-1.45	-1.3	0.801620749022514	-0.020105	0.038242	0.00093744
Trial1	1	1	noBlindfold	counterclockwise	practice	Guided	1	-0.5	-0.5	19.51901	-0.55095	-1.45	-1.3	0.801620749022514	-0.02074	-0.016772	-0.0081383
Trial1	1	1	noBlindfold	counterclockwise	practice	Guided	1	-0.5	-0.5	19.539	-0.55095	-1.45	-1.3	0.801620749022514	-0.025275	0.0043858	-0.0084543
Trial1	1	1	noBlindfold	counterclockwise	practice	Guided	1	-0.5	-0.5	19.55901	-0.55095	-1.45	-1.3	0.801620749022514	-0.035386	0.0086166	0.023311
Trial1	1	1	noBlindfold	counterclockwise	practice	Guided	1	-0.5	-0.5	19.57901	-0.55095	-1.45	-1.3	0.801620749022514	-0.0044863	0.0086161	-0.0081349
Trial1	1	1	noBlindfold	counterclockwise	practice	Guided	1	-0.5	-0.5	19.59901	-0.55095	-1.45	-1.3	0.801620749022514	0.0091274	0.017078	-0.0055043
Trial1	1	1	noBlindfold	counterclockwise	practice	Guided	1	-0.5	-0.5	19.619	-0.55096	-1.45	-1.3	0.801621385535178	-0.0067949	-0.021009	0.0084259
Trial1	1	1	noBlindfold	counterclockwise	practice	Guided	1	-0.5	-0.5	19.63901	-0.55096	-1.45	-1.3	0.801621385535178	0.030231	0.00014945	-0.011314
Trial1	1	1	noBlindfold	counterclockwise	practice	Guided	1	-0.5	-0.5	19.65901	-0.55096	-1.45	-1.3	0.801621385535178	0.006272	0.00014969	-0.04348
Trial1	1	1	noBlindfold	counterclockwise	practice	Guided	1	-0.5	-0.5	19.679	-0.55096	-1.45	-1.3	0.801621385535178	-0.013235	0.050931	-0.020789
Trial1	1	1	noBlindfold	counterclockwise	practice	Guided	1	-0.5	-0.5	19.69901	-0.55096	-1.45	-1.3	0.801621385535178	0.010092	0.021308	0.0071607
Trial1	1	1	noBlindfold	counterclockwise	practice	Guided	1	-0.5	-0.5	19.71901	-0.55096	-1.45	-1.3	0.801621385535178	0.025699	-0.037937	-0.01099
Trial1	1	1	noBlindfold	counterclockwise	practice	Guided	1	-0.5	-0.5	19.73901	-0.55096	-1.45	-1.3	0.801621385535178	-0.028204	0.00015026	0.0058031
Trial1	1	1	noBlindfold	counterclockwise	practice	Guided	1	-0.5	-0.5	19.759	-0.55096	-1.45	-1.3	0.801621385535178	-0.020397	-0.021009	-0.0081281
Trial1	1	1	noBlindfold	counterclockwise	practice	Guided	1	-0.5	-0.5	19.77901	-0.55096	-1.45	-1.3	0.801621385535178	0.0042862	0.00015063	-0.013618
Trial1	1	1	noBlindfold	counterclockwise	practice	Guided	1	-0.5	-0.5	19.79901	-0.55096	-1.45	-1.3	0.801621385535178	-0.013951	0.00014844	0.02595
Trial1	1	1	noBlindfold	counterclockwise	practice	Guided	1	-0.5	-0.5	19.819	-0.55096	-1.45	-1.3	0.801621385535178	-0.012909	0.017076	-0.016565
Trial1	1	1	noBlindfold	counterclockwise	practice	Guided	1	-0.5	-0.5	19.839	-0.55096	-1.45	-1.3	0.801621385535178	-0.014903	-0.012546	0.013292
Trial1	1	1	noBlindfold	counterclockwise	practice	Guided	1	-0.5	-0.5	19.85901	-0.55096	-1.45	-1.3	0.801621385535178	-0.0061432	0.00014926	0.016878
Trial1	1	1	noBlindfold	counterclockwise	practice	Guided	1	-0.5	-0.5	19.87901	-0.55097	-1.45	-1.3	0.801622018382546	-0.019754	0.00014968	0.0051737
Trial1	1	1	noBlindfold	counterclockwise	practice	Guided	1	-0.5	-0.5	19.899	-0.55097	-1.45	-1.3	0.801622018382546	-0.023655	0.0043798	0.0097111
Trial1	1	1	noBlindfold	counterclockwise	practice	Guided	1	-0.5	-0.5	19.91901	-0.55097	-1.45	-1.3	0.801622018382546	-0.012266	-0.0083159	-0.0081215
Trial1	1	1	noBlindfold	counterclockwise	practice	Guided	1	-0.5	-0.5	19.93901	-0.55097	-1.45	-1.3	0.801622018382546	-0.011628	-0.012546	0.00031919
Trial1	1	1	noBlindfold	counterclockwise	practice	Guided	1	-0.5	-0.5	19.95901	-0.55097	-1.45	-1.3	0.801622018382546	-0.020382	-0.012545	-0.0032599
Trial1	1	1	noBlindfold	counterclockwise	practice	Guided	1	-0.5	-0.5	19.979	-0.55097	-1.45	-1.3	0.801622018382546	0.018552	0.0043829	0.006538
Trial1	1	1	noBlindfold	counterclockwise	practice	Guided	1	-0.5	-0.5	19.99901	-0.55097	-1.45	-1.3	0.801622018382546	0.0016742	0.012846	-0.014243
Trial1	1	1	noBlindfold	counterclockwise	practice	Guided	1	-0.5	-0.5	20.01901	-0.55097	-1.45	-1.3	0.801622018382546	0.001357	-0.021009	-0.00031102
Trial1	1	1	noBlindfold	counterclockwise	practice	Guided	1	-0.5	-0.5	20.039	-0.55097	-1.45	-1.3	0.801622018382546	0.014018	0.025541	-0.013605
Trial1	1	1	noBlindfold	counterclockwise	practice	Guided	1	-0.5	-0.5	20.05901	-0.55098	-1.45	-1.3	0.801622658934247	-0.020055	-0.012545	0.00096382
Trial1	1	1	noBlindfold	counterclockwise	practice	Guided	1	-0.5	-0.5	20.07901	-0.55098	-1.45	-1.3	0.801622658934247	-0.0080303	-0.02524	0.02533
Trial1	1	1	noBlindfold	counterclockwise	practice	Guided	1	-0.5	-0.5	20.09901	-0.55098	-1.45	-1.3	0.801622658934247	-0.020053	0.0086157	0.00096372
Trial1	1	1	noBlindfold	counterclockwise	practice	Guided	1	-0.5	-0.5	20.119	-0.55098	-1.45	-1.3	0.801622658934247	-0.0048489	-0.0083113	0.03377
Trial1	1	1	noBlindfold	counterclockwise	practice	Guided	1	-0.5	-0.5	20.13901	-0.55098	-1.45	-1.3	0.801622658934247	-0.015831	0.0086172	0.00064731
Trial1	1	1	noBlindfold	counterclockwise	practice	Guided	1	-0.5	-0.5	20.15901	-0.55098	-1.45	-1.3	0.801622658934247	-0.0041235	-0.004076	-0.0006216
Trial1	1	1	noBlindfold	counterclockwise	practice	Guided	1	-0.5	-0.5	20.179	-0.55098	-1.45	-1.3	0.801622658934247	0.023102	0.021316	0.010448
Trial1	1	1	noBlindfold	counterclockwise	practice	Guided	1	-0.5	-0.5	20.19901	-0.55098	-1.45	-1.3	0.801622658934247	0.0052682	0.0086191	-0.00093951
Trial1	1	1	noBlindfold	counterclockwise	practice	Guided	1	-0.5	-0.5	20.21901	-0.55098	-1.45	-1.3	0.801622658934247	-0.0077104	0.0043852	-0.0042062
Trial1	1	1	noBlindfold	counterclockwise	practice	Guided	1	-0.5	-0.5	20.23901	-0.55098	-1.45	-1.3	0.801622658934247	-0.011927	0.0086167	-0.0038877
Trial1	1	1	noBlindfold	counterclockwise	practice	Guided	1	-0.5	-0.5	20.259	-0.55098	-1.45	-1.3	0.801622658934247	0.00073372	0.00015029	0.012358
Trial1	1	1	noBlindfold	counterclockwise	practice	Guided	1	-0.5	-0.5	20.27901	-0.55098	-1.45	-1.3	0.801622658934247	-0.019729	-0.021008	-0.031113
Trial1	1	1	noBlindfold	counterclockwise	practice	Guided	1	-0.5	-0.5	20.29901	-0.55098	-1.45	-1.3	0.801622658934247	-0.012875	0.0086147	-0.016544
Trial1	1	1	noBlindfold	counterclockwise	practice	Guided	1	-0.5	-0.5	20.319	-0.55098	-1.45	-1.3	0.801622658934247	0.0020109	-0.016774	0.012042
Trial1	1	1	noBlindfold	counterclockwise	practice	Guided	1	-0.5	-0.5	20.339	-0.55098	-1.45	-1.3	0.801622658934247	-0.016776	0.0086152	-0.012005
Trial1	1	1	noBlindfold	counterclockwise	practice	Guided	1	-0.5	-0.5	20.35901	-0.55099	-1.45	-1.3	0.801623292029292	-0.023303	0.012847	0.01395
Trial1	1	1	noBlindfold	counterclockwise	practice	Guided	1	-0.5	-0.5	20.37901	-0.55099	-1.45	-1.3	0.801623292029292	-0.019717	0.0043847	0.0051936
Trial1	1	1	noBlindfold	counterclockwise	practice	Guided	1	-0.5	-0.5	20.399	-0.55099	-1.45	-1.3	0.801623292029292	0.0091887	0.00015214	-0.017178
Trial1	1	1	noBlindfold	counterclockwise	practice	Guided	1	-0.5	-0.5	20.41901	-0.55099	-1.45	-1.3	0.801623292029292	-0.0080097	-0.012543	-0.0084181
Trial1	1	1	noBlindfold	counterclockwise	practice	Guided	1	-0.5	-0.5	20.43901	-0.55099	-1.45	-1.3	0.801623292029292	0.0021059	0.0086172	-0.043131
Trial1	1	1	noBlindfold	counterclockwise	practice	Guided	1	-0.5	-0.5	20.45901	-0.55099	-1.45	-1.3	0.801623292029292	-0.021626	-0.0083104	-0.020123
Trial1	1	1	noBlindfold	counterclockwise	practice	Guided	1	-0.5	-0.5	20.479	-0.55099	-1.45	-1.3	0.801623292029292	-0.024253	0.00015436	0.0012954
Trial1	1	1	noBlindfold	counterclockwise	practice	Guided	1	-0.5	-0.5	20.49901	-0.55099	-1.45	-1.3	0.801623292029292	0.00043128	-0.0083089	-0.013271
Trial1	1	1	noBlindfold	counterclockwise	practice	Guided	1	-0.5	-0.5	20.51901	-0.55099	-1.45	-1.3	0.801623292029292	0.005609	-0.0083108	0.0032907
Trial1	1	1	noBlindfold	counterclockwise	practice	Guided	1	-0.5	-0.5	20.539	-0.55099	-1.45	-1.3	0.801623292029292	-0.020982	-0.0040803	-0.011679
Trial1	1	1	noBlindfold	counterclockwise	practice	Guided	1	-0.5	-0.5	20.55901	-0.55099	-1.45	-1.3	0.801623292029292	-0.0037847	-0.0040843	-0.010089
Trial1	1	1	noBlindfold	counterclockwise	practice	Guided	1	-0.5	-0.5	20.57901	-0.55099	-1.45	-1.3	0.801623292029292	-0.019072	-0.0083168	0.011329
Trial1	1	1	noBlindfold	counterclockwise	practice	Guided	1	-0.5	-0.5	20.59901	-0.55099	-1.45	-1.3	0.801623292029292	0.00075772	0.00014642	-0.0048276
Trial1	1	1	noBlindfold	counterclockwise	practice	Guided	1	-0.5	-0.5	20.619	-0.551	-1.45	-1.3	0.801623929039536	-0.011263	-0.021012	0.0045685
Trial1	1	1	noBlindfold	counterclockwise	practice	Guided	1	-0.5	-0.5	20.63901	-0.551	-1.45	-1.3	0.801623929039536	-0.015799	0.0086104	0.00066831
Trial1	1	1	noBlindfold	counterclockwise	practice	Guided	1	-0.5	-0.5	20.65901	-0.551	-1.45	-1.3	0.801623929039536	-0.01285	0.00014714	-0.016526
Trial1	1	1	noBlindfold	counterclockwise	practice	Guided	1	-0.5	-0.5	20.679	-0.551	-1.45	-1.3	0.801623929039536	0.0007636	0.0086101	-0.012941
Trial1	1	1	noBlindfold	counterclockwise	practice	Guided	1	-0.5	-0.5	20.69901	-0.551	-1.45	-1.3	0.801623929039536	-0.023918	-0.0083191	0.0052109
Trial1	1	1	noBlindfold	counterclockwise	practice	Guided	1	-0.5	-0.5	20.71901	-0.551	-1.45	-1.3	0.801623929039536	0.0049848	-0.004088	-0.0009153
Trial1	1	1	noBlindfold	counterclockwise	practice	Guided	1	-0.5	-0.5	20.73901	-0.551	-1.45	-1.3	0.801623929039536	-0.015476	0.017071	0.004895
Trial1	1	1	noBlindfold	counterclockwise	practice	Guided	1	-0.5	-0.5	20.759	-0.551	-1.45	-1.3	0.801623929039536	0.0033998	0.017069	0.016601
Trial1	1	1	noBlindfold	counterclockwise	practice	Guided	1	-0.5	-0.5	20.77901	-0.551	-1.45	-1.3	0.801623929039536	-0.003767	-0.025249	-0.0087171
Trial1	1	1	noBlindfold	counterclockwise	practice	Guided	1	-0.5	-0.5	20.79901	-0.551	-1.45	-1.3	0.801623929039536	0.0037199	0.0043742	-0.022012
Trial1	1	1	noBlindfold	counterclockwise	practice	Guided	1	-0.5	-0.5	20.819	-0.551	-1.45	-1.3	0.801623929039536	-0.0011355	0.0086038	-0.030134
Trial1	1	1	noBlindfold	counterclockwise	practice	Guided	1	-0.5	-0.5	20.839	-0.551	-1.45	-1.3	0.801623929039536	-0.0031262	0.0086033	-0.00027613
Trial1	1	1	noBlindfold	counterclockwise	practice	Guided	1	-0.5	-0.5	20.85901	-0.551	-1.45	-1.3	0.801623929039536	0.004361	-0.012557	0.011431
Trial1	1	1	noBlindfold	counterclockwise	practice	Guided	1	-0.5	-0.5	20.87901	-0.551	-1.45	-1.3	0.801623929039536	-0.0073446	-0.0083257	4.4009E-05
Trial1	1	1	noBlindfold	counterclockwise	practice	Guided	1	-0.5	-0.5	20.899	-0.55101	-1.45	-1.3	0.801624566174358	-0.0086152	-0.012558	0.001318
Trial1	1	1	noBlindfold	counterclockwise	practice	Guided	1	-0.5	-0.5	20.91901	-0.55101	-1.45	-1.3	0.801624566174358	0.0085821	0.033992	-0.013885
Trial1	1	1	noBlindfold	counterclockwise	practice	Guided	1	-0.5	-0.5	20.93901	-0.55101	-1.45	-1.3	0.801624566174358	-0.0024866	-0.016791	-0.00090501
Trial1	1	1	noBlindfold	counterclockwise	practice	Guided	1	-0.5	-0.5	20.95901	-0.55101	-1.45	-1.3	0.801624566174358	-0.029393	0.021294	-0.011018
Trial1	1	1	noBlindfold	counterclockwise	practice	Guided	1	-0.5	-0.5	20.979	-0.55101	-1.45	-1.3	0.801624566174358	-0.027483	0.021295	0.014301
Trial1	1	1	noBlindfold	counterclockwise	practice	Guided	1	-0.5	-0.5	20.99901	-0.55101	-1.45	-1.3	0.801624566174358	0.005004	0.00013387	-0.0051227
Trial1	1	1	noBlindfold	counterclockwise	practice	Guided	1	-0.5	-0.5	21.01901	-0.55101	-1.45	-1.3	0.801624566174358	0.01639	-0.029488	-0.022955
Trial1	1	1	noBlindfold	counterclockwise	practice	Guided	1	-0.5	-0.5	21.039	-0.55101	-1.45	-1.3	0.801624566174358	-0.015779	0.00013486	0.00068969
Trial1	1	1	noBlindfold	counterclockwise	practice	Guided	1	-0.5	-0.5	21.05901	-0.55101	-1.45	-1.3	0.801624566174358	0.0040517	-0.0083264	-0.017779
Trial1	1	1	noBlindfold	counterclockwise	practice	Guided	1	-0.5	-0.5	21.07901	-0.55101	-1.45	-1.3	0.801624566174358	0.026426	0.012833	-0.0024868
Trial1	1	1	noBlindfold	counterclockwise	practice	Guided	1	-0.5	-0.5	21.09901	-0.55101	-1.45	-1.3	0.801624566174358	0.004055	-0.016787	-0.012284
Trial1	1	1	noBlindfold	counterclockwise	practice	Guided	1	-0.5	-0.5	21.119	-0.55101	-1.45	-1.3	0.801624566174358	-0.0079657	0.008605	-0.00089465
Trial1	1	1	noBlindfold	counterclockwise	practice	Guided	1	-0.5	-0.5	21.13901	-0.55101	-1.45	-1.3	0.801624566174358	0.01799	0.025532	-0.0018477
Trial1	1	1	noBlindfold	counterclockwise	practice	Guided	1	-0.5	-0.5	21.15901	-0.55101	-1.45	-1.3	0.801624566174358	0.013134	0.017065	0.0026909
Trial1	1	1	noBlindfold	counterclockwise	practice	Guided	1	-0.5	-0.5	21.179	-0.55101	-1.45	-1.3	0.801624566174358	0.0023816	0.0086036	0.016304
Trial1	1	1	noBlindfold	counterclockwise	practice	Guided	1	-0.5	-0.5	21.19901	-0.55101	-1.45	-1.3	0.801624566174358	0.020303	0.012836	-0.027483
Trial1	1	1	noBlindfold	counterclockwise	practice	Guided	1	-0.5	-0.5	21.21901	-0.55101	-1.45	-1.3	0.801624566174358	-0.025478	-0.016787	-0.015544
Trial1	1	1	noBlindfold	counterclockwise	practice	Guided	1	-0.5	-0.5	21.23901	-0.55101	-1.45	-1.3	0.801624566174358	-0.025477	-0.004092	-0.020081
Trial1	1	1	noBlindfold	counterclockwise	practice	Guided	1	-0.5	-0.5	21.259	-0.55102	-1.45	-1.3	0.801625199640181	0.0050185	0.00013689	0.010182
Trial1	1	1	noBlindfold	counterclockwise	practice	Guided	1	-0.5	-0.5	21.27901	-0.55102	-1.45	-1.3	0.801625199640181	0.00016477	0.0086006	-0.01323
Trial1	1	1	noBlindfold	counterclockwise	practice	Guided	1	-0.5	-0.5	21.29901	-0.55102	-1.45	-1.3	0.801625199640181	0.00048302	0.012831	-0.0099642
Trial1	1	1	noBlindfold	counterclockwise	practice	Guided	1	-0.5	-0.5	21.319	-0.55102	-1.45	-1.3	0.801625199640181	0.0073348	0.00013463	-0.030745
Trial1	1	1	noBlindfold	counterclockwise	practice	Guided	1	-0.5	-0.5	21.339	-0.55102	-1.45	-1.3	0.801625199640181	-0.019976	0.0085964	0.0010237
Trial1	1	1	noBlindfold	counterclockwise	practice	Guided	1	-0.5	-0.5	21.35901	-0.55102	-1.45	-1.3	0.801625199640181	0.0043913	0.00013251	-0.013542
Trial1	1	1	noBlindfold	counterclockwise	practice	Guided	1	-0.5	-0.5	21.37901	-0.55102	-1.45	-1.3	0.801625199640181	0.017689	-0.016796	-0.0060558
Trial1	1	1	noBlindfold	counterclockwise	practice	Guided	1	-0.5	-0.5	21.399	-0.55102	-1.45	-1.3	0.801625199640181	-0.039078	-0.004102	-0.02724
Trial1	1	1	noBlindfold	counterclockwise	practice	Guided	1	-0.5	-0.5	21.41901	-0.55102	-1.45	-1.3	0.801625199640181	-0.017341	0.00012968	-0.02039
Trial1	1	1	noBlindfold	counterclockwise	practice	Guided	1	-0.5	-0.5	21.43901	-0.55102	-1.45	-1.3	0.801625199640181	-0.011851	0.02552	-0.0038285
Trial1	1	1	noBlindfold	counterclockwise	practice	Guided	1	-0.5	-0.5	21.45901	-0.55102	-1.45	-1.3	0.801625199640181	0.009572	0.0085908	0.0010299
Trial1	1	1	noBlindfold	counterclockwise	practice	Guided	1	-0.5	-0.5	21.479	-0.55102	-1.45	-1.3	0.801625199640181	0.0076645	0.02975	-0.026514
Trial1	1	1	noBlindfold	counterclockwise	practice	Guided	1	-0.5	-0.5	21.49901	-0.55102	-1.45	-1.3	0.801625199640181	-0.032627	0.012822	0.013689
Trial1	1	1	noBlindfold	counterclockwise	practice	Guided	1	-0.5	-0.5	21.51901	-0.55103	-1.45	-1.3	0.80162583702342	0.0014537	0.0085893	0.0036605
Trial1	1	1	noBlindfold	counterclockwise	practice	Guided	1	-0.5	-0.5	21.539	-0.55103	-1.45	-1.3	0.80162583702342	-0.017015	0.012821	-0.016167
Trial1	1	1	noBlindfold	counterclockwise	practice	Guided	1	-0.5	-0.5	21.55901	-0.55103	-1.45	-1.3	0.80162583702342	-0.0037172	0.021283	-0.008681
Trial1	1	1	noBlindfold	counterclockwise	practice	Guided	1	-0.5	-0.5	21.57901	-0.55103	-1.45	-1.3	0.80162583702342	-0.0033963	-0.016806	-0.004459
Trial1	1	1	noBlindfold	counterclockwise	practice	Guided	1	-0.5	-0.5	21.59901	-0.55103	-1.45	-1.3	0.80162583702342	0.00082511	-0.008343	-0.0047749
Trial1	1	1	noBlindfold	counterclockwise	practice	Guided	1	-0.5	-0.5	21.619	-0.55103	-1.45	-1.3	0.80162583702342	0.0017833	-0.004111	0.0078849
Trial1	1	1	noBlindfold	counterclockwise	practice	Guided	1	-0.5	-0.5	21.63901	-0.55103	-1.45	-1.3	0.80162583702342	-0.035559	0.021281	0.019187
Trial1	1	1	noBlindfold	counterclockwise	practice	Guided	1	-0.5	-0.5	21.65901	-0.55104	-1.45	-1.3	0.801626474531238	0.00051565	0.00012528	0.020862
Trial1	1	1	noBlindfold	counterclockwise	practice	Guided	1	-0.5	-0.5	21.679	-0.55104	-1.45	-1.3	0.801626474531238	-0.016362	0.00012504	-0.01353
Trial1	1	1	noBlindfold	counterclockwise	practice	Guided	1	-0.5	-0.5	21.69901	-0.55104	-1.45	-1.3	0.801626474531238	-0.0069665	0.021282	-0.0057257
Trial1	1	1	noBlindfold	counterclockwise	practice	Guided	1	-0.5	-0.5	21.71901	-0.55104	-1.45	-1.3	0.801626474531238	-0.053063	-0.016804	0.012023
Trial1	1	1	noBlindfold	counterclockwise	practice	Guided	1	-0.5	-0.5	21.73901	-0.55104	-1.45	-1.3	0.801626474531238	-0.022251	-0.0083419	0.026678
Trial1	1	1	noBlindfold	counterclockwise	practice	Guided	1	-0.5	-0.5	21.759	-0.55104	-1.45	-1.3	0.801626474531238	-0.0036944	0.008587	-0.00023208
Trial1	1	1	noBlindfold	counterclockwise	practice	Guided	1	-0.5	-0.5	21.77901	-0.55104	-1.45	-1.3	0.801626474531238	-0.020255	-0.021036	-0.012573
Trial1	1	1	noBlindfold	counterclockwise	practice	Guided	1	-0.5	-0.5	21.79901	-0.55104	-1.45	-1.3	0.801626474531238	-0.0066388	0.00012236	0.0085263
Trial1	1	1	noBlindfold	counterclockwise	practice	Guided	1	-0.5	-0.5	21.819	-0.55104	-1.45	-1.3	0.801626474531238	0.019721	0.00012145	-0.035896
Trial1	1	1	noBlindfold	counterclockwise	practice	Guided	1	-0.5	-0.5	21.839	-0.55104	-1.45	-1.3	0.801626474531238	0.036918	0.01705	-0.032948
Trial1	1	1	noBlindfold	counterclockwise	practice	Guided	1	-0.5	-0.5	21.85901	-0.55104	-1.45	-1.3	0.801626474531238	0.0092881	-0.016805	-0.0054037
Trial1	1	1	noBlindfold	counterclockwise	practice	Guided	1	-0.5	-0.5	21.87901	-0.55104	-1.45	-1.3	0.801626474531238	0.03978	0.004355	0.0050284
Trial1	1	1	noBlindfold	counterclockwise	practice	Guided	1	-0.5	-0.5	21.899	-0.55104	-1.45	-1.3	0.801626474531238	0.0050688	-0.0083406	-0.009308
Trial1	1	1	noBlindfold	counterclockwise	practice	Guided	1	-0.5	-0.5	21.91901	-0.55104	-1.45	-1.3	0.801626474531238	-0.034181	0.017048	-0.019106
Trial1	1	1	noBlindfold	counterclockwise	practice	Guided	1	-0.5	-0.5	21.93901	-0.55105	-1.45	-1.3	0.801627112163634	-0.023832	0.00012026	0.0055778
Trial1	1	1	noBlindfold	counterclockwise	practice	Guided	1	-0.5	-0.5	21.95901	-0.55105	-1.45	-1.3	0.801627112163634	-0.011169	-0.016805	0.0039868
Trial1	1	1	noBlindfold	counterclockwise	practice	Guided	1	-0.5	-0.5	21.979	-0.55105	-1.45	-1.3	0.801627112163634	-0.012845	0.01705	0.0387
Trial1	1	1	noBlindfold	counterclockwise	practice	Guided	1	-0.5	-0.5	21.99901	-0.55105	-1.45	-1.3	0.801627112163634	-0.026458	-0.0083408	0.026995
Trial1	1	1	noBlindfold	counterclockwise	practice	Guided	1	-0.5	-0.5	22.01901	-0.55105	-1.45	-1.3	0.801627112163634	-0.011484	-0.02527	0.00040392
Trial1	1	1	noBlindfold	counterclockwise	practice	Guided	1	-0.5	-0.5	22.039	-0.55105	-1.45	-1.3	0.801627112163634	-0.0024075	0.0085836	0.008207
Trial1	1	1	noBlindfold	counterclockwise	practice	Guided	1	-0.5	-0.5	22.05901	-0.55105	-1.45	-1.3	0.801627112163634	-0.010209	0.00012059	0.017286
Trial1	1	1	noBlindfold	counterclockwise	practice	Guided	1	-0.5	-0.5	22.07901	-0.55105	-1.45	-1.3	0.801627112163634	-0.008533	0.017047	-0.016789
Trial1	1	1	noBlindfold	counterclockwise	practice	Guided	1	-0.5	-0.5	22.09901	-0.55105	-1.45	-1.3	0.801627112163634	-0.0078953	0.025509	-0.0083493
Trial1	1	1	noBlindfold	counterclockwise	practice	Guided	1	-0.5	-0.5	22.119	-0.55105	-1.45	-1.3	0.801627112163634	0.018378	0.00011566	0.0024051
Trial1	1	1	noBlindfold	counterclockwise	practice	Guided	1	-0.5	-0.5	22.13901	-0.55105	-1.45	-1.3	0.801627112163634	0.011614	0.050898	-0.031035
Trial1	1	1	noBlindfold	counterclockwise	practice	Guided	1	-0.5	-0.5	22.15901	-0.55105	-1.45	-1.3	0.801627112163634	0.006356	-0.012581	0.011801
Trial1	1	1	noBlindfold	counterclockwise	practice	Guided	1	-0.5	-0.5	22.179	-0.55106	-1.45	-1.3	0.801627746124067	-0.014421	0.017039	0.017613
Trial1	1	1	noBlindfold	counterclockwise	practice	Guided	1	-0.5	-0.5	22.19901	-0.55105	-1.45	-1.3	0.801627112163634	0.0027762	-0.021048	0.029635
Trial1	1	1	noBlindfold	counterclockwise	practice	Guided	1	-0.5	-0.5	22.21901	-0.55106	-1.45	-1.3	0.801627746124067	0.018066	-0.021046	-0.0018109
Trial1	1	1	noBlindfold	counterclockwise	practice	Guided	1	-0.5	-0.5	22.23901	-0.55105	-1.45	-1.3	0.801627112163634	-0.0078898	-0.0083506	-0.0083396
Trial1	1	1	noBlindfold	counterclockwise	practice	Guided	1	-0.5	-0.5	22.259	-0.55106	-1.45	-1.3	0.801627746124067	0.010584	0.021271	0.011491
Trial1	1	1	noBlindfold	counterclockwise	practice	Guided	1	-0.5	-0.5	22.27901	-0.55106	-1.45	-1.3	0.801627746124067	0.0054117	0.008575	-0.00085046
Trial1	1	1	noBlindfold	counterclockwise	practice	Guided	1	-0.5	-0.5	22.29901	-0.55106	-1.45	-1.3	0.801627746124067	0.0073206	-0.029512	0.037446
Trial1	1	1	noBlindfold	counterclockwise	practice	Guided	1	-0.5	-0.5	22.319	-0.55106	-1.45	-1.3	0.801627746124067	0.00023938	-0.012586	-0.013192
Trial1	1	1	noBlindfold	counterclockwise	practice	Guided	1	-0.5	-0.5	22.339	-0.55106	-1.45	-1.3	0.801627746124067	-0.016003	-0.0041245	-0.0034802
Trial1	1	1	noBlindfold	counterclockwise	practice	Guided	1	-0.5	-0.5	22.35901	-0.55106	-1.45	-1.3	0.801627746124067	0.01585	0.017034	-0.031341
Trial1	1	1	noBlindfold	counterclockwise	practice	Guided	1	-0.5	-0.5	22.37901	-0.55106	-1.45	-1.3	0.801627746124067	0.0047799	0.004341	-0.0092874
Trial1	1	1	noBlindfold	counterclockwise	practice	Guided	1	-0.5	-0.5	22.399	-0.55106	-1.45	-1.3	0.801627746124067	-0.027706	0.0043414	0.010139
Trial1	1	1	noBlindfold	counterclockwise	practice	Guided	1	-0.5	-0.5	22.41901	-0.55106	-1.45	-1.3	0.801627746124067	-0.011144	-0.012587	0.0046472
Trial1	1	1	noBlindfold	counterclockwise	practice	Guided	1	-0.5	-0.5	22.43901	-0.55106	-1.45	-1.3	0.801627746124067	0.0018347	-0.008356	0.0079126
Trial1	1	1	noBlindfold	counterclockwise	practice	Guided	1	-0.5	-0.5	22.45901	-0.55106	-1.45	-1.3	0.801627746124067	0.0099586	0.0043395	0.00010946
Trial1	1	1	noBlindfold	counterclockwise	practice	Guided	1	-0.5	-0.5	22.479	-0.55106	-1.45	-1.3	0.801627746124067	0.022617	0.0043401	0.0021047
Trial1	1	1	noBlindfold	counterclockwise	practice	Guided	1	-0.5	-0.5	22.49901	-0.55106	-1.45	-1.3	0.801627746124067	-0.015678	-0.012586	0.00074753
Trial1	1	1	noBlindfold	counterclockwise	practice	Guided	1	-0.5	-0.5	22.51901	-0.55106	-1.45	-1.3	0.801627746124067	-0.011455	0.0085734	0.00042917
Trial1	1	1	noBlindfold	counterclockwise	practice	Guided	1	-0.5	-0.5	22.539	-0.55107	-1.45	-1.3	0.80162838780216	-0.032235	0.0085735	0.0013844
Trial1	1	1	noBlindfold	counterclockwise	practice	Guided	1	-0.5	-0.5	22.55901	-0.55107	-1.45	-1.3	0.80162838780216	-0.0026923	-0.012587	0.0040142
Trial1	1	1	noBlindfold	counterclockwise	practice	Guided	1	-0.5	-0.5	22.57901	-0.55107	-1.45	-1.3	0.80162838780216	-0.024744	-0.016821	-0.0070531
Trial1	1	1	noBlindfold	counterclockwise	practice	Guided	1	-0.5	-0.5	22.59901	-0.55107	-1.45	-1.3	0.80162838780216	0.017775	-0.042212	-0.0060139
Trial1	1	1	noBlindfold	counterclockwise	practice	Guided	1	-0.5	-0.5	22.619	-0.55107	-1.45	-1.3	0.80162838780216	0.00089668	-0.0041255	0.0043326
Trial1	1	1	noBlindfold	counterclockwise	practice	Guided	1	-0.5	-0.5	22.63901	-0.55107	-1.45	-1.3	0.80162838780216	-0.0091322	-0.0041276	-0.025205
Trial1	1	1	noBlindfold	counterclockwise	practice	Guided	1	-0.5	-0.5	22.65901	-0.55107	-1.45	-1.3	0.80162838780216	-0.019244	0.025493	0.0095088
Trial1	1	1	noBlindfold	counterclockwise	practice	Guided	1	-0.5	-0.5	22.679	-0.55107	-1.45	-1.3	0.80162838780216	-0.025371	0.042417	-0.017082
Trial1	1	1	noBlindfold	counterclockwise	practice	Guided	1	-0.5	-0.5	22.69901	-0.55107	-1.45	-1.3	0.80162838780216	-0.0064972	0.0085627	-0.046619
Trial1	1	1	noBlindfold	counterclockwise	practice	Guided	1	-0.5	-0.5	22.71901	-0.55107	-1.45	-1.3	0.80162838780216	0.0012218	0.008561	-0.00051767
Trial1	1	1	noBlindfold	counterclockwise	practice	Guided	1	-0.5	-0.5	22.73901	-0.55108	-1.45	-1.3	0.801629022010265	-0.036755	0.0043302	0.0023442
Trial1	1	1	noBlindfold	counterclockwise	practice	Guided	1	-0.5	-0.5	22.759	-0.55108	-1.45	-1.3	0.801629022010265	0.009671	0.042414	-0.00052097
Trial1	1	1	noBlindfold	counterclockwise	practice	Guided	1	-0.5	-0.5	22.77901	-0.55108	-1.45	-1.3	0.801629022010265	0.0048143	-0.0041365	-0.009278
Trial1	1	1	noBlindfold	counterclockwise	practice	Guided	1	-0.5	-0.5	22.79901	-0.55108	-1.45	-1.3	0.801629022010265	-0.003943	-0.0126	-0.01286
Trial1	1	1	noBlindfold	counterclockwise	practice	Guided	1	-0.5	-0.5	22.819	-0.55108	-1.45	-1.3	0.801629022010265	-0.031892	-0.012597	0.010467
Trial1	1	1	noBlindfold	counterclockwise	practice	Guided	1	-0.5	-0.5	22.839	-0.55108	-1.45	-1.3	0.801629022010265	-0.011744	0.02972	-0.020663
Trial1	1	1	noBlindfold	counterclockwise	practice	Guided	1	-0.5	-0.5	22.85901	-0.55108	-1.45	-1.3	0.801629022010265	-0.024402	9.86E-05	-0.0028283
Trial1	1	1	noBlindfold	counterclockwise	practice	Guided	1	-0.5	-0.5	22.87901	-0.55108	-1.45	-1.3	0.801629022010265	0.0041833	0.0043296	-0.017714
Trial1	1	1	noBlindfold	counterclockwise	practice	Guided	1	-0.5	-0.5	22.899	-0.55108	-1.45	-1.3	0.801629022010265	-0.033157	9.8228E-05	-0.0028287
Trial1	1	1	noBlindfold	counterclockwise	practice	Guided	1	-0.5	-0.5	22.91901	-0.55108	-1.45	-1.3	0.801629022010265	-0.0013919	-0.01683	0.0040215
Trial1	1	1	noBlindfold	counterclockwise	practice	Guided	1	-0.5	-0.5	22.93901	-0.55108	-1.45	-1.3	0.801629022010265	-0.024081	9.5282E-05	0.0013903
Trial1	1	1	noBlindfold	counterclockwise	practice	Guided	1	-0.5	-0.5	22.95901	-0.55109	-1.45	-1.3	0.80162966014023	0.0045056	-0.0083711	-0.030374
Trial1	1	1	noBlindfold	counterclockwise	practice	Guided	1	-0.5	-0.5	22.979	-0.55109	-1.45	-1.3	0.80162966014023	0.0054607	-0.0041399	-0.00083331
Trial1	1	1	noBlindfold	counterclockwise	practice	Guided	1	-0.5	-0.5	22.99901	-0.55109	-1.45	-1.3	0.80162966014023	0.0070506	-0.021067	0.020266
Trial1	1	1	noBlindfold	counterclockwise	practice	Guided	1	-0.5	-0.5	23.01901	-0.55109	-1.45	-1.3	0.80162966014023	-0.031881	0.017021	0.010467
Trial1	1	1	noBlindfold	counterclockwise	practice	Guided	1	-0.5	-0.5	23.039	-0.55109	-1.45	-1.3	0.80162966014023	-0.024711	0.025486	-0.0070486
Trial1	1	1	noBlindfold	counterclockwise	practice	Guided	1	-0.5	-0.5	23.05901	-0.55109	-1.45	-1.3	0.80162966014023	-0.020806	-0.037993	-0.011584
Trial1	1	1	noBlindfold	counterclockwise	practice	Guided	1	-0.5	-0.5	23.07901	-0.55109	-1.45	-1.3	0.80162966014023	-0.013636	0.0043265	-0.0291
Trial1	1	1	noBlindfold	counterclockwise	practice	Guided	1	-0.5	-0.5	23.09901	-0.55109	-1.45	-1.3	0.80162966014023	-0.0032856	9.1815E-05	-0.0044176
Trial1	1	1	noBlindfold	counterclockwise	practice	Guided	1	-0.5	-0.5	23.119	-0.55109	-1.45	-1.3	0.80162966014023	0.00261	-0.0083717	-0.038814
Trial1	1	1	noBlindfold	counterclockwise	practice	Guided	1	-0.5	-0.5	23.13901	-0.55109	-1.45	-1.3	0.80162966014023	0.0061082	-0.008372	0.0076053
Trial1	1	1	noBlindfold	counterclockwise	practice	Guided	1	-0.5	-0.5	23.15901	-0.55109	-1.45	-1.3	0.80162966014023	0.026574	-0.0041402	-0.0024253
Trial1	1	1	noBlindfold	counterclockwise	practice	Guided	1	-0.5	-0.5	23.179	-0.55109	-1.45	-1.3	0.80162966014023	-0.02048	0.012788	-0.0073666
Trial1	1	1	noBlindfold	counterclockwise	practice	Guided	1	-0.5	-0.5	23.19901	-0.5511	-1.45	-1.3	0.801630298394772	-0.036403	0.0043244	0.0065645
Trial1	1	1	noBlindfold	counterclockwise	practice	Guided	1	-0.5	-0.5	23.21901	-0.5511	-1.45	-1.3	0.801630298394772	0.00030658	9.3398E-05	-0.013176
Trial1	1	1	noBlindfold	counterclockwise	practice	Guided	1	-0.5	-0.5	23.23901	-0.5511	-1.45	-1.3	0.801630298394772	-0.0090853	0.017021	-0.025199
Trial1	1	1	noBlindfold	counterclockwise	practice	Guided	1	-0.5	-0.5	23.259	-0.5511	-1.45	-1.3	0.801630298394772	0.0097058	-0.016833	-0.001152
Trial1	1	1	noBlindfold	counterclockwise	practice	Guided	1	-0.5	-0.5	23.27901	-0.5511	-1.45	-1.3	0.801630298394772	-0.020469	0.025484	-0.0073657
Trial1	1	1	noBlindfold	counterclockwise	practice	Guided	1	-0.5	-0.5	23.29901	-0.5511	-1.45	-1.3	0.801630298394772	-0.016884	-0.0041395	-0.016122
Trial1	1	1	noBlindfold	counterclockwise	practice	Guided	1	-0.5	-0.5	23.319	-0.5511	-1.45	-1.3	0.801630298394772	-0.021104	0.012787	-0.015803
Trial1	1	1	noBlindfold	counterclockwise	practice	Guided	1	-0.5	-0.5	23.339	-0.5511	-1.45	-1.3	0.801630298394772	-0.0087611	0.0085564	-0.020977
Trial1	1	1	noBlindfold	counterclockwise	practice	Guided	1	-0.5	-0.5	23.35901	-0.5511	-1.45	-1.3	0.801630298394772	0.012343	0.042408	-0.022563
Trial1	1	1	noBlindfold	counterclockwise	practice	Guided	1	-0.5	-0.5	23.37901	-0.55111	-1.45	-1.3	0.801630932973647	-0.029854	0.0043192	-0.019382
Trial1	1	1	noBlindfold	counterclockwise	practice	Guided	1	-0.5	-0.5	23.399	-0.5511	-1.45	-1.3	0.801630298394772	0.0019103	0.012783	0.0079303
Trial1	1	1	noBlindfold	counterclockwise	practice	Guided	1	-0.5	-0.5	23.41901	-0.55111	-1.45	-1.3	0.801630932973647	0.027231	-0.029538	0.0060209
Trial1	1	1	noBlindfold	counterclockwise	practice	Guided	1	-0.5	-0.5	23.43901	-0.55111	-1.45	-1.3	0.801630932973647	0.017837	-0.0083769	-0.0060006
Trial1	1	1	noBlindfold	counterclockwise	practice	Guided	1	-0.5	-0.5	23.45901	-0.55111	-1.45	-1.3	0.801630932973647	-0.023407	-0.033769	0.0098414
Trial1	1	1	noBlindfold	counterclockwise	practice	Guided	1	-0.5	-0.5	23.479	-0.55111	-1.45	-1.3	0.801630932973647	0.038938	0.038172	-0.0075903
Trial1	1	1	noBlindfold	counterclockwise	practice	Guided	1	-0.5	-0.5	23.49901	-0.55111	-1.45	-1.3	0.801630932973647	-0.015601	0.025475	0.00076302
Trial1	1	1	noBlindfold	counterclockwise	practice	Guided	1	-0.5	-0.5	23.51901	-0.55111	-1.45	-1.3	0.801630932973647	-0.019184	8.4029E-05	0.0095234
Trial1	1	1	noBlindfold	counterclockwise	practice	Guided	1	-0.5	-0.5	23.539	-0.55111	-1.45	-1.3	0.801630932973647	0.010037	-0.0041474	0.0059414
Trial1	1	1	noBlindfold	counterclockwise	practice	Guided	1	-0.5	-0.5	23.55901	-0.55111	-1.45	-1.3	0.801630932973647	-0.0010307	-0.0041493	0.018602
Trial1	1	1	noBlindfold	counterclockwise	practice	Guided	1	-0.5	-0.5	23.57901	-0.55111	-1.45	-1.3	0.801630932973647	-0.01655	8.189E-05	-0.011891
Trial1	1	1	noBlindfold	counterclockwise	practice	Guided	1	-0.5	-0.5	23.59901	-0.55111	-1.45	-1.3	0.801630932973647	-0.017185	-0.021076	0.00013317
Trial1	1	1	noBlindfold	counterclockwise	practice	Guided	1	-0.5	-0.5	23.619	-0.55111	-1.45	-1.3	0.801630932973647	-0.048399	-0.0083812	0.015973
Trial1	1	1	noBlindfold	counterclockwise	practice	Guided	1	-0.5	-0.5	23.63901	-0.55111	-1.45	-1.3	0.801630932973647	-0.011372	-0.0083803	0.00045156
Trial1	1	1	noBlindfold	counterclockwise	practice	Guided	1	-0.5	-0.5	23.65901	-0.55111	-1.45	-1.3	0.801630932973647	0.014265	-0.0041493	0.0027669
Trial1	1	1	noBlindfold	counterclockwise	practice	Guided	1	-0.5	-0.5	23.679	-0.55111	-1.45	-1.3	0.801630932973647	-0.010417	-0.012612	0.013117
Trial1	1	1	noBlindfold	counterclockwise	practice	Guided	1	-0.5	-0.5	23.69901	-0.55111	-1.45	-1.3	0.801630932973647	-0.022438	0.01701	0.022511
Trial1	1	1	noBlindfold	counterclockwise	practice	Guided	1	-0.5	-0.5	23.71901	-0.55111	-1.45	-1.3	0.801630932973647	-0.03342	0.012777	-0.010611
Trial1	1	1	noBlindfold	counterclockwise	practice	Guided	1	-0.5	-0.5	23.73901	-0.55112	-1.45	-1.3	0.8016315714766	0.0094174	8.1049E-05	-0.0053522
Trial1	1	1	noBlindfold	counterclockwise	practice	Guided	1	-0.5	-0.5	23.759	-0.55112	-1.45	-1.3	0.8016315714766	0.011644	-0.012615	0.024188
Trial1	1	1	noBlindfold	counterclockwise	practice	Guided	1	-0.5	-0.5	23.77901	-0.55112	-1.45	-1.3	0.8016315714766	-0.0077792	-0.016846	-0.0082966
Trial1	1	1	noBlindfold	counterclockwise	practice	Guided	1	-0.5	-0.5	23.79901	-0.55112	-1.45	-1.3	0.8016315714766	0.0091	0.0043134	-0.0095687
Trial1	1	1	noBlindfold	counterclockwise	practice	Guided	1	-0.5	-0.5	23.819	-0.55112	-1.45	-1.3	0.8016315714766	0.013639	-0.004152	-0.0034396
Trial1	1	1	noBlindfold	counterclockwise	practice	Guided	1	-0.5	-0.5	23.839	-0.55112	-1.45	-1.3	0.8016315714766	0.01786	0.0043113	-0.0059833
Trial1	1	1	noBlindfold	counterclockwise	practice	Guided	1	-0.5	-0.5	23.85901	-0.55112	-1.45	-1.3	0.8016315714766	-0.0084954	-0.016848	0.038444
Trial1	1	1	noBlindfold	counterclockwise	practice	Guided	1	-0.5	-0.5	23.87901	-0.55112	-1.45	-1.3	0.8016315714766	0.015319	-0.012618	-0.037829
Trial1	1	1	noBlindfold	counterclockwise	practice	Guided	1	-0.5	-0.5	23.899	-0.55112	-1.45	-1.3	0.8016315714766	-0.006818	7.6666E-05	0.0043705
Trial1	1	1	noBlindfold	counterclockwise	practice	Guided	1	-0.5	-0.5	23.91901	-0.55112	-1.45	-1.3	0.8016315714766	-0.0073668	-0.012618	-0.059245
Trial1	1	1	noBlindfold	counterclockwise	practice	Guided	1	-0.5	-0.5	23.93901	-0.55112	-1.45	-1.3	0.8016315714766	0.0019438	0.0043099	0.0079566
Trial1	1	1	noBlindfold	counterclockwise	practice	Guided	1	-0.5	-0.5	23.95901	-0.55112	-1.45	-1.3	0.8016315714766	0.0029	-0.050706	0.020619
Trial1	1	1	noBlindfold	counterclockwise	practice	Guided	1	-0.5	-0.5	23.979	-0.55112	-1.45	-1.3	0.8016315714766	-0.011986	7.8322E-05	-0.0079661
Trial1	1	1	noBlindfold	counterclockwise	practice	Guided	1	-0.5	-0.5	23.99901	-0.55113	-1.45	-1.3	0.801632210104129	0.018827	0.033933	0.006688
Trial1	1	1	noBlindfold	counterclockwise	practice	Guided	1	-0.5	-0.5	24.01901	-0.55113	-1.45	-1.3	0.801632210104129	0.0094328	0.025468	-0.0053346
Trial1	1	1	noBlindfold	counterclockwise	practice	Guided	1	-0.5	-0.5	24.039	-0.55113	-1.45	-1.3	0.801632210104129	-0.023689	0.012772	0.0056511
Trial1	1	1	noBlindfold	counterclockwise	practice	Guided	1	-0.5	-0.5	24.05901	-0.55113	-1.45	-1.3	0.801632210104129	0.0055327	0.012773	-0.00079417
Trial1	1	1	noBlindfold	counterclockwise	practice	Guided	1	-0.5	-0.5	24.07901	-0.55113	-1.45	-1.3	0.801632210104129	-0.011981	-0.0083855	-0.0079583
Trial1	1	1	noBlindfold	counterclockwise	practice	Guided	1	-0.5	-0.5	24.09901	-0.55113	-1.45	-1.3	0.801632210104129	-0.011342	0.021238	0.00048317
Trial1	1	1	noBlindfold	counterclockwise	practice	Guided	1	-0.5	-0.5	24.119	-0.55113	-1.45	-1.3	0.801632210104129	-0.0019459	-0.016848	0.0027945
Trial1	1	1	noBlindfold	counterclockwise	practice	Guided	1	-0.5	-0.5	24.13901	-0.55113	-1.45	-1.3	0.801632210104129	-0.0019461	0.00431	0.012507
Trial1	1	1	noBlindfold	counterclockwise	practice	Guided	1	-0.5	-0.5	24.15901	-0.55113	-1.45	-1.3	0.801632210104129	-0.0035347	0.017004	-0.0085899
Trial1	1	1	noBlindfold	counterclockwise	practice	Guided	1	-0.5	-0.5	24.179	-0.55113	-1.45	-1.3	0.801632210104129	0.022421	-0.025314	-0.0020582
Trial1	1	1	noBlindfold	counterclockwise	practice	Guided	1	-0.5	-0.5	24.19901	-0.55113	-1.45	-1.3	0.801632210104129	-0.024633	-0.025313	-0.0069999
Trial1	1	1	noBlindfold	counterclockwise	practice	Guided	1	-0.5	-0.5	24.21901	-0.55113	-1.45	-1.3	0.801632210104129	0.0094463	0.025466	0.013146
Trial1	1	1	noBlindfold	counterclockwise	practice	Guided	1	-0.5	-0.5	24.23901	-0.55113	-1.45	-1.3	0.801632210104129	0.013985	-0.021085	-0.024832
Trial1	1	1	noBlindfold	counterclockwise	practice	Guided	1	-0.5	-0.5	24.259	-0.55113	-1.45	-1.3	0.801632210104129	0.0016452	0.025465	0.0037538
Trial1	1	1	noBlindfold	counterclockwise	practice	Guided	1	-0.5	-0.5	24.27901	-0.55113	-1.45	-1.3	0.801632210104129	0.0019637	-0.0083907	-0.025146
Trial1	1	1	noBlindfold	counterclockwise	practice	Guided	1	-0.5	-0.5	24.29901	-0.55114	-1.45	-1.3	0.801632848856234	0.0084964	0.025463	-0.017977
Trial1	1	1	noBlindfold	counterclockwise	practice	Guided	1	-0.5	-0.5	24.319	-0.55113	-1.45	-1.3	0.801632210104129	0.0016454	0.0043025	0.0047126
Trial1	1	1	noBlindfold	counterclockwise	practice	Guided	1	-0.5	-0.5	24.339	-0.55114	-1.45	-1.3	0.801632848856234	-0.018095	0.021229	-0.032947
Trial1	1	1	noBlindfold	counterclockwise	practice	Guided	1	-0.5	-0.5	24.35901	-0.55114	-1.45	-1.3	0.801632848856234	-0.0074272	-0.012628	-0.0040422
Trial1	1	1	noBlindfold	counterclockwise	practice	Guided	1	-0.5	-0.5	24.37901	-0.55114	-1.45	-1.3	0.801632848856234	-0.027573	0.0085307	0.012838
Trial1	1	1	noBlindfold	counterclockwise	practice	Guided	1	-0.5	-0.5	24.399	-0.55114	-1.45	-1.3	0.801632848856234	0.0013319	-0.008396	-0.00045684
Trial1	1	1	noBlindfold	counterclockwise	practice	Guided	1	-0.5	-0.5	24.41901	-0.55114	-1.45	-1.3	0.801632848856234	0.018847	0.021225	0.0067107
Trial1	1	1	noBlindfold	counterclockwise	practice	Guided	1	-0.5	-0.5	24.43901	-0.55114	-1.45	-1.3	0.801632848856234	-0.012918	0.0042973	-0.0206
Trial1	1	1	noBlindfold	counterclockwise	practice	Guided	1	-0.5	-0.5	24.45901	-0.55114	-1.45	-1.3	0.801632848856234	-0.013235	6.3484E-05	-0.024819
Trial1	1	1	noBlindfold	counterclockwise	practice	Guided	1	-0.5	-0.5	24.479	-0.55114	-1.45	-1.3	0.801632848856234	-0.0064705	-0.016864	0.0086266
Trial1	1	1	noBlindfold	counterclockwise	practice	Guided	1	-0.5	-0.5	24.49901	-0.55114	-1.45	-1.3	0.801632848856234	6.1088E-05	-0.0084009	-0.017328
Trial1	1	1	noBlindfold	counterclockwise	practice	Guided	1	-0.5	-0.5	24.51901	-0.55114	-1.45	-1.3	0.801632848856234	0.0078635	0.0085253	-0.026403
Trial1	1	1	noBlindfold	counterclockwise	practice	Guided	1	-0.5	-0.5	24.539	-0.55114	-1.45	-1.3	0.801632848856234	0.0049151	0.012756	-0.0092058
Trial1	1	1	noBlindfold	counterclockwise	practice	Guided	1	-0.5	-0.5	24.55901	-0.55114	-1.45	-1.3	0.801632848856234	0.013043	5.848E-05	-0.016371
Trial1	1	1	noBlindfold	counterclockwise	practice	Guided	1	-0.5	-0.5	24.57901	-0.55114	-1.45	-1.3	0.801632848856234	6.4532E-05	5.8499E-05	-0.017325
Trial1	1	1	noBlindfold	counterclockwise	practice	Guided	1	-0.5	-0.5	24.59901	-0.55114	-1.45	-1.3	0.801632848856234	-0.024299	0.0042905	-0.0027562
Trial1	1	1	noBlindfold	counterclockwise	practice	Guided	1	-0.5	-0.5	24.619	-0.55114	-1.45	-1.3	0.801632848856234	-0.021986	-0.012639	-0.0046646
Trial1	1	1	noBlindfold	counterclockwise	practice	Guided	1	-0.5	-0.5	24.63901	-0.55114	-1.45	-1.3	0.801632848856234	-0.024933	5.7851E-05	-0.011193
Trial1	1	1	noBlindfold	counterclockwise	practice	Guided	1	-0.5	-0.5	24.65901	-0.55114	-1.45	-1.3	0.801632848856234	-0.027558	-0.012639	0.010224
Trial1	1	1	noBlindfold	counterclockwise	practice	Guided	1	-0.5	-0.5	24.679	-0.55114	-1.45	-1.3	0.801632848856234	0.008194	0.0042901	-0.022178
Trial1	1	1	noBlindfold	counterclockwise	practice	Guided	1	-0.5	-0.5	24.69901	-0.55114	-1.45	-1.3	0.801632848856234	-0.003194	-0.0084062	-0.0043411
Trial1	1	1	noBlindfold	counterclockwise	practice	Guided	1	-0.5	-0.5	24.71901	-0.55114	-1.45	-1.3	0.801632848856234	0.010738	0.012752	0.011583
Trial1	1	1	noBlindfold	counterclockwise	practice	Guided	1	-0.5	-0.5	24.73901	-0.55114	-1.45	-1.3	0.801632848856234	0.0049279	0.025444	-0.0091964
Trial1	1	1	noBlindfold	counterclockwise	practice	Guided	1	-0.5	-0.5	24.759	-0.55115	-1.45	-1.3	0.801633483929708	-0.0070931	0.01698	0.00019919
Trial1	1	1	noBlindfold	counterclockwise	practice	Guided	1	-0.5	-0.5	24.77901	-0.55115	-1.45	-1.3	0.801633483929708	-0.032093	5.3692E-05	0.006328
Trial1	1	1	noBlindfold	counterclockwise	practice	Guided	1	-0.5	-0.5	24.79901	-0.55115	-1.45	-1.3	0.801633483929708	-0.012582	-0.0084112	-0.016359
Trial1	1	1	noBlindfold	counterclockwise	practice	Guided	1	-0.5	-0.5	24.819	-0.55115	-1.45	-1.3	0.801633483929708	-0.0031848	-0.0084116	-0.0043343
Trial1	1	1	noBlindfold	counterclockwise	practice	Guided	1	-0.5	-0.5	24.839	-0.55115	-1.45	-1.3	0.801633483929708	0.031846	0.025442	0.01
Trial1	1	1	noBlindfold	counterclockwise	practice	Guided	1	-0.5	-0.5	24.85901	-0.55115	-1.45	-1.3	0.801633483929708	-0.0028688	4.819E-05	-0.00011411
Trial1	1	1	noBlindfold	counterclockwise	practice	Guided	1	-0.5	-0.5	24.87901	-0.55115	-1.45	-1.3	0.801633483929708	0.022135	0.0042798	-0.0062411
Trial1	1	1	noBlindfold	counterclockwise	practice	Guided	1	-0.5	-0.5	24.899	-0.55115	-1.45	-1.3	0.801633483929708	0.041645	0.012743	-0.028928
Trial1	1	1	noBlindfold	counterclockwise	practice	Guided	1	-0.5	-0.5	24.91901	-0.55115	-1.45	-1.3	0.801633483929708	8.1129E-05	0.012741	-0.017306
Trial1	1	1	noBlindfold	counterclockwise	practice	Guided	1	-0.5	-0.5	24.93901	-0.55115	-1.45	-1.3	0.801633483929708	-0.001911	-0.012652	0.012551
Trial1	1	1	noBlindfold	counterclockwise	practice	Guided	1	-0.5	-0.5	24.95901	-0.55115	-1.45	-1.3	0.801633483929708	0.013063	-0.012651	-0.020892
Trial1	1	1	noBlindfold	counterclockwise	practice	Guided	1	-0.5	-0.5	24.979	-0.55115	-1.45	-1.3	0.801633483929708	-0.008035	-0.029577	-0.012452
Trial1	1	1	noBlindfold	counterclockwise	practice	Guided	1	-0.5	-0.5	24.99901	-0.55115	-1.45	-1.3	0.801633483929708	8.7699E-05	-0.016882	-0.017307
Trial1	1	1	noBlindfold	counterclockwise	practice	Guided	1	-0.5	-0.5	25.01901	-0.55115	-1.45	-1.3	0.801633483929708	-0.0067616	0.0042774	0.0044275
Trial1	1	1	noBlindfold	counterclockwise	practice	Guided	1	-0.5	-0.5	25.039	-0.55115	-1.45	-1.3	0.801633483929708	-0.018783	-0.01265	0.013819
Trial1	1	1	noBlindfold	counterclockwise	practice	Guided	1	-0.5	-0.5	25.05901	-0.55115	-1.45	-1.3	0.801633483929708	0.04388	4.7014E-05	0.011277
Trial1	1	1	noBlindfold	counterclockwise	practice	Guided	1	-0.5	-0.5	25.07901	-0.55116	-1.45	-1.3	0.801634126734169	0.0055847	0.012743	-0.00074656
Trial1	1	1	noBlindfold	counterclockwise	practice	Guided	1	-0.5	-0.5	25.09901	-0.55116	-1.45	-1.3	0.801634126734169	0.0094876	0.0042789	-0.0052841
Trial1	1	1	noBlindfold	counterclockwise	practice	Guided	1	-0.5	-0.5	25.119	-0.55116	-1.45	-1.3	0.801634126734169	-0.0080265	0.0085116	-0.01245
Trial1	1	1	noBlindfold	counterclockwise	practice	Guided	1	-0.5	-0.5	25.13901	-0.55116	-1.45	-1.3	0.801634126734169	0.014665	-0.0041839	0.0070599
Trial1	1	1	noBlindfold	counterclockwise	practice	Guided	1	-0.5	-0.5	25.15901	-0.55116	-1.45	-1.3	0.801634126734169	0.014348	0.0042807	0.002842
Trial1	1	1	noBlindfold	counterclockwise	practice	Guided	1	-0.5	-0.5	25.179	-0.55116	-1.45	-1.3	0.801634126734169	0.0085413	4.8719E-05	-0.017938
Trial1	1	1	noBlindfold	counterclockwise	practice	Guided	1	-0.5	-0.5	25.19901	-0.55116	-1.45	-1.3	0.801634126734169	-0.022354	0.0085143	0.022587
Trial1	1	1	noBlindfold	counterclockwise	practice	Guided	1	-0.5	-0.5	25.21901	-0.55116	-1.45	-1.3	0.801634126734169	-0.0012542	4.9397E-05	0.020997
Trial1	1	1	noBlindfold	counterclockwise	practice	Guided	1	-0.5	-0.5	25.23901	-0.55116	-1.45	-1.3	0.801634126734169	-0.016458	-0.0084121	-0.011808
Trial1	1	1	noBlindfold	counterclockwise	practice	Guided	1	-0.5	-0.5	25.259	-0.55116	-1.45	-1.3	0.801634126734169	-0.02426	0.008514	-0.0027307
Trial1	1	1	noBlindfold	counterclockwise	practice	Guided	1	-0.5	-0.5	25.27901	-0.55116	-1.45	-1.3	0.801634126734169	0.018575	-0.012645	0.002529
Trial1	1	1	noBlindfold	counterclockwise	practice	Guided	1	-0.5	-0.5	25.29901	-0.55116	-1.45	-1.3	0.801634126734169	-0.015819	-0.016876	-0.0033665
Trial1	1	1	noBlindfold	counterclockwise	practice	Guided	1	-0.5	-0.5	25.319	-0.55116	-1.45	-1.3	0.801634126734169	0.001381	0.0042826	0.0044366
Trial1	1	1	noBlindfold	counterclockwise	practice	Guided	1	-0.5	-0.5	25.339	-0.55116	-1.45	-1.3	0.801634126734169	-0.01518	5.0603E-05	0.0050744
Trial1	1	1	noBlindfold	counterclockwise	practice	Guided	1	-0.5	-0.5	25.35901	-0.55117	-1.45	-1.3	0.80163476205531	-0.02775	0.021211	-0.028049
Trial1	1	1	noBlindfold	counterclockwise	practice	Guided	1	-0.5	-0.5	25.37901	-0.55117	-1.45	-1.3	0.80163476205531	-0.0080049	0.042367	0.021319
Trial1	1	1	noBlindfold	counterclockwise	practice	Guided	1	-0.5	-0.5	25.399	-0.55117	-1.45	-1.3	0.80163476205531	-0.019391	0.004277	0.018376
Trial1	1	1	noBlindfold	counterclockwise	practice	Guided	1	-0.5	-0.5	25.41901	-0.55117	-1.45	-1.3	0.80163476205531	0.02671	0.012739	-0.0023209
Trial1	1	1	noBlindfold	counterclockwise	practice	Guided	1	-0.5	-0.5	25.43901	-0.55117	-1.45	-1.3	0.80163476205531	0.013733	-0.0041874	-0.0055836
Trial1	1	1	noBlindfold	counterclockwise	practice	Guided	1	-0.5	-0.5	25.45901	-0.55117	-1.45	-1.3	0.80163476205531	0.0037071	0.0085078	-0.0088471
Trial1	1	1	noBlindfold	counterclockwise	practice	Guided	1	-0.5	-0.5	25.479	-0.55117	-1.45	-1.3	0.80163476205531	0.0010794	0.0042747	-0.0046263
Trial1	1	1	noBlindfold	counterclockwise	practice	Guided	1	-0.5	-0.5	25.49901	-0.55117	-1.45	-1.3	0.80163476205531	-0.015163	0.0042745	0.0050839
Trial1	1	1	noBlindfold	counterclockwise	practice	Guided	1	-0.5	-0.5	25.51901	-0.55117	-1.45	-1.3	0.80163476205531	0.013739	-0.012653	-0.0055814
Trial1	1	1	noBlindfold	counterclockwise	practice	Guided	1	-0.5	-0.5	25.539	-0.55117	-1.45	-1.3	0.80163476205531	-0.0079952	0.0085042	0.0044496
Trial1	1	1	noBlindfold	counterclockwise	practice	Guided	1	-0.5	-0.5	25.55901	-0.55117	-1.45	-1.3	0.80163476205531	0.0052988	4.2176E-05	-0.002949
Trial1	1	1	noBlindfold	counterclockwise	practice	Guided	1	-0.5	-0.5	25.57901	-0.55117	-1.45	-1.3	0.80163476205531	0.0088822	0.016968	-0.018236
Trial1	1	1	noBlindfold	counterclockwise	practice	Guided	1	-0.5	-0.5	25.59901	-0.55117	-1.45	-1.3	0.80163476205531	0.014693	-0.0041918	0.0070864
Trial1	1	1	noBlindfold	counterclockwise	practice	Guided	1	-0.5	-0.5	25.619	-0.55117	-1.45	-1.3	0.80163476205531	0.030938	-0.012657	-0.015286
Trial1	1	1	noBlindfold	counterclockwise	practice	Guided	1	-0.5	-0.5	25.63901	-0.55118	-1.45	-1.3	0.801635401304973	0.037068	-0.0041928	0.022375
Trial1	1	1	noBlindfold	counterclockwise	practice	Guided	1	-0.5	-0.5	25.65901	-0.55118	-1.45	-1.3	0.801635401304973	0.018282	-0.016889	-0.0016701
Trial1	1	1	noBlindfold	counterclockwise	practice	Guided	1	-0.5	-0.5	25.679	-0.55118	-1.45	-1.3	0.801635401304973	0.0075308	-0.0084239	0.024604
Trial1	1	1	noBlindfold	counterclockwise	practice	Guided	1	-0.5	-0.5	25.69901	-0.55118	-1.45	-1.3	0.801635401304973	0.034208	0.012735	-0.015599
Trial1	1	1	noBlindfold	counterclockwise	practice	Guided	1	-0.5	-0.5	25.71901	-0.55118	-1.45	-1.3	0.801635401304973	0.018284	3.8128E-05	-0.0016664
Trial1	1	1	noBlindfold	counterclockwise	practice	Guided	1	-0.5	-0.5	25.73901	-0.55118	-1.45	-1.3	0.801635401304973	-0.0012254	0.021197	0.021023
Trial1	1	1	noBlindfold	counterclockwise	practice	Guided	1	-0.5	-0.5	25.759	-0.55118	-1.45	-1.3	0.801635401304973	-0.021601	-0.0084244	-0.024121
Trial1	1	1	noBlindfold	counterclockwise	practice	Guided	1	-0.5	-0.5	25.77901	-0.55118	-1.45	-1.3	0.801635401304973	-0.01969	-0.0041939	0.0011992
Trial1	1	1	noBlindfold	counterclockwise	practice	Guided	1	-0.5	-0.5	25.79901	-0.55118	-1.45	-1.3	0.801635401304973	0.013433	-0.0041945	-0.0097839
Trial1	1	1	noBlindfold	counterclockwise	practice	Guided	1	-0.5	-0.5	25.819	-0.55118	-1.45	-1.3	0.801635401304973	0.0014091	0.012735	-0.00039108
Trial1	1	1	noBlindfold	counterclockwise	practice	Guided	1	-0.5	-0.5	25.839	-0.55118	-1.45	-1.3	0.801635401304973	-0.017463	0.029659	0.030739
Trial1	1	1	noBlindfold	counterclockwise	practice	Guided	1	-0.5	-0.5	25.85901	-0.55118	-1.45	-1.3	0.801635401304973	-0.014829	0.03389	0.0093236
Trial1	1	1	noBlindfold	counterclockwise	practice	Guided	1	-0.5	-0.5	25.87901	-0.55118	-1.45	-1.3	0.801635401304973	0.0017319	-0.0084293	0.020075
Trial1	1	1	noBlindfold	counterclockwise	practice	Guided	1	-0.5	-0.5	25.899	-0.55118	-1.45	-1.3	0.801635401304973	0.010173	-0.0041984	0.0031962
Trial1	1	1	noBlindfold	counterclockwise	practice	Guided	1	-0.5	-0.5	25.91901	-0.55118	-1.45	-1.3	0.801635401304973	0.0040451	0.0084959	-0.02507
Trial1	1	1	noBlindfold	counterclockwise	practice	Guided	1	-0.5	-0.5	25.93901	-0.55119	-1.45	-1.3	0.80163604067921	-0.0086968	3.1966E-05	0.032016
Trial1	1	1	noBlindfold	counterclockwise	practice	Guided	1	-0.5	-0.5	25.95901	-0.55119	-1.45	-1.3	0.80163604067921	0.0050037	0.012726	-0.006196
Trial1	1	1	noBlindfold	counterclockwise	practice	Guided	1	-0.5	-0.5	25.979	-0.55119	-1.45	-1.3	0.80163604067921	0.0053238	0.0042611	-0.0049237
Trial1	1	1	noBlindfold	counterclockwise	practice	Guided	1	-0.5	-0.5	25.99901	-0.55119	-1.45	-1.3	0.80163604067921	-0.010919	0.012722	0.0047879
Trial1	1	1	noBlindfold	counterclockwise	practice	Guided	1	-0.5	-0.5	26.01901	-0.55119	-1.45	-1.3	0.80163604067921	0.0065985	-0.01267	0.011955
Trial1	1	1	noBlindfold	counterclockwise	practice	Guided	1	-0.5	-0.5	26.039	-0.55119	-1.45	-1.3	0.80163604067921	0.010821	-0.021133	0.011639
Trial1	1	1	noBlindfold	counterclockwise	practice	Guided	1	-0.5	-0.5	26.05901	-0.55119	-1.45	-1.3	0.80163604067921	0.017672	0.021187	-0.010096
Trial1	1	1	noBlindfold	counterclockwise	practice	Guided	1	-0.5	-0.5	26.07901	-0.55119	-1.45	-1.3	0.80163604067921	0.0069212	2.851E-05	0.016176
Trial1	1	1	noBlindfold	counterclockwise	practice	Guided	1	-0.5	-0.5	26.09901	-0.55119	-1.45	-1.3	0.80163604067921	0.0014296	0.0084898	0.0012057
Trial1	1	1	noBlindfold	counterclockwise	practice	Guided	1	-0.5	-0.5	26.119	-0.55119	-1.45	-1.3	0.80163604067921	0.024523	-0.016899	-0.031829
Trial1	1	1	noBlindfold	counterclockwise	practice	Guided	1	-0.5	-0.5	26.13901	-0.55119	-1.45	-1.3	0.80163604067921	-0.0063712	-0.025362	0.0086936
Trial1	1	1	noBlindfold	counterclockwise	practice	Guided	1	-0.5	-0.5	26.15901	-0.5512	-1.45	-1.3	0.801636676371112	-0.033277	3.0163E-05	-0.010495
Trial1	1	1	noBlindfold	counterclockwise	practice	Guided	1	-0.5	-0.5	26.179	-0.5512	-1.45	-1.3	0.801636676371112	-0.014085	-0.02959	-0.037404
Trial1	1	1	noBlindfold	counterclockwise	practice	Guided	1	-0.5	-0.5	26.19901	-0.5512	-1.45	-1.3	0.801636676371112	0.021582	-0.016893	-0.014628
Trial1	1	1	noBlindfold	counterclockwise	practice	Guided	1	-0.5	-0.5	26.21901	-0.5512	-1.45	-1.3	0.801636676371112	-0.029693	3.2887E-05	-0.01925
Trial1	1	1	noBlindfold	counterclockwise	practice	Guided	1	-0.5	-0.5	26.23901	-0.5512	-1.45	-1.3	0.801636676371112	0.0011198	0.0042634	-0.027286
Trial1	1	1	noBlindfold	counterclockwise	practice	Guided	1	-0.5	-0.5	26.259	-0.5512	-1.45	-1.3	0.801636676371112	0.0069334	-0.021129	-0.0013293
Trial1	1	1	noBlindfold	counterclockwise	practice	Guided	1	-0.5	-0.5	26.27901	-0.5512	-1.45	-1.3	0.801636676371112	-0.018066	-0.033824	0.022313
Trial1	1	1	noBlindfold	counterclockwise	practice	Guided	1	-0.5	-0.5	26.29901	-0.5512	-1.45	-1.3	0.801636676371112	-0.0096254	-0.012664	-0.0091342
Trial1	1	1	noBlindfold	counterclockwise	practice	Guided	1	-0.5	-0.5	26.319	-0.5512	-1.45	-1.3	0.801636676371112	-0.0054066	-0.033822	0.021358
Trial1	1	1	noBlindfold	counterclockwise	practice	Guided	1	-0.5	-0.5	26.339	-0.5512	-1.45	-1.3	0.801636676371112	0.014103	0.0042618	-0.0013293
Trial1	1	1	noBlindfold	counterclockwise	practice	Guided	1	-0.5	-0.5	26.35901	-0.5512	-1.45	-1.3	0.801636676371112	0.0092512	3.0552E-05	-0.0094492
Trial1	1	1	noBlindfold	counterclockwise	practice	Guided	1	-0.5	-0.5	26.37901	-0.5512	-1.45	-1.3	0.801636676371112	0.0043938	-0.02959	-0.017568
Trial1	1	1	noBlindfold	counterclockwise	practice	Guided	1	-0.5	-0.5	26.399	-0.5512	-1.45	-1.3	0.801636676371112	0.0053485	-0.029589	-0.004907
Trial1	1	1	noBlindfold	counterclockwise	practice	Guided	1	-0.5	-0.5	26.41901	-0.5512	-1.45	-1.3	0.801636676371112	0.004079	3.2782E-05	-0.023377
Trial1	1	1	noBlindfold	counterclockwise	practice	Guided	1	-0.5	-0.5	26.43901	-0.5512	-1.45	-1.3	0.801636676371112	-0.019966	-0.0084316	-0.0029979
Trial1	1	1	noBlindfold	counterclockwise	practice	Guided	1	-0.5	-0.5	26.45901	-0.5512	-1.45	-1.3	0.801636676371112	-0.020919	0.0042644	-0.015658
Trial1	1	1	noBlindfold	counterclockwise	practice	Guided	1	-0.5	-0.5	26.479	-0.5512	-1.45	-1.3	0.801636676371112	0.001771	0.0042651	0.003852
Trial1	1	1	noBlindfold	counterclockwise	practice	Guided	1	-0.5	-0.5	26.49901	-0.55121	-1.45	-1.3	0.801637315993755	-0.0082571	-0.0042003	-0.01661
Trial1	1	1	noBlindfold	counterclockwise	practice	Guided	1	-0.5	-0.5	26.51901	-0.55121	-1.45	-1.3	0.801637315993755	-0.008893	0.046578	-0.025048
Trial1	1	1	noBlindfold	counterclockwise	practice	Guided	1	-0.5	-0.5	26.539	-0.55121	-1.45	-1.3	0.801637315993755	0.00018318	0.016955	-0.017243
Trial1	1	1	noBlindfold	counterclockwise	practice	Guided	1	-0.5	-0.5	26.55901	-0.55121	-1.45	-1.3	0.801637315993755	-0.0014071	-0.012669	-0.03834
Trial1	1	1	noBlindfold	counterclockwise	practice	Guided	1	-0.5	-0.5	26.57901	-0.55121	-1.45	-1.3	0.801637315993755	0.019291	-0.0169	0.011027
Trial1	1	1	noBlindfold	counterclockwise	practice	Guided	1	-0.5	-0.5	26.59901	-0.55121	-1.45	-1.3	0.801637315993755	-0.0063449	0.0042571	0.0087153
Trial1	1	1	noBlindfold	counterclockwise	practice	Guided	1	-0.5	-0.5	26.619	-0.55121	-1.45	-1.3	0.801637315993755	0.010535	0.008488	0.0074451
Trial1	1	1	noBlindfold	counterclockwise	practice	Guided	1	-0.5	-0.5	26.63901	-0.55121	-1.45	-1.3	0.801637315993755	-0.036519	2.2839E-05	0.0025038
Trial1	1	1	noBlindfold	counterclockwise	practice	Guided	1	-0.5	-0.5	26.65901	-0.55121	-1.45	-1.3	0.801637315993755	-0.0046686	-0.0084423	-0.025362
Trial1	1	1	noBlindfold	counterclockwise	practice	Guided	1	-0.5	-0.5	26.679	-0.55121	-1.45	-1.3	0.801637315993755	0.018976	-0.0084399	0.0068031
Trial1	1	1	noBlindfold	counterclockwise	practice	Guided	1	-0.5	-0.5	26.69901	-0.55121	-1.45	-1.3	0.801637315993755	-0.028396	-0.00844	-0.0023555
Trial1	1	1	noBlindfold	counterclockwise	practice	Guided	1	-0.5	-0.5	26.71901	-0.55121	-1.45	-1.3	0.801637315993755	-0.011833	0.0042558	-0.0078474
Trial1	1	1	noBlindfold	counterclockwise	practice	Guided	1	-0.5	-0.5	26.73901	-0.55121	-1.45	-1.3	0.801637315993755	0.024874	0.01272	-0.02759
Trial1	1	1	noBlindfold	counterclockwise	practice	Guided	1	-0.5	-0.5	26.759	-0.55121	-1.45	-1.3	0.801637315993755	-0.016049	0.01695	-0.0075289
Trial1	1	1	noBlindfold	counterclockwise	practice	Guided	1	-0.5	-0.5	26.77901	-0.55121	-1.45	-1.3	0.801637315993755	-0.024169	-0.016902	-0.002672
Trial1	1	1	noBlindfold	counterclockwise	practice	Guided	1	-0.5	-0.5	26.79901	-0.55121	-1.45	-1.3	0.801637315993755	-0.0099169	-0.0084402	0.017473
Trial1	1	1	noBlindfold	counterclockwise	practice	Guided	1	-0.5	-0.5	26.819	-0.55122	-1.45	-1.3	0.801637955740972	-0.019308	-0.012672	0.0054516
Trial1	1	1	noBlindfold	counterclockwise	practice	Guided	1	-0.5	-0.5	26.839	-0.55122	-1.45	-1.3	0.801637955740972	0.013498	0.0042566	0.004181
Trial1	1	1	noBlindfold	counterclockwise	practice	Guided	1	-0.5	-0.5	26.85901	-0.55122	-1.45	-1.3	0.801637955740972	0.0053797	-0.0042077	-0.00067203
Trial1	1	1	noBlindfold	counterclockwise	practice	Guided	1	-0.5	-0.5	26.87901	-0.55122	-1.45	-1.3	0.801637955740972	0.014137	0.012718	-0.0013065
Trial1	1	1	noBlindfold	counterclockwise	practice	Guided	1	-0.5	-0.5	26.899	-0.55122	-1.45	-1.3	0.801637955740972	-0.04526	-0.0042112	-0.010148
Trial1	1	1	noBlindfold	counterclockwise	practice	Guided	1	-0.5	-0.5	26.91901	-0.55122	-1.45	-1.3	0.801637955740972	-0.024159	0.012715	-0.0026605
Trial1	1	1	noBlindfold	counterclockwise	practice	Guided	1	-0.5	-0.5	26.93901	-0.55122	-1.45	-1.3	0.801637955740972	-0.010542	-0.012675	0.0090448
Trial1	1	1	noBlindfold	counterclockwise	practice	Guided	1	-0.5	-0.5	26.95901	-0.55122	-1.45	-1.3	0.801637955740972	-0.0066378	2.0949E-05	0.0012424
Trial1	1	1	noBlindfold	counterclockwise	practice	Guided	1	-0.5	-0.5	26.979	-0.55122	-1.45	-1.3	0.801637955740972	0.019954	-0.016906	0.01948
Trial1	1	1	noBlindfold	counterclockwise	practice	Guided	1	-0.5	-0.5	26.99901	-0.55122	-1.45	-1.3	0.801637955740972	0.02585	-0.012675	0.011994
Trial1	1	1	noBlindfold	counterclockwise	practice	Guided	1	-0.5	-0.5	27.01901	-0.55122	-1.45	-1.3	0.801637955740972	0.007697	-0.016908	-0.024391
Trial1	1	1	noBlindfold	counterclockwise	practice	Guided	1	-0.5	-0.5	27.039	-0.55122	-1.45	-1.3	0.801637955740972	-0.0036896	0.016945	-0.013957
Trial1	1	1	noBlindfold	counterclockwise	practice	Guided	1	-0.5	-0.5	27.05901	-0.55122	-1.45	-1.3	0.801637955740972	-0.0088638	-0.0042135	-0.016902
Trial1	1	1	noBlindfold	counterclockwise	practice	Guided	1	-0.5	-0.5	27.07901	-0.55122	-1.45	-1.3	0.801637955740972	-0.0075896	-0.029606	-0.0081416
Trial1	1	1	noBlindfold	counterclockwise	practice	Guided	1	-0.5	-0.5	27.09901	-0.55122	-1.45	-1.3	0.801637955740972	0.010246	-0.0042152	0.0032464
Trial1	1	1	noBlindfold	counterclockwise	practice	Guided	1	-0.5	-0.5	27.119	-0.55123	-1.45	-1.3	0.801638595612761	-0.019292	1.7588E-05	0.0054745
Trial1	1	1	noBlindfold	counterclockwise	practice	Guided	1	-0.5	-0.5	27.13901	-0.55123	-1.45	-1.3	0.801638595612761	-0.00041892	0.0084793	-0.025653
Trial1	1	1	noBlindfold	counterclockwise	practice	Guided	1	-0.5	-0.5	27.15901	-0.55123	-1.45	-1.3	0.801638595612761	-0.0030485	-0.0042169	-0.0042347
Trial1	1	1	noBlindfold	counterclockwise	practice	Guided	1	-0.5	-0.5	27.179	-0.55122	-1.45	-1.3	0.801637955740972	-0.0066345	-0.0084469	0.0045238
Trial1	1	1	noBlindfold	counterclockwise	practice	Guided	1	-0.5	-0.5	27.19901	-0.55123	-1.45	-1.3	0.801638595612761	-0.026777	0.0042509	0.018773
Trial1	1	1	noBlindfold	counterclockwise	practice	Guided	1	-0.5	-0.5	27.21901	-0.55123	-1.45	-1.3	0.801638595612761	-0.037443	0.021177	-0.0045519
Trial1	1	1	noBlindfold	counterclockwise	practice	Guided	1	-0.5	-0.5	27.23901	-0.55123	-1.45	-1.3	0.801638595612761	0.0096125	0.012713	-0.026603
Trial1	1	1	noBlindfold	counterclockwise	practice	Guided	1	-0.5	-0.5	27.259	-0.55123	-1.45	-1.3	0.801638595612761	-0.0072658	0.033874	-0.015616
Trial1	1	1	noBlindfold	counterclockwise	practice	Guided	1	-0.5	-0.5	27.27901	-0.55123	-1.45	-1.3	0.801638595612761	-0.0059082	0.012715	-0.042205
Trial1	1	1	noBlindfold	counterclockwise	practice	Guided	1	-0.5	-0.5	27.29901	-0.55123	-1.45	-1.3	0.801638595612761	0.014154	1.8204E-05	-0.0012802
Trial1	1	1	noBlindfold	counterclockwise	practice	Guided	1	-0.5	-0.5	27.319	-0.55123	-1.45	-1.3	0.801638595612761	0.0011773	-0.033835	-0.0045434
Trial1	1	1	noBlindfold	counterclockwise	practice	Guided	1	-0.5	-0.5	27.339	-0.55123	-1.45	-1.3	0.801638595612761	-0.0069441	2.045E-05	0.00031353
Trial1	1	1	noBlindfold	counterclockwise	practice	Guided	1	-0.5	-0.5	27.35901	-0.55123	-1.45	-1.3	0.801638595612761	-0.029315	-0.012675	-0.0023128
Trial1	1	1	noBlindfold	counterclockwise	practice	Guided	1	-0.5	-0.5	27.37901	-0.55123	-1.45	-1.3	0.801638595612761	-0.014427	-0.012674	0.013613
Trial1	1	1	noBlindfold	counterclockwise	practice	Guided	1	-0.5	-0.5	27.399	-0.55123	-1.45	-1.3	0.801638595612761	-0.013071	0.016948	-0.032806
Trial1	1	1	noBlindfold	counterclockwise	practice	Guided	1	-0.5	-0.5	27.41901	-0.55123	-1.45	-1.3	0.801638595612761	0.0093026	0.008483	0.0045386
Trial1	1	1	noBlindfold	counterclockwise	practice	Guided	1	-0.5	-0.5	27.43901	-0.55123	-1.45	-1.3	0.801638595612761	-0.010525	0.0042525	-0.0048551
Trial1	1	1	noBlindfold	counterclockwise	practice	Guided	1	-0.5	-0.5	27.45901	-0.55123	-1.45	-1.3	0.801638595612761	0.03462	0.004252	-0.011299
Trial1	1	1	noBlindfold	counterclockwise	practice	Guided	1	-0.5	-0.5	27.479	-0.55123	-1.45	-1.3	0.801638595612761	-0.031623	0.0042522	0.010669
Trial1	1	1	noBlindfold	counterclockwise	practice	Guided	1	-0.5	-0.5	27.49901	-0.55123	-1.45	-1.3	0.801638595612761	-0.025408	0.0042541	-0.019506
Trial1	1	1	noBlindfold	counterclockwise	practice	Guided	1	-0.5	-0.5	27.51901	-0.55123	-1.45	-1.3	0.801638595612761	-0.013788	0.0084856	0.022057
Trial1	1	1	noBlindfold	counterclockwise	practice	Guided	1	-0.5	-0.5	27.539	-0.55123	-1.45	-1.3	0.801638595612761	0.019018	0.0042522	-0.00031568
Trial1	1	1	noBlindfold	counterclockwise	practice	Guided	1	-0.5	-0.5	27.55901	-0.55124	-1.45	-1.3	0.801639231799253	-0.0078866	1.8113E-05	0.0097154
Trial1	1	1	noBlindfold	counterclockwise	practice	Guided	1	-0.5	-0.5	27.57901	-0.55123	-1.45	-1.3	0.801638595612761	-0.012426	1.5182E-05	-0.016237
Trial1	1	1	noBlindfold	counterclockwise	practice	Guided	1	-0.5	-0.5	27.59901	-0.55124	-1.45	-1.3	0.801639231799253	0.0044556	0.008478	-0.017508
Trial1	1	1	noBlindfold	counterclockwise	practice	Guided	1	-0.5	-0.5	27.619	-0.55124	-1.45	-1.3	0.801639231799253	0.011221	-0.0084493	0.01657
Trial1	1	1	noBlindfold	counterclockwise	practice	Guided	1	-0.5	-0.5	27.63901	-0.55124	-1.45	-1.3	0.801639231799253	0.00087323	0.021174	0.0065395
Trial1	1	1	noBlindfold	counterclockwise	practice	Guided	1	-0.5	-0.5	27.65901	-0.55124	-1.45	-1.3	0.801639231799253	-0.013056	1.4879E-05	-0.0023018
Trial1	1	1	noBlindfold	counterclockwise	practice	Guided	1	-0.5	-0.5	27.679	-0.55124	-1.45	-1.3	0.801639231799253	0.016801	0.021175	-0.022679
Trial1	1	1	noBlindfold	counterclockwise	practice	Guided	1	-0.5	-0.5	27.69901	-0.55124	-1.45	-1.3	0.801639231799253	-0.019267	0.016942	0.0045484
Trial1	1	1	noBlindfold	counterclockwise	practice	Guided	1	-0.5	-0.5	27.71901	-0.55124	-1.45	-1.3	0.801639231799253	0.01513	0.0084756	0.011399
Trial1	1	1	noBlindfold	counterclockwise	practice	Guided	1	-0.5	-0.5	27.73901	-0.55124	-1.45	-1.3	0.801639231799253	-0.020536	-0.033843	-0.011373
Trial1	1	1	noBlindfold	counterclockwise	practice	Guided	1	-0.5	-0.5	27.759	-0.55124	-1.45	-1.3	0.801639231799253	0.006379	0.004242	0.0078162
Trial1	1	1	noBlindfold	counterclockwise	practice	Guided	1	-0.5	-0.5	27.77901	-0.55125	-1.45	-1.3	0.801639875730058	-0.013679	-0.0084515	-0.033109
Trial1	1	1	noBlindfold	counterclockwise	practice	Guided	1	-0.5	-0.5	27.79901	-0.55125	-1.45	-1.3	0.801639875730058	-0.010179	-0.012683	-0.008425
Trial1	1	1	noBlindfold	counterclockwise	practice	Guided	1	-0.5	-0.5	27.819	-0.55125	-1.45	-1.3	0.801639875730058	-0.01408	0.0042446	0.01785
Trial1	1	1	noBlindfold	counterclockwise	practice	Guided	1	-0.5	-0.5	27.839	-0.55125	-1.45	-1.3	0.801639875730058	0.0089274	0.02117	0.0090925
Trial1	1	1	noBlindfold	counterclockwise	practice	Guided	1	-0.5	-0.5	27.85901	-0.55125	-1.45	-1.3	0.801639875730058	-0.0036445	0.008475	-0.012642
Trial1	1	1	noBlindfold	counterclockwise	practice	Guided	1	-0.5	-0.5	27.87901	-0.55125	-1.45	-1.3	0.801639875730058	-0.0065896	0.0084749	0.0045569
Trial1	1	1	noBlindfold	counterclockwise	practice	Guided	1	-0.5	-0.5	27.899	-0.55125	-1.45	-1.3	0.801639875730058	-0.0078597	0.029632	0.012997
Trial1	1	1	noBlindfold	counterclockwise	practice	Guided	1	-0.5	-0.5	27.91901	-0.55125	-1.45	-1.3	0.801639875730058	-0.0075407	-0.029614	-0.010729
Trial1	1	1	noBlindfold	counterclockwise	practice	Guided	1	-0.5	-0.5	27.93901	-0.55125	-1.45	-1.3	0.801639875730058	0.0083839	0.0084735	-0.022032
Trial1	1	1	noBlindfold	counterclockwise	practice	Guided	1	-0.5	-0.5	27.95901	-0.55125	-1.45	-1.3	0.801639875730058	-0.033814	0.0042438	-0.014229
Trial1	1	1	noBlindfold	counterclockwise	practice	Guided	1	-0.5	-0.5	27.979	-0.55125	-1.45	-1.3	0.801639875730058	-0.024098	-0.012683	-0.0026069
Trial1	1	1	noBlindfold	counterclockwise	practice	Guided	1	-0.5	-0.5	27.99901	-0.55125	-1.45	-1.3	0.801639875730058	0.023277	0.021169	-0.017174
Trial1	1	1	noBlindfold	counterclockwise	practice	Guided	1	-0.5	-0.5	28.01901	-0.55126	-1.45	-1.3	0.801640512164211	0.0024967	-0.012685	0.012365
Trial1	1	1	noBlindfold	counterclockwise	practice	Guided	1	-0.5	-0.5	28.039	-0.55126	-1.45	-1.3	0.801640512164211	0.010938	0.038097	0.01173
Trial1	1	1	noBlindfold	counterclockwise	practice	Guided	1	-0.5	-0.5	28.05901	-0.55126	-1.45	-1.3	0.801640512164211	-0.025366	7.0085E-06	-0.019481
Trial1	1	1	noBlindfold	counterclockwise	practice	Guided	1	-0.5	-0.5	28.07901	-0.55126	-1.45	-1.3	0.801640512164211	0.0064027	-0.0042255	0.0078317
Trial1	1	1	noBlindfold	counterclockwise	practice	Guided	1	-0.5	-0.5	28.09901	-0.55126	-1.45	-1.3	0.801640512164211	-0.028944	-0.033849	-0.0080914
Trial1	1	1	noBlindfold	counterclockwise	practice	Guided	1	-0.5	-0.5	28.119	-0.55126	-1.45	-1.3	0.801640512164211	-0.0029868	0.0042373	-0.0041887
Trial1	1	1	noBlindfold	counterclockwise	practice	Guided	1	-0.5	-0.5	28.13901	-0.55126	-1.45	-1.3	0.801640512164211	0.0077652	0.025397	-0.030464
Trial1	1	1	noBlindfold	counterclockwise	practice	Guided	1	-0.5	-0.5	28.15901	-0.55126	-1.45	-1.3	0.801640512164211	-0.032525	0.0084689	-0.015894
Trial1	1	1	noBlindfold	counterclockwise	practice	Guided	1	-0.5	-0.5	28.179	-0.5513	-1.45001	-1.30001	0.801653063630532	-0.121424	-0.046532	0.00050456
Trial1	1	1	noBlindfold	counterclockwise	practice	Guided	1	-0.5	-0.5	28.19901	-0.55141	-1.45002	-1.30001	0.801660108462319	-0.116534	-0.046522	0.0092678
Trial1	1	1	noBlindfold	counterclockwise	practice	Guided	1	-0.5	-0.5	28.21901	-0.55159	-1.45001	-1.30001	0.801671672261924	-0.116184	-0.0041983	0.012861
Trial1	1	1	noBlindfold	counterclockwise	practice	Guided	1	-0.5	-0.5	28.23901	-0.55182	-1.45	-1.30001	0.801686507230891	-0.079773	0.004261	-0.015316
Trial1	1	1	noBlindfold	counterclockwise	practice	Guided	1	-0.5	-0.5	28.259	-0.55208	-1.44999	-1.3	0.801693366427274	-0.057704	-0.025364	-2.1784E-05
Trial1	1	1	noBlindfold	counterclockwise	practice	Guided	1	-0.5	-0.5	28.27901	-0.55258	-1.45	-1.3	0.801726000574851	0.017939	-0.0042066	-0.0099782
Trial1	1	1	noBlindfold	counterclockwise	practice	Guided	1	-0.5	-0.5	28.29901	-0.55277	-1.45	-1.3	0.801738485147579	-0.039544	-0.016903	-0.0035238
Trial1	1	1	noBlindfold	counterclockwise	practice	Guided	1	-0.5	-0.5	28.319	-0.55294	-1.45	-1.3	0.801749691907224	-0.022277	0.0084878	-0.036641
Trial1	1	1	noBlindfold	counterclockwise	practice	Guided	1	-0.5	-0.5	28.339	-0.55306	-1.45	-1.3	0.801757623471062	0.0088577	0.021182	-0.017776
Trial1	1	1	noBlindfold	counterclockwise	practice	Guided	1	-0.5	-0.5	28.35901	-0.55325	-1.45	-1.3	0.801770221310529	-0.0025165	-0.0084422	5.9336E-05
Trial1	1	1	noBlindfold	counterclockwise	practice	Guided	1	-0.5	-0.5	28.37901	-0.55333	-1.45	-1.3	0.801775537825678	-0.017726	0.016947	-0.032742
Trial1	1	1	noBlindfold	counterclockwise	practice	Guided	1	-0.5	-0.5	28.399	-0.55338	-1.45	-1.3	0.801778865674233	0.0065653	0.033873	0.0078573
Trial1	1	1	noBlindfold	counterclockwise	practice	Guided	1	-0.5	-0.5	28.41901	-0.55339	-1.45	-1.3	0.801779532410386	-0.0028336	1.614E-05	-0.0041619
Trial1	1	1	noBlindfold	counterclockwise	practice	Guided	1	-0.5	-0.5	28.43901	-0.55339	-1.45	-1.3	0.801779532410386	0.02798	1.7405E-05	0.010482
Trial1	1	1	noBlindfold	counterclockwise	practice	Guided	1	-0.5	-0.5	28.45901	-0.55339	-1.45	-1.3	0.801779532410386	-0.010317	0.012712	0.0036406
Trial1	1	1	noBlindfold	counterclockwise	practice	Guided	1	-0.5	-0.5	28.479	-0.55339	-1.45	-1.3	0.801779532410386	0.01245	0.016942	-0.026534
Trial1	1	1	noBlindfold	counterclockwise	practice	Guided	1	-0.5	-0.5	28.49901	-0.55339	-1.45	-1.3	0.801779532410386	0.00043183	0.0084786	-0.017135
Trial1	1	1	noBlindfold	counterclockwise	practice	Guided	1	-0.5	-0.5	28.51901	-0.55339	-1.45	-1.3	0.801779532410386	0.01405	-0.01268	-0.022951
Trial1	1	1	noBlindfold	counterclockwise	practice	Guided	1	-0.5	-0.5	28.539	-0.5534	-1.45	-1.3	0.80178019530127	-0.0028274	-0.012682	-0.0060717
Trial1	1	1	noBlindfold	counterclockwise	practice	Guided	1	-0.5	-0.5	28.55901	-0.55339	-1.45	-1.3	0.801779532410386	0.0052877	-0.033841	-0.0090117
Trial1	1	1	noBlindfold	counterclockwise	practice	Guided	1	-0.5	-0.5	28.57901	-0.55339	-1.45	-1.3	0.801779532410386	-0.01127	0.016941	-0.0035136
Trial1	1	1	noBlindfold	counterclockwise	practice	Guided	1	-0.5	-0.5	28.59901	-0.55339	-1.45	-1.3	0.801779532410386	-0.019069	0.0042433	-0.00901
Trial1	1	1	noBlindfold	counterclockwise	practice	Guided	1	-0.5	-0.5	28.619	-0.5534	-1.45	-1.3	0.80178019530127	0.015331	0.0084751	0.01145
Trial1	1	1	noBlindfold	counterclockwise	practice	Guided	1	-0.5	-0.5	28.63901	-0.5534	-1.45	-1.3	0.80178019530127	0.00075843	0.016939	-0.01291
Trial1	1	1	noBlindfold	counterclockwise	practice	Guided	1	-0.5	-0.5	28.65901	-0.5534	-1.45	-1.3	0.80178019530127	-0.00346	-0.029614	0.00070707
Trial1	1	1	noBlindfold	counterclockwise	practice	Guided	1	-0.5	-0.5	28.679	-0.5534	-1.45	-1.3	0.80178019530127	0.0014002	0.0042421	-0.004471
Trial1	1	1	noBlindfold	counterclockwise	practice	Guided	1	-0.5	-0.5	28.69901	-0.5534	-1.45	-1.3	0.80178019530127	-0.0015434	9.3067E-06	-0.018726
Trial1	1	1	noBlindfold	counterclockwise	practice	Guided	1	-0.5	-0.5	28.71901	-0.5534	-1.45	-1.3	0.80178019530127	0.01438	-0.012688	-0.0012083
Trial1	1	1	noBlindfold	counterclockwise	practice	Guided	1	-0.5	-0.5	28.73901	-0.5534	-1.45	-1.3	0.80178019530127	-0.019054	0.00424	-0.028191
Trial1	1	1	noBlindfold	counterclockwise	practice	Guided	1	-0.5	-0.5	28.759	-0.55341	-1.45	-1.3	0.801780862285695	-0.01093	0.033861	0.00070899
Trial1	1	1	noBlindfold	counterclockwise	practice	Guided	1	-0.5	-0.5	28.77901	-0.5534	-1.45	-1.3	0.80178019530127	-0.024548	0.012701	-0.010992
Trial1	1	1	noBlindfold	counterclockwise	practice	Guided	1	-0.5	-0.5	28.79901	-0.55341	-1.45	-1.3	0.801780862285695	-0.027808	7.3187E-06	0.0019895
Trial1	1	1	noBlindfold	counterclockwise	practice	Guided	1	-0.5	-0.5	28.819	-0.55341	-1.45	-1.3	0.801780862285695	0.015027	0.016934	0.0072375
Trial1	1	1	noBlindfold	counterclockwise	practice	Guided	1	-0.5	-0.5	28.839	-0.55341	-1.45	-1.3	0.801780862285695	-0.030683	4.3531E-06	-0.035986
Trial1	1	1	noBlindfold	counterclockwise	practice	Guided	1	-0.5	-0.5	28.85901	-0.55341	-1.45	-1.3	0.801780862285695	-0.0057469	6.8536E-06	0.013056
Trial1	1	1	noBlindfold	counterclockwise	practice	Guided	1	-0.5	-0.5	28.87901	-0.55341	-1.45	-1.3	0.801780862285695	-0.013866	5.2648E-06	0.017917
Trial1	1	1	noBlindfold	counterclockwise	practice	Guided	1	-0.5	-0.5	28.899	-0.55341	-1.45	-1.3	0.801780862285695	-0.014822	-0.029618	0.022138
Trial1	1	1	noBlindfold	counterclockwise	practice	Guided	1	-0.5	-0.5	28.91901	-0.55341	-1.45	-1.3	0.801780862285695	0.00046185	0.033861	-0.017114
Trial1	1	1	noBlindfold	counterclockwise	practice	Guided	1	-0.5	-0.5	28.93901	-0.55341	-1.45	-1.3	0.801780862285695	0.018937	0.012702	0.0027072
Trial1	1	1	noBlindfold	counterclockwise	practice	Guided	1	-0.5	-0.5	28.95901	-0.55341	-1.45	-1.3	0.801780862285695	0.0062807	-0.033848	-0.0044539
Trial1	1	1	noBlindfold	counterclockwise	practice	Guided	1	-0.5	-0.5	28.979	-0.55341	-1.45	-1.3	0.801780862285695	-0.027474	0.021167	0.0062236
Trial1	1	1	noBlindfold	counterclockwise	practice	Guided	1	-0.5	-0.5	28.99901	-0.55341	-1.45	-1.3	0.801780862285695	0.0011076	-0.021152	0.021506
Trial1	1	1	noBlindfold	counterclockwise	practice	Guided	1	-0.5	-0.5	29.01901	-0.55341	-1.45	-1.3	0.801780862285695	-0.022933	-0.0084555	-0.0086715
Trial1	1	1	noBlindfold	counterclockwise	practice	Guided	1	-0.5	-0.5	29.039	-0.55342	-1.45	-1.3	0.801781529394627	0.01671	0.0042409	-0.026825
Trial1	1	1	noBlindfold	counterclockwise	practice	Guided	1	-0.5	-0.5	29.05901	-0.55342	-1.45	-1.3	0.801781529394627	0.0020698	0.033865	0.0039934
Trial1	1	1	noBlindfold	counterclockwise	practice	Guided	1	-0.5	-0.5	29.07901	-0.55342	-1.45	-1.3	0.801781529394627	-0.028107	0.004242	-0.0022094
Trial1	1	1	noBlindfold	counterclockwise	practice	Guided	1	-0.5	-0.5	29.09901	-0.55342	-1.45	-1.29999	0.801771538064989	-0.086538	-0.046537	0.020417
Trial1	1	1	noBlindfold	counterclockwise	practice	Guided	1	-0.5	-0.5	29.119	-0.55348	-1.45003	-1.29994	0.801725820904368	-0.31385	-0.236928	0.146723
Trial1	1	1	noBlindfold	counterclockwise	practice	Guided	1	-0.5	-0.5	29.13901	-0.55376	-1.4501	-1.29977	0.801574816101977	-0.655131	-0.308783	0.368334
Trial1	1	1	noBlindfold	counterclockwise	practice	Guided	1	-0.5	-0.5	29.15901	-0.5557	-1.4501	-1.29965	0.80158763076037	-0.797485	0.025625	0.760678
Trial1	1	1	noBlindfold	counterclockwise	practice	Guided	1	-0.5	-0.5	29.179	-0.55759	-1.45001	-1.2996	0.801671240117765	-0.929353	-0.135179	0.809242
Trial1	1	1	noBlindfold	counterclockwise	practice	Guided	1	-0.5	-0.5	29.19901	-0.56015	-1.45004	-1.29968	0.801938974933672	-1.134774	-0.47364	0.611971
Trial1	1	1	noBlindfold	counterclockwise	practice	Guided	1	-0.5	-0.5	29.21901	-0.56365	-1.45022	-1.2998	0.802328632586111	-1.371186	-0.774093	0.356239
Trial1	1	1	noBlindfold	counterclockwise	practice	Guided	1	-0.5	-0.5	29.23901	-0.56799	-1.45035	-1.29992	0.802804202655201	-1.455001	-0.723312	0.096289
Trial1	1	1	noBlindfold	counterclockwise	practice	Guided	1	-0.5	-0.5	29.259	-0.57335	-1.45037	-1.29991	0.803265928132252	-1.448814	-0.651371	0.067362
Trial1	1	1	noBlindfold	counterclockwise	practice	Guided	1	-0.5	-0.5	29.27901	-0.58722	-1.45042	-1.29989	0.804631225435255	-0.804121	-1.125333	0.217589
Trial1	1	1	noBlindfold	counterclockwise	practice	Guided	1	-0.5	-0.5	29.29901	-0.59499	-1.45053	-1.29992	0.805540222443371	-0.351462	-1.070319	0.189746
Trial1	1	1	noBlindfold	counterclockwise	practice	Guided	1	-0.5	-0.5	29.319	-0.60244	-1.45053	-1.29996	0.806492394656954	-0.316783	-0.782557	0.047041
Trial1	1	1	noBlindfold	counterclockwise	practice	Guided	1	-0.5	-0.5	29.339	-0.60957	-1.45043	-1.29999	0.807458663191845	-0.317012	-0.668298	0.043121
Trial1	1	1	noBlindfold	counterclockwise	practice	Guided	1	-0.5	-0.5	29.35901	-0.61713	-1.45036	-1.29996	0.808489617555994	-0.222065	-0.833339	0.0098798
Trial1	1	1	noBlindfold	counterclockwise	practice	Guided	1	-0.5	-0.5	29.37901	-0.63162	-1.45055	-1.29994	0.81069599735381	-0.401691	-1.248055	0.14063
Trial1	1	1	noBlindfold	counterclockwise	practice	Guided	1	-0.5	-0.5	29.399	-0.63863	-1.45061	-1.29992	0.811843724457238	-0.80423	-1.099942	0.150973
Trial1	1	1	noBlindfold	counterclockwise	practice	Guided	1	-0.5	-0.5	29.41901	-0.64616	-1.45055	-1.2999	0.813143686365124	-1.169278	-0.829107	0.201398
Trial1	1	1	noBlindfold	counterclockwise	practice	Guided	1	-0.5	-0.5	29.43901	-0.65438	-1.45046	-1.2999	0.814661339955531	-1.143444	-0.829107	0.344892
Trial1	1	1	noBlindfold	counterclockwise	practice	Guided	1	-0.5	-0.5	29.45901	-0.67176	-1.45041	-1.29962	0.817859089531901	-0.777731	-0.782557	0.798203
Trial1	1	1	noBlindfold	counterclockwise	practice	Guided	1	-0.5	-0.5	29.479	-0.6810499	-1.45038	-1.2995	0.819743443737391	-0.862627	-0.566735	1.015533
Trial1	1	1	noBlindfold	counterclockwise	practice	Guided	1	-0.5	-0.5	29.49901	-0.69105	-1.45031	-1.29945	0.821961237208939	-1.144574	-0.45666	1.149036
Trial1	1	1	noBlindfold	counterclockwise	practice	Guided	1	-0.5	-0.5	29.51901	-0.7014101	-1.45024	-1.2995	0.824479376346469	-1.2874	-0.452308	0.991559
Trial1	1	1	noBlindfold	counterclockwise	practice	Guided	1	-0.5	-0.5	29.539	-0.71323	-1.45022	-1.29959	0.827533197777277	-1.268249	-0.507214	0.783574
Trial1	1	1	noBlindfold	counterclockwise	practice	Guided	1	-0.5	-0.5	29.55901	-0.72517	-1.45025	-1.29959	0.830689888498483	-1.303158	-0.617237	0.721324
Trial1	1	1	noBlindfold	counterclockwise	practice	Guided	1	-0.5	-0.5	29.57901	-0.7509201	-1.45033	-1.29945	0.837902769292456	-1.508244	-0.587614	1.169101
Trial1	1	1	noBlindfold	counterclockwise	practice	Guided	1	-0.5	-0.5	29.59901	-0.76569	-1.4503	-1.2994	0.842396382604544	-1.519032	-0.519901	1.214576
Trial1	1	1	noBlindfold	counterclockwise	practice	Guided	1	-0.5	-0.5	29.619	-0.78091	-1.45028	-1.29946	0.847376317248357	-1.343889	-0.672246	1.01453
Trial1	1	1	noBlindfold	counterclockwise	practice	Guided	1	-0.5	-0.5	29.63901	-0.79733	-1.45033	-1.29956	0.853054187901991	-1.094316	-0.854214	0.861334
Trial1	1	1	noBlindfold	counterclockwise	practice	Guided	1	-0.5	-0.5	29.65901	-0.8142501	-1.4504	-1.29968	0.859209630359741	-0.901072	-0.875373	0.6644
Trial1	1	1	noBlindfold	counterclockwise	practice	Guided	1	-0.5	-0.5	29.679	-0.84733	-1.45043	-1.29964	0.871815454340528	-0.736848	-0.828823	0.679601
Trial1	1	1	noBlindfold	counterclockwise	practice	Guided	1	-0.5	-0.5	29.69901	-0.86489	-1.45043	-1.29955	0.87887701027664	-0.9014	-0.778041	0.949466
Trial1	1	1	noBlindfold	counterclockwise	practice	Guided	1	-0.5	-0.5	29.71901	-0.88216	-1.4504	-1.29952	0.886159425391688	-0.924928	-0.731491	0.979264
Trial1	1	1	noBlindfold	counterclockwise	practice	Guided	1	-0.5	-0.5	29.73901	-0.89964	-1.45038	-1.29963	0.893935214763517	-0.809197	-0.7992	0.876565
Trial1	1	1	noBlindfold	counterclockwise	practice	Guided	1	-0.5	-0.5	29.759	-0.93576	-1.45037	-1.2997	0.910717805284209	-0.766462	-0.668014	0.566104
Trial1	1	1	noBlindfold	counterclockwise	practice	Guided	1	-0.5	-0.5	29.77901	-0.95434	-1.45034	-1.29973	0.919778698785673	-0.726944	-0.625696	0.5267
Trial1	1	1	noBlindfold	counterclockwise	practice	Guided	1	-0.5	-0.5	29.79901	-0.97294	-1.45033	-1.29973	0.929107233846161	-0.3268	-0.748419	0.534128
Trial1	1	1	noBlindfold	counterclockwise	practice	Guided	1	-0.5	-0.5	29.819	-0.9908	-1.45035	-1.29972	0.938315815756044	-0.213187	-0.782273	0.574903
Trial1	1	1	noBlindfold	counterclockwise	practice	Guided	1	-0.5	-0.5	29.839	-1.0083	-1.45038	-1.29974	0.947603796785052	-0.170837	-0.706101	0.501305
Trial1	1	1	noBlindfold	counterclockwise	practice	Guided	1	-0.5	-0.5	29.85901	-1.02538	-1.45039	-1.2999	0.957007872340764	-0.0049894	-0.917691	0.30717
Trial1	1	1	noBlindfold	counterclockwise	practice	Guided	1	-0.5	-0.5	29.87901	-1.05793	-1.45051	-1.29992	0.975273204669302	0.193049	-1.05734	0.102903
Trial1	1	1	noBlindfold	counterclockwise	practice	Guided	1	-0.5	-0.5	29.899	-1.07379	-1.45052	-1.29988	0.984399802088111	-0.015973	-0.862677	0.249061
Trial1	1	1	noBlindfold	counterclockwise	practice	Guided	1	-0.5	-0.5	29.91901	-1.08868	-1.45046	-1.29982	0.993104286027244	-0.068337	-0.833055	0.38107
Trial1	1	1	noBlindfold	counterclockwise	practice	Guided	1	-0.5	-0.5	29.93901	-1.10354	-1.45041	-1.2998	1.00196825013234	0.065285	-0.833055	0.38221
Trial1	1	1	noBlindfold	counterclockwise	practice	Guided	1	-0.5	-0.5	29.95901	-1.11788	-1.45042	-1.29989	1.01074218092215	0.093295	-0.917691	0.364918
Trial1	1	1	noBlindfold	counterclockwise	practice	Guided	1	-0.5	-0.5	29.979	-1.14361	-1.45044	-1.29992	1.02669653739768	0.060584	-0.803432	0.177044
Trial1	1	1	noBlindfold	counterclockwise	practice	Guided	1	-0.5	-0.5	29.99901	-1.15626	-1.45041	-1.29993	1.03468128589785	0.023919	-0.769578	0.182064
Trial1	1	1	noBlindfold	counterclockwise	practice	Guided	1	-0.5	-0.5	30.01901	-1.16847	-1.45037	-1.29989	1.04243764929139	0.0066849	-0.655319	0.211257
Trial1	1	1	noBlindfold	counterclockwise	practice	Guided	1	-0.5	-0.5	30.039	-1.17993	-1.45034	-1.29982	1.04976983805543	-0.098568	-0.621465	0.320825
Trial1	1	1	noBlindfold	counterclockwise	practice	Guided	1	-0.5	-0.5	30.05901	-1.19109	-1.45032	-1.29974	1.05697179232307	-0.236054	-0.672246	0.476931
Trial1	1	1	noBlindfold	counterclockwise	practice	Guided	1	-0.5	-0.5	30.07901	-1.21322	-1.45031	-1.29974	1.07157210087449	-0.421599	-0.58761	0.540036
Trial1	1	1	noBlindfold	counterclockwise	practice	Guided	1	-0.5	-0.5	30.09901	-1.22404	-1.45029	-1.29974	1.07880395147095	-0.429964	-0.519897	0.474389
Trial1	1	1	noBlindfold	counterclockwise	practice	Guided	1	-0.5	-0.5	30.119	-1.23488	-1.45026	-1.29972	1.08609416583828	-0.540174	-0.401342	0.591508
Trial1	1	1	noBlindfold	counterclockwise	practice	Guided	1	-0.5	-0.5	30.13901	-1.24585	-1.45021	-1.29971	1.09353943307992	-0.572555	-0.350461	0.62369
Trial1	1	1	noBlindfold	counterclockwise	practice	Guided	1	-0.5	-0.5	30.15901	-1.2573	-1.45018	-1.29967	1.10135154112583	-0.521015	-0.43499	0.594225
Trial1	1	1	noBlindfold	counterclockwise	practice	Guided	1	-0.5	-0.5	30.179	-1.28023	-1.45022	-1.29966	1.11723550685154	-0.627779	-0.388198	0.664679
Trial1	1	1	noBlindfold	counterclockwise	practice	Guided	1	-0.5	-0.5	30.19901	-1.29175	-1.45021	-1.29966	1.12531081614502	-0.710853	-0.43041	0.673865
Trial1	1	1	noBlindfold	counterclockwise	practice	Guided	1	-0.5	-0.5	30.21901	-1.30263	-1.45021	-1.29963	1.13297080833054	-0.656907	-0.413365	0.514865
Trial1	1	1	noBlindfold	counterclockwise	practice	Guided	1	-0.5	-0.5	30.23901	-1.30353	-1.4502	-1.29926	1.1333476142129	-1.999887	-0.345552	0.723778
Trial1	1	1	noBlindfold	counterclockwise	practice	Guided	1	-0.5	-0.5	30.259	-1.30198	-1.45018	-1.29565	1.12970389096317	-3.253595	-0.21429	1.311652
Trial1	1	1	noBlindfold	counterclockwise	practice	Guided	1	-0.5	-0.5	30.27901	-1.30174	-1.44974	-1.29259	1.12738008685748	-3.637393	1.050976	1.569564
Trial1	1	1	noBlindfold	counterclockwise	practice	Guided	1	-0.5	-0.5	30.29901	-1.30176	-1.44956	-1.28884	1.12476115855224	-2.680532	0.737823	1.390676
Trial1	1	1	noBlindfold	counterclockwise	practice	Guided	1	-0.5	-0.5	30.319	-1.30143	-1.44964	-1.28419	1.12126887284003	-1.842207	0.077615	1.198233
Trial1	1	1	noBlindfold	counterclockwise	practice	Guided	1	-0.5	-0.5	30.339	-1.30099	-1.44997	-1.27909	1.1173926158555	-1.405884	-0.510542	1.017321
Trial1	1	1	noBlindfold	counterclockwise	practice	Guided	1	-0.5	-0.5	30.35901	-1.30069	-1.45033	-1.26819	1.10960374931163	-1.092431	-0.933722	0.798178
Trial1	1	1	noBlindfold	counterclockwise	practice	Guided	1	-0.5	-0.5	30.37901	-1.30046	-1.45049	-1.26273	1.10566424358439	-0.765184	-0.908331	0.511899
Trial1	1	1	noBlindfold	counterclockwise	practice	Guided	1	-0.5	-0.5	30.399	-1.30037	-1.45047	-1.25716	1.10176371740461	-0.607417	-0.895636	0.552428
Trial1	1	1	noBlindfold	counterclockwise	practice	Guided	1	-0.5	-0.5	30.41901	-1.30031	-1.45044	-1.25133	1.09772161228493	-0.628382	-0.777146	0.483079
Trial1	1	1	noBlindfold	counterclockwise	practice	Guided	1	-0.5	-0.5	30.43901	-1.30029	-1.4504	-1.24567	1.09384082178386	-0.575007	-0.743291	0.390492
Trial1	1	1	noBlindfold	counterclockwise	practice	Guided	1	-0.5	-0.5	30.45901	-1.30029	-1.45038	-1.23443	1.08620957205678	-0.597607	-0.832159	0.314373
Trial1	1	1	noBlindfold	counterclockwise	practice	Guided	1	-0.5	-0.5	30.479	-1.30039	-1.4504	-1.22889	1.0825454762171	-0.948795	-0.713669	0.325868
Trial1	1	1	noBlindfold	counterclockwise	practice	Guided	1	-0.5	-0.5	30.49901	-1.30048	-1.45036	-1.22385	1.07922531191474	-1.164645	-0.595178	0.201438
Trial1	1	1	noBlindfold	counterclockwise	practice	Guided	1	-0.5	-0.5	30.51901	-1.30055	-1.45033	-1.21879	1.07588997935008	-1.115225	-0.629033	0.090728
Trial1	1	1	noBlindfold	counterclockwise	practice	Guided	1	-0.5	-0.5	30.539	-1.30057	-1.45032	-1.21405	1.07274398292196	-1.020426	-0.684046	0.0044254
Trial1	1	1	noBlindfold	counterclockwise	practice	Guided	1	-0.5	-0.5	30.55901	-1.30051	-1.45031	-1.20545	1.06699396560836	-0.857202	-0.64596	0.189494
Trial1	1	1	noBlindfold	counterclockwise	practice	Guided	1	-0.5	-0.5	30.57901	-1.30035	-1.45028	-1.2011	1.06400246345106	-0.571044	-0.582451	0.202484
Trial1	1	1	noBlindfold	counterclockwise	practice	Guided	1	-0.5	-0.5	30.59901	-1.3003	-1.45027	-1.19708	1.06132032537825	-0.553436	-0.624734	0.025375
Trial1	1	1	noBlindfold	counterclockwise	practice	Guided	1	-0.5	-0.5	30.619	-1.30029	-1.45029	-1.19327	1.05881401742422	-0.614627	-0.70937	-0.038919
Trial1	1	1	noBlindfold	counterclockwise	practice	Guided	1	-0.5	-0.5	30.63901	-1.3003	-1.45034	-1.18993	1.05663789296439	-0.603633	-0.730529	-0.049405
Trial1	1	1	noBlindfold	counterclockwise	practice	Guided	1	-0.5	-0.5	30.65901	-1.30032	-1.45037	-1.18396	1.05276463532849	-0.683152	-0.75592	-0.013435
Trial1	1	1	noBlindfold	counterclockwise	practice	Guided	1	-0.5	-0.5	30.679	-1.30039	-1.45032	-1.18138	1.05114362021832	-0.818465	-0.518939	0.213307
Trial1	1	1	noBlindfold	counterclockwise	practice	Guided	1	-0.5	-0.5	30.69901	-1.3004	-1.45026	-1.17873	1.04943538044783	-0.708679	-0.218391	0.202075
Trial1	1	1	noBlindfold	counterclockwise	practice	Guided	1	-0.5	-0.5	30.71901	-1.30036	-1.45013	-1.17605	1.04767342450066	-0.481947	0.010155	0.19543
Trial1	1	1	noBlindfold	counterclockwise	practice	Guided	1	-0.5	-0.5	30.73901	-1.30026	-1.44997	-1.17335	1.04585667035288	-0.314848	0.090537	0.096363
Trial1	1	1	noBlindfold	counterclockwise	practice	Guided	1	-0.5	-0.5	30.759	-1.30017	-1.44993	-1.16822	1.04249211378164	-0.208377	-0.0068019	0.054778
Trial1	1	1	noBlindfold	counterclockwise	practice	Guided	1	-0.5	-0.5	30.77901	-1.30008	-1.45004	-1.16579	1.04086711216186	-0.152999	-0.176038	-0.0034491
Trial1	1	1	noBlindfold	counterclockwise	practice	Guided	1	-0.5	-0.5	30.79901	-1.30007	-1.4501	-1.16365	1.0394919195486	-0.10718	-0.366394	0.05449
Trial1	1	1	noBlindfold	counterclockwise	practice	Guided	1	-0.5	-0.5	30.819	-1.30006	-1.45016	-1.16153	1.03813198688871	-0.070431	-0.438232	0.045797
Trial1	1	1	noBlindfold	counterclockwise	practice	Guided	1	-0.5	-0.5	30.839	-1.30004	-1.45018	-1.15958	1.03687500618715	-0.049589	-0.251942	0.039751
Trial1	1	1	noBlindfold	counterclockwise	practice	Guided	1	-0.5	-0.5	30.85901	-1.30004	-1.45014	-1.15586	1.03451258212158	-0.143054	-0.251884	0.069608
Trial1	1	1	noBlindfold	counterclockwise	practice	Guided	1	-0.5	-0.5	30.87901	-1.30009	-1.45009	-1.1542	1.03349964754111	-0.231502	-0.107894	0.0082768
Trial1	1	1	noBlindfold	counterclockwise	practice	Guided	1	-0.5	-0.5	30.899	-1.30011	-1.45006	-1.1526	1.03250319344509	-0.274208	-0.014777	0.033256
Trial1	1	1	noBlindfold	counterclockwise	practice	Guided	1	-0.5	-0.5	30.91901	-1.30014	-1.45004	-1.15102	1.0315285562419	-0.355877	-0.12478	-0.007626
Trial1	1	1	noBlindfold	counterclockwise	practice	Guided	1	-0.5	-0.5	30.93901	-1.30016	-1.45006	-1.14957	1.03062946062424	-0.378115	-0.175515	0.052176
Trial1	1	1	noBlindfold	counterclockwise	practice	Guided	1	-0.5	-0.5	30.95901	-1.30019	-1.45007	-1.14664	1.02880870980974	-0.39996	-0.099305	0.120675
Trial1	1	1	noBlindfold	counterclockwise	practice	Guided	1	-0.5	-0.5	30.979	-1.30021	-1.45003	-1.14514	1.02788215721703	-0.430384	-0.150049	0.164907
Trial1	1	1	noBlindfold	counterclockwise	practice	Guided	1	-0.5	-0.5	30.99901	-1.30021	-1.45006	-1.1436	1.0269162506942	-0.432903	-0.179629	0.221277
Trial1	1	1	noBlindfold	counterclockwise	practice	Guided	1	-0.5	-0.5	31.01901	-1.30021	-1.45008	-1.14198	1.02590168960454	-0.359738	-0.196507	0.173543
Trial1	1	1	noBlindfold	counterclockwise	practice	Guided	1	-0.5	-0.5	31.039	-1.30019	-1.45009	-1.14041	1.02490433244711	-0.343738	-0.242999	0.119005
Trial1	1	1	noBlindfold	counterclockwise	practice	Guided	1	-0.5	-0.5	31.05901	-1.30018	-1.45011	-1.13779	1.02326145474942	-0.325861	-0.293711	0.003939
Trial1	1	1	noBlindfold	counterclockwise	practice	Guided	1	-0.5	-0.5	31.07901	-1.30018	-1.45014	-1.13659	1.02251396024	-0.360097	-0.28509	0.074731
Trial1	1	1	noBlindfold	counterclockwise	practice	Guided	1	-0.5	-0.5	31.09901	-1.30018	-1.45015	-1.13552	1.02184813571944	-0.372493	-0.327324	0.046347
Trial1	1	1	noBlindfold	counterclockwise	practice	Guided	1	-0.5	-0.5	31.119	-1.30018	-1.45016	-1.1346	1.02127617684273	-0.390555	-0.331462	0.032724
Trial1	1	1	noBlindfold	counterclockwise	practice	Guided	1	-0.5	-0.5	31.13901	-1.30019	-1.45016	-1.13381	1.02079339839153	-0.40976	-0.25521	0.011534
Trial1	1	1	noBlindfold	counterclockwise	practice	Guided	1	-0.5	-0.5	31.15901	-1.30021	-1.45014	-1.13255	1.02002722835352	-0.468673	-0.267832	0.042971
Trial1	1	1	noBlindfold	counterclockwise	practice	Guided	1	-0.5	-0.5	31.179	-1.30025	-1.45016	-1.13211	1.01978585969893	-0.517732	-0.3015	0.008942
Trial1	1	1	noBlindfold	counterclockwise	practice	Guided	1	-0.5	-0.5	31.19901	-1.30026	-1.45015	-1.13178	1.01958912716302	-0.574868	-0.187167	0.049484
Trial1	1	1	noBlindfold	counterclockwise	practice	Guided	1	-0.5	-0.5	31.21901	-1.30029	-1.45012	-1.13151	1.01944532928306	-0.65245	-0.187112	0.072241
Trial1	1	1	noBlindfold	counterclockwise	practice	Guided	1	-0.5	-0.5	31.23901	-1.30032	-1.45011	-1.13132	1.01935130904285	-0.711103	-0.246291	0.104451
Trial1	1	1	noBlindfold	counterclockwise	practice	Guided	1	-0.5	-0.5	31.259	-1.30035	-1.45012	-1.13116	1.01927573091	-0.710341	-0.237761	0.108635
Trial1	1	1	noBlindfold	counterclockwise	practice	Guided	1	-0.5	-0.5	31.27901	-1.30035	-1.45013	-1.13115	1.01926953029082	-0.708061	-0.267237	0.121146
Trial1	1	1	noBlindfold	counterclockwise	practice	Guided	1	-0.5	-0.5	31.29901	-1.30035	-1.45013	-1.13113	1.01925712923441	-0.784111	-0.267161	0.199521
Trial1	1	1	noBlindfold	counterclockwise	practice	Guided	1	-0.5	-0.5	31.319	-1.30036	-1.45013	-1.13109	1.019240264822	-0.789405	-0.23747	0.217681
Trial1	1	1	noBlindfold	counterclockwise	practice	Guided	1	-0.5	-0.5	31.339	-1.30038	-1.45013	-1.13105	1.01923119141251	-0.793588	-0.271253	0.171117
Trial1	1	1	noBlindfold	counterclockwise	practice	Guided	1	-0.5	-0.5	31.35901	-1.30039	-1.45013	-1.13085	1.01911529255726	-0.815533	-0.266945	0.179831
Trial1	1	1	noBlindfold	counterclockwise	practice	Guided	1	-0.5	-0.5	31.37901	-1.30044	-1.45012	-1.13061	1.01900592642145	-1.009672	-0.211798	0.28359
Trial1	1	1	noBlindfold	counterclockwise	practice	Guided	1	-0.5	-0.5	31.399	-1.3005	-1.45012	-1.13033	1.01887986201395	-1.147837	-0.241354	0.257137
Trial1	1	1	noBlindfold	counterclockwise	practice	Guided	1	-0.5	-0.5	31.41901	-1.30055	-1.45012	-1.13002	1.01872739506836	-1.180792	-0.270905	0.194343
Trial1	1	1	noBlindfold	counterclockwise	practice	Guided	1	-0.5	-0.5	31.43901	-1.30059	-1.45013	-1.12972	1.01857334214529	-1.270472	-0.296211	0.245118
Trial1	1	1	noBlindfold	counterclockwise	practice	Guided	1	-0.5	-0.5	31.45901	-1.30063	-1.45014	-1.12871	1.01798067665626	-1.384743	-0.236891	0.366673
Trial1	1	1	noBlindfold	counterclockwise	practice	Guided	1	-0.5	-0.5	31.479	-1.30081	-1.4501	-1.12781	1.0175667157455	-1.99777	-0.135231	0.597118
Trial1	1	1	noBlindfold	counterclockwise	practice	Guided	1	-0.5	-0.5	31.49901	-1.30097	-1.45008	-1.1266	1.01694673361781	-2.341398	-0.139423	0.628031
Trial1	1	1	noBlindfold	counterclockwise	practice	Guided	1	-0.5	-0.5	31.51901	-1.30115	-1.45008	-1.12515	1.01619581550829	-2.573036	-0.236701	0.603323
Trial1	1	1	noBlindfold	counterclockwise	practice	Guided	1	-0.5	-0.5	31.539	-1.30128	-1.45011	-1.12339	1.01521658503176	-2.73646	-0.228171	0.697771
Trial1	1	1	noBlindfold	counterclockwise	practice	Guided	1	-0.5	-0.5	31.55901	-1.30138	-1.4501	-1.11865	1.01239199282135	-2.936213	-0.050399	0.781686
Trial1	1	1	noBlindfold	counterclockwise	practice	Guided	1	-0.5	-0.5	31.57901	-1.30153	-1.44994	-1.11556	1.01062580989539	-3.041147	0.068038	1.007615
Trial1	1	1	noBlindfold	counterclockwise	practice	Guided	1	-0.5	-0.5	31.59901	-1.30152	-1.44995	-1.11196	1.00842910282562	-2.854931	-0.109697	0.943582
Trial1	1	1	noBlindfold	counterclockwise	practice	Guided	1	-0.5	-0.5	31.619	-1.30144	-1.45007	-1.10788	1.00589470838523	-2.764359	-0.266205	0.991673
Trial1	1	1	noBlindfold	counterclockwise	practice	Guided	1	-0.5	-0.5	31.63901	-1.30141	-1.45015	-1.1033	1.00310965254974	-2.986173	-0.367676	0.97847
Trial1	1	1	noBlindfold	counterclockwise	practice	Guided	1	-0.5	-0.5	31.65901	-1.30147	-1.4502	-1.09469	0.998003101569755	-3.101587	-0.502994	0.559263
Trial1	1	1	noBlindfold	counterclockwise	practice	Guided	1	-0.5	-0.5	31.679	-1.30158	-1.45026	-1.0905	0.995600752091803	-3.355904	-0.55367	0.440083
Trial1	1	1	noBlindfold	counterclockwise	practice	Guided	1	-0.5	-0.5	31.69901	-1.30168	-1.45024	-1.08628	0.99318436769463	-3.668118	-0.329283	0.693529
Trial1	1	1	noBlindfold	counterclockwise	practice	Guided	1	-0.5	-0.5	31.71901	-1.30182	-1.45018	-1.08149	0.990477684029031	-4.004992	-0.193793	1.075366
Trial1	1	1	noBlindfold	counterclockwise	practice	Guided	1	-0.5	-0.5	31.73901	-1.30199	-1.45011	-1.07646	0.98767107266733	-4.478098	-0.147193	0.83378
Trial1	1	1	noBlindfold	counterclockwise	practice	Guided	1	-0.5	-0.5	31.759	-1.30223	-1.45011	-1.06708	0.982421963858359	-4.994503	-0.367167	0.514404
Trial1	1	1	noBlindfold	counterclockwise	practice	Guided	1	-0.5	-0.5	31.77901	-1.30269	-1.4502	-1.06258	0.98020790008978	-5.843625	-0.362712	0.694143
Trial1	1	1	noBlindfold	counterclockwise	practice	Guided	1	-0.5	-0.5	31.79901	-1.30293	-1.45018	-1.05794	0.977749268154535	-6.35578	-0.167973	0.927322
Trial1	1	1	noBlindfold	counterclockwise	practice	Guided	1	-0.5	-0.5	31.819	-1.30315	-1.45011	-1.05282	0.975017913448081	-6.583226	-0.117157	1.163996
Trial1	1	1	noBlindfold	counterclockwise	practice	Guided	1	-0.5	-0.5	31.839	-1.30329	-1.45006	-1.04745	0.972098973201652	-6.758025	-0.0071019	1.266077
Trial1	1	1	noBlindfold	counterclockwise	practice	Guided	1	-0.5	-0.5	31.85901	-1.30339	-1.45004	-1.03542	0.965458464766991	-7.11908	-0.117109	1.338274
Trial1	1	1	noBlindfold	counterclockwise	practice	Guided	1	-0.5	-0.5	31.87901	-1.30371	-1.45018	-1.02933	0.96236167996974	-7.622551	-0.688294	1.17611
Trial1	1	1	noBlindfold	counterclockwise	practice	Guided	1	-0.5	-0.5	31.899	-1.30382	-1.45032	-1.02341	0.959210471535375	-7.772069	-0.768698	0.914361
Trial1	1	1	noBlindfold	counterclockwise	practice	Guided	1	-0.5	-0.5	31.91901	-1.30392	-1.45036	-1.0176	0.956136620569498	-8.251468	-0.531717	1.01149
Trial1	1	1	noBlindfold	counterclockwise	practice	Guided	1	-0.5	-0.5	31.93901	-1.3041	-1.45029	-1.01184	0.95318258482118	-8.729415	-0.510463	0.89529
Trial1	1	1	noBlindfold	counterclockwise	practice	Guided	1	-0.5	-0.5	31.95901	-1.30436	-1.45027	-1.00226	0.94829327656834	-9.210601	-0.760135	0.640348
Trial1	1	1	noBlindfold	counterclockwise	practice	Guided	1	-0.5	-0.5	31.979	-1.30474	-1.45047	-0.99821	0.946477473293558	-9.843556	-1.005579	0.760956
Trial1	1	1	noBlindfold	counterclockwise	practice	Guided	1	-0.5	-0.5	31.99901	-1.30491	-1.45047	-0.99465	0.944753322006657	-10.12283	-0.77283	0.927598
Trial1	1	1	noBlindfold	counterclockwise	practice	Guided	1	-0.5	-0.5	32.01901	-1.30506	-1.45038	-0.99133	0.943147207175159	-10.30493	-0.569704	0.906363
Trial1	1	1	noBlindfold	counterclockwise	practice	Guided	1	-0.5	-0.5	32.039	-1.30515	-1.4503	-0.98841	0.941706273931285	-10.19465	-0.527365	0.912872
Trial1	1	1	noBlindfold	counterclockwise	practice	Guided	1	-0.5	-0.5	32.05901	-1.3051	-1.45028	-0.98304	0.938889571490032	-9.860093	-0.527365	0.975696
Trial1	1	1	noBlindfold	counterclockwise	practice	Guided	1	-0.5	-0.5	32.07901	-1.30473	-1.45027	-0.98023	0.937129283248286	-9.0339	-0.60773	1.342867
Trial1	1	1	noBlindfold	counterclockwise	practice	Guided	1	-0.5	-0.5	32.09901	-1.30453	-1.45031	-0.97702	0.935316314406669	-8.614607	-0.848942	1.467334
Trial1	1	1	noBlindfold	counterclockwise	practice	Guided	1	-0.5	-0.5	32.119	-1.30431	-1.45041	-0.9735299	0.933351550976175	-8.100112	-1.132473	1.548255
Trial1	1	1	noBlindfold	counterclockwise	practice	Guided	1	-0.5	-0.5	32.13901	-1.30408	-1.45053	-0.96953	0.931129996147346	-7.748638	-1.145168	1.724233
Trial1	1	1	noBlindfold	counterclockwise	practice	Guided	1	-0.5	-0.5	32.15901	-1.30391	-1.45055	-0.95927	0.925851094277692	-7.670876	-0.827783	1.955734
Trial1	1	1	noBlindfold	counterclockwise	practice	Guided	1	-0.5	-0.5	32.179	-1.30379	-1.45032	-0.9529	0.922603336177479	-7.483372	-0.535769	1.875613
Trial1	1	1	noBlindfold	counterclockwise	practice	Guided	1	-0.5	-0.5	32.19901	-1.30373	-1.45026	-0.94552	0.918950509879209	-7.379598	-0.493422	1.900477
Trial1	1	1	noBlindfold	counterclockwise	practice	Guided	1	-0.5	-0.5	32.21901	-1.30369	-1.45024	-0.9374	0.915006170431588	-7.383164	-0.459473	1.743307
Trial1	1	1	noBlindfold	counterclockwise	practice	Guided	1	-0.5	-0.5	32.23901	-1.30369	-1.45022	-0.9288501	0.910950007352506	-7.374216	-0.472048	1.721754
Trial1	1	1	noBlindfold	counterclockwise	practice	Guided	1	-0.5	-0.5	32.259	-1.30367	-1.45024	-0.90948	0.90197516933072	-7.209746	-0.637059	1.817323
Trial1	1	1	noBlindfold	counterclockwise	practice	Guided	1	-0.5	-0.5	32.27901	-1.30357	-1.45041	-0.8985	0.896954328080877	-7.071324	-0.895199	1.773647
Trial1	1	1	noBlindfold	counterclockwise	practice	Guided	1	-0.5	-0.5	32.29901	-1.30352	-1.45046	-0.88756	0.892102732754808	-7.00111	-1.017921	1.460958
Trial1	1	1	noBlindfold	counterclockwise	practice	Guided	1	-0.5	-0.5	32.319	-1.30348	-1.45049	-0.8765	0.887317431084917	-6.905062	-0.94598	1.285615
Trial1	1	1	noBlindfold	counterclockwise	practice	Guided	1	-0.5	-0.5	32.339	-1.30346	-1.45047	-0.86502	0.882489434450531	-6.846615	-0.882503	1.207749
Trial1	1	1	noBlindfold	counterclockwise	practice	Guided	1	-0.5	-0.5	32.35901	-1.30345	-1.45048	-0.8423	0.873327643157115	-6.941897	-1.127948	1.318538
Trial1	1	1	noBlindfold	counterclockwise	practice	Guided	1	-0.5	-0.5	32.37901	-1.30349	-1.45057	-0.8312	0.869073932142638	-7.092729	-1.242206	1.205283
Trial1	1	1	noBlindfold	counterclockwise	practice	Guided	1	-0.5	-0.5	32.399	-1.30354	-1.4506	-0.82037	0.865051135186416	-7.221918	-1.115252	0.935119
Trial1	1	1	noBlindfold	counterclockwise	practice	Guided	1	-0.5	-0.5	32.41901	-1.3036	-1.45058	-0.8096	0.861176656897632	-7.246896	-1.178729	0.782666
Trial1	1	1	noBlindfold	counterclockwise	practice	Guided	1	-0.5	-0.5	32.43901	-1.30362	-1.45057	-0.79957	0.857640638289607	-7.267289	-1.140643	0.767033
Trial1	1	1	noBlindfold	counterclockwise	practice	Guided	1	-0.5	-0.5	32.45901	-1.30363	-1.45056	-0.78067	0.851232523816447	-7.374804	-1.115252	0.746513
Trial1	1	1	noBlindfold	counterclockwise	practice	Guided	1	-0.5	-0.5	32.479	-1.30372	-1.45058	-0.7715	0.848338422782856	-7.419318	-1.178729	0.875375
Trial1	1	1	noBlindfold	counterclockwise	practice	Guided	1	-0.5	-0.5	32.49901	-1.30374	-1.4506	-0.76299	0.845672375135185	-7.466252	-1.360697	0.852758
Trial1	1	1	noBlindfold	counterclockwise	practice	Guided	1	-0.5	-0.5	32.51901	-1.30375	-1.45065	-0.7546901	0.843137679112836	-7.616958	-1.301451	0.835203
Trial1	1	1	noBlindfold	counterclockwise	practice	Guided	1	-0.5	-0.5	32.539	-1.30379	-1.45063	-0.74713	0.84092314640418	-7.679692	-1.043312	0.689626
Trial1	1	1	noBlindfold	counterclockwise	practice	Guided	1	-0.5	-0.5	32.55901	-1.30383	-1.45055	-0.73283	0.83687068553544	-7.718584	-1.034848	0.823725
Trial1	1	1	noBlindfold	counterclockwise	practice	Guided	1	-0.5	-0.5	32.57901	-1.30387	-1.45046	-0.7256	0.834926511024873	-7.799698	-0.802099	1.091656
Trial1	1	1	noBlindfold	counterclockwise	practice	Guided	1	-0.5	-0.5	32.59901	-1.3039	-1.45043	-0.71845	0.833051992562016	-7.808221	-0.878271	1.34161
Trial1	1	1	noBlindfold	counterclockwise	practice	Guided	1	-0.5	-0.5	32.619	-1.30391	-1.45045	-0.71107	0.831156941154783	-7.75131	-0.890967	1.457319
Trial1	1	1	noBlindfold	counterclockwise	practice	Guided	1	-0.5	-0.5	32.63901	-1.30389	-1.45046	-0.70321	0.829176349367756	-7.703689	-0.793635	1.4584
Trial1	1	1	noBlindfold	counterclockwise	practice	Guided	1	-0.5	-0.5	32.65901	-1.30387	-1.45044	-0.68731	0.825404124052317	-7.65019	-0.810563	1.309577
Trial1	1	1	noBlindfold	counterclockwise	practice	Guided	1	-0.5	-0.5	32.679	-1.30376	-1.45042	-0.67923	0.823500719085864	-7.363543	-0.814794	1.345614
Trial1	1	1	noBlindfold	counterclockwise	practice	Guided	1	-0.5	-0.5	32.69901	-1.30369	-1.45041	-0.67082	0.821642877464635	-7.228622	-0.810563	1.484672
Trial1	1	1	noBlindfold	counterclockwise	practice	Guided	1	-0.5	-0.5	32.71901	-1.30361	-1.45041	-0.66176	0.819728894059722	-7.055735	-0.937517	1.508742
Trial1	1	1	noBlindfold	counterclockwise	practice	Guided	1	-0.5	-0.5	32.73901	-1.30354	-1.45046	-0.65268	0.817916690242949	-6.967156	-0.979835	1.454423
Trial1	1	1	noBlindfold	counterclockwise	practice	Guided	1	-0.5	-0.5	32.759	-1.30348	-1.45048	-0.63406	0.814587036471451	-6.981995	-0.87404	1.312604
Trial1	1	1	noBlindfold	counterclockwise	practice	Guided	1	-0.5	-0.5	32.77901	-1.30345	-1.45047	-0.62427	0.813003633040297	-6.804282	-0.979835	1.251462
Trial1	1	1	noBlindfold	counterclockwise	practice	Guided	1	-0.5	-0.5	32.79901	-1.30342	-1.45048	-0.61457	0.811547961396543	-6.847369	-0.924821	1.339442
Trial1	1	1	noBlindfold	counterclockwise	practice	Guided	1	-0.5	-0.5	32.819	-1.30342	-1.45048	-0.60431	0.810163177949303	-6.830662	-1.106789	1.446068
Trial1	1	1	noBlindfold	counterclockwise	practice	Guided	1	-0.5	-0.5	32.839	-1.3034	-1.45052	-0.59423	0.808907117279564	-6.690342	-1.094093	1.260913
Trial1	1	1	noBlindfold	counterclockwise	practice	Guided	1	-0.5	-0.5	32.85901	-1.30338	-1.45055	-0.57427	0.806805725617201	-6.719528	-1.161802	1.113431
Trial1	1	1	noBlindfold	counterclockwise	practice	Guided	1	-0.5	-0.5	32.87901	-1.30334	-1.4506	-0.56408	0.80589175845618	-6.527183	-1.166034	1.141569
Trial1	1	1	noBlindfold	counterclockwise	practice	Guided	1	-0.5	-0.5	32.899	-1.30328	-1.45059	-0.55404	0.805095693092425	-6.428311	-1.166034	1.298912
Trial1	1	1	noBlindfold	counterclockwise	practice	Guided	1	-0.5	-0.5	32.91901	-1.30323	-1.45059	-0.54366	0.804415633586002	-6.331082	-1.153338	1.549009
Trial1	1	1	noBlindfold	counterclockwise	practice	Guided	1	-0.5	-0.5	32.93901	-1.3032	-1.45058	-0.53254	0.803858882849219	-6.341408	-1.102557	1.561698
Trial1	1	1	noBlindfold	counterclockwise	practice	Guided	1	-0.5	-0.5	32.95901	-1.30318	-1.45057	-0.51	0.803242229341009	-6.366639	-1.263365	1.564518
Trial1	1	1	noBlindfold	counterclockwise	practice	Guided	1	-0.5	-0.5	32.979	-1.3032	-1.45061	-0.49806	0.803202349388967	-6.509206	-1.047543	1.405257
Trial1	1	1	noBlindfold	counterclockwise	practice	Guided	2	-0.5	-0.5	0	-0.55007	-1.44999	-1.30001	0.801575292289856	-0.0012257	0.00073082	0.00093609
Trial1	1	1	noBlindfold	counterclockwise	practice	Guided	2	-0.5	-0.5	0.01527405	-0.55007	-1.44999	-1.30001	0.801575292289856	-0.032762	0.034582	0.033017
Trial1	1	1	noBlindfold	counterclockwise	practice	Guided	2	-0.5	-0.5	0.03527832	-0.55007	-1.44999	-1.30001	0.801575292289856	0.01239	-0.011971	0.012649
Trial1	1	1	noBlindfold	counterclockwise	practice	Guided	2	-0.5	-0.5	0.05528259	-0.55007	-1.44999	-1.3	0.801565298264424	-0.030761	0.038807	0.0015795
Trial1	1	1	noBlindfold	counterclockwise	practice	Guided	2	-0.5	-0.5	0.07527161	-0.55007	-1.44999	-1.3	0.801565298264424	-0.048271	0.0049473	-0.0039985
Trial1	1	1	noBlindfold	counterclockwise	practice	Guided	2	-0.5	-0.5	0.09527588	-0.55007	-1.44999	-1.3	0.801565298264424	0.0059583	-0.0077506	-0.0026349
Trial1	1	1	noBlindfold	counterclockwise	practice	Guided	2	-0.5	-0.5	0.1152802	-0.55007	-1.45	-1.3	0.801565298264424	-0.02653	-0.0035206	0.0028555
Trial1	1	1	noBlindfold	counterclockwise	practice	Guided	2	-0.5	-0.5	0.1352692	-0.55007	-1.45	-1.3	0.801565298264424	-0.010915	0.026099	-0.01529
Trial1	1	1	noBlindfold	counterclockwise	practice	Guided	2	-0.5	-0.5	0.1552734	-0.55007	-1.44999	-1.3	0.801565298264424	-0.019672	0.0091673	-0.018874
Trial1	1	1	noBlindfold	counterclockwise	practice	Guided	2	-0.5	-0.5	0.1752777	-0.55008	-1.45	-1.3	0.801565923827663	0.0069198	0.013395	-0.039241
Trial1	1	1	noBlindfold	counterclockwise	practice	Guided	2	-0.5	-0.5	0.195282	-0.55008	-1.45	-1.3	0.801565923827663	-0.030738	0.03032	0.003185
Trial1	1	1	noBlindfold	counterclockwise	practice	Guided	2	-0.5	-0.5	0.215271	-0.55008	-1.45	-1.3	0.801565923827663	0.002073	0.038781	-0.012012
Trial1	1	1	noBlindfold	counterclockwise	practice	Guided	2	-0.5	-0.5	0.2352753	-0.55008	-1.45	-1.3	0.801565923827663	-0.00055905	-0.00777	0.0094072
Trial1	1	1	noBlindfold	counterclockwise	practice	Guided	2	-0.5	-0.5	0.2552795	-0.55008	-1.45	-1.3	0.801565923827663	0.0036623	0.013386	1.704E-05
Trial1	1	1	noBlindfold	counterclockwise	practice	Guided	2	-0.5	-0.5	0.2752686	-0.55008	-1.44999	-1.3	0.801565923827663	-0.017118	0.021842	0.00065762
Trial1	1	1	noBlindfold	counterclockwise	practice	Guided	2	-0.5	-0.5	0.2952728	-0.55008	-1.44999	-1.3	0.801565923827663	-0.018706	0.0006805	-0.006194
Trial1	1	1	noBlindfold	counterclockwise	practice	Guided	2	-0.5	-0.5	0.3152771	-0.55008	-1.44999	-1.3	0.801565923827663	-0.0069959	0.021836	-0.019802
Trial1	1	1	noBlindfold	counterclockwise	practice	Guided	2	-0.5	-0.5	0.3352814	-0.55008	-1.44999	-1.3	0.801565923827663	-0.0076283	0.026064	-0.028238
Trial1	1	1	noBlindfold	counterclockwise	practice	Guided	2	-0.5	-0.5	0.3552704	-0.55009	-1.44999	-1.3	0.801566549515509	-0.013842	0.004902	0.0019382
Trial1	1	1	noBlindfold	counterclockwise	practice	Guided	2	-0.5	-0.5	0.3752747	-0.55009	-1.45	-1.3	0.801566549515509	-0.011209	-0.0077947	-0.019476
Trial1	1	1	noBlindfold	counterclockwise	practice	Guided	2	-0.5	-0.5	0.3952789	-0.55009	-1.45	-1.30001	0.80157654352534	0.014111	0.013362	-0.038574
Trial1	1	1	noBlindfold	counterclockwise	practice	Guided	2	-0.5	-0.5	0.4152679	-0.55009	-1.45	-1.30001	0.80157654352534	0.027088	0.0091282	-0.018105
Trial1	1	1	noBlindfold	counterclockwise	practice	Guided	2	-0.5	-0.5	0.4352722	-0.55009	-1.45	-1.30001	0.80157654352534	-0.0046731	0.013356	-0.045418
Trial1	1	1	noBlindfold	counterclockwise	practice	Guided	2	-0.5	-0.5	0.4552765	-0.55009	-1.45	-1.3	0.801566549515509	-0.0060356	-0.016269	0.00068746
Trial1	1	1	noBlindfold	counterclockwise	practice	Guided	2	-0.5	-0.5	0.4752808	-0.55009	-1.45	-1.3	0.801566549515509	-0.0053957	-0.012043	0.0013238
Trial1	1	1	noBlindfold	counterclockwise	practice	Guided	2	-0.5	-0.5	0.4952698	-0.55009	-1.44999	-1.3	0.801566549515509	-0.02808	0.026038	-0.027577
Trial1	1	1	noBlindfold	counterclockwise	practice	Guided	2	-0.5	-0.5	0.515274	-0.55009	-1.44999	-1.3	0.801566549515509	-0.0063444	0.0048766	-0.01133
Trial1	1	1	noBlindfold	counterclockwise	practice	Guided	2	-0.5	-0.5	0.5352783	-0.55009	-1.45	-1.3	0.801566549515509	0.024148	0.021802	0.0010136
Trial1	1	1	noBlindfold	counterclockwise	practice	Guided	2	-0.5	-0.5	0.5552826	-0.55009	-1.45	-1.3	0.801566549515509	-0.020271	0.026033	-0.027254
Trial1	1	1	noBlindfold	counterclockwise	practice	Guided	2	-0.5	-0.5	0.5752716	-0.55009	-1.44999	-1.3	0.801566549515509	0.010858	0.01756	-0.0083713
Trial1	1	1	noBlindfold	counterclockwise	practice	Guided	2	-0.5	-0.5	0.5952759	-0.55009	-1.44999	-1.3	0.801566549515509	-0.0027507	0.017557	-0.020077
Trial1	1	1	noBlindfold	counterclockwise	practice	Guided	2	-0.5	-0.5	0.6152802	-0.55009	-1.44999	-1.3	0.801566549515509	-0.0008444	0.021785	0.0052439
Trial1	1	1	noBlindfold	counterclockwise	practice	Guided	2	-0.5	-0.5	0.6352692	-0.5501	-1.44999	-1.3	0.801567171602519	-0.0060155	-0.016306	-0.0028766
Trial1	1	1	noBlindfold	counterclockwise	practice	Guided	2	-0.5	-0.5	0.6552734	-0.5501	-1.44999	-1.3	0.801567171602519	-0.0053785	0.017546	0.0013464
Trial1	1	1	noBlindfold	counterclockwise	practice	Guided	2	-0.5	-0.5	0.6752777	-0.5501	-1.44999	-1.3	0.801567171602519	-0.0021079	0.026006	-0.011625
Trial1	1	1	noBlindfold	counterclockwise	practice	Guided	2	-0.5	-0.5	0.695282	-0.5501	-1.44999	-1.3	0.801567171602519	0.01509	0.013307	-0.0067675
Trial1	1	1	noBlindfold	counterclockwise	practice	Guided	2	-0.5	-0.5	0.715271	-0.5501	-1.45	-1.3	0.801567171602519	-0.047254	0.00061063	0.0087503
Trial1	1	1	noBlindfold	counterclockwise	practice	Guided	2	-0.5	-0.5	0.7352753	-0.5501	-1.45	-1.3	0.801567171602519	0.0037031	0.0048392	0.0091624
Trial1	1	1	noBlindfold	counterclockwise	practice	Guided	2	-0.5	-0.5	0.7552795	-0.5501	-1.45	-1.3	0.801567171602519	-0.010224	0.017533	-0.0019075
Trial1	1	1	noBlindfold	counterclockwise	practice	Guided	2	-0.5	-0.5	0.7752686	-0.5501	-1.44999	-1.3	0.801567171602519	-0.0024151	0.0048309	-0.016464
Trial1	1	1	noBlindfold	counterclockwise	practice	Guided	2	-0.5	-0.5	0.7952728	-0.5501	-1.44999	-1.3	0.801567171602519	-0.032589	0.025987	-0.022045
Trial1	1	1	noBlindfold	counterclockwise	practice	Guided	2	-0.5	-0.5	0.8152771	-0.5501	-1.44999	-1.3	0.801567171602519	-0.0053611	0.025984	0.0013733
Trial1	1	1	noBlindfold	counterclockwise	practice	Guided	2	-0.5	-0.5	0.8352814	-0.5501	-1.44999	-1.3	0.801567171602519	-0.032265	-0.0036432	-0.0093792
Trial1	1	1	noBlindfold	counterclockwise	practice	Guided	2	-0.5	-0.5	0.8552704	-0.55011	-1.44999	-1.3	0.801567797538835	-0.018332	0.0048161	-0.0080156
Trial1	1	1	noBlindfold	counterclockwise	practice	Guided	2	-0.5	-0.5	0.8752747	-0.55011	-1.44999	-1.3	0.801567797538835	-0.0078923	0.0048095	-0.03238
Trial1	1	1	noBlindfold	counterclockwise	practice	Guided	2	-0.5	-0.5	0.8952789	-0.55011	-1.44999	-1.3	0.801567797538835	-0.030669	0.00057676	0.010772
Trial1	1	1	noBlindfold	counterclockwise	practice	Guided	2	-0.5	-0.5	0.9152679	-0.55011	-1.44999	-1.3	0.801567797538835	0.0073111	0.00057335	0.0004298
Trial1	1	1	noBlindfold	counterclockwise	practice	Guided	2	-0.5	-0.5	0.9352722	-0.55011	-1.45	-1.3	0.801567797538835	0.001414	0.0090354	0.034825
Trial1	1	1	noBlindfold	counterclockwise	practice	Guided	2	-0.5	-0.5	0.9552765	-0.55011	-1.45	-1.3	0.801567797538835	-0.0069337	-0.0036623	-0.019713
Trial1	1	1	noBlindfold	counterclockwise	practice	Guided	2	-0.5	-0.5	0.9752808	-0.55011	-1.45	-1.3	0.801567797538835	-0.0069288	0.01326	0.0040214
Trial1	1	1	noBlindfold	counterclockwise	practice	Guided	2	-0.5	-0.5	0.9952698	-0.55011	-1.44999	-1.3	0.801567797538835	0.0015132	0.051343	-0.020341
Trial1	1	1	noBlindfold	counterclockwise	practice	Guided	2	-0.5	-0.5	1.015274	-0.55011	-1.44999	-1.3	0.801567797538835	-0.010828	0.0090201	-0.015167
Trial1	1	1	noBlindfold	counterclockwise	practice	Guided	2	-0.5	-0.5	1.035278	-0.55011	-1.44999	-1.3	0.801567797538835	-0.038143	0.030175	-0.0096754
Trial1	1	1	noBlindfold	counterclockwise	practice	Guided	2	-0.5	-0.5	1.055283	-0.55012	-1.44999	-1.3	0.801568423599757	-0.025799	0.0090132	0.012694
Trial1	1	1	noBlindfold	counterclockwise	practice	Guided	2	-0.5	-0.5	1.075272	-0.55012	-1.44999	-1.3	0.801568423599757	0.0021588	0.017472	0.003309
Trial1	1	1	noBlindfold	counterclockwise	practice	Guided	2	-0.5	-0.5	1.095276	-0.55012	-1.44999	-1.3	0.801568423599757	0.030746	0.030163	-0.026771
Trial1	1	1	noBlindfold	counterclockwise	practice	Guided	2	-0.5	-0.5	1.11528	-0.55012	-1.44999	-1.3	0.801568423599757	0.0038408	0.021696	-0.045962
Trial1	1	1	noBlindfold	counterclockwise	practice	Guided	2	-0.5	-0.5	1.135269	-0.55012	-1.44999	-1.30001	0.801578417586223	0.012916	0.03862	-0.038153
Trial1	1	1	noBlindfold	counterclockwise	practice	Guided	2	-0.5	-0.5	1.155273	-0.55012	-1.44999	-1.3	0.801568423599757	0.01809	0.0047634	-0.034881
Trial1	1	1	noBlindfold	counterclockwise	practice	Guided	2	-0.5	-0.5	1.175278	-0.55012	-1.44999	-1.3	0.801568423599757	0.02581	-0.0079377	0.0017396
Trial1	1	1	noBlindfold	counterclockwise	practice	Guided	2	-0.5	-0.5	1.195282	-0.55012	-1.44999	-1.3	0.801568423599757	-0.0014131	0.013219	-0.0031129
Trial1	1	1	noBlindfold	counterclockwise	practice	Guided	2	-0.5	-0.5	1.215271	-0.55013	-1.44999	-1.3	0.801569049785285	-0.013752	0.017448	0.0020603
Trial1	1	1	noBlindfold	counterclockwise	practice	Guided	2	-0.5	-0.5	1.235275	-0.55013	-1.45	-1.3	0.801569049785285	-0.024095	0.025909	-0.022624
Trial1	1	1	noBlindfold	counterclockwise	practice	Guided	2	-0.5	-0.5	1.25528	-0.55013	-1.45	-1.3	0.801569049785285	0.0057643	-0.0079466	-0.020625
Trial1	1	1	noBlindfold	counterclockwise	practice	Guided	2	-0.5	-0.5	1.275269	-0.55013	-1.44999	-1.3	0.801569049785285	0.010937	0.0005096	-0.0082789
Trial1	1	1	noBlindfold	counterclockwise	practice	Guided	2	-0.5	-0.5	1.295273	-0.55013	-1.44999	-1.3	0.801569049785285	-0.010793	0.00050681	-0.015129
Trial1	1	1	noBlindfold	counterclockwise	practice	Guided	2	-0.5	-0.5	1.315277	-0.55013	-1.44999	-1.3	0.801569049785285	0.033631	0.00050417	0.011235
Trial1	1	1	noBlindfold	counterclockwise	practice	Guided	2	-0.5	-0.5	1.335281	-0.55013	-1.44999	-1.3	0.801569049785285	-0.010155	0.00050043	-0.010908
Trial1	1	1	noBlindfold	counterclockwise	practice	Guided	2	-0.5	-0.5	1.35527	-0.55013	-1.44999	-1.3	0.801569049785285	-0.018909	0.021653	-0.014172
Trial1	1	1	noBlindfold	counterclockwise	practice	Guided	2	-0.5	-0.5	1.375275	-0.55013	-1.44999	-1.3	0.801569049785285	-0.0056133	0.021647	-0.0027793
Trial1	1	1	noBlindfold	counterclockwise	practice	Guided	2	-0.5	-0.5	1.395279	-0.55013	-1.44999	-1.3	0.801569049785285	-0.013733	0.0047172	-0.0054107
Trial1	1	1	noBlindfold	counterclockwise	practice	Guided	2	-0.5	-0.5	1.415268	-0.55014	-1.44999	-1.3	0.801569676095418	-0.0098287	-0.0079795	-0.0024601
Trial1	1	1	noBlindfold	counterclockwise	practice	Guided	2	-0.5	-0.5	1.435272	-0.55014	-1.45	-1.3	0.801569676095418	-0.021531	0.00048213	-0.0054075
Trial1	1	1	noBlindfold	counterclockwise	practice	Guided	2	-0.5	-0.5	1.455276	-0.55014	-1.45	-1.3	0.801569676095418	-0.020801	0.013175	-0.0054055
Trial1	1	1	noBlindfold	counterclockwise	practice	Guided	2	-0.5	-0.5	1.475281	-0.55014	-1.44999	-1.3	0.801569676095418	0.015182	0.042792	-0.0046725
Trial1	1	1	noBlindfold	counterclockwise	practice	Guided	2	-0.5	-0.5	1.49527	-0.55014	-1.45	-1.3	0.801569676095418	0.015502	0.021631	-0.0043516
Trial1	1	1	noBlindfold	counterclockwise	practice	Guided	2	-0.5	-0.5	1.515274	-0.55014	-1.44999	-1.3	0.801569676095418	0.0076986	0.0089307	0.0047256
Trial1	1	1	noBlindfold	counterclockwise	practice	Guided	2	-0.5	-0.5	1.535278	-0.55014	-1.44999	-1.3	0.801569676095418	-0.011084	-0.0037676	0.012758
Trial1	1	1	noBlindfold	counterclockwise	practice	Guided	2	-0.5	-0.5	1.555283	-0.55014	-1.45	-1.3	0.801569676095418	-0.017935	-0.0037676	0.0024174
Trial1	1	1	noBlindfold	counterclockwise	practice	Guided	2	-0.5	-0.5	1.575272	-0.55014	-1.44999	-1.3	0.801569676095418	-0.015618	0.021616	-0.024484
Trial1	1	1	noBlindfold	counterclockwise	practice	Guided	2	-0.5	-0.5	1.595276	-0.55015	-1.44999	-1.3	0.801570302530155	-0.028276	0.021613	-0.015724
Trial1	1	1	noBlindfold	counterclockwise	practice	Guided	2	-0.5	-0.5	1.61528	-0.55015	-1.44999	-1.3	0.801570302530155	-0.039347	-0.0080128	-0.00020646
Trial1	1	1	noBlindfold	counterclockwise	practice	Guided	2	-0.5	-0.5	1.635269	-0.55015	-1.44999	-1.3	0.801570302530155	-0.01466	0.017373	-0.010549
Trial1	1	1	noBlindfold	counterclockwise	practice	Guided	2	-0.5	-0.5	1.655273	-0.55015	-1.44999	-1.3	0.801570302530155	-0.0071711	0.030065	-0.02384
Trial1	1	1	noBlindfold	counterclockwise	practice	Guided	2	-0.5	-0.5	1.675278	-0.55015	-1.44999	-1.3	0.801570302530155	0.010665	0.021595	-0.012444
Trial1	1	1	noBlindfold	counterclockwise	practice	Guided	2	-0.5	-0.5	1.695282	-0.55015	-1.44999	-1.3	0.801570302530155	-0.003674	0.013129	0.0057081
Trial1	1	1	noBlindfold	counterclockwise	practice	Guided	2	-0.5	-0.5	1.715271	-0.55015	-1.44999	-1.3	0.801570302530155	-0.0090699	-0.008033	-0.049147
Trial1	1	1	noBlindfold	counterclockwise	practice	Guided	2	-0.5	-0.5	1.735275	-0.55015	-1.44999	-1.3	0.801570302530155	0.00064211	0.0046601	-0.032901
Trial1	1	1	noBlindfold	counterclockwise	practice	Guided	2	-0.5	-0.5	1.75528	-0.55015	-1.45	-1.3	0.801570302530155	-0.0071629	0.021586	-0.0082149
Trial1	1	1	noBlindfold	counterclockwise	practice	Guided	2	-0.5	-0.5	1.775269	-0.55015	-1.44999	-1.3	0.801570302530155	-0.0049379	0.017347	0.005719
Trial1	1	1	noBlindfold	counterclockwise	practice	Guided	2	-0.5	-0.5	1.795273	-0.55015	-1.44999	-1.3	0.801570302530155	-0.0078856	0.0088783	0.021648
Trial1	1	1	noBlindfold	counterclockwise	practice	Guided	2	-0.5	-0.5	1.815277	-0.55015	-1.44999	-1.3	0.801570302530155	0.014259	-0.0038208	-0.021184
Trial1	1	1	noBlindfold	counterclockwise	practice	Guided	2	-0.5	-0.5	1.835281	-0.55015	-1.44999	-1.3	0.801570302530155	-0.018229	0.0046372	-0.0017625
Trial1	1	1	noBlindfold	counterclockwise	practice	Guided	2	-0.5	-0.5	1.85527	-0.55015	-1.44999	-1.3	0.801570302530155	0.0028725	0.017329	-0.023813
Trial1	1	1	noBlindfold	counterclockwise	practice	Guided	2	-0.5	-0.5	1.875275	-0.55016	-1.44999	-1.3	0.801570925359609	-0.0071511	0.021553	-0.0095643
Trial1	1	1	noBlindfold	counterclockwise	practice	Guided	2	-0.5	-0.5	1.895279	-0.55016	-1.44999	-1.3	0.801570925359609	-0.023712	0.0088528	-0.018318
Trial1	1	1	noBlindfold	counterclockwise	practice	Guided	2	-0.5	-0.5	1.915268	-0.55016	-1.44999	-1.3	0.801570925359609	-0.0068305	0.0088517	-0.019586
Trial1	1	1	noBlindfold	counterclockwise	practice	Guided	2	-0.5	-0.5	1.935272	-0.55016	-1.44999	-1.3	0.801570925359609	-0.014316	-0.0038467	-0.0062881
Trial1	1	1	noBlindfold	counterclockwise	practice	Guided	2	-0.5	-0.5	1.955276	-0.55016	-1.44999	-1.3	0.801570925359609	-0.0065105	0.030006	-0.0085084
Trial1	1	1	noBlindfold	counterclockwise	practice	Guided	2	-0.5	-0.5	1.975281	-0.55016	-1.44999	-1.3	0.801570925359609	-0.010409	0.017305	-0.010819
Trial1	1	1	noBlindfold	counterclockwise	practice	Guided	2	-0.5	-0.5	1.99527	-0.55016	-1.44999	-1.3	0.801570925359609	-0.0078657	0.008836	0.022942
Trial1	1	1	noBlindfold	counterclockwise	practice	Guided	2	-0.5	-0.5	2.015274	-0.55016	-1.44999	-1.3	0.801570925359609	-0.022111	0.025761	0.0027987
Trial1	1	1	noBlindfold	counterclockwise	practice	Guided	2	-0.5	-0.5	2.035278	-0.55016	-1.44999	-1.3	0.801570925359609	0.018819	0.0088321	-0.017254
Trial1	1	1	noBlindfold	counterclockwise	practice	Guided	2	-0.5	-0.5	2.055283	-0.55016	-1.44999	-1.3	0.801570925359609	0.014284	-0.0038669	-0.01925
Trial1	1	1	noBlindfold	counterclockwise	practice	Guided	2	-0.5	-0.5	2.075272	-0.55016	-1.44999	-1.3	0.801570925359609	-0.012713	-0.0081051	-0.0020469
Trial1	1	1	noBlindfold	counterclockwise	practice	Guided	2	-0.5	-0.5	2.095276	-0.55016	-1.44999	-1.3	0.801570925359609	-0.0032274	0.01305	-0.028317
Trial1	1	1	noBlindfold	counterclockwise	practice	Guided	2	-0.5	-0.5	2.11528	-0.55017	-1.44999	-1.3	0.801571552042814	-0.014297	0.00035115	-0.0062628
Trial1	1	1	noBlindfold	counterclockwise	practice	Guided	2	-0.5	-0.5	2.135269	-0.55017	-1.44999	-1.3	0.801571552042814	0.0032203	0.034204	0.00090966
Trial1	1	1	noBlindfold	counterclockwise	practice	Guided	2	-0.5	-0.5	2.155273	-0.55017	-1.44999	-1.3	0.801571552042814	-0.013882	0.00034704	-0.027357
Trial1	1	1	noBlindfold	counterclockwise	practice	Guided	2	-0.5	-0.5	2.175278	-0.55017	-1.45	-1.3	0.801571552042814	-0.014285	0.0088067	-0.0062518
Trial1	1	1	noBlindfold	counterclockwise	practice	Guided	2	-0.5	-0.5	2.195282	-0.55017	-1.45	-1.3	0.801571552042814	0.015889	0.0088039	0.0070436
Trial1	1	1	noBlindfold	counterclockwise	practice	Guided	2	-0.5	-0.5	2.215271	-0.55017	-1.44999	-1.3	0.801571552042814	-0.0094291	0.034191	0.0018746
Trial1	1	1	noBlindfold	counterclockwise	practice	Guided	2	-0.5	-0.5	2.235275	-0.55017	-1.44999	-1.3	0.801571552042814	0.007134	0.029956	-0.003613
Trial1	1	1	noBlindfold	counterclockwise	practice	Guided	2	-0.5	-0.5	2.25528	-0.55017	-1.44999	-1.30001	0.801581545990274	-0.015551	-0.0039011	0.023295
Trial1	1	1	noBlindfold	counterclockwise	practice	Guided	2	-0.5	-0.5	2.275269	-0.55017	-1.45	-1.30001	0.801581545990274	-0.0071083	-0.012369	-0.040946
Trial1	1	1	noBlindfold	counterclockwise	practice	Guided	2	-0.5	-0.5	2.295273	-0.55017	-1.45	-1.30001	0.801581545990274	-0.014276	-0.020836	-0.0062297
Trial1	1	1	noBlindfold	counterclockwise	practice	Guided	2	-0.5	-0.5	2.315277	-0.55017	-1.44999	-1.30001	0.801581545990274	0.021069	0.02571	0.018774
Trial1	1	1	noBlindfold	counterclockwise	practice	Guided	2	-0.5	-0.5	2.335281	-0.55018	-1.44999	-1.30001	0.801582172790267	0.0058714	0.021476	-0.024688
Trial1	1	1	noBlindfold	counterclockwise	practice	Guided	2	-0.5	-0.5	2.35527	-0.55018	-1.45	-1.30001	0.801582172790267	-0.0019314	0.0087789	0.0048523
Trial1	1	1	noBlindfold	counterclockwise	practice	Guided	2	-0.5	-0.5	2.375275	-0.55018	-1.44999	-1.30001	0.801582172790267	0.019488	0.038393	-0.0038993
Trial1	1	1	noBlindfold	counterclockwise	practice	Guided	2	-0.5	-0.5	2.395279	-0.55018	-1.45	-1.30001	0.801582172790267	-0.019125	0.0087699	-0.0026274
Trial1	1	1	noBlindfold	counterclockwise	practice	Guided	2	-0.5	-0.5	2.415268	-0.55018	-1.45	-1.30001	0.801582172790267	-0.014904	0.017231	-0.014648
Trial1	1	1	noBlindfold	counterclockwise	practice	Guided	2	-0.5	-0.5	2.435272	-0.55018	-1.45	-1.30001	0.801582172790267	0.029293	0.0045323	-0.047676
Trial1	1	1	noBlindfold	counterclockwise	practice	Guided	2	-0.5	-0.5	2.455276	-0.55018	-1.44999	-1.30001	0.801582172790267	-0.015853	0.038383	0.014263
Trial1	1	1	noBlindfold	counterclockwise	practice	Guided	2	-0.5	-0.5	2.475281	-0.55018	-1.44999	-1.30001	0.801582172790267	-0.0039141	0.021449	0.027881
Trial1	1	1	noBlindfold	counterclockwise	practice	Guided	2	-0.5	-0.5	2.49527	-0.55018	-1.44999	-1.30001	0.801582172790267	0.011698	0.012982	0.00034241
Trial1	1	1	noBlindfold	counterclockwise	practice	Guided	2	-0.5	-0.5	2.515274	-0.55018	-1.44999	-1.30001	0.801582172790267	0.006845	0.042602	-0.0077752
Trial1	1	1	noBlindfold	counterclockwise	practice	Guided	2	-0.5	-0.5	2.535278	-0.55019	-1.44999	-1.30001	0.801582795982801	0.020777	0.021439	-0.02792
Trial1	1	1	noBlindfold	counterclockwise	practice	Guided	2	-0.5	-0.5	2.555283	-0.55019	-1.44999	-1.30001	0.801582795982801	-0.0025444	0.0045069	-0.019796
Trial1	1	1	noBlindfold	counterclockwise	practice	Guided	2	-0.5	-0.5	2.575272	-0.55019	-1.44999	-1.3	0.801572802050925	0.01012	-0.0039645	-0.020743
Trial1	1	1	noBlindfold	counterclockwise	practice	Guided	2	-0.5	-0.5	2.595276	-0.55019	-1.44999	-1.3	0.801572802050925	-0.039246	-0.016661	-5.1812E-05
Trial1	1	1	noBlindfold	counterclockwise	practice	Guided	2	-0.5	-0.5	2.61528	-0.55019	-1.44999	-1.3	0.801572802050925	-0.039244	0.0087257	-4.9577E-05
Trial1	1	1	noBlindfold	counterclockwise	practice	Guided	2	-0.5	-0.5	2.635269	-0.55019	-1.44999	-1.3	0.801572802050925	-0.019412	0.012955	-0.010391
Trial1	1	1	noBlindfold	counterclockwise	practice	Guided	2	-0.5	-0.5	2.655273	-0.55019	-1.44999	-1.3	0.801572802050925	-0.0087486	-0.008207	0.00036532
Trial1	1	1	noBlindfold	counterclockwise	practice	Guided	2	-0.5	-0.5	2.675278	-0.55019	-1.44999	-1.3	0.801572802050925	0.0081327	-0.00398	0.009125
Trial1	1	1	noBlindfold	counterclockwise	practice	Guided	2	-0.5	-0.5	2.695282	-0.55019	-1.45	-1.3	0.801572802050925	0.0029624	0.0087141	-0.0032148
Trial1	1	1	noBlindfold	counterclockwise	practice	Guided	2	-0.5	-0.5	2.715271	-0.55019	-1.45	-1.3	0.801572802050925	-0.026258	0.00024926	0.0032313
Trial1	1	1	noBlindfold	counterclockwise	practice	Guided	2	-0.5	-0.5	2.735275	-0.55019	-1.45	-1.3	0.801572802050925	-0.011282	0.021406	-0.0025754
Trial1	1	1	noBlindfold	counterclockwise	practice	Guided	2	-0.5	-0.5	2.75528	-0.55019	-1.45	-1.3	0.801572802050925	-0.022669	0.0002426	-0.026622
Trial1	1	1	noBlindfold	counterclockwise	practice	Guided	2	-0.5	-0.5	2.775269	-0.5502	-1.45	-1.3	0.801573429107199	0.01046	0.0087037	-0.016497
Trial1	1	1	noBlindfold	counterclockwise	practice	Guided	2	-0.5	-0.5	2.795273	-0.5502	-1.45	-1.3	0.801573429107199	0.0062447	0.034091	-0.021441
Trial1	1	1	noBlindfold	counterclockwise	practice	Guided	2	-0.5	-0.5	2.815277	-0.5502	-1.45	-1.3	0.801573429107199	-0.0080008	0.03832	-0.036321
Trial1	1	1	noBlindfold	counterclockwise	practice	Guided	2	-0.5	-0.5	2.835281	-0.5502	-1.44999	-1.30001	0.801583423031257	-0.014215	0.0086914	-0.0061434
Trial1	1	1	noBlindfold	counterclockwise	practice	Guided	2	-0.5	-0.5	2.85527	-0.5502	-1.44999	-1.3	0.801573429107199	-0.0048219	0.025616	-0.023654
Trial1	1	1	noBlindfold	counterclockwise	practice	Guided	2	-0.5	-0.5	2.875275	-0.5502	-1.45	-1.3	0.801573429107199	0.014059	-0.0040105	-0.024921
Trial1	1	1	noBlindfold	counterclockwise	practice	Guided	2	-0.5	-0.5	2.895279	-0.5502	-1.44999	-1.3	0.801573429107199	0.015012	0.021377	-0.0070866
Trial1	1	1	noBlindfold	counterclockwise	practice	Guided	2	-0.5	-0.5	2.915268	-0.5502	-1.45	-1.3	0.801573429107199	0.0010833	0.021375	-0.028501
Trial1	1	1	noBlindfold	counterclockwise	practice	Guided	2	-0.5	-0.5	2.935272	-0.55021	-1.44999	-1.3	0.801574056288076	-0.0060827	-0.016716	-0.019106
Trial1	1	1	noBlindfold	counterclockwise	practice	Guided	2	-0.5	-0.5	2.955276	-0.55021	-1.45	-1.3	0.801574056288076	-0.018105	0.012905	0.0062168
Trial1	1	1	noBlindfold	counterclockwise	practice	Guided	2	-0.5	-0.5	2.975281	-0.55021	-1.44999	-1.3	0.801574056288076	0.011756	0.0086682	0.00041339
Trial1	1	1	noBlindfold	counterclockwise	practice	Guided	2	-0.5	-0.5	2.99527	-0.55021	-1.45	-1.3	0.801574056288076	-0.024226	-0.0040296	-0.022362
Trial1	1	1	noBlindfold	counterclockwise	practice	Guided	2	-0.5	-0.5	3.015289	-0.55021	-1.45	-1.3	0.801574056288076	-0.0018521	0.0086645	-0.00094291
Trial1	1	1	noBlindfold	counterclockwise	practice	Guided	2	-0.5	-0.5	3.035278	-0.55021	-1.45	-1.3	0.801574056288076	0.024101	0.025589	-0.0037971
Trial1	1	1	noBlindfold	counterclockwise	practice	Guided	2	-0.5	-0.5	3.055267	-0.55021	-1.45	-1.30001	0.801584050204314	-0.014512	-0.0040358	-0.036285
Trial1	1	1	noBlindfold	counterclockwise	practice	Guided	2	-0.5	-0.5	3.075287	-0.55021	-1.45	-1.3	0.801574056288076	-0.018411	0.025581	-0.0057849
Trial1	1	1	noBlindfold	counterclockwise	practice	Guided	2	-0.5	-0.5	3.095276	-0.55021	-1.44999	-1.30001	0.801584050204314	-0.00089274	0.0086497	0.001386
Trial1	1	1	noBlindfold	counterclockwise	practice	Guided	2	-0.5	-0.5	3.115265	-0.55021	-1.44999	-1.30001	0.801584050204314	0.016304	0.00018166	0.0043397
Trial1	1	1	noBlindfold	counterclockwise	practice	Guided	2	-0.5	-0.5	3.135284	-0.55021	-1.44999	-1.30001	0.801584050204314	-0.018406	0.00017847	-0.0057765
Trial1	1	1	noBlindfold	counterclockwise	practice	Guided	2	-0.5	-0.5	3.155273	-0.55022	-1.45	-1.30001	0.801584677501973	-0.010284	-0.0040534	-0.010629
Trial1	1	1	noBlindfold	counterclockwise	practice	Guided	2	-0.5	-0.5	3.175262	-0.55022	-1.45	-1.30001	0.801584677501973	0.018305	0.008636	-0.0070383
Trial1	1	1	noBlindfold	counterclockwise	practice	Guided	2	-0.5	-0.5	3.195282	-0.55022	-1.45	-1.3	0.801574683593556	-0.027161	0.0086336	-0.0093501
Trial1	1	1	noBlindfold	counterclockwise	practice	Guided	2	-0.5	-0.5	3.215271	-0.55022	-1.45	-1.30001	0.801584677501973	-0.026842	0.017095	-0.0051279
Trial1	1	1	noBlindfold	counterclockwise	practice	Guided	2	-0.5	-0.5	3.23526	-0.55022	-1.44999	-1.30001	0.801584677501973	-0.0044699	0.03825	0.010168
Trial1	1	1	noBlindfold	counterclockwise	practice	Guided	2	-0.5	-0.5	3.25528	-0.55022	-1.44999	-1.3	0.801574683593556	-0.034324	0.0086243	0.0081742
Trial1	1	1	noBlindfold	counterclockwise	practice	Guided	2	-0.5	-0.5	3.275269	-0.55022	-1.44999	-1.3	0.801574683593556	0.0042941	0.004387	-0.00089738
Trial1	1	1	noBlindfold	counterclockwise	practice	Guided	2	-0.5	-0.5	3.295288	-0.55022	-1.44999	-1.3	0.801574683593556	-0.0021486	0.021312	0.0075434
Trial1	1	1	noBlindfold	counterclockwise	practice	Guided	2	-0.5	-0.5	3.315277	-0.55022	-1.44999	-1.3	0.801574683593556	-0.014805	0.021309	-0.014506
Trial1	1	1	noBlindfold	counterclockwise	practice	Guided	2	-0.5	-0.5	3.335266	-0.55022	-1.44999	-1.3	0.801574683593556	-0.048881	0.012842	-0.016184
Trial1	1	1	noBlindfold	counterclockwise	practice	Guided	2	-0.5	-0.5	3.355286	-0.55022	-1.44999	-1.3	0.801574683593556	-0.0063613	-0.0040875	0.00628
Trial1	1	1	noBlindfold	counterclockwise	practice	Guided	2	-0.5	-0.5	3.375275	-0.55023	-1.44999	-1.3	0.801575311023638	-0.0011855	0.042455	-0.0027882
Trial1	1	1	noBlindfold	counterclockwise	practice	Guided	2	-0.5	-0.5	3.395264	-0.55023	-1.44999	-1.3	0.801575311023638	0.010205	-0.0083285	-0.020618
Trial1	1	1	noBlindfold	counterclockwise	practice	Guided	2	-0.5	-0.5	3.415283	-0.55023	-1.45	-1.3	0.801575311023638	-0.0226	-0.01256	-0.0054164
Trial1	1	1	noBlindfold	counterclockwise	practice	Guided	2	-0.5	-0.5	3.435272	-0.55023	-1.45	-1.3	0.801575311023638	-0.019014	-0.029489	-0.014171
Trial1	1	1	noBlindfold	counterclockwise	practice	Guided	2	-0.5	-0.5	3.455261	-0.55023	-1.45	-1.30001	0.801585304924232	-0.0046738	0.025523	-0.03749
Trial1	1	1	noBlindfold	counterclockwise	practice	Guided	2	-0.5	-0.5	3.475281	-0.55023	-1.45	-1.3	0.801575311023638	-0.0018131	0.00012864	-0.011212
Trial1	1	1	noBlindfold	counterclockwise	practice	Guided	2	-0.5	-0.5	3.49527	-0.55023	-1.45	-1.3	0.801575311023638	-0.023863	0.021286	-0.022282
Trial1	1	1	noBlindfold	counterclockwise	practice	Guided	2	-0.5	-0.5	3.515289	-0.55023	-1.45	-1.3	0.801575311023638	-0.00085618	0.0043565	0.015063
Trial1	1	1	noBlindfold	counterclockwise	practice	Guided	2	-0.5	-0.5	3.535278	-0.55023	-1.45	-1.3	0.801575311023638	-0.0053928	0.017052	-0.019963
Trial1	1	1	noBlindfold	counterclockwise	practice	Guided	2	-0.5	-0.5	3.555267	-0.55023	-1.45	-1.3	0.801575311023638	-0.028395	0.029744	-0.026178
Trial1	1	1	noBlindfold	counterclockwise	practice	Guided	2	-0.5	-0.5	3.575287	-0.55023	-1.45	-1.3	0.801575311023638	-0.00084799	-0.0041167	0.0014617
Trial1	1	1	noBlindfold	counterclockwise	practice	Guided	2	-0.5	-0.5	3.595276	-0.55024	-1.45	-1.3	0.801575938578323	-0.013823	0.012807	-0.0018043
Trial1	1	1	noBlindfold	counterclockwise	practice	Guided	2	-0.5	-0.5	3.615265	-0.55024	-1.45	-1.3	0.801575938578323	-0.019629	0.017037	-0.022584
Trial1	1	1	noBlindfold	counterclockwise	practice	Guided	2	-0.5	-0.5	3.635284	-0.55024	-1.45	-1.3	0.801575938578323	0.0063294	0.0085713	-0.016046
Trial1	1	1	noBlindfold	counterclockwise	practice	Guided	2	-0.5	-0.5	3.655273	-0.55024	-1.45	-1.3	0.801575938578323	0.011186	0.0085683	-0.016043
Trial1	1	1	noBlindfold	counterclockwise	practice	Guided	2	-0.5	-0.5	3.675262	-0.55024	-1.45	-1.3	0.801575938578323	0.031336	0.012795	-0.0098225
Trial1	1	1	noBlindfold	counterclockwise	practice	Guided	2	-0.5	-0.5	3.695282	-0.55024	-1.45	-1.3	0.801575938578323	-0.035863	0.021256	-0.012861
Trial1	1	1	noBlindfold	counterclockwise	practice	Guided	2	-0.5	-0.5	3.715271	-0.55024	-1.45	-1.3	0.801575938578323	-0.018348	0.055106	-0.0056897
Trial1	1	1	noBlindfold	counterclockwise	practice	Guided	2	-0.5	-0.5	3.73526	-0.55024	-1.44999	-1.3	0.801575938578323	0.0072905	0.017017	-0.003373
Trial1	1	1	noBlindfold	counterclockwise	practice	Guided	2	-0.5	-0.5	3.75528	-0.55024	-1.45	-1.3	0.801575938578323	0.0046615	0.025478	0.018045
Trial1	1	1	noBlindfold	counterclockwise	practice	Guided	2	-0.5	-0.5	3.775269	-0.55024	-1.45	-1.3	0.801575938578323	0.0024403	8.2539E-05	-0.041665
Trial1	1	1	noBlindfold	counterclockwise	practice	Guided	2	-0.5	-0.5	3.795288	-0.55024	-1.45	-1.3	0.801575938578323	-0.016025	0.0085431	-0.031316
Trial1	1	1	noBlindfold	counterclockwise	practice	Guided	2	-0.5	-0.5	3.815277	-0.55025	-1.44999	-1.3	0.801576562521054	0.0018072	0.025467	-0.019924
Trial1	1	1	noBlindfold	counterclockwise	practice	Guided	2	-0.5	-0.5	3.835266	-0.55025	-1.44999	-1.3	0.801576562521054	-0.022557	-0.0083902	-0.0053562
Trial1	1	1	noBlindfold	counterclockwise	practice	Guided	2	-0.5	-0.5	3.855286	-0.55025	-1.45	-1.3	0.801576562521054	-0.014114	0.029694	-0.0059899
Trial1	1	1	noBlindfold	counterclockwise	practice	Guided	2	-0.5	-0.5	3.875275	-0.55025	-1.44999	-1.30001	0.801586556406045	-0.022866	0.025455	-0.0095676
Trial1	1	1	noBlindfold	counterclockwise	practice	Guided	2	-0.5	-0.5	3.895264	-0.55025	-1.44999	-1.3	0.801576562521054	-0.015377	0.016986	-0.0053438
Trial1	1	1	noBlindfold	counterclockwise	practice	Guided	2	-0.5	-0.5	3.915283	-0.55025	-1.44999	-1.3	0.801576562521054	0.0073107	-0.016869	-0.0033461
Trial1	1	1	noBlindfold	counterclockwise	practice	Guided	2	-0.5	-0.5	3.935272	-0.55025	-1.45	-1.3	0.801576562521054	-0.0031249	0.046607	0.027148
Trial1	1	1	noBlindfold	counterclockwise	practice	Guided	2	-0.5	-0.5	3.955261	-0.55025	-1.45	-1.3	0.801576562521054	0.011851	-0.0084098	0.011222
Trial1	1	1	noBlindfold	counterclockwise	practice	Guided	2	-0.5	-0.5	3.975281	-0.55025	-1.44999	-1.3	0.801576562521054	-0.012512	0.016975	0.010592
Trial1	1	1	noBlindfold	counterclockwise	practice	Guided	2	-0.5	-0.5	3.99527	-0.55025	-1.44999	-1.3	0.801576562521054	-0.0020741	4.3379E-05	-0.015358
Trial1	1	1	noBlindfold	counterclockwise	practice	Guided	2	-0.5	-0.5	4.015289	-0.55026	-1.44999	-1.3	0.8015771903242	-0.0086056	-0.016888	0.0021572
Trial1	1	1	noBlindfold	counterclockwise	practice	Guided	2	-0.5	-0.5	4.035278	-0.55026	-1.44999	-1.3	0.8015771903242	-0.028751	0.0042695	-0.004375
Trial1	1	1	noBlindfold	counterclockwise	practice	Guided	2	-0.5	-0.5	4.055267	-0.55026	-1.44999	-1.3	0.8015771903242	0.0034216	3.5376E-05	0.0012087
Trial1	1	1	noBlindfold	counterclockwise	practice	Guided	2	-0.5	-0.5	4.075287	-0.55026	-1.45	-1.3	0.8015771903242	-0.028337	0.021192	-0.026419
Trial1	1	1	noBlindfold	counterclockwise	practice	Guided	2	-0.5	-0.5	4.095276	-0.55026	-1.45	-1.3	0.8015771903242	-0.0039673	0.008493	-0.040663
Trial1	1	1	noBlindfold	counterclockwise	practice	Guided	2	-0.5	-0.5	4.115265	-0.55026	-1.45	-1.3	0.8015771903242	-0.01345	0.021185	0.0028074
Trial1	1	1	noBlindfold	counterclockwise	practice	Guided	2	-0.5	-0.5	4.135284	-0.55026	-1.44999	-1.3	0.8015771903242	0.0063798	-0.0084425	-0.015976
Trial1	1	1	noBlindfold	counterclockwise	practice	Guided	2	-0.5	-0.5	4.155273	-0.55026	-1.44999	-1.3	0.8015771903242	-0.0023745	0.063496	-0.019558
Trial1	1	1	noBlindfold	counterclockwise	practice	Guided	2	-0.5	-0.5	4.175262	-0.55026	-1.44999	-1.3	0.8015771903242	-0.015348	0.0084768	-0.00045089
Trial1	1	1	noBlindfold	counterclockwise	practice	Guided	2	-0.5	-0.5	4.195282	-0.55027	-1.44999	-1.3	0.801577818251948	-0.017978	9.6792E-06	-0.048136
Trial1	1	1	noBlindfold	counterclockwise	practice	Guided	2	-0.5	-0.5	4.215271	-0.55027	-1.44999	-1.3	0.801577818251948	0.019368	0.016934	-0.012696
Trial1	1	1	noBlindfold	counterclockwise	practice	Guided	2	-0.5	-0.5	4.23526	-0.55027	-1.44999	-1.3	0.801577818251948	0.0070272	0.012699	-0.0075237
Trial1	1	1	noBlindfold	counterclockwise	practice	Guided	2	-0.5	-0.5	4.25528	-0.55027	-1.44999	-1.3	0.801577818251948	-0.0029985	0.016927	-0.027985
Trial1	1	1	noBlindfold	counterclockwise	practice	Guided	2	-0.5	-0.5	4.275269	-0.55027	-1.44999	-1.3	0.801577818251948	0.012523	0.0084586	-0.01691
Trial1	1	1	noBlindfold	counterclockwise	practice	Guided	2	-0.5	-0.5	4.295288	-0.55027	-1.44999	-1.3	0.801577818251948	-0.0014035	0.025383	-0.0068819
Trial1	1	1	noBlindfold	counterclockwise	practice	Guided	2	-0.5	-0.5	4.315277	-0.55027	-1.45	-1.3	0.801577818251948	-0.0062581	0.0042216	-0.015003
Trial1	1	1	noBlindfold	counterclockwise	practice	Guided	2	-0.5	-0.5	4.335266	-0.55027	-1.45	-1.3	0.801577818251948	-0.015649	0.012683	-0.027026
Trial1	1	1	noBlindfold	counterclockwise	practice	Guided	2	-0.5	-0.5	4.355286	-0.55027	-1.45	-1.3	0.801577818251948	0.0014594	-0.0084761	-0.01078
Trial1	1	1	noBlindfold	counterclockwise	practice	Guided	2	-0.5	-0.5	4.375275	-0.55027	-1.45	-1.3	0.801577818251948	-0.010155	0.012678	-0.025751
Trial1	1	1	noBlindfold	counterclockwise	practice	Guided	2	-0.5	-0.5	4.395264	-0.55027	-1.45	-1.3	0.801577818251948	-0.023448	-2.0838E-05	-0.0056006
Trial1	1	1	noBlindfold	counterclockwise	practice	Guided	2	-0.5	-0.5	4.415283	-0.55028	-1.45	-1.3	0.801578442565521	0.0031436	0.025368	-0.002966
Trial1	1	1	noBlindfold	counterclockwise	practice	Guided	2	-0.5	-0.5	4.435272	-0.55028	-1.45	-1.29999	0.801568448704462	-0.023125	0.0169	-0.013719
Trial1	1	1	noBlindfold	counterclockwise	practice	Guided	2	-0.5	-0.5	4.455261	-0.55028	-1.44999	-1.2998	0.801378803386721	-0.073578	0.029592	0.27439
Trial1	1	1	noBlindfold	counterclockwise	practice	Guided	2	-0.5	-0.5	4.475281	-0.55052	-1.44994	-1.29972	0.801314068663925	-0.365147	0.262265	0.627216
Trial1	1	1	noBlindfold	counterclockwise	practice	Guided	2	-0.5	-0.5	4.49527	-0.5509	-1.44989	-1.29969	0.801308253651562	-0.495186	0.296043	0.645541
Trial1	1	1	noBlindfold	counterclockwise	practice	Guided	2	-0.5	-0.5	4.515289	-0.55157	-1.44987	-1.29979	0.801450902065997	-0.446374	0.198637	0.430106
Trial1	1	1	noBlindfold	counterclockwise	practice	Guided	2	-0.5	-0.5	4.535278	-0.55248	-1.4499	-1.29994	0.801659732643336	-0.221841	0.0251	0.047744
Trial1	1	1	noBlindfold	counterclockwise	practice	Guided	2	-0.5	-0.5	4.555267	-0.55351	-1.44997	-1.30004	0.801827496046872	-0.100323	-0.042605	-0.029336
Trial1	1	1	noBlindfold	counterclockwise	practice	Guided	2	-0.5	-0.5	4.575287	-0.55556	-1.45001	-1.30002	0.801947050060511	0.090184	0.037791	-0.048287
Trial1	1	1	noBlindfold	counterclockwise	practice	Guided	2	-0.5	-0.5	4.595276	-0.55638	-1.44998	-1.30001	0.801994173115096	0.103773	-0.012995	-0.023615
Trial1	1	1	noBlindfold	counterclockwise	practice	Guided	2	-0.5	-0.5	4.615265	-0.55708	-1.45	-1.3	0.802033694290189	0.046608	-0.021451	0.0062009
Trial1	1	1	noBlindfold	counterclockwise	practice	Guided	2	-0.5	-0.5	4.635284	-0.55769	-1.45001	-1.3	0.802077342042867	-0.031275	0.046254	-0.013321
Trial1	1	1	noBlindfold	counterclockwise	practice	Guided	2	-0.5	-0.5	4.655273	-0.5583	-1.44999	-1.3	0.802121447064637	-0.102016	0.0039236	0.0057901
Trial1	1	1	noBlindfold	counterclockwise	practice	Guided	2	-0.5	-0.5	4.675262	-0.55966	-1.45001	-1.3	0.80222144161884	-0.0045939	0.0039304	-0.020457
Trial1	1	1	noBlindfold	counterclockwise	practice	Guided	2	-0.5	-0.5	4.695282	-0.56037	-1.45	-1.3	0.802274556488654	0.053831	0.046237	-0.011342
Trial1	1	1	noBlindfold	counterclockwise	practice	Guided	2	-0.5	-0.5	4.715271	-0.56097	-1.44998	-1.30001	0.80232991185355	0.085949	-0.00032156	-0.03503
Trial1	1	1	noBlindfold	counterclockwise	practice	Guided	2	-0.5	-0.5	4.73526	-0.56149	-1.45	-1.30001	0.802369594106793	0.083006	-0.025705	-0.017828
Trial1	1	1	noBlindfold	counterclockwise	practice	Guided	2	-0.5	-0.5	4.75528	-0.56189	-1.45001	-1.3	0.802390364197395	0.016135	0.042002	-0.0041983
Trial1	1	1	noBlindfold	counterclockwise	practice	Guided	2	-0.5	-0.5	4.775269	-0.56263	-1.44998	-1.3	0.802447780432938	-0.089646	-0.042648	-0.008734
Trial1	1	1	noBlindfold	counterclockwise	practice	Guided	2	-0.5	-0.5	4.795288	-0.56303	-1.45001	-1.3	0.802479099524403	-0.065605	-0.00032305	0.036059
Trial1	1	1	noBlindfold	counterclockwise	practice	Guided	2	-0.5	-0.5	4.815277	-0.56346	-1.45	-1.3	0.802512987024245	-0.0087961	0.058916	0.0019744
Trial1	1	1	noBlindfold	counterclockwise	practice	Guided	2	-0.5	-0.5	4.835266	-0.56384	-1.44999	-1.3	0.802543128650286	0.030151	-0.00033475	-0.0084142
Trial1	1	1	noBlindfold	counterclockwise	practice	Guided	2	-0.5	-0.5	4.855286	-0.56416	-1.45	-1.3	0.802568643756001	0.010331	-0.02572	-0.024964
Trial1	1	1	noBlindfold	counterclockwise	practice	Guided	2	-0.5	-0.5	4.875275	-0.5646	-1.44999	-1.30001	0.80261391985875	-0.010127	0.04621	0.010425
Trial1	1	1	noBlindfold	counterclockwise	practice	Guided	2	-0.5	-0.5	4.895264	-0.56476	-1.44999	-1.3	0.802616835795923	-0.076323	-0.017271	0.0084909
Trial1	1	1	noBlindfold	counterclockwise	practice	Guided	2	-0.5	-0.5	4.915283	-0.56492	-1.45	-1.3	0.802629759707722	-0.06528	-0.00034275	-0.014866
Trial1	1	1	noBlindfold	counterclockwise	practice	Guided	2	-0.5	-0.5	4.935272	-0.5651	-1.45	-1.3	0.802644339390845	0.0074367	0.04197	-0.00059788
Trial1	1	1	noBlindfold	counterclockwise	practice	Guided	2	-0.5	-0.5	4.955261	-0.56527	-1.44999	-1.30001	0.80266812525654	0.026273	-0.0045864	-0.0048382
Trial1	1	1	noBlindfold	counterclockwise	practice	Guided	2	-0.5	-0.5	4.975281	-0.56546	-1.45	-1.30001	0.80268359443118	0.027541	0.016575	-0.014901
Trial1	1	1	noBlindfold	counterclockwise	practice	Guided	2	-0.5	-0.5	4.99527	-0.56547	-1.45	-1.30001	0.802684411114666	-0.020179	0.033493	-0.035319
Trial1	1	1	noBlindfold	counterclockwise	practice	Guided	2	-0.5	-0.5	5.015289	-0.56547	-1.44999	-1.30001	0.802684411114666	-0.026983	-0.0088282	-0.0086932
Trial1	1	1	noBlindfold	counterclockwise	practice	Guided	2	-0.5	-0.5	5.035278	-0.56548	-1.45	-1.30001	0.802685227922242	-0.03963	-0.013057	-0.012583
Trial1	1	1	noBlindfold	counterclockwise	practice	Guided	2	-0.5	-0.5	5.055267	-0.56549	-1.45	-1.3	0.802676064658325	-0.016568	0.016563	0.011103
Trial1	1	1	noBlindfold	counterclockwise	practice	Guided	2	-0.5	-0.5	5.075287	-0.5655	-1.44999	-1.3	0.802676881724238	0.03957	-0.021531	-0.031434
Trial1	1	1	noBlindfold	counterclockwise	practice	Guided	2	-0.5	-0.5	5.095276	-0.5655	-1.45	-1.3	0.802676881724238	-0.010083	0.016557	-0.014857
Trial1	1	1	noBlindfold	counterclockwise	practice	Guided	2	-0.5	-0.5	5.115265	-0.5655	-1.44999	-1.3	0.802676881724238	0.027232	0.029246	-0.026231
Trial1	1	1	noBlindfold	counterclockwise	practice	Guided	2	-0.5	-0.5	5.135284	-0.5655	-1.44999	-1.3	0.802676881724238	-0.021768	0.037703	-0.0012171
Trial1	1	1	noBlindfold	counterclockwise	practice	Guided	2	-0.5	-0.5	5.155273	-0.5655	-1.44999	-1.30002	0.802696960907662	-0.031179	0.0038485	-0.01322
Trial1	1	1	noBlindfold	counterclockwise	practice	Guided	2	-0.5	-0.5	5.175262	-0.56557	-1.44999	-1.30004	0.802722515384633	-0.144119	0.025001	-0.102073
Trial1	1	1	noBlindfold	counterclockwise	practice	Guided	2	-0.5	-0.5	5.195282	-0.56573	-1.45	-1.30004	0.802735599015156	-0.180414	-0.042704	-0.07801
Trial1	1	1	noBlindfold	counterclockwise	practice	Guided	2	-0.5	-0.5	5.215271	-0.56599	-1.45001	-1.30003	0.802746950218436	-0.199833	-0.042693	-0.055253
Trial1	1	1	noBlindfold	counterclockwise	practice	Guided	2	-0.5	-0.5	5.23526	-0.5664	-1.45002	-1.30001	0.802760801488664	-0.166652	-0.042683	-0.011107
Trial1	1	1	noBlindfold	counterclockwise	practice	Guided	2	-0.5	-0.5	5.25528	-0.56693	-1.45002	-1.29991	0.802705145965685	-0.206172	-0.055364	0.025934
Trial1	1	1	noBlindfold	counterclockwise	practice	Guided	2	-0.5	-0.5	5.275269	-0.56822	-1.45007	-1.29985	0.802753987631517	-0.158078	-0.101837	0.357536
Trial1	1	1	noBlindfold	counterclockwise	practice	Guided	2	-0.5	-0.5	5.295288	-0.56894	-1.45006	-1.29986	0.802825474152949	-0.144462	0.025132	0.271438
Trial1	1	1	noBlindfold	counterclockwise	practice	Guided	2	-0.5	-0.5	5.315277	-0.56968	-1.45	-1.29992	0.802949093035018	0.034584	0.063202	0.117365
Trial1	1	1	noBlindfold	counterclockwise	practice	Guided	2	-0.5	-0.5	5.335266	-0.57032	-1.44996	-1.30002	0.803104639592101	0.268386	-0.021445	-0.013037
Trial1	1	1	noBlindfold	counterclockwise	practice	Guided	2	-0.5	-0.5	5.355286	-0.5707	-1.45	-1.30013	0.803247484217357	0.340486	-0.114524	-0.189743
Trial1	1	1	noBlindfold	counterclockwise	practice	Guided	2	-0.5	-0.5	5.375275	-0.57023	-1.45007	-1.30017	0.803246036037305	0.822574	-0.097522	-0.334481
Trial1	1	1	noBlindfold	counterclockwise	practice	Guided	2	-0.5	-0.5	5.395264	-0.56915	-1.45005	-1.30022	0.803202208139204	1.152035	-0.06788	-0.410732
Trial1	1	1	noBlindfold	counterclockwise	practice	Guided	2	-0.5	-0.5	5.415283	-0.56705	-1.45004	-1.30028	0.803083897310105	1.31215	-0.122869	-0.592287
Trial1	1	1	noBlindfold	counterclockwise	practice	Guided	2	-0.5	-0.5	5.435272	-0.56393	-1.45005	-1.30032	0.802869353357965	1.428356	-0.093216	-0.685312
Trial1	1	1	noBlindfold	counterclockwise	practice	Guided	2	-0.5	-0.5	5.455261	-0.55953	-1.45004	-1.30032	0.802530979143692	1.434961	0.080297	-0.604046
Trial1	1	1	noBlindfold	counterclockwise	practice	Guided	2	-0.5	-0.5	5.475281	-0.54752	-1.44988	-1.3004	0.801809415383894	1.383244	0.342543	-0.877296
Trial1	1	1	noBlindfold	counterclockwise	practice	Guided	2	-0.5	-0.5	5.49527	-0.54037	-1.44984	-1.30048	0.801497454860197	1.472599	0.363614	-0.979991
Trial1	1	1	noBlindfold	counterclockwise	practice	Guided	2	-0.5	-0.5	5.515289	-0.53176	-1.44983	-1.30052	0.801149721139151	1.339362	0.363522	-1.104373
Trial1	1	1	noBlindfold	counterclockwise	practice	Guided	2	-0.5	-0.5	5.535278	-0.52252	-1.44984	-1.30051	0.800826753419704	1.105208	0.240723	-0.988221
Trial1	1	1	noBlindfold	counterclockwise	practice	Guided	2	-0.5	-0.5	5.555267	-0.51261	-1.44987	-1.30049	0.800589337557418	0.899206	0.257582	-0.980771
Trial1	1	1	noBlindfold	counterclockwise	practice	Guided	2	-0.5	-0.5	5.575287	-0.49093	-1.4499	-1.3005	0.800551416846744	1.024667	0.227848	-1.049744
Trial1	1	1	noBlindfold	counterclockwise	practice	Guided	2	-0.5	-0.5	5.595276	-0.47942	-1.44989	-1.3005	0.800764536324206	1.0297	0.30818	-0.997331
Trial1	1	1	noBlindfold	counterclockwise	practice	Guided	2	-0.5	-0.5	5.615265	-0.46699	-1.44986	-1.30046	0.801140338279646	0.964669	0.380026	-0.910301
Trial1	1	1	noBlindfold	counterclockwise	practice	Guided	2	-0.5	-0.5	5.635284	-0.45448	-1.44981	-1.30044	0.801733239940453	0.89779	0.477271	-0.849815
Trial1	1	1	noBlindfold	counterclockwise	practice	Guided	2	-0.5	-0.5	5.655273	-0.44158	-1.44974	-1.30044	0.802569010324507	0.998717	0.604217	-0.892248
Trial1	1	1	noBlindfold	counterclockwise	practice	Guided	2	-0.5	-0.5	5.675262	-0.41395	-1.44968	-1.30049	0.805101777957048	1.14417	0.680389	-0.997927
Trial1	1	1	noBlindfold	counterclockwise	practice	Guided	2	-0.5	-0.5	5.695282	-0.39955	-1.44965	-1.30048	0.806758100424184	1.093997	0.748098	-0.929307
Trial1	1	1	noBlindfold	counterclockwise	practice	Guided	2	-0.5	-0.5	5.715271	-0.38467	-1.44963	-1.30046	0.808725655342315	1.027122	0.756561	-0.876812
Trial1	1	1	noBlindfold	counterclockwise	practice	Guided	2	-0.5	-0.5	5.73526	-0.36892	-1.44962	-1.30047	0.811131301416402	1.038634	0.739634	-0.938577
Trial1	1	1	noBlindfold	counterclockwise	practice	Guided	2	-0.5	-0.5	5.75528	-0.35323	-1.44963	-1.30049	0.813833955966847	1.027507	0.722707	-1.037367
Trial1	1	1	noBlindfold	counterclockwise	practice	Guided	2	-0.5	-0.5	5.775269	-0.32067	-1.44968	-1.30049	0.820331348081072	1.043137	0.553435	-0.973864
Trial1	1	1	noBlindfold	counterclockwise	practice	Guided	2	-0.5	-0.5	5.795288	-0.3033	-1.44971	-1.3005	0.82431256155526	0.98935	0.506885	-0.998759
Trial1	1	1	noBlindfold	counterclockwise	practice	Guided	2	-0.5	-0.5	5.815277	-0.28553	-1.44974	-1.30052	0.828751808458878	1.037088	0.464534	-1.028799
Trial1	1	1	noBlindfold	counterclockwise	practice	Guided	2	-0.5	-0.5	5.835266	-0.2679	-1.44975	-1.30051	0.833478705750732	0.997033	0.46869	-1.036303
Trial1	1	1	noBlindfold	counterclockwise	practice	Guided	2	-0.5	-0.5	5.855286	-0.24938	-1.44976	-1.30039	0.838710045832548	0.936089	0.540542	-0.920153
Trial1	1	1	noBlindfold	counterclockwise	practice	Guided	2	-0.5	-0.5	5.875275	-0.21293	-1.44968	-1.30036	0.850285399726592	0.916067	0.849455	-0.712994
Trial1	1	1	noBlindfold	counterclockwise	practice	Guided	2	-0.5	-0.5	5.895264	-0.19333	-1.44959	-1.30036	0.857101258694698	0.981768	0.904469	-0.69935
Trial1	1	1	noBlindfold	counterclockwise	practice	Guided	2	-0.5	-0.5	5.915283	-0.17402	-1.44955	-1.30035	0.864189215045952	0.970298	0.900237	-0.72607
Trial1	1	1	noBlindfold	counterclockwise	practice	Guided	2	-0.5	-0.5	5.935272	-0.15387	-1.44954	-1.30033	0.871971417752422	1.020401	0.900237	-0.639697
Trial1	1	1	noBlindfold	counterclockwise	practice	Guided	2	-0.5	-0.5	5.955261	-0.13344	-1.44955	-1.30027	0.880226245120249	0.98098	0.832528	-0.568429
Trial1	1	1	noBlindfold	counterclockwise	practice	Guided	2	-0.5	-0.5	5.975281	-0.09350701	-1.44962	-1.30027	0.897590421406194	0.865813	0.747892	-0.548915
Trial1	1	1	noBlindfold	counterclockwise	practice	Guided	2	-0.5	-0.5	5.99527	-0.072265	-1.44964	-1.30029	0.907425537368697	0.795035	0.697111	-0.605081
Trial1	1	1	noBlindfold	counterclockwise	practice	Guided	2	-0.5	-0.5	6.015289	-0.051499	-1.44965	-1.3003	0.917405815142358	0.741824	0.629402	-0.581599
Trial1	1	1	noBlindfold	counterclockwise	practice	Guided	2	-0.5	-0.5	6.035278	-0.029942	-1.44969	-1.30031	0.928143654986357	0.823785	0.574388	-0.655572
Trial1	1	1	noBlindfold	counterclockwise	practice	Guided	2	-0.5	-0.5	6.055267	-0.0088011	-1.44972	-1.30024	0.938967774129662	0.851116	0.536302	-0.640416
Trial1	1	1	noBlindfold	counterclockwise	practice	Guided	2	-0.5	-0.5	6.075287	0.034959	-1.44975	-1.3001	0.962466150837228	0.821984	0.481204	-0.174138
Trial1	1	1	noBlindfold	counterclockwise	practice	Guided	2	-0.5	-0.5	6.095276	0.056887	-1.44974	-1.29997	0.974718001173996	0.617481	0.642001	0.012526
Trial1	1	1	noBlindfold	counterclockwise	practice	Guided	2	-0.5	-0.5	6.115265	0.079555	-1.44968	-1.29997	0.987844140108615	0.50362	0.832432	-0.020987
Trial1	1	1	noBlindfold	counterclockwise	practice	Guided	2	-0.5	-0.5	6.135284	0.10141	-1.44959	-1.29998	1.00083059034779	0.350354	1.010167	0.033031
Trial1	1	1	noBlindfold	counterclockwise	practice	Guided	2	-0.5	-0.5	6.155273	0.12554	-1.4495	-1.29994	1.01548238486478	0.255644	1.141353	0.079125
Trial1	1	1	noBlindfold	counterclockwise	practice	Guided	2	-0.5	-0.5	6.175262	0.16614	-1.44939	-1.29991	1.04096033228566	0.350102	1.238684	0.192637
Trial1	1	1	noBlindfold	counterclockwise	practice	Guided	2	-0.5	-0.5	6.195282	0.18653	-1.44938	-1.29988	1.0541022206141	0.420412	1.15828	0.229417
Trial1	1	1	noBlindfold	counterclockwise	practice	Guided	2	-0.5	-0.5	6.215271	0.20606	-1.44942	-1.29986	1.06690989934575	0.526858	1.010167	0.326876
Trial1	1	1	noBlindfold	counterclockwise	practice	Guided	2	-0.5	-0.5	6.23526	0.22667	-1.44948	-1.29988	1.08067448537164	0.602219	0.980545	0.199566
Trial1	1	1	noBlindfold	counterclockwise	practice	Guided	2	-0.5	-0.5	6.25528	0.24662	-1.44952	-1.29994	1.09423288284929	0.630667	0.917068	0.172886
Trial1	1	1	noBlindfold	counterclockwise	practice	Guided	2	-0.5	-0.5	6.275269	0.28686	-1.44954	-1.29995	1.12208228345728	0.393241	0.955154	0.094095
Trial1	1	1	noBlindfold	counterclockwise	practice	Guided	2	-0.5	-0.5	6.295288	0.30465	-1.44954	-1.29995	1.13462841704418	0.397322	0.933995	0.090986
Trial1	1	1	noBlindfold	counterclockwise	practice	Guided	2	-0.5	-0.5	6.315277	0.30569	-1.44954	-1.29993	1.13535215628794	2.562858	0.891677	-0.034573
Trial1	1	1	noBlindfold	counterclockwise	practice	Guided	2	-0.5	-0.5	6.335266	0.30279	-1.44958	-1.29996	1.13331716256387	4.104192	0.218777	0.074051
Trial1	1	1	noBlindfold	counterclockwise	practice	Guided	2	-0.5	-0.5	6.355286	0.302	-1.44976	-1.30042	1.13308264280464	4.476839	-0.504851	-0.435611
Trial1	1	1	noBlindfold	counterclockwise	practice	Guided	2	-0.5	-0.5	6.375275	0.30195	-1.45029	-1.30068	1.13323093117446	2.968453	-0.983029	-1.955015
Trial1	1	1	noBlindfold	counterclockwise	practice	Guided	2	-0.5	-0.5	6.395264	0.30166	-1.45035	-1.30075	1.13307508874162	2.179888	-0.53869	-1.835262
Trial1	1	1	noBlindfold	counterclockwise	practice	Guided	2	-0.5	-0.5	6.415283	0.30127	-1.45027	-1.30061	1.13270035877817	1.299999	0.138446	-1.249149
Trial1	1	1	noBlindfold	counterclockwise	practice	Guided	2	-0.5	-0.5	6.435272	0.30082	-1.44997	-1.30025	1.13212755871193	0.92735	0.963609	-0.226906
Trial1	1	1	noBlindfold	counterclockwise	practice	Guided	2	-0.5	-0.5	6.455261	0.30058	-1.44956	-1.29847	1.13070009355698	1.026592	1.382557	0.857188
Trial1	1	1	noBlindfold	counterclockwise	practice	Guided	2	-0.5	-0.5	6.475281	0.30062	-1.44934	-1.29738	1.12995893077404	1.473047	1.010159	0.506633
Trial1	1	1	noBlindfold	counterclockwise	practice	Guided	2	-0.5	-0.5	6.49527	0.30071	-1.44946	-1.29638	1.1293173447978	1.587099	0.735092	0.20686
Trial1	1	1	noBlindfold	counterclockwise	practice	Guided	2	-0.5	-0.5	6.515289	0.30077	-1.44962	-1.29553	1.12876068228923	1.597512	0.468461	0.262323
Trial1	1	1	noBlindfold	counterclockwise	practice	Guided	2	-0.5	-0.5	6.535278	0.30079	-1.44974	-1.29458	1.12810548803303	1.592966	0.36256	0.372214
Trial1	1	1	noBlindfold	counterclockwise	practice	Guided	2	-0.5	-0.5	6.555267	0.30081	-1.4498	-1.29186	1.12620561825339	1.730083	0.417465	0.538737
Trial1	1	1	noBlindfold	counterclockwise	practice	Guided	2	-0.5	-0.5	6.575287	0.30098	-1.44977	-1.28981	1.12488608666564	2.198052	0.379183	0.897046
Trial1	1	1	noBlindfold	counterclockwise	practice	Guided	2	-0.5	-0.5	6.595276	0.30109	-1.44981	-1.28741	1.12328078960745	2.285739	0.192899	0.836833
Trial1	1	1	noBlindfold	counterclockwise	practice	Guided	2	-0.5	-0.5	6.615265	0.30113	-1.44987	-1.28454	1.1212993293541	2.186885	0.235159	0.756908
Trial1	1	1	noBlindfold	counterclockwise	practice	Guided	2	-0.5	-0.5	6.635284	0.3011	-1.44987	-1.28128	1.11899941437418	2.045421	0.391647	0.797651
Trial1	1	1	noBlindfold	counterclockwise	practice	Guided	2	-0.5	-0.5	6.655273	0.30104	-1.4498	-1.27357	1.1135868670497	2.050383	0.620109	0.984234
Trial1	1	1	noBlindfold	counterclockwise	practice	Guided	2	-0.5	-0.5	6.675262	0.30098	-1.44963	-1.26838	1.109944446732	1.927234	0.747063	1.246498
Trial1	1	1	noBlindfold	counterclockwise	practice	Guided	2	-0.5	-0.5	6.695282	0.30097	-1.44961	-1.26287	1.10612998172607	2.037133	0.76399	1.40317
Trial1	1	1	noBlindfold	counterclockwise	practice	Guided	2	-0.5	-0.5	6.715271	0.301	-1.4496	-1.2561	1.1014935845259	2.092222	0.747063	1.502966
Trial1	1	1	noBlindfold	counterclockwise	practice	Guided	2	-0.5	-0.5	6.73526	0.30102	-1.44962	-1.24872	1.09645545700263	2.057098	0.730136	1.429592
Trial1	1	1	noBlindfold	counterclockwise	practice	Guided	2	-0.5	-0.5	6.75528	0.30103	-1.44963	-1.23179	1.08497270806662	2.080811	0.713208	1.367156
Trial1	1	1	noBlindfold	counterclockwise	practice	Guided	2	-0.5	-0.5	6.775269	0.30108	-1.44966	-1.22194	1.07839073166791	2.195526	0.637036	1.355244
Trial1	1	1	noBlindfold	counterclockwise	practice	Guided	2	-0.5	-0.5	6.795288	0.30111	-1.44969	-1.21161	1.0715250653966	2.291984	0.543936	1.376358
Trial1	1	1	noBlindfold	counterclockwise	practice	Guided	2	-0.5	-0.5	6.815277	0.30113	-1.44972	-1.20005	1.06389814792645	2.24586	0.548164	1.565181
Trial1	1	1	noBlindfold	counterclockwise	practice	Guided	2	-0.5	-0.5	6.835266	0.30112	-1.44971	-1.18797	1.05598100844957	2.203474	0.696277	1.563558
Trial1	1	1	noBlindfold	counterclockwise	practice	Guided	2	-0.5	-0.5	6.855286	0.30109	-1.44968	-1.16126	1.03875405686542	2.108927	0.518542	1.593619
Trial1	1	1	noBlindfold	counterclockwise	practice	Guided	2	-0.5	-0.5	6.875275	0.30108	-1.44971	-1.14757	1.03008546780079	2.146163	0.484667	1.006815
Trial1	1	1	noBlindfold	counterclockwise	practice	Guided	2	-0.5	-0.5	6.895264	0.30108	-1.44973	-1.1332	1.02111284905395	2.172228	0.480391	0.889507
Trial1	1	1	noBlindfold	counterclockwise	practice	Guided	2	-0.5	-0.5	6.915283	0.30108	-1.44974	-1.11894	1.01233189532926	2.219661	0.459173	0.967946
Trial1	1	1	noBlindfold	counterclockwise	practice	Guided	2	-0.5	-0.5	6.935272	0.30109	-1.44975	-1.10445	1.00354620156829	2.164692	0.467585	0.864166
Trial1	1	1	noBlindfold	counterclockwise	practice	Guided	2	-0.5	-0.5	6.955261	0.3011	-1.44977	-1.07498	0.986084789108043	2.257367	0.264356	0.775115
Trial1	1	1	noBlindfold	counterclockwise	practice	Guided	2	-0.5	-0.5	6.975281	0.30115	-1.44987	-1.06079	0.977919588071797	2.359261	0.251519	0.271457
[truncated: 15,758 more rows]
