# Supplementary material for: Assessing kinesthetic proprioceptive function of the upper limb: a novel dynamic movement reproduction task using a robotic arm
Source: PeerJ. 2021 May 3;9:e11301. doi: 10.7717/peerj.11301 (PMC8101453; doi:10.7717/peerj.11301)
Supplement: Supplemental Information 1 [file peerj-09-11301-s001.zip › DMR raw data_Study 1/Session 1/HMData_PP05-1_2019-06-13-16-57-09.txt]

Trial1	3	1	blindfold	clockwise	practice	Guided	1	0.5	0	0	0.44997	-1.45	-0.8	0.801562800977793	0.0088336	0.0050594	-0.0044545
Trial1	3	1	blindfold	clockwise	practice	Guided	1	0.5	0	0.01768494	0.44997	-1.45	-0.8	0.801562800977793	0.0017901	-0.0076369	-0.01796
Trial1	3	1	blindfold	clockwise	practice	Guided	1	0.5	0	0.03768921	0.44997	-1.45	-0.8	0.801562800977793	0.006291	0.0050575	-0.021902
Trial1	3	1	blindfold	clockwise	practice	Guided	1	0.5	0	0.05769348	0.44997	-1.45	-0.8	0.801562800977793	0.016442	-0.0034051	0.016942
Trial1	3	1	blindfold	clockwise	practice	Guided	1	0.5	0	0.07769775	0.44997	-1.45	-0.8	0.801562800977793	-0.013395	0.00082606	0.019206
Trial1	3	1	blindfold	clockwise	practice	Guided	1	0.5	0	0.09768677	0.44997	-1.45	-0.8	0.801562800977793	-0.0055086	-0.011871	0.019767
Trial1	3	1	blindfold	clockwise	practice	Guided	1	0.5	0	0.117691	0.44997	-1.45	-0.8	0.801562800977793	-0.015935	-0.011871	-0.0064057
Trial1	3	1	blindfold	clockwise	practice	Guided	1	0.5	0	0.1376953	0.44997	-1.45	-0.8	0.801562800977793	0.02629	-0.0034073	-0.003609
Trial1	3	1	blindfold	clockwise	practice	Guided	1	0.5	0	0.1576843	0.44997	-1.45	-0.8	0.801562800977793	-0.0038281	-0.024568	0.0028775
Trial1	3	1	blindfold	clockwise	practice	Guided	1	0.5	0	0.1776886	0.44997	-1.45	-0.8	0.801562800977793	0.00067538	0.013518	-0.0010642
Trial1	3	1	blindfold	clockwise	practice	Guided	1	0.5	0	0.1976929	0.44997	-1.45	-0.8	0.801562800977793	0.0068582	-0.0076401	-0.01373
Trial1	3	1	blindfold	clockwise	practice	Guided	1	0.5	0	0.2176971	0.44997	-1.45	-0.8	0.801562800977793	-0.027202	-0.0034075	-0.028355
Trial1	3	1	blindfold	clockwise	practice	Guided	1	0.5	0	0.2376862	0.44997	-1.45	-0.8	0.801562800977793	-0.0032622	-0.016103	-0.0055615
Trial1	3	1	blindfold	clockwise	practice	Guided	1	0.5	0	0.2576904	0.44996	-1.45	-0.8	0.801563426043345	-0.013665	0.021985	0.023439
Trial1	3	1	blindfold	clockwise	practice	Guided	1	0.5	0	0.2776947	0.44996	-1.45	-0.8	0.801563426043345	0.0051853	-0.0034051	-0.0049993
Trial1	3	1	blindfold	clockwise	practice	Guided	1	0.5	0	0.297699	0.44996	-1.45	-0.8	0.801563426043345	-0.013104	-0.020331	0.014993
Trial1	3	1	blindfold	clockwise	practice	Guided	1	0.5	0	0.317688	0.44996	-1.45	-0.8	0.801563426043345	-0.0004349	0.0092899	0.0079496
Trial1	3	1	blindfold	clockwise	practice	Guided	1	0.5	0	0.3376923	0.44996	-1.45	-0.8	0.801563426043345	0.026302	0.0050566	-0.0095028
Trial1	3	1	blindfold	clockwise	practice	Guided	1	0.5	0	0.3576965	0.44996	-1.45	-0.8	0.801563426043345	-0.014245	-0.0034075	-0.031735
Trial1	3	1	blindfold	clockwise	practice	Guided	1	0.5	0	0.3776855	0.44996	-1.45	-0.8	0.801563426043345	0.022639	0.0050561	-0.012326
Trial1	3	1	blindfold	clockwise	practice	Guided	1	0.5	0	0.3976898	0.44996	-1.45	-0.8	0.801563426043345	0.0085719	0.01352	-0.010062
Trial1	3	1	blindfold	clockwise	practice	Guided	1	0.5	0	0.4176941	0.44996	-1.45	-0.8	0.801563426043345	-0.024647	-0.0076386	-0.0010559
Trial1	3	1	blindfold	clockwise	practice	Guided	1	0.5	0	0.4376984	0.44996	-1.45	-0.8	0.801563426043345	-0.006915	0.0092885	-0.014282
Trial1	3	1	blindfold	clockwise	practice	Guided	1	0.5	0	0.4576874	0.44996	-1.45	-0.8	0.801563426043345	-0.0077534	-0.0034064	-0.0016118
Trial1	3	1	blindfold	clockwise	practice	Guided	1	0.5	0	0.4776917	0.44996	-1.45	-0.8	0.801563426043345	0.0074593	-0.0034054	0.024843
Trial1	3	1	blindfold	clockwise	practice	Guided	1	0.5	0	0.4976959	0.44996	-1.45	-0.8	0.801563426043345	-0.019579	0.017752	-0.015118
Trial1	3	1	blindfold	clockwise	practice	Guided	1	0.5	0	0.5176849	0.44996	-1.45	-0.8	0.801563426043345	0.0026545	0.0092883	-0.030607
Trial1	3	1	blindfold	clockwise	practice	Guided	1	0.5	0	0.5376892	0.44996	-1.45	-0.8	0.801563426043345	0.002958	0.00082248	0.02879
Trial1	3	1	blindfold	clockwise	practice	Guided	1	0.5	0	0.5576935	0.44996	-1.45	-0.8	0.801563426043345	0.0043606	-0.020334	0.0076785
Trial1	3	1	blindfold	clockwise	practice	Guided	1	0.5	0	0.5776978	0.44996	-1.45	-0.8	0.801563426043345	-0.017311	0.00082638	0.014725
Trial1	3	1	blindfold	clockwise	practice	Guided	1	0.5	0	0.5976868	0.44995	-1.45	-0.8	0.801564051233505	0.0057612	0.017755	-0.013433
Trial1	3	1	blindfold	clockwise	practice	Guided	1	0.5	0	0.617691	0.44995	-1.45	-0.8	0.801564051233505	-0.020413	-0.016098	-0.0024428
Trial1	3	1	blindfold	clockwise	practice	Guided	1	0.5	0	0.6376953	0.44995	-1.45	-0.8	0.801564051233505	-0.0037998	-0.016099	-0.0094865
Trial1	3	1	blindfold	clockwise	practice	Guided	1	0.5	0	0.6576843	0.44995	-1.45	-0.8	0.801564051233505	-0.012243	0.017756	0.0023424
Trial1	3	1	blindfold	clockwise	practice	Guided	1	0.5	0	0.6776886	0.44995	-1.45	-0.8	0.801564051233505	-0.0032368	0.00082796	-0.0055423
Trial1	3	1	blindfold	clockwise	practice	Guided	1	0.5	0	0.6976929	0.44995	-1.45	-0.8	0.801564051233505	-0.024908	0.017757	0.0015034
Trial1	3	1	blindfold	clockwise	practice	Guided	1	0.5	0	0.7176971	0.44995	-1.45	-0.8	0.801564051233505	0.017037	-0.0034028	0.0085275
Trial1	3	1	blindfold	clockwise	practice	Guided	1	0.5	0	0.7376862	0.44995	-1.45	-0.8	0.801564051233505	0.0221	0.0092927	-0.013425
Trial1	3	1	blindfold	clockwise	practice	Guided	1	0.5	0	0.7576904	0.44995	-1.45	-0.8	0.801564051233505	-0.0063384	0.00083265	-0.022712
Trial1	3	1	blindfold	clockwise	practice	Guided	1	0.5	0	0.7776947	0.44995	-1.45	-0.8	0.801564051233505	0.00098745	-0.0033997	-0.0052612
Trial1	3	1	blindfold	clockwise	practice	Guided	1	0.5	0	0.797699	0.44995	-1.45	-0.8	0.801564051233505	-0.0040749	-0.0034	0.0071269
Trial1	3	1	blindfold	clockwise	practice	Guided	1	0.5	0	0.817688	0.44995	-1.45	-0.8	0.801564051233505	-0.0015304	-0.0076327	0.032742
Trial1	3	1	blindfold	clockwise	practice	Guided	1	0.5	0	0.8376923	0.44995	-1.45	-0.8	0.801564051233505	0.0085959	0.0092949	-0.0092022
Trial1	3	1	blindfold	clockwise	practice	Guided	1	0.5	0	0.8576965	0.44995	-1.45	-0.8	0.801564051233505	-0.015898	0.0050639	-0.0063799
Trial1	3	1	blindfold	clockwise	practice	Guided	1	0.5	0	0.8776855	0.44995	-1.45	-0.8	0.801564051233505	-0.0080122	-0.020326	-0.016807
Trial1	3	1	blindfold	clockwise	practice	Guided	1	0.5	0	0.8976898	0.44995	-1.45	-0.8	0.801564051233505	-0.011675	-0.011862	0.0062892
Trial1	3	1	blindfold	clockwise	practice	Guided	1	0.5	0	0.9176941	0.44995	-1.45	-0.8	0.801564051233505	-0.012512	0.013529	0.0040273
Trial1	3	1	blindfold	clockwise	practice	Guided	1	0.5	0	0.9376984	0.44995	-1.45	-0.8	0.801564051233505	0.0060571	-0.024555	-0.017367
Trial1	3	1	blindfold	clockwise	practice	Guided	1	0.5	0	0.9576874	0.44994	-1.45	-0.8	0.801564674687031	0.0057813	0.00083637	-0.013422
Trial1	3	1	blindfold	clockwise	practice	Guided	1	0.5	0	0.9776917	0.44994	-1.45	-0.8	0.801564674687031	0.008605	-0.0076292	-0.0013131
Trial1	3	1	blindfold	clockwise	practice	Guided	1	0.5	0	0.9976959	0.44994	-1.45	-0.8	0.801564674687031	0.010565	0.030455	-0.026928
Trial1	3	1	blindfold	clockwise	practice	Guided	1	0.5	0	1.017685	0.44994	-1.45	-0.8	0.801564674687031	0.00016084	0.0050649	0.016979
Trial1	3	1	blindfold	clockwise	practice	Guided	1	0.5	0	1.037689	0.44994	-1.45	-0.8	0.801564674687031	-0.020391	-0.016094	-0.0024293
Trial1	3	1	blindfold	clockwise	practice	Guided	1	0.5	0	1.057693	0.44994	-1.45	-0.8	0.801564674687031	-0.024614	0.0050645	-0.0027071
Trial1	3	1	blindfold	clockwise	practice	Guided	1	0.5	0	1.077698	0.44994	-1.45	-0.8	0.801564674687031	0.0097273	0.0050644	-0.031704
Trial1	3	1	blindfold	clockwise	practice	Guided	1	0.5	0	1.097687	0.44994	-1.45	-0.8	0.801564674687031	0.018173	-0.028789	-0.0083514
Trial1	3	1	blindfold	clockwise	practice	Guided	1	0.5	0	1.117691	0.44994	-1.45	-0.8	0.801564674687031	0.0091663	-0.0076313	-0.00046659
Trial1	3	1	blindfold	clockwise	practice	Guided	1	0.5	0	1.137695	0.44994	-1.45	-0.8	0.801564674687031	-0.013064	0.017762	0.015026
Trial1	3	1	blindfold	clockwise	practice	Guided	1	0.5	0	1.157684	0.44994	-1.45	-0.8	0.801564674687031	0.032261	-0.01186	0.034996
Trial1	3	1	blindfold	clockwise	practice	Guided	1	0.5	0	1.177689	0.44994	-1.45	-0.8	0.801564674687031	0.00044156	0.030457	0.0032009
Trial1	3	1	blindfold	clockwise	practice	Guided	1	0.5	0	1.197693	0.44994	-1.45	-0.8	0.801564674687031	-0.0023802	0.005067	-0.014528
Trial1	3	1	blindfold	clockwise	practice	Guided	1	0.5	0	1.217697	0.44994	-1.45	-0.8	0.801564674687031	-0.0040577	0.00083527	0.0071449
Trial1	3	1	blindfold	clockwise	practice	Guided	1	0.5	0	1.237686	0.44994	-1.45	-0.8	0.801564674687031	-0.007718	-0.0033956	0.022076
Trial1	3	1	blindfold	clockwise	practice	Guided	1	0.5	0	1.25769	0.44994	-1.45	-0.8	0.801564674687031	0.0091734	0.013532	-0.00045842
Trial1	3	1	blindfold	clockwise	practice	Guided	1	0.5	0	1.277695	0.44994	-1.45	-0.8	0.801564674687031	-0.015042	-0.028787	-0.01903
Trial1	3	1	blindfold	clockwise	practice	Guided	1	0.5	0	1.297699	0.44994	-1.45	-0.8	0.801564674687031	-0.0091392	0.01353	-0.014244
Trial1	3	1	blindfold	clockwise	practice	Guided	1	0.5	0	1.317688	0.44994	-1.45	-0.8	0.801564674687031	-0.020662	0.00083243	0.001809
Trial1	3	1	blindfold	clockwise	practice	Guided	1	0.5	0	1.337692	0.44994	-1.45	-0.8	0.801564674687031	-0.0215	0.0092945	0.014477
Trial1	3	1	blindfold	clockwise	practice	Guided	1	0.5	0	1.357697	0.44993	-1.45	-0.8	0.801565300126034	-0.02348	-0.003401	-0.019584
Trial1	3	1	blindfold	clockwise	practice	Guided	1	0.5	0	1.377686	0.44993	-1.45	-0.8	0.801565300126034	-0.00066226	0.013528	0.0201
Trial1	3	1	blindfold	clockwise	practice	Guided	1	0.5	0	1.39769	0.44993	-1.45	-0.8	0.801565300126034	-0.0085462	0.034687	-0.014519
Trial1	3	1	blindfold	clockwise	practice	Guided	1	0.5	0	1.417694	0.44993	-1.45	-0.8	0.801565300126034	0.0012989	0.026221	-0.0063518
Trial1	3	1	blindfold	clockwise	practice	Guided	1	0.5	0	1.437698	0.44993	-1.45	-0.8	0.801565300126034	0.0044021	0.0050588	0.0077171
Trial1	3	1	blindfold	clockwise	practice	Guided	1	0.5	0	1.457687	0.44993	-1.45	-0.8	0.801565300126034	0.034241	-0.0034025	0.0054564
Trial1	3	1	blindfold	clockwise	practice	Guided	1	0.5	0	1.477692	0.44993	-1.45	-0.8	0.801565300126034	-0.030778	-0.016099	0.0043615
Trial1	3	1	blindfold	clockwise	practice	Guided	1	0.5	0	1.497696	0.44993	-1.45	-0.8	0.801565300126034	-0.042043	0.038914	0.0015385
Trial1	3	1	blindfold	clockwise	practice	Guided	1	0.5	0	1.517685	0.44993	-1.45	-0.8	0.801565300126034	0.012292	0.0092919	0.016727
Trial1	3	1	blindfold	clockwise	practice	Guided	1	0.5	0	1.537689	0.44993	-1.45	-0.8	0.801565300126034	-0.009099	-0.016097	-0.0012829
Trial1	3	1	blindfold	clockwise	practice	Guided	1	0.5	0	1.557693	0.44993	-1.45	-0.8	0.801565300126034	-0.016141	-0.0076333	-0.0021186
Trial1	3	1	blindfold	clockwise	practice	Guided	1	0.5	0	1.577698	0.44993	-1.45	-0.8	0.801565300126034	-0.0071356	-0.011866	-0.010003
Trial1	3	1	blindfold	clockwise	practice	Guided	1	0.5	0	1.597687	0.44993	-1.45	-0.8	0.801565300126034	0.022984	-0.0034028	-0.018446
Trial1	3	1	blindfold	clockwise	practice	Guided	1	0.5	0	1.617691	0.44992	-1.45	-0.8	0.801565923827663	0.00019412	0.021988	0.0074507
Trial1	3	1	blindfold	clockwise	practice	Guided	1	0.5	0	1.637695	0.44992	-1.45	-0.8	0.801565923827663	-0.00092603	-0.0076347	0.0074509
Trial1	3	1	blindfold	clockwise	practice	Guided	1	0.5	0	1.657684	0.44992	-1.45	-0.8	0.801565923827663	0.0063785	-0.016099	-0.021826
Trial1	3	1	blindfold	clockwise	practice	Guided	1	0.5	0	1.677689	0.44992	-1.45	-0.8	0.801565923827663	-0.026536	0.021988	0.026885
Trial1	3	1	blindfold	clockwise	practice	Guided	1	0.5	0	1.697693	0.44992	-1.45	-0.8	0.801565923827663	0.004982	0.013526	-0.00071213
Trial1	3	1	blindfold	clockwise	practice	Guided	1	0.5	0	1.717697	0.44992	-1.45	-0.8	0.801565923827663	-0.023456	0.0092938	-0.01956
Trial1	3	1	blindfold	clockwise	practice	Guided	1	0.5	0	1.737686	0.44992	-1.45	-0.8	0.801565923827663	-0.024014	0.0092936	-0.011116
Trial1	3	1	blindfold	clockwise	practice	Guided	1	0.5	0	1.75769	0.44992	-1.45	-0.8	0.801565923827663	0.013712	-0.016094	-0.0063308
Trial1	3	1	blindfold	clockwise	practice	Guided	1	0.5	0	1.777695	0.44992	-1.45	-0.8	0.801565923827663	-0.012182	0.017761	0.0023942
Trial1	3	1	blindfold	clockwise	practice	Guided	1	0.5	0	1.797699	0.44992	-1.45	-0.8	0.801565923827663	0.018218	0.013528	0.012238
Trial1	3	1	blindfold	clockwise	practice	Guided	1	0.5	0	1.817688	0.44992	-1.45	-0.8	0.801565923827663	0.025824	-0.0033975	0.0049145
Trial1	3	1	blindfold	clockwise	practice	Guided	1	0.5	0	1.837692	0.44992	-1.45	-0.8	0.801565923827663	-0.014163	0.017762	-0.031663
Trial1	3	1	blindfold	clockwise	practice	Guided	1	0.5	0	1.857697	0.44991	-1.45	-0.8	0.801566547653158	0.010616	-0.011861	-0.021536
Trial1	3	1	blindfold	clockwise	practice	Guided	1	0.5	0	1.877686	0.44991	-1.45	-0.8	0.801566547653158	0.0097778	-0.0033967	-0.0088692
Trial1	3	1	blindfold	clockwise	practice	Guided	1	0.5	0	1.89769	0.44991	-1.45	-0.8	0.801566547653158	0.019064	0.00083676	-0.0083072
Trial1	3	1	blindfold	clockwise	practice	Guided	1	0.5	0	1.917694	0.44991	-1.45	-0.8	0.801566547653158	0.0081009	0.0050672	0.016469
Trial1	3	1	blindfold	clockwise	practice	Guided	1	0.5	0	1.937698	0.44991	-1.45	-0.8	0.801566547653158	0.00077584	0.00083446	0.019574
Trial1	3	1	blindfold	clockwise	practice	Guided	1	0.5	0	1.957687	0.44991	-1.45	-0.8	0.801566547653158	-0.012169	0.021995	0.002404
Trial1	3	1	blindfold	clockwise	practice	Guided	1	0.5	0	1.977692	0.44991	-1.45	-0.8	0.801566547653158	-0.024274	0.017761	-0.0068799
Trial1	3	1	blindfold	clockwise	practice	Guided	1	0.5	0	1.997696	0.44991	-1.45	-0.8	0.801566547653158	-0.028214	0.00083488	0.014516
Trial1	3	1	blindfold	clockwise	practice	Guided	1	0.5	0	2.017685	0.44991	-1.45	-0.8	0.801566547653158	-0.034115	0.026226	0.014238
Trial1	3	1	blindfold	clockwise	practice	Guided	1	0.5	0	2.037689	0.44991	-1.45	-0.8	0.801566547653158	-0.037217	0.0008361	-0.0034906
Trial1	3	1	blindfold	clockwise	practice	Guided	1	0.5	0	2.057693	0.44991	-1.45	-0.8	0.801566547653158	0.026401	-0.024555	0.0024136
Trial1	3	1	blindfold	clockwise	practice	Guided	1	0.5	0	2.077698	0.44991	-1.45	-0.8	0.801566547653158	-0.029892	0.00083512	0.013964
Trial1	3	1	blindfold	clockwise	practice	Guided	1	0.5	0	2.097687	0.44991	-1.45	-0.8	0.801566547653158	0.02162	0.009299	-0.024062
Trial1	3	1	blindfold	clockwise	practice	Guided	1	0.5	0	2.117691	0.4499	-1.45	-0.8	0.80156717346524	0.0055698	0.021996	-0.0091303
Trial1	3	1	blindfold	clockwise	practice	Guided	1	0.5	0	2.137695	0.4499	-1.45	-0.8	0.80156717346524	-0.0090567	0.00083577	0.0026966
Trial1	3	1	blindfold	clockwise	practice	Guided	1	0.5	0	2.157684	0.4499	-1.45	-0.8	0.80156717346524	-0.012157	-0.0076284	0.0024152
Trial1	3	1	blindfold	clockwise	practice	Guided	1	0.5	0	2.177689	0.4499	-1.45	-0.8	0.80156717346524	0.010916	-0.003396	-0.025742
Trial1	3	1	blindfold	clockwise	practice	Guided	1	0.5	0	2.197693	0.4499	-1.45	-0.8	0.80156717346524	-0.016656	0.0050686	-0.026859
Trial1	3	1	blindfold	clockwise	practice	Guided	1	0.5	0	2.217697	0.4499	-1.45	-0.8	0.80156717346524	0.0019153	0.021996	-0.017852
Trial1	3	1	blindfold	clockwise	practice	Guided	1	0.5	0	2.237686	0.4499	-1.45	-0.8	0.80156717346524	0.0092423	0.026227	-0.0043423
Trial1	3	1	blindfold	clockwise	practice	Guided	1	0.5	0	2.25769	0.4499	-1.45	-0.8	0.80156717346524	0.00051813	-0.0076283	0.0032641
Trial1	3	1	blindfold	clockwise	practice	Guided	1	0.5	0	2.277695	0.4499	-1.45	-0.8	0.80156717346524	0.00023776	0.0008353	0.0074865
Trial1	3	1	blindfold	clockwise	practice	Guided	1	0.5	0	2.297699	0.4499	-1.45	-0.8	0.80156717346524	-0.028199	-0.0076297	-0.045142
Trial1	3	1	blindfold	clockwise	practice	Guided	1	0.5	0	2.317688	0.4499	-1.45	-0.8	0.80156717346524	-0.0090442	0.005067	0.019597
Trial1	3	1	blindfold	clockwise	practice	Guided	1	0.5	0	2.337692	0.4499	-1.45	-0.8	0.80156717346524	-0.016089	0.0092984	0.0035472
Trial1	3	1	blindfold	clockwise	practice	Guided	1	0.5	0	2.357697	0.4499	-1.45	-0.8	0.80156717346524	0.021637	0.00083457	0.0046662
Trial1	3	1	blindfold	clockwise	practice	Guided	1	0.5	0	2.377686	0.4499	-1.45	-0.8	0.80156717346524	0.00052508	-0.01186	0.0032665
Trial1	3	1	blindfold	clockwise	practice	Guided	1	0.5	0	2.39769	0.44989	-1.45	-0.8	0.801567797538835	0.010091	0.021995	-0.014183
Trial1	3	1	blindfold	clockwise	practice	Guided	1	0.5	0	2.417694	0.44989	-1.45	-0.8	0.801567797538835	0.00080617	0.034689	-0.00095581
Trial1	3	1	blindfold	clockwise	practice	Guided	1	0.5	0	2.437698	0.44989	-1.45	-0.8	0.801567797538835	0.0019269	0.0050662	-0.030514
Trial1	3	1	blindfold	clockwise	practice	Guided	1	0.5	0	2.457687	0.44989	-1.45	-0.8	0.801567797538835	0.005592	-0.028787	-0.00912
Trial1	3	1	blindfold	clockwise	practice	Guided	1	0.5	0	2.477692	0.44989	-1.45	-0.8	0.801567797538835	0.013478	0.0050697	-0.00011488
Trial1	3	1	blindfold	clockwise	practice	Guided	1	0.5	0	2.497696	0.44989	-1.45	-0.8	0.801567797538835	-0.00030943	-0.0033923	0.028324
Trial1	3	1	blindfold	clockwise	practice	Guided	1	0.5	0	2.517685	0.44989	-1.45	-0.8	0.801567797538835	0.01854	0.00083974	-0.013061
Trial1	3	1	blindfold	clockwise	practice	Guided	1	0.5	0	2.537689	0.44989	-1.45	-0.8	0.801567797538835	-0.0011471	0.009302	0.0060924
Trial1	3	1	blindfold	clockwise	practice	Guided	1	0.5	0	2.557693	0.44989	-1.45	-0.8	0.801567797538835	-0.024239	-0.011855	-0.0068542
Trial1	3	1	blindfold	clockwise	practice	Guided	1	0.5	0	2.577698	0.44989	-1.45	-0.8	0.801567797538835	-0.012969	0.0050702	0.015099
Trial1	3	1	blindfold	clockwise	practice	Guided	1	0.5	0	2.597687	0.44989	-1.45	-0.8	0.801567797538835	0.0087039	-0.0076248	0.0080525
Trial1	3	1	blindfold	clockwise	practice	Guided	1	0.5	0	2.617691	0.44989	-1.45	-0.8	0.801567797538835	0.026154	0.026229	0.00072776
Trial1	3	1	blindfold	clockwise	practice	Guided	1	0.5	0	2.637695	0.44989	-1.45	-0.8	0.801567797538835	-0.028736	-0.0076257	-0.0029103
Trial1	3	1	blindfold	clockwise	practice	Guided	1	0.5	0	2.657684	0.44988	-1.45	-0.8	0.801568423599757	0.0058854	0.017768	-0.013337
Trial1	3	1	blindfold	clockwise	practice	Guided	1	0.5	0	2.677689	0.44988	-1.45	-0.8	0.801568423599757	-0.027895	0.00084044	-0.015576
Trial1	3	1	blindfold	clockwise	practice	Guided	1	0.5	0	2.697693	0.44988	-1.45	-0.8	0.801568423599757	0.023055	0.017767	-0.016439
Trial1	3	1	blindfold	clockwise	practice	Guided	1	0.5	0	2.717697	0.44989	-1.45	-0.8	0.801567797538835	-0.010728	0.013535	-0.018676
Trial1	3	1	blindfold	clockwise	practice	Guided	1	0.5	0	2.737686	0.44989	-1.45	-0.8	0.801567797538835	0.00054115	0.00083858	0.0032762
Trial1	3	1	blindfold	clockwise	practice	Guided	1	0.5	0	2.75769	0.44988	-1.45	-0.8	0.801568423599757	-0.0025538	0.0092983	-0.013892
Trial1	3	1	blindfold	clockwise	practice	Guided	1	0.5	0	2.777695	0.44988	-1.45	-0.8	0.801568423599757	0.022782	0.030456	0.0041179
Trial1	3	1	blindfold	clockwise	practice	Guided	1	0.5	0	2.797699	0.44988	-1.45	-0.8	0.801568423599757	0.0047724	0.017761	-0.0048892
Trial1	3	1	blindfold	clockwise	practice	Guided	1	0.5	0	2.817688	0.44988	-1.45	-0.8	0.801568423599757	-0.0011519	0.013529	-0.035006
Trial1	3	1	blindfold	clockwise	practice	Guided	1	0.5	0	2.837692	0.44988	-1.45	-0.8	0.801568423599757	0.0011155	-0.016096	0.0063815
Trial1	3	1	blindfold	clockwise	practice	Guided	1	0.5	0	2.857697	0.44988	-1.45	-0.8	0.801568423599757	0.0061786	0.00083245	-0.034722
Trial1	3	1	blindfold	clockwise	practice	Guided	1	0.5	0	2.877686	0.44988	-1.45	-0.8	0.801568423599757	-0.0062076	0.013527	-0.022611
Trial1	3	1	blindfold	clockwise	practice	Guided	1	0.5	0	2.89769	0.44988	-1.45	-0.8	0.801568423599757	0.0087254	-0.0034008	-0.0043213
Trial1	3	1	blindfold	clockwise	practice	Guided	1	0.5	0	2.917694	0.44987	-1.45	-0.8	0.801569049785285	0.016052	-0.0076329	0.025519
Trial1	3	1	blindfold	clockwise	practice	Guided	1	0.5	0	2.937698	0.44987	-1.45	-0.8	0.801569049785285	0.010688	-0.011864	-0.00093332
Trial1	3	1	blindfold	clockwise	practice	Guided	1	0.5	0	2.957687	0.44987	-1.45	-0.8	0.801569049785285	-0.0090003	-0.0033986	0.019626
Trial1	3	1	blindfold	clockwise	practice	Guided	1	0.5	0	2.977692	0.44987	-1.45	-0.8	0.801569049785285	0.0090076	0.00083176	0.0038553
Trial1	3	1	blindfold	clockwise	practice	Guided	1	0.5	0	2.997696	0.44987	-1.45	-0.8	0.801569049785285	0.0042252	-0.033023	0.023289
Trial1	3	1	blindfold	clockwise	practice	Guided	1	0.5	0	3.017685	0.44987	-1.45	-0.8	0.801569049785285	0.01013	0.00083183	0.0069598
Trial1	3	1	blindfold	clockwise	practice	Guided	1	0.5	0	3.037689	0.44987	-1.45	-0.8	0.801569049785285	0.0045096	-0.011865	-0.0093698
Trial1	3	1	blindfold	clockwise	practice	Guided	1	0.5	0	3.057693	0.44987	-1.45	-0.8	0.801569049785285	0.0050732	0.0092957	-0.00064265
Trial1	3	1	blindfold	clockwise	practice	Guided	1	0.5	0	3.077698	0.44987	-1.45	-0.8	0.801569049785285	-0.017156	0.009295	-0.0057036
Trial1	3	1	blindfold	clockwise	practice	Guided	1	0.5	0	3.097687	0.44987	-1.45	-0.8	0.801569049785285	0.011843	0.0092933	0.025255
Trial1	3	1	blindfold	clockwise	practice	Guided	1	0.5	0	3.117691	0.44987	-1.45	-0.8	0.801569049785285	-0.011813	-0.028793	0.0069658
Trial1	3	1	blindfold	clockwise	practice	Guided	1	0.5	0	3.137695	0.44987	-1.45	-0.8	0.801569049785285	0.018026	0.0050609	-0.004023
Trial1	3	1	blindfold	clockwise	practice	Guided	1	0.5	0	3.157684	0.44987	-1.45	-0.8	0.801569049785285	-0.024478	0.013526	-0.0025983
Trial1	3	1	blindfold	clockwise	practice	Guided	1	0.5	0	3.177689	0.44987	-1.45	-0.8	0.801569049785285	-0.0036457	-0.0034027	0.0030249
Trial1	3	1	blindfold	clockwise	practice	Guided	1	0.5	0	3.197693	0.44987	-1.45	-0.8	0.801569049785285	0.0059184	0.0092914	-0.013304
Trial1	3	1	blindfold	clockwise	practice	Guided	1	0.5	0	3.217697	0.44987	-1.45	-0.8	0.801569049785285	0.010142	-0.007636	-0.013024
Trial1	3	1	blindfold	clockwise	practice	Guided	1	0.5	0	3.237686	0.44986	-1.45	-0.8	0.801569676095418	-0.010129	-0.011868	-0.027091
Trial1	3	1	blindfold	clockwise	practice	Guided	1	0.5	0	3.25769	0.44986	-1.45	-0.8	0.801569676095418	-0.0075807	0.013524	-0.0014731
Trial1	3	1	blindfold	clockwise	practice	Guided	1	0.5	0	3.277695	0.44986	-1.45	-0.8	0.801569676095418	-0.025309	-0.011867	0.010075
Trial1	3	1	blindfold	clockwise	practice	Guided	1	0.5	0	3.297699	0.44986	-1.45	-0.8	0.801569676095418	-0.0070184	0.026221	-0.0099164
Trial1	3	1	blindfold	clockwise	practice	Guided	1	0.5	0	3.317688	0.44986	-1.45	-0.8	0.801569676095418	0.0087533	-0.0034019	0.0080941
Trial1	3	1	blindfold	clockwise	practice	Guided	1	0.5	0	3.337692	0.44986	-1.45	-0.8	0.801569676095418	-0.019403	0.034685	-0.0014701
Trial1	3	1	blindfold	clockwise	practice	Guided	1	0.5	0	3.357697	0.44986	-1.45	-0.8	0.801569676095418	0.0048131	0.017756	-0.0011877
Trial1	3	1	blindfold	clockwise	practice	Guided	1	0.5	0	3.377686	0.44986	-1.45	-0.8	0.801569676095418	0.010157	-0.0076353	-0.013014
Trial1	3	1	blindfold	clockwise	practice	Guided	1	0.5	0	3.39769	0.44986	-1.45	-0.8	0.801569676095418	-0.0067306	0.013523	-0.0014652
Trial1	3	1	blindfold	clockwise	practice	Guided	1	0.5	0	3.417694	0.44986	-1.45	-0.8	0.801569676095418	0.016927	-0.0161	0.012883
Trial1	3	1	blindfold	clockwise	practice	Guided	1	0.5	0	3.437698	0.44986	-1.45	-0.8	0.801569676095418	0.0050978	-0.033028	-0.0054062
Trial1	3	1	blindfold	clockwise	practice	Guided	1	0.5	0	3.457687	0.44985	-1.45	-0.8	0.801570300665581	0.010163	-0.0034055	-0.013009
Trial1	3	1	blindfold	clockwise	practice	Guided	1	0.5	0	3.477692	0.44985	-1.45	-0.8	0.801570300665581	-0.012347	0.013522	0.0067056
Trial1	3	1	blindfold	clockwise	practice	Guided	1	0.5	0	3.497696	0.44985	-1.45	-0.8	0.801570300665581	-0.0084029	-0.0076353	-0.0056824
Trial1	3	1	blindfold	clockwise	practice	Guided	1	0.5	0	3.517685	0.44985	-1.45	-0.8	0.801570300665581	-0.027555	0.017755	-0.019748
Trial1	3	1	blindfold	clockwise	practice	Guided	1	0.5	0	3.537689	0.44985	-1.45	-0.8	0.801570300665581	0.030442	-0.02033	0.0041634
Trial1	3	1	blindfold	clockwise	practice	Guided	1	0.5	0	3.557693	0.44985	-1.45	-0.8	0.801570300665581	0.030722	0.0050614	-0.0031626
Trial1	3	1	blindfold	clockwise	practice	Guided	1	0.5	0	3.577698	0.44985	-1.45	-0.8	0.801570300665581	0.0098896	-0.0034043	-0.0087833
Trial1	3	1	blindfold	clockwise	practice	Guided	1	0.5	0	3.597687	0.44985	-1.45	-0.8	0.801570300665581	-0.010382	0.034683	-0.027352
Trial1	3	1	blindfold	clockwise	practice	Guided	1	0.5	0	3.617691	0.44985	-1.45	-0.8	0.801570300665581	0.0090513	0.0092913	0.0038863
Trial1	3	1	blindfold	clockwise	practice	Guided	1	0.5	0	3.637695	0.44985	-1.45	-0.8	0.801570300665581	-0.0027742	-0.011869	-0.0096214
Trial1	3	1	blindfold	clockwise	practice	Guided	1	0.5	0	3.657684	0.44985	-1.45	-0.8	0.801570300665581	0.011017	0.013521	-0.0062358
Trial1	3	1	blindfold	clockwise	practice	Guided	1	0.5	0	3.677689	0.44985	-1.45	-0.8	0.801570300665581	0.0020131	-0.011869	-0.017783
Trial1	3	1	blindfold	clockwise	practice	Guided	1	0.5	0	3.697693	0.44985	-1.45	-0.8	0.801570300665581	-0.01826	-0.011868	-0.011858
Trial1	3	1	blindfold	clockwise	practice	Guided	1	0.5	0	3.717697	0.44984	-1.45	-0.8	0.801570925359609	-0.04413	-0.0034043	0.038534
Trial1	3	1	blindfold	clockwise	practice	Guided	1	0.5	0	3.737686	0.44984	-1.45	-0.8	0.801570925359609	0.0011752	-0.011869	-0.017222
Trial1	3	1	blindfold	clockwise	practice	Guided	1	0.5	0	3.75769	0.44984	-1.45	-0.8	0.801570925359609	0.0065171	-0.020335	-0.021723
Trial1	3	1	blindfold	clockwise	practice	Guided	1	0.5	0	3.777695	0.44984	-1.45	-0.8	0.801570925359609	-0.015993	-0.033029	-0.0020082
Trial1	3	1	blindfold	clockwise	practice	Guided	1	0.5	0	3.797699	0.44984	-1.45	-0.8	0.801570925359609	-0.031762	0.0092894	-0.020016
Trial1	3	1	blindfold	clockwise	practice	Guided	1	0.5	0	3.817688	0.44984	-1.45	-0.8	0.801570925359609	-0.012606	0.021986	-0.01101
Trial1	3	1	blindfold	clockwise	practice	Guided	1	0.5	0	3.837692	0.44984	-1.45	-0.8	0.801570925359609	-0.0036	-0.04149	0.001939
Trial1	3	1	blindfold	clockwise	practice	Guided	1	0.5	0	3.857697	0.44984	-1.45	-0.8	0.801570925359609	-0.0078222	0.017756	0.0027774
Trial1	3	1	blindfold	clockwise	practice	Guided	1	0.5	0	3.877686	0.44984	-1.45	-0.8	0.801570925359609	-0.011764	-0.0034015	-0.0017241
Trial1	3	1	blindfold	clockwise	practice	Guided	1	0.5	0	3.89769	0.44984	-1.45	-0.8	0.801570925359609	-0.015426	0.009296	-0.010447
Trial1	3	1	blindfold	clockwise	practice	Guided	1	0.5	0	3.917694	0.44984	-1.45	-0.8	0.801570925359609	-0.012322	-0.037254	0.0067252
Trial1	3	1	blindfold	clockwise	practice	Guided	1	0.5	0	3.937698	0.44984	-1.45	-0.8	0.801570925359609	-0.0061382	0.021991	-0.022553
Trial1	3	1	blindfold	clockwise	practice	Guided	1	0.5	0	3.957687	0.44983	-1.45	-0.8	0.801571552042814	-0.016536	-0.011864	0.0064477
Trial1	3	1	blindfold	clockwise	practice	Guided	1	0.5	0	3.977692	0.44983	-1.45	-0.8	0.801571552042814	-0.012313	0.017758	0.006727
Trial1	3	1	blindfold	clockwise	practice	Guided	1	0.5	0	3.997696	0.44983	-1.45	-0.8	0.801571552042814	0.0042984	0.026218	0.012071
Trial1	3	1	blindfold	clockwise	practice	Guided	1	0.5	0	4.017685	0.44983	-1.45	-0.8	0.801571552042814	0.0045776	0.0050593	0.0078502
Trial1	3	1	blindfold	clockwise	practice	Guided	1	0.5	0	4.037689	0.44983	-1.45	-0.8	0.801571552042814	0.010481	-0.0076358	-0.017203
Trial1	3	1	blindfold	clockwise	practice	Guided	1	0.5	0	4.057693	0.44983	-1.45	-0.8	0.801571552042814	0.01641	-0.011862	-0.0067736
Trial1	3	1	blindfold	clockwise	practice	Guided	1	0.5	0	4.077698	0.44983	-1.45	-0.8	0.801571552042814	0.0090849	0.0092953	0.012077
Trial1	3	1	blindfold	clockwise	practice	Guided	1	0.5	0	4.097687	0.44983	-1.45	-0.8	0.801571552042814	0.0054214	-0.0033983	-0.0048126
Trial1	3	1	blindfold	clockwise	practice	Guided	1	0.5	0	4.117691	0.44983	-1.45	-0.8	0.801571552042814	-0.020472	0.0092974	0.023066
Trial1	3	1	blindfold	clockwise	practice	Guided	1	0.5	0	4.137695	0.44983	-1.45	-0.8	0.801571552042814	-0.0066831	0.013531	-0.011578
Trial1	3	1	blindfold	clockwise	practice	Guided	1	0.5	0	4.157684	0.44983	-1.45	-0.8	0.801571552042814	0.00064667	0.026226	0.0033554
Trial1	3	1	blindfold	clockwise	practice	Guided	1	0.5	0	4.177689	0.44983	-1.45	-0.8	0.801571552042814	0.0034711	0.00083404	0.024747
Trial1	3	1	blindfold	clockwise	practice	Guided	1	0.5	0	4.197693	0.44983	-1.45	-0.8	0.801571552042814	0.0043108	0.0092984	0.012079
Trial1	3	1	blindfold	clockwise	practice	Guided	1	0.5	0	4.217697	0.44983	-1.45	-0.8	0.801571552042814	-0.015963	0.0092994	-0.0019863
Trial1	3	1	blindfold	clockwise	practice	Guided	1	0.5	0	4.237686	0.44983	-1.45	-0.8	0.801571552042814	-0.0035747	0.0050678	-0.0095916
Trial1	3	1	blindfold	clockwise	practice	Guided	1	0.5	0	4.25769	0.44983	-1.45	-0.8	0.801571552042814	-0.006958	0.017762	-0.0098718
Trial1	3	1	blindfold	clockwise	practice	Guided	1	0.5	0	4.277695	0.44983	-1.45	-0.8	0.801571552042814	-0.004414	0.0050671	0.015745
Trial1	3	1	blindfold	clockwise	practice	Guided	1	0.5	0	4.297699	0.44983	-1.45	-0.8	0.801571552042814	0.013317	0.0092983	0.0041956
Trial1	3	1	blindfold	clockwise	practice	Guided	1	0.5	0	4.317688	0.44982	-1.45	-0.8	0.801572176984938	0.00093009	0.00083561	-0.00086477
Trial1	3	1	blindfold	clockwise	practice	Guided	1	0.5	0	4.337692	0.44982	-1.45	-0.8	0.801572176984938	0.0057141	0.021993	-0.0090291
Trial1	3	1	blindfold	clockwise	practice	Guided	1	0.5	0	4.357697	0.44982	-1.45	-0.8	0.801572176984938	-0.012853	-0.0033967	0.015186
Trial1	3	1	blindfold	clockwise	practice	Guided	1	0.5	0	4.377686	0.44982	-1.45	-0.8	0.801572176984938	-0.003008	-0.0033949	-0.0053691
Trial1	3	1	blindfold	clockwise	practice	Guided	1	0.5	0	4.39769	0.44982	-1.45	-0.8	0.801572176984938	0.023448	0.017763	-0.02058
Trial1	3	1	blindfold	clockwise	practice	Guided	1	0.5	0	4.417694	0.44982	-1.45	-0.8	0.801572176984938	0.0077014	-0.0076293	0.025029
Trial1	3	1	blindfold	clockwise	practice	Guided	1	0.5	0	4.437698	0.44982	-1.45	-0.8	0.801572176984938	-0.0027272	-0.016093	-0.0095898
Trial1	3	1	blindfold	clockwise	practice	Guided	1	0.5	0	4.457687	0.44982	-1.45	-0.8	0.801572176984938	0.0040416	0.0092986	0.016306
Trial1	3	1	blindfold	clockwise	practice	Guided	1	0.5	0	4.477692	0.44982	-1.45	-0.8	0.801572176984938	0.018389	-0.016093	-0.0081899
Trial1	3	1	blindfold	clockwise	practice	Guided	1	0.5	0	4.497696	0.44982	-1.45	-0.8	0.801572176984938	-0.003002	-0.028788	-0.0053644
Trial1	3	1	blindfold	clockwise	practice	Guided	1	0.5	0	4.517685	0.44982	-1.45	-0.8	0.801572176984938	0.0012226	-0.0033955	-0.0050826
Trial1	3	1	blindfold	clockwise	practice	Guided	1	0.5	0	4.537689	0.44982	-1.45	-0.8	0.801572176984938	-0.021288	0.0050677	0.014632
Trial1	3	1	blindfold	clockwise	practice	Guided	1	0.5	0	4.557693	0.44981	-1.45	-0.8	0.801572803916979	0.0012273	-0.01609	-0.0050795
Trial1	3	1	blindfold	clockwise	practice	Guided	1	0.5	0	4.577698	0.44981	-1.45	-0.8	0.801572803916979	-0.035654	0.0093012	-0.024488
Trial1	3	1	blindfold	clockwise	practice	Guided	1	0.5	0	4.597687	0.44981	-1.45	-0.8	0.801572803916979	-0.0032708	0.0092992	-0.0011363
Trial1	3	1	blindfold	clockwise	practice	Guided	1	0.5	0	4.617691	0.44981	-1.45	-0.8	0.801572803916979	-0.0032715	-0.0033965	-0.0011362
Trial1	3	1	blindfold	clockwise	practice	Guided	1	0.5	0	4.637695	0.44981	-1.45	-0.8	0.801572803916979	0.016162	0.013531	0.025598
Trial1	3	1	blindfold	clockwise	practice	Guided	1	0.5	0	4.657684	0.44981	-1.45	-0.8	0.801572803916979	-0.0032689	0.017761	-0.001138
Trial1	3	1	blindfold	clockwise	practice	Guided	1	0.5	0	4.677689	0.44981	-1.45	-0.8	0.801572803916979	-0.0091701	0.026224	0.023917
Trial1	3	1	blindfold	clockwise	practice	Guided	1	0.5	0	4.697693	0.44981	-1.45	-0.8	0.801572803916979	-0.019878	0.00083217	-0.0064801
Trial1	3	1	blindfold	clockwise	practice	Guided	1	0.5	0	4.717697	0.44981	-1.45	-0.8	0.801572803916979	0.0094012	0.00083064	-0.00029566
Trial1	3	1	blindfold	clockwise	practice	Guided	1	0.5	0	4.737686	0.44981	-1.45	-0.8	0.801572803916979	-0.012831	-0.0076328	0.015195
Trial1	3	1	blindfold	clockwise	practice	Guided	1	0.5	0	4.75769	0.44981	-1.45	-0.8	0.801572803916979	0.0012378	0.017757	-0.0050791
Trial1	3	1	blindfold	clockwise	practice	Guided	1	0.5	0	4.777695	0.44981	-1.45	-0.8	0.801572803916979	-0.0015854	0.013523	-0.026471
Trial1	3	1	blindfold	clockwise	practice	Guided	1	0.5	0	4.797699	0.44981	-1.45	-0.8	0.801572803916979	0.0015188	0.013523	-0.0092986
Trial1	3	1	blindfold	clockwise	practice	Guided	1	0.5	0	4.817688	0.44981	-1.45	-0.8	0.801572803916979	-0.0040993	-0.024563	0.011534
Trial1	3	1	blindfold	clockwise	practice	Guided	1	0.5	0	4.837692	0.44981	-1.45	-0.8	0.801572803916979	-0.016487	-0.011867	0.0064724
Trial1	3	1	blindfold	clockwise	practice	Guided	1	0.5	0	4.857697	0.44981	-1.45	-0.8	0.801572803916979	-0.011985	0.013524	0.0025313
Trial1	3	1	blindfold	clockwise	practice	Guided	1	0.5	0	4.877686	0.44981	-1.45	-0.8	0.801572803916979	0.016175	0.0050618	-0.0056341
Trial1	3	1	blindfold	clockwise	practice	Guided	1	0.5	0	4.89769	0.44981	-1.45	-0.8	0.801572803916979	-0.033097	0.021988	0.0011318
Trial1	3	1	blindfold	clockwise	practice	Guided	1	0.5	0	4.917694	0.4498	-1.45	-0.8	0.801573429107199	-0.010304	-0.0076347	-0.022802
Trial1	3	1	blindfold	clockwise	practice	Guided	1	0.5	0	4.937698	0.4498	-1.45	-0.8	0.801573429107199	-0.00071208	0.0092927	-0.0092923
Trial1	3	1	blindfold	clockwise	practice	Guided	1	0.5	0	4.957687	0.4498	-1.45	-0.8	0.801573429107199	0.0015279	-0.02033	-0.0092931
Trial1	3	1	blindfold	clockwise	practice	Guided	1	0.5	0	4.977692	0.4498	-1.45	-0.8	0.801573429107199	-0.036193	-0.0034001	-0.016034
Trial1	3	1	blindfold	clockwise	practice	Guided	1	0.5	0	4.997696	0.4498	-1.45	-0.8	0.801573429107199	-0.010856	0.013525	-0.014354
Trial1	3	1	blindfold	clockwise	practice	Guided	1	0.5	0	5.017685	0.4498	-1.45	-0.8	0.801573429107199	-0.017317	-0.037257	0.019147
Trial1	3	1	blindfold	clockwise	practice	Guided	1	0.5	0	5.037689	0.4498	-1.45	-0.8	0.801573429107199	0.013641	-0.0034032	-6.0111E-06
Trial1	3	1	blindfold	clockwise	practice	Guided	1	0.5	0	5.057693	0.4498	-1.45	-0.8	0.801573429107199	0.0023773	-0.007634	-0.021956
Trial1	3	1	blindfold	clockwise	practice	Guided	1	0.5	0	5.077698	0.4498	-1.45	-0.8	0.801573429107199	-0.0026848	0.017756	-0.0095666
Trial1	3	1	blindfold	clockwise	practice	Guided	1	0.5	0	5.097687	0.4498	-1.45	-0.8	0.801573429107199	0.011128	-0.0034042	0.038002
Trial1	3	1	blindfold	clockwise	practice	Guided	1	0.5	0	5.117691	0.4498	-1.45	-0.8	0.801573429107199	0.026876	0.00082715	-0.007605
Trial1	3	1	blindfold	clockwise	practice	Guided	1	0.5	0	5.137695	0.44979	-1.45	-0.8	0.801574056288076	-0.0040782	0.043144	-0.0022379
Trial1	3	1	blindfold	clockwise	practice	Guided	1	0.5	0	5.157684	0.44979	-1.45	-0.8	0.801574056288076	0.02576	0.013519	0.0092835
Trial1	3	1	blindfold	clockwise	practice	Guided	1	0.5	0	5.177689	0.44979	-1.45	-0.8	0.801574056288076	0.0007044	0.021982	-0.0042254
Trial1	3	1	blindfold	clockwise	practice	Guided	1	0.5	0	5.197693	0.44979	-1.45	-0.8	0.801574056288076	-0.0097225	0.0092878	-0.031241
Trial1	3	1	blindfold	clockwise	practice	Guided	1	0.5	0	5.217697	0.44979	-1.45	-0.8	0.801574056288076	0.0052084	-0.024568	-0.0005622
Trial1	3	1	blindfold	clockwise	practice	Guided	1	0.5	0	5.237686	0.44979	-1.45	-0.8	0.801574056288076	0.012812	-0.0034075	0.012666
Trial1	3	1	blindfold	clockwise	practice	Guided	1	0.5	0	5.25769	0.44979	-1.45	-0.8	0.801574056288076	-0.0088565	-0.011872	0.019713
Trial1	3	1	blindfold	clockwise	practice	Guided	1	0.5	0	5.277695	0.44979	-1.45	-0.8	0.801574056288076	0.013376	-0.016103	0.0042235
Trial1	3	1	blindfold	clockwise	practice	Guided	1	0.5	0	5.297699	0.44979	-1.45	-0.8	0.801574056288076	0.0021074	-0.033028	-0.017729
Trial1	3	1	blindfold	clockwise	practice	Guided	1	0.5	0	5.317688	0.44979	-1.45	-0.8	0.801574056288076	0.002108	-0.0034069	-0.017726
Trial1	3	1	blindfold	clockwise	practice	Guided	1	0.5	0	5.337692	0.44979	-1.45	-0.8	0.801574056288076	0.011977	0.017752	0.025339
Trial1	3	1	blindfold	clockwise	practice	Guided	1	0.5	0	5.357697	0.44979	-1.45	-0.8	0.801574056288076	-0.031673	0.021981	-0.019963
Trial1	3	1	blindfold	clockwise	practice	Guided	1	0.5	0	5.377686	0.44979	-1.45	-0.8	0.801574056288076	-0.020126	-0.020337	-0.0022326
Trial1	3	1	blindfold	clockwise	practice	Guided	1	0.5	0	5.39769	0.44979	-1.45	-0.8	0.801574056288076	-0.024905	-0.011874	0.0059348
Trial1	3	1	blindfold	clockwise	practice	Guided	1	0.5	0	5.417694	0.44979	-1.45	-0.8	0.801574056288076	-0.019842	-0.033032	-0.006452
Trial1	3	1	blindfold	clockwise	practice	Guided	1	0.5	0	5.437698	0.44979	-1.45	-0.8	0.801574056288076	0.017042	0.0050556	0.012959
Trial1	3	1	blindfold	clockwise	practice	Guided	1	0.5	0	5.457687	0.44979	-1.45	-0.8	0.801574056288076	0.013376	0.00082115	-0.019422
Trial1	3	1	blindfold	clockwise	practice	Guided	1	0.5	0	5.477692	0.44979	-1.45	-0.8	0.801574056288076	0.013937	0.0050539	-0.0042107
Trial1	3	1	blindfold	clockwise	practice	Guided	1	0.5	0	5.497696	0.44979	-1.45	-0.8	0.801574056288076	-0.0071759	0.021982	-0.0056067
Trial1	3	1	blindfold	clockwise	practice	Guided	1	0.5	0	5.517685	0.44979	-1.45	-0.8	0.801574056288076	0.0091565	0.026214	0.0039563
Trial1	3	1	blindfold	clockwise	practice	Guided	1	0.5	0	5.537689	0.44979	-1.45	-0.8	0.801574056288076	-0.022664	-0.020337	-0.027839
Trial1	3	1	blindfold	clockwise	practice	Guided	1	0.5	0	5.557693	0.44979	-1.45	-0.8	0.801574056288076	-0.017016	0.034676	-0.0092667
Trial1	3	1	blindfold	clockwise	practice	Guided	1	0.5	0	5.577698	0.44979	-1.45	-0.8	0.801574056288076	-0.0049066	0.013517	0.024232
Trial1	3	1	blindfold	clockwise	practice	Guided	1	0.5	0	5.597687	0.44979	-1.45	-0.8	0.801574056288076	-0.0091253	-0.0076418	0.023955
Trial1	3	1	blindfold	clockwise	practice	Guided	1	0.5	0	5.617691	0.44979	-1.45	-0.8	0.801574056288076	-0.0029433	0.021981	-0.0053239
Trial1	3	1	blindfold	clockwise	practice	Guided	1	0.5	0	5.637695	0.44978	-1.45	-0.8	0.801574683593556	-0.033619	-0.016105	0.0096107
Trial1	3	1	blindfold	clockwise	practice	Guided	1	0.5	0	5.657684	0.44978	-1.45	-0.8	0.801574683593556	-0.016725	-0.011872	0.01073
Trial1	3	1	blindfold	clockwise	practice	Guided	1	0.5	0	5.677689	0.44978	-1.45	-0.8	0.801574683593556	0.0012854	0.021983	-0.0050411
Trial1	3	1	blindfold	clockwise	practice	Guided	1	0.5	0	5.697693	0.44978	-1.45	-0.8	0.801574683593556	-0.014766	-0.016103	-0.018827
Trial1	3	1	blindfold	clockwise	practice	Guided	1	0.5	0	5.717697	0.44978	-1.45	-0.8	0.801574683593556	-0.027992	0.0092892	-0.011221
Trial1	3	1	blindfold	clockwise	practice	Guided	1	0.5	0	5.737686	0.44978	-1.45	-0.8	0.801574683593556	0.02662	0.0092883	-0.0033594
Trial1	3	1	blindfold	clockwise	practice	Guided	1	0.5	0	5.75769	0.44978	-1.45	-0.8	0.801574683593556	0.010291	-0.011868	-0.012924
Trial1	3	1	blindfold	clockwise	practice	Guided	1	0.5	0	5.777695	0.44978	-1.45	-0.8	0.801574683593556	-0.0074378	-0.0034017	0.00060989
Trial1	3	1	blindfold	clockwise	practice	Guided	1	0.5	0	5.797699	0.44978	-1.45	-0.8	0.801574683593556	-0.033052	0.021986	0.0011719
Trial1	3	1	blindfold	clockwise	practice	Guided	1	0.5	0	5.817688	0.44978	-1.45	-0.8	0.801574683593556	0.0024091	0.026218	-0.021924
Trial1	3	1	blindfold	clockwise	practice	Guided	1	0.5	0	5.837692	0.44978	-1.45	-0.8	0.801574683593556	0.010298	-0.011869	-0.012918
Trial1	3	1	blindfold	clockwise	practice	Guided	1	0.5	0	5.857697	0.44978	-1.45	-0.8	0.801574683593556	-0.018111	-0.0076364	0.03185
Trial1	3	1	blindfold	clockwise	practice	Guided	1	0.5	0	5.877686	0.44977	-1.45	-0.8	0.801575307288567	-0.024598	-0.016102	0.0017338
Trial1	3	1	blindfold	clockwise	practice	Guided	1	0.5	0	5.89769	0.44977	-1.45	-0.8	0.801575307288567	-0.0099697	-0.0076395	-0.026984
Trial1	3	1	blindfold	clockwise	practice	Guided	1	0.5	0	5.917694	0.44977	-1.45	-0.8	0.801575307288567	0.047467	-0.011871	0.0022702
Trial1	3	1	blindfold	clockwise	practice	Guided	1	0.5	0	5.937698	0.44977	-1.45	-0.8	0.801575307288567	0.006362	-0.020334	-0.017418
Trial1	3	1	blindfold	clockwise	practice	Guided	1	0.5	0	5.957687	0.44977	-1.45	-0.8	0.801575307288567	-0.012484	0.01352	-0.02782
Trial1	3	1	blindfold	clockwise	practice	Guided	1	0.5	0	5.977692	0.44977	-1.45	-0.8	0.801575307288567	0.00046492	-0.016101	0.0076388
Trial1	3	1	blindfold	clockwise	practice	Guided	1	0.5	0	5.997696	0.44977	-1.45	-0.8	0.801575307288567	-0.016144	0.0050574	0.0022958
Trial1	3	1	blindfold	clockwise	practice	Guided	1	0.5	0	6.017685	0.44977	-1.45	-0.8	0.801575307288567	0.030866	0.017752	0.0039758
Trial1	3	1	blindfold	clockwise	practice	Guided	1	0.5	0	6.037689	0.44977	-1.45	-0.8	0.801575307288567	0.015655	-0.028799	-0.029524
Trial1	3	1	blindfold	clockwise	practice	Guided	1	0.5	0	6.057693	0.44977	-1.45	-0.8	0.801575307288567	0.0060934	0.0050591	-0.01319
Trial1	3	1	blindfold	clockwise	practice	Guided	1	0.5	0	6.077698	0.44977	-1.45	-0.8	0.801575307288567	0.0049756	-0.011869	0.0037029
Trial1	3	1	blindfold	clockwise	practice	Guided	1	0.5	0	6.097687	0.44977	-1.45	-0.8	0.801575307288567	-0.0020705	-0.0034052	-0.017969
Trial1	3	1	blindfold	clockwise	practice	Guided	1	0.5	0	6.117691	0.44977	-1.45	-0.8	0.801575307288567	0.011437	-0.0076371	-0.029795
Trial1	3	1	blindfold	clockwise	practice	Guided	1	0.5	0	6.137695	0.44977	-1.45	-0.8	0.801575307288567	0.0058158	-0.024564	-0.0089599
Trial1	3	1	blindfold	clockwise	practice	Guided	1	0.5	0	6.157684	0.44976	-1.45	-0.8	0.801575936710415	0.012864	-0.011868	0.012713
Trial1	3	1	blindfold	clockwise	practice	Guided	1	0.5	0	6.177689	0.44976	-1.45	-0.8	0.801575936710415	0.018207	-0.011867	-0.0038981
Trial1	3	1	blindfold	clockwise	practice	Guided	1	0.5	0	6.197693	0.44976	-1.45	-0.8	0.801575936710415	0.00075783	0.021988	0.0034293
Trial1	3	1	blindfold	clockwise	practice	Guided	1	0.5	0	6.217697	0.44976	-1.45	-0.8	0.801575936710415	-0.027961	0.034683	-0.03007
Trial1	3	1	blindfold	clockwise	practice	Guided	1	0.5	0	6.237686	0.44976	-1.45	-0.8	0.801575936710415	-0.015013	-0.020333	-0.014578
Trial1	3	1	blindfold	clockwise	practice	Guided	1	0.5	0	6.25769	0.44976	-1.45	-0.8	0.801575936710415	0.010323	0.017753	-0.012896
Trial1	3	1	blindfold	clockwise	practice	Guided	1	0.5	0	6.277695	0.44976	-1.45	-0.8	0.801575936710415	0.0013195	0.017753	-0.0050106
Trial1	3	1	blindfold	clockwise	practice	Guided	1	0.5	0	6.297684	0.44976	-1.45	-0.8	0.801575936710415	-0.00035825	-0.0076392	0.01132
Trial1	3	1	blindfold	clockwise	practice	Guided	1	0.5	0	6.317688	0.44976	-1.45	-0.8	0.801575936710415	-0.025695	0.0092877	0.018646
Trial1	3	1	blindfold	clockwise	practice	Guided	1	0.5	0	6.337692	0.44976	-1.45	-0.8	0.801575936710415	-0.013891	0.00082422	-0.031464
Trial1	3	1	blindfold	clockwise	practice	Guided	1	0.5	0	6.357697	0.44976	-1.45	-0.8	0.801575936710415	-0.0029007	0.013521	-0.0052872
Trial1	3	1	blindfold	clockwise	practice	Guided	1	0.5	0	6.377686	0.44976	-1.45	-0.8	0.801575936710415	-0.017833	0.017751	-0.018236
Trial1	3	1	blindfold	clockwise	practice	Guided	1	0.5	0	6.39769	0.44976	-1.45	-0.8	0.801575936710415	-0.023176	0.021981	-0.019352
Trial1	3	1	blindfold	clockwise	practice	Guided	1	0.5	0	6.417694	0.44976	-1.45	-0.8	0.801575936710415	-0.019511	0.00082314	-0.0095068
Trial1	3	1	blindfold	clockwise	practice	Guided	1	0.5	0	6.437698	0.44976	-1.45	-0.8	0.801575936710415	-0.0031784	-0.0076399	-0.0010618
Trial1	3	1	blindfold	clockwise	practice	Guided	1	0.5	0	6.457687	0.44976	-1.45	-0.8	0.801575936710415	0.001606	0.013519	-0.0092249
Trial1	3	1	blindfold	clockwise	practice	Guided	1	0.5	0	6.477692	0.44976	-1.45	-0.8	0.801575936710415	-0.016961	0.021983	0.014995
Trial1	3	1	blindfold	clockwise	practice	Guided	1	0.5	0	6.497696	0.44976	-1.45	-0.8	0.801575936710415	-0.015842	-0.0076399	-0.001335
Trial1	3	1	blindfold	clockwise	practice	Guided	1	0.5	0	6.517685	0.44976	-1.45	-0.8	0.801575936710415	-0.0071157	-0.037262	-0.0030391
Trial1	3	1	blindfold	clockwise	practice	Guided	1	0.5	0	6.537689	0.44976	-1.45	-0.8	0.801575936710415	0.018781	0.00082497	-0.012325
Trial1	3	1	blindfold	clockwise	practice	Guided	1	0.5	0	6.557693	0.44975	-1.45	-0.8	0.801576562521054	-0.0031685	0.00082821	0.0073919
Trial1	3	1	blindfold	clockwise	practice	Guided	1	0.5	0	6.577698	0.44975	-1.45	-0.8	0.801576562521054	-0.017513	0.021989	0.023443
Trial1	3	1	blindfold	clockwise	practice	Guided	1	0.5	0	6.597687	0.44975	-1.45	-0.8	0.801576562521054	-0.011609	0.013524	-0.0016128
Trial1	3	1	blindfold	clockwise	practice	Guided	1	0.5	0	6.617691	0.44975	-1.45	-0.8	0.801576562521054	0.014848	0.0050612	-0.016825
Trial1	3	1	blindfold	clockwise	practice	Guided	1	0.5	0	6.637695	0.44975	-1.45	-0.8	0.801576562521054	0.0097878	-0.0034018	-0.0044352
Trial1	3	1	blindfold	clockwise	practice	Guided	1	0.5	0	6.657684	0.44975	-1.45	-0.8	0.801576562521054	-0.019207	-0.0033996	-0.014838
Trial1	3	1	blindfold	clockwise	practice	Guided	1	0.5	0	6.677689	0.44975	-1.45	-0.8	0.801576562521054	-0.0037151	-0.033021	0.0073946
Trial1	3	1	blindfold	clockwise	practice	Guided	1	0.5	0	6.697693	0.44975	-1.45	-0.8	0.801576562521054	0.025286	-0.011863	0.017798
Trial1	3	1	blindfold	clockwise	practice	Guided	1	0.5	0	6.717697	0.44974	-1.45	-0.8	0.8015771903242	-0.0011671	0.0050638	0.033008
Trial1	3	1	blindfold	clockwise	practice	Guided	1	0.5	0	6.737686	0.44974	-1.45	-0.8	0.8015771903242	0.017402	-0.0076316	0.0087905
Trial1	3	1	blindfold	clockwise	practice	Guided	1	0.5	0	6.75769	0.44974	-1.45	-0.8	0.8015771903242	-0.0062285	0.013527	0.045398
Trial1	3	1	blindfold	clockwise	practice	Guided	1	0.5	0	6.777695	0.44974	-1.45	-0.8	0.8015771903242	-0.0034306	-0.0033996	0.028508
Trial1	3	1	blindfold	clockwise	practice	Guided	1	0.5	0	6.797684	0.44974	-1.45	-0.8	0.8015771903242	0.025847	0.017759	0.0093559
Trial1	3	1	blindfold	clockwise	practice	Guided	1	0.5	0	6.817688	0.44974	-1.45	-0.8	0.8015771903242	-0.011875	0.0092968	0.0026155
Trial1	3	1	blindfold	clockwise	practice	Guided	1	0.5	0	6.837692	0.44974	-1.45	-0.8	0.8015771903242	0.0058583	0.00083214	-0.012874
Trial1	3	1	blindfold	clockwise	practice	Guided	1	0.5	0	6.857697	0.44974	-1.45	-0.8	0.8015771903242	-0.010469	0.0092965	-0.018494
Trial1	3	1	blindfold	clockwise	practice	Guided	1	0.5	0	6.877686	0.44974	-1.45	-0.8	0.8015771903242	0.026139	0.00083591	-0.0078078
Trial1	3	1	blindfold	clockwise	practice	Guided	1	0.5	0	6.89769	0.44974	-1.45	-0.8	0.8015771903242	0.0053047	0.000836	-0.00048158
Trial1	3	1	blindfold	clockwise	practice	Guided	1	0.5	0	6.917694	0.44974	-1.45	-0.8	0.8015771903242	0.01403	0.0092992	-0.0041445
Trial1	3	1	blindfold	clockwise	practice	Guided	1	0.5	0	6.937698	0.44974	-1.45	-0.8	0.8015771903242	-0.045086	-0.03302	-0.0080628
Trial1	3	1	blindfold	clockwise	practice	Guided	1	0.5	0	6.957687	0.44974	-1.45	-0.8	0.8015771903242	-0.025088	0.0050655	0.0076816
Trial1	3	1	blindfold	clockwise	practice	Guided	1	0.5	0	6.977692	0.44974	-1.45	-0.8	0.8015771903242	-0.003695	-0.024557	0.0074021
Trial1	3	1	blindfold	clockwise	practice	Guided	1	0.5	0	6.997696	0.44974	-1.45	-0.8	0.8015771903242	-0.0090636	0.000835	-0.039604
Trial1	3	1	blindfold	clockwise	practice	Guided	1	0.5	0	7.017685	0.44974	-1.45	-0.8	0.8015771903242	-0.0070777	0.0092966	-0.0055432
Trial1	3	1	blindfold	clockwise	practice	Guided	1	0.5	0	7.037689	0.44974	-1.45	-0.8	0.8015771903242	0.011797	0.0050649	0.029637
Trial1	3	1	blindfold	clockwise	practice	Guided	1	0.5	0	7.057693	0.44973	-1.45	-0.8	0.80157781638293	-0.01412	-0.011862	-0.0021581
Trial1	3	1	blindfold	clockwise	practice	Guided	1	0.5	0	7.077698	0.44973	-1.45	-0.8	0.80157781638293	0.017141	0.01353	0.013028
Trial1	3	1	blindfold	clockwise	practice	Guided	1	0.5	0	7.097687	0.44973	-1.45	-0.8	0.80157781638293	-0.0084734	-0.0076285	0.015573
Trial1	3	1	blindfold	clockwise	practice	Guided	1	0.5	0	7.117691	0.44973	-1.45	-0.8	0.80157781638293	-0.012693	0.01353	0.015295
Trial1	3	1	blindfold	clockwise	practice	Guided	1	0.5	0	7.137695	0.44973	-1.45	-0.8	0.80157781638293	-0.023119	-0.0076285	-0.021588
Trial1	3	1	blindfold	clockwise	practice	Guided	1	0.5	0	7.157684	0.44973	-1.45	-0.8	0.80157781638293	-0.0067874	-0.011861	-0.0027143
Trial1	3	1	blindfold	clockwise	practice	Guided	1	0.5	0	7.177689	0.44973	-1.45	-0.8	0.80157781638293	0.0087048	0.013531	0.012473
Trial1	3	1	blindfold	clockwise	practice	Guided	1	0.5	0	7.197693	0.44973	-1.45	-0.8	0.80157781638293	0.0013768	0.00083557	-0.0049751
Trial1	3	1	blindfold	clockwise	practice	Guided	1	0.5	0	7.217697	0.44973	-1.45	-0.8	0.80157781638293	-0.0036847	-0.028787	0.0074137
Trial1	3	1	blindfold	clockwise	practice	Guided	1	0.5	0	7.237686	0.44973	-1.45	-0.8	0.80157781638293	0.015723	0.0008362	0.0082549
Trial1	3	1	blindfold	clockwise	practice	Guided	1	0.5	0	7.25769	0.44973	-1.45	-0.8	0.80157781638293	0.00081742	0.021995	-0.013136
Trial1	3	1	blindfold	clockwise	practice	Guided	1	0.5	0	7.277695	0.44973	-1.45	-0.8	0.80157781638293	-0.0048027	0.0093022	0.012482
Trial1	3	1	blindfold	clockwise	practice	Guided	1	0.5	0	7.297684	0.44973	-1.45	-0.8	0.80157781638293	-0.023396	-0.0033952	-0.013694
Trial1	3	1	blindfold	clockwise	practice	Guided	1	0.5	0	7.317688	0.44973	-1.45	-0.8	0.80157781638293	0.014608	-0.0033953	-0.012573
Trial1	3	1	blindfold	clockwise	practice	Guided	1	0.5	0	7.337692	0.44973	-1.45	-0.8	0.80157781638293	-0.0034008	-0.011859	0.0051545
Trial1	3	1	blindfold	clockwise	practice	Guided	1	0.5	0	7.357697	0.44973	-1.45	-0.8	0.80157781638293	0.022214	-0.011858	-0.022139
Trial1	3	1	blindfold	clockwise	practice	Guided	1	0.5	0	7.377686	0.44973	-1.45	-0.8	0.80157781638293	-0.023394	0.017766	-0.015092
Trial1	3	1	blindfold	clockwise	practice	Guided	1	0.5	0	7.39769	0.44973	-1.45	-0.8	0.80157781638293	-0.020012	-0.0033943	-0.0021434
Trial1	3	1	blindfold	clockwise	practice	Guided	1	0.5	0	7.417694	0.44973	-1.45	-0.8	0.80157781638293	0.009268	-0.007625	-0.014254
Trial1	3	1	blindfold	clockwise	practice	Guided	1	0.5	0	7.437698	0.44973	-1.45	-0.8	0.80157781638293	0.023614	-0.016086	-0.0083524
Trial1	3	1	blindfold	clockwise	practice	Guided	1	0.5	0	7.457687	0.44973	-1.45	-0.8	0.80157781638293	0.031502	-0.011854	-0.0097488
Trial1	3	1	blindfold	clockwise	practice	Guided	1	0.5	0	7.477692	0.44973	-1.45	-0.8	0.80157781638293	0.013214	-0.020317	-0.01565
Trial1	3	1	blindfold	clockwise	practice	Guided	1	0.5	0	7.497696	0.44972	-1.45	-0.8	0.801578444434908	-0.003395	0.030465	0.0031977
Trial1	3	1	blindfold	clockwise	practice	Guided	1	0.5	0	7.517685	0.44972	-1.45	-0.8	0.801578444434908	-0.016339	-0.028781	0.0065822
Trial1	3	1	blindfold	clockwise	practice	Guided	1	0.5	0	7.537689	0.44972	-1.45	-0.8	0.801578444434908	0.0022303	0.0093053	-0.017631
Trial1	3	1	blindfold	clockwise	practice	Guided	1	0.5	0	7.557693	0.44972	-1.45	-0.8	0.801578444434908	-0.0056548	0.00084356	-0.026634
Trial1	3	1	blindfold	clockwise	practice	Guided	1	0.5	0	7.577698	0.44972	-1.45	-0.8	0.801578444434908	-0.028445	0.0050772	-0.0026972
Trial1	3	1	blindfold	clockwise	practice	Guided	1	0.5	0	7.597687	0.44972	-1.45	-0.8	0.801578444434908	-0.0050665	-0.0033847	0.02854
Trial1	3	1	blindfold	clockwise	practice	Guided	1	0.5	0	7.617691	0.44972	-1.45	-0.8	0.801578444434908	0.0011173	-0.033006	-0.00073828
Trial1	3	1	blindfold	clockwise	practice	Guided	1	0.5	0	7.637695	0.44972	-1.45	-0.8	0.801578444434908	0.0053416	0.00084928	-0.00045759
Trial1	3	1	blindfold	clockwise	practice	Guided	1	0.5	0	7.657684	0.44972	-1.45	-0.8	0.801578444434908	0.017729	-0.011846	0.0051656
Trial1	3	1	blindfold	clockwise	practice	Guided	1	0.5	0	7.677689	0.44972	-1.45	-0.8	0.801578444434908	0.0025192	0.0050832	-0.021847
Trial1	3	1	blindfold	clockwise	practice	Guided	1	0.5	0	7.697693	0.44972	-1.45	-0.8	0.801578444434908	-0.0056431	-0.0076126	-0.026628
Trial1	3	1	blindfold	clockwise	practice	Guided	1	0.5	0	7.717697	0.44971	-1.45	-0.8	0.801579070741729	-0.02393	0.00085075	-0.0066333
Trial1	3	1	blindfold	clockwise	practice	Guided	1	0.5	0	7.737686	0.44971	-1.45	-0.8	0.801579070741729	0.017737	-0.020309	0.0012533
Trial1	3	1	blindfold	clockwise	practice	Guided	1	0.5	0	7.75769	0.44971	-1.45	-0.8	0.801579070741729	-0.019144	0.0093136	-0.014793
Trial1	3	1	blindfold	clockwise	practice	Guided	1	0.5	0	7.777695	0.44971	-1.45	-0.8	0.801579070741729	0.009576	-0.049933	-0.00016498
Trial1	3	1	blindfold	clockwise	practice	Guided	1	0.5	0	7.797684	0.44971	-1.45	-0.8	0.801579070741729	-0.0073148	0.0050809	-0.0012844
Trial1	3	1	blindfold	clockwise	practice	Guided	1	0.5	0	7.817688	0.44971	-1.45	-0.8	0.801579070741729	-0.023365	0.022007	0.015606
Trial1	3	1	blindfold	clockwise	practice	Guided	1	0.5	0	7.837692	0.44971	-1.45	-0.8	0.801579070741729	-0.012374	0.0050799	0.0015394
Trial1	3	1	blindfold	clockwise	practice	Guided	1	0.5	0	7.857697	0.44971	-1.45	-0.8	0.801579070741729	-0.032086	-0.0033831	-0.011409
Trial1	3	1	blindfold	clockwise	practice	Guided	1	0.5	0	7.877686	0.44971	-1.45	-0.8	0.801579070741729	-0.0028058	-0.020307	-0.0052281
Trial1	3	1	blindfold	clockwise	practice	Guided	1	0.5	0	7.89769	0.44971	-1.45	-0.8	0.801579070741729	0.0016985	0.017779	0.0046173
Trial1	3	1	blindfold	clockwise	practice	Guided	1	0.5	0	7.917694	0.44971	-1.45	-0.8	0.801579070741729	0.0017003	0.0050858	-0.009169
Trial1	3	1	blindfold	clockwise	practice	Guided	1	0.5	0	7.937698	0.44971	-1.45	-0.8	0.801579070741729	0.0067624	0.013548	-0.021556
Trial1	3	1	blindfold	clockwise	practice	Guided	1	0.5	0	7.957687	0.44971	-1.45	-0.8	0.801579070741729	0.0050824	0.0093174	-0.00072509
Trial1	3	1	blindfold	clockwise	practice	Guided	1	0.5	0	7.977692	0.44971	-1.45	-0.8	0.801579070741729	-0.01603	0.013547	0.0023798
Trial1	3	1	blindfold	clockwise	practice	Guided	1	0.5	0	7.997696	0.44971	-1.45	-0.8	0.801579070741729	0.0036836	-0.011844	0.024894
Trial1	3	1	blindfold	clockwise	practice	Guided	1	0.5	0	8.017685	0.44971	-1.45	-0.8	0.801579070741729	-0.0075855	0.026242	0.002943
Trial1	3	1	blindfold	clockwise	practice	Guided	1	0.5	0	8.037689	0.44971	-1.45	-0.8	0.801579070741729	-0.0047627	0.013547	0.024335
Trial1	3	1	blindfold	clockwise	practice	Guided	1	0.5	0	8.057693	0.44971	-1.45	-0.8	0.801579070741729	-0.0025245	-0.02031	-0.01873
Trial1	3	1	blindfold	clockwise	practice	Guided	1	0.5	0	8.077698	0.44971	-1.45	-0.8	0.801579070741729	-0.0064673	-0.011847	-0.013948
Trial1	3	1	blindfold	clockwise	practice	Guided	1	0.5	0	8.097687	0.44971	-1.45	-0.8	0.801579070741729	0.030697	0.013546	0.0012365
Trial1	3	1	blindfold	clockwise	practice	Guided	1	0.5	0	8.117691	0.44971	-1.45	-0.8	0.801579070741729	-0.028697	-0.0076132	0.0015446
Trial1	3	1	blindfold	clockwise	practice	Guided	1	0.5	0	8.137695	0.44971	-1.45	-0.8	0.801579070741729	0.03548	0.026241	-0.0029827
Trial1	3	1	blindfold	clockwise	practice	Guided	1	0.5	0	8.157684	0.44971	-1.45	-0.8	0.801579070741729	0.0053636	0.022011	-0.00043687
Trial1	3	1	blindfold	clockwise	practice	Guided	1	0.5	0	8.177689	0.4497	-1.45	-0.8	0.801579699042537	-0.016866	-0.003379	-0.019566
Trial1	3	1	blindfold	clockwise	practice	Guided	1	0.5	0	8.197693	0.4497	-1.45	-0.8	0.801579699042537	-0.0086982	0.0093169	0.019836
Trial1	3	1	blindfold	clockwise	practice	Guided	1	0.5	0	8.217697	0.4497	-1.45	-0.8	0.801579699042537	-0.02897	0.051635	0.0057685
Trial1	3	1	blindfold	clockwise	practice	Guided	1	0.5	0	8.237686	0.4497	-1.45	-0.8	0.801579699042537	-0.0036351	0.0050831	0.00745
Trial1	3	1	blindfold	clockwise	practice	Guided	1	0.5	0	8.25769	0.4497	-1.45	-0.8	0.801579699042537	0.0053685	0.013544	-0.00043543
Trial1	3	1	blindfold	clockwise	practice	Guided	1	0.5	0	8.277695	0.4497	-1.45	-0.8	0.801579699042537	0.022538	0.017776	-0.0040982
Trial1	3	1	blindfold	clockwise	practice	Guided	1	0.5	0	8.297684	0.4497	-1.45	-0.8	0.801579699042537	-0.0047533	0.017778	0.02434
Trial1	3	1	blindfold	clockwise	practice	Guided	1	0.5	0	8.317688	0.4497	-1.45	-0.8	0.801579699042537	0.025084	0.00085106	0.022075
Trial1	3	1	blindfold	clockwise	practice	Guided	1	0.5	0	8.337692	0.4497	-1.45	-0.8	0.801579699042537	0.00030966	0.0093141	0.015613
Trial1	3	1	blindfold	clockwise	practice	Guided	1	0.5	0	8.357697	0.4497	-1.45	-0.8	0.801579699042537	-0.011517	0.0093111	-0.014224
Trial1	3	1	blindfold	clockwise	practice	Guided	1	0.5	0	8.377686	0.4497	-1.45	-0.8	0.801579699042537	0.0090356	0.017776	0.0082892
Trial1	3	1	blindfold	clockwise	practice	Guided	1	0.5	0	8.39769	0.4497	-1.45	-0.8	0.801579699042537	0.0045326	0.017777	0.012232
Trial1	3	1	blindfold	clockwise	practice	Guided	1	0.5	0	8.417694	0.4497	-1.45	-0.8	0.801579699042537	-0.005617	-0.011846	-0.02661
Trial1	3	1	blindfold	clockwise	practice	Guided	1	0.5	0	8.437698	0.4497	-1.45	-0.8	0.801579699042537	-0.012355	-0.02454	0.025461
Trial1	3	1	blindfold	clockwise	practice	Guided	1	0.5	0	8.457687	0.4497	-1.45	-0.8	0.801579699042537	0.0048176	-0.0076122	0.0080134
Trial1	3	1	blindfold	clockwise	practice	Guided	1	0.5	0	8.477692	0.4497	-1.45	-0.8	0.801579699042537	3.5906E-05	0.013549	0.01618
Trial1	3	1	blindfold	clockwise	practice	Guided	1	0.5	0	8.497696	0.4497	-1.45	-0.8	0.801579699042537	0.02789	0.0093171	-0.020144
Trial1	3	1	blindfold	clockwise	practice	Guided	1	0.5	0	8.517685	0.4497	-1.45	-0.8	0.801579699042537	3.6924E-05	0.00085365	0.016181
Trial1	3	1	blindfold	clockwise	practice	Guided	1	0.5	0	8.537689	0.4497	-1.45	-0.8	0.801579699042537	0.018327	-0.011841	-0.0057725
Trial1	3	1	blindfold	clockwise	practice	Guided	1	0.5	0	8.557693	0.44969	-1.45	-0.8	0.801580327467945	0.0096045	0.0050858	-0.00014926
Trial1	3	1	blindfold	clockwise	practice	Guided	1	0.5	0	8.577698	0.44969	-1.45	-0.8	0.801580327467945	0.0022783	-0.0033795	-0.017599
Trial1	3	1	blindfold	clockwise	practice	Guided	1	0.5	0	8.597687	0.44969	-1.45	-0.8	0.801580327467945	-0.0089633	0.0093172	0.00040947
Trial1	3	1	blindfold	clockwise	practice	Guided	1	0.5	0	8.617691	0.44969	-1.45	-0.8	0.801580327467945	0.0045443	-0.0033797	0.012238
Trial1	3	1	blindfold	clockwise	practice	Guided	1	0.5	0	8.637695	0.44969	-1.45	-0.8	0.801580327467945	-0.041903	-0.020306	0.01028
Trial1	3	1	blindfold	clockwise	practice	Guided	1	0.5	0	8.657684	0.44969	-1.45	-0.8	0.801580327467945	0.002003	0.0050853	-0.015054
Trial1	3	1	blindfold	clockwise	practice	Guided	1	0.5	0	8.677689	0.44969	-1.45	-0.8	0.801580327467945	-0.021348	-0.0076109	0.019008
Trial1	3	1	blindfold	clockwise	practice	Guided	1	0.5	0	8.697693	0.44969	-1.45	-0.8	0.801580327467945	0.025939	-0.020305	0.0094166
Trial1	3	1	blindfold	clockwise	practice	Guided	1	0.5	0	8.717697	0.44969	-1.45	-0.8	0.801580327467945	-0.0067208	-0.0033771	-0.0097122
Trial1	3	1	blindfold	clockwise	practice	Guided	1	0.5	0	8.737686	0.44969	-1.45	-0.8	0.801580327467945	0.016938	0.0050848	0.017303
Trial1	3	1	blindfold	clockwise	practice	Guided	1	0.5	0	8.75769	0.44969	-1.45	-0.8	0.801580327467945	0.012156	0.00085641	0.025468
Trial1	3	1	blindfold	clockwise	practice	Guided	1	0.5	0	8.777695	0.44969	-1.45	-0.8	0.801580327467945	-0.02727	-0.0076086	-0.017876
Trial1	3	1	blindfold	clockwise	practice	Guided	1	0.5	0	8.797684	0.44969	-1.45	-0.8	0.801580327467945	0.018058	0.0093177	0.0004147
Trial1	3	1	blindfold	clockwise	practice	Guided	1	0.5	0	8.817688	0.44969	-1.45	-0.8	0.801580327467945	-0.015441	0.013551	-0.0060449
Trial1	3	1	blindfold	clockwise	practice	Guided	1	0.5	0	8.837692	0.44969	-1.45	-0.8	0.801580327467945	-0.031771	0.026246	0.0015624
Trial1	3	1	blindfold	clockwise	practice	Guided	1	0.5	0	8.857697	0.44969	-1.45	-0.8	0.801580327467945	-0.028385	0.00085495	-0.0026593
Trial1	3	1	blindfold	clockwise	practice	Guided	1	0.5	0	8.877686	0.44969	-1.45	-0.8	0.801580327467945	-0.0033287	-0.016073	0.0032412
Trial1	3	1	blindfold	clockwise	practice	Guided	1	0.5	0	8.89769	0.44969	-1.45	-0.8	0.801580327467945	0.001454	0.01355	-0.0049265
Trial1	3	1	blindfold	clockwise	practice	Guided	1	0.5	0	8.917694	0.44969	-1.45	-0.8	0.801580327467945	-0.0010634	-0.011841	0.033076
Trial1	3	1	blindfold	clockwise	practice	Guided	1	0.5	0	8.937698	0.44969	-1.45	-0.8	0.801580327467945	-0.033166	0.013549	0.0055031
Trial1	3	1	blindfold	clockwise	practice	Guided	1	0.5	0	8.957687	0.44969	-1.45	-0.8	0.801580327467945	-0.0033263	0.022015	0.0032387
Trial1	3	1	blindfold	clockwise	practice	Guided	1	0.5	0	8.977692	0.44968	-1.45	-0.8	0.801580952276216	0.014685	-0.032997	-0.012531
Trial1	3	1	blindfold	clockwise	practice	Guided	1	0.5	0	8.997696	0.44968	-1.45	-0.8	0.801580952276216	-0.0069859	0.034711	-0.0054857
Trial1	3	1	blindfold	clockwise	practice	Guided	1	0.5	0	9.017685	0.44968	-1.45	-0.8	0.801580952276216	0.0028591	0.0050865	-0.026039
Trial1	3	1	blindfold	clockwise	practice	Guided	1	0.5	0	9.037689	0.44968	-1.45	-0.8	0.801580952276216	-0.0027602	0.013551	-0.0052038
Trial1	3	1	blindfold	clockwise	practice	Guided	1	0.5	0	9.057693	0.44968	-1.45	-0.8	0.801580952276216	-0.002199	-0.024534	-0.013646
Trial1	3	1	blindfold	clockwise	practice	Guided	1	0.5	0	9.077698	0.44968	-1.45	-0.8	0.801580952276216	-0.040479	-0.0076064	-0.029976
Trial1	3	1	blindfold	clockwise	practice	Guided	1	0.5	0	9.097687	0.44968	-1.45	-0.8	0.801580952276216	-0.0021959	-0.011838	-0.013644
Trial1	3	1	blindfold	clockwise	practice	Guided	1	0.5	0	9.117691	0.44968	-1.45	-0.8	0.801580952276216	-0.01008	-0.016068	-0.022648
Trial1	3	1	blindfold	clockwise	practice	Guided	1	0.5	0	9.137695	0.44968	-1.45	-0.8	0.801580952276216	-0.019642	0.02625	-0.0063165
Trial1	3	1	blindfold	clockwise	practice	Guided	1	0.5	0	9.157684	0.44968	-1.45	-0.8	0.801580952276216	0.028206	-0.0033736	-0.024353
Trial1	3	1	blindfold	clockwise	practice	Guided	1	0.5	0	9.177689	0.44968	-1.45	-0.8	0.801580952276216	-0.03597	0.0050903	-0.015878
Trial1	3	1	blindfold	clockwise	practice	Guided	1	0.5	0	9.197693	0.44967	-1.45	-0.8	0.801581582821321	-0.024698	0.022016	0.0060738
Trial1	3	1	blindfold	clockwise	practice	Guided	1	0.5	0	9.217697	0.44967	-1.45	-0.8	0.801581582821321	-0.01175	-0.01184	-0.0015315
Trial1	3	1	blindfold	clockwise	practice	Guided	1	0.5	0	9.237686	0.44967	-1.45	-0.8	0.801581582821321	-0.019074	-0.028767	-0.014758
Trial1	3	1	blindfold	clockwise	practice	Guided	1	0.5	0	9.25769	0.44967	-1.45	-0.8	0.801581582821321	-0.01793	0.00085478	0.031969
Trial1	3	1	blindfold	clockwise	practice	Guided	1	0.5	0	9.277695	0.44967	-1.45	-0.8	0.801581582821321	-0.0072442	-0.0076072	-0.0012519
Trial1	3	1	blindfold	clockwise	practice	Guided	1	0.5	0	9.297684	0.44967	-1.45	-0.8	0.801581582821321	-0.0075237	-0.0033749	-0.026307
Trial1	3	1	blindfold	clockwise	practice	Guided	1	0.5	0	9.317688	0.44967	-1.45	-0.8	0.801581582821321	0.022315	0.013555	-0.012799
Trial1	3	1	blindfold	clockwise	practice	Guided	1	0.5	0	9.337692	0.44967	-1.45	-0.8	0.801581582821321	0.0045868	0.00086028	0.037591
Trial1	3	1	blindfold	clockwise	practice	Guided	1	0.5	0	9.357697	0.44967	-1.45	-0.8	0.801581582821321	-0.0010593	0.005094	-0.030527
Trial1	3	1	blindfold	clockwise	practice	Guided	1	0.5	0	9.377686	0.44967	-1.45	-0.8	0.801581582821321	-0.020189	-0.011833	0.0021339
Trial1	3	1	blindfold	clockwise	practice	Guided	1	0.5	0	9.39769	0.44967	-1.45	-0.8	0.801581582821321	0.0014821	0.0093256	-0.0049119
Trial1	3	1	blindfold	clockwise	practice	Guided	1	0.5	0	9.417694	0.44967	-1.45	-0.8	0.801581582821321	0.017254	0.00086046	0.013097
Trial1	3	1	blindfold	clockwise	practice	Guided	1	0.5	0	9.437698	0.44967	-1.45	-0.8	0.801581582821321	-0.0038592	-0.016067	0.011699
Trial1	3	1	blindfold	clockwise	practice	Guided	1	0.5	0	9.457687	0.44967	-1.45	-0.8	0.801581582821321	0.014432	-0.00337	-0.008292
Trial1	3	1	blindfold	clockwise	practice	Guided	1	0.5	0	9.477692	0.44967	-1.45	-0.8	0.801581582821321	0.0065473	-0.0076021	-0.017296
Trial1	3	1	blindfold	clockwise	practice	Guided	1	0.5	0	9.497696	0.44967	-1.45	-0.8	0.801581582821321	-0.0075181	-0.0076023	0.0029776
Trial1	3	1	blindfold	clockwise	practice	Guided	1	0.5	0	9.517685	0.44967	-1.45	-0.8	0.801581582821321	-0.02357	0.0050933	-0.0023617
Trial1	3	1	blindfold	clockwise	practice	Guided	1	0.5	0	9.537689	0.44967	-1.45	-0.8	0.801581582821321	0.010211	0.017787	-0.0096858
Trial1	3	1	blindfold	clockwise	practice	Guided	1	0.5	0	9.557693	0.44967	-1.45	-0.8	0.801581582821321	0.0090935	0.013557	0.0083257
Trial1	3	1	blindfold	clockwise	practice	Guided	1	0.5	0	9.577698	0.44967	-1.45	-0.8	0.801581582821321	-0.0030132	-0.028764	-0.00095787
Trial1	3	1	blindfold	clockwise	practice	Guided	1	0.5	0	9.597687	0.44967	-1.45	-0.8	0.801581582821321	0.014437	0.0050899	-0.0082828
Trial1	3	1	blindfold	clockwise	practice	Guided	1	0.5	0	9.617691	0.44967	-1.45	-0.8	0.801581582821321	-0.018504	-0.0076047	-0.013902
Trial1	3	1	blindfold	clockwise	practice	Guided	1	0.5	0	9.637695	0.44967	-1.45	-0.8	0.801581582821321	0.027106	0.017786	-0.011941
Trial1	3	1	blindfold	clockwise	practice	Guided	1	0.5	0	9.657684	0.44966	-1.45	-0.8	0.801582209748547	0.012764	0.022019	0.017059
Trial1	3	1	blindfold	clockwise	practice	Guided	1	0.5	0	9.677689	0.44966	-1.45	-0.8	0.801582209748547	0.0088234	-0.0076027	0.012557
Trial1	3	1	blindfold	clockwise	practice	Guided	1	0.5	0	9.697693	0.44966	-1.45	-0.8	0.801582209748547	0.011063	0.02202	-0.021223
Trial1	3	1	blindfold	clockwise	practice	Guided	1	0.5	0	9.717697	0.44966	-1.45	-0.8	0.801582209748547	-0.016508	0.013555	-0.00094732
Trial1	3	1	blindfold	clockwise	practice	Guided	1	0.5	0	9.737686	0.44966	-1.45	-0.8	0.801582209748547	0.0093875	0.022018	0.0041131
Trial1	3	1	blindfold	clockwise	practice	Guided	1	0.5	0	9.75769	0.44966	-1.45	-0.8	0.801582209748547	0.00010556	-0.020299	0.015943
Trial1	3	1	blindfold	clockwise	practice	Guided	1	0.5	0	9.777695	0.44966	-1.45	-0.8	0.801582209748547	-0.015944	0.0050916	0.0024371
Trial1	3	1	blindfold	clockwise	practice	Guided	1	0.5	0	9.797684	0.44966	-1.45	-0.8	0.801582209748547	0.014173	-0.016067	-0.0040495
Trial1	3	1	blindfold	clockwise	practice	Guided	1	0.5	0	9.817688	0.44966	-1.45	-0.8	0.801582209748547	-0.02215	0.017788	-0.031902
Trial1	3	1	blindfold	clockwise	practice	Guided	1	0.5	0	9.837692	0.44966	-1.45	-0.8	0.801582209748547	0.004611	0.017789	0.012283
Trial1	3	1	blindfold	clockwise	practice	Guided	1	0.5	0	9.857697	0.44966	-1.45	-0.8	0.801582209748547	0.001789	-0.0033711	-0.0091094
Trial1	3	1	blindfold	clockwise	practice	Guided	1	0.5	0	9.877686	0.44966	-1.45	-0.8	0.801582209748547	0.015575	0.026249	-0.025159
Trial1	3	1	blindfold	clockwise	practice	Guided	1	0.5	0	9.89769	0.44966	-1.45	-0.8	0.801582209748547	0.013618	0.013554	0.021291
Trial1	3	1	blindfold	clockwise	practice	Guided	1	0.5	0	9.917694	0.44965	-1.45	-0.8	0.801582838671611	-0.0024327	-0.0076062	-0.0093845
Trial1	3	1	blindfold	clockwise	practice	Guided	1	0.5	0	9.937698	0.44965	-1.45	-0.8	0.801582838671611	0.010236	0.013552	0.013128
Trial1	3	1	blindfold	clockwise	practice	Guided	1	0.5	0	9.957687	0.44965	-1.45	-0.8	0.801582838671611	0.0085578	-0.01184	0.016792
Trial1	3	1	blindfold	clockwise	practice	Guided	1	0.5	0	9.977692	0.44965	-1.45	-0.8	0.801582838671611	-0.010876	-0.020303	-0.0099415
Trial1	3	1	blindfold	clockwise	practice	Guided	1	0.5	0	9.997696	0.44965	-1.45	-0.8	0.801582838671611	-0.015937	0.013552	0.017938
Trial1	3	1	blindfold	clockwise	practice	Guided	1	0.5	0	10.01768	0.44965	-1.45	-0.8	0.801582838671611	-0.020157	0.0050898	0.0021668
Trial1	3	1	blindfold	clockwise	practice	Guided	1	0.5	0	10.03769	0.44965	-1.45	-0.8	0.801582838671611	-0.010313	0.0050888	-0.018385
Trial1	3	1	blindfold	clockwise	practice	Guided	1	0.5	0	10.05769	0.44965	-1.45	-0.8	0.801582838671611	-0.004384	0.017783	0.020179
Trial1	3	1	blindfold	clockwise	practice	Guided	1	0.5	0	10.0777	0.44965	-1.45	-0.8	0.801582838671611	0.0043422	0.022013	-0.017543
Trial1	3	1	blindfold	clockwise	practice	Guided	1	0.5	0	10.09769	0.44965	-1.45	-0.8	0.801582838671611	-0.025214	0.034708	0.014559
Trial1	3	1	blindfold	clockwise	practice	Guided	1	0.5	0	10.11769	0.44965	-1.45	-0.8	0.801582838671611	-0.0072035	-0.01184	0.003849
Trial1	3	1	blindfold	clockwise	practice	Guided	1	0.5	0	10.1377	0.44965	-1.45	-0.8	0.801582838671611	-0.042661	0.026244	0.0052753
Trial1	3	1	blindfold	clockwise	practice	Guided	1	0.5	0	10.15768	0.44965	-1.45	-0.8	0.801582838671611	-0.0040976	-0.0033754	0.015959
Trial1	3	1	blindfold	clockwise	practice	Guided	1	0.5	0	10.17769	0.44965	-1.45	-0.8	0.801582838671611	-0.010023	-0.007607	-0.022602
Trial1	3	1	blindfold	clockwise	practice	Guided	1	0.5	0	10.19769	0.44965	-1.45	-0.8	0.801582838671611	-0.0021378	0.00085789	-0.013596
Trial1	3	1	blindfold	clockwise	practice	Guided	1	0.5	0	10.2177	0.44965	-1.45	-0.8	0.801582838671611	-0.016485	0.026249	0.010903
Trial1	3	1	blindfold	clockwise	practice	Guided	1	0.5	0	10.23769	0.44965	-1.45	-0.8	0.801582838671611	-0.0060817	0.0050884	-0.018094
Trial1	3	1	blindfold	clockwise	practice	Guided	1	0.5	0	10.25769	0.44965	-1.45	-0.8	0.801582838671611	-0.022131	-0.020301	-0.03188
Trial1	3	1	blindfold	clockwise	practice	Guided	1	0.5	0	10.27769	0.44964	-1.45	-0.8	0.801583465846924	0.011093	0.013553	-0.021196
Trial1	3	1	blindfold	clockwise	practice	Guided	1	0.5	0	10.29768	0.44964	-1.45	-0.8	0.801583465846924	-0.0162	0.0093201	0.0066857
Trial1	3	1	blindfold	clockwise	practice	Guided	1	0.5	0	10.31769	0.44964	-1.45	-0.8	0.801583465846924	-0.031129	0.0050856	-0.023991
Trial1	3	1	blindfold	clockwise	practice	Guided	1	0.5	0	10.33769	0.44964	-1.45	-0.8	0.801583465846924	-0.011973	0.0093172	0.0069669
Trial1	3	1	blindfold	clockwise	practice	Guided	1	0.5	0	10.3577	0.44964	-1.45	-0.8	0.801583465846924	-0.0024054	-0.0076091	-0.0090823
Trial1	3	1	blindfold	clockwise	practice	Guided	1	0.5	0	10.37769	0.44964	-1.45	-0.8	0.801583465846924	-0.023237	0.0050856	-0.00035498
Trial1	3	1	blindfold	clockwise	practice	Guided	1	0.5	0	10.39769	0.44964	-1.45	-0.8	0.801583465846924	-0.024074	-0.0076093	-0.0065347
Trial1	3	1	blindfold	clockwise	practice	Guided	1	0.5	0	10.41769	0.44964	-1.45	-0.8	0.801583465846924	-0.0071816	-0.016072	-0.0011927
Trial1	3	1	blindfold	clockwise	practice	Guided	1	0.5	0	10.4377	0.44964	-1.45	-0.8	0.801583465846924	-0.019288	0.026248	-0.014698
Trial1	3	1	blindfold	clockwise	practice	Guided	1	0.5	0	10.45769	0.44963	-1.45	-0.8	0.801584095018814	-0.0082962	-0.020302	0.015701
Trial1	3	1	blindfold	clockwise	practice	Guided	1	0.5	0	10.47769	0.44963	-1.45	-0.8	0.801584095018814	-0.010001	0.00085702	-0.022581
Trial1	3	1	blindfold	clockwise	practice	Guided	1	0.5	0	10.4977	0.44963	-1.45	-0.8	0.801584095018814	-0.010279	-0.0033747	-0.018358
Trial1	3	1	blindfold	clockwise	practice	Guided	1	0.5	0	10.51768	0.44963	-1.45	-0.8	0.801584095018814	0.013658	-0.0033746	0.0044323
Trial1	3	1	blindfold	clockwise	practice	Guided	1	0.5	0	10.53769	0.44963	-1.45	-0.8	0.801584095018814	0.0054931	0.022016	-0.00034844
Trial1	3	1	blindfold	clockwise	practice	Guided	1	0.5	0	10.55769	0.44963	-1.45	-0.8	0.801584095018814	0.0083192	-0.028766	0.021044
Trial1	3	1	blindfold	clockwise	practice	Guided	1	0.5	0	10.5777	0.44963	-1.45	-0.8	0.801584095018814	0.010278	-0.011839	0.0066986
Trial1	3	1	blindfold	clockwise	practice	Guided	1	0.5	0	10.59769	0.44963	-1.45	-0.8	0.801584095018814	-0.0094365	-0.0033741	-0.031024
Trial1	3	1	blindfold	clockwise	practice	Guided	1	0.5	0	10.61769	0.44963	-1.45	-0.8	0.801584095018814	0.0054955	-0.020304	-0.00034591
Trial1	3	1	blindfold	clockwise	practice	Guided	1	0.5	0	10.6377	0.44963	-1.45	-0.8	0.801584095018814	-0.00068533	-0.016073	0.028933
Trial1	3	1	blindfold	clockwise	practice	Guided	1	0.5	0	10.65768	0.44963	-1.45	-0.8	0.801584095018814	-0.023784	0.01355	-0.0065224
Trial1	3	1	blindfold	clockwise	practice	Guided	1	0.5	0	10.67769	0.44963	-1.45	-0.8	0.801584095018814	-0.0063338	0.013549	-0.013848
Trial1	3	1	blindfold	clockwise	practice	Guided	1	0.5	0	10.69769	0.44963	-1.45	-0.8	0.801584095018814	-0.01956	0.0050845	-0.0062407
Trial1	3	1	blindfold	clockwise	practice	Guided	1	0.5	0	10.7177	0.44963	-1.45	-0.8	0.801584095018814	-0.027725	0.009318	-0.011024
Trial1	3	1	blindfold	clockwise	practice	Guided	1	0.5	0	10.73769	0.44963	-1.45	-0.8	0.801584095018814	0.011956	0.03894	-0.033841
Trial1	3	1	blindfold	clockwise	practice	Guided	1	0.5	0	10.75769	0.44963	-1.45	-0.8	0.801584095018814	-0.0057717	-0.020305	-0.0045626
Trial1	3	1	blindfold	clockwise	practice	Guided	1	0.5	0	10.77769	0.44963	-1.45	-0.8	0.801584095018814	0.038441	0.0050864	0.014567
Trial1	3	1	blindfold	clockwise	practice	Guided	1	0.5	0	10.79768	0.44963	-1.45	-0.8	0.801584095018814	0.0004401	0.0050886	0.01205
Trial1	3	1	blindfold	clockwise	practice	Guided	1	0.5	0	10.81769	0.44963	-1.45	-0.8	0.801584095018814	-0.020112	0.013552	0.0024853
Trial1	3	1	blindfold	clockwise	practice	Guided	1	0.5	0	10.83769	0.44963	-1.45	-0.8	0.801584095018814	0.010285	-0.0076052	-0.0085037
Trial1	3	1	blindfold	clockwise	practice	Guided	1	0.5	0	10.8577	0.44963	-1.45	-0.8	0.801584095018814	-0.015889	0.00085708	0.002485
Trial1	3	1	blindfold	clockwise	practice	Guided	1	0.5	0	10.87769	0.44963	-1.45	-0.8	0.801584095018814	-0.015048	0.026248	-0.010183
Trial1	3	1	blindfold	clockwise	practice	Guided	1	0.5	0	10.89769	0.44962	-1.45	-0.8	0.801584722442212	-0.031937	0.017783	-0.011299
Trial1	3	1	blindfold	clockwise	practice	Guided	1	0.5	0	10.91769	0.44962	-1.45	-0.8	0.801584722442212	-0.010543	-0.01184	-0.014124
Trial1	3	1	blindfold	clockwise	practice	Guided	1	0.5	0	10.9377	0.44963	-1.45	-0.8	0.801584095018814	0.0086093	-0.0033758	0.016835
Trial1	3	1	blindfold	clockwise	practice	Guided	1	0.5	0	10.95769	0.44962	-1.45	-0.8	0.801584722442212	-0.0077202	-0.0033753	0.007272
Trial1	3	1	blindfold	clockwise	practice	Guided	1	0.5	0	10.97769	0.44962	-1.45	-0.8	0.801584722442212	-0.016722	-0.020302	0.015157
Trial1	3	1	blindfold	clockwise	practice	Guided	1	0.5	0	10.9977	0.44962	-1.45	-0.8	0.801584722442212	-0.0077148	-0.0033754	-0.022566
Trial1	3	1	blindfold	clockwise	practice	Guided	1	0.5	0	11.01768	0.44962	-1.45	-0.8	0.801584722442212	0.0010133	0.026248	0.0036093
Trial1	3	1	blindfold	clockwise	practice	Guided	1	0.5	0	11.03769	0.44962	-1.45	-0.8	0.801584722442212	0.022408	-0.011838	0.00078635
Trial1	3	1	blindfold	clockwise	practice	Guided	1	0.5	0	11.05769	0.44962	-1.45	-0.8	0.801584722442212	0.0018551	0.0093202	-0.0090577
Trial1	3	1	blindfold	clockwise	practice	Guided	1	0.5	0	11.0777	0.44962	-1.45	-0.8	0.801584722442212	0.027193	-0.01184	-0.0073782
Trial1	3	1	blindfold	clockwise	practice	Guided	1	0.5	0	11.09769	0.44962	-1.45	-0.8	0.801584722442212	0.022972	-0.041462	-0.0076583
Trial1	3	1	blindfold	clockwise	practice	Guided	1	0.5	0	11.11769	0.44962	-1.45	-0.8	0.801584722442212	-0.024317	0.00085648	0.001935
Trial1	3	1	blindfold	clockwise	practice	Guided	1	0.5	0	11.1377	0.44962	-1.45	-0.8	0.801584722442212	0.007481	0.034713	-0.0045518
Trial1	3	1	blindfold	clockwise	practice	Guided	1	0.5	0	11.15768	0.44961	-1.45	-0.8	0.801585349989467	-0.011086	-0.0076066	-0.0056684
Trial1	3	1	blindfold	clockwise	practice	Guided	1	0.5	0	11.17769	0.44961	-1.45	-0.8	0.801585349989467	-0.0076999	0.0093216	0.0072776
Trial1	3	1	blindfold	clockwise	practice	Guided	1	0.5	0	11.19769	0.44961	-1.45	-0.8	0.801585349989467	0.014812	-0.0033758	0.00079136
Trial1	3	1	blindfold	clockwise	practice	Guided	1	0.5	0	11.2177	0.44961	-1.45	-0.8	0.801585349989467	-0.013905	0.047406	-0.02706
Trial1	3	1	blindfold	clockwise	practice	Guided	1	0.5	0	11.23769	0.44961	-1.45	-0.8	0.801585349989467	-0.019525	0.0093216	-0.0062271
Trial1	3	1	blindfold	clockwise	practice	Guided	1	0.5	0	11.25769	0.44961	-1.45	-0.8	0.801585349989467	0.010036	0.0093226	-0.004269
Trial1	3	1	blindfold	clockwise	practice	Guided	1	0.5	0	11.27769	0.44961	-1.45	-0.8	0.801585349989467	-0.023746	-0.020301	-0.0065077
Trial1	3	1	blindfold	clockwise	practice	Guided	1	0.5	0	11.29768	0.44961	-1.45	-0.8	0.801585349989467	-0.0091179	-0.0033735	-0.035225
Trial1	3	1	blindfold	clockwise	practice	Guided	1	0.5	0	11.31769	0.44961	-1.45	-0.8	0.801585349989467	-0.0057332	-0.016069	-0.022276
Trial1	3	1	blindfold	clockwise	practice	Guided	1	0.5	0	11.33769	0.44961	-1.45	-0.8	0.801585349989467	0.031993	-0.0033735	-0.015534
Trial1	3	1	blindfold	clockwise	practice	Guided	1	0.5	0	11.3577	0.44961	-1.45	-0.8	0.801585349989467	0.0063757	-0.0076056	-0.012988
Trial1	3	1	blindfold	clockwise	practice	Guided	1	0.5	0	11.37769	0.44961	-1.45	-0.8	0.801585349989467	-0.009395	0.017785	-0.0025597
Trial1	3	1	blindfold	clockwise	practice	Guided	1	0.5	0	11.39769	0.44961	-1.45	-0.8	0.801585349989467	0.0027135	0.022016	-0.022553
Trial1	3	1	blindfold	clockwise	practice	Guided	1	0.5	0	11.41769	0.44961	-1.45	-0.8	0.801585349989467	0.017924	-0.0033756	0.0030635
Trial1	3	1	blindfold	clockwise	practice	Guided	1	0.5	0	11.4377	0.44961	-1.45	-0.8	0.801585349989467	0.0032685	0.026249	-0.0096023
Trial1	3	1	blindfold	clockwise	practice	Guided	1	0.5	0	11.45769	0.44961	-1.45	-0.8	0.801585349989467	-0.0088089	0.030481	0.024182
Trial1	3	1	blindfold	clockwise	practice	Guided	1	0.5	0	11.47769	0.44961	-1.45	-0.8	0.801585349989467	0.01594	0.005092	-0.029313
Trial1	3	1	blindfold	clockwise	practice	Guided	1	0.5	0	11.4977	0.44961	-1.45	-0.8	0.801585349989467	-0.0068504	-0.016069	-0.0053745
Trial1	3	1	blindfold	clockwise	practice	Guided	1	0.5	0	11.51768	0.44961	-1.45	-0.8	0.801585349989467	-0.023742	0.0050882	-0.0064929
Trial1	3	1	blindfold	clockwise	practice	Guided	1	0.5	0	11.53769	0.44961	-1.45	-0.8	0.801585349989467	0.021588	0.017783	-0.0017382
Trial1	3	1	blindfold	clockwise	practice	Guided	1	0.5	0	11.55769	0.44961	-1.45	-0.8	0.801585349989467	-0.011912	0.013553	0.0070165
Trial1	3	1	blindfold	clockwise	practice	Guided	1	0.5	0	11.5777	0.4496	-1.45	-0.8	0.801585981408241	0.00048123	-0.020301	0.012079
Trial1	3	1	blindfold	clockwise	practice	Guided	1	0.5	0	11.59769	0.4496	-1.45	-0.8	0.801585981408241	-0.011067	0.0050888	0.021084
Trial1	3	1	blindfold	clockwise	practice	Guided	1	0.5	0	11.61769	0.4496	-1.45	-0.8	0.801585981408241	0.022435	-0.0076059	0.0008101
Trial1	3	1	blindfold	clockwise	practice	Guided	1	0.5	0	11.6377	0.4496	-1.45	-0.8	0.801585981408241	-0.036399	-0.0033741	-0.0073291
Trial1	3	1	blindfold	clockwise	practice	Guided	1	0.5	0	11.65768	0.4496	-1.45	-0.8	0.801585981408241	-0.00684	0.013551	-0.0053688
Trial1	3	1	blindfold	clockwise	practice	Guided	1	0.5	0	11.67769	0.4496	-1.45	-0.8	0.801585981408241	-0.019509	0.0008546	-0.0062082
Trial1	3	1	blindfold	clockwise	practice	Guided	1	0.5	0	11.69769	0.4496	-1.45	-0.8	0.801585981408241	0.017935	-0.016074	0.0047547
Trial1	3	1	blindfold	clockwise	practice	Guided	1	0.5	0	11.7177	0.4496	-1.45	-0.8	0.801585981408241	-0.0034563	-0.016074	-0.0059252
Trial1	3	1	blindfold	clockwise	practice	Guided	1	0.5	0	11.73769	0.4496	-1.45	-0.8	0.801585981408241	-0.031895	-0.0076117	-0.011266
Trial1	3	1	blindfold	clockwise	practice	Guided	1	0.5	0	11.75769	0.4496	-1.45	-0.8	0.801585981408241	0.020481	0.00085428	0.030373
Trial1	3	1	blindfold	clockwise	practice	Guided	1	0.5	0	11.77769	0.4496	-1.45	-0.8	0.801585981408241	-0.01612	0.0050841	0.0067448
Trial1	3	1	blindfold	clockwise	practice	Guided	1	0.5	0	11.79768	0.4496	-1.45	-0.8	0.801585981408241	-0.0031707	-0.020305	0.012647
Trial1	3	1	blindfold	clockwise	practice	Guided	1	0.5	0	11.81769	0.4496	-1.45	-0.8	0.801585981408241	-0.0028906	-0.011842	-0.00086116
Trial1	3	1	blindfold	clockwise	practice	Guided	1	0.5	0	11.83769	0.4496	-1.45	-0.8	0.801585981408241	-0.01978	-0.0033787	-0.0019797
Trial1	3	1	blindfold	clockwise	practice	Guided	1	0.5	0	11.8577	0.4496	-1.45	-0.8	0.801585981408241	-0.001462	0.0050862	0.041648
Trial1	3	1	blindfold	clockwise	practice	Guided	1	0.5	0	11.87769	0.44959	-1.45	-0.8	0.801586607329747	0.0061182	0.017781	-0.0087391
Trial1	3	1	blindfold	clockwise	practice	Guided	1	0.5	0	11.89769	0.44959	-1.45	-0.8	0.801586607329747	-0.015554	-0.0076107	-0.0016903
Trial1	3	1	blindfold	clockwise	practice	Guided	1	0.5	0	11.91769	0.44959	-1.45	-0.8	0.801586607329747	0.0055604	0.0093164	-0.00028974
Trial1	3	1	blindfold	clockwise	practice	Guided	1	0.5	0	11.9377	0.44959	-1.45	-0.8	0.801586607329747	0.0066819	0.017778	-0.017178
Trial1	3	1	blindfold	clockwise	practice	Guided	1	0.5	0	11.95769	0.44959	-1.45	-0.8	0.801586607329747	0.016833	-0.0076102	0.021664
Trial1	3	1	blindfold	clockwise	practice	Guided	1	0.5	0	11.97769	0.44959	-1.45	-0.8	0.801586607329747	0.00078275	0.030476	0.0078777
Trial1	3	1	blindfold	clockwise	practice	Guided	1	0.5	0	11.9977	0.44959	-1.45	-0.8	0.801586607329747	-0.0073811	-0.0076096	0.019148
Trial1	3	1	blindfold	clockwise	practice	Guided	1	0.5	0	12.01768	0.44959	-1.45	-0.8	0.801586607329747	-0.020328	-0.028768	0.0064797
Trial1	3	1	blindfold	clockwise	practice	Guided	1	0.5	0	12.03769	0.44959	-1.45	-0.8	0.801586607329747	-0.023151	-0.020305	-0.003362
Trial1	3	1	blindfold	clockwise	practice	Guided	1	0.5	0	12.05769	0.44959	-1.45	-0.8	0.801586607329747	-0.0068196	0.0093176	-0.0045075
Trial1	3	1	blindfold	clockwise	practice	Guided	1	0.5	0	12.0777	0.44959	-1.45	-0.8	0.801586607329747	0.0044503	-0.028769	0.016607
Trial1	3	1	blindfold	clockwise	practice	Guided	1	0.5	0	12.09769	0.44959	-1.45	-0.8	0.801586607329747	0.015416	0.0050834	-0.020836
Trial1	3	1	blindfold	clockwise	practice	Guided	1	0.5	0	12.11769	0.44959	-1.45	-0.8	0.801586607329747	0.022465	0.0050855	0.00083774
Trial1	3	1	blindfold	clockwise	practice	Guided	1	0.5	0	12.1377	0.44958	-1.45	-0.8	0.801587238998085	-0.015255	-0.0076116	-0.0059016
Trial1	3	1	blindfold	clockwise	practice	Guided	1	0.5	0	12.15768	0.44958	-1.45	-0.8	0.801587238998085	0.0075656	0.00085209	0.033779
Trial1	3	1	blindfold	clockwise	practice	Guided	1	0.5	0	12.17769	0.44958	-1.45	-0.8	0.801587238998085	-0.031579	-0.028769	-0.015468
Trial1	3	1	blindfold	clockwise	practice	Guided	1	0.5	0	12.19769	0.44958	-1.45	-0.8	0.801587238998085	-0.0022998	0.00085469	-0.0092857
Trial1	3	1	blindfold	clockwise	practice	Guided	1	0.5	0	12.2177	0.44958	-1.45	-0.8	0.801587238998085	-0.011304	-0.024538	-0.0013991
Trial1	3	1	blindfold	clockwise	practice	Guided	1	0.5	0	12.23769	0.44958	-1.45	-0.8	0.801587238998085	-0.010465	0.013548	-0.014067
Trial1	3	1	blindfold	clockwise	practice	Guided	1	0.5	0	12.25769	0.44958	-1.45	-0.8	0.801587238998085	0.015152	-0.0033813	-0.016611
Trial1	3	1	blindfold	clockwise	practice	Guided	1	0.5	0	12.27769	0.44958	-1.45	-0.8	0.801587238998085	0.0013672	0.013545	-0.0005569
Trial1	3	1	blindfold	clockwise	practice	Guided	1	0.5	0	12.29768	0.44958	-1.45	-0.8	0.801587238998085	-0.0076351	-0.007616	0.007329
Trial1	3	1	blindfold	clockwise	practice	Guided	1	0.5	0	12.31769	0.44958	-1.45	-0.8	0.801587238998085	0.021643	-0.020311	0.01351
Trial1	3	1	blindfold	clockwise	practice	Guided	1	0.5	0	12.33769	0.44958	-1.45	-0.8	0.801587238998085	-0.022288	0.00084779	-0.02757
Trial1	3	1	blindfold	clockwise	practice	Guided	1	0.5	0	12.3577	0.44958	-1.45	-0.8	0.801587238998085	-0.024245	0.017777	-0.0022354
Trial1	3	1	blindfold	clockwise	practice	Guided	1	0.5	0	12.37769	0.44958	-1.45	-0.8	0.801587238998085	0.0013705	-0.011848	-0.00055712
Trial1	3	1	blindfold	clockwise	practice	Guided	1	0.5	0	12.39769	0.44958	-1.45	-0.8	0.801587238998085	0.00081156	0.034702	0.0078914
Trial1	3	1	blindfold	clockwise	practice	Guided	1	0.5	0	12.41769	0.44958	-1.45	-0.8	0.801587238998085	0.015437	-0.0033828	-0.020828
Trial1	3	1	blindfold	clockwise	practice	Guided	1	0.5	0	12.4377	0.44958	-1.45	-0.8	0.801587238998085	0.016556	0.017776	0.0081709
Trial1	3	1	blindfold	clockwise	practice	Guided	1	0.5	0	12.45769	0.44958	-1.45	-0.8	0.801587238998085	0.0013703	-0.028774	-0.023904
Trial1	3	1	blindfold	clockwise	practice	Guided	1	0.5	0	12.47769	0.44957	-1.45	-0.8	0.801587867041875	-0.016916	-0.011846	0.01944
Trial1	3	1	blindfold	clockwise	practice	Guided	1	0.5	0	12.4977	0.44957	-1.45	-0.8	0.801587867041875	-0.0017311	-0.0033803	-0.017725
Trial1	3	1	blindfold	clockwise	practice	Guided	1	0.5	0	12.51768	0.44957	-1.45	-0.8	0.801587867041875	-0.021416	-0.011844	0.023381
Trial1	3	1	blindfold	clockwise	practice	Guided	1	0.5	0	12.53769	0.44957	-1.45	-0.8	0.801587867041875	0.0033338	-0.011842	-0.030113
Trial1	3	1	blindfold	clockwise	practice	Guided	1	0.5	0	12.55769	0.44957	-1.45	-0.8	0.801587867041875	-0.011568	0.0008522	0.0028295
Trial1	3	1	blindfold	clockwise	practice	Guided	1	0.5	0	12.5777	0.44957	-1.45	-0.8	0.801587867041875	0.0016614	-0.016075	0.021119
Trial1	3	1	blindfold	clockwise	practice	Guided	1	0.5	0	12.59769	0.44957	-1.45	-0.8	0.801587867041875	0.008152	0.005084	0.0036711
Trial1	3	1	blindfold	clockwise	practice	Guided	1	0.5	0	12.61769	0.44957	-1.45	-0.8	0.801587867041875	-0.020008	-0.028771	0.0022704
Trial1	3	1	blindfold	clockwise	practice	Guided	1	0.5	0	12.6377	0.44957	-1.45	-0.8	0.801587867041875	-0.035218	-0.02031	-0.023065
Trial1	3	1	blindfold	clockwise	practice	Guided	1	0.5	0	12.65768	0.44956	-1.45	-0.8	0.801588497084834	-0.048998	-0.01608	-0.028682
Trial1	3	1	blindfold	clockwise	practice	Guided	1	0.5	0	12.67769	0.44956	-1.45	-0.8	0.801588497084834	-0.014658	-0.011846	-0.014335
Trial1	3	1	blindfold	clockwise	practice	Guided	1	0.5	0	12.69769	0.44956	-1.45	-0.8	0.801588497084834	0.019122	0.0093112	-0.012097
Trial1	3	1	blindfold	clockwise	practice	Guided	1	0.5	0	12.7177	0.44956	-1.45	-0.8	0.801588497084834	-0.014938	0.022004	-0.010109
Trial1	3	1	blindfold	clockwise	practice	Guided	1	0.5	0	12.73769	0.44956	-1.45	-0.8	0.801588497084834	0.00055514	-0.0076192	0.011005
Trial1	3	1	blindfold	clockwise	practice	Guided	1	0.5	0	12.75769	0.44956	-1.45	-0.8	0.801588497084834	-0.024219	-0.011849	0.0020003
Trial1	3	1	blindfold	clockwise	practice	Guided	1	0.5	0	12.77769	0.44956	-1.45	-0.8	0.801588497084834	0.0058997	-0.024543	-0.0044889
Trial1	3	1	blindfold	clockwise	practice	Guided	1	0.5	0	12.79768	0.44956	-1.45	-0.8	0.801588497084834	0.0056223	-0.0033831	-0.00026615
Trial1	3	1	blindfold	clockwise	practice	Guided	1	0.5	0	12.81769	0.44956	-1.45	-0.8	0.801588497084834	0.00252	-0.011846	-0.017435
Trial1	3	1	blindfold	clockwise	practice	Guided	1	0.5	0	12.83769	0.44956	-1.45	-0.8	0.801588497084834	0.0056258	0.017776	-0.00026457
Trial1	3	1	blindfold	clockwise	practice	Guided	1	0.5	0	12.8577	0.44956	-1.45	-0.8	0.801588497084834	-0.0073212	-0.020311	0.0031212
Trial1	3	1	blindfold	clockwise	practice	Guided	1	0.5	0	12.87769	0.44956	-1.45	-0.8	0.801588497084834	0.008731	0.00084807	-0.0078678
Trial1	3	1	blindfold	clockwise	practice	Guided	1	0.5	0	12.89769	0.44956	-1.45	-0.8	0.801588497084834	0.0019633	0.0093128	-0.0089859
Trial1	3	1	blindfold	clockwise	practice	Guided	1	0.5	0	12.91769	0.44956	-1.45	-0.8	0.801588497084834	-0.024489	0.0093132	0.0062274
Trial1	3	1	blindfold	clockwise	practice	Guided	1	0.5	0	12.9377	0.44955	-1.45	-0.8	0.801589125376705	0.017737	-0.0033808	-0.0036411
Trial1	3	1	blindfold	clockwise	practice	Guided	1	0.5	0	12.95769	0.44955	-1.45	-0.8	0.801589125376705	-0.002256	-0.024541	-0.00926
Trial1	3	1	blindfold	clockwise	practice	Guided	1	0.5	0	12.97769	0.44955	-1.45	-0.8	0.801589125376705	0.003086	0.013545	-0.02587
Trial1	3	1	blindfold	clockwise	practice	Guided	1	0.5	0	12.9977	0.44955	-1.45	-0.8	0.801589125376705	-0.028148	0.00085292	-0.0024905
Trial1	3	1	blindfold	clockwise	practice	Guided	1	0.5	0	13.01768	0.44955	-1.45	-0.8	0.801589125376705	-0.017745	0.030476	-0.031488
Trial1	3	1	blindfold	clockwise	practice	Guided	1	0.5	0	13.03769	0.44955	-1.45	-0.8	0.801589125376705	0.02448	-0.0076112	-0.02869
Trial1	3	1	blindfold	clockwise	practice	Guided	1	0.5	0	13.05769	0.44955	-1.45	-0.8	0.801589125376705	0.01942	0.005084	-0.016301
Trial1	3	1	blindfold	clockwise	practice	Guided	1	0.5	0	13.0777	0.44955	-1.45	-0.8	0.801589125376705	0.016875	0.00085442	-0.041917
Trial1	3	1	blindfold	clockwise	practice	Guided	1	0.5	0	13.09769	0.44955	-1.45	-0.8	0.801589125376705	0.019419	-0.0033777	-0.016302
Trial1	3	1	blindfold	clockwise	practice	Guided	1	0.5	0	13.11769	0.44955	-1.45	-0.8	0.801589125376705	-0.0022545	0.0008558	-0.0092557
Trial1	3	1	blindfold	clockwise	practice	Guided	1	0.5	0	13.1377	0.44955	-1.45	-0.8	0.801589125376705	-0.0081546	0.017782	0.0158
Trial1	3	1	blindfold	clockwise	practice	Guided	1	0.5	0	13.15768	0.44955	-1.45	-0.8	0.801589125376705	-0.0075945	0.00085703	0.022851
Trial1	3	1	blindfold	clockwise	practice	Guided	1	0.5	0	13.17769	0.44955	-1.45	-0.8	0.801589125376705	0.0056333	0.026248	-0.00024522
Trial1	3	1	blindfold	clockwise	practice	Guided	1	0.5	0	13.19769	0.44955	-1.45	-0.8	0.801589125376705	0.0022514	-0.01184	-0.013194
Trial1	3	1	blindfold	clockwise	practice	Guided	1	0.5	0	13.2177	0.44955	-1.45	-0.8	0.801589125376705	0.01576	-0.0076081	-0.02502
Trial1	3	1	blindfold	clockwise	practice	Guided	1	0.5	0	13.23769	0.44955	-1.45	-0.8	0.801589125376705	-0.0036467	-0.0076076	0.011866
Trial1	3	1	blindfold	clockwise	practice	Guided	1	0.5	0	13.25769	0.44955	-1.45	-0.8	0.801589125376705	0.01635	0.0050892	0.030155
Trial1	3	1	blindfold	clockwise	practice	Guided	1	0.5	0	13.27769	0.44955	-1.45	-0.8	0.801589125376705	-0.0022452	-0.020301	-0.0092452
Trial1	3	1	blindfold	clockwise	practice	Guided	1	0.5	0	13.29768	0.44955	-1.45	-0.8	0.801589125376705	0.015483	0.013554	-0.020796
Trial1	3	1	blindfold	clockwise	practice	Guided	1	0.5	0	13.31769	0.44955	-1.45	-0.8	0.801589125376705	0.022251	-0.0076057	0.0050995
Trial1	3	1	blindfold	clockwise	practice	Guided	1	0.5	0	13.33769	0.44955	-1.45	-0.8	0.801589125376705	-0.051488	0.026248	0.029902
Trial1	3	1	blindfold	clockwise	practice	Guided	1	0.5	0	13.3577	0.44955	-1.45	-0.8	0.801589125376705	0.00086325	-0.0076076	0.0079238
Trial1	3	1	blindfold	clockwise	practice	Guided	1	0.5	0	13.37769	0.44955	-1.45	-0.8	0.801589125376705	0.034925	-0.020301	0.0059412
Trial1	3	1	blindfold	clockwise	practice	Guided	1	0.5	0	13.39769	0.44955	-1.45	-0.8	0.801589125376705	0.0064857	0.022016	-0.012906
Trial1	3	1	blindfold	clockwise	practice	Guided	1	0.5	0	13.41769	0.44955	-1.45	-0.8	0.801589125376705	-0.015466	0.017784	-0.0016386
Trial1	3	1	blindfold	clockwise	practice	Guided	1	0.5	0	13.4377	0.44955	-1.45	-0.8	0.801589125376705	-0.00224	0.00085612	-0.0092436
Trial1	3	1	blindfold	clockwise	practice	Guided	1	0.5	0	13.45769	0.44954	-1.45	-0.8	0.801589755668485	-0.00025359	-0.0076068	0.024818
Trial1	3	1	blindfold	clockwise	practice	Guided	1	0.5	0	13.47769	0.44954	-1.45	-0.8	0.801589755668485	-0.037696	-0.03723	0.013856
Trial1	3	1	blindfold	clockwise	practice	Guided	1	0.5	0	13.4977	0.44954	-1.45	-0.8	0.801589755668485	0.0022651	0.0050889	-0.025012
Trial1	3	1	blindfold	clockwise	practice	Guided	1	0.5	0	13.51768	0.44954	-1.45	-0.8	0.801589755668485	0.0070469	-0.0076075	-0.021349
Trial1	3	1	blindfold	clockwise	practice	Guided	1	0.5	0	13.53769	0.44954	-1.45	-0.8	0.801589755668485	-0.01152	0.005088	0.0028678
Trial1	3	1	blindfold	clockwise	practice	Guided	1	0.5	0	13.55769	0.44954	-1.45	-0.8	0.801589755668485	-0.0067368	0.055869	-0.0052964
Trial1	3	1	blindfold	clockwise	practice	Guided	1	0.5	0	13.5777	0.44954	-1.45	-0.8	0.801589755668485	-0.0075735	0.0050863	-0.00023431
Trial1	3	1	blindfold	clockwise	practice	Guided	1	0.5	0	13.59769	0.44954	-1.45	-0.8	0.801589755668485	0.01382	-0.024536	0.0045492
Trial1	3	1	blindfold	clockwise	practice	Guided	1	0.5	0	13.61769	0.44954	-1.45	-0.8	0.801589755668485	-0.016018	0.022015	0.019481
Trial1	3	1	blindfold	clockwise	practice	Guided	1	0.5	0	13.6377	0.44954	-1.45	-0.8	0.801589755668485	-0.011234	0.005088	-0.0013514
Trial1	3	1	blindfold	clockwise	practice	Guided	1	0.5	0	13.65768	0.44954	-1.45	-0.8	0.801589755668485	-0.019399	0.0050876	-0.0061345
Trial1	3	1	blindfold	clockwise	practice	Guided	1	0.5	0	13.67769	0.44954	-1.45	-0.8	0.801589755668485	-0.0019463	-0.011836	-0.013457
Trial1	3	1	blindfold	clockwise	practice	Guided	1	0.5	0	13.69769	0.44954	-1.45	-0.8	0.801589755668485	0.0017184	-0.011836	-0.017121
Trial1	3	1	blindfold	clockwise	practice	Guided	1	0.5	0	13.7177	0.44954	-1.45	-0.8	0.801589755668485	0.021435	-0.011833	0.017778
Trial1	3	1	blindfold	clockwise	practice	Guided	1	0.5	0	13.73769	0.44954	-1.45	-0.8	0.801589755668485	-0.0022202	-0.032992	-0.0092352
Trial1	3	1	blindfold	clockwise	practice	Guided	1	0.5	0	13.75769	0.44953	-1.45	-0.8	0.801590384208436	0.0073443	-0.007601	-0.025566
Trial1	3	1	blindfold	clockwise	practice	Guided	1	0.5	0	13.77769	0.44953	-1.45	-0.8	0.801590384208436	0.025941	0.0093248	-0.0050128
Trial1	3	1	blindfold	clockwise	practice	Guided	1	0.5	0	13.79768	0.44953	-1.45	-0.8	0.801590384208436	-0.0064384	-0.007604	-0.0095143
Trial1	3	1	blindfold	clockwise	practice	Guided	1	0.5	0	13.81769	0.44953	-1.45	-0.8	0.801590384208436	-0.020226	0.026249	0.0065381
Trial1	3	1	blindfold	clockwise	practice	Guided	1	0.5	0	13.83769	0.44953	-1.45	-0.8	0.801590384208436	0.0031261	-0.0033738	-0.025842
Trial1	3	1	blindfold	clockwise	practice	Guided	1	0.5	0	13.8577	0.44953	-1.45	-0.8	0.801590384208436	0.001731	0.00085693	-0.0047282
Trial1	3	1	blindfold	clockwise	practice	Guided	1	0.5	0	13.87769	0.44953	-1.45	-0.8	0.801590384208436	0.014959	-0.011841	-0.0033276
Trial1	3	1	blindfold	clockwise	practice	Guided	1	0.5	0	13.89769	0.44953	-1.45	-0.8	0.801590384208436	0.0039979	-0.011838	0.019214
Trial1	3	1	blindfold	clockwise	practice	Guided	1	0.5	0	13.91769	0.44953	-1.45	-0.8	0.801590384208436	0.010181	0.00085654	-0.018231
Trial1	3	1	blindfold	clockwise	practice	Guided	1	0.5	0	13.9377	0.44953	-1.45	-0.8	0.801590384208436	-0.01683	-0.0033771	0.019493
Trial1	3	1	blindfold	clockwise	practice	Guided	1	0.5	0	13.95769	0.44953	-1.45	-0.8	0.801590384208436	0.0040012	0.00085483	0.025115
Trial1	3	1	blindfold	clockwise	practice	Guided	1	0.5	0	13.97769	0.44953	-1.45	-0.8	0.801590384208436	-0.0055894	0.017781	-0.0010591
Trial1	3	1	blindfold	clockwise	practice	Guided	1	0.5	0	13.9977	0.44952	-1.45	-0.8	0.801591012872241	0.031019	0.00085246	0.0014601
Trial1	3	1	blindfold	clockwise	practice	Guided	1	0.5	0	14.01768	0.44952	-1.45	-0.8	0.801591012872241	0.011305	0.00085339	-0.021051
Trial1	3	1	blindfold	clockwise	practice	Guided	1	0.5	0	14.03769	0.44952	-1.45	-0.8	0.801591012872241	0.0056838	-0.011842	-0.00021662
Trial1	3	1	blindfold	clockwise	practice	Guided	1	0.5	0	14.05769	0.44952	-1.45	-0.8	0.801591012872241	0.019472	0.043171	-0.039057
Trial1	3	1	blindfold	clockwise	practice	Guided	1	0.5	0	14.0777	0.44952	-1.45	-0.8	0.801591012872241	-0.013748	0.017779	-0.026947
Trial1	3	1	blindfold	clockwise	practice	Guided	1	0.5	0	14.09769	0.44952	-1.45	-0.8	0.801591012872241	-0.0357	0.0050826	-0.015677
Trial1	3	1	blindfold	clockwise	practice	Guided	1	0.5	0	14.11769	0.44952	-1.45	-0.8	0.801591012872241	0.02708	-0.020308	-0.0030345
Trial1	3	1	blindfold	clockwise	practice	Guided	1	0.5	0	14.1377	0.44952	-1.45	-0.8	0.801591012872241	0.020312	-0.020307	-0.028927
Trial1	3	1	blindfold	clockwise	practice	Guided	1	0.5	0	14.15768	0.44952	-1.45	-0.8	0.801591012872241	-0.032037	-0.0033807	-0.0069467
Trial1	3	1	blindfold	clockwise	practice	Guided	1	0.5	0	14.17769	0.44952	-1.45	-0.8	0.801591012872241	-0.010922	0.0050818	-0.0063855
Trial1	3	1	blindfold	clockwise	practice	Guided	1	0.5	0	14.19769	0.44952	-1.45	-0.8	0.801591012872241	0.0056888	0.0050827	-0.00020554
Trial1	3	1	blindfold	clockwise	practice	Guided	1	0.5	0	14.2177	0.44952	-1.45	-0.8	0.801591012872241	-0.0027538	0.013546	-0.0007625
Trial1	3	1	blindfold	clockwise	practice	Guided	1	0.5	0	14.23769	0.44952	-1.45	-0.8	0.801591012872241	-0.036534	0.0050839	0.0042987
Trial1	3	1	blindfold	clockwise	practice	Guided	1	0.5	0	14.25769	0.44952	-1.45	-0.8	0.801591012872241	-0.0035923	0.0093169	-0.0078094
Trial1	3	1	blindfold	clockwise	practice	Guided	1	0.5	0	14.27769	0.44952	-1.45	-0.8	0.801591012872241	-0.010359	-0.0033791	-0.010329
Trial1	3	1	blindfold	clockwise	practice	Guided	1	0.5	0	14.29768	0.44952	-1.45	-0.8	0.801591012872241	0.0087986	-0.011842	0.012744
Trial1	3	1	blindfold	clockwise	practice	Guided	1	0.5	0	14.31769	0.44952	-1.45	-0.8	0.801591012872241	0.018922	0.013549	-0.0078086
Trial1	3	1	blindfold	clockwise	practice	Guided	1	0.5	0	14.33769	0.44952	-1.45	-0.8	0.801591012872241	-0.0157	0.017781	0.0026226
Trial1	3	1	blindfold	clockwise	practice	Guided	1	0.5	0	14.3577	0.44952	-1.45	-0.8	0.801591012872241	0.0048567	-0.02877	0.012469
Trial1	3	1	blindfold	clockwise	practice	Guided	1	0.5	0	14.37769	0.44952	-1.45	-0.8	0.801591012872241	0.0056971	-0.028769	-0.006937
Trial1	3	1	blindfold	clockwise	practice	Guided	1	0.5	0	14.39769	0.44952	-1.45	-0.8	0.801591012872241	0.0020332	0.013551	-0.012864
Trial1	3	1	blindfold	clockwise	practice	Guided	1	0.5	0	14.41769	0.44952	-1.45	-0.8	0.801591012872241	-0.0010689	-0.020304	-0.038475
Trial1	3	1	blindfold	clockwise	practice	Guided	1	0.5	0	14.4377	0.44951	-1.45	-0.8	0.801591645414229	-0.024695	-0.020305	0.01052
Trial1	3	1	blindfold	clockwise	practice	Guided	1	0.5	0	14.45769	0.44951	-1.45	-0.8	0.801591645414229	0.013589	0.026243	0.0088156
Trial1	3	1	blindfold	clockwise	practice	Guided	1	0.5	0	14.47769	0.44951	-1.45	-0.8	0.801591645414229	-0.0075221	0.026243	0.0074195
Trial1	3	1	blindfold	clockwise	practice	Guided	1	0.5	0	14.4977	0.44951	-1.45	-0.8	0.801591645414229	0.0026016	-0.0033809	-0.029184
Trial1	3	1	blindfold	clockwise	practice	Guided	1	0.5	0	14.51768	0.44951	-1.45	-0.8	0.801591645414229	0.0043061	0.0050825	0.020927
Trial1	3	1	blindfold	clockwise	practice	Guided	1	0.5	0	14.53769	0.44951	-1.45	-0.8	0.801591645414229	0.004306	-0.011843	0.020927
Trial1	3	1	blindfold	clockwise	practice	Guided	1	0.5	0	14.55769	0.44951	-1.45	-0.8	0.801591645414229	-0.012864	0.017777	0.024032
Trial1	3	1	blindfold	clockwise	practice	Guided	1	0.5	0	14.5777	0.44951	-1.45	-0.8	0.801591645414229	0.00064662	0.022009	-0.013409
Trial1	3	1	blindfold	clockwise	practice	Guided	1	0.5	0	14.59769	0.44951	-1.45	-0.8	0.801591645414229	0.017818	0.0093123	0.0091016
Trial1	3	1	blindfold	clockwise	practice	Guided	1	0.5	0	14.61769	0.44951	-1.45	-0.8	0.801591645414229	-0.025526	-0.02031	0.023196
Trial1	3	1	blindfold	clockwise	practice	Guided	1	0.5	0	14.6377	0.44951	-1.45	-0.8	0.801591645414229	-0.012296	-0.020308	-0.004963
Trial1	3	1	blindfold	clockwise	practice	Guided	1	0.5	0	14.65768	0.44951	-1.45	-0.8	0.801591645414229	-0.0092162	-0.0033804	-0.030856
Trial1	3	1	blindfold	clockwise	practice	Guided	1	0.5	0	14.67769	0.4495	-1.45	-0.8	0.801592272448949	-0.018495	-0.00338	-0.018744
Trial1	3	1	blindfold	clockwise	practice	Guided	1	0.5	0	14.69769	0.4495	-1.45	-0.8	0.801592272448949	-0.0083442	-0.0076125	-0.0057969
Trial1	3	1	blindfold	clockwise	practice	Guided	1	0.5	0	14.7177	0.4495	-1.45	-0.8	0.801592272448949	-0.019335	-0.028773	-0.0015746
Trial1	3	1	blindfold	clockwise	practice	Guided	1	0.5	0	14.73769	0.4495	-1.45	-0.8	0.801592272448949	-0.012846	0.0093177	0.024044
Trial1	3	1	blindfold	clockwise	practice	Guided	1	0.5	0	14.75769	0.4495	-1.45	-0.8	0.801592272448949	-0.011726	0.01778	-0.013679
Trial1	3	1	blindfold	clockwise	practice	Guided	1	0.5	0	14.77769	0.4495	-1.45	-0.8	0.801592272448949	-0.0063836	-0.033	-0.0094532
Trial1	3	1	blindfold	clockwise	practice	Guided	1	0.5	0	14.79768	0.4495	-1.45	-0.8	0.801592272448949	0.014451	-0.0033757	-0.0038333
Trial1	3	1	blindfold	clockwise	practice	Guided	1	0.5	0	14.81769	0.4495	-1.45	-0.8	0.801592272448949	-0.011163	0.022013	-0.0012872
Trial1	3	1	blindfold	clockwise	practice	Guided	1	0.5	0	14.83769	0.4495	-1.45	-0.8	0.801592272448949	-0.0074998	-0.016072	0.0074365
Trial1	3	1	blindfold	clockwise	practice	Guided	1	0.5	0	14.8577	0.4495	-1.45	-0.8	0.801592272448949	0.013056	0.0093194	0.01728
Trial1	3	1	blindfold	clockwise	practice	Guided	1	0.5	0	14.87769	0.4495	-1.45	-0.8	0.801592272448949	-0.0106	0.00085498	0.012221
Trial1	3	1	blindfold	clockwise	practice	Guided	1	0.5	0	14.89769	0.4495	-1.45	-0.8	0.801592272448949	0.013897	-0.011844	0.0046143
Trial1	3	1	blindfold	clockwise	practice	Guided	1	0.5	0	14.91769	0.4495	-1.45	-0.8	0.801592272448949	0.034172	0.013544	-0.003549
Trial1	3	1	blindfold	clockwise	practice	Guided	1	0.5	0	14.9377	0.4495	-1.45	-0.8	0.801592272448949	0.022624	-0.011846	0.00095238
Trial1	3	1	blindfold	clockwise	practice	Guided	1	0.5	0	14.95769	0.4495	-1.45	-0.8	0.801592272448949	-0.015658	0.0050813	0.0026584
Trial1	3	1	blindfold	clockwise	practice	Guided	1	0.5	0	14.97769	0.44949	-1.45	-0.8	0.801592905240495	0.013064	0.00084862	0.0091238
Trial1	3	1	blindfold	clockwise	practice	Guided	1	0.5	0	14.9977	0.44949	-1.45	-0.8	0.801592905240495	0.011359	-0.016079	0.002947
Trial1	3	1	blindfold	clockwise	practice	Guided	1	0.5	0	15.01768	0.44949	-1.45	-0.8	0.801592905240495	-0.023541	0.022005	-0.0063343
Trial1	3	1	blindfold	clockwise	practice	Guided	1	0.5	0	15.03769	0.44949	-1.45	-0.8	0.801592905240495	-0.015374	0.013539	-0.0015514
Trial1	3	1	blindfold	clockwise	practice	Guided	1	0.5	0	15.05769	0.44949	-1.45	-0.8	0.801592905240495	-0.0010269	-0.0076173	-0.026047
Trial1	3	1	blindfold	clockwise	practice	Guided	1	0.5	0	15.0777	0.44949	-1.45	-0.8	0.801592905240495	0.004904	-0.020313	0.012516
Trial1	3	1	blindfold	clockwise	practice	Guided	1	0.5	0	15.09769	0.44949	-1.45	-0.8	0.801592905240495	-0.0029826	0.0050787	0.0035118
Trial1	3	1	blindfold	clockwise	practice	Guided	1	0.5	0	15.11769	0.44949	-1.45	-0.8	0.801592905240495	0.0017997	0.01354	-0.0046536
Trial1	3	1	blindfold	clockwise	practice	Guided	1	0.5	0	15.1377	0.44949	-1.45	-0.8	0.801592905240495	-0.0015838	-0.011853	-0.0176
Trial1	3	1	blindfold	clockwise	practice	Guided	1	0.5	0	15.15768	0.44949	-1.45	-0.8	0.801592905240495	0.0051834	-0.0033881	-0.0046536
Trial1	3	1	blindfold	clockwise	practice	Guided	1	0.5	0	15.17769	0.44949	-1.45	-0.8	0.801592905240495	-0.0066444	0.01354	0.0018341
Trial1	3	1	blindfold	clockwise	practice	Guided	1	0.5	0	15.19769	0.44949	-1.45	-0.8	0.801592905240495	0.0054643	-0.0076197	0.0088556
Trial1	3	1	blindfold	clockwise	practice	Guided	1	0.5	0	15.2177	0.44949	-1.45	-0.8	0.801592905240495	-0.018192	0.013538	-0.022939
Trial1	3	1	blindfold	clockwise	practice	Guided	1	0.5	0	15.23769	0.44949	-1.45	-0.8	0.801592905240495	0.014471	0.0093073	-0.00381
Trial1	3	1	blindfold	clockwise	practice	Guided	1	0.5	0	15.25769	0.44949	-1.45	-0.8	0.801592905240495	-0.015925	-0.0033884	0.0029587
Trial1	3	1	blindfold	clockwise	practice	Guided	1	0.5	0	15.27769	0.44949	-1.45	-0.8	0.801592905240495	-0.003813	0.0093061	-0.0021017
Trial1	3	1	blindfold	clockwise	practice	Guided	1	0.5	0	15.29768	0.44949	-1.45	-0.8	0.801592905240495	-0.041255	-0.0076202	0.0052251
Trial1	3	1	blindfold	clockwise	practice	Guided	1	0.5	0	15.31769	0.44949	-1.45	-0.8	0.801592905240495	-0.024642	0.01777	0.016187
Trial1	3	1	blindfold	clockwise	practice	Guided	1	0.5	0	15.33769	0.44948	-1.45	-0.8	0.801593534400826	-0.012813	0.0050743	0.024911
Trial1	3	1	blindfold	clockwise	practice	Guided	1	0.5	0	15.3577	0.44949	-1.45	-0.8	0.801592905240495	0.015318	0.0050737	-0.016476
Trial1	3	1	blindfold	clockwise	practice	Guided	1	0.5	0	15.37769	0.44948	-1.45	-0.8	0.801593534400826	0.0018128	0.00083711	-0.0088675
Trial1	3	1	blindfold	clockwise	practice	Guided	1	0.5	0	15.39769	0.44948	-1.45	-0.8	0.801593534400826	0.00041625	0.0093007	0.016467
Trial1	3	1	blindfold	clockwise	practice	Guided	1	0.5	0	15.41769	0.44948	-1.45	-0.8	0.801593534400826	-0.0066289	0.017764	-0.0052042
Trial1	3	1	blindfold	clockwise	practice	Guided	1	0.5	0	15.4377	0.44948	-1.45	-0.8	0.801593534400826	-0.0060671	0.0092995	-0.025198
Trial1	3	1	blindfold	clockwise	practice	Guided	1	0.5	0	15.45769	0.44948	-1.45	-0.8	0.801593534400826	-0.015069	0.021995	-0.0057629
Trial1	3	1	blindfold	clockwise	practice	Guided	1	0.5	0	15.47769	0.44948	-1.45	-0.8	0.801593534400826	-0.011122	0.01353	-0.0012626
Trial1	3	1	blindfold	clockwise	practice	Guided	1	0.5	0	15.4977	0.44948	-1.45	-0.8	0.801593534400826	-0.012798	-0.033021	-0.012253
Trial1	3	1	blindfold	clockwise	practice	Guided	1	0.5	0	15.51768	0.44948	-1.45	-0.8	0.801593534400826	0.00015048	-0.0076301	0.020689
Trial1	3	1	blindfold	clockwise	practice	Guided	1	0.5	0	15.53769	0.44948	-1.45	-0.8	0.801593534400826	0.0074497	0.0092964	-0.025478
Trial1	3	1	blindfold	clockwise	practice	Guided	1	0.5	0	15.55769	0.44947	-1.45	-0.8	0.801594165563655	0.010835	0.017757	-0.01253
Trial1	3	1	blindfold	clockwise	practice	Guided	1	0.5	0	15.5777	0.44947	-1.45	-0.8	0.801594165563655	0.0057768	0.0050628	-0.00013841
Trial1	3	1	blindfold	clockwise	practice	Guided	1	0.5	0	15.59769	0.44947	-1.45	-0.8	0.801594165563655	-0.027723	-0.016096	-0.0065971
Trial1	3	1	blindfold	clockwise	practice	Guided	1	0.5	0	15.61769	0.44947	-1.45	-0.8	0.801594165563655	0.0040727	0.00082967	-0.03842
Trial1	3	1	blindfold	clockwise	practice	Guided	1	0.5	0	15.6377	0.44947	-1.45	-0.8	0.801594165563655	0.023507	-0.011864	-0.011685
Trial1	3	1	blindfold	clockwise	practice	Guided	1	0.5	0	15.65768	0.44947	-1.45	-0.8	0.801594165563655	-0.0099921	-0.016094	0.0046467
Trial1	3	1	blindfold	clockwise	practice	Guided	1	0.5	0	15.67769	0.44947	-1.45	-0.8	0.801594165563655	0.0021143	-0.011862	-0.010258
Trial1	3	1	blindfold	clockwise	practice	Guided	1	0.5	0	15.69769	0.44947	-1.45	-0.8	0.801594165563655	0.0068973	-0.011862	-0.017025
Trial1	3	1	blindfold	clockwise	practice	Guided	1	0.5	0	15.7177	0.44947	-1.45	-0.8	0.801594165563655	0.0094436	-0.0076297	0.0085915
Trial1	3	1	blindfold	clockwise	practice	Guided	1	0.5	0	15.73769	0.44947	-1.45	-0.8	0.801594165563655	-0.020673	0.013528	0.013096
Trial1	3	1	blindfold	clockwise	practice	Guided	1	0.5	0	15.75769	0.44947	-1.45	-0.8	0.801594165563655	0.0080186	0.0050639	-0.03391
Trial1	3	1	blindfold	clockwise	practice	Guided	1	0.5	0	15.77769	0.44947	-1.45	-0.8	0.801594165563655	0.015349	-0.028793	-0.021521
Trial1	3	1	blindfold	clockwise	practice	Guided	1	0.5	0	15.79768	0.44947	-1.45	-0.8	0.801594165563655	-0.0020991	-0.028792	-0.010532
Trial1	3	1	blindfold	clockwise	practice	Guided	1	0.5	0	15.81769	0.44947	-1.45	-0.8	0.801594165563655	-0.002378	0.0008317	-0.0049085
Trial1	3	1	blindfold	clockwise	practice	Guided	1	0.5	0	15.83769	0.44947	-1.45	-0.8	0.801594165563655	0.0021258	-0.0034002	-0.008851
Trial1	3	1	blindfold	clockwise	practice	Guided	1	0.5	0	15.8577	0.44947	-1.45	-0.8	0.801594165563655	0.017617	-0.020327	0.013379
Trial1	3	1	blindfold	clockwise	practice	Guided	1	0.5	0	15.87769	0.44947	-1.45	-0.8	0.801594165563655	-0.012807	0.013527	-0.039525
Trial1	3	1	blindfold	clockwise	practice	Guided	1	0.5	0	15.89769	0.44947	-1.45	-0.8	0.801594165563655	0.013674	0.0050632	-0.0054639
Trial1	3	1	blindfold	clockwise	practice	Guided	1	0.5	0	15.91769	0.44947	-1.45	-0.8	0.801594165563655	-0.009984	-0.0076311	-0.018131
Trial1	3	1	blindfold	clockwise	practice	Guided	1	0.5	0	15.9377	0.44947	-1.45	-0.8	0.801594165563655	0.002405	0.0050642	-0.013069
Trial1	3	1	blindfold	clockwise	practice	Guided	1	0.5	0	15.95769	0.44947	-1.45	-0.8	0.801594165563655	0.0010081	-0.016095	-0.0051814
Trial1	3	1	blindfold	clockwise	practice	Guided	1	0.5	0	15.97769	0.44946	-1.45	-0.8	0.801594794972061	-0.019264	0.026224	-0.012785
Trial1	3	1	blindfold	clockwise	practice	Guided	1	0.5	0	15.9977	0.44946	-1.45	-0.8	0.801594794972061	0.0088962	0.030455	0.017053
Trial1	3	1	blindfold	clockwise	practice	Guided	1	0.5	0	16.01768	0.44946	-1.45	-0.8	0.801594794972061	0.0088947	-0.0034004	0.017054
Trial1	3	1	blindfold	clockwise	practice	Guided	1	0.5	0	16.03769	0.44946	-1.45	-0.8	0.801594794972061	-0.0156	-0.011864	0.0027082
Trial1	3	1	blindfold	clockwise	practice	Guided	1	0.5	0	16.05769	0.44946	-1.45	-0.8	0.801594794972061	-0.015321	0.0092946	-0.0015149
Trial1	3	1	blindfold	clockwise	practice	Guided	1	0.5	0	16.0777	0.44946	-1.45	-0.8	0.801594794972061	0.01874	-0.007632	0.0038288
Trial1	3	1	blindfold	clockwise	practice	Guided	1	0.5	0	16.09769	0.44946	-1.45	-0.8	0.801594794972061	-0.0068761	-0.011862	-0.017843
Trial1	3	1	blindfold	clockwise	practice	Guided	1	0.5	0	16.11769	0.44946	-1.45	-0.8	0.801594794972061	0.011135	0.0050654	-0.016723
Trial1	3	1	blindfold	clockwise	practice	Guided	1	0.5	0	16.1377	0.44946	-1.45	-0.8	0.801594794972061	0.018462	0.021994	0.00072697
Trial1	3	1	blindfold	clockwise	practice	Guided	1	0.5	0	16.15768	0.44946	-1.45	-0.8	0.801594794972061	-0.012774	0.0050669	-0.012219
Trial1	3	1	blindfold	clockwise	practice	Guided	1	0.5	0	16.17769	0.44946	-1.45	-0.8	0.801594794972061	-0.0018127	-0.01186	-0.030505
Trial1	3	1	blindfold	clockwise	practice	Guided	1	0.5	0	16.19769	0.44946	-1.45	-0.8	0.801594794972061	-0.0046095	0.01353	0.012279
Trial1	3	1	blindfold	clockwise	practice	Guided	1	0.5	0	16.2177	0.44946	-1.45	-0.8	0.801594794972061	-0.015878	0.0050675	0.0069377
Trial1	3	1	blindfold	clockwise	practice	Guided	1	0.5	0	16.23769	0.44946	-1.45	-0.8	0.801594794972061	0.018186	-0.0076284	0.0049521
Trial1	3	1	blindfold	clockwise	practice	Guided	1	0.5	0	16.25769	0.44946	-1.45	-0.8	0.801594794972061	0.0057959	-0.016092	-0.00010917
Trial1	3	1	blindfold	clockwise	practice	Guided	1	0.5	0	16.27769	0.44946	-1.45	-0.8	0.801594794972061	-0.014758	0.0050642	-0.017555
Trial1	3	1	blindfold	clockwise	practice	Guided	1	0.5	0	16.29768	0.44946	-1.45	-0.8	0.801594794972061	0.030294	-0.01186	0.01424
Trial1	3	1	blindfold	clockwise	practice	Guided	1	0.5	0	16.31769	0.44946	-1.45	-0.8	0.801594794972061	-0.027983	-0.0033983	0.003559
Trial1	3	1	blindfold	clockwise	practice	Guided	1	0.5	0	16.33769	0.44946	-1.45	-0.8	0.801594794972061	0.0012988	0.00083312	0.0038397
Trial1	3	1	blindfold	clockwise	practice	Guided	1	0.5	0	16.3577	0.44946	-1.45	-0.8	0.801594794972061	-0.003484	-0.0033976	0.012006
Trial1	3	1	blindfold	clockwise	practice	Guided	1	0.5	0	16.37769	0.44946	-1.45	-0.8	0.801594794972061	-0.019813	-0.0076304	0.0024406
Trial1	3	1	blindfold	clockwise	practice	Guided	1	0.5	0	16.39769	0.44946	-1.45	-0.8	0.801594794972061	0.020427	-0.016095	-0.028824
Trial1	3	1	blindfold	clockwise	practice	Guided	1	0.5	0	16.41769	0.44946	-1.45	-0.8	0.801594794972061	-0.010528	-0.02879	-0.0096652
Trial1	3	1	blindfold	clockwise	practice	Guided	1	0.5	0	16.4377	0.44946	-1.45	-0.8	0.801594794972061	-0.020931	-0.0033994	0.019332
Trial1	3	1	blindfold	clockwise	practice	Guided	1	0.5	0	16.45769	0.44946	-1.45	-0.8	0.801594794972061	0.013967	-0.028789	0.0046797
Trial1	3	1	blindfold	clockwise	practice	Guided	1	0.5	0	16.47769	0.44946	-1.45	-0.8	0.801594794972061	-0.0065853	0.00083475	-0.0051582
Trial1	3	1	blindfold	clockwise	practice	Guided	1	0.5	0	16.4977	0.44946	-1.45	-0.8	0.801594794972061	-0.022049	-0.024557	0.03623
Trial1	3	1	blindfold	clockwise	practice	Guided	1	0.5	0	16.51768	0.44946	-1.45	-0.8	0.801594794972061	-0.0057443	-0.024557	-0.017824
Trial1	3	1	blindfold	clockwise	practice	Guided	1	0.5	0	16.53769	0.44946	-1.45	-0.8	0.801594794972061	-0.026857	0.013529	-0.01922
Trial1	3	1	blindfold	clockwise	practice	Guided	1	0.5	0	16.55769	0.44946	-1.45	-0.8	0.801594794972061	0.010309	-0.0076317	-0.004035
Trial1	3	1	blindfold	clockwise	practice	Guided	1	0.5	0	16.5777	0.44945	-1.45	-0.8	0.80159542450432	0.020433	0.0092947	-0.013875
Trial1	3	1	blindfold	clockwise	practice	Guided	1	0.5	0	16.59769	0.44945	-1.45	-0.8	0.80159542450432	-0.0023564	-0.0034027	-0.0048698
Trial1	3	1	blindfold	clockwise	practice	Guided	1	0.5	0	16.61769	0.44945	-1.45	-0.8	0.80159542450432	-0.024027	-0.041489	0.0021796
Trial1	3	1	blindfold	clockwise	practice	Guided	1	0.5	0	16.6377	0.44945	-1.45	-0.8	0.80159542450432	0.0066501	-0.011865	-0.012752
Trial1	3	1	blindfold	clockwise	practice	Guided	1	0.5	0	16.65768	0.44945	-1.45	-0.8	0.80159542450432	0.0094754	-0.0034028	0.0086419
Trial1	3	1	blindfold	clockwise	practice	Guided	1	0.5	0	16.67769	0.44945	-1.45	-0.8	0.80159542450432	0.0055336	-0.0034023	-8.2156E-05
Trial1	3	1	blindfold	clockwise	practice	Guided	1	0.5	0	16.69769	0.44945	-1.45	-0.8	0.80159542450432	-0.034705	-0.0034014	0.035405
Trial1	3	1	blindfold	clockwise	practice	Guided	1	0.5	0	16.7177	0.44945	-1.45	-0.8	0.80159542450432	0.00019395	-0.0034026	0.0075262
Trial1	3	1	blindfold	clockwise	practice	Guided	1	0.5	0	16.73769	0.44945	-1.45	-0.8	0.80159542450432	0.0049762	-0.0076345	-8.0226E-05
Trial1	3	1	blindfold	clockwise	practice	Guided	1	0.5	0	16.75769	0.44945	-1.45	-0.8	0.80159542450432	0.0015941	-0.016097	-0.00035943
Trial1	3	1	blindfold	clockwise	practice	Guided	1	0.5	0	16.77769	0.44945	-1.45	-0.8	0.80159542450432	-0.015296	0.00082861	-0.012747
Trial1	3	1	blindfold	clockwise	practice	Guided	1	0.5	0	16.79768	0.44945	-1.45	-0.8	0.80159542450432	-0.015573	0.017757	0.0027458
Trial1	3	1	blindfold	clockwise	practice	Guided	1	0.5	0	16.81769	0.44945	-1.45	-0.8	0.80159542450432	-0.011069	0.005059	-0.0011961
Trial1	3	1	blindfold	clockwise	practice	Guided	1	0.5	0	16.83769	0.44945	-1.45	-0.8	0.80159542450432	0.0072187	0.0092905	-0.021191
Trial1	3	1	blindfold	clockwise	practice	Guided	1	0.5	0	16.8577	0.44945	-1.45	-0.8	0.80159542450432	-0.0074065	0.013523	0.007529
Trial1	3	1	blindfold	clockwise	practice	Guided	1	0.5	0	16.87769	0.44945	-1.45	-0.8	0.80159542450432	0.009483	0.00082675	0.008649
Trial1	3	1	blindfold	clockwise	practice	Guided	1	0.5	0	16.89769	0.44945	-1.45	-0.8	0.80159542450432	-0.032741	0.0092902	0.0058525
Trial1	3	1	blindfold	clockwise	practice	Guided	1	0.5	0	16.91769	0.44945	-1.45	-0.8	0.80159542450432	0.001599	0.026216	-0.00035433
Trial1	3	1	blindfold	clockwise	practice	Guided	1	0.5	0	16.9377	0.44945	-1.45	-0.8	0.80159542450432	0.0052633	0.013521	0.012313
Trial1	3	1	blindfold	clockwise	practice	Guided	1	0.5	0	16.95769	0.44944	-1.45	-0.8	0.801596056040187	0.005268	0.0050561	0.031469
Trial1	3	1	blindfold	clockwise	practice	Guided	1	0.5	0	16.97769	0.44944	-1.45	-0.8	0.801596056040187	0.0047133	-0.024566	0.016814
Trial1	3	1	blindfold	clockwise	practice	Guided	1	0.5	0	16.9977	0.44944	-1.45	-0.8	0.801596056040187	-0.0043206	-0.0034067	-0.038916
Trial1	3	1	blindfold	clockwise	practice	Guided	1	0.5	0	17.01768	0.44944	-1.45	-0.8	0.801596056040187	-0.0048775	-0.028798	-0.03047
Trial1	3	1	blindfold	clockwise	practice	Guided	1	0.5	0	17.03769	0.44944	-1.45	-0.8	0.801596056040187	0.0092171	0.0050583	0.012873
Trial1	3	1	blindfold	clockwise	practice	Guided	1	0.5	0	17.05769	0.44944	-1.45	-0.8	0.801596056040187	0.0035697	-0.01187	-0.029911
Trial1	3	1	blindfold	clockwise	practice	Guided	1	0.5	0	17.0777	0.44944	-1.45	-0.8	0.801596056040187	0.01512	0.0050567	-0.01218
Trial1	3	1	blindfold	clockwise	practice	Guided	1	0.5	0	17.09769	0.44944	-1.45	-0.8	0.801596056040187	-0.021762	-0.020334	-0.031585
Trial1	3	1	blindfold	clockwise	practice	Guided	1	0.5	0	17.11769	0.44944	-1.45	-0.8	0.801596056040187	-0.0076674	0.0050579	0.001357
Trial1	3	1	blindfold	clockwise	practice	Guided	1	0.5	0	17.1377	0.44944	-1.45	-0.8	0.801596056040187	-0.023717	-0.020334	-0.0037033
Trial1	3	1	blindfold	clockwise	practice	Guided	1	0.5	0	17.15768	0.44944	-1.45	-0.8	0.801596056040187	-0.023157	0.0050544	-0.010471
Trial1	3	1	blindfold	clockwise	practice	Guided	1	0.5	0	17.17769	0.44943	-1.45	-0.8	0.801596685820519	0.0055639	-0.003408	-0.00062739
Trial1	3	1	blindfold	clockwise	practice	Guided	1	0.5	0	17.19769	0.44943	-1.45	-0.8	0.801596685820519	-0.015828	-0.0034101	0.0069803
Trial1	3	1	blindfold	clockwise	practice	Guided	1	0.5	0	17.2177	0.44943	-1.45	-0.8	0.801596685820519	-0.011882	0.0050544	0.011481
Trial1	3	1	blindfold	clockwise	practice	Guided	1	0.5	0	17.23769	0.44943	-1.45	-0.8	0.801596685820519	0.0027425	0.026214	-0.016958
Trial1	3	1	blindfold	clockwise	practice	Guided	1	0.5	0	17.25769	0.44943	-1.45	-0.8	0.801596685820519	-0.020047	0.0092862	0.0067008
Trial1	3	1	blindfold	clockwise	practice	Guided	1	0.5	0	17.27769	0.44943	-1.45	-0.8	0.801596685820519	-0.01076	-0.024568	-0.0054068
Trial1	3	1	blindfold	clockwise	practice	Guided	1	0.5	0	17.29768	0.44943	-1.45	-0.8	0.801596685820519	0.035408	-0.003408	0.0018903
Trial1	3	1	blindfold	clockwise	practice	Guided	1	0.5	0	17.31769	0.44943	-1.45	-0.8	0.801596685820519	0.014016	0.009288	0.004715
Trial1	3	1	blindfold	clockwise	practice	Guided	1	0.5	0	17.33769	0.44943	-1.45	-0.8	0.801596685820519	0.011192	-0.028798	-0.016678
Trial1	3	1	blindfold	clockwise	practice	Guided	1	0.5	0	17.3577	0.44943	-1.45	-0.8	0.801596685820519	0.00078857	0.0050557	-0.0034503
Trial1	3	1	blindfold	clockwise	practice	Guided	1	0.5	0	17.37769	0.44943	-1.45	-0.8	0.801596685820519	0.017121	0.030449	0.021886
Trial1	3	1	blindfold	clockwise	practice	Guided	1	0.5	0	17.39769	0.44943	-1.45	-0.8	0.801596685820519	0.0069709	0.013523	-0.016957
Trial1	3	1	blindfold	clockwise	practice	Guided	1	0.5	0	17.41769	0.44943	-1.45	-0.8	0.801596685820519	-0.016936	-0.024565	0.023871
Trial1	3	1	blindfold	clockwise	practice	Guided	1	0.5	0	17.4377	0.44943	-1.45	-0.8	0.801596685820519	-0.028484	-0.0034037	0.0061414
Trial1	3	1	blindfold	clockwise	practice	Guided	1	0.5	0	17.45769	0.44943	-1.45	-0.8	0.801596685820519	-4.3109E-05	-0.0034026	0.024989
Trial1	3	1	blindfold	clockwise	practice	Guided	1	0.5	0	17.47769	0.44943	-1.45	-0.8	0.801596685820519	0.00079624	-0.0076332	0.012322
Trial1	3	1	blindfold	clockwise	practice	Guided	1	0.5	0	17.4977	0.44943	-1.45	-0.8	0.801596685820519	0.0055787	-0.011864	0.0041571
Trial1	3	1	blindfold	clockwise	practice	Guided	1	0.5	0	17.51768	0.44943	-1.45	-0.8	0.801596685820519	-0.0034243	-0.0034011	0.010645
Trial1	3	1	blindfold	clockwise	practice	Guided	1	0.5	0	17.53769	0.44942	-1.45	-0.8	0.801597319485698	-0.014971	-0.02879	-0.0056873
Trial1	3	1	blindfold	clockwise	practice	Guided	1	0.5	0	17.55769	0.44942	-1.45	-0.8	0.801597319485698	0.0075415	0.0050657	-0.025402
Trial1	3	1	blindfold	clockwise	practice	Guided	1	0.5	0	17.5777	0.44942	-1.45	-0.8	0.801597319485698	-0.0062148	0.00083343	0.016543
Trial1	3	1	blindfold	clockwise	practice	Guided	1	0.5	0	17.59769	0.44942	-1.45	-0.8	0.801597319485698	-0.014688	0.021992	-0.0099113
Trial1	3	1	blindfold	clockwise	practice	Guided	1	0.5	0	17.61769	0.44942	-1.45	-0.8	0.801597319485698	0.021078	-0.0076291	0.026386
Trial1	3	1	blindfold	clockwise	practice	Guided	1	0.5	0	17.6377	0.44942	-1.45	-0.8	0.801597319485698	0.01515	0.021994	-0.012176
Trial1	3	1	blindfold	clockwise	practice	Guided	1	0.5	0	17.65768	0.44942	-1.45	-0.8	0.801597319485698	0.0078237	0.01353	-0.029623
Trial1	3	1	blindfold	clockwise	practice	Guided	1	0.5	0	17.67769	0.44942	-1.45	-0.8	0.801597319485698	-0.016362	-0.00763	0.052004
Trial1	3	1	blindfold	clockwise	practice	Guided	1	0.5	0	17.69769	0.44942	-1.45	-0.8	0.801597319485698	0.014874	-0.024557	-0.0079514
Trial1	3	1	blindfold	clockwise	practice	Guided	1	0.5	0	17.7177	0.44942	-1.45	-0.8	0.801597319485698	-0.0067984	-0.0033981	-0.00090387
Trial1	3	1	blindfold	clockwise	practice	Guided	1	0.5	0	17.73769	0.44942	-1.45	-0.8	0.801597319485698	0.014593	0.017761	-0.0037285
Trial1	3	1	blindfold	clockwise	practice	Guided	1	0.5	0	17.75769	0.44942	-1.45	-0.8	0.801597319485698	-0.028469	0.00083284	0.0061423
Trial1	3	1	blindfold	clockwise	practice	Guided	1	0.5	0	17.77769	0.44942	-1.45	-0.8	0.801597319485698	-0.011854	-0.037257	0.0067008
Trial1	3	1	blindfold	clockwise	practice	Guided	1	0.5	0	17.79768	0.44942	-1.45	-0.8	0.801597319485698	0.02671	0.030451	0.0024782
Trial1	3	1	blindfold	clockwise	practice	Guided	1	0.5	0	17.81769	0.44942	-1.45	-0.8	0.801597319485698	0.0072741	0.0050608	-0.013853
Trial1	3	1	blindfold	clockwise	practice	Guided	1	0.5	0	17.83769	0.44942	-1.45	-0.8	0.801597319485698	-0.054915	-0.016099	0.021357
Trial1	3	1	blindfold	clockwise	practice	Guided	1	0.5	0	17.8577	0.44941	-1.45	-0.8	0.801597947633606	0.030096	-0.02033	0.018504
Trial1	3	1	blindfold	clockwise	practice	Guided	1	0.5	0	17.87769	0.44941	-1.45	-0.8	0.801597947633606	-0.049851	-0.037255	0.0089689
Trial1	3	1	blindfold	clockwise	practice	Guided	1	0.5	0	17.89769	0.44941	-1.45	-0.8	0.801597947633606	-0.00088788	0.0050637	-0.025959
Trial1	3	1	blindfold	clockwise	practice	Guided	1	0.5	0	17.91769	0.44941	-1.45	-0.8	0.801597947633606	0.0075584	0.0050644	-0.025398
Trial1	3	1	blindfold	clockwise	practice	Guided	1	0.5	0	17.9377	0.44941	-1.45	-0.8	0.801597947633606	-0.0076276	-0.0076304	0.026392
Trial1	3	1	blindfold	clockwise	practice	Guided	1	0.5	0	17.95769	0.44941	-1.45	-0.8	0.801597947633606	0.0056004	-0.0076296	0.0041616
Trial1	3	1	blindfold	clockwise	practice	Guided	1	0.5	0	17.97769	0.44941	-1.45	-0.8	0.801597947633606	0.0098257	0.00083581	0.0044422
Trial1	3	1	blindfold	clockwise	practice	Guided	1	0.5	0	17.9977	0.44941	-1.45	-0.8	0.801597947633606	0.012091	0.01353	0.034279
Trial1	3	1	blindfold	clockwise	practice	Guided	1	0.5	0	18.01768	0.44941	-1.45	-0.8	0.801597947633606	0.026997	0.0092974	0.0013374
Trial1	3	1	blindfold	clockwise	practice	Guided	1	0.5	0	18.03769	0.44941	-1.45	-0.8	0.801597947633606	-0.0031203	0.009296	0.0078269
Trial1	3	1	blindfold	clockwise	practice	Guided	1	0.5	0	18.05769	0.44941	-1.45	-0.8	0.801597947633606	-0.011844	0.0050636	0.011491
Trial1	3	1	blindfold	clockwise	practice	Guided	1	0.5	0	18.0777	0.44941	-1.45	-0.8	0.801597947633606	-0.025068	-0.0076305	0.019097
Trial1	3	1	blindfold	clockwise	practice	Guided	1	0.5	0	18.09769	0.44941	-1.45	-0.8	0.801597947633606	0.00054647	0.017758	0.01655
Trial1	3	1	blindfold	clockwise	practice	Guided	1	0.5	0	18.11769	0.44941	-1.45	-0.8	0.801597947633606	0.02672	0.0050626	0.0055616
Trial1	3	1	blindfold	clockwise	practice	Guided	1	0.5	0	18.1377	0.44941	-1.45	-0.8	0.801597947633606	-0.017462	-0.011866	0.032323
Trial1	3	1	blindfold	clockwise	practice	Guided	1	0.5	0	18.15768	0.44941	-1.45	-0.8	0.801597947633606	0.003064	0.00082765	-0.02145
Trial1	3	1	blindfold	clockwise	practice	Guided	1	0.5	0	18.17769	0.44941	-1.45	-0.8	0.801597947633606	-0.019448	0.02622	-0.001734
Trial1	3	1	blindfold	clockwise	practice	Guided	1	0.5	0	18.19769	0.44941	-1.45	-0.8	0.801597947633606	-0.0028385	0.00082826	0.0036068
Trial1	3	1	blindfold	clockwise	practice	Guided	1	0.5	0	18.2177	0.44941	-1.45	-0.8	0.801597947633606	0.0061657	-0.016098	-0.0039994
Trial1	3	1	blindfold	clockwise	practice	Guided	1	0.5	0	18.23769	0.44941	-1.45	-0.8	0.801597947633606	0.023337	0.013526	-0.0073835
Trial1	3	1	blindfold	clockwise	practice	Guided	1	0.5	0	18.25769	0.44941	-1.45	-0.8	0.801597947633606	-0.02311	0.013526	-0.010459
Trial1	3	1	blindfold	clockwise	practice	Guided	1	0.5	0	18.27769	0.44941	-1.45	-0.8	0.801597947633606	0.026164	0.0050642	0.014009
Trial1	3	1	blindfold	clockwise	practice	Guided	1	0.5	0	18.29768	0.44941	-1.45	-0.8	0.801597947633606	0.010672	0.026221	-0.008221
Trial1	3	1	blindfold	clockwise	practice	Guided	1	0.5	0	18.31769	0.44941	-1.45	-0.8	0.801597947633606	-0.025654	0.00083071	-0.036073
Trial1	3	1	blindfold	clockwise	practice	Guided	1	0.5	0	18.33769	0.44941	-1.45	-0.8	0.801597947633606	0.0098349	-0.0076345	0.0086707
Trial1	3	1	blindfold	clockwise	practice	Guided	1	0.5	0	18.3577	0.44941	-1.45	-0.8	0.801597947633606	0.0027894	0.013523	-0.017225
Trial1	3	1	blindfold	clockwise	practice	Guided	1	0.5	0	18.37769	0.4494	-1.45	-0.8	0.801598581548337	-0.0070502	-0.0161	0.003329
Trial1	3	1	blindfold	clockwise	practice	Guided	1	0.5	0	18.39769	0.4494	-1.45	-0.8	0.801598581548337	-0.0048116	0.013523	-0.030451
Trial1	3	1	blindfold	clockwise	practice	Guided	1	0.5	0	18.41769	0.4494	-1.45	-0.8	0.801598581548337	-0.023656	0.017752	-0.0020111
Trial1	3	1	blindfold	clockwise	practice	Guided	1	0.5	0	18.4377	0.4494	-1.45	-0.8	0.801598581548337	-0.0078816	0.0050568	0.0078325
Trial1	3	1	blindfold	clockwise	practice	Guided	1	0.5	0	18.45769	0.4494	-1.45	-0.8	0.801598581548337	-0.015209	0.0050576	-0.0014499
Trial1	3	1	blindfold	clockwise	practice	Guided	1	0.5	0	18.47769	0.4494	-1.45	-0.8	0.801598581548337	-0.0064849	-0.024566	-0.0051128
Trial1	3	1	blindfold	clockwise	practice	Guided	1	0.5	0	18.4977	0.4494	-1.45	-0.8	0.801598581548337	-0.021388	0.01352	0.02783
Trial1	3	1	blindfold	clockwise	practice	Guided	1	0.5	0	18.51768	0.4494	-1.45	-0.8	0.801598581548337	-0.0053638	-0.016103	-0.022002
Trial1	3	1	blindfold	clockwise	practice	Guided	1	0.5	0	18.53769	0.4494	-1.45	-0.8	0.801598581548337	0.014075	0.038911	0.0047322
Trial1	3	1	blindfold	clockwise	practice	Guided	1	0.5	0	18.55769	0.4494	-1.45	-0.8	0.801598581548337	-0.011257	-0.0076395	0.003056
Trial1	3	1	blindfold	clockwise	practice	Guided	1	0.5	0	18.5777	0.4494	-1.45	-0.8	0.801598581548337	-0.01098	-0.024566	-0.0011663
Trial1	3	1	blindfold	clockwise	practice	Guided	1	0.5	0	18.59769	0.4494	-1.45	-0.8	0.801598581548337	-0.015481	-0.016102	0.0027783
Trial1	3	1	blindfold	clockwise	practice	Guided	1	0.5	0	18.61769	0.4494	-1.45	-0.8	0.801598581548337	0.0042065	0.0050574	-0.038327
Trial1	3	1	blindfold	clockwise	practice	Guided	1	0.5	0	18.6377	0.4494	-1.45	-0.8	0.801598581548337	-0.0028114	0.0050577	0.020788
Trial1	3	1	blindfold	clockwise	practice	Guided	1	0.5	0	18.65768	0.44939	-1.45	-0.8	0.801599211825184	0.0061934	-0.024566	-0.0042673
Trial1	3	1	blindfold	clockwise	practice	Guided	1	0.5	0	18.67769	0.44939	-1.45	-0.8	0.801599211825184	-0.0045153	0.034678	-0.01271
Trial1	3	1	blindfold	clockwise	practice	Guided	1	0.5	0	18.69769	0.44939	-1.45	-0.8	0.801599211825184	0.014641	-0.011873	-0.003705
Trial1	3	1	blindfold	clockwise	practice	Guided	1	0.5	0	18.7177	0.44939	-1.45	-0.8	0.801599211825184	-0.0050734	-0.011871	-0.026213
Trial1	3	1	blindfold	clockwise	practice	Guided	1	0.5	0	18.73769	0.44939	-1.45	-0.8	0.801599211825184	0.0067572	-0.0076383	-0.012706
Trial1	3	1	blindfold	clockwise	practice	Guided	1	0.5	0	18.75769	0.44939	-1.45	-0.8	0.801599211825184	-0.0075855	0.0092882	0.003346
Trial1	3	1	blindfold	clockwise	practice	Guided	1	0.5	0	18.77769	0.44939	-1.45	-0.8	0.801599211825184	-0.027859	-0.0034059	-0.0022739
Trial1	3	1	blindfold	clockwise	practice	Guided	1	0.5	0	18.79768	0.44939	-1.45	-0.8	0.801599211825184	0.0048039	0.0050578	0.016851
Trial1	3	1	blindfold	clockwise	practice	Guided	1	0.5	0	18.81769	0.44939	-1.45	-0.8	0.801599211825184	0.023374	-0.016102	-0.0073641
Trial1	3	1	blindfold	clockwise	practice	Guided	1	0.5	0	18.83769	0.44939	-1.45	-0.8	0.801599211825184	-0.056572	0.0050568	-0.016898
Trial1	3	1	blindfold	clockwise	practice	Guided	1	0.5	0	18.8577	0.44939	-1.45	-0.8	0.801599211825184	0.0014263	-0.020334	0.027006
Trial1	3	1	blindfold	clockwise	practice	Guided	1	0.5	0	18.87769	0.44939	-1.45	-0.8	0.801599211825184	-0.010962	0.0050588	-0.00059419
Trial1	3	1	blindfold	clockwise	practice	Guided	1	0.5	0	18.89769	0.44939	-1.45	-0.8	0.801599211825184	-0.01152	0.030448	0.0072918
Trial1	3	1	blindfold	clockwise	practice	Guided	1	0.5	0	18.91769	0.44939	-1.45	-0.8	0.801599211825184	-0.0067387	0.017754	-0.00087412
Trial1	3	1	blindfold	clockwise	practice	Guided	1	0.5	0	18.9377	0.44939	-1.45	-0.8	0.801599211825184	0.00593	-0.0076367	-3.3233E-05
Trial1	3	1	blindfold	clockwise	practice	Guided	1	0.5	0	18.95769	0.44939	-1.45	-0.8	0.801599211825184	0.013257	-0.016101	0.017417
Trial1	3	1	blindfold	clockwise	practice	Guided	1	0.5	0	18.97769	0.44939	-1.45	-0.8	0.801599211825184	0.0078876	-0.0076373	-0.01664
Trial1	3	1	blindfold	clockwise	practice	Guided	1	0.5	0	18.9977	0.44939	-1.45	-0.8	0.801599211825184	0.014935	-0.0076381	-0.0079124
Trial1	3	1	blindfold	clockwise	practice	Guided	1	0.5	0	19.01768	0.44938	-1.45	-0.8	0.801599842225882	-0.026452	-0.011869	-0.023375
Trial1	3	1	blindfold	clockwise	practice	Guided	1	0.5	0	19.03769	0.44938	-1.45	-0.8	0.801599842225882	-0.0022328	-0.01187	0.012084
Trial1	3	1	blindfold	clockwise	practice	Guided	1	0.5	0	19.05769	0.44938	-1.45	-0.8	0.801599842225882	0.0042573	0.00082371	0.025312
Trial1	3	1	blindfold	clockwise	practice	Guided	1	0.5	0	19.0777	0.44938	-1.45	-0.8	0.801599842225882	-0.009274	-0.0034067	-0.026477
Trial1	3	1	blindfold	clockwise	practice	Guided	1	0.5	0	19.09769	0.44938	-1.45	-0.8	0.801599842225882	-0.02334	0.00082536	-0.0062018
Trial1	3	1	blindfold	clockwise	practice	Guided	1	0.5	0	19.11769	0.44938	-1.45	-0.8	0.801599842225882	0.0073346	-0.003406	-0.021133
Trial1	3	1	blindfold	clockwise	practice	Guided	1	0.5	0	19.1377	0.44938	-1.45	-0.8	0.801599842225882	-0.030389	0.026216	-0.027871
Trial1	3	1	blindfold	clockwise	practice	Guided	1	0.5	0	19.15768	0.44938	-1.45	-0.8	0.801599842225882	-0.019676	0.013521	0.0025272
Trial1	3	1	blindfold	clockwise	practice	Guided	1	0.5	0	19.17769	0.44938	-1.45	-0.8	0.801599842225882	-0.0092719	-0.0076382	-0.026469
Trial1	3	1	blindfold	clockwise	practice	Guided	1	0.5	0	19.19769	0.44938	-1.45	-0.8	0.801599842225882	-0.0011043	0.0050571	-0.021686
Trial1	3	1	blindfold	clockwise	practice	Guided	1	0.5	0	19.2177	0.44938	-1.45	-0.8	0.801599842225882	-0.019671	-0.020332	0.0025319
Trial1	3	1	blindfold	clockwise	practice	Guided	1	0.5	0	19.23769	0.44938	-1.45	-0.8	0.801599842225882	-0.010943	-0.0076375	0.028426
Trial1	3	1	blindfold	clockwise	practice	Guided	1	0.5	0	19.25769	0.44938	-1.45	-0.8	0.801599842225882	-0.0022189	0.021987	-0.0047927
Trial1	3	1	blindfold	clockwise	practice	Guided	1	0.5	0	19.27769	0.44938	-1.45	-0.8	0.801599842225882	-0.0033374	-0.011866	0.012099
Trial1	3	1	blindfold	clockwise	practice	Guided	1	0.5	0	19.29768	0.44938	-1.45	-0.8	0.801599842225882	-0.019389	-0.020329	-0.0016831
Trial1	3	1	blindfold	clockwise	practice	Guided	1	0.5	0	19.31769	0.44937	-1.45	-0.8	0.801600474632778	-0.0067177	0.0092926	-0.00084504
Trial1	3	1	blindfold	clockwise	practice	Guided	1	0.5	0	19.33769	0.44937	-1.45	-0.8	0.801600474632778	0.017218	0.0050603	0.021667
Trial1	3	1	blindfold	clockwise	practice	Guided	1	0.5	0	19.3577	0.44937	-1.45	-0.8	0.801600474632778	-0.0055978	0.00082847	-0.017735
Trial1	3	1	blindfold	clockwise	practice	Guided	1	0.5	0	19.37769	0.44937	-1.45	-0.8	0.801600474632778	0.01496	0.013522	-0.0078891
Trial1	3	1	blindfold	clockwise	practice	Guided	1	0.5	0	19.39769	0.44937	-1.45	-0.8	0.801600474632778	0.001735	-0.0076379	-0.00028213
Trial1	3	1	blindfold	clockwise	practice	Guided	1	0.5	0	19.41769	0.44937	-1.45	-0.8	0.801600474632778	-0.0061481	0.0092898	-0.0092848
Trial1	3	1	blindfold	clockwise	practice	Guided	1	0.5	0	19.4377	0.44937	-1.45	-0.8	0.801600474632778	0.0062409	0.00082718	-0.0042215
Trial1	3	1	blindfold	clockwise	practice	Guided	1	0.5	0	19.45769	0.44937	-1.45	-0.8	0.801600474632778	-0.0022031	-0.016098	-0.0047792
Trial1	3	1	blindfold	clockwise	practice	Guided	1	0.5	0	19.47769	0.44937	-1.45	-0.8	0.801600474632778	-0.0072604	0.0050599	0.0076099
Trial1	3	1	blindfold	clockwise	practice	Guided	1	0.5	0	19.4977	0.44936	-1.45	-0.8	0.801601105281545	0.0039817	-0.016099	-0.034057
Trial1	3	1	blindfold	clockwise	practice	Guided	1	0.5	0	19.51768	0.44936	-1.45	-0.8	0.801601105281545	0.036364	-0.016099	-0.010705
Trial1	3	1	blindfold	clockwise	practice	Guided	1	0.5	0	19.53769	0.44937	-1.45	-0.8	0.801600474632778	-0.0061424	0.021986	0.0039463
Trial1	3	1	blindfold	clockwise	practice	Guided	1	0.5	0	19.55769	0.44937	-1.45	-0.8	0.801600474632778	-0.011762	-0.033026	0.011552
Trial1	3	1	blindfold	clockwise	practice	Guided	1	0.5	0	19.5777	0.44936	-1.45	-0.8	0.801601105281545	-0.030636	-0.033026	-0.024184
Trial1	3	1	blindfold	clockwise	practice	Guided	1	0.5	0	19.59769	0.44936	-1.45	-0.8	0.801601105281545	0.019196	-0.0034021	-0.0076017
Trial1	3	1	blindfold	clockwise	practice	Guided	1	0.5	0	19.61769	0.44936	-1.45	-0.8	0.801601105281545	-0.019644	-0.0076331	0.016057
Trial1	3	1	blindfold	clockwise	practice	Guided	1	0.5	0	19.6377	0.44936	-1.45	-0.8	0.801601105281545	0.02314	0.0092919	-0.0030972
Trial1	3	1	blindfold	clockwise	practice	Guided	1	0.5	0	19.65768	0.44936	-1.45	-0.8	0.801601105281545	-0.03287	-0.0161	0.010158
Trial1	3	1	blindfold	clockwise	practice	Guided	1	0.5	0	19.67769	0.44936	-1.45	-0.8	0.801601105281545	0.017803	-0.020333	0.015504
Trial1	3	1	blindfold	clockwise	practice	Guided	1	0.5	0	19.69769	0.44936	-1.45	-0.8	0.801601105281545	-0.014579	0.0050581	-0.0061667
Trial1	3	1	blindfold	clockwise	practice	Guided	1	0.5	0	19.7177	0.44936	-1.45	-0.8	0.801601105281545	-0.0080883	-0.016102	0.020289
Trial1	3	1	blindfold	clockwise	practice	Guided	1	0.5	0	19.73769	0.44936	-1.45	-0.8	0.801601105281545	-0.013455	-0.011869	-0.026718
Trial1	3	1	blindfold	clockwise	practice	Guided	1	0.5	0	19.75769	0.44936	-1.45	-0.8	0.801601105281545	0.0023166	0.00929	-0.0087081
Trial1	3	1	blindfold	clockwise	practice	Guided	1	0.5	0	19.77769	0.44936	-1.45	-0.8	0.801601105281545	0.0051447	0.0050619	0.012684
Trial1	3	1	blindfold	clockwise	practice	Guided	1	0.5	0	19.79768	0.44936	-1.45	-0.8	0.801601105281545	-0.0072428	-0.011866	0.0076236
Trial1	3	1	blindfold	clockwise	practice	Guided	1	0.5	0	19.81769	0.44935	-1.45	-0.8	0.801601737937251	0.00092348	-0.0076332	0.012405
Trial1	3	1	blindfold	clockwise	practice	Guided	1	0.5	0	19.83769	0.44935	-1.45	-0.8	0.801601737937251	-0.0072408	0.0050634	0.0076232
Trial1	3	1	blindfold	clockwise	practice	Guided	1	0.5	0	19.8577	0.44935	-1.45	-0.8	0.801601737937251	-0.0021789	0.0092954	-0.0047637
Trial1	3	1	blindfold	clockwise	practice	Guided	1	0.5	0	19.87769	0.44935	-1.45	-0.8	0.801601737937251	-0.001897	0.013528	-0.012091
Trial1	3	1	blindfold	clockwise	practice	Guided	1	0.5	0	19.89769	0.44935	-1.45	-0.8	0.801601737937251	-0.0010296	-0.0076317	0.041963
Trial1	3	1	blindfold	clockwise	practice	Guided	1	0.5	0	19.91769	0.44935	-1.45	-0.8	0.801601737937251	0.014435	-0.0034013	0.00057823
Trial1	3	1	blindfold	clockwise	practice	Guided	1	0.5	0	19.9377	0.44935	-1.45	-0.8	0.801601737937251	0.0059889	-0.02456	1.7461E-05
Trial1	3	1	blindfold	clockwise	practice	Guided	1	0.5	0	19.95769	0.44935	-1.45	-0.8	0.801601737937251	0.0079455	0.0092943	-0.029539
Trial1	3	1	blindfold	clockwise	practice	Guided	1	0.5	0	19.97769	0.44935	-1.45	-0.8	0.801601737937251	0.025987	0.0050603	0.01831
Trial1	3	1	blindfold	clockwise	practice	Guided	1	0.5	0	19.9977	0.44935	-1.45	-0.8	0.801601737937251	0.00065075	-0.0034018	0.016632
Trial1	3	1	blindfold	clockwise	practice	Guided	1	0.5	0	20.01768	0.44935	-1.45	-0.8	0.801601737937251	-0.012297	-0.0076322	0.020018
Trial1	3	1	blindfold	clockwise	practice	Guided	1	0.5	0	20.03769	0.44935	-1.45	-0.8	0.801601737937251	0.030768	0.0050619	0.010148
Trial1	3	1	blindfold	clockwise	practice	Guided	1	0.5	0	20.05769	0.44935	-1.45	-0.8	0.801601737937251	-0.0058368	0.00082983	-0.013481
Trial1	3	1	blindfold	clockwise	practice	Guided	1	0.5	0	20.0777	0.44935	-1.45	-0.8	0.801601737937251	-0.013162	-0.011867	-0.030927
Trial1	3	1	blindfold	clockwise	practice	Guided	1	0.5	0	20.09769	0.44935	-1.45	-0.8	0.801601737937251	0.0065535	-0.0034024	-0.0084136
Trial1	3	1	blindfold	clockwise	practice	Guided	1	0.5	0	20.11769	0.44935	-1.45	-0.8	0.801601737937251	0.00065306	0.0050609	0.016642
Trial1	3	1	blindfold	clockwise	practice	Guided	1	0.5	0	20.1377	0.44935	-1.45	-0.8	0.801601737937251	0.011055	-0.0034021	-0.012357
Trial1	3	1	blindfold	clockwise	practice	Guided	1	0.5	0	20.15768	0.44935	-1.45	-0.8	0.801601737937251	-0.0010506	-0.0034018	-0.025303
Trial1	3	1	blindfold	clockwise	practice	Guided	1	0.5	0	20.17769	0.44935	-1.45	-0.8	0.801601737937251	-0.018216	-0.0033997	-0.018536
Trial1	3	1	blindfold	clockwise	practice	Guided	1	0.5	0	20.19769	0.44935	-1.45	-0.8	0.801601737937251	-0.022718	0.0050634	-0.014591
Trial1	3	1	blindfold	clockwise	practice	Guided	1	0.5	0	20.2177	0.44935	-1.45	-0.8	0.801601737937251	-0.0027239	0.0092958	0.0045359
Trial1	3	1	blindfold	clockwise	practice	Guided	1	0.5	0	20.23769	0.44935	-1.45	-0.8	0.801601737937251	-0.0083433	0.0050635	0.0042572
Trial1	3	1	blindfold	clockwise	practice	Guided	1	0.5	0	20.25769	0.44934	-1.45	-0.8	0.801602368834087	0.00094093	0.013528	0.012425
Trial1	3	1	blindfold	clockwise	practice	Guided	1	0.5	0	20.27769	0.44934	-1.45	-0.8	0.801602368834087	0.0060075	-0.011859	3.6647E-05
Trial1	3	1	blindfold	clockwise	practice	Guided	1	0.5	0	20.29768	0.44934	-1.45	-0.8	0.801602368834087	-0.01144	-0.0033942	0.0073633
Trial1	3	1	blindfold	clockwise	practice	Guided	1	0.5	0	20.31769	0.44934	-1.45	-0.8	0.801602368834087	-0.010322	0.013533	0.0020213
Trial1	3	1	blindfold	clockwise	practice	Guided	1	0.5	0	20.33769	0.44934	-1.45	-0.8	0.801602368834087	0.0065695	-0.024553	-0.0084082
Trial1	3	1	blindfold	clockwise	practice	Guided	1	0.5	0	20.3577	0.44934	-1.45	-0.8	0.801602368834087	0.00011033	-0.011857	0.025093
Trial1	3	1	blindfold	clockwise	practice	Guided	1	0.5	0	20.37769	0.44934	-1.45	-0.8	0.801602368834087	0.0088412	0.009301	0.033536
Trial1	3	1	blindfold	clockwise	practice	Guided	1	0.5	0	20.39769	0.44934	-1.45	-0.8	0.801602368834087	-0.0060933	0.0050705	-0.010088
Trial1	3	1	blindfold	clockwise	practice	Guided	1	0.5	0	20.41769	0.44934	-1.45	-0.8	0.801602368834087	-0.002991	0.00084048	0.007919
Trial1	3	1	blindfold	clockwise	practice	Guided	1	0.5	0	20.4377	0.44934	-1.45	-0.8	0.801602368834087	0.0057343	0.02623	0.0042583
Trial1	3	1	blindfold	clockwise	practice	Guided	1	0.5	0	20.45769	0.44934	-1.45	-0.8	0.801602368834087	-0.0029897	-0.024553	0.0079213
Trial1	3	1	blindfold	clockwise	practice	Guided	1	0.5	0	20.47769	0.44934	-1.45	-0.8	0.801602368834087	-0.015375	-0.011855	-0.0053014
Trial1	3	1	blindfold	clockwise	practice	Guided	1	0.5	0	20.4977	0.44934	-1.45	-0.8	0.801602368834087	-0.044654	-0.033014	-0.003315
Trial1	3	1	blindfold	clockwise	practice	Guided	1	0.5	0	20.51768	0.44934	-1.45	-0.8	0.801602368834087	-0.011152	0.021999	0.0031458
Trial1	3	1	blindfold	clockwise	practice	Guided	1	0.5	0	20.53769	0.44934	-1.45	-0.8	0.801602368834087	0.018127	-0.0033933	0.0093254
Trial1	3	1	blindfold	clockwise	practice	Guided	1	0.5	0	20.55769	0.44934	-1.45	-0.8	0.801602368834087	0.018966	-0.0076256	-0.0033416
Trial1	3	1	blindfold	clockwise	practice	Guided	1	0.5	0	20.5777	0.44933	-1.45	-0.8	0.801603003622432	-0.022696	-0.0076249	-0.014584
Trial1	3	1	blindfold	clockwise	practice	Guided	1	0.5	0	20.59769	0.44933	-1.45	-0.8	0.801603003622432	0.0068631	0.021998	-0.012625
Trial1	3	1	blindfold	clockwise	practice	Guided	1	0.5	0	20.61769	0.44933	-1.45	-0.8	0.801603003622432	0.013912	-0.0033944	0.009046
Trial1	3	1	blindfold	clockwise	practice	Guided	1	0.5	0	20.6377	0.44933	-1.45	-0.8	0.801603003622432	-0.011702	-0.0076253	0.011592
Trial1	3	1	blindfold	clockwise	practice	Guided	1	0.5	0	20.65768	0.44933	-1.45	-0.8	0.801603003622432	-0.016761	0.026229	0.023983
Trial1	3	1	blindfold	clockwise	practice	Guided	1	0.5	0	20.67769	0.44933	-1.45	-0.8	0.801603003622432	-0.024921	-0.028782	0.019197
Trial1	3	1	blindfold	clockwise	practice	Guided	1	0.5	0	20.69769	0.44933	-1.45	-0.8	0.801603003622432	-0.0032465	0.0093054	0.012148
Trial1	3	1	blindfold	clockwise	practice	Guided	1	0.5	0	20.7177	0.44932	-1.45	-0.8	0.801603632883505	-0.02352	0.013538	0.0023069
Trial1	3	1	blindfold	clockwise	practice	Guided	1	0.5	0	20.73769	0.44932	-1.45	-0.8	0.801603632883505	0.02265	-0.0033892	0.0011604
Trial1	3	1	blindfold	clockwise	practice	Guided	1	0.5	0	20.75769	0.44932	-1.45	-0.8	0.801603632883505	0.014206	0.017768	0.0034258
Trial1	3	1	blindfold	clockwise	practice	Guided	1	0.5	0	20.77769	0.44932	-1.45	-0.8	0.801603632883505	-0.0015667	0.0093019	-0.013186
Trial1	3	1	blindfold	clockwise	practice	Guided	1	0.5	0	20.79768	0.44932	-1.45	-0.8	0.801603632883505	-0.010571	0.013534	-0.0052997
Trial1	3	1	blindfold	clockwise	practice	Guided	1	0.5	0	20.81769	0.44932	-1.45	-0.8	0.801603632883505	-0.0097313	0.0050717	-0.017968
Trial1	3	1	blindfold	clockwise	practice	Guided	1	0.5	0	20.83769	0.44932	-1.45	-0.8	0.801603632883505	0.0094267	-0.0033923	0.01187
Trial1	3	1	blindfold	clockwise	practice	Guided	1	0.5	0	20.8577	0.44932	-1.45	-0.8	0.801603632883505	0.0077208	0.021998	-0.013464
Trial1	3	1	blindfold	clockwise	practice	Guided	1	0.5	0	20.87769	0.44932	-1.45	-0.8	0.801603632883505	-0.018455	0.0050739	-0.014304
Trial1	3	1	blindfold	clockwise	practice	Guided	1	0.5	0	20.89769	0.44932	-1.45	-0.8	0.801603632883505	-0.0024039	0.017768	-0.00051768
Trial1	3	1	blindfold	clockwise	practice	Guided	1	0.5	0	20.91769	0.44932	-1.45	-0.8	0.801603632883505	-0.032239	-0.0033905	0.0017469
Trial1	3	1	blindfold	clockwise	practice	Guided	1	0.5	0	20.9377	0.44932	-1.45	-0.8	0.801603632883505	0.020948	-0.011855	-0.032901
Trial1	3	1	blindfold	clockwise	practice	Guided	1	0.5	0	20.95769	0.44932	-1.45	-0.8	0.801603632883505	-0.013949	0.017766	-0.018249
Trial1	3	1	blindfold	clockwise	practice	Guided	1	0.5	0	20.97769	0.44932	-1.45	-0.8	0.801603632883505	-0.014227	-0.020322	0.0093251
Trial1	3	1	blindfold	clockwise	practice	Guided	1	0.5	0	20.9977	0.44932	-1.45	-0.8	0.801603632883505	-0.038444	0.013532	-0.040755
Trial1	3	1	blindfold	clockwise	practice	Guided	1	0.5	0	21.01768	0.44932	-1.45	-0.8	0.801603632883505	0.0097115	0.017764	-0.013183
Trial1	3	1	blindfold	clockwise	practice	Guided	1	0.5	0	21.03769	0.44932	-1.45	-0.8	0.801603632883505	0.0091525	-0.020322	0.004825
Trial1	3	1	blindfold	clockwise	practice	Guided	1	0.5	0	21.05769	0.44932	-1.45	-0.8	0.801603632883505	-0.01761	0.0093003	-0.026967
Trial1	3	1	blindfold	clockwise	practice	Guided	1	0.5	0	21.0777	0.44932	-1.45	-0.8	0.801603632883505	-0.017889	-0.028786	-0.02274
Trial1	3	1	blindfold	clockwise	practice	Guided	1	0.5	0	21.09769	0.44932	-1.45	-0.8	0.801603632883505	-0.011121	0.0093009	0.0031559
Trial1	3	1	blindfold	clockwise	practice	Guided	1	0.5	0	21.11769	0.44932	-1.45	-0.8	0.801603632883505	0.00493	-0.011859	0.016943
Trial1	3	1	blindfold	clockwise	practice	Guided	1	0.5	0	21.1377	0.44932	-1.45	-0.8	0.801603632883505	-0.029968	0.0093019	0.031595
Trial1	3	1	blindfold	clockwise	practice	Guided	1	0.5	0	21.15768	0.44932	-1.45	-0.8	0.801603632883505	-0.02239	-0.007625	-0.0174
Trial1	3	1	blindfold	clockwise	practice	Guided	1	0.5	0	21.17769	0.44932	-1.45	-0.8	0.801603632883505	0.0060488	0.021998	0.022004
Trial1	3	1	blindfold	clockwise	practice	Guided	1	0.5	0	21.19769	0.44932	-1.45	-0.8	0.801603632883505	-0.036178	0.017765	-0.0027443
Trial1	3	1	blindfold	clockwise	practice	Guided	1	0.5	0	21.2177	0.44932	-1.45	-0.8	0.801603632883505	0.0021042	0.030458	-0.0044499
Trial1	3	1	blindfold	clockwise	practice	Guided	1	0.5	0	21.23769	0.44932	-1.45	-0.8	0.801603632883505	0.019273	-0.0076307	-0.00078587
Trial1	3	1	blindfold	clockwise	practice	Guided	1	0.5	0	21.25769	0.44932	-1.45	-0.8	0.801603632883505	0.018712	-0.0076303	0.00089364
Trial1	3	1	blindfold	clockwise	practice	Guided	1	0.5	0	21.27769	0.44932	-1.45	-0.8	0.801603632883505	-0.019289	0.013528	-0.0016209
Trial1	3	1	blindfold	clockwise	practice	Guided	1	0.5	0	21.29768	0.44932	-1.45	-0.8	0.801603632883505	0.01505	-0.0076287	-0.019658
Trial1	3	1	blindfold	clockwise	practice	Guided	1	0.5	0	21.31769	0.44932	-1.45	-0.8	0.801603632883505	-0.021835	-0.0076268	-0.0058408
Trial1	3	1	blindfold	clockwise	practice	Guided	1	0.5	0	21.33769	0.44932	-1.45	-0.8	0.801603632883505	-0.003796	-0.028786	0.020613
Trial1	3	1	blindfold	clockwise	practice	Guided	1	0.5	0	21.3577	0.44932	-1.45	-0.8	0.801603632883505	0.02154	0.021995	0.022291
Trial1	3	1	blindfold	clockwise	practice	Guided	1	0.5	0	21.37769	0.44932	-1.45	-0.8	0.801603632883505	0.010552	0.0008354	-0.0038828
Trial1	3	1	blindfold	clockwise	practice	Guided	1	0.5	0	21.39769	0.44932	-1.45	-0.8	0.801603632883505	-0.0159	0.017761	0.01133
Trial1	3	1	blindfold	clockwise	practice	Guided	1	0.5	0	21.41769	0.44932	-1.45	-0.8	0.801603632883505	0.0029495	-0.01186	-0.01711
Trial1	3	1	blindfold	clockwise	practice	Guided	1	0.5	0	21.4377	0.44931	-1.45	-0.8	0.801604267921398	0.019002	-0.0033952	-0.0033232
Trial1	3	1	blindfold	clockwise	practice	Guided	1	0.5	0	21.45769	0.44931	-1.45	-0.8	0.801604267921398	0.0021131	0.00083718	-0.0044394
Trial1	3	1	blindfold	clockwise	practice	Guided	1	0.5	0	21.47769	0.44931	-1.45	-0.8	0.801604267921398	-0.011392	0.00083679	0.0073881
Trial1	3	1	blindfold	clockwise	practice	Guided	1	0.5	0	21.4977	0.44931	-1.45	-0.8	0.801604267921398	0.01084	0.0092988	-0.0081059
Trial1	3	1	blindfold	clockwise	practice	Guided	1	0.5	0	21.51768	0.44931	-1.45	-0.8	0.801604267921398	-0.0057711	0.00083509	-0.013446
Trial1	3	1	blindfold	clockwise	practice	Guided	1	0.5	0	21.53769	0.44931	-1.45	-0.8	0.801604267921398	0.0063391	0.0050676	-0.0041639
Trial1	3	1	blindfold	clockwise	practice	Guided	1	0.5	0	21.55769	0.44931	-1.45	-0.8	0.801604267921398	-0.024895	0.021994	-0.0081081
Trial1	3	1	blindfold	clockwise	practice	Guided	1	0.5	0	21.5777	0.44931	-1.45	-0.8	0.801604267921398	-0.0043701	0.00083747	-0.034561
Trial1	3	1	blindfold	clockwise	practice	Guided	1	0.5	0	21.59769	0.44931	-1.45	-0.8	0.801604267921398	-0.0068879	0.0092997	0.003444
Trial1	3	1	blindfold	clockwise	practice	Guided	1	0.5	0	21.61769	0.44931	-1.45	-0.8	0.801604267921398	0.0032352	0.013529	-0.00021653
Trial1	3	1	blindfold	clockwise	practice	Guided	1	0.5	0	21.6377	0.44931	-1.45	-0.8	0.801604267921398	0.00071975	0.0050674	0.016674
Trial1	3	1	blindfold	clockwise	practice	Guided	1	0.5	0	21.65768	0.44931	-1.45	-0.8	0.801604267921398	-0.0057679	-0.011862	-0.013442
Trial1	3	1	blindfold	clockwise	practice	Guided	1	0.5	0	21.67769	0.44931	-1.45	-0.8	0.801604267921398	0.0086059	-0.0033995	0.016117
Trial1	3	1	blindfold	clockwise	practice	Guided	1	0.5	0	21.69769	0.44931	-1.45	-0.8	0.801604267921398	0.0049421	-0.016096	0.016957
Trial1	3	1	blindfold	clockwise	practice	Guided	1	0.5	0	21.7177	0.44931	-1.45	-0.8	0.801604267921398	0.011962	-0.016096	-0.026388
Trial1	3	1	blindfold	clockwise	practice	Guided	1	0.5	0	21.73769	0.44931	-1.45	-0.8	0.801604267921398	-0.027716	-0.037256	-0.0021694
Trial1	3	1	blindfold	clockwise	practice	Guided	1	0.5	0	21.75769	0.44931	-1.45	-0.8	0.801604267921398	0.013394	0.00083238	0.017518
Trial1	3	1	blindfold	clockwise	practice	Guided	1	0.5	0	21.77769	0.44931	-1.45	-0.8	0.801604267921398	0.0066291	0.0050621	-0.021044
Trial1	3	1	blindfold	clockwise	practice	Guided	1	0.5	0	21.79768	0.44931	-1.45	-0.8	0.801604267921398	-0.017279	-0.0034033	0.032451
Trial1	3	1	blindfold	clockwise	practice	Guided	1	0.5	0	21.81769	0.44931	-1.45	-0.8	0.801604267921398	0.006069	0.00082906	-0.028652
Trial1	3	1	blindfold	clockwise	practice	Guided	1	0.5	0	21.83769	0.44931	-1.45	-0.8	0.801604267921398	-0.0111	0.0050604	0.0031717
Trial1	3	1	blindfold	clockwise	practice	Guided	1	0.5	0	21.8577	0.44931	-1.45	-0.8	0.801604267921398	-0.011658	0.0050616	0.011617
Trial1	3	1	blindfold	clockwise	practice	Guided	1	0.5	0	21.87769	0.4493	-1.45	-0.8	0.801604899314738	0.015637	-0.028794	-0.01626
Trial1	3	1	blindfold	clockwise	practice	Guided	1	0.5	0	21.89769	0.4493	-1.45	-0.8	0.801604899314738	0.029454	0.0050607	0.031306
Trial1	3	1	blindfold	clockwise	practice	Guided	1	0.5	0	21.91769	0.4493	-1.45	-0.8	0.801604899314738	0.0063565	-0.0076316	-0.004711
Trial1	3	1	blindfold	clockwise	practice	Guided	1	0.5	0	21.9377	0.4493	-1.45	-0.8	0.801604899314738	-0.0051934	0.0092945	-0.02188
Trial1	3	1	blindfold	clockwise	practice	Guided	1	0.5	0	21.95769	0.4493	-1.45	-0.8	0.801604899314738	-0.0032052	0.00082855	-0.03228
Trial1	3	1	blindfold	clockwise	practice	Guided	1	0.5	0	21.97769	0.4493	-1.45	-0.8	0.801604899314738	0.0049614	-0.024563	0.016966
Trial1	3	1	blindfold	clockwise	practice	Guided	1	0.5	0	21.9977	0.4493	-1.45	-0.8	0.801604899314738	0.0069195	0.038916	-0.012593
Trial1	3	1	blindfold	clockwise	practice	Guided	1	0.5	0	22.01768	0.4493	-1.45	-0.8	0.801604899314738	0.011421	0.0050604	-0.016537
Trial1	3	1	blindfold	clockwise	practice	Guided	1	0.5	0	22.03769	0.4493	-1.45	-0.8	0.801604899314738	0.0058014	-0.028793	0.004298
Trial1	3	1	blindfold	clockwise	practice	Guided	1	0.5	0	22.05769	0.4493	-1.45	-0.8	0.801604899314738	-0.017268	0.0092945	0.032459
Trial1	3	1	blindfold	clockwise	practice	Guided	1	0.5	0	22.0777	0.4493	-1.45	-0.8	0.801604899314738	0.0035381	0.0092939	-0.025537
Trial1	3	1	blindfold	clockwise	practice	Guided	1	0.5	0	22.09769	0.4493	-1.45	-0.8	0.801604899314738	-0.015308	0.0050623	0.028799
Trial1	3	1	blindfold	clockwise	practice	Guided	1	0.5	0	22.11769	0.4493	-1.45	-0.8	0.801604899314738	0.011427	0.026222	-0.01653
Trial1	3	1	blindfold	clockwise	practice	Guided	1	0.5	0	22.1377	0.4493	-1.45	-0.8	0.801604899314738	-0.0099628	-0.0034016	-0.013705
Trial1	3	1	blindfold	clockwise	practice	Guided	1	0.5	0	22.15768	0.44929	-1.45	-0.8	0.801605530831926	-0.018685	-0.0034023	-0.010041
Trial1	3	1	blindfold	clockwise	practice	Guided	1	0.5	0	22.17769	0.44929	-1.45	-0.8	0.801605530831926	-0.0088397	0.00082819	-0.013143
Trial1	3	1	blindfold	clockwise	practice	Guided	1	0.5	0	22.19769	0.44929	-1.45	-0.8	0.801605530831926	-0.015296	-0.011868	0.0029109
Trial1	3	1	blindfold	clockwise	practice	Guided	1	0.5	0	22.2177	0.44929	-1.45	-0.8	0.801605530831926	0.033389	0.00082952	-0.027795
Trial1	3	1	blindfold	clockwise	practice	Guided	1	0.5	0	22.23769	0.44929	-1.45	-0.8	0.801605530831926	0.0086421	-0.0076342	0.030481
Trial1	3	1	blindfold	clockwise	practice	Guided	1	0.5	0	22.25769	0.44929	-1.45	-0.8	0.801605530831926	-0.011913	-0.02456	0.015856
Trial1	3	1	blindfold	clockwise	practice	Guided	1	0.5	0	22.27769	0.44929	-1.45	-0.8	0.801605530831926	0.011156	0.0050635	-0.012303
Trial1	3	1	blindfold	clockwise	practice	Guided	1	0.5	0	22.29768	0.44929	-1.45	-0.8	0.801605530831926	0.0024301	0.0092947	-0.0086383
Trial1	3	1	blindfold	clockwise	practice	Guided	1	0.5	0	22.31769	0.44929	-1.45	-0.8	0.801605530831926	-0.011074	0.026221	-0.00075073
Trial1	3	1	blindfold	clockwise	practice	Guided	1	0.5	0	22.33769	0.44929	-1.45	-0.8	0.801605530831926	0.023545	-0.0034015	-0.013417
Trial1	3	1	blindfold	clockwise	practice	Guided	1	0.5	0	22.3577	0.44929	-1.45	-0.8	0.801605530831926	-0.038674	0.00083032	-0.02832
Trial1	3	1	blindfold	clockwise	practice	Guided	1	0.5	0	22.37769	0.44929	-1.45	-0.8	0.801605530831926	0.0052623	0.0092927	-0.013975
Trial1	3	1	blindfold	clockwise	practice	Guided	1	0.5	0	22.39769	0.44929	-1.45	-0.8	0.801605530831926	0.017932	-0.037258	0.013596
Trial1	3	1	blindfold	clockwise	practice	Guided	1	0.5	0	22.41769	0.44929	-1.45	-0.8	0.801605530831926	-0.0023432	-0.016098	-0.00046791
Trial1	3	1	blindfold	clockwise	practice	Guided	1	0.5	0	22.4377	0.44929	-1.45	-0.8	0.801605530831926	-0.00374	-0.0034027	0.020645
Trial1	3	1	blindfold	clockwise	practice	Guided	1	0.5	0	22.45769	0.44929	-1.45	-0.8	0.801605530831926	0.017653	0.02622	0.017822
Trial1	3	1	blindfold	clockwise	practice	Guided	1	0.5	0	22.47769	0.44929	-1.45	-0.8	0.801605530831926	0.031439	-0.024561	0.0017725
Trial1	3	1	blindfold	clockwise	practice	Guided	1	0.5	0	22.4977	0.44929	-1.45	-0.8	0.801605530831926	-0.0015028	-0.0034	-0.013132
Trial1	3	1	blindfold	clockwise	practice	Guided	1	0.5	0	22.51768	0.44929	-1.45	-0.8	0.801605530831926	-0.011066	0.01776	0.003202
Trial1	3	1	blindfold	clockwise	practice	Guided	1	0.5	0	22.53769	0.44929	-1.45	-0.8	0.801605530831926	-0.01333	0.02199	-0.026636
Trial1	3	1	blindfold	clockwise	practice	Guided	1	0.5	0	22.55769	0.44929	-1.45	-0.8	0.801605530831926	0.027501	0.00083164	-0.0027271
Trial1	3	1	blindfold	clockwise	practice	Guided	1	0.5	0	22.5777	0.44929	-1.45	-0.8	0.801605530831926	-0.0076793	-0.0033975	0.016149
Trial1	3	1	blindfold	clockwise	practice	Guided	1	0.5	0	22.59769	0.44929	-1.45	-0.8	0.801605530831926	-0.010503	-0.0033977	-0.0077888
Trial1	3	1	blindfold	clockwise	practice	Guided	1	0.5	0	22.61769	0.44928	-1.45	-0.8	0.801606164358642	-0.020623	-0.028787	0.019814
Trial1	3	1	blindfold	clockwise	practice	Guided	1	0.5	0	22.6377	0.44928	-1.45	-0.8	0.801606164358642	-0.011619	-0.007628	0.011649
Trial1	3	1	blindfold	clockwise	practice	Guided	1	0.5	0	22.65768	0.44928	-1.45	-0.8	0.801606164358642	0.00049079	0.01353	0.0085438
Trial1	3	1	blindfold	clockwise	practice	Guided	1	0.5	0	22.67769	0.44928	-1.45	-0.8	0.801606164358642	-0.042012	0.013529	0.022359
Trial1	3	1	blindfold	clockwise	practice	Guided	1	0.5	0	22.69769	0.44928	-1.45	-0.8	0.801606164358642	-0.0073914	0.005065	0.011925
Trial1	3	1	blindfold	clockwise	practice	Guided	1	0.5	0	22.7177	0.44928	-1.45	-0.8	0.801606164358642	0.0013323	0.013529	0.013043
Trial1	3	1	blindfold	clockwise	practice	Guided	1	0.5	0	22.73769	0.44928	-1.45	-0.8	0.801606164358642	-0.015279	-0.0076311	0.00292
Trial1	3	1	blindfold	clockwise	practice	Guided	1	0.5	0	22.75769	0.44928	-1.45	-0.8	0.801606164358642	-0.015278	-0.011862	-0.021577
Trial1	3	1	blindfold	clockwise	practice	Guided	1	0.5	0	22.77769	0.44928	-1.45	-0.8	0.801606164358642	0.0016125	0.030455	0.004043
Trial1	3	1	blindfold	clockwise	practice	Guided	1	0.5	0	22.79768	0.44928	-1.45	-0.8	0.801606164358642	0.014281	-0.0076307	0.004881
Trial1	3	1	blindfold	clockwise	practice	Guided	1	0.5	0	22.81769	0.44928	-1.45	-0.8	0.801606164358642	0.010896	0.0050647	-0.0080668
Trial1	3	1	blindfold	clockwise	practice	Guided	1	0.5	0	22.83769	0.44928	-1.45	-0.8	0.801606164358642	0.017384	0.0050639	0.022053
Trial1	3	1	blindfold	clockwise	practice	Guided	1	0.5	0	22.8577	0.44928	-1.45	-0.8	0.801606164358642	-0.024002	-0.011864	0.0074303
Trial1	3	1	blindfold	clockwise	practice	Guided	1	0.5	0	22.87769	0.44928	-1.45	-0.8	0.801606164358642	-0.022042	-0.0033993	-0.022966
Trial1	3	1	blindfold	clockwise	practice	Guided	1	0.5	0	22.89769	0.44928	-1.45	-0.8	0.801606164358642	-0.00064836	0.0050646	-0.02579
Trial1	3	1	blindfold	clockwise	practice	Guided	1	0.5	0	22.91769	0.44928	-1.45	-0.8	0.801606164358642	-0.031046	-0.0033989	-0.0088965
Trial1	3	1	blindfold	clockwise	practice	Guided	1	0.5	0	22.9377	0.44928	-1.45	-0.8	0.801606164358642	0.0016172	-0.0076309	0.0040511
Trial1	3	1	blindfold	clockwise	practice	Guided	1	0.5	0	22.95769	0.44928	-1.45	-0.8	0.801606164358642	0.0055608	-0.024556	0.0085536
Trial1	3	1	blindfold	clockwise	practice	Guided	1	0.5	0	22.97769	0.44928	-1.45	-0.8	0.801606164358642	-0.011889	-0.011859	0.015881
Trial1	3	1	blindfold	clockwise	practice	Guided	1	0.5	0	22.9977	0.44928	-1.45	-0.8	0.801606164358642	-0.021171	0.034689	0.027991
Trial1	3	1	blindfold	clockwise	practice	Guided	1	0.5	0	23.01768	0.44928	-1.45	-0.8	0.801606164358642	-0.008224	-0.0033974	-0.024666
Trial1	3	1	blindfold	clockwise	practice	Guided	1	0.5	0	23.03769	0.44928	-1.45	-0.8	0.801606164358642	-0.009371	-0.016093	-0.022119
Trial1	3	1	blindfold	clockwise	practice	Guided	1	0.5	0	23.05769	0.44928	-1.45	-0.8	0.801606164358642	0.019628	0.00083502	-0.041274
Trial1	3	1	blindfold	clockwise	practice	Guided	1	0.5	0	23.0777	0.44928	-1.45	-0.8	0.801606164358642	0.010904	-0.011861	-0.0094497
Trial1	3	1	blindfold	clockwise	practice	Guided	1	0.5	0	23.09769	0.44928	-1.45	-0.8	0.801606164358642	-0.027656	0.0050671	0.0052044
Trial1	3	1	blindfold	clockwise	practice	Guided	1	0.5	0	23.11769	0.44928	-1.45	-0.8	0.801606164358642	-0.0093683	0.021995	-0.020721
Trial1	3	1	blindfold	clockwise	practice	Guided	1	0.5	0	23.1377	0.44928	-1.45	-0.8	0.801606164358642	-0.01359	-0.024555	-0.022398
Trial1	3	1	blindfold	clockwise	practice	Guided	1	0.5	0	23.15768	0.44928	-1.45	-0.8	0.801606164358642	0.0072418	0.017762	-0.0083323
Trial1	3	1	blindfold	clockwise	practice	Guided	1	0.5	0	23.17769	0.44927	-1.45	-0.8	0.801606796123894	-0.019209	-0.011859	-0.0010026
Trial1	3	1	blindfold	clockwise	practice	Guided	1	0.5	0	23.19769	0.44927	-1.45	-0.8	0.801606796123894	-0.031038	-0.011859	-0.015068
Trial1	3	1	blindfold	clockwise	practice	Guided	1	0.5	0	23.2177	0.44927	-1.45	-0.8	0.801606796123894	0.020193	0.00083497	-0.02466
Trial1	3	1	blindfold	clockwise	practice	Guided	1	0.5	0	23.23769	0.44927	-1.45	-0.8	0.801606796123894	0.004731	0.017763	0.02123
Trial1	3	1	blindfold	clockwise	practice	Guided	1	0.5	0	23.25769	0.44927	-1.45	-0.8	0.801606796123894	-0.035817	0.0093009	-0.006899
Trial1	3	1	blindfold	clockwise	practice	Guided	1	0.5	0	23.27769	0.44927	-1.45	-0.8	0.801606796123894	0.001909	-0.0076281	-0.00071959
Trial1	3	1	blindfold	clockwise	practice	Guided	1	0.5	0	23.29768	0.44927	-1.45	-0.8	0.801606796123894	-0.014978	-0.0033972	-0.0012768
Trial1	3	1	blindfold	clockwise	practice	Guided	1	0.5	0	23.31769	0.44927	-1.45	-0.8	0.801606796123894	-0.014139	0.00083454	-0.013943
Trial1	3	1	blindfold	clockwise	practice	Guided	1	0.5	0	23.33769	0.44927	-1.45	-0.8	0.801606796123894	0.00079659	0.0050646	0.016732
Trial1	3	1	blindfold	clockwise	practice	Guided	1	0.5	0	23.3577	0.44927	-1.45	-0.8	0.801606796123894	-0.0017472	-0.0076298	-0.008881
Trial1	3	1	blindfold	clockwise	practice	Guided	1	0.5	0	23.37769	0.44927	-1.45	-0.8	0.801606796123894	0.0072579	0.021993	0.012515
Trial1	3	1	blindfold	clockwise	practice	Guided	1	0.5	0	23.39769	0.44927	-1.45	-0.8	0.801606796123894	0.00024143	0.00083319	0.025183
Trial1	3	1	blindfold	clockwise	practice	Guided	1	0.5	0	23.41769	0.44927	-1.45	-0.8	0.801606796123894	-0.010749	-0.0033991	-0.0009898
Trial1	3	1	blindfold	clockwise	practice	Guided	1	0.5	0	23.4377	0.44927	-1.45	-0.8	0.801606796123894	-0.0023018	-0.024557	0.011681
Trial1	3	1	blindfold	clockwise	practice	Guided	1	0.5	0	23.45769	0.44927	-1.45	-0.8	0.801606796123894	-0.0062453	0.0050646	-0.017595
Trial1	3	1	blindfold	clockwise	practice	Guided	1	0.5	0	23.47769	0.44926	-1.45	-0.8	0.801607429899415	0.010088	0.0092992	-0.011973
Trial1	3	1	blindfold	clockwise	practice	Guided	1	0.5	0	23.4977	0.44926	-1.45	-0.8	0.801607429899415	-0.015247	0.0050653	0.0029622
Trial1	3	1	blindfold	clockwise	practice	Guided	1	0.5	0	23.51768	0.44926	-1.45	-0.8	0.801607429899415	-0.014686	0.013528	-0.0094252
Trial1	3	1	blindfold	clockwise	practice	Guided	1	0.5	0	23.53769	0.44926	-1.45	-0.8	0.801607429899415	-0.010461	-0.011862	-0.0052031
Trial1	3	1	blindfold	clockwise	practice	Guided	1	0.5	0	23.55769	0.44926	-1.45	-0.8	0.801607429899415	0.0061498	0.0050673	0.00013709
Trial1	3	1	blindfold	clockwise	practice	Guided	1	0.5	0	23.5777	0.44926	-1.45	-0.8	0.801607429899415	-0.021417	-0.020326	0.00041556
Trial1	3	1	blindfold	clockwise	practice	Guided	1	0.5	0	23.59769	0.44926	-1.45	-0.8	0.801607429899415	-0.013839	0.0092978	-0.018153
Trial1	3	1	blindfold	clockwise	practice	Guided	1	0.5	0	23.61769	0.44926	-1.45	-0.8	0.801607429899415	-0.018902	0.0092979	0.017586
Trial1	3	1	blindfold	clockwise	practice	Guided	1	0.5	0	23.6377	0.44926	-1.45	-0.8	0.801607429899415	0.010656	-0.0033979	-0.0038043
Trial1	3	1	blindfold	clockwise	practice	Guided	1	0.5	0	23.65768	0.44926	-1.45	-0.8	0.801607429899415	-0.010736	-0.011862	-0.00097958
Trial1	3	1	blindfold	clockwise	practice	Guided	1	0.5	0	23.67769	0.44926	-1.45	-0.8	0.801607429899415	0.0067146	0.0092952	-0.0004185
Trial1	3	1	blindfold	clockwise	practice	Guided	1	0.5	0	23.69769	0.44926	-1.45	-0.8	0.801607429899415	-0.0059527	0.0050615	-0.0091433
Trial1	3	1	blindfold	clockwise	practice	Guided	1	0.5	0	23.7177	0.44926	-1.45	-0.8	0.801607429899415	-0.014117	0.0092929	-0.027153
Trial1	3	1	blindfold	clockwise	practice	Guided	1	0.5	0	23.73769	0.44926	-1.45	-0.8	0.801607429899415	-0.023957	-0.04149	-0.0018143
Trial1	3	1	blindfold	clockwise	practice	Guided	1	0.5	0	23.75769	0.44926	-1.45	-0.8	0.801607429899415	-0.0067899	-0.011866	0.0035264
Trial1	3	1	blindfold	clockwise	practice	Guided	1	0.5	0	23.77769	0.44926	-1.45	-0.8	0.801607429899415	-0.01045	-0.0076355	-0.005197
Trial1	3	1	blindfold	clockwise	practice	Guided	1	0.5	0	23.79768	0.44926	-1.45	-0.8	0.801607429899415	-0.03268	-0.011867	0.010296
Trial1	3	1	blindfold	clockwise	practice	Guided	1	0.5	0	23.81769	0.44926	-1.45	-0.8	0.801607429899415	-0.014672	0.017753	-0.0054755
Trial1	3	1	blindfold	clockwise	practice	Guided	1	0.5	0	23.83769	0.44925	-1.45	-0.8	0.801608061912731	-0.0014448	0.013521	-0.013082
Trial1	3	1	blindfold	clockwise	practice	Guided	1	0.5	0	23.8577	0.44925	-1.45	-0.8	0.801608061912731	0.027837	-0.020334	-0.0069009
Trial1	3	1	blindfold	clockwise	practice	Guided	1	0.5	0	23.87769	0.44925	-1.45	-0.8	0.801608061912731	0.016007	0.017752	-0.020408
Trial1	3	1	blindfold	clockwise	practice	Guided	1	0.5	0	23.89769	0.44925	-1.45	-0.8	0.801608061912731	0.01405	0.005057	0.0091503
Trial1	3	1	blindfold	clockwise	practice	Guided	1	0.5	0	23.91769	0.44925	-1.45	-0.8	0.801608061912731	0.0075607	-0.0076384	-0.020967
Trial1	3	1	blindfold	clockwise	practice	Guided	1	0.5	0	23.9377	0.44925	-1.45	-0.8	0.801608061912731	-0.0062236	0.0092876	-0.0049142
Trial1	3	1	blindfold	clockwise	practice	Guided	1	0.5	0	23.95769	0.44925	-1.45	-0.8	0.801608061912731	-0.028174	-0.0034065	0.0063571
Trial1	3	1	blindfold	clockwise	practice	Guided	1	0.5	0	23.97769	0.44925	-1.45	-0.8	0.801608061912731	-0.027613	-0.0076393	-0.0020864
Trial1	3	1	blindfold	clockwise	practice	Guided	1	0.5	0	23.9977	0.44925	-1.45	-0.8	0.801608061912731	0.02222	-0.0076405	0.013937
Trial1	3	1	blindfold	clockwise	practice	Guided	1	0.5	0	24.01768	0.44925	-1.45	-0.8	0.801608061912731	0.0016685	-0.0034068	0.0040954
Trial1	3	1	blindfold	clockwise	practice	Guided	1	0.5	0	24.03769	0.44925	-1.45	-0.8	0.801608061912731	-0.014942	-0.0034065	-0.0012451
Trial1	3	1	blindfold	clockwise	practice	Guided	1	0.5	0	24.05769	0.44925	-1.45	-0.8	0.801608061912731	-0.019443	-0.016101	0.0026973
Trial1	3	1	blindfold	clockwise	practice	Guided	1	0.5	0	24.0777	0.44925	-1.45	-0.8	0.801608061912731	-0.0025487	-0.0076401	0.0038182
Trial1	3	1	blindfold	clockwise	practice	Guided	1	0.5	0	24.09769	0.44925	-1.45	-0.8	0.801608061912731	-0.031268	0.0092881	-0.010804
Trial1	3	1	blindfold	clockwise	practice	Guided	1	0.5	0	24.11769	0.44925	-1.45	-0.8	0.801608061912731	-0.011272	0.0050565	0.0074855
Trial1	3	1	blindfold	clockwise	practice	Guided	1	0.5	0	24.1377	0.44925	-1.45	-0.8	0.801608061912731	-0.029001	0.021982	0.019035
Trial1	3	1	blindfold	clockwise	practice	Guided	1	0.5	0	24.15768	0.44925	-1.45	-0.8	0.801608061912731	0.025025	0.021983	-0.02828
Trial1	3	1	blindfold	clockwise	practice	Guided	1	0.5	0	24.17769	0.44924	-1.45	-0.8	0.801608697824218	0.0013977	0.017751	0.0083275
Trial1	3	1	blindfold	clockwise	practice	Guided	1	0.5	0	24.19769	0.44925	-1.45	-0.8	0.801608061912731	0.019685	-0.0034058	-0.011665
Trial1	3	1	blindfold	clockwise	practice	Guided	1	0.5	0	24.2177	0.44924	-1.45	-0.8	0.801608697824218	-0.0045015	0.0008271	0.033387
Trial1	3	1	blindfold	clockwise	practice	Guided	1	0.5	0	24.23769	0.44924	-1.45	-0.8	0.801608697824218	0.014909	-0.011869	-0.003497
Trial1	3	1	blindfold	clockwise	practice	Guided	1	0.5	0	24.25769	0.44924	-1.45	-0.8	0.801608697824218	-0.0028181	0.021987	0.0080535
Trial1	3	1	blindfold	clockwise	practice	Guided	1	0.5	0	24.27769	0.44924	-1.45	-0.8	0.801608697824218	-0.0036526	0.00082478	0.020723
Trial1	3	1	blindfold	clockwise	practice	Guided	1	0.5	0	24.29768	0.44924	-1.45	-0.8	0.801608697824218	-0.02054	-0.0076392	0.019605
Trial1	3	1	blindfold	clockwise	practice	Guided	1	0.5	0	24.31769	0.44924	-1.45	-0.8	0.801608697824218	0.0025297	0.00082467	-0.0085563
Trial1	3	1	blindfold	clockwise	practice	Guided	1	0.5	0	24.33769	0.44924	-1.45	-0.8	0.801608697824218	0.0098567	-0.01187	0.0086168
Trial1	3	1	blindfold	clockwise	practice	Guided	1	0.5	0	24.3577	0.44924	-1.45	-0.8	0.801608697824218	0.012652	-0.0076391	-0.033327
Trial1	3	1	blindfold	clockwise	practice	Guided	1	0.5	0	24.37769	0.44924	-1.45	-0.8	0.801608697824218	-0.026468	0.026216	-0.018947
Trial1	3	1	blindfold	clockwise	practice	Guided	1	0.5	0	24.39769	0.44924	-1.45	-0.8	0.801608697824218	-0.0019691	0.01352	-0.0043227
Trial1	3	1	blindfold	clockwise	practice	Guided	1	0.5	0	24.41769	0.44924	-1.45	-0.8	0.801608697824218	-0.0059126	-0.020336	-0.0065861
Trial1	3	1	blindfold	clockwise	practice	Guided	1	0.5	0	24.4377	0.44924	-1.45	-0.8	0.801608697824218	-0.031806	-0.0076403	-0.0054352
Trial1	3	1	blindfold	clockwise	practice	Guided	1	0.5	0	24.45769	0.44923	-1.45	-0.8	0.801609328198433	-0.039971	0.03891	-0.0071124
Trial1	3	1	blindfold	clockwise	practice	Guided	1	0.5	0	24.47769	0.44923	-1.45	-0.8	0.801609328198433	-0.019416	0.01352	0.023843
Trial1	3	1	blindfold	clockwise	practice	Guided	1	0.5	0	24.4977	0.44923	-1.45	-0.8	0.801609328198433	-0.0061901	0.0050559	-0.0048745
Trial1	3	1	blindfold	clockwise	practice	Guided	1	0.5	0	24.51768	0.44923	-1.45	-0.8	0.801609328198433	0.015761	0.0050544	-0.016144
Trial1	3	1	blindfold	clockwise	practice	Guided	1	0.5	0	24.53769	0.44923	-1.45	-0.8	0.801609328198433	-0.0025268	0.0050561	0.0038508
Trial1	3	1	blindfold	clockwise	practice	Guided	1	0.5	0	24.55769	0.44923	-1.45	-0.8	0.801609328198433	0.0078754	0.0092882	-0.025148
Trial1	3	1	blindfold	clockwise	practice	Guided	1	0.5	0	24.5777	0.44923	-1.45	-0.8	0.801609328198433	0.0028147	0.01352	0.0013096
Trial1	3	1	blindfold	clockwise	practice	Guided	1	0.5	0	24.59769	0.44923	-1.45	-0.8	0.801609328198433	0.0075981	0.0092889	-0.02092
Trial1	3	1	blindfold	clockwise	practice	Guided	1	0.5	0	24.61769	0.44923	-1.45	-0.8	0.801609328198433	0.0028184	0.0092888	-0.016976
Trial1	3	1	blindfold	clockwise	practice	Guided	1	0.5	0	24.6377	0.44923	-1.45	-0.8	0.801609328198433	-0.023355	0.017753	-0.0017631
Trial1	3	1	blindfold	clockwise	practice	Guided	1	0.5	0	24.65768	0.44923	-1.45	-0.8	0.801609328198433	-0.0070212	-0.011867	0.0077984
Trial1	3	1	blindfold	clockwise	practice	Guided	1	0.5	0	24.67769	0.44923	-1.45	-0.8	0.801609328198433	0.01127	0.00082922	-0.012194
Trial1	3	1	blindfold	clockwise	practice	Guided	1	0.5	0	24.69769	0.44923	-1.45	-0.8	0.801609328198433	-0.0095616	-0.0034024	-0.017814
Trial1	3	1	blindfold	clockwise	practice	Guided	1	0.5	0	24.7177	0.44923	-1.45	-0.8	0.801609328198433	0.015774	0.0092929	-0.016137
Trial1	3	1	blindfold	clockwise	practice	Guided	1	0.5	0	24.73769	0.44923	-1.45	-0.8	0.801609328198433	-0.017695	-0.003402	0.041024
Trial1	3	1	blindfold	clockwise	practice	Guided	1	0.5	0	24.75769	0.44923	-1.45	-0.8	0.801609328198433	0.0011532	0.00083059	0.012585
Trial1	3	1	blindfold	clockwise	practice	Guided	1	0.5	0	24.77769	0.44923	-1.45	-0.8	0.801609328198433	-0.024741	-0.011866	0.019355
Trial1	3	1	blindfold	clockwise	practice	Guided	1	0.5	0	24.79768	0.44922	-1.45	-0.8	0.801609962471559	0.0019937	0.0092953	-8.0361E-05
Trial1	3	1	blindfold	clockwise	practice	Guided	1	0.5	0	24.81769	0.44922	-1.45	-0.8	0.801609962471559	-0.028123	0.0092962	0.0064086
Trial1	3	1	blindfold	clockwise	practice	Guided	1	0.5	0	24.83769	0.44922	-1.45	-0.8	0.801609962471559	-0.030949	0.0092965	-0.014982
Trial1	3	1	blindfold	clockwise	practice	Guided	1	0.5	0	24.8577	0.44922	-1.45	-0.8	0.801609962471559	0.0076155	0.0092946	-0.020911
Trial1	3	1	blindfold	clockwise	practice	Guided	1	0.5	0	24.87769	0.44922	-1.45	-0.8	0.801609962471559	0.014666	0.017758	0.00076376
Trial1	3	1	blindfold	clockwise	practice	Guided	1	0.5	0	24.89769	0.44922	-1.45	-0.8	0.801609962471559	0.0017187	-0.020328	0.0041491
Trial1	3	1	blindfold	clockwise	practice	Guided	1	0.5	0	24.91769	0.44922	-1.45	-0.8	0.801609962471559	0.0078979	-0.011864	0.0016031
Trial1	3	1	blindfold	clockwise	practice	Guided	1	0.5	0	24.9377	0.44922	-1.45	-0.8	0.801609962471559	-0.014052	0.021992	-0.026528
Trial1	3	1	blindfold	clockwise	practice	Guided	1	0.5	0	24.95769	0.44922	-1.45	-0.8	0.801609962471559	0.023951	-0.016094	-0.011344
Trial1	3	1	blindfold	clockwise	practice	Guided	1	0.5	0	24.97769	0.44922	-1.45	-0.8	0.801609962471559	-0.014328	-0.016096	-0.0096387
Trial1	3	1	blindfold	clockwise	practice	Guided	1	0.5	0	24.9977	0.44922	-1.45	-0.8	0.801609962471559	0.019731	0.030453	-0.011626
Trial1	3	1	blindfold	clockwise	practice	Guided	1	0.5	0	25.01768	0.44922	-1.45	-0.8	0.801609962471559	0.0036791	-0.024561	-0.025413
Trial1	3	1	blindfold	clockwise	practice	Guided	1	0.5	0	25.03769	0.44922	-1.45	-0.8	0.801609962471559	-0.011223	-0.020329	0.0075305
Trial1	3	1	blindfold	clockwise	practice	Guided	1	0.5	0	25.05769	0.44922	-1.45	-0.8	0.801609962471559	0.014951	-0.0034006	-0.0034609
Trial1	3	1	blindfold	clockwise	practice	Guided	1	0.5	0	25.0777	0.44922	-1.45	-0.8	0.801609962471559	0.027337	0.013527	0.0016002
Trial1	3	1	blindfold	clockwise	practice	Guided	1	0.5	0	25.09769	0.44922	-1.45	-0.8	0.801609962471559	-0.026998	0.026224	-0.01048
Trial1	3	1	blindfold	clockwise	practice	Guided	1	0.5	0	25.11769	0.44922	-1.45	-0.8	0.801609962471559	0.023673	0.030456	0.010912
Trial1	3	1	blindfold	clockwise	practice	Guided	1	0.5	0	25.1377	0.44922	-1.45	-0.8	0.801609962471559	-0.0030593	0.0050639	0.01231
Trial1	3	1	blindfold	clockwise	practice	Guided	1	0.5	0	25.15768	0.44922	-1.45	-0.8	0.801609962471559	-0.01911	0.00083499	-0.0014765
Trial1	3	1	blindfold	clockwise	practice	Guided	1	0.5	0	25.17769	0.44922	-1.45	-0.8	0.801609962471559	0.0020021	-0.024554	-0.00063494
Trial1	3	1	blindfold	clockwise	practice	Guided	1	0.5	0	25.19769	0.44922	-1.45	-0.8	0.801609962471559	0.038887	-0.011858	0.019332
Trial1	3	1	blindfold	clockwise	practice	Guided	1	0.5	0	25.2177	0.44922	-1.45	-0.8	0.801609962471559	-0.0075595	0.0008379	0.0089301
Trial1	3	1	blindfold	clockwise	practice	Guided	1	0.5	0	25.23769	0.44922	-1.45	-0.8	0.801609962471559	-0.005882	0.026227	-0.009077
Trial1	3	1	blindfold	clockwise	practice	Guided	1	0.5	0	25.25769	0.44922	-1.45	-0.8	0.801609962471559	-0.013457	-0.0076281	0.041316
Trial1	3	1	blindfold	clockwise	practice	Guided	1	0.5	0	25.27769	0.44922	-1.45	-0.8	0.801609962471559	-0.0075548	-0.0076267	0.016261
Trial1	3	1	blindfold	clockwise	practice	Guided	1	0.5	0	25.29768	0.44922	-1.45	-0.8	0.801609962471559	-0.001375	0.00083783	-0.013016
Trial1	3	1	blindfold	clockwise	practice	Guided	1	0.5	0	25.31769	0.44922	-1.45	-0.8	0.801609962471559	-0.017985	-0.037248	-0.018075
Trial1	3	1	blindfold	clockwise	practice	Guided	1	0.5	0	25.33769	0.44921	-1.45	-0.8	0.801610596869272	-0.0016522	0.013535	-0.0087896
Trial1	3	1	blindfold	clockwise	practice	Guided	1	0.5	0	25.3577	0.44921	-1.45	-0.8	0.801610596869272	0.005396	0.00083985	0.012884
Trial1	3	1	blindfold	clockwise	practice	Guided	1	0.5	0	25.37769	0.44921	-1.45	-0.8	0.801610596869272	-0.022485	0.0050712	-0.014407
Trial1	3	1	blindfold	clockwise	practice	Guided	1	0.5	0	25.39769	0.44921	-1.45	-0.8	0.801610596869272	0.014401	-0.016087	0.0049974
Trial1	3	1	blindfold	clockwise	practice	Guided	1	0.5	0	25.41769	0.44921	-1.45	-0.8	0.801610596869272	0.007914	-0.033012	0.0033219
Trial1	3	1	blindfold	clockwise	practice	Guided	1	0.5	0	25.4377	0.44921	-1.45	-0.8	0.801610596869272	0.010461	-0.007623	0.00049708
Trial1	3	1	blindfold	clockwise	practice	Guided	1	0.5	0	25.45769	0.44921	-1.45	-0.8	0.801610596869272	-0.015434	0.017769	0.0072664
Trial1	3	1	blindfold	clockwise	practice	Guided	1	0.5	0	25.47769	0.44921	-1.45	-0.8	0.801610596869272	0.0093407	0.0093051	0.017389
Trial1	3	1	blindfold	clockwise	practice	Guided	1	0.5	0	25.4977	0.44921	-1.45	-0.8	0.801610596869272	-0.0067111	-0.016084	0.0044423
Trial1	3	1	blindfold	clockwise	practice	Guided	1	0.5	0	25.51768	0.44921	-1.45	-0.8	0.801610596869272	0.028467	0.00084552	-0.021451
Trial1	3	1	blindfold	clockwise	practice	Guided	1	0.5	0	25.53769	0.44921	-1.45	-0.8	0.801610596869272	0.014962	-0.016084	-0.0062674
Trial1	3	1	blindfold	clockwise	practice	Guided	1	0.5	0	25.55769	0.44921	-1.45	-0.8	0.801610596869272	0.010739	-0.0076219	-0.0037196
Trial1	3	1	blindfold	clockwise	practice	Guided	1	0.5	0	25.5777	0.44921	-1.45	-0.8	0.801610596869272	-0.011768	-0.020317	0.015997
Trial1	3	1	blindfold	clockwise	practice	Guided	1	0.5	0	25.59769	0.44921	-1.45	-0.8	0.801610596869272	-0.010928	-0.0076207	0.0033299
Trial1	3	1	blindfold	clockwise	practice	Guided	1	0.5	0	25.61769	0.44921	-1.45	-0.8	0.801610596869272	-0.022757	0.022002	-0.010175
Trial1	3	1	blindfold	clockwise	practice	Guided	1	0.5	0	25.6377	0.44921	-1.45	-0.8	0.801610596869272	-0.011766	0.030465	0.015997
Trial1	3	1	blindfold	clockwise	practice	Guided	1	0.5	0	25.65768	0.44921	-1.45	-0.8	0.801610596869272	-0.0019218	0.0093055	-0.0045562
Trial1	3	1	blindfold	clockwise	practice	Guided	1	0.5	0	25.67769	0.44921	-1.45	-0.8	0.801610596869272	-0.00052431	0.0050753	-0.025667
Trial1	3	1	blindfold	clockwise	practice	Guided	1	0.5	0	25.69769	0.44921	-1.45	-0.8	0.801610596869272	-0.014867	-0.020318	-0.0011685
Trial1	3	1	blindfold	clockwise	practice	Guided	1	0.5	0	25.7177	0.44921	-1.45	-0.8	0.801610596869272	-0.010921	-0.0076201	0.0033326
Trial1	3	1	blindfold	clockwise	practice	Guided	1	0.5	0	25.73769	0.44921	-1.45	-0.8	0.801610596869272	-0.0055789	0.0093077	-0.013279
Trial1	3	1	blindfold	clockwise	practice	Guided	1	0.5	0	25.75769	0.4492	-1.45	-0.8	0.801611229502926	-0.014303	0.0093068	0.012057
Trial1	3	1	blindfold	clockwise	practice	Guided	1	0.5	0	25.77769	0.4492	-1.45	-0.8	0.801611229502926	0.018921	0.026236	0.0010671
Trial1	3	1	blindfold	clockwise	practice	Guided	1	0.5	0	25.79768	0.4492	-1.45	-0.8	0.801611229502926	-0.014297	-0.028776	-0.0096131
Trial1	3	1	blindfold	clockwise	practice	Guided	1	0.5	0	25.81769	0.4492	-1.45	-0.8	0.801611229502926	0.0025934	-0.0076167	-0.00060919
Trial1	3	1	blindfold	clockwise	practice	Guided	1	0.5	0	25.83769	0.4492	-1.45	-0.8	0.801611229502926	-0.0061307	-0.028776	-0.0048329
Trial1	3	1	blindfold	clockwise	practice	Guided	1	0.5	0	25.8577	0.4492	-1.45	-0.8	0.801611229502926	-0.022184	0.00084651	-0.0059498
Trial1	3	1	blindfold	clockwise	practice	Guided	1	0.5	0	25.87769	0.4492	-1.45	-0.8	0.801611229502926	0.03243	0.034699	-0.01076
Trial1	3	1	blindfold	clockwise	practice	Guided	1	0.5	0	25.89769	0.4492	-1.45	-0.8	0.801611229502926	0.032151	0.038928	-0.0065368
Trial1	3	1	blindfold	clockwise	practice	Guided	1	0.5	0	25.91769	0.4492	-1.45	-0.8	0.801611229502926	0.010758	-0.011854	-0.0037114
Trial1	3	1	blindfold	clockwise	practice	Guided	1	0.5	0	25.9377	0.4492	-1.45	-0.8	0.801611229502926	0.0011949	0.017769	0.01262
Trial1	3	1	blindfold	clockwise	practice	Guided	1	0.5	0	25.95769	0.4492	-1.45	-0.8	0.801611229502926	0.018645	0.0050724	0.0052937
Trial1	3	1	blindfold	clockwise	practice	Guided	1	0.5	0	25.97769	0.4492	-1.45	-0.8	0.801611229502926	-0.010634	-0.0033913	-0.00088236
Trial1	3	1	blindfold	clockwise	practice	Guided	1	0.5	0	25.9977	0.4492	-1.45	-0.8	0.801611229502926	-0.028641	-0.011854	0.014891
Trial1	3	1	blindfold	clockwise	practice	Guided	1	0.5	0	26.01768	0.4492	-1.45	-0.8	0.801611229502926	-0.023021	0.00084244	-0.0059424
Trial1	3	1	blindfold	clockwise	practice	Guided	1	0.5	0	26.03769	0.4492	-1.45	-0.8	0.801611229502926	-0.0081157	-0.024548	-0.034379
Trial1	3	1	blindfold	clockwise	practice	Guided	1	0.5	0	26.05769	0.4492	-1.45	-0.8	0.801611229502926	0.019767	-0.0033895	-0.011587
Trial1	3	1	blindfold	clockwise	practice	Guided	1	0.5	0	26.0777	0.4492	-1.45	-0.8	0.801611229502926	0.022596	0.017767	-0.0011539
Trial1	3	1	blindfold	clockwise	practice	Guided	1	0.5	0	26.09769	0.4492	-1.45	-0.8	0.801611229502926	0.0076625	0.026232	-0.020869
Trial1	3	1	blindfold	clockwise	practice	Guided	1	0.5	0	26.11769	0.4492	-1.45	-0.8	0.801611229502926	-0.0021789	0.026232	0.017972
Trial1	3	1	blindfold	clockwise	practice	Guided	1	0.5	0	26.1377	0.44919	-1.45	-0.8	0.801611864149439	-0.023289	0.0008395	-0.0017126
Trial1	3	1	blindfold	clockwise	practice	Guided	1	0.5	0	26.15768	0.44919	-1.45	-0.8	0.801611864149439	-0.0046912	-0.033015	0.038527
Trial1	3	1	blindfold	clockwise	practice	Guided	1	0.5	0	26.17769	0.44919	-1.45	-0.8	0.801611864149439	0.0079493	0.0050724	-0.025093
Trial1	3	1	blindfold	clockwise	practice	Guided	1	0.5	0	26.19769	0.44919	-1.45	-0.8	0.801611864149439	-0.0018899	0.0050709	-0.0045365
Trial1	3	1	blindfold	clockwise	practice	Guided	1	0.5	0	26.2177	0.44919	-1.45	-0.8	0.801611864149439	-0.0021696	0.00083936	-0.015805
Trial1	3	1	blindfold	clockwise	practice	Guided	1	0.5	0	26.23769	0.44919	-1.45	-0.8	0.801611864149439	0.0062756	0.00083983	0.00024465
Trial1	3	1	blindfold	clockwise	practice	Guided	1	0.5	0	26.25769	0.44919	-1.45	-0.8	0.801611864149439	-0.011175	0.0093025	0.0075704
Trial1	3	1	blindfold	clockwise	practice	Guided	1	0.5	0	26.27769	0.44919	-1.45	-0.8	0.801611864149439	0.0062729	-0.028784	0.00024338
Trial1	3	1	blindfold	clockwise	practice	Guided	1	0.5	0	26.29768	0.44919	-1.45	-0.8	0.801611864149439	-0.03173	0.034693	-0.0022724
Trial1	3	1	blindfold	clockwise	practice	Guided	1	0.5	0	26.31769	0.44919	-1.45	-0.8	0.801611864149439	0.0023334	0.0093028	-0.0042576
Trial1	3	1	blindfold	clockwise	practice	Guided	1	0.5	0	26.33769	0.44919	-1.45	-0.8	0.801611864149439	-0.0097737	0.0093013	-0.01354
Trial1	3	1	blindfold	clockwise	practice	Guided	1	0.5	0	26.3577	0.44919	-1.45	-0.8	0.801611864149439	0.0062802	0.013534	0.00024497
Trial1	3	1	blindfold	clockwise	practice	Guided	1	0.5	0	26.37769	0.44919	-1.45	-0.8	0.801611864149439	-0.015669	0.013535	0.011516
Trial1	3	1	blindfold	clockwise	practice	Guided	1	0.5	0	26.39769	0.44919	-1.45	-0.8	0.801611864149439	0.010785	-0.0076254	-0.015245
Trial1	3	1	blindfold	clockwise	practice	Guided	1	0.5	0	26.41769	0.44919	-1.45	-0.8	0.801611864149439	0.0096677	0.0093008	0.013196
Trial1	3	1	blindfold	clockwise	practice	Guided	1	0.5	0	26.4377	0.44919	-1.45	-0.8	0.801611864149439	0.004607	-0.028787	0.025587
Trial1	3	1	blindfold	clockwise	practice	Guided	1	0.5	0	26.45769	0.44919	-1.45	-0.8	0.801611864149439	-0.024111	0.0093004	0.010964
Trial1	3	1	blindfold	clockwise	practice	Guided	1	0.5	0	26.47769	0.44918	-1.45	-0.8	0.801612497031152	0.0096721	-0.011857	-0.012696
Trial1	3	1	blindfold	clockwise	practice	Guided	1	0.5	0	26.4977	0.44918	-1.45	-0.8	0.801612497031152	0.0074077	-0.016088	-0.01664
Trial1	3	1	blindfold	clockwise	practice	Guided	1	0.5	0	26.51768	0.44918	-1.45	-0.8	0.801612497031152	0.0065702	0.00083767	0.00025257
Trial1	3	1	blindfold	clockwise	practice	Guided	1	0.5	0	26.53769	0.44918	-1.45	-0.8	0.801612497031152	0.010234	0.0050692	0.0047544
Trial1	3	1	blindfold	clockwise	practice	Guided	1	0.5	0	26.55769	0.44918	-1.45	-0.8	0.801612497031152	0.01362	0.013532	0.017703
Trial1	3	1	blindfold	clockwise	practice	Guided	1	0.5	0	26.5777	0.44918	-1.45	-0.8	0.801612497031152	0.0020707	-0.0076281	-2.1391E-05
Trial1	3	1	blindfold	clockwise	practice	Guided	1	0.5	0	26.59769	0.44918	-1.45	-0.8	0.801612497031152	-0.0069346	-0.024555	0.0078669
Trial1	3	1	blindfold	clockwise	practice	Guided	1	0.5	0	26.61769	0.44918	-1.45	-0.8	0.801612497031152	-0.02637	-0.024556	-0.018865
Trial1	3	1	blindfold	clockwise	practice	Guided	1	0.5	0	26.6377	0.44918	-1.45	-0.8	0.801612497031152	-0.00047282	-0.016091	-0.025633
Trial1	3	1	blindfold	clockwise	practice	Guided	1	0.5	0	26.65768	0.44918	-1.45	-0.8	0.801612497031152	-0.0029868	-0.0033968	0.012369
Trial1	3	1	blindfold	clockwise	practice	Guided	1	0.5	0	26.67769	0.44918	-1.45	-0.8	0.801612497031152	-0.020434	-0.033017	0.019697
Trial1	3	1	blindfold	clockwise	practice	Guided	1	0.5	0	26.69769	0.44918	-1.45	-0.8	0.801612497031152	-0.019877	-0.003392	0.011254
Trial1	3	1	blindfold	clockwise	practice	Guided	1	0.5	0	26.7177	0.44918	-1.45	-0.8	0.801612497031152	-0.018759	0.0050697	-0.005357
Trial1	3	1	blindfold	clockwise	practice	Guided	1	0.5	0	26.73769	0.44918	-1.45	-0.8	0.801612497031152	-0.041547	-0.016089	-0.0064755
Trial1	3	1	blindfold	clockwise	practice	Guided	1	0.5	0	26.75769	0.44918	-1.45	-0.8	0.801612497031152	-0.0069263	0.017764	0.0047627
Trial1	3	1	blindfold	clockwise	practice	Guided	1	0.5	0	26.77769	0.44918	-1.45	-0.8	0.801612497031152	-0.019596	0.0050672	0.0070289
Trial1	3	1	blindfold	clockwise	practice	Guided	1	0.5	0	26.79768	0.44918	-1.45	-0.8	0.801612497031152	-0.0021435	0.0093007	-0.00029563
Trial1	3	1	blindfold	clockwise	practice	Guided	1	0.5	0	26.81769	0.44918	-1.45	-0.8	0.801612497031152	-0.0060857	-0.0076281	-0.00029341
Trial1	3	1	blindfold	clockwise	practice	Guided	1	0.5	0	26.83769	0.44918	-1.45	-0.8	0.801612497031152	0.02459	0.021994	-0.019728
Trial1	3	1	blindfold	clockwise	practice	Guided	1	0.5	0	26.8577	0.44918	-1.45	-0.8	0.801612497031152	-0.048311	0.043151	-0.0075883
Trial1	3	1	blindfold	clockwise	practice	Guided	1	0.5	0	26.87769	0.44917	-1.45	-0.8	0.801613131926464	-0.0021398	0.017761	-0.00029125
Trial1	3	1	blindfold	clockwise	practice	Guided	1	0.5	0	26.89769	0.44917	-1.45	-0.8	0.801613131926464	-0.0026988	0.00083276	0.0081549
Trial1	3	1	blindfold	clockwise	practice	Guided	1	0.5	0	26.91769	0.44917	-1.45	-0.8	0.801613131926464	-0.013688	0.013527	-0.018016
Trial1	3	1	blindfold	clockwise	practice	Guided	1	0.5	0	26.9377	0.44917	-1.45	-0.8	0.801613131926464	0.0020847	0.00083151	-5.716E-06
Trial1	3	1	blindfold	clockwise	practice	Guided	1	0.5	0	26.95769	0.44917	-1.45	-0.8	0.801613131926464	-0.0032531	-0.037256	0.016604
Trial1	3	1	blindfold	clockwise	practice	Guided	1	0.5	0	26.97769	0.44917	-1.45	-0.8	0.801613131926464	-0.0010143	0.0092943	-0.017175
Trial1	3	1	blindfold	clockwise	practice	Guided	1	0.5	0	26.9977	0.44917	-1.45	-0.8	0.801613131926464	0.0023711	0.00082901	-0.0042282
Trial1	3	1	blindfold	clockwise	practice	Guided	1	0.5	0	27.01768	0.44917	-1.45	-0.8	0.801613131926464	-0.008898	0.0092919	-0.026177
Trial1	3	1	blindfold	clockwise	practice	Guided	1	0.5	0	27.03769	0.44917	-1.45	-0.8	0.801613131926464	-0.0069121	-0.028795	0.0078841
Trial1	3	1	blindfold	clockwise	practice	Guided	1	0.5	0	27.05769	0.44917	-1.45	-0.8	0.801613131926464	-0.011692	0.021987	0.01605
Trial1	3	1	blindfold	clockwise	practice	Guided	1	0.5	0	27.0777	0.44916	-1.45	-0.8	0.801613765056236	-0.015071	-0.024562	0.003105
Trial1	3	1	blindfold	clockwise	practice	Guided	1	0.5	0	27.09769	0.44916	-1.45	-0.8	0.801613765056236	-0.036742	0.0092911	0.010153
Trial1	3	1	blindfold	clockwise	practice	Guided	1	0.5	0	27.11769	0.44916	-1.45	-0.8	0.801613765056236	-0.01957	0.01352	0.0070481
Trial1	3	1	blindfold	clockwise	practice	Guided	1	0.5	0	27.1377	0.44916	-1.45	-0.8	0.801613765056236	-0.0010011	0.01775	-0.017169
Trial1	3	1	blindfold	clockwise	practice	Guided	1	0.5	0	27.15768	0.44916	-1.45	-0.8	0.801613765056236	0.015331	-0.02457	-0.0076058
Trial1	3	1	blindfold	clockwise	practice	Guided	1	0.5	0	27.17769	0.44916	-1.45	-0.8	0.801613765056236	-0.068837	0.017747	-0.017415
Trial1	3	1	blindfold	clockwise	practice	Guided	1	0.5	0	27.19769	0.44916	-1.45	-0.8	0.801613765056236	-0.0091612	0.013516	-0.016607
Trial1	3	1	blindfold	clockwise	practice	Guided	1	0.5	0	27.2177	0.44916	-1.45	-0.8	0.801613765056236	-0.013664	0.021978	-0.018002
Trial1	3	1	blindfold	clockwise	practice	Guided	1	0.5	0	27.23769	0.44916	-1.45	-0.8	0.801613765056236	-0.011116	-0.0034124	0.0076123
Trial1	3	1	blindfold	clockwise	practice	Guided	1	0.5	0	27.25769	0.44916	-1.45	-0.8	0.801613765056236	-0.01366	-0.024571	-0.026448
Trial1	3	1	blindfold	clockwise	practice	Guided	1	0.5	0	27.27769	0.44916	-1.45	-0.8	0.801613765056236	0.0021132	-0.0076425	-0.033215
Trial1	3	1	blindfold	clockwise	practice	Guided	1	0.5	0	27.29768	0.44916	-1.45	-0.8	0.801613765056236	-0.0060522	-0.011876	-0.0047755
Trial1	3	1	blindfold	clockwise	practice	Guided	1	0.5	0	27.31769	0.44916	-1.45	-0.8	0.801613765056236	0.011678	-0.016108	-0.016324
Trial1	3	1	blindfold	clockwise	practice	Guided	1	0.5	0	27.33769	0.44916	-1.45	-0.8	0.801613765056236	-0.0015503	-0.049964	0.0078931
Trial1	3	1	blindfold	clockwise	practice	Guided	1	0.5	0	27.3577	0.44916	-1.45	-0.8	0.801613765056236	-0.0052143	0.013514	-0.017441
Trial1	3	1	blindfold	clockwise	practice	Guided	1	0.5	0	27.37769	0.44915	-1.45	-0.8	0.801614398309851	-0.0009868999	-0.020339	-0.017157
Trial1	3	1	blindfold	clockwise	practice	Guided	1	0.5	0	27.39769	0.44915	-1.45	-0.8	0.801614398309851	-0.019273	0.00082207	0.0028376
Trial1	3	1	blindfold	clockwise	practice	Guided	1	0.5	0	27.41769	0.44915	-1.45	-0.8	0.801614398309851	0.035341	-0.041494	0.010693
Trial1	3	1	blindfold	clockwise	practice	Guided	1	0.5	0	27.4377	0.44915	-1.45	-0.8	0.801614398309851	-0.0052069	0.0050549	-0.017437
Trial1	3	1	blindfold	clockwise	practice	Guided	1	0.5	0	27.45769	0.44915	-1.45	-0.8	0.801614398309851	-0.010268	0.0050568	-0.0050455
Trial1	3	1	blindfold	clockwise	practice	Guided	1	0.5	0	27.47769	0.44915	-1.45	-0.8	0.801614398309851	-0.00098247	0.017753	-0.017152
Trial1	3	1	blindfold	clockwise	practice	Guided	1	0.5	0	27.4977	0.44915	-1.45	-0.8	0.801614398309851	-0.0060423	-0.011871	-0.0047635
Trial1	3	1	blindfold	clockwise	practice	Guided	1	0.5	0	27.51768	0.44915	-1.45	-0.8	0.801614398309851	0.0088941	0.01352	0.025913
Trial1	3	1	blindfold	clockwise	practice	Guided	1	0.5	0	27.53769	0.44915	-1.45	-0.8	0.801614398309851	-0.024606	-0.011873	0.019455
Trial1	3	1	blindfold	clockwise	practice	Guided	1	0.5	0	27.55769	0.44915	-1.45	-0.8	0.801614398309851	-0.02687	-0.016105	-0.0027771
Trial1	3	1	blindfold	clockwise	practice	Guided	1	0.5	0	27.5777	0.44915	-1.45	-0.8	0.801614398309851	0.031968	-0.011873	-0.0022479
Trial1	3	1	blindfold	clockwise	practice	Guided	1	0.5	0	27.59769	0.44915	-1.45	-0.8	0.801614398309851	-0.019262	0.017752	0.0028431
Trial1	3	1	blindfold	clockwise	practice	Guided	1	0.5	0	27.61769	0.44915	-1.45	-0.8	0.801614398309851	-0.0088276	-0.0076395	0.037463
Trial1	3	1	blindfold	clockwise	practice	Guided	1	0.5	0	27.6377	0.44914	-1.45	-0.8	0.801615033578174	-0.0049134	-0.01187	-0.021653
Trial1	3	1	blindfold	clockwise	practice	Guided	1	0.5	0	27.65768	0.44914	-1.45	-0.8	0.801615033578174	0.0083152	-0.024566	0.012129
Trial1	3	1	blindfold	clockwise	practice	Guided	1	0.5	0	27.67769	0.44914	-1.45	-0.8	0.801615033578174	0.00074049	0.034677	0.019737
Trial1	3	1	blindfold	clockwise	practice	Guided	1	0.5	0	27.69769	0.44914	-1.45	-0.8	0.801615033578174	-0.0012466	0.030443	-0.012927
Trial1	3	1	blindfold	clockwise	practice	Guided	1	0.5	0	27.7177	0.44914	-1.45	-0.8	0.801615033578174	0.03986	0.017748	0.025914
Trial1	3	1	blindfold	clockwise	practice	Guided	1	0.5	0	27.73769	0.44914	-1.45	-0.8	0.801615033578174	-0.0051907	-0.033036	-0.017428
Trial1	3	1	blindfold	clockwise	practice	Guided	1	0.5	0	27.75769	0.44914	-1.45	-0.8	0.801615033578174	0.0026964	0.013513	-0.0084227
Trial1	3	1	blindfold	clockwise	practice	Guided	1	0.5	0	27.77769	0.44914	-1.45	-0.8	0.801615033578174	0.01791	-0.020342	0.018032
Trial1	3	1	blindfold	clockwise	practice	Guided	1	0.5	0	27.79768	0.44914	-1.45	-0.8	0.801615033578174	-0.00068755	0.0050493	-0.021367
Trial1	3	1	blindfold	clockwise	practice	Guided	1	0.5	0	27.81769	0.44914	-1.45	-0.8	0.801615033578174	0.0029771	0.0092833	-0.013479
Trial1	3	1	blindfold	clockwise	practice	Guided	1	0.5	0	27.83769	0.44914	-1.45	-0.8	0.801615033578174	-0.010249	-0.011875	-0.0050334
Trial1	3	1	blindfold	clockwise	practice	Guided	1	0.5	0	27.8577	0.44914	-1.45	-0.8	0.801615033578174	-0.011645	-0.0076414	0.016081
Trial1	3	1	blindfold	clockwise	practice	Guided	1	0.5	0	27.87769	0.44914	-1.45	-0.8	0.801615033578174	-0.0091263	0.026212	-0.021922
Trial1	3	1	blindfold	clockwise	practice	Guided	1	0.5	0	27.89769	0.44914	-1.45	-0.8	0.801615033578174	-0.013349	0.0050518	0.0048112
Trial1	3	1	blindfold	clockwise	practice	Guided	1	0.5	0	27.91769	0.44914	-1.45	-0.8	0.801615033578174	0.0080755	-0.024572	0.038591
Trial1	3	1	blindfold	clockwise	practice	Guided	1	0.5	0	27.9377	0.44914	-1.45	-0.8	0.801615033578174	0.0060913	-0.0076441	0.0045331
Trial1	3	1	blindfold	clockwise	practice	Guided	1	0.5	0	27.95769	0.44914	-1.45	-0.8	0.801615033578174	-0.012197	0.017747	0.024529
Trial1	3	1	blindfold	clockwise	practice	Guided	1	0.5	0	27.97769	0.44914	-1.45	-0.8	0.801615033578174	0.0094768	-0.028802	0.017479
Trial1	3	1	blindfold	clockwise	practice	Guided	1	0.5	0	27.9977	0.44914	-1.45	-0.8	0.801615033578174	-0.036971	0.026208	0.014406
Trial1	3	1	blindfold	clockwise	practice	Guided	1	0.5	0	28.01768	0.44914	-1.45	-0.8	0.801615033578174	-0.018126	0.00081563	-0.014035
Trial1	3	1	blindfold	clockwise	practice	Guided	1	0.5	0	28.03769	0.44914	-1.45	-0.8	0.801615033578174	0.019879	0.0050469	-0.021361
Trial1	3	1	blindfold	clockwise	practice	Guided	1	0.5	0	28.05769	0.44914	-1.45	-0.8	0.801615033578174	-0.019243	-0.01188	-0.018255
Trial1	3	1	blindfold	clockwise	practice	Guided	1	0.5	0	28.0777	0.44914	-1.45	-0.8	0.801615033578174	0.0029873	-0.01611	-0.012633
Trial1	3	1	blindfold	clockwise	practice	Guided	1	0.5	0	28.09769	0.44914	-1.45	-0.8	0.801615033578174	0.0063716	0.030438	0.00031435
Trial1	3	1	blindfold	clockwise	practice	Guided	1	0.5	0	28.11769	0.44914	-1.45	-0.8	0.801615033578174	0.0021494	0.0050478	3.7451E-05
Trial1	3	1	blindfold	clockwise	practice	Guided	1	0.5	0	28.1377	0.44914	-1.45	-0.8	0.801615033578174	-0.016695	-0.020345	0.028476
Trial1	3	1	blindfold	clockwise	practice	Guided	1	0.5	0	28.15768	0.44913	-1.45	-0.8	0.801615668971081	-0.0020676	-0.028809	0.0073635
Trial1	3	1	blindfold	clockwise	practice	Guided	1	0.5	0	28.17769	0.44913	-1.45	-0.8	0.801615668971081	-0.0229	-0.0034179	-0.0058631
Trial1	3	1	blindfold	clockwise	practice	Guided	1	0.5	0	28.19769	0.44913	-1.45	-0.8	0.801615668971081	0.015105	0.0092766	0.022546
Trial1	3	1	blindfold	clockwise	practice	Guided	1	0.5	0	28.2177	0.44913	-1.45	-0.8	0.801615668971081	-0.0071255	0.0050451	0.0036996
Trial1	3	1	blindfold	clockwise	practice	Guided	1	0.5	0	28.23769	0.44913	-1.45	-0.8	0.801615668971081	0.030317	0.013507	0.023104
Trial1	3	1	blindfold	clockwise	practice	Guided	1	0.5	0	28.25769	0.44913	-1.45	-0.8	0.801615668971081	-0.010792	0.0050406	0.0034194
Trial1	3	1	blindfold	clockwise	practice	Guided	1	0.5	0	28.27769	0.44913	-1.45	-0.8	0.801615668971081	-0.018117	0.013503	-0.014026
Trial1	3	1	blindfold	clockwise	practice	Guided	1	0.5	0	28.29768	0.44913	-1.45	-0.8	0.801615668971081	0.0044265	0.013504	0.029878
Trial1	3	1	blindfold	clockwise	practice	Guided	1	0.5	0	28.31769	0.44913	-1.45	-0.8	0.801615668971081	-0.010507	-0.028814	0.017209
Trial1	3	1	blindfold	clockwise	practice	Guided	1	0.5	0	28.33769	0.44913	-1.45	-0.8	0.801615668971081	-0.019229	-0.0034231	0.0028645
Trial1	3	1	blindfold	clockwise	practice	Guided	1	0.5	0	28.3577	0.44913	-1.45	-0.8	0.801615668971081	-0.0048524	-0.0076539	0.041984
Trial1	3	1	blindfold	clockwise	practice	Guided	1	0.5	0	28.37769	0.44913	-1.45	-0.8	0.801615668971081	-0.045401	-0.011887	0.013854
Trial1	3	1	blindfold	clockwise	practice	Guided	1	0.5	0	28.39769	0.44913	-1.45	-0.8	0.801615668971081	0.012287	-0.0034223	-0.024739
Trial1	3	1	blindfold	clockwise	practice	Guided	1	0.5	0	28.41769	0.44913	-1.45	-0.8	0.801615668971081	0.011448	-0.020348	-0.012073
Trial1	3	1	blindfold	clockwise	practice	Guided	1	0.5	0	28.4377	0.44913	-1.45	-0.8	0.801615668971081	-0.015561	-0.0076532	0.011588
Trial1	3	1	blindfold	clockwise	practice	Guided	1	0.5	0	28.45769	0.44913	-1.45	-0.8	0.801615668971081	-0.0023348	-0.011887	0.0039821
Trial1	3	1	blindfold	clockwise	practice	Guided	1	0.5	0	28.47769	0.44912	-1.45	-0.8	0.801616304488571	0.028064	0.00080869	-0.0067298
Trial1	3	1	blindfold	clockwise	practice	Guided	1	0.5	0	28.4977	0.44912	-1.45	-0.8	0.801616304488571	-0.0093797	0.0008089	-0.017688
Trial1	3	1	blindfold	clockwise	practice	Guided	1	0.5	0	28.51768	0.44912	-1.45	-0.8	0.801616304488571	-0.017263	0.047359	-0.026691
Trial1	3	1	blindfold	clockwise	practice	Guided	1	0.5	0	28.53769	0.44912	-1.45	-0.8	0.801616304488571	-0.010496	0.0092711	0.015256
Trial1	3	1	blindfold	clockwise	practice	Guided	1	0.5	0	28.55769	0.44912	-1.45	-0.8	0.801616304488571	0.0052779	0.0092693	0.017212
Trial1	3	1	blindfold	clockwise	practice	Guided	1	0.5	0	28.5777	0.44912	-1.45	-0.8	0.801616304488571	0.027789	0.0092699	-0.0025039
Trial1	3	1	blindfold	clockwise	practice	Guided	1	0.5	0	28.59769	0.44912	-1.45	-0.8	0.801616304488571	-0.0014882	0.00080491	-0.0086819
Trial1	3	1	blindfold	clockwise	practice	Guided	1	0.5	0	28.61769	0.44912	-1.45	-0.8	0.801616304488571	-0.022321	-0.01189	-0.014301
Trial1	3	1	blindfold	clockwise	practice	Guided	1	0.5	0	28.6377	0.44912	-1.45	-0.8	0.801616304488571	0.01034	0.00080534	0.0048241
Trial1	3	1	blindfold	clockwise	practice	Guided	1	0.5	0	28.65768	0.44912	-1.45	-0.8	0.801616304488571	-0.014993	0.021964	0.0031485
Trial1	3	1	blindfold	clockwise	practice	Guided	1	0.5	0	28.67769	0.44912	-1.45	-0.8	0.801616304488571	-0.0014867	0.00080188	-0.0086801
Trial1	3	1	blindfold	clockwise	practice	Guided	1	0.5	0	28.69769	0.44912	-1.45	-0.8	0.801616304488571	0.00019054	0.009266	-0.034014
Trial1	3	1	blindfold	clockwise	practice	Guided	1	0.5	0	28.7177	0.44912	-1.45	-0.8	0.801616304488571	-0.014432	0.00080475	-0.0052956
Trial1	3	1	blindfold	clockwise	practice	Guided	1	0.5	0	28.73769	0.44912	-1.45	-0.8	0.801616304488571	0.0069616	0.0050372	0.016936
Trial1	3	1	blindfold	clockwise	practice	Guided	1	0.5	0	28.75769	0.44912	-1.45	-0.8	0.801616304488571	0.0064041	0.034659	0.0045463
Trial1	3	1	blindfold	clockwise	practice	Guided	1	0.5	0	28.77769	0.44912	-1.45	-0.8	0.801616304488571	0.010349	-0.007659	0.0048252
Trial1	3	1	blindfold	clockwise	practice	Guided	1	0.5	0	28.79768	0.44912	-1.45	-0.8	0.801616304488571	0.023294	-0.011889	0.0014427
Trial1	3	1	blindfold	clockwise	practice	Guided	1	0.5	0	28.81769	0.44912	-1.45	-0.8	0.801616304488571	-0.0073816	0.0050369	0.020879
Trial1	3	1	blindfold	clockwise	practice	Guided	1	0.5	0	28.83769	0.44912	-1.45	-0.8	0.801616304488571	-0.012721	0.0050383	0.032988
Trial1	3	1	blindfold	clockwise	practice	Guided	1	0.5	0	28.8577	0.44912	-1.45	-0.8	0.801616304488571	-0.010483	0.0050376	-0.00079222
Trial1	3	1	blindfold	clockwise	practice	Guided	1	0.5	0	28.87769	0.44912	-1.45	-0.8	0.801616304488571	-0.018927	0.026196	-0.0013487
Trial1	3	1	blindfold	clockwise	practice	Guided	1	0.5	0	28.89769	0.44911	-1.45	-0.8	0.801616938238668	-0.02737	0.0135	-0.0019057
Trial1	3	1	blindfold	clockwise	practice	Guided	1	0.5	0	28.91769	0.44911	-1.45	-0.8	0.801616938238668	-0.0025921	0.0050367	0.0082145
Trial1	3	1	blindfold	clockwise	practice	Guided	1	0.5	0	28.9377	0.44911	-1.45	-0.8	0.801616938238668	-0.0056946	-0.0076589	-0.0089517
Trial1	3	1	blindfold	clockwise	practice	Guided	1	0.5	0	28.95769	0.44911	-1.45	-0.8	0.801616938238668	0.010917	-0.0034271	-0.0036112
Trial1	3	1	blindfold	clockwise	practice	Guided	1	0.5	0	28.97769	0.44911	-1.45	-0.8	0.801616938238668	0.001078	0.0050359	0.016942
Trial1	3	1	blindfold	clockwise	practice	Guided	1	0.5	0	28.9977	0.44911	-1.45	-0.8	0.801616938238668	0.013467	0.00080455	0.022004
Trial1	3	1	blindfold	clockwise	practice	Guided	1	0.5	0	29.01768	0.44911	-1.45	-0.8	0.801616938238668	-0.0065274	0.00080387	0.0037171
Trial1	3	1	blindfold	clockwise	practice	Guided	1	0.5	0	29.03769	0.44911	-1.45	-0.8	0.801616938238668	0.0024759	-0.028818	-0.0038881
Trial1	3	1	blindfold	clockwise	practice	Guided	1	0.5	0	29.05769	0.44911	-1.45	-0.8	0.801616938238668	-0.023698	-0.020353	0.0068253
Trial1	3	1	blindfold	clockwise	practice	Guided	1	0.5	0	29.0777	0.44911	-1.45	-0.8	0.801616938238668	0.0069786	0.013499	-0.0081079
Trial1	3	1	blindfold	clockwise	practice	Guided	1	0.5	0	29.09769	0.44911	-1.45	-0.8	0.801616938238668	-0.015529	-0.0076625	0.01161
Trial1	3	1	blindfold	clockwise	practice	Guided	1	0.5	0	29.11769	0.44911	-1.45	-0.8	0.801616938238668	-0.010468	-0.0034312	0.0040029
Trial1	3	1	blindfold	clockwise	practice	Guided	1	0.5	0	29.1377	0.44911	-1.45	-0.8	0.801616938238668	-0.022854	-0.0076634	-0.010061
Trial1	3	1	blindfold	clockwise	practice	Guided	1	0.5	0	29.15768	0.44911	-1.45	-0.8	0.801616938238668	0.00080543	0.0050298	0.021174
Trial1	3	1	blindfold	clockwise	practice	Guided	1	0.5	0	29.17769	0.44911	-1.45	-0.8	0.801616938238668	0.0033193	0.0050295	-0.016828
Trial1	3	1	blindfold	clockwise	practice	Guided	1	0.5	0	29.19769	0.44911	-1.45	-0.8	0.801616938238668	-0.015245	-0.011897	0.0073915
Trial1	3	1	blindfold	clockwise	practice	Guided	1	0.5	0	29.2177	0.4491	-1.45	-0.8	0.801617574004953	-0.039461	-0.0034335	-0.011175
Trial1	3	1	blindfold	clockwise	practice	Guided	1	0.5	0	29.23769	0.4491	-1.45	-0.8	0.801617574004953	0.0078264	-0.033058	-0.020768
Trial1	3	1	blindfold	clockwise	practice	Guided	1	0.5	0	29.25769	0.4491	-1.45	-0.8	0.801617574004953	0.015434	0.021955	-0.0075411
Trial1	3	1	blindfold	clockwise	practice	Guided	1	0.5	0	29.27769	0.4491	-1.45	-0.8	0.801617574004953	0.011216	-0.0076676	-0.0078213
Trial1	3	1	blindfold	clockwise	practice	Guided	1	0.5	0	29.29768	0.4491	-1.45	-0.8	0.801617574004953	-0.015795	0.021954	0.017516
Trial1	3	1	blindfold	clockwise	practice	Guided	1	0.5	0	29.31769	0.4491	-1.45	-0.8	0.801617574004953	0.0022153	-0.016133	6.7774E-05
Trial1	3	1	blindfold	clockwise	practice	Guided	1	0.5	0	29.33769	0.4491	-1.45	-0.8	0.801617574004953	0.0055997	0.00079566	0.013016
Trial1	3	1	blindfold	clockwise	practice	Guided	1	0.5	0	29.3577	0.4491	-1.45	-0.8	0.801617574004953	0.0024965	0.0050284	-0.0041538
Trial1	3	1	blindfold	clockwise	practice	Guided	1	0.5	0	29.37769	0.4491	-1.45	-0.8	0.801617574004953	-0.0070657	0.043114	0.012178
Trial1	3	1	blindfold	clockwise	practice	Guided	1	0.5	0	29.39769	0.4491	-1.45	-0.8	0.801617574004953	0.010383	0.0050265	0.004852
Trial1	3	1	blindfold	clockwise	practice	Guided	1	0.5	0	29.41769	0.4491	-1.45	-0.8	0.801617574004953	-0.0056685	0.0050289	-0.0089321
Trial1	3	1	blindfold	clockwise	practice	Guided	1	0.5	0	29.4377	0.4491	-1.45	-0.8	0.801617574004953	-0.021162	0.043115	-0.03116
Trial1	3	1	blindfold	clockwise	practice	Guided	1	0.5	0	29.45769	0.4491	-1.45	-0.8	0.801617574004953	-0.0022826	0.009259	0.0040186
Trial1	3	1	blindfold	clockwise	practice	Guided	1	0.5	0	29.47769	0.44909	-1.45	-0.8	0.801618208003104	-0.0025584	0.0050293	0.0082411
Trial1	3	1	blindfold	clockwise	practice	Guided	1	0.5	0	29.4977	0.44909	-1.45	-0.8	0.801618208003104	0.005889	-0.024595	0.017804
Trial1	3	1	blindfold	clockwise	practice	Guided	1	0.5	0	29.51768	0.44909	-1.45	-0.8	0.801618208003104	0.012348	0.013493	-0.024702
Trial1	3	1	blindfold	clockwise	practice	Guided	1	0.5	0	29.53769	0.44909	-1.45	-0.8	0.801618208003104	-0.014943	-0.0119	0.0031827
Trial1	3	1	blindfold	clockwise	practice	Guided	1	0.5	0	29.55769	0.44909	-1.45	-0.8	0.801618208003104	-0.0096023	-0.028826	-0.013427
Trial1	3	1	blindfold	clockwise	practice	Guided	1	0.5	0	29.5777	0.44909	-1.45	-0.8	0.801618208003104	-0.039999	0.0092623	-0.0027112
Trial1	3	1	blindfold	clockwise	practice	Guided	1	0.5	0	29.59769	0.44909	-1.45	-0.8	0.801618208003104	0.01123	0.0007977	-0.0078029
Trial1	3	1	blindfold	clockwise	practice	Guided	1	0.5	0	29.61769	0.44909	-1.45	-0.8	0.801618208003104	0.024458	0.0050303	-0.01541
Trial1	3	1	blindfold	clockwise	practice	Guided	1	0.5	0	29.6377	0.44909	-1.45	-0.8	0.801618208003104	-0.013545	-0.02036	-0.017923
Trial1	3	1	blindfold	clockwise	practice	Guided	1	0.5	0	29.65768	0.44909	-1.45	-0.8	0.801618208003104	-0.0064963	0.0092627	0.0037484
Trial1	3	1	blindfold	clockwise	practice	Guided	1	0.5	0	29.67769	0.44909	-1.45	-0.8	0.801618208003104	-0.00426	0.034651	-0.035089
Trial1	3	1	blindfold	clockwise	practice	Guided	1	0.5	0	29.69769	0.44909	-1.45	-0.8	0.801618208003104	-0.027609	0.00079513	0.0023567
Trial1	3	1	blindfold	clockwise	practice	Guided	1	0.5	0	29.7177	0.44909	-1.45	-0.8	0.801618208003104	0.012073	0.021953	-0.020465
Trial1	3	1	blindfold	clockwise	practice	Guided	1	0.5	0	29.73769	0.44909	-1.45	-0.8	0.801618208003104	0.00052336	-0.0034394	-0.010311
Trial1	3	1	blindfold	clockwise	practice	Guided	1	0.5	0	29.75769	0.44909	-1.45	-0.8	0.801618208003104	-0.006215	0.0050238	-0.00046829
Trial1	3	1	blindfold	clockwise	practice	Guided	1	0.5	0	29.77769	0.44909	-1.45	-0.8	0.801618208003104	0.018283	-0.024601	0.034991
Trial1	3	1	blindfold	clockwise	practice	Guided	1	0.5	0	29.79768	0.44909	-1.45	-0.8	0.801618208003104	0.017726	0.013484	0.022324
Trial1	3	1	blindfold	clockwise	practice	Guided	1	0.5	0	29.81769	0.44909	-1.45	-0.8	0.801618208003104	-0.023102	0.013486	-0.0018596
Trial1	3	1	blindfold	clockwise	practice	Guided	1	0.5	0	29.83769	0.44909	-1.45	-0.8	0.801618208003104	0.0098405	0.013485	0.013324
Trial1	3	1	blindfold	clockwise	practice	Guided	1	0.5	0	29.8577	0.44909	-1.45	-0.8	0.801618208003104	-0.015215	0.026182	-0.0086254
Trial1	3	1	blindfold	clockwise	practice	Guided	1	0.5	0	29.87769	0.44909	-1.45	-0.8	0.801618208003104	-0.0067672	-0.0034403	0.0079872
Trial1	3	1	blindfold	clockwise	practice	Guided	1	0.5	0	29.89771	0.44909	-1.45	-0.8	0.801618208003104	0.00052876	0.00078978	-0.038179
Trial1	3	1	blindfold	clockwise	practice	Guided	1	0.5	0	29.91769	0.44909	-1.45	-0.8	0.801618208003104	-0.014094	0.0050203	0.011934
Trial1	3	1	blindfold	clockwise	practice	Guided	1	0.5	0	29.93768	0.44909	-1.45	-0.8	0.801618208003104	0.010962	-0.0076739	-0.003557
Trial1	3	1	blindfold	clockwise	practice	Guided	1	0.5	0	29.9577	0.44909	-1.45	-0.8	0.801618208003104	-0.019434	0.0050207	0.0071565
Trial1	3	1	blindfold	clockwise	practice	Guided	1	0.5	0	29.97769	0.44908	-1.45	-0.8	0.801618844018184	-0.010706	0.021947	0.0034958
Trial1	3	1	blindfold	clockwise	practice	Guided	1	0.5	0	29.99768	0.44908	-1.45	-0.8	0.801618844018184	-0.030702	0.0050215	-0.014792
Trial1	3	1	blindfold	clockwise	practice	Guided	1	0.5	0	30.0177	0.44908	-1.45	-0.8	0.801618844018184	-0.022813	-0.0076751	-0.0057859
Trial1	3	1	blindfold	clockwise	practice	Guided	1	0.5	0	30.03769	0.44908	-1.45	-0.8	0.801618844018184	-0.019427	0.00078944	0.007163
Trial1	3	1	blindfold	clockwise	practice	Guided	1	0.5	0	30.05768	0.44908	-1.45	-0.8	0.801618844018184	-0.03492	-0.0076747	-0.015065
Trial1	3	1	blindfold	clockwise	practice	Guided	1	0.5	0	30.0777	0.44908	-1.45	-0.8	0.801618844018184	0.027025	-0.0076738	0.01024
Trial1	3	1	blindfold	clockwise	practice	Guided	1	0.5	0	30.09769	0.44908	-1.45	-0.8	0.801618844018184	0.0090162	0.017717	0.026014
Trial1	3	1	blindfold	clockwise	practice	Guided	1	0.5	0	30.11768	0.44908	-1.45	-0.8	0.801618844018184	-0.0045208	-0.016138	-0.025775
Trial1	3	1	blindfold	clockwise	practice	Guided	1	0.5	0	30.1377	0.44908	-1.45	-0.8	0.801618844018184	-0.0059176	-0.0076743	-0.0046619
Trial1	3	1	blindfold	clockwise	practice	Guided	1	0.5	0	30.15768	0.44908	-1.45	-0.8	0.801618844018184	0.023361	-0.020371	0.0096805
Trial1	3	1	blindfold	clockwise	practice	Guided	1	0.5	0	30.1777	0.44908	-1.45	-0.8	0.801618844018184	0.014637	0.0092528	0.0051816
Trial1	3	1	blindfold	clockwise	practice	Guided	1	0.5	0	30.19769	0.44908	-1.45	-0.8	0.801618844018184	0.017745	0.00078731	-0.00043631
Trial1	3	1	blindfold	clockwise	practice	Guided	1	0.5	0	30.21768	0.44908	-1.45	-0.8	0.801618844018184	0.009861	-0.0076762	0.016175
Trial1	3	1	blindfold	clockwise	practice	Guided	1	0.5	0	30.2377	0.44908	-1.45	-0.8	0.801618844018184	-0.0045147	-0.0034432	-0.025771
Trial1	3	1	blindfold	clockwise	practice	Guided	1	0.5	0	30.25769	0.44908	-1.45	-0.8	0.801618844018184	0.0090239	0.00078972	0.026016
Trial1	3	1	blindfold	clockwise	practice	Guided	1	0.5	0	30.27768	0.44908	-1.45	-0.8	0.801618844018184	-0.02336	0.017717	0.0026675
Trial1	3	1	blindfold	clockwise	practice	Guided	1	0.5	0	30.2977	0.44908	-1.45	-0.8	0.801618844018184	-0.015474	-0.011904	0.011673
Trial1	3	1	blindfold	clockwise	practice	Guided	1	0.5	0	30.31769	0.44908	-1.45	-0.8	0.801618844018184	0.010701	-0.011902	0.00068172
Trial1	3	1	blindfold	clockwise	practice	Guided	1	0.5	0	30.33768	0.44907	-1.45	-0.8	0.801619478264387	-0.014631	-0.016136	-0.00099473
Trial1	3	1	blindfold	clockwise	practice	Guided	1	0.5	0	30.3577	0.44907	-1.45	-0.8	0.801619478264387	-0.0081407	0.0092556	0.029121
Trial1	3	1	blindfold	clockwise	practice	Guided	1	0.5	0	30.37769	0.44907	-1.45	-0.8	0.801619478264387	-0.010965	-0.0034401	0.0077279
Trial1	3	1	blindfold	clockwise	practice	Guided	1	0.5	0	30.39771	0.44907	-1.45	-0.8	0.801619478264387	-0.0014023	0.0092538	-0.0086032
Trial1	3	1	blindfold	clockwise	practice	Guided	1	0.5	0	30.41769	0.44907	-1.45	-0.8	0.801619478264387	-3.236E-06	0.017717	-0.029715
Trial1	3	1	blindfold	clockwise	practice	Guided	1	0.5	0	30.43768	0.44907	-1.45	-0.8	0.801619478264387	-0.0027955	0.013487	0.012512
Trial1	3	1	blindfold	clockwise	practice	Guided	1	0.5	0	30.4577	0.44907	-1.45	-0.8	0.801619478264387	0.010433	0.01772	0.0026691
Trial1	3	1	blindfold	clockwise	practice	Guided	1	0.5	0	30.47769	0.44907	-1.45	-0.8	0.801619478264387	0.0098735	0.021955	0.0094071
Trial1	3	1	blindfold	clockwise	practice	Guided	1	0.5	0	30.49768	0.44907	-1.45	-0.8	0.801619478264387	-0.011238	-0.0034382	0.011953
Trial1	3	1	blindfold	clockwise	practice	Guided	1	0.5	0	30.5177	0.44907	-1.45	-0.8	0.801619478264387	-0.037132	-0.016132	0.018721
Trial1	3	1	blindfold	clockwise	practice	Guided	1	0.5	0	30.53769	0.44907	-1.45	-0.8	0.801619478264387	0.010716	0.017724	0.0006843
Trial1	3	1	blindfold	clockwise	practice	Guided	1	0.5	0	30.55768	0.44907	-1.45	-0.8	0.801619478264387	0.009879	-0.020363	0.012515
Trial1	3	1	blindfold	clockwise	practice	Guided	1	0.5	0	30.5777	0.44907	-1.45	-0.8	0.801619478264387	0.014382	0.0007964	0.0094111
Trial1	3	1	blindfold	clockwise	practice	Guided	1	0.5	0	30.59769	0.44907	-1.45	-0.8	0.801619478264387	0.016336	0.013492	-0.020145
Trial1	3	1	blindfold	clockwise	practice	Guided	1	0.5	0	30.61768	0.44907	-1.45	-0.8	0.801619478264387	-0.021388	-0.0034362	-0.026881
Trial1	3	1	blindfold	clockwise	practice	Guided	1	0.5	0	30.6377	0.44907	-1.45	-0.8	0.801619478264387	0.0039468	-0.011899	-0.024088
Trial1	3	1	blindfold	clockwise	practice	Guided	1	0.5	0	30.65768	0.44907	-1.45	-0.8	0.801619478264387	0.0064911	0.00079667	0.00040871
Trial1	3	1	blindfold	clockwise	practice	Guided	1	0.5	0	30.6777	0.44907	-1.45	-0.8	0.801619478264387	0.013264	-0.02036	0.026302
Trial1	3	1	blindfold	clockwise	practice	Guided	1	0.5	0	30.69769	0.44907	-1.45	-0.8	0.801619478264387	-0.023343	0.00079964	0.0026754
Trial1	3	1	blindfold	clockwise	practice	Guided	1	0.5	0	30.71768	0.44907	-1.45	-0.8	0.801619478264387	-0.026727	0.017724	-0.010272
Trial1	3	1	blindfold	clockwise	practice	Guided	1	0.5	0	30.7377	0.44907	-1.45	-0.8	0.801619478264387	-0.0011125	0.0050262	0.00096856
Trial1	3	1	blindfold	clockwise	practice	Guided	1	0.5	0	30.75769	0.44907	-1.45	-0.8	0.801619478264387	-0.021666	0.0092595	-0.0052098
Trial1	3	1	blindfold	clockwise	practice	Guided	1	0.5	0	30.77768	0.44906	-1.45	-0.8	0.801620112634432	-0.0047721	0.0092589	-0.030264
Trial1	3	1	blindfold	clockwise	practice	Guided	1	0.5	0	30.7977	0.44906	-1.45	-0.8	0.801620112634432	0.010443	0.017723	0.0049153
Trial1	3	1	blindfold	clockwise	practice	Guided	1	0.5	0	30.81769	0.44906	-1.45	-0.8	0.801620112634432	0.018051	0.005028	-0.011417
Trial1	3	1	blindfold	clockwise	practice	Guided	1	0.5	0	30.83768	0.44906	-1.45	-0.8	0.801620112634432	-0.0033402	-0.024594	0.00013261
Trial1	3	1	blindfold	clockwise	practice	Guided	1	0.5	0	30.8577	0.44906	-1.45	-0.8	0.801620112634432	-0.014611	0.017724	-0.0009853099
Trial1	3	1	blindfold	clockwise	practice	Guided	1	0.5	0	30.87769	0.44906	-1.45	-0.8	0.801620112634432	-0.030662	0.017725	-0.014769
Trial1	3	1	blindfold	clockwise	practice	Guided	1	0.5	0	30.89771	0.44906	-1.45	-0.8	0.801620112634432	0.0070611	0.0050277	-0.0080313
Trial1	3	1	blindfold	clockwise	practice	Guided	1	0.5	0	30.91769	0.44906	-1.45	-0.8	0.801620112634432	-0.0087113	0.00079454	-0.0091498
Trial1	3	1	blindfold	clockwise	practice	Guided	1	0.5	0	30.93768	0.44906	-1.45	-0.8	0.801620112634432	-0.010667	0.00079524	0.0035179
Trial1	3	1	blindfold	clockwise	practice	Guided	1	0.5	0	30.9577	0.44906	-1.45	-0.8	0.801620112634432	-0.0016608	-0.016134	-0.0043663
Trial1	3	1	blindfold	clockwise	practice	Guided	1	0.5	0	30.97769	0.44906	-1.45	-0.8	0.801620112634432	0.011007	0.021951	-0.0035277
Trial1	3	1	blindfold	clockwise	practice	Guided	1	0.5	0	30.99768	0.44906	-1.45	-0.8	0.801620112634432	0.0059454	0.0050253	0.0088598
Trial1	3	1	blindfold	clockwise	practice	Guided	1	0.5	0	31.0177	0.44906	-1.45	-0.8	0.801620112634432	-0.0027784	0.030417	-0.0026906
Trial1	3	1	blindfold	clockwise	practice	Guided	1	0.5	0	31.03769	0.44906	-1.45	-0.8	0.801620112634432	0.0017239	-0.011901	0.0085788
Trial1	3	1	blindfold	clockwise	practice	Guided	1	0.5	0	31.05768	0.44906	-1.45	-0.8	0.801620112634432	-0.009825	-0.016133	-0.0091508
Trial1	3	1	blindfold	clockwise	practice	Guided	1	0.5	0	31.0777	0.44906	-1.45	-0.8	0.801620112634432	0.011569	0.00079481	-0.011974
Trial1	3	1	blindfold	clockwise	practice	Guided	1	0.5	0	31.09769	0.44906	-1.45	-0.8	0.801620112634432	-0.010101	-0.003437	-0.0049255
Trial1	3	1	blindfold	clockwise	practice	Guided	1	0.5	0	31.11768	0.44906	-1.45	-0.8	0.801620112634432	-0.039378	-0.0034369	-0.011103
Trial1	3	1	blindfold	clockwise	practice	Guided	1	0.5	0	31.1377	0.44906	-1.45	-0.8	0.801620112634432	0.010456	-0.0034368	0.0049183
Trial1	3	1	blindfold	clockwise	practice	Guided	1	0.5	0	31.15768	0.44906	-1.45	-0.8	0.801620112634432	0.033803	0.013489	-0.02551
Trial1	3	1	blindfold	clockwise	practice	Guided	1	0.5	0	31.1777	0.44905	-1.45	-0.8	0.801620749022514	0.0045604	-0.00344	0.0038012
Trial1	3	1	blindfold	clockwise	practice	Guided	1	0.5	0	31.19769	0.44905	-1.45	-0.8	0.801620749022514	0.014404	0.013486	0.0094214
Trial1	3	1	blindfold	clockwise	practice	Guided	1	0.5	0	31.21768	0.44905	-1.45	-0.8	0.801620749022514	-0.015712	0.047339	0.01591
Trial1	3	1	blindfold	clockwise	practice	Guided	1	0.5	0	31.2377	0.44905	-1.45	-0.8	0.801620749022514	0.0048429	0.013483	0.02575
Trial1	3	1	blindfold	clockwise	practice	Guided	1	0.5	0	31.25769	0.44905	-1.45	-0.8	0.801620749022514	-0.00081009	-0.007676	0.013081
Trial1	3	1	blindfold	clockwise	practice	Guided	1	0.5	0	31.27768	0.44905	-1.45	-0.8	0.801620749022514	-0.01686	0.00078558	-0.030818
Trial1	3	1	blindfold	clockwise	practice	Guided	1	0.5	0	31.2977	0.44905	-1.45	-0.8	0.801620749022514	0.0017402	-0.0076766	0.0085852
Trial1	3	1	blindfold	clockwise	practice	Guided	1	0.5	0	31.31769	0.44905	-1.45	-0.8	0.801620749022514	-0.014033	0.01348	-0.0094219
Trial1	3	1	blindfold	clockwise	practice	Guided	1	0.5	0	31.33768	0.44905	-1.45	-0.8	0.801620749022514	-0.010368	-0.020372	-0.0006973
Trial1	3	1	blindfold	clockwise	practice	Guided	1	0.5	0	31.3577	0.44905	-1.45	-0.8	0.801620749022514	-0.0035981	-0.028836	0.008028
Trial1	3	1	blindfold	clockwise	practice	Guided	1	0.5	0	31.37769	0.44905	-1.45	-0.8	0.801620749022514	0.0034171	-0.011911	-0.016746
Trial1	3	1	blindfold	clockwise	practice	Guided	1	0.5	0	31.39771	0.44905	-1.45	-0.8	0.801620749022514	0.0028589	-0.020374	0.00070472
Trial1	3	1	blindfold	clockwise	practice	Guided	1	0.5	0	31.41769	0.44905	-1.45	-0.8	0.801620749022514	0.0070828	0.01348	-0.0080194
Trial1	3	1	blindfold	clockwise	practice	Guided	1	0.5	0	31.43768	0.44905	-1.45	-0.8	0.801620749022514	-0.010925	0.030408	0.017597
Trial1	3	1	blindfold	clockwise	practice	Guided	1	0.5	0	31.4577	0.44905	-1.45	-0.8	0.801620749022514	-0.0312	0.013479	-0.00631
Trial1	3	1	blindfold	clockwise	practice	Guided	1	0.5	0	31.47769	0.44905	-1.45	-0.8	0.801620749022514	0.001463	0.005016	0.012816
Trial1	3	1	blindfold	clockwise	practice	Guided	1	0.5	0	31.49768	0.44905	-1.45	-0.8	0.801620749022514	-0.015985	0.00078415	0.020146
Trial1	3	1	blindfold	clockwise	practice	Guided	1	0.5	0	31.5177	0.44905	-1.45	-0.8	0.801620749022514	-0.0089697	-0.020375	-0.021799
Trial1	3	1	blindfold	clockwise	practice	Guided	1	0.5	0	31.53769	0.44905	-1.45	-0.8	0.801620749022514	0.0031404	0.0092464	-0.012514
Trial1	3	1	blindfold	clockwise	practice	Guided	1	0.5	0	31.55768	0.44905	-1.45	-0.8	0.801620749022514	-0.010086	-0.0076822	-0.026579
Trial1	3	1	blindfold	clockwise	practice	Guided	1	0.5	0	31.5777	0.44905	-1.45	-0.8	0.801620749022514	-0.015148	-0.0076812	0.0074801
Trial1	3	1	blindfold	clockwise	practice	Guided	1	0.5	0	31.59769	0.44905	-1.45	-0.8	0.801620749022514	0.018076	0.005013	0.018161
Trial1	3	1	blindfold	clockwise	practice	Guided	1	0.5	0	31.61768	0.44905	-1.45	-0.8	0.801620749022514	-0.015426	-0.011915	0.011705
Trial1	3	1	blindfold	clockwise	practice	Guided	1	0.5	0	31.6377	0.44905	-1.45	-0.8	0.801620749022514	-0.0092458	0.00078209	-0.0080107
Trial1	3	1	blindfold	clockwise	practice	Guided	1	0.5	0	31.65768	0.44905	-1.45	-0.8	0.801620749022514	0.0223	-0.016145	-0.016456
Trial1	3	1	blindfold	clockwise	practice	Guided	1	0.5	0	31.6777	0.44905	-1.45	-0.8	0.801620749022514	0.011866	-0.016145	-0.016175
Trial1	3	1	blindfold	clockwise	practice	Guided	1	0.5	0	31.69769	0.44905	-1.45	-0.8	0.801620749022514	-0.030081	-0.0076786	-0.023192
Trial1	3	1	blindfold	clockwise	practice	Guided	1	0.5	0	31.71768	0.44905	-1.45	-0.8	0.801620749022514	0.023974	-0.01191	0.00071472
Trial1	3	1	blindfold	clockwise	practice	Guided	1	0.5	0	31.7377	0.44905	-1.45	-0.8	0.801620749022514	0.0054064	-0.028838	0.017327
Trial1	3	1	blindfold	clockwise	practice	Guided	1	0.5	0	31.75769	0.44905	-1.45	-0.8	0.801620749022514	-0.0092484	-0.0076771	-0.017572
Trial1	3	1	blindfold	clockwise	practice	Guided	1	0.5	0	31.77768	0.44905	-1.45	-0.8	0.801620749022514	0.0068055	-0.028838	-0.0037833
Trial1	3	1	blindfold	clockwise	practice	Guided	1	0.5	0	31.7977	0.44905	-1.45	-0.8	0.801620749022514	-0.029489	-0.020374	0.031984
Trial1	3	1	blindfold	clockwise	practice	Guided	1	0.5	0	31.81769	0.44905	-1.45	-0.8	0.801620749022514	-0.013188	-0.020373	-0.022071
Trial1	3	1	blindfold	clockwise	practice	Guided	1	0.5	0	31.83768	0.44905	-1.45	-0.8	0.801620749022514	-0.022192	0.0092509	-0.014184
Trial1	3	1	blindfold	clockwise	practice	Guided	1	0.5	0	31.8577	0.44905	-1.45	-0.8	0.801620749022514	0.014975	0.00078889	0.00099818
Trial1	3	1	blindfold	clockwise	practice	Guided	1	0.5	0	31.87769	0.44905	-1.45	-0.8	0.801620749022514	0.001192	0.043108	0.017051
Trial1	3	1	blindfold	clockwise	practice	Guided	1	0.5	0	31.89771	0.44905	-1.45	-0.8	0.801620749022514	0.014139	0.013484	0.013668
Trial1	3	1	blindfold	clockwise	practice	Guided	1	0.5	0	31.91769	0.44905	-1.45	-0.8	0.801620749022514	-0.010358	0.034645	-0.00067588
Trial1	3	1	blindfold	clockwise	practice	Guided	1	0.5	0	31.93768	0.44904	-1.45	-0.8	0.801621385535178	-0.0072513	-0.0076758	0.0029886
Trial1	3	1	blindfold	clockwise	practice	Guided	1	0.5	0	31.9577	0.44905	-1.45	-0.8	0.801620749022514	0.022305	0.00078694	0.01845
Trial1	3	1	blindfold	clockwise	practice	Guided	1	0.5	0	31.97769	0.44904	-1.45	-0.8	0.801621385535178	0.012154	0.0092504	-0.020393
Trial1	3	1	blindfold	clockwise	practice	Guided	1	0.5	0	31.99768	0.44904	-1.45	-0.8	0.801621385535178	-0.0075286	-0.0034451	0.020714
Trial1	3	1	blindfold	clockwise	practice	Guided	1	0.5	0	32.0177	0.44904	-1.45	-0.8	0.801621385535178	0.0045488	-0.0076758	-0.033621
Trial1	3	1	blindfold	clockwise	practice	Guided	1	0.5	0	32.03769	0.44904	-1.45	-0.8	0.801621385535178	-0.0233	0.0092541	0.0027076
Trial1	3	1	blindfold	clockwise	practice	Guided	1	0.5	0	32.05768	0.44904	-1.45	-0.8	0.801621385535178	0.011323	0.013487	-0.016168
Trial1	3	1	blindfold	clockwise	practice	Guided	1	0.5	0	32.0777	0.44904	-1.45	-0.8	0.801621385535178	0.0087754	0.00079139	-0.033337
Trial1	3	1	blindfold	clockwise	practice	Guided	1	0.5	0	32.09769	0.44904	-1.45	-0.8	0.801621385535178	0.016382	0.02195	-0.032219
Trial1	3	1	blindfold	clockwise	practice	Guided	1	0.5	0	32.11768	0.44904	-1.45	-0.8	0.801621385535178	0.0014799	-0.0246	0.012833
Trial1	3	1	blindfold	clockwise	practice	Guided	1	0.5	0	32.1377	0.44904	-1.45	-0.8	0.801621385535178	0.026816	-0.0076728	0.014508
Trial1	3	1	blindfold	clockwise	practice	Guided	1	0.5	0	32.15768	0.44904	-1.45	-0.8	0.801621385535178	-0.0097894	0.00078991	-0.0091183
Trial1	3	1	blindfold	clockwise	practice	Guided	1	0.5	0	32.1777	0.44904	-1.45	-0.8	0.801621385535178	-0.035404	-0.011905	0.003271
Trial1	3	1	blindfold	clockwise	practice	Guided	1	0.5	0	32.19769	0.44904	-1.45	-0.8	0.801621385535178	-0.013731	-0.0246	-0.013619
Trial1	3	1	blindfold	clockwise	practice	Guided	1	0.5	0	32.21768	0.44904	-1.45	-0.8	0.801621385535178	0.010208	0.01772	0.0091728
Trial1	3	1	blindfold	clockwise	practice	Guided	1	0.5	0	32.2377	0.44904	-1.45	-0.8	0.801621385535178	-0.015128	0.0050261	0.0074991
Trial1	3	1	blindfold	clockwise	practice	Guided	1	0.5	0	32.25769	0.44904	-1.45	-0.8	0.801621385535178	-0.0058447	0.00079406	-0.0046095
Trial1	3	1	blindfold	clockwise	practice	Guided	1	0.5	0	32.27768	0.44904	-1.45	-0.8	0.801621385535178	-0.010904	-0.024597	0.0077829
Trial1	3	1	blindfold	clockwise	practice	Guided	1	0.5	0	32.2977	0.44904	-1.45	-0.8	0.801621385535178	-0.0058427	0.013489	-0.0046049
Trial1	3	1	blindfold	clockwise	practice	Guided	1	0.5	0	32.31769	0.44904	-1.45	-0.8	0.801621385535178	0.0076636	-0.011903	-0.016434
Trial1	3	1	blindfold	clockwise	practice	Guided	1	0.5	0	32.33768	0.44904	-1.45	-0.8	0.801621385535178	-0.0013417	-0.020366	-0.008545
Trial1	3	1	blindfold	clockwise	practice	Guided	1	0.5	0	32.3577	0.44904	-1.45	-0.8	0.801621385535178	0.024554	-0.016133	-0.015313
Trial1	3	1	blindfold	clockwise	practice	Guided	1	0.5	0	32.37769	0.44904	-1.45	-0.8	0.801621385535178	-0.0018978	0.017724	0.012288
Trial1	3	1	blindfold	clockwise	practice	Guided	1	0.5	0	32.39771	0.44904	-1.45	-0.8	0.801621385535178	-0.018786	-0.016131	-0.001218
Trial1	3	1	blindfold	clockwise	practice	Guided	1	0.5	0	32.41769	0.44904	-1.45	-0.8	0.801621385535178	0.013318	-0.0076663	0.02635
Trial1	3	1	blindfold	clockwise	practice	Guided	1	0.5	0	32.43768	0.44904	-1.45	-0.8	0.801621385535178	-0.026115	0.00079639	0.0030018
Trial1	3	1	blindfold	clockwise	practice	Guided	1	0.5	0	32.4577	0.44904	-1.45	-0.8	0.801621385535178	-0.014284	0.005029	-0.005163
Trial1	3	1	blindfold	clockwise	practice	Guided	1	0.5	0	32.47769	0.44904	-1.45	-0.8	0.801621385535178	-0.0010578	-0.011897	-0.010504
Trial1	3	1	blindfold	clockwise	practice	Guided	1	0.5	0	32.49768	0.44904	-1.45	-0.8	0.801621385535178	-0.0013369	-0.011898	-0.0085478
Trial1	3	1	blindfold	clockwise	practice	Guided	1	0.5	0	32.5177	0.44904	-1.45	-0.8	0.801621385535178	0.0023243	-0.011896	0.017625
Trial1	3	1	blindfold	clockwise	practice	Guided	1	0.5	0	32.53769	0.44904	-1.45	-0.8	0.801621385535178	-0.01146	0.013495	0.016229
Trial1	3	1	blindfold	clockwise	practice	Guided	1	0.5	0	32.55768	0.44904	-1.45	-0.8	0.801621385535178	-0.010342	-0.0076626	-0.00066081
Trial1	3	1	blindfold	clockwise	practice	Guided	1	0.5	0	32.5777	0.44903	-1.45	-0.8	0.801622022172422	-0.0095002	-0.0076644	-0.013328
Trial1	3	1	blindfold	clockwise	practice	Guided	1	0.5	0	32.59769	0.44903	-1.45	-0.8	0.801622022172422	-0.027227	0.0092613	-0.0017777
Trial1	3	1	blindfold	clockwise	practice	Guided	1	0.5	0	32.61768	0.44903	-1.45	-0.8	0.801622022172422	-0.0058331	0.021956	-0.0046028
Trial1	3	1	blindfold	clockwise	practice	Guided	1	0.5	0	32.6377	0.44903	-1.45	-0.8	0.801622022172422	0.0085458	0.0050297	0.034518
Trial1	3	1	blindfold	clockwise	practice	Guided	1	0.5	0	32.65768	0.44903	-1.45	-0.8	0.801622022172422	-0.0072262	-0.0034329	0.016508
Trial1	3	1	blindfold	clockwise	practice	Guided	1	0.5	0	32.6777	0.44903	-1.45	-0.8	0.801622022172422	-0.003839	-0.033058	0.029455
Trial1	3	1	blindfold	clockwise	practice	Guided	1	0.5	0	32.69769	0.44903	-1.45	-0.8	0.801622022172422	-0.002721	0.021955	0.012565
Trial1	3	1	blindfold	clockwise	practice	Guided	1	0.5	0	32.71768	0.44903	-1.45	-0.8	0.801622022172422	-0.0016025	-0.028824	-0.0046049
Trial1	3	1	blindfold	clockwise	practice	Guided	1	0.5	0	32.7377	0.44903	-1.45	-0.8	0.801622022172422	0.024013	-0.0076626	-0.00687
Trial1	3	1	blindfold	clockwise	practice	Guided	1	0.5	0	32.75769	0.44903	-1.45	-0.8	0.801622022172422	0.01529	-0.024591	-0.0032076
Trial1	3	1	blindfold	clockwise	practice	Guided	1	0.5	0	32.77768	0.44903	-1.45	-0.8	0.801622022172422	-0.027215	-0.0076663	0.013962
Trial1	3	1	blindfold	clockwise	practice	Guided	1	0.5	0	32.7977	0.44903	-1.45	-0.8	0.801622022172422	-0.02638	0.026185	-0.014445
Trial1	3	1	blindfold	clockwise	practice	Guided	1	0.5	0	32.81769	0.44903	-1.45	-0.8	0.801622022172422	0.011067	-0.024596	-0.003485
Trial1	3	1	blindfold	clockwise	practice	Guided	1	0.5	0	32.83768	0.44903	-1.45	-0.8	0.801622022172422	-0.0018787	0.013491	-0.00010115
Trial1	3	1	blindfold	clockwise	practice	Guided	1	0.5	0	32.8577	0.44903	-1.45	-0.8	0.801622022172422	-0.013988	0.013487	-0.0093815
Trial1	3	1	blindfold	clockwise	practice	Guided	1	0.5	0	32.87769	0.44903	-1.45	-0.8	0.801622022172422	0.013336	-0.0034419	0.026355
Trial1	3	1	blindfold	clockwise	practice	Guided	1	0.5	0	32.89771	0.44903	-1.45	-0.8	0.801622022172422	0.012187	-0.024601	-0.020371
Trial1	3	1	blindfold	clockwise	practice	Guided	1	0.5	0	32.91769	0.44903	-1.45	-0.8	0.801622022172422	-0.027493	-0.033063	0.0024506
Trial1	3	1	blindfold	clockwise	practice	Guided	1	0.5	0	32.93768	0.44903	-1.45	-0.8	0.801622022172422	0.0054501	0.0050247	-0.016986
Trial1	3	1	blindfold	clockwise	practice	Guided	1	0.5	0	32.9577	0.44903	-1.45	-0.8	0.801622022172422	-0.0077761	-0.0076724	0.024962
Trial1	3	1	blindfold	clockwise	practice	Guided	1	0.5	0	32.97769	0.44903	-1.45	-0.8	0.801622022172422	0.022898	0.0007886	0.010025
Trial1	3	1	blindfold	clockwise	practice	Guided	1	0.5	0	32.99768	0.44903	-1.45	-0.8	0.801622022172422	0.0093931	0.0050226	0.021853
Trial1	3	1	blindfold	clockwise	practice	Guided	1	0.5	0	33.0177	0.44903	-1.45	-0.8	0.801622022172422	0.015293	0.017718	-0.003203
Trial1	3	1	blindfold	clockwise	practice	Guided	1	0.5	0	33.03769	0.44903	-1.45	-0.8	0.801622022172422	-0.014265	0.013487	-0.0051586
Trial1	3	1	blindfold	clockwise	practice	Guided	1	0.5	0	33.05768	0.44903	-1.45	-0.8	0.801622022172422	-0.0049814	0.030413	-0.017266
Trial1	3	1	blindfold	clockwise	practice	Guided	1	0.5	0	33.0777	0.44903	-1.45	-0.8	0.801622022172422	-0.009204	-0.0034421	-0.031049
Trial1	3	1	blindfold	clockwise	practice	Guided	1	0.5	0	33.09769	0.44902	-1.45	-0.8	0.801622657038937	0.020914	-0.0076728	-0.02403
Trial1	3	1	blindfold	clockwise	practice	Guided	1	0.5	0	33.11768	0.44902	-1.45	-0.8	0.801622657038937	-0.011994	-0.02037	0.024685
Trial1	3	1	blindfold	clockwise	practice	Guided	1	0.5	0	33.1377	0.44902	-1.45	-0.8	0.801622657038937	0.010237	-0.02037	0.0091915
Trial1	3	1	blindfold	clockwise	practice	Guided	1	0.5	0	33.15768	0.44902	-1.45	-0.8	0.801622657038937	-0.040154	0.021947	0.0016176
Trial1	3	1	blindfold	clockwise	practice	Guided	1	0.5	0	33.1777	0.44902	-1.45	-0.8	0.801622657038937	0.018126	-0.011908	0.03003
Trial1	3	1	blindfold	clockwise	practice	Guided	1	0.5	0	33.19769	0.44902	-1.45	-0.8	0.801622657038937	0.011078	0.0050173	-0.0034726
Trial1	3	1	blindfold	clockwise	practice	Guided	1	0.5	0	33.21768	0.44902	-1.45	-0.8	0.801622657038937	-0.04748	0.021943	-0.015829
Trial1	3	1	blindfold	clockwise	practice	Guided	1	0.5	0	33.2377	0.44902	-1.45	-0.8	0.801622657038937	0.0029125	0.0092464	-0.017536
Trial1	3	1	blindfold	clockwise	practice	Guided	1	0.5	0	33.25769	0.44902	-1.45	-0.8	0.801622657038937	-0.0013101	-0.0034498	-0.008531
Trial1	3	1	blindfold	clockwise	practice	Guided	1	0.5	0	33.27768	0.44902	-1.45	-0.8	0.801622657038937	0.0091256	-0.011913	0.026092
Trial1	3	1	blindfold	clockwise	practice	Guided	1	0.5	0	33.2977	0.44902	-1.45	-0.8	0.801622657038937	0.0037538	-0.011912	-0.020914
Trial1	3	1	blindfold	clockwise	practice	Guided	1	0.5	0	33.31769	0.44902	-1.45	-0.8	0.801622657038937	-0.026083	-0.028841	-0.018645
Trial1	3	1	blindfold	clockwise	practice	Guided	1	0.5	0	33.33768	0.44902	-1.45	-0.8	0.801622657038937	-0.0052493	0.017708	-0.01135
Trial1	3	1	blindfold	clockwise	practice	Guided	1	0.5	0	33.3577	0.44902	-1.45	-0.8	0.801622657038937	0.017573	0.00078221	0.026653
Trial1	3	1	blindfold	clockwise	practice	Guided	1	0.5	0	33.37769	0.44902	-1.45	-0.8	0.801622657038937	-0.022696	0.01771	-0.0056978
Trial1	3	1	blindfold	clockwise	practice	Guided	1	0.5	0	33.39771	0.44902	-1.45	-0.8	0.801622657038937	-0.015367	-0.011914	0.011751
Trial1	3	1	blindfold	clockwise	practice	Guided	1	0.5	0	33.41769	0.44902	-1.45	-0.8	0.801622657038937	0.024033	0.030404	-0.0074055
Trial1	3	1	blindfold	clockwise	practice	Guided	1	0.5	0	33.43768	0.44902	-1.45	-0.8	0.801622657038937	-0.039305	0.017708	-0.011036
Trial1	3	1	blindfold	clockwise	practice	Guided	1	0.5	0	33.4577	0.44901	-1.45	-0.8	0.801623293924971	-0.0071984	0.017708	0.016536
Trial1	3	1	blindfold	clockwise	practice	Guided	1	0.5	0	33.47769	0.44901	-1.45	-0.8	0.801623293924971	-0.0032516	-0.0076832	0.0021919
Trial1	3	1	blindfold	clockwise	practice	Guided	1	0.5	0	33.49768	0.44901	-1.45	-0.8	0.801623293924971	-0.001574	-0.003452	-0.004298
Trial1	3	1	blindfold	clockwise	practice	Guided	1	0.5	0	33.5177	0.44901	-1.45	-0.8	0.801623293924971	0.015875	0.00078088	-0.017803
Trial1	3	1	blindfold	clockwise	practice	Guided	1	0.5	0	33.53769	0.44901	-1.45	-0.8	0.801623293924971	-0.03085	0.013477	-0.010475
Trial1	3	1	blindfold	clockwise	practice	Guided	1	0.5	0	33.55768	0.44901	-1.45	-0.8	0.801623293924971	0.052765	-0.007683	0.0077797
Trial1	3	1	blindfold	clockwise	practice	Guided	1	0.5	0	33.5777	0.44901	-1.45	-0.8	0.801623293924971	-0.0055136	-0.011916	-0.0087966
Trial1	3	1	blindfold	clockwise	practice	Guided	1	0.5	0	33.59769	0.44901	-1.45	-0.8	0.801623293924971	-0.018459	0.0092422	-0.0054129
Trial1	3	1	blindfold	clockwise	practice	Guided	1	0.5	0	33.61768	0.44901	-1.45	-0.8	0.801623293924971	0.0026552	-0.011916	-0.0040165
Trial1	3	1	blindfold	clockwise	practice	Guided	1	0.5	0	33.6377	0.44901	-1.45	-0.8	0.801623293924971	0.012777	-0.037307	-0.028793
Trial1	3	1	blindfold	clockwise	practice	Guided	1	0.5	0	33.65768	0.44901	-1.45	-0.8	0.801623293924971	-0.007745	0.017708	0.024984
Trial1	3	1	blindfold	clockwise	practice	Guided	1	0.5	0	33.6777	0.44901	-1.45	-0.8	0.801623293924971	-0.0026835	0.0092459	0.012596
Trial1	3	1	blindfold	clockwise	practice	Guided	1	0.5	0	33.69769	0.44901	-1.45	-0.8	0.801623293924971	-0.00044687	0.0092467	-0.021183
Trial1	3	1	blindfold	clockwise	practice	Guided	1	0.5	0	33.71768	0.44901	-1.45	-0.8	0.801623293924971	0.0074396	-0.028841	-0.012177
Trial1	3	1	blindfold	clockwise	practice	Guided	1	0.5	0	33.7377	0.44901	-1.45	-0.8	0.801623293924971	-0.0043887	-0.024607	-0.013854
Trial1	3	1	blindfold	clockwise	practice	Guided	1	0.5	0	33.75769	0.44901	-1.45	-0.8	0.801623293924971	-0.0077403	0.030405	0.024988
Trial1	3	1	blindfold	clockwise	practice	Guided	1	0.5	0	33.77768	0.449	-1.45	-0.8	0.801623929039536	-0.0060629	-0.011914	-0.00034645
Trial1	3	1	blindfold	clockwise	practice	Guided	1	0.5	0	33.7977	0.449	-1.45	-0.8	0.801623929039536	0.01533	-0.020378	-0.0031705
Trial1	3	1	blindfold	clockwise	practice	Guided	1	0.5	0	33.81769	0.449	-1.45	-0.8	0.801623929039536	-0.014508	0.030404	-0.00090263
Trial1	3	1	blindfold	clockwise	practice	Guided	1	0.5	0	33.83768	0.449	-1.45	-0.8	0.801623929039536	0.01027	0.013477	-0.0034499
Trial1	3	1	blindfold	clockwise	practice	Guided	1	0.5	0	33.8577	0.449	-1.45	-0.8	0.801623929039536	0.0080033	0.021941	-0.02062
Trial1	3	1	blindfold	clockwise	practice	Guided	1	0.5	0	33.87769	0.449	-1.45	-0.8	0.801623929039536	0.028559	0.0050144	-0.010776
Trial1	3	1	blindfold	clockwise	practice	Guided	1	0.5	0	33.89771	0.449	-1.45	-0.8	0.801623929039536	0.02151	-0.0076827	-0.015278
Trial1	3	1	blindfold	clockwise	practice	Guided	1	0.5	0	33.91769	0.449	-1.45	-0.8	0.801623929039536	-0.0012783	-0.0034499	-0.0085079
Trial1	3	1	blindfold	clockwise	practice	Guided	1	0.5	0	33.93768	0.449	-1.45	-0.8	0.801623929039536	-0.015066	0.013476	0.0075436
Trial1	3	1	blindfold	clockwise	practice	Guided	1	0.5	0	33.9577	0.449	-1.45	-0.8	0.801623929039536	0.011666	0.00078014	-0.011891
Trial1	3	1	blindfold	clockwise	practice	Guided	1	0.5	0	33.97769	0.449	-1.45	-0.8	0.801623929039536	-0.010563	-0.011916	0.0036015
Trial1	3	1	blindfold	clockwise	practice	Guided	1	0.5	0	33.99768	0.449	-1.45	-0.8	0.801623929039536	-0.010002	0.0092451	0.01599
Trial1	3	1	blindfold	clockwise	practice	Guided	1	0.5	0	34.0177	0.449	-1.45	-0.8	0.801623929039536	-0.03279	-0.0034506	0.019096
Trial1	3	1	blindfold	clockwise	practice	Guided	1	0.5	0	34.03769	0.449	-1.45	-0.8	0.801623929039536	0.0021079	0.0050121	0.0044428
Trial1	3	1	blindfold	clockwise	practice	Guided	1	0.5	0	34.05768	0.449	-1.45	-0.8	0.801623929039536	-0.0012729	0.0092444	0.0081075
Trial1	3	1	blindfold	clockwise	practice	Guided	1	0.5	0	34.0777	0.449	-1.45	-0.8	0.801623929039536	0.016175	0.0050109	-0.015829
Trial1	3	1	blindfold	clockwise	practice	Guided	1	0.5	0	34.09769	0.449	-1.45	-0.8	0.801623929039536	-0.015619	-0.04154	0.020501
Trial1	3	1	blindfold	clockwise	practice	Guided	1	0.5	0	34.11768	0.449	-1.45	-0.8	0.801623929039536	0.0021113	-0.020378	0.0044465
Trial1	3	1	blindfold	clockwise	practice	Guided	1	0.5	0	34.1377	0.449	-1.45	-0.8	0.801623929039536	0.00096291	-0.0034509	-0.042281
Trial1	3	1	blindfold	clockwise	practice	Guided	1	0.5	0	34.15768	0.449	-1.45	-0.8	0.801623929039536	-0.015056	0.051562	0.0075514
Trial1	3	1	blindfold	clockwise	practice	Guided	1	0.5	0	34.1777	0.449	-1.45	-0.8	0.801623929039536	-0.041259	-0.024608	-0.045074
Trial1	3	1	blindfold	clockwise	practice	Guided	1	0.5	0	34.19769	0.449	-1.45	-0.8	0.801623929039536	-0.0097143	0.0050147	-0.0090597
Trial1	3	1	blindfold	clockwise	practice	Guided	1	0.5	0	34.21768	0.449	-1.45	-0.8	0.801623929039536	-0.018438	-0.016142	-0.0053939
Trial1	3	1	blindfold	clockwise	practice	Guided	1	0.5	0	34.2377	0.449	-1.45	-0.8	0.801623929039536	0.019009	0.0050165	0.0055649
Trial1	3	1	blindfold	clockwise	practice	Guided	1	0.5	0	34.25769	0.449	-1.45	-0.8	0.801623929039536	-0.046007	0.00078385	0.026711
Trial1	3	1	blindfold	clockwise	practice	Guided	1	0.5	0	34.27768	0.44899	-1.45	-0.8	0.801624564277939	-0.03194	0.01771	0.0064392
Trial1	3	1	blindfold	clockwise	practice	Guided	1	0.5	0	34.2977	0.44899	-1.45	-0.8	0.801624564277939	0.0060657	0.00078345	-5.1807E-05
Trial1	3	1	blindfold	clockwise	practice	Guided	1	0.5	0	34.31769	0.44899	-1.45	-0.8	0.801624564277939	-0.01871	-0.0076803	-0.0011683
Trial1	3	1	blindfold	clockwise	practice	Guided	1	0.5	0	34.33768	0.44899	-1.45	-0.8	0.801624564277939	-0.014765	-0.0076815	0.0033344
Trial1	3	1	blindfold	clockwise	practice	Guided	1	0.5	0	34.3577	0.44899	-1.45	-0.8	0.801624564277939	-0.018148	-0.011913	-0.017777
Trial1	3	1	blindfold	clockwise	practice	Guided	1	0.5	0	34.37769	0.44899	-1.45	-0.8	0.801624564277939	-0.018145	-0.0034496	-0.0096066
Trial1	3	1	blindfold	clockwise	practice	Guided	1	0.5	0	34.39771	0.44899	-1.45	-0.8	0.801624564277939	-0.0080245	0.00078109	0.00051593
Trial1	3	1	blindfold	clockwise	practice	Guided	1	0.5	0	34.41769	0.44899	-1.45	-0.8	0.801624564277939	-0.002371	0.00077952	-0.0017172
Trial1	3	1	blindfold	clockwise	practice	Guided	1	0.5	0	34.43768	0.44899	-1.45	-0.8	0.801624564277939	-0.010816	-0.024613	0.0078477
Trial1	3	1	blindfold	clockwise	practice	Guided	1	0.5	0	34.4577	0.44899	-1.45	-0.8	0.801624564277939	-0.0032078	0.0050107	0.02275
Trial1	3	1	blindfold	clockwise	practice	Guided	1	0.5	0	34.47769	0.44899	-1.45	-0.8	0.801624564277939	-0.026863	0.0050078	-0.0059353
Trial1	3	1	blindfold	clockwise	practice	Guided	1	0.5	0	34.49768	0.44898	-1.45	-0.8	0.80162520153697	-0.0094125	0.0092374	-0.013264
Trial1	3	1	blindfold	clockwise	practice	Guided	1	0.5	0	34.5177	0.44898	-1.45	-0.8	0.80162520153697	-0.0074223	0.038859	0.00024388
Trial1	3	1	blindfold	clockwise	practice	Guided	1	0.5	0	34.53769	0.44898	-1.45	-0.8	0.80162520153697	-0.0065831	0.0007698	0.008129
Trial1	3	1	blindfold	clockwise	practice	Guided	1	0.5	0	34.55768	0.44898	-1.45	-0.8	0.80162520153697	-0.0023575	-0.0076925	0.008409
Trial1	3	1	blindfold	clockwise	practice	Guided	1	0.5	0	34.5777	0.44898	-1.45	-0.8	0.80162520153697	0.0038535	-0.0076915	0.042748
Trial1	3	1	blindfold	clockwise	practice	Guided	1	0.5	0	34.59769	0.44898	-1.45	-0.8	0.80162520153697	-0.0017984	0.02193	-0.0005953
Trial1	3	1	blindfold	clockwise	practice	Guided	1	0.5	0	34.61768	0.44898	-1.45	-0.8	0.80162520153697	-0.014744	0.0092336	0.003349
Trial1	3	1	blindfold	clockwise	practice	Guided	1	0.5	0	34.6377	0.44898	-1.45	-0.8	0.80162520153697	-0.024028	0.013464	-0.0084824
Trial1	3	1	blindfold	clockwise	practice	Guided	1	0.5	0	34.65768	0.44898	-1.45	-0.8	0.80162520153697	0.015652	-0.01616	-0.0073644
Trial1	3	1	blindfold	clockwise	practice	Guided	1	0.5	0	34.6777	0.44898	-1.45	-0.8	0.80162520153697	0.0077683	0.0049959	0.025298
Trial1	3	1	blindfold	clockwise	practice	Guided	1	0.5	0	34.69769	0.44898	-1.45	-0.8	0.80162520153697	-0.0012367	0.00076478	0.01263
Trial1	3	1	blindfold	clockwise	practice	Guided	1	0.5	0	34.71768	0.44898	-1.45	-0.8	0.80162520153697	0.01764	0.021925	0.026694
Trial1	3	1	blindfold	clockwise	practice	Guided	1	0.5	0	34.7377	0.44898	-1.45	-0.8	0.80162520153697	0.026054	-0.020392	-0.036365
Trial1	3	1	blindfold	clockwise	practice	Guided	1	0.5	0	34.75769	0.44898	-1.45	-0.8	0.80162520153697	-0.026574	-0.024623	-0.01609
Trial1	3	1	blindfold	clockwise	practice	Guided	1	0.5	0	34.77768	0.44898	-1.45	-0.8	0.80162520153697	0.0018681	-0.016159	0.008689
Trial1	3	1	blindfold	clockwise	practice	Guided	1	0.5	0	34.7977	0.44898	-1.45	-0.8	0.80162520153697	0.014257	0.0092325	0.023591
Trial1	3	1	blindfold	clockwise	practice	Guided	1	0.5	0	34.81769	0.44898	-1.45	-0.8	0.80162520153697	0.0049738	-0.0034635	0.017694
Trial1	3	1	blindfold	clockwise	practice	Guided	1	0.5	0	34.83768	0.44898	-1.45	-0.8	0.80162520153697	-0.0074157	-0.0034632	0.0044674
Trial1	3	1	blindfold	clockwise	practice	Guided	1	0.5	0	34.8577	0.44898	-1.45	-0.8	0.80162520153697	-0.024025	-0.011924	0.015458
Trial1	3	1	blindfold	clockwise	practice	Guided	1	0.5	0	34.87769	0.44898	-1.45	-0.8	0.80162520153697	0.0035468	-0.0076916	-0.025367
Trial1	3	1	blindfold	clockwise	practice	Guided	1	0.5	0	34.89771	0.44898	-1.45	-0.8	0.80162520153697	-0.010517	-0.020389	0.0036341
Trial1	3	1	blindfold	clockwise	practice	Guided	1	0.5	0	34.91769	0.44898	-1.45	-0.8	0.80162520153697	-0.02458	0.013466	0.023909
Trial1	3	1	blindfold	clockwise	practice	Guided	1	0.5	0	34.93768	0.44898	-1.45	-0.8	0.80162520153697	-0.037558	0.00076919	-0.036325
Trial1	3	1	blindfold	clockwise	practice	Guided	1	0.5	0	34.9577	0.44898	-1.45	-0.8	0.80162520153697	0.0072131	0.00077074	-0.0079184
Trial1	3	1	blindfold	clockwise	practice	Guided	1	0.5	0	34.97769	0.44898	-1.45	-0.8	0.80162520153697	-0.00011455	0.005003	-0.025366
Trial1	3	1	blindfold	clockwise	practice	Guided	1	0.5	0	34.99768	0.44898	-1.45	-0.8	0.80162520153697	0.02044	-0.011924	-0.015522
Trial1	3	1	blindfold	clockwise	practice	Guided	1	0.5	0	35.0177	0.44898	-1.45	-0.8	0.80162520153697	-0.0037769	-0.0076939	-0.034088
Trial1	3	1	blindfold	clockwise	practice	Guided	1	0.5	0	35.03769	0.44898	-1.45	-0.8	0.80162520153697	-0.014736	0.017697	0.0033574
Trial1	3	1	blindfold	clockwise	practice	Guided	1	0.5	0	35.05768	0.44897	-1.45	-0.8	0.80162583702342	-0.03979	0.013464	-0.0025391
Trial1	3	1	blindfold	clockwise	practice	Guided	1	0.5	0	35.0777	0.44897	-1.45	-0.8	0.80162583702342	0.0024381	0.017693	0.00025473
Trial1	3	1	blindfold	clockwise	practice	Guided	1	0.5	0	35.09769	0.44897	-1.45	-0.8	0.80162583702342	-0.0096726	-0.024625	-0.0090277
Trial1	3	1	blindfold	clockwise	practice	Guided	1	0.5	0	35.11768	0.44897	-1.45	-0.8	0.80162583702342	0.0077772	0.021925	-0.016354
Trial1	3	1	blindfold	clockwise	practice	Guided	1	0.5	0	35.1377	0.44897	-1.45	-0.8	0.80162583702342	-0.013054	0.0049965	-0.021972
Trial1	3	1	blindfold	clockwise	practice	Guided	1	0.5	0	35.15768	0.44897	-1.45	-0.8	0.80162583702342	0.0024411	-0.0034668	-0.003965
Trial1	3	1	blindfold	clockwise	practice	Guided	1	0.5	0	35.1777	0.44897	-1.45	-0.8	0.80162583702342	-0.0091099	0.026155	-0.01747
Trial1	3	1	blindfold	clockwise	practice	Guided	1	0.5	0	35.19769	0.44897	-1.45	-0.8	0.80162583702342	0.023276	0.021922	0.0042027
Trial1	3	1	blindfold	clockwise	practice	Guided	1	0.5	0	35.21768	0.44897	-1.45	-0.8	0.80162583702342	-0.0082699	-0.020396	-0.030136
Trial1	3	1	blindfold	clockwise	practice	Guided	1	0.5	0	35.2377	0.44897	-1.45	-0.8	0.80162583702342	0.0018855	-0.0034681	0.0087055
Trial1	3	1	blindfold	clockwise	practice	Guided	1	0.5	0	35.25769	0.44897	-1.45	-0.8	0.80162583702342	0.0038396	0.013458	0.014326
Trial1	3	1	blindfold	clockwise	practice	Guided	1	0.5	0	35.27768	0.44897	-1.45	-0.8	0.80162583702342	0.01005	0.0092276	0.013489
Trial1	3	1	blindfold	clockwise	practice	Guided	1	0.5	0	35.2977	0.44897	-1.45	-0.8	0.80162583702342	-0.0051623	0.0092257	-0.00057591
Trial1	3	1	blindfold	clockwise	practice	Guided	1	0.5	0	35.31769	0.44897	-1.45	-0.8	0.80162583702342	0.015114	-0.024626	0.0011004
Trial1	3	1	blindfold	clockwise	practice	Guided	1	0.5	0	35.33768	0.44897	-1.45	-0.8	0.80162583702342	0.01201	0.021923	-0.016071
Trial1	3	1	blindfold	clockwise	practice	Guided	1	0.5	0	35.3577	0.44897	-1.45	-0.8	0.80162583702342	-0.00093606	0.0092285	-0.0093016
Trial1	3	1	blindfold	clockwise	practice	Guided	1	0.5	0	35.37769	0.44897	-1.45	-0.8	0.80162583702342	-0.022608	0.0049964	-0.0056385
Trial1	3	1	blindfold	clockwise	practice	Guided	1	0.5	0	35.39771	0.44897	-1.45	-0.8	0.80162583702342	-0.016986	0.021924	-0.013524
Trial1	3	1	blindfold	clockwise	practice	Guided	1	0.5	0	35.41769	0.44897	-1.45	-0.8	0.80162583702342	0.015119	0.0092282	0.0011003
Trial1	3	1	blindfold	clockwise	practice	Guided	1	0.5	0	35.43768	0.44897	-1.45	-0.8	0.80162583702342	0.0066727	-0.0077009	0.0005442
Trial1	3	1	blindfold	clockwise	practice	Guided	1	0.5	0	35.4577	0.44897	-1.45	-0.8	0.80162583702342	-0.0040411	0.00076277	-0.029849
Trial1	3	1	blindfold	clockwise	practice	Guided	1	0.5	0	35.47769	0.44897	-1.45	-0.8	0.80162583702342	-0.0065548	-0.01193	0.0081573
Trial1	3	1	blindfold	clockwise	practice	Guided	1	0.5	0	35.49768	0.44897	-1.45	-0.8	0.80162583702342	0.022446	0.0049999	0.018557
Trial1	3	1	blindfold	clockwise	practice	Guided	1	0.5	0	35.5177	0.44897	-1.45	-0.8	0.80162583702342	-0.0014926	0.030391	0.024767
Trial1	3	1	blindfold	clockwise	practice	Guided	1	0.5	0	35.53769	0.44897	-1.45	-0.8	0.80162583702342	-0.0023299	0.0092322	0.0084353
Trial1	3	1	blindfold	clockwise	practice	Guided	1	0.5	0	35.55768	0.44897	-1.45	-0.8	0.80162583702342	0.017944	-0.020391	0.0225
Trial1	3	1	blindfold	clockwise	practice	Guided	1	0.5	0	35.5777	0.44897	-1.45	-0.8	0.80162583702342	-0.0040406	0.0049996	-0.029848
Trial1	3	1	blindfold	clockwise	practice	Guided	1	0.5	0	35.59769	0.44897	-1.45	-0.8	0.80162583702342	-0.011338	0.030389	-0.004232
Trial1	3	1	blindfold	clockwise	practice	Guided	1	0.5	0	35.61768	0.44897	-1.45	-0.8	0.80162583702342	0.0094964	0.021924	0.020544
Trial1	3	1	blindfold	clockwise	practice	Guided	1	0.5	0	35.6377	0.44897	-1.45	-0.8	0.80162583702342	0.019338	-0.0076993	0.006447
Trial1	3	1	blindfold	clockwise	practice	Guided	1	0.5	0	35.65768	0.44897	-1.45	-0.8	0.80162583702342	-0.0020532	0.0092288	-0.0087351
Trial1	3	1	blindfold	clockwise	practice	Guided	1	0.5	0	35.6777	0.44897	-1.45	-0.8	0.80162583702342	-0.0099371	0.026156	-0.0047923
Trial1	3	1	blindfold	clockwise	practice	Guided	1	0.5	0	35.69769	0.44897	-1.45	-0.8	0.80162583702342	-0.00093348	-0.0034674	-0.013237
Trial1	3	1	blindfold	clockwise	practice	Guided	1	0.5	0	35.71768	0.44896	-1.45	-0.8	0.801626474531238	0.027509	-0.033089	-0.0045111
Trial1	3	1	blindfold	clockwise	practice	Guided	1	0.5	0	35.7377	0.44896	-1.45	-0.8	0.801626474531238	0.019902	0.00076592	-0.0070573
Trial1	3	1	blindfold	clockwise	practice	Guided	1	0.5	0	35.75769	0.44896	-1.45	-0.8	0.801626474531238	0.0154	-0.033086	-0.0031133
Trial1	3	1	blindfold	clockwise	practice	Guided	1	0.5	0	35.77768	0.44896	-1.45	-0.8	0.801626474531238	0.002177	0.0092294	0.0044979
Trial1	3	1	blindfold	clockwise	practice	Guided	1	0.5	0	35.7977	0.44896	-1.45	-0.8	0.801626474531238	0.0013377	0.017694	0.0044991
Trial1	3	1	blindfold	clockwise	practice	Guided	1	0.5	0	35.81769	0.44896	-1.45	-0.8	0.801626474531238	-0.0051522	-0.016161	-0.00789
Trial1	3	1	blindfold	clockwise	practice	Guided	1	0.5	0	35.83768	0.44896	-1.45	-0.8	0.801626474531238	-0.0062685	0.0092299	0.003942
Trial1	3	1	blindfold	clockwise	practice	Guided	1	0.5	0	35.8577	0.44896	-1.45	-0.8	0.801626474531238	0.0066787	-0.0076973	0.00055901
Trial1	3	1	blindfold	clockwise	practice	Guided	1	0.5	0	35.87769	0.44896	-1.45	-0.8	0.801626474531238	-0.0085362	0.030389	-0.025891
Trial1	3	1	blindfold	clockwise	practice	Guided	1	0.5	0	35.89771	0.44896	-1.45	-0.8	0.801626474531238	-0.0088159	0.047314	-0.021667
Trial1	3	1	blindfold	clockwise	practice	Guided	1	0.5	0	35.91769	0.44896	-1.45	-0.8	0.801626474531238	-0.0079766	-0.0076991	-0.034333
Trial1	3	1	blindfold	clockwise	practice	Guided	1	0.5	0	35.93768	0.44896	-1.45	-0.8	0.801626474531238	-0.0065477	0.00076397	-0.012382
Trial1	3	1	blindfold	clockwise	practice	Guided	1	0.5	0	35.9577	0.44896	-1.45	-0.8	0.801626474531238	0.00047046	-0.020396	-0.033773
Trial1	3	1	blindfold	clockwise	practice	Guided	1	0.5	0	35.97769	0.44896	-1.45	-0.8	0.801626474531238	0.015965	0.00076196	-0.011543
Trial1	3	1	blindfold	clockwise	practice	Guided	1	0.5	0	35.99768	0.44896	-1.45	-0.8	0.801626474531238	0.01935	0.0049927	-0.029548
Trial1	3	1	blindfold	clockwise	practice	Guided	1	0.5	0	36.0177	0.44896	-1.45	-0.8	0.801626474531238	-0.022595	-0.0034721	-0.0056099
Trial1	3	1	blindfold	clockwise	practice	Guided	1	0.5	0	36.03769	0.44896	-1.45	-0.8	0.801626474531238	-0.020918	0.00075956	-0.030944
Trial1	3	1	blindfold	clockwise	practice	Guided	1	0.5	0	36.05768	0.44896	-1.45	-0.8	0.801626474531238	-0.0025973	-0.028865	0.012681
Trial1	3	1	blindfold	clockwise	practice	Guided	1	0.5	0	36.0777	0.44896	-1.45	-0.8	0.801626474531238	-0.0045826	0.009221	-0.02138
Trial1	3	1	blindfold	clockwise	practice	Guided	1	0.5	0	36.09769	0.44896	-1.45	-0.8	0.801626474531238	-0.0099232	0.0049883	-0.028706
Trial1	3	1	blindfold	clockwise	practice	Guided	1	0.5	0	36.11768	0.44896	-1.45	-0.8	0.801626474531238	-0.014424	0.013452	-0.00054352
Trial1	3	1	blindfold	clockwise	practice	Guided	1	0.5	0	36.1377	0.44896	-1.45	-0.8	0.801626474531238	0.015693	0.013451	-0.0073125
Trial1	3	1	blindfold	clockwise	practice	Guided	1	0.5	0	36.15768	0.44896	-1.45	-0.8	0.801626474531238	0.025289	0.0092175	0.039975
Trial1	3	1	blindfold	clockwise	practice	Guided	1	0.5	0	36.1777	0.44896	-1.45	-0.8	0.801626474531238	0.014017	0.0092206	0.018024
Trial1	3	1	blindfold	clockwise	practice	Guided	1	0.5	0	36.19769	0.44896	-1.45	-0.8	0.801626474531238	-0.0014785	0.0049891	-0.013769
Trial1	3	1	blindfold	clockwise	practice	Guided	1	0.5	0	36.21768	0.44896	-1.45	-0.8	0.801626474531238	-8.1413E-05	0.00075767	-0.025319
Trial1	3	1	blindfold	clockwise	practice	Guided	1	0.5	0	36.2377	0.44896	-1.45	-0.8	0.801626474531238	0.0027454	-0.033096	-0.0039263
Trial1	3	1	blindfold	clockwise	practice	Guided	1	0.5	0	36.25769	0.44896	-1.45	-0.8	0.801626474531238	0.0061321	0.009223	0.0090205
Trial1	3	1	blindfold	clockwise	practice	Guided	1	0.5	0	36.27768	0.44896	-1.45	-0.8	0.801626474531238	-0.00063632	-0.0034703	-0.016873
Trial1	3	1	blindfold	clockwise	practice	Guided	1	0.5	0	36.2977	0.44895	-1.45	-0.8	0.801627112163634	0.0010745	-0.011934	0.0076259
Trial1	3	1	blindfold	clockwise	practice	Guided	1	0.5	0	36.31769	0.44895	-1.45	-0.8	0.801627112163634	-0.018921	0.00076099	0.0031239
Trial1	3	1	blindfold	clockwise	practice	Guided	1	0.5	0	36.33768	0.44895	-1.45	-0.8	0.801627112163634	0.014304	-0.024633	0.013805
Trial1	3	1	blindfold	clockwise	practice	Guided	1	0.5	0	36.3577	0.44895	-1.45	-0.8	0.801627112163634	-0.036648	-0.0077054	0.014677
Trial1	3	1	blindfold	clockwise	practice	Guided	1	0.5	0	36.37769	0.44895	-1.45	-0.8	0.801627112163634	-0.0014696	0.00075881	-0.0041999
Trial1	3	1	blindfold	clockwise	practice	Guided	1	0.5	0	36.39771	0.44895	-1.45	-0.8	0.801627112163634	-0.0056907	0.017685	-0.012923
Trial1	3	1	blindfold	clockwise	practice	Guided	1	0.5	0	36.41769	0.44895	-1.45	-0.8	0.801627112163634	-0.014137	0.017684	-0.0050377
Trial1	3	1	blindfold	clockwise	practice	Guided	1	0.5	0	36.43768	0.44895	-1.45	-0.8	0.801627112163634	0.013746	0.00075825	0.022253
Trial1	3	1	blindfold	clockwise	practice	Guided	1	0.5	0	36.4577	0.44895	-1.45	-0.8	0.801627112163634	0.012597	0.02615	0.0084684
Trial1	3	1	blindfold	clockwise	practice	Guided	1	0.5	0	36.47769	0.44895	-1.45	-0.8	0.801627112163634	-0.0056892	0.034612	-0.0044756
Trial1	3	1	blindfold	clockwise	practice	Guided	1	0.5	0	36.49768	0.44895	-1.45	-0.8	0.801627112163634	-0.010749	0.017684	0.0079108
Trial1	3	1	blindfold	clockwise	practice	Guided	1	0.5	0	36.5177	0.44895	-1.45	-0.8	0.801627112163634	-0.0062469	0.0049887	0.0039677
Trial1	3	1	blindfold	clockwise	practice	Guided	1	0.5	0	36.53769	0.44895	-1.45	-0.8	0.801627112163634	0.0092482	-0.020402	0.0008628
Trial1	3	1	blindfold	clockwise	practice	Guided	1	0.5	0	36.55768	0.44895	-1.45	-0.8	0.801627112163634	-0.0023025	0.00075797	0.008471
Trial1	3	1	blindfold	clockwise	practice	Guided	1	0.5	0	36.5777	0.44895	-1.45	-0.8	0.801627112163634	0.023309	-0.016167	0.0059247
Trial1	3	1	blindfold	clockwise	practice	Guided	1	0.5	0	36.59769	0.44895	-1.45	-0.8	0.801627112163634	-0.014972	0.021921	-0.00081015
Trial1	3	1	blindfold	clockwise	practice	Guided	1	0.5	0	36.61768	0.44895	-1.45	-0.8	0.801627112163634	-0.039749	0.0049943	-0.0024848
Trial1	3	1	blindfold	clockwise	practice	Guided	1	0.5	0	36.6377	0.44895	-1.45	-0.8	0.801627112163634	-0.002583	0.0092267	0.012696
Trial1	3	1	blindfold	clockwise	practice	Guided	1	0.5	0	36.65768	0.44895	-1.45	-0.8	0.801627112163634	-0.0082344	0.0049968	-0.030087
Trial1	3	1	blindfold	clockwise	practice	Guided	1	0.5	0	36.6777	0.44895	-1.45	-0.8	0.801627112163634	-0.0076417	0.00076252	0.025086
Trial1	3	1	blindfold	clockwise	practice	Guided	1	0.5	0	36.69769	0.44895	-1.45	-0.8	0.801627112163634	-0.014129	-0.0034668	0.0079166
Trial1	3	1	blindfold	clockwise	practice	Guided	1	0.5	0	36.71768	0.44895	-1.45	-0.8	0.801627112163634	0.01543	0.00076563	-0.0030754
Trial1	3	1	blindfold	clockwise	practice	Guided	1	0.5	0	36.7377	0.44895	-1.45	-0.8	0.801627112163634	-0.011583	0.013461	0.020585
Trial1	3	1	blindfold	clockwise	practice	Guided	1	0.5	0	36.75769	0.44895	-1.45	-0.8	0.801627112163634	-0.0090687	-0.0034671	0.0090325
Trial1	3	1	blindfold	clockwise	practice	Guided	1	0.5	0	36.77768	0.44895	-1.45	-0.8	0.801627112163634	-0.0062399	0.021923	0.0039731
Trial1	3	1	blindfold	clockwise	practice	Guided	1	0.5	0	36.7977	0.44895	-1.45	-0.8	0.801627112163634	-0.026515	0.0092275	-0.011798
Trial1	3	1	blindfold	clockwise	practice	Guided	1	0.5	0	36.81769	0.44895	-1.45	-0.8	0.801627112163634	0.014314	0.021923	0.013818
Trial1	3	1	blindfold	clockwise	practice	Guided	1	0.5	0	36.83768	0.44895	-1.45	-0.8	0.801627112163634	-0.034962	0.00076311	-0.034587
Trial1	3	1	blindfold	clockwise	practice	Guided	1	0.5	0	36.8577	0.44895	-1.45	-0.8	0.801627112163634	0.0027613	0.0092273	-0.0039099
Trial1	3	1	blindfold	clockwise	practice	Guided	1	0.5	0	36.87769	0.44895	-1.45	-0.8	0.801627112163634	-0.0085097	-0.0034694	-0.025861
Trial1	3	1	blindfold	clockwise	practice	Guided	1	0.5	0	36.89771	0.44895	-1.45	-0.8	0.801627112163634	-0.050733	0.0092254	0.0093506
Trial1	3	1	blindfold	clockwise	practice	Guided	1	0.5	0	36.91769	0.44895	-1.45	-0.8	0.801627112163634	0.014036	-0.016165	0.018043
Trial1	3	1	blindfold	clockwise	practice	Guided	1	0.5	0	36.93768	0.44895	-1.45	-0.8	0.801627112163634	0.0022069	-0.028861	0.017485
Trial1	3	1	blindfold	clockwise	practice	Guided	1	0.5	0	36.9577	0.44895	-1.45	-0.8	0.801627112163634	-0.012728	0.00076163	-0.026138
Trial1	3	1	blindfold	clockwise	practice	Guided	1	0.5	0	36.97769	0.44894	-1.45	-0.8	0.801627749920608	-0.0065155	0.0092246	0.0082025
Trial1	3	1	blindfold	clockwise	practice	Guided	1	0.5	0	36.99768	0.44895	-1.45	-0.8	0.801627112163634	0.024157	0.00075973	-0.0067318
Trial1	3	1	blindfold	clockwise	practice	Guided	1	0.5	0	37.0177	0.44895	-1.45	-0.8	0.801627112163634	-0.025953	0.013456	-0.018527
Trial1	3	1	blindfold	clockwise	practice	Guided	1	0.5	0	37.03769	0.44895	-1.45	-0.8	0.801627112163634	0.031765	0.02615	0.0084836
Trial1	3	1	blindfold	clockwise	practice	Guided	1	0.5	0	37.05768	0.44895	-1.45	-0.8	0.801627112163634	-0.009623	0.00075991	-0.0089633
Trial1	3	1	blindfold	clockwise	practice	Guided	1	0.5	0	37.0777	0.44895	-1.45	-0.8	0.801627112163634	-0.031016	-0.0077039	-0.0061362
Trial1	3	1	blindfold	clockwise	practice	Guided	1	0.5	0	37.09769	0.44895	-1.45	-0.8	0.801627112163634	-0.014962	-0.011938	0.0076472
Trial1	3	1	blindfold	clockwise	practice	Guided	1	0.5	0	37.11768	0.44895	-1.45	-0.8	0.801627112163634	0.0030455	0.00075847	-0.0081251
Trial1	3	1	blindfold	clockwise	practice	Guided	1	0.5	0	37.1377	0.44894	-1.45	-0.8	0.801627749920608	0.012611	-0.0034743	-0.024456
Trial1	3	1	blindfold	clockwise	practice	Guided	1	0.5	0	37.15768	0.44894	-1.45	-0.8	0.801627749920608	-0.0096183	0.0092203	-0.0089594
Trial1	3	1	blindfold	clockwise	practice	Guided	1	0.5	0	37.1777	0.44894	-1.45	-0.8	0.801627749920608	-0.018339	-0.011935	0.0048265
Trial1	3	1	blindfold	clockwise	practice	Guided	1	0.5	0	37.19769	0.44894	-1.45	-0.8	0.801627749920608	0.004728	0.00075932	-0.033456
Trial1	3	1	blindfold	clockwise	practice	Guided	1	0.5	0	37.21768	0.44894	-1.45	-0.8	0.801627749920608	-0.013558	0.013455	-0.013461
Trial1	3	1	blindfold	clockwise	practice	Guided	1	0.5	0	37.2377	0.44894	-1.45	-0.8	0.801627749920608	0.012057	-0.011937	-0.016007
Trial1	3	1	blindfold	clockwise	practice	Guided	1	0.5	0	37.25769	0.44894	-1.45	-0.8	0.801627749920608	0.0067182	-0.0077032	0.0073747
Trial1	3	1	blindfold	clockwise	practice	Guided	1	0.5	0	37.27768	0.44894	-1.45	-0.8	0.801627749920608	0.027832	-0.0077031	0.0020033
Trial1	3	1	blindfold	clockwise	practice	Guided	1	0.5	0	37.2977	0.44894	-1.45	-0.8	0.801627749920608	-0.022281	-0.0034709	-0.0097945
Trial1	3	1	blindfold	clockwise	practice	Guided	1	0.5	0	37.31769	0.44894	-1.45	-0.8	0.801627749920608	0.012897	-0.0077033	-0.028672
Trial1	3	1	blindfold	clockwise	practice	Guided	1	0.5	0	37.33768	0.44894	-1.45	-0.8	0.801627749920608	0.028392	0.017687	-0.0064406
Trial1	3	1	blindfold	clockwise	practice	Guided	1	0.5	0	37.3577	0.44894	-1.45	-0.8	0.801627749920608	-0.010449	-0.016169	-0.0036124
Trial1	3	1	blindfold	clockwise	practice	Guided	1	0.5	0	37.37769	0.44894	-1.45	-0.8	0.801627749920608	0.011221	0.017684	-0.0033333
Trial1	3	1	blindfold	clockwise	practice	Guided	1	0.5	0	37.39771	0.44894	-1.45	-0.8	0.801627749920608	-0.023675	-0.0034753	0.011322
Trial1	3	1	blindfold	clockwise	practice	Guided	1	0.5	0	37.41769	0.44894	-1.45	-0.8	0.801627749920608	-0.0037121	0.00075584	-0.034006
Trial1	3	1	blindfold	clockwise	practice	Guided	1	0.5	0	37.43768	0.44894	-1.45	-0.8	0.801627749920608	0.0011019	0.0092196	-0.0038877
Trial1	3	1	blindfold	clockwise	practice	Guided	1	0.5	0	37.4577	0.44894	-1.45	-0.8	0.801627749920608	-0.01439	0.0092195	-0.00078233
Trial1	3	1	blindfold	clockwise	practice	Guided	1	0.5	0	37.47769	0.44894	-1.45	-0.8	0.801627749920608	0.024731	-0.0077089	-0.015159
Trial1	3	1	blindfold	clockwise	practice	Guided	1	0.5	0	37.49768	0.44894	-1.45	-0.8	0.801627749920608	-0.0051068	-0.024635	-0.012891
Trial1	3	1	blindfold	clockwise	practice	Guided	1	0.5	0	37.5177	0.44894	-1.45	-0.8	0.801627749920608	0.0030602	0.013449	0.0045588
Trial1	3	1	blindfold	clockwise	practice	Guided	1	0.5	0	37.53769	0.44894	-1.45	-0.8	0.801627749920608	-0.031276	-0.020404	0.0096187
Trial1	3	1	blindfold	clockwise	practice	Guided	1	0.5	0	37.55768	0.44893	-1.45	-0.8	0.801628385903518	-0.020003	-0.0077092	0.020055
Trial1	3	1	blindfold	clockwise	practice	Guided	1	0.5	0	37.5777	0.44893	-1.45	-0.8	0.801628385903518	0.010395	0.0049874	0.0093447
Trial1	3	1	blindfold	clockwise	practice	Guided	1	0.5	0	37.59769	0.44893	-1.45	-0.8	0.801628385903518	-0.0022745	0.0049871	0.0085062
Trial1	3	1	blindfold	clockwise	practice	Guided	1	0.5	0	37.61768	0.44893	-1.45	-0.8	0.801628385903518	-0.007335	0.021912	-0.0092207
Trial1	3	1	blindfold	clockwise	practice	Guided	1	0.5	0	37.6377	0.44893	-1.45	-0.8	0.801628385903518	-0.018047	0.004986	-0.0094997
Trial1	3	1	blindfold	clockwise	practice	Guided	1	0.5	0	37.65768	0.44893	-1.45	-0.8	0.801628385903518	-0.0022713	0.026146	0.0085084
Trial1	3	1	blindfold	clockwise	practice	Guided	1	0.5	0	37.6777	0.44893	-1.45	-0.8	0.801628385903518	0.034587	0.00499	-0.035705
Trial1	3	1	blindfold	clockwise	practice	Guided	1	0.5	0	37.69769	0.44893	-1.45	-0.8	0.801628385903518	0.01012	0.0092216	0.012454
Trial1	3	1	blindfold	clockwise	practice	Guided	1	0.5	0	37.71768	0.44893	-1.45	-0.8	0.801628385903518	0.012076	-0.011937	-0.015987
Trial1	3	1	blindfold	clockwise	practice	Guided	1	0.5	0	37.7377	0.44893	-1.45	-0.8	0.801628385903518	-0.0093154	0.017687	-0.01316
Trial1	3	1	blindfold	clockwise	practice	Guided	1	0.5	0	37.75769	0.44893	-1.45	-0.8	0.801628385903518	-0.0059281	0.017687	-0.00021339
Trial1	3	1	blindfold	clockwise	practice	Guided	1	0.5	0	37.77768	0.44893	-1.45	-0.8	0.801628385903518	0.021363	-0.0034717	-0.028096
Trial1	3	1	blindfold	clockwise	practice	Guided	1	0.5	0	37.7977	0.44893	-1.45	-0.8	0.801628385903518	-0.0017065	0.00076059	6.7142E-05
Trial1	3	1	blindfold	clockwise	practice	Guided	1	0.5	0	37.81769	0.44893	-1.45	-0.8	0.801628385903518	-0.0042523	-0.0077043	-0.025546
Trial1	3	1	blindfold	clockwise	practice	Guided	1	0.5	0	37.83768	0.44893	-1.45	-0.8	0.801628385903518	0.002798	0.009223	-0.0069793
Trial1	3	1	blindfold	clockwise	practice	Guided	1	0.5	0	37.8577	0.44893	-1.45	-0.8	0.801628385903518	-0.0017021	0.013456	7.0604E-05
Trial1	3	1	blindfold	clockwise	practice	Guided	1	0.5	0	37.87769	0.44893	-1.45	-0.8	0.801628385903518	0.011525	-0.016165	-0.0075387
Trial1	3	1	blindfold	clockwise	practice	Guided	1	0.5	0	37.89771	0.44893	-1.45	-0.8	0.801628385903518	-0.0022592	0.017688	0.0085138
Trial1	3	1	blindfold	clockwise	practice	Guided	1	0.5	0	37.91769	0.44892	-1.45	-0.8	0.801629023909277	0.0002905	0.00075999	0.034129
Trial1	3	1	blindfold	clockwise	practice	Guided	1	0.5	0	37.93768	0.44892	-1.45	-0.8	0.801629023909277	-0.010702	-0.003473	-0.0041547
Trial1	3	1	blindfold	clockwise	practice	Guided	1	0.5	0	37.9577	0.44892	-1.45	-0.8	0.801629023909277	-0.015479	-0.003473	0.016121
Trial1	3	1	blindfold	clockwise	practice	Guided	1	0.5	0	37.97769	0.44892	-1.45	-0.8	0.801629023909277	0.012093	0.017684	-0.015983
Trial1	3	1	blindfold	clockwise	practice	Guided	1	0.5	0	37.99768	0.44892	-1.45	-0.8	0.801629023909277	-0.048699	0.034609	0.0020579
Trial1	3	1	blindfold	clockwise	practice	Guided	1	0.5	0	38.0177	0.44892	-1.45	-0.8	0.801629023909277	-0.014638	0.0092173	0.0034561
Trial1	3	1	blindfold	clockwise	practice	Guided	1	0.5	0	38.03769	0.44892	-1.45	-0.8	0.801629023909277	-0.012961	0.017682	-0.021878
Trial1	3	1	blindfold	clockwise	practice	Guided	1	0.5	0	38.05768	0.44892	-1.45	-0.8	0.801629023909277	0.0014172	-0.024635	0.017243
Trial1	3	1	blindfold	clockwise	practice	Guided	1	0.5	0	38.0777	0.44892	-1.45	-0.8	0.801629023909277	0.0067566	-0.01617	0.00063156
Trial1	3	1	blindfold	clockwise	practice	Guided	1	0.5	0	38.09769	0.44892	-1.45	-0.8	0.801629023909277	0.016039	0.013451	-0.011477
Trial1	3	1	blindfold	clockwise	practice	Guided	1	0.5	0	38.11768	0.44892	-1.45	-0.8	0.801629023909277	0.015481	0.00075469	0.0090757
Trial1	3	1	blindfold	clockwise	practice	Guided	1	0.5	0	38.1377	0.44892	-1.45	-0.8	0.801629023909277	-0.0050749	0.0049878	-0.012876
Trial1	3	1	blindfold	clockwise	practice	Guided	1	0.5	0	38.15768	0.44892	-1.45	-0.8	0.801629023909277	-0.00169	-0.0077082	7.1855E-05
Trial1	3	1	blindfold	clockwise	practice	Guided	1	0.5	0	38.1777	0.44892	-1.45	-0.8	0.801629023909277	-0.0028048	0.013449	0.016966
Trial1	3	1	blindfold	clockwise	practice	Guided	1	0.5	0	38.19769	0.44892	-1.45	-0.8	0.801629023909277	0.0014198	-0.011942	-0.0016334
Trial1	3	1	blindfold	clockwise	practice	Guided	1	0.5	0	38.21768	0.44892	-1.45	-0.8	0.801629023909277	0.024488	0.021913	-0.010917
Trial1	3	1	blindfold	clockwise	practice	Guided	1	0.5	0	38.2377	0.44892	-1.45	-0.8	0.801629023909277	0.0016982	-0.0034787	0.013023
Trial1	3	1	blindfold	clockwise	practice	Guided	1	0.5	0	38.25769	0.44892	-1.45	-0.8	0.801629023909277	0.0064789	0.0092164	0.0048567
Trial1	3	1	blindfold	clockwise	practice	Guided	1	0.5	0	38.27768	0.44892	-1.45	-0.8	0.801629023909277	0.0028145	-0.011946	-0.0038673
Trial1	3	1	blindfold	clockwise	practice	Guided	1	0.5	0	38.2977	0.44892	-1.45	-0.8	0.801629023909277	-0.0025244	-0.037336	0.0009129
Trial1	3	1	blindfold	clockwise	practice	Guided	1	0.5	0	38.31769	0.44892	-1.45	-0.8	0.801629023909277	-0.0095719	-0.0077133	-0.0089285
Trial1	3	1	blindfold	clockwise	practice	Guided	1	0.5	0	38.33768	0.44892	-1.45	-0.8	0.801629023909277	0.010145	0.017678	0.0042985
Trial1	3	1	blindfold	clockwise	practice	Guided	1	0.5	0	38.3577	0.44892	-1.45	-0.8	0.801629023909277	0.0062017	0.00075049	0.0090809
Trial1	3	1	blindfold	clockwise	practice	Guided	1	0.5	0	38.37769	0.44892	-1.45	-0.8	0.801629023909277	0.0078788	0.02191	-0.016253
Trial1	3	1	blindfold	clockwise	practice	Guided	1	0.5	0	38.39771	0.44892	-1.45	-0.8	0.801629023909277	0.010425	-0.0034809	0.0093607
Trial1	3	1	blindfold	clockwise	practice	Guided	1	0.5	0	38.41769	0.44892	-1.45	-0.8	0.801629023909277	0.0014228	-0.011944	-0.0058204
Trial1	3	1	blindfold	clockwise	practice	Guided	1	0.5	0	38.43768	0.44892	-1.45	-0.8	0.801629023909277	-0.0067419	0.01768	0.012467
Trial1	3	1	blindfold	clockwise	practice	Guided	1	0.5	0	38.4577	0.44891	-1.45	-0.8	0.80162966014023	-0.0019601	0.0049829	0.0043005
Trial1	3	1	blindfold	clockwise	practice	Guided	1	0.5	0	38.47769	0.44892	-1.45	-0.8	0.801629023909277	-0.030682	0.0092147	-0.010322
Trial1	3	1	blindfold	clockwise	practice	Guided	1	0.5	0	38.49768	0.44891	-1.45	-0.8	0.80162966014023	-0.01407	0.0092138	-0.017929
Trial1	3	1	blindfold	clockwise	practice	Guided	1	0.5	0	38.5177	0.44891	-1.45	-0.8	0.80162966014023	-0.02419	-0.0034786	0.019796
Trial1	3	1	blindfold	clockwise	practice	Guided	1	0.5	0	38.53769	0.44891	-1.45	-0.8	0.80162966014023	-0.014906	-0.0077119	0.0076871
Trial1	3	1	blindfold	clockwise	practice	Guided	1	0.5	0	38.55768	0.44891	-1.45	-0.8	0.80162966014023	-0.048128	0.00075106	-0.0029936
Trial1	3	1	blindfold	clockwise	practice	Guided	1	0.5	0	38.5777	0.44891	-1.45	-0.8	0.80162966014023	-0.0011176	0.013445	-0.0078067
Trial1	3	1	blindfold	clockwise	practice	Guided	1	0.5	0	38.59769	0.44891	-1.45	-0.8	0.80162966014023	0.043375	-0.011946	0.024266
Trial1	3	1	blindfold	clockwise	practice	Guided	1	0.5	0	38.61768	0.44891	-1.45	-0.8	0.80162966014023	-0.0053416	0.0049822	-0.0086438
Trial1	3	1	blindfold	clockwise	practice	Guided	1	0.5	0	38.6377	0.44891	-1.45	-0.8	0.80162966014023	-0.02279	0.017678	-0.0013155
Trial1	3	1	blindfold	clockwise	practice	Guided	1	0.5	0	38.65768	0.44891	-1.45	-0.8	0.80162966014023	-0.041074	0.00074984	0.018682
Trial1	3	1	blindfold	clockwise	practice	Guided	1	0.5	0	38.6777	0.44891	-1.45	-0.8	0.80162966014023	-0.025335	-0.011948	-0.026931
Trial1	3	1	blindfold	clockwise	practice	Guided	1	0.5	0	38.69769	0.44891	-1.45	-0.8	0.80162966014023	0.0019906	0.0092105	0.0088067
Trial1	3	1	blindfold	clockwise	practice	Guided	1	0.5	0	38.71768	0.44891	-1.45	-0.8	0.80162966014023	0.0028288	-0.003485	-0.0046998
Trial1	3	1	blindfold	clockwise	practice	Guided	1	0.5	0	38.7377	0.44891	-1.45	-0.8	0.80162966014023	-0.0098377	0.017672	-0.0046983
Trial1	3	1	blindfold	clockwise	practice	Guided	1	0.5	0	38.75769	0.44891	-1.45	-0.8	0.80162966014023	0.0028312	-0.020415	-0.0038618
Trial1	3	1	blindfold	clockwise	practice	Guided	1	0.5	0	38.77768	0.44891	-1.45	-0.8	0.80162966014023	-0.018841	-0.0034906	0.0031909
Trial1	3	1	blindfold	clockwise	practice	Guided	1	0.5	0	38.7977	0.44891	-1.45	-0.8	0.80162966014023	0.018604	0.017668	0.014147
Trial1	3	1	blindfold	clockwise	practice	Guided	1	0.5	0	38.81769	0.44891	-1.45	-0.8	0.80162966014023	-0.0042185	-0.0034921	-0.025532
Trial1	3	1	blindfold	clockwise	practice	Guided	1	0.5	0	38.83768	0.44891	-1.45	-0.8	0.80162966014023	-0.0019506	0.0092032	0.0043091
Trial1	3	1	blindfold	clockwise	practice	Guided	1	0.5	0	38.8577	0.44891	-1.45	-0.8	0.80162966014023	0.0014344	-0.0034919	0.017258
Trial1	3	1	blindfold	clockwise	practice	Guided	1	0.5	0	38.87769	0.44891	-1.45	-0.8	0.80162966014023	0.0155	0.034595	-0.0030167
Trial1	3	1	blindfold	clockwise	practice	Guided	1	0.5	0	38.89771	0.44891	-1.45	-0.8	0.80162966014023	-0.0058928	-0.0034915	-0.00019195
Trial1	3	1	blindfold	clockwise	practice	Guided	1	0.5	0	38.91769	0.44891	-1.45	-0.8	0.80162966014023	0.011001	-0.0034942	0.00092656
Trial1	3	1	blindfold	clockwise	practice	Guided	1	0.5	0	38.93768	0.44891	-1.45	-0.8	0.80162966014023	-0.0058884	0.00073731	-0.0013061
Trial1	3	1	blindfold	clockwise	practice	Guided	1	0.5	0	38.9577	0.44891	-1.45	-0.8	0.80162966014023	-0.005609	0.013432	-0.0044109
Trial1	3	1	blindfold	clockwise	practice	Guided	1	0.5	0	38.97769	0.44891	-1.45	-0.8	0.80162966014023	0.0062208	0.0049676	0.009097
Trial1	3	1	blindfold	clockwise	practice	Guided	1	0.5	0	38.99768	0.44891	-1.45	-0.8	0.80162966014023	0.023949	-0.0034951	-0.0024533
Trial1	3	1	blindfold	clockwise	practice	Guided	1	0.5	0	39.0177	0.44891	-1.45	-0.8	0.80162966014023	0.01718	-0.0077274	-0.028346
Trial1	3	1	blindfold	clockwise	practice	Guided	1	0.5	0	39.03769	0.44891	-1.45	-0.8	0.80162966014023	-0.027001	0.017661	0.010808
Trial1	3	1	blindfold	clockwise	practice	Guided	1	0.5	0	39.05768	0.44891	-1.45	-0.8	0.80162966014023	0.011282	0.0049669	0.005995
Trial1	3	1	blindfold	clockwise	practice	Guided	1	0.5	0	39.0777	0.4489	-1.45	-0.8	0.80163029649502	0.024509	0.026124	-0.010896
Trial1	3	1	blindfold	clockwise	practice	Guided	1	0.5	0	39.09769	0.4489	-1.45	-0.8	0.80163029649502	0.0081782	-0.0034977	-0.016233
Trial1	3	1	blindfold	clockwise	practice	Guided	1	0.5	0	39.11768	0.44891	-1.45	-0.8	0.80162966014023	-0.020264	-0.03312	-0.039299
Trial1	3	1	blindfold	clockwise	practice	Guided	1	0.5	0	39.1377	0.4489	-1.45	-0.8	0.80163029649502	-0.018833	0.013431	0.0032072
Trial1	3	1	blindfold	clockwise	practice	Guided	1	0.5	0	39.15768	0.4489	-1.45	-0.8	0.80163029649502	-0.014329	-0.028888	0.025159
Trial1	3	1	blindfold	clockwise	practice	Guided	1	0.5	0	39.1777	0.4489	-1.45	-0.8	0.80163029649502	0.016631	0.00073703	-0.019893
Trial1	3	1	blindfold	clockwise	practice	Guided	1	0.5	0	39.19769	0.4489	-1.45	-0.8	0.80163029649502	-0.019384	0.0049691	0.011654
Trial1	3	1	blindfold	clockwise	practice	Guided	1	0.5	0	39.21768	0.4489	-1.45	-0.8	0.80163029649502	0.0045236	0.0092015	-0.029176
Trial1	3	1	blindfold	clockwise	practice	Guided	1	0.5	0	39.2377	0.4489	-1.45	-0.8	0.80163029649502	-0.016867	0.017665	-0.026349
Trial1	3	1	blindfold	clockwise	practice	Guided	1	0.5	0	39.25769	0.4489	-1.45	-0.8	0.80163029649502	0.0082242	-0.020421	0.043167
Trial1	3	1	blindfold	clockwise	practice	Guided	1	0.5	0	39.27768	0.4489	-1.45	-0.8	0.80163029649502	0.012416	-0.0034957	-0.020173
Trial1	3	1	blindfold	clockwise	practice	Guided	1	0.5	0	39.2977	0.4489	-1.45	-0.8	0.80163029649502	0.027909	-0.011959	0.0020593
Trial1	3	1	blindfold	clockwise	practice	Guided	1	0.5	0	39.31769	0.4489	-1.45	-0.8	0.80163029649502	-0.017701	0.021896	-0.013681
Trial1	3	1	blindfold	clockwise	practice	Guided	1	0.5	0	39.33768	0.4489	-1.45	-0.8	0.80163029649502	-0.015713	-0.0034963	0.020379
Trial1	3	1	blindfold	clockwise	practice	Guided	1	0.5	0	39.3577	0.4489	-1.45	-0.8	0.80163029649502	0.019186	-0.020425	0.0057232
Trial1	3	1	blindfold	clockwise	practice	Guided	1	0.5	0	39.37769	0.4489	-1.45	-0.8	0.80163029649502	-0.03431	-0.020426	-0.019021
Trial1	3	1	blindfold	clockwise	practice	Guided	1	0.5	0	39.39771	0.44889	-1.45	-0.8	0.801630934873768	-0.02021	0.021891	0.024323
Trial1	3	1	blindfold	clockwise	practice	Guided	1	0.5	0	39.41769	0.44889	-1.45	-0.8	0.801630934873768	-0.014312	-0.016196	-0.00073491
Trial1	3	1	blindfold	clockwise	practice	Guided	1	0.5	0	39.43768	0.44889	-1.45	-0.8	0.801630934873768	0.0073604	-0.020429	-0.007782
Trial1	3	1	blindfold	clockwise	practice	Guided	1	0.5	0	39.4577	0.44889	-1.45	-0.8	0.801630934873768	0.0062414	0.004963	0.0091097
Trial1	3	1	blindfold	clockwise	practice	Guided	1	0.5	0	39.47769	0.44889	-1.45	-0.8	0.801630934873768	-0.014871	-0.020429	0.0077132
Trial1	3	1	blindfold	clockwise	practice	Guided	1	0.5	0	39.49768	0.44889	-1.45	-0.8	0.801630934873768	-0.0053065	-0.011965	-0.0086186
Trial1	3	1	blindfold	clockwise	practice	Guided	1	0.5	0	39.5177	0.44889	-1.45	-0.8	0.801630934873768	-0.0050248	0.01766	-0.01284
Trial1	3	1	blindfold	clockwise	practice	Guided	1	0.5	0	39.53769	0.44889	-1.45	-0.8	0.801630934873768	0.020031	-0.011964	0.0051662
Trial1	3	1	blindfold	clockwise	practice	Guided	1	0.5	0	39.55768	0.44889	-1.45	-0.8	0.801630934873768	-0.014029	0.004962	-0.0049541
Trial1	3	1	blindfold	clockwise	practice	Guided	1	0.5	0	39.5777	0.44889	-1.45	-0.8	0.801630934873768	-0.012041	0.0049604	0.029106
Trial1	3	1	blindfold	clockwise	practice	Guided	1	0.5	0	39.59769	0.44889	-1.45	-0.8	0.801630934873768	0.0031402	0.0049621	-0.0080576
Trial1	3	1	blindfold	clockwise	practice	Guided	1	0.5	0	39.61768	0.44889	-1.45	-0.8	0.801630934873768	-0.0061751	-0.016197	-0.012559
Trial1	3	1	blindfold	clockwise	practice	Guided	1	0.5	0	39.6377	0.44889	-1.45	-0.8	0.801630934873768	-0.011791	-0.011965	-0.0088933
Trial1	3	1	blindfold	clockwise	practice	Guided	1	0.5	0	39.65768	0.44889	-1.45	-0.8	0.801630934873768	-0.00020609	-0.011965	0.042616
Trial1	3	1	blindfold	clockwise	practice	Guided	1	0.5	0	39.6777	0.44889	-1.45	-0.8	0.801630934873768	-0.013742	0.00073156	-0.0091739
Trial1	3	1	blindfold	clockwise	practice	Guided	1	0.5	0	39.69769	0.44889	-1.45	-0.8	0.801630934873768	0.0051355	-0.0035002	0.026004
Trial1	3	1	blindfold	clockwise	practice	Guided	1	0.5	0	39.71768	0.44889	-1.45	-0.8	0.801630934873768	0.0031472	0.00072984	-0.0080562
Trial1	3	1	blindfold	clockwise	practice	Guided	1	0.5	0	39.7377	0.44889	-1.45	-0.8	0.801630934873768	0.0039849	0.047281	-0.020723
Trial1	3	1	blindfold	clockwise	practice	Guided	1	0.5	0	39.75769	0.44889	-1.45	-0.8	0.801630934873768	0.020596	-0.0035037	-0.015382
Trial1	3	1	blindfold	clockwise	practice	Guided	1	0.5	0	39.77768	0.44889	-1.45	-0.8	0.801630934873768	0.010198	0.0049581	0.013616
Trial1	3	1	blindfold	clockwise	practice	Guided	1	0.5	0	39.7977	0.44889	-1.45	-0.8	0.801630934873768	-0.022466	0.0091903	-0.013396
Trial1	3	1	blindfold	clockwise	practice	Guided	1	0.5	0	39.81769	0.44889	-1.45	-0.8	0.801630934873768	-0.0069722	-0.03736	0.0082754
Trial1	3	1	blindfold	clockwise	practice	Guided	1	0.5	0	39.83768	0.44889	-1.45	-0.8	0.801630934873768	0.0025905	-0.020432	0.00039036
Trial1	3	1	blindfold	clockwise	practice	Guided	1	0.5	0	39.8577	0.44889	-1.45	-0.8	0.801630934873768	0.0025907	-0.020432	0.00039204
Trial1	3	1	blindfold	clockwise	practice	Guided	1	0.5	0	39.87769	0.44888	-1.45	-0.8	0.8016315714766	0.011042	0.0049576	0.00095203
Trial1	3	1	blindfold	clockwise	practice	Guided	1	0.5	0	39.89771	0.44888	-1.45	-0.8	0.8016315714766	-0.0072446	-0.016199	0.020946
Trial1	3	1	blindfold	clockwise	practice	Guided	1	0.5	0	39.91769	0.44888	-1.45	-0.8	0.8016315714766	-0.027798	0.00072732	0.011106
Trial1	3	1	blindfold	clockwise	practice	Guided	1	0.5	0	39.93768	0.44888	-1.45	-0.8	0.8016315714766	-0.0089508	0.017655	-0.017336
Trial1	3	1	blindfold	clockwise	practice	Guided	1	0.5	0	39.9577	0.44888	-1.45	-0.8	0.8016315714766	-0.013452	0.030349	-0.013392
Trial1	3	1	blindfold	clockwise	practice	Guided	1	0.5	0	39.97769	0.44888	-1.45	-0.8	0.8016315714766	0.0034395	0.026115	-0.012271
[truncated: 15,149 more rows]
