# Supplementary material for: Assessing kinesthetic proprioceptive function of the upper limb: a novel dynamic movement reproduction task using a robotic arm
Source: PeerJ. 2021 May 3;9:e11301. doi: 10.7717/peerj.11301 (PMC8101453; doi:10.7717/peerj.11301)
Supplement: Supplemental Information 1 [file peerj-09-11301-s001.zip › DMR raw data_Study 1/Session 1/HMData_PP06-1_2019-06-17-10-57-51.txt]

Trial1	1	1	blindfold	clockwise	practice	Guided	1	-0.5	-0.5	0	-0.55007	-1.45	-1.3	0.801565298264424	-0.017297	-0.022737	-0.016384
Trial1	1	1	blindfold	clockwise	practice	Guided	1	-0.5	-0.5	0.006515503	-0.55007	-1.45	-1.3	0.801565298264424	0.017099	0.01958	-0.010482
Trial1	1	1	blindfold	clockwise	practice	Guided	1	-0.5	-0.5	0.02651978	-0.55007	-1.45	-1.3	0.801565298264424	-0.0052679	0.015347	-0.025772
Trial1	1	1	blindfold	clockwise	practice	Guided	1	-0.5	-0.5	0.04652405	-0.55007	-1.45	-1.3	0.801565298264424	-0.00073041	-0.0058107	-0.021869
Trial1	1	1	blindfold	clockwise	practice	Guided	1	-0.5	-0.5	0.06651306	-0.55007	-1.45	-1.3	0.801565298264424	0.01447	-0.0058098	0.010938
Trial1	1	1	blindfold	clockwise	practice	Guided	1	-0.5	-0.5	0.08651733	-0.55007	-1.45	-1.3	0.801565298264424	-0.013797	0.023813	0.030039
Trial1	1	1	blindfold	clockwise	practice	Guided	1	-0.5	-0.5	0.1065216	-0.55007	-1.45	-1.3	0.801565298264424	-0.015066	0.0026535	0.01348
Trial1	1	1	blindfold	clockwise	practice	Guided	1	-0.5	-0.5	0.1265259	-0.55007	-1.45	-1.3	0.801565298264424	-0.021822	-0.0015784	-0.020278
Trial1	1	1	blindfold	clockwise	practice	Guided	1	-0.5	-0.5	0.1465149	-0.55007	-1.45	-1.3	0.801565298264424	-0.037114	-0.014273	0.0020919
Trial1	1	1	blindfold	clockwise	practice	Guided	1	-0.5	-0.5	0.1665192	-0.55007	-1.45	-1.3	0.801565298264424	-0.032893	0.0026548	0.0017781
Trial1	1	1	blindfold	clockwise	practice	Guided	1	-0.5	-0.5	0.1865234	-0.55007	-1.45	-1.3	0.801565298264424	0.0057215	0.011118	-0.0043445
Trial1	1	1	blindfold	clockwise	practice	Guided	1	-0.5	-0.5	0.2065125	-0.55007	-1.45	-1.3	0.801565298264424	-0.0010366	-0.010042	-0.026076
Trial1	1	1	blindfold	clockwise	practice	Guided	1	-0.5	-0.5	0.2265167	-0.55007	-1.45	-1.3	0.801565298264424	-0.020864	-0.022735	0.0050505
Trial1	1	1	blindfold	clockwise	practice	Guided	1	-0.5	-0.5	0.246521	-0.55007	-1.45	-1.3	0.801565298264424	-0.013692	0.036509	-0.011511
Trial1	1	1	blindfold	clockwise	practice	Guided	1	-0.5	-0.5	0.2665253	-0.55008	-1.45	-1.3	0.801565923827663	-0.007564	0.028046	-0.00011976
Trial1	1	1	blindfold	clockwise	practice	Guided	1	-0.5	-0.5	0.2865143	-0.55008	-1.45	-1.3	0.801565923827663	0.013309	0.0068857	-0.059832
Trial1	1	1	blindfold	clockwise	practice	Guided	1	-0.5	-0.5	0.3065186	-0.55008	-1.45	-1.3	0.801565923827663	-0.030568	0.0068858	0.0095927
Trial1	1	1	blindfold	clockwise	practice	Guided	1	-0.5	-0.5	0.3265228	-0.55008	-1.45	-1.3	0.801565923827663	-0.00070865	-0.031202	-0.021848
Trial1	1	1	blindfold	clockwise	practice	Guided	1	-0.5	-0.5	0.3465118	-0.55008	-1.45	-1.3	0.801565923827663	-0.042907	-0.018504	-0.018673
Trial1	1	1	blindfold	clockwise	practice	Guided	1	-0.5	-0.5	0.3665161	-0.55008	-1.45	-1.3	0.801565923827663	0.0041492	-0.0058059	-0.013722
Trial1	1	1	blindfold	clockwise	practice	Guided	1	-0.5	-0.5	0.3865204	-0.55008	-1.45	-1.3	0.801565923827663	-0.0039703	0.023817	-0.0088662
Trial1	1	1	blindfold	clockwise	practice	Guided	1	-0.5	-0.5	0.4065247	-0.55008	-1.45	-1.3	0.801565923827663	0.001202	0.0068862	0.0034779
Trial1	1	1	blindfold	clockwise	practice	Guided	1	-0.5	-0.5	0.4265137	-0.55008	-1.45	-1.3	0.801565923827663	-0.0097764	0.011121	-0.029647
Trial1	1	1	blindfold	clockwise	practice	Guided	1	-0.5	-0.5	0.4465179	-0.55008	-1.45	-1.3	0.801565923827663	0.001204	-0.0015766	0.0034775
Trial1	1	1	blindfold	clockwise	practice	Guided	1	-0.5	-0.5	0.4665222	-0.55008	-1.45	-1.3	0.801565923827663	-0.019894	-0.03543	0.0050648
Trial1	1	1	blindfold	clockwise	practice	Guided	1	-0.5	-0.5	0.4865265	-0.55008	-1.45	-1.3	0.801565923827663	-0.033185	0.01112	-0.0024232
Trial1	1	1	blindfold	clockwise	practice	Guided	1	-0.5	-0.5	0.5065155	-0.55009	-1.45	-1.3	0.801566549515509	-0.020524	0.032278	0.0086509
Trial1	1	1	blindfold	clockwise	practice	Guided	1	-0.5	-0.5	0.5265198	-0.55009	-1.45	-1.3	0.801566549515509	-0.012397	-0.018505	-0.0082263
Trial1	1	1	blindfold	clockwise	practice	Guided	1	-0.5	-0.5	0.546524	-0.55009	-1.45	-1.3	0.801566549515509	0.022954	-0.022736	0.010335
Trial1	1	1	blindfold	clockwise	practice	Guided	1	-0.5	-0.5	0.5665131	-0.55009	-1.45	-1.3	0.801566549515509	-0.012073	-0.01004	-0.0040023
Trial1	1	1	blindfold	clockwise	practice	Guided	1	-0.5	-0.5	0.5865173	-0.55009	-1.45	-1.3	0.801566549515509	-0.017244	0.0026556	-0.016345
Trial1	1	1	blindfold	clockwise	practice	Guided	1	-0.5	-0.5	0.6065216	-0.55009	-1.45	-1.3	0.801566549515509	-0.018605	0.019584	0.0053889
Trial1	1	1	blindfold	clockwise	practice	Guided	1	-0.5	-0.5	0.6265259	-0.55009	-1.45	-1.3	0.801566549515509	-0.016924	0.03651	-0.012122
Trial1	1	1	blindfold	clockwise	practice	Guided	1	-0.5	-0.5	0.6465149	-0.5501	-1.45	-1.3	0.801567171602519	-0.0147	-0.014272	0.017418
Trial1	1	1	blindfold	clockwise	practice	Guided	1	-0.5	-0.5	0.6665192	-0.5501	-1.45	-1.3	0.801567171602519	0.017158	0.0068878	-0.0049498
Trial1	1	1	blindfold	clockwise	practice	Guided	1	-0.5	-0.5	0.6865234	-0.5501	-1.45	-1.3	0.801567171602519	-0.014059	0.011119	0.025859
Trial1	1	1	blindfold	clockwise	practice	Guided	1	-0.5	-0.5	0.7065125	-0.5501	-1.45	-1.3	0.801567171602519	-0.0078411	-0.022737	-0.0043139
Trial1	1	1	blindfold	clockwise	practice	Guided	1	-0.5	-0.5	0.7265167	-0.5501	-1.45	-1.3	0.801567171602519	0.017801	-0.0015738	-0.010439
Trial1	1	1	blindfold	clockwise	practice	Guided	1	-0.5	-0.5	0.746521	-0.5501	-1.45	-1.3	0.801567171602519	-0.042544	-0.014269	-0.014435
Trial1	1	1	blindfold	clockwise	practice	Guided	1	-0.5	-0.5	0.7665253	-0.5501	-1.45	-1.3	0.801567171602519	0.04376	0.0026592	0.004535
Trial1	1	1	blindfold	clockwise	practice	Guided	1	-0.5	-0.5	0.7865143	-0.5501	-1.45	-1.3	0.801567171602519	-0.0051985	0.0068881	-0.025734
Trial1	1	1	blindfold	clockwise	practice	Guided	1	-0.5	-0.5	0.8065186	-0.55011	-1.45	-1.3	0.801567797538835	-0.029879	-0.010039	-0.015392
Trial1	1	1	blindfold	clockwise	practice	Guided	1	-0.5	-0.5	0.8265228	-0.55011	-1.45	-1.3	0.801567797538835	-0.023436	0.0068866	0.0083435
Trial1	1	1	blindfold	clockwise	practice	Guided	1	-0.5	-0.5	0.8465118	-0.55011	-1.45	-1.3	0.801567797538835	-0.013317	-0.018506	-0.02088
Trial1	1	1	blindfold	clockwise	practice	Guided	1	-0.5	-0.5	0.8665161	-0.55011	-1.45	-1.3	0.801567797538835	0.0087372	0.011118	-0.009806
Trial1	1	1	blindfold	clockwise	practice	Guided	1	-0.5	-0.5	0.8865204	-0.55011	-1.45	-1.3	0.801567797538835	0.010328	-0.0015792	0.011293
Trial1	1	1	blindfold	clockwise	practice	Guided	1	-0.5	-0.5	0.9065247	-0.55011	-1.45	-1.3	0.801567797538835	-0.021113	-0.02697	-0.011801
Trial1	1	1	blindfold	clockwise	practice	Guided	1	-0.5	-0.5	0.9265137	-0.55011	-1.45	-1.3	0.801567797538835	0.018772	0.0026536	0.01066
Trial1	1	1	blindfold	clockwise	practice	Guided	1	-0.5	-0.5	0.9465179	-0.55011	-1.45	-1.3	0.801567797538835	-0.021426	0.015349	-0.016022
Trial1	1	1	blindfold	clockwise	practice	Guided	1	-0.5	-0.5	0.9665222	-0.55011	-1.45	-1.3	0.801567797538835	0.0057985	-0.0058118	0.0073918
Trial1	1	1	blindfold	clockwise	practice	Guided	1	-0.5	-0.5	0.9865265	-0.55012	-1.45	-1.3	0.801568423599757	0.0093849	0.028041	-0.001364
Trial1	1	1	blindfold	clockwise	practice	Guided	1	-0.5	-0.5	1.006516	-0.55012	-1.45	-1.3	0.801568423599757	-0.0051752	0.006883	-0.0094815
Trial1	1	1	blindfold	clockwise	practice	Guided	1	-0.5	-0.5	1.02652	-0.55012	-1.45	-1.3	0.801568423599757	-0.0068536	-0.026971	0.0083505
Trial1	1	1	blindfold	clockwise	practice	Guided	1	-0.5	-0.5	1.046524	-0.55012	-1.45	-1.3	0.801568423599757	-0.032809	-0.0058118	0.0018151
Trial1	1	1	blindfold	clockwise	practice	Guided	1	-0.5	-0.5	1.066513	-0.55012	-1.45	-1.3	0.801568423599757	0.0051699	0.023812	-0.0010426
Trial1	1	1	blindfold	clockwise	practice	Guided	1	-0.5	-0.5	1.086517	-0.55012	-1.45	-1.3	0.801568423599757	-0.007807	0.0068855	-0.004308
Trial1	1	1	blindfold	clockwise	practice	Guided	1	-0.5	-0.5	1.106522	-0.55012	-1.45	-1.3	0.801568423599757	-0.02278	0.032276	0.022281
Trial1	1	1	blindfold	clockwise	practice	Guided	1	-0.5	-0.5	1.126526	-0.55012	-1.45	-1.3	0.801568423599757	0.002953	0.019579	-0.030576
Trial1	1	1	blindfold	clockwise	practice	Guided	1	-0.5	-0.5	1.146515	-0.55012	-1.45	-1.3	0.801568423599757	-0.0035792	-0.018508	-0.0046215
Trial1	1	1	blindfold	clockwise	practice	Guided	1	-0.5	-0.5	1.166519	-0.55012	-1.45	-1.3	0.801568423599757	-0.0077973	-0.014277	-0.0043024
Trial1	1	1	blindfold	clockwise	practice	Guided	1	-0.5	-0.5	1.186523	-0.55012	-1.45	-1.3	0.801568423599757	-0.010112	0.0026528	0.021336
Trial1	1	1	blindfold	clockwise	practice	Guided	1	-0.5	-0.5	1.206512	-0.55013	-1.45	-1.3	0.801569049785285	0.0022329	-0.005813	0.016164
Trial1	1	1	blindfold	clockwise	practice	Guided	1	-0.5	-0.5	1.226517	-0.55013	-1.45	-1.3	0.801569049785285	0.012671	0.0068807	-0.014326
Trial1	1	1	blindfold	clockwise	practice	Guided	1	-0.5	-0.5	1.246521	-0.55013	-1.45	-1.3	0.801569049785285	0.0097227	0.0068806	0.0028716
Trial1	1	1	blindfold	clockwise	practice	Guided	1	-0.5	-0.5	1.266525	-0.55013	-1.45	-1.3	0.801569049785285	0.01975	-0.0015839	0.023335
Trial1	1	1	blindfold	clockwise	practice	Guided	1	-0.5	-0.5	1.286514	-0.55013	-1.45	-1.3	0.801569049785285	-0.035742	-0.010047	0.019022
Trial1	1	1	blindfold	clockwise	practice	Guided	1	-0.5	-0.5	1.306519	-0.55013	-1.45	-1.3	0.801569049785285	0.009728	-0.031208	0.0028713
Trial1	1	1	blindfold	clockwise	practice	Guided	1	-0.5	-0.5	1.326523	-0.55013	-1.45	-1.3	0.801569049785285	-0.0074659	-0.018512	-0.008516
Trial1	1	1	blindfold	clockwise	practice	Guided	1	-0.5	-0.5	1.346512	-0.55013	-1.45	-1.3	0.801569049785285	0.022394	-0.026974	0.0019227
Trial1	1	1	blindfold	clockwise	practice	Guided	1	-0.5	-0.5	1.366516	-0.55013	-1.45	-1.3	0.801569049785285	0.0067858	-0.014278	0.020073
Trial1	1	1	blindfold	clockwise	practice	Guided	1	-0.5	-0.5	1.38652	-0.55014	-1.45	-1.3	0.801569676095418	0.00066363	-0.039668	-0.0049286
Trial1	1	1	blindfold	clockwise	practice	Guided	1	-0.5	-0.5	1.406525	-0.55014	-1.45	-1.3	0.801569676095418	-0.012626	0.002652	0.0044678
Trial1	1	1	blindfold	clockwise	practice	Guided	1	-0.5	-0.5	1.426514	-0.55014	-1.45	-1.3	0.801569676095418	-0.023062	0.028045	0.018081
Trial1	1	1	blindfold	clockwise	practice	Guided	1	-0.5	-0.5	1.446518	-0.55014	-1.45	-1.3	0.801569676095418	-0.040257	-0.0058098	-0.025067
Trial1	1	1	blindfold	clockwise	practice	Guided	1	-0.5	-0.5	1.466522	-0.55014	-1.45	-1.3	0.801569676095418	-0.0035468	0.0026547	-0.0046026
Trial1	1	1	blindfold	clockwise	practice	Guided	1	-0.5	-0.5	1.486526	-0.55014	-1.45	-1.3	0.801569676095418	-0.017157	0.0068879	-0.016309
Trial1	1	1	blindfold	clockwise	practice	Guided	1	-0.5	-0.5	1.506516	-0.55014	-1.45	-1.3	0.801569676095418	-0.008398	-0.039662	-0.016943
Trial1	1	1	blindfold	clockwise	practice	Guided	1	-0.5	-0.5	1.52652	-0.55014	-1.45	-1.3	0.801569676095418	-0.012614	-0.0058075	-0.012405
Trial1	1	1	blindfold	clockwise	practice	Guided	1	-0.5	-0.5	1.546524	-0.55015	-1.45	-1.3	0.801570302530155	-0.023367	0.01112	0.013868
Trial1	1	1	blindfold	clockwise	practice	Guided	1	-0.5	-0.5	1.566513	-0.55015	-1.45	-1.3	0.801570302530155	-0.0019473	0.015351	-0.012719
Trial1	1	1	blindfold	clockwise	practice	Guided	1	-0.5	-0.5	1.586517	-0.55015	-1.45	-1.3	0.801570302530155	-0.0080702	0.01535	-0.0084989
Trial1	1	1	blindfold	clockwise	practice	Guided	1	-0.5	-0.5	1.606522	-0.55015	-1.45	-1.3	0.801570302530155	-0.012925	-0.026966	-0.016619
Trial1	1	1	blindfold	clockwise	practice	Guided	1	-0.5	-0.5	1.626526	-0.55015	-1.45	-1.3	0.801570302530155	-0.0064798	0.015351	0.012605
Trial1	1	1	blindfold	clockwise	practice	Guided	1	-0.5	-0.5	1.646515	-0.55015	-1.45	-1.3	0.801570302530155	-0.021043	-0.014272	-0.011762
Trial1	1	1	blindfold	clockwise	practice	Guided	1	-0.5	-0.5	1.666519	-0.55015	-1.45	-1.3	0.801570302530155	-0.013235	-0.0015755	0.0018504
Trial1	1	1	blindfold	clockwise	practice	Guided	1	-0.5	-0.5	1.686523	-0.55015	-1.45	-1.3	0.801570302530155	-0.016818	-0.014272	-0.012079
Trial1	1	1	blindfold	clockwise	practice	Guided	1	-0.5	-0.5	1.706512	-0.55016	-1.45	-1.3	0.801570925359609	0.0042845	0.0026539	-0.013663
Trial1	1	1	blindfold	clockwise	practice	Guided	1	-0.5	-0.5	1.726517	-0.55016	-1.45	-1.3	0.801570925359609	0.018214	0.0068857	0.0022642
Trial1	1	1	blindfold	clockwise	practice	Guided	1	-0.5	-0.5	1.746521	-0.55016	-1.45	-1.3	0.801570925359609	0.02602	-0.014274	-0.0026842
Trial1	1	1	blindfold	clockwise	practice	Guided	1	-0.5	-0.5	1.766525	-0.55016	-1.45	-1.3	0.801570925359609	0.012726	-0.018507	-0.014299
Trial1	1	1	blindfold	clockwise	practice	Guided	1	-0.5	-0.5	1.786514	-0.55016	-1.45	-1.3	0.801570925359609	-0.0096421	-0.014277	-0.029589
Trial1	1	1	blindfold	clockwise	practice	Guided	1	-0.5	-0.5	1.806519	-0.55016	-1.45	-1.3	0.801570925359609	0.0058761	0.023807	-0.01693
Trial1	1	1	blindfold	clockwise	practice	Guided	1	-0.5	-0.5	1.826523	-0.55016	-1.45	-1.3	0.801570925359609	-0.0047819	-0.022746	-0.021464
Trial1	1	1	blindfold	clockwise	practice	Guided	1	-0.5	-0.5	1.846512	-0.55016	-1.45	-1.3	0.801570925359609	0.0085146	0.011108	-0.013976
Trial1	1	1	blindfold	clockwise	practice	Guided	1	-0.5	-0.5	1.866516	-0.55016	-1.45	-1.3	0.801570925359609	-0.01195	0.015341	-0.0039473
Trial1	1	1	blindfold	clockwise	practice	Guided	1	-0.5	-0.5	1.88652	-0.55016	-1.45	-1.3	0.801570925359609	-0.014488	-0.0015867	-0.037706
Trial1	1	1	blindfold	clockwise	practice	Guided	1	-0.5	-0.5	1.906525	-0.55016	-1.45	-1.3	0.801570925359609	-0.029777	0.023803	-0.015335
Trial1	1	1	blindfold	clockwise	practice	Guided	1	-0.5	-0.5	1.926514	-0.55016	-1.45	-1.3	0.801570925359609	0.011154	-0.0015893	-0.035388
Trial1	1	1	blindfold	clockwise	practice	Guided	1	-0.5	-0.5	1.946518	-0.55017	-1.45	-1.3	0.801571552042814	-0.028502	-0.0015901	0.0015465
Trial1	1	1	blindfold	clockwise	practice	Guided	1	-0.5	-0.5	1.966522	-0.55017	-1.45	-1.3	0.801571552042814	-0.0083542	0.028032	-0.0127
Trial1	1	1	blindfold	clockwise	practice	Guided	1	-0.5	-0.5	1.986526	-0.55017	-1.45	-1.3	0.801571552042814	0.018553	-0.0058234	0.0064943
Trial1	1	1	blindfold	clockwise	practice	Guided	1	-0.5	-0.5	2.006516	-0.55017	-1.45	-1.3	0.801571552042814	-0.034716	0.011103	0.022647
Trial1	1	1	blindfold	clockwise	practice	Guided	1	-0.5	-0.5	2.02652	-0.55017	-1.45	-1.3	0.801571552042814	-0.026182	0.0068727	-0.024088
Trial1	1	1	blindfold	clockwise	practice	Guided	1	-0.5	-0.5	2.046524	-0.55017	-1.45	-1.3	0.801571552042814	0.015065	0.0026411	-0.039921
Trial1	1	1	blindfold	clockwise	practice	Guided	1	-0.5	-0.5	2.066513	-0.55017	-1.45	-1.3	0.801571552042814	0.017289	0.015338	-0.01038
Trial1	1	1	blindfold	clockwise	practice	Guided	1	-0.5	-0.5	2.086517	-0.55017	-1.45	-1.3	0.801571552042814	0.011073	-0.0015889	0.019795
Trial1	1	1	blindfold	clockwise	practice	Guided	1	-0.5	-0.5	2.106522	-0.55017	-1.45	-1.3	0.801571552042814	0.018243	0.028033	0.0022822
Trial1	1	1	blindfold	clockwise	practice	Guided	1	-0.5	-0.5	2.126526	-0.55017	-1.45	-1.3	0.801571552042814	-0.001898	-0.018518	0.016532
Trial1	1	1	blindfold	clockwise	practice	Guided	1	-0.5	-0.5	2.146515	-0.55017	-1.45	-1.3	0.801571552042814	0.026371	0.028031	0.0058712
Trial1	1	1	blindfold	clockwise	practice	Guided	1	-0.5	-0.5	2.166519	-0.55018	-1.45	-1.3	0.801572178850622	0.01108	0.0068736	0.019801
Trial1	1	1	blindfold	clockwise	practice	Guided	1	-0.5	-0.5	2.186523	-0.55018	-1.45	-1.3	0.801572178850622	0.00073861	-0.0058221	0.011679
Trial1	1	1	blindfold	clockwise	practice	Guided	1	-0.5	-0.5	2.206512	-0.55018	-1.45	-1.3	0.801572178850622	-0.038192	-0.026981	-0.015637
Trial1	1	1	blindfold	clockwise	practice	Guided	1	-0.5	-0.5	2.226517	-0.55018	-1.45	-1.3	0.801572178850622	-0.010015	0.0026399	0.0045105
Trial1	1	1	blindfold	clockwise	practice	Guided	1	-0.5	-0.5	2.246521	-0.55018	-1.45	-1.3	0.801572178850622	0.013083	-0.014286	-0.010052
Trial1	1	1	blindfold	clockwise	practice	Guided	1	-0.5	-0.5	2.266525	-0.55018	-1.45	-1.3	0.801572178850622	0.0085476	-0.018516	-0.031786
Trial1	1	1	blindfold	clockwise	practice	Guided	1	-0.5	-0.5	2.286514	-0.55018	-1.45	-1.3	0.801572178850622	-0.014138	-0.0015877	-0.033463
Trial1	1	1	blindfold	clockwise	practice	Guided	1	-0.5	-0.5	2.306519	-0.55018	-1.45	-1.3	0.801572178850622	-0.015499	-0.0058213	0.0048329
Trial1	1	1	blindfold	clockwise	practice	Guided	1	-0.5	-0.5	2.326523	-0.55018	-1.45	-1.3	0.801572178850622	-0.034916	-0.0058231	-0.027656
Trial1	1	1	blindfold	clockwise	practice	Guided	1	-0.5	-0.5	2.346512	-0.55018	-1.45	-1.3	0.801572178850622	0.0082377	0.0068727	-0.0058282
Trial1	1	1	blindfold	clockwise	practice	Guided	1	-0.5	-0.5	2.366516	-0.55018	-1.45	-1.3	0.801572178850622	0.0030669	-0.0058212	-0.030511
Trial1	1	1	blindfold	clockwise	practice	Guided	1	-0.5	-0.5	2.38652	-0.55019	-1.45	-1.3	0.801572802050925	-0.04208	-0.0058205	-0.010136
Trial1	1	1	blindfold	clockwise	practice	Guided	1	-0.5	-0.5	2.406525	-0.55019	-1.45	-1.3	0.801572802050925	-0.0044165	-0.031211	0.0038859
Trial1	1	1	blindfold	clockwise	practice	Guided	1	-0.5	-0.5	2.426514	-0.55019	-1.45	-1.3	0.801572802050925	0.017003	0.011107	-0.01458
Trial1	1	1	blindfold	clockwise	practice	Guided	1	-0.5	-0.5	2.446518	-0.55019	-1.45	-1.3	0.801572802050925	-0.024875	-0.014285	-0.007184
Trial1	1	1	blindfold	clockwise	practice	Guided	1	-0.5	-0.5	2.466522	-0.55019	-1.45	-1.3	0.801572802050925	-0.041753	-0.010052	-0.0059125
Trial1	1	1	blindfold	clockwise	practice	Guided	1	-0.5	-0.5	2.486526	-0.55019	-1.45	-1.3	0.801572802050925	-0.0050396	0.015339	-0.025649
Trial1	1	1	blindfold	clockwise	practice	Guided	1	-0.5	-0.5	2.506516	-0.55019	-1.45	-1.3	0.801572802050925	0.0073044	-0.018515	-0.030821
Trial1	1	1	blindfold	clockwise	practice	Guided	1	-0.5	-0.5	2.52652	-0.5502	-1.45	-1.3	0.801573429107199	-0.012204	0.011108	-0.0081306
Trial1	1	1	blindfold	clockwise	practice	Guided	1	-0.5	-0.5	2.546524	-0.5502	-1.45	-1.3	0.801573429107199	0.00045712	0.011109	-0.0090837
Trial1	1	1	blindfold	clockwise	practice	Guided	1	-0.5	-0.5	2.566513	-0.5502	-1.45	-1.3	0.801573429107199	0.020607	0.019572	-0.014891
Trial1	1	1	blindfold	clockwise	practice	Guided	1	-0.5	-0.5	2.586517	-0.5502	-1.45	-1.3	0.801573429107199	-0.017688	0.036499	-0.024691
Trial1	1	1	blindfold	clockwise	practice	Guided	1	-0.5	-0.5	2.606522	-0.5502	-1.45	-1.3	0.801573429107199	-0.0024878	0.023799	-0.0093966
Trial1	1	1	blindfold	clockwise	practice	Guided	1	-0.5	-0.5	2.626526	-0.5502	-1.45	-1.3	0.801573429107199	-0.012196	-0.0015934	-0.0081274
Trial1	1	1	blindfold	clockwise	practice	Guided	1	-0.5	-0.5	2.646515	-0.5502	-1.45	-1.3	0.801573429107199	-0.0082934	0.0026353	-0.012666
Trial1	1	1	blindfold	clockwise	practice	Guided	1	-0.5	-0.5	2.666519	-0.5502	-1.45	-1.3	0.801573429107199	0.0059572	-0.0058294	0.0074796
Trial1	1	1	blindfold	clockwise	practice	Guided	1	-0.5	-0.5	2.686523	-0.5502	-1.45	-1.3	0.801573429107199	-0.016091	-0.0058311	-0.0015943
Trial1	1	1	blindfold	clockwise	practice	Guided	1	-0.5	-0.5	2.706512	-0.55021	-1.45	-1.3	0.801574056288076	-0.005018	0.019558	0.011382
Trial1	1	1	blindfold	clockwise	practice	Guided	1	-0.5	-0.5	2.726517	-0.55021	-1.45	-1.3	0.801574056288076	0.001111	-0.018526	-0.0006394
Trial1	1	1	blindfold	clockwise	practice	Guided	1	-0.5	-0.5	2.746521	-0.55021	-1.45	-1.3	0.801574056288076	-0.017355	-0.043915	-0.020468
Trial1	1	1	blindfold	clockwise	practice	Guided	1	-0.5	-0.5	2.766525	-0.55021	-1.45	-1.3	0.801574056288076	0.00079709	-0.010057	-0.011619
Trial1	1	1	blindfold	clockwise	practice	Guided	1	-0.5	-0.5	2.786514	-0.55021	-1.45	-1.3	0.801574056288076	-0.0040558	0.0026372	0.0032645
Trial1	1	1	blindfold	clockwise	practice	Guided	1	-0.5	-0.5	2.806519	-0.55021	-1.45	-1.3	0.801574056288076	-0.001832	-0.014291	0.016561
Trial1	1	1	blindfold	clockwise	practice	Guided	1	-0.5	-0.5	2.826523	-0.55021	-1.45	-1.3	0.801574056288076	0.006292	-0.0015955	0.011706
Trial1	1	1	blindfold	clockwise	practice	Guided	1	-0.5	-0.5	2.846512	-0.55021	-1.45	-1.3	0.801574056288076	-0.015759	-0.0015953	0.018557
Trial1	1	1	blindfold	clockwise	practice	Guided	1	-0.5	-0.5	2.866516	-0.55021	-1.45	-1.3	0.801574056288076	-0.027465	-0.014289	0.014244
Trial1	1	1	blindfold	clockwise	practice	Guided	1	-0.5	-0.5	2.88652	-0.55021	-1.45	-1.3	0.801574056288076	0.0037559	-0.014289	-0.022055
Trial1	1	1	blindfold	clockwise	practice	Guided	1	-0.5	-0.5	2.906525	-0.55022	-1.45	-1.3	0.801574683593556	0.0040744	-0.0058265	-0.017834
Trial1	1	1	blindfold	clockwise	practice	Guided	1	-0.5	-0.5	2.926514	-0.55022	-1.45	-1.3	0.801574683593556	-0.012484	0.0026385	-0.012344
Trial1	1	1	blindfold	clockwise	practice	Guided	1	-0.5	-0.5	2.946518	-0.55022	-1.45	-1.3	0.801574683593556	-0.01575	-0.0015933	0.00063469
Trial1	1	1	blindfold	clockwise	practice	Guided	1	-0.5	-0.5	2.966522	-0.55022	-1.45	-1.3	0.801574683593556	0.017374	0.03226	-0.010343
Trial1	1	1	blindfold	clockwise	practice	Guided	1	-0.5	-0.5	2.986526	-0.55022	-1.45	-1.3	0.801574683593556	-0.027137	0.002634	0.018468
Trial1	1	1	blindfold	clockwise	practice	Guided	1	-0.5	-0.5	3.006516	-0.55022	-1.45	-1.3	0.801574683593556	-0.005717	0.028023	-0.00094993
Trial1	1	1	blindfold	clockwise	practice	Guided	1	-0.5	-0.5	3.02652	-0.55022	-1.45	-1.3	0.801574683593556	0.031629	-0.010059	0.0098034
Trial1	1	1	blindfold	clockwise	practice	Guided	1	-0.5	-0.5	3.046524	-0.55022	-1.45	-1.3	0.801574683593556	-0.0030814	0.0068687	-0.0003155
Trial1	1	1	blindfold	clockwise	practice	Guided	1	-0.5	-0.5	3.066513	-0.55022	-1.45	-1.3	0.801574683593556	-0.017961	0.036491	-0.0289
Trial1	1	1	blindfold	clockwise	practice	Guided	1	-0.5	-0.5	3.086517	-0.55022	-1.45	-1.3	0.801574683593556	-0.032936	0.0026356	-0.0023095
Trial1	1	1	blindfold	clockwise	practice	Guided	1	-0.5	-0.5	3.106522	-0.55023	-1.45	-1.3	0.801575311023638	0.011579	-0.010061	-0.031121
Trial1	1	1	blindfold	clockwise	practice	Guided	1	-0.5	-0.5	3.126526	-0.55023	-1.45	-1.3	0.801575311023638	-0.006025	-0.01852	0.016884
Trial1	1	1	blindfold	clockwise	practice	Guided	1	-0.5	-0.5	3.146515	-0.55023	-1.45	-1.3	0.801575311023638	0.0014637	0.019566	0.0035893
Trial1	1	1	blindfold	clockwise	practice	Guided	1	-0.5	-0.5	3.166519	-0.55023	-1.45	-1.3	0.801575311023638	0.0050516	0.0026385	-0.0051658
Trial1	1	1	blindfold	clockwise	practice	Guided	1	-0.5	-0.5	3.186523	-0.55023	-1.45	-1.3	0.801575311023638	0.0079106	0.011102	0.032814
Trial1	1	1	blindfold	clockwise	practice	Guided	1	-0.5	-0.5	3.206512	-0.55023	-1.45	-1.3	0.801575311023638	-0.019949	0.023796	0.00096087
Trial1	1	1	blindfold	clockwise	practice	Guided	1	-0.5	-0.5	3.226517	-0.55023	-1.45	-1.3	0.801575311023638	0.0044185	0.0068697	-0.013602
Trial1	1	1	blindfold	clockwise	practice	Guided	1	-0.5	-0.5	3.246521	-0.55023	-1.45	-1.3	0.801575311023638	0.0092748	0.0068704	-0.0054793
Trial1	1	1	blindfold	clockwise	practice	Guided	1	-0.5	-0.5	3.266525	-0.55023	-1.45	-1.3	0.801575311023638	0.012861	0.023796	-0.014235
Trial1	1	1	blindfold	clockwise	practice	Guided	1	-0.5	-0.5	3.286514	-0.55023	-1.45	-1.3	0.801575311023638	-0.020897	0.019561	-0.011694
Trial1	1	1	blindfold	clockwise	practice	Guided	1	-0.5	-0.5	3.306519	-0.55023	-1.45	-1.3	0.801575311023638	-0.0026562	-0.0058318	-0.051258
Trial1	1	1	blindfold	clockwise	practice	Guided	1	-0.5	-0.5	3.326523	-0.55023	-1.45	-1.3	0.801575311023638	-0.0017023	0.0026332	-0.038599
Trial1	1	1	blindfold	clockwise	practice	Guided	1	-0.5	-0.5	3.346512	-0.55023	-1.45	-1.3	0.801575311023638	0.0092801	-0.022756	-0.0054746
Trial1	1	1	blindfold	clockwise	practice	Guided	1	-0.5	-0.5	3.366516	-0.55023	-1.45	-1.3	0.801575311023638	-0.0024258	-0.026986	0.0081378
Trial1	1	1	blindfold	clockwise	practice	Guided	1	-0.5	-0.5	3.38652	-0.55024	-1.45	-1.3	0.801575938578323	-0.018668	0.036489	0.017849
Trial1	1	1	blindfold	clockwise	practice	Guided	1	-0.5	-0.5	3.406525	-0.55024	-1.45	-1.3	0.801575938578323	0.0060181	-0.010061	0.0075056
Trial1	1	1	blindfold	clockwise	practice	Guided	1	-0.5	-0.5	3.426514	-0.55024	-1.45	-1.3	0.801575938578323	0.010965	0.0026342	-0.039547
Trial1	1	1	blindfold	clockwise	practice	Guided	1	-0.5	-0.5	3.446518	-0.55024	-1.45	-1.3	0.801575938578323	-0.0043253	-0.0015964	-0.017177
Trial1	1	1	blindfold	clockwise	practice	Guided	1	-0.5	-0.5	3.466522	-0.55024	-1.45	-1.3	0.801575938578323	-0.015078	0.0026353	0.0090943
Trial1	1	1	blindfold	clockwise	practice	Guided	1	-0.5	-0.5	3.486526	-0.55024	-1.45	-1.3	0.801575938578323	-0.010538	-0.010059	0.013
Trial1	1	1	blindfold	clockwise	practice	Guided	1	-0.5	-0.5	3.506516	-0.55024	-1.45	-1.3	0.801575938578323	-0.01022	0.0068675	0.01722
Trial1	1	1	blindfold	clockwise	practice	Guided	1	-0.5	-0.5	3.52652	-0.55024	-1.45	-1.3	0.801575938578323	0.0011709	-0.010059	-0.00061179
Trial1	1	1	blindfold	clockwise	practice	Guided	1	-0.5	-0.5	3.546524	-0.55024	-1.45	-1.3	0.801575938578323	-0.016658	0.0068678	-0.012001
Trial1	1	1	blindfold	clockwise	practice	Guided	1	-0.5	-0.5	3.566513	-0.55024	-1.45	-1.3	0.801575938578323	-0.0082172	-0.014293	-0.012636
Trial1	1	1	blindfold	clockwise	practice	Guided	1	-0.5	-0.5	3.586517	-0.55024	-1.45	-1.3	0.801575938578323	-0.027092	0.0026337	0.01849
Trial1	1	1	blindfold	clockwise	practice	Guided	1	-0.5	-0.5	3.606522	-0.55025	-1.45	-1.3	0.801576562521054	-0.024141	0.040718	0.0012949
Trial1	1	1	blindfold	clockwise	practice	Guided	1	-0.5	-0.5	3.626526	-0.55025	-1.45	-1.3	0.801576562521054	-0.0075767	-0.0058303	-0.0041948
Trial1	1	1	blindfold	clockwise	practice	Guided	1	-0.5	-0.5	3.646515	-0.55025	-1.45	-1.3	0.801576562521054	-0.040064	-0.0015981	0.015223
Trial1	1	1	blindfold	clockwise	practice	Guided	1	-0.5	-0.5	3.666519	-0.55025	-1.45	-1.3	0.801576562521054	-0.018963	0.01533	-0.0032419
Trial1	1	1	blindfold	clockwise	practice	Guided	1	-0.5	-0.5	3.686523	-0.55025	-1.45	-1.3	0.801576562521054	-0.020868	0.0068665	-0.01168
Trial1	1	1	blindfold	clockwise	practice	Guided	1	-0.5	-0.5	3.706512	-0.55025	-1.45	-1.3	0.801576562521054	0.013527	-0.0015993	-0.0054612
Trial1	1	1	blindfold	clockwise	practice	Guided	1	-0.5	-0.5	3.726517	-0.55025	-1.45	-1.3	0.801576562521054	0.014798	-0.02276	0.011101
Trial1	1	1	blindfold	clockwise	practice	Guided	1	-0.5	-0.5	3.746521	-0.55025	-1.45	-1.3	0.801576562521054	0.021879	0.040719	0.048761
Trial1	1	1	blindfold	clockwise	practice	Guided	1	-0.5	-0.5	3.766525	-0.55025	-1.45	-1.3	0.801576562521054	0.018705	-0.022758	0.0065637
Trial1	1	1	blindfold	clockwise	practice	Guided	1	-0.5	-0.5	3.786514	-0.55025	-1.45	-1.3	0.801576562521054	-0.01242	0.015329	-0.012312
Trial1	1	1	blindfold	clockwise	practice	Guided	1	-0.5	-0.5	3.806519	-0.55025	-1.45	-1.3	0.801576562521054	-0.010515	-0.0015984	-0.012946
Trial1	1	1	blindfold	clockwise	practice	Guided	1	-0.5	-0.5	3.826523	-0.55025	-1.45	-1.3	0.801576562521054	0.0063658	-0.026987	0.01174
Trial1	1	1	blindfold	clockwise	practice	Guided	1	-0.5	-0.5	3.846512	-0.55026	-1.45	-1.3	0.8015771903242	-0.012416	0.011098	-0.012309
Trial1	1	1	blindfold	clockwise	practice	Guided	1	-0.5	-0.5	3.866516	-0.55026	-1.45	-1.3	0.8015771903242	-0.003022	-0.014294	-0.00028206
Trial1	1	1	blindfold	clockwise	practice	Guided	1	-0.5	-0.5	3.88652	-0.55026	-1.45	-1.3	0.8015771903242	-0.037098	0.0026316	-0.0019609
Trial1	1	1	blindfold	clockwise	practice	Guided	1	-0.5	-0.5	3.906525	-0.55026	-1.45	-1.3	0.8015771903242	0.017763	-0.018527	-0.0067238
Trial1	1	1	blindfold	clockwise	practice	Guided	1	-0.5	-0.5	3.926514	-0.55026	-1.45	-1.3	0.8015771903242	-0.00406	0.0026345	0.04224
Trial1	1	1	blindfold	clockwise	practice	Guided	1	-0.5	-0.5	3.946518	-0.55026	-1.45	-1.3	0.8015771903242	-0.039313	-0.022756	-0.031496
Trial1	1	1	blindfold	clockwise	practice	Guided	1	-0.5	-0.5	3.966522	-0.55026	-1.45	-1.3	0.8015771903242	0.0054301	-0.0015985	-0.00091371
Trial1	1	1	blindfold	clockwise	practice	Guided	1	-0.5	-0.5	3.986526	-0.55026	-1.45	-1.3	0.8015771903242	0.00057594	-0.014294	-0.0090361
Trial1	1	1	blindfold	clockwise	practice	Guided	1	-0.5	-0.5	4.006516	-0.55027	-1.45	-1.3	0.801577818251948	-0.017254	-0.0015964	-0.0012322
Trial1	1	1	blindfold	clockwise	practice	Guided	1	-0.5	-0.5	4.02652	-0.55027	-1.45	-1.3	0.801577818251948	-0.012715	-0.014291	-0.016522
Trial1	1	1	blindfold	clockwise	practice	Guided	1	-0.5	-0.5	4.046524	-0.55027	-1.45	-1.3	0.801577818251948	-0.0042745	0.00687	-0.017155
Trial1	1	1	blindfold	clockwise	practice	Guided	1	-0.5	-0.5	4.066513	-0.55027	-1.45	-1.3	0.801577818251948	-0.0069045	0.0068712	0.0042637
Trial1	1	1	blindfold	clockwise	practice	Guided	1	-0.5	-0.5	4.086517	-0.55027	-1.45	-1.3	0.801577818251948	0.0012168	-0.014288	-0.0012242
Trial1	1	1	blindfold	clockwise	practice	Guided	1	-0.5	-0.5	4.106522	-0.55027	-1.45	-1.3	0.801577818251948	-0.005952	0.019566	0.016927
Trial1	1	1	blindfold	clockwise	practice	Guided	1	-0.5	-0.5	4.126526	-0.55027	-1.45	-1.3	0.801577818251948	-0.002683	0.011102	0.0039494
Trial1	1	1	blindfold	clockwise	practice	Guided	1	-0.5	-0.5	4.146515	-0.55027	-1.45	-1.3	0.801577818251948	0.0021735	0.0068687	0.012071
Trial1	1	1	blindfold	clockwise	practice	Guided	1	-0.5	-0.5	4.166519	-0.55027	-1.45	-1.3	0.801577818251948	-0.0084889	0.0026361	-0.01683
Trial1	1	1	blindfold	clockwise	practice	Guided	1	-0.5	-0.5	4.186523	-0.55027	-1.45	-1.3	0.801577818251948	0.0054426	-0.0058267	-0.00090245
Trial1	1	1	blindfold	clockwise	practice	Guided	1	-0.5	-0.5	4.206512	-0.55027	-1.45	-1.3	0.801577818251948	0.023594	-0.0058265	-0.0054387
Trial1	1	1	blindfold	clockwise	practice	Guided	1	-0.5	-0.5	4.226517	-0.55027	-1.45	-1.3	0.801577818251948	-0.005535	-0.022751	-0.034024
Trial1	1	1	blindfold	clockwise	practice	Guided	1	-0.5	-0.5	4.246521	-0.55027	-1.45	-1.3	0.801577818251948	0.0038594	0.0026384	0.028641
Trial1	1	1	blindfold	clockwise	practice	Guided	1	-0.5	-0.5	4.266525	-0.55027	-1.45	-1.3	0.801577818251948	0.022963	0.011102	0.0062717
Trial1	1	1	blindfold	clockwise	practice	Guided	1	-0.5	-0.5	4.286514	-0.55027	-1.45	-1.3	0.801577818251948	0.031404	0.0026392	0.0056364
Trial1	1	1	blindfold	clockwise	practice	Guided	1	-0.5	-0.5	4.306519	-0.55028	-1.45	-1.3	0.801578442565521	0.0012315	-0.0015934	0.0016442
Trial1	1	1	blindfold	clockwise	practice	Guided	1	-0.5	-0.5	4.326523	-0.55028	-1.45	-1.3	0.801578442565521	0.00609	-0.0015956	0.0075473
Trial1	1	1	blindfold	clockwise	practice	Guided	1	-0.5	-0.5	4.346512	-0.55028	-1.45	-1.3	0.801578442565521	0.012942	0.028024	-0.014184
Trial1	1	1	blindfold	clockwise	practice	Guided	1	-0.5	-0.5	4.366516	-0.55028	-1.45	-1.3	0.801578442565521	0.017797	-0.0015997	-0.0060619
Trial1	1	1	blindfold	clockwise	practice	Guided	1	-0.5	-0.5	4.38652	-0.55028	-1.45	-1.3	0.801578442565521	-0.018912	-0.014295	0.013676
Trial1	1	1	blindfold	clockwise	practice	Guided	1	-0.5	-0.5	4.406525	-0.55028	-1.45	-1.3	0.801578442565521	-0.0075194	0.028023	-0.0041555
Trial1	1	1	blindfold	clockwise	practice	Guided	1	-0.5	-0.5	4.426514	-0.55028	-1.45	-1.3	0.801578442565521	-0.015003	-0.0058331	0.0049218
Trial1	1	1	blindfold	clockwise	practice	Guided	1	-0.5	-0.5	4.446518	-0.55028	-1.45	-1.3	0.801578442565521	0.013585	0.023788	-0.0057399
Trial1	1	1	blindfold	clockwise	practice	Guided	1	-0.5	-0.5	4.466522	-0.55028	-1.45	-1.3	0.801578442565521	0.018125	0.0026273	-0.013545
Trial1	1	1	blindfold	clockwise	practice	Guided	1	-0.5	-0.5	4.486526	-0.55028	-1.45	-1.3	0.801578442565521	0.0090536	-0.026995	-0.0096426
Trial1	1	1	blindfold	clockwise	practice	Guided	1	-0.5	-0.5	4.506516	-0.55029	-1.45	-1.3	0.801579070741729	-0.013632	0.0068603	-0.029155
Trial1	1	1	blindfold	clockwise	practice	Guided	1	-0.5	-0.5	4.52652	-0.55029	-1.45	-1.3	0.801579070741729	-0.025655	0.0026273	-0.01976
Trial1	1	1	blindfold	clockwise	practice	Guided	1	-0.5	-0.5	4.546524	-0.55029	-1.45	-1.3	0.801579070741729	-0.01658	0.023786	-0.011953
Trial1	1	1	blindfold	clockwise	practice	Guided	1	-0.5	-0.5	4.566513	-0.55029	-1.45	-1.3	0.801579070741729	0.0051558	0.0068575	-0.0050992
Trial1	1	1	blindfold	clockwise	practice	Guided	1	-0.5	-0.5	4.586517	-0.55029	-1.45	-1.3	0.801579070741729	0.0045213	0.03225	-0.013538
Trial1	1	1	blindfold	clockwise	practice	Guided	1	-0.5	-0.5	4.606522	-0.55029	-1.45	-1.3	0.801579070741729	-0.035771	-0.0016042	0.030564
Trial1	1	1	blindfold	clockwise	practice	Guided	1	-0.5	-0.5	4.626526	-0.55029	-1.45	-1.3	0.801579070741729	0.0042089	-0.014299	-0.017757
Trial1	1	1	blindfold	clockwise	practice	Guided	1	-0.5	-0.5	4.646515	-0.55029	-1.45	-1.3	0.801579070741729	-0.0032777	0.019555	-0.0044627
Trial1	1	1	blindfold	clockwise	practice	Guided	1	-0.5	-0.5	4.666519	-0.55029	-1.45	-1.3	0.801579070741729	-0.028914	-0.010066	-0.0067753
Trial1	1	1	blindfold	clockwise	practice	Guided	1	-0.5	-0.5	4.686523	-0.55029	-1.45	-1.3	0.801579070741729	0.010339	-0.0058355	0.0072453
Trial1	1	1	blindfold	clockwise	practice	Guided	1	-0.5	-0.5	4.706512	-0.5503	-1.45	-1.3	0.801579699042537	0.010341	-0.022763	0.0072462
Trial1	1	1	blindfold	clockwise	practice	Guided	1	-0.5	-0.5	4.726517	-0.5503	-1.45	-1.3	0.801579699042537	-0.027636	-0.014299	0.010107
Trial1	1	1	blindfold	clockwise	practice	Guided	1	-0.5	-0.5	4.746521	-0.5503	-1.45	-1.3	0.801579699042537	-0.01012	0.0068605	0.017277
Trial1	1	1	blindfold	clockwise	practice	Guided	1	-0.5	-0.5	4.766525	-0.5503	-1.45	-1.3	0.801579699042537	0.03503	-0.0058357	-0.0030949
Trial1	1	1	blindfold	clockwise	practice	Guided	1	-0.5	-0.5	4.786514	-0.5503	-1.45	-1.3	0.801579699042537	0.0067623	-0.010068	0.016007
Trial1	1	1	blindfold	clockwise	practice	Guided	1	-0.5	-0.5	4.806519	-0.5503	-1.45	-1.3	0.801579699042537	0.0009553	-0.01853	-0.021336
Trial1	1	1	blindfold	clockwise	practice	Guided	1	-0.5	-0.5	4.826523	-0.5503	-1.45	-1.3	0.801579699042537	-0.012656	0.0068588	-0.016481
Trial1	1	1	blindfold	clockwise	practice	Guided	1	-0.5	-0.5	4.846512	-0.5503	-1.45	-1.3	0.801579699042537	-0.0094787	0.0068578	0.025718
Trial1	1	1	blindfold	clockwise	practice	Guided	1	-0.5	-0.5	4.866516	-0.5503	-1.45	-1.3	0.801579699042537	0.0090832	-0.010068	-0.0096273
Trial1	1	1	blindfold	clockwise	practice	Guided	1	-0.5	-0.5	4.88652	-0.5503	-1.45	-1.3	0.801579699042537	0.017842	0.011089	-0.006042
Trial1	1	1	blindfold	clockwise	practice	Guided	1	-0.5	-0.5	4.906525	-0.5503	-1.45	-1.3	0.801579699042537	-0.017186	0.002625	-0.013211
Trial1	1	1	blindfold	clockwise	practice	Guided	1	-0.5	-0.5	4.926514	-0.5503	-1.45	-1.3	0.801579699042537	-0.003892	-0.014301	-0.012895
Trial1	1	1	blindfold	clockwise	practice	Guided	1	-0.5	-0.5	4.946518	-0.5503	-1.45	-1.3	0.801579699042537	-0.037015	0.0068592	-0.0019113
Trial1	1	1	blindfold	clockwise	practice	Guided	1	-0.5	-0.5	4.966522	-0.55031	-1.45	-1.3	0.801580327467945	-0.0068382	0.03225	0.038383
Trial1	1	1	blindfold	clockwise	practice	Guided	1	-0.5	-0.5	4.986511	-0.55031	-1.45	-1.3	0.801580327467945	0.0064571	-0.0058357	0.011793
Trial1	1	1	blindfold	clockwise	practice	Guided	1	-0.5	-0.5	5.006516	-0.55031	-1.45	-1.3	0.801580327467945	-0.031747	-0.026994	-0.044745
Trial1	1	1	blindfold	clockwise	practice	Guided	1	-0.5	-0.5	5.02652	-0.55031	-1.45	-1.3	0.801580327467945	0.0051896	0.0026283	-0.0050847
Trial1	1	1	blindfold	clockwise	practice	Guided	1	-0.5	-0.5	5.046524	-0.55031	-1.45	-1.3	0.801580327467945	-0.020127	-0.026995	-0.0031791
Trial1	1	1	blindfold	clockwise	practice	Guided	1	-0.5	-0.5	5.066513	-0.55031	-1.45	-1.3	0.801580327467945	-0.0002977	-0.0058354	-0.021644
Trial1	1	1	blindfold	clockwise	practice	Guided	1	-0.5	-0.5	5.086517	-0.55031	-1.45	-1.3	0.801580327467945	-0.032785	0.015325	-0.0022212
Trial1	1	1	blindfold	clockwise	practice	Guided	1	-0.5	-0.5	5.106522	-0.55031	-1.45	-1.3	0.801580327467945	-0.015903	0.015324	-0.0034927
Trial1	1	1	blindfold	clockwise	practice	Guided	1	-0.5	-0.5	5.126526	-0.55031	-1.45	-1.3	0.801580327467945	-0.023389	0.01109	0.0098026
Trial1	1	1	blindfold	clockwise	practice	Guided	1	-0.5	-0.5	5.146515	-0.55031	-1.45	-1.3	0.801580327467945	0.01459	-0.022763	0.0027261
Trial1	1	1	blindfold	clockwise	practice	Guided	1	-0.5	-0.5	5.166519	-0.55031	-1.45	-1.3	0.801580327467945	0.0081493	-0.014297	-0.022277
Trial1	1	1	blindfold	clockwise	practice	Guided	1	-0.5	-0.5	5.186523	-0.55031	-1.45	-1.3	0.801580327467945	0.0039299	0.040715	-0.021959
Trial1	1	1	blindfold	clockwise	practice	Guided	1	-0.5	-0.5	5.206512	-0.55031	-1.45	-1.3	0.801580327467945	0.0075168	-0.0016025	0.0069453
Trial1	1	1	blindfold	clockwise	practice	Guided	1	-0.5	-0.5	5.226517	-0.55032	-1.45	-1.3	0.801580956017953	-0.0019624	0.011091	-0.0086652
Trial1	1	1	blindfold	clockwise	practice	Guided	1	-0.5	-0.5	5.246521	-0.55032	-1.45	-1.3	0.801580956017953	0.02177	-0.010068	-0.010571
Trial1	1	1	blindfold	clockwise	practice	Guided	1	-0.5	-0.5	5.266525	-0.55032	-1.45	-1.3	0.801580956017953	0.0042567	-0.010067	-0.01774
Trial1	1	1	blindfold	clockwise	practice	Guided	1	-0.5	-0.5	5.286514	-0.55032	-1.45	-1.3	0.801580956017953	-0.01262	0.0026287	-0.025225
Trial1	1	1	blindfold	clockwise	practice	Guided	1	-0.5	-0.5	5.306519	-0.55032	-1.45	-1.3	0.801580956017953	-0.041207	-0.0058366	-0.0015843
Trial1	1	1	blindfold	clockwise	practice	Guided	1	-0.5	-0.5	5.326523	-0.55032	-1.45	-1.3	0.801580956017953	0.019783	0.01109	0.0072644
Trial1	1	1	blindfold	clockwise	practice	Guided	1	-0.5	-0.5	5.346512	-0.55032	-1.45	-1.3	0.801580956017953	0.014612	-0.014303	0.0069473
Trial1	1	1	blindfold	clockwise	practice	Guided	1	-0.5	-0.5	5.366516	-0.55032	-1.45	-1.3	0.801580956017953	0.014931	-0.010071	0.011165
Trial1	1	1	blindfold	clockwise	practice	Guided	1	-0.5	-0.5	5.38652	-0.55032	-1.45	-1.3	0.801580956017953	-0.028221	0.028017	0.0016816
Trial1	1	1	blindfold	clockwise	practice	Guided	1	-0.5	-0.5	5.406525	-0.55032	-1.45	-1.3	0.801580956017953	0.0221	0.0026256	-0.0063514
Trial1	1	1	blindfold	clockwise	practice	Guided	1	-0.5	-0.5	5.426514	-0.55033	-1.45	-1.3	0.801581580950082	-0.028535	-0.0016066	-0.0025415
Trial1	1	1	blindfold	clockwise	practice	Guided	1	-0.5	-0.5	5.446518	-0.55033	-1.45	-1.3	0.801581580950082	-0.048045	-0.0058398	0.020144
Trial1	1	1	blindfold	clockwise	practice	Guided	1	-0.5	-0.5	5.466522	-0.55033	-1.45	-1.3	0.801581580950082	0.0064971	-0.001606	0.011796
Trial1	1	1	blindfold	clockwise	practice	Guided	1	-0.5	-0.5	5.486511	-0.55033	-1.45	-1.3	0.801581580950082	0.0033226	0.019552	-0.0304
Trial1	1	1	blindfold	clockwise	practice	Guided	1	-0.5	-0.5	5.506516	-0.55033	-1.45	-1.3	0.801581580950082	0.0078612	-0.0058393	-0.026499
Trial1	1	1	blindfold	clockwise	practice	Guided	1	-0.5	-0.5	5.52652	-0.55033	-1.45	-1.3	0.801581580950082	-0.010058	0.023784	0.017289
Trial1	1	1	blindfold	clockwise	practice	Guided	1	-0.5	-0.5	5.546524	-0.55033	-1.45	-1.3	0.801581580950082	0.0061872	-0.022766	0.0075771
Trial1	1	1	blindfold	clockwise	practice	Guided	1	-0.5	-0.5	5.566513	-0.55033	-1.45	-1.3	0.801581580950082	0.026017	0.023784	-0.01089
Trial1	1	1	blindfold	clockwise	practice	Guided	1	-0.5	-0.5	5.586517	-0.55033	-1.45	-1.3	0.801581580950082	0.011454	0.006855	-0.0083494
Trial1	1	1	blindfold	clockwise	practice	Guided	1	-0.5	-0.5	5.606522	-0.55034	-1.45	-1.3	0.801582209748547	-0.019763	0.049174	0.0010442
Trial1	1	1	blindfold	clockwise	practice	Guided	1	-0.5	-0.5	5.626526	-0.55034	-1.45	-1.3	0.801582209748547	-0.015224	0.002625	-0.02713
Trial1	1	1	blindfold	clockwise	practice	Guided	1	-0.5	-0.5	5.646515	-0.55034	-1.45	-1.3	0.801582209748547	-0.040224	-0.010071	0.011074
Trial1	1	1	blindfold	clockwise	practice	Guided	1	-0.5	-0.5	5.666519	-0.55034	-1.45	-1.3	0.801582209748547	-0.012997	-0.018534	0.034489
Trial1	1	1	blindfold	clockwise	practice	Guided	1	-0.5	-0.5	5.686523	-0.55034	-1.45	-1.3	0.801582209748547	0.013688	0.019552	-0.0057131
Trial1	1	1	blindfold	clockwise	practice	Guided	1	-0.5	-0.5	5.706512	-0.55034	-1.45	-1.3	0.801582209748547	-0.029146	0.015319	-0.010977
Trial1	1	1	blindfold	clockwise	practice	Guided	1	-0.5	-0.5	5.726517	-0.55034	-1.45	-1.3	0.801582209748547	-0.020385	-0.0016079	-0.010658
Trial1	1	1	blindfold	clockwise	practice	Guided	1	-0.5	-0.5	5.746521	-0.55034	-1.45	-1.3	0.801582209748547	-0.01943	0.0026237	0.0052691
Trial1	1	1	blindfold	clockwise	practice	Guided	1	-0.5	-0.5	5.766525	-0.55034	-1.45	-1.3	0.801582209748547	-0.018794	-0.0058422	0.013711
Trial1	1	1	blindfold	clockwise	practice	Guided	1	-0.5	-0.5	5.786514	-0.55035	-1.45	-1.3	0.801582838671611	-0.015524	-0.014304	0.00073586
Trial1	1	1	blindfold	clockwise	practice	Guided	1	-0.5	-0.5	5.806519	-0.55035	-1.45	-1.3	0.801582838671611	0.023092	0.028012	0.0033684
Trial1	1	1	blindfold	clockwise	practice	Guided	1	-0.5	-0.5	5.826523	-0.55035	-1.45	-1.3	0.801582838671611	-0.0083489	-0.0058433	-0.016776
Trial1	1	1	blindfold	clockwise	practice	Guided	1	-0.5	-0.5	5.846512	-0.55035	-1.45	-1.3	0.801582838671611	0.0065367	0.015316	0.011811
Trial1	1	1	blindfold	clockwise	practice	Guided	1	-0.5	-0.5	5.866516	-0.55035	-1.45	-1.3	0.801582838671611	-0.0015836	-0.0058438	0.011812
Trial1	1	1	blindfold	clockwise	practice	Guided	1	-0.5	-0.5	5.88652	-0.55035	-1.45	-1.3	0.801582838671611	-0.02554	0.019546	-0.019723
Trial1	1	1	blindfold	clockwise	practice	Guided	1	-0.5	-0.5	5.906525	-0.55035	-1.45	-1.3	0.801582838671611	-0.0093845	0.0026194	0.017936
Trial1	1	1	blindfold	clockwise	practice	Guided	1	-0.5	-0.5	5.926514	-0.55036	-1.45	-1.3	0.801583467719274	-0.024581	0.023775	-0.0070643
Trial1	1	1	blindfold	clockwise	practice	Guided	1	-0.5	-0.5	5.946518	-0.55036	-1.45	-1.3	0.801583467719274	0.006232	-0.0058453	0.0075943
Trial1	1	1	blindfold	clockwise	practice	Guided	1	-0.5	-0.5	5.966522	-0.55036	-1.45	-1.3	0.801583467719274	0.010771	0.011084	0.011494
Trial1	1	1	blindfold	clockwise	practice	Guided	1	-0.5	-0.5	5.986511	-0.55036	-1.45	-1.3	0.801583467719274	-0.011913	0.0068519	-0.0080171
Trial1	1	1	blindfold	clockwise	practice	Guided	1	-0.5	-0.5	6.006516	-0.55036	-1.45	-1.3	0.801583467719274	-0.028154	-0.0058435	0.0016916
Trial1	1	1	blindfold	clockwise	practice	Guided	1	-0.5	-0.5	6.02652	-0.55036	-1.45	-1.3	0.801583467719274	0.014047	-0.0058451	0.019298
Trial1	1	1	blindfold	clockwise	practice	Guided	1	-0.5	-0.5	6.046524	-0.55037	-1.45	-1.3	0.801584093146094	-0.038495	-0.0058447	-0.02299
Trial1	1	1	blindfold	clockwise	practice	Guided	1	-0.5	-0.5	6.066513	-0.55037	-1.45	-1.3	0.801584093146094	-0.0031465	-0.0016137	-0.0044301
Trial1	1	1	blindfold	clockwise	practice	Guided	1	-0.5	-0.5	6.086517	-0.55037	-1.45	-1.3	0.801584093146094	0.0010771	0.0068508	-0.0047491
Trial1	1	1	blindfold	clockwise	practice	Guided	1	-0.5	-0.5	6.106522	-0.55037	-1.45	-1.3	0.801584093146094	-0.023287	-0.0058475	0.0098168
Trial1	1	1	blindfold	clockwise	practice	Guided	1	-0.5	-0.5	6.126526	-0.55037	-1.45	-1.3	0.801584093146094	0.0059335	0.015309	0.003375
Trial1	1	1	blindfold	clockwise	practice	Guided	1	-0.5	-0.5	6.146515	-0.55037	-1.45	-1.3	0.801584093146094	-0.021926	-0.014313	-0.028477
Trial1	1	1	blindfold	clockwise	practice	Guided	1	-0.5	-0.5	6.166519	-0.55037	-1.45	-1.3	0.801584093146094	0.029031	0.0026152	-0.028067
Trial1	1	1	blindfold	clockwise	practice	Guided	1	-0.5	-0.5	6.186523	-0.55037	-1.45	-1.3	0.801584093146094	0.0053016	0.023773	-0.0050608
Trial1	1	1	blindfold	clockwise	practice	Guided	1	-0.5	-0.5	6.206512	-0.55037	-1.45	-1.3	0.801584093146094	-0.011895	-0.0016162	-0.0080108
Trial1	1	1	blindfold	clockwise	practice	Guided	1	-0.5	-0.5	6.226517	-0.55037	-1.45	-1.3	0.801584093146094	-0.0051286	-0.01431	0.025435
Trial1	1	1	blindfold	clockwise	practice	Guided	1	-0.5	-0.5	6.246521	-0.55038	-1.45	-1.3	0.801584722442212	-0.0070325	-0.0058462	0.00011714
Trial1	1	1	blindfold	clockwise	practice	Guided	1	-0.5	-0.5	6.266525	-0.55038	-1.45	-1.3	0.801584722442212	-0.017378	0.01108	-0.024566
Trial1	1	1	blindfold	clockwise	practice	Guided	1	-0.5	-0.5	6.286514	-0.55038	-1.45	-1.3	0.801584722442212	-0.034346	-0.010079	0.031881
Trial1	1	1	blindfold	clockwise	practice	Guided	1	-0.5	-0.5	6.306519	-0.55038	-1.45	-1.3	0.801584722442212	-0.031305	0.0068483	-0.040492
Trial1	1	1	blindfold	clockwise	practice	Guided	1	-0.5	-0.5	6.326523	-0.55038	-1.45	-1.3	0.801584722442212	0.020291	-0.010083	-0.031641
Trial1	1	1	blindfold	clockwise	practice	Guided	1	-0.5	-0.5	6.346512	-0.55038	-1.45	-1.3	0.801584722442212	-0.033295	0.011077	-0.010631
Trial1	1	1	blindfold	clockwise	practice	Guided	1	-0.5	-0.5	6.366516	-0.55038	-1.45	-1.3	0.801584722442212	0.0076352	-0.010082	-0.018662
Trial1	1	1	blindfold	clockwise	practice	Guided	1	-0.5	-0.5	6.38652	-0.55038	-1.45	-1.3	0.801584722442212	-0.036241	0.002613	0.026713
Trial1	1	1	blindfold	clockwise	practice	Guided	1	-0.5	-0.5	6.406525	-0.55038	-1.45	-1.3	0.801584722442212	0.025471	0.011075	-0.019299
Trial1	1	1	blindfold	clockwise	practice	Guided	1	-0.5	-0.5	6.426514	-0.55039	-1.45	-1.3	0.801585351862928	0.015037	-0.035472	0.011194
Trial1	1	1	blindfold	clockwise	practice	Guided	1	-0.5	-0.5	6.446518	-0.55039	-1.45	-1.3	0.801585351862928	-0.008285	-0.010083	-0.038172
Trial1	1	1	blindfold	clockwise	practice	Guided	1	-0.5	-0.5	6.466522	-0.55039	-1.45	-1.3	0.801585351862928	-0.031379	0.011074	-0.0073621
Trial1	1	1	blindfold	clockwise	practice	Guided	1	-0.5	-0.5	6.486511	-0.55039	-1.45	-1.3	0.801585351862928	-0.011232	-0.018547	0.00044366
Trial1	1	1	blindfold	clockwise	practice	Guided	1	-0.5	-0.5	6.506516	-0.55039	-1.45	-1.3	0.801585351862928	-0.0011112	-0.018548	-0.034267
Trial1	1	1	blindfold	clockwise	practice	Guided	1	-0.5	-0.5	6.52652	-0.55039	-1.45	-1.3	0.801585351862928	-0.00015726	-0.014315	-0.021603
Trial1	1	1	blindfold	clockwise	practice	Guided	1	-0.5	-0.5	6.546524	-0.55039	-1.45	-1.3	0.801585351862928	-0.036547	-0.039705	-0.01389
Trial1	1	1	blindfold	clockwise	practice	Guided	1	-0.5	-0.5	6.566513	-0.55039	-1.45	-1.3	0.801585351862928	-0.022525	-0.01008	-0.036894
Trial1	1	1	blindfold	clockwise	practice	Guided	1	-0.5	-0.5	6.586517	-0.55039	-1.45	-1.3	0.801585351862928	0.014412	0.019543	0.0027643
Trial1	1	1	blindfold	clockwise	practice	Guided	1	-0.5	-0.5	6.606522	-0.55039	-1.45	-1.3	0.801585351862928	0.0059734	0.032235	0.0033989
Trial1	1	1	blindfold	clockwise	practice	Guided	1	-0.5	-0.5	6.626526	-0.55039	-1.45	-1.3	0.801585351862928	0.02063	-0.010083	-0.027408
Trial1	1	1	blindfold	clockwise	practice	Guided	1	-0.5	-0.5	6.646515	-0.55039	-1.45	-1.3	0.801585351862928	0.0095599	0.023772	0.02872
Trial1	1	1	blindfold	clockwise	practice	Guided	1	-0.5	-0.5	6.666519	-0.55039	-1.45	-1.3	0.801585351862928	0.0075653	0.0068441	0.01343
Trial1	1	1	blindfold	clockwise	practice	Guided	1	-0.5	-0.5	6.686523	-0.55039	-1.45	-1.3	0.801585351862928	0.0047062	0.0068428	0.007939
Trial1	1	1	blindfold	clockwise	practice	Guided	1	-0.5	-0.5	6.706512	-0.55039	-1.45	-1.3	0.801585351862928	-0.013125	0.019538	-0.024866
Trial1	1	1	blindfold	clockwise	practice	Guided	1	-0.5	-0.5	6.726517	-0.55039	-1.45	-1.3	0.801585351862928	0.00017105	-0.010085	-0.017375
Trial1	1	1	blindfold	clockwise	practice	Guided	1	-0.5	-0.5	6.746521	-0.5504	-1.45	-1.3	0.801585977660579	-0.00077719	-0.014317	-0.030033
Trial1	1	1	blindfold	clockwise	practice	Guided	1	-0.5	-0.5	6.766525	-0.5504	-1.45	-1.3	0.801585977660579	-0.025141	-0.018549	-0.015466
Trial1	1	1	blindfold	clockwise	practice	Guided	1	-0.5	-0.5	6.786514	-0.5504	-1.45	-1.3	0.801585977660579	-0.018696	-0.018548	0.013758
Trial1	1	1	blindfold	clockwise	practice	Guided	1	-0.5	-0.5	6.806519	-0.5504	-1.45	-1.3	0.801585977660579	-0.011843	0.011075	-0.0079741
Trial1	1	1	blindfold	clockwise	practice	Guided	1	-0.5	-0.5	6.826523	-0.5504	-1.45	-1.3	0.801585977660579	0.014431	-0.031244	0.0027798
Trial1	1	1	blindfold	clockwise	practice	Guided	1	-0.5	-0.5	6.846512	-0.5504	-1.45	-1.3	0.801585977660579	-0.019961	-0.035477	-0.005024
Trial1	1	1	blindfold	clockwise	practice	Guided	1	-0.5	-0.5	6.866516	-0.5504	-1.45	-1.3	0.801585977660579	0.020562	0.0068419	0.013534
Trial1	1	1	blindfold	clockwise	practice	Guided	1	-0.5	-0.5	6.88652	-0.5504	-1.45	-1.3	0.801585977660579	0.0044079	0.0068409	-0.017682
Trial1	1	1	blindfold	clockwise	practice	Guided	1	-0.5	-0.5	6.906525	-0.5504	-1.45	-1.3	0.801585977660579	0.012849	-0.010088	-0.018315
Trial1	1	1	blindfold	clockwise	practice	Guided	1	-0.5	-0.5	6.926514	-0.55041	-1.45	-1.3	0.801586611078151	-0.0072936	0.00684	-0.0040645
Trial1	1	1	blindfold	clockwise	practice	Guided	1	-0.5	-0.5	6.946518	-0.55041	-1.45	-1.3	0.801586611078151	-0.0011665	-0.014319	0.021892
Trial1	1	1	blindfold	clockwise	practice	Guided	1	-0.5	-0.5	6.966522	-0.55041	-1.45	-1.3	0.801586611078151	0.01222	0.0026097	0.0015187
Trial1	1	1	blindfold	clockwise	practice	Guided	1	-0.5	-0.5	6.986511	-0.55041	-1.45	-1.3	0.801586611078151	-0.024805	0.0026096	-0.011231
Trial1	1	1	blindfold	clockwise	practice	Guided	1	-0.5	-0.5	7.006516	-0.55041	-1.45	-1.3	0.801586611078151	0.005371	0.0026086	-0.0050149
Trial1	1	1	blindfold	clockwise	practice	Guided	1	-0.5	-0.5	7.02652	-0.55041	-1.45	-1.3	0.801586611078151	0.0014694	0.044927	-0.00047698
Trial1	1	1	blindfold	clockwise	practice	Guided	1	-0.5	-0.5	7.046524	-0.55041	-1.45	-1.3	0.801586611078151	0.007597	0.036463	-0.0012039
Trial1	1	1	blindfold	clockwise	practice	Guided	1	-0.5	-0.5	7.066513	-0.55041	-1.45	-1.3	0.801586611078151	0.009188	0.019536	0.045623
Trial1	1	1	blindfold	clockwise	practice	Guided	1	-0.5	-0.5	7.086517	-0.55041	-1.45	-1.3	0.801586611078151	-0.024478	-0.018549	-0.0070094
Trial1	1	1	blindfold	clockwise	practice	Guided	1	-0.5	-0.5	7.106522	-0.55042	-1.45	-1.3	0.801587237123513	-0.015717	-0.010085	-0.0034243
Trial1	1	1	blindfold	clockwise	practice	Guided	1	-0.5	-0.5	7.126526	-0.55042	-1.45	-1.3	0.801587237123513	-0.026693	-0.018548	-0.036546
Trial1	1	1	blindfold	clockwise	practice	Guided	1	-0.5	-0.5	7.146515	-0.55042	-1.45	-1.3	0.801587237123513	-0.012762	-0.018548	-0.020617
Trial1	1	1	blindfold	clockwise	practice	Guided	1	-0.5	-0.5	7.166519	-0.55042	-1.45	-1.3	0.801587237123513	-0.020564	0.01954	-0.011542
Trial1	1	1	blindfold	clockwise	practice	Guided	1	-0.5	-0.5	7.186523	-0.55042	-1.45	-1.3	0.801587237123513	-0.0049529	0.019538	-0.02969
Trial1	1	1	blindfold	clockwise	practice	Guided	1	-0.5	-0.5	7.206512	-0.55042	-1.45	-1.3	0.801587237123513	0.0014901	-0.010088	-0.00046919
Trial1	1	1	blindfold	clockwise	practice	Guided	1	-0.5	-0.5	7.226517	-0.55042	-1.45	-1.3	0.801587237123513	-0.035849	-0.022786	0.01083
Trial1	1	1	blindfold	clockwise	practice	Guided	1	-0.5	-0.5	7.246521	-0.55043	-1.45	-1.3	0.801587867041875	-0.01697	-0.014322	-0.020297
Trial1	1	1	blindfold	clockwise	practice	Guided	1	-0.5	-0.5	7.266525	-0.55043	-1.45	-1.3	0.801587867041875	-0.0075765	0.015302	-0.0082716
Trial1	1	1	blindfold	clockwise	practice	Guided	1	-0.5	-0.5	7.286514	-0.55043	-1.45	-1.3	0.801587867041875	-0.0011329	-0.018552	0.02095
Trial1	1	1	blindfold	clockwise	practice	Guided	1	-0.5	-0.5	7.306519	-0.55043	-1.45	-1.3	0.801587867041875	0.0083518	-0.027016	-0.022203
Trial1	1	1	blindfold	clockwise	practice	Guided	1	-0.5	-0.5	7.326523	-0.55043	-1.45	-1.3	0.801587867041875	-0.00040484	-0.018551	-0.025783
Trial1	1	1	blindfold	clockwise	practice	Guided	1	-0.5	-0.5	7.346512	-0.55043	-1.45	-1.3	0.801587867041875	-0.025404	-0.0016238	-0.030638
Trial1	1	1	blindfold	clockwise	practice	Guided	1	-0.5	-0.5	7.366516	-0.55043	-1.45	-1.3	0.801587867041875	0.0015038	-0.031247	-0.0098544
Trial1	1	1	blindfold	clockwise	practice	Guided	1	-0.5	-0.5	7.38652	-0.55043	-1.45	-1.3	0.801587867041875	-0.0049383	-0.031247	-0.029683
Trial1	1	1	blindfold	clockwise	practice	Guided	1	-0.5	-0.5	7.406525	-0.55043	-1.45	-1.3	0.801587867041875	0.0089933	0.019535	-0.013755
Trial1	1	1	blindfold	clockwise	practice	Guided	1	-0.5	-0.5	7.426514	-0.55043	-1.45	-1.3	0.801587867041875	-0.048491	-0.010088	0.011789
Trial1	1	1	blindfold	clockwise	practice	Guided	1	-0.5	-0.5	7.446518	-0.55043	-1.45	-1.3	0.801587867041875	-0.0081984	-0.018551	-0.033269
Trial1	1	1	blindfold	clockwise	practice	Guided	1	-0.5	-0.5	7.466522	-0.55043	-1.45	-1.3	0.801587867041875	0.0018293	-0.010088	0.00049194
Trial1	1	1	blindfold	clockwise	practice	Guided	1	-0.5	-0.5	7.486511	-0.55044	-1.45	-1.3	0.801588497084834	0.0080472	0.0068404	-0.026415
Trial1	1	1	blindfold	clockwise	practice	Guided	1	-0.5	-0.5	7.506516	-0.55044	-1.45	-1.3	0.801588497084834	0.0070068	0.002611	0.016103
Trial1	1	1	blindfold	clockwise	practice	Guided	1	-0.5	-0.5	7.52652	-0.55044	-1.45	-1.3	0.801588497084834	-0.001112	-0.018549	0.020958
Trial1	1	1	blindfold	clockwise	practice	Guided	1	-0.5	-0.5	7.546524	-0.55044	-1.45	-1.3	0.801588497084834	0.00015938	-0.0016227	0.03784
Trial1	1	1	blindfold	clockwise	practice	Guided	1	-0.5	-0.5	7.566513	-0.55044	-1.45	-1.3	0.801588497084834	-0.0065993	-0.010085	0.0043989
Trial1	1	1	blindfold	clockwise	practice	Guided	1	-0.5	-0.5	7.586517	-0.55044	-1.45	-1.3	0.801588497084834	-0.0065987	-0.035476	0.0044001
Trial1	1	1	blindfold	clockwise	practice	Guided	1	-0.5	-0.5	7.606522	-0.55044	-1.45	-1.3	0.801588497084834	-0.0065975	0.019538	0.0044017
Trial1	1	1	blindfold	clockwise	practice	Guided	1	-0.5	-0.5	7.626526	-0.55044	-1.45	-1.3	0.801588497084834	-0.037724	-0.0058551	-0.014474
Trial1	1	1	blindfold	clockwise	practice	Guided	1	-0.5	-0.5	7.646515	-0.55044	-1.45	-1.3	0.801588497084834	-0.027377	-0.01855	0.01021
Trial1	1	1	blindfold	clockwise	practice	Guided	1	-0.5	-0.5	7.666519	-0.55044	-1.45	-1.3	0.801588497084834	-0.035724	0.0068418	-0.044328
Trial1	1	1	blindfold	clockwise	practice	Guided	1	-0.5	-0.5	7.686523	-0.55045	-1.45	-1.3	0.801589127252389	-5.7277E-05	-0.0058555	-0.018281
Trial1	1	1	blindfold	clockwise	practice	Guided	1	-0.5	-0.5	7.706512	-0.55045	-1.45	-1.3	0.801589127252389	-0.014395	-0.0058555	-0.012155
Trial1	1	1	blindfold	clockwise	practice	Guided	1	-0.5	-0.5	7.726517	-0.55045	-1.45	-1.3	0.801589127252389	-0.022515	-0.027016	0.010532
Trial1	1	1	blindfold	clockwise	practice	Guided	1	-0.5	-0.5	7.746521	-0.55045	-1.45	-1.3	0.801589127252389	0.010608	-0.005858	-0.00076367
Trial1	1	1	blindfold	clockwise	practice	Guided	1	-0.5	-0.5	7.766525	-0.55045	-1.45	-1.3	0.801589127252389	-0.0033204	0.0068378	-0.0085687
Trial1	1	1	blindfold	clockwise	practice	Guided	1	-0.5	-0.5	7.786514	-0.55045	-1.45	-1.3	0.801589127252389	-0.01598	0.011067	-0.0076141
Trial1	1	1	blindfold	clockwise	practice	Guided	1	-0.5	-0.5	7.806519	-0.55045	-1.45	-1.3	0.801589127252389	0.0096619	0.011067	-0.0052993
Trial1	1	1	blindfold	clockwise	practice	Guided	1	-0.5	-0.5	7.826523	-0.55045	-1.45	-1.3	0.801589127252389	-0.017558	-0.014324	-0.02871
Trial1	1	1	blindfold	clockwise	practice	Guided	1	-0.5	-0.5	7.846512	-0.55045	-1.45	-1.3	0.801589127252389	-0.0062585	0.0026041	0.0086347
Trial1	1	1	blindfold	clockwise	practice	Guided	1	-0.5	-0.5	7.866516	-0.55045	-1.45	-1.3	0.801589127252389	-0.019871	-0.010092	-0.0030734
Trial1	1	1	blindfold	clockwise	practice	Guided	1	-0.5	-0.5	7.88652	-0.55046	-1.45	-1.3	0.801589753792431	0.012847	0.049152	0.036903
Trial1	1	1	blindfold	clockwise	practice	Guided	1	-0.5	-0.5	7.906525	-0.55046	-1.45	-1.3	0.801589753792431	-0.023135	0.023758	0.0099044
Trial1	1	1	blindfold	clockwise	practice	Guided	1	-0.5	-0.5	7.926514	-0.55046	-1.45	-1.3	0.801589753792431	0.032044	0.0026	-0.0043422
Trial1	1	1	blindfold	clockwise	practice	Guided	1	-0.5	-0.5	7.946518	-0.55046	-1.45	-1.3	0.801589753792431	0.023284	-0.014327	0.0064123
Trial1	1	1	blindfold	clockwise	practice	Guided	1	-0.5	-0.5	7.966522	-0.55046	-1.45	-1.3	0.801589753792431	0.029819	0.0025981	-0.01954
Trial1	1	1	blindfold	clockwise	practice	Guided	1	-0.5	-0.5	7.986511	-0.55046	-1.45	-1.3	0.801589753792431	0.018749	-0.027025	0.0025148
Trial1	1	1	blindfold	clockwise	practice	Guided	1	-0.5	-0.5	8.006516	-0.55046	-1.45	-1.3	0.801589753792431	-0.0049786	0.0025967	0.025519
Trial1	1	1	blindfold	clockwise	practice	Guided	1	-0.5	-0.5	8.02652	-0.55046	-1.45	-1.3	0.801589753792431	-0.02376	0.0025965	0.0014716
Trial1	1	1	blindfold	clockwise	practice	Guided	1	-0.5	-0.5	8.046524	-0.55046	-1.45	-1.3	0.801589753792431	0.0061003	-0.0058651	0.0034688
Trial1	1	1	blindfold	clockwise	practice	Guided	1	-0.5	-0.5	8.066513	-0.55046	-1.45	-1.3	0.801589753792431	-0.031242	-0.0058641	0.0050599
Trial1	1	1	blindfold	clockwise	practice	Guided	1	-0.5	-0.5	8.086517	-0.55046	-1.45	-1.3	0.801589753792431	0.035959	-0.010096	0.0054677
Trial1	1	1	blindfold	clockwise	practice	Guided	1	-0.5	-0.5	8.106522	-0.55046	-1.45	-1.3	0.801589753792431	0.0070549	-0.014329	0.016132
Trial1	1	1	blindfold	clockwise	practice	Guided	1	-0.5	-0.5	8.126526	-0.55046	-1.45	-1.3	0.801589753792431	-0.018899	0.023757	0.0096006
Trial1	1	1	blindfold	clockwise	practice	Guided	1	-0.5	-0.5	8.146515	-0.55046	-1.45	-1.3	0.801589753792431	0.022983	0.0068306	-0.021525
Trial1	1	1	blindfold	clockwise	practice	Guided	1	-0.5	-0.5	8.166519	-0.55047	-1.45	-1.3	0.801590384208436	-0.019215	-0.001635	0.0053837
Trial1	1	1	blindfold	clockwise	practice	Guided	1	-0.5	-0.5	8.186523	-0.55047	-1.45	-1.3	0.801590384208436	0.010961	-0.014329	0.011597
Trial1	1	1	blindfold	clockwise	practice	Guided	1	-0.5	-0.5	8.206512	-0.55047	-1.45	-1.3	0.801590384208436	-0.0020159	0.019527	0.008329
Trial1	1	1	blindfold	clockwise	practice	Guided	1	-0.5	-0.5	8.226517	-0.55047	-1.45	-1.3	0.801590384208436	0.002838	-0.0016296	0.016453
Trial1	1	1	blindfold	clockwise	practice	Guided	1	-0.5	-0.5	8.246521	-0.55047	-1.45	-1.3	0.801590384208436	0.0090542	-0.014323	-0.016669
Trial1	1	1	blindfold	clockwise	practice	Guided	1	-0.5	-0.5	8.266525	-0.55047	-1.45	-1.3	0.801590384208436	-0.01658	-0.01009	-0.016033
Trial1	1	1	blindfold	clockwise	practice	Guided	1	-0.5	-0.5	8.286514	-0.55047	-1.45	-1.3	0.801590384208436	0.00093492	-0.018554	-0.0088619
Trial1	1	1	blindfold	clockwise	practice	Guided	1	-0.5	-0.5	8.306519	-0.55047	-1.45	-1.3	0.801590384208436	-0.010773	-0.022786	0.00475
Trial1	1	1	blindfold	clockwise	practice	Guided	1	-0.5	-0.5	8.326523	-0.55047	-1.45	-1.3	0.801590384208436	0.043452	0.0153	-0.0078227
Trial1	1	1	blindfold	clockwise	practice	Guided	1	-0.5	-0.5	8.346512	-0.55047	-1.45	-1.3	0.801590384208436	-0.0045541	-0.027019	-0.025425
Trial1	1	1	blindfold	clockwise	practice	Guided	1	-0.5	-0.5	8.366516	-0.55047	-1.45	-1.3	0.801590384208436	-0.0045528	0.015298	-0.025422
Trial1	1	1	blindfold	clockwise	practice	Guided	1	-0.5	-0.5	8.38652	-0.55047	-1.45	-1.3	0.801590384208436	-0.015306	0.02376	0.00085169
Trial1	1	1	blindfold	clockwise	practice	Guided	1	-0.5	-0.5	8.406525	-0.55047	-1.45	-1.3	0.801590384208436	-0.0052752	0.0026013	0.021316
Trial1	1	1	blindfold	clockwise	practice	Guided	1	-0.5	-0.5	8.426514	-0.55047	-1.45	-1.3	0.801590384208436	0.023314	-0.014326	0.0064336
Trial1	1	1	blindfold	clockwise	practice	Guided	1	-0.5	-0.5	8.446518	-0.55047	-1.45	-1.3	0.801590384208436	0.0048449	-0.001632	-0.019611
Trial1	1	1	blindfold	clockwise	practice	Guided	1	-0.5	-0.5	8.466522	-0.55047	-1.45	-1.3	0.801590384208436	0.00062733	-0.0016318	-0.013075
Trial1	1	1	blindfold	clockwise	practice	Guided	1	-0.5	-0.5	8.486511	-0.55048	-1.45	-1.3	0.801591014749035	0.018146	0.019526	-0.0059045
Trial1	1	1	blindfold	clockwise	practice	Guided	1	-0.5	-0.5	8.506516	-0.55048	-1.45	-1.3	0.801591014749035	-0.015292	0.0025981	0.00085775
Trial1	1	1	blindfold	clockwise	practice	Guided	1	-0.5	-0.5	8.52652	-0.55048	-1.45	-1.3	0.801591014749035	-0.018557	-0.014328	0.013837
Trial1	1	1	blindfold	clockwise	practice	Guided	1	-0.5	-0.5	8.546524	-0.55048	-1.45	-1.3	0.801591014749035	0.00063532	-0.010098	-0.013071
Trial1	1	1	blindfold	clockwise	practice	Guided	1	-0.5	-0.5	8.566513	-0.55048	-1.45	-1.3	0.801591014749035	0.00063614	-0.014331	-0.013072
Trial1	1	1	blindfold	clockwise	practice	Guided	1	-0.5	-0.5	8.586517	-0.55048	-1.45	-1.3	0.801591014749035	0.0058095	-0.0016368	-0.00073203
Trial1	1	1	blindfold	clockwise	practice	Guided	1	-0.5	-0.5	8.606522	-0.55048	-1.45	-1.3	0.801591014749035	-0.015923	0.0025948	-0.0075813
Trial1	1	1	blindfold	clockwise	practice	Guided	1	-0.5	-0.5	8.626526	-0.55048	-1.45	-1.3	0.801591014749035	0.015206	0.032215	0.011295
Trial1	1	1	blindfold	clockwise	practice	Guided	1	-0.5	-0.5	8.646515	-0.55048	-1.45	-1.3	0.801591014749035	-0.0016731	0.027983	0.012565
Trial1	1	1	blindfold	clockwise	practice	Guided	1	-0.5	-0.5	8.666519	-0.55048	-1.45	-1.3	0.801591014749035	0.017205	-0.010104	-0.018563
Trial1	1	1	blindfold	clockwise	practice	Guided	1	-0.5	-0.5	8.686523	-0.55048	-1.45	-1.3	0.801591014749035	0.02047	0.023751	0.0038073
Trial1	1	1	blindfold	clockwise	practice	Guided	1	-0.5	-0.5	8.706512	-0.55048	-1.45	-1.3	0.801591014749035	-0.027941	0.0025918	0.0018139
Trial1	1	1	blindfold	clockwise	practice	Guided	1	-0.5	-0.5	8.726517	-0.55048	-1.45	-1.3	0.801591014749035	-0.0088372	-0.018567	0.030081
Trial1	1	1	blindfold	clockwise	practice	Guided	1	-0.5	-0.5	8.746521	-0.55048	-1.45	-1.3	0.801591014749035	-0.0029361	0.0025927	-9.3545E-05
Trial1	1	1	blindfold	clockwise	practice	Guided	1	-0.5	-0.5	8.766525	-0.55049	-1.45	-1.3	0.801591641659901	-0.041865	0.015288	-0.014113
Trial1	1	1	blindfold	clockwise	practice	Guided	1	-0.5	-0.5	8.786514	-0.55049	-1.45	-1.3	0.801591641659901	-0.020218	-0.022799	0.047915
Trial1	1	1	blindfold	clockwise	practice	Guided	1	-0.5	-0.5	8.806519	-0.55049	-1.45	-1.3	0.801591641659901	0.001925	-0.031264	0.0038115
Trial1	1	1	blindfold	clockwise	practice	Guided	1	-0.5	-0.5	8.826523	-0.55049	-1.45	-1.3	0.801591641659901	-0.014228	-0.027032	-0.021824
Trial1	1	1	blindfold	clockwise	practice	Guided	1	-0.5	-0.5	8.846512	-0.55049	-1.45	-1.3	0.801591641659901	-0.0071476	-0.014334	0.029767
Trial1	1	1	blindfold	clockwise	practice	Guided	1	-0.5	-0.5	8.866516	-0.55049	-1.45	-1.3	0.801591641659901	-0.02466	0.015288	-0.01116
Trial1	1	1	blindfold	clockwise	practice	Guided	1	-0.5	-0.5	8.88652	-0.55049	-1.45	-1.3	0.801591641659901	-0.011046	-0.039725	0.00054603
Trial1	1	1	blindfold	clockwise	practice	Guided	1	-0.5	-0.5	8.906525	-0.55049	-1.45	-1.3	0.801591641659901	0.0039307	0.011058	-0.026042
Trial1	1	1	blindfold	clockwise	practice	Guided	1	-0.5	-0.5	8.926514	-0.5505	-1.45	-1.3	0.801592276204018	0.011331	-0.0016386	0.015838
Trial1	1	1	blindfold	clockwise	practice	Guided	1	-0.5	-0.5	8.946518	-0.5505	-1.45	-1.3	0.801592276204018	0.0016219	-0.018562	-0.00040546
Trial1	1	1	blindfold	clockwise	practice	Guided	1	-0.5	-0.5	8.966522	-0.5505	-1.45	-1.3	0.801592276204018	0.021132	0.0025962	-0.023093
Trial1	1	1	blindfold	clockwise	practice	Guided	1	-0.5	-0.5	8.986511	-0.5505	-1.45	-1.3	0.801592276204018	0.013962	-0.03972	-0.013064
Trial1	1	1	blindfold	clockwise	practice	Guided	1	-0.5	-0.5	9.006516	-0.5505	-1.45	-1.3	0.801592276204018	-0.0052305	0.0068312	0.021332
Trial1	1	1	blindfold	clockwise	practice	Guided	1	-0.5	-0.5	9.02652	-0.5505	-1.45	-1.3	0.801592276204018	-0.010715	-0.0016331	0.0047702
Trial1	1	1	blindfold	clockwise	practice	Guided	1	-0.5	-0.5	9.046524	-0.5505	-1.45	-1.3	0.801592276204018	-0.0010025	0.023758	0.021015
Trial1	1	1	blindfold	clockwise	practice	Guided	1	-0.5	-0.5	9.066513	-0.5505	-1.45	-1.3	0.801592276204018	0.011657	-0.010097	0.020063
Trial1	1	1	blindfold	clockwise	practice	Guided	1	-0.5	-0.5	9.086517	-0.5505	-1.45	-1.3	0.801592276204018	0.022094	-0.014327	-0.010431
Trial1	1	1	blindfold	clockwise	practice	Guided	1	-0.5	-0.5	9.106522	-0.5505	-1.45	-1.3	0.801592276204018	-0.042791	-0.0058637	-0.026763
Trial1	1	1	blindfold	clockwise	practice	Guided	1	-0.5	-0.5	9.126526	-0.5505	-1.45	-1.3	0.801592276204018	-0.011344	-0.014327	-0.0036639
Trial1	1	1	blindfold	clockwise	practice	Guided	1	-0.5	-0.5	9.146515	-0.5505	-1.45	-1.3	0.801592276204018	-0.003539	0.011064	-0.012737
Trial1	1	1	blindfold	clockwise	practice	Guided	1	-0.5	-0.5	9.166519	-0.5505	-1.45	-1.3	0.801592276204018	0.0055368	0.011061	-0.0049319
Trial1	1	1	blindfold	clockwise	practice	Guided	1	-0.5	-0.5	9.186523	-0.5505	-1.45	-1.3	0.801592276204018	0.0048993	-0.018559	-0.013371
Trial1	1	1	blindfold	clockwise	practice	Guided	1	-0.5	-0.5	9.206512	-0.5505	-1.45	-1.3	0.801592276204018	-0.0051266	0.011065	-0.033835
Trial1	1	1	blindfold	clockwise	practice	Guided	1	-0.5	-0.5	9.226517	-0.55051	-1.45	-1.3	0.80159290336259	-0.019144	-0.014324	-0.0062873
Trial1	1	1	blindfold	clockwise	practice	Guided	1	-0.5	-0.5	9.246521	-0.55051	-1.45	-1.3	0.80159290336259	-0.048363	0.027994	0.011864
Trial1	1	1	blindfold	clockwise	practice	Guided	1	-0.5	-0.5	9.266525	-0.55051	-1.45	-1.3	0.80159290336259	-0.029167	0.032225	-0.015043
Trial1	1	1	blindfold	clockwise	practice	Guided	1	-0.5	-0.5	9.286514	-0.55051	-1.45	-1.3	0.80159290336259	-0.0035281	0.011065	-0.012729
Trial1	1	1	blindfold	clockwise	practice	Guided	1	-0.5	-0.5	9.306519	-0.55051	-1.45	-1.3	0.80159290336259	-0.0064773	0.011066	0.0044694
Trial1	1	1	blindfold	clockwise	practice	Guided	1	-0.5	-0.5	9.326523	-0.55051	-1.45	-1.3	0.80159290336259	0.0061853	0.027993	0.0035148
Trial1	1	1	blindfold	clockwise	practice	Guided	1	-0.5	-0.5	9.346512	-0.55051	-1.45	-1.3	0.80159290336259	-0.0028891	-0.0016286	-0.0042897
Trial1	1	1	blindfold	clockwise	practice	Guided	1	-0.5	-0.5	9.366516	-0.55051	-1.45	-1.3	0.80159290336259	-0.0093311	0.015298	-0.03351
Trial1	1	1	blindfold	clockwise	practice	Guided	1	-0.5	-0.5	9.38652	-0.55051	-1.45	-1.3	0.80159290336259	-0.026934	0.023761	0.0145
Trial1	1	1	blindfold	clockwise	practice	Guided	1	-0.5	-0.5	9.406525	-0.55051	-1.45	-1.3	0.80159290336259	-0.028205	-0.022791	0.038547
Trial1	1	1	blindfold	clockwise	practice	Guided	1	-0.5	-0.5	9.426514	-0.55051	-1.45	-1.3	0.80159290336259	-0.032105	0.019528	0.0038359
Trial1	1	1	blindfold	clockwise	practice	Guided	1	-0.5	-0.5	9.446518	-0.55051	-1.45	-1.3	0.80159290336259	-0.0080559	0.027991	-0.016626
Trial1	1	1	blindfold	clockwise	practice	Guided	1	-0.5	-0.5	9.466522	-0.55052	-1.45	-1.3	0.801593534400826	-0.038229	0.011062	-0.022839
Trial1	1	1	blindfold	clockwise	practice	Guided	1	-0.5	-0.5	9.486511	-0.55052	-1.45	-1.3	0.801593534400826	0.010731	-0.010095	0.0074257
Trial1	1	1	blindfold	clockwise	practice	Guided	1	-0.5	-0.5	9.506516	-0.55052	-1.45	-1.3	0.801593534400826	0.014953	0.0026009	0.0071086
Trial1	1	1	blindfold	clockwise	practice	Guided	1	-0.5	-0.5	9.52652	-0.55052	-1.45	-1.3	0.801593534400826	-0.0018355	-0.005862	-0.046794
Trial1	1	1	blindfold	clockwise	practice	Guided	1	-0.5	-0.5	9.546524	-0.55052	-1.45	-1.3	0.801593534400826	-0.0077328	0.019528	-0.013351
Trial1	1	1	blindfold	clockwise	practice	Guided	1	-0.5	-0.5	9.566513	-0.55052	-1.45	-1.3	0.801593534400826	-0.011953	0.015294	-0.01208
Trial1	1	1	blindfold	clockwise	practice	Guided	1	-0.5	-0.5	9.586517	-0.55052	-1.45	-1.3	0.801593534400826	-0.0067814	-0.014328	0.017142
Trial1	1	1	blindfold	clockwise	practice	Guided	1	-0.5	-0.5	9.606522	-0.55052	-1.45	-1.3	0.801593534400826	0.0019765	0.011062	0.0038488
Trial1	1	1	blindfold	clockwise	practice	Guided	1	-0.5	-0.5	9.626526	-0.55052	-1.45	-1.3	0.801593534400826	-0.014175	-0.039723	-0.041617
Trial1	1	1	blindfold	clockwise	practice	Guided	1	-0.5	-0.5	9.646515	-0.55052	-1.45	-1.3	0.801593534400826	-0.020389	0.011058	0.035932
Trial1	1	1	blindfold	clockwise	practice	Guided	1	-0.5	-0.5	9.666519	-0.55052	-1.45	-1.3	0.801593534400826	0.002935	0.011058	0.016512
Trial1	1	1	blindfold	clockwise	practice	Guided	1	-0.5	-0.5	9.686523	-0.55052	-1.45	-1.3	0.801593534400826	0.015277	0.027983	0.01134
Trial1	1	1	blindfold	clockwise	practice	Guided	1	-0.5	-0.5	9.706512	-0.55052	-1.45	-1.3	0.801593534400826	-0.030505	-0.035492	0.023274
Trial1	1	1	blindfold	clockwise	practice	Guided	1	-0.5	-0.5	9.726517	-0.55052	-1.45	-1.3	0.801593534400826	0.013056	0.036449	-0.018198
Trial1	1	1	blindfold	clockwise	practice	Guided	1	-0.5	-0.5	9.746521	-0.55052	-1.45	-1.3	0.801593534400826	-0.0083604	0.027984	-0.029902
Trial1	1	1	blindfold	clockwise	practice	Guided	1	-0.5	-0.5	9.766525	-0.55052	-1.45	-1.3	0.801593534400826	-0.020066	0.032215	-0.0072137
Trial1	1	1	blindfold	clockwise	practice	Guided	1	-0.5	-0.5	9.786514	-0.55052	-1.45	-1.3	0.801593534400826	-0.016161	0.023749	-0.011748
Trial1	1	1	blindfold	clockwise	practice	Guided	1	-0.5	-0.5	9.806519	-0.55053	-1.45	-1.3	0.801594165563655	-0.018791	0.023749	0.0096688
Trial1	1	1	blindfold	clockwise	practice	Guided	1	-0.5	-0.5	9.826523	-0.55053	-1.45	-1.3	0.801594165563655	-0.003181	0.0068211	-0.0084801
Trial1	1	1	blindfold	clockwise	practice	Guided	1	-0.5	-0.5	9.846512	-0.55053	-1.45	-1.3	0.801594165563655	-0.0080354	0.011052	-0.016602
Trial1	1	1	blindfold	clockwise	practice	Guided	1	-0.5	-0.5	9.866516	-0.55053	-1.45	-1.3	0.801594165563655	0.0049429	-0.01011	-0.013335
Trial1	1	1	blindfold	clockwise	practice	Guided	1	-0.5	-0.5	9.88652	-0.55053	-1.45	-1.3	0.801594165563655	0.0029467	0.019514	0.01557
Trial1	1	1	blindfold	clockwise	practice	Guided	1	-0.5	-0.5	9.906525	-0.55053	-1.45	-1.3	0.801594165563655	-0.013932	0.0068165	0.017794
Trial1	1	1	blindfold	clockwise	practice	Guided	1	-0.5	-0.5	9.926514	-0.55053	-1.45	-1.3	0.801594165563655	-0.00031897	-0.0058815	0.029503
Trial1	1	1	blindfold	clockwise	practice	Guided	1	-0.5	-0.5	9.946518	-0.55053	-1.45	-1.3	0.801594165563655	-0.0089871	-0.0016493	-0.029254
Trial1	1	1	blindfold	clockwise	practice	Guided	1	-0.5	-0.5	9.966522	-0.55053	-1.45	-1.3	0.801594165563655	-0.0083487	-0.018577	-0.020813
Trial1	1	1	blindfold	clockwise	practice	Guided	1	-0.5	-0.5	9.986511	-0.55053	-1.45	-1.3	0.801594165563655	0.001682	-0.010113	-0.00034778
Trial1	1	1	blindfold	clockwise	practice	Guided	1	-0.5	-0.5	10.00652	-0.55053	-1.45	-1.3	0.801594165563655	-0.029126	-0.001649	-0.015
Trial1	1	1	blindfold	clockwise	practice	Guided	1	-0.5	-0.5	10.02652	-0.55053	-1.45	-1.3	0.801594165563655	0.0026406	0.036435	0.012317
Trial1	1	1	blindfold	clockwise	practice	Guided	1	-0.5	-0.5	10.04652	-0.55053	-1.45	-1.3	0.801594165563655	-0.022677	-0.014347	0.014224
Trial1	1	1	blindfold	clockwise	practice	Guided	1	-0.5	-0.5	10.06651	-0.55053	-1.45	-1.3	0.801594165563655	-0.012649	0.019507	0.020757
Trial1	1	1	blindfold	clockwise	practice	Guided	1	-0.5	-0.5	10.08652	-0.55053	-1.45	-1.3	0.801594165563655	0.015619	0.019505	0.015584
Trial1	1	1	blindfold	clockwise	practice	Guided	1	-0.5	-0.5	10.10652	-0.55053	-1.45	-1.3	0.801594165563655	-0.01519	-0.0058873	0.00092924
Trial1	1	1	blindfold	clockwise	practice	Guided	1	-0.5	-0.5	10.12653	-0.55054	-1.45	-1.3	0.801594796851077	0.0087709	-0.039739	0.037319
Trial1	1	1	blindfold	clockwise	practice	Guided	1	-0.5	-0.5	10.14651	-0.55054	-1.45	-1.3	0.801594796851077	0.014352	-0.01858	-0.0012955
Trial1	1	1	blindfold	clockwise	practice	Guided	1	-0.5	-0.5	10.16652	-0.55054	-1.45	-1.3	0.801594796851077	0.0046411	-0.027042	-0.017536
Trial1	1	1	blindfold	clockwise	practice	Guided	1	-0.5	-0.5	10.18652	-0.55054	-1.45	-1.3	0.801594796851077	-0.013826	-0.014345	-0.037364
Trial1	1	1	blindfold	clockwise	practice	Guided	1	-0.5	-0.5	10.20651	-0.55054	-1.45	-1.3	0.801594796851077	-0.014233	-0.0016509	0.013592
Trial1	1	1	blindfold	clockwise	practice	Guided	1	-0.5	-0.5	10.22652	-0.55054	-1.45	-1.3	0.801594796851077	0.010453	0.0068115	-0.00065496
Trial1	1	1	blindfold	clockwise	practice	Guided	1	-0.5	-0.5	10.24652	-0.55054	-1.45	-1.3	0.801594796851077	0.009819	-0.031275	-0.0051907
Trial1	1	1	blindfold	clockwise	practice	Guided	1	-0.5	-0.5	10.26653	-0.55054	-1.45	-1.3	0.801594796851077	0.01109	-0.010116	0.011687
Trial1	1	1	blindfold	clockwise	practice	Guided	1	-0.5	-0.5	10.28651	-0.55054	-1.45	-1.3	0.801594796851077	-0.01518	-0.001653	-0.017216
Trial1	1	1	blindfold	clockwise	practice	Guided	1	-0.5	-0.5	10.30652	-0.55054	-1.45	-1.3	0.801594796851077	-0.0022004	0.019505	0.0042016
Trial1	1	1	blindfold	clockwise	practice	Guided	1	-0.5	-0.5	10.32652	-0.55054	-1.45	-1.3	0.801594796851077	-0.0021965	0.0068093	0.004204
Trial1	1	1	blindfold	clockwise	practice	Guided	1	-0.5	-0.5	10.34651	-0.55054	-1.45	-1.3	0.801594796851077	-0.010634	-0.022813	0.0048414
Trial1	1	1	blindfold	clockwise	practice	Guided	1	-0.5	-0.5	10.36652	-0.55055	-1.45	-1.3	0.80159542450432	0.0020266	0.019504	0.013279
Trial1	1	1	blindfold	clockwise	practice	Guided	1	-0.5	-0.5	10.38652	-0.55055	-1.45	-1.3	0.80159542450432	0.013734	-0.014352	-0.0097238
Trial1	1	1	blindfold	clockwise	practice	Guided	1	-0.5	-0.5	10.40652	-0.55055	-1.45	-1.3	0.80159542450432	-0.010312	-0.031278	0.0090631
Trial1	1	1	blindfold	clockwise	practice	Guided	1	-0.5	-0.5	10.42651	-0.55055	-1.45	-1.3	0.80159542450432	-0.015481	0.015272	-0.003277
Trial1	1	1	blindfold	clockwise	practice	Guided	1	-0.5	-0.5	10.44652	-0.55055	-1.45	-1.3	0.80159542450432	0.0053028	-0.014348	-0.0090863
Trial1	1	1	blindfold	clockwise	practice	Guided	1	-0.5	-0.5	10.46652	-0.55055	-1.45	-1.3	0.80159542450432	0.011431	-0.010117	0.015917
Trial1	1	1	blindfold	clockwise	practice	Guided	1	-0.5	-0.5	10.48651	-0.55055	-1.45	-1.3	0.80159542450432	0.018284	-0.0058834	-0.0058178
Trial1	1	1	blindfold	clockwise	practice	Guided	1	-0.5	-0.5	10.50652	-0.55055	-1.45	-1.3	0.80159542450432	0.01311	0.015275	-0.018157
Trial1	1	1	blindfold	clockwise	practice	Guided	1	-0.5	-0.5	10.52652	-0.55055	-1.45	-1.3	0.80159542450432	-0.0021795	0.015276	0.004213
Trial1	1	1	blindfold	clockwise	practice	Guided	1	-0.5	-0.5	10.54652	-0.55055	-1.45	-1.3	0.80159542450432	0.0095255	0.015275	-0.0094001
Trial1	1	1	blindfold	clockwise	practice	Guided	1	-0.5	-0.5	10.56651	-0.55055	-1.45	-1.3	0.80159542450432	0.0023573	0.036434	0.0081143
Trial1	1	1	blindfold	clockwise	practice	Guided	1	-0.5	-0.5	10.58652	-0.55055	-1.45	-1.3	0.80159542450432	0.0010865	-0.031273	-0.0087649
Trial1	1	1	blindfold	clockwise	practice	Guided	1	-0.5	-0.5	10.60652	-0.55055	-1.45	-1.3	0.80159542450432	-0.013886	0.0025811	0.017826
Trial1	1	1	blindfold	clockwise	practice	Guided	1	-0.5	-0.5	10.62653	-0.55056	-1.45	-1.3	0.801596056040187	0.011437	-0.014344	0.015916
Trial1	1	1	blindfold	clockwise	practice	Guided	1	-0.5	-0.5	10.64651	-0.55056	-1.45	-1.3	0.801596056040187	0.036123	-0.018572	0.0055707
Trial1	1	1	blindfold	clockwise	practice	Guided	1	-0.5	-0.5	10.66652	-0.55056	-1.45	-1.3	0.801596056040187	0.014071	-0.048192	-0.0054995
Trial1	1	1	blindfold	clockwise	practice	Guided	1	-0.5	-0.5	10.68652	-0.55056	-1.45	-1.3	0.801596056040187	-0.02613	-0.0016421	-0.032179
Trial1	1	1	blindfold	clockwise	practice	Guided	1	-0.5	-0.5	10.70651	-0.55056	-1.45	-1.3	0.801596056040187	-0.011881	0.023748	-0.012032
Trial1	1	1	blindfold	clockwise	practice	Guided	1	-0.5	-0.5	10.72652	-0.55056	-1.45	-1.3	0.801596056040187	-0.027167	0.015283	0.010341
Trial1	1	1	blindfold	clockwise	practice	Guided	1	-0.5	-0.5	10.74652	-0.55056	-1.45	-1.3	0.801596056040187	0.0050037	-0.0016443	-0.0133
Trial1	1	1	blindfold	clockwise	practice	Guided	1	-0.5	-0.5	10.76653	-0.55056	-1.45	-1.3	0.801596056040187	-0.0028012	-0.039729	-0.0042242
Trial1	1	1	blindfold	clockwise	practice	Guided	1	-0.5	-0.5	10.78651	-0.55056	-1.45	-1.3	0.801596056040187	-0.015461	-0.0016439	-0.0032696
Trial1	1	1	blindfold	clockwise	practice	Guided	1	-0.5	-0.5	10.80652	-0.55056	-1.45	-1.3	0.801596056040187	0.013442	0.027975	-0.013933
Trial1	1	1	blindfold	clockwise	practice	Guided	1	-0.5	-0.5	10.82652	-0.55056	-1.45	-1.3	0.801596056040187	-0.0031168	-0.014345	-0.0084401
Trial1	1	1	blindfold	clockwise	practice	Guided	1	-0.5	-0.5	10.84651	-0.55056	-1.45	-1.3	0.801596056040187	0.0049164	-0.031272	0.041881
Trial1	1	1	blindfold	clockwise	practice	Guided	1	-0.5	-0.5	10.86652	-0.55056	-1.45	-1.3	0.801596056040187	0.002059	-0.0058801	0.003903
Trial1	1	1	blindfold	clockwise	practice	Guided	1	-0.5	-0.5	10.88652	-0.55056	-1.45	-1.3	0.801596056040187	-0.034241	0.011048	-0.027312
Trial1	1	1	blindfold	clockwise	practice	Guided	1	-0.5	-0.5	10.90652	-0.55057	-1.45	-1.3	0.801596687700646	-0.012189	0.0025846	-0.016242
Trial1	1	1	blindfold	clockwise	practice	Guided	1	-0.5	-0.5	10.92651	-0.55057	-1.45	-1.3	0.801596687700646	0.017354	0.019513	-0.018464
Trial1	1	1	blindfold	clockwise	practice	Guided	1	-0.5	-0.5	10.94652	-0.55057	-1.45	-1.3	0.801596687700646	-0.018718	-0.0058785	0.009714
Trial1	1	1	blindfold	clockwise	practice	Guided	1	-0.5	-0.5	10.96652	-0.55057	-1.45	-1.3	0.801596687700646	-0.014497	-0.0016468	0.0093966
Trial1	1	1	blindfold	clockwise	practice	Guided	1	-0.5	-0.5	10.98651	-0.55057	-1.45	-1.3	0.801596687700646	-0.0060547	0.0025846	-0.0084332
Trial1	1	1	blindfold	clockwise	practice	Guided	1	-0.5	-0.5	11.00652	-0.55057	-1.45	-1.3	0.801596687700646	0.021897	-0.027036	-0.01297
Trial1	1	1	blindfold	clockwise	practice	Guided	1	-0.5	-0.5	11.02652	-0.55057	-1.45	-1.3	0.801596687700646	0.0004827	-0.0016467	-0.017188
Trial1	1	1	blindfold	clockwise	practice	Guided	1	-0.5	-0.5	11.04652	-0.55057	-1.45	-1.3	0.801596687700646	-0.033592	-0.022805	-0.018868
Trial1	1	1	blindfold	clockwise	practice	Guided	1	-0.5	-0.5	11.06651	-0.55057	-1.45	-1.3	0.801596687700646	-0.01966	-0.0058781	-0.012332
Trial1	1	1	blindfold	clockwise	practice	Guided	1	-0.5	-0.5	11.08652	-0.55057	-1.45	-1.3	0.801596687700646	0.005025	-0.001648	-0.013286
Trial1	1	1	blindfold	clockwise	practice	Guided	1	-0.5	-0.5	11.10652	-0.55057	-1.45	-1.3	0.801596687700646	0.0050291	-0.0016492	-0.013282
Trial1	1	1	blindfold	clockwise	practice	Guided	1	-0.5	-0.5	11.12653	-0.55058	-1.45	-1.3	0.801597315724704	-0.0086711	0.011046	0.03019
Trial1	1	1	blindfold	clockwise	practice	Guided	1	-0.5	-0.5	11.14651	-0.55058	-1.45	-1.3	0.801597315724704	0.0053496	0.011045	-0.0090595
Trial1	1	1	blindfold	clockwise	practice	Guided	1	-0.5	-0.5	11.16652	-0.55058	-1.45	-1.3	0.801597315724704	-0.027136	0.015275	0.01036
Trial1	1	1	blindfold	clockwise	practice	Guided	1	-0.5	-0.5	11.18652	-0.55058	-1.45	-1.3	0.801597315724704	0.0095734	0.019509	-0.0093768
Trial1	1	1	blindfold	clockwise	practice	Guided	1	-0.5	-0.5	11.20651	-0.55058	-1.45	-1.3	0.801597315724704	0.0050377	0.019509	0.010362
Trial1	1	1	blindfold	clockwise	practice	Guided	1	-0.5	-0.5	11.22652	-0.55058	-1.45	-1.3	0.801597315724704	0.0014573	-0.031273	0.0013751
Trial1	1	1	blindfold	clockwise	practice	Guided	1	-0.5	-0.5	11.24652	-0.55058	-1.45	-1.3	0.801597315724704	0.0047255	0.02374	-0.017499
Trial1	1	1	blindfold	clockwise	practice	Guided	1	-0.5	-0.5	11.26653	-0.55058	-1.45	-1.3	0.801597315724704	-0.009294	0.015275	0.02175
Trial1	1	1	blindfold	clockwise	practice	Guided	1	-0.5	-0.5	11.28651	-0.55058	-1.45	-1.3	0.801597315724704	0.019292	-0.0016527	0.0068701
Trial1	1	1	blindfold	clockwise	practice	Guided	1	-0.5	-0.5	11.30652	-0.55058	-1.45	-1.3	0.801597315724704	-0.044006	-0.014346	0.011637
Trial1	1	1	blindfold	clockwise	practice	Guided	1	-0.5	-0.5	11.32652	-0.55059	-1.45	-1.3	0.801597951395341	-0.001485	0.0068128	0.012681
Trial1	1	1	blindfold	clockwise	practice	Guided	1	-0.5	-0.5	11.34651	-0.55059	-1.45	-1.3	0.801597951395341	0.026468	-0.02704	-0.010643
Trial1	1	1	blindfold	clockwise	practice	Guided	1	-0.5	-0.5	11.36652	-0.55059	-1.45	-1.3	0.801597951395341	-0.028388	0.0068148	-0.0065102
Trial1	1	1	blindfold	clockwise	practice	Guided	1	-0.5	-0.5	11.38652	-0.55059	-1.45	-1.3	0.801597951395341	0.0014687	-0.014346	-0.0045134
Trial1	1	1	blindfold	clockwise	practice	Guided	1	-0.5	-0.5	11.40652	-0.55059	-1.45	-1.3	0.801597951395341	-0.019947	0.019511	-0.0071443
Trial1	1	1	blindfold	clockwise	practice	Guided	1	-0.5	-0.5	11.42651	-0.55059	-1.45	-1.3	0.801597951395341	0.0044227	-0.018575	-0.021708
Trial1	1	1	blindfold	clockwise	practice	Guided	1	-0.5	-0.5	11.44652	-0.55059	-1.45	-1.3	0.801597951395341	-0.0099148	0.036437	0.013323
Trial1	1	1	blindfold	clockwise	practice	Guided	1	-0.5	-0.5	11.46652	-0.55059	-1.45	-1.3	0.801597951395341	-0.0069625	-0.018576	-0.003874
Trial1	1	1	blindfold	clockwise	practice	Guided	1	-0.5	-0.5	11.48651	-0.55059	-1.45	-1.3	0.801597951395341	0.008559	0.01951	0.033153
Trial1	1	1	blindfold	clockwise	practice	Guided	1	-0.5	-0.5	11.50652	-0.5506	-1.45	-1.3	0.801598579667099	-0.027106	0.011047	0.010373
Trial1	1	1	blindfold	clockwise	practice	Guided	1	-0.5	-0.5	11.52652	-0.5506	-1.45	-1.3	0.801598579667099	0.0028431	-0.0058813	-0.042807
Trial1	1	1	blindfold	clockwise	practice	Guided	1	-0.5	-0.5	11.54652	-0.5506	-1.45	-1.3	0.801598579667099	-0.02447	0.036437	-0.011042
Trial1	1	1	blindfold	clockwise	practice	Guided	1	-0.5	-0.5	11.56651	-0.5506	-1.45	-1.3	0.801598579667099	0.01056	0.01951	0.0032962
Trial1	1	1	blindfold	clockwise	practice	Guided	1	-0.5	-0.5	11.58652	-0.5506	-1.45	-1.3	0.801598579667099	0.0044349	-0.0058805	-0.021704
Trial1	1	1	blindfold	clockwise	practice	Guided	1	-0.5	-0.5	11.60652	-0.5506	-1.45	-1.3	0.801598579667099	-0.045565	0.015278	-0.0094506
Trial1	1	1	blindfold	clockwise	practice	Guided	1	-0.5	-0.5	11.62653	-0.5506	-1.45	-1.3	0.801598579667099	0.0021275	-0.018577	0.0039343
Trial1	1	1	blindfold	clockwise	practice	Guided	1	-0.5	-0.5	11.64651	-0.5506	-1.45	-1.3	0.801598579667099	-0.018969	0.015278	0.0055235
Trial1	1	1	blindfold	clockwise	practice	Guided	1	-0.5	-0.5	11.66652	-0.5506	-1.45	-1.3	0.801598579667099	-0.01307	-0.027041	-0.028868
Trial1	1	1	blindfold	clockwise	practice	Guided	1	-0.5	-0.5	11.68652	-0.5506	-1.45	-1.3	0.801598579667099	0.0099357	0.0068128	-0.0051362
Trial1	1	1	blindfold	clockwise	practice	Guided	1	-0.5	-0.5	11.70651	-0.55061	-1.45	-1.3	0.801599211825184	-0.021508	0.011044	-0.028231
Trial1	1	1	blindfold	clockwise	practice	Guided	1	-0.5	-0.5	11.72652	-0.55061	-1.45	-1.3	0.801599211825184	0.0027704	-0.018578	-0.0048183
Trial1	1	1	blindfold	clockwise	practice	Guided	1	-0.5	-0.5	11.74652	-0.55061	-1.45	-1.3	0.801599211825184	-0.018963	0.02374	0.0055265
Trial1	1	1	blindfold	clockwise	practice	Guided	1	-0.5	-0.5	11.76653	-0.55061	-1.45	-1.3	0.801599211825184	-0.016647	-0.014347	-0.020107
Trial1	1	1	blindfold	clockwise	practice	Guided	1	-0.5	-0.5	11.78651	-0.55061	-1.45	-1.3	0.801599211825184	0.018068	-0.0058838	-0.0099886
Trial1	1	1	blindfold	clockwise	practice	Guided	1	-0.5	-0.5	11.80652	-0.55061	-1.45	-1.3	0.801599211825184	-0.0036681	0.015274	-0.01684
Trial1	1	1	blindfold	clockwise	practice	Guided	1	-0.5	-0.5	11.82652	-0.55061	-1.45	-1.3	0.801599211825184	-0.019272	-0.018584	0.0013111
Trial1	1	1	blindfold	clockwise	practice	Guided	1	-0.5	-0.5	11.84651	-0.55061	-1.45	-1.3	0.801599211825184	-0.022855	0.011039	0.010068
Trial1	1	1	blindfold	clockwise	practice	Guided	1	-0.5	-0.5	11.86652	-0.55061	-1.45	-1.3	0.801599211825184	-0.043634	0.04066	-0.0052206
Trial1	1	1	blindfold	clockwise	practice	Guided	1	-0.5	-0.5	11.88652	-0.55061	-1.45	-1.3	0.801599211825184	0.014491	-0.031282	-0.0012272
Trial1	1	1	blindfold	clockwise	practice	Guided	1	-0.5	-0.5	11.90652	-0.55062	-1.45	-1.3	0.80159984410786	-0.013685	-0.010123	-0.037299
Trial1	1	1	blindfold	clockwise	practice	Guided	1	-0.5	-0.5	11.92651	-0.55062	-1.45	-1.3	0.80159984410786	0.0018366	-0.039748	0.0048987
Trial1	1	1	blindfold	clockwise	practice	Guided	1	-0.5	-0.5	11.94652	-0.55062	-1.45	-1.3	0.80159984410786	-0.0050134	-0.02282	0.02146
Trial1	1	1	blindfold	clockwise	practice	Guided	1	-0.5	-0.5	11.96652	-0.55062	-1.45	-1.3	0.80159984410786	-0.018943	-0.0058924	0.0055337
Trial1	1	1	blindfold	clockwise	practice	Guided	1	-0.5	-0.5	11.98651	-0.55062	-1.45	-1.3	0.80159984410786	0.021261	0.0025723	0.032213
Trial1	1	1	blindfold	clockwise	practice	Guided	1	-0.5	-0.5	12.00652	-0.55062	-1.45	-1.3	0.80159984410786	-0.0026972	-0.0058909	-0.0041757
Trial1	1	1	blindfold	clockwise	practice	Guided	1	-0.5	-0.5	12.02652	-0.55062	-1.45	-1.3	0.80159984410786	-0.010183	0.015266	0.0091206
Trial1	1	1	blindfold	clockwise	practice	Guided	1	-0.5	-0.5	12.04652	-0.55062	-1.45	-1.3	0.80159984410786	0.029158	-0.0016614	-0.032035
Trial1	1	1	blindfold	clockwise	practice	Guided	1	-0.5	-0.5	12.06651	-0.55062	-1.45	-1.3	0.80159984410786	0.014504	-0.014356	-0.0012257
Trial1	1	1	blindfold	clockwise	practice	Guided	1	-0.5	-0.5	12.08652	-0.55062	-1.45	-1.3	0.80159984410786	-0.0036478	0.0068026	-0.016832
Trial1	1	1	blindfold	clockwise	practice	Guided	1	-0.5	-0.5	12.10652	-0.55062	-1.45	-1.3	0.80159984410786	0.011872	0.011034	0.020193
Trial1	1	1	blindfold	clockwise	practice	Guided	1	-0.5	-0.5	12.12653	-0.55062	-1.45	-1.3	0.80159984410786	-0.032231	0.019499	-0.0019458
Trial1	1	1	blindfold	clockwise	practice	Guided	1	-0.5	-0.5	12.14651	-0.55062	-1.45	-1.3	0.80159984410786	-0.027691	0.002572	0.024099
Trial1	1	1	blindfold	clockwise	practice	Guided	1	-0.5	-0.5	12.16652	-0.55063	-1.45	-1.3	0.801600476515127	0.023903	0.011037	0.010805
Trial1	1	1	blindfold	clockwise	practice	Guided	1	-0.5	-0.5	12.18652	-0.55062	-1.45	-1.3	0.80159984410786	-0.0033232	-0.031281	-0.02917
Trial1	1	1	blindfold	clockwise	practice	Guided	1	-0.5	-0.5	12.20651	-0.55062	-1.45	-1.3	0.80159984410786	0.0028035	-0.018585	0.012394
Trial1	1	1	blindfold	clockwise	practice	Guided	1	-0.5	-0.5	12.22652	-0.55063	-1.45	-1.3	0.801600476515127	-0.010488	0.0025733	0.0049078
Trial1	1	1	blindfold	clockwise	practice	Guided	1	-0.5	-0.5	12.24652	-0.55063	-1.45	-1.3	0.801600476515127	0.013244	0.0068065	-0.018096
Trial1	1	1	blindfold	clockwise	practice	Guided	1	-0.5	-0.5	12.26653	-0.55063	-1.45	-1.3	0.801600476515127	-0.01534	0.0025733	-0.0032118
Trial1	1	1	blindfold	clockwise	practice	Guided	1	-0.5	-0.5	12.28651	-0.55063	-1.45	-1.3	0.801600476515127	0.031079	-0.014354	-0.0067062
Trial1	1	1	blindfold	clockwise	practice	Guided	1	-0.5	-0.5	12.30652	-0.55063	-1.45	-1.3	0.801600476515127	0.0012243	0.032196	-0.0086997
Trial1	1	1	blindfold	clockwise	practice	Guided	1	-0.5	-0.5	12.32652	-0.55063	-1.45	-1.3	0.801600476515127	-0.0081646	0.0068059	-0.01977
Trial1	1	1	blindfold	clockwise	practice	Guided	1	-0.5	-0.5	12.34651	-0.55063	-1.45	-1.3	0.801600476515127	0.023282	0.011038	0.0023724
Trial1	1	1	blindfold	clockwise	practice	Guided	1	-0.5	-0.5	12.36652	-0.55063	-1.45	-1.3	0.801600476515127	-0.01955	0.027963	-0.0028898
Trial1	1	1	blindfold	clockwise	practice	Guided	1	-0.5	-0.5	12.38652	-0.55064	-1.45	-1.3	0.801601105281545	-0.015963	-0.0058909	-0.011645
Trial1	1	1	blindfold	clockwise	practice	Guided	1	-0.5	-0.5	12.40652	-0.55064	-1.45	-1.3	0.801601105281545	0.0018731	-0.014355	-0.00025524
Trial1	1	1	blindfold	clockwise	practice	Guided	1	-0.5	-0.5	12.42651	-0.55064	-1.45	-1.3	0.801601105281545	-0.019859	0.015264	-0.0071056
Trial1	1	1	blindfold	clockwise	practice	Guided	1	-0.5	-0.5	12.44652	-0.55064	-1.45	-1.3	0.801601105281545	-0.010782	0.011032	0.0006994
Trial1	1	1	blindfold	clockwise	practice	Guided	1	-0.5	-0.5	12.46652	-0.55064	-1.45	-1.3	0.801601105281545	-0.0023409	0.0067999	6.3308E-05
Trial1	1	1	blindfold	clockwise	practice	Guided	1	-0.5	-0.5	12.48651	-0.55064	-1.45	-1.3	0.801601105281545	-0.023757	-0.0016641	-0.0025657
Trial1	1	1	blindfold	clockwise	practice	Guided	1	-0.5	-0.5	12.50652	-0.55064	-1.45	-1.3	0.801601105281545	0.012317	-0.022824	-0.030745
Trial1	1	1	blindfold	clockwise	practice	Guided	1	-0.5	-0.5	12.52652	-0.55064	-1.45	-1.3	0.801601105281545	-0.0032922	-0.0058978	-0.012591
Trial1	1	1	blindfold	clockwise	practice	Guided	1	-0.5	-0.5	12.54652	-0.55064	-1.45	-1.3	0.801601105281545	-0.014359	0.015262	0.0094617
Trial1	1	1	blindfold	clockwise	practice	Guided	1	-0.5	-0.5	12.56651	-0.55065	-1.45	-1.3	0.801601737937251	0.0022044	-0.010129	0.003971
Trial1	1	1	blindfold	clockwise	practice	Guided	1	-0.5	-0.5	12.58652	-0.55065	-1.45	-1.3	0.801601737937251	-0.051698	-0.0058961	0.020762
Trial1	1	1	blindfold	clockwise	practice	Guided	1	-0.5	-0.5	12.60652	-0.55065	-1.45	-1.3	0.801601737937251	-0.0062316	-0.0058952	-0.0028789
Trial1	1	1	blindfold	clockwise	practice	Guided	1	-0.5	-0.5	12.62653	-0.55065	-1.45	-1.3	0.801601737937251	0.0022114	-0.027056	0.0039745
Trial1	1	1	blindfold	clockwise	practice	Guided	1	-0.5	-0.5	12.64651	-0.55065	-1.45	-1.3	0.801601737937251	-0.0094049	-0.0016671	-0.037588
Trial1	1	1	blindfold	clockwise	practice	Guided	1	-0.5	-0.5	12.66652	-0.55065	-1.45	-1.3	0.801601737937251	-0.0043186	-0.018595	0.029931
Trial1	1	1	blindfold	clockwise	practice	Guided	1	-0.5	-0.5	12.68652	-0.55065	-1.45	-1.3	0.801601737937251	-0.021108	0.023724	-0.023975
Trial1	1	1	blindfold	clockwise	practice	Guided	1	-0.5	-0.5	12.70651	-0.55065	-1.45	-1.3	0.801601737937251	0.0012652	-0.027059	-0.0086829
Trial1	1	1	blindfold	clockwise	practice	Guided	1	-0.5	-0.5	12.72652	-0.55066	-1.45	-1.3	0.801602370717547	0.010981	-0.014362	0.007563
Trial1	1	1	blindfold	clockwise	practice	Guided	1	-0.5	-0.5	12.74652	-0.55066	-1.45	-1.3	0.801602370717547	-0.0074873	-0.014362	-0.012265
Trial1	1	1	blindfold	clockwise	practice	Guided	1	-0.5	-0.5	12.76653	-0.55066	-1.45	-1.3	0.801602370717547	-0.02214	-0.0058988	0.018547
Trial1	1	1	blindfold	clockwise	practice	Guided	1	-0.5	-0.5	12.78651	-0.55066	-1.45	-1.3	0.801602370717547	0.00063803	0.01949	-0.017118
Trial1	1	1	blindfold	clockwise	practice	Guided	1	-0.5	-0.5	12.80652	-0.55066	-1.45	-1.3	0.801602370717547	-0.028263	-0.0016695	-0.0064539
Trial1	1	1	blindfold	clockwise	practice	Guided	1	-0.5	-0.5	12.82652	-0.55066	-1.45	-1.3	0.801602370717547	-0.020136	-0.0016713	-0.01131
Trial1	1	1	blindfold	clockwise	practice	Guided	1	-0.5	-0.5	12.84651	-0.55066	-1.45	-1.3	0.801602370717547	-0.022131	-0.027062	0.018549
Trial1	1	1	blindfold	clockwise	practice	Guided	1	-0.5	-0.5	12.86652	-0.55066	-1.45	-1.3	0.801602370717547	0.00096592	-0.0016703	-0.012897
Trial1	1	1	blindfold	clockwise	practice	Guided	1	-0.5	-0.5	12.88652	-0.55066	-1.45	-1.3	0.801602370717547	-0.0065186	-0.02283	0.00039822
Trial1	1	1	blindfold	clockwise	practice	Guided	1	-0.5	-0.5	12.90652	-0.55067	-1.45	-1.3	0.801602999854772	-0.014638	-0.010135	0.0052559
Trial1	1	1	blindfold	clockwise	practice	Guided	1	-0.5	-0.5	12.92651	-0.55067	-1.45	-1.3	0.801602999854772	0.011001	-0.014365	0.007571
Trial1	1	1	blindfold	clockwise	practice	Guided	1	-0.5	-0.5	12.94652	-0.55067	-1.45	-1.3	0.801602999854772	0.0065517	-0.018595	-0.051506
Trial1	1	1	blindfold	clockwise	practice	Guided	1	-0.5	-0.5	12.96652	-0.55067	-1.45	-1.3	0.801602999854772	-0.022122	-0.0058991	0.018555
Trial1	1	1	blindfold	clockwise	practice	Guided	1	-0.5	-0.5	12.98651	-0.55067	-1.45	-1.3	0.801602999854772	-0.010096	0.019491	0.0091637
Trial1	1	1	blindfold	clockwise	practice	Guided	1	-0.5	-0.5	13.00652	-0.55067	-1.45	-1.3	0.801602999854772	0.010369	-0.010132	-0.0021351
Trial1	1	1	blindfold	clockwise	practice	Guided	1	-0.5	-0.5	13.02652	-0.55067	-1.45	-1.3	0.801602999854772	2.5679E-05	-0.022825	-0.025543
Trial1	1	1	blindfold	clockwise	practice	Guided	1	-0.5	-0.5	13.04652	-0.55067	-1.45	-1.3	0.801602999854772	-0.016853	-0.018595	-0.02427
Trial1	1	1	blindfold	clockwise	practice	Guided	1	-0.5	-0.5	13.06651	-0.55067	-1.45	-1.3	0.801602999854772	-0.018847	0.023725	0.0055865
Trial1	1	1	blindfold	clockwise	practice	Guided	1	-0.5	-0.5	13.08652	-0.55067	-1.45	-1.3	0.801602999854772	0.025258	0.002567	0.02773
Trial1	1	1	blindfold	clockwise	practice	Guided	1	-0.5	-0.5	13.10652	-0.55067	-1.45	-1.3	0.801602999854772	0.04023	-0.0016647	0.0011385
Trial1	1	1	blindfold	clockwise	practice	Guided	1	-0.5	-0.5	13.12653	-0.55067	-1.45	-1.3	0.801602999854772	-0.0058695	0.0067984	0.0088562
Trial1	1	1	blindfold	clockwise	practice	Guided	1	-0.5	-0.5	13.14651	-0.55067	-1.45	-1.3	0.801602999854772	-0.020115	0.0025657	0.0049528
Trial1	1	1	blindfold	clockwise	practice	Guided	1	-0.5	-0.5	13.16652	-0.55067	-1.45	-1.3	0.801602999854772	0.0097424	0.023723	-0.0092964
Trial1	1	1	blindfold	clockwise	practice	Guided	1	-0.5	-0.5	13.18652	-0.55068	-1.45	-1.3	0.801603636651906	0.010062	0.0067945	-0.0050748
Trial1	1	1	blindfold	clockwise	practice	Guided	1	-0.5	-0.5	13.20651	-0.55068	-1.45	-1.3	0.801603636651906	-0.015574	-0.014365	-0.0073882
Trial1	1	1	blindfold	clockwise	practice	Guided	1	-0.5	-0.5	13.22652	-0.55068	-1.45	-1.3	0.801603636651906	-0.010717	0.011025	0.00073519
Trial1	1	1	blindfold	clockwise	practice	Guided	1	-0.5	-0.5	13.24652	-0.55068	-1.45	-1.3	0.801603636651906	0.0052096	0.006793	-0.013194
Trial1	1	1	blindfold	clockwise	practice	Guided	1	-0.5	-0.5	13.26653	-0.55068	-1.45	-1.3	0.801603636651906	0.016193	0.015257	0.019929
Trial1	1	1	blindfold	clockwise	practice	Guided	1	-0.5	-0.5	13.28651	-0.55068	-1.45	-1.3	0.801603636651906	-0.020425	0.0025593	-0.015505
Trial1	1	1	blindfold	clockwise	practice	Guided	1	-0.5	-0.5	13.30652	-0.55068	-1.45	-1.3	0.801603636651906	-0.025366	0.0025592	0.03155
Trial1	1	1	blindfold	clockwise	practice	Guided	1	-0.5	-0.5	13.32652	-0.55068	-1.45	-1.3	0.801603636651906	-0.012619	0.0025587	-0.024579
Trial1	1	1	blindfold	clockwise	practice	Guided	1	-0.5	-0.5	13.34651	-0.55068	-1.45	-1.3	0.801603636651906	-0.02178	0.015255	0.022793
Trial1	1	1	blindfold	clockwise	practice	Guided	1	-0.5	-0.5	13.36652	-0.55068	-1.45	-1.3	0.801603636651906	0.001633	-0.027063	-0.0044323
Trial1	1	1	blindfold	clockwise	practice	Guided	1	-0.5	-0.5	13.38652	-0.55068	-1.45	-1.3	0.801603636651906	-0.011978	0.0025579	-0.016136
Trial1	1	1	blindfold	clockwise	practice	Guided	1	-0.5	-0.5	13.40652	-0.55068	-1.45	-1.3	0.801603636651906	-0.039926	-0.018603	0.0071889
Trial1	1	1	blindfold	clockwise	practice	Guided	1	-0.5	-0.5	13.42651	-0.55069	-1.45	-1.3	0.801604266036827	0.0071311	0.0067884	0.012131
Trial1	1	1	blindfold	clockwise	practice	Guided	1	-0.5	-0.5	13.44652	-0.55069	-1.45	-1.3	0.801604266036827	-0.011017	0.023714	-0.016455
Trial1	1	1	blindfold	clockwise	practice	Guided	1	-0.5	-0.5	13.46652	-0.55069	-1.45	-1.3	0.801604266036827	-0.019456	0.019482	-0.0028409
Trial1	1	1	blindfold	clockwise	practice	Guided	1	-0.5	-0.5	13.48651	-0.55069	-1.45	-1.3	0.801604266036827	-0.011333	0.0067863	-0.0076965
Trial1	1	1	blindfold	clockwise	practice	Guided	1	-0.5	-0.5	13.50652	-0.55069	-1.45	-1.3	0.801604266036827	0.027917	0.019481	-0.025527
Trial1	1	1	blindfold	clockwise	practice	Guided	1	-0.5	-0.5	13.52652	-0.55069	-1.45	-1.3	0.801604266036827	-0.012286	0.015252	-0.020351
Trial1	1	1	blindfold	clockwise	practice	Guided	1	-0.5	-0.5	13.54652	-0.55069	-1.45	-1.3	0.801604266036827	-0.0047969	-0.014372	-0.017083
Trial1	1	1	blindfold	clockwise	practice	Guided	1	-0.5	-0.5	13.56651	-0.55069	-1.45	-1.3	0.801604266036827	0.010724	0.027945	0.0033835
Trial1	1	1	blindfold	clockwise	practice	Guided	1	-0.5	-0.5	13.58652	-0.55069	-1.45	-1.3	0.801604266036827	-0.0058358	-0.0059103	0.0088748
Trial1	1	1	blindfold	clockwise	practice	Guided	1	-0.5	-0.5	13.60652	-0.55069	-1.45	-1.3	0.801604266036827	-0.00066103	-0.00168	0.021219
Trial1	1	1	blindfold	clockwise	practice	Guided	1	-0.5	-0.5	13.62653	-0.55069	-1.45	-1.3	0.801604266036827	0.013997	-0.027071	-0.0095911
Trial1	1	1	blindfold	clockwise	practice	Guided	1	-0.5	-0.5	13.64651	-0.5507	-1.45	-1.3	0.801604899314738	-0.032101	0.019479	-0.0018742
Trial1	1	1	blindfold	clockwise	practice	Guided	1	-0.5	-0.5	13.66652	-0.5507	-1.45	-1.3	0.801604899314738	0.0071491	-0.014377	0.012146
Trial1	1	1	blindfold	clockwise	practice	Guided	1	-0.5	-0.5	13.68652	-0.5507	-1.45	-1.3	0.801604899314738	0.023076	0.0025499	-0.0017851
Trial1	1	1	blindfold	clockwise	practice	Guided	1	-0.5	-0.5	13.70651	-0.5507	-1.45	-1.3	0.801604899314738	-0.032416	-0.010144	-0.0060927
Trial1	1	1	blindfold	clockwise	practice	Guided	1	-0.5	-0.5	13.72652	-0.5507	-1.45	-1.3	0.801604899314738	-0.01322	-0.010143	-0.033
Trial1	1	1	blindfold	clockwise	practice	Guided	1	-0.5	-0.5	13.74652	-0.5507	-1.45	-1.3	0.801604899314738	-0.017528	-0.0059125	0.022494
Trial1	1	1	blindfold	clockwise	practice	Guided	1	-0.5	-0.5	13.76653	-0.5507	-1.45	-1.3	0.801604899314738	-0.0097232	-0.027072	0.013421
Trial1	1	1	blindfold	clockwise	practice	Guided	1	-0.5	-0.5	13.78651	-0.5507	-1.45	-1.3	0.801604899314738	-0.026601	-0.014378	0.014692
Trial1	1	1	blindfold	clockwise	practice	Guided	1	-0.5	-0.5	13.80652	-0.5507	-1.45	-1.3	0.801604899314738	0.022766	-0.0016816	-0.0095855
Trial1	1	1	blindfold	clockwise	practice	Guided	1	-0.5	-0.5	13.82652	-0.5507	-1.45	-1.3	0.801604899314738	-0.010674	-0.010145	0.00076049
Trial1	1	1	blindfold	clockwise	practice	Guided	1	-0.5	-0.5	13.84651	-0.5507	-1.45	-1.3	0.801604899314738	-0.0074047	0.015246	-0.012216
Trial1	1	1	blindfold	clockwise	practice	Guided	1	-0.5	-0.5	13.86652	-0.5507	-1.45	-1.3	0.801604899314738	0.036382	-0.01861	0.005706
Trial1	1	1	blindfold	clockwise	practice	Guided	1	-0.5	-0.5	13.88652	-0.5507	-1.45	-1.3	0.801604899314738	-0.0074035	-0.0016845	-0.012215
Trial1	1	1	blindfold	clockwise	practice	Guided	1	-0.5	-0.5	13.90652	-0.5507	-1.45	-1.3	0.801604899314738	-0.024599	-0.014379	0.0068905
Trial1	1	1	blindfold	clockwise	practice	Guided	1	-0.5	-0.5	13.92651	-0.55071	-1.45	-1.3	0.801605532717237	-0.023961	-0.014375	-0.0067229
Trial1	1	1	blindfold	clockwise	practice	Guided	1	-0.5	-0.5	13.94652	-0.55071	-1.45	-1.3	0.801605532717237	-0.017832	-0.018608	0.052038
Trial1	1	1	blindfold	clockwise	practice	Guided	1	-0.5	-0.5	13.96652	-0.55071	-1.45	-1.3	0.801605532717237	-0.0054884	0.015245	0.013106
Trial1	1	1	blindfold	clockwise	practice	Guided	1	-0.5	-0.5	13.98651	-0.55071	-1.45	-1.3	0.801605532717237	0.020872	0.0025488	-0.031316
Trial1	1	1	blindfold	clockwise	practice	Guided	1	-0.5	-0.5	14.00652	-0.55071	-1.45	-1.3	0.801605532717237	-0.013608	0.019477	0.017962
Trial1	1	1	blindfold	clockwise	practice	Guided	1	-0.5	-0.5	14.02652	-0.55071	-1.45	-1.3	0.801605532717237	-0.00707	-0.027075	-0.0079911
Trial1	1	1	blindfold	clockwise	practice	Guided	1	-0.5	-0.5	14.04652	-0.55071	-1.45	-1.3	0.801605532717237	0.024059	0.011012	-0.007353
Trial1	1	1	blindfold	clockwise	practice	Guided	1	-0.5	-0.5	14.06651	-0.55071	-1.45	-1.3	0.801605532717237	-0.0077016	0.019474	-0.016429
Trial1	1	1	blindfold	clockwise	practice	Guided	1	-0.5	-0.5	14.08652	-0.55072	-1.45	-1.3	0.801606162472961	-0.0070635	0.027938	-0.004086
Trial1	1	1	blindfold	clockwise	practice	Guided	1	-0.5	-0.5	14.10652	-0.55072	-1.45	-1.3	0.801606162472961	0.00042419	0.023706	-0.021281
Trial1	1	1	blindfold	clockwise	practice	Guided	1	-0.5	-0.5	14.12653	-0.55072	-1.45	-1.3	0.801606162472961	0.0062367	-0.0016869	-0.00050175
Trial1	1	1	blindfold	clockwise	practice	Guided	1	-0.5	-0.5	14.14651	-0.55072	-1.45	-1.3	0.801606162472961	-0.0031566	0.019473	-0.012526
Trial1	1	1	blindfold	clockwise	practice	Guided	1	-0.5	-0.5	14.16652	-0.55072	-1.45	-1.3	0.801606162472961	0.0042433	0.006777	0.029356
Trial1	1	1	blindfold	clockwise	practice	Guided	1	-0.5	-0.5	14.18652	-0.55072	-1.45	-1.3	0.801606162472961	-0.006736	-0.010149	-0.0067157
Trial1	1	1	blindfold	clockwise	practice	Guided	1	-0.5	-0.5	14.20651	-0.55072	-1.45	-1.3	0.801606162472961	-0.024567	-0.0059165	-0.015154
Trial1	1	1	blindfold	clockwise	practice	Guided	1	-0.5	-0.5	14.22652	-0.55072	-1.45	-1.3	0.801606162472961	0.0033858	-0.014381	-0.006077
Trial1	1	1	blindfold	clockwise	practice	Guided	1	-0.5	-0.5	14.24652	-0.55072	-1.45	-1.3	0.801606162472961	0.0046573	0.006777	-0.021597
Trial1	1	1	blindfold	clockwise	practice	Guided	1	-0.5	-0.5	14.26653	-0.55072	-1.45	-1.3	0.801606162472961	-0.016758	0.0025474	0.0095318
Trial1	1	1	blindfold	clockwise	practice	Guided	1	-0.5	-0.5	14.28651	-0.55073	-1.45	-1.3	0.801606796123894	-0.013261	-0.0059164	-0.011568
Trial1	1	1	blindfold	clockwise	practice	Guided	1	-0.5	-0.5	14.30652	-0.55073	-1.45	-1.3	0.801606796123894	-0.028462	-0.01015	-0.010615
Trial1	1	1	blindfold	clockwise	practice	Guided	1	-0.5	-0.5	14.32652	-0.55073	-1.45	-1.3	0.801606796123894	0.014693	-0.0059147	-0.0011319
Trial1	1	1	blindfold	clockwise	practice	Guided	1	-0.5	-0.5	14.34651	-0.55073	-1.45	-1.3	0.801606796123894	0.0098383	0.0067809	-0.0092526
Trial1	1	1	blindfold	clockwise	practice	Guided	1	-0.5	-0.5	14.36652	-0.55073	-1.45	-1.3	0.801606796123894	-0.016115	0.015244	-0.015784
Trial1	1	1	blindfold	clockwise	practice	Guided	1	-0.5	-0.5	14.38652	-0.55073	-1.45	-1.3	0.801606796123894	-0.022964	-0.0059152	0.014391
Trial1	1	1	blindfold	clockwise	practice	Guided	1	-0.5	-0.5	14.40652	-0.55073	-1.45	-1.3	0.801606796123894	-0.011257	0.019475	-0.0076601
Trial1	1	1	blindfold	clockwise	practice	Guided	1	-0.5	-0.5	14.42651	-0.55073	-1.45	-1.3	0.801606796123894	0.0186	0.023705	-0.0056652
Trial1	1	1	blindfold	clockwise	practice	Guided	1	-0.5	-0.5	14.44652	-0.55073	-1.45	-1.3	0.801606796123894	0.025682	-0.0016834	0.031997
Trial1	1	1	blindfold	clockwise	practice	Guided	1	-0.5	-0.5	14.46652	-0.55073	-1.45	-1.3	0.801606796123894	-0.012209	-0.022841	-0.020319
Trial1	1	1	blindfold	clockwise	practice	Guided	1	-0.5	-0.5	14.48651	-0.55073	-1.45	-1.3	0.801606796123894	-0.015473	-0.0059122	-0.0028036
Trial1	1	1	blindfold	clockwise	practice	Guided	1	-0.5	-0.5	14.50652	-0.55073	-1.45	-1.3	0.801606796123894	0.0065814	0.011017	0.0037279
Trial1	1	1	blindfold	clockwise	practice	Guided	1	-0.5	-0.5	14.52652	-0.55074	-1.45	-1.3	0.801607429899415	-0.0018546	0.0067842	0.0043625
Trial1	1	1	blindfold	clockwise	practice	Guided	1	-0.5	-0.5	14.54652	-0.55074	-1.45	-1.3	0.801607429899415	-0.0082988	0.0067848	-0.02486
Trial1	1	1	blindfold	clockwise	practice	Guided	1	-0.5	-0.5	14.56651	-0.55074	-1.45	-1.3	0.801607429899415	0.0065857	-0.0016773	0.0037256
Trial1	1	1	blindfold	clockwise	practice	Guided	1	-0.5	-0.5	14.58652	-0.55074	-1.45	-1.3	0.801607429899415	0.010487	0.015251	-0.00081091
Trial1	1	1	blindfold	clockwise	practice	Guided	1	-0.5	-0.5	14.60652	-0.55074	-1.45	-1.3	0.801607429899415	0.0020489	0.0067865	-0.00017421
Trial1	1	1	blindfold	clockwise	practice	Guided	1	-0.5	-0.5	14.62653	-0.55074	-1.45	-1.3	0.801607429899415	-0.007342	0.015248	-0.012197
Trial1	1	1	blindfold	clockwise	practice	Guided	1	-0.5	-0.5	14.64651	-0.55074	-1.45	-1.3	0.801607429899415	-0.025264	-0.010145	0.031591
Trial1	1	1	blindfold	clockwise	practice	Guided	1	-0.5	-0.5	14.66652	-0.55074	-1.45	-1.3	0.801607429899415	-0.011243	-0.0059131	-0.0076603
Trial1	1	1	blindfold	clockwise	practice	Guided	1	-0.5	-0.5	14.68652	-0.55074	-1.45	-1.3	0.801607429899415	-0.014508	0.019479	-0.016101
Trial1	1	1	blindfold	clockwise	practice	Guided	1	-0.5	-0.5	14.70651	-0.55074	-1.45	-1.3	0.801607429899415	0.010813	0.015246	0.0034101
Trial1	1	1	blindfold	clockwise	practice	Guided	1	-0.5	-0.5	14.72652	-0.55074	-1.45	-1.3	0.801607429899415	-0.036555	-0.0059136	-0.005755
Trial1	1	1	blindfold	clockwise	practice	Guided	1	-0.5	-0.5	14.74652	-0.55074	-1.45	-1.3	0.801607429899415	0.011135	-0.0059132	0.0076283
Trial1	1	1	blindfold	clockwise	practice	Guided	1	-0.5	-0.5	14.76653	-0.55074	-1.45	-1.3	0.801607429899415	-0.020629	0.0067811	-0.019685
Trial1	1	1	blindfold	clockwise	practice	Guided	1	-0.5	-0.5	14.78651	-0.55074	-1.45	-1.3	0.801607429899415	0.0062815	0.0067804	-0.00049104
Trial1	1	1	blindfold	clockwise	practice	Guided	1	-0.5	-0.5	14.80652	-0.55074	-1.45	-1.3	0.801607429899415	-0.0037477	-0.0059155	-0.020954
Trial1	1	1	blindfold	clockwise	practice	Guided	1	-0.5	-0.5	14.82652	-0.55075	-1.45	-1.3	0.801608063799523	0.02221	0.023707	-0.007977
Trial1	1	1	blindfold	clockwise	practice	Guided	1	-0.5	-0.5	14.84651	-0.55075	-1.45	-1.3	0.801608063799523	-0.019034	-0.031308	0.0014156
Trial1	1	1	blindfold	clockwise	practice	Guided	1	-0.5	-0.5	14.86652	-0.55075	-1.45	-1.3	0.801608063799523	-0.012499	0.019473	-0.024539
Trial1	1	1	blindfold	clockwise	practice	Guided	1	-0.5	-0.5	14.88652	-0.55075	-1.45	-1.3	0.801608063799523	0.013138	0.0364	-0.022225
Trial1	1	1	blindfold	clockwise	practice	Guided	1	-0.5	-0.5	14.90652	-0.55075	-1.45	-1.3	0.801608063799523	-0.010592	0.011009	0.00078347
Trial1	1	1	blindfold	clockwise	practice	Guided	1	-0.5	-0.5	14.92651	-0.55075	-1.45	-1.3	0.801608063799523	0.030974	-0.0059203	-0.010835
Trial1	1	1	blindfold	clockwise	practice	Guided	1	-0.5	-0.5	14.94652	-0.55075	-1.45	-1.3	0.801608063799523	0.0047004	-0.027078	-0.021585
Trial1	1	1	blindfold	clockwise	practice	Guided	1	-0.5	-0.5	14.96652	-0.55075	-1.45	-1.3	0.801608063799523	-0.0031023	-0.018613	-0.01251
Trial1	1	1	blindfold	clockwise	practice	Guided	1	-0.5	-0.5	14.98651	-0.55075	-1.45	-1.3	0.801608063799523	-0.0024657	0.019471	0.0040531
Trial1	1	1	blindfold	clockwise	practice	Guided	1	-0.5	-0.5	15.00652	-0.55075	-1.45	-1.3	0.801608063799523	0.0017541	-0.022846	-0.0043875
Trial1	1	1	blindfold	clockwise	practice	Guided	1	-0.5	-0.5	15.02652	-0.55075	-1.45	-1.3	0.801608063799523	0.016004	0.023703	0.015759
Trial1	1	1	blindfold	clockwise	practice	Guided	1	-0.5	-0.5	15.04652	-0.55075	-1.45	-1.3	0.801608063799523	-0.003099	0.0067735	-0.0089239
Trial1	1	1	blindfold	clockwise	practice	Guided	1	-0.5	-0.5	15.06651	-0.55075	-1.45	-1.3	0.801608063799523	-0.0050933	0.0067718	0.01735
Trial1	1	1	blindfold	clockwise	practice	Guided	1	-0.5	-0.5	15.08652	-0.55075	-1.45	-1.3	0.801608063799523	-0.011217	-0.010156	-0.0076502
Trial1	1	1	blindfold	clockwise	practice	Guided	1	-0.5	-0.5	15.10652	-0.55075	-1.45	-1.3	0.801608063799523	0.00080848	0.019467	-0.017043
Trial1	1	1	blindfold	clockwise	practice	Guided	1	-0.5	-0.5	15.12653	-0.55075	-1.45	-1.3	0.801608063799523	0.00049126	-0.010158	-0.02126
Trial1	1	1	blindfold	clockwise	practice	Guided	1	-0.5	-0.5	15.14651	-0.55075	-1.45	-1.3	0.801608063799523	-0.015434	0.0025379	-0.0073264
Trial1	1	1	blindfold	clockwise	practice	Guided	1	-0.5	-0.5	15.16652	-0.55076	-1.45	-1.3	0.801608694049893	0.023817	0.0067713	0.0066933
Trial1	1	1	blindfold	clockwise	practice	Guided	1	-0.5	-0.5	15.18652	-0.55076	-1.45	-1.3	0.801608694049893	-0.011213	-0.014387	-0.0085974
Trial1	1	1	blindfold	clockwise	practice	Guided	1	-0.5	-0.5	15.20651	-0.55076	-1.45	-1.3	0.801608694049893	-0.015111	-0.010156	-0.003105
Trial1	1	1	blindfold	clockwise	practice	Guided	1	-0.5	-0.5	15.22652	-0.55076	-1.45	-1.3	0.801608694049893	0.026685	0.006772	0.044672
Trial1	1	1	blindfold	clockwise	practice	Guided	1	-0.5	-0.5	15.24652	-0.55076	-1.45	-1.3	0.801608694049893	-0.032304	-0.0016908	-0.0060526
Trial1	1	1	blindfold	clockwise	practice	Guided	1	-0.5	-0.5	15.26653	-0.55076	-1.45	-1.3	0.801608694049893	-0.0092973	0.01947	0.017678
Trial1	1	1	blindfold	clockwise	practice	Guided	1	-0.5	-0.5	15.28651	-0.55076	-1.45	-1.3	0.801608694049893	0.004722	0.011004	-0.021573
Trial1	1	1	blindfold	clockwise	practice	Guided	1	-0.5	-0.5	15.30652	-0.55076	-1.45	-1.3	0.801608694049893	-0.014151	0.0237	-0.016081
Trial1	1	1	blindfold	clockwise	practice	Guided	1	-0.5	-0.5	15.32652	-0.55076	-1.45	-1.3	0.801608694049893	-0.001494	0.0025429	0.0086057
Trial1	1	1	blindfold	clockwise	practice	Guided	1	-0.5	-0.5	15.34651	-0.55076	-1.45	-1.3	0.801608694049893	-0.0011737	-0.0016875	0.013461
Trial1	1	1	blindfold	clockwise	practice	Guided	1	-0.5	-0.5	15.36652	-0.55076	-1.45	-1.3	0.801608694049893	0.007585	0.019471	0.016729
Trial1	1	1	blindfold	clockwise	practice	Guided	1	-0.5	-0.5	15.38652	-0.55076	-1.45	-1.3	0.801608694049893	-0.016055	-0.0016898	-0.015757
Trial1	1	1	blindfold	clockwise	practice	Guided	1	-0.5	-0.5	15.40652	-0.55076	-1.45	-1.3	0.801608694049893	0.010218	-0.0016895	-0.0050052
Trial1	1	1	blindfold	clockwise	practice	Guided	1	-0.5	-0.5	15.42651	-0.55077	-1.45	-1.3	0.8016093319735	0.0011477	0.0067738	-0.012808
Trial1	1	1	blindfold	clockwise	practice	Guided	1	-0.5	-0.5	15.44652	-0.55077	-1.45	-1.3	0.8016093319735	-0.0024361	-0.0016905	-0.0040493
Trial1	1	1	blindfold	clockwise	practice	Guided	1	-0.5	-0.5	15.46652	-0.55077	-1.45	-1.3	0.8016093319735	0.0050523	0.023702	-0.017343
Trial1	1	1	blindfold	clockwise	practice	Guided	1	-0.5	-0.5	15.48651	-0.55077	-1.45	-1.3	0.8016093319735	0.0027401	-0.0059219	0.0082943
Trial1	1	1	blindfold	clockwise	practice	Guided	1	-0.5	-0.5	15.50652	-0.55077	-1.45	-1.3	0.8016093319735	0.011498	-0.014388	0.011878
Trial1	1	1	blindfold	clockwise	practice	Guided	1	-0.5	-0.5	15.52652	-0.55077	-1.45	-1.3	0.8016093319735	0.013495	-0.027084	-0.017976
Trial1	1	1	blindfold	clockwise	practice	Guided	1	-0.5	-0.5	15.54652	-0.55077	-1.45	-1.3	0.8016093319735	-0.0086432	-0.0016908	0.026132
Trial1	1	1	blindfold	clockwise	practice	Guided	1	-0.5	-0.5	15.56651	-0.55077	-1.45	-1.3	0.8016093319735	-0.016994	-0.010157	-0.028409
Trial1	1	1	blindfold	clockwise	practice	Guided	1	-0.5	-0.5	15.58652	-0.55077	-1.45	-1.3	0.8016093319735	-0.014766	-0.0016944	0.0011314
Trial1	1	1	blindfold	clockwise	practice	Guided	1	-0.5	-0.5	15.60652	-0.55077	-1.45	-1.3	0.8016093319735	-0.013812	-0.0059263	0.013793
Trial1	1	1	blindfold	clockwise	practice	Guided	1	-0.5	-0.5	15.62653	-0.55078	-1.45	-1.3	0.801609962471559	-0.0027372	-0.0059253	-0.0082558
Trial1	1	1	blindfold	clockwise	practice	Guided	1	-0.5	-0.5	15.64651	-0.55078	-1.45	-1.3	0.801609962471559	-0.0066376	-0.0016939	0.016745
Trial1	1	1	blindfold	clockwise	practice	Guided	1	-0.5	-0.5	15.66652	-0.55078	-1.45	-1.3	0.801609962471559	0.0053882	0.0025392	-0.024817
Trial1	1	1	blindfold	clockwise	practice	Guided	1	-0.5	-0.5	15.68652	-0.55078	-1.45	-1.3	0.801609962471559	-0.0053639	-0.0016917	-0.0046705
Trial1	1	1	blindfold	clockwise	practice	Guided	1	-0.5	-0.5	15.70651	-0.55078	-1.45	-1.3	0.801609962471559	0.010882	-0.0016922	0.0034496
Trial1	1	1	blindfold	clockwise	practice	Guided	1	-0.5	-0.5	15.72652	-0.55078	-1.45	-1.3	0.801609962471559	0.0092941	-0.0016917	-0.01765
Trial1	1	1	blindfold	clockwise	practice	Guided	1	-0.5	-0.5	15.74652	-0.55078	-1.45	-1.3	0.801609962471559	0.0018094	-0.0059212	-0.0043546
Trial1	1	1	blindfold	clockwise	practice	Guided	1	-0.5	-0.5	15.76653	-0.55078	-1.45	-1.3	0.801609962471559	-0.0086252	0.0067754	0.026139
Trial1	1	1	blindfold	clockwise	practice	Guided	1	-0.5	-0.5	15.78651	-0.55078	-1.45	-1.3	0.801609962471559	-0.026456	0.023702	0.014753
Trial1	1	1	blindfold	clockwise	practice	Guided	1	-0.5	-0.5	15.80652	-0.55078	-1.45	-1.3	0.801609962471559	-0.010848	-0.0016898	-0.003398
Trial1	1	1	blindfold	clockwise	practice	Guided	1	-0.5	-0.5	15.82652	-0.55078	-1.45	-1.3	0.801609962471559	-0.0014541	0.023699	0.0086268
Trial1	1	1	blindfold	clockwise	practice	Guided	1	-0.5	-0.5	15.84651	-0.55078	-1.45	-1.3	0.801609962471559	-0.035846	0.023695	0.0027314
Trial1	1	1	blindfold	clockwise	practice	Guided	1	-0.5	-0.5	15.86652	-0.55078	-1.45	-1.3	0.801609962471559	0.0069884	0.0067699	0.0079923
Trial1	1	1	blindfold	clockwise	practice	Guided	1	-0.5	-0.5	15.88652	-0.55078	-1.45	-1.3	0.801609962471559	0.0077125	0.027927	-0.038743
Trial1	1	1	blindfold	clockwise	practice	Guided	1	-0.5	-0.5	15.90652	-0.55078	-1.45	-1.3	0.801609962471559	0.0011795	-0.0059291	0.0017803
Trial1	1	1	blindfold	clockwise	practice	Guided	1	-0.5	-0.5	15.92651	-0.55078	-1.45	-1.3	0.801609962471559	-0.012114	-0.0059259	-0.02027
Trial1	1	1	blindfold	clockwise	practice	Guided	1	-0.5	-0.5	15.94652	-0.55079	-1.45	-1.3	0.801610593092726	-0.0059849	0.0067705	0.0047326
Trial1	1	1	blindfold	clockwise	practice	Guided	1	-0.5	-0.5	15.96652	-0.55079	-1.45	-1.3	0.801610593092726	-0.011156	-0.018623	-0.0037083
Trial1	1	1	blindfold	clockwise	practice	Guided	1	-0.5	-0.5	15.98651	-0.55079	-1.45	-1.3	0.801610593092726	0.019019	0.019463	-0.0013963
Trial1	1	1	blindfold	clockwise	practice	Guided	1	-0.5	-0.5	16.00652	-0.55079	-1.45	-1.3	0.801610593092726	0.0015059	-0.027086	-0.0085631
Trial1	1	1	blindfold	clockwise	practice	Guided	1	-0.5	-0.5	16.02652	-0.55079	-1.45	-1.3	0.801610593092726	-0.0062969	0.011002	0.00051473
Trial1	1	1	blindfold	clockwise	practice	Guided	1	-0.5	-0.5	16.04652	-0.55079	-1.45	-1.3	0.801610593092726	-0.0023927	-0.010159	0.0047339
Trial1	1	1	blindfold	clockwise	practice	Guided	1	-0.5	-0.5	16.06651	-0.55079	-1.45	-1.3	0.801610593092726	-0.010832	-0.010158	-0.0033869
Trial1	1	1	blindfold	clockwise	practice	Guided	1	-0.5	-0.5	16.08652	-0.55079	-1.45	-1.3	0.801610593092726	0.0054105	-0.010159	0.012541
Trial1	1	1	blindfold	clockwise	practice	Guided	1	-0.5	-0.5	16.10652	-0.55079	-1.45	-1.3	0.801610593092726	0.021974	0.0025351	-0.018586
Trial1	1	1	blindfold	clockwise	practice	Guided	1	-0.5	-0.5	16.12653	-0.55079	-1.45	-1.3	0.801610593092726	0.0018311	0.0025361	-0.0043354
Trial1	1	1	blindfold	clockwise	practice	Guided	1	-0.5	-0.5	16.14651	-0.55079	-1.45	-1.3	0.801610593092726	-0.014093	0.010999	0.0095972
Trial1	1	1	blindfold	clockwise	practice	Guided	1	-0.5	-0.5	16.16652	-0.5508	-1.45	-1.3	0.80161123139157	-0.017269	0.0067667	-0.032601
Trial1	1	1	blindfold	clockwise	practice	Guided	1	-0.5	-0.5	16.18652	-0.5508	-1.45	-1.3	0.80161123139157	-0.026113	0.0025346	0.018991
Trial1	1	1	blindfold	clockwise	practice	Guided	1	-0.5	-0.5	16.20651	-0.5508	-1.45	-1.3	0.80161123139157	0.010596	0.0067659	-0.00074949
Trial1	1	1	blindfold	clockwise	practice	Guided	1	-0.5	-0.5	16.22652	-0.5508	-1.45	-1.3	0.80161123139157	0.0027917	0.0067659	-0.012776
Trial1	1	1	blindfold	clockwise	practice	Guided	1	-0.5	-0.5	16.24652	-0.5508	-1.45	-1.3	0.80161123139157	0.010597	-0.0059307	-0.0007515
Trial1	1	1	blindfold	clockwise	practice	Guided	1	-0.5	-0.5	16.26653	-0.5508	-1.45	-1.3	0.80161123139157	0.008691	-0.0016989	-0.026069
Trial1	1	1	blindfold	clockwise	practice	Guided	1	-0.5	-0.5	16.28651	-0.5508	-1.45	-1.3	0.80161123139157	0.028116	-0.018626	0.006419
Trial1	1	1	blindfold	clockwise	practice	Guided	1	-0.5	-0.5	16.30652	-0.5508	-1.45	-1.3	0.80161123139157	0.0060645	-0.027088	-0.025114
Trial1	1	1	blindfold	clockwise	practice	Guided	1	-0.5	-0.5	16.32652	-0.5508	-1.45	-1.3	0.80161123139157	0.0038433	-0.022855	-0.0069596
Trial1	1	1	blindfold	clockwise	practice	Guided	1	-0.5	-0.5	16.34651	-0.5508	-1.45	-1.3	0.80161123139157	0.0047998	0.0025347	-0.005919
Trial1	1	1	blindfold	clockwise	practice	Guided	1	-0.5	-0.5	16.36652	-0.5508	-1.45	-1.3	0.80161123139157	0.016737	-0.0016992	0.025209
Trial1	1	1	blindfold	clockwise	practice	Guided	1	-0.5	-0.5	16.38652	-0.55081	-1.45	-1.3	0.801611862260425	0.014513	0.010995	0.0076951
Trial1	1	1	blindfold	clockwise	practice	Guided	1	-0.5	-0.5	16.40652	-0.55081	-1.45	-1.3	0.801611862260425	0.00058122	-0.010164	-0.021208
Trial1	1	1	blindfold	clockwise	practice	Guided	1	-0.5	-0.5	16.42651	-0.55081	-1.45	-1.3	0.801611862260425	-0.00881	-0.022858	-0.033231
Trial1	1	1	blindfold	clockwise	practice	Guided	1	-0.5	-0.5	16.44652	-0.55081	-1.45	-1.3	0.801611862260425	-0.014387	0.0067648	0.005384
Trial1	1	1	blindfold	clockwise	practice	Guided	1	-0.5	-0.5	16.46652	-0.55081	-1.45	-1.3	0.801611862260425	-0.01693	-0.014394	-0.028373
Trial1	1	1	blindfold	clockwise	practice	Guided	1	-0.5	-0.5	16.48651	-0.55081	-1.45	-1.3	0.801611862260425	0.0024943	-0.014394	0.0041147
Trial1	1	1	blindfold	clockwise	practice	Guided	1	-0.5	-0.5	16.50652	-0.55081	-1.45	-1.3	0.801611862260425	-0.019239	-0.014393	-0.0027354
Trial1	1	1	blindfold	clockwise	practice	Guided	1	-0.5	-0.5	16.52652	-0.55081	-1.45	-1.3	0.801611862260425	0.0063982	0.0025357	-0.00042293
Trial1	1	1	blindfold	clockwise	practice	Guided	1	-0.5	-0.5	16.54652	-0.55081	-1.45	-1.3	0.801611862260425	0.015158	0.011001	-0.0020114
Trial1	1	1	blindfold	clockwise	practice	Guided	1	-0.5	-0.5	16.56651	-0.55081	-1.45	-1.3	0.801611862260425	-0.027357	-0.027085	0.0021202
Trial1	1	1	blindfold	clockwise	practice	Guided	1	-0.5	-0.5	16.58652	-0.55081	-1.45	-1.3	0.801611862260425	0.017793	-0.010159	-0.018255
Trial1	1	1	blindfold	clockwise	practice	Guided	1	-0.5	-0.5	16.60652	-0.55081	-1.45	-1.3	0.801611862260425	-0.01955	-0.022855	0.0041168
Trial1	1	1	blindfold	clockwise	practice	Guided	1	-0.5	-0.5	16.62653	-0.55082	-1.45	-1.3	0.801612497031152	-0.016916	-0.0016939	-0.02837
Trial1	1	1	blindfold	clockwise	practice	Guided	1	-0.5	-0.5	16.64651	-0.55082	-1.45	-1.3	0.801612497031152	0.0087219	-0.014389	-0.026057
Trial1	1	1	blindfold	clockwise	practice	Guided	1	-0.5	-0.5	16.66652	-0.55082	-1.45	-1.3	0.801612497031152	-0.0013935	0.011	0.0086576
Trial1	1	1	blindfold	clockwise	practice	Guided	1	-0.5	-0.5	16.68652	-0.55082	-1.45	-1.3	0.801612497031152	-0.016277	-0.0016965	0.0096119
Trial1	1	1	blindfold	clockwise	practice	Guided	1	-0.5	-0.5	16.70651	-0.55082	-1.45	-1.3	0.801612497031152	-0.017634	-0.014394	0.013514
Trial1	1	1	blindfold	clockwise	practice	Guided	1	-0.5	-0.5	16.72652	-0.55082	-1.45	-1.3	0.801612497031152	-0.023124	0.023691	0.0018083
Trial1	1	1	blindfold	clockwise	practice	Guided	1	-0.5	-0.5	16.74652	-0.55082	-1.45	-1.3	0.801612497031152	-0.031562	0.010995	0.0024438
Trial1	1	1	blindfold	clockwise	practice	Guided	1	-0.5	-0.5	16.76653	-0.55082	-1.45	-1.3	0.801612497031152	-0.034826	0.0025332	0.015425
Trial1	1	1	blindfold	clockwise	practice	Guided	1	-0.5	-0.5	16.78651	-0.55082	-1.45	-1.3	0.801612497031152	0.0054675	-0.03132	0.0077077
Trial1	1	1	blindfold	clockwise	practice	Guided	1	-0.5	-0.5	16.80652	-0.55082	-1.45	-1.3	0.801612497031152	-0.023117	0.040621	0.0018109
Trial1	1	1	blindfold	clockwise	practice	Guided	1	-0.5	-0.5	16.82652	-0.55082	-1.45	-1.3	0.801612497031152	0.0015663	-0.014394	-0.0085342
Trial1	1	1	blindfold	clockwise	practice	Guided	1	-0.5	-0.5	16.84651	-0.55082	-1.45	-1.3	0.801612497031152	0.014227	-0.018625	-0.009489
Trial1	1	1	blindfold	clockwise	practice	Guided	1	-0.5	-0.5	16.86652	-0.55082	-1.45	-1.3	0.801612497031152	-0.02121	0.023693	0.027133
Trial1	1	1	blindfold	clockwise	practice	Guided	1	-0.5	-0.5	16.88652	-0.55082	-1.45	-1.3	0.801612497031152	0.015499	-0.022856	0.034936
Trial1	1	1	blindfold	clockwise	practice	Guided	1	-0.5	-0.5	16.90652	-0.55082	-1.45	-1.3	0.801612497031152	-0.01268	0.015228	-0.02868
Trial1	1	1	blindfold	clockwise	practice	Guided	1	-0.5	-0.5	16.92651	-0.55083	-1.45	-1.3	0.801613131926464	0.011282	0.0067633	0.0077134
Trial1	1	1	blindfold	clockwise	practice	Guided	1	-0.5	-0.5	16.94652	-0.55083	-1.45	-1.3	0.801613131926464	-0.011408	0.0025309	-0.011798
Trial1	1	1	blindfold	clockwise	practice	Guided	1	-0.5	-0.5	16.96652	-0.55083	-1.45	-1.3	0.801613131926464	0.010965	0.006764	0.0034928
Trial1	1	1	blindfold	clockwise	practice	Guided	1	-0.5	-0.5	16.98651	-0.55083	-1.45	-1.3	0.801613131926464	0.017816	-0.0016998	-0.018243
Trial1	1	1	blindfold	clockwise	practice	Guided	1	-0.5	-0.5	17.00652	-0.55083	-1.45	-1.3	0.801613131926464	0.024261	0.023691	0.010979
Trial1	1	1	blindfold	clockwise	practice	Guided	1	-0.5	-0.5	17.02652	-0.55083	-1.45	-1.3	0.801613131926464	0.01941	0.010993	0.00286
Trial1	1	1	blindfold	clockwise	practice	Guided	1	-0.5	-0.5	17.04652	-0.55083	-1.45	-1.3	0.801613131926464	-0.024377	-0.014397	-0.015061
Trial1	1	1	blindfold	clockwise	practice	Guided	1	-0.5	-0.5	17.06651	-0.55083	-1.45	-1.3	0.801613131926464	-0.013709	0.019457	0.013842
Trial1	1	1	blindfold	clockwise	practice	Guided	1	-0.5	-0.5	17.08652	-0.55083	-1.45	-1.3	0.801613131926464	0.027855	0.019457	0.0022217
Trial1	1	1	blindfold	clockwise	practice	Guided	1	-0.5	-0.5	17.10652	-0.55083	-1.45	-1.3	0.801613131926464	-0.011396	-0.018627	-0.011798
Trial1	1	1	blindfold	clockwise	practice	Guided	1	-0.5	-0.5	17.12653	-0.55083	-1.45	-1.3	0.801613131926464	0.01456	-0.0059307	-0.0052645
Trial1	1	1	blindfold	clockwise	practice	Guided	1	-0.5	-0.5	17.14651	-0.55083	-1.45	-1.3	0.801613131926464	0.0093853	0.0025334	-0.017606
Trial1	1	1	blindfold	clockwise	practice	Guided	1	-0.5	-0.5	17.16652	-0.55083	-1.45	-1.3	0.801613131926464	0.013923	-0.010162	-0.013703
Trial1	1	1	blindfold	clockwise	practice	Guided	1	-0.5	-0.5	17.18652	-0.55083	-1.45	-1.3	0.801613131926464	0.0070763	0.0067635	0.0080327
Trial1	1	1	blindfold	clockwise	practice	Guided	1	-0.5	-0.5	17.20651	-0.55083	-1.45	-1.3	0.801613131926464	-0.021826	0.0067638	0.018697
Trial1	1	1	blindfold	clockwise	practice	Guided	1	-0.5	-0.5	17.22652	-0.55084	-1.45	-1.3	0.801613766946361	0.019421	0.027921	0.0028598
Trial1	1	1	blindfold	clockwise	practice	Guided	1	-0.5	-0.5	17.24652	-0.55084	-1.45	-1.3	0.801613766946361	-0.0094808	-0.01863	0.011936
Trial1	1	1	blindfold	clockwise	practice	Guided	1	-0.5	-0.5	17.26653	-0.55084	-1.45	-1.3	0.801613766946361	0.028181	0.023688	0.006442
Trial1	1	1	blindfold	clockwise	practice	Guided	1	-0.5	-0.5	17.28651	-0.55084	-1.45	-1.3	0.801613766946361	0.0058108	0.023688	-0.0088461
Trial1	1	1	blindfold	clockwise	practice	Guided	1	-0.5	-0.5	17.30652	-0.55084	-1.45	-1.3	0.801613766946361	-0.020463	-0.018632	-0.019599
Trial1	1	1	blindfold	clockwise	practice	Guided	1	-0.5	-0.5	17.32652	-0.55084	-1.45	-1.3	0.801613766946361	-0.0013543	-0.018633	0.0086713
Trial1	1	1	blindfold	clockwise	practice	Guided	1	-0.5	-0.5	17.34651	-0.55084	-1.45	-1.3	0.801613766946361	-0.031843	0.049077	-0.0017628
Trial1	1	1	blindfold	clockwise	practice	Guided	1	-0.5	-0.5	17.36652	-0.55084	-1.45	-1.3	0.801613766946361	-0.003575	-0.0017043	-0.007569
Trial1	1	1	blindfold	clockwise	practice	Guided	1	-0.5	-0.5	17.38652	-0.55084	-1.45	-1.3	0.801613766946361	0.0051834	0.0067582	-0.024766
Trial1	1	1	blindfold	clockwise	practice	Guided	1	-0.5	-0.5	17.40652	-0.55084	-1.45	-1.3	0.801613766946361	-0.029297	-0.014403	0.032001
Trial1	1	1	blindfold	clockwise	practice	Guided	1	-0.5	-0.5	17.42651	-0.55084	-1.45	-1.3	0.801613766946361	0.011631	-0.0271	0.011944
Trial1	1	1	blindfold	clockwise	practice	Guided	1	-0.5	-0.5	17.44652	-0.55084	-1.45	-1.3	0.801613766946361	-7.3674E-05	-0.014406	0.025558
Trial1	1	1	blindfold	clockwise	practice	Guided	1	-0.5	-0.5	17.46652	-0.55084	-1.45	-1.3	0.801613766946361	0.0058232	0.0025211	-0.0088372
Trial1	1	1	blindfold	clockwise	practice	Guided	1	-0.5	-0.5	17.48651	-0.55084	-1.45	-1.3	0.801613766946361	-0.024668	0.010984	-0.018633
Trial1	1	1	blindfold	clockwise	practice	Guided	1	-0.5	-0.5	17.50652	-0.55085	-1.45	-1.3	0.801614398309851	0.010684	-0.005944	-0.00071348
Trial1	1	1	blindfold	clockwise	practice	Guided	1	-0.5	-0.5	17.52652	-0.55085	-1.45	-1.3	0.801614398309851	-0.031194	-0.0059464	0.0066865
Trial1	1	1	blindfold	clockwise	practice	Guided	1	-0.5	-0.5	17.54652	-0.55085	-1.45	-1.3	0.801614398309851	0.011323	0.0025175	0.0077269
Trial1	1	1	blindfold	clockwise	practice	Guided	1	-0.5	-0.5	17.56651	-0.55085	-1.45	-1.3	0.801614398309851	0.0061514	-0.0017159	-0.004616
Trial1	1	1	blindfold	clockwise	practice	Guided	1	-0.5	-0.5	17.58652	-0.55085	-1.45	-1.3	0.801614398309851	-0.0071432	0.040603	-0.012103
Trial1	1	1	blindfold	clockwise	practice	Guided	1	-0.5	-0.5	17.60652	-0.55085	-1.45	-1.3	0.801614398309851	-0.014311	-0.0017154	0.0054146
Trial1	1	1	blindfold	clockwise	practice	Guided	1	-0.5	-0.5	17.62653	-0.55085	-1.45	-1.3	0.801614398309851	0.010377	0.027908	-0.0049327
Trial1	1	1	blindfold	clockwise	practice	Guided	1	-0.5	-0.5	17.64651	-0.55085	-1.45	-1.3	0.801614398309851	-0.011675	0.023675	-0.016003
Trial1	1	1	blindfold	clockwise	practice	Guided	1	-0.5	-0.5	17.66652	-0.55085	-1.45	-1.3	0.801614398309851	0.0013035	0.002515	-0.012737
Trial1	1	1	blindfold	clockwise	practice	Guided	1	-0.5	-0.5	17.68652	-0.55085	-1.45	-1.3	0.801614398309851	0.0041652	0.010978	0.025241
Trial1	1	1	blindfold	clockwise	practice	Guided	1	-0.5	-0.5	17.70651	-0.55086	-1.45	-1.3	0.801615037359906	-0.024649	0.006744	-0.019267
Trial1	1	1	blindfold	clockwise	practice	Guided	1	-0.5	-0.5	17.72652	-0.55086	-1.45	-1.3	0.801615037359906	0.014604	-0.0059532	-0.0052455
Trial1	1	1	blindfold	clockwise	practice	Guided	1	-0.5	-0.5	17.74652	-0.55086	-1.45	-1.3	0.801615037359906	-0.0074482	0.019437	-0.016316
Trial1	1	1	blindfold	clockwise	practice	Guided	1	-0.5	-0.5	17.76653	-0.55086	-1.45	-1.3	0.801615037359906	0.0279	0.015206	0.0022397
Trial1	1	1	blindfold	clockwise	practice	Guided	1	-0.5	-0.5	17.78651	-0.55086	-1.45	-1.3	0.801615037359906	-0.010712	-0.035578	-0.0033385
Trial1	1	1	blindfold	clockwise	practice	Guided	1	-0.5	-0.5	17.80652	-0.55086	-1.45	-1.3	0.801615037359906	-0.011984	-0.0059553	-0.0059676
Trial1	1	1	blindfold	clockwise	practice	Guided	1	-0.5	-0.5	17.82652	-0.55086	-1.45	-1.3	0.801615037359906	-0.007849	-0.01865	0.034642
Trial1	1	1	blindfold	clockwise	practice	Guided	1	-0.5	-0.5	17.84651	-0.55086	-1.45	-1.3	0.801615037359906	-0.026315	0.019434	0.014816
Trial1	1	1	blindfold	clockwise	practice	Guided	1	-0.5	-0.5	17.86652	-0.55086	-1.45	-1.3	0.801615037359906	0.0022722	0.0067407	-6.8119E-05
Trial1	1	1	blindfold	clockwise	practice	Guided	1	-0.5	-0.5	17.88652	-0.55086	-1.45	-1.3	0.801615037359906	-0.0025844	-0.031345	-0.0081886
Trial1	1	1	blindfold	clockwise	practice	Guided	1	-0.5	-0.5	17.90652	-0.55086	-1.45	-1.3	0.801615037359906	-0.00035718	-0.010186	0.021351
Trial1	1	1	blindfold	clockwise	practice	Guided	1	-0.5	-0.5	17.92651	-0.55086	-1.45	-1.3	0.801615037359906	-0.0091113	0.040594	0.017768
Trial1	1	1	blindfold	clockwise	practice	Guided	1	-0.5	-0.5	17.94652	-0.55086	-1.45	-1.3	0.801615037359906	-0.0013074	-0.014419	0.0086925
Trial1	1	1	blindfold	clockwise	practice	Guided	1	-0.5	-0.5	17.96652	-0.55087	-1.45	-1.3	0.801615668971081	-0.0009889	0.0067378	0.012912
Trial1	1	1	blindfold	clockwise	practice	Guided	1	-0.5	-0.5	17.98651	-0.55087	-1.45	-1.3	0.801615668971081	-0.0094264	0.023667	0.01355
Trial1	1	1	blindfold	clockwise	practice	Guided	1	-0.5	-0.5	18.00652	-0.55087	-1.45	-1.3	0.801615668971081	-0.02168	0.01097	-0.036452
Trial1	1	1	blindfold	clockwise	practice	Guided	1	-0.5	-0.5	18.02652	-0.55087	-1.45	-1.3	0.801615668971081	-0.006794	-0.022887	-0.0078664
Trial1	1	1	blindfold	clockwise	practice	Guided	1	-0.5	-0.5	18.04652	-0.55087	-1.45	-1.3	0.801615668971081	-0.026303	-0.0059616	0.0041579
Trial1	1	1	blindfold	clockwise	practice	Guided	1	-0.5	-0.5	18.06651	-0.55087	-1.45	-1.3	0.801615668971081	0.0084109	0.0067347	-6.1815E-05
Trial1	1	1	blindfold	clockwise	practice	Guided	1	-0.5	-0.5	18.08652	-0.55087	-1.45	-1.3	0.801615668971081	0.0058701	-0.010193	-0.00882
Trial1	1	1	blindfold	clockwise	practice	Guided	1	-0.5	-0.5	18.10652	-0.55087	-1.45	-1.3	0.801615668971081	0.0016513	-0.0059615	-0.0085008
Trial1	1	1	blindfold	clockwise	practice	Guided	1	-0.5	-0.5	18.12653	-0.55087	-1.45	-1.3	0.801615668971081	0.014946	-0.001729	-0.0010127
Trial1	1	1	blindfold	clockwise	practice	Guided	1	-0.5	-0.5	18.14651	-0.55087	-1.45	-1.3	0.801615668971081	0.0029239	0.010967	0.0083808
Trial1	1	1	blindfold	clockwise	practice	Guided	1	-0.5	-0.5	18.16652	-0.55087	-1.45	-1.3	0.801615668971081	-0.0022483	-0.018657	0.012919
Trial1	1	1	blindfold	clockwise	practice	Guided	1	-0.5	-0.5	18.18652	-0.55087	-1.45	-1.3	0.801615668971081	-0.0051965	-0.0017298	0.013239
Trial1	1	1	blindfold	clockwise	practice	Guided	1	-0.5	-0.5	18.20651	-0.55087	-1.45	-1.3	0.801615668971081	-0.0048782	0.010966	0.017458
Trial1	1	1	blindfold	clockwise	practice	Guided	1	-0.5	-0.5	18.22652	-0.55087	-1.45	-1.3	0.801615668971081	0.0091408	-0.0017307	-0.021789
Trial1	1	1	blindfold	clockwise	practice	Guided	1	-0.5	-0.5	18.24652	-0.55087	-1.45	-1.3	0.801615668971081	0.0013361	-0.0059624	-0.012714
Trial1	1	1	blindfold	clockwise	practice	Guided	1	-0.5	-0.5	18.26653	-0.55087	-1.45	-1.3	0.801615668971081	-0.0071051	-0.0017296	-0.012078
Trial1	1	1	blindfold	clockwise	practice	Guided	1	-0.5	-0.5	18.28651	-0.55087	-1.45	-1.3	0.801615668971081	0.001017	-0.02712	0.012607
Trial1	1	1	blindfold	clockwise	practice	Guided	1	-0.5	-0.5	18.30652	-0.55087	-1.45	-1.3	0.801615668971081	0.00070235	0.01943	-0.02115
Trial1	1	1	blindfold	clockwise	practice	Guided	1	-0.5	-0.5	18.32652	-0.55087	-1.45	-1.3	0.801615668971081	-0.021754	-0.0017301	0.018738
Trial1	1	1	blindfold	clockwise	practice	Guided	1	-0.5	-0.5	18.34651	-0.55087	-1.45	-1.3	0.801615668971081	-0.018806	-0.010192	0.0015423
Trial1	1	1	blindfold	clockwise	practice	Guided	1	-0.5	-0.5	18.36652	-0.55087	-1.45	-1.3	0.801615668971081	-0.0016091	0.023662	0.0044921
Trial1	1	1	blindfold	clockwise	practice	Guided	1	-0.5	-0.5	18.38652	-0.55087	-1.45	-1.3	0.801615668971081	0.011369	0.0025012	0.0077585
Trial1	1	1	blindfold	clockwise	practice	Guided	1	-0.5	-0.5	18.40652	-0.55087	-1.45	-1.3	0.801615668971081	0.014954	-0.0017321	-0.00036408
Trial1	1	1	blindfold	clockwise	practice	Guided	1	-0.5	-0.5	18.42651	-0.55088	-1.45	-1.3	0.801616300705361	-0.01785	0.019426	0.014202
Trial1	1	1	blindfold	clockwise	practice	Guided	1	-0.5	-0.5	18.44652	-0.55088	-1.45	-1.3	0.801616300705361	-0.0070981	0.015194	-0.012068
Trial1	1	1	blindfold	clockwise	practice	Guided	1	-0.5	-0.5	18.46652	-0.55088	-1.45	-1.3	0.801616300705361	-0.015219	-0.035587	-0.019872
Trial1	1	1	blindfold	clockwise	practice	Guided	1	-0.5	-0.5	18.48651	-0.55088	-1.45	-1.3	0.801616300705361	-0.023975	0.019427	-0.010797
Trial1	1	1	blindfold	clockwise	practice	Guided	1	-0.5	-0.5	18.50652	-0.55088	-1.45	-1.3	0.801616300705361	-0.0067767	-0.014428	0.025594
Trial1	1	1	blindfold	clockwise	practice	Guided	1	-0.5	-0.5	18.52652	-0.55088	-1.45	-1.3	0.801616300705361	0.01042	-0.027124	-0.0048985
Trial1	1	1	blindfold	clockwise	practice	Guided	1	-0.5	-0.5	18.54652	-0.55088	-1.45	-1.3	0.801616300705361	0.027301	-0.0017325	-0.0061706
Trial1	1	1	blindfold	clockwise	practice	Guided	1	-0.5	-0.5	18.56651	-0.55088	-1.45	-1.3	0.801616300705361	-0.019435	-0.01866	-0.0068938
Trial1	1	1	blindfold	clockwise	practice	Guided	1	-0.5	-0.5	18.58652	-0.55088	-1.45	-1.3	0.801616300705361	0.0062028	-0.0017329	-0.0045812
Trial1	1	1	blindfold	clockwise	practice	Guided	1	-0.5	-0.5	18.60652	-0.55088	-1.45	-1.3	0.801616300705361	-0.0022355	-0.027123	-0.0039451
Trial1	1	1	blindfold	clockwise	practice	Guided	1	-0.5	-0.5	18.62653	-0.55088	-1.45	-1.3	0.801616300705361	0.012968	-0.0017324	0.028861
Trial1	1	1	blindfold	clockwise	practice	Guided	1	-0.5	-0.5	18.64651	-0.55088	-1.45	-1.3	0.801616300705361	-0.013622	0.03212	0.01389
Trial1	1	1	blindfold	clockwise	practice	Guided	1	-0.5	-0.5	18.66652	-0.55088	-1.45	-1.3	0.801616300705361	0.0042106	0.0067284	0.025279
Trial1	1	1	blindfold	clockwise	practice	Guided	1	-0.5	-0.5	18.68652	-0.55088	-1.45	-1.3	0.801616300705361	-0.011945	-0.0017357	0.000914
Trial1	1	1	blindfold	clockwise	practice	Guided	1	-0.5	-0.5	18.70651	-0.55088	-1.45	-1.3	0.801616300705361	-0.00023783	-0.031358	-0.033799
Trial1	1	1	blindfold	clockwise	practice	Guided	1	-0.5	-0.5	18.72652	-0.55088	-1.45	-1.3	0.801616300705361	-0.011077	0.0067265	0.047651
Trial1	1	1	blindfold	clockwise	practice	Guided	1	-0.5	-0.5	18.74652	-0.55088	-1.45	-1.3	0.801616300705361	-0.0070866	-0.052518	-0.012063
Trial1	1	1	blindfold	clockwise	practice	Guided	1	-0.5	-0.5	18.76653	-0.55088	-1.45	-1.3	0.801616300705361	0.010431	0.015191	-0.0048924
Trial1	1	1	blindfold	clockwise	practice	Guided	1	-0.5	-0.5	18.78651	-0.55088	-1.45	-1.3	0.801616300705361	0.02763	-0.0017361	-0.0019424
Trial1	1	1	blindfold	clockwise	practice	Guided	1	-0.5	-0.5	18.80652	-0.55089	-1.45	-1.3	0.801616940130645	-0.049597	-0.018663	-0.013098
Trial1	1	1	blindfold	clockwise	practice	Guided	1	-0.5	-0.5	18.82652	-0.55089	-1.45	-1.3	0.801616940130645	0.015294	0.006724	0.0032333
Trial1	1	1	blindfold	clockwise	practice	Guided	1	-0.5	-0.5	18.84651	-0.55089	-1.45	-1.3	0.801616940130645	-0.0097068	-0.0017389	0.0093589
Trial1	1	1	blindfold	clockwise	practice	Guided	1	-0.5	-0.5	18.86652	-0.55089	-1.45	-1.3	0.801616940130645	-0.024591	0.019421	-0.019226
Trial1	1	1	blindfold	clockwise	practice	Guided	1	-0.5	-0.5	18.88652	-0.55089	-1.45	-1.3	0.801616940130645	-0.0022177	-0.0059674	-0.0039345
Trial1	1	1	blindfold	clockwise	practice	Guided	1	-0.5	-0.5	18.90652	-0.55089	-1.45	-1.3	0.801616940130645	-0.014242	0.015191	0.00546
Trial1	1	1	blindfold	clockwise	practice	Guided	1	-0.5	-0.5	18.92651	-0.55089	-1.45	-1.3	0.801616940130645	-0.0090669	-0.0017375	0.017804
Trial1	1	1	blindfold	clockwise	practice	Guided	1	-0.5	-0.5	18.94652	-0.55089	-1.45	-1.3	0.801616940130645	-0.0012634	0.019421	-0.038007
Trial1	1	1	blindfold	clockwise	practice	Guided	1	-0.5	-0.5	18.96652	-0.55089	-1.45	-1.3	0.801616940130645	0.014343	0.019421	-0.00942
Trial1	1	1	blindfold	clockwise	practice	Guided	1	-0.5	-0.5	18.98651	-0.55089	-1.45	-1.3	0.801616940130645	0.011077	-0.0102	0.024338
Trial1	1	1	blindfold	clockwise	practice	Guided	1	-0.5	-0.5	19.00652	-0.55089	-1.45	-1.3	0.801616940130645	0.0020027	-0.014431	-0.0042459
Trial1	1	1	blindfold	clockwise	practice	Guided	1	-0.5	-0.5	19.02652	-0.55089	-1.45	-1.3	0.801616940130645	-0.0077049	-0.018661	-0.020486
Trial1	1	1	blindfold	clockwise	practice	Guided	1	-0.5	-0.5	19.04652	-0.55089	-1.45	-1.3	0.801616940130645	0.01857	0.027888	-0.0097339
Trial1	1	1	blindfold	clockwise	practice	Guided	1	-0.5	-0.5	19.06651	-0.55089	-1.45	-1.3	0.801616940130645	0.0016915	0.019425	-0.013317
Trial1	1	1	blindfold	clockwise	practice	Guided	1	-0.5	-0.5	19.08652	-0.55089	-1.45	-1.3	0.801616940130645	0.019844	-0.010199	0.015267
Trial1	1	1	blindfold	clockwise	practice	Guided	1	-0.5	-0.5	19.10652	-0.5509	-1.45	-1.3	0.801617572112607	-0.001167	0.0067259	-0.04644
Trial1	1	1	blindfold	clockwise	practice	Guided	1	-0.5	-0.5	19.12653	-0.5509	-1.45	-1.3	0.801617572112607	-0.020672	0.0067268	-0.023748
Trial1	1	1	blindfold	clockwise	practice	Guided	1	-0.5	-0.5	19.14651	-0.5509	-1.45	-1.3	0.801617572112607	-0.029197	0.010959	0.032064
Trial1	1	1	blindfold	clockwise	practice	Guided	1	-0.5	-0.5	19.16652	-0.5509	-1.45	-1.3	0.801617572112607	0.0029736	0.0024962	0.0042019
Trial1	1	1	blindfold	clockwise	practice	Guided	1	-0.5	-0.5	19.18652	-0.5509	-1.45	-1.3	0.801617572112607	-0.0034701	0.0024961	-0.020799
Trial1	1	1	blindfold	clockwise	practice	Guided	1	-0.5	-0.5	19.20651	-0.5509	-1.45	-1.3	0.801617572112607	0.0021081	0.0067274	-0.004554
Trial1	1	1	blindfold	clockwise	practice	Guided	1	-0.5	-0.5	19.22652	-0.5509	-1.45	-1.3	0.801617572112607	0.044223	-0.035591	-0.0074106
Trial1	1	1	blindfold	clockwise	practice	Guided	1	-0.5	-0.5	19.24652	-0.5509	-1.45	-1.3	0.801617572112607	-0.0034689	0.015191	-0.0035942
Trial1	1	1	blindfold	clockwise	practice	Guided	1	-0.5	-0.5	19.26653	-0.5509	-1.45	-1.3	0.801617572112607	-0.0015602	-0.018664	0.004527
Trial1	1	1	blindfold	clockwise	practice	Guided	1	-0.5	-0.5	19.28651	-0.5509	-1.45	-1.3	0.801617572112607	0.020812	-0.027127	0.019816
Trial1	1	1	blindfold	clockwise	practice	Guided	1	-0.5	-0.5	19.30652	-0.5509	-1.45	-1.3	0.801617572112607	0.0017066	-0.018663	-0.0084513
Trial1	1	1	blindfold	clockwise	practice	Guided	1	-0.5	-0.5	19.32652	-0.5509	-1.45	-1.3	0.801617572112607	-0.018121	0.0067255	0.010019
Trial1	1	1	blindfold	clockwise	practice	Guided	1	-0.5	-0.5	19.34651	-0.5509	-1.45	-1.3	0.801617572112607	0.0098301	-0.014434	-0.013306
Trial1	1	1	blindfold	clockwise	practice	Guided	1	-0.5	-0.5	19.36652	-0.5509	-1.45	-1.3	0.801617572112607	-0.018755	0.0024925	0.0015793
Trial1	1	1	blindfold	clockwise	practice	Guided	1	-0.5	-0.5	19.38652	-0.5509	-1.45	-1.3	0.801617572112607	-0.00028488	0.0024927	0.012333
Trial1	1	1	blindfold	clockwise	practice	Guided	1	-0.5	-0.5	19.40652	-0.5509	-1.45	-1.3	0.801617572112607	-0.010632	0.04058	-0.0032749
Trial1	1	1	blindfold	clockwise	practice	Guided	1	-0.5	-0.5	19.42651	-0.5509	-1.45	-1.3	0.801617572112607	-0.032048	-0.010205	-0.005905
Trial1	1	1	blindfold	clockwise	practice	Guided	1	-0.5	-0.5	19.44652	-0.55091	-1.45	-1.3	0.801618208003104	-0.015167	-0.010206	-0.0071757
Trial1	1	1	blindfold	clockwise	practice	Guided	1	-0.5	-0.5	19.46652	-0.55091	-1.45	-1.3	0.801618208003104	0.015008	0.010955	-0.00096292
Trial1	1	1	blindfold	clockwise	practice	Guided	1	-0.5	-0.5	19.48651	-0.55091	-1.45	-1.3	0.801618208003104	0.0026685	0.032112	-0.01816
Trial1	1	1	blindfold	clockwise	practice	Guided	1	-0.5	-0.5	19.50652	-0.55091	-1.45	-1.3	0.801618208003104	-0.022651	0.010951	0.0061203
Trial1	1	1	blindfold	clockwise	practice	Guided	1	-0.5	-0.5	19.52652	-0.55091	-1.45	-1.3	0.801618208003104	-0.022013	-0.0017464	-0.050646
Trial1	1	1	blindfold	clockwise	practice	Guided	1	-0.5	-0.5	19.54652	-0.55091	-1.45	-1.3	0.801618208003104	-0.017157	0.019411	0.022681
Trial1	1	1	blindfold	clockwise	practice	Guided	1	-0.5	-0.5	19.56651	-0.55091	-1.45	-1.3	0.801618208003104	-0.014526	-0.014442	0.0012631
Trial1	1	1	blindfold	clockwise	practice	Guided	1	-0.5	-0.5	19.58652	-0.55091	-1.45	-1.3	0.801618208003104	0.01701	-0.0017444	-0.030819
Trial1	1	1	blindfold	clockwise	practice	Guided	1	-0.5	-0.5	19.60652	-0.55091	-1.45	-1.3	0.801618208003104	-0.0034513	0.019417	-0.020789
Trial1	1	1	blindfold	clockwise	practice	Guided	1	-0.5	-0.5	19.62653	-0.55091	-1.45	-1.3	0.801618208003104	0.0033138	0.032113	0.012654
Trial1	1	1	blindfold	clockwise	practice	Guided	1	-0.5	-0.5	19.64651	-0.55091	-1.45	-1.3	0.801618208003104	-0.00576	-0.0017418	0.0048495
Trial1	1	1	blindfold	clockwise	practice	Guided	1	-0.5	-0.5	19.66652	-0.55091	-1.45	-1.3	0.801618208003104	0.0046749	0.0067203	-0.025643
Trial1	1	1	blindfold	clockwise	practice	Guided	1	-0.5	-0.5	19.68652	-0.55091	-1.45	-1.3	0.801618208003104	0.0017271	-0.0059764	-0.0084447
Trial1	1	1	blindfold	clockwise	practice	Guided	1	-0.5	-0.5	19.70651	-0.55091	-1.45	-1.3	0.801618208003104	0.0062648	-0.001745	-0.0045406
Trial1	1	1	blindfold	clockwise	practice	Guided	1	-0.5	-0.5	19.72652	-0.55091	-1.45	-1.3	0.801618208003104	-0.010933	-0.014439	-0.0074848
Trial1	1	1	blindfold	clockwise	practice	Guided	1	-0.5	-0.5	19.74652	-0.55091	-1.45	-1.3	0.801618208003104	-0.012608	-0.018671	0.026593
Trial1	1	1	blindfold	clockwise	practice	Guided	1	-0.5	-0.5	19.76653	-0.55091	-1.45	-1.3	0.801618208003104	0.011441	-0.0017439	0.0078063
Trial1	1	1	blindfold	clockwise	practice	Guided	1	-0.5	-0.5	19.78651	-0.55092	-1.45	-1.3	0.801618844018184	0.0046793	-0.01444	0.011391
Trial1	1	1	blindfold	clockwise	practice	Guided	1	-0.5	-0.5	19.80652	-0.55092	-1.45	-1.3	0.801618844018184	-0.026853	0.019415	0.006449
Trial1	1	1	blindfold	clockwise	practice	Guided	1	-0.5	-0.5	19.82652	-0.55092	-1.45	-1.3	0.801618844018184	0.019571	0.015182	0.0029528
Trial1	1	1	blindfold	clockwise	practice	Guided	1	-0.5	-0.5	19.84651	-0.55092	-1.45	-1.3	0.801618844018184	-0.018726	0.032108	0.0015954
Trial1	1	1	blindfold	clockwise	practice	Guided	1	-0.5	-0.5	19.86652	-0.55092	-1.45	-1.3	0.801618844018184	-0.026847	-0.010212	-0.01855
Trial1	1	1	blindfold	clockwise	practice	Guided	1	-0.5	-0.5	19.88652	-0.55092	-1.45	-1.3	0.801618844018184	0.010816	-0.027137	-0.0006296
Trial1	1	1	blindfold	clockwise	practice	Guided	1	-0.5	-0.5	19.90652	-0.55092	-1.45	-1.3	0.801618844018184	0.010498	0.0024846	-0.0048494
Trial1	1	1	blindfold	clockwise	practice	Guided	1	-0.5	-0.5	19.92651	-0.55092	-1.45	-1.3	0.801618844018184	-0.012188	-0.022907	-0.024356
Trial1	1	1	blindfold	clockwise	practice	Guided	1	-0.5	-0.5	19.94652	-0.55092	-1.45	-1.3	0.801618844018184	-0.0057421	-0.014443	0.0048662
Trial1	1	1	blindfold	clockwise	practice	Guided	1	-0.5	-0.5	19.96652	-0.55092	-1.45	-1.3	0.801618844018184	0.011774	0.019411	0.012035
Trial1	1	1	blindfold	clockwise	practice	Guided	1	-0.5	-0.5	19.98651	-0.55092	-1.45	-1.3	0.801618844018184	0.0050121	0.0067146	-0.021408
Trial1	1	1	blindfold	clockwise	practice	Guided	1	-0.5	-0.5	20.00652	-0.55092	-1.45	-1.3	0.801618844018184	0.01504	0.006714	-0.00094467
Trial1	1	1	blindfold	clockwise	practice	Guided	1	-0.5	-0.5	20.02652	-0.55092	-1.45	-1.3	0.801618844018184	-0.0018389	0.010946	0.0097206
Trial1	1	1	blindfold	clockwise	practice	Guided	1	-0.5	-0.5	20.04652	-0.55092	-1.45	-1.3	0.801618844018184	-0.020626	0.0024814	-0.023717
Trial1	1	1	blindfold	clockwise	practice	Guided	1	-0.5	-0.5	20.06651	-0.55092	-1.45	-1.3	0.801618844018184	0.0036536	-0.0017506	0.016893
Trial1	1	1	blindfold	clockwise	practice	Guided	1	-0.5	-0.5	20.08652	-0.55093	-1.45	-1.3	0.801619480157845	-0.019033	-0.014447	-0.0026149
Trial1	1	1	blindfold	clockwise	practice	Guided	1	-0.5	-0.5	20.10652	-0.55093	-1.45	-1.3	0.801619480157845	-0.026519	-0.02291	0.010682
Trial1	1	1	blindfold	clockwise	practice	Guided	1	-0.5	-0.5	20.12653	-0.55093	-1.45	-1.3	0.801619480157845	-0.015129	0.0024809	-0.0071505
Trial1	1	1	blindfold	clockwise	practice	Guided	1	-0.5	-0.5	20.14651	-0.55093	-1.45	-1.3	0.801619480157845	-0.019345	-0.031373	-0.0068317
Trial1	1	1	blindfold	clockwise	practice	Guided	1	-0.5	-0.5	20.16652	-0.55093	-1.45	-1.3	0.801619480157845	-0.016397	0.036339	-0.024027
Trial1	1	1	blindfold	clockwise	practice	Guided	1	-0.5	-0.5	20.18652	-0.55093	-1.45	-1.3	0.801619480157845	0.0053409	0.0067178	-0.017176
Trial1	1	1	blindfold	clockwise	practice	Guided	1	-0.5	-0.5	20.20651	-0.55093	-1.45	-1.3	0.801619480157845	-0.006365	0.0024853	-0.0035611
Trial1	1	1	blindfold	clockwise	practice	Guided	1	-0.5	-0.5	20.22652	-0.55093	-1.45	-1.3	0.801619480157845	-0.022923	0.015179	0.0019324
Trial1	1	1	blindfold	clockwise	practice	Guided	1	-0.5	-0.5	20.24652	-0.55093	-1.45	-1.3	0.801619480157845	0.031934	-0.02714	-0.0051497
Trial1	1	1	blindfold	clockwise	practice	Guided	1	-0.5	-0.5	20.26653	-0.55093	-1.45	-1.3	0.801619480157845	-0.0066793	0.0067155	-0.0077779
Trial1	1	1	blindfold	clockwise	practice	Guided	1	-0.5	-0.5	20.28651	-0.55093	-1.45	-1.3	0.801619480157845	-0.011535	-0.0017474	-0.015898
Trial1	1	1	blindfold	clockwise	practice	Guided	1	-0.5	-0.5	20.30652	-0.55093	-1.45	-1.3	0.801619480157845	0.0053468	-0.005978	0.019856
Trial1	1	1	blindfold	clockwise	practice	Guided	1	-0.5	-0.5	20.32652	-0.55093	-1.45	-1.3	0.801619480157845	-0.0050849	0.023643	0.010061
Trial1	1	1	blindfold	clockwise	practice	Guided	1	-0.5	-0.5	20.34651	-0.55094	-1.45	-1.3	0.801620112634432	-0.010257	0.032106	0.00098593
Trial1	1	1	blindfold	clockwise	practice	Guided	1	-0.5	-0.5	20.36652	-0.55094	-1.45	-1.3	0.801620112634432	0.030035	-0.014445	-0.0093602
Trial1	1	1	blindfold	clockwise	practice	Guided	1	-0.5	-0.5	20.38652	-0.55094	-1.45	-1.3	0.801620112634432	0.0086168	-0.010212	-0.030141
Trial1	1	1	blindfold	clockwise	practice	Guided	1	-0.5	-0.5	20.40652	-0.55094	-1.45	-1.3	0.801620112634432	-0.019649	-0.018677	-0.011034
Trial1	1	1	blindfold	clockwise	practice	Guided	1	-0.5	-0.5	20.42651	-0.55094	-1.45	-1.3	0.801620112634432	0.016974	0.019409	0.024401
Trial1	1	1	blindfold	clockwise	practice	Guided	1	-0.5	-0.5	20.44652	-0.55094	-1.45	-1.3	0.801620112634432	0.024143	-0.027142	0.0068853
Trial1	1	1	blindfold	clockwise	practice	Guided	1	-0.5	-0.5	20.46652	-0.55094	-1.45	-1.3	0.801620112634432	-0.017422	0.027872	0.018504
Trial1	1	1	blindfold	clockwise	practice	Guided	1	-0.5	-0.5	20.48651	-0.55094	-1.45	-1.3	0.801620112634432	-0.0096177	0.0067117	-0.0084037
Trial1	1	1	blindfold	clockwise	practice	Guided	1	-0.5	-0.5	20.50652	-0.55094	-1.45	-1.3	0.801620112634432	0.022465	-0.010216	-0.0015528
Trial1	1	1	blindfold	clockwise	practice	Guided	1	-0.5	-0.5	20.52652	-0.55094	-1.45	-1.3	0.801620112634432	0.0027269	-0.014444	0.0042586
Trial1	1	1	blindfold	clockwise	practice	Guided	1	-0.5	-0.5	20.54652	-0.55094	-1.45	-1.3	0.801620112634432	0.016658	0.0024818	-0.0041797
Trial1	1	1	blindfold	clockwise	practice	Guided	1	-0.5	-0.5	20.56651	-0.55094	-1.45	-1.3	0.801620112634432	-0.015106	-0.0017518	-0.0041781
Trial1	1	1	blindfold	clockwise	practice	Guided	1	-0.5	-0.5	20.58652	-0.55094	-1.45	-1.3	0.801620112634432	0.010213	-0.014449	-0.0090339
Trial1	1	1	blindfold	clockwise	practice	Guided	1	-0.5	-0.5	20.60652	-0.55094	-1.45	-1.3	0.801620112634432	0.015386	-0.0017537	0.0033089
Trial1	1	1	blindfold	clockwise	practice	Guided	1	-0.5	-0.5	20.62653	-0.55094	-1.45	-1.3	0.801620112634432	0.010214	-0.010219	-0.0090332
Trial1	1	1	blindfold	clockwise	practice	Guided	1	-0.5	-0.5	20.64651	-0.55094	-1.45	-1.3	0.801620112634432	-0.017417	0.010939	0.014928
Trial1	1	1	blindfold	clockwise	practice	Guided	1	-0.5	-0.5	20.66652	-0.55094	-1.45	-1.3	0.801620112634432	0.0069486	-0.010221	0.0039431
Trial1	1	1	blindfold	clockwise	practice	Guided	1	-0.5	-0.5	20.68652	-0.55094	-1.45	-1.3	0.801620112634432	0.0059962	0.027863	-0.0087163
Trial1	1	1	blindfold	clockwise	practice	Guided	1	-0.5	-0.5	20.70651	-0.55094	-1.45	-1.3	0.801620112634432	-0.0069812	-0.0059918	-0.011983
Trial1	1	1	blindfold	clockwise	practice	Guided	1	-0.5	-0.5	20.72652	-0.55094	-1.45	-1.3	0.801620112634432	-0.0057078	0.010936	0.0049002
Trial1	1	1	blindfold	clockwise	practice	Guided	1	-0.5	-0.5	20.74652	-0.55094	-1.45	-1.3	0.801620112634432	-0.015822	-0.0059909	0.039614
Trial1	1	1	blindfold	clockwise	practice	Guided	1	-0.5	-0.5	20.76653	-0.55094	-1.45	-1.3	0.801620112634432	-0.0044343	0.0024727	-0.015561
Trial1	1	1	blindfold	clockwise	practice	Guided	1	-0.5	-0.5	20.78651	-0.55094	-1.45	-1.3	0.801620112634432	0.0053646	-0.0059899	-0.017152
Trial1	1	1	blindfold	clockwise	practice	Guided	1	-0.5	-0.5	20.80652	-0.55094	-1.45	-1.3	0.801620112634432	-0.014781	0.002473	-0.0028996
Trial1	1	1	blindfold	clockwise	practice	Guided	1	-0.5	-0.5	20.82652	-0.55094	-1.45	-1.3	0.801620112634432	0.0060019	-0.0059913	0.022738
Trial1	1	1	blindfold	clockwise	practice	Guided	1	-0.5	-0.5	20.84651	-0.55095	-1.45	-1.3	0.801620749022514	-0.0047482	0.015167	0.017566
Trial1	1	1	blindfold	clockwise	practice	Guided	1	-0.5	-0.5	20.86652	-0.55095	-1.45	-1.3	0.801620749022514	-0.00021	-0.0017628	-0.011654
Trial1	1	1	blindfold	clockwise	practice	Guided	1	-0.5	-0.5	20.88652	-0.55095	-1.45	-1.3	0.801620749022514	-0.020353	0.006702	0.0071339
Trial1	1	1	blindfold	clockwise	practice	Guided	1	-0.5	-0.5	20.90652	-0.55095	-1.45	-1.3	0.801620749022514	-0.016046	-0.014458	0.0010057
Trial1	1	1	blindfold	clockwise	practice	Guided	1	-0.5	-0.5	20.92651	-0.55095	-1.45	-1.3	0.801620749022514	-0.0099188	-0.027155	0.0052283
Trial1	1	1	blindfold	clockwise	practice	Guided	1	-0.5	-0.5	20.94652	-0.55095	-1.45	-1.3	0.801620749022514	-0.0099189	0.019395	0.0052282
Trial1	1	1	blindfold	clockwise	practice	Guided	1	-0.5	-0.5	20.96652	-0.55095	-1.45	-1.3	0.801620749022514	0.0086388	-0.0017651	-0.030118
Trial1	1	1	blindfold	clockwise	practice	Guided	1	-0.5	-0.5	20.98651	-0.55095	-1.45	-1.3	0.801620749022514	-0.0017937	-0.010228	0.00037628
Trial1	1	1	blindfold	clockwise	practice	Guided	1	-0.5	-0.5	21.00652	-0.55095	-1.45	-1.3	0.801620749022514	0.011185	0.019393	0.0036426
Trial1	1	1	blindfold	clockwise	practice	Guided	1	-0.5	-0.5	21.02652	-0.55095	-1.45	-1.3	0.801620749022514	0.0050615	-0.0017662	-0.044044
Trial1	1	1	blindfold	clockwise	practice	Guided	1	-0.5	-0.5	21.04652	-0.55095	-1.45	-1.3	0.801620749022514	-0.01962	0.010928	-0.011007
Trial1	1	1	blindfold	clockwise	practice	Guided	1	-0.5	-0.5	21.06651	-0.55095	-1.45	-1.3	0.801620749022514	0.0021174	-0.018695	-0.0041561
Trial1	1	1	blindfold	clockwise	practice	Guided	1	-0.5	-0.5	21.08652	-0.55095	-1.45	-1.3	0.801620749022514	-0.018983	0.019392	-0.0025656
Trial1	1	1	blindfold	clockwise	practice	Guided	1	-0.5	-0.5	21.10652	-0.55095	-1.45	-1.3	0.801620749022514	-0.013172	0.0024652	0.018216
Trial1	1	1	blindfold	clockwise	practice	Guided	1	-0.5	-0.5	21.12653	-0.55096	-1.45	-1.3	0.801621385535178	0.0092875	0.0024631	-0.021672
Trial1	1	1	blindfold	clockwise	practice	Guided	1	-0.5	-0.5	21.14651	-0.55096	-1.45	-1.3	0.801621385535178	0.0021207	-0.010231	-0.0041556
Trial1	1	1	blindfold	clockwise	practice	Guided	1	-0.5	-0.5	21.16652	-0.55096	-1.45	-1.3	0.801621385535178	0.0079325	0.0024641	0.016626
Trial1	1	1	blindfold	clockwise	practice	Guided	1	-0.5	-0.5	21.18652	-0.55096	-1.45	-1.3	0.801621385535178	-0.011807	0.036319	-0.02008
Trial1	1	1	blindfold	clockwise	practice	Guided	1	-0.5	-0.5	21.20651	-0.55096	-1.45	-1.3	0.801621385535178	-0.010534	-0.0017666	-0.0031995
Trial1	1	1	blindfold	clockwise	practice	Guided	1	-0.5	-0.5	21.22652	-0.55096	-1.45	-1.3	0.801621385535178	0.00013209	-0.010231	0.0026094
Trial1	1	1	blindfold	clockwise	practice	Guided	1	-0.5	-0.5	21.24652	-0.55096	-1.45	-1.3	0.801621385535178	0.029672	0.0066959	0.023478
Trial1	1	1	blindfold	clockwise	practice	Guided	1	-0.5	-0.5	21.26653	-0.55096	-1.45	-1.3	0.801621385535178	-0.048827	-0.0017675	-0.0045563
Trial1	1	1	blindfold	clockwise	practice	Guided	1	-0.5	-0.5	21.28651	-0.55096	-1.45	-1.3	0.801621385535178	-0.015385	-0.0017676	-0.011321
Trial1	1	1	blindfold	clockwise	practice	Guided	1	-0.5	-0.5	21.30652	-0.55096	-1.45	-1.3	0.801621385535178	0.0030853	0.032086	0.0085054
Trial1	1	1	blindfold	clockwise	practice	Guided	1	-0.5	-0.5	21.32652	-0.55096	-1.45	-1.3	0.801621385535178	-0.014112	0.0024617	0.014
Trial1	1	1	blindfold	clockwise	practice	Guided	1	-0.5	-0.5	21.34651	-0.55096	-1.45	-1.3	0.801621385535178	-0.019601	0.015156	-0.011
Trial1	1	1	blindfold	clockwise	practice	Guided	1	-0.5	-0.5	21.36652	-0.55096	-1.45	-1.3	0.801621385535178	0.0024531	-0.022932	-0.031375
Trial1	1	1	blindfold	clockwise	practice	Guided	1	-0.5	-0.5	21.38652	-0.55096	-1.45	-1.3	0.801621385535178	-0.00072596	0.0024571	-0.042124
Trial1	1	1	blindfold	clockwise	practice	Guided	1	-0.5	-0.5	21.40652	-0.55096	-1.45	-1.3	0.801621385535178	-0.033617	-0.0060077	0.028256
Trial1	1	1	blindfold	clockwise	practice	Guided	1	-0.5	-0.5	21.42651	-0.55097	-1.45	-1.3	0.801622018382546	0.018699	0.015151	-0.00087934
Trial1	1	1	blindfold	clockwise	practice	Guided	1	-0.5	-0.5	21.44652	-0.55097	-1.45	-1.3	0.801622018382546	-0.018322	0.0066879	0.0058838
Trial1	1	1	blindfold	clockwise	practice	Guided	1	-0.5	-0.5	21.46652	-0.55097	-1.45	-1.3	0.801622018382546	0.0030979	0.032079	0.0085153
Trial1	1	1	blindfold	clockwise	practice	Guided	1	-0.5	-0.5	21.48651	-0.55097	-1.45	-1.3	0.801622018382546	0.0024599	0.032077	7.5607E-05
Trial1	1	1	blindfold	clockwise	practice	Guided	1	-0.5	-0.5	21.50652	-0.55097	-1.45	-1.3	0.801622018382546	-0.030662	-0.014473	0.011058
Trial1	1	1	blindfold	clockwise	practice	Guided	1	-0.5	-0.5	21.52652	-0.55097	-1.45	-1.3	0.801622018382546	0.010903	-0.001781	-0.00056164
Trial1	1	1	blindfold	clockwise	practice	Guided	1	-0.5	-0.5	21.54652	-0.55097	-1.45	-1.3	0.801622018382546	-0.0017538	-0.0060136	0.00039232
Trial1	1	1	blindfold	clockwise	practice	Guided	1	-0.5	-0.5	21.56651	-0.55097	-1.45	-1.3	0.801622018382546	-0.013779	0.015146	0.0097869
Trial1	1	1	blindfold	clockwise	practice	Guided	1	-0.5	-0.5	21.58652	-0.55097	-1.45	-1.3	0.801622018382546	-0.016639	-0.0060141	-0.028191
Trial1	1	1	blindfold	clockwise	practice	Guided	1	-0.5	-0.5	21.60652	-0.55097	-1.45	-1.3	0.801622018382546	-0.00047987	-0.010245	0.017276
Trial1	1	1	blindfold	clockwise	practice	Guided	1	-0.5	-0.5	21.62653	-0.55097	-1.45	-1.3	0.801622018382546	-0.022212	-0.0017825	-0.0022313
Trial1	1	1	blindfold	clockwise	practice	Guided	1	-0.5	-0.5	21.64651	-0.55098	-1.45	-1.3	0.801622658934247	-0.014724	0.023608	-0.0028672
Trial1	1	1	blindfold	clockwise	practice	Guided	1	-0.5	-0.5	21.66652	-0.55098	-1.45	-1.3	0.801622658934247	-0.017989	-0.0017808	0.010108
Trial1	1	1	blindfold	clockwise	practice	Guided	1	-0.5	-0.5	21.68652	-0.55098	-1.45	-1.3	0.801622658934247	-0.0075542	-0.018708	-0.020381
Trial1	1	1	blindfold	clockwise	practice	Guided	1	-0.5	-0.5	21.70651	-0.55098	-1.45	-1.3	0.801622658934247	-0.01472	-0.010243	-0.0028651
Trial1	1	1	blindfold	clockwise	practice	Guided	1	-0.5	-0.5	21.72652	-0.55098	-1.45	-1.3	0.801622658934247	-0.0026971	-0.014474	-0.012257
Trial1	1	1	blindfold	clockwise	practice	Guided	1	-0.5	-0.5	21.74652	-0.55098	-1.45	-1.3	0.801622658934247	-0.022841	0.002455	0.001992
Trial1	1	1	blindfold	clockwise	practice	Guided	1	-0.5	-0.5	21.76653	-0.55098	-1.45	-1.3	0.801622658934247	-0.026655	-0.010241	-0.048644
Trial1	1	1	blindfold	clockwise	practice	Guided	1	-0.5	-0.5	21.78651	-0.55098	-1.45	-1.3	0.801622658934247	0.019998	-0.010241	0.007257
Trial1	1	1	blindfold	clockwise	practice	Guided	1	-0.5	-0.5	21.80652	-0.55098	-1.45	-1.3	0.801622658934247	-0.0261	-0.0017762	0.014976
Trial1	1	1	blindfold	clockwise	practice	Guided	1	-0.5	-0.5	21.82652	-0.55098	-1.45	-1.3	0.801622658934247	0.01873	0.01515	-0.0057174
Trial1	1	1	blindfold	clockwise	practice	Guided	1	-0.5	-0.5	21.84651	-0.55099	-1.45	-1.3	0.801623292029292	0.0054382	-0.0017789	-0.017105
Trial1	1	1	blindfold	clockwise	practice	Guided	1	-0.5	-0.5	21.86652	-0.55099	-1.45	-1.3	0.801623292029292	-0.0059469	-0.014472	0.00073068
Trial1	1	1	blindfold	clockwise	practice	Guided	1	-0.5	-0.5	21.88652	-0.55099	-1.45	-1.3	0.801623292029292	-0.0069012	0.0066864	-0.011926
Trial1	1	1	blindfold	clockwise	practice	Guided	1	-0.5	-0.5	21.90652	-0.55099	-1.45	-1.3	0.801623292029292	0.010936	0.0066854	-0.00053846
Trial1	1	1	blindfold	clockwise	practice	Guided	1	-0.5	-0.5	21.92651	-0.55099	-1.45	-1.3	0.801623292029292	0.015795	0.023611	0.026054
Trial1	1	1	blindfold	clockwise	practice	Guided	1	-0.5	-0.5	21.94652	-0.55099	-1.45	-1.3	0.801623292029292	0.019696	-0.01871	0.0030461
Trial1	1	1	blindfold	clockwise	practice	Guided	1	-0.5	-0.5	21.96652	-0.55099	-1.45	-1.3	0.801623292029292	-0.016052	-0.0060124	0.035448
Trial1	1	1	blindfold	clockwise	practice	Guided	1	-0.5	-0.5	21.98651	-0.55099	-1.45	-1.3	0.801623292029292	-0.018916	0.0024511	-0.0025298
Trial1	1	1	blindfold	clockwise	practice	Guided	1	-0.5	-0.5	22.00652	-0.55099	-1.45	-1.3	0.801623292029292	-0.014058	0.0024479	0.0055932
Trial1	1	1	blindfold	clockwise	practice	Guided	1	-0.5	-0.5	22.02652	-0.55099	-1.45	-1.3	0.801623292029292	0.022331	0.027841	-0.025533
Trial1	1	1	blindfold	clockwise	practice	Guided	1	-0.5	-0.5	22.04652	-0.55099	-1.45	-1.3	0.801623292029292	0.010625	-0.027174	-0.0047489
Trial1	1	1	blindfold	clockwise	practice	Guided	1	-0.5	-0.5	22.06651	-0.55099	-1.45	-1.3	0.801623292029292	0.00059592	-0.035637	-0.025211
Trial1	1	1	blindfold	clockwise	practice	Guided	1	-0.5	-0.5	22.08652	-0.55099	-1.45	-1.3	0.801623292029292	0.0060879	0.048999	-0.0086483
Trial1	1	1	blindfold	clockwise	practice	Guided	1	-0.5	-0.5	22.10652	-0.55099	-1.45	-1.3	0.801623292029292	-0.033797	-0.0060163	-0.031106
Trial1	1	1	blindfold	clockwise	practice	Guided	1	-0.5	-0.5	22.12653	-0.55099	-1.45	-1.3	0.801623292029292	-0.0037067	-0.018713	0.030283
Trial1	1	1	blindfold	clockwise	practice	Guided	1	-0.5	-0.5	22.14651	-0.551	-1.45	-1.3	0.801623929039536	0.0070476	-0.0017878	0.035774
Trial1	1	1	blindfold	clockwise	practice	Guided	1	-0.5	-0.5	22.16652	-0.551	-1.45	-1.3	0.801623929039536	0.0086392	0.0024432	0.025111
Trial1	1	1	blindfold	clockwise	practice	Guided	1	-0.5	-0.5	22.18652	-0.551	-1.45	-1.3	0.801623929039536	0.015173	0.0066759	0.00010939
Trial1	1	1	blindfold	clockwise	practice	Guided	1	-0.5	-0.5	22.20651	-0.551	-1.45	-1.3	0.801623929039536	-0.012372	-0.010252	-0.028474
Trial1	1	1	blindfold	clockwise	practice	Guided	1	-0.5	-0.5	22.22652	-0.551	-1.45	-1.3	0.801623929039536	-0.019858	0.0066732	-0.015173
Trial1	1	1	blindfold	clockwise	practice	Guided	1	-0.5	-0.5	22.24652	-0.551	-1.45	-1.3	0.801623929039536	-0.0010697	0.0024404	0.00075182
Trial1	1	1	blindfold	clockwise	practice	Guided	1	-0.5	-0.5	22.26653	-0.551	-1.45	-1.3	0.801623929039536	-0.0040155	-0.010257	0.02607
Trial1	1	1	blindfold	clockwise	practice	Guided	1	-0.5	-0.5	22.28651	-0.551	-1.45	-1.3	0.801623929039536	0.0018814	0.023596	-0.0083238
Trial1	1	1	blindfold	clockwise	practice	Guided	1	-0.5	-0.5	22.30652	-0.551	-1.45	-1.3	0.801623929039536	-0.0071916	-0.0017963	-0.016129
Trial1	1	1	blindfold	clockwise	practice	Guided	1	-0.5	-0.5	22.32652	-0.551	-1.45	-1.3	0.801623929039536	-0.0055994	-0.0060285	0.0049719
Trial1	1	1	blindfold	clockwise	practice	Guided	1	-0.5	-0.5	22.34651	-0.551	-1.45	-1.3	0.801623929039536	0.016455	0.019361	0.016041
Trial1	1	1	blindfold	clockwise	practice	Guided	1	-0.5	-0.5	22.36652	-0.55101	-1.45	-1.3	0.801624566174358	-0.016983	0.0066668	0.022804
Trial1	1	1	blindfold	clockwise	practice	Guided	1	-0.5	-0.5	22.38652	-0.55101	-1.45	-1.3	0.801624566174358	-0.014035	-0.010259	-0.027197
Trial1	1	1	blindfold	clockwise	practice	Guided	1	-0.5	-0.5	22.40652	-0.55101	-1.45	-1.3	0.801624566174358	-0.011403	0.032057	-0.015808
Trial1	1	1	blindfold	clockwise	practice	Guided	1	-0.5	-0.5	22.42651	-0.55101	-1.45	-1.3	0.801624566174358	0.015826	0.023593	0.013096
Trial1	1	1	blindfold	clockwise	practice	Guided	1	-0.5	-0.5	22.44652	-0.55101	-1.45	-1.3	0.801624566174358	-0.010129	0.015128	0.0010753
Trial1	1	1	blindfold	clockwise	practice	Guided	1	-0.5	-0.5	22.46652	-0.55101	-1.45	-1.3	0.801624566174358	0.0022148	-0.014497	-0.001873
Trial1	1	1	blindfold	clockwise	practice	Guided	1	-0.5	-0.5	22.48651	-0.55101	-1.45	-1.3	0.801624566174358	-0.020877	-0.010263	0.025442
Trial1	1	1	blindfold	clockwise	practice	Guided	1	-0.5	-0.5	22.50652	-0.55101	-1.45	-1.3	0.801624566174358	-0.014027	0.027823	0.0056148
Trial1	1	1	blindfold	clockwise	practice	Guided	1	-0.5	-0.5	22.52652	-0.55101	-1.45	-1.3	0.801624566174358	-0.011712	0.0024276	-0.020022
Trial1	1	1	blindfold	clockwise	practice	Guided	1	-0.5	-0.5	22.54652	-0.55101	-1.45	-1.3	0.801624566174358	-0.0016819	0.010892	0.00044207
Trial1	1	1	blindfold	clockwise	practice	Guided	1	-0.5	-0.5	22.56651	-0.55101	-1.45	-1.3	0.801624566174358	-0.020149	-0.0018036	-0.019384
Trial1	1	1	blindfold	clockwise	practice	Guided	1	-0.5	-0.5	22.58652	-0.55101	-1.45	-1.3	0.801624566174358	-0.010754	0.023588	-0.012216
Trial1	1	1	blindfold	clockwise	practice	Guided	1	-0.5	-0.5	22.60652	-0.55101	-1.45	-1.3	0.801624566174358	-0.011072	0.0066583	-0.01158
Trial1	1	1	blindfold	clockwise	practice	Guided	1	-0.5	-0.5	22.62653	-0.55102	-1.45	-1.3	0.801625199640181	0.0012738	0.0024236	-0.016751
Trial1	1	1	blindfold	clockwise	practice	Guided	1	-0.5	-0.5	22.64651	-0.55102	-1.45	-1.3	0.801625199640181	-0.010748	-0.010274	-0.0073569
Trial1	1	1	blindfold	clockwise	practice	Guided	1	-0.5	-0.5	22.66652	-0.55102	-1.45	-1.3	0.801625199640181	-0.0048526	-0.010274	-0.0057661
Trial1	1	1	blindfold	clockwise	practice	Guided	1	-0.5	-0.5	22.68652	-0.55102	-1.45	-1.3	0.801625199640181	-0.0029424	0.002421	-0.016429
Trial1	1	1	blindfold	clockwise	practice	Guided	1	-0.5	-0.5	22.70651	-0.55102	-1.45	-1.3	0.801625199640181	-0.018865	0.002422	-0.0024988
Trial1	1	1	blindfold	clockwise	practice	Guided	1	-0.5	-0.5	22.72652	-0.55102	-1.45	-1.3	0.801625199640181	-0.040598	0.010884	0.016288
Trial1	1	1	blindfold	clockwise	practice	Guided	1	-0.5	-0.5	22.74652	-0.55102	-1.45	-1.3	0.801625199640181	-0.0029351	-0.022969	0.0085703
Trial1	1	1	blindfold	clockwise	practice	Guided	1	-0.5	-0.5	22.76653	-0.55102	-1.45	-1.3	0.801625199640181	0.03305	0.0066557	0.010566
Trial1	1	1	blindfold	clockwise	practice	Guided	1	-0.5	-0.5	22.78651	-0.55102	-1.45	-1.3	0.801625199640181	-0.0052461	0.01512	0.0092078
Trial1	1	1	blindfold	clockwise	practice	Guided	1	-0.5	-0.5	22.80652	-0.55102	-1.45	-1.3	0.801625199640181	-0.014002	-0.0060389	-0.023916
Trial1	1	1	blindfold	clockwise	practice	Guided	1	-0.5	-0.5	22.82652	-0.55102	-1.45	-1.3	0.801625199640181	0.0061447	0.0024255	-0.0086238
Trial1	1	1	blindfold	clockwise	practice	Guided	1	-0.5	-0.5	22.84651	-0.55102	-1.45	-1.3	0.801625199640181	-0.0049237	-0.027197	-0.00081776
Trial1	1	1	blindfold	clockwise	practice	Guided	1	-0.5	-0.5	22.86652	-0.55103	-1.45	-1.3	0.80162583702342	-0.04481	-0.018733	-0.0086201
Trial1	1	1	blindfold	clockwise	practice	Guided	1	-0.5	-0.5	22.88652	-0.55103	-1.45	-1.3	0.80162583702342	0.0083748	0.01089	0.020917
Trial1	1	1	blindfold	clockwise	practice	Guided	1	-0.5	-0.5	22.90652	-0.55103	-1.45	-1.3	0.80162583702342	0.0074216	0.01089	0.0059453
Trial1	1	1	blindfold	clockwise	practice	Guided	1	-0.5	-0.5	22.92651	-0.55103	-1.45	-1.3	0.80162583702342	-0.038041	0.032051	0.015024
Trial1	1	1	blindfold	clockwise	practice	Guided	1	-0.5	-0.5	22.94652	-0.55103	-1.45	-1.3	0.80162583702342	0.0048806	0.019353	-0.016103
Trial1	1	1	blindfold	clockwise	practice	Guided	1	-0.5	-0.5	22.96652	-0.55103	-1.45	-1.3	0.80162583702342	0.012282	-0.01027	0.016385
Trial1	1	1	blindfold	clockwise	practice	Guided	1	-0.5	-0.5	22.98651	-0.55103	-1.45	-1.3	0.80162583702342	0.025261	-0.022966	0.019651
Trial1	1	1	blindfold	clockwise	practice	Guided	1	-0.5	-0.5	23.00652	-0.55103	-1.45	-1.3	0.80162583702342	0.00448	0.0024262	0.025459
Trial1	1	1	blindfold	clockwise	practice	Guided	1	-0.5	-0.5	23.02652	-0.55103	-1.45	-1.3	0.80162583702342	-0.012314	-0.018734	-0.028443
Trial1	1	1	blindfold	clockwise	practice	Guided	1	-0.5	-0.5	23.04652	-0.55103	-1.45	-1.3	0.80162583702342	-0.01009	0.0066598	0.0014144
Trial1	1	1	blindfold	clockwise	practice	Guided	1	-0.5	-0.5	23.06651	-0.55103	-1.45	-1.3	0.80162583702342	-0.02633	-0.010267	0.010808
Trial1	1	1	blindfold	clockwise	practice	Guided	1	-0.5	-0.5	23.08652	-0.55103	-1.45	-1.3	0.80162583702342	0.0019379	-0.027195	-0.0082977
Trial1	1	1	blindfold	clockwise	practice	Guided	1	-0.5	-0.5	23.10652	-0.55103	-1.45	-1.3	0.80162583702342	-0.025287	-0.0018038	-0.031708
Trial1	1	1	blindfold	clockwise	practice	Guided	1	-0.5	-0.5	23.12653	-0.55103	-1.45	-1.3	0.80162583702342	-0.022421	0.010893	0.0062717
Trial1	1	1	blindfold	clockwise	practice	Guided	1	-0.5	-0.5	23.14651	-0.55104	-1.45	-1.3	0.801626474531238	0.023679	-0.014497	-0.0014489
Trial1	1	1	blindfold	clockwise	practice	Guided	1	-0.5	-0.5	23.16652	-0.55104	-1.45	-1.3	0.801626474531238	0.023679	-0.014497	-0.0014479
Trial1	1	1	blindfold	clockwise	practice	Guided	1	-0.5	-0.5	23.18652	-0.55104	-1.45	-1.3	0.801626474531238	-0.023693	-0.0018018	-0.0034419
Trial1	1	1	blindfold	clockwise	practice	Guided	1	-0.5	-0.5	23.20651	-0.55104	-1.45	-1.3	0.801626474531238	-0.006492	0.019357	-0.028444
Trial1	1	1	blindfold	clockwise	practice	Guided	1	-0.5	-0.5	23.22652	-0.55104	-1.45	-1.3	0.801626474531238	0.0048963	-0.035658	-0.025496
Trial1	1	1	blindfold	clockwise	practice	Guided	1	-0.5	-0.5	23.24652	-0.55104	-1.45	-1.3	0.801626474531238	0.0019504	-0.022963	-0.0082978
Trial1	1	1	blindfold	clockwise	practice	Guided	1	-0.5	-0.5	23.26653	-0.55104	-1.45	-1.3	0.801626474531238	0.00059241	0.010893	-0.0082955
Trial1	1	1	blindfold	clockwise	practice	Guided	1	-0.5	-0.5	23.28651	-0.55104	-1.45	-1.3	0.801626474531238	-0.00067911	-0.039889	0.01312
Trial1	1	1	blindfold	clockwise	practice	Guided	1	-0.5	-0.5	23.30652	-0.55104	-1.45	-1.3	0.801626474531238	-0.0019493	-0.01873	-0.0037589
Trial1	1	1	blindfold	clockwise	practice	Guided	1	-0.5	-0.5	23.32652	-0.55104	-1.45	-1.3	0.801626474531238	0.0061757	-0.010268	-0.0086103
Trial1	1	1	blindfold	clockwise	practice	Guided	1	-0.5	-0.5	23.34651	-0.55104	-1.45	-1.3	0.801626474531238	0.018517	0.023586	-0.013785
Trial1	1	1	blindfold	clockwise	practice	Guided	1	-0.5	-0.5	23.36652	-0.55104	-1.45	-1.3	0.801626474531238	-0.00058968	-0.0060356	-0.042049
Trial1	1	1	blindfold	clockwise	practice	Guided	1	-0.5	-0.5	23.38652	-0.55104	-1.45	-1.3	0.801626474531238	-0.017238	-0.018732	0.017986
Trial1	1	1	blindfold	clockwise	practice	Guided	1	-0.5	-0.5	23.40652	-0.55104	-1.45	-1.3	0.801626474531238	0.013978	-0.027196	-0.017681
Trial1	1	1	blindfold	clockwise	practice	Guided	1	-0.5	-0.5	23.42651	-0.55104	-1.45	-1.3	0.801626474531238	0.011669	0.027815	0.0079579
Trial1	1	1	blindfold	clockwise	practice	Guided	1	-0.5	-0.5	23.44652	-0.55104	-1.45	-1.3	0.801626474531238	0.021064	-0.018734	0.019983
Trial1	1	1	blindfold	clockwise	practice	Guided	1	-0.5	-0.5	23.46652	-0.55104	-1.45	-1.3	0.801626474531238	0.019157	-0.018731	-0.0053346
Trial1	1	1	blindfold	clockwise	practice	Guided	1	-0.5	-0.5	23.48651	-0.55104	-1.45	-1.3	0.801626474531238	0.0084059	0.0066598	0.020937
Trial1	1	1	blindfold	clockwise	practice	Guided	1	-0.5	-0.5	23.50652	-0.55104	-1.45	-1.3	0.801626474531238	0.0013247	0.02782	-0.016722
Trial1	1	1	blindfold	clockwise	practice	Guided	1	-0.5	-0.5	23.52652	-0.55105	-1.45	-1.3	0.801627112163634	-0.027895	0.019355	-0.010277
Trial1	1	1	blindfold	clockwise	practice	Guided	1	-0.5	-0.5	23.54652	-0.55105	-1.45	-1.3	0.801627112163634	-0.015553	-0.0145	-0.015451
Trial1	1	1	blindfold	clockwise	practice	Guided	1	-0.5	-0.5	23.56651	-0.55105	-1.45	-1.3	0.801627112163634	-0.032431	0.019356	-0.014179
Trial1	1	1	blindfold	clockwise	practice	Guided	1	-0.5	-0.5	23.58652	-0.55105	-1.45	-1.3	0.801627112163634	-0.0055199	0.03205	0.0050132
Trial1	1	1	blindfold	clockwise	practice	Guided	1	-0.5	-0.5	23.60652	-0.55105	-1.45	-1.3	0.801627112163634	-0.031791	-0.0018038	-0.0057351
Trial1	1	1	blindfold	clockwise	practice	Guided	1	-0.5	-0.5	23.62653	-0.55105	-1.45	-1.3	0.801627112163634	-0.0025686	0.0024269	-0.012181
Trial1	1	1	blindfold	clockwise	practice	Guided	1	-0.5	-0.5	23.64651	-0.55105	-1.45	-1.3	0.801627112163634	0.0065076	0.0024263	-0.0043761
Trial1	1	1	blindfold	clockwise	practice	Guided	1	-0.5	-0.5	23.66652	-0.55105	-1.45	-1.3	0.801627112163634	-0.0064698	-0.006037	-0.0076409
Trial1	1	1	blindfold	clockwise	practice	Guided	1	-0.5	-0.5	23.68652	-0.55105	-1.45	-1.3	0.801627112163634	-0.037364	-0.018734	0.032881
Trial1	1	1	blindfold	clockwise	practice	Guided	1	-0.5	-0.5	23.70651	-0.55105	-1.45	-1.3	0.801627112163634	-0.055832	-0.0060399	0.013053
Trial1	1	1	blindfold	clockwise	practice	Guided	1	-0.5	-0.5	23.72652	-0.55105	-1.45	-1.3	0.801627112163634	-0.01522	0.019351	0.0047027
Trial1	1	1	blindfold	clockwise	practice	Guided	1	-0.5	-0.5	23.74652	-0.55105	-1.45	-1.3	0.801627112163634	-0.003195	-0.027198	0.014733
Trial1	1	1	blindfold	clockwise	practice	Guided	1	-0.5	-0.5	23.76653	-0.55106	-1.45	-1.3	0.801627746124067	-0.0077325	-0.018736	-0.024515
Trial1	1	1	blindfold	clockwise	practice	Guided	1	-0.5	-0.5	23.78651	-0.55106	-1.45	-1.3	0.801627746124067	-0.016893	-0.010272	-0.0030982
Trial1	1	1	blindfold	clockwise	practice	Guided	1	-0.5	-0.5	23.80652	-0.55106	-1.45	-1.3	0.801627746124067	0.014639	-0.010269	-0.0092261
Trial1	1	1	blindfold	clockwise	practice	Guided	1	-0.5	-0.5	23.82652	-0.55106	-1.45	-1.3	0.801627746124067	0.001345	0.010889	-0.01671
Trial1	1	1	blindfold	clockwise	practice	Guided	1	-0.5	-0.5	23.84651	-0.55106	-1.45	-1.3	0.801627746124067	-0.011314	0.01089	-0.015758
Trial1	1	1	blindfold	clockwise	practice	Guided	1	-0.5	-0.5	23.86652	-0.55106	-1.45	-1.3	0.801627746124067	0.0026166	-0.014503	0.00016868
Trial1	1	1	blindfold	clockwise	practice	Guided	1	-0.5	-0.5	23.88652	-0.55106	-1.45	-1.3	0.801627746124067	-0.026921	-0.0060378	0.0023946
Trial1	1	1	blindfold	clockwise	practice	Guided	1	-0.5	-0.5	23.90652	-0.55106	-1.45	-1.3	0.801627746124067	0.0013469	0.0024262	-0.01671
Trial1	1	1	blindfold	clockwise	practice	Guided	1	-0.5	-0.5	23.92651	-0.55106	-1.45	-1.3	0.801627746124067	0.0077963	-0.010269	0.01251
Trial1	1	1	blindfold	clockwise	practice	Guided	1	-0.5	-0.5	23.94652	-0.55106	-1.45	-1.3	0.801627746124067	-0.0074048	0.01089	-0.020294
Trial1	1	1	blindfold	clockwise	practice	Guided	1	-0.5	-0.5	23.96652	-0.55106	-1.45	-1.3	0.801627746124067	0.019191	0.0024262	-0.0053222
Trial1	1	1	blindfold	clockwise	practice	Guided	1	-0.5	-0.5	23.98651	-0.55106	-1.45	-1.3	0.801627746124067	-0.026908	-0.010271	0.0023946
Trial1	1	1	blindfold	clockwise	practice	Guided	1	-0.5	-0.5	24.00652	-0.55106	-1.45	-1.3	0.801627746124067	-0.023323	0.0066556	-0.0063612
Trial1	1	1	blindfold	clockwise	practice	Guided	1	-0.5	-0.5	24.02652	-0.55107	-1.45	-1.3	0.80162838780216	-0.0191	-0.0018067	-0.0066752
Trial1	1	1	blindfold	clockwise	practice	Guided	1	-0.5	-0.5	24.04652	-0.55107	-1.45	-1.3	0.80162838780216	-0.011933	0.0066559	-0.02419
Trial1	1	1	blindfold	clockwise	practice	Guided	1	-0.5	-0.5	24.06651	-0.55107	-1.45	-1.3	0.80162838780216	-0.0067581	0.0024236	-0.011847
Trial1	1	1	blindfold	clockwise	practice	Guided	1	-0.5	-0.5	24.08652	-0.55107	-1.45	-1.3	0.80162838780216	0.0068567	-0.0060404	-0.00014283
Trial1	1	1	blindfold	clockwise	practice	Guided	1	-0.5	-0.5	24.10652	-0.55107	-1.45	-1.3	0.80162838780216	0.01076	0.015118	-0.0046789
Trial1	1	1	blindfold	clockwise	practice	Guided	1	-0.5	-0.5	24.12653	-0.55107	-1.45	-1.3	0.80162838780216	0.024374	0.036276	0.0070277
Trial1	1	1	blindfold	clockwise	practice	Guided	1	-0.5	-0.5	24.14651	-0.55107	-1.45	-1.3	0.80162838780216	-0.0022143	-0.014507	-0.0079439
Trial1	1	1	blindfold	clockwise	practice	Guided	1	-0.5	-0.5	24.16652	-0.55107	-1.45	-1.3	0.80162838780216	-0.0068349	-0.02297	0.043331
Trial1	1	1	blindfold	clockwise	practice	Guided	1	-0.5	-0.5	24.18652	-0.55107	-1.45	-1.3	0.80162838780216	-0.0034837	0.0024204	-0.024823
Trial1	1	1	blindfold	clockwise	practice	Guided	1	-0.5	-0.5	24.20651	-0.55107	-1.45	-1.3	0.80162838780216	-0.018452	0.0066509	0.0017677
Trial1	1	1	blindfold	clockwise	practice	Guided	1	-0.5	-0.5	24.22652	-0.55107	-1.45	-1.3	0.80162838780216	0.0075063	0.01088	0.0083006
Trial1	1	1	blindfold	clockwise	practice	Guided	1	-0.5	-0.5	24.24652	-0.55108	-1.45	-1.3	0.801629022010265	0.012363	0.010881	0.016424
Trial1	1	1	blindfold	clockwise	practice	Guided	1	-0.5	-0.5	24.26653	-0.55108	-1.45	-1.3	0.801629022010265	-0.024893	0.019343	-0.0069873
Trial1	1	1	blindfold	clockwise	practice	Guided	1	-0.5	-0.5	24.28651	-0.55108	-1.45	-1.3	0.801629022010265	-0.0018833	0.019344	-0.0037208
Trial1	1	1	blindfold	clockwise	practice	Guided	1	-0.5	-0.5	24.30652	-0.55108	-1.45	-1.3	0.801629022010265	-0.033648	-0.010281	-0.031033
Trial1	1	1	blindfold	clockwise	practice	Guided	1	-0.5	-0.5	24.32652	-0.55108	-1.45	-1.3	0.801629022010265	-0.010956	-0.027207	-0.011522
Trial1	1	1	blindfold	clockwise	practice	Guided	1	-0.5	-0.5	24.34651	-0.55108	-1.45	-1.3	0.801629022010265	0.020579	-0.010279	-0.043603
Trial1	1	1	blindfold	clockwise	practice	Guided	1	-0.5	-0.5	24.36652	-0.55108	-1.45	-1.3	0.801629022010265	-0.020429	0.010881	0.031631
Trial1	1	1	blindfold	clockwise	practice	Guided	1	-0.5	-0.5	24.38652	-0.55108	-1.45	-1.3	0.801629022010265	-0.022652	-0.022974	0.002092
Trial1	1	1	blindfold	clockwise	practice	Guided	1	-0.5	-0.5	24.40652	-0.55109	-1.45	-1.3	0.80162966014023	0.00099327	0.023579	0.034261
Trial1	1	1	blindfold	clockwise	practice	Guided	1	-0.5	-0.5	24.42651	-0.55109	-1.45	-1.3	0.80162966014023	-0.0093513	0.00242	0.0076721
Trial1	1	1	blindfold	clockwise	practice	Guided	1	-0.5	-0.5	24.44652	-0.55109	-1.45	-1.3	0.80162966014023	-0.0005922	-0.0060408	0.013164
Trial1	1	1	blindfold	clockwise	practice	Guided	1	-0.5	-0.5	24.46652	-0.55109	-1.45	-1.3	0.80162966014023	-0.015158	-0.022969	-0.0112
Trial1	1	1	blindfold	clockwise	practice	Guided	1	-0.5	-0.5	24.48651	-0.55109	-1.45	-1.3	0.80162966014023	-0.0067185	-0.0060413	-0.011836
Trial1	1	1	blindfold	clockwise	practice	Guided	1	-0.5	-0.5	24.50652	-0.55109	-1.45	-1.3	0.80162966014023	0.010161	0.019348	0.00377
Trial1	1	1	blindfold	clockwise	practice	Guided	1	-0.5	-0.5	24.52652	-0.55109	-1.45	-1.3	0.80162966014023	-0.0083898	0.019348	0.022243
Trial1	1	1	blindfold	clockwise	practice	Guided	1	-0.5	-0.5	24.54652	-0.55109	-1.45	-1.3	0.80162966014023	0.0072182	0.010884	0.0040908
Trial1	1	1	blindfold	clockwise	practice	Guided	1	-0.5	-0.5	24.56651	-0.55109	-1.45	-1.3	0.80162966014023	0.014705	0.0066512	-0.009205
Trial1	1	1	blindfold	clockwise	practice	Guided	1	-0.5	-0.5	24.58652	-0.55109	-1.45	-1.3	0.80162966014023	0.003955	-0.010276	0.017069
Trial1	1	1	blindfold	clockwise	practice	Guided	1	-0.5	-0.5	24.60652	-0.55109	-1.45	-1.3	0.80162966014023	0.0014112	-0.001812	-0.016691
Trial1	1	1	blindfold	clockwise	practice	Guided	1	-0.5	-0.5	24.62653	-0.55109	-1.45	-1.3	0.80162966014023	0.024419	-0.014507	0.0070409
Trial1	1	1	blindfold	clockwise	practice	Guided	1	-0.5	-0.5	24.64651	-0.55109	-1.45	-1.3	0.80162966014023	0.0094485	0.0024204	0.033633
Trial1	1	1	blindfold	clockwise	practice	Guided	1	-0.5	-0.5	24.66652	-0.55109	-1.45	-1.3	0.80162966014023	0.013436	-0.010275	-0.026081
Trial1	1	1	blindfold	clockwise	practice	Guided	1	-0.5	-0.5	24.68652	-0.5511	-1.45	-1.3	0.801630298394772	0.010809	0.015116	0.001233
Trial1	1	1	blindfold	clockwise	practice	Guided	1	-0.5	-0.5	24.70651	-0.55109	-1.45	-1.3	0.80162966014023	0.0062691	-0.02297	-0.0085629
Trial1	1	1	blindfold	clockwise	practice	Guided	1	-0.5	-0.5	24.72652	-0.5511	-1.45	-1.3	0.801630298394772	-0.0073439	-0.035663	-0.020267
Trial1	1	1	blindfold	clockwise	practice	Guided	1	-0.5	-0.5	24.74652	-0.5511	-1.45	-1.3	0.801630298394772	-0.048906	0.010889	-0.0086443
Trial1	1	1	blindfold	clockwise	practice	Guided	1	-0.5	-0.5	24.76653	-0.5511	-1.45	-1.3	0.801630298394772	-0.016418	0.0066554	-0.0033842
Trial1	1	1	blindfold	clockwise	practice	Guided	1	-0.5	-0.5	24.78651	-0.5511	-1.45	-1.3	0.801630298394772	-0.0041617	-0.0018085	-0.0072831
Trial1	1	1	blindfold	clockwise	practice	Guided	1	-0.5	-0.5	24.80652	-0.5511	-1.45	-1.3	0.801630298394772	-0.02263	-0.035663	0.0021105
Trial1	1	1	blindfold	clockwise	practice	Guided	1	-0.5	-0.5	24.82652	-0.5511	-1.45	-1.3	0.801630298394772	0.01376	0.027814	-0.021851
Trial1	1	1	blindfold	clockwise	practice	Guided	1	-0.5	-0.5	24.84651	-0.5511	-1.45	-1.3	0.801630298394772	-0.030432	0.023582	0.011187
Trial1	1	1	blindfold	clockwise	practice	Guided	1	-0.5	-0.5	24.86652	-0.5511	-1.45	-1.3	0.801630298394772	0.021564	0.0024233	-0.030927
Trial1	1	1	blindfold	clockwise	practice	Guided	1	-0.5	-0.5	24.88652	-0.5511	-1.45	-1.3	0.801630298394772	0.00046603	0.019348	-0.029335
Trial1	1	1	blindfold	clockwise	practice	Guided	1	-0.5	-0.5	24.90652	-0.5511	-1.45	-1.3	0.801630298394772	-0.014824	0.032045	-0.04136
Trial1	1	1	blindfold	clockwise	practice	Guided	1	-0.5	-0.5	24.92651	-0.5511	-1.45	-1.3	0.801630298394772	-0.011646	0.015114	0.035231
Trial1	1	1	blindfold	clockwise	practice	Guided	1	-0.5	-0.5	24.94652	-0.5511	-1.45	-1.3	0.801630298394772	-0.0054298	-0.014508	0.0050578
Trial1	1	1	blindfold	clockwise	practice	Guided	1	-0.5	-0.5	24.96652	-0.5511	-1.45	-1.3	0.801630298394772	-0.019359	-0.0018128	-0.010866
Trial1	1	1	blindfold	clockwise	practice	Guided	1	-0.5	-0.5	24.98651	-0.5511	-1.45	-1.3	0.801630298394772	0.03709	0.044735	0.006097
Trial1	1	1	blindfold	clockwise	practice	Guided	1	-0.5	-0.5	25.00652	-0.5511	-1.45	-1.3	0.801630298394772	-0.0057436	0.0024166	0.00083768
Trial1	1	1	blindfold	clockwise	practice	Guided	1	-0.5	-0.5	25.02652	-0.5511	-1.45	-1.3	0.801630298394772	-0.0099601	-0.031436	0.012859
Trial1	1	1	blindfold	clockwise	practice	Guided	1	-0.5	-0.5	25.04652	-0.5511	-1.45	-1.3	0.801630298394772	-0.0018367	-0.0018123	-0.0037002
Trial1	1	1	blindfold	clockwise	practice	Guided	1	-0.5	-0.5	25.06651	-0.5511	-1.45	-1.3	0.801630298394772	0.0062863	0.010884	-0.0085541
Trial1	1	1	blindfold	clockwise	practice	Guided	1	-0.5	-0.5	25.08652	-0.5511	-1.45	-1.3	0.801630298394772	0.0072406	-0.0018131	0.0041045
Trial1	1	1	blindfold	clockwise	practice	Guided	1	-0.5	-0.5	25.10652	-0.55111	-1.45	-1.3	0.801630932973647	0.040683	0.015113	-0.0026592
Trial1	1	1	blindfold	clockwise	practice	Guided	1	-0.5	-0.5	25.12653	-0.55111	-1.45	-1.3	0.801630932973647	-0.014809	-0.018741	-0.0069639
Trial1	1	1	blindfold	clockwise	practice	Guided	1	-0.5	-0.5	25.14651	-0.55111	-1.45	-1.3	0.801630932973647	-0.024838	0.010884	-0.027426
Trial1	1	1	blindfold	clockwise	practice	Guided	1	-0.5	-0.5	25.16652	-0.55111	-1.45	-1.3	0.801630932973647	-0.019027	0.010882	-0.0066455
Trial1	1	1	blindfold	clockwise	practice	Guided	1	-0.5	-0.5	25.18652	-0.55111	-1.45	-1.3	0.801630932973647	0.0072473	0.019345	0.0041085
Trial1	1	1	blindfold	clockwise	practice	Guided	1	-0.5	-0.5	25.20651	-0.55111	-1.45	-1.3	0.801630932973647	-0.0037355	-0.0018178	0.018995
Trial1	1	1	blindfold	clockwise	practice	Guided	1	-0.5	-0.5	25.22652	-0.55111	-1.45	-1.3	0.801630932973647	-0.0066804	-0.018746	-0.011815
Trial1	1	1	blindfold	clockwise	practice	Guided	1	-0.5	-0.5	25.24652	-0.55111	-1.45	-1.3	0.801630932973647	-0.0027762	-0.022978	-0.016352
Trial1	1	1	blindfold	clockwise	practice	Guided	1	-0.5	-0.5	25.26653	-0.55111	-1.45	-1.3	0.801630932973647	-0.019335	0.023572	-0.010861
Trial1	1	1	blindfold	clockwise	practice	Guided	1	-0.5	-0.5	25.28651	-0.55111	-1.45	-1.3	0.801630932973647	0.013066	-0.0018191	-0.0046467
Trial1	1	1	blindfold	clockwise	practice	Guided	1	-0.5	-0.5	25.30652	-0.55111	-1.45	-1.3	0.801630932973647	-0.0093057	-0.0060542	0.0096027
Trial1	1	1	blindfold	clockwise	practice	Guided	1	-0.5	-0.5	25.32652	-0.55111	-1.45	-1.3	0.801630932973647	-0.044334	-0.03568	-0.004735
Trial1	1	1	blindfold	clockwise	practice	Guided	1	-0.5	-0.5	25.34651	-0.55112	-1.45	-1.3	0.8016315714766	0.018331	0.0024083	-0.017943
Trial1	1	1	blindfold	clockwise	practice	Guided	1	-0.5	-0.5	25.36652	-0.55112	-1.45	-1.3	0.8016315714766	0.029315	0.019336	0.015178
Trial1	1	1	blindfold	clockwise	practice	Guided	1	-0.5	-0.5	25.38652	-0.55112	-1.45	-1.3	0.8016315714766	-0.029761	0.019336	-0.0030579
Trial1	1	1	blindfold	clockwise	practice	Guided	1	-0.5	-0.5	25.40652	-0.55112	-1.45	-1.3	0.8016315714766	0.0088559	0.0066415	0.025211
Trial1	1	1	blindfold	clockwise	practice	Guided	1	-0.5	-0.5	25.42651	-0.55112	-1.45	-1.3	0.8016315714766	-0.021633	-0.0060533	0.0092857
Trial1	1	1	blindfold	clockwise	practice	Guided	1	-0.5	-0.5	25.44652	-0.55112	-1.45	-1.3	0.8016315714766	-0.024494	0.010874	-0.023201
Trial1	1	1	blindfold	clockwise	practice	Guided	1	-0.5	-0.5	25.46652	-0.55112	-1.45	-1.3	0.8016315714766	-0.01024	0.027801	-0.0030535
Trial1	1	1	blindfold	clockwise	practice	Guided	1	-0.5	-0.5	25.48651	-0.55113	-1.45	-1.3	0.801632210104129	-0.0063368	-0.0018217	-0.0075915
Trial1	1	1	blindfold	clockwise	practice	Guided	1	-0.5	-0.5	25.50652	-0.55112	-1.45	-1.3	0.8016315714766	-0.009603	0.0024105	0.0053858
Trial1	1	1	blindfold	clockwise	practice	Guided	1	-0.5	-0.5	25.52652	-0.55113	-1.45	-1.3	0.801632210104129	-0.017402	0.0024097	0.014462
Trial1	1	1	blindfold	clockwise	practice	Guided	1	-0.5	-0.5	25.54652	-0.55113	-1.45	-1.3	0.801632210104129	0.0089572	-0.0018216	-0.0082266
Trial1	1	1	blindfold	clockwise	practice	Guided	1	-0.5	-0.5	25.56651	-0.55113	-1.45	-1.3	0.801632210104129	0.04526	-0.0060547	0.0012541
Trial1	1	1	blindfold	clockwise	practice	Guided	1	-0.5	-0.5	25.58652	-0.55113	-1.45	-1.3	0.801632210104129	0.0072837	0.0024097	0.0041171
Trial1	1	1	blindfold	clockwise	practice	Guided	1	-0.5	-0.5	25.60652	-0.55113	-1.45	-1.3	0.801632210104129	-0.001792	0.019338	-0.0036871
Trial1	1	1	blindfold	clockwise	practice	Guided	1	-0.5	-0.5	25.62653	-0.55113	-1.45	-1.3	0.801632210104129	0.018352	-0.039909	-0.017934
Trial1	1	1	blindfold	clockwise	practice	Guided	1	-0.5	-0.5	25.64651	-0.55113	-1.45	-1.3	0.801632210104129	0.0072844	0.010873	0.0041211
Trial1	1	1	blindfold	clockwise	practice	Guided	1	-0.5	-0.5	25.66652	-0.55113	-1.45	-1.3	0.801632210104129	-0.01023	0.019338	-0.0030459
Trial1	1	1	blindfold	clockwise	practice	Guided	1	-0.5	-0.5	25.68652	-0.55113	-1.45	-1.3	0.801632210104129	-0.00019888	-0.010287	0.017417
Trial1	1	1	blindfold	clockwise	practice	Guided	1	-0.5	-0.5	25.70651	-0.55113	-1.45	-1.3	0.801632210104129	0.021219	0.01087	0.020048
Trial1	1	1	blindfold	clockwise	practice	Guided	1	-0.5	-0.5	25.72652	-0.55113	-1.45	-1.3	0.801632210104129	0.0079257	0.0024092	0.012563
Trial1	1	1	blindfold	clockwise	practice	Guided	1	-0.5	-0.5	25.74652	-0.55113	-1.45	-1.3	0.801632210104129	0.016368	0.019336	0.011927
Trial1	1	1	blindfold	clockwise	practice	Guided	1	-0.5	-0.5	25.76653	-0.55113	-1.45	-1.3	0.801632210104129	-0.0040943	0.036263	0.021958
Trial1	1	1	blindfold	clockwise	practice	Guided	1	-0.5	-0.5	25.78651	-0.55113	-1.45	-1.3	0.801632210104129	-0.0021014	-0.010286	-0.007898
Trial1	1	1	blindfold	clockwise	practice	Guided	1	-0.5	-0.5	25.80652	-0.55113	-1.45	-1.3	0.801632210104129	-0.028056	-0.014515	-0.014432
Trial1	1	1	blindfold	clockwise	practice	Guided	1	-0.5	-0.5	25.82652	-0.55114	-1.45	-1.3	0.801632848856234	0.022903	0.010874	-0.014025
Trial1	1	1	blindfold	clockwise	practice	Guided	1	-0.5	-0.5	25.84651	-0.55114	-1.45	-1.3	0.801632848856234	-0.029728	-0.022981	0.0047639
Trial1	1	1	blindfold	clockwise	practice	Guided	1	-0.5	-0.5	25.86652	-0.55114	-1.45	-1.3	0.801632848856234	-0.0030512	0.010872	-0.020554
Trial1	1	1	blindfold	clockwise	practice	Guided	1	-0.5	-0.5	25.88652	-0.55114	-1.45	-1.3	0.801632848856234	0.0011705	0.027799	-0.020871
Trial1	1	1	blindfold	clockwise	practice	Guided	1	-0.5	-0.5	25.90652	-0.55114	-1.45	-1.3	0.801632848856234	-0.00831	-0.048374	0.022282
Trial1	1	1	blindfold	clockwise	practice	Guided	1	-0.5	-0.5	25.92651	-0.55114	-1.45	-1.3	0.801632848856234	-0.027091	0.010873	-0.0017651
Trial1	1	1	blindfold	clockwise	practice	Guided	1	-0.5	-0.5	25.94652	-0.55114	-1.45	-1.3	0.801632848856234	0.025457	0.019335	-0.012745
Trial1	1	1	blindfold	clockwise	practice	Guided	1	-0.5	-0.5	25.96652	-0.55114	-1.45	-1.3	0.801632848856234	-0.022233	0.0066431	0.006361
Trial1	1	1	blindfold	clockwise	practice	Guided	1	-0.5	-0.5	25.98651	-0.55114	-1.45	-1.3	0.801632848856234	-0.0001778	-0.010282	-0.0075695
Trial1	1	1	blindfold	clockwise	practice	Guided	1	-0.5	-0.5	26.00652	-0.55114	-1.45	-1.3	0.801632848856234	0.014476	0.015109	-0.013379
Trial1	1	1	blindfold	clockwise	practice	Guided	1	-0.5	-0.5	26.02652	-0.55114	-1.45	-1.3	0.801632848856234	0.011212	-0.014513	0.00087068
Trial1	1	1	blindfold	clockwise	practice	Guided	1	-0.5	-0.5	26.04652	-0.55115	-1.45	-1.3	0.801633483929708	-0.0089314	0.010879	-0.011471
Trial1	1	1	blindfold	clockwise	practice	Guided	1	-0.5	-0.5	26.06651	-0.55115	-1.45	-1.3	0.801633483929708	0.0018198	-0.03567	-0.012424
Trial1	1	1	blindfold	clockwise	practice	Guided	1	-0.5	-0.5	26.08652	-0.55115	-1.45	-1.3	0.801633483929708	0.009858	-0.022973	0.037895
Trial1	1	1	blindfold	clockwise	practice	Guided	1	-0.5	-0.5	26.10652	-0.55115	-1.45	-1.3	0.801633483929708	-0.0014425	0.0024174	0.00055364
Trial1	1	1	blindfold	clockwise	practice	Guided	1	-0.5	-0.5	26.12653	-0.55115	-1.45	-1.3	0.801633483929708	-0.0066143	0.0024156	-0.011787
Trial1	1	1	blindfold	clockwise	practice	Guided	1	-0.5	-0.5	26.14651	-0.55115	-1.45	-1.3	0.801633483929708	-0.0017573	0.015113	-0.003665
Trial1	1	1	blindfold	clockwise	practice	Guided	1	-0.5	-0.5	26.16652	-0.55115	-1.45	-1.3	0.801633483929708	-0.010196	-0.0060459	-0.003029
Trial1	1	1	blindfold	clockwise	practice	Guided	1	-0.5	-0.5	26.18652	-0.55115	-1.45	-1.3	0.801633483929708	-0.0034314	0.010882	0.021973
Trial1	1	1	blindfold	clockwise	practice	Guided	1	-0.5	-0.5	26.20651	-0.55115	-1.45	-1.3	0.801633483929708	-0.01346	0.023578	0.0099503
Trial1	1	1	blindfold	clockwise	practice	Guided	1	-0.5	-0.5	26.22652	-0.55115	-1.45	-1.3	0.801633483929708	-0.007243	-0.035671	-0.0030254
Trial1	1	1	blindfold	clockwise	practice	Guided	1	-0.5	-0.5	26.24652	-0.55115	-1.45	-1.3	0.801633483929708	0.037182	-0.027207	0.0061356
Trial1	1	1	blindfold	clockwise	practice	Guided	1	-0.5	-0.5	26.26653	-0.55115	-1.45	-1.3	0.801633483929708	0.030417	-0.01028	-0.027305
Trial1	1	1	blindfold	clockwise	practice	Guided	1	-0.5	-0.5	26.28651	-0.55115	-1.45	-1.3	0.801633483929708	-0.0043799	-0.0060466	0.021974
Trial1	1	1	blindfold	clockwise	practice	Guided	1	-0.5	-0.5	26.30652	-0.55115	-1.45	-1.3	0.801633483929708	-0.022214	0.010879	0.006369
Trial1	1	1	blindfold	clockwise	practice	Guided	1	-0.5	-0.5	26.32652	-0.55116	-1.45	-1.3	0.801634126734169	-0.030648	0.023576	0.0070041
Trial1	1	1	blindfold	clockwise	practice	Guided	1	-0.5	-0.5	26.34651	-0.55116	-1.45	-1.3	0.801634126734169	-0.012177	0.019344	0.02683
Trial1	1	1	blindfold	clockwise	practice	Guided	1	-0.5	-0.5	26.36652	-0.55116	-1.45	-1.3	0.801634126734169	-0.011456	-0.0060476	-0.019905
Trial1	1	1	blindfold	clockwise	practice	Guided	1	-0.5	-0.5	26.38652	-0.55116	-1.45	-1.3	0.801634126734169	-0.010182	-0.014511	-0.0030261
Trial1	1	1	blindfold	clockwise	practice	Guided	1	-0.5	-0.5	26.40652	-0.55116	-1.45	-1.3	0.801634126734169	0.0043874	0.010881	0.016484
Trial1	1	1	blindfold	clockwise	practice	Guided	1	-0.5	-0.5	26.42651	-0.55116	-1.45	-1.3	0.801634126734169	0.023897	-0.0060445	-0.0013507
Trial1	1	1	blindfold	clockwise	practice	Guided	1	-0.5	-0.5	26.44652	-0.55116	-1.45	-1.3	0.801634126734169	0.00080607	0.023581	0.030098
Trial1	1	1	blindfold	clockwise	practice	Guided	1	-0.5	-0.5	26.46652	-0.55116	-1.45	-1.3	0.801634126734169	0.00893	0.0066532	0.025241
Trial1	1	1	blindfold	clockwise	practice	Guided	1	-0.5	-0.5	26.48651	-0.55116	-1.45	-1.3	0.801634126734169	-0.0056371	-0.010275	0.0074063
Trial1	1	1	blindfold	clockwise	practice	Guided	1	-0.5	-0.5	26.50652	-0.55116	-1.45	-1.3	0.801634126734169	0.011242	0.010886	-0.00039656
Trial1	1	1	blindfold	clockwise	practice	Guided	1	-0.5	-0.5	26.52652	-0.55116	-1.45	-1.3	0.801634126734169	-0.0085839	-0.014505	0.018076
Trial1	1	1	blindfold	clockwise	practice	Guided	1	-0.5	-0.5	26.54652	-0.55116	-1.45	-1.3	0.801634126734169	-0.00468	-0.027202	0.01354
Trial1	1	1	blindfold	clockwise	practice	Guided	1	-0.5	-0.5	26.56651	-0.55116	-1.45	-1.3	0.801634126734169	0.0041644	-0.02297	-0.038051
Trial1	1	1	blindfold	clockwise	practice	Guided	1	-0.5	-0.5	26.58652	-0.55116	-1.45	-1.3	0.801634126734169	-0.0095327	0.0066535	0.0054198
Trial1	1	1	blindfold	clockwise	practice	Guided	1	-0.5	-0.5	26.60652	-0.55117	-1.45	-1.3	0.80163476205531	-0.017971	-0.031434	0.006058
Trial1	1	1	blindfold	clockwise	practice	Guided	1	-0.5	-0.5	26.62653	-0.55117	-1.45	-1.3	0.80163476205531	0.014518	0.023577	-0.013364
Trial1	1	1	blindfold	clockwise	practice	Guided	1	-0.5	-0.5	26.64651	-0.55117	-1.45	-1.3	0.80163476205531	-0.0062639	-0.027206	0.024297
Trial1	1	1	blindfold	clockwise	practice	Guided	1	-0.5	-0.5	26.66652	-0.55117	-1.45	-1.3	0.80163476205531	-0.00076879	0.023576	0.0090065
Trial1	1	1	blindfold	clockwise	practice	Guided	1	-0.5	-0.5	26.68652	-0.55117	-1.45	-1.3	0.80163476205531	0.0028152	-0.010278	0.00024824
Trial1	1	1	blindfold	clockwise	practice	Guided	1	-0.5	-0.5	26.70651	-0.55117	-1.45	-1.3	0.80163476205531	-0.010162	-0.014509	-0.003014
Trial1	1	1	blindfold	clockwise	practice	Guided	1	-0.5	-0.5	26.72652	-0.55117	-1.45	-1.3	0.80163476205531	0.0054453	0.0066481	-0.021166
Trial1	1	1	blindfold	clockwise	practice	Guided	1	-0.5	-0.5	26.74652	-0.55117	-1.45	-1.3	0.80163476205531	0.0099838	0.0066491	-0.017263
Trial1	1	1	blindfold	clockwise	practice	Guided	1	-0.5	-0.5	26.76653	-0.55117	-1.45	-1.3	0.80163476205531	0.015478	0.010877	-0.00070088
Trial1	1	1	blindfold	clockwise	practice	Guided	1	-0.5	-0.5	26.78651	-0.55117	-1.45	-1.3	0.80163476205531	0.0028169	0.0024129	0.00025391
Trial1	1	1	blindfold	clockwise	practice	Guided	1	-0.5	-0.5	26.80652	-0.55117	-1.45	-1.3	0.80163476205531	0.031719	0.0066455	-0.010411
Trial1	1	1	blindfold	clockwise	practice	Guided	1	-0.5	-0.5	26.82652	-0.55117	-1.45	-1.3	0.80163476205531	0.016434	-0.010284	0.013231
Trial1	1	1	blindfold	clockwise	practice	Guided	1	-0.5	-0.5	26.84651	-0.55117	-1.45	-1.3	0.80163476205531	0.017792	-0.031443	-0.026337
Trial1	1	1	blindfold	clockwise	practice	Guided	1	-0.5	-0.5	26.86652	-0.55117	-1.45	-1.3	0.80163476205531	-0.015331	0.0066418	-0.015352
Trial1	1	1	blindfold	clockwise	practice	Guided	1	-0.5	-0.5	26.88652	-0.55117	-1.45	-1.3	0.80163476205531	-0.0059351	0.027799	-0.003327
Trial1	1	1	blindfold	clockwise	practice	Guided	1	-0.5	-0.5	26.90652	-0.55117	-1.45	-1.3	0.80163476205531	-0.0091964	0.019336	0.0096523
Trial1	1	1	blindfold	clockwise	practice	Guided	1	-0.5	-0.5	26.92651	-0.55118	-1.45	-1.3	0.801635401304973	-0.012777	-0.035681	0.018411
Trial1	1	1	blindfold	clockwise	practice	Guided	1	-0.5	-0.5	26.94652	-0.55118	-1.45	-1.3	0.801635401304973	-0.0046557	0.0066379	0.013556
Trial1	1	1	blindfold	clockwise	practice	Guided	1	-0.5	-0.5	26.96652	-0.55118	-1.45	-1.3	0.801635401304973	-0.018588	-0.0018275	-0.0023697
Trial1	1	1	blindfold	clockwise	practice	Guided	1	-0.5	-0.5	26.98651	-0.55118	-1.45	-1.3	0.801635401304973	0.0083232	0.010869	0.01682
Trial1	1	1	blindfold	clockwise	practice	Guided	1	-0.5	-0.5	27.00652	-0.55118	-1.45	-1.3	0.801635401304973	-0.013413	-0.022984	0.009972
Trial1	1	1	blindfold	clockwise	practice	Guided	1	-0.5	-0.5	27.02652	-0.55118	-1.45	-1.3	0.801635401304973	-0.026071	0.023566	-0.028641
Trial1	1	1	blindfold	clockwise	practice	Guided	1	-0.5	-0.5	27.04652	-0.55118	-1.45	-1.3	0.801635401304973	-0.027023	0.019335	-0.0017293
Trial1	1	1	blindfold	clockwise	practice	Guided	1	-0.5	-0.5	27.06651	-0.55118	-1.45	-1.3	0.801635401304973	0.00060888	-0.022983	-0.026006
Trial1	1	1	blindfold	clockwise	practice	Guided	1	-0.5	-0.5	27.08652	-0.55118	-1.45	-1.3	0.801635401304973	0.0050627	-0.0060557	0.029806
Trial1	1	1	blindfold	clockwise	practice	Guided	1	-0.5	-0.5	27.10652	-0.55118	-1.45	-1.3	0.801635401304973	0.009369	-0.0018248	-0.02569
Trial1	1	1	blindfold	clockwise	practice	Guided	1	-0.5	-0.5	27.12653	-0.55118	-1.45	-1.3	0.801635401304973	-0.006237	0.0151	0.018099
Trial1	1	1	blindfold	clockwise	practice	Guided	1	-0.5	-0.5	27.14651	-0.55118	-1.45	-1.3	0.801635401304973	0.011916	0.0066373	-0.035719
Trial1	1	1	blindfold	clockwise	practice	Guided	1	-0.5	-0.5	27.16652	-0.55118	-1.45	-1.3	0.801635401304973	0.011599	-0.022986	0.0038489
Trial1	1	1	blindfold	clockwise	practice	Guided	1	-0.5	-0.5	27.18652	-0.55118	-1.45	-1.3	0.801635401304973	-0.0023319	0.01087	-0.0013271
Trial1	1	1	blindfold	clockwise	practice	Guided	1	-0.5	-0.5	27.20651	-0.55118	-1.45	-1.3	0.801635401304973	-0.014036	-0.031449	0.0015373
Trial1	1	1	blindfold	clockwise	practice	Guided	1	-0.5	-0.5	27.22652	-0.55119	-1.45	-1.3	0.80163604067921	-0.011085	-0.039916	-0.01566
Trial1	1	1	blindfold	clockwise	practice	Guided	1	-0.5	-0.5	27.24652	-0.55119	-1.45	-1.3	0.80163604067921	-0.0036843	0.0066332	0.026221
Trial1	1	1	blindfold	clockwise	practice	Guided	1	-0.5	-0.5	27.26653	-0.55119	-1.45	-1.3	0.80163604067921	0.0015762	-0.0018295	0.023591
Trial1	1	1	blindfold	clockwise	practice	Guided	1	-0.5	-0.5	27.28651	-0.55119	-1.45	-1.3	0.80163604067921	-0.0094927	-0.014525	-0.0088092
Trial1	1	1	blindfold	clockwise	practice	Guided	1	-0.5	-0.5	27.30652	-0.55119	-1.45	-1.3	0.80163604067921	0.0070701	0.010864	-4.9967E-05
Trial1	1	1	blindfold	clockwise	practice	Guided	1	-0.5	-0.5	27.32652	-0.55119	-1.45	-1.3	0.80163604067921	-0.00073345	-0.0060606	0.0067981
Trial1	1	1	blindfold	clockwise	practice	Guided	1	-0.5	-0.5	27.34651	-0.55119	-1.45	-1.3	0.80163604067921	0.022592	0.015098	0.036972
Trial1	1	1	blindfold	clockwise	practice	Guided	1	-0.5	-0.5	27.36652	-0.55119	-1.45	-1.3	0.80163604067921	0.0022157	-0.035684	0.025584
Trial1	1	1	blindfold	clockwise	practice	Guided	1	-0.5	-0.5	27.38652	-0.55119	-1.45	-1.3	0.80163604067921	-0.0062227	-0.010293	-0.01956
Trial1	1	1	blindfold	clockwise	practice	Guided	1	-0.5	-0.5	27.40652	-0.55119	-1.45	-1.3	0.80163604067921	-0.0192	0.0024021	-0.010803
Trial1	1	1	blindfold	clockwise	practice	Guided	1	-0.5	-0.5	27.42651	-0.55119	-1.45	-1.3	0.80163604067921	-0.019198	0.0066329	-0.010805
Trial1	1	1	blindfold	clockwise	practice	Guided	1	-0.5	-0.5	27.44652	-0.55119	-1.45	-1.3	0.80163604067921	0.0077113	-0.0060657	0.0083876
Trial1	1	1	blindfold	clockwise	practice	Guided	1	-0.5	-0.5	27.46652	-0.55119	-1.45	-1.3	0.80163604067921	0.020688	-0.014527	-0.0104
Trial1	1	1	blindfold	clockwise	practice	Guided	1	-0.5	-0.5	27.48651	-0.55119	-1.45	-1.3	0.80163604067921	0.019099	0.010862	-0.013985
Trial1	1	1	blindfold	clockwise	practice	Guided	1	-0.5	-0.5	27.50652	-0.55119	-1.45	-1.3	0.80163604067921	0.028175	-0.022994	-0.0016422
Trial1	1	1	blindfold	clockwise	practice	Guided	1	-0.5	-0.5	27.52652	-0.55119	-1.45	-1.3	0.80163604067921	-0.016649	0.0066329	0.022953
Trial1	1	1	blindfold	clockwise	practice	Guided	1	-0.5	-0.5	27.54652	-0.55119	-1.45	-1.3	0.80163604067921	0.036938	-0.0060645	0.0019381
Trial1	1	1	blindfold	clockwise	practice	Guided	1	-0.5	-0.5	27.56651	-0.5512	-1.45	-1.3	0.801636676371112	0.022372	0.019326	-0.022424
Trial1	1	1	blindfold	clockwise	practice	Guided	1	-0.5	-0.5	27.58652	-0.5512	-1.45	-1.3	0.801636676371112	-0.033524	0.010862	-0.010803
Trial1	1	1	blindfold	clockwise	practice	Guided	1	-0.5	-0.5	27.60652	-0.5512	-1.45	-1.3	0.801636676371112	-0.013377	0.015095	0.0099792
Trial1	1	1	blindfold	clockwise	practice	Guided	1	-0.5	-0.5	27.62653	-0.5512	-1.45	-1.3	0.801636676371112	-0.0091561	0.0024028	0.0096602
Trial1	1	1	blindfold	clockwise	practice	Guided	1	-0.5	-0.5	27.64651	-0.5512	-1.45	-1.3	0.801636676371112	0.01521	-0.0060614	-0.004906
Trial1	1	1	blindfold	clockwise	practice	Guided	1	-0.5	-0.5	27.66652	-0.5512	-1.45	-1.3	0.801636676371112	-0.0013506	-0.010297	-0.0026781
Trial1	1	1	blindfold	clockwise	practice	Guided	1	-0.5	-0.5	27.68652	-0.5512	-1.45	-1.3	0.801636676371112	0.014894	-0.022992	-0.0091244
Trial1	1	1	blindfold	clockwise	practice	Guided	1	-0.5	-0.5	27.70651	-0.5512	-1.45	-1.3	0.801636676371112	0.0064539	-0.02299	0.012611
Trial1	1	1	blindfold	clockwise	practice	Guided	1	-0.5	-0.5	27.72652	-0.5512	-1.45	-1.3	0.801636676371112	-0.015277	0.023559	-0.019559
Trial1	1	1	blindfold	clockwise	practice	Guided	1	-0.5	-0.5	27.74652	-0.5512	-1.45	-1.3	0.801636676371112	0.023021	0.0066304	0.017467
Trial1	1	1	blindfold	clockwise	practice	Guided	1	-0.5	-0.5	27.76653	-0.5512	-1.45	-1.3	0.801636676371112	-0.022759	0.0023982	-0.021146
Trial1	1	1	blindfold	clockwise	practice	Guided	1	-0.5	-0.5	27.78651	-0.5512	-1.45	-1.3	0.801636676371112	0.025653	-0.01876	-0.035397
Trial1	1	1	blindfold	clockwise	practice	Guided	1	-0.5	-0.5	27.80652	-0.5512	-1.45	-1.3	0.801636676371112	-0.010417	0.015095	-0.00036422
Trial1	1	1	blindfold	clockwise	practice	Guided	1	-0.5	-0.5	27.82652	-0.55121	-1.45	-1.3	0.801637315993755	0.027565	0.010865	-0.012071
Trial1	1	1	blindfold	clockwise	practice	Guided	1	-0.5	-0.5	27.84651	-0.55121	-1.45	-1.3	0.801637315993755	-0.0088238	0.02356	-0.010797
Trial1	1	1	blindfold	clockwise	practice	Guided	1	-0.5	-0.5	27.86652	-0.55121	-1.45	-1.3	0.801637315993755	-0.010732	0.036252	-0.011434
Trial1	1	1	blindfold	clockwise	practice	Guided	1	-0.5	-0.5	27.88652	-0.55121	-1.45	-1.3	0.801637315993755	-0.023072	-0.022995	-0.014062
Trial1	1	1	blindfold	clockwise	practice	Guided	1	-0.5	-0.5	27.90652	-0.55121	-1.45	-1.3	0.801637315993755	-0.0058735	0.015091	-0.0033118
Trial1	1	1	blindfold	clockwise	practice	Guided	1	-0.5	-0.5	27.92651	-0.55121	-1.45	-1.3	0.801637315993755	-0.0077834	0.0066283	0.018108
Trial1	1	1	blindfold	clockwise	practice	Guided	1	-0.5	-0.5	27.94652	-0.55121	-1.45	-1.3	0.801637315993755	0.003202	-0.018762	0.0044943
Trial1	1	1	blindfold	clockwise	practice	Guided	1	-0.5	-0.5	27.96652	-0.55121	-1.45	-1.3	0.801637315993755	0.0019301	-0.031458	-0.012385
Trial1	1	1	blindfold	clockwise	practice	Guided	1	-0.5	-0.5	27.98651	-0.55121	-1.45	-1.3	0.801637315993755	-0.010409	-0.01453	-0.0072102
Trial1	1	1	blindfold	clockwise	practice	Guided	1	-0.5	-0.5	28.00652	-0.55121	-1.45	-1.3	0.801637315993755	-0.00037711	-0.006064	0.013254
Trial1	1	1	blindfold	clockwise	practice	Guided	1	-0.5	-0.5	28.02652	-0.55121	-1.45	-1.3	0.801637315993755	0.01491	0.010863	-0.0091173
Trial1	1	1	blindfold	clockwise	practice	Guided	1	-0.5	-0.5	28.04652	-0.55121	-1.45	-1.3	0.801637315993755	0.00066118	-0.0060612	-0.029261
Trial1	1	1	blindfold	clockwise	practice	Guided	1	-0.5	-0.5	28.06651	-0.55121	-1.45	-1.3	0.801637315993755	0.015232	0.0024024	0.031091
Trial1	1	1	blindfold	clockwise	practice	Guided	1	-0.5	-0.5	28.08652	-0.55121	-1.45	-1.3	0.801637315993755	-0.0071383	-0.0060613	-0.020181
Trial1	1	1	blindfold	clockwise	practice	Guided	1	-0.5	-0.5	28.10652	-0.55121	-1.45	-1.3	0.801637315993755	0.017143	0.015096	0.020427
Trial1	1	1	blindfold	clockwise	practice	Guided	1	-0.5	-0.5	28.12653	-0.55121	-1.45	-1.3	0.801637315993755	-0.027915	0.027789	-0.014368
Trial1	1	1	blindfold	clockwise	practice	Guided	1	-0.5	-0.5	28.14651	-0.55121	-1.45	-1.3	0.801637315993755	0.032753	0.019324	0.0022786
Trial1	1	1	blindfold	clockwise	practice	Guided	1	-0.5	-0.5	28.16652	-0.55121	-1.45	-1.3	0.801637315993755	0.021366	-0.014531	-0.0029784
Trial1	1	1	blindfold	clockwise	practice	Guided	1	-0.5	-0.5	28.18652	-0.55121	-1.45	-1.3	0.801637315993755	0.024313	-0.0018354	0.0029171
Trial1	1	1	blindfold	clockwise	practice	Guided	1	-0.5	-0.5	28.20651	-0.55121	-1.45	-1.3	0.801637315993755	-0.015573	0.010863	-0.019538
Trial1	1	1	blindfold	clockwise	practice	Guided	1	-0.5	-0.5	28.22652	-0.55122	-1.45	-1.3	0.801637955740972	0.030129	-0.018761	0.023701
Trial1	1	1	blindfold	clockwise	practice	Guided	1	-0.5	-0.5	28.24652	-0.55122	-1.45	-1.3	0.801637955740972	0.0055311	0.019326	-0.021126
Trial1	1	1	blindfold	clockwise	practice	Guided	1	-0.5	-0.5	28.26653	-0.55122	-1.45	-1.3	0.801637955740972	-0.032213	-0.010299	0.041134
Trial1	1	1	blindfold	clockwise	practice	Guided	1	-0.5	-0.5	28.28651	-0.55122	-1.45	-1.3	0.801637955740972	0.010391	0.0066272	-0.013004
Trial1	1	1	blindfold	clockwise	practice	Guided	1	-0.5	-0.5	28.30652	-0.55122	-1.45	-1.3	0.801637955740972	-0.0074432	0.019323	-0.02439
Trial1	1	1	blindfold	clockwise	practice	Guided	1	-0.5	-0.5	28.32652	-0.55122	-1.45	-1.3	0.801637955740972	0.0025877	-0.0103	-0.0039261
Trial1	1	1	blindfold	clockwise	practice	Guided	1	-0.5	-0.5	28.34651	-0.55122	-1.45	-1.3	0.801637955740972	0.010075	0.027787	-0.01722
Trial1	1	1	blindfold	clockwise	practice	Guided	1	-0.5	-0.5	28.36652	-0.55122	-1.45	-1.3	0.801637955740972	-0.013653	0.015091	0.0057876
Trial1	1	1	blindfold	clockwise	practice	Guided	1	-0.5	-0.5	28.38652	-0.55122	-1.45	-1.3	0.801637955740972	-0.032758	-0.0018356	-0.022478
Trial1	1	1	blindfold	clockwise	practice	Guided	1	-0.5	-0.5	28.40652	-0.55122	-1.45	-1.3	0.801637955740972	0.0010007	-0.0060682	-0.025023
Trial1	1	1	blindfold	clockwise	practice	Guided	1	-0.5	-0.5	28.42651	-0.55122	-1.45	-1.3	0.801637955740972	-0.014604	0.040483	-0.0068694
Trial1	1	1	blindfold	clockwise	practice	Guided	1	-0.5	-0.5	28.44652	-0.55122	-1.45	-1.3	0.801637955740972	-0.0019435	0.0066297	-0.0078248
Trial1	1	1	blindfold	clockwise	practice	Guided	1	-0.5	-0.5	28.46652	-0.55122	-1.45	-1.3	0.801637955740972	0.020747	0.0023978	0.011683
Trial1	1	1	blindfold	clockwise	practice	Guided	1	-0.5	-0.5	28.48651	-0.55122	-1.45	-1.3	0.801637955740972	0.010719	-0.014529	-0.031872
Trial1	1	1	blindfold	clockwise	practice	Guided	1	-0.5	-0.5	28.50652	-0.55122	-1.45	-1.3	0.801637955740972	-0.022085	-0.018759	0.0064246
Trial1	1	1	blindfold	clockwise	practice	Guided	1	-0.5	-0.5	28.52652	-0.55123	-1.45	-1.3	0.801638595612761	-0.0025732	-0.0060629	-0.016264
Trial1	1	1	blindfold	clockwise	practice	Guided	1	-0.5	-0.5	28.54652	-0.55123	-1.45	-1.3	0.801638595612761	0.011676	-0.014526	0.0038809
Trial1	1	1	blindfold	clockwise	practice	Guided	1	-0.5	-0.5	28.56651	-0.55123	-1.45	-1.3	0.801638595612761	0.01335	0.032026	-0.0071874
Trial1	1	1	blindfold	clockwise	practice	Guided	1	-0.5	-0.5	28.58652	-0.55123	-1.45	-1.3	0.801638595612761	0.016214	-0.0018269	0.007784
Trial1	1	1	blindfold	clockwise	practice	Guided	1	-0.5	-0.5	28.60652	-0.55123	-1.45	-1.3	0.801638595612761	-0.0028914	0.0024055	-0.020484
Trial1	1	1	blindfold	clockwise	practice	Guided	1	-0.5	-0.5	28.62653	-0.55123	-1.45	-1.3	0.801638595612761	-0.019133	-0.0018263	-0.012045
Trial1	1	1	blindfold	clockwise	practice	Guided	1	-0.5	-0.5	28.64651	-0.55123	-1.45	-1.3	0.801638595612761	-0.0055188	0.019334	0.0009358
Trial1	1	1	blindfold	clockwise	practice	Guided	1	-0.5	-0.5	28.66652	-0.55123	-1.45	-1.3	0.801638595612761	-0.019133	-0.018753	-0.010768
Trial1	1	1	blindfold	clockwise	practice	Guided	1	-0.5	-0.5	28.68652	-0.55123	-1.45	-1.3	0.801638595612761	-0.015231	0.019334	-0.015305
Trial1	1	1	blindfold	clockwise	practice	Guided	1	-0.5	-0.5	28.70651	-0.55123	-1.45	-1.3	0.801638595612761	-0.0045612	-0.031447	0.013917
Trial1	1	1	blindfold	clockwise	practice	Guided	1	-0.5	-0.5	28.72652	-0.55123	-1.45	-1.3	0.801638595612761	-0.009096	-0.010287	0.0097002
Trial1	1	1	blindfold	clockwise	practice	Guided	1	-0.5	-0.5	28.74652	-0.55123	-1.45	-1.3	0.801638595612761	-0.026608	-0.0060533	0.0025332
Trial1	1	1	blindfold	clockwise	practice	Guided	1	-0.5	-0.5	28.76653	-0.55123	-1.45	-1.3	0.801638595612761	-0.016896	-0.0018209	0.018776
Trial1	1	1	blindfold	clockwise	practice	Guided	1	-0.5	-0.5	28.78651	-0.55123	-1.45	-1.3	0.801638595612761	-0.011317	-0.018749	-0.019841
Trial1	1	1	blindfold	clockwise	practice	Guided	1	-0.5	-0.5	28.80652	-0.55123	-1.45	-1.3	0.801638595612761	0.0051603	-0.0060529	0.029844
Trial1	1	1	blindfold	clockwise	practice	Guided	1	-0.5	-0.5	28.82652	-0.55124	-1.45	-1.3	0.801639231799253	0.0038917	-0.035675	0.012965
Trial1	1	1	blindfold	clockwise	practice	Guided	1	-0.5	-0.5	28.84651	-0.55124	-1.45	-1.3	0.801639231799253	-0.017206	-0.0018187	0.014557
Trial1	1	1	blindfold	clockwise	practice	Guided	1	-0.5	-0.5	28.86652	-0.55124	-1.45	-1.3	0.801639231799253	-0.052875	-0.010284	-0.0082177
Trial1	1	1	blindfold	clockwise	practice	Guided	1	-0.5	-0.5	28.88652	-0.55124	-1.45	-1.3	0.801639231799253	-0.018161	-0.039906	-0.00264
Trial1	1	1	blindfold	clockwise	practice	Guided	1	-0.5	-0.5	28.90652	-0.55124	-1.45	-1.3	0.801639231799253	-0.0067714	0.027804	-0.015937
Trial1	1	1	blindfold	clockwise	practice	Guided	1	-0.5	-0.5	28.92651	-0.55124	-1.45	-1.3	0.801639231799253	-0.018156	-0.0060525	0.0025356
Trial1	1	1	blindfold	clockwise	practice	Guided	1	-0.5	-0.5	28.94652	-0.55124	-1.45	-1.3	0.801639231799253	-0.012979	0.010874	0.01424
Trial1	1	1	blindfold	clockwise	practice	Guided	1	-0.5	-0.5	28.96652	-0.55124	-1.45	-1.3	0.801639231799253	-0.0054928	0.010874	0.010338
Trial1	1	1	blindfold	clockwise	practice	Guided	1	-0.5	-0.5	28.98651	-0.55124	-1.45	-1.3	0.801639231799253	-0.012659	0.036263	0.0051641
Trial1	1	1	blindfold	clockwise	practice	Guided	1	-0.5	-0.5	29.00652	-0.55124	-1.45	-1.3	0.801639231799253	-0.017195	-0.01029	0.014558
Trial1	1	1	blindfold	clockwise	practice	Guided	1	-0.5	-0.5	29.02652	-0.55124	-1.45	-1.3	0.801639231799253	0.019195	-0.018752	-0.0094015
Trial1	1	1	blindfold	clockwise	practice	Guided	1	-0.5	-0.5	29.04652	-0.55125	-1.45	-1.3	0.801639875730058	0.0026348	0.0024066	-0.0039081
Trial1	1	1	blindfold	clockwise	practice	Guided	1	-0.5	-0.5	29.06651	-0.55125	-1.45	-1.3	0.801639875730058	0.0084469	0.027799	0.017193
Trial1	1	1	blindfold	clockwise	practice	Guided	1	-0.5	-0.5	29.08652	-0.55125	-1.45	-1.3	0.801639875730058	-0.010023	-0.022984	-0.0029524
Trial1	1	1	blindfold	clockwise	practice	Guided	1	-0.5	-0.5	29.10652	-0.55125	-1.45	-1.3	0.801639875730058	-0.014559	0.010873	-0.02405
Trial1	1	1	blindfold	clockwise	practice	Guided	1	-0.5	-0.5	29.12653	-0.55125	-1.45	-1.3	0.801639875730058	-0.0064351	-0.0018235	-0.030496
Trial1	1	1	blindfold	clockwise	practice	Guided	1	-0.5	-0.5	29.14651	-0.55125	-1.45	-1.3	0.801639875730058	0.0098081	0.0024059	-0.02142
Trial1	1	1	blindfold	clockwise	practice	Guided	1	-0.5	-0.5	29.16652	-0.55125	-1.45	-1.3	0.801639875730058	-0.01424	0.01087	-0.0026308
Trial1	1	1	blindfold	clockwise	practice	Guided	1	-0.5	-0.5	29.18652	-0.55125	-1.45	-1.3	0.801639875730058	-0.010973	-0.0018245	-0.015608
Trial1	1	1	blindfold	clockwise	practice	Guided	1	-0.5	-0.5	29.20651	-0.55125	-1.45	-1.3	0.801639875730058	-0.010336	0.0024059	-0.0071684
Trial1	1	1	blindfold	clockwise	practice	Guided	1	-0.5	-0.5	29.22652	-0.55125	-1.45	-1.3	0.801639875730058	-0.019728	0.010868	-0.019192
Trial1	1	1	blindfold	clockwise	practice	Guided	1	-0.5	-0.5	29.24652	-0.55125	-1.45	-1.3	0.801639875730058	-0.03175	-0.01029	-0.0097965
Trial1	1	1	blindfold	clockwise	practice	Guided	1	-0.5	-0.5	29.26653	-0.55125	-1.45	-1.3	0.801639875730058	-0.0028446	-0.010292	-0.020462
Trial1	1	1	blindfold	clockwise	practice	Guided	1	-0.5	-0.5	29.28651	-0.55125	-1.45	-1.3	0.801639875730058	-0.011282	0.0024039	-0.019826
Trial1	1	1	blindfold	clockwise	practice	Guided	1	-0.5	-0.5	29.30652	-0.55125	-1.45	-1.3	0.801639875730058	-0.018132	-0.014525	0.001913
Trial1	1	1	blindfold	clockwise	practice	Guided	1	-0.5	-0.5	29.32652	-0.55126	-1.45	-1.3	0.801640512164211	-0.02784	-0.014525	-0.014329
Trial1	1	1	blindfold	clockwise	practice	Guided	1	-0.5	-0.5	29.34651	-0.55126	-1.45	-1.3	0.801640512164211	0.02829	-0.031452	-0.0015847
Trial1	1	1	blindfold	clockwise	practice	Guided	1	-0.5	-0.5	29.36652	-0.55126	-1.45	-1.3	0.801640512164211	0.0026552	0.010867	-0.0038953
Trial1	1	1	blindfold	clockwise	practice	Guided	1	-0.5	-0.5	29.38652	-0.55126	-1.45	-1.3	0.801640512164211	-0.013905	-0.0060596	0.001599
Trial1	1	1	blindfold	clockwise	practice	Guided	1	-0.5	-0.5	29.40652	-0.55126	-1.45	-1.3	0.801640512164211	-0.024889	0.0151	-0.031524
Trial1	1	1	blindfold	clockwise	practice	Guided	1	-0.5	-0.5	29.42651	-0.55126	-1.45	-1.3	0.801640512164211	0.001705	0.0066355	-0.016552
Trial1	1	1	blindfold	clockwise	practice	Guided	1	-0.5	-0.5	29.44652	-0.55126	-1.45	-1.3	0.801640512164211	-0.0064157	0.015099	-0.011694
Trial1	1	1	blindfold	clockwise	practice	Guided	1	-0.5	-0.5	29.46652	-0.55126	-1.45	-1.3	0.801640512164211	-0.0012417	0.023562	-0.011693
Trial1	1	1	blindfold	clockwise	practice	Guided	1	-0.5	-0.5	29.48651	-0.55126	-1.45	-1.3	0.801640512164211	-0.00060462	-0.014524	0.0045504
Trial1	1	1	blindfold	clockwise	practice	Guided	1	-0.5	-0.5	29.50652	-0.55126	-1.45	-1.3	0.801640512164211	-0.022978	0.019332	-0.0061994
Trial1	1	1	blindfold	clockwise	practice	Guided	1	-0.5	-0.5	29.52652	-0.55126	-1.45	-1.3	0.801640512164211	0.0062434	0.032028	-0.012644
Trial1	1	1	blindfold	clockwise	practice	Guided	1	-0.5	-0.5	29.54652	-0.55126	-1.45	-1.3	0.801640512164211	-0.0099986	0.019333	-0.0029302
Trial1	1	1	blindfold	clockwise	practice	Guided	1	-0.5	-0.5	29.56651	-0.55126	-1.45	-1.3	0.801640512164211	0.020814	0.023565	-0.025938
Trial1	1	1	blindfold	clockwise	practice	Guided	1	-0.5	-0.5	29.58652	-0.55126	-1.45	-1.3	0.801640512164211	-0.00051687	-0.027216	-0.046079
Trial1	1	1	blindfold	clockwise	practice	Guided	1	-0.5	-0.5	29.60652	-0.55126	-1.45	-1.3	0.801640512164211	-0.0015535	-0.010288	-0.003561
Trial1	1	1	blindfold	clockwise	practice	Guided	1	-0.5	-0.5	29.62653	-0.55126	-1.45	-1.3	0.801640512164211	0.0068882	0.0024108	-0.028561
Trial1	1	1	blindfold	clockwise	practice	Guided	1	-0.5	-0.5	29.64651	-0.55126	-1.45	-1.3	0.801640512164211	-0.0090365	-0.031443	0.0097337
Trial1	1	1	blindfold	clockwise	practice	Guided	1	-0.5	-0.5	29.66652	-0.55126	-1.45	-1.3	0.801640512164211	-0.0060896	-0.014516	0.022076
Trial1	1	1	blindfold	clockwise	practice	Guided	1	-0.5	-0.5	29.68652	-0.55127	-1.45	-1.3	0.801641152533547	0.019549	-0.006052	-0.0051505
Trial1	1	1	blindfold	clockwise	practice	Guided	1	-0.5	-0.5	29.70651	-0.55127	-1.45	-1.3	0.801641152533547	0.0029909	0.01934	0.00034222
Trial1	1	1	blindfold	clockwise	practice	Guided	1	-0.5	-0.5	29.72652	-0.55127	-1.45	-1.3	0.801641152533547	0.014699	0.0066434	-0.0087319
Trial1	1	1	blindfold	clockwise	practice	Guided	1	-0.5	-0.5	29.74652	-0.55127	-1.45	-1.3	0.801641152533547	0.025047	0.015106	0.011415
Trial1	1	1	blindfold	clockwise	practice	Guided	1	-0.5	-0.5	29.76653	-0.55127	-1.45	-1.3	0.801641152533547	-0.015794	-0.022979	-0.023698
Trial1	1	1	blindfold	clockwise	practice	Guided	1	-0.5	-0.5	29.78651	-0.55127	-1.45	-1.3	0.801641152533547	0.011433	-0.010284	-0.00028499
Trial1	1	1	blindfold	clockwise	practice	Guided	1	-0.5	-0.5	29.80652	-0.55127	-1.45	-1.3	0.801641152533547	0.022502	0.002411	-0.022339
Trial1	1	1	blindfold	clockwise	practice	Guided	1	-0.5	-0.5	29.82652	-0.55127	-1.45	-1.3	0.801641152533547	0.0033141	-0.014515	0.0071154
Trial1	1	1	blindfold	clockwise	practice	Guided	1	-0.5	-0.5	29.84651	-0.55127	-1.45	-1.3	0.801641152533547	0.015657	0.027802	-0.0006045
Trial1	1	1	blindfold	clockwise	practice	Guided	1	-0.5	-0.5	29.86652	-0.55127	-1.45	-1.3	0.801641152533547	-0.0099786	0.010874	-0.0029148
Trial1	1	1	blindfold	clockwise	practice	Guided	1	-0.5	-0.5	29.88652	-0.55127	-1.45	-1.3	0.801641152533547	0.019561	0.015105	-0.0051446
Trial1	1	1	blindfold	clockwise	practice	Guided	1	-0.5	-0.5	29.90652	-0.55127	-1.45	-1.3	0.801641152533547	0.023783	0.015105	-0.0054607
Trial1	1	1	blindfold	clockwise	practice	Guided	1	-0.5	-0.5	29.92651	-0.55128	-1.45	-1.3	0.801641793027456	-0.0057521	0.010875	0.013328
Trial1	1	1	blindfold	clockwise	practice	Guided	1	-0.5	-0.5	29.94652	-0.55128	-1.45	-1.3	0.801641793027456	0.009137	-0.010283	0.025351
Trial1	1	1	blindfold	clockwise	practice	Guided	1	-0.5	-0.5	29.96652	-0.55128	-1.45	-1.3	0.801641793027456	0.0081841	0.036267	-0.02465
Trial1	1	1	blindfold	clockwise	practice	Guided	1	-0.5	-0.5	29.98651	-0.55128	-1.45	-1.3	0.801641793027456	-0.020719	0.027802	0.023359
Trial1	1	1	blindfold	clockwise	practice	Guided	1	-0.5	-0.5	30.00652	-0.55128	-1.45	-1.3	0.801641793027456	0.012489	-0.0060503	-0.042802
Trial1	1	1	blindfold	clockwise	practice	Guided	1	-0.5	-0.5	30.02652	-0.55128	-1.45	-1.3	0.801641793027456	0.00078509	0.0024115	-0.028548
Trial1	1	1	blindfold	clockwise	practice	Guided	1	-0.5	-0.5	30.04652	-0.55128	-1.45	-1.3	0.801641793027456	-0.0079735	-0.027209	0.018188
Trial1	1	1	blindfold	clockwise	practice	Guided	1	-0.5	-0.5	30.06651	-0.55128	-1.45	-1.3	0.801641793027456	0.015987	0.032036	0.0036182
Trial1	1	1	blindfold	clockwise	practice	Guided	1	-0.5	-0.5	30.08652	-0.55128	-1.45	-1.3	0.801641793027456	-0.022946	0.015108	-0.009994
Trial1	1	1	blindfold	clockwise	practice	Guided	1	-0.5	-0.5	30.10652	-0.55128	-1.45	-1.3	0.801641793027456	-0.031066	0.015108	-0.0013182
Trial1	1	1	blindfold	clockwise	practice	Guided	1	-0.5	-0.5	30.12653	-0.55128	-1.45	-1.3	0.801641793027456	0.0049221	0.019342	0.0039393
Trial1	1	1	blindfold	clockwise	practice	Guided	1	-0.5	-0.5	30.14651	-0.55128	-1.45	-1.3	0.801641793027456	-0.0018414	-0.006048	-0.007763
Trial1	1	1	blindfold	clockwise	practice	Guided	1	-0.5	-0.5	30.16652	-0.55128	-1.45	-1.3	0.801641793027456	0.0072346	-0.022978	-0.018112
Trial1	1	1	blindfold	clockwise	practice	Guided	1	-0.5	-0.5	30.18652	-0.55128	-1.45	-1.3	0.801641793027456	0.012094	0.02357	-0.015883
Trial1	1	1	blindfold	clockwise	practice	Guided	1	-0.5	-0.5	30.20651	-0.55128	-1.45	-1.3	0.801641793027456	0.0066018	0.02357	-0.0083964
Trial1	1	1	blindfold	clockwise	practice	Guided	1	-0.5	-0.5	30.22652	-0.55128	-1.45	-1.3	0.801641793027456	-0.014176	0.036268	-0.0025856
Trial1	1	1	blindfold	clockwise	practice	Guided	1	-0.5	-0.5	30.24652	-0.55129	-1.45	-1.3	0.801642429832362	0.011464	0.010876	-0.00027361
Trial1	1	1	blindfold	clockwise	practice	Guided	1	-0.5	-0.5	30.26653	-0.55129	-1.45	-1.3	0.801642429832362	0.0072454	0.027803	0.00099877
Trial1	1	1	blindfold	clockwise	practice	Guided	1	-0.5	-0.5	30.28651	-0.55129	-1.45	-1.3	0.801642429832362	0.013374	-0.0060533	0.025045
Trial1	1	1	blindfold	clockwise	practice	Guided	1	-0.5	-0.5	30.30652	-0.55129	-1.45	-1.3	0.801642429832362	0.0027079	0.019337	-0.0038583
Trial1	1	1	blindfold	clockwise	practice	Guided	1	-0.5	-0.5	30.32652	-0.55129	-1.45	-1.3	0.801642429832362	-0.04085	0.023567	0.037619
Trial1	1	1	blindfold	clockwise	practice	Guided	1	-0.5	-0.5	30.34651	-0.55129	-1.45	-1.3	0.801642429832362	-0.035272	0.0066363	-0.00099608
Trial1	1	1	blindfold	clockwise	practice	Guided	1	-0.5	-0.5	30.36652	-0.55129	-1.45	-1.3	0.801642429832362	-0.0066868	-0.0018255	-0.015882
Trial1	1	1	blindfold	clockwise	practice	Guided	1	-0.5	-0.5	30.38652	-0.55129	-1.45	-1.3	0.801642429832362	-0.018074	0.0066371	0.0019533
Trial1	1	1	blindfold	clockwise	practice	Guided	1	-0.5	-0.5	30.40652	-0.55129	-1.45	-1.3	0.801642429832362	0.024444	0.036259	0.0029922
Trial1	1	1	blindfold	clockwise	practice	Guided	1	-0.5	-0.5	30.42651	-0.55129	-1.45	-1.3	0.801642429832362	-0.0083607	0.015097	0.018197
Trial1	1	1	blindfold	clockwise	practice	Guided	1	-0.5	-0.5	30.44652	-0.55129	-1.45	-1.3	0.801642429832362	-0.019342	0.019328	-0.014922
Trial1	1	1	blindfold	clockwise	practice	Guided	1	-0.5	-0.5	30.46652	-0.55129	-1.45	-1.3	0.801642429832362	0.012106	-0.031455	0.0025941
Trial1	1	1	blindfold	clockwise	practice	Guided	1	-0.5	-0.5	30.48651	-0.55129	-1.45	-1.3	0.801642429832362	0.0046223	0.027788	0.021468
Trial1	1	1	blindfold	clockwise	practice	Guided	1	-0.5	-0.5	30.50652	-0.55129	-1.45	-1.3	0.801642429832362	-0.01217	-0.014529	-0.0067989
Trial1	1	1	blindfold	clockwise	practice	Guided	1	-0.5	-0.5	30.52652	-0.55129	-1.45	-1.3	0.801642429832362	-0.020376	-0.010296	0.027598
Trial1	1	1	blindfold	clockwise	practice	Guided	1	-0.5	-0.5	30.54652	-0.55129	-1.45	-1.3	0.801642429832362	0.023814	0.0066319	-0.0054397
Trial1	1	1	blindfold	clockwise	practice	Guided	1	-0.5	-0.5	30.56651	-0.55129	-1.45	-1.3	0.801642429832362	-0.0054042	0.0066316	-0.011652
Trial1	1	1	blindfold	clockwise	practice	Guided	1	-0.5	-0.5	30.58652	-0.55129	-1.45	-1.3	0.801642429832362	-0.00022875	-0.001832	0.01335
Trial1	1	1	blindfold	clockwise	practice	Guided	1	-0.5	-0.5	30.60652	-0.55129	-1.45	-1.3	0.801642429832362	-0.013843	-0.010295	0.0016465
Trial1	1	1	blindfold	clockwise	practice	Guided	1	-0.5	-0.5	30.62653	-0.5513	-1.45	-1.3	0.801643070574671	-0.0077081	0.023558	0.026649
Trial1	1	1	blindfold	clockwise	practice	Guided	1	-0.5	-0.5	30.64651	-0.5513	-1.45	-1.3	0.801643070574671	0.0066274	-0.018761	-0.0074273
Trial1	1	1	blindfold	clockwise	practice	Guided	1	-0.5	-0.5	30.66652	-0.5513	-1.45	-1.3	0.801643070574671	0.011485	0.0023976	0.013353
Trial1	1	1	blindfold	clockwise	practice	Guided	1	-0.5	-0.5	30.68652	-0.5513	-1.45	-1.3	0.801643070574671	-0.019009	-0.027226	-0.010693
Trial1	1	1	blindfold	clockwise	practice	Guided	1	-0.5	-0.5	30.70651	-0.5513	-1.45	-1.3	0.801643070574671	0.0040827	-0.010298	-0.042139
Trial1	1	1	blindfold	clockwise	practice	Guided	1	-0.5	-0.5	30.72652	-0.5513	-1.45	-1.3	0.801643070574671	-0.0069836	0.0066286	-0.020083
Trial1	1	1	blindfold	clockwise	practice	Guided	1	-0.5	-0.5	30.74652	-0.5513	-1.45	-1.3	0.801643070574671	0.0063137	0.027787	-0.012596
Trial1	1	1	blindfold	clockwise	practice	Guided	1	-0.5	-0.5	30.76653	-0.5513	-1.45	-1.3	0.801643070574671	0.011173	0.0066288	-0.0044761
Trial1	1	1	blindfold	clockwise	practice	Guided	1	-0.5	-0.5	30.78651	-0.5513	-1.45	-1.3	0.801643070574671	0.010537	0.015092	-0.012916
Trial1	1	1	blindfold	clockwise	practice	Guided	1	-0.5	-0.5	30.80652	-0.5513	-1.45	-1.3	0.801643070574671	-0.012788	0.040483	-0.040863
Trial1	1	1	blindfold	clockwise	practice	Guided	1	-0.5	-0.5	30.82652	-0.5513	-1.45	-1.3	0.801643070574671	0.012449	0.0023969	0.012406
Trial1	1	1	blindfold	clockwise	practice	Guided	1	-0.5	-0.5	30.84651	-0.5513	-1.45	-1.3	0.801643070574671	-0.0096044	0.023556	0.001337
Trial1	1	1	blindfold	clockwise	practice	Guided	1	-0.5	-0.5	30.86652	-0.5513	-1.45	-1.3	0.801643070574671	-0.00020979	-0.018763	0.013362
Trial1	1	1	blindfold	clockwise	practice	Guided	1	-0.5	-0.5	30.88652	-0.5513	-1.45	-1.3	0.801643070574671	-0.0057	-0.0060673	-0.0031985
Trial1	1	1	blindfold	clockwise	practice	Guided	1	-0.5	-0.5	30.90652	-0.55131	-1.45	-1.3	0.80164371144155	-0.00052325	0.04048	0.010416
Trial1	1	1	blindfold	clockwise	practice	Guided	1	-0.5	-0.5	30.92651	-0.55131	-1.45	-1.3	0.80164371144155	0.010229	-0.0103	-0.017129
Trial1	1	1	blindfold	clockwise	practice	Guided	1	-0.5	-0.5	30.94652	-0.55131	-1.45	-1.3	0.80164371144155	0.0060121	0.01509	-0.016812
Trial1	1	1	blindfold	clockwise	practice	Guided	1	-0.5	-0.5	30.96652	-0.55131	-1.45	-1.3	0.80164371144155	0.0088759	-0.014533	0.021168
Trial1	1	1	blindfold	clockwise	practice	Guided	1	-0.5	-0.5	30.98651	-0.55131	-1.45	-1.3	0.80164371144155	0.0091957	-0.010303	0.025387
Trial1	1	1	blindfold	clockwise	practice	Guided	1	-0.5	-0.5	31.00652	-0.55131	-1.45	-1.3	0.80164371144155	-0.022887	-0.0060696	-0.0061443
Trial1	1	1	blindfold	clockwise	practice	Guided	1	-0.5	-0.5	31.02652	-0.55131	-1.45	-1.3	0.80164371144155	0.014456	-0.027227	-0.017446
Trial1	1	1	blindfold	clockwise	practice	Guided	1	-0.5	-0.5	31.04652	-0.55131	-1.45	-1.3	0.80164371144155	-0.0017865	-0.014534	-0.023975
Trial1	1	1	blindfold	clockwise	practice	Guided	1	-0.5	-0.5	31.06651	-0.55131	-1.45	-1.3	0.80164371144155	0.009916	0.0066269	-0.021347
Trial1	1	1	blindfold	clockwise	practice	Guided	1	-0.5	-0.5	31.08652	-0.55131	-1.45	-1.3	0.80164371144155	-0.014129	-0.0018365	0.010101
Trial1	1	1	blindfold	clockwise	practice	Guided	1	-0.5	-0.5	31.10652	-0.55131	-1.45	-1.3	0.80164371144155	-0.0095909	0.015092	0.0013426
Trial1	1	1	blindfold	clockwise	practice	Guided	1	-0.5	-0.5	31.12653	-0.55131	-1.45	-1.3	0.80164371144155	-0.015801	0.015091	0.031517
Trial1	1	1	blindfold	clockwise	practice	Guided	1	-0.5	-0.5	31.14651	-0.55131	-1.45	-1.3	0.80164371144155	0.014459	0.027788	-0.017446
Trial1	1	1	blindfold	clockwise	practice	Guided	1	-0.5	-0.5	31.16652	-0.55131	-1.45	-1.3	0.80164371144155	-0.0047327	-0.022994	0.0094637
Trial1	1	1	blindfold	clockwise	practice	Guided	1	-0.5	-0.5	31.18652	-0.55131	-1.45	-1.3	0.80164371144155	-0.00083155	0.010861	0.0049266
Trial1	1	1	blindfold	clockwise	practice	Guided	1	-0.5	-0.5	31.20651	-0.55131	-1.45	-1.3	0.80164371144155	-0.0044135	-0.0060665	0.013683
Trial1	1	1	blindfold	clockwise	practice	Guided	1	-0.5	-0.5	31.22652	-0.55131	-1.45	-1.3	0.80164371144155	0.024493	0.015091	0.0030195
Trial1	1	1	blindfold	clockwise	practice	Guided	1	-0.5	-0.5	31.24652	-0.55132	-1.45	-1.3	0.801644352433	0.0040309	0.032017	0.01305
Trial1	1	1	blindfold	clockwise	practice	Guided	1	-0.5	-0.5	31.26653	-0.55132	-1.45	-1.3	0.801644352433	0.0037129	0.040477	-0.0019197
Trial1	1	1	blindfold	clockwise	practice	Guided	1	-0.5	-0.5	31.28651	-0.55131	-1.45	-1.3	0.80164371144155	-0.023834	0.010855	-0.018799
Trial1	1	1	blindfold	clockwise	practice	Guided	1	-0.5	-0.5	31.30652	-0.55132	-1.45	-1.3	0.801644352433	0.0047517	0.0023899	-0.033683
Trial1	1	1	blindfold	clockwise	practice	Guided	1	-0.5	-0.5	31.32652	-0.55131	-1.45	-1.3	0.80164371144155	0.0066593	0.010853	-0.0083636
Trial1	1	1	blindfold	clockwise	practice	Guided	1	-0.5	-0.5	31.34651	-0.55131	-1.45	-1.3	0.80164371144155	-0.020972	-0.023002	0.019184
Trial1	1	1	blindfold	clockwise	practice	Guided	1	-0.5	-0.5	31.36652	-0.55131	-1.45	-1.3	0.80164371144155	-0.0232	0.0066217	-0.010356
Trial1	1	1	blindfold	clockwise	practice	Guided	1	-0.5	-0.5	31.38652	-0.55131	-1.45	-1.3	0.80164371144155	0.014461	-0.014537	-0.017439
Trial1	1	1	blindfold	clockwise	practice	Guided	1	-0.5	-0.5	31.40652	-0.55131	-1.45	-1.3	0.80164371144155	0.014461	0.023547	-0.017438
Trial1	1	1	blindfold	clockwise	practice	Guided	1	-0.5	-0.5	31.42651	-0.55132	-1.45	-1.3	0.801644352433	-0.010219	0.006621	-0.0070856
Trial1	1	1	blindfold	clockwise	practice	Guided	1	-0.5	-0.5	31.44652	-0.55132	-1.45	-1.3	0.801644352433	-0.01149	0.0023893	-0.023963
Trial1	1	1	blindfold	clockwise	practice	Guided	1	-0.5	-0.5	31.46652	-0.55132	-1.45	-1.3	0.801644352433	-0.003453	0.015086	-0.012893
Trial1	1	1	blindfold	clockwise	practice	Guided	1	-0.5	-0.5	31.48651	-0.55132	-1.45	-1.3	0.801644352433	0.0072971	0.0023891	8.4794E-05
Trial1	1	1	blindfold	clockwise	practice	Guided	1	-0.5	-0.5	31.50652	-0.55132	-1.45	-1.3	0.801644352433	-0.00082147	-0.0060743	0.0049412
Trial1	1	1	blindfold	clockwise	practice	Guided	1	-0.5	-0.5	31.52652	-0.55132	-1.45	-1.3	0.801644352433	0.006026	-0.027235	-0.016795
Trial1	1	1	blindfold	clockwise	practice	Guided	1	-0.5	-0.5	31.54652	-0.55132	-1.45	-1.3	0.801644352433	-0.012846	0.010852	0.014336
Trial1	1	1	blindfold	clockwise	practice	Guided	1	-0.5	-0.5	31.56651	-0.55132	-1.45	-1.3	0.801644352433	-0.0063155	0.010851	-0.011301
Trial1	1	1	blindfold	clockwise	practice	Guided	1	-0.5	-0.5	31.58652	-0.55132	-1.45	-1.3	0.801644352433	0.016058	-0.014539	0.00367
Trial1	1	1	blindfold	clockwise	practice	Guided	1	-0.5	-0.5	31.60652	-0.55132	-1.45	-1.3	0.801644352433	-0.0053589	-0.014541	0.0010406
Trial1	1	1	blindfold	clockwise	practice	Guided	1	-0.5	-0.5	31.62653	-0.55132	-1.45	-1.3	0.801644352433	-0.0089376	-0.006079	0.0098006
Trial1	1	1	blindfold	clockwise	practice	Guided	1	-0.5	-0.5	31.64651	-0.55132	-1.45	-1.3	0.801644352433	-0.023824	-0.014541	-0.00063114
Trial1	1	1	blindfold	clockwise	practice	Guided	1	-0.5	-0.5	31.66652	-0.55132	-1.45	-1.3	0.801644352433	-0.0053526	-0.035701	-0.0073949
Trial1	1	1	blindfold	clockwise	practice	Guided	1	-0.5	-0.5	31.68652	-0.55132	-1.45	-1.3	0.801644352433	0.0043614	-0.0018471	0.0088474
Trial1	1	1	blindfold	clockwise	practice	Guided	1	-0.5	-0.5	31.70651	-0.55132	-1.45	-1.3	0.801644352433	-0.022865	-0.027236	-0.0061231
Trial1	1	1	blindfold	clockwise	practice	Guided	1	-0.5	-0.5	31.72652	-0.55132	-1.45	-1.3	0.801644352433	-0.0092505	-0.01031	0.0055839
Trial1	1	1	blindfold	clockwise	practice	Guided	1	-0.5	-0.5	31.74652	-0.55132	-1.45	-1.3	0.801644352433	0.0011833	0.015079	0.012751
Trial1	1	1	blindfold	clockwise	practice	Guided	1	-0.5	-0.5	31.76653	-0.55132	-1.45	-1.3	0.801644352433	0.0073128	-0.010313	9.1522E-05
Trial1	1	1	blindfold	clockwise	practice	Guided	1	-0.5	-0.5	31.78651	-0.55133	-1.45	-1.3	0.801644989732484	0.012889	-0.018776	-0.038522
Trial1	1	1	blindfold	clockwise	practice	Guided	1	-0.5	-0.5	31.80652	-0.55133	-1.45	-1.3	0.801644989732484	-0.010201	-0.014544	-0.0070714
Trial1	1	1	blindfold	clockwise	practice	Guided	1	-0.5	-0.5	31.82652	-0.55133	-1.45	-1.3	0.801644989732484	-0.014101	0.002381	-0.0025301
Trial1	1	1	blindfold	clockwise	practice	Guided	1	-0.5	-0.5	31.84651	-0.55133	-1.45	-1.3	0.801644989732484	-0.0023959	0.010844	-0.016143
Trial1	1	1	blindfold	clockwise	practice	Guided	1	-0.5	-0.5	31.86652	-0.55133	-1.45	-1.3	0.801644989732484	-0.025806	0.0023797	0.011086
Trial1	1	1	blindfold	clockwise	practice	Guided	1	-0.5	-0.5	31.88652	-0.55133	-1.45	-1.3	0.801644989732484	-0.00048533	-0.001853	0.038079
Trial1	1	1	blindfold	clockwise	practice	Guided	1	-0.5	-0.5	31.90652	-0.55133	-1.45	-1.3	0.801644989732484	-0.01115	0.023538	-0.019088
Trial1	1	1	blindfold	clockwise	practice	Guided	1	-0.5	-0.5	31.92651	-0.55133	-1.45	-1.3	0.801644989732484	-0.03846	0.0023797	0.012045
Trial1	1	1	blindfold	clockwise	practice	Guided	1	-0.5	-0.5	31.94652	-0.55133	-1.45	-1.3	0.801644989732484	-0.0017523	0.0023794	-0.022667
Trial1	1	1	blindfold	clockwise	practice	Guided	1	-0.5	-0.5	31.96652	-0.55133	-1.45	-1.3	0.801644989732484	0.0040572	0.036234	-0.013188
Trial1	1	1	blindfold	clockwise	practice	Guided	1	-0.5	-0.5	31.98651	-0.55133	-1.45	-1.3	0.801644989732484	-0.037503	0.002379	0.024707
Trial1	1	1	blindfold	clockwise	practice	Guided	1	-0.5	-0.5	32.00652	-0.55133	-1.45	-1.3	0.801644989732484	-0.0053352	0.0023772	-0.012232
Trial1	1	1	blindfold	clockwise	practice	Guided	1	-0.5	-0.5	32.02652	-0.55133	-1.45	-1.3	0.801644989732484	-0.027704	0.0023758	-0.014224
Trial1	1	1	blindfold	clockwise	practice	Guided	1	-0.5	-0.5	32.04652	-0.55133	-1.45	-1.3	0.801644989732484	-0.027065	-0.0060875	-0.0057833
Trial1	1	1	blindfold	clockwise	practice	Guided	1	-0.5	-0.5	32.06651	-0.55133	-1.45	-1.3	0.801644989732484	-0.020216	-0.023016	-0.02911
Trial1	1	1	blindfold	clockwise	practice	Guided	1	-0.5	-0.5	32.08652	-0.55134	-1.45	-1.3	0.801645630972333	0.020627	0.019302	0.0075985
Trial1	1	1	blindfold	clockwise	practice	Guided	1	-0.5	-0.5	32.10652	-0.55134	-1.45	-1.3	0.801645630972333	-0.00046863	-0.001857	0.031561
Trial1	1	1	blindfold	clockwise	practice	Guided	1	-0.5	-0.5	32.12651	-0.55134	-1.45	-1.3	0.801645630972333	-0.017029	-0.027247	0.014681
Trial1	1	1	blindfold	clockwise	practice	Guided	1	-0.5	-0.5	32.14651	-0.55134	-1.45	-1.3	0.801645630972333	-0.024831	-0.014552	0.023755
Trial1	1	1	blindfold	clockwise	practice	Guided	1	-0.5	-0.5	32.16652	-0.55134	-1.45	-1.3	0.801645630972333	0.0015267	0.0023735	-0.016769
Trial1	1	1	blindfold	clockwise	practice	Guided	1	-0.5	-0.5	32.18652	-0.55134	-1.45	-1.3	0.801645630972333	-0.01567	-0.0018586	-0.023619
Trial1	1	1	blindfold	clockwise	practice	Guided	1	-0.5	-0.5	32.20651	-0.55134	-1.45	-1.3	0.801645630972333	-0.012486	0.0023712	0.018579
Trial1	1	1	blindfold	clockwise	practice	Guided	1	-0.5	-0.5	32.22652	-0.55134	-1.45	-1.3	0.801645630972333	0.0001759	0.0023714	0.017627
Trial1	1	1	blindfold	clockwise	practice	Guided	1	-0.5	-0.5	32.24652	-0.55134	-1.45	-1.3	0.801645630972333	0.022949	0.006605	-0.018043
Trial1	1	1	blindfold	clockwise	practice	Guided	1	-0.5	-0.5	32.26653	-0.55134	-1.45	-1.3	0.801645630972333	-0.0039608	0.015064	-0.037233
Trial1	1	1	blindfold	clockwise	practice	Guided	1	-0.5	-0.5	32.28651	-0.55134	-1.45	-1.3	0.801645630972333	0.010924	-0.018792	-0.0086477
Trial1	1	1	blindfold	clockwise	practice	Guided	1	-0.5	-0.5	32.30652	-0.55134	-1.45	-1.3	0.801645630972333	0.0040752	0.010829	0.013088
Trial1	1	1	blindfold	clockwise	practice	Guided	1	-0.5	-0.5	32.32652	-0.55134	-1.45	-1.3	0.801645630972333	-0.025782	0.031986	0.011095
Trial1	1	1	blindfold	clockwise	practice	Guided	1	-0.5	-0.5	32.34651	-0.55134	-1.45	-1.3	0.801645630972333	-0.020842	-0.018797	-0.035957
Trial1	1	1	blindfold	clockwise	practice	Guided	1	-0.5	-0.5	32.36652	-0.55134	-1.45	-1.3	0.801645630972333	-0.02188	-0.023029	0.0065594
Trial1	1	1	blindfold	clockwise	practice	Guided	1	-0.5	-0.5	32.38652	-0.55134	-1.45	-1.3	0.801645630972333	0.03266	-0.0018702	-0.0017971
Trial1	1	1	blindfold	clockwise	practice	Guided	1	-0.5	-0.5	32.40652	-0.55134	-1.45	-1.3	0.801645630972333	0.017771	-0.018799	-0.03038
Trial1	1	1	blindfold	clockwise	practice	Guided	1	-0.5	-0.5	32.42651	-0.55134	-1.45	-1.3	0.801645630972333	-0.015113	0.0065902	0.040003
Trial1	1	1	blindfold	clockwise	practice	Guided	1	-0.5	-0.5	32.44652	-0.55134	-1.45	-1.3	0.801645630972333	-0.0092182	0.0023588	0.0056068
Trial1	1	1	blindfold	clockwise	practice	Guided	1	-0.5	-0.5	32.46652	-0.55134	-1.45	-1.3	0.801645630972333	-0.0040425	0.031983	0.011819
Trial1	1	1	blindfold	clockwise	practice	Guided	1	-0.5	-0.5	32.48651	-0.55134	-1.45	-1.3	0.801645630972333	-0.013435	-0.0018713	0.0059265
Trial1	1	1	blindfold	clockwise	practice	Guided	1	-0.5	-0.5	32.50652	-0.55134	-1.45	-1.3	0.801645630972333	-0.024102	-0.031493	0.0026612
Trial1	1	1	blindfold	clockwise	practice	Guided	1	-0.5	-0.5	32.52652	-0.55135	-1.45	-1.3	0.80164627233675	0.018738	0.0065931	0.013417
Trial1	1	1	blindfold	clockwise	practice	Guided	1	-0.5	-0.5	32.54652	-0.55135	-1.45	-1.3	0.80164627233675	-0.012793	0.027752	0.014371
Trial1	1	1	blindfold	clockwise	practice	Guided	1	-0.5	-0.5	32.56651	-0.55135	-1.45	-1.3	0.80164627233675	-0.021232	0.019287	-0.0018703
Trial1	1	1	blindfold	clockwise	practice	Guided	1	-0.5	-0.5	32.58652	-0.55135	-1.45	-1.3	0.80164627233675	0.0024961	0.0023594	-0.0079994
Trial1	1	1	blindfold	clockwise	practice	Guided	1	-0.5	-0.5	32.60652	-0.55135	-1.45	-1.3	0.80164627233675	0.025824	-0.0018715	0.01995
Trial1	1	1	blindfold	clockwise	practice	Guided	1	-0.5	-0.5	32.62651	-0.55135	-1.45	-1.3	0.80164627233675	-0.018283	0.0023614	-0.0021876
Trial1	1	1	blindfold	clockwise	practice	Guided	1	-0.5	-0.5	32.64651	-0.55135	-1.45	-1.3	0.80164627233675	0.004092	0.0023618	0.013101
Trial1	1	1	blindfold	clockwise	practice	Guided	1	-0.5	-0.5	32.66652	-0.55135	-1.45	-1.3	0.80164627233675	-0.0092038	0.0065948	0.0056172
Trial1	1	1	blindfold	clockwise	practice	Guided	1	-0.5	-0.5	32.68652	-0.55135	-1.45	-1.3	0.80164627233675	0.0040925	0.019291	0.013101
Trial1	1	1	blindfold	clockwise	practice	Guided	1	-0.5	-0.5	32.70651	-0.55135	-1.45	-1.3	0.80164627233675	0.0054498	0.027755	-0.025194
Trial1	1	1	blindfold	clockwise	practice	Guided	1	-0.5	-0.5	32.72652	-0.55135	-1.45	-1.3	0.80164627233675	-0.014695	-0.014565	-0.010945
Trial1	1	1	blindfold	clockwise	practice	Guided	1	-0.5	-0.5	32.74652	-0.55135	-1.45	-1.3	0.80164627233675	0.016754	-0.0018711	0.012147
Trial1	1	1	blindfold	clockwise	practice	Guided	1	-0.5	-0.5	32.76653	-0.55135	-1.45	-1.3	0.80164627233675	-0.01533	-0.014565	-0.019384
Trial1	1	1	blindfold	clockwise	practice	Guided	1	-0.5	-0.5	32.78651	-0.55135	-1.45	-1.3	0.80164627233675	0.0034601	0.053144	0.0046638
Trial1	1	1	blindfold	clockwise	practice	Guided	1	-0.5	-0.5	32.80652	-0.55135	-1.45	-1.3	0.80164627233675	0.00019726	0.040446	0.017642
Trial1	1	1	blindfold	clockwise	practice	Guided	1	-0.5	-0.5	32.82652	-0.55135	-1.45	-1.3	0.80164627233675	0.014531	0.015057	-0.017388
Trial1	1	1	blindfold	clockwise	practice	Guided	1	-0.5	-0.5	32.84651	-0.55135	-1.45	-1.3	0.80164627233675	-0.00203	-0.010331	0.017642
Trial1	1	1	blindfold	clockwise	practice	Guided	1	-0.5	-0.5	32.86652	-0.55135	-1.45	-1.3	0.80164627233675	-0.015643	0.0065957	-0.023601
Trial1	1	1	blindfold	clockwise	practice	Guided	1	-0.5	-0.5	32.88652	-0.55135	-1.45	-1.3	0.80164627233675	0.011904	0.010827	0.0040291
Trial1	1	1	blindfold	clockwise	practice	Guided	1	-0.5	-0.5	32.90652	-0.55136	-1.45	-1.3	0.801646913825737	0.0014732	0.006597	0.034523
Trial1	1	1	blindfold	clockwise	practice	Guided	1	-0.5	-0.5	32.92651	-0.55135	-1.45	-1.3	0.80164627233675	-0.032203	0.031988	-0.018106
Trial1	1	1	blindfold	clockwise	practice	Guided	1	-0.5	-0.5	32.94652	-0.55136	-1.45	-1.3	0.801646913825737	-0.0026611	0.019292	-0.020334
Trial1	1	1	blindfold	clockwise	practice	Guided	1	-0.5	-0.5	32.96652	-0.55136	-1.45	-1.3	0.801646913825737	0.007371	0.0065941	0.00012905
Trial1	1	1	blindfold	clockwise	practice	Guided	1	-0.5	-0.5	32.98651	-0.55136	-1.45	-1.3	0.801646913825737	0.014537	-0.031491	-0.017386
Trial1	1	1	blindfold	clockwise	practice	Guided	1	-0.5	-0.5	33.00652	-0.55136	-1.45	-1.3	0.801646913825737	-0.0098264	-0.0018695	-0.0028154
Trial1	1	1	blindfold	clockwise	practice	Guided	1	-0.5	-0.5	33.02652	-0.55136	-1.45	-1.3	0.801646913825737	-0.0085521	-0.023028	0.014065
Trial1	1	1	blindfold	clockwise	practice	Guided	1	-0.5	-0.5	33.04652	-0.55136	-1.45	-1.3	0.801646913825737	0.016449	0.01929	0.0079351
Trial1	1	1	blindfold	clockwise	practice	Guided	1	-0.5	-0.5	33.06651	-0.55136	-1.45	-1.3	0.801646913825737	-0.020174	-0.001868	-0.027497
Trial1	1	1	blindfold	clockwise	practice	Guided	1	-0.5	-0.5	33.08652	-0.55136	-1.45	-1.3	0.801646913825737	-0.021845	0.015058	0.0065804
Trial1	1	1	blindfold	clockwise	practice	Guided	1	-0.5	-0.5	33.10652	-0.55136	-1.45	-1.3	0.801646913825737	-0.021207	0.015058	0.01502
Trial1	1	1	blindfold	clockwise	practice	Guided	1	-0.5	-0.5	33.12651	-0.55136	-1.45	-1.3	0.801646913825737	0.0037967	-0.0018697	0.0088915
Trial1	1	1	blindfold	clockwise	practice	Guided	1	-0.5	-0.5	33.14651	-0.55136	-1.45	-1.3	0.801646913825737	0.0018894	0.010825	-0.016427
Trial1	1	1	blindfold	clockwise	practice	Guided	1	-0.5	-0.5	33.16652	-0.55136	-1.45	-1.3	0.801646913825737	-0.019845	0.010824	-0.015153
Trial1	1	1	blindfold	clockwise	practice	Guided	1	-0.5	-0.5	33.18652	-0.55137	-1.45	-1.3	0.801647555439292	0.01487	-0.031495	-0.013161
Trial1	1	1	blindfold	clockwise	practice	Guided	1	-0.5	-0.5	33.20651	-0.55137	-1.45	-1.3	0.801647555439292	-0.035767	0.0065908	-0.0093424
Trial1	1	1	blindfold	clockwise	practice	Guided	1	-0.5	-0.5	33.22652	-0.55137	-1.45	-1.3	0.801647555439292	-0.0364	0.010824	-0.017781
Trial1	1	1	blindfold	clockwise	practice	Guided	1	-0.5	-0.5	33.24652	-0.55137	-1.45	-1.3	0.801647555439292	0.0048456	-0.039957	-0.033622
Trial1	1	1	blindfold	clockwise	practice	Guided	1	-0.5	-0.5	33.26653	-0.55137	-1.45	-1.3	0.801647555439292	-0.005268	-0.0061034	0.0010918
Trial1	1	1	blindfold	clockwise	practice	Guided	1	-0.5	-0.5	33.28651	-0.55137	-1.45	-1.3	0.801647555439292	-0.016253	0.02775	-0.032032
Trial1	1	1	blindfold	clockwise	practice	Guided	1	-0.5	-0.5	33.30652	-0.55137	-1.45	-1.3	0.801647555439292	0.0015829	-0.0061055	0.00013507
Trial1	1	1	blindfold	clockwise	practice	Guided	1	-0.5	-0.5	33.32652	-0.55137	-1.45	-1.3	0.801647555439292	0.0045314	0.002356	-0.037842
Trial1	1	1	blindfold	clockwise	practice	Guided	1	-0.5	-0.5	33.34651	-0.55137	-1.45	-1.3	0.801647555439292	-0.0052632	-0.027265	0.001093
Trial1	1	1	blindfold	clockwise	practice	Guided	1	-0.5	-0.5	33.36652	-0.55137	-1.45	-1.3	0.801647555439292	0.011616	0.015052	-0.00017858
Trial1	1	1	blindfold	clockwise	practice	Guided	1	-0.5	-0.5	33.38652	-0.55137	-1.45	-1.3	0.801647555439292	-0.007892	0.015051	0.02251
Trial1	1	1	blindfold	clockwise	practice	Guided	1	-0.5	-0.5	33.40652	-0.55137	-1.45	-1.3	0.801647555439292	-0.027635	0.031979	-0.014198
Trial1	1	1	blindfold	clockwise	practice	Guided	1	-0.5	-0.5	33.42651	-0.55137	-1.45	-1.3	0.801647555439292	-0.026679	-0.0018753	-0.0015371
Trial1	1	1	blindfold	clockwise	practice	Guided	1	-0.5	-0.5	33.44652	-0.55137	-1.45	-1.3	0.801647555439292	-0.014972	0.03198	-0.015151
Trial1	1	1	blindfold	clockwise	practice	Guided	1	-0.5	-0.5	33.46652	-0.55137	-1.45	-1.3	0.801647555439292	-0.016327	-0.01457	0.023147
Trial1	1	1	blindfold	clockwise	practice	Guided	1	-0.5	-0.5	33.48651	-0.55138	-1.45	-1.3	0.801648193357178	0.010986	-0.023035	-0.0086203
Trial1	1	1	blindfold	clockwise	practice	Guided	1	-0.5	-0.5	33.50652	-0.55138	-1.45	-1.3	0.801648193357178	-0.0068465	0.0023574	-0.020007
Trial1	1	1	blindfold	clockwise	practice	Guided	1	-0.5	-0.5	33.52652	-0.55138	-1.45	-1.3	0.801648193357178	-0.013377	-0.0018728	0.0059499
Trial1	1	1	blindfold	clockwise	practice	Guided	1	-0.5	-0.5	33.54652	-0.55138	-1.45	-1.3	0.801648193357178	0.0058136	0.0065906	-0.020958
Trial1	1	1	blindfold	clockwise	practice	Guided	1	-0.5	-0.5	33.56651	-0.55138	-1.45	-1.3	0.801648193357178	-0.013695	0.023516	0.0017314
Trial1	1	1	blindfold	clockwise	practice	Guided	1	-0.5	-0.5	33.58652	-0.55138	-1.45	-1.3	0.801648193357178	-0.0032623	-0.0061079	-0.028762
Trial1	1	1	blindfold	clockwise	practice	Guided	1	-0.5	-0.5	33.60652	-0.55138	-1.45	-1.3	0.801648193357178	-0.0081165	-0.014573	-0.036881
Trial1	1	1	blindfold	clockwise	practice	Guided	1	-0.5	-0.5	33.62651	-0.55138	-1.45	-1.3	0.801648193357178	-0.0084313	0.015052	-0.041097
Trial1	1	1	blindfold	clockwise	practice	Guided	1	-0.5	-0.5	33.64651	-0.55138	-1.45	-1.3	0.801648193357178	0.010675	0.01082	-0.01283
Trial1	1	1	blindfold	clockwise	practice	Guided	1	-0.5	-0.5	33.66652	-0.55138	-1.45	-1.3	0.801648193357178	0.013304	-0.010339	-0.034248
Trial1	1	1	blindfold	clockwise	practice	Guided	1	-0.5	-0.5	33.68652	-0.55138	-1.45	-1.3	0.801648193357178	-0.013049	0.0065895	0.010177
Trial1	1	1	blindfold	clockwise	practice	Guided	1	-0.5	-0.5	33.70651	-0.55138	-1.45	-1.3	0.801648193357178	-0.030244	-0.027265	0.0072294
Trial1	1	1	blindfold	clockwise	practice	Guided	1	-0.5	-0.5	33.72652	-0.55139	-1.45	-1.3	0.801648835219128	0.011003	-0.023033	-0.0086096
Trial1	1	1	blindfold	clockwise	practice	Guided	1	-0.5	-0.5	33.74652	-0.55139	-1.45	-1.3	0.801648835219128	0.008057	-0.023031	0.0085878
Trial1	1	1	blindfold	clockwise	practice	Guided	1	-0.5	-0.5	33.76653	-0.55139	-1.45	-1.3	0.801648835219128	0.0067865	-0.0061048	-0.0082911
Trial1	1	1	blindfold	clockwise	practice	Guided	1	-0.5	-0.5	33.78651	-0.55139	-1.45	-1.3	0.801648835219128	0.015864	0.010822	-0.00048775
Trial1	1	1	blindfold	clockwise	practice	Guided	1	-0.5	-0.5	33.80652	-0.55139	-1.45	-1.3	0.801648835219128	0.002251	0.0023588	-0.012192
Trial1	1	1	blindfold	clockwise	practice	Guided	1	-0.5	-0.5	33.82652	-0.55139	-1.45	-1.3	0.801648835219128	0.019131	0.010823	-0.029391
Trial1	1	1	blindfold	clockwise	practice	Guided	1	-0.5	-0.5	33.84651	-0.55139	-1.45	-1.3	0.801648835219128	0.010694	-0.023029	-0.012829
Trial1	1	1	blindfold	clockwise	practice	Guided	1	-0.5	-0.5	33.86652	-0.55139	-1.45	-1.3	0.801648835219128	0.0025732	-0.0018689	-0.0079713
Trial1	1	1	blindfold	clockwise	practice	Guided	1	-0.5	-0.5	33.88652	-0.55139	-1.45	-1.3	0.801648835219128	-0.030866	-0.018797	0.0017432
Trial1	1	1	blindfold	clockwise	practice	Guided	1	-0.5	-0.5	33.90652	-0.55139	-1.45	-1.3	0.801648835219128	-0.00068949	0.0065946	0.0050094
Trial1	1	1	blindfold	clockwise	practice	Guided	1	-0.5	-0.5	33.92651	-0.55139	-1.45	-1.3	0.801648835219128	0.0038516	0.027752	0.0089098
Trial1	1	1	blindfold	clockwise	practice	Guided	1	-0.5	-0.5	33.94652	-0.55139	-1.45	-1.3	0.801648835219128	-0.01271	-0.010335	0.014402
Trial1	1	1	blindfold	clockwise	practice	Guided	1	-0.5	-0.5	33.96652	-0.5514	-1.45	-1.3	0.801649477205647	0.0094307	0.027751	-0.029705
Trial1	1	1	blindfold	clockwise	practice	Guided	1	-0.5	-0.5	33.98651	-0.5514	-1.45	-1.3	0.801649477205647	-0.010076	0.0065924	0.00046997
Trial1	1	1	blindfold	clockwise	practice	Guided	1	-0.5	-0.5	34.00652	-0.5514	-1.45	-1.3	0.801649477205647	-0.019789	-0.010336	-0.023257
Trial1	1	1	blindfold	clockwise	practice	Guided	1	-0.5	-0.5	34.02652	-0.5514	-1.45	-1.3	0.801649477205647	0.010072	-0.010336	-0.021262
Trial1	1	1	blindfold	clockwise	practice	Guided	1	-0.5	-0.5	34.04652	-0.5514	-1.45	-1.3	0.801649477205647	0.019784	-0.0188	0.0076407
Trial1	1	1	blindfold	clockwise	practice	Guided	1	-0.5	-0.5	34.06651	-0.5514	-1.45	-1.3	0.801649477205647	-0.026316	-0.010335	0.0027015
Trial1	1	1	blindfold	clockwise	practice	Guided	1	-0.5	-0.5	34.08652	-0.5514	-1.45	-1.3	0.801649477205647	-0.013653	0.0023604	0.0017469
Trial1	1	1	blindfold	clockwise	practice	Guided	1	-0.5	-0.5	34.10652	-0.5514	-1.45	-1.3	0.801649477205647	-0.03125	0.0023604	0.049757
Trial1	1	1	blindfold	clockwise	practice	Guided	1	-0.5	-0.5	34.12651	-0.5514	-1.45	-1.3	0.801649477205647	-0.0061651	0.027752	-0.011549
Trial1	1	1	blindfold	clockwise	practice	Guided	1	-0.5	-0.5	34.14651	-0.5514	-1.45	-1.3	0.801649477205647	0.011035	-0.023028	-0.008602
Trial1	1	1	blindfold	clockwise	practice	Guided	1	-0.5	-0.5	34.16652	-0.5514	-1.45	-1.3	0.801649477205647	-0.014601	-0.027259	-0.010912
Trial1	1	1	blindfold	clockwise	practice	Guided	1	-0.5	-0.5	34.18652	-0.5514	-1.45	-1.3	0.801649477205647	-0.013645	-0.0018681	0.0017488
Trial1	1	1	blindfold	clockwise	practice	Guided	1	-0.5	-0.5	34.20651	-0.5514	-1.45	-1.3	0.801649477205647	-0.0075162	0.010829	0.022212
Trial1	1	1	blindfold	clockwise	practice	Guided	1	-0.5	-0.5	34.22652	-0.55141	-1.45	-1.3	0.801650115494275	0.019796	0.015063	-0.005015
Trial1	1	1	blindfold	clockwise	practice	Guided	1	-0.5	-0.5	34.24652	-0.55141	-1.45	-1.3	0.801650115494275	-0.012368	-0.023025	-0.012182
Trial1	1	1	blindfold	clockwise	practice	Guided	1	-0.5	-0.5	34.26653	-0.55141	-1.45	-1.3	0.801650115494275	-0.013005	0.010829	0.01019
Trial1	1	1	blindfold	clockwise	practice	Guided	1	-0.5	-0.5	34.28651	-0.55141	-1.45	-1.3	0.801650115494275	-0.0045641	-0.01033	-0.0037427
Trial1	1	1	blindfold	clockwise	practice	Guided	1	-0.5	-0.5	34.30652	-0.55141	-1.45	-1.3	0.801650115494275	-0.0058361	-0.010332	-0.0073252
Trial1	1	1	blindfold	clockwise	practice	Guided	1	-0.5	-0.5	34.32652	-0.55141	-1.45	-1.3	0.801650115494275	0.024659	-0.023028	0.0079643
Trial1	1	1	blindfold	clockwise	practice	Guided	1	-0.5	-0.5	34.34651	-0.55141	-1.45	-1.3	0.801650115494275	-0.013002	0.010826	0.010511
Trial1	1	1	blindfold	clockwise	practice	Guided	1	-0.5	-0.5	34.36652	-0.55141	-1.45	-1.3	0.801650115494275	0.009135	-0.010331	-0.033914
Trial1	1	1	blindfold	clockwise	practice	Guided	1	-0.5	-0.5	34.38652	-0.55141	-1.45	-1.3	0.801650115494275	-0.0016145	-0.01033	-0.0076375
Trial1	1	1	blindfold	clockwise	practice	Guided	1	-0.5	-0.5	34.40652	-0.55141	-1.45	-1.3	0.801650115494275	-0.009419	0.040452	-0.0109
Trial1	1	1	blindfold	clockwise	practice	Guided	1	-0.5	-0.5	34.42651	-0.55141	-1.45	-1.3	0.801650115494275	-0.0078253	-0.0060994	0.022542
Trial1	1	1	blindfold	clockwise	practice	Guided	1	-0.5	-0.5	34.44652	-0.55141	-1.45	-1.3	0.801650115494275	-0.005513	0.010829	-0.0030964
Trial1	1	1	blindfold	clockwise	practice	Guided	1	-0.5	-0.5	34.46652	-0.55141	-1.45	-1.3	0.801650115494275	-0.017853	0.048915	0.0020759
Trial1	1	1	blindfold	clockwise	practice	Guided	1	-0.5	-0.5	34.48651	-0.55141	-1.45	-1.3	0.801650115494275	0.044173	0.0023635	-0.019575
Trial1	1	1	blindfold	clockwise	practice	Guided	1	-0.5	-0.5	34.50652	-0.55141	-1.45	-1.3	0.801650115494275	-0.0016079	-0.023027	-0.0076335
Trial1	1	1	blindfold	clockwise	practice	Guided	1	-0.5	-0.5	34.52652	-0.55141	-1.45	-1.3	0.801650115494275	-0.0058262	0.006594	-0.0073158
Trial1	1	1	blindfold	clockwise	practice	Guided	1	-0.5	-0.5	34.54652	-0.55141	-1.45	-1.3	0.801650115494275	0.017502	-0.023027	0.02063
Trial1	1	1	blindfold	clockwise	practice	Guided	1	-0.5	-0.5	34.56651	-0.55141	-1.45	-1.3	0.801650115494275	-0.0039157	0.010827	0.00048784
Trial1	1	1	blindfold	clockwise	practice	Guided	1	-0.5	-0.5	34.58652	-0.55141	-1.45	-1.3	0.801650115494275	0.021404	-0.0018674	0.016093
Trial1	1	1	blindfold	clockwise	practice	Guided	1	-0.5	-0.5	34.60652	-0.55142	-1.45	-1.3	0.801650757729187	0.0013425	-0.044186	-0.024834
Trial1	1	1	blindfold	clockwise	practice	Guided	1	-0.5	-0.5	34.62651	-0.55142	-1.45	-1.3	0.801650757729187	0.0061999	-0.03572	-0.016712
Trial1	1	1	blindfold	clockwise	practice	Guided	1	-0.5	-0.5	34.64651	-0.55142	-1.45	-1.3	0.801650757729187	0.030164	-0.0060978	0.019677
Trial1	1	1	blindfold	clockwise	practice	Guided	1	-0.5	-0.5	34.66652	-0.55142	-1.45	-1.3	0.801650757729187	0.0042077	0.010831	0.013146
Trial1	1	1	blindfold	clockwise	practice	Guided	1	-0.5	-0.5	34.68652	-0.55142	-1.45	-1.3	0.801650757729187	0.030882	0.010829	-0.027059
Trial1	1	1	blindfold	clockwise	practice	Guided	1	-0.5	-0.5	34.70651	-0.55142	-1.45	-1.3	0.801650757729187	0.024354	-0.023025	-0.0011027
Trial1	1	1	blindfold	clockwise	practice	Guided	1	-0.5	-0.5	34.72652	-0.55142	-1.45	-1.3	0.801650757729187	-0.0074964	0.010828	0.026765
Trial1	1	1	blindfold	clockwise	practice	Guided	1	-0.5	-0.5	34.74652	-0.55142	-1.45	-1.3	0.801650757729187	-1.1014E-05	0.0065954	0.038789
Trial1	1	1	blindfold	clockwise	practice	Guided	1	-0.5	-0.5	34.76653	-0.55142	-1.45	-1.3	0.801650757729187	0.0035711	-0.035723	0.0047099
Trial1	1	1	blindfold	clockwise	practice	Guided	1	-0.5	-0.5	34.78651	-0.55142	-1.45	-1.3	0.801650757729187	0.02077	0.023524	0.0076576
Trial1	1	1	blindfold	clockwise	practice	Guided	1	-0.5	-0.5	34.80652	-0.55142	-1.45	-1.3	0.801650757729187	0.0062025	-0.027259	-0.016707
Trial1	1	1	blindfold	clockwise	practice	Guided	1	-0.5	-0.5	34.82652	-0.55142	-1.45	-1.3	0.801650757729187	-0.0045473	0.002362	0.0095691
Trial1	1	1	blindfold	clockwise	practice	Guided	1	-0.5	-0.5	34.84651	-0.55142	-1.45	-1.3	0.801650757729187	-0.0070908	-0.0061002	-0.00046012
Trial1	1	1	blindfold	clockwise	practice	Guided	1	-0.5	-0.5	34.86652	-0.55142	-1.45	-1.3	0.801650757729187	-0.015849	-0.0061009	-0.02777
Trial1	1	1	blindfold	clockwise	practice	Guided	1	-0.5	-0.5	34.88652	-0.55142	-1.45	-1.3	0.801650757729187	0.024359	0.0065923	0.017056
Trial1	1	1	blindfold	clockwise	practice	Guided	1	-0.5	-0.5	34.90652	-0.55142	-1.45	-1.3	0.801650757729187	0.0062081	-0.031494	-0.0167
Trial1	1	1	blindfold	clockwise	practice	Guided	1	-0.5	-0.5	34.92651	-0.55142	-1.45	-1.3	0.801650757729187	-0.011705	0.027752	0.027089
Trial1	1	1	blindfold	clockwise	practice	Guided	1	-0.5	-0.5	34.94652	-0.55142	-1.45	-1.3	0.801650757729187	-0.024043	0.015059	-0.0021303
Trial1	1	1	blindfold	clockwise	practice	Guided	1	-0.5	-0.5	34.96652	-0.55143	-1.45	-1.3	0.801651400088666	0.0054989	0.0065971	0.030039
Trial1	1	1	blindfold	clockwise	practice	Guided	1	-0.5	-0.5	34.98651	-0.55143	-1.45	-1.3	0.801651400088666	-0.034387	-0.01033	0.0075839
Trial1	1	1	blindfold	clockwise	practice	Guided	1	-0.5	-0.5	35.00652	-0.55143	-1.45	-1.3	0.801651400088666	0.017925	-0.018794	-0.030311
Trial1	1	1	blindfold	clockwise	practice	Guided	1	-0.5	-0.5	35.02652	-0.55143	-1.45	-1.3	0.801651400088666	-0.0012626	-0.027261	-0.0034004
Trial1	1	1	blindfold	clockwise	practice	Guided	1	-0.5	-0.5	35.04652	-0.55143	-1.45	-1.3	0.801651400088666	-0.0077098	0.027753	0.022237
Trial1	1	1	blindfold	clockwise	practice	Guided	1	-0.5	-0.5	35.06651	-0.55143	-1.45	-1.3	0.801651400088666	0.0090886	0.0023628	0.021282
Trial1	1	1	blindfold	clockwise	practice	Guided	1	-0.5	-0.5	35.08652	-0.55143	-1.45	-1.3	0.801651400088666	-0.0012601	0.0023619	-0.0034003
Trial1	1	1	blindfold	clockwise	practice	Guided	1	-0.5	-0.5	35.10652	-0.55143	-1.45	-1.3	0.801651400088666	-0.026894	-0.010331	-0.0057112
Trial1	1	1	blindfold	clockwise	practice	Guided	1	-0.5	-0.5	35.12651	-0.55143	-1.45	-1.3	0.801651400088666	-0.022671	0.0065952	0.024784
Trial1	1	1	blindfold	clockwise	practice	Guided	1	-0.5	-0.5	35.14651	-0.55143	-1.45	-1.3	0.801651400088666	0.041583	-0.01033	0.046285
Trial1	1	1	blindfold	clockwise	practice	Guided	1	-0.5	-0.5	35.16652	-0.55143	-1.45	-1.3	0.801651400088666	-0.0067445	-0.0018671	-0.01996
Trial1	1	1	blindfold	clockwise	practice	Guided	1	-0.5	-0.5	35.18652	-0.55143	-1.45	-1.3	0.801651400088666	-0.0035619	-0.0018688	0.022239
Trial1	1	1	blindfold	clockwise	practice	Guided	1	-0.5	-0.5	35.20651	-0.55143	-1.45	-1.3	0.801651400088666	0.0036054	0.036216	0.0047248
Trial1	1	1	blindfold	clockwise	practice	Guided	1	-0.5	-0.5	35.22652	-0.55143	-1.45	-1.3	0.801651400088666	0.02765	0.015059	-0.014063
Trial1	1	1	blindfold	clockwise	practice	Guided	1	-0.5	-0.5	35.24652	-0.55143	-1.45	-1.3	0.801651400088666	0.016263	0.010827	0.0037709
Trial1	1	1	blindfold	clockwise	practice	Guided	1	-0.5	-0.5	35.26653	-0.55143	-1.45	-1.3	0.801651400088666	-0.001253	-0.014564	-0.0033952
Trial1	1	1	blindfold	clockwise	practice	Guided	1	-0.5	-0.5	35.28651	-0.55143	-1.45	-1.3	0.801651400088666	-0.01654	0.027753	0.018978
Trial1	1	1	blindfold	clockwise	practice	Guided	1	-0.5	-0.5	35.30652	-0.55144	-1.45	-1.3	0.801652042572712	0.0036057	0.015056	0.0014601
Trial1	1	1	blindfold	clockwise	practice	Guided	1	-0.5	-0.5	35.32652	-0.55144	-1.45	-1.3	0.801652042572712	-0.030468	-0.056884	0.0030528
Trial1	1	1	blindfold	clockwise	practice	Guided	1	-0.5	-0.5	35.34651	-0.55144	-1.45	-1.3	0.801652042572712	0.011094	-0.010332	-0.0085717
Trial1	1	1	blindfold	clockwise	practice	Guided	1	-0.5	-0.5	35.36652	-0.55144	-1.45	-1.3	0.801652042572712	-0.017488	0.023521	0.0063179
Trial1	1	1	blindfold	clockwise	practice	Guided	1	-0.5	-0.5	35.38652	-0.55144	-1.45	-1.3	0.801652042572712	-0.017805	0.010826	0.0020969
Trial1	1	1	blindfold	clockwise	practice	Guided	1	-0.5	-0.5	35.40652	-0.55144	-1.45	-1.3	0.801652042572712	-0.0045083	0.031986	0.0095832
Trial1	1	1	blindfold	clockwise	practice	Guided	1	-0.5	-0.5	35.42651	-0.55144	-1.45	-1.3	0.801652042572712	0.013007	0.010827	0.016749
Trial1	1	1	blindfold	clockwise	practice	Guided	1	-0.5	-0.5	35.44652	-0.55144	-1.45	-1.3	0.801652042572712	0.015001	-0.035722	-0.01311
Trial1	1	1	blindfold	clockwise	practice	Guided	1	-0.5	-0.5	35.46652	-0.55144	-1.45	-1.3	0.801652042572712	0.023759	0.0023629	-0.0072986
Trial1	1	1	blindfold	clockwise	practice	Guided	1	-0.5	-0.5	35.48651	-0.55144	-1.45	-1.3	0.801652042572712	-0.014301	-0.035723	0.048515
Trial1	1	1	blindfold	clockwise	practice	Guided	1	-0.5	-0.5	35.50652	-0.55144	-1.45	-1.3	0.801652042572712	-0.0045054	-0.010332	0.0095805
Trial1	1	1	blindfold	clockwise	practice	Guided	1	-0.5	-0.5	35.52652	-0.55144	-1.45	-1.3	0.801652042572712	0.0013874	0.010828	-0.024813
Trial1	1	1	blindfold	clockwise	practice	Guided	1	-0.5	-0.5	35.54652	-0.55144	-1.45	-1.3	0.801652042572712	-0.0015577	0.002366	-0.0076119
Trial1	1	1	blindfold	clockwise	practice	Guided	1	-0.5	-0.5	35.56651	-0.55144	-1.45	-1.3	0.801652042572712	-0.0018751	-0.0060984	-0.01183
Trial1	1	1	blindfold	clockwise	practice	Guided	1	-0.5	-0.5	35.58652	-0.55144	-1.45	-1.3	0.801652042572712	0.024079	-0.0060991	-0.017959
Trial1	1	1	blindfold	clockwise	practice	Guided	1	-0.5	-0.5	35.60652	-0.55144	-1.45	-1.3	0.801652042572712	-0.011353	0.0023655	0.031325
Trial1	1	1	blindfold	clockwise	practice	Guided	1	-0.5	-0.5	35.62651	-0.55144	-1.45	-1.3	0.801652042572712	-0.023611	-0.023026	-0.018676
Trial1	1	1	blindfold	clockwise	practice	Guided	1	-0.5	-0.5	35.64651	-0.55144	-1.45	-1.3	0.801652042572712	-0.01326	0.078541	0.0060068
Trial1	1	1	blindfold	clockwise	practice	Guided	1	-0.5	-0.5	35.66652	-0.55144	-1.45	-1.3	0.801652042572712	0.007521	-0.010327	0.0092715
Trial1	1	1	blindfold	clockwise	practice	Guided	1	-0.5	-0.5	35.68652	-0.55144	-1.45	-1.3	0.801652042572712	-0.025601	0.015063	0.011181
Trial1	1	1	blindfold	clockwise	practice	Guided	1	-0.5	-0.5	35.70651	-0.55144	-1.45	-1.3	0.801652042572712	-0.01063	-0.010325	-0.015412
Trial1	1	1	blindfold	clockwise	practice	Guided	1	-0.5	-0.5	35.72652	-0.55145	-1.45	-1.3	0.801652685181324	-0.027185	0.0023687	-0.0099175
Trial1	1	1	blindfold	clockwise	practice	Guided	1	-0.5	-0.5	35.74652	-0.55145	-1.45	-1.3	0.801652685181324	0.0072122	-0.0018634	-0.0040226
Trial1	1	1	blindfold	clockwise	practice	Guided	1	-0.5	-0.5	35.76653	-0.55145	-1.45	-1.3	0.801652685181324	-0.011574	0.010833	-0.028069
Trial1	1	1	blindfold	clockwise	practice	Guided	1	-0.5	-0.5	35.78651	-0.55145	-1.45	-1.3	0.801652685181324	0.017249	0.015064	0.026791
Trial1	1	1	blindfold	clockwise	practice	Guided	1	-0.5	-0.5	35.80652	-0.55145	-1.45	-1.3	0.801652685181324	0.00036992	0.015062	0.017716
Trial1	1	1	blindfold	clockwise	practice	Guided	1	-0.5	-0.5	35.82652	-0.55145	-1.45	-1.3	0.801652685181324	0.016934	-0.0018657	0.012223
Trial1	1	1	blindfold	clockwise	practice	Guided	1	-0.5	-0.5	35.84651	-0.55145	-1.45	-1.3	0.801652685181324	-0.020725	0.031987	0.019307
Trial1	1	1	blindfold	clockwise	practice	Guided	1	-0.5	-0.5	35.86652	-0.55145	-1.45	-1.3	0.801652685181324	-0.017141	-0.014563	0.010551
Trial1	1	1	blindfold	clockwise	practice	Guided	1	-0.5	-0.5	35.88652	-0.55145	-1.45	-1.3	0.801652685181324	0.0010938	0.0023641	-0.029018
Trial1	1	1	blindfold	clockwise	practice	Guided	1	-0.5	-0.5	35.90652	-0.55146	-1.45	-1.3	0.801653327914502	0.0030047	-0.018797	-0.0037011
Trial1	1	1	blindfold	clockwise	practice	Guided	1	-0.5	-0.5	35.92651	-0.55146	-1.45	-1.3	0.801653327914502	0.010491	-0.039953	-0.016998
Trial1	1	1	blindfold	clockwise	practice	Guided	1	-0.5	-0.5	35.94652	-0.55146	-1.45	-1.3	0.801653327914502	-0.024222	0.015061	-0.027109
Trial1	1	1	blindfold	clockwise	practice	Guided	1	-0.5	-0.5	35.96652	-0.55146	-1.45	-1.3	0.801653327914502	-0.010289	-0.0060977	-0.011182
Trial1	1	1	blindfold	clockwise	practice	Guided	1	-0.5	-0.5	35.98651	-0.55146	-1.45	-1.3	0.801653327914502	-0.013872	0.019291	-0.0024253
Trial1	1	1	blindfold	clockwise	practice	Guided	1	-0.5	-0.5	36.00652	-0.55146	-1.45	-1.3	0.801653327914502	-0.021038	-0.014563	0.014136
Trial1	1	1	blindfold	clockwise	practice	Guided	1	-0.5	-0.5	36.02652	-0.55146	-1.45	-1.3	0.801653327914502	0.027373	0.015057	-0.018267
Trial1	1	1	blindfold	clockwise	practice	Guided	1	-0.5	-0.5	36.04652	-0.55146	-1.45	-1.3	0.801653327914502	-0.021991	0.010825	0.0024312
Trial1	1	1	blindfold	clockwise	practice	Guided	1	-0.5	-0.5	36.06651	-0.55146	-1.45	-1.3	0.801653327914502	0.027693	-0.018796	-0.014045
Trial1	1	1	blindfold	clockwise	practice	Guided	1	-0.5	-0.5	36.08652	-0.55146	-1.45	-1.3	0.801653327914502	0.0030099	-0.0060992	-0.0036958
Trial1	1	1	blindfold	clockwise	practice	Guided	1	-0.5	-0.5	36.10652	-0.55146	-1.45	-1.3	0.801653327914502	-0.018406	0.010827	-0.024158
Trial1	1	1	blindfold	clockwise	practice	Guided	1	-0.5	-0.5	36.12651	-0.55146	-1.45	-1.3	0.801653327914502	-0.016813	-0.014565	0.014777
Trial1	1	1	blindfold	clockwise	practice	Guided	1	-0.5	-0.5	36.14651	-0.55146	-1.45	-1.3	0.801653327914502	-0.026523	0.019292	-0.0024203
Trial1	1	1	blindfold	clockwise	practice	Guided	1	-0.5	-0.5	36.16652	-0.55146	-1.45	-1.3	0.801653327914502	0.0030155	-0.0018675	-0.0036908
Trial1	1	1	blindfold	clockwise	practice	Guided	1	-0.5	-0.5	36.18652	-0.55146	-1.45	-1.3	0.801653327914502	0.023795	0.019292	-0.0088639
Trial1	1	1	blindfold	clockwise	practice	Guided	1	-0.5	-0.5	36.20651	-0.55146	-1.45	-1.3	0.801653327914502	0.006281	0.031986	-0.016669
Trial1	1	1	blindfold	clockwise	practice	Guided	1	-0.5	-0.5	36.22652	-0.55146	-1.45	-1.3	0.801653327914502	0.0039744	-0.018795	0.0089701
Trial1	1	1	blindfold	clockwise	practice	Guided	1	-0.5	-0.5	36.24652	-0.55147	-1.45	-1.3	0.801653966945344	0.016317	0.01506	-0.0043265
Trial1	1	1	blindfold	clockwise	practice	Guided	1	-0.5	-0.5	36.26653	-0.55147	-1.45	-1.3	0.801653966945344	-0.027152	0.031984	-0.0099021
Trial1	1	1	blindfold	clockwise	practice	Guided	1	-0.5	-0.5	36.28651	-0.55147	-1.45	-1.3	0.801653966945344	0.014727	-0.018798	-0.017302
Trial1	1	1	blindfold	clockwise	practice	Guided	1	-0.5	-0.5	36.30652	-0.55147	-1.45	-1.3	0.801653966945344	-0.0057352	0.0023611	-0.0072694
Trial1	1	1	blindfold	clockwise	practice	Guided	1	-0.5	-0.5	36.32652	-0.55147	-1.45	-1.3	0.801653966945344	-0.010908	0.0023596	-0.019611
Trial1	1	1	blindfold	clockwise	practice	Guided	1	-0.5	-0.5	36.34651	-0.55147	-1.45	-1.3	0.801653966945344	-0.0015093	-0.0018729	-0.0075858
Trial1	1	1	blindfold	clockwise	practice	Guided	1	-0.5	-0.5	36.36652	-0.55147	-1.45	-1.3	0.801653966945344	0.0091588	-0.0061037	0.021318
Trial1	1	1	blindfold	clockwise	practice	Guided	1	-0.5	-0.5	36.38652	-0.55147	-1.45	-1.3	0.801653966945344	0.016326	-0.031495	0.0038029
Trial1	1	1	blindfold	clockwise	practice	Guided	1	-0.5	-0.5	36.40652	-0.55147	-1.45	-1.3	0.801653966945344	-0.0021448	0.0065913	-0.027726
Trial1	1	1	blindfold	clockwise	practice	Guided	1	-0.5	-0.5	36.42651	-0.55147	-1.45	-1.3	0.801653966945344	-0.004137	0.02775	-0.0036826
Trial1	1	1	blindfold	clockwise	practice	Guided	1	-0.5	-0.5	36.44652	-0.55147	-1.45	-1.3	0.801653966945344	-0.0063646	0.0023591	0.00085476
Trial1	1	1	blindfold	clockwise	practice	Guided	1	-0.5	-0.5	36.46652	-0.55147	-1.45	-1.3	0.801653966945344	-0.015439	-0.014568	0.044008
Trial1	1	1	blindfold	clockwise	practice	Guided	1	-0.5	-0.5	36.48651	-0.55147	-1.45	-1.3	0.801653966945344	0.015373	-0.031493	-0.0088582
Trial1	1	1	blindfold	clockwise	practice	Guided	1	-0.5	-0.5	36.50652	-0.55147	-1.45	-1.3	0.801653966945344	0.0086082	-0.010333	-0.042298
Trial1	1	1	blindfold	clockwise	practice	Guided	1	-0.5	-0.5	36.52652	-0.55147	-1.45	-1.3	0.801653966945344	-0.0021433	-0.014565	-0.016023
Trial1	1	1	blindfold	clockwise	practice	Guided	1	-0.5	-0.5	36.54652	-0.55147	-1.45	-1.3	0.801653966945344	-0.015757	0.0065961	-0.027727
Trial1	1	1	blindfold	clockwise	practice	Guided	1	-0.5	-0.5	36.56651	-0.55147	-1.45	-1.3	0.801653966945344	-0.022606	-0.010331	-0.0059902
Trial1	1	1	blindfold	clockwise	practice	Guided	1	-0.5	-0.5	36.58652	-0.55147	-1.45	-1.3	0.801653966945344	-0.0063608	0.010828	-0.015702
Trial1	1	1	blindfold	clockwise	practice	Guided	1	-0.5	-0.5	36.60652	-0.55147	-1.45	-1.3	0.801653966945344	-0.0054053	-0.014564	-0.003042
Trial1	1	1	blindfold	clockwise	practice	Guided	1	-0.5	-0.5	36.62651	-0.55147	-1.45	-1.3	0.801653966945344	-0.0083488	0.0023624	0.014155
Trial1	1	1	blindfold	clockwise	practice	Guided	1	-0.5	-0.5	36.64651	-0.55147	-1.45	-1.3	0.801653966945344	-0.002455	0.031986	-0.020239
Trial1	1	1	blindfold	clockwise	practice	Guided	1	-0.5	-0.5	36.66652	-0.55148	-1.45	-1.3	0.801654609926912	-0.0304	0.0065953	0.0030845
Trial1	1	1	blindfold	clockwise	practice	Guided	1	-0.5	-0.5	36.68652	-0.55148	-1.45	-1.3	0.801654609926912	-0.020049	0.015058	0.027767
Trial1	1	1	blindfold	clockwise	practice	Guided	1	-0.5	-0.5	36.70651	-0.55148	-1.45	-1.3	0.801654609926912	0.0082175	0.0023642	0.00022123
Trial1	1	1	blindfold	clockwise	practice	Guided	1	-0.5	-0.5	36.72652	-0.55148	-1.45	-1.3	0.801654609926912	0.0092575	-0.0018681	-0.033858
Trial1	1	1	blindfold	clockwise	practice	Guided	1	-0.5	-0.5	36.74652	-0.55148	-1.45	-1.3	0.801654609926912	0.013076	-0.0018681	0.030394
Trial1	1	1	blindfold	clockwise	practice	Guided	1	-0.5	-0.5	36.76653	-0.55148	-1.45	-1.3	0.801654609926912	0.016022	0.010828	0.016142
Trial1	1	1	blindfold	clockwise	practice	Guided	1	-0.5	-0.5	36.78651	-0.55148	-1.45	-1.3	0.801654609926912	0.0085382	-0.014564	0.012877
Trial1	1	1	blindfold	clockwise	practice	Guided	1	-0.5	-0.5	36.80652	-0.55148	-1.45	-1.3	0.801654609926912	0.024462	0.010828	-0.0010562
Trial1	1	1	blindfold	clockwise	practice	Guided	1	-0.5	-0.5	36.82652	-0.55148	-1.45	-1.3	0.801654609926912	0.0082207	0.023521	-0.015386
Trial1	1	1	blindfold	clockwise	practice	Guided	1	-0.5	-0.5	36.84651	-0.55148	-1.45	-1.3	0.801654609926912	-0.01869	0.0023628	-0.010531
Trial1	1	1	blindfold	clockwise	practice	Guided	1	-0.5	-0.5	36.86652	-0.55148	-1.45	-1.3	0.801654609926912	0.0059937	0.023522	-0.020881
Trial1	1	1	blindfold	clockwise	practice	Guided	1	-0.5	-0.5	36.88652	-0.55148	-1.45	-1.3	0.801654609926912	-0.0030825	0.002363	-0.028685
Trial1	1	1	blindfold	clockwise	practice	Guided	1	-0.5	-0.5	36.90652	-0.55148	-1.45	-1.3	0.801654609926912	-0.01025	-0.010332	-0.01117
Trial1	1	1	blindfold	clockwise	practice	Guided	1	-0.5	-0.5	36.92651	-0.55148	-1.45	-1.3	0.801654609926912	-0.0050755	0.015059	0.02617
Trial1	1	1	blindfold	clockwise	practice	Guided	1	-0.5	-0.5	36.94652	-0.55148	-1.45	-1.3	0.801654609926912	-0.012561	0.015059	0.014466
Trial1	1	1	blindfold	clockwise	practice	Guided	1	-0.5	-0.5	36.96652	-0.55148	-1.45	-1.3	0.801654609926912	-0.029757	0.0023642	-0.022238
Trial1	1	1	blindfold	clockwise	practice	Guided	1	-0.5	-0.5	36.98651	-0.55148	-1.45	-1.3	0.801654609926912	0.0017747	-0.0061009	-0.020562
Trial1	1	1	blindfold	clockwise	practice	Guided	1	-0.5	-0.5	37.00652	-0.55148	-1.45	-1.3	0.801654609926912	-0.015102	-0.014564	-0.019287
Trial1	1	1	blindfold	clockwise	practice	Guided	1	-0.5	-0.5	37.02652	-0.55148	-1.45	-1.3	0.801654609926912	0.026777	-0.031491	-0.026687
Trial1	1	1	blindfold	clockwise	practice	Guided	1	-0.5	-0.5	37.04652	-0.55148	-1.45	-1.3	0.801654609926912	-0.01773	0.0023656	0.002133
Trial1	1	1	blindfold	clockwise	practice	Guided	1	-0.5	-0.5	37.06651	-0.55148	-1.45	-1.3	0.801654609926912	0.00042327	-0.010329	0.018057
Trial1	1	1	blindfold	clockwise	practice	Guided	1	-0.5	-0.5	37.08652	-0.55148	-1.45	-1.3	0.801654609926912	0.0004264	0.023525	0.017739
Trial1	1	1	blindfold	clockwise	practice	Guided	1	-0.5	-0.5	37.10652	-0.55148	-1.45	-1.3	0.801654609926912	-0.017088	0.0065982	0.010573
Trial1	1	1	blindfold	clockwise	practice	Guided	1	-0.5	-0.5	37.12651	-0.55148	-1.45	-1.3	0.801654609926912	-0.015733	0.019294	-0.027726
Trial1	1	1	blindfold	clockwise	practice	Guided	1	-0.5	-0.5	37.14651	-0.55148	-1.45	-1.3	0.801654609926912	-0.016452	0.023527	0.019011
Trial1	1	1	blindfold	clockwise	practice	Guided	1	-0.5	-0.5	37.16652	-0.55149	-1.45	-1.3	0.801655253033045	-0.001799	-0.018792	0.00085989
Trial1	1	1	blindfold	clockwise	practice	Guided	1	-0.5	-0.5	37.18652	-0.55149	-1.45	-1.3	0.801655253033045	0.0056867	-0.0018664	-0.025095
Trial1	1	1	blindfold	clockwise	practice	Guided	1	-0.5	-0.5	37.20651	-0.55149	-1.45	-1.3	0.801655253033045	-0.005699	0.015059	-0.0072597
Trial1	1	1	blindfold	clockwise	practice	Guided	1	-0.5	-0.5	37.22652	-0.55149	-1.45	-1.3	0.801655253033045	0.010543	-0.0061016	-0.016972
Trial1	1	1	blindfold	clockwise	practice	Guided	1	-0.5	-0.5	37.24652	-0.55149	-1.45	-1.3	0.801655253033045	-0.027114	-0.010333	0.0015011
Trial1	1	1	blindfold	clockwise	practice	Guided	1	-0.5	-0.5	37.26653	-0.55149	-1.45	-1.3	0.801655253033045	-0.0063324	-0.023028	-0.015697
Trial1	1	1	blindfold	clockwise	practice	Guided	1	-0.5	-0.5	37.28651	-0.55149	-1.45	-1.3	0.801655253033045	0.027108	0.002365	-0.02246
Trial1	1	1	blindfold	clockwise	practice	Guided	1	-0.5	-0.5	37.30652	-0.55149	-1.45	-1.3	0.801655253033045	-0.0011576	-0.010332	-0.0033528
Trial1	1	1	blindfold	clockwise	practice	Guided	1	-0.5	-0.5	37.32652	-0.55149	-1.45	-1.3	0.801655253033045	0.015405	0.0065966	-0.0088427
Trial1	1	1	blindfold	clockwise	practice	Guided	1	-0.5	-0.5	37.34651	-0.55149	-1.45	-1.3	0.801655253033045	0.01055	0.027757	-0.016963
Trial1	1	1	blindfold	clockwise	practice	Guided	1	-0.5	-0.5	37.36652	-0.55149	-1.45	-1.3	0.801655253033045	0.004021	0.015059	0.008993
Trial1	1	1	blindfold	clockwise	practice	Guided	1	-0.5	-0.5	37.38652	-0.55149	-1.45	-1.3	0.801655253033045	0.0017947	0.019288	-0.020545
Trial1	1	1	blindfold	clockwise	practice	Guided	1	-0.5	-0.5	37.40652	-0.55149	-1.45	-1.3	0.801655253033045	0.0069708	0.0023597	-0.0082013
Trial1	1	1	blindfold	clockwise	practice	Guided	1	-0.5	-0.5	37.42651	-0.55149	-1.45	-1.3	0.801655253033045	-0.020978	0.0023573	0.015126
Trial1	1	1	blindfold	clockwise	practice	Guided	1	-0.5	-0.5	37.44652	-0.55149	-1.45	-1.3	0.801655253033045	0.025757	0.010822	0.015845
Trial1	1	1	blindfold	clockwise	practice	Guided	1	-0.5	-0.5	37.46652	-0.55149	-1.45	-1.3	0.801655253033045	0.019947	0.0065911	-0.0049377
Trial1	1	1	blindfold	clockwise	practice	Guided	1	-0.5	-0.5	37.48651	-0.55149	-1.45	-1.3	0.801655253033045	-0.010547	0.015054	-0.015366
Trial1	1	1	blindfold	clockwise	practice	Guided	1	-0.5	-0.5	37.50652	-0.55149	-1.45	-1.3	0.801655253033045	0.010234	0.0065909	-0.021177
Trial1	1	1	blindfold	clockwise	practice	Guided	1	-0.5	-0.5	37.52652	-0.55149	-1.45	-1.3	0.801655253033045	-0.0060075	-0.0018696	-0.011465
Trial1	1	1	blindfold	clockwise	practice	Guided	1	-0.5	-0.5	37.54652	-0.55149	-1.45	-1.3	0.801655253033045	0.0033853	-0.010332	0.0005598
Trial1	1	1	blindfold	clockwise	practice	Guided	1	-0.5	-0.5	37.56651	-0.55149	-1.45	-1.3	0.801655253033045	-0.0047349	0.023524	0.0054155
Trial1	1	1	blindfold	clockwise	practice	Guided	1	-0.5	-0.5	37.58652	-0.55149	-1.45	-1.3	0.801655253033045	0.010873	-0.027258	-0.012735
Trial1	1	1	blindfold	clockwise	practice	Guided	1	-0.5	-0.5	37.60652	-0.55149	-1.45	-1.3	0.801655253033045	0.00043936	0.027754	0.017761
Trial1	1	1	blindfold	clockwise	practice	Guided	1	-0.5	-0.5	37.62651	-0.55149	-1.45	-1.3	0.801655253033045	-0.030689	-0.014563	-0.0011094
Trial1	1	1	blindfold	clockwise	practice	Guided	1	-0.5	-0.5	37.64651	-0.55149	-1.45	-1.3	0.801655253033045	0.00075854	0.019292	0.0057378
Trial1	1	1	blindfold	clockwise	practice	Guided	1	-0.5	-0.5	37.66652	-0.55149	-1.45	-1.3	0.801655253033045	-0.0054502	0.010826	0.052156
Trial1	1	1	blindfold	clockwise	practice	Guided	1	-0.5	-0.5	37.68652	-0.55149	-1.45	-1.3	0.801655253033045	0.013738	-0.010333	0.025244
Trial1	1	1	blindfold	clockwise	practice	Guided	1	-0.5	-0.5	37.70651	-0.55149	-1.45	-1.3	0.801655253033045	-0.0086336	-0.014563	0.014178
Trial1	1	1	blindfold	clockwise	practice	Guided	1	-0.5	-0.5	37.72652	-0.55149	-1.45	-1.3	0.801655253033045	0.0076109	0.0023652	0.00024647
Trial1	1	1	blindfold	clockwise	practice	Guided	1	-0.5	-0.5	37.74652	-0.55149	-1.45	-1.3	0.801655253033045	0.020909	-0.01033	0.0077305
Trial1	1	1	blindfold	clockwise	practice	Guided	1	-0.5	-0.5	37.76653	-0.55149	-1.45	-1.3	0.801655253033045	-0.03132	-0.0018654	0.0037464
Trial1	1	1	blindfold	clockwise	practice	Guided	1	-0.5	-0.5	37.78651	-0.55149	-1.45	-1.3	0.801655253033045	-0.016351	0.01083	-0.036141
Trial1	1	1	blindfold	clockwise	practice	Guided	1	-0.5	-0.5	37.80652	-0.5515	-1.45	-1.3	0.801655892434621	0.0066593	0.023528	-0.012413
Trial1	1	1	blindfold	clockwise	practice	Guided	1	-0.5	-0.5	37.82652	-0.5515	-1.45	-1.3	0.801655892434621	0.0040315	0.019293	0.0090059
Trial1	1	1	blindfold	clockwise	practice	Guided	1	-0.5	-0.5	37.84651	-0.5515	-1.45	-1.3	0.801655892434621	-0.002416	-0.0060979	-0.020215
Trial1	1	1	blindfold	clockwise	practice	Guided	1	-0.5	-0.5	37.86652	-0.5515	-1.45	-1.3	0.801655892434621	-0.0089459	-0.031492	0.022303
Trial1	1	1	blindfold	clockwise	practice	Guided	1	-0.5	-0.5	37.88652	-0.5515	-1.45	-1.3	0.801655892434621	0.004033	0.027752	0.0090081
Trial1	1	1	blindfold	clockwise	practice	Guided	1	-0.5	-0.5	37.90652	-0.5515	-1.45	-1.3	0.801655892434621	-0.014438	0.048908	-0.010821
Trial1	1	1	blindfold	clockwise	practice	Guided	1	-0.5	-0.5	37.92651	-0.5515	-1.45	-1.3	0.801655892434621	-0.016114	0.01082	0.023259
Trial1	1	1	blindfold	clockwise	practice	Guided	1	-0.5	-0.5	37.94652	-0.5515	-1.45	-1.3	0.801655892434621	-0.0017807	-0.01034	-0.011772
Trial1	1	1	blindfold	clockwise	practice	Guided	1	-0.5	-0.5	37.96652	-0.5515	-1.45	-1.3	0.801655892434621	0.020274	0.0065893	-0.00070361
Trial1	1	1	blindfold	clockwise	practice	Guided	1	-0.5	-0.5	37.98651	-0.5515	-1.45	-1.3	0.801655892434621	-0.015076	-0.018802	-0.017027
Trial1	1	1	blindfold	clockwise	practice	Guided	1	-0.5	-0.5	38.00652	-0.5515	-1.45	-1.3	0.801655892434621	-0.0063979	0.01505	0.039507
Trial1	1	1	blindfold	clockwise	practice	Guided	1	-0.5	-0.5	38.02652	-0.5515	-1.45	-1.3	0.801655892434621	0.0076188	0.0023552	0.0002564
Trial1	1	1	blindfold	clockwise	practice	Guided	1	-0.5	-0.5	38.04652	-0.5515	-1.45	-1.3	0.801655892434621	-0.020646	-0.01034	0.019363
Trial1	1	1	blindfold	clockwise	practice	Guided	1	-0.5	-0.5	38.06651	-0.5515	-1.45	-1.3	0.801655892434621	-0.0044019	-0.014569	0.0096496
Trial1	1	1	blindfold	clockwise	practice	Guided	1	-0.5	-0.5	38.08652	-0.5515	-1.45	-1.3	0.801655892434621	-0.015069	-0.0188	-0.019255
Trial1	1	1	blindfold	clockwise	practice	Guided	1	-0.5	-0.5	38.10652	-0.5515	-1.45	-1.3	0.801655892434621	-0.006308	0.0065926	-0.015669
Trial1	1	1	blindfold	clockwise	practice	Guided	1	-0.5	-0.5	38.12651	-0.5515	-1.45	-1.3	0.801655892434621	-0.012204	-0.010334	0.018726
Trial1	1	1	blindfold	clockwise	practice	Guided	1	-0.5	-0.5	38.14651	-0.5515	-1.45	-1.3	0.801655892434621	-0.013794	0.023521	-0.0023727
Trial1	1	1	blindfold	clockwise	practice	Guided	1	-0.5	-0.5	38.16652	-0.5515	-1.45	-1.3	0.801655892434621	0.0024484	0.019289	-0.0030085
Trial1	1	1	blindfold	clockwise	practice	Guided	1	-0.5	-0.5	38.18652	-0.5515	-1.45	-1.3	0.801655892434621	-0.019286	-0.018798	-0.018931
Trial1	1	1	blindfold	clockwise	practice	Guided	1	-0.5	-0.5	38.20651	-0.5515	-1.45	-1.3	0.801655892434621	-0.015065	0.006595	-0.019249
Trial1	1	1	blindfold	clockwise	practice	Guided	1	-0.5	-0.5	38.22652	-0.5515	-1.45	-1.3	0.801655892434621	-0.0040808	0.027754	0.013555
Trial1	1	1	blindfold	clockwise	practice	Guided	1	-0.5	-0.5	38.24652	-0.5515	-1.45	-1.3	0.801655892434621	-0.011562	0.0065958	0.027169
Trial1	1	1	blindfold	clockwise	practice	Guided	1	-0.5	-0.5	38.26653	-0.5515	-1.45	-1.3	0.801655892434621	-0.0040764	-0.018796	0.013874
Trial1	1	1	blindfold	clockwise	practice	Guided	1	-0.5	-0.5	38.28651	-0.5515	-1.45	-1.3	0.801655892434621	0.0014169	0.019289	0.030435
Trial1	1	1	blindfold	clockwise	practice	Guided	1	-0.5	-0.5	38.30652	-0.5515	-1.45	-1.3	0.801655892434621	-0.0056659	0.023519	-0.0072244
Trial1	1	1	blindfold	clockwise	practice	Guided	1	-0.5	-0.5	38.32652	-0.55151	-1.45	-1.3	0.801656535789143	0.00078257	-0.0061043	0.022001
Trial1	1	1	blindfold	clockwise	practice	Guided	1	-0.5	-0.5	38.34651	-0.55151	-1.45	-1.3	0.801656535789143	-0.0095657	-0.014568	0.0015377
Trial1	1	1	blindfold	clockwise	practice	Guided	1	-0.5	-0.5	38.36652	-0.55151	-1.45	-1.3	0.801656535789143	0.00636	0.02775	-0.016614
Trial1	1	1	blindfold	clockwise	practice	Guided	1	-0.5	-0.5	38.38652	-0.55151	-1.45	-1.3	0.801656535789143	-0.0039879	-0.018799	-0.041294
Trial1	1	1	blindfold	clockwise	practice	Guided	1	-0.5	-0.5	38.40652	-0.55151	-1.45	-1.3	0.801656535789143	-0.026442	0.006592	-0.0014045
Trial1	1	1	blindfold	clockwise	practice	Guided	1	-0.5	-0.5	38.42651	-0.55151	-1.45	-1.3	0.801656535789143	0.026107	-0.010335	-0.0094412
Trial1	1	1	blindfold	clockwise	practice	Guided	1	-0.5	-0.5	38.44652	-0.55151	-1.45	-1.3	0.801656535789143	0.01281	0.010826	0.012611
Trial1	1	1	blindfold	clockwise	practice	Guided	1	-0.5	-0.5	38.46652	-0.55151	-1.45	-1.3	0.801656535789143	0.0096248	0.0065935	-0.029587
Trial1	1	1	blindfold	clockwise	practice	Guided	1	-0.5	-0.5	38.48651	-0.55151	-1.45	-1.3	0.801656535789143	0.0057238	0.019289	-0.018519
Trial1	1	1	blindfold	clockwise	practice	Guided	1	-0.5	-0.5	38.50652	-0.55151	-1.45	-1.3	0.801656535789143	-0.013465	-0.052653	0.001861
Trial1	1	1	blindfold	clockwise	practice	Guided	1	-0.5	-0.5	38.52652	-0.55151	-1.45	-1.3	0.801656535789143	-0.0014413	-0.031494	-0.0075345
Trial1	1	1	blindfold	clockwise	practice	Guided	1	-0.5	-0.5	38.54652	-0.55151	-1.45	-1.3	0.801656535789143	-0.0004851	-0.006104	0.0051258
Trial1	1	1	blindfold	clockwise	practice	Guided	1	-0.5	-0.5	38.56651	-0.55151	-1.45	-1.3	0.801656535789143	-0.021583	-0.018798	-0.014699
Trial1	1	1	blindfold	clockwise	practice	Guided	1	-0.5	-0.5	38.58652	-0.55151	-1.45	-1.3	0.801656535789143	0.0037359	0.0065939	0.0048087
Trial1	1	1	blindfold	clockwise	practice	Guided	1	-0.5	-0.5	38.60652	-0.55151	-1.45	-1.3	0.801656535789143	-0.013144	-0.027262	0.0060825
Trial1	1	1	blindfold	clockwise	practice	Guided	1	-0.5	-0.5	38.62651	-0.55151	-1.45	-1.3	0.801656535789143	0.0027814	-0.014565	-0.0078463
Trial1	1	1	blindfold	clockwise	practice	Guided	1	-0.5	-0.5	38.64651	-0.55151	-1.45	-1.3	0.801656535789143	-0.0023956	0.015059	0.0083947
Trial1	1	1	blindfold	clockwise	practice	Guided	1	-0.5	-0.5	38.66652	-0.55151	-1.45	-1.3	0.801656535789143	-0.0059788	-0.031492	-0.011432
Trial1	1	1	blindfold	clockwise	practice	Guided	1	-0.5	-0.5	38.68652	-0.55151	-1.45	-1.3	0.801656535789143	-0.010199	-0.018797	-0.011113
Trial1	1	1	blindfold	clockwise	practice	Guided	1	-0.5	-0.5	38.70651	-0.55151	-1.45	-1.3	0.801656535789143	0.038448	-0.010331	0.014924
Trial1	1	1	blindfold	clockwise	practice	Guided	1	-0.5	-0.5	38.72652	-0.55151	-1.45	-1.3	0.801656535789143	-0.013466	0.019289	0.0018666
Trial1	1	1	blindfold	clockwise	practice	Guided	1	-0.5	-0.5	38.74652	-0.55151	-1.45	-1.3	0.801656535789143	-0.003116	0.0065909	0.026552
Trial1	1	1	blindfold	clockwise	practice	Guided	1	-0.5	-0.5	38.76653	-0.55151	-1.45	-1.3	0.801656535789143	-0.004707	0.027749	0.0054516
Trial1	1	1	blindfold	clockwise	practice	Guided	1	-0.5	-0.5	38.78651	-0.55151	-1.45	-1.3	0.801656535789143	0.001506	0.027749	-0.024724
Trial1	1	1	blindfold	clockwise	practice	Guided	1	-0.5	-0.5	38.80652	-0.55151	-1.45	-1.3	0.801656535789143	-0.0092433	0.036213	0.0015497
Trial1	1	1	blindfold	clockwise	practice	Guided	1	-0.5	-0.5	38.82652	-0.55151	-1.45	-1.3	0.801656535789143	0.0085914	0.0023569	0.01294
Trial1	1	1	blindfold	clockwise	practice	Guided	1	-0.5	-0.5	38.84651	-0.55151	-1.45	-1.3	0.801656535789143	0.043386	-0.01457	0.01716
Trial1	1	1	blindfold	clockwise	practice	Guided	1	-0.5	-0.5	38.86652	-0.55151	-1.45	-1.3	0.801656535789143	-0.012109	0.0023571	-0.036423
Trial1	1	1	blindfold	clockwise	practice	Guided	1	-0.5	-0.5	38.88652	-0.55151	-1.45	-1.3	0.801656535789143	0.021884	0.019284	0.020429
Trial1	1	1	blindfold	clockwise	practice	Guided	1	-0.5	-0.5	38.90652	-0.55151	-1.45	-1.3	0.801656535789143	-0.0017606	0.01505	-0.011739
Trial1	1	1	blindfold	clockwise	practice	Guided	1	-0.5	-0.5	38.92651	-0.55151	-1.45	-1.3	0.801656535789143	0.002778	0.019282	-0.0078391
Trial1	1	1	blindfold	clockwise	practice	Guided	1	-0.5	-0.5	38.94652	-0.55151	-1.45	-1.3	0.801656535789143	0.015119	0.0023551	-0.013013
Trial1	1	1	blindfold	clockwise	practice	Guided	1	-0.5	-0.5	38.96652	-0.55151	-1.45	-1.3	0.801656535789143	-0.01832	0.036208	-0.0062456
Trial1	1	1	blindfold	clockwise	practice	Guided	1	-0.5	-0.5	38.98651	-0.55151	-1.45	-1.3	0.801656535789143	-0.052397	0.0065851	-0.0079189
Trial1	1	1	blindfold	clockwise	practice	Guided	1	-0.5	-0.5	39.00652	-0.55151	-1.45	-1.3	0.801656535789143	0.0023788	0.0023521	0.04312
Trial1	1	1	blindfold	clockwise	practice	Guided	1	-0.5	-0.5	39.02652	-0.55151	-1.45	-1.3	0.801656535789143	-0.0069323	0.0023517	-0.024078
Trial1	1	1	blindfold	clockwise	practice	Guided	1	-0.5	-0.5	39.04652	-0.55151	-1.45	-1.3	0.801656535789143	-0.005977	-0.027269	-0.011417
Trial1	1	1	blindfold	clockwise	practice	Guided	1	-0.5	-0.5	39.06651	-0.55151	-1.45	-1.3	0.801656535789143	0.015759	0.0023549	-0.0045702
Trial1	1	1	blindfold	clockwise	practice	Guided	1	-0.5	-0.5	39.08652	-0.55151	-1.45	-1.3	0.801656535789143	-0.014735	0.03621	-0.015
Trial1	1	1	blindfold	clockwise	practice	Guided	1	-0.5	-0.5	39.10652	-0.55151	-1.45	-1.3	0.801656535789143	-0.014414	-0.018805	-0.01078
Trial1	1	1	blindfold	clockwise	practice	Guided	1	-0.5	-0.5	39.12651	-0.55151	-1.45	-1.3	0.801656535789143	-0.018953	-0.014574	-0.014679
Trial1	1	1	blindfold	clockwise	practice	Guided	1	-0.5	-0.5	39.14651	-0.55151	-1.45	-1.3	0.801656535789143	-0.003747	-0.0018799	0.018126
Trial1	1	1	blindfold	clockwise	practice	Guided	1	-0.5	-0.5	39.16652	-0.55151	-1.45	-1.3	0.801656535789143	-0.00016269	-0.023038	0.0093679
Trial1	1	1	blindfold	clockwise	practice	Guided	1	-0.5	-0.5	39.18652	-0.55151	-1.45	-1.3	0.801656535789143	-0.023889	0.0065848	0.032375
Trial1	1	1	blindfold	clockwise	practice	Guided	1	-0.5	-0.5	39.20651	-0.55151	-1.45	-1.3	0.801656535789143	-0.026753	-0.010343	-0.0056029
Trial1	1	1	blindfold	clockwise	practice	Guided	1	-0.5	-0.5	39.22652	-0.55151	-1.45	-1.3	0.801656535789143	0.037818	0.0065845	0.0035571
Trial1	1	1	blindfold	clockwise	practice	Guided	1	-0.5	-0.5	39.24652	-0.55151	-1.45	-1.3	0.801656535789143	-0.015682	-0.0061143	-0.027654
Trial1	1	1	blindfold	clockwise	practice	Guided	1	-0.5	-0.5	39.26653	-0.55151	-1.45	-1.3	0.801656535789143	-0.0043766	0.010813	0.0096897
Trial1	1	1	blindfold	clockwise	practice	Guided	1	-0.5	-0.5	39.28651	-0.55151	-1.45	-1.3	0.801656535789143	-0.0072395	-0.014579	0.015503
Trial1	1	1	blindfold	clockwise	practice	Guided	1	-0.5	-0.5	39.30652	-0.55151	-1.45	-1.3	0.801656535789143	-0.014405	-0.027276	-0.01077
Trial1	1	1	blindfold	clockwise	practice	Guided	1	-0.5	-0.5	39.32652	-0.55152	-1.45	-1.3	0.801657179268228	-0.018306	0.015044	-0.0062285
Trial1	1	1	blindfold	clockwise	practice	Guided	1	-0.5	-0.5	39.34651	-0.55152	-1.45	-1.3	0.801657179268228	0.00080267	0.010813	0.022036
Trial1	1	1	blindfold	clockwise	practice	Guided	1	-0.5	-0.5	39.36652	-0.55152	-1.45	-1.3	0.801657179268228	-0.0053281	0.027739	-0.011721
Trial1	1	1	blindfold	clockwise	practice	Guided	1	-0.5	-0.5	39.38652	-0.55152	-1.45	-1.3	0.801657179268228	-0.0092286	0.010812	0.0015746
Trial1	1	1	blindfold	clockwise	practice	Guided	1	-0.5	-0.5	39.40652	-0.55152	-1.45	-1.3	0.801657179268228	0.02063	0.015044	-0.0048723
Trial1	1	1	blindfold	clockwise	practice	Guided	1	-0.5	-0.5	39.42651	-0.55152	-1.45	-1.3	0.801657179268228	-0.017031	-0.0442	0.010651
Trial1	1	1	blindfold	clockwise	practice	Guided	1	-0.5	-0.5	39.44652	-0.55152	-1.45	-1.3	0.801657179268228	-0.016076	0.0023498	0.023313
Trial1	1	1	blindfold	clockwise	practice	Guided	1	-0.5	-0.5	39.46652	-0.55152	-1.45	-1.3	0.801657179268228	-0.018938	-0.031504	-0.014665
Trial1	1	1	blindfold	clockwise	practice	Guided	1	-0.5	-0.5	39.48651	-0.55152	-1.45	-1.3	0.801657179268228	-0.0014231	0.036205	-0.0074948
Trial1	1	1	blindfold	clockwise	practice	Guided	1	-0.5	-0.5	39.50652	-0.55152	-1.45	-1.3	0.801657179268228	-0.0095445	-0.014577	-0.0026374
Trial1	1	1	blindfold	clockwise	practice	Guided	1	-0.5	-0.5	39.52652	-0.55152	-1.45	-1.3	0.801657179268228	-0.0040498	0.010812	0.013921
Trial1	1	1	blindfold	clockwise	practice	Guided	1	-0.5	-0.5	39.54652	-0.55152	-1.45	-1.3	0.801657179268228	-0.0040489	-0.0061172	0.013921
Trial1	1	1	blindfold	clockwise	practice	Guided	1	-0.5	-0.5	39.56651	-0.55152	-1.45	-1.3	0.801657179268228	-0.027693	-0.023045	-0.018246
Trial1	1	1	blindfold	clockwise	practice	Guided	1	-0.5	-0.5	39.58652	-0.55152	-1.45	-1.3	0.801657179268228	-0.0073127	0.015042	0.026899
Trial1	1	1	blindfold	clockwise	practice	Guided	1	-0.5	-0.5	39.60652	-0.55152	-1.45	-1.3	0.801657179268228	0.022864	0.023504	0.033112
Trial1	1	1	blindfold	clockwise	practice	Guided	1	-0.5	-0.5	39.62651	-0.55152	-1.45	-1.3	0.801657179268228	-0.047517	0.015039	0.0002265
Trial1	1	1	blindfold	clockwise	practice	Guided	1	-0.5	-0.5	39.64651	-0.55152	-1.45	-1.3	0.801657179268228	0.0034388	-0.02305	0.00062717
Trial1	1	1	blindfold	clockwise	practice	Guided	1	-0.5	-0.5	39.66652	-0.55152	-1.45	-1.3	0.801657179268228	-0.014712	-0.010353	-0.014979
Trial1	1	1	blindfold	clockwise	practice	Guided	1	-0.5	-0.5	39.68652	-0.55152	-1.45	-1.3	0.801657179268228	-0.0059532	0.0023423	0.00030849
Trial1	1	1	blindfold	clockwise	practice	Guided	1	-0.5	-0.5	39.70651	-0.55152	-1.45	-1.3	0.801657179268228	0.0031228	0.01927	-0.0035932
Trial1	1	1	blindfold	clockwise	practice	Guided	1	-0.5	-0.5	39.72652	-0.55152	-1.45	-1.3	0.801657179268228	-0.01734	-0.0061246	0.0064371
Trial1	1	1	blindfold	clockwise	practice	Guided	1	-0.5	-0.5	39.74652	-0.55152	-1.45	-1.3	0.801657179268228	-0.0020478	0.010803	-0.015936
Trial1	1	1	blindfold	clockwise	practice	Guided	1	-0.5	-0.5	39.76653	-0.55152	-1.45	-1.3	0.801657179268228	0.0057541	0.015033	-0.025015
Trial1	1	1	blindfold	clockwise	practice	Guided	1	-0.5	-0.5	39.78651	-0.55152	-1.45	-1.3	0.801657179268228	0.020322	-0.014589	-0.00064988
Trial1	1	1	blindfold	clockwise	practice	Guided	1	-0.5	-0.5	39.80652	-0.55152	-1.45	-1.3	0.801657179268228	0.010608	-0.0018926	-0.016893
Trial1	1	1	blindfold	clockwise	practice	Guided	1	-0.5	-0.5	39.82652	-0.55152	-1.45	-1.3	0.801657179268228	-0.0065885	0.027731	-0.019838
Trial1	1	1	blindfold	clockwise	practice	Guided	1	-0.5	-0.5	39.84651	-0.55152	-1.45	-1.3	0.801657179268228	0.021277	-0.010356	0.012013
Trial1	1	1	blindfold	clockwise	practice	Guided	1	-0.5	-0.5	39.86652	-0.55152	-1.45	-1.3	0.801657179268228	-0.0046797	0.0065697	0.011698
Trial1	1	1	blindfold	clockwise	practice	Guided	1	-0.5	-0.5	39.88652	-0.55152	-1.45	-1.3	0.801657179268228	-0.014709	0.0108	-0.014976
Trial1	1	1	blindfold	clockwise	practice	Guided	1	-0.5	-0.5	39.90652	-0.55152	-1.45	-1.3	0.801657179268228	0.013795	-0.0018965	0.025313
Trial1	1	1	blindfold	clockwise	practice	Guided	1	-0.5	-0.5	39.92651	-0.55152	-1.45	-1.3	0.801657179268228	0.0073481	0.015029	-0.0039094
Trial1	1	1	blindfold	clockwise	practice	Guided	1	-0.5	-0.5	39.94652	-0.55153	-1.45	-1.3	0.801657822871878	-0.0075375	0.053116	-0.032492
Trial1	1	1	blindfold	clockwise	practice	Guided	1	-0.5	-0.5	39.96652	-0.55153	-1.45	-1.3	0.801657822871878	0.0086219	0.01503	0.012972
[truncated: 15,718 more rows]
