# Supplementary material for: Assessing kinesthetic proprioceptive function of the upper limb: a novel dynamic movement reproduction task using a robotic arm
Source: PeerJ. 2021 May 3;9:e11301. doi: 10.7717/peerj.11301 (PMC8101453; doi:10.7717/peerj.11301)
Supplement: Supplemental Information 1 [file peerj-09-11301-s001.zip › DMR raw data_Study 1/Session 1/HMData_PP07-1_2019-06-17-11-34-13.txt]

Trial1	2	1	noBlindfold	counterclockwise	practice	Guided	1	0.5	-0.25	0	0.44996	-1.45	-1.05	0.801563426043345	-0.018028	-0.0099605	0.0011141
Trial1	2	1	noBlindfold	counterclockwise	practice	Guided	1	0.5	-0.25	0.006652832	0.44996	-1.45	-1.05	0.801563426043345	-0.0098484	-0.018423	0.0058806
Trial1	2	1	noBlindfold	counterclockwise	practice	Guided	1	0.5	-0.25	0.02667236	0.44996	-1.45	-1.05	0.801563426043345	0.037148	-0.0099588	0.00040517
Trial1	2	1	noBlindfold	counterclockwise	practice	Guided	1	0.5	-0.25	0.04666138	0.44996	-1.45	-1.05	0.801563426043345	-0.017754	0.0069664	-0.0031037
Trial1	2	1	noBlindfold	counterclockwise	practice	Guided	1	0.5	-0.25	0.06665039	0.44996	-1.45	-1.05	0.801563426043345	-0.023326	0.0069655	0.017744
Trial1	2	1	noBlindfold	counterclockwise	practice	Guided	1	0.5	-0.25	0.08666992	0.44996	-1.45	-1.05	0.801563426043345	-0.0034624	-0.0099651	-0.00067038
Trial1	2	1	noBlindfold	counterclockwise	practice	Guided	1	0.5	-0.25	0.1066589	0.44996	-1.45	-1.05	0.801563426043345	-0.03096	-0.0057313	0.004537
Trial1	2	1	noBlindfold	counterclockwise	practice	Guided	1	0.5	-0.25	0.1266479	0.44996	-1.45	-1.05	0.801563426043345	0.016035	0.0069656	-0.00093704
Trial1	2	1	noBlindfold	counterclockwise	practice	Guided	1	0.5	-0.25	0.1466675	0.44996	-1.45	-1.05	0.801563426043345	0.0083999	-0.014194	-0.014148
Trial1	2	1	noBlindfold	counterclockwise	practice	Guided	1	0.5	-0.25	0.1666565	0.44996	-1.45	-1.05	0.801563426043345	-0.012177	-0.014192	-0.015226
Trial1	2	1	noBlindfold	counterclockwise	practice	Guided	1	0.5	-0.25	0.1866455	0.44996	-1.45	-1.05	0.801563426043345	-0.0061613	-0.026889	0.014608
Trial1	2	1	noBlindfold	counterclockwise	practice	Guided	1	0.5	-0.25	0.206665	0.44996	-1.45	-1.05	0.801563426043345	-0.0090322	0.0069678	-0.0030939
Trial1	2	1	noBlindfold	counterclockwise	practice	Guided	1	0.5	-0.25	0.2266541	0.44996	-1.45	-1.05	0.801563426043345	0.014686	-0.026887	0.020185
Trial1	2	1	noBlindfold	counterclockwise	practice	Guided	1	0.5	-0.25	0.2466736	0.44996	-1.45	-1.05	0.801563426043345	-0.040215	0.019661	0.016673
Trial1	2	1	noBlindfold	counterclockwise	practice	Guided	1	0.5	-0.25	0.2666626	0.44995	-1.45	-1.05	0.801564051233505	0.0059732	-0.0099587	0.027282
Trial1	2	1	noBlindfold	counterclockwise	practice	Guided	1	0.5	-0.25	0.2866516	0.44995	-1.45	-1.05	0.801564051233505	0.0033724	-0.0014957	-0.0017372
Trial1	2	1	noBlindfold	counterclockwise	practice	Guided	1	0.5	-0.25	0.3066711	0.44995	-1.45	-1.05	0.801564051233505	0.002292	-0.0014957	0.014887
Trial1	2	1	noBlindfold	counterclockwise	practice	Guided	1	0.5	-0.25	0.3266602	0.44995	-1.45	-1.05	0.801564051233505	-0.033823	-0.0014956	-0.016834
Trial1	2	1	noBlindfold	counterclockwise	practice	Guided	1	0.5	-0.25	0.3466492	0.44995	-1.45	-1.05	0.801564051233505	-0.019088	-0.0014964	0.00086928
Trial1	2	1	noBlindfold	counterclockwise	practice	Guided	1	0.5	-0.25	0.3666687	0.44995	-1.45	-1.05	0.801564051233505	-0.018816	0.036591	0.013812
Trial1	2	1	noBlindfold	counterclockwise	practice	Guided	1	0.5	-0.25	0.3866577	0.44995	-1.45	-1.05	0.801564051233505	-0.021416	0.028128	-0.027067
Trial1	2	1	noBlindfold	counterclockwise	practice	Guided	1	0.5	-0.25	0.4066467	0.44995	-1.45	-1.05	0.801564051233505	-0.0016506	0.0069697	0.023342
Trial1	2	1	noBlindfold	counterclockwise	practice	Guided	1	0.5	-0.25	0.4266663	0.44994	-1.45	-1.05	0.801564674687031	-0.0034391	-0.0014915	-0.027604
Trial1	2	1	noBlindfold	counterclockwise	practice	Guided	1	0.5	-0.25	0.4466553	0.44994	-1.45	-1.05	0.801564674687031	-2.2839E-05	-0.04381	-0.014664
Trial1	2	1	noBlindfold	counterclockwise	practice	Guided	1	0.5	-0.25	0.4666748	0.44994	-1.45	-1.05	0.801564674687031	-0.012961	0.023899	-0.011249
Trial1	2	1	noBlindfold	counterclockwise	practice	Guided	1	0.5	-0.25	0.4866638	0.44994	-1.45	-1.05	0.801564674687031	-0.0058624	-0.0057239	0.01041
Trial1	2	1	noBlindfold	counterclockwise	practice	Guided	1	0.5	-0.25	0.5066528	0.44994	-1.45	-1.05	0.801564674687031	-0.0013672	0.019668	0.0064578
Trial1	2	1	noBlindfold	counterclockwise	practice	Guided	1	0.5	-0.25	0.5266724	0.44994	-1.45	-1.05	0.801564674687031	0.0070814	-0.0057246	0.0069986
Trial1	2	1	noBlindfold	counterclockwise	practice	Guided	1	0.5	-0.25	0.5466614	0.44994	-1.45	-1.05	0.801564674687031	0.019311	0.0069738	-0.051586
Trial1	2	1	noBlindfold	counterclockwise	practice	Guided	1	0.5	-0.25	0.5666504	0.44994	-1.45	-1.05	0.801564674687031	0.011308	-0.0057231	0.00727
Trial1	2	1	noBlindfold	counterclockwise	practice	Guided	1	0.5	-0.25	0.5866699	0.44994	-1.45	-1.05	0.801564674687031	-0.0092681	-0.02265	-0.0025273
Trial1	2	1	noBlindfold	counterclockwise	practice	Guided	1	0.5	-0.25	0.6066589	0.44994	-1.45	-1.05	0.801564674687031	0.012118	-0.0014919	-0.0053996
Trial1	2	1	noBlindfold	counterclockwise	practice	Guided	1	0.5	-0.25	0.6266479	0.44993	-1.45	-1.05	0.801565300126034	-0.034604	-0.0014912	-0.0041453
Trial1	2	1	noBlindfold	counterclockwise	practice	Guided	1	0.5	-0.25	0.6466675	0.44993	-1.45	-1.05	0.801565300126034	0.0070903	-0.014188	0.019674
Trial1	2	1	noBlindfold	counterclockwise	practice	Guided	1	0.5	-0.25	0.6666565	0.44993	-1.45	-1.05	0.801565300126034	-0.0053093	-0.018419	-0.0030609
Trial1	2	1	noBlindfold	counterclockwise	practice	Guided	1	0.5	-0.25	0.6866455	0.44993	-1.45	-1.05	0.801565300126034	-0.018517	0.015433	0.0096102
Trial1	2	1	noBlindfold	counterclockwise	practice	Guided	1	0.5	-0.25	0.706665	0.44993	-1.45	-1.05	0.801565300126034	-0.033248	-0.0057283	-0.051131
Trial1	2	1	noBlindfold	counterclockwise	practice	Guided	1	0.5	-0.25	0.7266541	0.44993	-1.45	-1.05	0.801565300126034	-0.0010812	0.015429	0.0022498
Trial1	2	1	noBlindfold	counterclockwise	practice	Guided	1	0.5	-0.25	0.7466736	0.44993	-1.45	-1.05	0.801565300126034	-0.027501	-0.022658	0.022558
Trial1	2	1	noBlindfold	counterclockwise	practice	Guided	1	0.5	-0.25	0.7666626	0.44993	-1.45	-1.05	0.801565300126034	0.021655	-0.0057294	-0.021735
Trial1	2	1	noBlindfold	counterclockwise	practice	Guided	1	0.5	-0.25	0.7866516	0.44993	-1.45	-1.05	0.801565300126034	0.012399	-0.0014949	-0.0096051
Trial1	2	1	noBlindfold	counterclockwise	practice	Guided	1	0.5	-0.25	0.8066711	0.44993	-1.45	-1.05	0.801565300126034	-0.0053024	0.023895	-0.007274
Trial1	2	1	noBlindfold	counterclockwise	practice	Guided	1	0.5	-0.25	0.8266602	0.44993	-1.45	-1.05	0.801565300126034	0.024534	-0.005727	-0.00034789
Trial1	2	1	noBlindfold	counterclockwise	practice	Guided	1	0.5	-0.25	0.8466492	0.44993	-1.45	-1.05	0.801565300126034	0.019498	-0.0057277	0.012052
Trial1	2	1	noBlindfold	counterclockwise	practice	Guided	1	0.5	-0.25	0.8666687	0.44993	-1.45	-1.05	0.801565300126034	-0.0097912	-0.026886	0.0059382
Trial1	2	1	noBlindfold	counterclockwise	practice	Guided	1	0.5	-0.25	0.8866577	0.44993	-1.45	-1.05	0.801565300126034	-0.014552	0.0069707	0.014113
Trial1	2	1	noBlindfold	counterclockwise	practice	Guided	1	0.5	-0.25	0.9066467	0.44992	-1.45	-1.05	0.801565923827663	-0.010328	-0.0057249	0.014382
Trial1	2	1	noBlindfold	counterclockwise	practice	Guided	1	0.5	-0.25	0.9266663	0.44992	-1.45	-1.05	0.801565923827663	-0.033504	-0.0099566	0.011682
Trial1	2	1	noBlindfold	counterclockwise	practice	Guided	1	0.5	-0.25	0.9466553	0.44992	-1.45	-1.05	0.801565923827663	0.007649	-0.014186	0.0017127
Trial1	2	1	noBlindfold	counterclockwise	practice	Guided	1	0.5	-0.25	0.9666748	0.44992	-1.45	-1.05	0.801565923827663	-0.0050181	-0.018419	-0.0022404
Trial1	2	1	noBlindfold	counterclockwise	practice	Guided	1	0.5	-0.25	0.9866638	0.44992	-1.45	-1.05	0.801565923827663	-0.022449	0.019666	0.0051255
Trial1	2	1	noBlindfold	counterclockwise	practice	Guided	1	0.5	-0.25	1.006653	0.44992	-1.45	-1.05	0.801565923827663	-0.005553	0.0069697	0.0062062
Trial1	2	1	noBlindfold	counterclockwise	practice	Guided	1	0.5	-0.25	1.026672	0.44992	-1.45	-1.05	0.801565923827663	-0.048052	-0.026884	-0.013115
Trial1	2	1	noBlindfold	counterclockwise	practice	Guided	1	0.5	-0.25	1.046661	0.44992	-1.45	-1.05	0.801565923827663	-0.013187	-0.035345	-0.0070013
Trial1	2	1	noBlindfold	counterclockwise	practice	Guided	1	0.5	-0.25	1.06665	0.44992	-1.45	-1.05	0.801565923827663	-0.0040292	0.023902	0.048712
Trial1	2	1	noBlindfold	counterclockwise	practice	Guided	1	0.5	-0.25	1.08667	0.44992	-1.45	-1.05	0.801565923827663	0.021677	-0.0099534	-0.02173
Trial1	2	1	noBlindfold	counterclockwise	practice	Guided	1	0.5	-0.25	1.106659	0.44992	-1.45	-1.05	0.801565923827663	-0.0015979	0.019671	0.010704
Trial1	2	1	noBlindfold	counterclockwise	practice	Guided	1	0.5	-0.25	1.126648	0.44991	-1.45	-1.05	0.801566547653158	-0.00977	-0.014181	0.0059406
Trial1	2	1	noBlindfold	counterclockwise	practice	Guided	1	0.5	-0.25	1.146667	0.44991	-1.45	-1.05	0.801566547653158	0.0029003	0.023906	-0.027032
Trial1	2	1	noBlindfold	counterclockwise	practice	Guided	1	0.5	-0.25	1.166656	0.44991	-1.45	-1.05	0.801566547653158	-0.023248	0.0027482	0.017803
Trial1	2	1	noBlindfold	counterclockwise	practice	Guided	1	0.5	-0.25	1.186646	0.44991	-1.45	-1.05	0.801566547653158	-0.045887	-0.0014816	-0.026048
Trial1	2	1	noBlindfold	counterclockwise	practice	Guided	1	0.5	-0.25	1.206665	0.44991	-1.45	-1.05	0.801566547653158	0.024828	-0.0014819	0.011251
Trial1	2	1	noBlindfold	counterclockwise	practice	Guided	1	0.5	-0.25	1.226654	0.44991	-1.45	-1.05	0.801566547653158	-0.001857	0.015446	0.014934
Trial1	2	1	noBlindfold	counterclockwise	practice	Guided	1	0.5	-0.25	1.246674	0.44991	-1.45	-1.05	0.801566547653158	0.027706	-0.014178	0.016825
Trial1	2	1	noBlindfold	counterclockwise	practice	Guided	1	0.5	-0.25	1.266663	0.44991	-1.45	-1.05	0.801566547653158	-0.0066193	0.0027503	0.023112
Trial1	2	1	noBlindfold	counterclockwise	practice	Guided	1	0.5	-0.25	1.286652	0.44991	-1.45	-1.05	0.801566547653158	-0.0002337	-0.0099453	-0.010404
Trial1	2	1	noBlindfold	counterclockwise	practice	Guided	1	0.5	-0.25	1.306671	0.44991	-1.45	-1.05	0.801566547653158	0.0037197	0.0069811	-0.0059091
Trial1	2	1	noBlindfold	counterclockwise	practice	Guided	1	0.5	-0.25	1.32666	0.44991	-1.45	-1.05	0.801566547653158	0.0037191	0.015443	0.017815
Trial1	2	1	noBlindfold	counterclockwise	practice	Guided	1	0.5	-0.25	1.346649	0.44991	-1.45	-1.05	0.801566547653158	0.0045311	-0.0014855	-0.018572
Trial1	2	1	noBlindfold	counterclockwise	practice	Guided	1	0.5	-0.25	1.366669	0.44991	-1.45	-1.05	0.801566547653158	0.020076	-0.026876	0.0036259
Trial1	2	1	noBlindfold	counterclockwise	practice	Guided	1	0.5	-0.25	1.386658	0.44991	-1.45	-1.05	0.801566547653158	0.006867	0.0069775	0.011263
Trial1	2	1	noBlindfold	counterclockwise	practice	Guided	1	0.5	-0.25	1.406647	0.44991	-1.45	-1.05	0.801566547653158	-0.0015784	0.01544	0.010723
Trial1	2	1	noBlindfold	counterclockwise	practice	Guided	1	0.5	-0.25	1.426666	0.4499	-1.45	-1.05	0.80156717346524	-0.016037	-0.0014873	-0.010664
Trial1	2	1	noBlindfold	counterclockwise	practice	Guided	1	0.5	-0.25	1.446655	0.4499	-1.45	-1.05	0.80156717346524	-0.0018437	-0.022647	0.014947
Trial1	2	1	noBlindfold	counterclockwise	practice	Guided	1	0.5	-0.25	1.466675	0.4499	-1.45	-1.05	0.80156717346524	-0.0081284	-0.0014888	-0.019379
Trial1	2	1	noBlindfold	counterclockwise	practice	Guided	1	0.5	-0.25	1.486664	0.4499	-1.45	-1.05	0.80156717346524	0.0048114	-0.018417	-0.022789
Trial1	2	1	noBlindfold	counterclockwise	practice	Guided	1	0.5	-0.25	1.506653	0.4499	-1.45	-1.05	0.80156717346524	-0.0086682	-0.0014901	-0.02333
Trial1	2	1	noBlindfold	counterclockwise	practice	Guided	1	0.5	-0.25	1.526672	0.4499	-1.45	-1.05	0.80156717346524	0.0074159	-0.0014894	0.0028197
Trial1	2	1	noBlindfold	counterclockwise	practice	Guided	1	0.5	-0.25	1.546661	0.4499	-1.45	-1.05	0.80156717346524	-0.013429	-0.026881	-0.0027536
Trial1	2	1	noBlindfold	counterclockwise	practice	Guided	1	0.5	-0.25	1.56665	0.4499	-1.45	-1.05	0.80156717346524	-0.025556	-0.048039	-0.012008
Trial1	2	1	noBlindfold	counterclockwise	practice	Guided	1	0.5	-0.25	1.58667	0.4499	-1.45	-1.05	0.80156717346524	0.010564	-0.0014894	0.0081269
Trial1	2	1	noBlindfold	counterclockwise	practice	Guided	1	0.5	-0.25	1.606659	0.4499	-1.45	-1.05	0.80156717346524	-0.017106	-0.02688	-0.011467
Trial1	2	1	noBlindfold	counterclockwise	practice	Guided	1	0.5	-0.25	1.626648	0.4499	-1.45	-1.05	0.80156717346524	-0.016293	-0.0099526	-0.024135
Trial1	2	1	noBlindfold	counterclockwise	practice	Guided	1	0.5	-0.25	1.646667	0.44989	-1.45	-1.05	0.801567797538835	-0.024467	-0.0099536	-0.028898
Trial1	2	1	noBlindfold	counterclockwise	practice	Guided	1	0.5	-0.25	1.666656	0.44989	-1.45	-1.05	0.801567797538835	0.011922	0.023902	0.0078557
Trial1	2	1	noBlindfold	counterclockwise	practice	Guided	1	0.5	-0.25	1.686646	0.44989	-1.45	-1.05	0.801567797538835	-0.030038	-0.0014903	-0.0080532
Trial1	2	1	noBlindfold	counterclockwise	practice	Guided	1	0.5	-0.25	1.706665	0.44989	-1.45	-1.05	0.801567797538835	-0.00541	-0.0099546	-0.037615
Trial1	2	1	noBlindfold	counterclockwise	practice	Guided	1	0.5	-0.25	1.726654	0.44989	-1.45	-1.05	0.801567797538835	-0.017634	0.0027407	-0.0030163
Trial1	2	1	noBlindfold	counterclockwise	practice	Guided	1	0.5	-0.25	1.746674	0.44989	-1.45	-1.05	0.801567797538835	-0.017092	0.015436	-0.011462
Trial1	2	1	noBlindfold	counterclockwise	practice	Guided	1	0.5	-0.25	1.766663	0.44989	-1.45	-1.05	0.801567797538835	-0.0086457	0.011205	-0.010922
Trial1	2	1	noBlindfold	counterclockwise	practice	Guided	1	0.5	-0.25	1.786652	0.44989	-1.45	-1.05	0.801567797538835	-0.029761	0.0027409	-0.012273
Trial1	2	1	noBlindfold	counterclockwise	practice	Guided	1	0.5	-0.25	1.806671	0.44989	-1.45	-1.05	0.801567797538835	0.028556	-0.0057232	0.0041763
Trial1	2	1	noBlindfold	counterclockwise	practice	Guided	1	0.5	-0.25	1.82666	0.44989	-1.45	-1.05	0.801567797538835	-0.0052258	-0.0014901	0.00093745
Trial1	2	1	noBlindfold	counterclockwise	practice	Guided	1	0.5	-0.25	1.846649	0.44989	-1.45	-1.05	0.801567797538835	0.0014269	-0.0099522	-0.035721
Trial1	2	1	noBlindfold	counterclockwise	practice	Guided	1	0.5	-0.25	1.866669	0.44988	-1.45	-1.05	0.801568423599757	-0.005223	-0.014183	0.0020193
Trial1	2	1	noBlindfold	counterclockwise	practice	Guided	1	0.5	-0.25	1.886658	0.44988	-1.45	-1.05	0.801568423599757	-0.033704	-0.014184	-0.0066949
Trial1	2	1	noBlindfold	counterclockwise	practice	Guided	1	0.5	-0.25	1.906647	0.44988	-1.45	-1.05	0.801568423599757	0.011674	-0.022648	0.0031036
Trial1	2	1	noBlindfold	counterclockwise	practice	Guided	1	0.5	-0.25	1.926666	0.44988	-1.45	-1.05	0.801568423599757	-0.0091696	-0.0099509	-0.0032807
Trial1	2	1	noBlindfold	counterclockwise	practice	Guided	1	0.5	-0.25	1.946655	0.44988	-1.45	-1.05	0.801568423599757	0.016442	-0.001487	-0.0050727
Trial1	2	1	noBlindfold	counterclockwise	practice	Guided	1	0.5	-0.25	1.966675	0.44988	-1.45	-1.05	0.801568423599757	0.0074557	-0.0099508	0.0028349
Trial1	2	1	noBlindfold	counterclockwise	practice	Guided	1	0.5	-0.25	1.986664	0.44988	-1.45	-1.05	0.801568423599757	-0.010246	-0.0057217	0.014426
Trial1	2	1	noBlindfold	counterclockwise	practice	Guided	1	0.5	-0.25	2.006653	0.44988	-1.45	-1.05	0.801568423599757	0.0035052	-0.0099536	-0.0016564
Trial1	2	1	noBlindfold	counterclockwise	practice	Guided	1	0.5	-0.25	2.026672	0.44988	-1.45	-1.05	0.801568423599757	-0.016527	-0.0014904	-0.0199
Trial1	2	1	noBlindfold	counterclockwise	practice	Guided	1	0.5	-0.25	2.046661	0.44987	-1.45	-1.05	0.801569049785285	0.0029706	0.011206	0.0067915
Trial1	2	1	noBlindfold	counterclockwise	practice	Guided	1	0.5	-0.25	2.06665	0.44987	-1.45	-1.05	0.801569049785285	0.0032412	-0.001488	0.0025693
Trial1	2	1	noBlindfold	counterclockwise	practice	Guided	1	0.5	-0.25	2.08667	0.44987	-1.45	-1.05	0.801569049785285	0.025168	0.028133	-0.0087503
Trial1	2	1	noBlindfold	counterclockwise	practice	Guided	1	0.5	-0.25	2.106659	0.44987	-1.45	-1.05	0.801569049785285	0.0082764	-0.039576	-0.0098296
Trial1	2	1	noBlindfold	counterclockwise	practice	Guided	1	0.5	-0.25	2.126648	0.44987	-1.45	-1.05	0.801569049785285	-0.0099646	0.011206	0.010204
Trial1	2	1	noBlindfold	counterclockwise	practice	Guided	1	0.5	-0.25	2.146667	0.44987	-1.45	-1.05	0.801569049785285	-0.011756	0.002744	-0.028071
Trial1	2	1	noBlindfold	counterclockwise	practice	Guided	1	0.5	-0.25	2.166656	0.44987	-1.45	-1.05	0.801569049785285	0.018077	0.011209	-0.030402
Trial1	2	1	noBlindfold	counterclockwise	practice	Guided	1	0.5	-0.25	2.186646	0.44987	-1.45	-1.05	0.801569049785285	0.017269	0.0027463	-0.017733
Trial1	2	1	noBlindfold	counterclockwise	practice	Guided	1	0.5	-0.25	2.206665	0.44987	-1.45	-1.05	0.801569049785285	0.015206	0.01121	-0.051784
Trial1	2	1	noBlindfold	counterclockwise	practice	Guided	1	0.5	-0.25	2.226654	0.44987	-1.45	-1.05	0.801569049785285	0.03048	-0.018409	-0.025365
Trial1	2	1	noBlindfold	counterclockwise	practice	Guided	1	0.5	-0.25	2.246674	0.44987	-1.45	-1.05	0.801569049785285	-0.042931	0.011213	-0.0046152
Trial1	2	1	noBlindfold	counterclockwise	practice	Guided	1	0.5	-0.25	2.266663	0.44987	-1.45	-1.05	0.801569049785285	0.016465	-0.014178	-0.0050579
Trial1	2	1	noBlindfold	counterclockwise	practice	Guided	1	0.5	-0.25	2.286652	0.44987	-1.45	-1.05	0.801569049785285	0.0029867	-0.0057128	0.0068039
Trial1	2	1	noBlindfold	counterclockwise	practice	Guided	1	0.5	-0.25	2.306671	0.44986	-1.45	-1.05	0.801569676095418	-0.022082	-0.0014815	0.00096224
Trial1	2	1	noBlindfold	counterclockwise	practice	Guided	1	0.5	-0.25	2.32666	0.44986	-1.45	-1.05	0.801569676095418	-0.012282	0.019677	-0.019613
Trial1	2	1	noBlindfold	counterclockwise	practice	Guided	1	0.5	-0.25	2.346649	0.44986	-1.45	-1.05	0.801569676095418	-0.027382	0.015445	0.017586
Trial1	2	1	noBlindfold	counterclockwise	practice	Guided	1	0.5	-0.25	2.366669	0.44986	-1.45	-1.05	0.801569676095418	-0.01336	-0.01841	-0.0027196
Trial1	2	1	noBlindfold	counterclockwise	practice	Guided	1	0.5	-0.25	2.386658	0.44986	-1.45	-1.05	0.801569676095418	-0.00095968	0.015445	0.0023156
Trial1	2	1	noBlindfold	counterclockwise	practice	Guided	1	0.5	-0.25	2.406647	0.44986	-1.45	-1.05	0.801569676095418	-0.01758	-0.0014831	-0.0029882
Trial1	2	1	noBlindfold	counterclockwise	practice	Guided	1	0.5	-0.25	2.426666	0.44986	-1.45	-1.05	0.801569676095418	-0.02342	-0.014179	0.022082
Trial1	2	1	noBlindfold	counterclockwise	practice	Guided	1	0.5	-0.25	2.446655	0.44986	-1.45	-1.05	0.801569676095418	0.011176	0.0069797	0.011573
Trial1	2	1	noBlindfold	counterclockwise	practice	Guided	1	0.5	-0.25	2.466675	0.44986	-1.45	-1.05	0.801569676095418	0.00039862	-0.026876	-0.018797
Trial1	2	1	noBlindfold	counterclockwise	practice	Guided	1	0.5	-0.25	2.486664	0.44986	-1.45	-1.05	0.801569676095418	0.0048941	-0.0057168	-0.02275
Trial1	2	1	noBlindfold	counterclockwise	practice	Guided	1	0.5	-0.25	2.506653	0.44985	-1.45	-1.05	0.801570300665581	-0.010204	-0.0099488	0.014451
Trial1	2	1	noBlindfold	counterclockwise	practice	Guided	1	0.5	-0.25	2.526672	0.44985	-1.45	-1.05	0.801570300665581	0.015138	-0.0057186	0.016072
Trial1	2	1	noBlindfold	counterclockwise	practice	Guided	1	0.5	-0.25	2.546661	0.44985	-1.45	-1.05	0.801570300665581	-0.0046249	0.028135	-0.0063936
Trial1	2	1	noBlindfold	counterclockwise	practice	Guided	1	0.5	-0.25	2.56665	0.44985	-1.45	-1.05	0.801570300665581	0.0040921	0.0027432	0.0062764
Trial1	2	1	noBlindfold	counterclockwise	practice	Guided	1	0.5	-0.25	2.58667	0.44985	-1.45	-1.05	0.801570300665581	-0.0091142	0.023902	-0.0024395
Trial1	2	1	noBlindfold	counterclockwise	practice	Guided	1	0.5	-0.25	2.606659	0.44985	-1.45	-1.05	0.801570300665581	-0.022591	0.011207	0.0094194
Trial1	2	1	noBlindfold	counterclockwise	practice	Guided	1	0.5	-0.25	2.626648	0.44985	-1.45	-1.05	0.801570300665581	-0.012521	0.053524	-0.015378
Trial1	2	1	noBlindfold	counterclockwise	practice	Guided	1	0.5	-0.25	2.646667	0.44984	-1.45	-1.05	0.801570925359609	-0.0051514	0.0027414	0.0020547
Trial1	2	1	noBlindfold	counterclockwise	practice	Guided	1	0.5	-0.25	2.666656	0.44984	-1.45	-1.05	0.801570925359609	0.0032964	-0.005723	0.002594
Trial1	2	1	noBlindfold	counterclockwise	practice	Guided	1	0.5	-0.25	2.686646	0.44984	-1.45	-1.05	0.801570925359609	-0.0035303	-0.0014911	-0.023283
Trial1	2	1	noBlindfold	counterclockwise	practice	Guided	1	0.5	-0.25	2.706665	0.44984	-1.45	-1.05	0.801570925359609	-0.026805	0.066218	-0.010612
Trial1	2	1	noBlindfold	counterclockwise	practice	Guided	1	0.5	-0.25	2.726654	0.44984	-1.45	-1.05	0.801570925359609	-0.014944	-0.0014913	0.022633
Trial1	2	1	noBlindfold	counterclockwise	practice	Guided	1	0.5	-0.25	2.746674	0.44984	-1.45	-1.05	0.801570925359609	-0.00092091	-0.02688	-0.0021652
Trial1	2	1	noBlindfold	counterclockwise	practice	Guided	1	0.5	-0.25	2.766663	0.44984	-1.45	-1.05	0.801570925359609	-0.016465	-0.0099513	-0.019868
Trial1	2	1	noBlindfold	counterclockwise	practice	Guided	1	0.5	-0.25	2.786652	0.44984	-1.45	-1.05	0.801570925359609	0.01202	0.01544	-0.001085
Trial1	2	1	noBlindfold	counterclockwise	practice	Guided	1	0.5	-0.25	2.806671	0.44984	-1.45	-1.05	0.801570925359609	-0.018353	-0.031112	0.0096972
Trial1	2	1	noBlindfold	counterclockwise	practice	Guided	1	0.5	-0.25	2.82666	0.44984	-1.45	-1.05	0.801570925359609	0.012295	-0.0099521	-0.005303
Trial1	2	1	noBlindfold	counterclockwise	practice	Guided	1	0.5	-0.25	2.846649	0.44984	-1.45	-1.05	0.801570925359609	-0.0054076	-0.0057182	0.0062882
Trial1	2	1	noBlindfold	counterclockwise	practice	Guided	1	0.5	-0.25	2.866669	0.44983	-1.45	-1.05	0.801571552042814	-0.0037858	-0.018412	-0.01905
Trial1	2	1	noBlindfold	counterclockwise	practice	Guided	1	0.5	-0.25	2.886658	0.44983	-1.45	-1.05	0.801571552042814	-0.0059437	0.011211	0.014734
Trial1	2	1	noBlindfold	counterclockwise	practice	Guided	1	0.5	-0.25	2.906647	0.44983	-1.45	-1.05	0.801571552042814	-0.0056747	0.0027464	0.01051
Trial1	2	1	noBlindfold	counterclockwise	practice	Guided	1	0.5	-0.25	2.926666	0.44983	-1.45	-1.05	0.801571552042814	-0.013036	0.015443	-0.0069216
Trial1	2	1	noBlindfold	counterclockwise	practice	Guided	1	0.5	-0.25	2.946655	0.44983	-1.45	-1.05	0.801571552042814	0.0078109	0.0069769	-0.0013486
Trial1	2	1	noBlindfold	counterclockwise	practice	Guided	1	0.5	-0.25	2.966675	0.44983	-1.45	-1.05	0.801571552042814	0.017068	0.015441	0.027135
Trial1	2	1	noBlindfold	counterclockwise	practice	Guided	1	0.5	-0.25	2.986664	0.44983	-1.45	-1.05	0.801571552042814	0.01761	0.019672	-0.021924
Trial1	2	1	noBlindfold	counterclockwise	practice	Guided	1	0.5	-0.25	3.006653	0.44983	-1.45	-1.05	0.801571552042814	0.044743	0.015438	0.017976
Trial1	2	1	noBlindfold	counterclockwise	practice	Guided	1	0.5	-0.25	3.026672	0.44983	-1.45	-1.05	0.801571552042814	-0.0070098	-0.0014887	0.013388
Trial1	2	1	noBlindfold	counterclockwise	practice	Guided	1	0.5	-0.25	3.046661	0.44982	-1.45	-1.05	0.801572176984938	0.0022483	0.01967	0.0195
Trial1	2	1	noBlindfold	counterclockwise	practice	Guided	1	0.5	-0.25	3.06665	0.44982	-1.45	-1.05	0.801572176984938	-0.018596	0.0069733	0.013927
Trial1	2	1	noBlindfold	counterclockwise	practice	Guided	1	0.5	-0.25	3.08667	0.44982	-1.45	-1.05	0.801572176984938	0.00045851	0.028133	-0.010331
Trial1	2	1	noBlindfold	counterclockwise	practice	Guided	1	0.5	-0.25	3.106659	0.44982	-1.45	-1.05	0.801572176984938	-0.0093368	0.011204	0.0023395
Trial1	2	1	noBlindfold	counterclockwise	practice	Guided	1	0.5	-0.25	3.126648	0.44982	-1.45	-1.05	0.801572176984938	0.0038737	-0.018419	-0.0058377
Trial1	2	1	noBlindfold	counterclockwise	practice	Guided	1	0.5	-0.25	3.146667	0.44982	-1.45	-1.05	0.801572176984938	0.020766	0.0027406	-0.0047578
Trial1	2	1	noBlindfold	counterclockwise	practice	Guided	1	0.5	-0.25	3.166656	0.44982	-1.45	-1.05	0.801572176984938	-0.016971	-0.02265	-0.011408
Trial1	2	1	noBlindfold	counterclockwise	practice	Guided	1	0.5	-0.25	3.186646	0.44982	-1.45	-1.05	0.801572176984938	0.0036072	0.032362	-0.0016111
Trial1	2	1	noBlindfold	counterclockwise	practice	Guided	1	0.5	-0.25	3.206665	0.44982	-1.45	-1.05	0.801572176984938	-0.0003455	0.019666	-0.0061041
Trial1	2	1	noBlindfold	counterclockwise	practice	Guided	1	0.5	-0.25	3.226654	0.44982	-1.45	-1.05	0.801572176984938	0.0044221	-0.0014948	-0.014278
Trial1	2	1	noBlindfold	counterclockwise	practice	Guided	1	0.5	-0.25	3.246674	0.44982	-1.45	-1.05	0.801572176984938	0.019965	-0.0057268	0.0079182
Trial1	2	1	noBlindfold	counterclockwise	practice	Guided	1	0.5	-0.25	3.266663	0.44982	-1.45	-1.05	0.801572176984938	-7.069E-05	-0.014192	-0.010326
Trial1	2	1	noBlindfold	counterclockwise	practice	Guided	1	0.5	-0.25	3.286652	0.44982	-1.45	-1.05	0.801572176984938	-0.013007	-0.018425	-0.0069114
Trial1	2	1	noBlindfold	counterclockwise	practice	Guided	1	0.5	-0.25	3.306671	0.44981	-1.45	-1.05	0.801572803916979	-0.0019579	-0.0057303	0.019238
Trial1	2	1	noBlindfold	counterclockwise	practice	Guided	1	0.5	-0.25	3.32666	0.44981	-1.45	-1.05	0.801572803916979	0.018181	0.0027354	-0.026139
Trial1	2	1	noBlindfold	counterclockwise	practice	Guided	1	0.5	-0.25	3.346649	0.44981	-1.45	-1.05	0.801572803916979	-0.017763	0.0069682	0.0012649
Trial1	2	1	noBlindfold	counterclockwise	practice	Guided	1	0.5	-0.25	3.366669	0.44981	-1.45	-1.05	0.801572803916979	-0.0082356	-0.014191	-0.015086
Trial1	2	1	noBlindfold	counterclockwise	practice	Guided	1	0.5	-0.25	3.386658	0.44981	-1.45	-1.05	0.801572803916979	-0.0064429	0.0027388	0.023194
Trial1	2	1	noBlindfold	counterclockwise	practice	Guided	1	0.5	-0.25	3.406647	0.44981	-1.45	-1.05	0.801572803916979	-0.043369	-0.022652	-0.020658
Trial1	2	1	noBlindfold	counterclockwise	practice	Guided	1	0.5	-0.25	3.426666	0.44981	-1.45	-1.05	0.801572803916979	-0.030426	0.015434	0.00045845
Trial1	2	1	noBlindfold	counterclockwise	practice	Guided	1	0.5	-0.25	3.446655	0.44981	-1.45	-1.05	0.801572803916979	-0.00032304	-0.0099582	-0.0060953
Trial1	2	1	noBlindfold	counterclockwise	practice	Guided	1	0.5	-0.25	3.466675	0.44981	-1.45	-1.05	0.801572803916979	-0.0058959	-0.018423	0.014751
Trial1	2	1	noBlindfold	counterclockwise	practice	Guided	1	0.5	-0.25	3.486664	0.44981	-1.45	-1.05	0.801572803916979	-0.010386	0.0027353	-0.0034901
Trial1	2	1	noBlindfold	counterclockwise	practice	Guided	1	0.5	-0.25	3.506653	0.4498	-1.45	-1.05	0.801573429107199	-0.010925	-0.026885	0.053571
Trial1	2	1	noBlindfold	counterclockwise	practice	Guided	1	0.5	-0.25	3.526672	0.4498	-1.45	-1.05	0.801573429107199	-0.0095695	0.019665	0.0060392
Trial1	2	1	noBlindfold	counterclockwise	practice	Guided	1	0.5	-0.25	3.546661	0.4498	-1.45	-1.05	0.801573429107199	-0.039131	0.032362	-0.011391
Trial1	2	1	noBlindfold	counterclockwise	practice	Guided	1	0.5	-0.25	3.56665	0.4498	-1.45	-1.05	0.801573429107199	-0.0053444	0.011201	0.0063123
Trial1	2	1	noBlindfold	counterclockwise	practice	Guided	1	0.5	-0.25	3.58667	0.4498	-1.45	-1.05	0.801573429107199	0.0036419	-0.00996	-0.0015928
Trial1	2	1	noBlindfold	counterclockwise	practice	Guided	1	0.5	-0.25	3.606659	0.4498	-1.45	-1.05	0.801573429107199	0.014963	-0.0057287	0.020332
Trial1	2	1	noBlindfold	counterclockwise	practice	Guided	1	0.5	-0.25	3.626648	0.4498	-1.45	-1.05	0.801573429107199	0.028984	0.015431	2.9742E-05
Trial1	2	1	noBlindfold	counterclockwise	practice	Guided	1	0.5	-0.25	3.646667	0.4498	-1.45	-1.05	0.801573429107199	-0.0084834	-0.022658	-0.010845
Trial1	2	1	noBlindfold	counterclockwise	practice	Guided	1	0.5	-0.25	3.666656	0.4498	-1.45	-1.05	0.801573429107199	-0.0058783	0.023893	0.014763
Trial1	2	1	noBlindfold	counterclockwise	practice	Guided	1	0.5	-0.25	3.686646	0.4498	-1.45	-1.05	0.801573429107199	0.0031098	0.0027334	0.0068556
Trial1	2	1	noBlindfold	counterclockwise	practice	Guided	1	0.5	-0.25	3.706665	0.44979	-1.45	-1.05	0.801574056288076	-0.012702	-0.0014981	-0.011117
Trial1	2	1	noBlindfold	counterclockwise	practice	Guided	1	0.5	-0.25	3.726654	0.44979	-1.45	-1.05	0.801574056288076	-0.021145	0.015429	-0.011655
Trial1	2	1	noBlindfold	counterclockwise	practice	Guided	1	0.5	-0.25	3.746674	0.44979	-1.45	-1.05	0.801574056288076	-0.0087456	0.015429	-0.0066221
Trial1	2	1	noBlindfold	counterclockwise	practice	Guided	1	0.5	-0.25	3.766663	0.44979	-1.45	-1.05	0.801574056288076	0.0084176	0.023892	0.0029044
Trial1	2	1	noBlindfold	counterclockwise	practice	Guided	1	0.5	-0.25	3.786652	0.44979	-1.45	-1.05	0.801574056288076	0.021087	-0.014193	-0.0089523
Trial1	2	1	noBlindfold	counterclockwise	practice	Guided	1	0.5	-0.25	3.806671	0.44979	-1.45	-1.05	0.801574056288076	-0.026176	-0.014193	0.0007463
Trial1	2	1	noBlindfold	counterclockwise	practice	Guided	1	0.5	-0.25	3.82666	0.44979	-1.45	-1.05	0.801574056288076	0.008962	-0.018424	-0.018208
Trial1	2	1	noBlindfold	counterclockwise	practice	Guided	1	0.5	-0.25	3.846649	0.44979	-1.45	-1.05	0.801574056288076	-0.034888	0.015433	0.0044326
Trial1	2	1	noBlindfold	counterclockwise	practice	Guided	1	0.5	-0.25	3.866669	0.44979	-1.45	-1.05	0.801574056288076	-2.1864E-05	0.023896	-0.0103
Trial1	2	1	noBlindfold	counterclockwise	practice	Guided	1	0.5	-0.25	3.886658	0.44979	-1.45	-1.05	0.801574056288076	-0.032185	-0.014191	-0.037799
Trial1	2	1	noBlindfold	counterclockwise	practice	Guided	1	0.5	-0.25	3.906647	0.44979	-1.45	-1.05	0.801574056288076	-0.025358	-0.014192	-0.010839
Trial1	2	1	noBlindfold	counterclockwise	practice	Guided	1	0.5	-0.25	3.926666	0.44979	-1.45	-1.05	0.801574056288076	-0.0084639	0.028126	-0.010838
Trial1	2	1	noBlindfold	counterclockwise	practice	Guided	1	0.5	-0.25	3.946655	0.44978	-1.45	-1.05	0.801574683593556	-0.025894	0.015428	-0.0034714
Trial1	2	1	noBlindfold	counterclockwise	practice	Guided	1	0.5	-0.25	3.966675	0.44978	-1.45	-1.05	0.801574683593556	0.0018778	-0.0015003	-0.039858
Trial1	2	1	noBlindfold	counterclockwise	practice	Guided	1	0.5	-0.25	3.986664	0.44978	-1.45	-1.05	0.801574683593556	-0.029843	0.011196	-0.007963
Trial1	2	1	noBlindfold	counterclockwise	practice	Guided	1	0.5	-0.25	4.006653	0.44978	-1.45	-1.05	0.801574683593556	-0.0095343	-0.0015001	0.0060557
Trial1	2	1	noBlindfold	counterclockwise	practice	Guided	1	0.5	-0.25	4.026672	0.44978	-1.45	-1.05	0.801574683593556	-0.0089928	-0.0099642	0.018724
Trial1	2	1	noBlindfold	counterclockwise	practice	Guided	1	0.5	-0.25	4.046661	0.44978	-1.45	-1.05	0.801574683593556	-0.027504	0.011195	0.010818
Trial1	2	1	noBlindfold	counterclockwise	practice	Guided	1	0.5	-0.25	4.06665	0.44978	-1.45	-1.05	0.801574683593556	0.012125	0.0027299	-0.0010404
Trial1	2	1	noBlindfold	counterclockwise	practice	Guided	1	0.5	-0.25	4.08667	0.44978	-1.45	-1.05	0.801574683593556	0.014999	0.015424	0.020347
Trial1	2	1	noBlindfold	counterclockwise	practice	Guided	1	0.5	-0.25	4.106659	0.44978	-1.45	-1.05	0.801574683593556	0.021112	0.015423	-0.0089438
Trial1	2	1	noBlindfold	counterclockwise	practice	Guided	1	0.5	-0.25	4.126648	0.44978	-1.45	-1.05	0.801574683593556	0.0084454	-0.0142	-0.0097504
Trial1	2	1	noBlindfold	counterclockwise	practice	Guided	1	0.5	-0.25	4.146667	0.44978	-1.45	-1.05	0.801574683593556	0.011859	0.015424	0.0031878
Trial1	2	1	noBlindfold	counterclockwise	practice	Guided	1	0.5	-0.25	4.166656	0.44978	-1.45	-1.05	0.801574683593556	-0.021115	-0.0099681	-0.01164
Trial1	2	1	noBlindfold	counterclockwise	practice	Guided	1	0.5	-0.25	4.186646	0.44978	-1.45	-1.05	0.801574683593556	-0.0042227	-0.014198	-0.010559
Trial1	2	1	noBlindfold	counterclockwise	practice	Guided	1	0.5	-0.25	4.206665	0.44978	-1.45	-1.05	0.801574683593556	-0.0053014	0.0069614	-0.0023825
Trial1	2	1	noBlindfold	counterclockwise	practice	Guided	1	0.5	-0.25	4.226654	0.44977	-1.45	-1.05	0.801575307288567	0.023281	0.0027283	-0.042721
Trial1	2	1	noBlindfold	counterclockwise	practice	Guided	1	0.5	-0.25	4.246674	0.44977	-1.45	-1.05	0.801575307288567	0.0073736	0.011192	0.0071493
Trial1	2	1	noBlindfold	counterclockwise	practice	Guided	1	0.5	-0.25	4.266663	0.44977	-1.45	-1.05	0.801575307288567	-0.013471	0.023888	0.0015766
Trial1	2	1	noBlindfold	counterclockwise	practice	Guided	1	0.5	-0.25	4.286652	0.44977	-1.45	-1.05	0.801575307288567	0.0002807	0.032349	0.01901
Trial1	2	1	noBlindfold	counterclockwise	practice	Guided	1	0.5	-0.25	4.306671	0.44977	-1.45	-1.05	0.801575307288567	-0.017149	-0.014202	-0.027984
Trial1	2	1	noBlindfold	counterclockwise	practice	Guided	1	0.5	-0.25	4.32666	0.44976	-1.45	-1.05	0.801575936710415	-0.00051896	-0.014201	-0.0018325
Trial1	2	1	noBlindfold	counterclockwise	practice	Guided	1	0.5	-0.25	4.346649	0.44976	-1.45	-1.05	0.801575936710415	-0.0047385	-0.0057379	-0.0021024
Trial1	2	1	noBlindfold	counterclockwise	practice	Guided	1	0.5	-0.25	4.366669	0.44976	-1.45	-1.05	0.801575936710415	0.0082001	0.023887	-0.0055139
Trial1	2	1	noBlindfold	counterclockwise	practice	Guided	1	0.5	-0.25	4.386658	0.44976	-1.45	-1.05	0.801575936710415	-0.027205	0.036582	0.017666
Trial1	2	1	noBlindfold	counterclockwise	practice	Guided	1	0.5	-0.25	4.406647	0.44976	-1.45	-1.05	0.801575936710415	-0.007612	-0.026895	-0.023485
Trial1	2	1	noBlindfold	counterclockwise	practice	Guided	1	0.5	-0.25	4.426666	0.44976	-1.45	-1.05	0.801575936710415	-0.030518	0.019656	-0.063112
Trial1	2	1	noBlindfold	counterclockwise	practice	Guided	1	0.5	-0.25	4.446655	0.44976	-1.45	-1.05	0.801575936710415	-0.023246	0.023886	0.022164
Trial1	2	1	noBlindfold	counterclockwise	practice	Guided	1	0.5	-0.25	4.466675	0.44976	-1.45	-1.05	0.801575936710415	-0.0078757	-0.0057359	-0.019258
Trial1	2	1	noBlindfold	counterclockwise	practice	Guided	1	0.5	-0.25	4.486664	0.44976	-1.45	-1.05	0.801575936710415	0.011352	-0.018433	0.011923
Trial1	2	1	noBlindfold	counterclockwise	practice	Guided	1	0.5	-0.25	4.506653	0.44976	-1.45	-1.05	0.801575936710415	-0.030609	-0.0142	0.0047325
Trial1	2	1	noBlindfold	counterclockwise	practice	Guided	1	0.5	-0.25	4.526672	0.44975	-1.45	-1.05	0.801576562521054	-0.0015793	0.011191	0.0021313
Trial1	2	1	noBlindfold	counterclockwise	practice	Guided	1	0.5	-0.25	4.546661	0.44975	-1.45	-1.05	0.801576562521054	-0.023233	0.015422	0.022168
Trial1	2	1	noBlindfold	counterclockwise	practice	Guided	1	0.5	-0.25	4.56665	0.44975	-1.45	-1.05	0.801576562521054	0.0031866	-0.018432	0.0068966
Trial1	2	1	noBlindfold	counterclockwise	practice	Guided	1	0.5	-0.25	4.58667	0.44975	-1.45	-1.05	0.801576562521054	0.0084905	0.023885	-0.0097255
Trial1	2	1	noBlindfold	counterclockwise	practice	Guided	1	0.5	-0.25	4.606659	0.44975	-1.45	-1.05	0.801576562521054	0.020891	-0.014199	-0.0046906
Trial1	2	1	noBlindfold	counterclockwise	practice	Guided	1	0.5	-0.25	4.626648	0.44975	-1.45	-1.05	0.801576562521054	-0.017383	-0.018432	-0.0028949
Trial1	2	1	noBlindfold	counterclockwise	practice	Guided	1	0.5	-0.25	4.646667	0.44975	-1.45	-1.05	0.801576562521054	0.018564	0.0027259	-0.034519
Trial1	2	1	noBlindfold	counterclockwise	practice	Guided	1	0.5	-0.25	4.666656	0.44975	-1.45	-1.05	0.801576562521054	-0.0055204	0.032347	0.0037596
Trial1	2	1	noBlindfold	counterclockwise	practice	Guided	1	0.5	-0.25	4.686646	0.44975	-1.45	-1.05	0.801576562521054	5.3989E-05	-0.048057	-0.011069
Trial1	2	1	noBlindfold	counterclockwise	practice	Guided	1	0.5	-0.25	4.706665	0.44975	-1.45	-1.05	0.801576562521054	0.011375	-0.035362	-0.02661
Trial1	2	1	noBlindfold	counterclockwise	practice	Guided	1	0.5	-0.25	4.726654	0.44974	-1.45	-1.05	0.8015771903242	0.0076959	-0.0099699	-0.009983
Trial1	2	1	noBlindfold	counterclockwise	practice	Guided	1	0.5	-0.25	4.746674	0.44974	-1.45	-1.05	0.8015771903242	0.0090475	0.023885	-0.01816
Trial1	2	1	noBlindfold	counterclockwise	practice	Guided	1	0.5	-0.25	4.766663	0.44974	-1.45	-1.05	0.8015771903242	-0.0033489	0.0027242	-0.023192
Trial1	2	1	noBlindfold	counterclockwise	practice	Guided	1	0.5	-0.25	4.786652	0.44974	-1.45	-1.05	0.8015771903242	-0.00020493	-0.022668	-0.0060248
Trial1	2	1	noBlindfold	counterclockwise	practice	Guided	1	0.5	-0.25	4.806671	0.44974	-1.45	-1.05	0.8015771903242	-0.021858	-0.009971	0.0010735
Trial1	2	1	noBlindfold	counterclockwise	practice	Guided	1	0.5	-0.25	4.82666	0.44974	-1.45	-1.05	0.8015771903242	-0.0060434	-0.009973	0.019046
Trial1	2	1	noBlindfold	counterclockwise	practice	Guided	1	0.5	-0.25	4.846649	0.44974	-1.45	-1.05	0.8015771903242	0.0079777	-0.0057419	-0.0012605
Trial1	2	1	noBlindfold	counterclockwise	practice	Guided	1	0.5	-0.25	4.866669	0.44974	-1.45	-1.05	0.8015771903242	-0.01763	0.0027238	0.0013442
Trial1	2	1	noBlindfold	counterclockwise	practice	Guided	1	0.5	-0.25	4.886658	0.44974	-1.45	-1.05	0.8015771903242	0.0026758	-0.0057408	-0.004133
Trial1	2	1	noBlindfold	counterclockwise	practice	Guided	1	0.5	-0.25	4.906647	0.44974	-1.45	-1.05	0.8015771903242	-0.0049591	-0.022667	0.0021531
Trial1	2	1	noBlindfold	counterclockwise	practice	Guided	1	0.5	-0.25	4.926666	0.44974	-1.45	-1.05	0.8015771903242	-0.0097227	-0.0015088	0.010331
Trial1	2	1	noBlindfold	counterclockwise	practice	Guided	1	0.5	-0.25	4.946655	0.44973	-1.45	-1.05	0.80157781638293	-0.019961	-0.009971	-0.015008
Trial1	2	1	noBlindfold	counterclockwise	practice	Guided	1	0.5	-0.25	4.966675	0.44973	-1.45	-1.05	0.80157781638293	-0.0078298	0.0027243	-0.01923
Trial1	2	1	noBlindfold	counterclockwise	practice	Guided	1	0.5	-0.25	4.986664	0.44973	-1.45	-1.05	0.80157781638293	-0.014751	-0.0099704	0.022731
Trial1	2	1	noBlindfold	counterclockwise	practice	Guided	1	0.5	-0.25	5.006653	0.44973	-1.45	-1.05	0.80157781638293	-0.00072789	0.028113	0.0024256
Trial1	2	1	noBlindfold	counterclockwise	practice	Guided	1	0.5	-0.25	5.026672	0.44973	-1.45	-1.05	0.80157781638293	-0.00018799	0.015422	-0.022103
Trial1	2	1	noBlindfold	counterclockwise	practice	Guided	1	0.5	-0.25	5.046661	0.44973	-1.45	-1.05	0.80157781638293	0.0034957	-0.022666	0.0026973
Trial1	2	1	noBlindfold	counterclockwise	practice	Guided	1	0.5	-0.25	5.06665	0.44973	-1.45	-1.05	0.80157781638293	-0.016538	-0.0015064	-0.015543
Trial1	2	1	noBlindfold	counterclockwise	practice	Guided	1	0.5	-0.25	5.08667	0.44973	-1.45	-1.05	0.80157781638293	-0.0049467	0.0027248	-0.01078
Trial1	2	1	noBlindfold	counterclockwise	practice	Guided	1	0.5	-0.25	5.106659	0.44973	-1.45	-1.05	0.80157781638293	0.0035016	-0.0015077	0.0027015
Trial1	2	1	noBlindfold	counterclockwise	practice	Guided	1	0.5	-0.25	5.126648	0.44973	-1.45	-1.05	0.80157781638293	0.025699	0.0027245	-0.01284
Trial1	2	1	noBlindfold	counterclockwise	practice	Guided	1	0.5	-0.25	5.146667	0.44973	-1.45	-1.05	0.80157781638293	-0.017613	-0.018434	0.001354
Trial1	2	1	noBlindfold	counterclockwise	practice	Guided	1	0.5	-0.25	5.166656	0.44973	-1.45	-1.05	0.80157781638293	-0.028661	-0.0015069	-0.0028686
Trial1	2	1	noBlindfold	counterclockwise	practice	Guided	1	0.5	-0.25	5.186646	0.44972	-1.45	-1.05	0.801578444434908	-0.0075449	-0.0099717	-0.023444
Trial1	2	1	noBlindfold	counterclockwise	practice	Guided	1	0.5	-0.25	5.206665	0.44972	-1.45	-1.05	0.801578444434908	0.025162	0.011186	-0.0043884
Trial1	2	1	noBlindfold	counterclockwise	practice	Guided	1	0.5	-0.25	5.226654	0.44972	-1.45	-1.05	0.801578444434908	-0.0007156	-0.02267	0.0024424
Trial1	2	1	noBlindfold	counterclockwise	practice	Guided	1	0.5	-0.25	5.246674	0.44972	-1.45	-1.05	0.801578444434908	0.022293	-0.0057438	-0.02577
Trial1	2	1	noBlindfold	counterclockwise	practice	Guided	1	0.5	-0.25	5.266663	0.44972	-1.45	-1.05	0.801578444434908	-0.0057418	0.015414	0.014844
Trial1	2	1	noBlindfold	counterclockwise	practice	Guided	1	0.5	-0.25	5.286652	0.44972	-1.45	-1.05	0.801578444434908	-0.013919	0.011182	-0.012289
Trial1	2	1	noBlindfold	counterclockwise	practice	Guided	1	0.5	-0.25	5.306671	0.44972	-1.45	-1.05	0.801578444434908	-0.00043723	-0.0015137	-0.0017779
Trial1	2	1	noBlindfold	counterclockwise	practice	Guided	1	0.5	-0.25	5.32666	0.44972	-1.45	-1.05	0.801578444434908	-0.030807	0.015412	0.0090052
Trial1	2	1	noBlindfold	counterclockwise	practice	Guided	1	0.5	-0.25	5.346649	0.44972	-1.45	-1.05	0.801578444434908	-0.034662	0.0027156	-0.063326
Trial1	2	1	noBlindfold	counterclockwise	practice	Guided	1	0.5	-0.25	5.366669	0.44972	-1.45	-1.05	0.801578444434908	0.016732	0.0069486	-0.0049127
Trial1	2	1	noBlindfold	counterclockwise	practice	Guided	1	0.5	-0.25	5.386658	0.44972	-1.45	-1.05	0.801578444434908	0.01035	-0.001516	0.028602
Trial1	2	1	noBlindfold	counterclockwise	practice	Guided	1	0.5	-0.25	5.406647	0.44971	-1.45	-1.05	0.801579070741729	-0.012289	0.032338	-0.01525
Trial1	2	1	noBlindfold	counterclockwise	practice	Guided	1	0.5	-0.25	5.426666	0.44971	-1.45	-1.05	0.801579070741729	0.014132	-0.022672	-0.03052
Trial1	2	1	noBlindfold	counterclockwise	practice	Guided	1	0.5	-0.25	5.446655	0.44971	-1.45	-1.05	0.801579070741729	0.011974	0.015414	0.003266
Trial1	2	1	noBlindfold	counterclockwise	practice	Guided	1	0.5	-0.25	5.466675	0.44971	-1.45	-1.05	0.801579070741729	0.028328	-0.0057445	0.012793
Trial1	2	1	noBlindfold	counterclockwise	practice	Guided	1	0.5	-0.25	5.486664	0.44971	-1.45	-1.05	0.801579070741729	-0.012552	-0.0099763	0.023301
Trial1	2	1	noBlindfold	counterclockwise	practice	Guided	1	0.5	-0.25	5.506653	0.44971	-1.45	-1.05	0.801579070741729	-0.0062644	0.019646	0.023301
Trial1	2	1	noBlindfold	counterclockwise	practice	Guided	1	0.5	-0.25	5.526672	0.44971	-1.45	-1.05	0.801579070741729	-0.012008	-0.001513	-0.010212
Trial1	2	1	noBlindfold	counterclockwise	practice	Guided	1	0.5	-0.25	5.546661	0.44971	-1.45	-1.05	0.801579070741729	-0.0062597	-0.0015129	-0.002034
Trial1	2	1	noBlindfold	counterclockwise	practice	Guided	1	0.5	-0.25	5.56665	0.44971	-1.45	-1.05	0.801579070741729	-0.016768	0.0069496	-0.01129
Trial1	2	1	noBlindfold	counterclockwise	practice	Guided	1	0.5	-0.25	5.58667	0.4497	-1.45	-1.05	0.801579699042537	-0.0099364	0.0069488	-0.019736
Trial1	2	1	noBlindfold	counterclockwise	practice	Guided	1	0.5	-0.25	5.606659	0.4497	-1.45	-1.05	0.801579699042537	-0.0043594	-0.0015158	-0.0062563
Trial1	2	1	noBlindfold	counterclockwise	practice	Guided	1	0.5	-0.25	5.626648	0.4497	-1.45	-1.05	0.801579699042537	-0.014423	-0.035374	-0.0054459
Trial1	2	1	noBlindfold	counterclockwise	practice	Guided	1	0.5	-0.25	5.646667	0.4497	-1.45	-1.05	0.801579699042537	0.0085836	-0.018446	-0.0096685
Trial1	2	1	noBlindfold	counterclockwise	practice	Guided	1	0.5	-0.25	5.666656	0.4497	-1.45	-1.05	0.801579699042537	-0.012084	0.015409	0.048378
Trial1	2	1	noBlindfold	counterclockwise	practice	Guided	1	0.5	-0.25	5.686646	0.4497	-1.45	-1.05	0.801579699042537	0.029162	-0.0015193	0.00013004
Trial1	2	1	noBlindfold	counterclockwise	practice	Guided	1	0.5	-0.25	5.706665	0.4497	-1.45	-1.05	0.801579699042537	-0.026277	0.040798	-0.01443
Trial1	2	1	noBlindfold	counterclockwise	practice	Guided	1	0.5	-0.25	5.726654	0.44969	-1.45	-1.05	0.801580327467945	-0.0040771	0.0069403	-0.010479
Trial1	2	1	noBlindfold	counterclockwise	practice	Guided	1	0.5	-0.25	5.746674	0.44969	-1.45	-1.05	0.801580327467945	0.01866	-0.0099852	-0.034467
Trial1	2	1	noBlindfold	counterclockwise	practice	Guided	1	0.5	-0.25	5.766663	0.44969	-1.45	-1.05	0.801580327467945	0.0032904	-0.0099836	0.0069574
Trial1	2	1	noBlindfold	counterclockwise	practice	Guided	1	0.5	-0.25	5.786652	0.44969	-1.45	-1.05	0.801580327467945	0.012277	0.01964	-0.00094797
Trial1	2	1	noBlindfold	counterclockwise	practice	Guided	1	0.5	-0.25	5.806671	0.44969	-1.45	-1.05	0.801580327467945	-0.022318	-0.0015161	0.0095624
Trial1	2	1	noBlindfold	counterclockwise	practice	Guided	1	0.5	-0.25	5.82666	0.44969	-1.45	-1.05	0.801580327467945	0.00068891	0.019645	-0.018647
Trial1	2	1	noBlindfold	counterclockwise	practice	Guided	1	0.5	-0.25	5.846649	0.44969	-1.45	-1.05	0.801580327467945	-0.025459	-0.026903	-0.0075966
Trial1	2	1	noBlindfold	counterclockwise	practice	Guided	1	0.5	-0.25	5.866669	0.44969	-1.45	-1.05	0.801580327467945	0.0041044	0.011183	-0.0057067
Trial1	2	1	noBlindfold	counterclockwise	practice	Guided	1	0.5	-0.25	5.886658	0.44969	-1.45	-1.05	0.801580327467945	-0.012788	-0.0015133	-0.0067854
Trial1	2	1	noBlindfold	counterclockwise	practice	Guided	1	0.5	-0.25	5.906647	0.44969	-1.45	-1.05	0.801580327467945	0.0051852	0.0027198	-0.022598
Trial1	2	1	noBlindfold	counterclockwise	practice	Guided	1	0.5	-0.25	5.926666	0.44969	-1.45	-1.05	0.801580327467945	0.021273	0.015412	-0.0088466
Trial1	2	1	noBlindfold	counterclockwise	practice	Guided	1	0.5	-0.25	5.946655	0.44969	-1.45	-1.05	0.801580327467945	0.0035713	0.03234	0.002744
Trial1	2	1	noBlindfold	counterclockwise	practice	Guided	1	0.5	-0.25	5.966675	0.44969	-1.45	-1.05	0.801580327467945	-0.0048731	0.015412	0.0022024
Trial1	2	1	noBlindfold	counterclockwise	practice	Guided	1	0.5	-0.25	5.986664	0.44969	-1.45	-1.05	0.801580327467945	-0.00010717	-0.0099785	0.0083162
Trial1	2	1	noBlindfold	counterclockwise	practice	Guided	1	0.5	-0.25	6.006653	0.44968	-1.45	-1.05	0.801580952276216	-0.022572	-0.031139	0.013792
Trial1	2	1	noBlindfold	counterclockwise	practice	Guided	1	0.5	-0.25	6.026672	0.44968	-1.45	-1.05	0.801580952276216	0.017599	-0.0015142	0.005346
Trial1	2	1	noBlindfold	counterclockwise	practice	Guided	1	0.5	-0.25	6.046661	0.44968	-1.45	-1.05	0.801580952276216	-0.0088187	0.0069509	-0.010735
Trial1	2	1	noBlindfold	counterclockwise	practice	Guided	1	0.5	-0.25	6.06665	0.44968	-1.45	-1.05	0.801580952276216	0.00043772	-0.0057443	-0.014419
Trial1	2	1	noBlindfold	counterclockwise	practice	Guided	1	0.5	-0.25	6.08667	0.44968	-1.45	-1.05	0.801580952276216	0.0086135	0.040803	-0.0096544
Trial1	2	1	noBlindfold	counterclockwise	practice	Guided	1	0.5	-0.25	6.106659	0.44968	-1.45	-1.05	0.801580952276216	-0.013312	-0.005747	0.0016654
Trial1	2	1	noBlindfold	counterclockwise	practice	Guided	1	0.5	-0.25	6.126648	0.44968	-1.45	-1.05	0.801580952276216	0.013108	-0.0015129	0.0030171
Trial1	2	1	noBlindfold	counterclockwise	practice	Guided	1	0.5	-0.25	6.146667	0.44968	-1.45	-1.05	0.801580952276216	-0.0048637	-0.0015147	0.0022066
Trial1	2	1	noBlindfold	counterclockwise	practice	Guided	1	0.5	-0.25	6.166656	0.44968	-1.45	-1.05	0.801580952276216	-0.010165	-0.0099784	0.018828
Trial1	2	1	noBlindfold	counterclockwise	practice	Guided	1	0.5	-0.25	6.186646	0.44968	-1.45	-1.05	0.801580952276216	0.0080783	-0.022671	-0.0012076
Trial1	2	1	noBlindfold	counterclockwise	practice	Guided	1	0.5	-0.25	6.206665	0.44968	-1.45	-1.05	0.801580952276216	-0.0051304	-0.0015115	0.0064284
Trial1	2	1	noBlindfold	counterclockwise	practice	Guided	1	0.5	-0.25	6.226654	0.44968	-1.45	-1.05	0.801580952276216	0.00017725	0.0027216	0.0024769
Trial1	2	1	noBlindfold	counterclockwise	practice	Guided	1	0.5	-0.25	6.246674	0.44968	-1.45	-1.05	0.801580952276216	-0.0019817	0.00272	0.023592
Trial1	2	1	noBlindfold	counterclockwise	practice	Guided	1	0.5	-0.25	6.266663	0.44968	-1.45	-1.05	0.801580952276216	-0.001711	0.0027226	0.011193
Trial1	2	1	noBlindfold	counterclockwise	practice	Guided	1	0.5	-0.25	6.286652	0.44968	-1.45	-1.05	0.801580952276216	-0.019413	-0.014205	0.014338
Trial1	2	1	noBlindfold	counterclockwise	practice	Guided	1	0.5	-0.25	6.306671	0.44968	-1.45	-1.05	0.801580952276216	-0.0093463	0.011185	0.0061611
Trial1	2	1	noBlindfold	counterclockwise	practice	Guided	1	0.5	-0.25	6.32666	0.44967	-1.45	-1.05	0.801581582821321	-0.016709	0.0027207	-0.011269
Trial1	2	1	noBlindfold	counterclockwise	practice	Guided	1	0.5	-0.25	6.346649	0.44967	-1.45	-1.05	0.801581582821321	0.0067398	0.006953	0.019914
Trial1	2	1	noBlindfold	counterclockwise	practice	Guided	1	0.5	-0.25	6.366669	0.44967	-1.45	-1.05	0.801581582821321	-0.010691	-0.0015102	0.027281
Trial1	2	1	noBlindfold	counterclockwise	practice	Guided	1	0.5	-0.25	6.386658	0.44967	-1.45	-1.05	0.801581582821321	0.011774	0.023881	0.0075157
Trial1	2	1	noBlindfold	counterclockwise	practice	Guided	1	0.5	-0.25	6.406647	0.44967	-1.45	-1.05	0.801581582821321	-0.025422	0.0069534	-0.0075826
Trial1	2	1	noBlindfold	counterclockwise	practice	Guided	1	0.5	-0.25	6.426666	0.44967	-1.45	-1.05	0.801581582821321	0.0075563	-0.014206	-0.015756
Trial1	2	1	noBlindfold	counterclockwise	practice	Guided	1	0.5	-0.25	6.446655	0.44967	-1.45	-1.05	0.801581582821321	-0.0079863	0.0027195	-0.0048811
Trial1	2	1	noBlindfold	counterclockwise	practice	Guided	1	0.5	-0.25	6.466675	0.44967	-1.45	-1.05	0.801581582821321	-0.034675	-0.009976	0.0045521
Trial1	2	1	noBlindfold	counterclockwise	practice	Guided	1	0.5	-0.25	6.486664	0.44967	-1.45	-1.05	0.801581582821321	-0.036469	-0.009976	-0.014131
Trial1	2	1	noBlindfold	counterclockwise	practice	Guided	1	0.5	-0.25	6.506653	0.44967	-1.45	-1.05	0.801581582821321	-0.022005	0.002719	0.0053668
Trial1	2	1	noBlindfold	counterclockwise	practice	Guided	1	0.5	-0.25	6.526672	0.44967	-1.45	-1.05	0.801581582821321	0.0070168	0.0069524	0.028374
Trial1	2	1	noBlindfold	counterclockwise	practice	Guided	1	0.5	-0.25	6.546661	0.44967	-1.45	-1.05	0.801581582821321	0.0091765	-0.0015122	-0.018081
Trial1	2	1	noBlindfold	counterclockwise	practice	Guided	1	0.5	-0.25	6.56665	0.44967	-1.45	-1.05	0.801581582821321	-0.030181	-0.014206	0.00060683
Trial1	2	1	noBlindfold	counterclockwise	practice	Guided	1	0.5	-0.25	6.58667	0.44967	-1.45	-1.05	0.801581582821321	-0.033055	0.015417	-0.020779
Trial1	2	1	noBlindfold	counterclockwise	practice	Guided	1	0.5	-0.25	6.606659	0.44967	-1.45	-1.05	0.801581582821321	0.005224	-0.018439	-0.022572
Trial1	2	1	noBlindfold	counterclockwise	practice	Guided	1	0.5	-0.25	6.626648	0.44967	-1.45	-1.05	0.801581582821321	-0.016161	-0.026904	-0.019697
Trial1	2	1	noBlindfold	counterclockwise	practice	Guided	1	0.5	-0.25	6.646667	0.44967	-1.45	-1.05	0.801581582821321	0.0094481	-0.0099742	-0.018617
Trial1	2	1	noBlindfold	counterclockwise	practice	Guided	1	0.5	-0.25	6.666656	0.44967	-1.45	-1.05	0.801581582821321	-0.0043008	0.011186	-0.023917
Trial1	2	1	noBlindfold	counterclockwise	practice	Guided	1	0.5	-0.25	6.686646	0.44967	-1.45	-1.05	0.801581582821321	0.011245	-0.022667	0.015983
Trial1	2	1	noBlindfold	counterclockwise	practice	Guided	1	0.5	-0.25	6.706665	0.44967	-1.45	-1.05	0.801581582821321	-0.0019607	0.01542	0.02362
Trial1	2	1	noBlindfold	counterclockwise	practice	Guided	1	0.5	-0.25	6.726654	0.44966	-1.45	-1.05	0.801582209748547	0.012872	-0.0057403	-0.0093549
Trial1	2	1	noBlindfold	counterclockwise	practice	Guided	1	0.5	-0.25	6.746674	0.44966	-1.45	-1.05	0.801582209748547	0.0091905	-0.0057399	-0.018071
Trial1	2	1	noBlindfold	counterclockwise	practice	Guided	1	0.5	-0.25	6.766663	0.44966	-1.45	-1.05	0.801582209748547	-0.0053662	0.0069559	-0.031819
Trial1	2	1	noBlindfold	counterclockwise	practice	Guided	1	0.5	-0.25	6.786652	0.44966	-1.45	-1.05	0.801582209748547	-6.2131E-05	-0.0099716	-0.0045902
Trial1	2	1	noBlindfold	counterclockwise	practice	Guided	1	0.5	-0.25	6.806671	0.44966	-1.45	-1.05	0.801582209748547	0.0041647	0.0069524	-0.0056691
Trial1	2	1	noBlindfold	counterclockwise	practice	Guided	1	0.5	-0.25	6.82666	0.44966	-1.45	-1.05	0.801582209748547	0.0075815	0.023879	0.0030507
Trial1	2	1	noBlindfold	counterclockwise	practice	Guided	1	0.5	-0.25	6.846649	0.44966	-1.45	-1.05	0.801582209748547	-0.0093093	-0.0015102	0.0098779
Trial1	2	1	noBlindfold	counterclockwise	practice	Guided	1	0.5	-0.25	6.866669	0.44965	-1.45	-1.05	0.801582838671611	-0.012182	-0.0015084	-0.015189
Trial1	2	1	noBlindfold	counterclockwise	practice	Guided	1	0.5	-0.25	6.886658	0.44965	-1.45	-1.05	0.801582838671611	-0.015148	0.011186	0.031268
Trial1	2	1	noBlindfold	counterclockwise	practice	Guided	1	0.5	-0.25	6.906647	0.44965	-1.45	-1.05	0.801582838671611	-0.0042714	-0.014204	-0.0062001
Trial1	2	1	noBlindfold	counterclockwise	practice	Guided	1	0.5	-0.25	6.926666	0.44965	-1.45	-1.05	0.801582838671611	-0.0048109	0.011189	0.017615
Trial1	2	1	noBlindfold	counterclockwise	practice	Guided	1	0.5	-0.25	6.946655	0.44965	-1.45	-1.05	0.801582838671611	-0.0034601	0.0027253	0.014107
Trial1	2	1	noBlindfold	counterclockwise	practice	Guided	1	0.5	-0.25	6.966675	0.44965	-1.45	-1.05	0.801582838671611	-0.018288	0.015423	0.014109
Trial1	2	1	noBlindfold	counterclockwise	practice	Guided	1	0.5	-0.25	6.986664	0.44965	-1.45	-1.05	0.801582838671611	0.029516	0.0069567	-0.0040375
Trial1	2	1	noBlindfold	counterclockwise	practice	Guided	1	0.5	-0.25	7.006653	0.44965	-1.45	-1.05	0.801582838671611	-0.017209	0.0027267	-0.015452
Trial1	2	1	noBlindfold	counterclockwise	practice	Guided	1	0.5	-0.25	7.026672	0.44965	-1.45	-1.05	0.801582838671611	-0.014606	-0.0099694	-0.022815
Trial1	2	1	noBlindfold	counterclockwise	practice	Guided	1	0.5	-0.25	7.046661	0.44965	-1.45	-1.05	0.801582838671611	-0.029069	-0.0015054	-0.016255
Trial1	2	1	noBlindfold	counterclockwise	practice	Guided	1	0.5	-0.25	7.06665	0.44965	-1.45	-1.05	0.801582838671611	0.0041768	-0.0057371	-0.0056479
Trial1	2	1	noBlindfold	counterclockwise	practice	Guided	1	0.5	-0.25	7.08667	0.44965	-1.45	-1.05	0.801582838671611	-0.008493	-0.0057368	-0.0064583
Trial1	2	1	noBlindfold	counterclockwise	practice	Guided	1	0.5	-0.25	7.106659	0.44965	-1.45	-1.05	0.801582838671611	-0.017749	-0.039591	0.0056721
Trial1	2	1	noBlindfold	counterclockwise	practice	Guided	1	0.5	-0.25	7.126648	0.44965	-1.45	-1.05	0.801582838671611	0.0025611	0.0027274	0.019692
Trial1	2	1	noBlindfold	counterclockwise	practice	Guided	1	0.5	-0.25	7.146667	0.44965	-1.45	-1.05	0.801582838671611	-0.03859	0.019655	0.00010027
Trial1	2	1	noBlindfold	counterclockwise	practice	Guided	1	0.5	-0.25	7.166656	0.44965	-1.45	-1.05	0.801582838671611	0.0060739	0.0027284	-0.035209
Trial1	2	1	noBlindfold	counterclockwise	practice	Guided	1	0.5	-0.25	7.186646	0.44965	-1.45	-1.05	0.801582838671611	-0.00030743	0.0027285	0.0011807
Trial1	2	1	noBlindfold	counterclockwise	practice	Guided	1	0.5	-0.25	7.206665	0.44965	-1.45	-1.05	0.801582838671611	0.035368	-0.0099672	-0.029095
Trial1	2	1	noBlindfold	counterclockwise	practice	Guided	1	0.5	-0.25	7.226654	0.44965	-1.45	-1.05	0.801582838671611	-0.0050703	-0.009967	0.0064843
Trial1	2	1	noBlindfold	counterclockwise	practice	Guided	1	0.5	-0.25	7.246674	0.44965	-1.45	-1.05	0.801582838671611	-0.0064181	-0.0015041	0.027602
Trial1	2	1	noBlindfold	counterclockwise	practice	Guided	1	0.5	-0.25	7.266663	0.44964	-1.45	-1.05	0.801583465846924	0.020271	0.015423	0.0081051
Trial1	2	1	noBlindfold	counterclockwise	practice	Guided	1	0.5	-0.25	7.286652	0.44964	-1.45	-1.05	0.801583465846924	-0.016387	0.015421	-0.015439
Trial1	2	1	noBlindfold	counterclockwise	practice	Guided	1	0.5	-0.25	7.306671	0.44964	-1.45	-1.05	0.801583465846924	-0.0058765	-0.026896	0.019156
Trial1	2	1	noBlindfold	counterclockwise	practice	Guided	1	0.5	-0.25	7.32666	0.44964	-1.45	-1.05	0.801583465846924	-2.9448E-05	0.011191	-0.0059126
Trial1	2	1	noBlindfold	counterclockwise	practice	Guided	1	0.5	-0.25	7.346649	0.44964	-1.45	-1.05	0.801583465846924	0.0036554	0.01542	0.0028037
Trial1	2	1	noBlindfold	counterclockwise	practice	Guided	1	0.5	-0.25	7.366669	0.44964	-1.45	-1.05	0.801583465846924	0.0062608	0.0069567	0.028413
Trial1	2	1	noBlindfold	counterclockwise	practice	Guided	1	0.5	-0.25	7.386658	0.44964	-1.45	-1.05	0.801583465846924	-0.023569	0.036577	0.030748
Trial1	2	1	noBlindfold	counterclockwise	practice	Guided	1	0.5	-0.25	7.406647	0.44964	-1.45	-1.05	0.801583465846924	0.011567	-0.0057425	0.01179
Trial1	2	1	noBlindfold	counterclockwise	practice	Guided	1	0.5	-0.25	7.426666	0.44964	-1.45	-1.05	0.801583465846924	-0.024821	-0.014203	-0.015978
Trial1	2	1	noBlindfold	counterclockwise	practice	Guided	1	0.5	-0.25	7.446655	0.44964	-1.45	-1.05	0.801583465846924	-0.029043	0.015417	-0.016247
Trial1	2	1	noBlindfold	counterclockwise	practice	Guided	1	0.5	-0.25	7.466675	0.44964	-1.45	-1.05	0.801583465846924	-0.0071165	-0.026902	-0.027567
Trial1	2	1	noBlindfold	counterclockwise	practice	Guided	1	0.5	-0.25	7.486664	0.44964	-1.45	-1.05	0.801583465846924	-0.013227	0.0027227	0.0062203
Trial1	2	1	noBlindfold	counterclockwise	practice	Guided	1	0.5	-0.25	7.506653	0.44963	-1.45	-1.05	0.801584095018814	-0.0095399	-0.0057422	0.010443
Trial1	2	1	noBlindfold	counterclockwise	practice	Guided	1	0.5	-0.25	7.526672	0.44963	-1.45	-1.05	0.801584095018814	-0.00055193	0.002723	0.011796
Trial1	2	1	noBlindfold	counterclockwise	practice	Guided	1	0.5	-0.25	7.546661	0.44963	-1.45	-1.05	0.801584095018814	0.01688	-0.022669	-0.0048259
Trial1	2	1	noBlindfold	counterclockwise	practice	Guided	1	0.5	-0.25	7.56665	0.44963	-1.45	-1.05	0.801584095018814	-0.019064	0.032346	0.026801
Trial1	2	1	noBlindfold	counterclockwise	practice	Guided	1	0.5	-0.25	7.58667	0.44963	-1.45	-1.05	0.801584095018814	-0.021397	0.0027221	-0.0030292
Trial1	2	1	noBlindfold	counterclockwise	practice	Guided	1	0.5	-0.25	7.606659	0.44963	-1.45	-1.05	0.801584095018814	0.017152	-0.0015095	-0.0090448
Trial1	2	1	noBlindfold	counterclockwise	practice	Guided	1	0.5	-0.25	7.626648	0.44963	-1.45	-1.05	0.801584095018814	0.0087055	-0.018437	-0.0095849
Trial1	2	1	noBlindfold	counterclockwise	practice	Guided	1	0.5	-0.25	7.646667	0.44963	-1.45	-1.05	0.801584095018814	0.0105	-0.0015091	0.0073078
Trial1	2	1	noBlindfold	counterclockwise	practice	Guided	1	0.5	-0.25	7.666656	0.44963	-1.45	-1.05	0.801584095018814	-0.026159	-0.018437	0.0051476
Trial1	2	1	noBlindfold	counterclockwise	practice	Guided	1	0.5	-0.25	7.686646	0.44963	-1.45	-1.05	0.801584095018814	-0.014297	0.0069535	0.018627
Trial1	2	1	noBlindfold	counterclockwise	practice	Guided	1	0.5	-0.25	7.706665	0.44963	-1.45	-1.05	0.801584095018814	-0.013215	-0.03536	0.0017346
Trial1	2	1	noBlindfold	counterclockwise	practice	Guided	1	0.5	-0.25	7.726654	0.44963	-1.45	-1.05	0.801584095018814	-0.029294	-0.018433	-0.012013
Trial1	2	1	noBlindfold	counterclockwise	practice	Guided	1	0.5	-0.25	7.746674	0.44962	-1.45	-1.05	0.801584722442212	-0.017429	-0.0099695	0.0014654
Trial1	2	1	noBlindfold	counterclockwise	practice	Guided	1	0.5	-0.25	7.766663	0.44962	-1.45	-1.05	0.801584722442212	-0.020841	0.023884	-0.011473
Trial1	2	1	noBlindfold	counterclockwise	practice	Guided	1	0.5	-0.25	7.786652	0.44962	-1.45	-1.05	0.801584722442212	-0.0042171	0.0069587	-0.012995
Trial1	2	1	noBlindfold	counterclockwise	practice	Guided	1	0.5	-0.25	7.806671	0.44962	-1.45	-1.05	0.801584722442212	-0.00026027	-0.014199	-0.0016758
Trial1	2	1	noBlindfold	counterclockwise	practice	Guided	1	0.5	-0.25	7.82666	0.44962	-1.45	-1.05	0.801584722442212	-0.016877	-0.0057368	0.0020094
Trial1	2	1	noBlindfold	counterclockwise	practice	Guided	1	0.5	-0.25	7.846649	0.44962	-1.45	-1.05	0.801584722442212	-0.02137	-0.0142	-0.0030213
Trial1	2	1	noBlindfold	counterclockwise	practice	Guided	1	0.5	-0.25	7.866669	0.44962	-1.45	-1.05	0.801584722442212	0.017449	0.019654	-0.013262
Trial1	2	1	noBlindfold	counterclockwise	practice	Guided	1	0.5	-0.25	7.886658	0.44962	-1.45	-1.05	0.801584722442212	0.022212	-0.014198	-0.021437
Trial1	2	1	noBlindfold	counterclockwise	practice	Guided	1	0.5	-0.25	7.906647	0.44962	-1.45	-1.05	0.801584722442212	0.012956	0.019657	0.0078549
Trial1	2	1	noBlindfold	counterclockwise	practice	Guided	1	0.5	-0.25	7.926666	0.44962	-1.45	-1.05	0.801584722442212	-0.0092401	-0.03959	0.0062382
Trial1	2	1	noBlindfold	counterclockwise	practice	Guided	1	0.5	-0.25	7.946655	0.44962	-1.45	-1.05	0.801584722442212	0.021942	-0.018432	-0.01721
Trial1	2	1	noBlindfold	counterclockwise	practice	Guided	1	0.5	-0.25	7.966675	0.44961	-1.45	-1.05	0.801585349989467	0.0098143	-0.0015048	-0.026465
Trial1	2	1	noBlindfold	counterclockwise	practice	Guided	1	0.5	-0.25	7.986664	0.44961	-1.45	-1.05	0.801585349989467	-0.021096	0.01542	-0.0072376
Trial1	2	1	noBlindfold	counterclockwise	practice	Guided	1	0.5	-0.25	8.006653	0.44961	-1.45	-1.05	0.801585349989467	0.0037033	0.011188	0.0017491
Trial1	2	1	noBlindfold	counterclockwise	practice	Guided	1	0.5	-0.25	8.026672	0.44961	-1.45	-1.05	0.801585349989467	-0.020556	-0.0057379	-0.015679
Trial1	2	1	noBlindfold	counterclockwise	practice	Guided	1	0.5	-0.25	8.046661	0.44961	-1.45	-1.05	0.801585349989467	-0.03035	-0.0015055	0.0048961
Trial1	2	1	noBlindfold	counterclockwise	practice	Guided	1	0.5	-0.25	8.06665	0.44961	-1.45	-1.05	0.801585349989467	2.7119E-05	0.032347	0.010739
Trial1	2	1	noBlindfold	counterclockwise	practice	Guided	1	0.5	-0.25	8.08667	0.44961	-1.45	-1.05	0.801585349989467	-0.019468	-0.0015072	-0.032569
Trial1	2	1	noBlindfold	counterclockwise	practice	Guided	1	0.5	-0.25	8.106659	0.44961	-1.45	-1.05	0.801585349989467	-0.0041934	-0.0057381	-0.0061513
Trial1	2	1	noBlindfold	counterclockwise	practice	Guided	1	0.5	-0.25	8.126648	0.4496	-1.45	-1.05	0.801585981408241	0.020881	0.023882	-0.001385
Trial1	2	1	noBlindfold	counterclockwise	practice	Guided	1	0.5	-0.25	8.146667	0.4496	-1.45	-1.05	0.801585981408241	-0.029526	0.01965	-0.023849
Trial1	2	1	noBlindfold	counterclockwise	practice	Guided	1	0.5	-0.25	8.166656	0.4496	-1.45	-1.05	0.801585981408241	0.012168	0.028113	0.0033803
Trial1	2	1	noBlindfold	counterclockwise	practice	Guided	1	0.5	-0.25	8.186646	0.4496	-1.45	-1.05	0.801585981408241	-0.0084101	-0.0057419	-0.0011131
Trial1	2	1	noBlindfold	counterclockwise	practice	Guided	1	0.5	-0.25	8.206665	0.4496	-1.45	-1.05	0.801585981408241	0.0087526	-0.031133	-0.0095591
Trial1	2	1	noBlindfold	counterclockwise	practice	Guided	1	0.5	-0.25	8.226654	0.4496	-1.45	-1.05	0.801585981408241	-0.0028361	-0.035363	-0.02726
Trial1	2	1	noBlindfold	counterclockwise	practice	Guided	1	0.5	-0.25	8.246674	0.4496	-1.45	-1.05	0.801585981408241	0.0087554	-0.014205	-0.026448
Trial1	2	1	noBlindfold	counterclockwise	practice	Guided	1	0.5	-0.25	8.266663	0.4496	-1.45	-1.05	0.801585981408241	0.0021052	0.019651	0.028185
Trial1	2	1	noBlindfold	counterclockwise	practice	Guided	1	0.5	-0.25	8.286652	0.4496	-1.45	-1.05	0.801585981408241	-0.011816	-0.018436	-0.019349
Trial1	2	1	noBlindfold	counterclockwise	practice	Guided	1	0.5	-0.25	8.306671	0.4496	-1.45	-1.05	0.801585981408241	-0.023499	0.0027238	0.030789
Trial1	2	1	noBlindfold	counterclockwise	practice	Guided	1	0.5	-0.25	8.32666	0.4496	-1.45	-1.05	0.801585981408241	-0.0092083	0.0027262	0.0062633
Trial1	2	1	noBlindfold	counterclockwise	practice	Guided	1	0.5	-0.25	8.346649	0.4496	-1.45	-1.05	0.801585981408241	-0.017383	-0.001506	0.0014991
Trial1	2	1	noBlindfold	counterclockwise	practice	Guided	1	0.5	-0.25	8.366669	0.4496	-1.45	-1.05	0.801585981408241	-0.019715	0.0069589	-0.028333
Trial1	2	1	noBlindfold	counterclockwise	practice	Guided	1	0.5	-0.25	8.386658	0.44959	-1.45	-1.05	0.801586607329747	-0.0036302	-0.005736	-0.014583
Trial1	2	1	noBlindfold	counterclockwise	practice	Guided	1	0.5	-0.25	8.406647	0.44959	-1.45	-1.05	0.801586607329747	-0.020253	-0.0057391	-0.019887
Trial1	2	1	noBlindfold	counterclockwise	practice	Guided	1	0.5	-0.25	8.426666	0.44959	-1.45	-1.05	0.801586607329747	0.0032	0.036581	0.011297
Trial1	2	1	noBlindfold	counterclockwise	practice	Guided	1	0.5	-0.25	8.446655	0.44959	-1.45	-1.05	0.801586607329747	0.0040111	0.01119	0.031335
Trial1	2	1	noBlindfold	counterclockwise	practice	Guided	1	0.5	-0.25	8.466675	0.44959	-1.45	-1.05	0.801586607329747	-0.0047047	-0.0099706	0.0023137
Trial1	2	1	noBlindfold	counterclockwise	practice	Guided	1	0.5	-0.25	8.486664	0.44959	-1.45	-1.05	0.801586607329747	0.020365	-0.0057397	0.0081566
Trial1	2	1	noBlindfold	counterclockwise	practice	Guided	1	0.5	-0.25	8.506653	0.44959	-1.45	-1.05	0.801586607329747	-0.0118	-0.0057385	-0.019342
Trial1	2	1	noBlindfold	counterclockwise	practice	Guided	1	0.5	-0.25	8.526672	0.44959	-1.45	-1.05	0.801586607329747	-0.012606	-0.0015059	-0.015387
Trial1	2	1	noBlindfold	counterclockwise	practice	Guided	1	0.5	-0.25	8.546661	0.44959	-1.45	-1.05	0.801586607329747	-0.0052377	0.011191	0.010765
Trial1	2	1	noBlindfold	counterclockwise	practice	Guided	1	0.5	-0.25	8.56665	0.44959	-1.45	-1.05	0.801586607329747	-0.013955	0.0069579	0.01445
Trial1	2	1	noBlindfold	counterclockwise	practice	Guided	1	0.5	-0.25	8.58667	0.44959	-1.45	-1.05	0.801586607329747	0.00060571	-0.014203	-0.0143
Trial1	2	1	noBlindfold	counterclockwise	practice	Guided	1	0.5	-0.25	8.606659	0.44959	-1.45	-1.05	0.801586607329747	0.0016865	-0.0057409	-0.014568
Trial1	2	1	noBlindfold	counterclockwise	practice	Guided	1	0.5	-0.25	8.626648	0.44959	-1.45	-1.05	0.801586607329747	0.025677	-0.018435	-0.0087238
Trial1	2	1	noBlindfold	counterclockwise	practice	Guided	1	0.5	-0.25	8.646667	0.44959	-1.45	-1.05	0.801586607329747	-0.0089159	-0.0099711	-0.020407
Trial1	2	1	noBlindfold	counterclockwise	practice	Guided	1	0.5	-0.25	8.666656	0.44958	-1.45	-1.05	0.801587238998085	-0.015473	0.019652	-0.028043
Trial1	2	1	noBlindfold	counterclockwise	practice	Guided	1	0.5	-0.25	8.686646	0.44958	-1.45	-1.05	0.801587238998085	-0.034252	-0.0099708	0.00044089
Trial1	2	1	noBlindfold	counterclockwise	practice	Guided	1	0.5	-0.25	8.706665	0.44958	-1.45	-1.05	0.801587238998085	0.0069029	-0.018435	0.020031
Trial1	2	1	noBlindfold	counterclockwise	practice	Guided	1	0.5	-0.25	8.726654	0.44958	-1.45	-1.05	0.801587238998085	-0.029757	-0.014203	-0.015643
Trial1	2	1	noBlindfold	counterclockwise	practice	Guided	1	0.5	-0.25	8.746674	0.44958	-1.45	-1.05	0.801587238998085	0.00034608	-0.018433	-0.010066
Trial1	2	1	noBlindfold	counterclockwise	practice	Guided	1	0.5	-0.25	8.766663	0.44958	-1.45	-1.05	0.801587238998085	0.009063	0.032347	-0.013749
Trial1	2	1	noBlindfold	counterclockwise	practice	Guided	1	0.5	-0.25	8.786652	0.44958	-1.45	-1.05	0.801587238998085	-0.0049547	-0.0015073	0.0065579
Trial1	2	1	noBlindfold	counterclockwise	practice	Guided	1	0.5	-0.25	8.806671	0.44958	-1.45	-1.05	0.801587238998085	-0.0015377	-0.0015073	0.019498
Trial1	2	1	noBlindfold	counterclockwise	practice	Guided	1	0.5	-0.25	8.82666	0.44958	-1.45	-1.05	0.801587238998085	-0.012583	0.0069572	-0.0066509
Trial1	2	1	noBlindfold	counterclockwise	practice	Guided	1	0.5	-0.25	8.846649	0.44958	-1.45	-1.05	0.801587238998085	0.012756	0.028115	-0.0050299
Trial1	2	1	noBlindfold	counterclockwise	practice	Guided	1	0.5	-0.25	8.866669	0.44958	-1.45	-1.05	0.801587238998085	-0.0072814	0.028114	-0.023271
Trial1	2	1	noBlindfold	counterclockwise	practice	Guided	1	0.5	-0.25	8.886658	0.44958	-1.45	-1.05	0.801587238998085	-0.017075	-0.014203	-0.0026961
Trial1	2	1	noBlindfold	counterclockwise	practice	Guided	1	0.5	-0.25	8.906647	0.44957	-1.45	-1.05	0.801587867041875	-0.031361	-0.0015079	0.021835
Trial1	2	1	noBlindfold	counterclockwise	practice	Guided	1	0.5	-0.25	8.926666	0.44957	-1.45	-1.05	0.801587867041875	-0.0033204	0.019649	0.010246
Trial1	2	1	noBlindfold	counterclockwise	practice	Guided	1	0.5	-0.25	8.946655	0.44957	-1.45	-1.05	0.801587867041875	-0.022639	0.006955	0.018153
Trial1	2	1	noBlindfold	counterclockwise	practice	Guided	1	0.5	-0.25	8.966675	0.44957	-1.45	-1.05	0.801587867041875	9.6501E-05	0.0069552	0.001799
Trial1	2	1	noBlindfold	counterclockwise	practice	Guided	1	0.5	-0.25	8.986664	0.44957	-1.45	-1.05	0.801587867041875	-0.0075399	-0.018436	-0.019047
Trial1	2	1	noBlindfold	counterclockwise	practice	Guided	1	0.5	-0.25	9.006653	0.44957	-1.45	-1.05	0.801587867041875	0.026248	-0.0099732	-0.038001
Trial1	2	1	noBlindfold	counterclockwise	practice	Guided	1	0.5	-0.25	9.026672	0.44957	-1.45	-1.05	0.801587867041875	0.018073	0.011186	-0.021646
Trial1	2	1	noBlindfold	counterclockwise	practice	Guided	1	0.5	-0.25	9.046661	0.44957	-1.45	-1.05	0.801587867041875	-0.018139	-0.018434	0.014205
Trial1	2	1	noBlindfold	counterclockwise	practice	Guided	1	0.5	-0.25	9.06665	0.44957	-1.45	-1.05	0.801587867041875	0.0048678	-0.039595	-0.014007
Trial1	2	1	noBlindfold	counterclockwise	practice	Guided	1	0.5	-0.25	9.08667	0.44956	-1.45	-1.05	0.801588497084834	-0.029186	0.011188	-0.011942
Trial1	2	1	noBlindfold	counterclockwise	practice	Guided	1	0.5	-0.25	9.106659	0.44956	-1.45	-1.05	0.801588497084834	0.015922	-0.0057402	-0.0060977
Trial1	2	1	noBlindfold	counterclockwise	practice	Guided	1	0.5	-0.25	9.126648	0.44956	-1.45	-1.05	0.801588497084834	-0.0051911	-0.026897	0.010795
Trial1	2	1	noBlindfold	counterclockwise	practice	Guided	1	0.5	-0.25	9.146667	0.44956	-1.45	-1.05	0.801588497084834	-0.017587	0.0027248	0.0057612
Trial1	2	1	noBlindfold	counterclockwise	practice	Guided	1	0.5	-0.25	9.166656	0.44956	-1.45	-1.05	0.801588497084834	0.0035313	-0.018434	0.0071082
Trial1	2	1	noBlindfold	counterclockwise	practice	Guided	1	0.5	-0.25	9.186646	0.44956	-1.45	-1.05	0.801588497084834	0.024917	0.0069595	0.0042359
Trial1	2	1	noBlindfold	counterclockwise	practice	Guided	1	0.5	-0.25	9.206665	0.44956	-1.45	-1.05	0.801588497084834	0.010359	-0.014198	0.032989
Trial1	2	1	noBlindfold	counterclockwise	practice	Guided	1	0.5	-0.25	9.226654	0.44956	-1.45	-1.05	0.801588497084834	-0.024138	-0.0015006	-0.024342
Trial1	2	1	noBlindfold	counterclockwise	practice	Guided	1	0.5	-0.25	9.246674	0.44956	-1.45	-1.05	0.801588497084834	0.01908	-0.001501	0.029305
Trial1	2	1	noBlindfold	counterclockwise	practice	Guided	1	0.5	-0.25	9.266663	0.44955	-1.45	-1.05	0.801589125376705	0.011444	0.036583	0.016096
Trial1	2	1	noBlindfold	counterclockwise	practice	Guided	1	0.5	-0.25	9.286652	0.44955	-1.45	-1.05	0.801589125376705	-0.00095472	-0.018432	0.011063
Trial1	2	1	noBlindfold	counterclockwise	practice	Guided	1	0.5	-0.25	9.306671	0.44955	-1.45	-1.05	0.801589125376705	-0.038962	0.006959	0.0086352
Trial1	2	1	noBlindfold	counterclockwise	practice	Guided	1	0.5	-0.25	9.32666	0.44955	-1.45	-1.05	0.801589125376705	0.0020195	0.032353	-0.035389
Trial1	2	1	noBlindfold	counterclockwise	practice	Guided	1	0.5	-0.25	9.346649	0.44955	-1.45	-1.05	0.801589125376705	-0.026017	-0.018432	0.0028897
Trial1	2	1	noBlindfold	counterclockwise	practice	Guided	1	0.5	-0.25	9.366669	0.44955	-1.45	-1.05	0.801589125376705	-0.024935	0.011191	-0.011669
Trial1	2	1	noBlindfold	counterclockwise	practice	Guided	1	0.5	-0.25	9.386658	0.44955	-1.45	-1.05	0.801589125376705	0.015948	0.0027275	0.012146
Trial1	2	1	noBlindfold	counterclockwise	practice	Guided	1	0.5	-0.25	9.406647	0.44955	-1.45	-1.05	0.801589125376705	0.026824	-0.018432	-0.0095079
Trial1	2	1	noBlindfold	counterclockwise	practice	Guided	1	0.5	-0.25	9.426666	0.44955	-1.45	-1.05	0.801589125376705	0.037337	0.0027268	0.0092772
Trial1	2	1	noBlindfold	counterclockwise	practice	Guided	1	0.5	-0.25	9.446655	0.44955	-1.45	-1.05	0.801589125376705	-0.0072288	-0.026898	-0.032238
Trial1	2	1	noBlindfold	counterclockwise	practice	Guided	1	0.5	-0.25	9.466675	0.44955	-1.45	-1.05	0.801589125376705	0.027097	-0.0099708	-0.029537
Trial1	2	1	noBlindfold	counterclockwise	practice	Guided	1	0.5	-0.25	9.486664	0.44955	-1.45	-1.05	0.801589125376705	0.0099361	0.015421	-0.026391
Trial1	2	1	noBlindfold	counterclockwise	practice	Guided	1	0.5	-0.25	9.506653	0.44955	-1.45	-1.05	0.801589125376705	-0.017831	0.0027258	0.010001
Trial1	2	1	noBlindfold	counterclockwise	practice	Guided	1	0.5	-0.25	9.526672	0.44954	-1.45	-1.05	0.801589755668485	0.0051764	-0.052289	-0.01821
Trial1	2	1	noBlindfold	counterclockwise	practice	Guided	1	0.5	-0.25	9.546661	0.44954	-1.45	-1.05	0.801589755668485	-0.026273	-0.018435	0.0068588
Trial1	2	1	noBlindfold	counterclockwise	practice	Guided	1	0.5	-0.25	9.56665	0.44954	-1.45	-1.05	0.801589755668485	0.0088641	0.023885	-0.0094933
Trial1	2	1	noBlindfold	counterclockwise	practice	Guided	1	0.5	-0.25	9.58667	0.44954	-1.45	-1.05	0.801589755668485	-0.0011999	-0.0057391	0.0026381
Trial1	2	1	noBlindfold	counterclockwise	practice	Guided	1	0.5	-0.25	9.606659	0.44954	-1.45	-1.05	0.801589755668485	0.0038344	-0.0015074	0.0029086
Trial1	2	1	noBlindfold	counterclockwise	practice	Guided	1	0.5	-0.25	9.626648	0.44954	-1.45	-1.05	0.801589755668485	-0.01018	-0.0015098	0.023216
Trial1	2	1	noBlindfold	counterclockwise	practice	Guided	1	0.5	-0.25	9.646667	0.44954	-1.45	-1.05	0.801589755668485	-0.0099078	-0.031132	0.018993
Trial1	2	1	noBlindfold	counterclockwise	practice	Guided	1	0.5	-0.25	9.666656	0.44954	-1.45	-1.05	0.801589755668485	-0.021766	0.0069533	0.0055164
Trial1	2	1	noBlindfold	counterclockwise	practice	Guided	1	0.5	-0.25	9.686646	0.44953	-1.45	-1.05	0.801590384208436	0.0020493	-0.0099731	-0.017393
Trial1	2	1	noBlindfold	counterclockwise	practice	Guided	1	0.5	-0.25	9.706665	0.44953	-1.45	-1.05	0.801590384208436	-0.0099049	0.0027215	0.018996
Trial1	2	1	noBlindfold	counterclockwise	practice	Guided	1	0.5	-0.25	9.726654	0.44953	-1.45	-1.05	0.801590384208436	0.022092	-0.0099711	-0.01766
Trial1	2	1	noBlindfold	counterclockwise	practice	Guided	1	0.5	-0.25	9.746674	0.44953	-1.45	-1.05	0.801590384208436	0.011219	0.023882	0.020348
Trial1	2	1	noBlindfold	counterclockwise	practice	Guided	1	0.5	-0.25	9.766663	0.44953	-1.45	-1.05	0.801590384208436	-0.042874	0.011187	0.0041715
Trial1	2	1	noBlindfold	counterclockwise	practice	Guided	1	0.5	-0.25	9.786652	0.44953	-1.45	-1.05	0.801590384208436	0.0062832	-0.0099711	-0.032217
Trial1	2	1	noBlindfold	counterclockwise	practice	Guided	1	0.5	-0.25	9.806671	0.44953	-1.45	-1.05	0.801590384208436	0.011764	0.0069564	0.002651
Trial1	2	1	noBlindfold	counterclockwise	practice	Guided	1	0.5	-0.25	9.82666	0.44952	-1.45	-1.05	0.801591012872241	-0.021477	-0.026896	0.0013031
Trial1	2	1	noBlindfold	counterclockwise	practice	Guided	1	0.5	-0.25	9.846649	0.44952	-1.45	-1.05	0.801591012872241	-0.016442	0.0027269	0.003191
Trial1	2	1	noBlindfold	counterclockwise	practice	Guided	1	0.5	-0.25	9.866669	0.44952	-1.45	-1.05	0.801591012872241	0.0091673	-0.0015028	-0.013703
Trial1	2	1	noBlindfold	counterclockwise	practice	Guided	1	0.5	-0.25	9.886658	0.44952	-1.45	-1.05	0.801591012872241	-0.024079	-0.0099651	-0.019814
Trial1	2	1	noBlindfold	counterclockwise	practice	Guided	1	0.5	-0.25	9.906647	0.44952	-1.45	-1.05	0.801591012872241	-0.021743	-0.0015013	0.0055256
Trial1	2	1	noBlindfold	counterclockwise	practice	Guided	1	0.5	-0.25	9.926666	0.44952	-1.45	-1.05	0.801591012872241	-0.020389	-0.0057311	-0.0018381
Trial1	2	1	noBlindfold	counterclockwise	practice	Guided	1	0.5	-0.25	9.946655	0.44952	-1.45	-1.05	0.801591012872241	0.00018962	0.0027327	-0.0057923
Trial1	2	1	noBlindfold	counterclockwise	practice	Guided	1	0.5	-0.25	9.966675	0.44952	-1.45	-1.05	0.801591012872241	0.014207	-0.0099636	-0.026099
Trial1	2	1	noBlindfold	counterclockwise	practice	Guided	1	0.5	-0.25	9.986664	0.44952	-1.45	-1.05	0.801591012872241	0.01232	-0.018428	0.0034637
Trial1	2	1	noBlindfold	counterclockwise	practice	Guided	1	0.5	-0.25	10.00665	0.44952	-1.45	-1.05	0.801591012872241	-0.010859	-0.0015022	-0.03194
Trial1	2	1	noBlindfold	counterclockwise	practice	Guided	1	0.5	-0.25	10.02667	0.44952	-1.45	-1.05	0.801591012872241	0.0083715	-0.022662	-0.0057897
Trial1	2	1	noBlindfold	counterclockwise	practice	Guided	1	0.5	-0.25	10.04666	0.44952	-1.45	-1.05	0.801591012872241	-0.016158	0.002727	-0.015314
Trial1	2	1	noBlindfold	counterclockwise	practice	Guided	1	0.5	-0.25	10.06665	0.44951	-1.45	-1.05	0.801591645414229	0.021043	-0.0142	-0.0002145
Trial1	2	1	noBlindfold	counterclockwise	practice	Guided	1	0.5	-0.25	10.08667	0.44951	-1.45	-1.05	0.801591645414229	0.016822	0.019652	-0.00048366
Trial1	2	1	noBlindfold	counterclockwise	practice	Guided	1	0.5	-0.25	10.10666	0.44951	-1.45	-1.05	0.801591645414229	-0.0014173	0.019652	0.011914
Trial1	2	1	noBlindfold	counterclockwise	practice	Guided	1	0.5	-0.25	10.12665	0.44951	-1.45	-1.05	0.801591645414229	-0.020374	-0.022665	-0.01558
Trial1	2	1	noBlindfold	counterclockwise	practice	Guided	1	0.5	-0.25	10.14667	0.44951	-1.45	-1.05	0.801591645414229	0.0089191	0.032349	-0.009467
Trial1	2	1	noBlindfold	counterclockwise	practice	Guided	1	0.5	-0.25	10.16666	0.44951	-1.45	-1.05	0.801591645414229	-0.01723	0.0027258	0.0013153
Trial1	2	1	noBlindfold	counterclockwise	practice	Guided	1	0.5	-0.25	10.18665	0.44951	-1.45	-1.05	0.801591645414229	-0.021181	0.011189	0.0068874
Trial1	2	1	noBlindfold	counterclockwise	practice	Guided	1	0.5	-0.25	10.20667	0.44951	-1.45	-1.05	0.801591645414229	0.0041573	-0.014202	0.0076977
Trial1	2	1	noBlindfold	counterclockwise	practice	Guided	1	0.5	-0.25	10.22665	0.44951	-1.45	-1.05	0.801591645414229	-0.0006042	-0.0099721	0.006887
Trial1	2	1	noBlindfold	counterclockwise	practice	Guided	1	0.5	-0.25	10.24667	0.44951	-1.45	-1.05	0.801591645414229	0.0030803	-0.0015087	0.015603
Trial1	2	1	noBlindfold	counterclockwise	practice	Guided	1	0.5	-0.25	10.26666	0.44951	-1.45	-1.05	0.801591645414229	-0.0040175	0.01965	-0.0060564
Trial1	2	1	noBlindfold	counterclockwise	practice	Guided	1	0.5	-0.25	10.28665	0.44951	-1.45	-1.05	0.801591645414229	0.00020313	0.015417	-0.0057864
Trial1	2	1	noBlindfold	counterclockwise	practice	Guided	1	0.5	-0.25	10.30667	0.44951	-1.45	-1.05	0.801591645414229	0.032911	-0.0015103	0.013264
Trial1	2	1	noBlindfold	counterclockwise	practice	Guided	1	0.5	-0.25	10.32666	0.44951	-1.45	-1.05	0.801591645414229	0.00047316	0.01965	-0.010009
Trial1	2	1	noBlindfold	counterclockwise	practice	Guided	1	0.5	-0.25	10.34665	0.44951	-1.45	-1.05	0.801591645414229	0.0041591	-0.026901	-0.0012911
Trial1	2	1	noBlindfold	counterclockwise	practice	Guided	1	0.5	-0.25	10.36667	0.44951	-1.45	-1.05	0.801591645414229	-0.00033516	-0.0099709	0.0026645
Trial1	2	1	noBlindfold	counterclockwise	practice	Guided	1	0.5	-0.25	10.38666	0.44951	-1.45	-1.05	0.801591645414229	-0.032229	-0.018435	-0.029056
Trial1	2	1	noBlindfold	counterclockwise	practice	Guided	1	0.5	-0.25	10.40665	0.44951	-1.45	-1.05	0.801591645414229	-0.0048245	0.0027244	0.020097
Trial1	2	1	noBlindfold	counterclockwise	practice	Guided	1	0.5	-0.25	10.42667	0.44951	-1.45	-1.05	0.801591645414229	-0.019825	0.0027247	-0.024022
Trial1	2	1	noBlindfold	counterclockwise	practice	Guided	1	0.5	-0.25	10.44666	0.44951	-1.45	-1.05	0.801591645414229	-0.0014058	0.019651	0.019559
Trial1	2	1	noBlindfold	counterclockwise	practice	Guided	1	0.5	-0.25	10.46667	0.44951	-1.45	-1.05	0.801591645414229	0.00075187	0.023885	-0.042709
Trial1	2	1	noBlindfold	counterclockwise	practice	Guided	1	0.5	-0.25	10.48666	0.4495	-1.45	-1.05	0.801592272448949	0.022409	-0.0099694	-0.021321
Trial1	2	1	noBlindfold	counterclockwise	practice	Guided	1	0.5	-0.25	10.50665	0.4495	-1.45	-1.05	0.801592272448949	0.0097421	-0.018432	-0.02213
Trial1	2	1	noBlindfold	counterclockwise	practice	Guided	1	0.5	-0.25	10.52667	0.4495	-1.45	-1.05	0.801592272448949	-0.0045438	-0.018431	0.0024031
Trial1	2	1	noBlindfold	counterclockwise	practice	Guided	1	0.5	-0.25	10.54666	0.4495	-1.45	-1.05	0.801592272448949	0.00075927	0.0069601	-0.014221
Trial1	2	1	noBlindfold	counterclockwise	practice	Guided	1	0.5	-0.25	10.56665	0.4495	-1.45	-1.05	0.801592272448949	-0.0042737	-0.018431	-0.0018189
Trial1	2	1	noBlindfold	counterclockwise	practice	Guided	1	0.5	-0.25	10.58667	0.4495	-1.45	-1.05	0.801592272448949	-0.016402	0.032349	-0.011883
Trial1	2	1	noBlindfold	counterclockwise	practice	Guided	1	0.5	-0.25	10.60666	0.4495	-1.45	-1.05	0.801592272448949	-0.033563	-0.0015053	-0.0079278
Trial1	2	1	noBlindfold	counterclockwise	practice	Guided	1	0.5	-0.25	10.62665	0.4495	-1.45	-1.05	0.801592272448949	-0.03302	0.0069599	-0.016371
Trial1	2	1	noBlindfold	counterclockwise	practice	Guided	1	0.5	-0.25	10.64667	0.4495	-1.45	-1.05	0.801592272448949	0.01101	-0.022662	0.024605
Trial1	2	1	noBlindfold	counterclockwise	practice	Guided	1	0.5	-0.25	10.66666	0.4495	-1.45	-1.05	0.801592272448949	0.016044	-0.0057328	0.012208
Trial1	2	1	noBlindfold	counterclockwise	practice	Guided	1	0.5	-0.25	10.68665	0.44949	-1.45	-1.05	0.801592905240495	-0.0042619	0.015424	-0.0018111
Trial1	2	1	noBlindfold	counterclockwise	practice	Guided	1	0.5	-0.25	10.70667	0.44949	-1.45	-1.05	0.801592905240495	-0.021963	0.028118	0.0097819
Trial1	2	1	noBlindfold	counterclockwise	practice	Guided	1	0.5	-0.25	10.72665	0.44949	-1.45	-1.05	0.801592905240495	-0.029056	-0.0015067	-0.011871
Trial1	2	1	noBlindfold	counterclockwise	practice	Guided	1	0.5	-0.25	10.74667	0.44949	-1.45	-1.05	0.801592905240495	-0.023305	0.019651	0.030899
Trial1	2	1	noBlindfold	counterclockwise	practice	Guided	1	0.5	-0.25	10.76666	0.44949	-1.45	-1.05	0.801592905240495	-0.010094	0.015417	0.023262
Trial1	2	1	noBlindfold	counterclockwise	practice	Guided	1	0.5	-0.25	10.78665	0.44949	-1.45	-1.05	0.801592905240495	-0.00056669	0.015417	0.0071777
Trial1	2	1	noBlindfold	counterclockwise	practice	Guided	1	0.5	-0.25	10.80667	0.44949	-1.45	-1.05	0.801592905240495	0.0092296	-0.0057399	-0.013669
Trial1	2	1	noBlindfold	counterclockwise	practice	Guided	1	0.5	-0.25	10.82666	0.44949	-1.45	-1.05	0.801592905240495	-0.015568	0.0027247	-0.023735
Trial1	2	1	noBlindfold	counterclockwise	practice	Guided	1	0.5	-0.25	10.84665	0.44949	-1.45	-1.05	0.801592905240495	0.0033907	-0.0015072	0.011401
Trial1	2	1	noBlindfold	counterclockwise	practice	Guided	1	0.5	-0.25	10.86667	0.44949	-1.45	-1.05	0.801592905240495	0.0050115	0.002724	-0.013938
Trial1	2	1	noBlindfold	counterclockwise	practice	Guided	1	0.5	-0.25	10.88666	0.44948	-1.45	-1.05	0.801593534400826	0.011031	0.0027246	-0.0036017
Trial1	2	1	noBlindfold	counterclockwise	practice	Guided	1	0.5	-0.25	10.90665	0.44948	-1.45	-1.05	0.801593534400826	-0.014306	0.015421	0.022994
Trial1	2	1	noBlindfold	counterclockwise	practice	Guided	1	0.5	-0.25	10.92667	0.44948	-1.45	-1.05	0.801593534400826	-0.0026204	0.0027246	-0.027139
Trial1	2	1	noBlindfold	counterclockwise	practice	Guided	1	0.5	-0.25	10.94666	0.44948	-1.45	-1.05	0.801593534400826	0.0031294	0.01542	-0.014199
Trial1	2	1	noBlindfold	counterclockwise	practice	Guided	1	0.5	-0.25	10.96667	0.44948	-1.45	-1.05	0.801593534400826	-0.022208	0.011185	0.014013
Trial1	2	1	noBlindfold	counterclockwise	practice	Guided	1	0.5	-0.25	10.98666	0.44948	-1.45	-1.05	0.801593534400826	0.028471	-0.0015107	0.017253
Trial1	2	1	noBlindfold	counterclockwise	practice	Guided	1	0.5	-0.25	11.00665	0.44948	-1.45	-1.05	0.801593534400826	-0.013759	-0.026899	0.014555
Trial1	2	1	noBlindfold	counterclockwise	practice	Guided	1	0.5	-0.25	11.02667	0.44948	-1.45	-1.05	0.801593534400826	0.021107	0.01542	-0.0001757
Trial1	2	1	noBlindfold	counterclockwise	practice	Guided	1	0.5	-0.25	11.04666	0.44948	-1.45	-1.05	0.801593534400826	-0.0084545	-0.0015067	-0.0020643
Trial1	2	1	noBlindfold	counterclockwise	practice	Guided	1	0.5	-0.25	11.06665	0.44948	-1.45	-1.05	0.801593534400826	-0.01663	-0.0015079	-0.026596
Trial1	2	1	noBlindfold	counterclockwise	practice	Guided	1	0.5	-0.25	11.08667	0.44948	-1.45	-1.05	0.801593534400826	-0.009801	0.01542	0.020402
Trial1	2	1	noBlindfold	counterclockwise	practice	Guided	1	0.5	-0.25	11.10666	0.44948	-1.45	-1.05	0.801593534400826	-0.00054337	-0.014203	0.0069229
Trial1	2	1	noBlindfold	counterclockwise	practice	Guided	1	0.5	-0.25	11.12665	0.44947	-1.45	-1.05	0.801594165563655	-0.013211	0.019654	0.0061163
Trial1	2	1	noBlindfold	counterclockwise	practice	Guided	1	0.5	-0.25	11.14667	0.44948	-1.45	-1.05	0.801593534400826	-0.0026079	-0.022665	-0.02713
Trial1	2	1	noBlindfold	counterclockwise	practice	Guided	1	0.5	-0.25	11.16666	0.44947	-1.45	-1.05	0.801594165563655	0.0089845	0.006959	-0.009428
Trial1	2	1	noBlindfold	counterclockwise	practice	Guided	1	0.5	-0.25	11.18665	0.44947	-1.45	-1.05	0.801594165563655	0.0073676	-0.0099706	0.0027007
Trial1	2	1	noBlindfold	counterclockwise	practice	Guided	1	0.5	-0.25	11.20667	0.44947	-1.45	-1.05	0.801594165563655	0.0016199	0.011188	-0.026861
Trial1	2	1	noBlindfold	counterclockwise	practice	Guided	1	0.5	-0.25	11.22665	0.44947	-1.45	-1.05	0.801594165563655	-0.01635	-0.026901	-0.011046
Trial1	2	1	noBlindfold	counterclockwise	practice	Guided	1	0.5	-0.25	11.24667	0.44947	-1.45	-1.05	0.801594165563655	-0.0092519	-0.0057403	0.010611
Trial1	2	1	noBlindfold	counterclockwise	practice	Guided	1	0.5	-0.25	11.26666	0.44947	-1.45	-1.05	0.801594165563655	-0.029018	-0.0015059	-0.011852
Trial1	2	1	noBlindfold	counterclockwise	practice	Guided	1	0.5	-0.25	11.28665	0.44947	-1.45	-1.05	0.801594165563655	0.012949	0.019654	-0.0062785
Trial1	2	1	noBlindfold	counterclockwise	practice	Guided	1	0.5	-0.25	11.30667	0.44947	-1.45	-1.05	0.801594165563655	0.00055092	0.0069574	-0.0099626
Trial1	2	1	noBlindfold	counterclockwise	practice	Guided	1	0.5	-0.25	11.32666	0.44946	-1.45	-1.05	0.801594794972061	0.020321	0.011189	0.012505
Trial1	2	1	noBlindfold	counterclockwise	practice	Guided	1	0.5	-0.25	11.34665	0.44946	-1.45	-1.05	0.801594794972061	0.015561	0.011189	0.020683
Trial1	2	1	noBlindfold	counterclockwise	practice	Guided	1	0.5	-0.25	11.36667	0.44946	-1.45	-1.05	0.801594794972061	0.0050518	-0.0057374	-0.013912
Trial1	2	1	noBlindfold	counterclockwise	practice	Guided	1	0.5	-0.25	11.38666	0.44946	-1.45	-1.05	0.801594794972061	-0.014714	-0.014201	-0.036376
Trial1	2	1	noBlindfold	counterclockwise	practice	Guided	1	0.5	-0.25	11.40665	0.44946	-1.45	-1.05	0.801594794972061	0.010627	0.019655	-0.034755
Trial1	2	1	noBlindfold	counterclockwise	practice	Guided	1	0.5	-0.25	11.42667	0.44946	-1.45	-1.05	0.801594794972061	-0.02001	0.023885	0.0066668
Trial1	2	1	noBlindfold	counterclockwise	practice	Guided	1	0.5	-0.25	11.44666	0.44946	-1.45	-1.05	0.801594794972061	-0.017132	0.028116	0.0016363
Trial1	2	1	noBlindfold	counterclockwise	practice	Guided	1	0.5	-0.25	11.46667	0.44946	-1.45	-1.05	0.801594794972061	-0.033755	0.006958	-0.0036629
Trial1	2	1	noBlindfold	counterclockwise	practice	Guided	1	0.5	-0.25	11.48666	0.44945	-1.45	-1.05	0.80159542450432	-0.019464	-0.0015057	-0.028193
Trial1	2	1	noBlindfold	counterclockwise	practice	Guided	1	0.5	-0.25	11.50665	0.44945	-1.45	-1.05	0.80159542450432	-0.020543	0.015419	-0.0113
Trial1	2	1	noBlindfold	counterclockwise	practice	Guided	1	0.5	-0.25	11.52667	0.44945	-1.45	-1.05	0.80159542450432	-0.026113	-0.0142	0.0095506
Trial1	2	1	noBlindfold	counterclockwise	practice	Guided	1	0.5	-0.25	11.54666	0.44945	-1.45	-1.05	0.80159542450432	-0.0086771	-0.0015052	0.0021827
Trial1	2	1	noBlindfold	counterclockwise	practice	Guided	1	0.5	-0.25	11.56665	0.44945	-1.45	-1.05	0.80159542450432	0.00084941	0.0069571	0.02384
Trial1	2	1	noBlindfold	counterclockwise	practice	Guided	1	0.5	-0.25	11.58667	0.44945	-1.45	-1.05	0.80159542450432	-0.016853	-0.0057382	-0.0067999
Trial1	2	1	noBlindfold	counterclockwise	practice	Guided	1	0.5	-0.25	11.60666	0.44945	-1.45	-1.05	0.80159542450432	-0.019456	0.01119	-0.028185
Trial1	2	1	noBlindfold	counterclockwise	practice	Guided	1	0.5	-0.25	11.62665	0.44945	-1.45	-1.05	0.80159542450432	-0.0028326	0.028119	-0.013894
Trial1	2	1	noBlindfold	counterclockwise	practice	Guided	1	0.5	-0.25	11.64667	0.44945	-1.45	-1.05	0.80159542450432	0.014602	-0.0099663	-0.030247
Trial1	2	1	noBlindfold	counterclockwise	practice	Guided	1	0.5	-0.25	11.66666	0.44945	-1.45	-1.05	0.80159542450432	-0.013163	0.0069613	0.0072235
Trial1	2	1	noBlindfold	counterclockwise	practice	Guided	1	0.5	-0.25	11.68665	0.44945	-1.45	-1.05	0.80159542450432	-0.033738	-0.026893	-0.024225
Trial1	2	1	noBlindfold	counterclockwise	practice	Guided	1	0.5	-0.25	11.70667	0.44945	-1.45	-1.05	0.80159542450432	-0.013159	0.015426	0.0061485
Trial1	2	1	noBlindfold	counterclockwise	practice	Guided	1	0.5	-0.25	11.72665	0.44944	-1.45	-1.05	0.801596056040187	0.0084977	-0.0099675	-0.00094769
Trial1	2	1	noBlindfold	counterclockwise	practice	Guided	1	0.5	-0.25	11.74667	0.44945	-1.45	-1.05	0.80159542450432	-0.01235	-0.014199	-0.0065186
Trial1	2	1	noBlindfold	counterclockwise	practice	Guided	1	0.5	-0.25	11.76666	0.44944	-1.45	-1.05	0.801596056040187	-0.0358	-0.0015041	-0.037698
Trial1	2	1	noBlindfold	counterclockwise	practice	Guided	1	0.5	-0.25	11.78665	0.44944	-1.45	-1.05	0.801596056040187	-0.02951	0.015424	-0.0075957
Trial1	2	1	noBlindfold	counterclockwise	practice	Guided	1	0.5	-0.25	11.80667	0.44944	-1.45	-1.05	0.801596056040187	-0.016567	-0.014201	-0.0067877
Trial1	2	1	noBlindfold	counterclockwise	practice	Guided	1	0.5	-0.25	11.82666	0.44944	-1.45	-1.05	0.801596056040187	-0.015754	-0.0015069	-0.019457
Trial1	2	1	noBlindfold	counterclockwise	practice	Guided	1	0.5	-0.25	11.84665	0.44944	-1.45	-1.05	0.801596056040187	-0.012611	-0.022666	0.011724
Trial1	2	1	noBlindfold	counterclockwise	practice	Guided	1	0.5	-0.25	11.86667	0.44944	-1.45	-1.05	0.801596056040187	-0.016833	-0.018433	-0.0025634
Trial1	2	1	noBlindfold	counterclockwise	practice	Guided	1	0.5	-0.25	11.88666	0.44944	-1.45	-1.05	0.801596056040187	-0.022134	-0.0099704	0.026729
Trial1	2	1	noBlindfold	counterclockwise	practice	Guided	1	0.5	-0.25	11.90665	0.44944	-1.45	-1.05	0.801596056040187	-0.0073044	-0.0015054	-0.0014847
Trial1	2	1	noBlindfold	counterclockwise	practice	Guided	1	0.5	-0.25	11.92667	0.44944	-1.45	-1.05	0.801596056040187	0.00087533	0.011192	-0.014152
Trial1	2	1	noBlindfold	counterclockwise	practice	Guided	1	0.5	-0.25	11.94666	0.44944	-1.45	-1.05	0.801596056040187	0.017769	0.0027272	-0.013072
Trial1	2	1	noBlindfold	counterclockwise	practice	Guided	1	0.5	-0.25	11.96667	0.44944	-1.45	-1.05	0.801596056040187	-0.007301	-0.018432	-0.018913
Trial1	2	1	noBlindfold	counterclockwise	practice	Guided	1	0.5	-0.25	11.98666	0.44944	-1.45	-1.05	0.801596056040187	0.044188	0.01542	-0.0096556
Trial1	2	1	noBlindfold	counterclockwise	practice	Guided	1	0.5	-0.25	12.00665	0.44943	-1.45	-1.05	0.801596685820519	-0.0046948	-0.0057396	0.0066968
Trial1	2	1	noBlindfold	counterclockwise	practice	Guided	1	0.5	-0.25	12.02667	0.44943	-1.45	-1.05	0.801596685820519	-0.030301	0.0027251	0.0093037
Trial1	2	1	noBlindfold	counterclockwise	practice	Guided	1	0.5	-0.25	12.04666	0.44943	-1.45	-1.05	0.801596685820519	-0.0089154	0.023883	0.035454
Trial1	2	1	noBlindfold	counterclockwise	practice	Guided	1	0.5	-0.25	12.06665	0.44943	-1.45	-1.05	0.801596685820519	-0.0010089	0.01965	0.015419
Trial1	2	1	noBlindfold	counterclockwise	practice	Guided	1	0.5	-0.25	12.08667	0.44943	-1.45	-1.05	0.801596685820519	6.9421E-05	-0.0099729	-0.0096506
Trial1	2	1	noBlindfold	counterclockwise	practice	Guided	1	0.5	-0.25	12.10666	0.44943	-1.45	-1.05	0.801596685820519	-0.016821	0.006954	-0.0025509
Trial1	2	1	noBlindfold	counterclockwise	practice	Guided	1	0.5	-0.25	12.12665	0.44943	-1.45	-1.05	0.801596685820519	-0.013676	-0.0015085	0.018299
Trial1	2	1	noBlindfold	counterclockwise	practice	Guided	1	0.5	-0.25	12.14667	0.44943	-1.45	-1.05	0.801596685820519	-0.007563	-0.022666	-0.014678
Trial1	2	1	noBlindfold	counterclockwise	practice	Guided	1	0.5	-0.25	12.16666	0.44943	-1.45	-1.05	0.801596685820519	-0.011785	0.0027259	-0.014947
Trial1	2	1	noBlindfold	counterclockwise	practice	Guided	1	0.5	-0.25	12.18665	0.44943	-1.45	-1.05	0.801596685820519	-0.012324	-0.0142	-0.0085664
Trial1	2	1	noBlindfold	counterclockwise	practice	Guided	1	0.5	-0.25	12.20667	0.44943	-1.45	-1.05	0.801596685820519	0.025416	0.015421	0.00015077
Trial1	2	1	noBlindfold	counterclockwise	practice	Guided	1	0.5	-0.25	12.22665	0.44943	-1.45	-1.05	0.801596685820519	0.026493	-0.018432	-0.016741
Trial1	2	1	noBlindfold	counterclockwise	practice	Guided	1	0.5	-0.25	12.24667	0.44943	-1.45	-1.05	0.801596685820519	0.018588	-0.0099676	-0.025726
Trial1	2	1	noBlindfold	counterclockwise	practice	Guided	1	0.5	-0.25	12.26666	0.44943	-1.45	-1.05	0.801596685820519	0.036739	0.0027283	0.022077
Trial1	2	1	noBlindfold	counterclockwise	practice	Guided	1	0.5	-0.25	12.28665	0.44943	-1.45	-1.05	0.801596685820519	-0.025528	-0.0057344	0.001137
Trial1	2	1	noBlindfold	counterclockwise	practice	Guided	1	0.5	-0.25	12.30667	0.44943	-1.45	-1.05	0.801596685820519	0.02039	0.0027294	0.012548
Trial1	2	1	noBlindfold	counterclockwise	practice	Guided	1	0.5	-0.25	12.32666	0.44943	-1.45	-1.05	0.801596685820519	-0.00099485	-0.026889	0.015422
Trial1	2	1	noBlindfold	counterclockwise	practice	Guided	1	0.5	-0.25	12.34665	0.44943	-1.45	-1.05	0.801596685820519	0.0051173	0.0069661	-0.01387
Trial1	2	1	noBlindfold	counterclockwise	practice	Guided	1	0.5	-0.25	12.36667	0.44943	-1.45	-1.05	0.801596685820519	0.018866	-0.0057308	-0.029954
Trial1	2	1	noBlindfold	counterclockwise	practice	Guided	1	0.5	-0.25	12.38666	0.44942	-1.45	-1.05	0.801597319485698	0.0079949	0.015429	0.0019434
Trial1	2	1	noBlindfold	counterclockwise	practice	Guided	1	0.5	-0.25	12.40665	0.44942	-1.45	-1.05	0.801597319485698	-0.012579	-0.018427	-0.0022803
Trial1	2	1	noBlindfold	counterclockwise	practice	Guided	1	0.5	-0.25	12.42667	0.44942	-1.45	-1.05	0.801597319485698	-0.012845	-0.0057319	0.0014049
Trial1	2	1	noBlindfold	counterclockwise	practice	Guided	1	0.5	-0.25	12.44666	0.44942	-1.45	-1.05	0.801597319485698	0.033881	-0.022656	0.00068904
Trial1	2	1	noBlindfold	counterclockwise	practice	Guided	1	0.5	-0.25	12.46667	0.44942	-1.45	-1.05	0.801597319485698	0.019686	-0.0057299	-0.02492
Trial1	2	1	noBlindfold	counterclockwise	practice	Guided	1	0.5	-0.25	12.48666	0.44942	-1.45	-1.05	0.801597319485698	0.008274	0.0027317	0.0069786
Trial1	2	1	noBlindfold	counterclockwise	practice	Guided	1	0.5	-0.25	12.50665	0.44942	-1.45	-1.05	0.801597319485698	-0.017063	-0.014195	0.001678
Trial1	2	1	noBlindfold	counterclockwise	practice	Guided	1	0.5	-0.25	12.52667	0.44942	-1.45	-1.05	0.801597319485698	0.00010261	0.0027322	-0.0014654
Trial1	2	1	noBlindfold	counterclockwise	practice	Guided	1	0.5	-0.25	12.54666	0.44941	-1.45	-1.05	0.801597947633606	0.004327	0.0027322	-0.0011972
Trial1	2	1	noBlindfold	counterclockwise	practice	Guided	1	0.5	-0.25	12.56665	0.44941	-1.45	-1.05	0.801597947633606	-0.0049286	-0.0014982	0.0075189
Trial1	2	1	noBlindfold	counterclockwise	practice	Guided	1	0.5	-0.25	12.58667	0.44941	-1.45	-1.05	0.801597947633606	-0.029188	0.0027345	-0.0085627
Trial1	2	1	noBlindfold	counterclockwise	practice	Guided	1	0.5	-0.25	12.60666	0.44941	-1.45	-1.05	0.801597947633606	-0.028377	-0.022656	-0.020246
Trial1	2	1	noBlindfold	counterclockwise	practice	Guided	1	0.5	-0.25	12.62665	0.44941	-1.45	-1.05	0.801597947633606	0.0093667	-0.022657	-0.013592
Trial1	2	1	noBlindfold	counterclockwise	practice	Guided	1	0.5	-0.25	12.64667	0.44941	-1.45	-1.05	0.801597947633606	-0.033674	0.023894	-0.0036172
Trial1	2	1	noBlindfold	counterclockwise	practice	Guided	1	0.5	-0.25	12.66666	0.44941	-1.45	-1.05	0.801597947633606	0.014402	0.0069654	-0.025988
Trial1	2	1	noBlindfold	counterclockwise	practice	Guided	1	0.5	-0.25	12.68665	0.44941	-1.45	-1.05	0.801597947633606	0.015119	-0.0014979	0.0019556
Trial1	2	1	noBlindfold	counterclockwise	practice	Guided	1	0.5	-0.25	12.70667	0.44941	-1.45	-1.05	0.801597947633606	-0.050561	0.0069651	-0.0046958
Trial1	2	1	noBlindfold	counterclockwise	practice	Guided	1	0.5	-0.25	12.72665	0.44941	-1.45	-1.05	0.801597947633606	-0.002754	0.0027347	-0.022842
Trial1	2	1	noBlindfold	counterclockwise	practice	Guided	1	0.5	-0.25	12.74667	0.4494	-1.45	-1.05	0.801598581548337	-0.033664	-0.018425	-0.0036139
Trial1	2	1	noBlindfold	counterclockwise	practice	Guided	1	0.5	-0.25	12.76666	0.4494	-1.45	-1.05	0.801598581548337	0.0035371	-0.0014965	0.011483
Trial1	2	1	noBlindfold	counterclockwise	practice	Guided	1	0.5	-0.25	12.78665	0.4494	-1.45	-1.05	0.801598581548337	-0.020452	-0.0099582	-0.011252
Trial1	2	1	noBlindfold	counterclockwise	practice	Guided	1	0.5	-0.25	12.80667	0.4494	-1.45	-1.05	0.801598581548337	-0.0088602	-0.0057258	0.0064513
Trial1	2	1	noBlindfold	counterclockwise	practice	Guided	1	0.5	-0.25	12.82666	0.4494	-1.45	-1.05	0.801598581548337	-0.01308	0.015432	0.0061814
Trial1	2	1	noBlindfold	counterclockwise	practice	Guided	1	0.5	-0.25	12.84665	0.4494	-1.45	-1.05	0.801598581548337	0.012801	0.015432	-0.00064612
Trial1	2	1	noBlindfold	counterclockwise	practice	Guided	1	0.5	-0.25	12.86667	0.4494	-1.45	-1.05	0.801598581548337	0.005703	0.032357	-0.022302
Trial1	2	1	noBlindfold	counterclockwise	practice	Guided	1	0.5	-0.25	12.88666	0.4494	-1.45	-1.05	0.801598581548337	-0.017837	-0.022659	0.0019595
Trial1	2	1	noBlindfold	counterclockwise	practice	Guided	1	0.5	-0.25	12.90665	0.4494	-1.45	-1.05	0.801598581548337	-0.024662	0.0069635	-0.011518
Trial1	2	1	noBlindfold	counterclockwise	practice	Guided	1	0.5	-0.25	12.92667	0.44939	-1.45	-1.05	0.801599211825184	-0.01837	0.015427	0.022808
Trial1	2	1	noBlindfold	counterclockwise	practice	Guided	1	0.5	-0.25	12.94666	0.44939	-1.45	-1.05	0.801599211825184	0.011193	0.015425	0.024696
Trial1	2	1	noBlindfold	counterclockwise	practice	Guided	1	0.5	-0.25	12.96667	0.44939	-1.45	-1.05	0.801599211825184	-0.016748	-0.018428	7.4936E-05
Trial1	2	1	noBlindfold	counterclockwise	practice	Guided	1	0.5	-0.25	12.98666	0.44939	-1.45	-1.05	0.801599211825184	-0.019891	0.011194	0.003852
Trial1	2	1	noBlindfold	counterclockwise	practice	Guided	1	0.5	-0.25	13.00665	0.44939	-1.45	-1.05	0.801599211825184	-0.022049	-0.009964	0.014096
Trial1	2	1	noBlindfold	counterclockwise	practice	Guided	1	0.5	-0.25	13.02667	0.44939	-1.45	-1.05	0.801599211825184	-0.0046146	-0.014198	0.0067284
Trial1	2	1	noBlindfold	counterclockwise	practice	Guided	1	0.5	-0.25	13.04666	0.44939	-1.45	-1.05	0.801599211825184	-0.0040731	-0.01843	-0.001718
Trial1	2	1	noBlindfold	counterclockwise	practice	Guided	1	0.5	-0.25	13.06665	0.44939	-1.45	-1.05	0.801599211825184	-0.010899	0.0027294	-0.027596
Trial1	2	1	noBlindfold	counterclockwise	practice	Guided	1	0.5	-0.25	13.08667	0.44939	-1.45	-1.05	0.801599211825184	-0.0043405	-0.014201	0.0025075
Trial1	2	1	noBlindfold	counterclockwise	practice	Guided	1	0.5	-0.25	13.10666	0.44939	-1.45	-1.05	0.801599211825184	-0.037855	0.011191	-0.0038722
Trial1	2	1	noBlindfold	counterclockwise	practice	Guided	1	0.5	-0.25	13.12665	0.44938	-1.45	-1.05	0.801599842225882	-0.0029876	0.0027232	-0.018605
Trial1	2	1	noBlindfold	counterclockwise	practice	Guided	1	0.5	-0.25	13.14667	0.44938	-1.45	-1.05	0.801599842225882	-0.0093659	0.028114	-0.024985
Trial1	2	1	noBlindfold	counterclockwise	practice	Guided	1	0.5	-0.25	13.16666	0.44938	-1.45	-1.05	0.801599842225882	-0.0037955	-0.018436	-0.0059321
Trial1	2	1	noBlindfold	counterclockwise	practice	Guided	1	0.5	-0.25	13.18665	0.44938	-1.45	-1.05	0.801599842225882	-0.0088273	0.011187	0.018058
Trial1	2	1	noBlindfold	counterclockwise	practice	Guided	1	0.5	-0.25	13.20667	0.44938	-1.45	-1.05	0.801599842225882	0.0016873	-0.0099705	0.041063
Trial1	2	1	noBlindfold	counterclockwise	practice	Guided	1	0.5	-0.25	13.22665	0.44938	-1.45	-1.05	0.801599842225882	0.021549	-0.00997	-0.0043133
Trial1	2	1	noBlindfold	counterclockwise	practice	Guided	1	0.5	-0.25	13.24667	0.44938	-1.45	-1.05	0.801599842225882	0.0070837	-0.026897	-0.043399
Trial1	2	1	noBlindfold	counterclockwise	practice	Guided	1	0.5	-0.25	13.26666	0.44938	-1.45	-1.05	0.801599842225882	-0.01125	0.019654	0.044481
Trial1	2	1	noBlindfold	counterclockwise	practice	Guided	1	0.5	-0.25	13.28665	0.44938	-1.45	-1.05	0.801599842225882	0.012564	0.002727	0.0033288
Trial1	2	1	noBlindfold	counterclockwise	practice	Guided	1	0.5	-0.25	13.30667	0.44938	-1.45	-1.05	0.801599842225882	-0.0096292	0.0027258	0.019145
Trial1	2	1	noBlindfold	counterclockwise	practice	Guided	1	0.5	-0.25	13.32666	0.44938	-1.45	-1.05	0.801599842225882	-0.0080105	-0.0015028	-0.0085286
Trial1	2	1	noBlindfold	counterclockwise	practice	Guided	1	0.5	-0.25	13.34665	0.44938	-1.45	-1.05	0.801599842225882	0.016521	0.0027302	0.0080948
Trial1	2	1	noBlindfold	counterclockwise	practice	Guided	1	0.5	-0.25	13.36667	0.44938	-1.45	-1.05	0.801599842225882	-0.0045933	0.015427	0.0067479
Trial1	2	1	noBlindfold	counterclockwise	practice	Guided	1	0.5	-0.25	13.38666	0.44938	-1.45	-1.05	0.801599842225882	-0.0037821	-0.0099657	-0.023082
Trial1	2	1	noBlindfold	counterclockwise	practice	Guided	1	0.5	-0.25	13.40665	0.44938	-1.45	-1.05	0.801599842225882	-0.01834	0.0027296	0.022836
Trial1	2	1	noBlindfold	counterclockwise	practice	Guided	1	0.5	-0.25	13.42667	0.44938	-1.45	-1.05	0.801599842225882	-9.5706E-05	-0.031122	0.0027979
Trial1	2	1	noBlindfold	counterclockwise	practice	Guided	1	0.5	-0.25	13.44666	0.44937	-1.45	-1.05	0.801600474632778	-0.02148	0.011196	0.005671
Trial1	2	1	noBlindfold	counterclockwise	practice	Guided	1	0.5	-0.25	13.46667	0.44937	-1.45	-1.05	0.801600474632778	0.0020649	-0.0014993	-0.030988
Trial1	2	1	noBlindfold	counterclockwise	practice	Guided	1	0.5	-0.25	13.48666	0.44937	-1.45	-1.05	0.801600474632778	-0.013302	-0.009962	-0.0030439
Trial1	2	1	noBlindfold	counterclockwise	practice	Guided	1	0.5	-0.25	13.50665	0.44937	-1.45	-1.05	0.801600474632778	0.013387	-0.0014968	0.014658
Trial1	2	1	noBlindfold	counterclockwise	practice	Guided	1	0.5	-0.25	13.52667	0.44937	-1.45	-1.05	0.801600474632778	0.0041321	0.019661	0.0030731
Trial1	2	1	noBlindfold	counterclockwise	practice	Guided	1	0.5	-0.25	13.54666	0.44937	-1.45	-1.05	0.801600474632778	-0.006106	0.0069654	-0.012563
Trial1	2	1	noBlindfold	counterclockwise	practice	Guided	1	0.5	-0.25	13.56665	0.44937	-1.45	-1.05	0.801600474632778	0.0044071	-0.014192	-0.0011497
Trial1	2	1	noBlindfold	counterclockwise	practice	Guided	1	0.5	-0.25	13.58667	0.44937	-1.45	-1.05	0.801600474632778	-0.013562	-0.0057257	0.005951
Trial1	2	1	noBlindfold	counterclockwise	practice	Guided	1	0.5	-0.25	13.60666	0.44937	-1.45	-1.05	0.801600474632778	0.016811	-0.0014937	0.0038876
Trial1	2	1	noBlindfold	counterclockwise	practice	Guided	1	0.5	-0.25	13.62665	0.44937	-1.45	-1.05	0.801600474632778	-0.028564	0.011202	-0.015431
Trial1	2	1	noBlindfold	counterclockwise	practice	Guided	1	0.5	-0.25	13.64667	0.44937	-1.45	-1.05	0.801600474632778	-0.0090668	0.011203	0.0022716
Trial1	2	1	noBlindfold	counterclockwise	practice	Guided	1	0.5	-0.25	13.66666	0.44937	-1.45	-1.05	0.801600474632778	-0.022274	-0.0099573	0.018355
Trial1	2	1	noBlindfold	counterclockwise	practice	Guided	1	0.5	-0.25	13.68665	0.44936	-1.45	-1.05	0.801601105281545	0.00046437	0.011202	-0.0050981
Trial1	2	1	noBlindfold	counterclockwise	practice	Guided	1	0.5	-0.25	13.70667	0.44936	-1.45	-1.05	0.801601105281545	0.0078343	-0.01419	0.011795
Trial1	2	1	noBlindfold	counterclockwise	practice	Guided	1	0.5	-0.25	13.72665	0.44936	-1.45	-1.05	0.801601105281545	0.0038827	-0.018422	0.0073023
Trial1	2	1	noBlindfold	counterclockwise	practice	Guided	1	0.5	-0.25	13.74667	0.44936	-1.45	-1.05	0.801601105281545	-0.02936	-0.0099603	-0.0033023
Trial1	2	1	noBlindfold	counterclockwise	practice	Guided	1	0.5	-0.25	13.76666	0.44936	-1.45	-1.05	0.801601105281545	0.0063148	-0.005725	-0.030706
Trial1	2	1	noBlindfold	counterclockwise	practice	Guided	1	0.5	-0.25	13.78665	0.44936	-1.45	-1.05	0.801601105281545	0.038213	0.0069713	0.00074701
Trial1	2	1	noBlindfold	counterclockwise	practice	Guided	1	0.5	-0.25	13.80667	0.44936	-1.45	-1.05	0.801601105281545	0.017907	-0.0014938	-0.046247
Trial1	2	1	noBlindfold	counterclockwise	practice	Guided	1	0.5	-0.25	13.82666	0.44936	-1.45	-1.05	0.801601105281545	0.008925	-0.014188	-0.005092
Trial1	2	1	noBlindfold	counterclockwise	practice	Guided	1	0.5	-0.25	13.84665	0.44935	-1.45	-1.05	0.801601737937251	-0.018477	-0.0057265	-0.040763
Trial1	2	1	noBlindfold	counterclockwise	practice	Guided	1	0.5	-0.25	13.86667	0.44935	-1.45	-1.05	0.801601737937251	-0.01749	0.0027364	0.010186
Trial1	2	1	noBlindfold	counterclockwise	practice	Guided	1	0.5	-0.25	13.88666	0.44935	-1.45	-1.05	0.801601737937251	-0.016679	0.0027365	-0.0024818
Trial1	2	1	noBlindfold	counterclockwise	practice	Guided	1	0.5	-0.25	13.90665	0.44935	-1.45	-1.05	0.801601737937251	-0.024314	0.0112	-0.01569
Trial1	2	1	noBlindfold	counterclockwise	practice	Guided	1	0.5	-0.25	13.92667	0.44935	-1.45	-1.05	0.801601737937251	0.048024	-0.0014939	-0.019547
Trial1	2	1	noBlindfold	counterclockwise	practice	Guided	1	0.5	-0.25	13.94666	0.44935	-1.45	-1.05	0.801601737937251	-0.011101	0.0069702	-0.023321
Trial1	2	1	noBlindfold	counterclockwise	practice	Guided	1	0.5	-0.25	13.96667	0.44935	-1.45	-1.05	0.801601737937251	0.012891	0.0069728	-0.00058625
Trial1	2	1	noBlindfold	counterclockwise	practice	Guided	1	0.5	-0.25	13.98666	0.44935	-1.45	-1.05	0.801601737937251	0.011004	0.006974	0.011005
Trial1	2	1	noBlindfold	counterclockwise	practice	Guided	1	0.5	-0.25	14.00665	0.44935	-1.45	-1.05	0.801601737937251	-0.012445	-0.0057199	-0.0022048
Trial1	2	1	noBlindfold	counterclockwise	practice	Guided	1	0.5	-0.25	14.02667	0.44935	-1.45	-1.05	0.801601737937251	0.0065132	-0.0099489	0.032931
Trial1	2	1	noBlindfold	counterclockwise	practice	Guided	1	0.5	-0.25	14.04666	0.44935	-1.45	-1.05	0.801601737937251	-4.3849E-05	0.019674	0.0028311
Trial1	2	1	noBlindfold	counterclockwise	practice	Guided	1	0.5	-0.25	14.06665	0.44934	-1.45	-1.05	0.801602368834087	0.013707	0.006979	-0.013253
Trial1	2	1	noBlindfold	counterclockwise	practice	Guided	1	0.5	-0.25	14.08667	0.44934	-1.45	-1.05	0.801602368834087	0.0081357	0.0069779	-0.0056153
Trial1	2	1	noBlindfold	counterclockwise	practice	Guided	1	0.5	-0.25	14.10666	0.44934	-1.45	-1.05	0.801602368834087	-0.027713	-0.0099487	-0.028618
Trial1	2	1	noBlindfold	counterclockwise	practice	Guided	1	0.5	-0.25	14.12665	0.44934	-1.45	-1.05	0.801602368834087	-0.025647	0.006978	0.0054381
Trial1	2	1	noBlindfold	counterclockwise	practice	Guided	1	0.5	-0.25	14.14667	0.44934	-1.45	-1.05	0.801602368834087	0.00023145	-0.018412	-0.0013911
Trial1	2	1	noBlindfold	counterclockwise	practice	Guided	1	0.5	-0.25	14.16666	0.44934	-1.45	-1.05	0.801602368834087	-0.015851	-0.0057154	-0.015139
Trial1	2	1	noBlindfold	counterclockwise	practice	Guided	1	0.5	-0.25	14.18665	0.44934	-1.45	-1.05	0.801602368834087	0.0031111	0.011211	0.019995
Trial1	2	1	noBlindfold	counterclockwise	practice	Guided	1	0.5	-0.25	14.20667	0.44934	-1.45	-1.05	0.801602368834087	-0.02564	-0.031106	0.0054381
Trial1	2	1	noBlindfold	counterclockwise	practice	Guided	1	0.5	-0.25	14.22665	0.44934	-1.45	-1.05	0.801602368834087	0.0078803	-0.026874	0.011818
Trial1	2	1	noBlindfold	counterclockwise	practice	Guided	1	0.5	-0.25	14.24667	0.44933	-1.45	-1.05	0.801603003622432	-0.025093	-0.026873	-0.0030105
Trial1	2	1	noBlindfold	counterclockwise	practice	Guided	1	0.5	-0.25	14.26666	0.44933	-1.45	-1.05	0.801603003622432	-0.0034374	-0.014176	-0.010107
Trial1	2	1	noBlindfold	counterclockwise	practice	Guided	1	0.5	-0.25	14.28665	0.44933	-1.45	-1.05	0.801603003622432	0.010758	-0.0057125	0.017119
Trial1	2	1	noBlindfold	counterclockwise	practice	Guided	1	0.5	-0.25	14.30667	0.44933	-1.45	-1.05	0.801603003622432	-0.015836	0.011215	-0.015142
Trial1	2	1	noBlindfold	counterclockwise	practice	Guided	1	0.5	-0.25	14.32666	0.44933	-1.45	-1.05	0.801603003622432	-0.021406	0.02814	0.0057067
Trial1	2	1	noBlindfold	counterclockwise	practice	Guided	1	0.5	-0.25	14.34665	0.44933	-1.45	-1.05	0.801603003622432	-0.00451	-0.014179	-0.017744
Trial1	2	1	noBlindfold	counterclockwise	practice	Guided	1	0.5	-0.25	14.36667	0.44933	-1.45	-1.05	0.801603003622432	-0.0057657	-0.01841	-0.039935
Trial1	2	1	noBlindfold	counterclockwise	practice	Guided	1	0.5	-0.25	14.38666	0.44933	-1.45	-1.05	0.801603003622432	0.0050168	0.028138	-0.0095638
Trial1	2	1	noBlindfold	counterclockwise	practice	Guided	1	0.5	-0.25	14.40665	0.44933	-1.45	-1.05	0.801603003622432	0.017416	0.0069794	-0.003723
Trial1	2	1	noBlindfold	counterclockwise	practice	Guided	1	0.5	-0.25	14.42667	0.44933	-1.45	-1.05	0.801603003622432	0.011037	-0.018409	0.028985
Trial1	2	1	noBlindfold	counterclockwise	practice	Guided	1	0.5	-0.25	14.44666	0.44933	-1.45	-1.05	0.801603003622432	-0.011872	0.019678	-0.010643
Trial1	2	1	noBlindfold	counterclockwise	practice	Guided	1	0.5	-0.25	14.46667	0.44933	-1.45	-1.05	0.801603003622432	-0.0089942	0.019678	0.010745
Trial1	2	1	noBlindfold	counterclockwise	practice	Guided	1	0.5	-0.25	14.48666	0.44933	-1.45	-1.05	0.801603003622432	-0.030379	0.015446	0.013619
Trial1	2	1	noBlindfold	counterclockwise	practice	Guided	1	0.5	-0.25	14.50665	0.44932	-1.45	-1.05	0.801603632883505	-0.012137	-0.0099454	-0.0064161
Trial1	2	1	noBlindfold	counterclockwise	practice	Guided	1	0.5	-0.25	14.52667	0.44932	-1.45	-1.05	0.801603632883505	-0.0053087	0.0069817	0.0062546
Trial1	2	1	noBlindfold	counterclockwise	practice	Guided	1	0.5	-0.25	14.54666	0.44932	-1.45	-1.05	0.801603632883505	-0.018246	0.011214	0.022876
Trial1	2	1	noBlindfold	counterclockwise	practice	Guided	1	0.5	-0.25	14.56665	0.44932	-1.45	-1.05	0.801603632883505	-0.012405	0.015447	-0.0021959
Trial1	2	1	noBlindfold	counterclockwise	practice	Guided	1	0.5	-0.25	14.58667	0.44932	-1.45	-1.05	0.801603632883505	0.029831	0.045068	0.00050186
Trial1	2	1	noBlindfold	counterclockwise	practice	Guided	1	0.5	-0.25	14.60666	0.44932	-1.45	-1.05	0.801603632883505	-0.021119	0.032375	0.0014891
Trial1	2	1	noBlindfold	counterclockwise	practice	Guided	1	0.5	-0.25	14.62665	0.44932	-1.45	-1.05	0.801603632883505	-0.012401	0.0027519	-0.0021911
Trial1	2	1	noBlindfold	counterclockwise	practice	Guided	1	0.5	-0.25	14.64667	0.44932	-1.45	-1.05	0.801603632883505	-0.021116	-0.0099425	0.0012227
Trial1	2	1	noBlindfold	counterclockwise	practice	Guided	1	0.5	-0.25	14.66666	0.44932	-1.45	-1.05	0.801603632883505	-0.015543	-0.022638	-0.019354
Trial1	2	1	noBlindfold	counterclockwise	practice	Guided	1	0.5	-0.25	14.68665	0.44932	-1.45	-1.05	0.801603632883505	1.8817E-06	-0.0014791	0.0028418
Trial1	2	1	noBlindfold	counterclockwise	practice	Guided	1	0.5	-0.25	14.70667	0.44932	-1.45	-1.05	0.801603632883505	-0.027939	0.015447	-0.024384
Trial1	2	1	noBlindfold	counterclockwise	practice	Guided	1	0.5	-0.25	14.72665	0.44932	-1.45	-1.05	0.801603632883505	0.040442	0.0027516	-0.032739
Trial1	2	1	noBlindfold	counterclockwise	practice	Guided	1	0.5	-0.25	14.74667	0.44932	-1.45	-1.05	0.801603632883505	0.012947	0.023911	0.032947
Trial1	2	1	noBlindfold	counterclockwise	practice	Guided	1	0.5	-0.25	14.76666	0.44932	-1.45	-1.05	0.801603632883505	-0.023442	-0.0014821	-0.028335
Trial1	2	1	noBlindfold	counterclockwise	practice	Guided	1	0.5	-0.25	14.78665	0.44931	-1.45	-1.05	0.801604267921398	0.002616	0.015445	0.028455
Trial1	2	1	noBlindfold	counterclockwise	practice	Guided	1	0.5	-0.25	14.80667	0.44931	-1.45	-1.05	0.801604267921398	-0.0084342	-0.014177	0.002307
Trial1	2	1	noBlindfold	counterclockwise	practice	Guided	1	0.5	-0.25	14.82666	0.44931	-1.45	-1.05	0.801604267921398	0.0031585	0.0069849	0.020007
Trial1	2	1	noBlindfold	counterclockwise	practice	Guided	1	0.5	-0.25	14.84665	0.44931	-1.45	-1.05	0.801604267921398	-0.02002	-0.0099435	-0.013509
Trial1	2	1	noBlindfold	counterclockwise	practice	Guided	1	0.5	-0.25	14.86667	0.44931	-1.45	-1.05	0.801604267921398	0.009274	-0.0057106	-0.009286
Trial1	2	1	noBlindfold	counterclockwise	practice	Guided	1	0.5	-0.25	14.88666	0.44931	-1.45	-1.05	0.801604267921398	0.00191	0.015448	-0.026717
Trial1	2	1	noBlindfold	counterclockwise	practice	Guided	1	0.5	-0.25	14.90665	0.44931	-1.45	-1.05	0.801604267921398	-0.025047	0.011216	-0.002996
Trial1	2	1	noBlindfold	counterclockwise	practice	Guided	1	0.5	-0.25	14.92667	0.44931	-1.45	-1.05	0.801604267921398	-0.0062641	-0.009942	-0.019889
Trial1	2	1	noBlindfold	counterclockwise	practice	Guided	1	0.5	-0.25	14.94666	0.44931	-1.45	-1.05	0.801604267921398	-0.0010509	0.01545	0.0020382
Trial1	2	1	noBlindfold	counterclockwise	practice	Guided	1	0.5	-0.25	14.96667	0.4493	-1.45	-1.05	0.801604899314738	0.014588	-0.0099422	-0.025907
Trial1	2	1	noBlindfold	counterclockwise	practice	Guided	1	0.5	-0.25	14.98666	0.4493	-1.45	-1.05	0.801604899314738	-0.017399	-0.0099402	0.010214
Trial1	2	1	noBlindfold	counterclockwise	practice	Guided	1	0.5	-0.25	15.00665	0.4493	-1.45	-1.05	0.801604899314738	0.0076711	0.036609	0.016057
Trial1	2	1	noBlindfold	counterclockwise	practice	Guided	1	0.5	-0.25	15.02667	0.4493	-1.45	-1.05	0.801604899314738	-0.038512	-0.022636	0.0088676
Trial1	2	1	noBlindfold	counterclockwise	practice	Guided	1	0.5	-0.25	15.04666	0.4493	-1.45	-1.05	0.801604899314738	-0.041655	-0.0057074	-0.0082924
Trial1	2	1	noBlindfold	counterclockwise	practice	Guided	1	0.5	-0.25	15.06665	0.4493	-1.45	-1.05	0.801604899314738	-0.00050014	-0.00994	0.011298
Trial1	2	1	noBlindfold	counterclockwise	practice	Guided	1	0.5	-0.25	15.08667	0.4493	-1.45	-1.05	0.801604899314738	-0.0078657	-0.0057094	-0.0061349
Trial1	2	1	noBlindfold	counterclockwise	practice	Guided	1	0.5	-0.25	15.10666	0.4493	-1.45	-1.05	0.801604899314738	0.0045351	-0.039563	-0.010628
Trial1	2	1	noBlindfold	counterclockwise	practice	Guided	1	0.5	-0.25	15.12665	0.4493	-1.45	-1.05	0.801604899314738	-0.0067853	-0.0014791	-0.023026
Trial1	2	1	noBlindfold	counterclockwise	practice	Guided	1	0.5	-0.25	15.14667	0.4493	-1.45	-1.05	0.801604899314738	-0.026643	-0.026869	-0.024105
Trial1	2	1	noBlindfold	counterclockwise	practice	Guided	1	0.5	-0.25	15.16666	0.44929	-1.45	-1.05	0.801605530831926	-0.012893	-0.00994	0.0062667
Trial1	2	1	noBlindfold	counterclockwise	practice	Guided	1	0.5	-0.25	15.18665	0.44929	-1.45	-1.05	0.801605530831926	-0.016845	-0.022635	0.0017744
Trial1	2	1	noBlindfold	counterclockwise	practice	Guided	1	0.5	-0.25	15.20667	0.44929	-1.45	-1.05	0.801605530831926	0.0040027	-0.0057084	0.0073454
Trial1	2	1	noBlindfold	counterclockwise	practice	Guided	1	0.5	-0.25	15.22665	0.44929	-1.45	-1.05	0.801605530831926	-0.0012941	-0.0014779	0.023969
Trial1	2	1	noBlindfold	counterclockwise	practice	Guided	1	0.5	-0.25	15.24667	0.44929	-1.45	-1.05	0.801605530831926	-0.0049778	0.011217	0.015252
Trial1	2	1	noBlindfold	counterclockwise	practice	Guided	1	0.5	-0.25	15.26666	0.44929	-1.45	-1.05	0.801605530831926	-0.024206	0.011213	-0.015659
Trial1	2	1	noBlindfold	counterclockwise	practice	Guided	1	0.5	-0.25	15.28665	0.44929	-1.45	-1.05	0.801605530831926	-0.010187	0.0069795	-0.035962
Trial1	2	1	noBlindfold	counterclockwise	practice	Guided	1	0.5	-0.25	15.30667	0.44929	-1.45	-1.05	0.801605530831926	-0.015758	0.01121	-0.015116
Trial1	2	1	noBlindfold	counterclockwise	practice	Guided	1	0.5	-0.25	15.32666	0.44929	-1.45	-1.05	0.801605530831926	0.0053618	0.0069777	-0.013767
Trial1	2	1	noBlindfold	counterclockwise	practice	Guided	1	0.5	-0.25	15.34665	0.44929	-1.45	-1.05	0.801605530831926	-0.033456	-0.00995	-0.003523
Trial1	2	1	noBlindfold	counterclockwise	practice	Guided	1	0.5	-0.25	15.36667	0.44929	-1.45	-1.05	0.801605530831926	0.00059956	-0.018412	-0.0055864
Trial1	2	1	noBlindfold	counterclockwise	practice	Guided	1	0.5	-0.25	15.38666	0.44929	-1.45	-1.05	0.801605530831926	0.0048249	-0.0099485	-0.0053161
Trial1	2	1	noBlindfold	counterclockwise	practice	Guided	1	0.5	-0.25	15.40665	0.44928	-1.45	-1.05	0.801606164358642	0.00033401	0.023906	-0.0013599
Trial1	2	1	noBlindfold	counterclockwise	practice	Guided	1	0.5	-0.25	15.42667	0.44928	-1.45	-1.05	0.801606164358642	-0.020509	0.0069787	-0.0069311
Trial1	2	1	noBlindfold	counterclockwise	practice	Guided	1	0.5	-0.25	15.44666	0.44928	-1.45	-1.05	0.801606164358642	0.019297	0.015443	0.0078962
Trial1	2	1	noBlindfold	counterclockwise	practice	Guided	1	0.5	-0.25	15.46667	0.44928	-1.45	-1.05	0.801606164358642	-0.0030748	0.015442	-0.014298
Trial1	2	1	noBlindfold	counterclockwise	practice	Guided	1	0.5	-0.25	15.48666	0.44928	-1.45	-1.05	0.801606164358642	-0.0049638	0.0027486	0.015264
Trial1	2	1	noBlindfold	counterclockwise	practice	Guided	1	0.5	-0.25	15.50665	0.44928	-1.45	-1.05	0.801606164358642	-0.033176	-0.0014828	-0.0077384
Trial1	2	1	noBlindfold	counterclockwise	practice	Guided	1	0.5	-0.25	15.52667	0.44928	-1.45	-1.05	0.801606164358642	0.019839	0.011214	0.025331
Trial1	2	1	noBlindfold	counterclockwise	practice	Guided	1	0.5	-0.25	15.54666	0.44928	-1.45	-1.05	0.801606164358642	0.0077109	0.011216	0.016075
Trial1	2	1	noBlindfold	counterclockwise	practice	Guided	1	0.5	-0.25	15.56665	0.44928	-1.45	-1.05	0.801606164358642	-0.011786	-0.035331	-0.010611
Trial1	2	1	noBlindfold	counterclockwise	practice	Guided	1	0.5	-0.25	15.58667	0.44928	-1.45	-1.05	0.801606164358642	0.0074432	-0.0014757	0.020301
Trial1	2	1	noBlindfold	counterclockwise	practice	Guided	1	0.5	-0.25	15.60666	0.44928	-1.45	-1.05	0.801606164358642	-0.017355	0.019684	0.010235
Trial1	2	1	noBlindfold	counterclockwise	practice	Guided	1	0.5	-0.25	15.62665	0.44928	-1.45	-1.05	0.801606164358642	0.0098756	-0.0099336	-0.017706
Trial1	2	1	noBlindfold	counterclockwise	practice	Guided	1	0.5	-0.25	15.64667	0.44927	-1.45	-1.05	0.801606796123894	0.019672	0.0069923	-0.038281
Trial1	2	1	noBlindfold	counterclockwise	practice	Guided	1	0.5	-0.25	15.66666	0.44927	-1.45	-1.05	0.801606796123894	-0.0059346	-0.0057027	-0.035674
Trial1	2	1	noBlindfold	counterclockwise	practice	Guided	1	0.5	-0.25	15.68665	0.44927	-1.45	-1.05	0.801606796123894	-0.009439	0.011224	0.019229
Trial1	2	1	noBlindfold	counterclockwise	practice	Guided	1	0.5	-0.25	15.70667	0.44927	-1.45	-1.05	0.801606796123894	-0.0070111	0.023921	0.014738
Trial1	2	1	noBlindfold	counterclockwise	practice	Guided	1	0.5	-0.25	15.72665	0.44927	-1.45	-1.05	0.801606796123894	0.003502	-0.0099333	0.015816
Trial1	2	1	noBlindfold	counterclockwise	practice	Guided	1	0.5	-0.25	15.74667	0.44927	-1.45	-1.05	0.801606796123894	-0.0046753	0.019689	0.011052
Trial1	2	1	noBlindfold	counterclockwise	practice	Guided	1	0.5	-0.25	15.76666	0.44927	-1.45	-1.05	0.801606796123894	-0.0038638	-0.0057027	-0.0016156
Trial1	2	1	noBlindfold	counterclockwise	practice	Guided	1	0.5	-0.25	15.78665	0.44927	-1.45	-1.05	0.801606796123894	-0.049779	-0.022628	-0.0021564
Trial1	2	1	noBlindfold	counterclockwise	practice	Guided	1	0.5	-0.25	15.80667	0.44927	-1.45	-1.05	0.801606796123894	-0.0080852	0.0069943	-0.0018853
Trial1	2	1	noBlindfold	counterclockwise	practice	Guided	1	0.5	-0.25	15.82666	0.44927	-1.45	-1.05	0.801606796123894	-0.017068	0.01969	0.0060202
Trial1	2	1	noBlindfold	counterclockwise	practice	Guided	1	0.5	-0.25	15.84665	0.44927	-1.45	-1.05	0.801606796123894	-0.0043963	-0.014166	0.0068306
Trial1	2	1	noBlindfold	counterclockwise	practice	Guided	1	0.5	-0.25	15.86667	0.44927	-1.45	-1.05	0.801606796123894	-0.0083489	-0.018397	0.0023387
Trial1	2	1	noBlindfold	counterclockwise	practice	Guided	1	0.5	-0.25	15.88666	0.44926	-1.45	-1.05	0.801607429899415	-0.013109	-0.0014679	0.010516
Trial1	2	1	noBlindfold	counterclockwise	practice	Guided	1	0.5	-0.25	15.90665	0.44926	-1.45	-1.05	0.801607429899415	0.016993	-0.0057011	0.0039571
Trial1	2	1	noBlindfold	counterclockwise	practice	Guided	1	0.5	-0.25	15.92667	0.44926	-1.45	-1.05	0.801607429899415	-0.024427	0.0027624	-0.011406
Trial1	2	1	noBlindfold	counterclockwise	practice	Guided	1	0.5	-0.25	15.94666	0.44926	-1.45	-1.05	0.801607429899415	-0.025236	0.0069927	0.0012641
Trial1	2	1	noBlindfold	counterclockwise	practice	Guided	1	0.5	-0.25	15.96667	0.44926	-1.45	-1.05	0.801607429899415	-0.030269	-0.0099365	0.013665
Trial1	2	1	noBlindfold	counterclockwise	practice	Guided	1	0.5	-0.25	15.98666	0.44926	-1.45	-1.05	0.801607429899415	0.022299	-0.0099347	-0.012661
Trial1	2	1	noBlindfold	counterclockwise	practice	Guided	1	0.5	-0.25	16.00665	0.44926	-1.45	-1.05	0.801607429899415	-0.050303	-0.0099337	-0.0045751
Trial1	2	1	noBlindfold	counterclockwise	practice	Guided	1	0.5	-0.25	16.02667	0.44926	-1.45	-1.05	0.801607429899415	-0.034215	-0.018396	-0.001338
Trial1	2	1	noBlindfold	counterclockwise	practice	Guided	1	0.5	-0.25	16.04666	0.44926	-1.45	-1.05	0.801607429899415	0.0080184	0.019692	0.011871
Trial1	2	1	noBlindfold	counterclockwise	practice	Guided	1	0.5	-0.25	16.06665	0.44926	-1.45	-1.05	0.801607429899415	-0.020465	0.023923	-0.0069078
Trial1	2	1	noBlindfold	counterclockwise	practice	Guided	1	0.5	-0.25	16.08667	0.44926	-1.45	-1.05	0.801607429899415	0.013322	0.0027626	-0.0047492
Trial1	2	1	noBlindfold	counterclockwise	practice	Guided	1	0.5	-0.25	16.10666	0.44926	-1.45	-1.05	0.801607429899415	0.019881	0.0027639	0.053566
Trial1	2	1	noBlindfold	counterclockwise	practice	Guided	1	0.5	-0.25	16.12665	0.44926	-1.45	-1.05	0.801607429899415	-0.0064429	-0.0057	-0.027212
Trial1	2	1	noBlindfold	counterclockwise	practice	Guided	1	0.5	-0.25	16.14667	0.44925	-1.45	-1.05	0.801608061912731	0.010452	-0.018394	-0.026132
Trial1	2	1	noBlindfold	counterclockwise	practice	Guided	1	0.5	-0.25	16.16666	0.44925	-1.45	-1.05	0.801608061912731	0.0096453	0.023924	-0.013461
Trial1	2	1	noBlindfold	counterclockwise	practice	Guided	1	0.5	-0.25	16.18665	0.44925	-1.45	-1.05	0.801608061912731	-0.012548	-0.022624	0.0020838
Trial1	2	1	noBlindfold	counterclockwise	practice	Guided	1	0.5	-0.25	16.20667	0.44925	-1.45	-1.05	0.801608061912731	0.038133	0.019693	0.0045109
Trial1	2	1	noBlindfold	counterclockwise	practice	Guided	1	0.5	-0.25	16.22665	0.44925	-1.45	-1.05	0.801608061912731	-0.0080513	-0.022625	-0.0018687
Trial1	2	1	noBlindfold	counterclockwise	practice	Guided	1	0.5	-0.25	16.24667	0.44925	-1.45	-1.05	0.801608061912731	-0.0027489	-0.0014647	-0.018492
Trial1	2	1	noBlindfold	counterclockwise	practice	Guided	1	0.5	-0.25	16.26666	0.44925	-1.45	-1.05	0.801608061912731	-0.021797	-0.0056962	0.014216
Trial1	2	1	noBlindfold	counterclockwise	practice	Guided	1	0.5	-0.25	16.28665	0.44925	-1.45	-1.05	0.801608061912731	0.0022866	0.023925	-0.030892
Trial1	2	1	noBlindfold	counterclockwise	practice	Guided	1	0.5	-0.25	16.30667	0.44925	-1.45	-1.05	0.801608061912731	-0.021794	-0.0099319	0.014216
Trial1	2	1	noBlindfold	counterclockwise	practice	Guided	1	0.5	-0.25	16.32666	0.44925	-1.45	-1.05	0.801608061912731	0.028884	-0.005701	0.01745
Trial1	2	1	noBlindfold	counterclockwise	practice	Guided	1	0.5	-0.25	16.34665	0.44925	-1.45	-1.05	0.801608061912731	-0.019369	0.023922	-0.011124
Trial1	2	1	noBlindfold	counterclockwise	practice	Guided	1	0.5	-0.25	16.36667	0.44925	-1.45	-1.05	0.801608061912731	-0.0019374	-0.022629	-0.031161
Trial1	2	1	noBlindfold	counterclockwise	practice	Guided	1	0.5	-0.25	16.38666	0.44925	-1.45	-1.05	0.801608061912731	0.005431	0.0027637	-0.013727
Trial1	2	1	noBlindfold	counterclockwise	practice	Guided	1	0.5	-0.25	16.40665	0.44925	-1.45	-1.05	0.801608061912731	0.003274	0.015458	0.02006
Trial1	2	1	noBlindfold	counterclockwise	practice	Guided	1	0.5	-0.25	16.42667	0.44925	-1.45	-1.05	0.801608061912731	-0.016492	0.011228	-0.0023998
Trial1	2	1	noBlindfold	counterclockwise	practice	Guided	1	0.5	-0.25	16.44666	0.44925	-1.45	-1.05	0.801608061912731	0.0022885	0.028155	-0.0010514
Trial1	2	1	noBlindfold	counterclockwise	practice	Guided	1	0.5	-0.25	16.46667	0.44925	-1.45	-1.05	0.801608061912731	0.0099287	0.0027647	-0.017674
Trial1	2	1	noBlindfold	counterclockwise	practice	Guided	1	0.5	-0.25	16.48666	0.44925	-1.45	-1.05	0.801608061912731	0.013072	-0.026857	-0.00051185
Trial1	2	1	noBlindfold	counterclockwise	practice	Guided	1	0.5	-0.25	16.50665	0.44925	-1.45	-1.05	0.801608061912731	-0.024667	-0.005698	-0.0071621
Trial1	2	1	noBlindfold	counterclockwise	practice	Guided	1	0.5	-0.25	16.52667	0.44925	-1.45	-1.05	0.801608061912731	-0.025474	0.0027688	0.005507
Trial1	2	1	noBlindfold	counterclockwise	practice	Guided	1	0.5	-0.25	16.54666	0.44924	-1.45	-1.05	0.801608697824218	-0.0061522	-0.0056958	-0.031422
Trial1	2	1	noBlindfold	counterclockwise	practice	Guided	1	0.5	-0.25	16.56665	0.44924	-1.45	-1.05	0.801608697824218	-0.029155	-0.018391	0.040103
Trial1	2	1	noBlindfold	counterclockwise	practice	Guided	1	0.5	-0.25	16.58667	0.44924	-1.45	-1.05	0.801608697824218	0.01227	-0.026853	0.012158
Trial1	2	1	noBlindfold	counterclockwise	practice	Guided	1	0.5	-0.25	16.60666	0.44924	-1.45	-1.05	0.801608697824218	-0.0032744	-0.022621	-0.010037
Trial1	2	1	noBlindfold	counterclockwise	practice	Guided	1	0.5	-0.25	16.62665	0.44924	-1.45	-1.05	0.801608697824218	0.0057134	0.002768	-0.017946
Trial1	2	1	noBlindfold	counterclockwise	practice	Guided	1	0.5	-0.25	16.64667	0.44924	-1.45	-1.05	0.801608697824218	-0.017559	-0.0056977	0.014493
Trial1	2	1	noBlindfold	counterclockwise	practice	Guided	1	0.5	-0.25	16.66666	0.44924	-1.45	-1.05	0.801608697824218	-0.002191	0.053547	-0.026931
Trial1	2	1	noBlindfold	counterclockwise	practice	Guided	1	0.5	-0.25	16.68665	0.44924	-1.45	-1.05	0.801608697824218	0.011469	-0.0014679	0.024826
Trial1	2	1	noBlindfold	counterclockwise	practice	Guided	1	0.5	-0.25	16.70667	0.44924	-1.45	-1.05	0.801608697824218	0.008594	-0.0056975	0.0034435
Trial1	2	1	noBlindfold	counterclockwise	practice	Guided	1	0.5	-0.25	16.72665	0.44924	-1.45	-1.05	0.801608697824218	-0.0003867	-0.005697	0.011352
Trial1	2	1	noBlindfold	counterclockwise	practice	Guided	1	0.5	-0.25	16.74667	0.44923	-1.45	-1.05	0.801609328198433	-0.0032599	-0.022625	-0.010033
Trial1	2	1	noBlindfold	counterclockwise	practice	Guided	1	0.5	-0.25	16.76666	0.44923	-1.45	-1.05	0.801609328198433	-0.042885	0.0069993	0.0086561
Trial1	2	1	noBlindfold	counterclockwise	practice	Guided	1	0.5	-0.25	16.78665	0.44923	-1.45	-1.05	0.801609328198433	-0.0093668	-0.0056954	0.019258
Trial1	2	1	noBlindfold	counterclockwise	practice	Guided	1	0.5	-0.25	16.80667	0.44923	-1.45	-1.05	0.801609328198433	-0.0027167	-0.005693	-0.01848
Trial1	2	1	noBlindfold	counterclockwise	practice	Guided	1	0.5	-0.25	16.82666	0.44923	-1.45	-1.05	0.801609328198433	0.00096939	-0.0099256	-0.0092235
Trial1	2	1	noBlindfold	counterclockwise	practice	Guided	1	0.5	-0.25	16.84665	0.44923	-1.45	-1.05	0.801609328198433	-0.0043318	-0.014157	0.015848
Trial1	2	1	noBlindfold	counterclockwise	practice	Guided	1	0.5	-0.25	16.86667	0.44923	-1.45	-1.05	0.801609328198433	-0.029669	-0.0014593	0.0052488
Trial1	2	1	noBlindfold	counterclockwise	practice	Guided	1	0.5	-0.25	16.88666	0.44923	-1.45	-1.05	0.801609328198433	-0.022747	0.0027726	-0.036715
Trial1	2	1	noBlindfold	counterclockwise	practice	Guided	1	0.5	-0.25	16.90665	0.44923	-1.45	-1.05	0.801609328198433	-0.0027077	-0.0056901	-0.019014
Trial1	2	1	noBlindfold	counterclockwise	practice	Guided	1	0.5	-0.25	16.92667	0.44923	-1.45	-1.05	0.801609328198433	-0.0032441	0.028165	-0.010023
Trial1	2	1	noBlindfold	counterclockwise	practice	Guided	1	0.5	-0.25	16.94666	0.44923	-1.45	-1.05	0.801609328198433	0.009695	-0.0056896	0.0010297
Trial1	2	1	noBlindfold	counterclockwise	practice	Guided	1	0.5	-0.25	16.96667	0.44923	-1.45	-1.05	0.801609328198433	-0.0027056	-0.014154	-0.026913
Trial1	2	1	noBlindfold	counterclockwise	practice	Guided	1	0.5	-0.25	16.98666	0.44922	-1.45	-1.05	0.801609962471559	0.0091572	0.0027732	0.01478
Trial1	2	1	noBlindfold	counterclockwise	practice	Guided	1	0.5	-0.25	17.00665	0.44922	-1.45	-1.05	0.801609962471559	0.023178	-0.022617	-0.010019
Trial1	2	1	noBlindfold	counterclockwise	practice	Guided	1	0.5	-0.25	17.02667	0.44922	-1.45	-1.05	0.801609962471559	-0.0029699	-0.0099194	-0.014239
Trial1	2	1	noBlindfold	counterclockwise	practice	Guided	1	0.5	-0.25	17.04666	0.44922	-1.45	-1.05	0.801609962471559	-0.0035087	-0.00992	-0.0057923
Trial1	2	1	noBlindfold	counterclockwise	practice	Guided	1	0.5	-0.25	17.06665	0.44922	-1.45	-1.05	0.801609962471559	-0.026242	0.0070076	0.018197
Trial1	2	1	noBlindfold	counterclockwise	practice	Guided	1	0.5	-0.25	17.08667	0.44922	-1.45	-1.05	0.801609962471559	-0.018241	0.011239	-0.040658
Trial1	2	1	noBlindfold	counterclockwise	practice	Guided	1	0.5	-0.25	17.10666	0.44922	-1.45	-1.05	0.801609962471559	-0.0032323	-0.0014583	-0.010016
Trial1	2	1	noBlindfold	counterclockwise	practice	Guided	1	0.5	-0.25	17.12665	0.44922	-1.45	-1.05	0.801609962471559	-0.010865	0.0070086	-0.023221
Trial1	2	1	noBlindfold	counterclockwise	practice	Guided	1	0.5	-0.25	17.14667	0.44922	-1.45	-1.05	0.801609962471559	-0.013021	-0.0099193	0.010564
Trial1	2	1	noBlindfold	counterclockwise	practice	Guided	1	0.5	-0.25	17.16666	0.44921	-1.45	-1.05	0.801610596869272	-0.033056	0.019705	-0.025826
Trial1	2	1	noBlindfold	counterclockwise	practice	Guided	1	0.5	-0.25	17.18665	0.44921	-1.45	-1.05	0.801610596869272	-0.013019	-0.018381	0.010567
Trial1	2	1	noBlindfold	counterclockwise	practice	Guided	1	0.5	-0.25	17.20667	0.44921	-1.45	-1.05	0.801610596869272	-0.030717	0.011243	-0.0089287
Trial1	2	1	noBlindfold	counterclockwise	practice	Guided	1	0.5	-0.25	17.22665	0.44921	-1.45	-1.05	0.801610596869272	0.026074	-0.0014527	-0.0038952
Trial1	2	1	noBlindfold	counterclockwise	practice	Guided	1	0.5	-0.25	17.24667	0.44921	-1.45	-1.05	0.801610596869272	-0.0082485	0.011245	0.0023971
Trial1	2	1	noBlindfold	counterclockwise	practice	Guided	1	0.5	-0.25	17.26666	0.44921	-1.45	-1.05	0.801610596869272	-0.010315	-0.0056817	-0.031659
Trial1	2	1	noBlindfold	counterclockwise	practice	Guided	1	0.5	-0.25	17.28665	0.44921	-1.45	-1.05	0.801610596869272	0.011252	0.0027844	0.029084
Trial1	2	1	noBlindfold	counterclockwise	practice	Guided	1	0.5	-0.25	17.30667	0.44921	-1.45	-1.05	0.801610596869272	0.0028961	-0.001447	-0.039296
Trial1	2	1	noBlindfold	counterclockwise	practice	Guided	1	0.5	-0.25	17.32666	0.44921	-1.45	-1.05	0.801610596869272	0.00020185	0.045107	0.0058135
Trial1	2	1	noBlindfold	counterclockwise	practice	Guided	1	0.5	-0.25	17.34665	0.44921	-1.45	-1.05	0.801610596869272	-0.0032102	-0.0014466	-0.010001
Trial1	2	1	noBlindfold	counterclockwise	practice	Guided	1	0.5	-0.25	17.36667	0.44921	-1.45	-1.05	0.801610596869272	-0.046521	0.01125	0.0041977
Trial1	2	1	noBlindfold	counterclockwise	practice	Guided	1	0.5	-0.25	17.38666	0.44921	-1.45	-1.05	0.801610596869272	-0.025404	-0.026834	0.0055437
Trial1	2	1	noBlindfold	counterclockwise	practice	Guided	1	0.5	-0.25	17.40665	0.44921	-1.45	-1.05	0.801610596869272	0.0091903	0.0070211	-0.0049662
Trial1	2	1	noBlindfold	counterclockwise	practice	Guided	1	0.5	-0.25	17.42667	0.4492	-1.45	-1.05	0.801611229502926	0.025815	0.02818	0.00033446
Trial1	2	1	noBlindfold	counterclockwise	practice	Guided	1	0.5	-0.25	17.44666	0.44921	-1.45	-1.05	0.801610596869272	0.0033501	-0.0014442	0.020105
Trial1	2	1	noBlindfold	counterclockwise	practice	Guided	1	0.5	-0.25	17.46667	0.44921	-1.45	-1.05	0.801610596869272	-0.027291	-0.009907	0.035111
Trial1	2	1	noBlindfold	counterclockwise	practice	Guided	1	0.5	-0.25	17.48666	0.44921	-1.45	-1.05	0.801610596869272	-0.014621	0.015483	0.035918
Trial1	2	1	noBlindfold	counterclockwise	practice	Guided	1	0.5	-0.25	17.50665	0.44921	-1.45	-1.05	0.801610596869272	0.0055083	0.01125	-0.010266
Trial1	2	1	noBlindfold	counterclockwise	practice	Guided	1	0.5	-0.25	17.52667	0.4492	-1.45	-1.05	0.801611229502926	0.00021052	0.028176	0.0029443
Trial1	2	1	noBlindfold	counterclockwise	practice	Guided	1	0.5	-0.25	17.54666	0.4492	-1.45	-1.05	0.801611229502926	-0.024588	-0.018373	-0.0071201
Trial1	2	1	noBlindfold	counterclockwise	practice	Guided	1	0.5	-0.25	17.56665	0.4492	-1.45	-1.05	0.801611229502926	-0.0032029	-0.0014455	-0.0099956
Trial1	2	1	noBlindfold	counterclockwise	practice	Guided	1	0.5	-0.25	17.58667	0.4492	-1.45	-1.05	0.801611229502926	-0.016948	-0.0056754	0.0060888
Trial1	2	1	noBlindfold	counterclockwise	practice	Guided	1	0.5	-0.25	17.60666	0.4492	-1.45	-1.05	0.801611229502926	-0.00086162	-0.001444	0.019837
Trial1	2	1	noBlindfold	counterclockwise	practice	Guided	1	0.5	-0.25	17.62665	0.4492	-1.45	-1.05	0.801611229502926	0.021067	-0.022604	0.008515
Trial1	2	1	noBlindfold	counterclockwise	practice	Guided	1	0.5	-0.25	17.64667	0.4492	-1.45	-1.05	0.801611229502926	-0.020625	0.0070205	-0.0026267
Trial1	2	1	noBlindfold	counterclockwise	practice	Guided	1	0.5	-0.25	17.66666	0.4492	-1.45	-1.05	0.801611229502926	-0.0090336	-0.01414	0.015077
Trial1	2	1	noBlindfold	counterclockwise	practice	Guided	1	0.5	-0.25	17.68665	0.4492	-1.45	-1.05	0.801611229502926	-0.015321	-0.01414	-0.019246
Trial1	2	1	noBlindfold	counterclockwise	practice	Guided	1	0.5	-0.25	17.70667	0.44919	-1.45	-1.05	0.801611864149439	-0.024844	-0.018371	-0.0028908
Trial1	2	1	noBlindfold	counterclockwise	practice	Guided	1	0.5	-0.25	17.72665	0.44919	-1.45	-1.05	0.801611864149439	0.00022996	-0.0014458	0.0029549
Trial1	2	1	noBlindfold	counterclockwise	practice	Guided	1	0.5	-0.25	17.74667	0.44919	-1.45	-1.05	0.801611864149439	-0.0068675	-0.01414	-0.022114
Trial1	2	1	noBlindfold	counterclockwise	practice	Guided	1	0.5	-0.25	17.76666	0.44919	-1.45	-1.05	0.801611864149439	0.01344	-0.0056751	-0.0046781
Trial1	2	1	noBlindfold	counterclockwise	practice	Guided	1	0.5	-0.25	17.78665	0.44919	-1.45	-1.05	0.801611864149439	-0.0082131	0.0070206	0.0024216
Trial1	2	1	noBlindfold	counterclockwise	practice	Guided	1	0.5	-0.25	17.80667	0.44919	-1.45	-1.05	0.801611864149439	-0.015309	-0.0056741	-0.0060249
Trial1	2	1	noBlindfold	counterclockwise	practice	Guided	1	0.5	-0.25	17.82666	0.44919	-1.45	-1.05	0.801611864149439	-0.0039863	-0.0099058	0.0026927
Trial1	2	1	noBlindfold	counterclockwise	practice	Guided	1	0.5	-0.25	17.84665	0.44919	-1.45	-1.05	0.801611864149439	-0.0042566	0.015485	0.0085313
Trial1	2	1	noBlindfold	counterclockwise	practice	Guided	1	0.5	-0.25	17.86667	0.44919	-1.45	-1.05	0.801611864149439	0.0010455	-0.0056743	0.020394
Trial1	2	1	noBlindfold	counterclockwise	practice	Guided	1	0.5	-0.25	17.88666	0.44919	-1.45	-1.05	0.801611864149439	-0.012699	0.019717	0.0063791
Trial1	2	1	noBlindfold	counterclockwise	practice	Guided	1	0.5	-0.25	17.90665	0.44919	-1.45	-1.05	0.801611864149439	-2.8529E-05	-0.026833	0.0071888
Trial1	2	1	noBlindfold	counterclockwise	practice	Guided	1	0.5	-0.25	17.92667	0.44918	-1.45	-1.05	0.801612497031152	-0.033272	0.011253	-0.0034135
Trial1	2	1	noBlindfold	counterclockwise	practice	Guided	1	0.5	-0.25	17.94666	0.44918	-1.45	-1.05	0.801612497031152	-0.025095	-0.014139	0.0013479
Trial1	2	1	noBlindfold	counterclockwise	practice	Guided	1	0.5	-0.25	17.96667	0.44918	-1.45	-1.05	0.801612497031152	-0.0013734	0.0027893	0.028306
Trial1	2	1	noBlindfold	counterclockwise	practice	Guided	1	0.5	-0.25	17.98666	0.44918	-1.45	-1.05	0.801612497031152	-0.0081997	-0.014137	0.010334
Trial1	2	1	noBlindfold	counterclockwise	practice	Guided	1	0.5	-0.25	18.00665	0.44918	-1.45	-1.05	0.801612497031152	-0.0063085	0.019718	-0.022104
Trial1	2	1	noBlindfold	counterclockwise	practice	Guided	1	0.5	-0.25	18.02667	0.44918	-1.45	-1.05	0.801612497031152	-0.016911	0.0027899	0.0061108
Trial1	2	1	noBlindfold	counterclockwise	practice	Guided	1	0.5	-0.25	18.04666	0.44918	-1.45	-1.05	0.801612497031152	0.0044761	0.0027891	-0.014195
Trial1	2	1	noBlindfold	counterclockwise	practice	Guided	1	0.5	-0.25	18.06665	0.44918	-1.45	-1.05	0.801612497031152	-0.020325	-0.014138	-0.0020638
Trial1	2	1	noBlindfold	counterclockwise	practice	Guided	1	0.5	-0.25	18.08667	0.44918	-1.45	-1.05	0.801612497031152	-0.01691	0.011253	0.0061114
Trial1	2	1	noBlindfold	counterclockwise	practice	Guided	1	0.5	-0.25	18.10666	0.44918	-1.45	-1.05	0.801612497031152	0.029816	-0.022603	0.0048533
Trial1	2	1	noBlindfold	counterclockwise	practice	Guided	1	0.5	-0.25	18.12665	0.44918	-1.45	-1.05	0.801612497031152	-0.0079197	-0.022601	-0.0017972
Trial1	2	1	noBlindfold	counterclockwise	practice	Guided	1	0.5	-0.25	18.14667	0.44918	-1.45	-1.05	0.801612497031152	-0.0012703	-0.0056749	-0.039535
Trial1	2	1	noBlindfold	counterclockwise	practice	Guided	1	0.5	-0.25	18.16666	0.44918	-1.45	-1.05	0.801612497031152	0.018227	0.007022	-0.012846
Trial1	2	1	noBlindfold	counterclockwise	practice	Guided	1	0.5	-0.25	18.18665	0.44918	-1.45	-1.05	0.801612497031152	-0.030384	-0.0099044	0.021478
Trial1	2	1	noBlindfold	counterclockwise	practice	Guided	1	0.5	-0.25	18.20667	0.44918	-1.45	-1.05	0.801612497031152	0.018229	-0.0014412	-0.012847
Trial1	2	1	noBlindfold	counterclockwise	practice	Guided	1	0.5	-0.25	18.22665	0.44917	-1.45	-1.05	0.801613131926464	-0.0042324	0.019716	0.006923
Trial1	2	1	noBlindfold	counterclockwise	practice	Guided	1	0.5	-0.25	18.24667	0.44917	-1.45	-1.05	0.801613131926464	-0.014027	0.00279	0.027499
Trial1	2	1	noBlindfold	counterclockwise	practice	Guided	1	0.5	-0.25	18.26666	0.44917	-1.45	-1.05	0.801613131926464	-0.016361	0.0070204	-0.0023299
Trial1	2	1	noBlindfold	counterclockwise	practice	Guided	1	0.5	-0.25	18.28665	0.44917	-1.45	-1.05	0.801613131926464	-0.015823	-0.0056777	-0.010775
Trial1	2	1	noBlindfold	counterclockwise	practice	Guided	1	0.5	-0.25	18.30667	0.44917	-1.45	-1.05	0.801613131926464	-0.0116	0.023946	-0.010508
Trial1	2	1	noBlindfold	counterclockwise	practice	Guided	1	0.5	-0.25	18.32666	0.44917	-1.45	-1.05	0.801613131926464	-0.019503	0.019712	-0.019493
Trial1	2	1	noBlindfold	counterclockwise	practice	Guided	1	0.5	-0.25	18.34665	0.44917	-1.45	-1.05	0.801613131926464	0.01033	-0.0056771	-0.021828
Trial1	2	1	noBlindfold	counterclockwise	practice	Guided	1	0.5	-0.25	18.36667	0.44917	-1.45	-1.05	0.801613131926464	-0.012853	0.0027859	-0.057228
Trial1	2	1	noBlindfold	counterclockwise	practice	Guided	1	0.5	-0.25	18.38666	0.44917	-1.45	-1.05	0.801613131926464	-0.0031483	0.032407	0.0063907
Trial1	2	1	noBlindfold	counterclockwise	practice	Guided	1	0.5	-0.25	18.40665	0.44917	-1.45	-1.05	0.801613131926464	-0.0089863	0.040867	0.015108
Trial1	2	1	noBlindfold	counterclockwise	practice	Guided	1	0.5	-0.25	18.42667	0.44917	-1.45	-1.05	0.801613131926464	-0.013478	0.011243	0.019061
Trial1	2	1	noBlindfold	counterclockwise	practice	Guided	1	0.5	-0.25	18.44666	0.44917	-1.45	-1.05	0.801613131926464	-0.033784	-0.014148	0.0050443
Trial1	2	1	noBlindfold	counterclockwise	practice	Guided	1	0.5	-0.25	18.46667	0.44917	-1.45	-1.05	0.801613131926464	0.0063842	-0.035307	-0.026314
Trial1	2	1	noBlindfold	counterclockwise	practice	Guided	1	0.5	-0.25	18.48666	0.44917	-1.45	-1.05	0.801613131926464	-0.00053577	0.0070115	0.015648
Trial1	2	1	noBlindfold	counterclockwise	practice	Guided	1	0.5	-0.25	18.50665	0.44917	-1.45	-1.05	0.801613131926464	-0.0031406	0.019705	-0.009962
Trial1	2	1	noBlindfold	counterclockwise	practice	Guided	1	0.5	-0.25	18.52667	0.44917	-1.45	-1.05	0.801613131926464	-0.024257	0.019704	-0.01131
Trial1	2	1	noBlindfold	counterclockwise	practice	Guided	1	0.5	-0.25	18.54666	0.44917	-1.45	-1.05	0.801613131926464	-0.020033	0.0070072	-0.0068171
Trial1	2	1	noBlindfold	counterclockwise	practice	Guided	1	0.5	-0.25	18.56665	0.44917	-1.45	-1.05	0.801613131926464	-0.016886	0.015471	0.0032475
Trial1	2	1	noBlindfold	counterclockwise	practice	Guided	1	0.5	-0.25	18.58667	0.44917	-1.45	-1.05	0.801613131926464	0.00054672	0.0027737	-0.0012447
Trial1	2	1	noBlindfold	counterclockwise	practice	Guided	1	0.5	-0.25	18.60666	0.44917	-1.45	-1.05	0.801613131926464	-0.016885	-0.014155	0.0061214
Trial1	2	1	noBlindfold	counterclockwise	practice	Guided	1	0.5	-0.25	18.62665	0.44916	-1.45	-1.05	0.801613765056236	-0.0028666	-0.0099236	-0.014185
Trial1	2	1	noBlindfold	counterclockwise	practice	Guided	1	0.5	-0.25	18.64667	0.44916	-1.45	-1.05	0.801613765056236	0.038019	0.011237	0.0096281
Trial1	2	1	noBlindfold	counterclockwise	practice	Guided	1	0.5	-0.25	18.66666	0.44916	-1.45	-1.05	0.801613765056236	-0.0047517	-0.014155	0.015378
Trial1	2	1	noBlindfold	counterclockwise	practice	Guided	1	0.5	-0.25	18.68665	0.44916	-1.45	-1.05	0.801613765056236	-0.0057386	0.015467	-0.03557
Trial1	2	1	noBlindfold	counterclockwise	practice	Guided	1	0.5	-0.25	18.70667	0.44916	-1.45	-1.05	0.801613765056236	-0.015801	0.015468	-0.010769
Trial1	2	1	noBlindfold	counterclockwise	practice	Guided	1	0.5	-0.25	18.72665	0.44916	-1.45	-1.05	0.801613765056236	0.0050463	0.02393	-0.0051966
Trial1	2	1	noBlindfold	counterclockwise	practice	Guided	1	0.5	-0.25	18.74667	0.44916	-1.45	-1.05	0.801613765056236	0.017717	0.0027732	-0.0043886
Trial1	2	1	noBlindfold	counterclockwise	practice	Guided	1	0.5	-0.25	18.76666	0.44916	-1.45	-1.05	0.801613765056236	0.042789	0.015467	0.0014521
Trial1	2	1	noBlindfold	counterclockwise	practice	Guided	1	0.5	-0.25	18.78665	0.44916	-1.45	-1.05	0.801613765056236	-0.0078899	0.019698	-0.0017826
Trial1	2	1	noBlindfold	counterclockwise	practice	Guided	1	0.5	-0.25	18.80667	0.44916	-1.45	-1.05	0.801613765056236	-0.039067	-0.014155	0.021669
Trial1	2	1	noBlindfold	counterclockwise	practice	Guided	1	0.5	-0.25	18.82666	0.44916	-1.45	-1.05	0.801613765056236	-0.024507	-0.0014626	-0.0070842
Trial1	2	1	noBlindfold	counterclockwise	practice	Guided	1	0.5	-0.25	18.84665	0.44916	-1.45	-1.05	0.801613765056236	0.0081998	0.019693	0.011966
Trial1	2	1	noBlindfold	counterclockwise	practice	Guided	1	0.5	-0.25	18.86667	0.44916	-1.45	-1.05	0.801613765056236	-0.015522	0.023923	-0.014991
Trial1	2	1	noBlindfold	counterclockwise	practice	Guided	1	0.5	-0.25	18.88666	0.44915	-1.45	-1.05	0.801614398309851	-0.02163	0.01546	0.014304
Trial1	2	1	noBlindfold	counterclockwise	practice	Guided	1	0.5	-0.25	18.90665	0.44915	-1.45	-1.05	0.801614398309851	-0.034028	0.0069968	0.0092712
Trial1	2	1	noBlindfold	counterclockwise	practice	Guided	1	0.5	-0.25	18.92667	0.44915	-1.45	-1.05	0.801614398309851	0.012699	0.011231	0.0080161
Trial1	2	1	noBlindfold	counterclockwise	practice	Guided	1	0.5	-0.25	18.94666	0.44915	-1.45	-1.05	0.801614398309851	3.3143E-05	0.011232	0.019608
Trial1	2	1	noBlindfold	counterclockwise	practice	Guided	1	0.5	-0.25	18.96667	0.44915	-1.45	-1.05	0.801614398309851	0.017735	0.01123	-0.0043824
Trial1	2	1	noBlindfold	counterclockwise	practice	Guided	1	0.5	-0.25	18.98666	0.44915	-1.45	-1.05	0.801614398309851	-0.0096712	0.0069998	-0.040055
Trial1	2	1	noBlindfold	counterclockwise	practice	Guided	1	0.5	-0.25	19.00665	0.44915	-1.45	-1.05	0.801614398309851	-0.0033809	0.023929	-0.0046515
Trial1	2	1	noBlindfold	counterclockwise	practice	Guided	1	0.5	-0.25	19.02667	0.44915	-1.45	-1.05	0.801614398309851	-0.024494	0.011231	-0.019746
Trial1	2	1	noBlindfold	counterclockwise	practice	Guided	1	0.5	-0.25	19.04666	0.44915	-1.45	-1.05	0.801614398309851	0.00057596	0.0027682	-0.001235
Trial1	2	1	noBlindfold	counterclockwise	practice	Guided	1	0.5	-0.25	19.06665	0.44915	-1.45	-1.05	0.801614398309851	-0.023414	0.011233	-0.0068056
Trial1	2	1	noBlindfold	counterclockwise	practice	Guided	1	0.5	-0.25	19.08667	0.44915	-1.45	-1.05	0.801614398309851	0.028523	0.0027698	0.025993
Trial1	2	1	noBlindfold	counterclockwise	practice	Guided	1	0.5	-0.25	19.10666	0.44915	-1.45	-1.05	0.801614398309851	-0.0041836	-0.0014625	0.0069438
Trial1	2	1	noBlindfold	counterclockwise	practice	Guided	1	0.5	-0.25	19.12665	0.44915	-1.45	-1.05	0.801614398309851	-0.018918	-0.022621	-0.02792
Trial1	2	1	noBlindfold	counterclockwise	practice	Guided	1	0.5	-0.25	19.14667	0.44915	-1.45	-1.05	0.801614398309851	-0.015502	0.011235	-0.014978
Trial1	2	1	noBlindfold	counterclockwise	practice	Guided	1	0.5	-0.25	19.16666	0.44915	-1.45	-1.05	0.801614398309851	0.018283	-0.014157	-0.012821
Trial1	2	1	noBlindfold	counterclockwise	practice	Guided	1	0.5	-0.25	19.18665	0.44914	-1.45	-1.05	0.801615033578174	0.016397	0.0070025	0.016741
Trial1	2	1	noBlindfold	counterclockwise	practice	Guided	1	0.5	-0.25	19.20667	0.44914	-1.45	-1.05	0.801615033578174	0.020352	-0.0056942	0.021232
Trial1	2	1	noBlindfold	counterclockwise	practice	Guided	1	0.5	-0.25	19.22665	0.44914	-1.45	-1.05	0.801615033578174	-0.023675	0.0070004	-0.019742
Trial1	2	1	noBlindfold	counterclockwise	practice	Guided	1	0.5	-0.25	19.24667	0.44914	-1.45	-1.05	0.801615033578174	-0.0065131	-0.01416	-0.022886
Trial1	2	1	noBlindfold	counterclockwise	practice	Guided	1	0.5	-0.25	19.26666	0.44914	-1.45	-1.05	0.801615033578174	0.00031701	0.0070012	0.0029918
Trial1	2	1	noBlindfold	counterclockwise	practice	Guided	1	0.5	-0.25	19.28665	0.44914	-1.45	-1.05	0.801615033578174	-0.020529	-0.022621	-0.0025779
Trial1	2	1	noBlindfold	counterclockwise	practice	Guided	1	0.5	-0.25	19.30667	0.44914	-1.45	-1.05	0.801615033578174	-0.0025557	0.0070031	0.0027238
Trial1	2	1	noBlindfold	counterclockwise	practice	Guided	1	0.5	-0.25	19.32666	0.44914	-1.45	-1.05	0.801615033578174	0.0048145	0.019696	0.011713
Trial1	2	1	noBlindfold	counterclockwise	practice	Guided	1	0.5	-0.25	19.34665	0.44914	-1.45	-1.05	0.801615033578174	-0.012882	0.023928	0.010633
Trial1	2	1	noBlindfold	counterclockwise	practice	Guided	1	0.5	-0.25	19.36667	0.44914	-1.45	-1.05	0.801615033578174	-0.0049728	0.015463	0.019619
Trial1	2	1	noBlindfold	counterclockwise	practice	Guided	1	0.5	-0.25	19.38666	0.44914	-1.45	-1.05	0.801615033578174	-0.004433	-0.014162	0.011173
Trial1	2	1	noBlindfold	counterclockwise	practice	Guided	1	0.5	-0.25	19.40665	0.44913	-1.45	-1.05	0.801615668971081	0.03205	0.015461	-0.028903
Trial1	2	1	noBlindfold	counterclockwise	practice	Guided	1	0.5	-0.25	19.42667	0.44913	-1.45	-1.05	0.801615668971081	-0.0073042	0.011228	-0.010212
Trial1	2	1	noBlindfold	counterclockwise	practice	Guided	1	0.5	-0.25	19.44666	0.44913	-1.45	-1.05	0.801615668971081	-0.0067628	-0.005701	-0.018658
Trial1	2	1	noBlindfold	counterclockwise	practice	Guided	1	0.5	-0.25	19.46667	0.44913	-1.45	-1.05	0.801615668971081	-0.020239	-0.0014675	-0.0067975
Trial1	2	1	noBlindfold	counterclockwise	practice	Guided	1	0.5	-0.25	19.48666	0.44913	-1.45	-1.05	0.801615668971081	-0.020778	-0.022626	0.0016509
Trial1	2	1	noBlindfold	counterclockwise	practice	Guided	1	0.5	-0.25	19.50665	0.44913	-1.45	-1.05	0.801615668971081	-0.017095	-0.0014668	0.010368
Trial1	2	1	noBlindfold	counterclockwise	practice	Guided	1	0.5	-0.25	19.52667	0.44913	-1.45	-1.05	0.801615668971081	-0.028418	0.023922	-0.011557
Trial1	2	1	noBlindfold	counterclockwise	practice	Guided	1	0.5	-0.25	19.54666	0.44913	-1.45	-1.05	0.801615668971081	-0.0036182	0.011223	-0.0014924
Trial1	2	1	noBlindfold	counterclockwise	practice	Guided	1	0.5	-0.25	19.56665	0.44913	-1.45	-1.05	0.801615668971081	-0.018894	0.011225	-0.027907
Trial1	2	1	noBlindfold	counterclockwise	practice	Guided	1	0.5	-0.25	19.58667	0.44913	-1.45	-1.05	0.801615668971081	-0.016557	0.011225	0.0019251
Trial1	2	1	noBlindfold	counterclockwise	practice	Guided	1	0.5	-0.25	19.60666	0.44913	-1.45	-1.05	0.801615668971081	-0.026529	-0.0099349	-0.041114
Trial1	2	1	noBlindfold	counterclockwise	practice	Guided	1	0.5	-0.25	19.62665	0.44913	-1.45	-1.05	0.801615668971081	-0.018348	0.015454	-0.040575
Trial1	2	1	noBlindfold	counterclockwise	practice	Guided	1	0.5	-0.25	19.64667	0.44913	-1.45	-1.05	0.801615668971081	-0.016552	-0.0057051	0.0019271
Trial1	2	1	noBlindfold	counterclockwise	practice	Guided	1	0.5	-0.25	19.66666	0.44913	-1.45	-1.05	0.801615668971081	0.0042945	-0.014166	0.0077695
Trial1	2	1	noBlindfold	counterclockwise	practice	Guided	1	0.5	-0.25	19.68665	0.44913	-1.45	-1.05	0.801615668971081	0.01355	-0.022629	-0.0046316
Trial1	2	1	noBlindfold	counterclockwise	practice	Guided	1	0.5	-0.25	19.70667	0.44913	-1.45	-1.05	0.801615668971081	-0.0036099	-0.0057035	-0.0014863
Trial1	2	1	noBlindfold	counterclockwise	practice	Guided	1	0.5	-0.25	19.72665	0.44913	-1.45	-1.05	0.801615668971081	-0.0091785	-0.0099363	0.01936
Trial1	2	1	noBlindfold	counterclockwise	practice	Guided	1	0.5	-0.25	19.74667	0.44912	-1.45	-1.05	0.801616304488571	0.0098726	0.049307	-0.013348
Trial1	2	1	noBlindfold	counterclockwise	practice	Guided	1	0.5	-0.25	19.76666	0.44912	-1.45	-1.05	0.801616304488571	0.009066	0.0027565	-0.0006785
Trial1	2	1	noBlindfold	counterclockwise	practice	Guided	1	0.5	-0.25	19.78665	0.44912	-1.45	-1.05	0.801616304488571	-0.0033326	-0.018403	-0.0057099
Trial1	2	1	noBlindfold	counterclockwise	practice	Guided	1	0.5	-0.25	19.80667	0.44912	-1.45	-1.05	0.801616304488571	-0.020493	-0.0057073	-0.0025648
Trial1	2	1	noBlindfold	counterclockwise	practice	Guided	1	0.5	-0.25	19.82666	0.44912	-1.45	-1.05	0.801616304488571	-0.016541	-0.0057062	0.0019261
Trial1	2	1	noBlindfold	counterclockwise	practice	Guided	1	0.5	-0.25	19.84665	0.44912	-1.45	-1.05	0.801616304488571	-0.015462	0.011219	-0.014966
Trial1	2	1	noBlindfold	counterclockwise	practice	Guided	1	0.5	-0.25	19.86667	0.44912	-1.45	-1.05	0.801616304488571	-0.012584	0.015453	0.0064196
Trial1	2	1	noBlindfold	counterclockwise	practice	Guided	1	0.5	-0.25	19.88666	0.44912	-1.45	-1.05	0.801616304488571	0.018058	0.028147	-0.0085866
Trial1	2	1	noBlindfold	counterclockwise	practice	Guided	1	0.5	-0.25	19.90665	0.44912	-1.45	-1.05	0.801616304488571	0.0096122	0.0027547	-0.0091253
Trial1	2	1	noBlindfold	counterclockwise	practice	Guided	1	0.5	-0.25	19.92667	0.44912	-1.45	-1.05	0.801616304488571	-0.010692	-0.018403	-0.023141
Trial1	2	1	noBlindfold	counterclockwise	practice	Guided	1	0.5	-0.25	19.94666	0.44912	-1.45	-1.05	0.801616304488571	-0.0027838	-0.0099392	-0.0031002
Trial1	2	1	noBlindfold	counterclockwise	practice	Guided	1	0.5	-0.25	19.96667	0.44912	-1.45	-1.05	0.801616304488571	0.0014377	-0.0057064	-0.013883
Trial1	2	1	noBlindfold	counterclockwise	practice	Guided	1	0.5	-0.25	19.98666	0.44912	-1.45	-1.05	0.801616304488571	-0.009706	-0.0014732	0.027809
Trial1	2	1	noBlindfold	counterclockwise	practice	Guided	1	0.5	-0.25	20.00665	0.44912	-1.45	-1.05	0.801616304488571	-0.024981	0.011224	0.0013907
Trial1	2	1	noBlindfold	counterclockwise	practice	Guided	1	0.5	-0.25	20.02667	0.44912	-1.45	-1.05	0.801616304488571	0.029654	-0.014164	0.0091195
Trial1	2	1	noBlindfold	counterclockwise	practice	Guided	1	0.5	-0.25	20.04666	0.44912	-1.45	-1.05	0.801616304488571	0.0082684	-0.0056993	0.011994
Trial1	2	1	noBlindfold	counterclockwise	practice	Guided	1	0.5	-0.25	20.06665	0.44912	-1.45	-1.05	0.801616304488571	-0.015993	0.0027651	-0.0065145
Trial1	2	1	noBlindfold	counterclockwise	practice	Guided	1	0.5	-0.25	20.08667	0.44912	-1.45	-1.05	0.801616304488571	-0.025697	-0.026858	-0.02655
Trial1	2	1	noBlindfold	counterclockwise	practice	Guided	1	0.5	-0.25	20.10666	0.44912	-1.45	-1.05	0.801616304488571	-0.0086224	-0.026857	0.01092
Trial1	2	1	noBlindfold	counterclockwise	practice	Guided	1	0.5	-0.25	20.12665	0.44912	-1.45	-1.05	0.801616304488571	-0.012845	-0.0099266	-0.0062432
Trial1	2	1	noBlindfold	counterclockwise	practice	Guided	1	0.5	-0.25	20.14667	0.44911	-1.45	-1.05	0.801616938238668	-0.015449	0.0069996	-0.0028285
Trial1	2	1	noBlindfold	counterclockwise	practice	Guided	1	0.5	-0.25	20.16666	0.44911	-1.45	-1.05	0.801616938238668	0.026785	0.01123	-0.012263
Trial1	2	1	noBlindfold	counterclockwise	practice	Guided	1	0.5	-0.25	20.18665	0.44911	-1.45	-1.05	0.801616938238668	-0.0070003	-0.026856	-0.014418
Trial1	2	1	noBlindfold	counterclockwise	practice	Guided	1	0.5	-0.25	20.20667	0.44911	-1.45	-1.05	0.801616938238668	-0.022815	0.028159	-0.032389
Trial1	2	1	noBlindfold	counterclockwise	practice	Guided	1	0.5	-0.25	20.22665	0.44911	-1.45	-1.05	0.801616938238668	0.0085482	0.032392	0.018833
Trial1	2	1	noBlindfold	counterclockwise	practice	Guided	1	0.5	-0.25	20.24667	0.44911	-1.45	-1.05	0.801616938238668	0.003247	-0.0056951	0.024406
Trial1	2	1	noBlindfold	counterclockwise	practice	Guided	1	0.5	-0.25	20.26666	0.44911	-1.45	-1.05	0.801616938238668	0.0056725	0.036621	-0.025015
Trial1	2	1	noBlindfold	counterclockwise	practice	Guided	1	0.5	-0.25	20.28665	0.44911	-1.45	-1.05	0.801616938238668	-0.01023	-0.018395	0.036265
Trial1	2	1	noBlindfold	counterclockwise	practice	Guided	1	0.5	-0.25	20.30667	0.44911	-1.45	-1.05	0.801616938238668	0.00037373	0.019689	0.024135
Trial1	2	1	noBlindfold	counterclockwise	practice	Guided	1	0.5	-0.25	20.32666	0.44911	-1.45	-1.05	0.801616938238668	0.0072072	0.028152	0.028896
Trial1	2	1	noBlindfold	counterclockwise	practice	Guided	1	0.5	-0.25	20.34665	0.44911	-1.45	-1.05	0.801616938238668	0.0056798	0.015455	-0.013605
Trial1	2	1	noBlindfold	counterclockwise	practice	Guided	1	0.5	-0.25	20.36667	0.44911	-1.45	-1.05	0.801616938238668	-0.0022262	-0.014168	0.0083201
Trial1	2	1	noBlindfold	counterclockwise	practice	Guided	1	0.5	-0.25	20.38666	0.44911	-1.45	-1.05	0.801616938238668	-0.032864	0.019684	-0.0075846
Trial1	2	1	noBlindfold	counterclockwise	practice	Guided	1	0.5	-0.25	20.40665	0.4491	-1.45	-1.05	0.801617574004953	0.0014616	-0.0014726	-0.013875
Trial1	2	1	noBlindfold	counterclockwise	practice	Guided	1	0.5	-0.25	20.42667	0.4491	-1.45	-1.05	0.801617574004953	-0.011206	-0.026864	-0.022591
Trial1	2	1	noBlindfold	counterclockwise	practice	Guided	1	0.5	-0.25	20.44666	0.4491	-1.45	-1.05	0.801617574004953	0.02914	-0.018399	0.017575
Trial1	2	1	noBlindfold	counterclockwise	practice	Guided	1	0.5	-0.25	20.46667	0.4491	-1.45	-1.05	0.801617574004953	-0.03843	-0.018398	0.013261
Trial1	2	1	noBlindfold	counterclockwise	practice	Guided	1	0.5	-0.25	20.48666	0.4491	-1.45	-1.05	0.801617574004953	0.0046103	-0.026861	0.0032881
Trial1	2	1	noBlindfold	counterclockwise	practice	Guided	1	0.5	-0.25	20.50665	0.4491	-1.45	-1.05	0.801617574004953	-0.020998	-0.031092	0.012546
Trial1	2	1	noBlindfold	counterclockwise	practice	Guided	1	0.5	-0.25	20.52667	0.4491	-1.45	-1.05	0.801617574004953	0.0020058	0.0027652	-0.035524
Trial1	2	1	noBlindfold	counterclockwise	practice	Guided	1	0.5	-0.25	20.54666	0.4491	-1.45	-1.05	0.801617574004953	0.017013	-0.0014674	0.0083275
Trial1	2	1	noBlindfold	counterclockwise	practice	Guided	1	0.5	-0.25	20.56665	0.4491	-1.45	-1.05	0.801617574004953	-0.0035627	-0.031091	-0.0014655
Trial1	2	1	noBlindfold	counterclockwise	practice	Guided	1	0.5	-0.25	20.58667	0.4491	-1.45	-1.05	0.801617574004953	-0.008595	0.002764	-0.0020026
Trial1	2	1	noBlindfold	counterclockwise	practice	Guided	1	0.5	-0.25	20.60666	0.4491	-1.45	-1.05	0.801617574004953	-0.0112	-0.0057001	-0.014672
Trial1	2	1	noBlindfold	counterclockwise	practice	Guided	1	0.5	-0.25	20.62665	0.4491	-1.45	-1.05	0.801617574004953	-0.008053	0.011228	0.0024909
Trial1	2	1	noBlindfold	counterclockwise	practice	Guided	1	0.5	-0.25	20.64667	0.4491	-1.45	-1.05	0.801617574004953	0.030225	0.023924	0.00069374
Trial1	2	1	noBlindfold	counterclockwise	practice	Guided	1	0.5	-0.25	20.66666	0.4491	-1.45	-1.05	0.801617574004953	0.0012007	-0.0057004	-0.0096425
Trial1	2	1	noBlindfold	counterclockwise	practice	Guided	1	0.5	-0.25	20.68665	0.4491	-1.45	-1.05	0.801617574004953	-0.020991	-0.014164	0.0059037
Trial1	2	1	noBlindfold	counterclockwise	practice	Guided	1	0.5	-0.25	20.70667	0.4491	-1.45	-1.05	0.801617574004953	0.013604	-0.0057004	-0.0046081
Trial1	2	1	noBlindfold	counterclockwise	practice	Guided	1	0.5	-0.25	20.72665	0.4491	-1.45	-1.05	0.801617574004953	-0.0088542	0.0027606	0.015162
Trial1	2	1	noBlindfold	counterclockwise	practice	Guided	1	0.5	-0.25	20.74667	0.44909	-1.45	-1.05	0.801618208003104	-0.0099314	-0.0099334	0.032057
Trial1	2	1	noBlindfold	counterclockwise	practice	Guided	1	0.5	-0.25	20.76666	0.44909	-1.45	-1.05	0.801618208003104	0.022778	-0.0014708	0.0069876
Trial1	2	1	noBlindfold	counterclockwise	practice	Guided	1	0.5	-0.25	20.78665	0.44909	-1.45	-1.05	0.801618208003104	-0.039941	0.028149	-0.009906
Trial1	2	1	noBlindfold	counterclockwise	practice	Guided	1	0.5	-0.25	20.80667	0.44909	-1.45	-1.05	0.801618208003104	0.0085813	-0.022633	0.0077966
Trial1	2	1	noBlindfold	counterclockwise	practice	Guided	1	0.5	-0.25	20.82666	0.44909	-1.45	-1.05	0.801618208003104	-0.015408	0.01122	-0.014935
Trial1	2	1	noBlindfold	counterclockwise	practice	Guided	1	0.5	-0.25	20.84665	0.44909	-1.45	-1.05	0.801618208003104	-0.0199	-0.0014752	0.019121
Trial1	2	1	noBlindfold	counterclockwise	practice	Guided	1	0.5	-0.25	20.86667	0.44909	-1.45	-1.05	0.801618208003104	-0.022324	-0.014171	0.02703
Trial1	2	1	noBlindfold	counterclockwise	practice	Guided	1	0.5	-0.25	20.88666	0.44909	-1.45	-1.05	0.801618208003104	-0.010641	0.0027571	-0.023108
Trial1	2	1	noBlindfold	counterclockwise	practice	Guided	1	0.5	-0.25	20.90665	0.44909	-1.45	-1.05	0.801618208003104	0.0057125	-0.0014755	-0.013584
Trial1	2	1	noBlindfold	counterclockwise	practice	Guided	1	0.5	-0.25	20.92667	0.44909	-1.45	-1.05	0.801618208003104	0.0091292	-0.0014763	-0.00063959
Trial1	2	1	noBlindfold	counterclockwise	practice	Guided	1	0.5	-0.25	20.94666	0.44909	-1.45	-1.05	0.801618208003104	0.0054469	-0.014173	0.0041247
Trial1	2	1	noBlindfold	counterclockwise	practice	Guided	1	0.5	-0.25	20.96667	0.44909	-1.45	-1.05	0.801618208003104	-0.00012152	0.015448	0.011225
Trial1	2	1	noBlindfold	counterclockwise	practice	Guided	1	0.5	-0.25	20.98666	0.44909	-1.45	-1.05	0.801618208003104	-0.01387	-0.0099442	0.027576
Trial1	2	1	noBlindfold	counterclockwise	practice	Guided	1	0.5	-0.25	21.00665	0.44908	-1.45	-1.05	0.801618844018184	-0.0077576	-0.031103	-0.0017159
Trial1	2	1	noBlindfold	counterclockwise	practice	Guided	1	0.5	-0.25	21.02667	0.44908	-1.45	-1.05	0.801618844018184	-0.019347	0.023911	-0.019417
Trial1	2	1	noBlindfold	counterclockwise	practice	Guided	1	0.5	-0.25	21.04666	0.44908	-1.45	-1.05	0.801618844018184	0.022346	0.019678	-0.0082718
Trial1	2	1	noBlindfold	counterclockwise	practice	Guided	1	0.5	-0.25	21.06665	0.44908	-1.45	-1.05	0.801618844018184	0.0046454	0.015449	0.011228
Trial1	2	1	noBlindfold	counterclockwise	practice	Guided	1	0.5	-0.25	21.08667	0.44908	-1.45	-1.05	0.801618844018184	-0.012249	-0.0099423	0.011768
Trial1	2	1	noBlindfold	counterclockwise	practice	Guided	1	0.5	-0.25	21.10666	0.44908	-1.45	-1.05	0.801618844018184	-0.01117	-0.0099427	-0.014649
Trial1	2	1	noBlindfold	counterclockwise	practice	Guided	1	0.5	-0.25	21.12665	0.44908	-1.45	-1.05	0.801618844018184	-0.010632	-0.039565	-0.023093
Trial1	2	1	noBlindfold	counterclockwise	practice	Guided	1	0.5	-0.25	21.14667	0.44908	-1.45	-1.05	0.801618844018184	0.0059929	0.011218	-0.017789
Trial1	2	1	noBlindfold	counterclockwise	practice	Guided	1	0.5	-0.25	21.16666	0.44908	-1.45	-1.05	0.801618844018184	-0.00299	-0.0099412	-0.0098805
Trial1	2	1	noBlindfold	counterclockwise	practice	Guided	1	0.5	-0.25	21.18665	0.44908	-1.45	-1.05	0.801618844018184	-0.00011316	-0.014171	0.011505
Trial1	2	1	noBlindfold	counterclockwise	practice	Guided	1	0.5	-0.25	21.20667	0.44908	-1.45	-1.05	0.801618844018184	-0.013321	0.0027565	0.019144
Trial1	2	1	noBlindfold	counterclockwise	practice	Guided	1	0.5	-0.25	21.22665	0.44908	-1.45	-1.05	0.801618844018184	-0.028325	-0.022634	-0.035758
Trial1	2	1	noBlindfold	counterclockwise	practice	Guided	1	0.5	-0.25	21.24667	0.44908	-1.45	-1.05	0.801618844018184	-0.014576	0.019683	-0.027581
Trial1	2	1	noBlindfold	counterclockwise	practice	Guided	1	0.5	-0.25	21.26666	0.44908	-1.45	-1.05	0.801618844018184	0.018402	0.011221	-0.012754
Trial1	2	1	noBlindfold	counterclockwise	practice	Guided	1	0.5	-0.25	21.28665	0.44908	-1.45	-1.05	0.801618844018184	-0.0021773	-0.001475	-0.022549
Trial1	2	1	noBlindfold	counterclockwise	practice	Guided	1	0.5	-0.25	21.30667	0.44908	-1.45	-1.05	0.801618844018184	0.0060004	-0.0014756	-0.017785
Trial1	2	1	noBlindfold	counterclockwise	practice	Guided	1	0.5	-0.25	21.32666	0.44908	-1.45	-1.05	0.801618844018184	-0.0088262	-0.018401	0.015193
Trial1	2	1	noBlindfold	counterclockwise	practice	Guided	1	0.5	-0.25	21.34665	0.44908	-1.45	-1.05	0.801618844018184	0.014178	0.011222	-0.013021
Trial1	2	1	noBlindfold	counterclockwise	practice	Guided	1	0.5	-0.25	21.36667	0.44908	-1.45	-1.05	0.801618844018184	-0.0074756	0.015454	-0.0059228
Trial1	2	1	noBlindfold	counterclockwise	practice	Guided	1	0.5	-0.25	21.38666	0.44908	-1.45	-1.05	0.801618844018184	0.0049285	0.0069901	-0.0093378
Trial1	2	1	noBlindfold	counterclockwise	practice	Guided	1	0.5	-0.25	21.40665	0.44907	-1.45	-1.05	0.801619478264387	0.0015147	0.019684	-0.013831
Trial1	2	1	noBlindfold	counterclockwise	practice	Guided	1	0.5	-0.25	21.42667	0.44907	-1.45	-1.05	0.801619478264387	0.0012476	-0.0057087	-0.0096081
Trial1	2	1	noBlindfold	counterclockwise	practice	Guided	1	0.5	-0.25	21.44666	0.44907	-1.45	-1.05	0.801619478264387	-0.01798	0.0027582	-0.040518
Trial1	2	1	noBlindfold	counterclockwise	practice	Guided	1	0.5	-0.25	21.46667	0.44907	-1.45	-1.05	0.801619478264387	-0.021931	0.019684	-0.04501
Trial1	2	1	noBlindfold	counterclockwise	practice	Guided	1	0.5	-0.25	21.48666	0.44907	-1.45	-1.05	0.801619478264387	-0.0032396	-0.014171	-0.0056527
Trial1	2	1	noBlindfold	counterclockwise	practice	Guided	1	0.5	-0.25	21.50665	0.44907	-1.45	-1.05	0.801619478264387	0.0083546	-0.0014749	0.012051
Trial1	2	1	noBlindfold	counterclockwise	practice	Guided	1	0.5	-0.25	21.52667	0.44907	-1.45	-1.05	0.801619478264387	0.0054809	-0.0057069	-0.0093332
Trial1	2	1	noBlindfold	counterclockwise	practice	Guided	1	0.5	-0.25	21.54666	0.44907	-1.45	-1.05	0.801619478264387	-0.0018864	0.011222	-0.026765
Trial1	2	1	noBlindfold	counterclockwise	practice	Guided	1	0.5	-0.25	21.56665	0.44907	-1.45	-1.05	0.801619478264387	-0.013837	-0.035328	0.0276
Trial1	2	1	noBlindfold	counterclockwise	practice	Guided	1	0.5	-0.25	21.58667	0.44907	-1.45	-1.05	0.801619478264387	0.0078201	0.006992	-0.0061865
Trial1	2	1	noBlindfold	counterclockwise	practice	Guided	1	0.5	-0.25	21.60666	0.44907	-1.45	-1.05	0.801619478264387	-0.0071872	-0.031093	-0.043116
Trial1	2	1	noBlindfold	counterclockwise	practice	Guided	1	0.5	-0.25	21.62665	0.44907	-1.45	-1.05	0.801619478264387	0.0213	-0.014169	0.0086418
Trial1	2	1	noBlindfold	counterclockwise	practice	Guided	1	0.5	-0.25	21.64667	0.44907	-1.45	-1.05	0.801619478264387	0.013932	-0.0057067	-0.0087898
Trial1	2	1	noBlindfold	counterclockwise	practice	Guided	1	0.5	-0.25	21.66666	0.44906	-1.45	-1.05	0.801620112634432	0.0097112	0.011221	-0.0059142
Trial1	2	1	noBlindfold	counterclockwise	practice	Guided	1	0.5	-0.25	21.68665	0.44906	-1.45	-1.05	0.801620112634432	0.00045519	0.011222	0.0030719
Trial1	2	1	noBlindfold	counterclockwise	practice	Guided	1	0.5	-0.25	21.70667	0.44906	-1.45	-1.05	0.801620112634432	0.0054877	0.019687	-0.0045629
Trial1	2	1	noBlindfold	counterclockwise	practice	Guided	1	0.5	-0.25	21.72665	0.44906	-1.45	-1.05	0.801620112634432	-0.014819	0.0027584	-0.023344
Trial1	2	1	noBlindfold	counterclockwise	practice	Guided	1	0.5	-0.25	21.74667	0.44906	-1.45	-1.05	0.801620112634432	0.013126	0.0027584	0.0038845
Trial1	2	1	noBlindfold	counterclockwise	practice	Guided	1	0.5	-0.25	21.76666	0.44907	-1.45	-1.05	0.801619478264387	-0.033601	-0.0099354	0.0051423
Trial1	2	1	noBlindfold	counterclockwise	practice	Guided	1	0.5	-0.25	21.78665	0.44906	-1.45	-1.05	0.801620112634432	0.0089006	-0.0057021	0.0036148
Trial1	2	1	noBlindfold	counterclockwise	practice	Guided	1	0.5	-0.25	21.80667	0.44907	-1.45	-1.05	0.801619478264387	0.017886	-0.018399	-0.0042942
Trial1	2	1	noBlindfold	counterclockwise	practice	Guided	1	0.5	-0.25	21.82666	0.44906	-1.45	-1.05	0.801620112634432	0.012856	-0.0099357	0.0081079
Trial1	2	1	noBlindfold	counterclockwise	practice	Guided	1	0.5	-0.25	21.84665	0.44906	-1.45	-1.05	0.801620112634432	0.0097119	-0.031095	-0.0090526
Trial1	2	1	noBlindfold	counterclockwise	practice	Guided	1	0.5	-0.25	21.86667	0.44906	-1.45	-1.05	0.801620112634432	-0.011672	0.0069943	-0.010668
Trial1	2	1	noBlindfold	counterclockwise	practice	Guided	1	0.5	-0.25	21.88666	0.44906	-1.45	-1.05	0.801620112634432	0.021035	0.036616	0.012872
Trial1	2	1	noBlindfold	counterclockwise	practice	Guided	1	0.5	-0.25	21.90665	0.44906	-1.45	-1.05	0.801620112634432	-0.010055	-0.026863	-0.031515
Trial1	2	1	noBlindfold	counterclockwise	practice	Guided	1	0.5	-0.25	21.92667	0.44906	-1.45	-1.05	0.801620112634432	0.0054929	-0.02686	0.0033505
Trial1	2	1	noBlindfold	counterclockwise	practice	Guided	1	0.5	-0.25	21.94666	0.44906	-1.45	-1.05	0.801620112634432	0.024993	0.011224	0.01737
Trial1	2	1	noBlindfold	counterclockwise	practice	Guided	1	0.5	-0.25	21.96667	0.44906	-1.45	-1.05	0.801620112634432	0.0080996	-0.0057024	0.00047454
Trial1	2	1	noBlindfold	counterclockwise	practice	Guided	1	0.5	-0.25	21.98666	0.44906	-1.45	-1.05	0.801620112634432	-0.011129	0.011223	-0.014621
Trial1	2	1	noBlindfold	counterclockwise	practice	Guided	1	0.5	-0.25	22.00665	0.44906	-1.45	-1.05	0.801620112634432	-0.0021423	0.0069923	-0.0043777
Trial1	2	1	noBlindfold	counterclockwise	practice	Guided	1	0.5	-0.25	22.02667	0.44906	-1.45	-1.05	0.801620112634432	0.013944	0.0069929	-0.0087773
Trial1	2	1	noBlindfold	counterclockwise	practice	Guided	1	0.5	-0.25	22.04666	0.44906	-1.45	-1.05	0.801620112634432	-0.015079	-0.026861	-0.01911
Trial1	2	1	noBlindfold	counterclockwise	practice	Guided	1	0.5	-0.25	22.06665	0.44906	-1.45	-1.05	0.801620112634432	-0.017505	-0.0014689	0.018899
Trial1	2	1	noBlindfold	counterclockwise	practice	Guided	1	0.5	-0.25	22.08667	0.44906	-1.45	-1.05	0.801620112634432	0.015291	-0.014162	-0.02989
Trial1	2	1	noBlindfold	counterclockwise	practice	Guided	1	0.5	-0.25	22.10666	0.44906	-1.45	-1.05	0.801620112634432	-0.025684	-0.009929	0.014139
Trial1	2	1	noBlindfold	counterclockwise	practice	Guided	1	0.5	-0.25	22.12665	0.44906	-1.45	-1.05	0.801620112634432	0.018976	0.0027662	-0.020363
Trial1	2	1	noBlindfold	counterclockwise	practice	Guided	1	0.5	-0.25	22.14667	0.44906	-1.45	-1.05	0.801620112634432	-0.034127	-0.00993	0.013604
Trial1	2	1	noBlindfold	counterclockwise	practice	Guided	1	0.5	-0.25	22.16666	0.44906	-1.45	-1.05	0.801620112634432	-0.0074375	0.011229	-0.0058951
Trial1	2	1	noBlindfold	counterclockwise	practice	Guided	1	0.5	-0.25	22.18665	0.44905	-1.45	-1.05	0.801620749022514	0.018443	-0.031089	-0.012725
Trial1	2	1	noBlindfold	counterclockwise	practice	Guided	1	0.5	-0.25	22.20667	0.44905	-1.45	-1.05	0.801620749022514	0.0091895	0.0027663	-0.00059443
Trial1	2	1	noBlindfold	counterclockwise	practice	Guided	1	0.5	-0.25	22.22665	0.44905	-1.45	-1.05	0.801620749022514	0.0010144	0.049317	-0.0053536
Trial1	2	1	noBlindfold	counterclockwise	practice	Guided	1	0.5	-0.25	22.24667	0.44905	-1.45	-1.05	0.801620749022514	0.0081143	-0.0056988	0.0036328
Trial1	2	1	noBlindfold	counterclockwise	practice	Guided	1	0.5	-0.25	22.26666	0.44905	-1.45	-1.05	0.801620749022514	0.011078	0.01123	-0.030151
Trial1	2	1	noBlindfold	counterclockwise	practice	Guided	1	0.5	-0.25	22.28665	0.44905	-1.45	-1.05	0.801620749022514	0.0012847	-0.00993	-0.0098425
Trial1	2	1	noBlindfold	counterclockwise	practice	Guided	1	0.5	-0.25	22.30667	0.44905	-1.45	-1.05	0.801620749022514	-0.0071609	0.0069953	-0.010111
Trial1	2	1	noBlindfold	counterclockwise	practice	Guided	1	0.5	-0.25	22.32666	0.44905	-1.45	-1.05	0.801620749022514	-0.023781	-0.0099324	-0.015409
Trial1	2	1	noBlindfold	counterclockwise	practice	Guided	1	0.5	-0.25	22.34665	0.44905	-1.45	-1.05	0.801620749022514	-0.020904	-0.0014684	0.0059782
Trial1	2	1	noBlindfold	counterclockwise	practice	Guided	1	0.5	-0.25	22.36667	0.44905	-1.45	-1.05	0.801620749022514	-0.020632	-0.0057002	0.0017578
Trial1	2	1	noBlindfold	counterclockwise	practice	Guided	1	0.5	-0.25	22.38666	0.44905	-1.45	-1.05	0.801620749022514	-0.03384	0.011229	0.0093974
Trial1	2	1	noBlindfold	counterclockwise	practice	Guided	1	0.5	-0.25	22.40665	0.44905	-1.45	-1.05	0.801620749022514	-0.0011322	-0.0056993	0.028447
Trial1	2	1	noBlindfold	counterclockwise	practice	Guided	1	0.5	-0.25	22.42667	0.44905	-1.45	-1.05	0.801620749022514	0.022678	0.032385	-0.012433
Trial1	2	1	noBlindfold	counterclockwise	practice	Guided	1	0.5	-0.25	22.44666	0.44905	-1.45	-1.05	0.801620749022514	-0.020632	0.011226	0.0017644
Trial1	2	1	noBlindfold	counterclockwise	practice	Guided	1	0.5	-0.25	22.46667	0.44905	-1.45	-1.05	0.801620749022514	-0.032765	-0.0014708	-0.0074902
Trial1	2	1	noBlindfold	counterclockwise	practice	Guided	1	0.5	-0.25	22.48666	0.44905	-1.45	-1.05	0.801620749022514	-0.0085	-0.018396	0.011021
Trial1	2	1	noBlindfold	counterclockwise	practice	Guided	1	0.5	-0.25	22.50665	0.44905	-1.45	-1.05	0.801620749022514	-0.027997	-0.0014685	-0.015664
Trial1	2	1	noBlindfold	counterclockwise	practice	Guided	1	0.5	-0.25	22.52667	0.44905	-1.45	-1.05	0.801620749022514	-0.0074191	-0.018395	-0.0058658
Trial1	2	1	noBlindfold	counterclockwise	practice	Guided	1	0.5	-0.25	22.54666	0.44904	-1.45	-1.05	0.801621385535178	-0.0040027	0.011227	0.0070733
Trial1	2	1	noBlindfold	counterclockwise	practice	Guided	1	0.5	-0.25	22.56665	0.44904	-1.45	-1.05	0.801621385535178	0.0057913	-0.0099326	-0.013504
Trial1	2	1	noBlindfold	counterclockwise	practice	Guided	1	0.5	-0.25	22.58667	0.44904	-1.45	-1.05	0.801621385535178	0.0036358	0.032385	0.020283
Trial1	2	1	noBlindfold	counterclockwise	practice	Guided	1	0.5	-0.25	22.60666	0.44904	-1.45	-1.05	0.801621385535178	-0.01694	-0.026859	0.010489
Trial1	2	1	noBlindfold	counterclockwise	practice	Guided	1	0.5	-0.25	22.62665	0.44904	-1.45	-1.05	0.801621385535178	-0.011634	0.011225	-0.0061357
Trial1	2	1	noBlindfold	counterclockwise	practice	Guided	1	0.5	-0.25	22.64667	0.44904	-1.45	-1.05	0.801621385535178	-0.020887	0.0027612	0.0038391
Trial1	2	1	noBlindfold	counterclockwise	practice	Guided	1	0.5	-0.25	22.66666	0.44904	-1.45	-1.05	0.801621385535178	-0.0066018	-0.0057037	-0.01009
Trial1	2	1	noBlindfold	counterclockwise	practice	Guided	1	0.5	-0.25	22.68665	0.44904	-1.45	-1.05	0.801621385535178	0.0041819	0.0069936	0.0047369
Trial1	2	1	noBlindfold	counterclockwise	practice	Guided	1	0.5	-0.25	22.70667	0.44904	-1.45	-1.05	0.801621385535178	0.0026561	-0.0057016	-0.030666
Trial1	2	1	noBlindfold	counterclockwise	practice	Guided	1	0.5	-0.25	22.72665	0.44904	-1.45	-1.05	0.801621385535178	-0.015041	0.011226	-0.019074
Trial1	2	1	noBlindfold	counterclockwise	practice	Guided	1	0.5	-0.25	22.74667	0.44904	-1.45	-1.05	0.801621385535178	-0.0029098	0.01969	-0.0098197
Trial1	2	1	noBlindfold	counterclockwise	practice	Guided	1	0.5	-0.25	22.76666	0.44903	-1.45	-1.05	0.801622022172422	0.0021238	-0.022629	-0.022219
Trial1	2	1	noBlindfold	counterclockwise	practice	Guided	1	0.5	-0.25	22.78665	0.44903	-1.45	-1.05	0.801622022172422	-0.0034458	0.0027613	-0.0013735
Trial1	2	1	noBlindfold	counterclockwise	practice	Guided	1	0.5	-0.25	22.80667	0.44903	-1.45	-1.05	0.801622022172422	-0.0026362	0.011227	-0.014042
Trial1	2	1	noBlindfold	counterclockwise	practice	Guided	1	0.5	-0.25	22.82666	0.44903	-1.45	-1.05	0.801622022172422	-0.0020944	-0.0057003	-0.022484
Trial1	2	1	noBlindfold	counterclockwise	practice	Guided	1	0.5	-0.25	22.84665	0.44903	-1.45	-1.05	0.801622022172422	0.0066207	0.011228	-0.026168
Trial1	2	1	noBlindfold	counterclockwise	practice	Guided	1	0.5	-0.25	22.86667	0.44903	-1.45	-1.05	0.801622022172422	-0.037497	0.019692	0.00070048
Trial1	2	1	noBlindfold	counterclockwise	practice	Guided	1	0.5	-0.25	22.88666	0.44903	-1.45	-1.05	0.801622022172422	-0.025093	-0.005701	0.0057321
Trial1	2	1	noBlindfold	counterclockwise	practice	Guided	1	0.5	-0.25	22.90665	0.44903	-1.45	-1.05	0.801622022172422	-0.0076615	-0.018394	-0.0016352
Trial1	2	1	noBlindfold	counterclockwise	practice	Guided	1	0.5	-0.25	22.92667	0.44903	-1.45	-1.05	0.801622022172422	0.0047407	0.011229	0.0033968
Trial1	2	1	noBlindfold	counterclockwise	practice	Guided	1	0.5	-0.25	22.94666	0.44903	-1.45	-1.05	0.801622022172422	-0.011343	0.0069971	0.0042055
Trial1	2	1	noBlindfold	counterclockwise	practice	Guided	1	0.5	-0.25	22.96667	0.44903	-1.45	-1.05	0.801622022172422	-0.002626	0.0069955	-0.014036
Trial1	2	1	noBlindfold	counterclockwise	practice	Guided	1	0.5	-0.25	22.98666	0.44903	-1.45	-1.05	0.801622022172422	0.014807	-0.0014688	0.0025875
Trial1	2	1	noBlindfold	counterclockwise	practice	Guided	1	0.5	-0.25	23.00665	0.44903	-1.45	-1.05	0.801622022172422	0.0042049	-0.031091	0.011842
Trial1	2	1	noBlindfold	counterclockwise	practice	Guided	1	0.5	-0.25	23.02667	0.44903	-1.45	-1.05	0.801622022172422	0.0071722	0.0069972	-0.034614
Trial1	2	1	noBlindfold	counterclockwise	practice	Guided	1	0.5	-0.25	23.04666	0.44902	-1.45	-1.05	0.801622657038937	0.005017	-0.026858	-0.00082871
Trial1	2	1	noBlindfold	counterclockwise	practice	Guided	1	0.5	-0.25	23.06665	0.44902	-1.45	-1.05	0.801622657038937	-0.00073451	-0.0099292	-0.0090048
Trial1	2	1	noBlindfold	counterclockwise	practice	Guided	1	0.5	-0.25	23.08667	0.44902	-1.45	-1.05	0.801622657038937	-0.0010032	0.0069962	-0.039373
Trial1	2	1	noBlindfold	counterclockwise	practice	Guided	1	0.5	-0.25	23.10666	0.44902	-1.45	-1.05	0.801622657038937	-0.0053158	-0.0099315	0.0282
Trial1	2	1	noBlindfold	counterclockwise	practice	Guided	1	0.5	-0.25	23.12665	0.44902	-1.45	-1.05	0.801622657038937	-0.015289	0.0027661	-0.01484
Trial1	2	1	noBlindfold	counterclockwise	practice	Guided	1	0.5	-0.25	23.14667	0.44902	-1.45	-1.05	0.801622657038937	0.022451	-0.0014684	-0.021129
Trial1	2	1	noBlindfold	counterclockwise	practice	Guided	1	0.5	-0.25	23.16666	0.44902	-1.45	-1.05	0.801622657038937	0.0071769	0.0027626	-0.034604
Trial1	2	1	noBlindfold	counterclockwise	practice	Guided	1	0.5	-0.25	23.18665	0.44902	-1.45	-1.05	0.801622657038937	0.0052912	-0.018395	-0.0050404
Trial1	2	1	noBlindfold	counterclockwise	practice	Guided	1	0.5	-0.25	23.20667	0.44902	-1.45	-1.05	0.801622657038937	-0.0081872	0.0027629	0.0068192
Trial1	2	1	noBlindfold	counterclockwise	practice	Guided	1	0.5	-0.25	23.22665	0.44902	-1.45	-1.05	0.801622657038937	-0.0045028	-0.018396	0.015536
Trial1	2	1	noBlindfold	counterclockwise	practice	Guided	1	0.5	-0.25	23.24667	0.44902	-1.45	-1.05	0.801622657038937	-0.01241	-0.0014654	0.006549
Trial1	2	1	noBlindfold	counterclockwise	practice	Guided	1	0.5	-0.25	23.26666	0.44902	-1.45	-1.05	0.801622657038937	0.015534	-0.022623	0.033774
Trial1	2	1	noBlindfold	counterclockwise	practice	Guided	1	0.5	-0.25	23.28665	0.44902	-1.45	-1.05	0.801622657038937	0.0018759	0.015464	-0.017983
Trial1	2	1	noBlindfold	counterclockwise	practice	Guided	1	0.5	-0.25	23.30667	0.44902	-1.45	-1.05	0.801622657038937	-0.022653	-0.0099278	-0.032268
Trial1	2	1	noBlindfold	counterclockwise	practice	Guided	1	0.5	-0.25	23.32666	0.44902	-1.45	-1.05	0.801622657038937	-0.00081762	-0.001465	0.024252
Trial1	2	1	noBlindfold	counterclockwise	practice	Guided	1	0.5	-0.25	23.34665	0.44902	-1.45	-1.05	0.801622657038937	0.010325	-0.0014646	-0.0024355
Trial1	2	1	noBlindfold	counterclockwise	practice	Guided	1	0.5	-0.25	23.36667	0.44902	-1.45	-1.05	0.801622657038937	-0.0081854	0.015461	0.0068228
Trial1	2	1	noBlindfold	counterclockwise	practice	Guided	1	0.5	-0.25	23.38666	0.44902	-1.45	-1.05	0.801622657038937	0.022724	-0.0014646	-0.014023
Trial1	2	1	noBlindfold	counterclockwise	practice	Guided	1	0.5	-0.25	23.40665	0.44902	-1.45	-1.05	0.801622657038937	-0.020047	0.049316	-0.0066547
Trial1	2	1	noBlindfold	counterclockwise	practice	Guided	1	0.5	-0.25	23.42667	0.44902	-1.45	-1.05	0.801622657038937	0.017694	-0.0014683	-0.0013548
Trial1	2	1	noBlindfold	counterclockwise	practice	Guided	1	0.5	-0.25	23.44666	0.44902	-1.45	-1.05	0.801622657038937	-0.016631	-0.014163	-0.030377
Trial1	2	1	noBlindfold	counterclockwise	practice	Guided	1	0.5	-0.25	23.46667	0.44902	-1.45	-1.05	0.801622657038937	0.025333	0.0069957	0.013205
Trial1	2	1	noBlindfold	counterclockwise	practice	Guided	1	0.5	-0.25	23.48666	0.44902	-1.45	-1.05	0.801622657038937	-0.025345	0.0027633	0.0099697
Trial1	2	1	noBlindfold	counterclockwise	practice	Guided	1	0.5	-0.25	23.50665	0.44902	-1.45	-1.05	0.801622657038937	-0.018694	0.0027629	-0.027767
Trial1	2	1	noBlindfold	counterclockwise	practice	Guided	1	0.5	-0.25	23.52667	0.44902	-1.45	-1.05	0.801622657038937	-0.0071012	0.011225	-0.010064
Trial1	2	1	noBlindfold	counterclockwise	practice	Guided	1	0.5	-0.25	23.54666	0.44902	-1.45	-1.05	0.801622657038937	0.0053005	0.0027626	-0.0050298
Trial1	2	1	noBlindfold	counterclockwise	practice	Guided	1	0.5	-0.25	23.56665	0.44902	-1.45	-1.05	0.801622657038937	0.013478	-0.0099342	-0.00026718
Trial1	2	1	noBlindfold	counterclockwise	practice	Guided	1	0.5	-0.25	23.58667	0.44902	-1.45	-1.05	0.801622657038937	-0.021924	0.002759	0.022918
Trial1	2	1	noBlindfold	counterclockwise	practice	Guided	1	0.5	-0.25	23.60666	0.44901	-1.45	-1.05	0.801623293924971	-0.019225	0.011223	-0.010328
Trial1	2	1	noBlindfold	counterclockwise	practice	Guided	1	0.5	-0.25	23.62665	0.44901	-1.45	-1.05	0.801623293924971	-0.025873	-0.026862	0.018427
Trial1	2	1	noBlindfold	counterclockwise	practice	Guided	1	0.5	-0.25	23.64667	0.44901	-1.45	-1.05	0.801623293924971	-0.0070913	0.015457	-0.010059
Trial1	2	1	noBlindfold	counterclockwise	practice	Guided	1	0.5	-0.25	23.66666	0.44901	-1.45	-1.05	0.801623293924971	-0.0076312	0.036617	-0.0016133
Trial1	2	1	noBlindfold	counterclockwise	practice	Guided	1	0.5	-0.25	23.68665	0.44901	-1.45	-1.05	0.801623293924971	-0.011853	0.023918	-0.0018833
Trial1	2	1	noBlindfold	counterclockwise	practice	Guided	1	0.5	-0.25	23.70667	0.44901	-1.45	-1.05	0.801623293924971	-0.024251	-0.0099335	-0.0069163
Trial1	2	1	noBlindfold	counterclockwise	practice	Guided	1	0.5	-0.25	23.72665	0.44901	-1.45	-1.05	0.801623293924971	-0.012117	-0.03109	0.0073739
Trial1	2	1	noBlindfold	counterclockwise	practice	Guided	1	0.5	-0.25	23.74667	0.44901	-1.45	-1.05	0.801623293924971	0.013224	-0.018394	0.0039596
Trial1	2	1	noBlindfold	counterclockwise	practice	Guided	1	0.5	-0.25	23.76666	0.44901	-1.45	-1.05	0.801623293924971	0.015379	0.0069957	-0.029826
Trial1	2	1	noBlindfold	counterclockwise	practice	Guided	1	0.5	-0.25	23.78665	0.44901	-1.45	-1.05	0.801623293924971	-0.0092393	0.023922	0.024536
Trial1	2	1	noBlindfold	counterclockwise	practice	Guided	1	0.5	-0.25	23.80667	0.44901	-1.45	-1.05	0.801623293924971	0.017987	0.01546	0.012672
Trial1	2	1	noBlindfold	counterclockwise	practice	Guided	1	0.5	-0.25	23.82666	0.44901	-1.45	-1.05	0.801623293924971	-0.0028583	0.023927	-0.022459
Trial1	2	1	noBlindfold	counterclockwise	practice	Guided	1	0.5	-0.25	23.84665	0.44901	-1.45	-1.05	0.801623293924971	-0.01894	-0.009927	-0.023537
Trial1	2	1	noBlindfold	counterclockwise	practice	Guided	1	0.5	-0.25	23.86667	0.44901	-1.45	-1.05	0.801623293924971	0.0071189	0.0070024	0.033251
Trial1	2	1	noBlindfold	counterclockwise	practice	Guided	1	0.5	-0.25	23.88666	0.44901	-1.45	-1.05	0.801623293924971	0.0090048	0.023929	0.0036886
Trial1	2	1	noBlindfold	counterclockwise	practice	Guided	1	0.5	-0.25	23.90665	0.44901	-1.45	-1.05	0.801623293924971	0.0058596	-0.0099249	-0.0089803
Trial1	2	1	noBlindfold	counterclockwise	practice	Guided	1	0.5	-0.25	23.92667	0.449	-1.45	-1.05	0.801623929039536	0.021406	0.015466	0.014022
Trial1	2	1	noBlindfold	counterclockwise	practice	Guided	1	0.5	-0.25	23.94666	0.449	-1.45	-1.05	0.801623929039536	0.014309	0.0070047	-0.012934
Trial1	2	1	noBlindfold	counterclockwise	practice	Guided	1	0.5	-0.25	23.96667	0.449	-1.45	-1.05	0.801623929039536	-0.021093	-0.0099218	0.0094402
Trial1	2	1	noBlindfold	counterclockwise	practice	Guided	1	0.5	-0.25	23.98666	0.449	-1.45	-1.05	0.801623929039536	-0.041398	-0.022616	0.006297
Trial1	2	1	noBlindfold	counterclockwise	practice	Guided	1	0.5	-0.25	24.00665	0.449	-1.45	-1.05	0.801623929039536	0.014044	0.011238	-0.0087094
Trial1	2	1	noBlindfold	counterclockwise	practice	Guided	1	0.5	-0.25	24.02667	0.449	-1.45	-1.05	0.801623929039536	0.021145	0.028162	0.012947
Trial1	2	1	noBlindfold	counterclockwise	practice	Guided	1	0.5	-0.25	24.04666	0.449	-1.45	-1.05	0.801623929039536	-0.0070703	0.019698	-0.0024192
Trial1	2	1	noBlindfold	counterclockwise	practice	Guided	1	0.5	-0.25	24.06665	0.449	-1.45	-1.05	0.801623929039536	-0.0033861	-0.0056935	0.02876
Trial1	2	1	noBlindfold	counterclockwise	practice	Guided	1	0.5	-0.25	24.08667	0.449	-1.45	-1.05	0.801623929039536	-0.017672	0.036625	0.02319
Trial1	2	1	noBlindfold	counterclockwise	practice	Guided	1	0.5	-0.25	24.10666	0.449	-1.45	-1.05	0.801623929039536	-0.020006	-0.0099272	-0.0066429
Trial1	2	1	noBlindfold	counterclockwise	practice	Guided	1	0.5	-0.25	24.12665	0.449	-1.45	-1.05	0.801623929039536	0.0079419	-0.035319	0.020582
Trial1	2	1	noBlindfold	counterclockwise	practice	Guided	1	0.5	-0.25	24.14667	0.449	-1.45	-1.05	0.801623929039536	-0.019732	0.0027674	-0.010597
Trial1	2	1	noBlindfold	counterclockwise	practice	Guided	1	0.5	-0.25	24.16666	0.449	-1.45	-1.05	0.801623929039536	-0.0078706	-0.0056963	0.0026129
Trial1	2	1	noBlindfold	counterclockwise	practice	Guided	1	0.5	-0.25	24.18665	0.44899	-1.45	-1.05	0.801624564277939	0.018818	0.02816	-0.016884
Trial1	2	1	noBlindfold	counterclockwise	practice	Guided	1	0.5	-0.25	24.20667	0.44899	-1.45	-1.05	0.801624564277939	-0.016043	-0.018389	-0.0021474
Trial1	2	1	noBlindfold	counterclockwise	practice	Guided	1	0.5	-0.25	24.22665	0.44899	-1.45	-1.05	0.801624564277939	-0.0028332	0.015466	-0.010056
Trial1	2	1	noBlindfold	counterclockwise	practice	Guided	1	0.5	-0.25	24.24667	0.44899	-1.45	-1.05	0.801624564277939	-0.019723	0.019698	-0.010865
Trial1	2	1	noBlindfold	counterclockwise	practice	Guided	1	0.5	-0.25	24.26666	0.44899	-1.45	-1.05	0.801624564277939	0.01748	-0.0056937	0.0042305
Trial1	2	1	noBlindfold	counterclockwise	practice	Guided	1	0.5	-0.25	24.28665	0.44899	-1.45	-1.05	0.801624564277939	-0.023942	0.028161	-0.011133
Trial1	2	1	noBlindfold	counterclockwise	practice	Guided	1	0.5	-0.25	24.30667	0.44899	-1.45	-1.05	0.801624564277939	-0.024207	0.007	-0.0069105
Trial1	2	1	noBlindfold	counterclockwise	practice	Guided	1	0.5	-0.25	24.32666	0.44898	-1.45	-1.05	0.80162520153697	-0.029773	-0.0014644	0.012588
Trial1	2	1	noBlindfold	counterclockwise	practice	Guided	1	0.5	-0.25	24.34665	0.44898	-1.45	-1.05	0.80162520153697	-0.0017395	0.01123	-0.026678
Trial1	2	1	noBlindfold	counterclockwise	practice	Guided	1	0.5	-0.25	24.36667	0.44898	-1.45	-1.05	0.80162520153697	0.034652	0.0069968	-0.038268
Trial1	2	1	noBlindfold	counterclockwise	practice	Guided	1	0.5	-0.25	24.38666	0.44898	-1.45	-1.05	0.80162520153697	0.014078	0.019693	-0.0087035
Trial1	2	1	noBlindfold	counterclockwise	practice	Guided	1	0.5	-0.25	24.40665	0.44898	-1.45	-1.05	0.80162520153697	0.0067095	-0.026856	-0.026136
Trial1	2	1	noBlindfold	counterclockwise	practice	Guided	1	0.5	-0.25	24.42667	0.44898	-1.45	-1.05	0.80162520153697	0.0019495	-0.026854	-0.017957
Trial1	2	1	noBlindfold	counterclockwise	practice	Guided	1	0.5	-0.25	24.44666	0.44898	-1.45	-1.05	0.80162520153697	0.025942	0.0027677	0.0047791
Trial1	2	1	noBlindfold	counterclockwise	practice	Guided	1	0.5	-0.25	24.46667	0.44898	-1.45	-1.05	0.80162520153697	-0.0025408	0.0027687	-0.014
Trial1	2	1	noBlindfold	counterclockwise	practice	Guided	1	0.5	-0.25	24.48666	0.44898	-1.45	-1.05	0.80162520153697	-0.012334	0.0070011	0.0065791
Trial1	2	1	noBlindfold	counterclockwise	practice	Guided	1	0.5	-0.25	24.50665	0.44898	-1.45	-1.05	0.80162520153697	0.017228	-0.01416	0.0084661
Trial1	2	1	noBlindfold	counterclockwise	practice	Guided	1	0.5	-0.25	24.52667	0.44898	-1.45	-1.05	0.80162520153697	-0.03264	-0.014161	-0.037
Trial1	2	1	noBlindfold	counterclockwise	practice	Guided	1	0.5	-0.25	24.54666	0.44898	-1.45	-1.05	0.80162520153697	0.030979	0.0070001	-0.0076166
Trial1	2	1	noBlindfold	counterclockwise	practice	Guided	1	0.5	-0.25	24.56665	0.44898	-1.45	-1.05	0.80162520153697	0.0061788	0.023928	-0.0095035
Trial1	2	1	noBlindfold	counterclockwise	practice	Guided	1	0.5	-0.25	24.58667	0.44898	-1.45	-1.05	0.80162520153697	-0.028414	-0.018391	-0.0071668
Trial1	2	1	noBlindfold	counterclockwise	practice	Guided	1	0.5	-0.25	24.60666	0.44897	-1.45	-1.05	0.80162583702342	-0.015742	0.028159	-0.015613
Trial1	2	1	noBlindfold	counterclockwise	practice	Guided	1	0.5	-0.25	24.62665	0.44897	-1.45	-1.05	0.80162583702342	0.030448	0.0027653	0.00029328
Trial1	2	1	noBlindfold	counterclockwise	practice	Guided	1	0.5	-0.25	24.64667	0.44897	-1.45	-1.05	0.80162583702342	-0.011516	0.0027653	-0.0060824
Trial1	2	1	noBlindfold	counterclockwise	practice	Guided	1	0.5	-0.25	24.66666	0.44897	-1.45	-1.05	0.80162583702342	-0.016278	-0.031087	0.002094
Trial1	2	1	noBlindfold	counterclockwise	practice	Guided	1	0.5	-0.25	24.68665	0.44897	-1.45	-1.05	0.80162583702342	-0.0075617	-0.0056953	0.0023644
Trial1	2	1	noBlindfold	counterclockwise	practice	Guided	1	0.5	-0.25	24.70667	0.44897	-1.45	-1.05	0.80162583702342	0.0011552	0.0027688	-0.005275
Trial1	2	1	noBlindfold	counterclockwise	practice	Guided	1	0.5	-0.25	24.72665	0.44897	-1.45	-1.05	0.80162583702342	0.022544	0.015464	-0.0081504
Trial1	2	1	noBlindfold	counterclockwise	practice	Guided	1	0.5	-0.25	24.74667	0.44897	-1.45	-1.05	0.80162583702342	-0.0041421	0.019696	0.011349
Trial1	2	1	noBlindfold	counterclockwise	practice	Guided	1	0.5	-0.25	24.76666	0.44897	-1.45	-1.05	0.80162583702342	-0.012856	-0.0056955	0.015033
Trial1	2	1	noBlindfold	counterclockwise	practice	Guided	1	0.5	-0.25	24.78665	0.44897	-1.45	-1.05	0.80162583702342	0.0014315	-0.0056956	-0.0094971
Trial1	2	1	noBlindfold	counterclockwise	practice	Guided	1	0.5	-0.25	24.80667	0.44897	-1.45	-1.05	0.80162583702342	-0.014383	0.019695	-0.02747
Trial1	2	1	noBlindfold	counterclockwise	practice	Guided	1	0.5	-0.25	24.82666	0.44897	-1.45	-1.05	0.80162583702342	0.010149	-0.0056984	-0.01318
Trial1	2	1	noBlindfold	counterclockwise	practice	Guided	1	0.5	-0.25	24.84665	0.44897	-1.45	-1.05	0.80162583702342	-0.018875	0.011229	-0.02351
Trial1	2	1	noBlindfold	counterclockwise	practice	Guided	1	0.5	-0.25	24.86667	0.44897	-1.45	-1.05	0.80162583702342	0.01042	-0.03109	-0.0174
Trial1	2	1	noBlindfold	counterclockwise	practice	Guided	1	0.5	-0.25	24.88666	0.44897	-1.45	-1.05	0.80162583702342	-0.0041369	0.0027651	0.020338
Trial1	2	1	noBlindfold	counterclockwise	practice	Guided	1	0.5	-0.25	24.90665	0.44897	-1.45	-1.05	0.80162583702342	-0.02705	0.036619	-0.010301
Trial1	2	1	noBlindfold	counterclockwise	practice	Guided	1	0.5	-0.25	24.92667	0.44897	-1.45	-1.05	0.80162583702342	0.010153	-0.022626	-0.013177
Trial1	2	1	noBlindfold	counterclockwise	practice	Guided	1	0.5	-0.25	24.94666	0.44896	-1.45	-1.05	0.801626474531238	-0.0086246	-0.00993	0.015307
Trial1	2	1	noBlindfold	counterclockwise	practice	Guided	1	0.5	-0.25	24.96667	0.44896	-1.45	-1.05	0.801626474531238	0.022824	0.015461	-0.017938
Trial1	2	1	noBlindfold	counterclockwise	practice	Guided	1	0.5	-0.25	24.98666	0.44897	-1.45002	-1.05	0.80162583702342	-0.021298	-0.234182	0.014497
Trial1	2	1	noBlindfold	counterclockwise	practice	Guided	1	0.5	-0.25	25.00665	0.44897	-1.4501	-1.04999	0.801615843753234	-0.056422	-0.394901	0.033452
Trial1	2	1	noBlindfold	counterclockwise	practice	Guided	1	0.5	-0.25	25.02667	0.44897	-1.45015	-1.04999	0.801615843753234	0.044652	-0.128134	0.04412
Trial1	2	1	noBlindfold	counterclockwise	practice	Guided	1	0.5	-0.25	25.04666	0.44898	-1.45009	-1.04999	0.801615208258862	0.031431	-0.111179	0.051744
Trial1	2	1	noBlindfold	counterclockwise	practice	Guided	1	0.5	-0.25	25.06665	0.449	-1.45006	-1.04999	0.801613935745564	0.049214	-0.051916	-0.016102
Trial1	2	1	noBlindfold	counterclockwise	practice	Guided	1	0.5	-0.25	25.08667	0.44901	-1.45003	-1.05	0.801623293924971	0.0014053	0.041184	-0.0081933
Trial1	2	1	noBlindfold	counterclockwise	practice	Guided	1	0.5	-0.25	25.10666	0.44902	-1.44999	-1.05	0.801622657038937	0.00086877	0.015783	-0.0010969
Trial1	2	1	noBlindfold	counterclockwise	practice	Guided	1	0.5	-0.25	25.12665	0.449	-1.45001	-1.05	0.801623929039536	-0.012865	0.011566	0.014988
Trial1	2	1	noBlindfold	counterclockwise	practice	Guided	1	0.5	-0.25	25.14667	0.449	-1.45	-1.05	0.801623929039536	-0.0067536	0.053875	-0.014305
Trial1	2	1	noBlindfold	counterclockwise	practice	Guided	1	0.5	-0.25	25.16666	0.449	-1.45	-1.05	0.801623929039536	0.00061314	-0.043457	0.0039367
Trial1	2	1	noBlindfold	counterclockwise	practice	Guided	1	0.5	-0.25	25.18665	0.449	-1.45	-1.05	0.801623929039536	0.016961	-0.034985	0.012652
Trial1	2	1	noBlindfold	counterclockwise	practice	Guided	1	0.5	-0.25	25.20667	0.449	-1.45	-1.05	0.801623929039536	0.0032107	0.024257	0.028737
Trial1	2	1	noBlindfold	counterclockwise	practice	Guided	1	0.5	-0.25	25.22665	0.449	-1.45	-1.05	0.801623929039536	-0.028949	-0.056144	0.0012415
Trial1	2	1	noBlindfold	counterclockwise	practice	Guided	1	0.5	-0.25	25.24667	0.449	-1.45	-1.05	0.801623929039536	-0.032089	0.0031031	-0.015921
Trial1	2	1	noBlindfold	counterclockwise	practice	Guided	1	0.5	-0.25	25.26666	0.44899	-1.45	-1.05	0.801624564277939	-0.0044085	-0.013831	0.014449
Trial1	2	1	noBlindfold	counterclockwise	practice	Guided	1	0.5	-0.25	25.28665	0.44899	-1.45	-1.05	0.801624564277939	0.018053	-0.030756	-0.0042395
Trial1	2	1	noBlindfold	counterclockwise	practice	Guided	1	0.5	-0.25	25.30667	0.449	-1.45	-1.05	0.801623929039536	0.027036	-0.026516	-0.012146
Trial1	2	1	noBlindfold	counterclockwise	practice	Guided	1	0.5	-0.25	25.32666	0.449	-1.45	-1.05	0.801623929039536	-0.03029	-0.022293	0.02236
Trial1	2	1	noBlindfold	counterclockwise	practice	Guided	1	0.5	-0.25	25.34665	0.44899	-1.45	-1.05	0.801624564277939	-0.0027916	-0.013825	-0.0098079
Trial1	2	1	noBlindfold	counterclockwise	practice	Guided	1	0.5	-0.25	25.36667	0.44899	-1.45	-1.05	0.801624564277939	0.00062764	0.032721	0.015802
Trial1	2	1	noBlindfold	counterclockwise	practice	Guided	1	0.5	-0.25	25.38666	0.44899	-1.45	-1.05	0.801624564277939	0.012487	0.0073236	0.024516
Trial1	2	1	noBlindfold	counterclockwise	practice	Guided	1	0.5	-0.25	25.40665	0.44899	-1.45	-1.05	0.801624564277939	0.0056568	-0.026526	-0.0092693
Trial1	2	1	noBlindfold	counterclockwise	practice	Guided	1	0.5	-0.25	25.42667	0.449	-1.45	-1.05	0.801623929039536	-0.015734	0.032715	-0.0063934
Trial1	2	1	noBlindfold	counterclockwise	practice	Guided	1	0.5	-0.25	25.44666	0.44899	-1.45	-1.05	0.801624564277939	-0.016541	-0.051922	0.019215
Trial1	2	1	noBlindfold	counterclockwise	practice	Guided	1	0.5	-0.25	25.46667	0.44899	-1.45	-1.05	0.801624564277939	-0.010698	-0.0095961	-0.018792
Trial1	2	1	noBlindfold	counterclockwise	practice	Guided	1	0.5	-0.25	25.48666	0.44899	-1.45	-1.05	0.801624564277939	-0.016805	0.024253	0.010501
Trial1	2	1	noBlindfold	counterclockwise	practice	Guided	1	0.5	-0.25	25.50665	0.44899	-1.45	-1.05	0.801624564277939	0.00089873	-0.0096036	0.011311
Trial1	2	1	noBlindfold	counterclockwise	practice	Guided	1	0.5	-0.25	25.52667	0.44899	-1.45	-1.05	0.801624564277939	0.0019766	0.0073324	-0.017981
Trial1	2	1	noBlindfold	counterclockwise	practice	Guided	1	0.5	-0.25	25.54666	0.44899	-1.45	-1.05	0.801624564277939	-0.016537	0.011555	0.0062812
Trial1	2	1	noBlindfold	counterclockwise	practice	Guided	1	0.5	-0.25	25.56665	0.44899	-1.45	-1.05	0.801624564277939	-0.0067396	-0.056151	-0.014295
Trial1	2	1	noBlindfold	counterclockwise	practice	Guided	1	0.5	-0.25	25.58667	0.44899	-1.45	-1.05	0.801624564277939	-0.029202	0.01156	0.0054746
Trial1	2	1	noBlindfold	counterclockwise	practice	Guided	1	0.5	-0.25	25.60666	0.44899	-1.45	-1.05	0.801624564277939	0.030196	0.011554	0.0050236
Trial1	2	1	noBlindfold	counterclockwise	practice	Guided	1	0.5	-0.25	25.62665	0.44899	-1.45	-1.05	0.801624564277939	0.0037763	-0.030759	0.020304
Trial1	2	1	noBlindfold	counterclockwise	practice	Guided	1	0.5	-0.25	25.64667	0.44899	-1.45	-1.05	0.801624564277939	0.022015	0.058109	0.0031391
Trial1	2	1	noBlindfold	counterclockwise	practice	Guided	1	0.5	-0.25	25.66666	0.44899	-1.45	-1.05	0.801624564277939	-0.00467	0.02002	-0.0055768
Trial1	2	1	noBlindfold	counterclockwise	practice	Guided	1	0.5	-0.25	25.68665	0.44899	-1.45	-1.05	0.801624564277939	0.013302	0.024255	0.0039482
Trial1	2	1	noBlindfold	counterclockwise	practice	Guided	1	0.5	-0.25	25.70667	0.44899	-1.45	-1.05	0.801624564277939	-0.015719	0.015792	-0.0063827
Trial1	2	1	noBlindfold	counterclockwise	practice	Guided	1	0.5	-0.25	25.72665	0.44899	-1.45	-1.05	0.801624564277939	-0.010956	-0.022295	-0.014556
Trial1	2	1	noBlindfold	counterclockwise	practice	Guided	1	0.5	-0.25	25.74667	0.44899	-1.45	-1.05	0.801624564277939	0.022023	0.02849	0.00026887
Trial1	2	1	noBlindfold	counterclockwise	practice	Guided	1	0.5	-0.25	25.76666	0.44899	-1.45	-1.05	0.801624564277939	0.0096216	0.024254	-0.0047621
Trial1	2	1	noBlindfold	counterclockwise	practice	Guided	1	0.5	-0.25	25.78665	0.44899	-1.45	-1.05	0.801624564277939	-0.0141	-0.013832	-0.031719
Trial1	2	1	noBlindfold	counterclockwise	practice	Guided	1	0.5	-0.25	25.80667	0.44899	-1.45	-1.05	0.801624564277939	-0.029194	-0.0053643	0.005483
Trial1	2	1	noBlindfold	counterclockwise	practice	Guided	1	0.5	-0.25	25.82666	0.44878	-1.45007	-1.05001	0.801647948860593	-0.198006	-0.153398	-0.0052908
Trial1	2	1	noBlindfold	counterclockwise	practice	Guided	1	0.5	-0.25	25.84665	0.44843	-1.45006	-1.05004	0.801700366060556	-0.165433	0.11321	-0.049828
Trial1	2	1	noBlindfold	counterclockwise	practice	Guided	1	0.5	-0.25	25.86667	0.44796	-1.44996	-1.05007	0.801760712633864	-0.222545	0.189349	-0.150954
Trial1	2	1	noBlindfold	counterclockwise	practice	Guided	1	0.5	-0.25	25.88666	0.44744	-1.4499	-1.05008	0.801804506696877	0.025634	0.252758	-0.185997
Trial1	2	1	noBlindfold	counterclockwise	practice	Guided	1	0.5	-0.25	25.90665	0.44703	-1.44988	-1.04997	0.801721815982975	0.024408	0.231535	-0.033391
Trial1	2	1	noBlindfold	counterclockwise	practice	Guided	1	0.5	-0.25	25.92667	0.44641	-1.44999	-1.04999	0.801782882171985	-0.180942	-0.229739	-0.013284
Trial1	2	1	noBlindfold	counterclockwise	practice	Guided	1	0.5	-0.25	25.94666	0.44602	-1.4501	-1.05005	0.801868988351915	-0.098995	-0.047719	-0.092105
Trial1	2	1	noBlindfold	counterclockwise	practice	Guided	1	0.5	-0.25	25.96667	0.44561	-1.45004	-1.05008	0.801926546965398	0.021457	0.206165	-0.20101
Trial1	2	1	noBlindfold	counterclockwise	practice	Guided	1	0.5	-0.25	25.98666	0.44527	-1.44991	-1.05007	0.801939806597483	-0.0018072	0.108779	-0.153701
Trial1	2	1	noBlindfold	counterclockwise	practice	Guided	1	0.5	-0.25	26.00665	0.44506	-1.44994	-1.05004	0.801924196839935	-0.072897	-0.123963	-0.035203
Trial1	2	1	noBlindfold	counterclockwise	practice	Guided	1	0.5	-0.25	26.02667	0.44458	-1.45009	-1.05005	0.801967212046639	-0.137207	-0.102725	-0.090106
Trial1	2	1	noBlindfold	counterclockwise	practice	Guided	1	0.5	-0.25	26.04666	0.44429	-1.45007	-1.05007	0.802007283920636	-0.071438	-0.119618	-0.124078
Trial1	2	1	noBlindfold	counterclockwise	practice	Guided	1	0.5	-0.25	26.06665	0.44402	-1.45006	-1.05008	0.802035955082515	-0.176962	-0.089971	-0.198531
Trial1	2	1	noBlindfold	counterclockwise	practice	Guided	1	0.5	-0.25	26.08667	0.44364	-1.45005	-1.05008	0.802062566228141	-0.39655	-0.216894	-0.159235
Trial1	2	1	noBlindfold	counterclockwise	practice	Guided	1	0.5	-0.25	26.10666	0.44296	-1.45011	-1.04993	0.801961052371137	-0.652304	-0.57228	-0.122308
Trial1	2	1	noBlindfold	counterclockwise	practice	Guided	1	0.5	-0.25	26.12665	0.44012	-1.45047	-1.04982	0.802058447843748	-1.121099	-1.27899	0.387197
Trial1	2	1	noBlindfold	counterclockwise	practice	Guided	1	0.5	-0.25	26.14667	0.43778	-1.45064	-1.04976	0.802176639729409	-1.310668	-1.460958	0.51154
Trial1	2	1	noBlindfold	counterclockwise	practice	Guided	1	0.5	-0.25	26.16666	0.43459	-1.45073	-1.04975	0.802420392103173	-1.670723	-1.401713	0.511298
Trial1	2	1	noBlindfold	counterclockwise	practice	Guided	1	0.5	-0.25	26.18665	0.43042	-1.45072	-1.04976	0.802781045406494	-2.160858	-1.2536	0.491192
Trial1	2	1	noBlindfold	counterclockwise	practice	Guided	1	0.5	-0.25	26.20667	0.42457	-1.45063	-1.04987	0.803418773352159	-2.450027	-1.181659	0.374233
Trial1	2	1	noBlindfold	counterclockwise	practice	Guided	1	0.5	-0.25	26.22665	0.40757	-1.45068	-1.04995	0.805272197690266	-2.987989	-1.638693	0.096172
Trial1	2	1	noBlindfold	counterclockwise	practice	Guided	1	0.5	-0.25	26.24667	0.39557	-1.45081	-1.05006	0.806846755417796	-3.113728	-1.824893	-0.074707
Trial1	2	1	noBlindfold	counterclockwise	practice	Guided	1	0.5	-0.25	26.26666	0.38126	-1.45092	-1.05013	0.808892591888624	-3.113013	-2.036483	-0.245341
Trial1	2	1	noBlindfold	counterclockwise	practice	Guided	1	0.5	-0.25	26.28665	0.36582	-1.45102	-1.05019	0.811361982151413	-2.954656	-2.205755	-0.365425
Trial1	2	1	noBlindfold	counterclockwise	practice	Guided	1	0.5	-0.25	26.30667	0.34752	-1.4511	-1.05023	0.814627673971667	-2.759848	-2.243841	-0.46641
Trial1	2	1	noBlindfold	counterclockwise	practice	Guided	1	0.5	-0.25	26.32666	0.3067	-1.45111	-1.05022	0.82323566617415	-2.382808	-2.087264	-0.424579
Trial1	2	1	noBlindfold	counterclockwise	practice	Guided	1	0.5	-0.25	26.34665	0.28462	-1.45104	-1.05022	0.82869814689331	-2.167378	-1.84182	-0.430257
Trial1	2	1	noBlindfold	counterclockwise	practice	Guided	1	0.5	-0.25	26.36667	0.26144	-1.45092	-1.05022	0.83502271707603	-1.982891	-1.511739	-0.412118
Trial1	2	1	noBlindfold	counterclockwise	practice	Guided	1	0.5	-0.25	26.38666	0.23726	-1.45078	-1.05021	0.842240079076959	-1.831675	-1.317077	-0.412964
Trial1	2	1	noBlindfold	counterclockwise	practice	Guided	1	0.5	-0.25	26.40665	0.21216	-1.45067	-1.05018	0.850376291040359	-1.812263	-1.295918	-0.397094
Trial1	2	1	noBlindfold	counterclockwise	practice	Guided	1	0.5	-0.25	26.42667	0.1586	-1.45065	-1.05017	0.869957412047693	-1.688868	-1.389017	-0.354936
Trial1	2	1	noBlindfold	counterclockwise	practice	Guided	1	0.5	-0.25	26.44666	0.13024	-1.45068	-1.05015	0.881454782118765	-1.632052	-1.422872	-0.283546
Trial1	2	1	noBlindfold	counterclockwise	practice	Guided	1	0.5	-0.25	26.46667	0.092569	-1.4507	-1.05013	0.897890890517917	-1.502946	-1.397481	-0.218229
Trial1	2	1	noBlindfold	counterclockwise	practice	Guided	1	0.5	-0.25	26.48666	0.072493	-1.45069	-1.05008	0.90713292668937	-1.550184	-1.2536	-0.201685
Trial1	2	1	noBlindfold	counterclockwise	practice	Guided	1	0.5	-0.25	26.50665	0.039608	-1.45063	-1.04998	0.922999927899616	-1.593796	-1.054705	-0.033549
Trial1	2	1	noBlindfold	counterclockwise	practice	Guided	1	0.5	-0.25	26.52667	-0.017346	-1.45046	-1.04996	0.952671461286999	-1.500477	-0.754247	0.063725
Trial1	2	1	noBlindfold	counterclockwise	practice	Guided	1	0.5	-0.25	26.54666	-0.04859	-1.45039	-1.04999	0.970017984868042	-1.229965	-0.686538	0.017294
Trial1	2	1	noBlindfold	counterclockwise	practice	Guided	1	0.5	-0.25	26.56665	-0.081264	-1.45035	-1.05004	0.988904370855007	-1.057951	-0.762711	-0.086351
Trial1	2	1	noBlindfold	counterclockwise	practice	Guided	1	0.5	-0.25	26.58667	-0.11321	-1.45036	-1.05007	1.00803699581522	-0.809798	-0.758479	-0.144947
Trial1	2	1	noBlindfold	counterclockwise	practice	Guided	1	0.5	-0.25	26.60666	-0.14509	-1.45036	-1.04998	1.02767172676257	-0.428645	-0.61883	-0.108107
Trial1	2	1	noBlindfold	counterclockwise	practice	Guided	1	0.5	-0.25	26.62665	-0.20877	-1.45023	-1.04989	1.06872774874008	-0.269939	-0.322435	0.209995
Trial1	2	1	noBlindfold	counterclockwise	practice	Guided	1	0.5	-0.25	26.64667	-0.24044	-1.45016	-1.04987	1.08997404898487	-0.344018	-0.241953	0.266929
Trial1	2	1	noBlindfold	counterclockwise	practice	Guided	1	0.5	-0.25	26.66666	-0.27174	-1.45013	-1.04991	1.11150282879369	-0.356307	-0.271505	0.141363
Trial1	2	1	noBlindfold	counterclockwise	practice	Guided	1	0.5	-0.25	26.68665	-0.30088	-1.45013	-1.04992	1.13193680742123	-0.297632	-0.334905	0.026319
Trial1	2	1	noBlindfold	counterclockwise	practice	Guided	1	0.5	-0.25	26.70667	-0.30941	-1.45013	-1.04987	1.13795280969964	-3.18408	-0.220554	-0.107701
Trial1	2	1	noBlindfold	counterclockwise	practice	Guided	1	0.5	-0.25	26.72665	-0.30343	-1.4501	-1.04971	1.13359423562725	-8.098983	0.460807	0.638346
Trial1	2	1	noBlindfold	counterclockwise	practice	Guided	1	0.5	-0.25	26.74667	-0.30363	-1.45004	-1.04907	1.13328462171844	-7.875309	-0.355976	1.31127
Trial1	2	1	noBlindfold	counterclockwise	practice	Guided	1	0.5	-0.25	26.76666	-0.30372	-1.45016	-1.04738	1.13215752069466	-5.995081	-1.22347	2.090923
Trial1	2	1	noBlindfold	counterclockwise	practice	Guided	1	0.5	-0.25	26.78665	-0.30305	-1.45049	-1.04449	1.12964757721925	-3.558156	-1.667809	2.126058
Trial1	2	1	noBlindfold	counterclockwise	practice	Guided	1	0.5	-0.25	26.80667	-0.30207	-1.45074	-1.03718	1.12381875246725	-2.99686	-1.367351	1.487568
Trial1	2	1	noBlindfold	counterclockwise	practice	Guided	1	0.5	-0.25	26.82666	-0.30171	-1.4507	-1.03339	1.12090985467957	-4.410804	-1.55355	0.811081
Trial1	2	1	noBlindfold	counterclockwise	practice	Guided	1	0.5	-0.25	26.84665	-0.30207	-1.45075	-1.02977	1.11864096049374	-4.553285	-1.566246	0.648019
Trial1	2	1	noBlindfold	counterclockwise	practice	Guided	1	0.5	-0.25	26.86667	-0.30223	-1.45078	-1.02653	1.11649982406324	-4.057811	-1.684736	0.546386
Trial1	2	1	noBlindfold	counterclockwise	practice	Guided	1	0.5	-0.25	26.88666	-0.30206	-1.45086	-1.02382	1.11449429355368	-3.549498	-2.02328	0.448264
Trial1	2	1	noBlindfold	counterclockwise	practice	Guided	1	0.5	-0.25	26.90665	-0.30185	-1.45098	-1.01997	1.11167319863552	-3.529449	-2.175625	0.42192
Trial1	2	1	noBlindfold	counterclockwise	practice	Guided	1	0.5	-0.25	26.92667	-0.30177	-1.45107	-1.01873	1.11075695660883	-3.555969	-2.217943	0.494932
Trial1	2	1	noBlindfold	counterclockwise	practice	Guided	1	0.5	-0.25	26.94666	-0.30178	-1.45109	-1.01789	1.11018294034997	-3.543532	-2.23487	0.586939
Trial1	2	1	noBlindfold	counterclockwise	practice	Guided	1	0.5	-0.25	26.96667	-0.30177	-1.45109	-1.01732	1.10978158867211	-3.537497	-2.031744	0.634411
Trial1	2	1	noBlindfold	counterclockwise	practice	Guided	1	0.5	-0.25	26.98666	-0.30178	-1.45103	-1.01685	1.10946386121489	-3.494542	-1.807458	0.742017
Trial1	2	1	noBlindfold	counterclockwise	practice	Guided	1	0.5	-0.25	27.00665	-0.30176	-1.45095	-1.01572	1.10866868796398	-3.442408	-1.798995	0.871117
Trial1	2	1	noBlindfold	counterclockwise	practice	Guided	1	0.5	-0.25	27.02667	-0.30176	-1.45095	-1.01484	1.10806108238806	-3.585969	-2.171393	1.178007
Trial1	2	1	noBlindfold	counterclockwise	practice	Guided	1	0.5	-0.25	27.04666	-0.30178	-1.45106	-1.01365	1.1072544317564	-3.67002	-2.454924	1.291802
Trial1	2	1	noBlindfold	counterclockwise	practice	Guided	1	0.5	-0.25	27.06665	-0.30183	-1.45119	-1.01222	1.10630497849513	-3.749476	-2.683441	1.378419
Trial1	2	1	noBlindfold	counterclockwise	practice	Guided	1	0.5	-0.25	27.08667	-0.30186	-1.45131	-1.01045	1.10510799381394	-3.831832	-2.725759	1.468304
Trial1	2	1	noBlindfold	counterclockwise	practice	Guided	1	0.5	-0.25	27.10666	-0.30191	-1.45136	-1.00539	1.10166855879865	-4.027105	-2.785004	1.65469
Trial1	2	1	noBlindfold	counterclockwise	practice	Guided	1	0.5	-0.25	27.12665	-0.30208	-1.45144	-1.00188	1.09938889580502	-4.28818	-3.123548	1.983843
Trial1	2	1	noBlindfold	counterclockwise	practice	Guided	1	0.5	-0.25	27.14667	-0.30214	-1.45155	-0.99781	1.09665326372856	-4.423811	-3.407079	2.07878
Trial1	2	1	noBlindfold	counterclockwise	practice	Guided	1	0.5	-0.25	27.16666	-0.3022	-1.45169	-0.9931	1.09349097081906	-4.495106	-3.732927	2.192133
Trial1	2	1	noBlindfold	counterclockwise	practice	Guided	1	0.5	-0.25	27.18665	-0.30224	-1.45186	-0.9877	1.08985790861957	-4.48497	-4.134948	2.327395
Trial1	2	1	noBlindfold	counterclockwise	practice	Guided	1	0.5	-0.25	27.20667	-0.30224	-1.45203	-0.97464	1.08106065465869	-4.438234	-4.27883	2.427191
Trial1	2	1	noBlindfold	counterclockwise	practice	Guided	1	0.5	-0.25	27.22665	-0.30217	-1.45213	-0.96714	1.07599553710621	-4.127016	-4.113789	2.382913
Trial1	2	1	noBlindfold	counterclockwise	practice	Guided	1	0.5	-0.25	27.24667	-0.30208	-1.45209	-0.95824	1.07001695233266	-3.786254	-4.299989	2.806084
Trial1	2	1	noBlindfold	counterclockwise	practice	Guided	1	0.5	-0.25	27.26666	-0.30193	-1.45215	-0.94805	1.06318649682929	-3.559632	-4.604678	3.440243
Trial1	2	1	noBlindfold	counterclockwise	practice	Guided	1	0.5	-0.25	27.28665	-0.3018	-1.45227	-0.9364	1.05547535029532	-3.527242	-4.659692	3.303514
Trial1	2	1	noBlindfold	counterclockwise	practice	Guided	1	0.5	-0.25	27.30667	-0.30173	-1.45236	-0.90921	1.03794449955689	-3.361733	-4.896672	3.207655
Trial1	2	1	noBlindfold	counterclockwise	practice	Guided	1	0.5	-0.25	27.32666	-0.30164	-1.45248	-0.8945	1.02859465680674	-3.307172	-5.12519	2.795024
Trial1	2	1	noBlindfold	counterclockwise	practice	Guided	1	0.5	-0.25	27.34665	-0.30166	-1.45255	-0.8788199	1.01885881146623	-3.454077	-5.167508	3.013584
Trial1	2	1	noBlindfold	counterclockwise	practice	Guided	1	0.5	-0.25	27.36667	-0.30171	-1.45257	-0.86105	1.00802826398752	-3.65585	-5.070176	3.107658
Trial1	2	1	noBlindfold	counterclockwise	practice	Guided	1	0.5	-0.25	27.38666	-0.3018	-1.45253	-0.84304	0.997286162191776	-3.800931	-4.998236	3.296637
Trial1	2	1	noBlindfold	counterclockwise	practice	Guided	1	0.5	-0.25	27.40665	-0.30188	-1.45251	-0.80259	0.973841496144452	-3.89247	-5.023626	3.517206
Trial1	2	1	noBlindfold	counterclockwise	practice	Guided	1	0.5	-0.25	27.42667	-0.30193	-1.45246	-0.7799	0.961189741368851	-3.787598	-4.778182	3.759369
Trial1	2	1	noBlindfold	counterclockwise	practice	Guided	1	0.5	-0.25	27.44666	-0.30191	-1.4524	-0.75555	0.94796647531022	-3.783756	-4.625837	3.929207
Trial1	2	1	noBlindfold	counterclockwise	practice	Guided	1	0.5	-0.25	27.46667	-0.30188	-1.45232	-0.7289701	0.934036320073846	-3.604114	-4.570824	3.574496
Trial1	2	1	noBlindfold	counterclockwise	practice	Guided	1	0.5	-0.25	27.48666	-0.30182	-1.4523	-0.70197	0.920430438572744	-3.476136	-4.964381	3.298285
Trial1	2	1	noBlindfold	counterclockwise	practice	Guided	1	0.5	-0.25	27.50665	-0.30174	-1.45243	-0.64303	0.892893963960995	-3.30796	-5.087103	3.164243
Trial1	2	1	noBlindfold	counterclockwise	practice	Guided	1	0.5	-0.25	27.52667	-0.30167	-1.45243	-0.61297	0.88001251676485	-3.501658	-4.617374	2.975408
Trial1	2	1	noBlindfold	counterclockwise	practice	Guided	1	0.5	-0.25	27.54666	-0.30169	-1.45229	-0.58218	0.867784768187136	-3.311177	-4.604678	2.86584
Trial1	2	1	noBlindfold	counterclockwise	practice	Guided	1	0.5	-0.25	27.56665	-0.30167	-1.45229	-0.55069	0.85620633377103	-3.329573	-4.841659	2.854258
Trial1	2	1	noBlindfold	counterclockwise	practice	Guided	1	0.5	-0.25	27.58667	-0.3017	-1.45237	-0.51863	0.845508708055651	-3.529139	-4.435406	2.653942
Trial1	2	1	noBlindfold	counterclockwise	practice	Guided	1	0.5	-0.25	27.60666	-0.30177	-1.45231	-0.45196	0.82681495880378	-3.63303	-4.646996	2.82805
Trial1	2	1	noBlindfold	counterclockwise	practice	Guided	1	0.5	-0.25	27.62665	-0.30184	-1.45241	-0.41856	0.819365523003157	-3.644712	-4.274598	2.471019
Trial1	2	1	noBlindfold	counterclockwise	practice	Guided	1	0.5	-0.25	27.64667	-0.30185	-1.45224	-0.38382	0.812939850099784	-3.610823	-4.228048	2.537523
Trial1	2	1	noBlindfold	counterclockwise	practice	Guided	1	0.5	-0.25	27.66666	-0.30184	-1.45218	-0.34979	0.808025644882281	-3.64724	-4.570824	2.472347
Trial1	2	1	noBlindfold	counterclockwise	practice	Guided	1	0.5	-0.25	27.68665	-0.30183	-1.45226	-0.31546	0.804497576114147	-3.566278	-4.308452	2.508498
Trial1	2	1	noBlindfold	counterclockwise	practice	Guided	1	0.5	-0.25	27.70667	-0.30184	-1.45224	-0.2453	0.801853781784826	-3.662829	-4.536969	2.475102
Trial1	2	1	noBlindfold	counterclockwise	practice	Guided	1	0.5	-0.25	27.72665	-0.30186	-1.45243	-0.21078	0.80281858217942	-3.899967	-4.524274	2.014152
Trial1	2	1	noBlindfold	counterclockwise	practice	Guided	2	0.5	-0.25	0	0.44991	-1.45	-1.05	0.801566547653158	-0.016026	0.020541	0.039508
Trial1	2	1	noBlindfold	counterclockwise	practice	Guided	2	0.5	-0.25	0.0003967285	0.44991	-1.45	-1.05	0.801566547653158	-0.0056872	-0.021777	0.010483
Trial1	2	1	noBlindfold	counterclockwise	practice	Guided	2	0.5	-0.25	0.02041626	0.44991	-1.45	-1.05	0.801566547653158	-0.0056872	-0.021777	0.010483
Trial1	2	1	noBlindfold	counterclockwise	practice	Guided	2	0.5	-0.25	0.04040527	0.44991	-1.45	-1.05	0.801566547653158	-0.010447	-0.0048494	0.0014957
Trial1	2	1	noBlindfold	counterclockwise	practice	Guided	2	0.5	-0.25	0.0604248	0.44991	-1.45	-1.05	0.801566547653158	-0.0028106	-0.0090841	0.03187
Trial1	2	1	noBlindfold	counterclockwise	practice	Guided	2	0.5	-0.25	0.08041382	0.44991	-1.45	-1.05	0.801566547653158	0.0069876	0.016308	0.011294
Trial1	2	1	noBlindfold	counterclockwise	practice	Guided	2	0.5	-0.25	0.1004028	0.4499	-1.45	-1.05	0.80156717346524	-0.027333	0.029003	0.017579
Trial1	2	1	noBlindfold	counterclockwise	practice	Guided	2	0.5	-0.25	0.1204224	0.4499	-1.45	-1.05	0.80156717346524	0.0149	0.0078419	0.018119
Trial1	2	1	noBlindfold	counterclockwise	practice	Guided	2	0.5	-0.25	0.1404114	0.4499	-1.45	-1.05	0.80156717346524	-0.00063699	-0.013316	-0.0019202
Trial1	2	1	noBlindfold	counterclockwise	practice	Guided	2	0.5	-0.25	0.1604004	0.4499	-1.45	-1.05	0.80156717346524	-0.017527	0.024767	0.017845
Trial1	2	1	noBlindfold	counterclockwise	practice	Guided	2	0.5	-0.25	0.1804199	0.4499	-1.45	-1.05	0.80156717346524	0.0088943	-0.00062533	-0.018274
Trial1	2	1	noBlindfold	counterclockwise	practice	Guided	2	0.5	-0.25	0.2004089	0.4499	-1.45	-1.05	0.80156717346524	-0.0098861	-0.0048578	0.010207
Trial1	2	1	noBlindfold	counterclockwise	practice	Guided	2	0.5	-0.25	0.2203979	0.44989	-1.45	-1.05	0.801567797538835	0.023359	0.003605	0.007064
Trial1	2	1	noBlindfold	counterclockwise	practice	Guided	2	0.5	-0.25	0.2404175	0.44989	-1.45	-1.05	0.801567797538835	0.0046743	0.024764	-0.018545
Trial1	2	1	noBlindfold	counterclockwise	practice	Guided	2	0.5	-0.25	0.2604065	0.44989	-1.45	-1.05	0.801567797538835	-0.0064636	0.016298	0.023145
Trial1	2	1	noBlindfold	counterclockwise	practice	Guided	2	0.5	-0.25	0.280426	0.44989	-1.45	-1.05	0.801567797538835	0.011512	-0.0090939	0.0073311
Trial1	2	1	noBlindfold	counterclockwise	practice	Guided	2	0.5	-0.25	0.300415	0.44989	-1.45	-1.05	0.801567797538835	0.010977	-0.026018	0.015778
Trial1	2	1	noBlindfold	counterclockwise	practice	Guided	2	0.5	-0.25	0.3204041	0.44988	-1.45	-1.05	0.801568423599757	-0.01301	-0.004861	-0.0069587
Trial1	2	1	noBlindfold	counterclockwise	practice	Guided	2	0.5	-0.25	0.3404236	0.44988	-1.45	-1.05	0.801568423599757	-0.0061757	0.0036002	0.01892
Trial1	2	1	noBlindfold	counterclockwise	practice	Guided	2	0.5	-0.25	0.3604126	0.44988	-1.45	-1.05	0.801568423599757	-0.0053645	-0.0048625	0.0062475
Trial1	2	1	noBlindfold	counterclockwise	practice	Guided	2	0.5	-0.25	0.3804016	0.44988	-1.45	-1.05	0.801568423599757	0.015753	-0.00062807	0.0075971
Trial1	2	1	noBlindfold	counterclockwise	practice	Guided	2	0.5	-0.25	0.4004211	0.44988	-1.45	-1.05	0.801568423599757	-0.011917	-0.021787	-0.023857
Trial1	2	1	noBlindfold	counterclockwise	practice	Guided	2	0.5	-0.25	0.4204102	0.44988	-1.45	-1.05	0.801568423599757	0.028965	-0.013323	-3.9421E-05
Trial1	2	1	noBlindfold	counterclockwise	practice	Guided	2	0.5	-0.25	0.4403992	0.44987	-1.45	-1.05	0.801569049785285	0.0002188	0.0078337	-0.014599
Trial1	2	1	noBlindfold	counterclockwise	practice	Guided	2	0.5	-0.25	0.4604187	0.44987	-1.45	-1.05	0.801569049785285	-0.0050805	-0.013325	0.0020242
Trial1	2	1	noBlindfold	counterclockwise	practice	Guided	2	0.5	-0.25	0.4804077	0.44987	-1.45	-1.05	0.801569049785285	-0.025383	-0.021789	-0.011184
Trial1	2	1	noBlindfold	counterclockwise	practice	Guided	2	0.5	-0.25	0.5003967	0.44987	-1.45	-1.05	0.801569049785285	-0.0050763	-0.00062945	0.0020262
Trial1	2	1	noBlindfold	counterclockwise	practice	Guided	2	0.5	-0.25	0.5204163	0.44987	-1.45	-1.05	0.801569049785285	-0.017474	0.024761	0.023412
Trial1	2	1	noBlindfold	counterclockwise	practice	Guided	2	0.5	-0.25	0.5404053	0.44987	-1.45	-1.05	0.801569049785285	-0.0090271	-0.013327	-0.0024682
Trial1	2	1	noBlindfold	counterclockwise	practice	Guided	2	0.5	-0.25	0.5604248	0.44987	-1.45	-1.05	0.801569049785285	-0.022234	0.033221	0.0051669
Trial1	2	1	noBlindfold	counterclockwise	practice	Guided	2	0.5	-0.25	0.5804138	0.44986	-1.45	-1.05	0.801569676095418	-0.030676	-0.01333	0.0046281
Trial1	2	1	noBlindfold	counterclockwise	practice	Guided	2	0.5	-0.25	0.6004028	0.44986	-1.45	-1.05	0.801569676095418	-2.7925E-05	-0.03449	-0.010375
Trial1	2	1	noBlindfold	counterclockwise	practice	Guided	2	0.5	-0.25	0.6204224	0.44986	-1.45	-1.05	0.801569676095418	-0.00029618	0.0035963	-0.019629
Trial1	2	1	noBlindfold	counterclockwise	practice	Guided	2	0.5	-0.25	0.6404114	0.44986	-1.45	-1.05	0.801569676095418	-0.035158	-0.021796	0.0025651
Trial1	2	1	noBlindfold	counterclockwise	practice	Guided	2	0.5	-0.25	0.6604004	0.44985	-1.45	-1.05	0.801570300665581	-0.038836	-0.00063679	-0.00013616
Trial1	2	1	noBlindfold	counterclockwise	practice	Guided	2	0.5	-0.25	0.6804199	0.44985	-1.45	-1.05	0.801570300665581	-0.02032	-0.017563	-0.024395
Trial1	2	1	noBlindfold	counterclockwise	practice	Guided	2	0.5	-0.25	0.7004089	0.44985	-1.45	-1.05	0.801570300665581	-0.0053137	0.033219	0.0062459
Trial1	2	1	noBlindfold	counterclockwise	practice	Guided	2	0.5	-0.25	0.7203979	0.44985	-1.45	-1.05	0.801570300665581	-0.0098045	-0.0090996	-0.018285
Trial1	2	1	noBlindfold	counterclockwise	practice	Guided	2	0.5	-0.25	0.7404175	0.44985	-1.45	-1.05	0.801570300665581	-0.012673	0.0078288	-0.01119
Trial1	2	1	noBlindfold	counterclockwise	practice	Guided	2	0.5	-0.25	0.7604065	0.44984	-1.45	-1.05	0.801570925359609	-0.0081764	-0.017565	-0.015144
Trial1	2	1	noBlindfold	counterclockwise	practice	Guided	2	0.5	-0.25	0.780426	0.44984	-1.45	-1.05	0.801570925359609	-0.035403	-0.042955	0.012798
Trial1	2	1	noBlindfold	counterclockwise	practice	Guided	2	0.5	-0.25	0.800415	0.44984	-1.45	-1.05	0.801570925359609	0.038283	0.0078281	-0.012175
Trial1	2	1	noBlindfold	counterclockwise	practice	Guided	2	0.5	-0.25	0.8204041	0.44984	-1.45	-1.05	0.801570925359609	0.01636	-0.026028	-0.00085576
Trial1	2	1	noBlindfold	counterclockwise	practice	Guided	2	0.5	-0.25	0.8404236	0.44984	-1.45	-1.05	0.801570925359609	0.00028212	0.0078254	-0.014602
Trial1	2	1	noBlindfold	counterclockwise	practice	Guided	2	0.5	-0.25	0.8604126	0.44984	-1.45	-1.05	0.801570925359609	-0.0010671	-0.017566	0.0070542
Trial1	2	1	noBlindfold	counterclockwise	practice	Guided	2	0.5	-0.25	0.8804016	0.44984	-1.45	-1.05	0.801570925359609	-0.025324	0.020519	0.018916
Trial1	2	1	noBlindfold	counterclockwise	practice	Guided	2	0.5	-0.25	0.9004211	0.44983	-1.45	-1.05	0.801571552042814	0.019782	0.024751	0.012085
Trial1	2	1	noBlindfold	counterclockwise	practice	Guided	2	0.5	-0.25	0.9204102	0.44983	-1.45	-1.05	0.801571552042814	0.0065736	0.012055	0.019721
Trial1	2	1	noBlindfold	counterclockwise	practice	Guided	2	0.5	-0.25	0.9403992	0.44983	-1.45	-1.05	0.801571552042814	-0.0002447	0.012057	-0.0061557
Trial1	2	1	noBlindfold	counterclockwise	practice	Guided	2	0.5	-0.25	0.9604187	0.44983	-1.45	-1.05	0.801571552042814	-0.019738	0.0035966	-0.032844
Trial1	2	1	noBlindfold	counterclockwise	practice	Guided	2	0.5	-0.25	0.9804077	0.44983	-1.45	-1.05	0.801571552042814	-0.010847	-0.0048678	0.027091
Trial1	2	1	noBlindfold	counterclockwise	practice	Guided	2	0.5	-0.25	1.000397	0.44983	-1.45	-1.05	0.801571552042814	-0.017402	-0.00063586	-0.0030117
Trial1	2	1	noBlindfold	counterclockwise	practice	Guided	2	0.5	-0.25	1.020416	0.44982	-1.45	-1.05	0.801572176984938	-0.028987	0.0035961	0.0057046
Trial1	2	1	noBlindfold	counterclockwise	practice	Guided	2	0.5	-0.25	1.040405	0.44982	-1.45	-1.05	0.801572176984938	-0.020806	0.016288	-0.01595
Trial1	2	1	noBlindfold	counterclockwise	practice	Guided	2	0.5	-0.25	1.060425	0.44982	-1.45	-1.05	0.801572176984938	-0.022423	0.0078263	0.0093891
Trial1	2	1	noBlindfold	counterclockwise	practice	Guided	2	0.5	-0.25	1.080414	0.44982	-1.45	-1.05	0.801572176984938	-0.031138	0.020519	0.013072
Trial1	2	1	noBlindfold	counterclockwise	practice	Guided	2	0.5	-0.25	1.100403	0.44982	-1.45	-1.05	0.801572176984938	-0.042185	0.007822	-0.013075
Trial1	2	1	noBlindfold	counterclockwise	practice	Guided	2	0.5	-0.25	1.120422	0.44981	-1.45	-1.05	0.801572803916979	-0.016572	-0.0218	-0.014057
Trial1	2	1	noBlindfold	counterclockwise	practice	Guided	2	0.5	-0.25	1.140411	0.44981	-1.45	-1.05	0.801572803916979	-0.042175	-0.0091051	-0.013074
Trial1	2	1	noBlindfold	counterclockwise	practice	Guided	2	0.5	-0.25	1.1604	0.44981	-1.45	-1.05	0.801572803916979	-0.016294	0.0078205	-0.019898
Trial1	2	1	noBlindfold	counterclockwise	practice	Guided	2	0.5	-0.25	1.18042	0.44981	-1.45	-1.05	0.801572803916979	0.0032063	-0.0091068	0.0067899
Trial1	2	1	noBlindfold	counterclockwise	practice	Guided	2	0.5	-0.25	1.200409	0.44981	-1.45	-1.05	0.801572803916979	0.003481	0.0078199	0.0025662
Trial1	2	1	noBlindfold	counterclockwise	practice	Guided	2	0.5	-0.25	1.220398	0.4498	-1.45	-1.05	0.801573429107199	-0.0078375	0.028979	0.00013702
Trial1	2	1	noBlindfold	counterclockwise	practice	Guided	2	0.5	-0.25	1.240417	0.4498	-1.45	-1.05	0.801573429107199	-0.01287	0.037443	-0.0069586
Trial1	2	1	noBlindfold	counterclockwise	practice	Guided	2	0.5	-0.25	1.260406	0.4498	-1.45	-1.05	0.801573429107199	0.015347	-0.0048754	0.016045
Trial1	2	1	noBlindfold	counterclockwise	practice	Guided	2	0.5	-0.25	1.280426	0.4498	-1.45	-1.05	0.801573429107199	-0.024452	-0.0048745	-0.024664
Trial1	2	1	noBlindfold	counterclockwise	practice	Guided	2	0.5	-0.25	1.300415	0.4498	-1.45	-1.05	0.801573429107199	0.00062146	0.0035877	-0.018821
Trial1	2	1	noBlindfold	counterclockwise	practice	Guided	2	0.5	-0.25	1.320404	0.4498	-1.45	-1.05	0.801573429107199	-0.035321	-0.021803	0.025473
Trial1	2	1	noBlindfold	counterclockwise	practice	Guided	2	0.5	-0.25	1.340424	0.44979	-1.45	-1.05	0.801574056288076	-0.018423	-0.021803	0.013883
Trial1	2	1	noBlindfold	counterclockwise	practice	Guided	2	0.5	-0.25	1.360413	0.44979	-1.45	-1.05	0.801574056288076	0.013031	-0.009108	-0.013791
Trial1	2	1	noBlindfold	counterclockwise	practice	Guided	2	0.5	-0.25	1.380402	0.44979	-1.45	-1.05	0.801574056288076	-0.014195	0.0078179	0.014152
Trial1	2	1	noBlindfold	counterclockwise	practice	Guided	2	0.5	-0.25	1.400421	0.44979	-1.45	-1.05	0.801574056288076	-0.0017922	-0.004878	0.019185
Trial1	2	1	noBlindfold	counterclockwise	practice	Guided	2	0.5	-0.25	1.42041	0.44979	-1.45	-1.05	0.801574056288076	-0.02838	-0.0048764	-0.029159
Trial1	2	1	noBlindfold	counterclockwise	practice	Guided	2	0.5	-0.25	1.440399	0.44978	-1.45	-1.05	0.801574683593556	0.0037922	-0.017572	-0.0016615
Trial1	2	1	noBlindfold	counterclockwise	practice	Guided	2	0.5	-0.25	1.460419	0.44978	-1.45	-1.05	0.801574683593556	-0.0096854	0.0035871	0.010198
Trial1	2	1	noBlindfold	counterclockwise	practice	Guided	2	0.5	-0.25	1.480408	0.44978	-1.45	-1.05	0.801574683593556	-0.0096838	0.0078183	0.0102
Trial1	2	1	noBlindfold	counterclockwise	practice	Guided	2	0.5	-0.25	1.500397	0.44978	-1.45	-1.05	0.801574683593556	-0.02073	0.0078194	-0.015952
Trial1	2	1	noBlindfold	counterclockwise	practice	Guided	2	0.5	-0.25	1.520416	0.44978	-1.45	-1.05	0.801574683593556	0.0040704	0.0078182	-0.0058866
Trial1	2	1	noBlindfold	counterclockwise	practice	Guided	2	0.5	-0.25	1.540405	0.44977	-1.45	-1.05	0.801575307288567	-0.028627	-0.0048764	-0.028082
Trial1	2	1	noBlindfold	counterclockwise	practice	Guided	2	0.5	-0.25	1.560425	0.44977	-1.45	-1.05	0.801575307288567	-0.010477	-0.0048776	0.022867
Trial1	2	1	noBlindfold	counterclockwise	practice	Guided	2	0.5	-0.25	1.580414	0.44977	-1.45	-1.05	0.801575307288567	-0.006251	-0.013341	0.023138
Trial1	2	1	noBlindfold	counterclockwise	practice	Guided	2	0.5	-0.25	1.600403	0.44977	-1.45	-1.05	0.801575307288567	-0.029699	-0.01334	-0.028889
Trial1	2	1	noBlindfold	counterclockwise	practice	Guided	2	0.5	-0.25	1.620422	0.44977	-1.45	-1.05	0.801575307288567	-0.012805	-0.0006448	-0.012266
Trial1	2	1	noBlindfold	counterclockwise	practice	Guided	2	0.5	-0.25	1.640411	0.44976	-1.45	-1.05	0.801575936710415	-0.0043523	0.016284	-0.0064214
Trial1	2	1	noBlindfold	counterclockwise	practice	Guided	2	0.5	-0.25	1.6604	0.44976	-1.45	-1.05	0.801575936710415	-0.026547	-0.00064554	0.009122
Trial1	2	1	noBlindfold	counterclockwise	practice	Guided	2	0.5	-0.25	1.68042	0.44976	-1.45	-1.05	0.801575936710415	0.011466	-0.0048779	0.018917
Trial1	2	1	noBlindfold	counterclockwise	practice	Guided	2	0.5	-0.25	1.700409	0.44976	-1.45	-1.05	0.801575936710415	0.0080543	0.0035835	-0.0013898
Trial1	2	1	noBlindfold	counterclockwise	practice	Guided	2	0.5	-0.25	1.720398	0.44976	-1.45	-1.05	0.801575936710415	0.0043721	-0.00064845	-0.010105
Trial1	2	1	noBlindfold	counterclockwise	practice	Guided	2	0.5	-0.25	1.740417	0.44975	-1.45	-1.05	0.801576562521054	-0.00065483	-0.017574	0.002296
Trial1	2	1	noBlindfold	counterclockwise	practice	Guided	2	0.5	-0.25	1.760406	0.44975	-1.45	-1.05	0.801576562521054	-0.012241	0.024743	-0.020438
Trial1	2	1	noBlindfold	counterclockwise	practice	Guided	2	0.5	-0.25	1.780426	0.44975	-1.45	-1.05	0.801576562521054	-0.016015	0.012049	0.043718
Trial1	2	1	noBlindfold	counterclockwise	practice	Guided	2	0.5	-0.25	1.800415	0.44975	-1.45	-1.05	0.801576562521054	-0.034158	-0.00911	-0.0040874
Trial1	2	1	noBlindfold	counterclockwise	practice	Guided	2	0.5	-0.25	1.820404	0.44975	-1.45	-1.05	0.801576562521054	-0.035774	-0.013341	0.02125
Trial1	2	1	noBlindfold	counterclockwise	practice	Guided	2	0.5	-0.25	1.840424	0.44974	-1.45	-1.05	0.8015771903242	-0.023102	0.020508	0.022054
Trial1	2	1	noBlindfold	counterclockwise	practice	Guided	2	0.5	-0.25	1.860413	0.44974	-1.45	-1.05	0.8015771903242	0.00071539	0.016276	-0.018829
Trial1	2	1	noBlindfold	counterclockwise	practice	Guided	2	0.5	-0.25	1.880402	0.44974	-1.45	-1.05	0.8015771903242	-0.0077276	0.012043	-0.0072387
Trial1	2	1	noBlindfold	counterclockwise	practice	Guided	2	0.5	-0.25	1.900421	0.44974	-1.45	-1.05	0.8015771903242	-0.0082629	0.024735	-0.010925
Trial1	2	1	noBlindfold	counterclockwise	practice	Guided	2	0.5	-0.25	1.92041	0.44974	-1.45	-1.05	0.8015771903242	0.0064726	0.020501	0.023939
Trial1	2	1	noBlindfold	counterclockwise	practice	Guided	2	0.5	-0.25	1.940399	0.44973	-1.45	-1.05	0.80157781638293	0.0091787	0.0035726	-0.018295
Trial1	2	1	noBlindfold	counterclockwise	practice	Guided	2	0.5	-0.25	1.960419	0.44973	-1.45	-1.05	0.80157781638293	-0.0067282	-0.004891	0.031575
Trial1	2	1	noBlindfold	counterclockwise	practice	Guided	2	0.5	-0.25	1.980408	0.44973	-1.45	-1.05	0.80157781638293	-0.016695	0.016271	-0.011468
Trial1	2	1	noBlindfold	counterclockwise	practice	Guided	2	0.5	-0.25	2.000397	0.44973	-1.45	-1.05	0.80157781638293	-0.0019579	-0.021814	0.023398
Trial1	2	1	noBlindfold	counterclockwise	practice	Guided	2	0.5	-0.25	2.020416	0.44973	-1.45	-1.05	0.80157781638293	-0.0011451	0.0035777	0.010727
Trial1	2	1	noBlindfold	counterclockwise	practice	Guided	2	0.5	-0.25	2.040405	0.44972	-1.45	-1.05	0.801578444434908	0.015482	0.01204	0.016028
Trial1	2	1	noBlindfold	counterclockwise	practice	Guided	2	0.5	-0.25	2.060425	0.44972	-1.45	-1.05	0.801578444434908	-0.009855	0.0078078	0.014407
Trial1	2	1	noBlindfold	counterclockwise	practice	Guided	2	0.5	-0.25	2.080414	0.44972	-1.45	-1.05	0.801578444434908	-0.032588	0.012038	0.038396
Trial1	2	1	noBlindfold	counterclockwise	practice	Guided	2	0.5	-0.25	2.100403	0.44972	-1.45	-1.05	0.801578444434908	-0.013532	-0.013353	0.005689
Trial1	2	1	noBlindfold	counterclockwise	practice	Guided	2	0.5	-0.25	2.120422	0.44972	-1.45	-1.05	0.801578444434908	-0.031502	-0.0048878	-0.00042422
Trial1	2	1	noBlindfold	counterclockwise	practice	Guided	2	0.5	-0.25	2.140411	0.44972	-1.45	-1.05	0.801578444434908	-0.010921	-0.017581	0.031296
Trial1	2	1	noBlindfold	counterclockwise	practice	Guided	2	0.5	-0.25	2.1604	0.44971	-1.45	-1.05	0.801579070741729	-0.0087592	0.0035772	-0.0024897
Trial1	2	1	noBlindfold	counterclockwise	practice	Guided	2	0.5	-0.25	2.18042	0.44971	-1.45	-1.05	0.801579070741729	0.022427	-0.0091172	-0.025938
Trial1	2	1	noBlindfold	counterclockwise	practice	Guided	2	0.5	-0.25	2.200409	0.44971	-1.45	-1.05	0.801579070741729	-0.017199	-0.0006544	-0.0030279
Trial1	2	1	noBlindfold	counterclockwise	practice	Guided	2	0.5	-0.25	2.220398	0.44971	-1.45	-1.05	0.801579070741729	0.016321	0.037433	0.0033561
Trial1	2	1	noBlindfold	counterclockwise	practice	Guided	2	0.5	-0.25	2.240417	0.4497	-1.45	-1.05	0.801579699042537	-0.038575	-0.013346	-0.0001527
Trial1	2	1	noBlindfold	counterclockwise	practice	Guided	2	0.5	-0.25	2.260406	0.4497	-1.45	-1.05	0.801579699042537	-0.0011015	0.0078126	0.010723
Trial1	2	1	noBlindfold	counterclockwise	practice	Guided	2	0.5	-0.25	2.280426	0.4497	-1.45	-1.05	0.801579699042537	-0.0072119	-0.0048819	0.040015
Trial1	2	1	noBlindfold	counterclockwise	practice	Guided	2	0.5	-0.25	2.300415	0.4497	-1.45	-1.05	0.801579699042537	-0.008465	-0.00065121	-0.0067089
Trial1	2	1	noBlindfold	counterclockwise	practice	Guided	2	0.5	-0.25	2.320404	0.4497	-1.45	-1.05	0.801579699042537	-0.029847	-0.013346	-0.0038359
Trial1	2	1	noBlindfold	counterclockwise	practice	Guided	2	0.5	-0.25	2.340424	0.44969	-1.45	-1.05	0.801580327467945	-0.010342	-0.0048849	0.0091045
Trial1	2	1	noBlindfold	counterclockwise	practice	Guided	2	0.5	-0.25	2.360413	0.44969	-1.45	-1.05	0.801580327467945	-0.0013544	-0.0048839	0.014947
Trial1	2	1	noBlindfold	counterclockwise	practice	Guided	2	0.5	-0.25	2.380402	0.44969	-1.45	-1.05	0.801580327467945	-0.0084481	-0.00065231	-0.0067076
Trial1	2	1	noBlindfold	counterclockwise	practice	Guided	2	0.5	-0.25	2.400421	0.44969	-1.45	-1.05	0.801580327467945	-0.021115	0.024741	-0.0075176
Trial1	2	1	noBlindfold	counterclockwise	practice	Guided	2	0.5	-0.25	2.42041	0.44969	-1.45	-1.05	0.801580327467945	-0.0050292	0.0035809	0.0062325
Trial1	2	1	noBlindfold	counterclockwise	practice	Guided	2	0.5	-0.25	2.440399	0.44968	-1.45	-1.05	0.801580952276216	-0.028202	-0.034505	-0.029173
Trial1	2	1	noBlindfold	counterclockwise	practice	Guided	2	0.5	-0.25	2.460419	0.44968	-1.45	-1.05	0.801580952276216	-0.030358	0.012042	0.0046134
Trial1	2	1	noBlindfold	counterclockwise	practice	Guided	2	0.5	-0.25	2.480408	0.44968	-1.45	-1.05	0.801580952276216	0.0076534	0.012043	0.0070406
Trial1	2	1	noBlindfold	counterclockwise	practice	Guided	2	0.5	-0.25	2.500397	0.44968	-1.45	-1.05	0.801580952276216	0.024818	0.012041	-0.014076
Trial1	2	1	noBlindfold	counterclockwise	practice	Guided	2	0.5	-0.25	2.520416	0.44968	-1.45	-1.05	0.801580952276216	-0.02873	-0.0048876	-0.020729
Trial1	2	1	noBlindfold	counterclockwise	practice	Guided	2	0.5	-0.25	2.540405	0.44967	-1.45	-1.05	0.801581582821321	-0.026392	-0.038742	0.012245
Trial1	2	1	noBlindfold	counterclockwise	practice	Guided	2	0.5	-0.25	2.560425	0.44967	-1.45	-1.05	0.801581582821321	-0.016591	-0.03451	-0.011476
Trial1	2	1	noBlindfold	counterclockwise	practice	Guided	2	0.5	-0.25	2.580414	0.44967	-1.45	-1.05	0.801581582821321	-0.0050004	0.0078088	0.0062272
Trial1	2	1	noBlindfold	counterclockwise	practice	Guided	2	0.5	-0.25	2.600403	0.44967	-1.45	-1.05	0.801581582821321	-0.0058083	-0.017584	0.018897
Trial1	2	1	noBlindfold	counterclockwise	practice	Guided	2	0.5	-0.25	2.620422	0.44967	-1.45	-1.05	0.801581582821321	-0.018475	0.041662	0.018088
Trial1	2	1	noBlindfold	counterclockwise	practice	Guided	2	0.5	-0.25	2.640411	0.44967	-1.45	-1.05	0.801581582821321	-0.0073262	-0.0048873	-0.023604
Trial1	2	1	noBlindfold	counterclockwise	practice	Guided	2	0.5	-0.25	2.6604	0.44966	-1.45	-1.05	0.801582209748547	-0.018469	-0.0048903	0.018091
Trial1	2	1	noBlindfold	counterclockwise	practice	Guided	2	0.5	-0.25	2.68042	0.44966	-1.45	-1.05	0.801582209748547	0.012174	0.0035773	0.015757
Trial1	2	1	noBlindfold	counterclockwise	practice	Guided	2	0.5	-0.25	2.700409	0.44966	-1.45	-1.05	0.801582209748547	-0.030324	0.012038	0.004611
Trial1	2	1	noBlindfold	counterclockwise	practice	Guided	2	0.5	-0.25	2.720398	0.44966	-1.45	-1.05	0.801582209748547	0.0031949	0.016271	0.010991
Trial1	2	1	noBlindfold	counterclockwise	practice	Guided	2	0.5	-0.25	2.740417	0.44966	-1.45	-1.05	0.801582209748547	-0.039841	0.016268	0.022041
Trial1	2	1	noBlindfold	counterclockwise	practice	Guided	2	0.5	-0.25	2.760406	0.44965	-1.45	-1.05	0.801582838671611	-0.015037	-0.00065835	0.031027
Trial1	2	1	noBlindfold	counterclockwise	practice	Guided	2	0.5	-0.25	2.780426	0.44965	-1.45	-1.05	0.801582838671611	-0.017098	0.012038	-0.0030298
Trial1	2	1	noBlindfold	counterclockwise	practice	Guided	2	0.5	-0.25	2.800415	0.44965	-1.45	-1.05	0.801582838671611	0.0093238	-0.0091244	-0.018303
Trial1	2	1	noBlindfold	counterclockwise	practice	Guided	2	0.5	-0.25	2.820404	0.44965	-1.45	-1.05	0.801582838671611	-0.016822	-0.0048913	-0.0072523
Trial1	2	1	noBlindfold	counterclockwise	practice	Guided	2	0.5	-0.25	2.840424	0.44965	-1.45	-1.05	0.801582838671611	-0.013408	-0.013358	-0.0061728
Trial1	2	1	noBlindfold	counterclockwise	practice	Guided	2	0.5	-0.25	2.860413	0.44965	-1.45	-1.05	0.801582838671611	0.0006125	0.037421	-0.014621
Trial1	2	1	noBlindfold	counterclockwise	practice	Guided	2	0.5	-0.25	2.880402	0.44965	-1.45	-1.05	0.801582838671611	0.0045689	-0.00066615	-0.010126
Trial1	2	1	noBlindfold	counterclockwise	practice	Guided	2	0.5	-0.25	2.900421	0.44964	-1.45	-1.05	0.801583465846924	-0.0025251	-0.00066788	-0.031782
Trial1	2	1	noBlindfold	counterclockwise	practice	Guided	2	0.5	-0.25	2.92041	0.44964	-1.45	-1.05	0.801583465846924	-0.0094429	-0.013365	0.01018
Trial1	2	1	noBlindfold	counterclockwise	practice	Guided	2	0.5	-0.25	2.940399	0.44964	-1.45	-1.05	0.801583465846924	-0.016267	-0.030293	-0.015699
Trial1	2	1	noBlindfold	counterclockwise	practice	Guided	2	0.5	-0.25	2.960419	0.44964	-1.45	-1.05	0.801583465846924	-0.01393	0.0035619	0.014134
Trial1	2	1	noBlindfold	counterclockwise	practice	Guided	2	0.5	-0.25	2.980408	0.44964	-1.45	-1.05	0.801583465846924	-0.039266	-0.026059	0.012515
Trial1	2	1	noBlindfold	counterclockwise	practice	Guided	2	0.5	-0.25	3.000397	0.44963	-1.45	-1.05	0.801584095018814	0.005129	0.003563	-0.018571
Trial1	2	1	noBlindfold	counterclockwise	practice	Guided	2	0.5	-0.25	3.020416	0.44963	-1.45	-1.05	0.801584095018814	-0.014999	-0.0048985	0.031028
Trial1	2	1	noBlindfold	counterclockwise	practice	Guided	2	0.5	-0.25	3.040405	0.44963	-1.45	-1.05	0.801584095018814	-0.012563	0.016261	0.028152
Trial1	2	1	noBlindfold	counterclockwise	practice	Guided	2	0.5	-0.25	3.060425	0.44963	-1.45	-1.05	0.801584095018814	0.01359	-0.034522	-0.018034
Trial1	2	1	noBlindfold	counterclockwise	practice	Guided	2	0.5	-0.25	3.080414	0.44962	-1.45	-1.05	0.801584722442212	-0.015701	0.0077989	-0.024146
Trial1	2	1	noBlindfold	counterclockwise	practice	Guided	2	0.5	-0.25	3.100403	0.44962	-1.45	-1.05	0.801584722442212	-0.012824	-0.013362	-0.0027573
Trial1	2	1	noBlindfold	counterclockwise	practice	Guided	2	0.5	-0.25	3.120422	0.44962	-1.45	-1.05	0.801584722442212	-0.028634	-0.017594	-0.020731
Trial1	2	1	noBlindfold	counterclockwise	practice	Guided	2	0.5	-0.25	3.140411	0.44962	-1.45	-1.05	0.801584722442212	-0.0046384	-0.013362	0.0020027
Trial1	2	1	noBlindfold	counterclockwise	practice	Guided	2	0.5	-0.25	3.1604	0.44962	-1.45	-1.05	0.801584722442212	-0.025213	-0.021824	0.02231
Trial1	2	1	noBlindfold	counterclockwise	practice	Guided	2	0.5	-0.25	3.18042	0.44962	-1.45	-1.05	0.801584722442212	-0.038961	0.007798	0.029137
Trial1	2	1	noBlindfold	counterclockwise	practice	Guided	2	0.5	-0.25	3.200409	0.44961	-1.45	-1.05	0.801585349989467	-0.0057104	-0.0091302	0.018895
Trial1	2	1	noBlindfold	counterclockwise	practice	Guided	2	0.5	-0.25	3.220398	0.44961	-1.45	-1.05	0.801585349989467	0.0069611	-0.030288	0.019702
Trial1	2	1	noBlindfold	counterclockwise	practice	Guided	2	0.5	-0.25	3.240417	0.44961	-1.45	-1.05	0.801585349989467	0.021255	-0.034519	-0.0048317
Trial1	2	1	noBlindfold	counterclockwise	practice	Guided	2	0.5	-0.25	3.260406	0.44961	-1.45	-1.05	0.801585349989467	-0.024928	0.012032	-0.012023
Trial1	2	1	noBlindfold	counterclockwise	practice	Guided	2	0.5	-0.25	3.280426	0.44961	-1.45	-1.05	0.801585349989467	0.0091305	0.016262	0.011252
Trial1	2	1	noBlindfold	counterclockwise	practice	Guided	2	0.5	-0.25	3.300415	0.44961	-1.45	-1.05	0.801585349989467	-0.021779	-0.013361	0.0051388
Trial1	2	1	noBlindfold	counterclockwise	practice	Guided	2	0.5	-0.25	3.320404	0.4496	-1.45	-1.05	0.801585981408241	0.0022143	-0.01336	0.027873
Trial1	2	1	noBlindfold	counterclockwise	practice	Guided	2	0.5	-0.25	3.340424	0.4496	-1.45	-1.05	0.801585981408241	-0.022578	-0.00066581	0.017805
Trial1	2	1	noBlindfold	counterclockwise	practice	Guided	2	0.5	-0.25	3.360413	0.4496	-1.45	-1.05	0.801585981408241	-0.021766	0.0077965	0.0051363
Trial1	2	1	noBlindfold	counterclockwise	practice	Guided	2	0.5	-0.25	3.380402	0.4496	-1.45	-1.05	0.801585981408241	-0.0088238	-0.004901	0.001721
Trial1	2	1	noBlindfold	counterclockwise	practice	Guided	2	0.5	-0.25	3.400421	0.44959	-1.45	-1.05	0.801586607329747	-0.013313	0.020489	0.0056747
Trial1	2	1	noBlindfold	counterclockwise	practice	Guided	2	0.5	-0.25	3.42041	0.44959	-1.45	-1.05	0.801586607329747	-0.0043235	-0.017597	-0.0022322
Trial1	2	1	noBlindfold	counterclockwise	practice	Guided	2	0.5	-0.25	3.440399	0.44959	-1.45	-1.05	0.801586607329747	-0.019421	-0.021829	0.034966
Trial1	2	1	noBlindfold	counterclockwise	practice	Guided	2	0.5	-0.25	3.460419	0.44959	-1.45	-1.05	0.801586607329747	-0.010159	0.0077945	0.010434
Trial1	2	1	noBlindfold	counterclockwise	practice	Guided	2	0.5	-0.25	3.480408	0.44959	-1.45	-1.05	0.801586607329747	0.0041309	0.016257	-0.0035835
Trial1	2	1	noBlindfold	counterclockwise	practice	Guided	2	0.5	-0.25	3.500397	0.44959	-1.45	-1.05	0.801586607329747	0.0078165	0.0035637	0.0070211
Trial1	2	1	noBlindfold	counterclockwise	practice	Guided	2	0.5	-0.25	3.520416	0.44958	-1.45	-1.05	0.801587238998085	0.0009926	-0.009133	-0.018857
Trial1	2	1	noBlindfold	counterclockwise	practice	Guided	2	0.5	-0.25	3.540405	0.44958	-1.45	-1.05	0.801587238998085	0.010966	0.024721	0.024185
Trial1	2	1	noBlindfold	counterclockwise	practice	Guided	2	0.5	-0.25	3.560425	0.44958	-1.45	-1.05	0.801587238998085	-0.0061912	-0.017596	0.027328
Trial1	2	1	noBlindfold	counterclockwise	practice	Guided	2	0.5	-0.25	3.580414	0.44958	-1.45	-1.05	0.801587238998085	-0.0096029	0.003563	-0.003043
Trial1	2	1	noBlindfold	counterclockwise	practice	Guided	2	0.5	-0.25	3.600403	0.44958	-1.45	-1.05	0.801587238998085	-0.0087911	-0.013365	0.0017199
Trial1	2	1	noBlindfold	counterclockwise	practice	Guided	2	0.5	-0.25	3.620422	0.44958	-1.45	-1.05	0.801587238998085	0.0038805	0.0035609	0.0098951
Trial1	2	1	noBlindfold	counterclockwise	practice	Guided	2	0.5	-0.25	3.640411	0.44957	-1.45	-1.05	0.801587867041875	-0.046252	0.016256	-0.007534
Trial1	2	1	noBlindfold	counterclockwise	practice	Guided	2	0.5	-0.25	3.6604	0.44957	-1.45	-1.05	0.801587867041875	-0.0040144	-0.02183	-0.0064545
Trial1	2	1	noBlindfold	counterclockwise	practice	Guided	2	0.5	-0.25	3.68042	0.44957	-1.45	-1.05	0.801587867041875	-0.0055382	0.020487	-0.015713
Trial1	2	1	noBlindfold	counterclockwise	practice	Guided	2	0.5	-0.25	3.700409	0.44957	-1.45	-1.05	0.801587867041875	-0.025934	-0.013369	-0.02389
Trial1	2	1	noBlindfold	counterclockwise	practice	Guided	2	0.5	-0.25	3.720398	0.44956	-1.45	-1.05	0.801588497084834	-0.0019397	-0.0049051	0.031281
Trial1	2	1	noBlindfold	counterclockwise	practice	Guided	2	0.5	-0.25	3.740417	0.44956	-1.45	-1.05	0.801588497084834	-0.017747	-0.000674	0.022295
Trial1	2	1	noBlindfold	counterclockwise	practice	Guided	2	0.5	-0.25	3.760406	0.44956	-1.45	-1.05	0.801588497084834	-0.02592	-0.026066	0.00063841
Trial1	2	1	noBlindfold	counterclockwise	practice	Guided	2	0.5	-0.25	3.780426	0.44956	-1.45	-1.05	0.801588497084834	-0.028793	0.016253	-0.016525
Trial1	2	1	noBlindfold	counterclockwise	practice	Guided	2	0.5	-0.25	3.800415	0.44956	-1.45	-1.05	0.801588497084834	0.00077227	0.016253	-0.014637
Trial1	2	1	noBlindfold	counterclockwise	practice	Guided	2	0.5	-0.25	3.820404	0.44955	-1.45	-1.05	0.801589125376705	-0.0090205	-0.00067579	-0.010414
Trial1	2	1	noBlindfold	counterclockwise	practice	Guided	2	0.5	-0.25	3.840424	0.44955	-1.45	-1.05	0.801589125376705	-0.0095577	-0.0091385	0.014386
Trial1	2	1	noBlindfold	counterclockwise	practice	Guided	2	0.5	-0.25	3.860413	0.44955	-1.45	-1.05	0.801589125376705	-0.052054	-0.030299	0.015914
Trial1	2	1	noBlindfold	counterclockwise	practice	Guided	2	0.5	-0.25	3.880402	0.44955	-1.45	-1.05	0.801589125376705	0.0055488	0.012019	-0.035748
Trial1	2	1	noBlindfold	counterclockwise	practice	Guided	2	0.5	-0.25	3.900421	0.44955	-1.45	-1.05	0.801589125376705	0.0036596	-0.021836	0.006755
Trial1	2	1	noBlindfold	counterclockwise	practice	Guided	2	0.5	-0.25	3.92041	0.44955	-1.45	-1.05	0.801589125376705	0.017951	0.020484	-0.010678
Trial1	2	1	noBlindfold	counterclockwise	practice	Guided	2	0.5	-0.25	3.940399	0.44955	-1.45	-1.05	0.801589125376705	-0.0042441	0.028943	-0.0022333
Trial1	2	1	noBlindfold	counterclockwise	practice	Guided	2	0.5	-0.25	3.960419	0.44954	-1.45	-1.05	0.801589755668485	0.00052206	0.020478	-0.01041
Trial1	2	1	noBlindfold	counterclockwise	practice	Guided	2	0.5	-0.25	3.980408	0.44954	-1.45	-1.05	0.801589755668485	-0.0010967	-0.004912	0.014931
Trial1	2	1	noBlindfold	counterclockwise	practice	Guided	2	0.5	-0.25	4.000397	0.44954	-1.45	-1.05	0.801589755668485	-0.00028398	0.012014	0.0022602
Trial1	2	1	noBlindfold	counterclockwise	practice	Guided	2	0.5	-0.25	4.020416	0.44954	-1.45	-1.05	0.801589755668485	-0.0010901	0.028939	0.006483
Trial1	2	1	noBlindfold	counterclockwise	practice	Guided	2	0.5	-0.25	4.040405	0.44954	-1.45	-1.05	0.801589755668485	-0.025888	-0.00068396	0.0048633
Trial1	2	1	noBlindfold	counterclockwise	practice	Guided	2	0.5	-0.25	4.060425	0.44953	-1.45	-1.04999	0.801580390496261	-0.057147	-0.0091387	0.096147
Trial1	2	1	noBlindfold	counterclockwise	practice	Guided	2	0.5	-0.25	4.080414	0.44952	-1.45001	-1.04999	0.801581019167905	-0.0069068	-0.00067084	0.039982
Trial1	2	1	noBlindfold	counterclockwise	practice	Guided	2	0.5	-0.25	4.100403	0.44951	-1.45	-1.04999	0.801581651717779	-0.01849	0.012025	0.022273
Trial1	2	1	noBlindfold	counterclockwise	practice	Guided	2	0.5	-0.25	4.120422	0.44951	-1.45	-1.04999	0.801581651717779	-0.028011	0.012022	0.038625
Trial1	2	1	noBlindfold	counterclockwise	practice	Guided	2	0.5	-0.25	4.140411	0.44951	-1.45	-1.05	0.801591645414229	0.011889	0.0035585	0.0027756
Trial1	2	1	noBlindfold	counterclockwise	practice	Guided	2	0.5	-0.25	4.1604	0.44951	-1.45	-1.05	0.801591645414229	-0.011829	-0.00067836	-0.01547
Trial1	2	1	noBlindfold	counterclockwise	practice	Guided	2	0.5	-0.25	4.18042	0.44951	-1.45	-1.05	0.801591645414229	-0.016049	-0.013373	-0.01574
Trial1	2	1	noBlindfold	counterclockwise	practice	Guided	2	0.5	-0.25	4.200409	0.44951	-1.45	-1.05	0.801591645414229	-0.05226	0.033176	0.020109
Trial1	2	1	noBlindfold	counterclockwise	practice	Guided	2	0.5	-0.25	4.220398	0.4495	-1.45	-1.05	0.801592272448949	-0.02395	0.0035539	-0.024726
Trial1	2	1	noBlindfold	counterclockwise	practice	Guided	2	0.5	-0.25	4.240417	0.4495	-1.45	-1.05	0.801592272448949	0.00031397	0.012017	-0.0062149
Trial1	2	1	noBlindfold	counterclockwise	practice	Guided	2	0.5	-0.25	4.260406	0.4495	-1.45	-1.05	0.801592272448949	-0.013703	-0.013371	0.014092
Trial1	2	1	noBlindfold	counterclockwise	practice	Guided	2	0.5	-0.25	4.280426	0.4495	-1.45	-1.05	0.801592272448949	0.0011271	0.020483	-0.018883
Trial1	2	1	noBlindfold	counterclockwise	practice	Guided	2	0.5	-0.25	4.300415	0.4495	-1.45	-1.05	0.801592272448949	-0.0010298	0.037411	0.014901
Trial1	2	1	noBlindfold	counterclockwise	practice	Guided	2	0.5	-0.25	4.320404	0.4495	-1.45	-1.05	0.801592272448949	-0.029511	-0.00067635	-0.0038803
Trial1	2	1	noBlindfold	counterclockwise	practice	Guided	2	0.5	-0.25	4.340424	0.44949	-1.45	-1.04999	0.801582911559752	-0.0065957	0.0077856	0.022268
Trial1	2	1	noBlindfold	counterclockwise	practice	Guided	2	0.5	-0.25	4.360413	0.44957	-1.45001	-1.04998	0.801567998528385	0.243328	-0.182625	0.071685
Trial1	2	1	noBlindfold	counterclockwise	practice	Guided	2	0.5	-0.25	4.380402	0.44981	-1.45008	-1.05001	0.801582797848831	0.441283	-0.423761	-0.0077345
Trial1	2	1	noBlindfold	counterclockwise	practice	Guided	2	0.5	-0.25	4.400421	0.45033	-1.45017	-1.05005	0.801590382841183	0.638015	-0.461726	-0.101091
Trial1	2	1	noBlindfold	counterclockwise	practice	Guided	2	0.5	-0.25	4.42041	0.45127	-1.45023	-1.05008	0.801562551970162	0.867552	-0.448898	-0.175211
Trial1	2	1	noBlindfold	counterclockwise	practice	Guided	2	0.5	-0.25	4.440399	0.45291	-1.45022	-1.0501	0.801484634000804	1.005326	-0.41916	-0.140557
Trial1	2	1	noBlindfold	counterclockwise	practice	Guided	2	0.5	-0.25	4.460419	0.45807	-1.45024	-1.05014	0.801237786224877	1.017603	-0.512085	-0.305032
Trial1	2	1	noBlindfold	counterclockwise	practice	Guided	2	0.5	-0.25	4.480408	0.46172	-1.45026	-1.05018	0.801095078575145	1.076858	-0.554403	-0.384313
Trial1	2	1	noBlindfold	counterclockwise	practice	Guided	2	0.5	-0.25	4.500397	0.46626	-1.45029	-1.05017	0.800880969323801	1.269113	-0.668662	-0.338068
Trial1	2	1	noBlindfold	counterclockwise	practice	Guided	2	0.5	-0.25	4.520416	0.47172	-1.45032	-1.05011	0.800609607485849	1.415908	-0.689821	-0.181321
Trial1	2	1	noBlindfold	counterclockwise	practice	Guided	2	0.5	-0.25	4.540405	0.4778	-1.45034	-1.05006	0.800367976098881	1.543648	-0.660198	-0.060822
Trial1	2	1	noBlindfold	counterclockwise	practice	Guided	2	0.5	-0.25	4.560425	0.49389	-1.4503	-1.0501	0.800123417291227	1.587461	-0.567098	-0.19374
Trial1	2	1	noBlindfold	counterclockwise	practice	Guided	2	0.5	-0.25	4.580414	0.50348	-1.45028	-1.05012	0.800127563715436	1.40173	-0.537476	-0.200511
Trial1	2	1	noBlindfold	counterclockwise	practice	Guided	2	0.5	-0.25	4.600403	0.5144	-1.45028	-1.05013	0.800259578198357	1.540089	-0.579794	-0.285438
Trial1	2	1	noBlindfold	counterclockwise	practice	Guided	2	0.5	-0.25	4.620422	0.52567	-1.4503	-1.05013	0.800541679634575	1.530201	-0.73637	-0.258039
Trial1	2	1	noBlindfold	counterclockwise	practice	Guided	2	0.5	-0.25	4.640411	0.53871	-1.45036	-1.05015	0.801085853929064	1.642694	-0.863324	-0.275907
Trial1	2	1	noBlindfold	counterclockwise	practice	Guided	2	0.5	-0.25	4.6604	0.56767	-1.45045	-1.05018	0.803036233906682	1.864109	-0.884483	-0.320174
Trial1	2	1	noBlindfold	counterclockwise	practice	Guided	2	0.5	-0.25	4.68042	0.58357	-1.45044	-1.05022	0.80457194467358	1.982814	-0.778688	-0.448351
Trial1	2	1	noBlindfold	counterclockwise	practice	Guided	2	0.5	-0.25	4.700409	0.60062	-1.45042	-1.05022	0.80652120082776	1.901835	-0.82947	-0.475983
Trial1	2	1	noBlindfold	counterclockwise	practice	Guided	2	0.5	-0.25	4.720398	0.6193	-1.45043	-1.05025	0.809093715116987	1.631421	-1.053755	-0.520818
Trial1	2	1	noBlindfold	counterclockwise	practice	Guided	2	0.5	-0.25	4.740417	0.65812	-1.45057	-1.05025	0.815721812231829	1.448213	-1.117232	-0.520808
Trial1	2	1	noBlindfold	counterclockwise	practice	Guided	2	0.5	-0.25	4.760406	0.67922	-1.45058	-1.05025	0.820073145409049	1.373888	-0.986047	-0.566539
Trial1	2	1	noBlindfold	counterclockwise	practice	Guided	2	0.5	-0.25	4.780426	0.70035	-1.45051	-1.05024	0.824938944610611	1.337174	-0.87602	-0.476837
Trial1	2	1	noBlindfold	counterclockwise	practice	Guided	2	0.5	-0.25	4.800415	0.72278	-1.45046	-1.05023	0.830661795504749	1.320985	-0.87602	-0.444735
Trial1	2	1	noBlindfold	counterclockwise	practice	Guided	2	0.5	-0.25	4.820404	0.74514	-1.45042	-1.0502	0.836907189767199	1.278324	-0.825238	-0.368519
Trial1	2	1	noBlindfold	counterclockwise	practice	Guided	2	0.5	-0.25	4.840424	0.7680399	-1.4504	-1.05016	0.843861076621699	1.199561	-0.846397	-0.29657
Trial1	2	1	noBlindfold	counterclockwise	practice	Guided	2	0.5	-0.25	4.860413	0.8151	-1.45042	-1.05017	0.859976720299625	0.992916	-0.846397	-0.398245
Trial1	2	1	noBlindfold	counterclockwise	practice	Guided	2	0.5	-0.25	4.880402	0.83981	-1.45042	-1.05018	0.86934389696696	1.089872	-0.825238	-0.373972
Trial1	2	1	noBlindfold	counterclockwise	practice	Guided	2	0.5	-0.25	4.900421	0.86483	-1.45043	-1.05016	0.879407213760124	1.034465	-0.816775	-0.32233
Trial1	2	1	noBlindfold	counterclockwise	practice	Guided	2	0.5	-0.25	4.92041	0.89015	-1.45042	-1.05014	0.890191494437444	1.059535	-0.821006	-0.276977
Trial1	2	1	noBlindfold	counterclockwise	practice	Guided	2	0.5	-0.25	4.940399	0.91429	-1.45042	-1.05007	0.900970750839304	1.084286	-0.859093	-0.227311
Trial1	2	1	noBlindfold	counterclockwise	practice	Guided	2	0.5	-0.25	4.960419	0.96513	-1.45043	-1.05005	0.925432861254657	1.051417	-0.744834	-0.125929
Trial1	2	1	noBlindfold	counterclockwise	practice	Guided	2	0.5	-0.25	4.980408	0.99185	-1.4504	-1.05002	0.939121051637588	0.958436	-0.757529	-0.037021
Trial1	2	1	noBlindfold	counterclockwise	practice	Guided	2	0.5	-0.25	5.000397	1.01881	-1.45039	-1.04999	0.953492398107335	0.854241	-0.791384	0.0067357
Trial1	2	1	noBlindfold	counterclockwise	practice	Guided	2	0.5	-0.25	5.020416	1.04516	-1.45038	-1.04999	0.968082324919421	0.94397	-0.677125	0.010667
Trial1	2	1	noBlindfold	counterclockwise	practice	Guided	2	0.5	-0.25	5.040405	1.07335	-1.45034	-1.04997	0.984216550568035	0.967058	-0.567098	0.030858
Trial1	2	1	noBlindfold	counterclockwise	practice	Guided	2	0.5	-0.25	5.060425	1.12572	-1.45028	-1.04994	1.0155931942672	0.957363	-0.558635	0.122288
Trial1	2	1	noBlindfold	counterclockwise	practice	Guided	2	0.5	-0.25	5.080414	1.15313	-1.45028	-1.04994	1.03270656806668	1.025767	-0.482454	0.09883
Trial1	2	1	noBlindfold	counterclockwise	practice	Guided	2	0.5	-0.25	5.100403	1.18252	-1.45026	-1.04993	1.0515329577474	0.99656	-0.452724	0.170966
Trial1	2	1	noBlindfold	counterclockwise	practice	Guided	2	0.5	-0.25	5.120422	1.21052	-1.45024	-1.0499	1.06989654587507	0.818417	-0.511895	0.182457
Trial1	2	1	noBlindfold	counterclockwise	practice	Guided	2	0.5	-0.25	5.140411	1.23955	-1.45026	-1.04985	1.08935494494245	0.733131	-0.51611	0.273762
Trial1	2	1	noBlindfold	counterclockwise	practice	Guided	2	0.5	-0.25	5.1604	1.29617	-1.45026	-1.04984	1.1285524560583	0.860743	-0.473723	0.368243
Trial1	2	1	noBlindfold	counterclockwise	practice	Guided	2	0.5	-0.25	5.18042	1.30962	-1.45026	-1.0498	1.13805302275472	2.552398	-0.253581	-0.089476
Trial1	2	1	noBlindfold	counterclockwise	practice	Guided	2	0.5	-0.25	5.200409	1.30576	-1.45027	-1.04932	1.13497209390093	5.21288	-0.930626	1.085273
Trial1	2	1	noBlindfold	counterclockwise	practice	Guided	2	0.5	-0.25	5.220398	1.30308	-1.45034	-1.04877	1.13268320498605	5.32208	-0.524369	0.424537
Trial1	2	1	noBlindfold	counterclockwise	practice	Guided	2	0.5	-0.25	5.240417	1.30231	-1.45033	-1.04926	1.13248306827073	3.622979	-0.875583	0.024516
Trial1	2	1	noBlindfold	counterclockwise	practice	Guided	2	0.5	-0.25	5.260406	1.30122	-1.45066	-1.05046	1.13255894535455	0.773557	-1.980083	-1.538755
Trial1	2	1	noBlindfold	counterclockwise	practice	Guided	2	0.5	-0.25	5.280426	1.30068	-1.4509	-1.05068	1.13233248925284	0.63151	-1.802348	-1.419152
Trial1	2	1	noBlindfold	counterclockwise	practice	Guided	2	0.5	-0.25	5.300415	1.30054	-1.45091	-1.05052	1.13212040639865	1.051068	-1.387631	-0.614487
Trial1	2	1	noBlindfold	counterclockwise	practice	Guided	2	0.5	-0.25	5.320404	1.30061	-1.45078	-1.04884	1.13098271246557	2.150792	-0.748629	0.328773
Trial1	2	1	noBlindfold	counterclockwise	practice	Guided	2	0.5	-0.25	5.340424	1.30157	-1.45019	-1.04688	1.13027966087369	4.116857	0.093529	1.307529
Trial1	2	1	noBlindfold	counterclockwise	practice	Guided	2	0.5	-0.25	5.360413	1.30199	-1.44994	-1.04446	1.12887324170452	4.129044	-0.215385	1.104243
Trial1	2	1	noBlindfold	counterclockwise	practice	Guided	2	0.5	-0.25	5.380402	1.30208	-1.45005	-1.04185	1.12710192935941	3.842628	-0.591944	0.814637
Trial1	2	1	noBlindfold	counterclockwise	practice	Guided	2	0.5	-0.25	5.400421	1.30196	-1.45026	-1.03945	1.12533159930432	3.252585	-0.86278	0.305343
Trial1	2	1	noBlindfold	counterclockwise	practice	Guided	2	0.5	-0.25	5.42041	1.30167	-1.45044	-1.03778	1.12395379000794	2.608329	-1.3579	-0.050496
Trial1	2	1	noBlindfold	counterclockwise	practice	Guided	2	0.5	-0.25	5.440399	1.30136	-1.45064	-1.03647	1.12281477355602	2.401647	-1.510245	-0.166205
Trial1	2	1	noBlindfold	counterclockwise	practice	Guided	2	0.5	-0.25	5.460419	1.30139	-1.45059	-1.0362	1.12264702257791	3.508826	-0.532699	0.392503
Trial1	2	1	noBlindfold	counterclockwise	practice	Guided	2	0.5	-0.25	5.480408	1.30163	-1.45042	-1.03587	1.12258739718905	3.890848	-0.519971	0.60062
Trial1	2	1	noBlindfold	counterclockwise	practice	Guided	2	0.5	-0.25	5.500397	1.30187	-1.45034	-1.03553	1.12252082612125	4.182397	-0.668084	0.560145
Trial1	2	1	noBlindfold	counterclockwise	practice	Guided	2	0.5	-0.25	5.520416	1.30205	-1.45034	-1.03539	1.12255149879656	4.404298	-0.731561	0.424409
Trial1	2	1	noBlindfold	counterclockwise	practice	Guided	2	0.5	-0.25	5.540405	1.30213	-1.45037	-1.03544	1.12264359697126	4.316458	-1.103959	0.068774
Trial1	2	1	noBlindfold	counterclockwise	practice	Guided	2	0.5	-0.25	5.560425	1.30209	-1.45055	-1.03552	1.12267085952749	3.80544	-1.747193	-0.495026
Trial1	2	1	noBlindfold	counterclockwise	practice	Guided	2	0.5	-0.25	5.580414	1.30203	-1.45065	-1.03554	1.1226420337879	3.827323	-1.531371	-0.498417
Trial1	2	1	noBlindfold	counterclockwise	practice	Guided	2	0.5	-0.25	5.600403	1.30202	-1.45066	-1.03554	1.12263487997866	3.882487	-1.273231	-0.330156
Trial1	2	1	noBlindfold	counterclockwise	practice	Guided	2	0.5	-0.25	5.620422	1.30201	-1.45066	-1.03555	1.12263473307139	3.93334	-1.154741	-0.139979
Trial1	2	1	noBlindfold	counterclockwise	practice	Guided	2	0.5	-0.25	5.640411	1.30201	-1.45065	-1.03555	1.12263473307139	4.148479	-1.036251	-0.045537
Trial1	2	1	noBlindfold	counterclockwise	practice	Guided	2	0.5	-0.25	5.6604	1.30203	-1.45064	-1.03556	1.12265604737135	4.219839	-1.43404	-0.337426
Trial1	2	1	noBlindfold	counterclockwise	practice	Guided	2	0.5	-0.25	5.68042	1.30204	-1.45065	-1.03559	1.12268430688065	4.185937	-1.797975	-0.52791
Trial1	2	1	noBlindfold	counterclockwise	practice	Guided	2	0.5	-0.25	5.700409	1.30204	-1.4507	-1.0356	1.12269123041596	4.243725	-1.886842	-0.49142
Trial1	2	1	noBlindfold	counterclockwise	practice	Guided	2	0.5	-0.25	5.720398	1.30205	-1.45074	-1.03561	1.12270539099788	4.265761	-1.869915	-0.285062
Trial1	2	1	noBlindfold	counterclockwise	practice	Guided	2	0.5	-0.25	5.740417	1.30206	-1.45075	-1.03558	1.12269143887723	4.40523	-1.649862	0.0075999
Trial1	2	1	noBlindfold	counterclockwise	practice	Guided	2	0.5	-0.25	5.760406	1.30211	-1.45075	-1.03553	1.12269217430054	4.648699	-1.311318	0.651616
Trial1	2	1	noBlindfold	counterclockwise	practice	Guided	2	0.5	-0.25	5.780426	1.30216	-1.45073	-1.03541	1.12264404260655	4.665644	-1.379026	0.80915
Trial1	2	1	noBlindfold	counterclockwise	practice	Guided	2	0.5	-0.25	5.800415	1.30222	-1.45073	-1.03523	1.12256088152279	4.688136	-1.522908	0.873608
Trial1	2	1	noBlindfold	counterclockwise	practice	Guided	2	0.5	-0.25	5.820404	1.30228	-1.45075	-1.03504	1.12247091336532	4.604446	-1.628703	0.883965
Trial1	2	1	noBlindfold	counterclockwise	practice	Guided	2	0.5	-0.25	5.840424	1.30228	-1.45078	-1.03453	1.12211430174631	4.523383	-1.726034	0.888578
Trial1	2	1	noBlindfold	counterclockwise	practice	Guided	2	0.5	-0.25	5.860413	1.30227	-1.45086	-1.03396	1.12170865527354	4.495024	-1.848756	1.242349
Trial1	2	1	noBlindfold	counterclockwise	practice	Guided	2	0.5	-0.25	5.880402	1.30226	-1.4509	-1.03304	1.1210588247227	4.470945	-1.895306	1.379873
Trial1	2	1	noBlindfold	counterclockwise	practice	Guided	2	0.5	-0.25	5.900421	1.30225	-1.45093	-1.03173	1.12013703939747	4.528832	-1.886842	1.408885
Trial1	2	1	noBlindfold	counterclockwise	practice	Guided	2	0.5	-0.25	5.92041	1.30226	-1.45093	-1.0299	1.11886786494143	4.491001	-1.823365	1.501998
Trial1	2	1	noBlindfold	counterclockwise	practice	Guided	2	0.5	-0.25	5.940399	1.30224	-1.45091	-1.02403	1.11476967796266	4.421076	-1.738729	1.664033
Trial1	2	1	noBlindfold	counterclockwise	practice	Guided	2	0.5	-0.25	5.960419	1.30221	-1.45094	-1.01953	1.11162824331747	4.364273	-2.161909	2.317157
Trial1	2	1	noBlindfold	counterclockwise	practice	Guided	2	0.5	-0.25	5.980408	1.30219	-1.45106	-1.01362	1.10753069623314	4.369873	-2.407354	2.749305
Trial1	2	1	noBlindfold	counterclockwise	practice	Guided	2	0.5	-0.25	6.000397	1.30219	-1.45117	-1.00584	1.10218097911515	4.414211	-2.432745	2.995154
Trial1	2	1	noBlindfold	counterclockwise	practice	Guided	2	0.5	-0.25	6.020416	1.30222	-1.4512	-0.99652	1.09583246935127	4.573005	-2.348109	3.133551
Trial1	2	1	noBlindfold	counterclockwise	practice	Guided	2	0.5	-0.25	6.040405	1.30229	-1.45118	-0.97158	1.07904908226559	4.747632	-2.297327	3.486196
Trial1	2	1	noBlindfold	counterclockwise	practice	Guided	2	0.5	-0.25	6.060425	1.3024	-1.45116	-0.95519	1.0682408424992	4.853245	-2.415817	3.914442
Trial1	2	1	noBlindfold	counterclockwise	practice	Guided	2	0.5	-0.25	6.080414	1.30241	-1.45124	-0.93752	1.05666726819095	4.769956	-2.830534	3.350531
Trial1	2	1	noBlindfold	counterclockwise	practice	Guided	2	0.5	-0.25	6.100403	1.30241	-1.45145	-0.91817	1.04418060015718	4.863696	-3.351045	2.914517
Trial1	2	1	noBlindfold	counterclockwise	practice	Guided	2	0.5	-0.25	6.120422	1.30243	-1.45164	-0.8985	1.03172004038693	4.950515	-3.444145	2.722776
Trial1	2	1	noBlindfold	counterclockwise	practice	Guided	2	0.5	-0.25	6.140411	1.30246	-1.45173	-0.85556	1.00530836017123	4.918478	-3.452608	2.818685
Trial1	2	1	noBlindfold	counterclockwise	practice	Guided	2	0.5	-0.25	6.1604	1.30236	-1.45169	-0.83385	0.992301590150247	4.608006	-3.12676	2.537521
Trial1	2	1	noBlindfold	counterclockwise	practice	Guided	2	0.5	-0.25	6.18042	1.30232	-1.4516	-0.8106	0.978769497214701	4.671392	-3.3849	1.975411
Trial1	2	1	noBlindfold	counterclockwise	practice	Guided	2	0.5	-0.25	6.200409	1.3023	-1.45161	-0.78844	0.966231306720944	4.557803	-3.397595	1.306176
Trial1	2	1	noBlindfold	counterclockwise	practice	Guided	2	0.5	-0.25	6.220398	1.3023	-1.45167	-0.76632	0.954081539642315	4.636206	-3.461072	1.009486
Trial1	2	1	noBlindfold	counterclockwise	practice	Guided	2	0.5	-0.25	6.240417	1.30229	-1.45173	-0.72358	0.931636840940048	4.536431	-3.562635	1.324926
Trial1	2	1	noBlindfold	counterclockwise	practice	Guided	2	0.5	-0.25	6.260406	1.30222	-1.45181	-0.70222	0.92090152087241	4.356771	-3.774225	2.136068
Trial1	2	1	noBlindfold	counterclockwise	practice	Guided	2	0.5	-0.25	6.280426	1.30222	-1.45186	-0.68054	0.910451194818827	4.476364	-3.533013	2.093429
Trial1	2	1	noBlindfold	counterclockwise	practice	Guided	2	0.5	-0.25	6.300415	1.30222	-1.4518	-0.65772	0.899884598087557	4.380226	-3.207164	2.228483
Trial1	2	1	noBlindfold	counterclockwise	practice	Guided	2	0.5	-0.25	6.320404	1.30219	-1.45164	-0.6348	0.889707658089321	4.233004	-2.927865	2.566224
Trial1	2	1	noBlindfold	counterclockwise	practice	Guided	2	0.5	-0.25	6.340424	1.30213	-1.45146	-0.58584	0.869598297521267	4.059023	-2.712043	2.382929
Trial1	2	1	noBlindfold	counterclockwise	practice	Guided	2	0.5	-0.25	6.360413	1.30206	-1.45148	-0.56048	0.86005702487401	4.195959	-3.025197	2.532104
Trial1	2	1	noBlindfold	counterclockwise	practice	Guided	2	0.5	-0.25	6.380402	1.30206	-1.45153	-0.53397	0.850846176744056	4.075724	-3.037892	3.047497
Trial1	2	1	noBlindfold	counterclockwise	practice	Guided	2	0.5	-0.25	6.400421	1.30205	-1.45153	-0.5055	0.841762801444548	4.158016	-2.965951	2.878176
Trial1	2	1	noBlindfold	counterclockwise	practice	Guided	2	0.5	-0.25	6.42041	1.30205	-1.45152	-0.47614	0.83332088328967	4.188083	-3.351045	2.669281
Trial1	2	1	noBlindfold	counterclockwise	practice	Guided	2	0.5	-0.25	6.440399	1.30207	-1.45163	-0.41539	0.818944544327562	4.23502	-3.62188	2.478982
Trial1	2	1	noBlindfold	counterclockwise	practice	Guided	2	0.5	-0.25	6.460419	1.30206	-1.45166	-0.38567	0.813453506424483	4.125407	-3.139455	2.81105
Trial1	2	1	noBlindfold	counterclockwise	practice	Guided	2	0.5	-0.25	6.480408	1.30203	-1.45162	-0.35449	0.808807903537844	3.960015	-3.393363	2.302066
Trial1	2	1	noBlindfold	counterclockwise	practice	Guided	2	0.5	-0.25	6.500397	1.30198	-1.45172	-0.32282	0.805279267990062	3.901453	-3.706516	2.432584
Trial1	2	1	noBlindfold	counterclockwise	practice	Guided	2	0.5	-0.25	6.520416	1.3019	-1.45181	-0.29048	0.802921095886708	3.672571	-3.469536	2.549451
Trial1	2	1	noBlindfold	counterclockwise	practice	Guided	2	0.5	-0.25	6.540405	1.30183	-1.45175	-0.22321	0.802277350408614	3.49662	-3.380668	2.53449
Trial1	2	1	noBlindfold	counterclockwise	practice	Guided	2	0.5	-0.25	6.560425	1.30174	-1.45176	-0.18956	0.804014870010997	3.487737	-2.77552	2.043992
Trial1	2	1	noBlindfold	counterclockwise	practice	Guided	2	0.5	-0.25	6.580414	1.30173	-1.45159	-0.15459	0.807387100199886	3.438156	-3.287568	2.046543
Trial1	2	1	noBlindfold	counterclockwise	practice	Guided	2	0.5	-0.25	6.600403	1.30173	-1.45159	-0.12055	0.812113391984544	3.559695	-3.575331	1.851744
Trial1	2	1	noBlindfold	counterclockwise	practice	Guided	2	0.5	-0.25	6.620422	1.30171	-1.45174	-0.08631501	0.818249177639404	3.427777	-3.211396	2.01036
Trial1	2	1	noBlindfold	counterclockwise	practice	Guided	2	0.5	-0.25	6.640411	1.30171	-1.45174	-0.016725	0.834958780467845	3.347369	-3.575331	2.165908
Trial1	2	1	noBlindfold	counterclockwise	practice	Guided	2	0.5	-0.25	6.6604	1.30165	-1.45185	0.017175	0.845000052025109	3.227222	-3.088674	1.507827
Trial1	2	1	noBlindfold	counterclockwise	practice	Guided	2	0.5	-0.25	6.68042	1.30161	-1.4517	0.052083	0.856640367985669	3.097366	-3.224091	1.799986
Trial1	2	1	noBlindfold	counterclockwise	practice	Guided	2	0.5	-0.25	6.700409	1.30155	-1.45164	0.085892	0.86908325022447	3.009434	-3.461072	1.602772
Trial1	2	1	noBlindfold	counterclockwise	practice	Guided	2	0.5	-0.25	6.720398	1.30148	-1.45171	0.11965	0.882616116376952	2.911092	-3.17331	1.611122
Trial1	2	1	noBlindfold	counterclockwise	practice	Guided	2	0.5	-0.25	6.740417	1.30144	-1.45166	0.18752	0.913088069434957	2.857242	-3.494926	1.672491
Trial1	2	1	noBlindfold	counterclockwise	practice	Guided	2	0.5	-0.25	6.760406	1.30145	-1.45187	0.22022	0.929208788756547	2.856998	-3.342582	1.276916
Trial1	2	1	noBlindfold	counterclockwise	practice	Guided	2	0.5	-0.25	6.780426	1.30146	-1.45173	0.25344	0.94646183346619	2.885945	-3.300264	1.222257
Trial1	2	1	noBlindfold	counterclockwise	practice	Guided	2	0.5	-0.25	6.800415	1.30144	-1.45173	0.28503	0.963619833354526	2.845703	-3.744603	0.950118
Trial1	2	1	noBlindfold	counterclockwise	practice	Guided	2	0.5	-0.25	6.820404	1.30139	-1.45179	0.31701	0.981695547367494	2.588398	-3.274873	1.074819
Trial1	2	1	noBlindfold	counterclockwise	practice	Guided	2	0.5	-0.25	6.840424	1.30131	-1.45172	0.37713	1.0175410644657	2.516462	-3.62188	1.196209
Trial1	2	1	noBlindfold	counterclockwise	practice	Guided	2	0.5	-0.25	6.860413	1.30122	-1.4518	0.40691	1.0360908910943	2.430287	-3.41029	0.869522
Trial1	2	1	noBlindfold	counterclockwise	practice	Guided	2	0.5	-0.25	6.880402	1.30121	-1.45175	0.43542	1.05438983863647	2.517187	-3.418754	1.184078
Trial1	2	1	noBlindfold	counterclockwise	practice	Guided	2	0.5	-0.25	6.900421	1.30124	-1.45175	0.46366	1.07298466129648	2.434733	-3.791152	1.402616
Trial1	2	1	noBlindfold	counterclockwise	practice	Guided	2	0.5	-0.25	6.92041	1.30125	-1.45184	0.49172	1.09185625287276	2.425586	-3.617649	1.420568
Trial1	2	1	noBlindfold	counterclockwise	practice	Guided	2	0.5	-0.25	6.940399	1.3012	-1.45184	0.54882	1.13138619534451	2.165442	-3.486463	1.814662
Trial1	2	1	noBlindfold	counterclockwise	practice	Guided	2	0.5	-0.25	6.960419	1.30111	-1.45168	0.55941	1.13882465602726	2.182511	-3.520317	1.150238
Trial1	2	1	noBlindfold	counterclockwise	practice	Guided	2	0.5	-0.25	6.980408	1.3011	-1.45171	0.55679	1.13695704838146	1.093644	-4.823712	6.238014
Trial1	2	1	noBlindfold	counterclockwise	practice	Guided	2	0.5	-0.25	7.000397	1.3011	-1.45155	0.55546	1.13601364794308	2.48868	0.356004	9.732777
Trial1	2	1	noBlindfold	counterclockwise	practice	Guided	2	0.5	-0.25	7.020416	1.30114	-1.45071	0.5555	1.1360702930989	1.242328	-1.142066	12.29513
Trial1	2	1	noBlindfold	counterclockwise	practice	Guided	2	0.5	-0.25	7.040405	1.30109	-1.45068	0.55402	1.13498604918017	1.076119	-1.730286	9.07284
Trial1	2	1	noBlindfold	counterclockwise	practice	Guided	2	0.5	-0.25	7.060425	1.30075	-1.45075	0.55369	1.13451224820602	0.551877	-2.949045	7.158732
Trial1	2	1	noBlindfold	counterclockwise	practice	Guided	2	0.5	-0.25	7.080414	1.30063	-1.45107	0.55338	1.13420800509832	1.343865	-2.860177	5.846879
Trial1	2	1	noBlindfold	counterclockwise	practice	Guided	2	0.5	-0.25	7.100403	1.30067	-1.45113	0.55322	1.13412292984849	2.363437	-2.999826	5.785917
Trial1	2	1	noBlindfold	counterclockwise	practice	Guided	2	0.5	-0.25	7.120422	1.30082	-1.45129	0.55313	1.13416507245707	3.123233	-3.888504	5.864235
Trial1	2	1	noBlindfold	counterclockwise	practice	Guided	2	0.5	-0.25	7.140411	1.30101	-1.45149	0.55307	1.13425671182224	3.383367	-3.304516	5.59481
Trial1	2	1	noBlindfold	counterclockwise	practice	Guided	2	0.5	-0.25	7.1604	1.30108	-1.45152	0.55306	1.1342991244782	2.159245	-3.376456	5.624803
Trial1	2	1	noBlindfold	counterclockwise	practice	Guided	2	0.5	-0.25	7.18042	1.30107	-1.45152	0.55307	1.13429914204608	1.666663	-2.851713	6.04173
Trial1	2	1	noBlindfold	counterclockwise	practice	Guided	2	0.5	-0.25	7.200409	1.30105	-1.45151	0.55311	1.13431339912437	1.411695	-2.800932	6.890149
Trial1	2	1	noBlindfold	counterclockwise	practice	Guided	2	0.5	-0.25	7.220398	1.30104	-1.4515	0.55323	1.13439128175128	1.541172	-2.63166	7.404077
Trial1	2	1	noBlindfold	counterclockwise	practice	Guided	2	0.5	-0.25	7.240417	1.30102	-1.45148	0.55346	1.13453993589156	1.77565	-2.322738	7.843001
Trial1	2	1	noBlindfold	counterclockwise	practice	Guided	2	0.5	-0.25	7.260406	1.301	-1.45145	0.55347	1.13453297189693	1.509828	-2.733223	7.461906
Trial1	2	1	noBlindfold	counterclockwise	practice	Guided	2	0.5	-0.25	7.280426	1.30098	-1.45145	0.55349	1.13453297363929	1.109706	-2.872872	7.4794
Trial1	2	1	noBlindfold	counterclockwise	practice	Guided	2	0.5	-0.25	7.300415	1.30096	-1.45145	0.55351	1.13453310246	0.633894	-3.088694	7.522312
Trial1	2	1	noBlindfold	counterclockwise	practice	Guided	2	0.5	-0.25	7.320404	1.30091	-1.45145	0.55355	1.13452608265077	0.244579	-2.965972	7.585881
Trial1	2	1	noBlindfold	counterclockwise	practice	Guided	2	0.5	-0.25	7.340424	1.30082	-1.45146	0.55369	1.13456172307666	-0.042278	-3.050608	7.730506
Trial1	2	1	noBlindfold	counterclockwise	practice	Guided	2	0.5	-0.25	7.360413	1.30054	-1.45149	0.55382	1.13445619532515	-0.967607	-3.202953	8.03578
Trial1	2	1	noBlindfold	counterclockwise	practice	Guided	2	0.5	-0.25	7.380402	1.30026	-1.45155	0.55397	1.13436489350172	-1.748671	-3.427238	8.375598
Trial1	2	1	noBlindfold	counterclockwise	practice	Guided	2	0.5	-0.25	7.400421	1.29973	-1.45161	0.55403	1.13403360838306	-2.468512	-3.359529	8.24288
Trial1	2	1	noBlindfold	counterclockwise	practice	Guided	2	0.5	-0.25	7.42041	1.29852	-1.45165	0.55398	1.13314516713432	-2.888471	-3.270661	7.899302
Trial1	2	1	noBlindfold	counterclockwise	practice	Guided	2	0.5	-0.25	7.440399	1.29616	-1.45165	0.5542	1.13163975609084	-3.126089	-3.29182	7.928001
Trial1	2	1	noBlindfold	counterclockwise	practice	Guided	2	0.5	-0.25	7.460419	1.2875	-1.45174	0.5545	1.12577809701133	-4.015505	-3.951981	9.227326
Trial1	2	1	noBlindfold	counterclockwise	practice	Guided	2	0.5	-0.25	7.480408	1.28035	-1.45195	0.5546	1.12086004303858	-4.617664	-4.421711	9.284674
Trial1	2	1	noBlindfold	counterclockwise	practice	Guided	2	0.5	-0.25	7.500397	1.27123	-1.45215	0.55441	1.11439270586474	-4.903432	-4.366698	8.766826
Trial1	2	1	noBlindfold	counterclockwise	practice	Guided	2	0.5	-0.25	7.520416	1.25936	-1.45219	0.55416	1.10602939713199	-4.952762	-4.222816	8.196738
Trial1	2	1	noBlindfold	counterclockwise	practice	Guided	2	0.5	-0.25	7.540405	1.2453	-1.45213	0.5541	1.09637997072481	-4.924908	-4.11279	8.056828
Trial1	2	1	noBlindfold	counterclockwise	practice	Guided	2	0.5	-0.25	7.560425	1.20899	-1.45205	0.55421	1.07211031351183	-4.871218	-4.337075	8.541237
Trial1	2	1	noBlindfold	counterclockwise	practice	Guided	2	0.5	-0.25	7.580414	1.1868	-1.45212	0.5542	1.05755939498207	-4.952931	-4.23128	8.358506
Trial1	2	1	noBlindfold	counterclockwise	practice	Guided	2	0.5	-0.25	7.600403	1.16363	-1.45214	0.55403	1.04253011045955	-5.232216	-4.260903	8.059026
Trial1	2	1	noBlindfold	counterclockwise	practice	Guided	2	0.5	-0.25	7.620422	1.13635	-1.45213	0.55379	1.02519251314355	-5.415318	-4.045081	7.392031
Trial1	2	1	noBlindfold	counterclockwise	practice	Guided	2	0.5	-0.25	7.640411	1.10708	-1.45205	0.55377	1.00726973921224	-5.416481	-3.998531	7.309213
Trial1	2	1	noBlindfold	counterclockwise	practice	Guided	2	0.5	-0.25	7.6604	1.04037	-1.45204	0.55402	0.968735187660066	-5.181477	-4.133949	8.114337
Trial1	2	1	noBlindfold	counterclockwise	practice	Guided	2	0.5	-0.25	7.68042	1.0033	-1.45208	0.55428	0.94877671364468	-4.966763	-4.260903	8.634019
Trial1	2	1	noBlindfold	counterclockwise	practice	Guided	2	0.5	-0.25	7.700409	0.96291	-1.45211	0.55442	0.928104084780022	-4.701897	-4.265134	8.907014
Trial1	2	1	noBlindfold	counterclockwise	practice	Guided	2	0.5	-0.25	7.720398	0.92188	-1.4521	0.55447	0.908380275707763	-4.553393	-3.92659	8.972777
Trial1	2	1	noBlindfold	counterclockwise	practice	Guided	2	0.5	-0.25	7.740417	0.87786	-1.452	0.55436	0.888691849334687	-4.593451	-3.778477	8.910587
Trial1	2	1	noBlindfold	counterclockwise	practice	Guided	2	0.5	-0.25	7.760406	0.78433	-1.45189	0.55438	0.853153408619509	-4.318198	-3.863113	8.748191
Trial1	2	1	noBlindfold	counterclockwise	practice	Guided	2	0.5	-0.25	7.780426	0.73954	-1.45193	0.55458	0.839481049021021	-4.005158	-3.918127	9.254966
Trial1	2	1	noBlindfold	counterclockwise	practice	Guided	2	0.5	-0.25	7.800415	0.68936	-1.45195	0.55477	0.826747807328023	-3.511024	-3.736159	9.617391
Trial1	2	1	noBlindfold	counterclockwise	practice	Guided	2	0.5	-0.25	7.820404	0.6400501	-1.45193	0.55474	0.816835606470492	-3.219666	-3.858882	9.492399
Trial1	2	1	noBlindfold	counterclockwise	practice	Guided	2	0.5	-0.25	7.840424	0.59039	-1.45191	0.5545	0.80956196848503	-3.296342	-3.778477	9.1134
Trial1	2	1	noBlindfold	counterclockwise	practice	Guided	2	0.5	-0.25	7.860413	0.48793	-1.45185	0.55457	0.80466055002857	-3.431643	-3.9012	9.183747
Trial1	2	1	noBlindfold	counterclockwise	practice	Guided	2	0.5	-0.25	7.880402	0.43347	-1.45192	0.5547	0.807445575124929	-3.138517	-3.935054	9.467899
Trial1	2	1	noBlindfold	counterclockwise	practice	Guided	2	0.5	-0.25	7.900421	0.38189	-1.45196	0.55481	0.813430503700132	-2.83762	-3.905431	9.641856
Trial1	2	1	noBlindfold	counterclockwise	practice	Guided	2	0.5	-0.25	7.92041	0.33035	-1.45196	0.55484	0.822525744163542	-2.854578	-3.867345	9.599501
Trial1	2	1	noBlindfold	counterclockwise	practice	Guided	2	0.5	-0.25	7.940399	0.27887	-1.45196	0.55485	0.834674773071531	-2.985712	-3.896968	9.756056
Trial1	2	1	noBlindfold	counterclockwise	practice	Guided	2	0.5	-0.25	7.960419	0.1738	-1.45189	0.55483	0.868422536616282	-3.401621	-3.617669	9.694755
Trial1	2	1	noBlindfold	counterclockwise	practice	Guided	2	0.5	-0.25	7.980408	0.12139	-1.45181	0.5548	0.889409090466474	-3.289934	-3.520338	9.588779
Trial1	2	1	noBlindfold	counterclockwise	practice	Guided	2	0.5	-0.25	8.000397	0.068544	-1.45176	0.55476	0.913122611592334	-3.25911	-3.604974	9.527056
Trial1	2	1	noBlindfold	counterclockwise	practice	Guided	2	0.5	-0.25	8.020416	0.015281	-1.4518	0.55468	0.939394695961199	-3.504949	-3.740391	9.355979
Trial1	2	1	noBlindfold	counterclockwise	practice	Guided	2	0.5	-0.25	8.040405	-0.040128	-1.45188	0.55446	0.968965494992981	-3.578894	-3.994299	9.060819
Trial1	2	1	noBlindfold	counterclockwise	practice	Guided	2	0.5	-0.25	8.060425	-0.15129	-1.45202	0.55453	1.03510730259697	-3.794296	-3.880041	9.073821
Trial1	2	1	noBlindfold	counterclockwise	practice	Guided	2	0.5	-0.25	8.080414	-0.20543	-1.45196	0.55475	1.07016544959906	-3.914187	-3.685378	9.61808
Trial1	2	1	noBlindfold	counterclockwise	practice	Guided	2	0.5	-0.25	8.100403	-0.26381	-1.45183	0.55498	1.10968396297155	-3.929031	-3.334138	10.17938
Trial1	2	1	noBlindfold	counterclockwise	practice	Guided	2	0.5	-0.25	8.120422	-0.31693	-1.45174	0.555	1.14690872779941	-4.590348	-3.435702	10.11149
Trial1	2	1	noBlindfold	counterclockwise	practice	Guided	2	0.5	-0.25	8.140411	-0.32047	-1.45173	0.55768	1.15131143892206	-13.35614	-3.194489	12.25265
Trial1	2	1	noBlindfold	counterclockwise	practice	Guided	2	0.5	-0.25	8.1604	-0.31235	-1.45147	0.5579	1.14569409491585	-15.48355	-1.044735	15.66895
Trial1	2	1	noBlindfold	counterclockwise	practice	Guided	2	0.5	-0.25	8.18042	-0.30901	-1.4513	0.5587	1.14389374904689	-8.19321	-2.381983	18.98352
Trial1	2	1	noBlindfold	counterclockwise	practice	Guided	2	0.5	-0.25	8.200409	-0.3056	-1.45122	0.55914	1.14179631546556	-3.686795	-1.64565	19.2509
Trial1	2	1	noBlindfold	counterclockwise	practice	Guided	2	0.5	-0.25	8.220398	-0.30344	-1.45099	0.55888	1.14008892008374	-5.030238	-1.285947	17.28609
Trial1	2	1	noBlindfold	counterclockwise	practice	Guided	2	0.5	-0.25	8.240417	-0.30324	-1.45097	0.5572	1.13875649859241	-8.994063	-3.537265	14.2701
Trial1	2	1	noBlindfold	counterclockwise	practice	Guided	2	0.5	-0.25	8.260406	-0.30501	-1.45189	0.55707	1.13991365707948	-12.81807	-3.820795	12.53184
Trial1	2	1	noBlindfold	counterclockwise	practice	Guided	2	0.5	-0.25	8.280426	-0.30528	-1.45189	0.55723	1.14021758640893	-9.610081	-3.164866	16.08551
Trial1	2	1	noBlindfold	counterclockwise	practice	Guided	2	0.5	-0.25	8.300415	-0.30511	-1.45181	0.55721	1.14008333448988	-6.943099	-1.840313	15.76946
Trial1	2	1	noBlindfold	counterclockwise	practice	Guided	2	0.5	-0.25	8.320404	-0.3046	-1.45162	0.55657	1.13927007992921	-6.340123	-2.200016	12.00309
Trial1	2	1	noBlindfold	counterclockwise	practice	Guided	2	0.5	-0.25	8.340424	-0.30425	-1.45162	0.55407	1.13725398387635	-7.572314	-4.590983	8.555593
Trial1	2	1	noBlindfold	counterclockwise	practice	Guided	2	0.5	-0.25	8.360413	-0.3045	-1.45208	0.5537	1.13716923370558	-10.70685	-5.390793	5.539609
Trial1	2	1	noBlindfold	counterclockwise	practice	Guided	2	0.5	-0.25	8.380402	-0.30473	-1.45226	0.55365	1.13729667501629	-10.34536	-5.301925	5.863018
Trial1	2	1	noBlindfold	counterclockwise	practice	Guided	2	0.5	-0.25	8.400421	-0.30474	-1.45227	0.55349	1.13719067852798	-9.762938	-4.273598	5.135408
Trial1	2	1	noBlindfold	counterclockwise	practice	Guided	2	0.5	-0.25	8.42041	-0.30475	-1.45226	0.55289	1.13677390526385	-10.01877	-4.256671	3.557555
Trial1	2	1	noBlindfold	counterclockwise	practice	Guided	2	0.5	-0.25	8.440399	-0.30483	-1.45228	0.55162	1.13593397144835	-10.94007	-5.166508	1.891033
Trial1	2	1	noBlindfold	counterclockwise	practice	Guided	2	0.5	-0.25	8.460419	-0.30542	-1.45277	0.55134	1.13615453017089	-11.98612	-7.14699	0.540917
Trial1	2	1	noBlindfold	counterclockwise	practice	Guided	2	0.5	-0.25	8.480408	-0.30554	-1.45302	0.55102	1.13601393967504	-11.34945	-6.854996	-0.428311
Trial1	2	1	noBlindfold	counterclockwise	practice	Guided	2	0.5	-0.25	8.500397	-0.30552	-1.45308	0.55037	1.13554153112153	-10.42895	-6.258312	-1.929467
Trial1	2	1	noBlindfold	counterclockwise	practice	Guided	2	0.5	-0.25	8.520416	-0.30538	-1.45308	0.54871	1.13427270484584	-9.888281	-6.08904	-3.782577
Trial1	2	1	noBlindfold	counterclockwise	practice	Guided	2	0.5	-0.25	8.540405	-0.30514	-1.45308	0.539	1.12728495131485	-9.593517	-6.44028	-4.961101
Trial1	2	1	noBlindfold	counterclockwise	practice	Guided	2	0.5	-0.25	8.560425	-0.30477	-1.45337	0.5303	1.12094730669971	-9.315665	-6.977718	-5.474573
Trial1	2	1	noBlindfold	counterclockwise	practice	Guided	2	0.5	-0.25	8.580414	-0.30467	-1.45347	0.51893	1.11299020261498	-9.105548	-6.876155	-6.131603
Trial1	2	1	noBlindfold	counterclockwise	practice	Guided	2	0.5	-0.25	8.600403	-0.30456	-1.45344	0.50405	1.10268228876365	-8.991308	-6.461439	-6.156435
Trial1	2	1	noBlindfold	counterclockwise	practice	Guided	2	0.5	-0.25	8.620422	-0.30451	-1.45326	0.48579	1.09024001071315	-9.167235	-5.949391	-6.216009
Trial1	2	1	noBlindfold	counterclockwise	practice	Guided	2	0.5	-0.25	8.640411	-0.30457	-1.45309	0.43961	1.05966731860294	-9.44252	-6.689956	-6.850887
Trial1	2	1	noBlindfold	counterclockwise	practice	Guided	2	0.5	-0.25	8.6604	-0.30475	-1.4535	0.4117	1.04185865588363	-9.474952	-6.948096	-6.578021
Trial1	2	1	noBlindfold	counterclockwise	practice	Guided	2	0.5	-0.25	8.68042	-0.30474	-1.45351	0.38099	1.02262154637722	-9.245427	-6.965023	-6.373011
Trial1	2	1	noBlindfold	counterclockwise	practice	Guided	2	0.5	-0.25	8.700409	-0.30464	-1.45346	0.34739	1.00215783641812	-8.743404	-6.279471	-6.301339
Trial1	2	1	noBlindfold	counterclockwise	practice	Guided	2	0.5	-0.25	8.720398	-0.30447	-1.45327	0.30932	0.979801434317904	-8.535921	-6.842301	-6.908997
Trial1	2	1	noBlindfold	counterclockwise	practice	Guided	2	0.5	-0.25	8.740417	-0.30433	-1.45335	0.22796	0.935624116560775	-8.476628	-7.138527	-6.245828
Trial1	2	1	noBlindfold	counterclockwise	practice	Guided	2	0.5	-0.25	8.760406	-0.30426	-1.4532	0.18258	0.913213871969817	-8.487096	-6.618015	-5.855437
Trial1	2	1	noBlindfold	counterclockwise	practice	Guided	2	0.5	-0.25	8.780426	-0.30423	-1.45326	0.13694	0.892473229686069	-8.292505	-6.397962	-4.972601
Trial1	2	1	noBlindfold	counterclockwise	practice	Guided	2	0.5	-0.25	8.800415	-0.30419	-1.45314	0.088643	0.872582721070796	-8.437343	-5.682787	-4.786343
Trial1	2	1	noBlindfold	counterclockwise	practice	Guided	2	0.5	-0.25	8.820404	-0.30418	-1.45299	0.041313	0.855317911863522	-8.350207	-6.313326	-3.32361
Trial1	2	1	noBlindfold	counterclockwise	practice	Guided	2	0.5	-0.25	8.840424	-0.30415	-1.45294	-0.056615	0.827076177922426	-8.445622	-5.538906	-4.104582
Trial1	2	1	noBlindfold	counterclockwise	practice	Guided	2	0.5	-0.25	8.860413	-0.30404	-1.45301	-0.10546	0.816928460922962	-7.971683	-5.492356	-3.861443
Trial1	2	1	noBlindfold	counterclockwise	practice	Guided	2	0.5	-0.25	8.880402	-0.304	-1.45297	-0.15422	0.809685025563046	-7.832209	-5.949391	-3.044863
Trial1	2	1	noBlindfold	counterclockwise	practice	Guided	2	0.5	-0.25	8.900421	-0.30395	-1.45299	-0.20298	0.805323818560837	-7.710603	-5.496588	-3.359472
Trial1	2	1	noBlindfold	counterclockwise	practice	Guided	2	0.5	-0.25	8.92041	-0.30393	-1.45295	-0.25335	0.803936994196875	-7.724124	-6.067881	-3.350475
Trial1	2	1	noBlindfold	counterclockwise	practice	Guided	2	0.5	-0.25	8.940399	-0.30387	-1.45299	-0.35269	0.810402490818984	-7.755276	-5.475429	-3.805166
Trial1	2	1	noBlindfold	counterclockwise	practice	Guided	2	0.5	-0.25	8.960419	-0.30378	-1.45288	-0.40445	0.818484649637878	-7.494036	-5.54737	-3.381299
Trial1	2	1	noBlindfold	counterclockwise	practice	Guided	2	0.5	-0.25	8.980408	-0.30379	-1.4528	-0.45455	0.829408875593698	-7.400304	-5.860523	-2.947848
Trial1	2	1	noBlindfold	counterclockwise	practice	Guided	2	0.5	-0.25	9.000397	-0.30377	-1.45279	-0.50589	0.843519958388845	-7.623571	-5.59392	-2.766575
Trial1	2	1	noBlindfold	counterclockwise	practice	Guided	2	0.5	-0.25	9.020416	-0.30374	-1.45276	-0.55573	0.859923719324483	-7.188551	-6.139822	-3.094442
Trial1	2	1	noBlindfold	counterclockwise	practice	Guided	2	0.5	-0.25	9.040405	-0.30365	-1.45288	-0.65593	0.900351298141488	-7.105452	-5.987477	-3.342346
Trial1	2	1	noBlindfold	counterclockwise	practice	Guided	2	0.5	-0.25	9.060425	-0.30363	-1.45287	-0.70724	0.924602415475608	-7.567203	-5.509284	-2.648465
Trial1	2	1	noBlindfold	counterclockwise	practice	Guided	2	0.5	-0.25	9.080414	-0.30368	-1.45272	-0.75638	0.949906454852343	-7.524217	-5.754728	-2.373273
Trial1	2	1	noBlindfold	counterclockwise	practice	Guided	2	0.5	-0.25	9.100403	-0.30369	-1.45272	-0.80451	0.976421517292848	-7.621875	-5.674324	-1.731547
Trial1	2	1	noBlindfold	counterclockwise	practice	Guided	2	0.5	-0.25	9.120422	-0.30369	-1.4527	-0.85338	1.00498011134947	-6.970816	-5.775887	-2.444646
Trial1	2	1	noBlindfold	counterclockwise	practice	Guided	2	0.5	-0.25	9.140411	-0.30364	-1.45282	-0.9469401	1.06374936701387	-7.474004	-5.898609	-1.963099
Trial1	2	1	noBlindfold	counterclockwise	practice	Guided	2	0.5	-0.25	9.1604	-0.30356	-1.45296	-0.99154	1.09343049571768	-6.710348	-5.801278	-1.772005
Trial1	2	1	noBlindfold	counterclockwise	practice	Guided	2	0.5	-0.25	9.18042	-0.30347	-1.45293	-1.03547	1.1236223567783	-6.680215	-5.428879	-2.363808
Trial1	2	1	noBlindfold	counterclockwise	practice	Guided	2	0.5	-0.25	9.200409	-0.30334	-1.45287	-1.06438	1.14392744598043	-6.34833	-5.924	-1.553936
Trial1	2	1	noBlindfold	counterclockwise	practice	Guided	2	0.5	-0.25	9.220398	-0.30329	-1.45288	-1.0622	1.14234127934462	-6.855471	0.855344	-18.41531
Trial1	2	1	noBlindfold	counterclockwise	practice	Guided	2	0.5	-0.25	9.240417	-0.30317	-1.45295	-1.05636	1.13811181417218	-4.656592	-9.300976	-10.44086
Trial1	2	1	noBlindfold	counterclockwise	practice	Guided	2	0.5	-0.25	9.260406	-0.30212	-1.45472	-1.05533	1.13664100436865	-2.008661	-9.152863	-8.753918
Trial1	2	1	noBlindfold	counterclockwise	practice	Guided	2	0.5	-0.25	9.280426	-0.30181	-1.45435	-1.05381	1.13534566852912	-1.728203	-4.332843	-4.962319
Trial1	2	1	noBlindfold	counterclockwise	practice	Guided	2	0.5	-0.25	9.300415	-0.30145	-1.4533	-1.05313	1.13461005249686	-2.609702	-6.101736	-3.785495
Trial1	2	1	noBlindfold	counterclockwise	practice	Guided	2	0.5	-0.25	9.320404	-0.30141	-1.45322	-1.05331	1.13470920786816	-3.070525	-8.061059	-7.743094
Trial1	2	1	noBlindfold	counterclockwise	practice	Guided	2	0.5	-0.25	9.340424	-0.30143	-1.4535	-1.05361	1.13493568250491	-3.055337	-7.811383	-9.569231
Trial1	2	1	noBlindfold	counterclockwise	practice	Guided	2	0.5	-0.25	9.360413	-0.30154	-1.45357	-1.05378	1.13513380995332	-5.653675	-7.904482	-8.814632
Trial1	2	1	noBlindfold	counterclockwise	practice	Guided	2	0.5	-0.25	9.380402	-0.30169	-1.45365	-1.05411	1.13547340282489	-5.457662	-7.688661	-10.36882
Trial1	2	1	noBlindfold	counterclockwise	practice	Guided	2	0.5	-0.25	9.400421	-0.30181	-1.45367	-1.05435	1.13572805835563	-4.958634	-7.299335	-10.88141
Trial1	2	1	noBlindfold	counterclockwise	practice	Guided	2	0.5	-0.25	9.42041	-0.30185	-1.45367	-1.05459	1.13592625423516	-4.318192	-7.553243	-11.35771
Trial1	2	1	noBlindfold	counterclockwise	practice	Guided	2	0.5	-0.25	9.440399	-0.30186	-1.45369	-1.05535	1.13647181867699	-3.5748	-7.862164	-12.30009
Trial1	2	1	noBlindfold	counterclockwise	practice	Guided	2	0.5	-0.25	9.460419	-0.3018	-1.45375	-1.05561	1.13661375588844	-2.437067	-8.429226	-13.53037
Trial1	2	1	noBlindfold	counterclockwise	practice	Guided	2	0.5	-0.25	9.480408	-0.30175	-1.4538	-1.05573	1.13666348515807	-2.176182	-8.585802	-13.67282
Trial1	2	1	noBlindfold	counterclockwise	practice	Guided	2	0.5	-0.25	9.500397	-0.30171	-1.45383	-1.05579	1.13667786600939	-2.02453	-8.264185	-13.39976
Trial1	2	1	noBlindfold	counterclockwise	practice	Guided	2	0.5	-0.25	9.520416	-0.30167	-1.45385	-1.05584	1.1366850677127	-1.753881	-7.904482	-12.91574
Trial1	2	1	noBlindfold	counterclockwise	practice	Guided	2	0.5	-0.25	9.540405	-0.30163	-1.45385	-1.05593	1.13672064994433	-1.519541	-7.790224	-12.88337
Trial1	2	1	noBlindfold	counterclockwise	practice	Guided	2	0.5	-0.25	9.560425	-0.30153	-1.45387	-1.05597	1.13667845611305	-1.081331	-8.15839	-13.04183
Trial1	2	1	noBlindfold	counterclockwise	practice	Guided	2	0.5	-0.25	9.580414	-0.30148	-1.45389	-1.05598	1.1366502937058	-0.878338	-8.183781	-12.65657
Trial1	2	1	noBlindfold	counterclockwise	practice	Guided	2	0.5	-0.25	9.600403	-0.30142	-1.4539	-1.056	1.13662219416403	-0.603599	-8.162622	-12.47767
Trial1	2	1	noBlindfold	counterclockwise	practice	Guided	2	0.5	-0.25	9.620422	-0.30136	-1.45391	-1.05604	1.13660829987173	-0.140079	-8.221867	-12.7346
Trial1	2	1	noBlindfold	counterclockwise	practice	Guided	2	0.5	-0.25	9.640411	-0.30129	-1.45393	-1.05618	1.13665820092008	0.379064	-8.361517	-13.18025
Trial1	2	1	noBlindfold	counterclockwise	practice	Guided	2	0.5	-0.25	9.6604	-0.30104	-1.45401	-1.05631	1.13657423015803	1.29334	-8.602729	-13.90526
Trial1	2	1	noBlindfold	counterclockwise	practice	Guided	2	0.5	-0.25	9.68042	-0.30083	-1.45407	-1.05646	1.136532651554	2.019265	-8.738147	-14.08002
Trial1	2	1	noBlindfold	counterclockwise	practice	Guided	2	0.5	-0.25	9.700409	-0.30053	-1.45415	-1.05659	1.13641351297088	2.904827	-8.750842	-14.09201
Trial1	2	1	noBlindfold	counterclockwise	practice	Guided	2	0.5	-0.25	9.720398	-0.3002	-1.45421	-1.05675	1.13629464931197	3.605959	-8.645047	-14.15542
Trial1	2	1	noBlindfold	counterclockwise	practice	Guided	2	0.5	-0.25	9.740417	-0.2996	-1.45424	-1.05728	1.13624877089866	4.244107	-8.408067	-14.49577
Trial1	2	1	noBlindfold	counterclockwise	practice	Guided	2	0.5	-0.25	9.760406	-0.29577	-1.45415	-1.05756	1.13375613627491	5.282686	-8.25149	-15.37766
Trial1	2	1	noBlindfold	counterclockwise	practice	Guided	2	0.5	-0.25	9.780426	-0.29183	-1.45416	-1.05768	1.13107990606499	5.490806	-8.522325	-15.53007
Trial1	2	1	noBlindfold	counterclockwise	practice	Guided	2	0.5	-0.25	9.800415	-0.28633	-1.45424	-1.05753	1.12712886287337	5.399346	-8.691597	-15.04263
Trial1	2	1	noBlindfold	counterclockwise	practice	Guided	2	0.5	-0.25	9.820404	-0.27943	-1.45431	-1.05714	1.1220454963216	5.229467	-8.484239	-14.13925
Trial1	2	1	noBlindfold	counterclockwise	practice	Guided	2	0.5	-0.25	9.840424	-0.27039	-1.45424	-1.05657	1.11537250118364	5.17454	-8.077986	-13.2949
Trial1	2	1	noBlindfold	counterclockwise	practice	Guided	2	0.5	-0.25	9.860413	-0.25013	-1.45386	-1.05652	1.10143973962271	4.795739	-7.320494	-13.07794
Trial1	2	1	noBlindfold	counterclockwise	practice	Guided	2	0.5	-0.25	9.880402	-0.23767	-1.45367	-1.05648	1.09296253665545	4.785692	-7.096209	-12.99941
Trial1	2	1	noBlindfold	counterclockwise	practice	Guided	2	0.5	-0.25	9.900421	-0.22306	-1.45355	-1.05641	1.08310331747221	4.756254	-6.973486	-12.78834
Trial1	2	1	noBlindfold	counterclockwise	practice	Guided	2	0.5	-0.25	9.92041	-0.2085	-1.45349	-1.05634	1.07338549928956	4.732502	-6.994645	-12.69143
Trial1	2	1	noBlindfold	counterclockwise	practice	Guided	2	0.5	-0.25	9.940399	-0.19179	-1.45352	-1.05622	1.06233901370246	4.695893	-7.354348	-12.55557
Trial1	2	1	noBlindfold	counterclockwise	practice	Guided	2	0.5	-0.25	9.960419	-0.15621	-1.4537	-1.05618	1.03948918413134	4.214529	-7.362812	-12.36686
Trial1	2	1	noBlindfold	counterclockwise	practice	Guided	2	0.5	-0.25	9.980408	-0.13611	-1.45368	-1.05615	1.02689517443676	3.814098	-7.206235	-12.33469
Trial1	2	1	noBlindfold	counterclockwise	practice	Guided	2	0.5	-0.25	10.0004	-0.11737	-1.45362	-1.05614	1.01538531200991	3.455607	-7.091977	-12.2764
Trial1	2	1	noBlindfold	counterclockwise	practice	Guided	2	0.5	-0.25	10.02042	-0.09797	-1.45356	-1.05608	1.00365983416377	3.041244	-7.024268	-12.21903
Trial1	2	1	noBlindfold	counterclockwise	practice	Guided	2	0.5	-0.25	10.04041	-0.078285	-1.45351	-1.0558	0.991830187041541	2.587182	-6.969255	-11.84238
Trial1	2	1	noBlindfold	counterclockwise	practice	Guided	2	0.5	-0.25	10.06042	-0.042172	-1.45352	-1.05574	0.971168071486401	2.296029	-7.138527	-11.44751
Trial1	2	1	noBlindfold	counterclockwise	practice	Guided	2	0.5	-0.25	10.08041	-0.024851	-1.45355	-1.05574	0.961605697689359	2.382039	-7.07505	-11.49267
Trial1	2	1	noBlindfold	counterclockwise	practice	Guided	2	0.5	-0.25	10.1004	-0.0088051	-1.45353	-1.05576	0.952959521240409	2.606074	-6.9354	-11.54672
Trial1	2	1	noBlindfold	counterclockwise	practice	Guided	2	0.5	-0.25	10.12042	0.0071501	-1.45347	-1.05576	0.944537052622029	2.855635	-6.880387	-11.52746
Trial1	2	1	noBlindfold	counterclockwise	practice	Guided	2	0.5	-0.25	10.14041	0.021878	-1.45344	-1.05568	0.936867637192378	2.997555	-6.871923	-11.44478
Trial1	2	1	noBlindfold	counterclockwise	practice	Guided	2	0.5	-0.25	10.1604	0.052203	-1.45341	-1.05567	0.92175177758339	2.753797	-6.783055	-11.35436
Trial1	2	1	noBlindfold	counterclockwise	practice	Guided	2	0.5	-0.25	10.18042	0.067562	-1.4534	-1.0557	0.914415232482227	2.642304	-6.859228	-11.405
Trial1	2	1	noBlindfold	counterclockwise	practice	Guided	2	0.5	-0.25	10.20041	0.081127	-1.45343	-1.05572	0.908096507383487	2.598011	-6.952327	-11.4732
Trial1	2	1	noBlindfold	counterclockwise	practice	Guided	2	0.5	-0.25	10.2204	0.094578	-1.45347	-1.05569	0.9019441582201	2.494273	-6.905778	-11.36405
Trial1	2	1	noBlindfold	counterclockwise	practice	Guided	2	0.5	-0.25	10.24042	0.10783	-1.45346	-1.05557	0.89595777901984	2.331196	-6.795751	-11.25673
Trial1	2	1	noBlindfold	counterclockwise	practice	Guided	2	0.5	-0.25	10.26041	0.13189	-1.45338	-1.05563	0.885745233843477	2.323212	-6.795751	-11.1612
Trial1	2	1	noBlindfold	counterclockwise	practice	Guided	2	0.5	-0.25	10.28043	0.14244	-1.45339	-1.05584	0.881604945340935	2.391964	-6.948096	-11.8127
Trial1	2	1	noBlindfold	counterclockwise	practice	Guided	2	0.5	-0.25	10.30042	0.15299	-1.45345	-1.0561	0.877617894471492	2.433792	-6.98195	-12.32066
Trial1	2	1	noBlindfold	counterclockwise	practice	Guided	2	0.5	-0.25	10.3204	0.16255	-1.45347	-1.05629	0.874057161711468	2.49958	-6.825373	-12.66784
Trial1	2	1	noBlindfold	counterclockwise	practice	Guided	2	0.5	-0.25	10.34042	0.17176	-1.45344	-1.05626	0.87051517136264	2.561454	-6.744969	-12.65521
Trial1	2	1	noBlindfold	counterclockwise	practice	Guided	2	0.5	-0.25	10.36041	0.1879	-1.45341	-1.05623	0.864530592712195	2.425356	-6.990414	-12.41282
Trial1	2	1	noBlindfold	counterclockwise	practice	Guided	2	0.5	-0.25	10.3804	0.19525	-1.45348	-1.05627	0.86194192263207	2.419928	-7.202004	-12.52104
Trial1	2	1	noBlindfold	counterclockwise	practice	Guided	2	0.5	-0.25	10.40042	0.20173	-1.45357	-1.0564	0.859794191606232	2.436322	-7.248553	-12.88301
Trial1	2	1	noBlindfold	counterclockwise	practice	Guided	2	0.5	-0.25	10.42041	0.20767	-1.4536	-1.0565	0.857845562650471	2.554389	-7.083513	-13.09376
Trial1	2	1	noBlindfold	counterclockwise	practice	Guided	2	0.5	-0.25	10.4404	0.21282	-1.45356	-1.05646	0.856066654037744	2.562252	-7.011573	-13.06669
Trial1	2	1	noBlindfold	counterclockwise	practice	Guided	2	0.5	-0.25	10.46042	0.22131	-1.45359	-1.05635	0.853152057172357	2.337702	-7.430521	-12.61844
Trial1	2	1	noBlindfold	counterclockwise	practice	Guided	2	0.5	-0.25	10.48041	0.22445	-1.45368	-1.05629	0.85207465612683	2.283518	-7.443216	-12.50951
Trial1	2	1	noBlindfold	counterclockwise	practice	Guided	2	0.5	-0.25	10.5004	0.22683	-1.4537	-1.05627	0.851289118964395	2.252235	-7.24009	-12.49317
Trial1	2	1	noBlindfold	counterclockwise	practice	Guided	2	0.5	-0.25	10.52042	0.22837	-1.45363	-1.05627	0.850796202007849	2.289454	-6.990414	-12.55097
Trial1	2	1	noBlindfold	counterclockwise	practice	Guided	2	0.5	-0.25	10.54041	0.22911	-1.45356	-1.05629	0.850579108504979	2.304203	-6.850764	-12.47423
Trial1	2	1	noBlindfold	counterclockwise	practice	Guided	2	0.5	-0.25	10.56042	0.22933	-1.45353	-1.05629	0.85050906412007	2.449944	-7.290871	-12.80466
Trial1	2	1	noBlindfold	counterclockwise	practice	Guided	2	0.5	-0.25	10.58041	0.2294	-1.45355	-1.0563	0.850496394010556	2.512036	-7.582866	-12.75116
Trial1	2	1	noBlindfold	counterclockwise	practice	Guided	2	0.5	-0.25	10.6004	0.22948	-1.45358	-1.05631	0.850480440894546	2.660869	-7.565938	-12.76745
Trial1	2	1	noBlindfold	counterclockwise	practice	Guided	2	0.5	-0.25	10.62042	0.22956	-1.45359	-1.0563	0.850445502779994	2.844704	-7.350117	-12.60147
Trial1	2	1	noBlindfold	counterclockwise	practice	Guided	2	0.5	-0.25	10.64041	0.22966	-1.45359	-1.05623	0.850347253744324	3.074234	-7.096209	-12.33054
Trial1	2	1	noBlindfold	counterclockwise	practice	Guided	2	0.5	-0.25	10.6604	0.23019	-1.45354	-1.05618	0.850131533470512	3.408028	-6.965023	-12.14152
Trial1	2	1	noBlindfold	counterclockwise	practice	Guided	2	0.5	-0.25	10.68042	0.23091	-1.45353	-1.05615	0.849874804716039	3.425769	-7.231626	-12.23784
Trial1	2	1	noBlindfold	counterclockwise	practice	Guided	2	0.5	-0.25	10.70041	0.23194	-1.45359	-1.05615	0.849549245326952	3.358108	-7.481302	-12.29879
Trial1	2	1	noBlindfold	counterclockwise	practice	Guided	2	0.5	-0.25	10.7204	0.23322	-1.45367	-1.05611	0.849108208542621	3.328709	-7.422057	-12.22717
Trial1	2	1	noBlindfold	counterclockwise	practice	Guided	2	0.5	-0.25	10.74042	0.23467	-1.45367	-1.05599	0.848539834589942	3.31595	-7.036963	-12.01522
Trial1	2	1	noBlindfold	counterclockwise	practice	Guided	2	0.5	-0.25	10.76041	0.23814	-1.45344	-1.05599	0.847461213031926	2.954065	-6.689956	-11.8993
Trial1	2	1	noBlindfold	counterclockwise	practice	Guided	2	0.5	-0.25	10.78043	0.24008	-1.4534	-1.05604	0.846911428002533	2.805478	-7.045427	-12.16172
Trial1	2	1	noBlindfold	counterclockwise	practice	Guided	2	0.5	-0.25	10.80042	0.24175	-1.45349	-1.05605	0.846409813315772	2.690131	-7.35858	-12.17363
Trial1	2	1	noBlindfold	counterclockwise	practice	Guided	2	0.5	-0.25	10.8204	0.24303	-1.45361	-1.05601	0.845982096547139	2.596022	-7.49823	-11.97332
Trial1	2	1	noBlindfold	counterclockwise	practice	Guided	2	0.5	-0.25	10.84042	0.24391	-1.45368	-1.05597	0.845677043483917	2.641653	-7.367044	-11.79796
Trial1	2	1	noBlindfold	counterclockwise	practice	Guided	2	0.5	-0.25	10.86041	0.24452	-1.45366	-1.05598	0.845502059972985	2.864904	-7.14699	-11.97546
Trial1	2	1	noBlindfold	counterclockwise	practice	Guided	2	0.5	-0.25	10.8804	0.24461	-1.45365	-1.05599	0.845484419006391	2.951295	-7.218931	-12.17247
Trial1	2	1	noBlindfold	counterclockwise	practice	Guided	2	0.5	-0.25	10.90042	0.24471	-1.45364	-1.05601	0.845473309868705	3.044924	-7.282408	-12.30469
Trial1	2	1	noBlindfold	counterclockwise	practice	Guided	2	0.5	-0.25	10.92041	0.24483	-1.45365	-1.05604	0.84546571932736	3.072717	-7.45168	-12.3672
Trial1	2	1	noBlindfold	counterclockwise	practice	Guided	2	0.5	-0.25	10.9404	0.24502	-1.45367	-1.05612	0.845484662801781	3.281153	-7.574402	-12.50381
Trial1	2	1	noBlindfold	counterclockwise	practice	Guided	2	0.5	-0.25	10.96042	0.24604	-1.45373	-1.05611	0.84516794790325	3.502978	-7.316262	-12.24924
Trial1	2	1	noBlindfold	counterclockwise	practice	Guided	2	0.5	-0.25	10.98041	0.24711	-1.45367	-1.05607	0.844809057666758	3.465159	-7.011573	-12.05581
Trial1	2	1	noBlindfold	counterclockwise	practice	Guided	2	0.5	-0.25	11.0004	0.24845	-1.45357	-1.0561	0.844437460375865	3.328328	-6.859228	-12.17826
Trial1	2	1	noBlindfold	counterclockwise	practice	Guided	2	0.5	-0.25	11.02042	0.25012	-1.4535	-1.05623	0.84406560940589	3.248621	-7.07505	-12.5829
Trial1	2	1	noBlindfold	counterclockwise	practice	Guided	2	0.5	-0.25	11.04041	0.25201	-1.45355	-1.05638	0.84365147101855	3.155357	-7.464375	-12.8264
Trial1	2	1	noBlindfold	counterclockwise	practice	Guided	2	0.5	-0.25	11.06042	0.25562	-1.45379	-1.05636	0.842578211722784	3.255123	-7.66327	-12.72943
Trial1	2	1	noBlindfold	counterclockwise	practice	Guided	2	0.5	-0.25	11.08041	0.25744	-1.45381	-1.0563	0.841994723425282	3.471719	-7.45168	-12.52941
Trial1	2	1	noBlindfold	counterclockwise	practice	Guided	2	0.5	-0.25	11.1004	0.25945	-1.45374	-1.05622	0.841341232869764	3.600879	-7.176613	-12.36273
Trial1	2	1	noBlindfold	counterclockwise	practice	Guided	2	0.5	-0.25	11.12042	0.26196	-1.45364	-1.05617	0.840579020194589	3.573816	-7.10044	-12.29897
Trial1	2	1	noBlindfold	counterclockwise	practice	Guided	2	0.5	-0.25	11.14041	0.26486	-1.45357	-1.05612	0.839714435596222	3.407019	-7.070818	-12.21493
Trial1	2	1	noBlindfold	counterclockwise	practice	Guided	2	0.5	-0.25	11.1604	0.27138	-1.45358	-1.05611	0.837902309585066	3.098423	-7.206235	-12.24958
Trial1	2	1	noBlindfold	counterclockwise	practice	Guided	2	0.5	-0.25	11.18042	0.27471	-1.45359	-1.05609	0.836980685578335	3.044424	-7.121599	-12.1276
Trial1	2	1	noBlindfold	counterclockwise	practice	Guided	2	0.5	-0.25	11.20041	0.27811	-1.45356	-1.05608	0.836062266427881	3.095196	-6.990414	-12.18784
Trial1	2	1	noBlindfold	counterclockwise	practice	Guided	2	0.5	-0.25	11.2204	0.28144	-1.45352	-1.05609	0.835194325764883	3.253671	-7.020036	-12.18133
Trial1	2	1	noBlindfold	counterclockwise	practice	Guided	2	0.5	-0.25	11.24042	0.28514	-1.45352	-1.05613	0.834272423366468	3.285753	-7.155454	-12.19436
Trial1	2	1	noBlindfold	counterclockwise	practice	Guided	2	0.5	-0.25	11.26041	0.29244	-1.45364	-1.05618	0.832470628704681	3.160441	-7.45168	-12.41295
Trial1	2	1	noBlindfold	counterclockwise	practice	Guided	2	0.5	-0.25	11.28043	0.29618	-1.4537	-1.0562	0.831565434992298	3.165991	-7.422057	-12.39787
Trial1	2	1	noBlindfold	counterclockwise	practice	Guided	2	0.5	-0.25	11.30042	0.29999	-1.45371	-1.05617	0.830610647812644	3.166011	-7.337421	-12.34284
Trial1	2	1	noBlindfold	counterclockwise	practice	Guided	2	0.5	-0.25	11.3204	0.30367	-1.45367	-1.05612	0.829683667968712	3.109768	-7.218931	-12.17355
Trial1	2	1	noBlindfold	counterclockwise	practice	Guided	2	0.5	-0.25	11.34042	0.30742	-1.45363	-1.05608	0.828765341114997	3.048059	-7.19354	-12.16219
Trial1	2	1	noBlindfold	counterclockwise	practice	Guided	2	0.5	-0.25	11.36041	0.31446	-1.4536	-1.05607	0.827148165761977	2.854883	-7.235858	-12.13018
Trial1	2	1	noBlindfold	counterclockwise	practice	Guided	2	0.5	-0.25	11.3804	0.31772	-1.4536	-1.05607	0.826423008389837	2.788738	-7.155454	-12.13233
Trial1	2	1	noBlindfold	counterclockwise	practice	Guided	2	0.5	-0.25	11.40042	0.32088	-1.45358	-1.05611	0.825770643234035	2.752514	-7.14699	-12.2173
Trial1	2	1	noBlindfold	counterclockwise	practice	Guided	2	0.5	-0.25	11.42041	0.32346	-1.45357	-1.05615	0.8252539820885	2.782284	-7.176613	-12.34704
Trial1	2	1	noBlindfold	counterclockwise	practice	Guided	2	0.5	-0.25	11.4404	0.32591	-1.45359	-1.05613	0.82471388221574	2.825181	-7.231626	-12.30291
Trial1	2	1	noBlindfold	counterclockwise	practice	Guided	2	0.5	-0.25	11.46042	0.3299	-1.45363	-1.05612	0.823871055908039	2.950617	-7.299335	-12.20734
Trial1	2	1	noBlindfold	counterclockwise	practice	Guided	2	0.5	-0.25	11.48041	0.33168	-1.45365	-1.05612	0.823505396567235	3.00613	-7.379739	-12.23244
Trial1	2	1	noBlindfold	counterclockwise	practice	Guided	2	0.5	-0.25	11.5004	0.3333	-1.45367	-1.05613	0.823185612093337	3.014054	-7.345885	-12.25271
Trial1	2	1	noBlindfold	counterclockwise	practice	Guided	2	0.5	-0.25	11.52042	0.3348	-1.45366	-1.05615	0.82290266475865	2.943381	-7.235858	-12.31916
Trial1	2	1	noBlindfold	counterclockwise	practice	Guided	2	0.5	-0.25	11.54041	0.33619	-1.45362	-1.05621	0.822683621718521	2.81694	-7.07505	-12.28667
Trial1	2	1	noBlindfold	counterclockwise	practice	Guided	2	0.5	-0.25	11.56042	0.33824	-1.45353	-1.05631	0.822375952603059	2.874383	-7.0285	-12.80024
Trial1	2	1	noBlindfold	counterclockwise	practice	Guided	2	0.5	-0.25	11.58041	0.33901	-1.45354	-1.05649	0.822401363581303	3.044787	-7.28664	-13.32139
Trial1	2	1	noBlindfold	counterclockwise	practice	Guided	2	0.5	-0.25	11.6004	0.33978	-1.4536	-1.05675	0.822505874174108	3.25801	-7.557475	-14.02261
Trial1	2	1	noBlindfold	counterclockwise	practice	Guided	2	0.5	-0.25	11.62042	0.34061	-1.45369	-1.0571	0.822688079331717	3.450565	-7.684429	-14.89843
Trial1	2	1	noBlindfold	counterclockwise	practice	Guided	2	0.5	-0.25	11.64041	0.34161	-1.45376	-1.05785	0.823230839597878	3.602042	-7.582866	-15.61088
Trial1	2	1	noBlindfold	counterclockwise	practice	Guided	2	0.5	-0.25	11.6604	0.34438	-1.45376	-1.05828	0.82312461462604	3.934737	-7.599793	-16.9796
Trial1	2	1	noBlindfold	counterclockwise	practice	Guided	2	0.5	-0.25	11.68042	0.34627	-1.45381	-1.05872	0.82320163494374	4.096845	-7.845237	-17.92736
Trial1	2	1	noBlindfold	counterclockwise	practice	Guided	2	0.5	-0.25	11.70041	0.34857	-1.45389	-1.05909	0.82313892922863	4.275658	-7.984887	-18.58338
Trial1	2	1	noBlindfold	counterclockwise	practice	Guided	2	0.5	-0.25	11.7204	0.3512	-1.45395	-1.05938	0.822944419251941	4.534711	-7.836774	-19.02574
Trial1	2	1	noBlindfold	counterclockwise	practice	Guided	2	0.5	-0.25	11.74042	0.35447	-1.45392	-1.05968	0.822654638863326	4.834618	-7.544779	-19.22902
Trial1	2	1	noBlindfold	counterclockwise	practice	Guided	2	0.5	-0.25	11.76041	0.36357	-1.45366	-1.05976	0.821172551834535	5.200126	-7.083513	-19.57701
Trial1	2	1	noBlindfold	counterclockwise	practice	Guided	2	0.5	-0.25	11.78043	0.37011	-1.45358	-1.05981	0.820160786374375	5.386542	-7.151222	-19.65587
Trial1	2	1	noBlindfold	counterclockwise	practice	Guided	2	0.5	-0.25	11.80042	0.37807	-1.45358	-1.05983	0.818957553312672	5.540444	-7.261249	-19.6758
Trial1	2	1	noBlindfold	counterclockwise	practice	Guided	2	0.5	-0.25	11.8204	0.38693	-1.45361	-1.05977	0.817625990891705	5.704581	-7.210467	-19.52893
Trial1	2	1	noBlindfold	counterclockwise	practice	Free	1	0.5	-0.25	0	0.45002	-1.45	-1.05	0.801559683093989	0.021948	-0.0036931	-0.019529
Trial1	2	1	noBlindfold	counterclockwise	practice	Free	1	0.5	-0.25	0.01525879	0.45002	-1.45	-1.05	0.801559683093989	0.012688	-0.02062	-0.0071299
Trial1	2	1	noBlindfold	counterclockwise	practice	Free	1	0.5	-0.25	0.0352478	0.45002	-1.45	-1.05	0.801559683093989	0.0063008	-0.024852	0.026114
Trial1	2	1	noBlindfold	counterclockwise	practice	Free	1	0.5	-0.25	0.05526733	0.45002	-1.45	-1.05	0.801559683093989	0.016369	-0.033315	-0.011353
Trial1	2	1	noBlindfold	counterclockwise	practice	Free	1	0.5	-0.25	0.07525635	0.45002	-1.45	-1.05	0.801559683093989	0.01978	-0.029084	-0.010814
Trial1	2	1	noBlindfold	counterclockwise	practice	Free	1	0.5	-0.25	0.09527588	0.45002	-1.45	-1.05	0.801559683093989	0.034066	-0.0036936	-0.010272
Trial1	2	1	noBlindfold	counterclockwise	practice	Free	1	0.5	-0.25	0.1152649	0.45002	-1.45	-1.05	0.801559683093989	0.0087246	0.017465	-0.011891
Trial1	2	1	noBlindfold	counterclockwise	practice	Free	1	0.5	-0.25	0.1352539	0.45002	-1.45	-1.05	0.801559683093989	0.0076413	-0.0036937	0.0050023
Trial1	2	1	noBlindfold	counterclockwise	practice	Free	1	0.5	-0.25	0.1552734	0.45003	-1.45	-1.05	0.801559058774977	-0.0031394	0.013233	-0.025371
Trial1	2	1	noBlindfold	counterclockwise	practice	Free	1	0.5	-0.25	0.1752625	0.45002	-1.45	-1.05	0.801559683093989	-0.00053661	0.00053588	0.00023819
Trial1	2	1	noBlindfold	counterclockwise	practice	Free	1	0.5	-0.25	0.1952515	0.45003	-1.45	-1.05	0.801559058774977	0.041694	-0.0079286	0.0029378
Trial1	2	1	noBlindfold	counterclockwise	practice	Free	1	0.5	-0.25	0.215271	0.45003	-1.45	-1.05	0.801559058774977	-0.030913	0.030159	0.011017
Trial1	2	1	noBlindfold	counterclockwise	practice	Free	1	0.5	-0.25	0.23526	0.45003	-1.45	-1.05	0.801559058774977	0.028481	0.004767	0.0081442
Trial1	2	1	noBlindfold	counterclockwise	practice	Free	1	0.5	-0.25	0.255249	0.45003	-1.45	-1.05	0.801559058774977	0.01213	-0.0036957	0.0010474
Trial1	2	1	noBlindfold	counterclockwise	practice	Free	1	0.5	-0.25	0.2752686	0.45003	-1.45	-1.05	0.801559058774977	0.01608	0.004769	0.005543
Trial1	2	1	noBlindfold	counterclockwise	practice	Free	1	0.5	-0.25	0.2952576	0.45003	-1.45	-1.05	0.801559058774977	-0.020311	-0.003696	-0.022226
Trial1	2	1	noBlindfold	counterclockwise	practice	Free	1	0.5	-0.25	0.3152466	0.45003	-1.45	-1.05	0.801559058774977	0.0023259	0.0005355	0.021628
Trial1	2	1	noBlindfold	counterclockwise	practice	Free	1	0.5	-0.25	0.3352661	0.45003	-1.45	-1.05	0.801559058774977	0.016344	0.00053472	0.0013208
Trial1	2	1	noBlindfold	counterclockwise	practice	Free	1	0.5	-0.25	0.3552551	0.45003	-1.45	-1.05	0.801559058774977	0.014992	-0.012162	0.022436
[truncated: 20,692 more rows]
