# Supplementary material for: Assessing kinesthetic proprioceptive function of the upper limb: a novel dynamic movement reproduction task using a robotic arm
Source: PeerJ. 2021 May 3;9:e11301. doi: 10.7717/peerj.11301 (PMC8101453; doi:10.7717/peerj.11301)
Supplement: Supplemental Information 1 [file peerj-09-11301-s001.zip › DMR raw data_Study 1/Session 1/HMData_PP08-1_2019-06-17-13-07-22.txt]

Trial1	3	1	noBlindfold	counterclockwise	practice	Guided	1	0.5	0	0	0.44967	-1.45	-0.8	0.801581582821321	-0.107216	0.109966	0.010675
Trial1	3	1	noBlindfold	counterclockwise	practice	Guided	1	0.5	0	0.01974487	0.44966	-1.44998	-0.8	0.801582209748547	-0.071733	-0.050851	-0.012422
Trial1	3	1	noBlindfold	counterclockwise	practice	Guided	1	0.5	0	0.03974915	0.44966	-1.45001	-0.8	0.801582209748547	0.022006	-0.063522	-0.01893
Trial1	3	1	noBlindfold	counterclockwise	practice	Guided	1	0.5	0	0.05973816	0.44973	-1.44998	-0.8	0.80157781638293	0.085029	-0.008532	-0.010512
Trial1	3	1	noBlindfold	counterclockwise	practice	Guided	1	0.5	0	0.07974243	0.44979	-1.45	-0.8	0.801574056288076	-0.0075951	-0.050832	-0.0087803
Trial1	3	1	noBlindfold	counterclockwise	practice	Guided	1	0.5	0	0.0997467	0.44981	-1.45002	-0.8	0.801572803916979	-0.069499	0.050734	0.0118
Trial1	3	1	noBlindfold	counterclockwise	practice	Guided	1	0.5	0	0.1197357	0.44978	-1.44999	-0.8	0.801574683593556	-0.068359	0.025325	0.00053161
Trial1	3	1	noBlindfold	counterclockwise	practice	Guided	1	0.5	0	0.13974	0.44972	-1.44999	-0.8	0.801578444434908	-0.051456	-0.088924	0.0016528
Trial1	3	1	noBlindfold	counterclockwise	practice	Guided	1	0.5	0	0.1597443	0.44969	-1.45	-0.8	0.801580327467945	0.065922	0.054951	0.021035
Trial1	3	1	noBlindfold	counterclockwise	practice	Guided	1	0.5	0	0.1797485	0.44972	-1.44999	-0.8	0.801578444434908	0.032128	-0.063539	0.015133
Trial1	3	1	noBlindfold	counterclockwise	practice	Guided	1	0.5	0	0.1997375	0.44975	-1.45001	-0.8	0.801576562521054	0.0014231	-0.025437	-0.028769
Trial1	3	1	noBlindfold	counterclockwise	practice	Guided	1	0.5	0	0.2197418	0.44975	-1.45001	-0.8	0.801576562521054	-0.046973	0.059188	0.010938
Trial1	3	1	noBlindfold	counterclockwise	practice	Guided	1	0.5	0	0.2397461	0.44972	-1.44999	-0.8	0.801578444434908	-0.041617	-0.050846	-0.018898
Trial1	3	1	noBlindfold	counterclockwise	practice	Guided	1	0.5	0	0.2597504	0.44967	-1.45001	-0.8	0.801581582821321	0.031317	0.029568	-0.0093545
Trial1	3	1	noBlindfold	counterclockwise	practice	Guided	1	0.5	0	0.2797394	0.44968	-1.44999	-0.8	0.801580952276216	0.050716	0.012633	-0.0042962
Trial1	3	1	noBlindfold	counterclockwise	practice	Guided	1	0.5	0	0.2997437	0.4497	-1.45	-0.8	0.801579699042537	-0.0033477	-0.059296	-0.020601
Trial1	3	1	noBlindfold	counterclockwise	practice	Guided	1	0.5	0	0.3197479	0.44971	-1.45001	-0.8	0.801579070741729	-0.042746	0.016879	0.0064405
Trial1	3	1	noBlindfold	counterclockwise	practice	Guided	1	0.5	0	0.3397369	0.4497	-1.44999	-0.8	0.801579699042537	-0.051742	0.0041705	0.015725
Trial1	3	1	noBlindfold	counterclockwise	practice	Guided	1	0.5	0	0.3597412	0.44965	-1.45001	-0.8	0.801582838671611	-0.02471	-0.016975	-0.01777
Trial1	3	1	noBlindfold	counterclockwise	practice	Guided	1	0.5	0	0.3797455	0.44965	-1.45	-0.8	0.801582838671611	0.031325	0.021099	0.032595
Trial1	3	1	noBlindfold	counterclockwise	practice	Guided	1	0.5	0	0.3997498	0.44966	-1.45	-0.8	0.801582209748547	0.029613	-0.021218	-0.0056879
Trial1	3	1	noBlindfold	counterclockwise	practice	Guided	1	0.5	0	0.4197388	0.44966	-1.45	-0.8	0.801582209748547	-0.0092324	-0.029672	0.0044632
Trial1	3	1	noBlindfold	counterclockwise	practice	Guided	1	0.5	0	0.439743	0.44966	-1.45	-0.8	0.801582209748547	-0.0078296	0.0084075	-0.016647
Trial1	3	1	noBlindfold	counterclockwise	practice	Guided	1	0.5	0	0.4597473	0.44965	-1.45	-0.8	0.801582838671611	-0.029767	-0.0085143	-0.0053735
Trial1	3	1	noBlindfold	counterclockwise	practice	Guided	1	0.5	0	0.4797363	0.44965	-1.45	-0.8	0.801582838671611	0.011619	0.046496	0.010092
Trial1	3	1	noBlindfold	counterclockwise	practice	Guided	1	0.5	0	0.4997406	0.44965	-1.45	-0.8	0.801582838671611	-0.0021719	-0.025451	0.026142
Trial1	3	1	noBlindfold	counterclockwise	practice	Guided	1	0.5	0	0.5197449	0.44965	-1.45	-0.8	0.801582838671611	-0.00021845	-0.050836	-0.0034134
Trial1	3	1	noBlindfold	counterclockwise	practice	Guided	1	0.5	0	0.5397491	0.44966	-1.45	-0.8	0.801582209748547	-0.024995	0.021106	-0.013536
Trial1	3	1	noBlindfold	counterclockwise	practice	Guided	1	0.5	0	0.5597382	0.44965	-1.45	-0.8	0.801582838671611	-0.003872	-0.0042879	-0.012135
Trial1	3	1	noBlindfold	counterclockwise	practice	Guided	1	0.5	0	0.5797424	0.44965	-1.45	-0.8	0.801582838671611	-0.027498	0.02957	0.00081508
Trial1	3	1	noBlindfold	counterclockwise	practice	Guided	1	0.5	0	0.5997467	0.44964	-1.45	-0.8	0.801583465846924	-0.0094882	0.033794	0.0087003
Trial1	3	1	noBlindfold	counterclockwise	practice	Guided	1	0.5	0	0.6197357	0.44965	-1.45	-0.8	0.801582838671611	0.013021	-0.0042938	0.014322
Trial1	3	1	noBlindfold	counterclockwise	practice	Guided	1	0.5	0	0.63974	0.44965	-1.45	-0.8	0.801582838671611	0.0031755	0.038029	0.0095417
Trial1	3	1	noBlindfold	counterclockwise	practice	Guided	1	0.5	0	0.6597443	0.44965	-1.45	-0.8	0.801582838671611	-0.026099	-0.012762	0.0033634
Trial1	3	1	noBlindfold	counterclockwise	practice	Guided	1	0.5	0	0.6797485	0.44964	-1.45	-0.8	0.801583465846924	-0.01653	-0.021219	-0.0014162
Trial1	3	1	noBlindfold	counterclockwise	practice	Guided	1	0.5	0	0.6997375	0.44964	-1.45	-0.8	0.801583465846924	0.01303	0.033791	-0.011846
Trial1	3	1	noBlindfold	counterclockwise	practice	Guided	1	0.5	0	0.7197418	0.44964	-1.45	-0.8	0.801583465846924	-0.00075914	-0.012763	0.0011032
Trial1	3	1	noBlindfold	counterclockwise	practice	Guided	1	0.5	0	0.7397461	0.44964	-1.45	-0.8	0.801583465846924	0.015288	-0.046611	0.018834
Trial1	3	1	noBlindfold	counterclockwise	practice	Guided	1	0.5	0	0.7597504	0.44964	-1.45	-0.8	0.801583465846924	-0.01259	0.0041668	-0.0084552
Trial1	3	1	noBlindfold	counterclockwise	practice	Guided	1	0.5	0	0.7797394	0.44964	-1.45	-0.8	0.801583465846924	-0.013145	-0.029684	-7.9718E-06
Trial1	3	1	noBlindfold	counterclockwise	practice	Guided	1	0.5	0	0.7997437	0.44964	-1.45	-0.8	0.801583465846924	0.0051474	0.01687	-0.019999
Trial1	3	1	noBlindfold	counterclockwise	practice	Guided	1	0.5	0	0.8197479	0.44964	-1.45	-0.8	0.801583465846924	0.021198	0.0084006	-0.0062118
Trial1	3	1	noBlindfold	counterclockwise	practice	Guided	1	0.5	0	0.8397369	0.44964	-1.45	-0.8	0.801583465846924	0.0034668	-0.038146	0.0053388
Trial1	3	1	noBlindfold	counterclockwise	practice	Guided	1	0.5	0	0.8597412	0.44964	-1.45	-0.8	0.801583465846924	-0.005537	0.0084028	0.013224
Trial1	3	1	noBlindfold	counterclockwise	practice	Guided	1	0.5	0	0.8797455	0.44964	-1.45	-0.8	0.801583465846924	-0.0080767	-0.0042942	-0.012391
Trial1	3	1	noBlindfold	counterclockwise	practice	Guided	1	0.5	0	0.8997498	0.44964	-1.45	-0.8	0.801583465846924	-0.021299	0.0084063	-0.004781
Trial1	3	1	noBlindfold	counterclockwise	practice	Guided	1	0.5	0	0.9197388	0.44963	-1.45	-0.8	0.801584095018814	-0.01847	0.012635	0.016612
Trial1	3	1	noBlindfold	counterclockwise	practice	Guided	1	0.5	0	0.939743	0.44963	-1.45	-0.8	0.801584095018814	0.0034825	0.0084031	0.0053452
Trial1	3	1	noBlindfold	counterclockwise	practice	Guided	1	0.5	0	0.9597473	0.44963	-1.45	-0.8	0.801584095018814	-0.017072	0.012638	-0.0044949
Trial1	3	1	noBlindfold	counterclockwise	practice	Guided	1	0.5	0	0.9797363	0.44963	-1.45	-0.8	0.801584095018814	0.01839	-0.016989	-0.027593
Trial1	3	1	noBlindfold	counterclockwise	practice	Guided	1	0.5	0	0.9997406	0.44963	-1.45	-0.8	0.801584095018814	-0.027216	-0.0042904	-0.043334
Trial1	3	1	noBlindfold	counterclockwise	practice	Guided	1	0.5	0	1.019745	0.44963	-1.45	-0.8	0.801584095018814	-0.0046758	0.016868	0.011841
Trial1	3	1	noBlindfold	counterclockwise	practice	Guided	1	0.5	0	1.039749	0.44963	-1.45	-0.8	0.801584095018814	-0.018461	0.029559	0.016622
Trial1	3	1	noBlindfold	counterclockwise	practice	Guided	1	0.5	0	1.059738	0.44963	-1.45	-0.8	0.801584095018814	-0.004396	0.012636	-0.0036486
Trial1	3	1	noBlindfold	counterclockwise	practice	Guided	1	0.5	0	1.079742	0.44963	-1.45	-0.8	0.801584095018814	-0.025229	-6.2994E-05	-0.0092686
Trial1	3	1	noBlindfold	counterclockwise	practice	Guided	1	0.5	0	1.099747	0.44963	-1.45	-0.8	0.801584095018814	-0.012562	-0.0085256	-0.0084275
Trial1	3	1	noBlindfold	counterclockwise	practice	Guided	1	0.5	0	1.119736	0.44963	-1.45	-0.8	0.801584095018814	-0.034787	0.016868	0.0070658
Trial1	3	1	noBlindfold	counterclockwise	practice	Guided	1	0.5	0	1.13974	0.44962	-1.45	-0.8	0.801584722442212	0.0023777	0.025329	0.022251
Trial1	3	1	noBlindfold	counterclockwise	practice	Guided	1	0.5	0	1.159744	0.44962	-1.45	-0.8	0.801584722442212	0.0071607	-0.0042902	0.014087
Trial1	3	1	noBlindfold	counterclockwise	practice	Guided	1	0.5	0	1.179749	0.44962	-1.45	-0.8	0.801584722442212	-0.0012841	0.0084048	0.013527
Trial1	3	1	noBlindfold	counterclockwise	practice	Guided	1	0.5	0	1.199738	0.44962	-1.45	-0.8	0.801584722442212	-0.011715	-0.0085242	-0.02109
Trial1	3	1	noBlindfold	counterclockwise	practice	Guided	1	0.5	0	1.219742	0.44962	-1.45	-0.8	0.801584722442212	-0.013671	-0.03391	0.0084709
Trial1	3	1	noBlindfold	counterclockwise	practice	Guided	1	0.5	0	1.239746	0.44962	-1.45	-0.8	0.801584722442212	0.021791	0.016871	-0.014627
Trial1	3	1	noBlindfold	counterclockwise	practice	Guided	1	0.5	0	1.25975	0.44962	-1.45	-0.8	0.801584722442212	0.0051784	-0.0042901	-0.019969
Trial1	3	1	noBlindfold	counterclockwise	practice	Guided	1	0.5	0	1.279739	0.44962	-1.45	-0.8	0.801584722442212	0.0091209	-0.021217	-0.015187
Trial1	3	1	noBlindfold	counterclockwise	practice	Guided	1	0.5	0	1.299744	0.44962	-1.45	-0.8	0.801584722442212	-0.026057	0.016867	0.0034092
Trial1	3	1	noBlindfold	counterclockwise	practice	Guided	1	0.5	0	1.319748	0.44962	-1.45	-0.8	0.801584722442212	0.020113	-6.0046E-05	0.010709
Trial1	3	1	noBlindfold	counterclockwise	practice	Guided	1	0.5	0	1.339737	0.44962	-1.45	-0.8	0.801584722442212	-0.01705	0.0211	-0.0092594
Trial1	3	1	noBlindfold	counterclockwise	practice	Guided	1	0.5	0	1.359741	0.44962	-1.45	-0.8	0.801584722442212	0.00012197	-0.0042931	-0.0075795
Trial1	3	1	noBlindfold	counterclockwise	practice	Guided	1	0.5	0	1.379745	0.44962	-1.45	-0.8	0.801584722442212	-0.018445	0.0041742	0.016637
Trial1	3	1	noBlindfold	counterclockwise	practice	Guided	1	0.5	0	1.39975	0.44962	-1.45	-0.8	0.801584722442212	0.01335	0.046491	-0.015182
Trial1	3	1	noBlindfold	counterclockwise	practice	Guided	1	0.5	0	1.419739	0.44962	-1.45	-0.8	0.801584722442212	-0.032259	0.029561	-0.030926
Trial1	3	1	noBlindfold	counterclockwise	practice	Guided	1	0.5	0	1.439743	0.44962	-1.45	-0.8	0.801584722442212	-0.0021145	-0.029684	0.0059328
Trial1	3	1	noBlindfold	counterclockwise	practice	Guided	1	0.5	0	1.459747	0.44962	-1.45	-0.8	0.801584722442212	-0.010557	-0.012761	0.025649
Trial1	3	1	noBlindfold	counterclockwise	practice	Guided	1	0.5	0	1.479736	0.44962	-1.45	-0.8	0.801584722442212	-0.01366	-0.025454	0.0084789
Trial1	3	1	noBlindfold	counterclockwise	practice	Guided	1	0.5	0	1.499741	0.44962	-1.45	-0.8	0.801584722442212	0.035306	0.0041696	-0.026444
Trial1	3	1	noBlindfold	counterclockwise	practice	Guided	1	0.5	0	1.519745	0.44962	-1.45	-0.8	0.801584722442212	-0.0052155	0.021095	0.02565
Trial1	3	1	noBlindfold	counterclockwise	practice	Guided	1	0.5	0	1.539749	0.44962	-1.45	-0.8	0.801584722442212	0.016179	0.0041669	0.0062162
Trial1	3	1	noBlindfold	counterclockwise	practice	Guided	1	0.5	0	1.559738	0.44961	-1.45	-0.8	0.801585349989467	-0.0088731	-0.038152	0.00031638
Trial1	3	1	noBlindfold	counterclockwise	practice	Guided	1	0.5	0	1.579742	0.44961	-1.45	-0.8	0.801585349989467	0.02941	0.03802	-0.0013864
Trial1	3	1	noBlindfold	counterclockwise	practice	Guided	1	0.5	0	1.599747	0.44961	-1.45	-0.8	0.801585349989467	-0.0063297	0.0041676	0.025935
Trial1	3	1	noBlindfold	counterclockwise	practice	Guided	1	0.5	0	1.619736	0.44961	-1.45	-0.8	0.801585349989467	-0.025763	0.0041677	-0.00079921
Trial1	3	1	noBlindfold	counterclockwise	practice	Guided	1	0.5	0	1.63974	0.44961	-1.45	-0.8	0.801585349989467	-0.0077526	-0.033919	-0.01657
Trial1	3	1	noBlindfold	counterclockwise	practice	Guided	1	0.5	0	1.659744	0.44961	-1.45	-0.8	0.801585349989467	-0.010826	0.0041705	0.026778
Trial1	3	1	noBlindfold	counterclockwise	practice	Guided	1	0.5	0	1.679749	0.44961	-1.45	-0.8	0.801585349989467	0.00013819	0.0084034	-0.0075621
Trial1	3	1	noBlindfold	counterclockwise	practice	Guided	1	0.5	0	1.699738	0.44961	-1.45	-0.8	0.801585349989467	0.0094225	0.021098	-0.019668
Trial1	3	1	noBlindfold	counterclockwise	practice	Guided	1	0.5	0	1.719742	0.44961	-1.45	-0.8	0.801585349989467	0.050249	-0.021221	0.00088539
Trial1	3	1	noBlindfold	counterclockwise	practice	Guided	1	0.5	0	1.739746	0.44961	-1.45	-0.8	0.801585349989467	-0.015913	-0.016992	-0.0078408
Trial1	3	1	noBlindfold	counterclockwise	practice	Guided	1	0.5	0	1.75975	0.44961	-1.45	-0.8	0.801585349989467	-0.020692	-0.016988	-0.013178
Trial1	3	1	noBlindfold	counterclockwise	practice	Guided	1	0.5	0	1.779739	0.44961	-1.45	-0.8	0.801585349989467	0.015914	-0.016987	0.010452
Trial1	3	1	noBlindfold	counterclockwise	practice	Guided	1	0.5	0	1.799744	0.44961	-1.45	-0.8	0.801585349989467	-0.00041601	-6.1872E-05	0.00088853
Trial1	3	1	noBlindfold	counterclockwise	practice	Guided	1	0.5	0	1.819748	0.44961	-1.45	-0.8	0.801585349989467	0.00014362	0.016865	-0.0075551
Trial1	3	1	noBlindfold	counterclockwise	practice	Guided	1	0.5	0	1.839737	0.44961	-1.45	-0.8	0.801585349989467	0.018712	-0.0042957	-0.0086744
Trial1	3	1	noBlindfold	counterclockwise	practice	Guided	1	0.5	0	1.859741	0.44961	-1.45	-0.8	0.801585349989467	-0.0015338	0.02533	0.017783
Trial1	3	1	noBlindfold	counterclockwise	practice	Guided	1	0.5	0	1.879745	0.44961	-1.45	-0.8	0.801585349989467	-0.01873	0.0041692	-0.042731
Trial1	3	1	noBlindfold	counterclockwise	practice	Guided	1	0.5	0	1.89975	0.44961	-1.45	-0.8	0.801585349989467	-0.01308	-0.0085268	5.6313E-05
Trial1	3	1	noBlindfold	counterclockwise	practice	Guided	1	0.5	0	1.919739	0.4496	-1.45	-0.8	0.801585981408241	0.0091525	-0.016988	-0.015435
Trial1	3	1	noBlindfold	counterclockwise	practice	Guided	1	0.5	0	1.939743	0.4496	-1.45	-0.8	0.801585981408241	0.013376	0.0041712	-0.011493
Trial1	3	1	noBlindfold	counterclockwise	practice	Guided	1	0.5	0	1.959747	0.4496	-1.45	-0.8	0.801585981408241	-0.011397	-6.2475E-05	-0.024156
Trial1	3	1	noBlindfold	counterclockwise	practice	Guided	1	0.5	0	1.979736	0.4496	-1.45	-0.8	0.801585981408241	-0.015619	0.012632	-0.025554
Trial1	3	1	noBlindfold	counterclockwise	practice	Guided	1	0.5	0	1.999741	0.4496	-1.45	-0.8	0.801585981408241	0.0046577	-0.0042969	-0.011486
Trial1	3	1	noBlindfold	counterclockwise	practice	Guided	1	0.5	0	2.019745	0.4496	-1.45	-0.8	0.801585981408241	0.00015783	0.025326	-0.0075439
Trial1	3	1	noBlindfold	counterclockwise	practice	Guided	1	0.5	0	2.039749	0.4496	-1.45	-0.8	0.801585981408241	-0.0051806	0.016861	0.0090658
Trial1	3	1	noBlindfold	counterclockwise	practice	Guided	1	0.5	0	2.059738	0.4496	-1.45	-0.8	0.801585981408241	-0.001794	-0.016996	0.022013
Trial1	3	1	noBlindfold	counterclockwise	practice	Guided	1	0.5	0	2.079742	0.4496	-1.45	-0.8	0.801585981408241	0.0015635	0.042249	-0.028658
Trial1	3	1	noBlindfold	counterclockwise	practice	Guided	1	0.5	0	2.099747	0.44959	-1.45	-0.8	0.801586607329747	0.017056	-0.0043025	-0.0064252
Trial1	3	1	noBlindfold	counterclockwise	practice	Guided	1	0.5	0	2.119736	0.44959	-1.45	-0.8	0.801586607329747	-0.049945	-0.025462	-0.01711
Trial1	3	1	noBlindfold	counterclockwise	practice	Guided	1	0.5	0	2.13974	0.44959	-1.45	-0.8	0.801586607329747	0.0091708	0.0041589	-0.01543
Trial1	3	1	noBlindfold	counterclockwise	practice	Guided	1	0.5	0	2.159744	0.44959	-1.45	-0.8	0.801586607329747	-0.017839	0.021084	0.0082304
Trial1	3	1	noBlindfold	counterclockwise	practice	Guided	1	0.5	0	2.179749	0.44959	-1.45	-0.8	0.801586607329747	-0.018957	-0.042395	0.025121
Trial1	3	1	noBlindfold	counterclockwise	practice	Guided	1	0.5	0	2.199738	0.44959	-1.45	-0.8	0.801586607329747	-0.040653	-0.033928	-0.031448
Trial1	3	1	noBlindfold	counterclockwise	practice	Guided	1	0.5	0	2.219742	0.44959	-1.45	-0.8	0.801586607329747	-0.0051669	-0.0085366	0.0090726
Trial1	3	1	noBlindfold	counterclockwise	practice	Guided	1	0.5	0	2.239746	0.44959	-1.45	-0.8	0.801586607329747	-0.0040501	-7.1614E-05	0.0048506
Trial1	3	1	noBlindfold	counterclockwise	practice	Guided	1	0.5	0	2.25975	0.44959	-1.45	-0.8	0.801586607329747	-0.030782	0.021087	0.01162
Trial1	3	1	noBlindfold	counterclockwise	practice	Guided	1	0.5	0	2.279739	0.44959	-1.45	-0.8	0.801586607329747	-0.0026222	0.012625	0.013857
Trial1	3	1	noBlindfold	counterclockwise	practice	Guided	1	0.5	0	2.299744	0.44959	-1.45	-0.8	0.801586607329747	0.0027213	-6.9067E-05	0.018077
Trial1	3	1	noBlindfold	counterclockwise	practice	Guided	1	0.5	0	2.319748	0.44959	-1.45	-0.8	0.801586607329747	0.0012968	0.0041633	-0.024429
Trial1	3	1	noBlindfold	counterclockwise	practice	Guided	1	0.5	0	2.339737	0.44959	-1.45	-0.8	0.801586607329747	-0.025715	0.012626	0.025682
Trial1	3	1	noBlindfold	counterclockwise	practice	Guided	1	0.5	0	2.359741	0.44959	-1.45	-0.8	0.801586607329747	0.0032827	-0.0043017	0.0082323
Trial1	3	1	noBlindfold	counterclockwise	practice	Guided	1	0.5	0	2.379745	0.44959	-1.45	-0.8	0.801586607329747	0.018748	0.0041643	-0.031755
Trial1	3	1	noBlindfold	counterclockwise	practice	Guided	1	0.5	0	2.39975	0.44959	-1.45	-0.8	0.801586607329747	0.022693	-0.0042983	-0.027252
Trial1	3	1	noBlindfold	counterclockwise	practice	Guided	1	0.5	0	2.419739	0.44959	-1.45	-0.8	0.801586607329747	0.0052442	0.021093	-0.019923
Trial1	3	1	noBlindfold	counterclockwise	practice	Guided	1	0.5	0	2.439743	0.44959	-1.45	-0.8	0.801586607329747	0.0030076	0.0083969	0.013858
Trial1	3	1	noBlindfold	counterclockwise	practice	Guided	1	0.5	0	2.459747	0.44958	-1.45	-0.8	0.801587238998085	-0.021766	-0.0085309	0.0037363
Trial1	3	1	noBlindfold	counterclockwise	practice	Guided	1	0.5	0	2.479736	0.44958	-1.45	-0.8	0.801587238998085	0.046353	0.012628	-0.00023248
Trial1	3	1	noBlindfold	counterclockwise	practice	Guided	1	0.5	0	2.499741	0.44958	-1.45	-0.8	0.801587238998085	-0.0074194	0.012629	-0.020758
Trial1	3	1	noBlindfold	counterclockwise	practice	Guided	1	0.5	0	2.519745	0.44958	-1.45	-0.8	0.801587238998085	-0.019526	-0.0085293	-0.030042
Trial1	3	1	noBlindfold	counterclockwise	practice	Guided	1	0.5	0	2.539749	0.44958	-1.45	-0.8	0.801587238998085	0.0046916	-0.0042985	-0.011473
Trial1	3	1	noBlindfold	counterclockwise	practice	Guided	1	0.5	0	2.559738	0.44958	-1.45	-0.8	0.801587238998085	-0.035267	0.0041639	0.015571
Trial1	3	1	noBlindfold	counterclockwise	practice	Guided	1	0.5	0	2.579742	0.44958	-1.45	-0.8	0.801587238998085	-0.023438	-0.012763	0.029079
Trial1	3	1	noBlindfold	counterclockwise	practice	Guided	1	0.5	0	2.599747	0.44958	-1.45	-0.8	0.801587238998085	-0.022036	-0.025461	0.0079654
Trial1	3	1	noBlindfold	counterclockwise	practice	Guided	1	0.5	0	2.619736	0.44958	-1.45	-0.8	0.801587238998085	-0.024019	0.02532	-0.025254
Trial1	3	1	noBlindfold	counterclockwise	practice	Guided	1	0.5	0	2.63974	0.44958	-1.45	-0.8	0.801587238998085	0.030876	-0.0043028	-0.03258
Trial1	3	1	noBlindfold	counterclockwise	practice	Guided	1	0.5	0	2.659744	0.44957	-1.45	-0.8	0.801587867041875	-0.0071245	0.0083906	-0.024972
Trial1	3	1	noBlindfold	counterclockwise	practice	Guided	1	0.5	0	2.679749	0.44957	-1.45	-0.8	0.801587867041875	0.0018812	-7.0676E-05	-0.032855
Trial1	3	1	noBlindfold	counterclockwise	practice	Guided	1	0.5	0	2.699738	0.44957	-1.45	-0.8	0.801587867041875	0.033706	0.0083948	-0.0010589
Trial1	3	1	noBlindfold	counterclockwise	practice	Guided	1	0.5	0	2.719742	0.44957	-1.45	-0.8	0.801587867041875	-0.024572	-0.012765	-0.047479
Trial1	3	1	noBlindfold	counterclockwise	practice	Guided	1	0.5	0	2.739746	0.44957	-1.45	-0.8	0.801587867041875	-0.00063256	-6.8961E-05	0.0051518
Trial1	3	1	noBlindfold	counterclockwise	practice	Guided	1	0.5	0	2.75975	0.44957	-1.45	-0.8	0.801587867041875	-0.0073978	-0.021228	-0.020743
Trial1	3	1	noBlindfold	counterclockwise	practice	Guided	1	0.5	0	2.779739	0.44957	-1.45	-0.8	0.801587867041875	0.004153	-6.8938E-05	-0.0030127
Trial1	3	1	noBlindfold	counterclockwise	practice	Guided	1	0.5	0	2.799744	0.44957	-1.45	-0.8	0.801587867041875	-0.0073951	0.046481	-0.020741
Trial1	3	1	noBlindfold	counterclockwise	practice	Guided	1	0.5	0	2.819748	0.44957	-1.45	-0.8	0.801587867041875	-0.0068328	0.038015	-0.029185
Trial1	3	1	noBlindfold	counterclockwise	practice	Guided	1	0.5	0	2.839737	0.44957	-1.45	-0.8	0.801587867041875	0.0035985	0.008392	0.0054337
Trial1	3	1	noBlindfold	counterclockwise	practice	Guided	1	0.5	0	2.859741	0.44957	-1.45	-0.8	0.801587867041875	0.0072634	-0.0043043	0.013042
Trial1	3	1	noBlindfold	counterclockwise	practice	Guided	1	0.5	0	2.879745	0.44957	-1.45	-0.8	0.801587867041875	-0.020336	0.012622	-0.017355
Trial1	3	1	noBlindfold	counterclockwise	practice	Guided	1	0.5	0	2.89975	0.44957	-1.45	-0.8	0.801587867041875	-0.00034179	0.02955	0.00093449
Trial1	3	1	noBlindfold	counterclockwise	practice	Guided	1	0.5	0	2.919739	0.44956	-1.45	-0.8	0.801588497084834	0.030058	-0.017003	-0.0097738
Trial1	3	1	noBlindfold	counterclockwise	practice	Guided	1	0.5	0	2.939743	0.44956	-1.45	-0.8	0.801588497084834	-0.024274	-0.012773	-0.021853
Trial1	3	1	noBlindfold	counterclockwise	practice	Guided	1	0.5	0	2.959747	0.44956	-1.45	-0.8	0.801588497084834	0.0019007	-0.0085408	-0.032841
Trial1	3	1	noBlindfold	counterclockwise	practice	Guided	1	0.5	0	2.979736	0.44956	-1.45	-0.8	0.801588497084834	-0.0087804	-0.0085411	0.00038212
Trial1	3	1	noBlindfold	counterclockwise	practice	Guided	1	0.5	0	2.999741	0.44956	-1.45	-0.8	0.801588497084834	-0.0071017	0.016849	-0.024952
Trial1	3	1	noBlindfold	counterclockwise	practice	Guided	1	0.5	0	3.019745	0.44956	-1.45	-0.8	0.801588497084834	-0.008218	-0.0043115	-0.024391
Trial1	3	1	noBlindfold	counterclockwise	practice	Guided	1	0.5	0	3.039749	0.44956	-1.45	-0.8	0.801588497084834	-0.029609	-0.0085409	-0.0052332
Trial1	3	1	noBlindfold	counterclockwise	practice	Guided	1	0.5	0	3.059738	0.44956	-1.45	-0.8	0.801588497084834	-0.021162	0.012618	-0.0046737
Trial1	3	1	noBlindfold	counterclockwise	practice	Guided	1	0.5	0	3.079742	0.44956	-1.45	-0.8	0.801588497084834	0.02445	-0.0043119	0.011073
Trial1	3	1	noBlindfold	counterclockwise	practice	Guided	1	0.5	0	3.099747	0.44956	-1.45	-0.8	0.801588497084834	-0.033828	0.02531	-0.0055093
Trial1	3	1	noBlindfold	counterclockwise	practice	Guided	1	0.5	0	3.119736	0.44956	-1.45	-0.8	0.801588497084834	-0.029045	-0.017008	-0.013674
Trial1	3	1	noBlindfold	counterclockwise	practice	Guided	1	0.5	0	3.13974	0.44956	-1.45	-0.8	0.801588497084834	0.0044582	-8.2389E-05	-0.0072128
Trial1	3	1	noBlindfold	counterclockwise	practice	Guided	1	0.5	0	3.159744	0.44955	-1.45	-0.8	0.801589125376705	-0.00032138	0.008378	-0.024384
Trial1	3	1	noBlindfold	counterclockwise	practice	Guided	1	0.5	0	3.179749	0.44955	-1.45	-0.8	0.801589125376705	0.0070055	-0.0085496	0.018404
Trial1	3	1	noBlindfold	counterclockwise	practice	Guided	1	0.5	0	3.199738	0.44955	-1.45	-0.8	0.801589125376705	-0.0093242	-8.5857E-05	0.0088415
Trial1	3	1	noBlindfold	counterclockwise	practice	Guided	1	0.5	0	3.219742	0.44955	-1.45	-0.8	0.801589125376705	-0.017768	0.0083773	0.0082845
Trial1	3	1	noBlindfold	counterclockwise	practice	Guided	1	0.5	0	3.239746	0.44955	-1.45	-0.8	0.801589125376705	-0.025093	0.025304	-0.0091648
Trial1	3	1	noBlindfold	counterclockwise	practice	Guided	1	0.5	0	3.25975	0.44955	-1.45	-0.8	0.801589125376705	-0.020866	-0.012782	-0.0088845
Trial1	3	1	noBlindfold	counterclockwise	practice	Guided	1	0.5	0	3.279739	0.44955	-1.45	-0.8	0.801589125376705	-0.0076397	0.025304	-0.016489
Trial1	3	1	noBlindfold	counterclockwise	practice	Guided	1	0.5	0	3.299744	0.44955	-1.45	-0.8	0.801589125376705	0.0086927	0.025302	-0.0069226
Trial1	3	1	noBlindfold	counterclockwise	practice	Guided	1	0.5	0	3.319748	0.44955	-1.45	-0.8	0.801589125376705	-0.010435	0.0083736	0.0046275
Trial1	3	1	noBlindfold	counterclockwise	practice	Guided	1	0.5	0	3.339737	0.44955	-1.45	-0.8	0.801589125376705	-0.026205	-0.012787	0.0077308
Trial1	3	1	noBlindfold	counterclockwise	practice	Guided	1	0.5	0	3.359741	0.44955	-1.45	-0.8	0.801589125376705	0.0041946	-0.0043285	-0.0029785
Trial1	3	1	noBlindfold	counterclockwise	practice	Guided	1	0.5	0	3.379745	0.44955	-1.45	-0.8	0.801589125376705	-0.011577	0.0126	-0.020989
Trial1	3	1	noBlindfold	counterclockwise	practice	Guided	1	0.5	0	3.39975	0.44955	-1.45	-0.8	0.801589125376705	-0.0048093	0.029526	0.0049076
Trial1	3	1	noBlindfold	counterclockwise	practice	Guided	1	0.5	0	3.419739	0.44955	-1.45	-0.8	0.801589125376705	0.015741	0.0083671	0.00096493
Trial1	3	1	noBlindfold	counterclockwise	practice	Guided	1	0.5	0	3.439743	0.44955	-1.45	-0.8	0.801589125376705	-0.011857	0.012598	-0.016762
Trial1	3	1	noBlindfold	counterclockwise	practice	Guided	1	0.5	0	3.459747	0.44955	-1.45	-0.8	0.801589125376705	0.013202	-0.012795	-0.010862
Trial1	3	1	noBlindfold	counterclockwise	practice	Guided	1	0.5	0	3.479736	0.44955	-1.45	-0.8	0.801589125376705	-0.012411	-0.012793	-0.0083158
Trial1	3	1	noBlindfold	counterclockwise	practice	Guided	1	0.5	0	3.499741	0.44954	-1.45	-0.8	0.801589755668485	0.012644	0.025292	-0.0024153
Trial1	3	1	noBlindfold	counterclockwise	practice	Guided	1	0.5	0	3.519745	0.44955	-1.45	-0.8	0.801589125376705	0.037698	-0.0085629	0.0034852
Trial1	3	1	noBlindfold	counterclockwise	practice	Guided	1	0.5	0	3.539749	0.44955	-1.45	-0.8	0.801589125376705	0.029531	-0.033953	-0.0012967
Trial1	3	1	noBlindfold	counterclockwise	practice	Guided	1	0.5	0	3.559738	0.44955	-1.45	-0.8	0.801589125376705	-0.029584	-0.0085588	-0.0052101
Trial1	3	1	noBlindfold	counterclockwise	practice	Guided	1	0.5	0	3.579742	0.44955	-1.45	-0.8	0.801589125376705	0.0092597	0.016834	-0.015359
Trial1	3	1	noBlindfold	counterclockwise	practice	Guided	1	0.5	0	3.599747	0.44954	-1.45	-0.8	0.801589755668485	-0.02396	-0.025485	-0.02604
Trial1	3	1	noBlindfold	counterclockwise	practice	Guided	1	0.5	0	3.619736	0.44954	-1.45	-0.8	0.801589755668485	-0.0070415	0.025295	0.038697
Trial1	3	1	noBlindfold	counterclockwise	practice	Guided	1	0.5	0	3.63974	0.44954	-1.45	-0.8	0.801589755668485	-0.0098634	-9.657E-05	0.017305
Trial1	3	1	noBlindfold	counterclockwise	practice	Guided	1	0.5	0	3.659744	0.44954	-1.45	-0.8	0.801589755668485	-0.02507	0.012597	-0.0091506
Trial1	3	1	noBlindfold	counterclockwise	practice	Guided	1	0.5	0	3.679749	0.44954	-1.45	-0.8	0.801589755668485	0.010978	0.029523	0.022926
Trial1	3	1	noBlindfold	counterclockwise	practice	Guided	1	0.5	0	3.699738	0.44954	-1.45	-0.8	0.801589755668485	0.00082819	-0.025491	-0.015917
Trial1	3	1	noBlindfold	counterclockwise	practice	Guided	1	0.5	0	3.719742	0.44954	-1.45	-0.8	0.801589755668485	0.0058914	-9.9749E-05	0.0094187
Trial1	3	1	noBlindfold	counterclockwise	practice	Guided	1	0.5	0	3.739746	0.44954	-1.45	-0.8	0.801589755668485	0.0044937	0.033756	-0.0071886
Trial1	3	1	noBlindfold	counterclockwise	practice	Guided	1	0.5	0	3.75975	0.44954	-1.45	-0.8	0.801589755668485	-0.01575	0.021058	0.042366
Trial1	3	1	noBlindfold	counterclockwise	practice	Guided	1	0.5	0	3.779739	0.44954	-1.45	-0.8	0.801589755668485	-0.020839	0.012594	0.0083063
Trial1	3	1	noBlindfold	counterclockwise	practice	Guided	1	0.5	0	3.799744	0.44953	-1.45	-0.8	0.801590384208436	-0.019719	-0.00010229	0.021535
Trial1	3	1	noBlindfold	counterclockwise	practice	Guided	1	0.5	0	3.819748	0.44953	-1.45	-0.8	0.801590384208436	0.037439	-0.008567	-0.00072392
Trial1	3	1	noBlindfold	counterclockwise	practice	Guided	1	0.5	0	3.839737	0.44953	-1.45	-0.8	0.801590384208436	-0.016616	-0.0043358	-0.011687
Trial1	3	1	noBlindfold	counterclockwise	practice	Guided	1	0.5	0	3.859741	0.44953	-1.45	-0.8	0.801590384208436	0.0053388	0.0083593	-0.019849
Trial1	3	1	noBlindfold	counterclockwise	practice	Guided	1	0.5	0	3.879745	0.44953	-1.45	-0.8	0.801590384208436	0.02589	-0.0043373	-0.010005
Trial1	3	1	noBlindfold	counterclockwise	practice	Guided	1	0.5	0	3.89975	0.44953	-1.45	-0.8	0.801590384208436	-5.2929E-06	-0.004337	-0.0032353
Trial1	3	1	noBlindfold	counterclockwise	practice	Guided	1	0.5	0	3.919739	0.44953	-1.45	-0.8	0.801590384208436	0.00027356	-0.021265	0.014496
Trial1	3	1	noBlindfold	counterclockwise	practice	Guided	1	0.5	0	3.939743	0.44953	-1.45	-0.8	0.801590384208436	0.016606	0.0041261	0.0021075
Trial1	3	1	noBlindfold	counterclockwise	practice	Guided	1	0.5	0	3.959747	0.44953	-1.45	-0.8	0.801590384208436	0.012105	0.029517	0.0060524
Trial1	3	1	noBlindfold	counterclockwise	practice	Guided	1	0.5	0	3.979736	0.44953	-1.45	-0.8	0.801590384208436	0.022229	-0.00010684	-0.018722
Trial1	3	1	noBlindfold	counterclockwise	practice	Guided	1	0.5	0	3.999741	0.44953	-1.45	-0.8	0.801590384208436	-0.014346	-0.00010882	0.021266
Trial1	3	1	noBlindfold	counterclockwise	practice	Guided	1	0.5	0	4.019745	0.44953	-1.45	-0.8	0.801590384208436	-0.0036642	0.016817	-0.011957
Trial1	3	1	noBlindfold	counterclockwise	practice	Guided	1	0.5	0	4.039749	0.44953	-1.45	-0.8	0.801590384208436	-0.0050604	-0.0085741	0.0066123
Trial1	3	1	noBlindfold	counterclockwise	practice	Guided	1	0.5	0	4.059738	0.44953	-1.45	-0.8	0.801590384208436	-0.025052	-0.0043423	-0.0091322
Trial1	3	1	noBlindfold	counterclockwise	practice	Guided	1	0.5	0	4.079742	0.44953	-1.45	-0.8	0.801590384208436	0.00028489	-0.0043422	0.016762
Trial1	3	1	noBlindfold	counterclockwise	practice	Guided	1	0.5	0	4.099747	0.44953	-1.45	-0.8	0.801590384208436	0.010436	-0.012806	0.031388
Trial1	3	1	noBlindfold	counterclockwise	practice	Guided	1	0.5	0	4.119736	0.44953	-1.45	-0.8	0.801590384208436	-0.015766	0.0041204	0.0007119
Trial1	3	1	noBlindfold	counterclockwise	practice	Guided	1	0.5	0	4.13974	0.44953	-1.45	-0.8	0.801590384208436	-0.002817	0.029511	-0.015619
Trial1	3	1	noBlindfold	counterclockwise	practice	Guided	1	0.5	0	4.159744	0.44953	-1.45	-0.8	0.801590384208436	0.0025519	-0.012808	0.022386
Trial1	3	1	noBlindfold	counterclockwise	practice	Guided	1	0.5	0	4.179749	0.44953	-1.45	-0.8	0.801590384208436	-0.01098	-0.029733	-0.029402
Trial1	3	1	noBlindfold	counterclockwise	practice	Guided	1	0.5	0	4.199738	0.44953	-1.45	-0.8	0.801590384208436	0.0098541	0.0083546	-0.023779
Trial1	3	1	noBlindfold	counterclockwise	practice	Guided	1	0.5	0	4.219742	0.44953	-1.45	-0.8	0.801590384208436	0.0022765	-0.0085737	0.026612
Trial1	3	1	noBlindfold	counterclockwise	practice	Guided	1	0.5	0	4.239746	0.44952	-1.45	-0.8	0.801591012872241	0.022802	0.0083545	-0.027163
Trial1	3	1	noBlindfold	counterclockwise	practice	Guided	1	0.5	0	4.25975	0.44952	-1.45	-0.8	0.801591012872241	-0.0081517	0.016816	-0.0080075
Trial1	3	1	noBlindfold	counterclockwise	practice	Guided	1	0.5	0	4.279739	0.44952	-1.45	-0.8	0.801591012872241	-0.0070325	-0.0043428	-0.013069
Trial1	3	1	noBlindfold	counterclockwise	practice	Guided	1	0.5	0	4.299744	0.44952	-1.45	-0.8	0.801591012872241	-0.013769	-0.0043417	0.012829
Trial1	3	1	noBlindfold	counterclockwise	practice	Guided	1	0.5	0	4.319748	0.44952	-1.45	-0.8	0.801591012872241	-0.046709	0.037975	-0.0020761
Trial1	3	1	noBlindfold	counterclockwise	practice	Guided	1	0.5	0	4.339737	0.44952	-1.45	-0.8	0.801591012872241	0.020293	-0.0085765	0.010844
Trial1	3	1	noBlindfold	counterclockwise	practice	Guided	1	0.5	0	4.359741	0.44952	-1.45	-0.8	0.801591012872241	0.0073446	-0.017042	0.014227
Trial1	3	1	noBlindfold	counterclockwise	practice	Guided	1	0.5	0	4.379745	0.44952	-1.45	-0.8	0.801591012872241	-0.051492	-0.021276	0.0060882
Trial1	3	1	noBlindfold	counterclockwise	practice	Guided	1	0.5	0	4.39975	0.44952	-1.45	-0.8	0.801591012872241	-0.015194	-0.00011597	-0.027999
Trial1	3	1	noBlindfold	counterclockwise	practice	Guided	1	0.5	0	4.419739	0.44952	-1.45	-0.8	0.801591012872241	-0.0044818	-0.0043481	0.00072247
Trial1	3	1	noBlindfold	counterclockwise	practice	Guided	1	0.5	0	4.439743	0.44952	-1.45	-0.8	0.801591012872241	-0.016868	0.0083453	-0.0043397
Trial1	3	1	noBlindfold	counterclockwise	practice	Guided	1	0.5	0	4.459747	0.44952	-1.45	-0.8	0.801591012872241	0.017195	0.01681	-0.0063252
Trial1	3	1	noBlindfold	counterclockwise	practice	Guided	1	0.5	0	4.479736	0.44952	-1.45	-0.8	0.801591012872241	-0.00025368	0.012577	0.0010032
Trial1	3	1	noBlindfold	counterclockwise	practice	Guided	1	0.5	0	4.499741	0.44952	-1.45	-0.8	0.801591012872241	-0.018261	-0.00011775	0.016774
Trial1	3	1	noBlindfold	counterclockwise	practice	Guided	1	0.5	0	4.519745	0.44952	-1.45	-0.8	0.801591012872241	-0.0191	0.016809	-0.029673
Trial1	3	1	noBlindfold	counterclockwise	practice	Guided	1	0.5	0	4.539749	0.44951	-1.45	-0.8	0.801591645414229	0.011299	-0.0085819	0.018733
Trial1	3	1	noBlindfold	counterclockwise	practice	Guided	1	0.5	0	4.559738	0.44951	-1.45	-0.8	0.801591645414229	-0.00052765	-0.038204	0.005231
Trial1	3	1	noBlindfold	counterclockwise	practice	Guided	1	0.5	0	4.579742	0.44951	-1.45	-0.8	0.801591645414229	0.0039739	-0.0085804	0.0091746
Trial1	3	1	noBlindfold	counterclockwise	practice	Guided	1	0.5	0	4.599747	0.44951	-1.45	-0.8	0.801591645414229	0.02875	0.012577	-0.0065949
Trial1	3	1	noBlindfold	counterclockwise	practice	Guided	1	0.5	0	4.619736	0.44951	-1.45	-0.8	0.801591645414229	-0.017696	-0.0043497	0.0083386
Trial1	3	1	noBlindfold	counterclockwise	practice	Guided	1	0.5	0	4.63974	0.44951	-1.45	-0.8	0.801591645414229	0.012704	-0.025509	-0.0023703
Trial1	3	1	noBlindfold	counterclockwise	practice	Guided	1	0.5	0	4.659744	0.44951	-1.45	-0.8	0.801591645414229	0.0079233	-0.004349	0.0057965
Trial1	3	1	noBlindfold	counterclockwise	practice	Guided	1	0.5	0	4.679749	0.44951	-1.45	-0.8	0.801591645414229	0.0098814	0.029504	-0.02376
Trial1	3	1	noBlindfold	counterclockwise	practice	Guided	1	0.5	0	4.699738	0.44951	-1.45	-0.8	0.801591645414229	-0.0036258	0.012576	-0.019254
Trial1	3	1	noBlindfold	counterclockwise	practice	Guided	1	0.5	0	4.719742	0.44951	-1.45	-0.8	0.801591645414229	-0.015174	0.0041124	-0.029656
Trial1	3	1	noBlindfold	counterclockwise	practice	Guided	1	0.5	0	4.739746	0.44951	-1.45	-0.8	0.801591645414229	-0.00023973	0.021038	0.0010207
Trial1	3	1	noBlindfold	counterclockwise	practice	Guided	1	0.5	0	4.75975	0.44951	-1.45	-0.8	0.801591645414229	0.00060512	-0.02551	-0.048809
Trial1	3	1	noBlindfold	counterclockwise	practice	Guided	1	0.5	0	4.779739	0.4495	-1.45	-0.8	0.801592272448949	-0.00023292	-0.00011899	0.0010238
Trial1	3	1	noBlindfold	counterclockwise	practice	Guided	1	0.5	0	4.799744	0.4495	-1.45	-0.8	0.801592272448949	-0.010383	0.02104	-0.017264
Trial1	3	1	noBlindfold	counterclockwise	practice	Guided	1	0.5	0	4.819748	0.4495	-1.45	-0.8	0.801592272448949	-0.038513	-0.008582	0.0027309
Trial1	3	1	noBlindfold	counterclockwise	practice	Guided	1	0.5	0	4.839737	0.4495	-1.45	-0.8	0.801592272448949	-0.010353	0.0083413	0.025801
Trial1	3	1	noBlindfold	counterclockwise	practice	Guided	1	0.5	0	4.859741	0.4495	-1.45	-0.8	0.801592272448949	0.024831	-0.012817	-0.0029194
Trial1	3	1	noBlindfold	counterclockwise	practice	Guided	1	0.5	0	4.879745	0.4495	-1.45	-0.8	0.801592272448949	-0.0047266	-0.0085829	0.0049665
Trial1	3	1	noBlindfold	counterclockwise	practice	Guided	1	0.5	0	4.89975	0.4495	-1.45	-0.8	0.801592272448949	0.025949	-0.00011894	-0.011366
Trial1	3	1	noBlindfold	counterclockwise	practice	Guided	1	0.5	0	4.919739	0.4495	-1.45	-0.8	0.801592272448949	0.02145	-0.0085829	-0.0060226
Trial1	3	1	noBlindfold	counterclockwise	practice	Guided	1	0.5	0	4.939743	0.4495	-1.45	-0.8	0.801592272448949	-0.025557	-0.0043525	-0.0048752
Trial1	3	1	noBlindfold	counterclockwise	practice	Guided	1	0.5	0	4.959747	0.4495	-1.45	-0.8	0.801592272448949	-0.03288	-0.00012282	-0.013041
Trial1	3	1	noBlindfold	counterclockwise	practice	Guided	1	0.5	0	4.979736	0.4495	-1.45	-0.8	0.801592272448949	-0.014842	0.016805	0.029745
Trial1	3	1	noBlindfold	counterclockwise	practice	Guided	1	0.5	0	4.999741	0.44949	-1.45	-0.8	0.801592905240495	0.0031711	0.012573	0.013975
Trial1	3	1	noBlindfold	counterclockwise	practice	Guided	1	0.5	0	5.019745	0.44949	-1.45	-0.8	0.801592905240495	-0.025547	0.02527	-0.00064839
Trial1	3	1	noBlindfold	counterclockwise	practice	Guided	1	0.5	0	5.039749	0.44949	-1.45	-0.8	0.801592905240495	-0.0086558	0.0083402	-0.037249
Trial1	3	1	noBlindfold	counterclockwise	practice	Guided	1	0.5	0	5.059738	0.44949	-1.45	-0.8	0.801592905240495	-0.022717	-0.01705	0.021867
Trial1	3	1	noBlindfold	counterclockwise	practice	Guided	1	0.5	0	5.079742	0.44949	-1.45	-0.8	0.801592905240495	-0.049756	-0.017048	-0.019213
Trial1	3	1	noBlindfold	counterclockwise	practice	Guided	1	0.5	0	5.099747	0.44949	-1.45	-0.8	0.801592905240495	0.012186	-0.0085859	-0.0065733
Trial1	3	1	noBlindfold	counterclockwise	practice	Guided	1	0.5	0	5.119736	0.44949	-1.45	-0.8	0.801592905240495	0.00035891	0.01257	-0.010512
Trial1	3	1	noBlindfold	counterclockwise	practice	Guided	1	0.5	0	5.13974	0.44949	-1.45	-0.8	0.801592905240495	0.00063702	-0.00012693	-0.01163
Trial1	3	1	noBlindfold	counterclockwise	practice	Guided	1	0.5	0	5.159744	0.44949	-1.45	-0.8	0.801592905240495	-0.012029	0.0083363	0.017929
Trial1	3	1	noBlindfold	counterclockwise	practice	Guided	1	0.5	0	5.179749	0.44949	-1.45	-0.8	0.801592905240495	0.0031844	-0.017055	0.013986
Trial1	3	1	noBlindfold	counterclockwise	practice	Guided	1	0.5	0	5.199738	0.44949	-1.45	-0.8	0.801592905240495	0.014426	-0.0043597	-0.027681
Trial1	3	1	noBlindfold	counterclockwise	practice	Guided	1	0.5	0	5.219742	0.44949	-1.45	-0.8	0.801592905240495	-0.012866	-0.0043607	0.00019889
Trial1	3	1	noBlindfold	counterclockwise	practice	Guided	1	0.5	0	5.239746	0.44948	-1.45	-0.8	0.801593534400826	-0.00047447	-0.0085922	0.0052622
Trial1	3	1	noBlindfold	counterclockwise	practice	Guided	1	0.5	0	5.25975	0.44948	-1.45	-0.8	0.801593534400826	-0.010036	0.029495	0.021595
Trial1	3	1	noBlindfold	counterclockwise	practice	Guided	1	0.5	0	5.279739	0.44948	-1.45	-0.8	0.801593534400826	0.01021	-0.029751	-0.027954
Trial1	3	1	noBlindfold	counterclockwise	practice	Guided	1	0.5	0	5.299744	0.44948	-1.45	-0.8	0.801593534400826	-0.016802	-0.00013115	-0.0034546
Trial1	3	1	noBlindfold	counterclockwise	practice	Guided	1	0.5	0	5.319748	0.44948	-1.45	-0.8	0.801593534400826	0.012757	0.0041003	-0.002336
Trial1	3	1	noBlindfold	counterclockwise	practice	Guided	1	0.5	0	5.339737	0.44948	-1.45	-0.8	0.801593534400826	0.013039	0.0083324	-0.0065576
Trial1	3	1	noBlindfold	counterclockwise	practice	Guided	1	0.5	0	5.359741	0.44948	-1.45	-0.8	0.801593534400826	-0.019063	0.012566	-0.034128
Trial1	3	1	noBlindfold	counterclockwise	practice	Guided	1	0.5	0	5.379745	0.44948	-1.45	-0.8	0.801593534400826	-0.035087	0.021028	0.015706
Trial1	3	1	noBlindfold	counterclockwise	practice	Guided	1	0.5	0	5.39975	0.44948	-1.45	-0.8	0.801593534400826	-0.0046895	-0.012826	0.0049958
Trial1	3	1	noBlindfold	counterclockwise	practice	Guided	1	0.5	0	5.419739	0.44948	-1.45	-0.8	0.801593534400826	0.0040358	-0.0043631	-0.020897
Trial1	3	1	noBlindfold	counterclockwise	practice	Guided	1	0.5	0	5.439743	0.44948	-1.45	-0.8	0.801593534400826	-0.016237	0.029493	-0.012729
Trial1	3	1	noBlindfold	counterclockwise	practice	Guided	1	0.5	0	5.459747	0.44948	-1.45	-0.8	0.801593534400826	-0.02974	0.0041017	-0.00089588
Trial1	3	1	noBlindfold	counterclockwise	practice	Guided	1	0.5	0	5.479736	0.44947	-1.45	-0.8	0.801594165563655	0.0096645	0.0083336	-0.019491
Trial1	3	1	noBlindfold	counterclockwise	practice	Guided	1	0.5	0	5.499741	0.44947	-1.45	-0.8	0.801594165563655	-0.020732	0.029492	0.010347
Trial1	3	1	noBlindfold	counterclockwise	practice	Guided	1	0.5	0	5.519745	0.44947	-1.45	-0.8	0.801594165563655	-0.0094633	-0.025521	0.013172
Trial1	3	1	noBlindfold	counterclockwise	practice	Guided	1	0.5	0	5.539749	0.44947	-1.45	-0.8	0.801594165563655	0.015593	0.012566	0.019072
Trial1	3	1	noBlindfold	counterclockwise	practice	Guided	1	0.5	0	5.559738	0.44947	-1.45	-0.8	0.801594165563655	0.01277	-0.025523	-0.0023211
Trial1	3	1	noBlindfold	counterclockwise	practice	Guided	1	0.5	0	5.579742	0.44947	-1.45	-0.8	0.801594165563655	-0.0035606	-0.00013202	-0.011884
Trial1	3	1	noBlindfold	counterclockwise	practice	Guided	1	0.5	0	5.599747	0.44947	-1.45	-0.8	0.801594165563655	-0.0013222	0.008332	-0.045663
Trial1	3	1	noBlindfold	counterclockwise	practice	Guided	1	0.5	0	5.619736	0.44947	-1.45	-0.8	0.801594165563655	0.0085503	0.0083337	-0.0025962
Trial1	3	1	noBlindfold	counterclockwise	practice	Guided	1	0.5	0	5.63974	0.44947	-1.45	-0.8	0.801594165563655	0.0079905	-0.00013018	-0.0076557
Trial1	3	1	noBlindfold	counterclockwise	practice	Guided	1	0.5	0	5.659744	0.44947	-1.45	-0.8	0.801594165563655	0.0057289	0.012565	-0.030164
Trial1	3	1	noBlindfold	counterclockwise	practice	Guided	1	0.5	0	5.679749	0.44947	-1.45	-0.8	0.801594165563655	-0.021843	0.012563	0.0081219
Trial1	3	1	noBlindfold	counterclockwise	practice	Guided	1	0.5	0	5.699738	0.44947	-1.45	-0.8	0.801594165563655	-0.0063499	0.021027	0.014863
Trial1	3	1	noBlindfold	counterclockwise	practice	Guided	1	0.5	0	5.719742	0.44947	-1.45	-0.8	0.801594165563655	0.015323	-0.02129	0.02331
Trial1	3	1	noBlindfold	counterclockwise	practice	Guided	1	0.5	0	5.739746	0.44947	-1.45	-0.8	0.801594165563655	-0.021841	-0.0001331	0.0089642
Trial1	3	1	noBlindfold	counterclockwise	practice	Guided	1	0.5	0	5.75975	0.44947	-1.45	-0.8	0.801594165563655	-0.017618	-0.012827	-0.012708
Trial1	3	1	noBlindfold	counterclockwise	practice	Guided	1	0.5	0	5.779739	0.44947	-1.45	-0.8	0.801594165563655	-0.031122	0.021026	0.020234
Trial1	3	1	noBlindfold	counterclockwise	practice	Guided	1	0.5	0	5.799744	0.44947	-1.45	-0.8	0.801594165563655	0.021787	-0.00013288	-0.011028
Trial1	3	1	noBlindfold	counterclockwise	practice	Guided	1	0.5	0	5.819748	0.44947	-1.45	-0.8	0.801594165563655	0.0062965	-0.0085954	0.0019195
Trial1	3	1	noBlindfold	counterclockwise	practice	Guided	1	0.5	0	5.839737	0.44947	-1.45	-0.8	0.801594165563655	-0.0024272	-0.033987	-0.028756
Trial1	3	1	noBlindfold	counterclockwise	practice	Guided	1	0.5	0	5.859741	0.44946	-1.45	-0.8	0.801594794972061	-0.0080441	0.016791	-0.014967
Trial1	3	1	noBlindfold	counterclockwise	practice	Guided	1	0.5	0	5.879745	0.44946	-1.45	-0.8	0.801594794972061	0.0074497	0.033718	-0.0025772
Trial1	3	1	noBlindfold	counterclockwise	practice	Guided	1	0.5	0	5.89975	0.44946	-1.45	-0.8	0.801594794972061	0.0046249	0.0083267	-0.016082
Trial1	3	1	noBlindfold	counterclockwise	practice	Guided	1	0.5	0	5.919739	0.44946	-1.45	-0.8	0.801594794972061	0.019838	0.016789	0.019377
Trial1	3	1	noBlindfold	counterclockwise	practice	Guided	1	0.5	0	5.939743	0.44946	-1.45	-0.8	0.801594794972061	0.0082897	0.016789	0.0016517
Trial1	3	1	noBlindfold	counterclockwise	practice	Guided	1	0.5	0	5.959747	0.44946	-1.45	-0.8	0.801594794972061	-0.012821	0.0083255	-0.014679
Trial1	3	1	noBlindfold	counterclockwise	practice	Guided	1	0.5	0	5.979736	0.44946	-1.45	-0.8	0.801594794972061	0.00012933	0.012557	-0.0031271
Trial1	3	1	noBlindfold	counterclockwise	practice	Guided	1	0.5	0	5.999741	0.44946	-1.45	-0.8	0.801594794972061	-0.0094336	-0.012835	0.013206
Trial1	3	1	noBlindfold	counterclockwise	practice	Guided	1	0.5	0	6.019745	0.44946	-1.45	-0.8	0.801594794972061	-0.016202	0.016788	-0.01269
Trial1	3	1	noBlindfold	counterclockwise	practice	Guided	1	0.5	0	6.039749	0.44946	-1.45	-0.8	0.801594794972061	0.0071761	-0.012836	0.018547
Trial1	3	1	noBlindfold	counterclockwise	practice	Guided	1	0.5	0	6.059738	0.44946	-1.45	-0.8	0.801594794972061	-0.0054891	-0.00013689	0.0092624
Trial1	3	1	noBlindfold	counterclockwise	practice	Guided	1	0.5	0	6.079742	0.44946	-1.45	-0.8	0.801594794972061	0.025466	0.0083282	-0.0014483
Trial1	3	1	noBlindfold	counterclockwise	practice	Guided	1	0.5	0	6.099747	0.44946	-1.45	-0.8	0.801594794972061	-0.0083121	-0.0086008	-0.0036832
Trial1	3	1	noBlindfold	counterclockwise	practice	Guided	1	0.5	0	6.119736	0.44946	-1.45	-0.8	0.801594794972061	-0.016198	-0.0086004	-0.012688
Trial1	3	1	noBlindfold	counterclockwise	practice	Guided	1	0.5	0	6.13974	0.44946	-1.45	-0.8	0.801594794972061	-0.0094282	0.012558	0.0055987
Trial1	3	1	noBlindfold	counterclockwise	practice	Guided	1	0.5	0	6.159744	0.44945	-1.45	-0.8	0.80159542450432	-0.016751	-0.012832	0.04388
Trial1	3	1	noBlindfold	counterclockwise	practice	Guided	1	0.5	0	6.179749	0.44945	-1.45	-0.8	0.80159542450432	0.0012568	-0.012832	-0.020018
Trial1	3	1	noBlindfold	counterclockwise	practice	Guided	1	0.5	0	6.199738	0.44945	-1.45	-0.8	0.80159542450432	0.0077436	-0.00013701	0.019105
Trial1	3	1	noBlindfold	counterclockwise	practice	Guided	1	0.5	0	6.219742	0.44945	-1.45	-0.8	0.80159542450432	-0.017311	-0.029762	0.0002587
Trial1	3	1	noBlindfold	counterclockwise	practice	Guided	1	0.5	0	6.239746	0.44945	-1.45	-0.8	0.80159542450432	0.012805	-0.0086034	-0.0022858
Trial1	3	1	noBlindfold	counterclockwise	practice	Guided	1	0.5	0	6.25975	0.44945	-1.45	-0.8	0.80159542450432	-0.015073	0.033715	-0.021129
Trial1	3	1	noBlindfold	counterclockwise	practice	Guided	1	0.5	0	6.279739	0.44945	-1.45	-0.8	0.80159542450432	-0.012805	-0.012835	0.00026432
Trial1	3	1	noBlindfold	counterclockwise	practice	Guided	1	0.5	0	6.299744	0.44945	-1.45	-0.8	0.80159542450432	-0.022954	-0.0086057	-0.027028
Trial1	3	1	noBlindfold	counterclockwise	practice	Guided	1	0.5	0	6.319748	0.44945	-1.45	-0.8	0.80159542450432	-0.013641	-0.0086035	0.012934
Trial1	3	1	noBlindfold	counterclockwise	practice	Guided	1	0.5	0	6.339737	0.44945	-1.45	-0.8	0.80159542450432	0.00042688	0.0083254	-0.0073415
Trial1	3	1	noBlindfold	counterclockwise	practice	Guided	1	0.5	0	6.359741	0.44945	-1.45	-0.8	0.80159542450432	-0.026053	0.0040928	-0.029568
Trial1	3	1	noBlindfold	counterclockwise	practice	Guided	1	0.5	0	6.379745	0.44945	-1.45	-0.8	0.80159542450432	0.00042983	-0.0086035	-0.0073368
Trial1	3	1	noBlindfold	counterclockwise	practice	Guided	1	0.5	0	6.39975	0.44945	-1.45	-0.8	0.80159542450432	-0.007175	0.016784	-0.020563
Trial1	3	1	noBlindfold	counterclockwise	practice	Guided	1	0.5	0	6.419739	0.44945	-1.45	-0.8	0.80159542450432	-0.0051891	0.012552	0.013497
Trial1	3	1	noBlindfold	counterclockwise	practice	Guided	1	0.5	0	6.439743	0.44945	-1.45	-0.8	0.80159542450432	0.0018314	0.0040877	-0.028448
Trial1	3	1	noBlindfold	counterclockwise	practice	Guided	1	0.5	0	6.459747	0.44944	-1.45	-0.8	0.801596056040187	0.0057778	0.012553	-0.0076109
Trial1	3	1	noBlindfold	counterclockwise	practice	Guided	1	0.5	0	6.479736	0.44944	-1.45	-0.8	0.801596056040187	0.0043787	-0.012835	-0.0028268
Trial1	3	1	noBlindfold	counterclockwise	practice	Guided	1	0.5	0	6.499741	0.44944	-1.45	-0.8	0.801596056040187	-0.018969	0.033714	-0.00028089
Trial1	3	1	noBlindfold	counterclockwise	practice	Guided	1	0.5	0	6.519745	0.44944	-1.45	-0.8	0.801596056040187	-0.031662	-0.029763	-0.034899
Trial1	3	1	noBlindfold	counterclockwise	practice	Guided	1	0.5	0	6.539749	0.44944	-1.45	-0.8	0.801596056040187	0.020996	-0.0043717	0.004223
Trial1	3	1	noBlindfold	counterclockwise	practice	Guided	1	0.5	0	6.559738	0.44944	-1.45	-0.8	0.801596056040187	-0.012222	-0.00014173	0.0042245
Trial1	3	1	noBlindfold	counterclockwise	practice	Guided	1	0.5	0	6.579742	0.44944	-1.45	-0.8	0.801596056040187	-0.0017899	-0.0086054	0.026457
Trial1	3	1	noBlindfold	counterclockwise	practice	Guided	1	0.5	0	6.599747	0.44944	-1.45	-0.8	0.801596056040187	-0.00039061	0.012554	0.0053453
Trial1	3	1	noBlindfold	counterclockwise	practice	Guided	1	0.5	0	6.619736	0.44944	-1.45	-0.8	0.801596056040187	-0.016164	-0.0001403	-0.012664
Trial1	3	1	noBlindfold	counterclockwise	practice	Guided	1	0.5	0	6.63974	0.44944	-1.45	-0.8	0.801596056040187	-0.0082757	0.012555	-0.0036582
Trial1	3	1	noBlindfold	counterclockwise	practice	Guided	1	0.5	0	6.659744	0.44944	-1.45	-0.8	0.801596056040187	0.0091744	-0.042459	-0.010704
Trial1	3	1	noBlindfold	counterclockwise	practice	Guided	1	0.5	0	6.679749	0.44944	-1.45	-0.8	0.801596056040187	0.024946	0.0040923	0.0070299
Trial1	3	1	noBlindfold	counterclockwise	practice	Guided	1	0.5	0	6.699738	0.44943	-1.45	-0.8	0.801596685820519	-0.019543	-0.00013926	-0.012097
Trial1	3	1	noBlindfold	counterclockwise	practice	Guided	1	0.5	0	6.719742	0.44943	-1.45	-0.8	0.801596685820519	0.0041153	-0.00014007	0.0014106
Trial1	3	1	noBlindfold	counterclockwise	practice	Guided	1	0.5	0	6.739746	0.44943	-1.45	-0.8	0.801596685820519	-0.0057286	-0.012832	0.021966
Trial1	3	1	noBlindfold	counterclockwise	practice	Guided	1	0.5	0	6.75975	0.44943	-1.45	-0.8	0.801596685820519	-0.0071545	-0.00013696	-0.020537
Trial1	3	1	noBlindfold	counterclockwise	practice	Guided	1	0.5	0	6.779739	0.44943	-1.45	-0.8	0.801596685820519	-0.013334	-0.025529	0.008743
Trial1	3	1	noBlindfold	counterclockwise	practice	Guided	1	0.5	0	6.799744	0.44943	-1.45	-0.8	0.801596685820519	-0.01476	-0.0043697	-0.017153
Trial1	3	1	noBlindfold	counterclockwise	practice	Guided	1	0.5	0	6.819748	0.44943	-1.45	-0.8	0.801596685820519	-0.02122	0.008326	-0.00026146
Trial1	3	1	noBlindfold	counterclockwise	practice	Guided	1	0.5	0	6.839737	0.44943	-1.45	-0.8	0.801596685820519	-0.012216	0.01679	-0.0081471
Trial1	3	1	noBlindfold	counterclockwise	practice	Guided	1	0.5	0	6.859741	0.44943	-1.45	-0.8	0.801596685820519	-0.0082706	-0.017063	-0.0022456
Trial1	3	1	noBlindfold	counterclockwise	practice	Guided	1	0.5	0	6.879745	0.44943	-1.45	-0.8	0.801596685820519	-0.021217	-0.0043686	-0.00025992
Trial1	3	1	noBlindfold	counterclockwise	practice	Guided	1	0.5	0	6.89975	0.44943	-1.45	-0.8	0.801596685820519	0.016785	-0.00013672	0.0022588
Trial1	3	1	noBlindfold	counterclockwise	practice	Guided	1	0.5	0	6.919739	0.44943	-1.45	-0.8	0.801596685820519	0.010019	0.012558	-0.023634
Trial1	3	1	noBlindfold	counterclockwise	practice	Guided	1	0.5	0	6.939743	0.44943	-1.45	-0.8	0.801596685820519	-0.01305	-0.00013792	0.0045267
Trial1	3	1	noBlindfold	counterclockwise	practice	Guided	1	0.5	0	6.959747	0.44943	-1.45	-0.8	0.801596685820519	0.021291	0.021022	0.012415
Trial1	3	1	noBlindfold	counterclockwise	practice	Guided	1	0.5	0	6.979736	0.44943	-1.45	-0.8	0.801596685820519	0.01847	-0.00013593	0.00030571
Trial1	3	1	noBlindfold	counterclockwise	practice	Guided	1	0.5	0	6.999741	0.44943	-1.45	-0.8	0.801596685820519	0.021015	-0.0043685	0.0025438
Trial1	3	1	noBlindfold	counterclockwise	practice	Guided	1	0.5	0	7.019745	0.44943	-1.45	-0.8	0.801596685820519	-0.017825	0.0083244	0.012697
Trial1	3	1	noBlindfold	counterclockwise	practice	Guided	1	0.5	0	7.039749	0.44943	-1.45	-0.8	0.801596685820519	-0.0040368	-0.0043704	-0.0033533
Trial1	3	1	noBlindfold	counterclockwise	practice	Guided	1	0.5	0	7.059738	0.44943	-1.45	-0.8	0.801596685820519	-9.1538E-05	-0.00013934	0.0011481
Trial1	3	1	noBlindfold	counterclockwise	practice	Guided	1	0.5	0	7.079742	0.44942	-1.45	-0.8	0.801597319485698	-0.0093736	0.0040921	-0.0050309
Trial1	3	1	noBlindfold	counterclockwise	practice	Guided	1	0.5	0	7.099747	0.44942	-1.45	-0.8	0.801597319485698	0.014284	-0.029762	0.04027
Trial1	3	1	noBlindfold	counterclockwise	practice	Guided	1	0.5	0	7.119736	0.44942	-1.45	-0.8	0.801597319485698	-0.0012376	-0.00013943	-0.045577
Trial1	3	1	noBlindfold	counterclockwise	practice	Guided	1	0.5	0	7.13974	0.44942	-1.45	-0.8	0.801597319485698	0.0035726	-0.017067	0.0098761
Trial1	3	1	noBlindfold	counterclockwise	practice	Guided	1	0.5	0	7.159744	0.44942	-1.45	-0.8	0.801597319485698	0.021302	-0.0086049	0.0098797
Trial1	3	1	noBlindfold	counterclockwise	practice	Guided	1	0.5	0	7.179749	0.44943	-1.45	-0.8	0.801596685820519	0.020741	0.008322	0.0067773
Trial1	3	1	noBlindfold	counterclockwise	practice	Guided	1	0.5	0	7.199738	0.44943	-1.45	-0.8	0.801596685820519	0.023538	0.029481	-0.027841
Trial1	3	1	noBlindfold	counterclockwise	practice	Guided	1	0.5	0	7.219742	0.44943	-1.45	-0.8	0.801596685820519	-0.011361	-0.025533	-0.020792
Trial1	3	1	noBlindfold	counterclockwise	practice	Guided	1	0.5	0	7.239746	0.44942	-1.45	-0.8	0.801597319485698	0.019904	-0.012838	0.019448
Trial1	3	1	noBlindfold	counterclockwise	practice	Guided	1	0.5	0	7.25975	0.44942	-1.45	-0.8	0.801597319485698	-0.0040331	0.012554	-0.0033407
Trial1	3	1	noBlindfold	counterclockwise	practice	Guided	1	0.5	0	7.279739	0.44942	-1.45	-0.8	0.801597319485698	0.012578	-0.025533	0.002001
Trial1	3	1	noBlindfold	counterclockwise	practice	Guided	1	0.5	0	7.299744	0.44942	-1.45	-0.8	0.801597319485698	0.010314	-0.025535	-0.027838
Trial1	3	1	noBlindfold	counterclockwise	practice	Guided	1	0.5	0	7.319748	0.44942	-1.45	-0.8	0.801597319485698	-0.011356	0.0040894	-0.020788
Trial1	3	1	noBlindfold	counterclockwise	practice	Guided	1	0.5	0	7.339737	0.44942	-1.45	-0.8	0.801597319485698	-0.013872	-0.017071	0.017215
Trial1	3	1	noBlindfold	counterclockwise	practice	Guided	1	0.5	0	7.359741	0.44942	-1.45	-0.8	0.801597319485698	-0.0079715	-0.0043739	-0.0078396
Trial1	3	1	noBlindfold	counterclockwise	practice	Guided	1	0.5	0	7.379745	0.44942	-1.45	-0.8	0.801597319485698	0.015688	-0.029765	0.021998
Trial1	3	1	noBlindfold	counterclockwise	practice	Guided	1	0.5	0	7.39975	0.44942	-1.45	-0.8	0.801597319485698	0.0069639	0.0040901	0.022837
Trial1	3	1	noBlindfold	counterclockwise	practice	Guided	1	0.5	0	7.419739	0.44942	-1.45	-0.8	0.801597319485698	0.0078043	0.012554	0.00060708
Trial1	3	1	noBlindfold	counterclockwise	practice	Guided	1	0.5	0	7.439743	0.44942	-1.45	-0.8	0.801597319485698	-0.012748	-0.012836	0.00032726
Trial1	3	1	noBlindfold	counterclockwise	practice	Guided	1	0.5	0	7.459747	0.44942	-1.45	-0.8	0.801597319485698	-0.020632	0.012555	-0.0129
Trial1	3	1	noBlindfold	counterclockwise	practice	Guided	1	0.5	0	7.479736	0.44942	-1.45	-0.8	0.801597319485698	0.0055443	0.012556	-0.019667
Trial1	3	1	noBlindfold	counterclockwise	practice	Guided	1	0.5	0	7.499741	0.44942	-1.45	-0.8	0.801597319485698	0.0089294	-0.012835	-0.0067199
Trial1	3	1	noBlindfold	counterclockwise	practice	Guided	1	0.5	0	7.519745	0.44942	-1.45	-0.8	0.801597319485698	-0.016964	0.025253	4.8442E-05
Trial1	3	1	noBlindfold	counterclockwise	practice	Guided	1	0.5	0	7.539749	0.44942	-1.45	-0.8	0.801597319485698	-0.012741	-0.00013768	0.00033069
Trial1	3	1	noBlindfold	counterclockwise	practice	Guided	1	0.5	0	7.559738	0.44941	-1.45	-0.8	0.801597947633606	0.012598	0.016786	-0.0038943
Trial1	3	1	noBlindfold	counterclockwise	practice	Guided	1	0.5	0	7.579742	0.44941	-1.45	-0.8	0.801597947633606	0.0049931	0.012556	-0.026404
Trial1	3	1	noBlindfold	counterclockwise	practice	Guided	1	0.5	0	7.599747	0.44941	-1.45	-0.8	0.801597947633606	0.00077249	0.016786	-0.020225
Trial1	3	1	noBlindfold	counterclockwise	practice	Guided	1	0.5	0	7.619736	0.44941	-1.45	-0.8	0.801597947633606	-0.0042865	0.0083209	0.00089048
Trial1	3	1	noBlindfold	counterclockwise	practice	Guided	1	0.5	0	7.63974	0.44941	-1.45	-0.8	0.801597947633606	-0.011053	-0.0213	-0.025003
Trial1	3	1	noBlindfold	counterclockwise	practice	Guided	1	0.5	0	7.659744	0.44941	-1.45	-0.8	0.801597947633606	0.025551	-0.0001436	-0.012054
Trial1	3	1	noBlindfold	counterclockwise	practice	Guided	1	0.5	0	7.679749	0.44941	-1.45	-0.8	0.801597947633606	-0.00062106	-0.0213	0.0096207
Trial1	3	1	noBlindfold	counterclockwise	practice	Guided	1	0.5	0	7.699738	0.44941	-1.45	-0.8	0.801597947633606	-0.010742	-0.017069	0.034398
Trial1	3	1	noBlindfold	counterclockwise	practice	Guided	1	0.5	0	7.719742	0.44941	-1.45	-0.8	0.801597947633606	-0.0034414	-0.0043714	-0.028383
Trial1	3	1	noBlindfold	counterclockwise	practice	Guided	1	0.5	0	7.739746	0.44941	-1.45	-0.8	0.801597947633606	0.0095062	-0.0043706	-0.015157
Trial1	3	1	noBlindfold	counterclockwise	practice	Guided	1	0.5	0	7.75975	0.4494	-1.45	-0.8	0.801598581548337	0.0089495	-0.017066	-0.006708
Trial1	3	1	noBlindfold	counterclockwise	practice	Guided	1	0.5	0	7.779739	0.4494	-1.45	-0.8	0.801598581548337	-0.029332	0.0040932	-0.0050019
Trial1	3	1	noBlindfold	counterclockwise	practice	Guided	1	0.5	0	7.799744	0.4494	-1.45	-0.8	0.801598581548337	0.00022931	-0.00013839	0.013847
Trial1	3	1	noBlindfold	counterclockwise	practice	Guided	1	0.5	0	7.819748	0.4494	-1.45	-0.8	0.801598581548337	0.0078358	-0.02976	0.010185
Trial1	3	1	noBlindfold	counterclockwise	practice	Guided	1	0.5	0	7.839737	0.4494	-1.45	-0.8	0.801598581548337	0.0075573	0.025253	0.038068
Trial1	3	1	noBlindfold	counterclockwise	practice	Guided	1	0.5	0	7.859741	0.4494	-1.45	-0.8	0.801598581548337	-0.019759	-0.017065	0.0006242
Trial1	3	1	noBlindfold	counterclockwise	practice	Guided	1	0.5	0	7.879745	0.4494	-1.45	-0.8	0.801598581548337	-0.010754	0.012557	-0.029211
Trial1	3	1	noBlindfold	counterclockwise	practice	Guided	1	0.5	0	7.89975	0.4494	-1.45	-0.8	0.801598581548337	-0.0048241	0.016789	0.0093538
Trial1	3	1	noBlindfold	counterclockwise	practice	Guided	1	0.5	0	7.919739	0.4494	-1.45	-0.8	0.801598581548337	-0.018609	0.0040924	0.0011886
Trial1	3	1	noBlindfold	counterclockwise	practice	Guided	1	0.5	0	7.939743	0.4494	-1.45	-0.8	0.801598581548337	-0.034101	-0.0086026	0.005412
Trial1	3	1	noBlindfold	counterclockwise	practice	Guided	1	0.5	0	7.959747	0.4494	-1.45	-0.8	0.801598581548337	0.011789	0.0040932	0.014979
Trial1	3	1	noBlindfold	counterclockwise	practice	Guided	1	0.5	0	7.979736	0.4494	-1.45	-0.8	0.801598581548337	0.0005199	0.029482	-0.0072493
Trial1	3	1	noBlindfold	counterclockwise	practice	Guided	1	0.5	0	7.999741	0.4494	-1.45	-0.8	0.801598581548337	0.0047439	-0.0086055	-0.0069681
Trial1	3	1	noBlindfold	counterclockwise	practice	Guided	1	0.5	0	8.019745	0.4494	-1.45	-0.8	0.801598581548337	-0.0079233	0.0083202	-0.0078074
Trial1	3	1	noBlindfold	counterclockwise	practice	Guided	1	0.5	0	8.039749	0.4494	-1.45	-0.8	0.801598581548337	-0.0076445	0.012549	-0.036806
Trial1	3	1	noBlindfold	counterclockwise	practice	Guided	1	0.5	0	8.059738	0.4494	-1.45	-0.8	0.801598581548337	0.02952	0.0083147	0.0031537
Trial1	3	1	noBlindfold	counterclockwise	practice	Guided	1	0.5	0	8.079742	0.44939	-1.45	-0.8	0.801599211825184	0.0055834	0.012546	-0.019636
Trial1	3	1	noBlindfold	counterclockwise	practice	Guided	1	0.5	0	8.099747	0.4494	-1.45	-0.8	0.801598581548337	0.00052125	-0.034003	-0.0072452
Trial1	3	1	noBlindfold	counterclockwise	practice	Guided	1	0.5	0	8.119736	0.44939	-1.45	-0.8	0.801599211825184	0.0039068	0.016781	0.021754
Trial1	3	1	noBlindfold	counterclockwise	practice	Guided	1	0.5	0	8.13974	0.44939	-1.45	-0.8	0.801599211825184	-0.012423	0.0040841	-0.0038586
Trial1	3	1	noBlindfold	counterclockwise	practice	Guided	1	0.5	0	8.159744	0.44939	-1.45	-0.8	0.801599211825184	0.0041904	-0.017073	0.0014826
Trial1	3	1	noBlindfold	counterclockwise	practice	Guided	1	0.5	0	8.179749	0.44939	-1.45	-0.8	0.801599211825184	-0.00059041	-0.029765	0.0096482
Trial1	3	1	noBlindfold	counterclockwise	practice	Guided	1	0.5	0	8.199738	0.44939	-1.45	-0.8	0.801599211825184	0.012916	-0.012837	-0.0021797
Trial1	3	1	noBlindfold	counterclockwise	practice	Guided	1	0.5	0	8.219742	0.44939	-1.45	-0.8	0.801599211825184	0.0064291	-0.025535	-0.032297
Trial1	3	1	noBlindfold	counterclockwise	practice	Guided	1	0.5	0	8.239746	0.44939	-1.45	-0.8	0.801599211825184	-0.0062398	-0.0086061	-0.033132
Trial1	3	1	noBlindfold	counterclockwise	practice	Guided	1	0.5	0	8.25975	0.44939	-1.45	-0.8	0.801599211825184	0.0036318	-0.017071	0.0099339
Trial1	3	1	noBlindfold	counterclockwise	practice	Guided	1	0.5	0	8.279739	0.44939	-1.45	-0.8	0.801599211825184	-0.00086881	0.033711	0.043714
Trial1	3	1	noBlindfold	counterclockwise	practice	Guided	1	0.5	0	8.299744	0.44939	-1.45	-0.8	0.801599211825184	-0.016359	0.0040884	0.016981
Trial1	3	1	noBlindfold	counterclockwise	practice	Guided	1	0.5	0	8.319748	0.44939	-1.45	-0.8	0.801599211825184	0.013758	0.0040879	-0.014841
Trial1	3	1	noBlindfold	counterclockwise	practice	Guided	1	0.5	0	8.339737	0.44939	-1.45	-0.8	0.801599211825184	-0.0084702	0.021015	0.00065282
Trial1	3	1	noBlindfold	counterclockwise	practice	Guided	1	0.5	0	8.359741	0.44939	-1.45	-0.8	0.801599211825184	-0.0042446	0.0040882	0.00093376
Trial1	3	1	noBlindfold	counterclockwise	practice	Guided	1	0.5	0	8.379745	0.44939	-1.45	-0.8	0.801599211825184	0.0078644	0.0083215	0.010219
Trial1	3	1	noBlindfold	counterclockwise	practice	Guided	1	0.5	0	8.39975	0.44939	-1.45	-0.8	0.801599211825184	-0.020014	-0.0213	-0.017073
Trial1	3	1	noBlindfold	counterclockwise	practice	Guided	1	0.5	0	8.419739	0.44938	-1.45	-0.8	0.801599842225882	-1.5956E-05	0.0040924	-0.017072
Trial1	3	1	noBlindfold	counterclockwise	practice	Guided	1	0.5	0	8.439743	0.44938	-1.45	-0.8	0.801599842225882	0.0095496	0.0083237	-0.015114
Trial1	3	1	noBlindfold	counterclockwise	practice	Guided	1	0.5	0	8.459747	0.44938	-1.45	-0.8	0.801599842225882	-0.012679	0.0083205	0.00037564
Trial1	3	1	noBlindfold	counterclockwise	practice	Guided	1	0.5	0	8.479736	0.44938	-1.45	-0.8	0.801599842225882	0.0087138	-0.00014326	-0.0024482
Trial1	3	1	noBlindfold	counterclockwise	practice	Guided	1	0.5	0	8.499741	0.44938	-1.45	-0.8	0.801599842225882	0.00055	-0.0086081	-0.0072297
Trial1	3	1	noBlindfold	counterclockwise	practice	Guided	1	0.5	0	8.519745	0.44938	-1.45	-0.8	0.801599842225882	0.0056131	0.012552	-0.019616
Trial1	3	1	noBlindfold	counterclockwise	practice	Guided	1	0.5	0	8.539749	0.44938	-1.45	-0.8	0.801599842225882	-0.016057	-0.021304	-0.012569
Trial1	3	1	noBlindfold	counterclockwise	practice	Guided	1	0.5	0	8.559738	0.44938	-1.45	-0.8	0.801599842225882	-0.030959	-0.03823	0.020373
Trial1	3	1	noBlindfold	counterclockwise	practice	Guided	1	0.5	0	8.579742	0.44937	-1.45	-0.8	0.801600474632778	0.0064583	0.025245	-0.033681
Trial1	3	1	noBlindfold	counterclockwise	practice	Guided	1	0.5	0	8.599747	0.44937	-1.45	-0.8	0.801600474632778	-0.047007	-0.0086097	-0.0038415
Trial1	3	1	noBlindfold	counterclockwise	practice	Guided	1	0.5	0	8.619736	0.44937	-1.45	-0.8	0.801600474632778	-0.020832	0.012551	-0.0043984
Trial1	3	1	noBlindfold	counterclockwise	practice	Guided	1	0.5	0	8.63974	0.44937	-1.45	-0.8	0.801600474632778	0.013787	0.0083164	-0.014829
Trial1	3	1	noBlindfold	counterclockwise	practice	Guided	1	0.5	0	8.659744	0.44937	-1.45	-0.8	0.801600474632778	0.0062117	-0.017076	0.035562
Trial1	3	1	noBlindfold	counterclockwise	practice	Guided	1	0.5	0	8.679749	0.44937	-1.45	-0.8	0.801600474632778	-0.012104	0.021009	-0.0080603
Trial1	3	1	noBlindfold	counterclockwise	practice	Guided	1	0.5	0	8.699738	0.44937	-1.45	-0.8	0.801600474632778	-0.0011123	0.0083122	0.018953
Trial1	3	1	noBlindfold	counterclockwise	practice	Guided	1	0.5	0	8.719742	0.44937	-1.45	-0.8	0.801600474632778	0.00028796	-0.017079	-0.0029966
Trial1	3	1	noBlindfold	counterclockwise	practice	Guided	1	0.5	0	8.739746	0.44937	-1.45	-0.8	0.801600474632778	-0.037154	-0.0086156	-0.013957
Trial1	3	1	noBlindfold	counterclockwise	practice	Guided	1	0.5	0	8.75975	0.44937	-1.45	-0.8	0.801600474632778	-0.034048	-0.00015356	0.0032118
Trial1	3	1	noBlindfold	counterclockwise	practice	Guided	1	0.5	0	8.779739	0.44937	-1.45	-0.8	0.801600474632778	-0.018832	-0.025543	0.029667
Trial1	3	1	noBlindfold	counterclockwise	practice	Guided	1	0.5	0	8.799744	0.44937	-1.45	-0.8	0.801600474632778	0.0047973	0.0040787	-0.0069363
Trial1	3	1	noBlindfold	counterclockwise	practice	Guided	1	0.5	0	8.819748	0.44936	-1.45	-0.8	0.801601105281545	-0.020257	-0.00015474	0.012498
Trial1	3	1	noBlindfold	counterclockwise	practice	Guided	1	0.5	0	8.839737	0.44936	-1.45	-0.8	0.801601105281545	-0.010973	-0.0043864	-0.03339
Trial1	3	1	noBlindfold	counterclockwise	practice	Guided	1	0.5	0	8.859741	0.44936	-1.45	-0.8	0.801601105281545	-0.0095427	-0.00015539	0.0088385
Trial1	3	1	noBlindfold	counterclockwise	practice	Guided	1	0.5	0	8.879745	0.44936	-1.45	-0.8	0.801601105281545	0.018589	-0.012853	-0.022985
Trial1	3	1	noBlindfold	counterclockwise	practice	Guided	1	0.5	0	8.89975	0.44936	-1.45	-0.8	0.801601105281545	-0.0036414	0.0083081	-0.0074914
Trial1	3	1	noBlindfold	counterclockwise	practice	Guided	1	0.5	0	8.919739	0.44936	-1.45	-0.8	0.801601105281545	-0.0092626	-0.01285	-0.0088881
Trial1	3	1	noBlindfold	counterclockwise	practice	Guided	1	0.5	0	8.939743	0.44936	-1.45	-0.8	0.801601105281545	-0.012645	-0.0043864	0.00039484
Trial1	3	1	noBlindfold	counterclockwise	practice	Guided	1	0.5	0	8.959747	0.44936	-1.45	-0.8	0.801601105281545	-0.025591	0.0083079	0.0037791
Trial1	3	1	noBlindfold	counterclockwise	practice	Guided	1	0.5	0	8.979736	0.44936	-1.45	-0.8	0.801601105281545	-0.022485	-0.012851	0.02517
Trial1	3	1	noBlindfold	counterclockwise	practice	Guided	1	0.5	0	8.999741	0.44936	-1.45	-0.8	0.801601105281545	-0.015744	0.016774	-0.016775
Trial1	3	1	noBlindfold	counterclockwise	practice	Guided	1	0.5	0	9.019745	0.44936	-1.45	-0.8	0.801601105281545	0.013007	0.025238	0.027687
Trial1	3	1	noBlindfold	counterclockwise	practice	Guided	1	0.5	0	9.039749	0.44936	-1.45	-0.8	0.801601105281545	-0.01658	-0.0043856	0.029953
Trial1	3	1	noBlindfold	counterclockwise	practice	Guided	1	0.5	0	9.059738	0.44936	-1.45	-0.8	0.801601105281545	0.018042	0.012543	-0.014537
Trial1	3	1	noBlindfold	counterclockwise	practice	Guided	1	0.5	0	9.079742	0.44935	-1.45	-0.8	0.801601737937251	0.0042573	-0.021313	0.0015129
Trial1	3	1	noBlindfold	counterclockwise	practice	Guided	1	0.5	0	9.099747	0.44935	-1.45	-0.8	0.801601737937251	-0.0013624	0.016772	0.022346
Trial1	3	1	noBlindfold	counterclockwise	practice	Guided	1	0.5	0	9.119736	0.44935	-1.45	-0.8	0.801601737937251	0.0011527	-0.000157	-0.015655
Trial1	3	1	noBlindfold	counterclockwise	practice	Guided	1	0.5	0	9.13974	0.44935	-1.45	-0.8	0.801601737937251	0.0082009	0.0040746	0.0060173
Trial1	3	1	noBlindfold	counterclockwise	practice	Guided	1	0.5	0	9.159744	0.44935	-1.45	-0.8	0.801601737937251	-0.0089689	0.025234	0.0091222
Trial1	3	1	noBlindfold	counterclockwise	practice	Guided	1	0.5	0	9.179749	0.44935	-1.45	-0.8	0.801601737937251	-0.012351	0.0083065	-0.0038244
Trial1	3	1	noBlindfold	counterclockwise	practice	Guided	1	0.5	0	9.199738	0.44935	-1.45	-0.8	0.801601737937251	0.023668	0.021002	-0.035367
Trial1	3	1	noBlindfold	counterclockwise	practice	Guided	1	0.5	0	9.219742	0.44935	-1.45	-0.8	0.801601737937251	-0.015733	-0.0086189	-0.01677
Trial1	3	1	noBlindfold	counterclockwise	practice	Guided	1	0.5	0	9.239746	0.44935	-1.45	-0.8	0.801601737937251	-0.025294	0.025234	-0.0058071
Trial1	3	1	noBlindfold	counterclockwise	practice	Guided	1	0.5	0	9.25975	0.44935	-1.45	-0.8	0.801601737937251	-0.030353	0.021	0.011953
Trial1	3	1	noBlindfold	counterclockwise	practice	Guided	1	0.5	0	9.279739	0.44935	-1.45	-0.8	0.801601737937251	-0.0024997	0.042155	-0.02437
Trial1	3	1	noBlindfold	counterclockwise	practice	Guided	1	0.5	0	9.299744	0.44935	-1.45	-0.8	0.801601737937251	4.5873E-05	0.042152	0.0012456
Trial1	3	1	noBlindfold	counterclockwise	practice	Guided	1	0.5	0	9.319748	0.44935	-1.45	-0.8	0.801601737937251	-0.025569	0.016759	0.0037914
Trial1	3	1	noBlindfold	counterclockwise	practice	Guided	1	0.5	0	9.339737	0.44935	-1.45	-0.8	0.801601737937251	0.014952	-0.00016792	-0.028591
Trial1	3	1	noBlindfold	counterclockwise	practice	Guided	1	0.5	0	9.359741	0.44935	-1.45	-0.8	0.801601737937251	0.0051095	-0.00016726	-0.011136
Trial1	3	1	noBlindfold	counterclockwise	practice	Guided	1	0.5	0	9.379745	0.44935	-1.45	-0.8	0.801601737937251	0.0070975	-0.0086329	0.022926
Trial1	3	1	noBlindfold	counterclockwise	practice	Guided	1	0.5	0	9.39975	0.44935	-1.45	-0.8	0.801601737937251	-0.023047	0.020987	-0.017314
Trial1	3	1	noBlindfold	counterclockwise	practice	Guided	1	0.5	0	9.419739	0.44935	-1.45	-0.8	0.801601737937251	-0.026682	-0.008637	0.020689
Trial1	3	1	noBlindfold	counterclockwise	practice	Guided	1	0.5	0	9.439743	0.44934	-1.45	-0.8	0.801602368834087	-0.024165	-0.029796	-0.029702
Trial1	3	1	noBlindfold	counterclockwise	practice	Guided	1	0.5	0	9.459747	0.44934	-1.45	-0.8	0.801602368834087	-0.001624	-0.00017329	0.02659
Trial1	3	1	noBlindfold	counterclockwise	practice	Guided	1	0.5	0	9.479736	0.44934	-1.45	-0.8	0.801602368834087	0.018343	-0.012872	-0.018739
Trial1	3	1	noBlindfold	counterclockwise	practice	Guided	1	0.5	0	9.499741	0.44934	-1.45	-0.8	0.801602368834087	-0.0033286	0.012519	-0.0035251
Trial1	3	1	noBlindfold	counterclockwise	practice	Guided	1	0.5	0	9.519745	0.44934	-1.45	-0.8	0.801602368834087	0.0017317	-0.021336	-0.02408
Trial1	3	1	noBlindfold	counterclockwise	practice	Guided	1	0.5	0	9.539749	0.44934	-1.45	-0.8	0.801602368834087	-0.00078273	-0.012873	0.013925
Trial1	3	1	noBlindfold	counterclockwise	practice	Guided	1	0.5	0	9.559738	0.44934	-1.45	-0.8	0.801602368834087	-0.033442	0.0040551	-0.005202
Trial1	3	1	noBlindfold	counterclockwise	practice	Guided	1	0.5	0	9.579742	0.44934	-1.45	-0.8	0.801602368834087	-0.012608	-0.0044092	0.00041861
Trial1	3	1	noBlindfold	counterclockwise	practice	Guided	1	0.5	0	9.599747	0.44934	-1.45	-0.8	0.801602368834087	-0.029496	-0.00017776	-0.00069895
Trial1	3	1	noBlindfold	counterclockwise	practice	Guided	1	0.5	0	9.619736	0.44934	-1.45	-0.8	0.801602368834087	-0.019653	0.0082873	-0.021252
Trial1	3	1	noBlindfold	counterclockwise	practice	Guided	1	0.5	0	9.63974	0.44934	-1.45	-0.8	0.801602368834087	-0.013163	-0.012871	0.0088671
Trial1	3	1	noBlindfold	counterclockwise	practice	Guided	1	0.5	0	9.659744	0.44934	-1.45	-0.8	0.801602368834087	0.0085134	-0.017104	-0.0029607
Trial1	3	1	noBlindfold	counterclockwise	practice	Guided	1	0.5	0	9.679749	0.44934	-1.45	-0.8	0.801602368834087	-0.017659	0.012517	0.012813
Trial1	3	1	noBlindfold	counterclockwise	practice	Guided	1	0.5	0	9.699738	0.44934	-1.45	-0.8	0.801602368834087	-0.0061393	-0.021338	-0.033078
Trial1	3	1	noBlindfold	counterclockwise	practice	Guided	1	0.5	0	9.719742	0.44933	-1.45	-0.8	0.801603003622432	-0.012596	-0.0044088	0.0004231
Trial1	3	1	noBlindfold	counterclockwise	practice	Guided	1	0.5	0	9.739746	0.44933	-1.45	-0.8	0.801603003622432	0.020627	0.016748	0.011105
Trial1	3	1	noBlindfold	counterclockwise	practice	Guided	1	0.5	0	9.75975	0.44933	-1.45	-0.8	0.801603003622432	0.013865	-0.0086432	-0.014787
Trial1	3	1	noBlindfold	counterclockwise	practice	Guided	1	0.5	0	9.779739	0.44933	-1.45	-0.8	0.801603003622432	-0.0033041	0.0040544	-0.011683
Trial1	3	1	noBlindfold	counterclockwise	practice	Guided	1	0.5	0	9.799744	0.44933	-1.45	-0.8	0.801603003622432	-0.020752	-0.0044086	-0.0043564
Trial1	3	1	noBlindfold	counterclockwise	practice	Guided	1	0.5	0	9.819748	0.44933	-1.45	-0.8	0.801603003622432	-0.0035818	-0.029798	-0.0074591
Trial1	3	1	noBlindfold	counterclockwise	practice	Guided	1	0.5	0	9.839737	0.44933	-1.45	-0.8	0.801603003622432	0.014988	0.0040567	-0.031676
Trial1	3	1	noBlindfold	counterclockwise	practice	Guided	1	0.5	0	9.859741	0.44933	-1.45	-0.8	0.801603003622432	-0.044965	0.016754	-0.02292
Trial1	3	1	noBlindfold	counterclockwise	practice	Guided	1	0.5	0	9.879745	0.44933	-1.45	-0.8	0.801603003622432	0.011915	-0.021332	0.014775
Trial1	3	1	noBlindfold	counterclockwise	practice	Guided	1	0.5	0	9.89975	0.44933	-1.45	-0.8	0.801603003622432	-0.0010326	0.020987	0.01816
Trial1	3	1	noBlindfold	counterclockwise	practice	Guided	1	0.5	0	9.919739	0.44933	-1.45	-0.8	0.801603003622432	-0.003018	0.0040617	-0.028567
Trial1	3	1	noBlindfold	counterclockwise	practice	Guided	1	0.5	0	9.939743	0.44933	-1.45	-0.8	0.801603003622432	-0.024411	0.0082935	-0.013075
Trial1	3	1	noBlindfold	counterclockwise	practice	Guided	1	0.5	0	9.959747	0.44932	-1.45	-0.8	0.801603632883505	0.01164	-0.0086342	0.019001
Trial1	3	1	noBlindfold	counterclockwise	practice	Guided	1	0.5	0	9.979736	0.44932	-1.45	-0.8	0.801603632883505	9.2258E-05	0.029454	0.0012724
Trial1	3	1	noBlindfold	counterclockwise	practice	Guided	1	0.5	0	9.999741	0.44932	-1.45	-0.8	0.801603632883505	-0.0083532	0.0082936	0.00071516
Trial1	3	1	noBlindfold	counterclockwise	practice	Guided	1	0.5	0	10.01974	0.44932	-1.45	-0.8	0.801603632883505	0.0079809	0.025222	0.010279
Trial1	3	1	noBlindfold	counterclockwise	practice	Guided	1	0.5	0	10.03975	0.44932	-1.45	-0.8	0.801603632883505	-0.033407	0.020992	-0.01195
Trial1	3	1	noBlindfold	counterclockwise	practice	Guided	1	0.5	0	10.05974	0.44932	-1.45	-0.8	0.801603632883505	-0.028623	0.0040643	-0.013346
Trial1	3	1	noBlindfold	counterclockwise	practice	Guided	1	0.5	0	10.07974	0.44932	-1.45	-0.8	0.801603632883505	0.025712	-0.0044	-0.001265
Trial1	3	1	noBlindfold	counterclockwise	practice	Guided	1	0.5	0	10.09975	0.44932	-1.45	-0.8	0.801603632883505	-0.018779	0.0040621	-0.033898
Trial1	3	1	noBlindfold	counterclockwise	practice	Guided	1	0.5	0	10.11974	0.44932	-1.45	-0.8	0.801603632883505	-0.017628	0.0040615	-0.0034997
Trial1	3	1	noBlindfold	counterclockwise	practice	Guided	1	0.5	0	10.13974	0.44932	-1.45	-0.8	0.801603632883505	-0.033676	0.0040618	-0.0009558
Trial1	3	1	noBlindfold	counterclockwise	practice	Guided	1	0.5	0	10.15974	0.44931	-1.45	-0.8	0.801604267921398	-0.022404	-0.02133	0.020995
Trial1	3	1	noBlindfold	counterclockwise	practice	Guided	1	0.5	0	10.17975	0.44931	-1.45	-0.8	0.801604267921398	-0.0069393	-0.0086319	-0.020393
Trial1	3	1	noBlindfold	counterclockwise	practice	Guided	1	0.5	0	10.19974	0.44931	-1.45	-0.8	0.801604267921398	0.038113	0.004063	0.0037943
Trial1	3	1	noBlindfold	counterclockwise	practice	Guided	1	0.5	0	10.21974	0.44931	-1.45	-0.8	0.801604267921398	0.004614	0.016757	-0.0018246
Trial1	3	1	noBlindfold	counterclockwise	practice	Guided	1	0.5	0	10.23975	0.44931	-1.45	-0.8	0.801604267921398	0.0051734	-0.012865	0.0041073
Trial1	3	1	noBlindfold	counterclockwise	practice	Guided	1	0.5	0	10.25975	0.44931	-1.45	-0.8	0.801604267921398	0.0074435	-0.0001707	0.018734
Trial1	3	1	noBlindfold	counterclockwise	practice	Guided	1	0.5	0	10.27974	0.44931	-1.45	-0.8	0.801604267921398	-0.0080473	-0.008635	-0.0034975
Trial1	3	1	noBlindfold	counterclockwise	practice	Guided	1	0.5	0	10.29974	0.44931	-1.45	-0.8	0.801604267921398	-0.021831	-0.0044052	0.012556
Trial1	3	1	noBlindfold	counterclockwise	practice	Guided	1	0.5	0	10.31975	0.44931	-1.45	-0.8	0.801604267921398	-0.0032608	-0.017103	-0.01166
Trial1	3	1	noBlindfold	counterclockwise	practice	Guided	1	0.5	0	10.33974	0.4493	-1.45	-0.8	0.801604899314738	-0.020709	0.025215	-0.00010806
Trial1	3	1	noBlindfold	counterclockwise	practice	Guided	1	0.5	0	10.35974	0.4493	-1.45	-0.8	0.801604899314738	-0.012541	-0.038266	0.00045237
Trial1	3	1	noBlindfold	counterclockwise	practice	Guided	1	0.5	0	10.37975	0.4493	-1.45	-0.8	0.801604899314738	0.012518	-0.017106	0.0057934
Trial1	3	1	noBlindfold	counterclockwise	practice	Guided	1	0.5	0	10.39975	0.4493	-1.45	-0.8	0.801604899314738	-0.029145	-0.012872	-0.0048881
Trial1	3	1	noBlindfold	counterclockwise	practice	Guided	1	0.5	0	10.41974	0.4493	-1.45	-0.8	0.801604899314738	-0.0091502	-0.00017869	0.0134
Trial1	3	1	noBlindfold	counterclockwise	practice	Guided	1	0.5	0	10.43974	0.4493	-1.45	-0.8	0.801604899314738	-0.00070175	0.0040525	0.01396
Trial1	3	1	noBlindfold	counterclockwise	practice	Guided	1	0.5	0	10.45975	0.4493	-1.45	-0.8	0.801604899314738	0.0088639	0.008281	-0.0023697
Trial1	3	1	noBlindfold	counterclockwise	practice	Guided	1	0.5	0	10.47974	0.4493	-1.45	-0.8	0.801604899314738	-0.01647	-0.00018318	-0.004046
Trial1	3	1	noBlindfold	counterclockwise	practice	Guided	1	0.5	0	10.49974	0.44929	-1.45	-0.8	0.801605530831926	-0.0080239	-0.0044131	-0.0034872
Trial1	3	1	noBlindfold	counterclockwise	practice	Guided	1	0.5	0	10.51974	0.44929	-1.45	-0.8	0.801605530831926	-0.014511	0.0082831	-0.033604
Trial1	3	1	noBlindfold	counterclockwise	practice	Guided	1	0.5	0	10.53975	0.44929	-1.45	-0.8	0.801605530831926	-0.018733	-0.012876	-0.033882
Trial1	3	1	noBlindfold	counterclockwise	practice	Guided	1	0.5	0	10.55974	0.44929	-1.45	-0.8	0.801605530831926	0.009149	-0.0044125	-0.0065898
Trial1	3	1	noBlindfold	counterclockwise	practice	Guided	1	0.5	0	10.57974	0.44929	-1.45	-0.8	0.801605530831926	0.024641	0.020977	0.015642
Trial1	3	1	noBlindfold	counterclockwise	practice	Guided	1	0.5	0	10.59975	0.44929	-1.45	-0.8	0.801605530831926	-0.01985	-0.0086463	-0.01699
Trial1	3	1	noBlindfold	counterclockwise	practice	Guided	1	0.5	0	10.61974	0.44929	-1.45	-0.8	0.801605530831926	0.015638	-0.029805	0.023529
Trial1	3	1	noBlindfold	counterclockwise	practice	Guided	1	0.5	0	10.63974	0.44929	-1.45	-0.8	0.801605530831926	0.0085915	0.03367	0.0018578
Trial1	3	1	noBlindfold	counterclockwise	practice	Guided	1	0.5	0	10.65974	0.44929	-1.45	-0.8	0.801605530831926	-0.005473	-0.021343	0.005242
Trial1	3	1	noBlindfold	counterclockwise	practice	Guided	1	0.5	0	10.67975	0.44929	-1.45	-0.8	0.801605530831926	-0.030807	0.016743	0.020455
Trial1	3	1	noBlindfold	counterclockwise	practice	Guided	1	0.5	0	10.69974	0.44929	-1.45	-0.8	0.801605530831926	-0.020404	0.0082796	-0.0085424
Trial1	3	1	noBlindfold	counterclockwise	practice	Guided	1	0.5	0	10.71974	0.44929	-1.45	-0.8	0.801605530831926	-0.0043486	-0.034038	0.0052434
Trial1	3	1	noBlindfold	counterclockwise	practice	Guided	1	0.5	0	10.73975	0.44929	-1.45	-0.8	0.801605530831926	0.0023923	-0.025576	-0.032478
Trial1	3	1	noBlindfold	counterclockwise	practice	Guided	1	0.5	0	10.75975	0.44929	-1.45	-0.8	0.801605530831926	0.0077624	0.016742	0.0010235
Trial1	3	1	noBlindfold	counterclockwise	practice	Guided	1	0.5	0	10.77974	0.44929	-1.45	-0.8	0.801605530831926	0.010279	-0.0086498	-0.023472
Trial1	3	1	noBlindfold	counterclockwise	practice	Guided	1	0.5	0	10.79974	0.44929	-1.45	-0.8	0.801605530831926	-0.006331	-0.0044203	-0.028811
Trial1	3	1	noBlindfold	counterclockwise	practice	Guided	1	0.5	0	10.81975	0.44929	-1.45	-0.8	0.801605530831926	0.012267	-0.021347	0.01059
Trial1	3	1	noBlindfold	counterclockwise	practice	Guided	1	0.5	0	10.83974	0.44929	-1.45	-0.8	0.801605530831926	0.0018337	0.0082742	-0.024027
Trial1	3	1	noBlindfold	counterclockwise	practice	Guided	1	0.5	0	10.85974	0.44928	-1.45	-0.8	0.801606164358642	0.0043834	-0.012885	0.001587
Trial1	3	1	noBlindfold	counterclockwise	practice	Guided	1	0.5	0	10.87975	0.44928	-1.45	-0.8	0.801606164358642	-0.033899	-0.034043	0.0032961
Trial1	3	1	noBlindfold	counterclockwise	practice	Guided	1	0.5	0	10.89975	0.44928	-1.45	-0.8	0.801606164358642	-0.011948	-0.0086523	-0.0079736
Trial1	3	1	noBlindfold	counterclockwise	practice	Guided	1	0.5	0	10.91974	0.44928	-1.45	-0.8	0.801606164358642	-0.022907	0.0040423	0.029471
Trial1	3	1	noBlindfold	counterclockwise	practice	Guided	1	0.5	0	10.93974	0.44928	-1.45	-0.8	0.801606164358642	-0.042901	0.020969	0.011184
Trial1	3	1	noBlindfold	counterclockwise	practice	Guided	1	0.5	0	10.95975	0.44928	-1.45	-0.8	0.801606164358642	0.027178	-0.008656	0.023261
Trial1	3	1	noBlindfold	counterclockwise	practice	Guided	1	0.5	0	10.97974	0.44928	-1.45	-0.8	0.801606164358642	-0.011943	-0.00019372	-0.0079745
Trial1	3	1	noBlindfold	counterclockwise	practice	Guided	1	0.5	0	10.99974	0.44928	-1.45	-0.8	0.801606164358642	-0.004615	0.0082695	0.0094763
Trial1	3	1	noBlindfold	counterclockwise	practice	Guided	1	0.5	0	11.01974	0.44928	-1.45	-0.8	0.801606164358642	0.0063473	-0.008659	-0.027968
Trial1	3	1	noBlindfold	counterclockwise	practice	Guided	1	0.5	0	11.03975	0.44928	-1.45	-0.8	0.801606164358642	-0.027711	0.020963	-0.025981
Trial1	3	1	noBlindfold	counterclockwise	practice	Guided	1	0.5	0	11.05974	0.44928	-1.45	-0.8	0.801606164358642	-0.0046077	-0.0044292	0.0094809
Trial1	3	1	noBlindfold	counterclockwise	practice	Guided	1	0.5	0	11.07974	0.44928	-1.45	-0.8	0.801606164358642	0.016226	0.0082641	0.015101
Trial1	3	1	noBlindfold	counterclockwise	practice	Guided	1	0.5	0	11.09975	0.44928	-1.45	-0.8	0.801606164358642	-0.0082703	0.0082645	0.00075616
Trial1	3	1	noBlindfold	counterclockwise	practice	Guided	1	0.5	0	11.11974	0.44928	-1.45	-0.8	0.801606164358642	-0.011934	-0.0086623	-0.0079667
Trial1	3	1	noBlindfold	counterclockwise	practice	Guided	1	0.5	0	11.13974	0.44928	-1.45	-0.8	0.801606164358642	0.0041176	-0.012896	0.0058207
Trial1	3	1	noBlindfold	counterclockwise	practice	Guided	1	0.5	0	11.15974	0.44927	-1.45	-0.8	0.801606796123894	0.018465	0.0082614	-0.018675
Trial1	3	1	noBlindfold	counterclockwise	practice	Guided	1	0.5	0	11.17975	0.44927	-1.45	-0.8	0.801606796123894	-0.020376	-0.00020163	-0.0085241
Trial1	3	1	noBlindfold	counterclockwise	practice	Guided	1	0.5	0	11.19974	0.44927	-1.45	-0.8	0.801606796123894	-0.028261	0.016725	-0.017527
Trial1	3	1	noBlindfold	counterclockwise	practice	Guided	1	0.5	0	11.21974	0.44927	-1.45	-0.8	0.801606796123894	0.01145	-0.0129	0.0086484
Trial1	3	1	noBlindfold	counterclockwise	practice	Guided	1	0.5	0	11.23975	0.44927	-1.45	-0.8	0.801606796123894	-0.0037623	0.0082568	-0.0031803
Trial1	3	1	noBlindfold	counterclockwise	practice	Guided	1	0.5	0	11.25975	0.44927	-1.45	-0.8	0.801606796123894	-9.5535E-05	-0.00020519	0.0055435
Trial1	3	1	noBlindfold	counterclockwise	practice	Guided	1	0.5	0	11.27974	0.44927	-1.45	-0.8	0.801606796123894	-0.021208	-0.0086674	0.0041473
Trial1	3	1	noBlindfold	counterclockwise	practice	Guided	1	0.5	0	11.29974	0.44927	-1.45	-0.8	0.801606796123894	-0.045425	-0.00020282	-0.014419
Trial1	3	1	noBlindfold	counterclockwise	practice	Guided	1	0.5	0	11.31975	0.44927	-1.45	-0.8	0.801606796123894	0.016796	0.042112	0.0066632
Trial1	3	1	noBlindfold	counterclockwise	practice	Guided	1	0.5	0	11.33974	0.44927	-1.45	-0.8	0.801606796123894	0.0055248	0.0040255	-0.015287
Trial1	3	1	noBlindfold	counterclockwise	practice	Guided	1	0.5	0	11.35974	0.44927	-1.45	-0.8	0.801606796123894	0.0091904	-0.0086693	-0.00656
Trial1	3	1	noBlindfold	counterclockwise	practice	Guided	1	0.5	0	11.37975	0.44927	-1.45	-0.8	0.801606796123894	0.0080766	-0.012899	0.010333
Trial1	3	1	noBlindfold	counterclockwise	practice	Guided	1	0.5	0	11.39975	0.44927	-1.45	-0.8	0.801606796123894	-0.023159	-0.012897	0.033712
Trial1	3	1	noBlindfold	counterclockwise	practice	Guided	1	0.5	0	11.41974	0.44927	-1.45	-0.8	0.801606796123894	-0.016419	-0.0044342	0.00021108
Trial1	3	1	noBlindfold	counterclockwise	practice	Guided	1	0.5	0	11.43974	0.44927	-1.45	-0.8	0.801606796123894	-0.0060154	0.016724	-0.033009
Trial1	3	1	noBlindfold	counterclockwise	practice	Guided	1	0.5	0	11.45975	0.44926	-1.45	-0.8	0.801607429899415	-0.0023523	0.025187	-0.024282
Trial1	3	1	noBlindfold	counterclockwise	practice	Guided	1	0.5	0	11.47974	0.44926	-1.45	-0.8	0.801607429899415	-0.015857	-0.021365	-0.012452
Trial1	3	1	noBlindfold	counterclockwise	practice	Guided	1	0.5	0	11.49974	0.44926	-1.45	-0.8	0.801607429899415	0.023268	-0.017131	-0.026825
Trial1	3	1	noBlindfold	counterclockwise	practice	Guided	1	0.5	0	11.51974	0.44926	-1.45	-0.8	0.801607429899415	-0.015853	-0.0086686	-0.012451
Trial1	3	1	noBlindfold	counterclockwise	practice	Guided	1	0.5	0	11.53975	0.44926	-1.45	-0.8	0.801607429899415	0.0044242	-0.0044377	0.0016164
Trial1	3	1	noBlindfold	counterclockwise	practice	Guided	1	0.5	0	11.55974	0.44926	-1.45	-0.8	0.801607429899415	-0.00035548	0.029418	0.009784
Trial1	3	1	noBlindfold	counterclockwise	practice	Guided	1	0.5	0	11.57974	0.44926	-1.45	-0.8	0.801607429899415	-0.020349	0.012491	-0.0085024
Trial1	3	1	noBlindfold	counterclockwise	practice	Guided	1	0.5	0	11.59975	0.44926	-1.45	-0.8	0.801607429899415	0.0052685	0.037883	-0.011047
Trial1	3	1	noBlindfold	counterclockwise	practice	Guided	1	0.5	0	11.61974	0.44926	-1.45	-0.8	0.801607429899415	-0.01696	0.012494	0.0044464
Trial1	3	1	noBlindfold	counterclockwise	practice	Guided	1	0.5	0	11.63974	0.44925	-1.45	-0.8	0.801608061912731	-0.023724	0.016724	-0.021446
Trial1	3	1	noBlindfold	counterclockwise	practice	Guided	1	0.5	0	11.65974	0.44925	-1.45	-0.8	0.801608061912731	-0.0026119	0.0082622	-0.020045
Trial1	3	1	noBlindfold	counterclockwise	practice	Guided	1	0.5	0	11.67975	0.44925	-1.45	-0.8	0.801608061912731	-0.029064	0.016727	-0.0048289
Trial1	3	1	noBlindfold	counterclockwise	practice	Guided	1	0.5	0	11.69974	0.44925	-1.45	-0.8	0.801608061912731	-0.0062751	-0.0086637	-0.028764
Trial1	3	1	noBlindfold	counterclockwise	practice	Guided	1	0.5	0	11.71974	0.44925	-1.45	-0.8	0.801608061912731	0.024432	-0.025589	0.011475
Trial1	3	1	noBlindfold	counterclockwise	practice	Guided	1	0.5	0	11.73975	0.44925	-1.45	-0.8	0.801608061912731	0.0041588	0.0040344	0.0058544
Trial1	3	1	noBlindfold	counterclockwise	practice	Guided	1	0.5	0	11.75975	0.44925	-1.45	-0.8	0.801608061912731	0.0081021	-0.0086592	0.010358
Trial1	3	1	noBlindfold	counterclockwise	practice	Guided	1	0.5	0	11.77974	0.44925	-1.45	-0.8	0.801608061912731	-0.036108	0.0040375	-0.026497
Trial1	3	1	noBlindfold	counterclockwise	practice	Guided	1	0.5	0	11.79974	0.44925	-1.45	-0.8	0.801608061912731	-0.017788	-0.021351	0.017128
Trial1	3	1	noBlindfold	counterclockwise	practice	Guided	1	0.5	0	11.81975	0.44925	-1.45	-0.8	0.801608061912731	0.02469	-0.012886	-0.047917
Trial1	3	1	noBlindfold	counterclockwise	practice	Guided	1	0.5	0	11.83974	0.44925	-1.45	-0.8	0.801608061912731	0.0047253	0.025199	-0.0068085
Trial1	3	1	noBlindfold	counterclockwise	practice	Guided	1	0.5	0	11.85974	0.44925	-1.45	-0.8	0.801608061912731	0.0041709	0.012501	0.0058619
Trial1	3	1	noBlindfold	counterclockwise	practice	Guided	1	0.5	0	11.87975	0.44925	-1.45	-0.8	0.801608061912731	-0.0039947	-0.021355	0.0010805
Trial1	3	1	noBlindfold	counterclockwise	practice	Guided	1	0.5	0	11.89975	0.44925	-1.45	-0.8	0.801608061912731	-0.020605	0.0040385	0.00079825
Trial1	3	1	noBlindfold	counterclockwise	practice	Guided	1	0.5	0	11.91974	0.44924	-1.45	-0.8	0.801608697824218	-0.0056677	0.012503	0.026414
Trial1	3	1	noBlindfold	counterclockwise	practice	Guided	1	0.5	0	11.93974	0.44924	-1.45	-0.8	0.801608697824218	-0.0076544	-0.025584	-0.0076439
Trial1	3	1	noBlindfold	counterclockwise	practice	Guided	1	0.5	0	11.95975	0.44924	-1.45	-0.8	0.801608697824218	-0.0082118	-0.025584	0.00080531
Trial1	3	1	noBlindfold	counterclockwise	practice	Guided	1	0.5	0	11.97974	0.44924	-1.45	-0.8	0.801608697824218	0.0047375	0.0082696	-0.0025779
Trial1	3	1	noBlindfold	counterclockwise	practice	Guided	1	0.5	0	11.99974	0.44924	-1.45	-0.8	0.801608697824218	0.022187	-0.012887	-0.014126
Trial1	3	1	noBlindfold	counterclockwise	practice	Guided	1	0.5	0	12.01974	0.44924	-1.45	-0.8	0.801608697824218	-0.0053816	-0.025583	-0.0020161
Trial1	3	1	noBlindfold	counterclockwise	practice	Guided	1	0.5	0	12.03975	0.44924	-1.45	-0.8	0.801608697824218	0.046129	-0.00019284	0.012889
Trial1	3	1	noBlindfold	counterclockwise	practice	Guided	1	0.5	0	12.05974	0.44924	-1.45	-0.8	0.801608697824218	0.0058599	-0.021349	-0.019463
Trial1	3	1	noBlindfold	counterclockwise	practice	Guided	1	0.5	0	12.07974	0.44924	-1.45	-0.8	0.801608697824218	0.0044651	-0.0086529	0.0016519
Trial1	3	1	noBlindfold	counterclockwise	practice	Guided	1	0.5	0	12.09975	0.44924	-1.45	-0.8	0.801608697824218	-0.0090405	-0.021347	0.012364
Trial1	3	1	noBlindfold	counterclockwise	practice	Guided	1	0.5	0	12.11974	0.44924	-1.45	-0.8	0.801608697824218	0.037967	0.012507	0.0081148
Trial1	3	1	noBlindfold	counterclockwise	practice	Guided	1	0.5	0	12.13974	0.44924	-1.45	-0.8	0.801608697824218	-0.028195	-0.012883	-0.017466
Trial1	3	1	noBlindfold	counterclockwise	practice	Guided	1	0.5	0	12.15974	0.44923	-1.45	-0.8	0.801609328198433	0.0222	0.0082778	-0.0098866
Trial1	3	1	noBlindfold	counterclockwise	practice	Guided	1	0.5	0	12.17975	0.44924	-1.45	-0.8	0.801608697824218	-0.025926	0.01251	0.012377
Trial1	3	1	noBlindfold	counterclockwise	practice	Guided	1	0.5	0	12.19974	0.44924	-1.45	-0.8	0.801608697824218	0.01602	0.0082781	-0.014943
Trial1	3	1	noBlindfold	counterclockwise	practice	Guided	1	0.5	0	12.21974	0.44923	-1.45	-0.8	0.801609328198433	0.0016472	0.0040502	-0.016062
Trial1	3	1	noBlindfold	counterclockwise	practice	Guided	1	0.5	0	12.23975	0.44923	-1.45	-0.8	0.801609328198433	-0.0048099	0.0040512	-0.042235
Trial1	3	1	noBlindfold	counterclockwise	practice	Guided	1	0.5	0	12.25975	0.44923	-1.45	-0.8	0.801609328198433	-0.01974	0.0040489	-0.016897
Trial1	3	1	noBlindfold	counterclockwise	practice	Guided	1	0.5	0	12.27974	0.44923	-1.45	-0.8	0.801609328198433	-0.017192	-0.004415	0.0087166
Trial1	3	1	noBlindfold	counterclockwise	practice	Guided	1	0.5	0	12.29974	0.44923	-1.45	-0.8	0.801609328198433	0.0024941	0.012511	-0.03239
Trial1	3	1	noBlindfold	counterclockwise	practice	Guided	1	0.5	0	12.31975	0.44923	-1.45	-0.8	0.801609328198433	-0.0076288	-0.012881	-0.007613
Trial1	3	1	noBlindfold	counterclockwise	practice	Guided	1	0.5	0	12.33974	0.44923	-1.45	-0.8	0.801609328198433	-0.00114	-0.0044185	0.021945
Trial1	3	1	noBlindfold	counterclockwise	practice	Guided	1	0.5	0	12.35974	0.44923	-1.45	-0.8	0.801609328198433	-0.01269	0.0040455	0.004779
Trial1	3	1	noBlindfold	counterclockwise	practice	Guided	1	0.5	0	12.37975	0.44923	-1.45	-0.8	0.801609328198433	-0.015515	-0.025577	-0.029281
Trial1	3	1	noBlindfold	counterclockwise	practice	Guided	1	0.5	0	12.39975	0.44923	-1.45	-0.8	0.801609328198433	0.071763	-0.0044198	0.024186
Trial1	3	1	noBlindfold	counterclockwise	practice	Guided	1	0.5	0	12.41974	0.44923	-1.45	-0.8	0.801609328198433	-0.0095834	-0.017112	0.021951
Trial1	3	1	noBlindfold	counterclockwise	practice	Guided	1	0.5	0	12.43974	0.44923	-1.45	-0.8	0.801609328198433	-0.0048004	0.020974	0.013786
Trial1	3	1	noBlindfold	counterclockwise	practice	Guided	1	0.5	0	12.45975	0.44923	-1.45	-0.8	0.801609328198433	-0.012684	-0.0044157	0.0047791
Trial1	3	1	noBlindfold	counterclockwise	practice	Guided	1	0.5	0	12.47974	0.44923	-1.45	-0.8	0.801609328198433	0.0044867	-0.012879	0.0016755
Trial1	3	1	noBlindfold	counterclockwise	practice	Guided	1	0.5	0	12.49974	0.44923	-1.45	-0.8	0.801609328198433	0.005886	0.016741	-0.019435
Trial1	3	1	noBlindfold	counterclockwise	practice	Guided	1	0.5	0	12.51974	0.44922	-1.45	-0.8	0.801609962471559	-0.033235	-0.0044185	-0.020553
Trial1	3	1	noBlindfold	counterclockwise	practice	Guided	1	0.5	0	12.53975	0.44922	-1.45	-0.8	0.801609962471559	-0.016901	-0.0044184	0.0045037
Trial1	3	1	noBlindfold	counterclockwise	practice	Guided	1	0.5	0	12.55974	0.44922	-1.45	-0.8	0.801609962471559	-0.045339	0.020971	-0.014341
Trial1	3	1	noBlindfold	counterclockwise	practice	Guided	1	0.5	0	12.57974	0.44922	-1.45	-0.8	0.801609962471559	0.0135	-0.017116	-0.0062055
Trial1	3	1	noBlindfold	counterclockwise	practice	Guided	1	0.5	0	12.59975	0.44922	-1.45	-0.8	0.801609962471559	0.0098383	-0.00018847	-0.019713
Trial1	3	1	noBlindfold	counterclockwise	practice	Guided	1	0.5	0	12.61974	0.44922	-1.45	-0.8	0.801609962471559	-0.009288	-0.012884	0.017733
Trial1	3	1	noBlindfold	counterclockwise	practice	Guided	1	0.5	0	12.63974	0.44922	-1.45	-0.8	0.801609962471559	-0.012392	-0.0044199	0.00056425
Trial1	3	1	noBlindfold	counterclockwise	practice	Guided	1	0.5	0	12.65974	0.44922	-1.45	-0.8	0.801609962471559	0.021672	0.0082759	-0.0014222
Trial1	3	1	noBlindfold	counterclockwise	practice	Guided	1	0.5	0	12.67975	0.44922	-1.45	-0.8	0.801609962471559	-0.018877	0.0082765	-0.0028195
Trial1	3	1	noBlindfold	counterclockwise	practice	Guided	1	0.5	0	12.69974	0.44922	-1.45	-0.8	0.801609962471559	0.0078862	0.012508	0.019132
Trial1	3	1	noBlindfold	counterclockwise	practice	Guided	1	0.5	0	12.71974	0.44922	-1.45	-0.8	0.801609962471559	0.0092854	-0.00018737	-0.0064822
Trial1	3	1	noBlindfold	counterclockwise	practice	Guided	1	0.5	0	12.73975	0.44922	-1.45	-0.8	0.801609962471559	-0.024775	0.0082782	-0.0044952
Trial1	3	1	noBlindfold	counterclockwise	practice	Guided	1	0.5	0	12.75975	0.44922	-1.45	-0.8	0.801609962471559	-0.029273	-0.0086477	0.0087345
Trial1	3	1	noBlindfold	counterclockwise	practice	Guided	1	0.5	0	12.77974	0.44921	-1.45	-0.8	0.801610596869272	-0.017163	-0.012878	0.0087339
Trial1	3	1	noBlindfold	counterclockwise	practice	Guided	1	0.5	0	12.79974	0.44921	-1.45	-0.8	0.801610596869272	-0.0033752	-0.0086449	0.0090132
Trial1	3	1	noBlindfold	counterclockwise	practice	Guided	1	0.5	0	12.81975	0.44921	-1.45	-0.8	0.801610596869272	0.00084886	0.037903	-0.024488
Trial1	3	1	noBlindfold	counterclockwise	practice	Guided	1	0.5	0	12.83974	0.44921	-1.45	-0.8	0.801610596869272	0.010692	-0.0044137	-0.027592
Trial1	3	1	noBlindfold	counterclockwise	practice	Guided	1	0.5	0	12.85974	0.44921	-1.45	-0.8	0.801610596869272	-0.0047707	0.025209	0.013799
Trial1	3	1	noBlindfold	counterclockwise	practice	Guided	1	0.5	0	12.87975	0.44921	-1.45	-0.8	0.801610596869272	0.00057255	0.012511	0.012958
Trial1	3	1	noBlindfold	counterclockwise	practice	Guided	1	0.5	0	12.89975	0.44921	-1.45	-0.8	0.801610596869272	-0.021378	0.0082779	0.008456
Trial1	3	1	noBlindfold	counterclockwise	practice	Guided	1	0.5	0	12.91974	0.44921	-1.45	-0.8	0.801610596869272	-0.00082332	0.012509	0.018297
Trial1	3	1	noBlindfold	counterclockwise	practice	Guided	1	0.5	0	12.93974	0.44921	-1.45	-0.8	0.801610596869272	0.034636	0.012508	-0.010982
Trial1	3	1	noBlindfold	counterclockwise	practice	Guided	1	0.5	0	12.95975	0.44921	-1.45	-0.8	0.801610596869272	-0.0073106	-0.00018685	-0.011818
Trial1	3	1	noBlindfold	counterclockwise	practice	Guided	1	0.5	0	12.97974	0.44921	-1.45	-0.8	0.801610596869272	-0.012368	0.012509	0.00057212
Trial1	3	1	noBlindfold	counterclockwise	practice	Guided	1	0.5	0	12.99974	0.44921	-1.45	-0.8	0.801610596869272	-0.014632	-0.025578	-0.021938
Trial1	3	1	noBlindfold	counterclockwise	practice	Guided	1	0.5	0	13.01974	0.4492	-1.45	-0.8	0.801611229502926	0.01859	0.01251	-0.018583
Trial1	3	1	noBlindfold	counterclockwise	practice	Guided	1	0.5	0	13.03975	0.4492	-1.45	-0.8	0.801611229502926	0.038305	-0.0044176	-0.012964
Trial1	3	1	noBlindfold	counterclockwise	practice	Guided	1	0.5	0	13.05974	0.44921	-1.45	-0.8	0.801610596869272	0.010702	0.01674	-0.027588
Trial1	3	1	noBlindfold	counterclockwise	practice	Guided	1	0.5	0	13.07974	0.4492	-1.45	-0.8	0.801611229502926	-0.0073045	-0.017115	-0.011815
Trial1	3	1	noBlindfold	counterclockwise	practice	Guided	1	0.5	0	13.09975	0.4492	-1.45	-0.8	0.801611229502926	-0.0028033	-0.0086512	-0.010416
Trial1	3	1	noBlindfold	counterclockwise	practice	Guided	1	0.5	0	13.11974	0.4492	-1.45	-0.8	0.801611229502926	-0.025032	0.0040436	-0.00026016
Trial1	3	1	noBlindfold	counterclockwise	practice	Guided	1	0.5	0	13.13974	0.4492	-1.45	-0.8	0.801611229502926	-0.022206	-0.00018802	0.021133
Trial1	3	1	noBlindfold	counterclockwise	practice	Guided	1	0.5	0	13.15974	0.4492	-1.45	-0.8	0.801611229502926	-0.0030776	0.029433	-0.011527
Trial1	3	1	noBlindfold	counterclockwise	practice	Guided	1	0.5	0	13.17975	0.4492	-1.45	-0.8	0.801611229502926	-0.0039154	-0.021349	0.001143
Trial1	3	1	noBlindfold	counterclockwise	practice	Guided	1	0.5	0	13.19974	0.4492	-1.45	-0.8	0.801611229502926	-0.02447	0.012506	-0.016584
Trial1	3	1	noBlindfold	counterclockwise	practice	Guided	1	0.5	0	13.21974	0.4492	-1.45	-0.8	0.801611229502926	-0.020244	0.037894	-0.0084185
Trial1	3	1	noBlindfold	counterclockwise	practice	Guided	1	0.5	0	13.23975	0.4492	-1.45	-0.8	0.801611229502926	0.01692	-0.00019134	0.0067644
Trial1	3	1	noBlindfold	counterclockwise	practice	Guided	1	0.5	0	13.25975	0.4492	-1.45	-0.8	0.801611229502926	0.0036939	-0.017119	0.014373
Trial1	3	1	noBlindfold	counterclockwise	practice	Guided	1	0.5	0	13.27974	0.4492	-1.45	-0.8	0.801611229502926	-0.03403	0.020967	0.0076338
Trial1	3	1	noBlindfold	counterclockwise	practice	Guided	1	0.5	0	13.29974	0.4492	-1.45	-0.8	0.801611229502926	-0.017977	-0.025582	0.021422
Trial1	3	1	noBlindfold	counterclockwise	practice	Guided	1	0.5	0	13.31975	0.4492	-1.45	-0.8	0.801611229502926	0.0050918	0.016735	-0.0067387
Trial1	3	1	noBlindfold	counterclockwise	practice	Guided	1	0.5	0	13.33974	0.4492	-1.45	-0.8	0.801611229502926	-0.033191	-0.0044257	-0.0050307
Trial1	3	1	noBlindfold	counterclockwise	practice	Guided	1	0.5	0	13.35974	0.4492	-1.45	-0.8	0.801611229502926	0.0098764	-0.00019602	-0.014904
Trial1	3	1	noBlindfold	counterclockwise	practice	Guided	1	0.5	0	13.37975	0.4492	-1.45	-0.8	0.801611229502926	-0.0010821	-0.00019519	0.02254
Trial1	3	1	noBlindfold	counterclockwise	practice	Guided	1	0.5	0	13.39975	0.4492	-1.45	-0.8	0.801611229502926	0.01466	-0.012893	-0.023067
Trial1	3	1	noBlindfold	counterclockwise	practice	Guided	1	0.5	0	13.41974	0.4492	-1.45	-0.8	0.801611229502926	-0.015455	0.020964	-0.016577
Trial1	3	1	noBlindfold	counterclockwise	practice	Guided	1	0.5	0	13.43974	0.44919	-1.45	-0.8	0.801611864149439	-0.009522	0.033659	0.021984
Trial1	3	1	noBlindfold	counterclockwise	practice	Guided	1	0.5	0	13.45975	0.44919	-1.45	-0.8	0.801611864149439	-0.011228	-0.0086566	0.005654
Trial1	3	1	noBlindfold	counterclockwise	practice	Guided	1	0.5	0	13.47974	0.44919	-1.45	-0.8	0.801611864149439	4.4612E-05	-0.02135	0.0056565
Trial1	3	1	noBlindfold	counterclockwise	practice	Guided	1	0.5	0	13.49974	0.44919	-1.45	-0.8	0.801611864149439	-0.01852	0.029432	0.029873
Trial1	3	1	noBlindfold	counterclockwise	practice	Guided	1	0.5	0	13.51974	0.44919	-1.45	-0.8	0.801611864149439	0.0042697	-0.012886	0.0017144
Trial1	3	1	noBlindfold	counterclockwise	practice	Guided	1	0.5	0	13.53975	0.44919	-1.45	-0.8	0.801611864149439	0.00032656	0.0082719	0.0014349
Trial1	3	1	noBlindfold	counterclockwise	practice	Guided	1	0.5	0	13.55974	0.44919	-1.45	-0.8	0.801611864149439	0.0034342	-0.017119	0.018608
Trial1	3	1	noBlindfold	counterclockwise	practice	Guided	1	0.5	0	13.57974	0.44919	-1.45	-0.8	0.801611864149439	0.01328	-0.046741	-0.0019445
Trial1	3	1	noBlindfold	counterclockwise	practice	Guided	1	0.5	0	13.59975	0.44919	-1.45	-0.8	0.801611864149439	0.0085017	-0.017118	-0.0081213
Trial1	3	1	noBlindfold	counterclockwise	practice	Guided	1	0.5	0	13.61974	0.44919	-1.45	-0.8	0.801611864149439	0.0090612	-0.01712	-0.019671
Trial1	3	1	noBlindfold	counterclockwise	practice	Guided	1	0.5	0	13.63974	0.44919	-1.45	-0.8	0.801611864149439	-0.017113	0.012502	0.0087688
Trial1	3	1	noBlindfold	counterclockwise	practice	Guided	1	0.5	0	13.65974	0.44918	-1.45	-0.8	0.801612497031152	0.003444	0.0082719	0.018612
Trial1	3	1	noBlindfold	counterclockwise	practice	Guided	1	0.5	0	13.67975	0.44918	-1.45	-0.8	0.801612497031152	-0.015713	-0.012887	-0.021066
Trial1	3	1	noBlindfold	counterclockwise	practice	Guided	1	0.5	0	13.69974	0.44918	-1.45	-0.8	0.801612497031152	-0.02133	-0.0086548	0.012156
Trial1	3	1	noBlindfold	counterclockwise	practice	Guided	1	0.5	0	13.71974	0.44918	-1.45	-0.8	0.801612497031152	0.0034477	0.012505	0.018611
Trial1	3	1	noBlindfold	counterclockwise	practice	Guided	1	0.5	0	13.73975	0.44918	-1.45	-0.8	0.801612497031152	-0.0061449	-0.017118	-0.028676
Trial1	3	1	noBlindfold	counterclockwise	practice	Guided	1	0.5	0	13.75975	0.44918	-1.45	-0.8	0.801612497031152	0.0031719	0.029432	-0.00023385
Trial1	3	1	noBlindfold	counterclockwise	practice	Guided	1	0.5	0	13.77974	0.44918	-1.45	-0.8	0.801612497031152	-0.0041541	0.020967	-0.0072821
Trial1	3	1	noBlindfold	counterclockwise	practice	Guided	1	0.5	0	13.79974	0.44918	-1.45	-0.8	0.801612497031152	0.011339	0.037896	0.016067
Trial1	3	1	noBlindfold	counterclockwise	practice	Guided	1	0.5	0	13.81975	0.44918	-1.45	-0.8	0.801612497031152	-0.012319	-0.008655	0.00060745
Trial1	3	1	noBlindfold	counterclockwise	practice	Guided	1	0.5	0	13.83974	0.44918	-1.45	-0.8	0.801612497031152	0.0079588	-0.00018934	0.014676
Trial1	3	1	noBlindfold	counterclockwise	practice	Guided	1	0.5	0	13.85974	0.44918	-1.45	-0.8	0.801612497031152	-0.055098	0.037894	0.006262
Trial1	3	1	noBlindfold	counterclockwise	practice	Guided	1	0.5	0	13.87975	0.44918	-1.45	-0.8	0.801612497031152	-0.013153	-0.017119	0.013279
Trial1	3	1	noBlindfold	counterclockwise	practice	Guided	1	0.5	0	13.89975	0.44918	-1.45	-0.8	0.801612497031152	-0.020759	-0.017118	5.1386E-05
Trial1	3	1	noBlindfold	counterclockwise	practice	Guided	1	0.5	0	13.91974	0.44917	-1.45	-0.8	0.801613131926464	-0.01793	-0.00019232	0.021446
Trial1	3	1	noBlindfold	counterclockwise	practice	Guided	1	0.5	0	13.93974	0.44917	-1.45	-0.8	0.801613131926464	0.0093626	0.016735	-0.0064353
Trial1	3	1	noBlindfold	counterclockwise	practice	Guided	1	0.5	0	13.95975	0.44917	-1.45	-0.8	0.801613131926464	-0.012866	-0.00019477	0.0090566
Trial1	3	1	noBlindfold	counterclockwise	practice	Guided	1	0.5	0	13.97974	0.44917	-1.45	-0.8	0.801613131926464	-0.013704	0.0082714	0.021724
Trial1	3	1	noBlindfold	counterclockwise	practice	Guided	1	0.5	0	13.99974	0.44917	-1.45	-0.8	0.801613131926464	0.014986	0.025197	-0.027268
Trial1	3	1	noBlindfold	counterclockwise	practice	Guided	1	0.5	0	14.01974	0.44917	-1.45	-0.8	0.801613131926464	-0.0092001	-0.021354	0.0056774
Trial1	3	1	noBlindfold	counterclockwise	practice	Guided	1	0.5	0	14.03975	0.44917	-1.45	-0.8	0.801613131926464	0.0054239	-0.00019473	-0.010933
Trial1	3	1	noBlindfold	counterclockwise	practice	Guided	1	0.5	0	14.05974	0.44917	-1.45	-0.8	0.801613131926464	-0.0058456	-0.021354	-0.048933
Trial1	3	1	noBlindfold	counterclockwise	practice	Guided	1	0.5	0	14.07974	0.44917	-1.45	-0.8	0.801613131926464	-0.021306	0.016731	-0.025272
Trial1	3	1	noBlindfold	counterclockwise	practice	Guided	1	0.5	0	14.09975	0.44917	-1.45	-0.8	0.801613131926464	-0.017363	0.025196	0.0037258
Trial1	3	1	noBlindfold	counterclockwise	practice	Guided	1	0.5	0	14.11974	0.44917	-1.45	-0.8	0.801613131926464	0.0093706	0.004035	-0.0064277
Trial1	3	1	noBlindfold	counterclockwise	practice	Guided	1	0.5	0	14.13974	0.44917	-1.45	-0.8	0.801613131926464	-0.010312	0.04212	0.034679
Trial1	3	1	noBlindfold	counterclockwise	practice	Guided	1	0.5	0	14.15974	0.44917	-1.45	-0.8	0.801613131926464	0.027104	-0.012893	-0.019091
Trial1	3	1	noBlindfold	counterclockwise	practice	Guided	1	0.5	0	14.17975	0.44916	-1.45	-0.8	0.801613765056236	-0.016516	0.0082671	-0.03005
Trial1	3	1	noBlindfold	counterclockwise	practice	Guided	1	0.5	0	14.19974	0.44916	-1.45	-0.8	0.801613765056236	0.0020535	-0.012891	-0.023871
Trial1	3	1	noBlindfold	counterclockwise	practice	Guided	1	0.5	0	14.21974	0.44916	-1.45	-0.8	0.801613765056236	-0.01316	0.012499	-0.050321
Trial1	3	1	noBlindfold	counterclockwise	practice	Guided	1	0.5	0	14.23975	0.44916	-1.45	-0.8	0.801613765056236	-0.0032848	-0.017124	-0.0041509
Trial1	3	1	noBlindfold	counterclockwise	practice	Guided	1	0.5	0	14.25975	0.44916	-1.45	-0.8	0.801613765056236	0.0085455	0.0125	0.0062546
Trial1	3	1	noBlindfold	counterclockwise	practice	Guided	1	0.5	0	14.27974	0.44916	-1.45	-0.8	0.801613765056236	-0.016508	0.008267	0.00035762
Trial1	3	1	noBlindfold	counterclockwise	practice	Guided	1	0.5	0	14.29974	0.44916	-1.45	-0.8	0.801613765056236	0.00094312	0.016732	-0.0069688
Trial1	3	1	noBlindfold	counterclockwise	practice	Guided	1	0.5	0	14.31975	0.44916	-1.45	-0.8	0.801613765056236	-0.023833	0.0040339	-0.01709
Trial1	3	1	noBlindfold	counterclockwise	practice	Guided	1	0.5	0	14.33974	0.44916	-1.45	-0.8	0.801613765056236	-0.014272	0.02096	-0.033419
Trial1	3	1	noBlindfold	counterclockwise	practice	Guided	1	0.5	0	14.35974	0.44916	-1.45	-0.8	0.801613765056236	0.018394	-0.021359	0.0073799
Trial1	3	1	noBlindfold	counterclockwise	practice	Guided	1	0.5	0	14.37975	0.44916	-1.45	-0.8	0.801613765056236	-0.0083367	-0.02136	-0.01513
Trial1	3	1	noBlindfold	counterclockwise	practice	Guided	1	0.5	0	14.39975	0.44916	-1.45	-0.8	0.801613765056236	-0.0046718	-0.017129	-0.011745
Trial1	3	1	noBlindfold	counterclockwise	practice	Guided	1	0.5	0	14.41974	0.44916	-1.45	-0.8	0.801613765056236	-0.0083368	-0.00020151	0.0051456
Trial1	3	1	noBlindfold	counterclockwise	practice	Guided	1	0.5	0	14.43974	0.44916	-1.45	-0.8	0.801613765056236	-0.0165	-0.004434	0.00036457
Trial1	3	1	noBlindfold	counterclockwise	practice	Guided	1	0.5	0	14.45975	0.44915	-1.45	-0.8	0.801614398309851	-0.01594	0.02942	-0.020466
Trial1	3	1	noBlindfold	counterclockwise	practice	Guided	1	0.5	0	14.47974	0.44915	-1.45	-0.8	0.801614398309851	-0.016778	-0.0086668	0.0045924
Trial1	3	1	noBlindfold	counterclockwise	practice	Guided	1	0.5	0	14.49974	0.44915	-1.45	-0.8	0.801614398309851	0.0037774	-0.0044341	0.014436
Trial1	3	1	noBlindfold	counterclockwise	practice	Guided	1	0.5	0	14.51974	0.44915	-1.45	-0.8	0.801614398309851	-0.021277	0.016725	0.012759
Trial1	3	1	noBlindfold	counterclockwise	practice	Guided	1	0.5	0	14.53975	0.44915	-1.45	-0.8	0.801614398309851	-0.020158	-0.00020566	-0.0083525
Trial1	3	1	noBlindfold	counterclockwise	practice	Guided	1	0.5	0	14.55974	0.44915	-1.45	-0.8	0.801614398309851	-0.012828	-0.0129	0.0090979
Trial1	3	1	noBlindfold	counterclockwise	practice	Guided	1	0.5	0	14.57974	0.44915	-1.45	-0.8	0.801614398309851	0.0035024	0.0040262	0.01866
Trial1	3	1	noBlindfold	counterclockwise	practice	Guided	1	0.5	0	14.59975	0.44915	-1.45	-0.8	0.801614398309851	-0.0038243	0.020954	0.001213
Trial1	3	1	noBlindfold	counterclockwise	practice	Guided	1	0.5	0	14.61974	0.44915	-1.45	-0.8	0.801614398309851	-0.0046621	-0.034057	0.013881
Trial1	3	1	noBlindfold	counterclockwise	practice	Guided	1	0.5	0	14.63974	0.44915	-1.45	-0.8	0.801614398309851	-0.020154	0.0040325	-0.0083506
Trial1	3	1	noBlindfold	counterclockwise	practice	Guided	1	0.5	0	14.65974	0.44915	-1.45	-0.8	0.801614398309851	0.022076	-0.012895	0.0017684
Trial1	3	1	noBlindfold	counterclockwise	practice	Guided	1	0.5	0	14.67975	0.44915	-1.45	-0.8	0.801614398309851	0.012513	0.012496	0.010773
Trial1	3	1	noBlindfold	counterclockwise	practice	Guided	1	0.5	0	14.69974	0.44915	-1.45	-0.8	0.801614398309851	0.0088488	-0.02559	0.0020494
Trial1	3	1	noBlindfold	counterclockwise	practice	Guided	1	0.5	0	14.71974	0.44915	-1.45	-0.8	0.801614398309851	-0.0038176	0.012496	0.0012128
Trial1	3	1	noBlindfold	counterclockwise	practice	Guided	1	0.5	0	14.73975	0.44915	-1.45	-0.8	0.801614398309851	0.0074212	-0.0044303	-0.040451
Trial1	3	1	noBlindfold	counterclockwise	practice	Guided	1	0.5	0	14.75975	0.44914	-1.45	-0.8	0.801615033578174	-0.015363	0.025193	-0.014837
Trial1	3	1	noBlindfold	counterclockwise	practice	Guided	1	0.5	0	14.77974	0.44914	-1.45	-0.8	0.801615033578174	0.0043525	0.033658	0.0059958
Trial1	3	1	noBlindfold	counterclockwise	practice	Guided	1	0.5	0	14.79974	0.44914	-1.45	-0.8	0.801615033578174	-0.0085933	0.0082663	0.0093801
Trial1	3	1	noBlindfold	counterclockwise	practice	Guided	1	0.5	0	14.81975	0.44914	-1.45	-0.8	0.801615033578174	-0.0043691	-0.017123	0.0096591
Trial1	3	1	noBlindfold	counterclockwise	practice	Guided	1	0.5	0	14.83974	0.44914	-1.45	-0.8	0.801615033578174	-0.011974	0.0125	-0.0035657
Trial1	3	1	noBlindfold	counterclockwise	practice	Guided	1	0.5	0	14.85974	0.44914	-1.45	-0.8	0.801615033578174	-0.0012625	-0.00019613	-0.028063
Trial1	3	1	noBlindfold	counterclockwise	practice	Guided	1	0.5	0	14.87975	0.44914	-1.45	-0.8	0.801615033578174	0.033914	-0.017122	0.0079547
Trial1	3	1	noBlindfold	counterclockwise	practice	Guided	1	0.5	0	14.89975	0.44914	-1.45	-0.8	0.801615033578174	-0.001575	0.0040359	-0.032564
Trial1	3	1	noBlindfold	counterclockwise	practice	Guided	1	0.5	0	14.91974	0.44914	-1.45	-0.8	0.801615033578174	-0.00014505	-0.012892	0.0099381
Trial1	3	1	noBlindfold	counterclockwise	practice	Guided	1	0.5	0	14.93974	0.44914	-1.45	-0.8	0.801615033578174	0.0037994	-0.00019559	-0.0035665
Trial1	3	1	noBlindfold	counterclockwise	practice	Guided	1	0.5	0	14.95975	0.44914	-1.45	-0.8	0.801615033578174	-0.015355	-0.0044299	-0.016512
Trial1	3	1	noBlindfold	counterclockwise	practice	Guided	1	0.5	0	14.97974	0.44914	-1.45	-0.8	0.801615033578174	0.016471	-0.00019719	0.015281
Trial1	3	1	noBlindfold	counterclockwise	practice	Guided	1	0.5	0	14.99974	0.44914	-1.45	-0.8	0.801615033578174	-0.018147	0.0082652	-0.020176
Trial1	3	1	noBlindfold	counterclockwise	practice	Guided	1	0.5	0	15.01974	0.44914	-1.45	-0.8	0.801615033578174	0.0071886	0.01673	0.026831
Trial1	3	1	noBlindfold	counterclockwise	practice	Guided	1	0.5	0	15.03975	0.44914	-1.45	-0.8	0.801615033578174	-0.0040812	0.029425	0.0054376
Trial1	3	1	noBlindfold	counterclockwise	practice	Guided	1	0.5	0	15.05974	0.44914	-1.45	-0.8	0.801615033578174	0.00014269	-0.0044319	0.0057192
Trial1	3	1	noBlindfold	counterclockwise	practice	Guided	1	0.5	0	15.07974	0.44914	-1.45	-0.8	0.801615033578174	0.018711	-0.017128	-0.018495
Trial1	3	1	noBlindfold	counterclockwise	practice	Guided	1	0.5	0	15.09975	0.44914	-1.45	-0.8	0.801615033578174	0.013372	-0.021358	0.011063
Trial1	3	1	noBlindfold	counterclockwise	practice	Guided	1	0.5	0	15.11974	0.44914	-1.45	-0.8	0.801615033578174	-0.0060631	-0.029821	-0.028614
Trial1	3	1	noBlindfold	counterclockwise	practice	Guided	1	0.5	0	15.13974	0.44913	-1.45	-0.8	0.801615668971081	-0.0071787	0.025195	-0.019329
Trial1	3	1	noBlindfold	counterclockwise	practice	Guided	1	0.5	0	15.15974	0.44913	-1.45	-0.8	0.801615668971081	0.0029751	-0.00019694	0.011068
Trial1	3	1	noBlindfold	counterclockwise	practice	Guided	1	0.5	0	15.17975	0.44913	-1.45	-0.8	0.801615668971081	0.012539	-0.0086591	0.01079
Trial1	3	1	noBlindfold	counterclockwise	practice	Guided	1	0.5	0	15.19974	0.44913	-1.45	-0.8	0.801615668971081	-0.0043508	-0.0044268	0.009672
Trial1	3	1	noBlindfold	counterclockwise	practice	Guided	1	0.5	0	15.21974	0.44913	-1.45	-0.8	0.801615668971081	-0.03251	0.012498	-0.037612
Trial1	3	1	noBlindfold	counterclockwise	practice	Guided	1	0.5	0	15.23975	0.44913	-1.45	-0.8	0.801615668971081	0.017605	0.020959	-0.0015941
Trial1	3	1	noBlindfold	counterclockwise	practice	Guided	1	0.5	0	15.25975	0.44913	-1.45	-0.8	0.801615668971081	0.022665	0.0082628	-0.039316
Trial1	3	1	noBlindfold	counterclockwise	practice	Guided	1	0.5	0	15.27974	0.44913	-1.45	-0.8	0.801615668971081	-0.0021121	-0.0044325	-0.0241
Trial1	3	1	noBlindfold	counterclockwise	practice	Guided	1	0.5	0	15.29974	0.44913	-1.45	-0.8	0.801615668971081	-0.0049042	0.020959	0.018124
Trial1	3	1	noBlindfold	counterclockwise	practice	Guided	1	0.5	0	15.31975	0.44913	-1.45	-0.8	0.801615668971081	-0.032227	-0.012895	-0.017055
Trial1	3	1	noBlindfold	counterclockwise	practice	Guided	1	0.5	0	15.33974	0.44913	-1.45	-0.8	0.801615668971081	0.004099	0.0040315	0.010239
Trial1	3	1	noBlindfold	counterclockwise	practice	Guided	1	0.5	0	15.35974	0.44913	-1.45	-0.8	0.801615668971081	0.021271	-0.00020132	0.0071346
Trial1	3	1	noBlindfold	counterclockwise	practice	Guided	1	0.5	0	15.37975	0.44913	-1.45	-0.8	0.801615668971081	0.0046617	0.008262	0.0017946
Trial1	3	1	noBlindfold	counterclockwise	practice	Guided	1	0.5	0	15.39975	0.44913	-1.45	-0.8	0.801615668971081	0.022112	0.016726	0.015581
Trial1	3	1	noBlindfold	counterclockwise	practice	Guided	1	0.5	0	15.41974	0.44913	-1.45	-0.8	0.801615668971081	-0.013624	-0.021361	0.0096829
Trial1	3	1	noBlindfold	counterclockwise	practice	Guided	1	0.5	0	15.43974	0.44913	-1.45	-0.8	0.801615668971081	-0.020951	0.012494	0.0043423
Trial1	3	1	noBlindfold	counterclockwise	practice	Guided	1	0.5	0	15.45975	0.44913	-1.45	-0.8	0.801615668971081	-0.0074451	-0.0086644	-0.0015856
Trial1	3	1	noBlindfold	counterclockwise	practice	Guided	1	0.5	0	15.47974	0.44913	-1.45	-0.8	0.801615668971081	-0.0071631	0.004032	-0.028596
Trial1	3	1	noBlindfold	counterclockwise	practice	Guided	1	0.5	0	15.49974	0.44912	-1.45	-0.8	0.801616304488571	-0.01899	0.012498	-0.025211
Trial1	3	1	noBlindfold	counterclockwise	practice	Guided	1	0.5	0	15.51974	0.44912	-1.45	-0.8	0.801616304488571	-0.0015079	0.016729	0.031082
Trial1	3	1	noBlindfold	counterclockwise	practice	Guided	1	0.5	0	15.53975	0.44912	-1.45	-0.8	0.801616304488571	-0.0020954	-0.021357	-0.02409
Trial1	3	1	noBlindfold	counterclockwise	practice	Guided	1	0.5	0	15.55974	0.44912	-1.45	-0.8	0.801616304488571	0.018741	0.012498	-0.018467
Trial1	3	1	noBlindfold	counterclockwise	practice	Guided	1	0.5	0	15.57974	0.44912	-1.45	-0.8	0.801616304488571	-0.012492	-0.00019773	0.0049144
Trial1	3	1	noBlindfold	counterclockwise	practice	Guided	1	0.5	0	15.59975	0.44912	-1.45	-0.8	0.801616304488571	-0.0082678	0.0040351	0.0051937
Trial1	3	1	noBlindfold	counterclockwise	practice	Guided	1	0.5	0	15.61974	0.44912	-1.45	-0.8	0.801616304488571	-0.04711	0.0082663	0.017304
Trial1	3	1	noBlindfold	counterclockwise	practice	Guided	1	0.5	0	15.63974	0.44912	-1.45	-0.8	0.801616304488571	0.01002	-0.0086622	-0.014799
Trial1	3	1	noBlindfold	counterclockwise	practice	Guided	1	0.5	0	15.65974	0.44912	-1.45	-0.8	0.801616304488571	-0.004602	0.0082661	0.013921
Trial1	3	1	noBlindfold	counterclockwise	practice	Guided	1	0.5	0	15.67975	0.44912	-1.45	-0.8	0.801616304488571	0.015953	-0.029821	0.023765
Trial1	3	1	noBlindfold	counterclockwise	practice	Guided	1	0.5	0	15.69974	0.44912	-1.45	-0.8	0.801616304488571	-0.0040411	-0.017123	0.0054768
Trial1	3	1	noBlindfold	counterclockwise	practice	Guided	1	0.5	0	15.71974	0.44911	-1.45	-0.8	0.801616938238668	-0.012484	-0.0044277	0.0049179
Trial1	3	1	noBlindfold	counterclockwise	practice	Guided	1	0.5	0	15.73975	0.44911	-1.45	-0.8	0.801616938238668	-0.013632	-0.021355	-0.04181
Trial1	3	1	noBlindfold	counterclockwise	practice	Guided	1	0.5	0	15.75975	0.44911	-1.45	-0.8	0.801616938238668	-0.0034769	-0.0086574	-0.010295
Trial1	3	1	noBlindfold	counterclockwise	practice	Guided	1	0.5	0	15.77974	0.44911	-1.45	-0.8	0.801616938238668	0.0058073	0.0040373	0.014483
Trial1	3	1	noBlindfold	counterclockwise	practice	Guided	1	0.5	0	15.79974	0.44911	-1.45	-0.8	0.801616938238668	-0.015862	0.0082688	-0.0080267
Trial1	3	1	noBlindfold	counterclockwise	practice	Guided	1	0.5	0	15.81975	0.44911	-1.45	-0.8	0.801616938238668	0.017081	0.0040383	0.0068772
Trial1	3	1	noBlindfold	counterclockwise	practice	Guided	1	0.5	0	15.83974	0.44911	-1.45	-0.8	0.801616938238668	-0.020922	0.0082677	0.0043637
Trial1	3	1	noBlindfold	counterclockwise	practice	Guided	1	0.5	0	15.85974	0.44911	-1.45	-0.8	0.801616938238668	-0.0088132	-0.012888	0.013646
Trial1	3	1	noBlindfold	counterclockwise	practice	Guided	1	0.5	0	15.87975	0.44911	-1.45	-0.8	0.801616938238668	-0.026819	-0.038276	0.015324
Trial1	3	1	noBlindfold	counterclockwise	practice	Guided	1	0.5	0	15.89975	0.44911	-1.45	-0.8	0.801616938238668	-0.0065737	-0.0086537	-0.020131
Trial1	3	1	noBlindfold	counterclockwise	practice	Guided	1	0.5	0	15.91974	0.44911	-1.45	-0.8	0.801616938238668	0.0094787	0.0082737	-0.013081
Trial1	3	1	noBlindfold	counterclockwise	practice	Guided	1	0.5	0	15.93974	0.44911	-1.45	-0.8	0.801616938238668	-0.0020396	-0.017117	0.0052085
Trial1	3	1	noBlindfold	counterclockwise	practice	Guided	1	0.5	0	15.95975	0.44911	-1.45	-0.8	0.801616938238668	0.013703	0.012506	-0.0060627
Trial1	3	1	noBlindfold	counterclockwise	practice	Guided	1	0.5	0	15.97974	0.44911	-1.45	-0.8	0.801616938238668	0.012866	0.008274	0.0066071
Trial1	3	1	noBlindfold	counterclockwise	practice	Guided	1	0.5	0	15.99974	0.44911	-1.45	-0.8	0.801616938238668	-0.0045827	-0.00018951	0.013934
Trial1	3	1	noBlindfold	counterclockwise	practice	Guided	1	0.5	0	16.01974	0.44911	-1.45	-0.8	0.801616938238668	0.00020041	-0.0086524	0.0057687
Trial1	3	1	noBlindfold	counterclockwise	practice	Guided	1	0.5	0	16.03975	0.4491	-1.45	-0.8	0.801617574004953	0.0004821	-0.012884	0.0015469
Trial1	3	1	noBlindfold	counterclockwise	practice	Guided	1	0.5	0	16.05974	0.4491	-1.45	-0.8	0.801617574004953	0.0094852	-0.00018969	-0.0063374
Trial1	3	1	noBlindfold	counterclockwise	practice	Guided	1	0.5	0	16.07974	0.4491	-1.45	-0.8	0.801617574004953	0.00048128	0.025202	0.001551
Trial1	3	1	noBlindfold	counterclockwise	practice	Guided	1	0.5	0	16.09975	0.4491	-1.45	-0.8	0.801617574004953	-0.023457	-0.017116	-0.021238
Trial1	3	1	noBlindfold	counterclockwise	practice	Guided	1	0.5	0	16.11974	0.4491	-1.45	-0.8	0.801617574004953	-0.0031801	-0.00018915	-0.0071728
Trial1	3	1	noBlindfold	counterclockwise	practice	Guided	1	0.5	0	16.13974	0.4491	-1.45	-0.8	0.801617574004953	-0.011624	0.012506	-0.0077299
Trial1	3	1	noBlindfold	counterclockwise	practice	Guided	1	0.5	0	16.15974	0.4491	-1.45	-0.8	0.801617574004953	0.00020509	-0.0086569	0.0057765
Trial1	3	1	noBlindfold	counterclockwise	practice	Guided	1	0.5	0	16.17975	0.4491	-1.45	-0.8	0.801617574004953	-0.019229	-0.0086566	-0.020953
Trial1	3	1	noBlindfold	counterclockwise	practice	Guided	1	0.5	0	16.19974	0.4491	-1.45	-0.8	0.801617574004953	-0.0040133	-0.012887	-0.0035036
Trial1	3	1	noBlindfold	counterclockwise	practice	Guided	1	0.5	0	16.21974	0.4491	-1.45	-0.8	0.801617574004953	-0.012737	-0.00019056	0.0091636
Trial1	3	1	noBlindfold	counterclockwise	practice	Guided	1	0.5	0	16.23975	0.4491	-1.45	-0.8	0.801617574004953	-0.016958	-0.0086556	0.0088865
Trial1	3	1	noBlindfold	counterclockwise	practice	Guided	1	0.5	0	16.25975	0.4491	-1.45	-0.8	0.801617574004953	-0.0076712	0.0082719	0.00043971
Trial1	3	1	noBlindfold	counterclockwise	practice	Guided	1	0.5	0	16.27974	0.4491	-1.45	-0.8	0.801617574004953	-0.015837	0.0082722	-0.0080047
Trial1	3	1	noBlindfold	counterclockwise	practice	Guided	1	0.5	0	16.29974	0.4491	-1.45	-0.8	0.801617574004953	0.0016138	-0.0086544	-0.015612
Trial1	3	1	noBlindfold	counterclockwise	practice	Guided	1	0.5	0	16.31975	0.4491	-1.45	-0.8	0.801617574004953	0.00049652	-0.0086516	0.0057796
Trial1	3	1	noBlindfold	counterclockwise	practice	Guided	1	0.5	0	16.33974	0.4491	-1.45	-0.8	0.801617574004953	-0.0031663	-0.012884	-0.0071668
Trial1	3	1	noBlindfold	counterclockwise	practice	Guided	1	0.5	0	16.35974	0.44909	-1.45	-0.8	0.801618208003104	0.0092249	-0.00018775	-0.0021062
Trial1	3	1	noBlindfold	counterclockwise	practice	Guided	1	0.5	0	16.37975	0.44909	-1.45	-0.8	0.801618208003104	0.013447	-0.00442	-0.0018234
Trial1	3	1	noBlindfold	counterclockwise	practice	Guided	1	0.5	0	16.39975	0.44909	-1.45	-0.8	0.801618208003104	0.015155	-0.05097	0.03646
Trial1	3	1	noBlindfold	counterclockwise	practice	Guided	1	0.5	0	16.41974	0.44909	-1.45	-0.8	0.801618208003104	0.0055631	-0.021347	-0.010824
Trial1	3	1	noBlindfold	counterclockwise	practice	Guided	1	0.5	0	16.43974	0.44909	-1.45	-0.8	0.801618208003104	-0.013282	0.0040437	0.017617
Trial1	3	1	noBlindfold	counterclockwise	practice	Guided	1	0.5	0	16.45975	0.44909	-1.45	-0.8	0.801618208003104	-0.00092425	0.0082771	0.0055105
Trial1	3	1	noBlindfold	counterclockwise	practice	Guided	1	0.5	0	16.47974	0.44909	-1.45	-0.8	0.801618208003104	0.005565	-0.0086492	-0.010823
Trial1	3	1	noBlindfold	counterclockwise	practice	Guided	1	0.5	0	16.49974	0.44909	-1.45	-0.8	0.801618208003104	-0.020051	0.0082775	0.0012877
Trial1	3	1	noBlindfold	counterclockwise	practice	Guided	1	0.5	0	16.51974	0.44909	-1.45	-0.8	0.801618208003104	-0.0076601	-0.00018739	-0.0032131
Trial1	3	1	noBlindfold	counterclockwise	practice	Guided	1	0.5	0	16.53975	0.44909	-1.45	-0.8	0.801618208003104	-0.002875	-0.012882	-0.011377
Trial1	3	1	noBlindfold	counterclockwise	practice	Guided	1	0.5	0	16.55974	0.44909	-1.45	-0.8	0.801618208003104	0.0016283	0.016737	-0.015318
Trial1	3	1	noBlindfold	counterclockwise	practice	Guided	1	0.5	0	16.57974	0.44909	-1.45	-0.8	0.801618208003104	-0.0096084	-0.012885	-0.01954
Trial1	3	1	noBlindfold	counterclockwise	practice	Guided	1	0.5	0	16.59975	0.44909	-1.45	-0.8	0.801618208003104	-0.028486	-0.0044227	-0.0088275
Trial1	3	1	noBlindfold	counterclockwise	practice	Guided	1	0.5	0	16.61974	0.44909	-1.45	-0.8	0.801618208003104	-0.026251	0.012502	-0.042606
Trial1	3	1	noBlindfold	counterclockwise	practice	Guided	1	0.5	0	16.63974	0.44909	-1.45	-0.8	0.801618208003104	0.011473	-0.01289	-0.035868
Trial1	3	1	noBlindfold	counterclockwise	practice	Guided	1	0.5	0	16.65974	0.44908	-1.45	-0.8	0.801618844018184	-0.020596	-0.03828	0.004965
Trial1	3	1	noBlindfold	counterclockwise	practice	Guided	1	0.5	0	16.67975	0.44908	-1.45	-0.8	0.801618844018184	0.01092	-0.0044261	-0.024594
Trial1	3	1	noBlindfold	counterclockwise	practice	Guided	1	0.5	0	16.69974	0.44908	-1.45	-0.8	0.801618844018184	-0.020314	-0.021352	-0.022637
Trial1	3	1	noBlindfold	counterclockwise	practice	Guided	1	0.5	0	16.71974	0.44908	-1.45	-0.8	0.801618844018184	-0.016369	-0.0044231	0.00046362
Trial1	3	1	noBlindfold	counterclockwise	practice	Guided	1	0.5	0	16.73975	0.44908	-1.45	-0.8	0.801618844018184	-0.0096291	0.0040382	-0.037259
Trial1	3	1	noBlindfold	counterclockwise	practice	Guided	1	0.5	0	16.75975	0.44908	-1.45	-0.8	0.801618844018184	-0.042537	-0.0086567	0.0075155
Trial1	3	1	noBlindfold	counterclockwise	practice	Guided	1	0.5	0	16.77974	0.44908	-1.45	-0.8	0.801618844018184	0.0033536	-0.00019246	0.022978
Trial1	3	1	noBlindfold	counterclockwise	practice	Guided	1	0.5	0	16.79974	0.44908	-1.45	-0.8	0.801618844018184	0.02276	0.0040382	-0.013908
Trial1	3	1	noBlindfold	counterclockwise	practice	Guided	1	0.5	0	16.81975	0.44908	-1.45	-0.8	0.801618844018184	0.0019277	-0.00019281	-0.019528
Trial1	3	1	noBlindfold	counterclockwise	practice	Guided	1	0.5	0	16.83974	0.44908	-1.45	-0.8	0.801618844018184	0.010093	0.0082701	-0.014744
Trial1	3	1	noBlindfold	counterclockwise	practice	Guided	1	0.5	0	16.85974	0.44908	-1.45	-0.8	0.801618844018184	0.014598	-0.00019568	0.014534
Trial1	3	1	noBlindfold	counterclockwise	practice	Guided	1	0.5	0	16.87975	0.44907	-1.45	-0.8	0.801619478264387	-0.007073	-0.021354	-0.011639
Trial1	3	1	noBlindfold	counterclockwise	practice	Guided	1	0.5	0	16.89975	0.44907	-1.45	-0.8	0.801619478264387	-0.00285	0.020961	0.0097528
Trial1	3	1	noBlindfold	counterclockwise	practice	Guided	1	0.5	0	16.91974	0.44907	-1.45	-0.8	0.801619478264387	-0.017194	0.0040339	-0.015583
Trial1	3	1	noBlindfold	counterclockwise	practice	Guided	1	0.5	0	16.93974	0.44907	-1.45	-0.8	0.801619478264387	-0.025638	0.0040338	0.012579
Trial1	3	1	noBlindfold	counterclockwise	practice	Guided	1	0.5	0	16.95975	0.44907	-1.45	-0.8	0.801619478264387	0.0087024	0.020961	-0.0023554
Trial1	3	1	noBlindfold	counterclockwise	practice	Guided	1	0.5	0	16.97974	0.44907	-1.45	-0.8	0.801619478264387	0.0016526	-0.00019745	-0.015301
Trial1	3	1	noBlindfold	counterclockwise	practice	Guided	1	0.5	0	16.99974	0.44907	-1.45	-0.8	0.801619478264387	0.00053679	0.0082667	-0.0153
Trial1	3	1	noBlindfold	counterclockwise	practice	Guided	1	0.5	0	17.01974	0.44907	-1.45	-0.8	0.801619478264387	0.029259	-0.029818	0.016215
Trial1	3	1	noBlindfold	counterclockwise	practice	Guided	1	0.5	0	17.03975	0.44907	-1.45	-0.8	0.801619478264387	-0.006787	-0.01289	-0.015856
Trial1	3	1	noBlindfold	counterclockwise	practice	Guided	1	0.5	0	17.05974	0.44907	-1.45	-0.8	0.801619478264387	-0.0031217	-0.00019386	-0.00713
Trial1	3	1	noBlindfold	counterclockwise	practice	Guided	1	0.5	0	17.07974	0.44907	-1.45	-0.8	0.801619478264387	0.010664	-0.012888	-0.023182
Trial1	3	1	noBlindfold	counterclockwise	practice	Guided	1	0.5	0	17.09975	0.44907	-1.45	-0.8	0.801619478264387	0.005601	0.008269	-0.010795
Trial1	3	1	noBlindfold	counterclockwise	practice	Guided	1	0.5	0	17.11974	0.44907	-1.45	-0.8	0.801619478264387	-0.0039597	-0.00019526	0.0055348
Trial1	3	1	noBlindfold	counterclockwise	practice	Guided	1	0.5	0	17.13974	0.44907	-1.45	-0.8	0.801619478264387	-0.011289	-0.0044267	-0.011913
Trial1	3	1	noBlindfold	counterclockwise	practice	Guided	1	0.5	0	17.15974	0.44907	-1.45	-0.8	0.801619478264387	-0.0014116	-0.0086572	0.017366
Trial1	3	1	noBlindfold	counterclockwise	practice	Guided	1	0.5	0	17.17975	0.44907	-1.45	-0.8	0.801619478264387	-0.0081791	0.029428	0.030036
Trial1	3	1	noBlindfold	counterclockwise	practice	Guided	1	0.5	0	17.19974	0.44907	-1.45	-0.8	0.801619478264387	-0.029571	-0.017121	0.0080841
Trial1	3	1	noBlindfold	counterclockwise	practice	Guided	1	0.5	0	17.21974	0.44907	-1.45	-0.8	0.801619478264387	-0.022274	-0.021355	-0.039792
Trial1	3	1	noBlindfold	counterclockwise	practice	Guided	1	0.5	0	17.23975	0.44907	-1.45	-0.8	0.801619478264387	-0.024511	0.016732	-0.0042996
Trial1	3	1	noBlindfold	counterclockwise	practice	Guided	1	0.5	0	17.25975	0.44907	-1.45	-0.8	0.801619478264387	0.021382	-0.0086614	-0.007963
Trial1	3	1	noBlindfold	counterclockwise	practice	Guided	1	0.5	0	17.27974	0.44907	-1.45	-0.8	0.801619478264387	0.016879	0.012497	0.0052651
Trial1	3	1	noBlindfold	counterclockwise	practice	Guided	1	0.5	0	17.29974	0.44907	-1.45	-0.8	0.801619478264387	0.0092727	0.016727	-0.0020626
Trial1	3	1	noBlindfold	counterclockwise	practice	Guided	1	0.5	0	17.31975	0.44907	-1.45	-0.8	0.801619478264387	0.00054855	0.029422	0.0016024
Trial1	3	1	noBlindfold	counterclockwise	practice	Guided	1	0.5	0	17.33974	0.44907	-1.45	-0.8	0.801619478264387	0.0036547	0.012494	0.018773
Trial1	3	1	noBlindfold	counterclockwise	practice	Guided	1	0.5	0	17.35974	0.44906	-1.45	-0.8	0.801620112634432	0.0013919	-0.0044313	-0.011064
Trial1	3	1	noBlindfold	counterclockwise	practice	Guided	1	0.5	0	17.37975	0.44906	-1.45	-0.8	0.801620112634432	0.011826	-0.0001996	0.023555
Trial1	3	1	noBlindfold	counterclockwise	practice	Guided	1	0.5	0	17.39975	0.44906	-1.45	-0.8	0.801620112634432	-0.012392	-0.0044297	0.0049904
Trial1	3	1	noBlindfold	counterclockwise	practice	Guided	1	0.5	0	17.41974	0.44906	-1.45	-0.8	0.801620112634432	-0.0076119	-0.0044295	-0.0031734
Trial1	3	1	noBlindfold	counterclockwise	practice	Guided	1	0.5	0	17.43974	0.44906	-1.45	-0.8	0.801620112634432	-0.023631	-0.017126	0.046659
Trial1	3	1	noBlindfold	counterclockwise	practice	Guided	1	0.5	0	17.45975	0.44906	-1.45	-0.8	0.801620112634432	-0.012667	-0.01289	0.0092136
Trial1	3	1	noBlindfold	counterclockwise	practice	Guided	1	0.5	0	17.47974	0.44906	-1.45	-0.8	0.801620112634432	-0.024498	-0.01289	-0.0042921
Trial1	3	1	noBlindfold	counterclockwise	practice	Guided	1	0.5	0	17.49974	0.44906	-1.45	-0.8	0.801620112634432	0.013225	0.0040378	0.0024449
Trial1	3	1	noBlindfold	counterclockwise	practice	Guided	1	0.5	0	17.51974	0.44906	-1.45	-0.8	0.801620112634432	-0.010714	0.020965	-0.020345
Trial1	3	1	noBlindfold	counterclockwise	practice	Guided	1	0.5	0	17.53975	0.44906	-1.45	-0.8	0.801620112634432	-0.028442	-0.0044276	-0.0087938
Trial1	3	1	noBlindfold	counterclockwise	practice	Guided	1	0.5	0	17.55974	0.44906	-1.45	-0.8	0.801620112634432	0.013507	0.016734	-0.0017739
Trial1	3	1	noBlindfold	counterclockwise	practice	Guided	1	0.5	0	17.57974	0.44906	-1.45	-0.8	0.801620112634432	0.0087251	-0.012887	0.0063925
Trial1	3	1	noBlindfold	counterclockwise	practice	Guided	1	0.5	0	17.59975	0.44906	-1.45	-0.8	0.801620112634432	-0.023378	0.033663	-0.021177
Trial1	3	1	noBlindfold	counterclockwise	practice	Guided	1	0.5	0	17.61974	0.44906	-1.45	-0.8	0.801620112634432	0.0045066	-0.0086561	0.0061149
Trial1	3	1	noBlindfold	counterclockwise	practice	Guided	1	0.5	0	17.63974	0.44906	-1.45	-0.8	0.801620112634432	-0.02533	-0.0086578	0.0083821
Trial1	3	1	noBlindfold	counterclockwise	practice	Guided	1	0.5	0	17.65974	0.44906	-1.45	-0.8	0.801620112634432	0.020561	0.0082671	0.0199
Trial1	3	1	noBlindfold	counterclockwise	practice	Guided	1	0.5	0	17.67975	0.44906	-1.45	-0.8	0.801620112634432	-0.010985	-0.004428	0.015957
Trial1	3	1	noBlindfold	counterclockwise	practice	Guided	1	0.5	0	17.69974	0.44906	-1.45	-0.8	0.801620112634432	-0.037717	-0.021357	0.0033225
Trial1	3	1	noBlindfold	counterclockwise	practice	Guided	1	0.5	0	17.71974	0.44906	-1.45	-0.8	0.801620112634432	-0.0014195	-0.021357	-0.032445
Trial1	3	1	noBlindfold	counterclockwise	practice	Guided	1	0.5	0	17.73975	0.44906	-1.45	-0.8	0.801620112634432	-0.015484	-0.021357	-0.012166
Trial1	3	1	noBlindfold	counterclockwise	practice	Guided	1	0.5	0	17.75975	0.44905	-1.45	-0.8	0.801620749022514	0.0053522	-0.012892	-0.0065456
Trial1	3	1	noBlindfold	counterclockwise	practice	Guided	1	0.5	0	17.77974	0.44905	-1.45	-0.8	0.801620749022514	-0.0107	-0.00019727	-0.020328
Trial1	3	1	noBlindfold	counterclockwise	practice	Guided	1	0.5	0	17.79974	0.44905	-1.45	-0.8	0.801620749022514	-0.045318	-0.025591	-0.0098938
Trial1	3	1	noBlindfold	counterclockwise	practice	Guided	1	0.5	0	17.81975	0.44905	-1.45	-0.8	0.801620749022514	-0.012934	-0.02559	0.012617
Trial1	3	1	noBlindfold	counterclockwise	practice	Guided	1	0.5	0	17.83974	0.44905	-1.45	-0.8	0.801620749022514	-0.033487	-0.012895	0.0036136
Trial1	3	1	noBlindfold	counterclockwise	practice	Guided	1	0.5	0	17.85974	0.44905	-1.45	-0.8	0.801620749022514	0.0047953	0.0082639	0.00079074
Trial1	3	1	noBlindfold	counterclockwise	practice	Guided	1	0.5	0	17.87975	0.44905	-1.45	-0.8	0.801620749022514	-0.025321	0.025189	0.0083992
Trial1	3	1	noBlindfold	counterclockwise	practice	Guided	1	0.5	0	17.89975	0.44905	-1.45	-0.8	0.801620749022514	0.0061961	-0.00020175	-0.019202
Trial1	3	1	noBlindfold	counterclockwise	practice	Guided	1	0.5	0	17.91974	0.44905	-1.45	-0.8	0.801620749022514	0.024795	-0.0086682	0.0202
Trial1	3	1	noBlindfold	counterclockwise	practice	Guided	1	0.5	0	17.93974	0.44905	-1.45	-0.8	0.801620749022514	0.0095792	0.012489	-0.0056921
Trial1	3	1	noBlindfold	counterclockwise	practice	Guided	1	0.5	0	17.95975	0.44905	-1.45	-0.8	0.801620749022514	0.0045217	-0.0044381	0.0061401
Trial1	3	1	noBlindfold	counterclockwise	practice	Guided	1	0.5	0	17.97974	0.44905	-1.45	-0.8	0.801620749022514	-0.0036423	0.004026	0.0013581
Trial1	3	1	noBlindfold	counterclockwise	practice	Guided	1	0.5	0	17.99974	0.44905	-1.45	-0.8	0.801620749022514	-0.0033626	-0.0002067	-0.0028626
Trial1	3	1	noBlindfold	counterclockwise	practice	Guided	1	0.5	0	18.01974	0.44905	-1.45	-0.8	0.801620749022514	0.022253	-0.00020636	-0.0054071
Trial1	3	1	noBlindfold	counterclockwise	practice	Guided	1	0.5	0	18.03975	0.44905	-1.45	-0.8	0.801620749022514	0.029303	0.025185	0.016267
Trial1	3	1	noBlindfold	counterclockwise	practice	Guided	1	0.5	0	18.05974	0.44904	-1.45	-0.8	0.801621385535178	0.017757	0.0082572	-0.0028568
Trial1	3	1	noBlindfold	counterclockwise	practice	Guided	1	0.5	0	18.07974	0.44904	-1.45	-0.8	0.801621385535178	-0.0067389	-0.0044391	-0.015802
Trial1	3	1	noBlindfold	counterclockwise	practice	Guided	1	0.5	0	18.09975	0.44904	-1.45	-0.8	0.801621385535178	-0.010123	-0.00020664	0.013197
Trial1	3	1	noBlindfold	counterclockwise	practice	Guided	1	0.5	0	18.11974	0.44904	-1.45	-0.8	0.801621385535178	-0.015465	-0.0044401	-0.012139
Trial1	3	1	noBlindfold	counterclockwise	practice	Guided	1	0.5	0	18.13974	0.44904	-1.45	-0.8	0.801621385535178	0.0081947	0.0082563	0.014873
Trial1	3	1	noBlindfold	counterclockwise	practice	Guided	1	0.5	0	18.15974	0.44904	-1.45	-0.8	0.801621385535178	-0.012079	-0.0044407	0.00080595
Trial1	3	1	noBlindfold	counterclockwise	practice	Guided	1	0.5	0	18.17975	0.44904	-1.45	-0.8	0.801621385535178	-0.037975	-0.0256	0.0075754
Trial1	3	1	noBlindfold	counterclockwise	practice	Guided	1	0.5	0	18.19974	0.44904	-1.45	-0.8	0.801621385535178	0.0076357	-0.017136	0.023317
Trial1	3	1	noBlindfold	counterclockwise	practice	Guided	1	0.5	0	18.21974	0.44904	-1.45	-0.8	0.801621385535178	-0.0016788	0.0040215	-0.028192
Trial1	3	1	noBlindfold	counterclockwise	practice	Guided	1	0.5	0	18.23975	0.44904	-1.45	-0.8	0.801621385535178	0.0087555	-0.0086731	0.0064287
Trial1	3	1	noBlindfold	counterclockwise	practice	Guided	1	0.5	0	18.25975	0.44904	-1.45	-0.8	0.801621385535178	-0.016579	-0.0044413	0.0047517
Trial1	3	1	noBlindfold	counterclockwise	practice	Guided	1	0.5	0	18.27974	0.44904	-1.45	-0.8	0.801621385535178	0.0070497	-0.02137	-0.031853
Trial1	3	1	noBlindfold	counterclockwise	practice	Guided	1	0.5	0	18.29974	0.44904	-1.45	-0.8	0.801621385535178	0.0059319	-0.0044403	-0.014962
Trial1	3	1	noBlindfold	counterclockwise	practice	Guided	1	0.5	0	18.31975	0.44904	-1.45	-0.8	0.801621385535178	-0.0086903	-0.012903	0.013757
Trial1	3	1	noBlindfold	counterclockwise	practice	Guided	1	0.5	0	18.33974	0.44904	-1.45	-0.8	0.801621385535178	-0.0064543	-0.00020864	-0.020022
Trial1	3	1	noBlindfold	counterclockwise	practice	Guided	1	0.5	0	18.35974	0.44904	-1.45	-0.8	0.801621385535178	0.0011561	0.012489	-0.006794
Trial1	3	1	noBlindfold	counterclockwise	practice	Guided	1	0.5	0	18.37975	0.44904	-1.45	-0.8	0.801621385535178	0.0062198	0.0082571	-0.010456
Trial1	3	1	noBlindfold	counterclockwise	practice	Guided	1	0.5	0	18.39975	0.44904	-1.45	-0.8	0.801621385535178	-0.015731	0.037879	-0.0079086
Trial1	3	1	noBlindfold	counterclockwise	practice	Guided	1	0.5	0	18.41974	0.44904	-1.45	-0.8	0.801621385535178	0.012712	0.0040242	0.010936
Trial1	3	1	noBlindfold	counterclockwise	practice	Guided	1	0.5	0	18.43974	0.44904	-1.45	-0.8	0.801621385535178	-0.016846	0.01672	0.022766
Trial1	3	1	noBlindfold	counterclockwise	practice	Guided	1	0.5	0	18.45975	0.44903	-1.45	-0.8	0.801622022172422	-0.016843	-0.012901	-0.0067903
Trial1	3	1	noBlindfold	counterclockwise	practice	Guided	1	0.5	0	18.47974	0.44903	-1.45	-0.8	0.801622022172422	-0.020505	0.016725	-0.00029935
Trial1	3	1	noBlindfold	counterclockwise	practice	Guided	1	0.5	0	18.49974	0.44903	-1.45	-0.8	0.801622022172422	0.0028443	0.0040282	-0.032123
Trial1	3	1	noBlindfold	counterclockwise	practice	Guided	1	0.5	0	18.51974	0.44903	-1.45	-0.8	0.801622022172422	0.0020082	0.016722	-0.019454
Trial1	3	1	noBlindfold	counterclockwise	practice	Guided	1	0.5	0	18.53975	0.44903	-1.45	-0.8	0.801622022172422	-0.0064353	0.0082587	-0.020013
Trial1	3	1	noBlindfold	counterclockwise	practice	Guided	1	0.5	0	18.55974	0.44903	-1.45	-0.8	0.801622022172422	0.0087775	-0.0129	0.0064415
Trial1	3	1	noBlindfold	counterclockwise	practice	Guided	1	0.5	0	18.57974	0.44903	-1.45	-0.8	0.801622022172422	0.0084979	-0.012899	0.010665
Trial1	3	1	noBlindfold	counterclockwise	practice	Guided	1	0.5	0	18.59975	0.44903	-1.45	-0.8	0.801622022172422	-0.010939	-0.00020272	-0.016066
Trial1	3	1	noBlindfold	counterclockwise	practice	Guided	1	0.5	0	18.61974	0.44903	-1.45	-0.8	0.801622022172422	-0.0044495	0.037884	0.015728
Trial1	3	1	noBlindfold	counterclockwise	practice	Guided	1	0.5	0	18.63974	0.44903	-1.45	-0.8	0.801622022172422	-0.0047287	0.0040286	0.018275
Trial1	3	1	noBlindfold	counterclockwise	practice	Guided	1	0.5	0	18.65974	0.44903	-1.45	-0.8	0.801622022172422	-0.021059	-0.0044327	0.0087128
Trial1	3	1	noBlindfold	counterclockwise	practice	Guided	1	0.5	0	18.67975	0.44903	-1.45	-0.8	0.801622022172422	-0.019104	0.020958	-0.020844
Trial1	3	1	noBlindfold	counterclockwise	practice	Guided	1	0.5	0	18.69974	0.44903	-1.45	-0.8	0.801622022172422	-0.015718	-0.012898	0.0044926
Trial1	3	1	noBlindfold	counterclockwise	practice	Guided	1	0.5	0	18.71974	0.44903	-1.45	-0.8	0.801622022172422	0.021169	-0.0086676	0.01151
Trial1	3	1	noBlindfold	counterclockwise	practice	Guided	1	0.5	0	18.73975	0.44903	-1.45	-0.8	0.801622022172422	0.0042791	-0.00020538	0.010392
Trial1	3	1	noBlindfold	counterclockwise	practice	Guided	1	0.5	0	18.75975	0.44903	-1.45	-0.8	0.801622022172422	0.0051196	0.029417	-0.011279
Trial1	3	1	noBlindfold	counterclockwise	practice	Guided	1	0.5	0	18.77974	0.44903	-1.45	-0.8	0.801622022172422	-0.0089439	0.020955	0.018001
Trial1	3	1	noBlindfold	counterclockwise	practice	Guided	1	0.5	0	18.79974	0.44903	-1.45	-0.8	0.801622022172422	0.0048435	0.016723	-0.025063
Trial1	3	1	noBlindfold	counterclockwise	practice	Guided	1	0.5	0	18.81975	0.44903	-1.45	-0.8	0.801622022172422	-0.010371	-0.029827	-0.024225
Trial1	3	1	noBlindfold	counterclockwise	practice	Guided	1	0.5	0	18.83974	0.44903	-1.45	-0.8	0.801622022172422	-0.0083814	0.0040297	0.009557
Trial1	3	1	noBlindfold	counterclockwise	practice	Guided	1	0.5	0	18.85974	0.44902	-1.45	-0.8	0.801622657038937	0.019224	-0.034059	0.041069
Trial1	3	1	noBlindfold	counterclockwise	practice	Guided	1	0.5	0	18.87975	0.44902	-1.45	-0.8	0.801622657038937	-0.014309	-0.0086663	-0.029006
Trial1	3	1	noBlindfold	counterclockwise	practice	Guided	1	0.5	0	18.89975	0.44902	-1.45	-0.8	0.801622657038937	-0.0030382	-0.012898	-0.010995
Trial1	3	1	noBlindfold	counterclockwise	practice	Guided	1	0.5	0	18.91974	0.44902	-1.45	-0.8	0.801622657038937	-0.031755	0.037884	-0.021676
Trial1	3	1	noBlindfold	counterclockwise	practice	Guided	1	0.5	0	18.93974	0.44902	-1.45	-0.8	0.801622657038937	0.031025	0.020958	0.00785
Trial1	3	1	noBlindfold	counterclockwise	practice	Guided	1	0.5	0	18.95975	0.44902	-1.45	-0.8	0.801622657038937	0.0099158	-0.012896	-0.026209
Trial1	3	1	noBlindfold	counterclockwise	practice	Guided	1	0.5	0	18.97974	0.44902	-1.45	-0.8	0.801622657038937	0.0093587	0.029422	-0.0033861
Trial1	3	1	noBlindfold	counterclockwise	practice	Guided	1	0.5	0	18.99974	0.44902	-1.45	-0.8	0.801622657038937	0.0090812	-0.038289	0.0022351
Trial1	3	1	noBlindfold	counterclockwise	practice	Guided	1	0.5	0	19.01974	0.44902	-1.45	-0.8	0.801622657038937	-0.00020126	0.0082619	0.014344
Trial1	3	1	noBlindfold	counterclockwise	practice	Guided	1	0.5	0	19.03975	0.44902	-1.45	-0.8	0.801622657038937	0.031312	0.0040296	-0.013257
Trial1	3	1	noBlindfold	counterclockwise	practice	Guided	1	0.5	0	19.05974	0.44902	-1.45	-0.8	0.801622657038937	-0.0064099	-0.055214	-0.019991
Trial1	3	1	noBlindfold	counterclockwise	practice	Guided	1	0.5	0	19.07974	0.44902	-1.45	-0.8	0.801622657038937	-0.013148	0.016729	0.034347
Trial1	3	1	noBlindfold	counterclockwise	practice	Guided	1	0.5	0	19.09975	0.44902	-1.45	-0.8	0.801622657038937	0.028797	-0.00019786	0.024751
Trial1	3	1	noBlindfold	counterclockwise	practice	Guided	1	0.5	0	19.11974	0.44902	-1.45	-0.8	0.801622657038937	-0.025816	0.020961	0.00084557
Trial1	3	1	noBlindfold	counterclockwise	practice	Guided	1	0.5	0	19.13974	0.44902	-1.45	-0.8	0.801622657038937	-0.0078058	-0.017124	0.0092899
Trial1	3	1	noBlindfold	counterclockwise	practice	Guided	1	0.5	0	19.15974	0.44901	-1.45	-0.8	0.801623293924971	-0.016806	0.0082664	-0.0019803
Trial1	3	1	noBlindfold	counterclockwise	practice	Guided	1	0.5	0	19.17975	0.44901	-1.45	-0.8	0.801623293924971	-0.016804	-0.012893	0.0090111
Trial1	3	1	noBlindfold	counterclockwise	practice	Guided	1	0.5	0	19.19974	0.44901	-1.45	-0.8	0.801623293924971	-0.024968	-0.0086632	-0.014928
Trial1	3	1	noBlindfold	counterclockwise	practice	Guided	1	0.5	0	19.21974	0.44901	-1.45	-0.8	0.801623293924971	-0.021581	-0.025593	0.017179
Trial1	3	1	noBlindfold	counterclockwise	practice	Guided	1	0.5	0	19.23975	0.44901	-1.45	-0.8	0.801623293924971	0.00065217	-0.0086655	0.0016856
Trial1	3	1	noBlindfold	counterclockwise	practice	Guided	1	0.5	0	19.25975	0.44901	-1.45	-0.8	0.801623293924971	-0.025521	-0.02136	0.01268
Trial1	3	1	noBlindfold	counterclockwise	practice	Guided	1	0.5	0	19.27974	0.44901	-1.45	-0.8	0.801623293924971	0.026829	-0.025591	-0.0098637
Trial1	3	1	noBlindfold	counterclockwise	practice	Guided	1	0.5	0	19.29974	0.44901	-1.45	-0.8	0.801623293924971	-0.020737	0.0082636	0.0045128
Trial1	3	1	noBlindfold	counterclockwise	practice	Guided	1	0.5	0	19.31975	0.44901	-1.45	-0.8	0.801623293924971	-0.0021688	-0.021359	-0.019705
Trial1	3	1	noBlindfold	counterclockwise	practice	Guided	1	0.5	0	19.33974	0.449	-1.45	-0.8	0.801623929039536	-0.0038438	0.0082634	0.025907
Trial1	3	1	noBlindfold	counterclockwise	practice	Guided	1	0.5	0	19.35974	0.449	-1.45	-0.8	0.801623929039536	-0.01567	0.020958	-0.0078712
Trial1	3	1	noBlindfold	counterclockwise	practice	Guided	1	0.5	0	19.37975	0.449	-1.45	-0.8	0.801623929039536	-0.03706	0.0040295	-0.0050461
Trial1	3	1	noBlindfold	counterclockwise	practice	Guided	1	0.5	0	19.39975	0.449	-1.45	-0.8	0.801623929039536	0.0017821	-0.012899	-0.0152
Trial1	3	1	noBlindfold	counterclockwise	practice	Guided	1	0.5	0	19.41974	0.449	-1.45	-0.8	0.801623929039536	-0.0077793	-0.0044351	0.0011331
Trial1	3	1	noBlindfold	counterclockwise	practice	Guided	1	0.5	0	19.43974	0.449	-1.45	-0.8	0.801623929039536	-0.0018792	-0.0002031	-0.023923
Trial1	3	1	noBlindfold	counterclockwise	practice	Guided	1	0.5	0	19.45975	0.449	-1.45	-0.8	0.801623929039536	0.01784	0.012489	-0.0014124
Trial1	3	1	noBlindfold	counterclockwise	practice	Guided	1	0.5	0	19.47974	0.449	-1.45	-0.8	0.801623929039536	0.0034967	0.020954	0.023085
Trial1	3	1	noBlindfold	counterclockwise	practice	Guided	1	0.5	0	19.49974	0.449	-1.45	-0.8	0.801623929039536	-0.0027141	0.020954	-0.011254
Trial1	3	1	noBlindfold	counterclockwise	practice	Guided	1	0.5	0	19.51974	0.449	-1.45	-0.8	0.801623929039536	-0.002713	-0.017134	-0.011252
Trial1	3	1	noBlindfold	counterclockwise	practice	Guided	1	0.5	0	19.53975	0.449	-1.45	-0.8	0.801623929039536	-0.053383	0.0082555	-0.014603
Trial1	3	1	noBlindfold	counterclockwise	practice	Guided	1	0.5	0	19.55974	0.449	-1.45	-0.8	0.801623929039536	0.025451	0.025185	0.011817
Trial1	3	1	noBlindfold	counterclockwise	practice	Guided	1	0.5	0	19.57974	0.449	-1.45	-0.8	0.801623929039536	-0.0055042	-0.0044389	0.030973
Trial1	3	1	noBlindfold	counterclockwise	practice	Guided	1	0.5	0	19.59975	0.44899	-1.45	-0.8	0.801624564277939	-0.04099	0.020951	-0.0095449
Trial1	3	1	noBlindfold	counterclockwise	practice	Guided	1	0.5	0	19.61974	0.44899	-1.45	-0.8	0.801624564277939	-0.010034	-0.0044403	-0.028701
Trial1	3	1	noBlindfold	counterclockwise	practice	Guided	1	0.5	0	19.63974	0.44899	-1.45	-0.8	0.801624564277939	-0.0088832	-0.00021105	0.018586
Trial1	3	1	noBlindfold	counterclockwise	practice	Guided	1	0.5	0	19.65974	0.44899	-1.45	-0.8	0.801624564277939	0.003783	0.012485	0.018865
Trial1	3	1	noBlindfold	counterclockwise	practice	Guided	1	0.5	0	19.67975	0.44899	-1.45	-0.8	0.801624564277939	0.011079	0.012483	-0.027303
Trial1	3	1	noBlindfold	counterclockwise	practice	Guided	1	0.5	0	19.69974	0.44899	-1.45	-0.8	0.801624564277939	-0.0024258	0.012484	0.015201
Trial1	3	1	noBlindfold	counterclockwise	practice	Guided	1	0.5	0	19.71974	0.44899	-1.45	-0.8	0.801624564277939	-0.020712	0.0040201	0.0045217
Trial1	3	1	noBlindfold	counterclockwise	practice	Guided	1	0.5	0	19.73975	0.44899	-1.45	-0.8	0.801624564277939	0.0026366	-0.00021182	-0.027862
Trial1	3	1	noBlindfold	counterclockwise	practice	Guided	1	0.5	0	19.75975	0.44899	-1.45	-0.8	0.801624564277939	-0.016769	-0.0044442	0.0090239
Trial1	3	1	noBlindfold	counterclockwise	practice	Guided	1	0.5	0	19.77974	0.44899	-1.45	-0.8	0.801624564277939	0.011081	-0.012907	-0.023082
Trial1	3	1	noBlindfold	counterclockwise	practice	Guided	1	0.5	0	19.79974	0.44899	-1.45	-0.8	0.801624564277939	-0.02748	-0.017138	-0.021374
Trial1	3	1	noBlindfold	counterclockwise	practice	Guided	1	0.5	0	19.81975	0.44899	-1.45	-0.8	0.801624564277939	-0.012544	0.012485	0.0084643
Trial1	3	1	noBlindfold	counterclockwise	practice	Guided	1	0.5	0	19.83974	0.44899	-1.45	-0.8	0.801624564277939	-0.0080412	-0.00021038	0.0053608
Trial1	3	1	noBlindfold	counterclockwise	practice	Guided	1	0.5	0	19.85974	0.44899	-1.45	-0.8	0.801624564277939	-0.031702	0.020947	-0.021649
Trial1	3	1	noBlindfold	counterclockwise	practice	Guided	1	0.5	0	19.87975	0.44899	-1.45	-0.8	0.801624564277939	-0.015369	0.020949	0.017752
Trial1	3	1	noBlindfold	counterclockwise	practice	Guided	1	0.5	0	19.89975	0.44899	-1.45	-0.8	0.801624564277939	0.0012426	-0.017138	-0.0067453
Trial1	3	1	noBlindfold	counterclockwise	practice	Guided	1	0.5	0	19.91974	0.44899	-1.45	-0.8	0.801624564277939	0.022074	-0.0044447	-0.0011274
Trial1	3	1	noBlindfold	counterclockwise	practice	Guided	1	0.5	0	19.93974	0.44899	-1.45	-0.8	0.801624564277939	0.020087	-0.01714	-0.035185
Trial1	3	1	noBlindfold	counterclockwise	practice	Guided	1	0.5	0	19.95975	0.44899	-1.45	-0.8	0.801624564277939	0.013072	-0.012906	0.0067641
Trial1	3	1	noBlindfold	counterclockwise	practice	Guided	1	0.5	0	19.97974	0.44899	-1.45	-0.8	0.801624564277939	-0.012264	0.020948	-0.019408
Trial1	3	1	noBlindfold	counterclockwise	practice	Guided	1	0.5	0	19.99974	0.44899	-1.45	-0.8	0.801624564277939	0.0085711	-0.0086762	0.0022652
Trial1	3	1	noBlindfold	counterclockwise	practice	Guided	1	0.5	0	20.01974	0.44899	-1.45	-0.8	0.801624564277939	0.017296	0.0040201	0.0070491
Trial1	3	1	noBlindfold	counterclockwise	practice	Guided	1	0.5	0	20.03975	0.44899	-1.45	-0.8	0.801624564277939	-0.019868	0.033641	-0.0081301
Trial1	3	1	noBlindfold	counterclockwise	practice	Guided	1	0.5	0	20.05974	0.44899	-1.45	-0.8	0.801624564277939	-0.0069198	0.01248	-0.011512
Trial1	3	1	noBlindfold	counterclockwise	practice	Guided	1	0.5	0	20.07974	0.44899	-1.45	-0.8	0.801624564277939	0.0026443	-0.034069	-0.027844
Trial1	3	1	noBlindfold	counterclockwise	practice	Guided	1	0.5	0	20.09975	0.44899	-1.45	-0.8	0.801624564277939	0.0057504	-0.021371	-0.010673
Trial1	3	1	noBlindfold	counterclockwise	practice	Guided	1	0.5	0	20.11974	0.44899	-1.45	-0.8	0.801624564277939	0.010533	0.0040224	-0.018839
Trial1	3	1	noBlindfold	counterclockwise	practice	Guided	1	0.5	0	20.13974	0.44899	-1.45	-0.8	0.801624564277939	0.010813	0.0040216	-0.02306
Trial1	3	1	noBlindfold	counterclockwise	practice	Guided	1	0.5	0	20.15974	0.44899	-1.45	-0.8	0.801624564277939	-0.00014724	-0.0086728	0.014387
Trial1	3	1	noBlindfold	counterclockwise	practice	Guided	1	0.5	0	20.17975	0.44899	-1.45	-0.8	0.801624564277939	0.029969	0.025181	0.0078965
Trial1	3	1	noBlindfold	counterclockwise	practice	Guided	1	0.5	0	20.19974	0.44899	-1.45	-0.8	0.801624564277939	-0.015641	-0.0086731	0.005384
Trial1	3	1	noBlindfold	counterclockwise	practice	Guided	1	0.5	0	20.21974	0.44898	-1.45	-0.8	0.80162520153697	0.0035193	-0.0086706	0.023113
Trial1	3	1	noBlindfold	counterclockwise	practice	Guided	1	0.5	0	20.23975	0.44899	-1.45	-0.8	0.801624564277939	0.00069293	0.025181	-0.0072833
Trial1	3	1	noBlindfold	counterclockwise	practice	Guided	1	0.5	0	20.25975	0.44898	-1.45	-0.8	0.80162520153697	-0.017032	-0.0086756	0.013275
Trial1	3	1	noBlindfold	counterclockwise	practice	Guided	1	0.5	0	20.27974	0.44898	-1.45	-0.8	0.80162520153697	0.014202	-0.00020985	-0.010105
Trial1	3	1	noBlindfold	counterclockwise	practice	Guided	1	0.5	0	20.29974	0.44898	-1.45	-0.8	0.80162520153697	0.022369	0.0040214	-0.0053222
Trial1	3	1	noBlindfold	counterclockwise	practice	Guided	1	0.5	0	20.31975	0.44898	-1.45	-0.8	0.80162520153697	0.0043617	-0.042529	0.010451
Trial1	3	1	noBlindfold	counterclockwise	practice	Guided	1	0.5	0	20.33974	0.44898	-1.45	-0.8	0.80162520153697	0.0063155	-0.02137	-0.019108
Trial1	3	1	noBlindfold	counterclockwise	practice	Guided	1	0.5	0	20.35974	0.44898	-1.45	-0.8	0.80162520153697	-0.02352	0.0040222	-0.016841
Trial1	3	1	noBlindfold	counterclockwise	practice	Guided	1	0.5	0	20.37975	0.44898	-1.45	-0.8	0.80162520153697	0.0046423	-0.0044413	0.0062279
Trial1	3	1	noBlindfold	counterclockwise	practice	Guided	1	0.5	0	20.39975	0.44898	-1.45	-0.8	0.80162520153697	-0.022681	0.012488	-0.029508
Trial1	3	1	noBlindfold	counterclockwise	practice	Guided	1	0.5	0	20.41974	0.44898	-1.45	-0.8	0.80162520153697	-0.011688	-0.0086729	-0.015724
Trial1	3	1	noBlindfold	counterclockwise	practice	Guided	1	0.5	0	20.43974	0.44898	-1.45	-0.8	0.80162520153697	-0.0024045	-0.012905	-0.015444
Trial1	3	1	noBlindfold	counterclockwise	practice	Guided	1	0.5	0	20.45975	0.44898	-1.45	-0.8	0.80162520153697	-0.018145	0.004022	0.030167
Trial1	3	1	noBlindfold	counterclockwise	practice	Guided	1	0.5	0	20.47974	0.44898	-1.45	-0.8	0.80162520153697	-0.01535	0.025181	-0.012059
Trial1	3	1	noBlindfold	counterclockwise	practice	Guided	1	0.5	0	20.49974	0.44898	-1.45	-0.8	0.80162520153697	0.013651	-0.012907	-0.0016568
Trial1	3	1	noBlindfold	counterclockwise	practice	Guided	1	0.5	0	20.51974	0.44898	-1.45	-0.8	0.80162520153697	-0.016185	-0.0044438	0.00061135
Trial1	3	1	noBlindfold	counterclockwise	practice	Guided	1	0.5	0	20.53975	0.44898	-1.45	-0.8	0.80162520153697	0.0221	0.02941	-0.0010968
Trial1	3	1	noBlindfold	counterclockwise	practice	Guided	1	0.5	0	20.55974	0.44898	-1.45	-0.8	0.80162520153697	0.0029768	-0.0086772	0.031568
Trial1	3	1	noBlindfold	counterclockwise	practice	Guided	1	0.5	0	20.57974	0.44898	-1.45	-0.8	0.80162520153697	-0.020682	-0.0044449	0.0045563
Trial1	3	1	noBlindfold	counterclockwise	practice	Guided	1	0.5	0	20.59975	0.44897	-1.45	-0.8	0.80162583702342	0.021825	-0.004444	0.0031297
Trial1	3	1	noBlindfold	counterclockwise	practice	Guided	1	0.5	0	20.61974	0.44897	-1.45	-0.8	0.80162583702342	0.0066106	-0.034067	-0.023322
Trial1	3	1	noBlindfold	counterclockwise	practice	Guided	1	0.5	0	20.63974	0.44897	-1.45	-0.8	0.80162583702342	0.013099	0.012483	0.0067953
Trial1	3	1	noBlindfold	counterclockwise	practice	Guided	1	0.5	0	20.65974	0.44897	-1.45	-0.8	0.80162583702342	-0.010557	0.020946	-0.020213
Trial1	3	1	noBlindfold	counterclockwise	practice	Guided	1	0.5	0	20.67975	0.44897	-1.45	-0.8	0.80162583702342	0.0097177	0.0082482	-0.006148
Trial1	3	1	noBlindfold	counterclockwise	practice	Guided	1	0.5	0	20.69974	0.44897	-1.45	-0.8	0.80162583702342	0.017885	-0.03407	-0.0013669
Trial1	3	1	noBlindfold	counterclockwise	practice	Guided	1	0.5	0	20.71974	0.44897	-1.45	-0.8	0.80162583702342	-0.016452	0.025176	0.0048446
Trial1	3	1	noBlindfold	counterclockwise	practice	Guided	1	0.5	0	20.73975	0.44897	-1.45	-0.8	0.80162583702342	0.01	-0.017142	-0.01037
Trial1	3	1	noBlindfold	counterclockwise	practice	Guided	1	0.5	0	20.75975	0.44897	-1.45	-0.8	0.80162583702342	-0.015893	-0.021373	-0.0035988
Trial1	3	1	noBlindfold	counterclockwise	practice	Guided	1	0.5	0	20.77974	0.44897	-1.45	-0.8	0.80162583702342	-0.01167	0.012482	-0.0033183
Trial1	3	1	noBlindfold	counterclockwise	practice	Guided	1	0.5	0	20.79974	0.44897	-1.45	-0.8	0.80162583702342	-0.029956	-0.012908	0.00090653
Trial1	3	1	noBlindfold	counterclockwise	practice	Guided	1	0.5	0	20.81975	0.44897	-1.45	-0.8	0.80162583702342	0.010561	0.0040193	-0.01909
Trial1	3	1	noBlindfold	counterclockwise	practice	Guided	1	0.5	0	20.83974	0.44897	-1.45	-0.8	0.80162583702342	0.010002	-0.00021218	-0.010363
Trial1	3	1	noBlindfold	counterclockwise	practice	Guided	1	0.5	0	20.85974	0.44897	-1.45	-0.8	0.80162583702342	-0.013344	0.0082511	0.022022
Trial1	3	1	noBlindfold	counterclockwise	practice	Guided	1	0.5	0	20.87975	0.44897	-1.45	-0.8	0.80162583702342	-0.0071644	-0.0044454	-0.0072567
Trial1	3	1	noBlindfold	counterclockwise	practice	Guided	1	0.5	0	20.89975	0.44897	-1.45	-0.8	0.80162583702342	0.026057	-0.017138	0.0034246
Trial1	3	1	noBlindfold	counterclockwise	practice	Guided	1	0.5	0	20.91974	0.44897	-1.45	-0.8	0.80162583702342	-0.024611	-0.012906	7.3221E-05
Trial1	3	1	noBlindfold	counterclockwise	practice	Guided	1	0.5	0	20.93974	0.44897	-1.45	-0.8	0.80162583702342	0.0046681	0.004022	-0.019921
Trial1	3	1	noBlindfold	counterclockwise	practice	Guided	1	0.5	0	20.95975	0.44897	-1.45	-0.8	0.80162583702342	0.022118	-0.0086729	-0.0010697
Trial1	3	1	noBlindfold	counterclockwise	practice	Guided	1	0.5	0	20.97974	0.44897	-1.45	-0.8	0.80162583702342	0.0015634	0.029413	-0.010911
Trial1	3	1	noBlindfold	counterclockwise	practice	Guided	1	0.5	0	20.99974	0.44897	-1.45	-0.8	0.80162583702342	-0.0074383	-0.00020962	-0.0058509
Trial1	3	1	noBlindfold	counterclockwise	practice	Guided	1	0.5	0	21.01974	0.44897	-1.45	-0.8	0.80162583702342	0.027181	-0.0044407	-0.014014
Trial1	3	1	noBlindfold	counterclockwise	practice	Guided	1	0.5	0	21.03975	0.44896	-1.45	-0.8	0.801626474531238	-0.011659	-0.00020954	0.0054251
Trial1	3	1	noBlindfold	counterclockwise	practice	Guided	1	0.5	0	21.05974	0.44896	-1.45	-0.8	0.801626474531238	-0.0034912	0.025185	0.0014845
Trial1	3	1	noBlindfold	counterclockwise	practice	Guided	1	0.5	0	21.07974	0.44896	-1.45	-0.8	0.801626474531238	-0.0037699	-0.0086688	0.0057079
Trial1	3	1	noBlindfold	counterclockwise	practice	Guided	1	0.5	0	21.09975	0.44896	-1.45	-0.8	0.801626474531238	-0.011096	0.016724	-0.011742
Trial1	3	1	noBlindfold	counterclockwise	practice	Guided	1	0.5	0	21.11974	0.44896	-1.45	-0.8	0.801626474531238	-0.006034	0.0082595	-0.024129
Trial1	3	1	noBlindfold	counterclockwise	practice	Guided	1	0.5	0	21.13974	0.44896	-1.45	-0.8	0.801626474531238	0.027187	0.029418	-0.018229
Trial1	3	1	noBlindfold	counterclockwise	practice	Guided	1	0.5	0	21.15974	0.44896	-1.45	-0.8	0.801626474531238	0.02663	-0.0002065	-0.0049989
Trial1	3	1	noBlindfold	counterclockwise	practice	Guided	1	0.5	0	21.17975	0.44896	-1.45	-0.8	0.801626474531238	0.018186	0.025185	-0.017945
Trial1	3	1	noBlindfold	counterclockwise	practice	Guided	1	0.5	0	21.19974	0.44896	-1.45	-0.8	0.801626474531238	-0.0020876	-0.0086707	-0.019618
Trial1	3	1	noBlindfold	counterclockwise	practice	Guided	1	0.5	0	21.21974	0.44896	-1.45	-0.8	0.801626474531238	0.014248	0.012489	-0.010056
Trial1	3	1	noBlindfold	counterclockwise	practice	Guided	1	0.5	0	21.23975	0.44896	-1.45	-0.8	0.801626474531238	-0.0060238	0.029415	-0.019897
Trial1	3	1	noBlindfold	counterclockwise	practice	Guided	1	0.5	0	21.25975	0.44896	-1.45	-0.8	0.801626474531238	0.00046611	-0.029833	0.0059989
Trial1	3	1	noBlindfold	counterclockwise	practice	Guided	1	0.5	0	21.27974	0.44895	-1.45	-0.8	0.801627112163634	-0.028253	-0.042528	-0.0086226
Trial1	3	1	noBlindfold	counterclockwise	practice	Guided	1	0.5	0	21.29974	0.44895	-1.45	-0.8	0.801627112163634	0.012857	-0.00020925	0.011063
Trial1	3	1	noBlindfold	counterclockwise	practice	Guided	1	0.5	0	21.31975	0.44895	-1.45	-0.8	0.801627112163634	0.0021439	-0.0044429	-0.019331
Trial1	3	1	noBlindfold	counterclockwise	practice	Guided	1	0.5	0	21.33974	0.44895	-1.45	-0.8	0.801627112163634	-0.0015192	-0.0086736	-0.028055
Trial1	3	1	noBlindfold	counterclockwise	practice	Guided	1	0.5	0	21.35974	0.44895	-1.45	-0.8	0.801627112163634	0.023818	-0.0044402	-0.026377
Trial1	3	1	noBlindfold	counterclockwise	practice	Guided	1	0.5	0	21.37975	0.44895	-1.45	-0.8	0.801627112163634	-0.0085305	-0.008672	-0.019888
Trial1	3	1	noBlindfold	counterclockwise	practice	Guided	1	0.5	0	21.39975	0.44895	-1.45	-0.8	0.801627112163634	-0.0060165	-0.017135	-0.02411
Trial1	3	1	noBlindfold	counterclockwise	practice	Guided	1	0.5	0	21.41974	0.44895	-1.45	-0.8	0.801627112163634	-0.018092	-0.012901	0.030227
Trial1	3	1	noBlindfold	counterclockwise	practice	Guided	1	0.5	0	21.43974	0.44895	-1.45	-0.8	0.801627112163634	-0.015856	0.016722	-0.0035537
Trial1	3	1	noBlindfold	counterclockwise	practice	Guided	1	0.5	0	21.45975	0.44895	-1.45	-0.8	0.801627112163634	-0.0062908	-0.025598	-0.019883
Trial1	3	1	noBlindfold	counterclockwise	practice	Guided	1	0.5	0	21.47974	0.44895	-1.45	-0.8	0.801627112163634	-0.0071266	0.0082555	-0.0072153
Trial1	3	1	noBlindfold	counterclockwise	practice	Guided	1	0.5	0	21.49974	0.44895	-1.45	-0.8	0.801627112163634	0.0015974	-0.0044415	-0.010879
Trial1	3	1	noBlindfold	counterclockwise	practice	Guided	1	0.5	0	21.51974	0.44895	-1.45	-0.8	0.801627112163634	-0.011068	0.012485	-0.011717
Trial1	3	1	noBlindfold	counterclockwise	practice	Guided	1	0.5	0	21.53975	0.44895	-1.45	-0.8	0.801627112163634	-0.0037391	-0.025601	0.0020698
Trial1	3	1	noBlindfold	counterclockwise	practice	Guided	1	0.5	0	21.55974	0.44894	-1.45	-0.8	0.801627749920608	-0.010504	0.012482	-0.020158
Trial1	3	1	noBlindfold	counterclockwise	practice	Guided	1	0.5	0	21.57974	0.44894	-1.45	-0.8	0.801627749920608	-0.01134	0.025177	-0.016773
Trial1	3	1	noBlindfold	counterclockwise	practice	Guided	1	0.5	0	21.59975	0.44894	-1.45	-0.8	0.801627749920608	-0.0409	-0.029837	-0.0094442
Trial1	3	1	noBlindfold	counterclockwise	practice	Guided	1	0.5	0	21.61974	0.44894	-1.45	-0.8	0.801627749920608	0.021324	0.025176	0.0012372
Trial1	3	1	noBlindfold	counterclockwise	practice	Guided	1	0.5	0	21.63974	0.44894	-1.45	-0.8	0.801627749920608	-0.0028944	-0.0086797	-0.0069264
Trial1	3	1	noBlindfold	counterclockwise	practice	Guided	1	0.5	0	21.65974	0.44894	-1.45	-0.8	0.801627749920608	0.0058342	-0.042537	-0.01059
Trial1	3	1	noBlindfold	counterclockwise	practice	Guided	1	0.5	0	21.67975	0.44894	-1.45	-0.8	0.801627749920608	-0.011332	0.020944	-0.0074846
Trial1	3	1	noBlindfold	counterclockwise	practice	Guided	1	0.5	0	21.69974	0.44894	-1.45	-0.8	0.801627749920608	-0.0079469	0.012481	-0.0063669
Trial1	3	1	noBlindfold	counterclockwise	practice	Guided	1	0.5	0	21.71974	0.44894	-1.45	-0.8	0.801627749920608	0.021334	0.0082476	0.011641
Trial1	3	1	noBlindfold	counterclockwise	practice	Guided	1	0.5	0	21.73975	0.44894	-1.45	-0.8	0.801627749920608	0.016552	-0.017144	0.01981
Trial1	3	1	noBlindfold	counterclockwise	practice	Guided	1	0.5	0	21.75975	0.44894	-1.45	-0.8	0.801627749920608	-0.010769	-0.021381	-0.015921
Trial1	3	1	noBlindfold	counterclockwise	practice	Guided	1	0.5	0	21.77974	0.44893	-1.45	-0.8	0.801628385903518	-0.020889	-0.012916	-0.014803
Trial1	3	1	noBlindfold	counterclockwise	practice	Guided	1	0.5	0	21.79974	0.44893	-1.45	-0.8	0.801628385903518	-0.016107	-0.0044505	0.00068916
Trial1	3	1	noBlindfold	counterclockwise	practice	Guided	1	0.5	0	21.81975	0.44893	-1.45	-0.8	0.801628385903518	-0.030759	0.029403	-0.017317
Trial1	3	1	noBlindfold	counterclockwise	practice	Guided	1	0.5	0	21.83974	0.44893	-1.45	-0.8	0.801628385903518	0.0097925	0.0082404	-0.0060771
Trial1	3	1	noBlindfold	counterclockwise	practice	Guided	1	0.5	0	21.85974	0.44893	-1.45	-0.8	0.801628385903518	0.0052902	0.0040113	-0.0021308
Trial1	3	1	noBlindfold	counterclockwise	practice	Guided	1	0.5	0	21.87975	0.44893	-1.45	-0.8	0.801628385903518	0.010072	0.0040099	0.0023702
Trial1	3	1	noBlindfold	counterclockwise	practice	Guided	1	0.5	0	21.89975	0.44893	-1.45	-0.8	0.801628385903518	0.024729	-0.0086859	0.024601
Trial1	3	1	noBlindfold	counterclockwise	practice	Guided	1	0.5	0	21.91974	0.44893	-1.45	-0.8	0.801628385903518	-0.0034338	-0.0086861	0.001534
Trial1	3	1	noBlindfold	counterclockwise	practice	Guided	1	0.5	0	21.93974	0.44893	-1.45	-0.8	0.801628385903518	0.014018	0.0040059	-0.0057943
Trial1	3	1	noBlindfold	counterclockwise	practice	Guided	1	0.5	0	21.95975	0.44893	-1.45	-0.8	0.801628385903518	-0.0076502	-0.021384	0.0012575
Trial1	3	1	noBlindfold	counterclockwise	practice	Guided	1	0.5	0	21.97974	0.44893	-1.45	-0.8	0.801628385903518	0.0019133	-0.017152	-0.02802
Trial1	3	1	noBlindfold	counterclockwise	practice	Guided	1	0.5	0	21.99974	0.44893	-1.45	-0.8	0.801628385903518	-0.015534	0.029396	0.018987
Trial1	3	1	noBlindfold	counterclockwise	practice	Guided	1	0.5	0	22.01974	0.44893	-1.45	-0.8	0.801628385903518	0.0021949	0.025164	-0.019293
Trial1	3	1	noBlindfold	counterclockwise	practice	Guided	1	0.5	0	22.03975	0.44893	-1.45	-0.8	0.801628385903518	0.036256	0.012466	-0.021281
Trial1	3	1	noBlindfold	counterclockwise	practice	Guided	1	0.5	0	22.05974	0.44893	-1.45	-0.8	0.801628385903518	-0.0070868	-0.021386	0.015052
Trial1	3	1	noBlindfold	counterclockwise	practice	Guided	1	0.5	0	22.07974	0.44893	-1.45	-0.8	0.801628385903518	0.01769	0.020933	0.0029435
Trial1	3	1	noBlindfold	counterclockwise	practice	Guided	1	0.5	0	22.09975	0.44892	-1.45	-0.8	0.801629023909277	0.02331	0.0040069	-0.01789
Trial1	3	1	noBlindfold	counterclockwise	practice	Guided	1	0.5	0	22.11974	0.44892	-1.45	-0.8	0.801629023909277	-0.024534	-0.029847	0.00015212
Trial1	3	1	noBlindfold	counterclockwise	practice	Guided	1	0.5	0	22.13974	0.44892	-1.45	-0.8	0.801629023909277	0.00080202	0.01247	0.0018267
Trial1	3	1	noBlindfold	counterclockwise	practice	Guided	1	0.5	0	22.15974	0.44892	-1.45	-0.8	0.801629023909277	0.0013634	-0.01715	-0.0066144
Trial1	3	1	noBlindfold	counterclockwise	practice	Guided	1	0.5	0	22.17975	0.44892	-1.45	-0.8	0.801629023909277	-0.019192	-0.00022407	-0.016456
Trial1	3	1	noBlindfold	counterclockwise	practice	Guided	1	0.5	0	22.19974	0.44892	-1.45	-0.8	0.801629023909277	0.010926	0.012471	-0.022945
Trial1	3	1	noBlindfold	counterclockwise	practice	Guided	1	0.5	0	22.21974	0.44892	-1.45	-0.8	0.801629023909277	-0.0028582	0.029397	-0.0068928
Trial1	3	1	noBlindfold	counterclockwise	practice	Guided	1	0.5	0	22.23975	0.44892	-1.45	-0.8	0.801629023909277	0.00080715	-0.017153	0.0018331
Trial1	3	1	noBlindfold	counterclockwise	practice	Guided	1	0.5	0	22.25975	0.44892	-1.45	-0.8	0.801629023909277	0.0047509	0.012469	0.00099989
Trial1	3	1	noBlindfold	counterclockwise	practice	Guided	1	0.5	0	22.27974	0.44892	-1.45	-0.8	0.801629023909277	-0.0050911	0.0082351	0.026892
Trial1	3	1	noBlindfold	counterclockwise	practice	Guided	1	0.5	0	22.29974	0.44892	-1.45	-0.8	0.801629023909277	-0.0065195	-0.00022789	-0.015613
Trial1	3	1	noBlindfold	counterclockwise	practice	Guided	1	0.5	0	22.31975	0.44892	-1.45	-0.8	0.801629023909277	-0.0056807	0.029395	-0.028279
Trial1	3	1	noBlindfold	counterclockwise	practice	Guided	1	0.5	0	22.33974	0.44892	-1.45	-0.8	0.801629023909277	0.022762	0.016699	-0.015052
Trial1	3	1	noBlindfold	counterclockwise	practice	Guided	1	0.5	0	22.35974	0.44892	-1.45	-0.8	0.801629023909277	-0.011575	0.012468	-0.0032194
Trial1	3	1	noBlindfold	counterclockwise	practice	Guided	1	0.5	0	22.37975	0.44892	-1.45	-0.8	0.801629023909277	-2.5378E-05	0.0082349	0.014508
Trial1	3	1	noBlindfold	counterclockwise	practice	Guided	1	0.5	0	22.39975	0.44892	-1.45	-0.8	0.801629023909277	0.015157	0.0082353	-0.022656
Trial1	3	1	noBlindfold	counterclockwise	practice	Guided	1	0.5	0	22.41974	0.44892	-1.45	-0.8	0.801629023909277	-0.020018	-0.021387	0.0041113
Trial1	3	1	noBlindfold	counterclockwise	practice	Guided	1	0.5	0	22.43974	0.44892	-1.45	-0.8	0.801629023909277	0.018824	-0.025618	-0.013927
Trial1	3	1	noBlindfold	counterclockwise	practice	Guided	1	0.5	0	22.45975	0.44892	-1.45	-0.8	0.801629023909277	0.026153	-0.012922	0.016194
Trial1	3	1	noBlindfold	counterclockwise	practice	Guided	1	0.5	0	22.47974	0.44891	-1.45	-0.8	0.80162966014023	-0.0011694	-0.00022604	-0.03221
Trial1	3	1	noBlindfold	counterclockwise	practice	Guided	1	0.5	0	22.49974	0.44891	-1.45	-0.8	0.80162966014023	-0.0065092	-0.038311	-0.015597
Trial1	3	1	noBlindfold	counterclockwise	practice	Guided	1	0.5	0	22.51974	0.44891	-1.45	-0.8	0.80162966014023	-0.0090211	0.012473	0.022405
Trial1	3	1	noBlindfold	counterclockwise	practice	Guided	1	0.5	0	22.53975	0.44891	-1.45	-0.8	0.80162966014023	-0.013243	-0.012917	0.022124
Trial1	3	1	noBlindfold	counterclockwise	practice	Guided	1	0.5	0	22.55974	0.44891	-1.45	-0.8	0.80162966014023	-0.028734	0.0040107	-0.00010626
Trial1	3	1	noBlindfold	counterclockwise	practice	Guided	1	0.5	0	22.57974	0.44891	-1.45	-0.8	0.80162966014023	-0.0059441	0.012472	-0.024045
Trial1	3	1	noBlindfold	counterclockwise	practice	Guided	1	0.5	0	22.59975	0.44891	-1.45	-0.8	0.80162966014023	0.016599	0.042094	0.019857
Trial1	3	1	noBlindfold	counterclockwise	practice	Guided	1	0.5	0	22.61974	0.44891	-1.45	-0.8	0.80162966014023	0.029547	0.0040063	0.019859
Trial1	3	1	noBlindfold	counterclockwise	practice	Guided	1	0.5	0	22.63974	0.44891	-1.45	-0.8	0.80162966014023	-0.0051049	-0.025617	-0.036711
Trial1	3	1	noBlindfold	counterclockwise	practice	Guided	1	0.5	0	22.65974	0.44891	-1.45	-0.8	0.80162966014023	-0.017773	-0.00022511	-0.037546
Trial1	3	1	noBlindfold	counterclockwise	practice	Guided	1	0.5	0	22.67975	0.44891	-1.45	-0.8	0.80162966014023	-0.018888	0.0040101	-0.020655
Trial1	3	1	noBlindfold	counterclockwise	practice	Guided	1	0.5	0	22.69974	0.44891	-1.45	-0.8	0.80162966014023	0.014893	0.0082438	-0.018419
Trial1	3	1	noBlindfold	counterclockwise	practice	Guided	1	0.5	0	22.71974	0.44891	-1.45	-0.8	0.80162966014023	0.011539	0.0082445	0.032252
Trial1	3	1	noBlindfold	counterclockwise	practice	Guided	1	0.5	0	22.73975	0.44891	-1.45	-0.8	0.80162966014023	0.030664	-0.00021964	-0.0049146
Trial1	3	1	noBlindfold	counterclockwise	practice	Guided	1	0.5	0	22.75975	0.44891	-1.45	-0.8	0.80162966014023	-0.0045125	0.016704	0.018463
Trial1	3	1	noBlindfold	counterclockwise	practice	Guided	1	0.5	0	22.77974	0.44891	-1.45	-0.8	0.80162966014023	0.00054818	-0.00022291	0.0071935
Trial1	3	1	noBlindfold	counterclockwise	practice	Guided	1	0.5	0	22.79974	0.44891	-1.45	-0.8	0.80162966014023	0.004772	-0.012918	0.0063559
Trial1	3	1	noBlindfold	counterclockwise	practice	Guided	1	0.5	0	22.81975	0.44891	-1.45	-0.8	0.80162966014023	-0.020843	-0.0086842	0.0089024
Trial1	3	1	noBlindfold	counterclockwise	practice	Guided	1	0.5	0	22.83974	0.44891	-1.45	-0.8	0.80162966014023	-0.0011265	-0.00021998	0.031412
Trial1	3	1	noBlindfold	counterclockwise	practice	Guided	1	0.5	0	22.85974	0.44891	-1.45	-0.8	0.80162966014023	-0.012117	-0.02138	0.0024139
Trial1	3	1	noBlindfold	counterclockwise	practice	Guided	1	0.5	0	22.87975	0.44891	-1.45	-0.8	0.80162966014023	-0.020003	-0.0044532	-0.0037635
Trial1	3	1	noBlindfold	counterclockwise	practice	Guided	1	0.5	0	22.89975	0.44891	-1.45	-0.8	0.80162966014023	-0.029284	-0.017149	0.0083459
Trial1	3	1	noBlindfold	counterclockwise	practice	Guided	1	0.5	0	22.91974	0.44891	-1.45	-0.8	0.80162966014023	0.0013914	-0.0086852	-0.0065891
Trial1	3	1	noBlindfold	counterclockwise	practice	Guided	1	0.5	0	22.93974	0.44891	-1.45	-0.8	0.80162966014023	0.018003	-0.00022335	-0.0012491
Trial1	3	1	noBlindfold	counterclockwise	practice	Guided	1	0.5	0	22.95975	0.44891	-1.45	-0.8	0.80162966014023	-0.0025516	-0.00022509	-0.011089
Trial1	3	1	noBlindfold	counterclockwise	practice	Guided	1	0.5	0	22.97974	0.44891	-1.45	-0.8	0.80162966014023	-0.0039462	0.0082364	0.010024
Trial1	3	1	noBlindfold	counterclockwise	practice	Guided	1	0.5	0	22.99974	0.44891	-1.45	-0.8	0.80162966014023	-0.03633	0.0082363	-0.013324
Trial1	3	1	noBlindfold	counterclockwise	practice	Guided	1	0.5	0	23.01974	0.4489	-1.45	-0.8	0.80163029649502	-0.0042222	-0.017153	0.014248
Trial1	3	1	noBlindfold	counterclockwise	practice	Guided	1	0.5	0	23.03975	0.4489	-1.45	-0.8	0.80163029649502	0.0058975	0.025165	-0.024315
Trial1	3	1	noBlindfold	counterclockwise	practice	Guided	1	0.5	0	23.05974	0.4489	-1.45	-0.8	0.80163029649502	-0.0078862	0.016701	0.0055265
Trial1	3	1	noBlindfold	counterclockwise	practice	Guided	1	0.5	0	23.07974	0.4489	-1.45	-0.8	0.80163029649502	-0.028441	0.016699	-0.0043146
Trial1	3	1	noBlindfold	counterclockwise	practice	Guided	1	0.5	0	23.09975	0.4489	-1.45	-0.8	0.80163029649502	0.01267	0.020933	0.0052497
Trial1	3	1	noBlindfold	counterclockwise	practice	Guided	1	0.5	0	23.11974	0.4489	-1.45	-0.8	0.80163029649502	0.00056307	0.01247	0.0060862
Trial1	3	1	noBlindfold	counterclockwise	practice	Guided	1	0.5	0	23.13974	0.4489	-1.45	-0.8	0.80163029649502	-0.0076019	-0.01715	0.0013056
Trial1	3	1	noBlindfold	counterclockwise	practice	Guided	1	0.5	0	23.15974	0.4489	-1.45	-0.8	0.80163029649502	0.0019641	0.02517	-0.015025
Trial1	3	1	noBlindfold	counterclockwise	practice	Guided	1	0.5	0	23.17975	0.4489	-1.45	-0.8	0.80163029649502	0.0061871	-0.025614	-0.014743
Trial1	3	1	noBlindfold	counterclockwise	practice	Guided	1	0.5	0	23.19974	0.4489	-1.45	-0.8	0.80163029649502	-0.028429	0.0040106	-0.0043091
Trial1	3	1	noBlindfold	counterclockwise	practice	Guided	1	0.5	0	23.21974	0.4489	-1.45	-0.8	0.80163029649502	-0.012096	0.016705	0.0052535
Trial1	3	1	noBlindfold	counterclockwise	practice	Guided	1	0.5	0	23.23975	0.4489	-1.45	-0.8	0.80163029649502	0.0033999	-0.025616	0.027484
Trial1	3	1	noBlindfold	counterclockwise	practice	Guided	1	0.5	0	23.25975	0.44889	-1.45	-0.8	0.801630934873768	-0.01237	0.025169	0.0094781
Trial1	3	1	noBlindfold	counterclockwise	practice	Guided	1	0.5	0	23.27974	0.44889	-1.45	-0.8	0.801630934873768	-0.0033641	0.020938	0.0015934
Trial1	3	1	noBlindfold	counterclockwise	practice	Guided	1	0.5	0	23.29974	0.44889	-1.45	-0.8	0.801630934873768	-0.016868	-0.017146	0.013423
Trial1	3	1	noBlindfold	counterclockwise	practice	Guided	1	0.5	0	23.31975	0.44889	-1.45	-0.8	0.801630934873768	0.0062013	0.033638	-0.014738
Trial1	3	1	noBlindfold	counterclockwise	practice	Guided	1	0.5	0	23.33974	0.44889	-1.45	-0.8	0.801630934873768	-0.0061875	-0.00021907	-0.019796
Trial1	3	1	noBlindfold	counterclockwise	practice	Guided	1	0.5	0	23.35974	0.44889	-1.45	-0.8	0.801630934873768	0.0059224	0.012478	-0.010512
Trial1	3	1	noBlindfold	counterclockwise	practice	Guided	1	0.5	0	23.37975	0.44889	-1.45	-0.8	0.801630934873768	0.014089	-0.029839	-0.0057293
Trial1	3	1	noBlindfold	counterclockwise	practice	Guided	1	0.5	0	23.39975	0.44889	-1.45	-0.8	0.801630934873768	0.0098689	-0.017144	-0.006007
Trial1	3	1	noBlindfold	counterclockwise	practice	Guided	1	0.5	0	23.41974	0.44889	-1.45	-0.8	0.801630934873768	0.0321	0.016709	-0.021503
Trial1	3	1	noBlindfold	counterclockwise	practice	Guided	1	0.5	0	23.43974	0.44889	-1.45	-0.8	0.801630934873768	-0.016583	-0.00021793	0.009207
Trial1	3	1	noBlindfold	counterclockwise	practice	Guided	1	0.5	0	23.45975	0.44889	-1.45	-0.8	0.801630934873768	0.021977	-0.012913	0.0032756
Trial1	3	1	noBlindfold	counterclockwise	practice	Guided	1	0.5	0	23.47974	0.44889	-1.45	-0.8	0.801630934873768	0.00058614	0.0082444	0.0061025
Trial1	3	1	noBlindfold	counterclockwise	practice	Guided	1	0.5	0	23.49974	0.44889	-1.45	-0.8	0.801630934873768	-0.01379	-0.0044513	-0.01218
Trial1	3	1	noBlindfold	counterclockwise	practice	Guided	1	0.5	0	23.51974	0.44889	-1.45	-0.8	0.801630934873768	0.0081598	0.025173	-0.010504
Trial1	3	1	noBlindfold	counterclockwise	practice	Guided	1	0.5	0	23.53975	0.44889	-1.45	-0.8	0.801630934873768	-0.020246	0.0082446	0.00048936
Trial1	3	1	noBlindfold	counterclockwise	practice	Guided	1	0.5	0	23.55974	0.44889	-1.45	-0.8	0.801630934873768	-0.036856	0.0040129	-0.0048465
Trial1	3	1	noBlindfold	counterclockwise	practice	Guided	1	0.5	0	23.57974	0.44889	-1.45	-0.8	0.801630934873768	0.035767	0.016708	-0.0096604
Trial1	3	1	noBlindfold	counterclockwise	practice	Guided	1	0.5	0	23.59975	0.44889	-1.45	-0.8	0.801630934873768	-0.0075766	-0.025612	0.0013333
Trial1	3	1	noBlindfold	counterclockwise	practice	Guided	1	0.5	0	23.61974	0.44889	-1.45	-0.8	0.801630934873768	-0.01745	0.037865	-0.04173
Trial1	3	1	noBlindfold	counterclockwise	practice	Guided	1	0.5	0	23.63974	0.44889	-1.45	-0.8	0.801630934873768	0.0062093	-0.0044534	-0.014716
Trial1	3	1	noBlindfold	counterclockwise	practice	Guided	1	0.5	0	23.65974	0.44889	-1.45	-0.8	0.801630934873768	-0.010123	-0.01715	-0.024276
Trial1	3	1	noBlindfold	counterclockwise	practice	Guided	1	0.5	0	23.67975	0.44888	-1.45	-0.8	0.8016315714766	-0.0056179	-0.034077	-0.028218
Trial1	3	1	noBlindfold	counterclockwise	practice	Guided	1	0.5	0	23.69974	0.44888	-1.45	-0.8	0.8016315714766	0.001432	-0.0044539	-0.0065458
Trial1	3	1	noBlindfold	counterclockwise	practice	Guided	1	0.5	0	23.71974	0.44888	-1.45	-0.8	0.8016315714766	0.027606	-0.034076	-0.017537
Trial1	3	1	noBlindfold	counterclockwise	practice	Guided	1	0.5	0	23.73975	0.44888	-1.45	-0.8	0.8016315714766	-0.023624	0.012476	-0.012441
Trial1	3	1	noBlindfold	counterclockwise	practice	Guided	1	0.5	0	23.75975	0.44888	-1.45	-0.8	0.8016315714766	0.0045423	0.008243	0.010631
Trial1	3	1	noBlindfold	counterclockwise	practice	Guided	1	0.5	0	23.77974	0.44888	-1.45	-0.8	0.8016315714766	-0.025015	-0.00022025	0.0086769
Trial1	3	1	noBlindfold	counterclockwise	practice	Guided	1	0.5	0	23.79974	0.44888	-1.45	-0.8	0.8016315714766	-0.0036222	-0.00021959	0.0058513
Trial1	3	1	noBlindfold	counterclockwise	practice	Guided	1	0.5	0	23.81975	0.44888	-1.45	-0.8	0.8016315714766	0.029603	0.033633	-0.002035
Trial1	3	1	noBlindfold	counterclockwise	practice	Guided	1	0.5	0	23.83974	0.44888	-1.45	-0.8	0.8016315714766	-0.027558	-0.004453	-0.016937
Trial1	3	1	noBlindfold	counterclockwise	practice	Guided	1	0.5	0	23.85974	0.44888	-1.45	-0.8	0.8016315714766	-0.035131	0.025169	0.033457
Trial1	3	1	noBlindfold	counterclockwise	practice	Guided	1	0.5	0	23.87975	0.44888	-1.45	-0.8	0.8016315714766	-0.014888	0.0040115	-0.016097
Trial1	3	1	noBlindfold	counterclockwise	practice	Guided	1	0.5	0	23.89975	0.44888	-1.45	-0.8	0.8016315714766	-0.00051151	0.0040101	0.017125
Trial1	3	1	noBlindfold	counterclockwise	practice	Guided	1	0.5	0	23.91974	0.44888	-1.45	-0.8	0.8016315714766	0.0056656	-0.00022124	-0.0062591
Trial1	3	1	noBlindfold	counterclockwise	practice	Guided	1	0.5	0	23.93974	0.44888	-1.45	-0.8	0.8016315714766	0.00088435	-0.0044524	0.0019095
Trial1	3	1	noBlindfold	counterclockwise	practice	Guided	1	0.5	0	23.95975	0.44888	-1.45	-0.8	0.8016315714766	-0.02473	-0.0044516	0.0044588
Trial1	3	1	noBlindfold	counterclockwise	practice	Guided	1	0.5	0	23.97974	0.44888	-1.45	-0.8	0.8016315714766	0.0056678	-0.0044507	-0.0062532
Trial1	3	1	noBlindfold	counterclockwise	practice	Guided	1	0.5	0	23.99974	0.44888	-1.45	-0.8	0.8016315714766	-0.011501	0.0040137	-0.03466
Trial1	3	1	noBlindfold	counterclockwise	practice	Guided	1	0.5	0	24.01974	0.44888	-1.45	-0.8	0.8016315714766	0.0056684	0.0040127	-0.0062514
Trial1	3	1	noBlindfold	counterclockwise	practice	Guided	1	0.5	0	24.03975	0.44888	-1.45	-0.8	0.8016315714766	0.0017257	0.0040122	-0.010753
Trial1	3	1	noBlindfold	counterclockwise	practice	Guided	1	0.5	0	24.05974	0.44887	-1.45	-0.8	0.801632210104129	0.023679	-0.012913	-0.027083
Trial1	3	1	noBlindfold	counterclockwise	practice	Guided	1	0.5	0	24.07974	0.44887	-1.45	-0.8	0.801632210104129	-0.00050581	-0.0044473	0.023031
Trial1	3	1	noBlindfold	counterclockwise	practice	Guided	1	0.5	0	24.09975	0.44887	-1.45	-0.8	0.801632210104129	-0.023605	-0.0044462	-0.012424
Trial1	3	1	noBlindfold	counterclockwise	practice	Guided	1	0.5	0	24.11974	0.44887	-1.45	-0.8	0.801632210104129	0.0014513	0.020946	-0.0065233
Trial1	3	1	noBlindfold	counterclockwise	practice	Guided	1	0.5	0	24.13974	0.44887	-1.45	-0.8	0.801632210104129	-0.012333	-0.00021234	0.0095314
Trial1	3	1	noBlindfold	counterclockwise	practice	Guided	1	0.5	0	24.15974	0.44887	-1.45	-0.8	0.801632210104129	-0.0024905	-0.012908	-0.011019
Trial1	3	1	noBlindfold	counterclockwise	practice	Guided	1	0.5	0	24.17975	0.44887	-1.45	-0.8	0.801632210104129	-0.0064345	0.020947	-0.015519
Trial1	3	1	noBlindfold	counterclockwise	practice	Guided	1	0.5	0	24.19974	0.44887	-1.45	-0.8	0.801632210104129	-0.023604	-0.008676	-0.012414
Trial1	3	1	noBlindfold	counterclockwise	practice	Guided	1	0.5	0	24.21974	0.44887	-1.45	-0.8	0.801632210104129	-0.02388	-0.017138	-0.0081922
Trial1	3	1	noBlindfold	counterclockwise	practice	Guided	1	0.5	0	24.23975	0.44887	-1.45	-0.8	0.801632210104129	-0.013165	0.025179	0.022205
Trial1	3	1	noBlindfold	counterclockwise	practice	Guided	1	0.5	0	24.25975	0.44887	-1.45	-0.8	0.801632210104129	-0.0058699	0.01248	-0.018899
Trial1	3	1	noBlindfold	counterclockwise	practice	Guided	1	0.5	0	24.27974	0.44887	-1.45	-0.8	0.801632210104129	0.005403	0.0082496	-0.002008
Trial1	3	1	noBlindfold	counterclockwise	practice	Guided	1	0.5	0	24.29974	0.44887	-1.45	-0.8	0.801632210104129	-0.0067055	-0.017142	-0.011287
Trial1	3	1	noBlindfold	counterclockwise	practice	Guided	1	0.5	0	24.31975	0.44887	-1.45	-0.8	0.801632210104129	-0.023035	0.0082492	-0.0045182
Trial1	3	1	noBlindfold	counterclockwise	practice	Guided	1	0.5	0	24.33974	0.44887	-1.45	-0.8	0.801632210104129	-0.0047149	0.037872	0.022772
Trial1	3	1	noBlindfold	counterclockwise	practice	Guided	1	0.5	0	24.35974	0.44886	-1.45	-0.8	0.801632848856234	-0.019647	-0.0044462	0.02504
Trial1	3	1	noBlindfold	counterclockwise	practice	Guided	1	0.5	0	24.37975	0.44886	-1.45	-0.8	0.801632848856234	-0.014865	0.020944	-0.016069
Trial1	3	1	noBlindfold	counterclockwise	practice	Guided	1	0.5	0	24.39975	0.44886	-1.45	-0.8	0.801632848856234	-0.012316	-0.0086794	0.0095454
Trial1	3	1	noBlindfold	counterclockwise	practice	Guided	1	0.5	0	24.41974	0.44886	-1.45	-0.8	0.801632848856234	-0.0078145	-0.025606	0.0056024
Trial1	3	1	noBlindfold	counterclockwise	practice	Guided	1	0.5	0	24.43974	0.44886	-1.45	-0.8	0.801632848856234	0.0020294	0.020943	0.008987
Trial1	3	1	noBlindfold	counterclockwise	practice	Guided	1	0.5	0	24.45975	0.44886	-1.45	-0.8	0.801632848856234	-0.0033106	0.012479	0.0016554
Trial1	3	1	noBlindfold	counterclockwise	practice	Guided	1	0.5	0	24.47974	0.44886	-1.45	-0.8	0.801632848856234	-0.03231	-0.0002174	-0.008745
Trial1	3	1	noBlindfold	counterclockwise	practice	Guided	1	0.5	0	24.49974	0.44886	-1.45	-0.8	0.801632848856234	-0.019642	-0.0044485	-0.0079065
Trial1	3	1	noBlindfold	counterclockwise	practice	Guided	1	0.5	0	24.51974	0.44886	-1.45	-0.8	0.801632848856234	0.0068097	0.016711	-0.023121
Trial1	3	1	noBlindfold	counterclockwise	practice	Guided	1	0.5	0	24.53975	0.44886	-1.45	-0.8	0.801632848856234	0.01358	0.029404	-0.022004
Trial1	3	1	noBlindfold	counterclockwise	practice	Guided	1	0.5	0	24.55974	0.44886	-1.45	-0.8	0.801632848856234	0.0093596	0.0040136	0.002493
Trial1	3	1	noBlindfold	counterclockwise	practice	Guided	1	0.5	0	24.57974	0.44886	-1.45	-0.8	0.801632848856234	-0.018209	0.029403	0.034598
Trial1	3	1	noBlindfold	counterclockwise	practice	Guided	1	0.5	0	24.59975	0.44886	-1.45	-0.8	0.801632848856234	0.012154	-0.0044535	-0.014396
Trial1	3	1	noBlindfold	counterclockwise	practice	Guided	1	0.5	0	24.61974	0.44886	-1.45	-0.8	0.801632848856234	-0.011751	0.012472	0.0010991
Trial1	3	1	noBlindfold	counterclockwise	practice	Guided	1	0.5	0	24.63974	0.44886	-1.45	-0.8	0.801632848856234	-0.019637	-0.0086865	-0.0079047
Trial1	3	1	noBlindfold	counterclockwise	practice	Guided	1	0.5	0	24.65974	0.44886	-1.45	-0.8	0.801632848856234	-0.0033044	-0.004454	0.0016598
Trial1	3	1	noBlindfold	counterclockwise	practice	Guided	1	0.5	0	24.67975	0.44886	-1.45	-0.8	0.801632848856234	-0.01231	-0.01715	0.0095464
Trial1	3	1	noBlindfold	counterclockwise	practice	Guided	1	0.5	0	24.69974	0.44886	-1.45	-0.8	0.801632848856234	0.019483	-0.021383	-0.023955
Trial1	3	1	noBlindfold	counterclockwise	practice	Guided	1	0.5	0	24.71974	0.44886	-1.45	-0.8	0.801632848856234	-0.03342	0.016705	0.012932
Trial1	3	1	noBlindfold	counterclockwise	practice	Guided	1	0.5	0	24.73975	0.44886	-1.45	-0.8	0.801632848856234	0.018368	-0.0044529	-0.0098904
Trial1	3	1	noBlindfold	counterclockwise	practice	Guided	1	0.5	0	24.75975	0.44886	-1.45	-0.8	0.801632848856234	0.018089	0.0082442	-0.0011634
Trial1	3	1	noBlindfold	counterclockwise	practice	Guided	1	0.5	0	24.77974	0.44886	-1.45	-0.8	0.801632848856234	-0.010075	0.0082421	-0.024229
Trial1	3	1	noBlindfold	counterclockwise	practice	Guided	1	0.5	0	24.79974	0.44886	-1.45	-0.8	0.801632848856234	-0.021033	0.012475	0.013217
Trial1	3	1	noBlindfold	counterclockwise	practice	Guided	1	0.5	0	24.81975	0.44886	-1.45	-0.8	0.801632848856234	-0.03541	-0.0044518	-0.025905
Trial1	3	1	noBlindfold	counterclockwise	practice	Guided	1	0.5	0	24.83974	0.44886	-1.45	-0.8	0.801632848856234	-0.0061292	0.0040132	-0.019724
Trial1	3	1	noBlindfold	counterclockwise	practice	Guided	1	0.5	0	24.85974	0.44886	-1.45	-0.8	0.801632848856234	0.02486	-0.017147	0.024738
Trial1	3	1	noBlindfold	counterclockwise	practice	Guided	1	0.5	0	24.87975	0.44886	-1.45	-0.8	0.801632848856234	0.015264	-0.025608	-0.022547
Trial1	3	1	noBlindfold	counterclockwise	practice	Guided	1	0.5	0	24.89975	0.44886	-1.45	-0.8	0.801632848856234	0.009086	-0.0044499	0.006733
Trial1	3	1	noBlindfold	counterclockwise	practice	Guided	1	0.5	0	24.91974	0.44886	-1.45	-0.8	0.801632848856234	0.010761	0.025173	-0.018603
Trial1	3	1	noBlindfold	counterclockwise	practice	Guided	1	0.5	0	24.93974	0.44886	-1.45	-0.8	0.801632848856234	-0.020751	0.008247	0.0089993
Trial1	3	1	noBlindfold	counterclockwise	practice	Guided	1	0.5	0	24.95975	0.44886	-1.45	-0.8	0.801632848856234	0.023152	-0.025606	-0.013545
Trial1	3	1	noBlindfold	counterclockwise	practice	Guided	1	0.5	0	24.97974	0.44886	-1.45	-0.8	0.801632848856234	-0.024133	-0.0044448	-0.018884
Trial1	3	1	noBlindfold	counterclockwise	practice	Guided	1	0.5	0	24.99974	0.44885	-1.45	-0.8	0.801633487732914	0.022317	-0.0044453	-0.00087652
Trial1	3	1	noBlindfold	counterclockwise	practice	Guided	1	0.5	0	25.01974	0.44885	-1.45	-0.8	0.801633487732914	-0.0018988	-0.01714	0.023901
Trial1	3	1	noBlindfold	counterclockwise	practice	Guided	1	0.5	0	25.03975	0.44885	-1.45	-0.8	0.801633487732914	-0.0032946	0.020945	0.0016712
Trial1	3	1	noBlindfold	counterclockwise	practice	Guided	1	0.5	0	25.05974	0.44885	-1.45	-0.8	0.801633487732914	-0.0077952	-0.0086789	0.0056167
Trial1	3	1	noBlindfold	counterclockwise	practice	Guided	1	0.5	0	25.07974	0.44885	-1.45	-0.8	0.801633487732914	-0.051137	-0.029838	0.019715
Trial1	3	1	noBlindfold	counterclockwise	practice	Guided	1	0.5	0	25.09975	0.44885	-1.45	-0.8	0.801633487732914	0.01276	-0.0044445	0.015459
Trial1	3	1	noBlindfold	counterclockwise	practice	Guided	1	0.5	0	25.11974	0.44885	-1.45	-0.8	0.801633487732914	0.0099348	0.012482	-0.0059344
Trial1	3	1	noBlindfold	counterclockwise	practice	Guided	1	0.5	0	25.13974	0.44885	-1.45	-0.8	0.801633487732914	0.0057132	0.029408	-0.006212
Trial1	3	1	noBlindfold	counterclockwise	practice	Guided	1	0.5	0	25.15974	0.44885	-1.45	-0.8	0.801633487732914	0.035271	-0.029837	-0.004257
Trial1	3	1	noBlindfold	counterclockwise	practice	Guided	1	0.5	0	25.17975	0.44885	-1.45	-0.8	0.801633487732914	-0.027229	0.050568	-0.021112
Trial1	3	1	noBlindfold	counterclockwise	practice	Guided	1	0.5	0	25.19974	0.44885	-1.45	-0.8	0.801633487732914	0.00093265	-0.012912	0.0019586
Trial1	3	1	noBlindfold	counterclockwise	practice	Guided	1	0.5	0	25.21974	0.44885	-1.45	-0.8	0.801633487732914	-0.0072304	0.0040122	-0.0028223
Trial1	3	1	noBlindfold	counterclockwise	practice	Guided	1	0.5	0	25.23975	0.44885	-1.45	-0.8	0.801633487732914	-0.012012	-0.0086841	0.0053455
Trial1	3	1	noBlindfold	counterclockwise	practice	Guided	1	0.5	0	25.25974	0.44885	-1.45	-0.8	0.801633487732914	0.019499	0.0082432	-0.022256
Trial1	3	1	noBlindfold	counterclockwise	practice	Guided	1	0.5	0	25.27974	0.44885	-1.45	-0.8	0.801633487732914	0.013323	-0.021379	0.0070255
Trial1	3	1	noBlindfold	counterclockwise	practice	Guided	1	0.5	0	25.29974	0.44885	-1.45	-0.8	0.801633487732914	0.023165	0.016708	-0.013528
Trial1	3	1	noBlindfold	counterclockwise	practice	Guided	1	0.5	0	25.31975	0.44885	-1.45	-0.8	0.801633487732914	0.0037302	-0.0044523	-0.040258
Trial1	3	1	noBlindfold	counterclockwise	practice	Guided	1	0.5	0	25.33974	0.44885	-1.45	-0.8	0.801633487732914	0.0014978	-0.0086849	0.0061924
Trial1	3	1	noBlindfold	counterclockwise	practice	Guided	1	0.5	0	25.35974	0.44885	-1.45	-0.8	0.801633487732914	-0.0069469	0.0082393	-0.0070335
Trial1	3	1	noBlindfold	counterclockwise	practice	Guided	1	0.5	0	25.37975	0.44885	-1.45	-0.8	0.801633487732914	-0.0035599	-0.00022382	0.005913
Trial1	3	1	noBlindfold	counterclockwise	practice	Guided	1	0.5	0	25.39975	0.44885	-1.45	-0.8	0.801633487732914	0.018949	0.012472	-0.0028121
Trial1	3	1	noBlindfold	counterclockwise	practice	Guided	1	0.5	0	25.41974	0.44885	-1.45	-0.8	0.801633487732914	0.0012199	-0.00022359	-0.0022519
Trial1	3	1	noBlindfold	counterclockwise	practice	Guided	1	0.5	0	25.43974	0.44885	-1.45	-0.8	0.801633487732914	0.014446	0.004007	-0.018303
Trial1	3	1	noBlindfold	counterclockwise	practice	Guided	1	0.5	0	25.45975	0.44885	-1.45	-0.8	0.801633487732914	0.010784	-0.0086884	-0.018581
Trial1	3	1	noBlindfold	counterclockwise	practice	Guided	1	0.5	0	25.47974	0.44884	-1.45	-0.8	0.801634124832195	-0.018773	0.01247	-0.023921
Trial1	3	1	noBlindfold	counterclockwise	practice	Guided	1	0.5	0	25.49974	0.44884	-1.45	-0.8	0.801634124832195	-0.025228	0.0082365	0.012967
Trial1	3	1	noBlindfold	counterclockwise	practice	Guided	1	0.5	0	25.51974	0.44884	-1.45	-0.8	0.801634124832195	0.015287	-0.0086881	-0.022523
Trial1	3	1	noBlindfold	counterclockwise	practice	Guided	1	0.5	0	25.53975	0.44884	-1.45	-0.8	0.801634124832195	-0.0038375	0.0294	0.0045222
Trial1	3	1	noBlindfold	counterclockwise	practice	Guided	1	0.5	0	25.55974	0.44884	-1.45	-0.8	0.801634124832195	0.022897	-0.00022141	-0.0092951
Trial1	3	1	noBlindfold	counterclockwise	practice	Guided	1	0.5	0	25.57974	0.44884	-1.45	-0.8	0.801634124832195	-0.010883	-0.0044546	-0.032642
Trial1	3	1	noBlindfold	counterclockwise	practice	Guided	1	0.5	0	25.59975	0.44884	-1.45	-0.8	0.801634124832195	0.0096708	0.016703	-0.0016865
Trial1	3	1	noBlindfold	counterclockwise	practice	Guided	1	0.5	0	25.61974	0.44884	-1.45	-0.8	0.801634124832195	0.0043303	-0.0086867	0.014926
Trial1	3	1	noBlindfold	counterclockwise	practice	Guided	1	0.5	0	25.63974	0.44884	-1.45	-0.8	0.801634124832195	-0.013118	0.0082416	0.022255
Trial1	3	1	noBlindfold	counterclockwise	practice	Guided	1	0.5	0	25.65974	0.44884	-1.45	-0.8	0.801634124832195	-0.015945	0.012473	0.00086575
Trial1	3	1	noBlindfold	counterclockwise	practice	Guided	1	0.5	0	25.67975	0.44884	-1.45	-0.8	0.801634124832195	0.012217	0.016705	0.023934
Trial1	3	1	noBlindfold	counterclockwise	practice	Guided	1	0.5	0	25.69974	0.44884	-1.45	-0.8	0.801634124832195	-0.011163	0.012471	-0.007299
Trial1	3	1	noBlindfold	counterclockwise	practice	Guided	1	0.5	0	25.71974	0.44884	-1.45	-0.8	0.801634124832195	0.015011	0.029398	0.002265
Trial1	3	1	noBlindfold	counterclockwise	practice	Guided	1	0.5	0	25.73975	0.44884	-1.45	-0.8	0.801634124832195	0.014454	-0.0086894	-0.0098436
Trial1	3	1	noBlindfold	counterclockwise	practice	Guided	1	0.5	0	25.75974	0.44884	-1.45	-0.8	0.801634124832195	0.026567	0.0040056	-0.0005576
Trial1	3	1	noBlindfold	counterclockwise	practice	Guided	1	0.5	0	25.77974	0.44884	-1.45	-0.8	0.801634124832195	0.001233	0.029398	-0.0022331
Trial1	3	1	noBlindfold	counterclockwise	practice	Guided	1	0.5	0	25.79974	0.44884	-1.45	-0.8	0.801634124832195	-0.0074896	-0.0044575	0.0014336
Trial1	3	1	noBlindfold	counterclockwise	practice	Guided	1	0.5	0	25.81975	0.44884	-1.45	-0.8	0.801634124832195	-0.024102	0.008239	-0.0039045
Trial1	3	1	noBlindfold	counterclockwise	practice	Guided	1	0.5	0	25.83974	0.44884	-1.45	-0.8	0.801634124832195	0.0071641	0.01247	0.036333
Trial1	3	1	noBlindfold	counterclockwise	practice	Guided	1	0.5	0	25.85974	0.44884	-1.45	-0.8	0.801634124832195	-0.015935	-0.0086864	0.00088097
Trial1	3	1	noBlindfold	counterclockwise	practice	Guided	1	0.5	0	25.87975	0.44884	-1.45	-0.8	0.801634124832195	-0.010314	-0.00022213	-0.033178
Trial1	3	1	noBlindfold	counterclockwise	practice	Guided	1	0.5	0	25.89975	0.44884	-1.45	-0.8	0.801634124832195	-0.0024266	-0.012917	-0.010948
Trial1	3	1	noBlindfold	counterclockwise	practice	Guided	1	0.5	0	25.91974	0.44884	-1.45	-0.8	0.801634124832195	0.010519	0.029401	-0.01433
Trial1	3	1	noBlindfold	counterclockwise	practice	Guided	1	0.5	0	25.93974	0.44884	-1.45	-0.8	0.801634124832195	-0.02804	0.016705	-0.021064
Trial1	3	1	noBlindfold	counterclockwise	practice	Guided	1	0.5	0	25.95975	0.44883	-1.45	-0.8	0.80163476205531	0.014189	0.025169	-0.0056035
Trial1	3	1	noBlindfold	counterclockwise	practice	Guided	1	0.5	0	25.97974	0.44883	-1.45	-0.8	0.80163476205531	0.0099661	0.0082413	-0.0058816
Trial1	3	1	noBlindfold	counterclockwise	practice	Guided	1	0.5	0	25.99974	0.44883	-1.45	-0.8	0.80163476205531	0.0076984	-0.02138	-0.035719
Trial1	3	1	noBlindfold	counterclockwise	practice	Guided	1	0.5	0	26.01974	0.44883	-1.45	-0.8	0.80163476205531	0.0080112	0.020938	0.0070657
Trial1	3	1	noBlindfold	counterclockwise	practice	Guided	1	0.5	0	26.03975	0.44883	-1.45	-0.8	0.80163476205531	0.00096132	0.0082396	0.0020041
Trial1	3	1	noBlindfold	counterclockwise	practice	Guided	1	0.5	0	26.05974	0.44883	-1.45	-0.8	0.80163476205531	0.0017985	-0.00869	-0.010661
Trial1	3	1	noBlindfold	counterclockwise	practice	Guided	1	0.5	0	26.07974	0.44883	-1.45	-0.8	0.80163476205531	-0.0038188	-0.021385	0.010174
Trial1	3	1	noBlindfold	counterclockwise	practice	Guided	1	0.5	0	26.09975	0.44883	-1.45	-0.8	0.80163476205531	0.018412	-0.0086917	-0.005318
Trial1	3	1	noBlindfold	counterclockwise	practice	Guided	1	0.5	0	26.11974	0.44883	-1.45	-0.8	0.80163476205531	0.038127	0.0040052	0.0087452
Trial1	3	1	noBlindfold	counterclockwise	practice	Guided	1	0.5	0	26.13974	0.44883	-1.45	-0.8	0.80163476205531	-0.0040983	-0.012922	0.014397
Trial1	3	1	noBlindfold	counterclockwise	practice	Guided	1	0.5	0	26.15974	0.44883	-1.45	-0.8	0.80163476205531	0.001521	-0.0086898	-0.0064335
Trial1	3	1	noBlindfold	counterclockwise	practice	Guided	1	0.5	0	26.17975	0.44883	-1.45	-0.8	0.80163476205531	0.0077326	-0.012922	0.027906
Trial1	3	1	noBlindfold	counterclockwise	practice	Guided	1	0.5	0	26.19974	0.44883	-1.45	-0.8	0.80163476205531	0.0096884	0.0040045	-0.0016526
Trial1	3	1	noBlindfold	counterclockwise	practice	Guided	1	0.5	0	26.21974	0.44883	-1.45	-0.8	0.80163476205531	-0.018717	0.008235	0.04312
Trial1	3	1	noBlindfold	counterclockwise	practice	Guided	1	0.5	0	26.23975	0.44883	-1.45	-0.8	0.80163476205531	-0.046038	-0.00022879	0.0073852
Trial1	3	1	noBlindfold	counterclockwise	practice	Guided	1	0.5	0	26.25974	0.44883	-1.45	-0.8	0.80163476205531	-0.016756	0.012467	0.013565
Trial1	3	1	noBlindfold	counterclockwise	practice	Guided	1	0.5	0	26.27974	0.44883	-1.45	-0.8	0.80163476205531	0.00097443	0.0082338	0.0020156
Trial1	3	1	noBlindfold	counterclockwise	practice	Guided	1	0.5	0	26.29974	0.44883	-1.45	-0.8	0.80163476205531	-0.0054816	-0.00023132	0.035517
Trial1	3	1	noBlindfold	counterclockwise	practice	Guided	1	0.5	0	26.31975	0.44883	-1.45	-0.8	0.80163476205531	-0.0021298	-0.02562	-0.015152
Trial1	3	1	noBlindfold	counterclockwise	practice	Guided	1	0.5	0	26.33974	0.44883	-1.45	-0.8	0.80163476205531	-0.0080268	-0.038316	0.0099044
Trial1	3	1	noBlindfold	counterclockwise	practice	Guided	1	0.5	0	26.35974	0.44883	-1.45	-0.8	0.80163476205531	-0.0021294	0.0082343	-0.015151
Trial1	3	1	noBlindfold	counterclockwise	practice	Guided	1	0.5	0	26.37975	0.44883	-1.45	-0.8	0.80163476205531	-0.015354	-0.02985	-0.0075428
Trial1	3	1	noBlindfold	counterclockwise	practice	Guided	1	0.5	0	26.39975	0.44883	-1.45	-0.8	0.80163476205531	0.018147	-0.012922	-0.001085
Trial1	3	1	noBlindfold	counterclockwise	practice	Guided	1	0.5	0	26.41974	0.44882	-1.45	-0.8	0.801635401304973	0.0063177	-0.029849	-0.01459
Trial1	3	1	noBlindfold	counterclockwise	practice	Guided	1	0.5	0	26.43974	0.44882	-1.45	-0.8	0.801635401304973	0.0063185	0.008239	-0.014588
Trial1	3	1	noBlindfold	counterclockwise	practice	Guided	1	0.5	0	26.45975	0.44882	-1.45	-0.8	0.801635401304973	-0.0040815	-0.012922	0.014412
Trial1	3	1	noBlindfold	counterclockwise	practice	Guided	1	0.5	0	26.47974	0.44882	-1.45	-0.8	0.801635401304973	-0.010014	-0.017153	-0.014866
Trial1	3	1	noBlindfold	counterclockwise	practice	Guided	1	0.5	0	26.49974	0.44882	-1.45	-0.8	0.801635401304973	-0.032799	-0.017153	-0.00020712
Trial1	3	1	noBlindfold	counterclockwise	practice	Guided	1	0.5	0	26.51974	0.44882	-1.45	-0.8	0.801635401304973	-0.044348	-0.008689	-0.017934
Trial1	3	1	noBlindfold	counterclockwise	practice	Guided	1	0.5	0	26.53975	0.44882	-1.45	-0.8	0.801635401304973	0.013931	-0.025617	-0.0013573
Trial1	3	1	noBlindfold	counterclockwise	practice	Guided	1	0.5	0	26.55974	0.44882	-1.45	-0.8	0.801635401304973	0.0088775	0.025167	0.011034
Trial1	3	1	noBlindfold	counterclockwise	practice	Guided	1	0.5	0	26.57974	0.44882	-1.45	-0.8	0.801635401304973	-0.024903	0.012472	0.011034
Trial1	3	1	noBlindfold	counterclockwise	practice	Guided	1	0.5	0	26.59975	0.44882	-1.45	-0.8	0.801635401304973	0.0049351	-0.0044569	0.0065342
Trial1	3	1	noBlindfold	counterclockwise	practice	Guided	1	0.5	0	26.61974	0.44882	-1.45	-0.8	0.801635401304973	0.0021082	-0.0044571	-0.014857
Trial1	3	1	noBlindfold	counterclockwise	practice	Guided	1	0.5	0	26.63974	0.44882	-1.45	-0.8	0.801635401304973	0.012262	0.012471	0.023982
Trial1	3	1	noBlindfold	counterclockwise	practice	Guided	1	0.5	0	26.65974	0.44882	-1.45	-0.8	0.801635401304973	0.022383	0.042096	-0.00079439
Trial1	3	1	noBlindfold	counterclockwise	practice	Guided	1	0.5	0	26.67975	0.44882	-1.45	-0.8	0.801635401304973	0.0082853	-0.012918	-0.042428
Trial1	3	1	noBlindfold	counterclockwise	practice	Guided	1	0.5	0	26.69974	0.44882	-1.45	-0.8	0.801635401304973	-0.011677	0.016704	0.0011941
Trial1	3	1	noBlindfold	counterclockwise	practice	Guided	1	0.5	0	26.71974	0.44882	-1.45	-0.8	0.801635401304973	-0.0074528	0.0082401	0.0014754
Trial1	3	1	noBlindfold	counterclockwise	practice	Guided	1	0.5	0	26.73975	0.44882	-1.45	-0.8	0.801635401304973	0.022107	0.029398	0.0034295
Trial1	3	1	noBlindfold	counterclockwise	practice	Guided	1	0.5	0	26.75974	0.44881	-1.45	-0.8	0.801636038776126	-0.011951	-0.025618	0.0054189
Trial1	3	1	noBlindfold	counterclockwise	practice	Guided	1	0.5	0	26.77974	0.44881	-1.45	-0.8	0.801636038776126	-0.015894	0.0040042	0.00091879
Trial1	3	1	noBlindfold	counterclockwise	practice	Guided	1	0.5	0	26.79974	0.44881	-1.45	-0.8	0.801636038776126	-0.0071697	-0.012923	-0.002746
Trial1	3	1	noBlindfold	counterclockwise	practice	Guided	1	0.5	0	26.81975	0.44881	-1.45	-0.8	0.801636038776126	-0.019556	0.012468	-0.0078064
Trial1	3	1	noBlindfold	counterclockwise	practice	Guided	1	0.5	0	26.83974	0.44881	-1.45	-0.8	0.801636038776126	-0.01561	0.042089	-0.0033039
Trial1	3	1	noBlindfold	counterclockwise	practice	Guided	1	0.5	0	26.85974	0.44881	-1.45	-0.8	0.801636038776126	-0.02377	0.0082344	-0.008083
Trial1	3	1	noBlindfold	counterclockwise	practice	Guided	1	0.5	0	26.87975	0.44881	-1.45	-0.8	0.801636038776126	0.03423	-0.017155	0.012717
Trial1	3	1	noBlindfold	counterclockwise	practice	Guided	1	0.5	0	26.89975	0.44881	-1.45	-0.8	0.801636038776126	-0.027989	-0.00022983	-0.0083619
Trial1	3	1	noBlindfold	counterclockwise	practice	Guided	1	0.5	0	26.91974	0.44881	-1.45	-0.8	0.801636038776126	0.002128	0.033624	-0.014852
Trial1	3	1	noBlindfold	counterclockwise	practice	Guided	1	0.5	0	26.93974	0.44881	-1.45	-0.8	0.801636038776126	-0.015043	-0.0086965	-0.011745
Trial1	3	1	noBlindfold	counterclockwise	practice	Guided	1	0.5	0	26.95975	0.44881	-1.45	-0.8	0.801636038776126	-0.007712	0.0082316	0.005705
Trial1	3	1	noBlindfold	counterclockwise	practice	Guided	1	0.5	0	26.97974	0.4488	-1.45	-0.8	0.801636678274566	-0.0082688	0.016695	0.027655
Trial1	3	1	noBlindfold	counterclockwise	practice	Guided	1	0.5	0	26.99974	0.4488	-1.45	-0.8	0.801636678274566	-0.016433	0.003999	0.0096483
Trial1	3	1	noBlindfold	counterclockwise	practice	Guided	1	0.5	0	27.01974	0.4488	-1.45	-0.8	0.801636678274566	-0.0065901	0.042085	0.0051474
Trial1	3	1	noBlindfold	counterclockwise	practice	Guided	1	0.5	0	27.03975	0.4488	-1.45	-0.8	0.801636678274566	-0.0043212	0.0082309	0.018653
Trial1	3	1	noBlindfold	counterclockwise	practice	Guided	1	0.5	0	27.05974	0.4488	-1.45	-0.8	0.801636678274566	0.0046857	-0.012926	0.010771
Trial1	3	1	noBlindfold	counterclockwise	practice	Guided	1	0.5	0	27.07974	0.4488	-1.45	-0.8	0.801636678274566	0.0058025	-0.012926	-0.0061186
Trial1	3	1	noBlindfold	counterclockwise	practice	Guided	1	0.5	0	27.09975	0.4488	-1.45	-0.8	0.801636678274566	-0.024592	0.020929	0.0045941
Trial1	3	1	noBlindfold	counterclockwise	practice	Guided	1	0.5	0	27.11974	0.4488	-1.45	-0.8	0.801636678274566	0.023533	0.0082351	-0.017669
Trial1	3	1	noBlindfold	counterclockwise	practice	Guided	1	0.5	0	27.13974	0.4488	-1.45	-0.8	0.801636678274566	-0.026298	0.016699	-0.0072334
Trial1	3	1	noBlindfold	counterclockwise	practice	Guided	1	0.5	0	27.15974	0.4488	-1.45	-0.8	0.801636678274566	-0.015305	-0.004462	-0.0061157
Trial1	3	1	noBlindfold	counterclockwise	practice	Guided	1	0.5	0	27.17975	0.4488	-1.45	-0.8	0.801636678274566	0.013975	0.0082329	0.0031666
Trial1	3	1	noBlindfold	counterclockwise	practice	Guided	1	0.5	0	27.19974	0.4488	-1.45	-0.8	0.801636678274566	-0.0074181	0.025159	0.026826
Trial1	3	1	noBlindfold	counterclockwise	practice	Guided	1	0.5	0	27.21974	0.4488	-1.45	-0.8	0.801636678274566	-0.0029146	0.042083	-0.0024556
Trial1	3	1	noBlindfold	counterclockwise	practice	Guided	1	0.5	0	27.23975	0.4488	-1.45	-0.8	0.801636678274566	0.011428	0.003997	-0.026952
Trial1	3	1	noBlindfold	counterclockwise	practice	Guided	1	0.5	0	27.25974	0.4488	-1.45	-0.8	0.801636678274566	0.0083578	-0.0002366	0.019497
Trial1	3	1	noBlindfold	counterclockwise	practice	Guided	1	0.5	0	27.27974	0.4488	-1.45	-0.8	0.801636678274566	-0.013592	-0.029859	0.0012115
Trial1	3	1	noBlindfold	counterclockwise	practice	Guided	1	0.5	0	27.29974	0.44879	-1.45	-0.8	0.801637315993755	-0.027687	-0.0086996	-0.018784
Trial1	3	1	noBlindfold	counterclockwise	practice	Guided	1	0.5	0	27.31975	0.44879	-1.45	-0.8	0.801637315993755	-0.0074108	0.020921	0.0014916
Trial1	3	1	noBlindfold	counterclockwise	practice	Guided	1	0.5	0	27.33974	0.44879	-1.45	-0.8	0.801637315993755	-0.0012312	-0.025627	-0.027785
Trial1	3	1	noBlindfold	counterclockwise	practice	Guided	1	0.5	0	27.35974	0.44879	-1.45	-0.8	0.801637315993755	-0.0068483	0.0082316	-0.0069473
Trial1	3	1	noBlindfold	counterclockwise	practice	Guided	1	0.5	0	27.37975	0.44879	-1.45	-0.8	0.801637315993755	-0.023179	0.016695	-0.016509
Trial1	3	1	noBlindfold	counterclockwise	practice	Guided	1	0.5	0	27.39975	0.44879	-1.45	-0.8	0.801637315993755	0.01849	-0.0086978	-0.010331
Trial1	3	1	noBlindfold	counterclockwise	practice	Guided	1	0.5	0	27.41974	0.44879	-1.45	-0.8	0.801637315993755	0.0094893	-0.0044658	0.0026159
Trial1	3	1	noBlindfold	counterclockwise	practice	Guided	1	0.5	0	27.43974	0.44879	-1.45	-0.8	0.801637315993755	-0.021747	-0.012931	0.025996
Trial1	3	1	noBlindfold	counterclockwise	practice	Guided	1	0.5	0	27.45975	0.44879	-1.45	-0.8	0.801637315993755	-0.011064	-0.0044678	-0.0072277
Trial1	3	1	noBlindfold	counterclockwise	practice	Guided	1	0.5	0	27.47974	0.44879	-1.45	-0.8	0.801637315993755	-0.010225	-0.0044699	-0.032005
Trial1	3	1	noBlindfold	counterclockwise	practice	Guided	1	0.5	0	27.49974	0.44879	-1.45	-0.8	0.801637315993755	-0.0065599	0.0039933	-0.011169
Trial1	3	1	noBlindfold	counterclockwise	practice	Guided	1	0.5	0	27.51974	0.44879	-1.45	-0.8	0.801637315993755	0.025546	-0.034094	-0.019054
Trial1	3	1	noBlindfold	counterclockwise	practice	Guided	1	0.5	0	27.53975	0.44878	-1.45	-0.8	0.801637955740972	0.010891	-0.021399	-0.018495
Trial1	3	1	noBlindfold	counterclockwise	practice	Guided	1	0.5	0	27.55974	0.44878	-1.45	-0.8	0.801637955740972	-0.030463	-0.012937	0.029666
Trial1	3	1	noBlindfold	counterclockwise	practice	Guided	1	0.5	0	27.57974	0.44878	-1.45	-0.8	0.801637955740972	0.00077051	-0.0044739	0.0062842
Trial1	3	1	noBlindfold	counterclockwise	practice	Guided	1	0.5	0	27.59975	0.44878	-1.45	-0.8	0.801637955740972	-0.029626	-0.0087053	0.016997
Trial1	3	1	noBlindfold	counterclockwise	practice	Guided	1	0.5	0	27.61974	0.44878	-1.45	-0.8	0.801637955740972	-0.0079523	0.046307	0.0099502
Trial1	3	1	noBlindfold	counterclockwise	practice	Guided	1	0.5	0	27.63974	0.44878	-1.45	-0.8	0.801637955740972	-0.0062733	0.016682	0.0048898
Trial1	3	1	noBlindfold	counterclockwise	practice	Guided	1	0.5	0	27.65974	0.44877	-1.45	-0.8	0.801638595612761	-0.030755	-0.038323	-0.029724
Trial1	3	1	noBlindfold	counterclockwise	practice	Guided	1	0.5	0	27.67975	0.44873	-1.45001	-0.8	0.801641152533547	-0.034087	-0.038314	0.02095
Trial1	3	1	noBlindfold	counterclockwise	practice	Guided	1	0.5	0	27.69974	0.44868	-1.45002	-0.8	0.801644352433	-0.042517	-0.017144	0.020394
Trial1	3	1	noBlindfold	counterclockwise	practice	Guided	1	0.5	0	27.71974	0.44862	-1.45001	-0.8	0.801648195267296	-0.015216	0.0082494	-0.0074868
Trial1	3	1	noBlindfold	counterclockwise	practice	Guided	1	0.5	0	27.73975	0.44858	-1.45	-0.8	0.801650757729187	-0.0025494	-0.00021636	-0.0066492
Trial1	3	1	noBlindfold	counterclockwise	practice	Guided	1	0.5	0	27.75974	0.44856	-1.45	-0.8	0.801652042572712	-0.0064976	0.020944	-0.011151
Trial1	3	1	noBlindfold	counterclockwise	practice	Guided	1	0.5	0	27.77974	0.44856	-1.45	-0.8	0.801652042572712	-0.019444	0.016712	-0.033099
Trial1	3	1	noBlindfold	counterclockwise	practice	Guided	1	0.5	0	27.79974	0.44856	-1.45	-0.8	0.801652042572712	-0.012948	-0.0086794	0.022354
Trial1	3	1	noBlindfold	counterclockwise	practice	Guided	1	0.5	0	27.81975	0.44856	-1.45	-0.8	0.801652042572712	-0.019713	0.0082478	-0.0035406
Trial1	3	1	noBlindfold	counterclockwise	practice	Guided	1	0.5	0	27.83974	0.44856	-1.45	-0.8	0.801652042572712	-0.011824	-0.0044491	0.0054636
Trial1	3	1	noBlindfold	counterclockwise	practice	Guided	1	0.5	0	27.85974	0.44856	-1.45	-0.8	0.801652042572712	0.027013	0.020943	-0.0046918
Trial1	3	1	noBlindfold	counterclockwise	practice	Guided	1	0.5	0	27.87975	0.44856	-1.45	-0.8	0.801652042572712	-0.01099	0.0040154	0.001521
Trial1	3	1	noBlindfold	counterclockwise	practice	Guided	1	0.5	0	27.89975	0.44856	-1.45	-0.8	0.801652042572712	-0.031823	-0.012911	-0.012821
Trial1	3	1	noBlindfold	counterclockwise	practice	Guided	1	0.5	0	27.91974	0.44856	-1.45	-0.8	0.801652042572712	0.0092906	0.029405	0.0060254
Trial1	3	1	noBlindfold	counterclockwise	practice	Guided	1	0.5	0	27.93974	0.44856	-1.45	-0.8	0.801652042572712	-0.0064825	0.020942	-0.011143
Trial1	3	1	noBlindfold	counterclockwise	practice	Guided	1	0.5	0	27.95975	0.44856	-1.45	-0.8	0.801652042572712	0.0084529	-0.021381	-0.014809
Trial1	3	1	noBlindfold	counterclockwise	practice	Guided	1	0.5	0	27.97974	0.44856	-1.45	-0.8	0.801652042572712	0.0033564	0.0082414	-0.031697
Trial1	3	1	noBlindfold	counterclockwise	practice	Guided	1	0.5	0	27.99974	0.44856	-1.45	-0.8	0.801652042572712	-0.028991	-0.046772	0.0085759
Trial1	3	1	noBlindfold	counterclockwise	practice	Guided	1	0.5	0	28.01974	0.44855	-1.45	-0.8	0.801652685181324	-0.04532	0.016705	-0.0009831199
Trial1	3	1	noBlindfold	counterclockwise	practice	Guided	1	0.5	0	28.03975	0.44855	-1.45	-0.8	0.801652685181324	0.00057472	0.0082406	0.0020884
Trial1	3	1	noBlindfold	counterclockwise	practice	Guided	1	0.5	0	28.05974	0.44855	-1.45	-0.8	0.801652685181324	0.0048001	0.0040095	0.010814
Trial1	3	1	noBlindfold	counterclockwise	practice	Guided	1	0.5	0	28.07974	0.44855	-1.45	-0.8	0.801652685181324	-0.0025303	-0.025612	-0.0066345
Trial1	3	1	noBlindfold	counterclockwise	practice	Guided	1	0.5	0	28.09975	0.44855	-1.45	-0.8	0.801652685181324	0.015197	0.0040124	-0.014799
Trial1	3	1	noBlindfold	counterclockwise	practice	Guided	1	0.5	0	28.11974	0.44855	-1.45	-0.8	0.801652685181324	0.014081	0.020938	-0.0012921
Trial1	3	1	noBlindfold	counterclockwise	practice	Guided	1	0.5	0	28.13974	0.44855	-1.45	-0.8	0.801652685181324	0.0050799	-0.012915	0.0065963
Trial1	3	1	noBlindfold	counterclockwise	practice	Guided	1	0.5	0	28.15974	0.44855	-1.45	-0.8	0.801652685181324	0.043086	0.0082475	0.0091099
Trial1	3	1	noBlindfold	counterclockwise	practice	Guided	1	0.5	0	28.17975	0.44855	-1.45	-0.8	0.801652685181324	0.0062004	0.0040147	-0.010292
Trial1	3	1	noBlindfold	counterclockwise	practice	Guided	1	0.5	0	28.19974	0.44855	-1.45	-0.8	0.801652685181324	0.031814	0.020939	-0.012837
Trial1	3	1	noBlindfold	counterclockwise	practice	Guided	1	0.5	0	28.21974	0.44855	-1.45	-0.8	0.801652685181324	0.016913	-0.017148	0.020108
Trial1	3	1	noBlindfold	counterclockwise	practice	Guided	1	0.5	0	28.23975	0.44855	-1.45	-0.8	0.801652685181324	0.0011416	-0.0086847	0.0021012
Trial1	3	1	noBlindfold	counterclockwise	practice	Guided	1	0.5	0	28.25974	0.44855	-1.45	-0.8	0.801652685181324	-0.0081383	-0.0044529	0.014211
Trial1	3	1	noBlindfold	counterclockwise	practice	Guided	1	0.5	0	28.27974	0.44855	-1.45	-0.8	0.801652685181324	0.030423	-0.0044539	0.0082794
Trial1	3	1	noBlindfold	counterclockwise	practice	Guided	1	0.5	0	28.29974	0.44855	-1.45	-0.8	0.801652685181324	0.0022606	-0.00021969	-0.0066189
Trial1	3	1	noBlindfold	counterclockwise	practice	Guided	1	0.5	0	28.31975	0.44855	-1.45	-0.8	0.801652685181324	0.0062039	0.0040115	-0.010285
Trial1	3	1	noBlindfold	counterclockwise	practice	Guided	1	0.5	0	28.33974	0.44855	-1.45	-0.8	0.801652685181324	0.022535	-0.0044521	-0.022673
Trial1	3	1	noBlindfold	counterclockwise	practice	Guided	1	0.5	0	28.35974	0.44854	-1.45	-0.8	0.801653326001421	-0.018571	0.029404	-0.020403
Trial1	3	1	noBlindfold	counterclockwise	practice	Guided	1	0.5	0	28.37975	0.44854	-1.45	-0.8	0.801653326001421	-0.037414	-0.004452	0.0097137
Trial1	3	1	noBlindfold	counterclockwise	practice	Guided	1	0.5	0	28.39975	0.44854	-1.45	-0.8	0.801653326001421	0.0014271	0.016707	-0.0021166
Trial1	3	1	noBlindfold	counterclockwise	practice	Guided	1	0.5	0	28.41974	0.44854	-1.45	-0.8	0.801653326001421	0.0036961	-0.012915	0.027722
Trial1	3	1	noBlindfold	counterclockwise	practice	Guided	1	0.5	0	28.43974	0.44854	-1.45	-0.8	0.801653326001421	-0.002239	-0.0044513	-0.010838
Trial1	3	1	noBlindfold	counterclockwise	practice	Guided	1	0.5	0	28.45975	0.44854	-1.45	-0.8	0.801653326001421	-0.0064201	0.0040116	0.052504
Trial1	3	1	noBlindfold	counterclockwise	practice	Guided	1	0.5	0	28.47974	0.44854	-1.45	-0.8	0.801653326001421	-0.03263	-0.0086863	-0.00012013
Trial1	3	1	noBlindfold	counterclockwise	practice	Guided	1	0.5	0	28.49974	0.44854	-1.45	-0.8	0.801653326001421	-0.001954	-0.0044562	-0.015057
Trial1	3	1	noBlindfold	counterclockwise	practice	Guided	1	0.5	0	28.51974	0.44854	-1.45	-0.8	0.801653326001421	0.021707	-0.029846	0.0080096
Trial1	3	1	noBlindfold	counterclockwise	practice	Guided	1	0.5	0	28.53975	0.44854	-1.45	-0.8	0.801653326001421	-0.019124	-0.004455	-0.011952
Trial1	3	1	noBlindfold	counterclockwise	practice	Guided	1	0.5	0	28.55974	0.44854	-1.45	-0.80002	0.801673371339704	-0.08584	-0.034072	-0.029077
Trial1	3	1	noBlindfold	counterclockwise	practice	Guided	1	0.5	0	28.57974	0.4485	-1.45002	-0.80005	0.801705801267294	-0.123017	-0.093293	-0.1118
Trial1	3	1	noBlindfold	counterclockwise	practice	Guided	1	0.5	0	28.59975	0.44841	-1.45005	-0.80009	0.801751499744866	-0.162456	-0.169425	-0.21644
Trial1	3	1	noBlindfold	counterclockwise	practice	Guided	1	0.5	0	28.61974	0.44824	-1.45008	-0.80009	0.801762454212438	-0.142139	-0.160913	-0.202307
Trial1	3	1	noBlindfold	counterclockwise	practice	Guided	1	0.5	0	28.63974	0.44803	-1.45007	-0.8	0.801686226106846	-0.106529	-0.08471	-0.034515
Trial1	3	1	noBlindfold	counterclockwise	practice	Guided	1	0.5	0	28.65974	0.44757	-1.44999	-0.79999	0.801706242726687	-0.0096702	0.021084	-0.023877
Trial1	3	1	noBlindfold	counterclockwise	practice	Guided	1	0.5	0	28.67975	0.44738	-1.44999	-0.79999	0.80171869400494	0.043549	-0.021228	0.0050776
Trial1	3	1	noBlindfold	counterclockwise	practice	Guided	1	0.5	0	28.69974	0.44727	-1.45001	-0.8	0.801735851748865	0.021869	0.0083955	0.020577
Trial1	3	1	noBlindfold	counterclockwise	practice	Guided	1	0.5	0	28.71974	0.44721	-1.45	-0.79999	0.801729867275123	-0.024026	0.0083918	0.005403
Trial1	3	1	noBlindfold	counterclockwise	practice	Guided	1	0.5	0	28.73975	0.44716	-1.45001	-0.79994	0.801683262069528	-0.0873	-0.165089	0.060063
Trial1	3	1	noBlindfold	counterclockwise	practice	Guided	1	0.5	0	28.75974	0.4469	-1.45012	-0.79993	0.801690508569312	-0.26616	-0.262281	0.137273
Trial1	3	1	noBlindfold	counterclockwise	practice	Guided	1	0.5	0	28.77974	0.4466	-1.45012	-0.79996	0.801740291376821	-0.28469	-0.101423	0.097859
Trial1	3	1	noBlindfold	counterclockwise	practice	Guided	1	0.5	0	28.79974	0.44613	-1.45006	-0.80002	0.801831677488143	-0.266451	0.089009	-0.049639
Trial1	3	1	noBlindfold	counterclockwise	practice	Guided	1	0.5	0	28.81975	0.44544	-1.44995	-0.80005	0.801908182833552	-0.216614	0.17361	-0.091327
Trial1	3	1	noBlindfold	counterclockwise	practice	Guided	1	0.5	0	28.83974	0.44466	-1.44992	-0.80001	0.801921729505804	-0.147824	0.12279	-0.037566
Trial1	3	1	noBlindfold	counterclockwise	practice	Guided	1	0.5	0	28.85974	0.44289	-1.44998	-0.79996	0.801995939631375	-0.071936	-0.012649	0.027106
Trial1	3	1	noBlindfold	counterclockwise	practice	Guided	1	0.5	0	28.87975	0.44195	-1.45003	-0.79994	0.802043509381214	-0.028381	-0.025332	0.100525
Trial1	3	1	noBlindfold	counterclockwise	practice	Guided	1	0.5	0	28.89975	0.44109	-1.45003	-0.79993	0.802096283893093	-0.108032	0.0085293	0.126495
Trial1	3	1	noBlindfold	counterclockwise	practice	Guided	1	0.5	0	28.91974	0.44018	-1.45	-0.79993	0.802163633286775	-0.131012	0.025452	0.154666
Trial1	3	1	noBlindfold	counterclockwise	practice	Guided	1	0.5	0	28.93974	0.43919	-1.45	-0.79996	0.802267904023875	-0.124826	-0.071872	0.125358
Trial1	3	1	noBlindfold	counterclockwise	practice	Guided	1	0.5	0	28.95975	0.43712	-1.45006	-0.79997	0.802437500363321	-0.158099	-0.135282	0.051123
Trial1	3	1	noBlindfold	counterclockwise	practice	Guided	1	0.5	0	28.97974	0.43599	-1.45007	-0.79995	0.802506879397002	-0.30064	-0.122554	0.092873
Trial1	3	1	noBlindfold	counterclockwise	practice	Guided	1	0.5	0	28.99974	0.43469	-1.45005	-0.79992	0.802581673911205	-0.306207	-0.097138	0.181583
Trial1	3	1	noBlindfold	counterclockwise	practice	Guided	1	0.5	0	29.01974	0.43316	-1.45005	-0.7999099	0.802697646475714	-0.303194	-0.114039	0.195349
Trial1	3	1	noBlindfold	counterclockwise	practice	Guided	1	0.5	0	29.03975	0.43148	-1.45005	-0.7999	0.802829368065487	-0.33785	-0.164785	0.149936
Trial1	3	1	noBlindfold	counterclockwise	practice	Guided	1	0.5	0	29.05974	0.42742	-1.45009	-0.79988	0.803166182452185	-0.433394	-0.164689	0.258509
Trial1	3	1	noBlindfold	counterclockwise	practice	Guided	1	0.5	0	29.07974	0.42499	-1.45007	-0.79984	0.803349599380823	-0.414423	-0.092714	0.362066
Trial1	3	1	noBlindfold	counterclockwise	practice	Guided	1	0.5	0	29.09975	0.42244	-1.45006	-0.79981	0.803561807566122	-0.41729	-0.156156	0.41652
Trial1	3	1	noBlindfold	counterclockwise	practice	Guided	1	0.5	0	29.11974	0.41958	-1.45008	-0.79983	0.803862820655175	-0.458514	-0.236509	0.329267
Trial1	3	1	noBlindfold	counterclockwise	practice	Guided	1	0.5	0	29.13974	0.41636	-1.4501	-0.7999099	0.804270833203071	-0.5072	-0.181436	0.229173
Trial1	3	1	noBlindfold	counterclockwise	practice	Guided	1	0.5	0	29.15974	0.40899	-1.45005	-0.7999099	0.805070644383582	-0.608219	-0.033272	0.155476
Trial1	3	1	noBlindfold	counterclockwise	practice	Guided	1	0.5	0	29.17975	0.40475	-1.45001	-0.7999	0.805551095227704	-0.601662	-0.045965	0.190116
Trial1	3	1	noBlindfold	counterclockwise	practice	Guided	1	0.5	0	29.19974	0.40011	-1.44999	-0.79989	0.806103026348324	-0.511283	0.017514	0.242396
Trial1	3	1	noBlindfold	counterclockwise	practice	Guided	1	0.5	0	29.21974	0.39496	-1.44998	-0.79993	0.806797038194769	-0.495517	0.102134	0.142072
Trial1	3	1	noBlindfold	counterclockwise	practice	Guided	1	0.5	0	29.23975	0.38949	-1.44994	-0.79999	0.807586810007792	-0.486266	0.220573	0.036845
Trial1	3	1	noBlindfold	counterclockwise	practice	Guided	1	0.5	0	29.25974	0.37794	-1.44989	-0.79997	0.809228455982838	-0.663886	0.169676	0.03211
Trial1	3	1	noBlindfold	counterclockwise	practice	Guided	1	0.5	0	29.27974	0.37155	-1.44991	-0.79994	0.810187257228699	-0.757154	0.131553	0.112454
Trial1	3	1	noBlindfold	counterclockwise	practice	Guided	1	0.5	0	29.29974	0.36462	-1.44995	-0.79993	0.811304997458322	-0.867573	0.017275	0.120107
Trial1	3	1	noBlindfold	counterclockwise	practice	Guided	1	0.5	0	29.31975	0.35681	-1.44997	-0.7999099	0.812624940271236	-0.891831	0.055347	0.16225
Trial1	3	1	noBlindfold	counterclockwise	practice	Guided	1	0.5	0	29.33974	0.34856	-1.44999	-0.79987	0.814079864161026	-0.963866	0.017257	0.189322
Trial1	3	1	noBlindfold	counterclockwise	practice	Guided	1	0.5	0	29.35974	0.32978	-1.44999	-0.79983	0.817742572199084	-0.981805	0.051099	0.31394
Trial1	3	1	noBlindfold	counterclockwise	practice	Guided	1	0.5	0	29.37975	0.31953	-1.44998	-0.79983	0.819937483752144	-0.985011	0.051088	0.395638
Trial1	3	1	noBlindfold	counterclockwise	practice	Guided	1	0.5	0	29.39975	0.30827	-1.44997	-0.7998	0.822460024194592	-1.041822	0.029911	0.356553
Trial1	3	1	noBlindfold	counterclockwise	practice	Guided	1	0.5	0	29.41974	0.29703	-1.44998	-0.79983	0.825181725554542	-1.022478	-0.0039442	0.316723
Trial1	3	1	noBlindfold	counterclockwise	practice	Guided	1	0.5	0	29.43974	0.28437	-1.45002	-0.79987	0.828425155905325	-1.021855	-0.084331	0.318553
Trial1	3	1	noBlindfold	counterclockwise	practice	Guided	1	0.5	0	29.45975	0.25794	-1.45005	-0.79989	0.835713542187435	-0.860846	-0.109666	0.239458
Trial1	3	1	noBlindfold	counterclockwise	practice	Guided	1	0.5	0	29.47974	0.24354	-1.45006	-0.7999099	0.84001646664711	-0.778371	-0.164643	0.189276
Trial1	3	1	noBlindfold	counterclockwise	practice	Guided	1	0.5	0	29.49974	0.22877	-1.45008	-0.79993	0.844661928837043	-0.700578	-0.189981	0.143018
Trial1	3	1	noBlindfold	counterclockwise	practice	Guided	1	0.5	0	29.51974	0.21418	-1.45011	-0.79995	0.84947812501841	-0.673068	-0.28724	0.106555
Trial1	3	1	noBlindfold	counterclockwise	practice	Guided	1	0.5	0	29.53975	0.1994	-1.45015	-0.80005	0.854657998753383	-0.617132	-0.354859	-0.068244
Trial1	3	1	noBlindfold	counterclockwise	practice	Guided	1	0.5	0	29.55974	0.16912	-1.45018	-0.80005	0.865772207143997	-0.39248	-0.325038	-0.085618
Trial1	3	1	noBlindfold	counterclockwise	practice	Guided	1	0.5	0	29.57974	0.15423	-1.45017	-0.80004	0.871562336322947	-0.320923	-0.320721	-0.070559
Trial1	3	1	noBlindfold	counterclockwise	practice	Guided	1	0.5	0	29.59975	0.13946	-1.45015	-0.80005	0.877535773026299	-0.121521	-0.341795	-0.099918
Trial1	3	1	noBlindfold	counterclockwise	practice	Guided	1	0.5	0	29.61974	0.12488	-1.45015	-0.80008	0.883653225114387	-0.031488	-0.312089	-0.178524
Trial1	3	1	noBlindfold	counterclockwise	practice	Guided	1	0.5	0	29.63974	0.11012	-1.45015	-0.80012	0.890055292505543	0.044813	-0.316233	-0.211135
Trial1	3	1	noBlindfold	counterclockwise	practice	Guided	1	0.5	0	29.65974	0.081907	-1.45017	-0.80012	0.902770052420948	0.018823	-0.442997	-0.232613
Trial1	3	1	noBlindfold	counterclockwise	practice	Guided	1	0.5	0	29.67975	0.068448	-1.45019	-0.8001	0.90906385323082	0.018098	-0.404798	-0.198734
Trial1	3	1	noBlindfold	counterclockwise	practice	Guided	1	0.5	0	29.69974	0.054925	-1.45021	-0.80007	0.915534725947975	-0.046322	-0.383523	-0.131413
Trial1	3	1	noBlindfold	counterclockwise	practice	Guided	1	0.5	0	29.71974	0.042129	-1.45019	-0.80003	0.921788392274657	-0.105888	-0.294563	-0.089302
Trial1	3	1	noBlindfold	counterclockwise	practice	Guided	1	0.5	0	29.73975	0.029977	-1.45016	-0.80001	0.927867213904555	-0.118865	-0.192924	-0.04259
Trial1	3	1	noBlindfold	counterclockwise	practice	Guided	1	0.5	0	29.75974	0.00509	-1.4501	-0.80003	0.940735828086355	-0.182417	-0.163195	-0.033646
Trial1	3	1	noBlindfold	counterclockwise	practice	Guided	1	0.5	0	29.77974	-0.007333	-1.45008	-0.80004	0.947338791195103	-0.203719	-0.154683	-0.088405
Trial1	3	1	noBlindfold	counterclockwise	practice	Guided	1	0.5	0	29.79974	-0.019282	-1.45008	-0.80004	0.953791281093184	-0.140273	-0.226573	-0.071212
Trial1	3	1	noBlindfold	counterclockwise	practice	Guided	1	0.5	0	29.81975	-0.03146	-1.45011	-0.80005	0.960484080717736	-0.077063	-0.306903	-0.100932
Trial1	3	1	noBlindfold	counterclockwise	practice	Guided	1	0.5	0	29.83974	-0.043034	-1.45015	-0.80011	0.966986040718559	0.091424	-0.416829	-0.16129
Trial1	3	1	noBlindfold	counterclockwise	practice	Guided	1	0.5	0	29.85974	-0.064911	-1.45023	-0.80012	0.979447010572762	0.166081	-0.513948	-0.263823
Trial1	3	1	noBlindfold	counterclockwise	practice	Guided	1	0.5	0	29.87975	-0.075409	-1.45024	-0.80011	0.985531121356824	0.178758	-0.467295	-0.230302
Trial1	3	1	noBlindfold	counterclockwise	practice	Guided	1	0.5	0	29.89975	-0.085419	-1.45024	-0.80011	0.991408838007887	0.072782	-0.479862	-0.21637
Trial1	3	1	noBlindfold	counterclockwise	practice	Guided	1	0.5	0	29.91974	-0.094466	-1.45023	-0.80008	0.996753647933429	0.026376	-0.437422	-0.1861
Trial1	3	1	noBlindfold	counterclockwise	practice	Guided	1	0.5	0	29.93974	-0.10376	-1.45022	-0.79995	1.00222060534792	-0.077724	-0.365362	-0.065914
Trial1	3	1	noBlindfold	counterclockwise	practice	Guided	1	0.5	0	29.95975	-0.12128	-1.45015	-0.79992	1.0128478587324	-0.12463	-0.217085	0.146662
Trial1	3	1	noBlindfold	counterclockwise	practice	Guided	1	0.5	0	29.97974	-0.13012	-1.45012	-0.79994	1.01830997915415	-0.112479	-0.200095	0.10853
Trial1	3	1	noBlindfold	counterclockwise	practice	Guided	1	0.5	0	29.99974	-0.13857	-1.45012	-0.79997	1.02358374822953	-0.105108	-0.301586	0.04924
Trial1	3	1	noBlindfold	counterclockwise	practice	Guided	1	0.5	0	30.01974	-0.14688	-1.45014	-0.79998	1.02879629026136	-0.092235	-0.343816	0.049539
Trial1	3	1	noBlindfold	counterclockwise	practice	Guided	1	0.5	0	30.03975	-0.15529	-1.45017	-0.79996	1.03408941964018	-0.109667	-0.386032	0.028414
Trial1	3	1	noBlindfold	counterclockwise	practice	Guided	1	0.5	0	30.05974	-0.17128	-1.4502	-0.79993	1.04427242445829	-0.093581	-0.398507	0.155203
Trial1	3	1	noBlindfold	counterclockwise	practice	Guided	1	0.5	0	30.07974	-0.1791	-1.4502	-0.79992	1.0493087087602	-0.093139	-0.39416	0.163721
Trial1	3	1	noBlindfold	counterclockwise	practice	Guided	1	0.5	0	30.09975	-0.18632	-1.4502	-0.79993	1.05400342238661	-0.098119	-0.419447	0.130054
Trial1	3	1	noBlindfold	counterclockwise	practice	Guided	1	0.5	0	30.11974	-0.19405	-1.4502	-0.79996	1.05907569844573	-0.095943	-0.419331	0.05387
Trial1	3	1	noBlindfold	counterclockwise	practice	Guided	1	0.5	0	30.13974	-0.20097	-1.4502	-0.79999	1.06364606468479	-0.113551	-0.359976	0.029089
Trial1	3	1	noBlindfold	counterclockwise	practice	Guided	1	0.5	0	30.15974	-0.21475	-1.45019	-0.79999	1.07277750240129	5.9892E-05	-0.393624	0.0044758
Trial1	3	1	noBlindfold	counterclockwise	practice	Guided	1	0.5	0	30.17975	-0.22176	-1.45019	-0.79999	1.07746066304267	-0.0075463	-0.423129	0.025055
Trial1	3	1	noBlindfold	counterclockwise	practice	Guided	1	0.5	0	30.19974	-0.22795	-1.45021	-0.79999	1.08161693220798	-0.045725	-0.452638	0.027196
Trial1	3	1	noBlindfold	counterclockwise	practice	Guided	1	0.5	0	30.21974	-0.23432	-1.45021	-0.8	1.085921629692	-0.063347	-0.431358	-0.01825
Trial1	3	1	noBlindfold	counterclockwise	practice	Guided	1	0.5	0	30.23975	-0.2405	-1.45021	-0.79995	1.09007350248487	-0.117991	-0.342379	0.017171
Trial1	3	1	noBlindfold	counterclockwise	practice	Guided	1	0.5	0	30.25974	-0.25233	-1.45015	-0.7999	1.09810766284622	-0.308944	-0.253344	0.22778
Trial1	3	1	noBlindfold	counterclockwise	practice	Guided	1	0.5	0	30.27974	-0.25855	-1.45012	-0.79988	1.10236388889107	-0.380995	-0.185575	0.252405
Trial1	3	1	noBlindfold	counterclockwise	practice	Guided	1	0.5	0	30.29974	-0.26474	-1.45009	-0.79988	1.1066324399152	-0.393383	-0.138981	0.218873
Trial1	3	1	noBlindfold	counterclockwise	practice	Guided	1	0.5	0	30.31975	-0.27107	-1.45009	-0.79989	1.11102341494911	-0.324042	-0.198172	0.250284
Trial1	3	1	noBlindfold	counterclockwise	practice	Guided	1	0.5	0	30.33974	-0.27752	-1.4501	-0.79993	1.11553817256831	-0.294095	-0.291207	0.147659
Trial1	3	1	noBlindfold	counterclockwise	practice	Guided	1	0.5	0	30.35974	-0.29072	-1.45019	-0.79997	1.12480671510848	-0.187968	-0.430645	0.04614
Trial1	3	1	noBlindfold	counterclockwise	practice	Guided	1	0.5	0	30.37975	-0.29713	-1.45022	-0.80001	1.1293503284506	-0.094962	-0.451677	-0.055981
Trial1	3	1	noBlindfold	counterclockwise	practice	Guided	1	0.5	0	30.39975	-0.30196	-1.45023	-0.80001	1.13276465933067	-0.167172	-0.489634	-0.153573
Trial1	3	1	noBlindfold	counterclockwise	practice	Guided	1	0.5	0	30.41974	-0.30156	-1.45023	-0.79994	1.13243207156881	-0.967775	-0.434547	0.026015
Trial1	3	1	noBlindfold	counterclockwise	practice	Guided	1	0.5	0	30.43974	-0.30083	-1.45021	-0.79825	1.13072175977263	-1.437625	-0.227103	0.618169
Trial1	3	1	noBlindfold	counterclockwise	practice	Guided	1	0.5	0	30.45975	-0.30057	-1.44993	-0.7964801	1.12928863808734	-0.80132	0.18758	0.831532
Trial1	3	1	noBlindfold	counterclockwise	practice	Guided	1	0.5	0	30.47974	-0.3004	-1.44991	-0.7946	1.12784277183331	-0.300898	-0.17636	0.288377
Trial1	3	1	noBlindfold	counterclockwise	practice	Guided	1	0.5	0	30.49974	-0.30018	-1.45011	-0.79297	1.12653869752497	0.053478	-0.624874	-0.150799
Trial1	3	1	noBlindfold	counterclockwise	practice	Guided	1	0.5	0	30.51974	-0.29995	-1.45031	-0.7919	1.12562235213299	0.09438	-0.777219	-0.271345
Trial1	3	1	noBlindfold	counterclockwise	practice	Guided	1	0.5	0	30.53975	-0.29991	-1.45039	-0.79084	1.12484842310068	0.042933	-0.751828	-0.196799
Trial1	3	1	noBlindfold	counterclockwise	practice	Guided	1	0.5	0	30.55974	-0.29998	-1.45033	-0.79063	1.12475054729323	-0.0091975	-0.430175	-0.059424
Trial1	3	1	noBlindfold	counterclockwise	practice	Guided	1	0.5	0	30.57974	-0.3	-1.45024	-0.79058	1.12472959759645	-0.028153	-0.36236	-0.079243
Trial1	3	1	noBlindfold	counterclockwise	practice	Guided	1	0.5	0	30.59975	-0.30001	-1.4502	-0.79061	1.12475783600596	-0.164534	-0.421499	-0.098625
Trial1	3	1	noBlindfold	counterclockwise	practice	Guided	1	0.5	0	30.61974	-0.30004	-1.4502	-0.79068	1.12482836947521	-0.272777	-0.357913	-0.153306
Trial1	3	1	noBlindfold	counterclockwise	practice	Guided	1	0.5	0	30.63974	-0.30009	-1.45018	-0.79081	1.12495529821071	-0.361468	-0.273188	-0.149157
Trial1	3	1	noBlindfold	counterclockwise	practice	Guided	1	0.5	0	30.65974	-0.30021	-1.45014	-0.79079	1.12502662217899	-0.515019	-0.239191	0.1118
Trial1	3	1	noBlindfold	counterclockwise	practice	Guided	1	0.5	0	30.67975	-0.30022	-1.45013	-0.79075	1.12500563260806	-0.496403	-0.179884	0.149077
Trial1	3	1	noBlindfold	counterclockwise	practice	Guided	1	0.5	0	30.69974	-0.30023	-1.45012	-0.79068	1.12496350863593	-0.453639	-0.251765	0.155625
Trial1	3	1	noBlindfold	counterclockwise	practice	Guided	1	0.5	0	30.71974	-0.30022	-1.45012	-0.79055	1.12486504120087	-0.463963	-0.285549	0.206864
Trial1	3	1	noBlindfold	counterclockwise	practice	Guided	1	0.5	0	30.73975	-0.30023	-1.45012	-0.79012	1.12456999358341	-0.458122	-0.179692	0.231992
Trial1	3	1	noBlindfold	counterclockwise	practice	Guided	1	0.5	0	30.75974	-0.30023	-1.4501	-0.78967	1.12425385975124	-0.449296	-0.602772	0.434806
Trial1	3	1	noBlindfold	counterclockwise	practice	Guided	1	0.5	0	30.77974	-0.30023	-1.45024	-0.78907	1.12383251785156	-0.567989	-0.81013	0.43131
Trial1	3	1	noBlindfold	counterclockwise	practice	Guided	1	0.5	0	30.79974	-0.30026	-1.45038	-0.78844	1.12341167423154	-0.521733	-0.852448	0.331925
Trial1	3	1	noBlindfold	counterclockwise	practice	Guided	1	0.5	0	30.81975	-0.30026	-1.45043	-0.78798	1.12308886175859	-0.730816	-0.949779	0.197065
Trial1	3	1	noBlindfold	counterclockwise	practice	Guided	1	0.5	0	30.83974	-0.30038	-1.45049	-0.78789	1.12311121879511	-1.355208	-1.309482	-0.029898
Trial1	3	1	noBlindfold	counterclockwise	practice	Guided	1	0.5	0	30.85974	-0.30074	-1.45072	-0.78789	1.12336780810306	-2.40591	-1.94002	-0.037925
Trial1	3	1	noBlindfold	counterclockwise	practice	Guided	1	0.5	0	30.87975	-0.30098	-1.45087	-0.78785	1.12351084586105	-3.098537	-2.477459	0.200395
Trial1	3	1	noBlindfold	counterclockwise	practice	Guided	1	0.5	0	30.89975	-0.30132	-1.45106	-0.78785	1.12375325519384	-4.309855	-2.579022	0.012808
Trial1	3	1	noBlindfold	counterclockwise	practice	Guided	1	0.5	0	30.91974	-0.30182	-1.45113	-0.78789	1.12413789514045	-5.587054	-2.917566	-0.226467
Trial1	3	1	noBlindfold	counterclockwise	practice	Guided	1	0.5	0	30.93974	-0.30244	-1.45126	-0.7881	1.12472732269155	-6.713601	-3.734304	-0.315565
Trial1	3	1	noBlindfold	counterclockwise	practice	Guided	1	0.5	0	30.95975	-0.30346	-1.452	-0.78822	1.12553934569953	-9.193921	-5.190043	-0.648647
Trial1	3	1	noBlindfold	counterclockwise	practice	Guided	1	0.5	0	30.97974	-0.30401	-1.45221	-0.78822	1.12593202734901	-10.39847	-5.283142	-0.301704
Trial1	3	1	noBlindfold	counterclockwise	practice	Guided	1	0.5	0	30.99974	-0.30456	-1.45227	-0.78818	1.12629681038042	-11.18068	-5.452414	0.488383
Trial1	3	1	noBlindfold	counterclockwise	practice	Guided	1	0.5	0	31.01974	-0.30496	-1.45233	-0.78811	1.12653356799125	-11.69897	-5.693627	0.927177
Trial1	3	1	noBlindfold	counterclockwise	practice	Guided	1	0.5	0	31.03975	-0.30524	-1.45242	-0.78803	1.12667776743541	-12.09901	-6.023707	0.88591
Trial1	3	1	noBlindfold	counterclockwise	practice	Guided	1	0.5	0	31.05974	-0.30546	-1.45261	-0.788	1.126814004938	-11.73284	-6.353788	1.021894
Trial1	3	1	noBlindfold	counterclockwise	practice	Guided	1	0.5	0	31.07974	-0.30549	-1.45266	-0.78794	1.1267935049915	-11.21089	-5.989853	1.608447
Trial1	3	1	noBlindfold	counterclockwise	practice	Guided	1	0.5	0	31.09975	-0.30549	-1.45268	-0.78776	1.12666763838583	-10.54398	-5.524355	2.40454
Trial1	3	1	noBlindfold	counterclockwise	practice	Guided	1	0.5	0	31.11974	-0.30541	-1.45268	-0.78698	1.12606520087153	-9.74184	-5.249288	2.910663
Trial1	3	1	noBlindfold	counterclockwise	practice	Guided	1	0.5	0	31.13974	-0.30512	-1.45266	-0.78141	1.12197137016378	-8.80807	-5.321229	3.623739
Trial1	3	1	noBlindfold	counterclockwise	practice	Guided	1	0.5	0	31.15974	-0.30416	-1.4526	-0.77607	1.11756787121269	-7.108762	-5.249288	4.112898
Trial1	3	1	noBlindfold	counterclockwise	practice	Guided	1	0.5	0	31.17975	-0.30367	-1.45264	-0.76849	1.1119632481259	-6.401895	-5.528587	4.673999
Trial1	3	1	noBlindfold	counterclockwise	practice	Guided	1	0.5	0	31.19974	-0.30328	-1.45273	-0.7584	1.10473039982413	-5.915385	-5.642845	4.660691
Trial1	3	1	noBlindfold	counterclockwise	practice	Guided	1	0.5	0	31.21974	-0.30297	-1.45281	-0.74671	1.09651111988355	-5.239581	-5.816349	4.23661
Trial1	3	1	noBlindfold	counterclockwise	practice	Guided	1	0.5	0	31.23975	-0.30267	-1.45289	-0.71839	1.07720160920082	-4.711794	-5.820581	4.005638
Trial1	3	1	noBlindfold	counterclockwise	practice	Guided	1	0.5	0	31.25974	-0.30232	-1.45286	-0.70127	1.06559704505635	-4.784936	-5.600527	3.963319
Trial1	3	1	noBlindfold	counterclockwise	practice	Guided	1	0.5	0	31.27974	-0.30236	-1.45281	-0.68329	1.05388177577835	-4.910633	-5.672468	3.740185
Trial1	3	1	noBlindfold	counterclockwise	practice	Guided	1	0.5	0	31.29974	-0.30245	-1.4528	-0.66413	1.0416307526214	-5.251244	-5.477805	3.553965
Trial1	3	1	noBlindfold	counterclockwise	practice	Guided	1	0.5	0	31.31975	-0.30261	-1.45272	-0.64255	1.02813098373729	-5.735032	-4.94883	3.42863
Trial1	3	1	noBlindfold	counterclockwise	practice	Guided	1	0.5	0	31.33974	-0.30283	-1.45251	-0.59805	1.00109930898544	-6.033487	-4.728777	3.651014
Trial1	3	1	noBlindfold	counterclockwise	practice	Guided	1	0.5	0	31.35974	-0.30318	-1.45221	-0.57392	0.987158679651356	-6.508437	-4.038993	3.429405
Trial1	3	1	noBlindfold	counterclockwise	practice	Guided	1	0.5	0	31.37975	-0.30326	-1.45206	-0.54845	0.972637661338856	-6.5501	-4.026298	3.75796
Trial1	3	1	noBlindfold	counterclockwise	practice	Guided	1	0.5	0	31.39975	-0.30328	-1.45199	-0.52115	0.957526013738924	-6.474346	-4.14902	3.226852
Trial1	3	1	noBlindfold	counterclockwise	practice	Guided	1	0.5	0	31.41974	-0.30318	-1.45208	-0.49388	0.942876189006517	-5.870216	-4.606054	3.089683
Trial1	3	1	noBlindfold	counterclockwise	practice	Guided	1	0.5	0	31.43974	-0.30296	-1.45224	-0.43578	0.913591250872484	-5.484931	-4.4791	3.165875
Trial1	3	1	noBlindfold	counterclockwise	practice	Guided	1	0.5	0	31.45975	-0.3026	-1.45201	-0.40623	0.899549661422718	-4.620759	-3.552336	2.41992
Trial1	3	1	noBlindfold	counterclockwise	practice	Guided	1	0.5	0	31.47974	-0.30237	-1.45187	-0.37604	0.886117219223189	-4.417727	-4.115166	1.597725
Trial1	3	1	noBlindfold	counterclockwise	practice	Guided	1	0.5	0	31.49974	-0.30221	-1.45199	-0.34801	0.874443738451213	-4.512405	-4.369074	1.649768
Trial1	3	1	noBlindfold	counterclockwise	practice	Guided	1	0.5	0	31.51974	-0.30223	-1.4521	-0.31871	0.8632201447878	-4.701834	-4.022066	1.551172
Trial1	3	1	noBlindfold	counterclockwise	practice	Guided	1	0.5	0	31.53975	-0.30229	-1.45208	-0.26397	0.844600134116261	-4.464645	-4.45371	1.217519
Trial1	3	1	noBlindfold	counterclockwise	practice	Guided	1	0.5	0	31.55974	-0.30241	-1.4523	-0.23658	0.836559570293908	-5.50367	-4.364842	1.888306
Trial1	3	1	noBlindfold	counterclockwise	practice	Guided	1	0.5	0	31.57974	-0.3027	-1.4522	-0.21093	0.829951065635013	-5.866334	-4.436782	1.216906
Trial1	3	1	noBlindfold	counterclockwise	practice	Guided	1	0.5	0	31.59975	-0.30291	-1.45223	-0.187	0.824398854102418	-6.133649	-5.071552	0.28504
Trial1	3	1	noBlindfold	counterclockwise	practice	Guided	1	0.5	0	31.61974	-0.3031	-1.4524	-0.16392	0.819658075191785	-6.753698	-4.834572	0.652802
Trial1	3	1	noBlindfold	counterclockwise	practice	Guided	1	0.5	0	31.63974	-0.30338	-1.45238	-0.12067	0.81239195883189	-7.427363	-4.144788	1.683218
Trial1	3	1	noBlindfold	counterclockwise	practice	Guided	1	0.5	0	31.65974	-0.30372	-1.45211	-0.099058	0.809801409011372	-7.271849	-4.508723	1.733375
Trial1	3	1	noBlindfold	counterclockwise	practice	Guided	1	0.5	0	31.67975	-0.30366	-1.45221	-0.078112	0.807447142861595	-7.222879	-4.462173	2.134622
Trial1	3	1	noBlindfold	counterclockwise	practice	Guided	1	0.5	0	31.69974	-0.30355	-1.45224	-0.056275	0.805518147514193	-6.689028	-4.373305	3.299527
Trial1	3	1	noBlindfold	counterclockwise	practice	Guided	1	0.5	0	31.71974	-0.30337	-1.45219	-0.03241	0.804023484266894	-6.176875	-4.204033	3.515582
Trial1	3	1	noBlindfold	counterclockwise	practice	Guided	1	0.5	0	31.73975	-0.30306	-1.45215	0.017667	0.803254305131347	-5.264123	-4.673763	3.475682
Trial1	3	1	noBlindfold	counterclockwise	practice	Guided	1	0.5	0	31.75974	-0.30233	-1.45234	0.045451	0.803616327566862	-4.101138	-4.52565	3.579582
Trial1	3	1	noBlindfold	counterclockwise	practice	Guided	2	0.5	0	0	0.44997	-1.45	-0.8	0.801562800977793	-0.0094258	0.048466	-0.021839
Trial1	3	1	noBlindfold	counterclockwise	practice	Guided	2	0.5	0	0.01660156	0.44997	-1.45	-0.8	0.801562800977793	-0.019831	-0.0023194	0.0077212
Trial1	3	1	noBlindfold	counterclockwise	practice	Guided	2	0.5	0	0.03660583	0.44997	-1.45	-0.8	0.801562800977793	0.0097294	0.0019114	0.0091198
Trial1	3	1	noBlindfold	counterclockwise	practice	Guided	2	0.5	0	0.05659485	0.44996	-1.45	-0.8	0.801563426043345	-0.0015363	-0.0023216	-0.012833
Trial1	3	1	noBlindfold	counterclockwise	practice	Guided	2	0.5	0	0.07659912	0.44996	-1.45	-0.8	0.801563426043345	0.0055127	0.001906	0.020667
Trial1	3	1	noBlindfold	counterclockwise	practice	Guided	2	0.5	0	0.09660339	0.44996	-1.45	-0.8	0.801563426043345	-0.0026524	0.027295	0.0040565
Trial1	3	1	noBlindfold	counterclockwise	practice	Guided	2	0.5	0	0.1166077	0.44996	-1.45	-0.8	0.801563426043345	-0.010538	0.018828	-0.018176
Trial1	3	1	noBlindfold	counterclockwise	practice	Guided	2	0.5	0	0.1365967	0.44996	-1.45	-0.8	0.801563426043345	0.010859	0.0018998	-0.0077725
Trial1	3	1	noBlindfold	counterclockwise	practice	Guided	2	0.5	0	0.156601	0.44996	-1.45	-0.8	0.801563426043345	-0.02348	0.014597	-0.0015664
Trial1	3	1	noBlindfold	counterclockwise	practice	Guided	2	0.5	0	0.1766052	0.44996	-1.45	-0.8	0.801563426043345	-0.014473	0.01036	-0.0088892
Trial1	3	1	noBlindfold	counterclockwise	practice	Guided	2	0.5	0	0.1966095	0.44996	-1.45	-0.8	0.801563426043345	-0.0096901	0.023053	-0.017614
Trial1	3	1	noBlindfold	counterclockwise	practice	Guided	2	0.5	0	0.2165985	0.44996	-1.45	-0.8	0.801563426043345	-0.0026429	0.014589	0.0040586
Trial1	3	1	noBlindfold	counterclockwise	practice	Guided	2	0.5	0	0.2366028	0.44996	-1.45	-0.8	0.801563426043345	-0.0051836	0.018819	-0.021556
Trial1	3	1	noBlindfold	counterclockwise	practice	Guided	2	0.5	0	0.2566071	0.44996	-1.45	-0.8	0.801563426043345	0.0066447	-0.010806	-0.0080454
Trial1	3	1	noBlindfold	counterclockwise	practice	Guided	2	0.5	0	0.2765961	0.44995	-1.45	-0.8	0.801564051233505	-0.0094013	-0.010808	-0.021831
Trial1	3	1	noBlindfold	counterclockwise	practice	Guided	2	0.5	0	0.2966003	0.44995	-1.45	-0.8	0.801564051233505	-0.027131	0.01035	-0.010284
Trial1	3	1	noBlindfold	counterclockwise	practice	Guided	2	0.5	0	0.3166046	0.44995	-1.45	-0.8	0.801564051233505	0.0072137	-0.015044	-0.016488
Trial1	3	1	noBlindfold	counterclockwise	practice	Guided	2	0.5	0	0.3366089	0.44995	-1.45	-0.8	0.801564051233505	0.010877	-0.010812	-0.0077634
Trial1	3	1	noBlindfold	counterclockwise	practice	Guided	2	0.5	0	0.3565979	0.44995	-1.45	-0.8	0.801564051233505	-0.0048914	0.023041	-0.025772
Trial1	3	1	noBlindfold	counterclockwise	practice	Guided	2	0.5	0	0.3766022	0.44995	-1.45	-0.8	0.801564051233505	-0.0093912	0.018803	-0.021828
Trial1	3	1	noBlindfold	counterclockwise	practice	Guided	2	0.5	0	0.3966064	0.44995	-1.45	-0.8	0.801564051233505	-0.024857	0.010337	0.0082888
Trial1	3	1	noBlindfold	counterclockwise	practice	Guided	2	0.5	0	0.4165955	0.44995	-1.45	-0.8	0.801564051233505	-0.019513	0.0018727	0.002946
Trial1	3	1	noBlindfold	counterclockwise	practice	Guided	2	0.5	0	0.4365997	0.44995	-1.45	-0.8	0.801564051233505	-0.01725	0.018799	-0.0088808
Trial1	3	1	noBlindfold	counterclockwise	practice	Guided	2	0.5	0	0.456604	0.44995	-1.45	-0.8	0.801564051233505	-0.016128	0.0018714	0.015894
Trial1	3	1	noBlindfold	counterclockwise	practice	Guided	2	0.5	0	0.4766083	0.44994	-1.45	-0.8	0.801564674687031	-0.014725	0.014562	-0.0052188
Trial1	3	1	noBlindfold	counterclockwise	practice	Guided	2	0.5	0	0.4965973	0.44994	-1.45	-0.8	0.801564674687031	0.0038475	0.031489	-0.029432
Trial1	3	1	noBlindfold	counterclockwise	practice	Guided	2	0.5	0	0.5166016	0.44994	-1.45	-0.8	0.801564674687031	-0.027108	0.023021	0.0037887
Trial1	3	1	noBlindfold	counterclockwise	practice	Guided	2	0.5	0	0.5366058	0.44994	-1.45	-0.8	0.801564674687031	-0.011336	0.014555	0.0077327
Trial1	3	1	noBlindfold	counterclockwise	practice	Guided	2	0.5	0	0.5565948	0.44994	-1.45	-0.8	0.801564674687031	-0.0057112	0.027248	-0.0131
Trial1	3	1	noBlindfold	counterclockwise	practice	Guided	2	0.5	0	0.5765991	0.44994	-1.45	-0.8	0.801564674687031	-0.028779	0.023013	0.015058
Trial1	3	1	noBlindfold	counterclockwise	practice	Guided	2	0.5	0	0.5966034	0.44994	-1.45	-0.8	0.801564674687031	-0.018652	0.0060838	-0.0097157
Trial1	3	1	noBlindfold	counterclockwise	practice	Guided	2	0.5	0	0.6166077	0.44993	-1.45	-0.8	0.801565300126034	-0.0099237	-0.027774	-0.013378
Trial1	3	1	noBlindfold	counterclockwise	practice	Guided	2	0.5	0	0.6365967	0.44993	-1.45	-0.8	0.801565300126034	-0.02287	0.0018484	-0.0099953
Trial1	3	1	noBlindfold	counterclockwise	practice	Guided	2	0.5	0	0.656601	0.44993	-1.45	-0.8	0.801565300126034	-0.016384	0.0060789	0.020123
Trial1	3	1	noBlindfold	counterclockwise	practice	Guided	2	0.5	0	0.6766052	0.44993	-1.45	-0.8	0.801565300126034	-0.023148	0.010305	-0.0057707
Trial1	3	1	noBlindfold	counterclockwise	practice	Guided	2	0.5	0	0.6966095	0.44993	-1.45	-0.8	0.801565300126034	-0.019764	-0.010855	0.0071783
Trial1	3	1	noBlindfold	counterclockwise	practice	Guided	2	0.5	0	0.7165985	0.44993	-1.45	-0.8	0.801565300126034	-0.014702	0.010301	-0.0052086
Trial1	3	1	noBlindfold	counterclockwise	practice	Guided	2	0.5	0	0.7366028	0.44993	-1.45	-0.8	0.801565300126034	0.01852	0.022993	0.005477
Trial1	3	1	noBlindfold	counterclockwise	practice	Guided	2	0.5	0	0.7566071	0.44993	-1.45	-0.8	0.801565300126034	0.012036	0.0018326	-0.024641
Trial1	3	1	noBlindfold	counterclockwise	practice	Guided	2	0.5	0	0.7765961	0.44993	-1.45	-0.8	0.801565300126034	0.0021927	0.001831	-0.0040863
Trial1	3	1	noBlindfold	counterclockwise	practice	Guided	2	0.5	0	0.7966003	0.44993	-1.45	-0.8	0.801565300126034	0.0089605	0.035682	0.02181
Trial1	3	1	noBlindfold	counterclockwise	practice	Guided	2	0.5	0	0.8166046	0.44993	-1.45	-0.8	0.801565300126034	-0.014693	0.0060558	-0.0052045
Trial1	3	1	noBlindfold	counterclockwise	practice	Guided	2	0.5	0	0.8366089	0.44993	-1.45	-0.8	0.801565300126034	-0.0070847	0.0018217	0.028019
Trial1	3	1	noBlindfold	counterclockwise	practice	Guided	2	0.5	0	0.8565979	0.44993	-1.45	-0.8	0.801565300126034	-0.025958	0.0018186	-0.030256
Trial1	3	1	noBlindfold	counterclockwise	practice	Guided	2	0.5	0	0.8766022	0.44992	-1.45	-0.8	0.801565923827663	-0.015806	0.0018168	0.011693
Trial1	3	1	noBlindfold	counterclockwise	practice	Guided	2	0.5	0	0.8966064	0.44992	-1.45	-0.8	0.801565923827663	-0.0090628	0.018743	-0.018705
Trial1	3	1	noBlindfold	counterclockwise	practice	Guided	2	0.5	0	0.9165955	0.44992	-1.45	-0.8	0.801565923827663	-0.0062349	0.031438	-0.0032359
Trial1	3	1	noBlindfold	counterclockwise	practice	Guided	2	0.5	0	0.9365997	0.44992	-1.45	-0.8	0.801565923827663	0.0098164	0.010278	0.030547
Trial1	3	1	noBlindfold	counterclockwise	practice	Guided	2	0.5	0	0.956604	0.44992	-1.45	-0.8	0.801565923827663	-0.031289	0.022972	-0.010536
Trial1	3	1	noBlindfold	counterclockwise	practice	Guided	2	0.5	0	0.9766083	0.44992	-1.45	-0.8	0.801565923827663	0.023325	-0.0066538	-0.002674
Trial1	3	1	noBlindfold	counterclockwise	practice	Guided	2	0.5	0	0.9965973	0.44992	-1.45	-0.8	0.801565923827663	-0.0084936	-0.019348	-0.034471
Trial1	3	1	noBlindfold	counterclockwise	practice	Guided	2	0.5	0	1.016602	0.44992	-1.45	-0.8	0.801565923827663	0.0036148	0.018733	-0.025185
Trial1	3	1	noBlindfold	counterclockwise	practice	Guided	2	0.5	0	1.036606	0.44992	-1.45	-0.8	0.801565923827663	0.015724	-0.0066601	0.012538
Trial1	3	1	noBlindfold	counterclockwise	practice	Guided	2	0.5	0	1.056595	0.44992	-1.45	-0.8	0.801565923827663	0.0016592	0.018731	0.0043731
Trial1	3	1	noBlindfold	counterclockwise	practice	Guided	2	0.5	0	1.076599	0.44992	-1.45	-0.8	0.801565923827663	0.016569	0.010263	-0.015338
Trial1	3	1	noBlindfold	counterclockwise	practice	Guided	2	0.5	0	1.096603	0.44991	-1.45	-0.8	0.801566547653158	-0.0062213	0.01026	0.0063603
Trial1	3	1	noBlindfold	counterclockwise	practice	Guided	2	0.5	0	1.116608	0.44991	-1.45	-0.8	0.801566547653158	0.018275	-0.0109	0.009719
Trial1	3	1	noBlindfold	counterclockwise	practice	Guided	2	0.5	0	1.136597	0.44991	-1.45	-0.8	0.801566547653158	-0.032115	0.0017938	0.0021384
Trial1	3	1	noBlindfold	counterclockwise	practice	Guided	2	0.5	0	1.156601	0.44991	-1.45	-0.8	0.801566547653158	-0.016063	0.022952	0.015926
Trial1	3	1	noBlindfold	counterclockwise	practice	Guided	2	0.5	0	1.176605	0.44991	-1.45	-0.8	0.801566547653158	-0.029004	0.0017906	0.019312
Trial1	3	1	noBlindfold	counterclockwise	practice	Guided	2	0.5	0	1.196609	0.44991	-1.45	-0.8	0.801566547653158	-0.019717	0.027179	0.0072047
Trial1	3	1	noBlindfold	counterclockwise	practice	Guided	2	0.5	0	1.216599	0.44991	-1.45	-0.8	0.801566547653158	-0.0056484	0.0017857	-0.01307
Trial1	3	1	noBlindfold	counterclockwise	practice	Guided	2	0.5	0	1.236603	0.44991	-1.45	-0.8	0.801566547653158	0.0030796	0.0060153	-0.016731
Trial1	3	1	noBlindfold	counterclockwise	practice	Guided	2	0.5	0	1.256607	0.44991	-1.45	-0.8	0.801566547653158	-0.0098677	-0.0024493	-0.020674
Trial1	3	1	noBlindfold	counterclockwise	practice	Guided	2	0.5	0	1.276596	0.4499	-1.45	-0.8	0.80156717346524	-0.011264	0.001777	0.0077677
Trial1	3	1	noBlindfold	counterclockwise	practice	Guided	2	0.5	0	1.2966	0.4499	-1.45	-0.8	0.80156717346524	-0.028713	0.039864	0.015093
Trial1	3	1	noBlindfold	counterclockwise	practice	Guided	2	0.5	0	1.316605	0.4499	-1.45	-0.8	0.80156717346524	-0.0039599	0.006006	-0.0384
Trial1	3	1	noBlindfold	counterclockwise	practice	Guided	2	0.5	0	1.336609	0.4499	-1.45	-0.8	0.80156717346524	0.005069	-0.0066909	-0.0034982
Trial1	3	1	noBlindfold	counterclockwise	practice	Guided	2	0.5	0	1.356598	0.4499	-1.45	-0.8	0.80156717346524	0.021656	0.014469	-0.040942
Trial1	3	1	noBlindfold	counterclockwise	practice	Guided	2	0.5	0	1.376602	0.4499	-1.45	-0.8	0.80156717346524	-0.035472	-0.0024619	-0.010797
Trial1	3	1	noBlindfold	counterclockwise	practice	Guided	2	0.5	0	1.396606	0.4499	-1.45	-0.8	0.80156717346524	-0.039132	0.018696	-0.019521
Trial1	3	1	noBlindfold	counterclockwise	practice	Guided	2	0.5	0	1.416595	0.4499	-1.45	-0.8	0.80156717346524	0.017747	0.027159	0.018178
Trial1	3	1	noBlindfold	counterclockwise	practice	Guided	2	0.5	0	1.4366	0.4499	-1.45	-0.8	0.80156717346524	-0.010409	-0.0066983	-0.0046137
Trial1	3	1	noBlindfold	counterclockwise	practice	Guided	2	0.5	0	1.456604	0.4499	-1.45	-0.8	0.80156717346524	0.01971	0.010225	-0.011378
Trial1	3	1	noBlindfold	counterclockwise	practice	Guided	2	0.5	0	1.476608	0.44989	-1.45	-0.8	0.801567797538835	-0.024189	-0.0024736	0.011162
Trial1	3	1	noBlindfold	counterclockwise	practice	Guided	2	0.5	0	1.496597	0.44989	-1.45	-0.8	0.801567797538835	0.0090347	-0.0067063	-0.0034893
Trial1	3	1	noBlindfold	counterclockwise	practice	Guided	2	0.5	0	1.516602	0.44989	-1.45	-0.8	0.801567797538835	0.01916	0.0059878	-0.0029302
Trial1	3	1	noBlindfold	counterclockwise	practice	Guided	2	0.5	0	1.536606	0.44989	-1.45	-0.8	0.801567797538835	0.008479	0.0017545	0.030011
Trial1	3	1	noBlindfold	counterclockwise	practice	Guided	2	0.5	0	1.556595	0.44989	-1.45	-0.8	0.801567797538835	0.0031145	0.01868	-0.016716
Trial1	3	1	noBlindfold	counterclockwise	practice	Guided	2	0.5	0	1.576599	0.44989	-1.45	-0.8	0.801567797538835	0.0098834	-0.02364	0.0091791
Trial1	3	1	noBlindfold	counterclockwise	practice	Guided	2	0.5	0	1.596603	0.44989	-1.45	-0.8	0.801567797538835	-0.0053249	-0.010945	-0.017275
Trial1	3	1	noBlindfold	counterclockwise	practice	Guided	2	0.5	0	1.616608	0.44988	-1.45	-0.8	0.801568423599757	0.0028408	0.0017501	-0.017833
Trial1	3	1	noBlindfold	counterclockwise	practice	Guided	2	0.5	0	1.636597	0.44988	-1.45	-0.8	0.801568423599757	0.0014436	0.03137	0.0086231
Trial1	3	1	noBlindfold	counterclockwise	practice	Guided	2	0.5	0	1.656601	0.44988	-1.45	-0.8	0.801568423599757	-0.026713	0.0059784	-0.014449
Trial1	3	1	noBlindfold	counterclockwise	practice	Guided	2	0.5	0	1.676605	0.44988	-1.45	-0.8	0.801568423599757	0.00060568	0.0017428	-0.0037618
Trial1	3	1	noBlindfold	counterclockwise	practice	Guided	2	0.5	0	1.696609	0.44988	-1.45	-0.8	0.801568423599757	-0.0019342	-0.015187	-0.0043206
Trial1	3	1	noBlindfold	counterclockwise	practice	Guided	2	0.5	0	1.716599	0.44988	-1.45	-0.8	0.801568423599757	0.0020093	0.014434	0.00046082
Trial1	3	1	noBlindfold	counterclockwise	practice	Guided	2	0.5	0	1.736603	0.44988	-1.45	-0.8	0.801568423599757	0.0051135	0.014434	-0.022051
Trial1	3	1	noBlindfold	counterclockwise	practice	Guided	2	0.5	0	1.756607	0.44988	-1.45	-0.8	0.801568423599757	0.011016	0.0102	-0.0077043
Trial1	3	1	noBlindfold	counterclockwise	practice	Guided	2	0.5	0	1.776596	0.44988	-1.45	-0.8	0.801568423599757	-0.0024919	-0.0025006	0.0041251
Trial1	3	1	noBlindfold	counterclockwise	practice	Guided	2	0.5	0	1.7966	0.44988	-1.45	-0.8	0.801568423599757	-0.0067148	-0.01943	0.0038465
Trial1	3	1	noBlindfold	counterclockwise	practice	Guided	2	0.5	0	1.816605	0.44988	-1.45	-0.8	0.801568423599757	-0.004755	0.022886	-0.013042
Trial1	3	1	noBlindfold	counterclockwise	practice	Guided	2	0.5	0	1.836609	0.44988	-1.45	-0.8	0.801568423599757	0.019183	-0.015201	-0.0031949
Trial1	3	1	noBlindfold	counterclockwise	practice	Guided	2	0.5	0	1.856598	0.44988	-1.45	-0.8	0.801568423599757	-0.03543	0.0059568	0.010335
Trial1	3	1	noBlindfold	counterclockwise	practice	Guided	2	0.5	0	1.876602	0.44988	-1.45	-0.8	0.801568423599757	0.031853	0.0017216	-0.0020746
Trial1	3	1	noBlindfold	counterclockwise	practice	Guided	2	0.5	0	1.896606	0.44988	-1.45	-0.8	0.801568423599757	0.0054001	0.010183	0.013136
Trial1	3	1	noBlindfold	counterclockwise	practice	Guided	2	0.5	0	1.916595	0.44988	-1.45	-0.8	0.801568423599757	-0.010651	-0.0025141	-0.00065121
Trial1	3	1	noBlindfold	counterclockwise	practice	Guided	2	0.5	0	1.9366	0.44988	-1.45	-0.8	0.801568423599757	-0.011769	-0.010982	0.0077927
Trial1	3	1	noBlindfold	counterclockwise	practice	Guided	2	0.5	0	1.956604	0.44988	-1.45	-0.8	0.801568423599757	-0.0061452	-0.010982	-0.0045935
Trial1	3	1	noBlindfold	counterclockwise	practice	Guided	2	0.5	0	1.976608	0.44987	-1.45	-0.8	0.801569049785285	0.0070859	0.018639	-0.012198
Trial1	3	1	noBlindfold	counterclockwise	practice	Guided	2	0.5	0	1.996597	0.44987	-1.45	-0.8	0.801569049785285	0.00090603	0.022867	0.017078
Trial1	3	1	noBlindfold	counterclockwise	practice	Guided	2	0.5	0	2.016602	0.44987	-1.45	-0.8	0.801569049785285	-0.0027561	0.035561	0.0083514
Trial1	3	1	noBlindfold	counterclockwise	practice	Guided	2	0.5	0	2.036606	0.44987	-1.45	-0.8	0.801569049785285	-0.013182	-0.019457	-0.013041
Trial1	3	1	noBlindfold	counterclockwise	practice	Guided	2	0.5	0	2.056595	0.44987	-1.45	-0.8	0.801569049785285	-0.023586	0.0016996	0.0021681
Trial1	3	1	noBlindfold	counterclockwise	practice	Guided	2	0.5	0	2.076599	0.44987	-1.45	-0.8	0.801569049785285	0.012181	-0.010997	0.039028
Trial1	3	1	noBlindfold	counterclockwise	practice	Guided	2	0.5	0	2.096603	0.44987	-1.45	-0.8	0.801569049785285	-0.0010703	0.0016945	-0.0048785
Trial1	3	1	noBlindfold	counterclockwise	practice	Guided	2	0.5	0	2.116608	0.44987	-1.45	-0.8	0.801569049785285	-0.005852	0.0016924	-0.0088204
Trial1	3	1	noBlindfold	counterclockwise	practice	Guided	2	0.5	0	2.136597	0.44987	-1.45	-0.8	0.801569049785285	-0.010352	0.018617	-0.0048772
Trial1	3	1	noBlindfold	counterclockwise	practice	Guided	2	0.5	0	2.156601	0.44987	-1.45	-0.8	0.801569049785285	-0.0058488	-0.01947	-0.0088163
Trial1	3	1	noBlindfold	counterclockwise	practice	Guided	2	0.5	0	2.176605	0.44987	-1.45	-0.8	0.801569049785285	-0.021616	0.0016866	-0.026827
Trial1	3	1	noBlindfold	counterclockwise	practice	Guided	2	0.5	0	2.196609	0.44986	-1.45	-0.8	0.801569676095418	0.024857	-0.023707	0.03987
Trial1	3	1	noBlindfold	counterclockwise	practice	Guided	2	0.5	0	2.216599	0.44986	-1.45	-0.8	0.801569676095418	0.0028821	0.0059136	-0.012482
Trial1	3	1	noBlindfold	counterclockwise	practice	Guided	2	0.5	0	2.236603	0.44986	-1.45	-0.8	0.801569676095418	-0.0021797	0.022838	0.008354
Trial1	3	1	noBlindfold	counterclockwise	practice	Guided	2	0.5	0	2.256607	0.44986	-1.45	-0.8	0.801569676095418	-0.0052808	-0.0067877	-0.00036958
Trial1	3	1	noBlindfold	counterclockwise	practice	Guided	2	0.5	0	2.276596	0.44986	-1.45	-0.8	0.801569676095418	-0.0030114	0.0059055	0.012582
Trial1	3	1	noBlindfold	counterclockwise	practice	Guided	2	0.5	0	2.2966	0.44986	-1.45	-0.8	0.801569676095418	0.005432	0.0059033	0.034813
Trial1	3	1	noBlindfold	counterclockwise	practice	Guided	2	0.5	0	2.316605	0.44986	-1.45	-0.8	0.801569676095418	-0.0021722	0.02283	-8.6196E-05
Trial1	3	1	noBlindfold	counterclockwise	practice	Guided	2	0.5	0	2.336609	0.44986	-1.45	-0.8	0.801569676095418	-0.014837	0.010132	-0.0093712
Trial1	3	1	noBlindfold	counterclockwise	practice	Guided	2	0.5	0	2.356598	0.44986	-1.45	-0.8	0.801569676095418	-0.013714	0.0058982	-0.017815
Trial1	3	1	noBlindfold	counterclockwise	practice	Guided	2	0.5	0	2.376602	0.44985	-1.45	-0.8	0.801570300665581	-0.00020247	0.022822	-0.029643
Trial1	3	1	noBlindfold	counterclockwise	practice	Guided	2	0.5	0	2.396606	0.44985	-1.45	-0.8	0.801570300665581	0.016968	0.0058935	-0.023158
Trial1	3	1	noBlindfold	counterclockwise	practice	Guided	2	0.5	0	2.416595	0.44985	-1.45	-0.8	0.801570300665581	-0.011164	0.014354	0.0078004
Trial1	3	1	noBlindfold	counterclockwise	practice	Guided	2	0.5	0	2.4366	0.44985	-1.45	-0.8	0.801570300665581	-0.0041423	0.005889	-0.0082481
Trial1	3	1	noBlindfold	counterclockwise	practice	Guided	2	0.5	0	2.456604	0.44985	-1.45	-0.8	0.801570300665581	0.0065678	0.010119	0.018488
Trial1	3	1	noBlindfold	counterclockwise	practice	Guided	2	0.5	0	2.476608	0.44985	-1.45	-0.8	0.801570300665581	-0.022151	0.027041	0.0019045
Trial1	3	1	noBlindfold	counterclockwise	practice	Guided	2	0.5	0	2.496597	0.44985	-1.45	-0.8	0.801570300665581	0.026562	0.010115	0.01455
Trial1	3	1	noBlindfold	counterclockwise	practice	Guided	2	0.5	0	2.516602	0.44985	-1.45	-0.8	0.801570300665581	-0.0015962	-0.023738	-0.0085208
Trial1	3	1	noBlindfold	counterclockwise	practice	Guided	2	0.5	0	2.536606	0.44985	-1.45	-0.8	0.801570300665581	0.018397	0.027042	0.0018843
Trial1	3	1	noBlindfold	counterclockwise	practice	Guided	2	0.5	0	2.556595	0.44985	-1.45	-0.8	0.801570300665581	0.025979	-0.0068121	-0.040619
Trial1	3	1	noBlindfold	counterclockwise	practice	Guided	2	0.5	0	2.576599	0.44985	-1.45	-0.8	0.801570300665581	-0.0091996	0.0058794	-0.021745
Trial1	3	1	noBlindfold	counterclockwise	practice	Guided	2	0.5	0	2.596603	0.44985	-1.45	-0.8	0.801570300665581	-0.0074944	0.01011	0.016539
Trial1	3	1	noBlindfold	counterclockwise	practice	Guided	2	0.5	0	2.616608	0.44985	-1.45	-0.8	0.801570300665581	0.0015111	0.014343	0.0086498
Trial1	3	1	noBlindfold	counterclockwise	practice	Guided	2	0.5	0	2.636597	0.44985	-1.45	-0.8	0.801570300665581	-0.015379	-0.0068181	0.0075307
Trial1	3	1	noBlindfold	counterclockwise	practice	Guided	2	0.5	0	2.656601	0.44985	-1.45	-0.8	0.801570300665581	-0.015378	0.035499	0.0075318
Trial1	3	1	noBlindfold	counterclockwise	practice	Guided	2	0.5	0	2.676605	0.44985	-1.45	-0.8	0.801570300665581	-0.0074903	0.0228	0.016534
Trial1	3	1	noBlindfold	counterclockwise	practice	Guided	2	0.5	0	2.696609	0.44985	-1.45	-0.8	0.801570300665581	-0.020438	0.0058689	0.019918
Trial1	3	1	noBlindfold	counterclockwise	practice	Guided	2	0.5	0	2.716599	0.44985	-1.45	-0.8	0.801570300665581	0.02375	0.010099	0.0083694
Trial1	3	1	noBlindfold	counterclockwise	practice	Guided	2	0.5	0	2.736603	0.44984	-1.45	-0.8	0.801570925359609	0.018969	0.014329	0.0013232
Trial1	3	1	noBlindfold	counterclockwise	practice	Guided	2	0.5	0	2.756607	0.44985	-1.45	-0.8	0.801570300665581	-0.016491	0.010098	0.024421
Trial1	3	1	noBlindfold	counterclockwise	practice	Guided	2	0.5	0	2.776596	0.44984	-1.45	-0.8	0.801570925359609	-0.022973	0.014327	-0.0056965
Trial1	3	1	noBlindfold	counterclockwise	practice	Guided	2	0.5	0	2.7966	0.44984	-1.45	-0.8	0.801570925359609	0.0040438	0.043949	-0.02935
Trial1	3	1	noBlindfold	counterclockwise	practice	Guided	2	0.5	0	2.816605	0.44984	-1.45	-0.8	0.801570925359609	-0.0094615	-0.027994	-0.017519
Trial1	3	1	noBlindfold	counterclockwise	practice	Guided	2	0.5	0	2.836609	0.44984	-1.45	-0.8	0.801570925359609	-0.030293	0.022786	0.01064
Trial1	3	1	noBlindfold	counterclockwise	practice	Guided	2	0.5	0	2.856598	0.44984	-1.45	-0.8	0.801570925359609	-0.032249	0.018552	0.0064171
Trial1	3	1	noBlindfold	counterclockwise	practice	Guided	2	0.5	0	2.876602	0.44984	-1.45	-0.8	0.801570925359609	0.013923	0.010083	0.0080983
Trial1	3	1	noBlindfold	counterclockwise	practice	Guided	2	0.5	0	2.896606	0.44984	-1.45	-0.8	0.801570925359609	0.0091427	-0.0068456	0.021885
Trial1	3	1	noBlindfold	counterclockwise	practice	Guided	2	0.5	0	2.916595	0.44983	-1.45	-0.8	0.801571552042814	-0.0035225	0.018543	0.021045
Trial1	3	1	noBlindfold	counterclockwise	practice	Guided	2	0.5	0	2.9366	0.44983	-1.45	-0.8	0.801571552042814	0.023493	0.0058468	-0.0026118
Trial1	3	1	noBlindfold	counterclockwise	practice	Guided	2	0.5	0	2.956604	0.44983	-1.45	-0.8	0.801571552042814	-0.0069017	-0.028011	0.0080975
Trial1	3	1	noBlindfold	counterclockwise	practice	Guided	2	0.5	0	2.976608	0.44983	-1.45	-0.8	0.801571552042814	0.010552	0.0058409	0.00077222
Trial1	3	1	noBlindfold	counterclockwise	practice	Guided	2	0.5	0	2.996597	0.44983	-1.45	-0.8	0.801571552042814	0.026322	0.0058397	0.018783
Trial1	3	1	noBlindfold	counterclockwise	practice	Guided	2	0.5	0	3.016602	0.44983	-1.45	-0.8	0.801571552042814	-0.014782	-0.0068586	-0.00090459
Trial1	3	1	noBlindfold	counterclockwise	practice	Guided	2	0.5	0	3.036606	0.44983	-1.45	-0.8	0.801571552042814	0.0021105	0.022762	-0.016956
Trial1	3	1	noBlindfold	counterclockwise	practice	Guided	2	0.5	0	3.056595	0.44983	-1.45	-0.8	0.801571552042814	-0.0037907	0.014299	0.025271
Trial1	3	1	noBlindfold	counterclockwise	practice	Guided	2	0.5	0	3.076599	0.44983	-1.45	-0.8	0.801571552042814	-0.0071716	0.031228	0.012323
Trial1	3	1	noBlindfold	counterclockwise	practice	Guided	2	0.5	0	3.096603	0.44983	-1.45	-0.8	0.801571552042814	-0.012233	-0.040715	0.02471
Trial1	3	1	noBlindfold	counterclockwise	practice	Guided	2	0.5	0	3.116608	0.44982	-1.45	-0.8	0.801572176984938	-0.021259	0.010067	-0.031022
Trial1	3	1	noBlindfold	counterclockwise	practice	Guided	2	0.5	0	3.136597	0.44982	-1.45	-0.8	0.801572176984938	-0.028839	-0.0026307	0.019369
Trial1	3	1	noBlindfold	counterclockwise	practice	Guided	2	0.5	0	3.156601	0.44982	-1.45	-0.8	0.801572176984938	0.0029594	0.010066	-0.012454
Trial1	3	1	noBlindfold	counterclockwise	practice	Guided	2	0.5	0	3.176605	0.44982	-1.45	-0.8	0.801572176984938	0.01957	-0.01956	-0.0071097
Trial1	3	1	noBlindfold	counterclockwise	practice	Guided	2	0.5	0	3.196609	0.44982	-1.45	-0.8	0.801572176984938	0.026899	0.0015976	0.01034
Trial1	3	1	noBlindfold	counterclockwise	practice	Guided	2	0.5	0	3.216599	0.44982	-1.45	-0.8	0.801572176984938	0.0069055	0.0058287	0.006677
Trial1	3	1	noBlindfold	counterclockwise	practice	Guided	2	0.5	0	3.236603	0.44982	-1.45	-0.8	0.801572176984938	-0.014486	0.0058277	-0.005125
Trial1	3	1	noBlindfold	counterclockwise	practice	Guided	2	0.5	0	3.256607	0.44982	-1.45	-0.8	0.801572176984938	-0.0065982	-0.0026394	0.0038796
Trial1	3	1	noBlindfold	counterclockwise	practice	Guided	2	0.5	0	3.276596	0.44982	-1.45	-0.8	0.801572176984938	0.0060721	0.0058206	0.0047165
Trial1	3	1	noBlindfold	counterclockwise	practice	Guided	2	0.5	0	3.2966	0.44982	-1.45	-0.8	0.801572176984938	0.019022	-0.0026447	0.0013335
Trial1	3	1	noBlindfold	counterclockwise	practice	Guided	2	0.5	0	3.316605	0.44982	-1.45	-0.8	0.801572176984938	-0.018701	0.01428	-0.0054087
Trial1	3	1	noBlindfold	counterclockwise	practice	Guided	2	0.5	0	3.336609	0.44982	-1.45	-0.8	0.801572176984938	-0.010536	0.026975	-0.00062564
Trial1	3	1	noBlindfold	counterclockwise	practice	Guided	2	0.5	0	3.356598	0.44982	-1.45	-0.8	0.801572176984938	-0.00097065	0.026973	-0.016957
Trial1	3	1	noBlindfold	counterclockwise	practice	Guided	2	0.5	0	3.376602	0.44982	-1.45	-0.8	0.801572176984938	-0.031926	0.014277	0.0021967
Trial1	3	1	noBlindfold	counterclockwise	practice	Guided	2	0.5	0	3.396606	0.44982	-1.45	-0.8	0.801572176984938	-0.020098	0.026973	0.015705
Trial1	3	1	noBlindfold	counterclockwise	practice	Guided	2	0.5	0	3.416595	0.44982	-1.45	-0.8	0.801572176984938	0.0060771	-0.023809	0.0047186
Trial1	3	1	noBlindfold	counterclockwise	practice	Guided	2	0.5	0	3.4366	0.4498	-1.45	-0.79996	0.801533512903506	-0.190911	0.073517	0.097681
Trial1	3	1	noBlindfold	counterclockwise	practice	Guided	2	0.5	0	3.456604	0.44963	-1.44999	-0.79985	0.801434426159129	-0.41003	0.052349	0.269723
Trial1	3	1	noBlindfold	counterclockwise	practice	Guided	2	0.5	0	3.476608	0.44819	-1.44995	-0.79987	0.801546143383494	-0.518259	0.272337	0.241326
Trial1	3	1	noBlindfold	counterclockwise	practice	Guided	2	0.5	0	3.496597	0.44693	-1.44988	-0.7999099	0.801668480621904	-0.462428	0.369576	0.168707
Trial1	3	1	noBlindfold	counterclockwise	practice	Guided	2	0.5	0	3.516602	0.44536	-1.44982	-0.79996	0.80182383731337	-0.36807	0.369472	0.090143
Trial1	3	1	noBlindfold	counterclockwise	practice	Guided	2	0.5	0	3.536606	0.44371	-1.44986	-0.80001	0.801987846762639	-0.038807	0.068972	-0.015538
Trial1	3	1	noBlindfold	counterclockwise	practice	Guided	2	0.5	0	3.556595	0.4421	-1.44997	-0.8	0.802092470723431	0.022889	-0.028349	0.013925
Trial1	3	1	noBlindfold	counterclockwise	practice	Guided	2	0.5	0	3.576599	0.43915	-1.45	-0.79999	0.802300890729931	0.076939	0.047812	0.030129
Trial1	3	1	noBlindfold	counterclockwise	practice	Guided	2	0.5	0	3.596603	0.43785	-1.44998	-0.8	0.802410460048798	-0.0067035	-0.036822	0.012007
Trial1	3	1	noBlindfold	counterclockwise	practice	Guided	2	0.5	0	3.616608	0.43667	-1.45001	-0.8	0.802502717710062	-0.110639	0.030892	-0.02011
Trial1	3	1	noBlindfold	counterclockwise	practice	Guided	2	0.5	0	3.636597	0.43543	-1.45	-0.80001	0.802611507323209	-0.083223	0.043576	0.015591
Trial1	3	1	noBlindfold	counterclockwise	practice	Guided	2	0.5	0	3.656601	0.43416	-1.44998	-0.80006	0.802764575734865	-0.059573	0.060493	-0.088887
Trial1	3	1	noBlindfold	counterclockwise	practice	Guided	2	0.5	0	3.676605	0.43179	-1.44992	-0.80001	0.80291253966672	-0.081819	0.250828	-0.0054109
Trial1	3	1	noBlindfold	counterclockwise	practice	Guided	2	0.5	0	3.696609	0.43059	-1.44989	-0.79995	0.802955640130571	-0.134129	0.132285	0.084561
Trial1	3	1	noBlindfold	counterclockwise	practice	Guided	2	0.5	0	3.716599	0.42941	-1.44991	-0.79993	0.803038610037237	-0.146256	0.229573	0.13497
Trial1	3	1	noBlindfold	counterclockwise	practice	Guided	2	0.5	0	3.736603	0.4282	-1.44988	-0.7999099	0.80312587186702	-0.153601	0.39452	0.193018
Trial1	3	1	noBlindfold	counterclockwise	practice	Guided	2	0.5	0	3.756607	0.42698	-1.44982	-0.79988	0.803206063759868	-0.232453	0.284388	0.235204
Trial1	3	1	noBlindfold	counterclockwise	practice	Guided	2	0.5	0	3.776596	0.42439	-1.44993	-0.7999099	0.80347545132395	-0.109787	0.098118	0.17497
Trial1	3	1	noBlindfold	counterclockwise	practice	Guided	2	0.5	0	3.7966	0.42303	-1.44995	-0.79993	0.803624567317597	-0.063031	0.089625	0.105777
Trial1	3	1	noBlindfold	counterclockwise	practice	Guided	2	0.5	0	3.816605	0.42171	-1.44997	-0.79994	0.803761973176855	-0.116848	-0.041564	0.118462
Trial1	3	1	noBlindfold	counterclockwise	practice	Guided	2	0.5	0	3.836609	0.42037	-1.45002	-0.79994	0.803893604479551	-0.086664	-0.050013	0.146669
Trial1	3	1	noBlindfold	counterclockwise	practice	Guided	2	0.5	0	3.856598	0.41897	-1.45003	-0.79996	0.804053354245956	-0.045215	0.013473	0.094086
Trial1	3	1	noBlindfold	counterclockwise	practice	Guided	2	0.5	0	3.876602	0.41643	-1.45004	-0.80003	0.804382953124795	0.081602	-0.054187	-0.038081
Trial1	3	1	noBlindfold	counterclockwise	practice	Guided	2	0.5	0	3.896606	0.41535	-1.45004	-0.80009	0.804555501966981	0.154468	-0.104953	-0.195733
Trial1	3	1	noBlindfold	counterclockwise	practice	Guided	2	0.5	0	3.916595	0.41452	-1.45005	-0.80015	0.804702993341436	0.256338	-0.261486	-0.332591
Trial1	3	1	noBlindfold	counterclockwise	practice	Guided	2	0.5	0	3.9366	0.41402	-1.45013	-0.80017	0.804776115429194	0.233484	-0.532218	-0.376289
Trial1	3	1	noBlindfold	counterclockwise	practice	Guided	2	0.5	0	3.956604	0.41391	-1.45021	-0.8002	0.804817743362455	0.287292	-0.502546	-0.35594
Trial1	3	1	noBlindfold	counterclockwise	practice	Guided	2	0.5	0	3.976608	0.41432	-1.45029	-0.8002	0.80477399060344	0.574005	-0.777601	-0.389624
Trial1	3	1	noBlindfold	counterclockwise	practice	Guided	2	0.5	0	3.996597	0.41496	-1.45035	-0.8001601	0.804666330409976	0.715951	-0.70566	-0.295384
Trial1	3	1	noBlindfold	counterclockwise	practice	Guided	2	0.5	0	4.016602	0.41597	-1.45035	-0.80013	0.804530340404701	0.815823	-0.663342	-0.26359
Trial1	3	1	noBlindfold	counterclockwise	practice	Guided	2	0.5	0	4.036606	0.41745	-1.45034	-0.80015	0.804397030160335	0.818754	-0.701428	-0.30579
Trial1	3	1	noBlindfold	counterclockwise	practice	Guided	2	0.5	0	4.056595	0.41949	-1.45035	-0.8002	0.804239995744415	0.820172	-0.760674	-0.330446
Trial1	3	1	noBlindfold	counterclockwise	practice	Guided	2	0.5	0	4.076599	0.4249	-1.45038	-0.80024	0.803756201947677	0.881778	-0.773369	-0.495225
Trial1	3	1	noBlindfold	counterclockwise	practice	Guided	2	0.5	0	4.096603	0.42845	-1.45041	-0.80029	0.803482149950269	0.892995	-0.900323	-0.600027
Trial1	3	1	noBlindfold	counterclockwise	practice	Guided	2	0.5	0	4.116608	0.43227	-1.45044	-0.80033	0.803190784470548	0.877669	-0.84531	-0.685292
Trial1	3	1	noBlindfold	counterclockwise	practice	Guided	2	0.5	0	4.136597	0.43681	-1.45042	-0.80033	0.802820689711245	0.837415	-0.722587	-0.624899
Trial1	3	1	noBlindfold	counterclockwise	practice	Guided	2	0.5	0	4.156601	0.44176	-1.45039	-0.8003	0.802416344887577	0.656122	-0.815687	-0.588332
Trial1	3	1	noBlindfold	counterclockwise	practice	Guided	2	0.5	0	4.176605	0.45211	-1.45042	-0.80031	0.801741588052613	0.608931	-0.896091	-0.650121
Trial1	3	1	noBlindfold	counterclockwise	practice	Guided	2	0.5	0	4.196609	0.45776	-1.45045	-0.8003	0.801413946068458	0.676446	-0.913018	-0.619385
Trial1	3	1	noBlindfold	counterclockwise	practice	Guided	2	0.5	0	4.216599	0.46329	-1.45045	-0.80026	0.801101557399192	0.754699	-0.819919	-0.511664
Trial1	3	1	noBlindfold	counterclockwise	practice	Guided	2	0.5	0	4.236603	0.4695	-1.45041	-0.80022	0.800801047919698	0.853939	-0.739515	-0.397142
Trial1	3	1	noBlindfold	counterclockwise	practice	Guided	2	0.5	0	4.256607	0.47637	-1.45039	-0.80026	0.800608803344547	0.947215	-0.925714	-0.398849
Trial1	3	1	noBlindfold	counterclockwise	practice	Guided	2	0.5	0	4.276596	0.49063	-1.4505	-0.8003	0.800354852701378	1.040125	-1.035741	-0.610632
Trial1	3	1	noBlindfold	counterclockwise	practice	Guided	2	0.5	0	4.2966	0.49887	-1.45052	-0.80029	0.800290845873884	1.066986	-1.061131	-0.56069
Trial1	3	1	noBlindfold	counterclockwise	practice	Guided	2	0.5	0	4.316605	0.50738	-1.45053	-0.8002501	0.80028408237594	0.964589	-1.006118	-0.486475
Trial1	3	1	noBlindfold	counterclockwise	practice	Guided	2	0.5	0	4.336609	0.51664	-1.4505	-0.80022	0.800393002542318	0.940926	-0.84531	-0.420227
Trial1	3	1	noBlindfold	counterclockwise	practice	Guided	2	0.5	0	4.356598	0.52608	-1.45044	-0.80018	0.800604854330339	0.847984	-0.79876	-0.386749
Trial1	3	1	noBlindfold	counterclockwise	practice	Guided	2	0.5	0	4.376602	0.546	-1.45037	-0.80018	0.80150107054549	0.66956	-0.697197	-0.368917
Trial1	3	1	noBlindfold	counterclockwise	practice	Guided	2	0.5	0	4.396606	0.55697	-1.45035	-0.80017	0.802195497880932	0.694378	-0.692965	-0.352995
Trial1	3	1	noBlindfold	counterclockwise	practice	Guided	2	0.5	0	4.416595	0.56754	-1.45034	-0.80017	0.803015371043558	0.786353	-0.75221	-0.377973
Trial1	3	1	noBlindfold	counterclockwise	practice	Guided	2	0.5	0	4.4366	0.57807	-1.45037	-0.80021	0.804009306649536	0.894161	-0.828382	-0.388587
Trial1	3	1	noBlindfold	counterclockwise	practice	Guided	2	0.5	0	4.456604	0.5893	-1.45042	-0.80029	0.805256882606312	1.119703	-0.976495	-0.528678
Trial1	3	1	noBlindfold	counterclockwise	practice	Guided	2	0.5	0	4.476608	0.61405	-1.45054	-0.8003	0.808385730494385	1.171131	-1.08229	-0.600757
Trial1	3	1	noBlindfold	counterclockwise	practice	Guided	2	0.5	0	4.496597	0.62689	-1.45055	-0.80028	0.810277181784159	1.116234	-1.065363	-0.562937
Trial1	3	1	noBlindfold	counterclockwise	practice	Guided	2	0.5	0	4.516602	0.63979	-1.45053	-0.80024	0.812357845800218	1.02756	-0.959568	-0.448585
Trial1	3	1	noBlindfold	counterclockwise	practice	Guided	2	0.5	0	4.536606	0.65394	-1.45048	-0.80021	0.814882540403529	0.939238	-0.802992	-0.457607
Trial1	3	1	noBlindfold	counterclockwise	practice	Guided	2	0.5	0	4.556595	0.66848	-1.45042	-0.80011	0.817656164217371	0.914911	-0.781833	-0.319488
Trial1	3	1	noBlindfold	counterclockwise	practice	Guided	2	0.5	0	4.576599	0.6978199	-1.45037	-0.80006	0.824153377464193	1.02941	-0.680269	-0.095018
Trial1	3	1	noBlindfold	counterclockwise	practice	Guided	2	0.5	0	4.596603	0.71364	-1.45034	-0.80003	0.828064024418257	1.087346	-0.621024	-0.035286
Trial1	3	1	noBlindfold	counterclockwise	practice	Guided	2	0.5	0	4.616608	0.72905	-1.45032	-0.80001	0.832153735294905	1.087879	-0.616792	-0.038951
Trial1	3	1	noBlindfold	counterclockwise	practice	Guided	2	0.5	0	4.636597	0.74597	-1.4503	-0.80001	0.83696905063802	0.976739	-0.561779	-0.029573
Trial1	3	1	noBlindfold	counterclockwise	practice	Guided	2	0.5	0	4.656601	0.76288	-1.4503	-0.79997	0.842055774617077	0.888392	-0.629488	0.0011336
Trial1	3	1	noBlindfold	counterclockwise	practice	Guided	2	0.5	0	4.676605	0.7983201	-1.45034	-0.79996	0.853774436829046	0.825203	-0.714124	0.0707
Trial1	3	1	noBlindfold	counterclockwise	practice	Guided	2	0.5	0	4.696609	0.81669	-1.45035	-0.79995	0.860356078581031	0.794668	-0.650647	0.078174
Trial1	3	1	noBlindfold	counterclockwise	practice	Guided	2	0.5	0	4.716599	0.83473	-1.45033	-0.79994	0.867149433577334	0.690966	-0.591402	0.156447
Trial1	3	1	noBlindfold	counterclockwise	practice	Guided	2	0.5	0	4.736603	0.85291	-1.4503	-0.79993	0.874318888131343	0.675368	-0.489834	0.143528
Trial1	3	1	noBlindfold	counterclockwise	practice	Guided	2	0.5	0	4.756607	0.87124	-1.45026	-0.7999099	0.88185885210615	0.675897	-0.485523	0.171041
Trial1	3	1	noBlindfold	counterclockwise	practice	Guided	2	0.5	0	4.776596	0.90897	-1.45023	-0.79988	0.898367696650568	0.684537	-0.493747	0.261352
Trial1	3	1	noBlindfold	counterclockwise	practice	Guided	2	0.5	0	4.7966	0.92837	-1.45024	-0.79986	0.907346062184266	0.591216	-0.531773	0.31452
Trial1	3	1	noBlindfold	counterclockwise	practice	Guided	2	0.5	0	4.816605	0.94728	-1.45026	-0.79987	0.916434031151634	0.501708	-0.502151	0.24796
Trial1	3	1	noBlindfold	counterclockwise	practice	Guided	2	0.5	0	4.836609	0.9662	-1.45026	-0.79989	0.925832875166969	0.464601	-0.485195	0.205536
Trial1	3	1	noBlindfold	counterclockwise	practice	Guided	2	0.5	0	4.856598	0.98567	-1.45025	-0.79985	0.935753909906777	0.454837	-0.413148	0.239661
Trial1	3	1	noBlindfold	counterclockwise	practice	Guided	2	0.5	0	4.876602	1.0232	-1.45019	-0.79981	0.955737568858717	0.328373	-0.332532	0.405803
Trial1	3	1	noBlindfold	counterclockwise	practice	Guided	2	0.5	0	4.896606	1.04228	-1.45017	-0.79979	0.966297902996886	0.329784	-0.307055	0.399499
Trial1	3	1	noBlindfold	counterclockwise	practice	Guided	2	0.5	0	4.916595	1.06069	-1.45015	-0.79978	0.976740069936943	0.397008	-0.285813	0.428238
Trial1	3	1	noBlindfold	counterclockwise	practice	Guided	2	0.5	0	4.9366	1.07955	-1.45016	-0.79978	0.987687301586375	0.397905	-0.344961	0.445048
Trial1	3	1	noBlindfold	counterclockwise	practice	Guided	2	0.5	0	4.956604	1.09777	-1.45018	-0.79975	0.998463346524744	0.472516	-0.37871	0.425666
Trial1	3	1	noBlindfold	counterclockwise	practice	Guided	2	0.5	0	4.976608	1.13408	-1.45019	-0.79974	1.02060837522164	0.422818	-0.315028	0.479969
Trial1	3	1	noBlindfold	counterclockwise	practice	Guided	2	0.5	0	4.996597	1.15213	-1.45016	-0.79974	1.03191939652673	0.400528	-0.24724	0.503082
Trial1	3	1	noBlindfold	counterclockwise	practice	Guided	2	0.5	0	5.016602	1.17065	-1.45014	-0.7997299	1.0437142385896	0.407787	-0.289483	0.552757
Trial1	3	1	noBlindfold	counterclockwise	practice	Guided	2	0.5	0	5.036606	1.18852	-1.45014	-0.7996899	1.05525529698763	0.262822	-0.319022	0.63578
Trial1	3	1	noBlindfold	counterclockwise	practice	Guided	2	0.5	0	5.056595	1.20672	-1.45015	-0.79963	1.06717443075519	0.270737	-0.344329	0.702635
Trial1	3	1	noBlindfold	counterclockwise	practice	Guided	2	0.5	0	5.076599	1.24141	-1.45018	-0.79967	1.09048653904808	0.366725	-0.335669	0.653492
Trial1	3	1	noBlindfold	counterclockwise	practice	Guided	2	0.5	0	5.096603	1.25903	-1.4502	-0.79974	1.10259267694783	0.318179	-0.432887	0.490522
Trial1	3	1	noBlindfold	counterclockwise	practice	Guided	2	0.5	0	5.116608	1.27599	-1.45021	-0.79977	1.11435745773136	0.307167	-0.352368	0.429007
Trial1	3	1	noBlindfold	counterclockwise	practice	Guided	2	0.5	0	5.136597	1.29281	-1.4502	-0.79976	1.12612773246415	0.300477	-0.288794	0.458701
Trial1	3	1	noBlindfold	counterclockwise	practice	Guided	2	0.5	0	5.156601	1.30526	-1.45018	-0.79967	1.13486380077959	0.860022	-0.318327	0.356689
Trial1	3	1	noBlindfold	counterclockwise	practice	Guided	2	0.5	0	5.176605	1.30218	-1.45033	-0.7997	1.13270162014919	3.711004	-1.291575	-0.047461
Trial1	3	1	noBlindfold	counterclockwise	practice	Guided	2	0.5	0	5.196609	1.30171	-1.45051	-0.79987	1.13248880069607	3.081203	-1.482006	-0.53859
Trial1	3	1	noBlindfold	counterclockwise	practice	Guided	2	0.5	0	5.216599	1.30155	-1.45062	-0.8001601	1.13258040194401	1.956345	-1.511628	-0.874683
Trial1	3	1	noBlindfold	counterclockwise	practice	Guided	2	0.5	0	5.236603	1.30113	-1.4507	-0.80023	1.13233271026973	0.441872	-1.321197	-0.639063
Trial1	3	1	noBlindfold	counterclockwise	practice	Guided	2	0.5	0	5.256607	1.3005	-1.45063	-0.79979	1.13157606469659	-0.442024	-0.749904	-0.136313
Trial1	3	1	noBlindfold	counterclockwise	practice	Guided	2	0.5	0	5.276596	1.29893	-1.4502	-0.79963	1.1303527493979	0.601915	-0.140404	0.80023
Trial1	3	1	noBlindfold	counterclockwise	practice	Guided	2	0.5	0	5.2966	1.29878	-1.4501	-0.79956	1.1301971694735	1.637185	-0.098057	0.838668
Trial1	3	1	noBlindfold	counterclockwise	practice	Guided	2	0.5	0	5.316605	1.30009	-1.45007	-0.79933	1.13096082129286	2.219869	-0.330753	0.674925
Trial1	3	1	noBlindfold	counterclockwise	practice	Guided	2	0.5	0	5.336609	1.30122	-1.45014	-0.79907	1.13157697463012	2.502838	-0.800438	0.468788
Trial1	3	1	noBlindfold	counterclockwise	practice	Guided	2	0.5	0	5.356598	1.30135	-1.45029	-0.799	1.1316195309825	2.565304	-1.045883	0.198612
Trial1	3	1	noBlindfold	counterclockwise	practice	Guided	2	0.5	0	5.376602	1.30128	-1.45047	-0.79901	1.13157709173915	1.992347	-1.304023	-0.139433
Trial1	3	1	noBlindfold	counterclockwise	practice	Guided	2	0.5	0	5.396606	1.30116	-1.45052	-0.79901	1.13149209084058	1.636736	-1.147446	-0.08255
Trial1	3	1	noBlindfold	counterclockwise	practice	Guided	2	0.5	0	5.416595	1.30099	-1.45052	-0.79899	1.13135758928754	1.403708	-0.893538	0.144298
Trial1	3	1	noBlindfold	counterclockwise	practice	Guided	2	0.5	0	5.4366	1.30086	-1.45049	-0.79889	1.13119496061998	1.371263	-0.749657	0.336267
Trial1	3	1	noBlindfold	counterclockwise	practice	Guided	2	0.5	0	5.456604	1.30079	-1.45045	-0.79865	1.13097595161702	1.492158	-0.75812	0.402465
Trial1	3	1	noBlindfold	counterclockwise	practice	Guided	2	0.5	0	5.476608	1.30082	-1.4504	-0.79864	1.13099006678671	1.834025	-0.880843	0.212156
Trial1	3	1	noBlindfold	counterclockwise	practice	Guided	2	0.5	0	5.496597	1.30084	-1.45041	-0.79864	1.13100416309466	1.888927	-1.071274	0.064797
Trial1	3	1	noBlindfold	counterclockwise	practice	Guided	2	0.5	0	5.516602	1.30085	-1.45044	-0.79864	1.13101133792929	1.855746	-1.126287	0.011205
Trial1	3	1	noBlindfold	counterclockwise	practice	Guided	2	0.5	0	5.536606	1.30085	-1.45046	-0.79863	1.1310042670711	1.76588	-1.075505	-0.014519
Trial1	3	1	noBlindfold	counterclockwise	practice	Guided	2	0.5	0	5.556595	1.30085	-1.45047	-0.79862	1.13099719625736	1.661788	-1.007797	0.146589
Trial1	3	1	noBlindfold	counterclockwise	practice	Guided	2	0.5	0	5.576599	1.30085	-1.45047	-0.79858	1.13096895553394	1.63597	-0.889306	0.438968
Trial1	3	1	noBlindfold	counterclockwise	practice	Guided	2	0.5	0	5.596603	1.30085	-1.45046	-0.79847	1.13089130772241	1.680638	-0.927392	0.520723
Trial1	3	1	noBlindfold	counterclockwise	practice	Guided	2	0.5	0	5.616608	1.30085	-1.45046	-0.79831	1.13077831764307	1.74025	-0.952783	0.501924
Trial1	3	1	noBlindfold	counterclockwise	practice	Guided	2	0.5	0	5.636597	1.30085	-1.45047	-0.79817	1.1306794764217	1.74883	-1.01626	0.434606
Trial1	3	1	noBlindfold	counterclockwise	practice	Guided	2	0.5	0	5.656601	1.30086	-1.45049	-0.79808	1.13062303618355	1.689315	-1.071274	0.362882
Trial1	3	1	noBlindfold	counterclockwise	practice	Guided	2	0.5	0	5.676605	1.30084	-1.45051	-0.79807	1.13060169747519	1.585411	-1.100896	0.342968
Trial1	3	1	noBlindfold	counterclockwise	practice	Guided	2	0.5	0	5.696609	1.30084	-1.45052	-0.79806	1.13059467117754	1.538635	-1.071274	0.407238
Trial1	3	1	noBlindfold	counterclockwise	practice	Guided	2	0.5	0	5.716599	1.30083	-1.45052	-0.798	1.13054525281337	1.597716	-1.050115	0.503058
Trial1	3	1	noBlindfold	counterclockwise	practice	Guided	2	0.5	0	5.736603	1.30083	-1.45052	-0.79787	1.1304534971289	1.636903	-1.041651	0.546596
Trial1	3	1	noBlindfold	counterclockwise	practice	Guided	2	0.5	0	5.756607	1.30083	-1.45052	-0.79752	1.13020645459361	1.668833	-1.079737	0.492345
Trial1	3	1	noBlindfold	counterclockwise	practice	Guided	2	0.5	0	5.776596	1.30083	-1.45054	-0.79733	1.13007241904832	1.680341	-1.100896	0.456458
Trial1	3	1	noBlindfold	counterclockwise	practice	Guided	2	0.5	0	5.7966	1.30083	-1.45054	-0.79709	1.12990307858613	1.613407	-0.986638	0.511768
Trial1	3	1	noBlindfold	counterclockwise	practice	Guided	2	0.5	0	5.816605	1.30082	-1.45051	-0.79674	1.12964918519686	1.629774	-0.914697	0.583791
Trial1	3	1	noBlindfold	counterclockwise	practice	Guided	2	0.5	0	5.836609	1.30081	-1.45048	-0.79617	1.12924013660334	1.595471	-0.872379	0.650402
Trial1	3	1	noBlindfold	counterclockwise	practice	Guided	2	0.5	0	5.856598	1.3008	-1.45044	-0.79451	1.12806326790232	1.544805	-0.80467	0.644945
Trial1	3	1	noBlindfold	counterclockwise	practice	Guided	2	0.5	0	5.876602	1.30077	-1.45036	-0.79345	1.12729568572831	1.548879	-0.584617	0.517981
Trial1	3	1	noBlindfold	counterclockwise	practice	Guided	2	0.5	0	5.896606	1.30077	-1.4503	-0.79215	1.12638102993394	1.553824	-0.538063	0.530267
Trial1	3	1	noBlindfold	counterclockwise	practice	Guided	2	0.5	0	5.916595	1.30077	-1.45027	-0.79065	1.12532666474069	1.525762	-0.54227	0.654145
Trial1	3	1	noBlindfold	counterclockwise	practice	Guided	2	0.5	0	5.9366	1.30078	-1.45026	-0.78884	1.12406282751978	1.600835	-0.516854	0.599594
Trial1	3	1	noBlindfold	counterclockwise	practice	Guided	2	0.5	0	5.956604	1.30079	-1.45025	-0.78448	1.12101452750074	1.574628	-0.427905	0.646286
Trial1	3	1	noBlindfold	counterclockwise	practice	Guided	2	0.5	0	5.976608	1.30077	-1.45016	-0.78185	1.11916131798376	1.50712	-0.127279	0.616121
Trial1	3	1	noBlindfold	counterclockwise	practice	Guided	2	0.5	0	5.996597	1.30075	-1.45008	-0.77881	1.1170252696193	1.424606	-0.046853	0.574454
Trial1	3	1	noBlindfold	counterclockwise	practice	Guided	2	0.5	0	6.016602	1.30072	-1.45003	-0.77541	1.1146358792598	1.358411	-0.0553	0.60487
Trial1	3	1	noBlindfold	counterclockwise	practice	Guided	2	0.5	0	6.036606	1.30069	-1.45002	-0.77166	1.11200884607241	1.341744	0.025111	0.60172
Trial1	3	1	noBlindfold	counterclockwise	practice	Guided	2	0.5	0	6.056595	1.30066	-1.44998	-0.76383	1.10656808530167	1.359439	0.160503	0.531923
Trial1	3	1	noBlindfold	counterclockwise	practice	Guided	2	0.5	0	6.076599	1.30069	-1.4499	-0.75971	1.10374991242322	1.479708	0.342361	0.421731
Trial1	3	1	noBlindfold	counterclockwise	practice	Guided	2	0.5	0	6.096603	1.30072	-1.44984	-0.75551	1.10088504820729	1.422626	0.409955	0.337651
Trial1	3	1	noBlindfold	counterclockwise	practice	Guided	2	0.5	0	6.116608	1.30073	-1.44979	-0.75158	1.09819898614938	1.424244	0.460621	0.217441
Trial1	3	1	noBlindfold	counterclockwise	practice	Guided	2	0.5	0	6.136597	1.30073	-1.44975	-0.74782	1.09562917941756	1.433239	0.701794	0.081455
Trial1	3	1	noBlindfold	counterclockwise	practice	Guided	2	0.5	0	6.156601	1.30071	-1.44966	-0.74105	1.09100483704193	1.323005	0.972629	0.228442
Trial1	3	1	noBlindfold	counterclockwise	practice	Guided	2	0.5	0	6.176605	1.30061	-1.44944	-0.73756	1.08856386141219	1.078058	1.196914	0.71568
Trial1	3	1	noBlindfold	counterclockwise	practice	Guided	2	0.5	0	6.196609	1.30055	-1.44937	-0.73355	1.08580652497149	0.97113	1.455054	1.001143
Trial1	3	1	noBlindfold	counterclockwise	practice	Guided	2	0.5	0	6.216599	1.30051	-1.44929	-0.72914	1.08280259239571	0.998514	1.573544	1.148812
Trial1	3	1	noBlindfold	counterclockwise	practice	Guided	2	0.5	0	6.236603	1.3005	-1.44922	-0.72407	1.07938764565614	0.988038	1.598935	1.319156
Trial1	3	1	noBlindfold	counterclockwise	practice	Guided	2	0.5	0	6.256607	1.30052	-1.44919	-0.71127	1.07085814020465	0.996258	1.755512	1.515122
Trial1	3	1	noBlindfold	counterclockwise	practice	Guided	2	0.5	0	6.276596	1.30052	-1.44912	-0.7032	1.06551512374904	1.02404	1.624326	1.835713
Trial1	3	1	noBlindfold	counterclockwise	practice	Guided	2	0.5	0	6.2966	1.30052	-1.44916	-0.6946	1.05985910392747	1.011111	1.552385	1.833551
Trial1	3	1	noBlindfold	counterclockwise	practice	Guided	2	0.5	0	6.316605	1.30051	-1.44922	-0.68452	1.05327298322718	1.00487	1.395809	1.686126
Trial1	3	1	noBlindfold	counterclockwise	practice	Guided	2	0.5	0	6.336609	1.3005	-1.44928	-0.67356	1.04617557379084	0.979159	1.235	1.616816
Trial1	3	1	noBlindfold	counterclockwise	practice	Guided	2	0.5	0	6.356598	1.30048	-1.44935	-0.65008	1.03119949375519	0.927613	1.311173	1.348466
Trial1	3	1	noBlindfold	counterclockwise	practice	Guided	2	0.5	0	6.376602	1.30041	-1.44945	-0.63728	1.02312364942863	0.822822	1.014947	1.270717
Trial1	3	1	noBlindfold	counterclockwise	practice	Guided	2	0.5	0	6.396606	1.30038	-1.44949	-0.62371	1.01470307982058	0.742187	1.006483	1.420585
Trial1	3	1	noBlindfold	counterclockwise	practice	Guided	2	0.5	0	6.416595	1.30037	-1.44952	-0.60883	1.00561724339827	0.72935	1.002251	1.492371
Trial1	3	1	noBlindfold	counterclockwise	practice	Guided	2	0.5	0	6.4366	1.30037	-1.44953	-0.59287	0.996035609291775	0.7484	0.845675	1.720864
Trial1	3	1	noBlindfold	counterclockwise	practice	Guided	2	0.5	0	6.456604	1.30037	-1.44958	-0.55869	0.976077130126336	0.794027	0.761039	1.726117
Trial1	3	1	noBlindfold	counterclockwise	practice	Guided	2	0.5	0	6.476608	1.30038	-1.44966	-0.53955	0.965257654845998	0.730724	0.553681	1.645679
Trial1	3	1	noBlindfold	counterclockwise	practice	Guided	2	0.5	0	6.496597	1.30036	-1.4497	-0.5197	0.954287248658598	0.746111	0.570608	1.268454
Trial1	3	1	noBlindfold	counterclockwise	practice	Guided	2	0.5	0	6.516602	1.30036	-1.44977	-0.50059	0.944016094885195	0.771162	0.227755	0.960186
Trial1	3	1	noBlindfold	counterclockwise	practice	Guided	2	0.5	0	6.536606	1.30038	-1.4499	-0.48003	0.933293593648423	0.828806	0.024617	0.756519
Trial1	3	1	noBlindfold	counterclockwise	practice	Guided	2	0.5	0	6.556595	1.30042	-1.45004	-0.43469	0.910838978474716	0.930603	0.011924	0.635074
Trial1	3	1	noBlindfold	counterclockwise	practice	Guided	2	0.5	0	6.576599	1.30044	-1.45006	-0.41863	0.903302371790971	0.870173	-0.085347	0.568039
Trial1	3	1	noBlindfold	counterclockwise	practice	Guided	2	0.5	0	6.596603	1.30044	-1.45007	-0.39639	0.893212821586451	0.917209	-0.292659	0.52775
Trial1	3	1	noBlindfold	counterclockwise	practice	Guided	2	0.5	0	6.616608	1.30045	-1.45013	-0.37727	0.884902701192878	0.882753	-0.423748	0.588838
Trial1	3	1	noBlindfold	counterclockwise	practice	Guided	2	0.5	0	6.636597	1.30043	-1.45019	-0.35696	0.876418119763536	0.767838	-0.499809	0.60039
Trial1	3	1	noBlindfold	counterclockwise	practice	Guided	2	0.5	0	6.656601	1.30039	-1.45024	-0.31579	0.860434473305667	0.711795	-0.44474	0.619573
Trial1	3	1	noBlindfold	counterclockwise	practice	Guided	2	0.5	0	6.676605	1.30034	-1.45026	-0.29585	0.853270908186072	0.745367	-0.740831	0.307652
Trial1	3	1	noBlindfold	counterclockwise	practice	Guided	2	0.5	0	6.696609	1.30038	-1.45031	-0.27641	0.846764799913265	0.852687	-0.71544	0.122957
Trial1	3	1	noBlindfold	counterclockwise	practice	Guided	2	0.5	0	6.716599	1.30044	-1.45033	-0.25704	0.840698327678847	0.993701	-0.592718	-0.088146
Trial1	3	1	noBlindfold	counterclockwise	practice	Guided	2	0.5	0	6.736603	1.30048	-1.45034	-0.23957	0.83556101826354	0.973747	-0.732367	-0.291516
Trial1	3	1	noBlindfold	counterclockwise	practice	Guided	2	0.5	0	6.756607	1.3005	-1.45039	-0.20636	0.826670886759846	1.020783	-0.905871	-0.432456
Trial1	3	1	noBlindfold	counterclockwise	practice	Guided	2	0.5	0	6.776596	1.30053	-1.45059	-0.19137	0.823086078508034	0.984328	-1.257111	-0.564588
Trial1	3	1	noBlindfold	counterclockwise	practice	Guided	2	0.5	0	6.7966	1.30051	-1.45065	-0.1781	0.820082892177899	0.996764	-1.337515	-0.211248
Trial1	3	1	noBlindfold	counterclockwise	practice	Guided	2	0.5	0	6.816605	1.30048	-1.45064	-0.16456	0.817219939505789	0.829765	-1.151316	0.025193
Trial1	3	1	noBlindfold	counterclockwise	practice	Guided	2	0.5	0	6.836609	1.30044	-1.45057	-0.15118	0.814591622702816	0.709649	-1.053984	0.508199
Trial1	3	1	noBlindfold	counterclockwise	practice	Guided	2	0.5	0	6.856598	1.30037	-1.4505	-0.12467	0.810021425782769	0.61123	-0.842394	0.622852
Trial1	3	1	noBlindfold	counterclockwise	practice	Guided	2	0.5	0	6.876602	1.30023	-1.45041	-0.11056	0.807831423312815	0.4244	-0.863553	0.815444
Trial1	3	1	noBlindfold	counterclockwise	practice	Guided	2	0.5	0	6.896606	1.30021	-1.45043	-0.096671	0.806028116692934	0.48461	-0.998971	0.815584
Trial1	3	1	noBlindfold	counterclockwise	practice	Guided	2	0.5	0	6.916595	1.30023	-1.45048	-0.082315	0.804452518042814	0.543535	-1.104766	0.629263
Trial1	3	1	noBlindfold	counterclockwise	practice	Guided	2	0.5	0	6.9366	1.30028	-1.45057	-0.068025	0.803165885085011	0.66088	-1.30366	0.615874
Trial1	3	1	noBlindfold	counterclockwise	practice	Guided	2	0.5	0	6.956604	1.30034	-1.45064	-0.04059	0.801368556374246	0.749878	-1.409455	0.583325
Trial1	3	1	noBlindfold	counterclockwise	practice	Guided	2	0.5	0	6.976608	1.30039	-1.45076	-0.027495	0.800862120053022	0.685544	-1.60835	0.57872
Trial1	3	1	noBlindfold	counterclockwise	practice	Guided	2	0.5	0	6.996597	1.30036	-1.4508	-0.013911	0.800480848287579	0.666755	-1.553337	0.38442
Trial1	3	1	noBlindfold	counterclockwise	practice	Guided	2	0.5	0	7.016602	1.30031	-1.45079	-0.001071	0.800310732301013	0.540932	-1.591423	0.405062
Trial1	3	1	noBlindfold	counterclockwise	practice	Guided	2	0.5	0	7.036606	1.30026	-1.45077	0.011842	0.800347560117965	0.43157	-1.392528	0.329555
Trial1	3	1	noBlindfold	counterclockwise	practice	Guided	2	0.5	0	7.056595	1.30021	-1.45072	0.03688	0.801059409073483	0.299145	-1.388296	0.539051
Trial1	3	1	noBlindfold	counterclockwise	practice	Guided	2	0.5	0	7.076599	1.30015	-1.45061	0.050127	0.801718652334181	0.282234	-1.18517	0.890903
Trial1	3	1	noBlindfold	counterclockwise	practice	Guided	2	0.5	0	7.096603	1.30015	-1.4506	0.06324	0.802645238507085	0.287664	-1.134388	0.886875
Trial1	3	1	noBlindfold	counterclockwise	practice	Guided	2	0.5	0	7.116608	1.30015	-1.45057	0.076537	0.803802210432518	0.308839	-1.083607	0.742828
Trial1	3	1	noBlindfold	counterclockwise	practice	Guided	2	0.5	0	7.136597	1.30016	-1.45056	0.09023	0.805231250987742	0.320382	-1.083607	0.553327
Trial1	3	1	noBlindfold	counterclockwise	practice	Guided	2	0.5	0	7.156601	1.30016	-1.45056	0.11613	0.80854319167167	0.430385	-1.240183	0.457264
Trial1	3	1	noBlindfold	counterclockwise	practice	Guided	2	0.5	0	7.176605	1.30018	-1.45063	0.12879	0.810478149854018	0.374113	-1.430614	0.110535
Trial1	3	1	noBlindfold	counterclockwise	practice	Guided	2	0.5	0	7.196609	1.30019	-1.4507	0.14039	0.81241205156184	0.449173	-1.48986	-0.111025
Trial1	3	1	noBlindfold	counterclockwise	practice	Guided	2	0.5	0	7.216599	1.30023	-1.45077	0.1512	0.81438905557308	0.549192	-1.663363	-0.121328
Trial1	3	1	noBlindfold	counterclockwise	practice	Guided	2	0.5	0	7.236603	1.30027	-1.45082	0.16118	0.816340002750294	0.664909	-1.612582	-0.222891
Trial1	3	1	noBlindfold	counterclockwise	practice	Guided	2	0.5	0	7.256607	1.30031	-1.45081	0.17905	0.820094520872947	0.564436	-1.650668	-0.218964
Trial1	3	1	noBlindfold	counterclockwise	practice	Guided	2	0.5	0	7.276596	1.30028	-1.45079	0.18679	0.82178984175967	0.527978	-1.468701	-0.113916
Trial1	3	1	noBlindfold	counterclockwise	practice	Guided	2	0.5	0	7.2966	1.30023	-1.45077	0.19415	0.823445394497429	0.347846	-1.659132	-0.045672
Trial1	3	1	noBlindfold	counterclockwise	practice	Guided	2	0.5	0	7.316605	1.3002	-1.45079	0.20076	0.824999752236365	0.364545	-1.519482	0.053592
Trial1	3	1	noBlindfold	counterclockwise	practice	Guided	2	0.5	0	7.336609	1.30018	-1.45078	0.20714	0.826556074797979	0.377235	-1.549105	0.073889
Trial1	3	1	noBlindfold	counterclockwise	practice	Guided	2	0.5	0	7.356598	1.30019	-1.4508	0.21868	0.829532959618881	0.354981	-1.756463	0.307503
Trial1	3	1	noBlindfold	counterclockwise	practice	Guided	2	0.5	0	7.376602	1.30022	-1.45083	0.22428	0.831055706285365	0.473598	-1.667595	0.338601
Trial1	3	1	noBlindfold	counterclockwise	practice	Guided	2	0.5	0	7.396606	1.30022	-1.45084	0.22944	0.832463082626842	0.390079	-1.794549	0.285113
Trial1	3	1	noBlindfold	counterclockwise	practice	Guided	2	0.5	0	7.416595	1.3002	-1.45086	0.23444	0.833835793108405	0.299658	-1.616814	0.3445
Trial1	3	1	noBlindfold	counterclockwise	practice	Guided	2	0.5	0	7.4366	1.30015	-1.45082	0.23982	0.835316536106689	0.03735	-1.557568	0.808535
Trial1	3	1	noBlindfold	counterclockwise	practice	Guided	2	0.5	0	7.456604	1.30004	-1.45076	0.25213	0.838828677394813	-0.14332	-1.30366	1.088798
Trial1	3	1	noBlindfold	counterclockwise	practice	Guided	2	0.5	0	7.476608	1.29982	-1.45061	0.25957	0.840885564573849	-0.434457	-1.13862	1.222503
Trial1	3	1	noBlindfold	counterclockwise	practice	Guided	2	0.5	0	7.496597	1.29979	-1.45058	0.26717	0.843234189897454	-0.289955	-1.155547	0.851676
Trial1	3	1	noBlindfold	counterclockwise	practice	Guided	2	0.5	0	7.516602	1.29985	-1.4506	0.27478	0.845732849674631	0.0014036	-1.320588	0.52292
Trial1	3	1	noBlindfold	counterclockwise	practice	Guided	2	0.5	0	7.536606	1.30002	-1.45065	0.28197	0.848256586176111	0.306434	-1.39676	0.153942
Trial1	3	1	noBlindfold	counterclockwise	practice	Guided	2	0.5	0	7.556595	1.30019	-1.4507	0.29395	0.852473218728603	0.619162	-1.498323	-0.247742
Trial1	3	1	noBlindfold	counterclockwise	practice	Guided	2	0.5	0	7.576599	1.30034	-1.45082	0.29827	0.854113000767535	0.529484	-1.722609	-0.615185
Trial1	3	1	noBlindfold	counterclockwise	practice	Guided	2	0.5	0	7.596603	1.30028	-1.45084	0.30161	0.855228990476727	0.252246	-1.705681	-0.629108
Trial1	3	1	noBlindfold	counterclockwise	practice	Guided	2	0.5	0	7.616608	1.30017	-1.45083	0.30382	0.855908021582483	0.077114	-1.566032	-0.64898
Trial1	3	1	noBlindfold	counterclockwise	practice	Guided	2	0.5	0	7.636597	1.30006	-1.45079	0.30514	0.856274763356439	-0.0022632	-1.523714	-0.567275
Trial1	3	1	noBlindfold	counterclockwise	practice	Guided	2	0.5	0	7.656601	1.29998	-1.45075	0.30563	0.856374670691413	0.01829	-1.439078	-0.46704
Trial1	3	1	noBlindfold	counterclockwise	practice	Guided	2	0.5	0	7.676605	1.3	-1.45069	0.30563	0.856393379035511	0.192594	-1.269806	-0.223018
Trial1	3	1	noBlindfold	counterclockwise	practice	Guided	2	0.5	0	7.696609	1.30001	-1.45068	0.30563	0.856402733229929	0.168747	-1.400992	-0.080831
Trial1	3	1	noBlindfold	counterclockwise	practice	Guided	2	0.5	0	7.716599	1.30002	-1.45069	0.30563	0.856412198798983	0.20347	-1.358674	0.018062
Trial1	3	1	noBlindfold	counterclockwise	practice	Guided	2	0.5	0	7.736603	1.30003	-1.45069	0.30564	0.856425015247883	0.1894	-1.371369	0.132256
Trial1	3	1	noBlindfold	counterclockwise	practice	Guided	2	0.5	0	7.756607	1.30003	-1.45069	0.30565	0.856428578298312	0.184172	-1.447542	0.230864
Trial1	3	1	noBlindfold	counterclockwise	practice	Guided	2	0.5	0	7.776596	1.30005	-1.45069	0.30565	0.856447286635633	0.214076	-1.320588	0.055271
Trial1	3	1	noBlindfold	counterclockwise	practice	Guided	2	0.5	0	7.7966	1.30005	-1.45069	0.30565	0.856447286635633	0.249716	-1.337515	-0.018993
Trial1	3	1	noBlindfold	counterclockwise	practice	Guided	2	0.5	0	7.816605	1.30006	-1.45068	0.30565	0.856456640826661	0.234317	-1.316356	-0.057637
Trial1	3	1	noBlindfold	counterclockwise	practice	Guided	2	0.5	0	7.836609	1.30006	-1.45067	0.30565	0.856456640826661	0.26572	-1.320588	-0.042188
Trial1	3	1	noBlindfold	counterclockwise	practice	Guided	2	0.5	0	7.856598	1.30007	-1.45067	0.30565	0.8564659950326	0.318682	-1.371369	0.0011952
Trial1	3	1	noBlindfold	counterclockwise	practice	Guided	2	0.5	0	7.876602	1.30009	-1.45068	0.30564	0.856481029311768	0.333696	-1.379833	-0.0083483
Trial1	3	1	noBlindfold	counterclockwise	practice	Guided	2	0.5	0	7.896606	1.30009	-1.45068	0.30564	0.856481029311768	0.311326	-1.341747	-0.043816
Trial1	3	1	noBlindfold	counterclockwise	practice	Guided	2	0.5	0	7.916595	1.3001	-1.45068	0.30564	0.856490383601172	0.261156	-1.299429	-0.053815
Trial1	3	1	noBlindfold	counterclockwise	practice	Guided	2	0.5	0	7.9366	1.3001	-1.45067	0.30564	0.856490383601172	0.244228	-1.341747	-0.054742
Trial1	3	1	noBlindfold	counterclockwise	practice	Guided	2	0.5	0	7.956604	1.3001	-1.45067	0.30563	0.85648681028953	0.270083	-1.27827	-0.092214
Trial1	3	1	noBlindfold	counterclockwise	practice	Guided	2	0.5	0	7.976608	1.30011	-1.45064	0.30561	0.856489140390363	0.291825	-1.172475	-0.226041
Trial1	3	1	noBlindfold	counterclockwise	practice	Guided	2	0.5	0	7.996597	1.30011	-1.45062	0.3056	0.856485567424407	0.249428	-1.164011	-0.287726
Trial1	3	1	noBlindfold	counterclockwise	practice	Guided	2	0.5	0	8.016602	1.30011	-1.45061	0.30558	0.85647843243207	0.187362	-1.168243	-0.341733
Trial1	3	1	noBlindfold	counterclockwise	practice	Guided	2	0.5	0	8.036606	1.30011	-1.4506	0.30557	0.856474870405084	0.172469	-1.197865	-0.331143
Trial1	3	1	noBlindfold	counterclockwise	practice	Guided	2	0.5	0	8.056595	1.3001	-1.4506	0.30555	0.856458270003565	0.152991	-1.172475	-0.226984
Trial1	3	1	noBlindfold	counterclockwise	practice	Guided	2	0.5	0	8.076599	1.3001	-1.45059	0.30555	0.856458270003565	0.254025	-1.168243	-0.075217
Trial1	3	1	noBlindfold	counterclockwise	practice	Guided	2	0.5	0	8.096603	1.30011	-1.45059	0.30555	0.856467736023652	0.273175	-1.151316	-0.012733
Trial1	3	1	noBlindfold	counterclockwise	practice	Guided	2	0.5	0	8.116608	1.30011	-1.45059	0.30555	0.856467736023652	0.2883	-1.193634	-0.022274
Trial1	3	1	noBlindfold	counterclockwise	practice	Guided	2	0.5	0	8.136597	1.30011	-1.45059	0.30555	0.856467736023652	0.274903	-1.151316	-0.020968
Trial1	3	1	noBlindfold	counterclockwise	practice	Guided	2	0.5	0	8.156601	1.30011	-1.45059	0.30556	0.856471297847203	0.275898	-1.176706	0.031366
Trial1	3	1	noBlindfold	counterclockwise	practice	Guided	2	0.5	0	8.176605	1.30012	-1.45058	0.30556	0.856480652478434	0.305821	-1.134388	0.146715
Trial1	3	1	noBlindfold	counterclockwise	practice	Guided	2	0.5	0	8.196609	1.30012	-1.45057	0.30557	0.856484224997295	0.267898	-1.032825	0.103306
[truncated: 19,208 more rows]
