# Supplementary material for: Assessing kinesthetic proprioceptive function of the upper limb: a novel dynamic movement reproduction task using a robotic arm
Source: PeerJ. 2021 May 3;9:e11301. doi: 10.7717/peerj.11301 (PMC8101453; doi:10.7717/peerj.11301)
Supplement: Supplemental Information 1 [file peerj-09-11301-s001.zip › DMR raw data_Study 1/Session 1/HMData_PP09-1_2019-06-17-13-56-43.txt]

Trial1	3	1	blindfold	clockwise	practice	Guided	1	0.5	0	0	0.44964	-1.45051	-0.79994	0.80152362203751	-0.011454	-1.055506	0.152052
Trial1	3	1	blindfold	clockwise	practice	Guided	1	0.5	0	0.006942749	0.44964	-1.45051	-0.79994	0.80152362203751	0.0065391	-1.110519	0.043045
Trial1	3	1	blindfold	clockwise	practice	Guided	1	0.5	0	0.02694702	0.44964	-1.45051	-0.79994	0.80152362203751	0.027926	-1.08936	0.069762
Trial1	3	1	blindfold	clockwise	practice	Guided	1	0.5	0	0.04693604	0.44965	-1.45052	-0.79995	0.801532988619158	0.059435	-1.08936	0.042148
Trial1	3	1	blindfold	clockwise	practice	Guided	1	0.5	0	0.06694031	0.44965	-1.45053	-0.79995	0.801532988619158	0.042255	-1.097824	0.045241
Trial1	3	1	blindfold	clockwise	practice	Guided	1	0.5	0	0.08694458	0.44965	-1.45053	-0.79995	0.801532988619158	0.01297	-1.030115	0.03905
Trial1	3	1	blindfold	clockwise	practice	Guided	1	0.5	0	0.1069336	0.44965	-1.45053	-0.79995	0.801532988619158	-0.018553	-0.992029	0.066622
Trial1	3	1	blindfold	clockwise	practice	Guided	1	0.5	0	0.1269379	0.44965	-1.45052	-0.79995	0.801532988619158	-0.025291	-1.013188	0.10432
Trial1	3	1	blindfold	clockwise	practice	Guided	1	0.5	0	0.1469421	0.44965	-1.45052	-0.79995	0.801532988619158	-0.021623	-1.004724	0.113016
Trial1	3	1	blindfold	clockwise	practice	Guided	1	0.5	0	0.1669464	0.44965	-1.45052	-0.79995	0.801532988619158	-0.020217	-1.013188	0.091873
Trial1	3	1	blindfold	clockwise	practice	Guided	1	0.5	0	0.1869354	0.44965	-1.45052	-0.79995	0.801532988619158	-0.021892	-1.021652	0.117177
Trial1	3	1	blindfold	clockwise	practice	Guided	1	0.5	0	0.2069397	0.44965	-1.45051	-0.79995	0.801532988619158	0.015555	-1.055506	0.136242
Trial1	3	1	blindfold	clockwise	practice	Guided	1	0.5	0	0.226944	0.44965	-1.45052	-0.79995	0.801532988619158	-0.016824	-1.059738	0.104691
Trial1	3	1	blindfold	clockwise	practice	Guided	1	0.5	0	0.246933	0.44965	-1.45052	-0.79995	0.801532988619158	-0.011481	-1.047042	0.08805
Trial1	3	1	blindfold	clockwise	practice	Guided	1	0.5	0	0.2669373	0.44965	-1.45052	-0.79995	0.801532988619158	0.029626	-1.034347	0.107708
Trial1	3	1	blindfold	clockwise	practice	Guided	1	0.5	0	0.2869415	0.44965	-1.45052	-0.79995	0.801532988619158	0.011899	-1.013188	0.125151
Trial1	3	1	blindfold	clockwise	practice	Guided	1	0.5	0	0.3069458	0.44964	-1.45052	-0.79995	0.801533615833476	-0.03876	-1.072433	0.115797
Trial1	3	1	blindfold	clockwise	practice	Guided	1	0.5	0	0.3269348	0.44964	-1.45052	-0.79995	0.801533615833476	-0.058459	-1.106288	0.111824
Trial1	3	1	blindfold	clockwise	practice	Guided	1	0.5	0	0.3469391	0.44964	-1.45052	-0.79995	0.801533615833476	-0.100918	-1.080897	0.158263
Trial1	3	1	blindfold	clockwise	practice	Guided	1	0.5	0	0.3669434	0.44964	-1.45053	-0.79995	0.801533615833476	-0.080927	-1.034347	0.1129
Trial1	3	1	blindfold	clockwise	practice	Guided	1	0.5	0	0.3869324	0.44963	-1.45053	-0.79995	0.801534245044497	-0.101455	-1.055506	0.103027
Trial1	3	1	blindfold	clockwise	practice	Guided	1	0.5	0	0.4069366	0.44963	-1.45053	-0.79995	0.801534245044497	-0.083681	-1.076665	0.071987
Trial1	3	1	blindfold	clockwise	practice	Guided	1	0.5	0	0.4269409	0.44962	-1.45053	-0.79995	0.801534872506916	-0.064253	-1.106288	0.054517
Trial1	3	1	blindfold	clockwise	practice	Guided	1	0.5	0	0.4469452	0.44962	-1.45054	-0.79995	0.801534872506916	-0.047066	-1.114751	0.051401
Trial1	3	1	blindfold	clockwise	practice	Guided	1	0.5	0	0.4669342	0.44962	-1.45055	-0.79996	0.801544806800917	-0.051025	-1.148606	-0.015607
Trial1	3	1	blindfold	clockwise	practice	Guided	1	0.5	0	0.4869385	0.44962	-1.45057	-0.79997	0.801554860068995	-0.059178	-1.203619	-0.020106
Trial1	3	1	blindfold	clockwise	practice	Guided	1	0.5	0	0.5069427	0.44961	-1.4506	-0.79997	0.801555487639629	-0.043941	-1.233242	0.0049614
Trial1	3	1	blindfold	clockwise	practice	Guided	1	0.5	0	0.526947	0.44961	-1.4506	-0.79997	0.801555487639629	-0.059699	-1.233242	-0.013043
Trial1	3	1	blindfold	clockwise	practice	Guided	1	0.5	0	0.546936	0.44961	-1.45061	-0.79997	0.801555487639629	-0.056858	-1.254401	0.0083478
Trial1	3	1	blindfold	clockwise	practice	Guided	1	0.5	0	0.5669403	0.44961	-1.45061	-0.79998	0.801565481413586	-0.068081	-1.254401	0.050012
Trial1	3	1	blindfold	clockwise	practice	Guided	1	0.5	0	0.5869446	0.4496	-1.45062	-0.79998	0.801566112848011	-0.119593	-1.245937	-0.0034571
Trial1	3	1	blindfold	clockwise	practice	Guided	1	0.5	0	0.6069336	0.44959	-1.45062	-0.79998	0.801566738785032	-0.14007	-1.233242	-0.014123
Trial1	3	1	blindfold	clockwise	practice	Guided	1	0.5	0	0.6269379	0.44958	-1.45062	-0.79998	0.801567370469027	-0.137764	-1.241705	0.015712
Trial1	3	1	blindfold	clockwise	practice	Guided	1	0.5	0	0.6469421	0.44958	-1.45063	-0.79999	0.801577304733312	-0.144489	-1.322109	-0.010185
Trial1	3	1	blindfold	clockwise	practice	Guided	1	0.5	0	0.6669464	0.44957	-1.45064	-0.79999	0.801577932784885	-0.114613	-1.296719	-0.012447
Trial1	3	1	blindfold	clockwise	practice	Guided	1	0.5	0	0.6869354	0.44956	-1.45064	-0.79999	0.801578562835652	-0.121622	-1.313646	-0.034109
Trial1	3	1	blindfold	clockwise	practice	Guided	1	0.5	0	0.7069397	0.44955	-1.45064	-0.79999	0.80157919113531	-0.122952	-1.284023	-0.012983
Trial1	3	1	blindfold	clockwise	practice	Guided	1	0.5	0	0.726944	0.44955	-1.45063	-0.79999	0.80157919113531	-0.126579	-1.237473	-0.021707
Trial1	3	1	blindfold	clockwise	practice	Guided	1	0.5	0	0.746933	0.44954	-1.45063	-0.79999	0.801579821434901	-0.152432	-1.216314	-0.014942
Trial1	3	1	blindfold	clockwise	practice	Guided	1	0.5	0	0.7669373	0.44953	-1.45062	-0.79999	0.801580449982642	-0.141118	-1.22901	0.0070064
Trial1	3	1	blindfold	clockwise	practice	Guided	1	0.5	0	0.7869415	0.44953	-1.45062	-0.79999	0.801580449982642	-0.175415	-1.203619	0.013208
Trial1	3	1	blindfold	clockwise	practice	Guided	1	0.5	0	0.8069458	0.44951	-1.45061	-0.79999	0.801581711204066	-0.150833	-1.216314	0.021618
Trial1	3	1	blindfold	clockwise	practice	Guided	1	0.5	0	0.8269348	0.4495	-1.45061	-0.79999	0.801582338246556	-0.131943	-1.241705	-0.012724
Trial1	3	1	blindfold	clockwise	practice	Guided	1	0.5	0	0.8469391	0.4495	-1.45061	-0.79999	0.801582338246556	-0.112749	-1.233242	0.030059
Trial1	3	1	blindfold	clockwise	practice	Guided	1	0.5	0	0.8669434	0.44949	-1.45061	-0.79999	0.801582971045945	-0.130159	-1.254401	0.037379
Trial1	3	1	blindfold	clockwise	practice	Guided	1	0.5	0	0.8869324	0.44949	-1.45062	-0.79999	0.801582971045945	-0.152938	-1.224778	0.014865
Trial1	3	1	blindfold	clockwise	practice	Guided	1	0.5	0	0.9069366	0.44947	-1.45061	-0.79999	0.801584231384724	-0.124982	-1.178228	0.024986
Trial1	3	1	blindfold	clockwise	practice	Guided	1	0.5	0	0.9269409	0.44947	-1.45061	-0.79999	0.801584231384724	-0.148015	-1.195155	0.05314
Trial1	3	1	blindfold	clockwise	practice	Guided	1	0.5	0	0.9469452	0.44946	-1.4506	-0.79999	0.801584860800931	-0.138133	-1.190924	0.032574
Trial1	3	1	blindfold	clockwise	practice	Guided	1	0.5	0	0.9669342	0.44946	-1.4506	-0.79999	0.801584860800931	-0.129931	-1.241705	0.037343
Trial1	3	1	blindfold	clockwise	practice	Guided	1	0.5	0	0.9869385	0.44945	-1.45061	-0.79999	0.801585490340991	-0.106272	-1.250169	0.00073278
Trial1	3	1	blindfold	clockwise	practice	Guided	1	0.5	0	1.006943	0.44944	-1.45062	-0.79999	0.801586121884685	-0.069342	-1.305182	0.020139
Trial1	3	1	blindfold	clockwise	practice	Guided	1	0.5	0	1.026947	0.44944	-1.45064	-0.79999	0.801586121884685	-0.066526	-1.339037	-0.022087
Trial1	3	1	blindfold	clockwise	practice	Guided	1	0.5	0	1.046936	0.44944	-1.45065	-0.79999	0.801586121884685	-0.113788	-1.27556	-0.012493
Trial1	3	1	blindfold	clockwise	practice	Guided	1	0.5	0	1.06694	0.44943	-1.45065	-0.79999	0.801586751672823	-0.129224	-1.30095	0.028891
Trial1	3	1	blindfold	clockwise	practice	Guided	1	0.5	0	1.086945	0.44943	-1.45064	-0.79999	0.801586751672823	-0.124966	-1.258632	0.053101
Trial1	3	1	blindfold	clockwise	practice	Guided	1	0.5	0	1.106934	0.44942	-1.45063	-0.79999	0.801587385345854	-0.16405	-1.18246	0.043522
Trial1	3	1	blindfold	clockwise	practice	Guided	1	0.5	0	1.126938	0.44941	-1.45062	-0.79998	0.80157807936998	-0.133546	-1.22901	0.073595
Trial1	3	1	blindfold	clockwise	practice	Guided	1	0.5	0	1.146942	0.4494	-1.45062	-0.79998	0.801578713300424	-0.127607	-1.296719	0.071308
Trial1	3	1	blindfold	clockwise	practice	Guided	1	0.5	0	1.166946	0.44939	-1.45063	-0.79998	0.801579343592893	-0.108445	-1.292487	0.038635
Trial1	3	1	blindfold	clockwise	practice	Guided	1	0.5	0	1.186935	0.44939	-1.45064	-0.79999	0.801589277708793	-0.108444	-1.313646	-0.024986
Trial1	3	1	blindfold	clockwise	practice	Guided	1	0.5	0	1.20694	0.44938	-1.45065	-0.79999	0.801589908117303	-0.060236	-1.326341	0.016379
Trial1	3	1	blindfold	clockwise	practice	Guided	1	0.5	0	1.226944	0.44938	-1.45065	-0.79999	0.801589908117303	-0.055714	-1.313646	-0.018244
Trial1	3	1	blindfold	clockwise	practice	Guided	1	0.5	0	1.246933	0.44938	-1.45065	-0.79999	0.801589908117303	-0.078764	-1.330573	0.040028
Trial1	3	1	blindfold	clockwise	practice	Guided	1	0.5	0	1.266937	0.44937	-1.45066	-0.79999	0.801590540532036	-0.086911	-1.30095	0.036913
Trial1	3	1	blindfold	clockwise	practice	Guided	1	0.5	0	1.286942	0.44937	-1.45065	-0.79999	0.801590540532036	-0.1184	-1.309414	0.06338
Trial1	3	1	blindfold	clockwise	practice	Guided	1	0.5	0	1.306946	0.44936	-1.45065	-0.79998	0.801581237096186	-0.100331	-1.27556	0.111206
Trial1	3	1	blindfold	clockwise	practice	Guided	1	0.5	0	1.326935	0.44936	-1.45065	-0.79998	0.801581237096186	-0.139982	-1.309414	0.070368
Trial1	3	1	blindfold	clockwise	practice	Guided	1	0.5	0	1.346939	0.44935	-1.45065	-0.79998	0.801581869767573	-0.074937	-1.296719	0.049211
Trial1	3	1	blindfold	clockwise	practice	Guided	1	0.5	0	1.366943	0.44935	-1.45065	-0.79998	0.801581869767573	-0.07463	-1.326341	0.044975
Trial1	3	1	blindfold	clockwise	practice	Guided	1	0.5	0	1.386932	0.44934	-1.45065	-0.79998	0.801582500680047	-0.069268	-1.309414	0.011464
Trial1	3	1	blindfold	clockwise	practice	Guided	1	0.5	0	1.406937	0.44934	-1.45066	-0.79998	0.801582500680047	-0.059667	-1.30095	0.012013
Trial1	3	1	blindfold	clockwise	practice	Guided	1	0.5	0	1.426941	0.44934	-1.45066	-0.79998	0.801582500680047	-0.08132	-1.317878	0.030886
Trial1	3	1	blindfold	clockwise	practice	Guided	1	0.5	0	1.446945	0.44933	-1.45066	-0.79998	0.801583135484125	-0.07934	-1.381355	-0.010505
Trial1	3	1	blindfold	clockwise	practice	Guided	1	0.5	0	1.466934	0.44933	-1.45066	-0.79998	0.801583135484125	-0.08804	-1.317878	-0.0068441
Trial1	3	1	blindfold	clockwise	practice	Guided	1	0.5	0	1.486938	0.44932	-1.45066	-0.79998	0.801583764760796	-0.12878	-1.271328	0.096472
Trial1	3	1	blindfold	clockwise	practice	Guided	1	0.5	0	1.506943	0.44931	-1.45065	-0.79998	0.801584399814429	-0.136879	-1.241705	0.091643
Trial1	3	1	blindfold	clockwise	practice	Guided	1	0.5	0	1.526947	0.44931	-1.45064	-0.79998	0.801584399814429	-0.115453	-1.262864	0.088787
Trial1	3	1	blindfold	clockwise	practice	Guided	1	0.5	0	1.546936	0.4493	-1.45064	-0.79997	0.801575037693202	-0.090089	-1.284023	0.090437
Trial1	3	1	blindfold	clockwise	practice	Guided	1	0.5	0	1.56694	0.4493	-1.45064	-0.79997	0.801575037693202	-0.107232	-1.292487	0.093517
Trial1	3	1	blindfold	clockwise	practice	Guided	1	0.5	0	1.586945	0.4493	-1.45064	-0.79997	0.801575037693202	-0.091743	-1.309414	0.052109
Trial1	3	1	blindfold	clockwise	practice	Guided	1	0.5	0	1.606934	0.44929	-1.45065	-0.79997	0.801575669233917	-0.094802	-1.326341	0.034916
Trial1	3	1	blindfold	clockwise	practice	Guided	1	0.5	0	1.626938	0.44929	-1.45066	-0.79997	0.801575669233917	-0.068886	-1.326341	0.028138
Trial1	3	1	blindfold	clockwise	practice	Guided	1	0.5	0	1.646942	0.44928	-1.45066	-0.79997	0.801576302784234	-0.088828	-1.313646	0.073454
Trial1	3	1	blindfold	clockwise	practice	Guided	1	0.5	0	1.666946	0.44928	-1.45066	-0.79997	0.801576302784234	-0.056727	-1.334805	0.051767
Trial1	3	1	blindfold	clockwise	practice	Guided	1	0.5	0	1.686935	0.44928	-1.45066	-0.79997	0.801576302784234	-0.084554	-1.339037	0.073424
Trial1	3	1	blindfold	clockwise	practice	Guided	1	0.5	0	1.70694	0.44927	-1.45066	-0.79997	0.801576934573022	-0.060016	-1.326341	0.088001
Trial1	3	1	blindfold	clockwise	practice	Guided	1	0.5	0	1.726944	0.44927	-1.45066	-0.79997	0.801576934573022	-0.08589	-1.305182	0.115579
Trial1	3	1	blindfold	clockwise	practice	Guided	1	0.5	0	1.746933	0.44926	-1.45066	-0.79997	0.801577568372153	-0.086986	-1.292487	0.111609
Trial1	3	1	blindfold	clockwise	practice	Guided	1	0.5	0	1.766937	0.44926	-1.45066	-0.79996	0.801567515388882	-0.09202	-1.254401	0.123404
Trial1	3	1	blindfold	clockwise	practice	Guided	1	0.5	0	1.786942	0.44926	-1.45065	-0.79996	0.801567515388882	-0.127729	-1.220546	0.151245
Trial1	3	1	blindfold	clockwise	practice	Guided	1	0.5	0	1.806946	0.44924	-1.45062	-0.79996	0.801568783376822	-0.118377	-1.233242	0.139057
Trial1	3	1	blindfold	clockwise	practice	Guided	1	0.5	0	1.826935	0.44924	-1.45062	-0.79996	0.801568783376822	-0.104001	-1.245937	0.114521
Trial1	3	1	blindfold	clockwise	practice	Guided	1	0.5	0	1.846939	0.44924	-1.45062	-0.79996	0.801568783376822	-0.114407	-1.22901	0.079874
Trial1	3	1	blindfold	clockwise	practice	Guided	1	0.5	0	1.866943	0.44923	-1.45062	-0.79996	0.801569413782427	-0.053594	-1.22901	0.075601
Trial1	3	1	blindfold	clockwise	practice	Guided	1	0.5	0	1.886932	0.44923	-1.45062	-0.79996	0.801569413782427	-0.058912	-1.199387	0.07502
Trial1	3	1	blindfold	clockwise	practice	Guided	1	0.5	0	1.906937	0.44923	-1.45062	-0.79996	0.801569413782427	-0.092397	-1.207851	0.069663
Trial1	3	1	blindfold	clockwise	practice	Guided	1	0.5	0	1.926941	0.44922	-1.45061	-0.79996	0.801570048087137	-0.066992	-1.18246	0.133794
Trial1	3	1	blindfold	clockwise	practice	Guided	1	0.5	0	1.946945	0.44922	-1.4506	-0.79995	0.80156011410597	-0.06725	-1.161301	0.13798
Trial1	3	1	blindfold	clockwise	practice	Guided	1	0.5	0	1.966934	0.44921	-1.45059	-0.79995	0.801560748543135	-0.101565	-1.131678	0.144153
Trial1	3	1	blindfold	clockwise	practice	Guided	1	0.5	0	1.986938	0.44921	-1.45059	-0.79995	0.801560748543135	-0.078717	-1.123215	0.161844
Trial1	3	1	blindfold	clockwise	practice	Guided	1	0.5	0	2.006943	0.4492	-1.45057	-0.79995	0.801561381216132	-0.061776	-1.131678	0.184829
Trial1	3	1	blindfold	clockwise	practice	Guided	1	0.5	0	2.026947	0.4492	-1.45057	-0.79995	0.801561381216132	-0.060389	-1.157069	0.095564
Trial1	3	1	blindfold	clockwise	practice	Guided	1	0.5	0	2.046936	0.4492	-1.45057	-0.79995	0.801561381216132	-0.072201	-1.173996	0.069646
Trial1	3	1	blindfold	clockwise	practice	Guided	1	0.5	0	2.06694	0.4492	-1.45057	-0.79995	0.801561381216132	-0.060355	-1.165533	0.114083
Trial1	3	1	blindfold	clockwise	practice	Guided	1	0.5	0	2.086945	0.44919	-1.45058	-0.79995	0.801562015902113	-0.055558	-1.173996	0.091827
Trial1	3	1	blindfold	clockwise	practice	Guided	1	0.5	0	2.106934	0.44919	-1.45058	-0.79995	0.801562015902113	-0.089858	-1.161301	0.09799
Trial1	3	1	blindfold	clockwise	practice	Guided	1	0.5	0	2.126938	0.44918	-1.45058	-0.79995	0.801562648823184	-0.082784	-1.110519	0.102742
Trial1	3	1	blindfold	clockwise	practice	Guided	1	0.5	0	2.146942	0.44918	-1.45057	-0.79995	0.801562648823184	-0.084709	-1.114751	0.149156
Trial1	3	1	blindfold	clockwise	practice	Guided	1	0.5	0	2.166946	0.44918	-1.45057	-0.79995	0.801562648823184	-0.119017	-1.085129	0.155325
Trial1	3	1	blindfold	clockwise	practice	Guided	1	0.5	0	2.186935	0.44917	-1.45057	-0.79994	0.801553290331913	-0.082411	-1.080897	0.142865
Trial1	3	1	blindfold	clockwise	practice	Guided	1	0.5	0	2.20694	0.44917	-1.45056	-0.79994	0.801553290331913	-0.063211	-1.123215	0.146175
Trial1	3	1	blindfold	clockwise	practice	Guided	1	0.5	0	2.226944	0.44916	-1.45057	-0.79994	0.801553923508953	-0.071949	-1.152837	0.086188
Trial1	3	1	blindfold	clockwise	practice	Guided	1	0.5	0	2.246933	0.44916	-1.45057	-0.79994	0.801553923508953	-0.07277	-1.118983	0.098826
Trial1	3	1	blindfold	clockwise	practice	Guided	1	0.5	0	2.266937	0.44916	-1.45057	-0.79995	0.801563916927125	-0.069958	-1.148606	0.085296
Trial1	3	1	blindfold	clockwise	practice	Guided	1	0.5	0	2.286942	0.44916	-1.45057	-0.79995	0.801563916927125	-0.081489	-1.102056	0.038825
Trial1	3	1	blindfold	clockwise	practice	Guided	1	0.5	0	2.306946	0.44915	-1.45057	-0.79995	0.801564550220121	-0.069609	-1.106288	0.082149
Trial1	3	1	blindfold	clockwise	practice	Guided	1	0.5	0	2.326935	0.44915	-1.45056	-0.79995	0.801564550220121	-0.081677	-1.059738	0.106593
Trial1	3	1	blindfold	clockwise	practice	Guided	1	0.5	0	2.346939	0.44914	-1.45055	-0.79995	0.801565185527951	-0.071253	-1.08936	0.077568
Trial1	3	1	blindfold	clockwise	practice	Guided	1	0.5	0	2.366943	0.44914	-1.45055	-0.79995	0.801565185527951	-0.055739	-1.051274	0.09978
Trial1	3	1	blindfold	clockwise	practice	Guided	1	0.5	0	2.386932	0.44914	-1.45055	-0.79995	0.801565185527951	-0.041097	-1.076665	0.071045
Trial1	3	1	blindfold	clockwise	practice	Guided	1	0.5	0	2.406937	0.44914	-1.45055	-0.79995	0.801565185527951	-0.033754	-1.085129	0.088475
Trial1	3	1	blindfold	clockwise	practice	Guided	1	0.5	0	2.426941	0.44913	-1.45055	-0.79995	0.801565820960372	-0.036547	-1.072433	0.067041
Trial1	3	1	blindfold	clockwise	practice	Guided	1	0.5	0	2.446945	0.44913	-1.45055	-0.79995	0.801565820960372	-0.118988	-1.051274	0.09549
Trial1	3	1	blindfold	clockwise	practice	Guided	1	0.5	0	2.466934	0.44913	-1.45054	-0.79995	0.801565820960372	-0.119796	-1.038579	0.108131
Trial1	3	1	blindfold	clockwise	practice	Guided	1	0.5	0	2.486938	0.44912	-1.45053	-0.79995	0.801566456517384	-0.1251	-1.008956	0.128372
Trial1	3	1	blindfold	clockwise	practice	Guided	1	0.5	0	2.506943	0.44911	-1.45051	-0.79995	0.801567090306892	-0.159357	-1.013188	0.130841
Trial1	3	1	blindfold	clockwise	practice	Guided	1	0.5	0	2.526947	0.4491	-1.45051	-0.79995	0.801567726112714	-0.155685	-1.068201	0.075918
Trial1	3	1	blindfold	clockwise	practice	Guided	1	0.5	0	2.546936	0.44909	-1.45052	-0.79995	0.801568360150292	-0.133979	-1.072433	0.068848
Trial1	3	1	blindfold	clockwise	practice	Guided	1	0.5	0	2.56694	0.44909	-1.45053	-0.79995	0.801568360150292	-0.101598	-1.127447	0.028563
Trial1	3	1	blindfold	clockwise	practice	Guided	1	0.5	0	2.586945	0.44909	-1.45054	-0.79996	0.801578294029266	-0.108343	-1.148606	0.0026614
Trial1	3	1	blindfold	clockwise	practice	Guided	1	0.5	0	2.606934	0.44908	-1.45056	-0.79996	0.801578930076015	-0.035959	-1.169765	-0.0010354
Trial1	3	1	blindfold	clockwise	practice	Guided	1	0.5	0	2.626938	0.44908	-1.45056	-0.79997	0.801588982916131	-0.090275	-1.173996	-0.013117
Trial1	3	1	blindfold	clockwise	practice	Guided	1	0.5	0	2.646942	0.44907	-1.45056	-0.79997	0.801589617185961	-0.098697	-1.131678	-0.01368
Trial1	3	1	blindfold	clockwise	practice	Guided	1	0.5	0	2.666946	0.44907	-1.45056	-0.79997	0.801589617185961	-0.087678	-1.169765	0.0077096
Trial1	3	1	blindfold	clockwise	practice	Guided	1	0.5	0	2.686935	0.44907	-1.45057	-0.79997	0.801589617185961	-0.088492	-1.148606	0.025154
Trial1	3	1	blindfold	clockwise	practice	Guided	1	0.5	0	2.70694	0.44906	-1.45057	-0.79998	0.801600244920182	-0.094675	-1.178228	0.037816
Trial1	3	1	blindfold	clockwise	practice	Guided	1	0.5	0	2.726944	0.44905	-1.45058	-0.79998	0.801600881324038	-0.083666	-1.207851	-0.062121
Trial1	3	1	blindfold	clockwise	practice	Guided	1	0.5	0	2.746933	0.44905	-1.45059	-0.79999	0.801610815173026	-0.083365	-1.233242	-0.050834
Trial1	3	1	blindfold	clockwise	practice	Guided	1	0.5	0	2.766937	0.44905	-1.4506	-0.79999	0.801610815173026	-0.072667	-1.233242	-0.084035
Trial1	3	1	blindfold	clockwise	practice	Guided	1	0.5	0	2.786942	0.44904	-1.4506	-0.79999	0.801611451693578	-0.055756	-1.220546	-0.082899
Trial1	3	1	blindfold	clockwise	practice	Guided	1	0.5	0	2.806946	0.44904	-1.45061	-0.8	0.801621385535178	-0.108643	-1.237473	-0.052451
Trial1	3	1	blindfold	clockwise	practice	Guided	1	0.5	0	2.826935	0.44903	-1.45061	-0.8	0.801622022172422	-0.068359	-1.203619	-0.083673
Trial1	3	1	blindfold	clockwise	practice	Guided	1	0.5	0	2.846939	0.44903	-1.45061	-0.80001	0.801632015490671	-0.107734	-1.212083	-0.065052
Trial1	3	1	blindfold	clockwise	practice	Guided	1	0.5	0	2.866943	0.44903	-1.45061	-0.80001	0.801632015490671	-0.071694	-1.237473	-0.096575
Trial1	3	1	blindfold	clockwise	practice	Guided	1	0.5	0	2.886932	0.44902	-1.45061	-0.80001	0.801632650349272	-0.066329	-1.212083	-0.114835
Trial1	3	1	blindfold	clockwise	practice	Guided	1	0.5	0	2.906937	0.44902	-1.45061	-0.80002	0.801642703144107	-0.063762	-1.212083	-0.110028
Trial1	3	1	blindfold	clockwise	practice	Guided	1	0.5	0	2.926941	0.44902	-1.45061	-0.80002	0.801642703144107	-0.065997	-1.271328	-0.117304
Trial1	3	1	blindfold	clockwise	practice	Guided	1	0.5	0	2.946945	0.44901	-1.45062	-0.80002	0.801643340014215	-0.057538	-1.279791	-0.116715
Trial1	3	1	blindfold	clockwise	practice	Guided	1	0.5	0	2.966934	0.44901	-1.45063	-0.80003	0.801653273833675	-0.102292	-1.317878	-0.145087
Trial1	3	1	blindfold	clockwise	practice	Guided	1	0.5	0	2.986938	0.44901	-1.45064	-0.80003	0.801653273833675	-0.050768	-1.296719	-0.154367
Trial1	3	1	blindfold	clockwise	practice	Guided	1	0.5	0	3.006943	0.449	-1.45064	-0.80004	0.801663902220484	-0.060589	-1.334805	-0.12111
Trial1	3	1	blindfold	clockwise	practice	Guided	1	0.5	0	3.026947	0.449	-1.45066	-0.80004	0.801663902220484	-0.069553	-1.355964	-0.11992
Trial1	3	1	blindfold	clockwise	practice	Guided	1	0.5	0	3.046936	0.449	-1.45066	-0.80004	0.801663902220484	-0.071246	-1.364427	-0.164062
Trial1	3	1	blindfold	clockwise	practice	Guided	1	0.5	0	3.06694	0.44899	-1.45068	-0.80004	0.801664537427212	-0.047571	-1.449063	-0.13307
Trial1	3	1	blindfold	clockwise	practice	Guided	1	0.5	0	3.086945	0.44899	-1.4507	-0.80005	0.801674471231935	-0.042495	-1.470222	-0.133589
Trial1	3	1	blindfold	clockwise	practice	Guided	1	0.5	0	3.106934	0.44899	-1.45071	-0.80005	0.801674471231935	-0.064427	-1.478686	-0.124821
Trial1	3	1	blindfold	clockwise	practice	Guided	1	0.5	0	3.126938	0.44898	-1.45072	-0.80005	0.801675108451294	-0.149391	-1.453295	-0.131192
Trial1	3	1	blindfold	clockwise	practice	Guided	1	0.5	0	3.146942	0.44898	-1.45072	-0.80005	0.801675108451294	-0.059575	-1.423673	-0.146083
Trial1	3	1	blindfold	clockwise	practice	Guided	1	0.5	0	3.166946	0.44897	-1.45072	-0.80005	0.801675743898183	-0.107117	-1.385586	-0.132229
Trial1	3	1	blindfold	clockwise	practice	Guided	1	0.5	0	3.186935	0.44897	-1.45072	-0.80006	0.801685796655178	-0.081757	-1.4406	-0.130523
Trial1	3	1	blindfold	clockwise	practice	Guided	1	0.5	0	3.20694	0.44896	-1.45073	-0.80006	0.801686434115315	-0.083142	-1.516772	-0.172951
Trial1	3	1	blindfold	clockwise	practice	Guided	1	0.5	0	3.226944	0.44896	-1.45073	-0.80006	0.801686434115315	-0.078064	-1.529468	-0.192614
Trial1	3	1	blindfold	clockwise	practice	Guided	1	0.5	0	3.246933	0.44896	-1.45074	-0.80006	0.801686434115315	-0.062556	-1.48715	-0.163001
Trial1	3	1	blindfold	clockwise	practice	Guided	1	0.5	0	3.266937	0.44896	-1.45074	-0.80007	0.801696427381102	-0.049039	-1.491381	-0.17478
Trial1	3	1	blindfold	clockwise	practice	Guided	1	0.5	0	3.286942	0.44896	-1.45074	-0.80007	0.801696427381102	-0.040024	-1.491381	-0.182619
Trial1	3	1	blindfold	clockwise	practice	Guided	1	0.5	0	3.306946	0.44895	-1.45074	-0.80006	0.801687071700022	-0.093971	-1.504077	-0.071611
Trial1	3	1	blindfold	clockwise	practice	Guided	1	0.5	0	3.326935	0.44895	-1.45074	-0.80006	0.801687071700022	-0.137002	-1.533699	-0.061711
Trial1	3	1	blindfold	clockwise	practice	Guided	1	0.5	0	3.346939	0.44894	-1.45075	-0.80006	0.801687709409297	-0.152457	-1.546395	-0.083921
Trial1	3	1	blindfold	clockwise	practice	Guided	1	0.5	0	3.366943	0.44893	-1.45076	-0.80006	0.801688345344641	-0.142015	-1.584481	-0.112894
Trial1	3	1	blindfold	clockwise	practice	Guided	1	0.5	0	3.386932	0.44893	-1.45077	-0.80006	0.801688345344641	-0.154927	-1.571786	-0.109477
Trial1	3	1	blindfold	clockwise	practice	Guided	1	0.5	0	3.406937	0.44892	-1.45078	-0.80006	0.801688983302682	-0.145883	-1.614104	-0.12183
Trial1	3	1	blindfold	clockwise	practice	Guided	1	0.5	0	3.426941	0.44891	-1.4508	-0.80006	0.801689619486051	-0.166921	-1.614104	-0.118657
Trial1	3	1	blindfold	clockwise	practice	Guided	1	0.5	0	3.446945	0.4489	-1.45081	-0.80006	0.801690255793247	-0.166842	-1.631031	-0.055013
Trial1	3	1	blindfold	clockwise	practice	Guided	1	0.5	0	3.466934	0.44889	-1.45081	-0.80006	0.80169089412425	-0.169619	-1.647958	-0.076386
Trial1	3	1	blindfold	clockwise	practice	Guided	1	0.5	0	3.486938	0.44889	-1.45082	-0.80005	0.801680841431176	-0.18702	-1.631031	-0.069038
Trial1	3	1	blindfold	clockwise	practice	Guided	1	0.5	0	3.506943	0.44888	-1.45082	-0.80005	0.801681477994378	-0.186406	-1.643726	-0.077461
Trial1	3	1	blindfold	clockwise	practice	Guided	1	0.5	0	3.526932	0.44886	-1.45082	-0.80005	0.801682755294492	-0.168569	-1.65219	-0.088955
Trial1	3	1	blindfold	clockwise	practice	Guided	1	0.5	0	3.546936	0.44885	-1.45083	-0.80005	0.801683394131401	-0.198074	-1.681812	-0.090881
Trial1	3	1	blindfold	clockwise	practice	Guided	1	0.5	0	3.56694	0.44884	-1.45083	-0.80005	0.801684031191021	-0.185079	-1.673349	-0.094236
Trial1	3	1	blindfold	clockwise	practice	Guided	1	0.5	0	3.586945	0.44884	-1.45084	-0.80005	0.801684031191021	-0.139143	-1.65219	-0.083252
Trial1	3	1	blindfold	clockwise	practice	Guided	1	0.5	0	3.606934	0.44883	-1.45084	-0.80005	0.801684668374468	-0.142201	-1.69874	-0.099839
Trial1	3	1	blindfold	clockwise	practice	Guided	1	0.5	0	3.626938	0.44881	-1.45085	-0.80005	0.801685945015806	-0.186567	-1.690276	-0.069647
Trial1	3	1	blindfold	clockwise	practice	Guided	1	0.5	0	3.646942	0.4488	-1.45085	-0.80005	0.801686584474436	-0.216352	-1.732594	-0.066519
Trial1	3	1	blindfold	clockwise	practice	Guided	1	0.5	0	3.666946	0.4488	-1.45085	-0.80005	0.801686584474436	-0.216575	-1.736826	-0.062273
Trial1	3	1	blindfold	clockwise	practice	Guided	1	0.5	0	3.686935	0.44879	-1.45085	-0.80005	0.801687222153927	-0.228347	-1.732594	-0.075757
Trial1	3	1	blindfold	clockwise	practice	Guided	1	0.5	0	3.70694	0.44878	-1.45085	-0.80004	0.801677928222522	-0.216737	-1.728362	-0.058014
Trial1	3	1	blindfold	clockwise	practice	Guided	1	0.5	0	3.726944	0.44876	-1.45087	-0.80004	0.801679204217178	-0.172731	-1.821462	-0.07431
Trial1	3	1	blindfold	clockwise	practice	Guided	1	0.5	0	3.746933	0.44875	-1.45088	-0.80004	0.801679846210664	-0.18113	-1.808766	-0.081055
Trial1	3	1	blindfold	clockwise	practice	Guided	1	0.5	0	3.766937	0.44874	-1.45089	-0.80004	0.801680484518296	-0.211752	-1.825694	-0.066097
Trial1	3	1	blindfold	clockwise	practice	Guided	1	0.5	0	3.786942	0.44873	-1.4509	-0.80004	0.801681124855703	-0.213095	-1.804535	-0.044965
Trial1	3	1	blindfold	clockwise	practice	Guided	1	0.5	0	3.806946	0.44872	-1.45089	-0.80004	0.801681763411354	-0.189376	-1.774912	-0.01794
Trial1	3	1	blindfold	clockwise	practice	Guided	1	0.5	0	3.826935	0.4487	-1.45088	-0.80003	0.801673049743793	-0.248369	-1.715667	-0.021841
Trial1	3	1	blindfold	clockwise	practice	Guided	1	0.5	0	3.846939	0.44869	-1.45088	-0.80003	0.801673690586707	-0.228586	-1.719899	0.00066677
Trial1	3	1	blindfold	clockwise	practice	Guided	1	0.5	0	3.866943	0.44868	-1.45087	-0.80003	0.801674331554187	-0.215301	-1.707203	-0.006941
Trial1	3	1	blindfold	clockwise	practice	Guided	1	0.5	0	3.886932	0.44867	-1.45087	-0.80003	0.801674968829839	-0.155569	-1.745289	-0.011474
Trial1	3	1	blindfold	clockwise	practice	Guided	1	0.5	0	3.906937	0.44866	-1.45087	-0.80002	0.801665678411616	-0.180568	-1.753753	-0.017364
Trial1	3	1	blindfold	clockwise	practice	Guided	1	0.5	0	3.926941	0.44864	-1.45086	-0.80002	0.801666959324353	-0.204648	-1.686044	0.027691
Trial1	3	1	blindfold	clockwise	practice	Guided	1	0.5	0	3.946945	0.44863	-1.45086	-0.80002	0.801667599012164	-0.192485	-1.686044	0.036968
Trial1	3	1	blindfold	clockwise	practice	Guided	1	0.5	0	3.966934	0.44863	-1.45085	-0.80002	0.801667599012164	-0.212984	-1.694508	0.027126
Trial1	3	1	blindfold	clockwise	practice	Guided	1	0.5	0	3.986938	0.44861	-1.45085	-0.80001	0.801658828203131	-0.225623	-1.728362	-0.016495
Trial1	3	1	blindfold	clockwise	practice	Guided	1	0.5	0	4.006943	0.4486	-1.45086	-0.80001	0.801659468270812	-0.195132	-1.732594	0.015574
Trial1	3	1	blindfold	clockwise	practice	Guided	1	0.5	0	4.026932	0.44858	-1.45087	-0.80001	0.801660750689225	-0.216682	-1.707203	0.041774
Trial1	3	1	blindfold	clockwise	practice	Guided	1	0.5	0	4.046936	0.44857	-1.45087	-0.80001	0.801661394952643	-0.24618	-1.732594	0.02065
Trial1	3	1	blindfold	clockwise	practice	Guided	1	0.5	0	4.06694	0.44856	-1.45087	-0.8	0.801652042572712	-0.239346	-1.728362	0.083976
Trial1	3	1	blindfold	clockwise	practice	Guided	1	0.5	0	4.086945	0.44855	-1.45087	-0.8	0.801652685181324	-0.251394	-1.707203	0.054958
Trial1	3	1	blindfold	clockwise	practice	Guided	1	0.5	0	4.106934	0.44854	-1.45086	-0.8	0.801653326001421	-0.205716	-1.69874	0.052952
Trial1	3	1	blindfold	clockwise	practice	Guided	1	0.5	0	4.126938	0.44852	-1.45085	-0.79999	0.801644676497023	-0.230649	-1.690276	0.047035
Trial1	3	1	blindfold	clockwise	practice	Guided	1	0.5	0	4.146942	0.44851	-1.45085	-0.79999	0.80164531769691	-0.212021	-1.702971	0.03324
Trial1	3	1	blindfold	clockwise	practice	Guided	1	0.5	0	4.166946	0.4485	-1.45085	-0.79999	0.801645962849794	-0.226299	-1.690276	0.047292
Trial1	3	1	blindfold	clockwise	practice	Guided	1	0.5	0	4.186935	0.44848	-1.45085	-0.79999	0.801647247785503	-0.24368	-1.702971	0.054604
Trial1	3	1	blindfold	clockwise	practice	Guided	1	0.5	0	4.20694	0.44847	-1.45085	-0.79998	0.801637956092235	-0.261893	-1.694508	0.083584
Trial1	3	1	blindfold	clockwise	practice	Guided	1	0.5	0	4.226944	0.44845	-1.45085	-0.79998	0.801639241788675	-0.263702	-1.690276	0.10859
Trial1	3	1	blindfold	clockwise	practice	Guided	1	0.5	0	4.246933	0.44843	-1.45085	-0.79998	0.801640527981897	-0.258292	-1.69874	0.087445
Trial1	3	1	blindfold	clockwise	practice	Guided	1	0.5	0	4.266937	0.44842	-1.45086	-0.79997	0.801631177475658	-0.230612	-1.753753	0.118926
Trial1	3	1	blindfold	clockwise	practice	Guided	1	0.5	0	4.286942	0.44841	-1.45087	-0.79997	0.80163182376754	-0.250537	-1.825694	0.100615
Trial1	3	1	blindfold	clockwise	practice	Guided	1	0.5	0	4.306946	0.44839	-1.45088	-0.79997	0.801633110971107	-0.231624	-1.825694	0.072148
Trial1	3	1	blindfold	clockwise	practice	Guided	1	0.5	0	4.326935	0.44837	-1.45092	-0.79997	0.80163439675201	-0.241324	-1.906098	0.101656
Trial1	3	1	blindfold	clockwise	practice	Guided	1	0.5	0	4.346939	0.44836	-1.45093	-0.79996	0.801624989485504	-0.269382	-1.86378	0.133171
Trial1	3	1	blindfold	clockwise	practice	Guided	1	0.5	0	4.366943	0.44835	-1.45093	-0.79996	0.801625632693953	-0.250989	-1.81723	0.155364
Trial1	3	1	blindfold	clockwise	practice	Guided	1	0.5	0	4.386932	0.44833	-1.45092	-0.79996	0.801626921403278	-0.283862	-1.846853	0.161809
Trial1	3	1	blindfold	clockwise	practice	Guided	1	0.5	0	4.406937	0.44832	-1.45092	-0.79995	0.801617635557869	-0.246907	-1.868012	0.181163
Trial1	3	1	blindfold	clockwise	practice	Guided	1	0.5	0	4.426941	0.4483	-1.45094	-0.79995	0.801618925029454	-0.199494	-1.961111	0.17147
Trial1	3	1	blindfold	clockwise	practice	Guided	1	0.5	0	4.446945	0.44829	-1.45096	-0.79994	0.801609576265937	-0.237715	-1.994966	0.173137
Trial1	3	1	blindfold	clockwise	practice	Guided	1	0.5	0	4.466934	0.44828	-1.45097	-0.79994	0.801610220358649	-0.217659	-2.041515	0.19054
Trial1	3	1	blindfold	clockwise	practice	Guided	1	0.5	0	4.486938	0.44827	-1.45099	-0.79994	0.801610866498409	-0.226603	-2.037284	0.199213
Trial1	3	1	blindfold	clockwise	practice	Guided	1	0.5	0	4.506943	0.44826	-1.451	-0.79993	0.80160157761976	-0.239485	-2.02882	0.202545
Trial1	3	1	blindfold	clockwise	practice	Guided	1	0.5	0	4.526932	0.44823	-1.451	-0.79992	0.801593465027811	-0.275624	-2.024588	0.238189
Trial1	3	1	blindfold	clockwise	practice	Guided	1	0.5	0	4.546936	0.44822	-1.451	-0.79992	0.801594107955917	-0.274707	-2.016125	0.225454
Trial1	3	1	blindfold	clockwise	practice	Guided	1	0.5	0	4.56694	0.4482	-1.45101	-0.79992	0.80159540188483	-0.30052	-2.083833	0.232161
Trial1	3	1	blindfold	clockwise	practice	Guided	1	0.5	0	4.586945	0.44819	-1.45102	-0.7999099	0.80158605446758	-0.248378	-2.083833	0.214331
Trial1	3	1	blindfold	clockwise	practice	Guided	1	0.5	0	4.606934	0.44817	-1.45104	-0.7999099	0.801587347232303	-0.26142	-2.071138	0.285427
Trial1	3	1	blindfold	clockwise	practice	Guided	1	0.5	0	4.626938	0.44816	-1.45104	-0.7999	0.801578061626892	-0.247254	-2.033052	0.328694
Trial1	3	1	blindfold	clockwise	practice	Guided	1	0.5	0	4.646942	0.44814	-1.45103	-0.7999	0.801579353225073	-0.252521	-2.058443	0.324666
Trial1	3	1	blindfold	clockwise	practice	Guided	1	0.5	0	4.666946	0.44813	-1.45103	-0.79989	0.801570068025205	-0.202902	-2.071138	0.365359
Trial1	3	1	blindfold	clockwise	practice	Guided	1	0.5	0	4.686935	0.44812	-1.45104	-0.79988	0.801560723486818	-0.225623	-2.126151	0.3892
Trial1	3	1	blindfold	clockwise	practice	Guided	1	0.5	0	4.70694	0.44811	-1.45104	-0.79987	0.801551319610069	-0.221616	-2.079602	0.384319
Trial1	3	1	blindfold	clockwise	practice	Guided	1	0.5	0	4.726944	0.44809	-1.45104	-0.79986	0.801542681347627	-0.248168	-2.037284	0.46715
Trial1	3	1	blindfold	clockwise	practice	Guided	1	0.5	0	4.746933	0.44808	-1.45103	-0.79985	0.801533335434813	-0.25822	-2.049979	0.505404
Trial1	3	1	blindfold	clockwise	practice	Guided	1	0.5	0	4.766937	0.44807	-1.45103	-0.79984	0.801524051072763	-0.255085	-2.020356	0.454649
Trial1	3	1	blindfold	clockwise	practice	Guided	1	0.5	0	4.786942	0.44806	-1.45102	-0.79984	0.801524697974528	-0.23729	-2.096529	0.442983
Trial1	3	1	blindfold	clockwise	practice	Guided	1	0.5	0	4.806946	0.44805	-1.45103	-0.79983	0.801515352474932	-0.210495	-2.100761	0.423423
Trial1	3	1	blindfold	clockwise	practice	Guided	1	0.5	0	4.826935	0.44803	-1.45105	-0.79983	0.801516650778514	-0.186485	-2.14731	0.382372
Trial1	3	1	blindfold	clockwise	practice	Guided	1	0.5	0	4.846939	0.44802	-1.45105	-0.79983	0.80151730011717	-0.18309	-2.168469	0.331604
Trial1	3	1	blindfold	clockwise	practice	Guided	1	0.5	0	4.866943	0.44802	-1.45106	-0.79983	0.80151730011717	-0.227214	-2.096529	0.358282
Trial1	3	1	blindfold	clockwise	practice	Guided	1	0.5	0	4.886932	0.44801	-1.45106	-0.79983	0.801517947647291	-0.2156	-2.100761	0.409412
Trial1	3	1	blindfold	clockwise	practice	Guided	1	0.5	0	4.906937	0.448	-1.45105	-0.7998199	0.80150854527144	-0.246489	-2.088065	0.394956
Trial1	3	1	blindfold	clockwise	practice	Guided	1	0.5	0	4.926941	0.44798	-1.45104	-0.7998199	0.801509840967848	-0.246641	-2.083833	0.398946
Trial1	3	1	blindfold	clockwise	practice	Guided	1	0.5	0	4.946945	0.44797	-1.45104	-0.7998199	0.801510490936422	-0.221524	-2.100761	0.404727
Trial1	3	1	blindfold	clockwise	practice	Guided	1	0.5	0	4.966934	0.44796	-1.45105	-0.7998199	0.801511139094586	-0.16996	-2.126151	0.395293
Trial1	3	1	blindfold	clockwise	practice	Guided	1	0.5	0	4.986938	0.44796	-1.45105	-0.79981	0.801501206122111	-0.185408	-2.143079	0.40363
Trial1	3	1	blindfold	clockwise	practice	Guided	1	0.5	0	5.006943	0.44795	-1.45105	-0.79981	0.801501856347524	-0.144809	-2.113456	0.400961
Trial1	3	1	blindfold	clockwise	practice	Guided	1	0.5	0	5.026932	0.44794	-1.45105	-0.79981	0.801502506697515	-0.09633	-2.155774	0.37425
Trial1	3	1	blindfold	clockwise	practice	Guided	1	0.5	0	5.046936	0.44794	-1.45106	-0.79981	0.801502506697515	-0.143018	-2.172701	0.375298
Trial1	3	1	blindfold	clockwise	practice	Guided	1	0.5	0	5.06694	0.44793	-1.45107	-0.79981	0.801503157172083	-0.155649	-2.236178	0.374353
Trial1	3	1	blindfold	clockwise	practice	Guided	1	0.5	0	5.086945	0.44793	-1.45108	-0.79981	0.801503157172083	-0.166004	-2.227715	0.403242
Trial1	3	1	blindfold	clockwise	practice	Guided	1	0.5	0	5.106934	0.44792	-1.45108	-0.7998	0.801493872895	-0.186788	-2.219251	0.397516
Trial1	3	1	blindfold	clockwise	practice	Guided	1	0.5	0	5.126938	0.4479	-1.45109	-0.7998	0.80149517254515	-0.259797	-2.176933	0.473081
Trial1	3	1	blindfold	clockwise	practice	Guided	1	0.5	0	5.146942	0.44789	-1.45109	-0.7998	0.801495821587723	-0.278852	-2.134615	0.501488
Trial1	3	1	blindfold	clockwise	practice	Guided	1	0.5	0	5.166946	0.44788	-1.45108	-0.79979	0.80148648030665	-0.246999	-2.151542	0.478075
Trial1	3	1	blindfold	clockwise	practice	Guided	1	0.5	0	5.186935	0.44787	-1.45108	-0.79979	0.80148712960536	-0.253984	-2.126151	0.456312
Trial1	3	1	blindfold	clockwise	practice	Guided	1	0.5	0	5.20694	0.44786	-1.45108	-0.79979	0.801487780966668	-0.192846	-2.189628	0.430525
Trial1	3	1	blindfold	clockwise	practice	Guided	1	0.5	0	5.226944	0.44785	-1.45109	-0.79979	0.801488432452553	-0.167956	-2.176933	0.459844
Trial1	3	1	blindfold	clockwise	practice	Guided	1	0.5	0	5.246933	0.44784	-1.45109	-0.79979	0.801489084063015	-0.178624	-2.210787	0.409889
Trial1	3	1	blindfold	clockwise	practice	Guided	1	0.5	0	5.266937	0.44783	-1.45109	-0.79979	0.801489733858183	-0.180845	-2.206556	0.37993
Trial1	3	1	blindfold	clockwise	practice	Guided	1	0.5	0	5.286942	0.44783	-1.45109	-0.79979	0.801489733858183	-0.15514	-2.151542	0.440884
Trial1	3	1	blindfold	clockwise	practice	Guided	1	0.5	0	5.306946	0.44782	-1.45109	-0.79978	0.801480331962714	-0.190539	-2.172701	0.468369
Trial1	3	1	blindfold	clockwise	practice	Guided	1	0.5	0	5.326935	0.44781	-1.45109	-0.79978	0.801480983954342	-0.176101	-2.223483	0.439125
Trial1	3	1	blindfold	clockwise	practice	Guided	1	0.5	0	5.346939	0.4478	-1.45109	-0.79978	0.80148163412954	-0.209826	-2.215019	0.436769
Trial1	3	1	blindfold	clockwise	practice	Guided	1	0.5	0	5.366943	0.44779	-1.45109	-0.79978	0.801482286369953	-0.226334	-2.185397	0.494932
Trial1	3	1	blindfold	clockwise	practice	Guided	1	0.5	0	5.386932	0.44778	-1.45109	-0.79978	0.801482936793194	-0.233602	-2.155774	0.483557
Trial1	3	1	blindfold	clockwise	practice	Guided	1	0.5	0	5.406937	0.44777	-1.45109	-0.79977	0.801473656465198	-0.25577	-2.130383	0.492832
Trial1	3	1	blindfold	clockwise	practice	Guided	1	0.5	0	5.426941	0.44776	-1.45108	-0.79977	0.801474309087057	-0.256483	-2.143079	0.505451
Trial1	3	1	blindfold	clockwise	practice	Guided	1	0.5	0	5.446945	0.44775	-1.45108	-0.79977	0.80147495794773	-0.251636	-2.168469	0.49725
Trial1	3	1	blindfold	clockwise	practice	Guided	1	0.5	0	5.466934	0.44774	-1.45108	-0.79977	0.801475612761256	-0.279732	-2.164238	0.474074
Trial1	3	1	blindfold	clockwise	practice	Guided	1	0.5	0	5.486938	0.44773	-1.45108	-0.79977	0.801476263812854	-0.253491	-2.160006	0.462986
Trial1	3	1	blindfold	clockwise	practice	Guided	1	0.5	0	5.506943	0.44771	-1.45108	-0.79977	0.801477568231921	-0.265527	-2.155774	0.453582
Trial1	3	1	blindfold	clockwise	practice	Guided	1	0.5	0	5.526932	0.44769	-1.45108	-0.79977	0.80147887314781	-0.281658	-2.155774	0.507424
Trial1	3	1	blindfold	clockwise	practice	Guided	1	0.5	0	5.546936	0.44768	-1.45107	-0.79977	0.8014795267648	-0.284971	-2.066906	0.494446
Trial1	3	1	blindfold	clockwise	practice	Guided	1	0.5	0	5.56694	0.44767	-1.45107	-0.79976	0.801470188293093	-0.264629	-2.058443	0.508511
Trial1	3	1	blindfold	clockwise	practice	Guided	1	0.5	0	5.586945	0.44766	-1.45106	-0.79976	0.801470838274907	-0.279179	-2.054211	0.537225
Trial1	3	1	blindfold	clockwise	practice	Guided	1	0.5	0	5.606934	0.44764	-1.45105	-0.79976	0.801472146395735	-0.28927	-2.071138	0.518668
Trial1	3	1	blindfold	clockwise	practice	Guided	1	0.5	0	5.626938	0.44762	-1.45104	-0.79975	0.801463520372323	-0.280637	-2.007661	0.562577
Trial1	3	1	blindfold	clockwise	practice	Guided	1	0.5	0	5.646942	0.44761	-1.45103	-0.79975	0.801464174876491	-0.315182	-1.990734	0.573022
Trial1	3	1	blindfold	clockwise	practice	Guided	1	0.5	0	5.666946	0.44759	-1.45101	-0.79974	0.801455488213779	-0.283563	-1.978038	0.609035
Trial1	3	1	blindfold	clockwise	practice	Guided	1	0.5	0	5.686935	0.44758	-1.45101	-0.79974	0.801456145048347	-0.308548	-1.990734	0.603149
Trial1	3	1	blindfold	clockwise	practice	Guided	1	0.5	0	5.70694	0.44757	-1.451	-0.79974	0.801456796159375	-0.296694	-2.003429	0.553039
Trial1	3	1	blindfold	clockwise	practice	Guided	1	0.5	0	5.726944	0.44755	-1.45101	-0.79974	0.801458106552154	-0.201762	-2.054211	0.467092
Trial1	3	1	blindfold	clockwise	practice	Guided	1	0.5	0	5.746933	0.44754	-1.45101	-0.79975	0.80146875404166	-0.204806	-2.062674	0.448643
Trial1	3	1	blindfold	clockwise	practice	Guided	1	0.5	0	5.766937	0.44753	-1.45102	-0.79975	0.80146940759024	-0.242705	-2.092297	0.509663
Trial1	3	1	blindfold	clockwise	practice	Guided	1	0.5	0	5.786942	0.44752	-1.45102	-0.79974	0.801460069172698	-0.230815	-2.066906	0.52317
Trial1	3	1	blindfold	clockwise	practice	Guided	1	0.5	0	5.806946	0.44751	-1.45102	-0.79974	0.801460724928936	-0.289306	-2.003429	0.510833
Trial1	3	1	blindfold	clockwise	practice	Guided	1	0.5	0	5.826935	0.44749	-1.451	-0.79974	0.801462036815135	-0.289128	-1.961111	0.57446
Trial1	3	1	blindfold	clockwise	practice	Guided	1	0.5	0	5.846939	0.44748	-1.451	-0.79974	0.801462689039192	-0.299495	-1.969575	0.539848
Trial1	3	1	blindfold	clockwise	practice	Guided	1	0.5	0	5.866943	0.44747	-1.451	-0.79974	0.801463347246308	-0.260857	-2.045747	0.533916
Trial1	3	1	blindfold	clockwise	practice	Guided	1	0.5	0	5.886932	0.44746	-1.451	-0.7997299	0.801453950154532	-0.262188	-2.020356	0.555033
Trial1	3	1	blindfold	clockwise	practice	Guided	1	0.5	0	5.906937	0.44745	-1.45101	-0.79972	0.801444674110418	-0.251964	-2.058443	0.557542
Trial1	3	1	blindfold	clockwise	practice	Guided	1	0.5	0	5.926941	0.44742	-1.451	-0.79972	0.801446640505355	-0.302136	-1.939952	0.713557
Trial1	3	1	blindfold	clockwise	practice	Guided	1	0.5	0	5.946945	0.44741	-1.45099	-0.79971	0.801437363044366	-0.360571	-1.86378	0.764837
Trial1	3	1	blindfold	clockwise	practice	Guided	1	0.5	0	5.966934	0.44739	-1.45097	-0.7997	0.801428683529473	-0.419821	-1.825694	0.816957
Trial1	3	1	blindfold	clockwise	practice	Guided	1	0.5	0	5.986938	0.44737	-1.45095	-0.7996899	0.801419947025848	-0.394156	-1.834157	0.761512
Trial1	3	1	blindfold	clockwise	practice	Guided	1	0.5	0	6.006943	0.44735	-1.45093	-0.7997	0.801431311943849	-0.345755	-1.868012	0.608903
Trial1	3	1	blindfold	clockwise	practice	Guided	1	0.5	0	6.026932	0.44733	-1.45097	-0.79971	0.801442617850476	-0.154396	-2.14731	0.404862
Trial1	3	1	blindfold	clockwise	practice	Guided	1	0.5	0	6.046936	0.44732	-1.45102	-0.79972	0.801453206485243	-0.064247	-2.308119	0.393984
Trial1	3	1	blindfold	clockwise	practice	Guided	1	0.5	0	6.06694	0.44732	-1.45109	-0.79972	0.801453206485243	-0.028734	-2.3589	0.43466
Trial1	3	1	blindfold	clockwise	practice	Guided	1	0.5	0	6.086945	0.44732	-1.45113	-0.79972	0.801453206485243	-0.064681	-2.367364	0.529479
Trial1	3	1	blindfold	clockwise	practice	Guided	1	0.5	0	6.106934	0.44731	-1.45114	-0.79971	0.801443934264459	-0.160013	-2.231946	0.624979
Trial1	3	1	blindfold	clockwise	practice	Guided	1	0.5	0	6.126938	0.44729	-1.45111	-0.79971	0.801445247256612	-0.35719	-2.049979	0.658634
Trial1	3	1	blindfold	clockwise	practice	Guided	1	0.5	0	6.146942	0.44727	-1.45107	-0.79971	0.801446562704894	-0.385256	-2.003429	0.635582
Trial1	3	1	blindfold	clockwise	practice	Guided	1	0.5	0	6.166946	0.44725	-1.45104	-0.79971	0.801447878649981	-0.403994	-1.994966	0.664034
Trial1	3	1	blindfold	clockwise	practice	Guided	1	0.5	0	6.186935	0.44723	-1.45102	-0.7997	0.801439203241477	-0.417159	-1.98227	0.628315
Trial1	3	1	blindfold	clockwise	practice	Guided	1	0.5	0	6.20694	0.44721	-1.45101	-0.79971	0.801450512030563	-0.399336	-1.973807	0.596488
Trial1	3	1	blindfold	clockwise	practice	Guided	1	0.5	0	6.226944	0.44718	-1.45098	-0.79972	0.801462421686969	-0.335062	-1.918793	0.460689
Trial1	3	1	blindfold	clockwise	practice	Guided	1	0.5	0	6.246933	0.44717	-1.45098	-0.7997299	0.801473014016632	-0.291448	-1.944184	0.315022
Trial1	3	1	blindfold	clockwise	practice	Guided	1	0.5	0	6.266937	0.44715	-1.45097	-0.79974	0.801484383674978	-0.284919	-1.944184	0.281429
Trial1	3	1	blindfold	clockwise	practice	Guided	1	0.5	0	6.286942	0.44714	-1.45097	-0.79975	0.801495033847425	-0.214183	-1.999197	0.302963
Trial1	3	1	blindfold	clockwise	practice	Guided	1	0.5	0	6.306946	0.44714	-1.45098	-0.79977	0.801514957931422	-0.150239	-2.066906	0.298606
Trial1	3	1	blindfold	clockwise	practice	Guided	1	0.5	0	6.326935	0.44713	-1.45104	-0.79977	0.801515616424491	-0.141451	-2.261569	0.294776
Trial1	3	1	blindfold	clockwise	practice	Guided	1	0.5	0	6.346939	0.44712	-1.45109	-0.79978	0.801526209296606	-0.145641	-2.341973	0.294417
Trial1	3	1	blindfold	clockwise	practice	Guided	1	0.5	0	6.366943	0.44711	-1.45112	-0.79979	0.801536921226923	-0.119661	-2.371596	0.351171
Trial1	3	1	blindfold	clockwise	practice	Guided	1	0.5	0	6.386932	0.44711	-1.45114	-0.79979	0.801536921226923	-0.170571	-2.392755	0.351959
Trial1	3	1	blindfold	clockwise	practice	Guided	1	0.5	0	6.406937	0.4471	-1.45116	-0.79979	0.801537582042656	-0.211308	-2.413914	0.391584
Trial1	3	1	blindfold	clockwise	practice	Guided	1	0.5	0	6.426941	0.44708	-1.45119	-0.7998	0.801548893812114	-0.23402	-2.481623	0.351706
Trial1	3	1	blindfold	clockwise	practice	Guided	1	0.5	0	6.446945	0.44707	-1.45121	-0.7998	0.801549553024912	-0.272785	-2.49855	0.357272
Trial1	3	1	blindfold	clockwise	practice	Guided	1	0.5	0	6.466934	0.44705	-1.45122	-0.7998	0.801550873790666	-0.320816	-2.532404	0.383948
Trial1	3	1	blindfold	clockwise	practice	Guided	1	0.5	0	6.486938	0.44704	-1.45124	-0.7998	0.801551533375268	-0.379838	-2.515477	0.379945
Trial1	3	1	blindfold	clockwise	practice	Guided	1	0.5	0	6.506943	0.44702	-1.45124	-0.79979	0.801542865173004	-0.401623	-2.460464	0.454731
Trial1	3	1	blindfold	clockwise	practice	Guided	1	0.5	0	6.526932	0.44698	-1.45123	-0.79979	0.801545509718544	-0.441347	-2.418146	0.481588
Trial1	3	1	blindfold	clockwise	practice	Guided	1	0.5	0	6.546936	0.44696	-1.45122	-0.79979	0.801546832736397	-0.398958	-2.447768	0.547946
Trial1	3	1	blindfold	clockwise	practice	Guided	1	0.5	0	6.56694	0.44695	-1.45122	-0.79978	0.801537442347089	-0.355798	-2.435073	0.538068
Trial1	3	1	blindfold	clockwise	practice	Guided	1	0.5	0	6.586945	0.44693	-1.45122	-0.79978	0.801538768099464	-0.314095	-2.443536	0.485673
Trial1	3	1	blindfold	clockwise	practice	Guided	1	0.5	0	6.606934	0.44692	-1.45122	-0.79978	0.801539431162478	-0.266178	-2.468927	0.467551
Trial1	3	1	blindfold	clockwise	practice	Guided	1	0.5	0	6.626938	0.4469	-1.45123	-0.79979	0.801550804770258	-0.181657	-2.562027	0.409264
Trial1	3	1	blindfold	clockwise	practice	Guided	1	0.5	0	6.646942	0.44689	-1.45124	-0.79979	0.801551468197862	-0.168987	-2.549331	0.346374
Trial1	3	1	blindfold	clockwise	practice	Guided	1	0.5	0	6.666946	0.44689	-1.45125	-0.79979	0.801551468197862	-0.192548	-2.553563	0.382891
Trial1	3	1	blindfold	clockwise	practice	Guided	1	0.5	0	6.686935	0.44688	-1.45126	-0.79979	0.801552129774971	-0.217217	-2.562027	0.436291
Trial1	3	1	blindfold	clockwise	practice	Guided	1	0.5	0	6.70694	0.44687	-1.45126	-0.79979	0.8015527934513	-0.254598	-2.5451	0.425227
Trial1	3	1	blindfold	clockwise	practice	Guided	1	0.5	0	6.726944	0.44685	-1.45127	-0.79979	0.801554119201446	-0.277796	-2.604345	0.457376
Trial1	3	1	blindfold	clockwise	practice	Guided	1	0.5	0	6.746933	0.44684	-1.45127	-0.79979	0.801554783251045	-0.313169	-2.587418	0.480366
Trial1	3	1	blindfold	clockwise	practice	Guided	1	0.5	0	6.766937	0.44682	-1.45127	-0.79978	0.801546058756383	-0.288024	-2.578954	0.472381
Trial1	3	1	blindfold	clockwise	practice	Guided	1	0.5	0	6.786942	0.44681	-1.45128	-0.79978	0.801546721209923	-0.347338	-2.587418	0.486452
Trial1	3	1	blindfold	clockwise	practice	Guided	1	0.5	0	6.806946	0.44679	-1.45128	-0.79977	0.801538116448418	-0.344141	-2.562027	0.503618
Trial1	3	1	blindfold	clockwise	practice	Guided	1	0.5	0	6.826935	0.44676	-1.45128	-0.79977	0.80154010927953	-0.433726	-2.566259	0.514688
Trial1	3	1	blindfold	clockwise	practice	Guided	1	0.5	0	6.846939	0.44674	-1.45128	-0.79977	0.80154143581474	-0.413614	-2.528172	0.532975
Trial1	3	1	blindfold	clockwise	practice	Guided	1	0.5	0	6.866943	0.44672	-1.45127	-0.79977	0.8015427668072	-0.407888	-2.468927	0.512151
Trial1	3	1	blindfold	clockwise	practice	Guided	1	0.5	0	6.886932	0.4467	-1.45126	-0.79976	0.801534104899615	-0.383834	-2.439305	0.562274
Trial1	3	1	blindfold	clockwise	practice	Guided	1	0.5	0	6.906937	0.44668	-1.45125	-0.79976	0.801535434921782	-0.428457	-2.460464	0.550168
Trial1	3	1	blindfold	clockwise	practice	Guided	1	0.5	0	6.926941	0.44665	-1.45124	-0.79975	0.801527497992526	-0.335142	-2.443536	0.508459
Trial1	3	1	blindfold	clockwise	practice	Guided	1	0.5	0	6.946945	0.44663	-1.45124	-0.79975	0.801528831256965	-0.300729	-2.502782	0.502238
Trial1	3	1	blindfold	clockwise	practice	Guided	1	0.5	0	6.966934	0.44662	-1.45124	-0.79975	0.801529498076003	-0.262098	-2.485854	0.496273
Trial1	3	1	blindfold	clockwise	practice	Guided	1	0.5	0	6.986938	0.44661	-1.45124	-0.79975	0.801530163034451	-0.272984	-2.502782	0.532825
Trial1	3	1	blindfold	clockwise	practice	Guided	1	0.5	0	7.006943	0.4466	-1.45124	-0.79975	0.80153083010221	-0.273469	-2.490086	0.543813
Trial1	3	1	blindfold	clockwise	practice	Guided	1	0.5	0	7.026932	0.44658	-1.45124	-0.79975	0.801532160638871	-0.309948	-2.494318	0.49154
Trial1	3	1	blindfold	clockwise	practice	Guided	1	0.5	0	7.046936	0.44657	-1.45125	-0.79975	0.80153283006614	-0.297207	-2.574722	0.519369
Trial1	3	1	blindfold	clockwise	practice	Guided	1	0.5	0	7.06694	0.44655	-1.45126	-0.79975	0.801534163334459	-0.303626	-2.595881	0.493446
Trial1	3	1	blindfold	clockwise	practice	Guided	1	0.5	0	7.086945	0.44654	-1.45127	-0.79975	0.801534829161016	-0.330594	-2.646663	0.449196
Trial1	3	1	blindfold	clockwise	practice	Guided	1	0.5	0	7.106934	0.44652	-1.45128	-0.79976	0.801546094968641	-0.361168	-2.587418	0.447958
Trial1	3	1	blindfold	clockwise	practice	Guided	1	0.5	0	7.126938	0.44649	-1.45128	-0.79975	0.801538164129987	-0.391628	-2.502782	0.478819
Trial1	3	1	blindfold	clockwise	practice	Guided	1	0.5	0	7.146942	0.44647	-1.45127	-0.79975	0.801539499384322	-0.436525	-2.502782	0.523053
Trial1	3	1	blindfold	clockwise	practice	Guided	1	0.5	0	7.166946	0.44645	-1.45127	-0.79975	0.801540837126398	-0.440081	-2.49855	0.509559
Trial1	3	1	blindfold	clockwise	practice	Guided	1	0.5	0	7.186935	0.44643	-1.45126	-0.79975	0.801542173374836	-0.412688	-2.511245	0.507847
Trial1	3	1	blindfold	clockwise	practice	Guided	1	0.5	0	7.20694	0.44641	-1.45126	-0.79976	0.801553441823556	-0.363914	-2.557795	0.446671
Trial1	3	1	blindfold	clockwise	practice	Guided	1	0.5	0	7.226944	0.44639	-1.45127	-0.79976	0.801554781042033	-0.295062	-2.578954	0.434816
Trial1	3	1	blindfold	clockwise	practice	Guided	1	0.5	0	7.246933	0.44637	-1.45128	-0.79976	0.801556118764661	-0.287366	-2.57049	0.453261
Trial1	3	1	blindfold	clockwise	practice	Guided	1	0.5	0	7.266937	0.44636	-1.45128	-0.79976	0.801556786815042	-0.280505	-2.612808	0.477097
Trial1	3	1	blindfold	clockwise	practice	Guided	1	0.5	0	7.286942	0.44635	-1.45129	-0.79976	0.801557454989219	-0.291932	-2.587418	0.522947
Trial1	3	1	blindfold	clockwise	practice	Guided	1	0.5	0	7.306946	0.44634	-1.45129	-0.79975	0.801548193636723	-0.271023	-2.659358	0.548843
Trial1	3	1	blindfold	clockwise	practice	Guided	1	0.5	0	7.326935	0.44631	-1.45131	-0.79975	0.801550201295609	-0.281548	-2.633967	0.5618
Trial1	3	1	blindfold	clockwise	practice	Guided	1	0.5	0	7.346939	0.4463	-1.45132	-0.79974	0.801540883008473	-0.305637	-2.676285	0.598699
Trial1	3	1	blindfold	clockwise	practice	Guided	1	0.5	0	7.366943	0.44629	-1.45132	-0.79974	0.801541549946518	-0.331457	-2.66359	0.614761
Trial1	3	1	blindfold	clockwise	practice	Guided	1	0.5	0	7.386932	0.44627	-1.45133	-0.7997299	0.801532841655255	-0.340655	-2.684749	0.615379
Trial1	3	1	blindfold	clockwise	practice	Guided	1	0.5	0	7.406937	0.44626	-1.45133	-0.7997299	0.801533510970457	-0.3569	-2.71014	0.598494
Trial1	3	1	blindfold	clockwise	practice	Guided	1	0.5	0	7.426941	0.44623	-1.45135	-0.7997299	0.801535523657345	-0.356231	-2.815935	0.544169
Trial1	3	1	blindfold	clockwise	practice	Guided	1	0.5	0	7.446945	0.44621	-1.45138	-0.7997299	0.801536867403382	-0.319869	-2.87518	0.508392
Trial1	3	1	blindfold	clockwise	practice	Guided	1	0.5	0	7.466934	0.4462	-1.4514	-0.7997299	0.801537535462479	-0.298676	-2.917498	0.509779
Trial1	3	1	blindfold	clockwise	practice	Guided	1	0.5	0	7.486938	0.44618	-1.45142	-0.7997299	0.801538879954248	-0.320272	-2.930193	0.49317
Trial1	3	1	blindfold	clockwise	practice	Guided	1	0.5	0	7.506943	0.44617	-1.45143	-0.7997299	0.801539550385463	-0.332032	-2.930193	0.503345
Trial1	3	1	blindfold	clockwise	practice	Guided	1	0.5	0	7.526932	0.44614	-1.45143	-0.7997299	0.801541566427037	-0.360809	-2.82863	0.556585
Trial1	3	1	blindfold	clockwise	practice	Guided	1	0.5	0	7.546936	0.44612	-1.45143	-0.7997299	0.80154290840509	-0.374215	-2.862485	0.56843
Trial1	3	1	blindfold	clockwise	practice	Guided	1	0.5	0	7.56694	0.44611	-1.45143	-0.7997299	0.801543581583499	-0.355231	-2.917498	0.603605
Trial1	3	1	blindfold	clockwise	practice	Guided	1	0.5	0	7.586945	0.44609	-1.45144	-0.7997299	0.801544928313915	-0.330369	-2.96828	0.613721
Trial1	3	1	blindfold	clockwise	practice	Guided	1	0.5	0	7.606934	0.44608	-1.45145	-0.7997299	0.801545599861117	-0.272898	-2.976743	0.579333
Trial1	3	1	blindfold	clockwise	practice	Guided	1	0.5	0	7.626938	0.44606	-1.45148	-0.7997299	0.80154694533244	-0.256218	-3.027525	0.521052
Trial1	3	1	blindfold	clockwise	practice	Guided	1	0.5	0	7.646942	0.44605	-1.45149	-0.7997299	0.801547617251386	-0.237601	-3.048684	0.496821
Trial1	3	1	blindfold	clockwise	practice	Guided	1	0.5	0	7.666946	0.44604	-1.45149	-0.7997299	0.801548291300407	-0.266818	-3.04022	0.490615
Trial1	3	1	blindfold	clockwise	practice	Guided	1	0.5	0	7.686935	0.44603	-1.4515	-0.7997299	0.801548963467304	-0.288418	-3.082538	0.497632
Trial1	3	1	blindfold	clockwise	practice	Guided	1	0.5	0	7.70694	0.44601	-1.45151	-0.7997299	0.801550312187255	-0.252564	-3.074075	0.532808
Trial1	3	1	blindfold	clockwise	practice	Guided	1	0.5	0	7.726944	0.44599	-1.45152	-0.7997299	0.801551659397191	-0.286764	-3.082538	0.537594
Trial1	3	1	blindfold	clockwise	practice	Guided	1	0.5	0	7.746933	0.44598	-1.45153	-0.7997299	0.80155233419265	-0.287251	-3.116393	0.548602
Trial1	3	1	blindfold	clockwise	practice	Guided	1	0.5	0	7.766937	0.44597	-1.45154	-0.7997299	0.801553007103762	-0.292235	-3.158711	0.560997
Trial1	3	1	blindfold	clockwise	practice	Guided	1	0.5	0	7.786942	0.44596	-1.45155	-0.7997299	0.801553680138662	-0.280607	-3.129088	0.578727
Trial1	3	1	blindfold	clockwise	practice	Guided	1	0.5	0	7.806946	0.44594	-1.45155	-0.7997299	0.801555028589811	-0.270981	-3.137552	0.581845
Trial1	3	1	blindfold	clockwise	practice	Guided	1	0.5	0	7.826935	0.44592	-1.45156	-0.7997299	0.801556379548313	-0.252793	-3.17987	0.610241
Trial1	3	1	blindfold	clockwise	practice	Guided	1	0.5	0	7.846939	0.44591	-1.45157	-0.7997299	0.801557055214355	-0.238738	-3.243347	0.526346
Trial1	3	1	blindfold	clockwise	practice	Guided	1	0.5	0	7.866943	0.4459	-1.45158	-0.7997299	0.801557728993457	-0.233964	-3.285665	0.454537
Trial1	3	1	blindfold	clockwise	practice	Guided	1	0.5	0	7.886932	0.44589	-1.45161	-0.79974	0.801568453103348	-0.146407	-3.370301	0.41351
Trial1	3	1	blindfold	clockwise	practice	Guided	1	0.5	0	7.906937	0.44589	-1.45165	-0.79976	0.801588375113016	-0.119985	-3.442241	0.334565
Trial1	3	1	blindfold	clockwise	practice	Guided	1	0.5	0	7.926941	0.44588	-1.45172	-0.79976	0.801589051126617	-0.106431	-3.560732	0.322543
Trial1	3	1	blindfold	clockwise	practice	Guided	1	0.5	0	7.946945	0.44587	-1.45174	-0.79976	0.801589725252239	-0.114237	-3.564963	0.377063
Trial1	3	1	blindfold	clockwise	practice	Guided	1	0.5	0	7.966934	0.44587	-1.45175	-0.79977	0.801599715975442	-0.170482	-3.539573	0.425679
Trial1	3	1	blindfold	clockwise	practice	Guided	1	0.5	0	7.986938	0.44586	-1.45175	-0.79977	0.801600392229286	-0.231768	-3.484559	0.424238
Trial1	3	1	blindfold	clockwise	practice	Guided	1	0.5	0	8.006943	0.44585	-1.45175	-0.79977	0.801601066594434	-0.293312	-3.4634	0.458244
Trial1	3	1	blindfold	clockwise	practice	Guided	1	0.5	0	8.026932	0.44583	-1.45172	-0.79977	0.801602419723974	-0.306144	-3.382996	0.406223
Trial1	3	1	blindfold	clockwise	practice	Guided	1	0.5	0	8.046936	0.44581	-1.45172	-0.79978	0.801613702541825	-0.230459	-3.459168	0.279656
Trial1	3	1	blindfold	clockwise	practice	Guided	1	0.5	0	8.06694	0.44581	-1.45173	-0.7998	0.801633743358295	-0.122188	-3.632672	0.11707
Trial1	3	1	blindfold	clockwise	practice	Guided	1	0.5	0	8.086945	0.4458	-1.45179	-0.79981	0.801644349516481	-0.011543	-3.793481	0.111583
Trial1	3	1	blindfold	clockwise	practice	Guided	1	0.5	0	8.106934	0.4458	-1.45185	-0.79983	0.801664330851256	0.034627	-3.907739	0.12333
Trial1	3	1	blindfold	clockwise	practice	Guided	1	0.5	0	8.126938	0.44581	-1.45197	-0.79983	0.801663655916532	0.032496	-4.043157	0.281405
Trial1	3	1	blindfold	clockwise	practice	Guided	1	0.5	0	8.146942	0.44581	-1.45198	-0.7998199	0.801653605772139	-0.03239	-3.920435	0.43311
Trial1	3	1	blindfold	clockwise	practice	Guided	1	0.5	0	8.166946	0.44581	-1.45197	-0.79981	0.801643674564935	-0.132487	-3.827335	0.531651
Trial1	3	1	blindfold	clockwise	practice	Guided	1	0.5	0	8.186935	0.4458	-1.45194	-0.79981	0.801644349516481	-0.201948	-3.662295	0.556776
Trial1	3	1	blindfold	clockwise	practice	Guided	1	0.5	0	8.20694	0.44578	-1.45188	-0.79979	0.801625779975959	-0.279835	-3.577659	0.581624
Trial1	3	1	blindfold	clockwise	practice	Guided	1	0.5	0	8.226944	0.44575	-1.45179	-0.79978	0.801617760309817	-0.310967	-3.442241	0.541134
Trial1	3	1	blindfold	clockwise	practice	Guided	1	0.5	0	8.246933	0.44574	-1.45175	-0.79978	0.801618438047617	-0.265619	-3.378764	0.521966
Trial1	3	1	blindfold	clockwise	practice	Guided	1	0.5	0	8.266937	0.44573	-1.45172	-0.79979	0.801629161948947	-0.20234	-3.332214	0.37428
Trial1	3	1	blindfold	clockwise	practice	Guided	1	0.5	0	8.286942	0.44572	-1.4517	-0.7998	0.801639832542994	-0.159571	-3.349142	0.305455
Trial1	3	1	blindfold	clockwise	practice	Guided	1	0.5	0	8.306946	0.44571	-1.4517	-0.7998199	0.801660370864914	-0.071267	-3.412619	0.178649
Trial1	3	1	blindfold	clockwise	practice	Guided	1	0.5	0	8.326935	0.44571	-1.4517	-0.79983	0.801670420924497	-0.013913	-3.459168	0.089559
Trial1	3	1	blindfold	clockwise	practice	Guided	1	0.5	0	8.346939	0.44571	-1.45171	-0.79984	0.801680411516846	-0.029901	-3.476096	0.139368
Trial1	3	1	blindfold	clockwise	practice	Guided	1	0.5	0	8.366943	0.44571	-1.45171	-0.79984	0.801680411516846	-0.037163	-3.442241	0.185496
Trial1	3	1	blindfold	clockwise	practice	Guided	1	0.5	0	8.386932	0.44571	-1.45171	-0.79985	0.801690342641952	-0.124649	-3.471864	0.202952
Trial1	3	1	blindfold	clockwise	practice	Guided	1	0.5	0	8.406937	0.4457	-1.45171	-0.79985	0.80169102081795	-0.095064	-3.501486	0.228227
Trial1	3	1	blindfold	clockwise	practice	Guided	1	0.5	0	8.426941	0.4457	-1.45174	-0.79985	0.80169102081795	-0.08656	-3.522645	0.228657
Trial1	3	1	blindfold	clockwise	practice	Guided	1	0.5	0	8.446945	0.44569	-1.45175	-0.79985	0.801691697099513	-0.06364	-3.60305	0.331866
Trial1	3	1	blindfold	clockwise	practice	Guided	1	0.5	0	8.466934	0.44569	-1.45177	-0.79985	0.801691697099513	-0.03262	-3.662295	0.393385
Trial1	3	1	blindfold	clockwise	practice	Guided	1	0.5	0	8.486938	0.44569	-1.4518	-0.79984	0.801681765991185	0.006283	-3.708845	0.428443
Trial1	3	1	blindfold	clockwise	practice	Guided	1	0.5	0	8.506943	0.44569	-1.45182	-0.79983	0.801671775415716	-0.068265	-3.742699	0.466937
Trial1	3	1	blindfold	clockwise	practice	Guided	1	0.5	0	8.526932	0.44568	-1.45182	-0.7998199	0.801662403823108	-0.271707	-3.514182	0.45764
Trial1	3	1	blindfold	clockwise	practice	Guided	1	0.5	0	8.546936	0.44566	-1.45179	-0.7998199	0.801663757056369	-0.351581	-3.425314	0.4565
Trial1	3	1	blindfold	clockwise	practice	Guided	1	0.5	0	8.56694	0.44565	-1.45175	-0.7998199	0.801664437899629	-0.343938	-3.408387	0.405995
Trial1	3	1	blindfold	clockwise	practice	Guided	1	0.5	0	8.586945	0.44563	-1.45173	-0.7998199	0.801665793898188	-0.310129	-3.387228	0.344491
Trial1	3	1	blindfold	clockwise	practice	Guided	1	0.5	0	8.606934	0.44562	-1.45172	-0.79983	0.801676521055976	-0.275222	-3.421082	0.261064
Trial1	3	1	blindfold	clockwise	practice	Guided	1	0.5	0	8.626938	0.4456	-1.45172	-0.79983	0.801677877781958	-0.146428	-3.467632	0.2765
Trial1	3	1	blindfold	clockwise	practice	Guided	1	0.5	0	8.646942	0.4456	-1.45172	-0.79983	0.801677877781958	-0.096341	-3.484559	0.256417
Trial1	3	1	blindfold	clockwise	practice	Guided	1	0.5	0	8.666946	0.44559	-1.45172	-0.79983	0.801678557342489	-0.083095	-3.522645	0.270397
Trial1	3	1	blindfold	clockwise	practice	Guided	1	0.5	0	8.686935	0.44559	-1.45173	-0.79984	0.801688547833443	-0.081902	-3.514182	0.262432
Trial1	3	1	blindfold	clockwise	practice	Guided	1	0.5	0	8.70694	0.44559	-1.45173	-0.79984	0.801688547833443	-0.059659	-3.560732	0.279803
Trial1	3	1	blindfold	clockwise	practice	Guided	1	0.5	0	8.726944	0.44558	-1.45178	-0.79983	0.801679235004464	-0.099491	-3.641136	0.370305
Trial1	3	1	blindfold	clockwise	practice	Guided	1	0.5	0	8.746933	0.44558	-1.45179	-0.79983	0.801679235004464	-0.116285	-3.658063	0.432707
Trial1	3	1	blindfold	clockwise	practice	Guided	1	0.5	0	8.766937	0.44557	-1.4518	-0.79983	0.8016799127902	-0.157917	-3.624209	0.421368
Trial1	3	1	blindfold	clockwise	practice	Guided	1	0.5	0	8.786942	0.44556	-1.4518	-0.7998199	0.801670544815251	-0.195318	-3.624209	0.410311
Trial1	3	1	blindfold	clockwise	practice	Guided	1	0.5	0	8.806946	0.44556	-1.4518	-0.79983	0.80168059474729	-0.222601	-3.632672	0.374479
Trial1	3	1	blindfold	clockwise	practice	Guided	1	0.5	0	8.826935	0.44553	-1.4518	-0.79983	0.801682631245463	-0.303852	-3.581891	0.322289
Trial1	3	1	blindfold	clockwise	practice	Guided	1	0.5	0	8.846939	0.44552	-1.4518	-0.79983	0.801683311676385	-0.297823	-3.594586	0.360754
Trial1	3	1	blindfold	clockwise	practice	Guided	1	0.5	0	8.866943	0.44551	-1.45181	-0.79983	0.801683990206157	-0.283966	-3.62844	0.344602
Trial1	3	1	blindfold	clockwise	practice	Guided	1	0.5	0	8.886932	0.4455	-1.45181	-0.79983	0.801684668859688	-0.286723	-3.615745	0.32312
Trial1	3	1	blindfold	clockwise	practice	Guided	1	0.5	0	8.906937	0.44548	-1.45181	-0.79983	0.801686028564781	-0.281801	-3.573427	0.315421
Trial1	3	1	blindfold	clockwise	practice	Guided	1	0.5	0	8.926941	0.44546	-1.45178	-0.79983	0.801687388766384	-0.293753	-3.493023	0.382235
Trial1	3	1	blindfold	clockwise	practice	Guided	1	0.5	0	8.946945	0.44544	-1.45177	-0.7998199	0.801678701662945	-0.297896	-3.497255	0.368626
Trial1	3	1	blindfold	clockwise	practice	Guided	1	0.5	0	8.966934	0.44543	-1.45177	-0.7998199	0.801679381192774	-0.212541	-3.543804	0.361396
Trial1	3	1	blindfold	clockwise	practice	Guided	1	0.5	0	8.986938	0.44542	-1.45177	-0.7998199	0.801680062875363	-0.17898	-3.564963	0.367735
Trial1	3	1	blindfold	clockwise	practice	Guided	1	0.5	0	9.006943	0.44542	-1.45178	-0.7998199	0.801680062875363	-0.127988	-3.590354	0.35663
Trial1	3	1	blindfold	clockwise	practice	Guided	1	0.5	0	9.026932	0.44541	-1.45179	-0.7998199	0.801680742653077	-0.091102	-3.713076	0.322311
Trial1	3	1	blindfold	clockwise	practice	Guided	1	0.5	0	9.046936	0.44541	-1.45181	-0.79983	0.801690792457276	-0.116411	-3.696149	0.320555
Trial1	3	1	blindfold	clockwise	practice	Guided	1	0.5	0	9.06694	0.4454	-1.45181	-0.79983	0.801691474379941	-0.137765	-3.653831	0.323304
Trial1	3	1	blindfold	clockwise	practice	Guided	1	0.5	0	9.086945	0.4454	-1.45182	-0.79983	0.801691474379941	-0.176276	-3.662295	0.360109
Trial1	3	1	blindfold	clockwise	practice	Guided	1	0.5	0	9.106934	0.44539	-1.45182	-0.79983	0.801692154397013	-0.161893	-3.636904	0.29052
Trial1	3	1	blindfold	clockwise	practice	Guided	1	0.5	0	9.126938	0.44537	-1.45184	-0.79984	0.801703507137783	-0.190579	-3.806176	0.226197
Trial1	3	1	blindfold	clockwise	practice	Guided	1	0.5	0	9.146942	0.44536	-1.45186	-0.79984	0.801704191580353	-0.195856	-3.751163	0.257421
Trial1	3	1	blindfold	clockwise	practice	Guided	1	0.5	0	9.166946	0.44535	-1.45186	-0.79985	0.801714802907175	-0.210471	-3.725772	0.228073
Trial1	3	1	blindfold	clockwise	practice	Guided	1	0.5	0	9.186935	0.44535	-1.45186	-0.79985	0.801714802907175	-0.210626	-3.691917	0.259506
Trial1	3	1	blindfold	clockwise	practice	Guided	1	0.5	0	9.20694	0.44534	-1.45185	-0.79985	0.801715483527215	-0.249401	-3.679222	0.285662
Trial1	3	1	blindfold	clockwise	practice	Guided	1	0.5	0	9.226944	0.44531	-1.45184	-0.79985	0.801717530195824	-0.299094	-3.619977	0.269512
Trial1	3	1	blindfold	clockwise	practice	Guided	1	0.5	0	9.246933	0.4453	-1.45182	-0.79985	0.801718211311601	-0.336111	-3.539573	0.317885
Trial1	3	1	blindfold	clockwise	practice	Guided	1	0.5	0	9.266937	0.44528	-1.4518	-0.79984	0.801709645185527	-0.377886	-3.446473	0.374416
Trial1	3	1	blindfold	clockwise	practice	Guided	1	0.5	0	9.286942	0.44526	-1.45176	-0.79984	0.801711012370687	-0.382557	-3.442241	0.382481
Trial1	3	1	blindfold	clockwise	practice	Guided	1	0.5	0	9.306946	0.44524	-1.45174	-0.79984	0.801712378018191	-0.345347	-3.4634	0.333922
Trial1	3	1	blindfold	clockwise	practice	Guided	1	0.5	0	9.326935	0.44522	-1.45176	-0.79984	0.801713744162168	-0.134078	-3.653831	0.347594
Trial1	3	1	blindfold	clockwise	practice	Guided	1	0.5	0	9.346939	0.44521	-1.4518	-0.79983	0.801704436233506	-0.115081	-3.730004	0.446273
Trial1	3	1	blindfold	clockwise	practice	Guided	1	0.5	0	9.366943	0.44521	-1.45183	-0.7998199	0.801694386600341	-0.105299	-3.746931	0.619057
Trial1	3	1	blindfold	clockwise	practice	Guided	1	0.5	0	9.386932	0.4452	-1.45184	-0.7998	0.801675207594403	-0.206202	-3.636904	0.729195
Trial1	3	1	blindfold	clockwise	practice	Guided	1	0.5	0	9.406937	0.44519	-1.45183	-0.79974	0.801616010732567	-0.334633	-3.50995	0.885575
Trial1	3	1	blindfold	clockwise	practice	Guided	1	0.5	0	9.426941	0.44514	-1.45174	-0.79972	0.801599451365464	-0.576634	-3.361837	1.024589
Trial1	3	1	blindfold	clockwise	practice	Guided	1	0.5	0	9.446945	0.44511	-1.45171	-0.7997	0.801581583090375	-0.629855	-3.366069	0.993441
Trial1	3	1	blindfold	clockwise	practice	Guided	1	0.5	0	9.466934	0.44508	-1.45169	-0.7996899	0.801573591239303	-0.599248	-3.327983	0.914876
Trial1	3	1	blindfold	clockwise	practice	Guided	1	0.5	0	9.486938	0.44506	-1.45168	-0.79968	0.801565031044394	-0.587261	-3.294128	0.796922
Trial1	3	1	blindfold	clockwise	practice	Guided	1	0.5	0	9.506943	0.44503	-1.45167	-0.7996899	0.801577017079298	-0.530721	-3.281433	0.711571
Trial1	3	1	blindfold	clockwise	practice	Guided	1	0.5	0	9.526932	0.44499	-1.45166	-0.7996899	0.801579762847728	-0.379307	-3.336446	0.475527
Trial1	3	1	blindfold	clockwise	practice	Guided	1	0.5	0	9.546936	0.44497	-1.45166	-0.7997	0.801591184874255	-0.304028	-3.353373	0.493115
Trial1	3	1	blindfold	clockwise	practice	Guided	1	0.5	0	9.56694	0.44496	-1.45167	-0.79971	0.801601860279671	-0.268855	-3.336446	0.410485
Trial1	3	1	blindfold	clockwise	practice	Guided	1	0.5	0	9.586945	0.44495	-1.45167	-0.79972	0.801612476328424	-0.201296	-3.433778	0.351191
Trial1	3	1	blindfold	clockwise	practice	Guided	1	0.5	0	9.606934	0.44494	-1.45169	-0.79975	0.801643133860137	-0.152857	-3.497255	0.309708
Trial1	3	1	blindfold	clockwise	practice	Guided	1	0.5	0	9.626938	0.44493	-1.45176	-0.79976	0.801653750107969	-0.115125	-3.662295	0.267529
Trial1	3	1	blindfold	clockwise	practice	Guided	1	0.5	0	9.646942	0.44492	-1.45179	-0.79976	0.801654438057845	-0.146584	-3.636904	0.295073
Trial1	3	1	blindfold	clockwise	practice	Guided	1	0.5	0	9.666946	0.44492	-1.4518	-0.79977	0.801664427974566	-0.196312	-3.666527	0.342612
Trial1	3	1	blindfold	clockwise	practice	Guided	1	0.5	0	9.686935	0.44491	-1.4518	-0.79977	0.801665116040357	-0.222703	-3.662295	0.358577
Trial1	3	1	blindfold	clockwise	practice	Guided	1	0.5	0	9.70694	0.4449	-1.45181	-0.79977	0.801665804230637	-0.274622	-3.662295	0.439324
Trial1	3	1	blindfold	clockwise	practice	Guided	1	0.5	0	9.726944	0.44487	-1.45182	-0.79977	0.801667865449445	-0.339729	-3.687686	0.436671
Trial1	3	1	blindfold	clockwise	practice	Guided	1	0.5	0	9.746933	0.44486	-1.45182	-0.79977	0.801668552087086	-0.373686	-3.717308	0.466112
Trial1	3	1	blindfold	clockwise	practice	Guided	1	0.5	0	9.766937	0.44484	-1.45183	-0.79977	0.801669927784198	-0.407363	-3.666527	0.460677
Trial1	3	1	blindfold	clockwise	practice	Guided	1	0.5	0	9.786942	0.44482	-1.45183	-0.79977	0.801671306029105	-0.390084	-3.619977	0.46056
Trial1	3	1	blindfold	clockwise	practice	Guided	1	0.5	0	9.806946	0.4448	-1.45183	-0.79977	0.801672682719885	-0.414746	-3.619977	0.450368
Trial1	3	1	blindfold	clockwise	practice	Guided	1	0.5	0	9.826935	0.44476	-1.4518	-0.79977	0.801675437590821	-0.395886	-3.522645	0.458086
Trial1	3	1	blindfold	clockwise	practice	Guided	1	0.5	0	9.846939	0.44475	-1.45179	-0.79977	0.801676125591881	-0.362344	-3.581891	0.43228
Trial1	3	1	blindfold	clockwise	practice	Guided	1	0.5	0	9.866943	0.44473	-1.45179	-0.79978	0.801687436366067	-0.348749	-3.577659	0.420329
Trial1	3	1	blindfold	clockwise	practice	Guided	1	0.5	0	9.886932	0.44472	-1.4518	-0.79978	0.801688122675566	-0.273005	-3.636904	0.365808
Trial1	3	1	blindfold	clockwise	practice	Guided	1	0.5	0	9.906937	0.44471	-1.4518	-0.79979	0.801698864474665	-0.208213	-3.653831	0.331858
Trial1	3	1	blindfold	clockwise	practice	Guided	1	0.5	0	9.926941	0.44469	-1.45181	-0.79979	0.801700243861936	-0.18048	-3.679222	0.380051
Trial1	3	1	blindfold	clockwise	practice	Guided	1	0.5	0	9.946945	0.44469	-1.45182	-0.79979	0.801700243861936	-0.152331	-3.679222	0.339386
Trial1	3	1	blindfold	clockwise	practice	Guided	1	0.5	0	9.966934	0.44468	-1.45182	-0.79979	0.801700932713505	-0.200667	-3.696149	0.362134
Trial1	3	1	blindfold	clockwise	practice	Guided	1	0.5	0	9.986938	0.44467	-1.45183	-0.7998	0.801711613449609	-0.213556	-3.751163	0.369089
Trial1	3	1	blindfold	clockwise	practice	Guided	1	0.5	0	10.00694	0.44466	-1.45184	-0.7998	0.801712302540437	-0.22139	-3.746931	0.359991
Trial1	3	1	blindfold	clockwise	practice	Guided	1	0.5	0	10.02693	0.44464	-1.45185	-0.7998	0.801713685209126	-0.272482	-3.734235	0.364918
Trial1	3	1	blindfold	clockwise	practice	Guided	1	0.5	0	10.04694	0.44463	-1.45186	-0.79981	0.80172430282148	-0.269366	-3.789249	0.318384
Trial1	3	1	blindfold	clockwise	practice	Guided	1	0.5	0	10.06694	0.44462	-1.45187	-0.79981	0.801724996516332	-0.312413	-3.797712	0.264586
Trial1	3	1	blindfold	clockwise	practice	Guided	1	0.5	0	10.08694	0.4446	-1.45188	-0.7998199	0.801736308286321	-0.344374	-3.755394	0.300578
Trial1	3	1	blindfold	clockwise	practice	Guided	1	0.5	0	10.10693	0.44459	-1.45188	-0.7998199	0.801736998227683	-0.411562	-3.746931	0.311511
Trial1	3	1	blindfold	clockwise	practice	Guided	1	0.5	0	10.12694	0.44455	-1.45186	-0.79983	0.801749814478365	-0.373888	-3.649599	0.284625
Trial1	3	1	blindfold	clockwise	practice	Guided	1	0.5	0	10.14694	0.44453	-1.45185	-0.79983	0.80175119776893	-0.380008	-3.653831	0.257826
Trial1	3	1	blindfold	clockwise	practice	Guided	1	0.5	0	10.16695	0.44451	-1.45184	-0.79983	0.801752581555883	-0.357956	-3.700381	0.256844
Trial1	3	1	blindfold	clockwise	practice	Guided	1	0.5	0	10.18694	0.4445	-1.45185	-0.79984	0.801763262163951	-0.310581	-3.730004	0.247147
Trial1	3	1	blindfold	clockwise	practice	Guided	1	0.5	0	10.20694	0.44448	-1.45185	-0.79984	0.801764646677862	-0.272215	-3.704613	0.245343
Trial1	3	1	blindfold	clockwise	practice	Guided	1	0.5	0	10.22694	0.44446	-1.45186	-0.79984	0.801766033752618	-0.236004	-3.763858	0.27724
Trial1	3	1	blindfold	clockwise	practice	Guided	1	0.5	0	10.24693	0.44445	-1.45187	-0.79984	0.801766723347014	-0.194546	-3.780785	0.292597
Trial1	3	1	blindfold	clockwise	practice	Guided	1	0.5	0	10.26694	0.44444	-1.45187	-0.79984	0.801767419260019	-0.223136	-3.751163	0.341525
Trial1	3	1	blindfold	clockwise	practice	Guided	1	0.5	0	10.28694	0.44443	-1.45187	-0.79984	0.801768111167069	-0.246672	-3.704613	0.378051
Trial1	3	1	blindfold	clockwise	practice	Guided	1	0.5	0	10.30695	0.44442	-1.45187	-0.79983	0.801758813706927	-0.308197	-3.730004	0.417682
Trial1	3	1	blindfold	clockwise	practice	Guided	1	0.5	0	10.32693	0.44438	-1.45185	-0.7998199	0.801751538319848	-0.379403	-3.670758	0.466523
Trial1	3	1	blindfold	clockwise	practice	Guided	1	0.5	0	10.34694	0.44437	-1.45185	-0.7998199	0.80175223512298	-0.405492	-3.641136	0.477493
Trial1	3	1	blindfold	clockwise	practice	Guided	1	0.5	0	10.36694	0.44435	-1.45184	-0.79981	0.801743692930791	-0.422269	-3.645368	0.476327
Trial1	3	1	blindfold	clockwise	practice	Guided	1	0.5	0	10.38693	0.44433	-1.45183	-0.79981	0.801745079151105	-0.377167	-3.641136	0.436761
Trial1	3	1	blindfold	clockwise	practice	Guided	1	0.5	0	10.40694	0.44431	-1.45183	-0.79981	0.801746467936409	-0.370074	-3.696149	0.394699
Trial1	3	1	blindfold	clockwise	practice	Guided	1	0.5	0	10.42694	0.44428	-1.45184	-0.79981	0.801748555151871	-0.322664	-3.708845	0.321535
Trial1	3	1	blindfold	clockwise	practice	Guided	1	0.5	0	10.44695	0.44426	-1.45185	-0.7998199	0.801759872998149	-0.313298	-3.717308	0.296112
Trial1	3	1	blindfold	clockwise	practice	Guided	1	0.5	0	10.46693	0.44425	-1.45185	-0.7998199	0.801760569225121	-0.27777	-3.738467	0.285842
Trial1	3	1	blindfold	clockwise	practice	Guided	1	0.5	0	10.48694	0.44424	-1.45185	-0.7998199	0.801761263503894	-0.280176	-3.755394	0.323768
Trial1	3	1	blindfold	clockwise	practice	Guided	1	0.5	0	10.50694	0.44422	-1.45185	-0.79983	0.801772703283474	-0.289721	-3.738467	0.267139
Trial1	3	1	blindfold	clockwise	practice	Guided	1	0.5	0	10.52693	0.4442	-1.45185	-0.79983	0.801774094764491	-0.288382	-3.67499	0.322975
Trial1	3	1	blindfold	clockwise	practice	Guided	1	0.5	0	10.54694	0.44419	-1.45185	-0.79983	0.801774789653889	-0.286373	-3.704613	0.293333
Trial1	3	1	blindfold	clockwise	practice	Guided	1	0.5	0	10.56694	0.44417	-1.45185	-0.79983	0.801776183954277	-0.267667	-3.696149	0.332638
Trial1	3	1	blindfold	clockwise	practice	Guided	1	0.5	0	10.58694	0.44416	-1.45185	-0.79983	0.801776881291154	-0.25382	-3.67499	0.316493
Trial1	3	1	blindfold	clockwise	practice	Guided	1	0.5	0	10.60693	0.44415	-1.45184	-0.79984	0.801787565933671	-0.266412	-3.679222	0.362857
Trial1	3	1	blindfold	clockwise	practice	Guided	1	0.5	0	10.62694	0.44413	-1.45184	-0.79984	0.8017889591349	-0.283697	-3.67499	0.330632
Trial1	3	1	blindfold	clockwise	practice	Guided	1	0.5	0	10.64694	0.44411	-1.45185	-0.79984	0.801790352832461	-0.318221	-3.679222	0.333108
Trial1	3	1	blindfold	clockwise	practice	Guided	1	0.5	0	10.66695	0.4441	-1.45185	-0.79984	0.801791048828472	-0.334743	-3.67499	0.327687
Trial1	3	1	blindfold	clockwise	practice	Guided	1	0.5	0	10.68694	0.44408	-1.45184	-0.79984	0.801792445348679	-0.376043	-3.653831	0.312162
Trial1	3	1	blindfold	clockwise	practice	Guided	1	0.5	0	10.70694	0.44407	-1.45184	-0.79984	0.801793143795459	-0.348395	-3.67499	0.279955
Trial1	3	1	blindfold	clockwise	practice	Guided	1	0.5	0	10.72694	0.44403	-1.45185	-0.79984	0.80179593258596	-0.362882	-3.751163	0.244912
Trial1	3	1	blindfold	clockwise	practice	Guided	1	0.5	0	10.74693	0.44402	-1.45187	-0.79984	0.801796631653881	-0.334063	-3.772322	0.259441
Trial1	3	1	blindfold	clockwise	practice	Guided	1	0.5	0	10.76694	0.44401	-1.45187	-0.79985	0.801807258442114	-0.28946	-3.759626	0.280402
Trial1	3	1	blindfold	clockwise	practice	Guided	1	0.5	0	10.78694	0.44399	-1.45187	-0.79985	0.801808657182137	-0.263774	-3.759626	0.289321
Trial1	3	1	blindfold	clockwise	practice	Guided	1	0.5	0	10.80695	0.44398	-1.45188	-0.79985	0.801809356738819	-0.244605	-3.806176	0.23207
Trial1	3	1	blindfold	clockwise	practice	Guided	1	0.5	0	10.82693	0.44396	-1.45189	-0.79986	0.80182074115285	-0.249521	-3.835799	0.268838
Trial1	3	1	blindfold	clockwise	practice	Guided	1	0.5	0	10.84694	0.44395	-1.45189	-0.79986	0.80182144107341	-0.24413	-3.785017	0.252153
Trial1	3	1	blindfold	clockwise	practice	Guided	1	0.5	0	10.86694	0.44394	-1.4519	-0.79986	0.801822139034762	-0.201837	-3.844262	0.242455
Trial1	3	1	blindfold	clockwise	practice	Guided	1	0.5	0	10.88693	0.44393	-1.4519	-0.79986	0.801822839203839	-0.205729	-3.818871	0.250278
Trial1	3	1	blindfold	clockwise	practice	Guided	1	0.5	0	10.90694	0.44393	-1.4519	-0.79986	0.801822839203839	-0.19833	-3.878117	0.267649
Trial1	3	1	blindfold	clockwise	practice	Guided	1	0.5	0	10.92694	0.4439	-1.45191	-0.79986	0.801824938372596	-0.259792	-3.801944	0.301629
Trial1	3	1	blindfold	clockwise	practice	Guided	1	0.5	0	10.94695	0.44389	-1.45191	-0.79986	0.801825639039074	-0.27065	-3.793481	0.339001
Trial1	3	1	blindfold	clockwise	practice	Guided	1	0.5	0	10.96693	0.44388	-1.4519	-0.79986	0.801826337744122	-0.248901	-3.746931	0.331846
Trial1	3	1	blindfold	clockwise	practice	Guided	1	0.5	0	10.98694	0.44387	-1.4519	-0.79986	0.801827036572872	-0.254239	-3.797712	0.284762
Trial1	3	1	blindfold	clockwise	practice	Guided	1	0.5	0	11.00694	0.44386	-1.4519	-0.79986	0.801827737611934	-0.23653	-3.873885	0.209505
Trial1	3	1	blindfold	clockwise	practice	Guided	1	0.5	0	11.02693	0.44384	-1.45193	-0.79987	0.80183906750697	-0.190874	-3.899276	0.182048
Trial1	3	1	blindfold	clockwise	practice	Guided	1	0.5	0	11.04694	0.44383	-1.45193	-0.79986	0.801829837300323	-0.252884	-3.861189	0.266248
Trial1	3	1	blindfold	clockwise	practice	Guided	1	0.5	0	11.06694	0.44381	-1.45192	-0.79986	0.801831240496929	-0.324429	-3.755394	0.390073
Trial1	3	1	blindfold	clockwise	practice	Guided	1	0.5	0	11.08694	0.4438	-1.4519	-0.79985	0.801821949150518	-0.391181	-3.658063	0.479558
Trial1	3	1	blindfold	clockwise	practice	Guided	1	0.5	0	11.10693	0.44377	-1.45186	-0.79983	0.801804136880837	-0.457526	-3.607281	0.482731
Trial1	3	1	blindfold	clockwise	practice	Guided	1	0.5	0	11.12694	0.44373	-1.4518	-0.79983	0.801806942677178	-0.442469	-3.505718	0.402672
Trial1	3	1	blindfold	clockwise	practice	Guided	1	0.5	0	11.14694	0.44371	-1.45179	-0.79984	0.801818333101377	-0.386245	-3.611513	0.24148
Trial1	3	1	blindfold	clockwise	practice	Guided	1	0.5	0	11.16695	0.44369	-1.4518	-0.79985	0.801829668714427	-0.207864	-3.751163	0.1089
Trial1	3	1	blindfold	clockwise	practice	Guided	1	0.5	0	11.18694	0.44368	-1.45184	-0.79986	0.801840360847962	-0.086824	-3.848494	0.074377
Trial1	3	1	blindfold	clockwise	practice	Guided	1	0.5	0	11.20694	0.44368	-1.45189	-0.79985	0.801830371999176	-0.01624	-3.903507	0.206548
Trial1	3	1	blindfold	clockwise	practice	Guided	1	0.5	0	11.22694	0.44368	-1.45192	-0.79983	0.801810453760878	-0.10745	-3.789249	0.649619
Trial1	3	1	blindfold	clockwise	practice	Guided	1	0.5	0	11.24693	0.44367	-1.45191	-0.7998	0.801781248038428	-0.268651	-3.670758	0.893326
Trial1	3	1	blindfold	clockwise	practice	Guided	1	0.5	0	11.26694	0.44365	-1.45187	-0.79976	0.801742697950596	-0.462846	-3.50995	1.092876
Trial1	3	1	blindfold	clockwise	practice	Guided	1	0.5	0	11.28694	0.44363	-1.4518	-0.7997299	0.801714139401519	-0.577396	-3.429546	1.192385
Trial1	3	1	blindfold	clockwise	practice	Guided	1	0.5	0	11.30695	0.44359	-1.45175	-0.7996899	0.80167705691037	-0.613253	-3.412619	1.125461
Trial1	3	1	blindfold	clockwise	practice	Guided	1	0.5	0	11.32693	0.44353	-1.4517	-0.79968	0.801671349137406	-0.66472	-3.306824	0.922304
Trial1	3	1	blindfold	clockwise	practice	Guided	1	0.5	0	11.34694	0.4435	-1.45167	-0.79967	0.801663477096648	-0.570053	-3.277201	0.789023
Trial1	3	1	blindfold	clockwise	practice	Guided	1	0.5	0	11.36694	0.44347	-1.45166	-0.79968	0.801675579332726	-0.485668	-3.281433	0.667316
Trial1	3	1	blindfold	clockwise	practice	Guided	1	0.5	0	11.38693	0.44345	-1.45166	-0.7996899	0.801686920973391	-0.380789	-3.387228	0.491809
Trial1	3	1	blindfold	clockwise	practice	Guided	1	0.5	0	11.40694	0.44344	-1.45167	-0.79971	0.80170765988989	-0.281448	-3.505718	0.387977
Trial1	3	1	blindfold	clockwise	practice	Guided	1	0.5	0	11.42694	0.44342	-1.45174	-0.7997299	0.801728931355297	-0.099928	-3.60305	0.285101
Trial1	3	1	blindfold	clockwise	practice	Guided	1	0.5	0	11.44695	0.44341	-1.45177	-0.79974	0.801739684057735	-0.099078	-3.611513	0.272355
Trial1	3	1	blindfold	clockwise	practice	Guided	1	0.5	0	11.46693	0.44341	-1.45178	-0.79975	0.80174967266289	-0.096214	-3.607281	0.293667
Trial1	3	1	blindfold	clockwise	practice	Guided	1	0.5	0	11.48694	0.44341	-1.45178	-0.79976	0.80175960181268	-0.129968	-3.590354	0.291926
Trial1	3	1	blindfold	clockwise	practice	Guided	1	0.5	0	11.50694	0.4434	-1.45178	-0.79977	0.80177029725345	-0.170971	-3.624209	0.335253
Trial1	3	1	blindfold	clockwise	practice	Guided	1	0.5	0	11.52693	0.44339	-1.45179	-0.79977	0.801771002108033	-0.159503	-3.641136	0.400051
Trial1	3	1	blindfold	clockwise	practice	Guided	1	0.5	0	11.54694	0.44338	-1.4518	-0.79977	0.801771709190914	-0.208664	-3.691917	0.459682
Trial1	3	1	blindfold	clockwise	practice	Guided	1	0.5	0	11.56694	0.44338	-1.45182	-0.79977	0.801771709190914	-0.182449	-3.746931	0.448544
Trial1	3	1	blindfold	clockwise	practice	Guided	1	0.5	0	11.58694	0.44337	-1.45183	-0.79977	0.801772414293266	-0.236739	-3.776553	0.436392
Trial1	3	1	blindfold	clockwise	practice	Guided	1	0.5	0	11.60693	0.44335	-1.45184	-0.79977	0.801773826974773	-0.32617	-3.713076	0.443146
Trial1	3	1	blindfold	clockwise	practice	Guided	1	0.5	0	11.62694	0.44332	-1.45184	-0.79977	0.801775947980951	-0.432905	-3.619977	0.457166
Trial1	3	1	blindfold	clockwise	practice	Guided	1	0.5	0	11.64694	0.4433	-1.45182	-0.79977	0.801777361903503	-0.481433	-3.50995	0.487893
Trial1	3	1	blindfold	clockwise	practice	Guided	1	0.5	0	11.66695	0.44327	-1.45179	-0.79977	0.801779486880829	-0.500674	-3.438009	0.524792
Trial1	3	1	blindfold	clockwise	practice	Guided	1	0.5	0	11.68694	0.44325	-1.45176	-0.79976	0.801770911470241	-0.499354	-3.438009	0.571531
Trial1	3	1	blindfold	clockwise	practice	Guided	1	0.5	0	11.70694	0.44322	-1.45173	-0.79975	0.801763107244409	-0.457279	-3.39146	0.57852
Trial1	3	1	blindfold	clockwise	practice	Guided	1	0.5	0	11.72694	0.44318	-1.45171	-0.79974	0.801755950105676	-0.402625	-3.412619	0.654186
Trial1	3	1	blindfold	clockwise	practice	Guided	1	0.5	0	11.74693	0.44317	-1.45171	-0.79974	0.801756659824476	-0.343135	-3.425314	0.65383
Trial1	3	1	blindfold	clockwise	practice	Guided	1	0.5	0	11.76694	0.44315	-1.45171	-0.79974	0.801758079635388	-0.287144	-3.467632	0.57691
Trial1	3	1	blindfold	clockwise	practice	Guided	1	0.5	0	11.78694	0.44314	-1.45171	-0.7997299	0.801748739792853	-0.233287	-3.488791	0.59739
Trial1	3	1	blindfold	clockwise	practice	Guided	1	0.5	0	11.80695	0.44313	-1.45172	-0.7997299	0.801749450017929	-0.203122	-3.539573	0.59088
Trial1	3	1	blindfold	clockwise	practice	Guided	1	0.5	0	11.82693	0.44311	-1.45175	-0.79972	0.801740939841726	-0.244071	-3.624209	0.641008
Trial1	3	1	blindfold	clockwise	practice	Guided	1	0.5	0	11.84694	0.4431	-1.45176	-0.79972	0.801741648333456	-0.288722	-3.552268	0.670107
Trial1	3	1	blindfold	clockwise	practice	Guided	1	0.5	0	11.86694	0.44309	-1.45177	-0.79971	0.801732428082081	-0.347129	-3.526877	0.721424
Trial1	3	1	blindfold	clockwise	practice	Guided	1	0.5	0	11.88693	0.44307	-1.45177	-0.7997	0.801723861631273	-0.362184	-3.564963	0.758609
Trial1	3	1	blindfold	clockwise	practice	Guided	1	0.5	0	11.90694	0.44306	-1.45177	-0.7996899	0.801714525005374	-0.407797	-3.590354	0.679299
Trial1	3	1	blindfold	clockwise	practice	Guided	1	0.5	0	11.92694	0.44302	-1.45179	-0.7996899	0.801717364417012	-0.435486	-3.598818	0.659944
Trial1	3	1	blindfold	clockwise	practice	Guided	1	0.5	0	11.94695	0.443	-1.4518	-0.7997	0.801728833619557	-0.419678	-3.666527	0.619652
Trial1	3	1	blindfold	clockwise	practice	Guided	1	0.5	0	11.96693	0.44298	-1.45181	-0.7997	0.801730257726145	-0.420854	-3.691917	0.496095
Trial1	3	1	blindfold	clockwise	practice	Guided	1	0.5	0	11.98694	0.44296	-1.45182	-0.79971	0.80174166841551	-0.402202	-3.687686	0.471839
Trial1	3	1	blindfold	clockwise	practice	Guided	1	0.5	0	12.00694	0.44295	-1.45183	-0.79972	0.801752307518	-0.399884	-3.708845	0.437983
Trial1	3	1	blindfold	clockwise	practice	Guided	1	0.5	0	12.02693	0.44291	-1.45183	-0.7997299	0.801765083108566	-0.397731	-3.649599	0.432993
Trial1	3	1	blindfold	clockwise	practice	Guided	1	0.5	0	12.04694	0.44289	-1.45183	-0.7997299	0.801766509398934	-0.364945	-3.641136	0.435364
Trial1	3	1	blindfold	clockwise	practice	Guided	1	0.5	0	12.06694	0.44288	-1.45183	-0.79974	0.801777270320226	-0.321886	-3.679222	0.353554
Trial1	3	1	blindfold	clockwise	practice	Guided	1	0.5	0	12.08694	0.44287	-1.45184	-0.79975	0.80178796977205	-0.24781	-3.734235	0.32436
Trial1	3	1	blindfold	clockwise	practice	Guided	1	0.5	0	12.10693	0.44286	-1.45185	-0.79977	0.801808597997825	-0.243608	-3.789249	0.260937
Trial1	3	1	blindfold	clockwise	practice	Guided	1	0.5	0	12.12694	0.44284	-1.45187	-0.79977	0.801810023335298	-0.141523	-3.827335	0.322557
Trial1	3	1	blindfold	clockwise	practice	Guided	1	0.5	0	12.14694	0.44284	-1.45188	-0.79978	0.801819951985631	-0.149378	-3.882348	0.313471
Trial1	3	1	blindfold	clockwise	practice	Guided	1	0.5	0	12.16695	0.44283	-1.4519	-0.79979	0.801830713442092	-0.192663	-3.945825	0.327518
Trial1	3	1	blindfold	clockwise	practice	Guided	1	0.5	0	12.18694	0.44282	-1.45193	-0.79979	0.80183142534075	-0.253652	-3.93313	0.345239
Trial1	3	1	blindfold	clockwise	practice	Guided	1	0.5	0	12.20694	0.4428	-1.45194	-0.79979	0.80183285376109	-0.314072	-3.928898	0.406094
Trial1	3	1	blindfold	clockwise	practice	Guided	1	0.5	0	12.22694	0.44277	-1.45195	-0.7998	0.801844981112916	-0.435774	-3.899276	0.353652
Trial1	3	1	blindfold	clockwise	practice	Guided	1	0.5	0	12.24693	0.44275	-1.45195	-0.7998	0.801846408630312	-0.448597	-3.916203	0.356949
Trial1	3	1	blindfold	clockwise	practice	Guided	1	0.5	0	12.26694	0.44273	-1.45195	-0.7998	0.801847836643883	-0.474082	-3.890812	0.359424
Trial1	3	1	blindfold	clockwise	practice	Guided	1	0.5	0	12.28694	0.44271	-1.45195	-0.79981	0.80185919582025	-0.483037	-3.890812	0.303607
Trial1	3	1	blindfold	clockwise	practice	Guided	1	0.5	0	12.30695	0.44268	-1.45195	-0.7998199	0.801871266935987	-0.46014	-3.916203	0.279563
Trial1	3	1	blindfold	clockwise	practice	Guided	1	0.5	0	12.32693	0.44264	-1.45196	-0.7998199	0.801874126862388	-0.375252	-3.924666	0.250608
Trial1	3	1	blindfold	clockwise	practice	Guided	1	0.5	0	12.34694	0.44262	-1.45196	-0.79983	0.801885607064997	-0.376522	-3.903507	0.238153
Trial1	3	1	blindfold	clockwise	practice	Guided	1	0.5	0	12.36694	0.44261	-1.45196	-0.79984	0.801896307299329	-0.305001	-3.907739	0.183387
Trial1	3	1	blindfold	clockwise	practice	Guided	1	0.5	0	12.38693	0.4426	-1.45196	-0.79985	0.80190695458742	-0.295096	-3.983912	0.162776
Trial1	3	1	blindfold	clockwise	practice	Guided	1	0.5	0	12.40694	0.44258	-1.45197	-0.79986	0.801918374111401	-0.229754	-4.017766	0.138132
Trial1	3	1	blindfold	clockwise	practice	Guided	1	0.5	0	12.42694	0.44256	-1.452	-0.79986	0.801919804101956	-0.200351	-4.017766	0.180278
Trial1	3	1	blindfold	clockwise	practice	Guided	1	0.5	0	12.44695	0.44255	-1.452	-0.79987	0.801930449817202	-0.191849	-4.060084	0.143881
Trial1	3	1	blindfold	clockwise	practice	Guided	1	0.5	0	12.46693	0.44255	-1.45201	-0.79987	0.801930449817202	-0.226952	-4.115097	0.162747
Trial1	3	1	blindfold	clockwise	practice	Guided	1	0.5	0	12.48694	0.44253	-1.45203	-0.79988	0.801941932089349	-0.230929	-4.115097	0.094596
Trial1	3	1	blindfold	clockwise	practice	Guided	1	0.5	0	12.50694	0.44252	-1.45204	-0.7999	0.801962561688457	-0.250324	-4.174343	0.069237
Trial1	3	1	blindfold	clockwise	practice	Guided	1	0.5	0	12.52693	0.4425	-1.45208	-0.7999099	0.801973925724377	-0.248064	-4.26321	-0.029543
Trial1	3	1	blindfold	clockwise	practice	Guided	1	0.5	0	12.54694	0.44248	-1.4521	-0.79993	0.801995394780012	-0.269746	-4.246283	-0.086074
Trial1	3	1	blindfold	clockwise	practice	Guided	1	0.5	0	12.56694	0.44247	-1.45212	-0.79994	0.802006039222407	-0.25278	-4.288601	-0.084948
Trial1	3	1	blindfold	clockwise	practice	Guided	1	0.5	0	12.58694	0.44246	-1.45214	-0.79995	0.80201674536054	-0.261982	-4.326687	-0.072801
Trial1	3	1	blindfold	clockwise	practice	Guided	1	0.5	0	12.60693	0.44244	-1.45215	-0.79997	0.802038157958195	-0.25383	-4.343615	-0.114722
Trial1	3	1	blindfold	clockwise	practice	Guided	1	0.5	0	12.62694	0.44242	-1.45216	-0.79998	0.802049581102324	-0.227251	-4.35631	-0.156321
Trial1	3	1	blindfold	clockwise	practice	Guided	1	0.5	0	12.64694	0.4424	-1.45217	-0.79999	0.802060943116366	-0.219381	-4.343615	-0.20135
Trial1	3	1	blindfold	clockwise	practice	Guided	1	0.5	0	12.66695	0.44239	-1.45217	-0.79999	0.802061662303635	-0.222624	-4.369005	-0.162748
Trial1	3	1	blindfold	clockwise	practice	Guided	1	0.5	0	12.68694	0.44238	-1.45218	-0.8	0.802072307731044	-0.211821	-4.364774	-0.120203
Trial1	3	1	blindfold	clockwise	practice	Guided	1	0.5	0	12.70694	0.44237	-1.45218	-0.80001	0.802083014856867	-0.145675	-4.35631	-0.139906
Trial1	3	1	blindfold	clockwise	practice	Guided	1	0.5	0	12.72694	0.44236	-1.45219	-0.80002	0.802093779398676	-0.152099	-4.394396	-0.195918
Trial1	3	1	blindfold	clockwise	practice	Guided	1	0.5	0	12.74693	0.44235	-1.4522	-0.80003	0.802104429429797	-0.113231	-4.440946	-0.198435
Trial1	3	1	blindfold	clockwise	practice	Guided	1	0.5	0	12.76694	0.44234	-1.45221	-0.80003	0.802105144918026	-0.145049	-4.504423	-0.2037
Trial1	3	1	blindfold	clockwise	practice	Guided	1	0.5	0	12.78694	0.44234	-1.45223	-0.80004	0.802115132592218	-0.171446	-4.495959	-0.200516
Trial1	3	1	blindfold	clockwise	practice	Guided	1	0.5	0	12.80695	0.44233	-1.45224	-0.80005	0.802125780695318	-0.180673	-4.504423	-0.202662
Trial1	3	1	blindfold	clockwise	practice	Guided	1	0.5	0	12.82693	0.44231	-1.45224	-0.80005	0.802127218682402	-0.206448	-4.500191	-0.167035
Trial1	3	1	blindfold	clockwise	practice	Guided	1	0.5	0	12.84694	0.4423	-1.45225	-0.80005	0.802127938933825	-0.22915	-4.470569	-0.171761
Trial1	3	1	blindfold	clockwise	practice	Guided	1	0.5	0	12.86694	0.44229	-1.45225	-0.80006	0.802138704246334	-0.260665	-4.500191	-0.207698
Trial1	3	1	blindfold	clockwise	practice	Guided	1	0.5	0	12.88693	0.44228	-1.45224	-0.80006	0.802139424737083	-0.254079	-4.462105	-0.177534
Trial1	3	1	blindfold	clockwise	practice	Guided	1	0.5	0	12.90694	0.44227	-1.45224	-0.80007	0.802150130820752	-0.190677	-4.479032	-0.17813
Trial1	3	1	blindfold	clockwise	practice	Guided	1	0.5	0	12.92694	0.44225	-1.45224	-0.80007	0.802151570259766	-0.137425	-4.525582	-0.203731
Trial1	3	1	blindfold	clockwise	practice	Guided	1	0.5	0	12.94695	0.44225	-1.45224	-0.80007	0.802151570259766	-0.142434	-4.563668	-0.1955
Trial1	3	1	blindfold	clockwise	practice	Guided	1	0.5	0	12.96693	0.44224	-1.45225	-0.80007	0.802152291238229	-0.105867	-4.52135	-0.235471
Trial1	3	1	blindfold	clockwise	practice	Guided	1	0.5	0	12.98694	0.44224	-1.45225	-0.80008	0.802162219375486	-0.095746	-4.550973	-0.260192
Trial1	3	1	blindfold	clockwise	practice	Guided	1	0.5	0	13.00694	0.44224	-1.45225	-0.80009	0.802172147513384	-0.065344	-4.542509	-0.278761
Trial1	3	1	blindfold	clockwise	practice	Guided	1	0.5	0	13.02693	0.44223	-1.45226	-0.8001	0.802182856177846	-0.040073	-4.572132	-0.332657
Trial1	3	1	blindfold	clockwise	practice	Guided	1	0.5	0	13.04694	0.44223	-1.45227	-0.8001	0.802182856177846	0.0057407	-4.61445	-0.35625
Trial1	3	1	blindfold	clockwise	practice	Guided	1	0.5	0	13.06694	0.44223	-1.45229	-0.80011	0.802192903207871	-0.018767	-4.673695	-0.398926
Trial1	3	1	blindfold	clockwise	practice	Guided	1	0.5	0	13.08694	0.44223	-1.45231	-0.80012	0.802202831338778	0.016765	-4.673695	-0.358341
Trial1	3	1	blindfold	clockwise	practice	Guided	1	0.5	0	13.10693	0.44223	-1.45231	-0.80013	0.802212818920216	0.0080447	-4.669463	-0.354567
Trial1	3	1	blindfold	clockwise	practice	Guided	1	0.5	0	13.12694	0.44223	-1.45232	-0.80013	0.802212818920216	-0.085392	-4.690622	-0.351972
Trial1	3	1	blindfold	clockwise	practice	Guided	1	0.5	0	13.14694	0.44222	-1.45232	-0.80014	0.802223466070379	-0.070224	-4.728708	-0.386206
Trial1	3	1	blindfold	clockwise	practice	Guided	1	0.5	0	13.16695	0.44222	-1.45234	-0.80014	0.802223466070379	-0.102337	-4.720245	-0.41648
Trial1	3	1	blindfold	clockwise	practice	Guided	1	0.5	0	13.18694	0.44222	-1.45235	-0.80015	0.802233513094004	-0.082847	-4.771026	-0.389654
Trial1	3	1	blindfold	clockwise	practice	Guided	1	0.5	0	13.20694	0.44221	-1.45235	-0.8001601	0.802244221938876	-0.075851	-4.804881	-0.431489
Trial1	3	1	blindfold	clockwise	practice	Guided	1	0.5	0	13.22694	0.44221	-1.45238	-0.8001601	0.802244221938876	-0.068195	-4.804881	-0.418031
Trial1	3	1	blindfold	clockwise	practice	Guided	1	0.5	0	13.24693	0.44221	-1.45239	-0.80017	0.802254150055176	-0.072129	-4.813344	-0.460697
Trial1	3	1	blindfold	clockwise	practice	Guided	1	0.5	0	13.26694	0.4422	-1.45239	-0.80017	0.802254869293863	-0.063663	-4.834503	-0.421745
Trial1	3	1	blindfold	clockwise	practice	Guided	1	0.5	0	13.28694	0.4422	-1.45239	-0.80018	0.802264797401904	-0.096319	-4.847199	-0.440713
Trial1	3	1	blindfold	clockwise	practice	Guided	1	0.5	0	13.30695	0.4422	-1.4524	-0.80018	0.802264797401904	-0.069487	-4.804881	-0.39047
Trial1	3	1	blindfold	clockwise	practice	Guided	1	0.5	0	13.32693	0.44219	-1.4524	-0.80019	0.802275506452251	-0.03889	-4.868358	-0.474772
Trial1	3	1	blindfold	clockwise	practice	Guided	1	0.5	0	13.34694	0.44219	-1.45241	-0.80019	0.802275506452251	-0.0034512	-4.893749	-0.497784
Trial1	3	1	blindfold	clockwise	practice	Guided	1	0.5	0	13.36694	0.44219	-1.45242	-0.8002	0.802285553452059	0.010875	-4.919139	-0.522254
Trial1	3	1	blindfold	clockwise	practice	Guided	1	0.5	0	13.38693	0.44219	-1.45243	-0.8002	0.802285553452059	-0.0017825	-4.889517	-0.520878
Trial1	3	1	blindfold	clockwise	practice	Guided	1	0.5	0	13.40694	0.44219	-1.45243	-0.80021	0.802295481553106	-0.0037934	-4.906444	-0.557136
Trial1	3	1	blindfold	clockwise	practice	Guided	1	0.5	0	13.42694	0.44219	-1.45243	-0.80021	0.802295481553106	-0.006259	-4.94453	-0.519077
Trial1	3	1	blindfold	clockwise	practice	Guided	1	0.5	0	13.44695	0.44219	-1.45243	-0.80022	0.802305469104507	0.016879	-4.919139	-0.483574
Trial1	3	1	blindfold	clockwise	practice	Guided	1	0.5	0	13.46693	0.44219	-1.45244	-0.80022	0.802305469104507	0.0070566	-4.889517	-0.46289
Trial1	3	1	blindfold	clockwise	practice	Guided	1	0.5	0	13.48694	0.44219	-1.45244	-0.80022	0.802305469104507	-0.023053	-4.830272	-0.456241
Trial1	3	1	blindfold	clockwise	practice	Guided	1	0.5	0	13.50694	0.44219	-1.45243	-0.80021	0.802295481553106	-0.023499	-4.817576	-0.384061
Trial1	3	1	blindfold	clockwise	practice	Guided	1	0.5	0	13.52693	0.44219	-1.45243	-0.80021	0.802295481553106	-0.039815	-4.792185	-0.393393
Trial1	3	1	blindfold	clockwise	practice	Guided	1	0.5	0	13.54694	0.44219	-1.45242	-0.80021	0.802295481553106	-0.013095	-4.783722	-0.412744
Trial1	3	1	blindfold	clockwise	practice	Guided	1	0.5	0	13.56694	0.44219	-1.45242	-0.80021	0.802295481553106	0.022889	-4.783722	-0.444208
Trial1	3	1	blindfold	clockwise	practice	Guided	1	0.5	0	13.58694	0.44219	-1.45242	-0.80021	0.802295481553106	0.047765	-4.741404	-0.370381
Trial1	3	1	blindfold	clockwise	practice	Guided	1	0.5	0	13.60693	0.44219	-1.45241	-0.8002	0.802285553452059	0.02839	-4.754099	-0.333371
Trial1	3	1	blindfold	clockwise	practice	Guided	1	0.5	0	13.62694	0.44219	-1.45237	-0.80019	0.802275506452251	-0.032274	-4.563668	-0.248105
Trial1	3	1	blindfold	clockwise	practice	Guided	1	0.5	0	13.64694	0.44219	-1.45233	-0.80019	0.802275506452251	-0.071367	-4.52135	-0.233624
Trial1	3	1	blindfold	clockwise	practice	Guided	1	0.5	0	13.66695	0.44218	-1.45231	-0.80018	0.802266238380148	-0.096686	-4.572132	-0.23521
Trial1	3	1	blindfold	clockwise	practice	Guided	1	0.5	0	13.68694	0.44218	-1.4523	-0.80018	0.802266238380148	-0.052787	-4.593291	-0.257733
Trial1	3	1	blindfold	clockwise	practice	Guided	1	0.5	0	13.70694	0.44218	-1.4523	-0.80017	0.802256310289939	-0.045425	-4.597523	-0.252893
Trial1	3	1	blindfold	clockwise	practice	Guided	1	0.5	0	13.72694	0.44218	-1.4523	-0.8001601	0.802246382200373	-0.056963	-4.584827	-0.257803
Trial1	3	1	blindfold	clockwise	practice	Guided	1	0.5	0	13.74693	0.44218	-1.4523	-0.8001601	0.802246382200373	-0.048774	-4.5679	-0.252964
Trial1	3	1	blindfold	clockwise	practice	Guided	1	0.5	0	13.76694	0.44217	-1.4523	-0.8001601	0.802247101819132	-0.091258	-4.52135	-0.251423
Trial1	3	1	blindfold	clockwise	practice	Guided	1	0.5	0	13.78694	0.44217	-1.45229	-0.80015	0.802237114289533	-0.07627	-4.534046	-0.249987
Trial1	3	1	blindfold	clockwise	practice	Guided	1	0.5	0	13.80695	0.44217	-1.45229	-0.80014	0.802227067311009	-0.078444	-4.504423	-0.180071
Trial1	3	1	blindfold	clockwise	practice	Guided	1	0.5	0	13.82693	0.44216	-1.45227	-0.80013	0.802217861150276	-0.125005	-4.428251	-0.121963
Trial1	3	1	blindfold	clockwise	practice	Guided	1	0.5	0	13.84694	0.44215	-1.45225	-0.80012	0.802208595682939	-0.172245	-4.436714	-0.112292
Trial1	3	1	blindfold	clockwise	practice	Guided	1	0.5	0	13.86694	0.44214	-1.45222	-0.80012	0.802209317858608	-0.185418	-4.381701	-0.104647
Trial1	3	1	blindfold	clockwise	practice	Guided	1	0.5	0	13.88693	0.44213	-1.45221	-0.80011	0.802200109967018	-0.127624	-4.343615	-0.079663
Trial1	3	1	blindfold	clockwise	practice	Guided	1	0.5	0	13.90694	0.44213	-1.4522	-0.80009	0.802180075537489	-0.16943	-4.347846	-0.031728
Trial1	3	1	blindfold	clockwise	practice	Guided	1	0.5	0	13.92694	0.44211	-1.45218	-0.80009	0.802181518413072	-0.173835	-4.305528	-0.019041
Trial1	3	1	blindfold	clockwise	practice	Guided	1	0.5	0	13.94695	0.4421	-1.45218	-0.80008	0.802172310948293	-0.168195	-4.305528	-0.04354
Trial1	3	1	blindfold	clockwise	practice	Guided	1	0.5	0	13.96693	0.4421	-1.45217	-0.80007	0.802162382935937	-0.109861	-4.326687	-0.02334
Trial1	3	1	blindfold	clockwise	practice	Guided	1	0.5	0	13.98694	0.44209	-1.45217	-0.80007	0.802163105777103	-0.109823	-4.297065	-0.0495
Trial1	3	1	blindfold	clockwise	practice	Guided	1	0.5	0	14.00694	0.44209	-1.45217	-0.80006	0.802153118325219	-0.162107	-4.326687	-0.0013002
Trial1	3	1	blindfold	clockwise	practice	Guided	1	0.5	0	14.02693	0.44207	-1.45217	-0.80005	0.802144515364083	-0.175509	-4.301297	0.010536
Trial1	3	1	blindfold	clockwise	practice	Guided	1	0.5	0	14.04694	0.44206	-1.45216	-0.80004	0.802135310621347	-0.182156	-4.297065	0.042937
Trial1	3	1	blindfold	clockwise	practice	Guided	1	0.5	0	14.06694	0.44205	-1.45216	-0.80004	0.802136033986562	-0.23387	-4.292833	0.061836
Trial1	3	1	blindfold	clockwise	practice	Guided	1	0.5	0	14.08694	0.44204	-1.45215	-0.80003	0.802126767917746	-0.253442	-4.242051	0.105513
Trial1	3	1	blindfold	clockwise	practice	Guided	1	0.5	0	14.10693	0.44203	-1.45213	-0.80002	0.802117563593792	-0.266588	-4.19127	0.110534
Trial1	3	1	blindfold	clockwise	practice	Guided	1	0.5	0	14.12694	0.442	-1.45212	-0.80001	0.802109684108286	-0.260389	-4.267442	0.069088
Trial1	3	1	blindfold	clockwise	practice	Guided	1	0.5	0	14.14694	0.44199	-1.45212	-0.80001	0.802110406090199	-0.211294	-4.284369	0.046214
Trial1	3	1	blindfold	clockwise	practice	Guided	1	0.5	0	14.16695	0.44198	-1.45213	-0.80001	0.802111130351454	-0.233547	-4.292833	-0.0018952
Trial1	3	1	blindfold	clockwise	practice	Guided	1	0.5	0	14.18694	0.44197	-1.45214	-0.80001	0.802111854737064	-0.211551	-4.322456	-0.012089
Trial1	3	1	blindfold	clockwise	practice	Guided	1	0.5	0	14.20694	0.44196	-1.45214	-0.80001	0.80211257924703	-0.197457	-4.275906	-0.033475
Trial1	3	1	blindfold	clockwise	practice	Guided	1	0.5	0	14.22694	0.44194	-1.45214	-0.80001	0.802114024325618	-0.215891	-4.280138	-0.0092337
Trial1	3	1	blindfold	clockwise	practice	Guided	1	0.5	0	14.24693	0.44193	-1.45214	-0.80001	0.802114749207908	-0.192423	-4.275906	0.021971
Trial1	3	1	blindfold	clockwise	practice	Guided	1	0.5	0	14.26694	0.44192	-1.45214	-0.8	0.802105484761677	-0.232298	-4.242051	0.049046
Trial1	3	1	blindfold	clockwise	practice	Guided	1	0.5	0	14.28694	0.44191	-1.45213	-0.8	0.802106209901333	-0.199285	-4.208197	0.063894
Trial1	3	1	blindfold	clockwise	practice	Guided	1	0.5	0	14.30695	0.4419	-1.45212	-0.79999	0.802097005178463	-0.189308	-4.208197	0.098476
Trial1	3	1	blindfold	clockwise	practice	Guided	1	0.5	0	14.32693	0.44188	-1.45211	-0.79999	0.802098456096767	-0.207461	-4.233588	0.126875
Trial1	3	1	blindfold	clockwise	practice	Guided	1	0.5	0	14.34694	0.44187	-1.45211	-0.79998	0.802089253941868	-0.207405	-4.208197	0.126846
Trial1	3	1	blindfold	clockwise	practice	Guided	1	0.5	0	14.36694	0.44186	-1.45211	-0.79998	0.802089977560651	-0.207622	-4.203965	0.131031
Trial1	3	1	blindfold	clockwise	practice	Guided	1	0.5	0	14.38693	0.44185	-1.4521	-0.79997	0.802080714073235	-0.233075	-4.157415	0.197178
Trial1	3	1	blindfold	clockwise	practice	Guided	1	0.5	0	14.40694	0.44184	-1.45208	-0.79995	0.802061465669692	-0.293397	-4.085475	0.264505
Trial1	3	1	blindfold	clockwise	practice	Guided	1	0.5	0	14.42694	0.4418	-1.45202	-0.79993	0.802044451887491	-0.39078	-3.882348	0.343563
Trial1	3	1	blindfold	clockwise	practice	Guided	1	0.5	0	14.44695	0.44178	-1.45198	-0.79992	0.802035854460907	-0.426643	-3.848494	0.375046
Trial1	3	1	blindfold	clockwise	practice	Guided	1	0.5	0	14.46693	0.44176	-1.45194	-0.79992	0.802037308485883	-0.450482	-3.76809	0.352189
Trial1	3	1	blindfold	clockwise	practice	Guided	1	0.5	0	14.48694	0.44174	-1.45192	-0.7999099	0.802028773717004	-0.407133	-3.776553	0.274337
Trial1	3	1	blindfold	clockwise	practice	Guided	1	0.5	0	14.50694	0.44172	-1.4519	-0.79992	0.802040213697023	-0.320473	-3.818871	0.179241
Trial1	3	1	blindfold	clockwise	practice	Guided	1	0.5	0	14.52693	0.4417	-1.45196	-0.79992	0.802041669212855	-0.077122	-4.115097	0.04908
Trial1	3	1	blindfold	clockwise	practice	Guided	1	0.5	0	14.54694	0.4417	-1.45203	-0.79992	0.802041669212855	-0.047174	-4.220892	0.089817
Trial1	3	1	blindfold	clockwise	practice	Guided	1	0.5	0	14.56694	0.4417	-1.45208	-0.79992	0.802041669212855	-0.015384	-4.26321	0.25299
Trial1	3	1	blindfold	clockwise	practice	Guided	1	0.5	0	14.58694	0.44169	-1.4521	-0.7999	0.802022478109029	-0.084655	-4.178574	0.407599
Trial1	3	1	blindfold	clockwise	practice	Guided	1	0.5	0	14.60693	0.44169	-1.45209	-0.79987	0.801992516871246	-0.239181	-4.110866	0.564529
Trial1	3	1	blindfold	clockwise	practice	Guided	1	0.5	0	14.62694	0.44165	-1.45205	-0.79985	0.801975513266524	-0.414354	-4.055852	0.58733
Trial1	3	1	blindfold	clockwise	practice	Guided	1	0.5	0	14.64694	0.44163	-1.45205	-0.79985	0.801976968478888	-0.426468	-4.132025	0.514449
Trial1	3	1	blindfold	clockwise	practice	Guided	1	0.5	0	14.66695	0.44161	-1.45206	-0.79985	0.801978426357077	-0.40692	-4.220892	0.346009
Trial1	3	1	blindfold	clockwise	practice	Guided	1	0.5	0	14.68694	0.44159	-1.45209	-0.79986	0.801989869548786	-0.333024	-4.30976	0.189038
Trial1	3	1	blindfold	clockwise	practice	Guided	1	0.5	0	14.70694	0.44158	-1.45213	-0.79989	0.802020557679475	-0.216111	-4.411323	0.006952
Trial1	3	1	blindfold	clockwise	practice	Guided	1	0.5	0	14.72694	0.44156	-1.4522	-0.7999099	0.802041869588008	-0.13005	-4.432482	-0.255164
Trial1	3	1	blindfold	clockwise	practice	Guided	1	0.5	0	14.74693	0.44156	-1.4522	-0.79993	0.802061902961681	-0.146802	-4.347846	-0.192578
Trial1	3	1	blindfold	clockwise	practice	Guided	1	0.5	0	14.76694	0.44155	-1.45219	-0.79994	0.802072557973084	-0.19833	-4.280138	-0.051709
Trial1	3	1	blindfold	clockwise	practice	Guided	1	0.5	0	14.78694	0.44154	-1.45215	-0.79994	0.802073287761766	-0.269677	-4.148952	0.0030207
Trial1	3	1	blindfold	clockwise	practice	Guided	1	0.5	0	14.80695	0.44152	-1.4521	-0.79996	0.802094662124966	-0.267577	-4.102402	0.037068
Trial1	3	1	blindfold	clockwise	practice	Guided	1	0.5	0	14.82693	0.4415	-1.45209	-0.79998	0.802116153633972	-0.154766	-4.305528	-0.26088
Trial1	3	1	blindfold	clockwise	practice	Guided	1	0.5	0	14.84694	0.44149	-1.45213	-0.79999	0.802126809292385	-0.036049	-4.432482	-0.325173
Trial1	3	1	blindfold	clockwise	practice	Guided	1	0.5	0	14.86694	0.44149	-1.45219	-0.80001	0.802146723657504	0.0056365	-4.479032	-0.313892
Trial1	3	1	blindfold	clockwise	practice	Guided	1	0.5	0	14.88693	0.44149	-1.45223	-0.80001	0.802146723657504	0.049988	-4.508655	-0.213399
Trial1	3	1	blindfold	clockwise	practice	Guided	1	0.5	0	14.90694	0.44149	-1.45223	-0.80001	0.802146723657504	-0.064099	-4.407092	-0.089326
Trial1	3	1	blindfold	clockwise	practice	Guided	1	0.5	0	14.92694	0.44148	-1.45216	-0.8	0.802137465057032	-0.195453	-4.174343	0.105663
Trial1	3	1	blindfold	clockwise	practice	Guided	1	0.5	0	14.94695	0.44147	-1.45212	-0.8	0.802138195660585	-0.262675	-4.157415	0.097017
Trial1	3	1	blindfold	clockwise	practice	Guided	1	0.5	0	14.96693	0.44145	-1.4521	-0.79999	0.802129727642193	-0.271325	-4.242051	0.078457
Trial1	3	1	blindfold	clockwise	practice	Guided	1	0.5	0	14.98694	0.44144	-1.45211	-0.79999	0.802130456451706	-0.282814	-4.233588	0.08715
Trial1	3	1	blindfold	clockwise	practice	Guided	1	0.5	0	15.00694	0.44142	-1.45211	-0.79997	0.802112002382338	-0.288232	-4.19127	0.167349
Trial1	3	1	blindfold	clockwise	practice	Guided	1	0.5	0	15.02693	0.44139	-1.45205	-0.79996	0.802104148447197	-0.373127	-3.971216	0.301642
Trial1	3	1	blindfold	clockwise	practice	Guided	1	0.5	0	15.04694	0.44137	-1.452	-0.79995	0.802095682559937	-0.400934	-3.84003	0.325806
Trial1	3	1	blindfold	clockwise	practice	Guided	1	0.5	0	15.06694	0.44135	-1.45195	-0.79994	0.802087157760332	-0.423031	-3.776553	0.289745
Trial1	3	1	blindfold	clockwise	practice	Guided	1	0.5	0	15.08694	0.44133	-1.45192	-0.79993	0.802078692938683	-0.397199	-3.780785	0.362813
Trial1	3	1	blindfold	clockwise	practice	Guided	1	0.5	0	15.10693	0.44131	-1.4519	-0.7999099	0.802060125204731	-0.383773	-3.763858	0.406578
Trial1	3	1	blindfold	clockwise	practice	Guided	1	0.5	0	15.12694	0.44128	-1.45188	-0.7999	0.802052392340732	-0.21754	-3.755394	0.395955
Trial1	3	1	blindfold	clockwise	practice	Guided	1	0.5	0	15.14694	0.44127	-1.45189	-0.79989	0.80204319826514	-0.166637	-3.823103	0.331308
Trial1	3	1	blindfold	clockwise	practice	Guided	1	0.5	0	15.16695	0.44126	-1.4519	-0.79989	0.802043929393982	-0.130065	-3.895044	0.291194
Trial1	3	1	blindfold	clockwise	practice	Guided	1	0.5	0	15.18694	0.44126	-1.45193	-0.79989	0.802043929393982	-0.151685	-3.958521	0.281846
Trial1	3	1	blindfold	clockwise	practice	Guided	1	0.5	0	15.20694	0.44125	-1.45195	-0.79987	0.802024632209911	-0.177697	-3.97968	0.37273
Trial1	3	1	blindfold	clockwise	practice	Guided	1	0.5	0	15.22694	0.44123	-1.45197	-0.79985	0.802006181249117	-0.251086	-3.911971	0.524704
Trial1	3	1	blindfold	clockwise	practice	Guided	1	0.5	0	15.24693	0.44121	-1.45196	-0.79984	0.801997719682337	-0.371986	-3.852726	0.559253
Trial1	3	1	blindfold	clockwise	practice	Guided	1	0.5	0	15.26694	0.4412	-1.45195	-0.79983	0.801988467154061	-0.414675	-3.852726	0.564959
Trial1	3	1	blindfold	clockwise	practice	Guided	1	0.5	0	15.28694	0.44117	-1.45194	-0.7998199	0.801980619815307	-0.416589	-3.869653	0.530912
Trial1	3	1	blindfold	clockwise	practice	Guided	1	0.5	0	15.30695	0.44115	-1.45194	-0.7998199	0.801982086987072	-0.45513	-3.907739	0.473274
Trial1	3	1	blindfold	clockwise	practice	Guided	1	0.5	0	15.32693	0.44111	-1.45195	-0.7998199	0.801985025006835	-0.476752	-3.911971	0.352929
Trial1	3	1	blindfold	clockwise	practice	Guided	1	0.5	0	15.34694	0.44109	-1.45196	-0.7998199	0.80198649147804	-0.419535	-3.93313	0.322613
Trial1	3	1	blindfold	clockwise	practice	Guided	1	0.5	0	15.36694	0.44107	-1.45196	-0.7998199	0.801987960633578	-0.41613	-3.93313	0.27186
Trial1	3	1	blindfold	clockwise	practice	Guided	1	0.5	0	15.38693	0.44105	-1.45196	-0.79983	0.801999478411692	-0.367097	-3.916203	0.236805
Trial1	3	1	blindfold	clockwise	practice	Guided	1	0.5	0	15.40694	0.44104	-1.45196	-0.79985	0.802020128035617	-0.321754	-3.954289	0.19304
Trial1	3	1	blindfold	clockwise	practice	Guided	1	0.5	0	15.42694	0.44101	-1.45197	-0.79985	0.802022332637916	-0.229898	-3.992375	0.152258
Trial1	3	1	blindfold	clockwise	practice	Guided	1	0.5	0	15.44695	0.441	-1.45198	-0.79986	0.802033053471149	-0.183217	-4.060084	0.0874
Trial1	3	1	blindfold	clockwise	practice	Guided	1	0.5	0	15.46693	0.44099	-1.452	-0.79987	0.802043717159968	-0.137818	-4.060084	0.107279
Trial1	3	1	blindfold	clockwise	practice	Guided	1	0.5	0	15.48694	0.44099	-1.45201	-0.79987	0.802043717159968	-0.144472	-4.068548	0.144975
Trial1	3	1	blindfold	clockwise	practice	Guided	1	0.5	0	15.50694	0.44098	-1.45201	-0.79988	0.802054497648625	-0.168564	-4.060084	0.190013
Trial1	3	1	blindfold	clockwise	practice	Guided	1	0.5	0	15.52693	0.44097	-1.45202	-0.79988	0.802055234570124	-0.190412	-4.047389	0.201205
Trial1	3	1	blindfold	clockwise	practice	Guided	1	0.5	0	15.54694	0.44096	-1.45202	-0.79988	0.802055971615964	-0.247552	-4.102402	0.167747
Trial1	3	1	blindfold	clockwise	practice	Guided	1	0.5	0	15.56694	0.44095	-1.45203	-0.79988	0.802056708786146	-0.26548	-4.140488	0.183492
Trial1	3	1	blindfold	clockwise	practice	Guided	1	0.5	0	15.58694	0.44093	-1.45205	-0.79989	0.802068165496522	-0.281748	-4.140488	0.173897
Trial1	3	1	blindfold	clockwise	practice	Guided	1	0.5	0	15.60693	0.44092	-1.45206	-0.79989	0.802068903029802	-0.317643	-4.161647	0.205433
Trial1	3	1	blindfold	clockwise	practice	Guided	1	0.5	0	15.62694	0.44089	-1.45206	-0.79989	0.802071111983001	-0.386765	-4.119329	0.195899
Trial1	3	1	blindfold	clockwise	practice	Guided	1	0.5	0	15.64694	0.44087	-1.45206	-0.79989	0.802072588167117	-0.425482	-4.119329	0.172812
Trial1	3	1	blindfold	clockwise	practice	Guided	1	0.5	0	15.66695	0.44085	-1.45206	-0.79989	0.802074062650768	-0.390485	-4.115097	0.158064
Trial1	3	1	blindfold	clockwise	practice	Guided	1	0.5	0	15.68694	0.44083	-1.45206	-0.7999	0.802085464483692	-0.361367	-4.102402	0.168382
Trial1	3	1	blindfold	clockwise	practice	Guided	1	0.5	0	15.70694	0.44081	-1.45205	-0.7999	0.802086939940806	-0.345308	-4.060084	0.118485
Trial1	3	1	blindfold	clockwise	practice	Guided	1	0.5	0	15.72694	0.44078	-1.45206	-0.7999099	0.802099081964791	-0.273184	-4.165879	0.055246
Trial1	3	1	blindfold	clockwise	practice	Guided	1	0.5	0	15.74693	0.44077	-1.45207	-0.79992	0.80210980318306	-0.207194	-4.161647	0.084955
Trial1	3	1	blindfold	clockwise	practice	Guided	1	0.5	0	15.76694	0.44076	-1.45208	-0.79992	0.802110544876292	-0.182184	-4.199733	0.027197
Trial1	3	1	blindfold	clockwise	practice	Guided	1	0.5	0	15.78694	0.44075	-1.45208	-0.79993	0.802121327957723	-0.190306	-4.208197	0.022419
Trial1	3	1	blindfold	clockwise	practice	Guided	1	0.5	0	15.80695	0.44075	-1.45209	-0.79994	0.802131254740761	-0.216145	-4.250515	0.029215
Trial1	3	1	blindfold	clockwise	practice	Guided	1	0.5	0	15.82693	0.44073	-1.45211	-0.79994	0.802132732107803	-0.244776	-4.233588	0.01122
Trial1	3	1	blindfold	clockwise	practice	Guided	1	0.5	0	15.84694	0.44072	-1.45211	-0.79994	0.802133472078495	-0.280687	-4.208197	0.046198
Trial1	3	1	blindfold	clockwise	practice	Guided	1	0.5	0	15.86694	0.4407	-1.45211	-0.79995	0.802144934165968	-0.342465	-4.174343	0.084572
Trial1	3	1	blindfold	clockwise	practice	Guided	1	0.5	0	15.88693	0.44068	-1.4521	-0.79995	0.802146412753771	-0.347418	-4.187038	0.096938
Trial1	3	1	blindfold	clockwise	practice	Guided	1	0.5	0	15.90694	0.44067	-1.45209	-0.79995	0.802147155540046	-0.399628	-4.178574	0.118956
Trial1	3	1	blindfold	clockwise	practice	Guided	1	0.5	0	15.92694	0.44063	-1.45209	-0.79995	0.802150114701077	-0.380602	-4.182806	0.090437
Trial1	3	1	blindfold	clockwise	practice	Guided	1	0.5	0	15.94695	0.44061	-1.4521	-0.79995	0.802151592818774	-0.366731	-4.23782	0.042875
Trial1	3	1	blindfold	clockwise	practice	Guided	1	0.5	0	15.96693	0.44059	-1.45211	-0.79995	0.802153073638042	-0.330928	-4.225124	0.046976
Trial1	3	1	blindfold	clockwise	practice	Guided	1	0.5	0	15.98694	0.44057	-1.45212	-0.79996	0.802164483780697	-0.324692	-4.229356	0.046421
Trial1	3	1	blindfold	clockwise	practice	Guided	1	0.5	0	16.00694	0.44056	-1.45212	-0.79996	0.802165225719517	-0.312203	-4.246283	0.022717
Trial1	3	1	blindfold	clockwise	practice	Guided	1	0.5	0	16.02693	0.44053	-1.45211	-0.79996	0.802167447862978	-0.30496	-4.212429	0.044361
Trial1	3	1	blindfold	clockwise	practice	Guided	1	0.5	0	16.04694	0.44051	-1.45211	-0.79997	0.802178978304218	-0.273676	-4.23782	0.020935
Trial1	3	1	blindfold	clockwise	practice	Guided	1	0.5	0	16.06694	0.4405	-1.45212	-0.79997	0.802179716557833	-0.253033	-4.26321	0.030748
Trial1	3	1	blindfold	clockwise	practice	Guided	1	0.5	0	16.08694	0.44049	-1.45212	-0.79997	0.802180461566965	-0.214956	-4.23782	0.036063
Trial1	3	1	blindfold	clockwise	practice	Guided	1	0.5	0	16.10693	0.44048	-1.45212	-0.79997	0.802181202278618	-0.232056	-4.216661	0.036322
Trial1	3	1	blindfold	clockwise	practice	Guided	1	0.5	0	16.12694	0.44045	-1.45211	-0.79997	0.80218342736738	-0.276332	-4.19127	0.06732
Trial1	3	1	blindfold	clockwise	practice	Guided	1	0.5	0	16.14694	0.44044	-1.45211	-0.79997	0.802184170786429	-0.280477	-4.182806	0.067026
Trial1	3	1	blindfold	clockwise	practice	Guided	1	0.5	0	16.16695	0.44042	-1.4521	-0.79997	0.802185657997455	-0.268665	-4.254747	0.016885
Trial1	3	1	blindfold	clockwise	practice	Guided	1	0.5	0	16.18694	0.44041	-1.45211	-0.79997	0.80218639736173	-0.274461	-4.284369	0.023018
Trial1	3	1	blindfold	clockwise	practice	Guided	1	0.5	0	16.20694	0.4404	-1.45213	-0.79997	0.802187143491495	-0.254481	-4.280138	0.0086978
Trial1	3	1	blindfold	clockwise	practice	Guided	1	0.5	0	16.22694	0.44037	-1.45213	-0.79997	0.802189371554427	-0.309653	-4.250515	0.027874
Trial1	3	1	blindfold	clockwise	practice	Guided	1	0.5	0	16.24693	0.44035	-1.45213	-0.79997	0.802190858287475	-0.306829	-4.258979	0.022814
Trial1	3	1	blindfold	clockwise	practice	Guided	1	0.5	0	16.26694	0.44034	-1.45212	-0.79997	0.802191600731686	-0.307287	-4.258979	0.031243
Trial1	3	1	blindfold	clockwise	practice	Guided	1	0.5	0	16.28694	0.44032	-1.45213	-0.79997	0.802193088207984	-0.311699	-4.254747	0.035183
Trial1	3	1	blindfold	clockwise	practice	Guided	1	0.5	0	16.30695	0.44031	-1.45213	-0.79997	0.802193833240808	-0.30031	-4.280138	0.057109
Trial1	3	1	blindfold	clockwise	practice	Guided	1	0.5	0	16.32693	0.44028	-1.45213	-0.79997	0.802196066866456	-0.300423	-4.233588	0.061307
Trial1	3	1	blindfold	clockwise	practice	Guided	1	0.5	0	16.34694	0.44026	-1.45212	-0.79997	0.80219755583071	-0.277315	-4.233588	0.033104
Trial1	3	1	blindfold	clockwise	practice	Guided	1	0.5	0	16.36694	0.44025	-1.45213	-0.79997	0.802198299388858	-0.278613	-4.288601	0.063203
Trial1	3	1	blindfold	clockwise	practice	Guided	1	0.5	0	16.38693	0.44024	-1.45213	-0.79997	0.802199043070569	-0.249527	-4.30976	0.064558
Trial1	3	1	blindfold	clockwise	practice	Guided	1	0.5	0	16.40694	0.44023	-1.45214	-0.79998	0.802209774843716	-0.25653	-4.275906	0.042883
Trial1	3	1	blindfold	clockwise	practice	Guided	1	0.5	0	16.42694	0.4402	-1.45214	-0.79998	0.802212011417401	-0.241919	-4.318224	-0.049481
Trial1	3	1	blindfold	clockwise	practice	Guided	1	0.5	0	16.44695	0.44019	-1.45215	-0.79998	0.802212757930719	-0.239274	-4.373237	-0.023859
Trial1	3	1	blindfold	clockwise	practice	Guided	1	0.5	0	16.46693	0.44018	-1.45217	-0.79999	0.802223428608982	-0.290976	-4.35631	-0.010246
Trial1	3	1	blindfold	clockwise	practice	Guided	1	0.5	0	16.48694	0.44016	-1.45217	-0.79999	0.802224920014861	-0.309704	-4.284369	0.018222
Trial1	3	1	blindfold	clockwise	practice	Guided	1	0.5	0	16.50694	0.44015	-1.45216	-0.79998	0.802215738556693	-0.301995	-4.26321	0.031428
Trial1	3	1	blindfold	clockwise	practice	Guided	1	0.5	0	16.52693	0.44011	-1.45213	-0.79999	0.802228651810711	-0.342941	-4.254747	0.011779
Trial1	3	1	blindfold	clockwise	practice	Guided	1	0.5	0	16.54694	0.4401	-1.45213	-0.79999	0.80222939943198	-0.31137	-4.305528	0.0010257
Trial1	3	1	blindfold	clockwise	practice	Guided	1	0.5	0	16.56694	0.44008	-1.45214	-0.79999	0.802230890595425	-0.304206	-4.318224	0.0058005
Trial1	3	1	blindfold	clockwise	practice	Guided	1	0.5	0	16.58694	0.44007	-1.45214	-0.79999	0.802231638588837	-0.278787	-4.280138	0.0074433
Trial1	3	1	blindfold	clockwise	practice	Guided	1	0.5	0	16.60693	0.44005	-1.45214	-0.79999	0.802233132721444	-0.274758	-4.267442	0.01194
Trial1	3	1	blindfold	clockwise	practice	Guided	1	0.5	0	16.62694	0.44003	-1.45213	-0.79999	0.802234629577578	-0.275706	-4.275906	0.02883
Trial1	3	1	blindfold	clockwise	practice	Guided	1	0.5	0	16.64694	0.44001	-1.45213	-0.79999	0.802236124702306	-0.267305	-4.284369	-0.034239
Trial1	3	1	blindfold	clockwise	practice	Guided	1	0.5	0	16.66695	0.44	-1.45213	-0.79999	0.802236871336082	-0.2573	-4.313992	0.0088093
Trial1	3	1	blindfold	clockwise	practice	Guided	1	0.5	0	16.68694	0.43999	-1.45214	-0.79999	0.802237618093411	-0.297817	-4.292833	-0.019269
Trial1	3	1	blindfold	clockwise	practice	Guided	1	0.5	0	16.70694	0.43997	-1.45214	-0.79999	0.802239114208773	-0.284135	-4.242051	0.015605
Trial1	3	1	blindfold	clockwise	practice	Guided	1	0.5	0	16.72694	0.43995	-1.45214	-0.79999	0.802240613050605	-0.318031	-4.26321	0.039558
Trial1	3	1	blindfold	clockwise	practice	Guided	1	0.5	0	16.74693	0.43993	-1.45214	-0.79999	0.802242110158066	-0.330887	-4.280138	0.037908
Trial1	3	1	blindfold	clockwise	practice	Guided	1	0.5	0	16.76694	0.43991	-1.45214	-0.79999	0.802243607761203	-0.341277	-4.322456	0.0033026
Trial1	3	1	blindfold	clockwise	practice	Guided	1	0.5	0	16.78694	0.4399	-1.45215	-0.79999	0.802244355632331	-0.34009	-4.30976	-0.0099142
Trial1	3	1	blindfold	clockwise	practice	Guided	1	0.5	0	16.80695	0.43988	-1.45215	-0.79999	0.802245853978608	-0.324204	-4.292833	0.0043981
Trial1	3	1	blindfold	clockwise	practice	Guided	1	0.5	0	16.82693	0.43985	-1.45216	-0.8	0.802258027268542	-0.302641	-4.292833	0.0015515
Trial1	3	1	blindfold	clockwise	practice	Guided	1	0.5	0	16.84694	0.43983	-1.45215	-0.79999	0.802249603130458	-0.311274	-4.292833	0.0052285
Trial1	3	1	blindfold	clockwise	practice	Guided	1	0.5	0	16.86694	0.43982	-1.45215	-0.79999	0.802250354227034	-0.331363	-4.26321	0.054803
Trial1	3	1	blindfold	clockwise	practice	Guided	1	0.5	0	16.88693	0.4398	-1.45214	-0.79999	0.802251854556709	-0.29749	-4.23782	0.056985
Trial1	3	1	blindfold	clockwise	practice	Guided	1	0.5	0	16.90694	0.43979	-1.45213	-0.79998	0.802242677887092	-0.320154	-4.220892	0.080934
Trial1	3	1	blindfold	clockwise	practice	Guided	1	0.5	0	16.92694	0.43975	-1.45211	-0.79998	0.802245682803685	-0.320677	-4.208197	0.157164
Trial1	3	1	blindfold	clockwise	practice	Guided	1	0.5	0	16.94695	0.43974	-1.4521	-0.79998	0.802246432664151	-0.339785	-4.161647	0.126204
Trial1	3	1	blindfold	clockwise	practice	Guided	1	0.5	0	16.96693	0.43972	-1.4521	-0.79997	0.80223794972265	-0.301297	-4.165879	0.188022
Trial1	3	1	blindfold	clockwise	practice	Guided	1	0.5	0	16.98694	0.4397	-1.45209	-0.79997	0.802239452567887	-0.319585	-4.161647	0.13539
Trial1	3	1	blindfold	clockwise	practice	Guided	1	0.5	0	17.00694	0.43969	-1.45208	-0.79996	0.802230158376553	-0.311869	-4.19127	0.157556
Trial1	3	1	blindfold	clockwise	practice	Guided	1	0.5	0	17.02693	0.43965	-1.45208	-0.79996	0.80223316832852	-0.345463	-4.106634	0.155279
Trial1	3	1	blindfold	clockwise	practice	Guided	1	0.5	0	17.04694	0.43964	-1.45207	-0.79995	0.802223995926954	-0.335827	-4.153184	0.13889
Trial1	3	1	blindfold	clockwise	practice	Guided	1	0.5	0	17.06694	0.43962	-1.45207	-0.79995	0.802225498549908	-0.349891	-4.161647	0.113791
Trial1	3	1	blindfold	clockwise	practice	Guided	1	0.5	0	17.08694	0.4396	-1.45208	-0.79995	0.802227003910872	-0.340528	-4.220892	0.083379
Trial1	3	1	blindfold	clockwise	practice	Guided	1	0.5	0	17.10693	0.43959	-1.4521	-0.79995	0.802227760143522	-0.344657	-4.26321	0.083084
Trial1	3	1	blindfold	clockwise	practice	Guided	1	0.5	0	17.12694	0.43955	-1.45211	-0.79995	0.802230772850278	-0.352795	-4.178574	0.146099
Trial1	3	1	blindfold	clockwise	practice	Guided	1	0.5	0	17.14694	0.43953	-1.4521	-0.79995	0.802232277700713	-0.363448	-4.165879	0.115681
Trial1	3	1	blindfold	clockwise	practice	Guided	1	0.5	0	17.16695	0.43952	-1.45209	-0.79995	0.802233032558028	-0.36866	-4.153184	0.132261
Trial1	3	1	blindfold	clockwise	practice	Guided	1	0.5	0	17.18694	0.4395	-1.45208	-0.79995	0.802234542645498	-0.359295	-4.161647	0.12011
Trial1	3	1	blindfold	clockwise	practice	Guided	1	0.5	0	17.20694	0.43948	-1.45209	-0.79995	0.802236050981825	-0.341606	-4.23782	0.044892
Trial1	3	1	blindfold	clockwise	practice	Guided	1	0.5	0	17.22694	0.43945	-1.45211	-0.79995	0.80223831329095	-0.287911	-4.19127	0.047609
Trial1	3	1	blindfold	clockwise	practice	Guided	1	0.5	0	17.24693	0.43944	-1.45211	-0.79995	0.802239066891649	-0.332671	-4.14472	0.172627
Trial1	3	1	blindfold	clockwise	practice	Guided	1	0.5	0	17.26694	0.43942	-1.45208	-0.79994	0.802230591725148	-0.418148	-3.97968	0.315445
Trial1	3	1	blindfold	clockwise	practice	Guided	1	0.5	0	17.28694	0.43939	-1.452	-0.79992	0.802212888622777	-0.507408	-3.785017	0.385893
Trial1	3	1	blindfold	clockwise	practice	Guided	1	0.5	0	17.30695	0.43936	-1.4519	-0.79989	0.802185320691671	-0.594422	-3.514182	0.486194
Trial1	3	1	blindfold	clockwise	practice	Guided	1	0.5	0	17.32693	0.43929	-1.45174	-0.79989	0.802190615702328	-0.64044	-3.476096	0.411088
Trial1	3	1	blindfold	clockwise	practice	Guided	1	0.5	0	17.34694	0.43926	-1.45174	-0.79989	0.802192885240261	-0.492018	-3.62844	0.149206
Trial1	3	1	blindfold	clockwise	practice	Guided	1	0.5	0	17.36694	0.43924	-1.4518	-0.7999	0.802204325019477	-0.254577	-3.899276	0.020355
Trial1	3	1	blindfold	clockwise	practice	Guided	1	0.5	0	17.38693	0.43923	-1.45192	-0.7999099	0.802215006639391	-0.043782	-4.174343	-0.025378
Trial1	3	1	blindfold	clockwise	practice	Guided	1	0.5	0	17.40694	0.43924	-1.45205	-0.7999099	0.802214250402741	0.139282	-4.347846	0.02888
Trial1	3	1	blindfold	clockwise	practice	Guided	1	0.5	0	17.42694	0.43925	-1.45215	-0.7999	0.80220356889701	0.023084	-4.182806	0.376404
Trial1	3	1	blindfold	clockwise	practice	Guided	1	0.5	0	17.44695	0.43924	-1.4521	-0.79988	0.802184414821652	-0.212464	-3.941594	0.550922
Trial1	3	1	blindfold	clockwise	practice	Guided	1	0.5	0	17.46693	0.43923	-1.45201	-0.79985	0.802155216673164	-0.411317	-3.76809	0.739418
Trial1	3	1	blindfold	clockwise	practice	Guided	1	0.5	0	17.48694	0.4392	-1.45193	-0.7998199	0.802127538748349	-0.574455	-3.734235	0.902731
Trial1	3	1	blindfold	clockwise	practice	Guided	1	0.5	0	17.50694	0.43917	-1.45188	-0.79976	0.80207002224032	-0.706063	-3.713076	0.981848
Trial1	3	1	blindfold	clockwise	practice	Guided	1	0.5	0	17.52693	0.43908	-1.45179	-0.79974	0.802056943325975	-0.739159	-3.366069	1.023544
Trial1	3	1	blindfold	clockwise	practice	Guided	1	0.5	0	17.54694	0.43904	-1.45172	-0.7997299	0.802049938056548	-0.727551	-3.268737	0.909803
Trial1	3	1	blindfold	clockwise	practice	Guided	1	0.5	0	17.56694	0.43901	-1.45168	-0.79972	0.802042294448846	-0.748496	-3.285665	0.709138
Trial1	3	1	blindfold	clockwise	practice	Guided	1	0.5	0	17.58694	0.43897	-1.45166	-0.7997299	0.802055261890394	-0.673401	-3.395691	0.531653
Trial1	3	1	blindfold	clockwise	practice	Guided	1	0.5	0	17.60693	0.43894	-1.45168	-0.79976	0.802087499606188	-0.537	-3.476096	0.33706
Trial1	3	1	blindfold	clockwise	practice	Guided	1	0.5	0	17.62694	0.43891	-1.45178	-0.79978	0.802109692076878	-0.109039	-3.84003	0.0039491
Trial1	3	1	blindfold	clockwise	practice	Guided	1	0.5	0	17.64694	0.43891	-1.45189	-0.79981	0.802139645567292	0.11085	-4.140488	-0.117515
Trial1	3	1	blindfold	clockwise	practice	Guided	1	0.5	0	17.66695	0.43892	-1.45201	-0.79983	0.802158854292677	0.205352	-4.326687	-0.120188
Trial1	3	1	blindfold	clockwise	practice	Guided	1	0.5	0	17.68694	0.43893	-1.45212	-0.79985	0.802178003750684	0.187443	-4.411323	-0.044145
Trial1	3	1	blindfold	clockwise	practice	Guided	1	0.5	0	17.70694	0.43893	-1.45216	-0.79984	0.802168078662995	0.037251	-4.288601	0.166149
Trial1	3	1	blindfold	clockwise	practice	Guided	1	0.5	0	17.72694	0.43892	-1.45211	-0.79984	0.802168838801844	-0.333106	-4.068548	0.451569
Trial1	3	1	blindfold	clockwise	practice	Guided	1	0.5	0	17.74693	0.4389	-1.45207	-0.79983	0.802160377229938	-0.434081	-4.060084	0.440671
Trial1	3	1	blindfold	clockwise	practice	Guided	1	0.5	0	17.76694	0.43887	-1.45206	-0.79983	0.802162661429569	-0.494291	-4.161647	0.390008
Trial1	3	1	blindfold	clockwise	practice	Guided	1	0.5	0	17.78694	0.43885	-1.45207	-0.79983	0.802164187877398	-0.533984	-4.161647	0.367698
Trial1	3	1	blindfold	clockwise	practice	Guided	1	0.5	0	17.80695	0.43882	-1.45207	-0.7998199	0.802156430090617	-0.563125	-4.038925	0.406526
Trial1	3	1	blindfold	clockwise	practice	Guided	1	0.5	0	17.82693	0.43876	-1.45197	-0.7998199	0.802161010156139	-0.613383	-3.713076	0.462499
Trial1	3	1	blindfold	clockwise	practice	Guided	1	0.5	0	17.84694	0.43873	-1.4519	-0.7998199	0.80216329958694	-0.674387	-3.691917	0.356664
Trial1	3	1	blindfold	clockwise	practice	Guided	1	0.5	0	17.86694	0.43869	-1.45188	-0.7998199	0.802166355412794	-0.651352	-3.742699	0.32837
Trial1	3	1	blindfold	clockwise	practice	Guided	1	0.5	0	17.88693	0.43866	-1.45188	-0.79983	0.802178691135357	-0.537181	-3.801944	0.267812
Trial1	3	1	blindfold	clockwise	practice	Guided	1	0.5	0	17.90694	0.43864	-1.45189	-0.79985	0.802200131852317	-0.370057	-3.878117	0.176765
Trial1	3	1	blindfold	clockwise	practice	Guided	1	0.5	0	17.92694	0.43861	-1.45196	-0.79986	0.802212409871812	-0.113119	-4.123561	0.074566
Trial1	3	1	blindfold	clockwise	practice	Guided	1	0.5	0	17.94695	0.43861	-1.45203	-0.79987	0.802222334658793	-0.02427	-4.208197	0.012452
Trial1	3	1	blindfold	clockwise	practice	Guided	1	0.5	0	17.96693	0.43861	-1.45208	-0.79988	0.802232378306235	-0.012684	-4.275906	0.030156
Trial1	3	1	blindfold	clockwise	practice	Guided	1	0.5	0	17.98694	0.43861	-1.45211	-0.79988	0.802232378306235	-0.08475	-4.229356	0.161172
Trial1	3	1	blindfold	clockwise	practice	Guided	1	0.5	0	18.00694	0.4386	-1.45211	-0.79987	0.802223101009141	-0.160203	-4.216661	0.27921
Trial1	3	1	blindfold	clockwise	practice	Guided	1	0.5	0	18.02693	0.43858	-1.4521	-0.79986	0.802214709324083	-0.294162	-4.178574	0.516309
Trial1	3	1	blindfold	clockwise	practice	Guided	1	0.5	0	18.04694	0.43857	-1.4521	-0.79984	0.802195562566784	-0.355388	-4.132025	0.546277
Trial1	3	1	blindfold	clockwise	practice	Guided	1	0.5	0	18.06694	0.43855	-1.45209	-0.79984	0.802197096441378	-0.423947	-4.123561	0.53824
Trial1	3	1	blindfold	clockwise	practice	Guided	1	0.5	0	18.08694	0.43853	-1.45208	-0.79983	0.802188644390977	-0.502548	-4.043157	0.46466
Trial1	3	1	blindfold	clockwise	practice	Guided	1	0.5	0	18.10693	0.4385	-1.45205	-0.79983	0.802190942338367	-0.556438	-3.975448	0.380497
Trial1	3	1	blindfold	clockwise	practice	Guided	1	0.5	0	18.12694	0.43844	-1.45199	-0.79984	0.802205530201443	-0.536386	-3.907739	0.267092
Trial1	3	1	blindfold	clockwise	practice	Guided	1	0.5	0	18.14694	0.43842	-1.45198	-0.79985	0.80221698962075	-0.465205	-3.958521	0.201646
Trial1	3	1	blindfold	clockwise	practice	Guided	1	0.5	0	18.16695	0.43839	-1.45198	-0.79986	0.802229275604168	-0.378159	-4.043157	0.048235
Trial1	3	1	blindfold	clockwise	practice	Guided	1	0.5	0	18.18694	0.43838	-1.452	-0.79988	0.802250012689457	-0.277255	-4.072779	-0.064004
Trial1	3	1	blindfold	clockwise	practice	Guided	1	0.5	0	18.20694	0.43837	-1.45201	-0.7999099	0.802280614997371	-0.193409	-4.132025	-0.11424
Trial1	3	1	blindfold	clockwise	practice	Guided	1	0.5	0	18.22694	0.43836	-1.45206	-0.79992	0.802291365980123	-0.088855	-4.19127	-0.089905
Trial1	3	1	blindfold	clockwise	practice	Guided	1	0.5	0	18.24693	0.43835	-1.45208	-0.79992	0.802292135384981	-0.090335	-4.225124	-0.00093606
Trial1	3	1	blindfold	clockwise	practice	Guided	1	0.5	0	18.26694	0.43834	-1.45208	-0.79992	0.802292902623634	-0.165644	-4.136256	0.157059
Trial1	3	1	blindfold	clockwise	practice	Guided	1	0.5	0	18.28694	0.43834	-1.45208	-0.7999099	0.802282918660822	-0.274301	-4.072779	0.288172
Trial1	3	1	blindfold	clockwise	practice	Guided	1	0.5	0	18.30695	0.43832	-1.45205	-0.7999099	0.802284455818957	-0.309909	-4.000839	0.315467
Trial1	3	1	blindfold	clockwise	practice	Guided	1	0.5	0	18.32693	0.43828	-1.45203	-0.7999099	0.802287533914412	-0.39074	-4.09817	0.191361
Trial1	3	1	blindfold	clockwise	practice	Guided	1	0.5	0	18.34694	0.43826	-1.45204	-0.79992	0.802299056446003	-0.390751	-4.19127	0.016557
Trial1	3	1	blindfold	clockwise	practice	Guided	1	0.5	0	18.36694	0.43824	-1.45207	-0.79994	0.802320563304078	-0.325528	-4.220892	-0.092815
Trial1	3	1	blindfold	clockwise	practice	Guided	1	0.5	0	18.38693	0.43823	-1.4521	-0.79995	0.802331315744083	-0.258283	-4.292833	-0.147807
Trial1	3	1	blindfold	clockwise	practice	Guided	1	0.5	0	18.40694	0.43821	-1.45212	-0.79997	0.80235282323452	-0.26924	-4.297065	-0.173913
Trial1	3	1	blindfold	clockwise	practice	Guided	1	0.5	0	18.42694	0.43818	-1.45214	-0.79998	0.802365118778737	-0.336242	-4.23782	-0.118789
Trial1	3	1	blindfold	clockwise	practice	Guided	1	0.5	0	18.44695	0.43817	-1.45213	-0.79998	0.802365890359359	-0.365713	-4.174343	-0.120663
Trial1	3	1	blindfold	clockwise	practice	Guided	1	0.5	0	18.46693	0.43815	-1.4521	-0.79999	0.802377353657426	-0.342865	-4.14472	-0.013159
Trial1	3	1	blindfold	clockwise	practice	Guided	1	0.5	0	18.48694	0.43813	-1.45207	-0.79998	0.802368971030027	-0.325197	-4.119329	0.043105
Trial1	3	1	blindfold	clockwise	practice	Guided	1	0.5	0	18.50694	0.43811	-1.45206	-0.79997	0.802360531808673	-0.342678	-4.102402	0.118276
Trial1	3	1	blindfold	clockwise	practice	Guided	1	0.5	0	18.52693	0.43808	-1.45204	-0.79997	0.802362847257587	-0.26907	-4.038925	0.097487
Trial1	3	1	blindfold	clockwise	practice	Guided	1	0.5	0	18.54694	0.43806	-1.45203	-0.79997	0.80236438844257	-0.275254	-4.077011	0.06313
Trial1	3	1	blindfold	clockwise	practice	Guided	1	0.5	0	18.56694	0.43805	-1.45204	-0.79998	0.802375145210581	-0.240443	-4.199733	-0.015205
Trial1	3	1	blindfold	clockwise	practice	Guided	1	0.5	0	18.58694	0.43804	-1.45207	-0.79998	0.802375916102568	-0.242827	-4.254747	-0.108645
Trial1	3	1	blindfold	clockwise	practice	Guided	1	0.5	0	18.60693	0.43803	-1.4521	-0.8	0.802396537908882	-0.18228	-4.258979	-0.125914
Trial1	3	1	blindfold	clockwise	practice	Guided	1	0.5	0	18.62694	0.43801	-1.45214	-0.8	0.802398084877673	-0.166662	-4.301297	-0.103642
Trial1	3	1	blindfold	clockwise	practice	Guided	1	0.5	0	18.64694	0.438	-1.45215	-0.80001	0.802408839889065	-0.192501	-4.398628	-0.0968
Trial1	3	1	blindfold	clockwise	practice	Guided	1	0.5	0	18.66695	0.43799	-1.45217	-0.80001	0.802409611370895	-0.229231	-4.394396	-0.052507
Trial1	3	1	blindfold	clockwise	practice	Guided	1	0.5	0	18.68694	0.43798	-1.45217	-0.80001	0.802410385279689	-0.247426	-4.343615	-0.032471
Trial1	3	1	blindfold	clockwise	practice	Guided	1	0.5	0	18.70694	0.43797	-1.45216	-0.8	0.802401173394232	-0.333305	-4.233588	0.042858
Trial1	3	1	blindfold	clockwise	practice	Guided	1	0.5	0	18.72694	0.43793	-1.45212	-0.79999	0.802394344350817	-0.396046	-4.208197	0.106296
Trial1	3	1	blindfold	clockwise	practice	Guided	1	0.5	0	18.74693	0.43791	-1.45212	-0.79999	0.802395891514045	-0.386676	-4.26321	0.094146
Trial1	3	1	blindfold	clockwise	practice	Guided	1	0.5	0	18.76694	0.43789	-1.45212	-0.79999	0.802397439172663	-0.354835	-4.288601	0.06225
Trial1	3	1	blindfold	clockwise	practice	Guided	1	0.5	0	18.78694	0.43788	-1.45213	-0.79999	0.802398212034126	-0.317688	-4.301297	0.013737
Trial1	3	1	blindfold	clockwise	practice	Guided	1	0.5	0	18.80695	0.43786	-1.45214	-0.79999	0.802399760435456	-0.240226	-4.305528	-0.0024771
Trial1	3	1	blindfold	clockwise	practice	Guided	1	0.5	0	18.82693	0.43783	-1.45215	-0.79999	0.802402082811757	-0.244703	-4.339383	-0.062132
Trial1	3	1	blindfold	clockwise	practice	Guided	1	0.5	0	18.84694	0.43782	-1.45216	-0.8	0.802412785077696	-0.250225	-4.364774	-0.041276
Trial1	3	1	blindfold	clockwise	practice	Guided	1	0.5	0	18.86694	0.43781	-1.45216	-0.8	0.802413558795402	-0.233542	-4.330919	-0.035949
Trial1	3	1	blindfold	clockwise	practice	Guided	1	0.5	0	18.88693	0.4378	-1.45216	-0.8	0.80241433494674	-0.240977	-4.297065	0.01446
Trial1	3	1	blindfold	clockwise	practice	Guided	1	0.5	0	18.90694	0.43779	-1.45215	-0.8	0.802415108911762	-0.219119	-4.254747	-0.060461
Trial1	3	1	blindfold	clockwise	practice	Guided	1	0.5	0	18.92694	0.43777	-1.45215	-0.8	0.802416659523489	-0.218855	-4.292833	0.0031662
Trial1	3	1	blindfold	clockwise	practice	Guided	1	0.5	0	18.94695	0.43775	-1.45215	-0.8	0.802418212942586	-0.275046	-4.26321	0.020739
Trial1	3	1	blindfold	clockwise	practice	Guided	1	0.5	0	18.96693	0.43774	-1.45214	-0.8	0.802418985213702	-0.286824	-4.280138	0.0072534
Trial1	3	1	blindfold	clockwise	practice	Guided	1	0.5	0	18.98694	0.43773	-1.45215	-0.8	0.802419764545779	-0.278034	-4.292833	0.0035726
Trial1	3	1	blindfold	clockwise	practice	Guided	1	0.5	0	19.00694	0.43771	-1.45215	-0.8	0.802421316644332	-0.29907	-4.339383	0.002212
Trial1	3	1	blindfold	clockwise	practice	Guided	1	0.5	0	19.02693	0.43769	-1.45217	-0.8	0.80242286923824	-0.28284	-4.330919	0.024132
Trial1	3	1	blindfold	clockwise	practice	Guided	1	0.5	0	19.04694	0.43767	-1.45217	-0.8	0.802424420012545	-0.305508	-4.318224	0.039926
Trial1	3	1	blindfold	clockwise	practice	Guided	1	0.5	0	19.06694	0.43766	-1.45216	-0.79999	0.802415276325121	-0.309099	-4.280138	0.031197
Trial1	3	1	blindfold	clockwise	practice	Guided	1	0.5	0	19.08694	0.43764	-1.45216	-0.79999	0.802416830176994	-0.350287	-4.254747	0.079405
Trial1	3	1	blindfold	clockwise	practice	Guided	1	0.5	0	19.10693	0.43762	-1.45214	-0.79998	0.802408460672972	-0.307965	-4.233588	0.082104
Trial1	3	1	blindfold	clockwise	practice	Guided	1	0.5	0	19.12694	0.43759	-1.45212	-0.79998	0.802410791992453	-0.276732	-4.216661	0.126459
Trial1	3	1	blindfold	clockwise	practice	Guided	1	0.5	0	19.14694	0.43758	-1.45212	-0.79998	0.802411568573597	-0.244641	-4.271674	0.090329
Trial1	3	1	blindfold	clockwise	practice	Guided	1	0.5	0	19.16695	0.43757	-1.45212	-0.79998	0.802412349915624	-0.202753	-4.258979	0.029418
Trial1	3	1	blindfold	clockwise	practice	Guided	1	0.5	0	19.18694	0.43756	-1.45213	-0.79998	0.802413124425367	-0.212501	-4.280138	0.054201
Trial1	3	1	blindfold	clockwise	practice	Guided	1	0.5	0	19.20694	0.43755	-1.45212	-0.79998	0.802413906016174	-0.213531	-4.216661	0.07108
Trial1	3	1	blindfold	clockwise	practice	Guided	1	0.5	0	19.22694	0.43753	-1.45212	-0.79998	0.802415460291886	-0.207567	-4.229356	0.05552
Trial1	3	1	blindfold	clockwise	practice	Guided	1	0.5	0	19.24693	0.43752	-1.45212	-0.79998	0.802416239935495	-0.192528	-4.284369	0.076622
Trial1	3	1	blindfold	clockwise	practice	Guided	1	0.5	0	19.26694	0.43751	-1.45213	-0.79998	0.802417017382387	-0.201187	-4.284369	0.080288
Trial1	3	1	blindfold	clockwise	practice	Guided	1	0.5	0	19.28694	0.4375	-1.45213	-0.79998	0.802417797274035	-0.169935	-4.275906	0.056841
Trial1	3	1	blindfold	clockwise	practice	Guided	1	0.5	0	19.30695	0.43749	-1.45214	-0.79998	0.802418574968227	-0.211559	-4.330919	0.045661
Trial1	3	1	blindfold	clockwise	practice	Guided	1	0.5	0	19.32693	0.43746	-1.45216	-0.79998	0.802420915759894	-0.283752	-4.343615	0.049466
Trial1	3	1	blindfold	clockwise	practice	Guided	1	0.5	0	19.34694	0.43745	-1.45217	-0.79998	0.802421693949051	-0.31909	-4.322456	0.072612
Trial1	3	1	blindfold	clockwise	practice	Guided	1	0.5	0	19.36694	0.43744	-1.45217	-0.79998	0.802422472261672	-0.306068	-4.30976	0.069185
Trial1	3	1	blindfold	clockwise	practice	Guided	1	0.5	0	19.38693	0.43742	-1.45216	-0.79997	0.80241404850052	-0.276425	-4.284369	0.071072
Trial1	3	1	blindfold	clockwise	practice	Guided	1	0.5	0	19.40694	0.43741	-1.45216	-0.79997	0.802414829518229	-0.281927	-4.288601	0.091889
Trial1	3	1	blindfold	clockwise	practice	Guided	1	0.5	0	19.42694	0.43738	-1.45214	-0.79997	0.802417168665067	-0.251934	-4.280138	0.089526
Trial1	3	1	blindfold	clockwise	practice	Guided	1	0.5	0	19.44695	0.43736	-1.45214	-0.79997	0.80241873181682	-0.253086	-4.271674	0.042784
Trial1	3	1	blindfold	clockwise	practice	Guided	1	0.5	0	19.46693	0.43735	-1.45214	-0.79997	0.80241951125214	-0.227685	-4.301297	0.056802
Trial1	3	1	blindfold	clockwise	practice	Guided	1	0.5	0	19.48694	0.43734	-1.45215	-0.79997	0.802420293138148	-0.205153	-4.305528	0.024641
Trial1	3	1	blindfold	clockwise	practice	Guided	1	0.5	0	19.50694	0.43733	-1.45214	-0.79997	0.80242107282076	-0.210138	-4.292833	0.037024
Trial1	3	1	blindfold	clockwise	practice	Guided	1	0.5	0	19.52693	0.43732	-1.45213	-0.79997	0.802421854954797	-0.224598	-4.225124	0.086841
Trial1	3	1	blindfold	clockwise	practice	Guided	1	0.5	0	19.54694	0.4373	-1.45213	-0.79997	0.802423419595468	-0.217175	-4.30976	0.065971
Trial1	3	1	blindfold	clockwise	practice	Guided	1	0.5	0	19.56694	0.43729	-1.45213	-0.79997	0.802424197443956	-0.221606	-4.330919	0.087065
Trial1	3	1	blindfold	clockwise	practice	Guided	1	0.5	0	19.58694	0.43728	-1.45214	-0.79997	0.802424980074048	-0.269079	-4.284369	0.100941
Trial1	3	1	blindfold	clockwise	practice	Guided	1	0.5	0	19.60693	0.43727	-1.45215	-0.79996	0.802415720471584	-0.231269	-4.292833	0.107578
Trial1	3	1	blindfold	clockwise	practice	Guided	1	0.5	0	19.62694	0.43724	-1.45215	-0.79996	0.802418064847135	-0.278262	-4.326687	0.049356
Trial1	3	1	blindfold	clockwise	practice	Guided	1	0.5	0	19.64694	0.43723	-1.45216	-0.79997	0.802428890424884	-0.270016	-4.394396	0.054109
Trial1	3	1	blindfold	clockwise	practice	Guided	1	0.5	0	19.66695	0.43722	-1.45218	-0.79997	0.80242967146776	-0.280157	-4.407092	0.015279
Trial1	3	1	blindfold	clockwise	practice	Guided	1	0.5	0	19.68694	0.4372	-1.45219	-0.79997	0.802431236256276	-0.316306	-4.40286	0.051101
Trial1	3	1	blindfold	clockwise	practice	Guided	1	0.5	0	19.70694	0.43718	-1.45219	-0.79996	0.802422761604591	-0.318391	-4.347846	0.084869
Trial1	3	1	blindfold	clockwise	practice	Guided	1	0.5	0	19.72694	0.43715	-1.45215	-0.79996	0.802425109322368	-0.367639	-4.258979	0.103212
Trial1	3	1	blindfold	clockwise	practice	Guided	1	0.5	0	19.74693	0.43713	-1.45215	-0.79996	0.802426675864399	-0.340021	-4.318224	0.0961
Trial1	3	1	blindfold	clockwise	practice	Guided	1	0.5	0	19.76694	0.43711	-1.45215	-0.79996	0.802428242901727	-0.303423	-4.30976	0.056025
Trial1	3	1	blindfold	clockwise	practice	Guided	1	0.5	0	19.78694	0.4371	-1.45216	-0.79997	0.802439069964398	-0.276099	-4.288601	0.028083
Trial1	3	1	blindfold	clockwise	practice	Guided	1	0.5	0	19.80695	0.43709	-1.45216	-0.79997	0.802439854951223	-0.225079	-4.30976	0.023708
Trial1	3	1	blindfold	clockwise	practice	Guided	1	0.5	0	19.82693	0.43707	-1.45216	-0.79997	0.802441422960251	-0.222239	-4.305528	-0.015122
Trial1	3	1	blindfold	clockwise	practice	Guided	1	0.5	0	19.84694	0.43706	-1.45217	-0.79998	0.802452188712443	-0.190719	-4.347846	-0.042774
Trial1	3	1	blindfold	clockwise	practice	Guided	1	0.5	0	19.86694	0.43705	-1.45217	-0.79998	0.802452971847615	-0.210003	-4.390164	-0.0058464
Trial1	3	1	blindfold	clockwise	practice	Guided	1	0.5	0	19.88693	0.43704	-1.45218	-0.79998	0.802453757444508	-0.20708	-4.373237	0.015542
Trial1	3	1	blindfold	clockwise	practice	Guided	1	0.5	0	19.90694	0.43702	-1.45218	-0.79998	0.802455326671845	-0.239293	-4.335151	0.050552
Trial1	3	1	blindfold	clockwise	practice	Guided	1	0.5	0	19.92694	0.437	-1.45217	-0.79998	0.802456898734198	-0.314884	-4.335151	0.021111
Trial1	3	1	blindfold	clockwise	practice	Guided	1	0.5	0	19.94695	0.43698	-1.45217	-0.79998	0.802458466612322	-0.328704	-4.335151	-0.00082737
Trial1	3	1	blindfold	clockwise	practice	Guided	1	0.5	0	19.96693	0.43697	-1.45218	-0.79998	0.802459253077409	-0.309675	-4.394396	0.034316
Trial1	3	1	blindfold	clockwise	practice	Guided	1	0.5	0	19.98694	0.43695	-1.45218	-0.79999	0.802470747242233	-0.306596	-4.40286	-0.007099
Trial1	3	1	blindfold	clockwise	practice	Guided	1	0.5	0	20.00694	0.43694	-1.45219	-0.79999	0.80247153172784	-0.283495	-4.398628	-0.041692
Trial1	3	1	blindfold	clockwise	practice	Guided	1	0.5	0	20.02693	0.43691	-1.45221	-0.8	0.802483811433975	-0.272448	-4.415555	-0.077761
Trial1	3	1	blindfold	clockwise	practice	Guided	1	0.5	0	20.04694	0.4369	-1.45221	-0.8	0.802484601090777	-0.278921	-4.385933	-0.107843
Trial1	3	1	blindfold	clockwise	practice	Guided	1	0.5	0	20.06694	0.43688	-1.45221	-0.8	0.802486173746778	-0.301588	-4.394396	-0.083839
Trial1	3	1	blindfold	clockwise	practice	Guided	1	0.5	0	20.08694	0.43687	-1.4522	-0.80001	0.802496941635629	-0.286791	-4.419787	-0.048948
Trial1	3	1	blindfold	clockwise	practice	Guided	1	0.5	0	20.10693	0.43685	-1.4522	-0.80001	0.802498515014542	-0.322128	-4.360542	-0.025773
Trial1	3	1	blindfold	clockwise	practice	Guided	1	0.5	0	20.12694	0.43683	-1.45218	-0.80001	0.802500091234616	-0.255766	-4.313992	-0.030394
Trial1	3	1	blindfold	clockwise	practice	Guided	1	0.5	0	20.14694	0.43681	-1.45217	-0.80001	0.802501665604717	-0.251471	-4.377469	-1.48E-05
Trial1	3	1	blindfold	clockwise	practice	Guided	1	0.5	0	20.16695	0.4368	-1.45218	-0.80001	0.802502451801954	-0.264616	-4.377469	0.0076167
Trial1	3	1	blindfold	clockwise	practice	Guided	1	0.5	0	20.18694	0.43679	-1.45218	-0.80001	0.802503240470037	-0.2215	-4.390164	-0.0023266
Trial1	3	1	blindfold	clockwise	practice	Guided	1	0.5	0	20.20694	0.43678	-1.45219	-0.80001	0.802504026914514	-0.220078	-4.419787	-0.023434
Trial1	3	1	blindfold	clockwise	practice	Guided	1	0.5	0	20.22694	0.43675	-1.4522	-0.80001	0.80250638933744	-0.261353	-4.462105	-0.038812
Trial1	3	1	blindfold	clockwise	practice	Guided	1	0.5	0	20.24693	0.43674	-1.4522	-0.80001	0.802507180974536	-0.284836	-4.432482	-0.0021609
Trial1	3	1	blindfold	clockwise	practice	Guided	1	0.5	0	20.26694	0.43672	-1.45221	-0.8	0.802498775173075	-0.305327	-4.40286	0.012831
Trial1	3	1	blindfold	clockwise	practice	Guided	1	0.5	0	20.28694	0.43671	-1.4522	-0.8	0.802499562492858	-0.321441	-4.364774	0.042112
Trial1	3	1	blindfold	clockwise	practice	Guided	1	0.5	0	20.30695	0.43669	-1.45219	-0.79999	0.802491216902518	-0.359475	-4.313992	0.107489
Trial1	3	1	blindfold	clockwise	practice	Guided	1	0.5	0	20.32693	0.43665	-1.45215	-0.79999	0.8024943755018	-0.388012	-4.267442	0.092872
Trial1	3	1	blindfold	clockwise	practice	Guided	1	0.5	0	20.34694	0.43663	-1.45215	-0.79999	0.802495954368675	-0.379461	-4.292833	0.093393
Trial1	3	1	blindfold	clockwise	practice	Guided	1	0.5	0	20.36694	0.43661	-1.45215	-0.79999	0.802497533730757	-0.300781	-4.322456	-0.007573
Trial1	3	1	blindfold	clockwise	practice	Guided	1	0.5	0	20.38693	0.4366	-1.45216	-0.79999	0.802498322420258	-0.261882	-4.369005	-0.017796
Trial1	3	1	blindfold	clockwise	practice	Guided	1	0.5	0	20.40694	0.43659	-1.45217	-0.8	0.802509034086915	-0.239614	-4.330919	-0.033324
Trial1	3	1	blindfold	clockwise	practice	Guided	1	0.5	0	20.42694	0.43657	-1.45217	-0.8	0.802510614419121	-0.220428	-4.347846	-0.066
Trial1	3	1	blindfold	clockwise	practice	Guided	1	0.5	0	20.44695	0.43656	-1.45218	-0.8	0.802511408304813	-0.19476	-4.360542	-0.077021
Trial1	3	1	blindfold	clockwise	practice	Guided	1	0.5	0	20.46693	0.43655	-1.45218	-0.80001	0.802522177479986	-0.207642	-4.40286	-0.065144
Trial1	3	1	blindfold	clockwise	practice	Guided	1	0.5	0	20.48694	0.43654	-1.45219	-0.80001	0.802522971604501	-0.259338	-4.377469	-0.051492
Trial1	3	1	blindfold	clockwise	practice	Guided	1	0.5	0	20.50694	0.43652	-1.45219	-0.80001	0.802524550798739	-0.279292	-4.369005	-0.069723
Trial1	3	1	blindfold	clockwise	practice	Guided	1	0.5	0	20.52693	0.4365	-1.45219	-0.80001	0.802526132844791	-0.269461	-4.335151	-0.049121
Trial1	3	1	blindfold	clockwise	practice	Guided	1	0.5	0	20.54694	0.43648	-1.45219	-0.80001	0.802527715386018	-0.291036	-4.40286	-0.01533
Trial1	3	1	blindfold	clockwise	practice	Guided	1	0.5	0	20.56694	0.43647	-1.45219	-0.80001	0.802528510381152	-0.297228	-4.390164	-0.049652
Trial1	3	1	blindfold	clockwise	practice	Guided	1	0.5	0	20.58694	0.43645	-1.45219	-0.80001	0.802530093666242	-0.297147	-4.40286	-0.049638
Trial1	3	1	blindfold	clockwise	practice	Guided	1	0.5	0	20.60693	0.43644	-1.45219	-0.80002	0.802540925857681	-0.316277	-4.436714	-0.121137
Trial1	3	1	blindfold	clockwise	practice	Guided	1	0.5	0	20.62694	0.43641	-1.45221	-0.80002	0.802543300874141	-0.308491	-4.432482	-0.067272
Trial1	3	1	blindfold	clockwise	practice	Guided	1	0.5	0	20.64694	0.4364	-1.45221	-0.80002	0.802544094368142	-0.282527	-4.390164	-0.065896
Trial1	3	1	blindfold	clockwise	practice	Guided	1	0.5	0	20.66695	0.43638	-1.4522	-0.80002	0.802545681728617	-0.33475	-4.394396	-0.048988
Trial1	3	1	blindfold	clockwise	practice	Guided	1	0.5	0	20.68694	0.43636	-1.4522	-0.80002	0.802547264859219	-0.329895	-4.364774	-0.060138
Trial1	3	1	blindfold	clockwise	practice	Guided	1	0.5	0	20.70694	0.43635	-1.45219	-0.80002	0.802548058973266	-0.306371	-4.352078	-0.028939
Trial1	3	1	blindfold	clockwise	practice	Guided	1	0.5	0	20.72694	0.43632	-1.45218	-0.80002	0.802550437330888	-0.29408	-4.335151	-0.019661
Trial1	3	1	blindfold	clockwise	practice	Guided	1	0.5	0	20.74693	0.4363	-1.45218	-0.80002	0.802552024309438	-0.300119	-4.364774	0.0096292
Trial1	3	1	blindfold	clockwise	practice	Guided	1	0.5	0	20.76694	0.43629	-1.45218	-0.80002	0.802552816801474	-0.277572	-4.352078	-0.017489
Trial1	3	1	blindfold	clockwise	practice	Guided	1	0.5	0	20.78694	0.43628	-1.45218	-0.80002	0.802553611783127	-0.252432	-4.385933	-0.0042702
Trial1	3	1	blindfold	clockwise	practice	Guided	1	0.5	0	20.80695	0.43627	-1.45218	-0.80002	0.802554406888933	-0.258636	-4.381701	-0.038583
Trial1	3	1	blindfold	clockwise	practice	Guided	1	0.5	0	20.82693	0.43624	-1.4522	-0.80002	0.802556790583588	-0.285615	-4.462105	-0.078456
Trial1	3	1	blindfold	clockwise	practice	Guided	1	0.5	0	20.84694	0.43623	-1.45222	-0.80002	0.802557583817587	-0.31808	-4.445178	-0.077202
Trial1	3	1	blindfold	clockwise	practice	Guided	1	0.5	0	20.86694	0.43621	-1.45222	-0.80002	0.802559173024609	-0.336241	-4.432482	-0.027326
Trial1	3	1	blindfold	clockwise	practice	Guided	1	0.5	0	20.88693	0.43619	-1.45221	-0.80002	0.802560762726757	-0.411461	-4.322456	0.037527
Trial1	3	1	blindfold	clockwise	practice	Guided	1	0.5	0	20.90694	0.43617	-1.45219	-0.80001	0.802552314019046	-0.392563	-4.347846	0.0079609
Trial1	3	1	blindfold	clockwise	practice	Guided	1	0.5	0	20.92694	0.43613	-1.45217	-0.80001	0.802555493568466	-0.393695	-4.373237	0.025933
Trial1	3	1	blindfold	clockwise	practice	Guided	1	0.5	0	20.94695	0.43611	-1.45218	-0.80001	0.802557085271004	-0.389788	-4.35631	-0.030049
Trial1	3	1	blindfold	clockwise	practice	Guided	1	0.5	0	20.96693	0.43609	-1.45218	-0.80001	0.802558679841901	-0.28617	-4.390164	-0.063161
Trial1	3	1	blindfold	clockwise	practice	Guided	1	0.5	0	20.98694	0.43608	-1.45219	-0.80001	0.802559477313572	-0.303251	-4.377469	-0.058107
Trial1	3	1	blindfold	clockwise	practice	Guided	1	0.5	0	21.00694	0.43606	-1.45218	-0.80002	0.802571111420696	-0.273339	-4.339383	-0.056464
Trial1	3	1	blindfold	clockwise	practice	Guided	1	0.5	0	21.02693	0.43604	-1.45218	-0.80002	0.802572702462245	-0.278225	-4.411323	-0.044031
Trial1	3	1	blindfold	clockwise	practice	Guided	1	0.5	0	21.04694	0.43602	-1.45219	-0.80002	0.802574296373215	-0.279659	-4.364774	-0.086511
Trial1	3	1	blindfold	clockwise	practice	Guided	1	0.5	0	21.06694	0.43601	-1.45218	-0.80002	0.802575094702444	-0.291277	-4.339383	-0.028185
Trial1	3	1	blindfold	clockwise	practice	Guided	1	0.5	0	21.08694	0.436	-1.45218	-0.80002	0.802575893155816	-0.324284	-4.360542	0.01665
Trial1	3	1	blindfold	clockwise	practice	Guided	1	0.5	0	21.10693	0.43598	-1.45218	-0.80002	0.802577488057717	-0.32993	-4.369005	-0.026117
Trial1	3	1	blindfold	clockwise	practice	Guided	1	0.5	0	21.12694	0.43595	-1.45217	-0.80001	0.802569839093693	-0.365702	-4.318224	0.005504
Trial1	3	1	blindfold	clockwise	practice	Guided	1	0.5	0	21.14694	0.43593	-1.45217	-0.80001	0.802571435252919	-0.335773	-4.352078	0.0031778
Trial1	3	1	blindfold	clockwise	practice	Guided	1	0.5	0	21.16695	0.43591	-1.45217	-0.80001	0.802573034287121	-0.322467	-4.330919	-0.0055385
Trial1	3	1	blindfold	clockwise	practice	Guided	1	0.5	0	21.18694	0.43589	-1.45217	-0.80001	0.802574631437264	-0.355338	-4.326687	-0.019292
Trial1	3	1	blindfold	clockwise	practice	Guided	1	0.5	0	21.20694	0.43588	-1.45217	-0.80001	0.802575429007497	-0.326506	-4.35631	-0.0047239
Trial1	3	1	blindfold	clockwise	practice	Guided	1	0.5	0	21.22694	0.43584	-1.45217	-0.80001	0.802578625287379	-0.35479	-4.364774	-0.023507
Trial1	3	1	blindfold	clockwise	practice	Guided	1	0.5	0	21.24693	0.43583	-1.45217	-0.80001	0.802579425858192	-0.354688	-4.326687	-0.023508
Trial1	3	1	blindfold	clockwise	practice	Guided	1	0.5	0	21.26694	0.43581	-1.45217	-0.8	0.802571041103521	-0.389297	-4.339383	0.041885
Trial1	3	1	blindfold	clockwise	practice	Guided	1	0.5	0	21.28694	0.43579	-1.45216	-0.8	0.802572643132557	-0.377065	-4.339383	0.064072
Trial1	3	1	blindfold	clockwise	practice	Guided	1	0.5	0	21.30695	0.43577	-1.45216	-0.79999	0.802564321225584	-0.363749	-4.339383	0.056422
Trial1	3	1	blindfold	clockwise	practice	Guided	1	0.5	0	21.32693	0.43573	-1.45216	-0.79999	0.802567525417987	-0.362032	-4.301297	0.098889
Trial1	3	1	blindfold	clockwise	practice	Guided	1	0.5	0	21.34694	0.43571	-1.45215	-0.79999	0.802569127064246	-0.351315	-4.297065	0.065621
Trial1	3	1	blindfold	clockwise	practice	Guided	1	0.5	0	21.36694	0.43569	-1.45215	-0.79999	0.802570729205575	-0.335409	-4.284369	0.083579
Trial1	3	1	blindfold	clockwise	practice	Guided	1	0.5	0	21.38693	0.43568	-1.45215	-0.79998	0.802561607310096	-0.35643	-4.322456	0.082202
Trial1	3	1	blindfold	clockwise	practice	Guided	1	0.5	0	21.40694	0.43566	-1.45215	-0.79998	0.802563210213473	-0.313561	-4.305528	0.076449
Trial1	3	1	blindfold	clockwise	practice	Guided	1	0.5	0	21.42694	0.43563	-1.45216	-0.79998	0.80256561430164	-0.331789	-4.360542	0.032836
Trial1	3	1	blindfold	clockwise	practice	Guided	1	0.5	0	21.44695	0.43561	-1.45217	-0.79998	0.802567220833356	-0.319847	-4.326687	0.046304
Trial1	3	1	blindfold	clockwise	practice	Guided	1	0.5	0	21.46693	0.43559	-1.45218	-0.79998	0.80256882546983	-0.370968	-4.326687	0.051483
Trial1	3	1	blindfold	clockwise	practice	Guided	1	0.5	0	21.48694	0.43558	-1.45217	-0.79998	0.802569626777641	-0.389655	-4.288601	0.080481
Trial1	3	1	blindfold	clockwise	practice	Guided	1	0.5	0	21.50694	0.43555	-1.45216	-0.79997	0.802562057381242	-0.408603	-4.23782	0.112617
Trial1	3	1	blindfold	clockwise	practice	Guided	1	0.5	0	21.52693	0.43551	-1.45213	-0.79997	0.802565267766246	-0.403338	-4.250515	0.100162
Trial1	3	1	blindfold	clockwise	practice	Guided	1	0.5	0	21.54694	0.43549	-1.45213	-0.79997	0.802566874897971	-0.371765	-4.267442	0.071115
Trial1	3	1	blindfold	clockwise	practice	Guided	1	0.5	0	21.56694	0.43547	-1.45214	-0.79997	0.802568482524746	-0.362131	-4.254747	0.056101
Trial1	3	1	blindfold	clockwise	practice	Guided	1	0.5	0	21.58694	0.43545	-1.45214	-0.79997	0.802570090646568	-0.314494	-4.267442	0.042178
Trial1	3	1	blindfold	clockwise	practice	Guided	1	0.5	0	21.60693	0.43544	-1.45214	-0.79997	0.802570898489136	-0.320954	-4.280138	0.012066
Trial1	3	1	blindfold	clockwise	practice	Guided	1	0.5	0	21.62694	0.43541	-1.45215	-0.79998	0.802583291873805	-0.343511	-4.301297	0.036041
Trial1	3	1	blindfold	clockwise	practice	Guided	1	0.5	0	21.64694	0.43539	-1.45214	-0.79998	0.802584901461471	-0.328307	-4.280138	-0.0011563
Trial1	3	1	blindfold	clockwise	practice	Guided	1	0.5	0	21.66695	0.43537	-1.45214	-0.79998	0.802586513944062	-0.332164	-4.233588	-0.019136
Trial1	3	1	blindfold	clockwise	practice	Guided	1	0.5	0	21.68694	0.43536	-1.45214	-0.79998	0.802587315571015	-0.286705	-4.271674	0.026071
Trial1	3	1	blindfold	clockwise	practice	Guided	1	0.5	0	21.70694	0.43534	-1.45215	-0.79998	0.802588928796881	-0.32175	-4.301297	0.033157
Trial1	3	1	blindfold	clockwise	practice	Guided	1	0.5	0	21.72694	0.4353	-1.45214	-0.79998	0.802592151933145	-0.369633	-4.275906	0.059164
Trial1	3	1	blindfold	clockwise	practice	Guided	1	0.5	0	21.74693	0.43528	-1.45213	-0.79998	0.802593761840586	-0.40017	-4.267442	0.070465
Trial1	3	1	blindfold	clockwise	practice	Guided	1	0.5	0	21.76694	0.43526	-1.45213	-0.79998	0.802595377049471	-0.395298	-4.250515	0.062272
Trial1	3	1	blindfold	clockwise	practice	Guided	1	0.5	0	21.78694	0.43524	-1.45213	-0.79998	0.80259699035015	-0.375159	-4.250515	0.059386
Trial1	3	1	blindfold	clockwise	practice	Guided	1	0.5	0	21.80695	0.43522	-1.45213	-0.79998	0.802598604145836	-0.375754	-4.271674	0.02532
Trial1	3	1	blindfold	clockwise	practice	Guided	1	0.5	0	21.82693	0.43519	-1.45214	-0.79998	0.802601024564227	-0.399808	-4.297065	0.0067916
Trial1	3	1	blindfold	clockwise	practice	Guided	1	0.5	0	21.84694	0.43517	-1.45214	-0.79998	0.802602642004321	-0.383357	-4.305528	0.016319
Trial1	3	1	blindfold	clockwise	practice	Guided	1	0.5	0	21.86694	0.43515	-1.45214	-0.79998	0.802604257532874	-0.349467	-4.301297	0.018479
Trial1	3	1	blindfold	clockwise	practice	Guided	1	0.5	0	21.88693	0.43513	-1.45214	-0.79998	0.802605873556422	-0.394839	-4.280138	0.066441
Trial1	3	1	blindfold	clockwise	practice	Guided	1	0.5	0	21.90694	0.43511	-1.45214	-0.79998	0.802607490074959	-0.420615	-4.258979	0.073251
Trial1	3	1	blindfold	clockwise	practice	Guided	1	0.5	0	21.92694	0.43507	-1.45213	-0.79997	0.802600746249123	-0.438634	-4.23782	0.093236
Trial1	3	1	blindfold	clockwise	practice	Guided	1	0.5	0	21.94695	0.43505	-1.45212	-0.79997	0.80260236186174	-0.411826	-4.233588	0.073723
Trial1	3	1	blindfold	clockwise	practice	Guided	1	0.5	0	21.96693	0.43503	-1.45212	-0.79997	0.802603980380335	-0.397259	-4.246283	0.112789
Trial1	3	1	blindfold	clockwise	practice	Guided	1	0.5	0	21.98694	0.43501	-1.45211	-0.79997	0.802605599393911	-0.41485	-4.233588	0.124346
Trial1	3	1	blindfold	clockwise	practice	Guided	1	0.5	0	22.00694	0.43499	-1.45211	-0.79996	0.802597181230123	-0.385183	-4.212429	0.126214
Trial1	3	1	blindfold	clockwise	practice	Guided	1	0.5	0	22.02693	0.43495	-1.45212	-0.79997	0.802610461819915	-0.334461	-4.246283	0.065788
Trial1	3	1	blindfold	clockwise	practice	Guided	1	0.5	0	22.04694	0.43494	-1.45212	-0.79996	0.802601231011629	-0.333556	-4.30976	0.054456
Trial1	3	1	blindfold	clockwise	practice	Guided	1	0.5	0	22.06694	0.43492	-1.45214	-0.79996	0.802602852273233	-0.349543	-4.305528	0.052812
Trial1	3	1	blindfold	clockwise	practice	Guided	1	0.5	0	22.08694	0.4349	-1.45215	-0.79996	0.802604476447102	-0.364551	-4.297065	0.046675
Trial1	3	1	blindfold	clockwise	practice	Guided	1	0.5	0	22.10693	0.43488	-1.45214	-0.79996	0.802606098699383	-0.368398	-4.258979	0.071994
Trial1	3	1	blindfold	clockwise	practice	Guided	1	0.5	0	22.12694	0.43484	-1.45213	-0.79996	0.802609344688835	-0.419664	-4.229356	0.081376
Trial1	3	1	blindfold	clockwise	practice	Guided	1	0.5	0	22.14694	0.43482	-1.45212	-0.79996	0.802610968426001	-0.395295	-4.258979	0.099869
Trial1	3	1	blindfold	clockwise	practice	Guided	1	0.5	0	22.16695	0.4348	-1.45212	-0.79996	0.802612590237141	-0.376669	-4.267442	0.075588
Trial1	3	1	blindfold	clockwise	practice	Guided	1	0.5	0	22.18694	0.43478	-1.45212	-0.79997	0.802624257258377	-0.404498	-4.254747	0.048339
Trial1	3	1	blindfold	clockwise	practice	Guided	1	0.5	0	22.20694	0.43476	-1.45212	-0.79997	0.802625882460072	-0.367907	-4.275906	0.0082694
Trial1	3	1	blindfold	clockwise	practice	Guided	1	0.5	0	22.22694	0.43473	-1.45214	-0.79997	0.802628319978861	-0.336523	-4.301297	-0.015173
Trial1	3	1	blindfold	clockwise	practice	Guided	1	0.5	0	22.24693	0.43471	-1.45214	-0.79998	0.802639926813264	-0.332747	-4.254747	0.022843
Trial1	3	1	blindfold	clockwise	practice	Guided	1	0.5	0	22.26694	0.43469	-1.45214	-0.79998	0.802641556151619	-0.348735	-4.26321	0.0056809
Trial1	3	1	blindfold	clockwise	practice	Guided	1	0.5	0	22.28694	0.43468	-1.45213	-0.79998	0.802642371006947	-0.332827	-4.246283	-0.002223
Trial1	3	1	blindfold	clockwise	practice	Guided	1	0.5	0	22.30695	0.43466	-1.45213	-0.79998	0.802643996237728	-0.349902	-4.313992	0.0028142
Trial1	3	1	blindfold	clockwise	practice	Guided	1	0.5	0	22.32693	0.43463	-1.45214	-0.79998	0.802646442290686	-0.347383	-4.280138	0.030752
Trial1	3	1	blindfold	clockwise	practice	Guided	1	0.5	0	22.34694	0.43461	-1.45214	-0.79998	0.802648071185215	-0.364987	-4.26321	0.042326
Trial1	3	1	blindfold	clockwise	practice	Guided	1	0.5	0	22.36694	0.43459	-1.45213	-0.79998	0.802649700574657	-0.3631	-4.267442	0.08059
Trial1	3	1	blindfold	clockwise	practice	Guided	1	0.5	0	22.38693	0.43457	-1.45213	-0.79998	0.802651328029602	-0.365326	-4.229356	0.050744
Trial1	3	1	blindfold	clockwise	practice	Guided	1	0.5	0	22.40694	0.43455	-1.45213	-0.79998	0.802652958408121	-0.351475	-4.280138	0.034653
Trial1	3	1	blindfold	clockwise	practice	Guided	1	0.5	0	22.42694	0.43452	-1.45213	-0.79998	0.802655408550717	-0.358371	-4.26321	0.048389
Trial1	3	1	blindfold	clockwise	practice	Guided	1	0.5	0	22.44695	0.4345	-1.45213	-0.79998	0.802657037735607	-0.330321	-4.242051	0.040208
Trial1	3	1	blindfold	clockwise	practice	Guided	1	0.5	0	22.46693	0.43448	-1.45213	-0.79999	0.802668590604411	-0.340478	-4.220892	0.0013864
Trial1	3	1	blindfold	clockwise	practice	Guided	1	0.5	0	22.48694	0.43447	-1.45213	-0.79999	0.802669408051957	-0.348288	-4.26321	-0.007597
Trial1	3	1	blindfold	clockwise	practice	Guided	1	0.5	0	22.50694	0.43445	-1.45213	-0.79999	0.802671043319319	-0.325021	-4.267442	0.027809
Trial1	3	1	blindfold	clockwise	practice	Guided	1	0.5	0	22.52693	0.43442	-1.45212	-0.79999	0.802673492281214	-0.325118	-4.258979	0.015133
Trial1	3	1	blindfold	clockwise	practice	Guided	1	0.5	0	22.54694	0.4344	-1.45212	-0.79999	0.802675126352342	-0.297094	-4.250515	0.059245
Trial1	3	1	blindfold	clockwise	practice	Guided	1	0.5	0	22.56694	0.43439	-1.45212	-0.79998	0.802666021688575	-0.318664	-4.225124	0.066327
Trial1	3	1	blindfold	clockwise	practice	Guided	1	0.5	0	22.58694	0.43437	-1.45212	-0.79998	0.80266765652185	-0.320639	-4.212429	0.016715
Trial1	3	1	blindfold	clockwise	practice	Guided	1	0.5	0	22.60693	0.43436	-1.45211	-0.79998	0.802668477779794	-0.305008	-4.258979	0.054443
Trial1	3	1	blindfold	clockwise	practice	Guided	1	0.5	0	22.62694	0.43432	-1.45211	-0.79998	0.802671746989427	-0.321992	-4.258979	0.057555
Trial1	3	1	blindfold	clockwise	practice	Guided	1	0.5	0	22.64694	0.43431	-1.45211	-0.79998	0.802672566429915	-0.35622	-4.195502	0.063821
Trial1	3	1	blindfold	clockwise	practice	Guided	1	0.5	0	22.66695	0.43429	-1.45211	-0.79998	0.802674203243413	-0.369335	-4.195502	0.071433
Trial1	3	1	blindfold	clockwise	practice	Guided	1	0.5	0	22.68694	0.43427	-1.4521	-0.79997	0.802665858162098	-0.3616	-4.199733	0.109954
Trial1	3	1	blindfold	clockwise	practice	Guided	1	0.5	0	22.70694	0.43425	-1.4521	-0.79997	0.802667498426185	-0.346232	-4.229356	0.11101
Trial1	3	1	blindfold	clockwise	practice	Guided	1	0.5	0	22.72694	0.43422	-1.4521	-0.79996	0.802659918009054	-0.374342	-4.187038	0.155771
Trial1	3	1	blindfold	clockwise	practice	Guided	1	0.5	0	22.74693	0.4342	-1.45209	-0.79996	0.802661557090664	-0.40704	-4.119329	0.18924
Trial1	3	1	blindfold	clockwise	practice	Guided	1	0.5	0	22.76694	0.43418	-1.45207	-0.79995	0.802653273771364	-0.385098	-4.05162	0.222159
Trial1	3	1	blindfold	clockwise	practice	Guided	1	0.5	0	22.78694	0.43416	-1.45205	-0.79994	0.80264493647228	-0.409787	-4.000839	0.250849
Trial1	3	1	blindfold	clockwise	practice	Guided	1	0.5	0	22.80695	0.43414	-1.45203	-0.79994	0.802646577079143	-0.416499	-4.034693	0.209633
Trial1	3	1	blindfold	clockwise	practice	Guided	1	0.5	0	22.82693	0.4341	-1.45203	-0.79993	0.802639939408356	-0.360466	-4.106634	0.147796
Trial1	3	1	blindfold	clockwise	practice	Guided	1	0.5	0	22.84694	0.43408	-1.45204	-0.79993	0.802641581520101	-0.339255	-4.148952	0.1491
Trial1	3	1	blindfold	clockwise	practice	Guided	1	0.5	0	22.86694	0.43406	-1.45204	-0.79993	0.802643226575075	-0.306998	-4.085475	0.163077
Trial1	3	1	blindfold	clockwise	practice	Guided	1	0.5	0	22.88693	0.43405	-1.45204	-0.79993	0.802644046839952	-0.315356	-4.05162	0.175965
Trial1	3	1	blindfold	clockwise	practice	Guided	1	0.5	0	22.90694	0.43403	-1.45204	-0.79993	0.802645690189215	-0.322634	-4.013534	0.158485
Trial1	3	1	blindfold	clockwise	practice	Guided	1	0.5	0	22.92694	0.434	-1.45203	-0.79992	0.802638115843356	-0.34626	-4.077011	0.199271
Trial1	3	1	blindfold	clockwise	practice	Guided	1	0.5	0	22.94695	0.43398	-1.45203	-0.79992	0.802639762901299	-0.328193	-4.055852	0.183407
Trial1	3	1	blindfold	clockwise	practice	Guided	1	0.5	0	22.96693	0.43397	-1.45203	-0.79992	0.802640586616395	-0.342929	-4.106634	0.191261
Trial1	3	1	blindfold	clockwise	practice	Guided	1	0.5	0	22.98694	0.43395	-1.45203	-0.79992	0.80264222951392	-0.355772	-4.060084	0.219688
Trial1	3	1	blindfold	clockwise	practice	Guided	1	0.5	0	23.00694	0.43393	-1.45203	-0.7999099	0.80263389576095	-0.364127	-4.064316	0.219091
Trial1	3	1	blindfold	clockwise	practice	Guided	1	0.5	0	23.02693	0.4339	-1.45203	-0.7999099	0.802636366712792	-0.382065	-4.072779	0.171169
Trial1	3	1	blindfold	clockwise	practice	Guided	1	0.5	0	23.04694	0.43388	-1.45203	-0.7999099	0.802638011359773	-0.363723	-4.110866	0.151089
Trial1	3	1	blindfold	clockwise	practice	Guided	1	0.5	0	23.06694	0.43386	-1.45204	-0.79992	0.802649640937105	-0.3417	-4.119329	0.132089
Trial1	3	1	blindfold	clockwise	practice	Guided	1	0.5	0	23.08694	0.43385	-1.45205	-0.7999099	0.802640486623827	-0.385997	-4.102402	0.18901
Trial1	3	1	blindfold	clockwise	practice	Guided	1	0.5	0	23.10693	0.43383	-1.45204	-0.7999	0.802632214871321	-0.357243	-4.034693	0.253109
Trial1	3	1	blindfold	clockwise	practice	Guided	1	0.5	0	23.12694	0.43379	-1.45199	-0.7999	0.802635510617214	-0.378252	-3.84003	0.319435
Trial1	3	1	blindfold	clockwise	practice	Guided	1	0.5	0	23.14694	0.43377	-1.45195	-0.79988	0.802617263459448	-0.381205	-3.789249	0.390594
Trial1	3	1	blindfold	clockwise	practice	Guided	1	0.5	0	23.16695	0.43375	-1.45191	-0.79987	0.802608875029176	-0.443183	-3.683454	0.476205
Trial1	3	1	blindfold	clockwise	practice	Guided	1	0.5	0	23.18694	0.43373	-1.45186	-0.79985	0.802590626551177	-0.5172	-3.522645	0.641096
Trial1	3	1	blindfold	clockwise	practice	Guided	1	0.5	0	23.20694	0.4337	-1.45179	-0.79978	0.802523306584523	-0.507028	-3.264506	0.815604
Trial1	3	1	blindfold	clockwise	practice	Guided	1	0.5	0	23.22694	0.43363	-1.45159	-0.79972	0.802469336240942	-0.587868	-2.896339	1.153917
Trial1	3	1	blindfold	clockwise	practice	Guided	1	0.5	0	23.24693	0.43357	-1.45149	-0.79963	0.802384608647027	-0.605104	-2.61704	1.224912
Trial1	3	1	blindfold	clockwise	practice	Guided	1	0.5	0	23.26694	0.43345	-1.45136	-0.79951	0.802274980435294	-0.651453	-2.291192	1.353414
Trial1	3	1	blindfold	clockwise	practice	Guided	1	0.5	0	23.28694	0.43327	-1.45121	-0.79939	0.802170363932924	-0.627865	-2.037284	1.516074
Trial1	3	1	blindfold	clockwise	practice	Guided	1	0.5	0	23.30695	0.43304	-1.45107	-0.79919	0.801990255304914	-0.577747	-1.838389	1.663467
Trial1	3	1	blindfold	clockwise	practice	Guided	1	0.5	0	23.32693	0.43261	-1.45082	-0.79911	0.801946507016787	-0.493035	-1.27556	1.936035
Trial1	3	1	blindfold	clockwise	practice	Guided	1	0.5	0	23.34694	0.43243	-1.45071	-0.79903	0.801881948560263	-0.513093	-1.034347	2.053497
Trial1	3	1	blindfold	clockwise	practice	Guided	1	0.5	0	23.36694	0.43219	-1.45058	-0.79898	0.801852375804641	-0.530673	-0.831221	2.132961
Trial1	3	1	blindfold	clockwise	practice	Guided	1	0.5	0	23.38693	0.43187	-1.45045	-0.79894	0.80183965191783	-0.536733	-0.585776	2.1153
Trial1	3	1	blindfold	clockwise	practice	Guided	1	0.5	0	23.40694	0.43141	-1.45033	-0.79889	0.801829040132077	-0.483225	-0.403728	2.195396
Trial1	3	1	blindfold	clockwise	practice	Guided	1	0.5	0	23.42694	0.43008	-1.45015	-0.79887	0.80192401574009	-0.475978	-0.204681	2.225612
Trial1	3	1	blindfold	clockwise	practice	Guided	1	0.5	0	23.44695	0.42922	-1.4501	-0.79886	0.801989420985904	-0.440229	-0.103074	2.270321
Trial1	3	1	blindfold	clockwise	practice	Guided	1	0.5	0	23.46693	0.42823	-1.45006	-0.79885	0.802067486404133	-0.416592	-0.026883	2.305777
Trial1	3	1	blindfold	clockwise	practice	Guided	1	0.5	0	23.48694	0.42709	-1.45	-0.79883	0.802150416230717	-0.40397	0.104289	2.310609
Trial1	3	1	blindfold	clockwise	practice	Guided	1	0.5	0	23.50694	0.42591	-1.44993	-0.79875	0.80217882053231	-0.410349	0.324281	2.430267
Trial1	3	1	blindfold	clockwise	practice	Guided	1	0.5	0	23.52693	0.4234	-1.44975	-0.7987	0.802364762692115	-0.453308	0.683871	2.655613
Trial1	3	1	blindfold	clockwise	practice	Guided	1	0.5	0	23.54694	0.42223	-1.44967	-0.79866	0.802437496761797	-0.477589	0.806593	2.701102
Trial1	3	1	blindfold	clockwise	practice	Guided	1	0.5	0	23.56694	0.4211	-1.4496	-0.79862	0.802508001736328	-0.48787	0.91662	2.751083
Trial1	3	1	blindfold	clockwise	practice	Guided	1	0.5	0	23.58694	0.42004	-1.44955	-0.79861	0.802602944894919	-0.43801	0.967402	2.778067
Trial1	3	1	blindfold	clockwise	practice	Guided	1	0.5	0	23.60693	0.41908	-1.44952	-0.79862	0.802709118870099	-0.469002	0.971634	2.735376
Trial1	3	1	blindfold	clockwise	practice	Guided	1	0.5	0	23.62694	0.41741	-1.4495	-0.7985901	0.802849425961924	-0.495572	1.043574	2.835565
Trial1	3	1	blindfold	clockwise	practice	Guided	1	0.5	0	23.64694	0.4167	-1.44948	-0.79856	0.802892897508071	-0.484026	1.136674	2.929577
Trial1	3	1	blindfold	clockwise	practice	Guided	1	0.5	0	23.66695	0.41609	-1.44944	-0.79854	0.802936492881314	-0.460188	1.272091	2.960739
Trial1	3	1	blindfold	clockwise	practice	Guided	1	0.5	0	23.68694	0.41565	-1.4494	-0.79854	0.802982593984029	-0.463436	1.289019	2.947833
Trial1	3	1	blindfold	clockwise	practice	Guided	1	0.5	0	23.70694	0.41539	-1.44938	-0.79861	0.803079536560593	-0.487767	1.17476	2.793721
Trial1	3	1	blindfold	clockwise	practice	Guided	1	0.5	0	23.72694	0.41519	-1.44944	-0.79865	0.803140460151759	-0.440694	0.840448	2.512543
Trial1	3	1	blindfold	clockwise	practice	Guided	1	0.5	0	23.74693	0.41514	-1.44949	-0.79872	0.803215323504234	-0.348913	0.65848	2.389448
Trial1	3	1	blindfold	clockwise	practice	Guided	1	0.5	0	23.76694	0.41508	-1.44957	-0.79882	0.803321123172597	-0.303681	0.434153	2.215668
Trial1	3	1	blindfold	clockwise	practice	Guided	1	0.5	0	23.78694	0.41499	-1.44969	-0.79897	0.80347976588141	-0.263016	0.095532	1.968015
Trial1	3	1	blindfold	clockwise	practice	Guided	1	0.5	0	23.80695	0.41486	-1.44985	-0.79923	0.803752065691007	-0.245114	-0.196448	1.676574
Trial1	3	1	blindfold	clockwise	practice	Guided	1	0.5	0	23.82693	0.41446	-1.45024	-0.79931	0.803874068174032	-0.180861	-0.831127	1.2523
Trial1	3	1	blindfold	clockwise	practice	Guided	1	0.5	0	23.84694	0.41437	-1.45036	-0.79936	0.803933374142156	-0.192151	-1.030022	1.053777
Trial1	3	1	blindfold	clockwise	practice	Guided	1	0.5	0	23.86694	0.41432	-1.45045	-0.79939	0.803968571908008	-0.15661	-1.165439	0.995161
Trial1	3	1	blindfold	clockwise	practice	Guided	1	0.5	0	23.88693	0.4143	-1.45052	-0.79941	0.803990557091274	-0.227706	-1.241612	0.914491
Trial1	3	1	blindfold	clockwise	practice	Guided	1	0.5	0	23.90694	0.41429	-1.45056	-0.79945	0.804031388169986	-0.216638	-1.377029	0.902338
Trial1	3	1	blindfold	clockwise	practice	Guided	1	0.5	0	23.92694	0.41426	-1.4507	-0.79948	0.804064457353793	-0.245007	-1.787514	0.709946
Trial1	3	1	blindfold	clockwise	practice	Guided	1	0.5	0	23.94695	0.41424	-1.4508	-0.79951	0.804096400106611	-0.267811	-1.948322	0.599354
Trial1	3	1	blindfold	clockwise	practice	Guided	1	0.5	0	23.96693	0.41423	-1.45092	-0.79953	0.804117381061691	-0.240952	-2.155681	0.513843
Trial1	3	1	blindfold	clockwise	practice	Guided	1	0.5	0	23.98694	0.41421	-1.451	-0.7995499	0.804139308626856	-0.213485	-2.193767	0.474342
Trial1	3	1	blindfold	clockwise	practice	Guided	1	0.5	0	24.00694	0.4142	-1.45105	-0.79961	0.804200112344778	-0.181385	-2.261476	0.365954
Trial1	3	1	blindfold	clockwise	practice	Guided	1	0.5	0	24.02693	0.41419	-1.45116	-0.79963	0.804221034318431	-0.118137	-2.532311	0.233974
Trial1	3	1	blindfold	clockwise	practice	Guided	1	0.5	0	24.04694	0.41418	-1.45122	-0.79966	0.804251968858639	-0.162753	-2.655033	0.20151
Trial1	3	1	blindfold	clockwise	practice	Guided	1	0.5	0	24.06694	0.41417	-1.45128	-0.79968	0.804272890973846	-0.182014	-2.739669	0.170605
Trial1	3	1	blindfold	clockwise	practice	Guided	1	0.5	0	24.08694	0.41416	-1.45132	-0.79971	0.804303825635617	-0.214201	-2.786219	0.143158
Trial1	3	1	blindfold	clockwise	practice	Guided	1	0.5	0	24.10693	0.41415	-1.45135	-0.79975	0.80434466064969	-0.239322	-2.748133	0.069513
Trial1	3	1	blindfold	clockwise	practice	Guided	1	0.5	0	24.12694	0.41413	-1.45136	-0.79978	0.804376542628365	-0.208446	-2.824305	-0.017669
Trial1	3	1	blindfold	clockwise	practice	Guided	1	0.5	0	24.14694	0.41412	-1.45138	-0.7998	0.804397586812231	-0.158586	-2.9301	-0.069732
Trial1	3	1	blindfold	clockwise	practice	Guided	1	0.5	0	24.16695	0.41412	-1.45143	-0.79983	0.804427396597213	-0.136754	-3.078213	-0.148927
Trial1	3	1	blindfold	clockwise	practice	Guided	1	0.5	0	24.18694	0.41411	-1.45149	-0.79985	0.804448315934524	-0.103033	-3.14169	-0.214661
Trial1	3	1	blindfold	clockwise	practice	Guided	1	0.5	0	24.20694	0.41411	-1.45154	-0.79988	0.804478184965188	-0.084566	-3.213631	-0.231757
Trial1	3	1	blindfold	clockwise	practice	Guided	1	0.5	0	24.22694	0.4141	-1.45157	-0.7999	0.804499107529078	-0.122312	-3.298267	-0.105517
Trial1	3	1	blindfold	clockwise	practice	Guided	1	0.5	0	24.24693	0.41409	-1.4516	-0.79993	0.804530042576135	-0.182112	-3.484466	-0.230284
Trial1	3	1	blindfold	clockwise	practice	Guided	1	0.5	0	24.26694	0.41407	-1.4517	-0.79995	0.804552031535277	-0.253958	-3.68336	-0.308457
Trial1	3	1	blindfold	clockwise	practice	Guided	1	0.5	0	24.28694	0.41406	-1.4518	-0.79997	0.804573013676864	-0.231845	-3.734142	-0.401536
Trial1	3	1	blindfold	clockwise	practice	Guided	1	0.5	0	24.30695	0.41405	-1.45186	-0.80002	0.80462380548313	-0.235485	-3.814546	-0.400395
Trial1	3	1	blindfold	clockwise	practice	Guided	1	0.5	0	24.32693	0.41402	-1.45195	-0.80005	0.804656758843519	-0.147983	-3.924573	-0.569343
Trial1	3	1	blindfold	clockwise	practice	Guided	1	0.5	0	24.34694	0.41402	-1.45195	-0.80006	0.80466677435849	-0.127744	-3.827242	-0.495404
Trial1	3	1	blindfold	clockwise	practice	Guided	1	0.5	0	24.36694	0.41401	-1.45193	-0.80008	0.804687697605576	-0.184412	-3.780692	-0.469056
Trial1	3	1	blindfold	clockwise	practice	Guided	1	0.5	0	24.38693	0.414	-1.45191	-0.80009	0.804698661512893	-0.209189	-3.835705	-0.478922
Trial1	3	1	blindfold	clockwise	practice	Guided	1	0.5	0	24.40694	0.41399	-1.45192	-0.80012	0.804729600405801	-0.174572	-3.907646	-0.489411
Trial1	3	1	blindfold	clockwise	practice	Guided	1	0.5	0	24.42694	0.41397	-1.45195	-0.80013	0.80474169099115	-0.161016	-3.992282	-0.501283
Trial1	3	1	blindfold	clockwise	practice	Guided	1	0.5	0	24.44695	0.41397	-1.45196	-0.80014	0.804751587924925	-0.057702	-3.954196	-0.456744
Trial1	3	1	blindfold	clockwise	practice	Guided	1	0.5	0	24.46693	0.41397	-1.45196	-0.80014	0.804751587924925	-0.072929	-3.839937	-0.415157
Trial1	3	1	blindfold	clockwise	practice	Guided	1	0.5	0	24.48694	0.41396	-1.45195	-0.80015	0.804762677097839	-0.058592	-3.827242	-0.371776
Trial1	3	1	blindfold	clockwise	practice	Guided	1	0.5	0	24.50694	0.41396	-1.45195	-0.80015	0.804762677097839	-0.099785	-3.911878	-0.391142
Trial1	3	1	blindfold	clockwise	practice	Guided	1	0.5	0	24.52693	0.41395	-1.45195	-0.80015	0.804763741373389	-0.118941	-3.848401	-0.353948
Trial1	3	1	blindfold	clockwise	practice	Guided	1	0.5	0	24.54694	0.41395	-1.45195	-0.8001601	0.804773697546642	-0.172777	-3.878023	-0.349275
Trial1	3	1	blindfold	clockwise	practice	Guided	1	0.5	0	24.56694	0.41394	-1.45195	-0.8001601	0.804774771491622	-0.1785	-3.907646	-0.34892
Trial1	3	1	blindfold	clockwise	practice	Guided	1	0.5	0	24.58694	0.41394	-1.45195	-0.8001601	0.804774771491622	-0.178446	-3.886487	-0.348826
Trial1	3	1	blindfold	clockwise	practice	Guided	1	0.5	0	24.60693	0.41393	-1.45194	-0.8001601	0.804775839185847	-0.203893	-3.839937	-0.278223
Trial1	3	1	blindfold	clockwise	practice	Guided	1	0.5	0	24.62694	0.41391	-1.45194	-0.8001601	0.804777978129674	-0.167937	-3.865328	-0.317199
Trial1	3	1	blindfold	clockwise	practice	Guided	1	0.5	0	24.64694	0.41391	-1.45194	-0.8001601	0.804777978129674	-0.187977	-3.911878	-0.327876
Trial1	3	1	blindfold	clockwise	practice	Guided	1	0.5	0	24.66695	0.4139	-1.45195	-0.8001601	0.804779046191579	-0.186897	-3.9415	-0.344677
Trial1	3	1	blindfold	clockwise	practice	Guided	1	0.5	0	24.68694	0.41389	-1.45195	-0.8001601	0.804780117564714	-0.19787	-3.89495	-0.302866
Trial1	3	1	blindfold	clockwise	practice	Guided	1	0.5	0	24.70694	0.41388	-1.45195	-0.8001601	0.804781185871859	-0.212294	-3.810314	-0.273988
Trial1	3	1	blindfold	clockwise	practice	Guided	1	0.5	0	24.72694	0.41386	-1.45193	-0.8001601	0.804783326043347	-0.21752	-3.806083	-0.325024
Trial1	3	1	blindfold	clockwise	practice	Guided	1	0.5	0	24.74693	0.41385	-1.45192	-0.8001601	0.80478440109868	-0.225388	-3.86956	-0.339149
Trial1	3	1	blindfold	clockwise	practice	Guided	1	0.5	0	24.76694	0.41384	-1.45193	-0.8001601	0.804785469896663	-0.220072	-3.878023	-0.35044
Trial1	3	1	blindfold	clockwise	practice	Guided	1	0.5	0	24.78694	0.41384	-1.45193	-0.8001601	0.804785469896663	-0.173555	-3.89495	-0.350451
Trial1	3	1	blindfold	clockwise	practice	Guided	1	0.5	0	24.80695	0.41383	-1.45193	-0.8001601	0.804786542008071	-0.17644	-3.848401	-0.368789
Trial1	3	1	blindfold	clockwise	practice	Guided	1	0.5	0	24.82693	0.41381	-1.45193	-0.80017	0.804798576944419	-0.200905	-3.839937	-0.382803
Trial1	3	1	blindfold	clockwise	practice	Guided	1	0.5	0	24.84694	0.41381	-1.45193	-0.80017	0.804798576944419	-0.239379	-3.856864	-0.376571
Trial1	3	1	blindfold	clockwise	practice	Guided	1	0.5	0	24.86694	0.4138	-1.45193	-0.80017	0.804799649411401	-0.239063	-3.899182	-0.380696
Trial1	3	1	blindfold	clockwise	practice	Guided	1	0.5	0	24.88693	0.41379	-1.45193	-0.8001601	0.804790822107989	-0.21639	-3.848401	-0.264758
Trial1	3	1	blindfold	clockwise	practice	Guided	1	0.5	0	24.90694	0.41378	-1.45193	-0.80015	0.804781942078853	-0.203048	-3.835705	-0.204532
Trial1	3	1	blindfold	clockwise	practice	Guided	1	0.5	0	24.92694	0.41376	-1.45191	-0.80014	0.804774069552716	-0.255308	-3.797619	-0.109109
Trial1	3	1	blindfold	clockwise	practice	Guided	1	0.5	0	24.94695	0.41375	-1.45191	-0.80013	0.804765242836829	-0.279551	-3.818778	-0.128546
Trial1	3	1	blindfold	clockwise	practice	Guided	1	0.5	0	24.96693	0.41374	-1.45191	-0.80013	0.804766312900673	-0.240434	-3.810314	-0.149112
Trial1	3	1	blindfold	clockwise	practice	Guided	1	0.5	0	24.98694	0.41373	-1.45191	-0.80012	0.804757430404183	-0.23115	-3.873791	-0.155199
Trial1	3	1	blindfold	clockwise	practice	Guided	1	0.5	0	25.00694	0.41372	-1.45192	-0.80012	0.804758500726501	-0.202029	-3.865328	-0.144904
Trial1	3	1	blindfold	clockwise	practice	Guided	1	0.5	0	25.02693	0.4137	-1.45191	-0.80011	0.804750748358934	-0.20701	-3.801851	-0.200242
Trial1	3	1	blindfold	clockwise	practice	Guided	1	0.5	0	25.04694	0.41369	-1.4519	-0.80011	0.804751825454712	-0.249442	-3.755301	-0.198541
Trial1	3	1	blindfold	clockwise	practice	Guided	1	0.5	0	25.06694	0.41368	-1.45189	-0.80011	0.80475289308435	-0.263953	-3.72991	-0.237531
Trial1	3	1	blindfold	clockwise	practice	Guided	1	0.5	0	25.08694	0.41367	-1.45188	-0.80011	0.80475396722978	-0.21871	-3.717215	-0.191886
Trial1	3	1	blindfold	clockwise	practice	Guided	1	0.5	0	25.10693	0.41365	-1.45188	-0.80011	0.804756112692358	-0.240541	-3.679129	-0.202085
Trial1	3	1	blindfold	clockwise	practice	Guided	1	0.5	0	25.12694	0.41364	-1.45186	-0.80011	0.804757187206916	-0.1831	-3.662201	-0.168813
Trial1	3	1	blindfold	clockwise	practice	Guided	1	0.5	0	25.14694	0.41363	-1.45185	-0.8001	0.804748243643764	-0.163839	-3.619883	-0.201526
Trial1	3	1	blindfold	clockwise	practice	Guided	1	0.5	0	25.16695	0.41362	-1.45183	-0.8001	0.804749318417658	-0.179292	-3.586029	-0.160004
Trial1	3	1	blindfold	clockwise	practice	Guided	1	0.5	0	25.18694	0.41361	-1.45181	-0.8001	0.804750390115436	-0.204844	-3.598724	-0.157279
Trial1	3	1	blindfold	clockwise	practice	Guided	1	0.5	0	25.20694	0.4136	-1.45181	-0.80009	0.804741512634277	-0.188926	-3.556406	-0.139308
Trial1	3	1	blindfold	clockwise	practice	Guided	1	0.5	0	25.22694	0.41358	-1.45178	-0.80009	0.804743656669976	-0.265334	-3.514088	-0.135425
Trial1	3	1	blindfold	clockwise	practice	Guided	1	0.5	0	25.24693	0.41357	-1.45177	-0.80008	0.804734835672734	-0.267835	-3.476002	-0.093157
Trial1	3	1	blindfold	clockwise	practice	Guided	1	0.5	0	25.26694	0.41355	-1.45175	-0.80008	0.804736983671685	-0.289541	-3.395598	-0.013915
Trial1	3	1	blindfold	clockwise	practice	Guided	1	0.5	0	25.28694	0.41354	-1.45171	-0.80007	0.804728159895899	-0.351677	-3.285571	0.034716
Trial1	3	1	blindfold	clockwise	practice	Guided	1	0.5	0	25.30695	0.41352	-1.45167	-0.80006	0.804720353067582	-0.332632	-3.255949	0.0004095
Trial1	3	1	blindfold	clockwise	practice	Guided	1	0.5	0	25.32693	0.41349	-1.45155	-0.80006	0.804723578773058	-0.28405	-2.655033	-0.098367
Trial1	3	1	blindfold	clockwise	practice	Guided	1	0.5	0	25.34694	0.41347	-1.45137	-0.80006	0.804725728789787	-0.266045	-2.24878	-0.114203
Trial1	3	1	blindfold	clockwise	practice	Guided	1	0.5	0	25.36694	0.41346	-1.45116	-0.80006	0.804726805584812	-0.248198	-1.969481	-0.057979
Trial1	3	1	blindfold	clockwise	practice	Guided	1	0.5	0	25.38693	0.41345	-1.45102	-0.80004	0.80470796830802	-0.256684	-2.020263	0.221329
Trial1	3	1	blindfold	clockwise	practice	Guided	1	0.5	0	25.40694	0.41344	-1.45098	-0.80002	0.804689193677178	-0.183637	-1.897541	0.136683
Trial1	3	1	blindfold	clockwise	practice	Guided	1	0.5	0	25.42694	0.41342	-1.45082	-0.80001	0.804681327113453	-0.102288	-1.275466	0.124606
Trial1	3	1	blindfold	clockwise	practice	Guided	1	0.5	0	25.44695	0.41342	-1.45069	-0.80001	0.804681327113453	-0.088299	-1.076572	0.097684
Trial1	3	1	blindfold	clockwise	practice	Guided	1	0.5	0	25.46693	0.41341	-1.45058	-0.80001	0.804682404589834	-0.146629	-0.97924	0.087929
Trial1	3	1	blindfold	clockwise	practice	Guided	1	0.5	0	25.48694	0.4134	-1.4505	-0.8	0.804673526767594	-0.127379	-0.8142	0.050927
Trial1	3	1	blindfold	clockwise	practice	Guided	1	0.5	0	25.50694	0.41339	-1.45042	-0.79998	0.804654812207788	-0.168442	-0.683014	0.09927
Trial1	3	1	blindfold	clockwise	practice	Guided	1	0.5	0	25.52693	0.41336	-1.45035	-0.79997	0.804648084452462	-0.047926	-0.640696	0.14044
Trial1	3	1	blindfold	clockwise	practice	Guided	1	0.5	0	25.54694	0.41336	-1.45033	-0.79997	0.804648084452462	0.035269	-0.581451	0.166662
Trial1	3	1	blindfold	clockwise	practice	Guided	1	0.5	0	25.56694	0.41337	-1.45032	-0.79996	0.804636994882118	0.150066	-0.560292	0.16089
Trial1	3	1	blindfold	clockwise	practice	Guided	1	0.5	0	25.58694	0.41338	-1.4503	-0.79997	0.804645931494497	0.223256	-0.450245	0.072048
Trial1	3	1	blindfold	clockwise	practice	Guided	1	0.5	0	25.60693	0.41346	-1.45025	-0.80001	0.804677028054995	0.33264	-0.293567	0.012177
Trial1	3	1	blindfold	clockwise	practice	Guided	1	0.5	0	25.62694	0.41423	-1.45012	-0.80003	0.804614494381773	0.328121	-0.149562	-0.052928
Trial1	3	1	blindfold	clockwise	practice	Guided	1	0.5	0	25.64694	0.415	-1.45007	-0.80003	0.804532778207188	0.312695	-0.077592	-0.07924
Trial1	3	1	blindfold	clockwise	practice	Guided	1	0.5	0	25.66695	0.41594	-1.45004	-0.80003	0.804434009491276	0.282542	-0.05642	-0.06539
Trial1	3	1	blindfold	clockwise	practice	Guided	1	0.5	0	25.68694	0.41714	-1.45003	-0.80002	0.804299596772799	0.204634	-0.094488	-0.047584
Trial1	3	1	blindfold	clockwise	practice	Guided	1	0.5	0	25.70694	0.4185	-1.45004	-0.80004	0.804180490443675	0.276116	-0.14524	-0.038861
Trial1	3	1	blindfold	clockwise	practice	Guided	1	0.5	0	25.72694	0.42168	-1.45008	-0.80005	0.803874347153957	0.379428	-0.289027	-0.133986
Trial1	3	1	blindfold	clockwise	practice	Guided	1	0.5	0	25.74693	0.42363	-1.45013	-0.80006	0.803696730557858	0.403378	-0.322791	-0.111129
Trial1	3	1	blindfold	clockwise	practice	Guided	1	0.5	0	25.76694	0.42575	-1.45017	-0.80007	0.803508021530046	0.469306	-0.348079	-0.149203
Trial1	3	1	blindfold	clockwise	practice	Guided	1	0.5	0	25.78694	0.42812	-1.45019	-0.80007	0.803292482636896	0.447579	-0.457997	-0.141882
Trial1	3	1	blindfold	clockwise	practice	Guided	1	0.5	0	25.80695	0.4308	-1.45022	-0.80007	0.803057110031902	0.436732	-0.495953	-0.172014
Trial1	3	1	blindfold	clockwise	practice	Guided	1	0.5	0	25.82693	0.43662	-1.45023	-0.80006	0.802566559519131	0.287095	-0.449154	-0.087941
Trial1	3	1	blindfold	clockwise	practice	Guided	1	0.5	0	25.84694	0.43962	-1.45023	-0.80006	0.802335216668742	0.171306	-0.49135	-0.116597
Trial1	3	1	blindfold	clockwise	practice	Guided	1	0.5	0	25.86694	0.44256	-1.45026	-0.80009	0.802149168331129	0.10937	-0.622528	-0.158641
Trial1	3	1	blindfold	clockwise	practice	Guided	1	0.5	0	25.88693	0.44538	-1.4503	-0.80012	0.801982141647267	0.067695	-0.6987	-0.233383
Trial1	3	1	blindfold	clockwise	practice	Guided	1	0.5	0	25.90694	0.44803	-1.45033	-0.8001601	0.801845987498191	0.057615	-0.770641	-0.272129
Trial1	3	1	blindfold	clockwise	practice	Guided	1	0.5	0	25.92694	0.45268	-1.45046	-0.8001601	0.801558038713972	0.0028933	-1.09649	-0.339209
Trial1	3	1	blindfold	clockwise	practice	Guided	1	0.5	0	25.94695	0.45445	-1.45056	-0.80015	0.80144549758532	-0.186462	-1.371557	-0.296713
Trial1	3	1	blindfold	clockwise	practice	Guided	1	0.5	0	25.96693	0.45568	-1.45068	-0.80015	0.801376529905875	-0.232241	-1.621233	-0.308216
Trial1	3	1	blindfold	clockwise	practice	Guided	1	0.5	0	25.98694	0.45621	-1.45079	-0.80015	0.801347392834855	-0.280598	-1.807432	-0.281705
Trial1	3	1	blindfold	clockwise	practice	Guided	1	0.5	0	26.00694	0.45622	-1.45089	-0.80013	0.801326851707771	-0.191616	-2.133281	-0.216268
Trial1	3	1	blindfold	clockwise	practice	Guided	1	0.5	0	26.02693	0.4562	-1.45123	-0.80011	0.801308005166614	-0.02167	-2.619938	0.03272
Trial1	3	1	blindfold	clockwise	practice	Guided	1	0.5	0	26.04694	0.4562	-1.45129	-0.8001	0.801297947041343	-6.1801E-05	-2.526838	0.152908
Trial1	3	1	blindfold	clockwise	practice	Guided	1	0.5	0	26.06694	0.4562	-1.45127	-0.80008	0.801278009338523	-0.082011	-2.442202	0.236413
Trial1	3	1	blindfold	clockwise	practice	Guided	1	0.5	0	26.08694	0.45619	-1.45124	-0.80006	0.801258619082242	-0.219882	-2.374493	0.205873
Trial1	3	1	blindfold	clockwise	practice	Guided	1	0.5	0	26.10693	0.45618	-1.45122	-0.80004	0.801239167834129	-0.400464	-2.399884	0.133666
Trial1	3	1	blindfold	clockwise	practice	Guided	1	0.5	0	26.12694	0.45611	-1.45123	-0.80001	0.801213003876193	-0.648989	-2.564924	0.219305
Trial1	3	1	blindfold	clockwise	practice	Guided	1	0.5	0	26.14694	0.45604	-1.45127	-0.8	0.801206841664116	-0.646713	-2.641097	0.185464
Trial1	3	1	blindfold	clockwise	practice	Guided	1	0.5	0	26.16695	0.45599	-1.45131	-0.79999	0.801199649724935	-0.505702	-2.691878	0.233046
Trial1	3	1	blindfold	clockwise	practice	Guided	1	0.5	0	26.18694	0.45596	-1.45134	-0.79998	0.801191358225834	-0.483951	-2.768051	0.22595
Trial1	3	1	blindfold	clockwise	practice	Guided	1	0.5	0	26.20694	0.45593	-1.45136	-0.79997	0.801183010011425	-0.500675	-2.751123	0.161139
Trial1	3	1	blindfold	clockwise	practice	Guided	1	0.5	0	26.22694	0.45587	-1.45137	-0.79997	0.801186312184722	-0.778695	-2.755355	0.070288
Trial1	3	1	blindfold	clockwise	practice	Guided	1	0.5	0	26.24693	0.45578	-1.45137	-0.79995	0.801171278031533	-0.903152	-2.666487	0.155208
Trial1	3	1	blindfold	clockwise	practice	Guided	1	0.5	0	26.26694	0.45555	-1.45134	-0.7999099	0.801144013777648	-0.938928	-2.547997	0.246093
Trial1	3	1	blindfold	clockwise	practice	Guided	1	0.5	0	26.28694	0.45508	-1.45129	-0.79988	0.801140352870937	-0.877544	-2.492984	0.279886
Trial1	3	1	blindfold	clockwise	practice	Guided	1	0.5	0	26.30695	0.4544	-1.45126	-0.7999	0.801198703352985	-0.838373	-2.522606	0.299889
Trial1	3	1	blindfold	clockwise	practice	Guided	1	0.5	0	26.32693	0.45279	-1.4513	-0.79994	0.801331874142979	-0.639006	-2.738428	0.075334
Trial1	3	1	blindfold	clockwise	practice	Guided	1	0.5	0	26.34694	0.45202	-1.45136	-0.8	0.801437461761395	-0.611144	-2.886541	-0.024551
Trial1	3	1	blindfold	clockwise	practice	Guided	1	0.5	0	26.36694	0.45142	-1.45143	-0.80004	0.801513587301282	-0.560506	-2.95425	-0.148358
Trial1	3	1	blindfold	clockwise	practice	Guided	1	0.5	0	26.38693	0.451	-1.45148	-0.80006	0.801559141417862	-0.506199	-3.085436	-0.199826
Trial1	3	1	blindfold	clockwise	practice	Guided	1	0.5	0	26.40694	0.45085	-1.45152	-0.80007	0.801578319465627	-0.472975	-3.110826	-0.189084
Trial1	3	1	blindfold	clockwise	practice	Guided	1	0.5	0	26.42694	0.4508	-1.45155	-0.80007	0.801581387354253	-0.490306	-3.140449	-0.118049
Trial1	3	1	blindfold	clockwise	practice	Guided	1	0.5	0	26.44695	0.45078	-1.45156	-0.80006	0.80157262215928	-0.610198	-3.093899	-0.03693
Trial1	3	1	blindfold	clockwise	practice	Guided	1	0.5	0	26.46693	0.45074	-1.45153	-0.80004	0.801555087863678	-0.709524	-2.899236	0.117618
Trial1	3	1	blindfold	clockwise	practice	Guided	1	0.5	0	26.48694	0.45068	-1.45147	-0.79999	0.801508865241885	-0.827437	-2.729964	0.232723
Trial1	3	1	blindfold	clockwise	practice	Guided	1	0.5	0	26.50694	0.45049	-1.45138	-0.79992	0.801450676791942	-0.930727	-2.590315	0.255483
Trial1	3	1	blindfold	clockwise	practice	Guided	1	0.5	0	26.52693	0.44948	-1.4513	-0.79994	0.801533691343146	-0.801256	-2.670719	0.094454
Trial1	3	1	blindfold	clockwise	practice	Guided	1	0.5	0	26.54694	0.44882	-1.45133	-0.80002	0.801655447091461	-0.693246	-2.8146	-0.063744
Trial1	3	1	blindfold	clockwise	practice	Guided	1	0.5	0	26.56694	0.44818	-1.4514	-0.80008	0.801756398164588	-0.573203	-3.0008	-0.276262
Trial1	3	1	blindfold	clockwise	practice	Guided	1	0.5	0	26.58694	0.44776	-1.45147	-0.80012	0.801823563624268	-0.483803	-3.081204	-0.410214
Trial1	3	1	blindfold	clockwise	practice	Guided	1	0.5	0	26.60693	0.44763	-1.45153	-0.80014	0.801851968588596	-0.411427	-3.161608	-0.477424
Trial1	3	1	blindfold	clockwise	practice	Guided	1	0.5	0	26.62694	0.44759	-1.45158	-0.80015	0.801864631387273	-0.344815	-3.225085	-0.519425
Trial1	3	1	blindfold	clockwise	practice	Guided	1	0.5	0	26.64694	0.44757	-1.45159	-0.8001601	0.801875930818171	-0.379604	-3.199694	-0.505467
Trial1	3	1	blindfold	clockwise	practice	Guided	1	0.5	0	26.66695	0.44755	-1.4516	-0.8001601	0.801877240526018	-0.488129	-3.21239	-0.462174
Trial1	3	1	blindfold	clockwise	practice	Guided	1	0.5	0	26.68694	0.44752	-1.4516	-0.80017	0.801889134756299	-0.577879	-3.144681	-0.390224
Trial1	3	1	blindfold	clockwise	practice	Guided	1	0.5	0	26.70694	0.44749	-1.45158	-0.80015	0.8018711766473	-0.671014	-3.02619	-0.328423
Trial1	3	1	blindfold	clockwise	practice	Guided	1	0.5	0	26.72694	0.44742	-1.4515	-0.80015	0.801875762011585	-0.693106	-2.9077	-0.121978
Trial1	3	1	blindfold	clockwise	practice	Guided	1	0.5	0	26.74693	0.44739	-1.45148	-0.80014	0.801867676988907	-0.657887	-2.9077	-0.077233
Trial1	3	1	blindfold	clockwise	practice	Guided	1	0.5	0	26.76694	0.44735	-1.45147	-0.80013	0.801860371468406	-0.65283	-2.979641	-0.089611
Trial1	3	1	blindfold	clockwise	practice	Guided	1	0.5	0	26.78694	0.44732	-1.45148	-0.80013	0.801862340582379	-0.628101	-3.030422	-0.143087
Trial1	3	1	blindfold	clockwise	practice	Guided	1	0.5	0	26.80695	0.44729	-1.4515	-0.80013	0.801864312771524	-0.579801	-3.064277	-0.296771
Trial1	3	1	blindfold	clockwise	practice	Guided	1	0.5	0	26.82693	0.44724	-1.45154	-0.80013	0.801867601585021	-0.426058	-3.127754	-0.311927
Trial1	3	1	blindfold	clockwise	practice	Guided	1	0.5	0	26.84694	0.44722	-1.45155	-0.80013	0.801868919549195	-0.41577	-3.115058	-0.273009
Trial1	3	1	blindfold	clockwise	practice	Guided	1	0.5	0	26.86694	0.44719	-1.45154	-0.80012	0.801860901663482	-0.492454	-3.030422	-0.201671
Trial1	3	1	blindfold	clockwise	practice	Guided	1	0.5	0	26.88693	0.44717	-1.45152	-0.80011	0.801852286575966	-0.62686	-2.950018	-0.028137
Trial1	3	1	blindfold	clockwise	practice	Guided	1	0.5	0	26.90694	0.44713	-1.45148	-0.80005	0.801794969922925	-0.730707	-2.797673	0.003749
Trial1	3	1	blindfold	clockwise	practice	Guided	1	0.5	0	26.92694	0.44684	-1.45134	-0.8	0.801764248739782	-0.907945	-2.552229	0.118736
Trial1	3	1	blindfold	clockwise	practice	Guided	1	0.5	0	26.94695	0.44643	-1.45128	-0.79997	0.801761682360671	-0.829149	-2.476056	0.081539
Trial1	3	1	blindfold	clockwise	practice	Guided	1	0.5	0	26.96693	0.44585	-1.45125	-0.79998	0.801810633685758	-0.755201	-2.467593	-0.011099
Trial1	3	1	blindfold	clockwise	practice	Guided	1	0.5	0	26.98694	0.44518	-1.45123	-0.80001	0.801886013132335	-0.682308	-2.429507	-0.023222
Trial1	3	1	blindfold	clockwise	practice	Guided	1	0.5	0	27.00694	0.44453	-1.45121	-0.80004	0.801960681887046	-0.590042	-2.395652	-0.072244
Trial1	3	1	blindfold	clockwise	practice	Guided	1	0.5	0	27.02693	0.44324	-1.45119	-0.80005	0.802060869613256	-0.636231	-2.36603	-0.079369
Trial1	3	1	blindfold	clockwise	practice	Guided	1	0.5	0	27.04694	0.44263	-1.45117	-0.80006	0.802114313529712	-0.681041	-2.243307	-0.107654
Trial1	3	1	blindfold	clockwise	practice	Guided	1	0.5	0	27.06694	0.44195	-1.45113	-0.80006	0.802163238344117	-0.665089	-2.158671	-0.157409
Trial1	3	1	blindfold	clockwise	practice	Guided	1	0.5	0	27.08694	0.44124	-1.45109	-0.80005	0.802204883799107	-0.680134	-2.095194	-0.068365
Trial1	3	1	blindfold	clockwise	practice	Guided	1	0.5	0	27.10693	0.44042	-1.45105	-0.80005	0.80226536708283	-0.665558	-2.048645	-0.085155
Trial1	3	1	blindfold	clockwise	practice	Guided	1	0.5	0	27.12694	0.43853	-1.45103	-0.80006	0.802417982612062	-0.701141	-2.078267	-0.125381
Trial1	3	1	blindfold	clockwise	practice	Guided	1	0.5	0	27.14694	0.4374	-1.45102	-0.80006	0.802505337071047	-0.717514	-1.96824	-0.134769
Trial1	3	1	blindfold	clockwise	practice	Guided	1	0.5	0	27.16695	0.43608	-1.451	-0.80006	0.802609386173093	-0.729941	-1.964009	-0.139635
Trial1	3	1	blindfold	clockwise	practice	Guided	1	0.5	0	27.18694	0.43464	-1.45099	-0.80007	0.802735328536521	-0.705447	-2.006327	-0.133598
Trial1	3	1	blindfold	clockwise	practice	Guided	1	0.5	0	27.20694	0.43302	-1.45099	-0.80009	0.80288869564669	-0.61303	-2.01479	-0.178424
Trial1	3	1	blindfold	clockwise	practice	Guided	1	0.5	0	27.22694	0.42971	-1.451	-0.80011	0.803191610673097	-0.604902	-1.951313	-0.241117
Trial1	3	1	blindfold	clockwise	practice	Guided	1	0.5	0	27.24693	0.42794	-1.45099	-0.80012	0.80335835722521	-0.642714	-1.925922	-0.247515
Trial1	3	1	blindfold	clockwise	practice	Guided	1	0.5	0	27.26694	0.42616	-1.45097	-0.80011	0.803510067344138	-0.640674	-1.930154	-0.213247
Trial1	3	1	blindfold	clockwise	practice	Guided	1	0.5	0	27.28694	0.4243	-1.45095	-0.80011	0.803683128917588	-0.66028	-1.883604	-0.239659
Trial1	3	1	blindfold	clockwise	practice	Guided	1	0.5	0	27.30695	0.42228	-1.45094	-0.8001	0.803865885067057	-0.637368	-1.866677	-0.199833
Trial1	3	1	blindfold	clockwise	practice	Guided	1	0.5	0	27.32693	0.41813	-1.45092	-0.80009	0.804267761272571	-0.551131	-1.853982	-0.155885
Trial1	3	1	blindfold	clockwise	practice	Guided	1	0.5	0	27.34694	0.416	-1.45092	-0.80009	0.804487374156884	-0.478577	-1.824359	-0.163961
Trial1	3	1	blindfold	clockwise	practice	Guided	1	0.5	0	27.36694	0.41387	-1.45092	-0.80008	0.804702671444178	-0.410409	-1.832823	-0.16811
Trial1	3	1	blindfold	clockwise	practice	Guided	1	0.5	0	27.38693	0.41189	-1.45091	-0.80008	0.804917002335321	-0.454623	-1.794737	-0.153354
Trial1	3	1	blindfold	clockwise	practice	Guided	1	0.5	0	27.40694	0.40994	-1.4509	-0.80005	0.805102938942572	-0.456562	-1.807432	-0.099297
Trial1	3	1	blindfold	clockwise	practice	Guided	1	0.5	0	27.42694	0.40632	-1.45089	-0.80003	0.805496081129743	-0.4681	-1.743955	-0.048056
Trial1	3	1	blindfold	clockwise	practice	Guided	1	0.5	0	27.44695	0.40459	-1.45088	-0.80002	0.805689226067461	-0.464516	-1.752419	-0.035004
Trial1	3	1	blindfold	clockwise	practice	Guided	1	0.5	0	27.46693	0.40291	-1.45088	-0.80002	0.805889900776042	-0.425387	-1.790505	-0.049522
Trial1	3	1	blindfold	clockwise	practice	Guided	1	0.5	0	27.48694	0.40126	-1.4509	-0.80002	0.80609035026723	-0.416325	-1.811664	-0.057357
Trial1	3	1	blindfold	clockwise	practice	Guided	1	0.5	0	27.50694	0.3997	-1.45092	-0.80002	0.806282925370677	-0.424427	-1.879373	-0.061985
Trial1	3	1	blindfold	clockwise	practice	Guided	1	0.5	0	27.52693	0.39704	-1.45094	-0.80002	0.806618143059667	-0.418739	-1.875141	-0.010618
Trial1	3	1	blindfold	clockwise	practice	Guided	1	0.5	0	27.54694	0.39581	-1.45094	-0.80003	0.806785934566247	-0.391065	-1.8963	-0.051063
Trial1	3	1	blindfold	clockwise	practice	Guided	1	0.5	0	27.56694	0.39475	-1.45094	-0.80004	0.806933438965939	-0.35619	-1.892068	-0.061945
Trial1	3	1	blindfold	clockwise	practice	Guided	1	0.5	0	27.58694	0.39384	-1.45094	-0.80004	0.807052634373835	-0.312388	-1.921691	-0.084781
Trial1	3	1	blindfold	clockwise	practice	Guided	1	0.5	0	27.60693	0.39309	-1.45096	-0.80006	0.807171487406341	-0.285497	-1.938618	-0.108612
Trial1	3	1	blindfold	clockwise	practice	Guided	1	0.5	0	27.62694	0.39242	-1.45101	-0.80006	0.807260500333406	-0.249118	-2.065572	-0.148815
Trial1	3	1	blindfold	clockwise	practice	Guided	1	0.5	0	27.64694	0.39241	-1.45102	-0.80006	0.807261830887609	-0.219236	-2.116353	-0.151288
Trial1	3	1	blindfold	clockwise	practice	Guided	1	0.5	0	27.66695	0.3924	-1.45103	-0.80006	0.807263165535439	-0.186601	-2.10789	-0.128172
Trial1	3	1	blindfold	clockwise	practice	Guided	1	0.5	0	27.68694	0.39239	-1.45104	-0.80006	0.807264496332564	-0.15649	-2.124817	-0.134875
Trial1	3	1	blindfold	clockwise	practice	Guided	1	0.5	0	27.70694	0.39238	-1.45104	-0.80006	0.807265831224041	-0.161649	-2.082499	-0.118191
Trial1	3	1	blindfold	clockwise	practice	Guided	1	0.5	0	27.72694	0.39237	-1.45105	-0.80006	0.807267166237522	-0.203076	-2.133281	-0.133241
Trial1	3	1	blindfold	clockwise	practice	Guided	1	0.5	0	27.74693	0.39236	-1.45106	-0.80006	0.807268493425411	-0.210247	-2.137512	-0.154817
Trial1	3	1	blindfold	clockwise	practice	Guided	1	0.5	0	27.76694	0.39235	-1.45106	-0.80006	0.807269832656332	-0.242443	-2.150208	-0.101571
Trial1	3	1	blindfold	clockwise	practice	Guided	1	0.5	0	27.78694	0.39234	-1.45106	-0.80006	0.807271164060935	-0.242132	-2.124817	-0.114216
Trial1	3	1	blindfold	clockwise	practice	Guided	1	0.5	0	27.80695	0.39233	-1.45106	-0.80006	0.8072724995617	-0.257985	-2.116353	-0.132059
Trial1	3	1	blindfold	clockwise	practice	Guided	1	0.5	0	27.82693	0.39231	-1.45107	-0.80006	0.80727516695362	-0.172142	-2.184062	-0.148221
Trial1	3	1	blindfold	clockwise	practice	Guided	1	0.5	0	27.84694	0.3923	-1.45108	-0.80007	0.807286422911349	-0.196217	-2.234844	-0.170765
Trial1	3	1	blindfold	clockwise	practice	Guided	1	0.5	0	27.86694	0.39229	-1.45109	-0.80007	0.807287754906677	-0.148967	-2.234844	-0.180701
Trial1	3	1	blindfold	clockwise	practice	Guided	1	0.5	0	27.88693	0.39229	-1.4511	-0.80007	0.807287754906677	-0.155424	-2.260235	-0.215177
Trial1	3	1	blindfold	clockwise	practice	Guided	1	0.5	0	27.90694	0.39228	-1.45111	-0.80008	0.807298959941586	-0.106965	-2.281394	-0.245983
Trial1	3	1	blindfold	clockwise	practice	Guided	1	0.5	0	27.92694	0.39227	-1.45113	-0.80008	0.807300288186939	-0.126239	-2.315248	-0.204593
Trial1	3	1	blindfold	clockwise	practice	Guided	1	0.5	0	27.94695	0.39226	-1.45113	-0.80008	0.807301628484815	-0.161709	-2.281394	-0.176918
Trial1	3	1	blindfold	clockwise	practice	Guided	1	0.5	0	27.96693	0.39226	-1.45114	-0.80008	0.807301628484815	-0.15566	-2.298321	-0.159482
Trial1	3	1	blindfold	clockwise	practice	Guided	1	0.5	0	27.98694	0.39225	-1.45114	-0.80008	0.807302960950032	-0.142212	-2.289857	-0.14603
Trial1	3	1	blindfold	clockwise	practice	Guided	1	0.5	0	28.00694	0.39224	-1.45114	-0.80008	0.807304297514569	-0.121048	-2.340639	-0.144769
Trial1	3	1	blindfold	clockwise	practice	Guided	1	0.5	0	28.02693	0.39223	-1.45115	-0.80007	0.807295765339184	-0.186533	-2.294089	-0.118072
Trial1	3	1	blindfold	clockwise	practice	Guided	1	0.5	0	28.04694	0.39222	-1.45116	-0.80007	0.807297102163678	-0.203139	-2.323712	-0.115527
Trial1	3	1	blindfold	clockwise	practice	Guided	1	0.5	0	28.06694	0.39222	-1.45116	-0.80007	0.807297102163678	-0.194395	-2.315248	-0.119231
Trial1	3	1	blindfold	clockwise	practice	Guided	1	0.5	0	28.08694	0.39221	-1.45116	-0.80007	0.807298435130977	-0.184673	-2.327943	-0.139828
Trial1	3	1	blindfold	clockwise	practice	Guided	1	0.5	0	28.10693	0.3922	-1.45116	-0.80008	0.807309633054129	-0.151877	-2.382957	-0.192991
Trial1	3	1	blindfold	clockwise	practice	Guided	1	0.5	0	28.12694	0.39219	-1.45118	-0.80008	0.807310974207399	-0.070801	-2.446434	-0.167613
Trial1	3	1	blindfold	clockwise	practice	Guided	1	0.5	0	28.14694	0.39218	-1.4512	-0.80008	0.807312303542702	-0.09839	-2.471825	-0.236368
Trial1	3	1	blindfold	clockwise	practice	Guided	1	0.5	0	28.16695	0.39218	-1.45122	-0.80008	0.807312303542702	-0.098604	-2.501447	-0.232085
Trial1	3	1	blindfold	clockwise	practice	Guided	1	0.5	0	28.18694	0.39217	-1.45122	-0.80008	0.807313644940312	-0.146749	-2.476056	-0.20514
Trial1	3	1	blindfold	clockwise	practice	Guided	1	0.5	0	28.20694	0.39217	-1.45123	-0.80008	0.807313644940312	-0.183677	-2.497215	-0.15212
Trial1	3	1	blindfold	clockwise	practice	Guided	1	0.5	0	28.22694	0.39215	-1.45123	-0.80008	0.807316316159729	-0.216316	-2.471825	-0.09884
Trial1	3	1	blindfold	clockwise	practice	Guided	1	0.5	0	28.24693	0.39214	-1.45124	-0.80007	0.80730778522441	-0.20903	-2.514143	-0.077202
Trial1	3	1	blindfold	clockwise	practice	Guided	1	0.5	0	28.26694	0.39213	-1.45124	-0.80007	0.807309119163278	-0.209462	-2.598779	-0.068732
Trial1	3	1	blindfold	clockwise	practice	Guided	1	0.5	0	28.28694	0.39212	-1.45125	-0.80007	0.807310457205858	-0.201202	-2.539533	-0.064001
Trial1	3	1	blindfold	clockwise	practice	Guided	1	0.5	0	28.30695	0.39211	-1.45127	-0.80006	0.807301867632165	-0.209836	-2.628401	-0.060251
Trial1	3	1	blindfold	clockwise	practice	Guided	1	0.5	0	28.32693	0.39209	-1.45129	-0.80005	0.807294557585716	-0.220117	-2.615706	-0.0088055
Trial1	3	1	blindfold	clockwise	practice	Guided	1	0.5	0	28.34694	0.39208	-1.4513	-0.80005	0.80729590013252	-0.262791	-2.598779	-0.02091
Trial1	3	1	blindfold	clockwise	practice	Guided	1	0.5	0	28.36694	0.39207	-1.4513	-0.80005	0.807297234833311	-0.220481	-2.581851	-0.018458
Trial1	3	1	blindfold	clockwise	practice	Guided	1	0.5	0	28.38693	0.39206	-1.4513	-0.80005	0.807298573640089	-0.213506	-2.607242	-0.059225
Trial1	3	1	blindfold	clockwise	practice	Guided	1	0.5	0	28.40694	0.39205	-1.4513	-0.80005	0.807299908583765	-0.234323	-2.641097	-0.070098
Trial1	3	1	blindfold	clockwise	practice	Guided	1	0.5	0	28.42694	0.39203	-1.45132	-0.80005	0.80730258282071	-0.189029	-2.679183	-0.1183
Trial1	3	1	blindfold	clockwise	practice	Guided	1	0.5	0	28.44695	0.39202	-1.45133	-0.80005	0.807303918128528	-0.168658	-2.708805	-0.177653
Trial1	3	1	blindfold	clockwise	practice	Guided	1	0.5	0	28.46693	0.39201	-1.45134	-0.80005	0.80730526153068	-0.162116	-2.721501	-0.142104
Trial1	3	1	blindfold	clockwise	practice	Guided	1	0.5	0	28.48694	0.392	-1.45135	-0.80005	0.807306593094838	-0.150377	-2.717269	-0.124431
Trial1	3	1	blindfold	clockwise	practice	Guided	1	0.5	0	28.50694	0.392	-1.45135	-0.80006	0.807316575736146	-0.157323	-2.759587	-0.150229
Trial1	3	1	blindfold	clockwise	practice	Guided	1	0.5	0	28.52693	0.39198	-1.45136	-0.80006	0.807319255143428	-0.161701	-2.674951	-0.146167
Trial1	3	1	blindfold	clockwise	practice	Guided	1	0.5	0	28.54694	0.39198	-1.45135	-0.80006	0.807319255143428	-0.205607	-2.708805	-0.119
Trial1	3	1	blindfold	clockwise	practice	Guided	1	0.5	0	28.56694	0.39197	-1.45135	-0.80006	0.8073205910421	-0.232607	-2.662256	-0.090865
Trial1	3	1	blindfold	clockwise	practice	Guided	1	0.5	0	28.58694	0.39196	-1.45134	-0.80005	0.80731194847524	-0.211179	-2.624169	-0.098806
Trial1	3	1	blindfold	clockwise	practice	Guided	1	0.5	0	28.60693	0.39194	-1.45134	-0.80005	0.807314624901697	-0.192189	-2.607242	-0.054589
Trial1	3	1	blindfold	clockwise	practice	Guided	1	0.5	0	28.62694	0.39192	-1.45132	-0.80005	0.80731730580442	-0.225866	-2.653792	-0.056505
Trial1	3	1	blindfold	clockwise	practice	Guided	1	0.5	0	28.64694	0.39191	-1.45132	-0.80005	0.80731863845842	-0.257329	-2.632633	-0.024404
Trial1	3	1	blindfold	clockwise	practice	Guided	1	0.5	0	28.66695	0.3919	-1.45132	-0.80004	0.807310114876233	-0.221027	-2.636865	-0.064686
Trial1	3	1	blindfold	clockwise	practice	Guided	1	0.5	0	28.68694	0.39189	-1.45132	-0.80004	0.807311455770172	-0.237859	-2.662256	-0.065643
Trial1	3	1	blindfold	clockwise	practice	Guided	1	0.5	0	28.70694	0.39188	-1.45132	-0.80004	0.807312792794789	-0.255669	-2.662256	-0.049703
Trial1	3	1	blindfold	clockwise	practice	Guided	1	0.5	0	28.72694	0.39186	-1.45132	-0.80004	0.807315471199801	-0.248553	-2.641097	-0.023842
Trial1	3	1	blindfold	clockwise	practice	Guided	1	0.5	0	28.74693	0.39185	-1.45132	-0.80004	0.807316812580919	-0.251003	-2.628401	-0.053651
Trial1	3	1	blindfold	clockwise	practice	Guided	1	0.5	0	28.76694	0.39184	-1.45132	-0.80003	0.807308226786595	-0.235991	-2.628401	-0.018868
Trial1	3	1	blindfold	clockwise	practice	Guided	1	0.5	0	28.78694	0.39183	-1.45132	-0.80003	0.807309572420952	-0.240153	-2.628401	-0.019102
Trial1	3	1	blindfold	clockwise	practice	Guided	1	0.5	0	28.80695	0.39182	-1.45132	-0.80003	0.807310906197437	-0.201335	-2.64956	-0.029571
Trial1	3	1	blindfold	clockwise	practice	Guided	1	0.5	0	28.82693	0.3918	-1.45133	-0.80003	0.807313590088975	-0.192773	-2.636865	-0.029066
Trial1	3	1	blindfold	clockwise	practice	Guided	1	0.5	0	28.84694	0.39179	-1.45133	-0.80003	0.807314928223092	-0.207098	-2.683415	-0.00021875
Trial1	3	1	blindfold	clockwise	practice	Guided	1	0.5	0	28.86694	0.39178	-1.45133	-0.80002	0.807306406336545	-0.245305	-2.700342	0.0027867
Trial1	3	1	blindfold	clockwise	practice	Guided	1	0.5	0	28.88693	0.39176	-1.45133	-0.80002	0.807309087240195	-0.296174	-2.615706	0.0031103
Trial1	3	1	blindfold	clockwise	practice	Guided	1	0.5	0	28.90694	0.39175	-1.45132	-0.80001	0.807300443658065	-0.284645	-2.560692	0.024963
Trial1	3	1	blindfold	clockwise	practice	Guided	1	0.5	0	28.92694	0.39172	-1.45128	-0.80001	0.807304468338253	-0.329645	-2.522606	0.073203
Trial1	3	1	blindfold	clockwise	practice	Guided	1	0.5	0	28.94695	0.3917	-1.45127	-0.80001	0.807307150734368	-0.331582	-2.526838	0.034927
Trial1	3	1	blindfold	clockwise	practice	Guided	1	0.5	0	28.96693	0.39169	-1.45127	-0.80001	0.807308494114005	-0.298261	-2.53107	-0.02674
Trial1	3	1	blindfold	clockwise	practice	Guided	1	0.5	0	28.98694	0.39167	-1.45127	-0.80001	0.807311173241065	-0.282824	-2.57762	-0.072472
Trial1	3	1	blindfold	clockwise	practice	Guided	1	0.5	0	29.00694	0.39166	-1.45128	-0.80002	0.807322499054915	-0.253663	-2.619938	-0.062296
Trial1	3	1	blindfold	clockwise	practice	Guided	1	0.5	0	29.02693	0.39163	-1.45131	-0.80002	0.807326526970856	-0.215592	-2.653792	-0.144051
Trial1	3	1	blindfold	clockwise	practice	Guided	1	0.5	0	29.04694	0.39162	-1.45131	-0.80003	0.807337735061182	-0.190677	-2.662256	-0.12216
Trial1	3	1	blindfold	clockwise	practice	Guided	1	0.5	0	29.06694	0.39162	-1.45132	-0.80003	0.807337735061182	-0.216214	-2.641097	-0.147478
Trial1	3	1	blindfold	clockwise	practice	Guided	1	0.5	0	29.08694	0.39161	-1.45132	-0.80003	0.807339075381285	-0.239473	-2.619938	-0.082536
Trial1	3	1	blindfold	clockwise	practice	Guided	1	0.5	0	29.10693	0.39159	-1.45132	-0.80003	0.80734176038706	-0.255814	-2.590315	-0.091937
Trial1	3	1	blindfold	clockwise	practice	Guided	1	0.5	0	29.12694	0.39157	-1.45131	-0.80003	0.807344445879226	-0.31448	-2.60301	-0.022528
Trial1	3	1	blindfold	clockwise	practice	Guided	1	0.5	0	29.14694	0.39155	-1.45131	-0.80003	0.807347131857778	-0.324631	-2.607242	-0.043155
Trial1	3	1	blindfold	clockwise	practice	Guided	1	0.5	0	29.16695	0.39154	-1.45131	-0.80003	0.807348477031285	-0.268901	-2.64956	-0.07994
Trial1	3	1	blindfold	clockwise	practice	Guided	1	0.5	0	29.18694	0.39152	-1.45132	-0.80003	0.80735116373977	-0.267609	-2.713037	-0.101043
Trial1	3	1	blindfold	clockwise	practice	Guided	1	0.5	0	29.20694	0.39151	-1.45134	-0.80004	0.807362428034463	-0.211887	-2.793441	-0.110515
Trial1	3	1	blindfold	clockwise	practice	Guided	1	0.5	0	29.22694	0.39149	-1.45137	-0.80004	0.807365115439115	-0.241578	-2.780746	-0.102723
Trial1	3	1	blindfold	clockwise	practice	Guided	1	0.5	0	29.24693	0.39148	-1.45138	-0.80004	0.807366461326726	-0.219899	-2.780746	-0.128282
Trial1	3	1	blindfold	clockwise	practice	Guided	1	0.5	0	29.26694	0.39147	-1.45138	-0.80004	0.807367803330128	-0.301319	-2.763819	-0.098599
Trial1	3	1	blindfold	clockwise	practice	Guided	1	0.5	0	29.28694	0.39145	-1.45138	-0.80004	0.807370495714384	-0.28954	-2.772282	-0.067537
Trial1	3	1	blindfold	clockwise	practice	Guided	1	0.5	0	29.30695	0.39144	-1.45138	-0.80004	0.807371842089438	-0.295143	-2.746892	-0.055811
Trial1	3	1	blindfold	clockwise	practice	Guided	1	0.5	0	29.32693	0.39141	-1.45138	-0.80004	0.807375873929622	-0.200098	-2.759587	-0.084203
Trial1	3	1	blindfold	clockwise	practice	Guided	1	0.5	0	29.34694	0.3914	-1.45138	-0.80004	0.807377216783047	-0.22912	-2.810369	-0.06623
Trial1	3	1	blindfold	clockwise	practice	Guided	1	0.5	0	29.36694	0.39139	-1.45139	-0.80004	0.807378563766755	-0.200952	-2.839991	-0.067265
Trial1	3	1	blindfold	clockwise	practice	Guided	1	0.5	0	29.38693	0.39138	-1.45139	-0.80004	0.807379906862986	-0.18278	-2.848455	-0.087392
Trial1	3	1	blindfold	clockwise	practice	Guided	1	0.5	0	29.40694	0.39137	-1.4514	-0.80004	0.807381254090225	-0.169081	-2.852687	-0.124415
Trial1	3	1	blindfold	clockwise	practice	Guided	1	0.5	0	29.42694	0.39135	-1.45142	-0.80004	0.807383940889516	-0.196518	-2.831528	-0.066925
Trial1	3	1	blindfold	clockwise	practice	Guided	1	0.5	0	29.44695	0.39135	-1.45143	-0.80004	0.807383940889516	-0.221814	-2.873846	-0.058461
Trial1	3	1	blindfold	clockwise	practice	Guided	1	0.5	0	29.46693	0.39134	-1.45143	-0.80004	0.807385292492738	-0.191938	-2.835759	-0.070873
Trial1	3	1	blindfold	clockwise	practice	Guided	1	0.5	0	29.48694	0.39133	-1.45143	-0.80004	0.807386636196156	-0.234129	-2.818832	-0.060135
Trial1	3	1	blindfold	clockwise	practice	Guided	1	0.5	0	29.50694	0.39132	-1.45142	-0.80004	0.807387984032391	-0.175653	-2.823064	-0.057194
Trial1	3	1	blindfold	clockwise	practice	Guided	1	0.5	0	29.52693	0.3913	-1.45142	-0.80004	0.807390676058363	-0.133058	-2.844223	-0.081285
Trial1	3	1	blindfold	clockwise	practice	Guided	1	0.5	0	29.54694	0.39129	-1.45142	-0.80004	0.807392020247375	-0.118881	-2.890773	-0.083533
Trial1	3	1	blindfold	clockwise	practice	Guided	1	0.5	0	29.56694	0.39129	-1.45143	-0.80004	0.807392020247375	-0.106742	-2.9077	-0.146383
Trial1	3	1	blindfold	clockwise	practice	Guided	1	0.5	0	29.58694	0.39128	-1.45143	-0.80004	0.807393364557603	-0.09225	-2.886541	-0.073556
Trial1	3	1	blindfold	clockwise	practice	Guided	1	0.5	0	29.60693	0.39128	-1.45143	-0.80004	0.807393364557603	-0.119115	-2.890773	-0.151275
Trial1	3	1	blindfold	clockwise	practice	Guided	1	0.5	0	29.62694	0.39127	-1.45143	-0.80004	0.807394717015866	-0.089643	-2.878077	-0.073223
Trial1	3	1	blindfold	clockwise	practice	Guided	1	0.5	0	29.64694	0.39127	-1.45143	-0.80004	0.807394717015866	-0.084661	-2.86115	-0.085635
Trial1	3	1	blindfold	clockwise	practice	Guided	1	0.5	0	29.66695	0.39126	-1.45143	-0.80004	0.807396057555475	-0.070171	-2.882309	-0.042397
Trial1	3	1	blindfold	clockwise	practice	Guided	1	0.5	0	29.68694	0.39126	-1.45144	-0.80004	0.807396057555475	-0.031637	-2.890773	-0.048639
Trial1	3	1	blindfold	clockwise	practice	Guided	1	0.5	0	29.70694	0.39126	-1.45144	-0.80004	0.807396057555475	-0.064686	-2.937323	-0.063246
Trial1	3	1	blindfold	clockwise	practice	Guided	1	0.5	0	29.72694	0.39125	-1.45145	-0.80004	0.807397410257979	-0.062705	-2.928859	-0.097007
Trial1	3	1	blindfold	clockwise	practice	Guided	1	0.5	0	29.74693	0.39125	-1.45145	-0.80004	0.807397410257979	-0.077554	-2.903468	-0.059696
Trial1	3	1	blindfold	clockwise	practice	Guided	1	0.5	0	29.76694	0.39125	-1.45145	-0.80004	0.807397410257979	-0.041471	-2.9077	-0.02369
Trial1	3	1	blindfold	clockwise	practice	Guided	1	0.5	0	29.78694	0.39125	-1.45145	-0.80004	0.807397410257979	-0.0092077	-2.895005	-0.068441
Trial1	3	1	blindfold	clockwise	practice	Guided	1	0.5	0	29.80695	0.39125	-1.45145	-0.80004	0.807397410257979	-0.051691	-2.937323	-0.066632
Trial1	3	1	blindfold	clockwise	practice	Guided	1	0.5	0	29.82693	0.39124	-1.45146	-0.80004	0.80739875505415	-0.053948	-2.928859	-0.082508
Trial1	3	1	blindfold	clockwise	practice	Guided	1	0.5	0	29.84694	0.39124	-1.45146	-0.80004	0.80739875505415	-0.098369	-2.933091	-0.065011
Trial1	3	1	blindfold	clockwise	practice	Guided	1	0.5	0	29.86694	0.39124	-1.45146	-0.80004	0.80739875505415	-0.129377	-2.945786	-0.04135
Trial1	3	1	blindfold	clockwise	practice	Guided	1	0.5	0	29.88693	0.39123	-1.45146	-0.80004	0.807400103986394	-0.107489	-2.95425	-0.066686
Trial1	3	1	blindfold	clockwise	practice	Guided	1	0.5	0	29.90694	0.39123	-1.45146	-0.80004	0.807400103986394	-0.145478	-2.890773	-0.054971
Trial1	3	1	blindfold	clockwise	practice	Guided	1	0.5	0	29.92694	0.39122	-1.45146	-0.80003	0.807391526744476	-0.093746	-2.920395	-0.040072
Trial1	3	1	blindfold	clockwise	practice	Guided	1	0.5	0	29.94695	0.39122	-1.45146	-0.80004	0.807401449025352	-0.059928	-2.950018	-0.066949
Trial1	3	1	blindfold	clockwise	practice	Guided	1	0.5	0	29.96693	0.39122	-1.45147	-0.80004	0.807401449025352	-0.059671	-2.983872	-0.071152
Trial1	3	1	blindfold	clockwise	practice	Guided	1	0.5	0	29.98694	0.39121	-1.45147	-0.80004	0.807402798201108	-0.016769	-3.0008	-0.153425
Trial1	3	1	blindfold	clockwise	practice	Guided	1	0.5	0	30.00694	0.39121	-1.45149	-0.80004	0.807402798201108	-0.038862	-3.030422	-0.137707
Trial1	3	1	blindfold	clockwise	practice	Guided	1	0.5	0	30.02693	0.39121	-1.4515	-0.80004	0.807402798201108	-0.074344	-3.009263	-0.110014
Trial1	3	1	blindfold	clockwise	practice	Guided	1	0.5	0	30.04694	0.39121	-1.4515	-0.80004	0.807402798201108	-0.107877	-2.966945	-0.116155
Trial1	3	1	blindfold	clockwise	practice	Guided	1	0.5	0	30.06694	0.3912	-1.4515	-0.80005	0.80741400667185	-0.116296	-2.966945	-0.116609
Trial1	3	1	blindfold	clockwise	practice	Guided	1	0.5	0	30.08694	0.3912	-1.45149	-0.80005	0.80741400667185	-0.120972	-2.958482	-0.108373
Trial1	3	1	blindfold	clockwise	practice	Guided	1	0.5	0	30.10693	0.39119	-1.45149	-0.80005	0.807415352058369	-0.115982	-2.937323	-0.120778
Trial1	3	1	blindfold	clockwise	practice	Guided	1	0.5	0	30.12694	0.39118	-1.45148	-0.80005	0.807416705599342	-0.065718	-2.958482	-0.10934
Trial1	3	1	blindfold	clockwise	practice	Guided	1	0.5	0	30.14694	0.39118	-1.45148	-0.80005	0.807416705599342	-0.07244	-2.996568	-0.136117
Trial1	3	1	blindfold	clockwise	practice	Guided	1	0.5	0	30.16695	0.39118	-1.45148	-0.80005	0.807416705599342	-0.046585	-3.017727	-0.15452
Trial1	3	1	blindfold	clockwise	practice	Guided	1	0.5	0	30.18694	0.39118	-1.45149	-0.80006	0.80742668687927	-0.067691	-3.005031	-0.175845
Trial1	3	1	blindfold	clockwise	practice	Guided	1	0.5	0	30.20694	0.39117	-1.45149	-0.80006	0.807428028475358	-0.068976	-2.988104	-0.206583
Trial1	3	1	blindfold	clockwise	practice	Guided	1	0.5	0	30.22694	0.39117	-1.4515	-0.80006	0.807428028475358	-0.08064	-3.030422	-0.215895
Trial1	3	1	blindfold	clockwise	practice	Guided	1	0.5	0	30.24693	0.39117	-1.4515	-0.80007	0.807437950680235	-0.042027	-3.021959	-0.150037
Trial1	3	1	blindfold	clockwise	practice	Guided	1	0.5	0	30.26694	0.39116	-1.4515	-0.80007	0.807439304432064	-0.088482	-3.060045	-0.16437
Trial1	3	1	blindfold	clockwise	practice	Guided	1	0.5	0	30.28694	0.39116	-1.45151	-0.80007	0.807439304432064	-0.057426	-3.064277	-0.161317
Trial1	3	1	blindfold	clockwise	practice	Guided	1	0.5	0	30.30695	0.39116	-1.45151	-0.80007	0.807439304432064	-0.076734	-3.034654	-0.135433
Trial1	3	1	blindfold	clockwise	practice	Guided	1	0.5	0	30.32693	0.39115	-1.45151	-0.80007	0.807440650271322	-0.112512	-3.017727	-0.175073
Trial1	3	1	blindfold	clockwise	practice	Guided	1	0.5	0	30.34694	0.39115	-1.45151	-0.80007	0.807440650271322	-0.089903	-3.034654	-0.199157
Trial1	3	1	blindfold	clockwise	practice	Guided	1	0.5	0	30.36694	0.39115	-1.45151	-0.80007	0.807440650271322	-0.065508	-3.089667	-0.180746
Trial1	3	1	blindfold	clockwise	practice	Guided	1	0.5	0	30.38693	0.39114	-1.45152	-0.80008	0.807451863346661	-0.047132	-3.102363	-0.205066
Trial1	3	1	blindfold	clockwise	practice	Guided	1	0.5	0	30.40694	0.39114	-1.45153	-0.80008	0.807451863346661	-0.045901	-3.098131	-0.226127
Trial1	3	1	blindfold	clockwise	practice	Guided	1	0.5	0	30.42694	0.39114	-1.45153	-0.80008	0.807451863346661	-0.034179	-3.043118	-0.208376
Trial1	3	1	blindfold	clockwise	practice	Guided	1	0.5	0	30.44695	0.39114	-1.45153	-0.80009	0.807461726445794	-0.03961	-3.055813	-0.187436
Trial1	3	1	blindfold	clockwise	practice	Guided	1	0.5	0	30.46693	0.39114	-1.45153	-0.80009	0.807461726445794	-0.048287	-3.068508	-0.183644
Trial1	3	1	blindfold	clockwise	practice	Guided	1	0.5	0	30.48694	0.39113	-1.45153	-0.80009	0.807463072494936	-0.076863	-3.060045	-0.202198
Trial1	3	1	blindfold	clockwise	practice	Guided	1	0.5	0	30.50694	0.39113	-1.45153	-0.80009	0.807463072494936	-0.066847	-3.07274	-0.154944
Trial1	3	1	blindfold	clockwise	practice	Guided	1	0.5	0	30.52693	0.39113	-1.45153	-0.80009	0.807463072494936	-0.058369	-3.081204	-0.154361
Trial1	3	1	blindfold	clockwise	practice	Guided	1	0.5	0	30.54694	0.39113	-1.45153	-0.80009	0.807463072494936	-0.032034	-3.064277	-0.169754
Trial1	3	1	blindfold	clockwise	practice	Guided	1	0.5	0	30.56694	0.39113	-1.45153	-0.80009	0.807463072494936	-0.016918	-3.068508	-0.211219
Trial1	3	1	blindfold	clockwise	practice	Guided	1	0.5	0	30.58694	0.39112	-1.45153	-0.80009	0.807464418665276	0.01664	-3.089667	-0.216939
Trial1	3	1	blindfold	clockwise	practice	Guided	1	0.5	0	30.60693	0.39112	-1.45154	-0.80009	0.807464418665276	0.0069757	-3.115058	-0.200962
Trial1	3	1	blindfold	clockwise	practice	Guided	1	0.5	0	30.62694	0.39112	-1.45154	-0.80009	0.807464418665276	-0.013571	-3.093899	-0.12181
Trial1	3	1	blindfold	clockwise	practice	Guided	1	0.5	0	30.64694	0.39112	-1.45154	-0.80009	0.807464418665276	-0.079452	-3.02619	-0.155235
Trial1	3	1	blindfold	clockwise	practice	Guided	1	0.5	0	30.66693	0.39112	-1.45153	-0.80008	0.807454555599028	-0.071958	-2.992336	-0.129117
Trial1	3	1	blindfold	clockwise	practice	Guided	1	0.5	0	30.68694	0.39112	-1.45153	-0.80008	0.807454555599028	-0.094035	-3.013495	-0.121361
Trial1	3	1	blindfold	clockwise	practice	Guided	1	0.5	0	30.70694	0.39111	-1.45152	-0.80008	0.807455905926023	-0.094985	-2.958482	-0.105159
Trial1	3	1	blindfold	clockwise	practice	Guided	1	0.5	0	30.72694	0.39111	-1.45147	-0.80008	0.807455905926023	-0.076825	-2.869614	-0.125247
Trial1	3	1	blindfold	clockwise	practice	Guided	1	0.5	0	30.74693	0.3911	-1.45146	-0.80008	0.807457252355568	-0.02872	-2.895005	-0.22416
Trial1	3	1	blindfold	clockwise	practice	Guided	1	0.5	0	30.76694	0.3911	-1.45146	-0.80008	0.807457252355568	0.031157	-2.899236	-0.241575
Trial1	3	1	blindfold	clockwise	practice	Guided	1	0.5	0	30.78694	0.39111	-1.45146	-0.80008	0.807455905926023	0.07542	-2.941554	-0.192607
Trial1	3	1	blindfold	clockwise	practice	Guided	1	0.5	0	30.80695	0.39111	-1.45146	-0.80007	0.8074460428785	0.109523	-2.937323	-0.122773
Trial1	3	1	blindfold	clockwise	practice	Guided	1	0.5	0	30.82693	0.39111	-1.45146	-0.80007	0.8074460428785	-0.017326	-2.839991	0.018308
Trial1	3	1	blindfold	clockwise	practice	Guided	1	0.5	0	30.84694	0.39111	-1.45144	-0.80006	0.807436120773065	-0.112203	-2.725733	0.041783
Trial1	3	1	blindfold	clockwise	practice	Guided	1	0.5	0	30.86694	0.3911	-1.45139	-0.80005	0.807427486088938	-0.194866	-2.641097	0.083855
Trial1	3	1	blindfold	clockwise	practice	Guided	1	0.5	0	30.88693	0.39109	-1.45134	-0.80004	0.807418977721301	-0.27109	-2.569156	0.084159
Trial1	3	1	blindfold	clockwise	practice	Guided	1	0.5	0	30.90694	0.39108	-1.4513	-0.80004	0.807420320439766	-0.246971	-2.543765	0.039134
Trial1	3	1	blindfold	clockwise	practice	Guided	1	0.5	0	30.92694	0.39105	-1.45129	-0.80004	0.807424369424947	-0.189403	-2.64956	-0.152743
Trial1	3	1	blindfold	clockwise	practice	Guided	1	0.5	0	30.94695	0.39104	-1.4513	-0.80005	0.807435583596051	-0.120633	-2.691878	-0.241987
Trial1	3	1	blindfold	clockwise	practice	Guided	1	0.5	0	30.96693	0.39104	-1.45133	-0.80006	0.807445564642618	-0.05635	-2.763819	-0.327223
Trial1	3	1	blindfold	clockwise	practice	Guided	1	0.5	0	30.98694	0.39104	-1.45136	-0.80007	0.807455486632006	-0.026276	-2.806137	-0.333878
Trial1	3	1	blindfold	clockwise	practice	Guided	1	0.5	0	31.00694	0.39103	-1.45138	-0.80008	0.807466696843546	-0.074683	-2.86115	-0.302665
Trial1	3	1	blindfold	clockwise	practice	Guided	1	0.5	0	31.02693	0.39103	-1.45141	-0.80008	0.807466696843546	-0.104126	-2.882309	-0.222743
Trial1	3	1	blindfold	clockwise	practice	Guided	1	0.5	0	31.04694	0.39102	-1.45141	-0.80009	0.807477911167823	-0.123753	-2.865382	-0.258665
Trial1	3	1	blindfold	clockwise	practice	Guided	1	0.5	0	31.06694	0.39101	-1.45142	-0.80009	0.807479258673484	-0.151339	-2.801905	-0.294091
Trial1	3	1	blindfold	clockwise	practice	Guided	1	0.5	0	31.08694	0.39101	-1.45142	-0.8001	0.807489180619912	-0.115802	-2.823064	-0.321626
Trial1	3	1	blindfold	clockwise	practice	Guided	1	0.5	0	31.10693	0.39101	-1.45142	-0.80011	0.807499161627827	-0.125767	-2.895005	-0.368729
Trial1	3	1	blindfold	clockwise	practice	Guided	1	0.5	0	31.12694	0.391	-1.45146	-0.80011	0.807500517267164	-0.139271	-2.983872	-0.297209
Trial1	3	1	blindfold	clockwise	practice	Guided	1	0.5	0	31.14694	0.39099	-1.45148	-0.80011	0.807501860959501	-0.155557	-3.005031	-0.21759
Trial1	3	1	blindfold	clockwise	practice	Guided	1	0.5	0	31.16693	0.39098	-1.45149	-0.80011	0.807503216843024	-0.217813	-2.971177	-0.166019
Trial1	3	1	blindfold	clockwise	practice	Guided	1	0.5	0	31.18694	0.39097	-1.45148	-0.8001	0.807494583860181	-0.292726	-2.890773	-0.085624
Trial1	3	1	blindfold	clockwise	practice	Guided	1	0.5	0	31.20694	0.39095	-1.45147	-0.80009	0.807487362351493	-0.370297	-2.852687	-0.017922
Trial1	3	1	blindfold	clockwise	practice	Guided	1	0.5	0	31.22694	0.39091	-1.45144	-0.80008	0.807482905859032	-0.487783	-2.848455	0.038889
Trial1	3	1	blindfold	clockwise	practice	Guided	1	0.5	0	31.24693	0.39088	-1.45143	-0.80007	0.807477094154926	-0.53842	-2.827296	0.04741
Trial1	3	1	blindfold	clockwise	practice	Guided	1	0.5	0	31.26694	0.39085	-1.45143	-0.80006	0.807471224587308	-0.573677	-2.8146	0.059335
Trial1	3	1	blindfold	clockwise	practice	Guided	1	0.5	0	31.28694	0.39082	-1.45142	-0.80005	0.807465305216473	-0.611942	-2.810369	0.077511
Trial1	3	1	blindfold	clockwise	practice	Guided	1	0.5	0	31.30695	0.39079	-1.4514	-0.80003	0.807449575530287	-0.647197	-2.755355	0.084714
Trial1	3	1	blindfold	clockwise	practice	Guided	1	0.5	0	31.32693	0.39072	-1.45136	-0.80002	0.807449180561458	-0.709015	-2.708805	0.127705
Trial1	3	1	blindfold	clockwise	practice	Guided	1	0.5	0	31.34694	0.39065	-1.45134	-0.8	0.807438756376472	-0.745241	-2.691878	0.167969
Trial1	3	1	blindfold	clockwise	practice	Guided	1	0.5	0	31.36694	0.39055	-1.45134	-0.79999	0.807442441382409	-0.733138	-2.691878	0.105048
Trial1	3	1	blindfold	clockwise	practice	Guided	1	0.5	0	31.38693	0.39043	-1.45134	-0.79998	0.807448852253284	-0.71502	-2.708805	0.084866
Trial1	3	1	blindfold	clockwise	practice	Guided	1	0.5	0	31.40694	0.39032	-1.45135	-0.79999	0.807473652313036	-0.709914	-2.755355	-0.0038708
Trial1	3	1	blindfold	clockwise	practice	Guided	1	0.5	0	31.42694	0.3902	-1.45138	-0.79999	0.807489962688665	-0.635419	-2.810369	-0.046214
Trial1	3	1	blindfold	clockwise	practice	Guided	1	0.5	0	31.44695	0.39016	-1.45139	-0.8	0.807505259423892	-0.574086	-2.793441	-0.08083
Trial1	3	1	blindfold	clockwise	practice	Guided	1	0.5	0	31.46693	0.39013	-1.4514	-0.8	0.807509346229638	-0.57433	-2.763819	-0.076591
Trial1	3	1	blindfold	clockwise	practice	Guided	1	0.5	0	31.48694	0.3901	-1.45139	-0.8	0.807513426020258	-0.612111	-2.725733	-0.091925
Trial1	3	1	blindfold	clockwise	practice	Guided	1	0.5	0	31.50694	0.39007	-1.45138	-0.80003	0.807547267991538	-0.684031	-2.717269	-0.171346
Trial1	3	1	blindfold	clockwise	practice	Guided	1	0.5	0	31.52693	0.3899	-1.45134	-0.80005	0.807590215568041	-0.896111	-2.653792	-0.230581
Trial1	3	1	blindfold	clockwise	practice	Guided	1	0.5	0	31.54694	0.38961	-1.45131	-0.80007	0.807649697868599	-0.899763	-2.569156	-0.167118
Trial1	3	1	blindfold	clockwise	practice	Guided	1	0.5	0	31.56694	0.38911	-1.45128	-0.80008	0.807728048851676	-0.979085	-2.497215	-0.188502
Trial1	3	1	blindfold	clockwise	practice	Guided	1	0.5	0	31.58694	0.38828	-1.45125	-0.80009	0.807852272428125	-1.004465	-2.450666	-0.189771
Trial1	3	1	blindfold	clockwise	practice	Guided	1	0.5	0	31.60693	0.38728	-1.45123	-0.80014	0.80804069368315	-1.03143	-2.505679	-0.237706
Trial1	3	1	blindfold	clockwise	practice	Guided	1	0.5	0	31.62694	0.38404	-1.45127	-0.80017	0.80852876135683	-1.109871	-2.581851	-0.351637
Trial1	3	1	blindfold	clockwise	practice	Guided	1	0.5	0	31.64694	0.38204	-1.45129	-0.8002	0.808847745380619	-1.132033	-2.645328	-0.411735
Trial1	3	1	blindfold	clockwise	practice	Guided	1	0.5	0	31.66693	0.37965	-1.45131	-0.80024	0.809239241030887	-1.152611	-2.666487	-0.501328
Trial1	3	1	blindfold	clockwise	practice	Guided	1	0.5	0	31.68694	0.37692	-1.45133	-0.80026	0.809669543425875	-1.198613	-2.674951	-0.515952
Trial1	3	1	blindfold	clockwise	practice	Guided	1	0.5	0	31.70694	0.37376	-1.45134	-0.80023	0.810126245334437	-1.194194	-2.679183	-0.523433
Trial1	3	1	blindfold	clockwise	practice	Guided	1	0.5	0	31.72694	0.36666	-1.45131	-0.8002	0.811233423921337	-1.071717	-2.535302	-0.366974
Trial1	3	1	blindfold	clockwise	practice	Guided	1	0.5	0	31.74693	0.36257	-1.45128	-0.80018	0.8118959132765	-1.013022	-2.543765	-0.358827
Trial1	3	1	blindfold	clockwise	practice	Guided	1	0.5	0	31.76694	0.35827	-1.45128	-0.80017	0.812625025315509	-0.878461	-2.57762	-0.342581
Trial1	3	1	blindfold	clockwise	practice	Guided	1	0.5	0	31.78694	0.35413	-1.45128	-0.80015	0.813337653343395	-0.760491	-2.581851	-0.251095
Trial1	3	1	blindfold	clockwise	practice	Guided	1	0.5	0	31.80695	0.34962	-1.45129	-0.80015	0.8141586027511	-0.687737	-2.594547	-0.293565
Trial1	3	1	blindfold	clockwise	practice	Guided	1	0.5	0	31.82693	0.34146	-1.4513	-0.80017	0.815724813159571	-0.591909	-2.624169	-0.325797
Trial1	3	1	blindfold	clockwise	practice	Guided	1	0.5	0	31.84694	0.33764	-1.45131	-0.80018	0.816485596766019	-0.58411	-2.674951	-0.401254
Trial1	3	1	blindfold	clockwise	practice	Guided	1	0.5	0	31.86694	0.33403	-1.45133	-0.80019	0.8172209134579	-0.593185	-2.662256	-0.40448
Trial1	3	1	blindfold	clockwise	practice	Guided	1	0.5	0	31.88693	0.33059	-1.45133	-0.80019	0.817926485684696	-0.67935	-2.662256	-0.366929
Trial1	3	1	blindfold	clockwise	practice	Guided	1	0.5	0	31.90694	0.32717	-1.45133	-0.8001601	0.818612429769114	-0.704283	-2.658024	-0.380406
Trial1	3	1	blindfold	clockwise	practice	Guided	1	0.5	0	31.92694	0.32064	-1.45131	-0.8001601	0.820015931157367	-0.648046	-2.632633	-0.321854
Trial1	3	1	blindfold	clockwise	practice	Guided	1	0.5	0	31.94695	0.31747	-1.45132	-0.80018	0.820734532214052	-0.569944	-2.691878	-0.364439
Trial1	3	1	blindfold	clockwise	practice	Guided	1	0.5	0	31.96693	0.31457	-1.45134	-0.8002	0.82140391616528	-0.510327	-2.797673	-0.374068
Trial1	3	1	blindfold	clockwise	practice	Guided	1	0.5	0	31.98694	0.31197	-1.45139	-0.80022	0.822014203807951	-0.383124	-2.890773	-0.469621
Trial1	3	1	blindfold	clockwise	practice	Guided	1	0.5	0	32.00694	0.30977	-1.45144	-0.80023	0.822529912496868	-0.289965	-2.945786	-0.465551
Trial1	3	1	blindfold	clockwise	practice	Guided	1	0.5	0	32.02693	0.30692	-1.45147	-0.80023	0.823193712931684	-0.215019	-2.983872	-0.440247
Trial1	3	1	blindfold	clockwise	practice	Guided	1	0.5	0	32.04694	0.30633	-1.45148	-0.80023	0.823332296338237	-0.220344	-2.95425	-0.414942
Trial1	3	1	blindfold	clockwise	practice	Guided	1	0.5	0	32.06694	0.30625	-1.45148	-0.80023	0.823351115684998	-0.168604	-2.945786	-0.430407
Trial1	3	1	blindfold	clockwise	practice	Guided	1	0.5	0	32.08694	0.30624	-1.45148	-0.80023	0.823353472126194	-0.130128	-2.979641	-0.440298
Trial1	3	1	blindfold	clockwise	practice	Guided	1	0.5	0	32.10693	0.30624	-1.45148	-0.80023	0.823353472126194	-0.090328	-3.098131	-0.476504
Trial1	3	1	blindfold	clockwise	practice	Guided	1	0.5	0	32.12694	0.30624	-1.45152	-0.80023	0.823353472126194	-0.0074822	-3.144681	-0.528916
Trial1	3	1	blindfold	clockwise	practice	Guided	1	0.5	0	32.14694	0.30623	-1.45153	-0.80024	0.8233655539978	-0.070496	-3.098131	-0.542933
Trial1	3	1	blindfold	clockwise	practice	Guided	1	0.5	0	32.16693	0.30623	-1.45153	-0.80024	0.8233655539978	-0.079493	-3.102363	-0.526786
Trial1	3	1	blindfold	clockwise	practice	Guided	1	0.5	0	32.18694	0.30623	-1.45153	-0.80024	0.8233655539978	-0.08734	-3.038886	-0.536003
Trial1	3	1	blindfold	clockwise	practice	Guided	1	0.5	0	32.20694	0.30623	-1.45153	-0.80024	0.8233655539978	-0.153572	-3.0008	-0.479273
Trial1	3	1	blindfold	clockwise	practice	Guided	1	0.5	0	32.22694	0.30622	-1.45152	-0.80024	0.823367910640876	-0.165022	-3.009263	-0.504981
Trial1	3	1	blindfold	clockwise	practice	Guided	1	0.5	0	32.24693	0.30621	-1.45152	-0.8002501	0.823380057609382	-0.142881	-3.047349	-0.525122
Trial1	3	1	blindfold	clockwise	practice	Guided	1	0.5	0	32.26694	0.30621	-1.45152	-0.8002501	0.823380057609382	-0.124973	-3.102363	-0.545494
Trial1	3	1	blindfold	clockwise	practice	Guided	1	0.5	0	32.28694	0.3062	-1.45153	-0.8002501	0.823382407439917	-0.175848	-3.106595	-0.543555
Trial1	3	1	blindfold	clockwise	practice	Guided	1	0.5	0	32.30695	0.3062	-1.45153	-0.8002501	0.823382407439917	-0.168107	-3.076972	-0.526261
Trial1	3	1	blindfold	clockwise	practice	Guided	1	0.5	0	32.32693	0.30618	-1.45152	-0.8002501	0.823387114459308	-0.291519	-2.988104	-0.51056
Trial1	3	1	blindfold	clockwise	practice	Guided	1	0.5	0	32.34694	0.30617	-1.45152	-0.8002501	0.823389464633232	-0.403251	-2.95425	-0.473118
Trial1	3	1	blindfold	clockwise	practice	Guided	1	0.5	0	32.36694	0.30615	-1.4515	-0.8002501	0.823394179356716	-0.44713	-2.937323	-0.436849
Trial1	3	1	blindfold	clockwise	practice	Guided	1	0.5	0	32.38693	0.30613	-1.45149	-0.80024	0.82338909753683	-0.523698	-2.903468	-0.427483
Trial1	3	1	blindfold	clockwise	practice	Guided	1	0.5	0	32.40694	0.3061	-1.45147	-0.80024	0.82339615722182	-0.52179	-2.899236	-0.469644
Trial1	3	1	blindfold	clockwise	practice	Guided	1	0.5	0	32.42694	0.30605	-1.45146	-0.80024	0.823407935014575	-0.559471	-2.941554	-0.479576
Trial1	3	1	blindfold	clockwise	practice	Guided	1	0.5	0	32.44695	0.30602	-1.45147	-0.80024	0.823414997450532	-0.587928	-2.924627	-0.506149
Trial1	3	1	blindfold	clockwise	practice	Guided	1	0.5	0	32.46693	0.30599	-1.45146	-0.80024	0.823422067939393	-0.602147	-2.928859	-0.472767
Trial1	3	1	blindfold	clockwise	practice	Guided	1	0.5	0	32.48694	0.30597	-1.45146	-0.80024	0.823426786854257	-0.532223	-2.962713	-0.520319
Trial1	3	1	blindfold	clockwise	practice	Guided	1	0.5	0	32.50694	0.30594	-1.45147	-0.8002501	0.82344364149643	-0.565672	-3.017727	-0.530171
Trial1	3	1	blindfold	clockwise	practice	Guided	1	0.5	0	32.52693	0.30589	-1.4515	-0.8002501	0.823455428327319	-0.43001	-3.089667	-0.532445
Trial1	3	1	blindfold	clockwise	practice	Guided	1	0.5	0	32.54694	0.30587	-1.45152	-0.8002501	0.823460142457615	-0.434339	-3.140449	-0.528367
Trial1	3	1	blindfold	clockwise	practice	Guided	1	0.5	0	32.56694	0.30585	-1.45153	-0.8002501	0.823464857046547	-0.387142	-3.102363	-0.538838
Trial1	3	1	blindfold	clockwise	practice	Guided	1	0.5	0	32.58694	0.30583	-1.45154	-0.8002501	0.823469572094108	-0.38491	-3.068508	-0.492018
Trial1	3	1	blindfold	clockwise	practice	Guided	1	0.5	0	32.60693	0.30581	-1.45154	-0.8002501	0.82347428760029	-0.385568	-3.064277	-0.475166
Trial1	3	1	blindfold	clockwise	practice	Guided	1	0.5	0	32.62694	0.30578	-1.45155	-0.8002501	0.823481365233934	-0.351964	-3.153144	-0.558008
Trial1	3	1	blindfold	clockwise	practice	Guided	1	0.5	0	32.64694	0.30577	-1.45156	-0.80026	0.823493393127286	-0.334012	-3.267403	-0.578376
Trial1	3	1	blindfold	clockwise	practice	Guided	1	0.5	0	32.66693	0.30575	-1.45158	-0.80026	0.823498109953878	-0.281855	-3.229317	-0.567629
Trial1	3	1	blindfold	clockwise	practice	Guided	1	0.5	0	32.68694	0.30574	-1.45159	-0.80026	0.823500472054259	-0.245251	-3.263171	-0.570138
Trial1	3	1	blindfold	clockwise	practice	Guided	1	0.5	0	32.70694	0.30573	-1.4516	-0.80027	0.823512507304224	-0.237285	-3.216621	-0.574362
Trial1	3	1	blindfold	clockwise	practice	Guided	1	0.5	0	32.72694	0.30571	-1.45161	-0.80027	0.823517217962072	-0.252705	-3.275867	-0.613162
Trial1	3	1	blindfold	clockwise	practice	Guided	1	0.5	0	32.74693	0.3057	-1.45162	-0.80028	0.823529311374099	-0.275133	-3.360503	-0.651968
Trial1	3	1	blindfold	clockwise	practice	Guided	1	0.5	0	32.76694	0.30569	-1.45164	-0.80028	0.823531673993053	-0.216256	-3.402821	-0.640842
Trial1	3	1	blindfold	clockwise	practice	Guided	1	0.5	0	32.78694	0.30568	-1.45166	-0.80028	0.82353402969487	-0.17449	-3.445139	-0.626251
Trial1	3	1	blindfold	clockwise	practice	Guided	1	0.5	0	32.80695	0.30567	-1.45169	-0.80029	0.823546181268154	-0.188449	-3.504384	-0.597228
Trial1	3	1	blindfold	clockwise	practice	Guided	1	0.5	0	32.82693	0.30565	-1.45171	-0.80029	0.823550900220996	-0.172373	-3.491688	-0.575323
Trial1	3	1	blindfold	clockwise	practice	Guided	1	0.5	0	32.84694	0.30565	-1.45172	-0.80029	0.823550900220996	-0.229973	-3.525543	-0.602017
Trial1	3	1	blindfold	clockwise	practice	Guided	1	0.5	0	32.86694	0.30564	-1.45173	-0.80029	0.823553256352667	-0.229711	-3.534006	-0.61603
Trial1	3	1	blindfold	clockwise	practice	Guided	1	0.5	0	32.88693	0.30563	-1.45174	-0.80029	0.823555619632369	-0.265548	-3.550934	-0.571048
Trial1	3	1	blindfold	clockwise	practice	Guided	1	0.5	0	32.90694	0.30562	-1.45174	-0.80029	0.82355797599296	-0.283328	-3.529775	-0.550669
Trial1	3	1	blindfold	clockwise	practice	Guided	1	0.5	0	32.92694	0.3056	-1.45175	-0.80029	0.82356270312654	-0.264174	-3.567861	-0.5964
Trial1	3	1	blindfold	clockwise	practice	Guided	1	0.5	0	32.94695	0.30559	-1.45176	-0.80029	0.823565059830676	-0.268702	-3.572093	-0.588132
Trial1	3	1	blindfold	clockwise	practice	Guided	1	0.5	0	32.96693	0.30558	-1.45176	-0.80029	0.823567423684547	-0.265153	-3.54247	-0.571028
Trial1	3	1	blindfold	clockwise	practice	Guided	1	0.5	0	32.98694	0.30557	-1.45176	-0.80029	0.823569780617595	-0.262366	-3.521311	-0.563331
Trial1	3	1	blindfold	clockwise	practice	Guided	1	0.5	0	33.00694	0.30555	-1.45176	-0.80028	0.823564713474913	-0.265747	-3.534006	-0.55411
Trial1	3	1	blindfold	clockwise	practice	Guided	1	0.5	0	33.02693	0.30554	-1.45176	-0.80028	0.823567077816066	-0.250212	-3.500152	-0.519511
Trial1	3	1	blindfold	clockwise	practice	Guided	1	0.5	0	33.04694	0.30553	-1.45176	-0.80028	0.823569435234941	-0.240541	-3.508616	-0.544674
Trial1	3	1	blindfold	clockwise	practice	Guided	1	0.5	0	33.06694	0.30552	-1.45176	-0.80028	0.823571799805681	-0.251812	-3.538238	-0.587894
Trial1	3	1	blindfold	clockwise	practice	Guided	1	0.5	0	33.08694	0.30551	-1.45176	-0.80029	0.823583952767158	-0.262701	-3.576324	-0.613255
Trial1	3	1	blindfold	clockwise	practice	Guided	1	0.5	0	33.10693	0.3055	-1.45177	-0.80029	0.823586310501534	-0.246283	-3.563629	-0.599807
Trial1	3	1	blindfold	clockwise	practice	Guided	1	0.5	0	33.12694	0.30548	-1.45177	-0.80029	0.82359103335198	-0.262843	-3.563629	-0.575956
Trial1	3	1	blindfold	clockwise	practice	Guided	1	0.5	0	33.14694	0.30547	-1.45177	-0.80029	0.823593398468731	-0.259862	-3.597483	-0.564412
Trial1	3	1	blindfold	clockwise	practice	Guided	1	0.5	0	33.16693	0.30545	-1.45178	-0.80029	0.823598122007212	-0.292072	-3.656729	-0.61034
Trial1	3	1	blindfold	clockwise	practice	Guided	1	0.5	0	33.18694	0.30544	-1.45179	-0.80029	0.823600480428256	-0.299487	-3.677888	-0.631854
Trial1	3	1	blindfold	clockwise	practice	Guided	1	0.5	0	33.20694	0.30543	-1.45181	-0.8003	0.823612518227204	-0.306899	-3.673656	-0.653368
Trial1	3	1	blindfold	clockwise	practice	Guided	1	0.5	0	33.22694	0.30541	-1.45182	-0.8003	0.823617242627099	-0.295949	-3.682119	-0.610512
Trial1	3	1	blindfold	clockwise	practice	Guided	1	0.5	0	33.24693	0.30539	-1.45183	-0.8003	0.823621967485426	-0.286836	-3.711742	-0.62281
Trial1	3	1	blindfold	clockwise	practice	Guided	1	0.5	0	33.26694	0.30538	-1.45183	-0.8003	0.823624333607599	-0.296387	-3.741365	-0.66451
Trial1	3	1	blindfold	clockwise	practice	Guided	1	0.5	0	33.28694	0.30537	-1.45185	-0.80031	0.82363642278206	-0.210809	-3.783683	-0.712569
Trial1	3	1	blindfold	clockwise	practice	Guided	1	0.5	0	33.30695	0.30536	-1.45186	-0.80031	0.823638789105829	-0.211316	-3.826001	-0.695656
Trial1	3	1	blindfold	clockwise	practice	Guided	1	0.5	0	33.32693	0.30535	-1.45187	-0.80032	0.82365082051598	-0.167592	-3.80061	-0.72334
Trial1	3	1	blindfold	clockwise	practice	Guided	1	0.5	0	33.34694	0.30535	-1.45187	-0.80032	0.82365082051598	-0.179458	-3.796378	-0.740819
Trial1	3	1	blindfold	clockwise	practice	Guided	1	0.5	0	33.36694	0.30534	-1.45188	-0.80033	0.823662916951162	-0.174224	-3.775219	-0.761763
Trial1	3	1	blindfold	clockwise	practice	Guided	1	0.5	0	33.38693	0.30533	-1.45188	-0.80033	0.823665276520008	-0.184142	-3.821769	-0.728321
Trial1	3	1	blindfold	clockwise	practice	Guided	1	0.5	0	33.40694	0.30533	-1.45188	-0.80033	0.823665276520008	-0.209633	-3.779451	-0.725233
Trial1	3	1	blindfold	clockwise	practice	Guided	1	0.5	0	33.42694	0.30531	-1.45189	-0.80033	0.823670003044809	-0.23946	-3.817537	-0.671982
Trial1	3	1	blindfold	clockwise	practice	Guided	1	0.5	0	33.44695	0.30531	-1.45189	-0.80033	0.823670003044809	-0.236687	-3.826001	-0.67815
Trial1	3	1	blindfold	clockwise	practice	Guided	1	0.5	0	33.46693	0.3053	-1.45189	-0.8003401	0.82368215772176	-0.184564	-3.813305	-0.707547
Trial1	3	1	blindfold	clockwise	practice	Guided	1	0.5	0	33.48694	0.30529	-1.4519	-0.8003401	0.823684524765202	-0.184693	-3.893709	-0.707164
Trial1	3	1	blindfold	clockwise	practice	Guided	1	0.5	0	33.50694	0.30529	-1.45191	-0.80035	0.823694196633477	-0.178883	-3.897941	-0.740791
Trial1	3	1	blindfold	clockwise	practice	Guided	1	0.5	0	33.52693	0.30527	-1.45193	-0.80035	0.823698923964024	-0.124237	-3.957186	-0.823053
Trial1	3	1	blindfold	clockwise	practice	Guided	1	0.5	0	33.54694	0.30527	-1.45194	-0.80035	0.823698923964024	-0.145701	-3.978345	-0.815547
Trial1	3	1	blindfold	clockwise	practice	Guided	1	0.5	0	33.56694	0.30526	-1.45195	-0.80036	0.823710956070013	-0.157573	-3.969882	-0.833025
Trial1	3	1	blindfold	clockwise	practice	Guided	1	0.5	0	33.58694	0.30526	-1.45195	-0.80036	0.823710956070013	-0.193628	-3.995273	-0.783814
Trial1	3	1	blindfold	clockwise	practice	Guided	1	0.5	0	33.60693	0.30525	-1.45196	-0.80037	0.823723046156356	-0.209332	-3.982577	-0.809937
Trial1	3	1	blindfold	clockwise	practice	Guided	1	0.5	0	33.62694	0.30524	-1.45196	-0.80037	0.823725413689863	-0.184791	-3.940259	-0.787652
Trial1	3	1	blindfold	clockwise	practice	Guided	1	0.5	0	33.64694	0.30524	-1.45196	-0.80037	0.823725413689863	-0.164926	-3.944491	-0.757105
Trial1	3	1	blindfold	clockwise	practice	Guided	1	0.5	0	33.66693	0.30523	-1.45196	-0.80037	0.823727781338295	-0.17005	-3.948723	-0.736155
Trial1	3	1	blindfold	clockwise	practice	Guided	1	0.5	0	33.68694	0.30523	-1.45196	-0.80037	0.823727781338295	-0.161543	-3.957186	-0.752302
Trial1	3	1	blindfold	clockwise	practice	Guided	1	0.5	0	33.70694	0.30522	-1.45196	-0.80037	0.823730142054565	-0.125767	-3.914868	-0.776523
Trial1	3	1	blindfold	clockwise	practice	Guided	1	0.5	0	33.72694	0.30522	-1.45196	-0.80037	0.823730142054565	-0.13797	-3.944491	-0.785545
Trial1	3	1	blindfold	clockwise	practice	Guided	1	0.5	0	33.74693	0.30521	-1.45196	-0.80037	0.823732509932501	-0.151364	-3.969882	-0.769203
Trial1	3	1	blindfold	clockwise	practice	Guided	1	0.5	0	33.76694	0.30521	-1.45196	-0.8003801	0.823742297427312	-0.167462	-3.906405	-0.786872
Trial1	3	1	blindfold	clockwise	practice	Guided	1	0.5	0	33.78694	0.30521	-1.45196	-0.8003801	0.823742297427312	-0.163746	-3.957186	-0.773996
Trial1	3	1	blindfold	clockwise	practice	Guided	1	0.5	0	33.80695	0.3052	-1.45197	-0.8003801	0.823744665392034	-0.213465	-3.936027	-0.797415
Trial1	3	1	blindfold	clockwise	practice	Guided	1	0.5	0	33.82693	0.30519	-1.45197	-0.8003801	0.823747026423649	-0.294777	-3.87255	-0.775655
Trial1	3	1	blindfold	clockwise	practice	Guided	1	0.5	0	33.84694	0.30517	-1.45196	-0.8003801	0.823751755878292	-0.373252	-3.838696	-0.723166
Trial1	3	1	blindfold	clockwise	practice	Guided	1	0.5	0	33.86694	0.30516	-1.45195	-0.80037	0.823744329898579	-0.390428	-3.783683	-0.729481
Trial1	3	1	blindfold	clockwise	practice	Guided	1	0.5	0	33.88693	0.30514	-1.45193	-0.80037	0.823749067146344	-0.390695	-3.762524	-0.707954
Trial1	3	1	blindfold	clockwise	practice	Guided	1	0.5	0	33.90694	0.30512	-1.45192	-0.80037	0.823753797803267	-0.436122	-3.775219	-0.731179
Trial1	3	1	blindfold	clockwise	practice	Guided	1	0.5	0	33.92694	0.30509	-1.45191	-0.8003801	0.823770678279773	-0.365011	-3.783683	-0.795762
Trial1	3	1	blindfold	clockwise	practice	Guided	1	0.5	0	33.94695	0.30507	-1.4519	-0.8003801	0.823775410025831	-0.313604	-3.813305	-0.814993
Trial1	3	1	blindfold	clockwise	practice	Guided	1	0.5	0	33.96693	0.30506	-1.45191	-0.8003801	0.823777779596941	-0.258171	-3.838696	-0.816364
Trial1	3	1	blindfold	clockwise	practice	Guided	1	0.5	0	33.98694	0.30505	-1.45191	-0.8003801	0.823780149282956	-0.263073	-3.842928	-0.79964
Trial1	3	1	blindfold	clockwise	practice	Guided	1	0.5	0	34.00694	0.30504	-1.45191	-0.8003801	0.823782512030726	-0.305829	-3.809073	-0.789235
Trial1	3	1	blindfold	clockwise	practice	Guided	1	0.5	0	34.02693	0.30502	-1.4519	-0.8003801	0.823787244922759	-0.33638	-3.770987	-0.76481
Trial1	3	1	blindfold	clockwise	practice	Guided	1	0.5	0	34.04694	0.30501	-1.4519	-0.8003801	0.82378960801353	-0.351048	-3.737133	-0.718872
Trial1	3	1	blindfold	clockwise	practice	Guided	1	0.5	0	34.06694	0.30499	-1.45189	-0.8003801	0.823794348647434	-0.37649	-3.770987	-0.719818
Trial1	3	1	blindfold	clockwise	practice	Guided	1	0.5	0	34.08694	0.30497	-1.45189	-0.8003801	0.823799082685392	-0.413856	-3.783683	-0.730166
Trial1	3	1	blindfold	clockwise	practice	Guided	1	0.5	0	34.10693	0.30496	-1.45189	-0.8003801	0.823801453404145	-0.377823	-3.80061	-0.758422
Trial1	3	1	blindfold	clockwise	practice	Guided	1	0.5	0	34.12694	0.30493	-1.45191	-0.8003801	0.823808552135961	-0.317654	-3.893709	-0.794749
Trial1	3	1	blindfold	clockwise	practice	Guided	1	0.5	0	34.14694	0.30491	-1.45192	-0.8003801	0.823813287548555	-0.307965	-3.9191	-0.814359
Trial1	3	1	blindfold	clockwise	practice	Guided	1	0.5	0	34.16693	0.3049	-1.45193	-0.80039	0.823825329767617	-0.303819	-3.914868	-0.819722
Trial1	3	1	blindfold	clockwise	practice	Guided	1	0.5	0	34.18694	0.30489	-1.45193	-0.80039	0.823827694203565	-0.374631	-3.948723	-0.8343
Trial1	3	1	blindfold	clockwise	practice	Guided	1	0.5	0	34.20694	0.30487	-1.45194	-0.8004	0.823842166179717	-0.407378	-3.893709	-0.856953
Trial1	3	1	blindfold	clockwise	practice	Guided	1	0.5	0	34.22694	0.30483	-1.45194	-0.8004	0.823851632930332	-0.530138	-3.809073	-0.848636
Trial1	3	1	blindfold	clockwise	practice	Guided	1	0.5	0	34.24693	0.3048	-1.45193	-0.8004	0.823858743020634	-0.545297	-3.762524	-0.803838
Trial1	3	1	blindfold	clockwise	practice	Guided	1	0.5	0	34.26694	0.30478	-1.45191	-0.8004	0.823863481300131	-0.551995	-3.770987	-0.783841
Trial1	3	1	blindfold	clockwise	practice	Guided	1	0.5	0	34.28694	0.30475	-1.4519	-0.8004	0.82387059310982	-0.564684	-3.75406	-0.767311
Trial1	3	1	blindfold	clockwise	practice	Guided	1	0.5	0	34.30695	0.30473	-1.4519	-0.8004	0.823875332534982	-0.517611	-3.80061	-0.760229
Trial1	3	1	blindfold	clockwise	practice	Guided	1	0.5	0	34.32693	0.30468	-1.4519	-0.8004	0.823887186634762	-0.471924	-3.787914	-0.834421
Trial1	3	1	blindfold	clockwise	practice	Guided	1	0.5	0	34.34694	0.30466	-1.4519	-0.8004	0.823891927663635	-0.477833	-3.792146	-0.889755
Trial1	3	1	blindfold	clockwise	practice	Guided	1	0.5	0	34.36694	0.30465	-1.4519	-0.8004	0.823894294816705	-0.394869	-3.804842	-0.859827
Trial1	3	1	blindfold	clockwise	practice	Guided	1	0.5	0	34.38693	0.30463	-1.4519	-0.80041	0.823908706606914	-0.339038	-3.851391	-0.862336
Trial1	3	1	blindfold	clockwise	practice	Guided	1	0.5	0	34.40694	0.30462	-1.45191	-0.80041	0.823911081142315	-0.363725	-3.893709	-0.876154
Trial1	3	1	blindfold	clockwise	practice	Guided	1	0.5	0	34.42694	0.30459	-1.45192	-0.80041	0.823918198369398	-0.359839	-3.84716	-0.863271
Trial1	3	1	blindfold	clockwise	practice	Guided	1	0.5	0	34.44695	0.30457	-1.45192	-0.80041	0.823922941404277	-0.415624	-3.792146	-0.852482
Trial1	3	1	blindfold	clockwise	practice	Guided	1	0.5	0	34.46693	0.30455	-1.45191	-0.80041	0.823927684897204	-0.482182	-3.737133	-0.78882
Trial1	3	1	blindfold	clockwise	practice	Guided	1	0.5	0	34.48694	0.30453	-1.4519	-0.80041	0.823932428848171	-0.554996	-3.724437	-0.757658
Trial1	3	1	blindfold	clockwise	practice	Guided	1	0.5	0	34.50694	0.3045	-1.45188	-0.8004	0.823929879456531	-0.627629	-3.652497	-0.743969
Trial1	3	1	blindfold	clockwise	practice	Guided	1	0.5	0	34.52693	0.30443	-1.45183	-0.80039	0.8239367585435	-0.759586	-3.462066	-0.635514
Trial1	3	1	blindfold	clockwise	practice	Guided	1	0.5	0	34.54694	0.30439	-1.45178	-0.8003801	0.823936583230394	-0.818154	-3.385893	-0.561688
Trial1	3	1	blindfold	clockwise	practice	Guided	1	0.5	0	34.56694	0.30435	-1.45174	-0.80036	0.823926574088741	-0.895775	-3.352039	-0.527182
Trial1	3	1	blindfold	clockwise	practice	Guided	1	0.5	0	34.58694	0.3043	-1.45171	-0.80035	0.82392877431571	-0.939388	-3.335112	-0.499349
Trial1	3	1	blindfold	clockwise	practice	Guided	1	0.5	0	34.60693	0.30424	-1.45168	-0.80031	0.823904176283364	-0.956308	-3.326648	-0.499984
Trial1	3	1	blindfold	clockwise	practice	Guided	1	0.5	0	34.62694	0.30398	-1.45165	-0.80028	0.82393681886567	-0.988589	-3.225085	-0.441836
Trial1	3	1	blindfold	clockwise	practice	Guided	1	0.5	0	34.64694	0.30372	-1.45162	-0.80026	0.82397931942036	-1.001299	-3.136217	-0.44224
Trial1	3	1	blindfold	clockwise	practice	Guided	1	0.5	0	34.66693	0.30334	-1.45158	-0.80023	0.8240407513175	-0.970158	-3.085436	-0.381372
Trial1	3	1	blindfold	clockwise	practice	Guided	1	0.5	0	34.68694	0.30286	-1.45155	-0.8002	0.824126382922913	-0.967098	-3.068508	-0.379506
Trial1	3	1	blindfold	clockwise	practice	Guided	1	0.5	0	34.70694	0.30225	-1.45153	-0.80017	0.824243349526498	-0.925985	-3.013495	-0.328223
Trial1	3	1	blindfold	clockwise	practice	Guided	1	0.5	0	34.72694	0.30081	-1.45151	-0.8001601	0.824580353065787	-0.914697	-3.051581	-0.297688
Trial1	3	1	blindfold	clockwise	practice	Guided	1	0.5	0	34.74693	0.29996	-1.45151	-0.80015	0.824776379467114	-0.914554	-2.975409	-0.301718
Trial1	3	1	blindfold	clockwise	practice	Guided	1	0.5	0	34.76694	0.29907	-1.45151	-0.80014	0.824982924691287	-0.912603	-2.937323	-0.267524
Trial1	3	1	blindfold	clockwise	practice	Guided	1	0.5	0	34.78694	0.2981	-1.45148	-0.80013	0.825210060833561	-0.93397	-2.869614	-0.247106
Trial1	3	1	blindfold	clockwise	practice	Guided	1	0.5	0	34.80695	0.29702	-1.45145	-0.80013	0.825474957461599	-0.930525	-2.86115	-0.229795
Trial1	3	1	blindfold	clockwise	practice	Guided	1	0.5	0	34.82693	0.29443	-1.45145	-0.80014	0.826125287933112	-0.898834	-2.958482	-0.278743
Trial1	3	1	blindfold	clockwise	practice	Guided	1	0.5	0	34.84694	0.29311	-1.45147	-0.80015	0.826464494372914	-0.829791	-2.996568	-0.3094
Trial1	3	1	blindfold	clockwise	practice	Guided	1	0.5	0	34.86694	0.29171	-1.45149	-0.80017	0.826835391383036	-0.773982	-2.988104	-0.32795
Trial1	3	1	blindfold	clockwise	practice	Guided	1	0.5	0	34.88693	0.2904	-1.4515	-0.80018	0.827175994812623	-0.746697	-3.030422	-0.385277
Trial1	3	1	blindfold	clockwise	practice	Guided	1	0.5	0	34.90694	0.28915	-1.45152	-0.80019	0.827503301400256	-0.729493	-3.068508	-0.380642
Trial1	3	1	blindfold	clockwise	practice	Guided	1	0.5	0	34.92694	0.28713	-1.45154	-0.80018	0.828010630002977	-0.739492	-3.068508	-0.34678
Trial1	3	1	blindfold	clockwise	practice	Guided	1	0.5	0	34.94695	0.28631	-1.45153	-0.8001601	0.828202588602859	-0.715591	-3.064277	-0.311722
Trial1	3	1	blindfold	clockwise	practice	Guided	1	0.5	0	34.96693	0.28558	-1.45152	-0.80015	0.828381562961897	-0.705246	-3.030422	-0.281996
Trial1	3	1	blindfold	clockwise	practice	Guided	1	0.5	0	34.98694	0.285	-1.45152	-0.80014	0.828522155968442	-0.650658	-3.085436	-0.245212
Trial1	3	1	blindfold	clockwise	practice	Guided	1	0.5	0	35.00694	0.28455	-1.45154	-0.80013	0.828629428657	-0.624594	-3.11929	-0.260972
Trial1	3	1	blindfold	clockwise	practice	Guided	1	0.5	0	35.02693	0.28424	-1.45157	-0.80013	0.828710086068062	-0.589716	-3.16584	-0.247441
Trial1	3	1	blindfold	clockwise	practice	Guided	1	0.5	0	35.04694	0.28421	-1.45157	-0.80013	0.828717900115227	-0.599061	-3.199694	-0.263927
Trial1	3	1	blindfold	clockwise	practice	Guided	1	0.5	0	35.06694	0.28418	-1.45157	-0.80014	0.82873531792586	-0.551669	-3.123522	-0.287984
Trial1	3	1	blindfold	clockwise	practice	Guided	1	0.5	0	35.08694	0.28415	-1.45157	-0.80014	0.828743133907588	-0.605574	-3.186999	-0.310642
Trial1	3	1	blindfold	clockwise	practice	Guided	1	0.5	0	35.10693	0.28412	-1.45158	-0.80014	0.828750950902366	-0.602235	-3.191231	-0.289249
Trial1	3	1	blindfold	clockwise	practice	Guided	1	0.5	0	35.12694	0.28405	-1.45159	-0.80014	0.828769189319326	-0.699311	-3.153144	-0.263752
Trial1	3	1	blindfold	clockwise	practice	Guided	1	0.5	0	35.14694	0.28401	-1.45159	-0.80014	0.828779611527507	-0.772609	-3.11929	-0.266516
Trial1	3	1	blindfold	clockwise	practice	Guided	1	0.5	0	35.16693	0.28397	-1.45157	-0.80014	0.828790035534641	-0.798516	-3.038886	-0.259224
Trial1	3	1	blindfold	clockwise	practice	Guided	1	0.5	0	35.18694	0.28393	-1.45154	-0.80013	0.828790851584465	-0.828825	-3.009263	-0.23908
Trial1	3	1	blindfold	clockwise	practice	Guided	1	0.5	0	35.20694	0.28387	-1.45153	-0.80012	0.82879682673863	-0.83536	-3.030422	-0.184232
Trial1	3	1	blindfold	clockwise	practice	Guided	1	0.5	0	35.22694	0.28363	-1.45151	-0.80012	0.828859444770469	-0.860033	-2.983872	-0.202075
Trial1	3	1	blindfold	clockwise	practice	Guided	1	0.5	0	35.24693	0.28342	-1.45151	-0.80011	0.828904685339401	-0.87678	-3.009263	-0.206923
Trial1	3	1	blindfold	clockwise	practice	Guided	1	0.5	0	35.26694	0.28314	-1.4515	-0.80011	0.828977887199022	-0.863049	-2.966945	-0.22322
Trial1	3	1	blindfold	clockwise	practice	Guided	1	0.5	0	35.28694	0.28279	-1.45149	-0.80012	0.829079121646652	-0.883149	-2.983872	-0.257812
Trial1	3	1	blindfold	clockwise	practice	Guided	1	0.5	0	35.30695	0.28237	-1.45149	-0.80014	0.829208524934311	-0.837891	-2.996568	-0.227038
Trial1	3	1	blindfold	clockwise	practice	Guided	1	0.5	0	35.32693	0.28151	-1.45152	-0.80015	0.829444370342965	-0.804293	-3.089667	-0.321929
Trial1	3	1	blindfold	clockwise	practice	Guided	1	0.5	0	35.34694	0.28115	-1.45154	-0.8001601	0.829548927407093	-0.756573	-3.098131	-0.366748
Trial1	3	1	blindfold	clockwise	practice	Guided	1	0.5	0	35.36694	0.28084	-1.45155	-0.80017	0.829640366271728	-0.764348	-3.131985	-0.353938
Trial1	3	1	blindfold	clockwise	practice	Guided	1	0.5	0	35.38693	0.28063	-1.45157	-0.80017	0.82969586963364	-0.722255	-3.153144	-0.36053
Trial1	3	1	blindfold	clockwise	practice	Guided	1	0.5	0	35.40694	0.28052	-1.45157	-0.80017	0.82972496030434	-0.732292	-3.11929	-0.322731
Trial1	3	1	blindfold	clockwise	practice	Guided	1	0.5	0	35.42694	0.28045	-1.45154	-0.8001601	0.82973387396426	-0.620585	-2.971177	-0.258671
Trial1	3	1	blindfold	clockwise	practice	Guided	1	0.5	0	35.44695	0.28042	-1.45151	-0.8001601	0.829741815450191	-0.545355	-2.924627	-0.234321
Trial1	3	1	blindfold	clockwise	practice	Guided	1	0.5	0	35.46693	0.28039	-1.45149	-0.8001601	0.829749750057784	-0.481231	-2.865382	-0.248547
Trial1	3	1	blindfold	clockwise	practice	Guided	1	0.5	0	35.48694	0.28037	-1.45147	-0.80015	0.829745394453608	-0.46352	-2.852687	-0.264689
Trial1	3	1	blindfold	clockwise	practice	Guided	1	0.5	0	35.50694	0.28034	-1.45144	-0.80014	0.829743624926122	-0.380582	-2.780746	-0.218844
Trial1	3	1	blindfold	clockwise	practice	Guided	1	0.5	0	35.52693	0.2803	-1.45137	-0.80013	0.829744607118128	-0.406214	-2.590315	-0.103542
Trial1	3	1	blindfold	clockwise	practice	Guided	1	0.5	0	35.54694	0.28028	-1.45133	-0.80012	0.829740254021869	-0.346367	-2.492984	-0.014033
Trial1	3	1	blindfold	clockwise	practice	Guided	1	0.5	0	35.56694	0.28027	-1.45128	-0.80011	0.829733299238133	-0.299597	-2.421043	-0.016329
Trial1	3	1	blindfold	clockwise	practice	Guided	1	0.5	0	35.58694	0.28025	-1.45123	-0.8001	0.829728889571686	-0.280292	-2.349102	0.031053
Trial1	3	1	blindfold	clockwise	practice	Guided	1	0.5	0	35.60693	0.28024	-1.45119	-0.80008	0.829712279333711	-0.266481	-2.260235	0.0062051
Trial1	3	1	blindfold	clockwise	practice	Guided	1	0.5	0	35.62694	0.28021	-1.45112	-0.80007	0.829710622343974	-0.216129	-2.129049	0.020989
Trial1	3	1	blindfold	clockwise	practice	Guided	1	0.5	0	35.64694	0.2802	-1.45109	-0.80006	0.829703619173061	-0.208131	-2.112122	0.046003
Trial1	3	1	blindfold	clockwise	practice	Guided	1	0.5	0	35.66693	0.28018	-1.45107	-0.80005	0.829699203749988	-0.26726	-2.116353	0.057973
Trial1	3	1	blindfold	clockwise	practice	Guided	1	0.5	0	35.68694	0.28017	-1.45105	-0.80005	0.829701856797937	-0.250452	-2.086731	0.036467
Trial1	3	1	blindfold	clockwise	practice	Guided	1	0.5	0	35.70694	0.28016	-1.45105	-0.80003	0.829685256081479	-0.307614	-2.078267	0.089141
Trial1	3	1	blindfold	clockwise	practice	Guided	1	0.5	0	35.72694	0.28013	-1.45103	-0.80003	0.829693200626034	-0.28931	-2.01479	0.060198
Trial1	3	1	blindfold	clockwise	practice	Guided	1	0.5	0	35.74693	0.28011	-1.45103	-0.80002	0.829688902146012	-0.316204	-2.052876	0.029719
Trial1	3	1	blindfold	clockwise	practice	Guided	1	0.5	0	35.76694	0.2801	-1.45103	-0.80002	0.829691556071803	-0.260457	-2.086731	-0.019098
Trial1	3	1	blindfold	clockwise	practice	Guided	1	0.5	0	35.78694	0.28009	-1.45103	-0.80002	0.829694202210869	-0.272719	-2.133281	-0.028077
Trial1	3	1	blindfold	clockwise	practice	Guided	1	0.5	0	35.80695	0.28007	-1.45105	-0.80002	0.829699502723844	-0.257476	-2.171367	0.014903
Trial1	3	1	blindfold	clockwise	practice	Guided	1	0.5	0	35.82693	0.28005	-1.4511	-0.80001	0.829695090897645	-0.245698	-2.239076	0.035158
Trial1	3	1	blindfold	clockwise	practice	Guided	1	0.5	0	35.84694	0.28003	-1.45111	-0.80001	0.829700392368892	-0.232594	-2.196758	0.032843
Trial1	3	1	blindfold	clockwise	practice	Guided	1	0.5	0	35.86694	0.28002	-1.4511	-0.80001	0.829703047223312	-0.245381	-2.15444	0.044997
Trial1	3	1	blindfold	clockwise	practice	Guided	1	0.5	0	35.88693	0.28001	-1.45109	-0.80001	0.829705702190089	-0.252719	-2.167135	0.027207
Trial1	3	1	blindfold	clockwise	practice	Guided	1	0.5	0	35.90694	0.27999	-1.45109	-0.80001	0.829710996655667	-0.251248	-2.222148	-0.022834
Trial1	3	1	blindfold	clockwise	practice	Guided	1	0.5	0	35.92694	0.27997	-1.45109	-0.80001	0.829716307374368	-0.229622	-2.145976	-0.030567
Trial1	3	1	blindfold	clockwise	practice	Guided	1	0.5	0	35.94695	0.27996	-1.45108	-0.80001	0.829718954998724	-0.200489	-2.057108	-0.016652
Trial1	3	1	blindfold	clockwise	practice	Guided	1	0.5	0	35.96693	0.27995	-1.45106	-0.80001	0.829721610638619	-0.179297	-2.035949	-0.015774
Trial1	3	1	blindfold	clockwise	practice	Guided	1	0.5	0	35.98694	0.27994	-1.45104	-0.80001	0.829724258486673	-0.193677	-2.023254	0.025989
Trial1	3	1	blindfold	clockwise	practice	Guided	1	0.5	0	36.00694	0.27993	-1.45102	-0.80001	0.829726914350933	-0.21917	-2.010558	0.02917
Trial1	3	1	blindfold	clockwise	practice	Guided	1	0.5	0	36.02693	0.27992	-1.45101	-0.80001	0.829729562422681	-0.163757	-1.972472	0.022978
Trial1	3	1	blindfold	clockwise	practice	Guided	1	0.5	0	36.04694	0.27991	-1.45101	-0.80001	0.829732218511301	-0.188029	-1.96824	0.0018396
Trial1	3	1	blindfold	clockwise	practice	Guided	1	0.5	0	36.06694	0.2799	-1.451	-0.80001	0.829734866806739	-0.174772	-1.947081	-0.028451
Trial1	3	1	blindfold	clockwise	practice	Guided	1	0.5	0	36.08694	0.27989	-1.45099	-0.80001	0.829737523119714	-0.191813	-1.930154	-0.0071295
Trial1	3	1	blindfold	clockwise	practice	Guided	1	0.5	0	36.10693	0.27988	-1.45098	-0.80001	0.829740179545033	-0.135933	-1.892068	-0.030921
Trial1	3	1	blindfold	clockwise	practice	Guided	1	0.5	0	36.12694	0.27987	-1.45096	-0.80001	0.829742828176165	-0.137087	-1.892068	-0.0013215
Trial1	3	1	blindfold	clockwise	practice	Guided	1	0.5	0	36.14694	0.27987	-1.45095	-0.80001	0.829742828176165	-0.106584	-1.8963	-0.021242
Trial1	3	1	blindfold	clockwise	practice	Guided	1	0.5	0	36.16693	0.27986	-1.45095	-0.8	0.829735830105597	-0.128736	-1.845518	0.0032563
Trial1	3	1	blindfold	clockwise	practice	Guided	1	0.5	0	36.18694	0.27985	-1.45094	-0.8	0.82973847899123	-0.150712	-1.811664	0.023522
Trial1	3	1	blindfold	clockwise	practice	Guided	1	0.5	0	36.20694	0.27985	-1.45093	-0.8	0.82973847899123	-0.177258	-1.832823	0.052064
Trial1	3	1	blindfold	clockwise	practice	Guided	1	0.5	0	36.22694	0.27983	-1.45092	-0.8	0.829743785005467	-0.227877	-1.824359	0.049941
Trial1	3	1	blindfold	clockwise	practice	Guided	1	0.5	0	36.24693	0.27981	-1.45092	-0.79999	0.829739494377876	-0.239625	-1.794737	0.030182
Trial1	3	1	blindfold	clockwise	practice	Guided	1	0.5	0	36.26694	0.2798	-1.45091	-0.79999	0.82974215176222	-0.198683	-1.782041	0.063818
Trial1	3	1	blindfold	clockwise	practice	Guided	1	0.5	0	36.28694	0.27979	-1.45091	-0.79999	0.829744809258901	-0.190166	-1.820127	0.064154
Trial1	3	1	blindfold	clockwise	practice	Guided	1	0.5	0	36.30695	0.27978	-1.45091	-0.79999	0.829747458958198	-0.167402	-1.824359	0.026959
Trial1	3	1	blindfold	clockwise	practice	Guided	1	0.5	0	36.32693	0.27977	-1.45092	-0.79999	0.829750108769162	-0.128382	-1.8963	0.0073726
Trial1	3	1	blindfold	clockwise	practice	Guided	1	0.5	0	36.34694	0.27976	-1.45093	-0.79999	0.829752766602174	-0.115486	-1.904763	0.024808
Trial1	3	1	blindfold	clockwise	practice	Guided	1	0.5	0	36.36694	0.27976	-1.45094	-0.79999	0.829752766602174	-0.136417	-1.921691	-0.0014349
Trial1	3	1	blindfold	clockwise	practice	Guided	1	0.5	0	36.38693	0.27975	-1.45095	-0.79999	0.829755424547519	-0.111012	-1.904763	-0.00038984
Trial1	3	1	blindfold	clockwise	practice	Guided	1	0.5	0	36.40694	0.27974	-1.45094	-0.8	0.829767671569085	-0.177055	-1.870909	-0.041231
Trial1	3	1	blindfold	clockwise	practice	Guided	1	0.5	0	36.42694	0.27973	-1.45092	-0.8	0.829770329708011	-0.170242	-1.765114	0.0014086
Trial1	3	1	blindfold	clockwise	practice	Guided	1	0.5	0	36.44695	0.27972	-1.4509	-0.8	0.829772980047635	-0.195209	-1.75665	-0.0080934
Trial1	3	1	blindfold	clockwise	practice	Guided	1	0.5	0	36.46693	0.27971	-1.45089	-0.8	0.82977563841088	-0.137359	-1.739723	0.02695
Trial1	3	1	blindfold	clockwise	practice	Guided	1	0.5	0	36.48694	0.2797	-1.45088	-0.8	0.829778296886451	-0.123412	-1.773578	0.0020998
Trial1	3	1	blindfold	clockwise	practice	Guided	1	0.5	0	36.50694	0.27969	-1.45089	-0.8	0.829780947561714	-0.127431	-1.798968	-0.0053062
Trial1	3	1	blindfold	clockwise	practice	Guided	1	0.5	0	36.52693	0.27968	-1.45091	-0.8	0.829783598348633	-0.094636	-1.845518	-0.080162
Trial1	3	1	blindfold	clockwise	practice	Guided	1	0.5	0	36.54694	0.27968	-1.45092	-0.80001	0.829793252513081	-0.090206	-1.841286	-0.072032
Trial1	3	1	blindfold	clockwise	practice	Guided	1	0.5	0	36.56694	0.27968	-1.45092	-0.80001	0.829793252513081	-0.119249	-1.837055	-0.106877
Trial1	3	1	blindfold	clockwise	practice	Guided	1	0.5	0	36.58694	0.27967	-1.45091	-0.80002	0.829805622901209	-0.105134	-1.811664	-0.131343
Trial1	3	1	blindfold	clockwise	practice	Guided	1	0.5	0	36.60693	0.27966	-1.45091	-0.80002	0.829808281763347	-0.122186	-1.794737	-0.122852
Trial1	3	1	blindfold	clockwise	practice	Guided	1	0.5	0	36.62694	0.27965	-1.45091	-0.80003	0.82982052944801	-0.138327	-1.8032	-0.145318
Trial1	3	1	blindfold	clockwise	practice	Guided	1	0.5	0	36.64694	0.27965	-1.45091	-0.80003	0.82982052944801	-0.086641	-1.798968	-0.062687
Trial1	3	1	blindfold	clockwise	practice	Guided	1	0.5	0	36.66693	0.27964	-1.4509	-0.80003	0.829823188503696	-0.08151	-1.760882	-0.083634
Trial1	3	1	blindfold	clockwise	practice	Guided	1	0.5	0	36.68694	0.27964	-1.4509	-0.80003	0.829823188503696	-0.073551	-1.790505	-0.070576
Trial1	3	1	blindfold	clockwise	practice	Guided	1	0.5	0	36.70694	0.27964	-1.4509	-0.80003	0.829823188503696	-0.084994	-1.782041	-0.100671
Trial1	3	1	blindfold	clockwise	practice	Guided	1	0.5	0	36.72694	0.27963	-1.45091	-0.80003	0.829825839757339	-0.111015	-1.879373	-0.084756
Trial1	3	1	blindfold	clockwise	practice	Guided	1	0.5	0	36.74693	0.27963	-1.45091	-0.80003	0.829825839757339	-0.125941	-1.870909	-0.030291
Trial1	3	1	blindfold	clockwise	practice	Guided	1	0.5	0	36.76694	0.27962	-1.45092	-0.80003	0.829828499037318	-0.111132	-1.887836	-0.072378
Trial1	3	1	blindfold	clockwise	practice	Guided	1	0.5	0	36.78694	0.27962	-1.45092	-0.80003	0.829828499037318	-0.132936	-1.824359	-0.064424
Trial1	3	1	blindfold	clockwise	practice	Guided	1	0.5	0	36.80695	0.27961	-1.45092	-0.80003	0.829831150514585	-0.128498	-1.841286	-0.068458
Trial1	3	1	blindfold	clockwise	practice	Guided	1	0.5	0	36.82693	0.2796	-1.45092	-0.80003	0.829833810018853	-0.174227	-1.862445	-0.078271
Trial1	3	1	blindfold	clockwise	practice	Guided	1	0.5	0	36.84694	0.27959	-1.45092	-0.80003	0.829836461719739	-0.123974	-1.858214	-0.042681
Trial1	3	1	blindfold	clockwise	practice	Guided	1	0.5	0	36.86694	0.27959	-1.45092	-0.80003	0.829836461719739	-0.069324	-1.8963	-0.061708
Trial1	3	1	blindfold	clockwise	practice	Guided	1	0.5	0	36.88693	0.27959	-1.45093	-0.80004	0.829846115631687	-0.043241	-1.934386	-0.07755
Trial1	3	1	blindfold	clockwise	practice	Guided	1	0.5	0	36.90694	0.27959	-1.45094	-0.80005	0.829855712088321	0.022626	-1.951313	-0.134098
Trial1	3	1	blindfold	clockwise	practice	Guided	1	0.5	0	36.92694	0.27959	-1.45097	-0.80006	0.829865423481154	0.134205	-1.794737	-0.273382
Trial1	3	1	blindfold	clockwise	practice	Guided	1	0.5	0	36.94695	0.2796	-1.45089	-0.80006	0.829862771872812	0.099823	-1.206516	-0.262019
Trial1	3	1	blindfold	clockwise	practice	Guided	1	0.5	0	36.96693	0.2796	-1.45067	-0.80008	0.829882022353892	0.04959	-0.7918	-0.272149
Trial1	3	1	blindfold	clockwise	practice	Guided	1	0.5	0	36.98694	0.27961	-1.45045	-0.8001	0.829898613580783	0.077205	-0.707164	-0.330556
Trial1	3	1	blindfold	clockwise	practice	Guided	1	0.5	0	37.00694	0.27962	-1.45038	-0.80017	0.829963483481866	0.101286	-0.796032	-0.401459
Trial1	3	1	blindfold	clockwise	practice	Guided	1	0.5	0	37.02693	0.27972	-1.4504	-0.80021	0.829975492015185	0.382266	-0.804495	-0.542257
Trial1	3	1	blindfold	clockwise	practice	Guided	1	0.5	0	37.04694	0.2799	-1.45038	-0.80023	0.829946988168714	0.459188	-0.512501	-0.458544
Trial1	3	1	blindfold	clockwise	practice	Guided	1	0.5	0	37.06694	0.28028	-1.45027	-0.80015	0.829769222399704	0.427792	-0.161174	-0.345653
Trial1	3	1	blindfold	clockwise	practice	Guided	1	0.5	0	37.08694	0.28092	-1.4501	-0.80005	0.829503457718027	0.206885	0.0208	-0.096053
Trial1	3	1	blindfold	clockwise	practice	Guided	1	0.5	0	37.10693	0.28166	-1.44995	-0.79999	0.829250479150919	0.071395	-0.029985	0.0042346
Trial1	3	1	blindfold	clockwise	practice	Guided	1	0.5	0	37.12694	0.28308	-1.44999	-0.80001	0.828896994142607	0.073315	0.003866	-0.042248
Trial1	3	1	blindfold	clockwise	practice	Guided	1	0.5	0	37.14694	0.28379	-1.45001	-0.80001	0.828711477505584	0.088615	-0.008829	-0.0034714
Trial1	3	1	blindfold	clockwise	practice	Guided	1	0.5	0	37.16693	0.2846	-1.45001	-0.80001	0.828500519004988	0.181945	-0.0088255	-0.0079975
Trial1	3	1	blindfold	clockwise	practice	Guided	1	0.5	0	37.18694	0.28544	-1.45	-0.8	0.828272852508335	0.164095	-0.0045955	0.012455
Trial1	3	1	blindfold	clockwise	practice	Guided	1	0.5	0	37.20694	0.28642	-1.44999	-0.80001	0.828029199042383	0.161614	-0.017292	-0.029975
Trial1	3	1	blindfold	clockwise	practice	Guided	1	0.5	0	37.22694	0.28858	-1.45	-0.80001	0.827474689500847	0.051831	-0.0045975	-0.03883
Trial1	3	1	blindfold	clockwise	practice	Guided	1	0.5	0	37.24693	0.28969	-1.45	-0.80001	0.827191783520778	0.076824	0.016561	-0.029271
Trial1	3	1	blindfold	clockwise	practice	Guided	1	0.5	0	37.26694	0.2908	-1.45	-0.80001	0.826910263184129	0.136174	0.020794	-0.030935
Trial1	3	1	blindfold	clockwise	practice	Guided	1	0.5	0	37.28694	0.29197	-1.45	-0.80001	0.826615037590657	0.148092	0.0080955	-0.013447
Trial1	3	1	blindfold	clockwise	practice	Guided	1	0.5	0	37.30695	0.29323	-1.45	-0.80001	0.826298844008116	0.135368	0.0080942	-0.013961
Trial1	3	1	blindfold	clockwise	practice	Guided	1	0.5	0	37.32693	0.296	-1.45	-0.80001	0.82561004352993	0.092476	-0.013062	-0.0030649
Trial1	3	1	blindfold	clockwise	practice	Guided	1	0.5	0	37.34694	0.29742	-1.45	-0.80001	0.82526032494694	0.033642	0.0038637	-0.034866
Trial1	3	1	blindfold	clockwise	practice	Guided	1	0.5	0	37.36694	0.2989	-1.45	-0.80001	0.824898267809556	0.097971	0.003863	-0.032421
Trial1	3	1	blindfold	clockwise	practice	Guided	1	0.5	0	37.38693	0.30037	-1.45	-0.80001	0.824541132593322	0.160231	-0.00037019	-0.0042089
Trial1	3	1	blindfold	clockwise	practice	Guided	1	0.5	0	37.40694	0.30191	-1.45	-0.80001	0.824169635754209	0.153249	0.0080913	-0.038365
Trial1	3	1	blindfold	clockwise	practice	Guided	1	0.5	0	37.42694	0.30527	-1.45	-0.80001	0.823368522433317	0.100745	-0.021532	0.018616
Trial1	3	1	blindfold	clockwise	practice	Guided	1	0.5	0	37.44695	0.30698	-1.45	-0.80001	0.822965778202925	0.075932	0.03348	-0.015943
Trial1	3	1	blindfold	clockwise	practice	Guided	1	0.5	0	37.46693	0.30878	-1.45	-0.80001	0.822545456727349	0.092047	0.025014	0.0013831
Trial1	3	1	blindfold	clockwise	practice	Guided	1	0.5	0	37.48694	0.31055	-1.45	-0.80001	0.822135783448145	0.092211	-0.0088406	-0.002815
Trial1	3	1	blindfold	clockwise	practice	Guided	1	0.5	0	37.50694	0.31242	-1.45	-0.80001	0.821706880809503	0.11715	-0.00037842	0.0068439
Trial1	3	1	blindfold	clockwise	practice	Guided	1	0.5	0	37.52693	0.31631	-1.45	-0.80001	0.82082761031732	0.071956	-0.0088446	-0.024844
Trial1	3	1	blindfold	clockwise	practice	Guided	1	0.5	0	37.54694	0.31824	-1.45	-0.80001	0.820397859515289	0.079991	-0.017307	-0.015966
Trial1	3	1	blindfold	clockwise	practice	Guided	1	0.5	0	37.56694	0.32038	-1.45	-0.80001	0.819926392502359	0.097881	-0.00038194	-0.036266
Trial1	3	1	blindfold	clockwise	practice	Guided	1	0.5	0	37.58694	0.32255	-1.45	-0.80001	0.819453750051756	0.109331	-0.0088464	-0.010264
Trial1	3	1	blindfold	clockwise	practice	Guided	1	0.5	0	37.60693	0.32457	-1.45	-0.80001	0.819018699648342	0.135069	-0.0046158	-0.01746
Trial1	3	1	blindfold	clockwise	practice	Guided	1	0.5	0	37.62694	0.32887	-1.44999	-0.80001	0.818108442055615	0.135013	0.0038431	-0.017362
Trial1	3	1	blindfold	clockwise	practice	Guided	1	0.5	0	37.64694	0.33102	-1.45	-0.80001	0.817661413267188	0.109836	0.041929	-0.022785
Trial1	3	1	blindfold	clockwise	practice	Guided	1	0.5	0	37.66693	0.33327	-1.45	-0.80001	0.817199390556528	0.100732	0.0038401	-0.010481
Trial1	3	1	blindfold	clockwise	practice	Guided	1	0.5	0	37.68694	0.33561	-1.45	-0.80001	0.816725184307987	0.135362	-0.00039283	-0.025664
Trial1	3	1	blindfold	clockwise	practice	Guided	1	0.5	0	37.70694	0.33792	-1.45	-0.80001	0.816263357417908	0.130902	-0.013089	-0.021597
Trial1	3	1	blindfold	clockwise	practice	Guided	1	0.5	0	37.72694	0.3427	-1.45	-0.80001	0.815327685101987	0.113518	0.0038344	-0.013903
Trial1	3	1	blindfold	clockwise	practice	Guided	1	0.5	0	37.74693	0.34519	-1.45	-0.80001	0.814850953200705	0.118365	-0.017326	-0.026321
Trial1	3	1	blindfold	clockwise	practice	Guided	1	0.5	0	37.76694	0.34765	-1.45	-0.80001	0.814387169311578	0.09211	-0.030022	-0.010675
Trial1	3	1	blindfold	clockwise	practice	Guided	1	0.5	0	37.78694	0.35014	-1.45	-0.80001	0.813925035571676	0.088956	0.020757	-0.032425
Trial1	3	1	blindfold	clockwise	practice	Guided	1	0.5	0	37.80695	0.35274	-1.45	-0.80001	0.813450340310028	0.092722	-0.0046323	-0.023275
Trial1	3	1	blindfold	clockwise	practice	Guided	1	0.5	0	37.82693	0.35786	-1.45	-0.80001	0.81253906086712	0.083327	0.0038305	-0.0067394
Trial1	3	1	blindfold	clockwise	practice	Guided	1	0.5	0	37.84694	0.36047	-1.45	-0.80001	0.812086551600773	0.093554	-0.00040146	-0.040054
Trial1	3	1	blindfold	clockwise	practice	Guided	1	0.5	0	37.86694	0.3632	-1.45	-0.80001	0.811621945925124	0.075953	-0.0088649	-0.028246
Trial1	3	1	blindfold	clockwise	practice	Guided	1	0.5	0	37.88693	0.36596	-1.45	-0.80001	0.811161307393505	0.121727	0.041912	-0.013014
Trial1	3	1	blindfold	clockwise	practice	Guided	1	0.5	0	37.90694	0.36858	-1.45	-0.80001	0.810732487455157	0.120085	-0.013103	0.016616
Trial1	3	1	blindfold	clockwise	practice	Guided	1	0.5	0	37.92694	0.37148	-1.45	-0.80001	0.810267449051943	0.140672	-0.017335	-0.050002
Trial1	3	1	blindfold	clockwise	practice	Guided	1	0.5	0	37.94695	0.37702	-1.45	-0.80001	0.809407206285398	0.104958	0.020747	-0.017966
Trial1	3	1	blindfold	clockwise	practice	Guided	1	0.5	0	37.96693	0.37983	-1.45	-0.80001	0.808985026910021	0.13778	-0.008877	0.00088816
Trial1	3	1	blindfold	clockwise	practice	Guided	1	0.5	0	37.98694	0.38269	-1.45	-0.80001	0.808565140049904	0.07557	0.01228	-0.023769
Trial1	3	1	blindfold	clockwise	practice	Guided	1	0.5	0	38.00694	0.38565	-1.45	-0.79997	0.808101464811215	0.097642	0.020744	-0.039424
Trial1	3	1	blindfold	clockwise	practice	Guided	1	0.5	0	38.02693	0.39151	-1.45001	-0.79984	0.807164268570804	-0.367037	-0.00040694	0.590704
Trial1	3	1	blindfold	clockwise	practice	Guided	1	0.5	0	38.04694	0.39398	-1.45002	-0.79977	0.806766564881168	-0.666894	-0.228905	0.500441
Trial1	3	1	blindfold	clockwise	practice	Guided	1	0.5	0	38.06694	0.39597	-1.45007	-0.7998199	0.806556993586635	-0.619812	-0.254238	0.333995
Trial1	3	1	blindfold	clockwise	practice	Guided	1	0.5	0	38.08694	0.39719	-1.45013	-0.79992	0.806499747163952	-0.65715	-0.457266	0.111218
Trial1	3	1	blindfold	clockwise	practice	Guided	1	0.5	0	38.10693	0.39766	-1.45022	-0.80009	0.806608588373196	-0.632827	-0.647676	-0.086608
Trial1	3	1	blindfold	clockwise	practice	Guided	1	0.5	0	38.12694	0.39709	-1.4504	-0.80009	0.80668110245444	-0.424539	-0.918512	-0.213456
Trial1	3	1	blindfold	clockwise	practice	Guided	1	0.5	0	38.14694	0.39653	-1.45046	-0.79999	0.806653604626881	-0.412666	-0.973525	0.066422
Trial1	3	1	blindfold	clockwise	practice	Guided	1	0.5	0	38.16693	0.39586	-1.4505	-0.79993	0.806680357266217	-0.492277	-1.028538	0.125377
Trial1	3	1	blindfold	clockwise	practice	Guided	1	0.5	0	38.18694	0.39501	-1.45052	-0.7999099	0.806770616871276	-0.565493	-1.049697	0.146582
Trial1	3	1	blindfold	clockwise	practice	Guided	1	0.5	0	38.20694	0.39398	-1.45052	-0.79992	0.806915229855654	-0.542074	-1.028538	0.181889
Trial1	3	1	blindfold	clockwise	practice	Guided	1	0.5	0	38.22694	0.39136	-1.45055	-0.79995	0.80729341703274	-0.492129	-1.210506	0.05349
Trial1	3	1	blindfold	clockwise	practice	Guided	1	0.5	0	38.24693	0.38985	-1.45059	-0.79998	0.807527767913615	-0.498029	-1.227433	0.010861
Trial1	3	1	blindfold	clockwise	practice	Guided	1	0.5	0	38.26694	0.38824	-1.45061	-0.79997	0.807739037239848	-0.504555	-1.218969	0.052974
Trial1	3	1	blindfold	clockwise	practice	Guided	1	0.5	0	38.28694	0.38644	-1.45061	-0.79994	0.807960307969697	-0.482469	-1.218969	0.139264
Trial1	3	1	blindfold	clockwise	practice	Guided	1	0.5	0	38.30695	0.38456	-1.45063	-0.79985	0.808137610742916	-0.421157	-1.328996	0.231657
Trial1	3	1	blindfold	clockwise	practice	Guided	1	0.5	0	38.32693	0.38099	-1.45069	-0.79981	0.808615737749462	-0.321114	-1.451718	0.342775
Trial1	3	1	blindfold	clockwise	practice	Guided	1	0.5	0	38.34694	0.37939	-1.45074	-0.79974	0.808783571615577	-0.256464	-1.608295	0.554523
Trial1	3	1	blindfold	clockwise	practice	Guided	1	0.5	0	38.36694	0.378	-1.4508	-0.79968	0.808932689343754	-0.282836	-1.650613	0.650578
Trial1	3	1	blindfold	clockwise	practice	Guided	1	0.5	0	38.38693	0.37687	-1.45082	-0.79965	0.809074248353272	-0.34041	-1.688699	0.698282
Trial1	3	1	blindfold	clockwise	practice	Guided	1	0.5	0	38.40694	0.37601	-1.45085	-0.79965	0.809205575815241	-0.380625	-1.853739	0.73847
Trial1	3	1	blindfold	clockwise	practice	Guided	1	0.5	0	38.42694	0.37471	-1.45098	-0.79966	0.809415680925772	-0.461309	-2.048402	0.670497
Trial1	3	1	blindfold	clockwise	practice	Guided	1	0.5	0	38.44695	0.37432	-1.45102	-0.79966	0.809476139933694	-0.376211	-2.09072	0.666727
Trial1	3	1	blindfold	clockwise	practice	Guided	1	0.5	0	38.46693	0.37418	-1.45105	-0.79966	0.809497885400929	-0.251927	-2.234601	0.720202
Trial1	3	1	blindfold	clockwise	practice	Guided	1	0.5	0	38.48694	0.37417	-1.45107	-0.79966	0.809499446501277	-0.136865	-2.226138	0.709591
Trial1	3	1	blindfold	clockwise	practice	Guided	1	0.5	0	38.50694	0.37417	-1.45109	-0.79966	0.809499446501277	-0.109859	-2.353092	0.681412
Trial1	3	1	blindfold	clockwise	practice	Guided	1	0.5	0	38.52693	0.37416	-1.45117	-0.79967	0.809510831425751	-0.077496	-2.480046	0.55605
Trial1	3	1	blindfold	clockwise	practice	Guided	1	0.5	0	38.54694	0.37415	-1.45119	-0.79968	0.809522275315598	-0.149329	-2.446191	0.475749
Trial1	3	1	blindfold	clockwise	practice	Guided	1	0.5	0	38.56694	0.37415	-1.4512	-0.79968	0.809522275315598	-0.16852	-2.484278	0.517017
Trial1	3	1	blindfold	clockwise	practice	Guided	1	0.5	0	38.58694	0.37414	-1.4512	-0.79968	0.809523832107753	-0.173375	-2.450423	0.605752
Trial1	3	1	blindfold	clockwise	practice	Guided	1	0.5	0	38.60693	0.37413	-1.45121	-0.79967	0.809515492592553	-0.266023	-2.399642	0.672693
Trial1	3	1	blindfold	clockwise	practice	Guided	1	0.5	0	38.62694	0.37411	-1.45119	-0.79967	0.809518602183926	-0.446116	-2.336165	0.713621
Trial1	3	1	blindfold	clockwise	practice	Guided	1	0.5	0	38.64694	0.37408	-1.45118	-0.79967	0.809523269792667	-0.520896	-2.30231	0.688306
Trial1	3	1	blindfold	clockwise	practice	Guided	1	0.5	0	38.66693	0.37406	-1.45117	-0.79967	0.809526380589498	-0.597873	-2.310774	0.701014
Trial1	3	1	blindfold	clockwise	practice	Guided	1	0.5	0	38.68694	0.37403	-1.45117	-0.79967	0.809531050007298	-0.630505	-2.285383	0.678029
Trial1	3	1	blindfold	clockwise	practice	Guided	1	0.5	0	38.70694	0.374	-1.45116	-0.79967	0.809535715872148	-0.638956	-2.264224	0.668879
Trial1	3	1	blindfold	clockwise	practice	Guided	1	0.5	0	38.72694	0.37393	-1.45114	-0.79967	0.809546614838672	-0.690852	-2.264224	0.61961
Trial1	3	1	blindfold	clockwise	practice	Guided	1	0.5	0	38.74693	0.37388	-1.45114	-0.79968	0.809564295413466	-0.74322	-2.264224	0.570103
Trial1	3	1	blindfold	clockwise	practice	Guided	1	0.5	0	38.76694	0.37374	-1.45114	-0.7997	0.809605896705049	-0.78169	-2.285383	0.57649
Trial1	3	1	blindfold	clockwise	practice	Guided	1	0.5	0	38.78694	0.37352	-1.45115	-0.79972	0.809659962581531	-0.740376	-2.336165	0.519467
Trial1	3	1	blindfold	clockwise	practice	Guided	1	0.5	0	38.80695	0.37326	-1.45118	-0.79975	0.809730283967401	-0.646698	-2.471582	0.511934
Trial1	3	1	blindfold	clockwise	practice	Guided	1	0.5	0	38.82693	0.37295	-1.45126	-0.79975	0.80977886869708	-0.500906	-2.623927	0.405342
Trial1	3	1	blindfold	clockwise	practice	Guided	1	0.5	0	38.84694	0.37292	-1.45129	-0.79976	0.809793403763236	-0.443988	-2.717027	0.385732
Trial1	3	1	blindfold	clockwise	practice	Guided	1	0.5	0	38.86694	0.3729	-1.45133	-0.79976	0.809796542167643	-0.431421	-2.767808	0.37926
Trial1	3	1	blindfold	clockwise	practice	Guided	1	0.5	0	38.88693	0.37288	-1.45136	-0.79977	0.809809575167876	-0.418161	-2.805894	0.371407
Trial1	3	1	blindfold	clockwise	practice	Guided	1	0.5	0	38.90694	0.37286	-1.45138	-0.79977	0.80981271449797	-0.461685	-2.77204	0.394333
Trial1	3	1	blindfold	clockwise	practice	Guided	1	0.5	0	38.92694	0.37281	-1.45137	-0.79977	0.809820562589994	-0.586292	-2.691636	0.489775
Trial1	3	1	blindfold	clockwise	practice	Guided	1	0.5	0	38.94695	0.37278	-1.45136	-0.79976	0.809815387390537	-0.557634	-2.708563	0.524508
Trial1	3	1	blindfold	clockwise	practice	Guided	1	0.5	0	38.96693	0.37276	-1.45136	-0.79976	0.809818529167136	-0.5534	-2.746649	0.524745
Trial1	3	1	blindfold	clockwise	practice	Guided	1	0.5	0	38.98694	0.37273	-1.45136	-0.79976	0.809823240393231	-0.524013	-2.805894	0.526376
Trial1	3	1	blindfold	clockwise	practice	Guided	1	0.5	0	39.00694	0.3727	-1.45138	-0.79976	0.809827962071353	-0.47582	-2.852444	0.503557
Trial1	3	1	blindfold	clockwise	practice	Guided	1	0.5	0	39.02693	0.37266	-1.45143	-0.79976	0.809834245274267	-0.47161	-2.945544	0.431551
Trial1	3	1	blindfold	clockwise	practice	Guided	1	0.5	0	39.04694	0.37264	-1.45144	-0.79976	0.809837389940482	-0.427552	-2.907458	0.480468
Trial1	3	1	blindfold	clockwise	practice	Guided	1	0.5	0	39.06694	0.37261	-1.45144	-0.79976	0.809842105498784	-0.499722	-2.886299	0.484944
Trial1	3	1	blindfold	clockwise	practice	Guided	1	0.5	0	39.08694	0.37259	-1.45144	-0.79976	0.809845256057276	-0.520717	-2.882067	0.483787
Trial1	3	1	blindfold	clockwise	practice	Guided	1	0.5	0	39.10693	0.37257	-1.45144	-0.79976	0.809848402409365	-0.548993	-2.877835	0.537326
Trial1	3	1	blindfold	clockwise	practice	Guided	1	0.5	0	39.12694	0.37252	-1.45146	-0.79977	0.809866156795764	-0.513955	-2.996325	0.432917
Trial1	3	1	blindfold	clockwise	practice	Guided	1	0.5	0	39.14694	0.37249	-1.45148	-0.79977	0.809870886012783	-0.556615	-3.047107	0.371325
Trial1	3	1	blindfold	clockwise	practice	Guided	1	0.5	0	39.16693	0.37247	-1.4515	-0.79978	0.809883864525698	-0.48145	-3.131743	0.316023
Trial1	3	1	blindfold	clockwise	practice	Guided	1	0.5	0	39.18694	0.37244	-1.45153	-0.79978	0.809888590801389	-0.529728	-3.174061	0.347181
Trial1	3	1	blindfold	clockwise	practice	Guided	1	0.5	0	39.20694	0.37241	-1.45155	-0.7998	0.809913149409006	-0.534924	-3.165597	0.287473
Trial1	3	1	blindfold	clockwise	practice	Guided	1	0.5	0	39.22694	0.37236	-1.45158	-0.7998	0.80992102429545	-0.589838	-3.140207	0.284283
Trial1	3	1	blindfold	clockwise	practice	Guided	1	0.5	0	39.24693	0.37233	-1.45158	-0.79981	0.80993558865917	-0.586999	-3.152902	0.276212
Trial1	3	1	blindfold	clockwise	practice	Guided	1	0.5	0	39.26694	0.3723	-1.45158	-0.79981	0.809940315122098	-0.579985	-3.161366	0.259232
Trial1	3	1	blindfold	clockwise	practice	Guided	1	0.5	0	39.28694	0.37227	-1.45158	-0.7998199	0.809954872087779	-0.606492	-3.190988	0.278885
Trial1	3	1	blindfold	clockwise	practice	Guided	1	0.5	0	39.30695	0.37224	-1.45158	-0.79983	0.8099695571426	-0.58443	-3.169829	0.263064
Trial1	3	1	blindfold	clockwise	practice	Guided	1	0.5	0	39.32693	0.37218	-1.45158	-0.79983	0.809979017417058	-0.612321	-3.178293	0.307981
Trial1	3	1	blindfold	clockwise	practice	Guided	1	0.5	0	39.34694	0.37215	-1.45158	-0.79983	0.809983758585614	-0.618681	-3.14867	0.269398
Trial1	3	1	blindfold	clockwise	practice	Guided	1	0.5	0	39.36694	0.37212	-1.45158	-0.79983	0.809988491430252	-0.604375	-3.161366	0.240433
Trial1	3	1	blindfold	clockwise	practice	Guided	1	0.5	0	39.38693	0.37209	-1.45158	-0.79984	0.810003113295703	-0.579945	-3.182525	0.258643
Trial1	3	1	blindfold	clockwise	practice	Guided	1	0.5	0	39.40694	0.37206	-1.45158	-0.79985	0.81001768198142	-0.566336	-3.182525	0.24237
Trial1	3	1	blindfold	clockwise	practice	Guided	1	0.5	0	39.42694	0.37201	-1.45161	-0.79985	0.810025582155478	-0.565862	-3.292551	0.233774
Trial1	3	1	blindfold	clockwise	practice	Guided	1	0.5	0	39.44695	0.37198	-1.45162	-0.79985	0.810030319936797	-0.512545	-3.284088	0.266292
Trial1	3	1	blindfold	clockwise	practice	Guided	1	0.5	0	39.46693	0.37195	-1.45163	-0.79986	0.810044951186082	-0.540024	-3.301015	0.226574
Trial1	3	1	blindfold	clockwise	practice	Guided	1	0.5	0	39.48694	0.37193	-1.45163	-0.79986	0.810048112562088	-0.547776	-3.296783	0.213366
Trial1	3	1	blindfold	clockwise	practice	Guided	1	0.5	0	39.50694	0.3719	-1.45164	-0.79987	0.810062681899001	-0.538625	-3.305247	0.201094
Trial1	3	1	blindfold	clockwise	practice	Guided	1	0.5	0	39.52693	0.37185	-1.45165	-0.79987	0.810070596224827	-0.546571	-3.31371	0.19206
Trial1	3	1	blindfold	clockwise	practice	Guided	1	0.5	0	39.54694	0.37182	-1.45165	-0.79987	0.810075339664848	-0.551021	-3.305247	0.192002
Trial1	3	1	blindfold	clockwise	practice	Guided	1	0.5	0	39.56694	0.37179	-1.45165	-0.79988	0.810090035129004	-0.546079	-3.31371	0.197325
Trial1	3	1	blindfold	clockwise	practice	Guided	1	0.5	0	39.58694	0.37177	-1.45165	-0.79988	0.810093200278926	-0.509399	-3.262929	0.206419
Trial1	3	1	blindfold	clockwise	practice	Guided	1	0.5	0	39.60693	0.37174	-1.45164	-0.79987	0.810088000418534	-0.557695	-3.229074	0.242059
Trial1	3	1	blindfold	clockwise	practice	Guided	1	0.5	0	39.62694	0.37169	-1.45161	-0.79987	0.810095924380442	-0.580368	-3.161366	0.346588
Trial1	3	1	blindfold	clockwise	practice	Guided	1	0.5	0	39.64694	0.37166	-1.45159	-0.79986	0.810090845328036	-0.577754	-3.085193	0.376296
Trial1	3	1	blindfold	clockwise	practice	Guided	1	0.5	0	39.66693	0.37162	-1.45156	-0.79985	0.81008729548349	-0.647144	-3.004789	0.478587
Trial1	3	1	blindfold	clockwise	practice	Guided	1	0.5	0	39.68694	0.37159	-1.45152	-0.79984	0.81008222393625	-0.631398	-2.954007	0.504614
Trial1	3	1	blindfold	clockwise	practice	Guided	1	0.5	0	39.70694	0.37155	-1.45149	-0.7998199	0.810068732013884	-0.658135	-2.907458	0.528584
Trial1	3	1	blindfold	clockwise	practice	Guided	1	0.5	0	39.72694	0.37149	-1.45147	-0.7998199	0.810078246930776	-0.693615	-2.949776	0.480477
Trial1	3	1	blindfold	clockwise	practice	Guided	1	0.5	0	39.74693	0.37145	-1.45147	-0.79981	0.810074764768322	-0.670402	-2.920153	0.443086
Trial1	3	1	blindfold	clockwise	practice	Guided	1	0.5	0	39.76694	0.37142	-1.45147	-0.79981	0.810079522987127	-0.613147	-2.966703	0.403726
Trial1	3	1	blindfold	clockwise	practice	Guided	1	0.5	0	39.78694	0.37139	-1.45147	-0.79981	0.81008429175049	-0.61476	-2.928617	0.433176
Trial1	3	1	blindfold	clockwise	practice	Guided	1	0.5	0	39.80695	0.37136	-1.45147	-0.79981	0.810089052134727	-0.580945	-2.920153	0.43491
Trial1	3	1	blindfold	clockwise	practice	Guided	1	0.5	0	39.82693	0.37131	-1.45146	-0.79981	0.810096994824459	-0.517577	-2.898994	0.37431
Trial1	3	1	blindfold	clockwise	practice	Guided	1	0.5	0	39.84694	0.37128	-1.45146	-0.79981	0.810101758094386	-0.515078	-2.894762	0.39579
Trial1	3	1	blindfold	clockwise	practice	Guided	1	0.5	0	39.86694	0.37126	-1.45146	-0.79981	0.810104935787245	-0.539859	-2.915921	0.385841
Trial1	3	1	blindfold	clockwise	practice	Guided	1	0.5	0	39.88693	0.37123	-1.45145	-0.7998	0.810099882915012	-0.571718	-2.941312	0.426354
Trial1	3	1	blindfold	clockwise	practice	Guided	1	0.5	0	39.90694	0.37121	-1.45145	-0.79979	0.810093170887988	-0.587623	-2.924385	0.484734
Trial1	3	1	blindfold	clockwise	practice	Guided	1	0.5	0	39.92694	0.37115	-1.45144	-0.79979	0.810102710695385	-0.643705	-2.843981	0.502858
Trial1	3	1	blindfold	clockwise	practice	Guided	1	0.5	0	39.94695	0.37111	-1.45143	-0.79979	0.810109077714333	-0.624721	-2.810126	0.445283
Trial1	3	1	blindfold	clockwise	practice	Guided	1	0.5	0	39.96693	0.37108	-1.45142	-0.79979	0.81011384831505	-0.586223	-2.810126	0.458605
[truncated: 15,767 more rows]
