# Supplementary material for: Assessing kinesthetic proprioceptive function of the upper limb: a novel dynamic movement reproduction task using a robotic arm
Source: PeerJ. 2021 May 3;9:e11301. doi: 10.7717/peerj.11301 (PMC8101453; doi:10.7717/peerj.11301)
Supplement: Supplemental Information 1 [file peerj-09-11301-s001.zip › DMR raw data_Study 1/Session 1/HMData_PP10-1_2019-06-17-17-54-52.txt]

Trial1	1	1	blindfold	clockwise	practice	Guided	1	-0.5	-0.5	0	-0.55007	-1.45	-1.3	0.801565298264424	-0.012035	0.019059	-0.0049525
Trial1	1	1	blindfold	clockwise	practice	Guided	1	-0.5	-0.5	0.01329041	-0.55007	-1.45	-1.3	0.801565298264424	0.0054808	-0.0063324	0.0022194
Trial1	1	1	blindfold	clockwise	practice	Guided	1	-0.5	-0.5	0.03327942	-0.55007	-1.45	-1.3	0.801565298264424	0.0042147	0.0021304	-0.014658
Trial1	1	1	blindfold	clockwise	practice	Guided	1	-0.5	-0.5	0.05328369	-0.55007	-1.45	-1.3	0.801565298264424	-0.024371	-0.010564	0.0058054
Trial1	1	1	blindfold	clockwise	practice	Guided	1	-0.5	-0.5	0.07328796	-0.55007	-1.45	-1.3	0.801565298264424	0.0025382	0.019057	0.019417
Trial1	1	1	blindfold	clockwise	practice	Guided	1	-0.5	-0.5	0.09329224	-0.55008	-1.45	-1.3	0.801565923827663	-0.046418	-0.0021004	-0.0035861
Trial1	1	1	blindfold	clockwise	practice	Guided	1	-0.5	-0.5	0.1132813	-0.55008	-1.45	-1.3	0.801565923827663	0.00031945	0.010594	-0.010118
Trial1	1	1	blindfold	clockwise	practice	Guided	1	-0.5	-0.5	0.1332855	-0.55008	-1.45	-1.3	0.801565923827663	-0.0019029	-0.0063342	-0.039655
Trial1	1	1	blindfold	clockwise	practice	Guided	1	-0.5	-0.5	0.1532898	-0.55008	-1.45	-1.3	0.801565923827663	-0.01402	-0.0063345	0.024914
Trial1	1	1	blindfold	clockwise	practice	Guided	1	-0.5	-0.5	0.1732788	-0.55008	-1.45	-1.3	0.801565923827663	0.0019083	-0.0021036	0.010985
Trial1	1	1	blindfold	clockwise	practice	Guided	1	-0.5	-0.5	0.1932831	-0.55008	-1.45	-1.3	0.801565923827663	-0.014651	0.027519	0.016477
Trial1	1	1	blindfold	clockwise	practice	Guided	1	-0.5	-0.5	0.2132874	-0.55008	-1.45	-1.3	0.801565923827663	-0.012651	-0.0021055	-0.01338
Trial1	1	1	blindfold	clockwise	practice	Guided	1	-0.5	-0.5	0.2332916	-0.55008	-1.45	-1.3	0.801565923827663	-0.0049378	0.014819	0.032723
Trial1	1	1	blindfold	clockwise	practice	Guided	1	-0.5	-0.5	0.2532806	-0.55008	-1.45	-1.3	0.801565923827663	0.00064566	-0.0021107	-0.0058909
Trial1	1	1	blindfold	clockwise	practice	Guided	1	-0.5	-0.5	0.2732849	-0.55008	-1.45	-1.3	0.801565923827663	-0.001258	0.014814	-0.0091569
Trial1	1	1	blindfold	clockwise	practice	Guided	1	-0.5	-0.5	0.2932892	-0.55008	-1.45	-1.3	0.801565923827663	0.01753	-0.0021122	-0.0071548
Trial1	1	1	blindfold	clockwise	practice	Guided	1	-0.5	-0.5	0.3132782	-0.55009	-1.45	-1.3	0.801566549515509	-0.012642	-0.0021121	-0.01337
Trial1	1	1	blindfold	clockwise	practice	Guided	1	-0.5	-0.5	0.3332825	-0.55009	-1.45	-1.3	0.801566549515509	-0.0022953	0.023278	0.011316
Trial1	1	1	blindfold	clockwise	practice	Guided	1	-0.5	-0.5	0.3532867	-0.55009	-1.45	-1.3	0.801566549515509	-0.0038812	0.0021184	-0.009785
Trial1	1	1	blindfold	clockwise	practice	Guided	1	-0.5	-0.5	0.373291	-0.55009	-1.45	-1.3	0.801566549515509	0.022709	-0.0021151	0.0051913
Trial1	1	1	blindfold	clockwise	practice	Guided	1	-0.5	-0.5	0.39328	-0.55009	-1.45	-1.3	0.801566549515509	0.014592	0.019042	0.0031923
Trial1	1	1	blindfold	clockwise	practice	Guided	1	-0.5	-0.5	0.4132843	-0.55009	-1.45	-1.3	0.801566549515509	-0.0026039	-0.0021178	0.0070937
Trial1	1	1	blindfold	clockwise	practice	Guided	1	-0.5	-0.5	0.4332886	-0.55009	-1.45	-1.3	0.801566549515509	-0.011676	0.0021135	-0.00070808
Trial1	1	1	blindfold	clockwise	practice	Guided	1	-0.5	-0.5	0.4532928	-0.55009	-1.45	-1.3	0.801566549515509	-0.028555	-0.0063504	0.00056295
Trial1	1	1	blindfold	clockwise	practice	Guided	1	-0.5	-0.5	0.4732819	-0.5501	-1.45	-1.3	0.801567171602519	-0.019475	0.027504	0.0083698
Trial1	1	1	blindfold	clockwise	practice	Guided	1	-0.5	-0.5	0.4932861	-0.5501	-1.45	-1.3	0.801567171602519	-0.0061805	-0.019048	0.015856
Trial1	1	1	blindfold	clockwise	practice	Guided	1	-0.5	-0.5	0.5132904	-0.5501	-1.45	-1.3	0.801567171602519	0.0019443	0.031733	0.011003
Trial1	1	1	blindfold	clockwise	practice	Guided	1	-0.5	-0.5	0.5332794	-0.5501	-1.45	-1.3	0.801567171602519	-0.008714	0.0063414	-0.017901
Trial1	1	1	blindfold	clockwise	practice	Guided	1	-0.5	-0.5	0.5532837	-0.5501	-1.45	-1.3	0.801567171602519	-0.01461	-0.01905	0.016494
Trial1	1	1	blindfold	clockwise	practice	Guided	1	-0.5	-0.5	0.573288	-0.5501	-1.45	-1.3	0.801567171602519	0.0081741	0.014801	-0.01917
Trial1	1	1	blindfold	clockwise	practice	Guided	1	-0.5	-0.5	0.5932922	-0.5501	-1.45	-1.3	0.801567171602519	-0.037609	0.027496	0.005421
Trial1	1	1	blindfold	clockwise	practice	Guided	1	-0.5	-0.5	0.6132813	-0.5501	-1.45	-1.3	0.801567171602519	-0.010703	0.019032	0.011956
Trial1	1	1	blindfold	clockwise	practice	Guided	1	-0.5	-0.5	0.6332855	-0.55011	-1.45	-1.3	0.801567797538835	0.020201	-0.010592	-0.02856
Trial1	1	1	blindfold	clockwise	practice	Guided	1	-0.5	-0.5	0.6532898	-0.55011	-1.45	-1.3	0.801567797538835	0.0042745	0.014796	0.0035181
Trial1	1	1	blindfold	clockwise	practice	Guided	1	-0.5	-0.5	0.6732788	-0.55011	-1.45	-1.3	0.801567797538835	-0.030118	0.02749	-0.020529
Trial1	1	1	blindfold	clockwise	practice	Guided	1	-0.5	-0.5	0.6932831	-0.55011	-1.45	-1.3	0.801567797538835	-0.0090157	-0.010598	-0.0052364
Trial1	1	1	blindfold	clockwise	practice	Guided	1	-0.5	-0.5	0.7132874	-0.55011	-1.45	-1.3	0.801567797538835	0.00069442	0.010561	-0.0058714
Trial1	1	1	blindfold	clockwise	practice	Guided	1	-0.5	-0.5	0.7332916	-0.55011	-1.45	-1.3	0.801567797538835	-0.011964	-0.014831	-0.0049179
Trial1	1	1	blindfold	clockwise	practice	Guided	1	-0.5	-0.5	0.7532806	-0.55011	-1.45	-1.3	0.801567797538835	-0.020403	-0.0021358	-0.0042827
Trial1	1	1	blindfold	clockwise	practice	Guided	1	-0.5	-0.5	0.7732849	-0.55011	-1.45	-1.3	0.801567797538835	-0.035692	-0.014833	0.018087
Trial1	1	1	blindfold	clockwise	practice	Guided	1	-0.5	-0.5	0.7932892	-0.55011	-1.45	-1.3	0.801567797538835	-0.0028806	-0.0063659	0.0028904
Trial1	1	1	blindfold	clockwise	practice	Guided	1	-0.5	-0.5	0.8132782	-0.55011	-1.45	-1.3	0.801567797538835	-0.030102	0.006331	-0.020524
Trial1	1	1	blindfold	clockwise	practice	Guided	1	-0.5	-0.5	0.8332825	-0.55012	-1.45	-1.3	0.801568423599757	-0.0058268	0.0020979	0.0074264
Trial1	1	1	blindfold	clockwise	practice	Guided	1	-0.5	-0.5	0.8532867	-0.55012	-1.45	-1.3	0.801568423599757	-0.016171	0.0063279	0.024305
Trial1	1	1	blindfold	clockwise	practice	Guided	1	-0.5	-0.5	0.873291	-0.55012	-1.45	-1.3	0.801568423599757	0.027301	-0.010601	0.0052039
Trial1	1	1	blindfold	clockwise	practice	Guided	1	-0.5	-0.5	0.89328	-0.55012	-1.45	-1.3	0.801568423599757	-0.020069	-0.010601	-6.0709E-05
Trial1	1	1	blindfold	clockwise	practice	Guided	1	-0.5	-0.5	0.9132843	-0.55012	-1.45	-1.3	0.801568423599757	-0.05024	-0.014833	-0.0062779
Trial1	1	1	blindfold	clockwise	practice	Guided	1	-0.5	-0.5	0.9332886	-0.55012	-1.45	-1.3	0.801568423599757	-0.01489	0.0020924	0.028845
Trial1	1	1	blindfold	clockwise	practice	Guided	1	-0.5	-0.5	0.9532928	-0.55012	-1.45	-1.3	0.801568423599757	0.0082089	0.02325	-0.019161
Trial1	1	1	blindfold	clockwise	practice	Guided	1	-0.5	-0.5	0.9732819	-0.55012	-1.45	-1.3	0.801568423599757	-0.026817	-0.0021409	-0.0335
Trial1	1	1	blindfold	clockwise	practice	Guided	1	-0.5	-0.5	0.9932861	-0.55013	-1.45	-1.3	0.801569049785285	0.0033582	0.031711	-0.027282
Trial1	1	1	blindfold	clockwise	practice	Guided	1	-0.5	-0.5	1.01329	-0.55013	-1.45	-1.3	0.801569049785285	0.0016799	-0.0063738	0.006795
Trial1	1	1	blindfold	clockwise	practice	Guided	1	-0.5	-0.5	1.033279	-0.55013	-1.45	-1.3	0.801569049785285	0.0032668	0.019018	0.027894
Trial1	1	1	blindfold	clockwise	practice	Guided	1	-0.5	-0.5	1.053284	-0.55013	-1.45	-1.3	0.801569049785285	-0.0070768	0.031712	0.0074297
Trial1	1	1	blindfold	clockwise	practice	Guided	1	-0.5	-0.5	1.073288	-0.55013	-1.45	-1.3	0.801569049785285	-0.012563	0.0063192	-0.013354
Trial1	1	1	blindfold	clockwise	practice	Guided	1	-0.5	-0.5	1.093292	-0.55013	-1.45	-1.3	0.801569049785285	-0.022362	-0.002145	0.012917
Trial1	1	1	blindfold	clockwise	practice	Guided	1	-0.5	-0.5	1.113281	-0.55013	-1.45	-1.3	0.801569049785285	-0.0077028	0.0063189	-0.0052323
Trial1	1	1	blindfold	clockwise	practice	Guided	1	-0.5	-0.5	1.133286	-0.55013	-1.45	-1.3	0.801569049785285	-0.0047506	0.010549	-0.022429
Trial1	1	1	blindfold	clockwise	practice	Guided	1	-0.5	-0.5	1.15329	-0.55013	-1.45	-1.3	0.801569049785285	-0.016138	-0.0063775	-0.0045957
Trial1	1	1	blindfold	clockwise	practice	Guided	1	-0.5	-0.5	1.173279	-0.55014	-1.45	-1.3	0.801569676095418	-0.012234	-0.0063772	0.015552
Trial1	1	1	blindfold	clockwise	practice	Guided	1	-0.5	-0.5	1.193283	-0.55014	-1.45	-1.3	0.801569676095418	-0.008964	0.010549	-0.026647
Trial1	1	1	blindfold	clockwise	practice	Guided	1	-0.5	-0.5	1.213287	-0.55014	-1.45	-1.3	0.801569676095418	0.011091	-0.01061	0.012286
Trial1	1	1	blindfold	clockwise	practice	Guided	1	-0.5	-0.5	1.233292	-0.55014	-1.45	-1.3	0.801569676095418	-0.019716	-0.002146	0.011969
Trial1	1	1	blindfold	clockwise	practice	Guided	1	-0.5	-0.5	1.253281	-0.55014	-1.45	-1.3	0.801569676095418	0.0079214	-0.014843	-0.023379
Trial1	1	1	blindfold	clockwise	practice	Guided	1	-0.5	-0.5	1.273285	-0.55014	-1.45	-1.3	0.801569676095418	0.022805	-0.0063824	0.017141
Trial1	1	1	blindfold	clockwise	practice	Guided	1	-0.5	-0.5	1.293289	-0.55014	-1.45	-1.3	0.801569676095418	0.0062481	0.031701	-0.00037081
Trial1	1	1	blindfold	clockwise	practice	Guided	1	-0.5	-0.5	1.313278	-0.55014	-1.45	-1.3	0.801569676095418	-0.0073635	-0.0021557	-0.0010057
Trial1	1	1	blindfold	clockwise	practice	Guided	1	-0.5	-0.5	1.333282	-0.55015	-1.45	-1.3	0.801570302530155	-0.029414	0.023236	-0.012077
Trial1	1	1	blindfold	clockwise	practice	Guided	1	-0.5	-0.5	1.353287	-0.55015	-1.45	-1.3	0.801570302530155	-0.011899	0.0063073	-0.026957
Trial1	1	1	blindfold	clockwise	practice	Guided	1	-0.5	-0.5	1.373291	-0.55015	-1.45	-1.3	0.801570302530155	-0.0012335	0.040161	0.019781
Trial1	1	1	blindfold	clockwise	practice	Guided	1	-0.5	-0.5	1.39328	-0.55015	-1.45	-1.3	0.801570302530155	-0.0037683	0.023229	-0.0016373
Trial1	1	1	blindfold	clockwise	practice	Guided	1	-0.5	-0.5	1.413284	-0.55015	-1.45	-1.3	0.801570302530155	-0.0044018	0.014761	-0.018197
Trial1	1	1	blindfold	clockwise	practice	Guided	1	-0.5	-0.5	1.433289	-0.55015	-1.45	-1.3	0.801570302530155	0.017334	0.031689	-0.011342
Trial1	1	1	blindfold	clockwise	practice	Guided	1	-0.5	-0.5	1.453293	-0.55015	-1.45	-1.3	0.801570302530155	-0.0031311	0.023223	-0.0013147
Trial1	1	1	blindfold	clockwise	practice	Guided	1	-0.5	-0.5	1.473282	-0.55015	-1.45	-1.3	0.801570302530155	-0.023275	0.035915	0.012933
Trial1	1	1	blindfold	clockwise	practice	Guided	1	-0.5	-0.5	1.493286	-0.55015	-1.45	-1.3	0.801570302530155	-0.01347	0.0020611	-0.0091188
Trial1	1	1	blindfold	clockwise	practice	Guided	1	-0.5	-0.5	1.51329	-0.55016	-1.45	-1.3	0.801570925359609	0.0043644	0.040146	-0.013653
Trial1	1	1	blindfold	clockwise	practice	Guided	1	-0.5	-0.5	1.533279	-0.55016	-1.45	-1.3	0.801570925359609	-0.021903	0.014754	-0.025361
Trial1	1	1	blindfold	clockwise	practice	Guided	1	-0.5	-0.5	1.553284	-0.55016	-1.45	-1.3	0.801570925359609	-0.036875	-0.0021726	0.0012281
Trial1	1	1	blindfold	clockwise	practice	Guided	1	-0.5	-0.5	1.573288	-0.55016	-1.45	-1.3	0.801570925359609	0.011765	0.010525	0.027275
Trial1	1	1	blindfold	clockwise	practice	Guided	1	-0.5	-0.5	1.593292	-0.55016	-1.45	-1.3	0.801570925359609	0.016395	0.018988	-0.00090034
Trial1	1	1	blindfold	clockwise	practice	Guided	1	-0.5	-0.5	1.613281	-0.55016	-1.45	-1.3	0.801570925359609	-0.036556	0.018987	0.0054518
Trial1	1	1	blindfold	clockwise	practice	Guided	1	-0.5	-0.5	1.633286	-0.55016	-1.45	-1.3	0.801570925359609	0.0026941	0.010523	0.019475
Trial1	1	1	blindfold	clockwise	practice	Guided	1	-0.5	-0.5	1.65329	-0.55016	-1.45	-1.3	0.801570925359609	-0.0082827	0.023218	-0.01365
Trial1	1	1	blindfold	clockwise	practice	Guided	1	-0.5	-0.5	1.673279	-0.55016	-1.45	-1.3	0.801570925359609	0.023164	-0.023335	0.013666
Trial1	1	1	blindfold	clockwise	practice	Guided	1	-0.5	-0.5	1.693283	-0.55017	-1.45	-1.3	0.801571552042814	-0.017034	0.002055	-0.021138
Trial1	1	1	blindfold	clockwise	practice	Guided	1	-0.5	-0.5	1.713287	-0.55017	-1.45	-1.3	0.801571552042814	0.00079962	0.0020545	-0.0058435
Trial1	1	1	blindfold	clockwise	practice	Guided	1	-0.5	-0.5	1.733292	-0.55017	-1.45	-1.3	0.801571552042814	0.002387	0.0020545	0.015257
Trial1	1	1	blindfold	clockwise	practice	Guided	1	-0.5	-0.5	1.753281	-0.55017	-1.45	-1.3	0.801571552042814	-0.012495	0.018983	-0.01333
Trial1	1	1	blindfold	clockwise	practice	Guided	1	-0.5	-0.5	1.773285	-0.55017	-1.45	-1.3	0.801571552042814	0.032561	0.01475	-0.005842
Trial1	1	1	blindfold	clockwise	practice	Guided	1	-0.5	-0.5	1.793289	-0.55017	-1.45	-1.3	0.801571552042814	-0.0066811	-0.0064097	-0.021135
Trial1	1	1	blindfold	clockwise	practice	Guided	1	-0.5	-0.5	1.813278	-0.55017	-1.45	-1.3	0.801571552042814	-0.023876	-0.0064117	0.0045024
Trial1	1	1	blindfold	clockwise	practice	Guided	1	-0.5	-0.5	1.833282	-0.55017	-1.45	-1.3	0.801571552042814	-0.019656	0.014748	0.003233
Trial1	1	1	blindfold	clockwise	practice	Guided	1	-0.5	-0.5	1.853287	-0.55017	-1.45	-1.3	0.801571552042814	-0.024827	-0.027571	-0.0081556
Trial1	1	1	blindfold	clockwise	practice	Guided	1	-0.5	-0.5	1.873291	-0.55017	-1.45	-1.3	0.801571552042814	-0.026189	0.027442	0.030142
Trial1	1	1	blindfold	clockwise	practice	Guided	1	-0.5	-0.5	1.89328	-0.55017	-1.45	-1.3	0.801571552042814	0.007257	-0.027571	0.023385
Trial1	1	1	blindfold	clockwise	practice	Guided	1	-0.5	-0.5	1.913284	-0.55018	-1.45	-1.3	0.801572178850622	0.0098918	0.027444	-0.031789
Trial1	1	1	blindfold	clockwise	practice	Guided	1	-0.5	-0.5	1.933289	-0.55018	-1.45	-1.3	0.801572178850622	0.0020851	0.027444	0.011046
Trial1	1	1	blindfold	clockwise	practice	Guided	1	-0.5	-0.5	1.953293	-0.55018	-1.45	-1.3	0.801572178850622	0.0083032	0.014747	-0.019126
Trial1	1	1	blindfold	clockwise	practice	Guided	1	-0.5	-0.5	1.973282	-0.55018	-1.45	-1.3	0.801572178850622	-0.0034012	-0.02334	-0.0055133
Trial1	1	1	blindfold	clockwise	practice	Guided	1	-0.5	-0.5	1.993286	-0.55018	-1.45	-1.3	0.801572178850622	0.012844	0.035904	-0.015225
Trial1	1	1	blindfold	clockwise	practice	Guided	1	-0.5	-0.5	2.01329	-0.55018	-1.45	-1.3	0.801572178850622	0.0033597	-0.019109	0.027928
Trial1	1	1	blindfold	clockwise	practice	Guided	1	-0.5	-0.5	2.033279	-0.55018	-1.45	-1.3	0.801572178850622	0.00082127	0.0062808	-0.0058311
Trial1	1	1	blindfold	clockwise	practice	Guided	1	-0.5	-0.5	2.053284	-0.55018	-1.45	-1.3	0.801572178850622	-0.015421	0.014745	0.0038803
Trial1	1	1	blindfold	clockwise	practice	Guided	1	-0.5	-0.5	2.073288	-0.55018	-1.45	-1.3	0.801572178850622	-0.0040296	0.014742	-0.0090962
Trial1	1	1	blindfold	clockwise	practice	Guided	1	-0.5	-0.5	2.093292	-0.55018	-1.45	-1.3	0.801572178850622	-0.016688	0.027438	-0.012994
Trial1	1	1	blindfold	clockwise	practice	Guided	1	-0.5	-0.5	2.113281	-0.55018	-1.45	-1.3	0.801572178850622	-0.030933	0.0020471	-0.03314
Trial1	1	1	blindfold	clockwise	practice	Guided	1	-0.5	-0.5	2.133286	-0.55018	-1.45	-1.3	0.801572178850622	-0.020269	0.01051	-0.0042325
Trial1	1	1	blindfold	clockwise	practice	Guided	1	-0.5	-0.5	2.15329	-0.55018	-1.45	-1.3	0.801572178850622	0.029736	0.014741	-0.016481
Trial1	1	1	blindfold	clockwise	practice	Guided	1	-0.5	-0.5	2.173279	-0.55019	-1.45	-1.3	0.801572802050925	-0.0076039	0.0020453	-0.0051838
Trial1	1	1	blindfold	clockwise	practice	Guided	1	-0.5	-0.5	2.193283	-0.55019	-1.45	-1.3	0.801572802050925	0.035234	-0.010652	8.569E-05
Trial1	1	1	blindfold	clockwise	practice	Guided	1	-0.5	-0.5	2.213287	-0.55019	-1.45	-1.3	0.801572802050925	-0.0099132	0.035898	-0.00032382
Trial1	1	1	blindfold	clockwise	practice	Guided	1	-0.5	-0.5	2.233292	-0.55019	-1.45	-1.3	0.801572802050925	-0.024794	-0.010654	-0.0081276
Trial1	1	1	blindfold	clockwise	practice	Guided	1	-0.5	-0.5	2.253281	-0.55019	-1.45	-1.3	0.801572802050925	0.0021159	-0.023351	0.011067
Trial1	1	1	blindfold	clockwise	practice	Guided	1	-0.5	-0.5	2.273285	-0.55019	-1.45	-1.3	0.801572802050925	0.039461	-0.0021927	-0.00023151
Trial1	1	1	blindfold	clockwise	practice	Guided	1	-0.5	-0.5	2.293289	-0.55019	-1.45	-1.3	0.801572802050925	-0.018661	0.010494	0.016875
Trial1	1	1	blindfold	clockwise	practice	Guided	1	-0.5	-0.5	2.313278	-0.5502	-1.45	-1.3	0.801573429107199	-0.04883	-0.010666	-0.0071741
Trial1	1	1	blindfold	clockwise	practice	Guided	1	-0.5	-0.5	2.333282	-0.5502	-1.45	-1.3	0.801573429107199	-0.0039966	-0.010667	-0.013934
Trial1	1	1	blindfold	clockwise	practice	Guided	1	-0.5	-0.5	2.353287	-0.5502	-1.45	-1.3	0.801573429107199	0.016788	-0.031827	-0.018473
Trial1	1	1	blindfold	clockwise	practice	Guided	1	-0.5	-0.5	2.373291	-0.5502	-1.45	-1.3	0.801573429107199	-0.016335	0.014724	-0.035033
Trial1	1	1	blindfold	clockwise	practice	Guided	1	-0.5	-0.5	2.39328	-0.5502	-1.45	-1.3	0.801573429107199	0.0086702	0.023182	0.0071674
Trial1	1	1	blindfold	clockwise	practice	Guided	1	-0.5	-0.5	2.413284	-0.5502	-1.45	-1.3	0.801573429107199	-0.011158	-0.02337	0.0035831
Trial1	1	1	blindfold	clockwise	practice	Guided	1	-0.5	-0.5	2.433289	-0.5502	-1.45	-1.3	0.801573429107199	0.015118	-0.0022098	-0.018151
Trial1	1	1	blindfold	clockwise	practice	Guided	1	-0.5	-0.5	2.453293	-0.55021	-1.45	-1.3	0.801574056288076	-0.0033485	0.0062522	-0.0054909
Trial1	1	1	blindfold	clockwise	practice	Guided	1	-0.5	-0.5	2.473282	-0.55021	-1.45	-1.3	0.801574056288076	-7.9944E-05	-0.0022109	0.016244
Trial1	1	1	blindfold	clockwise	practice	Guided	1	-0.5	-0.5	2.493286	-0.55021	-1.45	-1.3	0.801574056288076	0.0015113	0.010483	0.0026339
Trial1	1	1	blindfold	clockwise	practice	Guided	1	-0.5	-0.5	2.51329	-0.55021	-1.45	-1.3	0.801574056288076	-0.0092397	-0.010675	0.028907
Trial1	1	1	blindfold	clockwise	practice	Guided	1	-0.5	-0.5	2.533279	-0.55021	-1.45	-1.3	0.801574056288076	-0.02834	0.018944	0.00063688
Trial1	1	1	blindfold	clockwise	practice	Guided	1	-0.5	-0.5	2.553284	-0.55021	-1.45	-1.3	0.801574056288076	0.00088516	-0.010678	-0.0084378
Trial1	1	1	blindfold	clockwise	practice	Guided	1	-0.5	-0.5	2.573288	-0.55021	-1.45	-1.3	0.801574056288076	-0.011139	0.018945	0.0035862
Trial1	1	1	blindfold	clockwise	practice	Guided	1	-0.5	-0.5	2.593292	-0.55022	-1.45	-1.3	0.801574683593556	-0.015673	0.018943	-0.018144
Trial1	1	1	blindfold	clockwise	practice	Guided	1	-0.5	-0.5	2.613281	-0.55022	-1.45	-1.3	0.801574683593556	-0.00069804	-0.0022154	-0.026901
Trial1	1	1	blindfold	clockwise	practice	Guided	1	-0.5	-0.5	2.633286	-0.55022	-1.45	-1.3	0.801574683593556	-0.0056419	0.01048	0.020152
Trial1	1	1	blindfold	clockwise	practice	Guided	1	-0.5	-0.5	2.65329	-0.55022	-1.45	-1.3	0.801574683593556	-0.021159	0.01471	-0.016873
Trial1	1	1	blindfold	clockwise	practice	Guided	1	-0.5	-0.5	2.673279	-0.55022	-1.45	-1.3	0.801574683593556	-0.017572	0.0020114	-0.017506
Trial1	1	1	blindfold	clockwise	practice	Guided	1	-0.5	-0.5	2.693283	-0.55022	-1.45	-1.3	0.801574683593556	-0.017569	0.014706	-0.025629
Trial1	1	1	blindfold	clockwise	practice	Guided	1	-0.5	-0.5	2.713287	-0.55022	-1.45	-1.3	0.801574683593556	-0.00078033	-0.014917	0.028276
Trial1	1	1	blindfold	clockwise	practice	Guided	1	-0.5	-0.5	2.733292	-0.55022	-1.45	-1.3	0.801574683593556	0.013561	0.023169	-0.0067536
Trial1	1	1	blindfold	clockwise	practice	Guided	1	-0.5	-0.5	2.753281	-0.55022	-1.45	-1.3	0.801574683593556	-0.015024	0.018936	0.0081276
Trial1	1	1	blindfold	clockwise	practice	Guided	1	-0.5	-0.5	2.773285	-0.55022	-1.45	-1.3	0.801574683593556	0.0083899	0.035862	-0.019098
Trial1	1	1	blindfold	clockwise	practice	Guided	1	-0.5	-0.5	2.793289	-0.55022	-1.45	-1.3	0.801574683593556	-0.0098487	0.018935	0.011714
Trial1	1	1	blindfold	clockwise	practice	Guided	1	-0.5	-0.5	2.813278	-0.55023	-1.45	-1.3	0.801575311023638	-0.030536	0.01047	-0.028897
Trial1	1	1	blindfold	clockwise	practice	Guided	1	-0.5	-0.5	2.833282	-0.55023	-1.45	-1.3	0.801575311023638	-0.015335	0.023165	0.0039101
Trial1	1	1	blindfold	clockwise	practice	Guided	1	-0.5	-0.5	2.853287	-0.55023	-1.45	-1.3	0.801575311023638	-0.036752	-0.01492	0.001279
Trial1	1	1	blindfold	clockwise	practice	Guided	1	-0.5	-0.5	2.873291	-0.55023	-1.45	-1.3	0.801575311023638	0.0038617	-0.010688	-0.022993
Trial1	1	1	blindfold	clockwise	practice	Guided	1	-0.5	-0.5	2.89328	-0.55023	-1.45	-1.3	0.801575311023638	0.0048178	0.023165	0.0016913
Trial1	1	1	blindfold	clockwise	practice	Guided	1	-0.5	-0.5	2.913284	-0.55023	-1.45	-1.3	0.801575311023638	-0.019231	-0.014922	0.0084506
Trial1	1	1	blindfold	clockwise	practice	Guided	1	-0.5	-0.5	2.933289	-0.55023	-1.45	-1.3	0.801575311023638	-0.0081545	-0.027616	-0.013603
Trial1	1	1	blindfold	clockwise	practice	Guided	1	-0.5	-0.5	2.953293	-0.55024	-1.45	-1.3	0.801575938578323	-0.017225	0.0062393	-0.021405
Trial1	1	1	blindfold	clockwise	practice	Guided	1	-0.5	-0.5	2.973282	-0.55024	-1.45	-1.3	0.801575938578323	-0.011734	0.0020078	0.0020105
Trial1	1	1	blindfold	clockwise	practice	Guided	1	-0.5	-0.5	2.993286	-0.55024	-1.45	-1.3	0.801575938578323	0.0031527	0.0062415	0.023746
Trial1	1	1	blindfold	clockwise	practice	Guided	1	-0.5	-0.5	3.01329	-0.55024	-1.45	-1.3	0.801575938578323	-0.02997	-0.010687	-0.022355
Trial1	1	1	blindfold	clockwise	practice	Guided	1	-0.5	-0.5	3.033279	-0.55024	-1.45	-1.3	0.801575938578323	-0.033461	0.0062398	-0.024349
Trial1	1	1	blindfold	clockwise	practice	Guided	1	-0.5	-0.5	3.053284	-0.55024	-1.45	-1.3	0.801575938578323	0.017496	-0.031847	-0.011278
Trial1	1	1	blindfold	clockwise	practice	Guided	1	-0.5	-0.5	3.073288	-0.55024	-1.45	-1.3	0.801575938578323	0.0057917	0.01047	0.0023361
Trial1	1	1	blindfold	clockwise	practice	Guided	1	-0.5	-0.5	3.093292	-0.55024	-1.45	-1.3	0.801575938578323	0.0064312	-0.023387	-0.019715
Trial1	1	1	blindfold	clockwise	practice	Guided	1	-0.5	-0.5	3.113281	-0.55025	-1.45	-1.3	0.801576562521054	-0.012035	0.023161	-0.0090517
Trial1	1	1	blindfold	clockwise	practice	Guided	1	-0.5	-0.5	3.133286	-0.55025	-1.45	-1.3	0.801576562521054	0.025628	-0.010695	-0.016129
Trial1	1	1	blindfold	clockwise	practice	Guided	1	-0.5	-0.5	3.15329	-0.55025	-1.45	-1.3	0.801576562521054	0.0018975	0.023159	0.0068808
Trial1	1	1	blindfold	clockwise	practice	Guided	1	-0.5	-0.5	3.173279	-0.55025	-1.45	-1.3	0.801576562521054	0.00031009	-0.010696	-0.013263
Trial1	1	1	blindfold	clockwise	practice	Guided	1	-0.5	-0.5	3.193283	-0.55025	-1.45	-1.3	0.801576562521054	0.027535	-0.0022322	0.009204
Trial1	1	1	blindfold	clockwise	practice	Guided	1	-0.5	-0.5	3.213287	-0.55025	-1.45	-1.3	0.801576562521054	-0.0023223	0.014694	0.0072085
Trial1	1	1	blindfold	clockwise	practice	Guided	1	-0.5	-0.5	3.233292	-0.55025	-1.45	-1.3	0.801576562521054	-0.02079	-0.0022328	-0.01262
Trial1	1	1	blindfold	clockwise	practice	Guided	1	-0.5	-0.5	3.253281	-0.55025	-1.45	-1.3	0.801576562521054	-0.0078095	0.023157	-0.0093529
Trial1	1	1	blindfold	clockwise	practice	Guided	1	-0.5	-0.5	3.273285	-0.55025	-1.45	-1.3	0.801576562521054	-0.0026354	0.0019964	0.0029899
Trial1	1	1	blindfold	clockwise	practice	Guided	1	-0.5	-0.5	3.293289	-0.55025	-1.45	-1.3	0.801576562521054	0.0031736	0.010459	0.023773
Trial1	1	1	blindfold	clockwise	practice	Guided	1	-0.5	-0.5	3.313278	-0.55025	-1.45	-1.3	0.801576562521054	-0.0048537	0.023155	-0.022012
Trial1	1	1	blindfold	clockwise	practice	Guided	1	-0.5	-0.5	3.333282	-0.55025	-1.45	-1.3	0.801576562521054	0.012662	-0.019161	-0.010621
Trial1	1	1	blindfold	clockwise	practice	Guided	1	-0.5	-0.5	3.353287	-0.55025	-1.45	-1.3	0.801576562521054	0.014251	0.018924	0.0068945
Trial1	1	1	blindfold	clockwise	practice	Guided	1	-0.5	-0.5	3.373291	-0.55025	-1.45	-1.3	0.801576562521054	-0.0026268	-0.0022367	0.0029927
Trial1	1	1	blindfold	clockwise	practice	Guided	1	-0.5	-0.5	3.39328	-0.55026	-1.45	-1.3	0.8015771903242	-0.014965	0.018921	0.0081647
Trial1	1	1	blindfold	clockwise	practice	Guided	1	-0.5	-0.5	3.413284	-0.55026	-1.45	-1.3	0.8015771903242	0.00096273	0.0062241	-0.0057628
Trial1	1	1	blindfold	clockwise	practice	Guided	1	-0.5	-0.5	3.433289	-0.55026	-1.45	-1.3	0.8015771903242	-0.01106	0.010456	0.0036302
Trial1	1	1	blindfold	clockwise	practice	Guided	1	-0.5	-0.5	3.453293	-0.55026	-1.45	-1.3	0.8015771903242	-0.034064	0.0019918	-0.0201
Trial1	1	1	blindfold	clockwise	practice	Guided	1	-0.5	-0.5	3.473282	-0.55026	-1.45	-1.3	0.8015771903242	0.028191	-0.0022413	0.017657
Trial1	1	1	blindfold	clockwise	practice	Guided	1	-0.5	-0.5	3.493286	-0.55026	-1.45	-1.3	0.8015771903242	0.024608	-0.002243	0.026414
Trial1	1	1	blindfold	clockwise	practice	Guided	1	-0.5	-0.5	3.51329	-0.55026	-1.45	-1.3	0.8015771903242	0.018166	0.010452	-0.0028089
Trial1	1	1	blindfold	clockwise	practice	Guided	1	-0.5	-0.5	3.533279	-0.55026	-1.45	-1.3	0.8015771903242	0.014264	-0.019172	0.001728
Trial1	1	1	blindfold	clockwise	practice	Guided	1	-0.5	-0.5	3.553284	-0.55026	-1.45	-1.3	0.8015771903242	0.0029688	0.0062189	-0.011564
Trial1	1	1	blindfold	clockwise	practice	Guided	1	-0.5	-0.5	3.573288	-0.55026	-1.45	-1.3	0.8015771903242	-0.0068311	-0.019173	0.0033202
Trial1	1	1	blindfold	clockwise	practice	Guided	1	-0.5	-0.5	3.593292	-0.55026	-1.45	-1.3	0.8015771903242	0.0081465	-0.0022477	-0.023267
Trial1	1	1	blindfold	clockwise	practice	Guided	1	-0.5	-0.5	3.613281	-0.55027	-1.45	-1.3	0.801577818251948	-0.019486	0.010447	0.0042739
Trial1	1	1	blindfold	clockwise	practice	Guided	1	-0.5	-0.5	3.633286	-0.55027	-1.45	-1.3	0.801577818251948	-0.017486	-0.019177	-0.025581
Trial1	1	1	blindfold	clockwise	practice	Guided	1	-0.5	-0.5	3.65329	-0.55027	-1.45	-1.3	0.801577818251948	0.014278	0.023141	-0.0018476
Trial1	1	1	blindfold	clockwise	practice	Guided	1	-0.5	-0.5	3.673279	-0.55027	-1.45	-1.3	0.801577818251948	0.022085	0.0062113	-0.0073378
Trial1	1	1	blindfold	clockwise	practice	Guided	1	-0.5	-0.5	3.693283	-0.55027	-1.45	-1.3	0.801577818251948	0.0074304	-0.002251	0.023473
Trial1	1	1	blindfold	clockwise	practice	Guided	1	-0.5	-0.5	3.713287	-0.55027	-1.45	-1.3	0.801577818251948	0.0061619	-0.0022521	0.0065951
Trial1	1	1	blindfold	clockwise	practice	Guided	1	-0.5	-0.5	3.733292	-0.55027	-1.45	-1.3	0.801577818251948	0.024312	-0.010716	0.023794
Trial1	1	1	blindfold	clockwise	practice	Guided	1	-0.5	-0.5	3.753281	-0.55027	-1.45	-1.3	0.801577818251948	-0.010715	-0.019179	0.0078671
Trial1	1	1	blindfold	clockwise	practice	Guided	1	-0.5	-0.5	3.773285	-0.55027	-1.45	-1.3	0.801577818251948	0.018824	-0.019181	0.0056456
Trial1	1	1	blindfold	clockwise	practice	Guided	1	-0.5	-0.5	3.793289	-0.55027	-1.45	-1.3	0.801577818251948	0.0045801	-0.023416	-0.014501
Trial1	1	1	blindfold	clockwise	practice	Guided	1	-0.5	-0.5	3.813278	-0.55028	-1.45	-1.3	0.801578442565521	-0.0074429	0.0019732	-0.0051087
Trial1	1	1	blindfold	clockwise	practice	Guided	1	-0.5	-0.5	3.833282	-0.55028	-1.45	-1.3	0.801578442565521	0.00036426	-0.023419	-0.014185
Trial1	1	1	blindfold	clockwise	practice	Guided	1	-0.5	-0.5	3.853287	-0.55028	-1.45	-1.3	0.801578442565521	-0.0074403	0.010435	-0.0051085
Trial1	1	1	blindfold	clockwise	practice	Guided	1	-0.5	-0.5	3.873291	-0.55028	-1.45	-1.3	0.801578442565521	-0.0035359	0.031594	-0.0012052
Trial1	1	1	blindfold	clockwise	practice	Guided	1	-0.5	-0.5	3.89328	-0.55028	-1.45	-1.3	0.801578442565521	-0.03729	-0.023423	-0.007105
Trial1	1	1	blindfold	clockwise	practice	Guided	1	-0.5	-0.5	3.913284	-0.55028	-1.45	-1.3	0.801578442565521	-0.0077485	0.0062009	-0.0093246
Trial1	1	1	blindfold	clockwise	practice	Guided	1	-0.5	-0.5	3.933289	-0.55028	-1.45	-1.3	0.801578442565521	-0.023992	-0.010727	0.015996
Trial1	1	1	blindfold	clockwise	practice	Guided	1	-0.5	-0.5	3.953293	-0.55028	-1.45	-1.3	0.801578442565521	-0.0055199	0.010429	0.020216
Trial1	1	1	blindfold	clockwise	practice	Guided	1	-0.5	-0.5	3.973282	-0.55029	-1.45	-1.3	0.801579070741729	-0.0077424	-0.023426	-0.009322
Trial1	1	1	blindfold	clockwise	practice	Guided	1	-0.5	-0.5	3.993286	-0.55029	-1.45	-1.3	0.801579070741729	0.0094568	0.014659	-0.0063693
Trial1	1	1	blindfold	clockwise	practice	Guided	1	-0.5	-0.5	4.01329	-0.55029	-1.45	-1.3	0.801579070741729	-0.0054261	-0.014964	-0.017439
Trial1	1	1	blindfold	clockwise	practice	Guided	1	-0.5	-0.5	4.033279	-0.55029	-1.45	-1.3	0.801579070741729	-0.00025344	0.027354	-0.022612
Trial1	1	1	blindfold	clockwise	practice	Guided	1	-0.5	-0.5	4.053284	-0.55029	-1.45	-1.3	0.801579070741729	-0.034011	0.014657	-0.02007
Trial1	1	1	blindfold	clockwise	practice	Guided	1	-0.5	-0.5	4.073288	-0.55029	-1.45	-1.3	0.801579070741729	-0.0038349	0.010423	-0.013852
Trial1	1	1	blindfold	clockwise	practice	Guided	1	-0.5	-0.5	4.093292	-0.55029	-1.45	-1.3	0.801579070741729	0.0019766	0.014653	0.0069331
Trial1	1	1	blindfold	clockwise	practice	Guided	1	-0.5	-0.5	4.113281	-0.55029	-1.45	-1.3	0.801579070741729	0.0016601	-0.0065068	0.0069339
Trial1	1	1	blindfold	clockwise	practice	Guided	1	-0.5	-0.5	4.133286	-0.55029	-1.45	-1.3	0.801579070741729	0.013049	-0.01497	-0.0030935
Trial1	1	1	blindfold	clockwise	practice	Guided	1	-0.5	-0.5	4.15329	-0.55029	-1.45	-1.3	0.801579070741729	0.026979	-0.0065064	0.00081015
Trial1	1	1	blindfold	clockwise	practice	Guided	1	-0.5	-0.5	4.173279	-0.55029	-1.45	-1.3	0.801579070741729	-0.010679	0.027347	0.0078886
Trial1	1	1	blindfold	clockwise	practice	Guided	1	-0.5	-0.5	4.193283	-0.55029	-1.45	-1.3	0.801579070741729	-0.002236	0.023113	0.0072566
Trial1	1	1	blindfold	clockwise	practice	Guided	1	-0.5	-0.5	4.213287	-0.55029	-1.45	-1.3	0.801579070741729	-0.0055018	-0.014974	0.020235
Trial1	1	1	blindfold	clockwise	practice	Guided	1	-0.5	-0.5	4.233292	-0.5503	-1.45	-1.3	0.801579699042537	-0.0089938	0.0019528	-0.026184
Trial1	1	1	blindfold	clockwise	practice	Guided	1	-0.5	-0.5	4.253281	-0.5503	-1.45	-1.3	0.801579699042537	0.020229	-0.0065134	-0.035575
Trial1	1	1	blindfold	clockwise	practice	Guided	1	-0.5	-0.5	4.273285	-0.5503	-1.45	-1.3	0.801579699042537	0.026356	-0.0022808	-0.019011
Trial1	1	1	blindfold	clockwise	practice	Guided	1	-0.5	-0.5	4.293289	-0.5503	-1.45	-1.3	0.801579699042537	0.016964	-0.0065119	-0.0093022
Trial1	1	1	blindfold	clockwise	practice	Guided	1	-0.5	-0.5	4.313278	-0.5503	-1.45	-1.3	0.801579699042537	0.0039882	0.010416	-0.022914
Trial1	1	1	blindfold	clockwise	practice	Guided	1	-0.5	-0.5	4.333282	-0.5503	-1.45	-1.3	0.801579699042537	-0.020378	-0.010743	-0.0083469
Trial1	1	1	blindfold	clockwise	practice	Guided	1	-0.5	-0.5	4.353287	-0.5503	-1.45	-1.3	0.801579699042537	-0.012252	0.027344	-0.00022435
Trial1	1	1	blindfold	clockwise	practice	Guided	1	-0.5	-0.5	4.373291	-0.5503	-1.45	-1.3	0.801579699042537	-0.0099361	0.014649	-0.038838
Trial1	1	1	blindfold	clockwise	practice	Guided	1	-0.5	-0.5	4.39328	-0.5503	-1.45	-1.3	0.801579699042537	-0.015199	0.027343	0.0039979
Trial1	1	1	blindfold	clockwise	practice	Guided	1	-0.5	-0.5	4.413284	-0.5503	-1.45	-1.3	0.801579699042537	0.0043151	-0.0022816	-0.018689
Trial1	1	1	blindfold	clockwise	practice	Guided	1	-0.5	-0.5	4.433289	-0.5503	-1.45	-1.3	0.801579699042537	0.0049513	0.006183	-0.010248
Trial1	1	1	blindfold	clockwise	practice	Guided	1	-0.5	-0.5	4.453293	-0.5503	-1.45	-1.3	0.801579699042537	-0.015513	-0.019208	-0.00021917
Trial1	1	1	blindfold	clockwise	practice	Guided	1	-0.5	-0.5	4.473282	-0.5503	-1.45	-1.3	0.801579699042537	-0.025857	-0.027671	0.0098099
Trial1	1	1	blindfold	clockwise	practice	Guided	1	-0.5	-0.5	4.493286	-0.55031	-1.45	-1.3	0.801580327467945	0.00041896	0.0061829	-0.018368
Trial1	1	1	blindfold	clockwise	practice	Guided	1	-0.5	-0.5	4.51329	-0.55031	-1.45	-1.3	0.801580327467945	-0.0064312	0.0061819	0.0075869
Trial1	1	1	blindfold	clockwise	practice	Guided	1	-0.5	-0.5	4.533279	-0.55031	-1.45	-1.3	0.801580327467945	-0.011285	0.014645	-0.00053635
Trial1	1	1	blindfold	clockwise	practice	Guided	1	-0.5	-0.5	4.553284	-0.55031	-1.45	-1.3	0.801580327467945	-0.0057933	0.040035	-0.0011715
Trial1	1	1	blindfold	clockwise	practice	Guided	1	-0.5	-0.5	4.573288	-0.55031	-1.45	-1.3	0.801580327467945	-0.027527	0.018875	0.0091726
Trial1	1	1	blindfold	clockwise	practice	Guided	1	-0.5	-0.5	4.593292	-0.55031	-1.45	-1.3	0.801580327467945	0.0091846	-0.0065179	-0.010566
Trial1	1	1	blindfold	clockwise	practice	Guided	1	-0.5	-0.5	4.613281	-0.55031	-1.45	-1.3	0.801580327467945	-0.022666	-0.014981	0.017294
Trial1	1	1	blindfold	clockwise	practice	Guided	1	-0.5	-0.5	4.633286	-0.55031	-1.45	-1.3	0.801580327467945	-0.015176	-0.019213	0.0040019
Trial1	1	1	blindfold	clockwise	practice	Guided	1	-0.5	-0.5	4.65329	-0.55032	-1.45	-1.3	0.801580956017953	-0.01876	-0.0065185	0.01666
Trial1	1	1	blindfold	clockwise	practice	Guided	1	-0.5	-0.5	4.673279	-0.55032	-1.45	-1.3	0.801580956017953	0.00043483	-0.0022878	0.0030478
Trial1	1	1	blindfold	clockwise	practice	Guided	1	-0.5	-0.5	4.693283	-0.55032	-1.45	-1.3	0.801580956017953	0.0082412	0.01887	-0.023219
Trial1	1	1	blindfold	clockwise	practice	Guided	1	-0.5	-0.5	4.713287	-0.55032	-1.45	-1.3	0.801580956017953	-0.027831	-0.010753	-0.021312
Trial1	1	1	blindfold	clockwise	practice	Guided	1	-0.5	-0.5	4.733292	-0.55032	-1.45	-1.3	0.801580956017953	-0.0060935	-0.0065217	0.011814
Trial1	1	1	blindfold	clockwise	practice	Guided	1	-0.5	-0.5	4.753281	-0.55032	-1.45	-1.3	0.801580956017953	0.0098346	-0.0022929	-0.002118
Trial1	1	1	blindfold	clockwise	practice	Guided	1	-0.5	-0.5	4.773285	-0.55032	-1.45	-1.3	0.801580956017953	-0.019702	-0.002292	0.00010664
Trial1	1	1	blindfold	clockwise	practice	Guided	1	-0.5	-0.5	4.793289	-0.55032	-1.45	-1.3	0.801580956017953	0.0088869	-0.014986	-0.014776
Trial1	1	1	blindfold	clockwise	practice	Guided	1	-0.5	-0.5	4.813278	-0.55032	-1.45	-1.3	0.801580956017953	0.0007655	-0.0022914	-0.0099196
Trial1	1	1	blindfold	clockwise	practice	Guided	1	-0.5	-0.5	4.833282	-0.55032	-1.45	-1.3	0.801580956017953	0.0036244	-0.010756	0.02806
Trial1	1	1	blindfold	clockwise	practice	Guided	1	-0.5	-0.5	4.853287	-0.55033	-1.45	-1.3	0.801581580950082	-0.0034514	0.023099	-0.021943
Trial1	1	1	blindfold	clockwise	practice	Guided	1	-0.5	-0.5	4.873291	-0.55033	-1.45	-1.3	0.801581580950082	-0.020647	0.0019398	-0.01255
Trial1	1	1	blindfold	clockwise	practice	Guided	1	-0.5	-0.5	4.89328	-0.55033	-1.45	-1.3	0.801581580950082	-0.02518	0.0019385	-0.0066488
Trial1	1	1	blindfold	clockwise	practice	Guided	1	-0.5	-0.5	4.913284	-0.55033	-1.45	-1.3	0.801581580950082	-0.0037619	0.014632	-0.013816
Trial1	1	1	blindfold	clockwise	practice	Guided	1	-0.5	-0.5	4.933289	-0.55033	-1.45	-1.3	0.801581580950082	-0.0073455	-0.0065311	-0.0050601
Trial1	1	1	blindfold	clockwise	practice	Guided	1	-0.5	-0.5	4.953293	-0.55033	-1.45	-1.3	0.801581580950082	-0.024222	0.018857	-0.0037894
Trial1	1	1	blindfold	clockwise	practice	Guided	1	-0.5	-0.5	4.973282	-0.55033	-1.45	-1.3	0.801581580950082	-0.011875	-0.019234	-0.0089637
Trial1	1	1	blindfold	clockwise	practice	Guided	1	-0.5	-0.5	4.993286	-0.55034	-1.45	-1.3	0.801582209748547	-0.029387	-0.0023078	-0.016132
Trial1	1	1	blindfold	clockwise	practice	Guided	1	-0.5	-0.5	5.01329	-0.55034	-1.45	-1.3	0.801582209748547	-0.002797	-0.015002	-0.001157
Trial1	1	1	blindfold	clockwise	practice	Guided	1	-0.5	-0.5	5.033279	-0.55034	-1.45	-1.3	0.801582209748547	-0.033922	0.0061551	-0.020032
Trial1	1	1	blindfold	clockwise	practice	Guided	1	-0.5	-0.5	5.053284	-0.55034	-1.45	-1.3	0.801582209748547	-0.014821	0.010388	0.0082377
Trial1	1	1	blindfold	clockwise	practice	Guided	1	-0.5	-0.5	5.073288	-0.55034	-1.45	-1.3	0.801582209748547	0.0056473	0.0061538	-0.0017885
Trial1	1	1	blindfold	clockwise	practice	Guided	1	-0.5	-0.5	5.093292	-0.55034	-1.45	-1.3	0.801582209748547	-0.012816	-0.019238	0.0069699
Trial1	1	1	blindfold	clockwise	practice	Guided	1	-0.5	-0.5	5.113281	-0.55034	-1.45	-1.3	0.801582209748547	0.0014345	0.018846	-0.0014689
Trial1	1	1	blindfold	clockwise	practice	Guided	1	-0.5	-0.5	5.133286	-0.55034	-1.45	-1.3	0.801582209748547	0.00924	0.0061472	-0.010544
Trial1	1	1	blindfold	clockwise	practice	Guided	1	-0.5	-0.5	5.15329	-0.55034	-1.45	-1.3	0.801582209748547	0.0037518	0.018841	-0.027105
Trial1	1	1	blindfold	clockwise	practice	Guided	1	-0.5	-0.5	5.173279	-0.55034	-1.45	-1.3	0.801582209748547	0.0069284	-0.0065511	0.015094
Trial1	1	1	blindfold	clockwise	practice	Guided	1	-0.5	-0.5	5.193283	-0.55034	-1.45	-1.3	0.801582209748547	-0.0027808	-0.0023214	-0.0011475
Trial1	1	1	blindfold	clockwise	practice	Guided	1	-0.5	-0.5	5.213287	-0.55034	-1.45	-1.3	0.801582209748547	-0.012172	0.0273	-0.013171
Trial1	1	1	blindfold	clockwise	practice	Guided	1	-0.5	-0.5	5.233292	-0.55035	-1.45	-1.3	0.801582838671611	-0.0037314	0.023066	-0.013805
Trial1	1	1	blindfold	clockwise	practice	Guided	1	-0.5	-0.5	5.253281	-0.55035	-1.45	-1.3	0.801582838671611	-0.012169	-0.031948	-0.024465
Trial1	1	1	blindfold	clockwise	practice	Guided	1	-0.5	-0.5	5.273285	-0.55035	-1.45	-1.3	0.801582838671611	0.013152	0.010371	-0.015071
Trial1	1	1	blindfold	clockwise	practice	Guided	1	-0.5	-0.5	5.293289	-0.55035	-1.45	-1.3	0.801582838671611	0.0056678	0.0146	-0.0017753
Trial1	1	1	blindfold	clockwise	practice	Guided	1	-0.5	-0.5	5.313278	-0.55035	-1.45	-1.3	0.801582838671611	0.010522	-0.010793	0.0063496
Trial1	1	1	blindfold	clockwise	practice	Guided	1	-0.5	-0.5	5.333282	-0.55035	-1.45	-1.3	0.801582838671611	-0.0037223	0.023062	-0.013797
Trial1	1	1	blindfold	clockwise	practice	Guided	1	-0.5	-0.5	5.353287	-0.55035	-1.45	-1.3	0.801582838671611	0.021283	0.010367	-0.017064
Trial1	1	1	blindfold	clockwise	practice	Guided	1	-0.5	-0.5	5.373291	-0.55035	-1.45	-1.3	0.801582838671611	-0.015106	0.010364	-0.0086238
Trial1	1	1	blindfold	clockwise	practice	Guided	1	-0.5	-0.5	5.39328	-0.55036	-1.45	-1.3	0.801583467719274	0.0014604	0.010365	-0.0059898
Trial1	1	1	blindfold	clockwise	practice	Guided	1	-0.5	-0.5	5.413284	-0.55036	-1.45	-1.3	0.801583467719274	0.0089494	-0.0065621	-0.014746
Trial1	1	1	blindfold	clockwise	practice	Guided	1	-0.5	-0.5	5.433289	-0.55036	-1.45	-1.3	0.801583467719274	-0.025126	0.0019007	-0.016424
Trial1	1	1	blindfold	clockwise	practice	Guided	1	-0.5	-0.5	5.453293	-0.55036	-1.45	-1.3	0.801583467719274	0.0083147	0.010363	-0.023182
Trial1	1	1	blindfold	clockwise	practice	Guided	1	-0.5	-0.5	5.473282	-0.55036	-1.45	-1.3	0.801583467719274	0.031321	0.02729	0.00055003
Trial1	1	1	blindfold	clockwise	practice	Guided	1	-0.5	-0.5	5.493286	-0.55036	-1.45	-1.3	0.801583467719274	-0.02163	-0.015028	0.003728
Trial1	1	1	blindfold	clockwise	practice	Guided	1	-0.5	-0.5	5.51329	-0.55036	-1.45	-1.3	0.801583467719274	0.005688	0.010362	-0.021909
Trial1	1	1	blindfold	clockwise	practice	Guided	1	-0.5	-0.5	5.533279	-0.55036	-1.45	-1.3	0.801583467719274	-0.00043688	0.023056	-0.026763
Trial1	1	1	blindfold	clockwise	practice	Guided	1	-0.5	-0.5	5.553284	-0.55036	-1.45	-1.3	0.801583467719274	-0.014457	0.014589	0.012486
Trial1	1	1	blindfold	clockwise	practice	Guided	1	-0.5	-0.5	5.573288	-0.55036	-1.45	-1.3	0.801583467719274	0.004421	0.014589	-0.018639
Trial1	1	1	blindfold	clockwise	practice	Guided	1	-0.5	-0.5	5.593292	-0.55036	-1.45	-1.3	0.801583467719274	0.0021081	0.0018912	0.0070015
Trial1	1	1	blindfold	clockwise	practice	Guided	1	-0.5	-0.5	5.613281	-0.55036	-1.45	-1.3	0.801583467719274	0.0024278	0.027281	0.011222
Trial1	1	1	blindfold	clockwise	practice	Guided	1	-0.5	-0.5	5.633286	-0.55036	-1.45	-1.3	0.801583467719274	-0.017402	-0.010808	0.029688
Trial1	1	1	blindfold	clockwise	practice	Guided	1	-0.5	-0.5	5.65329	-0.55036	-1.45	-1.3	0.801583467719274	-0.012865	0.0018867	0.033593
Trial1	1	1	blindfold	clockwise	practice	Guided	1	-0.5	-0.5	5.673279	-0.55036	-1.45	-1.3	0.801583467719274	-0.00020248	-0.0065765	0.032639
Trial1	1	1	blindfold	clockwise	practice	Guided	1	-0.5	-0.5	5.693283	-0.55037	-1.45	-1.3	0.801584093146094	-0.014129	0.0018873	0.016712
Trial1	1	1	blindfold	clockwise	practice	Guided	1	-0.5	-0.5	5.713287	-0.55037	-1.45	-1.3	0.801584093146094	-0.0075913	0.010348	-0.0047061
Trial1	1	1	blindfold	clockwise	practice	Guided	1	-0.5	-0.5	5.733292	-0.55037	-1.45	-1.3	0.801584093146094	0.00053277	0.010349	-0.014098
Trial1	1	1	blindfold	clockwise	practice	Guided	1	-0.5	-0.5	5.753281	-0.55037	-1.45	-1.3	0.801584093146094	0.0057068	0.014581	-0.0056549
Trial1	1	1	blindfold	clockwise	practice	Guided	1	-0.5	-0.5	5.773285	-0.55037	-1.45	-1.3	0.801584093146094	-0.028369	0.0061171	-0.0034287
Trial1	1	1	blindfold	clockwise	practice	Guided	1	-0.5	-0.5	5.793289	-0.55037	-1.45	-1.3	0.801584093146094	0.0041207	0.0018857	-0.022848
Trial1	1	1	blindfold	clockwise	practice	Guided	1	-0.5	-0.5	5.813278	-0.55037	-1.45	-1.3	0.801584093146094	0.0034873	-0.0023474	-0.031287
Trial1	1	1	blindfold	clockwise	practice	Guided	1	-0.5	-0.5	5.833282	-0.55037	-1.45	-1.3	0.801584093146094	-0.0066301	-0.010812	0.0034247
Trial1	1	1	blindfold	clockwise	practice	Guided	1	-0.5	-0.5	5.853287	-0.55037	-1.45	-1.3	0.801584093146094	-0.0036784	-0.0065828	-0.0053324
Trial1	1	1	blindfold	clockwise	practice	Guided	1	-0.5	-0.5	5.873291	-0.55037	-1.45	-1.3	0.801584093146094	-0.0066277	0.023039	0.0034266
Trial1	1	1	blindfold	clockwise	practice	Guided	1	-0.5	-0.5	5.89328	-0.55038	-1.45	-1.3	0.801584722442212	0.030401	-0.006585	-0.012092
Trial1	1	1	blindfold	clockwise	practice	Guided	1	-0.5	-0.5	5.913284	-0.55038	-1.45	-1.3	0.801584722442212	-0.010527	-0.010817	0.0037443
Trial1	1	1	blindfold	clockwise	practice	Guided	1	-0.5	-0.5	5.933289	-0.55038	-1.45	-1.3	0.801584722442212	-0.0082128	0.014574	-0.017672
Trial1	1	1	blindfold	clockwise	practice	Guided	1	-0.5	-0.5	5.953293	-0.55038	-1.45	-1.3	0.801584722442212	-0.0082107	0.018805	-0.018304
Trial1	1	1	blindfold	clockwise	practice	Guided	1	-0.5	-0.5	5.973282	-0.55038	-1.45	-1.3	0.801584722442212	-0.01084	0.027268	0.0037501
Trial1	1	1	blindfold	clockwise	practice	Guided	1	-0.5	-0.5	5.993286	-0.55038	-1.45	-1.3	0.801584722442212	0.0018193	0.035732	0.002798
Trial1	1	1	blindfold	clockwise	practice	Guided	1	-0.5	-0.5	6.01329	-0.55038	-1.45	-1.3	0.801584722442212	-0.024449	-0.0065879	-0.0079562
Trial1	1	1	blindfold	clockwise	practice	Guided	1	-0.5	-0.5	6.033279	-0.55038	-1.45	-1.3	0.801584722442212	-0.0023953	-0.0023547	0.0031166
Trial1	1	1	blindfold	clockwise	practice	Guided	1	-0.5	-0.5	6.053284	-0.55038	-1.45	-1.3	0.801584722442212	-0.019501	0.010339	-0.055007
Trial1	1	1	blindfold	clockwise	practice	Guided	1	-0.5	-0.5	6.073288	-0.55038	-1.45	-1.3	0.801584722442212	-0.016005	0.0061068	0.045952
Trial1	1	1	blindfold	clockwise	practice	Guided	1	-0.5	-0.5	6.093292	-0.55039	-1.45	-1.3	0.801585351862928	0.0011965	0.010339	-0.025783
Trial1	1	1	blindfold	clockwise	practice	Guided	1	-0.5	-0.5	6.113281	-0.55039	-1.45	-1.3	0.801585351862928	-0.0017518	0.0018747	0.011562
Trial1	1	1	blindfold	clockwise	practice	Guided	1	-0.5	-0.5	6.133286	-0.55039	-1.45	-1.3	0.801585351862928	-0.022214	-0.010822	0.02159
Trial1	1	1	blindfold	clockwise	practice	Guided	1	-0.5	-0.5	6.15329	-0.55039	-1.45	-1.3	0.801585351862928	-0.022848	0.0061055	-0.020608
Trial1	1	1	blindfold	clockwise	practice	Guided	1	-0.5	-0.5	6.173279	-0.55039	-1.45	-1.3	0.801585351862928	0.00024946	-0.015054	-0.018296
Trial1	1	1	blindfold	clockwise	practice	Guided	1	-0.5	-0.5	6.193283	-0.55039	-1.45	-1.3	0.801585351862928	-0.01926	0.014569	0.0043928
Trial1	1	1	blindfold	clockwise	practice	Guided	1	-0.5	-0.5	6.213287	-0.55039	-1.45	-1.3	0.801585351862928	-0.015989	0.018802	-0.0085845
Trial1	1	1	blindfold	clockwise	practice	Guided	1	-0.5	-0.5	6.233292	-0.55039	-1.45	-1.3	0.801585351862928	0.016726	-0.010823	0.031393
Trial1	1	1	blindfold	clockwise	practice	Guided	1	-0.5	-0.5	6.253281	-0.55039	-1.45	-1.3	0.801585351862928	-0.0062751	0.0018726	0.007661
Trial1	1	1	blindfold	clockwise	practice	Guided	1	-0.5	-0.5	6.273285	-0.5504	-1.45	-1.3	0.801585977660579	-0.020204	0.0018713	-0.0082636
Trial1	1	1	blindfold	clockwise	practice	Guided	1	-0.5	-0.5	6.293289	-0.5504	-1.45	-1.3	0.801585977660579	0.00057995	-0.0023633	0.0076681
Trial1	1	1	blindfold	clockwise	practice	Guided	1	-0.5	-0.5	6.313278	-0.5504	-1.45	-1.3	0.801585977660579	0.0090208	0.0018692	-0.014702
Trial1	1	1	blindfold	clockwise	practice	Guided	1	-0.5	-0.5	6.333282	-0.5504	-1.45	-1.3	0.801585977660579	0.007663	-0.023523	0.023594
Trial1	1	1	blindfold	clockwise	practice	Guided	1	-0.5	-0.5	6.353287	-0.5504	-1.45	-1.3	0.801585977660579	-0.025052	0.018794	-0.021235
Trial1	1	1	blindfold	clockwise	practice	Guided	1	-0.5	-0.5	6.373291	-0.5504	-1.45	-1.3	0.801585977660579	-0.0081698	0.018794	-0.017648
Trial1	1	1	blindfold	clockwise	practice	Guided	1	-0.5	-0.5	6.39328	-0.5504	-1.45	-1.3	0.801585977660579	0.037842	0.0060982	0.029816
Trial1	1	1	blindfold	clockwise	practice	Guided	1	-0.5	-0.5	6.413284	-0.5504	-1.45	-1.3	0.801585977660579	-0.021463	0.027256	-0.025133
Trial1	1	1	blindfold	clockwise	practice	Guided	1	-0.5	-0.5	6.433289	-0.5504	-1.45	-1.3	0.801585977660579	-0.011114	-0.0065996	-0.030623
Trial1	1	1	blindfold	clockwise	practice	Guided	1	-0.5	-0.5	6.453293	-0.5504	-1.45	-1.3	0.801585977660579	-0.025043	-0.015062	-0.016372
Trial1	1	1	blindfold	clockwise	practice	Guided	1	-0.5	-0.5	6.473282	-0.5504	-1.45	-1.3	0.801585977660579	-0.025677	0.01879	-0.024811
Trial1	1	1	blindfold	clockwise	practice	Guided	1	-0.5	-0.5	6.493286	-0.55041	-1.45	-1.3	0.801586611078151	-0.0065716	0.01879	-0.0010783
Trial1	1	1	blindfold	clockwise	practice	Guided	1	-0.5	-0.5	6.51329	-0.55041	-1.45	-1.3	0.801586611078151	0.0041849	-0.0066027	-0.001714
Trial1	1	1	blindfold	clockwise	practice	Guided	1	-0.5	-0.5	6.533279	-0.55041	-1.45	-1.3	0.801586611078151	0.0064087	0.0018605	0.012217
Trial1	1	1	blindfold	clockwise	practice	Guided	1	-0.5	-0.5	6.553284	-0.55041	-1.45	-1.3	0.801586611078151	-0.0068829	0.014555	-0.00076102
Trial1	1	1	blindfold	clockwise	practice	Guided	1	-0.5	-0.5	6.573288	-0.55041	-1.45	-1.3	0.801586611078151	-0.0075159	-0.0023734	-0.013419
Trial1	1	1	blindfold	clockwise	practice	Guided	1	-0.5	-0.5	6.593292	-0.55041	-1.45	-1.3	0.801586611078151	-0.0098301	-0.0066056	-0.0010744
Trial1	1	1	blindfold	clockwise	practice	Guided	1	-0.5	-0.5	6.613281	-0.55041	-1.45	-1.3	0.801586611078151	-0.025347	0.010322	-0.0082425
Trial1	1	1	blindfold	clockwise	practice	Guided	1	-0.5	-0.5	6.633286	-0.55041	-1.45	-1.3	0.801586611078151	-0.0056073	-0.0066069	0.016124
Trial1	1	1	blindfold	clockwise	practice	Guided	1	-0.5	-0.5	6.65329	-0.55041	-1.45	-1.3	0.801586611078151	0.018125	-0.0023759	-0.0068816
Trial1	1	1	blindfold	clockwise	practice	Guided	1	-0.5	-0.5	6.673279	-0.55041	-1.45	-1.3	0.801586611078151	-0.0017019	0.018781	0.011585
Trial1	1	1	blindfold	clockwise	practice	Guided	1	-0.5	-0.5	6.693283	-0.55042	-1.45	-1.3	0.801587237123513	-0.019532	-0.015077	0.00019744
Trial1	1	1	blindfold	clockwise	practice	Guided	1	-0.5	-0.5	6.713287	-0.55042	-1.45	-1.3	0.801587237123513	0.010962	0.018777	0.010632
Trial1	1	1	blindfold	clockwise	practice	Guided	1	-0.5	-0.5	6.733292	-0.55042	-1.45	-1.3	0.801587237123513	0.019085	0.0060812	0.005778
Trial1	1	1	blindfold	clockwise	practice	Guided	1	-0.5	-0.5	6.753281	-0.55042	-1.45	-1.3	0.801587237123513	0.0070602	-0.0023829	0.01517
Trial1	1	1	blindfold	clockwise	practice	Guided	1	-0.5	-0.5	6.773285	-0.55042	-1.45	-1.3	0.801587237123513	0.0051551	-0.015078	-0.01015
Trial1	1	1	blindfold	clockwise	practice	Guided	1	-0.5	-0.5	6.793289	-0.55042	-1.45	-1.3	0.801587237123513	-0.027648	0.014545	0.010634
Trial1	1	1	blindfold	clockwise	practice	Guided	1	-0.5	-0.5	6.813278	-0.55042	-1.45	-1.3	0.801587237123513	0.0012584	-0.019313	-0.0056092
Trial1	1	1	blindfold	clockwise	practice	Guided	1	-0.5	-0.5	6.833282	-0.55042	-1.45	-1.3	0.801587237123513	-0.037037	0.010308	-0.0069706
Trial1	1	1	blindfold	clockwise	practice	Guided	1	-0.5	-0.5	6.853287	-0.55042	-1.45	-1.3	0.801587237123513	-0.016573	0.023003	-0.016996
Trial1	1	1	blindfold	clockwise	practice	Guided	1	-0.5	-0.5	6.873291	-0.55042	-1.45	-1.3	0.801587237123513	-0.014348	0.014539	0.012543
Trial1	1	1	blindfold	clockwise	practice	Guided	1	-0.5	-0.5	6.89328	-0.55042	-1.45	-1.3	0.801587237123513	0.020047	-0.0066206	0.018443
Trial1	1	1	blindfold	clockwise	practice	Guided	1	-0.5	-0.5	6.913284	-0.55042	-1.45	-1.3	0.801587237123513	-0.001687	0.014536	0.034279
Trial1	1	1	blindfold	clockwise	practice	Guided	1	-0.5	-0.5	6.933289	-0.55042	-1.45	-1.3	0.801587237123513	0.013923	-0.023551	-0.0065591
Trial1	1	1	blindfold	clockwise	practice	Guided	1	-0.5	-0.5	6.953293	-0.55042	-1.45	-1.3	0.801587237123513	0.010021	-0.010855	-0.0020209
Trial1	1	1	blindfold	clockwise	practice	Guided	1	-0.5	-0.5	6.973282	-0.55042	-1.45	-1.3	0.801587237123513	-0.039255	-0.0023929	-0.036505
Trial1	1	1	blindfold	clockwise	practice	Guided	1	-0.5	-0.5	6.993286	-0.55042	-1.45	-1.3	0.801587237123513	-0.0062208	-0.0023937	-0.0017048
Trial1	1	1	blindfold	clockwise	practice	Guided	1	-0.5	-0.5	7.01329	-0.55043	-1.45	-1.3	0.801587867041875	-0.0068552	0.018764	-0.00074999
Trial1	1	1	blindfold	clockwise	practice	Guided	1	-0.5	-0.5	7.033279	-0.55043	-1.45	-1.3	0.801587867041875	-0.035758	-0.027787	0.0099128
Trial1	1	1	blindfold	clockwise	practice	Guided	1	-0.5	-0.5	7.053284	-0.55043	-1.45	-1.3	0.801587867041875	0.0093921	-0.015092	-0.010461
Trial1	1	1	blindfold	clockwise	practice	Guided	1	-0.5	-0.5	7.073288	-0.55043	-1.45	-1.3	0.801587867041875	-0.010753	0.014532	0.0037885
Trial1	1	1	blindfold	clockwise	practice	Guided	1	-0.5	-0.5	7.093292	-0.55043	-1.45	-1.3	0.801587867041875	-0.0038989	0.0060681	-0.017944
Trial1	1	1	blindfold	clockwise	practice	Guided	1	-0.5	-0.5	7.113281	-0.55043	-1.45	-1.3	0.801587867041875	0.00063882	0.027229	-0.0085505
Trial1	1	1	blindfold	clockwise	practice	Guided	1	-0.5	-0.5	7.133286	-0.55043	-1.45	-1.3	0.801587867041875	-0.0062112	-0.04048	0.007695
Trial1	1	1	blindfold	clockwise	practice	Guided	1	-0.5	-0.5	7.15329	-0.55043	-1.45	-1.3	0.801587867041875	-0.016874	-0.015089	-0.021207
Trial1	1	1	blindfold	clockwise	practice	Guided	1	-0.5	-0.5	7.173279	-0.55043	-1.45	-1.3	0.801587867041875	0.021425	-0.015089	-0.019847
Trial1	1	1	blindfold	clockwise	practice	Guided	1	-0.5	-0.5	7.193283	-0.55043	-1.45	-1.3	0.801587867041875	-0.0068398	0.001836	-0.00074147
Trial1	1	1	blindfold	clockwise	practice	Guided	1	-0.5	-0.5	7.213287	-0.55043	-1.45	-1.3	0.801587867041875	0.00033205	0.018762	-0.016666
Trial1	1	1	blindfold	clockwise	practice	Guided	1	-0.5	-0.5	7.233292	-0.55044	-1.45	-1.3	0.801588497084834	-0.027616	0.0018348	0.0050671
Trial1	1	1	blindfold	clockwise	practice	Guided	1	-0.5	-0.5	7.253281	-0.55044	-1.45	-1.3	0.801588497084834	-0.0052451	-0.010863	0.020359
Trial1	1	1	blindfold	clockwise	practice	Guided	1	-0.5	-0.5	7.273285	-0.55044	-1.45	-1.3	0.801588497084834	0.017534	0.010295	-0.018571
Trial1	1	1	blindfold	clockwise	practice	Guided	1	-0.5	-0.5	7.293289	-0.55044	-1.45	-1.3	0.801588497084834	-0.013274	0.014525	-0.029957
Trial1	1	1	blindfold	clockwise	practice	Guided	1	-0.5	-0.5	7.313278	-0.55044	-1.45	-1.3	0.801588497084834	0.0039229	0.0060584	-0.027008
Trial1	1	1	blindfold	clockwise	practice	Guided	1	-0.5	-0.5	7.333282	-0.55044	-1.45	-1.3	0.801588497084834	-0.022668	0.0018252	-0.041981
Trial1	1	1	blindfold	clockwise	practice	Guided	1	-0.5	-0.5	7.353287	-0.55044	-1.45	-1.3	0.801588497084834	-0.0032433	0.0060555	-0.0094911
Trial1	1	1	blindfold	clockwise	practice	Guided	1	-0.5	-0.5	7.373291	-0.55044	-1.45	-1.3	0.801588497084834	-0.00092882	-0.0066433	-0.035126
Trial1	1	1	blindfold	clockwise	practice	Guided	1	-0.5	-0.5	7.39328	-0.55044	-1.45	-1.3	0.801588497084834	-0.0052327	0.0060487	0.020368
Trial1	1	1	blindfold	clockwise	practice	Guided	1	-0.5	-0.5	7.413284	-0.55044	-1.45	-1.3	0.801588497084834	-0.0022836	-0.0024154	0.0031713
Trial1	1	1	blindfold	clockwise	practice	Guided	1	-0.5	-0.5	7.433289	-0.55044	-1.45	-1.3	0.801588497084834	-0.00060282	-0.0024175	-0.030905
Trial1	1	1	blindfold	clockwise	practice	Guided	1	-0.5	-0.5	7.453293	-0.55044	-1.45	-1.3	0.801588497084834	-0.0049132	-0.0066506	0.024587
Trial1	1	1	blindfold	clockwise	practice	Guided	1	-0.5	-0.5	7.473282	-0.55044	-1.45	-1.3	0.801588497084834	-0.0074529	-0.036274	-0.0091707
Trial1	1	1	blindfold	clockwise	practice	Guided	1	-0.5	-0.5	7.493286	-0.55045	-1.45	-1.3	0.801589127252389	-0.03086	0.048359	0.018053
Trial1	1	1	blindfold	clockwise	practice	Guided	1	-0.5	-0.5	7.51329	-0.55045	-1.45	-1.3	0.801589127252389	-0.0080801	0.006039	-0.01761
Trial1	1	1	blindfold	clockwise	practice	Guided	1	-0.5	-0.5	7.533279	-0.55045	-1.45	-1.3	0.801589127252389	0.0074396	0.035658	0.019416
Trial1	1	1	blindfold	clockwise	practice	Guided	1	-0.5	-0.5	7.553284	-0.55045	-1.45	-1.3	0.801589127252389	-0.0080772	-0.002428	-0.01761
Trial1	1	1	blindfold	clockwise	practice	Guided	1	-0.5	-0.5	7.573288	-0.55045	-1.45	-1.3	0.801589127252389	0.010075	0.0018038	-0.0010486
Trial1	1	1	blindfold	clockwise	practice	Guided	1	-0.5	-0.5	7.593292	-0.55045	-1.45	-1.3	0.801589127252389	-0.013653	-0.0024262	0.021003
Trial1	1	1	blindfold	clockwise	practice	Guided	1	-0.5	-0.5	7.613281	-0.55045	-1.45	-1.3	0.801589127252389	-0.039924	0.0018026	0.010251
Trial1	1	1	blindfold	clockwise	practice	Guided	1	-0.5	-0.5	7.633286	-0.55046	-1.45	-1.3	0.801589753792431	-0.035702	0.035657	0.019008
Trial1	1	1	blindfold	clockwise	practice	Guided	1	-0.5	-0.5	7.65329	-0.55046	-1.45	-1.3	0.801589753792431	-0.014284	-0.019358	0.012566
Trial1	1	1	blindfold	clockwise	practice	Guided	1	-0.5	-0.5	7.673279	-0.55046	-1.45	-1.3	0.801589753792431	-0.0074307	-0.0024316	-0.011798
Trial1	1	1	blindfold	clockwise	practice	Guided	1	-0.5	-0.5	7.693283	-0.55046	-1.45	-1.3	0.801589753792431	-0.023988	0.018722	-0.0036759
Trial1	1	1	blindfold	clockwise	practice	Guided	1	-0.5	-0.5	7.713287	-0.55046	-1.45	-1.3	0.801589753792431	-0.02072	-0.006669	-0.016654
Trial1	1	1	blindfold	clockwise	practice	Guided	1	-0.5	-0.5	7.733292	-0.55046	-1.45	-1.3	0.801589753792431	-0.002886	0.0060233	-0.0052646
Trial1	1	1	blindfold	clockwise	practice	Guided	1	-0.5	-0.5	7.753281	-0.55046	-1.45	-1.3	0.801589753792431	-0.0035192	0.014489	-0.013704
Trial1	1	1	blindfold	clockwise	practice	Guided	1	-0.5	-0.5	7.773285	-0.55046	-1.45	-1.3	0.801589753792431	0.018216	0.018718	0.0048579
Trial1	1	1	blindfold	clockwise	practice	Guided	1	-0.5	-0.5	7.793289	-0.55046	-1.45	-1.3	0.801589753792431	0.013363	0.035641	-0.014973
Trial1	1	1	blindfold	clockwise	practice	Guided	1	-0.5	-0.5	7.813278	-0.55046	-1.45	-1.3	0.801589753792431	-0.01132	-0.027836	-0.0036741
Trial1	1	1	blindfold	clockwise	practice	Guided	1	-0.5	-0.5	7.833282	-0.55047	-1.45	-1.3	0.801590384208436	-0.0097289	-0.015141	0.027226
Trial1	1	1	blindfold	clockwise	practice	Guided	1	-0.5	-0.5	7.853287	-0.55047	-1.45	-1.3	0.801590384208436	-0.023658	0.0060156	0.00054639
Trial1	1	1	blindfold	clockwise	practice	Guided	1	-0.5	-0.5	7.873291	-0.55047	-1.45	-1.3	0.801590384208436	0.017908	0.027173	-0.011071
Trial1	1	1	blindfold	clockwise	practice	Guided	1	-0.5	-0.5	7.89328	-0.55047	-1.45	-1.3	0.801590384208436	-0.0025572	0.022939	-0.026364
Trial1	1	1	blindfold	clockwise	practice	Guided	1	-0.5	-0.5	7.913284	-0.55047	-1.45	-1.3	0.801590384208436	-0.0005592	-0.010917	-0.026998
Trial1	1	1	blindfold	clockwise	practice	Guided	1	-0.5	-0.5	7.933289	-0.55047	-1.45	-1.3	0.801590384208436	-0.02007	-0.010916	-0.012748
Trial1	1	1	blindfold	clockwise	practice	Guided	1	-0.5	-0.5	7.953293	-0.55047	-1.45	-1.3	0.801590384208436	0.013054	0.0060098	-0.01919
Trial1	1	1	blindfold	clockwise	practice	Guided	1	-0.5	-0.5	7.973282	-0.55047	-1.45	-1.3	0.801590384208436	0.012103	0.018706	-0.031848
Trial1	1	1	blindfold	clockwise	practice	Guided	1	-0.5	-0.5	7.993286	-0.55047	-1.45	-1.3	0.801590384208436	0.0013514	0.014473	-0.014741
Trial1	1	1	blindfold	clockwise	practice	Guided	1	-0.5	-0.5	8.01329	-0.55047	-1.45	-1.3	0.801590384208436	-0.014574	0.010239	-0.0097941
Trial1	1	1	blindfold	clockwise	practice	Guided	1	-0.5	-0.5	8.033279	-0.55047	-1.45	-1.3	0.801590384208436	-0.0035894	0.0060044	-0.013697
Trial1	1	1	blindfold	clockwise	practice	Guided	1	-0.5	-0.5	8.053284	-0.55047	-1.45	-1.3	0.801590384208436	-0.015838	0.0017742	-0.0085235
Trial1	1	1	blindfold	clockwise	practice	Guided	1	-0.5	-0.5	8.073288	-0.55048	-1.45	-1.3	0.801591014749035	0.007804	-0.0024584	0.023647
Trial1	1	1	blindfold	clockwise	practice	Guided	1	-0.5	-0.5	8.093292	-0.55048	-1.45	-1.3	0.801591014749035	-0.010343	0.010236	0.0080393
Trial1	1	1	blindfold	clockwise	practice	Guided	1	-0.5	-0.5	8.113281	-0.55048	-1.45	-1.3	0.801591014749035	0.02437	-0.019386	0.015209
Trial1	1	1	blindfold	clockwise	practice	Guided	1	-0.5	-0.5	8.133286	-0.55048	-1.45	-1.3	0.801591014749035	0.036714	0.0060044	0.012985
Trial1	1	1	blindfold	clockwise	practice	Guided	1	-0.5	-0.5	8.15329	-0.55048	-1.45	-1.3	0.801591014749035	0.0026406	0.010235	0.011308
Trial1	1	1	blindfold	clockwise	practice	Guided	1	-0.5	-0.5	8.173279	-0.55048	-1.45	-1.3	0.801591014749035	-0.023315	0.022931	0.0047751
Trial1	1	1	blindfold	clockwise	practice	Guided	1	-0.5	-0.5	8.193283	-0.55048	-1.45	-1.3	0.801591014749035	-0.024581	-0.0024584	-0.022133
Trial1	1	1	blindfold	clockwise	practice	Guided	1	-0.5	-0.5	8.213287	-0.55048	-1.45	-1.3	0.801591014749035	-0.0064293	-0.019386	0.0035052
Trial1	1	1	blindfold	clockwise	practice	Guided	1	-0.5	-0.5	8.233292	-0.55048	-1.45	-1.3	0.801591014749035	0.005277	0.018701	-0.010106
Trial1	1	1	blindfold	clockwise	practice	Guided	1	-0.5	-0.5	8.253281	-0.55048	-1.45	-1.3	0.801591014749035	0.011085	0.018699	0.010676
Trial1	1	1	blindfold	clockwise	practice	Guided	1	-0.5	-0.5	8.273285	-0.55048	-1.45	-1.3	0.801591014749035	0.0046414	-0.0024603	-0.018544
Trial1	1	1	blindfold	clockwise	practice	Guided	1	-0.5	-0.5	8.293289	-0.55049	-1.45	-1.3	0.801591641659901	-0.0054737	0.0060013	0.01617
Trial1	1	1	blindfold	clockwise	practice	Guided	1	-0.5	-0.5	8.313278	-0.55049	-1.45	-1.3	0.801591641659901	-0.00084344	0.010233	-0.035421
Trial1	1	1	blindfold	clockwise	practice	Guided	1	-0.5	-0.5	8.333282	-0.55049	-1.45	-1.3	0.801591641659901	-0.022349	-0.010928	0.017443
Trial1	1	1	blindfold	clockwise	practice	Guided	1	-0.5	-0.5	8.353287	-0.55049	-1.45	-1.3	0.801591641659901	-0.024254	0.014462	-0.016315
Trial1	1	1	blindfold	clockwise	practice	Guided	1	-0.5	-0.5	8.373291	-0.55049	-1.45	-1.3	0.801591641659901	0.011729	0.022925	0.019124
Trial1	1	1	blindfold	clockwise	practice	Guided	1	-0.5	-0.5	8.39328	-0.55049	-1.45	-1.3	0.801591641659901	-0.0084157	-0.015163	0.03337
Trial1	1	1	blindfold	clockwise	practice	Guided	1	-0.5	-0.5	8.413284	-0.55049	-1.45	-1.3	0.801591641659901	-0.0064169	0.035618	0.0035133
Trial1	1	1	blindfold	clockwise	practice	Guided	1	-0.5	-0.5	8.433289	-0.55049	-1.45	-1.3	0.801591641659901	-0.0025128	-0.027862	-0.0010234
Trial1	1	1	blindfold	clockwise	practice	Guided	1	-0.5	-0.5	8.453293	-0.55049	-1.45	-1.3	0.801591641659901	0.013097	0.0059912	-0.019173
Trial1	1	1	blindfold	clockwise	practice	Guided	1	-0.5	-0.5	8.473282	-0.55049	-1.45	-1.3	0.801591641659901	-0.0028285	0.0059897	-0.010731
Trial1	1	1	blindfold	clockwise	practice	Guided	1	-0.5	-0.5	8.493286	-0.55049	-1.45	-1.3	0.801591641659901	0.016914	0.014451	0.0083742
Trial1	1	1	blindfold	clockwise	practice	Guided	1	-0.5	-0.5	8.51329	-0.5505	-1.45	-1.3	0.801592276204018	0.0033039	-0.006708	0.027249
Trial1	1	1	blindfold	clockwise	practice	Guided	1	-0.5	-0.5	8.533279	-0.5505	-1.45	-1.3	0.801592276204018	-0.0025033	0.018682	-0.0010182
Trial1	1	1	blindfold	clockwise	practice	Guided	1	-0.5	-0.5	8.553284	-0.5505	-1.45	-1.3	0.801592276204018	0.0049843	-0.010943	-0.014312
Trial1	1	1	blindfold	clockwise	practice	Guided	1	-0.5	-0.5	8.573288	-0.5505	-1.45	-1.3	0.801592276204018	-0.0093518	-0.010947	0.020717
Trial1	1	1	blindfold	clockwise	practice	Guided	1	-0.5	-0.5	8.593292	-0.5505	-1.45	-1.3	0.801592276204018	0.0023605	0.044067	0.023985
Trial1	1	1	blindfold	clockwise	practice	Guided	1	-0.5	-0.5	8.613281	-0.5505	-1.45	-1.3	0.801592276204018	-0.006076	0.022906	0.00774
Trial1	1	1	blindfold	clockwise	practice	Guided	1	-0.5	-0.5	8.633286	-0.5505	-1.45	-1.3	0.801592276204018	0.0036352	0.01021	-0.012406
Trial1	1	1	blindfold	clockwise	practice	Guided	1	-0.5	-0.5	8.65329	-0.5505	-1.45	-1.3	0.801592276204018	-0.02781	0.010209	0.00089036
Trial1	1	1	blindfold	clockwise	practice	Guided	1	-0.5	-0.5	8.673279	-0.5505	-1.45	-1.3	0.801592276204018	0.021559	0.005976	2.9567E-05
Trial1	1	1	blindfold	clockwise	practice	Guided	1	-0.5	-0.5	8.693283	-0.55051	-1.45	-1.3	0.80159290336259	-0.0076572	0.0017433	-0.013356
Trial1	1	1	blindfold	clockwise	practice	Guided	1	-0.5	-0.5	8.713287	-0.55051	-1.45	-1.3	0.80159290336259	0.012808	0.035594	-0.023383
Trial1	1	1	blindfold	clockwise	practice	Guided	1	-0.5	-0.5	8.733292	-0.55051	-1.45	-1.3	0.80159290336259	-0.0060683	0.0059708	0.007743
Trial1	1	1	blindfold	clockwise	practice	Guided	1	-0.5	-0.5	8.753281	-0.55051	-1.45	-1.3	0.80159290336259	-0.031704	0.027128	-0.00037854
Trial1	1	1	blindfold	clockwise	practice	Guided	1	-0.5	-0.5	8.773285	-0.55051	-1.45	-1.3	0.80159290336259	0.026739	-0.0067283	-0.0074563
Trial1	1	1	blindfold	clockwise	practice	Guided	1	-0.5	-0.5	8.793289	-0.55051	-1.45	-1.3	0.80159290336259	0.015354	-0.010961	0.010376
Trial1	1	1	blindfold	clockwise	practice	Guided	1	-0.5	-0.5	8.813278	-0.55051	-1.45	-1.3	0.80159290336259	-0.00048122	-0.015195	-0.03087
Trial1	1	1	blindfold	clockwise	practice	Guided	1	-0.5	-0.5	8.833282	-0.55051	-1.45	-1.3	0.80159290336259	-0.015771	0.031352	-0.008501
Trial1	1	1	blindfold	clockwise	practice	Guided	1	-0.5	-0.5	8.853287	-0.55051	-1.45	-1.3	0.80159290336259	0.0023802	0.010192	0.0071079
Trial1	1	1	blindfold	clockwise	practice	Guided	1	-0.5	-0.5	8.873291	-0.55051	-1.45	-1.3	0.80159290336259	0.001746	-0.002504	-0.0013305
Trial1	1	1	blindfold	clockwise	practice	Guided	1	-0.5	-0.5	8.89328	-0.55051	-1.45	-1.3	0.80159290336259	-0.014494	0.010192	0.0071101
Trial1	1	1	blindfold	clockwise	practice	Guided	1	-0.5	-0.5	8.913284	-0.55052	-1.45	-1.3	0.801593534400826	-0.015128	-0.0067368	-0.0049134
Trial1	1	1	blindfold	clockwise	practice	Guided	1	-0.5	-0.5	8.933289	-0.55052	-1.45	-1.3	0.801593534400826	-0.0027853	-0.019431	-0.0052304
Trial1	1	1	blindfold	clockwise	practice	Guided	1	-0.5	-0.5	8.953293	-0.55052	-1.45	-1.3	0.801593534400826	-0.015442	0.018655	-0.0042776
Trial1	1	1	blindfold	clockwise	practice	Guided	1	-0.5	-0.5	8.973282	-0.55052	-1.45	-1.3	0.801593534400826	0.015051	0.014423	0.0061589
Trial1	1	1	blindfold	clockwise	practice	Guided	1	-0.5	-0.5	8.993286	-0.55052	-1.45	-1.3	0.801593534400826	-0.021972	-0.0025037	0.02168
Trial1	1	1	blindfold	clockwise	practice	Guided	1	-0.5	-0.5	9.01329	-0.55052	-1.45	-1.3	0.801593534400826	-0.01775	-0.010969	0.021361
Trial1	1	1	blindfold	clockwise	practice	Guided	1	-0.5	-0.5	9.033279	-0.55052	-1.45	-1.3	0.801593534400826	0.012109	0.01442	0.023359
Trial1	1	1	blindfold	clockwise	practice	Guided	1	-0.5	-0.5	9.053284	-0.55052	-1.45	-1.3	0.801593534400826	0.003036	0.005957	0.015555
Trial1	1	1	blindfold	clockwise	practice	Guided	1	-0.5	-0.5	9.073288	-0.55052	-1.45	-1.29985	0.801443867303936	0.015697	0.014421	0.012607
Trial1	1	1	blindfold	clockwise	practice	Guided	1	-0.5	-0.5	9.093292	-0.55057	-1.45005	-1.29972	0.801317223063484	-0.173142	-0.269036	0.605891
Trial1	1	1	blindfold	clockwise	practice	Guided	1	-0.5	-0.5	9.113281	-0.55068	-1.45011	-1.29963	0.801234351630155	-0.243475	-0.285877	0.797918
Trial1	1	1	blindfold	clockwise	practice	Guided	1	-0.5	-0.5	9.133286	-0.55086	-1.45014	-1.29959	0.801205903019699	-0.342391	-0.336575	0.835094
Trial1	1	1	blindfold	clockwise	practice	Guided	1	-0.5	-0.5	9.15329	-0.55117	-1.45015	-1.29962	0.801255498238472	-0.394692	-0.370342	0.75843
Trial1	1	1	blindfold	clockwise	practice	Guided	1	-0.5	-0.5	9.173279	-0.55163	-1.45017	-1.29986	0.801524596975173	-0.362987	-0.387161	0.535199
Trial1	1	1	blindfold	clockwise	practice	Guided	1	-0.5	-0.5	9.193283	-0.55295	-1.45014	-1.29997	0.801720496968347	-0.093109	-0.099253	0.026871
Trial1	1	1	blindfold	clockwise	practice	Guided	1	-0.5	-0.5	9.213287	-0.55367	-1.45007	-1.30003	0.801828197011149	-0.0090179	-0.031524	0.015937
Trial1	1	1	blindfold	clockwise	practice	Guided	1	-0.5	-0.5	9.233292	-0.55436	-1.45002	-1.30002	0.801864808674018	0.044869	-0.014591	-0.00056187
Trial1	1	1	blindfold	clockwise	practice	Guided	1	-0.5	-0.5	9.253281	-0.55494	-1.44999	-1.3	0.801884234592565	0.075671	0.015028	0.014071
Trial1	1	1	blindfold	clockwise	practice	Guided	1	-0.5	-0.5	9.273285	-0.55543	-1.44998	-1.3	0.801917955939637	0.010121	0.0065593	-0.010658
Trial1	1	1	blindfold	clockwise	practice	Guided	1	-0.5	-0.5	9.293289	-0.55627	-1.45001	-1.3	0.801976456624229	-0.073608	-0.0019016	0.004205
Trial1	1	1	blindfold	clockwise	practice	Guided	1	-0.5	-0.5	9.313278	-0.55672	-1.45	-1.3	0.802008157185362	-0.035614	0.031948	0.0013162
Trial1	1	1	blindfold	clockwise	practice	Guided	1	-0.5	-0.5	9.333282	-0.55719	-1.44999	-1.3	0.802041532541603	0.0033382	-0.010372	0.011083
Trial1	1	1	blindfold	clockwise	practice	Guided	1	-0.5	-0.5	9.353287	-0.55761	-1.45	-1.3	0.802071588428676	0.041633	-0.0019084	0.012405
Trial1	1	1	blindfold	clockwise	practice	Guided	1	-0.5	-0.5	9.373291	-0.55798	-1.45	-1.3	0.802098250976061	0.051382	-0.0019102	-0.026537
Trial1	1	1	blindfold	clockwise	practice	Guided	1	-0.5	-0.5	9.39328	-0.55852	-1.45	-1.3	0.802137467231263	-0.001551	0.0065515	0.0029709
Trial1	1	1	blindfold	clockwise	practice	Guided	1	-0.5	-0.5	9.413284	-0.55875	-1.45	-1.3	0.802154276386094	-0.065157	0.015015	0.0035909
Trial1	1	1	blindfold	clockwise	practice	Guided	1	-0.5	-0.5	9.433289	-0.55897	-1.45	-1.3	0.802170423682189	-0.060279	-0.010379	0.0074874
Trial1	1	1	blindfold	clockwise	practice	Guided	1	-0.5	-0.5	9.453293	-0.5592	-1.45	-1.3	0.802187361147601	-0.021324	-0.027308	0.021461
Trial1	1	1	blindfold	clockwise	practice	Guided	1	-0.5	-0.5	9.473282	-0.55943	-1.45	-1.29998	0.802184396462782	-0.0080114	-0.023072	0.02893
Trial1	1	1	blindfold	clockwise	practice	Guided	1	-0.5	-0.5	9.493286	-0.55983	-1.45	-1.29997	0.802204263415884	-0.033985	-0.0019089	0.077582
Trial1	1	1	blindfold	clockwise	practice	Guided	1	-0.5	-0.5	9.51329	-0.56	-1.45001	-1.29996	0.802206974172864	-0.067728	-0.014597	0.084366
Trial1	1	1	blindfold	clockwise	practice	Guided	1	-0.5	-0.5	9.533279	-0.56016	-1.45002	-1.29995	0.802208974528272	-0.074531	-0.044207	0.101865
Trial1	1	1	blindfold	clockwise	practice	Guided	1	-0.5	-0.5	9.553284	-0.56034	-1.45002	-1.29995	0.802222489314956	-0.049518	-0.023036	0.095682
Trial1	1	1	blindfold	clockwise	practice	Guided	1	-0.5	-0.5	9.573288	-0.56052	-1.45003	-1.29996	0.802246033779627	-0.024831	-0.039947	0.085277
Trial1	1	1	blindfold	clockwise	practice	Guided	1	-0.5	-0.5	9.593292	-0.56082	-1.45002	-1.29997	0.802278705029817	0.011207	-0.014537	0.057011
Trial1	1	1	blindfold	clockwise	practice	Guided	1	-0.5	-0.5	9.613281	-0.56088	-1.45001	-1.29997	0.80228325746342	0.089412	-0.027225	0.080702
Trial1	1	1	blindfold	clockwise	practice	Guided	1	-0.5	-0.5	9.633286	-0.56087	-1.45002	-1.29997	0.802282497660731	0.054345	-0.031447	0.066398
Trial1	1	1	blindfold	clockwise	practice	Guided	1	-0.5	-0.5	9.65329	-0.56085	-1.45001	-1.29996	0.80227099821286	0.085156	-0.0018181	0.054377
Trial1	1	1	blindfold	clockwise	practice	Guided	1	-0.5	-0.5	9.673279	-0.56079	-1.45001	-1.29997	0.802276432745445	0.107848	-0.04413	0.100442
Trial1	1	1	blindfold	clockwise	practice	Guided	1	-0.5	-0.5	9.693283	-0.56054	-1.45002	-1.29997	0.802257529869013	0.107464	-0.052573	0.096189
Trial1	1	1	blindfold	clockwise	practice	Guided	1	-0.5	-0.5	9.713287	-0.56033	-1.45003	-1.29998	0.802251577480705	0.137623	-0.035628	0.047178
Trial1	1	1	blindfold	clockwise	practice	Guided	1	-0.5	-0.5	9.733292	-0.56005	-1.45003	-1.29999	0.802240553613176	0.143434	-0.052537	0.025759
Trial1	1	1	blindfold	clockwise	practice	Guided	1	-0.5	-0.5	9.753281	-0.55969	-1.45003	-1.3	0.80222367182857	0.154761	-0.06945	-0.0050623
Trial1	1	1	blindfold	clockwise	practice	Guided	1	-0.5	-0.5	9.773285	-0.55923	-1.45002	-1.3	0.80218957425891	0.122257	-0.014425	0.014408
Trial1	1	1	blindfold	clockwise	practice	Guided	1	-0.5	-0.5	9.793289	-0.55812	-1.44998	-1.29998	0.802088409391282	0.081288	0.10828	0.034518
Trial1	1	1	blindfold	clockwise	practice	Guided	1	-0.5	-0.5	9.813278	-0.55751	-1.44995	-1.29996	0.802024582750396	0.044898	0.154797	0.058502
Trial1	1	1	blindfold	clockwise	practice	Guided	1	-0.5	-0.5	9.833282	-0.55695	-1.44993	-1.29995	0.801974634588754	0.079876	0.197071	0.111406
Trial1	1	1	blindfold	clockwise	practice	Guided	1	-0.5	-0.5	9.853287	-0.55643	-1.44992	-1.29995	0.80193787239874	0.048394	0.167401	0.092205
Trial1	1	1	blindfold	clockwise	practice	Guided	1	-0.5	-0.5	9.873291	-0.55595	-1.44992	-1.29998	0.801934088054184	0.030909	0.116586	0.04251
Trial1	1	1	blindfold	clockwise	practice	Guided	1	-0.5	-0.5	9.89328	-0.5551	-1.44997	-1.29998	0.80187523137983	0.014332	0.061541	0.026251
Trial1	1	1	blindfold	clockwise	practice	Guided	1	-0.5	-0.5	9.913284	-0.55472	-1.44997	-1.29999	0.801859205415152	0.028642	0.048826	0.024964
Trial1	1	1	blindfold	clockwise	practice	Guided	1	-0.5	-0.5	9.933289	-0.55436	-1.44997	-1.29999	0.801834718110086	0.062387	0.019189	-0.0022766
Trial1	1	1	blindfold	clockwise	practice	Guided	1	-0.5	-0.5	9.953293	-0.554	-1.44998	-1.3	0.801820382547732	0.024083	0.044573	0.0090384
Trial1	1	1	blindfold	clockwise	practice	Guided	1	-0.5	-0.5	9.973282	-0.55367	-1.44999	-1.3	0.801798223642969	0.019856	0.044565	0.0093586
Trial1	1	1	blindfold	clockwise	practice	Guided	1	-0.5	-0.5	9.993286	-0.55309	-1.44997	-1.29999	0.801749620512703	0.022401	0.103777	0.043113
Trial1	1	1	blindfold	clockwise	practice	Guided	1	-0.5	-0.5	10.01329	-0.55285	-1.44995	-1.29998	0.801723770384022	0.015554	0.158753	0.064839
Trial1	1	1	blindfold	clockwise	practice	Guided	1	-0.5	-0.5	10.03328	-0.55265	-1.44991	-1.29999	0.801720600912581	0.012435	0.188307	-0.032549
Trial1	1	1	blindfold	clockwise	practice	Guided	1	-0.5	-0.5	10.05328	-0.55259	-1.44991	-1.30001	0.801736649376799	0.031223	0.141723	-0.0085011
Trial1	1	1	blindfold	clockwise	practice	Guided	1	-0.5	-0.5	10.07329	-0.55253	-1.44993	-1.30002	0.801742825488335	0.082878	0.06552	-0.054826
Trial1	1	1	blindfold	clockwise	practice	Guided	1	-0.5	-0.5	10.09329	-0.55229	-1.44999	-1.29998	0.801687050595064	0.222219	0.0062693	0.049253
Trial1	1	1	blindfold	clockwise	practice	Guided	1	-0.5	-0.5	10.11328	-0.55197	-1.45001	-1.29996	0.801646374998889	0.192939	0.0020343	0.055696
Trial1	1	1	blindfold	clockwise	practice	Guided	1	-0.5	-0.5	10.13329	-0.55154	-1.45	-1.29997	0.801628606974002	0.126009	-0.044515	0.029654
Trial1	1	1	blindfold	clockwise	practice	Guided	1	-0.5	-0.5	10.15329	-0.55099	-1.45002	-1.29996	0.801583437792537	0.182086	-0.260305	0.081964
Trial1	1	1	blindfold	clockwise	practice	Guided	1	-0.5	-0.5	10.17328	-0.55038	-1.45009	-1.29992	0.801504891167505	0.068337	-0.357555	0.149914
Trial1	1	1	blindfold	clockwise	practice	Guided	1	-0.5	-0.5	10.19328	-0.54943	-1.45019	-1.29991	0.801435744866186	0.017245	-0.36158	0.15817
Trial1	1	1	blindfold	clockwise	practice	Guided	1	-0.5	-0.5	10.21329	-0.54916	-1.45018	-1.29989	0.801399266416605	0.020092	-0.27262	0.242512
Trial1	1	1	blindfold	clockwise	practice	Guided	1	-0.5	-0.5	10.23329	-0.549	-1.45015	-1.29989	0.801389468787166	-0.04057	-0.16676	0.22483
Trial1	1	1	blindfold	clockwise	practice	Guided	1	-0.5	-0.5	10.25328	-0.54897	-1.45011	-1.29989	0.801387632542029	-0.103527	-0.099016	0.204834
Trial1	1	1	blindfold	clockwise	practice	Guided	1	-0.5	-0.5	10.27328	-0.54904	-1.45008	-1.2999	0.801401787392787	-0.226069	-0.1413	0.180623
Trial1	1	1	blindfold	clockwise	practice	Guided	1	-0.5	-0.5	10.29329	-0.54954	-1.45007	-1.29988	0.801412670706905	-0.237419	-0.035432	0.216508
Trial1	1	1	blindfold	clockwise	practice	Guided	1	-0.5	-0.5	10.31328	-0.55002	-1.45003	-1.29984	0.801402628003942	-0.231295	0.023814	0.337458
Trial1	1	1	blindfold	clockwise	practice	Guided	1	-0.5	-0.5	10.33328	-0.55061	-1.44999	-1.29981	0.801409571412932	-0.224841	-0.056586	0.421776
Trial1	1	1	blindfold	clockwise	practice	Guided	1	-0.5	-0.5	10.35329	-0.55135	-1.45003	-1.2998	0.801446650054246	-0.196147	-0.158112	0.406804
Trial1	1	1	blindfold	clockwise	practice	Guided	1	-0.5	-0.5	10.37329	-0.55213	-1.45007	-1.29978	0.801477137228507	-0.147409	-0.141139	0.432744
Trial1	1	1	blindfold	clockwise	practice	Guided	1	-0.5	-0.5	10.39328	-0.55391	-1.45016	-1.29976	0.801575019973799	-0.428232	-0.547223	0.475078
Trial1	1	1	blindfold	clockwise	practice	Guided	1	-0.5	-0.5	10.41328	-0.55508	-1.45025	-1.2997	0.801594617497454	-0.496738	-0.534528	0.633107
Trial1	1	1	blindfold	clockwise	practice	Guided	1	-0.5	-0.5	10.43329	-0.55645	-1.45025	-1.29967	0.80165995414028	-0.492743	-0.16628	0.683847
Trial1	1	1	blindfold	clockwise	practice	Guided	1	-0.5	-0.5	10.45329	-0.55806	-1.45013	-1.29964	0.801744969767762	-0.411419	0.011473	0.690496
Trial1	1	1	blindfold	clockwise	practice	Guided	1	-0.5	-0.5	10.47328	-0.55995	-1.44999	-1.29965	0.801894158304106	-0.492011	-0.136633	0.743506
Trial1	1	1	blindfold	clockwise	practice	Guided	1	-0.5	-0.5	10.49329	-0.56458	-1.45017	-1.29964	0.802243487645698	-0.308635	-0.555482	0.746645
Trial1	1	1	blindfold	clockwise	practice	Guided	1	-0.5	-0.5	10.51329	-0.56695	-1.45028	-1.29967	0.802467679186525	-0.256126	-0.678204	0.653545
Trial1	1	1	blindfold	clockwise	practice	Guided	1	-0.5	-0.5	10.53328	-0.56939	-1.45035	-1.29971	0.802714838873175	-0.158611	-0.834781	0.539908
Trial1	1	1	blindfold	clockwise	practice	Guided	1	-0.5	-0.5	10.55328	-0.57153	-1.45041	-1.29977	0.802962382515375	-0.117301	-0.961735	0.468761
Trial1	1	1	blindfold	clockwise	practice	Guided	1	-0.5	-0.5	10.57329	-0.5735	-1.45048	-1.29994	0.803309669490615	-0.028948	-1.012517	0.24102
Trial1	1	1	blindfold	clockwise	practice	Guided	1	-0.5	-0.5	10.59329	-0.57632	-1.45047	-1.29995	0.803582447269494	0.49008	-0.775536	0.09388
Trial1	1	1	blindfold	clockwise	practice	Guided	1	-0.5	-0.5	10.61328	-0.57703	-1.4504	-1.29994	0.803640342295408	0.244962	-0.673973	0.108928
Trial1	1	1	blindfold	clockwise	practice	Guided	1	-0.5	-0.5	10.63329	-0.57731	-1.45035	-1.29992	0.803647172504924	-0.101879	-0.720522	0.176403
Trial1	1	1	blindfold	clockwise	practice	Guided	1	-0.5	-0.5	10.65329	-0.57746	-1.45036	-1.2999	0.803641684689744	-0.395005	-0.822086	0.282485
Trial1	1	1	blindfold	clockwise	practice	Guided	1	-0.5	-0.5	10.67328	-0.57771	-1.4504	-1.29994	0.803705809072574	-0.554811	-0.792463	0.193207
Trial1	1	1	blindfold	clockwise	practice	Guided	1	-0.5	-0.5	10.69328	-0.57897	-1.45038	-1.29993	0.803818649472394	-0.441933	-0.76284	0.116427
Trial1	1	1	blindfold	clockwise	practice	Guided	1	-0.5	-0.5	10.71329	-0.57993	-1.45038	-1.29987	0.80385374645739	-0.305403	-0.741681	0.283889
Trial1	1	1	blindfold	clockwise	practice	Guided	1	-0.5	-0.5	10.73329	-0.58089	-1.45034	-1.29984	0.803919999690984	-0.224663	-0.453903	0.336861
Trial1	1	1	blindfold	clockwise	practice	Guided	1	-0.5	-0.5	10.75328	-0.58183	-1.45024	-1.29982	0.803995086693563	-0.16872	-0.309926	0.335975
Trial1	1	1	blindfold	clockwise	practice	Guided	1	-0.5	-0.5	10.77328	-0.58279	-1.45017	-1.29985	0.804123242225961	-0.102671	-0.39024	0.365266
Trial1	1	1	blindfold	clockwise	practice	Guided	1	-0.5	-0.5	10.79329	-0.58446	-1.45024	-1.29986	0.804306854108445	-0.07794	-0.457803	0.25696
Trial1	1	1	blindfold	clockwise	practice	Guided	1	-0.5	-0.5	10.81328	-0.58514	-1.45022	-1.29984	0.804358745645813	-0.214544	-0.318042	0.332325
Trial1	1	1	blindfold	clockwise	practice	Guided	1	-0.5	-0.5	10.83328	-0.58583	-1.45017	-1.29977	0.80436237689177	-0.329135	-0.233335	0.510441
Trial1	1	1	blindfold	clockwise	practice	Guided	1	-0.5	-0.5	10.85329	-0.58666	-1.45013	-1.29969	0.804371841372368	-0.313909	-0.165568	0.645083
Trial1	1	1	blindfold	clockwise	practice	Guided	1	-0.5	-0.5	10.87329	-0.58766	-1.45008	-1.29968	0.80447024301791	-0.118491	-0.089361	0.697337
Trial1	1	1	blindfold	clockwise	practice	Guided	1	-0.5	-0.5	10.89328	-0.58947	-1.45004	-1.29969	0.804679436312225	0.024578	-0.131628	0.626392
Trial1	1	1	blindfold	clockwise	practice	Guided	1	-0.5	-0.5	10.91328	-0.5902	-1.45006	-1.29968	0.804750977006171	-0.014004	-0.131588	0.621021
Trial1	1	1	blindfold	clockwise	practice	Guided	1	-0.5	-0.5	10.93329	-0.59081	-1.45006	-1.29967	0.80480962642096	-0.090998	-0.089239	0.665463
Trial1	1	1	blindfold	clockwise	practice	Guided	1	-0.5	-0.5	10.95329	-0.59137	-1.45004	-1.29965	0.804853224986046	-0.160218	0.0080989	0.700797
Trial1	1	1	blindfold	clockwise	practice	Guided	1	-0.5	-0.5	10.97328	-0.59192	-1.44999	-1.29963	0.804895837602521	-0.160566	0.101184	0.747544
Trial1	1	1	blindfold	clockwise	practice	Guided	1	-0.5	-0.5	10.99329	-0.59316	-1.44992	-1.29964	0.805048337587646	-0.211602	0.168801	0.741522
Trial1	1	1	blindfold	clockwise	practice	Guided	1	-0.5	-0.5	11.01329	-0.59384	-1.44992	-1.29963	0.805117361513392	-0.179771	0.101053	0.716913
Trial1	1	1	blindfold	clockwise	practice	Guided	1	-0.5	-0.5	11.03328	-0.59453	-1.44994	-1.29961	0.805178303470073	-0.168896	0.113721	0.795007
Trial1	1	1	blindfold	clockwise	practice	Guided	1	-0.5	-0.5	11.05328	-0.59525	-1.44994	-1.29958	0.805233442136108	-0.140697	0.194086	0.809483
Trial1	1	1	blindfold	clockwise	practice	Guided	1	-0.5	-0.5	11.07329	-0.59596	-1.44991	-1.29962	0.805357262103351	-0.121294	0.312511	0.854855
Trial1	1	1	blindfold	clockwise	practice	Guided	1	-0.5	-0.5	11.09329	-0.5972	-1.44985	-1.29964	0.805525834149794	-0.166149	0.30811	0.718439
Trial1	1	1	blindfold	clockwise	practice	Guided	1	-0.5	-0.5	11.11328	-0.59777	-1.44985	-1.29964	0.805594812671329	-0.163965	0.24456	0.721284
Trial1	1	1	blindfold	clockwise	practice	Guided	1	-0.5	-0.5	11.13329	-0.59832	-1.44988	-1.29963	0.80565181281055	-0.091128	0.206414	0.748814
Trial1	1	1	blindfold	clockwise	practice	Guided	1	-0.5	-0.5	11.15329	-0.59879	-1.4499	-1.29962	0.805699365484387	-0.049639	0.172508	0.763957
Trial1	1	1	blindfold	clockwise	practice	Guided	1	-0.5	-0.5	11.17328	-0.59916	-1.4499	-1.29964	0.805764694406741	-0.028427	0.155528	0.736922
Trial1	1	1	blindfold	clockwise	practice	Guided	1	-0.5	-0.5	11.19328	-0.59948	-1.44992	-1.29964	0.805804139361353	-0.011096	0.180833	0.703178
Trial1	1	1	blindfold	clockwise	practice	Guided	1	-0.5	-0.5	11.21329	-0.59949	-1.44992	-1.29964	0.805805368283576	0.0054457	0.328879	0.703936
Trial1	1	1	blindfold	clockwise	practice	Guided	1	-0.5	-0.5	11.23329	-0.59949	-1.4499	-1.29964	0.805805368283576	-0.053579	0.345718	0.688034
Trial1	1	1	blindfold	clockwise	practice	Guided	1	-0.5	-0.5	11.25328	-0.59949	-1.44989	-1.29965	0.80581542354553	-0.035229	0.277926	0.667635
Trial1	1	1	blindfold	clockwise	practice	Guided	1	-0.5	-0.5	11.27328	-0.59949	-1.44989	-1.29966	0.805825360512193	-0.055943	0.205922	0.658506
Trial1	1	1	blindfold	clockwise	practice	Guided	1	-0.5	-0.5	11.29329	-0.59949	-1.4499	-1.29967	0.805835179183497	0.0092266	0.116954	0.572487
Trial1	1	1	blindfold	clockwise	practice	Guided	1	-0.5	-0.5	11.31328	-0.59949	-1.4499	-1.2997	0.80586499010049	0.042351	0.159237	0.510327
Trial1	1	1	blindfold	clockwise	practice	Guided	1	-0.5	-0.5	11.33328	-0.59948	-1.4499	-1.29972	0.805883516956088	0.108779	0.197275	0.492121
Trial1	1	1	blindfold	clockwise	practice	Guided	1	-0.5	-0.5	11.35329	-0.59946	-1.4499	-1.29975	0.805910974384653	0.15099	0.319927	0.441386
Trial1	1	1	blindfold	clockwise	practice	Guided	1	-0.5	-0.5	11.37329	-0.59942	-1.44987	-1.29983	0.805985299680187	0.154538	0.315599	0.377724
Trial1	1	1	blindfold	clockwise	practice	Guided	1	-0.5	-0.5	11.39328	-0.59923	-1.44984	-1.29988	0.806011569412821	0.1975	0.319643	0.226145
Trial1	1	1	blindfold	clockwise	practice	Guided	1	-0.5	-0.5	11.41328	-0.59906	-1.44984	-1.29994	0.806050284902444	0.240936	0.336478	0.039222
Trial1	1	1	blindfold	clockwise	practice	Guided	1	-0.5	-0.5	11.43329	-0.59882	-1.44984	-1.29995	0.806030641466649	0.228841	0.298306	0.095426
Trial1	1	1	blindfold	clockwise	practice	Guided	1	-0.5	-0.5	11.45329	-0.59849	-1.44986	-1.29995	0.80599025326172	0.154245	0.196682	0.109368
Trial1	1	1	blindfold	clockwise	practice	Guided	1	-0.5	-0.5	11.47328	-0.59808	-1.4499	-1.29996	0.805950198945628	0.240682	0.162778	0.068371
Trial1	1	1	blindfold	clockwise	practice	Guided	1	-0.5	-0.5	11.49329	-0.59675	-1.44992	-1.29997	0.805799365048966	0.353001	0.094983	0.067189
Trial1	1	1	blindfold	clockwise	practice	Guided	1	-0.5	-0.5	11.51329	-0.59578	-1.44994	-1.29997	0.805683474712835	0.267418	0.179585	0.104994
Trial1	1	1	blindfold	clockwise	practice	Guided	1	-0.5	-0.5	11.53328	-0.59457	-1.44992	-1.29996	0.805530576980408	0.275068	0.264165	0.095907
Trial1	1	1	blindfold	clockwise	practice	Guided	1	-0.5	-0.5	11.55328	-0.59325	-1.44988	-1.29994	0.805356900097102	0.307235	0.306404	0.12728
Trial1	1	1	blindfold	clockwise	practice	Guided	1	-0.5	-0.5	11.57329	-0.59176	-1.44985	-1.29996	0.805205522797277	0.272018	0.306312	0.113167
Trial1	1	1	blindfold	clockwise	practice	Guided	1	-0.5	-0.5	11.59329	-0.58865	-1.44984	-1.29997	0.804866989357157	0.168739	0.301908	0.044768
Trial1	1	1	blindfold	clockwise	practice	Guided	1	-0.5	-0.5	11.61328	-0.58692	-1.44985	-1.29997	0.804678283878514	0.217438	0.310286	0.070939
Trial1	1	1	blindfold	clockwise	practice	Guided	1	-0.5	-0.5	11.63329	-0.5853	-1.44985	-1.29998	0.804514739029415	0.12744	0.238263	0.061173
Trial1	1	1	blindfold	clockwise	practice	Guided	1	-0.5	-0.5	11.65329	-0.58363	-1.44986	-1.29999	0.804349353965655	0.062628	0.221265	-0.0064852
Trial1	1	1	blindfold	clockwise	practice	Guided	1	-0.5	-0.5	11.67328	-0.58195	-1.44989	-1.29996	0.804146648988315	0.048758	0.170433	0.033503
Trial1	1	1	blindfold	clockwise	practice	Guided	1	-0.5	-0.5	11.69328	-0.57888	-1.45001	-1.29994	0.803819777493867	-0.030179	-0.142725	0.162813
Trial1	1	1	blindfold	clockwise	practice	Guided	1	-0.5	-0.5	11.71329	-0.57751	-1.45008	-1.29995	0.803696340843742	-0.028972	-0.214615	0.12447
Trial1	1	1	blindfold	clockwise	practice	Guided	1	-0.5	-0.5	11.73329	-0.5763	-1.45012	-1.29998	0.803610331795989	-0.049935	-0.294949	0.019976
Trial1	1	1	blindfold	clockwise	practice	Guided	1	-0.5	-0.5	11.75328	-0.57525	-1.45015	-1.30005	0.803581110902953	-0.095181	-0.345637	-0.089624
Trial1	1	1	blindfold	clockwise	practice	Guided	1	-0.5	-0.5	11.77328	-0.57442	-1.45017	-1.3	0.803453954142268	-0.064043	-0.485183	-0.106227
Trial1	1	1	blindfold	clockwise	practice	Guided	1	-0.5	-0.5	11.79329	-0.57329	-1.45027	-1.29996	0.803310308549562	0.066395	-0.55712	0.095782
Trial1	1	1	blindfold	clockwise	practice	Guided	1	-0.5	-0.5	11.81328	-0.57291	-1.45026	-1.29994	0.80325590447166	0.100195	-0.387742	0.148285
Trial1	1	1	blindfold	clockwise	practice	Guided	1	-0.5	-0.5	11.83328	-0.57259	-1.4502	-1.29999	0.803276545924092	0.1178	-0.269167	-0.0059286
Trial1	1	1	blindfold	clockwise	practice	Guided	1	-0.5	-0.5	11.85329	-0.57228	-1.45015	-1.30004	0.803298455827274	0.058244	-0.307178	-0.115857
Trial1	1	1	blindfold	clockwise	practice	Guided	1	-0.5	-0.5	11.87329	-0.57203	-1.45014	-1.30003	0.803266028050795	0.0095935	-0.302869	-0.089126
Trial1	1	1	blindfold	clockwise	practice	Guided	1	-0.5	-0.5	11.89328	-0.57182	-1.45015	-1.30003	0.803247225430027	-0.029951	-0.323857	-0.049483
Trial1	1	1	blindfold	clockwise	practice	Guided	1	-0.5	-0.5	11.91328	-0.57182	-1.45015	-1.30003	0.803247225430027	-0.013402	-0.332228	-0.054343
Trial1	1	1	blindfold	clockwise	practice	Guided	1	-0.5	-0.5	11.93329	-0.57182	-1.45015	-1.30003	0.803247225430027	0.087248	-0.251745	-0.016175
Trial1	1	1	blindfold	clockwise	practice	Guided	1	-0.5	-0.5	11.95329	-0.5718	-1.45013	-1.30004	0.803255408503052	0.143573	-0.128971	-0.091512
Trial1	1	1	blindfold	clockwise	practice	Guided	1	-0.5	-0.5	11.97328	-0.57171	-1.45009	-1.30005	0.803257342069381	0.230465	-0.078158	-0.137695
Trial1	1	1	blindfold	clockwise	practice	Guided	1	-0.5	-0.5	11.99329	-0.57106	-1.45	-1.30004	0.80318960157835	0.182755	-0.018904	-0.040516
Trial1	1	1	blindfold	clockwise	practice	Guided	1	-0.5	-0.5	12.01329	-0.57056	-1.45	-1.30002	0.803125686842181	0.092149	-0.12045	-0.057904
Trial1	1	1	blindfold	clockwise	practice	Guided	1	-0.5	-0.5	12.03328	-0.57	-1.45004	-1.29999	0.803046636925534	0.014937	-0.0781	-0.019206
Trial1	1	1	blindfold	clockwise	practice	Guided	1	-0.5	-0.5	12.05328	-0.5695	-1.45003	-1.29994	0.802953562884957	-0.020911	0.112326	0.179121
Trial1	1	1	blindfold	clockwise	practice	Guided	1	-0.5	-0.5	12.07329	-0.56911	-1.44995	-1.29991	0.802889852854324	-0.12572	0.163067	0.195718
Trial1	1	1	blindfold	clockwise	practice	Guided	1	-0.5	-0.5	12.09329	-0.56885	-1.44994	-1.29991	0.802867515131765	-0.050706	0.027593	0.177054
Trial1	1	1	blindfold	clockwise	practice	Guided	1	-0.5	-0.5	12.11328	-0.56886	-1.44996	-1.29991	0.802868373909293	-0.042913	0.086828	0.176027
Trial1	1	1	blindfold	clockwise	practice	Guided	1	-0.5	-0.5	12.13329	-0.56887	-1.44995	-1.2999	0.802859256139836	-0.062961	0.188355	0.237335
Trial1	1	1	blindfold	clockwise	practice	Guided	1	-0.5	-0.5	12.15329	-0.56889	-1.44993	-1.29988	0.802841139809261	-0.10672	0.260234	0.25255
Trial1	1	1	blindfold	clockwise	practice	Guided	1	-0.5	-0.5	12.17328	-0.56894	-1.44991	-1.29987	0.802835450745608	-0.112825	0.192467	0.304738
Trial1	1	1	blindfold	clockwise	practice	Guided	1	-0.5	-0.5	12.19328	-0.56904	-1.44993	-1.29987	0.802844045417267	-0.106021	0.078139	0.227658
Trial1	1	1	blindfold	clockwise	practice	Guided	1	-0.5	-0.5	12.21329	-0.56909	-1.44995	-1.29988	0.802858323824336	-0.054714	0.099274	0.222344
Trial1	1	1	blindfold	clockwise	practice	Guided	1	-0.5	-0.5	12.23329	-0.56912	-1.44994	-1.29988	0.802860904408	-0.043028	0.124629	0.208313
Trial1	1	1	blindfold	clockwise	practice	Guided	1	-0.5	-0.5	12.25328	-0.56912	-1.44994	-1.29988	0.802860904408	0.02228	0.116127	0.293883
Trial1	1	1	blindfold	clockwise	practice	Guided	1	-0.5	-0.5	12.27328	-0.56912	-1.44994	-1.29988	0.802860904408	-0.008231	0.107631	0.283452
Trial1	1	1	blindfold	clockwise	practice	Guided	1	-0.5	-0.5	12.29329	-0.56912	-1.44994	-1.29988	0.802860904408	0.017079	0.111796	0.28133
Trial1	1	1	blindfold	clockwise	practice	Guided	1	-0.5	-0.5	12.31328	-0.56912	-1.44994	-1.29987	0.802850928006745	-0.036171	0.171	0.251446
Trial1	1	1	blindfold	clockwise	practice	Guided	1	-0.5	-0.5	12.33328	-0.56912	-1.44994	-1.29987	0.802850928006745	-0.054302	0.145567	0.290976
Trial1	1	1	blindfold	clockwise	practice	Guided	1	-0.5	-0.5	12.35329	-0.56913	-1.44994	-1.29987	0.802851790169707	-0.052318	0.090517	0.316205
Trial1	1	1	blindfold	clockwise	practice	Guided	1	-0.5	-0.5	12.37329	-0.56913	-1.44994	-1.29985	0.802831837391401	-0.027268	0.115879	0.348226
Trial1	1	1	blindfold	clockwise	practice	Guided	1	-0.5	-0.5	12.39328	-0.56913	-1.44994	-1.29984	0.802821979770153	-0.014925	0.035432	0.360025
Trial1	1	1	blindfold	clockwise	practice	Guided	1	-0.5	-0.5	12.41328	-0.56913	-1.44995	-1.29984	0.802821979770153	-0.006481	0.03965	0.359596
Trial1	1	1	blindfold	clockwise	practice	Guided	1	-0.5	-0.5	12.43329	-0.56913	-1.44995	-1.29984	0.802821979770153	-0.013272	0.022711	0.380589
Trial1	1	1	blindfold	clockwise	practice	Guided	1	-0.5	-0.5	12.45329	-0.56913	-1.44995	-1.29983	0.802811884616799	4.3086E-05	0.056553	0.387943
Trial1	1	1	blindfold	clockwise	practice	Guided	1	-0.5	-0.5	12.47328	-0.56913	-1.44996	-1.2998	0.802781955461842	-0.020999	0.052306	0.444649
Trial1	1	1	blindfold	clockwise	practice	Guided	1	-0.5	-0.5	12.49329	-0.56913	-1.44996	-1.2998	0.802781955461842	-0.025873	-0.028119	0.436285
Trial1	1	1	blindfold	clockwise	practice	Guided	1	-0.5	-0.5	12.51329	-0.56914	-1.44997	-1.29979	0.802772960217701	-0.038527	-0.019651	0.457591
Trial1	1	1	blindfold	clockwise	practice	Guided	1	-0.5	-0.5	12.53328	-0.56914	-1.44998	-1.29978	0.8027629838462	-0.032653	-0.049263	0.457789
Trial1	1	1	blindfold	clockwise	practice	Guided	1	-0.5	-0.5	12.55328	-0.56914	-1.44999	-1.29976	0.802743149872278	-0.036156	-0.045025	0.500548
Trial1	1	1	blindfold	clockwise	practice	Guided	1	-0.5	-0.5	12.57329	-0.56915	-1.44999	-1.29972	0.802703983073481	-0.03159	-0.028084	0.525524
Trial1	1	1	blindfold	clockwise	practice	Guided	1	-0.5	-0.5	12.59329	-0.56918	-1.45002	-1.29971	0.802696713973401	-0.095083	-0.083056	0.581402
Trial1	1	1	blindfold	clockwise	practice	Guided	1	-0.5	-0.5	12.61328	-0.56924	-1.45003	-1.29969	0.802681931501524	-0.178424	-0.066105	0.600624
Trial1	1	1	blindfold	clockwise	practice	Guided	1	-0.5	-0.5	12.63329	-0.56935	-1.45004	-1.29968	0.802681454138865	-0.201025	-0.125326	0.636348
Trial1	1	1	blindfold	clockwise	practice	Guided	1	-0.5	-0.5	12.65329	-0.56951	-1.45004	-1.29967	0.802685315838289	-0.185326	-0.104141	0.702867
Trial1	1	1	blindfold	clockwise	practice	Guided	1	-0.5	-0.5	12.67328	-0.56974	-1.45005	-1.29967	0.802705267051712	-0.186555	-0.07872	0.65646
Trial1	1	1	blindfold	clockwise	practice	Guided	1	-0.5	-0.5	12.69328	-0.57032	-1.45006	-1.29969	0.802775817391702	-0.172445	-0.154824	0.617179
Trial1	1	1	blindfold	clockwise	practice	Guided	1	-0.5	-0.5	12.71329	-0.57067	-1.45007	-1.2997	0.802816526300317	-0.216849	-0.159014	0.599384
Trial1	1	1	blindfold	clockwise	practice	Guided	1	-0.5	-0.5	12.73329	-0.57109	-1.45009	-1.2997	0.80285360462416	-0.148261	-0.205509	0.598335
Trial1	1	1	blindfold	clockwise	practice	Guided	1	-0.5	-0.5	12.75328	-0.5715	-1.4501	-1.2997	0.802890014419352	-0.117325	-0.235074	0.600908
Trial1	1	1	blindfold	clockwise	practice	Guided	1	-0.5	-0.5	12.77328	-0.57189	-1.45011	-1.2997	0.802924838560795	-0.151398	-0.239246	0.556155
Trial1	1	1	blindfold	clockwise	practice	Guided	1	-0.5	-0.5	12.79329	-0.57265	-1.4501	-1.2997	0.80299323835721	-0.210874	-0.251825	0.607528
Trial1	1	1	blindfold	clockwise	practice	Guided	1	-0.5	-0.5	12.81328	-0.57309	-1.45011	-1.29969	0.803023199987653	-0.211104	-0.28561	0.603316
Trial1	1	1	blindfold	clockwise	practice	Guided	1	-0.5	-0.5	12.83328	-0.57352	-1.45013	-1.29968	0.803052479502312	-0.206686	-0.289762	0.658169
Trial1	1	1	blindfold	clockwise	practice	Guided	1	-0.5	-0.5	12.85329	-0.57401	-1.45015	-1.29968	0.803097488470607	-0.262725	-0.348918	0.650161
Trial1	1	1	blindfold	clockwise	practice	Guided	1	-0.5	-0.5	12.87329	-0.57459	-1.45017	-1.29973	0.803200880445727	-0.307182	-0.361514	0.586894
Trial1	1	1	blindfold	clockwise	practice	Guided	1	-0.5	-0.5	12.89328	-0.57598	-1.45019	-1.2997	0.803301367071695	-0.310889	-0.43325	0.525562
Trial1	1	1	blindfold	clockwise	practice	Guided	1	-0.5	-0.5	12.91328	-0.57682	-1.45021	-1.29971	0.803391221910013	-0.255229	-0.445823	0.517706
Trial1	1	1	blindfold	clockwise	practice	Guided	1	-0.5	-0.5	12.93329	-0.57773	-1.45023	-1.29971	0.80347874489686	-0.269162	-0.462625	0.593317
Trial1	1	1	blindfold	clockwise	practice	Guided	1	-0.5	-0.5	12.95329	-0.57864	-1.45024	-1.2997	0.803557323332378	-0.278437	-0.470971	0.593675
Trial1	1	1	blindfold	clockwise	practice	Guided	1	-0.5	-0.5	12.97328	-0.57962	-1.45024	-1.29971	0.803663788898876	-0.310667	-0.534376	0.615603
Trial1	1	1	blindfold	clockwise	practice	Guided	1	-0.5	-0.5	12.99329	-0.58175	-1.45027	-1.29975	0.803917454815516	-0.38685	-0.563994	0.507131
Trial1	1	1	blindfold	clockwise	practice	Guided	1	-0.5	-0.5	13.01329	-0.58295	-1.45028	-1.29982	0.804109848414592	-0.451242	-0.517444	0.283001
Trial1	1	1	blindfold	clockwise	practice	Guided	1	-0.5	-0.5	13.03328	-0.58434	-1.45026	-1.29982	0.804254423727923	-0.433692	-0.428483	0.34105
Trial1	1	1	blindfold	clockwise	practice	Guided	1	-0.5	-0.5	13.05328	-0.58595	-1.45022	-1.29979	0.804395107592961	-0.381826	-0.326821	0.455765
Trial1	1	1	blindfold	clockwise	practice	Guided	1	-0.5	-0.5	13.07329	-0.58814	-1.45016	-1.29977	0.804612149153654	-0.330604	-0.322489	0.455877
Trial1	1	1	blindfold	clockwise	practice	Guided	1	-0.5	-0.5	13.09329	-0.59179	-1.45018	-1.29975	0.805000381207937	-0.232981	-0.351924	0.503118
Trial1	1	1	blindfold	clockwise	practice	Guided	1	-0.5	-0.5	13.11328	-0.59383	-1.45018	-1.29973	0.805215529587208	-0.244142	-0.30105	0.571971
Trial1	1	1	blindfold	clockwise	practice	Guided	1	-0.5	-0.5	13.13329	-0.5959	-1.45016	-1.29972	0.805449424723216	-0.31621	-0.241726	0.518495
Trial1	1	1	blindfold	clockwise	practice	Guided	1	-0.5	-0.5	13.15329	-0.59804	-1.45013	-1.29973	0.805716960707626	-0.296672	-0.195116	0.542834
Trial1	1	1	blindfold	clockwise	practice	Guided	1	-0.5	-0.5	13.17328	-0.60031	-1.4501	-1.2997	0.805966641005676	-0.311487	-0.080815	0.518222
Trial1	1	1	blindfold	clockwise	practice	Guided	1	-0.5	-0.5	13.19328	-0.60545	-1.45	-1.29967	0.806592702804509	-0.317951	0.020757	0.69551
Trial1	1	1	blindfold	clockwise	practice	Guided	1	-0.5	-0.5	13.21329	-0.60833	-1.44997	-1.29968	0.806984191356573	-0.305631	0.016517	0.628499
Trial1	1	1	blindfold	clockwise	practice	Guided	1	-0.5	-0.5	13.23329	-0.61126	-1.44997	-1.2997	0.807402571017199	-0.237483	0.105367	0.576215
Trial1	1	1	blindfold	clockwise	practice	Guided	1	-0.5	-0.5	13.25328	-0.61427	-1.44995	-1.2997	0.807822854879135	-0.162627	0.151878	0.605774
Trial1	1	1	blindfold	clockwise	practice	Guided	1	-0.5	-0.5	13.27328	-0.61727	-1.44992	-1.29965	0.808203248291641	-0.053632	0.232228	0.684031
Trial1	1	1	blindfold	clockwise	practice	Guided	1	-0.5	-0.5	13.29329	-0.62315	-1.44986	-1.29962	0.809047542311327	-0.064147	0.320935	0.75297
Trial1	1	1	blindfold	clockwise	practice	Guided	1	-0.5	-0.5	13.31328	-0.6255699	-1.44983	-1.29959	0.809389871664232	-0.107933	0.380085	0.833226
Trial1	1	1	blindfold	clockwise	practice	Guided	1	-0.5	-0.5	13.33328	-0.62801	-1.44981	-1.29957	0.809752361877078	-0.191205	0.401137	0.848956
Trial1	1	1	blindfold	clockwise	practice	Guided	1	-0.5	-0.5	13.35329	-0.63045	-1.44979	-1.29955	0.810121785499462	-0.257048	0.460257	0.897002
Trial1	1	1	blindfold	clockwise	practice	Guided	1	-0.5	-0.5	13.37329	-0.6328	-1.44976	-1.29958	0.810533261086351	-0.292218	0.549093	0.900372
Trial1	1	1	blindfold	clockwise	practice	Guided	1	-0.5	-0.5	13.39328	-0.63761	-1.44975	-1.29961	0.811364714032681	-0.222404	0.409306	0.767067
Trial1	1	1	blindfold	clockwise	practice	Guided	1	-0.5	-0.5	13.41328	-0.63984	-1.44979	-1.29964	0.811775376302892	-0.14224	0.32034	0.708396
Trial1	1	1	blindfold	clockwise	practice	Guided	1	-0.5	-0.5	13.43329	-0.64215	-1.44982	-1.29966	0.812196326229673	-0.047619	0.362559	0.671128
Trial1	1	1	blindfold	clockwise	practice	Guided	1	-0.5	-0.5	13.45329	-0.64424	-1.44981	-1.2997	0.812604029425546	0.0017979	0.379376	0.616085
Trial1	1	1	blindfold	clockwise	practice	Guided	1	-0.5	-0.5	13.47328	-0.64612	-1.44981	-1.29976	0.81299894253432	0.045056	0.362342	0.514278
Trial1	1	1	blindfold	clockwise	practice	Guided	1	-0.5	-0.5	13.49329	-0.64924	-1.44986	-1.29976	0.813565489292059	0.0039231	0.171761	0.470669
Trial1	1	1	blindfold	clockwise	practice	Guided	1	-0.5	-0.5	13.51329	-0.65053	-1.44991	-1.29976	0.813803107507547	0.026951	0.133633	0.498589
Trial1	1	1	blindfold	clockwise	practice	Guided	1	-0.5	-0.5	13.53328	-0.6517	-1.44993	-1.29975	0.814010493680595	0.086786	0.103975	0.501669
Trial1	1	1	blindfold	clockwise	practice	Guided	1	-0.5	-0.5	13.55328	-0.65267	-1.44994	-1.29973	0.814172033883033	0.103614	0.070088	0.546511
Trial1	1	1	blindfold	clockwise	practice	Guided	1	-0.5	-0.5	13.57329	-0.65344	-1.44996	-1.29975	0.814336563753812	0.094465	-0.023021	0.539204
Trial1	1	1	blindfold	clockwise	practice	Guided	1	-0.5	-0.5	13.59329	-0.65439	-1.45005	-1.29977	0.814535643292845	0.195724	-0.124538	0.440296
Trial1	1	1	blindfold	clockwise	practice	Guided	1	-0.5	-0.5	13.61328	-0.65447	-1.45006	-1.29976	0.814541105037901	0.205232	-0.124503	0.448288
Trial1	1	1	blindfold	clockwise	practice	Guided	1	-0.5	-0.5	13.63329	-0.6544	-1.45006	-1.29975	0.814517994349758	0.212734	-0.12024	0.532555
Trial1	1	1	blindfold	clockwise	practice	Guided	1	-0.5	-0.5	13.65329	-0.65423	-1.45006	-1.29974	0.814475838227447	0.246767	-0.128669	0.533762
Trial1	1	1	blindfold	clockwise	practice	Guided	1	-0.5	-0.5	13.67328	-0.65398	-1.45007	-1.29973	0.814418705407033	0.268148	-0.183639	0.536105
Trial1	1	1	blindfold	clockwise	practice	Guided	1	-0.5	-0.5	13.69328	-0.65315	-1.45007	-1.29973	0.814262188376145	0.234991	-0.145471	0.5476
Trial1	1	1	blindfold	clockwise	practice	Guided	1	-0.5	-0.5	13.71329	-0.65259	-1.45007	-1.29973	0.814157049577988	0.262885	-0.111582	0.528134
Trial1	1	1	blindfold	clockwise	practice	Guided	1	-0.5	-0.5	13.73329	-0.65188	-1.45006	-1.29972	0.814014428681961	0.301735	-0.136936	0.584178
Trial1	1	1	blindfold	clockwise	practice	Guided	1	-0.5	-0.5	13.75328	-0.6510201	-1.45007	-1.29971	0.813844700243737	0.339515	-0.149591	0.594995
Trial1	1	1	blindfold	clockwise	practice	Guided	1	-0.5	-0.5	13.77328	-0.64998	-1.45008	-1.29973	0.813671914933566	0.370065	-0.183401	0.544196
Trial1	1	1	blindfold	clockwise	practice	Guided	1	-0.5	-0.5	13.79329	-0.64728	-1.45009	-1.29974	0.813188410180562	0.304222	-0.200224	0.524657
Trial1	1	1	blindfold	clockwise	practice	Guided	1	-0.5	-0.5	13.81328	-0.64581	-1.4501	-1.29974	0.812923463210977	0.278748	-0.191708	0.526956
Trial1	1	1	blindfold	clockwise	practice	Guided	1	-0.5	-0.5	13.83328	-0.6440901	-1.45009	-1.29974	0.812616725738902	0.236785	-0.166268	0.534948
Trial1	1	1	blindfold	clockwise	practice	Guided	1	-0.5	-0.5	13.85329	-0.64245	-1.45008	-1.29973	0.81231765803334	0.200891	-0.132376	0.528646
Trial1	1	1	blindfold	clockwise	practice	Guided	1	-0.5	-0.5	13.87329	-0.64066	-1.45007	-1.29974	0.812015536055286	0.175576	-0.132339	0.519154
Trial1	1	1	blindfold	clockwise	practice	Guided	1	-0.5	-0.5	13.89328	-0.63715	-1.45007	-1.29973	0.811405027202538	0.103965	-0.144959	0.529684
Trial1	1	1	blindfold	clockwise	practice	Guided	1	-0.5	-0.5	13.91328	-0.63541	-1.45008	-1.29971	0.811093096769351	0.148168	-0.149146	0.539798
Trial1	1	1	blindfold	clockwise	practice	Guided	1	-0.5	-0.5	13.93329	-0.63363	-1.45008	-1.29968	0.810768203993806	0.139901	-0.149106	0.668502
Trial1	1	1	blindfold	clockwise	practice	Guided	1	-0.5	-0.5	13.95329	-0.63188	-1.45007	-1.29967	0.81047172977819	0.084193	-0.161762	0.650361
Trial1	1	1	blindfold	clockwise	practice	Guided	1	-0.5	-0.5	13.97328	-0.6303101	-1.45008	-1.29964	0.810188092625822	0.077801	-0.237881	0.676038
Trial1	1	1	blindfold	clockwise	practice	Guided	1	-0.5	-0.5	13.99329	-0.62731	-1.45012	-1.29962	0.809691197882521	0.024421	-0.195427	0.799906
Trial1	1	1	blindfold	clockwise	practice	Guided	1	-0.5	-0.5	14.01329	-0.62609	-1.45011	-1.29961	0.809490508096302	-0.041089	-0.174214	0.780017
Trial1	1	1	blindfold	clockwise	practice	Guided	1	-0.5	-0.5	14.03328	-0.62506	-1.4501	-1.2996	0.809320803142525	-0.069225	-0.216474	0.811685
Trial1	1	1	blindfold	clockwise	practice	Guided	1	-0.5	-0.5	14.05328	-0.62424	-1.45011	-1.29959	0.809184606588865	-0.042163	-0.237568	0.818311
Trial1	1	1	blindfold	clockwise	practice	Guided	1	-0.5	-0.5	14.07329	-0.62363	-1.45012	-1.29958	0.809081396140625	0.0058987	-0.195184	0.800362
Trial1	1	1	blindfold	clockwise	practice	Guided	1	-0.5	-0.5	14.09329	-0.62291	-1.4501	-1.29957	0.808961799039993	-0.018855	-0.186616	0.892761
Trial1	1	1	blindfold	clockwise	practice	Guided	1	-0.5	-0.5	14.11328	-0.62281	-1.45009	-1.29957	0.808946609008081	0.013364	-0.156949	0.842426
Trial1	1	1	blindfold	clockwise	practice	Guided	1	-0.5	-0.5	14.13329	-0.62281	-1.45009	-1.29957	0.808946609008081	0.0078311	-0.10613	0.856511
Trial1	1	1	blindfold	clockwise	practice	Guided	1	-0.5	-0.5	14.15329	-0.62281	-1.45008	-1.29957	0.808946609008081	-0.051537	-0.097635	0.85732
Trial1	1	1	blindfold	clockwise	practice	Guided	1	-0.5	-0.5	14.17328	-0.62281	-1.45008	-1.29957	0.808946609008081	-0.065229	-0.106068	0.845745
Trial1	1	1	blindfold	clockwise	practice	Guided	1	-0.5	-0.5	14.19328	-0.62281	-1.45008	-1.29958	0.80895650652211	-0.074399	-0.16947	0.787067
Trial1	1	1	blindfold	clockwise	practice	Guided	1	-0.5	-0.5	14.21329	-0.62281	-1.45008	-1.29958	0.80895650652211	-0.0033987	-0.139803	0.772525
Trial1	1	1	blindfold	clockwise	practice	Guided	1	-0.5	-0.5	14.23329	-0.62281	-1.45008	-1.2996	0.808976183731104	0.032412	-0.19477	0.74749
Trial1	1	1	blindfold	clockwise	practice	Guided	1	-0.5	-0.5	14.25328	-0.62281	-1.45008	-1.29962	0.80899586095139	0.066412	-0.24972	0.694377
Trial1	1	1	blindfold	clockwise	practice	Guided	1	-0.5	-0.5	14.27328	-0.62281	-1.45009	-1.29963	0.809005758479633	0.076186	-0.249648	0.659567
Trial1	1	1	blindfold	clockwise	practice	Guided	1	-0.5	-0.5	14.29329	-0.6228	-1.4501	-1.29963	0.809004238442393	0.068102	-0.224123	0.664503
Trial1	1	1	blindfold	clockwise	practice	Guided	1	-0.5	-0.5	14.31328	-0.6228	-1.4501	-1.29963	0.809004238442393	0.021724	-0.211369	0.668095
Trial1	1	1	blindfold	clockwise	practice	Guided	1	-0.5	-0.5	14.33328	-0.6228	-1.4501	-1.29964	0.809014135992089	-0.022222	-0.17746	0.650962
Trial1	1	1	blindfold	clockwise	practice	Guided	1	-0.5	-0.5	14.35329	-0.6228	-1.4501	-1.29964	0.809014135992089	-0.034848	-0.17741	0.652038
Trial1	1	1	blindfold	clockwise	practice	Guided	1	-0.5	-0.5	14.37329	-0.6228	-1.4501	-1.29964	0.809014135992089	-0.052669	-0.181594	0.69178
Trial1	1	1	blindfold	clockwise	practice	Guided	1	-0.5	-0.5	14.39328	-0.6228	-1.45009	-1.29964	0.809014135992089	-0.064442	-0.151884	0.752243
Trial1	1	1	blindfold	clockwise	practice	Guided	1	-0.5	-0.5	14.41328	-0.62281	-1.45009	-1.29964	0.809015656010732	-0.042605	-0.122225	0.758877
Trial1	1	1	blindfold	clockwise	practice	Guided	1	-0.5	-0.5	14.43329	-0.62281	-1.45009	-1.29963	0.809005758479633	-0.036293	-0.092571	0.755017
Trial1	1	1	blindfold	clockwise	practice	Guided	1	-0.5	-0.5	14.45329	-0.62281	-1.45008	-1.29963	0.809005758479633	-0.035908	-0.024842	0.737071
Trial1	1	1	blindfold	clockwise	practice	Guided	1	-0.5	-0.5	14.47328	-0.62281	-1.45007	-1.29962	0.80899586095139	-0.053718	0.00055174	0.776813
Trial1	1	1	blindfold	clockwise	practice	Guided	1	-0.5	-0.5	14.49329	-0.62284	-1.45003	-1.29963	0.809010310267518	-0.077953	0.013237	0.740654
Trial1	1	1	blindfold	clockwise	practice	Guided	1	-0.5	-0.5	14.51329	-0.62286	-1.45002	-1.29963	0.80901335143034	-0.086707	0.068235	0.737152
Trial1	1	1	blindfold	clockwise	practice	Guided	1	-0.5	-0.5	14.53328	-0.62288	-1.45	-1.29963	0.809016384024261	-0.028357	0.102065	0.723687
Trial1	1	1	blindfold	clockwise	practice	Guided	1	-0.5	-0.5	14.55328	-0.62288	-1.44998	-1.29964	0.809026281425369	-0.088786	0.106265	0.711848
Trial1	1	1	blindfold	clockwise	practice	Guided	1	-0.5	-0.5	14.57329	-0.62289	-1.44998	-1.29965	0.809037817622641	-0.06346	0.051227	0.709689
Trial1	1	1	blindfold	clockwise	practice	Guided	1	-0.5	-0.5	14.59329	-0.62289	-1.44998	-1.29967	0.809057494575906	-0.03371	0.110425	0.633069
Trial1	1	1	blindfold	clockwise	practice	Guided	1	-0.5	-0.5	14.61328	-0.62289	-1.44998	-1.29969	0.809077289366642	-0.027058	0.114626	0.587668
Trial1	1	1	blindfold	clockwise	practice	Guided	1	-0.5	-0.5	14.63329	-0.62289	-1.44997	-1.29971	0.809097084168816	-0.012055	0.135751	0.514185
Trial1	1	1	blindfold	clockwise	practice	Guided	1	-0.5	-0.5	14.65329	-0.6229	-1.44997	-1.29972	0.809108384706245	-0.029622	0.110328	0.507179
Trial1	1	1	blindfold	clockwise	practice	Guided	1	-0.5	-0.5	14.67328	-0.6229	-1.44997	-1.29973	0.80911828209584	-0.018036	0.097605	0.461102
Trial1	1	1	blindfold	clockwise	practice	Guided	1	-0.5	-0.5	14.69328	-0.6229	-1.44996	-1.29974	0.809128179488294	-0.057047	0.144088	0.492895
Trial1	1	1	blindfold	clockwise	practice	Guided	1	-0.5	-0.5	14.71329	-0.6229	-1.44996	-1.29975	0.80913819470976	-0.05775	0.152509	0.474822
Trial1	1	1	blindfold	clockwise	practice	Guided	1	-0.5	-0.5	14.73329	-0.62291	-1.44995	-1.29975	0.809139715733116	-0.080514	0.165155	0.506713
Trial1	1	1	blindfold	clockwise	practice	Guided	1	-0.5	-0.5	14.75328	-0.62291	-1.44994	-1.29974	0.809129700530477	-0.114219	0.194722	0.509496
Trial1	1	1	blindfold	clockwise	practice	Guided	1	-0.5	-0.5	14.77328	-0.62293	-1.44993	-1.29973	0.809122836585675	-0.113368	0.241214	0.568871
Trial1	1	1	blindfold	clockwise	practice	Guided	1	-0.5	-0.5	14.79329	-0.62297	-1.4499	-1.29972	0.809119016686983	-0.117488	0.258004	0.584027
Trial1	1	1	blindfold	clockwise	practice	Guided	1	-0.5	-0.5	14.81328	-0.623	-1.44988	-1.29972	0.809123582826436	-0.103712	0.279083	0.580791
Trial1	1	1	blindfold	clockwise	practice	Guided	1	-0.5	-0.5	14.83328	-0.623	-1.44988	-1.29972	0.809123582826436	-0.103306	0.325546	0.585003
Trial1	1	1	blindfold	clockwise	practice	Guided	1	-0.5	-0.5	14.85329	-0.62301	-1.44987	-1.29971	0.809115316694712	-0.113394	0.32122	0.615593
Trial1	1	1	blindfold	clockwise	practice	Guided	1	-0.5	-0.5	14.87329	-0.62302	-1.44986	-1.29971	0.809116839122065	-0.108055	0.350753	0.640529
Trial1	1	1	blindfold	clockwise	practice	Guided	1	-0.5	-0.5	14.89328	-0.62302	-1.44985	-1.29971	0.809116839122065	-0.057369	0.443647	0.633432
Trial1	1	1	blindfold	clockwise	practice	Guided	1	-0.5	-0.5	14.91328	-0.62303	-1.44983	-1.29971	0.80911836167048	-0.092141	0.468916	0.613783
Trial1	1	1	blindfold	clockwise	practice	Guided	1	-0.5	-0.5	14.93329	-0.62303	-1.44982	-1.2997	0.80910846452824	-0.079715	0.426471	0.659443
Trial1	1	1	blindfold	clockwise	practice	Guided	1	-0.5	-0.5	14.95329	-0.62303	-1.44982	-1.2997	0.80910846452824	-0.087487	0.384038	0.62221
Trial1	1	1	blindfold	clockwise	practice	Guided	1	-0.5	-0.5	14.97328	-0.62303	-1.44982	-1.2997	0.80910846452824	-0.089153	0.400864	0.647506
Trial1	1	1	blindfold	clockwise	practice	Guided	1	-0.5	-0.5	14.99329	-0.62304	-1.44981	-1.29969	0.809100090095594	-0.099918	0.497954	0.669659
Trial1	1	1	blindfold	clockwise	practice	Guided	1	-0.5	-0.5	15.01329	-0.62304	-1.4498	-1.29969	0.809100090095594	-0.129745	0.514805	0.667954
Trial1	1	1	blindfold	clockwise	practice	Guided	1	-0.5	-0.5	15.03328	-0.62305	-1.44979	-1.29969	0.809101603858578	-0.150413	0.506253	0.673962
Trial1	1	1	blindfold	clockwise	practice	Guided	1	-0.5	-0.5	15.05328	-0.62305	-1.44978	-1.29969	0.809101603858578	-0.132412	0.544311	0.685169
Trial1	1	1	blindfold	clockwise	practice	Guided	1	-0.5	-0.5	15.07329	-0.62306	-1.44978	-1.29968	0.809093229725977	-0.115136	0.544311	0.687944
Trial1	1	1	blindfold	clockwise	practice	Guided	1	-0.5	-0.5	15.09329	-0.62306	-1.44977	-1.29968	0.809093229725977	-0.051085	0.510408	0.69098
Trial1	1	1	blindfold	clockwise	practice	Guided	1	-0.5	-0.5	15.11328	-0.62307	-1.44977	-1.29968	0.809094752813806	-0.032127	0.459505	0.663881
Trial1	1	1	blindfold	clockwise	practice	Guided	1	-0.5	-0.5	15.13329	-0.62307	-1.44977	-1.29968	0.809094752813806	0.013926	0.446687	0.65571
Trial1	1	1	blindfold	clockwise	practice	Guided	1	-0.5	-0.5	15.15329	-0.62307	-1.44977	-1.29968	0.809094752813806	-0.054855	0.433866	0.699766
Trial1	1	1	blindfold	clockwise	practice	Guided	1	-0.5	-0.5	15.17328	-0.62307	-1.44977	-1.29968	0.809094752813806	-0.029529	0.425282	0.693391
Trial1	1	1	blindfold	clockwise	practice	Guided	1	-0.5	-0.5	15.19328	-0.62307	-1.44977	-1.29967	0.809084855754568	-0.111629	0.382742	0.725871
Trial1	1	1	blindfold	clockwise	practice	Guided	1	-0.5	-0.5	15.21329	-0.62307	-1.44978	-1.29967	0.809084855754568	-0.12495	0.348783	0.718512
Trial1	1	1	blindfold	clockwise	practice	Guided	1	-0.5	-0.5	15.23329	-0.62308	-1.44978	-1.29967	0.809086378982092	-0.180426	0.365606	0.714746
Trial1	1	1	blindfold	clockwise	practice	Guided	1	-0.5	-0.5	15.25328	-0.62308	-1.44979	-1.29967	0.809086378982092	-0.154347	0.335886	0.712585
Trial1	1	1	blindfold	clockwise	practice	Guided	1	-0.5	-0.5	15.27328	-0.62309	-1.4498	-1.29966	0.809078123133217	-0.143079	0.331567	0.703069
Trial1	1	1	blindfold	clockwise	practice	Guided	1	-0.5	-0.5	15.29329	-0.6231	-1.44981	-1.29966	0.809079637552544	-0.100716	0.26793	0.762355
Trial1	1	1	blindfold	clockwise	practice	Guided	1	-0.5	-0.5	15.31328	-0.6231	-1.44982	-1.29966	0.809079637552544	-0.083446	0.267855	0.753199
Trial1	1	1	blindfold	clockwise	practice	Guided	1	-0.5	-0.5	15.33328	-0.62311	-1.44983	-1.29966	0.809081161160954	-0.100724	0.233929	0.699459
Trial1	1	1	blindfold	clockwise	practice	Guided	1	-0.5	-0.5	15.35329	-0.62311	-1.44984	-1.29966	0.809081161160954	-0.081402	0.178858	0.676576
Trial1	1	1	blindfold	clockwise	practice	Guided	1	-0.5	-0.5	15.37329	-0.62311	-1.44986	-1.29966	0.809081161160954	-0.073296	0.187275	0.671638
Trial1	1	1	blindfold	clockwise	practice	Guided	1	-0.5	-0.5	15.39328	-0.62312	-1.44987	-1.29966	0.809082684890427	-0.027934	0.182948	0.65503
Trial1	1	1	blindfold	clockwise	practice	Guided	1	-0.5	-0.5	15.41328	-0.62312	-1.44988	-1.29966	0.809082684890427	-0.079219	0.212515	0.650907
Trial1	1	1	blindfold	clockwise	practice	Guided	1	-0.5	-0.5	15.43329	-0.62312	-1.44988	-1.29966	0.809082684890427	-0.079904	0.157453	0.642471
Trial1	1	1	blindfold	clockwise	practice	Guided	1	-0.5	-0.5	15.45329	-0.62312	-1.44988	-1.29967	0.809092464032755	-0.071428	0.102403	0.64175
Trial1	1	1	blindfold	clockwise	practice	Guided	1	-0.5	-0.5	15.47328	-0.62313	-1.4499	-1.29967	0.809093987864873	-0.08342	0.093913	0.607656
Trial1	1	1	blindfold	clockwise	practice	Guided	1	-0.5	-0.5	15.49329	-0.62314	-1.44991	-1.29968	0.809105399675547	-0.122264	0.115011	0.641836
Trial1	1	1	blindfold	clockwise	practice	Guided	1	-0.5	-0.5	15.51329	-0.62315	-1.44992	-1.29968	0.809106923730423	-0.10535	0.07267	0.640394
Trial1	1	1	blindfold	clockwise	practice	Guided	1	-0.5	-0.5	15.53328	-0.62317	-1.44994	-1.29968	0.809109972203349	-0.096869	0.026109	0.639672
Trial1	1	1	blindfold	clockwise	practice	Guided	1	-0.5	-0.5	15.55328	-0.62321	-1.44996	-1.29969	0.809125958326899	-0.115482	0.030333	0.620024
Trial1	1	1	blindfold	clockwise	practice	Guided	1	-0.5	-0.5	15.57329	-0.62326	-1.44997	-1.29969	0.809133574871963	-0.11821	0.05571	0.628095
Trial1	1	1	blindfold	clockwise	practice	Guided	1	-0.5	-0.5	15.59329	-0.62336	-1.44997	-1.29969	0.809148817019082	-0.129677	0.059905	0.620015
Trial1	1	1	blindfold	clockwise	practice	Guided	1	-0.5	-0.5	15.61328	-0.62342	-1.44997	-1.29968	0.809148064420417	-0.145149	0.021808	0.618312
Trial1	1	1	blindfold	clockwise	practice	Guided	1	-0.5	-0.5	15.63329	-0.6235	-1.44998	-1.29968	0.809160269134207	-0.111266	0.017566	0.66639
Trial1	1	1	blindfold	clockwise	practice	Guided	1	-0.5	-0.5	15.65329	-0.62359	-1.44998	-1.29968	0.809174010944715	-0.059996	0.089496	0.619547
Trial1	1	1	blindfold	clockwise	practice	Guided	1	-0.5	-0.5	15.67328	-0.62365	-1.44998	-1.29968	0.809183180619638	-0.081753	0.021776	0.621343
Trial1	1	1	blindfold	clockwise	practice	Guided	1	-0.5	-0.5	15.69328	-0.62375	-1.44998	-1.29969	0.809208365828963	-0.059152	0.0048334	0.627972
Trial1	1	1	blindfold	clockwise	practice	Guided	1	-0.5	-0.5	15.71329	-0.62376	-1.44999	-1.29968	0.809199992348166	-0.082359	0.025989	0.604469
Trial1	1	1	blindfold	clockwise	practice	Guided	1	-0.5	-0.5	15.73329	-0.62376	-1.44999	-1.29968	0.809199992348166	-0.09801	-0.024791	0.669512
Trial1	1	1	blindfold	clockwise	practice	Guided	1	-0.5	-0.5	15.75328	-0.62377	-1.44999	-1.29968	0.809201523897258	-0.093856	-0.058641	0.618191
Trial1	1	1	blindfold	clockwise	practice	Guided	1	-0.5	-0.5	15.77328	-0.62378	-1.44999	-1.29969	0.809212951304876	-0.122612	-0.050167	0.629139
Trial1	1	1	blindfold	clockwise	practice	Guided	1	-0.5	-0.5	15.79329	-0.62382	-1.45002	-1.29969	0.809219070000298	-0.100723	-0.100905	0.635767
Trial1	1	1	blindfold	clockwise	practice	Guided	1	-0.5	-0.5	15.81328	-0.62385	-1.45003	-1.29969	0.809223658008109	-0.063453	-0.105112	0.624092
Trial1	1	1	blindfold	clockwise	practice	Guided	1	-0.5	-0.5	15.83328	-0.62386	-1.45003	-1.29969	0.809225190626134	-0.066544	-0.092394	0.628665
Trial1	1	1	blindfold	clockwise	practice	Guided	1	-0.5	-0.5	15.85329	-0.62386	-1.45003	-1.29968	0.809215295038295	-0.058431	-0.04159	0.632159
Trial1	1	1	blindfold	clockwise	practice	Guided	1	-0.5	-0.5	15.87329	-0.62387	-1.45003	-1.29968	0.809216827796071	-0.098397	-0.088116	0.661053
Trial1	1	1	blindfold	clockwise	practice	Guided	1	-0.5	-0.5	15.89328	-0.62387	-1.45003	-1.29968	0.809216827796071	-0.082886	-0.104993	0.642741
Trial1	1	1	blindfold	clockwise	practice	Guided	1	-0.5	-0.5	15.91328	-0.62388	-1.45004	-1.29968	0.809218351550219	-0.084903	-0.104964	0.668396
Trial1	1	1	blindfold	clockwise	practice	Guided	1	-0.5	-0.5	15.93329	-0.62388	-1.45004	-1.29968	0.809218351550219	-0.100649	-0.113403	0.682481
Trial1	1	1	blindfold	clockwise	practice	Guided	1	-0.5	-0.5	15.95329	-0.62388	-1.45004	-1.29967	0.80920845600266	-0.094233	-0.087987	0.707417
Trial1	1	1	blindfold	clockwise	practice	Guided	1	-0.5	-0.5	15.97328	-0.62389	-1.45004	-1.29967	0.809209998145947	-0.097071	-0.13451	0.673682
Trial1	1	1	blindfold	clockwise	practice	Guided	1	-0.5	-0.5	15.99329	-0.62389	-1.45004	-1.29968	0.809219893674647	-0.088301	-0.117514	0.626214
Trial1	1	1	blindfold	clockwise	practice	Guided	1	-0.5	-0.5	16.01329	-0.6239	-1.45004	-1.29968	0.80922141766937	-0.070676	-0.109019	0.604049
Trial1	1	1	blindfold	clockwise	practice	Guided	1	-0.5	-0.5	16.03328	-0.6239	-1.45004	-1.29968	0.80922141766937	-0.072335	-0.142837	0.640656
Trial1	1	1	blindfold	clockwise	practice	Guided	1	-0.5	-0.5	16.05328	-0.6239	-1.45005	-1.29968	0.80922141766937	-0.053016	-0.155495	0.660656
Trial1	1	1	blindfold	clockwise	practice	Guided	1	-0.5	-0.5	16.07329	-0.6239	-1.45005	-1.29968	0.80922141766937	-0.063574	-0.176608	0.615609
Trial1	1	1	blindfold	clockwise	practice	Guided	1	-0.5	-0.5	16.09329	-0.62392	-1.45006	-1.29968	0.809224484272548	-0.112288	-0.184964	0.641003
Trial1	1	1	blindfold	clockwise	practice	Guided	1	-0.5	-0.5	16.11328	-0.62392	-1.45007	-1.29968	0.809224484272548	-0.142472	-0.151053	0.635084
Trial1	1	1	blindfold	clockwise	practice	Guided	1	-0.5	-0.5	16.13329	-0.62393	-1.45007	-1.29968	0.809226008627411	-0.133629	-0.12985	0.638577
Trial1	1	1	blindfold	clockwise	practice	Guided	1	-0.5	-0.5	16.15329	-0.62395	-1.45007	-1.29968	0.809229075955178	-0.16345	-0.083265	0.636875
Trial1	1	1	blindfold	clockwise	practice	Guided	1	-0.5	-0.5	16.17328	-0.624	-1.45006	-1.29967	0.809226832802758	-0.119787	-0.079007	0.650139
Trial1	1	1	blindfold	clockwise	practice	Guided	1	-0.5	-0.5	16.19328	-0.62411	-1.45004	-1.29968	0.809253595436559	-0.084247	-0.066271	0.617378
Trial1	1	1	blindfold	clockwise	practice	Guided	1	-0.5	-0.5	16.21329	-0.62415	-1.45004	-1.29968	0.809259730132308	-0.078552	-0.083177	0.633881
Trial1	1	1	blindfold	clockwise	practice	Guided	1	-0.5	-0.5	16.23329	-0.62417	-1.45004	-1.29969	0.809272697783636	-0.07933	-0.10008	0.574488
Trial1	1	1	blindfold	clockwise	practice	Guided	1	-0.5	-0.5	16.25328	-0.62418	-1.45004	-1.29969	0.809274225122431	-0.094354	-0.11698	0.597007
Trial1	1	1	blindfold	clockwise	practice	Guided	1	-0.5	-0.5	16.27328	-0.62418	-1.45004	-1.29969	0.809274225122431	-0.074311	-0.083099	0.582554
Trial1	1	1	blindfold	clockwise	practice	Guided	1	-0.5	-0.5	16.29329	-0.62419	-1.45005	-1.29969	0.809275770874415	-0.094233	-0.129586	0.596996
Trial1	1	1	blindfold	clockwise	practice	Guided	1	-0.5	-0.5	16.31328	-0.6242	-1.45005	-1.29969	0.809277298453741	-0.135991	-0.08724	0.604809
Trial1	1	1	blindfold	clockwise	practice	Guided	1	-0.5	-0.5	16.33328	-0.62421	-1.45005	-1.2997	0.809288730235674	-0.120878	-0.108374	0.582283
Trial1	1	1	blindfold	clockwise	practice	Guided	1	-0.5	-0.5	16.35329	-0.62423	-1.45004	-1.29969	0.809281900208392	-0.119026	-0.057569	0.60336
Trial1	1	1	blindfold	clockwise	practice	Guided	1	-0.5	-0.5	16.37329	-0.62428	-1.45004	-1.2997	0.80929948226835	-0.157642	-0.095635	0.598163
Trial1	1	1	blindfold	clockwise	practice	Guided	1	-0.5	-0.5	16.39328	-0.62443	-1.45004	-1.2997	0.809322525246644	-0.126933	-0.104057	0.608289
Trial1	1	1	blindfold	clockwise	practice	Guided	1	-0.5	-0.5	16.41328	-0.6245	-1.45004	-1.29969	0.809323392309016	-0.060042	-0.049024	0.645048
Trial1	1	1	blindfold	clockwise	practice	Guided	1	-0.5	-0.5	16.43329	-0.62453	-1.45003	-1.29968	0.809318119755222	-0.088074	-0.070169	0.664433
Trial1	1	1	blindfold	clockwise	practice	Guided	1	-0.5	-0.5	16.45329	-0.62455	-1.45003	-1.29968	0.809321192409431	-0.14958	-0.032075	0.639957
Trial1	1	1	blindfold	clockwise	practice	Guided	1	-0.5	-0.5	16.47328	-0.6246	-1.45002	-1.29967	0.809318995717805	-0.109417	-0.027834	0.646224
Trial1	1	1	blindfold	clockwise	practice	Guided	1	-0.5	-0.5	16.49329	-0.62478	-1.45001	-1.29966	0.809336952304971	-0.09206	-0.019367	0.664779
Trial1	1	1	blindfold	clockwise	practice	Guided	1	-0.5	-0.5	16.51329	-0.6249	-1.45	-1.29966	0.809355459613867	-0.145009	0.010253	0.690545
Trial1	1	1	blindfold	clockwise	practice	Guided	1	-0.5	-0.5	16.53328	-0.62505	-1.44999	-1.29965	0.809368731732493	-0.131571	0.014482	0.697894
Trial1	1	1	blindfold	clockwise	practice	Guided	1	-0.5	-0.5	16.55328	-0.62523	-1.44999	-1.29965	0.809396562766874	-0.146307	0.02717	0.676811
Trial1	1	1	blindfold	clockwise	practice	Guided	1	-0.5	-0.5	16.57329	-0.62544	-1.44998	-1.29966	0.809438971217213	-0.127208	0.06524	0.697532
Trial1	1	1	blindfold	clockwise	practice	Guided	1	-0.5	-0.5	16.59329	-0.62588	-1.44995	-1.29965	0.80949738386254	-0.176564	0.12866	0.714514
Trial1	1	1	blindfold	clockwise	practice	Guided	1	-0.5	-0.5	16.61328	-0.62613	-1.44995	-1.29965	0.809536303970829	-0.126965	0.1244	0.696204
Trial1	1	1	blindfold	clockwise	practice	Guided	1	-0.5	-0.5	16.63329	-0.62641	-1.44994	-1.29964	0.809569962419708	-0.154222	0.196302	0.725359
Trial1	1	1	blindfold	clockwise	practice	Guided	1	-0.5	-0.5	16.65329	-0.6267	-1.44993	-1.29964	0.809615291373762	-0.15377	0.166631	0.729576
Trial1	1	1	blindfold	clockwise	practice	Guided	1	-0.5	-0.5	16.67328	-0.62699	-1.44991	-1.29962	0.809640942355963	-0.196201	0.179274	0.728979
Trial1	1	1	blindfold	clockwise	practice	Guided	1	-0.5	-0.5	16.69328	-0.6276399	-1.44987	-1.29961	0.809733375078804	-0.163588	0.382249	0.760179
Trial1	1	1	blindfold	clockwise	practice	Guided	1	-0.5	-0.5	16.71329	-0.62795	-1.44981	-1.29959	0.809762523898902	-0.161184	0.551444	0.842463
Trial1	1	1	blindfold	clockwise	practice	Guided	1	-0.5	-0.5	16.73329	-0.62822	-1.44974	-1.29957	0.809785574892037	-0.233709	0.691094	0.880904
Trial1	1	1	blindfold	clockwise	practice	Guided	1	-0.5	-0.5	16.75328	-0.62843	-1.44968	-1.29956	0.809808973018917	-0.288633	0.767266	0.932357
Trial1	1	1	blindfold	clockwise	practice	Guided	1	-0.5	-0.5	16.77328	-0.62859	-1.44963	-1.29955	0.809824355712048	-0.254072	0.902684	0.937885
Trial1	1	1	blindfold	clockwise	practice	Guided	1	-0.5	-0.5	16.79329	-0.6287	-1.44951	-1.29955	0.809841834414964	-0.247286	1.275082	0.916065
Trial1	1	1	blindfold	clockwise	practice	Guided	1	-0.5	-0.5	16.81328	-0.62871	-1.44943	-1.29955	0.809843425832919	-0.190803	1.380877	0.979165
Trial1	1	1	blindfold	clockwise	practice	Guided	1	-0.5	-0.5	16.83328	-0.62872	-1.44937	-1.29954	0.809835121615605	-0.178805	1.380877	0.969639
Trial1	1	1	blindfold	clockwise	practice	Guided	1	-0.5	-0.5	16.85329	-0.62872	-1.44936	-1.29954	0.809835121615605	-0.125971	1.389341	0.990579
Trial1	1	1	blindfold	clockwise	practice	Guided	1	-0.5	-0.5	16.87329	-0.62873	-1.44935	-1.29954	0.80983671329365	-0.157234	1.431659	0.980463
Trial1	1	1	blindfold	clockwise	practice	Guided	1	-0.5	-0.5	16.89328	-0.62875	-1.44931	-1.29954	0.809839897011805	-0.234782	1.516295	0.957463
Trial1	1	1	blindfold	clockwise	practice	Guided	1	-0.5	-0.5	16.91328	-0.62876	-1.44929	-1.29953	0.809831711066571	-0.270813	1.545917	0.981799
Trial1	1	1	blindfold	clockwise	practice	Guided	1	-0.5	-0.5	16.93329	-0.62877	-1.44928	-1.29953	0.809833303245853	-0.394639	1.605163	1.028442
Trial1	1	1	blindfold	clockwise	practice	Guided	1	-0.5	-0.5	16.95329	-0.62879	-1.44925	-1.29952	0.809826601826474	-0.376194	1.723653	1.034098
Trial1	1	1	blindfold	clockwise	practice	Guided	1	-0.5	-0.5	16.97328	-0.62881	-1.44921	-1.29951	0.80981989149002	-0.357025	1.782898	1.061425
Trial1	1	1	blindfold	clockwise	practice	Guided	1	-0.5	-0.5	16.99329	-0.62884	-1.44913	-1.29951	0.809824670314723	-0.388092	1.884461	1.04286
Trial1	1	1	blindfold	clockwise	practice	Guided	1	-0.5	-0.5	17.01329	-0.62886	-1.4491	-1.2995	0.809817961319131	-0.368918	1.943707	1.066699
Trial1	1	1	blindfold	clockwise	practice	Guided	1	-0.5	-0.5	17.03328	-0.62888	-1.44907	-1.2995	0.809821138840041	-0.313266	2.011415	1.070406
Trial1	1	1	blindfold	clockwise	practice	Guided	1	-0.5	-0.5	17.05328	-0.62889	-1.44905	-1.2995	0.809822742010305	-0.319759	2.057965	1.092205
Trial1	1	1	blindfold	clockwise	practice	Guided	1	-0.5	-0.5	17.07329	-0.6289	-1.44903	-1.29949	0.809814440411094	-0.36398	2.079124	1.084489
Trial1	1	1	blindfold	clockwise	practice	Guided	1	-0.5	-0.5	17.09329	-0.62893	-1.44901	-1.29949	0.809819222606682	-0.380227	1.99872	1.076171
Trial1	1	1	blindfold	clockwise	practice	Guided	1	-0.5	-0.5	17.11328	-0.62895	-1.44901	-1.29948	0.80981263372108	-0.354076	1.935243	1.082416
Trial1	1	1	blindfold	clockwise	practice	Guided	1	-0.5	-0.5	17.13329	-0.62896	-1.44901	-1.29948	0.809814228287516	-0.335625	1.914084	1.066269
Trial1	1	1	blindfold	clockwise	practice	Guided	1	-0.5	-0.5	17.15329	-0.62897	-1.44903	-1.29948	0.809815813482091	-0.322989	1.791362	1.071788
Trial1	1	1	blindfold	clockwise	practice	Guided	1	-0.5	-0.5	17.17328	-0.62899	-1.44905	-1.29949	0.809828771268505	-0.301567	1.723653	0.9972
Trial1	1	1	blindfold	clockwise	practice	Guided	1	-0.5	-0.5	17.19328	-0.62901	-1.44911	-1.29949	0.809831951952279	-0.226911	1.571308	0.973789
Trial1	1	1	blindfold	clockwise	practice	Guided	1	-0.5	-0.5	17.21329	-0.62903	-1.44914	-1.29949	0.809835142612616	-0.259599	1.478209	0.91802
Trial1	1	1	blindfold	clockwise	practice	Guided	1	-0.5	-0.5	17.23329	-0.62904	-1.44919	-1.2995	0.809846623768615	-0.233989	1.406268	0.88945
Trial1	1	1	blindfold	clockwise	practice	Guided	1	-0.5	-0.5	17.25328	-0.62905	-1.44924	-1.2995	0.809848219380992	-0.263047	1.325864	0.896197
Trial1	1	1	blindfold	clockwise	practice	Guided	1	-0.5	-0.5	17.27328	-0.62906	-1.44926	-1.29951	0.809859691224395	-0.272841	1.334327	0.88005
Trial1	1	1	blindfold	clockwise	practice	Guided	1	-0.5	-0.5	17.29329	-0.62908	-1.4493	-1.29952	0.809872768585411	-0.282155	1.258155	0.868113
Trial1	1	1	blindfold	clockwise	practice	Guided	1	-0.5	-0.5	17.31328	-0.6291	-1.44932	-1.29953	0.809885836853026	-0.290622	1.177751	0.817872
Trial1	1	1	blindfold	clockwise	practice	Guided	1	-0.5	-0.5	17.33328	-0.62911	-1.44935	-1.29953	0.80988743312953	-0.290656	1.110042	0.766906
Trial1	1	1	blindfold	clockwise	practice	Guided	1	-0.5	-0.5	17.35329	-0.62913	-1.44938	-1.29954	0.809900393842487	-0.318982	1.055029	0.782086
Trial1	1	1	blindfold	clockwise	practice	Guided	1	-0.5	-0.5	17.37329	-0.62914	-1.44941	-1.29956	0.809921879080873	-0.300701	1.063492	0.746533
Trial1	1	1	blindfold	clockwise	practice	Guided	1	-0.5	-0.5	17.39328	-0.62916	-1.44945	-1.29957	0.809934958036167	-0.234871	0.923843	0.719633
Trial1	1	1	blindfold	clockwise	practice	Guided	1	-0.5	-0.5	17.41328	-0.62917	-1.44948	-1.29957	0.809936545452824	-0.244311	0.881525	0.707703
Trial1	1	1	blindfold	clockwise	practice	Guided	1	-0.5	-0.5	17.43329	-0.62918	-1.4495	-1.29958	0.809948027892815	-0.24641	0.898452	0.682399
Trial1	1	1	blindfold	clockwise	practice	Guided	1	-0.5	-0.5	17.45329	-0.62919	-1.4495	-1.29959	0.809959383227444	-0.267043	0.961929	0.688422
Trial1	1	1	blindfold	clockwise	practice	Guided	1	-0.5	-0.5	17.47328	-0.6292	-1.44951	-1.2996	0.809970865836655	-0.297552	0.923843	0.678306
Trial1	1	1	blindfold	clockwise	practice	Guided	1	-0.5	-0.5	17.49329	-0.62922	-1.44952	-1.2996	0.809974060648145	-0.290604	0.885757	0.707443
Trial1	1	1	blindfold	clockwise	practice	Guided	1	-0.5	-0.5	17.51329	-0.62923	-1.44953	-1.29961	0.809985543544463	-0.287371	0.902684	0.694422
Trial1	1	1	blindfold	clockwise	practice	Guided	1	-0.5	-0.5	17.53328	-0.62925	-1.44953	-1.29961	0.809988739040825	-0.294253	0.839207	0.712005
Trial1	1	1	blindfold	clockwise	practice	Guided	1	-0.5	-0.5	17.55328	-0.62926	-1.44954	-1.29961	0.809990327458129	-0.297645	0.813816	0.720791
Trial1	1	1	blindfold	clockwise	practice	Guided	1	-0.5	-0.5	17.57329	-0.62927	-1.44955	-1.29962	0.810001693060679	-0.284313	0.771498	0.677169
Trial1	1	1	blindfold	clockwise	practice	Guided	1	-0.5	-0.5	17.59329	-0.62929	-1.44958	-1.29963	0.810014765167407	-0.21319	0.712253	0.662555
Trial1	1	1	blindfold	clockwise	practice	Guided	1	-0.5	-0.5	17.61328	-0.6293	-1.4496	-1.29963	0.810016363538895	-0.223584	0.712253	0.688934
Trial1	1	1	blindfold	clockwise	practice	Guided	1	-0.5	-0.5	17.63329	-0.62931	-1.44961	-1.29963	0.810017962031018	-0.235428	0.665703	0.698449
Trial1	1	1	blindfold	clockwise	practice	Guided	1	-0.5	-0.5	17.65329	-0.62932	-1.44962	-1.29963	0.810019560643776	-0.245087	0.669935	0.720611
Trial1	1	1	blindfold	clockwise	practice	Guided	1	-0.5	-0.5	17.67328	-0.6293399	-1.44963	-1.29963	0.810022739196508	-0.277413	0.686862	0.702063
Trial1	1	1	blindfold	clockwise	practice	Guided	1	-0.5	-0.5	17.69328	-0.62941	-1.44964	-1.29963	0.810033934542312	-0.328736	0.712253	0.765796
Trial1	1	1	blindfold	clockwise	practice	Guided	1	-0.5	-0.5	17.71329	-0.62951	-1.44965	-1.29963	0.810049909558142	-0.334869	0.691094	0.772772
Trial1	1	1	blindfold	clockwise	practice	Guided	1	-0.5	-0.5	17.73329	-0.62965	-1.44966	-1.29962	0.810062421722664	-0.31933	0.669935	0.760486
Trial1	1	1	blindfold	clockwise	practice	Guided	1	-0.5	-0.5	17.75328	-0.62982	-1.44966	-1.29962	0.810089646289222	-0.274869	0.665703	0.795887
Trial1	1	1	blindfold	clockwise	practice	Guided	1	-0.5	-0.5	17.77328	-0.63	-1.44967	-1.29964	0.810138280062227	-0.252007	0.640312	0.742385
Trial1	1	1	blindfold	clockwise	practice	Guided	1	-0.5	-0.5	17.79329	-0.6302601	-1.44971	-1.29965	0.810190051799276	-0.201032	0.530285	0.660672
Trial1	1	1	blindfold	clockwise	practice	Guided	1	-0.5	-0.5	17.81328	-0.63034	-1.44973	-1.29966	0.810212789686163	-0.197611	0.466768	0.650781
Trial1	1	1	blindfold	clockwise	practice	Guided	1	-0.5	-0.5	17.83328	-0.63039	-1.44974	-1.29966	0.810220836088982	-0.206186	0.47092	0.678982
Trial1	1	1	blindfold	clockwise	practice	Guided	1	-0.5	-0.5	17.85329	-0.63042	-1.44975	-1.29966	0.810225661536114	-0.207423	0.517389	0.713069
Trial1	1	1	blindfold	clockwise	practice	Guided	1	-0.5	-0.5	17.87329	-0.63044	-1.44974	-1.29966	0.810228885498465	-0.221446	0.546991	0.698015
Trial1	1	1	blindfold	clockwise	practice	Guided	1	-0.5	-0.5	17.89328	-0.63047	-1.44974	-1.29965	0.810223829847565	-0.242726	0.56815	0.694878
Trial1	1	1	blindfold	clockwise	practice	Guided	1	-0.5	-0.5	17.91328	-0.6305	-1.44973	-1.29966	0.810238550678542	-0.295635	0.534296	0.720679
Trial1	1	1	blindfold	clockwise	practice	Guided	1	-0.5	-0.5	17.93329	-0.63053	-1.44973	-1.29966	0.810243380091579	-0.237403	0.546991	0.656191
Trial1	1	1	blindfold	clockwise	practice	Guided	1	-0.5	-0.5	17.95329	-0.63056	-1.44973	-1.29966	0.810248210585206	-0.207444	0.555455	0.645209
Trial1	1	1	blindfold	clockwise	practice	Guided	1	-0.5	-0.5	17.97328	-0.6305799	-1.44973	-1.29967	0.81026119334927	-0.225685	0.538527	0.642443
Trial1	1	1	blindfold	clockwise	practice	Guided	1	-0.5	-0.5	17.99329	-0.63059	-1.44973	-1.29967	0.810262816783048	-0.137378	0.546991	0.630578
Trial1	1	1	blindfold	clockwise	practice	Guided	1	-0.5	-0.5	18.01329	-0.63059	-1.44973	-1.29967	0.810262816783048	-0.162609	0.517364	0.652165
Trial1	1	1	blindfold	clockwise	practice	Guided	1	-0.5	-0.5	18.03328	-0.6306	-1.44973	-1.29967	0.810264421124412	-0.20783	0.508901	0.645182
Trial1	1	1	blindfold	clockwise	practice	Guided	1	-0.5	-0.5	18.05328	-0.6306	-1.44973	-1.29967	0.810264421124412	-0.225714	0.521584	0.638198
Trial1	1	1	blindfold	clockwise	practice	Guided	1	-0.5	-0.5	18.07329	-0.63061	-1.44973	-1.29967	0.810266035192789	-0.232246	0.55967	0.659999
Trial1	1	1	blindfold	clockwise	practice	Guided	1	-0.5	-0.5	18.09329	-0.63065	-1.44973	-1.29967	0.810272483060874	-0.263417	0.563902	0.64145
Trial1	1	1	blindfold	clockwise	practice	Guided	1	-0.5	-0.5	18.11328	-0.63069	-1.44973	-1.29967	0.810278932851756	-0.244865	0.542743	0.70781
Trial1	1	1	blindfold	clockwise	practice	Guided	1	-0.5	-0.5	18.13329	-0.63073	-1.44973	-1.29967	0.810285394181898	-0.234311	0.538503	0.690577
Trial1	1	1	blindfold	clockwise	practice	Guided	1	-0.5	-0.5	18.15329	-0.63077	-1.44973	-1.29967	0.810291847821104	-0.219904	0.530039	0.651538
Trial1	1	1	blindfold	clockwise	practice	Guided	1	-0.5	-0.5	18.17328	-0.6308	-1.44974	-1.29966	0.810286922298	-0.195259	0.491916	0.639825
Trial1	1	1	blindfold	clockwise	practice	Guided	1	-0.5	-0.5	18.19328	-0.63087	-1.44975	-1.29966	0.810298221044665	-0.220245	0.491719	0.692953
Trial1	1	1	blindfold	clockwise	practice	Guided	1	-0.5	-0.5	18.21329	-0.63092	-1.44975	-1.29965	0.810296417293292	-0.260496	0.50857	0.697315
Trial1	1	1	blindfold	clockwise	practice	Guided	1	-0.5	-0.5	18.23329	-0.63098	-1.44975	-1.29965	0.810306117222664	-0.269561	0.500103	0.70996
Trial1	1	1	blindfold	clockwise	practice	Guided	1	-0.5	-0.5	18.25328	-0.63106	-1.44975	-1.29965	0.810319050770184	-0.200922	0.466176	0.71678
Trial1	1	1	blindfold	clockwise	practice	Guided	1	-0.5	-0.5	18.27328	-0.63115	-1.44975	-1.29964	0.810323613418177	-0.234563	0.457584	0.719687
Trial1	1	1	blindfold	clockwise	practice	Guided	1	-0.5	-0.5	18.29329	-0.63133	-1.44977	-1.29963	0.810342885469812	-0.234753	0.461567	0.715463
Trial1	1	1	blindfold	clockwise	practice	Guided	1	-0.5	-0.5	18.31328	-0.63142	-1.44978	-1.29963	0.810357476874267	-0.21379	0.385276	0.76038
Trial1	1	1	blindfold	clockwise	practice	Guided	1	-0.5	-0.5	18.33328	-0.63152	-1.44979	-1.29963	0.810373703111197	-0.227076	0.347086	0.733779
Trial1	1	1	blindfold	clockwise	practice	Guided	1	-0.5	-0.5	18.35329	-0.63166	-1.44981	-1.29964	0.810406308961028	-0.202932	0.376604	0.687243
Trial1	1	1	blindfold	clockwise	practice	Guided	1	-0.5	-0.5	18.37329	-0.6318099	-1.44982	-1.29965	0.81044068395979	-0.205962	0.363819	0.700254
Trial1	1	1	blindfold	clockwise	practice	Guided	1	-0.5	-0.5	18.39328	-0.63221	-1.44984	-1.29965	0.810505846819244	-0.200827	0.300167	0.725185
Trial1	1	1	blindfold	clockwise	practice	Guided	1	-0.5	-0.5	18.41328	-0.63245	-1.44985	-1.29965	0.810545025114962	-0.167571	0.295848	0.7142
Trial1	1	1	blindfold	clockwise	practice	Guided	1	-0.5	-0.5	18.43329	-0.63269	-1.44985	-1.29965	0.810584272558146	-0.184872	0.287301	0.694215
Trial1	1	1	blindfold	clockwise	practice	Guided	1	-0.5	-0.5	18.45329	-0.63293	-1.44985	-1.29965	0.810623608687269	-0.171402	0.282988	0.701552
Trial1	1	1	blindfold	clockwise	practice	Guided	1	-0.5	-0.5	18.47328	-0.63318	-1.44985	-1.29965	0.810664639450221	-0.164539	0.31252	0.71732
Trial1	1	1	blindfold	clockwise	practice	Guided	1	-0.5	-0.5	18.49329	-0.63359	-1.44984	-1.29966	0.810741967401625	-0.185266	0.312348	0.685782
Trial1	1	1	blindfold	clockwise	practice	Guided	1	-0.5	-0.5	18.51329	-0.63379	-1.44985	-1.29967	0.810784700765835	-0.167761	0.265722	0.641794
Trial1	1	1	blindfold	clockwise	practice	Guided	1	-0.5	-0.5	18.53328	-0.63398	-1.44987	-1.29968	0.810825963893969	-0.130839	0.219108	0.625854
Trial1	1	1	blindfold	clockwise	practice	Guided	1	-0.5	-0.5	18.55328	-0.6341701	-1.44989	-1.29969	0.810867259740864	-0.111152	0.15557	0.607159
Trial1	1	1	blindfold	clockwise	practice	Guided	1	-0.5	-0.5	18.57329	-0.63434	-1.44989	-1.29969	0.810895394976778	-0.132172	0.206296	0.608988
Trial1	1	1	blindfold	clockwise	practice	Guided	1	-0.5	-0.5	18.59329	-0.63461	-1.44991	-1.29969	0.810940170741444	-0.169268	0.151185	0.620709
Trial1	1	1	blindfold	clockwise	practice	Guided	1	-0.5	-0.5	18.61328	-0.63476	-1.44992	-1.29969	0.810965087244784	-0.142068	0.172298	0.639591
Trial1	1	1	blindfold	clockwise	practice	Guided	1	-0.5	-0.5	18.63329	-0.6349	-1.44992	-1.29969	0.81098836501379	-0.125688	0.142634	0.582951
Trial1	1	1	blindfold	clockwise	practice	Guided	1	-0.5	-0.5	18.65329	-0.63506	-1.44992	-1.29969	0.811014991285544	-0.16338	0.129891	0.637203
Trial1	1	1	blindfold	clockwise	practice	Guided	1	-0.5	-0.5	18.67328	-0.6352201	-1.44992	-1.2997	0.811051531604824	-0.12574	0.184864	0.629688
Trial1	1	1	blindfold	clockwise	practice	Guided	1	-0.5	-0.5	18.69328	-0.63553	-1.44991	-1.2997	0.811103263655188	-0.092985	0.19323	0.614106
Trial1	1	1	blindfold	clockwise	practice	Guided	1	-0.5	-0.5	18.71329	-0.63565	-1.44991	-1.2997	0.811123330808273	-0.081393	0.184718	0.600356
Trial1	1	1	blindfold	clockwise	practice	Guided	1	-0.5	-0.5	18.73329	-0.63573	-1.44992	-1.2997	0.811136711855198	-0.087029	0.129662	0.583856
Trial1	1	1	blindfold	clockwise	practice	Guided	1	-0.5	-0.5	18.75328	-0.63578	-1.44993	-1.29971	0.811154953690278	-0.07232	0.13386	0.557091
Trial1	1	1	blindfold	clockwise	practice	Guided	1	-0.5	-0.5	18.77328	-0.6358	-1.44993	-1.29971	0.811158296318261	-0.08878	0.146517	0.557088
Trial1	1	1	blindfold	clockwise	practice	Guided	1	-0.5	-0.5	18.79329	-0.63581	-1.44993	-1.29971	0.811159962821698	-0.077528	0.13797	0.544801
Trial1	1	1	blindfold	clockwise	practice	Guided	1	-0.5	-0.5	18.81328	-0.63581	-1.44993	-1.29971	0.811159962821698	-0.053113	0.078689	0.585123
Trial1	1	1	blindfold	clockwise	practice	Guided	1	-0.5	-0.5	18.83328	-0.63581	-1.44993	-1.29971	0.811159962821698	-0.044649	0.078663	0.567156
Trial1	1	1	blindfold	clockwise	practice	Guided	1	-0.5	-0.5	18.85329	-0.63581	-1.44993	-1.29971	0.811159962821698	-0.054882	0.070178	0.559822
Trial1	1	1	blindfold	clockwise	practice	Guided	1	-0.5	-0.5	18.87329	-0.63581	-1.44993	-1.29972	0.81116971753044	-0.094622	0.120933	0.54204
Trial1	1	1	blindfold	clockwise	practice	Guided	1	-0.5	-0.5	18.89328	-0.63582	-1.44994	-1.29972	0.811171404092586	-0.112694	0.146261	0.577592
Trial1	1	1	blindfold	clockwise	practice	Guided	1	-0.5	-0.5	18.91328	-0.63582	-1.44994	-1.29971	0.811161649404126	-0.09285	0.120837	0.60985
Trial1	1	1	blindfold	clockwise	practice	Guided	1	-0.5	-0.5	18.93329	-0.63583	-1.44994	-1.29972	0.811173080795579	-0.130208	0.112344	0.57062
Trial1	1	1	blindfold	clockwise	practice	Guided	1	-0.5	-0.5	18.95329	-0.63583	-1.44994	-1.29972	0.811173080795579	-0.071876	0.082697	0.557052
Trial1	1	1	blindfold	clockwise	practice	Guided	1	-0.5	-0.5	18.97328	-0.63583	-1.44994	-1.29972	0.811173080795579	-0.061028	0.099596	0.534861
Trial1	1	1	blindfold	clockwise	practice	Guided	1	-0.5	-0.5	18.99329	-0.63584	-1.44994	-1.29972	0.811174747637275	-0.076357	0.099546	0.553186
Trial1	1	1	blindfold	clockwise	practice	Guided	1	-0.5	-0.5	19.01329	-0.63584	-1.44994	-1.29972	0.811174747637275	-0.075222	0.069893	0.56583
Trial1	1	1	blindfold	clockwise	practice	Guided	1	-0.5	-0.5	19.03328	-0.63584	-1.44994	-1.29972	0.811174747637275	-0.04861	0.133336	0.529534
Trial1	1	1	blindfold	clockwise	practice	Guided	1	-0.5	-0.5	19.05328	-0.63584	-1.44994	-1.29972	0.811174747637275	-0.085785	0.15445	0.541263
Trial1	1	1	blindfold	clockwise	practice	Guided	1	-0.5	-0.5	19.07329	-0.63584	-1.44994	-1.29972	0.811174747637275	-0.112509	0.145942	0.526596
Trial1	1	1	blindfold	clockwise	practice	Guided	1	-0.5	-0.5	19.09329	-0.63585	-1.44994	-1.29973	0.811186286754984	-0.079818	0.158562	0.510988
Trial1	1	1	blindfold	clockwise	practice	Guided	1	-0.5	-0.5	19.11328	-0.63585	-1.44994	-1.29973	0.811186286754984	-0.043851	0.150049	0.53331
Trial1	1	1	blindfold	clockwise	practice	Guided	1	-0.5	-0.5	19.13329	-0.63585	-1.44994	-1.29973	0.811186286754984	-0.066007	0.166942	0.522465
Trial1	1	1	blindfold	clockwise	practice	Guided	1	-0.5	-0.5	19.15329	-0.63586	-1.44993	-1.29973	0.811187963796577	-0.098057	0.141504	0.495446
Trial1	1	1	blindfold	clockwise	practice	Guided	1	-0.5	-0.5	19.17328	-0.63586	-1.44993	-1.29973	0.811187963796577	-0.091241	0.149926	0.524539
Trial1	1	1	blindfold	clockwise	practice	Guided	1	-0.5	-0.5	19.19328	-0.63587	-1.44993	-1.29973	0.81118965094178	-0.133689	0.120231	0.523905
Trial1	1	1	blindfold	clockwise	practice	Guided	1	-0.5	-0.5	19.21329	-0.63588	-1.44993	-1.29974	0.811201190339722	-0.12283	0.141348	0.501697
Trial1	1	1	blindfold	clockwise	practice	Guided	1	-0.5	-0.5	19.23329	-0.6359	-1.44993	-1.29974	0.811204535237595	-0.132134	0.132848	0.54382
Trial1	1	1	blindfold	clockwise	practice	Guided	1	-0.5	-0.5	19.25328	-0.63592	-1.44994	-1.29974	0.811207900586994	-0.110647	0.12012	0.543025
Trial1	1	1	blindfold	clockwise	practice	Guided	1	-0.5	-0.5	19.27328	-0.63595	-1.44994	-1.29975	0.811222904039459	-0.128031	0.077778	0.489215
Trial1	1	1	blindfold	clockwise	practice	Guided	1	-0.5	-0.5	19.29329	-0.636	-1.44995	-1.29975	0.811231296243174	-0.084524	0.052345	0.478696
Trial1	1	1	blindfold	clockwise	practice	Guided	1	-0.5	-0.5	19.31328	-0.63602	-1.44996	-1.29975	0.811234643971645	-0.121519	0.069257	0.513766
Trial1	1	1	blindfold	clockwise	practice	Guided	1	-0.5	-0.5	19.33328	-0.63604	-1.44996	-1.29976	0.811247863958002	-0.0896	0.052312	0.492742
Trial1	1	1	blindfold	clockwise	practice	Guided	1	-0.5	-0.5	19.35329	-0.63606	-1.44996	-1.29976	0.811251222597703	-0.136672	0.06499	0.485088
Trial1	1	1	blindfold	clockwise	practice	Guided	1	-0.5	-0.5	19.37329	-0.63612	-1.44997	-1.29975	0.811251409780912	-0.141207	0.060742	0.481123
Trial1	1	1	blindfold	clockwise	practice	Guided	1	-0.5	-0.5	19.39328	-0.6363701	-1.44997	-1.29975	0.811293411734332	-0.10042	0.081865	0.460353
Trial1	1	1	blindfold	clockwise	practice	Guided	1	-0.5	-0.5	19.41328	-0.63652	-1.44997	-1.29975	0.811318632821986	-0.081314	0.115698	0.484076
Trial1	1	1	blindfold	clockwise	practice	Guided	1	-0.5	-0.5	19.43329	-0.63666	-1.44996	-1.29975	0.811342194127899	-0.118112	0.107208	0.486899
Trial1	1	1	blindfold	clockwise	practice	Guided	1	-0.5	-0.5	19.45329	-0.63682	-1.44995	-1.29975	0.811369155799546	-0.143723	0.069095	0.497826
Trial1	1	1	blindfold	clockwise	practice	Guided	1	-0.5	-0.5	19.47328	-0.63698	-1.44996	-1.29977	0.811415780397023	-0.106848	0.094465	0.48175
Trial1	1	1	blindfold	clockwise	practice	Guided	1	-0.5	-0.5	19.49329	-0.63728	-1.44997	-1.29978	0.811476346667688	-0.092491	0.056345	0.450519
Trial1	1	1	blindfold	clockwise	practice	Guided	1	-0.5	-0.5	19.51329	-0.63741	-1.44997	-1.29978	0.811498348904095	-0.096674	0.047869	0.450766
Trial1	1	1	blindfold	clockwise	practice	Guided	1	-0.5	-0.5	19.53328	-0.63755	-1.44998	-1.29978	0.811522068573265	-0.092794	0.0097803	0.444227
Trial1	1	1	blindfold	clockwise	practice	Guided	1	-0.5	-0.5	19.55328	-0.63771	-1.45	-1.29978	0.811549209830197	-0.116409	-0.024071	0.403785
Trial1	1	1	blindfold	clockwise	practice	Guided	1	-0.5	-0.5	19.57329	-0.63787	-1.45001	-1.29979	0.811586229520616	-0.083558	-0.032525	0.453522
Trial1	1	1	blindfold	clockwise	practice	Guided	1	-0.5	-0.5	19.59329	-0.63819	-1.45	-1.2998	0.811650404328332	-0.112467	-0.0071308	0.413348
Trial1	1	1	blindfold	clockwise	practice	Guided	1	-0.5	-0.5	19.61328	-0.63837	-1.45	-1.2998	0.811681071175149	-0.111696	-0.015593	0.421666
Trial1	1	1	blindfold	clockwise	practice	Guided	1	-0.5	-0.5	19.63329	-0.63854	-1.45	-1.2998	0.811710077810311	-0.055591	0.0013353	0.400282
Trial1	1	1	blindfold	clockwise	practice	Guided	1	-0.5	-0.5	19.65329	-0.63872	-1.45001	-1.29981	0.811750686309152	-0.081594	-0.066367	0.372138
Trial1	1	1	blindfold	clockwise	practice	Guided	1	-0.5	-0.5	19.67328	-0.63888	-1.45001	-1.29982	0.811787906344394	-0.034301	-0.015575	0.333894
Trial1	1	1	blindfold	clockwise	practice	Guided	1	-0.5	-0.5	19.69328	-0.63914	-1.45002	-1.29982	0.811832426570449	-0.055867	-0.053635	0.377694
Trial1	1	1	blindfold	clockwise	practice	Guided	1	-0.5	-0.5	19.71329	-0.63923	-1.45003	-1.29982	0.811847857034933	-0.060063	-0.062084	0.378329
Trial1	1	1	blindfold	clockwise	practice	Guided	1	-0.5	-0.5	19.73329	-0.63931	-1.45003	-1.29982	0.811861578860693	-0.059145	-0.083229	0.339917
Trial1	1	1	blindfold	clockwise	practice	Guided	1	-0.5	-0.5	19.75328	-0.63937	-1.45003	-1.29982	0.811871880365697	-0.05986	-0.04936	0.331385
Trial1	1	1	blindfold	clockwise	practice	Guided	1	-0.5	-0.5	19.77328	-0.63942	-1.45003	-1.29983	0.811890331367053	-0.064055	-0.070501	0.331657
Trial1	1	1	blindfold	clockwise	practice	Guided	1	-0.5	-0.5	19.79329	-0.6394899	-1.45003	-1.29982	0.811892475814371	-0.115493	-0.053537	0.3742
Trial1	1	1	blindfold	clockwise	practice	Guided	1	-0.5	-0.5	19.81328	-0.6395299	-1.45003	-1.29983	0.811909212799275	-0.082481	-0.078912	0.362717
Trial1	1	1	blindfold	clockwise	practice	Guided	1	-0.5	-0.5	19.83328	-0.63957	-1.45003	-1.29983	0.811916097258244	-0.07055	-0.040811	0.35309
Trial1	1	1	blindfold	clockwise	practice	Guided	1	-0.5	-0.5	19.85329	-0.6396	-1.45003	-1.29983	0.811921261860905	-0.079172	-0.061959	0.302778
Trial1	1	1	blindfold	clockwise	practice	Guided	1	-0.5	-0.5	19.87329	-0.63963	-1.45002	-1.29984	0.811936399120236	-0.041734	-0.045019	0.341895
Trial1	1	1	blindfold	clockwise	practice	Guided	1	-0.5	-0.5	19.89328	-0.63965	-1.45003	-1.29984	0.811939833211496	-0.049609	-0.078843	0.318271
Trial1	1	1	blindfold	clockwise	practice	Guided	1	-0.5	-0.5	19.91328	-0.63965	-1.45003	-1.29983	0.811929851425246	-0.072673	-0.049207	0.327342
Trial1	1	1	blindfold	clockwise	practice	Guided	1	-0.5	-0.5	19.93329	-0.63966	-1.45003	-1.29983	0.811931573796968	-0.089885	-0.070354	0.324508
Trial1	1	1	blindfold	clockwise	practice	Guided	1	-0.5	-0.5	19.95329	-0.63967	-1.45002	-1.29983	0.811933286035254	-0.083433	-0.049182	0.349334
Trial1	1	1	blindfold	clockwise	practice	Guided	1	-0.5	-0.5	19.97328	-0.63969	-1.45002	-1.29981	0.811917013102682	-0.100641	-0.023783	0.346495
Trial1	1	1	blindfold	clockwise	practice	Guided	1	-0.5	-0.5	19.99329	-0.63981	-1.45001	-1.2998	0.811927790665628	-0.141035	-0.015313	0.397087
Trial1	1	1	blindfold	clockwise	practice	Guided	1	-0.5	-0.5	20.01329	-0.63995	-1.45	-1.2998	0.811951921910924	-0.106892	-0.011079	0.418943
Trial1	1	1	blindfold	clockwise	practice	Guided	1	-0.5	-0.5	20.03328	-0.64013	-1.45	-1.29979	0.811973211353767	-0.116384	0.0058501	0.406929
Trial1	1	1	blindfold	clockwise	practice	Guided	1	-0.5	-0.5	20.05328	-0.64036	-1.45	-1.2998	0.812022684169608	-0.130463	-0.0026114	0.391068
Trial1	1	1	blindfold	clockwise	practice	Guided	1	-0.5	-0.5	20.07329	-0.64064	-1.45001	-1.29983	0.81210072037554	-0.119239	0.0016242	0.364566
Trial1	1	1	blindfold	clockwise	practice	Guided	1	-0.5	-0.5	20.09329	-0.64132	-1.45002	-1.29983	0.812218753983766	-0.127055	-0.061833	0.331027
Trial1	1	1	blindfold	clockwise	practice	Guided	1	-0.5	-0.5	20.11328	-0.6417	-1.45003	-1.29983	0.812284964177608	-0.106668	-0.032192	0.320659
Trial1	1	1	blindfold	clockwise	practice	Guided	1	-0.5	-0.5	20.13329	-0.6421	-1.45003	-1.29983	0.812354828900044	-0.09708	-0.057571	0.332478
Trial1	1	1	blindfold	clockwise	practice	Guided	1	-0.5	-0.5	20.15329	-0.64251	-1.45002	-1.29984	0.812436627090773	-0.100369	-0.015242	0.311316
Trial1	1	1	blindfold	clockwise	practice	Guided	1	-0.5	-0.5	20.17328	-0.64293	-1.45002	-1.29985	0.812520140319209	-0.094624	-0.070242	0.310864
Trial1	1	1	blindfold	clockwise	practice	Guided	1	-0.5	-0.5	20.19328	-0.64383	-1.45001	-1.29986	0.812688802596631	-0.096768	-0.019446	0.265961
Trial1	1	1	blindfold	clockwise	practice	Guided	1	-0.5	-0.5	20.21329	-0.64429	-1.45	-1.29986	0.812770334186622	-0.054573	0.0017126	0.281632
Trial1	1	1	blindfold	clockwise	practice	Guided	1	-0.5	-0.5	20.23329	-0.64476	-1.45	-1.29987	0.812863765250399	-0.063711	-0.019445	0.273874
Trial1	1	1	blindfold	clockwise	practice	Guided	1	-0.5	-0.5	20.25328	-0.64522	-1.45001	-1.29988	0.812955658017874	-0.022525	-0.044826	0.210695
Trial1	1	1	blindfold	clockwise	practice	Guided	1	-0.5	-0.5	20.27328	-0.64563	-1.45002	-1.29988	0.813029000906976	-0.047054	-0.06597	0.231713
Trial1	1	1	blindfold	clockwise	practice	Guided	1	-0.5	-0.5	20.29329	-0.64636	-1.45002	-1.29988	0.81316007194381	-0.045896	-0.032097	0.233823
Trial1	1	1	blindfold	clockwise	practice	Guided	1	-0.5	-0.5	20.31328	-0.64666	-1.45001	-1.29987	0.813204281818648	-0.038673	-0.0024696	0.267109
Trial1	1	1	blindfold	clockwise	practice	Guided	1	-0.5	-0.5	20.33328	-0.64697	-1.45002	-1.29987	0.813260236868247	-0.030217	-0.010921	0.246708
Trial1	1	1	blindfold	clockwise	practice	Guided	1	-0.5	-0.5	20.35329	-0.6472499	-1.45002	-1.29986	0.813301029471762	-0.037129	-0.040533	0.306398
Trial1	1	1	blindfold	clockwise	practice	Guided	1	-0.5	-0.5	20.37329	-0.64753	-1.45002	-1.29985	0.813341938142665	-0.064369	-0.040525	0.311651
Trial1	1	1	blindfold	clockwise	practice	Guided	1	-0.5	-0.5	20.39328	-0.64807	-1.44999	-1.29985	0.813440053148281	-0.075353	0.027178	0.295374
Trial1	1	1	blindfold	clockwise	practice	Guided	1	-0.5	-0.5	20.41328	-0.64834	-1.44999	-1.29985	0.813489246048221	-0.074204	0.010247	0.295295
Trial1	1	1	blindfold	clockwise	practice	Guided	1	-0.5	-0.5	20.43329	-0.6486	-1.44999	-1.29986	0.813546541572488	-0.070711	-0.032077	0.260376
Trial1	1	1	blindfold	clockwise	practice	Guided	1	-0.5	-0.5	20.45329	-0.64884	-1.45	-1.29986	0.813590418578449	-0.035003	-0.023612	0.257681
Trial1	1	1	blindfold	clockwise	practice	Guided	1	-0.5	-0.5	20.47328	-0.64906	-1.45001	-1.29986	0.813630694743562	-0.034613	-0.019375	0.261815
Trial1	1	1	blindfold	clockwise	practice	Guided	1	-0.5	-0.5	20.49329	-0.6493599	-1.45001	-1.29987	0.813695539941726	0.0086832	-0.023589	0.270566
Trial1	1	1	blindfold	clockwise	practice	Guided	1	-0.5	-0.5	20.51329	-0.64944	-1.45002	-1.29987	0.813710237349973	-0.013509	-0.032042	0.25972
Trial1	1	1	blindfold	clockwise	practice	Guided	1	-0.5	-0.5	20.53328	-0.64949	-1.45002	-1.29988	0.813729266140385	-0.035325	-0.103965	0.253096
Trial1	1	1	blindfold	clockwise	practice	Guided	1	-0.5	-0.5	20.55328	-0.64951	-1.45003	-1.29988	0.813732945563161	-0.025287	-0.120864	0.222401
Trial1	1	1	blindfold	clockwise	practice	Guided	1	-0.5	-0.5	20.57329	-0.64951	-1.45004	-1.29988	0.813732945563161	-0.060218	-0.116597	0.259426
Trial1	1	1	blindfold	clockwise	practice	Guided	1	-0.5	-0.5	20.59329	-0.64951	-1.45004	-1.29988	0.813732945563161	-0.029947	-0.120763	0.265091
Trial1	1	1	blindfold	clockwise	practice	Guided	1	-0.5	-0.5	20.61328	-0.64951	-1.45005	-1.29988	0.813732945563161	-0.01917	-0.141884	0.242823
Trial1	1	1	blindfold	clockwise	practice	Guided	1	-0.5	-0.5	20.63329	-0.64951	-1.45005	-1.29988	0.813732945563161	-0.0072729	-0.171462	0.2332
Trial1	1	1	blindfold	clockwise	practice	Guided	1	-0.5	-0.5	20.65329	-0.64951	-1.45006	-1.29988	0.813732945563161	0.013802	-0.188339	0.231262
Trial1	1	1	blindfold	clockwise	practice	Guided	1	-0.5	-0.5	20.67328	-0.64951	-1.45006	-1.29988	0.813732945563161	0.0043427	-0.175593	0.172571
Trial1	1	1	blindfold	clockwise	practice	Guided	1	-0.5	-0.5	20.69328	-0.64951	-1.45007	-1.29988	0.813732945563161	0.034874	-0.196655	0.229217
Trial1	1	1	blindfold	clockwise	practice	Guided	1	-0.5	-0.5	20.71329	-0.64951	-1.45007	-1.29988	0.813732945563161	-0.014962	-0.175449	0.242079
Trial1	1	1	blindfold	clockwise	practice	Guided	1	-0.5	-0.5	20.73329	-0.64951	-1.45007	-1.29988	0.813732945563161	0.014919	-0.111933	0.243607
Trial1	1	1	blindfold	clockwise	practice	Guided	1	-0.5	-0.5	20.75328	-0.64951	-1.45007	-1.29988	0.813732945563161	-0.01037	-0.103438	0.247283
Trial1	1	1	blindfold	clockwise	practice	Guided	1	-0.5	-0.5	20.77328	-0.64951	-1.45007	-1.29988	0.813732945563161	-0.02985	-0.107647	0.212743
Trial1	1	1	blindfold	clockwise	practice	Guided	1	-0.5	-0.5	20.79329	-0.64951	-1.45006	-1.29988	0.813732945563161	0.0057555	-0.094905	0.235647
Trial1	1	1	blindfold	clockwise	practice	Guided	1	-0.5	-0.5	20.81328	-0.64951	-1.45006	-1.29988	0.813732945563161	-0.015789	-0.107574	0.263119
Trial1	1	1	blindfold	clockwise	practice	Guided	1	-0.5	-0.5	20.83328	-0.64951	-1.45006	-1.29987	0.813723102455226	-0.050723	-0.048304	0.316993
Trial1	1	1	blindfold	clockwise	practice	Guided	1	-0.5	-0.5	20.85329	-0.64952	-1.45006	-1.29987	0.813724942367467	-0.058393	-0.060978	0.326081
Trial1	1	1	blindfold	clockwise	practice	Guided	1	-0.5	-0.5	20.87329	-0.64952	-1.45005	-1.29985	0.81370525620859	-0.055289	-0.115964	0.293028
Trial1	1	1	blindfold	clockwise	practice	Guided	1	-0.5	-0.5	20.89328	-0.6495399	-1.45006	-1.29984	0.813699188721468	-0.109757	-0.17936	0.36862
Trial1	1	1	blindfold	clockwise	practice	Guided	1	-0.5	-0.5	20.91328	-0.64958	-1.45007	-1.29983	0.81369659066045	-0.136889	-0.107379	0.349694
Trial1	1	1	blindfold	clockwise	practice	Guided	1	-0.5	-0.5	20.93329	-0.64964	-1.45006	-1.29983	0.813707615523916	-0.12037	-0.081958	0.343881
Trial1	1	1	blindfold	clockwise	practice	Guided	1	-0.5	-0.5	20.95329	-0.64973	-1.45005	-1.29984	0.813734131567371	-0.122573	-0.060773	0.318499
Trial1	1	1	blindfold	clockwise	practice	Guided	1	-0.5	-0.5	20.97328	-0.64985	-1.45004	-1.29989	0.813805323164772	-0.043854	-0.064985	0.221194
Trial1	1	1	blindfold	clockwise	practice	Guided	1	-0.5	-0.5	20.99329	-0.6500601	-1.45	-1.29989	0.813844026304768	-0.016944	0.057733	0.184447
Trial1	1	1	blindfold	clockwise	practice	Guided	1	-0.5	-0.5	21.01329	-0.65013	-1.44997	-1.29989	0.813856920664035	-0.03455	0.087335	0.20846
Trial1	1	1	blindfold	clockwise	practice	Guided	1	-0.5	-0.5	21.03328	-0.65014	-1.44996	-1.2999	0.813868492451777	0.014539	0.104234	0.187042
Trial1	1	1	blindfold	clockwise	practice	Guided	1	-0.5	-0.5	21.05328	-0.65014	-1.44996	-1.2999	0.813868492451777	-0.014874	0.104206	0.14288
Trial1	1	1	blindfold	clockwise	practice	Guided	1	-0.5	-0.5	21.07329	-0.65014	-1.44996	-1.29993	0.813898134780941	-0.034358	0.087247	0.112964
Trial1	1	1	blindfold	clockwise	practice	Guided	1	-0.5	-0.5	21.09329	-0.65014	-1.44996	-1.29995	0.813917701082293	0.0014214	0.078725	0.03592
Trial1	1	1	blindfold	clockwise	practice	Guided	1	-0.5	-0.5	21.11328	-0.65014	-1.44996	-1.29996	0.813927542820973	0.039356	0.087166	0.036002
Trial1	1	1	blindfold	clockwise	practice	Guided	1	-0.5	-0.5	21.13329	-0.65014	-1.44996	-1.29998	0.813947109147228	0.058172	0.070221	0.0088316
Trial1	1	1	blindfold	clockwise	practice	Guided	1	-0.5	-0.5	21.15329	-0.65012	-1.44997	-1.3	0.813963109781182	0.059747	0.036352	-0.021048
Trial1	1	1	blindfold	clockwise	practice	Guided	1	-0.5	-0.5	21.17328	-0.65007	-1.44997	-1.30001	0.813963730101189	0.082395	0.023645	-0.052792
Trial1	1	1	blindfold	clockwise	practice	Guided	1	-0.5	-0.5	21.19328	-0.64991	-1.44999	-1.3	0.813924396829491	0.037867	0.023636	-0.027579
Trial1	1	1	blindfold	clockwise	practice	Guided	1	-0.5	-0.5	21.21329	-0.6498	-1.44999	-1.29999	0.813894306928249	-0.0042941	0.04056	-0.023835
Trial1	1	1	blindfold	clockwise	practice	Guided	1	-0.5	-0.5	21.23329	-0.6497	-1.44999	-1.29997	0.813856347153394	0.0089094	0.032088	0.076944
Trial1	1	1	blindfold	clockwise	practice	Guided	1	-0.5	-0.5	21.25328	-0.64964	-1.44999	-1.29995	0.81382561225052	-0.013013	0.0066927	0.117105
Trial1	1	1	blindfold	clockwise	practice	Guided	1	-0.5	-0.5	21.27328	-0.64961	-1.44999	-1.29992	0.813790582310422	0.00075569	0.027851	0.128591
Trial1	1	1	blindfold	clockwise	practice	Guided	1	-0.5	-0.5	21.29329	-0.64961	-1.45	-1.2999	0.813770896510205	-0.020124	-0.031391	0.22806
Trial1	1	1	blindfold	clockwise	practice	Guided	1	-0.5	-0.5	21.31328	-0.64963	-1.45	-1.29988	0.813754988261551	-0.081838	-0.014458	0.250473
Trial1	1	1	blindfold	clockwise	practice	Guided	1	-0.5	-0.5	21.33328	-0.64966	-1.45	-1.29986	0.8137408270215	-0.091839	-0.00176	0.281025
Trial1	1	1	blindfold	clockwise	practice	Guided	1	-0.5	-0.5	21.35329	-0.64974	-1.45	-1.29984	0.813735985129378	-0.107543	-0.0017651	0.295081
Trial1	1	1	blindfold	clockwise	practice	Guided	1	-0.5	-0.5	21.37329	-0.64987	-1.44999	-1.2998	0.813720419475755	-0.193862	0.0066918	0.37376
Trial1	1	1	blindfold	clockwise	practice	Guided	1	-0.5	-0.5	21.39328	-0.65043	-1.45002	-1.2998	0.813823754051969	-0.134811	-0.094853	0.416167
Trial1	1	1	blindfold	clockwise	practice	Guided	1	-0.5	-0.5	21.41328	-0.65079	-1.45004	-1.29981	0.813900217061894	-0.102146	-0.090592	0.400425
Trial1	1	1	blindfold	clockwise	practice	Guided	1	-0.5	-0.5	21.43329	-0.65117	-1.45005	-1.29981	0.813970700944431	-0.087862	-0.115953	0.369316
Trial1	1	1	blindfold	clockwise	practice	Guided	1	-0.5	-0.5	21.45329	-0.65153	-1.45005	-1.29982	0.814047477535868	-0.12116	-0.124386	0.383747
Trial1	1	1	blindfold	clockwise	practice	Guided	1	-0.5	-0.5	21.47328	-0.6519001	-1.45006	-1.29981	0.814106599020265	-0.152493	-0.094729	0.357904
Trial1	1	1	blindfold	clockwise	practice	Guided	1	-0.5	-0.5	21.49329	-0.65275	-1.45006	-1.29981	0.814265617363966	-0.160415	-0.103125	0.362682
Trial1	1	1	blindfold	clockwise	practice	Guided	1	-0.5	-0.5	21.51329	-0.6532199	-1.45006	-1.29982	0.81436373689391	-0.134684	-0.090398	0.364546
Trial1	1	1	blindfold	clockwise	practice	Guided	1	-0.5	-0.5	21.53328	-0.65377	-1.45005	-1.29983	0.814477236244247	-0.092088	-0.103067	0.364897
Trial1	1	1	blindfold	clockwise	practice	Guided	1	-0.5	-0.5	21.55328	-0.65431	-1.45004	-1.29985	0.814599026610787	-0.08889	-0.031107	0.305051
Trial1	1	1	blindfold	clockwise	practice	Guided	1	-0.5	-0.5	21.57329	-0.65485	-1.45003	-1.2999	0.81475053332838	-0.012924	-0.0057044	0.251442
Trial1	1	1	blindfold	clockwise	practice	Guided	1	-0.5	-0.5	21.59329	-0.65588	-1.45	-1.29992	0.814966571968961	-0.023894	0.011227	0.175844
Trial1	1	1	blindfold	clockwise	practice	Guided	1	-0.5	-0.5	21.61328	-0.65634	-1.44999	-1.29994	0.81507445974824	0.0099337	0.062002	0.079298
Trial1	1	1	blindfold	clockwise	practice	Guided	1	-0.5	-0.5	21.63329	-0.65673	-1.44998	-1.29997	0.815178717744611	0.068553	0.036599	0.062843
Trial1	1	1	blindfold	clockwise	practice	Guided	1	-0.5	-0.5	21.65329	-0.65702	-1.44997	-1.29998	0.815244228750204	0.042493	0.083131	0.063585
Trial1	1	1	blindfold	clockwise	practice	Guided	1	-0.5	-0.5	21.67328	-0.65721	-1.44996	-1.29999	0.815290674417369	0.026427	0.066181	0.026781
Trial1	1	1	blindfold	clockwise	practice	Guided	1	-0.5	-0.5	21.69328	-0.65733	-1.44996	-1.3	0.815323655970567	0.085836	0.05768	-0.036399
Trial1	1	1	blindfold	clockwise	practice	Guided	1	-0.5	-0.5	21.71329	-0.6573099	-1.44996	-1.30001	0.815329605566671	0.101913	0.074586	-0.03099
Trial1	1	1	blindfold	clockwise	practice	Guided	1	-0.5	-0.5	21.73329	-0.65724	-1.44996	-1.30002	0.815326061356333	0.104961	0.0788	-0.044001
Trial1	1	1	blindfold	clockwise	practice	Guided	1	-0.5	-0.5	21.75328	-0.6571	-1.44997	-1.30003	0.815308779943552	0.108004	0.09571	-0.045878
Trial1	1	1	blindfold	clockwise	practice	Guided	1	-0.5	-0.5	21.77328	-0.65691	-1.44997	-1.30003	0.815272186813401	0.096893	0.019524	-0.085731
Trial1	1	1	blindfold	clockwise	practice	Guided	1	-0.5	-0.5	21.79329	-0.65639	-1.44998	-1.30002	0.815162545322398	0.072265	0.036424	-0.028248
Trial1	1	1	blindfold	clockwise	practice	Guided	1	-0.5	-0.5	21.81328	-0.65609	-1.44997	-1.3	0.815085282902034	0.05112	0.027947	0.020396
Trial1	1	1	blindfold	clockwise	practice	Guided	1	-0.5	-0.5	21.83328	-0.65579	-1.44998	-1.29997	0.814998506334376	0.0046896	0.002551	0.07129
Trial1	1	1	blindfold	clockwise	practice	Guided	1	-0.5	-0.5	21.85329	-0.6555	-1.45	-1.29996	0.814933296346529	0.057147	-0.010143	0.087809
Trial1	1	1	blindfold	clockwise	practice	Guided	1	-0.5	-0.5	21.87329	-0.65522	-1.45001	-1.29995	0.814870091824955	0.041842	-0.010136	0.059414
Trial1	1	1	blindfold	clockwise	practice	Guided	1	-0.5	-0.5	21.89328	-0.65469	-1.45001	-1.29995	0.814769289053078	0.018791	0.0025683	0.086916
Trial1	1	1	blindfold	clockwise	practice	Guided	1	-0.5	-0.5	21.91328	-0.65445	-1.44999	-1.29995	0.814723763365083	0.0049418	0.087192	0.122117
Trial1	1	1	blindfold	clockwise	practice	Guided	1	-0.5	-0.5	21.93329	-0.65427	-1.44997	-1.29995	0.814689658171973	0.0057581	0.082938	0.083777
Trial1	1	1	blindfold	clockwise	practice	Guided	1	-0.5	-0.5	21.95329	-0.65414	-1.44995	-1.29994	0.814655336094618	0.031356	0.082909	0.132441
Trial1	1	1	blindfold	clockwise	practice	Guided	1	-0.5	-0.5	21.97328	-0.65407	-1.44995	-1.29994	0.814642098942058	-0.0027412	0.099805	0.131207
Trial1	1	1	blindfold	clockwise	practice	Guided	1	-0.5	-0.5	21.99329	-0.65406	-1.44994	-1.29993	0.814630372288657	-0.017029	0.142051	0.208873
Trial1	1	1	blindfold	clockwise	practice	Guided	1	-0.5	-0.5	22.01329	-0.65406	-1.44993	-1.29991	0.814610589475594	0.016244	0.218169	0.240271
Trial1	1	1	blindfold	clockwise	practice	Guided	1	-0.5	-0.5	22.03328	-0.65406	-1.44992	-1.2999	0.814600756604725	-0.038926	0.196957	0.248939
Trial1	1	1	blindfold	clockwise	practice	Guided	1	-0.5	-0.5	22.05328	-0.65406	-1.44992	-1.2999	0.814600756604725	-0.070748	0.108045	0.246537
Trial1	1	1	blindfold	clockwise	practice	Guided	1	-0.5	-0.5	22.07329	-0.65407	-1.44992	-1.29987	0.814573269005632	-0.065763	0.158786	0.280935
Trial1	1	1	blindfold	clockwise	practice	Guided	1	-0.5	-0.5	22.09329	-0.65409	-1.44991	-1.29986	0.81456721316029	-0.101458	0.158681	0.356188
Trial1	1	1	blindfold	clockwise	practice	Guided	1	-0.5	-0.5	22.11328	-0.65411	-1.44991	-1.29985	0.814561169159329	-0.095643	0.141709	0.325833
Trial1	1	1	blindfold	clockwise	practice	Guided	1	-0.5	-0.5	22.13329	-0.65413	-1.44992	-1.29983	0.814545281770342	-0.084168	0.141672	0.358701
Trial1	1	1	blindfold	clockwise	practice	Guided	1	-0.5	-0.5	22.15329	-0.65416	-1.44992	-1.29981	0.814531301466923	-0.086157	0.175482	0.430994
Trial1	1	1	blindfold	clockwise	practice	Guided	1	-0.5	-0.5	22.17328	-0.65417	-1.44992	-1.29979	0.814513637344749	-0.123695	0.171199	0.438487
Trial1	1	1	blindfold	clockwise	practice	Guided	1	-0.5	-0.5	22.19328	-0.6541901	-1.44991	-1.29979	0.814517439577769	-0.077722	0.111853	0.47007
Trial1	1	1	blindfold	clockwise	practice	Guided	1	-0.5	-0.5	22.21329	-0.6542	-1.44992	-1.29978	0.814509491449089	-0.082288	0.107587	0.472642
Trial1	1	1	blindfold	clockwise	practice	Guided	1	-0.5	-0.5	22.23329	-0.65421	-1.44992	-1.29978	0.814511375958729	-0.125165	0.103325	0.467481
Trial1	1	1	blindfold	clockwise	practice	Guided	1	-0.5	-0.5	22.25328	-0.65423	-1.44994	-1.29977	0.814505335477011	-0.135513	0.069449	0.479992
Trial1	1	1	blindfold	clockwise	practice	Guided	1	-0.5	-0.5	22.27328	-0.65429	-1.44995	-1.29976	0.814506987770484	-0.10326	0.073659	0.474133
Trial1	1	1	blindfold	clockwise	practice	Guided	1	-0.5	-0.5	22.29329	-0.65452	-1.44996	-1.29975	0.814540758365913	-0.110459	0.052456	0.519051
Trial1	1	1	blindfold	clockwise	practice	Guided	1	-0.5	-0.5	22.31328	-0.65469	-1.44998	-1.29975	0.814573012058393	-0.147583	-0.057567	0.49901
Trial1	1	1	blindfold	clockwise	practice	Guided	1	-0.5	-0.5	22.33328	-0.6549	-1.45003	-1.29975	0.814612926701432	-0.058639	-0.125248	0.495194
Trial1	1	1	blindfold	clockwise	practice	Guided	1	-0.5	-0.5	22.35329	-0.65509	-1.45006	-1.29977	0.814668613128266	-0.071564	-0.116746	0.445239
Trial1	1	1	blindfold	clockwise	practice	Guided	1	-0.5	-0.5	22.37329	-0.65526	-1.45006	-1.29982	0.814750036696301	-0.091037	-0.074406	0.417128
Trial1	1	1	blindfold	clockwise	practice	Guided	1	-0.5	-0.5	22.39328	-0.65561	-1.45001	-1.29985	0.814846281859468	-0.091929	0.039859	0.264067
Trial1	1	1	blindfold	clockwise	practice	Guided	1	-0.5	-0.5	22.41328	-0.65577	-1.44998	-1.29989	0.814916175036121	-0.017127	0.128706	0.197814
Trial1	1	1	blindfold	clockwise	practice	Guided	1	-0.5	-0.5	22.43329	-0.65589	-1.44994	-1.2999	0.814948841396701	0.0077846	0.221758	0.191277
Trial1	1	1	blindfold	clockwise	practice	Guided	1	-0.5	-0.5	22.45329	-0.65591	-1.4499	-1.29991	0.814962489813992	0.035822	0.331705	0.124985
Trial1	1	1	blindfold	clockwise	practice	Guided	1	-0.5	-0.5	22.47328	-0.6559	-1.44986	-1.29997	0.815019546163952	0.06077	0.344304	0.071734
Trial1	1	1	blindfold	clockwise	practice	Guided	1	-0.5	-0.5	22.49329	-0.6558	-1.4498	-1.30003	0.815059288437834	0.227173	0.437173	-0.108897
Trial1	1	1	blindfold	clockwise	practice	Guided	1	-0.5	-0.5	22.51329	-0.65564	-1.44978	-1.30007	0.815068029185495	0.289628	0.475134	-0.169695
Trial1	1	1	blindfold	clockwise	practice	Guided	1	-0.5	-0.5	22.53328	-0.65537	-1.44977	-1.3001	0.815045885963198	0.286152	0.479239	-0.224806
Trial1	1	1	blindfold	clockwise	practice	Guided	1	-0.5	-0.5	22.55328	-0.65498	-1.44977	-1.30013	0.815001125111321	0.280421	0.436797	-0.270696
Trial1	1	1	blindfold	clockwise	practice	Guided	1	-0.5	-0.5	22.57329	-0.6545	-1.44977	-1.30016	0.81493936451005	0.246338	0.453599	-0.31966
Trial1	1	1	blindfold	clockwise	practice	Guided	1	-0.5	-0.5	22.59329	-0.6533999	-1.44976	-1.30016	0.814731525340383	0.130143	0.482967	-0.299339
Trial1	1	1	blindfold	clockwise	practice	Guided	1	-0.5	-0.5	22.61328	-0.65289	-1.44976	-1.30016	0.814635659340441	0.161961	0.499798	-0.328296
Trial1	1	1	blindfold	clockwise	practice	Guided	1	-0.5	-0.5	22.63329	-0.65242	-1.44975	-1.30015	0.814537864703895	0.110611	0.508164	-0.314505
Trial1	1	1	blindfold	clockwise	practice	Guided	1	-0.5	-0.5	22.65329	-0.652	-1.44975	-1.30013	0.814439706416953	0.083639	0.470004	-0.262334
Trial1	1	1	blindfold	clockwise	practice	Guided	1	-0.5	-0.5	22.67328	-0.65171	-1.44975	-1.30007	0.814326724940064	0.041394	0.478378	-0.184977
Trial1	1	1	blindfold	clockwise	practice	Guided	1	-0.5	-0.5	22.69328	-0.65141	-1.44976	-1.30006	0.814261039732063	0.046459	0.435816	-0.055457
Trial1	1	1	blindfold	clockwise	practice	Guided	1	-0.5	-0.5	22.71329	-0.6514	-1.44977	-1.30004	0.814239510955761	-0.016857	0.444158	0.019953
Trial1	1	1	blindfold	clockwise	practice	Guided	1	-0.5	-0.5	22.73329	-0.6514	-1.44977	-1.30001	0.814209994113753	-0.047655	0.439808	0.1034
Trial1	1	1	blindfold	clockwise	practice	Guided	1	-0.5	-0.5	22.75328	-0.65141	-1.44978	-1.29996	0.814162767675982	-0.130142	0.410066	0.178684
Trial1	1	1	blindfold	clockwise	practice	Guided	1	-0.5	-0.5	22.77328	-0.65146	-1.44979	-1.29987	0.814083637446058	-0.162407	0.338022	0.245236
Trial1	1	1	blindfold	clockwise	practice	Guided	1	-0.5	-0.5	22.79329	-0.65169	-1.44985	-1.29982	0.814077271811353	-0.24797	0.236294	0.380161
Trial1	1	1	blindfold	clockwise	practice	Guided	1	-0.5	-0.5	22.81328	-0.6519001	-1.44987	-1.29978	0.814077202964907	-0.225858	0.193918	0.484306
Trial1	1	1	blindfold	clockwise	practice	Guided	1	-0.5	-0.5	22.83328	-0.65222	-1.4499	-1.29975	0.814107571247682	-0.23156	0.151545	0.514454
Trial1	1	1	blindfold	clockwise	practice	Guided	1	-0.5	-0.5	22.85329	-0.65261	-1.44992	-1.29974	0.814170628244933	-0.247561	0.126115	0.524362
Trial1	1	1	blindfold	clockwise	practice	Guided	1	-0.5	-0.5	22.87329	-0.65309	-1.44994	-1.29974	0.814260736335969	-0.192268	0.13455	0.523655
Trial1	1	1	blindfold	clockwise	practice	Guided	1	-0.5	-0.5	22.89328	-0.65438	-1.44996	-1.29975	0.814514209536778	-0.214186	0.054099	0.465628
Trial1	1	1	blindfold	clockwise	practice	Guided	1	-0.5	-0.5	22.91328	-0.65514	-1.44997	-1.29976	0.81466842147211	-0.21143	0.028694	0.495405
Trial1	1	1	blindfold	clockwise	practice	Guided	1	-0.5	-0.5	22.93329	-0.6560301	-1.44998	-1.29977	0.814848101380858	-0.153822	0.054076	0.473142
Trial1	1	1	blindfold	clockwise	practice	Guided	1	-0.5	-0.5	22.95328	-0.65693	-1.44998	-1.2998	0.815050259833932	-0.099221	0.100609	0.387277
Trial1	1	1	blindfold	clockwise	practice	Guided	1	-0.5	-0.5	22.97328	-0.65783	-1.44996	-1.29988	0.815302623387688	-0.041259	0.134435	0.305632
Trial1	1	1	blindfold	clockwise	practice	Guided	1	-0.5	-0.5	22.99329	-0.65933	-1.44993	-1.29991	0.815623663351154	0.03858	0.151287	0.153841
Trial1	1	1	blindfold	clockwise	practice	Guided	1	-0.5	-0.5	23.01329	-0.6599301	-1.44993	-1.29994	0.815770678195732	0.05315	0.134318	0.126987
Trial1	1	1	blindfold	clockwise	practice	Guided	1	-0.5	-0.5	23.03328	-0.6604	-1.44992	-1.29996	0.815882466848602	0.044738	0.151199	0.080977
Trial1	1	1	blindfold	clockwise	practice	Guided	1	-0.5	-0.5	23.05328	-0.66072	-1.44991	-1.29998	0.815964947820901	0.08575	0.193461	0.017762
Trial1	1	1	blindfold	clockwise	practice	Guided	1	-0.5	-0.5	23.07329	-0.6609	-1.4499	-1.29999	0.816010239540739	0.069633	0.256878	0.02771
Trial1	1	1	blindfold	clockwise	practice	Guided	1	-0.5	-0.5	23.09329	-0.66093	-1.44989	-1.30002	0.816045719360634	0.088424	0.256751	-0.092952
Trial1	1	1	blindfold	clockwise	practice	Guided	1	-0.5	-0.5	23.11328	-0.66089	-1.44988	-1.30005	0.816067167295321	0.151634	0.231294	-0.145374
Trial1	1	1	blindfold	clockwise	practice	Guided	1	-0.5	-0.5	23.13329	-0.6608	-1.44988	-1.30009	0.816088579898285	0.205254	0.214302	-0.209663
Trial1	1	1	blindfold	clockwise	practice	Guided	1	-0.5	-0.5	23.15329	-0.66062	-1.44989	-1.30012	0.81608271279012	0.20637	0.218474	-0.24369
Trial1	1	1	blindfold	clockwise	practice	Guided	1	-0.5	-0.5	23.17328	-0.66035	-1.44989	-1.30013	0.816039314473113	0.189492	0.218413	-0.288826
Trial1	1	1	blindfold	clockwise	practice	Guided	1	-0.5	-0.5	23.19328	-0.65959	-1.44988	-1.30011	0.8158707892903	0.158721	0.324068	-0.205158
Trial1	1	1	blindfold	clockwise	practice	Guided	1	-0.5	-0.5	23.21329	-0.6591899	-1.44986	-1.30009	0.815772868792201	0.113095	0.27321	-0.192488
Trial1	1	1	blindfold	clockwise	practice	Guided	1	-0.5	-0.5	23.23329	-0.65873	-1.44986	-1.30007	0.815663707806715	0.107297	0.23928	-0.162173
Trial1	1	1	blindfold	clockwise	practice	Guided	1	-0.5	-0.5	23.25328	-0.65829	-1.44987	-1.30006	0.815568385131839	0.150517	0.256133	-0.143333
Trial1	1	1	blindfold	clockwise	practice	Guided	1	-0.5	-0.5	23.27328	-0.65788	-1.44987	-1.30002	0.815449725794096	0.078847	0.268758	-0.10006
Trial1	1	1	blindfold	clockwise	practice	Guided	1	-0.5	-0.5	23.29329	-0.65715	-1.44986	-1.3	0.815288939994795	0.044258	0.264371	-0.011948
Trial1	1	1	blindfold	clockwise	practice	Guided	1	-0.5	-0.5	23.31328	-0.65689	-1.44986	-1.29998	0.815219200540436	0.025779	0.268526	0.042789
Trial1	1	1	blindfold	clockwise	practice	Guided	1	-0.5	-0.5	23.33328	-0.65673	-1.44986	-1.29996	0.815168890988673	0.0016242	0.243064	0.081082
Trial1	1	1	blindfold	clockwise	practice	Guided	1	-0.5	-0.5	23.35329	-0.65665	-1.44987	-1.29996	0.815153515447772	-0.015663	0.255689	0.125095
Trial1	1	1	blindfold	clockwise	practice	Guided	1	-0.5	-0.5	23.37329	-0.65665	-1.44988	-1.29996	0.815153515447772	-0.041326	0.226003	0.12312
Trial1	1	1	blindfold	clockwise	practice	Guided	1	-0.5	-0.5	23.39328	-0.65665	-1.44988	-1.29994	0.815133978566083	-0.093055	0.221641	0.161685
Trial1	1	1	blindfold	clockwise	practice	Guided	1	-0.5	-0.5	23.41328	-0.65668	-1.44988	-1.29992	0.81511997008379	-0.149377	0.191959	0.196439
Trial1	1	1	blindfold	clockwise	practice	Guided	1	-0.5	-0.5	23.43329	-0.65675	-1.4499	-1.29989	0.81510406046829	-0.157816	0.14959	0.264954
Trial1	1	1	blindfold	clockwise	practice	Guided	1	-0.5	-0.5	23.45328	-0.65687	-1.44991	-1.29988	0.81511732780298	-0.161229	0.158007	0.252617
Trial1	1	1	blindfold	clockwise	practice	Guided	1	-0.5	-0.5	23.47328	-0.65703	-1.44992	-1.29986	0.815128478952475	-0.142048	0.166429	0.259085
Trial1	1	1	blindfold	clockwise	practice	Guided	1	-0.5	-0.5	23.49329	-0.65747	-1.44994	-1.29986	0.815213357137834	-0.109758	0.047874	0.256282
Trial1	1	1	blindfold	clockwise	practice	Guided	1	-0.5	-0.5	23.51329	-0.65771	-1.44996	-1.29987	0.815269568839815	-0.09362	0.069017	0.246272
Trial1	1	1	blindfold	clockwise	practice	Guided	1	-0.5	-0.5	23.53328	-0.65798	-1.44997	-1.29987	0.815321843819439	-0.096286	0.047845	0.263441
Trial1	1	1	blindfold	clockwise	practice	Guided	1	-0.5	-0.5	23.55328	-0.65824	-1.44998	-1.29987	0.815372273025063	-0.099333	0.047831	0.276396
Trial1	1	1	blindfold	clockwise	practice	Guided	1	-0.5	-0.5	23.57329	-0.65851	-1.44998	-1.29988	0.815434539506803	-0.099677	0.030895	0.272115
Trial1	1	1	blindfold	clockwise	practice	Guided	1	-0.5	-0.5	23.59329	-0.65911	-1.44999	-1.29987	0.815541559197726	-0.075464	0.047808	0.25706
Trial1	1	1	blindfold	clockwise	practice	Guided	1	-0.5	-0.5	23.61328	-0.65939	-1.44999	-1.29987	0.815596237114448	-0.092295	0.035101	0.258514
Trial1	1	1	blindfold	clockwise	practice	Guided	1	-0.5	-0.5	23.63329	-0.65969	-1.44997	-1.29988	0.815664724667195	-0.053167	0.102787	0.220923
Trial1	1	1	blindfold	clockwise	practice	Guided	1	-0.5	-0.5	23.65329	-0.6599301	-1.44995	-1.29989	0.815721581953885	-0.031694	0.119679	0.223173
Trial1	1	1	blindfold	clockwise	practice	Guided	1	-0.5	-0.5	23.67328	-0.66013	-1.44994	-1.29993	0.815800087359049	-0.019008	0.136567	0.175238
Trial1	1	1	blindfold	clockwise	practice	Guided	1	-0.5	-0.5	23.69328	-0.66038	-1.44993	-1.29994	0.815859010285295	-0.0063221	0.132259	0.129592
Trial1	1	1	blindfold	clockwise	practice	Guided	1	-0.5	-0.5	23.71329	-0.66041	-1.44993	-1.29994	0.815864904449386	0.069182	0.106831	0.069444
Trial1	1	1	blindfold	clockwise	practice	Guided	1	-0.5	-0.5	23.73329	-0.66041	-1.44993	-1.29996	0.815884423828581	0.079145	0.157573	0.038786
Trial1	1	1	blindfold	clockwise	practice	Guided	1	-0.5	-0.5	23.75328	-0.66038	-1.44993	-1.29998	0.815898049344484	0.119742	0.182919	0.013898
Trial1	1	1	blindfold	clockwise	practice	Guided	1	-0.5	-0.5	23.77328	-0.66032	-1.44992	-1.30001	0.815915708140594	0.119733	0.165947	-0.028628
Trial1	1	1	blindfold	clockwise	practice	Guided	1	-0.5	-0.5	23.79329	-0.66001	-1.44992	-1.30001	0.815854851856655	0.100489	0.144703	-0.035522
Trial1	1	1	blindfold	clockwise	practice	Guided	1	-0.5	-0.5	23.81328	-0.65979	-1.44992	-1.30001	0.815811732613004	0.043771	0.199672	-0.021755
Trial1	1	1	blindfold	clockwise	practice	Guided	1	-0.5	-0.5	23.83328	-0.65959	-1.44992	-1.30001	0.815772588108325	-0.0094794	0.19539	-0.01487
Trial1	1	1	blindfold	clockwise	practice	Guided	1	-0.5	-0.5	23.85329	-0.65943	-1.4499	-1.30001	0.815741306448116	0.025756	0.199563	-0.032864
Trial1	1	1	blindfold	clockwise	practice	Guided	1	-0.5	-0.5	23.87329	-0.65932	-1.4499	-1.30002	0.815729746725611	0.046059	0.144494	-0.043185
Trial1	1	1	blindfold	clockwise	practice	Guided	1	-0.5	-0.5	23.89328	-0.6591899	-1.44992	-1.30002	0.815704355229007	0.101572	0.135954	-0.03967
Trial1	1	1	blindfold	clockwise	practice	Guided	1	-0.5	-0.5	23.91328	-0.6590999	-1.44993	-1.30001	0.815676857170481	0.099612	0.195157	-0.013992
Trial1	1	1	blindfold	clockwise	practice	Guided	1	-0.5	-0.5	23.93329	-0.65899	-1.44992	-1.30001	0.815655425868573	0.086181	0.169717	-0.021275
Trial1	1	1	blindfold	clockwise	practice	Guided	1	-0.5	-0.5	23.95328	-0.65887	-1.44991	-1.29999	0.815612391510218	0.063909	0.156975	0.014723
Trial1	1	1	blindfold	clockwise	practice	Guided	1	-0.5	-0.5	23.97328	-0.65876	-1.44992	-1.29996	0.815561628744558	0.046616	0.144236	0.081393
Trial1	1	1	blindfold	clockwise	practice	Guided	1	-0.5	-0.5	23.99329	-0.65865	-1.44992	-1.29996	0.815540228631475	-0.013228	0.20339	0.149078
Trial1	1	1	blindfold	clockwise	practice	Guided	1	-0.5	-0.5	24.01329	-0.65865	-1.44992	-1.29996	0.815540228631475	-0.010948	0.148329	0.174328
Trial1	1	1	blindfold	clockwise	practice	Guided	1	-0.5	-0.5	24.03328	-0.65865	-1.44992	-1.29995	0.815530406354524	-0.0044099	0.144051	0.154732
Trial1	1	1	blindfold	clockwise	practice	Guided	1	-0.5	-0.5	24.05328	-0.65866	-1.44992	-1.29994	0.815522637502332	-0.050802	0.152475	0.169604
Trial1	1	1	blindfold	clockwise	practice	Guided	1	-0.5	-0.5	24.07329	-0.65866	-1.44992	-1.29993	0.815512815257957	-0.055007	0.127046	0.181819
Trial1	1	1	blindfold	clockwise	practice	Guided	1	-0.5	-0.5	24.09329	-0.65866	-1.44992	-1.29993	0.815512815257957	-0.01744	0.105805	0.195906
Trial1	1	1	blindfold	clockwise	practice	Guided	1	-0.5	-0.5	24.11328	-0.65866	-1.44993	-1.29992	0.815502876086838	0.022391	0.126933	0.197786
Trial1	1	1	blindfold	clockwise	practice	Guided	1	-0.5	-0.5	24.13329	-0.65866	-1.44993	-1.29992	0.815502876086838	0.014336	0.084588	0.218421
Trial1	1	1	blindfold	clockwise	practice	Guided	1	-0.5	-0.5	24.15329	-0.65866	-1.44994	-1.29992	0.815502876086838	-0.00059094	0.093027	0.194215
Trial1	1	1	blindfold	clockwise	practice	Guided	1	-0.5	-0.5	24.17328	-0.65866	-1.44994	-1.29992	0.815502876086838	0.013945	0.076076	0.201074
Trial1	1	1	blindfold	clockwise	practice	Guided	1	-0.5	-0.5	24.19328	-0.65866	-1.44994	-1.29992	0.815502876086838	0.014733	0.114115	0.145425
Trial1	1	1	blindfold	clockwise	practice	Guided	1	-0.5	-0.5	24.21329	-0.65866	-1.44994	-1.29992	0.815502876086838	-0.010554	0.12255	0.177915
Trial1	1	1	blindfold	clockwise	practice	Guided	1	-0.5	-0.5	24.23329	-0.65866	-1.44994	-1.29992	0.815502876086838	0.014736	0.160596	0.187056
Trial1	1	1	blindfold	clockwise	practice	Guided	1	-0.5	-0.5	24.25328	-0.65866	-1.44994	-1.29992	0.815502876086838	0.011697	0.22402	0.141823
Trial1	1	1	blindfold	clockwise	practice	Guided	1	-0.5	-0.5	24.27328	-0.65866	-1.44993	-1.29993	0.815512815257957	0.025856	0.160496	0.157503
Trial1	1	1	blindfold	clockwise	practice	Guided	1	-0.5	-0.5	24.29329	-0.65865	-1.44993	-1.29994	0.815520701014013	0.094097	0.177336	0.051355
Trial1	1	1	blindfold	clockwise	practice	Guided	1	-0.5	-0.5	24.31328	-0.65863	-1.44993	-1.29996	0.815536332910843	0.099464	0.151903	0.031821
Trial1	1	1	blindfold	clockwise	practice	Guided	1	-0.5	-0.5	24.33328	-0.65858	-1.44992	-1.29997	0.815536429715373	0.111697	0.1307	0.00078751
Trial1	1	1	blindfold	clockwise	practice	Guided	1	-0.5	-0.5	24.35329	-0.65849	-1.44992	-1.29998	0.81552863924893	0.120441	0.177204	0.076643
Trial1	1	1	blindfold	clockwise	practice	Guided	1	-0.5	-0.5	24.37329	-0.65839	-1.44991	-1.29997	0.815499501949361	0.058754	0.19408	0.052446
Trial1	1	1	blindfold	clockwise	practice	Guided	1	-0.5	-0.5	24.39328	-0.65829	-1.4499	-1.29997	0.815480093747772	-0.0022035	0.227821	0.083392
Trial1	1	1	blindfold	clockwise	practice	Guided	1	-0.5	-0.5	24.41328	-0.65829	-1.4499	-1.29997	0.815480093747772	-0.024411	0.215065	0.072623
Trial1	1	1	blindfold	clockwise	practice	Guided	1	-0.5	-0.5	24.43329	-0.65829	-1.4499	-1.29997	0.815480093747772	-0.0017761	0.23616	0.041586
Trial1	1	1	blindfold	clockwise	practice	Guided	1	-0.5	-0.5	24.45328	-0.6583	-1.44989	-1.29997	0.815482025938123	0.017022	0.257252	0.013628
Trial1	1	1	blindfold	clockwise	practice	Guided	1	-0.5	-0.5	24.47328	-0.65829	-1.44989	-1.29997	0.815480093747772	0.02579	0.24449	0.063808
Trial1	1	1	blindfold	clockwise	practice	Guided	1	-0.5	-0.5	24.49329	-0.65829	-1.44989	-1.29997	0.815480093747772	0.030751	0.231659	0.07181
Trial1	1	1	blindfold	clockwise	practice	Guided	1	-0.5	-0.5	24.51329	-0.65829	-1.44989	-1.29997	0.815480093747772	0.037654	0.218901	0.054173
Trial1	1	1	blindfold	clockwise	practice	Guided	1	-0.5	-0.5	24.53328	-0.65829	-1.44989	-1.29997	0.815480093747772	0.0077247	0.244228	0.102796
Trial1	1	1	blindfold	clockwise	practice	Guided	1	-0.5	-0.5	24.55328	-0.65829	-1.44989	-1.29996	0.81547027062354	-0.052076	0.21877	0.142932
Trial1	1	1	blindfold	clockwise	practice	Guided	1	-0.5	-0.5	24.57329	-0.6583	-1.44988	-1.29993	0.815442850503582	-0.039835	0.244095	0.184278
Trial1	1	1	blindfold	clockwise	practice	Guided	1	-0.5	-0.5	24.59329	-0.65833	-1.44988	-1.29992	0.815438742820907	-0.124461	0.252417	0.187545
Trial1	1	1	blindfold	clockwise	practice	Guided	1	-0.5	-0.5	24.61328	-0.65836	-1.44988	-1.2999	0.815424918781688	-0.147059	0.243888	0.227317
Trial1	1	1	blindfold	clockwise	practice	Guided	1	-0.5	-0.5	24.63329	-0.65842	-1.44988	-1.29989	0.815426871636352	-0.119828	0.205736	0.268261
Trial1	1	1	blindfold	clockwise	practice	Guided	1	-0.5	-0.5	24.65329	-0.65852	-1.44989	-1.29988	0.815436474490629	-0.09644	0.218369	0.261319
Trial1	1	1	blindfold	clockwise	practice	Guided	1	-0.5	-0.5	24.67328	-0.6586	-1.44989	-1.29988	0.815452039718993	-0.066533	0.163301	0.262809
Trial1	1	1	blindfold	clockwise	practice	Guided	1	-0.5	-0.5	24.69328	-0.65865	-1.4499	-1.29988	0.815461767477622	-0.01627	0.142045	0.207164
Trial1	1	1	blindfold	clockwise	practice	Guided	1	-0.5	-0.5	24.71329	-0.65866	-1.44991	-1.29989	0.815473526326995	-0.048797	0.116616	0.176054
Trial1	1	1	blindfold	clockwise	practice	Guided	1	-0.5	-0.5	24.73329	-0.65866	-1.44992	-1.29989	0.815473526326995	-0.042676	0.108123	0.196699
Trial1	1	1	blindfold	clockwise	practice	Guided	1	-0.5	-0.5	24.75328	-0.65866	-1.44992	-1.29989	0.815473526326995	-0.055307	0.112326	0.197784
Trial1	1	1	blindfold	clockwise	practice	Guided	1	-0.5	-0.5	24.77328	-0.65866	-1.44992	-1.29989	0.815473526326995	-0.043026	0.158839	0.192373
Trial1	1	1	blindfold	clockwise	practice	Guided	1	-0.5	-0.5	24.79329	-0.65867	-1.44992	-1.29989	0.81547547464633	-0.093561	0.154518	0.202177
Trial1	1	1	blindfold	clockwise	practice	Guided	1	-0.5	-0.5	24.81328	-0.65867	-1.44992	-1.2999	0.815485179917614	-0.068629	0.171393	0.190274
Trial1	1	1	blindfold	clockwise	practice	Guided	1	-0.5	-0.5	24.83328	-0.65868	-1.44992	-1.2999	0.815487116734011	-0.099628	0.21789	0.176023
Trial1	1	1	blindfold	clockwise	practice	Guided	1	-0.5	-0.5	24.85329	-0.65869	-1.44991	-1.2999	0.815489076864821	-0.072383	0.175517	0.148031
Trial1	1	1	blindfold	clockwise	practice	Guided	1	-0.5	-0.5	24.87329	-0.65869	-1.44991	-1.29991	0.815498899024776	-0.060479	0.19662	0.138421
Trial1	1	1	blindfold	clockwise	practice	Guided	1	-0.5	-0.5	24.89328	-0.6587	-1.44991	-1.29992	0.815510658194321	-0.033605	0.209206	0.106197
Trial1	1	1	blindfold	clockwise	practice	Guided	1	-0.5	-0.5	24.91328	-0.6587	-1.44991	-1.29992	0.815510658194321	-0.043547	0.204916	0.090068
Trial1	1	1	blindfold	clockwise	practice	Guided	1	-0.5	-0.5	24.93329	-0.6587	-1.44991	-1.29992	0.815510658194321	-0.063472	0.200625	0.103066
Trial1	1	1	blindfold	clockwise	practice	Guided	1	-0.5	-0.5	24.95328	-0.6587	-1.4499	-1.29992	0.815510658194321	-0.027425	0.217492	0.080063
Trial1	1	1	blindfold	clockwise	practice	Guided	1	-0.5	-0.5	24.97328	-0.6587	-1.4499	-1.29993	0.815520597270596	-0.019747	0.208969	0.088848
Trial1	1	1	blindfold	clockwise	practice	Guided	1	-0.5	-0.5	24.99329	-0.65871	-1.4499	-1.29993	0.81552254596856	-0.061072	0.208842	0.036292
Trial1	1	1	blindfold	clockwise	practice	Guided	1	-0.5	-0.5	25.01329	-0.65871	-1.4499	-1.29994	0.815532368095739	-0.087139	0.229942	0.076864
Trial1	1	1	blindfold	clockwise	practice	Guided	1	-0.5	-0.5	25.03328	-0.65871	-1.44989	-1.29994	0.815532368095739	-0.058033	0.221413	0.116705
Trial1	1	1	blindfold	clockwise	practice	Guided	1	-0.5	-0.5	25.05328	-0.65872	-1.44989	-1.29994	0.815534316888529	-0.069897	0.267892	0.126237
Trial1	1	1	blindfold	clockwise	practice	Guided	1	-0.5	-0.5	25.07329	-0.65872	-1.44988	-1.29993	0.815524494784821	-0.096718	0.276281	0.15836
Trial1	1	1	blindfold	clockwise	practice	Guided	1	-0.5	-0.5	25.09329	-0.65874	-1.44989	-1.29993	0.815528392772232	-0.098559	0.187293	0.137592
Trial1	1	1	blindfold	clockwise	practice	Guided	1	-0.5	-0.5	25.11328	-0.65877	-1.4499	-1.29992	0.815524278522345	-0.133385	0.191471	0.123766
Trial1	1	1	blindfold	clockwise	practice	Guided	1	-0.5	-0.5	25.13329	-0.65882	-1.4499	-1.29991	0.815524193979571	-0.1376	0.216804	0.174257
Trial1	1	1	blindfold	clockwise	practice	Guided	1	-0.5	-0.5	25.15329	-0.6589	-1.44989	-1.2999	0.815529965311671	-0.123813	0.229434	0.232827
Trial1	1	1	blindfold	clockwise	practice	Guided	1	-0.5	-0.5	25.17328	-0.65899	-1.44989	-1.29989	0.815537801985884	-0.125676	0.237829	0.224341
Trial1	1	1	blindfold	clockwise	practice	Guided	1	-0.5	-0.5	25.19328	-0.6592	-1.44989	-1.29988	0.815568944274776	-0.15513	0.225008	0.231095
Trial1	1	1	blindfold	clockwise	practice	Guided	1	-0.5	-0.5	25.21329	-0.65935	-1.44988	-1.29987	0.815588421985298	-0.132106	0.275724	0.280082
Trial1	1	1	blindfold	clockwise	practice	Guided	1	-0.5	-0.5	25.23329	-0.65953	-1.44988	-1.29987	0.815623610750107	-0.147392	0.241799	0.256629
Trial1	1	1	blindfold	clockwise	practice	Guided	1	-0.5	-0.5	25.25328	-0.65977	-1.44988	-1.29987	0.815670580752124	-0.147689	0.207881	0.247368
Trial1	1	1	blindfold	clockwise	practice	Guided	1	-0.5	-0.5	25.27328	-0.66	-1.44989	-1.29988	0.815725473517763	-0.180215	0.2036	0.262996
Trial1	1	1	blindfold	clockwise	practice	Guided	1	-0.5	-0.5	25.29329	-0.66063	-1.4499	-1.29988	0.815849282515336	-0.126088	0.216186	0.249494
Trial1	1	1	blindfold	clockwise	practice	Guided	1	-0.5	-0.5	25.31328	-0.66095	-1.4499	-1.29989	0.815922166864002	-0.069711	0.224592	0.214596
Trial1	1	1	blindfold	clockwise	practice	Guided	1	-0.5	-0.5	25.33328	-0.6612599	-1.4499	-1.2999	0.815993062707622	-0.099561	0.245694	0.208784
Trial1	1	1	blindfold	clockwise	practice	Guided	1	-0.5	-0.5	25.35329	-0.66156	-1.44989	-1.29991	0.816062228182854	-0.102578	0.241401	0.179235
Trial1	1	1	blindfold	clockwise	practice	Guided	1	-0.5	-0.5	25.37329	-0.66185	-1.44989	-1.29992	0.816129500518087	-0.079183	0.237104	0.202568
Trial1	1	1	blindfold	clockwise	practice	Guided	1	-0.5	-0.5	25.39328	-0.66232	-1.44987	-1.29993	0.816232776936905	-0.053437	0.245426	0.11092
Trial1	1	1	blindfold	clockwise	practice	Guided	1	-0.5	-0.5	25.41328	-0.6625	-1.44987	-1.29993	0.816268581007429	-0.033888	0.253818	0.117402
Trial1	1	1	blindfold	clockwise	practice	Guided	1	-0.5	-0.5	25.43329	-0.66261	-1.44987	-1.29993	0.81629049256088	-0.050728	0.291829	0.161418
Trial1	1	1	blindfold	clockwise	practice	Guided	1	-0.5	-0.5	25.45328	-0.66268	-1.44986	-1.29993	0.816304435053506	-0.084425	0.325601	0.129955
Trial1	1	1	blindfold	clockwise	practice	Guided	1	-0.5	-0.5	25.47328	-0.6627	-1.44986	-1.29993	0.816308426469375	-0.058734	0.300129	0.145241
Trial1	1	1	blindfold	clockwise	practice	Guided	1	-0.5	-0.5	25.49329	-0.66271	-1.44986	-1.29993	0.816310422354244	-0.062531	0.299976	0.149755
Trial1	1	1	blindfold	clockwise	practice	Guided	1	-0.5	-0.5	25.51329	-0.66271	-1.44986	-1.29993	0.816310422354244	-0.114615	0.299896	0.137438
Trial1	1	1	blindfold	clockwise	practice	Guided	1	-0.5	-0.5	25.53328	-0.66271	-1.44986	-1.29992	0.816300492894688	-0.103486	0.312504	0.155012
Trial1	1	1	blindfold	clockwise	practice	Guided	1	-0.5	-0.5	25.55328	-0.66271	-1.44985	-1.29992	0.816300492894688	-0.082007	0.282795	0.168381
Trial1	1	1	blindfold	clockwise	practice	Guided	1	-0.5	-0.5	25.57329	-0.66272	-1.44985	-1.29991	0.816292664426705	-0.122214	0.303874	0.205485
Trial1	1	1	blindfold	clockwise	practice	Guided	1	-0.5	-0.5	25.59329	-0.66275	-1.44984	-1.29989	0.816279145032837	-0.14629	0.379861	0.254776
Trial1	1	1	blindfold	clockwise	practice	Guided	1	-0.5	-0.5	25.61328	-0.66281	-1.44983	-1.29987	0.816271477683632	-0.203344	0.307825	0.354679
Trial1	1	1	blindfold	clockwise	practice	Guided	1	-0.5	-0.5	25.63329	-0.6629	-1.44983	-1.29985	0.816269809748249	-0.149265	0.328893	0.314381
Trial1	1	1	blindfold	clockwise	practice	Guided	1	-0.5	-0.5	25.65329	-0.66301	-1.44983	-1.29984	0.816282080110968	-0.169522	0.328798	0.324633
Trial1	1	1	blindfold	clockwise	practice	Guided	1	-0.5	-0.5	25.67328	-0.6631399	-1.44983	-1.29983	0.816298110068946	-0.174458	0.362559	0.363243
Trial1	1	1	blindfold	clockwise	practice	Guided	1	-0.5	-0.5	25.69328	-0.66349	-1.44982	-1.29982	0.816358331694739	-0.206129	0.362361	0.387192
Trial1	1	1	blindfold	clockwise	practice	Guided	1	-0.5	-0.5	25.71329	-0.66372	-1.44982	-1.29982	0.816404427178423	-0.22483	0.36226	0.350699
Trial1	1	1	blindfold	clockwise	practice	Guided	1	-0.5	-0.5	25.73329	-0.66399	-1.44982	-1.29982	0.816458617070127	-0.204836	0.370623	0.359037
Trial1	1	1	blindfold	clockwise	practice	Guided	1	-0.5	-0.5	25.75328	-0.6643	-1.44981	-1.29982	0.816520939434892	-0.201704	0.357821	0.339785
Trial1	1	1	blindfold	clockwise	practice	Guided	1	-0.5	-0.5	25.77328	-0.66461	-1.44982	-1.29983	0.816593170732925	-0.207385	0.37888	0.369962
Trial1	1	1	blindfold	clockwise	practice	Guided	1	-0.5	-0.5	25.79329	-0.66529	-1.44981	-1.29984	0.816740446703609	-0.145967	0.382904	0.29622
Trial1	1	1	blindfold	clockwise	practice	Guided	1	-0.5	-0.5	25.81328	-0.6656	-1.44981	-1.29986	0.816822735467445	-0.129443	0.344719	0.290399
Trial1	1	1	blindfold	clockwise	practice	Guided	1	-0.5	-0.5	25.83328	-0.66591	-1.44982	-1.29987	0.816895445910581	-0.157365	0.289609	0.253553
Trial1	1	1	blindfold	clockwise	practice	Guided	1	-0.5	-0.5	25.85329	-0.6662199	-1.44984	-1.29988	0.816968255510953	-0.164204	0.285291	0.280693
Trial1	1	1	blindfold	clockwise	practice	Guided	1	-0.5	-0.5	25.87329	-0.66653	-1.44985	-1.2999	0.817050887293145	-0.122799	0.319063	0.221624
Trial1	1	1	blindfold	clockwise	practice	Guided	1	-0.5	-0.5	25.89328	-0.6671	-1.44985	-1.2999	0.817167254165317	-0.102805	0.306201	0.206953
Trial1	1	1	blindfold	clockwise	practice	Guided	1	-0.5	-0.5	25.91328	-0.66735	-1.44985	-1.2999	0.81721840882443	-0.113875	0.306118	0.224911
Trial1	1	1	blindfold	clockwise	practice	Guided	1	-0.5	-0.5	25.93329	-0.66758	-1.44985	-1.2999	0.817265542170812	-0.108104	0.33565	0.194589
Trial1	1	1	blindfold	clockwise	practice	Guided	1	-0.5	-0.5	25.95328	-0.66778	-1.44984	-1.2999	0.817306570118423	-0.111512	0.322862	0.203349
Trial1	1	1	blindfold	clockwise	practice	Guided	1	-0.5	-0.5	25.97328	-0.66795	-1.44983	-1.2999	0.817341483784816	-0.119907	0.343922	0.204068
Trial1	1	1	blindfold	clockwise	practice	Guided	1	-0.5	-0.5	25.99329	-0.66824	-1.44982	-1.2999	0.817401118378303	-0.136688	0.377578	0.205499
Trial1	1	1	blindfold	clockwise	practice	Guided	1	-0.5	-0.5	26.01329	-0.66836	-1.44982	-1.29989	0.817416152355582	-0.119021	0.339389	0.212329
Trial1	1	1	blindfold	clockwise	practice	Guided	1	-0.5	-0.5	26.03328	-0.66845	-1.44982	-1.29989	0.817434694667513	-0.124717	0.368914	0.242542
Trial1	1	1	blindfold	clockwise	practice	Guided	1	-0.5	-0.5	26.05328	-0.66854	-1.44982	-1.29989	0.817453246468335	-0.13963	0.364588	0.218352
Trial1	1	1	blindfold	clockwise	practice	Guided	1	-0.5	-0.5	26.07329	-0.66862	-1.44983	-1.29991	0.817489222032095	-0.120835	0.313716	0.191083
Trial1	1	1	blindfold	clockwise	practice	Guided	1	-0.5	-0.5	26.09329	-0.66874	-1.44983	-1.29991	0.817513979077571	-0.130356	0.334682	0.167243
Trial1	1	1	blindfold	clockwise	practice	Guided	1	-0.5	-0.5	26.11328	-0.66876	-1.44983	-1.29991	0.817518113043059	-0.113856	0.359984	0.173308
Trial1	1	1	blindfold	clockwise	practice	Guided	1	-0.5	-0.5	26.13329	-0.66877	-1.44983	-1.29991	0.817520180201944	-0.121091	0.330266	0.190884
Trial1	1	1	blindfold	clockwise	practice	Guided	1	-0.5	-0.5	26.15329	-0.66877	-1.44983	-1.29991	0.817520180201944	-0.109545	0.309018	0.223776
Trial1	1	1	blindfold	clockwise	practice	Guided	1	-0.5	-0.5	26.17328	-0.66878	-1.44983	-1.2999	0.817512437322497	-0.119099	0.313162	0.207635
Trial1	1	1	blindfold	clockwise	practice	Guided	1	-0.5	-0.5	26.19328	-0.6688	-1.44984	-1.2999	0.817516572275554	-0.171494	0.304526	0.254286
Trial1	1	1	blindfold	clockwise	practice	Guided	1	-0.5	-0.5	26.21329	-0.6688401	-1.44984	-1.29989	0.817515162533693	-0.14732	0.304444	0.222795
Trial1	1	1	blindfold	clockwise	practice	Guided	1	-0.5	-0.5	26.23329	-0.66892	-1.44984	-1.29988	0.81752187655611	-0.171783	0.283195	0.2511
Trial1	1	1	blindfold	clockwise	practice	Guided	1	-0.5	-0.5	26.25328	-0.66903	-1.44984	-1.29987	0.817534821349346	-0.111939	0.325425	0.283174
Trial1	1	1	blindfold	clockwise	practice	Guided	1	-0.5	-0.5	26.27328	-0.66914	-1.44984	-1.29987	0.817557565474964	-0.14638	0.291479	0.277761
Trial1	1	1	blindfold	clockwise	practice	Guided	1	-0.5	-0.5	26.29329	-0.6693799	-1.44984	-1.29986	0.817597448560492	-0.1643	0.308233	0.291804
Trial1	1	1	blindfold	clockwise	practice	Guided	1	-0.5	-0.5	26.31328	-0.66952	-1.44984	-1.29986	0.817626465883562	-0.140862	0.346228	0.289799
Trial1	1	1	blindfold	clockwise	practice	Guided	1	-0.5	-0.5	26.33328	-0.66968	-1.44983	-1.29986	0.817659661935403	-0.149245	0.329206	0.290496
Trial1	1	1	blindfold	clockwise	practice	Guided	1	-0.5	-0.5	26.35329	-0.66984	-1.44983	-1.29986	0.817692875581969	-0.167211	0.312187	0.279324
Trial1	1	1	blindfold	clockwise	practice	Guided	1	-0.5	-0.5	26.37329	-0.67001	-1.44984	-1.29987	0.817737995770586	-0.148018	0.290945	0.256252
Trial1	1	1	blindfold	clockwise	practice	Guided	1	-0.5	-0.5	26.39328	-0.67044	-1.44986	-1.29986	0.817817705882276	-0.110725	0.307712	0.290949
Trial1	1	1	blindfold	clockwise	practice	Guided	1	-0.5	-0.5	26.41328	-0.67066	-1.44985	-1.29986	0.817863596594489	-0.116443	0.328784	0.253336
Trial1	1	1	blindfold	clockwise	practice	Guided	1	-0.5	-0.5	26.43329	-0.67087	-1.44984	-1.29987	0.817917232108901	-0.131362	0.362549	0.292393
Trial1	1	1	blindfold	clockwise	practice	Guided	1	-0.5	-0.5	26.45328	-0.67108	-1.44984	-1.29987	0.817961126026854	-0.132432	0.320133	0.268499
Trial1	1	1	blindfold	clockwise	practice	Guided	1	-0.5	-0.5	26.47328	-0.67127	-1.44983	-1.29986	0.817991086420232	-0.163822	0.298888	0.265808
Trial1	1	1	blindfold	clockwise	practice	Guided	1	-0.5	-0.5	26.49329	-0.67168	-1.44984	-1.29984	0.818057569588374	-0.172881	0.277553	0.30474
Trial1	1	1	blindfold	clockwise	practice	Guided	1	-0.5	-0.5	26.51329	-0.67189	-1.44985	-1.29983	0.818091769795802	-0.146723	0.27324	0.357501
Trial1	1	1	blindfold	clockwise	practice	Guided	1	-0.5	-0.5	26.53328	-0.67212	-1.44985	-1.29982	0.818130327213721	-0.188804	0.29855	0.361284
Trial1	1	1	blindfold	clockwise	practice	Guided	1	-0.5	-0.5	26.55328	-0.67239	-1.44986	-1.29981	0.818177386077248	-0.176046	0.294241	0.406766
Trial1	1	1	blindfold	clockwise	practice	Guided	1	-0.5	-0.5	26.57329	-0.67268	-1.44986	-1.29978	0.818209298224091	-0.175987	0.332247	0.406661
Trial1	1	1	blindfold	clockwise	practice	Guided	1	-0.5	-0.5	26.59329	-0.67335	-1.44987	-1.29979	0.81836075097272	-0.206447	0.243233	0.443248
Trial1	1	1	blindfold	clockwise	practice	Guided	1	-0.5	-0.5	26.61328	-0.67372	-1.44988	-1.2998	0.818448868160553	-0.165072	0.260093	0.361086
Trial1	1	1	blindfold	clockwise	practice	Guided	1	-0.5	-0.5	26.63329	-0.67413	-1.44986	-1.29982	0.818555563921393	-0.164292	0.348871	0.345691
Trial1	1	1	blindfold	clockwise	practice	Guided	1	-0.5	-0.5	26.65329	-0.67454	-1.44983	-1.29984	0.818662568090374	-0.146661	0.369928	0.313065
Trial1	1	1	blindfold	clockwise	practice	Guided	1	-0.5	-0.5	26.67328	-0.67494	-1.4498	-1.29987	0.818777161209237	-0.098379	0.441754	0.275706
Trial1	1	1	blindfold	clockwise	practice	Guided	1	-0.5	-0.5	26.69328	-0.67555	-1.44975	-1.29988	0.818917502944523	-0.106012	0.572826	0.238032
Trial1	1	1	blindfold	clockwise	practice	Guided	1	-0.5	-0.5	26.71329	-0.67574	-1.44972	-1.29989	0.818968025696581	-0.082256	0.589754	0.210354
Trial1	1	1	blindfold	clockwise	practice	Guided	1	-0.5	-0.5	26.73329	-0.67583	-1.44971	-1.29989	0.818987343903291	-0.0834	0.572826	0.209514
Trial1	1	1	blindfold	clockwise	practice	Guided	1	-0.5	-0.5	26.75328	-0.67584	-1.4497	-1.29989	0.818989493796977	-0.10725	0.632072	0.13174
Trial1	1	1	blindfold	clockwise	practice	Guided	1	-0.5	-0.5	26.77328	-0.67584	-1.4497	-1.29992	0.819018717561172	-0.054474	0.653231	0.058835
Trial1	1	1	blindfold	clockwise	practice	Guided	1	-0.5	-0.5	26.79329	-0.67584	-1.44968	-1.29996	0.81905783789809	0.053307	0.720939	-0.116786
Trial1	1	1	blindfold	clockwise	practice	Guided	1	-0.5	-0.5	26.81328	-0.67583	-1.44966	-1.3	0.819094692283384	0.133593	0.733635	-0.203043
Trial1	1	1	blindfold	clockwise	practice	Guided	1	-0.5	-0.5	26.83328	-0.6758	-1.44964	-1.30002	0.81910792103223	0.156964	0.775953	-0.153594
Trial1	1	1	blindfold	clockwise	practice	Guided	1	-0.5	-0.5	26.85329	-0.6757801	-1.44962	-1.30003	0.819113312398846	0.185324	0.750562	-0.150179
Trial1	1	1	blindfold	clockwise	practice	Guided	1	-0.5	-0.5	26.87329	-0.67577	-1.44962	-1.30003	0.81911115077284	0.170689	0.729403	-0.170034
Trial1	1	1	blindfold	clockwise	practice	Guided	1	-0.5	-0.5	26.89328	-0.67576	-1.44962	-1.30003	0.819109002054645	0.067682	0.79288	-0.088194
Trial1	1	1	blindfold	clockwise	practice	Guided	1	-0.5	-0.5	26.91328	-0.67576	-1.44961	-1.30003	0.819109002054645	0.0082868	0.775953	-0.086925
Trial1	1	1	blindfold	clockwise	practice	Guided	1	-0.5	-0.5	26.93329	-0.67576	-1.44961	-1.30003	0.819109002054645	-0.076761	0.775953	-0.087535
Trial1	1	1	blindfold	clockwise	practice	Guided	1	-0.5	-0.5	26.95328	-0.67576	-1.44961	-1.30003	0.819109002054645	-0.08244	0.775953	-0.05724
Trial1	1	1	blindfold	clockwise	practice	Guided	1	-0.5	-0.5	26.97328	-0.67577	-1.44961	-1.30002	0.81910148689349	-0.154677	0.826734	0.034832
Trial1	1	1	blindfold	clockwise	practice	Guided	1	-0.5	-0.5	26.99329	-0.6757801	-1.44961	-1.29999	0.819074191289527	-0.188087	0.725171	0.177729
Trial1	1	1	blindfold	clockwise	practice	Guided	1	-0.5	-0.5	27.01329	-0.67581	-1.44963	-1.29996	0.819051389105558	-0.175719	0.640535	0.219033
Trial1	1	1	blindfold	clockwise	practice	Guided	1	-0.5	-0.5	27.03328	-0.67585	-1.44966	-1.29994	0.819040531232767	-0.158039	0.632072	0.222016
Trial1	1	1	blindfold	clockwise	practice	Guided	1	-0.5	-0.5	27.05328	-0.67588	-1.44968	-1.29992	0.819027305197262	-0.180548	0.589754	0.257606
Trial1	1	1	blindfold	clockwise	practice	Guided	1	-0.5	-0.5	27.07329	-0.67592	-1.4497	-1.29987	0.818987111854417	-0.191581	0.517813	0.275558
Trial1	1	1	blindfold	clockwise	practice	Guided	1	-0.5	-0.5	27.09329	-0.67607	-1.44975	-1.29985	0.818999778884571	-0.201376	0.462637	0.316823
Trial1	1	1	blindfold	clockwise	practice	Guided	1	-0.5	-0.5	27.11328	-0.6762	-1.44976	-1.29984	0.819018085993272	-0.252254	0.437123	0.306435
Trial1	1	1	blindfold	clockwise	practice	Guided	1	-0.5	-0.5	27.13329	-0.67641	-1.44977	-1.29984	0.819063274563664	-0.253654	0.41161	0.336245
Trial1	1	1	blindfold	clockwise	practice	Guided	1	-0.5	-0.5	27.15329	-0.67668	-1.44979	-1.29984	0.819121471585203	-0.280413	0.348024	0.321655
Trial1	1	1	blindfold	clockwise	practice	Guided	1	-0.5	-0.5	27.17328	-0.67705	-1.44981	-1.29984	0.819201363747714	-0.273375	0.352161	0.350683
Trial1	1	1	blindfold	clockwise	practice	Guided	1	-0.5	-0.5	27.19328	-0.6780699	-1.44983	-1.29985	0.819432064629065	-0.232296	0.385816	0.287251
Trial1	1	1	blindfold	clockwise	practice	Guided	1	-0.5	-0.5	27.21329	-0.67869	-1.4498	-1.29986	0.819576806950301	-0.224956	0.428014	0.273772
Trial1	1	1	blindfold	clockwise	practice	Guided	1	-0.5	-0.5	27.23329	-0.67933	-1.44978	-1.29986	0.819716576854845	-0.165106	0.457515	0.287045
Trial1	1	1	blindfold	clockwise	practice	Guided	1	-0.5	-0.5	27.25328	-0.67996	-1.44977	-1.29985	0.819844868147549	-0.156898	0.457391	0.318329
Trial1	1	1	blindfold	clockwise	practice	Guided	1	-0.5	-0.5	27.27328	-0.68059	-1.44976	-1.29986	0.819993145861099	-0.180249	0.584284	0.267695
Trial1	1	1	blindfold	clockwise	practice	Guided	1	-0.5	-0.5	27.29329	-0.68162	-1.44968	-1.29987	0.820230372915222	-0.13165	0.711238	0.22228
Trial1	1	1	blindfold	clockwise	practice	Guided	1	-0.5	-0.5	27.31328	-0.68203	-1.44965	-1.2999	0.820350434954771	-0.130529	0.719702	0.21116
Trial1	1	1	blindfold	clockwise	practice	Guided	1	-0.5	-0.5	27.33328	-0.68233	-1.44964	-1.29993	0.820446458555301	-0.109259	0.723933	0.096854
Trial1	1	1	blindfold	clockwise	practice	Guided	1	-0.5	-0.5	27.35329	-0.68251	-1.44963	-1.29994	0.820496243251137	-0.053791	0.78741	0.053401
Trial1	1	1	blindfold	clockwise	practice	Guided	1	-0.5	-0.5	27.37329	-0.68254	-1.44962	-1.29995	0.82051255914213	0.012726	0.774715	0.019176
Trial1	1	1	blindfold	clockwise	practice	Guided	1	-0.5	-0.5	27.39328	-0.68252	-1.44961	-1.29999	0.820547038490821	0.244288	0.804338	-0.076434
Trial1	1	1	blindfold	clockwise	practice	Guided	1	-0.5	-0.5	27.41328	-0.68247	-1.44961	-1.30006	0.820604256297375	0.286005	0.757788	-0.246223
Trial1	1	1	blindfold	clockwise	practice	Guided	1	-0.5	-0.5	27.43329	-0.68232	-1.44962	-1.30011	0.820619739454934	0.381926	0.719702	-0.284688
Trial1	1	1	blindfold	clockwise	practice	Guided	1	-0.5	-0.5	27.45328	-0.68203	-1.44963	-1.30016	0.820603951021698	0.365148	0.690079	-0.372269
Trial1	1	1	blindfold	clockwise	practice	Guided	1	-0.5	-0.5	27.47328	-0.68164	-1.44965	-1.30022	0.82057610685074	0.306379	0.664688	-0.409165
Trial1	1	1	blindfold	clockwise	practice	Guided	1	-0.5	-0.5	27.49329	-0.68071	-1.44966	-1.30022	0.820370757133356	0.251019	0.664688	-0.454719
Trial1	1	1	blindfold	clockwise	practice	Guided	1	-0.5	-0.5	27.51329	-0.68028	-1.44967	-1.30021	0.820266378544179	0.206694	0.660456	-0.382469
Trial1	1	1	blindfold	clockwise	practice	Guided	1	-0.5	-0.5	27.53328	-0.67984	-1.44967	-1.30019	0.820150233495523	0.196367	0.651993	-0.381568
Trial1	1	1	blindfold	clockwise	practice	Guided	1	-0.5	-0.5	27.55328	-0.67945	-1.44968	-1.30019	0.820064818330314	0.206229	0.618138	-0.386451
Trial1	1	1	blindfold	clockwise	practice	Guided	1	-0.5	-0.5	27.57329	-0.6790799	-1.44968	-1.30016	0.819954598688805	0.21736	0.596979	-0.357628
Trial1	1	1	blindfold	clockwise	practice	Guided	1	-0.5	-0.5	27.59329	-0.67847	-1.44971	-1.30013	0.81979239980997	0.165031	0.546198	-0.233594
Trial1	1	1	blindfold	clockwise	practice	Guided	1	-0.5	-0.5	27.61328	-0.67821	-1.44973	-1.30009	0.819696741405912	0.144405	0.525019	-0.180624
Trial1	1	1	blindfold	clockwise	practice	Guided	1	-0.5	-0.5	27.63329	-0.67801	-1.44974	-1.30006	0.81962406816132	0.101323	0.495359	-0.049098
Trial1	1	1	blindfold	clockwise	practice	Guided	1	-0.5	-0.5	27.65329	-0.67787	-1.44974	-1.30003	0.819564346466671	0.039659	0.469932	-0.026372
Trial1	1	1	blindfold	clockwise	practice	Guided	1	-0.5	-0.5	27.67328	-0.67783	-1.44975	-1.3	0.819526342343702	-0.016522	0.452895	0.05533
Trial1	1	1	blindfold	clockwise	practice	Guided	1	-0.5	-0.5	27.69328	-0.67784	-1.4498	-1.29996	0.819489531809	-0.102864	0.32573	0.178028
Trial1	1	1	blindfold	clockwise	practice	Guided	1	-0.5	-0.5	27.71329	-0.67788	-1.44982	-1.29991	0.819449337990097	-0.140277	0.32987	0.232443
Trial1	1	1	blindfold	clockwise	practice	Guided	1	-0.5	-0.5	27.73329	-0.67796	-1.44983	-1.29987	0.819427723217705	-0.213644	0.295928	0.316815
Trial1	1	1	blindfold	clockwise	practice	Guided	1	-0.5	-0.5	27.75328	-0.67812	-1.44984	-1.29984	0.819433288498368	-0.228082	0.283146	0.346611
Trial1	1	1	blindfold	clockwise	practice	Guided	1	-0.5	-0.5	27.77328	-0.67836	-1.44985	-1.29979	0.819436616265119	-0.21068	0.266146	0.38748
Trial1	1	1	blindfold	clockwise	practice	Guided	1	-0.5	-0.5	27.79329	-0.6790299	-1.44987	-1.29978	0.819572929185038	-0.175934	0.244841	0.43931
Trial1	1	1	blindfold	clockwise	practice	Guided	1	-0.5	-0.5	27.81328	-0.67941	-1.44987	-1.29979	0.819665813786362	-0.144508	0.240537	0.411867
Trial1	1	1	blindfold	clockwise	practice	Guided	1	-0.5	-0.5	27.83328	-0.67979	-1.44987	-1.29979	0.819749068306313	-0.137196	0.240469	0.397252
Trial1	1	1	blindfold	clockwise	practice	Guided	1	-0.5	-0.5	27.85329	-0.68019	-1.44988	-1.29979	0.819836891976218	-0.180735	0.248863	0.43095
Trial1	1	1	blindfold	clockwise	practice	Guided	1	-0.5	-0.5	27.87329	-0.68057	-1.44987	-1.2998	0.819930142047774	-0.133928	0.295341	0.430742
Trial1	1	1	blindfold	clockwise	practice	Guided	1	-0.5	-0.5	27.89328	-0.68138	-1.44986	-1.29982	0.82012844300864	-0.164186	0.252859	0.378117
Trial1	1	1	blindfold	clockwise	practice	Guided	1	-0.5	-0.5	27.91328	-0.68176	-1.44986	-1.29983	0.820222327828279	-0.135135	0.218935	0.324326
Trial1	1	1	blindfold	clockwise	practice	Guided	1	-0.5	-0.5	27.93329	-0.68215	-1.44987	-1.29985	0.820328365073971	-0.116495	0.299267	0.250262
Trial1	1	1	blindfold	clockwise	practice	Guided	1	-0.5	-0.5	27.95328	-0.68252	-1.44986	-1.29987	0.820430118839306	-0.089203	0.303415	0.268896
Trial1	1	1	blindfold	clockwise	practice	Guided	1	-0.5	-0.5	27.97328	-0.68284	-1.44985	-1.2999	0.820530541167289	-0.067829	0.261016	0.224338
Trial1	1	1	blindfold	clockwise	practice	Guided	1	-0.5	-0.5	27.99329	-0.68333	-1.44986	-1.29991	0.820649630287246	-0.045656	0.290481	0.188161
Trial1	1	1	blindfold	clockwise	practice	Guided	1	-0.5	-0.5	28.01329	-0.68346	-1.44985	-1.29991	0.820678681066857	-0.044457	0.366561	0.200753
Trial1	1	1	blindfold	clockwise	practice	Guided	1	-0.5	-0.5	28.03328	-0.68352	-1.44983	-1.29991	0.820692087515074	-0.050752	0.374922	0.133292
Trial1	1	1	blindfold	clockwise	practice	Guided	1	-0.5	-0.5	28.05328	-0.68352	-1.44983	-1.29991	0.820692087515074	-0.047709	0.324048	0.119041
Trial1	1	1	blindfold	clockwise	practice	Guided	1	-0.5	-0.5	28.07329	-0.68352	-1.44983	-1.29992	0.820701847527577	-0.012414	0.370498	0.133888
Trial1	1	1	blindfold	clockwise	practice	Guided	1	-0.5	-0.5	28.09329	-0.68352	-1.44981	-1.29992	0.820701847527577	-0.017406	0.450666	0.125779
Trial1	1	1	blindfold	clockwise	practice	Guided	1	-0.5	-0.5	28.11328	-0.68352	-1.4498	-1.29992	0.820701847527577	0.027365	0.454779	0.104558
Trial1	1	1	blindfold	clockwise	practice	Guided	1	-0.5	-0.5	28.13329	-0.68352	-1.44979	-1.29992	0.820701847527577	-0.0025284	0.454649	0.103068
Trial1	1	1	blindfold	clockwise	practice	Guided	1	-0.5	-0.5	28.15329	-0.68352	-1.44978	-1.29992	0.820701847527577	-0.0021382	0.505335	0.107248
Trial1	1	1	blindfold	clockwise	practice	Guided	1	-0.5	-0.5	28.17328	-0.68352	-1.44977	-1.29993	0.820711723736923	0.00022614	0.564572	0.132494
Trial1	1	1	blindfold	clockwise	practice	Guided	1	-0.5	-0.5	28.19328	-0.68353	-1.44974	-1.29992	0.820704086756706	-0.046373	0.564572	0.17928
Trial1	1	1	blindfold	clockwise	practice	Guided	1	-0.5	-0.5	28.21329	-0.68353	-1.44974	-1.29992	0.820704086756706	-0.088093	0.581499	0.183174
Trial1	1	1	blindfold	clockwise	practice	Guided	1	-0.5	-0.5	28.23329	-0.68353	-1.44973	-1.29992	0.820704086756706	-0.121774	0.581499	0.190488
Trial1	1	1	blindfold	clockwise	practice	Guided	1	-0.5	-0.5	28.25328	-0.68354	-1.44973	-1.29992	0.820706339431686	-0.108191	0.589963	0.244419
Trial1	1	1	blindfold	clockwise	practice	Guided	1	-0.5	-0.5	28.27328	-0.68354	-1.44972	-1.29992	0.820706339431686	-0.126582	0.551876	0.229084
Trial1	1	1	blindfold	clockwise	practice	Guided	1	-0.5	-0.5	28.29329	-0.68355	-1.44972	-1.29991	0.820698805630558	-0.098589	0.522254	0.209352
Trial1	1	1	blindfold	clockwise	practice	Guided	1	-0.5	-0.5	28.31328	-0.68356	-1.44973	-1.29991	0.820701045234521	-0.126473	0.471411	0.236539
Trial1	1	1	blindfold	clockwise	practice	Guided	1	-0.5	-0.5	28.33328	-0.68356	-1.44974	-1.2999	0.820691285334657	-0.086941	0.433194	0.242132
Trial1	1	1	blindfold	clockwise	practice	Guided	1	-0.5	-0.5	28.35329	-0.68357	-1.44975	-1.2999	0.820693511749154	-0.147748	0.454228	0.259032
Trial1	1	1	blindfold	clockwise	practice	Guided	1	-0.5	-0.5	28.37329	-0.68357	-1.44975	-1.29988	0.820674108209505	-0.151139	0.475263	0.281988
Trial1	1	1	blindfold	clockwise	practice	Guided	1	-0.5	-0.5	28.39328	-0.68362	-1.44976	-1.29985	0.82065601646136	-0.217147	0.475027	0.347491
Trial1	1	1	blindfold	clockwise	practice	Guided	1	-0.5	-0.5	28.41328	-0.6837	-1.44977	-1.29982	0.820644639169772	-0.213147	0.411434	0.399927
Trial1	1	1	blindfold	clockwise	practice	Guided	1	-0.5	-0.5	28.43329	-0.68385	-1.44978	-1.29981	0.82066847594984	-0.271259	0.424006	0.403365
Trial1	1	1	blindfold	clockwise	practice	Guided	1	-0.5	-0.5	28.45328	-0.68405	-1.44979	-1.2998	0.820703552940219	-0.276968	0.4112	0.386805
Trial1	1	1	blindfold	clockwise	practice	Guided	1	-0.5	-0.5	28.47328	-0.68432	-1.44979	-1.2998	0.820764147032649	-0.234748	0.419552	0.382767
Trial1	1	1	blindfold	clockwise	practice	Guided	1	-0.5	-0.5	28.49329	-0.68501	-1.4498	-1.2998	0.82091937280406	-0.228006	0.419331	0.407456
Trial1	1	1	blindfold	clockwise	practice	Guided	1	-0.5	-0.5	28.51329	-0.6854	-1.44981	-1.29979	0.820997714428119	-0.218705	0.440385	0.414993
Trial1	1	1	blindfold	clockwise	practice	Guided	1	-0.5	-0.5	28.53328	-0.68584	-1.4498	-1.29978	0.821087434950855	-0.231913	0.393723	0.454385
Trial1	1	1	blindfold	clockwise	practice	Guided	1	-0.5	-0.5	28.55328	-0.68633	-1.4498	-1.29976	0.821179077310131	-0.214827	0.351288	0.486785
Trial1	1	1	blindfold	clockwise	practice	Guided	1	-0.5	-0.5	28.57329	-0.68679	-1.44981	-1.29975	0.821273831346489	-0.209338	0.376581	0.511569
Trial1	1	1	blindfold	clockwise	practice	Guided	1	-0.5	-0.5	28.59329	-0.68778	-1.44983	-1.29976	0.821509318028223	-0.114248	0.351003	0.4812
Trial1	1	1	blindfold	clockwise	practice	Guided	1	-0.5	-0.5	28.61328	-0.68823	-1.44983	-1.2998	0.821651055939384	-0.111467	0.338214	0.374569
Trial1	1	1	blindfold	clockwise	practice	Guided	1	-0.5	-0.5	28.63329	-0.68866	-1.44983	-1.29984	0.821788767922067	-0.1196	0.338115	0.332747
Trial1	1	1	blindfold	clockwise	practice	Guided	1	-0.5	-0.5	28.65329	-0.6890399	-1.44981	-1.29986	0.821895444451273	-0.091019	0.456486	0.27472
Trial1	1	1	blindfold	clockwise	practice	Guided	1	-0.5	-0.5	28.67328	-0.68931	-1.44978	-1.29988	0.821977078606185	-0.058482	0.553726	0.258835
Trial1	1	1	blindfold	clockwise	practice	Guided	1	-0.5	-0.5	28.69328	-0.68949	-1.44973	-1.29989	0.822028298447146	-0.017604	0.600267	0.094263
Trial1	1	1	blindfold	clockwise	practice	Guided	1	-0.5	-0.5	28.71329	-0.68949	-1.44972	-1.2999	0.822037926353473	0.020794	0.617195	0.017454
Trial1	1	1	blindfold	clockwise	practice	Guided	1	-0.5	-0.5	28.73329	-0.68949	-1.44971	-1.29991	0.822047670265114	0.01037	0.651049	-0.0028209
Trial1	1	1	blindfold	clockwise	practice	Guided	1	-0.5	-0.5	28.75328	-0.68949	-1.4497	-1.29994	0.822077018038143	0.081815	0.617195	-0.056314
Trial1	1	1	blindfold	clockwise	practice	Guided	1	-0.5	-0.5	28.77328	-0.68948	-1.4497	-1.3	0.822132955575384	0.087035	0.557949	-0.090795
Trial1	1	1	blindfold	clockwise	practice	Guided	1	-0.5	-0.5	28.79329	-0.68942	-1.44974	-1.30002	0.822138742263613	0.071157	0.447767	-0.123641
Trial1	1	1	blindfold	clockwise	practice	Guided	1	-0.5	-0.5	28.81328	-0.68941	-1.44977	-1.30001	0.822126561265332	0.024321	0.388404	-0.033795
Trial1	1	1	blindfold	clockwise	practice	Guided	1	-0.5	-0.5	28.83328	-0.68941	-1.44978	-1.30001	0.822126561265332	-0.031879	0.35867	0.0012646
Trial1	1	1	blindfold	clockwise	practice	Guided	1	-0.5	-0.5	28.85329	-0.68941	-1.4498	-1.3	0.822116817070498	-0.135596	0.316253	0.059366
Trial1	1	1	blindfold	clockwise	practice	Guided	1	-0.5	-0.5	28.87329	-0.68944	-1.44982	-1.2999	0.822026413995866	-0.164735	0.295013	0.124288
Trial1	1	1	blindfold	clockwise	practice	Guided	1	-0.5	-0.5	28.89328	-0.68976	-1.44988	-1.29986	0.82206135213938	-0.293141	0.239866	0.293565
Trial1	1	1	blindfold	clockwise	practice	Guided	1	-0.5	-0.5	28.91328	-0.69011	-1.44989	-1.29983	0.822113001582509	-0.296527	0.277891	0.387382
Trial1	1	1	blindfold	clockwise	practice	Guided	1	-0.5	-0.5	28.93329	-0.69062	-1.44988	-1.29982	0.822221340539087	-0.204933	0.282053	0.37012
Trial1	1	1	blindfold	clockwise	practice	Guided	1	-0.5	-0.5	28.95328	-0.69117	-1.44987	-1.29983	0.822358770654272	-0.148651	0.294669	0.334969
Trial1	1	1	blindfold	clockwise	practice	Guided	1	-0.5	-0.5	28.97328	-0.6917601	-1.44985	-1.29982	0.82248639399648	-0.164233	0.404602	0.349122
Trial1	1	1	blindfold	clockwise	practice	Guided	1	-0.5	-0.5	28.99329	-0.69292	-1.44976	-1.29981	0.822747875179238	-0.145453	0.582178	0.410938
Trial1	1	1	blindfold	clockwise	practice	Guided	1	-0.5	-0.5	29.01329	-0.69339	-1.44973	-1.29981	0.822858204746538	-0.098438	0.594873	0.368124
Trial1	1	1	blindfold	clockwise	practice	Guided	1	-0.5	-0.5	29.03328	-0.69377	-1.4497	-1.29982	0.822957323345606	-0.066698	0.6118	0.343758
Trial1	1	1	blindfold	clockwise	practice	Guided	1	-0.5	-0.5	29.05328	-0.694	-1.4497	-1.29985	0.823040706145262	-0.029747	0.628727	0.284904
Trial1	1	1	blindfold	clockwise	practice	Guided	1	-0.5	-0.5	29.07329	-0.69409	-1.44969	-1.29986	0.823071656702744	-0.0078491	0.637191	0.201998
Trial1	1	1	blindfold	clockwise	practice	Guided	1	-0.5	-0.5	29.09329	-0.69408	-1.44969	-1.2999	0.823108104496679	0.131198	0.594873	0.050105
Trial1	1	1	blindfold	clockwise	practice	Guided	1	-0.5	-0.5	29.11328	-0.69406	-1.44971	-1.29998	0.823181131321581	0.181336	0.527164	-0.088085
Trial1	1	1	blindfold	clockwise	practice	Guided	1	-0.5	-0.5	29.13329	-0.69397	-1.44973	-1.30007	0.823247502972275	0.221434	0.489058	-0.202374
Trial1	1	1	blindfold	clockwise	practice	Guided	1	-0.5	-0.5	29.15329	-0.69381	-1.44974	-1.30013	0.823268086993603	0.182691	0.501668	-0.332101
Trial1	1	1	blindfold	clockwise	practice	Guided	1	-0.5	-0.5	29.17328	-0.69361	-1.44975	-1.30019	0.82327931355028	0.188482	0.531246	-0.369111
Trial1	1	1	blindfold	clockwise	practice	Guided	1	-0.5	-0.5	29.19328	-0.69325	-1.44973	-1.3002	0.823204457887067	0.124642	0.548157	-0.417255
Trial1	1	1	blindfold	clockwise	practice	Guided	1	-0.5	-0.5	29.21329	-0.69315	-1.44972	-1.30019	0.823171264359185	0.133617	0.586243	-0.363574
Trial1	1	1	blindfold	clockwise	practice	Guided	1	-0.5	-0.5	29.23329	-0.69312	-1.44972	-1.30019	0.823164216076171	0.103476	0.582012	-0.322363
Trial1	1	1	blindfold	clockwise	practice	Guided	1	-0.5	-0.5	29.25328	-0.69312	-1.44971	-1.30019	0.823164216076171	0.125124	0.611634	-0.362582
Trial1	1	1	blindfold	clockwise	practice	Guided	1	-0.5	-0.5	29.27328	-0.69312	-1.44971	-1.30015	0.823125395593412	0.095966	0.666648	-0.266219
Trial1	1	1	blindfold	clockwise	practice	Guided	1	-0.5	-0.5	29.29329	-0.6931	-1.4497	-1.30011	0.823081890477925	0.073143	0.573548	-0.013182
Trial1	1	1	blindfold	clockwise	practice	Guided	1	-0.5	-0.5	29.31328	-0.6931	-1.44971	-1.30006	0.823033220029307	0.020143	0.548157	0.069036
Trial1	1	1	blindfold	clockwise	practice	Guided	1	-0.5	-0.5	29.33328	-0.69309	-1.44971	-1.30002	0.822992050233389	-0.026023	0.569316	0.106708
Trial1	1	1	blindfold	clockwise	practice	Guided	1	-0.5	-0.5	29.35329	-0.69309	-1.44972	-1.29998	0.822952998109536	-0.033864	0.514303	0.158417
Trial1	1	1	blindfold	clockwise	practice	Guided	1	-0.5	-0.5	29.37329	-0.6931	-1.44973	-1.29992	0.82289705954593	-0.052737	0.531213	0.228165
Trial1	1	1	blindfold	clockwise	practice	Guided	1	-0.5	-0.5	29.39328	-0.69314	-1.44976	-1.29988	0.822867626036833	-0.121544	0.450586	0.353554
Trial1	1	1	blindfold	clockwise	practice	Guided	1	-0.5	-0.5	29.41328	-0.69317	-1.44977	-1.29984	0.822835830505491	-0.136982	0.437771	0.406001
Trial1	1	1	blindfold	clockwise	practice	Guided	1	-0.5	-0.5	29.43329	-0.69322	-1.44978	-1.29982	0.822827988903009	-0.145584	0.458806	0.44158
Trial1	1	1	blindfold	clockwise	practice	Guided	1	-0.5	-0.5	29.45328	-0.69325	-1.44978	-1.29981	0.822825310223171	-0.129092	0.441757	0.451696
Trial1	1	1	blindfold	clockwise	practice	Guided	1	-0.5	-0.5	29.47328	-0.69327	-1.44978	-1.29981	0.822830000062573	-0.149713	0.450098	0.457782
Trial1	1	1	blindfold	clockwise	practice	Guided	1	-0.5	-0.5	29.49329	-0.69327	-1.44978	-1.29981	0.822830000062573	-0.078217	0.432931	0.404005
Trial1	1	1	blindfold	clockwise	practice	Guided	1	-0.5	-0.5	29.51329	-0.69327	-1.44978	-1.29981	0.822830000062573	-0.050487	0.420121	0.337516
Trial1	1	1	blindfold	clockwise	practice	Guided	1	-0.5	-0.5	29.53328	-0.69327	-1.44978	-1.29981	0.822830000062573	-0.043828	0.428464	0.273033
Trial1	1	1	blindfold	clockwise	practice	Guided	1	-0.5	-0.5	29.55328	-0.69328	-1.44978	-1.29982	0.822842099564063	-0.013931	0.428349	0.274379
Trial1	1	1	blindfold	clockwise	practice	Guided	1	-0.5	-0.5	29.57329	-0.69328	-1.44978	-1.29983	0.822851832979558	0.0027399	0.491712	0.225976
Trial1	1	1	blindfold	clockwise	practice	Guided	1	-0.5	-0.5	29.59329	-0.69327	-1.44977	-1.29984	0.822859316267469	0.0035285	0.529766	0.239295
Trial1	1	1	blindfold	clockwise	practice	Guided	1	-0.5	-0.5	29.61328	-0.69327	-1.44976	-1.29984	0.822859316267469	0.019579	0.500143	0.224202
Trial1	1	1	blindfold	clockwise	practice	Guided	1	-0.5	-0.5	29.63329	-0.69327	-1.44976	-1.29985	0.822868933849949	-0.008677	0.521298	0.190232
Trial1	1	1	blindfold	clockwise	practice	Guided	1	-0.5	-0.5	29.65329	-0.69327	-1.44976	-1.29986	0.822878667313599	-0.0078787	0.546681	0.158701
Trial1	1	1	blindfold	clockwise	practice	Guided	1	-0.5	-0.5	29.67328	-0.69327	-1.44975	-1.29987	0.822888400783972	0.024223	0.550912	0.138615
Trial1	1	1	blindfold	clockwise	practice	Guided	1	-0.5	-0.5	29.69328	-0.69327	-1.44975	-1.29988	0.822898134261066	0.050716	0.440702	0.089009
Trial1	1	1	blindfold	clockwise	practice	Guided	1	-0.5	-0.5	29.71329	-0.69327	-1.44976	-1.29989	0.822907867744882	0.120898	0.43635	0.082592
Trial1	1	1	blindfold	clockwise	practice	Guided	1	-0.5	-0.5	29.73329	-0.69326	-1.44977	-1.2999	0.822915133633845	0.107833	0.423534	0.079553
Trial1	1	1	blindfold	clockwise	practice	Guided	1	-0.5	-0.5	29.75328	-0.69325	-1.44977	-1.2999	0.822912796019675	0.108602	0.427639	0.087951
Trial1	1	1	blindfold	clockwise	practice	Guided	1	-0.5	-0.5	29.77328	-0.69325	-1.44977	-1.29991	0.822922529572318	0.094523	0.474063	0.119011
Trial1	1	1	blindfold	clockwise	practice	Guided	1	-0.5	-0.5	29.79329	-0.69325	-1.44977	-1.29991	0.822922529572318	0.059361	0.516146	0.152027
Trial1	1	1	blindfold	clockwise	practice	Guided	1	-0.5	-0.5	29.81328	-0.69324	-1.44976	-1.29991	0.822920192099559	0.034473	0.554216	0.158596
Trial1	1	1	blindfold	clockwise	practice	Guided	1	-0.5	-0.5	29.83328	-0.69324	-1.44976	-1.29991	0.822920192099559	0.037078	0.524593	0.1413
Trial1	1	1	blindfold	clockwise	practice	Guided	1	-0.5	-0.5	29.85329	-0.69324	-1.44975	-1.29991	0.822920192099559	0.02483	0.49917	0.146667
Trial1	1	1	blindfold	clockwise	practice	Guided	1	-0.5	-0.5	29.87329	-0.69324	-1.44975	-1.29992	0.82292992568657	0.02965	0.516012	0.107917
Trial1	1	1	blindfold	clockwise	practice	Guided	1	-0.5	-0.5	29.89328	-0.69324	-1.44976	-1.29992	0.82292992568657	0.070547	0.4523	0.091224
Trial1	1	1	blindfold	clockwise	practice	Guided	1	-0.5	-0.5	29.91328	-0.69323	-1.44976	-1.29992	0.822927574359567	0.113847	0.443709	0.099842
Trial1	1	1	blindfold	clockwise	practice	Guided	1	-0.5	-0.5	29.93329	-0.69323	-1.44976	-1.29992	0.822927574359567	0.094354	0.413968	0.118665
Trial1	1	1	blindfold	clockwise	practice	Guided	1	-0.5	-0.5	29.95328	-0.69323	-1.44977	-1.29993	0.822937423857595	0.081509	0.413852	0.073096
Trial1	1	1	blindfold	clockwise	practice	Guided	1	-0.5	-0.5	29.97328	-0.69322	-1.44978	-1.29993	0.822935058679066	0.060022	0.426436	0.070858
Trial1	1	1	blindfold	clockwise	practice	Guided	1	-0.5	-0.5	29.99329	-0.69322	-1.44978	-1.29993	0.822935058679066	0.045136	0.409276	0.095077
Trial1	1	1	blindfold	clockwise	practice	Guided	1	-0.5	-0.5	30.01329	-0.69322	-1.44978	-1.29993	0.822935058679066	-0.00040993	0.413398	0.106273
Trial1	1	1	blindfold	clockwise	practice	Guided	1	-0.5	-0.5	30.03328	-0.69322	-1.44979	-1.29993	0.822935058679066	-0.022491	0.442904	0.142335
Trial1	1	1	blindfold	clockwise	practice	Guided	1	-0.5	-0.5	30.05328	-0.69322	-1.44979	-1.29993	0.822935058679066	-0.0044344	0.408929	0.153329
Trial1	1	1	blindfold	clockwise	practice	Guided	1	-0.5	-0.5	30.07329	-0.69322	-1.44978	-1.29992	0.82292520915273	-0.032535	0.442659	0.215455
Trial1	1	1	blindfold	clockwise	practice	Guided	1	-0.5	-0.5	30.09329	-0.69322	-1.44978	-1.29992	0.82292520915273	-0.043372	0.488988	0.249831
Trial1	1	1	blindfold	clockwise	practice	Guided	1	-0.5	-0.5	30.11328	-0.69322	-1.44977	-1.29991	0.822915475509932	-0.0042437	0.535501	0.289083
Trial1	1	1	blindfold	clockwise	practice	Guided	1	-0.5	-0.5	30.13329	-0.69323	-1.44976	-1.29991	0.822917840744745	-0.073051	0.543956	0.325281
Trial1	1	1	blindfold	clockwise	practice	Guided	1	-0.5	-0.5	30.15329	-0.69323	-1.44975	-1.2999	0.822908107136641	-0.072634	0.50163	0.329405
Trial1	1	1	blindfold	clockwise	practice	Guided	1	-0.5	-0.5	30.17328	-0.69323	-1.44975	-1.29989	0.822898489411423	-0.052749	0.484686	0.314679
Trial1	1	1	blindfold	clockwise	practice	Guided	1	-0.5	-0.5	30.19328	-0.69324	-1.44975	-1.29989	0.822900840821532	-0.049511	0.493004	0.3482
Trial1	1	1	blindfold	clockwise	practice	Guided	1	-0.5	-0.5	30.21329	-0.69324	-1.44975	-1.29988	0.822891107254599	-0.04528	0.497182	0.347706
Trial1	1	1	blindfold	clockwise	practice	Guided	1	-0.5	-0.5	30.23329	-0.69324	-1.44975	-1.29988	0.822891107254599	-0.081361	0.446289	0.325526
Trial1	1	1	blindfold	clockwise	practice	Guided	1	-0.5	-0.5	30.25328	-0.69324	-1.44976	-1.29988	0.822891107254599	-0.100988	0.446166	0.293158
Trial1	1	1	blindfold	clockwise	practice	Guided	1	-0.5	-0.5	30.27328	-0.69325	-1.44976	-1.29988	0.822893444809975	-0.103581	0.437581	0.314724
Trial1	1	1	blindfold	clockwise	practice	Guided	1	-0.5	-0.5	30.29329	-0.69325	-1.44976	-1.29987	0.822883711277411	-0.126189	0.462714	0.299716
Trial1	1	1	blindfold	clockwise	practice	Guided	1	-0.5	-0.5	30.31328	-0.69326	-1.44976	-1.29987	0.822886048974204	-0.084033	0.475284	0.279591
Trial1	1	1	blindfold	clockwise	practice	Guided	1	-0.5	-0.5	30.33328	-0.69326	-1.44976	-1.29987	0.822886048974204	-0.092433	0.534446	0.296359
Trial1	1	1	blindfold	clockwise	practice	Guided	1	-0.5	-0.5	30.35329	-0.69326	-1.44976	-1.29987	0.822886048974204	-0.082167	0.534429	0.269805
Trial1	1	1	blindfold	clockwise	practice	Guided	1	-0.5	-0.5	30.37329	-0.69326	-1.44975	-1.29987	0.822886048974204	-0.071724	0.521734	0.289999
Trial1	1	1	blindfold	clockwise	practice	Guided	1	-0.5	-0.5	30.39328	-0.69327	-1.44975	-1.29987	0.822888400783972	-0.061043	0.534397	0.267588
Trial1	1	1	blindfold	clockwise	practice	Guided	1	-0.5	-0.5	30.41328	-0.69327	-1.44975	-1.29987	0.822888400783972	-0.088302	0.568251	0.248851
Trial1	1	1	blindfold	clockwise	practice	Guided	1	-0.5	-0.5	30.43329	-0.69327	-1.44974	-1.29987	0.822888400783972	-0.039148	0.568251	0.273875
Trial1	1	1	blindfold	clockwise	practice	Guided	1	-0.5	-0.5	30.45328	-0.69327	-1.44973	-1.29987	0.822888400783972	-0.049373	0.58941	0.300273
Trial1	1	1	blindfold	clockwise	practice	Guided	1	-0.5	-0.5	30.47328	-0.69328	-1.44973	-1.29986	0.822881033266382	-0.071435	0.551324	0.33629
Trial1	1	1	blindfold	clockwise	practice	Guided	1	-0.5	-0.5	30.49329	-0.69328	-1.44973	-1.29986	0.822881033266382	-0.123524	0.606337	0.324854
Trial1	1	1	blindfold	clockwise	practice	Guided	1	-0.5	-0.5	30.51329	-0.69329	-1.44972	-1.29986	0.822883371334169	-0.140739	0.606337	0.31754
Trial1	1	1	blindfold	clockwise	practice	Guided	1	-0.5	-0.5	30.53328	-0.69329	-1.44972	-1.29986	0.822883371334169	-0.149125	0.602105	0.322057
Trial1	1	1	blindfold	clockwise	practice	Guided	1	-0.5	-0.5	30.55328	-0.6933	-1.44972	-1.29986	0.822885723517151	-0.131219	0.58941	0.287072
Trial1	1	1	blindfold	clockwise	practice	Guided	1	-0.5	-0.5	30.57329	-0.6933	-1.44972	-1.29986	0.822885723517151	-0.100497	0.593642	0.296029
Trial1	1	1	blindfold	clockwise	practice	Guided	1	-0.5	-0.5	30.59329	-0.69331	-1.44971	-1.29986	0.822888061813147	-0.10185	0.576715	0.325747
Trial1	1	1	blindfold	clockwise	practice	Guided	1	-0.5	-0.5	30.61328	-0.69331	-1.44971	-1.29985	0.82287832846062	-0.11526	0.585178	0.318437
Trial1	1	1	blindfold	clockwise	practice	Guided	1	-0.5	-0.5	30.63329	-0.69332	-1.44971	-1.29985	0.822880694903966	-0.113012	0.619033	0.296883
Trial1	1	1	blindfold	clockwise	practice	Guided	1	-0.5	-0.5	30.65329	-0.69332	-1.44971	-1.29985	0.822880694903966	-0.167158	0.661351	0.352946
Trial1	1	1	blindfold	clockwise	practice	Guided	1	-0.5	-0.5	30.67328	-0.69333	-1.4497	-1.29985	0.822883047460161	-0.182149	0.623264	0.328779
Trial1	1	1	blindfold	clockwise	practice	Guided	1	-0.5	-0.5	30.69328	-0.69335	-1.44969	-1.29984	0.822878107545039	-0.219374	0.644423	0.383135
Trial1	1	1	blindfold	clockwise	practice	Guided	1	-0.5	-0.5	30.71329	-0.69337	-1.44969	-1.29983	0.822872978478891	-0.201264	0.627496	0.39407
Trial1	1	1	blindfold	clockwise	practice	Guided	1	-0.5	-0.5	30.73329	-0.69339	-1.44968	-1.29982	0.822867937849674	-0.235306	0.652887	0.377509
Trial1	1	1	blindfold	clockwise	practice	Guided	1	-0.5	-0.5	30.75328	-0.6934201	-1.44968	-1.29982	0.822874998527675	-0.183087	0.627496	0.404882
Trial1	1	1	blindfold	clockwise	practice	Guided	1	-0.5	-0.5	30.77328	-0.69344	-1.44968	-1.29981	0.822869945234337	-0.208519	0.640192	0.449693
Trial1	1	1	blindfold	clockwise	practice	Guided	1	-0.5	-0.5	30.79329	-0.69346	-1.44968	-1.29981	0.822874667455262	-0.208009	0.690973	0.453662
Trial1	1	1	blindfold	clockwise	practice	Guided	1	-0.5	-0.5	30.81328	-0.69347	-1.44968	-1.29981	0.822877007718589	-0.223387	0.644423	0.432878
Trial1	1	1	blindfold	clockwise	practice	Guided	1	-0.5	-0.5	30.83328	-0.69347	-1.44968	-1.29981	0.822877007718589	-0.22874	0.572483	0.41289
Trial1	1	1	blindfold	clockwise	practice	Guided	1	-0.5	-0.5	30.85329	-0.69348	-1.44968	-1.2998	0.822869629264095	-0.176532	0.631728	0.424833
Trial1	1	1	blindfold	clockwise	practice	Guided	1	-0.5	-0.5	30.87329	-0.69349	-1.44968	-1.2998	0.822871969783291	-0.190929	0.631728	0.425517
Trial1	1	1	blindfold	clockwise	practice	Guided	1	-0.5	-0.5	30.89328	-0.6935	-1.44968	-1.2998	0.822874324432348	-0.220309	0.7079	0.454147
Trial1	1	1	blindfold	clockwise	practice	Guided	1	-0.5	-0.5	30.91328	-0.6935101	-1.44967	-1.2998	0.82287669321332	-0.210815	0.669814	0.419129
Trial1	1	1	blindfold	clockwise	practice	Guided	1	-0.5	-0.5	30.93329	-0.69352	-1.44967	-1.2998	0.822879034075813	-0.196309	0.661351	0.392138
Trial1	1	1	blindfold	clockwise	practice	Guided	1	-0.5	-0.5	30.95328	-0.69352	-1.44967	-1.2998	0.822879034075813	-0.172799	0.690973	0.415305
Trial1	1	1	blindfold	clockwise	practice	Guided	1	-0.5	-0.5	30.97328	-0.69353	-1.44967	-1.2998	0.822881375052055	-0.1595	0.678278	0.365046
Trial1	1	1	blindfold	clockwise	practice	Guided	1	-0.5	-0.5	30.99329	-0.69354	-1.44967	-1.2998	0.82288373016089	-0.140954	0.657119	0.373875
Trial1	1	1	blindfold	clockwise	practice	Guided	1	-0.5	-0.5	31.01329	-0.6935501	-1.44967	-1.2998	0.822886099404374	-0.155365	0.614801	0.417492
Trial1	1	1	blindfold	clockwise	practice	Guided	1	-0.5	-0.5	31.03328	-0.6935501	-1.44967	-1.2998	0.822886099404374	-0.180197	0.674046	0.423992
Trial1	1	1	blindfold	clockwise	practice	Guided	1	-0.5	-0.5	31.05328	-0.69356	-1.44967	-1.2998	0.8228884407239	-0.170124	0.720596	0.423871
Trial1	1	1	blindfold	clockwise	practice	Guided	1	-0.5	-0.5	31.07329	-0.69356	-1.44966	-1.2998	0.8228884407239	-0.170875	0.733291	0.423348
Trial1	1	1	blindfold	clockwise	practice	Guided	1	-0.5	-0.5	31.09329	-0.69358	-1.44966	-1.29979	0.822883521028194	-0.197859	0.674046	0.4592
Trial1	1	1	blindfold	clockwise	practice	Guided	1	-0.5	-0.5	31.11328	-0.69358	-1.44966	-1.29979	0.822883521028194	-0.170538	0.724828	0.477744
Trial1	1	1	blindfold	clockwise	practice	Guided	1	-0.5	-0.5	31.13329	-0.69359	-1.44965	-1.29979	0.822885876739431	-0.143647	0.75445	0.581363
Trial1	1	1	blindfold	clockwise	practice	Guided	1	-0.5	-0.5	31.15329	-0.69359	-1.44965	-1.29978	0.822876144212594	-0.175267	0.724828	0.516286
Trial1	1	1	blindfold	clockwise	practice	Guided	1	-0.5	-0.5	31.17328	-0.6936001	-1.44965	-1.29977	0.822868781598028	-0.126873	0.737523	0.559013
Trial1	1	1	blindfold	clockwise	practice	Guided	1	-0.5	-0.5	31.19328	-0.69361	-1.44963	-1.29976	0.822861506976695	-0.147633	0.851782	0.581662
Trial1	1	1	blindfold	clockwise	practice	Guided	1	-0.5	-0.5	31.21329	-0.69362	-1.44961	-1.29976	0.822863849091544	-0.207167	0.8941	0.625569
Trial1	1	1	blindfold	clockwise	practice	Guided	1	-0.5	-0.5	31.23329	-0.69363	-1.44958	-1.29975	0.822856472950419	-0.19627	0.927954	0.675317
Trial1	1	1	blindfold	clockwise	practice	Guided	1	-0.5	-0.5	31.25328	-0.69364	-1.44956	-1.29974	0.822848981125494	-0.177171	0.995663	0.71624
Trial1	1	1	blindfold	clockwise	practice	Guided	1	-0.5	-0.5	31.27328	-0.69364	-1.44955	-1.29973	0.822839248771561	-0.149003	0.987199	0.687759
Trial1	1	1	blindfold	clockwise	practice	Guided	1	-0.5	-0.5	31.29329	-0.69365	-1.44953	-1.29972	0.82283187302067	-0.122808	1.016822	0.660074
Trial1	1	1	blindfold	clockwise	practice	Guided	1	-0.5	-0.5	31.31328	-0.69366	-1.44952	-1.29972	0.822834229732077	-0.101295	1.021054	0.662283
Trial1	1	1	blindfold	clockwise	practice	Guided	1	-0.5	-0.5	31.33328	-0.69366	-1.44952	-1.29971	0.822824613307882	-0.101864	1.088762	0.700594
Trial1	1	1	blindfold	clockwise	practice	Guided	1	-0.5	-0.5	31.35329	-0.69367	-1.44951	-1.29971	0.82282695613271	-0.080136	1.063372	0.682139
Trial1	1	1	blindfold	clockwise	practice	Guided	1	-0.5	-0.5	31.37329	-0.69367	-1.44951	-1.2997	0.822817223882404	-0.081297	1.063372	0.647632
Trial1	1	1	blindfold	clockwise	practice	Guided	1	-0.5	-0.5	31.39328	-0.69367	-1.4495	-1.2997	0.822817223882404	-0.097877	1.088762	0.691752
Trial1	1	1	blindfold	clockwise	practice	Guided	1	-0.5	-0.5	31.41328	-0.69367	-1.44949	-1.29969	0.822807491638849	-0.026651	1.143776	0.755156
Trial1	1	1	blindfold	clockwise	practice	Guided	1	-0.5	-0.5	31.43329	-0.69368	-1.44947	-1.29968	0.822800116454171	-0.039661	1.198789	0.771205
Trial1	1	1	blindfold	clockwise	practice	Guided	1	-0.5	-0.5	31.45328	-0.69368	-1.44945	-1.29968	0.822800116454171	-0.042833	1.169167	0.7375
Trial1	1	1	blindfold	clockwise	practice	Guided	1	-0.5	-0.5	31.47328	-0.69368	-1.44945	-1.29967	0.822790384251999	-0.0040918	1.101458	0.742325
Trial1	1	1	blindfold	clockwise	practice	Guided	1	-0.5	-0.5	31.49329	-0.69368	-1.44945	-1.29967	0.822790384251999	-0.028301	1.114153	0.710616
Trial1	1	1	blindfold	clockwise	practice	Guided	1	-0.5	-0.5	31.51329	-0.69368	-1.44945	-1.29967	0.822790384251999	-0.047517	1.143776	0.686935
Trial1	1	1	blindfold	clockwise	practice	Guided	1	-0.5	-0.5	31.53328	-0.69368	-1.44945	-1.29967	0.822790384251999	-0.080382	1.122617	0.698555
Trial1	1	1	blindfold	clockwise	practice	Guided	1	-0.5	-0.5	31.55328	-0.69368	-1.44945	-1.29967	0.822790384251999	-0.09719	1.135312	0.70015
Trial1	1	1	blindfold	clockwise	practice	Guided	1	-0.5	-0.5	31.57329	-0.6936901	-1.44944	-1.29966	0.822783139170112	-0.090935	1.236875	0.739262
Trial1	1	1	blindfold	clockwise	practice	Guided	1	-0.5	-0.5	31.59329	-0.6936901	-1.44942	-1.29966	0.822783139170112	-0.094869	1.258034	0.767943
Trial1	1	1	blindfold	clockwise	practice	Guided	1	-0.5	-0.5	31.61328	-0.6937	-1.44942	-1.29965	0.822775750343485	-0.085597	1.190326	0.775565
Trial1	1	1	blindfold	clockwise	practice	Guided	1	-0.5	-0.5	31.63329	-0.6937	-1.44941	-1.29965	0.822775750343485	-0.094989	1.241107	0.810463
Trial1	1	1	blindfold	clockwise	practice	Guided	1	-0.5	-0.5	31.65329	-0.6937	-1.44941	-1.29965	0.822775750343485	-0.142476	1.245339	0.802217
Trial1	1	1	blindfold	clockwise	practice	Guided	1	-0.5	-0.5	31.67328	-0.69371	-1.44941	-1.29964	0.822768245834524	-0.119357	1.232644	0.789573
Trial1	1	1	blindfold	clockwise	practice	Guided	1	-0.5	-0.5	31.69328	-0.69371	-1.44941	-1.29964	0.822768245834524	-0.171181	1.126849	0.766684
Trial1	1	1	blindfold	clockwise	practice	Guided	1	-0.5	-0.5	31.71329	-0.69372	-1.44941	-1.29964	0.822770603457957	-0.144028	1.109921	0.738602
Trial1	1	1	blindfold	clockwise	practice	Guided	1	-0.5	-0.5	31.73329	-0.69372	-1.44941	-1.29964	0.822770603457957	-0.1496	1.13108	0.768887
Trial1	1	1	blindfold	clockwise	practice	Guided	1	-0.5	-0.5	31.75328	-0.69372	-1.44941	-1.29963	0.822760871394174	-0.115042	1.118385	0.774109
Trial1	1	1	blindfold	clockwise	practice	Guided	1	-0.5	-0.5	31.77328	-0.69372	-1.44942	-1.29963	0.822760871394174	-0.13885	1.109921	0.759867
Trial1	1	1	blindfold	clockwise	practice	Guided	1	-0.5	-0.5	31.79329	-0.69373	-1.44942	-1.29964	0.822772961196504	-0.07854	1.088762	0.664375
Trial1	1	1	blindfold	clockwise	practice	Guided	1	-0.5	-0.5	31.81328	-0.69373	-1.44943	-1.29964	0.822772961196504	-0.081111	1.063372	0.681622
Trial1	1	1	blindfold	clockwise	practice	Guided	1	-0.5	-0.5	31.83328	-0.69373	-1.44943	-1.29964	0.822772961196504	-0.078854	1.118385	0.660154
Trial1	1	1	blindfold	clockwise	practice	Guided	1	-0.5	-0.5	31.85329	-0.69374	-1.44943	-1.29964	0.822775319050165	-0.101286	1.071835	0.692039
Trial1	1	1	blindfold	clockwise	practice	Guided	1	-0.5	-0.5	31.87329	-0.69374	-1.44943	-1.29965	0.822785166922286	-0.119293	1.042213	0.680996
Trial1	1	1	blindfold	clockwise	practice	Guided	1	-0.5	-0.5	31.89328	-0.69374	-1.44944	-1.29965	0.822785166922286	-0.100752	1.118385	0.696239
Trial1	1	1	blindfold	clockwise	practice	Guided	1	-0.5	-0.5	31.91328	-0.69375	-1.44944	-1.29965	0.822787524862837	-0.083247	1.118385	0.65632
Trial1	1	1	blindfold	clockwise	practice	Guided	1	-0.5	-0.5	31.93329	-0.69375	-1.44944	-1.29965	0.822787524862837	-0.11672	1.088762	0.692018
Trial1	1	1	blindfold	clockwise	practice	Guided	1	-0.5	-0.5	31.95328	-0.69375	-1.44944	-1.29965	0.822787524862837	-0.112058	1.114153	0.710065
Trial1	1	1	blindfold	clockwise	practice	Guided	1	-0.5	-0.5	31.97328	-0.69375	-1.44944	-1.29964	0.822777677018939	-0.099985	1.194557	0.747176
Trial1	1	1	blindfold	clockwise	practice	Guided	1	-0.5	-0.5	31.99329	-0.69376	-1.44939	-1.29963	0.822770289113883	-0.134408	1.401916	0.831209
Trial1	1	1	blindfold	clockwise	practice	Guided	1	-0.5	-0.5	32.01329	-0.69377	-1.44936	-1.29963	0.822772647340088	-0.160417	1.355366	0.84784
Trial1	1	1	blindfold	clockwise	practice	Guided	1	-0.5	-0.5	32.03328	-0.6937801	-1.44935	-1.29963	0.822775019719494	-0.15574	1.384988	0.828983
Trial1	1	1	blindfold	clockwise	practice	Guided	1	-0.5	-0.5	32.05328	-0.6937801	-1.44934	-1.29963	0.822775019719494	-0.116343	1.448465	0.795489
Trial1	1	1	blindfold	clockwise	practice	Guided	1	-0.5	-0.5	32.07329	-0.69379	-1.44932	-1.29962	0.822767632275887	-0.182091	1.507711	0.818734
Trial1	1	1	blindfold	clockwise	practice	Guided	1	-0.5	-0.5	32.09329	-0.6938	-1.44929	-1.29962	0.822769976835697	-0.141836	1.524638	0.828561
Trial1	1	1	blindfold	clockwise	practice	Guided	1	-0.5	-0.5	32.11328	-0.6938	-1.44928	-1.29962	0.822769976835697	-0.12693	1.609274	0.770989
Trial1	1	1	blindfold	clockwise	practice	Guided	1	-0.5	-0.5	32.13329	-0.69381	-1.44926	-1.29961	0.822762719604721	-0.088775	1.676983	0.814127
Trial1	1	1	blindfold	clockwise	practice	Guided	1	-0.5	-0.5	32.15329	-0.69381	-1.44922	-1.29961	0.822762719604721	-0.145301	1.710837	0.836572
Trial1	1	1	blindfold	clockwise	practice	Guided	1	-0.5	-0.5	32.17328	-0.69382	-1.4492	-1.2996	0.822755346696287	-0.096117	1.787009	0.880724
Trial1	1	1	blindfold	clockwise	practice	Guided	1	-0.5	-0.5	32.19328	-0.69382	-1.44912	-1.2996	0.822755346696287	-0.028055	1.97744	0.914634
Trial1	1	1	blindfold	clockwise	practice	Guided	1	-0.5	-0.5	32.21329	-0.69383	-1.44908	-1.29959	0.822747973965532	-0.058513	1.97744	0.951533
Trial1	1	1	blindfold	clockwise	practice	Guided	1	-0.5	-0.5	32.23329	-0.69383	-1.44906	-1.29959	0.822747973965532	-0.093771	1.943586	0.951715
Trial1	1	1	blindfold	clockwise	practice	Guided	1	-0.5	-0.5	32.25328	-0.69383	-1.44906	-1.29958	0.822738358095807	-0.069247	1.930891	0.927046
Trial1	1	1	blindfold	clockwise	practice	Guided	1	-0.5	-0.5	32.27328	-0.69383	-1.44906	-1.29957	0.822728626378955	-0.099486	1.947818	0.921415
Trial1	1	1	blindfold	clockwise	practice	Guided	1	-0.5	-0.5	32.29329	-0.69384	-1.44904	-1.29957	0.822730985576991	-0.148713	2.066308	0.916177
Trial1	1	1	blindfold	clockwise	practice	Guided	1	-0.5	-0.5	32.31328	-0.69385	-1.44903	-1.29957	0.822733330846267	-0.134997	2.02399	0.916971
Trial1	1	1	blindfold	clockwise	practice	Guided	1	-0.5	-0.5	32.33328	-0.69385	-1.44902	-1.29957	0.822733330846267	-0.142754	2.079004	0.866011
Trial1	1	1	blindfold	clockwise	practice	Guided	1	-0.5	-0.5	32.35329	-0.69385	-1.449	-1.29957	0.822733330846267	-0.047222	2.227117	0.886698
Trial1	1	1	blindfold	clockwise	practice	Guided	1	-0.5	-0.5	32.37329	-0.69386	-1.44895	-1.29956	0.822725958647309	-0.066056	2.273666	0.9565
Trial1	1	1	blindfold	clockwise	practice	Guided	1	-0.5	-0.5	32.39328	-0.69386	-1.44893	-1.29955	0.822716111174968	-0.085419	2.138249	0.975341
Trial1	1	1	blindfold	clockwise	practice	Guided	1	-0.5	-0.5	32.41328	-0.6938699	-1.44893	-1.29955	0.822718456728232	-0.130108	2.015527	0.996586
Trial1	1	1	blindfold	clockwise	practice	Guided	1	-0.5	-0.5	32.43329	-0.6938699	-1.44894	-1.29954	0.82270872514306	-0.198861	1.973209	1.032869
Trial1	1	1	blindfold	clockwise	practice	Guided	1	-0.5	-0.5	32.45328	-0.69388	-1.44896	-1.29954	0.822711098930655	-0.227645	1.939354	0.997344
Trial1	1	1	blindfold	clockwise	practice	Guided	1	-0.5	-0.5	32.47328	-0.69389	-1.44899	-1.29953	0.822703829069359	-0.300763	1.850486	0.986482
Trial1	1	1	blindfold	clockwise	practice	Guided	1	-0.5	-0.5	32.49329	-0.69392	-1.44904	-1.29953	0.822710909411619	-0.280492	1.808168	1.019367
Trial1	1	1	blindfold	clockwise	practice	Guided	1	-0.5	-0.5	32.51329	-0.69393	-1.44905	-1.29953	0.822713269755924	-0.260742	1.888573	1.043035
Trial1	1	1	blindfold	clockwise	practice	Guided	1	-0.5	-0.5	32.53328	-0.69393	-1.44905	-1.29952	0.822703538351707	-0.203673	1.875877	1.037427
Trial1	1	1	blindfold	clockwise	practice	Guided	1	-0.5	-0.5	32.55328	-0.69394	-1.44905	-1.29952	0.82270588478818	-0.159456	1.854718	1.037634
Trial1	1	1	blindfold	clockwise	practice	Guided	1	-0.5	-0.5	32.57329	-0.69394	-1.44905	-1.29952	0.82270588478818	-0.121262	1.842023	1.017577
Trial1	1	1	blindfold	clockwise	practice	Guided	1	-0.5	-0.5	32.59329	-0.69395	-1.44905	-1.29952	0.822708245389935	-0.056764	1.922427	0.98629
Trial1	1	1	blindfold	clockwise	practice	Guided	1	-0.5	-0.5	32.61328	-0.69395	-1.44905	-1.29952	0.822708245389935	-0.081994	1.922427	1.000524
Trial1	1	1	blindfold	clockwise	practice	Guided	1	-0.5	-0.5	32.63329	-0.69395	-1.44905	-1.29952	0.822708245389935	-0.080531	1.892804	0.970629
Trial1	1	1	blindfold	clockwise	practice	Guided	1	-0.5	-0.5	32.65329	-0.69395	-1.44905	-1.29952	0.822708245389935	-0.109176	1.850486	0.981849
Trial1	1	1	blindfold	clockwise	practice	Guided	1	-0.5	-0.5	32.67328	-0.69396	-1.44906	-1.29951	0.822700860740561	-0.145826	1.850486	1.011119
Trial1	1	1	blindfold	clockwise	practice	Guided	1	-0.5	-0.5	32.69328	-0.69397	-1.44906	-1.29951	0.822703235652846	-0.219681	1.85895	0.97959
Trial1	1	1	blindfold	clockwise	practice	Guided	1	-0.5	-0.5	32.71329	-0.69397	-1.44906	-1.29951	0.822703235652846	-0.238657	1.871645	0.968943
Trial1	1	1	blindfold	clockwise	practice	Guided	1	-0.5	-0.5	32.73329	-0.69398	-1.44906	-1.29951	0.82270558257408	-0.254001	1.85895	0.974347
Trial1	1	1	blindfold	clockwise	practice	Guided	1	-0.5	-0.5	32.75328	-0.69399	-1.44906	-1.29951	0.822707943663498	-0.221405	1.833559	0.958499
Trial1	1	1	blindfold	clockwise	practice	Guided	1	-0.5	-0.5	32.77328	-0.69399	-1.44906	-1.29952	0.822717674893728	-0.234754	1.842023	0.908337
Trial1	1	1	blindfold	clockwise	practice	Guided	1	-0.5	-0.5	32.79329	-0.694	-1.44906	-1.29952	0.822720036070321	-0.189448	1.833559	0.934211
Trial1	1	1	blindfold	clockwise	practice	Guided	1	-0.5	-0.5	32.81328	-0.69401	-1.44907	-1.29952	0.822722397362015	-0.19097	1.842023	0.921565
Trial1	1	1	blindfold	clockwise	practice	Guided	1	-0.5	-0.5	32.83328	-0.69401	-1.44907	-1.29952	0.822722397362015	-0.170849	1.825096	0.941423
Trial1	1	1	blindfold	clockwise	practice	Guided	1	-0.5	-0.5	32.85329	-0.69401	-1.44907	-1.29952	0.822722397362015	-0.149923	1.846255	0.98997
Trial1	1	1	blindfold	clockwise	practice	Guided	1	-0.5	-0.5	32.87329	-0.69402	-1.44907	-1.29952	0.82272475876881	-0.191177	1.939354	0.999989
Trial1	1	1	blindfold	clockwise	practice	Guided	1	-0.5	-0.5	32.89328	-0.69403	-1.44906	-1.29952	0.822727106233686	-0.196424	1.930891	0.990134
Trial1	1	1	blindfold	clockwise	practice	Guided	1	-0.5	-0.5	32.91328	-0.69404	-1.44906	-1.29952	0.822729467869994	-0.187293	1.833559	0.974477
Trial1	1	1	blindfold	clockwise	practice	Guided	1	-0.5	-0.5	32.93329	-0.69404	-1.44906	-1.29951	0.822719736779252	-0.187432	1.837791	0.993534
Trial1	1	1	blindfold	clockwise	practice	Guided	1	-0.5	-0.5	32.95328	-0.69405	-1.44906	-1.29951	0.822722084500041	-0.2038	1.897036	0.999339
Trial1	1	1	blindfold	clockwise	practice	Guided	1	-0.5	-0.5	32.97328	-0.69405	-1.44906	-1.29951	0.822722084500041	-0.197105	1.918195	1.030421
Trial1	1	1	blindfold	clockwise	practice	Guided	1	-0.5	-0.5	32.99329	-0.69406	-1.44906	-1.29951	0.82272446045303	-0.207764	1.842023	0.999718
Trial1	1	1	blindfold	clockwise	practice	Guided	1	-0.5	-0.5	33.01329	-0.69406	-1.44906	-1.29951	0.82272446045303	-0.182221	1.842023	1.044051
Trial1	1	1	blindfold	clockwise	practice	Guided	1	-0.5	-0.5	33.03328	-0.69407	-1.44906	-1.2995	0.822717077402325	-0.192778	1.897036	1.066308
Trial1	1	1	blindfold	clockwise	practice	Guided	1	-0.5	-0.5	33.05328	-0.69407	-1.44906	-1.2995	0.822717077402325	-0.174648	1.97744	1.077339
Trial1	1	1	blindfold	clockwise	practice	Guided	1	-0.5	-0.5	33.07329	-0.69408	-1.44905	-1.2995	0.822719439554209	-0.241572	1.998599	1.073306
Trial1	1	1	blindfold	clockwise	practice	Guided	1	-0.5	-0.5	33.09329	-0.69409	-1.44905	-1.2995	0.822721801821189	-0.145108	1.956281	1.001297
Trial1	1	1	blindfold	clockwise	practice	Guided	1	-0.5	-0.5	33.11328	-0.69409	-1.44905	-1.2995	0.822721801821189	-0.147438	1.943586	0.99929
Trial1	1	1	blindfold	clockwise	practice	Guided	1	-0.5	-0.5	33.13329	-0.6941	-1.44904	-1.2995	0.822724164203265	-0.158596	1.998599	0.970382
Trial1	1	1	blindfold	clockwise	practice	Guided	1	-0.5	-0.5	33.15329	-0.6941	-1.44904	-1.2995	0.822724164203265	-0.147489	1.981672	0.951524
Trial1	1	1	blindfold	clockwise	practice	Guided	1	-0.5	-0.5	33.17328	-0.6941	-1.44904	-1.29951	0.822733895119764	-0.119318	1.922427	0.910189
Trial1	1	1	blindfold	clockwise	practice	Guided	1	-0.5	-0.5	33.19328	-0.69411	-1.44904	-1.29951	0.822736257588991	-0.179179	1.930891	0.933241
Trial1	1	1	blindfold	clockwise	practice	Guided	1	-0.5	-0.5	33.21329	-0.69411	-1.44904	-1.29951	0.822736257588991	-0.192761	1.990136	0.968537
Trial1	1	1	blindfold	clockwise	practice	Guided	1	-0.5	-0.5	33.23329	-0.69412	-1.44903	-1.29951	0.822738606109968	-0.209136	2.07054	0.979356
Trial1	1	1	blindfold	clockwise	practice	Guided	1	-0.5	-0.5	33.25328	-0.69413	-1.44902	-1.29951	0.822740968808692	-0.222092	2.083235	0.971322
Trial1	1	1	blindfold	clockwise	practice	Guided	1	-0.5	-0.5	33.27328	-0.69413	-1.44901	-1.29951	0.822740968808692	-0.213368	2.091699	0.922361
Trial1	1	1	blindfold	clockwise	practice	Guided	1	-0.5	-0.5	33.29329	-0.69415	-1.44899	-1.29951	0.822745694551411	-0.235472	2.155176	1.000787
Trial1	1	1	blindfold	clockwise	practice	Guided	1	-0.5	-0.5	33.31328	-0.69416	-1.44897	-1.29951	0.822748043529324	-0.256837	2.150944	1.000165
Trial1	1	1	blindfold	clockwise	practice	Guided	1	-0.5	-0.5	33.33328	-0.69417	-1.44896	-1.29951	0.822750406687717	-0.263349	2.150944	0.993545
Trial1	1	1	blindfold	clockwise	practice	Guided	1	-0.5	-0.5	33.35329	-0.69418	-1.44896	-1.29951	0.822752769961196	-0.242591	2.155176	0.973272
Trial1	1	1	blindfold	clockwise	practice	Guided	1	-0.5	-0.5	33.37329	-0.69419	-1.44896	-1.29951	0.822755119281631	-0.241083	2.205958	0.942576
Trial1	1	1	blindfold	clockwise	practice	Guided	1	-0.5	-0.5	33.39328	-0.6942	-1.44894	-1.29951	0.822757496853409	-0.232482	2.184799	0.942559
Trial1	1	1	blindfold	clockwise	practice	Guided	1	-0.5	-0.5	33.41328	-0.69421	-1.44894	-1.29952	0.822769577018996	-0.233599	2.172103	0.929912
Trial1	1	1	blindfold	clockwise	practice	Guided	1	-0.5	-0.5	33.43329	-0.69421	-1.44894	-1.29952	0.822769577018996	-0.18558	2.176335	0.945768
Trial1	1	1	blindfold	clockwise	practice	Guided	1	-0.5	-0.5	33.45328	-0.69422	-1.44894	-1.29952	0.822771940724169	-0.212993	2.205958	0.966213
Trial1	1	1	blindfold	clockwise	practice	Guided	1	-0.5	-0.5	33.47328	-0.69422	-1.44893	-1.29952	0.822771940724169	-0.185239	2.172103	0.989082
Trial1	1	1	blindfold	clockwise	practice	Guided	1	-0.5	-0.5	33.49329	-0.69423	-1.44893	-1.29952	0.822774290473723	-0.188294	2.193262	0.977841
Trial1	1	1	blindfold	clockwise	practice	Guided	1	-0.5	-0.5	33.51329	-0.69423	-1.44893	-1.29952	0.822774290473723	-0.188621	2.18903	0.951145
Trial1	1	1	blindfold	clockwise	practice	Guided	1	-0.5	-0.5	33.53328	-0.69424	-1.44893	-1.29952	0.822776668479754	-0.159271	2.222885	0.990866
Trial1	1	1	blindfold	clockwise	practice	Guided	1	-0.5	-0.5	33.55328	-0.69424	-1.44892	-1.29952	0.822776668479754	-0.19711	2.193262	0.99446
Trial1	1	1	blindfold	clockwise	practice	Guided	1	-0.5	-0.5	33.57329	-0.69425	-1.44892	-1.29951	0.822769287953399	-0.152696	2.155176	0.968987
Trial1	1	1	blindfold	clockwise	practice	Guided	1	-0.5	-0.5	33.59329	-0.69425	-1.44892	-1.29951	0.822769287953399	-0.152767	2.23558	1.011503
Trial1	1	1	blindfold	clockwise	practice	Guided	1	-0.5	-0.5	33.61328	-0.69426	-1.44892	-1.29951	0.82277165214616	-0.169151	2.286362	1.017309
Trial1	1	1	blindfold	clockwise	practice	Guided	1	-0.5	-0.5	33.63329	-0.69426	-1.44891	-1.29951	0.82277165214616	-0.161669	2.379461	1.050606
Trial1	1	1	blindfold	clockwise	practice	Guided	1	-0.5	-0.5	33.65329	-0.69427	-1.44889	-1.29951	0.822774016453998	-0.154987	2.337143	1.075476
Trial1	1	1	blindfold	clockwise	practice	Guided	1	-0.5	-0.5	33.67328	-0.69427	-1.44888	-1.2995	0.822764286012018	-0.118383	2.387925	1.001852
Trial1	1	1	blindfold	clockwise	practice	Guided	1	-0.5	-0.5	33.69328	-0.69428	-1.44886	-1.2995	0.822766636388443	-0.145136	2.510647	1.00104
Trial1	1	1	blindfold	clockwise	practice	Guided	1	-0.5	-0.5	33.71329	-0.69429	-1.44881	-1.2995	0.822769015028849	-0.142669	2.569892	1.023298
Trial1	1	1	blindfold	clockwise	practice	Guided	1	-0.5	-0.5	33.73329	-0.6943	-1.44877	-1.2995	0.822771365634054	-0.164279	2.629138	1.05177
Trial1	1	1	blindfold	clockwise	practice	Guided	1	-0.5	-0.5	33.75328	-0.6943	-1.44876	-1.2995	0.822771365634054	-0.123467	2.641833	1.022274
Trial1	1	1	blindfold	clockwise	practice	Guided	1	-0.5	-0.5	33.77328	-0.69431	-1.44875	-1.29949	0.822764000105981	-0.119593	2.684151	0.995601
Trial1	1	1	blindfold	clockwise	practice	Guided	1	-0.5	-0.5	33.79329	-0.69432	-1.44865	-1.29949	0.822766350967086	-0.063123	2.971913	1.09651
Trial1	1	1	blindfold	clockwise	practice	Guided	1	-0.5	-0.5	33.81328	-0.69432	-1.44859	-1.29949	0.822766350967086	-0.112422	2.988841	1.10552
Trial1	1	1	blindfold	clockwise	practice	Guided	1	-0.5	-0.5	33.83328	-0.69432	-1.44855	-1.29949	0.822766350967086	-0.078054	3.022695	1.051359
Trial1	1	1	blindfold	clockwise	practice	Guided	1	-0.5	-0.5	33.85329	-0.69433	-1.44855	-1.29949	0.822768730097973	-0.034071	2.984609	1.042739
Trial1	1	1	blindfold	clockwise	practice	Guided	1	-0.5	-0.5	33.87329	-0.69433	-1.44855	-1.29949	0.822768730097973	-0.040041	2.87035	0.98917
Trial1	1	1	blindfold	clockwise	practice	Guided	1	-0.5	-0.5	33.89328	-0.69433	-1.44855	-1.29949	0.822768730097973	0.016607	2.811105	0.948657
Trial1	1	1	blindfold	clockwise	practice	Guided	1	-0.5	-0.5	33.91328	-0.69433	-1.44855	-1.29949	0.822768730097973	0.049722	2.861887	0.983769
Trial1	1	1	blindfold	clockwise	practice	Guided	1	-0.5	-0.5	33.93329	-0.69433	-1.44856	-1.29949	0.822768730097973	0.0066055	2.832264	0.986969
Trial1	1	1	blindfold	clockwise	practice	Guided	1	-0.5	-0.5	33.95328	-0.69433	-1.44856	-1.29949	0.822768730097973	-0.025866	2.802641	1.037709
Trial1	1	1	blindfold	clockwise	practice	Guided	1	-0.5	-0.5	33.97328	-0.69433	-1.44856	-1.29949	0.822768730097973	-0.01861	2.811105	1.024267
Trial1	1	1	blindfold	clockwise	practice	Guided	1	-0.5	-0.5	33.99329	-0.69433	-1.44856	-1.29949	0.822768730097973	-0.039415	2.921132	1.073003
Trial1	1	1	blindfold	clockwise	practice	Guided	1	-0.5	-0.5	34.01329	-0.69433	-1.44856	-1.29949	0.822768730097973	-0.042394	2.938059	1.086037
Trial1	1	1	blindfold	clockwise	practice	Guided	1	-0.5	-0.5	34.03328	-0.69433	-1.44856	-1.29948	0.822759115673617	-0.043353	2.950754	1.089446
Trial1	1	1	blindfold	clockwise	practice	Guided	1	-0.5	-0.5	34.05328	-0.69433	-1.44856	-1.29948	0.822759115673617	-0.0094143	2.899973	1.074403
Trial1	1	1	blindfold	clockwise	practice	Guided	1	-0.5	-0.5	34.07329	-0.69433	-1.44856	-1.29948	0.822759115673617	0.024529	2.844959	1.02867
Trial1	1	1	blindfold	clockwise	practice	Guided	1	-0.5	-0.5	34.09329	-0.69433	-1.44856	-1.29948	0.822759115673617	0.047648	2.844959	1.014026
Trial1	1	1	blindfold	clockwise	practice	Guided	1	-0.5	-0.5	34.11328	-0.69433	-1.44856	-1.29948	0.822759115673617	0.048264	2.836496	0.992561
Trial1	1	1	blindfold	clockwise	practice	Guided	1	-0.5	-0.5	34.13329	-0.69433	-1.44856	-1.29948	0.822759115673617	0.039861	2.79841	1.010211
Trial1	1	1	blindfold	clockwise	practice	Guided	1	-0.5	-0.5	34.15329	-0.69433	-1.44857	-1.29948	0.822759115673617	0.037661	2.781482	1.031674
Trial1	1	1	blindfold	clockwise	practice	Guided	1	-0.5	-0.5	34.17328	-0.69433	-1.44857	-1.29949	0.822768730097973	0.015829	2.828032	1.025246
Trial1	1	1	blindfold	clockwise	practice	Guided	1	-0.5	-0.5	34.19328	-0.69433	-1.44857	-1.29949	0.822768730097973	0.037322	2.853423	1.027455
Trial1	1	1	blindfold	clockwise	practice	Guided	1	-0.5	-0.5	34.21329	-0.69433	-1.44857	-1.29949	0.822768730097973	-0.020215	2.828032	0.983513
Trial1	1	1	blindfold	clockwise	practice	Guided	1	-0.5	-0.5	34.23329	-0.69433	-1.44857	-1.29949	0.822768730097973	0.057041	2.781482	0.96487
Trial1	1	1	blindfold	clockwise	practice	Guided	1	-0.5	-0.5	34.25328	-0.69432	-1.44857	-1.29949	0.822766350967086	0.100767	2.794178	0.97892
Trial1	1	1	blindfold	clockwise	practice	Guided	1	-0.5	-0.5	34.27328	-0.69432	-1.44857	-1.29949	0.822766350967086	0.130452	2.887277	1.022859
Trial1	1	1	blindfold	clockwise	practice	Guided	1	-0.5	-0.5	34.29329	-0.69432	-1.44858	-1.29949	0.822766350967086	0.090918	2.815337	1.024462
Trial1	1	1	blindfold	clockwise	practice	Guided	1	-0.5	-0.5	34.31328	-0.69431	-1.44858	-1.29949	0.822764000105981	0.108178	2.773019	0.991158
Trial1	1	1	blindfold	clockwise	practice	Guided	1	-0.5	-0.5	34.33328	-0.69431	-1.44858	-1.29949	0.822764000105981	0.05682	2.794178	1.008599
Trial1	1	1	blindfold	clockwise	practice	Guided	1	-0.5	-0.5	34.35329	-0.69431	-1.44858	-1.29949	0.822764000105981	0.046994	2.844959	1.039289
Trial1	1	1	blindfold	clockwise	practice	Guided	1	-0.5	-0.5	34.37329	-0.69431	-1.44858	-1.29949	0.822764000105981	-0.012763	2.853423	1.036463
Trial1	1	1	blindfold	clockwise	practice	Guided	1	-0.5	-0.5	34.39328	-0.69431	-1.44858	-1.29949	0.822764000105981	-0.026959	2.794178	1.02081
Trial1	1	1	blindfold	clockwise	practice	Guided	1	-0.5	-0.5	34.41328	-0.69431	-1.44858	-1.29949	0.822764000105981	-0.045157	2.815337	1.052293
Trial1	1	1	blindfold	clockwise	practice	Guided	1	-0.5	-0.5	34.43329	-0.69431	-1.44858	-1.29949	0.822764000105981	-0.031894	2.8238	1.102043
Trial1	1	1	blindfold	clockwise	practice	Guided	1	-0.5	-0.5	34.45328	-0.69432	-1.44858	-1.29948	0.822756736514927	-0.010206	2.899973	1.150993
Trial1	1	1	blindfold	clockwise	practice	Guided	1	-0.5	-0.5	34.47328	-0.69432	-1.44858	-1.29948	0.822756736514927	-0.043864	2.828032	1.154192
Trial1	1	1	blindfold	clockwise	practice	Guided	1	-0.5	-0.5	34.49329	-0.69432	-1.44858	-1.29948	0.822756736514927	0.015777	2.899973	1.110268
Trial1	1	1	blindfold	clockwise	practice	Guided	1	-0.5	-0.5	34.51329	-0.69432	-1.44858	-1.29947	0.822747006232754	-0.0060549	2.925364	1.10384
Trial1	1	1	blindfold	clockwise	practice	Guided	1	-0.5	-0.5	34.53328	-0.69432	-1.44858	-1.29947	0.822747006232754	-0.014036	2.874582	1.10885
Trial1	1	1	blindfold	clockwise	practice	Guided	1	-0.5	-0.5	34.55328	-0.69432	-1.44858	-1.29947	0.822747006232754	-0.017425	2.874582	1.117672
Trial1	1	1	blindfold	clockwise	practice	Guided	1	-0.5	-0.5	34.57329	-0.69432	-1.44858	-1.29946	0.822737160120808	0.050018	2.891509	1.081777
Trial1	1	1	blindfold	clockwise	practice	Guided	1	-0.5	-0.5	34.59329	-0.69432	-1.44857	-1.29946	0.822737160120808	0.025975	2.832264	1.126302
Trial1	1	1	blindfold	clockwise	practice	Guided	1	-0.5	-0.5	34.61328	-0.69431	-1.44858	-1.29946	0.822734809176294	0.044879	2.722237	1.074146
Trial1	1	1	blindfold	clockwise	practice	Guided	1	-0.5	-0.5	34.63329	-0.69431	-1.44858	-1.29946	0.822734809176294	0.028848	2.692615	1.066518
Trial1	1	1	blindfold	clockwise	practice	Guided	1	-0.5	-0.5	34.65329	-0.69431	-1.44859	-1.29946	0.822734809176294	0.022245	2.739164	1.040839
Trial1	1	1	blindfold	clockwise	practice	Guided	1	-0.5	-0.5	34.67328	-0.69431	-1.44859	-1.29946	0.822734809176294	0.017044	2.734933	1.061901
Trial1	1	1	blindfold	clockwise	practice	Guided	1	-0.5	-0.5	34.69328	-0.69431	-1.4486	-1.29946	0.822734809176294	-0.027816	2.70531	1.050647
Trial1	1	1	blindfold	clockwise	practice	Guided	1	-0.5	-0.5	34.71329	-0.69431	-1.4486	-1.29946	0.822734809176294	-0.010134	2.722237	1.057469
Trial1	1	1	blindfold	clockwise	practice	Guided	1	-0.5	-0.5	34.73329	-0.69431	-1.4486	-1.29947	0.822744655316375	-0.0097111	2.75186	1.061679
Trial1	1	1	blindfold	clockwise	practice	Guided	1	-0.5	-0.5	34.75328	-0.69431	-1.4486	-1.29947	0.822744655316375	-0.010687	2.743396	1.095778
Trial1	1	1	blindfold	clockwise	practice	Guided	1	-0.5	-0.5	34.77328	-0.69431	-1.44861	-1.29947	0.822744655316375	-0.01686	2.756092	1.075111
Trial1	1	1	blindfold	clockwise	practice	Guided	1	-0.5	-0.5	34.79329	-0.69431	-1.4486	-1.29947	0.822744655316375	0.014475	2.819569	1.06348
Trial1	1	1	blindfold	clockwise	practice	Guided	1	-0.5	-0.5	34.81328	-0.69431	-1.4486	-1.29947	0.822744655316375	0.00045013	2.815337	1.077717
Trial1	1	1	blindfold	clockwise	practice	Guided	1	-0.5	-0.5	34.83328	-0.69431	-1.4486	-1.29947	0.822744655316375	-0.013761	2.857655	1.062063
Trial1	1	1	blindfold	clockwise	practice	Guided	1	-0.5	-0.5	34.85329	-0.69431	-1.4486	-1.29947	0.822744655316375	0.020373	2.9169	1.063072
Trial1	1	1	blindfold	clockwise	practice	Guided	1	-0.5	-0.5	34.87329	-0.69431	-1.44859	-1.29947	0.822744655316375	0.03122	3.022695	1.093361
Trial1	1	1	blindfold	clockwise	practice	Guided	1	-0.5	-0.5	34.89328	-0.69431	-1.44855	-1.29947	0.822744655316375	-0.020497	3.077708	1.079707
Trial1	1	1	blindfold	clockwise	practice	Guided	1	-0.5	-0.5	34.91328	-0.69431	-1.44853	-1.29947	0.822744655316375	0.050741	3.170808	1.068689
Trial1	1	1	blindfold	clockwise	practice	Guided	1	-0.5	-0.5	34.93329	-0.69431	-1.44849	-1.29947	0.822744655316375	0.059979	3.230053	1.076313
Trial1	1	1	blindfold	clockwise	practice	Guided	1	-0.5	-0.5	34.95328	-0.6943	-1.44845	-1.29946	0.822732444269005	0.0068292	3.259676	1.098365
Trial1	1	1	blindfold	clockwise	practice	Guided	1	-0.5	-0.5	34.97328	-0.6943	-1.44843	-1.29946	0.822732444269005	0.019494	3.289298	1.106388
Trial1	1	1	blindfold	clockwise	practice	Guided	1	-0.5	-0.5	34.99329	-0.6943	-1.44835	-1.29945	0.822722713944735	0.111173	3.615147	1.211728
Trial1	1	1	blindfold	clockwise	practice	Guided	1	-0.5	-0.5	35.01329	-0.6943	-1.44827	-1.29944	0.822712983627264	0.07367	3.729406	1.219541
Trial1	1	1	blindfold	clockwise	practice	Guided	1	-0.5	-0.5	35.03328	-0.69429	-1.44821	-1.29944	0.822710632855252	0.027349	3.754796	1.241193
Trial1	1	1	blindfold	clockwise	practice	Guided	1	-0.5	-0.5	35.05328	-0.69429	-1.44818	-1.29944	0.822710632855252	0.134491	3.814042	1.188259
Trial1	1	1	blindfold	clockwise	practice	Guided	1	-0.5	-0.5	35.07329	-0.69428	-1.44815	-1.29944	0.82270825404605	0.16197	3.957923	1.164394
Trial1	1	1	blindfold	clockwise	practice	Guided	1	-0.5	-0.5	35.09329	-0.69427	-1.44806	-1.29944	0.822705903502834	0.232759	4.029863	1.059901
Trial1	1	1	blindfold	clockwise	practice	Guided	1	-0.5	-0.5	35.11328	-0.69425	-1.44804	-1.29945	0.822710905067892	0.313367	4.034095	1.013986
Trial1	1	1	blindfold	clockwise	practice	Guided	1	-0.5	-0.5	35.13329	-0.69424	-1.44803	-1.29945	0.822708554894993	0.336582	4.076413	1.006578
Trial1	1	1	blindfold	clockwise	practice	Guided	1	-0.5	-0.5	35.15329	-0.69423	-1.44802	-1.29946	0.822715907211938	0.327501	4.025632	0.940379
Trial1	1	1	blindfold	clockwise	practice	Guided	1	-0.5	-0.5	35.17328	-0.69422	-1.44801	-1.29946	0.822713557295636	0.311166	4.063718	0.984517
Trial1	1	1	blindfold	clockwise	practice	Guided	1	-0.5	-0.5	35.19328	-0.6942	-1.448	-1.29946	0.822708843734546	0.169232	4.004473	1.077374
Trial1	1	1	blindfold	clockwise	practice	Guided	1	-0.5	-0.5	35.21329	-0.6942	-1.448	-1.29946	0.822708843734546	0.084964	3.894446	1.080365
Trial1	1	1	blindfold	clockwise	practice	Guided	1	-0.5	-0.5	35.23329	-0.6942	-1.44801	-1.29946	0.822708843734546	0.011146	3.818273	1.102205
Trial1	1	1	blindfold	clockwise	practice	Guided	1	-0.5	-0.5	35.25328	-0.6942	-1.44802	-1.29945	0.822699113131145	-0.020943	3.801346	1.211524
Trial1	1	1	blindfold	clockwise	practice	Guided	1	-0.5	-0.5	35.27328	-0.6942	-1.44803	-1.29944	0.822689382534536	-0.111568	3.742101	1.245999
Trial1	1	1	blindfold	clockwise	practice	Guided	1	-0.5	-0.5	35.29329	-0.69422	-1.44812	-1.29943	0.822684481512715	-0.204918	3.50512	1.331018
Trial1	1	1	blindfold	clockwise	practice	Guided	1	-0.5	-0.5	35.31328	-0.69422	-1.44818	-1.29942	0.822674750985362	-0.201418	3.365471	1.322184
Trial1	1	1	blindfold	clockwise	practice	Guided	1	-0.5	-0.5	35.33328	-0.69423	-1.44823	-1.29941	0.822667370519749	-0.155795	3.306226	1.309349
Trial1	1	1	blindfold	clockwise	practice	Guided	1	-0.5	-0.5	35.35329	-0.69424	-1.44827	-1.2994	0.822660134215748	-0.146891	3.276603	1.312754
Trial1	1	1	blindfold	clockwise	practice	Guided	1	-0.5	-0.5	35.37329	-0.69425	-1.4483	-1.29939	0.82265275410365	-0.162279	3.196199	1.337224
Trial1	1	1	blindfold	clockwise	practice	Guided	1	-0.5	-0.5	35.39328	-0.69426	-1.44836	-1.29939	0.822655118631313	-0.102157	3.065013	1.334011
Trial1	1	1	blindfold	clockwise	practice	Guided	1	-0.5	-0.5	35.41328	-0.69426	-1.44839	-1.29939	0.822655118631313	-0.04993	3.022695	1.256386
Trial1	1	1	blindfold	clockwise	practice	Guided	1	-0.5	-0.5	35.43329	-0.69426	-1.44841	-1.29939	0.822655118631313	-0.0065367	3.026927	1.176149
Trial1	1	1	blindfold	clockwise	practice	Guided	1	-0.5	-0.5	35.45328	-0.69426	-1.44842	-1.29939	0.822655118631313	0.023594	3.086172	1.135029
Trial1	1	1	blindfold	clockwise	practice	Guided	1	-0.5	-0.5	35.47328	-0.69426	-1.44842	-1.2994	0.822664849026669	0.084801	3.136954	1.115376
Trial1	1	1	blindfold	clockwise	practice	Guided	1	-0.5	-0.5	35.49329	-0.69425	-1.44842	-1.29941	0.8226720991186	0.106688	2.971913	1.038156
Trial1	1	1	blindfold	clockwise	practice	Guided	1	-0.5	-0.5	35.51329	-0.69425	-1.44845	-1.29942	0.822681829555435	0.111917	2.899973	0.990613
Trial1	1	1	blindfold	clockwise	practice	Guided	1	-0.5	-0.5	35.53328	-0.69425	-1.44848	-1.29943	0.822691559999064	0.055972	2.832264	0.893907
Trial1	1	1	blindfold	clockwise	practice	Guided	1	-0.5	-0.5	35.55328	-0.69424	-1.4485	-1.29944	0.822698824410058	-0.017229	2.815337	0.883857
Trial1	1	1	blindfold	clockwise	practice	Guided	1	-0.5	-0.5	35.57329	-0.69425	-1.44852	-1.29946	0.822720635531825	-0.055325	2.743396	0.904306
Trial1	1	1	blindfold	clockwise	practice	Guided	1	-0.5	-0.5	35.59329	-0.69425	-1.44857	-1.29946	0.822720635531825	-0.156949	2.684151	0.977893
Trial1	1	1	blindfold	clockwise	practice	Guided	1	-0.5	-0.5	35.61328	-0.69426	-1.4486	-1.29946	0.822722999864394	-0.135622	2.58682	1.022629
Trial1	1	1	blindfold	clockwise	practice	Guided	1	-0.5	-0.5	35.63329	-0.69426	-1.44864	-1.29947	0.822732846145804	-0.073576	2.451402	1.003982
Trial1	1	1	blindfold	clockwise	practice	Guided	1	-0.5	-0.5	35.65329	-0.69427	-1.4487	-1.29947	0.82273521056516	-0.051057	2.32868	0.972087
Trial1	1	1	blindfold	clockwise	practice	Guided	1	-0.5	-0.5	35.67328	-0.69427	-1.44876	-1.29949	0.822754555576833	-0.011295	2.197494	0.942805
Trial1	1	1	blindfold	clockwise	practice	Guided	1	-0.5	-0.5	35.69328	-0.69427	-1.44887	-1.2995	0.822764286012018	0.019486	2.121322	0.774098
Trial1	1	1	blindfold	clockwise	practice	Guided	1	-0.5	-0.5	35.71329	-0.69427	-1.44888	-1.29951	0.822774016453998	0.030942	2.214421	0.760257
Trial1	1	1	blindfold	clockwise	practice	Guided	1	-0.5	-0.5	35.73329	-0.69427	-1.44888	-1.29952	0.822783746902773	0.039784	2.37523	0.763668
Trial1	1	1	blindfold	clockwise	practice	Guided	1	-0.5	-0.5	35.75328	-0.69427	-1.44885	-1.29953	0.822793477358341	-0.039428	2.552965	0.779694
Trial1	1	1	blindfold	clockwise	practice	Guided	1	-0.5	-0.5	35.77328	-0.69427	-1.4488	-1.29954	0.822803091981826	0.011557	2.603747	0.779102
Trial1	1	1	blindfold	clockwise	practice	Guided	1	-0.5	-0.5	35.79329	-0.69427	-1.4487	-1.29954	0.822803091981826	0.081774	2.849191	0.802188
Trial1	1	1	blindfold	clockwise	practice	Guided	1	-0.5	-0.5	35.81328	-0.69426	-1.44865	-1.29955	0.82281045825457	0.079174	2.887277	0.819439
Trial1	1	1	blindfold	clockwise	practice	Guided	1	-0.5	-0.5	35.83328	-0.69426	-1.44862	-1.29956	0.822820304597769	0.071977	2.768787	0.744407
Trial1	1	1	blindfold	clockwise	practice	Guided	1	-0.5	-0.5	35.85329	-0.69426	-1.44862	-1.29956	0.822820304597769	0.083416	2.595283	0.729768
Trial1	1	1	blindfold	clockwise	practice	Guided	1	-0.5	-0.5	35.87329	-0.69426	-1.44865	-1.29956	0.822820304597769	0.045475	2.481025	0.82384
Trial1	1	1	blindfold	clockwise	practice	Guided	1	-0.5	-0.5	35.89328	-0.69426	-1.44879	-1.29955	0.82281045825457	-0.185396	2.112858	1.031605
Trial1	1	1	blindfold	clockwise	practice	Guided	1	-0.5	-0.5	35.91328	-0.69428	-1.44888	-1.29954	0.822805442247399	-0.277189	1.897036	1.048825
Trial1	1	1	blindfold	clockwise	practice	Guided	1	-0.5	-0.5	35.93329	-0.69429	-1.44898	-1.29954	0.822807820775622	-0.358312	1.757387	1.043782
Trial1	1	1	blindfold	clockwise	practice	Guided	1	-0.5	-0.5	35.95328	-0.69431	-1.44905	-1.29953	0.822802921440726	-0.485855	1.706605	1.043144
Trial1	1	1	blindfold	clockwise	practice	Guided	1	-0.5	-0.5	35.97328	-0.69434	-1.44908	-1.29952	0.822800271927497	-0.530384	1.698142	1.040932
Trial1	1	1	blindfold	clockwise	practice	Guided	1	-0.5	-0.5	35.99329	-0.69439	-1.4491	-1.29952	0.822812084991901	-0.49246	1.871645	0.984969
Trial1	1	1	blindfold	clockwise	practice	Guided	1	-0.5	-0.5	36.01329	-0.69441	-1.44908	-1.29952	0.822816802571387	-0.426432	2.036686	0.952487
Trial1	1	1	blindfold	clockwise	practice	Guided	1	-0.5	-0.5	36.03328	-0.69443	-1.44904	-1.29952	0.822821534692759	-0.276472	2.16364	0.977986
Trial1	1	1	blindfold	clockwise	practice	Guided	1	-0.5	-0.5	36.05328	-0.69444	-1.44899	-1.29953	0.822833630906759	-0.084394	2.172103	0.881738
Trial1	1	1	blindfold	clockwise	practice	Guided	1	-0.5	-0.5	36.07329	-0.69444	-1.44897	-1.29954	0.822843245061064	0.090563	2.129785	0.843862
Trial1	1	1	blindfold	clockwise	practice	Guided	1	-0.5	-0.5	36.09329	-0.69442	-1.44897	-1.29955	0.822848242871038	0.347283	2.019758	0.700296
Trial1	1	1	blindfold	clockwise	practice	Guided	1	-0.5	-0.5	36.11328	-0.69441	-1.44898	-1.29957	0.822865452962732	0.392149	1.935122	0.61967
Trial1	1	1	blindfold	clockwise	practice	Guided	1	-0.5	-0.5	36.13329	-0.69439	-1.449	-1.29959	0.822880080142585	0.373622	1.791241	0.515154
Trial1	1	1	blindfold	clockwise	practice	Guided	1	-0.5	-0.5	36.15329	-0.69437	-1.44905	-1.29961	0.822894809785911	0.25821	1.664287	0.419757
Trial1	1	1	blindfold	clockwise	practice	Guided	1	-0.5	-0.5	36.17328	-0.69436	-1.4491	-1.29964	0.822921533666508	0.161866	1.630433	0.390538
Trial1	1	1	blindfold	clockwise	practice	Guided	1	-0.5	-0.5	36.19328	-0.69436	-1.44915	-1.29965	0.822931379788905	-0.073681	1.626201	0.41694
Trial1	1	1	blindfold	clockwise	practice	Guided	1	-0.5	-0.5	36.21329	-0.69436	-1.44916	-1.29967	0.822950724543765	-0.127217	1.621969	0.434665
Trial1	1	1	blindfold	clockwise	practice	Guided	1	-0.5	-0.5	36.23329	-0.69437	-1.44917	-1.29968	0.822962805754557	-0.150239	1.562724	0.415488
Trial1	1	1	blindfold	clockwise	practice	Guided	1	-0.5	-0.5	36.25328	-0.69437	-1.44918	-1.29969	0.822972536039569	-0.141755	1.596578	0.325313
Trial1	1	1	blindfold	clockwise	practice	Guided	1	-0.5	-0.5	36.27328	-0.69438	-1.44918	-1.2997	0.822984645450178	-0.039023	1.626201	0.332464
Trial1	1	1	blindfold	clockwise	practice	Guided	1	-0.5	-0.5	36.29329	-0.69438	-1.44918	-1.29973	0.823013720445242	0.062881	1.638896	0.323574
Trial1	1	1	blindfold	clockwise	practice	Guided	1	-0.5	-0.5	36.31328	-0.69436	-1.44919	-1.29973	0.823008990644352	0.231087	1.537333	0.357536
Trial1	1	1	blindfold	clockwise	practice	Guided	1	-0.5	-0.5	36.33328	-0.69435	-1.4492	-1.29974	0.823016356291128	0.308644	1.520406	0.324559
Trial1	1	1	blindfold	clockwise	practice	Guided	1	-0.5	-0.5	36.35329	-0.69433	-1.44921	-1.29975	0.82302148758606	0.362118	1.533101	0.306629
Trial1	1	1	blindfold	clockwise	practice	Guided	1	-0.5	-0.5	36.37329	-0.69432	-1.44921	-1.29976	0.823028839658019	0.313256	1.566956	0.381356
Trial1	1	1	blindfold	clockwise	practice	Guided	1	-0.5	-0.5	36.39328	-0.6943	-1.44921	-1.29975	0.823014394949585	0.185295	1.465393	0.505916
Trial1	1	1	blindfold	clockwise	practice	Guided	1	-0.5	-0.5	36.41328	-0.69429	-1.44923	-1.29975	0.823012045038496	0.112231	1.448465	0.542608
Trial1	1	1	blindfold	clockwise	practice	Guided	1	-0.5	-0.5	36.43329	-0.69429	-1.44924	-1.29975	0.823012045038496	0.064064	1.406147	0.572688
Trial1	1	1	blindfold	clockwise	practice	Guided	1	-0.5	-0.5	36.45328	-0.69428	-1.44926	-1.29975	0.823009667100488	0.014926	1.334207	0.539975
Trial1	1	1	blindfold	clockwise	practice	Guided	1	-0.5	-0.5	36.47328	-0.69428	-1.44929	-1.29975	0.823009667100488	0.0083254	1.258034	0.523122
Trial1	1	1	blindfold	clockwise	practice	Guided	1	-0.5	-0.5	36.49329	-0.69428	-1.44935	-1.29975	0.823009667100488	0.075146	1.215716	0.465187
Trial1	1	1	blindfold	clockwise	practice	Guided	1	-0.5	-0.5	36.51329	-0.69428	-1.44936	-1.29976	0.823019397684313	0.113246	1.17763	0.418932
Trial1	1	1	blindfold	clockwise	practice	Guided	1	-0.5	-0.5	36.53328	-0.69427	-1.44937	-1.29976	0.823017048029726	0.177406	1.241107	0.397171
Trial1	1	1	blindfold	clockwise	practice	Guided	1	-0.5	-0.5	36.55328	-0.69427	-1.44937	-1.29977	0.823026662807384	0.212869	1.245339	0.349744
Trial1	1	1	blindfold	clockwise	practice	Guided	1	-0.5	-0.5	36.57329	-0.69426	-1.44937	-1.29978	0.82303402987837	0.250927	1.266498	0.303519
Trial1	1	1	blindfold	clockwise	practice	Guided	1	-0.5	-0.5	36.59329	-0.69423	-1.44936	-1.29979	0.823036670649954	0.293104	1.296121	0.256835
Trial1	1	1	blindfold	clockwise	practice	Guided	1	-0.5	-0.5	36.61328	-0.69422	-1.44936	-1.2998	0.823043936585066	0.294432	1.308816	0.22688
Trial1	1	1	blindfold	clockwise	practice	Guided	1	-0.5	-0.5	36.63329	-0.69421	-1.44936	-1.29981	0.823051304473895	0.300772	1.31728	0.204954
Trial1	1	1	blindfold	clockwise	practice	Guided	1	-0.5	-0.5	36.65329	-0.69419	-1.44936	-1.29982	0.823056309902363	0.241315	1.27073	0.206286
Trial1	1	1	blindfold	clockwise	practice	Guided	1	-0.5	-0.5	36.67328	-0.69418	-1.44936	-1.29983	0.823063692351696	0.273742	1.211485	0.190394
Trial1	1	1	blindfold	clockwise	practice	Guided	1	-0.5	-0.5	36.69328	-0.69416	-1.44939	-1.29983	0.823058967705301	0.248106	1.190326	0.235215
Trial1	1	1	blindfold	clockwise	practice	Guided	1	-0.5	-0.5	36.71329	-0.69415	-1.44939	-1.29984	0.823066466460492	0.258869	1.219948	0.259625
Trial1	1	1	blindfold	clockwise	practice	Guided	1	-0.5	-0.5	36.73329	-0.69414	-1.44939	-1.29984	0.823064090393263	0.219476	1.27073	0.293038
Trial1	1	1	blindfold	clockwise	practice	Guided	1	-0.5	-0.5	36.75328	-0.69413	-1.44938	-1.29984	0.823061742559538	0.186116	1.300352	0.338681
Trial1	1	1	blindfold	clockwise	practice	Guided	1	-0.5	-0.5	36.77328	-0.69412	-1.44937	-1.29984	0.823059380781636	0.180647	1.304584	0.300679
Trial1	1	1	blindfold	clockwise	practice	Guided	1	-0.5	-0.5	36.79329	-0.6941	-1.44934	-1.29984	0.823054671627478	0.207199	1.372293	0.344829
Trial1	1	1	blindfold	clockwise	practice	Guided	1	-0.5	-0.5	36.81328	-0.69409	-1.44934	-1.29984	0.823052310194048	0.208551	1.368061	0.31485
Trial1	1	1	blindfold	clockwise	practice	Guided	1	-0.5	-0.5	36.83328	-0.69408	-1.44933	-1.29984	0.823049948875672	0.266666	1.38922	0.300734
Trial1	1	1	blindfold	clockwise	practice	Guided	1	-0.5	-0.5	36.85329	-0.69407	-1.44933	-1.29984	0.823047587672352	0.255957	1.406147	0.322912
Trial1	1	1	blindfold	clockwise	practice	Guided	1	-0.5	-0.5	36.87329	-0.69406	-1.44932	-1.29984	0.823045240637844	0.234422	1.423075	0.320614
Trial1	1	1	blindfold	clockwise	practice	Guided	1	-0.5	-0.5	36.89328	-0.69404	-1.44931	-1.29984	0.823040518805119	0.237097	1.380757	0.349924
Trial1	1	1	blindfold	clockwise	practice	Guided	1	-0.5	-0.5	36.91328	-0.69403	-1.44931	-1.29983	0.823028310876922	0.18648	1.401916	0.354631
Trial1	1	1	blindfold	clockwise	practice	Guided	1	-0.5	-0.5	36.93329	-0.69403	-1.4493	-1.29983	0.823028310876922	0.171765	1.427306	0.423927
Trial1	1	1	blindfold	clockwise	practice	Guided	1	-0.5	-0.5	36.95328	-0.69402	-1.44929	-1.29983	0.823025964271153	0.128582	1.503479	0.461513
Trial1	1	1	blindfold	clockwise	practice	Guided	1	-0.5	-0.5	36.97328	-0.69402	-1.44929	-1.29982	0.823016232915025	0.101062	1.465393	0.485657
Trial1	1	1	blindfold	clockwise	practice	Guided	1	-0.5	-0.5	36.99329	-0.69401	-1.44929	-1.29982	0.823013872344533	0.07957	1.423075	0.421617
Trial1	1	1	blindfold	clockwise	practice	Guided	1	-0.5	-0.5	37.01329	-0.69401	-1.44929	-1.29982	0.823013872344533	0.07432	1.393452	0.428321
Trial1	1	1	blindfold	clockwise	practice	Guided	1	-0.5	-0.5	37.03328	-0.69401	-1.44929	-1.29981	0.823004140967264	0.110401	1.414611	0.450274
Trial1	1	1	blindfold	clockwise	practice	Guided	1	-0.5	-0.5	37.05328	-0.69401	-1.44929	-1.29981	0.823004140967264	0.061636	1.401916	0.429275
Trial1	1	1	blindfold	clockwise	practice	Guided	1	-0.5	-0.5	37.07329	-0.694	-1.44929	-1.2998	0.822992049085517	0.113153	1.461161	0.470295
Trial1	1	1	blindfold	clockwise	practice	Guided	1	-0.5	-0.5	37.09329	-0.694	-1.44928	-1.2998	0.822992049085517	0.090636	1.478088	0.51123
Trial1	1	1	blindfold	clockwise	practice	Guided	1	-0.5	-0.5	37.11328	-0.694	-1.44928	-1.29979	0.822982433543738	0.086014	1.495015	0.507406
Trial1	1	1	blindfold	clockwise	practice	Guided	1	-0.5	-0.5	37.13329	-0.69399	-1.44928	-1.29979	0.822980073119978	0.074566	1.48232	0.535285
Trial1	1	1	blindfold	clockwise	practice	Guided	1	-0.5	-0.5	37.15329	-0.69399	-1.44927	-1.29979	0.822980073119978	0.091804	1.490783	0.523844
Trial1	1	1	blindfold	clockwise	practice	Guided	1	-0.5	-0.5	37.17328	-0.69399	-1.44927	-1.29978	0.822970341707117	0.079556	1.550029	0.508993
Trial1	1	1	blindfold	clockwise	practice	Guided	1	-0.5	-0.5	37.19328	-0.69399	-1.44927	-1.29977	0.822960610301026	0.084964	1.503479	0.541497
Trial1	1	1	blindfold	clockwise	practice	Guided	1	-0.5	-0.5	37.21329	-0.69398	-1.44927	-1.29977	0.822958249936516	0.042432	1.490783	0.507581
Trial1	1	1	blindfold	clockwise	practice	Guided	1	-0.5	-0.5	37.23329	-0.69398	-1.44927	-1.29977	0.822958249936516	0.023184	1.465393	0.517598
Trial1	1	1	blindfold	clockwise	practice	Guided	1	-0.5	-0.5	37.25328	-0.69398	-1.44926	-1.29977	0.822958249936516	0.00071782	1.511942	0.549483
Trial1	1	1	blindfold	clockwise	practice	Guided	1	-0.5	-0.5	37.27328	-0.69398	-1.44926	-1.29976	0.822948634359567	0.010345	1.524638	0.561321
Trial1	1	1	blindfold	clockwise	practice	Guided	1	-0.5	-0.5	37.29329	-0.69398	-1.44926	-1.29976	0.822948634359567	0.015794	1.541565	0.484289
Trial1	1	1	blindfold	clockwise	practice	Guided	1	-0.5	-0.5	37.31328	-0.69398	-1.44926	-1.29976	0.822948634359567	0.024617	1.558492	0.487577
Trial1	1	1	blindfold	clockwise	practice	Guided	1	-0.5	-0.5	37.33328	-0.69398	-1.44926	-1.29976	0.822948634359567	0.060718	1.562724	0.50957
Trial1	1	1	blindfold	clockwise	practice	Guided	1	-0.5	-0.5	37.35329	-0.69398	-1.44925	-1.29976	0.822948634359567	0.083579	1.571188	0.481798
Trial1	1	1	blindfold	clockwise	practice	Guided	1	-0.5	-0.5	37.37329	-0.69398	-1.44924	-1.29976	0.822948634359567	0.10604	1.596578	0.449795
Trial1	1	1	blindfold	clockwise	practice	Guided	1	-0.5	-0.5	37.39328	-0.69397	-1.44924	-1.29976	0.82294628813148	0.080137	1.609274	0.497399
Trial1	1	1	blindfold	clockwise	practice	Guided	1	-0.5	-0.5	37.41328	-0.69397	-1.44923	-1.29976	0.82294628813148	0.088516	1.638896	0.484726
Trial1	1	1	blindfold	clockwise	practice	Guided	1	-0.5	-0.5	37.43329	-0.69397	-1.44922	-1.29976	0.82294628813148	0.061626	1.630433	0.500084
Trial1	1	1	blindfold	clockwise	practice	Guided	1	-0.5	-0.5	37.45328	-0.69396	-1.44922	-1.29976	0.822943913920614	0.069821	1.630433	0.516476
Trial1	1	1	blindfold	clockwise	practice	Guided	1	-0.5	-0.5	37.47328	-0.69396	-1.44921	-1.29976	0.822943913920614	0.088481	1.64736	0.489167
Trial1	1	1	blindfold	clockwise	practice	Guided	1	-0.5	-0.5	37.49329	-0.69396	-1.44921	-1.29976	0.822943913920614	0.041919	1.651592	0.535988
Trial1	1	1	blindfold	clockwise	practice	Guided	1	-0.5	-0.5	37.51329	-0.69396	-1.4492	-1.29975	0.82293418244425	0.024668	1.664287	0.533362
Trial1	1	1	blindfold	clockwise	practice	Guided	1	-0.5	-0.5	37.53328	-0.69396	-1.4492	-1.29975	0.82293418244425	0.029286	1.655824	0.537175
Trial1	1	1	blindfold	clockwise	practice	Guided	1	-0.5	-0.5	37.55328	-0.69396	-1.4492	-1.29975	0.82293418244425	0.021264	1.655824	0.542166
Trial1	1	1	blindfold	clockwise	practice	Guided	1	-0.5	-0.5	37.57329	-0.69396	-1.4492	-1.29975	0.82293418244425	0.01626	1.626201	0.534127
Trial1	1	1	blindfold	clockwise	practice	Guided	1	-0.5	-0.5	37.59329	-0.69395	-1.44919	-1.29975	0.822931836417203	0.0058427	1.64736	0.513858
Trial1	1	1	blindfold	clockwise	practice	Guided	1	-0.5	-0.5	37.61328	-0.69395	-1.44919	-1.29975	0.822931836417203	0.030517	1.664287	0.549773
Trial1	1	1	blindfold	clockwise	practice	Guided	1	-0.5	-0.5	37.63329	-0.69395	-1.44919	-1.29974	0.822921989068747	0.024317	1.634665	0.529107
Trial1	1	1	blindfold	clockwise	practice	Guided	1	-0.5	-0.5	37.65329	-0.69395	-1.44919	-1.29974	0.822921989068747	-0.00436	1.64736	0.522676
Trial1	1	1	blindfold	clockwise	practice	Guided	1	-0.5	-0.5	37.67328	-0.69395	-1.44919	-1.29974	0.822921989068747	0.014719	1.621969	0.517262
Trial1	1	1	blindfold	clockwise	practice	Guided	1	-0.5	-0.5	37.69328	-0.69395	-1.44919	-1.29975	0.822931836417203	0.0085168	1.541565	0.496458
Trial1	1	1	blindfold	clockwise	practice	Guided	1	-0.5	-0.5	37.71329	-0.69395	-1.4492	-1.29975	0.822931836417203	0.028992	1.440002	0.457618
Trial1	1	1	blindfold	clockwise	practice	Guided	1	-0.5	-0.5	37.73329	-0.69395	-1.44922	-1.29975	0.822931836417203	0.031197	1.431538	0.421794
Trial1	1	1	blindfold	clockwise	practice	Guided	1	-0.5	-0.5	37.75328	-0.69395	-1.44924	-1.29976	0.82294156792131	0.056463	1.48232	0.419272
Trial1	1	1	blindfold	clockwise	practice	Guided	1	-0.5	-0.5	37.77328	-0.69395	-1.44924	-1.29976	0.82294156792131	0.041194	1.465393	0.437603
Trial1	1	1	blindfold	clockwise	practice	Guided	1	-0.5	-0.5	37.79329	-0.69395	-1.44925	-1.29976	0.82294156792131	0.03554	1.393452	0.467643
Trial1	1	1	blindfold	clockwise	practice	Guided	1	-0.5	-0.5	37.81328	-0.69394	-1.44926	-1.29976	0.82293920798884	0.040758	1.351134	0.433024
Trial1	1	1	blindfold	clockwise	practice	Guided	1	-0.5	-0.5	37.83328	-0.69394	-1.44927	-1.29976	0.82293920798884	0.011264	1.444234	0.435697
Trial1	1	1	blindfold	clockwise	practice	Guided	1	-0.5	-0.5	37.85329	-0.69394	-1.44927	-1.29976	0.82293920798884	-0.0106	1.461161	0.429155
Trial1	1	1	blindfold	clockwise	practice	Guided	1	-0.5	-0.5	37.87329	-0.69394	-1.44927	-1.29977	0.822948823675929	-0.033475	1.448465	0.456711
Trial1	1	1	blindfold	clockwise	practice	Guided	1	-0.5	-0.5	37.89328	-0.69394	-1.44927	-1.29977	0.822948823675929	0.044963	1.507711	0.432009
Trial1	1	1	blindfold	clockwise	practice	Guided	1	-0.5	-0.5	37.91328	-0.69394	-1.44927	-1.29977	0.822948823675929	0.039326	1.516174	0.462182
Trial1	1	1	blindfold	clockwise	practice	Guided	1	-0.5	-0.5	37.93329	-0.69394	-1.44926	-1.29977	0.822948823675929	0.04835	1.52887	0.422547
Trial1	1	1	blindfold	clockwise	practice	Guided	1	-0.5	-0.5	37.95328	-0.69394	-1.44926	-1.29977	0.822948823675929	0.055344	1.558492	0.41099
Trial1	1	1	blindfold	clockwise	practice	Guided	1	-0.5	-0.5	37.97328	-0.69394	-1.44925	-1.29977	0.822948823675929	0.061747	1.579651	0.429931
Trial1	1	1	blindfold	clockwise	practice	Guided	1	-0.5	-0.5	37.99329	-0.69393	-1.44924	-1.29977	0.822946477932139	0.022403	1.634665	0.463296
Trial1	1	1	blindfold	clockwise	practice	Guided	1	-0.5	-0.5	38.01329	-0.69393	-1.44922	-1.29977	0.822946477932139	-0.033567	1.643128	0.455605
Trial1	1	1	blindfold	clockwise	practice	Guided	1	-0.5	-0.5	38.03328	-0.69393	-1.44922	-1.29977	0.822946477932139	0.0063498	1.621969	0.468328
Trial1	1	1	blindfold	clockwise	practice	Guided	1	-0.5	-0.5	38.05328	-0.69393	-1.44921	-1.29977	0.822946477932139	0.0019535	1.672751	0.474408
Trial1	1	1	blindfold	clockwise	practice	Guided	1	-0.5	-0.5	38.07329	-0.69393	-1.4492	-1.29977	0.822946477932139	-0.011693	1.69391	0.461637
Trial1	1	1	blindfold	clockwise	practice	Guided	1	-0.5	-0.5	38.09329	-0.69393	-1.4492	-1.29977	0.822946477932139	0.031019	1.672751	0.508377
Trial1	1	1	blindfold	clockwise	practice	Guided	1	-0.5	-0.5	38.11328	-0.69393	-1.44919	-1.29976	0.822936862217641	0.032616	1.744691	0.539422
Trial1	1	1	blindfold	clockwise	practice	Guided	1	-0.5	-0.5	38.13329	-0.69393	-1.44918	-1.29976	0.822936862217641	0.0013214	1.761619	0.55366
Trial1	1	1	blindfold	clockwise	practice	Guided	1	-0.5	-0.5	38.15329	-0.69393	-1.44917	-1.29976	0.822936862217641	-0.026552	1.76585	0.573309
Trial1	1	1	blindfold	clockwise	practice	Guided	1	-0.5	-0.5	38.17328	-0.69393	-1.44916	-1.29975	0.822927130657888	-0.0088838	1.757387	0.580134
Trial1	1	1	blindfold	clockwise	practice	Guided	1	-0.5	-0.5	38.19328	-0.69393	-1.44914	-1.29974	0.822917283253121	-0.036542	1.791241	0.632684
Trial1	1	1	blindfold	clockwise	practice	Guided	1	-0.5	-0.5	38.21329	-0.69394	-1.44914	-1.29974	0.822919629080131	-0.051554	1.774314	0.622442
Trial1	1	1	blindfold	clockwise	practice	Guided	1	-0.5	-0.5	38.23329	-0.69394	-1.44914	-1.29973	0.822909897561733	-0.034277	1.715069	0.625053
Trial1	1	1	blindfold	clockwise	practice	Guided	1	-0.5	-0.5	38.25328	-0.69394	-1.44914	-1.29973	0.822909897561733	-0.013993	1.757387	0.614625
Trial1	1	1	blindfold	clockwise	practice	Guided	1	-0.5	-0.5	38.27328	-0.69394	-1.44914	-1.29973	0.822909897561733	0.025753	1.710837	0.585347
Trial1	1	1	blindfold	clockwise	practice	Guided	1	-0.5	-0.5	38.29329	-0.69394	-1.44914	-1.29973	0.822909897561733	-0.0033179	1.74046	0.615422
Trial1	1	1	blindfold	clockwise	practice	Guided	1	-0.5	-0.5	38.31328	-0.69394	-1.44914	-1.29973	0.822909897561733	-0.045997	1.655824	0.5454
Trial1	1	1	blindfold	clockwise	practice	Guided	1	-0.5	-0.5	38.33328	-0.69394	-1.44914	-1.29973	0.822909897561733	0.028651	1.698142	0.517135
Trial1	1	1	blindfold	clockwise	practice	Guided	1	-0.5	-0.5	38.35329	-0.69394	-1.44914	-1.29973	0.822909897561733	0.047931	1.685446	0.497051
Trial1	1	1	blindfold	clockwise	practice	Guided	1	-0.5	-0.5	38.37329	-0.69394	-1.44914	-1.29974	0.822919629080131	0.061567	1.655824	0.42451
Trial1	1	1	blindfold	clockwise	practice	Guided	1	-0.5	-0.5	38.39328	-0.69393	-1.44915	-1.29975	0.822927130657888	0.139962	1.609274	0.399827
Trial1	1	1	blindfold	clockwise	practice	Guided	1	-0.5	-0.5	38.41328	-0.69393	-1.44915	-1.29975	0.822927130657888	0.164	1.698142	0.384681
Trial1	1	1	blindfold	clockwise	practice	Guided	1	-0.5	-0.5	38.43329	-0.69392	-1.44915	-1.29976	0.822934502514646	0.190861	1.736228	0.309767
Trial1	1	1	blindfold	clockwise	practice	Guided	1	-0.5	-0.5	38.45328	-0.69392	-1.44915	-1.29977	0.822944118256715	0.203856	1.702373	0.312694
Trial1	1	1	blindfold	clockwise	practice	Guided	1	-0.5	-0.5	38.47328	-0.69391	-1.44915	-1.29978	0.822951490325383	0.166907	1.685446	0.282111
Trial1	1	1	blindfold	clockwise	practice	Guided	1	-0.5	-0.5	38.49329	-0.6939	-1.44915	-1.29978	0.82294913090802	0.191473	1.736228	0.334309
Trial1	1	1	blindfold	clockwise	practice	Guided	1	-0.5	-0.5	38.51329	-0.69389	-1.44915	-1.29979	0.822956503297314	0.141457	1.774314	0.370318
Trial1	1	1	blindfold	clockwise	practice	Guided	1	-0.5	-0.5	38.53328	-0.69388	-1.44914	-1.29979	0.822954158180285	0.157468	1.753155	0.36339
Trial1	1	1	blindfold	clockwise	practice	Guided	1	-0.5	-0.5	38.55328	-0.69388	-1.44914	-1.29979	0.822954158180285	0.114498	1.719301	0.358865
Trial1	1	1	blindfold	clockwise	practice	Guided	1	-0.5	-0.5	38.57329	-0.69388	-1.44914	-1.2998	0.822963774052435	0.152777	1.731996	0.359381
Trial1	1	1	blindfold	clockwise	practice	Guided	1	-0.5	-0.5	38.59329	-0.6938699	-1.44914	-1.2998	0.822961400993667	0.123215	1.753155	0.361994
Trial1	1	1	blindfold	clockwise	practice	Guided	1	-0.5	-0.5	38.61328	-0.6938699	-1.44914	-1.2998	0.822961400993667	0.041756	1.702373	0.322569
Trial1	1	1	blindfold	clockwise	practice	Guided	1	-0.5	-0.5	38.63329	-0.69386	-1.44914	-1.29981	0.822968787921373	0.08085	1.69391	0.319062
Trial1	1	1	blindfold	clockwise	practice	Guided	1	-0.5	-0.5	38.65329	-0.69386	-1.44914	-1.29981	0.822968787921373	0.052941	1.719301	0.338625
Trial1	1	1	blindfold	clockwise	practice	Guided	1	-0.5	-0.5	38.67328	-0.69386	-1.44914	-1.29981	0.822968787921373	0.021838	1.803937	0.324484
Trial1	1	1	blindfold	clockwise	practice	Guided	1	-0.5	-0.5	38.69328	-0.69386	-1.44907	-1.29981	0.822968787921373	-0.0078666	2.028222	0.369621
Trial1	1	1	blindfold	clockwise	practice	Guided	1	-0.5	-0.5	38.71329	-0.69386	-1.44905	-1.29981	0.822968787921373	-0.039748	1.990136	0.347051
Trial1	1	1	blindfold	clockwise	practice	Guided	1	-0.5	-0.5	38.73329	-0.69386	-1.44904	-1.29982	0.822978519716677	0.024647	1.968977	0.345971
Trial1	1	1	blindfold	clockwise	practice	Guided	1	-0.5	-0.5	38.75328	-0.69386	-1.44903	-1.29982	0.822978519716677	-0.015269	2.015527	0.336041
Trial1	1	1	blindfold	clockwise	practice	Guided	1	-0.5	-0.5	38.77328	-0.69386	-1.44902	-1.29982	0.822978519716677	0.012219	1.998599	0.312091
Trial1	1	1	blindfold	clockwise	practice	Guided	1	-0.5	-0.5	38.79329	-0.69386	-1.44902	-1.29983	0.822988251518742	-0.0046332	2.002831	0.309205
Trial1	1	1	blindfold	clockwise	practice	Guided	1	-0.5	-0.5	38.81328	-0.69386	-1.44902	-1.29983	0.822988251518742	0.022846	1.892804	0.289579
Trial1	1	1	blindfold	clockwise	practice	Guided	1	-0.5	-0.5	38.83328	-0.69386	-1.44903	-1.29983	0.822988251518742	-0.040959	1.901268	0.333809
Trial1	1	1	blindfold	clockwise	practice	Guided	1	-0.5	-0.5	38.85329	-0.69386	-1.44903	-1.29983	0.822988251518742	-0.108161	1.850486	0.386853
Trial1	1	1	blindfold	clockwise	practice	Guided	1	-0.5	-0.5	38.87329	-0.6938699	-1.44905	-1.29982	0.822980864522058	-0.163292	1.774314	0.426049
Trial1	1	1	blindfold	clockwise	practice	Guided	1	-0.5	-0.5	38.89328	-0.69388	-1.44908	-1.29982	0.822983237524703	-0.176861	1.787009	0.422807
Trial1	1	1	blindfold	clockwise	practice	Guided	1	-0.5	-0.5	38.91328	-0.69389	-1.44909	-1.29981	0.822975850847084	-0.160361	1.774314	0.416877
Trial1	1	1	blindfold	clockwise	practice	Guided	1	-0.5	-0.5	38.93329	-0.6939	-1.44909	-1.29981	0.822978210066003	-0.167538	1.753155	0.430193
Trial1	1	1	blindfold	clockwise	practice	Guided	1	-0.5	-0.5	38.95328	-0.6939	-1.4491	-1.29981	0.822978210066003	-0.102888	1.744691	0.394184
Trial1	1	1	blindfold	clockwise	practice	Guided	1	-0.5	-0.5	38.97328	-0.69391	-1.4491	-1.29982	0.822990301055987	-0.042069	1.778546	0.362806
Trial1	1	1	blindfold	clockwise	practice	Guided	1	-0.5	-0.5	38.99329	-0.69391	-1.4491	-1.29982	0.822990301055987	-0.02698	1.778546	0.273753
Trial1	1	1	blindfold	clockwise	practice	Guided	1	-0.5	-0.5	39.01329	-0.69391	-1.44911	-1.29982	0.822990301055987	0.011551	1.727764	0.253836
Trial1	1	1	blindfold	clockwise	practice	Guided	1	-0.5	-0.5	39.03328	-0.69391	-1.44911	-1.29983	0.82300003271874	0.0073583	1.702373	0.166502
Trial1	1	1	blindfold	clockwise	practice	Guided	1	-0.5	-0.5	39.05328	-0.69391	-1.44912	-1.29984	0.823009880241506	0.043266	1.655824	0.141787
Trial1	1	1	blindfold	clockwise	practice	Guided	1	-0.5	-0.5	39.07329	-0.6939	-1.44913	-1.29986	0.823026868553071	0.028222	1.664287	0.126496
Trial1	1	1	blindfold	clockwise	practice	Guided	1	-0.5	-0.5	39.09329	-0.6939	-1.44913	-1.29986	0.823026868553071	-0.0024764	1.710837	0.100145
Trial1	1	1	blindfold	clockwise	practice	Guided	1	-0.5	-0.5	39.11328	-0.6939	-1.44913	-1.29987	0.823036600270772	-0.038974	1.702373	0.095292
Trial1	1	1	blindfold	clockwise	practice	Guided	1	-0.5	-0.5	39.13329	-0.69391	-1.44913	-1.29988	0.823048691133954	-0.03995	1.668519	0.026268
Trial1	1	1	blindfold	clockwise	practice	Guided	1	-0.5	-0.5	39.15329	-0.69391	-1.44914	-1.29989	0.823058422837285	-0.069798	1.660055	-0.064419
Trial1	1	1	blindfold	clockwise	practice	Guided	1	-0.5	-0.5	39.17328	-0.69391	-1.44915	-1.2999	0.823068038693647	-0.022454	1.727764	0.0056059
Trial1	1	1	blindfold	clockwise	practice	Guided	1	-0.5	-0.5	39.19328	-0.69391	-1.44914	-1.29992	0.823087502133958	-0.03007	1.748923	-0.0044156
Trial1	1	1	blindfold	clockwise	practice	Guided	1	-0.5	-0.5	39.21329	-0.69391	-1.44914	-1.29993	0.823097349718229	0.018494	1.719301	-0.047122
Trial1	1	1	blindfold	clockwise	practice	Guided	1	-0.5	-0.5	39.23329	-0.69391	-1.44914	-1.29994	0.823107081455368	0.00083933	1.715069	-0.037084
Trial1	1	1	blindfold	clockwise	practice	Guided	1	-0.5	-0.5	39.25328	-0.69391	-1.44914	-1.29994	0.823107081455368	0.0034462	1.736228	-0.045498
Trial1	1	1	blindfold	clockwise	practice	Guided	1	-0.5	-0.5	39.27328	-0.69391	-1.44913	-1.29995	0.823116697345135	0.042155	1.778546	-0.049484
Trial1	1	1	blindfold	clockwise	practice	Guided	1	-0.5	-0.5	39.29329	-0.69391	-1.44912	-1.29996	0.823126429095716	-0.036285	1.744691	-0.011976
Trial1	1	1	blindfold	clockwise	practice	Guided	1	-0.5	-0.5	39.31328	-0.69391	-1.44913	-1.29996	0.823126429095716	-0.073573	1.727764	-0.05972
Trial1	1	1	blindfold	clockwise	practice	Guided	1	-0.5	-0.5	39.33328	-0.69392	-1.44913	-1.29997	0.82313851985614	-0.054702	1.719301	-0.040243
Trial1	1	1	blindfold	clockwise	practice	Guided	1	-0.5	-0.5	39.35329	-0.69392	-1.44913	-1.29997	0.82313851985614	-0.102835	1.736228	-0.010164
Trial1	1	1	blindfold	clockwise	practice	Guided	1	-0.5	-0.5	39.37329	-0.69392	-1.44913	-1.29997	0.82313851985614	-0.06191	1.770082	0.062456
Trial1	1	1	blindfold	clockwise	practice	Guided	1	-0.5	-0.5	39.39328	-0.69393	-1.44912	-1.29996	0.823131147272718	-0.127257	1.778546	0.118952
Trial1	1	1	blindfold	clockwise	practice	Guided	1	-0.5	-0.5	39.41328	-0.69394	-1.44912	-1.29996	0.823133492490242	-0.086109	1.778546	0.118525
Trial1	1	1	blindfold	clockwise	practice	Guided	1	-0.5	-0.5	39.43329	-0.69394	-1.44912	-1.29996	0.823133492490242	-0.105333	1.787009	0.096235
Trial1	1	1	blindfold	clockwise	practice	Guided	1	-0.5	-0.5	39.45328	-0.69394	-1.44911	-1.29996	0.823133492490242	-0.08464	1.816632	0.096612
Trial1	1	1	blindfold	clockwise	practice	Guided	1	-0.5	-0.5	39.47328	-0.69395	-1.44911	-1.29996	0.823135851865698	-0.096851	1.799705	0.095388
Trial1	1	1	blindfold	clockwise	practice	Guided	1	-0.5	-0.5	39.49329	-0.69395	-1.44911	-1.29996	0.823135851865698	-0.035614	1.795473	0.057648
Trial1	1	1	blindfold	clockwise	practice	Guided	1	-0.5	-0.5	39.51329	-0.69396	-1.4491	-1.29996	0.82313819731128	-0.0029183	1.901268	0.099172
Trial1	1	1	blindfold	clockwise	practice	Guided	1	-0.5	-0.5	39.53328	-0.69396	-1.44907	-1.29996	0.82313819731128	0.015533	1.994368	0.099757
Trial1	1	1	blindfold	clockwise	practice	Guided	1	-0.5	-0.5	39.55328	-0.69395	-1.44905	-1.29996	0.823135851865698	0.011742	1.930891	0.029714
Trial1	1	1	blindfold	clockwise	practice	Guided	1	-0.5	-0.5	39.57329	-0.69395	-1.44905	-1.29997	0.823145583511637	0.062476	1.825096	0.071644
Trial1	1	1	blindfold	clockwise	practice	Guided	1	-0.5	-0.5	39.59329	-0.69395	-1.44906	-1.29997	0.823145583511637	0.043194	1.930891	0.047956
Trial1	1	1	blindfold	clockwise	practice	Guided	1	-0.5	-0.5	39.61328	-0.69395	-1.44905	-1.29997	0.823145583511637	0.0094809	1.930891	0.033498
Trial1	1	1	blindfold	clockwise	practice	Guided	1	-0.5	-0.5	39.63329	-0.69395	-1.44905	-1.29997	0.823145583511637	0.0044664	1.892804	0.043111
Trial1	1	1	blindfold	clockwise	practice	Guided	1	-0.5	-0.5	39.65329	-0.69395	-1.44905	-1.29997	0.823145583511637	-0.016995	1.922427	0.040884
Trial1	1	1	blindfold	clockwise	practice	Guided	1	-0.5	-0.5	39.67328	-0.69395	-1.44904	-1.29997	0.823145583511637	0.00044542	2.036686	0.090224
Trial1	1	1	blindfold	clockwise	practice	Guided	1	-0.5	-0.5	39.69328	-0.69395	-1.44896	-1.29997	0.823145583511637	-0.056923	2.193262	0.112628
Trial1	1	1	blindfold	clockwise	practice	Guided	1	-0.5	-0.5	39.71329	-0.69395	-1.44893	-1.29997	0.823145583511637	-0.044278	2.16364	0.1114
Trial1	1	1	blindfold	clockwise	practice	Guided	1	-0.5	-0.5	39.73329	-0.69395	-1.44893	-1.29997	0.823145583511637	0.070483	2.134017	0.066476
Trial1	1	1	blindfold	clockwise	practice	Guided	1	-0.5	-0.5	39.75328	-0.69395	-1.44892	-1.29997	0.823145583511637	0.094759	2.18903	0.0089004
Trial1	1	1	blindfold	clockwise	practice	Guided	1	-0.5	-0.5	39.77328	-0.69395	-1.44891	-1.29997	0.823145583511637	0.059035	2.256739	-0.008964
Trial1	1	1	blindfold	clockwise	practice	Guided	1	-0.5	-0.5	39.79329	-0.69394	-1.4489	-1.29997	0.823143224164076	0.076666	2.23558	-0.0021435
Trial1	1	1	blindfold	clockwise	practice	Guided	1	-0.5	-0.5	39.81328	-0.69393	-1.44889	-1.29997	0.823140878974278	0.148411	2.315984	0.037788
Trial1	1	1	blindfold	clockwise	practice	Guided	1	-0.5	-0.5	39.83328	-0.69392	-1.44885	-1.29997	0.82313851985614	0.164608	2.438707	0.074486
Trial1	1	1	blindfold	clockwise	practice	Guided	1	-0.5	-0.5	39.85329	-0.69392	-1.4488	-1.29997	0.82313851985614	0.114204	2.519111	0.125992
Trial1	1	1	blindfold	clockwise	practice	Guided	1	-0.5	-0.5	39.87329	-0.69391	-1.44877	-1.29996	0.823126429095716	0.108758	2.451402	0.113719
Trial1	1	1	blindfold	clockwise	practice	Guided	1	-0.5	-0.5	39.89328	-0.6939	-1.44874	-1.29995	0.82311433840133	0.150779	2.646065	0.198904
Trial1	1	1	blindfold	clockwise	practice	Guided	1	-0.5	-0.5	39.91328	-0.69389	-1.4487	-1.29994	0.823102363627703	0.131246	2.713774	0.306958
Trial1	1	1	blindfold	clockwise	practice	Guided	1	-0.5	-0.5	39.93329	-0.69388	-1.44865	-1.29994	0.823100018926249	0.090893	2.696846	0.285194
Trial1	1	1	blindfold	clockwise	practice	Guided	1	-0.5	-0.5	39.95328	-0.69388	-1.44865	-1.29993	0.823090287105607	0.109925	2.662992	0.287728
Trial1	1	1	blindfold	clockwise	practice	Guided	1	-0.5	-0.5	39.97328	-0.6938699	-1.44866	-1.29991	0.823068334879334	0.105868	2.671456	0.309112
[truncated: 18,619 more rows]
