# Supplementary material for: Assessing kinesthetic proprioceptive function of the upper limb: a novel dynamic movement reproduction task using a robotic arm
Source: PeerJ. 2021 May 3;9:e11301. doi: 10.7717/peerj.11301 (PMC8101453; doi:10.7717/peerj.11301)
Supplement: Supplemental Information 1 [file peerj-09-11301-s001.zip › DMR raw data_Study 1/Session 1/HMData_PP11-1_2019-06-18-14-16-11.txt]

Trial1	2	1	noBlindfold	counterclockwise	practice	Guided	1	0.5	-0.25	0	0.44995	-1.45003	-1.05	0.801564051233505	-0.027278	0.09533	-0.0052765
Trial1	2	1	noBlindfold	counterclockwise	practice	Guided	1	0.5	-0.25	0.002304077	0.44994	-1.44998	-1.05	0.801564674687031	-0.041289	0.095298	0.015029
Trial1	2	1	noBlindfold	counterclockwise	practice	Guided	1	0.5	-0.25	0.02230835	0.44994	-1.44998	-1.05	0.801564674687031	-0.041289	0.095298	0.015029
Trial1	2	1	noBlindfold	counterclockwise	practice	Guided	1	0.5	-0.25	0.04231262	0.44993	-1.45003	-1.05	0.801565300126034	-0.0047895	0.0064617	-0.025034
Trial1	2	1	noBlindfold	counterclockwise	practice	Guided	1	0.5	-0.25	0.06230164	0.44993	-1.45001	-1.05	0.801565300126034	-0.016204	0.133395	0.020882
Trial1	2	1	noBlindfold	counterclockwise	practice	Guided	1	0.5	-0.25	0.08230591	0.44992	-1.44997	-1.05	0.801565923827663	-0.028328	-0.0062692	0.011626
Trial1	2	1	noBlindfold	counterclockwise	practice	Guided	1	0.5	-0.25	0.1023102	0.44992	-1.45001	-1.05	0.801565923827663	-0.017715	-0.090881	-0.021617
Trial1	2	1	noBlindfold	counterclockwise	practice	Guided	1	0.5	-0.25	0.1222992	0.44991	-1.45002	-1.05	0.801566547653158	-0.0061179	0.095322	0.0079463
Trial1	2	1	noBlindfold	counterclockwise	practice	Guided	1	0.5	-0.25	0.1423035	0.44989	-1.44999	-1.05	0.801567797538835	-0.021108	-0.078195	-0.034555
Trial1	2	1	noBlindfold	counterclockwise	practice	Guided	1	0.5	-0.25	0.1623077	0.44988	-1.45002	-1.05	0.801568423599757	0.010525	0.0022247	0.0013958
Trial1	2	1	noBlindfold	counterclockwise	practice	Guided	1	0.5	-0.25	0.182312	0.44987	-1.45	-1.05	0.801569049785285	0.0071172	0.06145	-0.011543
Trial1	2	1	noBlindfold	counterclockwise	practice	Guided	1	0.5	-0.25	0.202301	0.44987	-1.44998	-1.05	0.801569049785285	-0.052545	-0.048583	-0.0068745
Trial1	2	1	noBlindfold	counterclockwise	practice	Guided	1	0.5	-0.25	0.2223053	0.44986	-1.45001	-1.05	0.801569676095418	-0.0092287	-0.018941	-0.021064
Trial1	2	1	noBlindfold	counterclockwise	practice	Guided	1	0.5	-0.25	0.2423096	0.44984	-1.44998	-1.05	0.801570925359609	0.0082181	0.002195	-0.020522
Trial1	2	1	noBlindfold	counterclockwise	practice	Guided	1	0.5	-0.25	0.2622986	0.44984	-1.45	-1.05	0.801570925359609	-0.038232	-0.069731	-0.031396
Trial1	2	1	noBlindfold	counterclockwise	practice	Guided	1	0.5	-0.25	0.2823029	0.44983	-1.45002	-1.05	0.801571552042814	0.0018468	0.044537	0.0090441
Trial1	2	1	noBlindfold	counterclockwise	practice	Guided	1	0.5	-0.25	0.3023071	0.44982	-1.44999	-1.05	0.801572176984938	-0.029233	0.040287	-0.039299
Trial1	2	1	noBlindfold	counterclockwise	practice	Guided	1	0.5	-0.25	0.3223114	0.44981	-1.44999	-1.05	0.801572803916979	-0.0055099	-0.023189	0.0045529
Trial1	2	1	noBlindfold	counterclockwise	practice	Guided	1	0.5	-0.25	0.3423004	0.44981	-1.45	-1.05	0.801572803916979	-0.026888	0.074149	-0.0094625
Trial1	2	1	noBlindfold	counterclockwise	practice	Guided	1	0.5	-0.25	0.3623047	0.4498	-1.44999	-1.05	0.801573429107199	-0.04117	-0.023192	0.015068
Trial1	2	1	noBlindfold	counterclockwise	practice	Guided	1	0.5	-0.25	0.382309	0.44979	-1.45	-1.05	0.801574056288076	-0.053293	-0.052803	-0.0060465
Trial1	2	1	noBlindfold	counterclockwise	practice	Guided	1	0.5	-0.25	0.4023132	0.44979	-1.45001	-1.05	0.801574056288076	-0.021836	0.027605	-0.0049663
Trial1	2	1	noBlindfold	counterclockwise	practice	Guided	1	0.5	-0.25	0.4223022	0.44978	-1.45	-1.05	0.801574683593556	-0.014195	0.027594	-0.02554
Trial1	2	1	noBlindfold	counterclockwise	practice	Guided	1	0.5	-0.25	0.4423065	0.44977	-1.45001	-1.05	0.801575307288567	0.0021693	0.0022166	0.00088333
Trial1	2	1	noBlindfold	counterclockwise	practice	Guided	1	0.5	-0.25	0.4623108	0.44977	-1.45	-1.05	0.801575307288567	-0.022356	0.074147	-0.013406
Trial1	2	1	noBlindfold	counterclockwise	practice	Guided	1	0.5	-0.25	0.4822998	0.44976	-1.44999	-1.05	0.801575936710415	-0.026843	-0.031653	-0.030567
Trial1	2	1	noBlindfold	counterclockwise	practice	Guided	1	0.5	-0.25	0.5023041	0.44976	-1.45	-1.05	0.801575936710415	-0.042652	-0.035873	-0.027418
Trial1	2	1	noBlindfold	counterclockwise	practice	Guided	1	0.5	-0.25	0.5223083	0.44976	-1.45	-1.05	0.801575936710415	-0.020006	0.036066	-0.013936
Trial1	2	1	noBlindfold	counterclockwise	practice	Guided	1	0.5	-0.25	0.5423126	0.44975	-1.45	-1.05	0.801576562521054	-0.068513	-0.027416	-0.020585
Trial1	2	1	noBlindfold	counterclockwise	practice	Guided	1	0.5	-0.25	0.5623016	0.44974	-1.45	-1.05	0.8015771903242	-0.040026	0.019141	-0.0017999
Trial1	2	1	noBlindfold	counterclockwise	practice	Guided	1	0.5	-0.25	0.5823059	0.44973	-1.45	-1.05	0.80157781638293	-0.024206	0.014902	0.016174
Trial1	2	1	noBlindfold	counterclockwise	practice	Guided	1	0.5	-0.25	0.6023102	0.44973	-1.45	-1.05	0.80157781638293	-0.019168	-0.018953	0.0037771
Trial1	2	1	noBlindfold	counterclockwise	practice	Guided	1	0.5	-0.25	0.6222992	0.44973	-1.45	-1.05	0.80157781638293	0.02307	-0.044334	-0.0043986
Trial1	2	1	noBlindfold	counterclockwise	practice	Guided	1	0.5	-0.25	0.6423035	0.44972	-1.45	-1.05	0.801578444434908	-0.039188	0.0022078	-0.014462
Trial1	2	1	noBlindfold	counterclockwise	practice	Guided	1	0.5	-0.25	0.6623077	0.44972	-1.45	-1.05	0.801578444434908	-0.0096208	-0.031641	-0.0057426
Trial1	2	1	noBlindfold	counterclockwise	practice	Guided	1	0.5	-0.25	0.682312	0.44971	-1.45	-1.05	0.801579070741729	-0.048434	0.031837	-0.0023246
Trial1	2	1	noBlindfold	counterclockwise	practice	Guided	1	0.5	-0.25	0.702301	0.44971	-1.45	-1.05	0.801579070741729	-0.018596	-0.018951	-0.0046569
Trial1	2	1	noBlindfold	counterclockwise	practice	Guided	1	0.5	-0.25	0.7223053	0.4497	-1.45	-1.05	0.801579699042537	-0.034941	-0.018949	-0.0043847
Trial1	2	1	noBlindfold	counterclockwise	practice	Guided	1	0.5	-0.25	0.7423096	0.4497	-1.45	-1.05	0.801579699042537	-0.019656	0.027602	0.012241
Trial1	2	1	noBlindfold	counterclockwise	practice	Guided	1	0.5	-0.25	0.7622986	0.44969	-1.45	-1.05	0.801580327467945	-0.03043	-0.014718	-0.022351
Trial1	2	1	noBlindfold	counterclockwise	practice	Guided	1	0.5	-0.25	0.7823029	0.44969	-1.45	-1.05	0.801580327467945	-0.0098477	-0.031641	-0.0083292
Trial1	2	1	noBlindfold	counterclockwise	practice	Guided	1	0.5	-0.25	0.8023071	0.44968	-1.45	-1.05	0.801580952276216	-0.023051	0.014907	-0.00069148
Trial1	2	1	noBlindfold	counterclockwise	practice	Guided	1	0.5	-0.25	0.8223114	0.44968	-1.45	-1.05	0.801580952276216	-0.022236	-0.0020281	-0.013359
Trial1	2	1	noBlindfold	counterclockwise	practice	Guided	1	0.5	-0.25	0.8423004	0.44967	-1.45	-1.05	0.801581582821321	-0.021956	-0.0020219	-0.017578
Trial1	2	1	noBlindfold	counterclockwise	practice	Guided	1	0.5	-0.25	0.8623047	0.44967	-1.45	-1.05	0.801581582821321	-0.0061381	0.048754	0.00039437
Trial1	2	1	noBlindfold	counterclockwise	practice	Guided	1	0.5	-0.25	0.882309	0.44967	-1.45	-1.05	0.801581582821321	0.0096795	-0.0062605	0.016208
Trial1	2	1	noBlindfold	counterclockwise	practice	Guided	1	0.5	-0.25	0.9023132	0.44966	-1.45	-1.05	0.801582209748547	-0.03407	0.010672	-0.026832
Trial1	2	1	noBlindfold	counterclockwise	practice	Guided	1	0.5	-0.25	0.9223022	0.44966	-1.45	-1.05	0.801582209748547	-0.036224	0.023366	0.006953
Trial1	2	1	noBlindfold	counterclockwise	practice	Guided	1	0.5	-0.25	0.9423065	0.44965	-1.45	-1.05	0.801582838671611	0.0028773	-0.027416	-0.0075074
Trial1	2	1	noBlindfold	counterclockwise	practice	Guided	1	0.5	-0.25	0.9623108	0.44965	-1.45	-1.05	0.801582838671611	-0.031174	-0.014719	-0.00544
Trial1	2	1	noBlindfold	counterclockwise	practice	Guided	1	0.5	-0.25	0.9822998	0.44965	-1.45	-1.05	0.801582838671611	-0.021643	0.006437	-0.021792
Trial1	2	1	noBlindfold	counterclockwise	practice	Guided	1	0.5	-0.25	1.002304	0.44964	-1.45	-1.05	0.801583465846924	-0.0071735	-0.010489	0.017297
Trial1	2	1	noBlindfold	counterclockwise	practice	Guided	1	0.5	-0.25	1.022308	0.44964	-1.45	-1.05	0.801583465846924	0.00029272	0.0064412	0.0048991
Trial1	2	1	noBlindfold	counterclockwise	practice	Guided	1	0.5	-0.25	1.042313	0.44963	-1.45	-1.05	0.801584095018814	-0.022427	-0.027416	-0.036346
Trial1	2	1	noBlindfold	counterclockwise	practice	Guided	1	0.5	-0.25	1.062302	0.44963	-1.45	-1.05	0.801584095018814	-0.018198	-0.023181	-0.0088443
Trial1	2	1	noBlindfold	counterclockwise	practice	Guided	1	0.5	-0.25	1.082306	0.44962	-1.45	-1.05	0.801584722442212	-0.0026495	0.010673	0.011731
Trial1	2	1	noBlindfold	counterclockwise	practice	Guided	1	0.5	-0.25	1.10231	0.44962	-1.45	-1.05	0.801584722442212	-0.031668	0.0022079	0.003016
Trial1	2	1	noBlindfold	counterclockwise	practice	Guided	1	0.5	-0.25	1.122299	0.44962	-1.45	-1.05	0.801584722442212	-0.013419	-0.04011	0.0027482
Trial1	2	1	noBlindfold	counterclockwise	practice	Guided	1	0.5	-0.25	1.142303	0.44961	-1.45	-1.05	0.801585349989467	-0.035331	0.0064394	-0.0056937
Trial1	2	1	noBlindfold	counterclockwise	practice	Guided	1	0.5	-0.25	1.162308	0.44961	-1.45	-1.05	0.801585349989467	0.0074455	0.0276	-0.011441
Trial1	2	1	noBlindfold	counterclockwise	practice	Guided	1	0.5	-0.25	1.182312	0.4496	-1.45	-1.05	0.801585981408241	-0.043765	-0.0062533	0.0083256
Trial1	2	1	noBlindfold	counterclockwise	practice	Guided	1	0.5	-0.25	1.202301	0.4496	-1.45	-1.05	0.801585981408241	-0.042235	-0.02318	0.036269
Trial1	2	1	noBlindfold	counterclockwise	practice	Guided	1	0.5	-0.25	1.222305	0.4496	-1.45	-1.05	0.801585981408241	0.0071938	0.027601	-0.007217
Trial1	2	1	noBlindfold	counterclockwise	practice	Guided	1	0.5	-0.25	1.24231	0.44959	-1.45	-1.05	0.801586607329747	-0.0051953	-0.018947	-0.012248
Trial1	2	1	noBlindfold	counterclockwise	practice	Guided	1	0.5	-0.25	1.262299	0.44959	-1.45	-1.05	0.801586607329747	-0.029179	0.061455	-0.03498
Trial1	2	1	noBlindfold	counterclockwise	practice	Guided	1	0.5	-0.25	1.282303	0.44958	-1.45	-1.05	0.801587238998085	-0.00014941	-0.014716	-0.010179
Trial1	2	1	noBlindfold	counterclockwise	practice	Guided	1	0.5	-0.25	1.302307	0.44958	-1.45	-1.05	0.801587238998085	-0.025482	-0.018947	-0.026259
Trial1	2	1	noBlindfold	counterclockwise	practice	Guided	1	0.5	-0.25	1.322311	0.44957	-1.45	-1.05	0.801587867041875	-0.069595	-0.0062515	0.00060767
Trial1	2	1	noBlindfold	counterclockwise	practice	Guided	1	0.5	-0.25	1.3423	0.44957	-1.45	-1.05	0.801587867041875	-0.0056971	-0.0062483	-0.0037879
Trial1	2	1	noBlindfold	counterclockwise	practice	Guided	1	0.5	-0.25	1.362305	0.44956	-1.45	-1.05	0.801588497084834	-0.026268	0.0022159	-0.013579
Trial1	2	1	noBlindfold	counterclockwise	practice	Guided	1	0.5	-0.25	1.382309	0.44956	-1.45	-1.05	0.801588497084834	-0.0085609	0.031837	-0.025167
Trial1	2	1	noBlindfold	counterclockwise	practice	Guided	1	0.5	-0.25	1.402298	0.44956	-1.45	-1.05	0.801588497084834	0.00016171	-0.0020165	-0.02885
Trial1	2	1	noBlindfold	counterclockwise	practice	Guided	1	0.5	-0.25	1.422302	0.44955	-1.45	-1.05	0.801589125376705	-0.0011827	-0.0020158	0.012302
Trial1	2	1	noBlindfold	counterclockwise	practice	Guided	1	0.5	-0.25	1.442307	0.44955	-1.45	-1.05	0.801589125376705	-0.030192	0.023373	-0.01303
Trial1	2	1	noBlindfold	counterclockwise	practice	Guided	1	0.5	-0.25	1.462311	0.44954	-1.45	-1.05	0.801589755668485	-0.017788	-0.0062478	-0.013029
Trial1	2	1	noBlindfold	counterclockwise	practice	Guided	1	0.5	-0.25	1.4823	0.44954	-1.45	-1.05	0.801589755668485	-0.053454	-0.0020152	0.014376
Trial1	2	1	noBlindfold	counterclockwise	practice	Guided	1	0.5	-0.25	1.502304	0.44953	-1.45	-1.05	0.801590384208436	-0.018042	0.019146	-0.0088023
Trial1	2	1	noBlindfold	counterclockwise	practice	Guided	1	0.5	-0.25	1.522308	0.44953	-1.45	-1.05	0.801590384208436	-0.038883	-0.01894	-0.017786
Trial1	2	1	noBlindfold	counterclockwise	practice	Guided	1	0.5	-0.25	1.542313	0.44952	-1.45	-1.05	0.801591012872241	-0.025663	0.0022183	-0.022008
Trial1	2	1	noBlindfold	counterclockwise	practice	Guided	1	0.5	-0.25	1.562302	0.44952	-1.45	-1.05	0.801591012872241	-0.054234	-0.031634	0.027053
Trial1	2	1	noBlindfold	counterclockwise	practice	Guided	1	0.5	-0.25	1.582306	0.44951	-1.45	-1.05	0.801591645414229	-0.017472	0.027614	-0.034947
Trial1	2	1	noBlindfold	counterclockwise	practice	Guided	1	0.5	-0.25	1.60231	0.44951	-1.45	-1.05	0.801591645414229	-0.032022	0.0064523	0.01151
Trial1	2	1	noBlindfold	counterclockwise	practice	Guided	1	0.5	-0.25	1.622299	0.4495	-1.45	-1.05	0.801592272448949	-0.01063	-0.014706	0.0086369
Trial1	2	1	noBlindfold	counterclockwise	practice	Guided	1	0.5	-0.25	1.642303	0.4495	-1.45	-1.05	0.801592272448949	-0.02248	-0.010473	-0.0048387
Trial1	2	1	noBlindfold	counterclockwise	practice	Guided	1	0.5	-0.25	1.662308	0.44949	-1.45	-1.05	0.801592905240495	-0.027506	0.0022213	0.00756
Trial1	2	1	noBlindfold	counterclockwise	practice	Guided	1	0.5	-0.25	1.682312	0.44949	-1.45	-1.05	0.801592905240495	-0.025611	-0.010473	-0.022002
Trial1	2	1	noBlindfold	counterclockwise	practice	Guided	1	0.5	-0.25	1.702301	0.44949	-1.45	-1.05	0.801592905240495	-0.0026948	0.027614	0.0091798
Trial1	2	1	noBlindfold	counterclockwise	practice	Guided	1	0.5	-0.25	1.722305	0.44948	-1.45	-1.05	0.801593534400826	-0.022725	0.023379	0.041349
Trial1	2	1	noBlindfold	counterclockwise	practice	Guided	1	0.5	-0.25	1.74231	0.44947	-1.45	-1.05	0.801594165563655	-0.039335	-0.0020125	0.0028014
Trial1	2	1	noBlindfold	counterclockwise	practice	Guided	1	0.5	-0.25	1.762299	0.44947	-1.45	-1.05	0.801594165563655	-0.030073	0.0022189	-0.018042
Trial1	2	1	noBlindfold	counterclockwise	practice	Guided	1	0.5	-0.25	1.782303	0.44947	-1.45	-1.05	0.801594165563655	0.0020986	-0.0020138	0.0094578
Trial1	2	1	noBlindfold	counterclockwise	practice	Guided	1	0.5	-0.25	1.802307	0.44947	-1.45	-1.05	0.801594165563655	-0.035635	-0.027403	0.0028067
Trial1	2	1	noBlindfold	counterclockwise	practice	Guided	1	0.5	-0.25	1.822311	0.44946	-1.45	-1.05	0.801594794972061	-0.0052557	-0.01471	-0.0079731
Trial1	2	1	noBlindfold	counterclockwise	practice	Guided	1	0.5	-0.25	1.8423	0.44945	-1.45	-1.05	0.80159542450432	-0.024295	0.0064492	0.029229
Trial1	2	1	noBlindfold	counterclockwise	practice	Guided	1	0.5	-0.25	1.862305	0.44945	-1.45	-1.05	0.80159542450432	-0.01108	-0.014709	0.017099
Trial1	2	1	noBlindfold	counterclockwise	practice	Guided	1	0.5	-0.25	1.882309	0.44945	-1.45	-1.05	0.80159542450432	-0.022393	0.019145	-0.0048255
Trial1	2	1	noBlindfold	counterclockwise	practice	Guided	1	0.5	-0.25	1.902298	0.44944	-1.45	-1.05	0.801596056040187	0.014096	-0.010477	-0.044897
Trial1	2	1	noBlindfold	counterclockwise	practice	Guided	1	0.5	-0.25	1.922302	0.44944	-1.45	-1.05	0.801596056040187	-0.021302	0.0022183	-0.021714
Trial1	2	1	noBlindfold	counterclockwise	practice	Guided	1	0.5	-0.25	1.942307	0.44943	-1.45	-1.05	0.801596685820519	-0.012308	0.014914	-0.029617
Trial1	2	1	noBlindfold	counterclockwise	practice	Guided	1	0.5	-0.25	1.962311	0.44943	-1.45	-1.05	0.801596685820519	-0.031353	0.0022185	0.0030905
Trial1	2	1	noBlindfold	counterclockwise	practice	Guided	1	0.5	-0.25	1.9823	0.44943	-1.45	-1.05	0.801596685820519	-0.0088835	-0.027404	-0.00059229
Trial1	2	1	noBlindfold	counterclockwise	practice	Guided	1	0.5	-0.25	2.002304	0.44942	-1.45	-1.05	0.801597319485698	-0.035026	0.0064495	-0.031231
Trial1	2	1	noBlindfold	counterclockwise	practice	Guided	1	0.5	-0.25	2.022308	0.44942	-1.45	-1.05	0.801597319485698	-0.0035686	-0.018942	-0.033293
Trial1	2	1	noBlindfold	counterclockwise	practice	Guided	1	0.5	-0.25	2.042313	0.44941	-1.45	-1.05	0.801597947633606	-0.041121	0.023377	0.023679
Trial1	2	1	noBlindfold	counterclockwise	practice	Guided	1	0.5	-0.25	2.062302	0.44941	-1.45	-1.05	0.801597947633606	-0.016315	0.03184	0.033744
Trial1	2	1	noBlindfold	counterclockwise	practice	Guided	1	0.5	-0.25	2.082306	0.44941	-1.45	-1.05	0.801597947633606	-0.017296	-0.01471	-0.017201
Trial1	2	1	noBlindfold	counterclockwise	practice	Guided	1	0.5	-0.25	2.10231	0.44941	-1.45	-1.05	0.801597947633606	-0.029691	-0.018941	-0.022232
Trial1	2	1	noBlindfold	counterclockwise	practice	Guided	1	0.5	-0.25	2.122299	0.4494	-1.45	-1.05	0.801598581548337	-0.046847	0.019144	-0.019085
Trial1	2	1	noBlindfold	counterclockwise	practice	Guided	1	0.5	-0.25	2.142303	0.4494	-1.45	-1.05	0.801598581548337	-0.021498	0.010678	-0.0037127
Trial1	2	1	noBlindfold	counterclockwise	practice	Guided	1	0.5	-0.25	2.162308	0.44939	-1.45	-1.05	0.801599211825184	-0.027873	-0.0020188	-0.0019158
Trial1	2	1	noBlindfold	counterclockwise	practice	Guided	1	0.5	-0.25	2.182312	0.44939	-1.45	-1.05	0.801599211825184	-0.031283	0.014907	0.0031186
Trial1	2	1	noBlindfold	counterclockwise	practice	Guided	1	0.5	-0.25	2.202301	0.44939	-1.45	-1.05	0.801599211825184	-0.018606	-0.018947	0.0039302
Trial1	2	1	noBlindfold	counterclockwise	practice	Guided	1	0.5	-0.25	2.222305	0.44938	-1.45	-1.05	0.801599842225882	-0.023809	0.010674	-0.047286
Trial1	2	1	noBlindfold	counterclockwise	practice	Guided	1	0.5	-0.25	2.24231	0.44937	-1.45	-1.05	0.801600474632778	0.012324	0.0064436	-0.015292
Trial1	2	1	noBlindfold	counterclockwise	practice	Guided	1	0.5	-0.25	2.262299	0.44937	-1.45	-1.05	0.801600474632778	-0.027295	-0.002019	0.007619
Trial1	2	1	noBlindfold	counterclockwise	practice	Guided	1	0.5	-0.25	2.282303	0.44937	-1.45	-1.05	0.801600474632778	-0.019383	-0.023177	0.016606
Trial1	2	1	noBlindfold	counterclockwise	practice	Guided	1	0.5	-0.25	2.302307	0.44936	-1.45	-1.05	0.801601105281545	-0.023601	0.019142	-0.017986
Trial1	2	1	noBlindfold	counterclockwise	practice	Guided	1	0.5	-0.25	2.322311	0.44936	-1.45	-1.05	0.801601105281545	-0.040217	0.0064469	0.011039
Trial1	2	1	noBlindfold	counterclockwise	practice	Guided	1	0.5	-0.25	2.3423	0.44935	-1.45	-1.05	0.801601737937251	-0.038585	0.0064472	-0.014299
Trial1	2	1	noBlindfold	counterclockwise	practice	Guided	1	0.5	-0.25	2.362305	0.44935	-1.45	-1.05	0.801601737937251	-0.021688	0.0064478	-0.01744
Trial1	2	1	noBlindfold	counterclockwise	practice	Guided	1	0.5	-0.25	2.382309	0.44934	-1.45	-1.05	0.801602368834087	-0.038844	0.0064449	-0.010071
Trial1	2	1	noBlindfold	counterclockwise	practice	Guided	1	0.5	-0.25	2.402298	0.44934	-1.45	-1.05	0.801602368834087	-0.018264	0.014909	-0.00027559
Trial1	2	1	noBlindfold	counterclockwise	practice	Guided	1	0.5	-0.25	2.422302	0.44934	-1.45	-1.05	0.801602368834087	0.0073509	-0.018947	-0.0028792
Trial1	2	1	noBlindfold	counterclockwise	practice	Guided	1	0.5	-0.25	2.442307	0.44933	-1.45	-1.05	0.801603003622432	-0.030106	-0.03164	-0.013749
Trial1	2	1	noBlindfold	counterclockwise	practice	Guided	1	0.5	-0.25	2.462311	0.44933	-1.45	-1.05	0.801603003622432	-0.014825	-0.0020181	0.012671
Trial1	2	1	noBlindfold	counterclockwise	practice	Guided	1	0.5	-0.25	2.4823	0.44933	-1.45	-1.05	0.801603003622432	0.0071043	-0.0020181	0.001352
Trial1	2	1	noBlindfold	counterclockwise	practice	Guided	1	0.5	-0.25	2.502304	0.44932	-1.45	-1.05	0.801603632883505	-0.0036724	-0.0020186	-0.02902
Trial1	2	1	noBlindfold	counterclockwise	practice	Guided	1	0.5	-0.25	2.522308	0.44932	-1.45	-1.05	0.801603632883505	-0.04015	-0.014714	0.011056
Trial1	2	1	noBlindfold	counterclockwise	practice	Guided	1	0.5	-0.25	2.542313	0.44931	-1.45	-1.05	0.801604267921398	-0.052806	-0.023177	0.010251
Trial1	2	1	noBlindfold	counterclockwise	practice	Guided	1	0.5	-0.25	2.562302	0.44931	-1.45	-1.05	0.801604267921398	-0.013712	0.031838	-0.0042138
Trial1	2	1	noBlindfold	counterclockwise	practice	Guided	1	0.5	-0.25	2.582306	0.4493	-1.45	-1.05	0.801604899314738	-0.058812	-0.0020149	-0.028295
Trial1	2	1	noBlindfold	counterclockwise	practice	Guided	1	0.5	-0.25	2.60231	0.4493	-1.45	-1.05	0.801604899314738	-0.044071	-0.023173	0.0065714
Trial1	2	1	noBlindfold	counterclockwise	practice	Guided	1	0.5	-0.25	2.622299	0.4493	-1.45	-1.05	0.801604899314738	-0.0089308	0.014913	-0.012388
Trial1	2	1	noBlindfold	counterclockwise	practice	Guided	1	0.5	-0.25	2.642303	0.44929	-1.45	-1.05	0.801605530831926	-0.024463	-0.002015	-0.034578
Trial1	2	1	noBlindfold	counterclockwise	practice	Guided	1	0.5	-0.25	2.662308	0.44929	-1.45	-1.05	0.801605530831926	-0.009991	-0.014709	0.0045115
Trial1	2	1	noBlindfold	counterclockwise	practice	Guided	1	0.5	-0.25	2.682312	0.44928	-1.45	-1.05	0.801606164358642	-0.027418	-0.014708	0.01188
Trial1	2	1	noBlindfold	counterclockwise	practice	Guided	1	0.5	-0.25	2.702301	0.44928	-1.45	-1.05	0.801606164358642	-0.026064	0.031838	-0.0092361
Trial1	2	1	noBlindfold	counterclockwise	practice	Guided	1	0.5	-0.25	2.722305	0.44928	-1.45	-1.05	0.801606164358642	-0.043491	-0.010481	-0.013458
Trial1	2	1	noBlindfold	counterclockwise	practice	Guided	1	0.5	-0.25	2.74231	0.44927	-1.45	-1.05	0.801606796123894	-0.0083438	-0.03587	-0.020822
Trial1	2	1	noBlindfold	counterclockwise	practice	Guided	1	0.5	-0.25	2.762299	0.44926	-1.45	-1.05	0.801607429899415	0.0016362	-0.014708	0.022221
Trial1	2	1	noBlindfold	counterclockwise	practice	Guided	1	0.5	-0.25	2.782303	0.44926	-1.45	-1.05	0.801607429899415	-0.046877	0.0022204	-0.006624
Trial1	2	1	noBlindfold	counterclockwise	practice	Guided	1	0.5	-0.25	2.802307	0.44926	-1.45	-1.05	0.801607429899415	-0.016322	-0.0062424	0.038039
Trial1	2	1	noBlindfold	counterclockwise	practice	Guided	1	0.5	-0.25	2.822311	0.44925	-1.45	-1.05	0.801608061912731	-0.03923	-0.010475	-0.0015896
Trial1	2	1	noBlindfold	counterclockwise	practice	Guided	1	0.5	-0.25	2.8423	0.44925	-1.45	-1.05	0.801608061912731	0.0022074	-0.031631	0.01378
Trial1	2	1	noBlindfold	counterclockwise	practice	Guided	1	0.5	-0.25	2.862305	0.44924	-1.45	-1.05	0.801608697824218	-0.026269	0.0022229	-0.0010451
Trial1	2	1	noBlindfold	counterclockwise	practice	Guided	1	0.5	-0.25	2.882309	0.44924	-1.45	-1.05	0.801608697824218	-0.017815	0.014918	-0.0044576
Trial1	2	1	noBlindfold	counterclockwise	practice	Guided	1	0.5	-0.25	2.902298	0.44923	-1.45	-1.05	0.801609328198433	-0.010172	0.010686	0.0087506
Trial1	2	1	noBlindfold	counterclockwise	practice	Guided	1	0.5	-0.25	2.922302	0.44923	-1.45	-1.05	0.801609328198433	0.0064559	-0.018939	0.014054
Trial1	2	1	noBlindfold	counterclockwise	practice	Guided	1	0.5	-0.25	2.942307	0.44922	-1.45	-1.05	0.801609962471559	-0.0048545	-0.0062455	-0.0078676
Trial1	2	1	noBlindfold	counterclockwise	practice	Guided	1	0.5	-0.25	2.962311	0.44922	-1.45	-1.05	0.801609962471559	0.013662	-0.031633	-0.036889
Trial1	2	1	noBlindfold	counterclockwise	practice	Guided	1	0.5	-0.25	2.9823	0.44922	-1.45	-1.05	0.801609962471559	-0.0019677	-0.018937	0.013521
Trial1	2	1	noBlindfold	counterclockwise	practice	Guided	1	0.5	-0.25	3.002304	0.44921	-1.45	-1.05	0.801610596869272	-0.032065	-0.0020085	0.020082
Trial1	2	1	noBlindfold	counterclockwise	practice	Guided	1	0.5	-0.25	3.022308	0.44921	-1.45	-1.05	0.801610596869272	-0.060272	0.014916	-0.002921
Trial1	2	1	noBlindfold	counterclockwise	practice	Guided	1	0.5	-0.25	3.042313	0.4492	-1.45	-1.05	0.801611229502926	-0.0037385	0.0064537	-0.024752
Trial1	2	1	noBlindfold	counterclockwise	practice	Guided	1	0.5	-0.25	3.062302	0.4492	-1.45	-1.05	0.801611229502926	0.0083961	-0.027401	-0.015495
Trial1	2	1	noBlindfold	counterclockwise	practice	Guided	1	0.5	-0.25	3.082306	0.44919	-1.45	-1.05	0.801611864149439	0.003369	0.014918	-0.017919
Trial1	2	1	noBlindfold	counterclockwise	practice	Guided	1	0.5	-0.25	3.10231	0.44919	-1.45	-1.05	0.801611864149439	-0.013788	0.014918	5.4789E-05
Trial1	2	1	noBlindfold	counterclockwise	practice	Guided	1	0.5	-0.25	3.122299	0.44919	-1.45	-1.05	0.801611864149439	0.00050629	0.014918	-0.024476
Trial1	2	1	noBlindfold	counterclockwise	practice	Guided	1	0.5	-0.25	3.142303	0.44918	-1.45	-1.05	0.801612497031152	0.014445	0.014919	0.023062
Trial1	2	1	noBlindfold	counterclockwise	practice	Guided	1	0.5	-0.25	3.162308	0.44918	-1.45	-1.05	0.801612497031152	-0.048088	0.010687	0.0063491
Trial1	2	1	noBlindfold	counterclockwise	practice	Guided	1	0.5	-0.25	3.182312	0.44917	-1.45	-1.05	0.801613131926464	-0.017981	0.01069	-0.00020904
Trial1	2	1	noBlindfold	counterclockwise	practice	Guided	1	0.5	-0.25	3.202301	0.44917	-1.45	-1.05	0.801613131926464	-0.034329	-0.0147	-0.018448
Trial1	2	1	noBlindfold	counterclockwise	practice	Guided	1	0.5	-0.25	3.222305	0.44916	-1.45	-1.05	0.801613765056236	-0.033603	-0.018932	0.045438
Trial1	2	1	noBlindfold	counterclockwise	practice	Guided	1	0.5	-0.25	3.24231	0.44916	-1.45	-1.05	0.801613765056236	-0.048328	-0.010466	0.010576
Trial1	2	1	noBlindfold	counterclockwise	practice	Guided	1	0.5	-0.25	3.262299	0.44916	-1.45	-1.05	0.801613765056236	-0.004742	0.0022311	-0.0078425
Trial1	2	1	noBlindfold	counterclockwise	practice	Guided	1	0.5	-0.25	3.282303	0.44915	-1.45	-1.05	0.801614398309851	-0.018217	0.006462	0.004021
Trial1	2	1	noBlindfold	counterclockwise	practice	Guided	1	0.5	-0.25	3.302307	0.44915	-1.45	-1.05	0.801614398309851	-0.021356	-0.023161	-0.013141
Trial1	2	1	noBlindfold	counterclockwise	practice	Guided	1	0.5	-0.25	3.322311	0.44915	-1.45	-1.05	0.801614398309851	-0.016048	-0.0062325	-0.029765
Trial1	2	1	noBlindfold	counterclockwise	practice	Guided	1	0.5	-0.25	3.3423	0.44914	-1.45	-1.05	0.801615033578174	-0.027721	0.006463	0.020377
Trial1	2	1	noBlindfold	counterclockwise	practice	Guided	1	0.5	-0.25	3.362305	0.44914	-1.45	-1.05	0.801615033578174	-0.012079	-0.0020004	-0.025268
Trial1	2	1	noBlindfold	counterclockwise	practice	Guided	1	0.5	-0.25	3.382309	0.44913	-1.45	-1.05	0.801615668971081	-0.026362	0.010694	-0.00073526
Trial1	2	1	noBlindfold	counterclockwise	practice	Guided	1	0.5	-0.25	3.402298	0.44913	-1.45	-1.05	0.801615668971081	0.0076977	0.023388	-0.0028025
Trial1	2	1	noBlindfold	counterclockwise	practice	Guided	1	0.5	-0.25	3.422302	0.44913	-1.45	-1.05	0.801615668971081	-0.042166	-0.014698	-0.018705
Trial1	2	1	noBlindfold	counterclockwise	practice	Guided	1	0.5	-0.25	3.442307	0.44912	-1.45	-1.05	0.801616304488571	-0.0068385	0.023391	0.025959
Trial1	2	1	noBlindfold	counterclockwise	practice	Guided	1	0.5	-0.25	3.462311	0.44912	-1.45	-1.05	0.801616304488571	-0.0071036	-0.0062326	0.030182
Trial1	2	1	noBlindfold	counterclockwise	practice	Guided	1	0.5	-0.25	3.4823	0.44911	-1.45	-1.05	0.801616938238668	-0.013387	0.010695	-0.0041423
Trial1	2	1	noBlindfold	counterclockwise	practice	Guided	1	0.5	-0.25	3.502304	0.44911	-1.45	-1.05	0.801616938238668	-0.033689	0.0022332	-0.018158
Trial1	2	1	noBlindfold	counterclockwise	practice	Guided	1	0.5	-0.25	3.522308	0.44911	-1.45	-1.05	0.801616938238668	-0.026586	-0.0019989	0.0035004
Trial1	2	1	noBlindfold	counterclockwise	practice	Guided	1	0.5	-0.25	3.542313	0.4491	-1.45	-1.05	0.801617574004953	-0.021542	0.0022339	-0.008896
Trial1	2	1	noBlindfold	counterclockwise	practice	Guided	1	0.5	-0.25	3.562302	0.4491	-1.45	-1.05	0.801617574004953	-0.042651	0.0064645	-0.010243
Trial1	2	1	noBlindfold	counterclockwise	practice	Guided	1	0.5	-0.25	3.582306	0.44909	-1.45	-1.05	0.801618208003104	-0.0038285	0.014926	-0.020484
Trial1	2	1	noBlindfold	counterclockwise	practice	Guided	1	0.5	-0.25	3.60231	0.44909	-1.45	-1.05	0.801618208003104	-0.038147	0.027623	-0.014193
Trial1	2	1	noBlindfold	counterclockwise	practice	Guided	1	0.5	-0.25	3.622299	0.44909	-1.45	-1.05	0.801618208003104	-0.011994	0.0064637	-0.025244
Trial1	2	1	noBlindfold	counterclockwise	practice	Guided	1	0.5	-0.25	3.642303	0.44908	-1.45	-1.05	0.801618844018184	-0.016748	0.002231	-0.017061
Trial1	2	1	noBlindfold	counterclockwise	practice	Guided	1	0.5	-0.25	3.662308	0.44908	-1.45	-1.05	0.801618844018184	-0.021504	-0.014697	0.0090892
Trial1	2	1	noBlindfold	counterclockwise	practice	Guided	1	0.5	-0.25	3.682312	0.44908	-1.45	-1.05	0.801618844018184	0.020731	0.0022303	-0.0061841
Trial1	2	1	noBlindfold	counterclockwise	practice	Guided	1	0.5	-0.25	3.702301	0.44907	-1.45	-1.05	0.801619478264387	-0.022843	0.010695	0.012237
Trial1	2	1	noBlindfold	counterclockwise	practice	Guided	1	0.5	-0.25	3.722305	0.44907	-1.45	-1.05	0.801619478264387	-0.020412	-0.0062338	-0.025769
Trial1	2	1	noBlindfold	counterclockwise	practice	Guided	1	0.5	-0.25	3.74231	0.44906	-1.45	-1.05	0.801620112634432	-0.043672	-0.0020035	0.0066719
Trial1	2	1	noBlindfold	counterclockwise	practice	Guided	1	0.5	-0.25	3.762299	0.44906	-1.45	-1.05	0.801620112634432	-0.016438	-0.01893	-0.021273
Trial1	2	1	noBlindfold	counterclockwise	practice	Guided	1	0.5	-0.25	3.782303	0.44905	-1.45	-1.05	0.801620749022514	-0.03018	0.019156	-0.0051884
Trial1	2	1	noBlindfold	counterclockwise	practice	Guided	1	0.5	-0.25	3.802307	0.44905	-1.45	-1.05	0.801620749022514	-0.021728	0.014923	-0.0046461
Trial1	2	1	noBlindfold	counterclockwise	practice	Guided	1	0.5	-0.25	3.822311	0.44905	-1.45	-1.05	0.801620749022514	0.0081107	-0.010468	-0.030525
Trial1	2	1	noBlindfold	counterclockwise	practice	Guided	1	0.5	-0.25	3.8423	0.44904	-1.45	-1.05	0.801621385535178	-0.048577	-0.0062372	-0.048765
Trial1	2	1	noBlindfold	counterclockwise	practice	Guided	1	0.5	-0.25	3.862305	0.44903	-1.45	-1.05	0.801622022172422	-0.033832	-0.0020047	-0.013899
Trial1	2	1	noBlindfold	counterclockwise	practice	Guided	1	0.5	-0.25	3.882309	0.44903	-1.45	-1.05	0.801622022172422	-0.00084818	0.036081	-0.0043723
Trial1	2	1	noBlindfold	counterclockwise	practice	Guided	1	0.5	-0.25	3.902298	0.44903	-1.45	-1.05	0.801622022172422	-0.043615	0.027615	0.0066822
Trial1	2	1	noBlindfold	counterclockwise	practice	Guided	1	0.5	-0.25	3.922302	0.44902	-1.45	-1.05	0.801622657038937	-0.062031	-0.023165	-0.036896
Trial1	2	1	noBlindfold	counterclockwise	practice	Guided	1	0.5	-0.25	3.942307	0.44902	-1.45	-1.05	0.801622657038937	-0.033266	-0.040091	-0.022333
Trial1	2	1	noBlindfold	counterclockwise	practice	Guided	1	0.5	-0.25	3.962311	0.44901	-1.45	-1.05	0.801623293924971	-1.3774E-05	-0.010468	-0.0080438
Trial1	2	1	noBlindfold	counterclockwise	practice	Guided	1	0.5	-0.25	3.9823	0.44901	-1.45	-1.05	0.801623293924971	-0.015285	-0.014698	-0.038145
Trial1	2	1	noBlindfold	counterclockwise	practice	Guided	1	0.5	-0.25	4.002304	0.44901	-1.45	-1.05	0.801623293924971	-0.0055735	0.0022299	0.0091197
Trial1	2	1	noBlindfold	counterclockwise	practice	Guided	1	0.5	-0.25	4.022308	0.44901	-1.45	-1.05	0.801623293924971	-0.016352	-0.010464	-0.021251
Trial1	2	1	noBlindfold	counterclockwise	practice	Guided	1	0.5	-0.25	4.042313	0.449	-1.45	-1.05	0.801623929039536	-0.031166	0.019161	0.011732
Trial1	2	1	noBlindfold	counterclockwise	practice	Guided	1	0.5	-0.25	4.062302	0.449	-1.45	-1.05	0.801623929039536	-0.0042032	-0.010463	-0.011988
Trial1	2	1	noBlindfold	counterclockwise	practice	Guided	1	0.5	-0.25	4.082306	0.44899	-1.45	-1.05	0.801624564277939	-0.02873	0.010698	-0.026272
Trial1	2	1	noBlindfold	counterclockwise	practice	Guided	1	0.5	-0.25	4.10231	0.44899	-1.45	-1.05	0.801624564277939	-0.029532	0.023393	0.0012257
Trial1	2	1	noBlindfold	counterclockwise	practice	Guided	1	0.5	-0.25	4.122299	0.44899	-1.45	-1.05	0.801624564277939	-0.032671	-0.0019983	-0.03076
Trial1	2	1	noBlindfold	counterclockwise	practice	Guided	1	0.5	-0.25	4.142303	0.44898	-1.45	-1.05	0.80162520153697	-0.00022162	0.014927	-0.0074863
Trial1	2	1	noBlindfold	counterclockwise	practice	Guided	1	0.5	-0.25	4.162308	0.44898	-1.45	-1.05	0.80162520153697	-0.026634	-0.014696	0.0077912
Trial1	2	1	noBlindfold	counterclockwise	practice	Guided	1	0.5	-0.25	4.182312	0.44897	-1.45	-1.05	0.80162583702342	-0.015306	0.0064625	0.029717
Trial1	2	1	noBlindfold	counterclockwise	practice	Guided	1	0.5	-0.25	4.202301	0.44897	-1.45	-1.05	0.80162583702342	-0.01683	0.019156	-0.012784
Trial1	2	1	noBlindfold	counterclockwise	practice	Guided	1	0.5	-0.25	4.222305	0.44897	-1.45	-1.05	0.80162583702342	-0.022126	0.0022309	0.0038417
Trial1	2	1	noBlindfold	counterclockwise	practice	Guided	1	0.5	-0.25	4.24231	0.44896	-1.45	-1.05	0.801626474531238	0.0026854	0.0064629	0.013909
Trial1	2	1	noBlindfold	counterclockwise	practice	Guided	1	0.5	-0.25	4.262299	0.44896	-1.45	-1.05	0.801626474531238	-0.025793	0.036085	-0.0048697
Trial1	2	1	noBlindfold	counterclockwise	practice	Guided	1	0.5	-0.25	4.282303	0.44895	-1.45	-1.05	0.801627112163634	-0.030009	0.0022307	-0.0051368
Trial1	2	1	noBlindfold	counterclockwise	practice	Guided	1	0.5	-0.25	4.302307	0.44895	-1.45	-1.05	0.801627112163634	-0.0046635	0.040318	-0.0035185
Trial1	2	1	noBlindfold	counterclockwise	practice	Guided	1	0.5	-0.25	4.322311	0.44895	-1.45	-1.05	0.801627112163634	-0.00097464	-0.0062325	0.0051986
Trial1	2	1	noBlindfold	counterclockwise	practice	Guided	1	0.5	-0.25	4.3423	0.44894	-1.45	-1.05	0.801627749920608	-0.014174	0.019161	0.012837
Trial1	2	1	noBlindfold	counterclockwise	practice	Guided	1	0.5	-0.25	4.362305	0.44894	-1.45	-1.05	0.801627749920608	-0.029445	-0.010463	-0.013578
Trial1	2	1	noBlindfold	counterclockwise	practice	Guided	1	0.5	-0.25	4.382309	0.44894	-1.45	-1.05	0.801627749920608	0.0066846	0.010696	0.018411
Trial1	2	1	noBlindfold	counterclockwise	practice	Guided	1	0.5	-0.25	4.402298	0.44893	-1.45	-1.05	0.801628385903518	-0.048211	-0.0062323	0.01491
Trial1	2	1	noBlindfold	counterclockwise	practice	Guided	1	0.5	-0.25	4.422302	0.44893	-1.45	-1.05	0.801628385903518	-0.025473	-0.0019994	-0.0090824
Trial1	2	1	noBlindfold	counterclockwise	practice	Guided	1	0.5	-0.25	4.442307	0.44892	-1.45	-1.05	0.801629023909277	-0.013067	0.0064638	-0.0040509
Trial1	2	1	noBlindfold	counterclockwise	practice	Guided	1	0.5	-0.25	4.462311	0.44892	-1.45	-1.05	0.801629023909277	-0.020968	0.019158	-0.013034
Trial1	2	1	noBlindfold	counterclockwise	practice	Guided	1	0.5	-0.25	4.4823	0.44892	-1.45	-1.05	0.801629023909277	-0.021231	0.02762	-0.0088092
Trial1	2	1	noBlindfold	counterclockwise	practice	Guided	1	0.5	-0.25	4.502304	0.44891	-1.45	-1.05	0.80162966014023	-0.034433	-0.0020025	-0.0011692
Trial1	2	1	noBlindfold	counterclockwise	practice	Guided	1	0.5	-0.25	4.522308	0.44891	-1.45	-1.05	0.80162966014023	-0.034157	-0.014697	-0.0053918
Trial1	2	1	noBlindfold	counterclockwise	practice	Guided	1	0.5	-0.25	4.542313	0.4489	-1.45	-1.05	0.80163029649502	-0.023813	-0.0020003	-0.034413
Trial1	2	1	noBlindfold	counterclockwise	practice	Guided	1	0.5	-0.25	4.562302	0.4489	-1.45	-1.05	0.80163029649502	-0.038634	0.0064619	-0.0014338
Trial1	2	1	noBlindfold	counterclockwise	practice	Guided	1	0.5	-0.25	4.582306	0.4489	-1.45	-1.05	0.80163029649502	0.021035	-0.014697	-0.0061058
Trial1	2	1	noBlindfold	counterclockwise	practice	Guided	1	0.5	-0.25	4.60231	0.4489	-1.45	-1.05	0.80163029649502	-0.016701	-0.0062335	-0.013024
Trial1	2	1	noBlindfold	counterclockwise	practice	Guided	1	0.5	-0.25	4.622299	0.44889	-1.45	-1.05	0.801630934873768	-0.014089	0.0022309	0.012857
Trial1	2	1	noBlindfold	counterclockwise	practice	Guided	1	0.5	-0.25	4.642303	0.44889	-1.45	-1.05	0.801630934873768	-0.011203	0.0064633	0.034243
Trial1	2	1	noBlindfold	counterclockwise	practice	Guided	1	0.5	-0.25	4.662308	0.44888	-1.45	-1.05	0.8016315714766	-0.0093112	0.0022305	0.0046811
Trial1	2	1	noBlindfold	counterclockwise	practice	Guided	1	0.5	-0.25	4.682312	0.44888	-1.45	-1.05	0.8016315714766	-0.0037361	-0.0020026	-0.016163
Trial1	2	1	noBlindfold	counterclockwise	practice	Guided	1	0.5	-0.25	4.702301	0.44888	-1.45	-1.05	0.8016315714766	-0.018017	0.010693	0.0083685
Trial1	2	1	noBlindfold	counterclockwise	practice	Guided	1	0.5	-0.25	4.722305	0.44887	-1.45	-1.05	0.801632210104129	-0.042004	-0.010465	-0.014361
Trial1	2	1	noBlindfold	counterclockwise	practice	Guided	1	0.5	-0.25	4.74231	0.44887	-1.45	-1.05	0.801632210104129	0.012637	-0.002003	-0.0066332
Trial1	2	1	noBlindfold	counterclockwise	practice	Guided	1	0.5	-0.25	4.762299	0.44887	-1.45	-1.05	0.801632210104129	-0.038037	-0.018931	-0.0098652
Trial1	2	1	noBlindfold	counterclockwise	practice	Guided	1	0.5	-0.25	4.782303	0.44886	-1.45	-1.05	0.801632848856234	-0.048814	-0.0062341	-0.040234
Trial1	2	1	noBlindfold	counterclockwise	practice	Guided	1	0.5	-0.25	4.802307	0.44886	-1.45	-1.05	0.801632848856234	-0.039912	0.010695	0.019702
Trial1	2	1	noBlindfold	counterclockwise	practice	Guided	1	0.5	-0.25	4.822311	0.44886	-1.45	-1.05	0.801632848856234	-0.015019	-0.0062328	-0.038074
Trial1	2	1	noBlindfold	counterclockwise	practice	Guided	1	0.5	-0.25	4.8423	0.44885	-1.45	-1.05	0.801633487732914	0.0076362	0.010697	0.0057795
Trial1	2	1	noBlindfold	counterclockwise	practice	Guided	1	0.5	-0.25	4.862305	0.44885	-1.45	-1.05	0.801633487732914	-0.0087128	-0.0062298	-0.020366
Trial1	2	1	noBlindfold	counterclockwise	practice	Guided	1	0.5	-0.25	4.882309	0.44885	-1.45	-1.05	0.801633487732914	-0.039078	-0.010462	0.0070415
Trial1	2	1	noBlindfold	counterclockwise	practice	Guided	1	0.5	-0.25	4.902298	0.44884	-1.45	-1.05	0.801634124832195	-0.028742	-0.018926	-0.0071546
Trial1	2	1	noBlindfold	counterclockwise	practice	Guided	1	0.5	-0.25	4.922302	0.44884	-1.45	-1.05	0.801634124832195	-0.041945	-0.010462	-0.00059365
Trial1	2	1	noBlindfold	counterclockwise	practice	Guided	1	0.5	-0.25	4.942307	0.44883	-1.45	-1.05	0.80163476205531	-0.021087	-0.0062316	-0.0087656
Trial1	2	1	noBlindfold	counterclockwise	practice	Guided	1	0.5	-0.25	4.962311	0.44883	-1.45	-1.05	0.80163476205531	-0.0049963	0.019159	0.00076003
Trial1	2	1	noBlindfold	counterclockwise	practice	Guided	1	0.5	-0.25	4.9823	0.44883	-1.45	-1.05	0.80163476205531	-0.0041846	0.010695	0.0015687
Trial1	2	1	noBlindfold	counterclockwise	practice	Guided	1	0.5	-0.25	5.002304	0.44883	-1.45	-1.05	0.80163476205531	0.012443	-0.0020021	-0.0023796
Trial1	2	1	noBlindfold	counterclockwise	practice	Guided	1	0.5	-0.25	5.022308	0.44882	-1.45	-1.05	0.801635401304973	-0.03239	-0.023161	-0.030679
Trial1	2	1	noBlindfold	counterclockwise	practice	Guided	1	0.5	-0.25	5.042313	0.44881	-1.45	-1.05	0.801636038776126	-0.019977	-0.0019997	-0.025644
Trial1	2	1	noBlindfold	counterclockwise	practice	Guided	1	0.5	-0.25	5.062302	0.44881	-1.45	-1.05	0.801636038776126	-0.020509	0.0022313	-0.026453
Trial1	2	1	noBlindfold	counterclockwise	practice	Guided	1	0.5	-0.25	5.082306	0.44881	-1.45	-1.05	0.801636038776126	-0.0091819	-0.0062331	0.0047277
Trial1	2	1	noBlindfold	counterclockwise	practice	Guided	1	0.5	-0.25	5.10231	0.4488	-1.45	-1.05	0.801636678274566	0.024878	-0.014697	0.0026617
Trial1	2	1	noBlindfold	counterclockwise	practice	Guided	1	0.5	-0.25	5.122299	0.4488	-1.45	-1.05	0.801636678274566	0.0043042	0.010691	-0.0071298
Trial1	2	1	noBlindfold	counterclockwise	practice	Guided	1	0.5	-0.25	5.142303	0.4488	-1.45	-1.05	0.801636678274566	-0.019947	0.010691	-0.025635
Trial1	2	1	noBlindfold	counterclockwise	practice	Guided	1	0.5	-0.25	5.162308	0.44879	-1.45	-1.05	0.801637315993755	-0.016256	0.014922	-0.016917
Trial1	2	1	noBlindfold	counterclockwise	practice	Guided	1	0.5	-0.25	5.182312	0.44879	-1.45	-1.05	0.801637315993755	-0.020475	-0.01893	0.0047406
Trial1	2	1	noBlindfold	counterclockwise	practice	Guided	1	0.5	-0.25	5.202301	0.44879	-1.45	-1.05	0.801637315993755	-0.029993	-0.018933	-0.00082917
Trial1	2	1	noBlindfold	counterclockwise	practice	Guided	1	0.5	-0.25	5.222305	0.44878	-1.45	-1.05	0.801637955740972	-0.037897	0.006457	-0.0098123
Trial1	2	1	noBlindfold	counterclockwise	practice	Guided	1	0.5	-0.25	5.24231	0.44878	-1.45	-1.05	0.801637955740972	-0.012815	0.0022264	-0.0023523
Trial1	2	1	noBlindfold	counterclockwise	practice	Guided	1	0.5	-0.25	5.262299	0.44877	-1.45	-1.05	0.801638595612761	-0.013077	-0.014701	0.00025586
Trial1	2	1	noBlindfold	counterclockwise	practice	Guided	1	0.5	-0.25	5.282303	0.44877	-1.45	-1.05	0.801638595612761	-0.02044	0.0064601	-0.017173
Trial1	2	1	noBlindfold	counterclockwise	practice	Guided	1	0.5	-0.25	5.302307	0.44877	-1.45	-1.05	0.801638595612761	0.011464	0.010693	0.014545
Trial1	2	1	noBlindfold	counterclockwise	practice	Guided	1	0.5	-0.25	5.322311	0.44877	-1.45	-1.05	0.801638595612761	-0.0030013	-0.0062331	-0.015826
Trial1	2	1	noBlindfold	counterclockwise	practice	Guided	1	0.5	-0.25	5.3423	0.44876	-1.45	-1.05	0.801639231799253	-0.01386	0.019155	0.013474
Trial1	2	1	noBlindfold	counterclockwise	practice	Guided	1	0.5	-0.25	5.362305	0.44876	-1.45	-1.05	0.801639231799253	-0.051863	-0.0020047	0.010513
Trial1	2	1	noBlindfold	counterclockwise	practice	Guided	1	0.5	-0.25	5.382309	0.44875	-1.45	-1.05	0.801639873824751	-0.013041	0.019155	0.00026639
Trial1	2	1	noBlindfold	counterclockwise	practice	Guided	1	0.5	-0.25	5.402298	0.44875	-1.45	-1.05	0.801639873824751	-0.014114	-0.010467	0.0021535
Trial1	2	1	noBlindfold	counterclockwise	practice	Guided	1	0.5	-0.25	5.422302	0.44875	-1.45	-1.05	0.801639873824751	0.0049385	0.019157	-0.019231
Trial1	2	1	noBlindfold	counterclockwise	practice	Guided	1	0.5	-0.25	5.442307	0.44874	-1.45	-1.05	0.801640512164211	-0.025426	0.0022299	-0.0047587
Trial1	2	1	noBlindfold	counterclockwise	practice	Guided	1	0.5	-0.25	5.462311	0.44874	-1.45	-1.05	0.801640512164211	-0.024608	-0.0062357	-0.017426
Trial1	2	1	noBlindfold	counterclockwise	practice	Guided	1	0.5	-0.25	5.4823	0.44873	-1.45	-1.05	0.801641152533547	-0.041224	-0.023162	-0.022724
Trial1	2	1	noBlindfold	counterclockwise	practice	Guided	1	0.5	-0.25	5.502304	0.44873	-1.45	-1.05	0.801641152533547	-0.038342	-0.002002	-0.0013387
Trial1	2	1	noBlindfold	counterclockwise	practice	Guided	1	0.5	-0.25	5.522308	0.44873	-1.45	-1.05	0.801641152533547	-0.021442	0.014926	-0.00026101
Trial1	2	1	noBlindfold	counterclockwise	practice	Guided	1	0.5	-0.25	5.542313	0.44872	-1.45	-1.05	0.801641791121039	-0.05387	0.023391	-0.040421
Trial1	2	1	noBlindfold	counterclockwise	practice	Guided	1	0.5	-0.25	5.562302	0.44872	-1.45	-1.05	0.801641791121039	-0.034634	-0.0062317	-0.005019
Trial1	2	1	noBlindfold	counterclockwise	practice	Guided	1	0.5	-0.25	5.582306	0.44871	-1.45	-1.05	0.801642431739148	-0.055207	0.0064654	-0.0024121
Trial1	2	1	noBlindfold	counterclockwise	practice	Guided	1	0.5	-0.25	5.60231	0.44871	-1.45	-1.05	0.801642431739148	-0.0042535	0.014928	-0.003403
Trial1	2	1	noBlindfold	counterclockwise	practice	Guided	1	0.5	-0.25	5.622299	0.44871	-1.45	-1.05	0.801642431739148	-0.020065	-0.018926	-0.021369
Trial1	2	1	noBlindfold	counterclockwise	practice	Guided	1	0.5	-0.25	5.642303	0.4487	-1.45	-1.05	0.801643070574671	-0.017717	0.014928	0.016914
Trial1	2	1	noBlindfold	counterclockwise	practice	Guided	1	0.5	-0.25	5.662308	0.4487	-1.45	-1.05	0.801643070574671	-0.022475	-0.03162	0.016646
Trial1	2	1	noBlindfold	counterclockwise	practice	Guided	1	0.5	-0.25	5.682312	0.4487	-1.45	-1.05	0.801643070574671	-0.016899	-0.0062283	-0.0041993
Trial1	2	1	noBlindfold	counterclockwise	practice	Guided	1	0.5	-0.25	5.702301	0.44869	-1.45	-1.05	0.80164371144155	-0.034862	-0.010462	0.011618
Trial1	2	1	noBlindfold	counterclockwise	practice	Guided	1	0.5	-0.25	5.722305	0.44869	-1.45	-1.05	0.80164371144155	-0.022457	-0.018926	-0.021358
Trial1	2	1	noBlindfold	counterclockwise	practice	Guided	1	0.5	-0.25	5.74231	0.44868	-1.45	-1.05	0.801644352433	-0.0042063	-0.023156	-0.010032
Trial1	2	1	noBlindfold	counterclockwise	practice	Guided	1	0.5	-0.25	5.762299	0.44868	-1.45	-1.05	0.801644352433	-0.040056	-0.0062282	-0.039593
Trial1	2	1	noBlindfold	counterclockwise	practice	Guided	1	0.5	-0.25	5.782303	0.44868	-1.45	-1.05	0.801644352433	-0.054067	-0.023155	-0.019282
Trial1	2	1	noBlindfold	counterclockwise	practice	Guided	1	0.5	-0.25	5.802307	0.44867	-1.45	-1.05	0.801644989732484	-0.024499	0.0107	-0.017395
Trial1	2	1	noBlindfold	counterclockwise	practice	Guided	1	0.5	-0.25	5.822311	0.44867	-1.45	-1.05	0.801644989732484	-0.02584	-0.0062268	0.0037228
Trial1	2	1	noBlindfold	counterclockwise	practice	Guided	1	0.5	-0.25	5.8423	0.44867	-1.45	-1.05	0.801644989732484	-0.024484	-0.01046	4.1172E-05
Trial1	2	1	noBlindfold	counterclockwise	practice	Guided	1	0.5	-0.25	5.862305	0.44866	-1.45	-1.05	0.80164563288097	-0.016302	-0.01046	-0.012627
Trial1	2	1	noBlindfold	counterclockwise	practice	Guided	1	0.5	-0.25	5.882309	0.44866	-1.45	-1.05	0.80164563288097	-0.037412	-0.0019966	-0.0013025
Trial1	2	1	noBlindfold	counterclockwise	practice	Guided	1	0.5	-0.25	5.902298	0.44866	-1.45	-1.05	0.80164563288097	-0.025276	0.0022353	-0.0047184
Trial1	2	1	noBlindfold	counterclockwise	practice	Guided	1	0.5	-0.25	5.922302	0.44865	-1.45	-1.05	0.80164627233675	-0.02051	-0.027386	0.0039987
Trial1	2	1	noBlindfold	counterclockwise	practice	Guided	1	0.5	-0.25	5.942307	0.44865	-1.45	-1.05	0.80164627233675	0.0034895	0.0064677	-0.0036347
Trial1	2	1	noBlindfold	counterclockwise	practice	Guided	1	0.5	-0.25	5.962311	0.44865	-1.45	-1.05	0.80164627233675	-0.0049512	-0.0062283	0.009308
Trial1	2	1	noBlindfold	counterclockwise	practice	Guided	1	0.5	-0.25	5.9823	0.44864	-1.45	-1.05	0.801646913825737	-0.028941	-0.0062273	-0.013423
Trial1	2	1	noBlindfold	counterclockwise	practice	Guided	1	0.5	-0.25	6.002304	0.44864	-1.45	-1.05	0.801646913825737	-0.0070117	0.014931	-0.036606
Trial1	2	1	noBlindfold	counterclockwise	practice	Guided	1	0.5	-0.25	6.022308	0.44864	-1.45	-1.05	0.801646913825737	-0.0059285	-0.027386	-0.039028
Trial1	2	1	noBlindfold	counterclockwise	practice	Guided	1	0.5	-0.25	6.042313	0.44863	-1.45	-1.05	0.801647553529543	-0.012566	-0.01469	-0.0038924
Trial1	2	1	noBlindfold	counterclockwise	practice	Guided	1	0.5	-0.25	6.062302	0.44863	-1.45	-1.05	0.801647553529543	-0.068808	-0.010458	0.013724
Trial1	2	1	noBlindfold	counterclockwise	practice	Guided	1	0.5	-0.25	6.082306	0.44862	-1.45	-1.05	0.801648195267296	-0.0085985	0.023396	-0.00047422
Trial1	2	1	noBlindfold	counterclockwise	practice	Guided	1	0.5	-0.25	6.10231	0.44862	-1.45	-1.05	0.801648195267296	-0.02944	0.010699	-0.0049661
Trial1	2	1	noBlindfold	counterclockwise	practice	Guided	1	0.5	-0.25	6.122299	0.44862	-1.45	-1.05	0.801648195267296	-0.0096661	-0.023153	0.017498
Trial1	2	1	noBlindfold	counterclockwise	practice	Guided	1	0.5	-0.25	6.142303	0.44861	-1.45	-1.05	0.801648835219128	-0.016216	-0.023154	-0.0086501
Trial1	2	1	noBlindfold	counterclockwise	practice	Guided	1	0.5	-0.25	6.162308	0.44861	-1.45	-1.05	0.801648835219128	-0.013335	-0.018921	0.0032147
Trial1	2	1	noBlindfold	counterclockwise	practice	Guided	1	0.5	-0.25	6.182312	0.44861	-1.45	-1.05	0.801648835219128	0.0069781	0.010702	0.022801
Trial1	2	1	noBlindfold	counterclockwise	practice	Guided	1	0.5	-0.25	6.202301	0.4486	-1.45	-1.05	0.801649475294788	-0.01117	0.019165	-0.025
Trial1	2	1	noBlindfold	counterclockwise	practice	Guided	1	0.5	-0.25	6.222305	0.4486	-1.45	-1.05	0.801649475294788	0.0017737	0.019165	-0.028414
Trial1	2	1	noBlindfold	counterclockwise	practice	Guided	1	0.5	-0.25	6.24231	0.44859	-1.45	-1.05	0.801650119316733	-0.057611	0.027629	-0.027958
Trial1	2	1	noBlindfold	counterclockwise	practice	Guided	1	0.5	-0.25	6.262299	0.44859	-1.45	-1.05	0.801650119316733	-0.0090801	-0.0062257	0.0090606
Trial1	2	1	noBlindfold	counterclockwise	practice	Guided	1	0.5	-0.25	6.282303	0.44859	-1.45	-1.05	0.801650119316733	-0.022014	-0.0019929	0.012477
Trial1	2	1	noBlindfold	counterclockwise	practice	Guided	1	0.5	-0.25	6.302307	0.44858	-1.45	-1.05	0.801650757729187	-0.033872	0.0022389	-0.0009989199
Trial1	2	1	noBlindfold	counterclockwise	practice	Guided	1	0.5	-0.25	6.322311	0.44858	-1.45	-1.05	0.801650757729187	-0.0082582	-0.023151	-0.0036071
Trial1	2	1	noBlindfold	counterclockwise	practice	Guided	1	0.5	-0.25	6.3423	0.44858	-1.45	-1.05	0.801650757729187	-0.011933	-0.0062233	-0.012321
Trial1	2	1	noBlindfold	counterclockwise	practice	Guided	1	0.5	-0.25	6.362305	0.44857	-1.45	-1.05	0.801651402000636	-0.039688	-0.014687	0.024073
Trial1	2	1	noBlindfold	counterclockwise	practice	Guided	1	0.5	-0.25	6.382309	0.44857	-1.45	-1.05	0.801651402000636	-0.03753	-0.018918	-0.0097114
Trial1	2	1	noBlindfold	counterclockwise	practice	Guided	1	0.5	-0.25	6.402298	0.44857	-1.45	-1.05	0.801651402000636	-0.05972	0.0022429	0.0058377
Trial1	2	1	noBlindfold	counterclockwise	practice	Guided	1	0.5	-0.25	6.422302	0.44856	-1.45	-1.05	0.801652042572712	-0.022513	0.031866	0.0096088
Trial1	2	1	noBlindfold	counterclockwise	practice	Guided	1	0.5	-0.25	6.442307	0.44856	-1.45	-1.05	0.801652042572712	-0.0039943	0.019168	-0.0030624
Trial1	2	1	noBlindfold	counterclockwise	practice	Guided	1	0.5	-0.25	6.462311	0.44856	-1.45	-1.05	0.801652042572712	-0.0056053	-0.0062222	0.017787
Trial1	2	1	noBlindfold	counterclockwise	practice	Guided	1	0.5	-0.25	6.4823	0.44855	-1.45	-1.05	0.801652685181324	-0.01216	0.019169	-0.0080892
Trial1	2	1	noBlindfold	counterclockwise	practice	Guided	1	0.5	-0.25	6.502304	0.44855	-1.45	-1.05	0.801652685181324	-0.0095469	0.010705	0.017521
Trial1	2	1	noBlindfold	counterclockwise	practice	Guided	1	0.5	-0.25	6.522308	0.44855	-1.45	-1.05	0.801652685181324	-0.016914	0.0064729	9.2059E-05
Trial1	2	1	noBlindfold	counterclockwise	practice	Guided	1	0.5	-0.25	6.542313	0.44854	-1.45	-1.05	0.801653326001421	-0.029844	-0.006221	0.0035122
Trial1	2	1	noBlindfold	counterclockwise	practice	Guided	1	0.5	-0.25	6.562302	0.44854	-1.45	-1.05	0.801653326001421	-0.042238	-0.010454	-0.0015179
Trial1	2	1	noBlindfold	counterclockwise	practice	Guided	1	0.5	-0.25	6.582306	0.44853	-1.45	-1.05	0.801653966945344	0.014285	0.0064738	-0.023356
Trial1	2	1	noBlindfold	counterclockwise	practice	Guided	1	0.5	-0.25	6.60231	0.44853	-1.45	-1.05	0.801653966945344	-0.04115	-0.0062223	-0.017599
Trial1	2	1	noBlindfold	counterclockwise	practice	Guided	1	0.5	-0.25	6.622299	0.44853	-1.45	-1.05	0.801653966945344	-0.054621	0.0064756	-0.0065414
Trial1	2	1	noBlindfold	counterclockwise	practice	Guided	1	0.5	-0.25	6.642303	0.44852	-1.45	-1.05	0.801654609926912	0.024823	0.027635	0.0080181
Trial1	2	1	noBlindfold	counterclockwise	practice	Guided	1	0.5	-0.25	6.662308	0.44852	-1.45	-1.05	0.801654609926912	0.010088	0.0022459	-0.023616
Trial1	2	1	noBlindfold	counterclockwise	practice	Guided	1	0.5	-0.25	6.682312	0.44852	-1.45	-1.05	0.801654609926912	-0.029801	0.014942	-0.006
Trial1	2	1	noBlindfold	counterclockwise	practice	Guided	1	0.5	-0.25	6.702301	0.44851	-1.45	-1.05	0.801655251118854	-0.033481	0.0064768	-0.0051902
Trial1	2	1	noBlindfold	counterclockwise	practice	Guided	1	0.5	-0.25	6.722305	0.44851	-1.45	-1.05	0.801655251118854	-0.0094825	-0.0019867	0.017543
Trial1	2	1	noBlindfold	counterclockwise	practice	Guided	1	0.5	-0.25	6.74231	0.4485	-1.45	-1.05	0.801655896263744	-0.017648	0.0064769	0.0080212
Trial1	2	1	noBlindfold	counterclockwise	practice	Guided	1	0.5	-0.25	6.762299	0.4485	-1.45	-1.05	0.801655896263744	-0.039568	0.0022472	0.024107
Trial1	2	1	noBlindfold	counterclockwise	practice	Guided	1	0.5	-0.25	6.782303	0.4485	-1.45	-1.05	0.801655896263744	-0.019439	0.048796	-0.025494
Trial1	2	1	noBlindfold	counterclockwise	practice	Guided	1	0.5	-0.25	6.802307	0.4485	-1.45	-1.05	0.801655896263744	-0.013677	-0.03161	0.017277
Trial1	2	1	noBlindfold	counterclockwise	practice	Guided	1	0.5	-0.25	6.822311	0.44849	-1.45	-1.05	0.801656535789143	0.005105	-0.0062178	0.00038371
Trial1	2	1	noBlindfold	counterclockwise	practice	Guided	1	0.5	-0.25	6.8423	0.44849	-1.45	-1.05	0.801656535789143	-0.0001854	0.01071	0.0054192
Trial1	2	1	noBlindfold	counterclockwise	practice	Guided	1	0.5	-0.25	6.862305	0.44848	-1.45	-1.05	0.801657181183531	-0.025519	0.0064782	0.0038069
Trial1	2	1	noBlindfold	counterclockwise	practice	Guided	1	0.5	-0.25	6.882309	0.44848	-1.45	-1.05	0.801657181183531	-0.015721	-0.0019853	-0.01677
Trial1	2	1	noBlindfold	counterclockwise	practice	Guided	1	0.5	-0.25	6.902298	0.44848	-1.45	-1.05	0.801657181183531	-0.040247	-0.023145	-0.0085915
Trial1	2	1	noBlindfold	counterclockwise	practice	Guided	1	0.5	-0.25	6.922302	0.44847	-1.45	-1.05	0.801657822871878	-0.0088766	0.019174	0.0080321
Trial1	2	1	noBlindfold	counterclockwise	practice	Guided	1	0.5	-0.25	6.942307	0.44846	-1.45	-1.05	0.801658466600092	0.0035351	0.010709	0.018633
Trial1	2	1	noBlindfold	counterclockwise	practice	Guided	1	0.5	-0.25	6.962311	0.44846	-1.45	-1.05	0.801658466600092	-0.019645	0.0064777	-0.021257
Trial1	2	1	noBlindfold	counterclockwise	practice	Guided	1	0.5	-0.25	6.9823	0.44846	-1.45	-1.05	0.801658466600092	-0.024133	0.014941	-0.017302
Trial1	2	1	noBlindfold	counterclockwise	practice	Guided	1	0.5	-0.25	7.002304	0.44845	-1.45	-1.05	0.801659108536456	-0.019634	-0.018916	-0.021525
Trial1	2	1	noBlindfold	counterclockwise	practice	Guided	1	0.5	-0.25	7.022308	0.44845	-1.45	-1.05	0.801659108536456	-0.00013001	-0.040075	0.029154
Trial1	2	1	noBlindfold	counterclockwise	practice	Guided	1	0.5	-0.25	7.042313	0.44845	-1.45	-1.05	0.801659108536456	-0.055288	0.0064743	0.0061586
Trial1	2	1	noBlindfold	counterclockwise	practice	Guided	1	0.5	-0.25	7.062302	0.44844	-1.45	-1.05	0.801659750596642	0.010485	-0.014684	-0.022326
Trial1	2	1	noBlindfold	counterclockwise	practice	Guided	1	0.5	-0.25	7.082306	0.44844	-1.45	-1.05	0.801659750596642	-0.026256	0.0022442	0.018107
Trial1	2	1	noBlindfold	counterclockwise	practice	Guided	1	0.5	-0.25	7.10231	0.44844	-1.45	-1.05	0.801659750596642	0.0078039	0.019171	0.014422
Trial1	2	1	noBlindfold	counterclockwise	practice	Guided	1	0.5	-0.25	7.122299	0.44843	-1.45	-1.05	0.801660394697804	-0.02436	0.0022451	-0.013069
Trial1	2	1	noBlindfold	counterclockwise	practice	Guided	1	0.5	-0.25	7.142303	0.44842	-1.45	-1.05	0.801661037006004	-0.046811	-0.010452	0.023143
Trial1	2	1	noBlindfold	counterclockwise	practice	Guided	1	0.5	-0.25	7.162308	0.44842	-1.45	-1.05	0.801661037006004	-0.026227	0.014939	0.016498
Trial1	2	1	noBlindfold	counterclockwise	practice	Guided	1	0.5	-0.25	7.182312	0.44842	-1.45	-1.05	0.801661037006004	-0.005105	-0.010452	0.017845
Trial1	2	1	noBlindfold	counterclockwise	practice	Guided	1	0.5	-0.25	7.202301	0.44842	-1.45	-1.05	0.801661037006004	-0.020379	0.019172	-0.0085688
Trial1	2	1	noBlindfold	counterclockwise	practice	Guided	1	0.5	-0.25	7.222305	0.44841	-1.45	-1.05	0.801661683273814	-0.0079737	-0.010451	-0.0038064
Trial1	2	1	noBlindfold	counterclockwise	practice	Guided	1	0.5	-0.25	7.24231	0.44841	-1.45	-1.05	0.801661683273814	-0.0076921	0.031865	-0.0091033
Trial1	2	1	noBlindfold	counterclockwise	practice	Guided	1	0.5	-0.25	7.262299	0.4484	-1.45	-1.05	0.801662323912134	-0.003732	0.036098	-0.0032622
Trial1	2	1	noBlindfold	counterclockwise	practice	Guided	1	0.5	-0.25	7.282303	0.4484	-1.45	-1.05	0.801662323912134	-0.021158	-0.0019906	-0.024916
Trial1	2	1	noBlindfold	counterclockwise	practice	Guided	1	0.5	-0.25	7.302307	0.4484	-1.45	-1.05	0.801662323912134	-0.0023756	0.023399	-0.024913
Trial1	2	1	noBlindfold	counterclockwise	practice	Guided	1	0.5	-0.25	7.322311	0.44839	-1.45	-1.05	0.801662970429436	-0.020072	-0.010456	-0.012777
Trial1	2	1	noBlindfold	counterclockwise	practice	Guided	1	0.5	-0.25	7.3423	0.44839	-1.45	-1.05	0.801662970429436	0.0095006	0.0064738	-0.010889
Trial1	2	1	noBlindfold	counterclockwise	practice	Guided	1	0.5	-0.25	7.362305	0.44839	-1.45	-1.05	0.801662970429436	-0.032459	-0.0062208	-0.017801
Trial1	2	1	noBlindfold	counterclockwise	practice	Guided	1	0.5	-0.25	7.382309	0.44838	-1.45	-1.05	0.801663613234032	0.017689	0.0022429	-0.0061251
Trial1	2	1	noBlindfold	counterclockwise	practice	Guided	1	0.5	-0.25	7.402298	0.44838	-1.45	-1.05	0.801663613234032	0.0055621	-0.014683	-0.0088156
Trial1	2	1	noBlindfold	counterclockwise	practice	Guided	1	0.5	-0.25	7.422302	0.44838	-1.45	-1.05	0.801663613234032	-0.021387	0.010707	-0.0093547
Trial1	2	1	noBlindfold	counterclockwise	practice	Guided	1	0.5	-0.25	7.442307	0.44837	-1.45	-1.05	0.801664256162448	-0.049595	0.023401	-0.021752
Trial1	2	1	noBlindfold	counterclockwise	practice	Guided	1	0.5	-0.25	7.462311	0.44837	-1.45	-1.05	0.801664256162448	-0.03665	-0.014683	-0.018066
Trial1	2	1	noBlindfold	counterclockwise	practice	Guided	1	0.5	-0.25	7.4823	0.44836	-1.45	-1.05	0.801664901134429	-0.0070808	0.0064752	-0.016179
Trial1	2	1	noBlindfold	counterclockwise	practice	Guided	1	0.5	-0.25	7.502304	0.44836	-1.45	-1.05	0.801664901134429	-0.021088	0.010705	0.021023
Trial1	2	1	noBlindfold	counterclockwise	practice	Guided	1	0.5	-0.25	7.522308	0.44836	-1.45	-1.05	0.801664901134429	-0.025577	-0.0062215	0.011769
Trial1	2	1	noBlindfold	counterclockwise	practice	Guided	1	0.5	-0.25	7.542313	0.44835	-1.45	-1.05	0.801665544310855	4.025E-05	0.023401	0.0054805
Trial1	2	1	noBlindfold	counterclockwise	practice	Guided	1	0.5	-0.25	7.562302	0.44835	-1.45	-1.05	0.801665544310855	0.0066902	-0.018916	-0.032259
Trial1	2	1	noBlindfold	counterclockwise	practice	Guided	1	0.5	-0.25	7.582306	0.44834	-1.45	-1.05	0.801666189531586	-0.0060557	-0.018917	0.054548
Trial1	2	1	noBlindfold	counterclockwise	practice	Guided	1	0.5	-0.25	7.60231	0.44834	-1.45	-1.05	0.801666189531586	-0.012882	0.019168	0.00045322
Trial1	2	1	noBlindfold	counterclockwise	practice	Guided	1	0.5	-0.25	7.622299	0.44834	-1.45	-1.05	0.801666189531586	-0.016292	0.019167	0.02445
Trial1	2	1	noBlindfold	counterclockwise	practice	Guided	1	0.5	-0.25	7.642303	0.44833	-1.45	-1.05	0.801666832956021	-0.016819	-0.010457	-0.022541
Trial1	2	1	noBlindfold	counterclockwise	practice	Guided	1	0.5	-0.25	7.662308	0.44833	-1.45	-1.05	0.801666832956021	-0.0019913	-0.04431	-0.028562
Trial1	2	1	noBlindfold	counterclockwise	practice	Guided	1	0.5	-0.25	7.682312	0.44833	-1.45	-1.05	0.801666832956021	-0.0054857	-0.0019905	0.026343
Trial1	2	1	noBlindfold	counterclockwise	practice	Guided	1	0.5	-0.25	7.702301	0.44832	-1.45	-1.05	0.801667480346726	0.0051171	0.0064732	-0.0063651
Trial1	2	1	noBlindfold	counterclockwise	practice	Guided	1	0.5	-0.25	7.722305	0.44832	-1.45	-1.05	0.801667480346726	-0.032886	0.014939	-0.0087861
Trial1	2	1	noBlindfold	counterclockwise	practice	Guided	1	0.5	-0.25	7.74231	0.44831	-1.45	-1.05	0.801668122097943	-0.042129	-0.0062191	0.0028099
Trial1	2	1	noBlindfold	counterclockwise	practice	Guided	1	0.5	-0.25	7.762299	0.44831	-1.45	-1.05	0.801668122097943	-0.016786	-0.0062192	0.0044238
Trial1	2	1	noBlindfold	counterclockwise	practice	Guided	1	0.5	-0.25	7.782303	0.44831	-1.45	-1.05	0.801668122097943	-0.012824	-0.0019872	-6.5666E-05
Trial1	2	1	noBlindfold	counterclockwise	practice	Guided	1	0.5	-0.25	7.802307	0.4483	-1.45	-1.05	0.801668769738136	0.015668	-0.014685	0.027699
Trial1	2	1	noBlindfold	counterclockwise	practice	Guided	1	0.5	-0.25	7.822311	0.4483	-1.45	-1.05	0.801668769738136	-0.01569	0.014939	-0.013269
Trial1	2	1	noBlindfold	counterclockwise	practice	Guided	1	0.5	-0.25	7.8423	0.4483	-1.45	-1.05	0.801668769738136	-0.0066962	-0.0062193	-0.012997
Trial1	2	1	noBlindfold	counterclockwise	practice	Guided	1	0.5	-0.25	7.862305	0.44829	-1.45	-1.05	0.801669413658955	-0.03472	-0.023145	0.020252
Trial1	2	1	noBlindfold	counterclockwise	practice	Guided	1	0.5	-0.25	7.882309	0.44829	-1.45	-1.05	0.801669413658955	-0.012254	-0.010451	0.00048199
Trial1	2	1	noBlindfold	counterclockwise	practice	Guided	1	0.5	-0.25	7.902298	0.44829	-1.45	-1.05	0.801669413658955	0.003837	-0.0062186	0.01423
Trial1	2	1	noBlindfold	counterclockwise	practice	Guided	1	0.5	-0.25	7.922302	0.44828	-1.45	-1.05	0.801670057703592	-0.054475	0.0064781	-0.0022064
Trial1	2	1	noBlindfold	counterclockwise	practice	Guided	1	0.5	-0.25	7.942307	0.44828	-1.45	-1.05	0.801670057703592	-0.012771	-0.0019839	0.0094728
Trial1	2	1	noBlindfold	counterclockwise	practice	Guided	1	0.5	-0.25	7.962311	0.44827	-1.45	-1.05	0.801670703795123	0.00070919	-0.023145	-0.0029259
Trial1	2	1	noBlindfold	counterclockwise	practice	Guided	1	0.5	-0.25	7.9823	0.44827	-1.45	-1.05	0.801670703795123	-0.012762	-0.031609	0.009475
Trial1	2	1	noBlindfold	counterclockwise	practice	Guided	1	0.5	-0.25	8.002304	0.44827	-1.45	-1.05	0.801670703795123	-0.013022	0.0064766	-0.0079535
Trial1	2	1	noBlindfold	counterclockwise	practice	Guided	1	0.5	-0.25	8.022308	0.44826	-1.45	-1.05	0.801671348087764	-0.033595	0.014941	-0.00031276
Trial1	2	1	noBlindfold	counterclockwise	practice	Guided	1	0.5	-0.25	8.042313	0.44826	-1.45	-1.05	0.801671348087764	-0.013545	-0.01045	0.027452
Trial1	2	1	noBlindfold	counterclockwise	practice	Guided	1	0.5	-0.25	8.062302	0.44825	-1.45	-1.05	0.80167199442804	-0.033311	0.014941	-0.0008484
Trial1	2	1	noBlindfold	counterclockwise	practice	Guided	1	0.5	-0.25	8.082306	0.44825	-1.45	-1.05	0.80167199442804	-0.022706	-0.0062178	-0.034092
Trial1	2	1	noBlindfold	counterclockwise	practice	Guided	1	0.5	-0.25	8.10231	0.44825	-1.45	-1.05	0.80167199442804	-0.020631	0.0022445	-3.6534E-05
Trial1	2	1	noBlindfold	counterclockwise	practice	Guided	1	0.5	-0.25	8.122299	0.44825	-1.45	-1.05	0.80167199442804	-0.00058768	0.0064758	0.001311
Trial1	2	1	noBlindfold	counterclockwise	practice	Guided	1	0.5	-0.25	8.142303	0.44824	-1.45	-1.05	0.801672638968685	-0.015855	0.0064759	0.00392
Trial1	2	1	noBlindfold	counterclockwise	practice	Guided	1	0.5	-0.25	8.162308	0.44824	-1.45	-1.05	0.801672638968685	0.013981	-0.014684	-0.010551
Trial1	2	1	noBlindfold	counterclockwise	practice	Guided	1	0.5	-0.25	8.182312	0.44823	-1.45	-1.05	0.801673287482261	-0.038038	-0.03161	-0.009287
Trial1	2	1	noBlindfold	counterclockwise	practice	Guided	1	0.5	-0.25	8.202301	0.44823	-1.45	-1.05	0.801673287482261	-0.014765	-0.02738	-0.024567
Trial1	2	1	noBlindfold	counterclockwise	practice	Guided	1	0.5	-0.25	8.222305	0.44823	-1.45	-1.05	0.801673287482261	-0.022481	0.0064733	0.028991
Trial1	2	1	noBlindfold	counterclockwise	practice	Guided	1	0.5	-0.25	8.24231	0.44822	-1.45	-1.05	0.801673930346351	-0.0026173	-0.0019885	-0.0031773
Trial1	2	1	noBlindfold	counterclockwise	practice	Guided	1	0.5	-0.25	8.262299	0.44822	-1.45	-1.05	0.801673930346351	-0.020043	0.0022434	-0.008473
Trial1	2	1	noBlindfold	counterclockwise	practice	Guided	1	0.5	-0.25	8.282303	0.44822	-1.45	-1.05	0.801673930346351	-0.025338	-0.0019889	0.0081518
Trial1	2	1	noBlindfold	counterclockwise	practice	Guided	1	0.5	-0.25	8.302307	0.44821	-1.45	-1.05	0.801674577184112	-0.020842	0.023403	0.0041981
Trial1	2	1	noBlindfold	counterclockwise	practice	Guided	1	0.5	-0.25	8.322311	0.44821	-1.45	-1.05	0.801674577184112	-0.021644	0.0022439	0.014717
Trial1	2	1	noBlindfold	counterclockwise	practice	Guided	1	0.5	-0.25	8.3423	0.44821	-1.45	-1.05	0.801674577184112	-0.02029	0.023406	-0.0042423
Trial1	2	1	noBlindfold	counterclockwise	practice	Guided	1	0.5	-0.25	8.362305	0.4482	-1.45	-1.05	0.801675224146428	-0.033494	-0.0019859	0.0034002
Trial1	2	1	noBlindfold	counterclockwise	practice	Guided	1	0.5	-0.25	8.382309	0.4482	-1.45	-1.05	0.801675224146428	0.011889	0.01071	0.023256
Trial1	2	1	noBlindfold	counterclockwise	practice	Guided	1	0.5	-0.25	8.402298	0.4482	-1.45	-1.05	0.801675224146428	-0.028727	-0.0062167	-0.013219
Trial1	2	1	noBlindfold	counterclockwise	practice	Guided	1	0.5	-0.25	8.422302	0.4482	-1.45	-1.05	0.801675224146428	0.0037187	0.0022466	0.018496
Trial1	2	1	noBlindfold	counterclockwise	practice	Guided	1	0.5	-0.25	8.442307	0.44819	-1.45	-1.05	0.801675869307262	-0.03689	0.0064749	-0.0095301
Trial1	2	1	noBlindfold	counterclockwise	practice	Guided	1	0.5	-0.25	8.462311	0.44819	-1.45	-1.05	0.801675869307262	-0.04533	-0.00622	-0.010065
Trial1	2	1	noBlindfold	counterclockwise	practice	Guided	1	0.5	-0.25	8.4823	0.44818	-1.45	-1.05	0.801676516518319	-0.013154	0.0064778	0.017428
Trial1	2	1	noBlindfold	counterclockwise	practice	Guided	1	0.5	-0.25	8.502304	0.44818	-1.45	-1.05	0.801676516518319	-0.033459	0.031868	0.0034148
Trial1	2	1	noBlindfold	counterclockwise	practice	Guided	1	0.5	-0.25	8.522308	0.44818	-1.45	-1.05	0.801676516518319	-0.0044284	-0.0019873	0.013746
Trial1	2	1	noBlindfold	counterclockwise	practice	Guided	1	0.5	-0.25	8.542313	0.44818	-1.45	-1.05	0.801676516518319	-0.0062231	0.0234	-0.020575
Trial1	2	1	noBlindfold	counterclockwise	practice	Guided	1	0.5	-0.25	8.562302	0.44817	-1.45	-1.05	0.801677161927151	-0.01574	0.0022406	-0.0081722
Trial1	2	1	noBlindfold	counterclockwise	practice	Guided	1	0.5	-0.25	8.582306	0.44817	-1.45	-1.05	0.801677161927151	-0.0030662	-0.010455	-0.0073635
Trial1	2	1	noBlindfold	counterclockwise	practice	Guided	1	0.5	-0.25	8.60231	0.44817	-1.45	-1.05	0.801677161927151	0.0059248	0.0064736	-0.015269
Trial1	2	1	noBlindfold	counterclockwise	practice	Guided	1	0.5	-0.25	8.622299	0.44816	-1.45	-1.05	0.801677809386947	-0.0078135	0.0022418	0.024812
Trial1	2	1	noBlindfold	counterclockwise	practice	Guided	1	0.5	-0.25	8.642303	0.44816	-1.45	-1.05	0.801677809386947	-0.0096871	0.0022408	0.015105
Trial1	2	1	noBlindfold	counterclockwise	practice	Guided	1	0.5	-0.25	8.662308	0.44815	-1.45	-1.05	0.801678455043778	0.0019911	0.010703	-0.019756
Trial1	2	1	noBlindfold	counterclockwise	practice	Guided	1	0.5	-0.25	8.682312	0.44815	-1.45	-1.05	0.801678455043778	-0.041312	-0.0019923	-0.0055503
Trial1	2	1	noBlindfold	counterclockwise	practice	Guided	1	0.5	-0.25	8.702301	0.44815	-1.45	-1.05	0.801678455043778	0.014672	0.006473	-0.018944
Trial1	2	1	noBlindfold	counterclockwise	practice	Guided	1	0.5	-0.25	8.722305	0.44814	-1.45	-1.05	0.801679100824423	-0.020723	-0.0019899	0.01799
Trial1	2	1	noBlindfold	counterclockwise	practice	Guided	1	0.5	-0.25	8.74231	0.44814	-1.45	-1.05	0.801679100824423	-0.029428	0.0022419	-0.013185
Trial1	2	1	noBlindfold	counterclockwise	practice	Guided	1	0.5	-0.25	8.762299	0.44814	-1.45	-1.05	0.801679100824423	-0.044702	0.027634	-0.018483
Trial1	2	1	noBlindfold	counterclockwise	practice	Guided	1	0.5	-0.25	8.782303	0.44813	-1.45	-1.05	0.80167974865714	-0.0056135	-0.027381	-0.032956
Trial1	2	1	noBlindfold	counterclockwise	practice	Guided	1	0.5	-0.25	8.802307	0.44813	-1.45	-1.05	0.80167974865714	-0.016476	-0.014685	0.018988
Trial1	2	1	noBlindfold	counterclockwise	practice	Guided	1	0.5	-0.25	8.822311	0.44813	-1.45	-1.05	0.80167974865714	-0.020695	-0.014683	0.0042474
Trial1	2	1	noBlindfold	counterclockwise	practice	Guided	1	0.5	-0.25	8.8423	0.44812	-1.45	-1.05	0.80168039661441	-0.024634	0.01917	0.0084717
Trial1	2	1	noBlindfold	counterclockwise	practice	Guided	1	0.5	-0.25	8.862305	0.44811	-1.45	-1.05	0.801681044696233	-0.030651	0.0064745	-0.038789
Trial1	2	1	noBlindfold	counterclockwise	practice	Guided	1	0.5	-0.25	8.882309	0.44811	-1.45	-1.05	0.801681044696233	-0.028306	0.01917	0.0047903
Trial1	2	1	noBlindfold	counterclockwise	practice	Guided	1	0.5	-0.25	8.902298	0.44811	-1.45	-1.05	0.801681044696233	-8.5515E-05	0.010704	0.016385
Trial1	2	1	noBlindfold	counterclockwise	practice	Guided	1	0.5	-0.25	8.922302	0.4481	-1.45	-1.05	0.801681690973239	-0.031714	0.010702	-0.0092217
Trial1	2	1	noBlindfold	counterclockwise	practice	Guided	1	0.5	-0.25	8.942307	0.4481	-1.45	-1.05	0.801681690973239	-0.032776	-0.023152	-0.00050488
Trial1	2	1	noBlindfold	counterclockwise	practice	Guided	1	0.5	-0.25	8.962311	0.44809	-1.45	-1.05	0.801682339303798	0.0094617	-0.010455	-0.0023076
Trial1	2	1	noBlindfold	counterclockwise	practice	Guided	1	0.5	-0.25	8.9823	0.44809	-1.45	-1.05	0.801682339303798	-0.031151	0.023398	-0.030335
Trial1	2	1	noBlindfold	counterclockwise	practice	Guided	1	0.5	-0.25	9.002304	0.44809	-1.45	-1.05	0.801682339303798	-0.018208	0.019165	-0.033749
Trial1	2	1	noBlindfold	counterclockwise	practice	Guided	1	0.5	-0.25	9.022308	0.44808	-1.45	-1.05	0.801682985828797	-0.0082237	-0.018921	0.0092918
Trial1	2	1	noBlindfold	counterclockwise	practice	Guided	1	0.5	-0.25	9.042313	0.44808	-1.45	-1.05	0.801682985828797	-0.021154	0.0064696	0.012711
Trial1	2	1	noBlindfold	counterclockwise	practice	Guided	1	0.5	-0.25	9.062302	0.44808	-1.45	-1.05	0.801682985828797	-0.036697	0.023395	-0.0094804
Trial1	2	1	noBlindfold	counterclockwise	practice	Guided	1	0.5	-0.25	9.082306	0.44807	-1.45	-1.05	0.801683634408089	0.0084199	0.002234	0.014596
Trial1	2	1	noBlindfold	counterclockwise	practice	Guided	1	0.5	-0.25	9.10231	0.44807	-1.45	-1.05	0.801683634408089	-0.010808	-0.010461	-0.016309
Trial1	2	1	noBlindfold	counterclockwise	practice	Guided	1	0.5	-0.25	9.122299	0.44807	-1.45	-1.05	0.801683634408089	-0.006042	-0.0019982	-0.024484
Trial1	2	1	noBlindfold	counterclockwise	practice	Guided	1	0.5	-0.25	9.142303	0.44806	-1.45	-1.05	0.801684281181082	-0.008184	0.0022358	0.0093045
Trial1	2	1	noBlindfold	counterclockwise	practice	Guided	1	0.5	-0.25	9.162308	0.44806	-1.45	-1.05	0.801684281181082	-0.036668	0.01493	-0.017915
Trial1	2	1	noBlindfold	counterclockwise	practice	Guided	1	0.5	-0.25	9.182312	0.44806	-1.45	-1.05	0.801684281181082	0.00053864	0.0064667	0.0056246
Trial1	2	1	noBlindfold	counterclockwise	practice	Guided	1	0.5	-0.25	9.202301	0.44805	-1.45	-1.05	0.801684928077886	-0.037193	0.010699	-0.0010179
Trial1	2	1	noBlindfold	counterclockwise	practice	Guided	1	0.5	-0.25	9.222305	0.44805	-1.45	-1.05	0.801684928077886	-0.049587	-0.0019946	-0.0060467
Trial1	2	1	noBlindfold	counterclockwise	practice	Guided	1	0.5	-0.25	9.24231	0.44804	-1.45	-1.05	0.80168557703009	-0.020284	-0.0062264	0.00032928
Trial1	2	1	noBlindfold	counterclockwise	practice	Guided	1	0.5	-0.25	9.262299	0.44804	-1.45	-1.05	0.80168557703009	-0.025312	-0.0062266	0.012462
Trial1	2	1	noBlindfold	counterclockwise	practice	Guided	1	0.5	-0.25	9.282303	0.44804	-1.45	-1.05	0.80168557703009	-0.020816	-0.010457	0.021447
Trial1	2	1	noBlindfold	counterclockwise	practice	Guided	1	0.5	-0.25	9.302307	0.44803	-1.45	-1.05	0.801686226106846	-0.039773	0.0022379	-0.026622
Trial1	2	1	noBlindfold	counterclockwise	practice	Guided	1	0.5	-0.25	9.322311	0.44803	-1.45	-1.05	0.801686226106846	-0.014966	0.014932	-0.01656
Trial1	2	1	noBlindfold	counterclockwise	practice	Guided	1	0.5	-0.25	9.3423	0.44802	-1.45	-1.05	0.801686875308152	-0.0234	0.0022362	-0.017097
Trial1	2	1	noBlindfold	counterclockwise	practice	Guided	1	0.5	-0.25	9.362305	0.44802	-1.45	-1.05	0.801686875308152	-0.0036238	0.0064682	0.0053657
Trial1	2	1	noBlindfold	counterclockwise	practice	Guided	1	0.5	-0.25	9.382309	0.44802	-1.45	-1.05	0.801686875308152	-0.037942	0.0022354	0.011662
Trial1	2	1	noBlindfold	counterclockwise	practice	Guided	1	0.5	-0.25	9.402298	0.44801	-1.45	-1.05	0.801687522701306	-0.012061	-0.018923	0.014623
Trial1	2	1	noBlindfold	counterclockwise	practice	Guided	1	0.5	-0.25	9.422302	0.44801	-1.45	-1.05	0.801687522701306	-0.024188	-0.014691	-0.0044175
Trial1	2	1	noBlindfold	counterclockwise	practice	Guided	1	0.5	-0.25	9.442307	0.44801	-1.45	-1.05	0.801687522701306	-0.045292	0.002234	-0.0057606
Trial1	2	1	noBlindfold	counterclockwise	practice	Guided	1	0.5	-0.25	9.462311	0.448	-1.45	-1.05	0.801688172151341	-0.02705	-0.014693	-0.025802
Trial1	2	1	noBlindfold	counterclockwise	practice	Guided	1	0.5	-0.25	9.4823	0.448	-1.45	-1.05	0.801688172151341	-0.011762	-0.0062294	0.00061672
Trial1	2	1	noBlindfold	counterclockwise	practice	Guided	1	0.5	-0.25	9.502304	0.44799	-1.45	-1.05	0.801688819792483	-0.014637	-0.018927	-0.020767
Trial1	2	1	noBlindfold	counterclockwise	practice	Guided	1	0.5	-0.25	9.522308	0.44799	-1.45	-1.05	0.801688819792483	0.014659	0.0022325	-0.014659
Trial1	2	1	noBlindfold	counterclockwise	practice	Guided	1	0.5	-0.25	9.542313	0.44799	-1.45	-1.05	0.801688819792483	-0.0019551	0.036086	-0.031281
Trial1	2	1	noBlindfold	counterclockwise	practice	Guided	1	0.5	-0.25	9.562302	0.44798	-1.45	-1.05	0.801689467557435	-0.0022185	-0.0020003	-0.015731
Trial1	2	1	noBlindfold	counterclockwise	practice	Guided	1	0.5	-0.25	9.582306	0.44798	-1.45	-1.05	0.801689467557435	-0.03097	0.0022319	-0.03028
Trial1	2	1	noBlindfold	counterclockwise	practice	Guided	1	0.5	-0.25	9.60231	0.44798	-1.45	-1.05	0.801689467557435	-0.019638	0.023393	-0.0080855
Trial1	2	1	noBlindfold	counterclockwise	practice	Guided	1	0.5	-0.25	9.622299	0.44797	-1.45	-1.05	0.801690117380376	0.022598	-0.018925	-0.0056649
Trial1	2	1	noBlindfold	counterclockwise	practice	Guided	1	0.5	-0.25	9.642303	0.44797	-1.45	-1.05	0.801690117380376	-0.029148	0.002234	0.012498
Trial1	2	1	noBlindfold	counterclockwise	practice	Guided	1	0.5	-0.25	9.662308	0.44797	-1.45	-1.05	0.801690117380376	0.0096743	-0.0019991	-0.0022441
Trial1	2	1	noBlindfold	counterclockwise	practice	Guided	1	0.5	-0.25	9.682312	0.44796	-1.45	-1.05	0.801690765393315	-0.01827	-0.018927	-0.0088869
Trial1	2	1	noBlindfold	counterclockwise	practice	Guided	1	0.5	-0.25	9.702301	0.44796	-1.45	-1.05	0.801690765393315	0.011298	0.019159	-0.02021
Trial1	2	1	noBlindfold	counterclockwise	practice	Guided	1	0.5	-0.25	9.722305	0.44796	-1.45	-1.05	0.801690765393315	-0.026249	0.010696	0.029394
Trial1	2	1	noBlindfold	counterclockwise	practice	Guided	1	0.5	-0.25	9.74231	0.44795	-1.45	-1.05	0.801691415464983	-0.011415	0.023393	-0.0035855
Trial1	2	1	noBlindfold	counterclockwise	practice	Guided	1	0.5	-0.25	9.762299	0.44795	-1.45	-1.05	0.801691415464983	-0.028303	0.031853	-0.0046614
Trial1	2	1	noBlindfold	counterclockwise	practice	Guided	1	0.5	-0.25	9.782303	0.44794	-1.45	-1.05	0.801692065661199	-0.026952	0.010695	-0.025775
Trial1	2	1	noBlindfold	counterclockwise	practice	Guided	1	0.5	-0.25	9.802307	0.44794	-1.45	-1.05	0.801692065661199	-0.020921	0.014925	-0.004119
Trial1	2	1	noBlindfold	counterclockwise	practice	Guided	1	0.5	-0.25	9.822311	0.44794	-1.45	-1.05	0.801692065661199	-0.057579	0.0022308	-0.010761
Trial1	2	1	noBlindfold	counterclockwise	practice	Guided	1	0.5	-0.25	9.8423	0.44793	-1.45	-1.05	0.801692715981963	-0.032228	-0.0062304	-0.0091463
Trial1	2	1	noBlindfold	counterclockwise	practice	Guided	1	0.5	-0.25	9.862305	0.44793	-1.45	-1.05	0.801692715981963	-0.023507	0.010697	-0.012828
Trial1	2	1	noBlindfold	counterclockwise	practice	Guided	1	0.5	-0.25	9.882309	0.44792	-1.45	-1.05	0.80169336449124	-0.032755	0.019161	-0.00069335
Trial1	2	1	noBlindfold	counterclockwise	practice	Guided	1	0.5	-0.25	9.902298	0.44792	-1.45	-1.05	0.80169336449124	-0.020616	0.031856	0.0085614
Trial1	2	1	noBlindfold	counterclockwise	practice	Guided	1	0.5	-0.25	9.922302	0.44792	-1.45	-1.05	0.80169336449124	-0.012703	0.0064619	0.017548
Trial1	2	1	noBlindfold	counterclockwise	practice	Guided	1	0.5	-0.25	9.942307	0.44791	-1.45	-1.05	0.801694013124325	-0.011351	0.0064601	-0.0061759
Trial1	2	1	noBlindfold	counterclockwise	practice	Guided	1	0.5	-0.25	9.962311	0.44791	-1.45	-1.05	0.801694013124325	-0.011347	-0.031628	-0.0035638
Trial1	2	1	noBlindfold	counterclockwise	practice	Guided	1	0.5	-0.25	9.9823	0.44791	-1.45	-1.05	0.801694013124325	0.0095061	0.014921	-0.019919
Trial1	2	1	noBlindfold	counterclockwise	practice	Guided	1	0.5	-0.25	10.0023	0.4479	-1.45	-1.05	0.801694663817989	-0.036942	0.019153	-0.00094992
Trial1	2	1	noBlindfold	counterclockwise	practice	Guided	1	0.5	-0.25	10.02231	0.4479	-1.45	-1.05	0.801694663817989	-0.047534	0.010688	0.032299
Trial1	2	1	noBlindfold	counterclockwise	practice	Guided	1	0.5	-0.25	10.04231	0.44789	-1.45	-1.05	0.801695312699056	-0.044834	-0.018936	-0.0099318
Trial1	2	1	noBlindfold	counterclockwise	practice	Guided	1	0.5	-0.25	10.0623	0.44789	-1.45	-1.05	0.801695312699056	-0.0065514	0.0022237	0.013067
Trial1	2	1	noBlindfold	counterclockwise	practice	Guided	1	0.5	-0.25	10.08231	0.44789	-1.45	-1.05	0.801695312699056	0.0021693	-0.010472	-0.015417
Trial1	2	1	noBlindfold	counterclockwise	practice	Guided	1	0.5	-0.25	10.10231	0.44789	-1.45	-1.05	0.801695312699056	-0.0057344	0.010689	-0.0038211
Trial1	2	1	noBlindfold	counterclockwise	practice	Guided	1	0.5	-0.25	10.1223	0.44788	-1.45	-1.05	0.801695963641442	-0.03349	-0.014701	0.011998
Trial1	2	1	noBlindfold	counterclockwise	practice	Guided	1	0.5	-0.25	10.1423	0.44788	-1.45	-1.05	0.801695963641442	-0.023418	0.019154	-0.0072357
Trial1	2	1	noBlindfold	counterclockwise	practice	Guided	1	0.5	-0.25	10.16231	0.44787	-1.45	-1.05	0.80169661277049	-0.0036427	0.044546	0.0096576
Trial1	2	1	noBlindfold	counterclockwise	practice	Guided	1	0.5	-0.25	10.18231	0.44787	-1.45	-1.05	0.80169661277049	-0.019727	-0.014702	-0.0040856
Trial1	2	1	noBlindfold	counterclockwise	practice	Guided	1	0.5	-0.25	10.2023	0.44787	-1.45	-1.05	0.80169661277049	-0.034196	-0.0020086	-0.043171
Trial1	2	1	noBlindfold	counterclockwise	practice	Guided	1	0.5	-0.25	10.22231	0.44787	-1.45	-1.05	0.80169661277049	-0.069855	0.014919	-0.015756
Trial1	2	1	noBlindfold	counterclockwise	practice	Guided	1	0.5	-0.25	10.24231	0.44786	-1.45	-1.05	0.801697263961597	-0.013869	-0.0062396	-0.030495
Trial1	2	1	noBlindfold	counterclockwise	practice	Guided	1	0.5	-0.25	10.2623	0.44786	-1.45	-1.05	0.801697263961597	-0.046113	0.014922	0.011202
Trial1	2	1	noBlindfold	counterclockwise	practice	Guided	1	0.5	-0.25	10.2823	0.44785	-1.45	-1.05	0.80169791527725	-0.036586	-0.018932	-0.0051538
Trial1	2	1	noBlindfold	counterclockwise	practice	Guided	1	0.5	-0.25	10.30231	0.44785	-1.45	-1.05	0.80169791527725	0.010683	0.0064595	-0.014866
Trial1	2	1	noBlindfold	counterclockwise	practice	Guided	1	0.5	-0.25	10.32231	0.44785	-1.45	-1.05	0.80169791527725	0.0075373	0.010691	-0.032027
Trial1	2	1	noBlindfold	counterclockwise	practice	Guided	1	0.5	-0.25	10.3423	0.44784	-1.45	-1.05	0.801698566717447	-0.00063388	-0.010469	-0.036787
Trial1	2	1	noBlindfold	counterclockwise	practice	Guided	1	0.5	-0.25	10.3623	0.44784	-1.45	-1.05	0.801698566717447	-0.010151	0.0064582	-0.02043
Trial1	2	1	noBlindfold	counterclockwise	practice	Guided	1	0.5	-0.25	10.38231	0.44784	-1.45	-1.05	0.801698566717447	-0.010415	0.0064576	-0.016204
Trial1	2	1	noBlindfold	counterclockwise	practice	Guided	1	0.5	-0.25	10.4023	0.44784	-1.45	-1.05	0.801698566717447	-0.041318	-0.027397	0.0030336
Trial1	2	1	noBlindfold	counterclockwise	practice	Guided	1	0.5	-0.25	10.4223	0.44783	-1.45	-1.05	0.801699216342824	-0.044729	0.023384	-0.0099036
Trial1	2	1	noBlindfold	counterclockwise	practice	Guided	1	0.5	-0.25	10.44231	0.44783	-1.45	-1.05	0.801699216342824	-0.002486	0.027614	-0.0072124
Trial1	2	1	noBlindfold	counterclockwise	practice	Guided	1	0.5	-0.25	10.46231	0.44782	-1.45	-1.05	0.801699866092005	-0.028091	0.01915	-0.0046014
Trial1	2	1	noBlindfold	counterclockwise	practice	Guided	1	0.5	-0.25	10.4823	0.44782	-1.45	-1.05	0.801699866092005	0.0022836	0.010687	-0.015389
Trial1	2	1	noBlindfold	counterclockwise	practice	Guided	1	0.5	-0.25	10.5023	0.44782	-1.45	-1.05	0.801699866092005	-0.045779	0.0022231	0.0069949
Trial1	2	1	noBlindfold	counterclockwise	practice	Guided	1	0.5	-0.25	10.52231	0.44781	-1.45	-1.05	0.801700517905095	0.028172	-0.010472	-0.022221
Trial1	2	1	noBlindfold	counterclockwise	practice	Guided	1	0.5	-0.25	10.54231	0.44781	-1.45	-1.05	0.801700517905095	0.0139	0.023383	0.002316
Trial1	2	1	noBlindfold	counterclockwise	practice	Guided	1	0.5	-0.25	10.5623	0.4478	-1.45	-1.05	0.801701167902253	-0.015119	-0.0020074	-0.008012
Trial1	2	1	noBlindfold	counterclockwise	practice	Guided	1	0.5	-0.25	10.58231	0.4478	-1.45	-1.05	0.801701167902253	-0.011699	0.014919	0.0049304
Trial1	2	1	noBlindfold	counterclockwise	practice	Guided	1	0.5	-0.25	10.60231	0.4478	-1.45	-1.05	0.801701167902253	-0.028318	0.031847	0.017604
Trial1	2	1	noBlindfold	counterclockwise	practice	Guided	1	0.5	-0.25	10.6223	0.4478	-1.45	-1.05	0.801701167902253	-0.016449	-0.014703	0.013113
Trial1	2	1	noBlindfold	counterclockwise	practice	Guided	1	0.5	-0.25	10.6423	0.44779	-1.45	-1.05	0.801701819964059	-0.01878	-0.014703	-0.016717
Trial1	2	1	noBlindfold	counterclockwise	practice	Guided	1	0.5	-0.25	10.66231	0.44779	-1.45	-1.05	0.801701819964059	-0.023537	0.010691	-0.0085351
Trial1	2	1	noBlindfold	counterclockwise	practice	Guided	1	0.5	-0.25	10.68231	0.44779	-1.45	-1.05	0.801701819964059	0.008181	0.023387	-0.0035029
Trial1	2	1	noBlindfold	counterclockwise	practice	Guided	1	0.5	-0.25	10.7023	0.44778	-1.45	-1.05	0.801702470209193	-0.015888	0.0022281	0.0046776
Trial1	2	1	noBlindfold	counterclockwise	practice	Guided	1	0.5	-0.25	10.72231	0.44778	-1.45	-1.05	0.801702470209193	-0.010317	-0.018932	-0.016169
Trial1	2	1	noBlindfold	counterclockwise	practice	Guided	1	0.5	-0.25	10.74231	0.44778	-1.45	-1.05	0.801702470209193	-0.0097722	-0.0062359	-0.016165
Trial1	2	1	noBlindfold	counterclockwise	practice	Guided	1	0.5	-0.25	10.7623	0.44778	-1.45	-1.05	0.801702470209193	-0.034839	-0.0147	-0.041501
Trial1	2	1	noBlindfold	counterclockwise	practice	Guided	1	0.5	-0.25	10.7823	0.44777	-1.45	-1.05	0.801703122519714	-0.01848	0.0064592	-0.020918
Trial1	2	1	noBlindfold	counterclockwise	practice	Guided	1	0.5	-0.25	10.80231	0.44777	-1.45	-1.05	0.801703122519714	-0.010298	-0.027394	-0.016154
Trial1	2	1	noBlindfold	counterclockwise	practice	Guided	1	0.5	-0.25	10.82231	0.44777	-1.45	-1.05	0.801703122519714	-0.0090272	-0.023161	0.030573
Trial1	2	1	noBlindfold	counterclockwise	practice	Guided	1	0.5	-0.25	10.8423	0.44776	-1.45	-1.05	0.801703774954778	-0.030671	0.010692	0.037674
Trial1	2	1	noBlindfold	counterclockwise	practice	Guided	1	0.5	-0.25	10.8623	0.44776	-1.45	-1.05	0.801703774954778	-0.045948	0.023385	-0.0011411
Trial1	2	1	noBlindfold	counterclockwise	practice	Guided	1	0.5	-0.25	10.88231	0.44776	-1.45	-1.05	0.801703774954778	-0.032734	0.0022261	0.0036215
Trial1	2	1	noBlindfold	counterclockwise	practice	Guided	1	0.5	-0.25	10.9023	0.44775	-1.45	-1.05	0.801704423629733	-0.011343	-0.0062396	0.00074463
Trial1	2	1	noBlindfold	counterclockwise	practice	Guided	1	0.5	-0.25	10.9223	0.44775	-1.45	-1.05	0.801704423629733	-0.055913	-0.023166	-0.031774
Trial1	2	1	noBlindfold	counterclockwise	practice	Guided	1	0.5	-0.25	10.94231	0.44775	-1.45	-1.05	0.801704423629733	-0.026609	-0.023171	-0.025669
Trial1	2	1	noBlindfold	counterclockwise	practice	Guided	1	0.5	-0.25	10.96231	0.44774	-1.45	-1.05	0.801705078255836	0.01006	0.0022212	-0.0021308
Trial1	2	1	noBlindfold	counterclockwise	practice	Guided	1	0.5	-0.25	10.9823	0.44774	-1.45	-1.05	0.801705078255836	0.0039611	0.0022217	0.00075099
Trial1	2	1	noBlindfold	counterclockwise	practice	Guided	1	0.5	-0.25	11.0023	0.44774	-1.45	-1.05	0.801705078255836	-0.035041	-0.027399	-0.026198
Trial1	2	1	noBlindfold	counterclockwise	practice	Guided	1	0.5	-0.25	11.02231	0.44773	-1.45	-1.05	0.801705729121089	-0.016607	-0.010471	0.01738
Trial1	2	1	noBlindfold	counterclockwise	practice	Guided	1	0.5	-0.25	11.04231	0.44773	-1.45	-1.05	0.801705729121089	-0.056682	0.0064533	-0.019087
Trial1	2	1	noBlindfold	counterclockwise	practice	Guided	1	0.5	-0.25	11.0623	0.44773	-1.45	-1.05	0.801705729121089	-0.016057	0.0022217	0.0089414
Trial1	2	1	noBlindfold	counterclockwise	practice	Guided	1	0.5	-0.25	11.08231	0.44772	-1.45	-1.05	0.80170638205358	-0.011022	-0.018938	-0.003459
Trial1	2	1	noBlindfold	counterclockwise	practice	Guided	1	0.5	-0.25	11.10231	0.44772	-1.45	-1.05	0.80170638205358	-0.038775	-0.031634	0.032942
Trial1	2	1	noBlindfold	counterclockwise	practice	Guided	1	0.5	-0.25	11.1223	0.44772	-1.45	-1.05	0.80170638205358	-0.031322	0.014916	-0.017468
Trial1	2	1	noBlindfold	counterclockwise	practice	Guided	1	0.5	-0.25	11.1423	0.44771	-1.45	-1.05	0.801707033166804	0.025667	0.02338	0.020083
Trial1	2	1	noBlindfold	counterclockwise	practice	Guided	1	0.5	-0.25	11.16231	0.44771	-1.45	-1.05	0.801707033166804	-0.023128	-0.0020105	-0.012705
Trial1	2	1	noBlindfold	counterclockwise	practice	Guided	1	0.5	-0.25	11.18231	0.44771	-1.45	-1.05	0.801707033166804	-0.025004	-0.010472	0.016858
Trial1	2	1	noBlindfold	counterclockwise	practice	Guided	1	0.5	-0.25	11.2023	0.4477	-1.45	-1.05	0.801707686348006	-0.0051519	-0.0062392	-0.028521
Trial1	2	1	noBlindfold	counterclockwise	practice	Guided	1	0.5	-0.25	11.22231	0.4477	-1.45	-1.05	0.801707686348006	-0.028952	0.010688	0.012369
Trial1	2	1	noBlindfold	counterclockwise	practice	Guided	1	0.5	-0.25	11.24231	0.4477	-1.45	-1.05	0.801707686348006	-0.0054082	0.019151	-0.024296
Trial1	2	1	noBlindfold	counterclockwise	practice	Guided	1	0.5	-0.25	11.2623	0.44769	-1.45	-1.05	0.801708337709201	-0.035234	0.027614	0.020549
Trial1	2	1	noBlindfold	counterclockwise	practice	Guided	1	0.5	-0.25	11.2823	0.44769	-1.45	-1.05	0.801708337709201	-0.041334	0.014917	0.0073443
Trial1	2	1	noBlindfold	counterclockwise	practice	Guided	1	0.5	-0.25	11.30231	0.44769	-1.45	-1.05	0.801708337709201	-0.0080781	0.010687	0.017945
Trial1	2	1	noBlindfold	counterclockwise	practice	Guided	1	0.5	-0.25	11.32231	0.44768	-1.45	-1.05	0.801708991139112	-0.040514	-0.014703	-0.0066636
Trial1	2	1	noBlindfold	counterclockwise	practice	Guided	1	0.5	-0.25	11.3423	0.44768	-1.45	-1.05	0.801708991139112	-0.018852	-0.014707	0.0007829
Trial1	2	1	noBlindfold	counterclockwise	practice	Guided	1	0.5	-0.25	11.3623	0.44767	-1.45	-1.05	0.801709644693564	-0.0016854	0.023381	-0.015572
Trial1	2	1	noBlindfold	counterclockwise	practice	Guided	1	0.5	-0.25	11.38231	0.44767	-1.45	-1.05	0.801709644693564	-0.027826	0.0022208	-0.0045106
Trial1	2	1	noBlindfold	counterclockwise	practice	Guided	1	0.5	-0.25	11.4023	0.44767	-1.45	-1.05	0.801709644693564	0.014144	0.027612	0.0097714
Trial1	2	1	noBlindfold	counterclockwise	practice	Guided	1	0.5	-0.25	11.4223	0.44767	-1.45	-1.05	0.801709644693564	-0.0061615	-0.0062441	-0.02509
Trial1	2	1	noBlindfold	counterclockwise	practice	Guided	1	0.5	-0.25	11.44231	0.44766	-1.45	-1.05	0.80171029448124	0.01262	-0.0020142	-0.040099
Trial1	2	1	noBlindfold	counterclockwise	practice	Guided	1	0.5	-0.25	11.46231	0.44766	-1.45	-1.05	0.80171029448124	-0.027803	0.0022194	-0.0045059
Trial1	2	1	noBlindfold	counterclockwise	practice	Guided	1	0.5	-0.25	11.4823	0.44766	-1.45	-1.05	0.80171029448124	-0.035707	0.014916	0.0034047
Trial1	2	1	noBlindfold	counterclockwise	practice	Guided	1	0.5	-0.25	11.5023	0.44765	-1.45	-1.05	0.801710950230056	-0.022496	-0.006243	-0.021126
Trial1	2	1	noBlindfold	counterclockwise	practice	Guided	1	0.5	-0.25	11.52231	0.44765	-1.45	-1.05	0.801710950230056	-0.010092	0.0064532	-0.016096
Trial1	2	1	noBlindfold	counterclockwise	practice	Guided	1	0.5	-0.25	11.54231	0.44765	-1.45	-1.05	0.801710950230056	-0.024099	0.027612	0.0042141
Trial1	2	1	noBlindfold	counterclockwise	practice	Guided	1	0.5	-0.25	11.5623	0.44765	-1.45	-1.05	0.801710950230056	-0.024631	0.0022203	0.012662
Trial1	2	1	noBlindfold	counterclockwise	practice	Guided	1	0.5	-0.25	11.58231	0.44764	-1.45	-1.05	0.801711602211357	-0.0069273	0.014917	0.0010684
Trial1	2	1	noBlindfold	counterclockwise	practice	Guided	1	0.5	-0.25	11.60231	0.44764	-1.45	-1.05	0.801711602211357	-0.0082667	0.031844	0.022187
Trial1	2	1	noBlindfold	counterclockwise	practice	Guided	1	0.5	-0.25	11.6223	0.44764	-1.45	-1.05	0.801711602211357	-0.010066	-0.010477	-0.01609
Trial1	2	1	noBlindfold	counterclockwise	practice	Guided	1	0.5	-0.25	11.6423	0.44763	-1.45	-1.05	0.801712256263224	-0.028025	-0.0062433	-0.0055671
Trial1	2	1	noBlindfold	counterclockwise	practice	Guided	1	0.5	-0.25	11.66231	0.44763	-1.45	-1.05	0.801712256263224	-0.040687	0.0064537	-0.0010734
Trial1	2	1	noBlindfold	counterclockwise	practice	Guided	1	0.5	-0.25	11.68231	0.44762	-1.45	-1.05	0.80171290849249	-0.014	-0.010475	-0.038544
Trial1	2	1	noBlindfold	counterclockwise	practice	Guided	1	0.5	-0.25	11.7023	0.44762	-1.45	-1.05	0.80171290849249	-0.011383	0.0022194	0.0050343
Trial1	2	1	noBlindfold	counterclockwise	practice	Guided	1	0.5	-0.25	11.72231	0.44762	-1.45	-1.05	0.80171290849249	-0.015064	-0.048564	-0.0036796
Trial1	2	1	noBlindfold	counterclockwise	practice	Guided	1	0.5	-0.25	11.74231	0.4476	-1.45002	-1.04996	0.801674365553674	-0.082229	-0.16279	0.120052
Trial1	2	1	noBlindfold	counterclockwise	practice	Guided	1	0.5	-0.25	11.7623	0.44755	-1.45006	-1.0499	0.801617683062614	-0.21614	-0.209286	0.225163
Trial1	2	1	noBlindfold	counterclockwise	practice	Guided	1	0.5	-0.25	11.7823	0.44739	-1.4501	-1.04984	0.801568333415698	-0.276947	-0.23461	0.395018
Trial1	2	1	noBlindfold	counterclockwise	practice	Guided	1	0.5	-0.25	11.80231	0.44709	-1.4501	-1.0498	0.801548232755884	-0.253912	-0.052599	0.421871
Trial1	2	1	noBlindfold	counterclockwise	practice	Guided	1	0.5	-0.25	11.82231	0.44664	-1.45003	-1.04984	0.801617910444403	-0.196499	0.095498	0.382495
Trial1	2	1	noBlindfold	counterclockwise	practice	Guided	1	0.5	-0.25	11.8423	0.44561	-1.44991	-1.0499	0.801746955533021	0.011782	0.086948	0.179792
Trial1	2	1	noBlindfold	counterclockwise	practice	Guided	1	0.5	-0.25	11.8623	0.44521	-1.44993	-1.04994	0.801814149722788	0.126659	0.091153	0.106453
Trial1	2	1	noBlindfold	counterclockwise	practice	Guided	1	0.5	-0.25	11.88231	0.44497	-1.44995	-1.04996	0.80185056713617	0.167032	0.044579	0.083491
Trial1	2	1	noBlindfold	counterclockwise	practice	Guided	1	0.5	-0.25	11.9023	0.44493	-1.44997	-1.04996	0.801853310870329	0.178315	-0.027364	0.063422
Trial1	2	1	noBlindfold	counterclockwise	practice	Guided	1	0.5	-0.25	11.9223	0.44505	-1.45003	-1.05	0.80188492072135	0.193068	-0.145825	0.059717
Trial1	2	1	noBlindfold	counterclockwise	practice	Guided	1	0.5	-0.25	11.94231	0.44565	-1.45009	-1.05005	0.801893982619738	0.3182	-0.19651	-0.110422
Trial1	2	1	noBlindfold	counterclockwise	practice	Guided	1	0.5	-0.25	11.96231	0.44619	-1.45011	-1.05012	0.801927380912758	0.424428	-0.247228	-0.3156
Trial1	2	1	noBlindfold	counterclockwise	practice	Guided	1	0.5	-0.25	11.9823	0.447	-1.45011	-1.05016	0.801913403412183	0.534442	-0.149839	-0.312683
Trial1	2	1	noBlindfold	counterclockwise	practice	Guided	1	0.5	-0.25	12.0023	0.44821	-1.45008	-1.05016	0.801834340896445	0.558761	-0.060943	-0.293952
Trial1	2	1	noBlindfold	counterclockwise	practice	Guided	1	0.5	-0.25	12.02231	0.4498	-1.45004	-1.05007	0.801643386585903	0.508038	-0.090546	-0.229128
Trial1	2	1	noBlindfold	counterclockwise	practice	Guided	1	0.5	-0.25	12.04231	0.45403	-1.45004	-1.05003	0.801349630333857	0.220083	-0.069337	-0.03848
Trial1	2	1	noBlindfold	counterclockwise	practice	Guided	1	0.5	-0.25	12.0623	0.45637	-1.45003	-1.04999	0.801178806086147	0.115128	-0.031241	0.0088103
Trial1	2	1	noBlindfold	counterclockwise	practice	Guided	1	0.5	-0.25	12.08231	0.45875	-1.45002	-1.04997	0.801032840691781	0.090114	-0.02277	0.066579
Trial1	2	1	noBlindfold	counterclockwise	practice	Guided	1	0.5	-0.25	12.10231	0.46122	-1.45	-1.04995	0.80088944117876	0.181289	0.083018	0.116045
Trial1	2	1	noBlindfold	counterclockwise	practice	Guided	1	0.5	-0.25	12.1223	0.46368	-1.44996	-1.04986	0.800684184332885	0.29945	0.154928	0.169515
Trial1	2	1	noBlindfold	counterclockwise	practice	Guided	1	0.5	-0.25	12.1423	0.46929	-1.44993	-1.04984	0.800429313629538	0.5116	0.036362	0.35351
Trial1	2	1	noBlindfold	counterclockwise	practice	Guided	1	0.5	-0.25	12.16231	0.47253	-1.44997	-1.04986	0.800331569458498	0.603002	-0.124441	0.253838
Trial1	2	1	noBlindfold	counterclockwise	practice	Guided	1	0.5	-0.25	12.18231	0.47616	-1.45007	-1.04989	0.800245226737881	0.559871	-0.24288	0.200293
Trial1	2	1	noBlindfold	counterclockwise	practice	Guided	1	0.5	-0.25	12.2023	0.48025	-1.45012	-1.04993	0.800173749698735	0.566132	-0.268198	0.106833
Trial1	2	1	noBlindfold	counterclockwise	practice	Guided	1	0.5	-0.25	12.22231	0.48459	-1.45012	-1.05003	0.800178391408773	0.636415	-0.162349	0.011148
Trial1	2	1	noBlindfold	counterclockwise	practice	Guided	1	0.5	-0.25	12.24231	0.49476	-1.45001	-1.05001	0.800027126455115	0.677079	0.032333	-0.023124
Trial1	2	1	noBlindfold	counterclockwise	practice	Guided	1	0.5	-0.25	12.2623	0.50051	-1.44997	-1.04994	0.799940152603873	0.646298	0.028097	0.111017
Trial1	2	1	noBlindfold	counterclockwise	practice	Guided	1	0.5	-0.25	12.2823	0.50671	-1.44999	-1.04989	0.799918184727375	0.595397	-0.031145	0.226692
Trial1	2	1	noBlindfold	counterclockwise	practice	Guided	1	0.5	-0.25	12.30231	0.51351	-1.45002	-1.04987	0.799984099465954	0.592073	-0.107299	0.269412
Trial1	2	1	noBlindfold	counterclockwise	practice	Guided	1	0.5	-0.25	12.32231	0.52049	-1.45004	-1.04993	0.800192356226895	0.613727	-0.086116	0.203699
Trial1	2	1	noBlindfold	counterclockwise	practice	Guided	1	0.5	-0.25	12.3423	0.53576	-1.45003	-1.04997	0.800768897193622	0.548038	-0.069156	0.059975
Trial1	2	1	noBlindfold	counterclockwise	practice	Guided	1	0.5	-0.25	12.3623	0.54383	-1.45003	-1.04999	0.801189720982179	0.562603	-0.141073	0.036288
Trial1	2	1	noBlindfold	counterclockwise	practice	Guided	1	0.5	-0.25	12.38231	0.55223	-1.45006	-1.04999	0.801693130212908	0.589536	-0.179115	0.017903
Trial1	2	1	noBlindfold	counterclockwise	practice	Guided	1	0.5	-0.25	12.4023	0.56093	-1.45009	-1.04998	0.802297038475345	0.553726	-0.136746	0.041234
Trial1	2	1	noBlindfold	counterclockwise	practice	Guided	1	0.5	-0.25	12.4223	0.57016	-1.4501	-1.04998	0.803050746451773	0.509402	-0.221322	0.038837
Trial1	2	1	noBlindfold	counterclockwise	practice	Guided	1	0.5	-0.25	12.44231	0.58931	-1.45013	-1.04999	0.804959735927888	0.511575	-0.208486	0.03566
Trial1	2	1	noBlindfold	counterclockwise	practice	Guided	1	0.5	-0.25	12.46231	0.59861	-1.45013	-1.05001	0.806064435676702	0.492308	-0.233809	-0.037488
Trial1	2	1	noBlindfold	counterclockwise	practice	Guided	1	0.5	-0.25	12.4823	0.60867	-1.45013	-1.05003	0.807376713733237	0.45245	-0.288743	-0.019038
Trial1	2	1	noBlindfold	counterclockwise	practice	Guided	1	0.5	-0.25	12.5023	0.61858	-1.45015	-1.05004	0.808780084298326	0.395882	-0.352131	-0.101468
Trial1	2	1	noBlindfold	counterclockwise	practice	Guided	1	0.5	-0.25	12.52231	0.62857	-1.45017	-1.05001	0.810275382587806	0.368746	-0.390116	-0.049482
Trial1	2	1	noBlindfold	counterclockwise	practice	Guided	1	0.5	-0.25	12.54231	0.64928	-1.45021	-1.05	0.813808605008233	0.326795	-0.423738	0.0059282
Trial1	2	1	noBlindfold	counterclockwise	practice	Guided	1	0.5	-0.25	12.5623	0.65965	-1.45021	-1.04999	0.815764680780061	0.322881	-0.440548	0.0017916
Trial1	2	1	noBlindfold	counterclockwise	practice	Guided	1	0.5	-0.25	12.58231	0.6691099	-1.45021	-1.05	0.817678479410908	0.316151	-0.461591	0.017027
Trial1	2	1	noBlindfold	counterclockwise	practice	Guided	1	0.5	-0.25	12.60231	0.67918	-1.45022	-1.05	0.81982034949305	0.339135	-0.414925	0.0085362
Trial1	2	1	noBlindfold	counterclockwise	practice	Guided	1	0.5	-0.25	12.6223	0.68958	-1.45021	-1.05	0.822155998783999	0.379844	-0.389414	-0.016709
Trial1	2	1	noBlindfold	counterclockwise	practice	Guided	1	0.5	-0.25	12.6423	0.71058	-1.4502	-1.04999	0.827241098369629	0.440658	-0.376494	0.011932
Trial1	2	1	noBlindfold	counterclockwise	practice	Guided	1	0.5	-0.25	12.66231	0.72093	-1.45018	-1.04999	0.829936132844764	0.446906	-0.312922	-0.0080373
Trial1	2	1	noBlindfold	counterclockwise	practice	Guided	1	0.5	-0.25	12.68231	0.7311	-1.45017	-1.04999	0.832701083861635	0.474927	-0.393234	0.0083188
Trial1	2	1	noBlindfold	counterclockwise	practice	Guided	1	0.5	-0.25	12.7023	0.7420501	-1.45018	-1.04998	0.835796804794582	0.468335	-0.355044	0.029623
Trial1	2	1	noBlindfold	counterclockwise	practice	Guided	1	0.5	-0.25	12.72231	0.75281	-1.45018	-1.04995	0.838947498412351	0.484228	-0.33802	0.078882
Trial1	2	1	noBlindfold	counterclockwise	practice	Guided	1	0.5	-0.25	12.74231	0.77509	-1.45017	-1.04995	0.845928191360646	0.453376	-0.354753	0.123812
Trial1	2	1	noBlindfold	counterclockwise	practice	Guided	1	0.5	-0.25	12.7623	0.78626	-1.45017	-1.04995	0.849626271335224	0.510122	-0.325037	0.10967
Trial1	2	1	noBlindfold	counterclockwise	practice	Guided	1	0.5	-0.25	12.7823	0.79758	-1.45017	-1.04996	0.853516190678553	0.459428	-0.341873	0.104692
Trial1	2	1	noBlindfold	counterclockwise	practice	Guided	1	0.5	-0.25	12.80231	0.80939	-1.45017	-1.04996	0.857705197870396	0.519018	-0.312156	0.103879
Trial1	2	1	noBlindfold	counterclockwise	practice	Guided	1	0.5	-0.25	12.82231	0.821	-1.45017	-1.04996	0.861961145451489	0.480222	-0.337454	0.070319
Trial1	2	1	noBlindfold	counterclockwise	practice	Guided	1	0.5	-0.25	12.8423	0.84504	-1.45016	-1.04996	0.871199544778858	0.519333	-0.341499	0.098055
Trial1	2	1	noBlindfold	counterclockwise	practice	Guided	1	0.5	-0.25	12.8623	0.85712	-1.45017	-1.04994	0.876035791822585	0.49931	-0.366799	0.156174
Trial1	2	1	noBlindfold	counterclockwise	practice	Guided	1	0.5	-0.25	12.88231	0.86936	-1.45017	-1.04992	0.881078274185366	0.54942	-0.307461	0.197425
Trial1	2	1	noBlindfold	counterclockwise	practice	Guided	1	0.5	-0.25	12.9023	0.88176	-1.45016	-1.04991	0.886338888629124	0.576375	-0.260825	0.184745
Trial1	2	1	noBlindfold	counterclockwise	practice	Guided	1	0.5	-0.25	12.9223	0.89472	-1.45015	-1.0499	0.891988676894217	0.544934	-0.319988	0.228682
Trial1	2	1	noBlindfold	counterclockwise	practice	Guided	1	0.5	-0.25	12.94231	0.9209	-1.45014	-1.0499	0.903878728915695	0.624045	-0.269049	0.207049
Trial1	2	1	noBlindfold	counterclockwise	practice	Guided	1	0.5	-0.25	12.96231	0.93413	-1.45013	-1.04989	0.910106008347864	0.545894	-0.247814	0.215087
Trial1	2	1	noBlindfold	counterclockwise	practice	Guided	1	0.5	-0.25	12.9823	0.94753	-1.45013	-1.04988	0.916564855483151	0.449422	-0.29429	0.262561
Trial1	2	1	noBlindfold	counterclockwise	practice	Guided	1	0.5	-0.25	13.0023	0.96104	-1.45013	-1.04986	0.923219324217091	0.464326	-0.201128	0.244125
Trial1	2	1	noBlindfold	counterclockwise	practice	Guided	1	0.5	-0.25	13.02231	0.97547	-1.4501	-1.04985	0.930500794626545	0.412954	-0.175683	0.272056
Trial1	2	1	noBlindfold	counterclockwise	practice	Guided	1	0.5	-0.25	13.04231	1.00294	-1.45006	-1.04986	0.944841110044324	0.426698	-0.082511	0.284862
Trial1	2	1	noBlindfold	counterclockwise	practice	Guided	1	0.5	-0.25	13.0623	1.01682	-1.45005	-1.04986	0.952301887714535	0.443489	-0.107876	0.257557
Trial1	2	1	noBlindfold	counterclockwise	practice	Guided	1	0.5	-0.25	13.08231	1.0308	-1.45005	-1.04985	0.959952408068073	0.379307	-0.145933	0.283161
Trial1	2	1	noBlindfold	counterclockwise	practice	Guided	1	0.5	-0.25	13.10231	1.04525	-1.45005	-1.04984	0.968009028402728	0.315433	-0.128973	0.325463
Trial1	2	1	noBlindfold	counterclockwise	practice	Guided	1	0.5	-0.25	13.1223	1.05929	-1.45006	-1.04984	0.975986344571713	0.335	-0.090853	0.342133
Trial1	2	1	noBlindfold	counterclockwise	practice	Guided	1	0.5	-0.25	13.1423	1.08767	-1.45007	-1.04985	0.992530167734786	0.311367	-0.158479	0.296884
Trial1	2	1	noBlindfold	counterclockwise	practice	Guided	1	0.5	-0.25	13.16231	1.10161	-1.45008	-1.04986	1.00085490799463	0.376266	-0.162665	0.312169
Trial1	2	1	noBlindfold	counterclockwise	practice	Guided	1	0.5	-0.25	13.18231	1.11554	-1.45008	-1.04985	1.00928168880269	0.360855	-0.107616	0.27335
Trial1	2	1	noBlindfold	counterclockwise	practice	Guided	1	0.5	-0.25	13.2023	1.12992	-1.45006	-1.04984	1.0181076548347	0.399128	-0.11605	0.295946
Trial1	2	1	noBlindfold	counterclockwise	practice	Guided	1	0.5	-0.25	13.22231	1.14391	-1.45006	-1.04982	1.02680676694776	0.414538	-0.171025	0.329285
Trial1	2	1	noBlindfold	counterclockwise	practice	Guided	1	0.5	-0.25	13.24231	1.17236	-1.45008	-1.0498	1.04486752993065	0.411495	-0.128622	0.407206
Trial1	2	1	noBlindfold	counterclockwise	practice	Guided	1	0.5	-0.25	13.2623	1.18635	-1.45007	-1.04979	1.05391669011675	0.318799	-0.137049	0.427108
Trial1	2	1	noBlindfold	counterclockwise	practice	Guided	1	0.5	-0.25	13.2823	1.20035	-1.45007	-1.04979	1.06308714170321	0.311825	-0.120086	0.379321
Trial1	2	1	noBlindfold	counterclockwise	practice	Guided	1	0.5	-0.25	13.30231	1.21479	-1.45006	-1.0498	1.07266249411617	0.344164	-0.132749	0.419981
Trial1	2	1	noBlindfold	counterclockwise	practice	Guided	1	0.5	-0.25	13.32231	1.22884	-1.45006	-1.0498	1.08207570780254	0.394955	-0.136945	0.395269
Trial1	2	1	noBlindfold	counterclockwise	practice	Guided	1	0.5	-0.25	13.3423	1.25738	-1.45008	-1.04978	1.10148651551121	0.44966	-0.145318	0.441184
Trial1	2	1	noBlindfold	counterclockwise	practice	Guided	1	0.5	-0.25	13.3623	1.27145	-1.45008	-1.04976	1.11119359269829	0.340851	-0.145278	0.443793
Trial1	2	1	noBlindfold	counterclockwise	practice	Guided	1	0.5	-0.25	13.38231	1.28595	-1.45007	-1.04975	1.12130162399112	0.289107	-0.094464	0.486607
Trial1	2	1	noBlindfold	counterclockwise	practice	Guided	1	0.5	-0.25	13.4023	1.30003	-1.45005	-1.04974	1.13120828279134	0.302155	-0.077511	0.481043
Trial1	2	1	noBlindfold	counterclockwise	practice	Guided	1	0.5	-0.25	13.4223	1.30454	-1.45005	-1.04909	1.13394424266106	1.231729	0.0028973	0.227366
Trial1	2	1	noBlindfold	counterclockwise	practice	Guided	1	0.5	-0.25	13.44231	1.30121	-1.4501	-1.04823	1.13097681779849	2.099479	-0.157798	0.515279
Trial1	2	1	noBlindfold	counterclockwise	practice	Guided	1	0.5	-0.25	13.46231	1.30086	-1.45011	-1.0473	1.13007259736515	1.342232	-0.356625	0.328076
Trial1	2	1	noBlindfold	counterclockwise	practice	Guided	1	0.5	-0.25	13.4823	1.30063	-1.45016	-1.04653	1.12936637477523	0.49138	-0.551197	0.041868
Trial1	2	1	noBlindfold	counterclockwise	practice	Guided	1	0.5	-0.25	13.5023	1.30031	-1.45025	-1.04605	1.12880097806549	0.044309	-0.618906	-0.108457
Trial1	2	1	noBlindfold	counterclockwise	practice	Guided	1	0.5	-0.25	13.52231	1.30006	-1.45029	-1.04584	1.12847569889237	0.053978	-0.504623	-0.176532
Trial1	2	1	noBlindfold	counterclockwise	practice	Guided	1	0.5	-0.25	13.54231	1.3001	-1.45026	-1.04573	1.12842641976912	0.741104	-0.415656	0.156953
Trial1	2	1	noBlindfold	counterclockwise	practice	Guided	1	0.5	-0.25	13.5623	1.3003	-1.45022	-1.04535	1.12830041920224	1.089245	-0.174359	0.462218
Trial1	2	1	noBlindfold	counterclockwise	practice	Guided	1	0.5	-0.25	13.58231	1.30048	-1.45012	-1.04452	1.12784329461542	1.074237	-0.07277	0.669926
Trial1	2	1	noBlindfold	counterclockwise	practice	Guided	1	0.5	-0.25	13.60231	1.30051	-1.45006	-1.0433	1.12700544811633	0.689864	-0.161605	0.620662
Trial1	2	1	noBlindfold	counterclockwise	practice	Guided	1	0.5	-0.25	13.6223	1.30037	-1.45007	-1.03991	1.12452213540165	0.267054	-0.153088	0.486481
Trial1	2	1	noBlindfold	counterclockwise	practice	Guided	1	0.5	-0.25	13.6423	1.30002	-1.45005	-1.03782	1.12280562951508	0.100657	-0.089559	0.408205
Trial1	2	1	noBlindfold	counterclockwise	practice	Guided	1	0.5	-0.25	13.66231	1.30001	-1.45005	-1.03533	1.12105273925358	0.34069	-0.106454	0.451634
Trial1	2	1	noBlindfold	counterclockwise	practice	Guided	1	0.5	-0.25	13.68231	1.30016	-1.45006	-1.0326	1.11924918861892	0.733774	-0.093723	0.52085
Trial1	2	1	noBlindfold	counterclockwise	practice	Guided	1	0.5	-0.25	13.7023	1.30035	-1.45007	-1.02969	1.11735248793876	1.033029	-0.182546	0.564884
Trial1	2	1	noBlindfold	counterclockwise	practice	Guided	1	0.5	-0.25	13.72231	1.3005	-1.4501	-1.02299	1.11279550167433	1.125463	-0.292509	0.540235
Trial1	2	1	noBlindfold	counterclockwise	practice	Guided	1	0.5	-0.25	13.74231	1.30048	-1.45017	-1.0198	1.11056759983174	0.599018	-0.415033	0.155852
Trial1	2	1	noBlindfold	counterclockwise	practice	Guided	1	0.5	-0.25	13.7623	1.30032	-1.45021	-1.0168	1.10837469283985	0.280558	-0.452997	0.041294
Trial1	2	1	noBlindfold	counterclockwise	practice	Guided	1	0.5	-0.25	13.7823	1.30016	-1.45019	-1.01393	1.10627523881296	0.085146	-0.165159	-0.137349
Trial1	2	1	noBlindfold	counterclockwise	practice	Guided	1	0.5	-0.25	13.80231	1.30003	-1.45008	-1.01123	1.10431838270438	0.050582	-0.0085742	-0.0072737
Trial1	2	1	noBlindfold	counterclockwise	practice	Guided	1	0.5	-0.25	13.82231	1.29997	-1.44997	-1.00613	1.10076545955091	0.061511	-0.0085811	0.01323
Trial1	2	1	noBlindfold	counterclockwise	practice	Guided	1	0.5	-0.25	13.8423	1.30006	-1.44998	-1.00363	1.0991152341774	0.148046	0.033731	0.044569
Trial1	2	1	noBlindfold	counterclockwise	practice	Guided	1	0.5	-0.25	13.8623	1.30008	-1.44998	-1.00126	1.09750606566987	0.128745	0.071801	0.021445
Trial1	2	1	noBlindfold	counterclockwise	practice	Guided	1	0.5	-0.25	13.88231	1.30007	-1.44997	-0.99888	1.09587101835093	0.048706	-0.017083	0.058221
Trial1	2	1	noBlindfold	counterclockwise	practice	Guided	1	0.5	-0.25	13.9023	1.30003	-1.44998	-0.99667	1.09433271457925	-0.033358	-0.017086	-0.04355
Trial1	2	1	noBlindfold	counterclockwise	practice	Guided	1	0.5	-0.25	13.9223	1.29997	-1.45	-0.99246	1.0914205973042	-0.060814	-0.00015676	-0.00087366
Trial1	2	1	noBlindfold	counterclockwise	practice	Guided	1	0.5	-0.25	13.94231	1.29995	-1.44999	-0.9905	1.09007349236233	-0.068601	-0.00016313	-0.020905
Trial1	2	1	noBlindfold	counterclockwise	practice	Guided	1	0.5	-0.25	13.96231	1.29997	-1.44999	-0.98863	1.0888187738516	-0.0072481	0.025225	-0.033962
Trial1	2	1	noBlindfold	counterclockwise	practice	Guided	1	0.5	-0.25	13.9823	1.3	-1.45	-0.98678	1.0875866283411	0.048869	-0.008628	-0.057942
Trial1	2	1	noBlindfold	counterclockwise	practice	Guided	1	0.5	-0.25	14.0023	1.30003	-1.45001	-0.98504	1.08643076385653	0.055999	0.0040695	0.042392
Trial1	2	1	noBlindfold	counterclockwise	practice	Guided	1	0.5	-0.25	14.02231	1.30002	-1.44999	-0.98168	1.08415304859809	-0.0093093	0.025219	9.8161E-05
Trial1	2	1	noBlindfold	counterclockwise	practice	Guided	1	0.5	-0.25	14.04231	1.29998	-1.45	-0.98015	1.08309139381366	-0.054559	-0.00016676	-0.034166
Trial1	2	1	noBlindfold	counterclockwise	practice	Guided	1	0.5	-0.25	14.0623	1.29996	-1.45	-0.9787	1.08209966876191	-0.059964	0.042146	-0.005038
Trial1	2	1	noBlindfold	counterclockwise	practice	Guided	1	0.5	-0.25	14.08231	1.29996	-1.44999	-0.97728	1.08114395787747	-0.022008	-0.00017281	-0.023792
Trial1	2	1	noBlindfold	counterclockwise	practice	Guided	1	0.5	-0.25	14.10231	1.29997	-1.45	-0.97596	1.08026381444855	-0.00014195	0.0082937	-0.0024993
Trial1	2	1	noBlindfold	counterclockwise	practice	Guided	1	0.5	-0.25	14.1223	1.3	-1.45	-0.97304	1.07832589841173	0.032574	0.020983	-0.039438
Trial1	2	1	noBlindfold	counterclockwise	practice	Guided	1	0.5	-0.25	14.1423	1.30001	-1.44988	-0.97021	1.07643779499748	-0.082517	0.871538	1.592113
Trial1	2	1	noBlindfold	counterclockwise	practice	Guided	1	0.5	-0.25	14.16231	1.29994	-1.44964	-0.96552	1.07325350386818	-0.386881	0.977333	2.529745
Trial1	2	1	noBlindfold	counterclockwise	practice	Guided	1	0.5	-0.25	14.18231	1.29984	-1.44951	-0.9583	1.06837870438768	-0.290487	0.880001	3.019908
Trial1	2	1	noBlindfold	counterclockwise	practice	Guided	1	0.5	-0.25	14.2023	1.29987	-1.44955	-0.94892	1.06220582850267	0.06711	0.626093	2.950527
Trial1	2	1	noBlindfold	counterclockwise	practice	Guided	1	0.5	-0.25	14.22231	1.30005	-1.44967	-0.9237	1.04592149394467	0.386866	0.465236	2.778185
Trial1	2	1	noBlindfold	counterclockwise	practice	Guided	1	0.5	-0.25	14.24231	1.30039	-1.44999	-0.90907	1.03682083548396	1.167746	-0.402316	1.942505
Trial1	2	1	noBlindfold	counterclockwise	practice	Guided	1	0.5	-0.25	14.2623	1.30054	-1.4502	-0.8935	1.02711073217838	1.341451	-0.406431	1.650266
Trial1	2	1	noBlindfold	counterclockwise	practice	Guided	1	0.5	-0.25	14.2823	1.30064	-1.45025	-0.8767	1.01674837536544	1.342743	-0.554429	1.402923
Trial1	2	1	noBlindfold	counterclockwise	practice	Guided	1	0.5	-0.25	14.30231	1.30066	-1.4503	-0.8597201	1.00638719690701	1.198606	-0.943754	1.391451
Trial1	2	1	noBlindfold	counterclockwise	practice	Guided	1	0.5	-0.25	14.32231	1.30059	-1.45042	-0.82315	0.984604137703819	0.98002	-0.837959	1.230527
Trial1	2	1	noBlindfold	counterclockwise	practice	Guided	1	0.5	-0.25	14.3423	1.3004	-1.45044	-0.80513	0.97406853570135	0.762593	-0.736396	1.280662
Trial1	2	1	noBlindfold	counterclockwise	practice	Guided	1	0.5	-0.25	14.3623	1.30035	-1.4504	-0.78574	0.963108202903484	0.64137	-0.474017	1.460463
Trial1	2	1	noBlindfold	counterclockwise	practice	Guided	1	0.5	-0.25	14.38231	1.30033	-1.45027	-0.76466	0.951526717383874	0.728843	-0.190389	1.719087
Trial1	2	1	noBlindfold	counterclockwise	practice	Guided	1	0.5	-0.25	14.4023	1.30032	-1.45015	-0.743	0.939979319215505	0.660333	-0.156476	1.801319
Trial1	2	1	noBlindfold	counterclockwise	practice	Guided	1	0.5	-0.25	14.4223	1.30032	-1.45009	-0.69712	0.91674882058111	0.745876	-0.300306	1.598695
Trial1	2	1	noBlindfold	counterclockwise	practice	Guided	1	0.5	-0.25	14.44231	1.30033	-1.4503	-0.6730599	0.905266751068249	0.662773	-0.973104	0.997547
Trial1	2	1	noBlindfold	counterclockwise	practice	Guided	1	0.5	-0.25	14.46231	1.30032	-1.45044	-0.64916	0.89433823399744	0.663614	-0.951945	0.571351
Trial1	2	1	noBlindfold	counterclockwise	practice	Guided	1	0.5	-0.25	14.4823	1.30031	-1.45046	-0.6256	0.884065306658579	0.684699	-0.719196	0.308553
Trial1	2	1	noBlindfold	counterclockwise	practice	Guided	1	0.5	-0.25	14.5023	1.30031	-1.45042	-0.60243	0.874472993423567	0.559881	-0.956177	0.262851
Trial1	2	1	noBlindfold	counterclockwise	practice	Guided	1	0.5	-0.25	14.52231	1.30032	-1.45042	-0.55944	0.858059014984854	0.613937	-0.816527	0.381712
Trial1	2	1	noBlindfold	counterclockwise	practice	Guided	1	0.5	-0.25	14.54231	1.30028	-1.45036	-0.53682	0.85012572452664	0.526537	-0.727659	0.402337
Trial1	2	1	noBlindfold	counterclockwise	practice	Guided	1	0.5	-0.25	14.5623	1.30026	-1.45035	-0.51472	0.842907275103589	0.596494	-0.643023	0.034115
Trial1	2	1	noBlindfold	counterclockwise	practice	Guided	1	0.5	-0.25	14.58231	1.30028	-1.45035	-0.4939	0.836621329394363	0.706007	-0.84615	-0.167967
Trial1	2	1	noBlindfold	counterclockwise	practice	Guided	1	0.5	-0.25	14.60231	1.30032	-1.45041	-0.4737	0.830995695970092	0.666945	-0.968872	0.0059486
Trial1	2	1	noBlindfold	counterclockwise	practice	Guided	1	0.5	-0.25	14.6223	1.30036	-1.45046	-0.43448	0.82134581462193	0.721331	-0.84615	0.293596
Trial1	2	1	noBlindfold	counterclockwise	practice	Guided	1	0.5	-0.25	14.6423	1.30038	-1.45044	-0.41497	0.817204518698612	0.699878	-0.803832	0.055316
Trial1	2	1	noBlindfold	counterclockwise	practice	Guided	1	0.5	-0.25	14.66231	1.30036	-1.45044	-0.39666	0.81368619761717	0.627398	-0.778441	-0.073985
Trial1	2	1	noBlindfold	counterclockwise	practice	Guided	1	0.5	-0.25	14.68231	1.30032	-1.4504	-0.37889	0.810632335480419	0.570822	-0.664182	0.020671
Trial1	2	1	noBlindfold	counterclockwise	practice	Guided	1	0.5	-0.25	14.7023	1.30028	-1.45036	-0.36048	0.807869955143106	0.50882	-0.731891	0.105496
Trial1	2	1	noBlindfold	counterclockwise	practice	Guided	1	0.5	-0.25	14.72231	1.30026	-1.45039	-0.32754	0.804007734539713	0.57902	-0.901163	0.151657
Trial1	2	1	noBlindfold	counterclockwise	practice	Guided	1	0.5	-0.25	14.74231	1.30033	-1.45052	-0.31125	0.802670380739683	0.761494	-1.210085	-0.051401
Trial1	2	1	noBlindfold	counterclockwise	practice	Guided	1	0.5	-0.25	14.7623	1.30037	-1.4506	-0.29612	0.801697670506296	0.882929	-1.163535	-0.032111
Trial1	2	1	noBlindfold	counterclockwise	practice	Guided	1	0.5	-0.25	14.7823	1.30038	-1.45059	-0.28103	0.800981268006684	0.601255	-1.040813	0.139041
Trial1	2	1	noBlindfold	counterclockwise	practice	Guided	1	0.5	-0.25	14.80231	1.30034	-1.45053	-0.26664	0.800512901172056	0.534198	-1.049276	0.337154
Trial1	2	1	noBlindfold	counterclockwise	practice	Guided	1	0.5	-0.25	14.82231	1.30027	-1.45051	-0.23765	0.80036525021108	0.414662	-1.040813	0.537231
Trial1	2	1	noBlindfold	counterclockwise	practice	Guided	1	0.5	-0.25	14.8423	1.30019	-1.45043	-0.223	0.800645359512057	0.338613	-0.863077	0.525916
Trial1	2	1	noBlindfold	counterclockwise	practice	Guided	1	0.5	-0.25	14.8623	1.3002	-1.45044	-0.20891	0.801254270412244	0.477936	-0.930786	0.416861
Trial1	2	1	noBlindfold	counterclockwise	practice	Guided	1	0.5	-0.25	14.88231	1.30024	-1.45046	-0.19501	0.802127184885848	0.557939	-0.803832	0.364649
Trial1	2	1	noBlindfold	counterclockwise	practice	Guided	1	0.5	-0.25	14.9023	1.30028	-1.45045	-0.1812	0.803231895910123	0.541448	-0.985799	0.50411
Trial1	2	1	noBlindfold	counterclockwise	practice	Guided	1	0.5	-0.25	14.9223	1.30027	-1.45048	-0.15309	0.806116343415109	0.520973	-0.973104	0.538882
Trial1	2	1	noBlindfold	counterclockwise	practice	Guided	1	0.5	-0.25	14.94231	1.30021	-1.4505	-0.13907	0.807862306706695	0.395436	-0.977336	0.659865
Trial1	2	1	noBlindfold	counterclockwise	practice	Guided	1	0.5	-0.25	14.96231	1.30019	-1.4505	-0.12494	0.809903695825822	0.391041	-1.015422	0.772685
Trial1	2	1	noBlindfold	counterclockwise	practice	Guided	1	0.5	-0.25	14.9823	1.30019	-1.45048	-0.11033	0.812287941509825	0.455267	-0.888468	0.599489
Trial1	2	1	noBlindfold	counterclockwise	practice	Guided	1	0.5	-0.25	15.0023	1.30023	-1.45046	-0.096122	0.814890504805378	0.484498	-0.884236	0.584278
Trial1	2	1	noBlindfold	counterclockwise	practice	Guided	1	0.5	-0.25	15.02231	1.30026	-1.45045	-0.067249	0.820861688709021	0.488378	-0.956177	0.563724
Trial1	2	1	noBlindfold	counterclockwise	practice	Guided	1	0.5	-0.25	15.04231	1.30023	-1.4505	-0.052913	0.824142815833095	0.368663	-1.023885	0.711844
Trial1	2	1	noBlindfold	counterclockwise	practice	Guided	1	0.5	-0.25	15.0623	1.3002	-1.45051	-0.038545	0.827667345527349	0.307196	-0.8927	0.577461
Trial1	2	1	noBlindfold	counterclockwise	practice	Guided	1	0.5	-0.25	15.08231	1.30016	-1.45047	-0.023694	0.831546944310057	0.290518	-0.850382	0.612964
Trial1	2	1	noBlindfold	counterclockwise	practice	Guided	1	0.5	-0.25	15.10231	1.30014	-1.45042	-0.0092662	0.835569757386461	0.212578	-0.609169	0.450457
Trial1	2	1	noBlindfold	counterclockwise	practice	Guided	1	0.5	-0.25	15.1223	1.30012	-1.45036	0.020688	0.844668095638091	0.222138	-0.659951	0.5854
Trial1	2	1	noBlindfold	counterclockwise	practice	Guided	1	0.5	-0.25	15.1423	1.30012	-1.45034	0.034859	0.849315517088263	0.310887	-0.748818	0.591969
Trial1	2	1	noBlindfold	counterclockwise	practice	Guided	1	0.5	-0.25	15.16231	1.30015	-1.45035	0.049925	0.854514532773046	0.377649	-0.75305	0.502718
Trial1	2	1	noBlindfold	counterclockwise	practice	Guided	1	0.5	-0.25	15.18231	1.30018	-1.45038	0.065039	0.859963684198946	0.454673	-0.795368	0.584738
Trial1	2	1	noBlindfold	counterclockwise	practice	Guided	1	0.5	-0.25	15.2023	1.3002	-1.45038	0.079301	0.865308710903617	0.39104	-0.693805	0.596961
Trial1	2	1	noBlindfold	counterclockwise	practice	Guided	1	0.5	-0.25	15.22231	1.30021	-1.45037	0.10881	0.876972439032168	0.412333	-0.75305	0.380824
Trial1	2	1	noBlindfold	counterclockwise	practice	Guided	1	0.5	-0.25	15.24231	1.30024	-1.45035	0.1231	0.882942653618304	0.465511	-0.630328	0.275962
Trial1	2	1	noBlindfold	counterclockwise	practice	Guided	1	0.5	-0.25	15.2623	1.30025	-1.45034	0.13746	0.889114950066827	0.445775	-0.727659	0.615318
Trial1	2	1	noBlindfold	counterclockwise	practice	Guided	1	0.5	-0.25	15.2823	1.30024	-1.45035	0.1525	0.895762454124265	0.393114	-0.63456	0.776166
Trial1	2	1	noBlindfold	counterclockwise	practice	Guided	1	0.5	-0.25	15.30231	1.30021	-1.45031	0.16747	0.902561487038585	0.370135	-0.477979	0.903919
Trial1	2	1	noBlindfold	counterclockwise	practice	Guided	1	0.5	-0.25	15.32231	1.30019	-1.45025	0.19916	0.917632111483462	0.28271	-0.515963	0.994944
Trial1	2	1	noBlindfold	counterclockwise	practice	Guided	1	0.5	-0.25	15.3423	1.30011	-1.45024	0.21536	0.925600402507004	0.20298	-0.638557	0.8939
Trial1	2	1	noBlindfold	counterclockwise	practice	Guided	1	0.5	-0.25	15.3623	1.30008	-1.45028	0.23179	0.933942997846422	0.156572	-0.651253	0.737501
Trial1	2	1	noBlindfold	counterclockwise	practice	Guided	1	0.5	-0.25	15.38231	1.30007	-1.45032	0.24879	0.942816811862696	0.211596	-0.617398	0.610553
Trial1	2	1	noBlindfold	counterclockwise	practice	Guided	1	0.5	-0.25	15.4023	1.30009	-1.45033	0.26526	0.95164952346541	0.272227	-0.790902	0.490646
Trial1	2	1	noBlindfold	counterclockwise	practice	Guided	1	0.5	-0.25	15.4223	1.30014	-1.45038	0.29874	0.970226594082054	0.369168	-0.812061	0.577908
Trial1	2	1	noBlindfold	counterclockwise	practice	Guided	1	0.5	-0.25	15.44231	1.30021	-1.45039	0.31587	0.980073935253372	0.469163	-0.862843	0.781168
Trial1	2	1	noBlindfold	counterclockwise	practice	Guided	1	0.5	-0.25	15.46231	1.30023	-1.4504	0.3321	0.989549632315635	0.416311	-0.617398	0.658382
Trial1	2	1	noBlindfold	counterclockwise	practice	Guided	1	0.5	-0.25	15.4823	1.30021	-1.45037	0.34954	0.999892118416468	0.289103	-0.689339	0.825576
Trial1	2	1	noBlindfold	counterclockwise	practice	Guided	1	0.5	-0.25	15.5023	1.30015	-1.45034	0.3667	1.01022718411703	0.182538	-0.718962	0.81432
Trial1	2	1	noBlindfold	counterclockwise	practice	Guided	1	0.5	-0.25	15.52231	1.3001	-1.45034	0.40201	1.03212258531487	0.186658	-0.630094	0.79381
Trial1	2	1	noBlindfold	counterclockwise	practice	Guided	1	0.5	-0.25	15.54231	1.30012	-1.45035	0.41937	1.04319144449975	0.339517	-0.824757	0.486601
Trial1	2	1	noBlindfold	counterclockwise	practice	Guided	1	0.5	-0.25	15.5623	1.30018	-1.45039	0.43658	1.05436239751981	0.463517	-0.735889	0.363696
Trial1	2	1	noBlindfold	counterclockwise	practice	Guided	1	0.5	-0.25	15.58231	1.30022	-1.45041	0.45417	1.06593031740331	0.435077	-0.909393	0.539861
Trial1	2	1	noBlindfold	counterclockwise	practice	Guided	1	0.5	-0.25	15.60231	1.30022	-1.45044	0.47149	1.07745064044271	0.440232	-0.981333	0.350086
Trial1	2	1	noBlindfold	counterclockwise	practice	Guided	1	0.5	-0.25	15.6223	1.3002	-1.45049	0.50365	1.09923080097827	0.31044	-1.078665	0.032823
Trial1	2	1	noBlindfold	counterclockwise	practice	Guided	1	0.5	-0.25	15.6423	1.30013	-1.45053	0.51894	1.10971924576958	0.298316	-1.125214	0.065159
Trial1	2	1	noBlindfold	counterclockwise	practice	Guided	1	0.5	-0.25	15.66231	1.30015	-1.45055	0.53377	1.12006046252664	0.377384	-1.087128	0.079812
Trial1	2	1	noBlindfold	counterclockwise	practice	Guided	1	0.5	-0.25	15.68231	1.30018	-1.45054	0.54863	1.13052989402941	0.363676	-1.070201	0.2084
Trial1	2	1	noBlindfold	counterclockwise	practice	Guided	1	0.5	-0.25	15.7023	1.30019	-1.45053	0.55479	1.13489689727366	0.396669	-0.968638	0.089228
Trial1	2	1	noBlindfold	counterclockwise	practice	Guided	1	0.5	-0.25	15.72231	1.30019	-1.45054	0.55147	1.1325449760103	0.334762	-1.721898	2.276091
Trial1	2	1	noBlindfold	counterclockwise	practice	Guided	1	0.5	-0.25	15.74231	1.3003	-1.45013	0.55112	1.13237516382203	0.309657	-1.429896	2.34809
Trial1	2	1	noBlindfold	counterclockwise	practice	Guided	1	0.5	-0.25	15.7623	1.30026	-1.45039	0.55114	1.13236094078274	-0.022205	-0.630086	2.11655
Trial1	2	1	noBlindfold	counterclockwise	practice	Guided	1	0.5	-0.25	15.7823	1.30015	-1.45026	0.55129	1.13238937935508	-0.356609	0.42782	2.715415
Trial1	2	1	noBlindfold	counterclockwise	practice	Guided	1	0.5	-0.25	15.80231	1.29985	-1.45007	0.55139	1.1322481712989	-0.40324	-0.786711	2.856542
Trial1	2	1	noBlindfold	counterclockwise	practice	Guided	1	0.5	-0.25	15.82231	1.29952	-1.4502	0.55137	1.13200095935859	-0.214805	-0.257717	2.905836
Trial1	2	1	noBlindfold	counterclockwise	practice	Guided	1	0.5	-0.25	15.8423	1.29928	-1.44998	0.55126	1.13175349897065	-0.079361	-0.587838	2.441479
Trial1	2	1	noBlindfold	counterclockwise	practice	Guided	1	0.5	-0.25	15.8623	1.29925	-1.45007	0.55113	1.13164033372198	-0.23047	-0.03765	2.213015
Trial1	2	1	noBlindfold	counterclockwise	practice	Guided	1	0.5	-0.25	15.88231	1.29917	-1.45002	0.55103	1.13151303377853	-0.274698	-0.130791	2.028714
Trial1	2	1	noBlindfold	counterclockwise	practice	Guided	1	0.5	-0.25	15.9023	1.29906	-1.45009	0.55098	1.1313999618966	-0.142119	-0.723216	1.852911
Trial1	2	1	noBlindfold	counterclockwise	practice	Guided	1	0.5	-0.25	15.9223	1.299	-1.45018	0.55094	1.13132917232535	0.049147	-0.177269	1.829622
Trial1	2	1	noBlindfold	counterclockwise	practice	Guided	1	0.5	-0.25	15.94231	1.29902	-1.45023	0.55091	1.13132217567463	0.163015	-0.845837	1.703814
Trial1	2	1	noBlindfold	counterclockwise	practice	Guided	1	0.5	-0.25	15.96231	1.29903	-1.45027	0.55085	1.13128675707621	0.045959	-0.367601	1.519276
Trial1	2	1	noBlindfold	counterclockwise	practice	Guided	1	0.5	-0.25	15.9823	1.29903	-1.45027	0.55076	1.13122304476805	-0.147136	-0.833034	1.325303
Trial1	2	1	noBlindfold	counterclockwise	practice	Guided	1	0.5	-0.25	16.0023	1.29898	-1.45034	0.55065	1.13110983553186	-0.361907	-0.828802	1.113108
Trial1	2	1	noBlindfold	counterclockwise	practice	Guided	1	0.5	-0.25	16.02231	1.29881	-1.45034	0.55048	1.130869430039	-0.606413	-0.498701	0.989547
Trial1	2	1	noBlindfold	counterclockwise	practice	Guided	1	0.5	-0.25	16.04231	1.29741	-1.45038	0.55041	1.129831379397	-1.068017	-0.680664	0.792793
Trial1	2	1	noBlindfold	counterclockwise	practice	Guided	1	0.5	-0.25	16.0623	1.29569	-1.45035	0.55036	1.12858258418039	-1.28319	-0.574869	0.711541
Trial1	2	1	noBlindfold	counterclockwise	practice	Guided	1	0.5	-0.25	16.08231	1.29324	-1.45033	0.55034	1.12684245558072	-1.438062	-0.799155	0.683185
Trial1	2	1	noBlindfold	counterclockwise	practice	Guided	1	0.5	-0.25	16.10231	1.28958	-1.45034	0.5503	1.12424047697086	-1.549419	-0.515624	0.610988
Trial1	2	1	noBlindfold	counterclockwise	practice	Guided	1	0.5	-0.25	16.1223	1.28491	-1.45028	0.55009	1.12081563290701	-1.62298	-0.528237	0.447244
Trial1	2	1	noBlindfold	counterclockwise	practice	Guided	1	0.5	-0.25	16.1423	1.27172	-1.45031	0.54994	1.11151052265621	-1.70178	-0.418174	-0.101489
Trial1	2	1	noBlindfold	counterclockwise	practice	Guided	1	0.5	-0.25	16.16231	1.26361	-1.45026	0.54991	1.10587352923587	-1.670843	-0.506946	-0.195894
Trial1	2	1	noBlindfold	counterclockwise	practice	Guided	1	0.5	-0.25	16.18231	1.25372	-1.45027	0.5499	1.09906038468927	-1.523278	-0.540801	-0.137257
Trial1	2	1	noBlindfold	counterclockwise	practice	Guided	1	0.5	-0.25	16.2023	1.24274	-1.45028	0.54987	1.09153781394781	-1.173097	-0.59155	-0.302052
Trial1	2	1	noBlindfold	counterclockwise	practice	Guided	1	0.5	-0.25	16.22231	1.23134	-1.45032	0.54988	1.08382024735696	-0.948901	-0.773517	-0.257819
Trial1	2	1	noBlindfold	counterclockwise	practice	Guided	1	0.5	-0.25	16.24231	1.20685	-1.45034	0.54991	1.06747038281757	-0.77857	-0.705809	-0.146619
Trial1	2	1	noBlindfold	counterclockwise	practice	Guided	1	0.5	-0.25	16.2623	1.1943	-1.45034	0.54994	1.05922442815942	-0.754265	-0.650795	-0.078901
Trial1	2	1	noBlindfold	counterclockwise	practice	Guided	1	0.5	-0.25	16.2823	1.18145	-1.45031	0.54998	1.05087682021003	-0.762444	-0.426462	-0.034412
Trial1	2	1	noBlindfold	counterclockwise	practice	Guided	1	0.5	-0.25	16.30231	1.16742	-1.45026	0.55004	1.04187979545894	-0.954999	-0.608355	0.086352
Trial1	2	1	noBlindfold	counterclockwise	practice	Guided	1	0.5	-0.25	16.32231	1.15414	-1.45026	0.55016	1.03351591408544	-0.955571	-0.417876	0.179043
Trial1	2	1	noBlindfold	counterclockwise	practice	Guided	1	0.5	-0.25	16.3423	1.1248	-1.45022	0.55021	1.01523940091154	-0.991096	-0.531927	0.387431
Trial1	2	1	noBlindfold	counterclockwise	practice	Guided	1	0.5	-0.25	16.3623	1.10958	-1.45025	0.55024	1.00596816375044	-0.99601	-0.447258	0.483845
Trial1	2	1	noBlindfold	counterclockwise	practice	Guided	1	0.5	-0.25	16.38231	1.09388	-1.45023	0.55029	0.996572921678019	-1.108161	-0.44291	0.599676
Trial1	2	1	noBlindfold	counterclockwise	practice	Guided	1	0.5	-0.25	16.4023	1.07715	-1.45021	0.55033	0.986727008758204	-1.020388	-0.442792	0.717192
Trial1	2	1	noBlindfold	counterclockwise	practice	Guided	1	0.5	-0.25	16.4223	1.06037	-1.4502	0.55039	0.977056120078754	-1.139283	-0.307272	0.72296
Trial1	2	1	noBlindfold	counterclockwise	practice	Guided	1	0.5	-0.25	16.44231	1.02503	-1.45014	0.55042	0.957250580062688	-1.201394	-0.319818	0.881437
Trial1	2	1	noBlindfold	counterclockwise	practice	Guided	1	0.5	-0.25	16.46231	1.00585	-1.45014	0.55045	0.94689198178839	-1.208245	-0.21818	0.892311
Trial1	2	1	noBlindfold	counterclockwise	practice	Guided	1	0.5	-0.25	16.4823	0.98659	-1.45012	0.55046	0.936752921687062	-1.186409	-0.260439	0.912886
Trial1	2	1	noBlindfold	counterclockwise	practice	Guided	1	0.5	-0.25	16.5023	0.96673	-1.45014	0.55046	0.926592182520673	-1.139554	-0.306895	0.86464
Trial1	2	1	noBlindfold	counterclockwise	practice	Guided	1	0.5	-0.25	16.52231	0.9457	-1.45015	0.55044	0.916161966630963	-1.205208	-0.251801	0.89587
Trial1	2	1	noBlindfold	counterclockwise	practice	Guided	1	0.5	-0.25	16.54231	0.90248	-1.45017	0.55043	0.895923177527181	-1.208714	-0.361637	0.865023
Trial1	2	1	noBlindfold	counterclockwise	practice	Guided	1	0.5	-0.25	16.5623	0.88031	-1.45018	0.55042	0.886175969949743	-1.212439	-0.331923	0.834495
Trial1	2	1	noBlindfold	counterclockwise	practice	Guided	1	0.5	-0.25	16.58231	0.8576	-1.45018	0.55043	0.876678918304827	-1.149131	-0.471465	0.840168
Trial1	2	1	noBlindfold	counterclockwise	practice	Guided	1	0.5	-0.25	16.60231	0.8337	-1.45021	0.55045	0.867223118080976	-1.121372	-0.395172	0.91296
Trial1	2	1	noBlindfold	counterclockwise	practice	Guided	1	0.5	-0.25	16.6223	0.81004	-1.45019	0.55046	0.858406069950713	-1.198254	-0.335839	0.884525
Trial1	2	1	noBlindfold	counterclockwise	practice	Guided	1	0.5	-0.25	16.6423	0.7612	-1.45018	0.55044	0.841979589751347	-1.233461	-0.149443	0.868097
Trial1	2	1	noBlindfold	counterclockwise	practice	Guided	1	0.5	-0.25	16.66231	0.73528	-1.45012	0.55043	0.834293025473459	-1.066578	-0.293268	0.869712
Trial1	2	1	noBlindfold	counterclockwise	practice	Guided	1	0.5	-0.25	16.68231	0.7097	-1.45013	0.55046	0.827472214788085	-0.956003	-0.280485	0.909497
Trial1	2	1	noBlindfold	counterclockwise	practice	Guided	1	0.5	-0.25	16.7023	0.68224	-1.45013	0.55049	0.820972350580068	-0.942796	-0.161934	0.983533
Trial1	2	1	noBlindfold	counterclockwise	practice	Guided	1	0.5	-0.25	16.72231	0.65765	-1.45011	0.55049	0.815866226779853	-0.971727	-0.284595	1.017939
Trial1	2	1	noBlindfold	counterclockwise	practice	Guided	1	0.5	-0.25	16.74231	0.60365	-1.4501	0.55047	0.807152729816332	-0.982535	-0.149066	0.944383
Trial1	2	1	noBlindfold	counterclockwise	practice	Guided	1	0.5	-0.25	16.7623	0.57574	-1.45011	0.55047	0.80404524542992	-0.938088	-0.309796	0.919453
Trial1	2	1	noBlindfold	counterclockwise	practice	Guided	1	0.5	-0.25	16.7823	0.54842	-1.45014	0.55048	0.801943103324731	-0.813683	-0.258933	0.978183
Trial1	2	1	noBlindfold	counterclockwise	practice	Guided	1	0.5	-0.25	16.80231	0.52097	-1.45015	0.55049	0.800764584491393	-0.78386	-0.373108	0.942019
Trial1	2	1	noBlindfold	counterclockwise	practice	Guided	1	0.5	-0.25	16.82231	0.4935	-1.45018	0.55049	0.800516351799774	-0.691125	-0.419544	1.008781
Trial1	2	1	noBlindfold	counterclockwise	practice	Guided	1	0.5	-0.25	16.8423	0.43685	-1.45015	0.5505	0.802987065624013	-0.679365	-0.406678	0.999
Trial1	2	1	noBlindfold	counterclockwise	practice	Guided	1	0.5	-0.25	16.8623	0.41016	-1.45017	0.5505	0.805525624159632	-0.725138	-0.376957	0.998688
Trial1	2	1	noBlindfold	counterclockwise	practice	Guided	1	0.5	-0.25	16.88231	0.38186	-1.45017	0.55051	0.809180638268807	-0.662543	-0.461495	1.031654
Trial1	2	1	noBlindfold	counterclockwise	practice	Guided	1	0.5	-0.25	16.9023	0.35448	-1.4502	0.55051	0.813629100873257	-0.613334	-0.444447	1.007966
Trial1	2	1	noBlindfold	counterclockwise	practice	Guided	1	0.5	-0.25	16.9223	0.32716	-1.45022	0.55052	0.818966385313314	-0.673768	-0.435868	0.969191
Trial1	2	1	noBlindfold	counterclockwise	practice	Guided	1	0.5	-0.25	16.94231	0.27018	-1.45021	0.55052	0.832856238102747	-0.62101	-0.363692	1.039851
Trial1	2	1	noBlindfold	counterclockwise	practice	Guided	1	0.5	-0.25	16.96231	0.24386	-1.45019	0.5505	0.840480816466888	-0.522941	-0.287427	0.967944
Trial1	2	1	noBlindfold	counterclockwise	practice	Guided	1	0.5	-0.25	16.9823	0.21685	-1.45017	0.55048	0.849083128325151	-0.611123	-0.346581	0.97662
Trial1	2	1	noBlindfold	counterclockwise	practice	Guided	1	0.5	-0.25	17.0023	0.18997	-1.45017	0.55047	0.858411796335643	-0.562044	-0.401496	0.908034
Trial1	2	1	noBlindfold	counterclockwise	practice	Guided	1	0.5	-0.25	17.02231	0.16244	-1.45019	0.55053	0.868789421820226	-0.454257	-0.388684	1.015067
Trial1	2	1	noBlindfold	counterclockwise	practice	Guided	1	0.5	-0.25	17.04231	0.10819	-1.45023	0.55053	0.891270656561857	-0.194747	-0.481571	1.044743
Trial1	2	1	noBlindfold	counterclockwise	practice	Guided	1	0.5	-0.25	17.0623	0.083276	-1.45024	0.55051	0.902482763432966	-0.083701	-0.439137	1.000482
Trial1	2	1	noBlindfold	counterclockwise	practice	Guided	1	0.5	-0.25	17.08231	0.058096	-1.45022	0.55049	0.914364984822467	-0.163555	-0.38824	0.978909
Trial1	2	1	noBlindfold	counterclockwise	practice	Guided	1	0.5	-0.25	17.10231	0.032683	-1.45021	0.55049	0.926913889173556	-0.146531	-0.481221	1.005052
Trial1	2	1	noBlindfold	counterclockwise	practice	Guided	1	0.5	-0.25	17.1223	0.0092642	-1.45022	0.55051	0.938955732883443	-0.015153	-0.447244	1.035081
Trial1	2	1	noBlindfold	counterclockwise	practice	Guided	1	0.5	-0.25	17.1423	-0.038711	-1.45022	0.55048	0.964871900918088	-0.024089	-0.455471	0.954945
Trial1	2	1	noBlindfold	counterclockwise	practice	Guided	1	0.5	-0.25	17.16231	-0.061762	-1.45023	0.55044	0.977896089185218	-0.089174	-0.446886	0.871261
Trial1	2	1	noBlindfold	counterclockwise	practice	Guided	1	0.5	-0.25	17.18231	-0.082945	-1.45024	0.55041	0.990192454815652	-0.115812	-0.518736	0.838419
Trial1	2	1	noBlindfold	counterclockwise	practice	Guided	1	0.5	-0.25	17.2023	-0.10497	-1.45024	0.5504	1.0033089236297	-0.125779	-0.450913	0.788655
Trial1	2	1	noBlindfold	counterclockwise	practice	Guided	1	0.5	-0.25	17.22231	-0.12591	-1.45023	0.55045	1.01611198820359	-0.108999	-0.408476	0.84775
Trial1	2	1	noBlindfold	counterclockwise	practice	Guided	1	0.5	-0.25	17.24231	-0.16712	-1.45023	0.55049	1.04203324645337	-0.093698	-0.518299	0.987965
Trial1	2	1	noBlindfold	counterclockwise	practice	Guided	1	0.5	-0.25	17.2623	-0.18677	-1.45024	0.55051	1.05473658558651	-0.258062	-0.458962	1.028383
Trial1	2	1	noBlindfold	counterclockwise	practice	Guided	1	0.5	-0.25	17.2823	-0.20607	-1.45024	0.55054	1.06742643440159	-0.269083	-0.539276	1.098095
Trial1	2	1	noBlindfold	counterclockwise	practice	Guided	1	0.5	-0.25	17.30231	-0.22508	-1.45024	0.55057	1.08011727380313	-0.330657	-0.467242	1.139549
Trial1	2	1	noBlindfold	counterclockwise	practice	Guided	1	0.5	-0.25	17.32231	-0.24442	-1.45022	0.55053	1.0931648795233	-0.339842	-0.344405	1.109253
Trial1	2	1	noBlindfold	counterclockwise	practice	Guided	1	0.5	-0.25	17.3423	-0.28183	-1.45021	0.55047	1.11893269729642	-0.333136	-0.399181	0.876627
Trial1	2	1	noBlindfold	counterclockwise	practice	Guided	1	0.5	-0.25	17.3623	-0.29938	-1.45021	0.55046	1.13125796022395	-0.357216	-0.471011	0.820705
Trial1	2	1	noBlindfold	counterclockwise	practice	Guided	1	0.5	-0.25	17.38231	-0.30602	-1.45021	0.55046	1.13595970706968	-2.351178	-0.343961	0.750872
Trial1	2	1	noBlindfold	counterclockwise	practice	Guided	1	0.5	-0.25	17.4023	-0.30371	-1.45021	0.55062	1.13443472867442	-4.453438	-0.589348	1.533075
Trial1	2	1	noBlindfold	counterclockwise	practice	Guided	1	0.5	-0.25	17.4223	-0.30215	-1.45018	0.55097	1.13357730850412	-2.333304	0.147	1.984269
Trial1	2	1	noBlindfold	counterclockwise	practice	Guided	1	0.5	-0.25	17.44231	-0.30054	-1.44983	0.55105	1.13249521243374	0.203635	0.362655	2.14484
Trial1	2	1	noBlindfold	counterclockwise	practice	Guided	1	0.5	-0.25	17.46231	-0.30006	-1.44986	0.55101	1.13212766520479	-0.542496	-0.157889	2.043829
Trial1	2	1	noBlindfold	counterclockwise	practice	Guided	1	0.5	-0.25	17.4823	-0.30017	-1.45003	0.5509	1.13212756250444	-1.646185	-0.724892	1.800929
Trial1	2	1	noBlindfold	counterclockwise	practice	Guided	1	0.5	-0.25	17.5023	-0.30071	-1.45023	0.55082	1.13245271580943	-2.32714	-0.691038	1.359814
Trial1	2	1	noBlindfold	counterclockwise	practice	Guided	1	0.5	-0.25	17.52231	-0.30091	-1.45026	0.55065	1.132473948999	-1.934556	-0.55562	1.177163
Trial1	2	1	noBlindfold	counterclockwise	practice	Guided	1	0.5	-0.25	17.54231	-0.30068	-1.45021	0.55052	1.13221939383809	-0.510102	-0.33118	0.886672
Trial1	2	1	noBlindfold	counterclockwise	practice	Guided	1	0.5	-0.25	17.5623	-0.30044	-1.45021	0.55041	1.13197192316235	-0.638614	-0.728924	0.630015
Trial1	2	1	noBlindfold	counterclockwise	practice	Guided	1	0.5	-0.25	17.58231	-0.3004	-1.4503	0.55029	1.13185874027477	-1.070371	-0.982832	0.32407
Trial1	2	1	noBlindfold	counterclockwise	practice	Guided	1	0.5	-0.25	17.60231	-0.30049	-1.45041	0.55015	1.13182344407037	-1.48309	-1.135177	-0.013476
Trial1	2	1	noBlindfold	counterclockwise	practice	Guided	1	0.5	-0.25	17.6223	-0.30061	-1.4505	0.54905	1.13113099898339	-1.496219	-1.262131	-0.483121
Trial1	2	1	noBlindfold	counterclockwise	practice	Guided	1	0.5	-0.25	17.6423	-0.30059	-1.45056	0.54713	1.12976129361171	-0.926361	-1.114018	-1.604175
Trial1	2	1	noBlindfold	counterclockwise	practice	Guided	1	0.5	-0.25	17.66231	-0.3005	-1.45056	0.54416	1.12760382128192	-0.940869	-1.185959	-1.674396
Trial1	2	1	noBlindfold	counterclockwise	practice	Guided	1	0.5	-0.25	17.68231	-0.30048	-1.45059	0.54007	1.12471278291781	-1.148124	-1.126714	-1.55343
Trial1	2	1	noBlindfold	counterclockwise	practice	Guided	1	0.5	-0.25	17.7023	-0.30056	-1.45058	0.53505	1.12124920192183	-1.374537	-1.126714	-1.663929
Trial1	2	1	noBlindfold	counterclockwise	practice	Guided	1	0.5	-0.25	17.72231	-0.30068	-1.45057	0.52093	1.11149517934397	-1.506178	-1.0717	-1.978859
Trial1	2	1	noBlindfold	counterclockwise	practice	Guided	1	0.5	-0.25	17.74231	-0.30075	-1.45054	0.51183	1.10525358928896	-1.440382	-1.122482	-2.177672
Trial1	2	1	noBlindfold	counterclockwise	practice	Guided	1	0.5	-0.25	17.7623	-0.30073	-1.45054	0.50131	1.0980142163445	-1.46198	-0.940514	-2.189341
Trial1	2	1	noBlindfold	counterclockwise	practice	Guided	1	0.5	-0.25	17.7823	-0.30073	-1.45049	0.48907	1.08967563028114	-1.490691	-0.991296	-2.098937
Trial1	2	1	noBlindfold	counterclockwise	practice	Guided	1	0.5	-0.25	17.80231	-0.30074	-1.45049	0.47601	1.08086773742795	-1.438081	-0.965905	-1.915486
Trial1	2	1	noBlindfold	counterclockwise	practice	Guided	1	0.5	-0.25	17.82231	-0.30071	-1.45047	0.44623	1.061071485473	-1.317972	-0.750083	-1.816249
Trial1	2	1	noBlindfold	counterclockwise	practice	Guided	1	0.5	-0.25	17.8423	-0.30059	-1.45042	0.43002	1.05041493120968	-1.069081	-0.817792	-1.773687
Trial1	2	1	noBlindfold	counterclockwise	practice	Guided	1	0.5	-0.25	17.8623	-0.30055	-1.45041	0.4129	1.03938283992104	-1.071574	-0.81356	-1.664812
Trial1	2	1	noBlindfold	counterclockwise	practice	Guided	1	0.5	-0.25	17.88231	-0.30053	-1.45043	0.39451	1.02773607921005	-1.07823	-0.99976	-1.478165
Trial1	2	1	noBlindfold	counterclockwise	practice	Guided	1	0.5	-0.25	17.9023	-0.30054	-1.45045	0.37649	1.01654021472299	-1.170328	-0.737388	-1.541225
Trial1	2	1	noBlindfold	counterclockwise	practice	Guided	1	0.5	-0.25	17.9223	-0.30055	-1.45043	0.33664	0.992485146916781	-0.999897	-1.008223	-1.624231
Trial1	2	1	noBlindfold	counterclockwise	practice	Guided	1	0.5	-0.25	17.94231	-0.30049	-1.45042	0.31558	0.980135182164886	-0.911157	-0.754315	-1.171614
Trial1	2	1	noBlindfold	counterclockwise	practice	Guided	1	0.5	-0.25	17.96231	-0.30045	-1.4504	0.29483	0.96827677904497	-0.682278	-0.919355	-0.98718
Trial1	2	1	noBlindfold	counterclockwise	practice	Guided	1	0.5	-0.25	17.9823	-0.3004	-1.45041	0.27311	0.956182104360489	-0.794366	-0.572348	-1.108567
Trial1	2	1	noBlindfold	counterclockwise	practice	Guided	1	0.5	-0.25	18.0023	-0.30036	-1.45031	0.25165	0.944578661822344	-0.847095	-0.82197	-1.067828
Trial1	2	1	noBlindfold	counterclockwise	practice	Guided	1	0.5	-0.25	18.02231	-0.30036	-1.45037	0.20831	0.922292894773981	-0.875646	-0.699248	-0.969036
Trial1	2	1	noBlindfold	counterclockwise	practice	Guided	1	0.5	-0.25	18.04231	-0.30039	-1.45026	0.18665	0.911749631059395	-0.739371	-0.580646	-0.552637
Trial1	2	1	noBlindfold	counterclockwise	practice	Guided	1	0.5	-0.25	18.0623	-0.3004	-1.45027	0.16359	0.900942189906418	-0.803541	-0.297088	-0.659045
Trial1	2	1	noBlindfold	counterclockwise	practice	Guided	1	0.5	-0.25	18.08231	-0.30041	-1.4502	0.14235	0.891400413397308	-0.795912	-0.538215	-0.833903
Trial1	2	1	noBlindfold	counterclockwise	practice	Guided	1	0.5	-0.25	18.10231	-0.30043	-1.45023	0.1205	0.882019519845517	-0.825949	-0.555126	-0.595222
Trial1	2	1	noBlindfold	counterclockwise	practice	Guided	1	0.5	-0.25	18.1223	-0.30042	-1.45024	0.076005	0.864263508651325	-0.679489	-0.292671	-0.402977
Trial1	2	1	noBlindfold	counterclockwise	practice	Guided	1	0.5	-0.25	18.1423	-0.30033	-1.45022	0.053763	0.8560374064726	-0.592558	-0.406766	-0.764039
Trial1	2	1	noBlindfold	counterclockwise	practice	Guided	1	0.5	-0.25	18.16231	-0.3003	-1.45021	0.032718	0.848769438868316	-0.58705	-0.635207	-0.573747
Trial1	2	1	noBlindfold	counterclockwise	practice	Guided	1	0.5	-0.25	18.18231	-0.30029	-1.45024	0.01031	0.841561293019121	-0.571709	-0.389696	-0.608516
Trial1	2	1	noBlindfold	counterclockwise	practice	Guided	1	0.5	-0.25	18.2023	-0.30029	-1.45019	-0.011419	0.83509580703899	-0.635587	-0.389616	-0.533402
Trial1	2	1	noBlindfold	counterclockwise	practice	Guided	1	0.5	-0.25	18.22231	-0.30029	-1.45019	-0.055074	0.82368699111974	-0.610929	-0.406443	-0.636355
Trial1	2	1	noBlindfold	counterclockwise	practice	Guided	1	0.5	-0.25	18.24231	-0.3003	-1.45017	-0.077766	0.818623627616736	-0.669315	-0.418999	-0.699345
Trial1	2	1	noBlindfold	counterclockwise	practice	Guided	1	0.5	-0.25	18.2623	-0.30031	-1.45017	-0.099773	0.814287557232149	-0.559145	-0.143855	-0.626482
Trial1	2	1	noBlindfold	counterclockwise	practice	Guided	1	0.5	-0.25	18.2823	-0.30032	-1.45011	-0.12227	0.810448675473511	-0.682168	-0.342703	-0.388535
Trial1	2	1	noBlindfold	counterclockwise	practice	Guided	1	0.5	-0.25	18.30231	-0.30033	-1.45014	-0.14339	0.807399389517017	-0.740981	-0.186032	-0.537156
Trial1	2	1	noBlindfold	counterclockwise	practice	Guided	1	0.5	-0.25	18.32231	-0.30036	-1.45012	-0.1881	0.80275010371553	-0.809646	-0.317164	-0.644082
Trial1	2	1	noBlindfold	counterclockwise	practice	Guided	1	0.5	-0.25	18.3423	-0.30036	-1.45012	-0.20949	0.801384539578428	-0.56436	-0.118132	-0.219706
Trial1	2	1	noBlindfold	counterclockwise	practice	Guided	1	0.5	-0.25	18.3623	-0.30035	-1.45008	-0.23118	0.800571252968258	-0.705352	-0.223875	-0.0043427
Trial1	2	1	noBlindfold	counterclockwise	practice	Guided	1	0.5	-0.25	18.38231	-0.30035	-1.45007	-0.25144	0.800351305806746	-0.771461	-0.11805	-0.387771
Trial1	2	1	noBlindfold	counterclockwise	practice	Guided	1	0.5	-0.25	18.4023	-0.30035	-1.45007	-0.27275	0.800673279930451	-0.709781	-0.354971	-0.192544
Trial1	2	1	noBlindfold	counterclockwise	practice	Guided	1	0.5	-0.25	18.4223	-0.30036	-1.4501	-0.3139	0.802906800003995	-0.71799	-0.096783	-0.157356
Trial1	2	1	noBlindfold	counterclockwise	practice	Guided	1	0.5	-0.25	18.44231	-0.30037	-1.45013	-0.33314	0.804676588142996	-0.719135	-0.287069	-0.202131
Trial1	2	1	noBlindfold	counterclockwise	practice	Guided	1	0.5	-0.25	18.46231	-0.30037	-1.45012	-0.35364	0.807052288799965	-0.681508	0.047273	-0.606587
Trial1	2	1	noBlindfold	counterclockwise	practice	Guided	1	0.5	-0.25	18.4823	-0.30036	-1.4501	-0.37416	0.809933221828722	-0.672169	-0.477399	-0.536821
Trial1	2	1	noBlindfold	counterclockwise	practice	Guided	1	0.5	-0.25	18.5023	-0.30032	-1.45018	-0.39408	0.813185798633208	-0.583479	-0.282644	-0.545318
Trial1	2	1	noBlindfold	counterclockwise	practice	Guided	1	0.5	-0.25	18.52231	-0.30027	-1.45017	-0.43377	0.821098941659184	-0.518014	-0.430681	-0.416709
Trial1	2	1	noBlindfold	counterclockwise	practice	Guided	1	0.5	-0.25	18.54231	-0.30021	-1.45021	-0.45503	0.826058928525925	-0.537304	-0.30779	-0.839864
Trial1	2	1	noBlindfold	counterclockwise	practice	Guided	1	0.5	-0.25	18.5623	-0.30022	-1.45022	-0.47468	0.831163746798372	-0.446155	-0.633586	-0.797554
Trial1	2	1	noBlindfold	counterclockwise	practice	Guided	1	0.5	-0.25	18.58231	-0.30025	-1.45026	-0.49505	0.836928639058249	-0.522795	-0.426169	-0.68881
Trial1	2	1	noBlindfold	counterclockwise	practice	Guided	1	0.5	-0.25	18.60231	-0.30027	-1.45021	-0.51602	0.843325974425181	-0.675332	-0.383759	-0.541072
Trial1	2	1	noBlindfold	counterclockwise	practice	Guided	1	0.5	-0.25	18.6223	-0.30029	-1.4502	-0.55685	0.857100349570838	-0.576225	-0.464069	-0.410403
Trial1	2	1	noBlindfold	counterclockwise	practice	Guided	1	0.5	-0.25	18.6423	-0.3003	-1.45018	-0.57756	0.864740222216404	-0.607028	-0.489284	-0.811579
Trial1	2	1	noBlindfold	counterclockwise	practice	Guided	1	0.5	-0.25	18.66231	-0.30031	-1.45021	-0.599	0.87309624756783	-0.620747	-0.396085	-0.650069
Trial1	2	1	noBlindfold	counterclockwise	practice	Guided	1	0.5	-0.25	18.68231	-0.30032	-1.45019	-0.62036	0.881860898096121	-0.668147	-0.302889	-0.482795
Trial1	2	1	noBlindfold	counterclockwise	practice	Guided	1	0.5	-0.25	18.7023	-0.30033	-1.45017	-0.64038	0.890463163703415	-0.748586	-0.294329	-0.48338
Trial1	2	1	noBlindfold	counterclockwise	practice	Guided	1	0.5	-0.25	18.72231	-0.30033	-1.45014	-0.68227	0.909607292573338	-0.640272	-0.383143	-0.63984
Trial1	2	1	noBlindfold	counterclockwise	practice	Guided	1	0.5	-0.25	18.74231	-0.30037	-1.45012	-0.70328	0.919812416961594	-0.815216	-0.031765	-0.272981
Trial1	2	1	noBlindfold	counterclockwise	practice	Guided	1	0.5	-0.25	18.7623	-0.30038	-1.45006	-0.72333	0.929865280313902	-0.80228	-0.167166	-0.078744
Trial1	2	1	noBlindfold	counterclockwise	practice	Guided	1	0.5	-0.25	18.7823	-0.30039	-1.45007	-0.74364	0.940374720736443	-0.79992	-0.086702	-0.121285
Trial1	2	1	noBlindfold	counterclockwise	practice	Guided	1	0.5	-0.25	18.80231	-0.3004	-1.45007	-0.7631299	0.950758900752461	-0.813791	-0.099367	-0.243533
Trial1	2	1	noBlindfold	counterclockwise	practice	Guided	1	0.5	-0.25	18.82231	-0.3004	-1.45007	-0.80117	0.97181711331776	-0.818661	-0.090862	-0.162873
Trial1	2	1	noBlindfold	counterclockwise	practice	Guided	1	0.5	-0.25	18.8423	-0.30042	-1.45005	-0.8201301	0.98271075526128	-0.820756	-0.052721	-0.018887
Trial1	2	1	noBlindfold	counterclockwise	practice	Guided	1	0.5	-0.25	18.8623	-0.30041	-1.45005	-0.83812	0.993247847845488	-0.696482	-0.103475	0.013684
Trial1	2	1	noBlindfold	counterclockwise	practice	Guided	1	0.5	-0.25	18.88231	-0.30042	-1.45005	-0.85639	1.00418174935868	-0.806448	-0.183848	-0.176387
Trial1	2	1	noBlindfold	counterclockwise	practice	Guided	1	0.5	-0.25	18.9023	-0.30042	-1.45011	-0.87381	1.01479606921052	-0.824247	-0.454587	-0.099383
Trial1	2	1	noBlindfold	counterclockwise	practice	Guided	1	0.5	-0.25	18.9223	-0.30042	-1.45017	-0.90823	1.03631023159028	-0.811366	-0.280991	-0.193159
Trial1	2	1	noBlindfold	counterclockwise	practice	Guided	1	0.5	-0.25	18.94231	-0.30038	-1.45017	-0.92457	1.04673433483685	-0.748127	-0.433151	-0.056294
Trial1	2	1	noBlindfold	counterclockwise	practice	Guided	1	0.5	-0.25	18.96231	-0.30036	-1.4502	-0.94059	1.05711428861244	-0.686108	-0.251075	-0.236841
Trial1	2	1	noBlindfold	counterclockwise	practice	Guided	1	0.5	-0.25	18.9823	-0.30036	-1.45017	-0.95682	1.06778773565681	-0.695487	-0.36102	-0.160199
Trial1	2	1	noBlindfold	counterclockwise	practice	Guided	1	0.5	-0.25	19.0023	-0.30036	-1.45018	-0.97219	1.07802340546673	-0.706568	-0.360909	-0.024199
Trial1	2	1	noBlindfold	counterclockwise	practice	Guided	1	0.5	-0.25	19.02231	-0.30037	-1.45018	-1.00182	1.09810082138701	-0.772884	-0.132303	-0.089168
Trial1	2	1	noBlindfold	counterclockwise	practice	Guided	1	0.5	-0.25	19.04231	-0.30037	-1.45013	-1.01608	1.10791278952877	-0.788876	-0.352217	-0.034314
Trial1	2	1	noBlindfold	counterclockwise	practice	Guided	1	0.5	-0.25	19.0623	-0.30039	-1.45014	-1.03051	1.11795346072631	-0.763598	-0.127861	-0.170184
Trial1	2	1	noBlindfold	counterclockwise	practice	Guided	1	0.5	-0.25	19.08231	-0.3004	-1.45009	-1.04522	1.12827967204104	-0.878186	-0.089743	-0.305921
Trial1	2	1	noBlindfold	counterclockwise	practice	Guided	1	0.5	-0.25	19.10231	-0.30043	-1.45009	-1.05445	1.13482511586142	-0.900014	-0.390127	-0.29142
Trial1	2	1	noBlindfold	counterclockwise	practice	Guided	1	0.5	-0.25	19.1223	-0.30043	-1.45011	-1.05146	1.13270753534069	-0.969862	-0.047267	-1.139799
Trial1	2	1	noBlindfold	counterclockwise	practice	Guided	1	0.5	-0.25	19.1423	-0.30039	-1.4503	-1.05066	1.13211334173987	-0.739264	-1.312576	-0.895418
Trial1	2	1	noBlindfold	counterclockwise	practice	Guided	1	0.5	-0.25	19.16231	-0.30033	-1.45037	-1.05059	1.13202141829935	-0.385081	-0.102231	-1.334011
Trial1	2	1	noBlindfold	counterclockwise	practice	Guided	1	0.5	-0.25	19.18231	-0.30026	-1.45027	-1.05065	1.13201435628282	-0.237729	-0.546515	-1.55628
Trial1	2	1	noBlindfold	counterclockwise	practice	Guided	1	0.5	-0.25	19.2023	-0.30021	-1.45039	-1.05066	1.13198608688336	-0.057251	-1.625624	-1.49617
Trial1	2	1	noBlindfold	counterclockwise	practice	Guided	1	0.5	-0.25	19.22231	-0.30019	-1.4506	-1.05064	1.13195778526978	-0.054482	-1.227835	-1.331099
Trial1	2	1	noBlindfold	counterclockwise	practice	Guided	1	0.5	-0.25	19.24231	-0.30016	-1.45056	-1.05064	1.13193657049652	-0.141327	-1.494438	-1.081748
Trial1	2	1	noBlindfold	counterclockwise	practice	Guided	1	0.5	-0.25	19.2623	-0.30016	-1.45059	-1.05065	1.13194365331201	-0.210163	-1.210908	-1.307549
Trial1	2	1	noBlindfold	counterclockwise	practice	Guided	1	0.5	-0.25	19.2823	-0.30015	-1.45054	-1.05069	1.13196482239098	-0.265603	-0.436455	-1.516975
Trial1	2	1	noBlindfold	counterclockwise	practice	Guided	1	0.5	-0.25	19.30231	-0.30015	-1.45038	-1.05077	1.13202148827475	-0.264167	-0.774935	-1.78388
Trial1	2	1	noBlindfold	counterclockwise	practice	Guided	1	0.5	-0.25	19.32231	-0.30014	-1.4504	-1.05088	1.13209228886593	-0.141483	-1.202347	-1.988162
Trial1	2	1	noBlindfold	counterclockwise	practice	Guided	1	0.5	-0.25	19.3423	-0.30006	-1.45041	-1.05091	1.13205690304818	0.471905	-0.42365	-1.904068
Trial1	2	1	noBlindfold	counterclockwise	practice	Guided	1	0.5	-0.25	19.3623	-0.29984	-1.45034	-1.0509	1.13189434696638	0.739484	-0.719861	-1.788328
Trial1	2	1	noBlindfold	counterclockwise	practice	Guided	1	0.5	-0.25	19.38231	-0.29932	-1.45034	-1.05088	1.13151284933157	0.86127	-0.554821	-1.717157
Trial1	2	1	noBlindfold	counterclockwise	practice	Guided	1	0.5	-0.25	19.4023	-0.29837	-1.45027	-1.05086	1.13082770009162	0.829411	-0.16542	-1.674168
Trial1	2	1	noBlindfold	counterclockwise	practice	Guided	1	0.5	-0.25	19.4223	-0.29685	-1.45017	-1.05093	1.12980476983463	0.885184	-0.558894	-1.77276
Trial1	2	1	noBlindfold	counterclockwise	practice	Guided	1	0.5	-0.25	19.44231	-0.29219	-1.45036	-1.05093	1.12652291374862	1.247054	-0.55043	-1.86311
Trial1	2	1	noBlindfold	counterclockwise	practice	Guided	1	0.5	-0.25	19.46231	-0.289	-1.45032	-1.05089	1.12425341866866	1.359281	-0.486879	-1.753063
Trial1	2	1	noBlindfold	counterclockwise	practice	Guided	1	0.5	-0.25	19.4823	-0.28486	-1.45027	-1.05084	1.12131618241003	1.401202	-0.618036	-1.664323
Trial1	2	1	noBlindfold	counterclockwise	practice	Guided	1	0.5	-0.25	19.5023	-0.27966	-1.45028	-1.05081	1.11766109251044	1.450622	-0.436029	-1.627245
Trial1	2	1	noBlindfold	counterclockwise	practice	Guided	1	0.5	-0.25	19.52231	-0.27346	-1.45021	-1.05076	1.11330903149419	1.521324	-0.211662	-1.58513
Trial1	2	1	noBlindfold	counterclockwise	practice	Guided	1	0.5	-0.25	19.54231	-0.25847	-1.45016	-1.05076	1.10294758079255	1.268867	-0.435765	-1.522289
Trial1	2	1	noBlindfold	counterclockwise	practice	Guided	1	0.5	-0.25	19.5623	-0.24947	-1.4502	-1.05078	1.09679250850358	1.290512	-0.393325	-1.571969
Trial1	2	1	noBlindfold	counterclockwise	practice	Guided	1	0.5	-0.25	19.58231	-0.23998	-1.45022	-1.05076	1.09031510271642	1.340673	-0.515931	-1.521228
Trial1	2	1	noBlindfold	counterclockwise	practice	Guided	1	0.5	-0.25	19.60231	-0.22972	-1.45025	-1.05071	1.0833410079789	1.333899	-0.575164	-1.421213
Trial1	2	1	noBlindfold	counterclockwise	practice	Guided	1	0.5	-0.25	19.6223	-0.2187	-1.45027	-1.05058	1.07585225541072	1.298703	-0.469337	-1.24849
Trial1	2	1	noBlindfold	counterclockwise	practice	Guided	1	0.5	-0.25	19.6423	-0.19417	-1.45021	-1.05054	1.05959248325128	1.03715	-0.397162	-1.054885
Trial1	2	1	noBlindfold	counterclockwise	practice	Guided	1	0.5	-0.25	19.66231	-0.1813	-1.45019	-1.05052	1.05119079134412	0.857576	-0.287043	-1.035802
Trial1	2	1	noBlindfold	counterclockwise	practice	Guided	1	0.5	-0.25	19.68231	-0.16767	-1.45014	-1.05051	1.04240087424153	0.753559	-0.236194	-1.044691
Trial1	2	1	noBlindfold	counterclockwise	practice	Guided	1	0.5	-0.25	19.7023	-0.15408	-1.45013	-1.0505	1.0337411506839	0.739471	-0.350371	-1.017636
Trial1	2	1	noBlindfold	counterclockwise	practice	Guided	1	0.5	-0.25	19.72231	-0.13968	-1.45017	-1.05046	1.0246593000462	0.873636	-0.37565	-0.954666
Trial1	2	1	noBlindfold	counterclockwise	practice	Guided	1	0.5	-0.25	19.74231	-0.11047	-1.45014	-1.05043	1.00665877892888	0.883381	-0.201996	-0.799622
Trial1	2	1	noBlindfold	counterclockwise	practice	Guided	1	0.5	-0.25	19.7623	-0.095191	-1.45012	-1.05041	0.997451025612544	0.805157	-0.223091	-0.816874
Trial1	2	1	noBlindfold	counterclockwise	practice	Guided	1	0.5	-0.25	19.7823	-0.079089	-1.45011	-1.0504	0.987919157013455	0.688676	-0.180711	-0.818147
Trial1	2	1	noBlindfold	counterclockwise	practice	Guided	1	0.5	-0.25	19.80231	-0.063239	-1.4501	-1.05041	0.978720793543374	0.567571	-0.189125	-0.836905
Trial1	2	1	noBlindfold	counterclockwise	practice	Guided	1	0.5	-0.25	19.82231	-0.04678	-1.4501	-1.05038	0.969317543813291	0.590758	-0.294856	-0.80601
Trial1	2	1	noBlindfold	counterclockwise	practice	Guided	1	0.5	-0.25	19.8423	-0.014684	-1.45012	-1.05035	0.951556442698098	0.45889	-0.159308	-0.705996
Trial1	2	1	noBlindfold	counterclockwise	practice	Guided	1	0.5	-0.25	19.8623	0.0013779	-1.45008	-1.05033	0.942948660354621	0.460341	-0.116957	-0.687988
Trial1	2	1	noBlindfold	counterclockwise	practice	Guided	1	0.5	-0.25	19.88231	0.018416	-1.45007	-1.05033	0.934051029663882	0.372822	-0.125379	-0.644914
Trial1	2	1	noBlindfold	counterclockwise	practice	Guided	1	0.5	-0.25	19.9023	0.033972	-1.45006	-1.05033	0.926126489922089	0.365656	-0.083032	-0.669584
Trial1	2	1	noBlindfold	counterclockwise	practice	Guided	1	0.5	-0.25	19.9223	0.049963	-1.45004	-1.05036	0.918209874097852	0.320769	-0.087244	-0.673412
Trial1	2	1	noBlindfold	counterclockwise	practice	Guided	1	0.5	-0.25	19.94231	0.082535	-1.45007	-1.05037	0.90270101858427	0.227686	-0.159111	-0.770598
Trial1	2	1	noBlindfold	counterclockwise	practice	Guided	1	0.5	-0.25	19.96231	0.097546	-1.45007	-1.05037	0.89585787192658	0.249664	-0.150607	-0.718998
Trial1	2	1	noBlindfold	counterclockwise	practice	Guided	1	0.5	-0.25	19.9823	0.11326	-1.45008	-1.05034	0.888882462859456	0.301598	-0.180184	-0.687557
Trial1	2	1	noBlindfold	counterclockwise	practice	Guided	1	0.5	-0.25	20.0023	0.12831	-1.45009	-1.05031	0.882411231263323	0.271183	-0.146281	-0.572387
Trial1	2	1	noBlindfold	counterclockwise	practice	Guided	1	0.5	-0.25	20.02231	0.14322	-1.45008	-1.05028	0.87620785366604	0.250448	-0.082772	-0.552383
Trial1	2	1	noBlindfold	counterclockwise	practice	Guided	1	0.5	-0.25	20.04231	0.17306	-1.45002	-1.0503	0.864505556370581	0.059623	-0.0023464	-0.636837
Trial1	2	1	noBlindfold	counterclockwise	practice	Guided	1	0.5	-0.25	20.0623	0.18749	-1.45002	-1.05033	0.859180235308754	0.045116	-0.061571	-0.658341
Trial1	2	1	noBlindfold	counterclockwise	practice	Guided	1	0.5	-0.25	20.08231	0.2021	-1.45005	-1.05034	0.853983969163622	0.064132	-0.141936	-0.656069
Trial1	2	1	noBlindfold	counterclockwise	practice	Guided	1	0.5	-0.25	20.10231	0.21602	-1.45007	-1.05032	0.849209400326554	0.161205	-0.112271	-0.624183
Trial1	2	1	noBlindfold	counterclockwise	practice	Guided	1	0.5	-0.25	20.1223	0.22969	-1.45007	-1.05028	0.844698600071778	0.164164	-0.095307	-0.578614
Trial1	2	1	noBlindfold	counterclockwise	practice	Guided	1	0.5	-0.25	20.1423	0.2567	-1.45003	-1.05027	0.836437033565933	-0.0035481	0.018985	-0.549861
Trial1	2	1	noBlindfold	counterclockwise	practice	Guided	1	0.5	-0.25	20.16231	0.26961	-1.44999	-1.05026	0.832763788858837	-0.059042	0.069754	-0.513988
Trial1	2	1	noBlindfold	counterclockwise	practice	Guided	1	0.5	-0.25	20.18231	0.28259	-1.44996	-1.05025	0.829257050186426	-0.046656	0.082428	-0.475138
Trial1	2	1	noBlindfold	counterclockwise	practice	Guided	1	0.5	-0.25	20.2023	0.29488	-1.44996	-1.05024	0.826110364671074	0.01208	0.14165	-0.451781
Trial1	2	1	noBlindfold	counterclockwise	practice	Guided	1	0.5	-0.25	20.22231	0.30687	-1.44995	-1.05022	0.823195760657348	0.034532	0.116226	-0.463364
Trial1	2	1	noBlindfold	counterclockwise	practice	Guided	1	0.5	-0.25	20.24231	0.33076	-1.44995	-1.05024	0.817940277903436	0.095429	-0.010778	-0.464362
Trial1	2	1	noBlindfold	counterclockwise	practice	Guided	1	0.5	-0.25	20.2623	0.3417	-1.44999	-1.05027	0.815776253347168	0.100122	-0.061552	-0.544485
Trial1	2	1	noBlindfold	counterclockwise	practice	Guided	1	0.5	-0.25	20.2823	0.35314	-1.45003	-1.0503	0.81366329275555	0.170978	-0.074232	-0.587332
Trial1	2	1	noBlindfold	counterclockwise	practice	Guided	1	0.5	-0.25	20.30231	0.36409	-1.45004	-1.05031	0.811768219619467	0.202989	-0.078445	-0.61932
Trial1	2	1	noBlindfold	counterclockwise	practice	Guided	1	0.5	-0.25	20.32231	0.37526	-1.45004	-1.05033	0.809992744537424	0.232555	-0.116504	-0.620232
Trial1	2	1	noBlindfold	counterclockwise	practice	Guided	1	0.5	-0.25	20.3423	0.39669	-1.45008	-1.05031	0.806950478664765	0.173798	-0.188361	-0.649904
Trial1	2	1	noBlindfold	counterclockwise	practice	Guided	1	0.5	-0.25	20.3623	0.40785	-1.45009	-1.05028	0.805568030701578	0.1603	-0.17561	-0.548755
Trial1	2	1	noBlindfold	counterclockwise	practice	Free	1	0.5	-0.25	0	0.44974	-1.44999	-1.05	0.8015771903242	-0.0061142	0.023874	-0.018433
Trial1	2	1	noBlindfold	counterclockwise	practice	Free	1	0.5	-0.25	0.0004425049	0.44974	-1.44999	-1.05	0.8015771903242	-0.023541	-0.014218	-0.011064
Trial1	2	1	noBlindfold	counterclockwise	practice	Free	1	0.5	-0.25	0.02044678	0.44974	-1.44999	-1.05	0.8015771903242	-0.023541	-0.014218	-0.011064
Trial1	2	1	noBlindfold	counterclockwise	practice	Free	1	0.5	-0.25	0.04045105	0.44973	-1.44999	-1.05001	0.801587810252289	-0.015349	0.019624	-0.0062952
Trial1	2	1	noBlindfold	counterclockwise	practice	Free	1	0.5	-0.25	0.06044006	0.44973	-1.44999	-1.05001	0.801587810252289	-0.057844	0.023849	-0.0047689
Trial1	2	1	noBlindfold	counterclockwise	practice	Free	1	0.5	-0.25	0.08044434	0.44973	-1.44999	-1.05001	0.801587810252289	-0.032769	0.03654	0.0010758
Trial1	2	1	noBlindfold	counterclockwise	practice	Free	1	0.5	-0.25	0.1004486	0.44972	-1.44999	-1.05001	0.801588438296436	0.01109	0.036534	-0.021561
Trial1	2	1	noBlindfold	counterclockwise	practice	Free	1	0.5	-0.25	0.1204529	0.44972	-1.44999	-1.05001	0.801588438296436	-0.033024	0.04076	0.005305
Trial1	2	1	noBlindfold	counterclockwise	practice	Free	1	0.5	-0.25	0.1404419	0.44971	-1.44999	-1.05001	0.801589064595448	-0.025104	0.011128	0.014295
Trial1	2	1	noBlindfold	counterclockwise	practice	Free	1	0.5	-0.25	0.1604462	0.44971	-1.44999	-1.05001	0.801589064595448	-0.024559	0.036514	0.0058501
Trial1	2	1	noBlindfold	counterclockwise	practice	Free	1	0.5	-0.25	0.1804504	0.44971	-1.44999	-1.05001	0.801589064595448	0.0071702	-0.014273	-0.026044
Trial1	2	1	noBlindfold	counterclockwise	practice	Free	1	0.5	-0.25	0.2004395	0.4497	-1.44999	-1.05002	0.801599686734802	-0.002349	0.023808	-0.0096901
Trial1	2	1	noBlindfold	counterclockwise	practice	Free	1	0.5	-0.25	0.2204437	0.4497	-1.44999	-1.05002	0.801599686734802	-0.02373	0.006873	-0.0046551
Trial1	2	1	noBlindfold	counterclockwise	practice	Free	1	0.5	-0.25	0.240448	0.44969	-1.44999	-1.05002	0.801600315144541	-0.010504	0.044947	-0.010763
Trial1	2	1	noBlindfold	counterclockwise	practice	Free	1	0.5	-0.25	0.2604523	0.44969	-1.44999	-1.05002	0.801600315144541	-0.044281	0.036475	-0.016603
Trial1	2	1	noBlindfold	counterclockwise	practice	Free	1	0.5	-0.25	0.2804413	0.44968	-1.44999	-1.05002	0.801600939937232	-0.045622	0.032236	-0.04194
Trial1	2	1	noBlindfold	counterclockwise	practice	Free	1	0.5	-0.25	0.3004456	0.44968	-1.44999	-1.05002	0.801600939937232	-0.019465	0.011072	-0.0065331
Trial1	2	1	noBlindfold	counterclockwise	practice	Free	1	0.5	-0.25	0.3204498	0.44967	-1.44999	-1.05002	0.801601570466614	0.0064206	0.027993	-0.013357
Trial1	2	1	noBlindfold	counterclockwise	practice	Free	1	0.5	-0.25	0.3404541	0.44967	-1.44999	-1.05002	0.801601570466614	-0.0070482	0.015285	-0.0014943
Trial1	2	1	noBlindfold	counterclockwise	practice	Free	1	0.5	-0.25	0.3604431	0.44967	-1.44999	-1.05003	0.801611564290001	-0.027888	-0.010113	-0.0070661
Trial1	2	1	noBlindfold	counterclockwise	practice	Free	1	0.5	-0.25	0.3804474	0.44966	-1.44999	-1.05003	0.801612191193779	0.010397	0.011038	-0.0088557
Trial1	2	1	noBlindfold	counterclockwise	practice	Free	1	0.5	-0.25	0.4004517	0.44966	-1.44999	-1.05003	0.801612191193779	-0.031288	0.019496	-0.0017576
Trial1	2	1	noBlindfold	counterclockwise	practice	Free	1	0.5	-0.25	0.4204407	0.44966	-1.44999	-1.05003	0.801612191193779	-0.022566	0.015261	-0.015774
Trial1	2	1	noBlindfold	counterclockwise	practice	Free	1	0.5	-0.25	0.4404449	0.44965	-1.44999	-1.05003	0.801612820093321	0.032079	0.023715	-0.015942
Trial1	2	1	noBlindfold	counterclockwise	practice	Free	1	0.5	-0.25	0.4604492	0.44965	-1.44999	-1.05003	0.801612820093321	-0.0098768	0.032172	-0.022862
Trial1	2	1	noBlindfold	counterclockwise	practice	Free	1	0.5	-0.25	0.4804535	0.44964	-1.44999	-1.05004	0.801623441045581	0.0028014	0.049092	-0.013333
Trial1	2	1	noBlindfold	counterclockwise	practice	Free	1	0.5	-0.25	0.5004425	0.44964	-1.44999	-1.05004	0.801623441045581	-0.016511	0.0067682	0.014883
Trial1	2	1	noBlindfold	counterclockwise	practice	Free	1	0.5	-0.25	0.5204468	0.44963	-1.44999	-1.05004	0.801624070186096	-0.040763	-0.014395	-0.0036276
Trial1	2	1	noBlindfold	counterclockwise	practice	Free	1	0.5	-0.25	0.540451	0.44962	-1.44999	-1.05004	0.801624697578205	-0.040746	0.036374	-0.0036236
Trial1	2	1	noBlindfold	counterclockwise	practice	Free	1	0.5	-0.25	0.5604401	0.44962	-1.44999	-1.05004	0.801624697578205	-0.018543	0.01521	-0.019165
Trial1	2	1	noBlindfold	counterclockwise	practice	Free	1	0.5	-0.25	0.5804443	0.44962	-1.44999	-1.05004	0.801624697578205	0.0099479	0.019435	-0.00038107
Trial1	2	1	noBlindfold	counterclockwise	practice	Free	1	0.5	-0.25	0.6004486	0.44961	-1.44999	-1.05004	0.801625325094166	-0.052315	0.036357	-0.02132
Trial1	2	1	noBlindfold	counterclockwise	practice	Free	1	0.5	-0.25	0.6204529	0.44961	-1.44999	-1.05004	0.801625325094166	-0.023285	0.027886	-0.010982
Trial1	2	1	noBlindfold	counterclockwise	practice	Free	1	0.5	-0.25	0.6404419	0.4496	-1.44999	-1.05005	0.801635950250992	-0.035672	0.015176	-0.012059
Trial1	2	1	noBlindfold	counterclockwise	practice	Free	1	0.5	-0.25	0.6604462	0.4496	-1.44999	-1.05005	0.801635950250992	-0.0058332	0.01517	-0.011247
Trial1	2	1	noBlindfold	counterclockwise	practice	Free	1	0.5	-0.25	0.6804504	0.4496	-1.44999	-1.05005	0.801635950250992	-0.0063663	0.027859	-0.0098961
Trial1	2	1	noBlindfold	counterclockwise	practice	Free	1	0.5	-0.25	0.7004395	0.44959	-1.44999	-1.05005	0.801636576133482	-0.022172	0.01939	-0.027865
Trial1	2	1	noBlindfold	counterclockwise	practice	Free	1	0.5	-0.25	0.7204437	0.44959	-1.44999	-1.05005	0.801636576133482	-0.024865	0.03208	0.014368
Trial1	2	1	noBlindfold	counterclockwise	practice	Free	1	0.5	-0.25	0.740448	0.44958	-1.44999	-1.05005	0.801637207762446	-0.0018445	0.023606	-0.026511
Trial1	2	1	noBlindfold	counterclockwise	practice	Free	1	0.5	-0.25	0.7604523	0.44958	-1.44999	-1.05005	0.801637207762446	-0.029333	0.010905	0.018327
Trial1	2	1	noBlindfold	counterclockwise	practice	Free	1	0.5	-0.25	0.7804413	0.44957	-1.44999	-1.05005	0.801637835767088	-0.023215	-0.03142	-0.010965
Trial1	2	1	noBlindfold	counterclockwise	practice	Free	1	0.5	-0.25	0.8004456	0.44957	-1.44999	-1.05005	0.801637835767088	-0.009553	0.010893	0.040796
Trial1	2	1	noBlindfold	counterclockwise	practice	Free	1	0.5	-0.25	0.8204498	0.44957	-1.44999	-1.05005	0.801637835767088	-0.041714	0.019352	0.0133
Trial1	2	1	noBlindfold	counterclockwise	practice	Free	1	0.5	-0.25	0.8404541	0.44951	-1.45	-1.05005	0.801641613903925	-0.044286	-0.0018057	-0.012312
Trial1	2	1	noBlindfold	counterclockwise	practice	Free	1	0.5	-0.25	0.8604431	0.44945	-1.45	-1.05006	0.801655386410775	0.0024479	0.053202	-0.013566
Trial1	2	1	noBlindfold	counterclockwise	practice	Free	1	0.5	-0.25	0.8804474	0.4494	-1.44999	-1.05007	0.801668536832118	-0.027913	0.015106	-0.0027798
Trial1	2	1	noBlindfold	counterclockwise	practice	Free	1	0.5	-0.25	0.9004517	0.44935	-1.44999	-1.05009	0.8016915611242	-0.051896	0.019336	-0.025508
Trial1	2	1	noBlindfold	counterclockwise	practice	Free	1	0.5	-0.25	0.9204407	0.44929	-1.44999	-1.05018	0.801785176396328	-0.10786	0.019333	-0.012117
Trial1	2	1	noBlindfold	counterclockwise	practice	Free	1	0.5	-0.25	0.9404449	0.44898	-1.44999	-1.05026	0.8018846700423	-0.238696	-0.0060737	-0.050002
Trial1	2	1	noBlindfold	counterclockwise	practice	Free	1	0.5	-0.25	0.9604492	0.4486	-1.45	-1.05038	0.802028732888112	-0.27529	-0.010302	-0.043949
Trial1	2	1	noBlindfold	counterclockwise	practice	Free	1	0.5	-0.25	0.9804535	0.44799	-1.45	-1.05054	0.80222770101696	-0.290233	0.10818	-0.074543
Trial1	2	1	noBlindfold	counterclockwise	practice	Free	1	0.5	-0.25	1.000443	0.44718	-1.44997	-1.05076	0.802500204941893	-0.279837	0.091231	-0.103507
Trial1	2	1	noBlindfold	counterclockwise	practice	Free	1	0.5	-0.25	1.020447	0.44615	-1.44995	-1.05112	0.802927857876096	-0.223595	0.184297	-0.053243
Trial1	2	1	noBlindfold	counterclockwise	practice	Free	1	0.5	-0.25	1.040451	0.44385	-1.4499	-1.05111	0.803075401331445	-0.079759	0.184188	0.155126
Trial1	2	1	noBlindfold	counterclockwise	practice	Free	1	0.5	-0.25	1.06044	0.44267	-1.44991	-1.05097	0.803019174980649	0.036166	0.095278	0.132689
Trial1	2	1	noBlindfold	counterclockwise	practice	Free	1	0.5	-0.25	1.080444	0.44164	-1.44994	-1.05076	0.802883875571847	0.171321	0.044476	0.073281
Trial1	2	1	noBlindfold	counterclockwise	practice	Free	1	0.5	-0.25	1.100449	0.4408	-1.44996	-1.05059	0.80277583926236	0.235158	0.069842	0.00092742
Trial1	2	1	noBlindfold	counterclockwise	practice	Free	1	0.5	-0.25	1.120453	0.44023	-1.44996	-1.05039	0.802618596691723	0.351752	0.086744	-0.043156
Trial1	2	1	noBlindfold	counterclockwise	practice	Free	1	0.5	-0.25	1.140442	0.44021	-1.44995	-1.05033	0.802560292682637	0.556154	0.099382	0.016797
Trial1	2	1	noBlindfold	counterclockwise	practice	Free	1	0.5	-0.25	1.160446	0.44082	-1.44995	-1.05028	0.802465264344511	0.621886	0.099353	-0.017165
Trial1	2	1	noBlindfold	counterclockwise	practice	Free	1	0.5	-0.25	1.18045	0.44198	-1.44995	-1.05031	0.802410394433526	0.625874	0.057014	-0.080339
Trial1	2	1	noBlindfold	counterclockwise	practice	Free	1	0.5	-0.25	1.200439	0.44361	-1.44996	-1.05042	0.802403940575197	0.602157	0.069691	-0.107062
Trial1	2	1	noBlindfold	counterclockwise	practice	Free	1	0.5	-0.25	1.220444	0.44571	-1.44996	-1.05103	0.802867690454078	0.610711	0.107754	-0.174107
Trial1	2	1	noBlindfold	counterclockwise	practice	Free	1	0.5	-0.25	1.240448	0.45131	-1.44992	-1.05147	0.802947539520852	0.622036	0.226155	-0.083687
Trial1	2	1	noBlindfold	counterclockwise	practice	Free	1	0.5	-0.25	1.260452	0.45484	-1.44989	-1.05185	0.803120773470968	0.651575	0.285331	0.050051
Trial1	2	1	noBlindfold	counterclockwise	practice	Free	1	0.5	-0.25	1.280441	0.45873	-1.44987	-1.05212	0.803180962600339	0.644554	0.268328	0.092375
Trial1	2	1	noBlindfold	counterclockwise	practice	Free	1	0.5	-0.25	1.300446	0.46304	-1.44987	-1.05229	0.803140850900365	0.574693	0.268259	0.122089
Trial1	2	1	noBlindfold	counterclockwise	practice	Free	1	0.5	-0.25	1.32045	0.46775	-1.44987	-1.05252	0.803167773813551	0.556627	0.344354	0.011006
Trial1	2	1	noBlindfold	counterclockwise	practice	Free	1	0.5	-0.25	1.340454	0.47849	-1.44984	-1.05263	0.802918242762836	0.574074	0.306083	0.004623
Trial1	2	1	noBlindfold	counterclockwise	practice	Free	1	0.5	-0.25	1.360443	0.48418	-1.44984	-1.05275	0.802905860616399	0.639446	0.297538	-0.020054
Trial1	2	1	noBlindfold	counterclockwise	practice	Free	1	0.5	-0.25	1.380447	0.49004	-1.44985	-1.05291	0.802971744145419	0.663536	0.305918	-0.060199
Trial1	2	1	noBlindfold	counterclockwise	practice	Free	1	0.5	-0.25	1.400452	0.49669	-1.44985	-1.05311	0.803116824467193	0.664195	0.276215	-0.067947
Trial1	2	1	noBlindfold	counterclockwise	practice	Free	1	0.5	-0.25	1.420441	0.50356	-1.44986	-1.0537	0.803707854770325	0.736067	0.284604	-0.121448
Trial1	2	1	noBlindfold	counterclockwise	practice	Free	1	0.5	-0.25	1.440445	0.51888	-1.44987	-1.05408	0.804301632708989	0.759136	0.208285	-0.08408
Trial1	2	1	noBlindfold	counterclockwise	practice	Free	1	0.5	-0.25	1.460449	0.52711	-1.44988	-1.05448	0.804936613443336	0.703481	0.174371	-0.019451
Trial1	2	1	noBlindfold	counterclockwise	practice	Free	1	0.5	-0.25	1.480453	0.53578	-1.44989	-1.05485	0.8056448989777	0.693765	0.288569	-0.002316
Trial1	2	1	noBlindfold	counterclockwise	practice	Free	1	0.5	-0.25	1.500443	0.54514	-1.44987	-1.05516	0.806424401798215	0.671269	0.29272	0.069004
Trial1	2	1	noBlindfold	counterclockwise	practice	Free	1	0.5	-0.25	1.520447	0.55462	-1.44985	-1.05516	0.807010557530926	0.724326	0.360337	0.095419
Trial1	2	1	noBlindfold	counterclockwise	practice	Free	1	0.5	-0.25	1.540451	0.57534	-1.44982	-1.05552	0.809035650531365	0.716302	0.355897	0.088437
Trial1	2	1	noBlindfold	counterclockwise	practice	Free	1	0.5	-0.25	1.56044	0.58566	-1.4498	-1.05548	0.810022017055139	0.733089	0.415034	0.039966
Trial1	2	1	noBlindfold	counterclockwise	practice	Free	1	0.5	-0.25	1.580444	0.59668	-1.4498	-1.0554	0.811181978367973	0.781444	0.393763	0.070784
Trial1	2	1	noBlindfold	counterclockwise	practice	Free	1	0.5	-0.25	1.600449	0.60841	-1.4498	-1.05531	0.812574268572179	0.658919	0.423274	-0.00076374
Trial1	2	1	noBlindfold	counterclockwise	practice	Free	1	0.5	-0.25	1.620453	0.6201	-1.4498	-1.055	0.813909657568558	0.602967	0.418927	0.031547
Trial1	2	1	noBlindfold	counterclockwise	practice	Free	1	0.5	-0.25	1.640442	0.64465	-1.4498	-1.05474	0.817636960865935	0.650612	0.384854	0.106578
Trial1	2	1	noBlindfold	counterclockwise	practice	Free	1	0.5	-0.25	1.660446	0.65754	-1.44981	-1.05438	0.819662198638051	0.680933	0.363589	0.144626
Trial1	2	1	noBlindfold	counterclockwise	practice	Free	1	0.5	-0.25	1.68045	0.66994	-1.44981	-1.05387	0.82163648820848	0.677677	0.380415	0.132804
Trial1	2	1	noBlindfold	counterclockwise	practice	Free	1	0.5	-0.25	1.700439	0.68343	-1.4498	-1.05322	0.823898641440716	0.675834	0.397229	0.193432
Trial1	2	1	noBlindfold	counterclockwise	practice	Free	1	0.5	-0.25	1.720444	0.69681	-1.44981	-1.05127	0.825086543795777	0.651864	0.405586	0.217872
Trial1	2	1	noBlindfold	counterclockwise	practice	Free	1	0.5	-0.25	1.740448	0.72482	-1.44979	-1.05	0.830989733580144	0.677816	0.430741	0.248688
Trial1	2	1	noBlindfold	counterclockwise	practice	Free	1	0.5	-0.25	1.760452	0.73901	-1.44978	-1.04851	0.833512997916241	0.728531	0.426389	0.20871
Trial1	2	1	noBlindfold	counterclockwise	practice	Free	1	0.5	-0.25	1.780441	0.7539001	-1.44978	-1.04689	0.83636053261931	0.676794	0.434728	0.251426
Trial1	2	1	noBlindfold	counterclockwise	practice	Free	1	0.5	-0.25	1.800446	0.76861	-1.44977	-1.0451	0.839246865094881	0.678116	0.455764	0.236031
Trial1	2	1	noBlindfold	counterclockwise	practice	Free	1	0.5	-0.25	1.82045	0.78356	-1.44978	-1.04103	0.840318160856583	0.649127	0.371014	0.225709
Trial1	2	1	noBlindfold	counterclockwise	practice	Free	1	0.5	-0.25	1.840454	0.81465	-1.44981	-1.03874	0.849185069834036	0.6637	0.366574	0.20477
Trial1	2	1	noBlindfold	counterclockwise	practice	Free	1	0.5	-0.25	1.860443	0.83074	-1.44981	-1.03642	0.853138539449736	0.669235	0.37069	0.242388
Trial1	2	1	noBlindfold	counterclockwise	practice	Free	1	0.5	-0.25	1.880447	0.84603	-1.4498	-1.03375	0.856738531249922	0.654395	0.429828	0.24079
Trial1	2	1	noBlindfold	counterclockwise	practice	Free	1	0.5	-0.25	1.900452	0.86238	-1.44979	-1.03103	0.861003488936168	0.682175	0.48895	0.288418
Trial1	2	1	noBlindfold	counterclockwise	practice	Free	1	0.5	-0.25	1.920441	0.87837	-1.44977	-1.0253	0.86270158363038	0.596166	0.505766	0.163815
Trial1	2	1	noBlindfold	counterclockwise	practice	Free	1	0.5	-0.25	1.940445	0.91122	-1.44976	-1.02241	0.87505380541271	0.622486	0.475952	0.11482
Trial1	2	1	noBlindfold	counterclockwise	practice	Free	1	0.5	-0.25	1.960449	0.92761	-1.44976	-1.01936	0.880207403375394	0.570185	0.4589	0.12466
Trial1	2	1	noBlindfold	counterclockwise	practice	Free	1	0.5	-0.25	1.980453	0.94461	-1.44978	-1.01635	0.885985565149728	0.561672	0.433393	0.152254
Trial1	2	1	noBlindfold	counterclockwise	practice	Free	1	0.5	-0.25	2.000443	0.96117	-1.44979	-1.01331	0.891807154360241	0.361793	0.412116	0.113022
Trial1	2	1	noBlindfold	counterclockwise	practice	Free	1	0.5	-0.25	2.020447	0.97772	-1.44979	-1.00719	0.895294978870261	0.370898	0.450088	0.046849
Trial1	2	1	noBlindfold	counterclockwise	practice	Free	1	0.5	-0.25	2.040451	1.01118	-1.44979	-1.00418	0.911094022878651	0.300314	0.466781	0.089616
Trial1	2	1	noBlindfold	counterclockwise	practice	Free	1	0.5	-0.25	2.06044	1.02754	-1.44978	-1.00107	0.917826016834293	0.344348	0.462437	0.095724
Trial1	2	1	noBlindfold	counterclockwise	practice	Free	1	0.5	-0.25	2.080444	1.04431	-1.44976	-0.99795	0.925041954024442	0.353684	0.496173	0.073493
Trial1	2	1	noBlindfold	counterclockwise	practice	Free	1	0.5	-0.25	2.100449	1.06102	-1.44976	-0.99502	0.93262973267362	0.403922	0.491826	0.107769
Trial1	2	1	noBlindfold	counterclockwise	practice	Free	1	0.5	-0.25	2.120453	1.07715	-1.44976	-0.98895	0.93762958096925	0.39952	0.495985	0.052337
Trial1	2	1	noBlindfold	counterclockwise	practice	Free	1	0.5	-0.25	2.140442	1.10919	-1.44976	-0.98596	0.955379281733612	0.412645	0.428099	-0.0036476
Trial1	2	1	noBlindfold	counterclockwise	practice	Free	1	0.5	-0.25	2.160446	1.12514	-1.44977	-0.98315	0.963487877219938	0.379038	0.482988	-0.033894
Trial1	2	1	noBlindfold	counterclockwise	practice	Free	1	0.5	-0.25	2.18045	1.14155	-1.44977	-0.98041	0.972154937934763	0.399214	0.470157	0.00036988
Trial1	2	1	noBlindfold	counterclockwise	practice	Free	1	0.5	-0.25	2.200439	1.15697	-1.44977	-0.9776599	0.980356364749926	0.366419	0.470042	-0.0043447
Trial1	2	1	noBlindfold	counterclockwise	practice	Free	1	0.5	-0.25	2.220444	1.17378	-1.44976	-0.97267	0.988044227946797	0.29337	0.491065	-0.032953
Trial1	2	1	noBlindfold	counterclockwise	practice	Free	1	0.5	-0.25	2.240448	1.2052	-1.44974	-0.97026	1.00800871213927	0.298443	0.503704	-0.060767
Trial1	2	1	noBlindfold	counterclockwise	practice	Free	1	0.5	-0.25	2.260452	1.22118	-1.44975	-0.96798	1.01764238768715	0.273971	0.461277	-0.04296
Trial1	2	1	noBlindfold	counterclockwise	practice	Free	1	0.5	-0.25	2.280441	1.23611	-1.44977	-0.9657	1.026686137185	0.302621	0.435769	0.06165
Trial1	2	1	noBlindfold	counterclockwise	practice	Free	1	0.5	-0.25	2.300446	1.25188	-1.44978	-0.9634	1.03646659322123	0.421628	0.410263	0.092543
Trial1	2	1	noBlindfold	counterclockwise	practice	Free	1	0.5	-0.25	2.32045	1.26712	-1.44979	-0.9586101	1.04431850086093	0.460654	0.443994	0.113601
Trial1	2	1	noBlindfold	counterclockwise	practice	Free	1	0.5	-0.25	2.340454	1.29786	-1.44978	-0.95614	1.06546439624331	0.194808	0.443745	0.151704
Trial1	2	1	noBlindfold	counterclockwise	practice	Free	1	0.5	-0.25	2.360443	1.31285	-1.44979	-0.95341	1.07494683851938	0.095037	0.384389	0.145921
Trial1	2	1	noBlindfold	counterclockwise	practice	Free	1	0.5	-0.25	2.380447	1.32817	-1.44981	-0.95082	1.08490288934952	0.081022	0.358892	0.134957
Trial1	2	1	noBlindfold	counterclockwise	practice	Free	1	0.5	-0.25	2.400452	1.34291	-1.44981	-0.94813	1.0944782243195	0.127675	0.384177	0.070958
Trial1	2	1	noBlindfold	counterclockwise	practice	Free	1	0.5	-0.25	2.420441	1.35756	-1.4498	-0.94282	1.10245579936931	0.245972	0.371371	0.016963
Trial1	2	1	noBlindfold	counterclockwise	practice	Free	1	0.5	-0.25	2.440445	1.38718	-1.44982	-0.94028	1.12408843371989	0.358508	0.354245	0.058004
Trial1	2	1	noBlindfold	counterclockwise	practice	Free	1	0.5	-0.25	2.460449	1.40175	-1.44982	-0.93779	1.13411113108402	0.37909	0.324529	0.041413
Trial1	2	1	noBlindfold	counterclockwise	practice	Free	1	0.5	-0.25	2.480453	1.41632	-1.44984	-0.93531	1.14424311387719	0.411824	0.328673	-0.054713
Trial1	2	1	noBlindfold	counterclockwise	practice	Free	1	0.5	-0.25	2.500443	1.43135	-1.44983	-0.933	1.15494665072009	0.361422	0.400516	-0.081626
Trial1	2	1	noBlindfold	counterclockwise	practice	Free	1	0.5	-0.25	2.520447	1.44593	-1.44982	-0.92851	1.16411310696545	0.325318	0.35809	-0.032232
Trial1	2	1	noBlindfold	counterclockwise	practice	Free	1	0.5	-0.25	2.540451	1.47547	-1.44985	-0.92625	1.18695235224621	0.402941	0.302912	0.040358
Trial1	2	1	noBlindfold	counterclockwise	practice	Free	1	0.5	-0.25	2.56044	1.49003	-1.44985	-0.92407	1.19771860895085	0.415483	0.273206	0.035887
Trial1	2	1	noBlindfold	counterclockwise	practice	Free	1	0.5	-0.25	2.580444	1.50463	-1.44986	-0.9219	1.20860702932697	0.411678	0.264664	0.050064
Trial1	2	1	noBlindfold	counterclockwise	practice	Free	1	0.5	-0.25	2.600449	1.51924	-1.44986	-0.91973	1.2195853824113	0.391726	0.285745	0.042204
Trial1	2	1	noBlindfold	counterclockwise	practice	Free	1	0.5	-0.25	2.620453	1.5343	-1.44986	-0.91526	1.22977531174433	0.34785	0.281435	0.10264
Trial1	2	1	noBlindfold	counterclockwise	practice	Free	1	0.5	-0.25	2.640442	1.56391	-1.44987	-0.91307	1.25362126674916	0.298876	0.230513	0.049619
Trial1	2	1	noBlindfold	counterclockwise	practice	Free	1	0.5	-0.25	2.660446	1.57848	-1.44988	-0.91084	1.26484333928467	0.288825	0.226216	0.017579
Trial1	2	1	noBlindfold	counterclockwise	practice	Free	1	0.5	-0.25	2.68045	1.59348	-1.44988	-0.90874	1.27657233861739	0.294151	0.243071	-0.023999
Trial1	2	1	noBlindfold	counterclockwise	practice	Free	1	0.5	-0.25	2.700439	1.60758	-1.44988	-0.90672	1.28763924134876	0.354175	0.221852	-0.057112
Trial1	2	1	noBlindfold	counterclockwise	practice	Free	1	0.5	-0.25	2.720444	1.62257	-1.44989	-0.90293	1.29864584268436	0.405781	0.171018	-0.035433
Trial1	2	1	noBlindfold	counterclockwise	practice	Free	1	0.5	-0.25	2.740448	1.65212	-1.44991	-0.90125	1.3234452479604	0.443463	0.170917	-0.063799
Trial1	2	1	noBlindfold	counterclockwise	practice	Free	1	0.5	-0.25	2.760452	1.66665	-1.44991	-0.89968	1.33534882388951	0.355164	0.170867	-0.089991
Trial1	2	1	noBlindfold	counterclockwise	practice	Free	1	0.5	-0.25	2.780441	1.68112	-1.44991	-0.8981	1.34724826836867	0.320493	0.183515	-0.039851
Trial1	2	1	noBlindfold	counterclockwise	practice	Free	1	0.5	-0.25	2.800446	1.69597	-1.44992	-0.89666	1.35960052035247	0.263106	0.153849	-0.0010892
Trial1	2	1	noBlindfold	counterclockwise	practice	Free	1	0.5	-0.25	2.82045	1.71031	-1.44992	-0.8938	1.3708861073361	0.244564	0.221514	-0.013909
Trial1	2	1	noBlindfold	counterclockwise	practice	Free	1	0.5	-0.25	2.840454	1.73917	-1.44993	-0.89246	1.39581410472437	0.084279	0.090255	0.016237
Trial1	2	1	noBlindfold	counterclockwise	practice	Free	1	0.5	-0.25	2.860443	1.75356	-1.44995	-0.89113	1.40799874956177	-0.04485	0.174859	-0.025402
Trial1	2	1	noBlindfold	counterclockwise	practice	Free	1	0.5	-0.25	2.880447	1.76725	-1.44994	-0.88984	1.41961894589064	-0.092903	0.026715	-0.042275
Trial1	2	1	noBlindfold	counterclockwise	practice	Free	1	0.5	-0.25	2.900452	1.78143	-1.44997	-0.88873	1.43179567671864	-0.100489	-0.049458	-0.096904
Trial1	2	1	noBlindfold	counterclockwise	practice	Free	1	0.5	-0.25	2.920441	1.79446	-1.45002	-0.88686	1.44264241374386	-0.103514	-0.053679	-0.084774
Trial1	2	1	noBlindfold	counterclockwise	practice	Free	1	0.5	-0.25	2.940445	1.81921	-1.45004	-0.88606	1.46454343927106	0.0023047	-0.108654	-0.061988
Trial1	2	1	noBlindfold	counterclockwise	practice	Free	1	0.5	-0.25	2.960449	1.83137	-1.45006	-0.88535	1.47520024085548	0.022335	-0.087463	-0.095471
Trial1	2	1	noBlindfold	counterclockwise	practice	Free	1	0.5	-0.25	2.980453	1.84331	-1.45004	-0.88473	1.48571999428544	0.034893	-0.015511	-0.043859
Trial1	2	1	noBlindfold	counterclockwise	practice	Free	1	0.5	-0.25	3.000443	1.85541	-1.45001	-0.88412	1.4964106037725	0.024227	-0.023975	-0.020392
Trial1	2	1	noBlindfold	counterclockwise	practice	Free	1	0.5	-0.25	3.020447	1.86695	-1.45	-0.88287	1.5063454228145	0.0057043	-0.053588	0.031603
Trial1	2	1	noBlindfold	counterclockwise	practice	Free	1	0.5	-0.25	3.040451	1.8892	-1.45003	-0.88217	1.52627512415223	-0.155547	-0.074711	0.074913
Trial1	2	1	noBlindfold	counterclockwise	practice	Free	1	0.5	-0.25	3.06044	1.90012	-1.45004	-0.88143	1.53591651586078	-0.161502	-0.095844	0.064244
Trial1	2	1	noBlindfold	counterclockwise	practice	Free	1	0.5	-0.25	3.080444	1.91033	-1.45005	-0.88062	1.54489885039389	-0.197363	-0.150825	0.097955
Trial1	2	1	noBlindfold	counterclockwise	practice	Free	1	0.5	-0.25	3.100449	1.92014	-1.45006	-0.87964	1.55346189813433	-0.248308	-0.138097	0.153716
Trial1	2	1	noBlindfold	counterclockwise	practice	Free	1	0.5	-0.25	3.120453	1.92981	-1.45006	-0.87711	1.56128912395497	-0.305019	-0.167682	0.244716
Trial1	2	1	noBlindfold	counterclockwise	practice	Free	1	0.5	-0.25	3.140442	1.94739	-1.4501	-0.87562	1.57681263660221	-0.366031	-0.197196	0.163216
Trial1	2	1	noBlindfold	counterclockwise	practice	Free	1	0.5	-0.25	3.160446	1.95525	-1.45012	-0.874	1.58339147918268	-0.409109	-0.264836	0.190116
Trial1	2	1	noBlindfold	counterclockwise	practice	Free	1	0.5	-0.25	3.18045	1.96256	-1.45013	-0.87222	1.58941478252009	-0.30921	-0.349395	0.178688
Trial1	2	1	noBlindfold	counterclockwise	practice	Free	1	0.5	-0.25	3.200439	1.96938	-1.45016	-0.87039	1.59497995148347	-0.237826	-0.387383	0.190091
Trial1	2	1	noBlindfold	counterclockwise	practice	Free	1	0.5	-0.25	3.220444	1.97576	-1.45018	-0.86626	1.59926355098225	-0.20204	-0.425364	0.248632
Trial1	2	1	noBlindfold	counterclockwise	practice	Free	1	0.5	-0.25	3.240448	1.98754	-1.45021	-0.86394	1.60925373872583	-0.332481	-0.48437	0.241222
Trial1	2	1	noBlindfold	counterclockwise	practice	Free	1	0.5	-0.25	3.260452	1.99264	-1.45022	-0.86166	1.61310327778402	-0.414328	-0.424997	0.203885
Trial1	2	1	noBlindfold	counterclockwise	practice	Free	1	0.5	-0.25	3.280441	1.99691	-1.45022	-0.8591599	1.61611117087091	-0.379982	-0.39103	0.191563
Trial1	2	1	noBlindfold	counterclockwise	practice	Free	1	0.5	-0.25	3.300446	2.00081	-1.45021	-0.85675	1.61881953031209	-0.330501	-0.433232	0.091142
Trial1	2	1	noBlindfold	counterclockwise	practice	Free	1	0.5	-0.25	3.32045	2.00436	-1.45023	-0.85208	1.62037008189592	-0.280819	-0.488186	0.048164
Trial1	2	1	noBlindfold	counterclockwise	practice	Free	1	0.5	-0.25	3.340454	2.00995	-1.45025	-0.84992	1.62476236564387	-0.403901	-0.547339	0.037665
Trial1	2	1	noBlindfold	counterclockwise	practice	Free	1	0.5	-0.25	3.360443	2.01195	-1.45027	-0.84777	1.62582957125011	-0.478783	-0.686988	0.121825
Trial1	2	1	noBlindfold	counterclockwise	practice	Free	1	0.5	-0.25	3.380447	2.01342	-1.45031	-0.84576	1.62645948252016	-0.507556	-0.627743	0.099947
Trial1	2	1	noBlindfold	counterclockwise	practice	Free	1	0.5	-0.25	3.400452	2.01424	-1.45032	-0.84377	1.62649489152208	-0.519133	-0.631975	0.109635
Trial1	2	1	noBlindfold	counterclockwise	practice	Free	1	0.5	-0.25	3.420441	2.01458	-1.45031	-0.83986	1.62538838009633	-0.504712	-0.636206	0.210825
Trial1	2	1	noBlindfold	counterclockwise	practice	Free	1	0.5	-0.25	3.440445	2.01381	-1.4503	-0.83775	1.6239059348123	-0.511249	-0.576961	0.473422
Trial1	2	1	noBlindfold	counterclockwise	practice	Free	1	0.5	-0.25	3.460449	2.0128	-1.45028	-0.83517	1.62203197838923	-0.506822	-0.530407	0.443864
Trial1	2	1	noBlindfold	counterclockwise	practice	Free	1	0.5	-0.25	3.480453	2.01134	-1.45027	-0.83264	1.61975851983706	-0.499984	-0.492313	0.481222
Trial1	2	1	noBlindfold	counterclockwise	practice	Free	1	0.5	-0.25	3.500443	2.00972	-1.45026	-0.82961	1.61715876830115	-0.433433	-0.454162	0.465573
Trial1	2	1	noBlindfold	counterclockwise	practice	Free	1	0.5	-0.25	3.520447	2.00764	-1.45025	-0.82288	1.6128141501115	-0.438514	-0.496392	0.468551
Trial1	2	1	noBlindfold	counterclockwise	practice	Free	1	0.5	-0.25	3.540451	2.00272	-1.45029	-0.81932	1.60695125123652	-0.409032	-0.631806	0.39514
Trial1	2	1	noBlindfold	counterclockwise	practice	Free	1	0.5	-0.25	3.56044	1.99994	-1.45029	-0.81569	1.60306736639009	-0.420857	-0.606415	0.275286
Trial1	2	1	noBlindfold	counterclockwise	practice	Free	1	0.5	-0.25	3.580444	1.99694	-1.45029	-0.81192	1.59893189218353	-0.411765	-0.657196	0.335253
Trial1	2	1	noBlindfold	counterclockwise	practice	Free	1	0.5	-0.25	3.600449	1.99373	-1.4503	-0.80782	1.59448822313857	-0.376604	-0.555633	0.374471
Trial1	2	1	noBlindfold	counterclockwise	practice	Free	1	0.5	-0.25	3.620453	1.99025	-1.45029	-0.79884	1.58810286908938	-0.296734	-0.504836	0.501254
Trial1	2	1	noBlindfold	counterclockwise	practice	Free	1	0.5	-0.25	3.640442	1.98292	-1.45024	-0.7939399	1.57953238132471	-0.381624	-0.46233	0.582394
Trial1	2	1	noBlindfold	counterclockwise	practice	Free	1	0.5	-0.25	3.660446	1.97902	-1.45023	-0.78855	1.57401903722818	-0.434016	-0.449518	0.536363
Trial1	2	1	noBlindfold	counterclockwise	practice	Free	1	0.5	-0.25	3.68045	1.97487	-1.45023	-0.78293	1.56820146046665	-0.444521	-0.41555	0.603925
Trial1	2	1	noBlindfold	counterclockwise	practice	Free	1	0.5	-0.25	3.700439	1.97048	-1.45023	-0.77683	1.56200550430951	-0.326772	-0.457748	0.710822
Trial1	2	1	noBlindfold	counterclockwise	practice	Free	1	0.5	-0.25	3.720444	1.96579	-1.45024	-0.76292	1.55294140950269	-0.23309	-0.478814	0.788797
Trial1	2	1	noBlindfold	counterclockwise	practice	Free	1	0.5	-0.25	3.740448	1.95647	-1.45025	-0.75531	1.54163649829334	-0.234264	-0.432108	0.779651
Trial1	2	1	noBlindfold	counterclockwise	practice	Free	1	0.5	-0.25	3.760452	1.95161	-1.45022	-0.74726	1.53441812578044	-0.221172	-0.402375	0.765816
Trial1	2	1	noBlindfold	counterclockwise	practice	Free	1	0.5	-0.25	3.780441	1.94684	-1.4502	-0.7385	1.5270816523982	-0.186512	-0.427656	0.72296
Trial1	2	1	noBlindfold	counterclockwise	practice	Free	1	0.5	-0.25	3.800446	1.94184	-1.4502	-0.7295099	1.51948429710252	-0.226577	-0.338681	0.817105
Trial1	2	1	noBlindfold	counterclockwise	practice	Free	1	0.5	-0.25	3.82045	1.93705	-1.45018	-0.7099	1.50884758396493	-0.147766	-0.29204	0.773724
Trial1	2	1	noBlindfold	counterclockwise	practice	Free	1	0.5	-0.25	3.840454	1.92662	-1.45021	-0.69973	1.49582809746529	-0.208135	-0.334127	0.633076
Trial1	2	1	noBlindfold	counterclockwise	practice	Free	1	0.5	-0.25	3.860443	1.92147	-1.45021	-0.68922	1.48778064838475	-0.172023	-0.469436	0.784309
Trial1	2	1	noBlindfold	counterclockwise	practice	Free	1	0.5	-0.25	3.880447	1.91631	-1.45022	-0.67794	1.47954955068393	-0.116047	-0.477817	0.835539
Trial1	2	1	noBlindfold	counterclockwise	practice	Free	1	0.5	-0.25	3.900452	1.91102	-1.45024	-0.6665	1.47120693015615	-0.097873	-0.486198	0.911131
Trial1	2	1	noBlindfold	counterclockwise	practice	Free	1	0.5	-0.25	3.920441	1.90597	-1.45025	-0.6541901	1.46291530332547	-0.069826	-0.515764	0.947174
Trial1	2	1	noBlindfold	counterclockwise	practice	Free	1	0.5	-0.25	3.940445	1.90097	-1.45025	-0.62925	1.4513950154911	-0.109207	-0.549547	0.766992
Trial1	2	1	noBlindfold	counterclockwise	practice	Free	1	0.5	-0.25	3.960449	1.89084	-1.45029	-0.61597	1.43818280313876	-0.229909	-0.498736	0.604908
Trial1	2	1	noBlindfold	counterclockwise	practice	Free	1	0.5	-0.25	3.980453	1.88566	-1.45029	-0.60279	1.42986511003621	-0.191375	-0.528347	0.686306
Trial1	2	1	noBlindfold	counterclockwise	practice	Free	1	0.5	-0.25	4.000443	1.88074	-1.45027	-0.58885	1.42171097055456	-0.164981	-0.693363	0.825825
Trial1	2	1	noBlindfold	counterclockwise	practice	Free	1	0.5	-0.25	4.020447	1.87533	-1.4503	-0.56066	1.4099796084927	-0.141056	-0.553713	0.773532
Trial1	2	1	noBlindfold	counterclockwise	practice	Free	1	0.5	-0.25	4.040451	1.86507	-1.45032	-0.54612	1.39681892609029	-0.147417	-0.621422	0.672405
Trial1	2	1	noBlindfold	counterclockwise	practice	Free	1	0.5	-0.25	4.06044	1.85998	-1.45032	-0.53093	1.38869252530466	-0.16535	-0.693363	0.677
Trial1	2	1	noBlindfold	counterclockwise	practice	Free	1	0.5	-0.25	4.080444	1.85475	-1.45032	-0.516	1.38061713756034	-0.147321	-0.621422	0.669519
Trial1	2	1	noBlindfold	counterclockwise	practice	Free	1	0.5	-0.25	4.100449	1.84963	-1.45031	-0.50049	1.37267854105119	-0.218359	-0.553709	0.520276
Trial1	2	1	noBlindfold	counterclockwise	practice	Free	1	0.5	-0.25	4.120453	1.84448	-1.45029	-0.47033	1.36241399017008	-0.224104	-0.684895	0.509841
Trial1	2	1	noBlindfold	counterclockwise	practice	Free	1	0.5	-0.25	4.140442	1.83395	-1.45032	-0.45523	1.34964516389094	-0.096615	-0.659504	0.510682
Trial1	2	1	noBlindfold	counterclockwise	practice	Free	1	0.5	-0.25	4.160446	1.82879	-1.45034	-0.44012	1.34232199458198	-0.088389	-0.782227	0.4648
Trial1	2	1	noBlindfold	counterclockwise	practice	Free	1	0.5	-0.25	4.18045	1.82368	-1.45038	-0.42458	1.33514295876916	-0.093014	-0.777995	0.498368
Trial1	2	1	noBlindfold	counterclockwise	practice	Free	1	0.5	-0.25	4.200439	1.81847	-1.45038	-0.40961	1.32809581629148	-0.125879	-0.739909	0.335007
Trial1	2	1	noBlindfold	counterclockwise	practice	Free	1	0.5	-0.25	4.220444	1.81346	-1.45037	-0.37979	1.31985703689934	-0.105989	-0.866863	0.358151
Trial1	2	1	noBlindfold	counterclockwise	practice	Free	1	0.5	-0.25	4.240448	1.80339	-1.45042	-0.36524	1.30847449678078	-0.106813	-0.824545	0.423682
Trial1	2	1	noBlindfold	counterclockwise	practice	Free	1	0.5	-0.25	4.260452	1.7985	-1.45041	-0.35069	1.30239801000834	-0.134639	-0.773763	0.428929
Trial1	2	1	noBlindfold	counterclockwise	practice	Free	1	0.5	-0.25	4.280441	1.79366	-1.4504	-0.33614	1.29652474207386	-0.201248	-0.866863	0.49362
Trial1	2	1	noBlindfold	counterclockwise	practice	Free	1	0.5	-0.25	4.300446	1.78883	-1.4504	-0.32119	1.29079467496055	-0.160097	-0.722981	0.425999
Trial1	2	1	noBlindfold	counterclockwise	practice	Free	1	0.5	-0.25	4.32045	1.78385	-1.45037	-0.29208	1.28453950491642	-0.102857	-0.638345	0.30134
Trial1	2	1	noBlindfold	counterclockwise	practice	Free	1	0.5	-0.25	4.340454	1.77422	-1.4504	-0.27758	1.27451843390385	-0.076087	-0.773763	0.269133
Trial1	2	1	noBlindfold	counterclockwise	practice	Free	1	0.5	-0.25	4.360443	1.76918	-1.4504	-0.26365	1.26925346001692	-0.061398	-0.803386	0.295162
Trial1	2	1	noBlindfold	counterclockwise	practice	Free	1	0.5	-0.25	4.380447	1.76465	-1.45042	-0.2498	1.26465012224524	-0.105591	-0.981121	0.436494
Trial1	2	1	noBlindfold	counterclockwise	practice	Free	1	0.5	-0.25	4.400452	1.7599	-1.45045	-0.23595	1.25997831205496	-0.078288	-0.828776	0.509534
Trial1	2	1	noBlindfold	counterclockwise	practice	Free	1	0.5	-0.25	4.420441	1.75535	-1.45042	-0.2076	1.25606570990874	-0.189458	-0.896485	0.672153
Trial1	2	1	noBlindfold	counterclockwise	practice	Free	1	0.5	-0.25	4.440445	1.74611	-1.4504	-0.19359	1.24738611769565	-0.218695	-0.693359	0.448454
Trial1	2	1	noBlindfold	counterclockwise	practice	Free	1	0.5	-0.25	4.460449	1.74152	-1.45038	-0.17953	1.24351841530896	-0.212625	-0.748372	0.489641
Trial1	2	1	noBlindfold	counterclockwise	practice	Free	1	0.5	-0.25	4.480453	1.73686	-1.45037	-0.16541	1.239749255626	-0.271098	-0.769531	0.525961
Trial1	2	1	noBlindfold	counterclockwise	practice	Free	1	0.5	-0.25	4.500443	1.73211	-1.45037	-0.1508	1.23609686324928	-0.270504	-0.756836	0.508556
Trial1	2	1	noBlindfold	counterclockwise	practice	Free	1	0.5	-0.25	4.520447	1.72713	-1.45037	-0.12181	1.23380734205879	-0.211219	-0.680663	0.485664
Trial1	2	1	noBlindfold	counterclockwise	practice	Free	1	0.5	-0.25	4.540451	1.71711	-1.45038	-0.1075	1.22542352002528	-0.180068	-0.900717	0.516334
Trial1	2	1	noBlindfold	counterclockwise	practice	Free	1	0.5	-0.25	4.56044	1.71216	-1.4504	-0.09277201	1.22231439744789	-0.070772	-0.79069	0.503004
Trial1	2	1	noBlindfold	counterclockwise	practice	Free	1	0.5	-0.25	4.580444	1.70712	-1.45041	-0.078534	1.21923711515155	-0.135047	-0.871094	0.418942
Trial1	2	1	noBlindfold	counterclockwise	practice	Free	1	0.5	-0.25	4.600449	1.7023	-1.45042	-0.063956	1.21660915351571	-0.091773	-0.888022	0.343052
Trial1	2	1	noBlindfold	counterclockwise	practice	Free	1	0.5	-0.25	4.620453	1.69754	-1.45044	-0.035963	1.21651715841437	-0.139612	-0.875326	0.514111
Trial1	2	1	noBlindfold	counterclockwise	practice	Free	1	0.5	-0.25	4.640442	1.68785	-1.45043	-0.022297	1.20947768679318	-0.178918	-0.828776	0.199731
Trial1	2	1	noBlindfold	counterclockwise	practice	Free	1	0.5	-0.25	4.660446	1.68306	-1.45044	-0.0085001	1.20745724624643	-0.153731	-0.93034	0.219917
Trial1	2	1	noBlindfold	counterclockwise	practice	Free	1	0.5	-0.25	4.68045	1.67829	-1.45045	0.0046802	1.20549974354612	-0.125486	-0.875326	0.166239
Trial1	2	1	noBlindfold	counterclockwise	practice	Free	1	0.5	-0.25	4.700439	1.6734	-1.45046	0.017789	1.20356899818868	-0.191876	-1.014976	0.420021
Trial1	2	1	noBlindfold	counterclockwise	practice	Free	1	0.5	-0.25	4.720444	1.6688	-1.45048	0.044767	1.20539662173435	-0.202189	-0.95573	0.425823
Trial1	2	1	noBlindfold	counterclockwise	practice	Free	1	0.5	-0.25	4.740448	1.65893	-1.45049	0.057506	1.19903245609656	-0.149808	-0.951499	0.499953
Trial1	2	1	noBlindfold	counterclockwise	practice	Free	1	0.5	-0.25	4.760452	1.65437	-1.45048	0.071007	1.19817172190691	-0.181811	-0.921876	0.409552
Trial1	2	1	noBlindfold	counterclockwise	practice	Free	1	0.5	-0.25	4.780441	1.64969	-1.45046	0.084023	1.19722940964496	-0.085631	-0.964194	0.418595
Trial1	2	1	noBlindfold	counterclockwise	practice	Free	1	0.5	-0.25	4.800446	1.64491	-1.45046	0.096897	1.19630948552258	-0.080299	-0.88379	0.320417
Trial1	2	1	noBlindfold	counterclockwise	practice	Free	1	0.5	-0.25	4.82045	1.64035	-1.45047	0.11001	1.19582839780409	-0.172884	-1.023439	0.385352
Trial1	2	1	noBlindfold	counterclockwise	practice	Free	1	0.5	-0.25	4.840439	1.63572	-1.45049	0.13491	1.19917290721958	-0.15875	-0.943035	0.23986
Trial1	2	1	noBlindfold	counterclockwise	practice	Free	1	0.5	-0.25	4.860443	1.62666	-1.45049	0.14747	1.19471538947114	-0.181016	-0.900717	0.194002
Trial1	2	1	noBlindfold	counterclockwise	practice	Free	1	0.5	-0.25	4.880447	1.62192	-1.45047	0.15956	1.19433824877391	-0.190564	-0.976889	0.371314
Trial1	2	1	noBlindfold	counterclockwise	practice	Free	1	0.5	-0.25	4.900452	1.61771	-1.45046	0.17151	1.19454857924226	-0.045773	-0.866863	0.292785
Trial1	2	1	noBlindfold	counterclockwise	practice	Free	1	0.5	-0.25	4.920441	1.61328	-1.45045	0.18376	1.1947971488459	-0.110109	-0.934571	0.446112
Trial1	2	1	noBlindfold	counterclockwise	practice	Free	1	0.5	-0.25	4.940445	1.60892	-1.45045	0.20784	1.19971704143673	-0.119821	-0.845704	0.386228
Trial1	2	1	noBlindfold	counterclockwise	practice	Free	1	0.5	-0.25	4.960449	1.60013	-1.45046	0.21928	1.19603925694315	-0.148213	-0.879558	0.388623
Trial1	2	1	noBlindfold	counterclockwise	practice	Free	1	0.5	-0.25	4.980453	1.59605	-1.45044	0.2314	1.19710969143287	-0.11016	-0.943035	0.463245
Trial1	2	1	noBlindfold	counterclockwise	practice	Free	1	0.5	-0.25	5.000443	1.59173	-1.45045	0.24316	1.19794873428567	-0.08979	-0.807617	0.389586
Trial1	2	1	noBlindfold	counterclockwise	practice	Free	1	0.5	-0.25	5.020447	1.58755	-1.45044	0.26777	1.2045127078259	-0.162013	-1.010744	0.619979
Trial1	2	1	noBlindfold	counterclockwise	practice	Free	1	0.5	-0.25	5.040451	1.5791	-1.45044	0.27959	1.20204925729065	-0.094446	-0.904949	0.678095
Trial1	2	1	noBlindfold	counterclockwise	practice	Free	1	0.5	-0.25	5.06044	1.57497	-1.45044	0.29232	1.20402303966835	-0.214117	-0.849935	0.573205
Trial1	2	1	noBlindfold	counterclockwise	practice	Free	1	0.5	-0.25	5.080444	1.57085	-1.45045	0.30484	1.20605438429268	-0.208846	-0.938803	0.615862
Trial1	2	1	noBlindfold	counterclockwise	practice	Free	1	0.5	-0.25	5.100449	1.56656	-1.45044	0.3175	1.20814177237042	-0.178668	-0.862631	0.602224
Trial1	2	1	noBlindfold	counterclockwise	practice	Free	1	0.5	-0.25	5.120453	1.56233	-1.45044	0.34375	1.21699798991115	-0.283133	-0.951499	0.727108
Trial1	2	1	noBlindfold	counterclockwise	practice	Free	1	0.5	-0.25	5.140442	1.55359	-1.45045	0.35684	1.21585641264151	-0.059375	-0.943035	0.648168
Trial1	2	1	noBlindfold	counterclockwise	practice	Free	1	0.5	-0.25	5.160446	1.54929	-1.45046	0.36992	1.21873301850726	-0.061594	-0.947267	0.480723
Trial1	2	1	noBlindfold	counterclockwise	practice	Free	1	0.5	-0.25	5.18045	1.54502	-1.45047	0.38341	1.22199642114448	-0.133553	-0.879558	0.487266
Trial1	2	1	noBlindfold	counterclockwise	practice	Free	1	0.5	-0.25	5.200439	1.54063	-1.45046	0.39698	1.22535460351543	-0.218997	-1.019207	0.591029
Trial1	2	1	noBlindfold	counterclockwise	practice	Free	1	0.5	-0.25	5.220444	1.5362	-1.45047	0.40989	1.22848090882085	-0.232343	-0.88379	0.632989
Trial1	2	1	noBlindfold	counterclockwise	practice	Free	1	0.5	-0.25	5.240448	1.53197	-1.45044	0.43764	1.24008502725739	-0.186702	-0.807617	0.685411
Trial1	2	1	noBlindfold	counterclockwise	practice	Free	1	0.5	-0.25	5.260452	1.523	-1.45044	0.45165	1.24050059149635	-0.142452	-1.061525	0.761198
Trial1	2	1	noBlindfold	counterclockwise	practice	Free	1	0.5	-0.25	5.280441	1.51858	-1.45048	0.46569	1.24487643351385	-0.153659	-0.913412	0.529972
Trial1	2	1	noBlindfold	counterclockwise	practice	Free	1	0.5	-0.25	5.300446	1.51416	-1.45048	0.48012	1.24963826759482	-0.187715	-0.921876	0.494316
Trial1	2	1	noBlindfold	counterclockwise	practice	Free	1	0.5	-0.25	5.32045	1.50959	-1.45048	0.5083	1.26265233845007	-0.200972	-1.074221	0.494969
Trial1	2	1	noBlindfold	counterclockwise	practice	Free	1	0.5	-0.25	5.340439	1.50066	-1.4505	0.52197	1.26382680782414	-0.215197	-1.04883	0.403177
Trial1	2	1	noBlindfold	counterclockwise	practice	Free	1	0.5	-0.25	5.360443	1.49604	-1.45052	0.53632	1.26901320496633	-0.123013	-0.947267	0.322968
Trial1	2	1	noBlindfold	counterclockwise	practice	Free	1	0.5	-0.25	5.380447	1.49142	-1.45051	0.54939	1.27355332747352	-0.206101	-1.069989	0.466899
Trial1	2	1	noBlindfold	counterclockwise	practice	Free	1	0.5	-0.25	5.400452	1.48707	-1.45051	0.56273	1.2786075743841	-0.163306	-1.108075	0.342499
Trial1	2	1	noBlindfold	counterclockwise	practice	Free	1	0.5	-0.25	5.420441	1.48247	-1.45055	0.57627	1.28373262699995	-0.136499	-1.04883	0.292681
Trial1	2	1	noBlindfold	counterclockwise	practice	Free	1	0.5	-0.25	5.440445	1.47805	-1.45054	0.60221	1.29724467637236	-0.152013	-1.112307	0.244013
Trial1	2	1	noBlindfold	counterclockwise	practice	Free	1	0.5	-0.25	5.460449	1.46902	-1.45053	0.61437	1.29851261981062	-0.174424	-1.040366	0.340798
Trial1	2	1	noBlindfold	counterclockwise	practice	Free	1	0.5	-0.25	5.480453	1.46477	-1.45051	0.62719	1.30393380199376	-0.17392	-0.849935	0.383039
Trial1	2	1	noBlindfold	counterclockwise	practice	Free	1	0.5	-0.25	5.500443	1.46024	-1.45047	0.63948	1.30890623464171	-0.15791	-0.951499	0.30836
Trial1	2	1	noBlindfold	counterclockwise	practice	Free	1	0.5	-0.25	5.520447	1.45584	-1.45048	0.65184	1.31413295512864	-0.112336	-1.00228	0.140888
Trial1	2	1	noBlindfold	counterclockwise	practice	Free	1	0.5	-0.25	5.540451	1.45134	-1.45051	0.67516	1.32701496910687	-0.135894	-1.108075	0.244073
Trial1	2	1	noBlindfold	counterclockwise	practice	Free	1	0.5	-0.25	5.56044	1.44287	-1.45057	0.68664	1.3290215992053	0.014908	-1.273115	0.46454
Trial1	2	1	noBlindfold	counterclockwise	practice	Free	1	0.5	-0.25	5.580444	1.43883	-1.45059	0.69835	1.33445477578431	0.0025556	-1.057294	0.364606
Trial1	2	1	noBlindfold	counterclockwise	practice	Free	1	0.5	-0.25	5.600449	1.43493	-1.45057	0.70966	1.33979153097294	-0.023926	-1.16732	0.433944
Trial1	2	1	noBlindfold	counterclockwise	practice	Free	1	0.5	-0.25	5.620453	1.43104	-1.45057	0.73261	1.35364617206885	-0.055005	-0.993817	0.485838
Trial1	2	1	noBlindfold	counterclockwise	practice	Free	1	0.5	-0.25	5.640442	1.4236	-1.45054	0.74384	1.35674418642321	-0.103461	-0.964194	0.335532
Trial1	2	1	noBlindfold	counterclockwise	practice	Free	1	0.5	-0.25	5.660446	1.42002	-1.45051	0.75526	1.36271215606858	-0.105285	-1.091148	0.335127
Trial1	2	1	noBlindfold	counterclockwise	practice	Free	1	0.5	-0.25	5.68045	1.41648	-1.45052	0.7661099	1.36836212567364	-0.091651	-1.04883	0.259644
Trial1	2	1	noBlindfold	counterclockwise	practice	Free	1	0.5	-0.25	5.700439	1.413	-1.45053	0.77703	1.37417588481493	-0.089394	-1.146161	0.251425
Trial1	2	1	noBlindfold	counterclockwise	practice	Free	1	0.5	-0.25	5.720444	1.40937	-1.45057	0.78695	1.37920955047013	-0.032202	-1.188479	0.104625
Trial1	2	1	noBlindfold	counterclockwise	practice	Free	1	0.5	-0.25	5.740448	1.40616	-1.45059	0.80619	1.39164050155556	0.0081403	-1.256188	-0.077353
Trial1	2	1	noBlindfold	counterclockwise	practice	Free	1	0.5	-0.25	5.760452	1.39998	-1.45064	0.81484	1.39421958878813	-0.0022283	-1.235029	-0.099166
Trial1	2	1	noBlindfold	counterclockwise	practice	Free	1	0.5	-0.25	5.780441	1.39721	-1.45063	0.82319	1.39882905368538	-0.069223	-1.391606	-0.115649
Trial1	2	1	noBlindfold	counterclockwise	practice	Free	1	0.5	-0.25	5.800446	1.39457	-1.45065	0.83064	1.40286784554401	-0.101879	-1.188479	-0.238358
Trial1	2	1	noBlindfold	counterclockwise	practice	Free	1	0.5	-0.25	5.82045	1.3919	-1.45061	0.83738	1.40637156136497	-0.165676	-1.273115	-0.343095
Trial1	2	1	noBlindfold	counterclockwise	practice	Free	1	0.5	-0.25	5.840439	1.38933	-1.45063	0.84872	1.41353937713883	-0.137085	-1.400069	-0.368273
Trial1	2	1	noBlindfold	counterclockwise	practice	Free	1	0.5	-0.25	5.860443	1.3841	-1.45061	0.85307	1.41364642339019	-0.265642	-1.302738	-0.557896
Trial1	2	1	noBlindfold	counterclockwise	practice	Free	1	0.5	-0.25	5.880447	1.38142	-1.45062	0.85662	1.41474700913855	-0.441741	-1.243493	-0.653113
Trial1	2	1	noBlindfold	counterclockwise	practice	Free	1	0.5	-0.25	5.900452	1.3785	-1.45061	0.8592	1.41495118816262	-0.522894	-1.196943	-0.727162
Trial1	2	1	noBlindfold	counterclockwise	practice	Free	1	0.5	-0.25	5.920441	1.37533	-1.4506	0.8609999	1.41439861051145	-0.598328	-1.264652	-0.554315
Trial1	2	1	noBlindfold	counterclockwise	practice	Free	1	0.5	-0.25	5.940445	1.37197	-1.4506	0.86287	1.41379325538761	-0.656226	-1.082684	-0.459541
Trial1	2	1	noBlindfold	counterclockwise	practice	Free	1	0.5	-0.25	5.960449	1.36436	-1.45054	0.86316	1.40934142440751	-0.776177	-1.099612	-0.395383
Trial1	2	1	noBlindfold	counterclockwise	practice	Free	1	0.5	-0.25	5.980453	1.36004	-1.45053	0.86303	1.40659323617397	-0.785455	-0.998048	-0.46985
Trial1	2	1	noBlindfold	counterclockwise	practice	Free	1	0.5	-0.25	6.000443	1.35517	-1.45052	0.86254	1.40323234532735	-0.850317	-1.163089	-0.407243
Trial1	2	1	noBlindfold	counterclockwise	practice	Free	1	0.5	-0.25	6.020447	1.35002	-1.45055	0.86173	1.39945619240435	-0.864314	-1.163089	-0.387969
Trial1	2	1	noBlindfold	counterclockwise	practice	Free	1	0.5	-0.25	6.040451	1.34429	-1.45057	0.85936	1.39409652821731	-0.837162	-1.171552	-0.375393
Trial1	2	1	noBlindfold	counterclockwise	practice	Free	1	0.5	-0.25	6.06044	1.33194	-1.45059	0.8578	1.3854042412955	-0.866157	-1.201175	-0.332356
Trial1	2	1	noBlindfold	counterclockwise	practice	Free	1	0.5	-0.25	6.080444	1.32517	-1.45059	0.85594	1.37985819826334	-0.857041	-1.175784	-0.385468
Trial1	2	1	noBlindfold	counterclockwise	practice	Free	1	0.5	-0.25	6.100449	1.31775	-1.45058	0.85385	1.37375400203724	-0.978621	-1.108075	-0.40631
Trial1	2	1	noBlindfold	counterclockwise	practice	Free	1	0.5	-0.25	6.120453	1.31008	-1.45057	0.8514	1.36722769043381	-1.049028	-1.099612	-0.422343
Trial1	2	1	noBlindfold	counterclockwise	practice	Free	1	0.5	-0.25	6.140442	1.30163	-1.45056	0.84593	1.35781928505394	-0.986151	-1.146161	-0.399948
Trial1	2	1	noBlindfold	counterclockwise	practice	Free	1	0.5	-0.25	6.160446	1.28369	-1.45057	0.84284	1.34479339617638	-1.039915	-1.146161	-0.357019
Trial1	2	1	noBlindfold	counterclockwise	practice	Free	1	0.5	-0.25	6.18045	1.27361	-1.45058	0.83982	1.33648044795505	-1.077041	-1.137698	-0.256216
Trial1	2	1	noBlindfold	counterclockwise	practice	Free	1	0.5	-0.25	6.200439	1.26356	-1.45057	0.83658	1.32803619653254	-1.145957	-1.129234	-0.17347
Trial1	2	1	noBlindfold	counterclockwise	practice	Free	1	0.5	-0.25	6.220444	1.25225	-1.45055	0.8333099	1.31887847844204	-1.19129	-1.010744	-0.146948
Trial1	2	1	noBlindfold	counterclockwise	practice	Free	1	0.5	-0.25	6.240448	1.24025	-1.45052	0.82684	1.30673429898634	-1.163025	-0.976889	-0.154569
Trial1	2	1	noBlindfold	counterclockwise	practice	Free	1	0.5	-0.25	6.260452	1.21454	-1.45046	0.82374	1.28976161276273	-1.127371	-0.807617	-0.118419
Trial1	2	1	noBlindfold	counterclockwise	practice	Free	1	0.5	-0.25	6.280441	1.2013	-1.45044	0.82037	1.27965374281926	-1.155351	-0.875326	-0.221695
Trial1	2	1	noBlindfold	counterclockwise	practice	Free	1	0.5	-0.25	6.300446	1.18661	-1.45045	0.81693	1.26876825534017	-1.152433	-0.951499	-0.291378
Trial1	2	1	noBlindfold	counterclockwise	practice	Free	1	0.5	-0.25	6.32045	1.17178	-1.45048	0.81317	1.25762428322197	-1.172403	-1.053062	-0.396306
Trial1	2	1	noBlindfold	counterclockwise	practice	Free	1	0.5	-0.25	6.340439	1.15593	-1.45052	0.80528	1.24252164399185	-1.218629	-1.078453	-0.385146
Trial1	2	1	noBlindfold	counterclockwise	practice	Free	1	0.5	-0.25	6.360443	1.12342	-1.45055	0.80113	1.22209932764021	-1.260391	-1.036135	-0.294758
Trial1	2	1	noBlindfold	counterclockwise	practice	Free	1	0.5	-0.25	6.380447	1.10629	-1.45053	0.79696	1.20983997988603	-1.259165	-1.036135	-0.177461
Trial1	2	1	noBlindfold	counterclockwise	practice	Free	1	0.5	-0.25	6.400452	1.08861	-1.45051	0.79277	1.19742681854222	-1.135522	-1.00228	-0.013074
Trial1	2	1	noBlindfold	counterclockwise	practice	Free	1	0.5	-0.25	6.420441	1.07041	-1.45049	0.78893	1.18521859828439	-1.083552	-0.968426	0.130579
Trial1	2	1	noBlindfold	counterclockwise	practice	Free	1	0.5	-0.25	6.440445	1.05115	-1.45048	0.78202	1.16997078188764	-1.126964	-0.951499	0.203358
Trial1	2	1	noBlindfold	counterclockwise	practice	Free	1	0.5	-0.25	6.460449	1.01165	-1.45048	0.77898	1.14916733452465	-1.135012	-0.951499	0.240179
Trial1	2	1	noBlindfold	counterclockwise	practice	Free	1	0.5	-0.25	6.480453	0.99086	-1.45048	0.77631	1.13765358245253	-1.044603	-0.93034	0.226878
Trial1	2	1	noBlindfold	counterclockwise	practice	Free	1	0.5	-0.25	6.500443	0.97092	-1.45048	0.77382	1.12693080034846	-0.956204	-0.968426	0.156174
Trial1	2	1	noBlindfold	counterclockwise	practice	Free	1	0.5	-0.25	6.520447	0.94945	-1.45048	0.77148	1.11598684323739	-0.871801	-0.993817	0.072055
Trial1	2	1	noBlindfold	counterclockwise	practice	Free	1	0.5	-0.25	6.540451	0.9284199	-1.4505	0.76721	1.10374809140544	-0.72539	-0.985353	0.071466
Trial1	2	1	noBlindfold	counterclockwise	practice	Free	1	0.5	-0.25	6.56044	0.88548	-1.45051	0.76535	1.08606188151195	-0.766448	-1.09538	0.125503
Trial1	2	1	noBlindfold	counterclockwise	practice	Free	1	0.5	-0.25	6.580444	0.86423	-1.45053	0.76366	1.07711194542878	-0.817411	-1.091148	0.128744
Trial1	2	1	noBlindfold	counterclockwise	practice	Free	1	0.5	-0.25	6.600449	0.8429101	-1.45053	0.76206	1.0685750885049	-0.77837	-1.044598	0.159474
Trial1	2	1	noBlindfold	counterclockwise	practice	Free	1	0.5	-0.25	6.620453	0.82021	-1.45052	0.76078	1.06028797639556	-0.762884	-1.027671	0.17775
Trial1	2	1	noBlindfold	counterclockwise	practice	Free	1	0.5	-0.25	6.640442	0.79938	-1.45051	0.75868	1.05217100389587	-0.766956	-1.010744	0.170621
Trial1	2	1	noBlindfold	counterclockwise	practice	Free	1	0.5	-0.25	6.660446	0.75479	-1.45051	0.75798	1.03968341649766	-0.766619	-0.947267	0.168953
Trial1	2	1	noBlindfold	counterclockwise	practice	Free	1	0.5	-0.25	6.68045	0.73364	-1.45049	0.75744	1.03417747220689	-0.722653	-0.976889	0.199298
Trial1	2	1	noBlindfold	counterclockwise	practice	Free	1	0.5	-0.25	6.700439	0.71175	-1.45048	0.75704	1.02906155547993	-0.677104	-0.964194	0.186708
Trial1	2	1	noBlindfold	counterclockwise	practice	Free	1	0.5	-0.25	6.720444	0.68854	-1.45048	0.75643	1.02393785444981	-0.633325	-0.93034	0.05439
Trial1	2	1	noBlindfold	counterclockwise	practice	Free	1	0.5	-0.25	6.740448	0.64491	-1.45052	0.75608	1.01646245935125	-0.555726	-1.065757	-0.050621
Trial1	2	1	noBlindfold	counterclockwise	practice	Free	1	0.5	-0.25	6.760452	0.62327	-1.45054	0.75563	1.01315706147408	-0.554601	-1.09538	-0.133407
Trial1	2	1	noBlindfold	counterclockwise	practice	Free	1	0.5	-0.25	6.780441	0.60178	-1.45056	0.7550501	1.01019047573438	-0.50889	-1.086916	-0.125917
Trial1	2	1	noBlindfold	counterclockwise	practice	Free	1	0.5	-0.25	6.800446	0.5798	-1.45055	0.75441	1.00757508247216	-0.471651	-0.998048	-0.158049
Trial1	2	1	noBlindfold	counterclockwise	practice	Free	1	0.5	-0.25	6.82045	0.55864	-1.45052	0.753	1.0047127410675	-0.440944	-1.061525	-0.046564
Trial1	2	1	noBlindfold	counterclockwise	practice	Free	1	0.5	-0.25	6.840439	0.51691	-1.45054	0.75218	1.00232263345158	-0.551373	-1.158857	-0.134384
Trial1	2	1	noBlindfold	counterclockwise	practice	Free	1	0.5	-0.25	6.860443	0.49509	-1.45056	0.7511901	1.00120210594896	-0.555704	-1.116539	-0.237485
Trial1	2	1	noBlindfold	counterclockwise	practice	Free	1	0.5	-0.25	6.880447	0.47528	-1.45054	0.7500399	1.00034541577824	-0.540802	-1.023439	-0.213897
Trial1	2	1	noBlindfold	counterclockwise	practice	Free	1	0.5	-0.25	6.900452	0.45434	-1.45053	0.74884	0.999883057698477	-0.520239	-1.146161	-0.061353
Trial1	2	1	noBlindfold	counterclockwise	practice	Free	1	0.5	-0.25	6.920441	0.43413	-1.45055	0.74767	0.999842126388581	-0.510982	-1.061525	0.034849
Trial1	2	1	noBlindfold	counterclockwise	practice	Free	1	0.5	-0.25	6.940445	0.41408	-1.45054	0.74549	0.999190921616372	-0.464682	-1.040366	0.044512
Trial1	2	1	noBlindfold	counterclockwise	practice	Free	1	0.5	-0.25	6.960449	0.37438	-1.45052	0.7445199	1.00242222026381	-0.510108	-1.00228	0.03634
Trial1	2	1	noBlindfold	counterclockwise	practice	Free	1	0.5	-0.25	6.980453	0.35411	-1.45052	0.7436	1.00425339081827	-0.502557	-1.053062	0.05572
Trial1	2	1	noBlindfold	counterclockwise	practice	Free	1	0.5	-0.25	7.000443	0.33458	-1.45053	0.74275	1.00643750125617	-0.433125	-0.993817	0.036319
Trial1	2	1	noBlindfold	counterclockwise	practice	Free	1	0.5	-0.25	7.020447	0.31462	-1.45052	0.7419	1.0090744738088	-0.433233	-1.014976	-0.029891
Trial1	2	1	noBlindfold	counterclockwise	practice	Free	1	0.5	-0.25	7.040451	0.29547	-1.45052	0.73993	1.01083820404711	-0.344196	-1.125002	-0.10835
Trial1	2	1	noBlindfold	counterclockwise	practice	Free	1	0.5	-0.25	7.06044	0.25683	-1.45057	0.7388901	1.0183492427483	-0.317459	-1.21387	-0.146879
Trial1	2	1	noBlindfold	counterclockwise	practice	Free	1	0.5	-0.25	7.080444	0.23908	-1.45059	0.73776	1.02164038311001	-0.332361	-1.21387	-0.10402
Trial1	2	1	noBlindfold	counterclockwise	practice	Free	1	0.5	-0.25	7.100449	0.22106	-1.45059	0.73652	1.0251971629228	-0.283208	-1.171552	-0.067044
Trial1	2	1	noBlindfold	counterclockwise	practice	Free	1	0.5	-0.25	7.120453	0.20225	-1.45059	0.73537	1.02937313855288	-0.364148	-1.222334	-0.056252
Trial1	2	1	noBlindfold	counterclockwise	practice	Free	1	0.5	-0.25	7.140442	0.18532	-1.45059	0.73293	1.0320731046309	-0.326999	-1.158857	-0.033931
Trial1	2	1	noBlindfold	counterclockwise	practice	Free	1	0.5	-0.25	7.160446	0.15064	-1.45057	0.73172	1.04203005251743	-0.492728	-1.125002	-0.0010023
Trial1	2	1	noBlindfold	counterclockwise	practice	Free	1	0.5	-0.25	7.18045	0.13382	-1.45056	0.73063	1.04676791604012	-0.380268	-1.108075	0.083601
Trial1	2	1	noBlindfold	counterclockwise	practice	Free	1	0.5	-0.25	7.200439	0.11664	-1.45054	0.72965	1.05198814217799	-0.418969	-1.053062	0.092825
Trial1	2	1	noBlindfold	counterclockwise	practice	Free	1	0.5	-0.25	7.220444	0.10012	-1.45053	0.72878	1.05731469461618	-0.43035	-1.057294	0.114286
Trial1	2	1	noBlindfold	counterclockwise	practice	Free	1	0.5	-0.25	7.240448	0.083746	-1.45053	0.72735	1.06229958456596	-0.455519	-1.061525	0.103012
Trial1	2	1	noBlindfold	counterclockwise	practice	Free	1	0.5	-0.25	7.260452	0.051003	-1.45057	0.72683	1.07507914335405	-0.505474	-1.188479	0.109617
Trial1	2	1	noBlindfold	counterclockwise	practice	Free	1	0.5	-0.25	7.280441	0.035096	-1.45057	0.72639	1.08142182732617	-0.415962	-1.154625	0.060712
Trial1	2	1	noBlindfold	counterclockwise	practice	Free	1	0.5	-0.25	7.300446	0.019337	-1.45056	0.72597	1.08791281913569	-0.377543	-1.201175	0.036595
Trial1	2	1	noBlindfold	counterclockwise	practice	Free	1	0.5	-0.25	7.32045	0.003314	-1.45056	0.72558	1.09473890692337	-0.195419	-1.09538	0.012022
Trial1	2	1	noBlindfold	counterclockwise	practice	Free	1	0.5	-0.25	7.340439	-0.012381	-1.45055	0.72499	1.10142626159271	-0.127594	-1.103843	0.02921
Trial1	2	1	noBlindfold	counterclockwise	practice	Free	1	0.5	-0.25	7.360443	-0.041839	-1.45056	0.72478	1.11525130754155	-0.283451	-1.116539	0.069523
Trial1	2	1	noBlindfold	counterclockwise	practice	Free	1	0.5	-0.25	7.380447	-0.056539	-1.45056	0.72463	1.1223365319292	-0.245523	-1.158857	0.069963
Trial1	2	1	noBlindfold	counterclockwise	practice	Free	1	0.5	-0.25	7.400452	-0.070124	-1.45058	0.7245499	1.12906553359675	-0.350869	-1.184248	0.055119
Trial1	2	1	noBlindfold	counterclockwise	practice	Free	1	0.5	-0.25	7.420441	-0.084333	-1.45057	0.72458	1.1363323521851	-0.26502	-1.086916	0.109509
Trial1	2	1	noBlindfold	counterclockwise	practice	Free	1	0.5	-0.25	7.440445	-0.098288	-1.45056	0.72509	1.14400567076149	-0.279751	-1.163089	0.199362
Trial1	2	1	noBlindfold	counterclockwise	practice	Free	1	0.5	-0.25	7.460449	-0.12453	-1.45055	0.72557	1.15834994448316	-0.156078	-1.091148	0.193269
Trial1	2	1	noBlindfold	counterclockwise	practice	Free	1	0.5	-0.25	7.480453	-0.13722	-1.45056	0.72619	1.1657599160128	-0.308075	-1.120771	0.189366
Trial1	2	1	noBlindfold	counterclockwise	practice	Free	1	0.5	-0.25	7.500443	-0.14968	-1.45056	0.72695	1.17324997592245	-0.329717	-1.171552	0.156835
Trial1	2	1	noBlindfold	counterclockwise	practice	Free	1	0.5	-0.25	7.520447	-0.16229	-1.45057	0.72781	1.18099127094785	-0.194602	-1.16732	0.148243
Trial1	2	1	noBlindfold	counterclockwise	practice	Free	1	0.5	-0.25	7.540451	-0.17427	-1.45058	0.72983	1.18941447045152	-0.249523	-1.129234	0.146706
Trial1	2	1	noBlindfold	counterclockwise	practice	Free	1	0.5	-0.25	7.56044	-0.19767	-1.45053	0.73095	1.20374678576095	-0.316196	-1.158857	0.137966
Trial1	2	1	noBlindfold	counterclockwise	practice	Free	1	0.5	-0.25	7.580444	-0.2088	-1.45053	0.73212	1.21118004207101	-0.289721	-1.129234	0.052822
Trial1	2	1	noBlindfold	counterclockwise	practice	Free	1	0.5	-0.25	7.600449	-0.22008	-1.45055	0.73336	1.21881585392675	-0.501113	-1.184248	0.155741
Trial1	2	1	noBlindfold	counterclockwise	practice	Free	1	0.5	-0.25	7.620453	-0.2313	-1.45057	0.73466	1.2265215278257	-0.587194	-1.154625	0.211554
Trial1	2	1	noBlindfold	counterclockwise	practice	Free	1	0.5	-0.25	7.640442	-0.2419	-1.45058	0.73789	1.23545225231173	-0.608717	-1.26042	0.285916
Trial1	2	1	noBlindfold	counterclockwise	practice	Free	1	0.5	-0.25	7.660446	-0.26417	-1.45058	0.73968	1.2503688504313	-0.452069	-1.201175	0.198259
Trial1	2	1	noBlindfold	counterclockwise	practice	Free	1	0.5	-0.25	7.68045	-0.27508	-1.45058	0.74159	1.25857048068308	-0.431224	-1.14193	0.085034
Trial1	2	1	noBlindfold	counterclockwise	practice	Free	1	0.5	-0.25	7.700439	-0.28593	-1.45058	0.74351	1.26678653004831	-0.503243	-1.235029	0.157738
Trial1	2	1	noBlindfold	counterclockwise	practice	Free	1	0.5	-0.25	7.720444	-0.29712	-1.45059	0.74557	1.27536658849014	-0.570746	-1.188479	0.163166
Trial1	2	1	noBlindfold	counterclockwise	practice	Free	1	0.5	-0.25	7.740448	-0.30804	-1.4506	0.74966	1.2853983134926	-0.661818	-1.184248	0.19058
Trial1	2	1	noBlindfold	counterclockwise	practice	Free	1	0.5	-0.25	7.760452	-0.33037	-1.4506	0.75159	1.30103685839683	-0.501861	-1.273115	-0.083831
Trial1	2	1	noBlindfold	counterclockwise	practice	Free	1	0.5	-0.25	7.780441	-0.3417	-1.45063	0.75329	1.30959907552598	-0.451005	-1.218102	-0.099041
Trial1	2	1	noBlindfold	counterclockwise	practice	Free	1	0.5	-0.25	7.800446	-0.35262	-1.45062	0.75485	1.31783319766049	-0.398682	-1.235029	-0.076227
Trial1	2	1	noBlindfold	counterclockwise	practice	Free	1	0.5	-0.25	7.82045	-0.36346	-1.45062	0.75639	1.32604075424971	-0.441904	-1.196943	0.033754
Trial1	2	1	noBlindfold	counterclockwise	practice	Free	1	0.5	-0.25	7.840439	-0.37453	-1.45059	0.75899	1.33523911663658	-0.432448	-1.091148	-0.012699
Trial1	2	1	noBlindfold	counterclockwise	practice	Free	1	0.5	-0.25	7.860443	-0.39572	-1.45058	0.75993	1.3499159091704	-0.367729	-1.175784	-0.240986
Trial1	2	1	noBlindfold	counterclockwise	practice	Free	1	0.5	-0.25	7.880447	-0.40608	-1.45059	0.76061	1.3573185481405	-0.379834	-1.222334	-0.260272
Trial1	2	1	noBlindfold	counterclockwise	practice	Free	1	0.5	-0.25	7.900452	-0.41662	-1.4506	0.7609301	1.36461417361579	-0.41488	-1.281579	-0.320344
Trial1	2	1	noBlindfold	counterclockwise	practice	Free	1	0.5	-0.25	7.920441	-0.42674	-1.45062	0.76087	1.37138804931367	-0.336605	-1.26042	-0.393918
Trial1	2	1	noBlindfold	counterclockwise	practice	Free	1	0.5	-0.25	7.940445	-0.43672	-1.45063	0.75923	1.37694936603735	-0.293609	-1.340824	-0.579578
Trial1	2	1	noBlindfold	counterclockwise	practice	Free	1	0.5	-0.25	7.960449	-0.45617	-1.45069	0.7578501	1.38925259764515	-0.11977	-1.315433	-0.415595
Trial1	2	1	noBlindfold	counterclockwise	practice	Free	1	0.5	-0.25	7.980453	-0.46519	-1.45069	0.75617	1.39426319662592	-0.215861	-1.438156	-0.34297
Trial1	2	1	noBlindfold	counterclockwise	practice	Free	1	0.5	-0.25	8.000443	-0.47418	-1.4507	0.7543	1.39915872083934	-0.25928	-1.404301	-0.393842
Trial1	2	1	noBlindfold	counterclockwise	practice	Free	1	0.5	-0.25	8.020447	-0.48267	-1.4507	0.75219	1.40357583715506	-0.304976	-1.383142	-0.376384
Trial1	2	1	noBlindfold	counterclockwise	practice	Free	1	0.5	-0.25	8.040451	-0.49096	-1.45069	0.74746	1.40603278494918	-0.281444	-1.387374	-0.301587
Trial1	2	1	noBlindfold	counterclockwise	practice	Free	1	0.5	-0.25	8.06044	-0.50708	-1.45066	0.74497	1.41568901705836	-0.231419	-1.328129	-0.216291
Trial1	2	1	noBlindfold	counterclockwise	practice	Free	1	0.5	-0.25	8.080444	-0.51468	-1.45065	0.74231	1.41924440126639	-0.159517	-1.357751	-0.391838
Trial1	2	1	noBlindfold	counterclockwise	practice	Free	1	0.5	-0.25	8.100449	-0.52199	-1.45068	0.73935	1.42241942702642	-0.105189	-1.319665	-0.436574
Trial1	2	1	noBlindfold	counterclockwise	practice	Free	1	0.5	-0.25	8.120453	-0.52918	-1.45068	0.7363499	1.425516628155	-0.073987	-1.361983	-0.359265
Trial1	2	1	noBlindfold	counterclockwise	practice	Free	1	0.5	-0.25	8.140442	-0.53579	-1.45069	0.7304	1.42619951814274	-0.0095721	-1.459315	-0.199313
Trial1	2	1	noBlindfold	counterclockwise	practice	Free	1	0.5	-0.25	8.160446	-0.548	-1.4507	0.72774	1.43327577304451	0.0878	-1.412765	0.0032679
Trial1	2	1	noBlindfold	counterclockwise	practice	Free	1	0.5	-0.25	8.18045	-0.55334	-1.4507	0.72535	1.43556012034374	0.148941	-1.42546	0.098845
Trial1	2	1	noBlindfold	counterclockwise	practice	Free	1	0.5	-0.25	8.200439	-0.55818	-1.45071	0.72312	1.43760472405123	0.162684	-1.395838	0.067459
Trial1	2	1	noBlindfold	counterclockwise	practice	Free	1	0.5	-0.25	8.220444	-0.56262	-1.45071	0.72105	1.43947886083975	0.192298	-1.501633	-0.093289
Trial1	2	1	noBlindfold	counterclockwise	practice	Free	1	0.5	-0.25	8.240448	-0.56634	-1.45073	0.71618	1.43895266998226	0.27872	-1.476242	-0.39634
Trial1	2	1	noBlindfold	counterclockwise	practice	Free	1	0.5	-0.25	8.260452	-0.57214	-1.45076	0.71328	1.44131621080625	0.242114	-1.556646	-0.886333
Trial1	2	1	noBlindfold	counterclockwise	practice	Free	1	0.5	-0.25	8.280441	-0.57409	-1.45078	0.70966	1.44035295675468	0.336008	-1.624355	-0.999237
Trial1	2	1	noBlindfold	counterclockwise	practice	Free	1	0.5	-0.25	8.300446	-0.57562	-1.45083	0.7055	1.43872813195509	0.457819	-1.899422	-1.207901
Trial1	2	1	noBlindfold	counterclockwise	practice	Free	1	0.5	-0.25	8.32045	-0.57652	-1.45093	0.70068	1.43620606509556	0.578781	-2.039071	-1.387087
Trial1	2	1	noBlindfold	counterclockwise	practice	Free	1	0.5	-0.25	8.340439	-0.57682	-1.45101	0.68896	1.42870124864524	0.617118	-2.039071	-1.348633
Trial1	2	1	noBlindfold	counterclockwise	practice	Free	1	0.5	-0.25	8.360443	-0.57585	-1.45102	0.68226	1.42357367896336	0.398692	-1.958667	-1.349499
Trial1	2	1	noBlindfold	counterclockwise	practice	Free	1	0.5	-0.25	8.380447	-0.57489	-1.45098	0.67468	1.41789338178995	0.343083	-1.882495	-1.340032
Trial1	2	1	noBlindfold	counterclockwise	practice	Free	1	0.5	-0.25	8.400452	-0.57367	-1.45093	0.66672	1.41178710916511	0.356665	-1.772468	-1.21318
Trial1	2	1	noBlindfold	counterclockwise	practice	Free	1	0.5	-0.25	8.420441	-0.57228	-1.45088	0.65821	1.405215194651	0.28752	-1.764004	-1.196949
Trial1	2	1	noBlindfold	counterclockwise	practice	Free	1	0.5	-0.25	8.440445	-0.5707	-1.45086	0.63909	1.39171818234279	0.284912	-1.73015	-1.237804
Trial1	2	1	noBlindfold	counterclockwise	practice	Free	1	0.5	-0.25	8.460449	-0.56706	-1.45083	0.62845	1.38213291378348	0.174672	-1.505864	-1.30367
Trial1	2	1	noBlindfold	counterclockwise	practice	Free	1	0.5	-0.25	8.480453	-0.56513	-1.4508	0.61796	1.37399287744318	0.091964	-1.552414	-1.162274
Trial1	2	1	noBlindfold	counterclockwise	practice	Free	1	0.5	-0.25	8.500443	-0.5633	-1.45079	0.60633	1.36525014161695	0.161176	-1.687832	-1.118962
Trial1	2	1	noBlindfold	counterclockwise	practice	Free	1	0.5	-0.25	8.520447	-0.5613	-1.45081	0.59426	1.35614621491283	0.205	-1.649746	-1.153116
Trial1	2	1	noBlindfold	counterclockwise	practice	Free	1	0.5	-0.25	8.540451	-0.55921	-1.45084	0.56996	1.3394999917007	0.214101	-1.785163	-0.987935
Trial1	2	1	noBlindfold	counterclockwise	practice	Free	1	0.5	-0.25	8.56044	-0.55491	-1.45086	0.55719	1.3283037358091	0.092177	-1.696295	-0.775235
Trial1	2	1	noBlindfold	counterclockwise	practice	Free	1	0.5	-0.25	8.580444	-0.55273	-1.45083	0.54467	1.31899237656015	0.012205	-1.510096	-0.771309
Trial1	2	1	noBlindfold	counterclockwise	practice	Free	1	0.5	-0.25	8.600449	-0.55072	-1.45078	0.53206	1.30982073387229	-0.012198	-1.573573	-0.764555
Trial1	2	1	noBlindfold	counterclockwise	practice	Free	1	0.5	-0.25	8.620453	-0.5488	-1.45077	0.51941	1.30075869871181	-0.100677	-1.463546	-0.632359
Trial1	2	1	noBlindfold	counterclockwise	practice	Free	1	0.5	-0.25	8.640442	-0.54701	-1.45074	0.49333	1.28404417415757	-0.170079	-1.416997	-0.786586
Trial1	2	1	noBlindfold	counterclockwise	practice	Free	1	0.5	-0.25	8.660446	-0.544	-1.45075	0.48013	1.27398033861095	-0.101259	-1.387374	-0.951273
Trial1	2	1	noBlindfold	counterclockwise	practice	Free	1	0.5	-0.25	8.68045	-0.54274	-1.45073	0.46654	1.2652020650689	0.030408	-1.467778	-1.087464
Trial1	2	1	noBlindfold	counterclockwise	practice	Free	1	0.5	-0.25	8.700439	-0.54151	-1.45074	0.45204	1.25602674888461	0.081226	-1.514328	-1.181635
Trial1	2	1	noBlindfold	counterclockwise	practice	Free	1	0.5	-0.25	8.720444	-0.54023	-1.45077	0.43748	1.24687899990253	0.127105	-1.480474	-1.151976
Trial1	2	1	noBlindfold	counterclockwise	practice	Free	1	0.5	-0.25	8.740448	-0.53895	-1.45075	0.40653	1.22900318437411	0.14747	-1.514328	-1.166571
Trial1	2	1	noBlindfold	counterclockwise	practice	Free	1	0.5	-0.25	8.760452	-0.53632	-1.45072	0.39043	1.21824041547726	0.057637	-1.395838	-1.361795
Trial1	2	1	noBlindfold	counterclockwise	practice	Free	1	0.5	-0.25	8.780441	-0.53502	-1.45073	0.37377	1.20845165340619	0.02498	-1.548182	-1.354353
Trial1	2	1	noBlindfold	counterclockwise	practice	Free	1	0.5	-0.25	8.800446	-0.53378	-1.45075	0.35609	1.19835142747692	0.121039	-1.35352	-1.244316
Trial1	2	1	noBlindfold	counterclockwise	practice	Free	1	0.5	-0.25	8.82045	-0.53246	-1.45071	0.33801	1.18816218338183	0.096209	-1.480474	-1.154188
Trial1	2	1	noBlindfold	counterclockwise	practice	Free	1	0.5	-0.25	8.840439	-0.53109	-1.45073	0.30248	1.16977808263244	0.032178	-1.450851	-0.934014
Trial1	2	1	noBlindfold	counterclockwise	practice	Free	1	0.5	-0.25	8.860443	-0.5286	-1.45067	0.28441	1.15914277016945	-0.202568	-1.319665	-0.954739
Trial1	2	1	noBlindfold	counterclockwise	practice	Free	1	0.5	-0.25	8.880447	-0.52757	-1.45068	0.26556	1.1496530949127	-0.143926	-1.42546	-0.991252
Trial1	2	1	noBlindfold	counterclockwise	practice	Free	1	0.5	-0.25	8.900452	-0.52677	-1.45069	0.24768	1.14102673711897	-0.053791	-1.133466	-0.917442
Trial1	2	1	noBlindfold	counterclockwise	practice	Free	1	0.5	-0.25	8.920441	-0.5261	-1.45063	0.22819	1.13205425451631	-0.036539	-1.387374	-0.545063
Trial1	2	1	noBlindfold	counterclockwise	practice	Free	1	0.5	-0.25	8.940445	-0.52552	-1.45066	0.19131	1.11644332987696	-0.029827	-1.408533	-0.473402
Trial1	2	1	noBlindfold	counterclockwise	practice	Free	1	0.5	-0.25	8.960449	-0.52459	-1.45063	0.17349	1.10866066471668	-0.142034	-1.47201	-1.005272
Trial1	2	1	noBlindfold	counterclockwise	practice	Free	1	0.5	-0.25	8.980453	-0.52433	-1.45069	0.15388	1.10107721993736	-0.224594	-1.484705	-0.851001
Trial1	2	1	noBlindfold	counterclockwise	practice	Free	1	0.5	-0.25	9.000443	-0.52422	-1.45068	0.13592	1.09451397260024	-0.158236	-1.078453	-0.729512
Trial1	2	1	noBlindfold	counterclockwise	practice	Free	1	0.5	-0.25	9.020447	-0.52426	-1.45062	0.1176	1.08822712558525	-0.250979	-1.361983	-0.389872
Trial1	2	1	noBlindfold	counterclockwise	practice	Free	1	0.5	-0.25	9.040451	-0.52447	-1.45064	0.08093	1.07659341864629	-0.202152	-1.294274	-0.224211
Trial1	2	1	noBlindfold	counterclockwise	practice	Free	1	0.5	-0.25	9.06044	-0.52526	-1.45058	0.062306	1.07177104382107	-0.265206	-1.459315	-0.69871
Trial1	2	1	noBlindfold	counterclockwise	practice	Free	1	0.5	-0.25	9.080444	-0.52597	-1.45067	0.044856	1.06749916412662	-0.287236	-1.09538	-0.565094
Trial1	2	1	noBlindfold	counterclockwise	practice	Free	1	0.5	-0.25	9.100449	-0.52687	-1.45061	0.026479	1.06343907192304	-0.364357	-1.078453	-0.50248
Trial1	2	1	noBlindfold	counterclockwise	practice	Free	1	0.5	-0.25	9.120453	-0.52807	-1.4506	0.008959101	1.06018285457828	-0.161682	-1.42546	-0.299927
Trial1	2	1	noBlindfold	counterclockwise	practice	Free	1	0.5	-0.25	9.140442	-0.5294	-1.45066	-0.026298	1.05342627959956	-0.204766	-1.00228	-0.499956
Trial1	2	1	noBlindfold	counterclockwise	practice	Free	1	0.5	-0.25	9.160446	-0.53238	-1.45059	-0.043732	1.05278436610284	-0.057169	-1.577805	-0.657406
Trial1	2	1	noBlindfold	counterclockwise	practice	Free	1	0.5	-0.25	9.18045	-0.53397	-1.45066	-0.061284	1.0510507530279	0.155698	-1.065757	-0.892841
Trial1	2	1	noBlindfold	counterclockwise	practice	Free	1	0.5	-0.25	9.200439	-0.53538	-1.45061	-0.07888	1.049425466299	0.123406	-1.429692	-0.728559
Trial1	2	1	noBlindfold	counterclockwise	practice	Free	1	0.5	-0.25	9.220444	-0.53663	-1.45069	-0.096945	1.04786815035249	0.141133	-1.632818	-0.717013
Trial1	2	1	noBlindfold	counterclockwise	practice	Free	1	0.5	-0.25	9.240448	-0.53779	-1.45077	-0.13317	1.04434540832389	-0.053434	-1.218102	-0.904128
Trial1	2	1	noBlindfold	counterclockwise	practice	Free	1	0.5	-0.25	9.260452	-0.54012	-1.45077	-0.15184	1.04474160030181	-0.128938	-1.607428	-0.846512
Trial1	2	1	noBlindfold	counterclockwise	practice	Free	1	0.5	-0.25	9.280441	-0.54146	-1.45075	-0.16946	1.0445695653343	-0.030499	-1.125002	-0.693734
Trial1	2	1	noBlindfold	counterclockwise	practice	Free	1	0.5	-0.25	9.300446	-0.54279	-1.45063	-0.18808	1.04462675713889	-0.147307	-1.408533	-0.573025
Trial1	2	1	noBlindfold	counterclockwise	practice	Free	1	0.5	-0.25	9.32045	-0.54424	-1.45066	-0.20597	1.0451678405791	-0.096238	-1.357751	-0.47547
Trial1	2	1	noBlindfold	counterclockwise	practice	Free	1	0.5	-0.25	9.340439	-0.54565	-1.45062	-0.24321	1.04567205085216	-0.026512	-0.904949	-0.853307
Trial1	2	1	noBlindfold	counterclockwise	practice	Free	1	0.5	-0.25	9.360443	-0.54858	-1.45069	-0.26073	1.04863488884574	-0.0072969	-1.188479	-0.721145
Trial1	2	1	noBlindfold	counterclockwise	practice	Free	1	0.5	-0.25	9.380447	-0.54999	-1.45064	-0.2787	1.05038216201339	-0.062835	-0.989585	-0.479894
Trial1	2	1	noBlindfold	counterclockwise	practice	Free	1	0.5	-0.25	9.400452	-0.55142	-1.45058	-0.29684	1.05246280083412	-0.044641	-1.408533	-0.18049
Trial1	2	1	noBlindfold	counterclockwise	practice	Free	1	0.5	-0.25	9.420441	-0.55286	-1.45063	-0.31407	1.05480765460582	-0.07599	-0.95573	-0.196721
Trial1	2	1	noBlindfold	counterclockwise	practice	Free	1	0.5	-0.25	9.440445	-0.55424	-1.45055	-0.34851	1.05883245724818	-0.063148	-1.133466	-0.423382
Trial1	2	1	noBlindfold	counterclockwise	practice	Free	1	0.5	-0.25	9.460449	-0.55731	-1.45065	-0.36509	1.06355541261828	-0.155193	-1.09538	-0.423109
Trial1	2	1	noBlindfold	counterclockwise	practice	Free	1	0.5	-0.25	9.480453	-0.55908	-1.45058	-0.38142	1.06720273106222	-0.17492	-1.171552	-0.363095
Trial1	2	1	noBlindfold	counterclockwise	practice	Free	1	0.5	-0.25	9.500443	-0.56084	-1.45059	-0.39783	1.0710906777104	0.025878	-1.416997	-0.112232
Trial1	2	1	noBlindfold	counterclockwise	practice	Free	1	0.5	-0.25	9.520447	-0.56261	-1.45063	-0.41353	1.07511953189929	0.0096533	-0.93034	-0.335375
Trial1	2	1	noBlindfold	counterclockwise	practice	Free	1	0.5	-0.25	9.540451	-0.56427	-1.45053	-0.44515	1.08201389334592	-0.212345	-1.146161	-0.497025
Trial1	2	1	noBlindfold	counterclockwise	practice	Free	1	0.5	-0.25	9.56044	-0.56774	-1.45066	-0.4606	1.08831112842182	-0.077567	-1.019207	-0.648554
Trial1	2	1	noBlindfold	counterclockwise	practice	Free	1	0.5	-0.25	9.580444	-0.56947	-1.4506	-0.47644	1.09317937010064	-0.032882	-1.277347	-0.480152
Trial1	2	1	noBlindfold	counterclockwise	practice	Free	1	0.5	-0.25	9.600449	-0.57116	-1.45063	-0.49157	1.09806185983423	0.04756	-1.476242	-0.364863
Trial1	2	1	noBlindfold	counterclockwise	practice	Free	1	0.5	-0.25	9.620453	-0.5728	-1.45068	-0.50692	1.10313538362728	0.00077619	-1.099612	-0.338493
Trial1	2	1	noBlindfold	counterclockwise	practice	Free	1	0.5	-0.25	9.640442	-0.57434	-1.45058	-0.53661	1.11191353147053	0.075656	-1.036135	-0.548938
Trial1	2	1	noBlindfold	counterclockwise	practice	Free	1	0.5	-0.25	9.660446	-0.57716	-1.45064	-0.55141	1.11853548499289	0.013629	-1.125002	-0.577457
Trial1	2	1	noBlindfold	counterclockwise	practice	Free	1	0.5	-0.25	9.68045	-0.57846	-1.4506	-0.56624	1.12386995242753	0.101879	-1.154625	-0.636218
Trial1	2	1	noBlindfold	counterclockwise	practice	Free	1	0.5	-0.25	9.700439	-0.57967	-1.45061	-0.58137	1.12937744315268	0.104075	-1.586269	-0.466434
Trial1	2	1	noBlindfold	counterclockwise	practice	Free	1	0.5	-0.25	9.720444	-0.58076	-1.4507	-0.59631	1.13488889844725	0.227653	-1.395838	-0.413495
Trial1	2	1	noBlindfold	counterclockwise	practice	Free	1	0.5	-0.25	9.740448	-0.58161	-1.45067	-0.62494	1.14475334948567	0.16962	-1.112307	-0.493209
Trial1	2	1	noBlindfold	counterclockwise	practice	Free	1	0.5	-0.25	9.760452	-0.58284	-1.45067	-0.63903	1.1506027623327	0.026599	-1.488937	-0.429483
Trial1	2	1	noBlindfold	counterclockwise	practice	Free	1	0.5	-0.25	9.780441	-0.58341	-1.45069	-0.65291	1.15590386488796	0.034552	-1.175784	-0.387591
Trial1	2	1	noBlindfold	counterclockwise	practice	Free	1	0.5	-0.25	9.800446	-0.58395	-1.45061	-0.66735	1.16151994539482	0.052255	-1.256188	-0.282835
Trial1	2	1	noBlindfold	counterclockwise	practice	Free	1	0.5	-0.25	9.82045	-0.58448	-1.45063	-0.68027	1.16671727868155	0.067135	-1.438156	-0.258571
Trial1	2	1	noBlindfold	counterclockwise	practice	Free	1	0.5	-0.25	9.840439	-0.5849	-1.45065	-0.70652	1.17703805643858	0.142287	-1.120771	-0.299567
Trial1	2	1	noBlindfold	counterclockwise	practice	Free	1	0.5	-0.25	9.860443	-0.58546	-1.45056	-0.71921	1.1825317848838	-0.012572	-1.243493	-0.442503
Trial1	2	1	noBlindfold	counterclockwise	practice	Free	1	0.5	-0.25	9.880447	-0.58574	-1.45059	-0.73189	1.18787592764998	-0.101227	-1.171552	-0.583394
Trial1	2	1	noBlindfold	counterclockwise	practice	Free	1	0.5	-0.25	9.900452	-0.58606	-1.4506	-0.74494	1.19352079295272	0.015037	-1.14193	-0.517036
Trial1	2	1	noBlindfold	counterclockwise	practice	Free	1	0.5	-0.25	9.920441	-0.58635	-1.45059	-0.75791	1.19922014476144	0.109297	-1.239261	-0.508114
Trial1	2	1	noBlindfold	counterclockwise	practice	Free	1	0.5	-0.25	9.940445	-0.58656	-1.45062	-0.7826	1.21007247798197	0.120654	-1.336592	-0.377286
Trial1	2	1	noBlindfold	counterclockwise	practice	Free	1	0.5	-0.25	9.960449	-0.58664	-1.45063	-0.79466	1.21550029849979	0.077978	-1.222334	-0.330884
Trial1	2	1	noBlindfold	counterclockwise	practice	Free	1	0.5	-0.25	9.980453	-0.58659	-1.45061	-0.80657	1.2208390428207	-0.041474	-1.285811	-0.337485
Trial1	2	1	noBlindfold	counterclockwise	practice	Free	1	0.5	-0.25	10.00044	-0.5866	-1.45062	-0.81883	1.22648569344714	-0.08205	-1.188479	-0.563292
Trial1	2	1	noBlindfold	counterclockwise	practice	Free	1	0.5	-0.25	10.02045	-0.58668	-1.45061	-0.8311	1.2322948537545	-0.059446	-1.218102	-0.548246
Trial1	2	1	noBlindfold	counterclockwise	practice	Free	1	0.5	-0.25	10.04045	-0.5868	-1.45061	-0.85441	1.24356172490017	-0.039626	-1.239261	-0.39641
Trial1	2	1	noBlindfold	counterclockwise	practice	Free	1	0.5	-0.25	10.06044	-0.58707	-1.45059	-0.86582	1.24938201532639	0.051177	-1.112307	-0.360919
Trial1	2	1	noBlindfold	counterclockwise	practice	Free	1	0.5	-0.25	10.08044	-0.58717	-1.4506	-0.87716	1.25509689913892	0.156774	-1.391606	-0.455924
Trial1	2	1	noBlindfold	counterclockwise	practice	Free	1	0.5	-0.25	10.10045	-0.58714	-1.45066	-0.88887	1.26096319515032	0.217875	-1.311202	-0.686155
Trial1	2	1	noBlindfold	counterclockwise	practice	Free	1	0.5	-0.25	10.12045	-0.58692	-1.45066	-0.90064	1.26677838727084	0.17792	-1.298506	-0.657226
Trial1	2	1	noBlindfold	counterclockwise	practice	Free	1	0.5	-0.25	10.14044	-0.58661	-1.45064	-0.92327	1.27828544537016	-0.081613	-1.256188	-0.613953
Trial1	2	1	noBlindfold	counterclockwise	practice	Free	1	0.5	-0.25	10.16045	-0.58625	-1.45062	-0.93506	1.28422985282233	-0.0043219	-1.247725	-0.505806
Trial1	2	1	noBlindfold	counterclockwise	practice	Free	1	0.5	-0.25	10.18045	-0.58613	-1.45063	-0.94632	1.29017046782415	0.103088	-1.332361	-0.340625
Trial1	2	1	noBlindfold	counterclockwise	practice	Free	1	0.5	-0.25	10.20044	-0.586	-1.45063	-0.95774	1.29626076658662	-0.022347	-1.163089	-0.368189
Trial1	2	1	noBlindfold	counterclockwise	practice	Free	1	0.5	-0.25	10.22044	-0.58588	-1.45059	-0.9687	1.30217702803229	-0.059192	-1.129234	-0.414087
Trial1	2	1	noBlindfold	counterclockwise	practice	Free	1	0.5	-0.25	10.24045	-0.58583	-1.45057	-0.9906	1.31434967789069	-0.057033	-1.158857	-0.406294
Trial1	2	1	noBlindfold	counterclockwise	practice	Free	1	0.5	-0.25	10.26045	-0.58565	-1.45061	-1.00113	1.32016366614777	0.263573	-1.277347	-0.302464
Trial1	2	1	noBlindfold	counterclockwise	practice	Free	1	0.5	-0.25	10.28044	-0.58538	-1.45062	-1.01143	1.32583010452771	0.163069	-1.205407	-0.285471
Trial1	2	1	noBlindfold	counterclockwise	practice	Free	1	0.5	-0.25	10.30045	-0.58499	-1.45061	-1.02177	1.33147748272951	0.046402	-1.175784	-0.207721
Trial1	2	1	noBlindfold	counterclockwise	practice	Free	1	0.5	-0.25	10.32045	-0.58455	-1.4506	-1.03153	1.33680137971903	0.123028	-1.201175	-0.205519
Trial1	2	1	noBlindfold	counterclockwise	practice	Free	1	0.5	-0.25	10.34044	-0.584	-1.4506	-1.05041	1.34748365524563	0.185937	-1.285811	-0.214883
Trial1	2	1	noBlindfold	counterclockwise	practice	Free	1	0.5	-0.25	10.36044	-0.58233	-1.45064	-1.0603	1.35204448222209	0.337282	-1.218102	-0.490304
Trial1	2	1	noBlindfold	counterclockwise	practice	Free	1	0.5	-0.25	10.38045	-0.58105	-1.45062	-1.06949	1.35655182147354	0.395824	-1.294274	-0.346248
Trial1	2	1	noBlindfold	counterclockwise	practice	Free	1	0.5	-0.25	10.40045	-0.57953	-1.45062	-1.07841	1.36075280606426	0.463403	-1.247725	-0.194457
Trial1	2	1	noBlindfold	counterclockwise	practice	Free	1	0.5	-0.25	10.42044	-0.57763	-1.45062	-1.08709	1.36455343430673	0.566474	-1.184248	-0.197202
Trial1	2	1	noBlindfold	counterclockwise	practice	Free	1	0.5	-0.25	10.44044	-0.5754	-1.45061	-1.10424	1.37339398029626	0.54277	-1.256188	-0.264036
Trial1	2	1	noBlindfold	counterclockwise	practice	Free	1	0.5	-0.25	10.46045	-0.56993	-1.45062	-1.11252	1.37429653141623	0.356692	-1.116539	-0.363085
Trial1	2	1	noBlindfold	counterclockwise	practice	Free	1	0.5	-0.25	10.48045	-0.56677	-1.45058	-1.12086	1.37709667347518	0.342503	-1.137698	-0.241344
Trial1	2	1	noBlindfold	counterclockwise	practice	Free	1	0.5	-0.25	10.50044	-0.56341	-1.45057	-1.12894	1.37962904206195	0.476375	-1.129234	-0.138461
Trial1	2	1	noBlindfold	counterclockwise	practice	Free	1	0.5	-0.25	10.52045	-0.55979	-1.45056	-1.13632	1.38156361046743	0.499732	-1.027671	-0.16542
Trial1	2	1	noBlindfold	counterclockwise	practice	Free	1	0.5	-0.25	10.54045	-0.55613	-1.45054	-1.15117	1.38835080457293	0.508558	-1.057294	-0.15663
Trial1	2	1	noBlindfold	counterclockwise	practice	Free	1	0.5	-0.25	10.56044	-0.54761	-1.45048	-1.15822	1.3864884942077	0.555812	-0.824545	-0.192826
Trial1	2	1	noBlindfold	counterclockwise	practice	Free	1	0.5	-0.25	10.58044	-0.54289	-1.45044	-1.16518	1.38750633402794	0.69729	-0.892253	-0.250829
Trial1	2	1	noBlindfold	counterclockwise	practice	Free	1	0.5	-0.25	10.60045	-0.53775	-1.45045	-1.17229	1.38836013288893	0.79112	-0.934571	-0.303821
Trial1	2	1	noBlindfold	counterclockwise	practice	Free	1	0.5	-0.25	10.62045	-0.53193	-1.45046	-1.17913	1.3885827097018	0.825585	-0.833008	-0.241918
Trial1	2	1	noBlindfold	counterclockwise	practice	Free	1	0.5	-0.25	10.64044	-0.52578	-1.45042	-1.1928	1.39323237703737	0.756219	-0.735677	-0.194564
Trial1	2	1	noBlindfold	counterclockwise	practice	Free	1	0.5	-0.25	10.66045	-0.51188	-1.45035	-1.1994	1.38753787571977	0.708377	-0.646809	-0.174255
Trial1	2	1	noBlindfold	counterclockwise	practice	Free	1	0.5	-0.25	10.68045	-0.5044	-1.45033	-1.20628	1.38682760825098	0.770293	-0.612955	-0.132554
Trial1	2	1	noBlindfold	counterclockwise	practice	Free	1	0.5	-0.25	10.70044	-0.496	-1.45031	-1.21245	1.38503649720416	0.768531	-0.591796	-0.09749
Trial1	2	1	noBlindfold	counterclockwise	practice	Free	1	0.5	-0.25	10.72044	-0.48791	-1.45029	-1.21886	1.38371090628265	0.706718	-0.536782	-0.07122
Trial1	2	1	noBlindfold	counterclockwise	practice	Free	1	0.5	-0.25	10.74045	-0.47919	-1.45028	-1.23087	1.38597224799579	0.732701	-0.498688	-0.063479
Trial1	2	1	noBlindfold	counterclockwise	practice	Free	1	0.5	-0.25	10.76045	-0.46025	-1.45023	-1.23668	1.37681428819814	0.831336	-0.392654	-0.046372
Trial1	2	1	noBlindfold	counterclockwise	practice	Free	1	0.5	-0.25	10.78044	-0.4502	-1.45021	-1.24234	1.37390634223073	0.846134	-0.443319	-0.012161
Trial1	2	1	noBlindfold	counterclockwise	practice	Free	1	0.5	-0.25	10.80045	-0.43968	-1.4502	-1.24794	1.37072338482258	0.742587	-0.367039	0.101293
Trial1	2	1	noBlindfold	counterclockwise	practice	Free	1	0.5	-0.25	10.82045	-0.42877	-1.45017	-1.25305	1.36701242318964	0.610892	-0.316173	0.173597
Trial1	2	1	noBlindfold	counterclockwise	practice	Free	1	0.5	-0.25	10.84044	-0.41724	-1.45014	-1.26254	1.36622350456068	0.495809	-0.222999	0.244551
Trial1	2	1	noBlindfold	counterclockwise	practice	Free	1	0.5	-0.25	10.86044	-0.39385	-1.45011	-1.26694	1.35393296855149	0.601649	-0.159403	0.020114
Trial1	2	1	noBlindfold	counterclockwise	practice	Free	1	0.5	-0.25	10.88045	-0.38192	-1.45008	-1.27133	1.34940648826531	0.551763	-0.045111	0.04059
Trial1	2	1	noBlindfold	counterclockwise	practice	Free	1	0.5	-0.25	10.90045	-0.36932	-1.45005	-1.27561	1.34446756388604	0.595766	-0.091642	0.162264
Trial1	2	1	noBlindfold	counterclockwise	practice	Free	1	0.5	-0.25	10.92044	-0.356	-1.45003	-1.27916	1.33862097609397	0.691055	-0.087391	0.209213
Trial1	2	1	noBlindfold	counterclockwise	practice	Free	1	0.5	-0.25	10.94044	-0.34385	-1.45004	-1.28604	1.33621165053308	0.742568	-0.129675	0.239369
Trial1	2	1	noBlindfold	counterclockwise	practice	Free	1	0.5	-0.25	10.96045	-0.31677	-1.45009	-1.28906	1.32165008132071	0.747286	-0.214208	0.274408
Trial1	2	1	noBlindfold	counterclockwise	practice	Free	1	0.5	-0.25	10.98045	-0.30179	-1.45011	-1.29154	1.3144095942026	0.737713	-0.159134	0.369408
Trial1	2	1	noBlindfold	counterclockwise	practice	Free	1	0.5	-0.25	11.00044	-0.28781	-1.45009	-1.29375	1.30769205312998	0.598067	-0.099859	0.392936
Trial1	2	1	noBlindfold	counterclockwise	practice	Free	1	0.5	-0.25	11.02045	-0.27311	-1.45004	-1.29549	1.30028784162618	0.533327	0.031331	0.383614
Trial1	2	1	noBlindfold	counterclockwise	practice	Free	1	0.5	-0.25	11.04045	-0.25724	-1.44997	-1.29783	1.29281102340062	0.515831	0.014391	0.393672
Trial1	2	1	noBlindfold	counterclockwise	practice	Free	1	0.5	-0.25	11.06044	-0.22711	-1.44999	-1.29843	1.27588962822695	0.563764	-0.019468	0.356075
Trial1	2	1	noBlindfold	counterclockwise	practice	Free	1	0.5	-0.25	11.08044	-0.21095	-1.45002	-1.29873	1.2669981457593	0.675826	-0.08716	0.303341
Trial1	2	1	noBlindfold	counterclockwise	practice	Free	1	0.5	-0.25	11.10045	-0.19499	-1.45005	-1.29879	1.2581619652163	0.775192	-0.159061	0.243044
Trial1	2	1	noBlindfold	counterclockwise	practice	Free	1	0.5	-0.25	11.12045	-0.17871	-1.45008	-1.29869	1.24915887603739	0.853114	-0.226722	0.158306
Trial1	2	1	noBlindfold	counterclockwise	practice	Free	1	0.5	-0.25	11.14044	-0.16162	-1.45009	-1.29797	1.23934741772814	0.831397	-0.213973	0.122151
Trial1	2	1	noBlindfold	counterclockwise	practice	Free	1	0.5	-0.25	11.16045	-0.12765	-1.45009	-1.29728	1.22095866637335	0.561583	-0.163091	0.28555
Trial1	2	1	noBlindfold	counterclockwise	practice	Free	1	0.5	-0.25	11.18045	-0.10987	-1.4501	-1.29643	1.21117995687713	0.4537	-0.218048	0.171338
Trial1	2	1	noBlindfold	counterclockwise	practice	Free	1	0.5	-0.25	11.20044	-0.092537	-1.45012	-1.29538	1.20163198773646	0.4539	-0.285678	0.240102
Trial1	2	1	noBlindfold	counterclockwise	practice	Free	1	0.5	-0.25	11.22044	-0.074658	-1.45014	-1.29423	1.19190952879449	0.300193	-0.184037	0.13215
Trial1	2	1	noBlindfold	counterclockwise	practice	Free	1	0.5	-0.25	11.24045	-0.057328	-1.45012	-1.29156	1.18129657483732	0.176599	-0.124741	0.095674
Trial1	2	1	noBlindfold	counterclockwise	practice	Free	1	0.5	-0.25	11.26045	-0.022352	-1.45007	-1.29007	1.16387159427207	0.311531	-0.137358	0.210536
Trial1	2	1	noBlindfold	counterclockwise	practice	Free	1	0.5	-0.25	11.28044	-0.0052449	-1.45006	-1.28844	1.15482900049947	0.353402	-0.027308	0.109709
Trial1	2	1	noBlindfold	counterclockwise	practice	Free	1	0.5	-0.25	11.30045	0.012315	-1.45004	-1.28674	1.14571664093977	0.276969	-0.141543	0.084869
Trial1	2	1	noBlindfold	counterclockwise	practice	Free	1	0.5	-0.25	11.32045	0.029281	-1.45005	-1.28513	1.1371324879778	0.285542	-0.154205	0.021974
Trial1	2	1	noBlindfold	counterclockwise	practice	Free	1	0.5	-0.25	11.34044	0.04615	-1.45007	-1.28198	1.1273697803669	0.256009	-0.192245	-0.0029116
Trial1	2	1	noBlindfold	counterclockwise	practice	Free	1	0.5	-0.25	11.36044	0.079606	-1.45009	-1.2806	1.11304419437066	0.307562	-0.162522	-0.072982
Trial1	2	1	noBlindfold	counterclockwise	practice	Free	1	0.5	-0.25	11.38045	0.09674601	-1.45008	-1.27933	1.10550172525599	0.190124	-0.077851	-0.13752
Trial1	2	1	noBlindfold	counterclockwise	practice	Free	1	0.5	-0.25	11.40045	0.11335	-1.45006	-1.27811	1.09841178421459	0.104768	-0.098981	-0.083539
Trial1	2	1	noBlindfold	counterclockwise	practice	Free	1	0.5	-0.25	11.42044	0.1299	-1.45005	-1.27701	1.09166088182904	0.379392	-0.19205	-0.052444
Trial1	2	1	noBlindfold	counterclockwise	practice	Free	1	0.5	-0.25	11.44044	0.14689	-1.45007	-1.2751	1.08421246422791	0.257493	-0.217392	-0.088096
Trial1	2	1	noBlindfold	counterclockwise	practice	Free	1	0.5	-0.25	11.46045	0.1794	-1.45009	-1.27429	1.07329133771575	0.09771	-0.204594	-0.090287
Trial2	3	1	noBlindfold	counterclockwise	practice	Guided	1	0.5	0	0	0.44981	-1.44999	-0.8	0.801572803916979	-0.043649	0.035567	0.003954
Trial2	3	1	noBlindfold	counterclockwise	practice	Guided	1	0.5	0	0.01490784	0.44981	-1.44999	-0.8	0.801572803916979	-0.024515	0.0059369	-0.028703
Trial2	3	1	noBlindfold	counterclockwise	practice	Guided	1	0.5	0	0.03489685	0.44981	-1.44999	-0.8	0.801572803916979	-0.026745	0.022861	0.0050796
Trial2	3	1	noBlindfold	counterclockwise	practice	Guided	1	0.5	0	0.05490112	0.4498	-1.44999	-0.8	0.801573429107199	-0.009568	-0.0025364	0.0019773
Trial2	3	1	noBlindfold	counterclockwise	practice	Guided	1	0.5	0	0.0749054	0.4498	-1.44999	-0.80001	0.801583423031257	-0.0078763	0.01438	-0.032076
Trial2	3	1	noBlindfold	counterclockwise	practice	Guided	1	0.5	0	0.09490967	0.44979	-1.44999	-0.80001	0.801584050204314	-0.024761	0.014374	-0.024465
Trial2	3	1	noBlindfold	counterclockwise	practice	Guided	1	0.5	0	0.1148987	0.44979	-1.44999	-0.8	0.801574056288076	-0.03348	0.04399	-0.0208
Trial2	3	1	noBlindfold	counterclockwise	practice	Guided	1	0.5	0	0.134903	0.44979	-1.44999	-0.8	0.801574056288076	-0.0084194	0.05668	-0.014896
Trial2	3	1	noBlindfold	counterclockwise	practice	Guided	1	0.5	0	0.1549072	0.44979	-1.44999	-0.8	0.801574056288076	-0.051757	0.048211	0.00087545
Trial2	3	1	noBlindfold	counterclockwise	practice	Guided	1	0.5	0	0.1748962	0.44978	-1.44999	-0.8	0.801574683593556	-0.038238	-0.011043	-0.025014
Trial2	3	1	noBlindfold	counterclockwise	practice	Guided	1	0.5	0	0.1949005	0.44978	-1.44999	-0.8	0.801574683593556	-0.0058527	-0.011048	-0.024171
Trial2	3	1	noBlindfold	counterclockwise	practice	Guided	1	0.5	0	0.2149048	0.44978	-1.44999	-0.8	0.801574683593556	-0.016557	0.048192	-0.019667
Trial2	3	1	noBlindfold	counterclockwise	practice	Guided	1	0.5	0	0.2349091	0.44977	-1.44999	-0.8	0.801575307288567	-0.021892	0.031261	-0.01572
Trial2	3	1	noBlindfold	counterclockwise	practice	Guided	1	0.5	0	0.2548981	0.44977	-1.44999	-0.8	0.801575307288567	-0.012883	0.0016323	-0.010937
Trial2	3	1	noBlindfold	counterclockwise	practice	Guided	1	0.5	0	0.2749023	0.44977	-1.44999	-0.8	0.801575307288567	-0.0027464	0.022784	-0.035708
Trial2	3	1	noBlindfold	counterclockwise	practice	Guided	1	0.5	0	0.2949066	0.44976	-1.44999	-0.8	0.801575936710415	-0.030035	0.0058506	-0.010371
Trial2	3	1	noBlindfold	counterclockwise	practice	Guided	1	0.5	0	0.3148956	0.44976	-1.44999	-0.8	0.801575936710415	-0.003856	0.01431	-0.017974
Trial2	3	1	noBlindfold	counterclockwise	practice	Guided	1	0.5	0	0.3348999	0.44976	-1.44999	-0.8	0.801575936710415	-0.049738	0.026999	-0.030336
Trial2	3	1	noBlindfold	counterclockwise	practice	Guided	1	0.5	0	0.3549042	0.44976	-1.44999	-0.8	0.801575936710415	-0.024678	0.022763	-0.024432
Trial2	3	1	noBlindfold	counterclockwise	practice	Guided	1	0.5	0	0.3749084	0.44975	-1.44999	-0.8	0.801576562521054	-0.0086133	0.026986	-0.0021981
Trial2	3	1	noBlindfold	counterclockwise	practice	Guided	1	0.5	0	0.3948975	0.44975	-1.44999	-0.8	0.801576562521054	-0.0060633	0.031214	0.014973
Trial2	3	1	noBlindfold	counterclockwise	practice	Guided	1	0.5	0	0.4149017	0.44974	-1.44999	-0.8	0.8015771903242	-0.066876	-0.028036	-0.027225
Trial2	3	1	noBlindfold	counterclockwise	practice	Guided	1	0.5	0	0.434906	0.44974	-1.44999	-0.8	0.8015771903242	-0.054201	0.022741	-0.0030323
Trial2	3	1	noBlindfold	counterclockwise	practice	Guided	1	0.5	0	0.454895	0.44974	-1.44999	-0.8	0.8015771903242	-0.012249	0.026969	-0.019361
Trial2	3	1	noBlindfold	counterclockwise	practice	Guided	1	0.5	0	0.4748993	0.44973	-1.44999	-0.8	0.80157781638293	-0.034747	0.03542	0.00035621
Trial2	3	1	noBlindfold	counterclockwise	practice	Guided	1	0.5	0	0.4949036	0.44973	-1.44999	-0.8	0.80157781638293	-0.035301	0.048112	-0.003303
Trial2	3	1	noBlindfold	counterclockwise	practice	Guided	1	0.5	0	0.5149078	0.44972	-1.44999	-0.8	0.801578444434908	-0.0094001	0.039643	0.0020391
Trial2	3	1	noBlindfold	counterclockwise	practice	Guided	1	0.5	0	0.5348969	0.44972	-1.44999	-0.8	0.801578444434908	-0.064287	-0.0069104	-0.0015966
Trial2	3	1	noBlindfold	counterclockwise	practice	Guided	1	0.5	0	0.5549011	0.44972	-1.44999	-0.8	0.801578444434908	-0.021216	0.043868	-0.0075226
Trial2	3	1	noBlindfold	counterclockwise	practice	Guided	1	0.5	0	0.5749054	0.44971	-1.44999	-0.8	0.801579070741729	-0.016139	-0.011155	-0.023847
Trial2	3	1	noBlindfold	counterclockwise	practice	Guided	1	0.5	0	0.5949097	0.44971	-1.44999	-0.8	0.801579070741729	-0.023152	-0.019621	0.015277
Trial2	3	1	noBlindfold	counterclockwise	practice	Guided	1	0.5	0	0.6148987	0.4497	-1.44999	-0.8	0.801579699042537	-0.00063444	0.035388	-0.0016118
Trial2	3	1	noBlindfold	counterclockwise	practice	Guided	1	0.5	0	0.634903	0.4497	-1.44999	-0.8	0.801579699042537	-0.013015	0.0015286	-0.010613
Trial2	3	1	noBlindfold	counterclockwise	practice	Guided	1	0.5	0	0.6549072	0.4497	-1.44999	-0.8	0.801579699042537	-0.016392	0.0099877	-0.019615
Trial2	3	1	noBlindfold	counterclockwise	practice	Guided	1	0.5	0	0.6748962	0.44969	-1.44999	-0.8	0.801580327467945	-0.02312	-0.0027184	0.018114
Trial2	3	1	noBlindfold	counterclockwise	practice	Guided	1	0.5	0	0.6949005	0.44969	-1.44999	-0.8	0.801580327467945	-0.01805	0.018438	-0.010605
Trial2	3	1	noBlindfold	counterclockwise	practice	Guided	1	0.5	0	0.7149048	0.44968	-1.44999	-0.8	0.801580952276216	-0.042537	0.0142	-0.0086191
Trial2	3	1	noBlindfold	counterclockwise	practice	Guided	1	0.5	0	0.7349091	0.44968	-1.44999	-0.8	0.801580952276216	-0.031543	0.039585	0.017557
Trial2	3	1	noBlindfold	counterclockwise	practice	Guided	1	0.5	0	0.7548981	0.44967	-1.44999	-0.8	0.801581582821321	0.016312	0.043813	-0.00047495
Trial2	3	1	noBlindfold	counterclockwise	practice	Guided	1	0.5	0	0.7749023	0.44967	-1.44999	-0.8	0.801581582821321	-0.018018	0.014181	0.005736
Trial2	3	1	noBlindfold	counterclockwise	practice	Guided	1	0.5	0	0.7949066	0.44967	-1.44999	-0.80001	0.801591576643721	-0.016056	0.0057138	-0.024099
Trial2	3	1	noBlindfold	counterclockwise	practice	Guided	1	0.5	0	0.8148956	0.44967	-1.44999	-0.80001	0.801591576643721	-0.025336	0.022635	-0.011705
Trial2	3	1	noBlindfold	counterclockwise	practice	Guided	1	0.5	0	0.8348999	0.44966	-1.44999	-0.80001	0.801592203563131	-0.026449	0.001471	0.0051878
Trial2	3	1	noBlindfold	counterclockwise	practice	Guided	1	0.5	0	0.8549042	0.44966	-1.44999	-0.8	0.801582209748547	-0.0028112	0.0099304	-0.031412
Trial2	3	1	noBlindfold	counterclockwise	practice	Guided	1	0.5	0	0.8749084	0.44962	-1.45	-0.79999	0.80157478814625	-0.120983	0.0014662	0.0331
Trial2	3	1	noBlindfold	counterclockwise	practice	Guided	1	0.5	0	0.8948975	0.4495	-1.45002	-0.79999	0.801582338246556	-0.146276	-0.112765	0.022686
Trial2	3	1	noBlindfold	counterclockwise	practice	Guided	1	0.5	0	0.9149017	0.4493	-1.45004	-0.8	0.801604899314738	-0.107675	-0.057729	0.016762
Trial2	3	1	noBlindfold	counterclockwise	practice	Guided	1	0.5	0	0.934906	0.44906	-1.45003	-0.80001	0.801630105976486	-0.037016	0.0057584	-0.029708
Trial2	3	1	noBlindfold	counterclockwise	practice	Guided	1	0.5	0	0.954895	0.4488	-1.45001	-0.79994	0.801576838437865	0.018757	-0.0027076	0.029376
Trial2	3	1	noBlindfold	counterclockwise	practice	Guided	1	0.5	0	0.9748993	0.44845	-1.45003	-0.7999099	0.80156929181875	0.025589	-0.133846	0.183264
Trial2	3	1	noBlindfold	counterclockwise	practice	Guided	1	0.5	0	0.9949036	0.4484	-1.45006	-0.7999099	0.801572507554714	-0.051535	-0.193049	0.175078
Trial2	3	1	noBlindfold	counterclockwise	practice	Guided	1	0.5	0	1.014908	0.4484	-1.45006	-0.79993	0.801592552658667	-0.040887	-0.201467	0.097357
Trial2	3	1	noBlindfold	counterclockwise	practice	Guided	1	0.5	0	1.034897	0.44839	-1.45007	-0.79998	0.801643103777363	-0.081179	-0.201415	0.0013744
Trial2	3	1	noBlindfold	counterclockwise	practice	Guided	1	0.5	0	1.054901	0.44835	-1.45009	-0.80002	0.801685589343631	-0.108802	-0.214053	-0.096559
Trial2	3	1	noBlindfold	counterclockwise	practice	Guided	1	0.5	0	1.074905	0.44816	-1.45012	-0.80001	0.801687802009789	-0.158479	-0.311243	0.017511
Trial2	3	1	noBlindfold	counterclockwise	practice	Guided	1	0.5	0	1.09491	0.44798	-1.45015	-0.80001	0.801699460034966	-0.126647	-0.311154	-0.014312
Trial2	3	1	noBlindfold	counterclockwise	practice	Guided	1	0.5	0	1.114899	0.44781	-1.45015	-0.80001	0.801710510244895	0.027054	-0.201052	-0.029611
Trial2	3	1	noBlindfold	counterclockwise	practice	Guided	1	0.5	0	1.134903	0.44776	-1.45012	-0.79998	0.801683909313889	0.246356	-0.171376	0.052709
Trial2	3	1	noBlindfold	counterclockwise	practice	Guided	1	0.5	0	1.154907	0.44791	-1.4501	-0.80001	0.8017040055452	0.422778	-0.205188	0.077058
Trial2	3	1	noBlindfold	counterclockwise	practice	Guided	1	0.5	0	1.174896	0.44922	-1.45009	-0.80007	0.801679916762231	0.604398	-0.179695	-0.169468
Trial2	3	1	noBlindfold	counterclockwise	practice	Guided	1	0.5	0	1.194901	0.45055	-1.45008	-0.8001	0.801626636125066	0.615412	-0.124641	-0.228361
Trial2	3	1	noBlindfold	counterclockwise	practice	Guided	1	0.5	0	1.214905	0.45228	-1.45006	-0.80009	0.801511780082947	0.606735	-0.086528	-0.139146
Trial2	3	1	noBlindfold	counterclockwise	practice	Guided	1	0.5	0	1.234909	0.45454	-1.45004	-0.80008	0.801370464628838	0.615514	-0.07381	-0.14251
Trial2	3	1	noBlindfold	counterclockwise	practice	Guided	1	0.5	0	1.254898	0.45718	-1.45004	-0.80009	0.801234977759824	0.611638	-0.056864	-0.162734
Trial2	3	1	noBlindfold	counterclockwise	practice	Guided	1	0.5	0	1.274902	0.4639	-1.45001	-0.80008	0.800894012074814	0.719948	-0.022999	-0.177523
Trial2	3	1	noBlindfold	counterclockwise	practice	Guided	1	0.5	0	1.294907	0.46808	-1.45	-0.80005	0.800686471088476	0.747681	-0.018765	-0.085096
Trial2	3	1	noBlindfold	counterclockwise	practice	Guided	1	0.5	0	1.314896	0.47298	-1.45	-0.80001	0.800466130659047	0.736407	0.010856	0.016532
Trial2	3	1	noBlindfold	counterclockwise	practice	Guided	1	0.5	0	1.3349	0.47828	-1.44998	-0.79999	0.80028479649714	0.717687	0.116634	-0.018111
Trial2	3	1	noBlindfold	counterclockwise	practice	Guided	1	0.5	0	1.354904	0.48428	-1.44996	-0.79998	0.800134482503001	0.696598	0.078524	0.0021581
Trial2	3	1	noBlindfold	counterclockwise	practice	Guided	1	0.5	0	1.374908	0.49736	-1.44996	-0.79997	0.799974386965393	0.727114	0.103872	0.086594
Trial2	3	1	noBlindfold	counterclockwise	practice	Guided	1	0.5	0	1.394897	0.50485	-1.44995	-0.79999	0.800004700133365	0.755415	0.078455	-0.0080426
Trial2	3	1	noBlindfold	counterclockwise	practice	Guided	1	0.5	0	1.414902	0.51286	-1.44996	-0.80004	0.800143357045525	0.749537	0.086896	-0.096688
Trial2	3	1	noBlindfold	counterclockwise	practice	Guided	1	0.5	0	1.434906	0.52087	-1.44996	-0.80007	0.800342201099895	0.740931	0.027634	-0.147307
Trial2	3	1	noBlindfold	counterclockwise	practice	Guided	1	0.5	0	1.454895	0.52962	-1.44997	-0.80005	0.800598078557694	0.752112	0.031853	-0.122868
Trial2	3	1	noBlindfold	counterclockwise	practice	Guided	1	0.5	0	1.474899	0.54899	-1.45	-0.80004	0.801538541443588	0.833707	-0.002004	-0.076978
Trial2	3	1	noBlindfold	counterclockwise	practice	Guided	1	0.5	0	1.494904	0.55936	-1.45	-0.80004	0.802239132094213	0.796224	0.057233	-0.083008
Trial2	3	1	noBlindfold	counterclockwise	practice	Guided	1	0.5	0	1.514908	0.5706	-1.44998	-0.80004	0.80314903251933	0.781451	0.014906	-0.0064718
Trial2	3	1	noBlindfold	counterclockwise	practice	Guided	1	0.5	0	1.534897	0.58202	-1.44999	-0.79996	0.804153723896518	0.821594	0.014907	0.070631
Trial2	3	1	noBlindfold	counterclockwise	practice	Guided	1	0.5	0	1.554901	0.59395	-1.45001	-0.79995	0.805448084629902	0.849941	-0.048566	0.128453
Trial2	3	1	noBlindfold	counterclockwise	practice	Guided	1	0.5	0	1.574905	0.61964	-1.45002	-0.79996	0.808857009377681	0.741908	-0.023158	0.059361
Trial2	3	1	noBlindfold	counterclockwise	practice	Guided	1	0.5	0	1.59491	0.63339	-1.45002	-0.79994	0.810985130738913	0.777923	-0.061231	0.128071
Trial2	3	1	noBlindfold	counterclockwise	practice	Guided	1	0.5	0	1.614899	0.64673	-1.45003	-0.7999	0.813246393849316	0.777109	-0.061209	0.223122
Trial2	3	1	noBlindfold	counterclockwise	practice	Guided	1	0.5	0	1.634903	0.66133	-1.45003	-0.79987	0.815977516970559	0.757278	-0.044268	0.271045
Trial2	3	1	noBlindfold	counterclockwise	practice	Guided	1	0.5	0	1.654907	0.67634	-1.45003	-0.79983	0.819038369057171	0.745287	-0.052714	0.321094
Trial2	3	1	noBlindfold	counterclockwise	practice	Guided	1	0.5	0	1.674896	0.70655	-1.45002	-0.79981	0.826050196520197	0.70349	-0.023065	0.376762
Trial2	3	1	noBlindfold	counterclockwise	practice	Guided	1	0.5	0	1.694901	0.72306	-1.45002	-0.79977	0.830293814229956	0.631283	-0.010362	0.454357
Trial2	3	1	noBlindfold	counterclockwise	practice	Guided	1	0.5	0	1.714905	0.73887	-1.45002	-0.79972	0.834632207323234	0.554096	-0.056898	0.581949
Trial2	3	1	noBlindfold	counterclockwise	practice	Guided	1	0.5	0	1.734909	0.75437	-1.45002	-0.79968	0.839161610062014	0.547029	-0.014571	0.656582
Trial2	3	1	noBlindfold	counterclockwise	practice	Guided	1	0.5	0	1.754898	0.7704901	-1.45001	-0.7997	0.844206723555829	0.47077	-0.0188	0.64074
Trial2	3	1	noBlindfold	counterclockwise	practice	Guided	1	0.5	0	1.774902	0.8036	-1.44998	-0.79971	0.855399969983139	0.54344	0.057356	0.579636
Trial2	3	1	noBlindfold	counterclockwise	practice	Guided	1	0.5	0	1.794907	0.82004	-1.44998	-0.7997	0.86136273228458	0.462303	0.027725	0.60092
Trial2	3	1	noBlindfold	counterclockwise	practice	Guided	1	0.5	0	1.814896	0.8370299	-1.44999	-0.7996899	0.867809420431971	0.370952	-0.018825	0.676157
Trial2	3	1	noBlindfold	counterclockwise	practice	Guided	1	0.5	0	1.8349	0.85352	-1.45	-0.7996899	0.874345715091133	0.350369	-0.0061311	0.671733
Trial2	3	1	noBlindfold	counterclockwise	practice	Guided	1	0.5	0	1.854904	0.86997	-1.45	-0.79971	0.881143551859949	0.299595	0.023488	0.609316
Trial2	3	1	noBlindfold	counterclockwise	practice	Guided	1	0.5	0	1.874908	0.9037	-1.44998	-0.79971	0.895829127581867	0.331117	0.040393	0.606859
Trial2	3	1	noBlindfold	counterclockwise	practice	Guided	1	0.5	0	1.894897	0.91995	-1.44997	-0.79971	0.903268592472244	0.310369	0.027681	0.621483
Trial2	3	1	noBlindfold	counterclockwise	practice	Guided	1	0.5	0	1.914902	0.93558	-1.44997	-0.79971	0.910640483519402	0.271823	0.065753	0.583375
Trial2	3	1	noBlindfold	counterclockwise	practice	Guided	1	0.5	0	1.934906	0.9520299	-1.44997	-0.7997	0.918613735237525	0.275757	0.078432	0.606141
Trial2	3	1	noBlindfold	counterclockwise	practice	Guided	1	0.5	0	1.954895	0.96788	-1.44996	-0.79967	0.926490003758806	0.354381	0.086872	0.673893
Trial2	3	1	noBlindfold	counterclockwise	practice	Guided	1	0.5	0	1.974899	0.99984	-1.44996	-0.79967	0.943033438250268	0.421401	0.069898	0.634585
Trial2	3	1	noBlindfold	counterclockwise	practice	Guided	1	0.5	0	1.994904	1.01551	-1.44996	-0.79967	0.95143186855706	0.320035	0.162969	0.616167
Trial2	3	1	noBlindfold	counterclockwise	practice	Guided	1	0.5	0	2.014908	1.03158	-1.44995	-0.79966	0.960225715509987	0.325597	0.091004	0.682194
Trial2	3	1	noBlindfold	counterclockwise	practice	Guided	1	0.5	0	2.034897	1.0471	-1.44996	-0.79965	0.968895503668901	0.310173	0.078294	0.689283
Trial2	3	1	noBlindfold	counterclockwise	practice	Guided	1	0.5	0	2.054901	1.06349	-1.44998	-0.79965	0.97824391716205	0.408241	0.057123	0.735815
Trial2	3	1	noBlindfold	counterclockwise	practice	Guided	1	0.5	0	2.074905	1.09385	-1.44996	-0.79965	0.996041156887653	0.423441	0.103629	0.676264
Trial2	3	1	noBlindfold	counterclockwise	practice	Guided	1	0.5	0	2.09491	1.1097	-1.44995	-0.79965	1.00557157415333	0.450503	0.099368	0.711927
Trial2	3	1	noBlindfold	counterclockwise	practice	Guided	1	0.5	0	2.114899	1.12509	-1.44994	-0.79965	1.01497667750202	0.462086	0.192428	0.736576
Trial2	3	1	noBlindfold	counterclockwise	practice	Guided	1	0.5	0	2.134903	1.14046	-1.44992	-0.79965	1.02451411604626	0.52386	0.183911	0.692534
Trial2	3	1	noBlindfold	counterclockwise	practice	Guided	1	0.5	0	2.154907	1.1558	-1.44991	-0.79961	1.03414206098118	0.428794	0.145782	0.75884
Trial2	3	1	noBlindfold	counterclockwise	practice	Guided	1	0.5	0	2.174896	1.18725	-1.44992	-0.79959	1.05435133709017	0.328331	0.179545	0.778355
Trial2	3	1	noBlindfold	counterclockwise	practice	Guided	1	0.5	0	2.194901	1.20197	-1.44992	-0.79957	1.0639896981634	0.353978	0.158343	0.818337
Trial2	3	1	noBlindfold	counterclockwise	practice	Guided	1	0.5	0	2.214905	1.21761	-1.44993	-0.79954	1.07435017531352	0.338611	0.209082	0.894052
Trial2	3	1	noBlindfold	counterclockwise	practice	Guided	1	0.5	0	2.234909	1.23278	-1.44992	-0.79953	1.08453435464494	0.288447	0.200567	0.959852
Trial2	3	1	noBlindfold	counterclockwise	practice	Guided	1	0.5	0	2.254898	1.24792	-1.44991	-0.7995499	1.09483536793276	0.299326	0.120115	0.923394
Trial2	3	1	noBlindfold	counterclockwise	practice	Guided	1	0.5	0	2.274902	1.27886	-1.44991	-0.79956	1.11620744835067	0.330802	0.200422	0.918512
Trial2	3	1	noBlindfold	counterclockwise	practice	Guided	1	0.5	0	2.294907	1.2932	-1.4499	-0.7995499	1.1262532430899	0.352161	0.204596	0.820228
Trial2	3	1	noBlindfold	counterclockwise	practice	Guided	1	0.5	0	2.314896	1.30462	-1.4499	-0.79951	1.13429697709099	0.875466	0.213008	0.672072
Trial2	3	1	noBlindfold	counterclockwise	practice	Guided	1	0.5	0	2.3349	1.30374	-1.4499	-0.79901	1.13332037329071	2.344152	-0.015567	0.767391
Trial2	3	1	noBlindfold	counterclockwise	practice	Guided	1	0.5	0	2.354904	1.30179	-1.44998	-0.79638	1.13008330688926	2.722212	-0.007079	0.93321
Trial2	3	1	noBlindfold	counterclockwise	practice	Guided	1	0.5	0	2.374908	1.30092	-1.45005	-0.7951	1.12856409863399	1.119033	-0.451376	0.057452
Trial2	3	1	noBlindfold	counterclockwise	practice	Guided	1	0.5	0	2.394897	1.30059	-1.45017	-0.79427	1.12774518795927	0.325748	-0.54443	-0.322742
Trial2	3	1	noBlindfold	counterclockwise	practice	Guided	1	0.5	0	2.414902	1.30023	-1.45023	-0.79397	1.1272783321149	0.051394	-0.328496	-0.375145
Trial2	3	1	noBlindfold	counterclockwise	practice	Guided	1	0.5	0	2.434906	1.30001	-1.45021	-0.79383	1.1270235460553	0.268029	-0.468041	-0.058138
Trial2	3	1	noBlindfold	counterclockwise	practice	Guided	1	0.5	0	2.454895	1.30006	-1.45021	-0.7925301	1.12614384222918	0.74896	-0.374824	0.391864
Trial2	3	1	noBlindfold	counterclockwise	practice	Guided	1	0.5	0	2.474899	1.30063	-1.45	-0.79106	1.12551513811096	1.646074	0.175318	0.904218
Trial2	3	1	noBlindfold	counterclockwise	practice	Guided	1	0.5	0	2.494904	1.30078	-1.44992	-0.78917	1.1242944179493	1.468603	-0.13361	0.655822
Trial2	3	1	noBlindfold	counterclockwise	practice	Guided	1	0.5	0	2.514908	1.30075	-1.45004	-0.78721	1.12289802017755	1.183186	-0.235122	0.419086
Trial2	3	1	noBlindfold	counterclockwise	practice	Guided	1	0.5	0	2.534897	1.30062	-1.4501	-0.7853	1.12146709084263	0.941382	-0.247764	0.174522
Trial2	3	1	noBlindfold	counterclockwise	practice	Guided	1	0.5	0	2.554901	1.3005	-1.45015	-0.78196	1.11904498182233	0.841572	-0.488876	0.043411
Trial2	3	1	noBlindfold	counterclockwise	practice	Guided	1	0.5	0	2.574905	1.30052	-1.45026	-0.78039	1.1179627347719	1.378846	-0.446484	0.297506
Trial2	3	1	noBlindfold	counterclockwise	practice	Guided	1	0.5	0	2.59491	1.30065	-1.45023	-0.77867	1.11685595382547	1.591479	-0.391364	0.536612
Trial2	3	1	noBlindfold	counterclockwise	practice	Guided	1	0.5	0	2.614899	1.30077	-1.45018	-0.77644	1.1153885792786	1.608765	-0.281248	0.738183
Trial2	3	1	noBlindfold	counterclockwise	practice	Guided	1	0.5	0	2.634903	1.30079	-1.45016	-0.7739	1.11363638508703	1.419506	-0.268465	0.848387
Trial2	3	1	noBlindfold	counterclockwise	practice	Guided	1	0.5	0	2.654907	1.30072	-1.45014	-0.76701	1.10880872116641	1.201124	-0.276852	0.840981
Trial2	3	1	noBlindfold	counterclockwise	practice	Guided	1	0.5	0	2.674896	1.30051	-1.45016	-0.76279	1.10574177299501	0.880193	-0.289377	0.895826
Trial2	3	1	noBlindfold	counterclockwise	practice	Guided	1	0.5	0	2.694901	1.30045	-1.45014	-0.7579399	1.10235797041837	0.881827	-0.179286	0.909212
Trial2	3	1	noBlindfold	counterclockwise	practice	Guided	1	0.5	0	2.714905	1.30045	-1.4501	-0.75245	1.09859052276611	0.984419	-0.234254	0.965167
Trial2	3	1	noBlindfold	counterclockwise	practice	Guided	1	0.5	0	2.734909	1.30048	-1.4501	-0.74611	1.09427994557515	1.016533	-0.246888	0.993973
Trial2	3	1	noBlindfold	counterclockwise	practice	Guided	1	0.5	0	2.754898	1.30051	-1.4501	-0.73137	1.08430548030255	1.098855	-0.208748	1.167164
Trial2	3	1	noBlindfold	counterclockwise	practice	Guided	1	0.5	0	2.774902	1.30051	-1.4501	-0.72344	1.07897254812159	0.91179	-0.31866	0.928943
Trial2	3	1	noBlindfold	counterclockwise	practice	Guided	1	0.5	0	2.794907	1.30048	-1.45013	-0.71459	1.0730364956402	0.85921	-0.365133	0.776751
Trial2	3	1	noBlindfold	counterclockwise	practice	Guided	1	0.5	0	2.814896	1.30045	-1.45014	-0.70561	1.06705463321882	0.831419	-0.242333	0.759421
Trial2	3	1	noBlindfold	counterclockwise	practice	Guided	1	0.5	0	2.8349	1.30043	-1.45014	-0.69625	1.06087336163382	0.827984	-0.309968	0.75829
Trial2	3	1	noBlindfold	counterclockwise	practice	Guided	1	0.5	0	2.854904	1.30042	-1.45015	-0.67594	1.04764836779239	0.855934	-0.352192	0.746748
Trial2	3	1	noBlindfold	counterclockwise	practice	Guided	1	0.5	0	2.874908	1.30045	-1.45017	-0.66588	1.04120904617929	0.85966	-0.296993	0.747908
Trial2	3	1	noBlindfold	counterclockwise	practice	Guided	1	0.5	0	2.894897	1.30046	-1.45016	-0.65483	1.03418493628957	0.851943	-0.368849	0.718285
Trial2	3	1	noBlindfold	counterclockwise	practice	Guided	1	0.5	0	2.914902	1.30045	-1.45019	-0.64379	1.0272223337389	0.930617	-0.453377	0.758211
Trial2	3	1	noBlindfold	counterclockwise	practice	Guided	1	0.5	0	2.934906	1.30043	-1.45019	-0.6325	1.02016886886236	0.763951	-0.339021	0.639566
Trial2	3	1	noBlindfold	counterclockwise	practice	Guided	1	0.5	0	2.954895	1.30042	-1.4502	-0.60878	1.00562685444951	0.817139	-0.444698	0.71928
Trial2	3	1	noBlindfold	counterclockwise	practice	Guided	1	0.5	0	2.974899	1.30042	-1.45021	-0.5966	0.99830045834773	0.846176	-0.482546	0.898167
Trial2	3	1	noBlindfold	counterclockwise	practice	Guided	1	0.5	0	2.994904	1.30042	-1.45022	-0.58373	0.990662880160338	0.887875	-0.427411	0.773066
Trial2	3	1	noBlindfold	counterclockwise	practice	Guided	1	0.5	0	3.014908	1.30043	-1.45022	-0.57098	0.983212314112991	0.870995	-0.511946	0.770094
Trial2	3	1	noBlindfold	counterclockwise	practice	Guided	1	0.5	0	3.034897	1.30043	-1.45026	-0.55797	0.975714500699151	0.812589	-0.490763	0.727366
Trial2	3	1	noBlindfold	counterclockwise	practice	Guided	1	0.5	0	3.054901	1.30043	-1.45026	-0.53083	0.960452358485275	0.805745	-0.499142	0.835577
Trial2	3	1	noBlindfold	counterclockwise	practice	Guided	1	0.5	0	3.074905	1.30041	-1.45031	-0.51742	0.953089539249228	0.712038	-0.850361	0.545645
Trial2	3	1	noBlindfold	counterclockwise	practice	Guided	1	0.5	0	3.09491	1.30041	-1.45036	-0.50369	0.9457060009554	0.827188	-0.651466	0.465357
Trial2	3	1	noBlindfold	counterclockwise	practice	Guided	1	0.5	0	3.114899	1.30042	-1.45036	-0.49035	0.938677463327543	0.849399	-0.795347	0.526199
Trial2	3	1	noBlindfold	counterclockwise	practice	Guided	1	0.5	0	3.134903	1.30042	-1.45038	-0.47698	0.931762921817065	0.767824	-0.808043	0.587783
Trial2	3	1	noBlindfold	counterclockwise	practice	Guided	1	0.5	0	3.154907	1.30041	-1.45039	-0.4491	0.917794649556763	0.824739	-0.761493	0.711691
Trial2	3	1	noBlindfold	counterclockwise	practice	Guided	1	0.5	0	3.174896	1.30037	-1.45042	-0.43579	0.911320485751376	0.688746	-0.905374	0.784221
Trial2	3	1	noBlindfold	counterclockwise	practice	Guided	1	0.5	0	3.194901	1.30035	-1.45043	-0.42157	0.904589028889463	0.688066	-0.833434	0.594394
Trial2	3	1	noBlindfold	counterclockwise	practice	Guided	1	0.5	0	3.214905	1.30034	-1.45042	-0.40771	0.898204582517641	0.628686	-0.808043	0.673296
Trial2	3	1	noBlindfold	counterclockwise	practice	Guided	1	0.5	0	3.234909	1.30033	-1.4504	-0.39335	0.891769254920877	0.615266	-0.744566	0.583912
Trial2	3	1	noBlindfold	counterclockwise	practice	Guided	1	0.5	0	3.254898	1.30032	-1.45038	-0.36499	0.879619148484706	0.600616	-0.685321	0.702681
Trial2	3	1	noBlindfold	counterclockwise	practice	Guided	1	0.5	0	3.274902	1.30031	-1.45036	-0.35006	0.873520541223191	0.563887	-0.698016	0.795157
Trial2	3	1	noBlindfold	counterclockwise	practice	Guided	1	0.5	0	3.294907	1.3003	-1.45037	-0.33529	0.867697907204262	0.636953	-0.757261	0.894272
Trial2	3	1	noBlindfold	counterclockwise	practice	Guided	1	0.5	0	3.314896	1.30029	-1.45038	-0.32033	0.86201808562829	0.637388	-0.73187	0.728864
Trial2	3	1	noBlindfold	counterclockwise	practice	Guided	1	0.5	0	3.3349	1.30029	-1.45039	-0.30483	0.856379129114683	0.596451	-0.748798	0.655879
Trial2	3	1	noBlindfold	counterclockwise	practice	Guided	1	0.5	0	3.354904	1.30029	-1.45039	-0.27469	0.84611965597547	0.589101	-0.719175	0.520756
Trial2	3	1	noBlindfold	counterclockwise	practice	Guided	1	0.5	0	3.374908	1.30028	-1.45037	-0.25952	0.841307711664405	0.482529	-0.70648	0.620224
Trial2	3	1	noBlindfold	counterclockwise	practice	Guided	1	0.5	0	3.394897	1.30026	-1.45038	-0.24379	0.83657010970143	0.520039	-0.710711	0.66277
Trial2	3	1	noBlindfold	counterclockwise	practice	Guided	1	0.5	0	3.414902	1.30024	-1.45038	-0.22847	0.832215513652242	0.425989	-0.803811	0.656406
Trial2	3	1	noBlindfold	counterclockwise	practice	Guided	1	0.5	0	3.434906	1.30023	-1.45039	-0.2132	0.828143910286451	0.491269	-0.858824	0.467071
Trial2	3	1	noBlindfold	counterclockwise	practice	Guided	1	0.5	0	3.454895	1.30023	-1.4504	-0.18231	0.820734449417182	0.476958	-0.812275	0.555043
Trial2	3	1	noBlindfold	counterclockwise	practice	Guided	1	0.5	0	3.474899	1.30026	-1.45041	-0.1671	0.817519659180873	0.515459	-0.884215	0.554877
Trial2	3	1	noBlindfold	counterclockwise	practice	Guided	1	0.5	0	3.494904	1.30025	-1.45042	-0.15143	0.814451466713955	0.421267	-0.774188	0.569754
Trial2	3	1	noBlindfold	counterclockwise	practice	Guided	1	0.5	0	3.514908	1.30024	-1.45042	-0.13623	0.811752878711474	0.460991	-0.774188	0.484935
Trial2	3	1	noBlindfold	counterclockwise	practice	Guided	1	0.5	0	3.534897	1.30023	-1.45042	-0.12067	0.809277050937973	0.433549	-0.875752	0.468866
Trial2	3	1	noBlindfold	counterclockwise	practice	Guided	1	0.5	0	3.554901	1.30023	-1.45042	-0.09100001	0.805387543933961	0.491711	-0.926533	0.381743
Trial2	3	1	noBlindfold	counterclockwise	practice	Guided	1	0.5	0	3.574905	1.30025	-1.45044	-0.075957	0.803846760187383	0.468606	-0.905374	0.463968
Trial2	3	1	noBlindfold	counterclockwise	practice	Guided	1	0.5	0	3.59491	1.30026	-1.45045	-0.061059	0.802585936374205	0.481419	-0.91807	0.423613
Trial2	3	1	noBlindfold	counterclockwise	practice	Guided	1	0.5	0	3.614899	1.30026	-1.45046	-0.047119	0.801645921893518	0.479398	-0.964619	0.492634
Trial2	3	1	noBlindfold	counterclockwise	practice	Guided	1	0.5	0	3.634903	1.30024	-1.45047	-0.032812	0.800912447549207	0.465052	-0.854593	0.43776
Trial2	3	1	noBlindfold	counterclockwise	practice	Guided	1	0.5	0	3.654907	1.30022	-1.45045	-0.0039356	0.800229690537602	0.426815	-0.905374	0.533561
Trial2	3	1	noBlindfold	counterclockwise	practice	Guided	1	0.5	0	3.674896	1.30019	-1.45046	0.010166	0.800254546213356	0.470734	-0.884215	0.447252
Trial2	3	1	noBlindfold	counterclockwise	practice	Guided	1	0.5	0	3.694901	1.30021	-1.45044	0.024632	0.800589019429346	0.499633	-0.913838	0.49361
Trial2	3	1	noBlindfold	counterclockwise	practice	Guided	1	0.5	0	3.714905	1.30022	-1.45044	0.039047	0.80117210186413	0.461275	-0.846129	0.505392
Trial2	3	1	noBlindfold	counterclockwise	practice	Guided	1	0.5	0	3.734909	1.30022	-1.45043	0.052975	0.801971582774473	0.459208	-0.91807	0.498155
Trial2	3	1	noBlindfold	counterclockwise	practice	Guided	1	0.5	0	3.754898	1.30021	-1.45043	0.080337	0.804232601095887	0.406166	-0.854593	0.295826
Trial2	3	1	noBlindfold	counterclockwise	practice	Guided	1	0.5	0	3.774902	1.30023	-1.45045	0.094079	0.80574124485497	0.516496	-0.854593	0.156038
Trial2	3	1	noBlindfold	counterclockwise	practice	Guided	1	0.5	0	3.794907	1.30025	-1.45045	0.1068	0.807345272488622	0.565926	-1.032328	0.422849
Trial2	3	1	noBlindfold	counterclockwise	practice	Guided	1	0.5	0	3.814896	1.30028	-1.45048	0.12008	0.809238682393934	0.602255	-0.922301	0.331241
Trial2	3	1	noBlindfold	counterclockwise	practice	Guided	1	0.5	0	3.8349	1.3003	-1.45049	0.13315	0.811300934121171	0.526513	-1.015401	0.384284
Trial2	3	1	noBlindfold	counterclockwise	practice	Guided	1	0.5	0	3.854904	1.3003	-1.45049	0.15791	0.815730257872912	0.546541	-0.981547	0.297715
Trial2	3	1	noBlindfold	counterclockwise	practice	Guided	1	0.5	0	3.874908	1.30025	-1.45049	0.17048	0.81820753949805	0.42593	-0.905374	0.444829
Trial2	3	1	noBlindfold	counterclockwise	practice	Guided	1	0.5	0	3.894897	1.30023	-1.45047	0.18255	0.820787787003187	0.388963	-1.002706	0.454063
Trial2	3	1	noBlindfold	counterclockwise	practice	Guided	1	0.5	0	3.914902	1.30021	-1.45047	0.19474	0.823565242841776	0.400054	-0.901142	0.248538
Trial2	3	1	noBlindfold	counterclockwise	practice	Guided	1	0.5	0	3.934906	1.30021	-1.45045	0.20603	0.826307692085835	0.439389	-0.884215	0.227166
Trial2	3	1	noBlindfold	counterclockwise	practice	Guided	1	0.5	0	3.954895	1.30022	-1.45043	0.22934	0.832435522022308	0.460192	-0.803811	0.288384
Trial2	3	1	noBlindfold	counterclockwise	practice	Guided	1	0.5	0	3.974899	1.30022	-1.45043	0.24089	0.835691365865378	0.438118	-0.799579	0.518416
Trial2	3	1	noBlindfold	counterclockwise	practice	Guided	1	0.5	0	3.994904	1.30023	-1.45042	0.25289	0.839238608712929	0.447206	-0.888447	0.563658
Trial2	3	1	noBlindfold	counterclockwise	practice	Guided	1	0.5	0	4.014908	1.30024	-1.45044	0.26467	0.842872660653384	0.440601	-0.951924	0.671906
Trial2	3	1	noBlindfold	counterclockwise	practice	Guided	1	0.5	0	4.034897	1.30023	-1.45045	0.27662	0.846691631963288	0.470127	-0.863056	0.682023
Trial2	3	1	noBlindfold	counterclockwise	practice	Guided	1	0.5	0	4.054901	1.30022	-1.45045	0.30119	0.855024840606189	0.421043	-0.94346	0.705849
Trial2	3	1	noBlindfold	counterclockwise	practice	Guided	1	0.5	0	4.074905	1.30023	-1.45046	0.31324	0.859352888679894	0.49741	-0.922301	0.520315
Trial2	3	1	noBlindfold	counterclockwise	practice	Guided	1	0.5	0	4.09491	1.30024	-1.45046	0.32563	0.863955452679538	0.49153	-0.926533	0.535671
Trial2	3	1	noBlindfold	counterclockwise	practice	Guided	1	0.5	0	4.114899	1.30026	-1.45047	0.33778	0.868626105750374	0.532423	-1.049255	0.745202
Trial2	3	1	noBlindfold	counterclockwise	practice	Guided	1	0.5	0	4.134903	1.30026	-1.45048	0.35045	0.873631039340537	0.50285	-0.87152	0.6649
Trial2	3	1	noBlindfold	counterclockwise	practice	Guided	1	0.5	0	4.154907	1.30025	-1.45047	0.37532	0.88389211071848	0.529491	-0.968851	0.665453
Trial2	3	1	noBlindfold	counterclockwise	practice	Guided	1	0.5	0	4.174896	1.30025	-1.45045	0.38806	0.889376574448056	0.451017	-0.960388	0.463479
Trial2	3	1	noBlindfold	counterclockwise	practice	Guided	1	0.5	0	4.194901	1.30024	-1.45047	0.40024	0.894749228662363	0.517969	-0.875752	0.315236
Trial2	3	1	noBlindfold	counterclockwise	practice	Guided	1	0.5	0	4.214905	1.30025	-1.45046	0.41222	0.900180802607077	0.513045	-0.994242	0.316686
Trial2	3	1	noBlindfold	counterclockwise	practice	Guided	1	0.5	0	4.234909	1.30026	-1.45048	0.42399	0.905639836593992	0.554525	-1.002706	0.287477
Trial2	3	1	noBlindfold	counterclockwise	practice	Guided	1	0.5	0	4.254898	1.30027	-1.4505	0.44747	0.916875887798495	0.555589	-1.049255	0.431366
Trial2	3	1	noBlindfold	counterclockwise	practice	Guided	1	0.5	0	4.274902	1.30029	-1.45053	0.45885	0.922500511679154	0.589898	-1.08311	0.387375
Trial2	3	1	noBlindfold	counterclockwise	practice	Guided	1	0.5	0	4.294907	1.30029	-1.45055	0.47051	0.928355287924678	0.578322	-1.142355	0.511607
Trial2	3	1	noBlindfold	counterclockwise	practice	Guided	1	0.5	0	4.314896	1.30028	-1.45055	0.48178	0.934109201076968	0.488235	-1.015401	0.43808
Trial2	3	1	noBlindfold	counterclockwise	practice	Guided	1	0.5	0	4.3349	1.30027	-1.45054	0.49301	0.93994194281379	0.514359	-1.176209	0.566165
Trial2	3	1	noBlindfold	counterclockwise	practice	Guided	1	0.5	0	4.354904	1.30025	-1.45055	0.51514	0.951719162616112	0.525131	-0.973083	0.299292
Trial2	3	1	noBlindfold	counterclockwise	practice	Guided	1	0.5	0	4.374908	1.30025	-1.45055	0.52558	0.95741029489315	0.520503	-1.100037	0.189898
Trial2	3	1	noBlindfold	counterclockwise	practice	Guided	1	0.5	0	4.394897	1.30027	-1.45054	0.53599	0.963180819423417	0.629608	-1.087342	0.133457
Trial2	3	1	noBlindfold	counterclockwise	practice	Guided	1	0.5	0	4.414902	1.30028	-1.45055	0.54553	0.968530318200669	0.538553	-1.121196	0.263048
Trial2	3	1	noBlindfold	counterclockwise	practice	Guided	1	0.5	0	4.434906	1.30028	-1.45055	0.55574	0.974317702072317	0.507867	-1.074646	0.271011
Trial2	3	1	noBlindfold	counterclockwise	practice	Guided	1	0.5	0	4.454895	1.30026	-1.45056	0.57418	0.984935868182441	0.52921	-1.167746	0.395878
Trial2	3	1	noBlindfold	counterclockwise	practice	Guided	1	0.5	0	4.474899	1.30024	-1.45056	0.58349	0.990376048714075	0.489445	-1.070414	0.20951
Trial2	3	1	noBlindfold	counterclockwise	practice	Guided	1	0.5	0	4.494904	1.30024	-1.45058	0.59237	0.995633620883303	0.407953	-1.298932	0.403493
Trial2	3	1	noBlindfold	counterclockwise	practice	Guided	1	0.5	0	4.514908	1.30023	-1.45059	0.60134	1.00098845424232	0.429761	-1.002706	0.330507
Trial2	3	1	noBlindfold	counterclockwise	practice	Guided	1	0.5	0	4.534897	1.30024	-1.45055	0.60988	1.0061499751637	0.490625	-1.222759	0.258272
Trial2	3	1	noBlindfold	counterclockwise	practice	Guided	1	0.5	0	4.554901	1.30024	-1.45058	0.62711	1.01668632281044	0.536157	-1.12966	0.447894
Trial2	3	1	noBlindfold	counterclockwise	practice	Guided	1	0.5	0	4.574905	1.30024	-1.45056	0.63578	1.02205693387769	0.505823	-1.243918	0.709119
Trial2	3	1	noBlindfold	counterclockwise	practice	Guided	1	0.5	0	4.59491	1.30025	-1.45058	0.64481	1.02770620032775	0.493987	-1.091573	0.653938
Trial2	3	1	noBlindfold	counterclockwise	practice	Guided	1	0.5	0	4.614899	1.30024	-1.45054	0.65366	1.03327417277166	0.505871	-1.011169	0.600683
Trial2	3	1	noBlindfold	counterclockwise	practice	Guided	1	0.5	0	4.634903	1.30024	-1.45053	0.66254	1.03891449049015	0.471458	-1.2016	0.567966
Trial2	3	1	noBlindfold	counterclockwise	practice	Guided	1	0.5	0	4.654907	1.30024	-1.45056	0.68094	1.05074423554318	0.482693	-1.049255	0.592599
Trial2	3	1	noBlindfold	counterclockwise	practice	Guided	1	0.5	0	4.674896	1.30025	-1.45052	0.69055	1.05700492363637	0.486736	-1.214296	0.683235
Trial2	3	1	noBlindfold	counterclockwise	practice	Guided	1	0.5	0	4.694901	1.30025	-1.45057	0.70009	1.06326202960704	0.482653	-0.981547	0.750211
Trial2	3	1	noBlindfold	counterclockwise	practice	Guided	1	0.5	0	4.714905	1.30026	-1.45054	0.70985	1.06972096395025	0.485435	-1.133891	0.755535
Trial2	3	1	noBlindfold	counterclockwise	practice	Guided	1	0.5	0	4.734909	1.30026	-1.45056	0.7198	1.07634939374989	0.475987	-1.2947	0.792734
Trial2	3	1	noBlindfold	counterclockwise	practice	Guided	1	0.5	0	4.754898	1.30027	-1.4506	0.74053	1.09032867726375	0.590518	-1.061951	0.773192
Trial2	3	1	noBlindfold	counterclockwise	practice	Guided	1	0.5	0	4.774902	1.30027	-1.45062	0.75089	1.09739137412943	0.421205	-1.214296	0.640571
Trial2	3	1	noBlindfold	counterclockwise	practice	Guided	1	0.5	0	4.794907	1.30026	-1.4506	0.76192	1.10496064760133	0.468971	-1.049255	0.517435
Trial2	3	1	noBlindfold	counterclockwise	practice	Guided	1	0.5	0	4.814896	1.30025	-1.45058	0.77201	1.11193508437671	0.432885	-1.430117	0.581191
Trial2	3	1	noBlindfold	counterclockwise	practice	Guided	1	0.5	0	4.8349	1.30025	-1.45064	0.7825	1.11924365062736	0.467616	-1.231223	0.696295
Trial2	3	1	noBlindfold	counterclockwise	practice	Guided	1	0.5	0	4.854904	1.30024	-1.45061	0.80281	1.13352897761058	0.55144	-1.08311	0.738579
Trial2	3	1	noBlindfold	counterclockwise	practice	Guided	1	0.5	0	4.874908	1.30027	-1.45064	0.80326	1.13386885858067	0.404564	-1.451276	1.466666
Trial2	3	1	noBlindfold	counterclockwise	practice	Guided	1	0.5	0	4.894897	1.30026	-1.45065	0.80198	1.13295535599207	0.717484	-0.799579	2.500258
Trial2	3	1	noBlindfold	counterclockwise	practice	Guided	1	0.5	0	4.914902	1.30032	-1.45048	0.80141	1.13259444128239	0.643931	-0.947647	2.411876
Trial2	3	1	noBlindfold	counterclockwise	practice	Guided	1	0.5	0	4.934906	1.30031	-1.45052	0.8013	1.13250955379949	0.321793	-1.176164	2.427152
Trial2	3	1	noBlindfold	counterclockwise	practice	Guided	1	0.5	0	4.954895	1.30024	-1.45046	0.80119	1.13238225318591	-0.179012	-0.253589	2.284353
Trial2	3	1	noBlindfold	counterclockwise	practice	Guided	1	0.5	0	4.974899	1.30006	-1.45045	0.80119	1.13225505239402	-0.0035652	-0.846005	2.25151
Trial2	3	1	noBlindfold	counterclockwise	practice	Guided	1	0.5	0	4.994904	1.30006	-1.45042	0.80119	1.13225505239402	0.299194	-0.56664	2.308009
Trial2	3	1	noBlindfold	counterclockwise	practice	Guided	1	0.5	0	5.014908	1.30007	-1.45042	0.80119	1.13226212808823	0.429519	-1.294509	2.432222
Trial2	3	1	noBlindfold	counterclockwise	practice	Guided	1	0.5	0	5.034897	1.30008	-1.45045	0.80118	1.13226203403614	0.387449	-0.807852	2.373712
Trial2	3	1	noBlindfold	counterclockwise	practice	Guided	1	0.5	0	5.054901	1.30008	-1.45045	0.80116	1.132247863058	0.341289	-1.049065	2.226934
Trial2	3	1	noBlindfold	counterclockwise	practice	Guided	1	0.5	0	5.074905	1.3001	-1.45048	0.80115	1.13225492959855	0.570183	-0.888256	2.044287
Trial2	3	1	noBlindfold	counterclockwise	practice	Guided	1	0.5	0	5.09491	1.30011	-1.45048	0.80113	1.13224796161325	0.666661	-1.10831	2.042252
Trial2	3	1	noBlindfold	counterclockwise	practice	Guided	1	0.5	0	5.114899	1.30013	-1.4505	0.80111	1.13224785968552	0.664613	-1.019442	2.015566
Trial2	3	1	noBlindfold	counterclockwise	practice	Guided	1	0.5	0	5.134903	1.30014	-1.45049	0.80108	1.13223372353919	0.519903	-0.833243	1.896486
Trial2	3	1	noBlindfold	counterclockwise	practice	Guided	1	0.5	0	5.154907	1.30015	-1.45049	0.80084	1.13207103104508	0.29825	-1.121005	1.704515
Trial2	3	1	noBlindfold	counterclockwise	practice	Guided	1	0.5	0	5.174896	1.30012	-1.45049	0.80063	1.13190130011451	-0.060929	-0.977124	0.974675
Trial2	3	1	noBlindfold	counterclockwise	practice	Guided	1	0.5	0	5.194901	1.30006	-1.45051	0.80042	1.13171030394995	-0.246622	-1.10831	0.531252
Trial2	3	1	noBlindfold	counterclockwise	practice	Guided	1	0.5	0	5.214905	1.29992	-1.45051	0.8002	1.13145572569626	-0.45585	-0.892488	0.182202
Trial2	3	1	noBlindfold	counterclockwise	practice	Guided	1	0.5	0	5.234909	1.29959	-1.45048	0.79997	1.13105977064507	-0.57892	-1.027906	-0.110291
Trial2	3	1	noBlindfold	counterclockwise	practice	Guided	1	0.5	0	5.254898	1.29895	-1.4505	0.79974	1.13044465921553	-0.686745	-1.087151	-0.32466
Trial2	3	1	noBlindfold	counterclockwise	practice	Guided	1	0.5	0	5.274902	1.29656	-1.45055	0.79965	1.12869307420538	-1.020812	-1.15486	-0.714915
Trial2	3	1	noBlindfold	counterclockwise	practice	Guided	1	0.5	0	5.294907	1.29461	-1.45057	0.79956	1.12725387545498	-1.160942	-1.159092	-0.908259
Trial2	3	1	noBlindfold	counterclockwise	practice	Guided	1	0.5	0	5.314896	1.29193	-1.45057	0.7995	1.12532363951168	-1.217065	-1.10831	-0.986527
Trial2	3	1	noBlindfold	counterclockwise	practice	Guided	1	0.5	0	5.3349	1.28863	-1.45057	0.79945	1.1229681925835	-1.29814	-1.129469	-1.130265
Trial2	3	1	noBlindfold	counterclockwise	practice	Guided	1	0.5	0	5.354904	1.28461	-1.45057	0.79934	1.12007024557827	-1.308615	-1.057528	-1.219363
Trial2	3	1	noBlindfold	counterclockwise	practice	Guided	1	0.5	0	5.374908	1.2742	-1.45054	0.79929	1.11276686167426	-1.40987	-1.027906	-1.433716
Trial2	3	1	noBlindfold	counterclockwise	practice	Guided	1	0.5	0	5.394897	1.2677	-1.45052	0.79927	1.10824000043188	-1.490986	-0.98982	-1.464142
Trial2	3	1	noBlindfold	counterclockwise	practice	Guided	1	0.5	0	5.414902	1.26076	-1.45051	0.79928	1.10345108420892	-1.577834	-1.10831	-1.417263
Trial2	3	1	noBlindfold	counterclockwise	practice	Guided	1	0.5	0	5.434906	1.25272	-1.45052	0.79935	1.09797451477447	-1.636182	-1.082919	-1.271536
Trial2	3	1	noBlindfold	counterclockwise	practice	Guided	1	0.5	0	5.454895	1.24346	-1.45052	0.79956	1.09180083800068	-1.60471	-1.06176	-1.008231
Trial2	3	1	noBlindfold	counterclockwise	practice	Guided	1	0.5	0	5.474899	1.22223	-1.45047	0.79962	1.07750095484832	-1.653725	-0.837475	-0.745893
Trial2	3	1	noBlindfold	counterclockwise	practice	Guided	1	0.5	0	5.494904	1.2103	-1.45041	0.79966	1.06957103756035	-1.598305	-0.73168	-0.677586
Trial2	3	1	noBlindfold	counterclockwise	practice	Guided	1	0.5	0	5.514908	1.19739	-1.45037	0.79967	1.06104900994236	-1.535897	-0.676666	-0.65016
Trial2	3	1	noBlindfold	counterclockwise	practice	Guided	1	0.5	0	5.534897	1.18306	-1.45035	0.79968	1.05169345612544	-1.640104	-0.735912	-0.630191
Trial2	3	1	noBlindfold	counterclockwise	practice	Guided	1	0.5	0	5.554901	1.16822	-1.45036	0.79972	1.04214678816385	-1.519836	-0.795157	-0.593624
Trial2	3	1	noBlindfold	counterclockwise	practice	Guided	1	0.5	0	5.574905	1.13596	-1.45041	0.79977	1.02180093407202	-1.461544	-0.871329	-0.510137
Trial2	3	1	noBlindfold	counterclockwise	practice	Guided	1	0.5	0	5.59491	1.11708	-1.45044	0.79983	1.01020579754921	-1.388726	-0.926343	-0.285862
Trial2	3	1	noBlindfold	counterclockwise	practice	Guided	1	0.5	0	5.614899	1.09965	-1.45046	0.79987	0.999685927781966	-1.30029	-0.89672	-0.251165
Trial2	3	1	noBlindfold	counterclockwise	practice	Guided	1	0.5	0	5.634903	1.08108	-1.45045	0.79989	0.988674869719474	-1.206462	-0.89672	-0.268698
Trial2	3	1	noBlindfold	counterclockwise	practice	Guided	1	0.5	0	5.654907	1.05486	-1.45043	0.7999	0.973503784024433	-1.197793	-0.816316	-0.204771
Trial2	3	1	noBlindfold	counterclockwise	practice	Guided	1	0.5	0	5.674896	1.0203	-1.45045	0.79989	0.954220205302783	-1.123153	-0.917879	-0.255413
Trial2	3	1	noBlindfold	counterclockwise	practice	Guided	1	0.5	0	5.694901	1.00101	-1.45046	0.79987	0.943823619529439	-1.080134	-1.036369	-0.259631
Trial2	3	1	noBlindfold	counterclockwise	practice	Guided	1	0.5	0	5.714905	0.98013	-1.4505	0.79988	0.932916306335641	-0.996842	-1.065992	-0.218805
Trial2	3	1	noBlindfold	counterclockwise	practice	Guided	1	0.5	0	5.734909	0.95701	-1.45052	0.79989	0.921239516334321	-1.021237	-0.947502	-0.227432
Trial2	3	1	noBlindfold	counterclockwise	practice	Guided	1	0.5	0	5.754898	0.9368401	-1.4505	0.7999099	0.911419312237289	-0.890252	-1.070224	-0.190625
Trial2	3	1	noBlindfold	counterclockwise	practice	Guided	1	0.5	0	5.774902	0.89274	-1.45046	0.79993	0.891141252661306	-0.88771	-0.947502	-0.132008
Trial2	3	1	noBlindfold	counterclockwise	practice	Guided	1	0.5	0	5.794907	0.87079	-1.45047	0.79996	0.881714898008794	-0.924224	-0.922111	-0.039805
Trial2	3	1	noBlindfold	counterclockwise	practice	Guided	1	0.5	0	5.814896	0.84795	-1.45046	0.79998	0.87237449592466	-0.925047	-0.884025	-0.031785
Trial2	3	1	noBlindfold	counterclockwise	practice	Guided	1	0.5	0	5.8349	0.82622	-1.45046	0.79998	0.863937233883252	-0.925448	-0.98982	-0.053629
Trial2	3	1	noBlindfold	counterclockwise	practice	Guided	1	0.5	0	5.854904	0.80221	-1.45047	0.79994	0.855122713798623	-0.903258	-0.858634	-0.084579
Trial2	3	1	noBlindfold	counterclockwise	practice	Guided	1	0.5	0	5.874908	0.75552	-1.45045	0.79993	0.839749085100509	-0.910606	-0.972892	-0.150308
Trial2	3	1	noBlindfold	counterclockwise	practice	Guided	1	0.5	0	5.894897	0.73291	-1.45046	0.79992	0.833138063212237	-0.890041	-0.905184	-0.207429
Trial2	3	1	noBlindfold	counterclockwise	practice	Guided	1	0.5	0	5.914902	0.70874	-1.45046	0.79993	0.826716667616892	-0.706651	-0.981356	-0.144781
Trial2	3	1	noBlindfold	counterclockwise	practice	Guided	1	0.5	0	5.934906	0.68527	-1.45049	0.79995	0.821124207014688	-0.636598	-0.964429	-0.094081
Trial2	3	1	noBlindfold	counterclockwise	practice	Guided	1	0.5	0	5.954895	0.66115	-1.45049	0.79998	0.8160498679597	-0.538375	-1.010979	-0.130224
Trial2	3	1	noBlindfold	counterclockwise	practice	Guided	1	0.5	0	5.974899	0.61546	-1.45052	0.79997	0.808259284246852	-0.514552	-0.926343	-0.045973
Trial2	3	1	noBlindfold	counterclockwise	practice	Guided	1	0.5	0	5.994904	0.59178	-1.45049	0.79996	0.805207739298826	-0.548895	-0.985588	-0.081496
Trial2	3	1	noBlindfold	counterclockwise	practice	Guided	1	0.5	0	6.014908	0.5689	-1.45048	0.79997	0.802931664997327	-0.531322	-0.951733	-0.047418
Trial2	3	1	noBlindfold	counterclockwise	practice	Guided	1	0.5	0	6.034897	0.5448	-1.45047	0.8	0.801253372890476	-0.441782	-0.951733	-0.0061309
Trial2	3	1	noBlindfold	counterclockwise	practice	Guided	1	0.5	0	6.054901	0.52301	-1.45048	0.80004	0.800370834696887	-0.277331	-0.968661	0.054175
Trial2	3	1	noBlindfold	counterclockwise	practice	Guided	1	0.5	0	6.074905	0.47847	-1.45051	0.80004	0.800329652844426	-0.341807	-1.006747	0.071878
Trial2	3	1	noBlindfold	counterclockwise	practice	Guided	1	0.5	0	6.09491	0.45572	-1.45052	0.80005	0.80127439570985	-0.372685	-1.044833	0.091907
Trial2	3	1	noBlindfold	counterclockwise	practice	Guided	1	0.5	0	6.114899	0.43584	-1.45052	0.80006	0.802628532956246	-0.351682	-0.964429	0.154418
Trial2	3	1	noBlindfold	counterclockwise	practice	Guided	1	0.5	0	6.134903	0.41434	-1.45048	0.80006	0.804632642879591	-0.269518	-0.845938	0.089898
Trial2	3	1	noBlindfold	counterclockwise	practice	Guided	1	0.5	0	6.154907	0.3938	-1.45044	0.80007	0.807087679715179	-0.220599	-0.807852	0.124129
Trial2	3	1	noBlindfold	counterclockwise	practice	Guided	1	0.5	0	6.174896	0.35314	-1.4504	0.80007	0.813437115782106	-0.362519	-0.812084	0.107975
Trial2	3	1	noBlindfold	counterclockwise	practice	Guided	1	0.5	0	6.194901	0.33231	-1.45041	0.80007	0.817454591885652	-0.401298	-0.829011	0.128118
Trial2	3	1	noBlindfold	counterclockwise	practice	Guided	1	0.5	0	6.214905	0.31346	-1.45042	0.80008	0.821538302819234	-0.361888	-0.879793	0.191094
Trial2	3	1	noBlindfold	counterclockwise	practice	Guided	1	0.5	0	6.234909	0.29426	-1.45044	0.80007	0.826099891222795	-0.306749	-0.909415	0.127491
Trial2	3	1	noBlindfold	counterclockwise	practice	Guided	1	0.5	0	6.254898	0.27536	-1.45046	0.80004	0.830979630987726	-0.23055	-0.998283	0.140857
Trial2	3	1	noBlindfold	counterclockwise	practice	Guided	1	0.5	0	6.274902	0.23805	-1.4505	0.80003	0.841822898760927	-0.25483	-0.947502	0.043891
Trial2	3	1	noBlindfold	counterclockwise	practice	Guided	1	0.5	0	6.294907	0.22016	-1.45049	0.80005	0.847579117777594	-0.28231	-0.89672	0.102951
Trial2	3	1	noBlindfold	counterclockwise	practice	Guided	1	0.5	0	6.314896	0.20252	-1.45046	0.8001	0.853612501666655	-0.311094	-0.977124	0.208659
Trial2	3	1	noBlindfold	counterclockwise	practice	Guided	1	0.5	0	6.3349	0.18462	-1.45047	0.80014	0.860051452430078	-0.266842	-0.930574	0.304223
Trial2	3	1	noBlindfold	counterclockwise	practice	Guided	1	0.5	0	6.354904	0.16755	-1.45046	0.80019	0.86650273818633	-0.19589	-0.845938	0.37481
Trial2	3	1	noBlindfold	counterclockwise	practice	Guided	1	0.5	0	6.374908	0.13395	-1.45043	0.80018	0.879932140488786	-0.226179	-0.837475	0.328486
Trial2	3	1	noBlindfold	counterclockwise	practice	Guided	1	0.5	0	6.394897	0.1179	-1.45043	0.8001601	0.886711067366697	-0.1821	-0.854402	0.312933
Trial2	3	1	noBlindfold	counterclockwise	practice	Guided	1	0.5	0	6.414902	0.10173	-1.45044	0.80013	0.893771235885166	-0.205652	-0.922111	0.253817
Trial2	3	1	noBlindfold	counterclockwise	practice	Guided	1	0.5	0	6.434906	0.08638	-1.45045	0.80012	0.900707226835212	-0.217095	-0.909415	0.211869
Trial2	3	1	noBlindfold	counterclockwise	practice	Guided	1	0.5	0	6.454895	0.071346	-1.45045	0.80014	0.907726948618693	-0.212541	-0.862866	0.242087
Trial2	3	1	noBlindfold	counterclockwise	practice	Guided	1	0.5	0	6.474899	0.041373	-1.45043	0.80014	0.922259555079565	-0.147894	-0.782461	0.294283
Trial2	3	1	noBlindfold	counterclockwise	practice	Guided	1	0.5	0	6.494904	0.027771	-1.45041	0.80012	0.929081394025488	-0.134095	-0.761302	0.201539
Trial2	3	1	noBlindfold	counterclockwise	practice	Guided	1	0.5	0	6.514908	0.013631	-1.45041	0.80012	0.936347591493093	-0.243553	-0.845938	0.244087
Trial2	3	1	noBlindfold	counterclockwise	practice	Guided	1	0.5	0	6.534897	0.00059277	-1.45042	0.80013	0.943194366885185	-0.162472	-0.845938	0.257161
Trial2	3	1	noBlindfold	counterclockwise	practice	Guided	1	0.5	0	6.554901	-0.01298	-1.45043	0.80012	0.95044225949364	-0.165988	-0.871329	0.257519
Trial2	3	1	noBlindfold	counterclockwise	practice	Guided	1	0.5	0	6.574905	-0.038489	-1.45041	0.80011	0.964441020236808	-0.139826	-0.837475	0.194473
Trial2	3	1	noBlindfold	counterclockwise	practice	Guided	1	0.5	0	6.59491	-0.051221	-1.45041	0.8001	0.971598965145315	-0.211584	-0.875561	0.17836
Trial2	3	1	noBlindfold	counterclockwise	practice	Guided	1	0.5	0	6.614899	-0.063293	-1.45043	0.8001	0.97849831812503	-0.227556	-0.841707	0.204715
Trial2	3	1	noBlindfold	counterclockwise	practice	Guided	1	0.5	0	6.634903	-0.07579	-1.45044	0.8001	0.985745447739008	-0.192823	-0.922111	0.216916
Trial2	3	1	noBlindfold	counterclockwise	practice	Guided	1	0.5	0	6.654907	-0.086962	-1.45046	0.80011	0.992320748730138	-0.209832	-0.947502	0.192612
Trial2	3	1	noBlindfold	counterclockwise	practice	Guided	1	0.5	0	6.674896	-0.10974	-1.45048	0.80012	1.00596962206688	-0.313075	-0.922111	0.263469
Trial2	3	1	noBlindfold	counterclockwise	practice	Guided	1	0.5	0	6.694901	-0.12073	-1.45047	0.80014	1.01268439876627	-0.29454	-0.879793	0.301723
Trial2	3	1	noBlindfold	counterclockwise	practice	Guided	1	0.5	0	6.714905	-0.1316	-1.45045	0.80017	1.01940697782253	-0.258959	-0.858634	0.33941
Trial2	3	1	noBlindfold	counterclockwise	practice	Guided	1	0.5	0	6.734909	-0.14266	-1.45044	0.8002	1.02631963668055	-0.196734	-0.837475	0.414272
Trial2	3	1	noBlindfold	counterclockwise	practice	Guided	1	0.5	0	6.754898	-0.15325	-1.45042	0.80026	1.03303031609486	-0.341093	-0.89672	0.50796
Trial2	3	1	noBlindfold	counterclockwise	practice	Guided	1	0.5	0	6.774902	-0.17462	-1.45043	0.80027	1.04668245367668	-0.6305	-0.824779	0.527939
Trial2	3	1	noBlindfold	counterclockwise	practice	Guided	1	0.5	0	6.794907	-0.18524	-1.45042	0.80027	1.05355866913859	-0.548404	-0.841707	0.543195
Trial2	3	1	noBlindfold	counterclockwise	practice	Guided	1	0.5	0	6.814896	-0.19594	-1.45041	0.80027	1.06054914951946	-0.5686	-0.773998	0.540889
Trial2	3	1	noBlindfold	counterclockwise	practice	Guided	1	0.5	0	6.8349	-0.20703	-1.45039	0.8002501	1.06784435498602	-0.581326	-0.735912	0.512958
Trial2	3	1	noBlindfold	counterclockwise	practice	Guided	1	0.5	0	6.854904	-0.21787	-1.45037	0.80023	1.07503737308598	-0.654133	-0.727448	0.470662
Trial2	3	1	noBlindfold	counterclockwise	practice	Guided	1	0.5	0	6.874908	-0.24013	-1.4504	0.80022	1.09002040084977	-0.53134	-0.80362	0.429309
Trial2	3	1	noBlindfold	counterclockwise	practice	Guided	1	0.5	0	6.894897	-0.25115	-1.45043	0.8002	1.09751831544818	-0.532697	-0.837475	0.383864
Trial2	3	1	noBlindfold	counterclockwise	practice	Guided	1	0.5	0	6.914902	-0.26215	-1.45043	0.80019	1.10506859417064	-0.456817	-0.829011	0.397576
Trial2	3	1	noBlindfold	counterclockwise	practice	Guided	1	0.5	0	6.934906	-0.27343	-1.45043	0.80017	1.11286386635332	-0.394591	-0.837475	0.319211
Trial2	3	1	noBlindfold	counterclockwise	practice	Guided	1	0.5	0	6.954895	-0.28465	-1.45043	0.80014	1.12066925570175	-0.395701	-0.799389	0.286161
Trial2	3	1	noBlindfold	counterclockwise	practice	Guided	1	0.5	0	6.974899	-0.30337	-1.45041	0.80015	1.13386217707171	-0.913007	-0.795157	0.267261
Trial2	3	1	noBlindfold	counterclockwise	practice	Guided	1	0.5	0	6.994904	-0.30288	-1.45041	0.80028	1.13360677276508	-3.504399	-0.913647	0.831887
Trial2	3	1	noBlindfold	counterclockwise	practice	Guided	1	0.5	0	7.014908	-0.30203	-1.45042	0.8005201	1.13317451729394	-3.041486	-0.613189	1.508015
Trial2	3	1	noBlindfold	counterclockwise	practice	Guided	1	0.5	0	7.034897	-0.30157	-1.45034	0.80081	1.13305387572092	-1.836911	-0.333807	1.948953
Trial2	3	1	noBlindfold	counterclockwise	practice	Guided	1	0.5	0	7.054901	-0.3011	-1.45025	0.80099	1.13284868545025	-0.865333	-0.549533	2.276189
Trial2	3	1	noBlindfold	counterclockwise	practice	Guided	1	0.5	0	7.074905	-0.30061	-1.45028	0.80086	1.13241030613119	-1.320337	-0.917635	1.369857
Trial2	3	1	noBlindfold	counterclockwise	practice	Guided	1	0.5	0	7.09491	-0.30067	-1.45034	0.80068	1.13232542967772	-1.955973	-1.09537	0.931793
Trial2	3	1	noBlindfold	counterclockwise	practice	Guided	1	0.5	0	7.114899	-0.30079	-1.45042	0.8006101	1.13236086123083	-1.802234	-1.053052	0.804285
Trial2	3	1	noBlindfold	counterclockwise	practice	Guided	1	0.5	0	7.134903	-0.30081	-1.45044	0.8006	1.13236788126997	-1.336938	-0.888012	0.934274
Trial2	3	1	noBlindfold	counterclockwise	practice	Guided	1	0.5	0	7.154907	-0.30077	-1.45044	0.80053	1.13229010223747	-0.956058	-0.81184	0.997073
Trial2	3	1	noBlindfold	counterclockwise	practice	Guided	1	0.5	0	7.174896	-0.30063	-1.45044	0.80049	1.13216283144102	-1.222467	-0.921866	0.567367
Trial2	3	1	noBlindfold	counterclockwise	practice	Guided	1	0.5	0	7.194901	-0.30063	-1.45044	0.80046	1.13214159148589	-1.458004	-0.866853	0.525754
Trial2	3	1	noBlindfold	counterclockwise	practice	Guided	1	0.5	0	7.214905	-0.30065	-1.45044	0.80045	1.13214865353533	-1.418361	-0.744131	0.625098
Trial2	3	1	noBlindfold	counterclockwise	practice	Guided	1	0.5	0	7.234909	-0.30065	-1.45043	0.80044	1.13214161591292	-1.297142	-0.706045	0.668965
Trial2	3	1	noBlindfold	counterclockwise	practice	Guided	1	0.5	0	7.254898	-0.30065	-1.45043	0.80041	1.13212037688674	-1.245146	-0.689117	0.615099
Trial2	3	1	noBlindfold	counterclockwise	practice	Guided	1	0.5	0	7.274902	-0.30066	-1.45042	0.80035	1.13208506632765	-1.533824	-0.828767	0.31367
Trial2	3	1	noBlindfold	counterclockwise	practice	Guided	1	0.5	0	7.294907	-0.30068	-1.45042	0.80026	1.1320355825888	-1.589319	-0.832999	0.159996
Trial2	3	1	noBlindfold	counterclockwise	practice	Guided	1	0.5	0	7.314896	-0.30071	-1.45042	0.80018	1.13200020232315	-1.485488	-0.81184	-0.024018
Trial2	3	1	noBlindfold	counterclockwise	practice	Guided	1	0.5	0	7.3349	-0.30071	-1.45041	0.80009	1.13193658344663	-1.300165	-0.786449	-0.191498
Trial2	3	1	noBlindfold	counterclockwise	practice	Guided	1	0.5	0	7.354904	-0.30068	-1.4504	0.79951	1.13150551229275	-1.118496	-0.790681	-0.420346
Trial2	3	1	noBlindfold	counterclockwise	practice	Guided	1	0.5	0	7.374908	-0.30052	-1.4504	0.79874	1.13084831405993	-0.86263	-0.845694	-0.763462
Trial2	3	1	noBlindfold	counterclockwise	practice	Guided	1	0.5	0	7.394897	-0.30045	-1.45043	0.79741	1.12985969222025	-0.794852	-0.972648	-0.911504
Trial2	3	1	noBlindfold	counterclockwise	practice	Guided	1	0.5	0	7.414902	-0.30041	-1.45047	0.79556	1.12852642386279	-0.822274	-1.103834	-1.020158
Trial2	3	1	noBlindfold	counterclockwise	practice	Guided	1	0.5	0	7.434906	-0.3004	-1.45052	0.79293	1.12666682661084	-0.793218	-1.053052	-1.161064
Trial2	3	1	noBlindfold	counterclockwise	practice	Guided	1	0.5	0	7.454895	-0.3004	-1.45054	0.78498	1.1210859651014	-0.808981	-1.150384	-1.453333
Trial2	3	1	noBlindfold	counterclockwise	practice	Guided	1	0.5	0	7.474899	-0.30038	-1.45055	0.77937	1.1171507253607	-0.667048	-1.061516	-1.703707
Trial2	3	1	noBlindfold	counterclockwise	practice	Guided	1	0.5	0	7.494904	-0.30034	-1.45055	0.7724	1.11227056587832	-0.642272	-1.082675	-1.730081
Trial2	3	1	noBlindfold	counterclockwise	practice	Guided	1	0.5	0	7.514908	-0.30031	-1.45054	0.76447	1.10675675591837	-0.584589	-1.040357	-1.717353
Trial2	3	1	noBlindfold	counterclockwise	practice	Guided	1	0.5	0	7.534897	-0.30029	-1.45051	0.75539	1.10048995816933	-0.54701	-0.879548	-1.778015
Trial2	3	1	noBlindfold	counterclockwise	practice	Guided	1	0.5	0	7.554901	-0.30028	-1.45045	0.73357	1.08562102091655	-0.559025	-0.862621	-1.549208
Trial2	3	1	noBlindfold	counterclockwise	practice	Guided	1	0.5	0	7.574905	-0.30029	-1.45039	0.72162	1.07758970456242	-0.596981	-0.816071	-1.552766
Trial2	3	1	noBlindfold	counterclockwise	practice	Guided	1	0.5	0	7.59491	-0.3003	-1.45043	0.70925	1.06935289684003	-0.554772	-0.955721	-1.434639
Trial2	3	1	noBlindfold	counterclockwise	practice	Guided	1	0.5	0	7.614899	-0.30031	-1.45045	0.69525	1.06012673003373	-0.596403	-0.879548	-1.478807
Trial2	3	1	noBlindfold	counterclockwise	practice	Guided	1	0.5	0	7.634903	-0.30033	-1.45046	0.68088	1.05077384353433	-0.688415	-1.078443	-1.460983
Trial2	3	1	noBlindfold	counterclockwise	practice	Guided	1	0.5	0	7.654907	-0.30036	-1.4505	0.64975	1.03089823713929	-0.713244	-0.854158	-1.377723
Trial2	3	1	noBlindfold	counterclockwise	practice	Guided	1	0.5	0	7.674896	-0.30035	-1.45045	0.63368	1.02083811831083	-0.655889	-0.862621	-1.119793
Trial2	3	1	noBlindfold	counterclockwise	practice	Guided	1	0.5	0	7.694901	-0.30032	-1.45044	0.61724	1.01069151256133	-0.559885	-0.752594	-0.998094
Trial2	3	1	noBlindfold	counterclockwise	practice	Guided	1	0.5	0	7.714905	-0.3003	-1.4504	0.60005	1.00027003075569	-0.600783	-0.820303	-0.898428
Trial2	3	1	noBlindfold	counterclockwise	practice	Guided	1	0.5	0	7.734909	-0.3003	-1.4504	0.58304	0.990159448675641	-0.578307	-0.646799	-1.030451
Trial2	3	1	noBlindfold	counterclockwise	practice	Guided	1	0.5	0	7.754898	-0.30034	-1.4504	0.54731	0.969583591443901	-0.671287	-0.896476	-1.106636
Trial2	3	1	noBlindfold	counterclockwise	practice	Guided	1	0.5	0	7.774902	-0.30036	-1.45036	0.52917	0.959477453891072	-0.617448	-0.591786	-0.968135
Trial2	3	1	noBlindfold	counterclockwise	practice	Guided	1	0.5	0	7.794907	-0.30033	-1.45032	0.51077	0.949428300781947	-0.530494	-0.701813	-0.868861
Trial2	3	1	noBlindfold	counterclockwise	practice	Guided	1	0.5	0	7.814896	-0.30029	-1.45034	0.49158	0.939209784405963	-0.464444	-0.642568	-0.749645
Trial2	3	1	noBlindfold	counterclockwise	practice	Guided	1	0.5	0	7.8349	-0.30026	-1.45031	0.47253	0.929354984530679	-0.560541	-0.650996	-1.041179
Trial2	3	1	noBlindfold	counterclockwise	practice	Guided	1	0.5	0	7.854904	-0.30027	-1.45034	0.43275	0.909782726641178	-0.657742	-0.849891	-1.040253
Trial2	3	1	noBlindfold	counterclockwise	practice	Guided	1	0.5	0	7.874908	-0.30035	-1.45032	0.41279	0.900530801028777	-0.766987	-0.634009	-0.793043
Trial2	3	1	noBlindfold	counterclockwise	practice	Guided	1	0.5	0	7.894897	-0.30036	-1.45031	0.39282	0.891562489779696	-0.68375	-0.591691	-0.666274
Trial2	3	1	noBlindfold	counterclockwise	practice	Guided	1	0.5	0	7.914902	-0.30034	-1.45028	0.37217	0.882640695958695	-0.808542	-0.22347	-0.545331
Trial2	3	1	noBlindfold	counterclockwise	practice	Guided	1	0.5	0	7.934906	-0.30034	-1.4502	0.35192	0.874295032009335	-0.629969	-0.570402	-0.855842
Trial2	3	1	noBlindfold	counterclockwise	practice	Guided	1	0.5	0	7.954895	-0.30036	-1.45024	0.31017	0.858359799831166	-0.713189	-0.367243	-0.749844
Trial2	3	1	noBlindfold	counterclockwise	practice	Guided	1	0.5	0	7.974899	-0.30036	-1.4502	0.28936	0.851061301828726	-0.604116	-0.714144	-0.777026
Trial2	3	1	noBlindfold	counterclockwise	practice	Guided	1	0.5	0	7.994904	-0.30031	-1.45028	0.26754	0.843844602599228	-0.441206	-0.261312	-1.023087
Trial2	3	1	noBlindfold	counterclockwise	practice	Guided	1	0.5	0	8.014908	-0.30026	-1.45024	0.24589	0.83718455233768	-0.415063	-0.777521	-1.158639
Trial2	3	1	noBlindfold	counterclockwise	practice	Guided	1	0.5	0	8.034897	-0.30024	-1.45033	0.22391	0.830975159550821	-0.343413	-0.718276	-1.074808
Trial2	3	1	noBlindfold	counterclockwise	practice	Guided	1	0.5	0	8.054901	-0.30022	-1.45036	0.17873	0.819936878970825	-0.362848	-0.519373	-0.883177
Trial2	3	1	noBlindfold	counterclockwise	practice	Guided	1	0.5	0	8.074905	-0.30022	-1.45037	0.15609	0.815301265829379	-0.742332	-0.502417	-1.105366
[truncated: 15,230 more rows]
