# Supplementary material for: Assessing kinesthetic proprioceptive function of the upper limb: a novel dynamic movement reproduction task using a robotic arm
Source: PeerJ. 2021 May 3;9:e11301. doi: 10.7717/peerj.11301 (PMC8101453; doi:10.7717/peerj.11301)
Supplement: Supplemental Information 1 [file peerj-09-11301-s001.zip › DMR raw data_Study 1/Session 1/HMData_PP12-1_2019-06-19-12-17-50.txt]

Trial1	3	1	blindfold	clockwise	practice	Guided	1	0.5	0	67.84143	0.44979	-1.45	-0.8	0.801574056288076	0.00041906	-0.0072312	-0.016186
Trial1	3	1	blindfold	clockwise	practice	Guided	1	0.5	0	67.86142	0.44979	-1.45	-0.8	0.801574056288076	-0.051925	-0.0072282	0.0057948
Trial1	3	1	blindfold	clockwise	practice	Guided	1	0.5	0	67.88141	0.44979	-1.45	-0.8	0.801574056288076	-0.028003	-0.007224	-0.035029
Trial1	3	1	blindfold	clockwise	practice	Guided	1	0.5	0	67.90143	0.44979	-1.45	-0.8	0.801574056288076	-0.013065	-0.011456	-0.0018047
Trial1	3	1	blindfold	clockwise	practice	Guided	1	0.5	0	67.92142	0.44979	-1.45	-0.8	0.801574056288076	-0.04656	-0.015688	-0.010807
Trial1	3	1	blindfold	clockwise	practice	Guided	1	0.5	0	67.94141	0.44979	-1.45	-0.8	0.801574056288076	-0.03783	0.013936	-0.014467
Trial1	3	1	blindfold	clockwise	practice	Guided	1	0.5	0	67.96143	0.44979	-1.45	-0.8	0.801574056288076	-0.029658	-0.024152	-0.0096834
Trial1	3	1	blindfold	clockwise	practice	Guided	1	0.5	0	67.98141	0.44979	-1.45	-0.80001	0.801584050204314	-0.011359	-0.015692	-0.025167
Trial1	3	1	blindfold	clockwise	practice	Guided	1	0.5	0	68.0014	0.44979	-1.45	-0.80001	0.801584050204314	-0.041471	0.0054675	-0.023179
Trial1	3	1	blindfold	clockwise	practice	Guided	1	0.5	0	68.02142	0.44979	-1.45	-0.80001	0.801584050204314	-0.028797	0.0096978	-0.0043258
Trial1	3	1	blindfold	clockwise	practice	Guided	1	0.5	0	68.04141	0.44979	-1.45	-0.80001	0.801584050204314	-0.02625	-0.01146	0.0032813
Trial1	3	1	blindfold	clockwise	practice	Guided	1	0.5	0	68.06143	0.44979	-1.45	-0.8	0.801574056288076	-0.055802	-0.011461	0.0013254
Trial1	3	1	blindfold	clockwise	practice	Guided	1	0.5	0	68.08142	0.44979	-1.45	-0.8	0.801574056288076	-0.021446	0.0012313	-0.004878
Trial1	3	1	blindfold	clockwise	practice	Guided	1	0.5	0	68.10141	0.44979	-1.45	-0.8	0.801574056288076	-0.043392	-0.011463	0.007234
Trial1	3	1	blindfold	clockwise	practice	Guided	1	0.5	0	68.12143	0.44979	-1.45	-0.8	0.801574056288076	-0.03382	-0.032622	-0.0099328
Trial1	3	1	blindfold	clockwise	practice	Guided	1	0.5	0	68.14142	0.44979	-1.45	-0.8	0.801574056288076	-0.021984	-0.0029972	0.0035769
Trial1	3	1	blindfold	clockwise	practice	Guided	1	0.5	0	0	0.44979	-1.45	-0.8	0.801574056288076	-0.021984	-0.0029972	0.0035769
Trial1	3	1	blindfold	clockwise	practice	Guided	1	0.5	0	0.005828857	0.44979	-1.45	-0.8	0.801574056288076	-0.028745	-0.015691	-0.022315
Trial1	3	1	blindfold	clockwise	practice	Guided	1	0.5	0	0.02584839	0.44979	-1.45	-0.8	0.801574056288076	-0.003679	0.035094	-0.016409
Trial1	3	1	blindfold	clockwise	practice	Guided	1	0.5	0	0.0458374	0.44979	-1.45	-0.8	0.801574056288076	-0.0076161	-0.011455	-0.02091
Trial1	3	1	blindfold	clockwise	practice	Guided	1	0.5	0	0.06582642	0.44978	-1.45	-0.8	0.801574683593556	-0.025898	-0.011455	-0.04426
Trial1	3	1	blindfold	clockwise	practice	Guided	1	0.5	0	0.08584595	0.44978	-1.45	-0.8	0.801574683593556	0.0039431	0.043559	0.030603
Trial1	3	1	blindfold	clockwise	practice	Guided	1	0.5	0	0.105835	0.44978	-1.45	-0.8	0.801574683593556	0.00084346	0.0097045	-0.020347
Trial1	3	1	blindfold	clockwise	practice	Guided	1	0.5	0	0.125824	0.44977	-1.45	-0.8	0.801575307288567	-0.038826	-0.0029896	0.002475
Trial1	3	1	blindfold	clockwise	practice	Guided	1	0.5	0	0.1458435	0.44977	-1.45	-0.8	0.801575307288567	-0.0405	-0.0072224	0.02809
Trial1	3	1	blindfold	clockwise	practice	Guided	1	0.5	0	0.1658325	0.44977	-1.45	-0.8	0.801575307288567	-0.0036351	-0.011453	0.017382
Trial1	3	1	blindfold	clockwise	practice	Guided	1	0.5	0	0.1858521	0.44976	-1.45	-0.8	0.801575936710415	-0.0484	-0.011453	-0.044811
Trial1	3	1	blindfold	clockwise	practice	Guided	1	0.5	0	0.2058411	0.44976	-1.45	-0.8	0.801575936710415	-0.020514	-0.0072193	-0.017514
Trial1	3	1	blindfold	clockwise	practice	Guided	1	0.5	0	0.2258301	0.44975	-1.45	-0.8	0.801576562521054	-0.022178	0.026636	0.0075475
Trial1	3	1	blindfold	clockwise	practice	Guided	1	0.5	0	0.2458496	0.44975	-1.45	-0.8	0.801576562521054	-0.03288	-0.015681	-0.022567
Trial1	3	1	blindfold	clockwise	practice	Guided	1	0.5	0	0.2658386	0.44974	-1.45	-0.8	0.8015771903242	-0.021886	0.026638	0.00022432
Trial1	3	1	blindfold	clockwise	practice	Guided	1	0.5	0	0.2858276	0.44974	-1.45	-0.8	0.8015771903242	-0.034269	-0.0029837	-0.0014521
Trial1	3	1	blindfold	clockwise	practice	Guided	1	0.5	0	0.3058472	0.44974	-1.45	-0.8	0.8015771903242	0.0090792	0.0012498	-0.015541
Trial1	3	1	blindfold	clockwise	practice	Guided	1	0.5	0	0.3258362	0.44973	-1.45	-0.80001	0.801587810252289	-0.026089	0.0054798	0.0033403
Trial1	3	1	blindfold	clockwise	practice	Guided	1	0.5	0	0.3458252	0.44973	-1.45	-0.8	0.80157781638293	-0.0030121	-0.019912	-0.024815
Trial1	3	1	blindfold	clockwise	practice	Guided	1	0.5	0	0.3658447	0.44973	-1.45	-0.8	0.80157781638293	-0.019617	-0.028376	-0.021432
Trial1	3	1	blindfold	clockwise	practice	Guided	1	0.5	0	0.3858337	0.44972	-1.45	-0.8	0.801578444434908	-0.011445	0.0097099	-0.025371
Trial1	3	1	blindfold	clockwise	practice	Guided	1	0.5	0	0.4058533	0.44972	-1.45	-0.8	0.801578444434908	0.015879	-0.0072193	-0.011862
Trial1	3	1	blindfold	clockwise	practice	Guided	1	0.5	0	0.4258423	0.44971	-1.45	-0.8	0.801579070741729	-0.032543	0.0012464	-0.026764
Trial1	3	1	blindfold	clockwise	practice	Guided	1	0.5	0	0.4458313	0.44971	-1.45	-0.8	0.801579070741729	-0.021268	-0.0029845	-0.0084731
Trial1	3	1	blindfold	clockwise	practice	Guided	1	0.5	0	0.4658508	0.44971	-1.45	-0.8	0.801579070741729	-0.043214	-0.0072155	0.0064611
Trial1	3	1	blindfold	clockwise	practice	Guided	1	0.5	0	0.4858398	0.4497	-1.45	-0.80001	0.801589692888423	0.0091394	-0.015678	-0.015514
Trial1	3	1	blindfold	clockwise	practice	Guided	1	0.5	0	0.5058289	0.4497	-1.45	-0.8	0.801579699042537	-0.026594	0.0097154	0.01181
Trial1	3	1	blindfold	clockwise	practice	Guided	1	0.5	0	0.5258484	0.4497	-1.45	-0.8	0.801579699042537	-0.0080157	0.022412	-0.012402
Trial1	3	1	blindfold	clockwise	practice	Guided	1	0.5	0	0.5458374	0.44969	-1.45	-0.8	0.801580327467945	-0.010247	0.0012529	0.021381
Trial1	3	1	blindfold	clockwise	practice	Guided	1	0.5	0	0.5658264	0.44969	-1.45	-0.8	0.801580327467945	-0.038404	-0.019905	-0.0016881
Trial1	3	1	blindfold	clockwise	practice	Guided	1	0.5	0	0.5858459	0.44969	-1.45	-0.8	0.801580327467945	-0.016165	0.013951	-0.017177
Trial1	3	1	blindfold	clockwise	practice	Guided	1	0.5	0	0.605835	0.44968	-1.45	-0.8	0.801580952276216	0.01284	-0.019904	-0.006772
Trial1	3	1	blindfold	clockwise	practice	Guided	1	0.5	0	0.625824	0.44968	-1.45	-0.80001	0.801590946106477	-0.011646	-0.0072076	-0.02307
Trial1	3	1	blindfold	clockwise	practice	Guided	1	0.5	0	0.6458435	0.44968	-1.45	-0.80001	0.801590946106477	0.0086313	-0.0072102	-0.011823
Trial1	3	1	blindfold	clockwise	practice	Guided	1	0.5	0	0.6658325	0.44967	-1.45	-0.80001	0.801591576643721	-0.014743	-0.007212	-0.052338
Trial1	3	1	blindfold	clockwise	practice	Guided	1	0.5	0	0.6858521	0.44967	-1.45	-0.80001	0.801591576643721	-0.032747	0.001253	-0.022497
Trial1	3	1	blindfold	clockwise	practice	Guided	1	0.5	0	0.7058411	0.44967	-1.45	-0.80001	0.801591576643721	0.014546	-0.019906	-0.032084
Trial1	3	1	blindfold	clockwise	practice	Guided	1	0.5	0	0.7258301	0.44966	-1.45	-0.8	0.801582209748547	-0.049063	0.026643	-0.032053
Trial1	3	1	blindfold	clockwise	practice	Guided	1	0.5	0	0.7458496	0.44966	-1.45	-0.8	0.801582209748547	-0.00090256	-0.015677	0.0076293
Trial1	3	1	blindfold	clockwise	practice	Guided	1	0.5	0	0.7658386	0.44966	-1.45	-0.8	0.801582209748547	-0.016669	0.0097149	-0.0087007
Trial1	3	1	blindfold	clockwise	practice	Guided	1	0.5	0	0.7858276	0.44965	-1.45	-0.8	0.801582838671611	-0.018342	-0.0072108	-0.017425
Trial1	3	1	blindfold	clockwise	practice	Guided	1	0.5	0	0.8058472	0.44965	-1.45	-0.8	0.801582838671611	0.0033344	0.0054871	0.0095901
Trial1	3	1	blindfold	clockwise	practice	Guided	1	0.5	0	0.8258362	0.44964	-1.45	-0.8	0.801583465846924	-0.019751	-0.015673	-0.025864
Trial1	3	1	blindfold	clockwise	practice	Guided	1	0.5	0	0.8458252	0.44964	-1.45	-0.8	0.801583465846924	-0.048996	0.018182	0.0034175
Trial1	3	1	blindfold	clockwise	practice	Guided	1	0.5	0	0.8658447	0.44964	-1.45	-0.8	0.801583465846924	0.0039178	-0.011441	0.0011543
Trial1	3	1	blindfold	clockwise	practice	Guided	1	0.5	0	0.8858337	0.44963	-1.45	-0.8	0.801584095018814	-0.029579	-0.0072065	-0.0053031
Trial1	3	1	blindfold	clockwise	practice	Guided	1	0.5	0	0.9058533	0.44963	-1.45	-0.8	0.801584095018814	-0.062235	0.0054878	-0.02443
Trial1	3	1	blindfold	clockwise	practice	Guided	1	0.5	0	0.9258423	0.44962	-1.45	-0.8	0.801584722442212	-0.025895	-0.019904	0.0034295
Trial1	3	1	blindfold	clockwise	practice	Guided	1	0.5	0	0.9458313	0.44962	-1.45	-0.8	0.801584722442212	-0.016324	-0.028368	-0.0033343
Trial1	3	1	blindfold	clockwise	practice	Guided	1	0.5	0	0.9658508	0.44961	-1.45	-0.8	0.801585349989467	-0.033486	0.0012537	-0.0097923
Trial1	3	1	blindfold	clockwise	practice	Guided	1	0.5	0	0.9858398	0.44961	-1.45	-0.8	0.801585349989467	-0.02277	0.018181	0.020607
Trial1	3	1	blindfold	clockwise	practice	Guided	1	0.5	0	1.005829	0.4496	-1.45	-0.8	0.801585981408241	-0.012081	-0.036833	-0.012612
Trial1	3	1	blindfold	clockwise	practice	Guided	1	0.5	0	1.025848	0.4496	-1.45	-0.8	0.801585981408241	-0.030638	0.0054856	0.011611
Trial1	3	1	blindfold	clockwise	practice	Guided	1	0.5	0	1.045837	0.44959	-1.45	-0.80001	0.801596601089505	0.0053847	-0.019906	-0.019929
Trial1	3	1	blindfold	clockwise	practice	Guided	1	0.5	0	1.065826	0.44959	-1.45	-0.80001	0.801596601089505	-0.032892	0.0054851	-0.00077095
Trial1	3	1	blindfold	clockwise	practice	Guided	1	0.5	0	1.085846	0.44959	-1.45	-0.8	0.801586607329747	-0.024719	-0.05376	-0.013436
Trial1	3	1	blindfold	clockwise	practice	Guided	1	0.5	0	1.105835	0.44958	-1.45	-0.8	0.801587238998085	-0.026951	-0.0072097	0.020346
Trial1	3	1	blindfold	clockwise	practice	Guided	1	0.5	0	1.125824	0.44958	-1.45	-0.8	0.801587238998085	-0.029763	-0.0072068	0.028237
Trial1	3	1	blindfold	clockwise	practice	Guided	1	0.5	0	1.145844	0.44957	-1.45	-0.8	0.801587867041875	-0.023298	0.013953	-0.034541
Trial1	3	1	blindfold	clockwise	practice	Guided	1	0.5	0	1.165833	0.44957	-1.45	-0.8	0.801587867041875	-0.0046963	0.013953	0.004862
Trial1	3	1	blindfold	clockwise	practice	Guided	1	0.5	0	1.185852	0.44957	-1.45	-0.8	0.801587867041875	-0.022419	0.0012571	0.0026268
Trial1	3	1	blindfold	clockwise	practice	Guided	1	0.5	0	1.205841	0.44956	-1.45	-0.8	0.801588497084834	-0.013129	0.0054887	0.0043056
Trial1	3	1	blindfold	clockwise	practice	Guided	1	0.5	0	1.22583	0.44956	-1.45	-0.8	0.801588497084834	-0.013129	0.0054887	0.0043056
Trial1	3	1	blindfold	clockwise	practice	Guided	1	0.5	0	1.24585	0.44956	-1.45	-0.8	0.801588497084834	-0.036777	0.001258	-0.03593
Trial1	3	1	blindfold	clockwise	practice	Guided	1	0.5	0	1.265839	0.44955	-1.45	-0.8	0.801589125376705	-0.024659	-0.015671	-0.013415
Trial1	3	1	blindfold	clockwise	practice	Guided	1	0.5	0	1.285828	0.44955	-1.45	-0.8	0.801589125376705	0.016733	0.0097185	-0.015956
Trial1	3	1	blindfold	clockwise	practice	Guided	1	0.5	0	1.305847	0.44955	-1.45	-0.8	0.801589125376705	-0.038154	0.0054857	-0.001582
Trial1	3	1	blindfold	clockwise	practice	Guided	1	0.5	0	1.325836	0.44954	-1.45	-0.8	0.801589755668485	-0.012525	0.0097145	-0.0041207
Trial1	3	1	blindfold	clockwise	practice	Guided	1	0.5	0	1.345825	0.44953	-1.45	-0.8	0.801590384208436	-0.042356	0.005483	-0.0018525
Trial1	3	1	blindfold	clockwise	practice	Guided	1	0.5	0	1.365845	0.44953	-1.45	-0.8	0.801590384208436	-0.039834	0.01818	-0.039854
Trial1	3	1	blindfold	clockwise	practice	Guided	1	0.5	0	1.385834	0.44953	-1.45	-0.8	0.801590384208436	-0.012787	-0.0029772	-0.00551
Trial1	3	1	blindfold	clockwise	practice	Guided	1	0.5	0	1.405853	0.44952	-1.45	-0.8	0.801591012872241	-0.03644	0.0012546	-0.026902
Trial1	3	1	blindfold	clockwise	practice	Guided	1	0.5	0	1.425842	0.44952	-1.45	-0.8	0.801591012872241	-0.028262	-0.0029762	-0.022115
Trial1	3	1	blindfold	clockwise	practice	Guided	1	0.5	0	1.445831	0.44951	-1.45	-0.80001	0.801601639111176	-0.020369	0.001256	-0.029996
Trial1	3	1	blindfold	clockwise	practice	Guided	1	0.5	0	1.465851	0.44951	-1.45	-0.80001	0.801601639111176	-0.017259	0.022412	0.0040679
Trial1	3	1	blindfold	clockwise	practice	Guided	1	0.5	0	1.48584	0.44951	-1.45	-0.80001	0.801601639111176	-0.019799	0.01395	-0.008318
Trial1	3	1	blindfold	clockwise	practice	Guided	1	0.5	0	1.505829	0.4495	-1.45	-0.80001	0.801602266138078	-0.011041	0.022413	0.039532
Trial1	3	1	blindfold	clockwise	practice	Guided	1	0.5	0	1.525848	0.4495	-1.45	-0.80001	0.801602266138078	-0.025402	-0.0072099	-0.00070145
Trial1	3	1	blindfold	clockwise	practice	Guided	1	0.5	0	1.545837	0.44949	-1.45	-0.80001	0.801602898921735	-0.032723	-0.015673	-0.027432
Trial1	3	1	blindfold	clockwise	practice	Guided	1	0.5	0	1.565826	0.44949	-1.45	-0.80001	0.801602898921735	-0.032717	0.0012555	-0.018147
Trial1	3	1	blindfold	clockwise	practice	Guided	1	0.5	0	1.585846	0.44949	-1.45	-0.8	0.801592905240495	-0.025103	0.0054878	-0.0046372
Trial1	3	1	blindfold	clockwise	practice	Guided	1	0.5	0	1.605835	0.44948	-1.45	-0.8	0.801593534400826	-0.020317	-0.0072054	-0.013079
Trial1	3	1	blindfold	clockwise	practice	Guided	1	0.5	0	1.625824	0.44948	-1.45	-0.8	0.801593534400826	-0.01242	0.0012566	0.0069184
Trial1	3	1	blindfold	clockwise	practice	Guided	1	0.5	0	1.645844	0.44947	-1.45	-0.80001	0.801604159229182	-0.041413	-0.0072065	-0.01447
Trial1	3	1	blindfold	clockwise	practice	Guided	1	0.5	0	1.665833	0.44947	-1.45	-0.8	0.801594165563655	-0.037742	-0.0072049	-0.0091246
Trial1	3	1	blindfold	clockwise	practice	Guided	1	0.5	0	1.685852	0.44947	-1.45	-0.8	0.801594165563655	-0.017462	-0.024134	0.0083262
Trial1	3	1	blindfold	clockwise	practice	Guided	1	0.5	0	1.705841	0.44946	-1.45	-0.8	0.801594794972061	-0.020839	0.030881	-0.013065
Trial1	3	1	blindfold	clockwise	practice	Guided	1	0.5	0	1.72583	0.44946	-1.45	-0.80001	0.801604788629742	-0.0073241	0.0054882	-0.016442
Trial1	3	1	blindfold	clockwise	practice	Guided	1	0.5	0	1.74585	0.44945	-1.45	-0.8	0.80159542450432	-0.01772	0.043573	0.01256
Trial1	3	1	blindfold	clockwise	practice	Guided	1	0.5	0	1.765839	0.44945	-1.45	-0.8	0.80159542450432	-0.017435	-0.0072097	-0.026282
Trial1	3	1	blindfold	clockwise	practice	Guided	1	0.5	0	1.785828	0.44945	-1.45	-0.8	0.80159542450432	-0.016313	-0.0029762	0.021565
Trial1	3	1	blindfold	clockwise	practice	Guided	1	0.5	0	1.805847	0.44945	-1.45	-0.8	0.80159542450432	-0.010129	-0.0029755	-0.037827
Trial1	3	1	blindfold	clockwise	practice	Guided	1	0.5	0	1.825836	0.44944	-1.45	-0.8	0.801596056040187	-0.054302	-0.0072069	0.017351
Trial1	3	1	blindfold	clockwise	practice	Guided	1	0.5	0	1.845825	0.44944	-1.45	-0.8	0.801596056040187	-0.015454	-0.024133	-0.023444
Trial1	3	1	blindfold	clockwise	practice	Guided	1	0.5	0	1.865845	0.44943	-1.45	-0.8	0.801596685820519	-0.015728	0.009722	-0.016982
Trial1	3	1	blindfold	clockwise	practice	Guided	1	0.5	0	1.885834	0.44943	-1.45	-0.8	0.801596685820519	-0.037674	-0.011436	-0.0085342
Trial1	3	1	blindfold	clockwise	practice	Guided	1	0.5	0	1.905853	0.44943	-1.45	-0.8	0.801596685820519	0.020889	0.0054921	0.0066508
Trial1	3	1	blindfold	clockwise	practice	Guided	1	0.5	0	1.925842	0.44942	-1.45	-0.8	0.801597319485698	-0.03089	-0.019898	-0.0096455
Trial1	3	1	blindfold	clockwise	practice	Guided	1	0.5	0	1.945831	0.44942	-1.45	-0.80001	0.801607313111905	-0.037651	0.0054921	-0.0057002
Trial1	3	1	blindfold	clockwise	practice	Guided	1	0.5	0	1.965851	0.44942	-1.45	-0.80001	0.801607313111905	-0.020196	0.02242	-0.013302
Trial1	3	1	blindfold	clockwise	practice	Guided	1	0.5	0	1.98584	0.44941	-1.45	-0.8	0.801597947633606	-0.026091	0.0097247	0.012036
Trial1	3	1	blindfold	clockwise	practice	Guided	1	0.5	0	2.005829	0.44941	-1.45	-0.8	0.801597947633606	-0.01736	-0.019898	-0.0023358
Trial1	3	1	blindfold	clockwise	practice	Guided	1	0.5	0	2.025848	0.4494	-1.45	-0.8	0.801598581548337	-0.025232	0.0097244	-0.0006256
Trial1	3	1	blindfold	clockwise	practice	Guided	1	0.5	0	2.045837	0.4494	-1.45	-0.8	0.801598581548337	-0.028889	0.0012633	-0.0093492
Trial1	3	1	blindfold	clockwise	practice	Guided	1	0.5	0	2.065826	0.44939	-1.45	-0.8	0.801599211825184	-0.014259	0.0012646	-0.038068
Trial1	3	1	blindfold	clockwise	practice	Guided	1	0.5	0	2.085846	0.44939	-1.45	-0.8	0.801599211825184	-0.011429	0.0012645	-0.016672
Trial1	3	1	blindfold	clockwise	practice	Guided	1	0.5	0	2.105835	0.44939	-1.45	-0.8	0.801599211825184	0.010525	-0.0072008	-0.023995
Trial1	3	1	blindfold	clockwise	practice	Guided	1	0.5	0	2.125824	0.44939	-1.45	-0.8	0.801599211825184	-0.020144	0.0097271	-0.030169
Trial1	3	1	blindfold	clockwise	practice	Guided	1	0.5	0	2.145844	0.44938	-1.45	-0.8	0.801599842225882	-0.0080292	0.0054955	-0.0037129
Trial1	3	1	blindfold	clockwise	practice	Guided	1	0.5	0	2.165833	0.44938	-1.45	-0.8	0.801599842225882	-0.01647	-0.015662	-0.00088535
Trial1	3	1	blindfold	clockwise	practice	Guided	1	0.5	0	2.185852	0.44938	-1.45	-0.80001	0.801609835820639	-0.049685	0.018192	0.0027806
Trial1	3	1	blindfold	clockwise	practice	Guided	1	0.5	0	2.205841	0.44937	-1.45	-0.80001	0.80161046821965	-0.033907	0.0097292	0.0030646
Trial1	3	1	blindfold	clockwise	practice	Guided	1	0.5	0	2.22583	0.44937	-1.45	-0.80001	0.80161046821965	-0.038121	-0.015659	0.0027914
Trial1	3	1	blindfold	clockwise	practice	Guided	1	0.5	0	2.24585	0.44936	-1.45	-0.80001	0.801611098860556	-0.014485	-0.0071954	-0.033811
Trial1	3	1	blindfold	clockwise	practice	Guided	1	0.5	0	2.265839	0.44936	-1.45	-0.80001	0.801611098860556	-0.015317	0.013963	-0.014653
Trial1	3	1	blindfold	clockwise	practice	Guided	1	0.5	0	2.285828	0.44936	-1.45	-0.80001	0.801611098860556	-0.023757	0.0054998	-0.0048068
Trial1	3	1	blindfold	clockwise	practice	Guided	1	0.5	0	2.305847	0.44935	-1.45	-0.8	0.801601737937251	-0.010804	-0.0029652	-0.025078
Trial1	3	1	blindfold	clockwise	practice	Guided	1	0.5	0	2.325836	0.44935	-1.45	-0.8	0.801601737937251	-0.015575	0.018195	-0.016908
Trial1	3	1	blindfold	clockwise	practice	Guided	1	0.5	0	2.345825	0.44934	-1.45	-0.8	0.801602368834087	-0.0034607	-0.019889	-0.0076228
Trial1	3	1	blindfold	clockwise	practice	Guided	1	0.5	0	2.365845	0.44934	-1.45	-0.8	0.801602368834087	0.019056	0.001272	-0.027334
Trial1	3	1	blindfold	clockwise	practice	Guided	1	0.5	0	2.385834	0.44934	-1.45	-0.8	0.801602368834087	-0.0026112	0.001272	-0.020285
Trial1	3	1	blindfold	clockwise	practice	Guided	1	0.5	0	2.405823	0.44933	-1.45	-0.8	0.801603003622432	-0.037503	-0.0071898	-0.0056289
Trial1	3	1	blindfold	clockwise	practice	Guided	1	0.5	0	2.425842	0.44933	-1.45	-0.80001	0.801612997177776	-0.040317	0.00974	-0.027014
Trial1	3	1	blindfold	clockwise	practice	Guided	1	0.5	0	2.445831	0.44933	-1.45	-0.8	0.801603003622432	-0.011592	-0.019881	-0.012386
Trial1	3	1	blindfold	clockwise	practice	Guided	1	0.5	0	2.465851	0.44932	-1.45	-0.8	0.801603632883505	-0.02115	0.0097416	0.0078879
Trial1	3	1	blindfold	clockwise	practice	Guided	1	0.5	0	2.48584	0.44932	-1.45	-0.8	0.801603632883505	-0.023409	-0.0071837	-0.016328
Trial1	3	1	blindfold	clockwise	practice	Guided	1	0.5	0	2.505829	0.44931	-1.45	-0.8	0.801604267921398	-0.0034076	0.0055135	-0.0076018
Trial1	3	1	blindfold	clockwise	practice	Guided	1	0.5	0	2.525848	0.44931	-1.45	-0.8	0.801604267921398	-0.017184	-0.011412	0.0084554
Trial1	3	1	blindfold	clockwise	practice	Guided	1	0.5	0	2.545837	0.44931	-1.45	-0.8	0.801604267921398	-0.049841	-0.036802	0.01805
Trial1	3	1	blindfold	clockwise	practice	Guided	1	0.5	0	2.565826	0.4493	-1.45	-0.8	0.801604899314738	-0.016614	-0.0029446	1.4807E-05
Trial1	3	1	blindfold	clockwise	practice	Guided	1	0.5	0	2.585846	0.4493	-1.45	-0.8	0.801604899314738	0.010964	-0.04103	-0.032085
Trial1	3	1	blindfold	clockwise	practice	Guided	1	0.5	0	2.605835	0.4493	-1.45	-0.8	0.801604899314738	-0.0039358	-0.024102	0.00085953
Trial1	3	1	blindfold	clockwise	practice	Guided	1	0.5	0	2.625824	0.44929	-1.45	-0.79997	0.801575669233917	-0.02898	0.018217	-0.0053173
Trial1	3	1	blindfold	clockwise	practice	Guided	1	0.5	0	2.645844	0.44925	-1.45002	-0.79987	0.801478325013773	-0.218499	-0.214498	0.359811
Trial1	3	1	blindfold	clockwise	practice	Guided	1	0.5	0	2.665833	0.4491	-1.45008	-0.7996899	0.801308196060366	-0.295695	-0.290604	0.630308
Trial1	3	1	blindfold	clockwise	practice	Guided	1	0.5	0	2.685852	0.44878	-1.45012	-0.79943	0.80106918152475	-0.482665	-0.214358	1.27957
Trial1	3	1	blindfold	clockwise	practice	Guided	1	0.5	0	2.705841	0.4482	-1.45011	-0.79919	0.800867010418808	-0.67922	-0.087361	1.690745
Trial1	3	1	blindfold	clockwise	practice	Guided	1	0.5	0	2.72583	0.44583	-1.45005	-0.79935	0.801183405939386	-0.548125	-0.121165	1.190685
Trial1	3	1	blindfold	clockwise	practice	Guided	1	0.5	0	2.74585	0.44415	-1.45006	-0.79958	0.801528142744007	-0.350391	-0.239605	0.766362
Trial1	3	1	blindfold	clockwise	practice	Guided	1	0.5	0	2.765839	0.44232	-1.45012	-0.79976	0.801837275062292	-0.126675	-0.315696	0.395597
Trial1	3	1	blindfold	clockwise	practice	Guided	1	0.5	0	2.785828	0.44042	-1.45013	-0.79988	0.802095903598949	0.028777	-0.154825	0.223245
Trial1	3	1	blindfold	clockwise	practice	Guided	1	0.5	0	2.805847	0.43881	-1.4501	-0.80002	0.80235670380937	0.079755	-0.120932	0.090782
Trial1	3	1	blindfold	clockwise	practice	Guided	1	0.5	0	2.825836	0.43578	-1.45004	-0.80002	0.80259346669096	0.0068531	0.069547	-0.037947
Trial1	3	1	blindfold	clockwise	practice	Guided	1	0.5	0	2.845825	0.43438	-1.44998	-0.80001	0.802696661639533	-0.040678	0.018754	-0.01449
Trial1	3	1	blindfold	clockwise	practice	Guided	1	0.5	0	2.865845	0.43296	-1.44998	-0.80001	0.802813990070784	-0.082625	-0.053183	-0.021389
Trial1	3	1	blindfold	clockwise	practice	Guided	1	0.5	0	2.885834	0.43156	-1.45001	-0.80001	0.802932112823804	-0.054384	0.010302	0.0016259
Trial1	3	1	blindfold	clockwise	practice	Guided	1	0.5	0	2.905823	0.43017	-1.45	-0.8	0.803041812524103	-0.024007	0.027218	-0.0091624
Trial1	3	1	blindfold	clockwise	practice	Guided	1	0.5	0	2.925842	0.42745	-1.45001	-0.8	0.803282905349146	0.037212	-0.015092	0.028619
Trial1	3	1	blindfold	clockwise	practice	Guided	1	0.5	0	2.945831	0.42628	-1.45001	-0.8	0.803389419217981	0.0021133	0.039915	-0.020228
Trial1	3	1	blindfold	clockwise	practice	Guided	1	0.5	0	2.965851	0.42511	-1.44999	-0.80001	0.803507595354683	-0.036158	-0.0066371	-0.018378
Trial1	3	1	blindfold	clockwise	practice	Guided	1	0.5	0	2.98584	0.42393	-1.45	-0.80001	0.803618436856708	-0.045908	-0.010862	0.0022247
Trial1	3	1	blindfold	clockwise	practice	Guided	1	0.5	0	3.005829	0.42276	-1.45001	-0.80001	0.80373003317604	-0.032955	0.027223	-0.0012006
Trial1	3	1	blindfold	clockwise	practice	Guided	1	0.5	0	3.025848	0.42046	-1.45	-0.80001	0.803954326689942	0.0021496	-0.019326	-0.020214
Trial1	3	1	blindfold	clockwise	practice	Guided	1	0.5	0	3.045837	0.41939	-1.45001	-0.80001	0.80406088946384	0.009552	0.039921	-0.015465
Trial1	3	1	blindfold	clockwise	practice	Guided	1	0.5	0	3.065826	0.41838	-1.44999	-0.80001	0.804162773531963	-0.014752	0.0018295	-0.021247
Trial1	3	1	blindfold	clockwise	practice	Guided	1	0.5	0	3.085846	0.41736	-1.45	-0.8	0.804256981333083	-0.040088	-0.01086	-0.022798
Trial1	3	1	blindfold	clockwise	practice	Guided	1	0.5	0	3.105835	0.41633	-1.45001	-0.8	0.80436347254843	-0.045335	0.061082	0.0067746
Trial1	3	1	blindfold	clockwise	practice	Guided	1	0.5	0	3.125824	0.41447	-1.45	-0.8	0.804559076018345	-0.057734	-0.061643	-0.011142
Trial1	3	1	blindfold	clockwise	practice	Guided	1	0.5	0	3.145844	0.41353	-1.45002	-0.80002	0.80467951707353	-0.055419	-0.120874	-0.049144
Trial1	3	1	blindfold	clockwise	practice	Guided	1	0.5	0	3.165833	0.41263	-1.45005	-0.80004	0.80479657712915	-0.107236	-0.230853	-0.099691
Trial1	3	1	blindfold	clockwise	practice	Guided	1	0.5	0	3.185852	0.4117	-1.45012	-0.80006	0.804917974617465	-0.236872	-0.412724	-0.10553
Trial1	3	1	blindfold	clockwise	practice	Guided	1	0.5	0	3.205841	0.41074	-1.45019	-0.80008	0.805043696312862	-0.247965	-0.416837	-0.158189
Trial1	3	1	blindfold	clockwise	practice	Guided	1	0.5	0	3.22583	0.40859	-1.45019	-0.80007	0.805275028069929	-0.129866	-0.306608	-0.135033
Trial1	3	1	blindfold	clockwise	practice	Guided	1	0.5	0	3.24585	0.40751	-1.45014	-0.80004	0.80536849674041	-0.0087122	-0.128811	-0.046114
Trial1	3	1	blindfold	clockwise	practice	Guided	1	0.5	0	3.265839	0.4065	-1.45008	-0.80002	0.805465279400973	0.058361	-0.022992	-0.021695
Trial1	3	1	blindfold	clockwise	practice	Guided	1	0.5	0	3.285828	0.40557	-1.45003	-0.80002	0.805573763074887	0.08021	-0.107614	-0.045024
Trial1	3	1	blindfold	clockwise	practice	Guided	1	0.5	0	3.305847	0.40479	-1.45003	-0.80009	0.805734992443842	0.0074753	-0.111821	-0.176523
Trial1	3	1	blindfold	clockwise	practice	Guided	1	0.5	0	3.325836	0.40334	-1.45008	-0.80013	0.805947383925553	-0.321196	-0.221757	-0.280704
Trial1	3	1	blindfold	clockwise	practice	Guided	1	0.5	0	3.345825	0.40239	-1.45012	-0.8001601	0.806091693120588	-0.441139	-0.276692	-0.33006
Trial1	3	1	blindfold	clockwise	practice	Guided	1	0.5	0	3.365845	0.40119	-1.45015	-0.80017	0.806247763017718	-0.473143	-0.39932	-0.361449
Trial1	3	1	blindfold	clockwise	practice	Guided	1	0.5	0	3.385834	0.39975	-1.4502	-0.80017	0.80642550774221	-0.474429	-0.543108	-0.340119
Trial1	3	1	blindfold	clockwise	practice	Guided	1	0.5	0	3.405823	0.39808	-1.45026	-0.8002	0.806664610778443	-0.457038	-0.623512	-0.347359
Trial1	3	1	blindfold	clockwise	practice	Guided	1	0.5	0	3.425842	0.39418	-1.45031	-0.80022	0.807186435159545	-0.521599	-0.682757	-0.477764
Trial1	3	1	blindfold	clockwise	practice	Guided	1	0.5	0	3.445831	0.39185	-1.45034	-0.80023	0.807505060767162	-0.551361	-0.746234	-0.479149
Trial1	3	1	blindfold	clockwise	practice	Guided	1	0.5	0	3.465851	0.38936	-1.45035	-0.80023	0.807842315528562	-0.620118	-0.581194	-0.465769
Trial1	3	1	blindfold	clockwise	practice	Guided	1	0.5	0	3.48584	0.38648	-1.4503	-0.80023	0.808241784571179	-0.701798	-0.48809	-0.448812
Trial1	3	1	blindfold	clockwise	practice	Guided	1	0.5	0	3.505829	0.38329	-1.45026	-0.80023	0.80869599871114	-0.72317	-0.547312	-0.449506
Trial1	3	1	blindfold	clockwise	practice	Guided	1	0.5	0	3.525848	0.37534	-1.45031	-0.80023	0.809881546200239	-0.871875	-0.665802	-0.465631
Trial1	3	1	blindfold	clockwise	practice	Guided	1	0.5	0	3.545837	0.37072	-1.45034	-0.80026	0.810635181850212	-0.965741	-0.720815	-0.524358
Trial1	3	1	blindfold	clockwise	practice	Guided	1	0.5	0	3.565826	0.3655	-1.45037	-0.8003	0.811523470100799	-1.121825	-0.822379	-0.624959
Trial1	3	1	blindfold	clockwise	practice	Guided	1	0.5	0	3.585846	0.35942	-1.45041	-0.80036	0.812612335953534	-1.262839	-0.881624	-0.775273
Trial1	3	1	blindfold	clockwise	practice	Guided	1	0.5	0	3.605835	0.35298	-1.45046	-0.80053	0.813918412618669	-1.300482	-1.046664	-0.8818
Trial1	3	1	blindfold	clockwise	practice	Guided	1	0.5	0	3.625824	0.33702	-1.45062	-0.80064	0.817059891311688	-1.578368	-1.482539	-1.307193
Trial1	3	1	blindfold	clockwise	practice	Guided	1	0.5	0	3.645844	0.32793	-1.45076	-0.80074	0.819019314223387	-1.610333	-1.888792	-1.476816
Trial1	3	1	blindfold	clockwise	practice	Guided	1	0.5	0	3.665833	0.31811	-1.45091	-0.80083	0.821226324170831	-1.66671	-2.083455	-1.67401
Trial1	3	1	blindfold	clockwise	practice	Guided	1	0.5	0	3.685852	0.30726	-1.45103	-0.80089	0.823755754300844	-1.752716	-2.193482	-1.806768
Trial1	3	1	blindfold	clockwise	practice	Guided	1	0.5	0	3.705841	0.29601	-1.45108	-0.80093	0.826499074153988	-1.825564	-2.083455	-1.857908
Trial1	3	1	blindfold	clockwise	practice	Guided	1	0.5	0	3.72583	0.27112	-1.45098	-0.8009	0.832962682770186	-1.889662	-1.876097	-1.802107
Trial1	3	1	blindfold	clockwise	practice	Guided	1	0.5	0	3.74585	0.25696	-1.45093	-0.80088	0.836945124944073	-1.891344	-1.948037	-1.74286
Trial1	3	1	blindfold	clockwise	practice	Guided	1	0.5	0	3.765839	0.24232	-1.45094	-0.80088	0.841313071696951	-1.856193	-1.948037	-1.754921
Trial1	3	1	blindfold	clockwise	practice	Guided	1	0.5	0	3.785828	0.22687	-1.45098	-0.8009	0.846191927752966	-1.870626	-2.07076	-1.839196
Trial1	3	1	blindfold	clockwise	practice	Guided	1	0.5	0	3.805847	0.21017	-1.45103	-0.80094	0.851766617653097	-1.878706	-2.240032	-1.863997
Trial1	3	1	blindfold	clockwise	practice	Guided	1	0.5	0	3.825836	0.17505	-1.45115	-0.80096	0.864366494760598	-1.870562	-2.337363	-1.942952
Trial1	3	1	blindfold	clockwise	practice	Guided	1	0.5	0	3.845825	0.15671	-1.45117	-0.80099	0.871454520734791	-1.911883	-2.417767	-1.993007
Trial1	3	1	blindfold	clockwise	practice	Guided	1	0.5	0	3.865845	0.13711	-1.4512	-0.80103	0.879396543347537	-1.907699	-2.485476	-2.07605
Trial1	3	1	blindfold	clockwise	practice	Guided	1	0.5	0	3.885834	0.11747	-1.45124	-0.80108	0.887726507286497	-1.7719	-2.56588	-2.208083
Trial1	3	1	blindfold	clockwise	practice	Guided	1	0.5	0	3.905823	0.097915	-1.45128	-0.80119	0.896425006478337	-1.790201	-2.709761	-2.291717
Trial1	3	1	blindfold	clockwise	practice	Guided	1	0.5	0	3.925842	0.055619	-1.45143	-0.80125	0.916229232873818	-1.803116	-3.048305	-2.542731
Trial1	3	1	blindfold	clockwise	practice	Guided	1	0.5	0	3.945831	0.033584	-1.45151	-0.80132	0.927177251093385	-1.785726	-3.162564	-2.672298
Trial1	3	1	blindfold	clockwise	practice	Guided	1	0.5	0	3.965851	0.011263	-1.45159	-0.80141	0.93868092262979	-1.74364	-3.327604	-2.856869
Trial1	3	1	blindfold	clockwise	practice	Guided	1	0.5	0	3.98584	-0.009906899	-1.45166	-0.8014799	0.949934278294366	-1.622254	-3.424936	-3.025386
Trial1	3	1	blindfold	clockwise	practice	Guided	1	0.5	0	4.005829	-0.032467	-1.45172	-0.8015699	0.962307369217556	-1.61572	-3.547658	-3.058051
Trial1	3	1	blindfold	clockwise	practice	Guided	1	0.5	0	4.025848	-0.076135	-1.45185	-0.80162	0.987180923406211	-1.540707	-3.894665	-3.25208
Trial1	3	1	blindfold	clockwise	practice	Guided	1	0.5	0	4.045837	-0.098398	-1.45194	-0.80169	1.00039341976526	-1.558146	-4.102024	-3.403537
Trial1	3	1	blindfold	clockwise	practice	Guided	1	0.5	0	4.065826	-0.12042	-1.45203	-0.80173	1.01375146362395	-1.561185	-4.228978	-3.441118
Trial1	3	1	blindfold	clockwise	practice	Guided	1	0.5	0	4.085846	-0.14155	-1.45211	-0.8017499	1.02683464202209	-1.662713	-4.292455	-3.510235
Trial1	3	1	blindfold	clockwise	practice	Guided	1	0.5	0	4.105835	-0.16248	-1.45216	-0.80179	1.04007065541516	-1.690215	-4.394018	-3.488607
Trial1	3	1	blindfold	clockwise	practice	Guided	1	0.5	0	4.125824	-0.20388	-1.45225	-0.80186	1.06697074244758	-1.735397	-4.664853	-3.709573
Trial1	3	1	blindfold	clockwise	practice	Guided	1	0.5	0	4.145844	-0.22437	-1.45233	-0.80194	1.08065702570781	-1.737287	-4.863748	-3.924898
Trial1	3	1	blindfold	clockwise	practice	Guided	1	0.5	0	4.165833	-0.24523	-1.45244	-0.80204	1.09482234334688	-1.713625	-5.143046	-4.098869
Trial1	3	1	blindfold	clockwise	practice	Guided	1	0.5	0	4.185852	-0.26573	-1.45257	-0.80216	1.10896484731527	-1.655485	-5.405418	-4.338054
Trial1	3	1	blindfold	clockwise	practice	Guided	1	0.5	0	4.205841	-0.28519	-1.45269	-0.80225	1.12255439623854	-1.620468	-5.638167	-4.513398
Trial1	3	1	blindfold	clockwise	practice	Guided	1	0.5	0	4.22583	-0.30572	-1.4528	-0.80223	1.13699502832992	-4.373017	-5.883611	-4.578442
Trial1	3	1	blindfold	clockwise	practice	Guided	1	0.5	0	4.24585	-0.30414	-1.45281	-0.8021	1.13578411527281	-6.331753	-5.413882	-3.491024
Trial1	3	1	blindfold	clockwise	practice	Guided	1	0.5	0	4.265839	-0.3038	-1.45276	-0.80186	1.13537391801834	-6.180776	-4.63523	-1.954619
Trial1	3	1	blindfold	clockwise	practice	Guided	1	0.5	0	4.285828	-0.30361	-1.45259	-0.8015699	1.13503453423055	-5.265074	-4.203587	-1.559289
Trial1	3	1	blindfold	clockwise	practice	Guided	1	0.5	0	4.305847	-0.30324	-1.45243	-0.80151	1.13473025066679	-4.388021	-4.72833	-1.844342
Trial1	3	1	blindfold	clockwise	practice	Guided	1	0.5	0	4.325836	-0.30274	-1.45273	-0.80156	1.13441171049613	-3.957168	-7.309728	-3.973039
Trial1	3	1	blindfold	clockwise	practice	Guided	1	0.5	0	4.345825	-0.30268	-1.45317	-0.80159	1.13439048666963	-4.370712	-7.741372	-4.128366
Trial1	3	1	blindfold	clockwise	practice	Guided	1	0.5	0	4.365845	-0.30264	-1.45339	-0.80158	1.13435509017836	-4.709171	-7.199701	-3.355113
Trial1	3	1	blindfold	clockwise	practice	Guided	1	0.5	0	4.385834	-0.30263	-1.45338	-0.80153	1.13431268843849	-4.776051	-5.782048	-2.284683
Trial1	3	1	blindfold	clockwise	practice	Guided	1	0.5	0	4.405823	-0.30261	-1.45321	-0.8012	1.13406535267911	-4.778392	-4.851052	-1.191701
Trial1	3	1	blindfold	clockwise	practice	Guided	1	0.5	0	4.425842	-0.30256	-1.45272	-0.80112	1.13397349138519	-5.157986	-4.897602	-0.581825
Trial1	3	1	blindfold	clockwise	practice	Guided	1	0.5	0	4.445831	-0.30257	-1.45269	-0.80095	1.13386042753499	-5.650399	-4.918761	-0.127892
Trial1	3	1	blindfold	clockwise	practice	Guided	1	0.5	0	4.465851	-0.30263	-1.45263	-0.80053	1.13360629662968	-6.090041	-4.614071	0.751562
Trial1	3	1	blindfold	clockwise	practice	Guided	1	0.5	0	4.48584	-0.30277	-1.45244	-0.7998	1.13319010057979	-6.34186	-3.962374	1.758288
Trial1	3	1	blindfold	clockwise	practice	Guided	1	0.5	0	4.505829	-0.30296	-1.45216	-0.79467	1.12971021122572	-6.368898	-3.424936	2.674622
Trial1	3	1	blindfold	clockwise	practice	Guided	1	0.5	0	4.525848	-0.30319	-1.45165	-0.79022	1.12674830995606	-6.420948	-3.29375	3.118086
Trial1	3	1	blindfold	clockwise	practice	Guided	1	0.5	0	4.545837	-0.30321	-1.45164	-0.78437	1.12266762374583	-6.438208	-3.454558	3.013233
Trial1	3	1	blindfold	clockwise	practice	Guided	1	0.5	0	4.565826	-0.30322	-1.4517	-0.77679	1.1173921040411	-6.484961	-3.450326	2.990214
Trial1	3	1	blindfold	clockwise	practice	Guided	1	0.5	0	4.585846	-0.30321	-1.45172	-0.76878	1.11183135689878	-6.330905	-3.395313	3.229273
Trial1	3	1	blindfold	clockwise	practice	Guided	1	0.5	0	4.605835	-0.30317	-1.45167	-0.74754	1.09722289850851	-6.098953	-3.149869	3.202345
Trial1	3	1	blindfold	clockwise	practice	Guided	1	0.5	0	4.625824	-0.30298	-1.4516	-0.73467	1.08835516339536	-5.780949	-3.302213	2.914067
Trial1	3	1	blindfold	clockwise	practice	Guided	1	0.5	0	4.645844	-0.30288	-1.45164	-0.72128	1.07928730406767	-5.598194	-3.501108	2.643149
Trial1	3	1	blindfold	clockwise	practice	Guided	1	0.5	0	4.665833	-0.3028	-1.45173	-0.7067	1.06953857699798	-5.495705	-3.564585	2.562773
Trial1	3	1	blindfold	clockwise	practice	Guided	1	0.5	0	4.685852	-0.30276	-1.45178	-0.6919	1.05978736367746	-5.477534	-3.543426	2.397269
Trial1	3	1	blindfold	clockwise	practice	Guided	1	0.5	0	4.705841	-0.30273	-1.45178	-0.65874	1.03841893687295	-5.416224	-3.632294	2.623863
Trial1	3	1	blindfold	clockwise	practice	Guided	1	0.5	0	4.72583	-0.30271	-1.45177	-0.64334	1.02870291316553	-5.402325	-3.649221	1.984883
Trial1	3	1	blindfold	clockwise	practice	Guided	1	0.5	0	4.74585	-0.3027	-1.45183	-0.62689	1.01848828538223	-5.391549	-3.873506	1.845203
Trial1	3	1	blindfold	clockwise	practice	Guided	1	0.5	0	4.765839	-0.30268	-1.45192	-0.60949	1.00785579947959	-5.320445	-3.920056	1.821379
Trial1	3	1	blindfold	clockwise	practice	Guided	1	0.5	0	4.785828	-0.30266	-1.45196	-0.59405	0.99857821316765	-5.303887	-3.814261	1.901705
Trial1	3	1	blindfold	clockwise	practice	Guided	1	0.5	0	4.805847	-0.30264	-1.45196	-0.5599	0.97863116101657	-5.217171	-3.877738	2.05152
Trial1	3	1	blindfold	clockwise	practice	Guided	1	0.5	0	4.825836	-0.30261	-1.45188	-0.5436	0.969372863238799	-5.135034	-3.695771	1.417046
Trial1	3	1	blindfold	clockwise	practice	Guided	1	0.5	0	4.845825	-0.3026	-1.45191	-0.52722	0.960274801215441	-5.160034	-4.042778	1.450523
Trial1	3	1	blindfold	clockwise	practice	Guided	1	0.5	0	4.865845	-0.30258	-1.452	-0.51216	0.952072751216772	-5.167169	-4.068169	1.449333
Trial1	3	1	blindfold	clockwise	practice	Guided	1	0.5	0	4.885834	-0.30256	-1.45201	-0.49633	0.94363447274242	-5.181094	-3.856579	1.60302
Trial1	3	1	blindfold	clockwise	practice	Guided	1	0.5	0	4.905823	-0.30257	-1.45196	-0.46501	0.92755208467647	-5.068727	-3.894665	1.920379
Trial1	3	1	blindfold	clockwise	practice	Guided	1	0.5	0	4.925842	-0.30257	-1.45189	-0.44977	0.920006339302436	-5.116659	-3.725393	1.521339
Trial1	3	1	blindfold	clockwise	practice	Guided	1	0.5	0	4.945831	-0.30256	-1.4519	-0.43482	0.912782003229061	-5.082608	-3.88197	1.431349
Trial1	3	1	blindfold	clockwise	practice	Guided	1	0.5	0	4.965851	-0.30254	-1.45193	-0.42023	0.905904913522917	-4.943296	-3.843884	1.327931
Trial1	3	1	blindfold	clockwise	practice	Guided	1	0.5	0	4.98584	-0.30248	-1.45193	-0.40547	0.899099566171739	-4.837006	-3.801566	1.513993
Trial1	3	1	blindfold	clockwise	practice	Guided	1	0.5	0	5.005829	-0.30242	-1.4519	-0.37727	0.886685108213583	-4.74666	-3.759248	1.450878
Trial1	3	1	blindfold	clockwise	practice	Guided	1	0.5	0	5.025848	-0.30234	-1.4519	-0.36295	0.880614658889124	-4.717376	-3.704234	1.43776
Trial1	3	1	blindfold	clockwise	practice	Guided	1	0.5	0	5.045837	-0.30235	-1.45188	-0.34892	0.874934657938963	-4.783433	-3.797334	1.382111
Trial1	3	1	blindfold	clockwise	practice	Guided	1	0.5	0	5.065826	-0.30238	-1.4519	-0.33562	0.869743900444127	-4.837023	-3.953911	1.321646
Trial1	3	1	blindfold	clockwise	practice	Guided	1	0.5	0	5.085846	-0.30241	-1.45193	-0.3226	0.864830956384976	-4.84715	-3.750784	1.373466
Trial1	3	1	blindfold	clockwise	practice	Guided	1	0.5	0	5.105835	-0.30243	-1.4519	-0.29637	0.855411648167148	-4.857843	-3.746552	1.590545
Trial1	3	1	blindfold	clockwise	practice	Guided	1	0.5	0	5.125824	-0.30245	-1.45181	-0.28333	0.851000532659356	-5.009028	-3.556121	1.762021
Trial1	3	1	blindfold	clockwise	practice	Guided	1	0.5	0	5.145844	-0.30247	-1.45178	-0.26981	0.846614156483876	-4.974652	-3.518035	1.707821
Trial1	3	1	blindfold	clockwise	practice	Guided	1	0.5	0	5.165833	-0.30249	-1.45178	-0.25661	0.842519360930383	-4.955262	-3.700003	1.843018
Trial1	3	1	blindfold	clockwise	practice	Guided	1	0.5	0	5.185852	-0.3025	-1.45181	-0.24341	0.838602823992362	-4.923643	-3.581512	1.617413
Trial1	3	1	blindfold	clockwise	practice	Guided	1	0.5	0	5.205841	-0.30248	-1.45183	-0.21709	0.831325564887381	-4.836007	-3.742321	1.761966
Trial1	3	1	blindfold	clockwise	practice	Guided	1	0.5	0	5.22583	-0.30239	-1.45186	-0.20354	0.827803275778932	-4.733825	-3.733857	1.745668
Trial1	3	1	blindfold	clockwise	practice	Guided	1	0.5	0	5.24585	-0.30236	-1.45185	-0.18995	0.824537792254954	-4.751045	-3.653453	1.670313
Trial1	3	1	blindfold	clockwise	practice	Guided	1	0.5	0	5.265839	-0.30235	-1.45185	-0.1767	0.821576768443257	-4.710873	-3.691539	1.795949
Trial1	3	1	blindfold	clockwise	practice	Guided	1	0.5	0	5.285828	-0.30237	-1.45183	-0.16348	0.818854902101661	-4.771307	-3.581512	1.596105
Trial1	3	1	blindfold	clockwise	practice	Guided	1	0.5	0	5.305847	-0.30239	-1.45181	-0.13732	0.814055592923898	-4.817625	-3.738089	1.59891
Trial1	3	1	blindfold	clockwise	practice	Guided	1	0.5	0	5.325836	-0.30243	-1.45184	-0.12397	0.811949795653583	-4.860399	-3.695771	1.671261
Trial1	3	1	blindfold	clockwise	practice	Guided	1	0.5	0	5.345825	-0.30241	-1.45186	-0.11101	0.810052491319422	-4.730158	-3.83542	1.699315
Trial1	3	1	blindfold	clockwise	practice	Guided	1	0.5	0	5.365845	-0.30238	-1.45189	-0.09762	0.808296555903412	-4.793799	-3.712698	1.725537
Trial1	3	1	blindfold	clockwise	practice	Guided	1	0.5	0	5.385834	-0.30237	-1.45189	-0.084553	0.806812769454811	-4.822582	-3.810029	1.741463
Trial1	3	1	blindfold	clockwise	practice	Guided	1	0.5	0	5.405823	-0.30238	-1.45191	-0.058165	0.80448544103873	-4.758528	-3.805798	1.704864
Trial1	3	1	blindfold	clockwise	practice	Guided	1	0.5	0	5.425842	-0.30241	-1.45192	-0.045534	0.803700916825595	-4.847301	-3.750784	1.320653
Trial1	3	1	blindfold	clockwise	practice	Guided	1	0.5	0	5.445831	-0.30243	-1.45192	-0.033305	0.803120871468557	-4.904425	-3.953911	1.269622
Trial1	3	1	blindfold	clockwise	practice	Guided	1	0.5	0	5.465851	-0.30243	-1.45195	-0.021508	0.802718197892149	-4.860989	-3.869275	1.229713
Trial1	3	1	blindfold	clockwise	practice	Guided	1	0.5	0	5.48584	-0.30242	-1.45196	-0.009696	0.802478568720577	-4.806962	-4.00046	1.375125
Trial1	3	1	blindfold	clockwise	practice	Guided	1	0.5	0	5.505829	-0.30242	-1.45197	0.013681	0.80253661012976	-4.928069	-3.822725	1.533887
Trial1	3	1	blindfold	clockwise	practice	Guided	1	0.5	0	5.525848	-0.30251	-1.45192	0.024796	0.802892976039556	-5.062219	-3.873506	1.834489
Trial1	3	1	blindfold	clockwise	practice	Guided	1	0.5	0	5.545837	-0.30255	-1.45191	0.036262	0.803368791898599	-5.212145	-3.729625	1.715481
Trial1	3	1	blindfold	clockwise	practice	Guided	1	0.5	0	5.565826	-0.30259	-1.45191	0.047658	0.804003739778698	-5.219995	-3.958142	1.695308
Trial1	3	1	blindfold	clockwise	practice	Guided	1	0.5	0	5.585846	-0.3026	-1.45193	0.059155	0.804777030236238	-5.123472	-3.92852	1.453537
Trial1	3	1	blindfold	clockwise	practice	Guided	1	0.5	0	5.605835	-0.30258	-1.45195	0.081386	0.806695937593209	-5.045758	-3.958142	1.442551
Trial1	3	1	blindfold	clockwise	practice	Guided	1	0.5	0	5.625824	-0.30249	-1.45197	0.091591	0.807699885473038	-4.926219	-4.021619	1.576188
Trial1	3	1	blindfold	clockwise	practice	Guided	1	0.5	0	5.645844	-0.30248	-1.45198	0.10198	0.808933892641492	-4.991412	-3.886202	1.54181
Trial1	3	1	blindfold	clockwise	practice	Guided	1	0.5	0	5.665833	-0.3025	-1.45197	0.11223	0.810309716824735	-5.093997	-4.051242	1.56648
Trial1	3	1	blindfold	clockwise	practice	Guided	1	0.5	0	5.685852	-0.30252	-1.452	0.1227	0.811845829609523	-5.123648	-4.04701	1.672068
Trial1	3	1	blindfold	clockwise	practice	Guided	1	0.5	0	5.705841	-0.30256	-1.452	0.14295	0.815191546952907	-5.23045	-3.907361	1.665734
Trial1	3	1	blindfold	clockwise	practice	Guided	1	0.5	0	5.72583	-0.30264	-1.45201	0.15343	0.817173005004827	-5.28535	-3.898897	1.745923
Trial1	3	1	blindfold	clockwise	practice	Guided	1	0.5	0	5.74585	-0.30264	-1.45201	0.15343	0.817173005004827	-5.28535	-3.898897	1.745923
Trial1	3	1	blindfold	clockwise	practice	Guided	1	0.5	0	5.765839	-0.30266	-1.452	0.17283	0.82105618934594	-5.336703	-4.080865	1.89739
Trial1	3	1	blindfold	clockwise	practice	Guided	1	0.5	0	5.785828	-0.30265	-1.45205	0.18489	0.823669437802033	-5.265415	-4.080865	1.834085
Trial1	3	1	blindfold	clockwise	practice	Guided	1	0.5	0	5.805847	-0.30263	-1.45205	0.20632	0.828723640346562	-5.20234	-4.195123	1.94692
Trial1	3	1	blindfold	clockwise	practice	Guided	1	0.5	0	5.825836	-0.30259	-1.45202	0.21683	0.831363925887803	-5.234095	-4.034315	1.657173
Trial1	3	1	blindfold	clockwise	practice	Guided	1	0.5	0	5.845825	-0.30259	-1.45203	0.22734	0.834166771626104	-5.161229	-4.051242	1.751369
Trial1	3	1	blindfold	clockwise	practice	Guided	1	0.5	0	5.865845	-0.3026	-1.45201	0.23788	0.83711029409346	-5.30051	-3.958142	1.707379
Trial1	3	1	blindfold	clockwise	practice	Guided	1	0.5	0	5.885834	-0.30262	-1.45201	0.24889	0.84032439282201	-5.302142	-4.114719	1.967475
Trial1	3	1	blindfold	clockwise	practice	Guided	1	0.5	0	5.905823	-0.30264	-1.45203	0.27054	0.847008173684328	-5.368009	-4.00046	1.840074
Trial1	3	1	blindfold	clockwise	practice	Guided	1	0.5	0	5.925842	-0.30263	-1.45206	0.28192	0.850701959490405	-5.186343	-4.042778	1.984154
Trial1	3	1	blindfold	clockwise	practice	Guided	1	0.5	0	5.945831	-0.30261	-1.45203	0.29332	0.854528788576668	-5.229459	-4.034315	2.117471
Trial1	3	1	blindfold	clockwise	practice	Guided	1	0.5	0	5.965851	-0.30262	-1.45201	0.30507	0.858642281150992	-5.20096	-3.903129	2.136068
Trial1	3	1	blindfold	clockwise	practice	Guided	1	0.5	0	5.98584	-0.30263	-1.45196	0.31747	0.863135052869717	-5.289988	-3.915824	2.016832
Trial1	3	1	blindfold	clockwise	practice	Guided	1	0.5	0	6.005829	-0.30264	-1.45197	0.34269	0.872735587437782	-5.32349	-3.987765	2.099819
Trial1	3	1	blindfold	clockwise	practice	Guided	1	0.5	0	6.025848	-0.30266	-1.45197	0.35538	0.877814331421063	-5.263221	-4.089328	2.030079
Trial1	3	1	blindfold	clockwise	practice	Guided	1	0.5	0	6.045837	-0.30263	-1.45198	0.36806	0.882996651668714	-5.159847	-3.949679	1.741194
Trial1	3	1	blindfold	clockwise	practice	Guided	1	0.5	0	6.065826	-0.30257	-1.45201	0.38064	0.88825975431081	-5.023752	-4.110487	1.709104
Trial1	3	1	blindfold	clockwise	practice	Guided	1	0.5	0	6.085846	-0.30253	-1.45205	0.39301	0.893594573591047	-5.000319	-4.131646	1.470973
Trial1	3	1	blindfold	clockwise	practice	Guided	1	0.5	0	6.105835	-0.30249	-1.45208	0.41787	0.904768212339838	-4.924229	-4.165501	1.645398
Trial1	3	1	blindfold	clockwise	practice	Guided	1	0.5	0	6.125824	-0.30249	-1.45207	0.43013	0.910495477589331	-5.047024	-4.199355	1.835403
Trial1	3	1	blindfold	clockwise	practice	Guided	1	0.5	0	6.145844	-0.30252	-1.45205	0.44275	0.916551106097923	-5.082332	-3.966606	1.74069
Trial1	3	1	blindfold	clockwise	practice	Guided	1	0.5	0	6.165833	-0.30255	-1.45202	0.45528	0.922695150065116	-5.084942	-4.199355	1.762694
Trial1	3	1	blindfold	clockwise	practice	Guided	1	0.5	0	6.185852	-0.30257	-1.45205	0.46747	0.928787797742842	-5.094872	-4.09356	1.352773
Trial1	3	1	blindfold	clockwise	practice	Guided	1	0.5	0	6.205841	-0.30255	-1.45208	0.49025	0.94044220310101	-4.932906	-4.355932	1.52249
Trial1	3	1	blindfold	clockwise	practice	Guided	1	0.5	0	6.22583	-0.30247	-1.45215	0.50129	0.946176403286982	-4.884997	-4.317845	1.618401
Trial1	3	1	blindfold	clockwise	practice	Guided	1	0.5	0	6.24585	-0.30244	-1.45216	0.51247	0.952121547813517	-4.884801	-4.288223	1.542567
Trial1	3	1	blindfold	clockwise	practice	Guided	1	0.5	0	6.265839	-0.30244	-1.45215	0.52283	0.957737517583664	-4.915395	-4.347468	1.599938
Trial1	3	1	blindfold	clockwise	practice	Guided	1	0.5	0	6.285828	-0.30246	-1.45216	0.53371	0.963736708120898	-5.010757	-4.254368	1.637779
Trial1	3	1	blindfold	clockwise	practice	Guided	1	0.5	0	6.305847	-0.30249	-1.45213	0.55465	0.975513621502604	-5.07162	-4.21205	1.713705
Trial1	3	1	blindfold	clockwise	practice	Guided	1	0.5	0	6.325836	-0.30256	-1.45208	0.56534	0.981688266208248	-5.18674	-4.017388	1.663872
Trial1	3	1	blindfold	clockwise	practice	Guided	1	0.5	0	6.345825	-0.30257	-1.45206	0.5759	0.987815474888242	-5.098311	-4.326309	1.648432
Trial1	3	1	blindfold	clockwise	practice	Guided	1	0.5	0	6.365845	-0.30254	-1.4521	0.58592	0.993666280487362	-4.943941	-4.169732	1.5285
Trial1	3	1	blindfold	clockwise	practice	Guided	1	0.5	0	6.385834	-0.3025	-1.45212	0.59543	0.999271319450663	-4.902019	-4.262832	1.518151
Trial1	3	1	blindfold	clockwise	practice	Guided	1	0.5	0	6.405823	-0.30246	-1.45213	0.61451	1.0107247969553	-4.807324	-4.102024	1.390407
Trial1	3	1	blindfold	clockwise	practice	Guided	1	0.5	0	6.425842	-0.30238	-1.45214	0.62375	1.01630593744192	-4.707054	-4.495581	1.436512
Trial1	3	1	blindfold	clockwise	practice	Guided	1	0.5	0	6.445831	-0.30235	-1.45222	0.63257	1.02171930517684	-4.683324	-4.389786	1.630594
Trial1	3	1	blindfold	clockwise	practice	Guided	1	0.5	0	6.465851	-0.30234	-1.45221	0.64129	1.02713307446686	-4.756133	-4.419409	1.684348
Trial1	3	1	blindfold	clockwise	practice	Guided	1	0.5	0	6.48584	-0.30236	-1.45221	0.64985	1.03251469887052	-4.720093	-4.533667	1.362292
Trial1	3	1	blindfold	clockwise	practice	Guided	1	0.5	0	6.505829	-0.30238	-1.45223	0.66459	1.0418702063523	-4.773821	-4.394018	0.997019
Trial1	3	1	blindfold	clockwise	practice	Guided	1	0.5	0	6.525848	-0.30241	-1.45228	0.67137	1.04623110975129	-4.801087	-4.567522	1.280864
Trial1	3	1	blindfold	clockwise	practice	Guided	1	0.5	0	6.545837	-0.30242	-1.45228	0.67765	1.05027964333909	-4.918324	-4.605608	1.510667
Trial1	3	1	blindfold	clockwise	practice	Guided	1	0.5	0	6.565826	-0.30245	-1.45228	0.68353	1.05410589056329	-4.958348	-4.647926	1.326299
Trial1	3	1	blindfold	clockwise	practice	Guided	1	0.5	0	6.585846	-0.30247	-1.45231	0.68908	1.05772838902286	-4.891092	-4.707171	1.222313
Trial1	3	1	blindfold	clockwise	practice	Guided	1	0.5	0	6.605835	-0.30247	-1.45235	0.69894	1.06417821642875	-4.961126	-4.889138	1.42498
Trial1	3	1	blindfold	clockwise	practice	Guided	1	0.5	0	6.625824	-0.30246	-1.45237	0.70342	1.06711843223385	-4.937127	-4.762184	1.695399
Trial1	3	1	blindfold	clockwise	practice	Guided	1	0.5	0	6.645844	-0.30246	-1.45237	0.70799	1.07013639426586	-4.961168	-4.77488	1.569866
Trial1	3	1	blindfold	clockwise	practice	Guided	1	0.5	0	6.665833	-0.30245	-1.4524	0.71216	1.0728922861347	-4.895431	-4.910297	1.558733
Trial1	3	1	blindfold	clockwise	practice	Guided	1	0.5	0	6.685852	-0.30243	-1.45242	0.71613	1.07551667311362	-4.803513	-4.779112	1.434088
Trial1	3	1	blindfold	clockwise	practice	Guided	1	0.5	0	6.705841	-0.3024	-1.45241	0.72292	1.08002734959554	-4.711604	-4.796039	1.51042
Trial1	3	1	blindfold	clockwise	practice	Guided	1	0.5	0	6.72583	-0.30235	-1.45238	0.72575	1.08188659414056	-4.658898	-4.817198	1.218575
Trial1	3	1	blindfold	clockwise	practice	Guided	1	0.5	0	6.74585	-0.30233	-1.4524	0.72789	1.08330848880903	-4.648978	-4.855284	1.090254
Trial1	3	1	blindfold	clockwise	practice	Guided	1	0.5	0	6.765839	-0.30232	-1.45242	0.72943	1.08433645235135	-4.624705	-4.855284	0.996176
Trial1	3	1	blindfold	clockwise	practice	Guided	1	0.5	0	6.785828	-0.3023	-1.45244	0.73012	1.08478593232821	-4.467537	-4.944152	0.964094
Trial1	3	1	blindfold	clockwise	practice	Guided	1	0.5	0	6.805847	-0.30227	-1.45246	0.7301999	1.0848175364768	-4.452217	-4.965311	0.80463
Trial1	3	1	blindfold	clockwise	practice	Guided	1	0.5	0	6.825836	-0.30226	-1.45249	0.7301999	1.08481013101731	-4.331452	-5.435041	0.199656
Trial1	3	1	blindfold	clockwise	practice	Guided	1	0.5	0	6.845825	-0.30224	-1.45251	0.7301999	1.08479534226371	-4.115156	-5.506981	-0.020379
Trial1	3	1	blindfold	clockwise	practice	Guided	1	0.5	0	6.865845	-0.30222	-1.45254	0.7301999	1.08478057571664	-3.914775	-5.536604	-0.074197
Trial1	3	1	blindfold	clockwise	practice	Guided	1	0.5	0	6.885834	-0.3022	-1.45256	0.7301999	1.0847657652576	-3.75761	-5.464663	-0.14245
Trial1	3	1	blindfold	clockwise	practice	Guided	1	0.5	0	6.905823	-0.30216	-1.45257	0.73018	1.08472278780285	-3.592363	-5.392723	-0.291669
Trial1	3	1	blindfold	clockwise	practice	Guided	1	0.5	0	6.925842	-0.30209	-1.45259	0.73017	1.08466427823314	-3.299859	-5.219219	-0.291325
Trial1	3	1	blindfold	clockwise	practice	Guided	1	0.5	0	6.945831	-0.30204	-1.45258	0.73017	1.0846273205449	-3.032348	-5.037251	-0.209042
Trial1	3	1	blindfold	clockwise	practice	Guided	1	0.5	0	6.965851	-0.30199	-1.45257	0.73017	1.08459034186331	-2.706168	-4.838357	-0.0062111
Trial1	3	1	blindfold	clockwise	practice	Guided	1	0.5	0	6.98584	-0.30192	-1.45256	0.73017	1.08453857787201	-2.472708	-4.762184	0.089608
Trial1	3	1	blindfold	clockwise	practice	Guided	1	0.5	0	7.005829	-0.30185	-1.45254	0.73018	1.08449355795971	-2.216801	-4.707171	-0.016658
Trial1	3	1	blindfold	clockwise	practice	Guided	1	0.5	0	7.025848	-0.30154	-1.45238	0.73024	1.08430474980103	-1.487959	-4.18666	0.262121
Trial1	3	1	blindfold	clockwise	practice	Guided	1	0.5	0	7.045837	-0.30131	-1.45225	0.7303799	1.08422902377814	-1.167175	-4.127414	0.684502
Trial1	3	1	blindfold	clockwise	practice	Guided	1	0.5	0	7.065826	-0.3011	-1.45216	0.73054	1.08418168827747	-1.008257	-4.173964	0.871105
Trial1	3	1	blindfold	clockwise	practice	Guided	1	0.5	0	7.085846	-0.30093	-1.45212	0.73058	1.08408303984665	-0.97819	-4.250137	0.728768
Trial1	3	1	blindfold	clockwise	practice	Guided	1	0.5	0	7.105835	-0.30088	-1.45212	0.73063	1.08407981895129	-1.061459	-4.372859	0.606352
Trial1	3	1	blindfold	clockwise	practice	Guided	1	0.5	0	7.125824	-0.30083	-1.45215	0.73066	1.08406308220674	-1.298675	-4.326309	0.683366
Trial1	3	1	blindfold	clockwise	practice	Guided	1	0.5	0	7.145844	-0.30081	-1.45215	0.7307	1.08407522672952	-1.316457	-4.207819	0.892074
Trial1	3	1	blindfold	clockwise	practice	Guided	1	0.5	0	7.165833	-0.3008	-1.45214	0.73075	1.08410153767066	-1.306831	-4.195123	1.061072
Trial1	3	1	blindfold	clockwise	practice	Guided	1	0.5	0	7.185852	-0.30078	-1.45212	0.7308	1.08412051606468	-1.26459	-4.250137	1.058654
Trial1	3	1	blindfold	clockwise	practice	Guided	1	0.5	0	7.205841	-0.30077	-1.45213	0.73089	1.08417379262462	-1.274831	-4.296686	0.953271
Trial1	3	1	blindfold	clockwise	practice	Guided	1	0.5	0	7.22583	-0.30075	-1.45214	0.73093	1.08418596749792	-1.307802	-4.334773	1.044161
Trial1	3	1	blindfold	clockwise	practice	Guided	1	0.5	0	7.24585	-0.30074	-1.45215	0.7309901	1.08421907831946	-1.35163	-4.330541	1.093282
Trial1	3	1	blindfold	clockwise	practice	Guided	1	0.5	0	7.265839	-0.30073	-1.45216	0.73104	1.0842453596086	-1.31783	-4.478654	1.091357
Trial1	3	1	blindfold	clockwise	practice	Guided	1	0.5	0	7.285828	-0.30073	-1.45219	0.7311	1.08428578938762	-1.262077	-4.575985	1.177194
Trial1	3	1	blindfold	clockwise	practice	Guided	1	0.5	0	7.305847	-0.30072	-1.45225	0.73132	1.08442680951674	-1.26995	-4.762184	1.262404
Trial1	3	1	blindfold	clockwise	practice	Guided	1	0.5	0	7.325836	-0.3007	-1.45236	0.73162	1.08461433765824	-1.387451	-4.753721	1.50646
Trial1	3	1	blindfold	clockwise	practice	Guided	1	0.5	0	7.345825	-0.30071	-1.45237	0.73225	1.08504678171587	-1.511823	-4.647926	1.704282
Trial1	3	1	blindfold	clockwise	practice	Guided	1	0.5	0	7.365845	-0.30073	-1.45233	0.73326	1.08574339010929	-1.580023	-4.525204	1.771759
Trial1	3	1	blindfold	clockwise	practice	Guided	1	0.5	0	7.385834	-0.30077	-1.45227	0.73463	1.08669857305772	-1.585421	-4.491349	1.750902
Trial1	3	1	blindfold	clockwise	practice	Guided	1	0.5	0	7.405823	-0.30077	-1.45224	0.73826	1.08915583890904	-1.405046	-4.554826	1.643149
Trial1	3	1	blindfold	clockwise	practice	Guided	1	0.5	0	7.425842	-0.30063	-1.4523	0.74037	1.09048438366908	-1.037426	-4.749489	1.473868
Trial1	3	1	blindfold	clockwise	practice	Guided	1	0.5	0	7.445831	-0.30056	-1.45236	0.7424	1.09181228041842	-0.971852	-4.741025	1.359934
Trial1	3	1	blindfold	clockwise	practice	Guided	1	0.5	0	7.465851	-0.30051	-1.45238	0.74433	1.09308891466685	-0.93209	-4.796039	1.248175
Trial1	3	1	blindfold	clockwise	practice	Guided	1	0.5	0	7.48584	-0.30048	-1.45238	0.74619	1.09433439892595	-0.929772	-4.664853	1.204985
Trial1	3	1	blindfold	clockwise	practice	Guided	1	0.5	0	7.505829	-0.30047	-1.45233	0.74928	1.0964363613262	-0.905231	-4.605608	1.114598
Trial1	3	1	blindfold	clockwise	practice	Guided	1	0.5	0	7.525848	-0.30042	-1.45235	0.7503999	1.09716554589208	-0.720638	-4.804502	1.006586
Trial1	3	1	blindfold	clockwise	practice	Guided	1	0.5	0	7.545837	-0.30038	-1.45241	0.75117	1.09766318561497	-0.634319	-4.973774	0.959277
Trial1	3	1	blindfold	clockwise	practice	Guided	1	0.5	0	7.565826	-0.30035	-1.45247	0.75147	1.09784668517822	-0.542211	-4.927225	0.865005
Trial1	3	1	blindfold	clockwise	practice	Guided	1	0.5	0	7.585846	-0.30031	-1.45248	0.75152	1.09785173884456	-0.380554	-4.973774	0.949026
Trial1	3	1	blindfold	clockwise	practice	Guided	1	0.5	0	7.605835	-0.3003	-1.45249	0.75163	1.09791974324902	-0.379831	-4.961079	1.033758
Trial1	3	1	blindfold	clockwise	practice	Guided	1	0.5	0	7.625824	-0.30028	-1.45248	0.75169	1.09794621804828	-0.247577	-4.927225	1.119458
Trial1	3	1	blindfold	clockwise	practice	Guided	1	0.5	0	7.645844	-0.30026	-1.45248	0.75174	1.09796588067469	-0.231565	-4.944152	1.103034
Trial1	3	1	blindfold	clockwise	practice	Guided	1	0.5	0	7.665833	-0.30025	-1.45247	0.75181	1.09800653463543	-0.296546	-4.910297	1.22398
Trial1	3	1	blindfold	clockwise	practice	Guided	1	0.5	0	7.685852	-0.30025	-1.45246	0.7519699	1.09811603825892	-0.482603	-4.825661	1.338156
Trial1	3	1	blindfold	clockwise	practice	Guided	1	0.5	0	7.705841	-0.30026	-1.45243	0.75366	1.09928131984467	-0.724762	-4.732562	1.591761
Trial1	3	1	blindfold	clockwise	practice	Guided	1	0.5	0	7.72583	-0.30044	-1.45233	0.7560999	1.1010864331855	-1.301782	-4.56329	2.692939
Trial1	3	1	blindfold	clockwise	practice	Guided	1	0.5	0	7.74585	-0.30059	-1.45227	0.76007	1.10392518134562	-1.415026	-4.415177	2.93266
Trial1	3	1	blindfold	clockwise	practice	Guided	1	0.5	0	7.765839	-0.30069	-1.45222	0.7652	1.10753579511175	-1.452257	-4.427872	2.709334
Trial1	3	1	blindfold	clockwise	practice	Guided	1	0.5	0	7.785828	-0.30072	-1.4522	0.77134	1.11180841125355	-1.37076	-4.419409	2.51495
Trial1	3	1	blindfold	clockwise	practice	Guided	1	0.5	0	7.805847	-0.30069	-1.45219	0.7861	1.12207741517053	-1.232004	-4.461727	2.197641
Trial1	3	1	blindfold	clockwise	practice	Guided	1	0.5	0	7.825836	-0.30056	-1.45225	0.79368	1.12730841897781	-1.037359	-4.614071	1.597436
Trial1	3	1	blindfold	clockwise	practice	Guided	1	0.5	0	7.845825	-0.30051	-1.45231	0.80089	1.13236084382192	-0.952236	-4.783343	1.160254
Trial1	3	1	blindfold	clockwise	practice	Guided	1	0.5	0	7.865845	-0.30048	-1.45238	0.80232	1.13335150392092	-0.960275	-4.956847	0.856152
Trial1	3	1	blindfold	clockwise	practice	Guided	1	0.5	0	7.885834	-0.30048	-1.45241	0.80202	1.13313911307734	-1.194687	-4.872211	2.318827
Trial1	3	1	blindfold	clockwise	practice	Guided	1	0.5	0	7.905823	-0.30053	-1.45234	0.80155	1.13284189493571	-1.910234	-3.932752	2.40675
Trial1	3	1	blindfold	clockwise	practice	Guided	1	0.5	0	7.925842	-0.30071	-1.45233	0.80121	1.13272857730311	-2.177251	-4.922993	0.938587
Trial1	3	1	blindfold	clockwise	practice	Guided	1	0.5	0	7.945831	-0.30081	-1.45244	0.80102	1.1326648479565	-2.062382	-5.578922	0.671773
Trial1	3	1	blindfold	clockwise	practice	Guided	1	0.5	0	7.965851	-0.30083	-1.45259	0.80077	1.13250221540707	-1.55918	-5.595849	-0.0073626
Trial1	3	1	blindfold	clockwise	practice	Guided	1	0.5	0	7.98584	-0.3008	-1.45268	0.80051	1.13229716768963	-1.246485	-5.714339	-0.560609
Trial1	3	1	blindfold	clockwise	practice	Guided	1	0.5	0	8.005829	-0.30074	-1.4528	0.8002501	1.1320709789225	-0.930449	-6.04442	-0.939723
Trial1	3	1	blindfold	clockwise	practice	Guided	1	0.5	0	8.025848	-0.30065	-1.45294	0.80023	1.13199311964591	-0.666534	-5.896307	-0.50086
Trial1	3	1	blindfold	clockwise	practice	Guided	1	0.5	0	8.045837	-0.30062	-1.45293	0.80023	1.13197189333934	-0.637196	-5.595849	0.15451
Trial1	3	1	blindfold	clockwise	practice	Guided	1	0.5	0	8.065826	-0.30059	-1.45286	0.80024	1.13195776760857	-0.669373	-5.185364	0.69887
Trial1	3	1	blindfold	clockwise	practice	Guided	1	0.5	0	8.085846	-0.30057	-1.45271	0.80027	1.13196482002997	-0.809359	-4.973774	0.987455
Trial1	3	1	blindfold	clockwise	practice	Guided	1	0.5	0	8.105835	-0.30056	-1.45258	0.80035	1.13201433243152	-0.987937	-4.664853	1.128417
Trial1	3	1	blindfold	clockwise	practice	Guided	1	0.5	0	8.125824	-0.30056	-1.45231	0.8004301	1.13207092963953	-1.190173	-4.21205	1.958169
Trial1	3	1	blindfold	clockwise	practice	Guided	1	0.5	0	8.145844	-0.30056	-1.45222	0.80057	1.13216988673343	-1.104868	-4.097792	2.334743
Trial1	3	1	blindfold	clockwise	practice	Guided	1	0.5	0	8.165833	-0.30056	-1.45217	0.80069	1.1322547320487	-1.050517	-4.224746	2.61561
Trial1	3	1	blindfold	clockwise	practice	Guided	1	0.5	0	8.185852	-0.30056	-1.45216	0.80085	1.13236791117751	-1.047594	-4.334773	2.886727
Trial1	3	1	blindfold	clockwise	practice	Guided	1	0.5	0	8.205841	-0.30056	-1.45216	0.8014799	1.13281348726709	-1.131038	-4.368627	3.497693
Trial1	3	1	blindfold	clockwise	practice	Guided	1	0.5	0	8.22583	-0.30056	-1.45216	0.80181	1.13304705451974	-1.23553	-4.169732	4.919492
Trial1	3	1	blindfold	clockwise	practice	Guided	1	0.5	0	8.24585	-0.30057	-1.45215	0.80206	1.13323104407113	-1.216441	-4.135878	5.397379
Trial1	3	1	blindfold	clockwise	practice	Guided	1	0.5	0	8.265839	-0.30057	-1.45215	0.8021801	1.13331600987834	-1.224519	-4.114719	5.550456
Trial1	3	1	blindfold	clockwise	practice	Guided	1	0.5	0	8.285828	-0.30057	-1.45214	0.80225	1.13336549884592	-1.275867	-4.190891	5.689061
Trial1	3	1	blindfold	clockwise	practice	Guided	1	0.5	0	8.305847	-0.30058	-1.45214	0.80241	1.13348583883065	-1.319333	-4.347468	5.890794
Trial1	3	1	blindfold	clockwise	practice	Guided	1	0.5	0	8.325836	-0.30059	-1.45214	0.80253	1.13357785248095	-1.42238	-4.330541	6.307191
Trial1	3	1	blindfold	clockwise	practice	Guided	1	0.5	0	8.345825	-0.3006	-1.45215	0.80265	1.13366985040375	-1.421322	-4.377091	6.473176
Trial1	3	1	blindfold	clockwise	practice	Guided	1	0.5	0	8.365845	-0.3006	-1.45215	0.80288	1.13383271455894	-1.346592	-4.47019	7.007539
Trial1	3	1	blindfold	clockwise	practice	Guided	1	0.5	0	8.385834	-0.30061	-1.45216	0.80324	1.13409474075424	-1.259971	-4.542131	7.799114
Trial1	3	1	blindfold	clockwise	practice	Guided	1	0.5	0	8.405823	-0.30061	-1.45217	0.80388	1.1345481451036	-1.15784	-4.584449	8.53927
Trial1	3	1	blindfold	clockwise	practice	Guided	1	0.5	0	8.425842	-0.30059	-1.45217	0.80406	1.13466158509619	-0.61851	-3.983533	9.364387
Trial1	3	1	blindfold	clockwise	practice	Guided	1	0.5	0	8.445831	-0.30056	-1.45215	0.80425	1.13477503288493	-0.163851	-3.611135	9.672296
Trial1	3	1	blindfold	clockwise	practice	Guided	1	0.5	0	8.465851	-0.30049	-1.45209	0.80441	1.13483903894167	0.408984	-3.420704	9.834935
Trial1	3	1	blindfold	clockwise	practice	Guided	1	0.5	0	8.48584	-0.30037	-1.452	0.8045601	1.13486080553412	1.17663	-3.272591	9.845749
Trial1	3	1	blindfold	clockwise	practice	Guided	1	0.5	0	8.505829	-0.30015	-1.4519	0.80464	1.13476231332211	2.08601	-3.285286	9.67041
Trial1	3	1	blindfold	clockwise	practice	Guided	1	0.5	0	8.525848	-0.29792	-1.45178	0.8046	1.13316259595553	3.664446	-3.71693	9.144899
Trial1	3	1	blindfold	clockwise	practice	Guided	1	0.5	0	8.545837	-0.29471	-1.45185	0.8046	1.13090457646489	3.898649	-3.784639	9.159961
Trial1	3	1	blindfold	clockwise	practice	Guided	1	0.5	0	8.565826	-0.28957	-1.45185	0.8047	1.12736990741226	3.841149	-3.41224	9.404644
Trial1	3	1	blindfold	clockwise	practice	Guided	1	0.5	0	8.585846	-0.28262	-1.45174	0.80479	1.12257786395717	3.690529	-3.226041	9.659714
Trial1	3	1	blindfold	clockwise	practice	Guided	1	0.5	0	8.605835	-0.27453	-1.45164	0.80485	1.11699606303268	3.593538	-3.124478	9.68313
Trial1	3	1	blindfold	clockwise	practice	Guided	1	0.5	0	8.625824	-0.25318	-1.45153	0.80482	1.10227734368543	3.460576	-3.073696	9.639886
Trial1	3	1	blindfold	clockwise	practice	Guided	1	0.5	0	8.645844	-0.24022	-1.45154	0.80476	1.09341861414504	3.470911	-3.179491	9.476503
Trial1	3	1	blindfold	clockwise	practice	Guided	1	0.5	0	8.665833	-0.22631	-1.45159	0.80471	1.0840131321928	3.291251	-3.302213	9.408926
Trial1	3	1	blindfold	clockwise	practice	Guided	1	0.5	0	8.685852	-0.21126	-1.45165	0.80468	1.07396493513709	3.07377	-3.378386	9.452443
Trial1	3	1	blindfold	clockwise	practice	Guided	1	0.5	0	8.705841	-0.19484	-1.45168	0.80492	1.06334320108436	2.947905	-3.285286	9.296445
Trial1	3	1	blindfold	clockwise	practice	Guided	1	0.5	0	8.72583	-0.1611	-1.45148	0.80509	1.04174043535734	2.437671	-2.701298	10.2345
Trial1	3	1	blindfold	clockwise	practice	Guided	1	0.5	0	8.74585	-0.14305	-1.45139	0.80516	1.03043486046469	2.488952	-2.849411	10.35518
Trial1	3	1	blindfold	clockwise	practice	Guided	1	0.5	0	8.765839	-0.12519	-1.4514	0.80514	1.0193689181624	2.449945	-2.912888	10.20698
Trial1	3	1	blindfold	clockwise	practice	Guided	1	0.5	0	8.785828	-0.10702	-1.45146	0.80511	1.00830320556934	2.510449	-3.103319	10.20119
Trial1	3	1	blindfold	clockwise	practice	Guided	1	0.5	0	8.805847	-0.087955	-1.45155	0.80503	0.996877305257176	2.518561	-3.281054	10.20569
Trial1	3	1	blindfold	clockwise	practice	Guided	1	0.5	0	8.825836	-0.050164	-1.45169	0.80503	0.975066001899351	2.51798	-3.41224	9.927383
Trial1	3	1	blindfold	clockwise	practice	Guided	1	0.5	0	8.845825	-0.030384	-1.45169	0.80514	0.964135694392305	2.214274	-3.204882	10.33127
Trial1	3	1	blindfold	clockwise	practice	Guided	1	0.5	0	8.865845	-0.011145	-1.45162	0.80522	0.95375493264431	2.236368	-3.1541	10.5
Trial1	3	1	blindfold	clockwise	practice	Guided	1	0.5	0	8.885834	0.008057199	-1.45159	0.80518	0.943569060889617	2.04484	-3.226041	10.34243
Trial1	3	1	blindfold	clockwise	practice	Guided	1	0.5	0	8.905823	0.027126	-1.4516	0.80504	0.933648341249435	2.110737	-3.166796	10.10124
Trial1	3	1	blindfold	clockwise	practice	Guided	1	0.5	0	8.925842	0.065653	-1.4516	0.80502	0.914721036856244	2.210743	-3.179491	10.0429
Trial1	3	1	blindfold	clockwise	practice	Guided	1	0.5	0	8.945831	0.085253	-1.45158	0.80503	0.905587298849881	2.342157	-3.039842	10.04203
Trial1	3	1	blindfold	clockwise	practice	Guided	1	0.5	0	8.965851	0.10446	-1.45154	0.80509	0.897007143385576	2.407269	-2.980597	10.18854
Trial1	3	1	blindfold	clockwise	practice	Guided	1	0.5	0	8.98584	0.12391	-1.45151	0.80519	0.88869261811649	2.430868	-3.027146	10.40666
Trial1	3	1	blindfold	clockwise	practice	Guided	1	0.5	0	9.005829	0.18421	-1.45151	0.8053401	0.865040994036317	2.469476	-3.014451	10.47761
Trial1	3	1	blindfold	clockwise	practice	Guided	1	0.5	0	9.025848	0.18421	-1.45151	0.8052	0.864910591649219	1.974412	-3.221809	9.99793
Trial1	3	1	blindfold	clockwise	practice	Guided	1	0.5	0	9.045837	0.20497	-1.4515	0.80528	0.857623769477316	2.30802	-2.798629	10.90664
Trial1	3	1	blindfold	clockwise	practice	Guided	1	0.5	0	9.065826	0.22521	-1.45144	0.80529	0.850882774522286	2.095947	-2.773238	10.55183
Trial1	3	1	blindfold	clockwise	practice	Guided	1	0.5	0	9.085846	0.24544	-1.4514	0.80518	0.844461748120708	2.301755	-2.887497	10.34807
Trial1	3	1	blindfold	clockwise	practice	Guided	1	0.5	0	9.105835	0.2664	-1.45144	0.80484	0.8380551454067	2.359836	-3.044074	9.86656
Trial1	3	1	blindfold	clockwise	practice	Guided	1	0.5	0	9.125824	0.30787	-1.4515	0.80476	0.827376915842138	2.591641	-2.997524	9.502224
Trial1	3	1	blindfold	clockwise	practice	Guided	1	0.5	0	9.145844	0.3292	-1.4515	0.80478	0.822704988961275	2.456685	-2.912888	9.544712
Trial1	3	1	blindfold	clockwise	practice	Guided	1	0.5	0	9.165833	0.35215	-1.45147	0.80487	0.818336940246022	2.292472	-2.980597	9.835352
Trial1	3	1	blindfold	clockwise	practice	Guided	1	0.5	0	9.185852	0.37331	-1.45148	0.80495	0.814858795640401	2.227165	-3.044074	9.897874
Trial1	3	1	blindfold	clockwise	practice	Guided	1	0.5	0	9.205841	0.39518	-1.45151	0.80498	0.811775892278093	2.291713	-3.073696	9.907097
Trial1	3	1	blindfold	clockwise	practice	Guided	1	0.5	0	9.22583	0.43981	-1.45159	0.80498	0.807227167102691	2.317753	-3.179491	9.970542
Trial1	3	1	blindfold	clockwise	practice	Guided	1	0.5	0	9.24585	0.46259	-1.45159	0.80499	0.805858794814567	2.306022	-3.149869	9.969941
Trial1	3	1	blindfold	clockwise	practice	Guided	1	0.5	0	9.265839	0.4848	-1.45156	0.80498	0.805123533264878	2.284635	-2.946742	9.939142
Trial1	3	1	blindfold	clockwise	practice	Guided	1	0.5	0	9.285828	0.50713	-1.4515	0.80496	0.804991588809026	2.392527	-2.849411	9.88074
Trial1	3	1	blindfold	clockwise	practice	Guided	1	0.5	0	9.305847	0.52967	-1.45144	0.80478	0.80532674587381	2.48869	-2.815556	9.742612
Trial1	3	1	blindfold	clockwise	practice	Guided	1	0.5	0	9.325836	0.57737	-1.45142	0.80473	0.808440773896606	2.754377	-2.773238	9.426284
Trial1	3	1	blindfold	clockwise	practice	Guided	1	0.5	0	9.345825	0.60132	-1.45139	0.8046	0.810954319767518	2.555386	-3.022915	8.491298
Trial1	3	1	blindfold	clockwise	practice	Guided	1	0.5	0	9.365845	0.62579	-1.45142	0.80476	0.814531612824033	2.567928	-2.934047	9.853601
Trial1	3	1	blindfold	clockwise	practice	Guided	1	0.5	0	9.385834	0.65064	-1.45142	0.80497	0.818943868460267	2.206368	-2.718225	9.987286
Trial1	3	1	blindfold	clockwise	practice	Guided	1	0.5	0	9.405823	0.67556	-1.45139	0.80502	0.823940876755367	2.118075	-2.866338	10.23976
Trial1	3	1	blindfold	clockwise	practice	Guided	1	0.5	0	9.425842	0.7256	-1.4515	0.80491	0.83592791355252	1.559366	-3.103319	9.76905
Trial1	3	1	blindfold	clockwise	practice	Guided	1	0.5	0	9.445831	0.74944	-1.45153	0.80483	0.842598093789333	1.331439	-3.073696	9.66716
Trial1	3	1	blindfold	clockwise	practice	Guided	1	0.5	0	9.465851	0.77324	-1.45153	0.80473	0.849853213062398	1.34717	-3.099087	9.478823
Trial1	3	1	blindfold	clockwise	practice	Guided	1	0.5	0	9.48584	0.79563	-1.45154	0.80462	0.857210868293525	1.548373	-3.056769	9.225206
Trial1	3	1	blindfold	clockwise	practice	Guided	1	0.5	0	9.505829	0.81749	-1.45153	0.80435	0.864742066001163	1.609254	-3.056769	8.928874
Trial1	3	1	blindfold	clockwise	practice	Guided	1	0.5	0	9.525848	0.86044	-1.45154	0.8043	0.881371381087115	1.355861	-3.052537	8.627108
Trial1	3	1	blindfold	clockwise	practice	Guided	1	0.5	0	9.545837	0.88134	-1.45152	0.80431	0.890131838045399	1.174551	-2.972133	8.69669
Trial1	3	1	blindfold	clockwise	practice	Guided	1	0.5	0	9.565826	0.90088	-1.45148	0.80426	0.89863172544208	1.139888	-2.832484	8.429449
Trial1	3	1	blindfold	clockwise	practice	Guided	1	0.5	0	9.585846	0.91972	-1.45145	0.80426	0.907192948568712	1.235619	-2.94251	8.554558
Trial1	3	1	blindfold	clockwise	practice	Guided	1	0.5	0	9.605835	0.93794	-1.45144	0.80426	0.915765044875214	1.349307	-2.65898	8.511515
Trial1	3	1	blindfold	clockwise	practice	Guided	1	0.5	0	9.625824	0.97335	-1.45136	0.80419	0.9331568956955	1.235187	-2.625125	8.289007
Trial1	3	1	blindfold	clockwise	practice	Guided	1	0.5	0	9.645844	0.98998	-1.45132	0.80408	0.941607722543399	1.205128	-2.548953	8.128411
Trial1	3	1	blindfold	clockwise	practice	Guided	1	0.5	0	9.665833	1.00659	-1.45129	0.80393	0.950229947368907	1.323812	-2.608198	7.788709
Trial1	3	1	blindfold	clockwise	practice	Guided	1	0.5	0	9.685852	1.02236	-1.4513	0.80379	0.958612787749874	1.508015	-2.633589	7.557347
Trial1	3	1	blindfold	clockwise	practice	Guided	1	0.5	0	9.705841	1.03843	-1.45132	0.80362	0.967322031222132	1.723315	-2.709761	7.350654
Trial1	3	1	blindfold	clockwise	practice	Guided	1	0.5	0	9.72583	1.06958	-1.45135	0.80351	0.984911062967983	1.827375	-2.654748	7.153431
Trial1	3	1	blindfold	clockwise	practice	Guided	1	0.5	0	9.74585	1.08533	-1.45135	0.80334	0.993964991419086	2.389257	-2.849411	6.16169
Trial1	3	1	blindfold	clockwise	practice	Guided	1	0.5	0	9.765839	1.10196	-1.45138	0.8034	1.00389613277334	1.953936	-2.61243	6.837211
Trial1	3	1	blindfold	clockwise	practice	Guided	1	0.5	0	9.785828	1.11839	-1.45133	0.8034999	1.01391237124101	1.960077	-2.51933	7.026393
Trial1	3	1	blindfold	clockwise	practice	Guided	1	0.5	0	9.805847	1.13558	-1.4513	0.80357	1.02454224550965	1.960421	-2.642053	7.115954
Trial1	3	1	blindfold	clockwise	practice	Guided	1	0.5	0	9.825836	1.16975	-1.45128	0.8036	1.0461061182268	1.98273	-2.642053	7.213066
Trial1	3	1	blindfold	clockwise	practice	Guided	1	0.5	0	9.845825	1.18773	-1.45132	0.80355	1.05766965593626	2.019231	-2.815556	7.332388
Trial1	3	1	blindfold	clockwise	practice	Guided	1	0.5	0	9.865845	1.20488	-1.4514	0.80353	1.06888551231536	2.361971	-2.807093	6.799788
Trial1	3	1	blindfold	clockwise	practice	Guided	1	0.5	0	9.885834	1.22407	-1.45142	0.80362	1.08170345767536	1.925399	-2.637821	7.314576
Trial1	3	1	blindfold	clockwise	practice	Guided	1	0.5	0	9.905823	1.24183	-1.45135	0.8037	1.0937300736623	2.014124	-2.637821	7.413361
Trial1	3	1	blindfold	clockwise	practice	Guided	1	0.5	0	9.925842	1.2795	-1.45136	0.80371	1.11962940297016	1.867683	-2.646284	7.372687
Trial1	3	1	blindfold	clockwise	practice	Guided	1	0.5	0	9.945831	1.29867	-1.45134	0.8037	1.13305233432085	1.764304	-2.667443	7.551175
Trial1	3	1	blindfold	clockwise	practice	Guided	1	0.5	0	9.965851	1.30629	-1.45133	0.80358	1.13835161848335	4.487876	-2.561648	6.466818
Trial1	3	1	blindfold	clockwise	practice	Guided	1	0.5	0	9.98584	1.30504	-1.45141	0.80328	1.13725465769634	8.387141	-3.924288	5.478266
Trial1	3	1	blindfold	clockwise	practice	Guided	1	0.5	0	10.00583	1.30461	-1.45161	0.80302	1.1367666408295	7.206964	-3.810029	4.452603
Trial1	3	1	blindfold	clockwise	practice	Guided	1	0.5	0	10.02585	1.3028	-1.45148	0.80342	1.13576918573162	1.201839	-1.173618	6.983617
Trial1	3	1	blindfold	clockwise	practice	Guided	1	0.5	0	10.04584	1.30147	-1.45097	0.80416	1.13535339863711	0.089122	-0.70812	8.872546
Trial1	3	1	blindfold	clockwise	practice	Guided	1	0.5	0	10.06583	1.30065	-1.45061	0.8045	1.13501561946988	0.645318	-1.072055	9.421819
Trial1	3	1	blindfold	clockwise	practice	Guided	1	0.5	0	10.08585	1.30061	-1.4506	0.8044701	1.13496632460269	2.224388	-1.816852	9.053987
Trial1	3	1	blindfold	clockwise	practice	Guided	1	0.5	0	10.10583	1.30077	-1.45069	0.80392	1.1346894198331	3.853942	-2.663212	8.206087
Trial1	3	1	blindfold	clockwise	practice	Guided	1	0.5	0	10.12582	1.30173	-1.45137	0.80371	1.13521830444973	4.9454	-3.97507	6.492576
Trial1	3	1	blindfold	clockwise	practice	Guided	1	0.5	0	10.14584	1.3019	-1.45156	0.80369	1.13532431448215	4.3798	-3.826957	6.5025
Trial1	3	1	blindfold	clockwise	practice	Guided	1	0.5	0	10.16583	1.3019	-1.45158	0.80367	1.13531013745025	3.82851	-3.640757	6.787428
Trial1	3	1	blindfold	clockwise	practice	Guided	1	0.5	0	10.18585	1.3019	-1.45159	0.80365	1.13529600278737	3.732088	-3.450326	6.702176
Trial1	3	1	blindfold	clockwise	practice	Guided	1	0.5	0	10.20584	1.3019	-1.4516	0.80335	1.13508362420909	4.161464	-3.666148	6.242614
Trial1	3	1	blindfold	clockwise	practice	Guided	1	0.5	0	10.22583	1.30203	-1.45172	0.80275	1.13475090534444	5.452896	-4.42364	4.258471
Trial1	3	1	blindfold	clockwise	practice	Guided	1	0.5	0	10.24585	1.30231	-1.45195	0.80231	1.13463771113214	5.854974	-4.643694	3.037411
Trial1	3	1	blindfold	clockwise	practice	Guided	1	0.5	0	10.26584	1.3025	-1.45208	0.80198	1.13453872563341	5.863602	-4.554826	2.376489
Trial1	3	1	blindfold	clockwise	practice	Guided	1	0.5	0	10.28583	1.30259	-1.45213	0.80173	1.13442583336326	5.814713	-4.491349	1.839653
Trial1	3	1	blindfold	clockwise	practice	Guided	1	0.5	0	10.30585	1.30264	-1.45215	0.801	1.13394528344883	5.853155	-4.419409	1.13044
Trial1	3	1	blindfold	clockwise	practice	Guided	1	0.5	0	10.32584	1.30274	-1.45219	0.80051	1.13367002029902	5.735375	-4.60984	-0.801273
Trial1	3	1	blindfold	clockwise	practice	Guided	1	0.5	0	10.34583	1.30277	-1.45224	0.79983	1.13321117687022	5.608761	-4.68178	-1.792822
Trial1	3	1	blindfold	clockwise	practice	Guided	1	0.5	0	10.36584	1.30278	-1.45231	0.79856	1.13232234405967	5.596878	-4.876443	-2.546322
Trial1	3	1	blindfold	clockwise	practice	Guided	1	0.5	0	10.38583	1.30278	-1.45241	0.79644	1.13082821952654	5.591692	-4.990702	-2.839272
Trial1	3	1	blindfold	clockwise	practice	Guided	1	0.5	0	10.40582	1.30279	-1.45248	0.78918	1.12573397996071	5.638547	-4.965311	-2.90779
Trial1	3	1	blindfold	clockwise	practice	Guided	1	0.5	0	10.42584	1.30277	-1.45241	0.78382	1.12196851808729	5.3448	-4.630999	-3.223215
Trial1	3	1	blindfold	clockwise	practice	Guided	1	0.5	0	10.44583	1.30266	-1.45233	0.77681	1.11700349962668	4.885878	-4.525204	-3.43527
Trial1	3	1	blindfold	clockwise	practice	Guided	1	0.5	0	10.46585	1.30247	-1.45227	0.7685601	1.11114472694755	4.323188	-4.245905	-3.232623
Trial1	3	1	blindfold	clockwise	practice	Guided	1	0.5	0	10.48584	1.30218	-1.45214	0.75848	1.10398581255811	3.822741	-3.958142	-3.235155
Trial1	3	1	blindfold	clockwise	practice	Guided	1	0.5	0	10.50583	1.30195	-1.45202	0.73367	1.08692024621294	3.709746	-4.118951	-3.500801
Trial1	3	1	blindfold	clockwise	practice	Guided	1	0.5	0	10.52585	1.3019	-1.45216	0.71868	1.07682154227651	3.983172	-4.262832	-3.694834
Trial1	3	1	blindfold	clockwise	practice	Guided	1	0.5	0	10.54584	1.30199	-1.45216	0.69624	1.06204433067121	4.093431	-4.207819	-3.430164
Trial1	3	1	blindfold	clockwise	practice	Guided	1	0.5	0	10.56583	1.30205	-1.45209	0.68272	1.05327631264426	4.010237	-4.025851	-3.750309
Trial1	3	1	blindfold	clockwise	practice	Guided	1	0.5	0	10.58585	1.30204	-1.45204	0.66202	1.03997055739038	3.942737	-3.983533	-3.646788
Trial1	3	1	blindfold	clockwise	practice	Guided	1	0.5	0	10.60583	1.30196	-1.45201	0.6181	1.012515430072	3.535576	-4.118951	-3.191408
Trial1	3	1	blindfold	clockwise	practice	Guided	1	0.5	0	10.62582	1.30168	-1.45189	0.59538	0.99858315515225	3.401467	-3.869275	-2.776428
Trial1	3	1	blindfold	clockwise	practice	Guided	1	0.5	0	10.64584	1.30167	-1.45192	0.57046	0.983920496998791	3.525101	-3.848116	-2.677017
Trial1	3	1	blindfold	clockwise	practice	Guided	1	0.5	0	10.66583	1.30174	-1.4519	0.54509	0.969489546994032	3.557651	-3.471485	-2.222535
Trial1	3	1	blindfold	clockwise	practice	Guided	1	0.5	0	10.68585	1.30175	-1.45181	0.52103	0.956177412339434	3.343908	-3.636526	-1.776274
Trial1	3	1	blindfold	clockwise	practice	Guided	1	0.5	0	10.70584	1.30172	-1.45174	0.46785	0.92824491257193	3.498066	-3.433399	-2.43865
Trial1	3	1	blindfold	clockwise	practice	Guided	1	0.5	0	10.72583	1.30168	-1.45193	0.44227	0.915583816992299	3.40111	-3.708466	-2.111399
Trial1	3	1	blindfold	clockwise	practice	Guided	1	0.5	0	10.74585	1.30166	-1.45187	0.41486	0.902644706058408	3.119316	-3.374154	-0.898214
Trial1	3	1	blindfold	clockwise	practice	Guided	1	0.5	0	10.76584	1.3016	-1.45165	0.39022	0.891534724388993	3.447276	-3.077928	-1.10883
Trial1	3	1	blindfold	clockwise	practice	Guided	1	0.5	0	10.78583	1.30164	-1.4516	0.3643	0.88053463466105	3.499662	-3.771943	-1.411118
Trial1	3	1	blindfold	clockwise	practice	Guided	1	0.5	0	10.80585	1.3017	-1.45176	0.31525	0.861455426554551	3.359934	-3.416472	-1.56795
Trial1	3	1	blindfold	clockwise	practice	Guided	1	0.5	0	10.82584	1.30151	-1.45153	0.29066	0.852585283352447	2.682939	-2.692834	-1.15096
Trial1	3	1	blindfold	clockwise	practice	Guided	1	0.5	0	10.84583	1.30142	-1.45145	0.26695	0.844710768387624	2.73966	-3.467254	-1.331229
Trial1	3	1	blindfold	clockwise	practice	Guided	1	0.5	0	10.86584	1.30139	-1.45161	0.24294	0.837404127003671	2.740815	-3.221809	-0.999086
Trial1	3	1	blindfold	clockwise	practice	Guided	1	0.5	0	10.88583	1.30137	-1.45158	0.22065	0.831192004856582	2.517721	-2.752079	-0.227372
Trial1	3	1	blindfold	clockwise	practice	Guided	1	0.5	0	10.90582	1.30131	-1.45141	0.17836	0.820920283049897	2.579139	-2.345827	-0.271851
Trial1	3	1	blindfold	clockwise	practice	Guided	1	0.5	0	10.92584	1.3014	-1.4514	0.15717	0.816666684169874	2.9457	-3.08216	-1.182429
Trial1	3	1	blindfold	clockwise	practice	Guided	1	0.5	0	10.94583	1.30144	-1.45148	0.13701	0.813066920231469	2.807556	-2.697066	-0.9845
Trial1	3	1	blindfold	clockwise	practice	Guided	1	0.5	0	10.96585	1.3014	-1.45141	0.11765	0.809989869001963	2.679248	-2.769007	-0.364483
Trial1	3	1	blindfold	clockwise	practice	Guided	1	0.5	0	10.98584	1.30132	-1.45134	0.098905	0.807400807597966	2.707546	-2.290813	-0.612475
Trial1	3	1	blindfold	clockwise	practice	Guided	1	0.5	0	11.00583	1.30129	-1.45125	0.061737	0.803664722897769	2.621114	-2.950974	-0.715456
Trial1	3	1	blindfold	clockwise	practice	Guided	1	0.5	0	11.02585	1.3013	-1.45138	0.044605	0.802540455923172	2.534563	-2.477012	-0.525215
Trial1	3	1	blindfold	clockwise	practice	Guided	1	0.5	0	11.04584	1.30127	-1.45127	0.027703	0.801748764939417	2.471417	-2.430463	-0.39747
Trial1	3	1	blindfold	clockwise	practice	Guided	1	0.5	0	11.06583	1.30125	-1.4512	0.012372	0.801345492482659	2.479097	-2.295045	-0.438828
Trial1	3	1	blindfold	clockwise	practice	Guided	1	0.5	0	11.08585	1.30124	-1.45114	-0.0032103	0.801246398618894	2.405504	-2.345827	-0.916727
Trial1	3	1	blindfold	clockwise	practice	Guided	1	0.5	0	11.10583	1.30123	-1.45118	-0.03408	0.801954535124804	2.445942	-2.688602	-0.987088
Trial1	3	1	blindfold	clockwise	practice	Guided	1	0.5	0	11.12582	1.30123	-1.45125	-0.048598	0.802702557201934	2.370549	-2.256959	-0.503469
Trial1	3	1	blindfold	clockwise	practice	Guided	1	0.5	0	11.14584	1.3012	-1.45116	-0.062999	0.803672927269183	2.403743	-2.168091	-0.521704
Trial1	3	1	blindfold	clockwise	practice	Guided	1	0.5	0	11.16583	1.30122	-1.45112	-0.076445	0.804858634391482	2.427108	-2.176555	-0.489182
Trial1	3	1	blindfold	clockwise	practice	Guided	1	0.5	0	11.18585	1.30121	-1.45111	-0.089478	0.806190832962914	2.258111	-2.134237	-0.530677
Trial1	3	1	blindfold	clockwise	practice	Guided	1	0.5	0	11.20584	1.30116	-1.45108	-0.11622	0.809545797349634	2.322423	-2.117309	-1.097746
Trial1	3	1	blindfold	clockwise	practice	Guided	1	0.5	0	11.22583	1.30117	-1.45124	-0.12964	0.811590958778502	2.395642	-2.582807	-1.265748
Trial1	3	1	blindfold	clockwise	practice	Guided	1	0.5	0	11.24585	1.30118	-1.45127	-0.14351	0.813931520656973	2.407147	-2.379681	-1.160406
Trial1	3	1	blindfold	clockwise	practice	Guided	1	0.5	0	11.26584	1.3012	-1.45121	-0.15706	0.816449109295906	2.512987	-2.320436	-1.228523
Trial1	3	1	blindfold	clockwise	practice	Guided	1	0.5	0	11.28583	1.30125	-1.45119	-0.17075	0.819241781671703	2.573149	-2.44739	-1.339232
Trial1	3	1	blindfold	clockwise	practice	Guided	1	0.5	0	11.30585	1.30129	-1.45123	-0.19856	0.825525046823488	2.476852	-2.56588	-1.070772
Trial1	3	1	blindfold	clockwise	practice	Guided	1	0.5	0	11.32584	1.3012	-1.45119	-0.21262	0.828932181077352	2.291583	-2.460085	-1.456739
Trial1	3	1	blindfold	clockwise	practice	Guided	1	0.5	0	11.34583	1.30116	-1.45123	-0.22787	0.832935796689691	2.290335	-2.587039	-1.552182
Trial1	3	1	blindfold	clockwise	practice	Guided	1	0.5	0	11.36584	1.30115	-1.4513	-0.24198	0.836896511040301	2.25877	-2.413535	-1.352251
Trial1	3	1	blindfold	clockwise	practice	Guided	1	0.5	0	11.38583	1.30112	-1.45124	-0.25704	0.841345875067772	2.18291	-2.30774	-1.161136
Trial1	3	1	blindfold	clockwise	practice	Guided	1	0.5	0	11.40582	1.3011	-1.45118	-0.28582	0.850561174546334	2.204934	-2.244263	-1.031682
Trial1	3	1	blindfold	clockwise	practice	Guided	1	0.5	0	11.42584	1.30106	-1.45106	-0.30032	0.855505209628699	2.015031	-1.863401	-0.715424
Trial1	3	1	blindfold	clockwise	practice	Guided	1	0.5	0	11.44583	1.30102	-1.45097	-0.31439	0.860507969644225	2.074999	-2.074991	-0.977317
Trial1	3	1	blindfold	clockwise	practice	Guided	1	0.5	0	11.46585	1.301	-1.45099	-0.32842	0.865713973527127	1.998859	-2.185018	-0.946301
Trial1	3	1	blindfold	clockwise	practice	Guided	1	0.5	0	11.48584	1.30099	-1.45104	-0.34265	0.871202603742649	1.934535	-2.058064	-0.783164
Trial1	3	1	blindfold	clockwise	practice	Guided	1	0.5	0	11.50583	1.30097	-1.45101	-0.36951	0.88209450938727	1.910004	-1.842242	-0.581625
Trial1	3	1	blindfold	clockwise	practice	Guided	1	0.5	0	11.52585	1.30095	-1.45088	-0.38194	0.887355144386669	1.862673	-1.664507	-0.268784
Trial1	3	1	blindfold	clockwise	practice	Guided	1	0.5	0	11.54584	1.30094	-1.45085	-0.39379	0.892510790878545	1.815887	-1.588334	-0.209887
Trial1	3	1	blindfold	clockwise	practice	Guided	1	0.5	0	11.56583	1.30092	-1.45081	-0.40519	0.897581077453703	1.860927	-1.575639	-0.305002
Trial1	3	1	blindfold	clockwise	practice	Guided	1	0.5	0	11.58585	1.30091	-1.45079	-0.41633	0.902655789271736	1.849051	-1.689898	-0.545514
Trial1	3	1	blindfold	clockwise	practice	Guided	1	0.5	0	11.60583	1.30094	-1.45083	-0.43794	0.912850692835417	1.949418	-1.804156	-0.594824
Trial1	3	1	blindfold	clockwise	practice	Guided	1	0.5	0	11.62582	1.30097	-1.45086	-0.44788	0.917687070499943	1.892039	-1.550248	-0.292415
Trial1	3	1	blindfold	clockwise	practice	Guided	1	0.5	0	11.64584	1.30097	-1.45081	-0.4577	0.922519575940872	2.052168	-1.656043	-0.320974
Trial1	3	1	blindfold	clockwise	practice	Guided	1	0.5	0	11.66583	1.30098	-1.45082	-0.46692	0.927137093920655	1.966826	-1.67297	-0.494233
Trial1	3	1	blindfold	clockwise	practice	Guided	1	0.5	0	11.68585	1.30098	-1.45082	-0.47589	0.931686759349086	1.893705	-1.60103	-0.539656
Trial1	3	1	blindfold	clockwise	practice	Guided	1	0.5	0	11.70584	1.30094	-1.4508	-0.49324	0.940633105381933	1.764842	-1.541785	-0.436526
Trial1	3	1	blindfold	clockwise	practice	Guided	1	0.5	0	11.72583	1.30084	-1.45076	-0.50152	0.944916311302781	1.757175	-1.537553	-0.572732
Trial1	3	1	blindfold	clockwise	practice	Guided	1	0.5	0	11.74585	1.30084	-1.45078	-0.50998	0.949433573219585	1.701433	-1.677202	-0.683528
Trial1	3	1	blindfold	clockwise	practice	Guided	1	0.5	0	11.76584	1.30086	-1.45082	-0.51811	0.953842106402949	1.779284	-1.622189	-0.707173
Trial1	3	1	blindfold	clockwise	practice	Guided	1	0.5	0	11.78583	1.30087	-1.4508	-0.52615	0.958241443757841	1.759219	-1.495235	-0.651165
Trial1	3	1	blindfold	clockwise	practice	Guided	1	0.5	0	11.80585	1.30088	-1.45076	-0.54211	0.967104949294893	1.827179	-1.465612	-0.581887
Trial1	3	1	blindfold	clockwise	practice	Guided	1	0.5	0	11.82584	1.30093	-1.45072	-0.54979	0.97147196687226	1.84266	-1.46138	-0.583547
Trial1	3	1	blindfold	clockwise	practice	Guided	1	0.5	0	11.84583	1.30092	-1.45073	-0.55757	0.975887875264688	1.820975	-1.520626	-0.575678
Trial1	3	1	blindfold	clockwise	practice	Guided	1	0.5	0	11.86584	1.3009	-1.45075	-0.56503	0.980152909569577	1.762735	-1.50793	-0.587604
Trial1	3	1	blindfold	clockwise	practice	Guided	1	0.5	0	11.88583	1.30088	-1.45074	-0.57253	0.984479187777947	1.694232	-1.359817	-0.765456
Trial1	3	1	blindfold	clockwise	practice	Guided	1	0.5	0	11.90582	1.30086	-1.4507	-0.58838	0.993764466697879	1.703188	-1.427526	-0.768337
Trial1	3	1	blindfold	clockwise	practice	Guided	1	0.5	0	11.92584	1.30085	-1.45068	-0.59604	0.998310808632987	1.728451	-1.254022	-0.810687
Trial1	3	1	blindfold	clockwise	practice	Guided	1	0.5	0	11.94583	1.30085	-1.45065	-0.60439	1.00331853319913	1.781118	-1.304804	-0.910802
Trial1	3	1	blindfold	clockwise	practice	Guided	1	0.5	0	11.96585	1.30089	-1.45067	-0.6128	1.00843868668914	1.86262	-1.452917	-1.057555
Trial1	3	1	blindfold	clockwise	practice	Guided	1	0.5	0	11.98584	1.30094	-1.45073	-0.62154	1.0138130629003	2.003877	-1.520626	-1.181262
Trial1	3	1	blindfold	clockwise	practice	Guided	1	0.5	0	12.00583	1.30098	-1.45076	-0.64017	1.02537140406588	2.007804	-1.503698	-1.163547
Trial1	3	1	blindfold	clockwise	practice	Guided	1	0.5	0	12.02585	1.301	-1.45076	-0.64968	1.03135107861727	1.981062	-1.38944	-1.053319
Trial1	3	1	blindfold	clockwise	practice	Guided	1	0.5	0	12.04584	1.301	-1.45073	-0.65975	1.03772400930429	1.97499	-1.478308	-1.046378
Trial1	3	1	blindfold	clockwise	practice	Guided	1	0.5	0	12.06583	1.30099	-1.45075	-0.66966	1.04404474768637	1.936264	-1.579871	-0.916504
Trial1	3	1	blindfold	clockwise	practice	Guided	1	0.5	0	12.08585	1.30096	-1.45076	-0.6799101	1.05062587004009	1.836959	-1.402135	-0.806995
Trial1	3	1	blindfold	clockwise	practice	Guided	1	0.5	0	12.10583	1.30093	-1.45072	-0.69962	1.06346455857521	1.839122	-1.334426	-0.664787
Trial1	3	1	blindfold	clockwise	practice	Guided	1	0.5	0	12.12582	1.30088	-1.45069	-0.70942	1.06989971052635	1.755541	-1.427526	-0.703502
Trial1	3	1	blindfold	clockwise	practice	Guided	1	0.5	0	12.14584	1.30089	-1.45073	-0.71928	1.07647037447175	1.865555	-1.60103	-0.829129
Trial1	3	1	blindfold	clockwise	practice	Guided	1	0.5	0	12.16583	1.30094	-1.4508	-0.72968	1.08348412422149	2.013144	-1.651811	-1.130921
Trial1	3	1	blindfold	clockwise	practice	Guided	1	0.5	0	12.18585	1.30099	-1.45084	-0.73999	1.09049078443259	2.042717	-1.753375	-1.123452
Trial1	3	1	blindfold	clockwise	practice	Guided	1	0.5	0	12.20584	1.30102	-1.45087	-0.76134	1.10511154217036	2.118732	-1.71952	-1.005861
Trial1	3	1	blindfold	clockwise	practice	Guided	1	0.5	0	12.22583	1.30105	-1.45084	-0.77202	1.11251789328819	2.093825	-1.761838	-0.923222
Trial1	3	1	blindfold	clockwise	practice	Guided	1	0.5	0	12.24585	1.30104	-1.45088	-0.783	1.12015809382049	2.017481	-1.782997	-0.889153
Trial1	3	1	blindfold	clockwise	practice	Guided	1	0.5	0	12.26584	1.30102	-1.45089	-0.79365	1.12761396907602	1.990853	-1.651811	-0.893389
Trial1	3	1	blindfold	clockwise	practice	Guided	1	0.5	0	12.28583	1.30099	-1.45085	-0.80289	1.1341152116503	1.916248	-1.609493	-0.724352
Trial1	3	1	blindfold	clockwise	practice	Guided	1	0.5	0	12.30585	1.30096	-1.45081	-0.80232	1.13369061566602	1.903534	-1.364049	-1.222655
Trial1	3	1	blindfold	clockwise	practice	Guided	1	0.5	0	12.32584	1.30106	-1.45101	-0.80186	1.13343573990845	2.284128	-3.082154	-2.894434
Trial1	3	1	blindfold	clockwise	practice	Guided	1	0.5	0	12.34583	1.30114	-1.45128	-0.80183	1.13347110705776	2.731254	-2.523556	-3.136231
Trial1	3	1	blindfold	clockwise	practice	Guided	1	0.5	0	12.36584	1.30115	-1.45127	-0.80179	1.13344989252665	2.868371	-2.142694	-2.816979
Trial1	3	1	blindfold	clockwise	practice	Guided	1	0.5	0	12.38583	1.30117	-1.45126	-0.8017499	1.13343563075928	2.936404	-2.468543	-2.722071
Trial1	3	1	blindfold	clockwise	practice	Guided	1	0.5	0	12.40582	1.3012	-1.45125	-0.80165	1.13338607870693	3.128592	-2.383907	-2.668024
Trial1	3	1	blindfold	clockwise	practice	Guided	1	0.5	0	12.42584	1.30122	-1.45124	-0.8016	1.13336495029261	2.323531	-2.430457	-2.285518
Trial1	3	1	blindfold	clockwise	practice	Guided	1	0.5	0	12.44583	1.30122	-1.45124	-0.80155	1.13332962341287	2.036922	-2.210403	-2.284619
Trial1	3	1	blindfold	clockwise	practice	Guided	1	0.5	0	12.46585	1.30119	-1.45122	-0.80146	1.13324464744574	1.734138	-1.956495	-2.180963
Trial1	3	1	blindfold	clockwise	practice	Guided	1	0.5	0	12.48584	1.30113	-1.45117	-0.80137	1.13313868687586	1.560996	-2.024204	-2.041763
Trial1	3	1	blindfold	clockwise	practice	Guided	1	0.5	0	12.50583	1.30108	-1.45114	-0.80133	1.13307496192412	1.631654	-2.079217	-2.028236
Trial1	3	1	blindfold	clockwise	practice	Guided	1	0.5	0	12.52585	1.30106	-1.45113	-0.80132	1.13305376319317	1.660298	-2.460079	-2.177864
Trial1	3	1	blindfold	clockwise	practice	Guided	1	0.5	0	12.54584	1.30104	-1.45114	-0.80131	1.13303260663258	1.512504	-2.57857	-2.283722
Trial1	3	1	blindfold	clockwise	practice	Guided	1	0.5	0	12.56583	1.30102	-1.45115	-0.8013	1.13301132371152	1.225539	-2.481238	-2.367715
Trial1	3	1	blindfold	clockwise	practice	Guided	1	0.5	0	12.58585	1.30099	-1.45116	-0.80129	1.13298304571738	0.877881	-2.362748	-2.34489
Trial1	3	1	blindfold	clockwise	practice	Guided	1	0.5	0	12.60583	1.30088	-1.45116	-0.80121	1.13284872789892	0.605725	-2.295039	-2.314662
Trial1	3	1	blindfold	clockwise	practice	Guided	1	0.5	0	12.62582	1.30058	-1.45115	-0.80115	1.13259420858909	0.112111	-2.350052	-1.988475
Trial1	3	1	blindfold	clockwise	practice	Guided	1	0.5	0	12.64584	1.30046	-1.45116	-0.80112	1.13248819159551	0.007977	-2.464311	-1.942637
Trial1	3	1	blindfold	clockwise	practice	Guided	1	0.5	0	12.66583	1.30038	-1.45119	-0.80109	1.13241040362766	-0.067435	-2.60396	-1.824721
Trial1	3	1	blindfold	clockwise	practice	Guided	1	0.5	0	12.68585	1.30033	-1.45122	-0.80106	1.13235384889137	-0.14105	-2.684365	-1.725558
Trial1	3	1	blindfold	clockwise	practice	Guided	1	0.5	0	12.70584	1.30029	-1.45125	-0.80101	1.13229011973342	-0.196839	-2.69706	-1.658674
Trial1	3	1	blindfold	clockwise	practice	Guided	1	0.5	0	12.72583	1.30021	-1.45129	-0.80097	1.13220533329536	-0.497792	-2.680133	-1.583893
Trial1	3	1	blindfold	clockwise	practice	Guided	1	0.5	0	12.74585	1.30014	-1.4513	-0.80093	1.13212758262977	-0.735407	-2.688596	-1.553955
Trial1	3	1	blindfold	clockwise	practice	Guided	1	0.5	0	12.76584	1.30003	-1.45131	-0.80086	1.13200031349257	-0.940396	-2.60396	-1.443267
Trial1	3	1	blindfold	clockwise	practice	Guided	1	0.5	0	12.78583	1.29983	-1.45131	-0.80078	1.13180235482435	-1.16754	-2.582801	-1.40479
Trial1	3	1	blindfold	clockwise	practice	Guided	1	0.5	0	12.80585	1.29929	-1.45129	-0.80069	1.13135718063053	-1.33817	-2.570106	-1.364992
Trial1	3	1	blindfold	clockwise	practice	Guided	1	0.5	0	12.82584	1.29673	-1.45131	-0.80069	1.1295500111064	-1.533404	-2.654742	-1.387518
Trial1	3	1	blindfold	clockwise	practice	Guided	1	0.5	0	12.84583	1.29457	-1.45133	-0.80069	1.12802743959267	-1.581232	-2.730914	-1.396463
Trial1	3	1	blindfold	clockwise	practice	Guided	1	0.5	0	12.86584	1.29179	-1.45136	-0.80069	1.12607099518069	-1.607388	-2.777464	-1.367425
Trial1	3	1	blindfold	clockwise	practice	Guided	1	0.5	0	12.88583	1.28836	-1.45138	-0.80069	1.12366193562567	-1.714474	-2.747842	-1.371885
Trial1	3	1	blindfold	clockwise	practice	Guided	1	0.5	0	12.90582	1.28408	-1.45138	-0.80068	1.12065602405669	-1.804083	-2.747842	-1.366948
Trial1	3	1	blindfold	clockwise	practice	Guided	1	0.5	0	12.92584	1.27306	-1.45138	-0.80067	1.11296639730393	-1.924236	-2.845173	-1.350905
Trial1	3	1	blindfold	clockwise	practice	Guided	1	0.5	0	12.94583	1.26611	-1.45142	-0.80064	1.10812852780317	-1.935382	-2.879027	-1.268216
Trial1	3	1	blindfold	clockwise	practice	Guided	1	0.5	0	12.96585	1.25849	-1.45143	-0.8006101	1.10285244073462	-1.971038	-2.849405	-1.220616
Trial1	3	1	blindfold	clockwise	practice	Guided	1	0.5	0	12.98584	1.25027	-1.45142	-0.80056	1.09717883508439	-1.982937	-2.81555	-1.138192
Trial1	3	1	blindfold	clockwise	practice	Guided	1	0.5	0	13.00583	1.24062	-1.45142	-0.80048	1.09054401702359	-2.008067	-2.794391	-1.052432
Trial1	3	1	blindfold	clockwise	practice	Guided	1	0.5	0	13.02585	1.21854	-1.45142	-0.80048	1.07567091054777	-1.9533	-2.883259	-0.963431
Trial1	3	1	blindfold	clockwise	practice	Guided	1	0.5	0	13.04584	1.20696	-1.45144	-0.80048	1.06797033314314	-1.904777	-2.972127	-0.976965
Trial1	3	1	blindfold	clockwise	practice	Guided	1	0.5	0	13.06583	1.19433	-1.45148	-0.8005	1.059667083605	-1.790225	-3.044068	-1.000241
Trial1	3	1	blindfold	clockwise	practice	Guided	1	0.5	0	13.08585	1.18064	-1.45152	-0.8005	1.05074782724828	-1.762284	-3.111776	-0.99585
Trial1	3	1	blindfold	clockwise	practice	Guided	1	0.5	0	13.10583	1.16676	-1.45156	-0.80049	1.04180282660214	-1.811065	-3.179485	-0.963917
Trial1	3	1	blindfold	clockwise	practice	Guided	1	0.5	0	13.12582	1.13687	-1.45157	-0.80049	1.02293093883069	-1.792427	-3.158326	-1.022593
Trial1	3	1	blindfold	clockwise	practice	Guided	1	0.5	0	13.14584	1.1209	-1.45158	-0.80046	1.01304147717175	-1.658177	-3.196412	-0.928496
Trial1	3	1	blindfold	clockwise	practice	Guided	1	0.5	0	13.16583	1.10499	-1.4516	-0.80041	1.00332897451061	-1.642395	-3.23873	-0.723708
Trial1	3	1	blindfold	clockwise	practice	Guided	1	0.5	0	13.18585	1.0887	-1.45161	-0.8003801	0.993567301334156	-1.597286	-3.226035	-0.77221
Trial1	3	1	blindfold	clockwise	practice	Guided	1	0.5	0	13.20584	1.07205	-1.45162	-0.80033	0.983752709170853	-1.603188	-3.302207	-0.669949
Trial1	3	1	blindfold	clockwise	practice	Guided	1	0.5	0	13.22583	1.03718	-1.45161	-0.80031	0.963876764190333	-1.516987	-3.200644	-0.592817
Trial1	3	1	blindfold	clockwise	practice	Guided	1	0.5	0	13.24585	1.01958	-1.4516	-0.80032	0.954188365620213	-1.403478	-3.268353	-0.614582
Trial1	3	1	blindfold	clockwise	practice	Guided	1	0.5	0	13.26584	1.00181	-1.45161	-0.80033	0.944638191395544	-1.279828	-3.28528	-0.669973
Trial1	3	1	blindfold	clockwise	practice	Guided	1	0.5	0	13.28583	0.98396	-1.45164	-0.8003401	0.935286864513249	-1.258838	-3.336062	-0.624484
Trial1	3	1	blindfold	clockwise	practice	Guided	1	0.5	0	13.30585	0.96558	-1.45166	-0.8003801	0.925944355862232	-1.197957	-3.310671	-0.732011
Trial1	3	1	blindfold	clockwise	practice	Guided	1	0.5	0	13.32584	0.9301	-1.45171	-0.80039	0.908630943072835	-1.167482	-3.463016	-0.789575
Trial1	3	1	blindfold	clockwise	practice	Guided	1	0.5	0	13.34583	0.91196	-1.45172	-0.80039	0.900186206642068	-1.191383	-3.429161	-0.766508
Trial1	3	1	blindfold	clockwise	practice	Guided	1	0.5	0	13.36584	0.89441	-1.45172	-0.80041	0.892309018003122	-1.183417	-3.408002	-0.825233
Trial1	3	1	blindfold	clockwise	practice	Guided	1	0.5	0	13.38583	0.87641	-1.45172	-0.80042	0.884509269659716	-1.168164	-3.412234	-0.856616
Trial1	3	1	blindfold	clockwise	practice	Guided	1	0.5	0	13.40582	0.85908	-1.45173	-0.80039	0.877247182163326	-1.105713	-3.458784	-0.830724
Trial1	3	1	blindfold	clockwise	practice	Guided	1	0.5	0	13.42584	0.82454	-1.45174	-0.80039	0.86368419242114	-1.072278	-3.475711	-0.776029
Trial1	3	1	blindfold	clockwise	practice	Guided	1	0.5	0	13.44583	0.80682	-1.45174	-0.80039	0.857182999217962	-1.170656	-3.522261	-0.822984
Trial1	3	1	blindfold	clockwise	practice	Guided	1	0.5	0	13.46585	0.79126	-1.45175	-0.80039	0.851737371634099	-1.168609	-3.475711	-0.743154
Trial1	3	1	blindfold	clockwise	practice	Guided	1	0.5	0	13.48584	0.7738	-1.45174	-0.80036	0.845897464842916	-1.227021	-3.501102	-0.691265
Trial1	3	1	blindfold	clockwise	practice	Guided	1	0.5	0	13.50583	0.7579	-1.45173	-0.80032	0.840847467517356	-1.223982	-3.437625	-0.704351
Trial1	3	1	blindfold	clockwise	practice	Guided	1	0.5	0	13.52585	0.72473	-1.45173	-0.80032	0.831273484834973	-1.102572	-3.479943	-0.608236
Trial1	3	1	blindfold	clockwise	practice	Guided	1	0.5	0	13.54584	0.70811	-1.45175	-0.80033	0.826944900528044	-0.994932	-3.551884	-0.639732
Trial1	3	1	blindfold	clockwise	practice	Guided	1	0.5	0	13.56583	0.6927	-1.45177	-0.8003801	0.823250585914986	-0.938222	-3.573043	-0.795743
Trial1	3	1	blindfold	clockwise	practice	Guided	1	0.5	0	13.58585	0.67663	-1.4518	-0.8004301	0.819686796318638	-0.95832	-3.712692	-0.86765
Trial1	3	1	blindfold	clockwise	practice	Guided	1	0.5	0	13.60583	0.66091	-1.45185	-0.8005	0.816512242708393	-0.923075	-3.822719	-0.942776
Trial1	3	1	blindfold	clockwise	practice	Guided	1	0.5	0	13.62582	0.63105	-1.45194	-0.80049	0.811146333839146	-0.967758	-3.865037	-0.959467
Trial1	3	1	blindfold	clockwise	practice	Guided	1	0.5	0	13.64584	0.61686	-1.45193	-0.80046	0.808945268991703	-0.999829	-3.788864	-0.905016
Trial1	3	1	blindfold	clockwise	practice	Guided	1	0.5	0	13.66583	0.60296	-1.4519	-0.80044	0.807034679991948	-1.020704	-3.695765	-0.879193
Trial1	3	1	blindfold	clockwise	practice	Guided	1	0.5	0	13.68585	0.58887	-1.45188	-0.8004301	0.805348468039909	-1.016978	-3.788864	-0.842606
Trial1	3	1	blindfold	clockwise	practice	Guided	1	0.5	0	13.70584	0.57586	-1.45188	-0.80047	0.804056562271612	-1.04457	-3.831182	-0.936288
Trial1	3	1	blindfold	clockwise	practice	Guided	1	0.5	0	13.72583	0.54945	-1.45199	-0.80048	0.802005950075122	-0.965274	-4.017382	-0.955877
Trial1	3	1	blindfold	clockwise	practice	Guided	1	0.5	0	13.74585	0.53656	-1.45202	-0.80047	0.80130446503993	-1.058925	-4.030077	-0.922662
Trial1	3	1	blindfold	clockwise	practice	Guided	1	0.5	0	13.76584	0.5247	-1.45201	-0.80047	0.80085098581091	-1.151407	-3.941209	-0.953154
Trial1	3	1	blindfold	clockwise	practice	Guided	1	0.5	0	13.78583	0.51235	-1.45199	-0.80048	0.800575272208224	-1.041186	-4.004686	-0.972522
Trial1	3	1	blindfold	clockwise	practice	Free	1	0.5	0	0	0.44987	-1.4501	-0.80002	0.801589097231063	-0.114349	-0.331499	-0.079393
Trial1	3	1	blindfold	clockwise	practice	Free	1	0.5	0	0.0111084	0.44985	-1.45013	-0.80005	0.8016202109979	-0.136011	-0.399108	-0.135933
Trial1	3	1	blindfold	clockwise	practice	Free	1	0.5	0	0.03109741	0.44979	-1.45018	-0.80014	0.801713792697156	-0.225515	-0.504794	-0.234649
Trial1	3	1	blindfold	clockwise	practice	Free	1	0.5	0	0.05111694	0.44968	-1.45023	-0.8004	0.801980229973388	-0.276713	-0.593662	-0.314769
Trial1	3	1	blindfold	clockwise	practice	Free	1	0.5	0	0.07110596	0.44944	-1.45029	-0.8016	0.803192903559427	-0.319748	-0.665603	-0.397961
Trial1	3	1	blindfold	clockwise	practice	Free	1	0.5	0	0.09109497	0.44847	-1.45037	-0.80257	0.804222557949018	-0.367286	-0.851802	-0.483739
Trial1	3	1	blindfold	clockwise	practice	Free	1	0.5	0	0.1111145	0.44771	-1.45042	-0.8037699	0.80546903700513	-0.378201	-0.944902	-0.443874
Trial1	3	1	blindfold	clockwise	practice	Free	1	0.5	0	0.1311035	0.44678	-1.45047	-0.80513	0.80688703891665	-0.384675	-1.029538	-0.473805
Trial1	3	1	blindfold	clockwise	practice	Free	1	0.5	0	0.1510925	0.44563	-1.45052	-0.8067	0.808530132072342	-0.403563	-1.215737	-0.508753
Trial1	3	1	blindfold	clockwise	practice	Free	1	0.5	0	0.1711121	0.44436	-1.45058	-0.8106	0.812507316667044	-0.319746	-1.304605	-0.55829
Trial1	3	1	blindfold	clockwise	practice	Free	1	0.5	0	0.1911011	0.44154	-1.45071	-0.81286	0.814959490077328	-0.285869	-1.486572	-0.623783
Trial1	3	1	blindfold	clockwise	practice	Free	1	0.5	0	0.2110901	0.44009	-1.45075	-0.81529	0.81748819568006	-0.322714	-1.541585	-0.579434
Trial1	3	1	blindfold	clockwise	practice	Free	1	0.5	0	0.2311096	0.43861	-1.45077	-0.818	0.820300349193434	-0.318963	-1.52889	-0.638472
Trial1	3	1	blindfold	clockwise	practice	Free	1	0.5	0	0.2510986	0.437	-1.45077	-0.82081	0.823224145648602	-0.37528	-1.566976	-0.620782
Trial1	3	1	blindfold	clockwise	practice	Free	1	0.5	0	0.2710876	0.43534	-1.45078	-0.82703	0.829553821776833	-0.375351	-1.62199	-0.599547
Trial1	3	1	blindfold	clockwise	practice	Free	1	0.5	0	0.2911072	0.4316	-1.45085	-0.83055	0.833361741281758	-0.432226	-1.69393	-0.662146
Trial1	3	1	blindfold	clockwise	practice	Free	1	0.5	0	0.3110962	0.42949	-1.45088	-0.83411	0.837084937398965	-0.358954	-1.770103	-0.61499
Trial1	3	1	blindfold	clockwise	practice	Free	1	0.5	0	0.3311157	0.42737	-1.45089	-0.8378201	0.840962280106818	-0.308387	-1.83358	-0.543831
Trial1	3	1	blindfold	clockwise	practice	Free	1	0.5	0	0.3511047	0.42516	-1.45091	-0.84141	0.844731841374069	-0.263051	-1.922447	-0.456036
Trial1	3	1	blindfold	clockwise	practice	Free	1	0.5	0	0.3710938	0.4231	-1.45093	-0.84849	0.851967658149635	-0.238572	-1.795493	-0.441594
Trial1	3	1	blindfold	clockwise	practice	Free	1	0.5	0	0.3911133	0.41883	-1.45089	-0.8518	0.855658666035959	-0.326444	-1.744712	-0.323629
Trial1	3	1	blindfold	clockwise	practice	Free	1	0.5	0	0.4111023	0.41672	-1.45087	-0.85509	0.859135908198168	-0.333254	-1.660076	-0.28144
Trial1	3	1	blindfold	clockwise	practice	Free	1	0.5	0	0.4310913	0.41451	-1.45083	-0.85813	0.862377873994483	-0.32095	-1.62199	-0.204193
Trial1	3	1	blindfold	clockwise	practice	Free	1	0.5	0	0.4511108	0.41233	-1.45081	-0.86095	0.865402171997158	-0.277001	-1.626221	-0.158998
Trial1	3	1	blindfold	clockwise	practice	Free	1	0.5	0	0.4710999	0.41015	-1.45081	-0.86589	0.870539235940438	-0.244697	-1.609294	-0.131507
Trial1	3	1	blindfold	clockwise	practice	Free	1	0.5	0	0.4910889	0.40601	-1.4508	-0.86782	0.872895019260445	-0.139827	-1.596599	0.031713
Trial1	3	1	blindfold	clockwise	practice	Free	1	0.5	0	0.5111084	0.40408	-1.45079	-0.86939	0.874665442707127	-0.119899	-1.516195	0.054093
Trial1	3	1	blindfold	clockwise	practice	Free	1	0.5	0	0.5310974	0.40239	-1.45077	-0.87063	0.876084672511615	-0.147418	-1.486572	0.091624
Trial1	3	1	blindfold	clockwise	practice	Free	1	0.5	0	0.5511169	0.40084	-1.45074	-0.87147	0.877093278543466	-0.12173	-1.389241	0.159458
Trial1	3	1	blindfold	clockwise	practice	Free	1	0.5	0	0.571106	0.39953	-1.45071	-0.87197	0.877739083900828	-0.093769	-1.414631	0.263271
Trial1	3	1	blindfold	clockwise	practice	Free	1	0.5	0	0.591095	0.39763	-1.45072	-0.87169	0.877680482082145	-0.063154	-1.456949	0.468344
Trial1	3	1	blindfold	clockwise	practice	Free	1	0.5	0	0.6111145	0.39711	-1.45073	-0.87114	0.877195109594908	-0.038675	-1.427327	0.558719
Trial1	3	1	blindfold	clockwise	practice	Free	1	0.5	0	0.6311035	0.39677	-1.45071	-0.87033	0.876430718210825	-0.098705	-1.368082	0.644263
Trial1	3	1	blindfold	clockwise	practice	Free	1	0.5	0	0.6510925	0.39649	-1.45069	-0.86927	0.875411103627361	-0.117028	-1.321532	0.668639
Trial1	3	1	blindfold	clockwise	practice	Free	1	0.5	0	0.6711121	0.39621	-1.45066	-0.86681	0.873001709358884	-0.091308	-1.258055	0.529715
Trial1	3	1	blindfold	clockwise	practice	Free	1	0.5	0	0.6911011	0.39573	-1.45068	-0.86566	0.871917135516683	0.0089083	-1.423095	0.323896
Trial1	3	1	blindfold	clockwise	practice	Free	1	0.5	0	0.7110901	0.39559	-1.4507	-0.86458	0.87086163125476	0.030753	-1.355386	0.312355
Trial1	3	1	blindfold	clockwise	practice	Free	1	0.5	0	0.7311096	0.39553	-1.4507	-0.8634501	0.86974707080515	0.018878	-1.334227	0.370916
Trial1	3	1	blindfold	clockwise	practice	Free	1	0.5	0	0.7510986	0.3955	-1.45067	-0.8624	0.868708237006575	-0.024837	-1.253823	0.393718
Trial1	3	1	blindfold	clockwise	practice	Free	1	0.5	0	0.7710876	0.39548	-1.45064	-0.86026	0.866586244745734	-0.036537	-1.181882	0.375982
Trial1	3	1	blindfold	clockwise	practice	Free	1	0.5	0	0.7911072	0.39538	-1.4506	-0.85929	0.865635406514609	-0.063958	-1.215737	0.264025
Trial1	3	1	blindfold	clockwise	practice	Free	1	0.5	0	0.8110962	0.39525	-1.4506	-0.85843	0.864797418255835	-0.123319	-1.207273	0.247868
Trial1	3	1	blindfold	clockwise	practice	Free	1	0.5	0	0.8311157	0.39505	-1.4506	-0.85756	0.863958110109336	-0.139367	-1.207273	0.323101
Trial1	3	1	blindfold	clockwise	practice	Free	1	0.5	0	0.8511047	0.3948	-1.45059	-0.85676	0.86319451975485	-0.110555	-1.156492	0.244219
Trial1	3	1	blindfold	clockwise	practice	Free	1	0.5	0	0.8710938	0.39455	-1.45059	-0.85533	0.861805718169996	-0.050155	-1.19881	0.247558
Trial1	3	1	blindfold	clockwise	practice	Free	1	0.5	0	0.8911133	0.3942	-1.45059	-0.85482	0.86134249227212	0.00071096	-1.211505	0.17285
Trial1	3	1	blindfold	clockwise	practice	Free	1	0.5	0	0.9111023	0.39411	-1.45061	-0.85447	0.861006209516177	-0.041288	-1.279214	0.167363
Trial1	3	1	blindfold	clockwise	practice	Free	1	0.5	0	0.9310913	0.39405	-1.45063	-0.85428	0.86082501813791	-0.038994	-1.321532	0.201358
Trial1	3	1	blindfold	clockwise	practice	Free	1	0.5	0	0.9511108	0.394	-1.45064	-0.85423	0.860781546872578	-0.071071	-1.249591	0.169788
Trial1	3	1	blindfold	clockwise	practice	Free	1	0.5	0	0.9710999	0.39399	-1.45063	-0.85421	0.860762960823475	-0.083393	-1.219969	0.228636
Trial1	3	1	blindfold	clockwise	practice	Free	1	0.5	0	0.9910889	0.39398	-1.45061	-0.8542	0.860754256802696	-0.035906	-1.177651	0.222506
Trial1	3	1	blindfold	clockwise	practice	Free	1	0.5	0	1.011108	0.39398	-1.45061	-0.85419	0.860744319472107	-0.07245	-1.249591	0.194913
Trial1	3	1	blindfold	clockwise	practice	Free	1	0.5	0	1.031097	0.39397	-1.45062	-0.85418	0.860735611941098	-0.02572	-1.274982	0.193314
Trial1	3	1	blindfold	clockwise	practice	Free	1	0.5	0	1.051117	0.39397	-1.45063	-0.85417	0.860725733778908	-0.045375	-1.274982	0.166698
Trial1	3	1	blindfold	clockwise	practice	Free	1	0.5	0	1.071106	0.39397	-1.45063	-0.85416	0.860715737317153	-0.019038	-1.304605	0.151212
Trial1	3	1	blindfold	clockwise	practice	Free	1	0.5	0	1.091095	0.39397	-1.45064	-0.85415	0.860705859158478	-0.041843	-1.249591	0.179476
Trial1	3	1	blindfold	clockwise	practice	Free	1	0.5	0	1.111115	0.39396	-1.45063	-0.85414	0.860697155491209	-0.069855	-1.2242	0.224433
Trial1	3	1	blindfold	clockwise	practice	Free	1	0.5	0	1.131104	0.39396	-1.45063	-0.85413	0.860687277350197	-0.085759	-1.19881	0.206502
Trial1	3	1	blindfold	clockwise	practice	Free	1	0.5	0	1.151093	0.39396	-1.45062	-0.85412	0.860677340060403	-0.104825	-1.177651	0.243487
Trial1	3	1	blindfold	clockwise	practice	Free	1	0.5	0	1.171112	0.39395	-1.45061	-0.8541	0.860658695625813	-0.094401	-1.228432	0.210115
Trial1	3	1	blindfold	clockwise	practice	Free	1	0.5	0	1.191101	0.39394	-1.45061	-0.85409	0.860649995968706	-0.093376	-1.186114	0.193101
Trial1	3	1	blindfold	clockwise	practice	Free	1	0.5	0	1.21109	0.39394	-1.45061	-0.85408	0.860640117864798	-0.071015	-1.207273	0.174359
Trial1	3	1	blindfold	clockwise	practice	Free	1	0.5	0	1.23111	0.39394	-1.45061	-0.8540699	0.860630121462024	-0.061578	-1.194578	0.156682
Trial1	3	1	blindfold	clockwise	practice	Free	1	0.5	0	1.251099	0.39393	-1.4506	-0.8540699	0.860631348200087	-0.0034862	-1.190346	0.104887
Trial1	3	1	blindfold	clockwise	practice	Free	1	0.5	0	1.271088	0.39394	-1.4506	-0.85406	0.860620243361634	-0.0015432	-1.19881	0.100148
Trial1	3	1	blindfold	clockwise	practice	Free	1	0.5	0	1.291107	0.39394	-1.45061	-0.85406	0.860620243361634	0.085118	-1.258055	0.037869
Trial1	3	1	blindfold	clockwise	practice	Free	1	0.5	0	1.311096	0.39394	-1.45061	-0.85406	0.860620243361634	0.071452	-1.27075	0.054026
Trial1	3	1	blindfold	clockwise	practice	Free	1	0.5	0	1.331116	0.39394	-1.45061	-0.85406	0.860620243361634	0.03122	-1.279214	0.089843
Trial1	3	1	blindfold	clockwise	practice	Free	1	0.5	0	1.351105	0.39395	-1.45062	-0.85405	0.860609068442452	0.018529	-1.262287	0.089089
Trial1	3	1	blindfold	clockwise	practice	Free	1	0.5	0	1.371094	0.39395	-1.45062	-0.85404	0.860599190331363	-0.011049	-1.245359	0.087362
Trial1	3	1	blindfold	clockwise	practice	Free	1	0.5	0	1.391113	0.39394	-1.45062	-0.85403	0.860590490770424	-0.125731	-1.2242	0.165472
Trial1	3	1	blindfold	clockwise	practice	Free	1	0.5	0	1.411102	0.39394	-1.45061	-0.85402	0.860580553526794	-0.166391	-1.131101	0.209708
Trial1	3	1	blindfold	clockwise	practice	Free	1	0.5	0	1.431091	0.39393	-1.45058	-0.854	0.860561905881898	-0.182663	-1.046465	0.272291
Trial1	3	1	blindfold	clockwise	practice	Free	1	0.5	0	1.451111	0.3939	-1.45055	-0.85393	0.860496163511966	-0.194793	-1.046465	0.263041
Trial1	3	1	blindfold	clockwise	practice	Free	1	0.5	0	1.4711	0.39385	-1.45053	-0.8537101	0.860284073843175	-0.1806	-1.025306	0.238347
Trial1	3	1	blindfold	clockwise	practice	Free	1	0.5	0	1.491089	0.39372	-1.45053	-0.85359	0.860180996121645	-0.089266	-1.080319	0.273125
Trial1	3	1	blindfold	clockwise	practice	Free	1	0.5	0	1.511108	0.39367	-1.45055	-0.85344	0.860038357728374	-0.096382	-1.10571	0.323497
Trial1	3	1	blindfold	clockwise	practice	Free	1	0.5	0	1.531097	0.39363	-1.45055	-0.85323	0.859834873362897	-0.090821	-1.063392	0.374591
Trial1	3	1	blindfold	clockwise	practice	Free	1	0.5	0	1.551117	0.39357	-1.45053	-0.85294	0.859554551141213	-0.1124	-1.050697	0.381725
Trial1	3	1	blindfold	clockwise	practice	Free	1	0.5	0	1.571106	0.39348	-1.45052	-0.8523	0.858930602430217	-0.104976	-1.01261	0.326703
Trial1	3	1	blindfold	clockwise	practice	Free	1	0.5	0	1.591095	0.39325	-1.45053	-0.85201	0.85867143013745	-0.086161	-1.088783	0.221906
Trial1	3	1	blindfold	clockwise	practice	Free	1	0.5	0	1.611115	0.39315	-1.45055	-0.8517801	0.858455699233547	-0.068267	-1.109942	0.205909
Trial1	3	1	blindfold	clockwise	practice	Free	1	0.5	0	1.631104	0.39308	-1.45056	-0.8516001	0.858285811352821	-0.071163	-1.139564	0.256536
Trial1	3	1	blindfold	clockwise	practice	Free	1	0.5	0	1.651093	0.39304	-1.45057	-0.85145	0.858141880248787	-0.062695	-1.156492	0.25695
Trial1	3	1	blindfold	clockwise	practice	Free	1	0.5	0	1.671112	0.393	-1.45058	-0.85132	0.858017945932607	-0.048545	-1.15226	0.232255
Trial1	3	1	blindfold	clockwise	practice	Free	1	0.5	0	1.691101	0.39297	-1.4506	-0.85131	0.858011690770636	-0.036324	-1.249591	0.241296
Trial1	3	1	blindfold	clockwise	practice	Free	1	0.5	0	1.71109	0.39297	-1.45061	-0.8513	0.858001814544114	-0.061407	-1.253823	0.238793
Trial1	3	1	blindfold	clockwise	practice	Free	1	0.5	0	1.73111	0.39296	-1.45062	-0.85129	0.857993124661652	-0.081292	-1.274982	0.213135
Trial1	3	1	blindfold	clockwise	practice	Free	1	0.5	0	1.751099	0.39296	-1.45062	-0.85128	0.857983248453071	-0.050966	-1.249591	0.202097
Trial1	3	1	blindfold	clockwise	practice	Free	1	0.5	0	1.771088	0.39296	-1.45063	-0.8512599	0.857963318624463	-0.062408	-1.266518	0.18019
Trial1	3	1	blindfold	clockwise	practice	Free	1	0.5	0	1.791107	0.39295	-1.45065	-0.85125	0.857954691793151	-0.090874	-1.397704	0.233546
Trial1	3	1	blindfold	clockwise	practice	Free	1	0.5	0	1.811096	0.39294	-1.45068	-0.85123	0.857936126078951	-0.122361	-1.397704	0.265576
Trial1	3	1	blindfold	clockwise	practice	Free	1	0.5	0	1.831116	0.39294	-1.45069	-0.85122	0.85792613163246	-0.148644	-1.385009	0.280945
Trial1	3	1	blindfold	clockwise	practice	Free	1	0.5	0	1.851105	0.39293	-1.45069	-0.8512	0.857907573554451	-0.151267	-1.355386	0.327334
Trial1	3	1	blindfold	clockwise	practice	Free	1	0.5	0	1.871094	0.39292	-1.45069	-0.85106	0.857769958795898	-0.248625	-1.376545	0.325885
Trial1	3	1	blindfold	clockwise	practice	Free	1	0.5	0	1.891113	0.3928	-1.45066	-0.85092	0.857646035577587	-0.285765	-1.304605	0.311814
Trial1	3	1	blindfold	clockwise	practice	Free	1	0.5	0	1.911102	0.39268	-1.45065	-0.85075	0.857492329565023	-0.242218	-1.291909	0.287358
Trial1	3	1	blindfold	clockwise	practice	Free	1	0.5	0	1.931091	0.39252	-1.45065	-0.85061	0.857373518654967	-0.221363	-1.346923	0.225375
Trial1	3	1	blindfold	clockwise	practice	Free	1	0.5	0	1.951111	0.39239	-1.45067	-0.85052	0.857300533576242	-0.158176	-1.4104	0.233174
Trial1	3	1	blindfold	clockwise	practice	Free	1	0.5	0	1.9711	0.39233	-1.45069	-0.85047	0.857258457389321	-0.134482	-1.401936	0.264133
Trial1	3	1	blindfold	clockwise	practice	Free	1	0.5	0	1.991089	0.39231	-1.4507	-0.85046	0.857251034993687	-0.098229	-1.440022	0.37201
Trial1	3	1	blindfold	clockwise	practice	Free	1	0.5	0	2.011108	0.39231	-1.4507	-0.85046	0.857251034993687	-0.098229	-1.440022	0.37201
Trial1	3	1	blindfold	clockwise	practice	Free	1	0.5	0	2.031097	0.39231	-1.45071	-0.85043	0.857221291372683	-0.095049	-1.43579	0.316996
Trial1	3	1	blindfold	clockwise	practice	Free	1	0.5	0	2.051117	0.3923	-1.45073	-0.85042	0.857212611427509	-0.146763	-1.465413	0.258775
Trial1	3	1	blindfold	clockwise	practice	Free	1	0.5	0	2.071106	0.39229	-1.45073	-0.85038	0.857174188121352	-0.100984	-1.440022	0.295158
Trial1	3	1	blindfold	clockwise	practice	Free	1	0.5	0	2.091095	0.39228	-1.45071	-0.85036	0.857155640945891	-0.102038	-1.43579	0.367034
Trial1	3	1	blindfold	clockwise	practice	Free	1	0.5	0	2.111115	0.39227	-1.45072	-0.85034	0.857137023582757	-0.075209	-1.456949	0.368388
Trial1	3	1	blindfold	clockwise	practice	Free	1	0.5	0	2.131104	0.39227	-1.45073	-0.85033	0.857127089410095	-0.087133	-1.486572	0.319884
Trial1	3	1	blindfold	clockwise	practice	Free	1	0.5	0	2.151093	0.39227	-1.45073	-0.85031	0.857107280202269	-0.091577	-1.490804	0.333437
Trial1	3	1	blindfold	clockwise	practice	Free	1	0.5	0	2.171112	0.39226	-1.45074	-0.85028	0.857078740162849	-0.092276	-1.461181	0.346023
Trial1	3	1	blindfold	clockwise	practice	Free	1	0.5	0	2.191101	0.39225	-1.45074	-0.85026	0.857060186110514	-0.121294	-1.499267	0.335695
Trial1	3	1	blindfold	clockwise	practice	Free	1	0.5	0	2.21109	0.39224	-1.45074	-0.85025	0.857051510965862	-0.095668	-1.499267	0.332837
Trial1	3	1	blindfold	clockwise	practice	Free	1	0.5	0	2.23111	0.39223	-1.45074	-0.85023	0.857032898123988	-0.161667	-1.558513	0.375577
Trial1	3	1	blindfold	clockwise	practice	Free	1	0.5	0	2.251099	0.39223	-1.45076	-0.85021	0.857013029937794	-0.176823	-1.558513	0.34493
Trial1	3	1	blindfold	clockwise	practice	Free	1	0.5	0	2.271088	0.39222	-1.45077	-0.85018	0.856984605251321	-0.216734	-1.486572	0.338906
Trial1	3	1	blindfold	clockwise	practice	Free	1	0.5	0	2.291107	0.3922	-1.45076	-0.85017	0.856977182690096	-0.168662	-1.465413	0.205242
Trial1	3	1	blindfold	clockwise	practice	Free	1	0.5	0	2.311096	0.39219	-1.45075	-0.85016	0.856968512090112	-0.147352	-1.452718	0.13012
Trial1	3	1	blindfold	clockwise	practice	Free	1	0.5	0	2.331116	0.39218	-1.45074	-0.85016	0.856969764396426	-0.073564	-1.495036	0.100408
Trial1	3	1	blindfold	clockwise	practice	Free	1	0.5	0	2.351105	0.39218	-1.45075	-0.85015	0.85695983038821	-0.024061	-1.558513	0.124407
Trial1	3	1	blindfold	clockwise	practice	Free	1	0.5	0	2.371094	0.39218	-1.45077	-0.8501199	0.856930028374676	-0.0051137	-1.651612	0.163603
Trial1	3	1	blindfold	clockwise	practice	Free	1	0.5	0	2.391113	0.39218	-1.45083	-0.85011	0.856920153504821	-0.052087	-1.655844	0.316645
Trial1	3	1	blindfold	clockwise	practice	Free	1	0.5	0	2.411102	0.39217	-1.45082	-0.85007	0.856881740452559	-0.153596	-1.571208	0.387986
Trial1	3	1	blindfold	clockwise	practice	Free	1	0.5	0	2.431091	0.39216	-1.4508	-0.84996	0.856773841646002	-0.243136	-1.478108	0.471741
Trial1	3	1	blindfold	clockwise	practice	Free	1	0.5	0	2.451111	0.3921	-1.45075	-0.84975	0.856573083617806	-0.259237	-1.4104	0.457972
Trial1	3	1	blindfold	clockwise	practice	Free	1	0.5	0	2.4711	0.39196	-1.4507	-0.84913	0.855975734511853	-0.288823	-1.36385	0.384104
Trial1	3	1	blindfold	clockwise	practice	Free	1	0.5	0	2.491089	0.39153	-1.45071	-0.84882	0.85572255382916	-0.16179	-1.550049	0.314896
Trial1	3	1	blindfold	clockwise	practice	Free	1	0.5	0	2.511108	0.39135	-1.45076	-0.84859	0.855517288931133	-0.114304	-1.592367	0.300577
Trial1	3	1	blindfold	clockwise	practice	Free	1	0.5	0	2.531097	0.39125	-1.45078	-0.8484	0.855341522649743	-0.088325	-1.545817	0.365552
Trial1	3	1	blindfold	clockwise	practice	Free	1	0.5	0	2.551117	0.39118	-1.45079	-0.84825	0.855201679660775	-0.115091	-1.537354	0.410468
Trial1	3	1	blindfold	clockwise	practice	Free	1	0.5	0	2.571106	0.39114	-1.45077	-0.8478701	0.854829882431283	-0.133648	-1.503499	0.417842
Trial1	3	1	blindfold	clockwise	practice	Free	1	0.5	0	2.591095	0.39102	-1.45074	-0.84766	0.854636837866107	-0.136347	-1.465413	0.392028
Trial1	3	1	blindfold	clockwise	practice	Free	1	0.5	0	2.611115	0.39096	-1.45074	-0.84746	0.85444615095498	-0.135584	-1.461181	0.379249
Trial1	3	1	blindfold	clockwise	practice	Free	1	0.5	0	2.631104	0.39089	-1.45075	-0.84727	0.854266564764521	-0.134576	-1.507731	0.362251
Trial1	3	1	blindfold	clockwise	practice	Free	1	0.5	0	2.651093	0.39082	-1.45076	-0.8471299	0.854136649820791	-0.151676	-1.566976	0.365409
Trial1	3	1	blindfold	clockwise	practice	Free	1	0.5	0	2.671112	0.39076	-1.45079	-0.84696	0.853975779520886	-0.151879	-1.613526	0.36953
Trial1	3	1	blindfold	clockwise	practice	Free	1	0.5	0	2.691101	0.3907	-1.4508	-0.84693	0.853953725000413	-0.14408	-1.613526	0.382489
Trial1	3	1	blindfold	clockwise	practice	Free	1	0.5	0	2.71109	0.39069	-1.4508	-0.84691	0.853935140505208	-0.14778	-1.592367	0.373695
Trial1	3	1	blindfold	clockwise	practice	Free	1	0.5	0	2.73111	0.39068	-1.4508	-0.84687	0.853896756761329	-0.147495	-1.588135	0.369362
Trial1	3	1	blindfold	clockwise	practice	Free	1	0.5	0	2.751099	0.39067	-1.4508	-0.84682	0.853848438312164	-0.149865	-1.57544	0.411493
Trial1	3	1	blindfold	clockwise	practice	Free	1	0.5	0	2.771088	0.39065	-1.4508	-0.84667	0.85370220977957	-0.162735	-1.655844	0.414876
Trial1	3	1	blindfold	clockwise	practice	Free	1	0.5	0	2.791107	0.39059	-1.45083	-0.8466	0.853640501240947	-0.171088	-1.677003	0.414155
Trial1	3	1	blindfold	clockwise	practice	Free	1	0.5	0	2.811096	0.39056	-1.45083	-0.8465	0.853545212363701	-0.230182	-1.634685	0.410666
Trial1	3	1	blindfold	clockwise	practice	Free	1	0.5	0	2.831116	0.39051	-1.45082	-0.84637	0.853422643068782	-0.237598	-1.600831	0.393164
Trial1	3	1	blindfold	clockwise	practice	Free	1	0.5	0	2.851105	0.39043	-1.4508	-0.84622	0.853284181216073	-0.232089	-1.592367	0.372173
Trial1	3	1	blindfold	clockwise	practice	Free	1	0.5	0	2.871094	0.39033	-1.4508	-0.84595	0.853029264960126	-0.236966	-1.626221	0.384502
Trial1	3	1	blindfold	clockwise	practice	Free	1	0.5	0	2.891113	0.39016	-1.45082	-0.84587	0.852971809412009	-0.190728	-1.630453	0.319138
Trial1	3	1	blindfold	clockwise	practice	Free	1	0.5	0	2.911102	0.39011	-1.45082	-0.8458101	0.852918788039564	-0.164962	-1.617758	0.388326
Trial1	3	1	blindfold	clockwise	practice	Free	1	0.5	0	2.931091	0.39008	-1.45082	-0.84575	0.85286307858474	-0.166362	-1.64738	0.39172
Trial1	3	1	blindfold	clockwise	practice	Free	1	0.5	0	2.951111	0.39006	-1.45082	-0.84571	0.852825995131256	-0.152919	-1.660076	0.382065
Trial1	3	1	blindfold	clockwise	practice	Free	1	0.5	0	2.9711	0.39005	-1.45083	-0.84567	0.852787680407118	-0.152404	-1.69393	0.392944
Trial1	3	1	blindfold	clockwise	practice	Free	1	0.5	0	2.991089	0.39004	-1.45086	-0.84564	0.852759177716476	-0.166688	-1.732016	0.42158
Trial1	3	1	blindfold	clockwise	practice	Free	1	0.5	0	3.011108	0.39002	-1.45087	-0.84556	0.852682376074815	-0.216488	-1.715089	0.477958
Trial1	3	1	blindfold	clockwise	practice	Free	1	0.5	0	3.031097	0.38998	-1.45087	-0.8453799	0.852509034515622	-0.25662	-1.698162	0.513767
Trial1	3	1	blindfold	clockwise	practice	Free	1	0.5	0	3.051117	0.3899	-1.45086	-0.8451099	0.85225162174839	-0.256303	-1.732016	0.509548
Trial1	3	1	blindfold	clockwise	practice	Free	1	0.5	0	3.071106	0.38976	-1.45086	-0.84453	0.851694639077381	-0.208066	-1.757407	0.482561
Trial1	3	1	blindfold	clockwise	practice	Free	1	0.5	0	3.091095	0.38948	-1.45092	-0.84429	0.851492986575652	-0.199613	-1.871666	0.410758
Trial1	3	1	blindfold	clockwise	practice	Free	1	0.5	0	3.111115	0.38936	-1.45094	-0.84411	0.851330088567113	-0.168778	-1.884361	0.391213
Trial1	3	1	blindfold	clockwise	practice	Free	1	0.5	0	3.131104	0.38928	-1.45094	-0.844	0.851231396108442	-0.182122	-1.854739	0.403059
Trial1	3	1	blindfold	clockwise	practice	Free	1	0.5	0	3.151093	0.38923	-1.45094	-0.8439701	0.851208235046284	-0.153833	-1.812421	0.353699
Trial1	3	1	blindfold	clockwise	practice	Free	1	0.5	0	3.171112	0.38921	-1.45093	-0.8439201	0.851161254707917	-0.167908	-1.816652	0.378221
Trial1	3	1	blindfold	clockwise	practice	Free	1	0.5	0	3.191101	0.38919	-1.45093	-0.8439	0.85114393816895	-0.197726	-1.854739	0.456824
Trial1	3	1	blindfold	clockwise	practice	Free	1	0.5	0	3.21109	0.38918	-1.45093	-0.84386	0.851105587639354	-0.194407	-1.846275	0.473842
Trial1	3	1	blindfold	clockwise	practice	Free	1	0.5	0	3.23111	0.38916	-1.45092	-0.8438	0.851048743964724	-0.206062	-1.83358	0.456111
Trial1	3	1	blindfold	clockwise	practice	Free	1	0.5	0	3.251099	0.38914	-1.45091	-0.84371	0.850962112571649	-0.19574	-1.803957	0.498986
Trial1	3	1	blindfold	clockwise	practice	Free	1	0.5	0	3.271088	0.3891	-1.45091	-0.84358	0.850838431066699	-0.183869	-1.829348	0.440202
Trial1	3	1	blindfold	clockwise	practice	Free	1	0.5	0	3.291107	0.38905	-1.45093	-0.84356	0.850825157520263	-0.173637	-1.888593	0.408104
Trial1	3	1	blindfold	clockwise	practice	Free	1	0.5	0	3.311096	0.38904	-1.45094	-0.84354	0.850806544279173	-0.138114	-1.854739	0.383125
Trial1	3	1	blindfold	clockwise	practice	Free	1	0.5	0	3.331116	0.38904	-1.45093	-0.84352	0.850786806362137	-0.146765	-1.808189	0.386765
Trial1	3	1	blindfold	clockwise	practice	Free	1	0.5	0	3.351105	0.38903	-1.45092	-0.84351	0.850778180472752	-0.161453	-1.774334	0.347676
Trial1	3	1	blindfold	clockwise	practice	Free	1	0.5	0	3.371094	0.38902	-1.45089	-0.84347	0.850739833669961	-0.171298	-1.715089	0.372446
Trial1	3	1	blindfold	clockwise	practice	Free	1	0.5	0	3.391113	0.389	-1.45088	-0.84345	0.850722527526254	-0.203653	-1.765871	0.421249
Trial1	3	1	blindfold	clockwise	practice	Free	1	0.5	0	3.411102	0.38899	-1.45088	-0.84343	0.850704092510579	-0.206858	-1.748944	0.404003
Trial1	3	1	blindfold	clockwise	practice	Free	1	0.5	0	3.431091	0.38898	-1.45087	-0.84341	0.850685488172637	-0.17905	-1.710857	0.363096
Trial1	3	1	blindfold	clockwise	practice	Free	1	0.5	0	3.451111	0.38897	-1.45086	-0.84339	0.850666990540715	-0.156909	-1.698162	0.347299
Trial1	3	1	blindfold	clockwise	practice	Free	1	0.5	0	3.4711	0.38896	-1.45085	-0.8433599	0.850638517768734	-0.222289	-1.689698	0.311004
Trial1	3	1	blindfold	clockwise	practice	Free	1	0.5	0	3.491089	0.38894	-1.45085	-0.84334	0.85062138696666	-0.251257	-1.706626	0.295027
Trial1	3	1	blindfold	clockwise	practice	Free	1	0.5	0	3.511108	0.38892	-1.45085	-0.84333	0.850614070287917	-0.277016	-1.706626	0.301954
Trial1	3	1	blindfold	clockwise	practice	Free	1	0.5	0	3.531097	0.38891	-1.45085	-0.8433	0.850585594560368	-0.380011	-1.698162	0.325666
Trial1	3	1	blindfold	clockwise	practice	Free	1	0.5	0	3.551117	0.38887	-1.45085	-0.84324	0.850531370690071	-0.441589	-1.698162	0.2924
Trial1	3	1	blindfold	clockwise	practice	Free	1	0.5	0	3.571106	0.38878	-1.45084	-0.84297	0.850275445219719	-0.466083	-1.643149	0.278207
Trial1	3	1	blindfold	clockwise	practice	Free	1	0.5	0	3.591095	0.38831	-1.45083	-0.84276	0.850128826171071	-0.525228	-1.69393	0.278952
Trial1	3	1	blindfold	clockwise	practice	Free	1	0.5	0	3.611115	0.38792	-1.45084	-0.84251	0.84993235196741	-0.520719	-1.715089	0.274919
Trial1	3	1	blindfold	clockwise	practice	Free	1	0.5	0	3.631104	0.38743	-1.45086	-0.84221	0.849699757253429	-0.485828	-1.765871	0.27608
Trial1	3	1	blindfold	clockwise	practice	Free	1	0.5	0	3.651093	0.38688	-1.45087	-0.84187	0.849435839614902	-0.494122	-1.748944	0.259391
Trial1	3	1	blindfold	clockwise	practice	Free	1	0.5	0	3.671112	0.38626	-1.45087	-0.84114	0.848795228587183	-0.462723	-1.74048	0.244618
Trial1	3	1	blindfold	clockwise	practice	Free	1	0.5	0	3.691101	0.38492	-1.45087	-0.84072	0.848559674391301	-0.450764	-1.753175	0.325311
Trial1	3	1	blindfold	clockwise	practice	Free	1	0.5	0	3.71109	0.38424	-1.45086	-0.84022	0.848156815008481	-0.451084	-1.706626	0.333719
Trial1	3	1	blindfold	clockwise	practice	Free	1	0.5	0	3.73111	0.3835	-1.45086	-0.83969	0.847733149917274	-0.470146	-1.702394	0.29774
Trial1	3	1	blindfold	clockwise	practice	Free	1	0.5	0	3.751099	0.3827	-1.45086	-0.83915	0.847308699796252	-0.387581	-1.736248	0.265135
Trial1	3	1	blindfold	clockwise	practice	Free	1	0.5	0	3.771088	0.38188	-1.45086	-0.83813	0.84641256498298	-0.377569	-1.727785	0.240237
Trial1	3	1	blindfold	clockwise	practice	Free	1	0.5	0	3.791107	0.38019	-1.45087	-0.83762	0.846145159207768	-0.408274	-1.719321	0.246288
Trial1	3	1	blindfold	clockwise	practice	Free	1	0.5	0	3.811096	0.37939	-1.45087	-0.83709	0.84573427605162	-0.417759	-1.748944	0.28452
Trial1	3	1	blindfold	clockwise	practice	Free	1	0.5	0	3.831116	0.37857	-1.45087	-0.83654	0.845307276464444	-0.448355	-1.765871	0.303974
Trial1	3	1	blindfold	clockwise	practice	Free	1	0.5	0	3.851105	0.37774	-1.45088	-0.83597	0.844862902300999	-0.431064	-1.791262	0.279529
Trial1	3	1	blindfold	clockwise	practice	Free	1	0.5	0	3.871094	0.37685	-1.45088	-0.83491	0.843943474131649	-0.494088	-1.715089	0.216631
Trial1	3	1	blindfold	clockwise	practice	Free	1	0.5	0	3.891113	0.37473	-1.45086	-0.83444	0.843790659419636	-0.598764	-1.727785	0.117693
Trial1	3	1	blindfold	clockwise	practice	Free	1	0.5	0	3.911102	0.37352	-1.45086	-0.83402	0.843555917002563	-0.615871	-1.685467	0.121072
Trial1	3	1	blindfold	clockwise	practice	Free	1	0.5	0	3.931091	0.37208	-1.45085	-0.83362	0.84337758992051	-0.630906	-1.753175	0.082214
Trial1	3	1	blindfold	clockwise	practice	Free	1	0.5	0	3.951111	0.37049	-1.45087	-0.8333099	0.843313888315741	-0.625285	-1.795493	0.061445
Trial1	3	1	blindfold	clockwise	practice	Free	1	0.5	0	3.9711	0.36881	-1.45089	-0.83282	0.843089536244184	-0.660565	-1.78703	0.0088326
Trial1	3	1	blindfold	clockwise	practice	Free	1	0.5	0	3.991089	0.36508	-1.45086	-0.8326	0.843460824549057	-0.661685	-1.660076	0.043657
Trial1	3	1	blindfold	clockwise	practice	Free	1	0.5	0	4.011108	0.36294	-1.45083	-0.83241	0.843618290118695	-0.640993	-1.605062	0.040072
Trial1	3	1	blindfold	clockwise	practice	Free	1	0.5	0	4.031097	0.36071	-1.4508	-0.83226	0.843835549204626	-0.634082	-1.583903	-0.013763
Trial1	3	1	blindfold	clockwise	practice	Free	1	0.5	0	4.051117	0.35833	-1.4508	-0.83216	0.844133072848242	-0.624529	-1.613526	-0.030667
Trial1	3	1	blindfold	clockwise	practice	Free	1	0.5	0	4.071106	0.35572	-1.45081	-0.83216	0.844575030495207	-0.649898	-1.651612	-0.031732
Trial1	3	1	blindfold	clockwise	practice	Free	1	0.5	0	4.091095	0.35015	-1.45081	-0.83211	0.845495155188894	-0.651346	-1.62199	-0.086335
Trial1	3	1	blindfold	clockwise	practice	Free	1	0.5	0	4.111115	0.34729	-1.45081	-0.8322	0.846095246337545	-0.661976	-1.613526	-0.04421
Trial1	3	1	blindfold	clockwise	practice	Free	1	0.5	0	4.131104	0.3441	-1.45081	-0.83236	0.846834121135808	-0.638959	-1.592367	-0.080855
Trial1	3	1	blindfold	clockwise	practice	Free	1	0.5	0	4.151093	0.34086	-1.4508	-0.8326	0.847672278976354	-0.650631	-1.660076	-0.10228
Trial1	3	1	blindfold	clockwise	practice	Free	1	0.5	0	4.171112	0.33738	-1.45082	-0.83333	0.8490490059954	-0.59151	-1.638917	-0.099018
Trial1	3	1	blindfold	clockwise	practice	Free	1	0.5	0	4.191101	0.33042	-1.45082	-0.83384	0.850909247328872	-0.449871	-1.677003	-0.138117
Trial1	3	1	blindfold	clockwise	practice	Free	1	0.5	0	4.21109	0.32685	-1.45082	-0.83444	0.852215363204943	-0.388027	-1.668539	-0.18998
Trial1	3	1	blindfold	clockwise	practice	Free	1	0.5	0	4.23111	0.32345	-1.45084	-0.8350999	0.853558319709213	-0.410535	-1.69393	-0.161141
Trial1	3	1	blindfold	clockwise	practice	Free	1	0.5	0	4.251099	0.32017	-1.45084	-0.83582	0.854946687883221	-0.345634	-1.685467	-0.098569
Trial1	3	1	blindfold	clockwise	practice	Free	1	0.5	0	4.271088	0.31682	-1.45085	-0.83685	0.85666382866749	-0.439603	-1.702394	0.011657
Trial1	3	1	blindfold	clockwise	practice	Free	1	0.5	0	4.291107	0.31074	-1.45084	-0.83719	0.858316083702034	-0.543036	-1.617758	0.053931
Trial1	3	1	blindfold	clockwise	practice	Free	1	0.5	0	4.311096	0.30761	-1.45082	-0.83743	0.859245550196939	-0.552032	-1.634685	0.066462
Trial1	3	1	blindfold	clockwise	practice	Free	1	0.5	0	4.331116	0.30433	-1.45081	-0.83759	0.860141747240653	-0.548708	-1.677003	0.082675
Trial1	3	1	blindfold	clockwise	practice	Free	1	0.5	0	4.351105	0.30099	-1.45083	-0.83768	0.860995253434194	-0.576778	-1.719321	0.053154
Trial1	3	1	blindfold	clockwise	practice	Free	1	0.5	0	4.371094	0.29769	-1.45085	-0.83779	0.861870894766964	-0.545691	-1.698162	0.020883
Trial1	3	1	blindfold	clockwise	practice	Free	1	0.5	0	4.391113	0.29102	-1.45085	-0.83787	0.86353852133022	-0.432886	-1.655844	-0.037366
Trial1	3	1	blindfold	clockwise	practice	Free	1	0.5	0	4.411102	0.28783	-1.45084	-0.8380001	0.864442138060145	-0.345754	-1.685467	-0.092803
Trial1	3	1	blindfold	clockwise	practice	Free	1	0.5	0	4.431091	0.28478	-1.45084	-0.8382	0.865389418224597	-0.32862	-1.757407	-0.096153
Trial1	3	1	blindfold	clockwise	practice	Free	1	0.5	0	4.451111	0.28193	-1.45087	-0.83844	0.866334900817231	-0.240313	-1.816652	-0.079672
Trial1	3	1	blindfold	clockwise	practice	Free	1	0.5	0	4.4711	0.27929	-1.45091	-0.83884	0.86739002399246	-0.213436	-1.842043	0.0060272
Trial1	3	1	blindfold	clockwise	practice	Free	1	0.5	0	4.491089	0.27515	-1.45093	-0.839	0.868607218266421	-0.065043	-1.884361	-0.042196
Trial1	3	1	blindfold	clockwise	practice	Free	1	0.5	0	4.511108	0.27373	-1.45094	-0.83913	0.869101405267561	-0.06503	-1.880129	-0.013089
Trial1	3	1	blindfold	clockwise	practice	Free	1	0.5	0	4.531097	0.27275	-1.45094	-0.83922	0.869443933892091	0.011425	-1.901288	-0.039468
Trial1	3	1	blindfold	clockwise	practice	Free	1	0.5	0	4.551117	0.27222	-1.45095	-0.83924	0.869601933849101	0.019541	-1.947838	-0.0051297
Trial1	3	1	blindfold	clockwise	practice	Free	1	0.5	0	4.571106	0.27214	-1.45096	-0.83924	0.869622897190308	0.121176	-1.981693	-0.0098733
Trial1	3	1	blindfold	clockwise	practice	Free	1	0.5	0	4.591095	0.27216	-1.451	-0.83924	0.869617657664146	0.326213	-2.007083	-0.056732
Trial1	3	1	blindfold	clockwise	practice	Free	1	0.5	0	4.611115	0.27218	-1.451	-0.83925	0.869622082412549	0.43908	-2.011315	-0.12843
Trial1	3	1	blindfold	clockwise	practice	Free	1	0.5	0	4.631104	0.27221	-1.45101	-0.83927	0.869633491120336	0.55147	-2.040938	-0.187417
Trial1	3	1	blindfold	clockwise	practice	Free	1	0.5	0	4.651093	0.27227	-1.45102	-0.8393199	0.869665984536801	0.592395	-2.079024	-0.25771
Trial1	3	1	blindfold	clockwise	practice	Free	1	0.5	0	4.671112	0.27238	-1.45103	-0.83947	0.869782039557032	0.546896	-2.125574	-0.288405
Trial1	3	1	blindfold	clockwise	practice	Free	1	0.5	0	4.691101	0.27266	-1.45104	-0.83953	0.869766685643313	0.405823	-2.028242	-0.256424
Trial1	3	1	blindfold	clockwise	practice	Free	1	0.5	0	4.71109	0.27275	-1.45102	-0.83955	0.869762438891157	0.370369	-1.947838	-0.219644
Trial1	3	1	blindfold	clockwise	practice	Free	1	0.5	0	4.73111	0.27278	-1.45099	-0.83956	0.869764321537659	0.345404	-1.926679	-0.233281
Trial1	3	1	blindfold	clockwise	practice	Free	1	0.5	0	4.751099	0.2728	-1.45098	-0.83958	0.869778371852794	0.356635	-1.981693	-0.198879
Trial1	3	1	blindfold	clockwise	practice	Free	1	0.5	0	4.771088	0.27282	-1.45099	-0.83963	0.869821420853625	0.456489	-2.040938	-0.262577
Trial1	3	1	blindfold	clockwise	practice	Free	1	0.5	0	4.791107	0.27292	-1.45102	-0.83971	0.869872519449825	0.559526	-2.074792	-0.30062
Trial1	3	1	blindfold	clockwise	practice	Free	1	0.5	0	4.811096	0.27306	-1.45103	-0.83985	0.869971150721735	0.635983	-2.095951	-0.305915
Trial1	3	1	blindfold	clockwise	practice	Free	1	0.5	0	4.831116	0.27334	-1.45104	-0.84006	0.870100881718255	0.649358	-2.112878	-0.322186
Trial1	3	1	blindfold	clockwise	practice	Free	1	0.5	0	4.851105	0.27376	-1.45105	-0.84035	0.87027163445594	0.709596	-2.087488	-0.345029
Trial1	3	1	blindfold	clockwise	practice	Free	1	0.5	0	4.871094	0.27611	-1.45105	-0.84105	0.870340097878738	0.720949	-2.104415	-0.310519
Trial1	3	1	blindfold	clockwise	practice	Free	1	0.5	0	4.891113	0.27611	-1.45104	-0.84136	0.870639672548989	0.641774	-2.087488	-0.131267
Trial1	3	1	blindfold	clockwise	practice	Free	1	0.5	0	4.911102	0.27717	-1.45105	-0.84162	0.87061896317342	0.656985	-2.062097	-0.088152
Trial1	3	1	blindfold	clockwise	practice	Free	1	0.5	0	4.931091	0.2784	-1.45104	-0.8418	0.870479037792879	0.667088	-2.04517	-0.024051
Trial1	3	1	blindfold	clockwise	practice	Free	1	0.5	0	4.951111	0.27961	-1.45102	-0.84193	0.870297550619531	0.645429	-1.981693	-0.012106
Trial1	3	1	blindfold	clockwise	practice	Free	1	0.5	0	4.9711	0.28099	-1.451	-0.84206	0.870074922649213	0.628169	-2.019779	-0.0042038
Trial1	3	1	blindfold	clockwise	practice	Free	1	0.5	0	4.991089	0.28379	-1.45105	-0.84207	0.869384048909101	0.525813	-2.193283	0.012956
Trial1	3	1	blindfold	clockwise	practice	Free	1	0.5	0	5.011108	0.28516	-1.45108	-0.84206	0.869034646215687	0.444136	-2.205978	0.039453
Trial1	3	1	blindfold	clockwise	practice	Free	1	0.5	0	5.031097	0.28636	-1.4511	-0.84205	0.868729118195134	0.475558	-2.176355	0.014513
Trial1	3	1	blindfold	clockwise	practice	Free	1	0.5	0	5.051117	0.28742	-1.45109	-0.84205	0.868469045944179	0.458351	-2.150965	-0.0023381
Trial1	3	1	blindfold	clockwise	practice	Free	1	0.5	0	5.071106	0.28838	-1.45109	-0.84212	0.868302427854366	0.480975	-2.201746	-0.039425
Trial1	3	1	blindfold	clockwise	practice	Free	1	0.5	0	5.091095	0.28996	-1.45113	-0.8421301	0.86792848161744	0.504488	-2.3287	-0.00017304
Trial1	3	1	blindfold	clockwise	practice	Free	1	0.5	0	5.111115	0.29057	-1.45116	-0.84212	0.867771288576206	0.52339	-2.362555	0.03755
Trial1	3	1	blindfold	clockwise	practice	Free	1	0.5	0	5.131104	0.29109	-1.45118	-0.8421	0.867626559358121	0.477205	-2.413336	0.041081
Trial1	3	1	blindfold	clockwise	practice	Free	1	0.5	0	5.151093	0.29144	-1.4512	-0.8421	0.867542344900926	0.495111	-2.396409	0.016449
Trial1	3	1	blindfold	clockwise	practice	Free	1	0.5	0	5.171112	0.29167	-1.45121	-0.84211	0.867496747276523	0.485208	-2.413336	-0.051724
Trial1	3	1	blindfold	clockwise	practice	Free	1	0.5	0	5.191101	0.2918	-1.4512	-0.84212	0.86747525829337	0.559102	-2.400641	-0.099341
Trial1	3	1	blindfold	clockwise	practice	Free	1	0.5	0	5.21109	0.29182	-1.4512	-0.84212	0.867470459007528	0.514651	-2.392177	-0.050391
Trial1	3	1	blindfold	clockwise	practice	Free	1	0.5	0	5.23111	0.29185	-1.45121	-0.84212	0.86746325731777	0.495363	-2.464118	0.0038561
Trial1	3	1	blindfold	clockwise	practice	Free	1	0.5	0	5.251099	0.29188	-1.45122	-0.84212	0.867456056606495	0.490173	-2.485277	0.024812
Trial1	3	1	blindfold	clockwise	practice	Free	1	0.5	0	5.271088	0.2919	-1.45123	-0.8421301	0.867461038090802	0.469684	-2.476813	0.0069994
Trial1	3	1	blindfold	clockwise	practice	Free	1	0.5	0	5.291107	0.29195	-1.45123	-0.8421301	0.867449049832232	0.501317	-2.392177	-0.101611
Trial1	3	1	blindfold	clockwise	practice	Free	1	0.5	0	5.311096	0.29198	-1.45121	-0.84214	0.867451515986123	0.522941	-2.358323	-0.155799
Trial1	3	1	blindfold	clockwise	practice	Free	1	0.5	0	5.331116	0.29201	-1.4512	-0.84215	0.867453983285499	0.611718	-2.400641	-0.151939
Trial1	3	1	blindfold	clockwise	practice	Free	1	0.5	0	5.351105	0.29204	-1.45121	-0.84217	0.86746623831184	0.640408	-2.46835	-0.12948
Trial1	3	1	blindfold	clockwise	practice	Free	1	0.5	0	5.371094	0.29211	-1.45123	-0.84228	0.867556282375131	0.702675	-2.49374	-0.169165
Trial1	3	1	blindfold	clockwise	practice	Free	1	0.5	0	5.391113	0.29245	-1.45127	-0.84242	0.867610756057246	0.787908	-2.544522	-0.30926
Trial1	3	1	blindfold	clockwise	practice	Free	1	0.5	0	5.411102	0.29279	-1.45127	-0.84259	0.867694618690212	0.77729	-2.514899	-0.258744
Trial1	3	1	blindfold	clockwise	practice	Free	1	0.5	0	5.431091	0.29328	-1.45126	-0.84277	0.867752497005728	0.707659	-2.506436	-0.215012
Trial1	3	1	blindfold	clockwise	practice	Free	1	0.5	0	5.451111	0.29384	-1.45125	-0.84293	0.867774720787888	0.633432	-2.544522	-0.163022
Trial1	3	1	blindfold	clockwise	practice	Free	1	0.5	0	5.4711	0.29443	-1.45126	-0.84321	0.867906736681131	0.650172	-2.578376	-0.174867
Trial1	3	1	blindfold	clockwise	practice	Free	1	0.5	0	5.491089	0.29546	-1.4513	-0.84332	0.867770222870434	0.561589	-2.63339	-0.165837
Trial1	3	1	blindfold	clockwise	practice	Free	1	0.5	0	5.511108	0.29586	-1.45131	-0.8434	0.8677538275538	0.531082	-2.624926	-0.145909
Trial1	3	1	blindfold	clockwise	practice	Free	1	0.5	0	5.531097	0.29615	-1.45132	-0.84344	0.867724524378977	0.501441	-2.658781	-0.147129
Trial1	3	1	blindfold	clockwise	practice	Free	1	0.5	0	5.551117	0.29628	-1.45133	-0.84344	0.867693993890255	0.453337	-2.688403	-0.106831
Trial1	3	1	blindfold	clockwise	practice	Free	1	0.5	0	5.571106	0.2963	-1.45134	-0.84345	0.86769897485868	0.445306	-2.709562	-0.128303
Trial1	3	1	blindfold	clockwise	practice	Free	1	0.5	0	5.591095	0.29633	-1.45135	-0.84346	0.86770166383534	0.402541	-2.730721	-0.138009
Trial1	3	1	blindfold	clockwise	practice	Free	1	0.5	0	5.611115	0.29637	-1.45135	-0.84347	0.867702068876544	0.369247	-2.675708	-0.139957
Trial1	3	1	blindfold	clockwise	practice	Free	1	0.5	0	5.631104	0.29638	-1.45134	-0.84348	0.867709401988029	0.41528	-2.646085	-0.129446
Trial1	3	1	blindfold	clockwise	practice	Free	1	0.5	0	5.651093	0.2964	-1.45133	-0.84348	0.867704702556086	0.406906	-2.646085	-0.134001
Trial1	3	1	blindfold	clockwise	practice	Free	1	0.5	0	5.671112	0.29642	-1.45133	-0.84349	0.867709744628644	0.393561	-2.654549	-0.121837
Trial1	3	1	blindfold	clockwise	practice	Free	1	0.5	0	5.691101	0.29645	-1.45133	-0.8435	0.867712387234645	0.383707	-2.684171	-0.092576
Trial1	3	1	blindfold	clockwise	practice	Free	1	0.5	0	5.71109	0.29648	-1.45133	-0.84351	0.86771513987656	0.371548	-2.663012	-0.109971
Trial1	3	1	blindfold	clockwise	practice	Free	1	0.5	0	5.73111	0.2965	-1.45133	-0.84351	0.867710449773518	0.335971	-2.624926	-0.094866
Trial1	3	1	blindfold	clockwise	practice	Free	1	0.5	0	5.751099	0.29652	-1.45133	-0.84352	0.867715494463649	0.304634	-2.650317	-0.133987
Trial1	3	1	blindfold	clockwise	practice	Free	1	0.5	0	5.771088	0.29653	-1.45132	-0.84353	0.867722822772874	0.266141	-2.641853	-0.12715
Trial1	3	1	blindfold	clockwise	practice	Free	1	0.5	0	5.791107	0.29656	-1.45131	-0.84354	0.867725469598507	0.241002	-2.603767	-0.14987
Trial1	3	1	blindfold	clockwise	practice	Free	1	0.5	0	5.811096	0.29657	-1.45131	-0.84354	0.867723121948729	0.231931	-2.591072	-0.124281
Trial1	3	1	blindfold	clockwise	practice	Free	1	0.5	0	5.831116	0.29658	-1.4513	-0.84355	0.867730508942677	0.22654	-2.591072	-0.099066
Trial1	3	1	blindfold	clockwise	practice	Free	1	0.5	0	5.851105	0.29659	-1.4513	-0.84355	0.867728168523808	0.230703	-2.603767	-0.098853
Trial1	3	1	blindfold	clockwise	practice	Free	1	0.5	0	5.871094	0.2966	-1.4513	-0.84357	0.867745297406608	0.256552	-2.582608	-0.110405
Trial1	3	1	blindfold	clockwise	practice	Free	1	0.5	0	5.891113	0.29663	-1.45129	-0.84358	0.867747998000113	0.224429	-2.599535	-0.154077
Trial1	3	1	blindfold	clockwise	practice	Free	1	0.5	0	5.911102	0.29664	-1.45129	-0.84358	0.867745651219133	0.224731	-2.603767	-0.162489
Trial1	3	1	blindfold	clockwise	practice	Free	1	0.5	0	5.931091	0.29665	-1.4513	-0.84359	0.867752988330328	0.206836	-2.599535	-0.142047
Trial1	3	1	blindfold	clockwise	practice	Free	1	0.5	0	5.951111	0.29666	-1.4513	-0.8436	0.867760434515267	0.209719	-2.544522	-0.112232
Trial1	3	1	blindfold	clockwise	practice	Free	1	0.5	0	5.9711	0.29667	-1.45128	-0.84361	0.867767829906578	0.193854	-2.523363	-0.138297
Trial1	3	1	blindfold	clockwise	practice	Free	1	0.5	0	5.991089	0.29669	-1.45123	-0.84362	0.86777282138899	0.173159	-2.37525	-0.151822
Trial1	3	1	blindfold	clockwise	practice	Free	1	0.5	0	6.011108	0.2967	-1.45121	-0.84363	0.867780152322258	0.194426	-2.349859	-0.155086
Trial1	3	1	blindfold	clockwise	practice	Free	1	0.5	0	6.031097	0.29672	-1.45119	-0.84363	0.867775467640376	0.22047	-2.307541	-0.170858
Trial1	3	1	blindfold	clockwise	practice	Free	1	0.5	0	6.051117	0.29673	-1.45117	-0.84364	0.867782856958134	0.251834	-2.260991	-0.211803
Trial1	3	1	blindfold	clockwise	practice	Free	1	0.5	0	6.071106	0.29674	-1.45115	-0.84366	0.867799988449363	0.233746	-2.231369	-0.18712
Trial1	3	1	blindfold	clockwise	practice	Free	1	0.5	0	6.091095	0.29677	-1.45109	-0.84367	0.867802694753181	0.206771	-2.112878	-0.154301
Trial1	3	1	blindfold	clockwise	practice	Free	1	0.5	0	6.111115	0.29678	-1.45105	-0.84368	0.867810033910009	0.181715	-2.002852	-0.163816
Trial1	3	1	blindfold	clockwise	practice	Free	1	0.5	0	6.131104	0.29679	-1.45101	-0.84369	0.867817424202715	0.159243	-1.884361	-0.135101
Trial1	3	1	blindfold	clockwise	practice	Free	1	0.5	0	6.151093	0.2968	-1.45096	-0.84369	0.867815079455795	0.10424	-1.837811	-0.13745
Trial1	3	1	blindfold	clockwise	practice	Free	1	0.5	0	6.171112	0.2968	-1.45093	-0.8437001	0.867824872611258	0.107338	-1.727785	-0.095141
Trial1	3	1	blindfold	clockwise	practice	Free	1	0.5	0	6.191101	0.29681	-1.45084	-0.8437001	0.867822534977854	0.035796	-1.554281	-0.025986
Trial1	3	1	blindfold	clockwise	practice	Free	1	0.5	0	6.21109	0.29681	-1.45078	-0.8437001	0.867822534977854	0.009133	-1.431559	0.0025104
Trial1	3	1	blindfold	clockwise	practice	Free	1	0.5	0	6.23111	0.29681	-1.45074	-0.8437001	0.867822534977854	0.015007	-1.334227	0.062058
Trial1	3	1	blindfold	clockwise	practice	Free	1	0.5	0	6.251099	0.29681	-1.4507	-0.8437001	0.867822534977854	0.023823	-1.308836	0.05396
Trial1	3	1	blindfold	clockwise	practice	Free	1	0.5	0	6.271088	0.29681	-1.45066	-0.84369	0.867812741796012	0.058375	-1.215737	0.03851
Trial1	3	1	blindfold	clockwise	practice	Free	1	0.5	0	6.291107	0.29682	-1.45063	-0.84369	0.86781040424479	0.023249	-1.253823	0.066605
Trial1	3	1	blindfold	clockwise	practice	Free	1	0.5	0	6.311096	0.29682	-1.45063	-0.84369	0.86781040424479	0.045298	-1.253823	0.04637
Trial1	3	1	blindfold	clockwise	practice	Free	1	0.5	0	6.331116	0.29682	-1.45063	-0.84368	0.867800668990899	0.056507	-1.249591	0.088076
Trial1	3	1	blindfold	clockwise	practice	Free	1	0.5	0	6.351105	0.29682	-1.45063	-0.84368	0.867800668990899	0.0011755	-1.203041	0.073716
Trial1	3	1	blindfold	clockwise	practice	Free	1	0.5	0	6.371094	0.29682	-1.45062	-0.84367	0.867790991691225	0.002646	-1.156492	0.052925
Trial1	3	1	blindfold	clockwise	practice	Free	1	0.5	0	6.391113	0.29682	-1.45057	-0.84367	0.867790991691225	0.0015314	-1.033769	0.060801
Trial1	3	1	blindfold	clockwise	practice	Free	1	0.5	0	6.411102	0.29682	-1.45054	-0.84367	0.867790991691225	0.020276	-1.004147	0.03671
Trial1	3	1	blindfold	clockwise	practice	Free	1	0.5	0	6.431091	0.29682	-1.45053	-0.84367	0.867790991691225	0.0044633	-1.038001	0.010598
Trial1	3	1	blindfold	clockwise	practice	Free	1	0.5	0	6.451111	0.29682	-1.45053	-0.84367	0.867790991691225	4.7169E-05	-1.054928	0.0030533
Trial1	3	1	blindfold	clockwise	practice	Free	1	0.5	0	6.4711	0.29682	-1.45052	-0.84366	0.867781256449965	0.017324	-0.94067	0.0069061
Trial1	3	1	blindfold	clockwise	practice	Free	1	0.5	0	6.491089	0.29682	-1.45052	-0.84366	0.867781256449965	0.017324	-0.94067	0.0069061
Trial1	3	1	blindfold	clockwise	practice	Free	1	0.5	0	6.511108	0.29682	-1.45048	-0.84366	0.867781256449965	0.0029836	-0.915279	0.044392
Trial1	3	1	blindfold	clockwise	practice	Free	1	0.5	0	6.531097	0.29682	-1.45045	-0.84366	0.867781256449965	-0.047742	-0.830643	0.042167
Trial1	3	1	blindfold	clockwise	practice	Free	1	0.5	0	6.551117	0.29682	-1.45045	-0.84366	0.867781256449965	-0.072728	-0.881425	0.032597
Trial1	3	1	blindfold	clockwise	practice	Free	1	0.5	0	6.571106	0.29682	-1.45045	-0.84366	0.867781256449965	-0.076942	-0.868729	-0.0043574
Trial1	3	1	blindfold	clockwise	practice	Free	1	0.5	0	6.591095	0.29681	-1.45044	-0.84365	0.867773916818653	-0.035002	-0.860266	0.04268
Trial1	3	1	blindfold	clockwise	practice	Free	1	0.5	0	6.611115	0.29681	-1.45043	-0.84365	0.867773916818653	-0.059622	-0.805252	0.024656
Trial1	3	1	blindfold	clockwise	practice	Free	1	0.5	0	6.631104	0.29681	-1.45042	-0.84365	0.867773916818653	0.0030711	-0.839107	0.044318
Trial1	3	1	blindfold	clockwise	practice	Free	1	0.5	0	6.651093	0.29681	-1.45042	-0.84365	0.867773916818653	0.00068898	-0.813716	0.0018557
Trial1	3	1	blindfold	clockwise	practice	Free	1	0.5	0	6.671112	0.29681	-1.45042	-0.84365	0.867773916818653	-0.028719	-0.843338	-0.0036558
Trial1	3	1	blindfold	clockwise	practice	Free	1	0.5	0	6.691101	0.29681	-1.45041	-0.84365	0.867773916818653	0.038921	-0.796789	-0.00070528
Trial1	3	1	blindfold	clockwise	practice	Free	1	0.5	0	6.71109	0.29681	-1.45041	-0.84365	0.867773916818653	0.064643	-0.80102	-0.0080573
Trial1	3	1	blindfold	clockwise	practice	Free	1	0.5	0	6.73111	0.29681	-1.45041	-0.84365	0.867773916818653	0.053048	-0.856034	0.063436
Trial1	3	1	blindfold	clockwise	practice	Free	1	0.5	0	6.751099	0.29682	-1.45041	-0.84364	0.867761785986447	0.021786	-0.822179	0.087308
Trial1	3	1	blindfold	clockwise	practice	Free	1	0.5	0	6.771088	0.29682	-1.45041	-0.84363	0.867752050764191	-0.0094714	-0.80102	0.145729
Trial1	3	1	blindfold	clockwise	practice	Free	1	0.5	0	6.791107	0.29681	-1.4504	-0.84362	0.867744711230449	-0.04953	-0.733312	0.18167
Trial1	3	1	blindfold	clockwise	practice	Free	1	0.5	0	6.811096	0.29681	-1.45038	-0.84357	0.86769609332418	-0.105942	-0.661371	0.21305
Trial1	3	1	blindfold	clockwise	practice	Free	1	0.5	0	6.831116	0.29679	-1.45035	-0.84345	0.867584071481387	-0.137161	-0.669835	0.249745
Trial1	3	1	blindfold	clockwise	practice	Free	1	0.5	0	6.851105	0.29672	-1.45033	-0.8432299	0.867386595961863	-0.156053	-0.652907	0.295442
Trial1	3	1	blindfold	clockwise	practice	Free	1	0.5	0	6.871094	0.29659	-1.45033	-0.84292	0.86711577272711	-0.161151	-0.686762	0.2189
Trial1	3	1	blindfold	clockwise	practice	Free	1	0.5	0	6.891113	0.2964	-1.45034	-0.8422199	0.866479888856792	-0.135734	-0.695225	0.219934
Trial1	3	1	blindfold	clockwise	practice	Free	1	0.5	0	6.911102	0.29599	-1.45034	-0.84194	0.866304232757076	-0.033106	-0.712153	0.101458
Trial1	3	1	blindfold	clockwise	practice	Free	1	0.5	0	6.931091	0.29583	-1.45035	-0.84178	0.866186448895545	-0.03585	-0.733312	0.067434
Trial1	3	1	blindfold	clockwise	practice	Free	1	0.5	0	6.951111	0.29573	-1.45036	-0.84176	0.866190567081819	-0.061401	-0.750239	-0.026869
Trial1	3	1	blindfold	clockwise	practice	Free	1	0.5	0	6.9711	0.29571	-1.45037	-0.84175	0.866185552096275	-0.0066131	-0.758702	-0.020254
Trial1	3	1	blindfold	clockwise	practice	Free	1	0.5	0	6.991089	0.2957	-1.45038	-0.84175	0.866187906826268	-0.038393	-0.788325	0.029193
Trial1	3	1	blindfold	clockwise	practice	Free	1	0.5	0	7.011108	0.2957	-1.45038	-0.84175	0.866187906826268	-0.0018023	-0.767166	0.081556
Trial1	3	1	blindfold	clockwise	practice	Free	1	0.5	0	7.031097	0.2957	-1.45038	-0.84174	0.866178233687371	0.030187	-0.750239	0.108363
Trial1	3	1	blindfold	clockwise	practice	Free	1	0.5	0	7.051117	0.29571	-1.45038	-0.84174	0.866175878931081	0.015834	-0.762934	0.069555
Trial1	3	1	blindfold	clockwise	practice	Free	1	0.5	0	7.071106	0.29571	-1.45038	-0.84174	0.866175878931081	0.046334	-0.762934	0.014766
Trial1	3	1	blindfold	clockwise	practice	Free	1	0.5	0	7.091095	0.29571	-1.45038	-0.84174	0.866175878931081	0.034373	-0.754471	0.011088
Trial1	3	1	blindfold	clockwise	practice	Free	1	0.5	0	7.111115	0.29571	-1.45038	-0.84174	0.866175878931081	0.051462	-0.767166	0.0075911
Trial1	3	1	blindfold	clockwise	practice	Free	1	0.5	0	7.131104	0.29571	-1.45038	-0.84174	0.866175878931081	0.045758	-0.809484	0.041221
Trial1	3	1	blindfold	clockwise	practice	Free	1	0.5	0	7.151093	0.29571	-1.45039	-0.84174	0.866175878931081	0.034714	-0.796789	0.0026086
Trial1	3	1	blindfold	clockwise	practice	Free	1	0.5	0	7.171112	0.29571	-1.45039	-0.84174	0.866175878931081	0.0045638	-0.788325	0.014005
Trial1	3	1	blindfold	clockwise	practice	Free	1	0.5	0	7.191101	0.29571	-1.45039	-0.84174	0.866175878931081	-0.012358	-0.771398	-0.084133
Trial1	3	1	blindfold	clockwise	practice	Free	1	0.5	0	7.21109	0.29571	-1.45039	-0.84175	0.866185552096275	-0.014369	-0.77563	-0.05875
Trial1	3	1	blindfold	clockwise	practice	Free	1	0.5	0	7.23111	0.29571	-1.45038	-0.84175	0.866185552096275	0.027358	-0.733312	-0.02308
Trial1	3	1	blindfold	clockwise	practice	Free	1	0.5	0	7.251099	0.29571	-1.45038	-0.84175	0.866185552096275	-0.00095706	-0.767166	-0.053949
Trial1	3	1	blindfold	clockwise	practice	Free	1	0.5	0	7.271088	0.29571	-1.45038	-0.84175	0.866185552096275	0.0019861	-0.762934	-0.02398
Trial1	3	1	blindfold	clockwise	practice	Free	1	0.5	0	7.291107	0.29571	-1.45038	-0.84175	0.866185552096275	-0.030178	-0.737543	-0.063667
Trial1	3	1	blindfold	clockwise	practice	Free	1	0.5	0	7.311096	0.29571	-1.45038	-0.84175	0.866185552096275	-0.08659	-0.703689	-0.032217
Trial1	3	1	blindfold	clockwise	practice	Free	1	0.5	0	7.331116	0.29571	-1.45037	-0.84175	0.866185552096275	-0.10017	-0.699457	-0.011625
Trial1	3	1	blindfold	clockwise	practice	Free	1	0.5	0	7.351105	0.2957	-1.45035	-0.84175	0.866187906826268	-0.075148	-0.665603	-0.0020717
Trial1	3	1	blindfold	clockwise	practice	Free	1	0.5	0	7.371094	0.2957	-1.45035	-0.84175	0.866187906826268	-0.08615	-0.652907	0.056743
Trial1	3	1	blindfold	clockwise	practice	Free	1	0.5	0	7.391113	0.29569	-1.45034	-0.84175	0.866190268694465	-0.007271	-0.686762	0.021416
Trial1	3	1	blindfold	clockwise	practice	Free	1	0.5	0	7.411102	0.29569	-1.45034	-0.84175	0.866190268694465	-0.041452	-0.703689	0.0028519
Trial1	3	1	blindfold	clockwise	practice	Free	1	0.5	0	7.431091	0.29569	-1.45034	-0.84175	0.866190268694465	-0.028213	-0.665603	-0.0085492
Trial1	3	1	blindfold	clockwise	practice	Free	1	0.5	0	7.451111	0.29569	-1.45034	-0.84174	0.866180595581944	-0.011485	-0.631748	-0.0035924
Trial1	3	1	blindfold	clockwise	practice	Free	1	0.5	0	7.4711	0.29569	-1.45033	-0.84174	0.866180595581944	0.020685	-0.58943	0.057058
Trial1	3	1	blindfold	clockwise	practice	Free	1	0.5	0	7.491089	0.2957	-1.4503	-0.84173	0.866168502631908	0.038872	-0.525953	0.104445
Trial1	3	1	blindfold	clockwise	practice	Free	1	0.5	0	7.511108	0.2957	-1.45029	-0.84173	0.866168502631908	0.024348	-0.547112	0.146142
Trial1	3	1	blindfold	clockwise	practice	Free	1	0.5	0	7.531097	0.2957	-1.45028	-0.84172	0.866158829505776	-0.00028893	-0.483603	0.128094
Trial1	3	1	blindfold	clockwise	practice	Free	1	0.5	0	7.551117	0.2957	-1.45026	-0.84171	0.866149040540302	-0.042375	-0.462317	0.122
Trial1	3	1	blindfold	clockwise	practice	Free	1	0.5	0	7.571106	0.29569	-1.45025	-0.8416	0.86604453552997	-0.109819	-0.40718	0.114803
Trial1	3	1	blindfold	clockwise	practice	Free	1	0.5	0	7.591095	0.29561	-1.4502	-0.84145	0.865917680915084	-0.147422	-0.330786	0.202032
Trial1	3	1	blindfold	clockwise	practice	Free	1	0.5	0	7.611115	0.29549	-1.45018	-0.84123	0.865732240914234	-0.129918	-0.339159	0.173311
Trial1	3	1	blindfold	clockwise	practice	Free	1	0.5	0	7.631104	0.2953	-1.45016	-0.84097	0.86552446184467	-0.101946	-0.279825	0.131912
Trial1	3	1	blindfold	clockwise	practice	Free	1	0.5	0	7.651093	0.29509	-1.45015	-0.84068	0.865292417480283	-0.062768	-0.283977	0.099522
Trial1	3	1	blindfold	clockwise	practice	Free	1	0.5	0	7.671112	0.29486	-1.45014	-0.84012	0.864802903120336	-0.065693	-0.279665	0.078357
Trial1	3	1	blindfold	clockwise	practice	Free	1	0.5	0	7.691101	0.29438	-1.45016	-0.83983	0.864635170556314	-0.100558	-0.355661	0.093951
Trial1	3	1	blindfold	clockwise	practice	Free	1	0.5	0	7.71109	0.29411	-1.45016	-0.83954	0.86441778763943	-0.079751	-0.321719	0.111569
Trial1	3	1	blindfold	clockwise	practice	Free	1	0.5	0	7.73111	0.29383	-1.45016	-0.83925	0.864202913444385	-0.099944	-0.317396	0.089496
Trial1	3	1	blindfold	clockwise	practice	Free	1	0.5	0	7.751099	0.29352	-1.45016	-0.8389601	0.863995345476609	-0.119777	-0.346931	0.093525
Trial1	3	1	blindfold	clockwise	practice	Free	1	0.5	0	7.771088	0.29319	-1.45016	-0.8383	0.863433406709364	-0.120105	-0.317223	0.067049
Trial1	3	1	blindfold	clockwise	practice	Free	1	0.5	0	7.791107	0.29243	-1.45015	-0.8379	0.863227486294609	-0.109162	-0.304362	0.110188
Trial1	3	1	blindfold	clockwise	practice	Free	1	0.5	0	7.811096	0.29202	-1.45014	-0.83746	0.862899185092294	-0.092756	-0.2662	0.123567
Trial1	3	1	blindfold	clockwise	practice	Free	1	0.5	0	7.831116	0.29156	-1.45013	-0.83701	0.86257348649092	-0.079133	-0.21112	0.102942
Trial1	3	1	blindfold	clockwise	practice	Free	1	0.5	0	7.851105	0.29112	-1.45011	-0.83652	0.862204439333907	-0.070106	-0.198369	0.08088
Trial1	3	1	blindfold	clockwise	practice	Free	1	0.5	0	7.871094	0.29065	-1.4501	-0.83545	0.861280506043746	-0.105161	-0.198314	0.118735
Trial1	3	1	blindfold	clockwise	practice	Free	1	0.5	0	7.891113	0.28964	-1.45009	-0.83489	0.860983537041538	-0.079197	-0.168588	0.103041
Trial1	3	1	blindfold	clockwise	practice	Free	1	0.5	0	7.911102	0.28913	-1.45009	-0.8343	0.860536237025886	-0.047785	-0.151614	0.066045
Trial1	3	1	blindfold	clockwise	practice	Free	1	0.5	0	7.931091	0.28861	-1.45007	-0.83372	0.860101579044403	-0.033654	-0.054253	0.032744
Trial1	3	1	blindfold	clockwise	practice	Free	1	0.5	0	7.951111	0.28811	-1.45003	-0.83314	0.85966252108846	-0.051981	0.013459	0.065842
Trial1	3	1	blindfold	clockwise	practice	Free	1	0.5	0	7.9711	0.28761	-1.44997	-0.83204	0.858720033449667	-0.050541	0.064225	0.032016
Trial1	3	1	blindfold	clockwise	practice	Free	1	0.5	0	7.991089	0.28648	-1.45001	-0.83145	0.858428718481701	-0.12203	-0.045797	0.122182
Trial1	3	1	blindfold	clockwise	practice	Free	1	0.5	0	8.011108	0.28583	-1.45004	-0.83075	0.85791277889825	-0.109836	-0.020388	0.135371
Trial1	3	1	blindfold	clockwise	practice	Free	1	0.5	0	8.031097	0.28511	-1.45004	-0.83006	0.857424822179675	-0.148718	-0.134628	0.053246
Trial1	3	1	blindfold	clockwise	practice	Free	1	0.5	0	8.051117	0.28435	-1.45007	-0.82937	0.856947819353843	-0.119426	-0.240358	0.062944
Trial1	3	1	blindfold	clockwise	practice	Free	1	0.5	0	8.071106	0.28352	-1.45011	-0.82814	0.85596699175452	-0.104602	-0.16836	0.012738
Trial1	3	1	blindfold	clockwise	practice	Free	1	0.5	0	8.091095	0.2819	-1.45004	-0.8276	0.855855933401624	-0.065814	-0.100608	-0.0025805
Trial1	3	1	blindfold	clockwise	practice	Free	1	0.5	0	8.111115	0.28114	-1.45005	-0.82703	0.855498875359951	-0.020165	-0.121733	0.020482
Trial1	3	1	blindfold	clockwise	practice	Free	1	0.5	0	8.131104	0.28035	-1.45005	-0.82643	0.85512145634048	-0.044075	-0.070926	0.08725
Trial1	3	1	blindfold	clockwise	practice	Free	1	0.5	0	8.151093	0.27958	-1.45004	-0.82583	0.854739864849453	-0.052684	-0.134381	0.091117
Trial1	3	1	blindfold	clockwise	practice	Free	1	0.5	0	8.171112	0.27886	-1.45006	-0.8246	0.853737680762745	-0.064133	-0.147033	0.060984
Trial1	3	1	blindfold	clockwise	practice	Free	1	0.5	0	8.191101	0.27739	-1.44999	-0.82406	0.853598285885066	-0.010099	0.039172	-0.017285
Trial1	3	1	blindfold	clockwise	practice	Free	1	0.5	0	8.21109	0.2767	-1.44998	-0.82356	0.853295943486849	-0.022783	-0.049692	-0.017796
Trial1	3	1	blindfold	clockwise	practice	Free	1	0.5	0	8.23111	0.27606	-1.45001	-0.8231	0.853019749012909	-0.015182	-0.02006	0.0036935
Trial1	3	1	blindfold	clockwise	practice	Free	1	0.5	0	8.251099	0.27545	-1.45	-0.82267	0.852765270881567	0.0020735	0.051869	-0.0035652
Trial1	3	1	blindfold	clockwise	practice	Free	1	0.5	0	8.271088	0.27489	-1.44998	-0.82194	0.852208824829118	0.0063017	0.0010829	-0.0039038
Trial1	3	1	blindfold	clockwise	practice	Free	1	0.5	0	8.291107	0.27383	-1.45001	-0.82163	0.852190547412695	-0.0099259	0.02648	-0.021487
Trial1	3	1	blindfold	clockwise	practice	Free	1	0.5	0	8.311096	0.27334	-1.44999	-0.82136	0.852060434814558	0.024242	-0.0031479	-0.028583
Trial1	3	1	blindfold	clockwise	practice	Free	1	0.5	0	8.331116	0.2729	-1.45	-0.82113	0.85195590082664	-0.0024823	-0.020066	0.0042322
Trial1	3	1	blindfold	clockwise	practice	Free	1	0.5	0	8.351105	0.27246	-1.45001	-0.82092	0.851870926998699	-0.0056926	0.047644	-0.042277
Trial1	3	1	blindfold	clockwise	practice	Free	1	0.5	0	8.371094	0.27204	-1.44999	-0.8206	0.851674921029884	0.023229	0.0095508	-0.0032049
Trial1	3	1	blindfold	clockwise	practice	Free	1	0.5	0	8.391113	0.27134	-1.45001	-0.82049	0.85175656610851	-0.010764	-0.0073702	-0.00031774
Trial1	3	1	blindfold	clockwise	practice	Free	1	0.5	0	8.411102	0.27104	-1.45	-0.8204	0.851750458981989	-0.018715	0.022246	-0.013336
Trial1	3	1	blindfold	clockwise	practice	Free	1	0.5	0	8.431091	0.27077	-1.44999	-0.82033	0.851755677808404	0.011558	-0.032769	-0.029067
Trial1	3	1	blindfold	clockwise	practice	Free	1	0.5	0	8.451111	0.27052	-1.45	-0.82028	0.851774837277989	-0.0053578	0.0010895	-0.029736
Trial1	3	1	blindfold	clockwise	practice	Free	1	0.5	0	8.4711	0.27031	-1.45	-0.82025	0.851802506738479	0.0071617	0.013782	-0.025001
Trial1	3	1	blindfold	clockwise	practice	Free	1	0.5	0	8.491089	0.26997	-1.45	-0.82026	0.851903896819053	-0.0066963	-0.011606	0.0041067
Trial1	3	1	blindfold	clockwise	practice	Free	1	0.5	0	8.511108	0.26984	-1.45	-0.82029	0.851967874172882	-0.022601	0.022244	-0.02193
Trial1	3	1	blindfold	clockwise	practice	Free	1	0.5	0	8.531097	0.26974	-1.44999	-0.82032	0.852023822086866	0.012066	0.0010809	-0.037665
Trial1	3	1	blindfold	clockwise	practice	Free	1	0.5	0	8.551117	0.26966	-1.45	-0.82035	0.852074307609928	-0.040016	-0.024306	-0.0099042
Trial1	3	1	blindfold	clockwise	practice	Free	1	0.5	0	8.571106	0.26961	-1.45	-0.82038	0.852116684045565	0.014958	0.026475	-0.0077214
Trial1	3	1	blindfold	clockwise	practice	Free	1	0.5	0	8.591095	0.26957	-1.45	-0.82042	0.852166068590834	0.0021055	0.0010808	-0.0039911
Trial1	3	1	blindfold	clockwise	practice	Free	1	0.5	0	8.611115	0.26954	-1.45	-0.82042	0.852174176130285	0.0037845	0.0095444	-0.032911
Trial1	3	1	blindfold	clockwise	practice	Free	1	0.5	0	8.631104	0.26954	-1.45	-0.82043	0.852183759200089	-0.029706	0.0053095	-0.056062
Trial1	3	1	blindfold	clockwise	practice	Free	1	0.5	0	8.651093	0.26954	-1.45	-0.82043	0.852183759200089	-0.031382	-0.011618	-0.034077
Trial1	3	1	blindfold	clockwise	practice	Free	1	0.5	0	8.671112	0.26954	-1.45	-0.82043	0.852183759200089	0.0078474	-0.011615	-0.04186
Trial1	3	1	blindfold	clockwise	practice	Free	1	0.5	0	8.691101	0.26954	-1.45	-0.82044	0.852193399662125	0.0027824	0.018001	-0.020877
Trial1	3	1	blindfold	clockwise	practice	Free	1	0.5	0	8.71109	0.26954	-1.45	-0.82044	0.852193399662125	-0.0097363	-0.020083	-0.025603
Trial1	3	1	blindfold	clockwise	practice	Free	1	0.5	0	8.73111	0.26954	-1.45	-0.82044	0.852193399662125	-0.035441	0.013771	-0.018145
Trial1	3	1	blindfold	clockwise	practice	Free	1	0.5	0	8.751099	0.26954	-1.45	-0.8204499	0.852202982748986	-0.010405	-0.015855	-0.0086785
Trial1	3	1	blindfold	clockwise	practice	Free	1	0.5	0	8.771088	0.26954	-1.45	-0.8204499	0.852202982748986	0.014127	-0.0073892	0.013474
Trial1	3	1	blindfold	clockwise	practice	Free	1	0.5	0	8.791107	0.26954	-1.45	-0.8204499	0.852202982748986	0.040167	0.022228	-0.0024276
Trial1	3	1	blindfold	clockwise	practice	Free	1	0.5	0	8.811096	0.26954	-1.45	-0.8204499	0.852202982748986	0.011237	0.022229	-0.020512
Trial1	3	1	blindfold	clockwise	practice	Free	1	0.5	0	8.831116	0.26954	-1.45	-0.82046	0.85221268061201	0.0070095	0.034925	-0.020675
Trial1	3	1	blindfold	clockwise	practice	Free	1	0.5	0	8.851105	0.26954	-1.45	-0.82046	0.85221268061201	-0.014635	0.02646	0.0079221
Trial1	3	1	blindfold	clockwise	practice	Free	1	0.5	0	8.871094	0.26954	-1.45	-0.82046	0.85221268061201	0.0019448	-0.0073931	0.00030764
Trial1	3	1	blindfold	clockwise	practice	Free	1	0.5	0	8.891113	0.26954	-1.45	-0.82047	0.852222263715978	0.0075135	-0.011625	-0.011871
Trial1	3	1	blindfold	clockwise	practice	Free	1	0.5	0	8.911102	0.26954	-1.45	-0.82047	0.852222263715978	-0.021749	0.013764	-0.042968
Trial1	3	1	blindfold	clockwise	practice	Free	1	0.5	0	8.931091	0.26954	-1.45	-0.82047	0.852222263715978	-0.019026	-0.028552	-0.0047394
Trial1	3	1	blindfold	clockwise	practice	Free	1	0.5	0	8.951111	0.26954	-1.45	-0.82047	0.852222263715978	0.015139	0.0010682	-0.0042331
Trial1	3	1	blindfold	clockwise	practice	Free	1	0.5	0	8.9711	0.26954	-1.45	-0.82048	0.852231904212381	0.0027896	0.0052988	-0.021311
Trial1	3	1	blindfold	clockwise	practice	Free	1	0.5	0	8.991089	0.26953	-1.45	-0.82048	0.852234612132678	0.0061823	0.017993	0.00051062
Trial1	3	1	blindfold	clockwise	practice	Free	1	0.5	0	9.011108	0.26953	-1.45	-0.82049	0.852244252607054	-0.029864	0.013761	-0.051737
Trial1	3	1	blindfold	clockwise	practice	Free	1	0.5	0	9.031097	0.26953	-1.45	-0.82049	0.852244252607054	-0.018853	0.0052981	-0.017399
Trial1	3	1	blindfold	clockwise	practice	Free	1	0.5	0	9.051117	0.26953	-1.45	-0.82049	0.852244252607054	-0.00026287	0.026456	-0.033135
Trial1	3	1	blindfold	clockwise	practice	Free	1	0.5	0	9.071106	0.26953	-1.45	-0.8205	0.852253893090033	0.023766	-0.0031687	-0.015714
Trial1	3	1	blindfold	clockwise	practice	Free	1	0.5	0	9.091095	0.26953	-1.45	-0.8205	0.852253893090033	-0.0066705	0.0052936	0.004264
Trial1	3	1	blindfold	clockwise	practice	Free	1	0.5	0	9.111115	0.26953	-1.45	-0.8205	0.852253893090033	-0.032208	-0.0031724	0.0074909
Trial1	3	1	blindfold	clockwise	practice	Free	1	0.5	0	9.131104	0.26953	-1.45	-0.8205	0.852253893090033	-0.010562	0.017986	-0.0043521
Trial1	3	1	blindfold	clockwise	practice	Free	1	0.5	0	9.151093	0.26953	-1.45	-0.82051	0.852263533581616	-0.023079	-0.024333	-0.0090791
Trial1	3	1	blindfold	clockwise	practice	Free	1	0.5	0	9.171112	0.26953	-1.45	-0.82051	0.852263533581616	0.015984	0.022214	-0.032937
Trial1	3	1	blindfold	clockwise	practice	Free	1	0.5	0	9.191101	0.26953	-1.45	-0.82051	0.852263533581616	0.0055152	0.01798	0.017482
Trial1	3	1	blindfold	clockwise	practice	Free	1	0.5	0	9.21109	0.26953	-1.45	-0.82052	0.852273116697848	-0.0051575	-0.011644	-0.033759
Trial1	3	1	blindfold	clockwise	practice	Free	1	0.5	0	9.23111	0.26953	-1.45	-0.82052	0.852273116697848	-0.014284	0.0010522	-0.017177
Trial1	3	1	blindfold	clockwise	practice	Free	1	0.5	0	9.251099	0.26953	-1.45	-0.82052	0.852273116697848	-0.022572	0.0010532	-0.021737
Trial1	3	1	blindfold	clockwise	practice	Free	1	0.5	0	9.271088	0.26953	-1.45	-0.82053	0.852282757206587	-0.0054899	0.01375	-0.02529
Trial1	3	1	blindfold	clockwise	practice	Free	1	0.5	0	9.291107	0.26953	-1.45	-0.82053	0.852282757206587	0.0060262	-0.0074103	0.0046548
Trial1	3	1	blindfold	clockwise	practice	Free	1	0.5	0	9.311096	0.26953	-1.45	-0.82053	0.852282757206587	0.01126	0.0052857	-0.0071881
Trial1	3	1	blindfold	clockwise	practice	Free	1	0.5	0	9.331116	0.26953	-1.45	-0.82054	0.852292340339872	-0.013942	-0.0074107	-0.042017
Trial1	3	1	blindfold	clockwise	practice	Free	1	0.5	0	9.351105	0.26953	-1.45	-0.82054	0.852292340339872	0.0028041	-0.0328	-0.020534
Trial1	3	1	blindfold	clockwise	practice	Free	1	0.5	0	9.371094	0.26953	-1.45	-0.82054	0.852292340339872	0.0034749	0.022216	-0.037611
Trial1	3	1	blindfold	clockwise	practice	Free	1	0.5	0	9.391113	0.26953	-1.45	-0.82055	0.852302038249874	0.019718	-0.028567	-0.020017
Trial1	3	1	blindfold	clockwise	practice	Free	1	0.5	0	9.411102	0.26953	-1.45	-0.82055	0.852302038249874	-0.0020931	-0.0031768	-0.0039367
Trial1	3	1	blindfold	clockwise	practice	Free	1	0.5	0	9.431091	0.26952	-1.45	-0.82055	0.852304738005856	-0.0097103	0.0095187	-0.02541
Trial1	3	1	blindfold	clockwise	practice	Free	1	0.5	0	9.451111	0.26952	-1.45	-0.82055	0.852304738005856	0.0023059	0.013748	-0.011882
Trial1	3	1	blindfold	clockwise	practice	Free	1	0.5	0	9.4711	0.26952	-1.45	-0.82056	0.852314321125889	-0.036756	0.0010512	0.015876
Trial1	3	1	blindfold	clockwise	practice	Free	1	0.5	0	9.491089	0.26952	-1.45	-0.82056	0.852314321125889	-0.0054776	0.0052806	-0.025228
Trial1	3	1	blindfold	clockwise	practice	Free	1	0.5	0	9.511108	0.26952	-1.45	-0.82056	0.852314321125889	-0.0098723	0.005282	-0.021162
Trial1	3	1	blindfold	clockwise	practice	Free	1	0.5	0	9.531097	0.26952	-1.45	-0.82056	0.852314321125889	-0.031683	0.0052809	-0.0050828
Trial1	3	1	blindfold	clockwise	practice	Free	1	0.5	0	9.551117	0.26952	-1.45	-0.82057	0.852323961638451	-0.023393	0.0010474	-0.00051556
Trial1	3	1	blindfold	clockwise	practice	Free	1	0.5	0	9.571106	0.26952	-1.45	-0.82057	0.852323961638451	0.024126	-0.0074176	-0.02404
Trial1	3	1	blindfold	clockwise	practice	Free	1	0.5	0	9.591095	0.26952	-1.45	-0.82057	0.852323961638451	-0.01004	0.022204	-0.021311
Trial1	3	1	blindfold	clockwise	practice	Free	1	0.5	0	9.611115	0.26952	-1.45	-0.82058	0.852333602159617	-0.01004	0.0095081	-0.016912
Trial1	3	1	blindfold	clockwise	practice	Free	1	0.5	0	9.631104	0.26952	-1.45	-0.82058	0.852333602159617	0.019893	0.0095077	-0.024191
Trial1	3	1	blindfold	clockwise	practice	Free	1	0.5	0	9.651093	0.26952	-1.45	-0.82058	0.852333602159617	-0.019335	0.0095063	0.0039038
Trial1	3	1	blindfold	clockwise	practice	Free	1	0.5	0	9.671112	0.26952	-1.45	-0.82059	0.852343242689384	0.015331	0.0052759	-0.011664
Trial1	3	1	blindfold	clockwise	practice	Free	1	0.5	0	9.691101	0.26952	-1.45	-0.82059	0.852343242689384	-0.0058114	-0.0074198	-0.01672
Trial1	3	1	blindfold	clockwise	practice	Free	1	0.5	0	9.71109	0.26952	-1.45	-0.82059	0.852343242689384	-0.034737	-0.0031874	-0.034805
Trial1	3	1	blindfold	clockwise	practice	Free	1	0.5	0	9.73111	0.26952	-1.45	-0.82059	0.852343242689384	0.01077	0.026435	-0.0075872
Trial1	3	1	blindfold	clockwise	practice	Free	1	0.5	0	9.751099	0.26952	-1.45	-0.8206	0.852352883227753	-0.0064781	0.01374	0.00020319
Trial1	3	1	blindfold	clockwise	practice	Free	1	0.5	0	9.771088	0.26952	-1.45	-0.8206	0.852352883227753	0.023458	0.026431	-0.0070761
Trial1	3	1	blindfold	clockwise	practice	Free	1	0.5	0	9.791107	0.26952	-1.45	-0.8206	0.852352883227753	-0.0012425	-0.020121	-0.024988
Trial1	3	1	blindfold	clockwise	practice	Free	1	0.5	0	9.811096	0.26952	-1.45	-0.8206	0.852352883227753	-0.010367	0.0010362	-0.0084055
Trial1	3	1	blindfold	clockwise	practice	Free	1	0.5	0	9.831116	0.26952	-1.45	-0.82061	0.852362466390491	-0.018992	0.01373	-0.0045081
Trial1	3	1	blindfold	clockwise	practice	Free	1	0.5	0	9.851105	0.26952	-1.45	-0.82061	0.852362466390491	-0.017481	-0.011661	-0.04256
Trial1	3	1	blindfold	clockwise	practice	Free	1	0.5	0	9.871094	0.26951	-1.45	-0.82062	0.852374814655824	-0.01392	0.013729	-0.025472
Trial1	3	1	blindfold	clockwise	practice	Free	1	0.5	0	9.891113	0.26951	-1.45	-0.82062	0.852374814655824	-0.032338	0.0094967	0.011924
Trial1	3	1	blindfold	clockwise	practice	Free	1	0.5	0	9.911102	0.26951	-1.45	-0.82062	0.852374814655824	-0.0018989	-0.0031972	-0.0080426
Trial1	3	1	blindfold	clockwise	practice	Free	1	0.5	0	9.931091	0.26951	-1.45	-0.82062	0.852374814655824	-0.0056228	-0.011661	-0.020891
Trial1	3	1	blindfold	clockwise	practice	Free	1	0.5	0	9.951111	0.26951	-1.45	-0.82063	0.852384397805169	0.024648	0.017962	-0.040521
Trial1	3	1	blindfold	clockwise	practice	Free	1	0.5	0	9.9711	0.26951	-1.45	-0.82063	0.852384397805169	0.023476	0.0094976	-0.0070212
Trial1	3	1	blindfold	clockwise	practice	Free	1	0.5	0	9.991089	0.26951	-1.45	-0.82063	0.852384397805169	-0.026262	0.0052647	-0.021711
Trial1	3	1	blindfold	clockwise	practice	Free	1	0.5	0	10.01111	0.26951	-1.45	-0.82064	0.852394095731422	-0.035556	-0.011663	-0.013586
Trial1	3	1	blindfold	clockwise	practice	Free	1	0.5	0	10.0311	0.26951	-1.45	-0.82064	0.852394095731422	0.045122	-0.041285	-0.018853
Trial1	3	1	blindfold	clockwise	practice	Free	1	0.5	0	10.05112	0.26951	-1.45	-0.82064	0.852394095731422	-0.013574	0.0052656	-0.033883
Trial1	3	1	blindfold	clockwise	practice	Free	1	0.5	0	10.07111	0.26951	-1.45	-0.82065	0.852403678897867	0.0026702	0.0010336	-0.016294
Trial1	3	1	blindfold	clockwise	practice	Free	1	0.5	0	10.09109	0.26951	-1.45	-0.82065	0.852403678897867	0.023814	0.013727	-0.015449
Trial1	3	1	blindfold	clockwise	practice	Free	1	0.5	0	10.11111	0.26951	-1.45	-0.82065	0.852403678897867	-0.0095114	-0.032824	-0.02947
Trial1	3	1	blindfold	clockwise	practice	Free	1	0.5	0	10.1311	0.26951	-1.45	-0.82065	0.852403678897867	-0.010851	0.013726	0.0043632
Trial1	3	1	blindfold	clockwise	practice	Free	1	0.5	0	10.15109	0.26951	-1.45	-0.82066	0.852413319457118	-0.022198	0.030651	-0.029964
Trial1	3	1	blindfold	clockwise	practice	Free	1	0.5	0	10.17111	0.26951	-1.45	-0.82066	0.852413319457118	-0.0054521	-0.0159	-0.003919
Trial1	3	1	blindfold	clockwise	practice	Free	1	0.5	0	10.1911	0.26951	-1.45	-0.82066	0.852413319457118	0.0020029	-0.0074376	0.00065442
Trial1	3	1	blindfold	clockwise	practice	Free	1	0.5	0	10.21109	0.2695	-1.45	-0.82067	0.852425667690878	0.025158	0.0052579	-0.041962
Trial1	3	1	blindfold	clockwise	practice	Free	1	0.5	0	10.23111	0.2695	-1.45	-0.82067	0.852425667690878	-0.013905	-0.041292	-0.025378
Trial1	3	1	blindfold	clockwise	practice	Free	1	0.5	0	10.2511	0.2695	-1.45	-0.82067	0.852425667690878	0.0074083	0.00949	-0.028764
Trial1	3	1	blindfold	clockwise	practice	Free	1	0.5	0	10.27109	0.2695	-1.45	-0.82068	0.852435308236708	-0.023699	-0.028597	0.0081241
Trial1	3	1	blindfold	clockwise	practice	Free	1	0.5	0	10.29111	0.2695	-1.45	-0.82068	0.852435308236708	-0.0012173	-0.0074362	-0.024857
Trial1	3	1	blindfold	clockwise	practice	Free	1	0.5	0	10.3111	0.2695	-1.45	-0.82068	0.852435308236708	-0.03115	-0.007435	-0.01757
Trial1	3	1	blindfold	clockwise	practice	Free	1	0.5	0	10.33112	0.2695	-1.45	-0.82068	0.852435308236708	-0.018963	-0.0074371	-0.0043785
Trial1	3	1	blindfold	clockwise	practice	Free	1	0.5	0	10.3511	0.2695	-1.45	-0.82069	0.852444948791138	-0.021013	0.0010273	-0.059512
Trial1	3	1	blindfold	clockwise	practice	Free	1	0.5	0	10.37109	0.2695	-1.45	-0.82069	0.852444948791138	-0.010171	0.013724	-0.020445
Trial1	3	1	blindfold	clockwise	practice	Free	1	0.5	0	10.39111	0.2695	-1.45	-0.82069	0.852444948791138	-0.0054391	-0.020133	-0.025002
Trial1	3	1	blindfold	clockwise	practice	Free	1	0.5	0	10.4111	0.2695	-1.45	-0.82069	0.852444948791138	0.018926	0.0094882	0.0013789
Trial1	3	1	blindfold	clockwise	practice	Free	1	0.5	0	10.43109	0.2695	-1.45	-0.8207	0.85245453196984	-0.02859	-0.024365	0.0039333
Trial1	3	1	blindfold	clockwise	practice	Free	1	0.5	0	10.45111	0.2695	-1.45	-0.8207	0.85245453196984	0.019266	0.026416	-0.0070724
Trial1	3	1	blindfold	clockwise	practice	Free	1	0.5	0	10.4711	0.2695	-1.45	-0.8207	0.85245453196984	0.0030209	0.022182	-0.024653
Trial1	3	1	blindfold	clockwise	practice	Free	1	0.5	0	10.49109	0.2695	-1.45	-0.8207	0.85245453196984	0.0033591	0.0052521	-0.033103
Trial1	3	1	blindfold	clockwise	practice	Free	1	0.5	0	10.51111	0.2695	-1.45	-0.82071	0.852464172541419	-0.0089907	0.013715	-0.042059
Trial1	3	1	blindfold	clockwise	practice	Free	1	0.5	0	10.5311	0.2695	-1.45	-0.82071	0.852464172541419	-0.014392	-0.0074445	-0.029704
Trial1	3	1	blindfold	clockwise	practice	Free	1	0.5	0	10.55112	0.2695	-1.45	-0.82071	0.852464172541419	-0.0096607	0.0094807	-0.025136
Trial1	3	1	blindfold	clockwise	practice	Free	1	0.5	0	10.57111	0.26949	-1.45	-0.82072	0.852476455300801	-0.02657	0.043333	-0.025801
Trial1	3	1	blindfold	clockwise	practice	Free	1	0.5	0	10.59109	0.26949	-1.45	-0.82072	0.852476455300801	0.019945	-0.0074507	-0.023948
Trial1	3	1	blindfold	clockwise	practice	Free	1	0.5	0	10.61111	0.26949	-1.45	-0.82072	0.852476455300801	-0.019451	-0.0032188	0.012937
Trial1	3	1	blindfold	clockwise	practice	Free	1	0.5	0	10.6311	0.26949	-1.45	-0.82072	0.852476455300801	-0.018442	-0.011683	-0.016992
Trial1	3	1	blindfold	clockwise	practice	Free	1	0.5	0	10.65109	0.26949	-1.45	-0.82073	0.852486153243301	0.0027024	-0.011683	-0.016151
Trial1	3	1	blindfold	clockwise	practice	Free	1	0.5	0	10.67111	0.26949	-1.45	-0.82073	0.852486153243301	-0.0021965	0.013709	0.00060151
Trial1	3	1	blindfold	clockwise	practice	Free	1	0.5	0	10.6911	0.26949	-1.45	-0.82074	0.852495736425799	-0.030285	0.0094793	-0.03862
Trial1	3	1	blindfold	clockwise	practice	Free	1	0.5	0	10.71109	0.26949	-1.45	-0.82074	0.852495736425799	-0.019274	0.0052464	0.0041739
Trial1	3	1	blindfold	clockwise	practice	Free	1	0.5	0	10.73111	0.26949	-1.45	-0.82074	0.852495736425799	-0.001522	0.017942	-0.016294
Trial1	3	1	blindfold	clockwise	practice	Free	1	0.5	0	10.7511	0.26949	-1.45	-0.82074	0.852495736425799	-0.0094754	-0.028608	-0.029312
Trial1	3	1	blindfold	clockwise	practice	Free	1	0.5	0	10.77109	0.26948	-1.45	-0.82075	0.852508084640231	0.0023748	-0.011682	-0.0076623
Trial1	3	1	blindfold	clockwise	practice	Free	1	0.5	0	10.79111	0.26948	-1.45	-0.82075	0.852508084640231	-0.017929	-0.024373	-0.029802
Trial1	3	1	blindfold	clockwise	practice	Free	1	0.5	0	10.8111	0.26948	-1.45	-0.82075	0.852508084640231	-0.0096378	0.022177	-0.025065
Trial1	3	1	blindfold	clockwise	practice	Free	1	0.5	0	10.83112	0.26948	-1.45	-0.82076	0.85251772519361	0.019626	-0.0032171	-0.016101
Trial1	3	1	blindfold	clockwise	practice	Free	1	0.5	0	10.8511	0.26948	-1.45	-0.82076	0.85251772519361	-0.014871	0.017941	0.00014554
Trial1	3	1	blindfold	clockwise	practice	Free	1	0.5	0	10.87109	0.26948	-1.45	-0.82076	0.85251772519361	0.023689	0.0094759	-0.011026
Trial1	3	1	blindfold	clockwise	practice	Free	1	0.5	0	10.89111	0.26948	-1.45	-0.82077	0.852527308371266	0.0064409	0.0010095	-0.0032309
Trial1	3	1	blindfold	clockwise	practice	Free	1	0.5	0	10.9111	0.26948	-1.45	-0.82077	0.852527308371266	-0.025707	0.0094731	-0.046853
Trial1	3	1	blindfold	clockwise	practice	Free	1	0.5	0	10.93109	0.26948	-1.45	-0.82077	0.852527308371266	-0.001676	0.0052413	-0.012014
Trial1	3	1	blindfold	clockwise	practice	Free	1	0.5	0	10.95111	0.26948	-1.45	-0.82077	0.852527308371266	0.0028916	0.0010088	-0.020299
Trial1	3	1	blindfold	clockwise	practice	Free	1	0.5	0	10.9711	0.26948	-1.45	-0.82078	0.852537006326167	-0.014358	0.013701	-0.012509
Trial1	3	1	blindfold	clockwise	practice	Free	1	0.5	0	10.99109	0.26948	-1.45	-0.82078	0.852537006326167	0.010343	0.0094673	0.0054204
Trial1	3	1	blindfold	clockwise	practice	Free	1	0.5	0	11.01111	0.26947	-1.45	-0.82078	0.852539713982362	0.0017195	0.013699	0.0093162
Trial1	3	1	blindfold	clockwise	practice	Free	1	0.5	0	11.0311	0.26948	-1.45	-0.82079	0.852546589520919	-0.018251	0.0010025	-0.020614
Trial1	3	1	blindfold	clockwise	practice	Free	1	0.5	0	11.05112	0.26947	-1.45	-0.82079	0.852549297146678	-0.0021731	-0.015925	0.00070279
Trial1	3	1	blindfold	clockwise	practice	Free	1	0.5	0	11.07111	0.26947	-1.45	-0.82079	0.852549297146678	-0.0089531	-0.0074618	-0.041912
Trial1	3	1	blindfold	clockwise	practice	Free	1	0.5	0	11.09109	0.26947	-1.45	-0.8208	0.852558937703786	-0.030764	-0.015925	-0.025833
Trial1	3	1	blindfold	clockwise	practice	Free	1	0.5	0	11.11111	0.26947	-1.45	-0.8208	0.852558937703786	-0.010791	-0.024391	0.013068
Trial1	3	1	blindfold	clockwise	practice	Free	1	0.5	0	11.1311	0.26947	-1.45	-0.8208	0.852558937703786	0.015419	-0.00323	-0.020252
Trial1	3	1	blindfold	clockwise	practice	Free	1	0.5	0	11.15109	0.26947	-1.45	-0.8208	0.852558937703786	-0.013674	-0.015927	-0.029375
Trial1	3	1	blindfold	clockwise	practice	Free	1	0.5	0	11.17111	0.26947	-1.45	-0.82081	0.852568520885148	0.0266	-0.037086	0.023047
Trial1	3	1	blindfold	clockwise	practice	Free	1	0.5	0	11.1911	0.26947	-1.45	-0.82081	0.852568520885148	0.015591	-0.011698	-0.019731
Trial1	3	1	blindfold	clockwise	practice	Free	1	0.5	0	11.21109	0.26947	-1.45	-0.82081	0.852568520885148	-0.018905	0.026385	-0.0041548
Trial1	3	1	blindfold	clockwise	practice	Free	1	0.5	0	11.23111	0.26947	-1.45	-0.82082	0.852578218843799	-0.027194	-0.011702	-0.0087144
Trial1	3	1	blindfold	clockwise	practice	Free	1	0.5	0	11.2511	0.26947	-1.45	-0.82082	0.852578218843799	0.0015682	-0.028629	0.013604
Trial1	3	1	blindfold	clockwise	practice	Free	1	0.5	0	11.27109	0.26947	-1.45	-0.82082	0.852578218843799	-0.010113	-0.0074702	-0.012264
Trial1	3	1	blindfold	clockwise	practice	Free	1	0.5	0	11.29111	0.26946	-1.45	-0.82082	0.852580910369475	-0.0089357	-0.020164	-0.041855
Trial1	3	1	blindfold	clockwise	practice	Free	1	0.5	0	11.3111	0.26946	-1.45	-0.82083	0.852590493537679	0.027279	0.00099436	0.0061696
Trial1	3	1	blindfold	clockwise	practice	Free	1	0.5	0	11.33112	0.26946	-1.45	-0.82083	0.852590493537679	-0.0011475	-0.0074709	-0.024598
Trial1	3	1	blindfold	clockwise	practice	Free	1	0.5	0	11.3511	0.26946	-1.45	-0.82085	0.852609774668314	0.0030811	-0.020166	-0.024425
Trial1	3	1	blindfold	clockwise	practice	Free	1	0.5	0	11.37109	0.26945	-1.45001	-0.82092	0.852679851572606	-0.07168	-0.070936	-0.061254
Trial1	3	1	blindfold	clockwise	practice	Free	1	0.5	0	11.39111	0.26935	-1.45012	-0.82095	0.852735763327685	-0.080929	-0.333155	-0.040417
Trial1	3	1	blindfold	clockwise	practice	Free	1	0.5	0	11.4111	0.2693	-1.45015	-0.82096	0.852758980544647	-0.056208	-0.290751	-0.022487
Trial1	3	1	blindfold	clockwise	practice	Free	1	0.5	0	11.43109	0.26929	-1.45015	-0.82096	0.852761689609414	-0.026594	-0.256818	-0.021307
Trial1	3	1	blindfold	clockwise	practice	Free	1	0.5	0	11.45111	0.26929	-1.45015	-0.82096	0.852761689609414	0.026868	-0.184807	-0.0057702
Trial1	3	1	blindfold	clockwise	practice	Free	1	0.5	0	11.4711	0.26929	-1.45012	-0.82095	0.8527519920834	0.099573	-0.10013	0.00063608
Trial1	3	1	blindfold	clockwise	practice	Free	1	0.5	0	11.49109	0.26933	-1.45007	-0.82089	0.852683445824453	0.099212	-0.10434	0.0090871
Trial1	3	1	blindfold	clockwise	practice	Free	1	0.5	0	11.51111	0.26953	-1.45004	-0.82085	0.8525908563276	0.02628	-0.015428	0.031597
Trial1	3	1	blindfold	clockwise	practice	Free	1	0.5	0	11.5311	0.26964	-1.45001	-0.82083	0.852541845678304	-0.0057078	0.043813	-0.024547
Trial1	3	1	blindfold	clockwise	practice	Free	1	0.5	0	11.55112	0.2697	-1.44999	-0.82083	0.852525637551552	-0.05137	-0.028128	-0.039239
Trial1	3	1	blindfold	clockwise	practice	Free	1	0.5	0	11.57111	0.2697	-1.44999	-0.82084	0.852535278845969	0.0024374	-0.011197	-0.0074561
Trial1	3	1	blindfold	clockwise	practice	Free	1	0.5	0	11.59109	0.2697	-1.44999	-0.82084	0.852535278845969	0.0024374	-0.011197	-0.0074561
Trial1	3	1	blindfold	clockwise	practice	Free	1	0.5	0	11.61111	0.26969	-1.44999	-0.82085	0.852547617145118	0.0070061	0.039581	-0.01574
Trial1	3	1	blindfold	clockwise	practice	Free	1	0.5	0	11.6311	0.2697	-1.45	-0.82085	0.852544920148969	0.0030974	0.0099587	-0.024353
Trial1	3	1	blindfold	clockwise	practice	Free	1	0.5	0	11.65109	0.2697	-1.45	-0.82086	0.852554504071766	-0.022102	-0.0027414	-0.029582
Trial1	3	1	blindfold	clockwise	practice	Free	1	0.5	0	11.67111	0.26969	-1.45	-0.82086	0.852557201037597	-0.05169	-0.045055	-0.030752
Trial1	3	1	blindfold	clockwise	practice	Free	1	0.5	0	11.6911	0.26966	-1.45001	-0.82085	0.852555724887596	-0.053181	-0.0069636	0.022039
Trial1	3	1	blindfold	clockwise	practice	Free	1	0.5	0	11.71109	0.2695	-1.45002	-0.82083	0.852579687916101	-0.096094	-0.087346	0.026598
Trial1	3	1	blindfold	clockwise	practice	Free	1	0.5	0	11.73111	0.26935	-1.45004	-0.82078	0.852572165984293	-0.140357	-0.091552	0.071597
Trial1	3	1	blindfold	clockwise	practice	Free	1	0.5	0	11.7511	0.26914	-1.45004	-0.82071	0.852561579524479	-0.160287	-0.07037	0.041154
Trial1	3	1	blindfold	clockwise	practice	Free	1	0.5	0	11.77109	0.26884	-1.45004	-0.82053	0.852469597841859	-0.129306	-0.091505	0.0084973
Trial1	3	1	blindfold	clockwise	practice	Free	1	0.5	0	11.79111	0.26801	-1.45004	-0.82044	0.852608438167242	-0.082888	-0.040677	0.014566
Trial1	3	1	blindfold	clockwise	practice	Free	1	0.5	0	11.8111	0.26755	-1.45004	-0.8203601	0.852656813635331	-0.081535	-0.078744	-0.032441
Trial1	3	1	blindfold	clockwise	practice	Free	1	0.5	0	11.83112	0.26705	-1.45004	-0.8203	0.852735460480567	-0.043957	-0.027943	-0.0050694
Trial1	3	1	blindfold	clockwise	practice	Free	1	0.5	0	11.8511	0.26654	-1.45003	-0.8202701	0.852846146517449	-0.05613	-0.027935	-0.018243
Trial1	3	1	blindfold	clockwise	practice	Free	1	0.5	0	11.87109	0.26604	-1.45001	-0.82024	0.852954262834874	-0.01757	-0.015237	-0.029433
Trial1	3	1	blindfold	clockwise	practice	Free	1	0.5	0	11.89111	0.2651	-1.45	-0.82025	0.853222145730754	2.0202E-06	0.014385	-0.042273
Trial1	3	1	blindfold	clockwise	practice	Free	1	0.5	0	11.9111	0.26467	-1.44999	-0.82028	0.85336950961185	0.0069781	-0.0067776	-0.0072859
Trial1	3	1	blindfold	clockwise	practice	Free	1	0.5	0	11.93109	0.2643	-1.45	-0.82032	0.853510055251341	-0.01905	-0.019471	0.0086489
Trial1	3	1	blindfold	clockwise	practice	Free	1	0.5	0	11.95111	0.26394	-1.45	-0.82037	0.85365759397917	-0.0011475	-0.0067789	-0.016062
Trial1	3	1	blindfold	clockwise	practice	Free	1	0.5	0	11.9711	0.2636	-1.44999	-0.82048	0.853857351266702	-0.0058623	0.018608	-0.0035383
Trial1	3	1	blindfold	clockwise	practice	Free	1	0.5	0	11.99109	0.26299	-1.45	-0.82055	0.854093720756125	0.0032528	-0.015246	-0.020116
Trial1	3	1	blindfold	clockwise	practice	Free	1	0.5	0	12.01111	0.26274	-1.45	-0.82063	0.854239917186137	-0.018545	0.014374	-0.004013
Trial1	3	1	blindfold	clockwise	practice	Free	1	0.5	0	12.0311	0.2625	-1.45	-0.82071	0.854383500135558	0.012036	-0.023709	-0.028238
Trial1	3	1	blindfold	clockwise	practice	Free	1	0.5	0	12.05112	0.2623	-1.45	-0.82079	0.854515942159394	0.0074835	0.0016828	-0.019939
Trial1	3	1	blindfold	clockwise	practice	Free	1	0.5	0	12.07111	0.26212	-1.45	-0.82088	0.854652477860552	-0.030736	-0.019479	-0.017174
Trial1	3	1	blindfold	clockwise	practice	Free	1	0.5	0	12.09109	0.26195	-1.45	-0.82104	0.854853458149503	-0.014469	-0.0025498	0.00039793
Trial1	3	1	blindfold	clockwise	practice	Free	1	0.5	0	12.11111	0.2617	-1.45	-0.82111	0.854990372282455	0.0024435	0.022838	0.0010573
Trial1	3	1	blindfold	clockwise	practice	Free	1	0.5	0	12.1311	0.26162	-1.45	-0.82117	0.855070254948261	0.023423	0.0016771	0.0061013
Trial1	3	1	blindfold	clockwise	practice	Free	1	0.5	0	12.15109	0.26156	-1.45	-0.82122	0.855135006557863	-0.009593	0.0016773	-0.033578
Trial1	3	1	blindfold	clockwise	practice	Free	1	0.5	0	12.17111	0.26151	-1.45	-0.82129	0.855216217134764	-0.00096951	0.027068	-0.020237
Trial1	3	1	blindfold	clockwise	practice	Free	1	0.5	0	12.1911	0.26147	-1.45	-0.8213	0.855236979042011	-0.0060119	-0.036406	0.0007489
Trial1	3	1	blindfold	clockwise	practice	Free	1	0.5	0	12.21109	0.26147	-1.45001	-0.82129	0.855227362818533	-0.0091017	0.0016877	-0.029013
Trial1	3	1	blindfold	clockwise	practice	Free	1	0.5	0	12.23111	0.26147	-1.45001	-0.82129	0.855227362818533	0.0069971	-0.057546	-0.0072225
Trial1	3	1	blindfold	clockwise	practice	Free	1	0.5	0	12.2511	0.26147	-1.45002	-0.82129	0.855227362818533	-0.0071536	-0.049065	0.030341
Trial1	3	1	blindfold	clockwise	practice	Free	1	0.5	0	12.27109	0.26147	-1.45002	-0.82127	0.85520813039894	-0.0027664	-0.065976	0.026268
Trial1	3	1	blindfold	clockwise	practice	Free	1	0.5	0	12.29111	0.26148	-1.45003	-0.82125	0.855186170625496	0.050566	-0.053245	0.070647
Trial1	3	1	blindfold	clockwise	practice	Free	1	0.5	0	12.3111	0.26149	-1.45003	-0.82122	0.855154537409181	0.064054	-0.032072	0.049977
Trial1	3	1	blindfold	clockwise	practice	Free	1	0.5	0	12.33112	0.26153	-1.45002	-0.82116	0.855085791671882	0.042245	-0.0024466	0.066067
Trial1	3	1	blindfold	clockwise	practice	Free	1	0.5	0	12.3511	0.2616	-1.45	-0.82112	0.855027870428305	0.01946	0.0060132	-0.0025747
Trial1	3	1	blindfold	clockwise	practice	Free	1	0.5	0	12.37109	0.26167	-1.44999	-0.8211	0.854989120637003	0.01978	0.018705	-0.01103
Trial1	3	1	blindfold	clockwise	practice	Free	1	0.5	0	12.39111	0.26174	-1.44999	-0.8211	0.854969609057453	-0.031776	0.039857	0.0081665
Trial1	3	1	blindfold	clockwise	practice	Free	1	0.5	0	12.4111	0.26174	-1.45	-0.82111	0.854979225954445	-0.0060752	0.010238	-0.0035407
Trial1	3	1	blindfold	clockwise	practice	Free	1	0.5	0	12.43109	0.26174	-1.45	-0.82111	0.854979225954445	0.0023846	0.0017736	-0.025005
Trial1	3	1	blindfold	clockwise	practice	Free	1	0.5	0	12.45111	0.26174	-1.45	-0.82111	0.854979225954445	0.0025477	0.02293	-0.0032055
Trial1	3	1	blindfold	clockwise	practice	Free	1	0.5	0	12.4711	0.26174	-1.45	-0.82112	0.854988842860545	0.012632	0.014467	-0.045161
Trial1	3	1	blindfold	clockwise	practice	Free	1	0.5	0	12.49109	0.26174	-1.45	-0.82112	0.854988842860545	-0.0094872	0.001774	-0.020593
Trial1	3	1	blindfold	clockwise	practice	Free	1	0.5	0	12.51111	0.26173	-1.45	-0.82113	0.855001193042542	-0.026399	-0.0024592	-0.021239
Trial1	3	1	blindfold	clockwise	practice	Free	1	0.5	0	12.5311	0.26173	-1.45	-0.82113	0.855001193042542	0.0025532	-0.010922	-0.02481
Trial1	3	1	blindfold	clockwise	practice	Free	1	0.5	0	12.55112	0.26173	-1.45	-0.82113	0.855001193042542	-0.0010238	0.010233	-0.020251
Trial1	3	1	blindfold	clockwise	practice	Free	1	0.5	0	12.57111	0.26173	-1.45	-0.82113	0.855001193042542	0.0025561	-0.0066971	-0.0031699
Trial1	3	1	blindfold	clockwise	practice	Free	1	0.5	0	12.59109	0.26173	-1.45	-0.8211401	0.855010867178853	-0.025743	0.010233	-0.0073953
Trial1	3	1	blindfold	clockwise	practice	Free	1	0.5	0	12.61111	0.26173	-1.45	-0.8211401	0.855010867178853	-0.022975	0.0017692	9.5316E-05
Trial1	3	1	blindfold	clockwise	practice	Free	1	0.5	0	12.6311	0.26173	-1.45	-0.8211401	0.855010867178853	-0.013702	-0.0066966	-0.020719
Trial1	3	1	blindfold	clockwise	practice	Free	1	0.5	0	12.65109	0.26173	-1.45	-0.8211401	0.855010867178853	0.0066329	-0.010928	0.0012415
Trial1	3	1	blindfold	clockwise	practice	Free	1	0.5	0	12.67111	0.26173	-1.45	-0.8211401	0.855010867178853	0.0019149	-0.027853	0.013767
Trial1	3	1	blindfold	clockwise	practice	Free	1	0.5	0	12.6911	0.26173	-1.45	-0.8211401	0.855010867178853	0.010043	-0.027847	0.02255
Trial1	3	1	blindfold	clockwise	practice	Free	1	0.5	0	12.71109	0.26173	-1.45001	-0.8211401	0.855010867178853	0.027278	-0.087066	0.014738
Trial1	3	1	blindfold	clockwise	practice	Free	1	0.5	0	12.73111	0.26173	-1.45001	-0.8211401	0.855010867178853	0.035568	-0.015113	0.015061
Trial1	3	1	blindfold	clockwise	practice	Free	1	0.5	0	12.7511	0.26173	-1.45001	-0.8211401	0.855010867178853	0.028734	0.014515	-0.023326
Trial1	3	1	blindfold	clockwise	practice	Free	1	0.5	0	12.77109	0.26173	-1.45001	-0.8211401	0.855010867178853	0.023199	-0.027801	0.010344
Trial1	3	1	blindfold	clockwise	practice	Free	1	0.5	0	12.79111	0.26174	-1.45001	-0.8211401	0.855008076700068	0.0072585	0.010286	-0.015189
Trial1	3	1	blindfold	clockwise	practice	Free	1	0.5	0	12.8111	0.26174	-1.45	-0.82115	0.855017636389811	0.0069327	-0.0066429	-0.0072143
Trial1	3	1	blindfold	clockwise	practice	Free	1	0.5	0	12.83112	0.26174	-1.45	-0.82115	0.855017636389811	-0.014371	0.0018201	-0.025103
Trial1	3	1	blindfold	clockwise	practice	Free	1	0.5	0	12.8511	0.26173	-1.45	-0.82115	0.855020426837397	0.0036852	-0.015107	-0.032742
Trial1	3	1	blindfold	clockwise	practice	Free	1	0.5	0	12.87109	0.26173	-1.45	-0.82115	0.855020426837397	-0.0046075	0.0060518	-0.03729
Trial1	3	1	blindfold	clockwise	practice	Free	1	0.5	0	12.89111	0.26173	-1.45	-0.82116	0.855030043748486	-0.043806	-0.0066461	-0.0091497
Trial1	3	1	blindfold	clockwise	practice	Free	1	0.5	0	12.9111	0.26173	-1.45	-0.82116	0.855030043748486	-0.0059105	-0.0066497	-0.003447
Trial1	3	1	blindfold	clockwise	practice	Free	1	0.5	0	12.93109	0.26173	-1.45	-0.82116	0.855030043748486	0.0030366	0.0060455	-0.015803
Trial1	3	1	blindfold	clockwise	practice	Free	1	0.5	0	12.95111	0.26173	-1.45	-0.82117	0.855039603425082	-0.009322	-0.01088	-0.024745
Trial1	3	1	blindfold	clockwise	practice	Free	1	0.5	0	12.9711	0.26173	-1.45	-0.82117	0.855039603425082	-0.0062323	0.006048	0.0050227
Trial1	3	1	blindfold	clockwise	practice	Free	1	0.5	0	12.99109	0.26173	-1.45	-0.82117	0.855039603425082	-0.014201	-0.032041	-0.00798
Trial1	3	1	blindfold	clockwise	practice	Free	1	0.5	0	13.01111	0.26173	-1.45	-0.82118	0.85504922035433	0.019465	0.0018141	-0.0024447
Trial1	3	1	blindfold	clockwise	practice	Free	1	0.5	0	13.0311	0.26173	-1.45	-0.82118	0.85504922035433	-0.0094854	0.010275	-0.020494
Trial1	3	1	blindfold	clockwise	practice	Free	1	0.5	0	13.05112	0.26173	-1.45	-0.82118	0.85504922035433	-0.0054185	-0.010885	-0.0161
Trial1	3	1	blindfold	clockwise	practice	Free	1	0.5	0	13.07111	0.26173	-1.45	-0.82118	0.85504922035433	-0.018917	-0.0066547	0.00456
Trial1	3	1	blindfold	clockwise	practice	Free	1	0.5	0	13.09109	0.26173	-1.45	-0.82119	0.855058837292684	0.011171	0.010272	-0.0069831
Trial1	3	1	blindfold	clockwise	practice	Free	1	0.5	0	13.11111	0.26173	-1.45	-0.82119	0.855058837292684	-0.014202	0.0018049	-0.0079513
Trial1	3	1	blindfold	clockwise	practice	Free	1	0.5	0	13.1311	0.26173	-1.45	-0.82119	0.855058837292684	-0.0277	0.018729	-0.020307
Trial1	3	1	blindfold	clockwise	practice	Free	1	0.5	0	13.15109	0.26173	-1.45	-0.8212	0.855068454240144	-0.0049273	0.010262	-0.028759
Trial1	3	1	blindfold	clockwise	practice	Free	1	0.5	0	13.17111	0.26173	-1.45	-0.8212	0.855068454240144	0.0077588	0.0017992	-0.028266
Trial1	3	1	blindfold	clockwise	practice	Free	1	0.5	0	13.1911	0.26173	-1.45	-0.8212	0.855068454240144	-0.035338	0.01449	-0.0087438
Trial1	3	1	blindfold	clockwise	practice	Free	1	0.5	0	13.21109	0.26173	-1.45	-0.82121	0.85507807119671	0.023377	-0.0066686	0.0062256
Trial1	3	1	blindfold	clockwise	practice	Free	1	0.5	0	13.23111	0.26173	-1.45	-0.82121	0.85507807119671	0.015246	0.0017936	-0.0025525
Trial1	3	1	blindfold	clockwise	practice	Free	1	0.5	0	13.2511	0.26173	-1.45	-0.82121	0.85507807119671	-0.019723	-0.010902	0.029977
Trial1	3	1	blindfold	clockwise	practice	Free	1	0.5	0	13.27109	0.26173	-1.45	-0.82121	0.85507807119671	0.012481	0.001792	-0.040765
Trial1	3	1	blindfold	clockwise	practice	Free	1	0.5	0	13.29111	0.26173	-1.45	-0.82122	0.855087630918511	-0.025901	0.031413	-0.033767
Trial1	3	1	blindfold	clockwise	practice	Free	1	0.5	0	13.3111	0.26172	-1.45	-0.82122	0.855090412950213	0.024033	-0.036299	-0.01066
Trial1	3	1	blindfold	clockwise	practice	Free	1	0.5	0	13.33112	0.26172	-1.45	-0.82122	0.855090412950213	0.032652	-0.019371	-0.035542
Trial1	3	1	blindfold	clockwise	practice	Free	1	0.5	0	13.3511	0.26173	-1.45	-0.82122	0.855087630918511	0.031671	0.01448	0.010813
Trial1	3	1	blindfold	clockwise	practice	Free	1	0.5	0	13.37109	0.26173	-1.45	-0.82122	0.855087630918511	-0.0018385	0.018707	0.0010546
Trial1	3	1	blindfold	clockwise	practice	Free	1	0.5	0	13.39111	0.26173	-1.45	-0.8212299	0.85509719064931	-0.0054223	0.022936	-0.016017
Trial1	3	1	blindfold	clockwise	practice	Free	1	0.5	0	13.4111	0.26173	-1.45	-0.8212299	0.85509719064931	0.011654	-0.0066885	-0.019589
Trial1	3	1	blindfold	clockwise	practice	Free	1	0.5	0	13.43109	0.26173	-1.45	-0.8212299	0.85509719064931	-0.022173	0.0017778	-0.020887
Trial1	3	1	blindfold	clockwise	practice	Free	1	0.5	0	13.45111	0.26173	-1.45	-0.82124	0.855106864877061	-0.0089957	0.022937	-0.033081
Trial1	3	1	blindfold	clockwise	practice	Free	1	0.5	0	13.4711	0.26173	-1.45	-0.82124	0.855106864877061	-0.0013503	-0.015151	-0.011607
Trial1	3	1	blindfold	clockwise	practice	Free	1	0.5	0	13.49109	0.26173	-1.45	-0.82124	0.855106864877061	-0.00070087	-0.010922	-0.028513
Trial1	3	1	blindfold	clockwise	practice	Free	1	0.5	0	13.51111	0.26173	-1.45	-0.82125	0.855116481869992	0.018977	0.0017723	-0.024117
Trial1	3	1	blindfold	clockwise	practice	Free	1	0.5	0	13.5311	0.26173	-1.45	-0.82125	0.855116481869992	0.0072674	-0.027849	-0.015493
Trial1	3	1	blindfold	clockwise	practice	Free	1	0.5	0	13.55112	0.26173	-1.45	-0.82125	0.855116481869992	0.0154	-0.0024581	-0.0067055
Trial1	3	1	blindfold	clockwise	practice	Free	1	0.5	0	13.57111	0.26173	-1.45	-0.82125	0.855116481869992	-0.012569	0.0017714	0.00061737
Trial1	3	1	blindfold	clockwise	practice	Free	1	0.5	0	13.59109	0.26173	-1.45	-0.82126	0.855126041627942	0.020121	-0.0024605	-0.019219
Trial1	3	1	blindfold	clockwise	practice	Free	1	0.5	0	13.61111	0.26173	-1.45	-0.82126	0.855126041627942	-0.0057409	0.01447	-0.0075005
Trial1	3	1	blindfold	clockwise	practice	Free	1	0.5	0	13.6311	0.26173	-1.45	-0.82127	0.855135658639027	-0.0052532	-0.0066908	-0.02018
Trial1	3	1	blindfold	clockwise	practice	Free	1	0.5	0	13.65109	0.26173	-1.45	-0.82127	0.855135658639027	-0.012894	0.0017746	-0.041644
Trial1	3	1	blindfold	clockwise	practice	Free	1	0.5	0	13.67111	0.26173	-1.45	-0.82127	0.855135658639027	-0.031273	-0.0066896	-0.01643
Trial1	3	1	blindfold	clockwise	practice	Free	1	0.5	0	13.6911	0.26172	-1.45	-0.82128	0.855148057503384	0.016223	-0.0024581	0.0016292
Trial1	3	1	blindfold	clockwise	practice	Free	1	0.5	0	13.71109	0.26172	-1.45	-0.82128	0.855148057503384	0.014921	0.027161	0.0060261
Trial1	3	1	blindfold	clockwise	practice	Free	1	0.5	0	13.73111	0.26173	-1.45	-0.82128	0.855145275659217	0.010527	0.018695	-0.02292
Trial1	3	1	blindfold	clockwise	practice	Free	1	0.5	0	13.7511	0.26173	-1.45	-0.82128	0.855145275659217	0.014594	-0.019392	-0.02113
Trial1	3	1	blindfold	clockwise	practice	Free	1	0.5	0	13.77109	0.26172	-1.45	-0.82128	0.855148057503384	-0.001017	0.0017676	-0.019986
Trial1	3	1	blindfold	clockwise	practice	Free	1	0.5	0	13.79111	0.26172	-1.45	-0.82129	0.855157674501392	-0.0010152	0.0017642	-0.020634
Trial1	3	1	blindfold	clockwise	practice	Free	1	0.5	0	13.8111	0.26172	-1.45	-0.82129	0.855157674501392	0.006793	0.0059952	-0.0027343
Trial1	3	1	blindfold	clockwise	practice	Free	1	0.5	0	13.83112	0.26172	-1.45	-0.82129	0.855157674501392	-0.0063816	0.027153	-0.012
Trial1	3	1	blindfold	clockwise	practice	Free	1	0.5	0	13.8511	0.26172	-1.45	-0.82129	0.855157674501392	-0.0060529	0.0017607	-0.020779
Trial1	3	1	blindfold	clockwise	practice	Free	1	0.5	0	13.87109	0.26172	-1.45	-0.8213	0.855167291508504	-0.026545	-0.019398	-0.016711
Trial1	3	1	blindfold	clockwise	practice	Free	1	0.5	0	13.89111	0.26172	-1.45	-0.8213	0.855167291508504	-0.0016588	-0.0067039	-0.0030446
Trial1	3	1	blindfold	clockwise	practice	Free	1	0.5	0	13.9111	0.26172	-1.45	-0.8213	0.855167291508504	-0.0010014	0.0017591	0.0096474
Trial1	3	1	blindfold	clockwise	practice	Free	1	0.5	0	13.93109	0.26172	-1.45	-0.8213	0.855167291508504	0.0074555	0.01022	-0.019624
Trial1	3	1	blindfold	clockwise	practice	Free	1	0.5	0	13.95111	0.26172	-1.45	-0.82131	0.855176851280548	0.028272	-0.0024763	-0.010351
Trial1	3	1	blindfold	clockwise	practice	Free	1	0.5	0	13.9711	0.26172	-1.45	-0.82131	0.855176851280548	-0.0044182	-0.002476	-0.032467
Trial1	3	1	blindfold	clockwise	practice	Free	1	0.5	0	13.99109	0.26172	-1.45	-0.82131	0.855176851280548	-0.0099479	-0.019403	-0.0075802
Trial1	3	1	blindfold	clockwise	practice	Free	1	0.5	0	14.01111	0.26171	-1.45	-0.82131	0.855179633138558	-0.014498	0.0017549	0.00072449
Trial1	3	1	blindfold	clockwise	practice	Free	1	0.5	0	14.0311	0.26171	-1.45	-0.8213199	0.855189192888499	-0.0052228	-0.0024803	-0.020091
Trial1	3	1	blindfold	clockwise	practice	Free	1	0.5	0	14.05112	0.26171	-1.45	-0.8213199	0.855189192888499	-0.009614	-0.019407	-0.016021
Trial1	3	1	blindfold	clockwise	practice	Free	1	0.5	0	14.07111	0.26171	-1.45	-0.8213199	0.855189192888499	-0.018884	0.014446	-0.0036556
Trial1	3	1	blindfold	clockwise	practice	Free	1	0.5	0	14.09109	0.26171	-1.45	-0.82133	0.855198867135622	-0.010098	-0.006714	-0.0033223
Trial1	3	1	blindfold	clockwise	practice	Free	1	0.5	0	14.11111	0.26171	-1.45	-0.82133	0.855198867135622	-0.00049963	-0.006713	-0.032593
Trial1	3	1	blindfold	clockwise	practice	Free	1	0.5	0	14.1311	0.26171	-1.45	-0.82133	0.855198867135622	-0.034491	-0.0024815	-0.029664
Trial1	3	1	blindfold	clockwise	practice	Free	1	0.5	0	14.15109	0.26171	-1.45	-0.82133	0.855198867135622	0.02406	0.027137	-0.010466
Trial1	3	1	blindfold	clockwise	practice	Free	1	0.5	0	14.17111	0.26171	-1.45	-0.82133	0.855198867135622	-0.0061901	0.001746	0.0095412
Trial1	3	1	blindfold	clockwise	practice	Free	1	0.5	0	14.1911	0.26171	-1.45	-0.82134	0.855208484147809	0.011377	-0.010948	-0.010948
Trial1	3	1	blindfold	clockwise	practice	Free	1	0.5	0	14.21109	0.2617	-1.45	-0.82134	0.855211274323729	-0.014805	-0.010945	0.0092303
Trial1	3	1	blindfold	clockwise	practice	Free	1	0.5	0	14.23111	0.2617	-1.45	-0.82134	0.855211274323729	0.011707	0.018677	-0.019391
Trial1	3	1	blindfold	clockwise	practice	Free	1	0.5	0	14.2511	0.2617	-1.45	-0.82135	0.855220834069628	-0.022447	0.0017475	-0.012232
Trial1	3	1	blindfold	clockwise	practice	Free	1	0.5	0	14.27109	0.2617	-1.45	-0.82135	0.855220834069628	-0.0013038	-0.019408	-0.011415
Trial1	3	1	blindfold	clockwise	practice	Free	1	0.5	0	14.29111	0.2617	-1.45	-0.82135	0.855220834069628	-0.00065109	0.014445	-0.028324
Trial1	3	1	blindfold	clockwise	practice	Free	1	0.5	0	14.3111	0.2617	-1.45	-0.82136	0.855230451068592	-0.034316	0.0059806	-0.033848
Trial1	3	1	blindfold	clockwise	practice	Free	1	0.5	0	14.33112	0.2617	-1.45	-0.82136	0.855230451068592	0.0076464	0.01021	-0.036281
Trial1	3	1	blindfold	clockwise	practice	Free	1	0.5	0	14.3511	0.2617	-1.45	-0.82136	0.855230451068592	0.020984	0.03137	-0.04018
Trial1	3	1	blindfold	clockwise	practice	Free	1	0.5	0	14.37109	0.2617	-1.45	-0.82137	0.855240068076657	0.0069952	-0.027878	-0.0068316
Trial1	3	1	blindfold	clockwise	practice	Free	1	0.5	0	14.39111	0.2617	-1.45	-0.82137	0.855240068076657	-0.00081014	-0.0067174	-0.024068
Trial1	3	1	blindfold	clockwise	practice	Free	1	0.5	0	14.4111	0.2617	-1.45	-0.82138	0.855249685093826	-0.034314	0.0017497	-0.033818
Trial1	3	1	blindfold	clockwise	practice	Free	1	0.5	0	14.43109	0.2617	-1.45	-0.82138	0.855249685093826	-0.013822	-0.019409	-0.016084
Trial1	3	1	blindfold	clockwise	practice	Free	1	0.5	0	14.45111	0.2617	-1.45	-0.82138	0.855249685093826	-0.0011337	0.010212	-0.015592
Trial1	3	1	blindfold	clockwise	practice	Free	1	0.5	0	14.4711	0.2617	-1.45	-0.82138	0.855249685093826	-0.00031946	-0.0024817	-0.036731
Trial1	3	1	blindfold	clockwise	practice	Free	1	0.5	0	14.49109	0.2617	-1.45	-0.82139	0.855259302120097	-0.0045472	0.010214	-0.03689
Trial1	3	1	blindfold	clockwise	practice	Free	1	0.5	0	14.51111	0.26169	-1.45	-0.82139	0.855262092247471	-0.0050314	0.018676	-0.024196
Trial1	3	1	blindfold	clockwise	practice	Free	1	0.5	0	14.5311	0.26169	-1.45	-0.82139	0.855262092247471	-0.013488	0.0059818	-0.024517
Trial1	3	1	blindfold	clockwise	practice	Free	1	0.5	0	14.55112	0.26169	-1.45	-0.8214	0.855271652007372	0.028148	0.02291	-0.0059699
Trial1	3	1	blindfold	clockwise	practice	Free	1	0.5	0	14.57111	0.26169	-1.45	-0.8214	0.855271652007372	0.0022883	-0.0067147	0.0057436
Trial1	3	1	blindfold	clockwise	practice	Free	1	0.5	0	14.59109	0.26169	-1.45	-0.8214	0.855271652007372	0.019531	0.0059805	-0.0020598
Trial1	3	1	blindfold	clockwise	practice	Free	1	0.5	0	14.61111	0.26169	-1.45	-0.8214	0.855271652007372	-0.013972	-0.0024835	-0.01181
Trial1	3	1	blindfold	clockwise	practice	Free	1	0.5	0	14.6311	0.26169	-1.45	-0.8214099	0.855281211776267	-0.043082	-0.023643	-0.02921
Trial1	3	1	blindfold	clockwise	practice	Free	1	0.5	0	14.65109	0.26169	-1.45	-0.8214099	0.855281211776267	-0.014131	0.022908	-0.0075742
Trial1	3	1	blindfold	clockwise	practice	Free	1	0.5	0	14.67111	0.26169	-1.45	-0.8214099	0.855281211776267	-0.00095731	0.039835	-0.019607
Trial1	3	1	blindfold	clockwise	practice	Free	1	0.5	0	14.6911	0.26169	-1.45	-0.8214099	0.855281211776267	-0.0011183	0.014439	-0.015537
Trial1	3	1	blindfold	clockwise	practice	Free	1	0.5	0	14.71109	0.26169	-1.45	-0.82142	0.855290886042568	-0.0055053	-0.015188	-0.011465
Trial1	3	1	blindfold	clockwise	practice	Free	1	0.5	0	14.73111	0.26169	-1.45	-0.82142	0.855290886042568	-0.018028	-0.006726	-0.016176
Trial1	3	1	blindfold	clockwise	practice	Free	1	0.5	0	14.7511	0.26169	-1.45	-0.82142	0.855290886042568	0.0032778	0.010201	-0.019589
Trial1	3	1	blindfold	clockwise	practice	Free	1	0.5	0	14.77109	0.26169	-1.45	-0.82142	0.855290886042568	-0.022418	0.014431	-0.012105
Trial1	3	1	blindfold	clockwise	practice	Free	1	0.5	0	14.79111	0.26168	-1.45	-0.82142	0.855293667879993	0.0068599	-0.010961	-0.0025039
Trial1	3	1	blindfold	clockwise	practice	Free	1	0.5	0	14.8111	0.26168	-1.45	-0.82143	0.855303284879965	-0.0056617	0.0059651	-0.0072159
Trial1	3	1	blindfold	clockwise	practice	Free	1	0.5	0	14.83112	0.26168	-1.45	-0.82143	0.855303284879965	-0.027453	0.001733	0.0088881
Trial1	3	1	blindfold	clockwise	practice	Free	1	0.5	0	14.8511	0.26168	-1.45	-0.82143	0.855303284879965	0.0031235	-0.027889	-0.015342
Trial1	3	1	blindfold	clockwise	practice	Free	1	0.5	0	14.87109	0.26168	-1.45	-0.82143	0.855303284879965	-0.004687	-0.019419	-0.032579
Trial1	3	1	blindfold	clockwise	practice	Free	1	0.5	0	14.89111	0.26169	-1.45001	-0.82143	0.855300503073819	0.02442	-0.032104	-0.018751
Trial1	3	1	blindfold	clockwise	practice	Free	1	0.5	0	14.9111	0.26169	-1.45001	-0.82143	0.855300503073819	0.010915	-0.065936	0.0019066
Trial1	3	1	blindfold	clockwise	practice	Free	1	0.5	0	14.93109	0.26169	-1.45001	-0.82143	0.855300503073819	0.011077	-0.044762	-0.0023208
Trial1	3	1	blindfold	clockwise	practice	Free	1	0.5	0	14.95111	0.26169	-1.45002	-0.82143	0.855300503073819	-0.026978	-0.048979	0.0084119
Trial1	3	1	blindfold	clockwise	practice	Free	1	0.5	0	14.9711	0.26169	-1.45002	-0.82143	0.855300503073819	-0.0016006	-0.053196	-0.0028105
Trial1	3	1	blindfold	clockwise	practice	Free	1	0.5	0	14.99109	0.26168	-1.45002	-0.82143	0.855303284879965	-0.013466	-0.040487	-0.024441
Trial1	3	1	blindfold	clockwise	practice	Free	1	0.5	0	15.01111	0.26168	-1.45002	-0.82144	0.855312844644911	-0.039146	-0.019301	-0.016955
Trial1	3	1	blindfold	clockwise	practice	Free	1	0.5	0	15.0311	0.26167	-1.45002	-0.82144	0.855315634831742	-0.034908	-0.040451	-0.016788
Trial1	3	1	blindfold	clockwise	practice	Free	1	0.5	0	15.05112	0.26167	-1.45002	-0.82144	0.855315634831742	0.016005	0.0061002	-0.01906
Trial1	3	1	blindfold	clockwise	practice	Free	1	0.5	0	15.07111	0.26167	-1.45001	-0.82145	0.855325251818492	-0.017335	0.023025	-0.033042
Trial1	3	1	blindfold	clockwise	practice	Free	1	0.5	0	15.09109	0.26167	-1.45001	-0.82145	0.855325251818492	-0.0046494	0.031489	-0.032549
Trial1	3	1	blindfold	clockwise	practice	Free	1	0.5	0	15.11111	0.26167	-1.45	-0.82145	0.855325251818492	0.016819	0.01033	-0.040185
Trial1	3	1	blindfold	clockwise	practice	Free	1	0.5	0	15.1311	0.26167	-1.45	-0.82145	0.855325251818492	-0.017984	-0.015061	-0.016112
Trial1	3	1	blindfold	clockwise	practice	Free	1	0.5	0	15.15109	0.26167	-1.45	-0.8214599	0.855334811570294	-0.01961	-0.010829	0.026178
Trial1	3	1	blindfold	clockwise	practice	Free	1	0.5	0	15.17111	0.26166	-1.45	-0.8214599	0.855337601802698	0.0026759	-0.02776	-0.0026055
Trial1	3	1	blindfold	clockwise	practice	Free	1	0.5	0	15.1911	0.26166	-1.45	-0.8214599	0.855337601802698	0.0039786	0.0060937	-0.023583
Trial1	3	1	blindfold	clockwise	practice	Free	1	0.5	0	15.21109	0.26166	-1.45	-0.8214599	0.855337601802698	-0.02611	-0.027763	-0.024876
Trial1	3	1	blindfold	clockwise	practice	Free	1	0.5	0	15.23111	0.26166	-1.45	-0.82147	0.855347276020143	0.032931	-0.0066055	-0.018365
Trial1	3	1	blindfold	clockwise	practice	Free	1	0.5	0	15.2511	0.26166	-1.45	-0.82147	0.855347276020143	-0.022366	0.0018604	-0.01202
Trial1	3	1	blindfold	clockwise	practice	Free	1	0.5	0	15.27109	0.26166	-1.45	-0.82147	0.855347276020143	-0.0052871	0.001859	-0.015595
Trial1	3	1	blindfold	clockwise	practice	Free	1	0.5	0	15.29111	0.26166	-1.45	-0.82147	0.855347276020143	-0.00056894	-0.010838	-0.028116
Trial1	3	1	blindfold	clockwise	practice	Free	1	0.5	0	15.3111	0.26166	-1.45	-0.82148	0.855356893002827	-0.025942	-0.0023775	-0.0037119
Trial1	3	1	blindfold	clockwise	practice	Free	1	0.5	0	15.33112	0.26166	-1.45	-0.82148	0.855356893002827	0.019596	-0.0023821	-0.0019173
Trial1	3	1	blindfold	clockwise	practice	Free	1	0.5	0	15.3511	0.26166	-1.45	-0.82148	0.855356893002827	-0.031311	-0.019309	0.00036221
Trial1	3	1	blindfold	clockwise	practice	Free	1	0.5	0	15.37109	0.26166	-1.45	-0.82148	0.855356893002827	-0.026107	0.014546	-0.024844
Trial1	3	1	blindfold	clockwise	practice	Free	1	0.5	0	15.39111	0.26166	-1.45	-0.82149	0.855366452750587	-0.005286	0.018775	-0.015571
Trial1	3	1	blindfold	clockwise	practice	Free	1	0.5	0	15.4111	0.26166	-1.45	-0.82149	0.855366452750587	0.05376	0.010309	-0.0090538
Trial1	3	1	blindfold	clockwise	practice	Free	1	0.5	0	15.43109	0.26166	-1.45	-0.82149	0.855366452750587	-0.0083693	-0.010851	-0.045322
Trial1	3	1	blindfold	clockwise	practice	Free	1	0.5	0	15.45111	0.26166	-1.45	-0.82149	0.855366452750587	0.020092	-0.010852	-0.014578
Trial1	3	1	blindfold	clockwise	practice	Free	1	0.5	0	15.4711	0.26166	-1.45	-0.8214999	0.855376012507341	-0.012596	0.010308	-0.031976
Trial1	3	1	blindfold	clockwise	practice	Free	1	0.5	0	15.49109	0.26165	-1.45	-0.8214999	0.855378794418201	-0.010644	-0.0023892	0.013892
Trial1	3	1	blindfold	clockwise	practice	Free	1	0.5	0	15.51111	0.26165	-1.45	-0.8214999	0.855378794418201	-0.010644	-0.0023892	0.013892
Trial1	3	1	blindfold	clockwise	practice	Free	1	0.5	0	15.5311	0.26165	-1.45	-0.82151	0.855388468640752	0.0026963	0.0018355	-0.002525
Trial1	3	1	blindfold	clockwise	practice	Free	1	0.5	0	15.55112	0.26165	-1.45	-0.82151	0.855388468640752	-0.010313	-0.0066332	0.0054538
Trial1	3	1	blindfold	clockwise	practice	Free	1	0.5	0	15.57111	0.26165	-1.45	-0.82151	0.855388468640752	-0.00087771	0.010294	-0.01959
Trial1	3	1	blindfold	clockwise	practice	Free	1	0.5	0	15.59109	0.26165	-1.45	-0.82151	0.855388468640752	-0.013074	-0.010865	-0.032761
Trial1	3	1	blindfold	clockwise	practice	Free	1	0.5	0	15.61111	0.26165	-1.45	-0.82152	0.855398085628512	-0.026893	-0.015099	-0.0036412
Trial1	3	1	blindfold	clockwise	practice	Free	1	0.5	0	15.6311	0.26165	-1.45	-0.82152	0.855398085628512	-0.022339	0.0018288	-0.011933
Trial1	3	1	blindfold	clockwise	practice	Free	1	0.5	0	15.65109	0.26165	-1.45	-0.82152	0.855398085628512	0.0028709	0.006061	-0.0067259
Trial1	3	1	blindfold	clockwise	practice	Free	1	0.5	0	15.67111	0.26165	-1.45	-0.82152	0.855398085628512	0.0066101	-0.0066341	0.0061255
Trial1	3	1	blindfold	clockwise	practice	Free	1	0.5	0	15.6911	0.26165	-1.45	-0.82152	0.855398085628512	0.019297	-0.010867	0.0066181
Trial1	3	1	blindfold	clockwise	practice	Free	1	0.5	0	15.71109	0.26164	-1.45	-0.82153	0.855410427305826	-0.026401	-0.0024045	-0.016309
Trial1	3	1	blindfold	clockwise	practice	Free	1	0.5	0	15.73111	0.26164	-1.45	-0.82153	0.855410427305826	-0.043151	-0.03626	-0.021183
Trial1	3	1	blindfold	clockwise	practice	Free	1	0.5	0	15.7511	0.26164	-1.45	-0.82153	0.855410427305826	0.0035304	0.027216	-0.023617
Trial1	3	1	blindfold	clockwise	practice	Free	1	0.5	0	15.77109	0.26164	-1.45	-0.82153	0.855410427305826	0.0069461	0.018751	-0.0023074
Trial1	3	1	blindfold	clockwise	practice	Free	1	0.5	0	15.79111	0.26164	-1.45	-0.82154	0.855420044280458	0.006784	-0.03203	0.0019222
Trial1	3	1	blindfold	clockwise	practice	Free	1	0.5	0	15.8111	0.26164	-1.45	-0.82154	0.855420044280458	-0.021675	0.044142	-0.028808
Trial1	3	1	blindfold	clockwise	practice	Free	1	0.5	0	15.83112	0.26164	-1.45	-0.82154	0.855420044280458	-0.0093134	-0.010871	-0.019859
Trial1	3	1	blindfold	clockwise	practice	Free	1	0.5	0	15.8511	0.26164	-1.45	-0.82154	0.855420044280458	-0.0098013	0.010287	-0.016278
Trial1	3	1	blindfold	clockwise	practice	Free	1	0.5	0	15.87109	0.26164	-1.45	-0.82155	0.855429604020214	0.011344	0.0060567	-0.0063518
Trial1	3	1	blindfold	clockwise	practice	Free	1	0.5	0	15.89111	0.26164	-1.45	-0.82155	0.855429604020214	-0.026388	0.010289	-0.016268
Trial1	3	1	blindfold	clockwise	practice	Free	1	0.5	0	15.9111	0.26164	-1.45	-0.82155	0.855429604020214	-0.00036455	-0.010868	-0.032199
Trial1	3	1	blindfold	clockwise	practice	Free	1	0.5	0	15.93109	0.26164	-1.45	-0.82156	0.855439278257026	-0.025575	0.022988	-0.023739
Trial1	3	1	blindfold	clockwise	practice	Free	1	0.5	0	15.95111	0.26164	-1.45	-0.82156	0.855439278257026	-0.017441	0.010291	-0.028615
Trial1	3	1	blindfold	clockwise	practice	Free	1	0.5	0	15.9711	0.26163	-1.45	-0.82156	0.855442068499638	0.0076072	0.0018262	-0.019178
Trial1	3	1	blindfold	clockwise	practice	Free	1	0.5	0	15.99109	0.26163	-1.45	-0.82156	0.855442068499638	-0.014024	0.018751	-0.0073007
Trial1	3	1	blindfold	clockwise	practice	Free	1	0.5	0	16.01111	0.26163	-1.45	-0.82157	0.855451685470206	-0.0088163	-0.036261	-0.032503
Trial1	3	1	blindfold	clockwise	practice	Free	1	0.5	0	16.0311	0.26163	-1.45	-0.82157	0.855451685470206	0.02046	-0.0066389	-0.022902
Trial1	3	1	blindfold	clockwise	practice	Free	1	0.5	0	16.05112	0.26163	-1.45	-0.82157	0.855451685470206	-0.0057219	0.0018245	-0.002731
Trial1	3	1	blindfold	clockwise	practice	Free	1	0.5	0	16.07111	0.26163	-1.45	-0.82157	0.855451685470206	-0.013853	-0.0066394	-0.01151
Trial1	3	1	blindfold	clockwise	practice	Free	1	0.5	0	16.09109	0.26163	-1.45	-0.82158	0.855461245205921	0.011846	-0.0024085	-0.0098813
Trial1	3	1	blindfold	clockwise	practice	Free	1	0.5	0	16.11111	0.26163	-1.45	-0.82158	0.855461245205921	0.0064776	-0.027799	0.010457
Trial1	3	1	blindfold	clockwise	practice	Free	1	0.5	0	16.1311	0.26163	-1.45	-0.82158	0.855461245205921	-0.0092973	-0.015103	-0.019792
Trial1	3	1	blindfold	clockwise	practice	Free	1	0.5	0	16.15109	0.26163	-1.45	-0.82158	0.855461245205921	-0.017755	0.014518	-0.020113
Trial1	3	1	blindfold	clockwise	practice	Free	1	0.5	0	16.17111	0.26163	-1.45	-0.8215899	0.855470804950628	-0.017754	0.0060548	-0.020271
Trial1	3	1	blindfold	clockwise	practice	Free	1	0.5	0	16.1911	0.26163	-1.45	-0.8215899	0.855470804950628	0.020305	0.0018252	-0.0057899
Trial1	3	1	blindfold	clockwise	practice	Free	1	0.5	0	16.21109	0.26163	-1.45	-0.8216	0.855480479192452	0.015751	-0.023565	-0.010335
Trial1	3	1	blindfold	clockwise	practice	Free	1	0.5	0	16.23111	0.26163	-1.45	-0.8216	0.855480479192452	-0.014825	0.0060562	0.013901
Trial1	3	1	blindfold	clockwise	practice	Free	1	0.5	0	16.2511	0.26163	-1.45	-0.8216	0.855480479192452	-0.0094572	-0.002409	-0.015534
Trial1	3	1	blindfold	clockwise	practice	Free	1	0.5	0	16.27109	0.26163	-1.45	-0.8216	0.855480479192452	-0.02637	0.0018222	-0.016182
Trial1	3	1	blindfold	clockwise	practice	Free	1	0.5	0	16.29111	0.26162	-1.45	-0.8216	0.85548326111349	0.046007	0.0018229	-0.026098
Trial1	3	1	blindfold	clockwise	practice	Free	1	0.5	0	16.3111	0.26162	-1.45	-0.82161	0.855492878089133	0.0072989	0.0060543	-0.01064
Trial1	3	1	blindfold	clockwise	practice	Free	1	0.5	0	16.33112	0.26162	-1.45	-0.82161	0.855492878089133	0.0059988	-0.015103	0.023193
Trial1	3	1	blindfold	clockwise	practice	Free	1	0.5	0	16.3511	0.26162	-1.45	-0.82161	0.855492878089133	-0.0050607	0.014519	-0.01958
Trial1	3	1	blindfold	clockwise	practice	Free	1	0.5	0	16.37109	0.26162	-1.45	-0.82161	0.855492878089133	0.02861	-0.0066406	-0.014047
Trial1	3	1	blindfold	clockwise	practice	Free	1	0.5	0	16.39111	0.26162	-1.45	-0.82162	0.855502437829893	0.02064	-0.019336	-0.018758
Trial1	3	1	blindfold	clockwise	practice	Free	1	0.5	0	16.4111	0.26162	-1.45	-0.82162	0.855502437829893	-0.036119	-0.036263	0.017353
Trial1	3	1	blindfold	clockwise	practice	Free	1	0.5	0	16.43109	0.26162	-1.45	-0.82162	0.855502437829893	-0.0099313	-0.044723	-0.0028101
Trial1	3	1	blindfold	clockwise	practice	Free	1	0.5	0	16.45111	0.26162	-1.45001	-0.82162	0.855502437829893	0.011214	-0.04048	-0.0019939
Trial1	3	1	blindfold	clockwise	practice	Free	1	0.5	0	16.4711	0.26162	-1.45001	-0.82162	0.855502437829893	-0.010089	-0.074318	0.0014209
Trial1	3	1	blindfold	clockwise	practice	Free	1	0.5	0	16.49109	0.26161	-1.45002	-0.82162	0.855505228100576	-0.03952	-0.095455	-0.0039481
Trial1	3	1	blindfold	clockwise	practice	Free	1	0.5	0	16.51111	0.26161	-1.45002	-0.82162	0.855505228100576	-0.026826	-0.023484	-0.003465
Trial1	3	1	blindfold	clockwise	practice	Free	1	0.5	0	16.5311	0.26161	-1.45002	-0.82162	0.855505228100576	-0.0053561	-0.0065494	-0.011109
Trial1	3	1	blindfold	clockwise	practice	Free	1	0.5	0	16.55112	0.26161	-1.45002	-0.82162	0.855505228100576	0.0205	-0.010778	-0.022821
Trial1	3	1	blindfold	clockwise	practice	Free	1	0.5	0	16.57111	0.26162	-1.45001	-0.82162	0.855502437829893	0.0019527	0.0019142	0.018816
Trial1	3	1	blindfold	clockwise	practice	Free	1	0.5	0	16.59109	0.26162	-1.45001	-0.82162	0.855502437829893	-0.0097598	-0.0023202	-0.0070401
Trial1	3	1	blindfold	clockwise	practice	Free	1	0.5	0	16.61111	0.26162	-1.45	-0.82163	0.855512054823683	-0.022769	0.014606	0.00093641
Trial1	3	1	blindfold	clockwise	practice	Free	1	0.5	0	16.6311	0.26161	-1.45	-0.82163	0.855514845062999	0.011878	0.0061395	-0.018899
Trial1	3	1	blindfold	clockwise	practice	Free	1	0.5	0	16.65109	0.26161	-1.45	-0.82163	0.855514845062999	0.0231	-0.023484	0.01965
Trial1	3	1	blindfold	clockwise	practice	Free	1	0.5	0	16.67111	0.26161	-1.45	-0.82163	0.855514845062999	-0.0095896	0.0019068	-0.0037673
Trial1	3	1	blindfold	clockwise	practice	Free	1	0.5	0	16.6911	0.26161	-1.45	-0.82164	0.855524404790619	0.0032585	0.027293	-0.014985
Trial1	3	1	blindfold	clockwise	practice	Free	1	0.5	0	16.71109	0.26161	-1.45	-0.82164	0.855524404790619	0.011553	0.0061317	0.0061649
Trial1	3	1	blindfold	clockwise	practice	Free	1	0.5	0	16.73111	0.26161	-1.45	-0.82164	0.855524404790619	-0.014142	0.014594	-0.002938
Trial1	3	1	blindfold	clockwise	practice	Free	1	0.5	0	16.7511	0.26161	-1.45	-0.82164	0.855524404790619	-0.014141	0.0061285	-0.0029345
Trial1	3	1	blindfold	clockwise	practice	Free	1	0.5	0	16.77109	0.26161	-1.45	-0.82165	0.855534079015149	-0.00047582	-0.0065649	-0.027815
Trial1	3	1	blindfold	clockwise	practice	Free	1	0.5	0	16.79111	0.26161	-1.45	-0.82165	0.855534079015149	0.020018	-0.0023353	-0.010084
Trial1	3	1	blindfold	clockwise	practice	Free	1	0.5	0	16.8111	0.26161	-1.45	-0.82165	0.855534079015149	-0.0079586	-0.0065709	-0.053503
Trial1	3	1	blindfold	clockwise	practice	Free	1	0.5	0	16.83112	0.26161	-1.45	-0.82166	0.855543696004873	0.0034253	0.02305	-0.01918
Trial1	3	1	blindfold	clockwise	practice	Free	1	0.5	0	16.8511	0.26161	-1.45	-0.82166	0.855543696004873	-0.010235	-0.015038	0.010099
Trial1	3	1	blindfold	clockwise	practice	Free	1	0.5	0	16.87109	0.26161	-1.45	-0.82166	0.855543696004873	-0.025521	-0.019268	-0.037227
Trial1	3	1	blindfold	clockwise	practice	Free	1	0.5	0	16.89111	0.26161	-1.45	-0.82166	0.855543696004873	0.0078222	0.010353	-0.023235
Trial1	3	1	blindfold	clockwise	practice	Free	1	0.5	0	16.9111	0.26161	-1.45	-0.82167	0.85555325575963	-0.013649	-0.01081	-0.015583
Trial1	3	1	blindfold	clockwise	practice	Free	1	0.5	0	16.93109	0.26161	-1.45	-0.82167	0.85555325575963	0.003755	-0.0065772	-0.027614
Trial1	3	1	blindfold	clockwise	practice	Free	1	0.5	0	16.95111	0.26161	-1.45	-0.82167	0.85555325575963	0.0070082	0.0061148	-0.002075
Trial1	3	1	blindfold	clockwise	practice	Free	1	0.5	0	16.9711	0.26161	-1.45	-0.82167	0.85555325575963	-0.017874	-0.015043	-0.015731
Trial1	3	1	blindfold	clockwise	practice	Free	1	0.5	0	16.99109	0.26161	-1.45	-0.8216799	0.855562815523379	-0.00063352	-0.019276	-0.023532
Trial1	3	1	blindfold	clockwise	practice	Free	1	0.5	0	17.01111	0.2616	-1.45	-0.8216799	0.85556560571435	-0.029742	0.0061129	-0.037348
Trial1	3	1	blindfold	clockwise	practice	Free	1	0.5	0	17.0311	0.2616	-1.45	-0.8216799	0.85556560571435	0.014986	0.0061118	0.01096
Trial1	3	1	blindfold	clockwise	practice	Free	1	0.5	0	17.05112	0.2616	-1.45	-0.82169	0.855575222699902	-0.014616	-0.0065838	0.0098241
Trial1	3	1	blindfold	clockwise	practice	Free	1	0.5	0	17.07111	0.2616	-1.45	-0.82169	0.855575222699902	0.011407	-0.015048	-0.0061092
Trial1	3	1	blindfold	clockwise	practice	Free	1	0.5	0	17.09109	0.2616	-1.45	-0.82169	0.855575222699902	-0.0048557	0.010343	0.010158
Trial1	3	1	blindfold	clockwise	practice	Free	1	0.5	0	17.11111	0.2616	-1.45	-0.82169	0.855575222699902	0.014822	0.0061064	-0.036188
Trial1	3	1	blindfold	clockwise	practice	Free	1	0.5	0	17.1311	0.2616	-1.45	-0.8217	0.855584896938596	0.020677	0.0061063	-0.026913
Trial1	3	1	blindfold	clockwise	practice	Free	1	0.5	0	17.15109	0.2616	-1.45	-0.8217	0.855584896938596	0.0076645	-0.023517	-0.018941
Trial1	3	1	blindfold	clockwise	practice	Free	1	0.5	0	17.17111	0.26161	-1.45	-0.8217	0.855582106810537	0.0086397	0.010335	-0.044309
Trial1	3	1	blindfold	clockwise	practice	Free	1	0.5	0	17.1911	0.2616	-1.45	-0.82171	0.855594456698304	-0.00030479	-0.015056	-0.018609
Trial1	3	1	blindfold	clockwise	practice	Free	1	0.5	0	17.21109	0.2616	-1.45	-0.82171	0.855594456698304	-0.01299	-0.0065934	-0.028034
Trial1	3	1	blindfold	clockwise	practice	Free	1	0.5	0	17.23111	0.2616	-1.45	-0.82171	0.855594456698304	-0.0056708	0.02726	-0.0020065
Trial1	3	1	blindfold	clockwise	practice	Free	1	0.5	0	17.2511	0.2616	-1.45	-0.82171	0.855594456698304	0.016124	-0.010827	-0.032254
Trial1	3	1	blindfold	clockwise	practice	Free	1	0.5	0	17.27109	0.2616	-1.45	-0.82171	0.855594456698304	-0.018521	-0.01506	0.0012544
Trial1	3	1	blindfold	clockwise	practice	Free	1	0.5	0	17.29111	0.26161	-1.45	-0.82172	0.855601283645629	-0.0061614	-0.023526	0.010203
Trial1	3	1	blindfold	clockwise	practice	Free	1	0.5	0	17.3111	0.2616	-1.45	-0.82172	0.855604073711153	-0.013477	-0.0065981	-0.019717
Trial1	3	1	blindfold	clockwise	practice	Free	1	0.5	0	17.33112	0.2616	-1.45	-0.82172	0.855604073711153	-0.0004648	-0.010831	-0.027684
Trial1	3	1	blindfold	clockwise	practice	Free	1	0.5	0	17.3511	0.2616	-1.45	-0.82173	0.855613633488896	-0.0011163	0.010327	-0.010763
Trial1	3	1	blindfold	clockwise	practice	Free	1	0.5	0	17.37109	0.2616	-1.45	-0.82173	0.855613633488896	0.0075045	0.01879	-0.014662
Trial1	3	1	blindfold	clockwise	practice	Free	1	0.5	0	17.39111	0.2616	-1.45	-0.82173	0.855613633488896	-0.0019275	0.023019	-0.011569
Trial1	3	1	blindfold	clockwise	practice	Free	1	0.5	0	17.4111	0.2616	-1.45	-0.82173	0.855613633488896	-0.00094733	0.010322	-0.014977
Trial1	3	1	blindfold	clockwise	practice	Free	1	0.5	0	17.43109	0.2616	-1.45	-0.82174	0.855623307764147	0.0032834	0.023016	-0.01481
Trial1	3	1	blindfold	clockwise	practice	Free	1	0.5	0	17.45111	0.2616	-1.45	-0.82174	0.855623307764147	-0.014281	0.027247	0.0014571
Trial1	3	1	blindfold	clockwise	practice	Free	1	0.5	0	17.4711	0.2616	-1.45	-0.82174	0.855623307764147	0.0075127	-0.0023766	-0.014639
Trial1	3	1	blindfold	clockwise	practice	Free	1	0.5	0	17.49109	0.2616	-1.45	-0.82174	0.855623307764147	-0.005172	-0.0066086	-0.015123
Trial1	3	1	blindfold	clockwise	practice	Free	1	0.5	0	17.51111	0.2616	-1.45	-0.82175	0.855632924804291	-0.0054933	-0.02777	-0.018045
Trial1	3	1	blindfold	clockwise	practice	Free	1	0.5	0	17.5311	0.26159	-1.45	-0.82175	0.85563570657986	-0.039158	-0.023538	-0.012185
Trial1	3	1	blindfold	clockwise	practice	Free	1	0.5	0	17.55112	0.26159	-1.45	-0.82175	0.85563570657986	-0.02289	0.014547	0.0053848
Trial1	3	1	blindfold	clockwise	practice	Free	1	0.5	0	17.57111	0.26159	-1.45	-0.82175	0.85563570657986	-0.0045113	-0.0066125	-0.03202
Trial1	3	1	blindfold	clockwise	practice	Free	1	0.5	0	17.59109	0.26159	-1.45	-0.82176	0.855645266353655	-0.013456	0.010315	-0.019656
Trial1	3	1	blindfold	clockwise	practice	Free	1	0.5	0	17.61111	0.26159	-1.45	-0.82176	0.855645266353655	-0.0014189	-0.015078	-0.0022461
Trial1	3	1	blindfold	clockwise	practice	Free	1	0.5	0	17.6311	0.26159	-1.45	-0.82176	0.855645266353655	-0.00060506	0.0018492	-0.023388
Trial1	3	1	blindfold	clockwise	practice	Free	1	0.5	0	17.65109	0.26159	-1.45	-0.82176	0.855645266353655	-0.012801	-0.0023828	-0.03656
Trial1	3	1	blindfold	clockwise	practice	Free	1	0.5	0	17.67111	0.26159	-1.45	-0.82176	0.855645266353655	-0.018003	-0.0066172	-0.011347
Trial1	3	1	blindfold	clockwise	practice	Free	1	0.5	0	17.6911	0.26159	-1.45	-0.82177	0.855654826136439	-0.013284	0.0060781	-0.023868
Trial1	3	1	blindfold	clockwise	practice	Free	1	0.5	0	17.71109	0.26158	-1.45	-0.82177	0.8556576162614	0.02055	0.010309	-0.022555
Trial1	3	1	blindfold	clockwise	practice	Free	1	0.5	0	17.73111	0.26158	-1.45	-0.82178	0.855667233266105	-0.021734	-0.0066203	-0.024175
Trial1	3	1	blindfold	clockwise	practice	Free	1	0.5	0	17.7511	0.26158	-1.45	-0.82178	0.855667233266105	-0.0085588	0.023002	-0.057187
Trial1	3	1	blindfold	clockwise	practice	Free	1	0.5	0	17.77109	0.26158	-1.45	-0.82178	0.855667233266105	-0.016849	-0.0023893	-0.040918
Trial1	3	1	blindfold	clockwise	practice	Free	1	0.5	0	17.79111	0.26158	-1.45	-0.82179	0.855676907524064	-0.013269	-0.010852	-0.023835
Trial1	3	1	blindfold	clockwise	practice	Free	1	0.5	0	17.8111	0.26158	-1.45	-0.82179	0.855676907524064	-0.021726	0.0060753	-0.024149
Trial1	3	1	blindfold	clockwise	practice	Free	1	0.5	0	17.83112	0.26158	-1.45	-0.82179	0.855676907524064	0.007876	-0.0023878	-0.023004
Trial1	3	1	blindfold	clockwise	practice	Free	1	0.5	0	17.8511	0.26158	-1.45	-0.8218	0.855686467302808	-0.0051356	0.01877	-0.01503
Trial1	3	1	blindfold	clockwise	practice	Free	1	0.5	0	17.87109	0.26157	-1.45	-0.8218	0.855689257441779	0.0083662	0.031464	-0.035681
Trial1	3	1	blindfold	clockwise	practice	Free	1	0.5	0	17.89111	0.26157	-1.45	-0.82181	0.85569887444242	-0.012937	-0.036246	-0.032258
Trial1	3	1	blindfold	clockwise	practice	Free	1	0.5	0	17.9111	0.26157	-1.45	-0.82181	0.85569887444242	0.0039786	0.001837	-0.031597
Trial1	3	1	blindfold	clockwise	practice	Free	1	0.5	0	17.93109	0.26157	-1.45	-0.82181	0.85569887444242	0.0075566	-0.010857	-0.014514
Trial1	3	1	blindfold	clockwise	practice	Free	1	0.5	0	17.95111	0.26157	-1.45	-0.82181	0.85569887444242	0.020079	-0.010858	-0.010121
Trial1	3	1	blindfold	clockwise	practice	Free	1	0.5	0	17.9711	0.26157	-1.45	-0.82182	0.855708434208025	0.019916	0.0018353	-0.0055636
Trial1	3	1	blindfold	clockwise	practice	Free	1	0.5	0	17.99109	0.26157	-1.45	-0.82182	0.855708434208025	0.029509	0.010297	-0.034837
Trial1	3	1	blindfold	clockwise	practice	Free	1	0.5	0	18.01111	0.26158	-1.45	-0.82182	0.855705644131581	0.036651	0.01029	-0.00067312
Trial1	3	1	blindfold	clockwise	practice	Free	1	0.5	0	18.0311	0.26159	-1.45	-0.82183	0.855712528489274	0.011108	0.010287	0.0025833
Trial1	3	1	blindfold	clockwise	practice	Free	1	0.5	0	18.05112	0.26159	-1.45	-0.82183	0.855712528489274	0.0081754	0.014521	-0.031404
Trial1	3	1	blindfold	clockwise	practice	Free	1	0.5	0	18.07111	0.2616	-1.45	-0.82183	0.855709746963441	0.015978	-0.0066398	-0.014157
Trial1	3	1	blindfold	clockwise	practice	Free	1	0.5	0	18.09109	0.2616	-1.45	-0.82184	0.855719364085344	-0.0059796	-0.010875	0.010081
Trial1	3	1	blindfold	clockwise	practice	Free	1	0.5	0	18.11111	0.2616	-1.45	-0.82184	0.855719364085344	-0.00061118	0.0060496	-0.023252
Trial1	3	1	blindfold	clockwise	practice	Free	1	0.5	0	18.1311	0.26159	-1.45	-0.82184	0.855722145579917	-0.025818	0.014514	-0.02845
Trial1	3	1	blindfold	clockwise	practice	Free	1	0.5	0	18.15109	0.26159	-1.45	-0.82185	0.855731705434988	0.023463	0.0018165	0.011564
Trial1	3	1	blindfold	clockwise	practice	Free	1	0.5	0	18.17111	0.26159	-1.45	-0.82185	0.855731705434988	-0.0019106	0.01028	0.010591
Trial1	3	1	blindfold	clockwise	practice	Free	1	0.5	0	18.1911	0.26159	-1.45	-0.82185	0.855731705434988	0.032568	0.0018166	-0.0050188
Trial1	3	1	blindfold	clockwise	practice	Free	1	0.5	0	18.21109	0.26159	-1.45	-0.82186	0.855741265299045	-0.013622	0.018744	-0.015257
Trial1	3	1	blindfold	clockwise	practice	Free	1	0.5	0	18.23111	0.26159	-1.45	-0.82186	0.855741265299045	-0.022728	-0.010879	0.0013375
Trial1	3	1	blindfold	clockwise	practice	Free	1	0.5	0	18.2511	0.26159	-1.45	-0.82186	0.855741265299045	0.024115	0.0018131	-0.0058155
Trial1	3	1	blindfold	clockwise	practice	Free	1	0.5	0	18.27109	0.26159	-1.45	-0.82186	0.855741265299045	-0.010039	-0.0066507	0.0018314
Trial1	3	1	blindfold	clockwise	practice	Free	1	0.5	0	18.29111	0.26159	-1.45	-0.82187	0.855750882416866	0.016633	0.027205	-0.031019
Trial1	3	1	blindfold	clockwise	practice	Free	1	0.5	0	18.3111	0.26159	-1.45	-0.82187	0.855750882416866	0.0036217	0.0018121	-0.023043
Trial1	3	1	blindfold	clockwise	practice	Free	1	0.5	0	18.33112	0.26159	-1.45	-0.82187	0.855750882416866	-0.0051594	0.031433	-0.014907
Trial1	3	1	blindfold	clockwise	practice	Free	1	0.5	0	18.3511	0.26159	-1.45	-0.82187	0.855750882416866	-0.0010921	0.010273	-0.010513
Trial1	3	1	blindfold	clockwise	practice	Free	1	0.5	0	18.37109	0.26159	-1.45	-0.82187	0.855750882416866	0.0068775	0.018734	0.011449
Trial1	3	1	blindfold	clockwise	practice	Free	1	0.5	0	18.39111	0.26159	-1.45	-0.82188	0.855760556788612	-0.010198	-0.0024243	0.006085
Trial1	3	1	blindfold	clockwise	practice	Free	1	0.5	0	18.4111	0.26159	-1.45	-0.82188	0.855760556788612	0.0078575	-0.023582	-0.022855
Trial1	3	1	blindfold	clockwise	practice	Free	1	0.5	0	18.43109	0.26159	-1.45	-0.82188	0.855760556788612	0.0028156	0.022967	-0.0018712
Trial1	3	1	blindfold	clockwise	practice	Free	1	0.5	0	18.45111	0.26159	-1.45	-0.82189	0.855770116679791	-0.01784	-0.015119	-0.015367
Trial1	3	1	blindfold	clockwise	practice	Free	1	0.5	0	18.4711	0.26159	-1.45	-0.82189	0.855770116679791	-0.007589	-0.0024236	-0.061553
Trial1	3	1	blindfold	clockwise	practice	Free	1	0.5	0	18.49109	0.26158	-1.45	-0.82189	0.855772906428864	0.01193	-0.0066557	-0.018448
Trial1	3	1	blindfold	clockwise	practice	Free	1	0.5	0	18.51111	0.26159	-1.45	-0.8219	0.855779733824895	0.028192	0.018732	-0.0008755
Trial1	3	1	blindfold	clockwise	practice	Free	1	0.5	0	18.5311	0.26158	-1.45	-0.8219	0.855782523542617	-0.022712	-0.0066594	0.001405
Trial1	3	1	blindfold	clockwise	practice	Free	1	0.5	0	18.55112	0.26159	-1.45	-0.8219	0.855779733824895	-0.0087262	0.027192	-0.031934
Trial1	3	1	blindfold	clockwise	practice	Free	1	0.5	0	18.57111	0.26159	-1.45	-0.8219	0.855779733824895	-0.0041726	0.0060309	-0.040225
Trial1	3	1	blindfold	clockwise	practice	Free	1	0.5	0	18.59109	0.26158	-1.45	-0.8219	0.855782523542617	-0.00482	-0.0066648	-0.023307
Trial1	3	1	blindfold	clockwise	practice	Free	1	0.5	0	18.61111	0.26158	-1.45	-0.82191	0.855792083420658	-0.027264	0.0060284	0.0097163
Trial1	3	1	blindfold	clockwise	practice	Free	1	0.5	0	18.6311	0.26158	-1.45	-0.82191	0.855792083420658	-0.001728	-0.027826	-0.037285
Trial1	3	1	blindfold	clockwise	practice	Free	1	0.5	0	18.65109	0.26158	-1.45	-0.82191	0.855792083420658	0.0068947	0.0060265	0.0025643
Trial1	3	1	blindfold	clockwise	practice	Free	1	0.5	0	18.67111	0.26158	-1.45	-0.82191	0.855792083420658	0.0036419	-0.0024366	-0.022966
Trial1	3	1	blindfold	clockwise	practice	Free	1	0.5	0	18.6911	0.26158	-1.45	-0.82192	0.855801700552545	0.011938	-0.019365	-0.018409
Trial1	3	1	blindfold	clockwise	practice	Free	1	0.5	0	18.71109	0.26158	-1.45	-0.82192	0.855801700552545	0.0075511	0.014489	-0.014336
Trial1	3	1	blindfold	clockwise	practice	Free	1	0.5	0	18.73111	0.26158	-1.45	-0.82192	0.855801700552545	0.020239	0.0017915	-0.013845
Trial1	3	1	blindfold	clockwise	practice	Free	1	0.5	0	18.7511	0.26158	-1.45	-0.82192	0.855801700552545	-0.014241	0.018718	0.0017721
Trial1	3	1	blindfold	clockwise	practice	Free	1	0.5	0	18.77109	0.26158	-1.45	-0.82192	0.855801700552545	-0.026926	0.022948	-0.011398
Trial1	3	1	blindfold	clockwise	practice	Free	1	0.5	0	18.79111	0.26158	-1.45	-0.8219301	0.85581137493844	0.010807	-0.01937	0.011213
Trial1	3	1	blindfold	clockwise	practice	Free	1	0.5	0	18.8111	0.26157	-1.45	-0.8219301	0.855814164670186	-0.0056158	0.027179	-0.002117
Trial1	3	1	blindfold	clockwise	practice	Free	1	0.5	0	18.83112	0.26157	-1.45	-0.8219301	0.855814164670186	-0.035702	0.014485	0.0094337
Trial1	3	1	blindfold	clockwise	practice	Free	1	0.5	0	18.8511	0.26157	-1.45	-0.8219301	0.855814164670186	0.041553	0.03141	-0.017235
Trial1	3	1	blindfold	clockwise	practice	Free	1	0.5	0	18.87109	0.26157	-1.45	-0.82194	0.855823724544184	0.003495	-0.0066769	-0.018693
Trial1	3	1	blindfold	clockwise	practice	Free	1	0.5	0	18.89111	0.26157	-1.45	-0.82194	0.855823724544184	-0.021715	0.0060176	-0.023893
Trial1	3	1	blindfold	clockwise	practice	Free	1	0.5	0	18.9111	0.26157	-1.45	-0.82194	0.855823724544184	-0.0049607	0.010245	-0.019007
Trial1	3	1	blindfold	clockwise	practice	Free	1	0.5	0	18.93109	0.26157	-1.45	-0.82194	0.855823724544184	-0.014067	-0.027841	-0.0024156
Trial1	3	1	blindfold	clockwise	practice	Free	1	0.5	0	18.95111	0.26157	-1.45	-0.82195	0.855833284427168	-0.0047938	0.010244	-0.02323
Trial1	3	1	blindfold	clockwise	practice	Free	1	0.5	0	18.9711	0.26157	-1.45	-0.82195	0.855833284427168	-0.004955	-0.0024525	-0.018998
Trial1	3	1	blindfold	clockwise	practice	Free	1	0.5	0	18.99109	0.26157	-1.45	-0.82195	0.855833284427168	0.014889	0.0060121	0.014997
Trial1	3	1	blindfold	clockwise	practice	Free	1	0.5	0	19.01111	0.26157	-1.45	-0.82196	0.855842901564027	0.0035047	-0.0066825	-0.018659
Trial1	3	1	blindfold	clockwise	practice	Free	1	0.5	0	19.0311	0.26157	-1.45	-0.82196	0.855842901564027	-0.017638	-0.0024523	-0.01947
Trial1	3	1	blindfold	clockwise	practice	Free	1	0.5	0	19.05112	0.26157	-1.45	-0.82196	0.855842901564027	-0.035364	-0.0066819	0.0018398
Trial1	3	1	blindfold	clockwise	practice	Free	1	0.5	0	19.07111	0.26156	-1.45	-0.82196	0.855845674704218	0.0036711	0.02294	-0.022878
Trial1	3	1	blindfold	clockwise	practice	Free	1	0.5	0	19.09109	0.26156	-1.45	-0.82197	0.855855349063766	0.0201	-0.027843	-0.0095372
Trial1	3	1	blindfold	clockwise	practice	Free	1	0.5	0	19.11111	0.26156	-1.45	-0.82197	0.855855349063766	-0.0090103	-0.027843	-0.02742
Trial1	3	1	blindfold	clockwise	practice	Free	1	0.5	0	19.1311	0.26156	-1.45	-0.82197	0.855855349063766	0.023847	-0.010917	0.0033246
Trial1	3	1	blindfold	clockwise	practice	Free	1	0.5	0	19.15109	0.26156	-1.45	-0.82197	0.855855349063766	-0.0059161	0.018705	-0.0067571
Trial1	3	1	blindfold	clockwise	practice	Free	1	0.5	0	19.17111	0.26156	-1.45	-0.82198	0.855864908942892	-0.0085182	-0.0024574	-0.036028
Trial1	3	1	blindfold	clockwise	practice	Free	1	0.5	0	19.1911	0.26156	-1.45	-0.82198	0.855864908942892	0.0079087	-0.0066887	-0.022686
Trial1	3	1	blindfold	clockwise	practice	Free	1	0.5	0	19.21109	0.26156	-1.45	-0.82198	0.855864908942892	-0.0090046	-0.0024592	-0.023328
Trial1	3	1	blindfold	clockwise	practice	Free	1	0.5	0	19.23111	0.26156	-1.45	-0.82199	0.85587452607587	0.024012	0.010235	-0.00087822
Trial1	3	1	blindfold	clockwise	practice	Free	1	0.5	0	19.2511	0.26156	-1.45	-0.82199	0.85587452607587	-0.0039629	0.014465	-0.044298
Trial1	3	1	blindfold	clockwise	practice	Free	1	0.5	0	19.27109	0.26156	-1.45	-0.82199	0.85587452607587	-0.017624	0.022929	-0.01941
Trial1	3	1	blindfold	clockwise	practice	Free	1	0.5	0	19.29111	0.26156	-1.45	-0.822	0.85588408597302	0.020599	0.0017672	-0.02217
Trial1	3	1	blindfold	clockwise	practice	Free	1	0.5	0	19.3111	0.26155	-1.45	-0.822	0.855886875701381	-0.03063	-0.0066982	-0.0015064
Trial1	3	1	blindfold	clockwise	practice	Free	1	0.5	0	19.33112	0.26155	-1.45	-0.822	0.855886875701381	-0.018267	0.018693	-0.0024777
Trial1	3	1	blindfold	clockwise	practice	Free	1	0.5	0	19.3511	0.26155	-1.45	-0.822	0.855886875701381	0.003201	0.018693	-0.010117
Trial1	3	1	blindfold	clockwise	practice	Free	1	0.5	0	19.37109	0.26155	-1.45	-0.82201	0.855896492821143	-0.018104	0.01869	-0.0066994
Trial1	3	1	blindfold	clockwise	practice	Free	1	0.5	0	19.39111	0.26155	-1.45	-0.82201	0.855896492821143	0.024018	0.02292	-0.00084212
Trial1	3	1	blindfold	clockwise	practice	Free	1	0.5	0	19.4111	0.26155	-1.45	-0.82201	0.855896492821143	0.013283	0.018683	-0.052066
Trial1	3	1	blindfold	clockwise	practice	Free	1	0.5	0	19.43109	0.26156	-1.45	-0.82201	0.855893703124129	-0.0067255	0.0059851	0.027633
Trial1	3	1	blindfold	clockwise	practice	Free	1	0.5	0	19.45111	0.26156	-1.45	-0.8220201	0.855903377529359	0.016371	0.039838	-0.022295
Trial1	3	1	blindfold	clockwise	practice	Free	1	0.5	0	19.4711	0.26156	-1.45	-0.8220201	0.855903377529359	0.025152	0.010214	-0.030422
Trial1	3	1	blindfold	clockwise	practice	Free	1	0.5	0	19.49109	0.26156	-1.45	-0.82203	0.855912937453624	-0.02608	0.014443	0.0071527
Trial1	3	1	blindfold	clockwise	practice	Free	1	0.5	0	19.51111	0.26155	-1.45	-0.82203	0.855915727087947	-0.0052586	0.010209	-0.010402
Trial1	3	1	blindfold	clockwise	practice	Free	1	0.5	0	19.5311	0.26155	-1.45	-0.82203	0.855915727087947	-0.014203	0.0017459	0.0019634
Trial1	3	1	blindfold	clockwise	practice	Free	1	0.5	0	19.55112	0.26155	-1.45	-0.82203	0.855915727087947	0.010846	-0.015182	0.011401
Trial1	3	1	blindfold	clockwise	practice	Free	1	0.5	0	19.57111	0.26155	-1.45	-0.82204	0.855925286990038	-0.014362	0.018672	0.0061999
Trial1	3	1	blindfold	clockwise	practice	Free	1	0.5	0	19.59109	0.26155	-1.45	-0.82204	0.855925286990038	-0.0050908	-0.027879	-0.014613
Trial1	3	1	blindfold	clockwise	practice	Free	1	0.5	0	19.61111	0.26155	-1.45	-0.82204	0.855925286990038	-0.013708	0.0017402	-0.010703
Trial1	3	1	blindfold	clockwise	practice	Free	1	0.5	0	19.6311	0.26155	-1.45	-0.82204	0.855925286990038	0.041429	0.022898	0.0073524
Trial1	3	1	blindfold	clockwise	practice	Free	1	0.5	0	19.65109	0.26155	-1.45	-0.82204	0.855925286990038	-0.014196	0.0059691	0.0019876
Trial1	3	1	blindfold	clockwise	practice	Free	1	0.5	0	19.67111	0.26155	-1.45	-0.82205	0.855934904146117	-0.034036	0.03136	-0.023543
Trial1	3	1	blindfold	clockwise	practice	Free	1	0.5	0	19.6911	0.26155	-1.45	-0.82205	0.855934904146117	-0.0011805	0.014432	-0.0059729
Trial1	3	1	blindfold	clockwise	practice	Free	1	0.5	0	19.71109	0.26155	-1.45	-0.82205	0.855934904146117	-0.0016673	0.0017311	0.0067223
Trial1	3	1	blindfold	clockwise	practice	Free	1	0.5	0	19.73111	0.26155	-1.45	-0.82206	0.855944578556346	0.0033761	0.044049	-0.013442
Trial1	3	1	blindfold	clockwise	practice	Free	1	0.5	0	19.7511	0.26155	-1.45	-0.82206	0.855944578556346	-0.0080091	0.035586	-0.017829
Trial1	3	1	blindfold	clockwise	practice	Free	1	0.5	0	19.77109	0.26155	-1.45	-0.82206	0.855944578556346	0.014925	-0.010966	0.015842
Trial1	3	1	blindfold	clockwise	practice	Free	1	0.5	0	19.79111	0.26154	-1.45	-0.82207	0.855956928102742	0.020295	0.0017296	-0.013592
Trial1	3	1	blindfold	clockwise	practice	Free	1	0.5	0	19.8111	0.26154	-1.45	-0.82207	0.855956928102742	0.01932	-0.0025051	0.0083712
Trial1	3	1	blindfold	clockwise	practice	Free	1	0.5	0	19.83112	0.26154	-1.45	-0.82207	0.855956928102742	-0.013208	0.018653	-0.0059386
Trial1	3	1	blindfold	clockwise	practice	Free	1	0.5	0	19.8511	0.26154	-1.45	-0.82207	0.855956928102742	-0.021014	-0.006737	-0.040577
Trial1	3	1	blindfold	clockwise	practice	Free	1	0.5	0	19.87109	0.26154	-1.45	-0.82207	0.855956928102742	0.028429	-0.015202	-0.0047915
Trial1	3	1	blindfold	clockwise	practice	Free	1	0.5	0	19.89111	0.26154	-1.45	-0.82208	0.855966545254752	-0.013532	-0.010972	-0.031136
Trial1	3	1	blindfold	clockwise	practice	Free	1	0.5	0	19.9111	0.26154	-1.45	-0.82208	0.855966545254752	0.0037095	0.0017221	-0.022671
Trial1	3	1	blindfold	clockwise	practice	Free	1	0.5	0	19.93109	0.26154	-1.45	-0.82208	0.855966545254752	-0.0049093	0.010186	-0.018763
Trial1	3	1	blindfold	clockwise	practice	Free	1	0.5	0	19.95111	0.26154	-1.45	-0.82208	0.855966545254752	-0.025238	-0.027901	-0.040715
Trial1	3	1	blindfold	clockwise	practice	Free	1	0.5	0	19.9711	0.26154	-1.45	-0.82209	0.855976105170821	-0.022146	-0.015206	-0.010948
Trial1	3	1	blindfold	clockwise	practice	Free	1	0.5	0	19.99109	0.26154	-1.45	-0.82209	0.855976105170821	-0.01759	0.0017218	-0.019238
Trial1	3	1	blindfold	clockwise	practice	Free	1	0.5	0	20.01111	0.26154	-1.45	-0.82209	0.855976105170821	-0.013034	-0.010976	-0.027525
Trial1	3	1	blindfold	clockwise	practice	Free	1	0.5	0	20.0311	0.26154	-1.45	-0.8221	0.855985722340961	0.0038806	0.0017186	-0.026869
Trial1	3	1	blindfold	clockwise	practice	Free	1	0.5	0	20.05112	0.26154	-1.45	-0.8221	0.855985722340961	-0.021488	0.044036	-0.027841
Trial1	3	1	blindfold	clockwise	practice	Free	1	0.5	0	20.07111	0.26153	-1.45	-0.8221	0.855988503669729	0.0038877	-0.002515	-0.026862
Trial1	3	1	blindfold	clockwise	practice	Free	1	0.5	0	20.09109	0.26153	-1.45	-0.8221	0.855988503669729	-0.012701	0.0017182	-0.035966
Trial1	3	1	blindfold	clockwise	practice	Free	1	0.5	0	20.11111	0.26153	-1.45	-0.8221101	0.855998178062667	0.019667	0.0059479	0.0033976
Trial1	3	1	blindfold	clockwise	practice	Free	1	0.5	0	20.1311	0.26153	-1.45	-0.8221101	0.855998178062667	-0.0053795	-0.0067478	0.010722
Trial1	3	1	blindfold	clockwise	practice	Free	1	0.5	0	20.15109	0.26153	-1.45	-0.8221101	0.855998178062667	0.0069822	0.010178	0.0029187
Trial1	3	1	blindfold	clockwise	practice	Free	1	0.5	0	20.17111	0.26153	-1.45	-0.8221101	0.855998178062667	0.020321	-0.023676	-0.013504
Trial1	3	1	blindfold	clockwise	practice	Free	1	0.5	0	20.1911	0.26153	-1.45	-0.82212	0.856007737974785	0.019834	0.01864	-0.00081283
Trial1	3	1	blindfold	clockwise	practice	Free	1	0.5	0	20.21109	0.26153	-1.45	-0.82212	0.856007737974785	0.0040596	-0.015215	-0.031059
Trial1	3	1	blindfold	clockwise	practice	Free	1	0.5	0	20.23111	0.26153	-1.45	-0.82212	0.856007737974785	-0.0048861	-0.0025204	-0.018694
Trial1	3	1	blindfold	clockwise	practice	Free	1	0.5	0	20.2511	0.26153	-1.45	-0.82213	0.856017297895886	-0.021637	0.010175	-0.014785
Trial1	3	1	blindfold	clockwise	practice	Free	1	0.5	0	20.27109	0.26153	-1.45	-0.82213	0.856017297895886	0.021138	0.0059422	-0.034623
Trial1	3	1	blindfold	clockwise	practice	Free	1	0.5	0	20.29111	0.26153	-1.45	-0.82213	0.856017297895886	-0.026029	0.014406	-0.019494
Trial1	3	1	blindfold	clockwise	practice	Free	1	0.5	0	20.3111	0.26153	-1.45	-0.82214	0.856026915071087	0.015936	0.0017098	-0.0094013
Trial1	3	1	blindfold	clockwise	practice	Free	1	0.5	0	20.33112	0.26153	-1.45	-0.82214	0.856026915071087	-0.012527	-0.010985	-0.040137
Trial1	3	1	blindfold	clockwise	practice	Free	1	0.5	0	20.3511	0.26153	-1.45	-0.82214	0.856026915071087	0.016098	0.031331	-0.01362
Trial1	3	1	blindfold	clockwise	practice	Free	1	0.5	0	20.37109	0.26152	-1.45	-0.82214	0.856029704685039	-0.017731	0.010171	-0.027116
Trial1	3	1	blindfold	clockwise	practice	Free	1	0.5	0	20.39111	0.26152	-1.45	-0.8221501	0.856039379082975	0.007317	0.01017	-0.038823
Trial1	3	1	blindfold	clockwise	practice	Free	1	0.5	0	20.4111	0.26152	-1.45	-0.8221501	0.856039379082975	-0.0011363	0.0017057	-0.0057997
Trial1	3	1	blindfold	clockwise	practice	Free	1	0.5	0	20.43109	0.26152	-1.45	-0.8221501	0.856039379082975	-0.0087784	0.01863	-0.026938
Trial1	3	1	blindfold	clockwise	practice	Free	1	0.5	0	20.45111	0.26152	-1.45	-0.8221501	0.856039379082975	-0.010241	0.010167	-0.018478
Trial1	3	1	blindfold	clockwise	practice	Free	1	0.5	0	20.4711	0.26152	-1.45	-0.8221501	0.856039379082975	-0.00064498	-0.0025304	-0.01864
Trial1	3	1	blindfold	clockwise	practice	Free	1	0.5	0	20.49109	0.26152	-1.45	-0.82216	0.856048939000033	-0.022436	-0.015224	-0.002372
Trial1	3	1	blindfold	clockwise	practice	Free	1	0.5	0	20.51111	0.26152	-1.45	-0.82216	0.856048939000033	-0.010397	-0.002532	0.015035
Trial1	3	1	blindfold	clockwise	practice	Free	1	0.5	0	20.5311	0.26152	-1.45	-0.82216	0.856048939000033	0.0034287	0.022859	-0.014074
Trial1	3	1	blindfold	clockwise	practice	Free	1	0.5	0	20.55112	0.26152	-1.45	-0.82216	0.856048939000033	0.011235	0.018624	0.0031702
Trial1	3	1	blindfold	clockwise	practice	Free	1	0.5	0	20.57111	0.26152	-1.45	-0.82217	0.856058556171165	0.0026157	0.010159	0.0070771
Trial1	3	1	blindfold	clockwise	practice	Free	1	0.5	0	20.59109	0.26152	-1.45	-0.82217	0.856058556171165	0.015627	0.022854	-0.00088785
Trial1	3	1	blindfold	clockwise	practice	Free	1	0.5	0	20.61111	0.26151	-1.45	-0.82217	0.856061345799141	-0.00014721	0.014389	-0.031132
Trial1	3	1	blindfold	clockwise	practice	Free	1	0.5	0	20.6311	0.26152	-1.45	-0.82217	0.856058556171165	-0.014136	-0.002539	0.0022138
Trial1	3	1	blindfold	clockwise	practice	Free	1	0.5	0	20.65109	0.26151	-1.45	-0.82217	0.856061345799141	-0.0060018	-0.011002	0.010999
Trial1	3	1	blindfold	clockwise	practice	Free	1	0.5	0	20.67111	0.26151	-1.45	-0.82218	0.856070905703064	0.0076608	-0.0025387	-0.013882
Trial1	3	1	blindfold	clockwise	practice	Free	1	0.5	0	20.6911	0.26151	-1.45	-0.82218	0.856070905703064	-0.023403	-0.00677	0.02304
Trial1	3	1	blindfold	clockwise	practice	Free	1	0.5	0	20.71109	0.26151	-1.45	-0.82218	0.856070905703064	-0.00046852	0.0059261	-0.022655
Trial1	3	1	blindfold	clockwise	practice	Free	1	0.5	0	20.73111	0.26151	-1.45	-0.82218	0.856070905703064	-0.038688	0.01862	-0.010778
Trial1	3	1	blindfold	clockwise	practice	Free	1	0.5	0	20.7511	0.26151	-1.45	-0.82219	0.856080522860985	-0.00079103	0.044009	-0.014191
Trial1	3	1	blindfold	clockwise	practice	Free	1	0.5	0	20.77109	0.26151	-1.45	-0.82219	0.856080522860985	0.0037651	0.010154	-0.022482
Trial1	3	1	blindfold	clockwise	practice	Free	1	0.5	0	20.79111	0.26151	-1.45	-0.82219	0.856080522860985	0.0076687	0.031313	-0.013858
Trial1	3	1	blindfold	clockwise	practice	Free	1	0.5	0	20.8111	0.26151	-1.45	-0.8222001	0.856090197273064	-0.024857	0.00169	-0.048978
Trial1	3	1	blindfold	clockwise	practice	Free	1	0.5	0	20.83112	0.26151	-1.45	-0.8222001	0.856090197273064	-0.0051755	0.0016886	-0.010102
Trial1	3	1	blindfold	clockwise	practice	Free	1	0.5	0	20.8511	0.26151	-1.45	-0.8222001	0.856090197273064	0.0040949	-0.015239	-0.030916
Trial1	3	1	blindfold	clockwise	practice	Free	1	0.5	0	20.87109	0.26151	-1.45	-0.8222001	0.856090197273064	0.0073486	0.010151	-0.005378
Trial1	3	1	blindfold	clockwise	practice	Free	1	0.5	0	20.89111	0.26151	-1.45	-0.82221	0.856099757204096	0.0031209	0.0059172	-0.005536
Trial1	3	1	blindfold	clockwise	practice	Free	1	0.5	0	20.9111	0.26151	-1.45	-0.82221	0.856099757204096	-0.00061879	0.0059173	-0.0022765
Trial1	3	1	blindfold	clockwise	practice	Free	1	0.5	0	20.93109	0.26151	-1.45	-0.82221	0.856099757204096	-0.0095637	-0.01101	-0.0060144
Trial1	3	1	blindfold	clockwise	practice	Free	1	0.5	0	20.95111	0.26151	-1.45	-0.82222	0.85610931714411	0.0080004	0.005916	-0.022275
Trial1	3	1	blindfold	clockwise	practice	Free	1	0.5	0	20.9711	0.26151	-1.45	-0.82222	0.85610931714411	-0.0051731	-0.02794	-0.010073
Trial1	3	1	blindfold	clockwise	practice	Free	1	0.5	0	20.99109	0.2615	-1.45	-0.82222	0.856112098421325	0.0078394	0.010146	-0.018038
Trial1	3	1	blindfold	clockwise	practice	Free	1	0.5	0	21.01111	0.2615	-1.45	-0.82222	0.856112098421325	0.02069	-0.0025521	-0.021771
Trial1	3	1	blindfold	clockwise	practice	Free	1	0.5	0	21.0311	0.2615	-1.45	-0.82223	0.856121715584307	-0.00012703	-0.027943	-0.022093
Trial1	3	1	blindfold	clockwise	practice	Free	1	0.5	0	21.05112	0.2615	-1.45	-0.82223	0.856121715584307	0.013375	0.0059116	-0.031844
Trial1	3	1	blindfold	clockwise	practice	Free	1	0.5	0	21.07111	0.2615	-1.45	-0.82224	0.856131332756379	-0.012645	-0.032173	-0.035742
Trial1	3	1	blindfold	clockwise	practice	Free	1	0.5	0	21.09109	0.26149	-1.45	-0.82228	0.856172533789823	-0.01345	-0.0067756	-0.01459
Trial1	3	1	blindfold	clockwise	practice	Free	1	0.5	0	21.11111	0.26146	-1.45	-0.82232	0.8562192975093	-0.020592	0.014386	-0.048725
Trial1	3	1	blindfold	clockwise	practice	Free	1	0.5	0	21.1311	0.26144	-1.45	-0.8223801	0.85628257145818	-0.012941	0.0059221	-0.0357
Trial1	3	1	blindfold	clockwise	practice	Free	1	0.5	0	21.15109	0.26141	-1.45	-0.82244	0.856348520786447	-0.045788	-0.015238	-0.0064128
Trial1	3	1	blindfold	clockwise	practice	Free	1	0.5	0	21.17111	0.26137	-1.45	-0.8225	0.856417252087818	-0.00040654	-0.023701	-0.022505
Trial1	3	1	blindfold	clockwise	practice	Free	1	0.5	0	21.1911	0.26134	-1.45	-0.82259	0.856512052834579	-0.001381	0.0059217	0.0031954
Trial1	3	1	blindfold	clockwise	practice	Free	1	0.5	0	21.21109	0.2613	-1.45	-0.82262	0.856552048539682	-0.042523	0.010155	-0.028344
Trial1	3	1	blindfold	clockwise	practice	Free	1	0.5	0	21.23111	0.26127	-1.45	-0.82265	0.856589148296054	-0.026415	-0.002541	-0.022646
Trial1	3	1	blindfold	clockwise	practice	Free	1	0.5	0	21.2511	0.26126	-1.45	-0.82267	0.856611164426351	-0.0091759	0.022847	-0.038906
Trial1	3	1	blindfold	clockwise	practice	Free	1	0.5	0	21.27109	0.26125	-1.45	-0.82268	0.856623563776986	0.028396	-0.011009	-0.00019415
Trial1	3	1	blindfold	clockwise	practice	Free	1	0.5	0	21.29111	0.26125	-1.45	-0.82268	0.856623563776986	0.0036714	0.0016888	-0.018079
Trial1	3	1	blindfold	clockwise	practice	Free	1	0.5	0	21.3111	0.26125	-1.45	-0.82269	0.856633180575388	0.016686	0.014379	-0.02604
Trial1	3	1	blindfold	clockwise	practice	Free	1	0.5	0	21.33112	0.26125	-1.45	-0.82269	0.856633180575388	0.016686	0.018612	-0.026035
Trial1	3	1	blindfold	clockwise	practice	Free	1	0.5	0	21.3511	0.26125	-1.45	-0.82269	0.856633180575388	-0.012101	0.001683	-0.048312
Trial1	3	1	blindfold	clockwise	practice	Free	1	0.5	0	21.37109	0.26125	-1.45	-0.82269	0.856633180575388	-0.0085216	-0.0067823	-0.031232
Trial1	3	1	blindfold	clockwise	practice	Free	1	0.5	0	21.39111	0.26125	-1.45	-0.8227	0.856642740139953	0.011486	-0.0025493	-0.00081396
Trial1	3	1	blindfold	clockwise	practice	Free	1	0.5	0	21.4111	0.26125	-1.45	-0.8227	0.856642740139953	0.0040044	-0.006782	-0.026503
Trial1	3	1	blindfold	clockwise	practice	Free	1	0.5	0	21.43109	0.26125	-1.45	-0.8227	0.856642740139953	0.0074216	0.0059136	-0.0051931
Trial1	3	1	blindfold	clockwise	practice	Free	1	0.5	0	21.45111	0.26125	-1.45	-0.8227	0.856642740139953	-0.020717	-0.0067827	-0.044386
Trial1	3	1	blindfold	clockwise	practice	Free	1	0.5	0	21.4711	0.26124	-1.45	-0.8227	0.856645531021426	-0.013392	0.022838	-0.014456
Trial1	3	1	blindfold	clockwise	practice	Free	1	0.5	0	21.49109	0.26124	-1.45	-0.82271	0.856655205049424	-0.038925	-0.011016	-0.011201
Trial1	3	1	blindfold	clockwise	practice	Free	1	0.5	0	21.51111	0.26124	-1.45	-0.82271	0.856655205049424	0.0077578	0.018605	-0.013636
Trial1	3	1	blindfold	clockwise	practice	Free	1	0.5	0	21.5311	0.26124	-1.45	-0.82271	0.856655205049424	-0.02591	0.018604	-0.01916
Trial1	3	1	blindfold	clockwise	practice	Free	1	0.5	0	21.55112	0.26124	-1.45	-0.82271	0.856655205049424	-0.017612	0.014371	-0.014603
Trial1	3	1	blindfold	clockwise	practice	Free	1	0.5	0	21.57111	0.26124	-1.45	-0.82272	0.856664764600922	-0.012732	0.022831	-0.031351
Trial1	3	1	blindfold	clockwise	practice	Free	1	0.5	0	21.59109	0.26124	-1.45	-0.82272	0.856664764600922	-0.029481	0.0016712	-0.036225
Trial1	3	1	blindfold	clockwise	practice	Free	1	0.5	0	21.61111	0.26124	-1.45	-0.82272	0.856664764600922	-0.014026	-0.015257	0.0024869
Trial1	3	1	blindfold	clockwise	practice	Free	1	0.5	0	21.6311	0.26124	-1.45	-0.82272	0.856664764600922	-0.022322	-0.023721	-0.0020648
Trial1	3	1	blindfold	clockwise	practice	Free	1	0.5	0	21.65109	0.26123	-1.45	-0.82272	0.856667555527691	-0.016954	0.022828	-0.031499
Trial1	3	1	blindfold	clockwise	practice	Free	1	0.5	0	21.67111	0.26123	-1.45	-0.82273	0.856677172299747	-0.0086573	0.02706	-0.026942
Trial1	3	1	blindfold	clockwise	practice	Free	1	0.5	0	21.6911	0.26123	-1.45	-0.82273	0.856677172299747	-0.018087	0.01013	-0.0018914
Trial1	3	1	blindfold	clockwise	practice	Free	1	0.5	0	21.71109	0.26123	-1.45	-0.82273	0.856677172299747	0.025339	0.0058948	-0.038319
Trial1	3	1	blindfold	clockwise	practice	Free	1	0.5	0	21.73111	0.26123	-1.45	-0.82274	0.856686731838124	0.0092355	0.02705	-0.030833
Trial1	3	1	blindfold	clockwise	practice	Free	1	0.5	0	21.7511	0.26123	-1.45	-0.82274	0.856686731838124	0.019971	-0.0195	-0.0004135
Trial1	3	1	blindfold	clockwise	practice	Free	1	0.5	0	21.77109	0.26123	-1.45	-0.82274	0.856686731838124	-0.017435	0.010124	-0.018786
Trial1	3	1	blindfold	clockwise	practice	Free	1	0.5	0	21.79111	0.26123	-1.45	-0.82274	0.856686731838124	-0.0042627	0.018588	-0.026754
Trial1	3	1	blindfold	clockwise	practice	Free	1	0.5	0	21.8111	0.26123	-1.45	-0.82274	0.856686731838124	0.0079382	0.0058926	-0.017803
Trial1	3	1	blindfold	clockwise	practice	Free	1	0.5	0	21.83112	0.26123	-1.45	-0.82275	0.856696405871137	-0.017109	-0.015269	-0.027233
Trial1	3	1	blindfold	clockwise	practice	Free	1	0.5	0	21.8511	0.26123	-1.45	-0.82275	0.856696405871137	0.016558	-0.002574	-0.021699
Trial1	3	1	blindfold	clockwise	practice	Free	1	0.5	0	21.87109	0.26123	-1.45	-0.82275	0.856696405871137	-0.0013312	0.014354	0.0030261
Trial1	3	1	blindfold	clockwise	practice	Free	1	0.5	0	21.89111	0.26123	-1.45	-0.82275	0.856696405871137	0.014934	0.018582	0.020595
Trial1	3	1	blindfold	clockwise	practice	Free	1	0.5	0	21.9111	0.26123	-1.45	-0.82276	0.85670596542759	0.0037135	-0.0068115	-0.017943
Trial1	3	1	blindfold	clockwise	practice	Free	1	0.5	0	21.93109	0.26123	-1.45	-0.82276	0.85670596542759	0.0081066	0.014347	-0.022005
Trial1	3	1	blindfold	clockwise	practice	Free	1	0.5	0	21.95111	0.26123	-1.45	-0.82276	0.85670596542759	-0.0016496	0.018579	-0.0018336
Trial1	3	1	blindfold	clockwise	practice	Free	1	0.5	0	21.9711	0.26123	-1.45	-0.82276	0.85670596542759	-0.00067373	0.0016522	-0.013865
Trial1	3	1	blindfold	clockwise	practice	Free	1	0.5	0	21.99109	0.26123	-1.45	-0.82277	0.85671558223596	0.011361	0.010113	-0.00036357
Trial1	3	1	blindfold	clockwise	practice	Free	1	0.5	0	22.01111	0.26122	-1.45	-0.82277	0.856718364807878	0.0025835	-0.011047	0.011679
Trial1	3	1	blindfold	clockwise	practice	Free	1	0.5	0	22.0311	0.26122	-1.45	-0.82277	0.856718364807878	-0.014006	-0.0068145	0.0025752
Trial1	3	1	blindfold	clockwise	practice	Free	1	0.5	0	22.05112	0.26122	-1.45	-0.82277	0.856718364807878	-0.017746	-0.015279	-0.0018126
Trial1	3	1	blindfold	clockwise	practice	Free	1	0.5	0	22.07111	0.26122	-1.45	-0.82278	0.856727981594105	-0.0055468	0.014345	0.002908
Trial1	3	1	blindfold	clockwise	practice	Free	1	0.5	0	22.09109	0.26122	-1.45	-0.82278	0.856727981594105	0.010553	0.018576	0.024705
Trial1	3	1	blindfold	clockwise	practice	Free	1	0.5	0	22.11111	0.26122	-1.45	-0.82278	0.856727981594105	-0.022464	-0.0068174	0.0022708
Trial1	3	1	blindfold	clockwise	practice	Free	1	0.5	0	22.1311	0.26122	-1.45	-0.82279	0.856737541146568	-0.022787	-0.011051	0.010732
Trial1	3	1	blindfold	clockwise	practice	Free	1	0.5	0	22.15109	0.26122	-1.45	-0.82279	0.856737541146568	-0.0055451	-0.011051	0.0029265
Trial1	3	1	blindfold	clockwise	practice	Free	1	0.5	0	22.17111	0.26122	-1.45	-0.82279	0.856737541146568	0.012182	-0.011054	-0.017565
Trial1	3	1	blindfold	clockwise	practice	Free	1	0.5	0	22.1911	0.26122	-1.45	-0.82279	0.856737541146568	0.011855	-0.023749	-0.0091023
Trial1	3	1	blindfold	clockwise	practice	Free	1	0.5	0	22.21109	0.26122	-1.45	-0.8228	0.856747215193835	-0.0042439	0.035491	-0.030887
Trial1	3	1	blindfold	clockwise	practice	Free	1	0.5	0	22.23111	0.26122	-1.45	-0.8228	0.856747215193835	-0.0087955	-0.0025964	0.0024588
Trial1	3	1	blindfold	clockwise	practice	Free	1	0.5	0	22.2511	0.26122	-1.45	-0.8228	0.856747215193835	-1.4392E-05	0.0016348	-0.030718
Trial1	3	1	blindfold	clockwise	practice	Free	1	0.5	0	22.27109	0.26122	-1.45	-0.8228	0.856747215193835	-0.00033723	-0.032219	-0.022256
Trial1	3	1	blindfold	clockwise	practice	Free	1	0.5	0	22.29111	0.26122	-1.45	-0.82281	0.856756774764372	0.024223	0.018561	-0.0001348
Trial1	3	1	blindfold	clockwise	practice	Free	1	0.5	0	22.3111	0.26122	-1.45	-0.82281	0.856756774764372	-0.021965	0.01856	-0.01037
Trial1	3	1	blindfold	clockwise	practice	Free	1	0.5	0	22.33112	0.26122	-1.45	-0.82281	0.856756774764372	-0.020338	-0.002602	-0.052655
Trial1	3	1	blindfold	clockwise	practice	Free	1	0.5	0	22.3511	0.26122	-1.45	-0.82281	0.856756774764372	-0.0094381	0.018556	-0.0056488
Trial1	3	1	blindfold	clockwise	practice	Free	1	0.5	0	22.37109	0.26121	-1.45	-0.82281	0.856759565625139	0.0040612	-0.0026043	-0.026303
Trial1	3	1	blindfold	clockwise	practice	Free	1	0.5	0	22.39111	0.26121	-1.45	-0.82282	0.856769182416351	0.00080778	0.0016277	-0.052158
Trial1	3	1	blindfold	clockwise	practice	Free	1	0.5	0	22.4111	0.26121	-1.45	-0.82282	0.856769182416351	0.016749	0.018552	-0.025805
Trial1	3	1	blindfold	clockwise	practice	Free	1	0.5	0	22.43109	0.26121	-1.45	-0.82282	0.856769182416351	-0.00472	0.01855	-0.018155
Trial1	3	1	blindfold	clockwise	practice	Free	1	0.5	0	22.45111	0.26121	-1.45	-0.82282	0.856769182416351	-0.0047186	-0.015305	-0.018152
Trial1	3	1	blindfold	clockwise	practice	Free	1	0.5	0	22.4711	0.26121	-1.45	-0.82283	0.856778741973768	-0.014798	0.014317	0.023814
Trial1	3	1	blindfold	clockwise	practice	Free	1	0.5	0	22.49109	0.26121	-1.45	-0.82283	0.856778741973768	-0.0089444	-0.011074	-0.018306
Trial1	3	1	blindfold	clockwise	practice	Free	1	0.5	0	22.51111	0.26121	-1.45	-0.82283	0.856778741973768	-0.0084559	0.022778	-0.030985
Trial1	3	1	blindfold	clockwise	practice	Free	1	0.5	0	22.5311	0.26121	-1.45	-0.82283	0.856778741973768	-0.017561	-0.0068463	-0.043343
Trial1	3	1	blindfold	clockwise	practice	Free	1	0.5	0	22.55112	0.26121	-1.45	-0.82284	0.856788416026048	-0.00080812	-0.0026146	-0.0095103
Trial1	3	1	blindfold	clockwise	practice	Free	1	0.5	0	22.57111	0.26121	-1.45	-0.82284	0.856788416026048	-0.0008063	-0.028007	-0.0095062
Trial1	3	1	blindfold	clockwise	practice	Free	1	0.5	0	22.59109	0.26121	-1.45	-0.82284	0.856788416026048	0.0091137	0.014309	-0.047235
Trial1	3	1	blindfold	clockwise	practice	Free	1	0.5	0	22.61111	0.26121	-1.45	-0.82284	0.856788416026048	-0.012189	-0.0068543	-0.04381
Trial1	3	1	blindfold	clockwise	practice	Free	1	0.5	0	22.6311	0.26121	-1.45	-0.82285	0.856797975601539	0.0076563	-0.028015	-0.0091658
Trial1	3	1	blindfold	clockwise	practice	Free	1	0.5	0	22.65109	0.2612	-1.45	-0.82285	0.85680075813889	-0.039182	-0.0068544	-0.0024918
Trial1	3	1	blindfold	clockwise	practice	Free	1	0.5	0	22.67111	0.2612	-1.45	-0.82285	0.85680075813889	0.016444	-0.0026241	-0.017292
Trial1	3	1	blindfold	clockwise	practice	Free	1	0.5	0	22.6911	0.2612	-1.45	-0.82285	0.85680075813889	0.033522	0.022766	-0.013059
Trial1	3	1	blindfold	clockwise	practice	Free	1	0.5	0	22.71109	0.2612	-1.45	-0.82286	0.85681037493518	0.011081	0.018531	0.012157
Trial1	3	1	blindfold	clockwise	practice	Free	1	0.5	0	22.73111	0.2612	-1.45	-0.82286	0.85681037493518	-0.0012791	-0.011092	-0.021506
Trial1	3	1	blindfold	clockwise	practice	Free	1	0.5	0	22.7511	0.2612	-1.45	-0.82286	0.85681037493518	0.0034363	0.031226	-0.0093037
Trial1	3	1	blindfold	clockwise	practice	Free	1	0.5	0	22.77109	0.2612	-1.45	-0.82286	0.85681037493518	-0.017542	0.0016037	-0.014342
Trial1	3	1	blindfold	clockwise	practice	Free	1	0.5	0	22.79111	0.2612	-1.45	-0.82288	0.856829551312061	0.0037651	-0.023782	-0.017751
Trial1	3	1	blindfold	clockwise	practice	Free	1	0.5	0	22.8111	0.2612	-1.45003	-0.82289	0.856839225378592	-0.0038816	-0.154923	-0.039203
Trial1	3	1	blindfold	clockwise	practice	Free	1	0.5	0	22.83112	0.2612	-1.45005	-0.82292	0.856867961417438	0.035146	-0.15488	-0.063097
Trial1	3	1	blindfold	clockwise	practice	Free	1	0.5	0	22.8511	0.26121	-1.45007	-0.82296	0.856903646716988	0.078558	-0.192919	-0.091055
Trial1	3	1	blindfold	clockwise	practice	Free	1	0.5	0	22.87109	0.26124	-1.45008	-0.82302	0.85695287194494	0.078702	-0.171716	-0.09526
Trial1	3	1	blindfold	clockwise	practice	Free	1	0.5	0	22.89111	0.2613	-1.45007	-0.8232	0.857109042324993	0.059329	-0.146288	-0.032459
Trial1	3	1	blindfold	clockwise	practice	Free	1	0.5	0	22.9111	0.26152	-1.45006	-0.82329	0.857134248259447	0.04221	-0.099674	-0.02885
Trial1	3	1	blindfold	clockwise	practice	Free	1	0.5	0	22.93109	0.26165	-1.45005	-0.82337	0.857174922707541	0.028863	-0.040406	-0.012416
Trial1	3	1	blindfold	clockwise	practice	Free	1	0.5	0	22.95111	0.26177	-1.45003	-0.82344	0.857208835093087	0.015357	-0.015006	0.0082412
Trial1	3	1	blindfold	clockwise	practice	Free	1	0.5	0	22.9711	0.26187	-1.45001	-0.82349	0.85722909272886	-0.0051332	-0.023469	-0.0094862
Trial1	3	1	blindfold	clockwise	practice	Free	1	0.5	0	22.99109	0.26194	-1.45	-0.82356	0.857276871936914	-0.026926	-0.036161	0.0066173
Trial1	3	1	blindfold	clockwise	practice	Free	1	0.5	0	23.01111	0.26202	-1.45	-0.82357	0.857264225591592	0.040402	0.018851	0.017683
Trial1	3	1	blindfold	clockwise	practice	Free	1	0.5	0	23.0311	0.26203	-1.45	-0.82357	0.857261445835266	-0.0090407	0.040009	-0.00053426
Trial1	3	1	blindfold	clockwise	practice	Free	1	0.5	0	23.05112	0.26203	-1.45	-0.82357	0.857261445835266	-0.0012358	0.018848	-0.00085565
Trial1	3	1	blindfold	clockwise	practice	Free	1	0.5	0	23.07111	0.26203	-1.45	-0.82357	0.857261445835266	-0.022703	-0.015006	0.0067908
Trial1	3	1	blindfold	clockwise	practice	Free	1	0.5	0	23.09109	0.26203	-1.45	-0.82357	0.857261445835266	0.0072283	0.014617	0.0030536
Trial1	3	1	blindfold	clockwise	practice	Free	1	0.5	0	23.11111	0.26203	-1.45	-0.82358	0.857271123135493	0.008204	-0.010777	-0.025891
Trial1	3	1	blindfold	clockwise	practice	Free	1	0.5	0	23.1311	0.26203	-1.45	-0.82358	0.857271123135493	-0.00090562	0.0061515	-0.0092989
Trial1	3	1	blindfold	clockwise	practice	Free	1	0.5	0	23.15109	0.26203	-1.45	-0.82358	0.857271123135493	-0.013593	0.02731	-0.0097841
Trial1	3	1	blindfold	clockwise	practice	Free	1	0.5	0	23.17111	0.26203	-1.45	-0.82358	0.857271123135493	-0.013427	0.014615	-0.014009
Trial1	3	1	blindfold	clockwise	practice	Free	1	0.5	0	23.1911	0.26203	-1.45	-0.82359	0.857280743182627	-0.029525	0.0061498	-0.0358
Trial1	3	1	blindfold	clockwise	practice	Free	1	0.5	0	23.21109	0.26203	-1.45	-0.82359	0.857280743182627	-0.00024677	0.02731	-0.026191
Trial1	3	1	blindfold	clockwise	practice	Free	1	0.5	0	23.23111	0.26203	-1.45	-0.82359	0.857280743182627	-0.0048015	-0.0023134	-0.017893
Trial1	3	1	blindfold	clockwise	practice	Free	1	0.5	0	23.2511	0.26203	-1.45	-0.82359	0.857280743182627	0.016342	0.018846	-0.0039022
Trial1	3	1	blindfold	clockwise	practice	Free	1	0.5	0	23.27109	0.26203	-1.45	-0.8236	0.857290305976509	-0.0013873	-0.010779	0.0034178
Trial1	3	1	blindfold	clockwise	practice	Free	1	0.5	0	23.29111	0.26203	-1.45	-0.8236	0.857290305976509	0.016832	0.014611	-0.013821
Trial1	3	1	blindfold	clockwise	practice	Free	1	0.5	0	23.3111	0.26202	-1.45	-0.8236	0.857293085639256	-0.0049581	-0.015015	-0.02276
Trial1	3	1	blindfold	clockwise	practice	Free	1	0.5	0	23.33112	0.26202	-1.45	-0.8236	0.857293085639256	0.0087057	-0.010783	-0.038531
Trial1	3	1	blindfold	clockwise	practice	Free	1	0.5	0	23.3511	0.26202	-1.45	-0.8236	0.857293085639256	0.011629	-0.006553	-0.0045373
Trial1	3	1	blindfold	clockwise	practice	Free	1	0.5	0	23.37109	0.26202	-1.45	-0.8236099	0.857302648411037	0.016021	-0.0023215	-0.0085994
Trial1	3	1	blindfold	clockwise	practice	Free	1	0.5	0	23.39111	0.26202	-1.45	-0.8236099	0.857302648411037	-0.0036574	0.044227	-0.047466
Trial1	3	1	blindfold	clockwise	practice	Free	1	0.5	0	23.4111	0.26202	-1.45	-0.82362	0.857312325716098	-0.0046302	0.0061396	-0.022086
Trial1	3	1	blindfold	clockwise	practice	Free	1	0.5	0	23.43109	0.26202	-1.45	-0.82362	0.857312325716098	-0.025282	0.010372	-0.03558
Trial1	3	1	blindfold	clockwise	practice	Free	1	0.5	0	23.45111	0.26202	-1.45	-0.82362	0.857312325716098	0.00041981	0.0019096	-0.043057
Trial1	3	1	blindfold	clockwise	practice	Free	1	0.5	0	23.4711	0.26202	-1.45	-0.82362	0.857312325716098	-0.0090123	-0.019249	-0.018006
Trial1	3	1	blindfold	clockwise	practice	Free	1	0.5	0	23.49109	0.26201	-1.45	-0.82363	0.857324717172151	-0.038772	-0.027709	-0.0058041
Trial1	3	1	blindfold	clockwise	practice	Free	1	0.5	0	23.51111	0.26201	-1.45001	-0.82363	0.857324717172151	-0.012416	-0.036156	-0.0393
Trial1	3	1	blindfold	clockwise	practice	Free	1	0.5	0	23.5311	0.26201	-1.45001	-0.82363	0.857324717172151	-0.018433	-0.053074	0.0070524
Trial1	3	1	blindfold	clockwise	practice	Free	1	0.5	0	23.55112	0.26201	-1.45001	-0.82363	0.857324717172151	0.0069428	-0.019205	0.0080266
Trial1	3	1	blindfold	clockwise	practice	Free	1	0.5	0	23.57111	0.26201	-1.45002	-0.82362	0.85731509715131	-0.024124	-0.086897	0.04494
Trial1	3	1	blindfold	clockwise	practice	Free	1	0.5	0	23.59109	0.26201	-1.45002	-0.82362	0.85731509715131	0.011011	-0.069952	-0.012633
Trial1	3	1	blindfold	clockwise	practice	Free	1	0.5	0	23.61111	0.26201	-1.45003	-0.82362	0.85731509715131	-0.03078	-0.099523	-0.001903
Trial1	3	1	blindfold	clockwise	practice	Free	1	0.5	0	23.6311	0.262	-1.45004	-0.82362	0.857317876967249	-0.030449	-0.150272	-0.010359
Trial1	3	1	blindfold	clockwise	practice	Free	1	0.5	0	23.65109	0.262	-1.45006	-0.82363	0.857327496956898	0.020137	-0.196775	-0.0041742
Trial1	3	1	blindfold	clockwise	practice	Free	1	0.5	0	23.67111	0.262	-1.45007	-0.82363	0.857327496956898	-0.0010076	-0.226343	-0.0049866
Trial1	3	1	blindfold	clockwise	practice	Free	1	0.5	0	23.6911	0.262	-1.45009	-0.82363	0.857327496956898	-0.012558	-0.200892	-0.035075
Trial1	3	1	blindfold	clockwise	practice	Free	1	0.5	0	23.71109	0.26201	-1.4501	-0.82363	0.857324717172151	0.068092	-0.251551	-0.048556
Trial1	3	1	blindfold	clockwise	practice	Free	1	0.5	0	23.73111	0.26201	-1.4501	-0.82363	0.857324717172151	0.056369	-0.217639	-0.066272
Trial1	3	1	blindfold	clockwise	practice	Free	1	0.5	0	23.7511	0.26201	-1.4501	-0.82363	0.857324717172151	0.064324	-0.226037	-0.053247
Trial1	3	1	blindfold	clockwise	practice	Free	1	0.5	0	23.77109	0.26202	-1.45011	-0.82364	0.857331508566695	0.089029	-0.251365	-0.035341
Trial1	3	1	blindfold	clockwise	practice	Free	1	0.5	0	23.79111	0.26202	-1.45011	-0.82364	0.857331508566695	0.033881	-0.247065	-0.033218
Trial1	3	1	blindfold	clockwise	practice	Free	1	0.5	0	23.8111	0.26202	-1.45012	-0.82364	0.857331508566695	0.017433	-0.259612	-0.046529
Trial1	3	1	blindfold	clockwise	practice	Free	1	0.5	0	23.83112	0.26202	-1.45012	-0.82365	0.857341128636605	0.064592	-0.284928	-0.061637
Trial1	3	1	blindfold	clockwise	practice	Free	1	0.5	0	23.8511	0.26202	-1.45012	-0.82365	0.857341128636605	0.051242	-0.259466	-0.044053
Trial1	3	1	blindfold	clockwise	practice	Free	1	0.5	0	23.87109	0.26203	-1.45012	-0.82366	0.857347911977146	0.015289	-0.225549	-0.101611
Trial1	3	1	blindfold	clockwise	practice	Free	1	0.5	0	23.89111	0.26203	-1.45012	-0.82371	0.857395955399724	0.056748	-0.246647	-0.078818
Trial1	3	1	blindfold	clockwise	practice	Free	1	0.5	0	23.9111	0.26207	-1.45011	-0.82375	0.857423279683513	0.0061339	-0.19574	-0.084952
Trial1	3	1	blindfold	clockwise	practice	Free	1	0.5	0	23.93109	0.26209	-1.4501	-0.82381	0.857475453203531	0.018647	-0.1576	-0.08021
Trial1	3	1	blindfold	clockwise	practice	Free	1	0.5	0	23.95111	0.26211	-1.4501	-0.82387	0.857527513694691	-0.010795	-0.157551	-0.047827
Trial1	3	1	blindfold	clockwise	practice	Free	1	0.5	0	23.9711	0.26211	-1.45009	-0.82392	0.857575559304132	-0.040713	-0.12788	-0.078223
Trial1	3	1	blindfold	clockwise	practice	Free	1	0.5	0	23.99109	0.26209	-1.45008	-0.82401	0.857667577402574	-0.071602	-0.136299	-0.045516
Trial1	3	1	blindfold	clockwise	practice	Free	1	0.5	0	24.01111	0.26199	-1.45009	-0.82403	0.857714501667985	-0.051075	-0.233524	-0.011013
Trial1	3	1	blindfold	clockwise	practice	Free	1	0.5	0	24.0311	0.26194	-1.45012	-0.8240401	0.857738057413312	-0.029754	-0.284233	-0.031174
Trial1	3	1	blindfold	clockwise	practice	Free	1	0.5	0	24.05112	0.26193	-1.45014	-0.8240401	0.857740836675769	-0.034132	-0.334924	-0.027102
Trial1	3	1	blindfold	clockwise	practice	Free	1	0.5	0	24.07111	0.26193	-1.45016	-0.8240401	0.857740836675769	-0.021436	-0.406755	-0.013597
Trial1	3	1	blindfold	clockwise	practice	Free	1	0.5	0	24.09109	0.26193	-1.45019	-0.8240401	0.857740836675769	-0.03899	-0.474349	-0.010344
Trial1	3	1	blindfold	clockwise	practice	Free	1	0.5	0	24.11111	0.26192	-1.45025	-0.8240401	0.857743607774027	-0.10205	-0.609673	-0.021232
Trial1	3	1	blindfold	clockwise	practice	Free	1	0.5	0	24.1311	0.26191	-1.45028	-0.82405	0.857755950076825	-0.106088	-0.656223	-0.025617
Trial1	3	1	blindfold	clockwise	practice	Free	1	0.5	0	24.15109	0.26191	-1.45031	-0.82405	0.857755950076825	-0.126709	-0.630832	-0.039111
Trial1	3	1	blindfold	clockwise	practice	Free	1	0.5	0	24.17111	0.2619	-1.45032	-0.8240401	0.857749158565039	-0.107326	-0.690078	0.01668
Trial1	3	1	blindfold	clockwise	practice	Free	1	0.5	0	24.1911	0.2619	-1.45034	-0.8240401	0.857749158565039	-0.078678	-0.791641	0.034729
Trial1	3	1	blindfold	clockwise	practice	Free	1	0.5	0	24.21109	0.26189	-1.45041	-0.8240401	0.857751938258434	-0.058307	-0.943986	0.056986
Trial1	3	1	blindfold	clockwise	practice	Free	1	0.5	0	24.23111	0.26188	-1.45045	-0.82403	0.857745040813052	-0.09195	-1.028622	0.051113
Trial1	3	1	blindfold	clockwise	practice	Free	1	0.5	0	24.2511	0.26188	-1.45049	-0.82403	0.857745040813052	-0.126564	-1.087867	0.07094
Trial1	3	1	blindfold	clockwise	practice	Free	1	0.5	0	24.27109	0.26187	-1.45052	-0.82403	0.857747812479801	-0.155479	-1.109026	0.040838
Trial1	3	1	blindfold	clockwise	practice	Free	1	0.5	0	24.29111	0.26186	-1.45053	-0.82403	0.857750584253799	-0.129413	-1.066708	0.036922
Trial1	3	1	blindfold	clockwise	practice	Free	1	0.5	0	24.3111	0.26185	-1.45053	-0.82403	0.857753364409479	-0.16771	-1.066708	0.043906
Trial1	3	1	blindfold	clockwise	practice	Free	1	0.5	0	24.33112	0.26184	-1.45053	-0.82403	0.857756144673048	-0.183438	-1.058244	0.013649
Trial1	3	1	blindfold	clockwise	practice	Free	1	0.5	0	24.3511	0.26183	-1.45054	-0.82402	0.857749296949238	-0.125171	-1.100562	0.041294
Trial1	3	1	blindfold	clockwise	practice	Free	1	0.5	0	24.37109	0.26183	-1.45054	-0.82402	0.857749296949238	-0.107565	-1.075171	0.02502
Trial1	3	1	blindfold	clockwise	practice	Free	1	0.5	0	24.39111	0.26182	-1.45055	-0.82402	0.857752077459444	-0.137948	-1.087867	0.045011
Trial1	3	1	blindfold	clockwise	practice	Free	1	0.5	0	24.4111	0.26181	-1.45054	-0.82402	0.857754849801729	-0.112682	-1.045549	0.050188
Trial1	3	1	blindfold	clockwise	practice	Free	1	0.5	0	24.43109	0.26181	-1.45053	-0.82401	0.857745287313209	-0.098831	-0.994767	0.021065
Trial1	3	1	blindfold	clockwise	practice	Free	1	0.5	0	24.45111	0.2618	-1.45051	-0.82401	0.857748068069868	-0.098831	-0.994767	0.021065
Trial1	3	1	blindfold	clockwise	practice	Free	1	0.5	0	24.4711	0.26179	-1.45048	-0.82401	0.85775084065787	-0.18526	-0.943986	0.068524
Trial1	3	1	blindfold	clockwise	practice	Free	1	0.5	0	24.49109	0.26179	-1.45048	-0.824	0.857741220980209	-0.19436	-0.901668	0.068684
Trial1	3	1	blindfold	clockwise	practice	Free	1	0.5	0	24.51111	0.26177	-1.45045	-0.824	0.857746774817412	-0.168238	-0.842422	0.06913
Trial1	3	1	blindfold	clockwise	practice	Free	1	0.5	0	24.5311	0.26176	-1.45044	-0.82399	0.857739993720341	-0.181043	-0.829727	0.069598
Trial1	3	1	blindfold	clockwise	practice	Free	1	0.5	0	24.55112	0.26176	-1.45042	-0.82399	0.857739993720341	-0.164738	-0.770482	0.090391
Trial1	3	1	blindfold	clockwise	practice	Free	1	0.5	0	24.57111	0.26175	-1.45041	-0.82399	0.857742775077975	-0.108916	-0.791641	0.071343
Trial1	3	1	blindfold	clockwise	practice	Free	1	0.5	0	24.59109	0.26174	-1.4504	-0.82397	0.857726252007499	-0.114414	-0.787409	0.083838
Trial1	3	1	blindfold	clockwise	practice	Free	1	0.5	0	24.61111	0.26173	-1.45039	-0.82397	0.857729033643153	-0.089472	-0.690078	0.118576
Trial1	3	1	blindfold	clockwise	practice	Free	1	0.5	0	24.6311	0.26173	-1.45037	-0.82396	0.85771947144717	-0.136936	-0.685846	0.142123
Trial1	3	1	blindfold	clockwise	practice	Free	1	0.5	0	24.65109	0.26172	-1.45035	-0.82396	0.857722244942468	-0.13576	-0.656223	0.112488
Trial1	3	1	blindfold	clockwise	practice	Free	1	0.5	0	24.67111	0.26172	-1.45034	-0.8239501	0.85771268278632	-0.123854	-0.630832	0.134092
Trial1	3	1	blindfold	clockwise	practice	Free	1	0.5	0	24.6911	0.26171	-1.45033	-0.82394	0.85770577978716	-0.101372	-0.596978	0.101045
Trial1	3	1	blindfold	clockwise	practice	Free	1	0.5	0	24.71109	0.2617	-1.45031	-0.82393	0.857698942505045	-0.132694	-0.626601	0.146351
Trial1	3	1	blindfold	clockwise	practice	Free	1	0.5	0	24.73111	0.26169	-1.45031	-0.82392	0.857692162659918	-0.101269	-0.605442	0.121596
Trial1	3	1	blindfold	clockwise	practice	Free	1	0.5	0	24.7511	0.26168	-1.4503	-0.82392	0.857694936709072	-0.113759	-0.550428	0.096198
Trial1	3	1	blindfold	clockwise	practice	Free	1	0.5	0	24.77109	0.26168	-1.45029	-0.82392	0.857694936709072	-0.117145	-0.529269	0.074872
Trial1	3	1	blindfold	clockwise	practice	Free	1	0.5	0	24.79111	0.26167	-1.45028	-0.82391	0.857688099924021	-0.082312	-0.537733	0.050785
Trial1	3	1	blindfold	clockwise	practice	Free	1	0.5	0	24.8111	0.26167	-1.45026	-0.82391	0.857688099924021	-0.051533	-0.465626	0.022296
Trial1	3	1	blindfold	clockwise	practice	Free	1	0.5	0	24.83112	0.26166	-1.45025	-0.82391	0.857690882500728	-0.054282	-0.473964	-0.015931
Trial1	3	1	blindfold	clockwise	practice	Free	1	0.5	0	24.8511	0.26166	-1.45025	-0.82391	0.857690882500728	-0.038007	-0.465367	0.0016308
Trial1	3	1	blindfold	clockwise	practice	Free	1	0.5	0	24.87109	0.26166	-1.45025	-0.82391	0.857690882500728	-0.020759	-0.456769	-0.006176
Trial1	3	1	blindfold	clockwise	practice	Free	1	0.5	0	24.89111	0.26166	-1.45025	-0.82391	0.857690882500728	-0.01197	-0.490519	-0.015607
Trial1	3	1	blindfold	clockwise	practice	Free	1	0.5	0	24.9111	0.26166	-1.45024	-0.82391	0.857690882500728	-0.021388	-0.477566	0.010743
Trial1	3	1	blindfold	clockwise	practice	Free	1	0.5	0	24.93109	0.26166	-1.45024	-0.82391	0.857690882500728	-0.033089	-0.468986	-0.015117
Trial1	3	1	blindfold	clockwise	practice	Free	1	0.5	0	24.95111	0.26165	-1.45024	-0.82391	0.857693656903357	-0.021856	-0.422306	0.023426
Trial1	3	1	blindfold	clockwise	practice	Free	1	0.5	0	24.9711	0.26165	-1.45023	-0.82391	0.857693656903357	-0.055022	-0.456037	0.0052072
Trial1	3	1	blindfold	clockwise	practice	Free	1	0.5	0	24.99109	0.26165	-1.45023	-0.82391	0.857693656903357	-0.057936	-0.438988	-0.028788
Trial1	3	1	blindfold	clockwise	practice	Free	1	0.5	0	25.01111	0.26164	-1.45023	-0.82391	0.857696431413225	-0.060669	-0.430283	-0.074641
Trial1	3	1	blindfold	clockwise	practice	Free	1	0.5	0	25.0311	0.26164	-1.45022	-0.82392	0.857706050542456	-0.055772	-0.38785	-0.083734
Trial1	3	1	blindfold	clockwise	practice	Free	1	0.5	0	25.05112	0.26164	-1.45022	-0.82392	0.857706050542456	-0.059171	-0.417355	-0.105019
Trial1	3	1	blindfold	clockwise	practice	Free	1	0.5	0	25.07111	0.26164	-1.45021	-0.82392	0.857706050542456	-0.040454	-0.400315	-0.040755
Trial1	3	1	blindfold	clockwise	practice	Free	1	0.5	0	25.09109	0.26164	-1.45021	-0.82393	0.857715612423914	-0.021902	-0.400204	-0.082372
Trial1	3	1	blindfold	clockwise	practice	Free	1	0.5	0	25.11111	0.26163	-1.45021	-0.82393	0.857718395261386	0.013565	-0.399967	-0.013233
Trial1	3	1	blindfold	clockwise	practice	Free	1	0.5	0	25.1311	0.26163	-1.45021	-0.82393	0.857718395261386	-0.013264	-0.374464	0.023849
Trial1	3	1	blindfold	clockwise	practice	Free	1	0.5	0	25.15109	0.26163	-1.45021	-0.82392	0.857708833410952	-0.012931	-0.353198	0.015389
Trial1	3	1	blindfold	clockwise	practice	Free	1	0.5	0	25.17111	0.26163	-1.45019	-0.82392	0.857708833410952	0.0039906	-0.34041	0.016038
Trial1	3	1	blindfold	clockwise	practice	Free	1	0.5	0	25.1911	0.26163	-1.45018	-0.82392	0.857708833410952	-0.021699	-0.314931	0.023519
Trial1	3	1	blindfold	clockwise	practice	Free	1	0.5	0	25.21109	0.26163	-1.45017	-0.82392	0.857708833410952	0.0031903	-0.373993	0.007574
Trial1	3	1	blindfold	clockwise	practice	Free	1	0.5	0	25.23111	0.26163	-1.45017	-0.82392	0.857708833410952	-0.021045	-0.352736	0.0065874
Trial1	3	1	blindfold	clockwise	practice	Free	1	0.5	0	25.2511	0.26163	-1.45017	-0.82392	0.857708833410952	0.046606	-0.361106	0.0091851
Trial1	3	1	blindfold	clockwise	practice	Free	1	0.5	0	25.27109	0.26163	-1.45017	-0.82392	0.857708833410952	0.051634	-0.318699	-0.011796
Trial1	3	1	blindfold	clockwise	practice	Free	1	0.5	0	25.29111	0.26163	-1.45017	-0.82392	0.857708833410952	0.089512	-0.305914	-0.019923
Trial1	3	1	blindfold	clockwise	practice	Free	1	0.5	0	25.3111	0.26164	-1.45016	-0.82393	0.857715612423914	0.047998	-0.335356	-0.028855
Trial1	3	1	blindfold	clockwise	practice	Free	1	0.5	0	25.33112	0.26164	-1.45016	-0.82393	0.857715612423914	0.053021	-0.309878	-0.049826
Trial1	3	1	blindfold	clockwise	practice	Free	1	0.5	0	25.3511	0.26165	-1.45015	-0.82394	0.857722457154442	0.073165	-0.204014	-0.036477
Trial1	3	1	blindfold	clockwise	practice	Free	1	0.5	0	25.37109	0.26167	-1.45012	-0.82394	0.857716900361697	0.089731	-0.110868	-0.014511
Trial1	3	1	blindfold	clockwise	practice	Free	1	0.5	0	25.39111	0.26171	-1.45009	-0.82393	0.857696160421772	0.042381	-0.165841	0.0048437
Trial1	3	1	blindfold	clockwise	practice	Free	1	0.5	0	25.4111	0.26175	-1.45009	-0.82393	0.857685058003233	-0.021385	-0.178436	0.027757
Trial1	3	1	blindfold	clockwise	practice	Free	1	0.5	0	25.43109	0.26175	-1.45009	-0.82393	0.857685058003233	0.00024616	-0.140304	-0.0010284
Trial1	3	1	blindfold	clockwise	practice	Free	1	0.5	0	25.45111	0.26175	-1.45008	-0.82393	0.857685058003233	0.017973	-0.131801	-0.021517
Trial1	3	1	blindfold	clockwise	practice	Free	1	0.5	0	25.4711	0.26175	-1.45007	-0.82394	0.857694677493139	0.029187	-0.102152	0.017032
Trial1	3	1	blindfold	clockwise	practice	Free	1	0.5	0	25.49109	0.26176	-1.45005	-0.82397	0.857720697337717	0.031452	-0.038662	-0.011749
Trial1	3	1	blindfold	clockwise	practice	Free	1	0.5	0	25.51111	0.26187	-1.45	-0.82397	0.857690150207856	0.06801	0.033278	-0.0026343
Trial1	3	1	blindfold	clockwise	practice	Free	1	0.5	0	25.5311	0.26195	-1.44998	-0.82398	0.857677557176365	-0.02877	0.054426	-0.019067
Trial1	3	1	blindfold	clockwise	practice	Free	1	0.5	0	25.55112	0.26201	-1.44998	-0.82399	0.857670585810739	0.0001804	-0.013287	-0.03614
Trial1	3	1	blindfold	clockwise	practice	Free	1	0.5	0	25.57111	0.26203	-1.44999	-0.82399	0.857665037075979	-0.025516	0.029032	0.0064746
Trial1	3	1	blindfold	clockwise	practice	Free	1	0.5	0	25.59109	0.26203	-1.44999	-0.82398	0.857655359404756	0.024899	0.079795	0.016885
Trial1	3	1	blindfold	clockwise	practice	Free	1	0.5	0	25.61111	0.26204	-1.44998	-0.82397	0.857642968872918	0.0047255	-0.017563	-0.00086277
Trial1	3	1	blindfold	clockwise	practice	Free	1	0.5	0	25.6311	0.26205	-1.44999	-0.82397	0.857640190577647	0.03741	0.0078259	0.021581
Trial1	3	1	blindfold	clockwise	practice	Free	1	0.5	0	25.65109	0.26205	-1.44999	-0.82397	0.857640190577647	0.021146	0.037442	0.0040166
Trial1	3	1	blindfold	clockwise	practice	Free	1	0.5	0	25.67111	0.26205	-1.44999	-0.82398	0.857649811037753	-0.019835	-0.000646	-0.031439
Trial1	3	1	blindfold	clockwise	practice	Free	1	0.5	0	25.6911	0.26204	-1.45	-0.82398	0.85765258930186	-0.024383	0.016286	-0.022489
Trial1	3	1	blindfold	clockwise	practice	Free	1	0.5	0	25.71109	0.26204	-1.44999	-0.82398	0.85765258930186	0.034008	-0.0091148	0.00028981
Trial1	3	1	blindfold	clockwise	practice	Free	1	0.5	0	25.73111	0.26204	-1.45	-0.82398	0.85765258930186	-0.033489	-0.0048816	-0.0065417
Trial1	3	1	blindfold	clockwise	practice	Free	1	0.5	0	25.7511	0.26204	-1.44999	-0.82399	0.85766226700434	-0.049096	0.04589	-0.041018
Trial1	3	1	blindfold	clockwise	practice	Free	1	0.5	0	25.77109	0.26203	-1.44999	-0.82401	0.857684220652366	-0.061937	0.02895	-0.037267
Trial1	3	1	blindfold	clockwise	practice	Free	1	0.5	0	25.79111	0.262	-1.44999	-0.82411	0.857788579881031	-0.07932	-0.0091397	-0.025222
Trial1	3	1	blindfold	clockwise	practice	Free	1	0.5	0	25.8111	0.26179	-1.44998	-0.82418	0.857914147513605	-0.078621	0.041622	-0.042117
Trial1	3	1	blindfold	clockwise	practice	Free	1	0.5	0	25.83112	0.26163	-1.44999	-0.82424	0.858016191247286	-0.053722	-0.0049318	-0.028771
[truncated: 14,482 more rows]
