# Supplementary material for: Assessing kinesthetic proprioceptive function of the upper limb: a novel dynamic movement reproduction task using a robotic arm
Source: PeerJ. 2021 May 3;9:e11301. doi: 10.7717/peerj.11301 (PMC8101453; doi:10.7717/peerj.11301)
Supplement: Supplemental Information 1 [file peerj-09-11301-s001.zip › DMR raw data_Study 1/Session 1/HMData_PP13-1_2019-06-19-17-32-19.txt]

Trial1	3	1	blindfold	counterclockwise	practice	Guided	1	0.5	0	0	0.45685	-1.45362	-0.79881	0.799974591818441	1.506092	-7.609267	2.475502
Trial1	3	1	blindfold	counterclockwise	practice	Guided	1	0.5	0	0.009231567	0.45692	-1.45362	-0.79881	0.799970818821999	1.507756	-7.655816	2.467083
Trial1	3	1	blindfold	counterclockwise	practice	Guided	1	0.5	0	0.02922058	0.45695	-1.45363	-0.79881	0.799969203235223	1.546367	-7.61773	2.397579
Trial1	3	1	blindfold	counterclockwise	practice	Guided	1	0.5	0	0.04922485	0.45701	-1.45367	-0.79881	0.799965977031059	1.502419	-7.588108	2.420082
Trial1	3	1	blindfold	counterclockwise	practice	Guided	1	0.5	0	0.06922913	0.45709	-1.45371	-0.7988	0.799951683239817	1.538671	-7.596571	2.448001
Trial1	3	1	blindfold	counterclockwise	practice	Guided	1	0.5	0	0.0892334	0.45715	-1.45374	-0.7988	0.799948465866507	1.477024	-7.566949	2.418413
Trial1	3	1	blindfold	counterclockwise	practice	Guided	1	0.5	0	0.1092224	0.45729	-1.45376	-0.7988	0.799940979838622	1.507915	-7.520399	2.462937
Trial1	3	1	blindfold	counterclockwise	practice	Guided	1	0.5	0	0.1292267	0.45736	-1.45377	-0.79879	0.799927245845855	1.50645	-7.562717	2.484074
Trial1	3	1	blindfold	counterclockwise	practice	Guided	1	0.5	0	0.149231	0.45743	-1.45377	-0.79879	0.799923517259596	1.493763	-7.528862	2.475927
Trial1	3	1	blindfold	counterclockwise	practice	Guided	1	0.5	0	0.16922	0.4575	-1.45377	-0.79879	0.799919796365968	1.524436	-7.524631	2.468634
Trial1	3	1	blindfold	counterclockwise	practice	Guided	1	0.5	0	0.1892242	0.45756	-1.45377	-0.79878	0.799906669672152	1.557054	-7.537326	2.487528
Trial1	3	1	blindfold	counterclockwise	practice	Guided	1	0.5	0	0.2092285	0.4577	-1.45377	-0.79878	0.79989925342502	1.498969	-7.550021	2.53031
Trial1	3	1	blindfold	counterclockwise	practice	Guided	1	0.5	0	0.2292328	0.45777	-1.45377	-0.79877	0.799885496902492	1.478406	-7.520399	2.520454
Trial1	3	1	blindfold	counterclockwise	practice	Guided	1	0.5	0	0.2492218	0.45784	-1.45377	-0.79877	0.799881804003997	1.502579	-7.490776	2.53821
Trial1	3	1	blindfold	counterclockwise	practice	Guided	1	0.5	0	0.2692261	0.4579	-1.45376	-0.79877	0.799878642629053	1.48401	-7.478081	2.499652
Trial1	3	1	blindfold	counterclockwise	practice	Guided	1	0.5	0	0.2892303	0.45797	-1.45375	-0.79877	0.799874961079019	1.50795	-7.486544	2.474332
Trial1	3	1	blindfold	counterclockwise	practice	Guided	1	0.5	0	0.3092346	0.45811	-1.45376	-0.79877	0.79986761786991	1.511539	-7.605035	2.467636
Trial1	3	1	blindfold	counterclockwise	practice	Guided	1	0.5	0	0.3292236	0.45817	-1.45377	-0.79877	0.799864478258943	1.514885	-7.57118	2.4806
Trial1	3	1	blindfold	counterclockwise	practice	Guided	1	0.5	0	0.3492279	0.45824	-1.45378	-0.79877	0.799860821828871	1.465909	-7.588108	2.466521
Trial1	3	1	blindfold	counterclockwise	practice	Guided	1	0.5	0	0.3692322	0.45831	-1.45378	-0.79877	0.799857169950599	1.450655	-7.541558	2.476348
Trial1	3	1	blindfold	counterclockwise	practice	Guided	1	0.5	0	0.3892212	0.45837	-1.45377	-0.79876	0.799844103262019	1.433119	-7.482313	2.559948
Trial1	3	1	blindfold	counterclockwise	practice	Guided	1	0.5	0	0.4092255	0.4585	-1.45375	-0.79876	0.799837346175991	1.424118	-7.435763	2.504228
Trial1	3	1	blindfold	counterclockwise	practice	Guided	1	0.5	0	0.4292297	0.45856	-1.45374	-0.79876	0.799834237244201	1.402986	-7.469617	2.502814
Trial1	3	1	blindfold	counterclockwise	practice	Guided	1	0.5	0	0.449234	0.45862	-1.45374	-0.79876	0.799831129711916	1.418485	-7.465385	2.46146
Trial1	3	1	blindfold	counterclockwise	practice	Guided	1	0.5	0	0.469223	0.45869	-1.45374	-0.79876	0.799827512500615	1.412223	-7.456922	2.490754
Trial1	3	1	blindfold	counterclockwise	practice	Guided	1	0.5	0	0.4892273	0.45875	-1.45374	-0.79876	0.799824414697728	1.430232	-7.435763	2.491908
Trial1	3	1	blindfold	counterclockwise	practice	Guided	1	0.5	0	0.5092316	0.45888	-1.45373	-0.79876	0.79981772075624	1.426254	-7.456922	2.470536
Trial1	3	1	blindfold	counterclockwise	practice	Guided	1	0.5	0	0.5292206	0.45894	-1.45373	-0.79876	0.799814638705358	1.442836	-7.418836	2.47169
Trial1	3	1	blindfold	counterclockwise	practice	Guided	1	0.5	0	0.5492249	0.45901	-1.45373	-0.79876	0.799811047887981	1.420847	-7.448458	2.487163
Trial1	3	1	blindfold	counterclockwise	practice	Guided	1	0.5	0	0.5692291	0.45907	-1.45372	-0.79876	0.799807977087396	1.424191	-7.431531	2.504349
Trial1	3	1	blindfold	counterclockwise	practice	Guided	1	0.5	0	0.5892334	0.45913	-1.45372	-0.79876	0.799804907724661	1.404488	-7.40614	2.4776
Trial1	3	1	blindfold	counterclockwise	practice	Guided	1	0.5	0	0.6092224	0.45926	-1.45371	-0.79876	0.799798273863027	1.411176	-7.397677	2.515051
Trial1	3	1	blindfold	counterclockwise	practice	Guided	1	0.5	0	0.6292267	0.45932	-1.4537	-0.79876	0.799795221757281	1.380149	-7.393445	2.489159
Trial1	3	1	blindfold	counterclockwise	practice	Guided	1	0.5	0	0.649231	0.45938	-1.4537	-0.79875	0.799782170451079	1.402975	-7.423067	2.498758
Trial1	3	1	blindfold	counterclockwise	practice	Guided	1	0.5	0	0.66922	0.45944	-1.4537	-0.79876	0.799789124951918	1.38048	-7.380749	2.456549
Trial1	3	1	blindfold	counterclockwise	practice	Guided	1	0.5	0	0.6892242	0.45951	-1.45369	-0.79876	0.799785577787302	1.428311	-7.351127	2.436891
Trial1	3	1	blindfold	counterclockwise	practice	Guided	1	0.5	0	0.7092285	0.45964	-1.45369	-0.79876	0.799779008559739	1.400935	-7.40614	2.464754
Trial1	3	1	blindfold	counterclockwise	practice	Guided	1	0.5	0	0.7292328	0.4597	-1.45369	-0.79876	0.799775983367288	1.369929	-7.414604	2.483875
Trial1	3	1	blindfold	counterclockwise	practice	Guided	1	0.5	0	0.7492218	0.45976	-1.45369	-0.79876	0.799772961163999	1.342287	-7.355359	2.515947
Trial1	3	1	blindfold	counterclockwise	practice	Guided	1	0.5	0	0.7692261	0.45981	-1.45368	-0.79875	0.799760445663977	1.352643	-7.3342	2.550593
Trial1	3	1	blindfold	counterclockwise	practice	Guided	1	0.5	0	0.7892303	0.45987	-1.45368	-0.79875	0.799757434650573	1.264529	-7.317272	2.536152
Trial1	3	1	blindfold	counterclockwise	practice	Guided	1	0.5	0	0.8092346	0.45999	-1.45367	-0.79875	0.799751420113162	1.276866	-7.325736	2.541254
Trial1	3	1	blindfold	counterclockwise	practice	Guided	1	0.5	0	0.8292236	0.46004	-1.45367	-0.79874	0.799738979803694	1.270333	-7.317272	2.574755
Trial1	3	1	blindfold	counterclockwise	practice	Guided	1	0.5	0	0.8492279	0.46009	-1.45367	-0.79874	0.799736482633808	1.259935	-7.317272	2.536767
Trial1	3	1	blindfold	counterclockwise	practice	Guided	1	0.5	0	0.8692322	0.46015	-1.45367	-0.79874	0.799733491038411	1.319955	-7.296113	2.505864
Trial1	3	1	blindfold	counterclockwise	practice	Guided	1	0.5	0	0.8892212	0.46021	-1.45366	-0.79874	0.799730503932149	1.28358	-7.283418	2.503584
Trial1	3	1	blindfold	counterclockwise	practice	Guided	1	0.5	0	0.9092255	0.46032	-1.45366	-0.79874	0.799725038490771	1.231366	-7.338431	2.584897
Trial1	3	1	blindfold	counterclockwise	practice	Guided	1	0.5	0	0.9292297	0.46037	-1.45366	-0.79873	0.799712557508275	1.230484	-7.317272	2.597574
Trial1	3	1	blindfold	counterclockwise	practice	Guided	1	0.5	0	0.949234	0.46042	-1.45366	-0.79873	0.799710082366859	1.209013	-7.270723	2.663982
Trial1	3	1	blindfold	counterclockwise	practice	Guided	1	0.5	0	0.969223	0.46047	-1.45365	-0.79872	0.799697607528903	1.166769	-7.266491	2.661127
Trial1	3	1	blindfold	counterclockwise	practice	Guided	1	0.5	0	0.9892273	0.46052	-1.45365	-0.79871	0.799685134277678	1.168466	-7.258027	2.635804
Trial1	3	1	blindfold	counterclockwise	practice	Guided	1	0.5	0	1.009232	0.46062	-1.45364	-0.79871	0.799680205693529	1.197116	-7.266491	2.650497
Trial1	3	1	blindfold	counterclockwise	practice	Guided	1	0.5	0	1.029221	0.46067	-1.45364	-0.7987	0.79966774314776	1.186929	-7.203014	2.675266
Trial1	3	1	blindfold	counterclockwise	practice	Guided	1	0.5	0	1.049225	0.46072	-1.45363	-0.7987	0.799665285152893	1.175387	-7.249564	2.671054
Trial1	3	1	blindfold	counterclockwise	practice	Guided	1	0.5	0	1.069229	0.46077	-1.45363	-0.79869	0.799652888287646	1.168298	-7.198782	2.699462
Trial1	3	1	blindfold	counterclockwise	practice	Guided	1	0.5	0	1.089233	0.46082	-1.45362	-0.7986799	0.799640375415451	1.126836	-7.215709	2.747556
Trial1	3	1	blindfold	counterclockwise	practice	Guided	1	0.5	0	1.109222	0.46091	-1.45361	-0.79867	0.799626028515802	1.0933	-7.126841	2.741059
Trial1	3	1	blindfold	counterclockwise	practice	Guided	1	0.5	0	1.129227	0.46095	-1.4536	-0.79867	0.799624075814333	1.072947	-7.156464	2.790586
Trial1	3	1	blindfold	counterclockwise	practice	Guided	1	0.5	0	1.149231	0.461	-1.4536	-0.79866	0.799611632079538	1.106149	-7.148	2.801324
Trial1	3	1	blindfold	counterclockwise	practice	Guided	1	0.5	0	1.16922	0.46104	-1.4536	-0.79866	0.79960968384131	1.091532	-7.169159	2.765549
Trial1	3	1	blindfold	counterclockwise	practice	Guided	1	0.5	0	1.189224	0.46108	-1.4536	-0.79865	0.799597792517277	1.101388	-7.236868	2.745882
Trial1	3	1	blindfold	counterclockwise	practice	Guided	1	0.5	0	1.209229	0.46117	-1.45361	-0.79865	0.79959341672322	1.10243	-7.270723	2.784751
Trial1	3	1	blindfold	counterclockwise	practice	Guided	1	0.5	0	1.229233	0.46122	-1.45361	-0.79864	0.799580989421794	1.085723	-7.19455	2.850879
Trial1	3	1	blindfold	counterclockwise	practice	Guided	1	0.5	0	1.249222	0.46126	-1.45361	-0.79863	0.799569047395622	1.017572	-7.152232	2.85474
Trial1	3	1	blindfold	counterclockwise	practice	Guided	1	0.5	0	1.269226	0.4613	-1.4536	-0.79863	0.799567110606566	0.987156	-7.148	2.865397
Trial1	3	1	blindfold	counterclockwise	practice	Guided	1	0.5	0	1.28923	0.46134	-1.45359	-0.79862	0.79955517538615	0.990493	-7.109914	2.878359
Trial1	3	1	blindfold	counterclockwise	practice	Guided	1	0.5	0	1.309235	0.46141	-1.45358	-0.79861	0.799541791626353	1.015024	-7.152232	2.829138
Trial1	3	1	blindfold	counterclockwise	practice	Guided	1	0.5	0	1.329224	0.46145	-1.45357	-0.79861	0.799539862272862	1.032462	-7.143769	2.821851
Trial1	3	1	blindfold	counterclockwise	practice	Guided	1	0.5	0	1.349228	0.46149	-1.45357	-0.79861	0.799537933479904	1.01756	-7.148	2.792879
Trial1	3	1	blindfold	counterclockwise	practice	Guided	1	0.5	0	1.369232	0.46153	-1.45357	-0.79861	0.799536006685907	1.069063	-7.156464	2.769279
Trial1	3	1	blindfold	counterclockwise	practice	Guided	1	0.5	0	1.389221	0.46158	-1.45358	-0.79861	0.799533603510631	1.04824	-7.160696	2.776287
Trial1	3	1	blindfold	counterclockwise	practice	Guided	1	0.5	0	1.409225	0.46165	-1.45358	-0.7986	0.799520300067922	0.996005	-7.114146	2.86603
Trial1	3	1	blindfold	counterclockwise	practice	Guided	1	0.5	0	1.42923	0.46169	-1.45357	-0.7986	0.799518382669607	0.958782	-7.114146	2.905952
Trial1	3	1	blindfold	counterclockwise	practice	Guided	1	0.5	0	1.449234	0.46173	-1.45357	-0.7986	0.799516467267375	0.989173	-7.109914	2.895305
Trial1	3	1	blindfold	counterclockwise	practice	Guided	1	0.5	0	1.469223	0.46176	-1.45357	-0.7985901	0.799505088729327	0.946354	-7.135305	2.900885
Trial1	3	1	blindfold	counterclockwise	practice	Guided	1	0.5	0	1.489227	0.4618	-1.45356	-0.7985901	0.799503178221186	1.002677	-7.148	2.88351
Trial1	3	1	blindfold	counterclockwise	practice	Guided	1	0.5	0	1.509232	0.46188	-1.45356	-0.79858	0.79948929719324	0.980656	-7.105682	2.886024
Trial1	3	1	blindfold	counterclockwise	practice	Guided	1	0.5	0	1.529221	0.46191	-1.45356	-0.79858	0.799487866820468	0.980368	-7.105682	2.898978
Trial1	3	1	blindfold	counterclockwise	practice	Guided	1	0.5	0	1.549225	0.46195	-1.45356	-0.79858	0.799485962350782	1.00519	-7.071828	2.845537
Trial1	3	1	blindfold	counterclockwise	practice	Guided	1	0.5	0	1.569229	0.46199	-1.45356	-0.79858	0.799484059877322	1.029349	-7.07606	2.864158
Trial1	3	1	blindfold	counterclockwise	practice	Guided	1	0.5	0	1.589233	0.46203	-1.45355	-0.79858	0.799482159400101	1.004304	-7.059133	2.854564
Trial1	3	1	blindfold	counterclockwise	practice	Guided	1	0.5	0	1.609222	0.4621	-1.45355	-0.79857	0.799468836752876	0.986701	-7.084523	2.916474
Trial1	3	1	blindfold	counterclockwise	practice	Guided	1	0.5	0	1.629227	0.46214	-1.45355	-0.79857	0.799466940329599	0.949566	-7.067596	2.913599
Trial1	3	1	blindfold	counterclockwise	practice	Guided	1	0.5	0	1.649231	0.46218	-1.45355	-0.79857	0.799465045905616	0.947816	-7.092987	2.939226
Trial1	3	1	blindfold	counterclockwise	practice	Guided	1	0.5	0	1.66922	0.46221	-1.45355	-0.79857	0.799463628160588	0.940234	-7.109914	2.925985
Trial1	3	1	blindfold	counterclockwise	practice	Guided	1	0.5	0	1.689224	0.46225	-1.45355	-0.79856	0.799451795768431	0.9523	-7.084523	2.9353
Trial1	3	1	blindfold	counterclockwise	practice	Guided	1	0.5	0	1.709229	0.46231	-1.45354	-0.79856	0.799448963791669	0.975399	-7.105682	2.907192
Trial1	3	1	blindfold	counterclockwise	practice	Guided	1	0.5	0	1.729233	0.46235	-1.45354	-0.79856	0.799447080644377	0.954552	-7.092987	2.924664
Trial1	3	1	blindfold	counterclockwise	practice	Guided	1	0.5	0	1.749222	0.46239	-1.45355	-0.79856	0.799445196686418	0.953401	-7.164928	2.918428
Trial1	3	1	blindfold	counterclockwise	practice	Guided	1	0.5	0	1.769226	0.46242	-1.45355	-0.79856	0.799443786781231	0.927757	-7.126841	2.938971
Trial1	3	1	blindfold	counterclockwise	practice	Guided	1	0.5	0	1.78923	0.46245	-1.45355	-0.79855	0.79943237267018	0.966787	-7.07606	2.970259
Trial1	3	1	blindfold	counterclockwise	practice	Guided	1	0.5	0	1.809235	0.46252	-1.45355	-0.79855	0.799429088904688	0.902375	-7.080292	2.93275
Trial1	3	1	blindfold	counterclockwise	practice	Guided	1	0.5	0	1.829224	0.46255	-1.45355	-0.79855	0.79942768384643	0.914178	-7.097219	2.93275
Trial1	3	1	blindfold	counterclockwise	practice	Guided	1	0.5	0	1.849228	0.46258	-1.45355	-0.79855	0.79942627851509	0.890453	-7.084523	2.943985
Trial1	3	1	blindfold	counterclockwise	practice	Guided	1	0.5	0	1.869232	0.46262	-1.45355	-0.79854	0.799414404790185	0.890453	-7.084523	2.969317
Trial1	3	1	blindfold	counterclockwise	practice	Guided	1	0.5	0	1.889221	0.46265	-1.45355	-0.79854	0.799413002063599	0.913553	-7.080292	2.94121
Trial1	3	1	blindfold	counterclockwise	practice	Guided	1	0.5	0	1.909225	0.46271	-1.45355	-0.79854	0.799410201373182	0.895873	-7.101451	2.885756
Trial1	3	1	blindfold	counterclockwise	practice	Guided	1	0.5	0	1.92923	0.46275	-1.45355	-0.79855	0.799418338056711	0.933846	-7.109914	2.891713
Trial1	3	1	blindfold	counterclockwise	practice	Guided	1	0.5	0	1.949234	0.46278	-1.45355	-0.79855	0.799416941605958	0.956875	-7.084523	2.927217
Trial1	3	1	blindfold	counterclockwise	practice	Guided	1	0.5	0	1.969223	0.46281	-1.45355	-0.79854	0.799405543538807	0.931518	-7.067596	2.925497
Trial1	3	1	blindfold	counterclockwise	practice	Guided	1	0.5	0	1.989227	0.46285	-1.45355	-0.79855	0.799413685275819	0.907528	-7.067596	2.966277
Trial1	3	1	blindfold	counterclockwise	practice	Guided	1	0.5	0	2.009232	0.46291	-1.45355	-0.79855	0.79941089959712	0.923411	-7.160696	2.886939
Trial1	3	1	blindfold	counterclockwise	practice	Guided	1	0.5	0	2.029221	0.46295	-1.45355	-0.79855	0.799409044973782	0.898845	-7.181855	2.906896
Trial1	3	1	blindfold	counterclockwise	practice	Guided	1	0.5	0	2.049225	0.46298	-1.45356	-0.79855	0.799407654626518	0.904482	-7.190318	2.885506
Trial1	3	1	blindfold	counterclockwise	practice	Guided	1	0.5	0	2.069229	0.46301	-1.45357	-0.79854	0.799396262548996	0.87176	-7.160696	2.951329
Trial1	3	1	blindfold	counterclockwise	practice	Guided	1	0.5	0	2.089233	0.46304	-1.45357	-0.79854	0.799394875810755	0.870294	-7.097219	2.926293
Trial1	3	1	blindfold	counterclockwise	practice	Guided	1	0.5	0	2.109222	0.4631	-1.45356	-0.79855	0.799402105855566	0.88524	-7.109914	2.871703
Trial1	3	1	blindfold	counterclockwise	practice	Guided	1	0.5	0	2.129227	0.46314	-1.45356	-0.79855	0.799400260718679	0.900788	-7.139537	2.876789
Trial1	3	1	blindfold	counterclockwise	practice	Guided	1	0.5	0	2.149231	0.46317	-1.45356	-0.79855	0.799398878862887	0.91036	-7.143769	2.843886
Trial1	3	1	blindfold	counterclockwise	practice	Guided	1	0.5	0	2.16922	0.4632	-1.45356	-0.79855	0.799397498129139	0.933463	-7.160696	2.83238
Trial1	3	1	blindfold	counterclockwise	practice	Guided	1	0.5	0	2.189224	0.46324	-1.45357	-0.79856	0.799405659599642	0.94757	-7.152232	2.812135
Trial1	3	1	blindfold	counterclockwise	practice	Guided	1	0.5	0	2.209229	0.46331	-1.45357	-0.79856	0.799402443506787	0.934304	-7.207246	2.819722
Trial1	3	1	blindfold	counterclockwise	practice	Guided	1	0.5	0	2.229233	0.46334	-1.45358	-0.79856	0.799401068030249	0.91902	-7.181855	2.856863
Trial1	3	1	blindfold	counterclockwise	practice	Guided	1	0.5	0	2.249222	0.46338	-1.45358	-0.79856	0.799399234896813	0.913068	-7.148	2.883348
Trial1	3	1	blindfold	counterclockwise	practice	Guided	1	0.5	0	2.269226	0.46341	-1.45358	-0.79856	0.799397860675063	0.916112	-7.139537	2.899091
Trial1	3	1	blindfold	counterclockwise	practice	Guided	1	0.5	0	2.28923	0.46344	-1.45358	-0.79856	0.799396487577621	0.944015	-7.164928	2.860812
Trial1	3	1	blindfold	counterclockwise	practice	Guided	1	0.5	0	2.309235	0.46351	-1.45358	-0.79856	0.799393288962859	0.942837	-7.2411	2.879727
Trial1	3	1	blindfold	counterclockwise	practice	Guided	1	0.5	0	2.329224	0.46354	-1.45359	-0.79856	0.799391920971682	0.922592	-7.211477	2.865619
Trial1	3	1	blindfold	counterclockwise	practice	Guided	1	0.5	0	2.349228	0.46358	-1.45359	-0.79857	0.799400040105727	0.935522	-7.19455	2.858048
Trial1	3	1	blindfold	counterclockwise	practice	Guided	1	0.5	0	2.369232	0.46361	-1.45359	-0.79857	0.799398674751639	0.952674	-7.219941	2.860364
Trial1	3	1	blindfold	counterclockwise	practice	Guided	1	0.5	0	2.389221	0.46365	-1.4536	-0.79856	0.799386911442183	0.978006	-7.19455	2.860941
Trial1	3	1	blindfold	counterclockwise	practice	Guided	1	0.5	0	2.409225	0.46372	-1.4536	-0.79856	0.799383731178631	0.955588	-7.186087	2.957485
Trial1	3	1	blindfold	counterclockwise	practice	Guided	1	0.5	0	2.42923	0.46375	-1.4536	-0.79855	0.799372366416333	0.958261	-7.198782	2.982528
Trial1	3	1	blindfold	counterclockwise	practice	Guided	1	0.5	0	2.449234	0.46379	-1.4536	-0.79855	0.799370553731528	0.948455	-7.228405	2.981959
Trial1	3	1	blindfold	counterclockwise	practice	Guided	1	0.5	0	2.469223	0.46382	-1.4536	-0.79854	0.799359192884488	0.949791	-7.224173	3.024467
Trial1	3	1	blindfold	counterclockwise	practice	Guided	1	0.5	0	2.489227	0.46385	-1.4536	-0.79853	0.799347830430341	0.902747	-7.232636	3.022166
Trial1	3	1	blindfold	counterclockwise	practice	Guided	1	0.5	0	2.509232	0.46392	-1.4536	-0.79853	0.799344668875156	0.93343	-7.215709	3.003662
Trial1	3	1	blindfold	counterclockwise	practice	Guided	1	0.5	0	2.529221	0.46396	-1.4536	-0.79853	0.799342864633028	0.932069	-7.224173	2.972385
Trial1	3	1	blindfold	counterclockwise	practice	Guided	1	0.5	0	2.549225	0.46399	-1.4536	-0.79853	0.799341512090702	0.974866	-7.232636	2.966828
Trial1	3	1	blindfold	counterclockwise	practice	Guided	1	0.5	0	2.569229	0.46403	-1.45361	-0.79853	0.799339712685254	0.94453	-7.19455	2.935839
Trial1	3	1	blindfold	counterclockwise	practice	Guided	1	0.5	0	2.589233	0.46406	-1.45361	-0.79854	0.799348364878456	0.947417	-7.215709	2.871643
Trial1	3	1	blindfold	counterclockwise	practice	Guided	1	0.5	0	2.609222	0.46413	-1.45361	-0.79854	0.799345220370614	0.945168	-7.279186	2.841817
Trial1	3	1	blindfold	counterclockwise	practice	Guided	1	0.5	0	2.629227	0.46417	-1.45362	-0.79855	0.799353430153484	0.918502	-7.274954	2.797576
Trial1	3	1	blindfold	counterclockwise	practice	Guided	1	0.5	0	2.649231	0.4642	-1.45362	-0.79855	0.799352085513929	0.941499	-7.279186	2.833092
Trial1	3	1	blindfold	counterclockwise	practice	Guided	1	0.5	0	2.66922	0.46424	-1.45362	-0.79855	0.799350295299201	0.894481	-7.317272	2.838359
Trial1	3	1	blindfold	counterclockwise	practice	Guided	1	0.5	0	2.689224	0.46427	-1.45363	-0.79856	0.79935895818674	0.919788	-7.300345	2.8401
Trial1	3	1	blindfold	counterclockwise	practice	Guided	1	0.5	0	2.709229	0.46434	-1.45364	-0.79856	0.799355832110739	0.952384	-7.291882	2.827731
Trial1	3	1	blindfold	counterclockwise	practice	Guided	1	0.5	0	2.729233	0.46437	-1.45364	-0.79856	0.799354495185808	0.937206	-7.279186	2.832827
Trial1	3	1	blindfold	counterclockwise	practice	Guided	1	0.5	0	2.749222	0.4644	-1.45364	-0.79857	0.799363100827859	0.934428	-7.274954	2.801829
Trial1	3	1	blindfold	counterclockwise	practice	Guided	1	0.5	0	2.769226	0.46444	-1.45364	-0.79857	0.79936132197041	0.960314	-7.304577	2.804727
Trial1	3	1	blindfold	counterclockwise	practice	Guided	1	0.5	0	2.78923	0.46447	-1.45364	-0.79858	0.799369989839505	0.941227	-7.279186	2.773728
Trial1	3	1	blindfold	counterclockwise	practice	Guided	1	0.5	0	2.809235	0.46454	-1.45364	-0.79858	0.79936688264686	0.970734	-7.313041	2.784211
Trial1	3	1	blindfold	counterclockwise	practice	Guided	1	0.5	0	2.829224	0.46458	-1.45365	-0.79858	0.799365109475771	0.985712	-7.338431	2.742859
Trial1	3	1	blindfold	counterclockwise	practice	Guided	1	0.5	0	2.849228	0.46462	-1.45365	-0.7985901	0.799373401615543	0.978576	-7.338431	2.784798
Trial1	3	1	blindfold	counterclockwise	practice	Guided	1	0.5	0	2.869232	0.46466	-1.45365	-0.7985901	0.799371632461	0.991218	-7.321504	2.785673
Trial1	3	1	blindfold	counterclockwise	practice	Guided	1	0.5	0	2.889221	0.46469	-1.45366	-0.7985901	0.799370306247493	0.946975	-7.28765	2.847846
Trial1	3	1	blindfold	counterclockwise	practice	Guided	1	0.5	0	2.909225	0.46476	-1.45365	-0.7985901	0.799367216998295	0.938797	-7.228405	2.799678
Trial1	3	1	blindfold	counterclockwise	practice	Guided	1	0.5	0	2.92923	0.4648	-1.45364	-0.7985901	0.799365454835263	0.965839	-7.236868	2.783955
Trial1	3	1	blindfold	counterclockwise	practice	Guided	1	0.5	0	2.949234	0.46483	-1.45364	-0.7985901	0.799364135179249	0.937303	-7.215709	2.828669
Trial1	3	1	blindfold	counterclockwise	practice	Guided	1	0.5	0	2.969223	0.46487	-1.45364	-0.7985901	0.799362375200805	0.965816	-7.219941	2.796051
Trial1	3	1	blindfold	counterclockwise	practice	Guided	1	0.5	0	2.989227	0.46491	-1.45363	-0.7986	0.799370562911317	1.020677	-7.262259	2.787732
Trial1	3	1	blindfold	counterclockwise	practice	Guided	1	0.5	0	3.009232	0.46498	-1.45363	-0.7986	0.799367492929965	1.013484	-7.228405	2.719611
Trial1	3	1	blindfold	counterclockwise	practice	Guided	1	0.5	0	3.029221	0.46502	-1.45362	-0.79861	0.799375686215594	1.002821	-7.258027	2.676244
Trial1	3	1	blindfold	counterclockwise	practice	Guided	1	0.5	0	3.049225	0.46506	-1.45362	-0.79861	0.799373937079466	1.017081	-7.219941	2.715407
Trial1	3	1	blindfold	counterclockwise	practice	Guided	1	0.5	0	3.069229	0.4651	-1.45362	-0.79861	0.799372189940554	1.022342	-7.181855	2.762426
Trial1	3	1	blindfold	counterclockwise	practice	Guided	1	0.5	0	3.089233	0.46514	-1.45361	-0.79862	0.799380447553352	0.973103	-7.177623	2.737853
Trial1	3	1	blindfold	counterclockwise	practice	Guided	1	0.5	0	3.109222	0.46522	-1.45361	-0.79862	0.799376964604967	0.98852	-7.181855	2.760128
Trial1	3	1	blindfold	counterclockwise	practice	Guided	1	0.5	0	3.129227	0.46526	-1.45361	-0.79862	0.799375224181631	1.01834	-7.186087	2.757941
Trial1	3	1	blindfold	counterclockwise	practice	Guided	1	0.5	0	3.149231	0.4653	-1.4536	-0.79862	0.799373485758528	0.997496	-7.169159	2.75228
Trial1	3	1	blindfold	counterclockwise	practice	Guided	1	0.5	0	3.16922	0.46534	-1.4536	-0.79862	0.799371750627871	1.016556	-7.173391	2.78329
Trial1	3	1	blindfold	counterclockwise	practice	Guided	1	0.5	0	3.189224	0.46538	-1.45359	-0.79862	0.799370018785206	1.064276	-7.152232	2.726499
Trial1	3	1	blindfold	counterclockwise	practice	Guided	1	0.5	0	3.209229	0.46546	-1.45359	-0.79863	0.799376561447852	1.09072	-7.177623	2.686615
Trial1	3	1	blindfold	counterclockwise	practice	Guided	1	0.5	0	3.229233	0.46551	-1.45358	-0.79863	0.799374402217202	1.095521	-7.173391	2.682683
Trial1	3	1	blindfold	counterclockwise	practice	Guided	1	0.5	0	3.249222	0.46555	-1.45358	-0.79864	0.799382681871799	1.102037	-7.118378	2.649207
Trial1	3	1	blindfold	counterclockwise	practice	Guided	1	0.5	0	3.269226	0.46559	-1.45358	-0.79864	0.799380959268224	1.084838	-7.156464	2.635971
Trial1	3	1	blindfold	counterclockwise	practice	Guided	1	0.5	0	3.28923	0.46564	-1.45358	-0.79865	0.799388812507742	1.115817	-7.12261	2.617189
Trial1	3	1	blindfold	counterclockwise	practice	Guided	1	0.5	0	3.309235	0.46573	-1.45357	-0.79865	0.799384950258733	1.127881	-7.131073	2.64253
Trial1	3	1	blindfold	counterclockwise	practice	Guided	1	0.5	0	3.329224	0.46578	-1.45357	-0.79865	0.799382806664496	1.139365	-7.126841	2.660296
Trial1	3	1	blindfold	counterclockwise	practice	Guided	1	0.5	0	3.349228	0.46582	-1.45357	-0.79865	0.79938109684358	1.150848	-7.160696	2.678063
Trial1	3	1	blindfold	counterclockwise	practice	Guided	1	0.5	0	3.369232	0.46587	-1.45357	-0.79865	0.799378958872859	1.131745	-7.105682	2.64707
Trial1	3	1	blindfold	counterclockwise	practice	Guided	1	0.5	0	3.389221	0.46592	-1.45357	-0.79866	0.799386771495309	1.180773	-7.131073	2.612272
Trial1	3	1	blindfold	counterclockwise	practice	Guided	1	0.5	0	3.409225	0.46602	-1.45356	-0.79866	0.79938251503244	1.225451	-7.092987	2.605578
Trial1	3	1	blindfold	counterclockwise	practice	Guided	1	0.5	0	3.42923	0.46607	-1.45356	-0.79867	0.799390395405999	1.246376	-7.105682	2.582867
Trial1	3	1	blindfold	counterclockwise	practice	Guided	1	0.5	0	3.449234	0.46612	-1.45356	-0.79867	0.799388275635939	1.288121	-7.126841	2.530603
Trial1	3	1	blindfold	counterclockwise	practice	Guided	1	0.5	0	3.469223	0.46618	-1.45355	-0.7986799	0.799395679075056	1.319393	-7.088755	2.507313
Trial1	3	1	blindfold	counterclockwise	practice	Guided	1	0.5	0	3.489227	0.46624	-1.45355	-0.79869	0.799403206179135	1.301324	-7.169159	2.523052
Trial1	3	1	blindfold	counterclockwise	practice	Guided	1	0.5	0	3.509232	0.46635	-1.45356	-0.7987	0.799408514662814	1.291807	-7.084523	2.475763
Trial1	3	1	blindfold	counterclockwise	practice	Guided	1	0.5	0	3.529221	0.46641	-1.45356	-0.7987	0.799405991625352	1.306193	-7.092987	2.452764
Trial1	3	1	blindfold	counterclockwise	practice	Guided	1	0.5	0	3.549225	0.46646	-1.45355	-0.79871	0.799413896664959	1.32715	-7.080292	2.516393
Trial1	3	1	blindfold	counterclockwise	practice	Guided	1	0.5	0	3.569229	0.46652	-1.45355	-0.79871	0.799411380651349	1.286651	-7.054901	2.488171
Trial1	3	1	blindfold	counterclockwise	practice	Guided	1	0.5	0	3.589233	0.46658	-1.45355	-0.79872	0.799418873962526	1.30861	-7.101451	2.477548
Trial1	3	1	blindfold	counterclockwise	practice	Guided	1	0.5	0	3.609222	0.4667	-1.45354	-0.79873	0.799423871863471	1.391106	-7.059133	2.448732
Trial1	3	1	blindfold	counterclockwise	practice	Guided	1	0.5	0	3.629227	0.46676	-1.45354	-0.79873	0.799421376381313	1.41597	-7.092987	2.395312
Trial1	3	1	blindfold	counterclockwise	practice	Guided	1	0.5	0	3.649231	0.46682	-1.45355	-0.79874	0.799428887866702	1.4474	-7.135305	2.431422
Trial1	3	1	blindfold	counterclockwise	practice	Guided	1	0.5	0	3.66922	0.46689	-1.45356	-0.79874	0.799425985367953	1.477493	-7.215709	2.468572
Trial1	3	1	blindfold	counterclockwise	practice	Guided	1	0.5	0	3.689224	0.46695	-1.45357	-0.79875	0.799433448376392	1.433241	-7.160696	2.451684
Trial1	3	1	blindfold	counterclockwise	practice	Guided	1	0.5	0	3.709229	0.46708	-1.45357	-0.79875	0.799428084590625	1.407267	-7.092987	2.458421
Trial1	3	1	blindfold	counterclockwise	practice	Guided	1	0.5	0	3.729233	0.46714	-1.45356	-0.79875	0.799425615172611	1.345525	-7.071828	2.49236
Trial1	3	1	blindfold	counterclockwise	practice	Guided	1	0.5	0	3.749222	0.4672	-1.45355	-0.79875	0.799423151476277	1.374032	-7.067596	2.447675
Trial1	3	1	blindfold	counterclockwise	practice	Guided	1	0.5	0	3.769226	0.46726	-1.45355	-0.79875	0.799420692274422	1.388131	-7.071828	2.42745
Trial1	3	1	blindfold	counterclockwise	practice	Guided	1	0.5	0	3.78923	0.46732	-1.45354	-0.79877	0.79943818721383	1.408777	-7.07606	2.373742
Trial1	3	1	blindfold	counterclockwise	practice	Guided	1	0.5	0	3.809235	0.46745	-1.45354	-0.79877	0.799432884844073	1.485161	-7.088755	2.311161
Trial1	3	1	blindfold	counterclockwise	practice	Guided	1	0.5	0	3.829224	0.46752	-1.45354	-0.79878	0.799440102395511	1.500845	-7.037974	2.329237
Trial1	3	1	blindfold	counterclockwise	practice	Guided	1	0.5	0	3.849228	0.46759	-1.45354	-0.79879	0.799447208235852	1.48452	-7.050669	2.319642
Trial1	3	1	blindfold	counterclockwise	practice	Guided	1	0.5	0	3.869232	0.46766	-1.45354	-0.79879	0.799444372022917	1.453054	-7.054901	2.283553
Trial1	3	1	blindfold	counterclockwise	practice	Guided	1	0.5	0	3.889221	0.46772	-1.45354	-0.7988	0.799451952819819	1.458568	-7.050669	2.318794
Trial1	3	1	blindfold	counterclockwise	practice	Guided	1	0.5	0	3.909225	0.46785	-1.45353	-0.7988	0.799446714368049	1.41704	-7.042205	2.394667
Trial1	3	1	blindfold	counterclockwise	practice	Guided	1	0.5	0	3.92923	0.46792	-1.45353	-0.7988	0.799443902128836	1.420077	-7.042205	2.391621
Trial1	3	1	blindfold	counterclockwise	practice	Guided	1	0.5	0	3.949234	0.46798	-1.45353	-0.7988	0.799441498214647	1.391378	-7.101451	2.37693
Trial1	3	1	blindfold	counterclockwise	practice	Guided	1	0.5	0	3.969223	0.46804	-1.45354	-0.79881	0.799449101982997	1.436487	-7.131073	2.337636
Trial1	3	1	blindfold	counterclockwise	practice	Guided	1	0.5	0	3.989227	0.46811	-1.45354	-0.79881	0.799446306389148	1.448822	-7.067596	2.342756
Trial1	3	1	blindfold	counterclockwise	practice	Guided	1	0.5	0	4.009232	0.46824	-1.45353	-0.79881	0.799441130133492	1.458534	-6.999887	2.361415
Trial1	3	1	blindfold	counterclockwise	practice	Guided	1	0.5	0	4.029221	0.46831	-1.45352	-0.79881	0.799438353209756	1.497675	-6.961801	2.36798
Trial1	3	1	blindfold	counterclockwise	practice	Guided	1	0.5	0	4.049225	0.46837	-1.45351	-0.79881	0.799435977351461	1.494016	-7.016815	2.362897
Trial1	3	1	blindfold	counterclockwise	practice	Guided	1	0.5	0	4.069229	0.46844	-1.45351	-0.79881	0.799433209433086	1.487151	-6.991424	2.400614
Trial1	3	1	blindfold	counterclockwise	practice	Guided	1	0.5	0	4.089233	0.46851	-1.4535	-0.79881	0.79943044881463	1.507204	-6.987192	2.355366
Trial1	3	1	blindfold	counterclockwise	practice	Guided	1	0.5	0	4.109222	0.46864	-1.4535	-0.79881	0.799425339860929	1.43859	-6.991424	2.427009
Trial1	3	1	blindfold	counterclockwise	practice	Guided	1	0.5	0	4.129227	0.46871	-1.45349	-0.79881	0.799422596727039	1.422557	-6.978728	2.41319
Trial1	3	1	blindfold	counterclockwise	practice	Guided	1	0.5	0	4.149231	0.46877	-1.45349	-0.79881	0.799420250840216	1.414968	-6.974497	2.399953
Trial1	3	1	blindfold	counterclockwise	practice	Guided	1	0.5	0	4.16922	0.46883	-1.45349	-0.7988	0.799407903483032	1.402283	-6.953338	2.39909
Trial1	3	1	blindfold	counterclockwise	practice	Guided	1	0.5	0	4.189224	0.4689	-1.45349	-0.7988	0.799405175767704	1.39454	-6.970265	2.449763
Trial1	3	1	blindfold	counterclockwise	practice	Guided	1	0.5	0	4.209229	0.46902	-1.45349	-0.7988	0.799400516907662	1.417941	-6.98296	2.433775
Trial1	3	1	blindfold	counterclockwise	practice	Guided	1	0.5	0	4.229233	0.46908	-1.45349	-0.7988	0.799398195373484	1.43117	-6.966033	2.409624
Trial1	3	1	blindfold	counterclockwise	practice	Guided	1	0.5	0	4.249222	0.46915	-1.45349	-0.7988	0.799395490676195	1.425313	-7.004119	2.371069
Trial1	3	1	blindfold	counterclockwise	practice	Guided	1	0.5	0	4.269226	0.46922	-1.45349	-0.7988	0.799392792100398	1.471731	-6.974497	2.374292
Trial1	3	1	blindfold	counterclockwise	practice	Guided	1	0.5	0	4.28923	0.46928	-1.45349	-0.7988	0.799390483253238	1.449143	-6.966033	2.393954
Trial1	3	1	blindfold	counterclockwise	practice	Guided	1	0.5	0	4.309235	0.46942	-1.45349	-0.7988	0.799385116103659	1.427118	-6.953338	2.405183
Trial1	3	1	blindfold	counterclockwise	practice	Guided	1	0.5	0	4.329224	0.46948	-1.45349	-0.7988	0.799382822251637	1.411087	-6.98296	2.391362
Trial1	3	1	blindfold	counterclockwise	practice	Guided	1	0.5	0	4.349228	0.46954	-1.45349	-0.79881	0.799390540343553	1.440326	-6.978728	2.414527
Trial1	3	1	blindfold	counterclockwise	practice	Guided	1	0.5	0	4.369232	0.46961	-1.45349	-0.79881	0.799387877039932	1.420366	-6.957569	2.379305
Trial1	3	1	blindfold	counterclockwise	practice	Guided	1	0.5	0	4.389221	0.46967	-1.45349	-0.79881	0.799385597461219	1.473636	-6.953338	2.363891
Trial1	3	1	blindfold	counterclockwise	practice	Guided	1	0.5	0	4.409225	0.4698	-1.45349	-0.79881	0.799380675688951	1.458573	-7.004119	2.377762
Trial1	3	1	blindfold	counterclockwise	practice	Guided	1	0.5	0	4.42923	0.46987	-1.45349	-0.79881	0.79937803398861	1.500478	-6.999887	2.371669
Trial1	3	1	blindfold	counterclockwise	practice	Guided	1	0.5	0	4.449234	0.46994	-1.4535	-0.79881	0.799375398410315	1.555924	-7.021046	2.394545
Trial1	3	1	blindfold	counterclockwise	practice	Guided	1	0.5	0	4.469223	0.47001	-1.4535	-0.79881	0.799372768954127	1.533626	-7.033742	2.395727
Trial1	3	1	blindfold	counterclockwise	practice	Guided	1	0.5	0	4.489227	0.47008	-1.45351	-0.7988	0.79936013905666	1.539396	-7.050669	2.434333
Trial1	3	1	blindfold	counterclockwise	practice	Guided	1	0.5	0	4.509232	0.47023	-1.45351	-0.7988	0.799354539916396	1.526524	-6.974497	2.497099
Trial1	3	1	blindfold	counterclockwise	practice	Guided	1	0.5	0	4.529221	0.47029	-1.45351	-0.79879	0.799342300136506	1.501758	-6.957569	2.486913
Trial1	3	1	blindfold	counterclockwise	practice	Guided	1	0.5	0	4.549225	0.47036	-1.4535	-0.79879	0.79933970232917	1.486898	-6.966033	2.456204
Trial1	3	1	blindfold	counterclockwise	practice	Guided	1	0.5	0	4.569229	0.47043	-1.45349	-0.79879	0.799337109536759	1.50667	-6.949106	2.410962
Trial1	3	1	blindfold	counterclockwise	practice	Guided	1	0.5	0	4.589233	0.4705	-1.45349	-0.79879	0.799334522867028	1.515971	-6.944874	2.403116
Trial1	3	1	blindfold	counterclockwise	practice	Guided	1	0.5	0	4.609222	0.47065	-1.45348	-0.79879	0.799329000151799	1.616937	-6.898324	2.414404
Trial1	3	1	blindfold	counterclockwise	practice	Guided	1	0.5	0	4.629227	0.47072	-1.45347	-0.79879	0.799326433817962	1.592294	-6.91102	2.484722
Trial1	3	1	blindfold	counterclockwise	practice	Guided	1	0.5	0	4.649231	0.47079	-1.45347	-0.79879	0.79932387251276	1.613381	-6.944874	2.465092
Trial1	3	1	blindfold	counterclockwise	practice	Guided	1	0.5	0	4.66922	0.47087	-1.45347	-0.79879	0.799320953424977	1.58293	-6.970265	2.47572
Trial1	3	1	blindfold	counterclockwise	practice	Guided	1	0.5	0	4.689224	0.47094	-1.45347	-0.79878	0.799308457843988	1.573859	-6.91102	2.483604
Trial1	3	1	blindfold	counterclockwise	practice	Guided	1	0.5	0	4.709229	0.47108	-1.45345	-0.79878	0.799303380856592	1.550657	-6.851774	2.511717
Trial1	3	1	blindfold	counterclockwise	practice	Guided	1	0.5	0	4.729233	0.47115	-1.45344	-0.79877	0.799290783309199	1.536798	-6.889861	2.527737
Trial1	3	1	blindfold	counterclockwise	practice	Guided	1	0.5	0	4.749222	0.47122	-1.45344	-0.79876	0.799278312032039	1.56457	-6.894092	2.555132
Trial1	3	1	blindfold	counterclockwise	practice	Guided	1	0.5	0	4.769226	0.47129	-1.45344	-0.79876	0.799275794367855	1.550982	-6.889861	2.566943
Trial1	3	1	blindfold	counterclockwise	practice	Guided	1	0.5	0	4.78923	0.47136	-1.45344	-0.79875	0.799263275677688	1.532198	-6.851774	2.531717
Trial1	3	1	blindfold	counterclockwise	practice	Guided	1	0.5	0	4.809235	0.4715	-1.45343	-0.79875	0.799258271967728	1.525	-6.834847	2.573666
Trial1	3	1	blindfold	counterclockwise	practice	Guided	1	0.5	0	4.829224	0.47157	-1.45343	-0.79874	0.799245831088189	1.483757	-6.847543	2.600883
Trial1	3	1	blindfold	counterclockwise	practice	Guided	1	0.5	0	4.849228	0.47164	-1.45343	-0.79874	0.799243345035517	1.520533	-6.847543	2.637029
Trial1	3	1	blindfold	counterclockwise	practice	Guided	1	0.5	0	4.869232	0.4717	-1.45342	-0.79874	0.799241218551081	1.500577	-6.851774	2.618688
Trial1	3	1	blindfold	counterclockwise	practice	Guided	1	0.5	0	4.889221	0.47177	-1.45343	-0.79873	0.79922873442593	1.502722	-6.860238	2.648546
Trial1	3	1	blindfold	counterclockwise	practice	Guided	1	0.5	0	4.909225	0.4719	-1.45343	-0.79872	0.799214146925108	1.438766	-6.868702	2.61579
Trial1	3	1	blindfold	counterclockwise	practice	Guided	1	0.5	0	4.92923	0.47197	-1.45343	-0.79872	0.799211688619648	1.404677	-6.877165	2.654495
Trial1	3	1	blindfold	counterclockwise	practice	Guided	1	0.5	0	4.949234	0.47203	-1.45343	-0.79871	0.799199578333199	1.423707	-6.881397	2.685527
Trial1	3	1	blindfold	counterclockwise	practice	Guided	1	0.5	0	4.969223	0.47209	-1.45343	-0.79871	0.799197482050313	1.411313	-6.86447	2.681024
Trial1	3	1	blindfold	counterclockwise	practice	Guided	1	0.5	0	4.989227	0.47215	-1.45343	-0.7987	0.799185380685323	1.416773	-6.902556	2.723264
Trial1	3	1	blindfold	counterclockwise	practice	Guided	1	0.5	0	5.009232	0.47228	-1.45343	-0.7987	0.79918086005247	1.375686	-6.847543	2.661835
Trial1	3	1	blindfold	counterclockwise	practice	Guided	1	0.5	0	5.029221	0.47234	-1.45343	-0.7987	0.799178782478827	1.386056	-6.86447	2.615115
Trial1	3	1	blindfold	counterclockwise	practice	Guided	1	0.5	0	5.049225	0.4724	-1.45343	-0.79869	0.799166759302511	1.421971	-6.885629	2.647323
Trial1	3	1	blindfold	counterclockwise	practice	Guided	1	0.5	0	5.069229	0.47246	-1.45344	-0.79869	0.799164688640729	1.362553	-6.885629	2.647442
Trial1	3	1	blindfold	counterclockwise	practice	Guided	1	0.5	0	5.089233	0.47252	-1.45344	-0.79869	0.799162624531145	1.380698	-6.868702	2.694184
Trial1	3	1	blindfold	counterclockwise	practice	Guided	1	0.5	0	5.109222	0.47264	-1.45344	-0.79869	0.799158507752581	1.319976	-6.872933	2.681942
Trial1	3	1	blindfold	counterclockwise	practice	Guided	1	0.5	0	5.129227	0.4727	-1.45344	-0.79869	0.799156455092608	1.306008	-6.932179	2.617159
Trial1	3	1	blindfold	counterclockwise	practice	Guided	1	0.5	0	5.149231	0.47275	-1.45345	-0.79869	0.799154748320987	1.337111	-6.957569	2.645735
Trial1	3	1	blindfold	counterclockwise	practice	Guided	1	0.5	0	5.16922	0.47281	-1.45346	-0.79869	0.799152704929362	1.322262	-6.974497	2.615018
Trial1	3	1	blindfold	counterclockwise	practice	Guided	1	0.5	0	5.189224	0.47287	-1.45346	-0.79869	0.799150666036105	1.298212	-6.995656	2.655763
Trial1	3	1	blindfold	counterclockwise	practice	Guided	1	0.5	0	5.209229	0.47298	-1.45349	-0.79869	0.799146939244684	1.265866	-7.063364	2.636839
Trial1	3	1	blindfold	counterclockwise	practice	Guided	1	0.5	0	5.229233	0.47303	-1.45349	-0.79869	0.799145250979701	1.254062	-7.054901	2.618787
Trial1	3	1	blindfold	counterclockwise	practice	Guided	1	0.5	0	5.249222	0.47308	-1.4535	-0.7986799	0.799133496360963	1.207014	-7.02951	2.612222
Trial1	3	1	blindfold	counterclockwise	practice	Guided	1	0.5	0	5.269226	0.47313	-1.4535	-0.7986799	0.799131813320644	1.234188	-7.067596	2.659846
Trial1	3	1	blindfold	counterclockwise	practice	Guided	1	0.5	0	5.28923	0.47319	-1.45351	-0.7986799	0.799129799398186	1.258511	-7.118378	2.614892
Trial1	3	1	blindfold	counterclockwise	practice	Guided	1	0.5	0	5.309219	0.47329	-1.45353	-0.79869	0.799136516752183	1.238242	-7.156464	2.600776
Trial1	3	1	blindfold	counterclockwise	practice	Guided	1	0.5	0	5.329224	0.47335	-1.45354	-0.79869	0.799134514847671	1.271404	-7.131073	2.611585
Trial1	3	1	blindfold	counterclockwise	practice	Guided	1	0.5	0	5.349228	0.4734	-1.45355	-0.79869	0.799132848704313	1.263135	-7.105682	2.54739
Trial1	3	1	blindfold	counterclockwise	practice	Guided	1	0.5	0	5.369232	0.47345	-1.45355	-0.79869	0.799131185686916	1.20352	-7.097219	2.611705
Trial1	3	1	blindfold	counterclockwise	practice	Guided	1	0.5	0	5.389221	0.4735	-1.45355	-0.79869	0.799129525795502	1.199866	-7.050669	2.602388
Trial1	3	1	blindfold	counterclockwise	practice	Guided	1	0.5	0	5.409225	0.4736	-1.45354	-0.79869	0.799126216375246	1.152818	-7.080292	2.607601
Trial1	3	1	blindfold	counterclockwise	practice	Guided	1	0.5	0	5.42923	0.47365	-1.45354	-0.79869	0.799124566842719	1.151815	-7.118378	2.560879
Trial1	3	1	blindfold	counterclockwise	practice	Guided	1	0.5	0	5.449234	0.4737	-1.45354	-0.7987	0.799132867054392	1.212368	-7.097219	2.543907
Trial1	3	1	blindfold	counterclockwise	practice	Guided	1	0.5	0	5.469223	0.47375	-1.45354	-0.7987	0.799131223790735	1.205377	-7.063364	2.530663
Trial1	3	1	blindfold	counterclockwise	practice	Guided	1	0.5	0	5.489227	0.4738	-1.45355	-0.79871	0.799139590869466	1.199661	-7.105682	2.538232
Trial1	3	1	blindfold	counterclockwise	practice	Guided	1	0.5	0	5.509232	0.4739	-1.45355	-0.79871	0.799136319025234	1.144054	-7.054901	2.488278
Trial1	3	1	blindfold	counterclockwise	practice	Guided	1	0.5	0	5.529221	0.47395	-1.45355	-0.79871	0.799134688275176	1.157403	-7.071828	2.540115
Trial1	3	1	blindfold	counterclockwise	practice	Guided	1	0.5	0	5.549225	0.474	-1.45354	-0.79871	0.799133058708236	1.155317	-7.080292	2.569675
Trial1	3	1	blindfold	counterclockwise	practice	Guided	1	0.5	0	5.569229	0.47404	-1.45355	-0.79871	0.799131759438068	1.170319	-7.126841	2.536798
Trial1	3	1	blindfold	counterclockwise	practice	Guided	1	0.5	0	5.589233	0.47409	-1.45355	-0.79872	0.799140143816453	1.162444	-7.160696	2.527775
Trial1	3	1	blindfold	counterclockwise	practice	Guided	1	0.5	0	5.609222	0.47419	-1.45356	-0.79872	0.799136908259645	1.151528	-7.12261	2.489496
Trial1	3	1	blindfold	counterclockwise	practice	Guided	1	0.5	0	5.629227	0.47424	-1.45356	-0.79873	0.799145303063881	1.11508	-7.080292	2.537214
Trial1	3	1	blindfold	counterclockwise	practice	Guided	1	0.5	0	5.649231	0.47429	-1.45355	-0.79873	0.799143693596695	1.165036	-7.109914	2.489221
Trial1	3	1	blindfold	counterclockwise	practice	Guided	1	0.5	0	5.66922	0.47434	-1.45355	-0.79873	0.799142086294997	1.173843	-7.080292	2.528404
Trial1	3	1	blindfold	counterclockwise	practice	Guided	1	0.5	0	5.689224	0.47438	-1.45355	-0.79873	0.799140803086655	1.172846	-7.101451	2.523307
Trial1	3	1	blindfold	counterclockwise	practice	Guided	1	0.5	0	5.709229	0.47448	-1.45356	-0.79873	0.799137601910475	1.150014	-7.131073	2.582133
Trial1	3	1	blindfold	counterclockwise	practice	Guided	1	0.5	0	5.729233	0.47453	-1.45356	-0.79872	0.799125998946307	1.146088	-7.114146	2.577616
Trial1	3	1	blindfold	counterclockwise	practice	Guided	1	0.5	0	5.749222	0.47458	-1.45356	-0.79872	0.799124407577698	1.115335	-7.126841	2.587928
Trial1	3	1	blindfold	counterclockwise	practice	Guided	1	0.5	0	5.769226	0.47462	-1.45356	-0.79872	0.799123135405938	1.125527	-7.156464	2.56075
Trial1	3	1	blindfold	counterclockwise	practice	Guided	1	0.5	0	5.78923	0.47467	-1.45357	-0.79872	0.799121549660576	1.099586	-7.219941	2.574397
Trial1	3	1	blindfold	counterclockwise	practice	Guided	1	0.5	0	5.809219	0.47476	-1.45357	-0.79872	0.799118701870079	1.115477	-7.135305	2.52797
Trial1	3	1	blindfold	counterclockwise	practice	Guided	1	0.5	0	5.829224	0.4748	-1.45357	-0.79873	0.799127448244985	1.117819	-7.143769	2.495094
Trial1	3	1	blindfold	counterclockwise	practice	Guided	1	0.5	0	5.849228	0.47485	-1.45358	-0.79873	0.799125872826221	1.105429	-7.19455	2.489995
Trial1	3	1	blindfold	counterclockwise	practice	Guided	1	0.5	0	5.869232	0.4749	-1.45358	-0.79873	0.799124300533814	1.097577	-7.224173	2.480962
Trial1	3	1	blindfold	counterclockwise	practice	Guided	1	0.5	0	5.889221	0.47494	-1.45358	-0.79874	0.799133053980154	1.102959	-7.139537	2.46438
Trial1	3	1	blindfold	counterclockwise	practice	Guided	1	0.5	0	5.909225	0.47504	-1.45358	-0.79874	0.799129923814439	1.115497	-7.105682	2.40589
Trial1	3	1	blindfold	counterclockwise	practice	Guided	1	0.5	0	5.92923	0.47508	-1.45357	-0.79875	0.799138624756187	1.123624	-7.105682	2.43604
Trial1	3	1	blindfold	counterclockwise	practice	Guided	1	0.5	0	5.949234	0.47513	-1.45357	-0.79875	0.799137066882676	1.142938	-7.097219	2.437528
Trial1	3	1	blindfold	counterclockwise	practice	Guided	1	0.5	0	5.969223	0.47517	-1.45356	-0.79875	0.799135823205257	1.125735	-7.088755	2.440576
Trial1	3	1	blindfold	counterclockwise	practice	Guided	1	0.5	0	5.989227	0.47523	-1.45356	-0.79876	0.799143971131243	1.141439	-7.054901	2.458645
Trial1	3	1	blindfold	counterclockwise	practice	Guided	1	0.5	0	6.009232	0.47532	-1.45355	-0.79876	0.799141186488847	1.119912	-7.059133	2.402011
Trial1	3	1	blindfold	counterclockwise	practice	Guided	1	0.5	0	6.029221	0.47537	-1.45355	-0.79876	0.799139643636988	1.125969	-7.059133	2.436384
Trial1	3	1	blindfold	counterclockwise	practice	Guided	1	0.5	0	6.049225	0.47541	-1.45354	-0.79876	0.799138411973343	1.116618	-7.008351	2.448466
Trial1	3	1	blindfold	counterclockwise	practice	Guided	1	0.5	0	6.069229	0.47546	-1.45353	-0.79876	0.799136874748325	1.117801	-6.999887	2.43158
Trial1	3	1	blindfold	counterclockwise	practice	Guided	1	0.5	0	6.089233	0.47551	-1.45353	-0.79877	0.799145289950249	1.148218	-7.046437	2.420996
Trial1	3	1	blindfold	counterclockwise	practice	Guided	1	0.5	0	6.109222	0.4756	-1.45353	-0.79877	0.799142536849851	1.104859	-7.080292	2.484337
Trial1	3	1	blindfold	counterclockwise	practice	Guided	1	0.5	0	6.129227	0.47565	-1.45353	-0.79877	0.799141012431815	1.099728	-7.008351	2.506716
Trial1	3	1	blindfold	counterclockwise	practice	Guided	1	0.5	0	6.149231	0.4757	-1.45352	-0.79877	0.799139489324105	1.09817	-6.966033	2.468427
Trial1	3	1	blindfold	counterclockwise	practice	Guided	1	0.5	0	6.16922	0.47574	-1.45351	-0.79877	0.79913827508211	1.106888	-6.86447	2.460882
Trial1	3	1	blindfold	counterclockwise	practice	Guided	1	0.5	0	6.189224	0.47579	-1.45349	-0.79877	0.799136757604738	1.082722	-6.885629	2.433786
Trial1	3	1	blindfold	counterclockwise	practice	Guided	1	0.5	0	6.209229	0.47588	-1.45348	-0.79877	0.799134037811712	1.094973	-6.902556	2.391887
Trial1	3	1	blindfold	counterclockwise	practice	Guided	1	0.5	0	6.229233	0.47592	-1.45347	-0.79878	0.79914289937544	1.082604	-6.889861	2.385297
Trial1	3	1	blindfold	counterclockwise	practice	Guided	1	0.5	0	6.249222	0.47597	-1.45347	-0.79878	0.799141394970193	1.074217	-6.898324	2.436851
Trial1	3	1	blindfold	counterclockwise	practice	Guided	1	0.5	0	6.269226	0.47602	-1.45346	-0.79878	0.799139891899213	1.097673	-6.877165	2.413308
Trial1	3	1	blindfold	counterclockwise	practice	Guided	1	0.5	0	6.28923	0.47606	-1.45345	-0.79879	0.79914864316859	1.096985	-6.834847	2.362364
Trial1	3	1	blindfold	counterclockwise	practice	Guided	1	0.5	0	6.309219	0.47615	-1.45345	-0.79879	0.7991459520198	1.10089	-6.877165	2.366891
Trial1	3	1	blindfold	counterclockwise	practice	Guided	1	0.5	0	6.329224	0.47619	-1.45344	-0.79879	0.799144758513837	1.084281	-6.860238	2.361494
Trial1	3	1	blindfold	counterclockwise	practice	Guided	1	0.5	0	6.349228	0.47624	-1.45344	-0.7988	0.799153280151958	1.06345	-6.851774	2.355801
Trial1	3	1	blindfold	counterclockwise	practice	Guided	1	0.5	0	6.369232	0.47628	-1.45344	-0.7988	0.799152091164626	1.073374	-6.91102	2.335286
Trial1	3	1	blindfold	counterclockwise	practice	Guided	1	0.5	0	6.389221	0.47633	-1.45344	-0.7988	0.799150609291664	1.048618	-6.881397	2.325075
Trial1	3	1	blindfold	counterclockwise	practice	Guided	1	0.5	0	6.409225	0.47641	-1.45343	-0.7988	0.799148242327288	1.043541	-6.822152	2.370639
Trial1	3	1	blindfold	counterclockwise	practice	Guided	1	0.5	0	6.42923	0.47646	-1.45343	-0.79881	0.799156777814231	1.068184	-6.792529	2.343469
Trial1	3	1	blindfold	counterclockwise	practice	Guided	1	0.5	0	6.449234	0.4765	-1.45342	-0.79881	0.799155601604741	1.059445	-6.800993	2.351319
Trial1	3	1	blindfold	counterclockwise	practice	Guided	1	0.5	0	6.469223	0.47654	-1.45342	-0.79881	0.799154425642368	1.074757	-6.800993	2.327482
Trial1	3	1	blindfold	counterclockwise	practice	Guided	1	0.5	0	6.489227	0.47659	-1.45341	-0.79882	0.799162969316747	1.076291	-6.805225	2.352523
Trial1	3	1	blindfold	counterclockwise	practice	Guided	1	0.5	0	6.509232	0.47668	-1.4534	-0.79882	0.799160337906354	1.106047	-6.788297	2.29099
Trial1	3	1	blindfold	counterclockwise	practice	Guided	1	0.5	0	6.529221	0.47673	-1.4534	-0.79883	0.799168889529395	1.118395	-6.784066	2.269596
Trial1	3	1	blindfold	counterclockwise	practice	Guided	1	0.5	0	6.549225	0.47677	-1.4534	-0.79883	0.799167725972612	1.061421	-6.767138	2.297672
Trial1	3	1	blindfold	counterclockwise	practice	Guided	1	0.5	0	6.569229	0.47682	-1.45339	-0.79883	0.799166273906729	1.077398	-6.754443	2.335674
Trial1	3	1	blindfold	counterclockwise	practice	Guided	1	0.5	0	6.589233	0.47686	-1.45339	-0.79883	0.799165114850394	1.052069	-6.754443	2.333894
Trial1	3	1	blindfold	counterclockwise	practice	Guided	1	0.5	0	6.609222	0.47695	-1.45339	-0.79883	0.799162513855935	1.033296	-6.762907	2.290511
Trial1	3	1	blindfold	counterclockwise	practice	Guided	1	0.5	0	6.629227	0.47699	-1.45338	-0.79883	0.799161360441906	1.04172	-6.758675	2.29926
Trial1	3	1	blindfold	counterclockwise	practice	Guided	1	0.5	0	6.649231	0.47703	-1.45338	-0.79883	0.799160209887367	1.061553	-6.750211	2.258242
Trial1	3	1	blindfold	counterclockwise	practice	Guided	1	0.5	0	6.66922	0.47707	-1.45338	-0.79884	0.799169012065332	1.001564	-6.805225	2.266751
Trial1	3	1	blindfold	counterclockwise	practice	Guided	1	0.5	0	6.689224	0.47712	-1.45339	-0.79885	0.799177588249452	1.061765	-6.775602	2.194633
Trial1	3	1	blindfold	counterclockwise	practice	Guided	1	0.5	0	6.709229	0.47721	-1.45339	-0.79885	0.799175016576253	1.040046	-6.784066	2.197973
Trial1	3	1	blindfold	counterclockwise	practice	Guided	1	0.5	0	6.729233	0.47725	-1.45339	-0.79886	0.799183826991567	1.049657	-6.792529	2.185318
Trial1	3	1	blindfold	counterclockwise	practice	Guided	1	0.5	0	6.749222	0.4773	-1.45339	-0.79886	0.799182404990376	1.08585	-6.826384	2.213327
Trial1	3	1	blindfold	counterclockwise	practice	Guided	1	0.5	0	6.769226	0.47734	-1.45339	-0.79887	0.799191339113689	1.078215	-6.77137	2.16601
Trial1	3	1	blindfold	counterclockwise	practice	Guided	1	0.5	0	6.78923	0.47739	-1.45339	-0.79888	0.799199872749089	1.08753	-6.813688	2.128621
Trial1	3	1	blindfold	counterclockwise	practice	Guided	1	0.5	0	6.809219	0.47748	-1.4534	-0.79888	0.799197331555141	1.104101	-6.813688	2.13404
Trial1	3	1	blindfold	counterclockwise	practice	Guided	1	0.5	0	6.829224	0.47753	-1.4534	-0.79889	0.799205933592469	1.087494	-6.800993	2.132564
Trial1	3	1	blindfold	counterclockwise	practice	Guided	1	0.5	0	6.849228	0.47758	-1.4534	-0.79889	0.799204529152352	1.068511	-6.745979	2.15701
Trial1	3	1	blindfold	counterclockwise	practice	Guided	1	0.5	0	6.869232	0.47762	-1.45339	-0.7989	0.799213417838764	1.091977	-6.762907	2.120809
Trial1	3	1	blindfold	counterclockwise	practice	Guided	1	0.5	0	6.889221	0.47767	-1.45339	-0.7989	0.799212019876146	1.095604	-6.843311	2.132223
Trial1	3	1	blindfold	counterclockwise	practice	Guided	1	0.5	0	6.909225	0.47777	-1.45341	-0.7989	0.799209231661874	1.158888	-6.872933	2.13795
Trial1	3	1	blindfold	counterclockwise	practice	Guided	1	0.5	0	6.92923	0.47782	-1.45342	-0.7989	0.799207842244794	1.110354	-6.834847	2.16424
Trial1	3	1	blindfold	counterclockwise	practice	Guided	1	0.5	0	6.949234	0.47786	-1.45342	-0.7989	0.79920673329261	1.068182	-6.805225	2.220673
Trial1	3	1	blindfold	counterclockwise	practice	Guided	1	0.5	0	6.969223	0.47791	-1.45341	-0.7989	0.799205349502903	1.047967	-6.775602	2.211338
Trial1	3	1	blindfold	counterclockwise	practice	Guided	1	0.5	0	6.989227	0.47795	-1.45341	-0.7989	0.799204245051297	1.043727	-6.754443	2.206234
Trial1	3	1	blindfold	counterclockwise	practice	Guided	1	0.5	0	7.009232	0.47804	-1.4534	-0.7989	0.799201766938028	1.043037	-6.775602	2.176405
Trial1	3	1	blindfold	counterclockwise	practice	Guided	1	0.5	0	7.029221	0.47808	-1.4534	-0.79891	0.799210679617631	1.062283	-6.77137	2.122726
Trial1	3	1	blindfold	counterclockwise	practice	Guided	1	0.5	0	7.049225	0.47813	-1.45339	-0.79891	0.799209309598826	1.093022	-6.809456	2.107922
Trial1	3	1	blindfold	counterclockwise	practice	Guided	1	0.5	0	7.069229	0.47818	-1.45339	-0.79892	0.799217951740758	1.098118	-6.784066	2.095565
Trial1	3	1	blindfold	counterclockwise	practice	Guided	1	0.5	0	7.089233	0.47823	-1.45339	-0.79892	0.799216588806276	1.10803	-6.779834	2.075063
Trial1	3	1	blindfold	counterclockwise	practice	Guided	1	0.5	0	7.109222	0.47832	-1.45339	-0.79893	0.799224092575211	1.102881	-6.754443	2.068182
Trial1	3	1	blindfold	counterclockwise	practice	Guided	1	0.5	0	7.129227	0.47837	-1.45339	-0.79893	0.799222737598223	1.068795	-6.737516	2.089298
Trial1	3	1	blindfold	counterclockwise	practice	Guided	1	0.5	0	7.149231	0.47841	-1.45338	-0.79893	0.799221656189947	1.073667	-6.720589	2.139656
Trial1	3	1	blindfold	counterclockwise	practice	Guided	1	0.5	0	7.16922	0.47846	-1.45338	-0.79893	0.799220306840439	1.081144	-6.733284	2.108032
Trial1	3	1	blindfold	counterclockwise	practice	Guided	1	0.5	0	7.189224	0.47851	-1.45338	-0.79893	0.799218961419092	1.063943	-6.77137	2.097461
Trial1	3	1	blindfold	counterclockwise	practice	Guided	1	0.5	0	7.209229	0.4786	-1.45339	-0.79894	0.799226556403731	1.054536	-6.754443	2.050142
Trial1	3	1	blindfold	counterclockwise	practice	Guided	1	0.5	0	7.229233	0.47864	-1.45338	-0.79894	0.799225485712979	1.058442	-6.720589	2.05467
Trial1	3	1	blindfold	counterclockwise	practice	Guided	1	0.5	0	7.249222	0.47869	-1.45338	-0.79894	0.799224151556804	1.088272	-6.712125	2.073053
Trial1	3	1	blindfold	counterclockwise	practice	Guided	1	0.5	0	7.269226	0.47873	-1.45338	-0.79894	0.799223085370117	1.102162	-6.750211	2.091734
Trial1	3	1	blindfold	counterclockwise	practice	Guided	1	0.5	0	7.28923	0.47878	-1.45337	-0.79894	0.79922175683818	1.102442	-6.750211	2.091744
Trial1	3	1	blindfold	counterclockwise	practice	Guided	1	0.5	0	7.309219	0.47888	-1.45337	-0.79894	0.799219108356219	1.108186	-6.733284	2.100196
Trial1	3	1	blindfold	counterclockwise	practice	Guided	1	0.5	0	7.329224	0.47893	-1.45337	-0.79894	0.799217788409952	1.109062	-6.69943	2.117686
Trial1	3	1	blindfold	counterclockwise	practice	Guided	1	0.5	0	7.349228	0.47897	-1.45337	-0.79894	0.799216735018	1.074678	-6.707893	2.123754
Trial1	3	1	blindfold	counterclockwise	practice	Guided	1	0.5	0	7.369232	0.47902	-1.45337	-0.79894	0.799215420699458	1.060555	-6.720589	2.223883
Trial1	3	1	blindfold	counterclockwise	practice	Guided	1	0.5	0	7.389221	0.47907	-1.45336	-0.79893	0.799204100142426	1.036122	-6.707893	2.188921
Trial1	3	1	blindfold	counterclockwise	practice	Guided	1	0.5	0	7.409225	0.47915	-1.45336	-0.79893	0.799202008555296	1.006536	-6.695198	2.186852
Trial1	3	1	blindfold	counterclockwise	practice	Guided	1	0.5	0	7.42923	0.47919	-1.45336	-0.79893	0.799200965376118	1.063432	-6.665575	2.10179
Trial1	3	1	blindfold	counterclockwise	practice	Guided	1	0.5	0	7.449234	0.47924	-1.45336	-0.79893	0.799199665573751	1.079703	-6.729052	2.111434
Trial1	3	1	blindfold	counterclockwise	practice	Guided	1	0.5	0	7.469223	0.47929	-1.45336	-0.79893	0.799198368122433	1.089684	-6.737516	2.15032
Trial1	3	1	blindfold	counterclockwise	practice	Guided	1	0.5	0	7.489227	0.47934	-1.45336	-0.79894	0.799207084802511	1.098705	-6.716357	2.142483
Trial1	3	1	blindfold	counterclockwise	practice	Guided	1	0.5	0	7.509232	0.47943	-1.45335	-0.79894	0.799204763231686	1.122115	-6.716357	2.050827
Trial1	3	1	blindfold	counterclockwise	practice	Guided	1	0.5	0	7.529221	0.47948	-1.45336	-0.79894	0.799203477676813	1.109433	-6.754443	2.066528
Trial1	3	1	blindfold	counterclockwise	practice	Guided	1	0.5	0	7.549225	0.47953	-1.45336	-0.79894	0.799202196012359	1.100973	-6.72482	2.049354
Trial1	3	1	blindfold	counterclockwise	practice	Guided	1	0.5	0	7.569229	0.47958	-1.45336	-0.79894	0.799200915948353	1.089548	-6.72482	2.094297
Trial1	3	1	blindfold	counterclockwise	practice	Guided	1	0.5	0	7.589233	0.47962	-1.45336	-0.79895	0.799209846562072	1.05576	-6.707893	2.094007
Trial1	3	1	blindfold	counterclockwise	practice	Guided	1	0.5	0	7.609222	0.47972	-1.45336	-0.79895	0.799207302371976	1.111453	-6.775602	2.040939
Trial1	3	1	blindfold	counterclockwise	practice	Guided	1	0.5	0	7.629227	0.47977	-1.45336	-0.79896	0.799216104925008	1.082185	-6.733284	2.014129
Trial1	3	1	blindfold	counterclockwise	practice	Guided	1	0.5	0	7.649231	0.47981	-1.45337	-0.79896	0.799215093566946	1.144907	-6.720589	2.027048
Trial1	3	1	blindfold	counterclockwise	practice	Guided	1	0.5	0	7.66922	0.47986	-1.45336	-0.79896	0.799213831806587	1.114744	-6.690966	2.023476
Trial1	3	1	blindfold	counterclockwise	practice	Guided	1	0.5	0	7.689224	0.47991	-1.45336	-0.79897	0.799222524003714	1.149094	-6.695198	2.027366
Trial1	3	1	blindfold	counterclockwise	practice	Guided	1	0.5	0	7.709229	0.48001	-1.45337	-0.79897	0.799220017640729	1.15115	-6.758675	1.980653
Trial1	3	1	blindfold	counterclockwise	practice	Guided	1	0.5	0	7.729233	0.48006	-1.45338	-0.79897	0.799218767657237	1.147509	-6.800993	1.989105
Trial1	3	1	blindfold	counterclockwise	practice	Guided	1	0.5	0	7.749222	0.48011	-1.45338	-0.79897	0.799217521546302	1.120671	-6.788297	2.008429
Trial1	3	1	blindfold	counterclockwise	practice	Guided	1	0.5	0	7.769226	0.48016	-1.45338	-0.79897	0.799216279302349	1.065537	-6.729052	2.068164
Trial1	3	1	blindfold	counterclockwise	practice	Guided	1	0.5	0	7.78923	0.48021	-1.45338	-0.79897	0.799215039443885	1.078442	-6.682502	2.005452
Trial1	3	1	blindfold	counterclockwise	practice	Guided	1	0.5	0	7.809219	0.4803	-1.45336	-0.79898	0.799222826410864	1.055808	-6.712125	2.017229
Trial1	3	1	blindfold	counterclockwise	practice	Guided	1	0.5	0	7.829224	0.48035	-1.45336	-0.79898	0.799221596055972	1.063952	-6.758675	2.029901
Trial1	3	1	blindfold	counterclockwise	practice	Guided	1	0.5	0	7.849228	0.48039	-1.45336	-0.79898	0.799220612997213	1.075066	-6.737516	1.992517
Trial1	3	1	blindfold	counterclockwise	practice	Guided	1	0.5	0	7.869232	0.48044	-1.45336	-0.79898	0.799219388267175	1.101273	-6.686734	1.981655
Trial1	3	1	blindfold	counterclockwise	practice	Guided	1	0.5	0	7.889221	0.48049	-1.45336	-0.79899	0.799228176529407	1.138314	-6.669807	1.92649
Trial1	3	1	blindfold	counterclockwise	practice	Guided	1	0.5	0	7.909225	0.48059	-1.45336	-0.799	0.799235692313297	1.124983	-6.762907	1.885791
Trial1	3	1	blindfold	counterclockwise	practice	Guided	1	0.5	0	7.92923	0.48064	-1.45336	-0.79901	0.799244550342454	1.096615	-6.745979	1.866823
Trial1	3	1	blindfold	counterclockwise	practice	Guided	1	0.5	0	7.949234	0.48069	-1.45337	-0.79901	0.799243340560994	1.076142	-6.737516	1.916281
Trial1	3	1	blindfold	counterclockwise	practice	Guided	1	0.5	0	7.969223	0.48073	-1.45336	-0.79901	0.799242375274806	1.058045	-6.69943	1.953085
Trial1	3	1	blindfold	counterclockwise	practice	Guided	1	0.5	0	7.989227	0.48078	-1.45336	-0.79901	0.799241171121517	1.069496	-6.686734	1.94977
Trial1	3	1	blindfold	counterclockwise	practice	Guided	1	0.5	0	8.009232	0.48087	-1.45336	-0.79902	0.799248962935475	1.074847	-6.716357	1.873806
Trial1	3	1	blindfold	counterclockwise	practice	Guided	1	0.5	0	8.029221	0.48092	-1.45336	-0.79903	0.799257778279126	1.0679	-6.729052	1.840336
Trial1	3	1	blindfold	counterclockwise	practice	Guided	1	0.5	0	8.049225	0.48097	-1.45336	-0.79903	0.799256586747869	1.060971	-6.72482	1.889803
Trial1	3	1	blindfold	counterclockwise	practice	Guided	1	0.5	0	8.069229	0.48101	-1.45337	-0.79903	0.799255634780416	1.073053	-6.762907	1.958548
Trial1	3	1	blindfold	counterclockwise	practice	Guided	1	0.5	0	8.089233	0.48106	-1.45337	-0.79903	0.799254448873978	1.08025	-6.703661	1.916644
Trial1	3	1	blindfold	counterclockwise	practice	Guided	1	0.5	0	8.109222	0.48115	-1.45336	-0.79903	0.799252321129518	1.063962	-6.716357	1.959174
Trial1	3	1	blindfold	counterclockwise	practice	Guided	1	0.5	0	8.129227	0.4812	-1.45336	-0.79902	0.799241133161723	1.073932	-6.720589	2.005308
Trial1	3	1	blindfold	counterclockwise	practice	Guided	1	0.5	0	8.149231	0.48125	-1.45336	-0.79902	0.79923995841329	1.07634	-6.678271	2.043008
Trial1	3	1	blindfold	counterclockwise	practice	Guided	1	0.5	0	8.16922	0.48129	-1.45335	-0.79901	0.799229069897466	1.050098	-6.644416	2.04182
Trial1	3	1	blindfold	counterclockwise	practice	Guided	1	0.5	0	8.189224	0.48134	-1.45335	-0.79901	0.799227900762859	1.073312	-6.640184	2.073772
Trial1	3	1	blindfold	counterclockwise	practice	Guided	1	0.5	0	8.209229	0.48143	-1.45334	-0.79901	0.799225804478482	1.125417	-6.720589	1.996274
Trial1	3	1	blindfold	counterclockwise	practice	Guided	1	0.5	0	8.229233	0.48148	-1.45334	-0.79901	0.799224644099747	1.115731	-6.737516	1.953173
Trial1	3	1	blindfold	counterclockwise	practice	Guided	1	0.5	0	8.249222	0.48153	-1.45335	-0.79901	0.799223486848402	1.125355	-6.703661	1.936897
Trial1	3	1	blindfold	counterclockwise	practice	Guided	1	0.5	0	8.269226	0.48158	-1.45335	-0.79901	0.799222332724461	1.106657	-6.69943	1.961035
Trial1	3	1	blindfold	counterclockwise	practice	Guided	1	0.5	0	8.28923	0.48163	-1.45334	-0.79902	0.799231133758935	1.112958	-6.686734	1.923953
Trial1	3	1	blindfold	counterclockwise	practice	Guided	1	0.5	0	8.309219	0.48173	-1.45334	-0.79902	0.799228841854275	1.089413	-6.720589	1.904681
Trial1	3	1	blindfold	counterclockwise	practice	Guided	1	0.5	0	8.329224	0.48178	-1.45335	-0.79902	0.799227700250568	1.105083	-6.733284	1.922773
Trial1	3	1	blindfold	counterclockwise	practice	Guided	1	0.5	0	8.349228	0.48183	-1.45335	-0.79902	0.799226561774293	1.094826	-6.72482	1.94751
Trial1	3	1	blindfold	counterclockwise	practice	Guided	1	0.5	0	8.369232	0.48188	-1.45336	-0.79902	0.799225426425463	1.081247	-6.729052	1.959284
Trial1	3	1	blindfold	counterclockwise	practice	Guided	1	0.5	0	8.389221	0.48192	-1.45336	-0.79902	0.79922452134203	1.098414	-6.707893	1.956271
Trial1	3	1	blindfold	counterclockwise	practice	Guided	1	0.5	0	8.409225	0.48202	-1.45336	-0.79903	0.799232275401101	1.117981	-6.712125	1.919489
Trial1	3	1	blindfold	counterclockwise	practice	Guided	1	0.5	0	8.42923	0.48207	-1.45336	-0.79903	0.799231152618597	1.09446	-6.716357	1.931562
Trial1	3	1	blindfold	counterclockwise	practice	Guided	1	0.5	0	8.449234	0.48212	-1.45336	-0.79903	0.799230032959837	1.094743	-6.729052	1.947557
Trial1	3	1	blindfold	counterclockwise	practice	Guided	1	0.5	0	8.469223	0.48217	-1.45336	-0.79903	0.799228915759971	1.080564	-6.657112	1.967772
Trial1	3	1	blindfold	counterclockwise	practice	Guided	1	0.5	0	8.489227	0.48222	-1.45335	-0.79903	0.799227801024605	1.129979	-6.690966	1.928869
Trial1	3	1	blindfold	counterclockwise	practice	Guided	1	0.5	0	8.509232	0.48231	-1.45335	-0.79902	0.799215793375412	1.105241	-6.712125	1.978042
Trial1	3	1	blindfold	counterclockwise	practice	Guided	1	0.5	0	8.529221	0.48236	-1.45336	-0.79902	0.799214688045509	1.105562	-6.792529	2.040759
Trial1	3	1	blindfold	counterclockwise	practice	Guided	1	0.5	0	8.549225	0.48241	-1.45337	-0.79902	0.799213585843191	1.062133	-6.826384	2.04711
Trial1	3	1	blindfold	counterclockwise	practice	Guided	1	0.5	0	8.569229	0.48246	-1.45338	-0.79901	0.799202535844356	1.057594	-6.800993	2.056162
Trial1	3	1	blindfold	counterclockwise	practice	Guided	1	0.5	0	8.589233	0.4825	-1.45338	-0.799	0.799191587662754	1.015385	-6.758675	2.117687
Trial1	3	1	blindfold	counterclockwise	practice	Guided	1	0.5	0	8.609222	0.48259	-1.45337	-0.79899	0.799179670309266	0.989159	-6.648648	2.177711
Trial1	3	1	blindfold	counterclockwise	practice	Guided	1	0.5	0	8.629227	0.48264	-1.45336	-0.79898	0.799168571881569	1.008727	-6.686734	2.14093
Trial1	3	1	blindfold	counterclockwise	practice	Guided	1	0.5	0	8.649231	0.48268	-1.45336	-0.79898	0.799167703447621	1.029496	-6.686734	2.083044
Trial1	3	1	blindfold	counterclockwise	practice	Guided	1	0.5	0	8.66922	0.48272	-1.45336	-0.79898	0.799166838306072	1.031898	-6.720589	2.084554
Trial1	3	1	blindfold	counterclockwise	practice	Guided	1	0.5	0	8.689224	0.48277	-1.45335	-0.79897	0.799155746668628	1.079213	-6.661343	2.103549
Trial1	3	1	blindfold	counterclockwise	practice	Guided	1	0.5	0	8.709229	0.48286	-1.45335	-0.79897	0.799153812528017	1.042123	-6.665575	2.147588
Trial1	3	1	blindfold	counterclockwise	practice	Guided	1	0.5	0	8.729233	0.48291	-1.45334	-0.79897	0.799152740890466	1.055969	-6.665575	2.135534
Trial1	3	1	blindfold	counterclockwise	practice	Guided	1	0.5	0	8.749222	0.48295	-1.45334	-0.79896	0.799141935524129	1.054149	-6.669807	2.156949
Trial1	3	1	blindfold	counterclockwise	practice	Guided	1	0.5	0	8.769226	0.483	-1.45334	-0.79896	0.799140869506178	1.002895	-6.669807	2.161787
Trial1	3	1	blindfold	counterclockwise	practice	Guided	1	0.5	0	8.78923	0.48304	-1.45334	-0.79894	0.799119997688308	0.99535	-6.631721	2.207927
Trial1	3	1	blindfold	counterclockwise	practice	Guided	1	0.5	0	8.809219	0.48312	-1.45333	-0.79894	0.79911830278493	0.981481	-6.627489	2.283315
Trial1	3	1	blindfold	counterclockwise	practice	Guided	1	0.5	0	8.829224	0.48316	-1.45333	-0.79893	0.799107448238331	0.990505	-6.661343	2.275482
Trial1	3	1	blindfold	counterclockwise	practice	Guided	1	0.5	0	8.849228	0.4832	-1.45333	-0.79892	0.799096654633434	0.970282	-6.644416	2.261324
Trial1	3	1	blindfold	counterclockwise	practice	Guided	1	0.5	0	8.869232	0.48324	-1.45332	-0.79892	0.799095814169475	0.947955	-6.627489	2.280935
Trial1	3	1	blindfold	counterclockwise	practice	Guided	1	0.5	0	8.889221	0.48328	-1.45331	-0.79891	0.799084964944843	0.977803	-6.585171	2.274597
Trial1	3	1	blindfold	counterclockwise	practice	Guided	1	0.5	0	8.909225	0.48337	-1.4533	-0.79891	0.799083086794622	0.997968	-6.555548	2.283356
Trial1	3	1	blindfold	counterclockwise	practice	Guided	1	0.5	0	8.92923	0.48341	-1.45329	-0.7989	0.799072244029246	0.994028	-6.534389	2.284267
Trial1	3	1	blindfold	counterclockwise	practice	Guided	1	0.5	0	8.949234	0.48345	-1.45329	-0.7989	0.799071414676359	0.987691	-6.51323	2.254118
Trial1	3	1	blindfold	counterclockwise	practice	Guided	1	0.5	0	8.969223	0.48349	-1.45328	-0.7989	0.799070587324409	1.003052	-6.542853	2.276434
Trial1	3	1	blindfold	counterclockwise	practice	Guided	1	0.5	0	8.989227	0.48353	-1.45327	-0.79889	0.799059749906106	0.967761	-6.517462	2.295142
Trial1	3	1	blindfold	counterclockwise	practice	Guided	1	0.5	0	9.009232	0.48361	-1.45327	-0.79889	0.79905810518932	0.961715	-6.51323	2.323194
Trial1	3	1	blindfold	counterclockwise	practice	Guided	1	0.5	0	9.029221	0.48365	-1.45326	-0.79888	0.799047274348557	0.946325	-6.470912	2.357272
Trial1	3	1	blindfold	counterclockwise	practice	Guided	1	0.5	0	9.049225	0.48369	-1.45326	-0.79887	0.799036504472257	0.949343	-6.483608	2.374457
Trial1	3	1	blindfold	counterclockwise	practice	Guided	1	0.5	0	9.069229	0.48373	-1.45326	-0.79887	0.799035689705288	0.954145	-6.504767	2.356377
Trial1	3	1	blindfold	counterclockwise	practice	Guided	1	0.5	0	9.089233	0.48376	-1.45326	-0.79886	0.799025008079968	0.93694	-6.508999	2.369349
Trial1	3	1	blindfold	counterclockwise	practice	Guided	1	0.5	0	9.109222	0.48384	-1.45325	-0.79887	0.799033457439811	0.961922	-6.479376	2.205337
Trial1	3	1	blindfold	counterclockwise	practice	Guided	1	0.5	0	9.129227	0.48388	-1.45325	-0.79887	0.799032648968003	0.97878	-6.415899	2.139011
Trial1	3	1	blindfold	counterclockwise	practice	Guided	1	0.5	0	9.149231	0.48392	-1.45324	-0.79888	0.799041795059879	0.976365	-6.407435	2.103437
Trial1	3	1	blindfold	counterclockwise	practice	Guided	1	0.5	0	9.16922	0.48396	-1.45323	-0.79889	0.799051003363794	1.010711	-6.365117	2.065147
Trial1	3	1	blindfold	counterclockwise	practice	Guided	1	0.5	0	9.189224	0.484	-1.45322	-0.79891	0.79907022406514	0.978135	-6.297409	2.088074
Trial1	3	1	blindfold	counterclockwise	practice	Guided	1	0.5	0	9.209229	0.48408	-1.45317	-0.79892	0.799078637415774	0.914495	-6.161991	2.028391
Trial1	3	1	blindfold	counterclockwise	practice	Guided	1	0.5	0	9.229233	0.48413	-1.45315	-0.79892	0.79907764266845	0.922011	-6.115441	1.982268
Trial1	3	1	blindfold	counterclockwise	practice	Guided	1	0.5	0	9.249222	0.48416	-1.45312	-0.79893	0.799086999814128	0.929249	-6.094282	1.999754
Trial1	3	1	blindfold	counterclockwise	practice	Guided	1	0.5	0	9.269226	0.48421	-1.4531	-0.79894	0.799096022297196	0.991333	-6.035037	1.902372
Trial1	3	1	blindfold	counterclockwise	practice	Guided	1	0.5	0	9.28923	0.48425	-1.45308	-0.79898	0.799135219368574	0.999759	-5.992719	1.902982
Trial1	3	1	blindfold	counterclockwise	practice	Guided	1	0.5	0	9.309219	0.48434	-1.45306	-0.79899	0.79914346224163	1.074789	-6.128137	1.684404
Trial1	3	1	blindfold	counterclockwise	practice	Guided	1	0.5	0	9.329224	0.48439	-1.45306	-0.79901	0.799162507766629	1.117301	-6.217004	1.682292
Trial1	3	1	blindfold	counterclockwise	practice	Guided	1	0.5	0	9.349228	0.48444	-1.45307	-0.79901	0.799161532520617	1.13327	-6.221236	1.755566
Trial1	3	1	blindfold	counterclockwise	practice	Guided	1	0.5	0	9.369232	0.48448	-1.45309	-0.79901	0.799160754807571	1.088339	-6.314336	1.944017
Trial1	3	1	blindfold	counterclockwise	practice	Guided	1	0.5	0	9.389221	0.48453	-1.45311	-0.799	0.799149713894031	0.990336	-6.343958	2.033877
Trial1	3	1	blindfold	counterclockwise	practice	Guided	1	0.5	0	9.409225	0.48461	-1.45313	-0.79898	0.79912820502767	0.808518	-6.246627	2.262731
Trial1	3	1	blindfold	counterclockwise	practice	Guided	1	0.5	0	9.42923	0.48464	-1.45313	-0.79896	0.799107664332233	0.77021	-6.187382	2.383038
Trial1	3	1	blindfold	counterclockwise	practice	Guided	1	0.5	0	9.449234	0.48467	-1.45312	-0.79894	0.799087065138936	0.659862	-6.09005	2.561831
Trial1	3	1	blindfold	counterclockwise	practice	Guided	1	0.5	0	9.469223	0.4847	-1.45311	-0.79892	0.7990665254939	0.681269	-6.01811	2.626956
Trial1	3	1	blindfold	counterclockwise	practice	Guided	1	0.5	0	9.489227	0.48472	-1.45308	-0.79888	0.799026096421221	0.733106	-5.937706	2.664649
Trial1	3	1	blindfold	counterclockwise	practice	Guided	1	0.5	0	9.509232	0.48479	-1.45302	-0.79887	0.799014809143613	0.847957	-5.920778	2.481944
Trial1	3	1	blindfold	counterclockwise	practice	Guided	1	0.5	0	9.529221	0.48483	-1.45301	-0.79886	0.799003976870375	0.893162	-5.984255	2.442757
Trial1	3	1	blindfold	counterclockwise	practice	Guided	1	0.5	0	9.549225	0.48486	-1.45301	-0.79886	0.799003407641655	0.912438	-5.975792	2.410202
Trial1	3	1	blindfold	counterclockwise	practice	Guided	1	0.5	0	9.569229	0.4849	-1.453	-0.79885	0.798992698600403	0.927212	-5.958865	2.38156
Trial1	3	1	blindfold	counterclockwise	practice	Guided	1	0.5	0	9.589233	0.48494	-1.45299	-0.79885	0.798991943748938	0.901564	-5.916547	2.383979
Trial1	3	1	blindfold	counterclockwise	practice	Guided	1	0.5	0	9.609222	0.485	-1.45298	-0.79885	0.798990814664648	0.814111	-5.975792	2.314035
Trial1	3	1	blindfold	counterclockwise	practice	Guided	1	0.5	0	9.629227	0.48503	-1.45298	-0.79885	0.798990252371151	0.78788	-6.009646	2.312225
Trial1	3	1	blindfold	counterclockwise	practice	Guided	1	0.5	0	9.649231	0.48506	-1.45299	-0.79884	0.798979679372687	0.772784	-6.043501	2.345094
Trial1	3	1	blindfold	counterclockwise	practice	Guided	1	0.5	0	9.66922	0.48509	-1.45299	-0.79884	0.798979118209093	0.767959	-6.085819	2.341779
Trial1	3	1	blindfold	counterclockwise	practice	Guided	1	0.5	0	9.689224	0.48512	-1.453	-0.79884	0.798978559284667	0.783315	-6.098514	2.375553
Trial1	3	1	blindfold	counterclockwise	practice	Guided	1	0.5	0	9.709229	0.48518	-1.45302	-0.79884	0.798977444256917	0.80953	-6.115441	2.305311
Trial1	3	1	blindfold	counterclockwise	practice	Guided	1	0.5	0	9.729233	0.48522	-1.45303	-0.79884	0.79897670340676	0.792646	-6.140832	2.304104
Trial1	3	1	blindfold	counterclockwise	practice	Guided	1	0.5	0	9.749222	0.48525	-1.45303	-0.79884	0.798976148257249	0.816443	-6.081587	2.327027
Trial1	3	1	blindfold	counterclockwise	practice	Guided	1	0.5	0	9.769226	0.48528	-1.45303	-0.79884	0.798975595334986	0.84024	-6.094282	2.329449
Trial1	3	1	blindfold	counterclockwise	practice	Guided	1	0.5	0	9.78923	0.48531	-1.45303	-0.79883	0.798965091244312	0.853201	-6.026573	2.406031
Trial1	3	1	blindfold	counterclockwise	practice	Guided	1	0.5	0	9.809219	0.48538	-1.45303	-0.79883	0.798963807165273	0.886626	-6.005414	2.412681
Trial1	3	1	blindfold	counterclockwise	practice	Guided	1	0.5	0	9.829224	0.48541	-1.45302	-0.79883	0.798963259111522	0.951451	-6.01811	2.396105
Trial1	3	1	blindfold	counterclockwise	practice	Guided	1	0.5	0	9.849228	0.48545	-1.45302	-0.79883	0.798962529218114	0.940277	-6.035037	2.374102
Trial1	3	1	blindfold	counterclockwise	practice	Guided	1	0.5	0	9.869232	0.48549	-1.45302	-0.79882	0.798951789941534	0.935432	-6.030805	2.399738
Trial1	3	1	blindfold	counterclockwise	practice	Guided	1	0.5	0	9.889221	0.48552	-1.45302	-0.79883	0.798961257402866	0.919159	-6.043501	2.313204
Trial1	3	1	blindfold	counterclockwise	practice	Guided	1	0.5	0	9.909225	0.4856	-1.45302	-0.79883	0.798959811715162	0.891102	-6.115441	2.289993
Trial1	3	1	blindfold	counterclockwise	practice	Guided	1	0.5	0	9.92923	0.48563	-1.45303	-0.79883	0.798959271378228	0.884151	-6.102746	2.268291
Trial1	3	1	blindfold	counterclockwise	practice	Guided	1	0.5	0	9.949234	0.48566	-1.45303	-0.79884	0.79896868507538	0.860335	-6.123905	2.245374
Trial1	3	1	blindfold	counterclockwise	practice	Guided	1	0.5	0	9.969223	0.4857	-1.45304	-0.79885	0.798977979687667	0.857908	-6.102746	2.219753
Trial1	3	1	blindfold	counterclockwise	practice	Guided	1	0.5	0	9.989227	0.48573	-1.45304	-0.79886	0.798987396040044	0.850958	-6.068891	2.198051
Trial1	3	1	blindfold	counterclockwise	practice	Guided	1	0.5	0	10.00923	0.4858	-1.45304	-0.79886	0.798986149326483	0.921497	-6.111209	2.160683
Trial1	3	1	blindfold	counterclockwise	practice	Guided	1	0.5	0	10.02922	0.48584	-1.45305	-0.79887	0.798995510593312	0.921488	-6.09005	2.101294
Trial1	3	1	blindfold	counterclockwise	practice	Guided	1	0.5	0	10.04922	0.48587	-1.45305	-0.79888	0.799004931714083	0.941082	-6.098514	2.12391
Trial1	3	1	blindfold	counterclockwise	practice	Guided	1	0.5	0	10.06923	0.48591	-1.45305	-0.79888	0.799004225428507	0.943482	-6.077355	2.119697
Trial1	3	1	blindfold	counterclockwise	practice	Guided	1	0.5	0	10.08923	0.48595	-1.45305	-0.79889	0.799013533176336	0.945285	-6.077355	2.12422
Trial1	3	1	blindfold	counterclockwise	practice	Guided	1	0.5	0	10.10922	0.48602	-1.45304	-0.79889	0.79901230524933	0.916889	-6.039269	2.224029
Trial1	3	1	blindfold	counterclockwise	practice	Guided	1	0.5	0	10.12923	0.48606	-1.45304	-0.79888	0.799001593902149	0.890645	-6.01811	2.294274
Trial1	3	1	blindfold	counterclockwise	practice	Guided	1	0.5	0	10.14923	0.4861	-1.45303	-0.79888	0.799000897125226	0.886393	-6.01811	2.353375
Trial1	3	1	blindfold	counterclockwise	practice	Guided	1	0.5	0	10.16922	0.48613	-1.45302	-0.79887	0.79899042363883	0.924966	-5.975792	2.347662
Trial1	3	1	blindfold	counterclockwise	practice	Guided	1	0.5	0	10.18922	0.48617	-1.45301	-0.79886	0.798979658163254	0.905059	-5.984255	2.388663
Trial1	3	1	blindfold	counterclockwise	practice	Guided	1	0.5	0	10.20923	0.48624	-1.45302	-0.79886	0.798978449463033	0.922205	-6.068891	2.385667
Trial1	3	1	blindfold	counterclockwise	practice	Guided	1	0.5	0	10.22923	0.48628	-1.45302	-0.79885	0.798967809680358	0.898693	-6.085819	2.358526
Trial1	3	1	blindfold	counterclockwise	practice	Guided	1	0.5	0	10.24922	0.48631	-1.45302	-0.79885	0.798967294891089	0.916162	-6.06466	2.351302
Trial1	3	1	blindfold	counterclockwise	practice	Guided	1	0.5	0	10.26923	0.48635	-1.45303	-0.79884	0.798956598479059	0.916451	-6.035037	2.406477
Trial1	3	1	blindfold	counterclockwise	practice	Guided	1	0.5	0	10.28923	0.48638	-1.45302	-0.79883	0.798946133782965	0.838336	-6.013878	2.430586
Trial1	3	1	blindfold	counterclockwise	practice	Guided	1	0.5	0	10.30922	0.48645	-1.45301	-0.79883	0.798944943431653	0.840418	-5.967328	2.460443
Trial1	3	1	blindfold	counterclockwise	practice	Guided	1	0.5	0	10.32922	0.48648	-1.453	-0.79883	0.79894443551856	0.822016	-5.954633	2.420948
Trial1	3	1	blindfold	counterclockwise	practice	Guided	1	0.5	0	10.34923	0.48651	-1.453	-0.79883	0.798943928730215	0.849777	-5.984255	2.3296
Trial1	3	1	blindfold	counterclockwise	practice	Guided	1	0.5	0	10.36923	0.48654	-1.453	-0.79883	0.798943422062445	0.894086	-6.01811	2.302179
Trial1	3	1	blindfold	counterclockwise	practice	Guided	1	0.5	0	10.38922	0.48658	-1.453	-0.79884	0.798952702335136	0.89982	-5.996951	2.282284
Trial1	3	1	blindfold	counterclockwise	practice	Guided	1	0.5	0	10.40923	0.48665	-1.453	-0.79884	0.798951529515678	0.915774	-5.975792	2.236777
Trial1	3	1	blindfold	counterclockwise	practice	Guided	1	0.5	0	10.42923	0.48669	-1.453	-0.79885	0.798960874418953	0.913369	-5.975792	2.211148
Trial1	3	1	blindfold	counterclockwise	practice	Guided	1	0.5	0	10.44923	0.48672	-1.453	-0.79885	0.798960374530118	0.901898	-5.984255	2.206027
Trial1	3	1	blindfold	counterclockwise	practice	Guided	1	0.5	0	10.46922	0.48676	-1.453	-0.79886	0.79896966385867	0.883215	-6.005414	2.158083
Trial1	3	1	blindfold	counterclockwise	practice	Guided	1	0.5	0	10.48923	0.4868	-1.453	-0.79886	0.79896900160042	0.860881	-6.051964	2.17346
Trial1	3	1	blindfold	counterclockwise	practice	Guided	1	0.5	0	10.50923	0.48686	-1.45301	-0.79886	0.798968012706666	0.884656	-6.051964	2.255785
Trial1	3	1	blindfold	counterclockwise	practice	Guided	1	0.5	0	10.52922	0.4869	-1.45301	-0.79886	0.798967356434697	0.892776	-6.01811	2.260619
Trial1	3	1	blindfold	counterclockwise	practice	Guided	1	0.5	0	10.54922	0.48693	-1.45301	-0.79887	0.798976936282407	0.871974	-6.005414	2.254884
Trial1	3	1	blindfold	counterclockwise	practice	Guided	1	0.5	0	10.56923	0.48696	-1.45301	-0.79887	0.798976446401237	0.901805	-6.026573	2.24344
Trial1	3	1	blindfold	counterclockwise	practice	Guided	1	0.5	0	10.58923	0.487	-1.45301	-0.79887	0.798975794167735	0.924405	-6.035037	2.233208
Trial1	3	1	blindfold	counterclockwise	practice	Guided	1	0.5	0	10.60922	0.48708	-1.45301	-0.79887	0.798974497159976	0.930122	-6.043501	2.212414
Trial1	3	1	blindfold	counterclockwise	practice	Guided	1	0.5	0	10.62923	0.48712	-1.45302	-0.79887	0.798973850935477	0.937939	-6.085819	2.22147
Trial1	3	1	blindfold	counterclockwise	practice	Guided	1	0.5	0	10.64923	0.48715	-1.45302	-0.79887	0.798973368181702	0.91861	-6.039269	2.313422
Trial1	3	1	blindfold	counterclockwise	practice	Guided	1	0.5	0	10.66922	0.48719	-1.45302	-0.79887	0.798972725463222	0.871858	-6.013878	2.341137
Trial1	3	1	blindfold	counterclockwise	practice	Guided	1	0.5	0	10.68922	0.48722	-1.45302	-0.79886	0.798962173439487	0.848653	-6.009646	2.290486
Trial1	3	1	blindfold	counterclockwise	practice	Guided	1	0.5	0	10.70923	0.48728	-1.45302	-0.79886	0.79896121559767	0.839586	-6.060428	2.290796
Trial1	3	1	blindfold	counterclockwise	practice	Guided	1	0.5	0	10.72923	0.48732	-1.45302	-0.79886	0.79896057985622	0.828397	-6.068891	2.312817
Trial1	3	1	blindfold	counterclockwise	practice	Guided	1	0.5	0	10.74922	0.48735	-1.45302	-0.79886	0.798960104599592	0.859742	-6.102746	2.33724
Trial1	3	1	blindfold	counterclockwise	practice	Guided	1	0.5	0	10.76923	0.48738	-1.45303	-0.79886	0.798959629996987	0.869397	-6.094282	2.288711
Trial1	3	1	blindfold	counterclockwise	practice	Guided	1	0.5	0	10.78923	0.48742	-1.45303	-0.79886	0.798958999259467	0.890202	-6.102746	2.235059
Trial1	3	1	blindfold	counterclockwise	practice	Guided	1	0.5	0	10.80922	0.48749	-1.45304	-0.79887	0.798967972001879	0.885379	-6.115441	2.183809
Trial1	3	1	blindfold	counterclockwise	practice	Guided	1	0.5	0	10.82922	0.48752	-1.45305	-0.79887	0.79896750312859	0.895016	-6.145064	2.167539
Trial1	3	1	blindfold	counterclockwise	practice	Guided	1	0.5	0	10.84923	0.48756	-1.45305	-0.79888	0.798976831709517	0.896229	-6.157759	2.150655
Trial1	3	1	blindfold	counterclockwise	practice	Guided	1	0.5	0	10.86923	0.48759	-1.45306	-0.79888	0.79897636546835	0.884154	-6.161991	2.141311
Trial1	3	1	blindfold	counterclockwise	practice	Guided	1	0.5	0	10.88922	0.48763	-1.45306	-0.79889	0.79898575717419	0.865148	-6.153527	2.169645
Trial1	3	1	blindfold	counterclockwise	practice	Guided	1	0.5	0	10.90923	0.4877	-1.45308	-0.7989	0.79899468925714	0.884144	-6.2297	2.073792
Trial1	3	1	blindfold	counterclockwise	practice	Guided	1	0.5	0	10.92923	0.48774	-1.45308	-0.7989	0.798994074107404	0.920338	-6.208541	2.05059
Trial1	3	1	blindfold	counterclockwise	practice	Guided	1	0.5	0	10.94923	0.48777	-1.45309	-0.79891	0.799003627037969	0.912762	-6.195845	2.096724
Trial1	3	1	blindfold	counterclockwise	practice	Guided	1	0.5	0	10.96922	0.48781	-1.45309	-0.79891	0.799003015401914	0.960665	-6.191614	2.138361
Trial1	3	1	blindfold	counterclockwise	practice	Guided	1	0.5	0	10.98923	0.48785	-1.45309	-0.79892	0.799012418646049	0.948912	-6.187382	2.124788
Trial1	3	1	blindfold	counterclockwise	practice	Guided	1	0.5	0	11.00923	0.48793	-1.45309	-0.79892	0.799011206308993	0.955829	-6.195845	2.109134
Trial1	3	1	blindfold	counterclockwise	practice	Guided	1	0.5	0	11.02922	0.48797	-1.45309	-0.79892	0.799010603142697	0.951001	-6.212773	2.095258
Trial1	3	1	blindfold	counterclockwise	practice	Guided	1	0.5	0	11.04922	0.48801	-1.4531	-0.79893	0.799019954385582	1.006765	-6.267786	2.086549
Trial1	3	1	blindfold	counterclockwise	practice	Guided	1	0.5	0	11.06923	0.48805	-1.45311	-0.79893	0.799019355676951	0.959407	-6.259322	2.095881
Trial1	3	1	blindfold	counterclockwise	practice	Guided	1	0.5	0	11.08923	0.48809	-1.45312	-0.79893	0.799018758522588	0.970856	-6.305872	2.096791
Trial1	3	1	blindfold	counterclockwise	practice	Guided	1	0.5	0	11.10922	0.48817	-1.45312	-0.79892	0.799007616451214	0.956306	-6.2297	2.197502
Trial1	3	1	blindfold	counterclockwise	practice	Guided	1	0.5	0	11.12923	0.48821	-1.45312	-0.79892	0.799007025736688	0.942732	-6.212773	2.209254
Trial1	3	1	blindfold	counterclockwise	practice	Guided	1	0.5	0	11.14923	0.48825	-1.45312	-0.79892	0.799006436582434	0.906244	-6.191614	2.185425
Trial1	3	1	blindfold	counterclockwise	practice	Guided	1	0.5	0	11.16922	0.48829	-1.45311	-0.79892	0.799005848992931	0.921943	-6.204309	2.144127
Trial1	3	1	blindfold	counterclockwise	practice	Guided	1	0.5	0	11.18922	0.48833	-1.45311	-0.79892	0.799005263843223	0.931581	-6.2297	2.127858
Trial1	3	1	blindfold	counterclockwise	practice	Guided	1	0.5	0	11.20923	0.4884	-1.45312	-0.79892	0.799004244431092	0.919123	-6.259322	2.241838
Trial1	3	1	blindfold	counterclockwise	practice	Guided	1	0.5	0	11.22923	0.48844	-1.45312	-0.79892	0.799003665217539	0.955927	-6.242395	2.201755
Trial1	3	1	blindfold	counterclockwise	practice	Guided	1	0.5	0	11.24922	0.48848	-1.45312	-0.79892	0.799003087143171	0.943582	-6.2297	2.137235
Trial1	3	1	blindfold	counterclockwise	practice	Guided	1	0.5	0	11.26923	0.48852	-1.45312	-0.79892	0.799002511501533	0.915504	-6.242395	2.183369
Trial1	3	1	blindfold	counterclockwise	practice	Guided	1	0.5	0	11.28923	0.48856	-1.45312	-0.79891	0.798991924880883	0.891665	-6.250859	2.209877
Trial1	3	1	blindfold	counterclockwise	practice	Guided	1	0.5	0	11.30922	0.48863	-1.45312	-0.7989	0.798980913462778	0.882848	-6.238163	2.272901
Trial1	3	1	blindfold	counterclockwise	practice	Guided	1	0.5	0	11.32922	0.48866	-1.45312	-0.7989	0.798980486951674	0.873799	-6.318568	2.280735
Trial1	3	1	blindfold	counterclockwise	practice	Guided	1	0.5	0	11.34923	0.4887	-1.45313	-0.7989	0.798979920304356	0.885261	-6.310104	2.239141
Trial1	3	1	blindfold	counterclockwise	practice	Guided	1	0.5	0	11.36923	0.48873	-1.45314	-0.79889	0.798969483838158	0.885834	-6.318568	2.290096
Trial1	3	1	blindfold	counterclockwise	practice	Guided	1	0.5	0	11.38922	0.48877	-1.45314	-0.79888	0.798958908096254	0.877373	-6.30164	2.289495
Trial1	3	1	blindfold	counterclockwise	practice	Guided	1	0.5	0	11.40923	0.48884	-1.45314	-0.79888	0.798957927178437	0.889677	-6.284713	2.316044
Trial1	3	1	blindfold	counterclockwise	practice	Guided	1	0.5	0	11.42923	0.48887	-1.45314	-0.79887	0.798947555949247	0.920384	-6.314336	2.39868
Trial1	3	1	blindfold	counterclockwise	practice	Guided	1	0.5	0	11.44923	0.48891	-1.45315	-0.79887	0.798946999376702	0.930934	-6.314336	2.36975
Trial1	3	1	blindfold	counterclockwise	practice	Guided	1	0.5	0	11.46922	0.48895	-1.45315	-0.79886	0.79893637299958	0.906217	-6.305872	2.359484
Trial1	3	1	blindfold	counterclockwise	practice	Guided	1	0.5	0	11.48923	0.48898	-1.45315	-0.79886	0.798935958896785	0.920988	-6.34819	2.330858
Trial1	3	1	blindfold	counterclockwise	practice	Guided	1	0.5	0	11.50923	0.48906	-1.45317	-0.79885	0.798924906535493	0.866668	-6.390508	2.377866
Trial1	3	1	blindfold	counterclockwise	practice	Guided	1	0.5	0	11.52922	0.48909	-1.45317	-0.79885	0.798924495739653	0.84524	-6.369349	2.380574
Trial1	3	1	blindfold	counterclockwise	practice	Guided	1	0.5	0	11.54922	0.48912	-1.45317	-0.79884	0.798914074233175	0.840981	-6.356654	2.439665
Trial1	3	1	blindfold	counterclockwise	practice	Guided	1	0.5	0	11.56923	0.48915	-1.45318	-0.79883	0.798903713440537	0.841873	-6.356654	2.433322
Trial1	3	1	blindfold	counterclockwise	practice	Guided	1	0.5	0	11.58923	0.48918	-1.45318	-0.79883	0.798903306018136	0.840047	-6.424363	2.452335
Trial1	3	1	blindfold	counterclockwise	practice	Guided	1	0.5	0	11.60922	0.48925	-1.4532	-0.79883	0.798902361362044	0.904006	-6.466681	2.32968
Trial1	3	1	blindfold	counterclockwise	practice	Guided	1	0.5	0	11.62923	0.48929	-1.45321	-0.79883	0.798901824195791	0.922411	-6.51323	2.309793
Trial1	3	1	blindfold	counterclockwise	practice	Guided	1	0.5	0	11.64923	0.48932	-1.45322	-0.79883	0.798901422435618	0.893454	-6.530158	2.299229
Trial1	3	1	blindfold	counterclockwise	practice	Guided	1	0.5	0	11.66922	0.48936	-1.45323	-0.79884	0.798910842263127	0.882313	-6.547085	2.277211
Trial1	3	1	blindfold	counterclockwise	practice	Guided	1	0.5	0	11.68922	0.4894	-1.45324	-0.79885	0.798920322911348	0.890167	-6.551317	2.226873
Trial1	3	1	blindfold	counterclockwise	practice	Guided	1	0.5	0	11.70923	0.48946	-1.45327	-0.79885	0.798919529194123	0.857295	-6.678271	2.211783
Trial1	3	1	blindfold	counterclockwise	practice	Guided	1	0.5	0	11.72923	0.4895	-1.45328	-0.79885	0.798919002159904	0.829211	-6.657112	2.24582
Trial1	3	1	blindfold	counterclockwise	practice	Guided	1	0.5	0	11.74922	0.48953	-1.45329	-0.79885	0.798918608688107	0.823731	-6.657112	2.323926
Trial1	3	1	blindfold	counterclockwise	practice	Guided	1	0.5	0	11.76923	0.48956	-1.4533	-0.79885	0.798918215951776	0.767927	-6.661343	2.332637
Trial1	3	1	blindfold	counterclockwise	practice	Guided	1	0.5	0	11.78923	0.48959	-1.4533	-0.79885	0.798917824730925	0.783897	-6.674039	2.346518
Trial1	3	1	blindfold	counterclockwise	practice	Guided	1	0.5	0	11.80922	0.48965	-1.45331	-0.79884	0.798907032151819	0.814032	-6.614794	2.340214
Trial1	3	1	blindfold	counterclockwise	practice	Guided	1	0.5	0	11.82922	0.48968	-1.45331	-0.79884	0.798906644303099	0.810096	-6.614794	2.333302
Trial1	3	1	blindfold	counterclockwise	practice	Guided	1	0.5	0	11.84923	0.48971	-1.45331	-0.79884	0.798906257195456	0.855002	-6.597866	2.36015
Trial1	3	1	blindfold	counterclockwise	practice	Guided	1	0.5	0	11.86923	0.48974	-1.45331	-0.79884	0.798905871214989	0.861944	-6.640184	2.322474
Trial1	3	1	blindfold	counterclockwise	practice	Guided	1	0.5	0	11.88922	0.48977	-1.45331	-0.79885	0.798915499502659	0.87611	-6.657112	2.302292
Trial1	3	1	blindfold	counterclockwise	practice	Guided	1	0.5	0	11.90923	0.48984	-1.45332	-0.79884	0.798904593764846	0.842324	-6.635953	2.299862
Trial1	3	1	blindfold	counterclockwise	practice	Guided	1	0.5	0	11.92923	0.48987	-1.45332	-0.79884	0.798904212287947	0.818174	-6.597866	2.35199
Trial1	3	1	blindfold	counterclockwise	practice	Guided	1	0.5	0	11.94923	0.4899	-1.45332	-0.79884	0.798903832694011	0.767764	-6.568244	2.392072
Trial1	3	1	blindfold	counterclockwise	practice	Guided	1	0.5	0	11.96922	0.48993	-1.45331	-0.79883	0.798893501040135	0.76685	-6.508999	2.404735
Trial1	3	1	blindfold	counterclockwise	practice	Guided	1	0.5	0	11.98923	0.48996	-1.4533	-0.79883	0.798893122942319	0.749946	-6.576707	2.403523
Trial1	3	1	blindfold	counterclockwise	practice	Guided	1	0.5	0	12.00923	0.49002	-1.4533	-0.79883	0.798892371624205	0.820811	-6.627489	2.361976
Trial1	3	1	blindfold	counterclockwise	practice	Guided	1	0.5	0	12.02922	0.49005	-1.4533	-0.79883	0.798891996910238	0.82203	-6.619025	2.345093
Trial1	3	1	blindfold	counterclockwise	practice	Guided	1	0.5	0	12.04922	0.49008	-1.4533	-0.79883	0.798891624065838	0.819314	-6.547085	2.323386
Trial1	3	1	blindfold	counterclockwise	practice	Guided	1	0.5	0	12.06923	0.49011	-1.4533	-0.79883	0.798891252346409	0.832539	-6.564012	2.37556
Trial1	3	1	blindfold	counterclockwise	practice	Guided	1	0.5	0	12.08923	0.49014	-1.4533	-0.79883	0.798890881384129	0.812025	-6.593635	2.365601
Trial1	3	1	blindfold	counterclockwise	practice	Guided	1	0.5	0	12.10922	0.49019	-1.45329	-0.79883	0.798890265374606	0.770711	-6.534389	2.349897
Trial1	3	1	blindfold	counterclockwise	practice	Guided	1	0.5	0	12.12923	0.49022	-1.45329	-0.79882	0.798879884953874	0.740556	-6.534389	2.373393
Trial1	3	1	blindfold	counterclockwise	practice	Guided	1	0.5	0	12.14923	0.49025	-1.45328	-0.79882	0.798879518483466	0.761287	-6.547085	2.421352
Trial1	3	1	blindfold	counterclockwise	practice	Guided	1	0.5	0	12.16922	0.49028	-1.45328	-0.79882	0.798879152412839	0.787832	-6.542853	2.406298
Trial1	3	1	blindfold	counterclockwise	practice	Guided	1	0.5	0	12.18922	0.49031	-1.45328	-0.79882	0.798878788194656	0.773063	-6.551317	2.37554
Trial1	3	1	blindfold	counterclockwise	practice	Guided	1	0.5	0	12.20923	0.49036	-1.45328	-0.79882	0.798878183544472	0.759465	-6.55978	2.386074
Trial1	3	1	blindfold	counterclockwise	practice	Guided	1	0.5	0	12.22923	0.49039	-1.45328	-0.79882	0.798877821968154	0.765211	-6.530158	2.366495
Trial1	3	1	blindfold	counterclockwise	practice	Guided	1	0.5	0	12.24922	0.49041	-1.45327	-0.79882	0.798877581662771	0.717208	-6.479376	2.415924
Trial1	3	1	blindfold	counterclockwise	practice	Guided	1	0.5	0	12.26923	0.49044	-1.45327	-0.79881	0.798867209101516	0.772412	-6.445522	2.383994
Trial1	3	1	blindfold	counterclockwise	practice	Guided	1	0.5	0	12.28923	0.49047	-1.45326	-0.79881	0.798866850881828	0.75912	-6.479376	2.435871
Trial1	3	1	blindfold	counterclockwise	practice	Guided	1	0.5	0	12.30922	0.49053	-1.45326	-0.7988	0.798856124587514	0.764206	-6.508999	2.447923
Trial1	3	1	blindfold	counterclockwise	practice	Guided	1	0.5	0	12.32922	0.49055	-1.45325	-0.7988	0.798855887779692	0.765355	-6.453985	2.481086
Trial1	3	1	blindfold	counterclockwise	practice	Guided	1	0.5	0	12.34923	0.49058	-1.45325	-0.7988	0.798855532979284	0.745166	-6.44129	2.466898
Trial1	3	1	blindfold	counterclockwise	practice	Guided	1	0.5	0	12.36923	0.49061	-1.45324	-0.7988	0.798855180009002	0.715295	-6.424363	2.468989
Trial1	3	1	blindfold	counterclockwise	practice	Guided	1	0.5	0	12.38922	0.49063	-1.45324	-0.79879	0.798844932312508	0.747281	-6.453985	2.427697
Trial1	3	1	blindfold	counterclockwise	practice	Guided	1	0.5	0	12.40923	0.49069	-1.45323	-0.79879	0.798844230891755	0.729105	-6.420131	2.512424
Trial1	3	1	blindfold	counterclockwise	practice	Guided	1	0.5	0	12.42923	0.49071	-1.45323	-0.79878	0.798834044783329	0.738441	-6.415899	2.500378
Trial1	3	1	blindfold	counterclockwise	practice	Guided	1	0.5	0	12.44923	0.49074	-1.45322	-0.79878	0.798833696335931	0.747798	-6.424363	2.488326
Trial1	3	1	blindfold	counterclockwise	practice	Guided	1	0.5	0	12.46922	0.49077	-1.45322	-0.79878	0.798833349015845	0.764355	-6.415899	2.493774
Trial1	3	1	blindfold	counterclockwise	practice	Guided	1	0.5	0	12.48923	0.49079	-1.45322	-0.79878	0.79883311820994	0.751693	-6.369349	2.492858
Trial1	3	1	blindfold	counterclockwise	practice	Guided	1	0.5	0	12.50923	0.49084	-1.45321	-0.79877	0.798822470691439	0.703717	-6.373581	2.50039
Trial1	3	1	blindfold	counterclockwise	practice	Guided	1	0.5	0	12.52922	0.49087	-1.45321	-0.79877	0.798822127464615	0.754114	-6.360886	2.459098
Trial1	3	1	blindfold	counterclockwise	practice	Guided	1	0.5	0	12.54922	0.49089	-1.45321	-0.79878	0.798831971688398	0.746873	-6.356654	2.441611
Trial1	3	1	blindfold	counterclockwise	practice	Guided	1	0.5	0	12.56923	0.49092	-1.4532	-0.79878	0.79883163034141	0.747537	-6.386276	2.373773
Trial1	3	1	blindfold	counterclockwise	practice	Guided	1	0.5	0	12.58923	0.49095	-1.4532	-0.79878	0.798831289444241	0.75321	-6.377813	2.412377
Trial1	3	1	blindfold	counterclockwise	practice	Guided	1	0.5	0	12.60922	0.491	-1.4532	-0.79878	0.79883072479973	0.789399	-6.314336	2.381061
Trial1	3	1	blindfold	counterclockwise	practice	Guided	1	0.5	0	12.62923	0.49103	-1.45319	-0.79878	0.798830387580666	0.793314	-6.310104	2.385587
Trial1	3	1	blindfold	counterclockwise	practice	Guided	1	0.5	0	12.64923	0.49106	-1.45318	-0.79878	0.798830050819632	0.775135	-6.250859	2.460651
Trial1	3	1	blindfold	counterclockwise	practice	Guided	1	0.5	0	12.66922	0.49109	-1.45318	-0.79878	0.798829715852984	0.777523	-6.293177	2.486281
Trial1	3	1	blindfold	counterclockwise	practice	Guided	1	0.5	0	12.68922	0.49112	-1.45317	-0.79878	0.798829382011427	0.813711	-6.335495	2.454965
Trial1	3	1	blindfold	counterclockwise	practice	Guided	1	0.5	0	12.70923	0.49118	-1.45318	-0.79879	0.798838670414424	0.785423	-6.369349	2.376554
Trial1	3	1	blindfold	counterclockwise	practice	Guided	1	0.5	0	12.72923	0.4912	-1.45318	-0.79879	0.798838449545066	0.797475	-6.365117	2.385912
Trial1	3	1	blindfold	counterclockwise	practice	Guided	1	0.5	0	12.74922	0.49123	-1.45318	-0.79879	0.798838119836694	0.76938	-6.34819	2.422073
Trial1	3	1	blindfold	counterclockwise	practice	Guided	1	0.5	0	12.76923	0.49126	-1.45318	-0.79879	0.798837791253406	0.760328	-6.335495	2.429903
Trial1	3	1	blindfold	counterclockwise	practice	Guided	1	0.5	0	12.78923	0.49129	-1.45317	-0.79879	0.798837463145314	0.722626	-6.297409	2.422939
Trial1	3	1	blindfold	counterclockwise	practice	Guided	1	0.5	0	12.80922	0.49133	-1.45317	-0.79879	0.798837028395313	0.71535	-6.360886	2.419635
Trial1	3	1	blindfold	counterclockwise	practice	Guided	1	0.5	0	12.82922	0.49136	-1.45317	-0.79879	0.798836703241846	0.701196	-6.398972	2.425638
Trial1	3	1	blindfold	counterclockwise	practice	Guided	1	0.5	0	12.84923	0.49139	-1.45318	-0.79879	0.798836379536922	0.734962	-6.390508	2.428083
Trial1	3	1	blindfold	counterclockwise	practice	Guided	1	0.5	0	12.86923	0.49141	-1.45318	-0.79879	0.798836163931398	0.746992	-6.411667	2.437447
Trial1	3	1	blindfold	counterclockwise	practice	Guided	1	0.5	0	12.88922	0.49144	-1.45318	-0.79879	0.798835842103119	0.766015	-6.403204	2.409124
Trial1	3	1	blindfold	counterclockwise	practice	Guided	1	0.5	0	12.90923	0.49149	-1.45318	-0.79879	0.798835307799548	0.735532	-6.382045	2.419654
Trial1	3	1	blindfold	counterclockwise	practice	Guided	1	0.5	0	12.92923	0.49152	-1.45318	-0.79878	0.798825035241838	0.753558	-6.360886	2.463396
Trial1	3	1	blindfold	counterclockwise	practice	Guided	1	0.5	0	12.94923	0.49155	-1.45318	-0.79878	0.79882471753756	0.781328	-6.398972	2.431464
Trial1	3	1	blindfold	counterclockwise	practice	Guided	1	0.5	0	12.96922	0.49157	-1.45319	-0.79878	0.798824506254936	0.755066	-6.386276	2.442298
Trial1	3	1	blindfold	counterclockwise	practice	Guided	1	0.5	0	12.98923	0.4916	-1.45319	-0.79878	0.798824190112834	0.738795	-6.411667	2.432634
Trial1	3	1	blindfold	counterclockwise	practice	Guided	1	0.5	0	13.00923	0.49166	-1.45319	-0.79879	0.79883351495501	0.73339	-6.424363	2.389821
Trial1	3	1	blindfold	counterclockwise	practice	Guided	1	0.5	0	13.02922	0.49168	-1.4532	-0.79879	0.798833306117979	0.762018	-6.382045	2.387129
Trial1	3	1	blindfold	counterclockwise	practice	Guided	1	0.5	0	13.04922	0.49171	-1.4532	-0.79879	0.798832994422303	0.790074	-6.39474	2.368479
Trial1	3	1	blindfold	counterclockwise	practice	Guided	1	0.5	0	13.06923	0.49174	-1.4532	-0.79879	0.798832683851732	0.759306	-6.424363	2.383221
Trial1	3	1	blindfold	counterclockwise	practice	Guided	1	0.5	0	13.08923	0.49177	-1.4532	-0.79879	0.79883237440627	0.802656	-6.390508	2.428799
Trial1	3	1	blindfold	counterclockwise	practice	Guided	1	0.5	0	13.10922	0.49182	-1.4532	-0.79879	0.798831860451998	0.786608	-6.432826	2.474316
Trial1	3	1	blindfold	counterclockwise	practice	Guided	1	0.5	0	13.12923	0.49185	-1.4532	-0.79879	0.798831553705382	0.736021	-6.437058	2.421526
Trial1	3	1	blindfold	counterclockwise	practice	Guided	1	0.5	0	13.14923	0.49188	-1.45321	-0.79879	0.798831248389051	0.748051	-6.466681	2.420615
Trial1	3	1	blindfold	counterclockwise	practice	Guided	1	0.5	0	13.16922	0.4919	-1.45321	-0.79879	0.798831045369163	0.780043	-6.462449	2.38899
Trial1	3	1	blindfold	counterclockwise	practice	Guided	1	0.5	0	13.18922	0.49193	-1.45321	-0.79879	0.798830741928395	0.787853	-6.453985	2.39805
Trial1	3	1	blindfold	counterclockwise	practice	Guided	1	0.5	0	13.20923	0.49199	-1.45322	-0.79879	0.798830137824539	0.753149	-6.437058	2.408271
Trial1	3	1	blindfold	counterclockwise	practice	Guided	1	0.5	0	13.22923	0.49201	-1.45322	-0.79879	0.798829937558042	0.750458	-6.458217	2.386862
Trial1	3	1	blindfold	counterclockwise	practice	Guided	1	0.5	0	13.24922	0.49204	-1.45322	-0.79879	0.798829638245313	0.758879	-6.470912	2.38748
Trial1	3	1	blindfold	counterclockwise	practice	Guided	1	0.5	0	13.26923	0.49207	-1.45322	-0.7988	0.798839352848772	0.776986	-6.466681	2.371821
Trial1	3	1	blindfold	counterclockwise	practice	Guided	1	0.5	0	13.28923	0.4921	-1.45322	-0.7988	0.7988390554964	0.732374	-6.445522	2.343137
Trial1	3	1	blindfold	counterclockwise	practice	Guided	1	0.5	0	13.30922	0.49215	-1.45322	-0.79881	0.798848575608784	0.735983	-6.445522	2.332005
Trial1	3	1	blindfold	counterclockwise	practice	Guided	1	0.5	0	13.32922	0.49217	-1.45322	-0.79881	0.798848379352364	0.75407	-6.420131	2.336232
Trial1	3	1	blindfold	counterclockwise	practice	Guided	1	0.5	0	13.34923	0.4922	-1.45322	-0.79881	0.798848086051744	0.741473	-6.449753	2.275918
Trial1	3	1	blindfold	counterclockwise	practice	Guided	1	0.5	0	13.36923	0.49223	-1.45322	-0.79882	0.798857806692998	0.778215	-6.432826	2.295562
Trial1	3	1	blindfold	counterclockwise	practice	Guided	1	0.5	0	13.38922	0.49226	-1.45322	-0.79882	0.798857515358593	0.752585	-6.424363	2.297946
Trial1	3	1	blindfold	counterclockwise	practice	Guided	1	0.5	0	13.40923	0.49231	-1.45321	-0.79882	0.79885703268893	0.760635	-6.386276	2.362182
Trial1	3	1	blindfold	counterclockwise	practice	Guided	1	0.5	0	13.42923	0.49234	-1.45321	-0.79882	0.798856744359234	0.804966	-6.369349	2.335705
Trial1	3	1	blindfold	counterclockwise	practice	Guided	1	0.5	0	13.44923	0.49237	-1.45321	-0.79882	0.798856457156866	0.792303	-6.407435	2.334786
Trial1	3	1	blindfold	counterclockwise	practice	Guided	1	0.5	0	13.46922	0.4924	-1.45321	-0.79882	0.798856171365355	0.790207	-6.424363	2.304942
Trial1	3	1	blindfold	counterclockwise	practice	Guided	1	0.5	0	13.48923	0.49243	-1.45321	-0.79882	0.798855886416527	0.772405	-6.479376	2.316379
Trial1	3	1	blindfold	counterclockwise	practice	Guided	1	0.5	0	13.50923	0.49248	-1.45321	-0.79882	0.798855414381054	0.772012	-6.390508	2.380003
Trial1	3	1	blindfold	counterclockwise	practice	Guided	1	0.5	0	13.52922	0.49251	-1.45321	-0.79882	0.798855132157531	0.736389	-6.305872	2.402883
Trial1	3	1	blindfold	counterclockwise	practice	Guided	1	0.5	0	13.54922	0.49254	-1.4532	-0.79882	0.79885485162019	0.704461	-6.280481	2.375108
Trial1	3	1	blindfold	counterclockwise	practice	Guided	1	0.5	0	13.56923	0.49256	-1.45319	-0.79882	0.798854665127831	0.71986	-6.284713	2.34073
Trial1	3	1	blindfold	counterclockwise	practice	Guided	1	0.5	0	13.58923	0.49259	-1.45318	-0.79882	0.798854386189587	0.720779	-6.314336	2.325385
Trial1	3	1	blindfold	counterclockwise	practice	Guided	1	0.5	0	13.60922	0.49264	-1.45317	-0.79883	0.798863937319135	0.764192	-6.318568	2.311572
Trial1	3	1	blindfold	counterclockwise	practice	Guided	1	0.5	0	13.62923	0.49267	-1.45317	-0.79883	0.798863661389094	0.760633	-6.310104	2.243434
Trial1	3	1	blindfold	counterclockwise	practice	Guided	1	0.5	0	13.64923	0.49269	-1.45316	-0.79884	0.798873431984575	0.732314	-6.284713	2.221412
Trial1	3	1	blindfold	counterclockwise	practice	Guided	1	0.5	0	13.66922	0.49272	-1.45316	-0.79884	0.798873157663751	0.689801	-6.288945	2.225563
Trial1	3	1	blindfold	counterclockwise	practice	Guided	1	0.5	0	13.68922	0.49275	-1.45316	-0.79885	0.798882898181365	0.728381	-6.250859	2.219886
Trial1	3	1	blindfold	counterclockwise	practice	Guided	1	0.5	0	13.70923	0.4928	-1.45315	-0.79885	0.79888244591184	0.695752	-6.178918	2.259954
Trial1	3	1	blindfold	counterclockwise	practice	Guided	1	0.5	0	13.72923	0.49282	-1.45314	-0.79885	0.798882265934043	0.690306	-6.267786	2.27653
Trial1	3	1	blindfold	counterclockwise	practice	Guided	1	0.5	0	13.74922	0.49284	-1.45314	-0.79885	0.798882086456774	0.709334	-6.246627	2.248211
Trial1	3	1	blindfold	counterclockwise	practice	Guided	1	0.5	0	13.76923	0.49287	-1.45314	-0.79885	0.79888181831235	0.693045	-6.246627	2.23855
Trial1	3	1	blindfold	counterclockwise	practice	Guided	1	0.5	0	13.78923	0.49289	-1.45313	-0.79885	0.798881639820787	0.711084	-6.178918	2.282289
Trial1	3	1	blindfold	counterclockwise	practice	Guided	1	0.5	0	13.80922	0.49294	-1.45312	-0.79886	0.798891150165315	0.695408	-6.157759	2.264186
Trial1	3	1	blindfold	counterclockwise	practice	Guided	1	0.5	0	13.82922	0.49297	-1.45312	-0.79886	0.798890885251779	0.730706	-6.200077	2.245535
Trial1	3	1	blindfold	counterclockwise	practice	Guided	1	0.5	0	13.84923	0.49299	-1.45311	-0.79886	0.79889070953178	0.699374	-6.208541	2.201188
Trial1	3	1	blindfold	counterclockwise	practice	Guided	1	0.5	0	13.86923	0.49302	-1.45311	-0.79886	0.798890447020456	0.732833	-6.157759	2.215996
Trial1	3	1	blindfold	counterclockwise	practice	Guided	1	0.5	0	13.88922	0.49304	-1.4531	-0.79886	0.798890272291753	0.699283	-6.128137	2.268725
Trial1	3	1	blindfold	counterclockwise	practice	Guided	1	0.5	0	13.90923	0.49309	-1.45309	-0.79886	0.798889838439643	0.655831	-6.094282	2.282547
Trial1	3	1	blindfold	counterclockwise	practice	Guided	1	0.5	0	13.92923	0.49312	-1.45309	-0.79886	0.798889579680388	0.657977	-6.119673	2.253002
Trial1	3	1	blindfold	counterclockwise	practice	Guided	1	0.5	0	13.94923	0.49314	-1.45308	-0.79886	0.798889407713949	0.634421	-6.123905	2.285234
Trial1	3	1	blindfold	counterclockwise	practice	Guided	1	0.5	0	13.96922	0.49316	-1.45308	-0.79886	0.798889235992873	0.628647	-6.094282	2.306037
Trial1	3	1	blindfold	counterclockwise	practice	Guided	1	0.5	0	13.98923	0.49318	-1.45308	-0.79886	0.798889065028233	0.643149	-6.043501	2.281633
Trial1	3	1	blindfold	counterclockwise	practice	Guided	1	0.5	0	14.00923	0.49322	-1.45306	-0.79887	0.798898797169812	0.656786	-6.047732	2.2105
Trial1	3	1	blindfold	counterclockwise	practice	Guided	1	0.5	0	14.02922	0.49324	-1.45306	-0.79887	0.798898627961811	0.641977	-6.128137	2.234904
Trial1	3	1	blindfold	counterclockwise	practice	Guided	1	0.5	0	14.04922	0.49327	-1.45306	-0.79887	0.798898374583376	0.650399	-6.106978	2.239744
Trial1	3	1	blindfold	counterclockwise	practice	Guided	1	0.5	0	14.06923	0.49329	-1.45306	-0.79887	0.79889820637413	0.625382	-6.09005	2.233682
Trial1	3	1	blindfold	counterclockwise	practice	Guided	1	0.5	0	14.08923	0.49331	-1.45306	-0.79887	0.798898038914971	0.644412	-6.056196	2.205365
Trial1	3	1	blindfold	counterclockwise	practice	Guided	1	0.5	0	14.10922	0.49335	-1.45305	-0.79887	0.798897704749524	0.626283	-6.081587	2.221026
Trial1	3	1	blindfold	counterclockwise	practice	Guided	1	0.5	0	14.12923	0.49337	-1.45305	-0.79887	0.798897538542368	0.62567	-6.077355	2.229467
Trial1	3	1	blindfold	counterclockwise	practice	Guided	1	0.5	0	14.14923	0.49339	-1.45305	-0.79887	0.798897372835735	0.62619	-6.056196	2.280427
Trial1	3	1	blindfold	counterclockwise	practice	Guided	1	0.5	0	14.16922	0.49341	-1.45304	-0.79887	0.798897207629625	0.582756	-6.013878	2.294241
Trial1	3	1	blindfold	counterclockwise	practice	Guided	1	0.5	0	14.18922	0.49343	-1.45304	-0.79887	0.79889704267895	0.609614	-5.975792	2.274979
Trial1	3	1	blindfold	counterclockwise	practice	Guided	1	0.5	0	14.20923	0.49347	-1.45303	-0.79887	0.798896715014441	0.620491	-6.06466	2.241833
Trial1	3	1	blindfold	counterclockwise	practice	Guided	1	0.5	0	14.22923	0.49349	-1.45303	-0.79887	0.798896551810429	0.6118	-6.077355	2.186049
Trial1	3	1	blindfold	counterclockwise	practice	Guided	1	0.5	0	14.24922	0.49351	-1.45303	-0.79888	0.798906342512059	0.604279	-6.094282	2.168552
Trial1	3	1	blindfold	counterclockwise	practice	Guided	1	0.5	0	14.26923	0.49353	-1.45303	-0.79888	0.798906180311864	0.599138	-5.996951	2.185128
Trial1	3	1	blindfold	counterclockwise	practice	Guided	1	0.5	0	14.28923	0.49355	-1.45303	-0.79888	0.798906018612189	0.558985	-5.963096	2.211915
Trial1	3	1	blindfold	counterclockwise	practice	Guided	1	0.5	0	14.30922	0.49358	-1.45301	-0.79888	0.798905777120897	0.533047	-5.920778	2.218515
Trial1	3	1	blindfold	counterclockwise	practice	Guided	1	0.5	0	14.32922	0.4936	-1.45301	-0.79888	0.798905616433403	0.488768	-5.912315	2.185594
Trial1	3	1	blindfold	counterclockwise	practice	Guided	1	0.5	0	14.34923	0.49361	-1.453	-0.79888	0.798905536277912	0.495982	-5.941937	2.21368
Trial1	3	1	blindfold	counterclockwise	practice	Guided	1	0.5	0	14.36923	0.49363	-1.453	-0.79888	0.798905376818689	0.477162	-5.848838	2.257042
Trial1	3	1	blindfold	counterclockwise	practice	Guided	1	0.5	0	14.38922	0.49364	-1.45298	-0.79887	0.798895343378712	0.459588	-5.747275	2.353196
Trial1	3	1	blindfold	counterclockwise	practice	Guided	1	0.5	0	14.40923	0.49368	-1.45293	-0.79887	0.7988950259824	0.414291	-5.573771	2.392336
Trial1	3	1	blindfold	counterclockwise	practice	Guided	1	0.5	0	14.42923	0.49369	-1.4529	-0.79887	0.798894946828456	0.470236	-5.552612	2.238014
Trial1	3	1	blindfold	counterclockwise	practice	Guided	1	0.5	0	14.44923	0.49371	-1.45288	-0.79888	0.798904742798883	0.535621	-5.599162	2.074408
Trial1	3	1	blindfold	counterclockwise	practice	Guided	1	0.5	0	14.46922	0.49373	-1.45287	-0.7989	0.798924612148508	0.640125	-5.649943	1.912341
Trial1	3	1	blindfold	counterclockwise	practice	Guided	1	0.5	0	14.48923	0.49376	-1.45287	-0.79892	0.798944403967681	0.65248	-5.700725	1.917483
Trial1	3	1	blindfold	counterclockwise	practice	Guided	1	0.5	0	14.50923	0.4938	-1.45287	-0.79892	0.798944092365928	0.485245	-5.675334	2.05807
Trial1	3	1	blindfold	counterclockwise	practice	Guided	1	0.5	0	14.52922	0.49381	-1.45286	-0.79891	0.798934001672173	0.290458	-5.472208	2.285747
Trial1	3	1	blindfold	counterclockwise	practice	Guided	1	0.5	0	14.54922	0.49381	-1.45283	-0.79889	0.798913975112656	0.084375	-5.252154	2.518254
Trial1	3	1	blindfold	counterclockwise	practice	Guided	1	0.5	0	14.56923	0.49382	-1.45274	-0.79886	0.798883857747846	-0.020215	-4.989782	2.712855
Trial1	3	1	blindfold	counterclockwise	practice	Guided	1	0.5	0	14.58923	0.49381	-1.45265	-0.79884	0.79886396831685	-0.056789	-4.892451	2.73994
Trial1	3	1	blindfold	counterclockwise	practice	Guided	1	0.5	0	14.60922	0.49382	-1.45256	-0.79886	0.798883857747846	0.2848	-4.862828	2.183504
Trial1	3	1	blindfold	counterclockwise	practice	Guided	1	0.5	0	14.62923	0.49383	-1.45254	-0.79888	0.798903807141284	0.503777	-4.939001	1.817462
Trial1	3	1	blindfold	counterclockwise	practice	Guided	1	0.5	0	14.64923	0.49385	-1.45254	-0.79891	0.798933692801061	0.667854	-4.972855	1.583413
Trial1	3	1	blindfold	counterclockwise	practice	Guided	1	0.5	0	14.66922	0.49388	-1.45253	-0.79894	0.798963442832405	0.708055	-4.972855	1.497856
Trial1	3	1	blindfold	counterclockwise	practice	Guided	1	0.5	0	14.68922	0.49391	-1.45252	-0.79899	0.799013220130616	0.718567	-4.926305	1.527708
Trial1	3	1	blindfold	counterclockwise	practice	Guided	1	0.5	0	14.70923	0.49396	-1.45248	-0.799	0.799022794229357	0.549183	-4.752802	1.697836
Trial1	3	1	blindfold	counterclockwise	practice	Guided	1	0.5	0	14.72923	0.49398	-1.45246	-0.799	0.799022643315452	0.4672	-4.714715	1.891296
Trial1	3	1	blindfold	counterclockwise	practice	Guided	1	0.5	0	14.74922	0.49399	-1.45244	-0.799	0.799022568158251	0.34218	-4.718947	2.034944
Trial1	3	1	blindfold	counterclockwise	practice	Guided	1	0.5	0	14.76923	0.494	-1.45244	-0.79898	0.79900252590898	0.254959	-4.782424	2.240745
Trial1	3	1	blindfold	counterclockwise	practice	Guided	1	0.5	0	14.78923	0.49401	-1.45243	-0.79894	0.798962457407092	0.216229	-4.778192	2.479777
Trial1	3	1	blindfold	counterclockwise	practice	Guided	1	0.5	0	14.80922	0.49402	-1.45243	-0.79891	0.798932402322381	0.186229	-4.799351	2.655799
Trial1	3	1	blindfold	counterclockwise	practice	Guided	1	0.5	0	14.82922	0.49403	-1.45242	-0.79888	0.798902287531192	0.206118	-4.727411	2.788783
Trial1	3	1	blindfold	counterclockwise	practice	Guided	1	0.5	0	14.84923	0.49403	-1.45242	-0.79885	0.798872307232017	0.175464	-4.731643	2.858683
Trial1	3	1	blindfold	counterclockwise	practice	Guided	1	0.5	0	14.86923	0.49404	-1.45241	-0.79883	0.798852265684986	0.26889	-4.778192	2.797596
Trial1	3	1	blindfold	counterclockwise	practice	Guided	1	0.5	0	14.88922	0.49405	-1.45241	-0.79882	0.798842177514632	0.335296	-4.828974	2.700598
Trial1	3	1	blindfold	counterclockwise	practice	Guided	1	0.5	0	14.90923	0.49407	-1.45241	-0.79882	0.798842028819645	0.569531	-4.841669	2.280619
Trial1	3	1	blindfold	counterclockwise	practice	Guided	1	0.5	0	14.92923	0.49409	-1.45241	-0.79884	0.798861847855264	0.636363	-4.727411	2.120014
Trial1	3	1	blindfold	counterclockwise	practice	Guided	1	0.5	0	14.94923	0.49411	-1.4524	-0.79886	0.798881667177628	0.719483	-4.752802	1.969074
Trial1	3	1	blindfold	counterclockwise	practice	Guided	1	0.5	0	14.96922	0.49414	-1.4524	-0.79888	0.798901472879266	0.761303	-4.761265	1.802407
Trial1	3	1	blindfold	counterclockwise	practice	Guided	1	0.5	0	14.98923	0.49417	-1.4524	-0.79894	0.798961273808284	0.866435	-4.816279	1.630679
Trial1	3	1	blindfold	counterclockwise	practice	Guided	1	0.5	0	15.00923	0.49424	-1.4524	-0.79898	0.799000759938677	0.917706	-4.79512	1.40224
Trial1	3	1	blindfold	counterclockwise	practice	Guided	1	0.5	0	15.02922	0.49428	-1.4524	-0.79901	0.799030512374654	0.976878	-4.727411	1.347147
Trial1	3	1	blindfold	counterclockwise	practice	Guided	1	0.5	0	15.04922	0.49433	-1.45238	-0.79905	0.799070149868181	1.018009	-4.634311	1.255839
Trial1	3	1	blindfold	counterclockwise	practice	Guided	1	0.5	0	15.06923	0.49437	-1.45237	-0.79908	0.799099847258276	1.086143	-4.65547	1.244807
Trial1	3	1	blindfold	counterclockwise	practice	Guided	1	0.5	0	15.08923	0.49442	-1.45236	-0.79912	0.799139490443699	1.10117	-4.680861	1.271369
Trial1	3	1	blindfold	counterclockwise	practice	Guided	1	0.5	0	15.10922	0.49452	-1.45236	-0.79913	0.799148752075911	1.065826	-4.803583	1.523385
Trial1	3	1	blindfold	counterclockwise	practice	Guided	1	0.5	0	15.12923	0.49457	-1.45237	-0.79913	0.799148410921833	0.939862	-4.803583	1.679694
Trial1	3	1	blindfold	counterclockwise	practice	Guided	1	0.5	0	15.14923	0.4946	-1.45238	-0.79912	0.799138253820094	0.818116	-4.888219	1.807379
Trial1	3	1	blindfold	counterclockwise	practice	Guided	1	0.5	0	15.16922	0.49464	-1.4524	-0.79912	0.799137984565311	0.749971	-4.943233	1.839828
Trial1	3	1	blindfold	counterclockwise	practice	Guided	1	0.5	0	15.18922	0.49467	-1.45241	-0.79912	0.799137783838346	0.742538	-4.985551	1.767155
Trial1	3	1	blindfold	counterclockwise	practice	Guided	1	0.5	0	15.20923	0.49474	-1.45247	-0.79913	0.799147273748981	0.783042	-5.146359	1.676776
Trial1	3	1	blindfold	counterclockwise	practice	Guided	1	0.5	0	15.22923	0.49477	-1.4525	-0.79914	0.799157149944633	0.811515	-5.159054	1.578257
Trial1	3	1	blindfold	counterclockwise	practice	Guided	1	0.5	0	15.24922	0.49481	-1.45252	-0.79914	0.799156889010135	0.768079	-5.222531	1.569114
Trial1	3	1	blindfold	counterclockwise	practice	Guided	1	0.5	0	15.26923	0.49484	-1.45254	-0.79914	0.799156694865236	0.620257	-5.235227	1.639464
Trial1	3	1	blindfold	counterclockwise	practice	Guided	1	0.5	0	15.28923	0.49486	-1.45255	-0.79911	0.79912652587668	0.423384	-5.133664	1.837261
Trial1	3	1	blindfold	counterclockwise	practice	Guided	1	0.5	0	15.30922	0.49487	-1.45254	-0.79909	0.799106434975109	0.091231	-4.86706	2.258562
Trial1	3	1	blindfold	counterclockwise	practice	Guided	1	0.5	0	15.32922	0.49487	-1.45253	-0.79908	0.79909648120455	0.078671	-4.845901	2.14759
Trial1	3	1	blindfold	counterclockwise	practice	Guided	1	0.5	0	15.34923	0.49488	-1.45252	-0.79908	0.799096416791366	0.181471	-4.896683	1.891755
Trial1	3	1	blindfold	counterclockwise	practice	Guided	1	0.5	0	15.36923	0.49488	-1.45252	-0.7991	0.799116443540935	0.310181	-4.989782	1.62541
Trial1	3	1	blindfold	counterclockwise	practice	Guided	1	0.5	0	15.38922	0.4949	-1.45252	-0.79916	0.799176276718635	0.548488	-5.015173	1.337219
Trial1	3	1	blindfold	counterclockwise	practice	Guided	1	0.5	0	15.40923	0.49496	-1.45252	-0.79921	0.79922590361844	0.898649	-5.061723	0.840873
Trial1	3	1	blindfold	counterclockwise	practice	Guided	1	0.5	0	15.42923	0.495	-1.45252	-0.79925	0.799265646154928	0.960063	-5.015173	0.696854
Trial1	3	1	blindfold	counterclockwise	practice	Guided	1	0.5	0	15.44923	0.49505	-1.45252	-0.79928	0.799295375230032	0.942476	-4.96016	0.76346
Trial1	3	1	blindfold	counterclockwise	practice	Guided	1	0.5	0	15.46922	0.49509	-1.45251	-0.7993	0.7993150955405	0.844114	-4.930537	0.981617
Trial1	3	1	blindfold	counterclockwise	practice	Guided	1	0.5	0	15.48923	0.49512	-1.45249	-0.7993	0.79931491193615	0.71538	-4.803583	1.206976
Trial1	3	1	blindfold	counterclockwise	practice	Guided	1	0.5	0	15.50923	0.49518	-1.45243	-0.79929	0.799304534343286	0.525737	-4.680861	1.616416
Trial1	3	1	blindfold	counterclockwise	practice	Guided	1	0.5	0	15.52922	0.4952	-1.45241	-0.79927	0.799284387205266	0.540899	-4.706252	1.731296
Trial1	3	1	blindfold	counterclockwise	practice	Guided	1	0.5	0	15.54922	0.49522	-1.4524	-0.79925	0.799264300165122	0.575084	-4.731643	1.838355
Trial1	3	1	blindfold	counterclockwise	practice	Guided	1	0.5	0	15.56923	0.49525	-1.45239	-0.79924	0.799254108021955	0.661635	-4.757033	1.820736
Trial1	3	1	blindfold	counterclockwise	practice	Guided	1	0.5	0	15.58923	0.49528	-1.45239	-0.79923	0.799243916822922	0.744689	-4.765497	1.729206
Trial1	3	1	blindfold	counterclockwise	practice	Guided	1	0.5	0	15.60922	0.49535	-1.45239	-0.79923	0.799243506464402	0.870938	-4.837438	1.568713
Trial1	3	1	blindfold	counterclockwise	practice	Guided	1	0.5	0	15.62923	0.49539	-1.4524	-0.79922	0.799233261362141	0.913143	-4.812047	1.571794
Trial1	3	1	blindfold	counterclockwise	practice	Guided	1	0.5	0	15.64923	0.49543	-1.4524	-0.79922	0.799233031672047	0.875977	-4.86706	1.615763
Trial1	3	1	blindfold	counterclockwise	practice	Guided	1	0.5	0	15.66922	0.49546	-1.45241	-0.79921	0.799222906818121	0.8765	-4.905146	1.666718
Trial1	3	1	blindfold	counterclockwise	practice	Guided	1	0.5	0	15.68922	0.4955	-1.45243	-0.79921	0.799222680628276	0.838716	-4.955928	1.719128
Trial1	3	1	blindfold	counterclockwise	practice	Guided	1	0.5	0	15.70923	0.49558	-1.45247	-0.7992	0.79921222082546	0.824686	-5.1252	1.620521
Trial1	3	1	blindfold	counterclockwise	practice	Guided	1	0.5	0	15.72923	0.49561	-1.45251	-0.7992	0.799212055414574	0.804802	-5.252154	1.631649
Trial1	3	1	blindfold	counterclockwise	practice	Guided	1	0.5	0	15.74922	0.49565	-1.45255	-0.7992	0.799211836727816	0.781528	-5.324095	1.630114
Trial1	3	1	blindfold	counterclockwise	practice	Guided	1	0.5	0	15.76923	0.49569	-1.45259	-0.79919	0.799201666211511	0.745512	-5.319863	1.716588
Trial1	3	1	blindfold	counterclockwise	practice	Guided	1	0.5	0	15.78923	0.49572	-1.45261	-0.79918	0.79919143204817	0.69383	-5.302936	1.784953
Trial1	3	1	blindfold	counterclockwise	practice	Guided	1	0.5	0	15.80922	0.49576	-1.45263	-0.79918	0.799191218701022	0.550118	-5.332558	1.719297
Trial1	3	1	blindfold	counterclockwise	practice	Guided	1	0.5	0	15.82922	0.49578	-1.45263	-0.79918	0.79919111285779	0.567486	-5.353717	1.597522
Trial1	3	1	blindfold	counterclockwise	practice	Guided	1	0.5	0	15.84923	0.49581	-1.45264	-0.79918	0.79919095510924	0.600325	-5.353717	1.61265
Trial1	3	1	blindfold	counterclockwise	practice	Guided	1	0.5	0	15.86923	0.49583	-1.45265	-0.79918	0.799190850361033	0.616187	-5.379108	1.685941
Trial1	3	1	blindfold	counterclockwise	practice	Guided	1	0.5	0	15.88922	0.49586	-1.45266	-0.79917	0.799180740491959	0.647779	-5.408731	1.717957
Trial1	3	1	blindfold	counterclockwise	practice	Guided	1	0.5	0	15.90923	0.49591	-1.45268	-0.79917	0.799180482998957	0.621207	-5.404499	1.732994
Trial1	3	1	blindfold	counterclockwise	practice	Guided	1	0.5	0	15.92923	0.49593	-1.45268	-0.79916	0.79917036745781	0.56871	-5.357949	1.754617
Trial1	3	1	blindfold	counterclockwise	practice	Guided	1	0.5	0	15.94923	0.49595	-1.45268	-0.79915	0.799160252565521	0.473182	-5.260618	1.900393
Trial1	3	1	blindfold	counterclockwise	practice	Guided	1	0.5	0	15.96922	0.49596	-1.45267	-0.79914	0.799150248032548	0.431707	-5.2183	1.991086
Trial1	3	1	blindfold	counterclockwise	practice	Guided	1	0.5	0	15.98923	0.49598	-1.45266	-0.79911	0.799120106677841	0.396401	-5.159054	2.022075
Trial1	3	1	blindfold	counterclockwise	practice	Guided	1	0.5	0	16.00923	0.49601	-1.45263	-0.79911	0.799119956420058	0.429743	-5.150591	1.914191
Trial1	3	1	blindfold	counterclockwise	practice	Guided	1	0.5	0	16.02922	0.49602	-1.45263	-0.7991	0.799109952781342	0.420977	-5.159054	1.917799
Trial1	3	1	blindfold	counterclockwise	practice	Guided	1	0.5	0	16.04922	0.49603	-1.45262	-0.7991	0.799109902970897	0.458962	-5.137895	1.920575
Trial1	3	1	blindfold	counterclockwise	practice	Guided	1	0.5	0	16.06923	0.49605	-1.45261	-0.7991	0.799109803873747	0.428883	-5.095577	1.867464
Trial1	3	1	blindfold	counterclockwise	practice	Guided	1	0.5	0	16.08923	0.49606	-1.4526	-0.7991	0.799109754586297	0.453589	-5.07865	1.877756
Trial1	3	1	blindfold	counterclockwise	practice	Guided	1	0.5	0	16.10922	0.49609	-1.45259	-0.7991	0.799109607034865	0.423527	-5.108273	1.824642
Trial1	3	1	blindfold	counterclockwise	practice	Guided	1	0.5	0	16.12923	0.49611	-1.45259	-0.7991	0.799109509584774	0.53943	-5.192909	1.767503
Trial1	3	1	blindfold	counterclockwise	practice	Guided	1	0.5	0	16.14923	0.49612	-1.45259	-0.7991	0.799109460902122	0.50289	-5.256386	1.762666
Trial1	3	1	blindfold	counterclockwise	practice	Guided	1	0.5	0	16.16922	0.49616	-1.45261	-0.7991	0.799109267569488	0.490522	-5.294472	1.778627
Trial1	3	1	blindfold	counterclockwise	practice	Guided	1	0.5	0	16.18922	0.49616	-1.45261	-0.7991	0.799109267569488	0.529124	-5.315631	1.778417
Trial1	3	1	blindfold	counterclockwise	practice	Guided	1	0.5	0	16.20923	0.49619	-1.45262	-0.7991	0.799109124063169	0.440896	-5.307167	1.876838
Trial1	3	1	blindfold	counterclockwise	practice	Guided	1	0.5	0	16.22923	0.49621	-1.45262	-0.79909	0.799098955898398	0.442648	-5.286008	1.910911
Trial1	3	1	blindfold	counterclockwise	practice	Guided	1	0.5	0	16.24922	0.49622	-1.45262	-0.79909	0.799098908609395	0.41403	-5.230995	1.896089
Trial1	3	1	blindfold	counterclockwise	practice	Guided	1	0.5	0	16.26923	0.49623	-1.45262	-0.79908	0.799088907439622	0.430604	-5.188677	1.904222
Trial1	3	1	blindfold	counterclockwise	practice	Guided	1	0.5	0	16.28923	0.49624	-1.45262	-0.79908	0.79908886039987	0.43872	-5.180213	1.906386
Trial1	3	1	blindfold	counterclockwise	practice	Guided	1	0.5	0	16.30922	0.49627	-1.45261	-0.79909	0.799098673618029	0.578814	-5.137895	1.789336
Trial1	3	1	blindfold	counterclockwise	practice	Guided	1	0.5	0	16.32922	0.4963	-1.4526	-0.79909	0.79909853409777	0.60906	-5.146359	1.723664
Trial1	3	1	blindfold	counterclockwise	practice	Guided	1	0.5	0	16.34923	0.49632	-1.4526	-0.7991	0.799108514834313	0.634175	-5.167518	1.67034
Trial1	3	1	blindfold	counterclockwise	practice	Guided	1	0.5	0	16.36923	0.49634	-1.45259	-0.7991	0.799108423130779	0.628397	-5.133664	1.691757
Trial1	3	1	blindfold	counterclockwise	practice	Guided	1	0.5	0	16.38922	0.49637	-1.45258	-0.79911	0.799118239977803	0.66247	-5.112505	1.671271
Trial1	3	1	blindfold	counterclockwise	practice	Guided	1	0.5	0	16.40923	0.49641	-1.45258	-0.79912	0.799128072916389	0.586177	-5.129432	1.688058
Trial1	3	1	blindfold	counterclockwise	practice	Guided	1	0.5	0	16.42923	0.49644	-1.45258	-0.79912	0.799127938658213	0.605428	-5.167518	1.719145
Trial1	3	1	blindfold	counterclockwise	practice	Guided	1	0.5	0	16.44923	0.49646	-1.45258	-0.79912	0.799127849690875	0.585237	-5.188677	1.700724
Trial1	3	1	blindfold	counterclockwise	practice	Guided	1	0.5	0	16.46922	0.49648	-1.45258	-0.79913	0.799137715235821	0.626825	-5.188677	1.705664
Trial1	3	1	blindfold	counterclockwise	practice	Guided	1	0.5	0	16.48923	0.49651	-1.45258	-0.79914	0.799147656828447	0.64144	-5.235227	1.62846
Trial1	3	1	blindfold	counterclockwise	practice	Guided	1	0.5	0	16.50923	0.49656	-1.4526	-0.79915	0.799157393882622	0.707822	-5.324095	1.590891
Trial1	3	1	blindfold	counterclockwise	practice	Guided	1	0.5	0	16.52922	0.49659	-1.45262	-0.79915	0.799157265390458	0.699368	-5.362181	1.59028
Trial1	3	1	blindfold	counterclockwise	practice	Guided	1	0.5	0	16.54922	0.49662	-1.45263	-0.79916	0.799167151387756	0.675061	-5.345254	1.515552
Trial1	3	1	blindfold	counterclockwise	practice	Guided	1	0.5	0	16.56923	0.49665	-1.45264	-0.79916	0.799167025022864	0.688546	-5.357949	1.572477
Trial1	3	1	blindfold	counterclockwise	practice	Guided	1	0.5	0	16.58923	0.49668	-1.45265	-0.79917	0.799176913402669	0.686589	-5.357949	1.648755
Trial1	3	1	blindfold	counterclockwise	practice	Guided	1	0.5	0	16.60922	0.49673	-1.45265	-0.79917	0.799176707340505	0.678342	-5.307167	1.530587
Trial1	3	1	blindfold	counterclockwise	practice	Guided	1	0.5	0	16.62923	0.49676	-1.45265	-0.79918	0.799186538879827	0.687801	-5.315631	1.457917
Trial1	3	1	blindfold	counterclockwise	practice	Guided	1	0.5	0	16.64923	0.49679	-1.45266	-0.7992	0.799206444894488	0.742876	-5.400267	1.343141
Trial1	3	1	blindfold	counterclockwise	practice	Guided	1	0.5	0	16.66922	0.49682	-1.45267	-0.79922	0.799226292435703	0.806382	-5.38334	1.228989
Trial1	3	1	blindfold	counterclockwise	practice	Guided	1	0.5	0	16.68922	0.49686	-1.45267	-0.7992	0.799206166783159	0.81213	-5.391803	1.38217
Trial1	3	1	blindfold	counterclockwise	practice	Guided	1	0.5	0	16.70923	0.49692	-1.45268	-0.79918	0.799185906205025	0.66941	-5.506062	2.114276
Trial1	3	1	blindfold	counterclockwise	practice	Guided	1	0.5	0	16.72923	0.49695	-1.45271	-0.79915	0.799155810305175	0.632759	-5.726116	2.209184
Trial1	3	1	blindfold	counterclockwise	practice	Guided	1	0.5	0	16.74922	0.49698	-1.45279	-0.79912	0.799125715521512	0.553265	-5.946169	2.309448
Trial1	3	1	blindfold	counterclockwise	practice	Guided	1	0.5	0	16.76923	0.497	-1.45287	-0.79909	0.799095599669371	0.521143	-6.035037	2.387165
Trial1	3	1	blindfold	counterclockwise	practice	Guided	1	0.5	0	16.78923	0.49703	-1.45292	-0.79905	0.799055552727577	0.417069	-5.975792	2.431012
Trial1	3	1	blindfold	counterclockwise	practice	Guided	1	0.5	0	16.80922	0.49705	-1.45292	-0.79905	0.799055478649611	0.341421	-5.607625	2.039216
Trial1	3	1	blindfold	counterclockwise	practice	Guided	1	0.5	0	16.82922	0.49706	-1.45289	-0.79907	0.799075409164317	0.398084	-5.370644	1.667913
Trial1	3	1	blindfold	counterclockwise	practice	Guided	1	0.5	0	16.84923	0.49708	-1.4528	-0.7991	0.799105376270735	0.543863	-5.188677	1.392249
Trial1	3	1	blindfold	counterclockwise	practice	Guided	1	0.5	0	16.86923	0.49715	-1.45263	-0.79914	0.799145118101454	0.739776	-5.049028	1.092605
Trial1	3	1	blindfold	counterclockwise	practice	Guided	1	0.5	0	16.88922	0.49715	-1.45263	-0.7993	0.799305095950883	0.93331	-5.070187	0.767344
Trial1	3	1	blindfold	counterclockwise	practice	Guided	1	0.5	0	16.90923	0.49735	-1.45259	-0.79947	0.799474399454266	1.332861	-5.269081	0.236444
Trial1	3	1	blindfold	counterclockwise	practice	Guided	1	0.5	0	16.92923	0.49762	-1.45263	-0.79963	0.799633528206583	1.378684	-5.404499	0.074389
Trial1	3	1	blindfold	counterclockwise	practice	Guided	1	0.5	0	16.94923	0.49797	-1.4527	-0.79972	0.799722565797976	1.356764	-5.573771	0.025586
Trial1	3	1	blindfold	counterclockwise	practice	Guided	1	0.5	0	16.96922	0.49826	-1.45276	-0.79974	0.799741909342016	1.179578	-5.611857	0.127798
Trial1	3	1	blindfold	counterclockwise	practice	Guided	1	0.5	0	16.98923	0.49836	-1.45278	-0.79974	0.799741698049826	1.016988	-5.569539	0.319495
Trial1	3	1	blindfold	counterclockwise	practice	Guided	1	0.5	0	17.00923	0.49844	-1.45279	-0.7997299	0.799731464792627	0.536967	-5.658407	0.789062
Trial1	3	1	blindfold	counterclockwise	practice	Guided	1	0.5	0	17.02922	0.49846	-1.4528	-0.7996899	0.79969143139215	0.301999	-5.692261	1.098533
Trial1	3	1	blindfold	counterclockwise	practice	Guided	1	0.5	0	17.04922	0.49847	-1.45282	-0.79965	0.799651477132293	0.144111	-5.789593	1.456095
Trial1	3	1	blindfold	counterclockwise	practice	Guided	1	0.5	0	17.06923	0.49847	-1.45285	-0.79959	0.799591455364877	0.084438	-5.87846	1.863303
Trial1	3	1	blindfold	counterclockwise	practice	Guided	1	0.5	0	17.08923	0.49848	-1.45288	-0.79944	0.799441471251678	0.074411	-5.984255	2.17232
Trial1	3	1	blindfold	counterclockwise	practice	Guided	1	0.5	0	17.10922	0.49849	-1.453	-0.7993701	0.79937147660373	0.161304	-6.27625	2.662426
Trial1	3	1	blindfold	counterclockwise	practice	Guided	1	0.5	0	17.12923	0.4985	-1.45304	-0.79929	0.799291408909965	0.175676	-6.246627	2.811993
Trial1	3	1	blindfold	counterclockwise	practice	Guided	1	0.5	0	17.14923	0.4985	-1.45305	-0.79923	0.79923138713838	0.140688	-6.200077	2.766992
Trial1	3	1	blindfold	counterclockwise	practice	Guided	1	0.5	0	17.16922	0.49851	-1.45306	-0.79918	0.799181360197402	0.19887	-6.098514	2.724589
Trial1	3	1	blindfold	counterclockwise	practice	Guided	1	0.5	0	17.18922	0.49851	-1.45305	-0.79911	0.799111384466065	0.243375	-5.97156	2.579346
Trial1	3	1	blindfold	counterclockwise	practice	Guided	1	0.5	0	17.20923	0.49854	-1.45304	-0.79909	0.799091301999418	0.54586	-5.946169	2.332666
Trial1	3	1	blindfold	counterclockwise	practice	Guided	1	0.5	0	17.22923	0.49856	-1.45303	-0.79907	0.799071298135277	0.738168	-6.001183	2.216717
Trial1	3	1	blindfold	counterclockwise	practice	Guided	1	0.5	0	17.24922	0.49859	-1.45303	-0.79907	0.799071244669383	0.94593	-6.081587	2.024183
Trial1	3	1	blindfold	counterclockwise	practice	Guided	1	0.5	0	17.26923	0.49864	-1.45303	-0.79908	0.799081171557497	1.10615	-6.187382	1.80745
Trial1	3	1	blindfold	counterclockwise	practice	Guided	1	0.5	0	17.28923	0.49869	-1.45306	-0.79911	0.799111069106537	1.16917	-6.267786	1.641753
Trial1	3	1	blindfold	counterclockwise	practice	Guided	1	0.5	0	17.30922	0.4988	-1.45311	-0.79913	0.799130863886243	1.128491	-6.314336	1.32902
Trial1	3	1	blindfold	counterclockwise	practice	Guided	1	0.5	0	17.32922	0.49884	-1.45312	-0.79915	0.799150832013022	0.968912	-6.327031	1.363977
Trial1	3	1	blindfold	counterclockwise	practice	Guided	1	0.5	0	17.34923	0.49889	-1.45313	-0.79916	0.799160774557678	0.895977	-6.293177	1.44765
Trial1	3	1	blindfold	counterclockwise	practice	Guided	1	0.5	0	17.36923	0.49892	-1.45313	-0.79916	0.799160733396349	0.760989	-6.246627	1.594808
Trial1	3	1	blindfold	counterclockwise	practice	Guided	1	0.5	0	17.38922	0.49895	-1.45313	-0.79916	0.79916069344257	0.705366	-6.204309	1.658618
Trial1	3	1	blindfold	counterclockwise	practice	Guided	1	0.5	0	17.40923	0.49901	-1.45313	-0.79916	0.799160616835466	0.686732	-6.293177	1.623309
Trial1	3	1	blindfold	counterclockwise	practice	Guided	1	0.5	0	17.42923	0.49904	-1.45314	-0.79917	0.799170593831313	0.742529	-6.39474	1.614682
Trial1	3	1	blindfold	counterclockwise	practice	Guided	1	0.5	0	17.44923	0.49907	-1.45315	-0.79917	0.799170558379271	0.782236	-6.475144	1.651555
Trial1	3	1	blindfold	counterclockwise	practice	Guided	1	0.5	0	17.46922	0.4991	-1.45317	-0.79917	0.799170523984854	0.767217	-6.386276	1.624991
Trial1	3	1	blindfold	counterclockwise	practice	Guided	1	0.5	0	17.48923	0.49913	-1.45317	-0.79916	0.79916047721016	0.809592	-6.310104	1.674216
Trial1	3	1	blindfold	counterclockwise	practice	Guided	1	0.5	0	17.50923	0.4992	-1.45314	-0.79915	0.7991503905207	0.810259	-6.166223	1.789415
Trial1	3	1	blindfold	counterclockwise	practice	Guided	1	0.5	0	17.52922	0.49924	-1.45312	-0.79915	0.799150351455241	0.813843	-6.102746	1.798173
Trial1	3	1	blindfold	counterclockwise	practice	Guided	1	0.5	0	17.54922	0.49927	-1.4531	-0.79914	0.799140369534157	0.811359	-6.094282	1.831936
Trial1	3	1	blindfold	counterclockwise	practice	Guided	1	0.5	0	17.56923	0.49931	-1.45309	-0.79914	0.799140333974404	0.860873	-6.073123	1.793154
Trial1	3	1	blindfold	counterclockwise	practice	Guided	1	0.5	0	17.58923	0.49935	-1.45308	-0.79912	0.799120273313717	0.870103	-6.102746	1.856778
Trial1	3	1	blindfold	counterclockwise	practice	Guided	1	0.5	0	17.60922	0.49942	-1.45308	-0.7991	0.799100251863883	0.88646	-6.217004	2.079351
Trial1	3	1	blindfold	counterclockwise	practice	Guided	1	0.5	0	17.62923	0.49946	-1.45309	-0.79908	0.799080196700845	0.882405	-6.242395	2.134224
Trial1	3	1	blindfold	counterclockwise	practice	Guided	1	0.5	0	17.64923	0.4995	-1.4531	-0.79907	0.799070157076307	0.867259	-6.284713	2.167055
Trial1	3	1	blindfold	counterclockwise	practice	Guided	1	0.5	0	17.66922	0.49953	-1.45311	-0.79906	0.79906012530039	0.831924	-6.310104	2.185679
Trial1	3	1	blindfold	counterclockwise	practice	Guided	1	0.5	0	17.68922	0.49957	-1.45312	-0.79903	0.799030121628127	0.801267	-6.377813	2.14099
Trial1	3	1	blindfold	counterclockwise	practice	Guided	1	0.5	0	17.70923	0.49964	-1.45316	-0.79903	0.799030087035612	0.854672	-6.48784	2.091732
Trial1	3	1	blindfold	counterclockwise	practice	Guided	1	0.5	0	17.72923	0.49968	-1.45319	-0.79902	0.799020056425034	0.871665	-6.576707	2.057044
Trial1	3	1	blindfold	counterclockwise	practice	Guided	1	0.5	0	17.74922	0.49972	-1.45322	-0.79902	0.799020041409113	0.903383	-6.669807	2.021236
Trial1	3	1	blindfold	counterclockwise	practice	Guided	1	0.5	0	17.76923	0.49976	-1.45325	-0.79902	0.799020028404068	0.902253	-6.690966	1.978729
Trial1	3	1	blindfold	counterclockwise	practice	Guided	1	0.5	0	17.78923	0.4998	-1.45327	-0.79901	0.799010063407676	0.889265	-6.682502	1.985934
Trial1	3	1	blindfold	counterclockwise	practice	Guided	1	0.5	0	17.80922	0.49987	-1.45331	-0.799	0.798999975766238	0.834431	-6.741748	2.092563
Trial1	3	1	blindfold	counterclockwise	practice	Guided	1	0.5	0	17.82922	0.49991	-1.45332	-0.799	0.798999970260063	0.796938	-6.758675	2.14072
Trial1	3	1	blindfold	counterclockwise	practice	Guided	1	0.5	0	17.84923	0.49994	-1.45334	-0.79899	0.798990013469697	0.770354	-6.77137	2.155743
Trial1	3	1	blindfold	counterclockwise	practice	Guided	1	0.5	0	17.86923	0.49997	-1.45335	-0.79898	0.798979998198517	0.746766	-6.733284	2.200613
Trial1	3	1	blindfold	counterclockwise	practice	Guided	1	0.5	0	17.88922	0.5	-1.45335	-0.79896	0.798960030078888	0.7033	-6.716357	2.20173
Trial1	3	1	blindfold	counterclockwise	practice	Guided	1	0.5	0	17.90923	0.50005	-1.45335	-0.79895	0.798949958458994	0.767875	-6.674039	2.304091
Trial1	3	1	blindfold	counterclockwise	practice	Guided	1	0.5	0	17.92923	0.50008	-1.45335	-0.79894	0.798940006922492	0.738511	-6.716357	2.35709
Trial1	3	1	blindfold	counterclockwise	practice	Guided	1	0.5	0	17.94923	0.50011	-1.45335	-0.79892	0.798920042939122	0.775408	-6.690966	2.43133
Trial1	3	1	blindfold	counterclockwise	practice	Guided	1	0.5	0	17.96922	0.50014	-1.45335	-0.79891	0.798910034050616	0.758215	-6.635953	2.434928
Trial1	3	1	blindfold	counterclockwise	practice	Guided	1	0.5	0	17.98923	0.50017	-1.45334	-0.79887	0.798870045151718	0.76308	-6.538621	2.541377
Trial1	3	1	blindfold	counterclockwise	practice	Guided	1	0.5	0	18.00923	0.50023	-1.4533	-0.79886	0.798859986994117	0.788869	-6.428594	2.620149
Trial1	3	1	blindfold	counterclockwise	practice	Guided	1	0.5	0	18.02922	0.50026	-1.45328	-0.79884	0.798840028634184	0.796665	-6.432826	2.598743
Trial1	3	1	blindfold	counterclockwise	practice	Guided	1	0.5	0	18.04922	0.50029	-1.45327	-0.79883	0.798830084979618	0.823408	-6.453985	2.643435
Trial1	3	1	blindfold	counterclockwise	practice	Guided	1	0.5	0	18.06923	0.50032	-1.45327	-0.79881	0.798810069290273	0.774297	-6.51323	2.618607
Trial1	3	1	blindfold	counterclockwise	practice	Guided	1	0.5	0	18.08923	0.50035	-1.45326	-0.79879	0.79879005470515	0.800241	-6.508999	2.612033
Trial1	3	1	blindfold	counterclockwise	practice	Guided	1	0.5	0	18.10922	0.50041	-1.45326	-0.79878	0.798780129285067	0.748642	-6.555548	2.618477
Trial1	3	1	blindfold	counterclockwise	practice	Guided	1	0.5	0	18.12923	0.50043	-1.45327	-0.79878	0.798780139784147	0.733605	-6.627489	2.594406
Trial1	3	1	blindfold	counterclockwise	practice	Guided	1	0.5	0	18.14923	0.50046	-1.45328	-0.79878	0.798780156520139	0.721703	-6.682502	2.525636
Trial1	3	1	blindfold	counterclockwise	practice	Guided	1	0.5	0	18.16922	0.50049	-1.45329	-0.79878	0.798780174349345	0.695584	-6.69943	2.477034
Trial1	3	1	blindfold	counterclockwise	practice	Guided	1	0.5	0	18.18922	0.50051	-1.4533	-0.79878	0.798780186847964	0.719777	-6.707893	2.436393
Trial1	3	1	blindfold	counterclockwise	practice	Guided	1	0.5	0	18.20923	0.50055	-1.45331	-0.79878	0.7987802134247	0.655655	-6.716357	2.384995
Trial1	3	1	blindfold	counterclockwise	practice	Guided	1	0.5	0	18.22923	0.50058	-1.45332	-0.79879	0.7987901886051	0.657522	-6.69943	2.359673
Trial1	3	1	blindfold	counterclockwise	practice	Guided	1	0.5	0	18.24922	0.5006	-1.45332	-0.79879	0.79879020335339	0.663922	-6.729052	2.365449
Trial1	3	1	blindfold	counterclockwise	practice	Guided	1	0.5	0	18.26923	0.50062	-1.45333	-0.7988	0.798800232224382	0.677497	-6.707893	2.31872
Trial1	3	1	blindfold	counterclockwise	practice	Guided	1	0.5	0	18.28923	0.50064	-1.45333	-0.79881	0.798810261597095	0.675282	-6.69943	2.233691
Trial1	3	1	blindfold	counterclockwise	practice	Guided	1	0.5	0	18.30922	0.50069	-1.45333	-0.79882	0.798820316755935	0.695431	-6.69943	2.247914
Trial1	3	1	blindfold	counterclockwise	practice	Guided	1	0.5	0	18.32922	0.50072	-1.45334	-0.79882	0.798820343268573	0.713731	-6.690966	2.287454
Trial1	3	1	blindfold	counterclockwise	practice	Guided	1	0.5	0	18.34923	0.50074	-1.45334	-0.79882	0.798820361516072	0.668706	-6.678271	2.322329
Trial1	3	1	blindfold	counterclockwise	practice	Guided	1	0.5	0	18.36923	0.50076	-1.45334	-0.79882	0.798820380319393	0.676212	-6.665575	2.335613
Trial1	3	1	blindfold	counterclockwise	practice	Guided	1	0.5	0	18.38922	0.50079	-1.45333	-0.79882	0.79882040940686	0.650731	-6.640184	2.393146
Trial1	3	1	blindfold	counterclockwise	practice	Guided	1	0.5	0	18.40923	0.50082	-1.45333	-0.79881	0.798810426105711	0.554942	-6.631721	2.483674
Trial1	3	1	blindfold	counterclockwise	practice	Guided	1	0.5	0	18.42923	0.50084	-1.45333	-0.7988	0.798800433278727	0.519171	-6.602098	2.565901
Trial1	3	1	blindfold	counterclockwise	practice	Guided	1	0.5	0	18.44923	0.50085	-1.45332	-0.79878	0.798780476326949	0.494793	-6.585171	2.665947
Trial1	3	1	blindfold	counterclockwise	practice	Guided	1	0.5	0	18.46922	0.50086	-1.45332	-0.79877	0.798770413802359	0.427128	-6.580939	2.72036
Trial1	3	1	blindfold	counterclockwise	practice	Guided	1	0.5	0	18.48923	0.50088	-1.45332	-0.79875	0.798750468071274	0.443075	-6.610562	2.734266
Trial1	3	1	blindfold	counterclockwise	practice	Guided	1	0.5	0	18.50923	0.5009	-1.45332	-0.79875	0.798750490386759	0.515078	-6.585171	2.620774
Trial1	3	1	blindfold	counterclockwise	practice	Guided	1	0.5	0	18.52922	0.50091	-1.45331	-0.79875	0.798750501664898	0.575549	-6.627489	2.546054
Trial1	3	1	blindfold	counterclockwise	practice	Guided	1	0.5	0	18.54922	0.50093	-1.45331	-0.79875	0.798750524732103	0.560537	-6.657112	2.54948
Trial1	3	1	blindfold	counterclockwise	practice	Guided	1	0.5	0	18.56923	0.50094	-1.45331	-0.79875	0.798750536454009	0.54037	-6.665575	2.508071
Trial1	3	1	blindfold	counterclockwise	practice	Guided	1	0.5	0	18.58923	0.50096	-1.45332	-0.79876	0.798760573775878	0.542841	-6.644416	2.474313
Trial1	3	1	blindfold	counterclockwise	practice	Guided	1	0.5	0	18.60922	0.50099	-1.45331	-0.79876	0.798760610445321	0.467468	-6.568244	2.345693
Trial1	3	1	blindfold	counterclockwise	practice	Guided	1	0.5	0	18.62923	0.501	-1.45331	-0.79877	0.798770576812792	0.401189	-6.555548	2.323828
Trial1	3	1	blindfold	counterclockwise	practice	Guided	1	0.5	0	18.64923	0.50101	-1.45331	-0.79878	0.798780662588552	0.499162	-6.564012	2.20376
Trial1	3	1	blindfold	counterclockwise	practice	Guided	1	0.5	0	18.66922	0.50103	-1.45331	-0.7988	0.798800655701917	0.555706	-6.610562	2.149042
Trial1	3	1	blindfold	counterclockwise	practice	Guided	1	0.5	0	18.68922	0.50104	-1.45331	-0.79883	0.798830709314777	0.62493	-6.635953	2.051804
Trial1	3	1	blindfold	counterclockwise	practice	Guided	1	0.5	0	18.70923	0.50109	-1.4533	-0.79884	0.798840729951301	0.666181	-6.580939	2.067586
Trial1	3	1	blindfold	counterclockwise	practice	Guided	1	0.5	0	18.72923	0.50111	-1.4533	-0.79885	0.798850771099357	0.659157	-6.51323	2.105258
Trial1	3	1	blindfold	counterclockwise	practice	Guided	1	0.5	0	18.74922	0.50113	-1.45329	-0.79885	0.798850799094177	0.615547	-6.453985	2.178424
Trial1	3	1	blindfold	counterclockwise	practice	Guided	1	0.5	0	18.76923	0.50115	-1.45328	-0.79886	0.79886078163926	0.613677	-6.398972	2.203746
Trial1	3	1	blindfold	counterclockwise	practice	Guided	1	0.5	0	18.78923	0.50117	-1.45327	-0.79886	0.798860810720695	0.562099	-6.403204	2.212667
Trial1	3	1	blindfold	counterclockwise	practice	Guided	1	0.5	0	18.80922	0.50121	-1.45326	-0.79886	0.798860870209219	0.529109	-6.428594	2.256914
Trial1	3	1	blindfold	counterclockwise	practice	Guided	1	0.5	0	18.82922	0.50122	-1.45325	-0.79887	0.798870958612014	0.580688	-6.462449	2.260654
Trial1	3	1	blindfold	counterclockwise	practice	Guided	1	0.5	0	18.84923	0.50124	-1.45325	-0.79887	0.798870989447327	0.587882	-6.453985	2.265497
Trial1	3	1	blindfold	counterclockwise	practice	Guided	1	0.5	0	18.86923	0.50126	-1.45325	-0.79887	0.798871020784706	0.61364	-6.479376	2.203756
Trial1	3	1	blindfold	counterclockwise	practice	Guided	1	0.5	0	18.88922	0.50128	-1.45324	-0.79888	0.798881006491547	0.597525	-6.466681	2.134673
Trial1	3	1	blindfold	counterclockwise	practice	Guided	1	0.5	0	18.90923	0.50132	-1.45324	-0.79889	0.798891085141001	0.586717	-6.500535	2.108421
Trial1	3	1	blindfold	counterclockwise	practice	Guided	1	0.5	0	18.92923	0.50134	-1.45324	-0.79889	0.798891118382847	0.600001	-6.530158	2.100916
Trial1	3	1	blindfold	counterclockwise	practice	Guided	1	0.5	0	18.94923	0.50136	-1.45325	-0.7989	0.798901165791041	0.593431	-6.551317	2.07497
Trial1	3	1	blindfold	counterclockwise	practice	Guided	1	0.5	0	18.96922	0.50138	-1.45325	-0.7989	0.798901200135045	0.600295	-6.593635	2.079196
Trial1	3	1	blindfold	counterclockwise	practice	Guided	1	0.5	0	18.98923	0.5014	-1.45326	-0.79891	0.79891124844159	0.597322	-6.576707	2.079507
Trial1	3	1	blindfold	counterclockwise	practice	Guided	1	0.5	0	19.00923	0.50143	-1.45326	-0.79892	0.79892131510669	0.555558	-6.555548	2.012778
Trial1	3	1	blindfold	counterclockwise	practice	Guided	1	0.5	0	19.02922	0.50145	-1.45326	-0.79893	0.798931305163249	0.518511	-6.525926	1.997311
Trial1	3	1	blindfold	counterclockwise	practice	Guided	1	0.5	0	19.04922	0.50146	-1.45326	-0.79893	0.798931323290999	0.510861	-6.542853	2.043422
Trial1	3	1	blindfold	counterclockwise	practice	Guided	1	0.5	0	19.06923	0.50148	-1.45327	-0.79893	0.798931360139372	0.511339	-6.597866	2.094378
Trial1	3	1	blindfold	counterclockwise	practice	Guided	1	0.5	0	19.08923	0.50149	-1.45327	-0.79894	0.798941392314727	0.53024	-6.542853	2.108914
Trial1	3	1	blindfold	counterclockwise	practice	Guided	1	0.5	0	19.10922	0.50153	-1.45327	-0.79894	0.79894146790449	0.52523	-6.504767	2.078437
Trial1	3	1	blindfold	counterclockwise	practice	Guided	1	0.5	0	19.12923	0.50154	-1.45327	-0.79894	0.798941487143483	0.52444	-6.555548	2.040454
Trial1	3	1	blindfold	counterclockwise	practice	Guided	1	0.5	0	19.14923	0.50156	-1.45327	-0.79894	0.798941525997986	0.552571	-6.568244	2.110166
Trial1	3	1	blindfold	counterclockwise	practice	Guided	1	0.5	0	19.16922	0.50157	-1.45327	-0.79894	0.798941545496366	0.52725	-6.555548	2.108295
Trial1	3	1	blindfold	counterclockwise	practice	Guided	1	0.5	0	19.18922	0.50159	-1.45327	-0.79894	0.798941585102406	0.518497	-6.525926	2.111891
Trial1	3	1	blindfold	counterclockwise	practice	Guided	1	0.5	0	19.20923	0.50162	-1.45327	-0.79894	0.798941645331896	0.547875	-6.508999	2.147842
Trial1	3	1	blindfold	counterclockwise	practice	Guided	1	0.5	0	19.22923	0.50164	-1.45327	-0.79894	0.798941686069145	0.523177	-6.568244	2.163163
Trial1	3	1	blindfold	counterclockwise	practice	Guided	1	0.5	0	19.24922	0.50166	-1.45327	-0.79893	0.798931713870564	0.510681	-6.517462	2.211623
Trial1	3	1	blindfold	counterclockwise	practice	Guided	1	0.5	0	19.26923	0.50167	-1.45327	-0.79893	0.798931734739146	0.476753	-6.496303	2.274308
Trial1	3	1	blindfold	counterclockwise	practice	Guided	1	0.5	0	19.28923	0.50168	-1.45326	-0.79892	0.798921801779566	0.470184	-6.517462	2.251959
Trial1	3	1	blindfold	counterclockwise	practice	Guided	1	0.5	0	19.30922	0.50171	-1.45326	-0.79892	0.79892186538809	0.515195	-6.530158	2.213499
Trial1	3	1	blindfold	counterclockwise	practice	Guided	1	0.5	0	19.32922	0.50173	-1.45326	-0.79892	0.798921908375804	0.535195	-6.572476	2.172544
Trial1	3	1	blindfold	counterclockwise	practice	Guided	1	0.5	0	19.34923	0.50174	-1.45327	-0.79892	0.798921930251526	0.531581	-6.55978	2.163796
Trial1	3	1	blindfold	counterclockwise	practice	Guided	1	0.5	0	19.36923	0.50176	-1.45327	-0.79892	0.798921973990049	0.560499	-6.48784	2.17442
Trial1	3	1	blindfold	counterclockwise	practice	Guided	1	0.5	0	19.38922	0.50177	-1.45327	-0.79892	0.79892199611248	0.55892	-6.517462	2.195527
Trial1	3	1	blindfold	counterclockwise	practice	Guided	1	0.5	0	19.40923	0.50181	-1.45326	-0.79892	0.798922085722248	0.534371	-6.479376	2.125818
Trial1	3	1	blindfold	counterclockwise	practice	Guided	1	0.5	0	19.42923	0.50182	-1.45326	-0.79892	0.79892210833569	0.521546	-6.521694	2.069706
Trial1	3	1	blindfold	counterclockwise	practice	Guided	1	0.5	0	19.44923	0.50184	-1.45326	-0.79893	0.79893210815845	0.564043	-6.534389	2.068611
Trial1	3	1	blindfold	counterclockwise	practice	Guided	1	0.5	0	19.46922	0.50186	-1.45326	-0.79893	0.798932154533386	0.618119	-6.525926	2.025932
Trial1	3	1	blindfold	counterclockwise	practice	Guided	1	0.5	0	19.48923	0.50188	-1.45326	-0.79895	0.798952168770808	0.602011	-6.500535	1.956848
Trial1	3	1	blindfold	counterclockwise	practice	Guided	1	0.5	0	19.50923	0.50192	-1.45327	-0.79896	0.798962337038084	0.60464	-6.551317	1.863695
Trial1	3	1	blindfold	counterclockwise	practice	Guided	1	0.5	0	19.52922	0.50194	-1.45327	-0.79897	0.798972339362651	0.615428	-6.51323	1.889953
Trial1	3	1	blindfold	counterclockwise	practice	Guided	1	0.5	0	19.54922	0.50196	-1.45326	-0.79897	0.798972388096064	0.613702	-6.517462	1.970455
Trial1	3	1	blindfold	counterclockwise	practice	Guided	1	0.5	0	19.56923	0.50198	-1.45326	-0.79898	0.798982451025776	0.588068	-6.483608	1.972803
Trial1	3	1	blindfold	counterclockwise	practice	Guided	1	0.5	0	19.58923	0.502	-1.45326	-0.79898	0.798982500758089	0.579315	-6.479376	1.976399
Trial1	3	1	blindfold	counterclockwise	practice	Guided	1	0.5	0	19.60922	0.50204	-1.45326	-0.79899	0.798992615571794	0.623999	-6.547085	1.949983
Trial1	3	1	blindfold	counterclockwise	practice	Guided	1	0.5	0	19.62923	0.50206	-1.45326	-0.79899	0.798992666803475	0.648992	-6.547085	1.951862
Trial1	3	1	blindfold	counterclockwise	practice	Guided	1	0.5	0	19.64923	0.50209	-1.45326	-0.79899	0.798992744664585	0.638053	-6.538621	1.984999
Trial1	3	1	blindfold	counterclockwise	practice	Guided	1	0.5	0	19.66922	0.50211	-1.45326	-0.79899	0.798992797301925	0.642274	-6.500535	1.985312
Trial1	3	1	blindfold	counterclockwise	practice	Guided	1	0.5	0	19.68922	0.50213	-1.45326	-0.79899	0.798992850441252	0.636163	-6.496303	2.010326
Trial1	3	1	blindfold	counterclockwise	practice	Guided	1	0.5	0	19.70923	0.50218	-1.45326	-0.79899	0.798992985160504	0.636475	-6.547085	2.006106
Trial1	3	1	blindfold	counterclockwise	practice	Guided	1	0.5	0	19.72923	0.5022	-1.45326	-0.79899	0.798993040053799	0.613011	-6.538621	1.978916
Trial1	3	1	blindfold	counterclockwise	practice	Guided	1	0.5	0	19.74922	0.50222	-1.45326	-0.79899	0.798993095283469	0.62411	-6.585171	1.996422
Trial1	3	1	blindfold	counterclockwise	practice	Guided	1	0.5	0	19.76923	0.50224	-1.45327	-0.79899	0.798993151179243	0.572218	-6.534389	2.014088
Trial1	3	1	blindfold	counterclockwise	practice	Guided	1	0.5	0	19.78923	0.50226	-1.45326	-0.799	0.799003161344269	0.571888	-6.492071	2.018313
Trial1	3	1	blindfold	counterclockwise	practice	Guided	1	0.5	0	19.80922	0.5023	-1.45326	-0.799	0.799003275641339	0.617197	-6.453985	1.979239
Trial1	3	1	blindfold	counterclockwise	practice	Guided	1	0.5	0	19.82922	0.50232	-1.45325	-0.799	0.799003333369774	0.654395	-6.48784	1.935315
Trial1	3	1	blindfold	counterclockwise	practice	Guided	1	0.5	0	19.84923	0.50234	-1.45325	-0.799	0.799003391771766	0.633918	-6.462449	1.933753
Trial1	3	1	blindfold	counterclockwise	practice	Guided	1	0.5	0	19.86923	0.50237	-1.45325	-0.79901	0.799013553279819	0.612801	-6.466681	1.923756
Trial1	3	1	blindfold	counterclockwise	practice	Guided	1	0.5	0	19.88922	0.50239	-1.45325	-0.79901	0.799013612934514	0.620145	-6.458217	1.881866
Trial1	3	1	blindfold	counterclockwise	practice	Guided	1	0.5	0	19.90923	0.50243	-1.45324	-0.79902	0.799023687498193	0.594183	-6.432826	1.888437
Trial1	3	1	blindfold	counterclockwise	practice	Guided	1	0.5	0	19.92923	0.50245	-1.45324	-0.79902	0.799023748473789	0.630444	-6.424363	1.861395
Trial1	3	1	blindfold	counterclockwise	practice	Guided	1	0.5	0	19.94923	0.50248	-1.45323	-0.79903	0.799033854682364	0.636994	-6.458217	1.872811
Trial1	3	1	blindfold	counterclockwise	practice	Guided	1	0.5	0	19.96922	0.5025	-1.45323	-0.79903	0.799033916906872	0.659345	-6.428594	1.867808
Trial1	3	1	blindfold	counterclockwise	practice	Guided	1	0.5	0	19.98923	0.50253	-1.45323	-0.79904	0.79904396519936	0.682305	-6.466681	1.844054
Trial1	3	1	blindfold	counterclockwise	practice	Guided	1	0.5	0	20.00923	0.50258	-1.45323	-0.79904	0.799044125103366	0.654326	-6.483608	1.820766
Trial1	3	1	blindfold	counterclockwise	practice	Guided	1	0.5	0	20.02922	0.5026	-1.45323	-0.79904	0.799044190018876	0.655093	-6.453985	1.867506
Trial1	3	1	blindfold	counterclockwise	practice	Guided	1	0.5	0	20.04922	0.50262	-1.45323	-0.79904	0.799044255240899	0.645403	-6.432826	1.876572
Trial1	3	1	blindfold	counterclockwise	practice	Guided	1	0.5	0	20.06923	0.50265	-1.45323	-0.79904	0.799044354306015	0.646481	-6.437058	1.926283
Trial1	3	1	blindfold	counterclockwise	practice	Guided	1	0.5	0	20.08923	0.50267	-1.45323	-0.79904	0.799044420777697	0.645231	-6.420131	1.943164
Trial1	3	1	blindfold	counterclockwise	practice	Guided	1	0.5	0	20.10922	0.50272	-1.45322	-0.79904	0.799044589444235	0.690387	-6.428594	1.963489
Trial1	3	1	blindfold	counterclockwise	practice	Guided	1	0.5	0	20.12923	0.50275	-1.45322	-0.79904	0.799044692269516	0.675851	-6.445522	1.987872
Trial1	3	1	blindfold	counterclockwise	practice	Guided	1	0.5	0	20.14923	0.50277	-1.45322	-0.79904	0.799044761240513	0.679273	-6.407435	1.941455
Trial1	3	1	blindfold	counterclockwise	practice	Guided	1	0.5	0	20.16922	0.5028	-1.45321	-0.79904	0.799044865737007	0.666612	-6.382045	1.940517
Trial1	3	1	blindfold	counterclockwise	practice	Guided	1	0.5	0	20.18922	0.50282	-1.45321	-0.79904	0.799044936166527	0.671441	-6.403204	1.932395
Trial1	3	1	blindfold	counterclockwise	practice	Guided	1	0.5	0	20.20923	0.50287	-1.45321	-0.79904	0.799045114222275	0.652059	-6.432826	1.964907
Trial1	3	1	blindfold	counterclockwise	practice	Guided	1	0.5	0	20.22923	0.50289	-1.45321	-0.79904	0.799045186191552	0.662672	-6.453985	1.935996
Trial1	3	1	blindfold	counterclockwise	practice	Guided	1	0.5	0	20.24922	0.50292	-1.45321	-0.79903	0.799035341498546	0.668923	-6.449753	1.966163
Trial1	3	1	blindfold	counterclockwise	practice	Guided	1	0.5	0	20.26923	0.50294	-1.45321	-0.79903	0.799035414718389	0.697355	-6.458217	1.925843
Trial1	3	1	blindfold	counterclockwise	practice	Guided	1	0.5	0	20.28923	0.50297	-1.45322	-0.79904	0.799045479501421	0.666876	-6.432826	1.942724
Trial1	3	1	blindfold	counterclockwise	practice	Guided	1	0.5	0	20.30922	0.50302	-1.45322	-0.79904	0.79904566694263	0.694995	-6.428594	1.900214
Trial1	3	1	blindfold	counterclockwise	practice	Guided	1	0.5	0	20.32922	0.50305	-1.45322	-0.79904	0.799045781046133	0.70764	-6.39474	1.917414
Trial1	3	1	blindfold	counterclockwise	practice	Guided	1	0.5	0	20.34923	0.50307	-1.45321	-0.79904	0.799045857513566	0.708266	-6.369349	1.892718
Trial1	3	1	blindfold	counterclockwise	practice	Guided	1	0.5	0	20.36923	0.5031	-1.45321	-0.79904	0.799045973497142	0.731085	-6.411667	1.928357
Trial1	3	1	blindfold	counterclockwise	practice	Guided	1	0.5	0	20.38922	0.50313	-1.45321	-0.79904	0.79904609037662	0.73435	-6.420131	1.927425
Trial1	3	1	blindfold	counterclockwise	practice	Guided	1	0.5	0	20.40923	0.50318	-1.45321	-0.79903	0.79903633369963	0.746055	-6.382045	1.954942
Trial1	3	1	blindfold	counterclockwise	practice	Guided	1	0.5	0	20.42923	0.50321	-1.4532	-0.79903	0.799036453819065	0.759638	-6.369349	1.943226
Trial1	3	1	blindfold	counterclockwise	practice	Guided	1	0.5	0	20.44923	0.50325	-1.4532	-0.79903	0.799036615492717	0.778084	-6.415899	1.944791
Trial1	3	1	blindfold	counterclockwise	practice	Guided	1	0.5	0	20.46922	0.50328	-1.4532	-0.79904	0.799046692136987	0.802611	-6.475144	1.878526
Trial1	3	1	blindfold	counterclockwise	practice	Guided	1	0.5	0	20.48923	0.50331	-1.45321	-0.79904	0.799046815770389	0.824964	-6.483608	1.86321
Trial1	3	1	blindfold	counterclockwise	practice	Guided	1	0.5	0	20.50923	0.50338	-1.45322	-0.79904	0.799047108707007	0.791176	-6.437058	1.954184
Trial1	3	1	blindfold	counterclockwise	practice	Guided	1	0.5	0	20.52922	0.50341	-1.45322	-0.79903	0.799037282205807	0.746453	-6.407435	2.005923
Trial1	3	1	blindfold	counterclockwise	practice	Guided	1	0.5	0	20.54922	0.50344	-1.45322	-0.79903	0.799037410972755	0.735671	-6.411667	1.992949
Trial1	3	1	blindfold	counterclockwise	practice	Guided	1	0.5	0	20.56923	0.50346	-1.45321	-0.79903	0.799037497186727	0.697359	-6.382045	1.981071
Trial1	3	1	blindfold	counterclockwise	practice	Guided	1	0.5	0	20.58923	0.50349	-1.45321	-0.79902	0.799027614348958	0.71533	-6.34819	2.024839
Trial1	3	1	blindfold	counterclockwise	practice	Guided	1	0.5	0	20.60922	0.50358	-1.4532	-0.79902	0.799028012537296	0.706722	-6.360886	1.954354
Trial1	3	1	blindfold	counterclockwise	practice	Guided	1	0.5	0	20.62923	0.50358	-1.4532	-0.79902	0.799028012537296	0.785174	-6.369349	1.940924
Trial1	3	1	blindfold	counterclockwise	practice	Guided	1	0.5	0	20.64923	0.50361	-1.45319	-0.79902	0.799028147429821	0.808929	-6.327031	1.963903
Trial1	3	1	blindfold	counterclockwise	practice	Guided	1	0.5	0	20.66922	0.50364	-1.45319	-0.79902	0.799028283447275	0.820172	-6.386276	1.955783
Trial1	3	1	blindfold	counterclockwise	practice	Guided	1	0.5	0	20.68922	0.50368	-1.45319	-0.79902	0.799028466645274	0.787795	-6.352422	1.962351
Trial1	3	1	blindfold	counterclockwise	practice	Guided	1	0.5	0	20.70923	0.50374	-1.45318	-0.79902	0.799028745335255	0.773569	-6.322799	1.982512
Trial1	3	1	blindfold	counterclockwise	practice	Guided	1	0.5	0	20.72923	0.50377	-1.45317	-0.79902	0.799028886230378	0.774327	-6.339727	2.029254
Trial1	3	1	blindfold	counterclockwise	practice	Guided	1	0.5	0	20.74922	0.5038	-1.45317	-0.79902	0.799029028250427	0.766809	-6.356654	2.015974
Trial1	3	1	blindfold	counterclockwise	practice	Guided	1	0.5	0	20.76923	0.50383	-1.45318	-0.79902	0.799029171681105	0.80479	-6.335495	2.018793
Trial1	3	1	blindfold	counterclockwise	practice	Guided	1	0.5	0	20.78923	0.50386	-1.45318	-0.79901	0.799019362093715	0.770551	-6.369349	1.965338
Trial1	3	1	blindfold	counterclockwise	practice	Guided	1	0.5	0	20.80922	0.50392	-1.45318	-0.79901	0.799019654016396	0.776155	-6.382045	2.003953
Trial1	3	1	blindfold	counterclockwise	practice	Guided	1	0.5	0	20.82922	0.50395	-1.45318	-0.79901	0.7990198019598	0.778808	-6.343958	2.025367
Trial1	3	1	blindfold	counterclockwise	practice	Guided	1	0.5	0	20.84923	0.50398	-1.45318	-0.79901	0.79901995073572	0.754557	-6.339727	2.066009
Trial1	3	1	blindfold	counterclockwise	practice	Guided	1	0.5	0	20.86923	0.50401	-1.45318	-0.79901	0.799020100636575	0.783325	-6.335495	2.021467
Trial1	3	1	blindfold	counterclockwise	practice	Guided	1	0.5	0	20.88922	0.50404	-1.45318	-0.799	0.799010178907533	0.779401	-6.297409	2.013347
Trial1	3	1	blindfold	counterclockwise	practice	Guided	1	0.5	0	20.90923	0.5041	-1.45317	-0.799	0.799010484342242	0.801884	-6.310104	2.02054
Trial1	3	1	blindfold	counterclockwise	practice	Guided	1	0.5	0	20.92923	0.50413	-1.45316	-0.799	0.799010639055106	0.763275	-6.27625	2.062428
Trial1	3	1	blindfold	counterclockwise	practice	Guided	1	0.5	0	20.94923	0.50416	-1.45316	-0.799	0.799010794587065	0.798273	-6.288945	2.016326
Trial1	3	1	blindfold	counterclockwise	practice	Guided	1	0.5	0	20.96922	0.50419	-1.45316	-0.799	0.799010951243971	0.781079	-6.284713	2.051028
Trial1	3	1	blindfold	counterclockwise	practice	Guided	1	0.5	0	20.98923	0.50422	-1.45316	-0.79899	0.79900115550378	0.76652	-6.305872	2.087762
Trial1	3	1	blindfold	counterclockwise	practice	Guided	1	0.5	0	21.00923	0.50428	-1.45315	-0.79899	0.799001474450763	0.767926	-6.267786	1.999145
Trial1	3	1	blindfold	counterclockwise	practice	Guided	1	0.5	0	21.02922	0.50431	-1.45315	-0.799	0.799011589764069	0.785731	-6.356654	2.001347
Trial1	3	1	blindfold	counterclockwise	practice	Guided	1	0.5	0	21.04922	0.50435	-1.45315	-0.799	0.799011806503689	0.780113	-6.335495	1.941637
Trial1	3	1	blindfold	counterclockwise	practice	Guided	1	0.5	0	21.06923	0.50438	-1.45316	-0.79901	0.799022043324077	0.769175	-6.390508	1.868647
Trial1	3	1	blindfold	counterclockwise	practice	Guided	1	0.5	0	21.08923	0.50441	-1.45316	-0.79902	0.799032162386746	0.813258	-6.327031	1.851309
Trial1	3	1	blindfold	counterclockwise	practice	Guided	1	0.5	0	21.10922	0.50447	-1.45316	-0.79902	0.799032495581107	0.800582	-6.259322	1.844587
Trial1	3	1	blindfold	counterclockwise	practice	Guided	1	0.5	0	21.12923	0.50451	-1.45316	-0.79903	0.79904273374344	0.762727	-6.2297	1.896946
Trial1	3	1	blindfold	counterclockwise	practice	Guided	1	0.5	0	21.14923	0.50454	-1.45315	-0.79902	0.799032890107797	0.757394	-6.200077	1.990417
Trial1	3	1	blindfold	counterclockwise	practice	Guided	1	0.5	0	21.16922	0.50457	-1.45313	-0.79901	0.799023107545913	0.739211	-6.1366	2.098893
Trial1	3	1	blindfold	counterclockwise	practice	Guided	1	0.5	0	21.18922	0.50459	-1.45312	-0.799	0.799013149323346	0.743259	-6.056196	2.158602
Trial1	3	1	blindfold	counterclockwise	practice	Guided	1	0.5	0	21.20923	0.50466	-1.45308	-0.79899	0.799003600566374	0.7431	-6.051964	2.103433
Trial1	3	1	blindfold	counterclockwise	practice	Guided	1	0.5	0	21.22923	0.50469	-1.45307	-0.79899	0.799003775987141	0.768403	-6.102746	2.089069
Trial1	3	1	blindfold	counterclockwise	practice	Guided	1	0.5	0	21.24922	0.50472	-1.45307	-0.79899	0.799003952532855	0.805772	-6.073123	2.006556
Trial1	3	1	blindfold	counterclockwise	practice	Guided	1	0.5	0	21.26923	0.50475	-1.45307	-0.79899	0.799004130557859	0.85003	-6.098514	1.920443
Trial1	3	1	blindfold	counterclockwise	practice	Guided	1	0.5	0	21.28923	0.50479	-1.45306	-0.799	0.799014323120888	0.876103	-6.1366	1.969069
Trial1	3	1	blindfold	counterclockwise	practice	Guided	1	0.5	0	21.30922	0.50485	-1.45307	-0.799	0.79901468520016	0.813865	-6.170455	2.006883
Trial1	3	1	blindfold	counterclockwise	practice	Guided	1	0.5	0	21.32922	0.50488	-1.45307	-0.799	0.799014867748527	0.795729	-6.195845	2.022508
Trial1	3	1	blindfold	counterclockwise	practice	Guided	1	0.5	0	21.34923	0.50492	-1.45308	-0.799	0.799015113018581	0.786191	-6.2297	1.980627
Trial1	3	1	blindfold	counterclockwise	practice	Guided	1	0.5	0	21.36923	0.50495	-1.45309	-0.799	0.799015298192527	0.775589	-6.221236	1.893713
Trial1	3	1	blindfold	counterclockwise	practice	Guided	1	0.5	0	21.38922	0.50498	-1.45309	-0.79901	0.799025557852209	0.797302	-6.267786	1.886849
Trial1	3	1	blindfold	counterclockwise	practice	Guided	1	0.5	0	21.40923	0.50504	-1.45312	-0.79902	0.799035887602128	0.812144	-6.34819	1.858257
Trial1	3	1	blindfold	counterclockwise	practice	Guided	1	0.5	0	21.42923	0.50508	-1.45314	-0.79902	0.799036140873264	0.793187	-6.407435	1.941725
Trial1	3	1	blindfold	counterclockwise	practice	Guided	1	0.5	0	21.44923	0.50511	-1.45315	-0.79901	0.799026378272879	0.820667	-6.335495	2.02864
Trial1	3	1	blindfold	counterclockwise	practice	Guided	1	0.5	0	21.46922	0.50515	-1.45315	-0.79901	0.799026635433793	0.771087	-6.331263	2.067393
Trial1	3	1	blindfold	counterclockwise	practice	Guided	1	0.5	0	21.48923	0.50518	-1.45316	-0.799	0.799016756262396	0.73185	-6.331263	2.074891
Trial1	3	1	blindfold	counterclockwise	practice	Guided	1	0.5	0	21.50923	0.50523	-1.45316	-0.799	0.799017082029535	0.789972	-6.352422	2.097254
Trial1	3	1	blindfold	counterclockwise	practice	Guided	1	0.5	0	21.52922	0.50526	-1.45316	-0.79899	0.79900732507516	0.759156	-6.331263	2.08038
Trial1	3	1	blindfold	counterclockwise	practice	Guided	1	0.5	0	21.54922	0.50529	-1.45316	-0.79899	0.799007523008155	0.810426	-6.314336	2.105879
Trial1	3	1	blindfold	counterclockwise	practice	Guided	1	0.5	0	21.56923	0.50532	-1.45316	-0.79898	0.798997708707724	0.821183	-6.310104	2.134799
Trial1	3	1	blindfold	counterclockwise	practice	Guided	1	0.5	0	21.58923	0.50536	-1.45316	-0.79897	0.798987963049669	0.828034	-6.335495	2.144817
Trial1	3	1	blindfold	counterclockwise	practice	Guided	1	0.5	0	21.60922	0.50542	-1.45316	-0.79896	0.798978414213919	0.870352	-6.30164	2.21486
Trial1	3	1	blindfold	counterclockwise	practice	Guided	1	0.5	0	21.62923	0.50546	-1.45316	-0.79895	0.79896861357726	0.846917	-6.272018	2.187654
Trial1	3	1	blindfold	counterclockwise	practice	Guided	1	0.5	0	21.64923	0.50549	-1.45316	-0.79895	0.798968819026048	0.813271	-6.314336	2.227033
Trial1	3	1	blindfold	counterclockwise	practice	Guided	1	0.5	0	21.66922	0.50553	-1.45315	-0.79894	0.79895914110801	0.812957	-6.238163	2.244543
Trial1	3	1	blindfold	counterclockwise	practice	Guided	1	0.5	0	21.68922	0.50555	-1.45315	-0.79893	0.798949266224333	0.799335	-6.217004	2.256267
Trial1	3	1	blindfold	counterclockwise	practice	Guided	1	0.5	0	21.70923	0.50562	-1.45314	-0.79893	0.798949755800928	0.807623	-6.2297	2.201726
Trial1	3	1	blindfold	counterclockwise	practice	Guided	1	0.5	0	21.72923	0.50565	-1.45314	-0.79893	0.79894996725788	0.822465	-6.297409	2.168287
Trial1	3	1	blindfold	counterclockwise	practice	Guided	1	0.5	0	21.74922	0.50568	-1.45314	-0.79893	0.798950179839839	0.853131	-6.242395	2.125639
Trial1	3	1	blindfold	counterclockwise	practice	Guided	1	0.5	0	21.76923	0.50571	-1.45314	-0.79894	0.798960407297373	0.873138	-6.288945	2.062345
Trial1	3	1	blindfold	counterclockwise	practice	Guided	1	0.5	0	21.78923	0.50575	-1.45314	-0.79895	0.798970647850271	0.873932	-6.288945	1.994516
Trial1	3	1	blindfold	counterclockwise	practice	Guided	1	0.5	0	21.80922	0.50582	-1.45315	-0.79896	0.798981227431619	0.873155	-6.339727	1.947788
Trial1	3	1	blindfold	counterclockwise	practice	Guided	1	0.5	0	21.82922	0.50586	-1.45315	-0.79896	0.798981519763957	0.845633	-6.305872	1.975441
Trial1	3	1	blindfold	counterclockwise	practice	Guided	1	0.5	0	21.84923	0.50589	-1.45315	-0.79896	0.798981740656514	0.834974	-6.310104	2.002473
Trial1	3	1	blindfold	counterclockwise	practice	Guided	1	0.5	0	21.86923	0.50592	-1.45315	-0.79897	0.79899191593931	0.82981	-6.267786	2.016706
Trial1	3	1	blindfold	counterclockwise	practice	Guided	1	0.5	0	21.88922	0.50596	-1.45315	-0.79897	0.798992213274213	0.786648	-6.259322	2.026227
Trial1	3	1	blindfold	counterclockwise	practice	Guided	1	0.5	0	21.90923	0.50602	-1.45314	-0.79897	0.798992663254642	0.826315	-6.27625	2.063141
Trial1	3	1	blindfold	counterclockwise	practice	Guided	1	0.5	0	21.92923	0.50605	-1.45314	-0.79897	0.798992889709956	0.859429	-6.255091	2.074105
Trial1	3	1	blindfold	counterclockwise	practice	Guided	1	0.5	0	21.94923	0.50609	-1.45314	-0.79897	0.798993193551714	0.863649	-6.267786	2.061445
Trial1	3	1	blindfold	counterclockwise	practice	Guided	1	0.5	0	21.96922	0.50612	-1.45313	-0.79897	0.798993422632626	0.897707	-6.272018	2.072725
Trial1	3	1	blindfold	counterclockwise	practice	Guided	1	0.5	0	21.98923	0.50616	-1.45314	-0.79897	0.798993730436452	0.908333	-6.34819	2.043821
Trial1	3	1	blindfold	counterclockwise	practice	Guided	1	0.5	0	22.00923	0.50623	-1.45315	-0.79897	0.798994272994995	0.881234	-6.369349	2.122122
Trial1	3	1	blindfold	counterclockwise	practice	Guided	1	0.5	0	22.02922	0.50627	-1.45315	-0.79896	0.798984632177482	0.824485	-6.280481	2.143665
Trial1	3	1	blindfold	counterclockwise	practice	Guided	1	0.5	0	22.04922	0.5063	-1.45315	-0.79896	0.798984868015402	0.820246	-6.233932	2.143357
Trial1	3	1	blindfold	counterclockwise	practice	Guided	1	0.5	0	22.06923	0.50633	-1.45315	-0.79895	0.798975032581658	0.764756	-6.238163	2.147705
Trial1	3	1	blindfold	counterclockwise	practice	Guided	1	0.5	0	22.08923	0.50637	-1.45314	-0.79895	0.798975350447443	0.81349	-6.191614	2.17681
Trial1	3	1	blindfold	counterclockwise	practice	Guided	1	0.5	0	22.10922	0.50643	-1.45313	-0.79895	0.798975831239541	0.818321	-6.255091	2.161511
Trial1	3	1	blindfold	counterclockwise	practice	Guided	1	0.5	0	22.12923	0.50646	-1.45313	-0.79895	0.798976073085414	0.867243	-6.250859	2.138402
Trial1	3	1	blindfold	counterclockwise	practice	Guided	1	0.5	0	22.14923	0.5065	-1.45312	-0.79895	0.798976397458138	0.893508	-6.18315	2.097146
Trial1	3	1	blindfold	counterclockwise	practice	Guided	1	0.5	0	22.16922	0.50653	-1.45312	-0.79895	0.798976641929643	0.869744	-6.200077	2.104649
Trial1	3	1	blindfold	counterclockwise	practice	Guided	1	0.5	0	22.18922	0.50657	-1.45312	-0.79895	0.798976969804946	0.883206	-6.217004	2.037765
Trial1	3	1	blindfold	counterclockwise	practice	Guided	1	0.5	0	22.20923	0.50664	-1.45311	-0.79895	0.798977548775303	0.822848	-6.208541	2.071343
Trial1	3	1	blindfold	counterclockwise	practice	Guided	1	0.5	0	22.22923	0.50667	-1.45311	-0.79895	0.798977798500291	0.816108	-6.225468	2.083688
Trial1	3	1	blindfold	counterclockwise	practice	Guided	1	0.5	0	22.24922	0.5067	-1.45311	-0.79895	0.798978049850052	0.803115	-6.225468	2.08697
Trial1	3	1	blindfold	counterclockwise	practice	Guided	1	0.5	0	22.26923	0.50673	-1.45311	-0.79895	0.798978301827165	0.781069	-6.259322	2.098055
Trial1	3	1	blindfold	counterclockwise	practice	Guided	1	0.5	0	22.28923	0.50676	-1.45312	-0.79896	0.798988627753641	0.790122	-6.288945	2.073371
Trial1	3	1	blindfold	counterclockwise	practice	Guided	1	0.5	0	22.30922	0.50683	-1.45313	-0.79896	0.798989222862213	0.81341	-6.30164	2.078858
Trial1	3	1	blindfold	counterclockwise	practice	Guided	1	0.5	0	22.32922	0.50686	-1.45313	-0.79896	0.798989480223333	0.822148	-6.284713	2.05871
Trial1	3	1	blindfold	counterclockwise	practice	Guided	1	0.5	0	22.34923	0.50689	-1.45313	-0.79896	0.798989738199857	0.844509	-6.250859	2.057012
Trial1	3	1	blindfold	counterclockwise	practice	Guided	1	0.5	0	22.36923	0.50692	-1.45313	-0.79896	0.798989997301304	0.871388	-6.284713	2.024204
Trial1	3	1	blindfold	counterclockwise	practice	Guided	1	0.5	0	22.38922	0.50696	-1.45313	-0.79896	0.798990345212065	0.896831	-6.250859	2.085491
Trial1	3	1	blindfold	counterclockwise	practice	Guided	1	0.5	0	22.40923	0.50703	-1.45314	-0.79895	0.798980885043277	0.867305	-6.259322	2.248827
Trial1	3	1	blindfold	counterclockwise	practice	Guided	1	0.5	0	22.42923	0.50707	-1.45314	-0.79893	0.798961271172353	0.877564	-6.314336	2.338709
Trial1	3	1	blindfold	counterclockwise	practice	Guided	1	0.5	0	22.44923	0.5071	-1.45314	-0.79892	0.798951583455151	0.87684	-6.343958	2.461728
Trial1	3	1	blindfold	counterclockwise	practice	Guided	1	0.5	0	22.46922	0.50714	-1.45315	-0.7989	0.798931914046119	0.87929	-6.382045	2.542539
Trial1	3	1	blindfold	counterclockwise	practice	Guided	1	0.5	0	22.48923	0.50717	-1.45315	-0.79888	0.798912156195406	0.844246	-6.30164	2.556904
Trial1	3	1	blindfold	counterclockwise	practice	Guided	1	0.5	0	22.50923	0.50724	-1.45315	-0.79887	0.798902833707228	0.818349	-6.238163	2.448887
Trial1	3	1	blindfold	counterclockwise	practice	Guided	1	0.5	0	22.52922	0.50727	-1.45314	-0.79886	0.798893033203682	0.802906	-6.157759	2.371357
Trial1	3	1	blindfold	counterclockwise	practice	Guided	1	0.5	0	22.54922	0.5073	-1.45312	-0.79886	0.798893307141141	0.772615	-6.081587	2.347733
Trial1	3	1	blindfold	counterclockwise	practice	Guided	1	0.5	0	22.56923	0.50733	-1.4531	-0.79887	0.798903654422202	0.79263	-5.992719	2.281481
Trial1	3	1	blindfold	counterclockwise	practice	Guided	1	0.5	0	22.58923	0.50737	-1.45308	-0.79889	0.798923989084075	0.833824	-6.001183	2.127555
Trial1	3	1	blindfold	counterclockwise	practice	Guided	1	0.5	0	22.60922	0.50744	-1.45306	-0.7989	0.798934651369853	0.921953	-6.073123	1.913485
Trial1	3	1	blindfold	counterclockwise	practice	Guided	1	0.5	0	22.62923	0.50748	-1.45306	-0.79892	0.798955051102106	0.929195	-6.111209	1.816433
Trial1	3	1	blindfold	counterclockwise	practice	Guided	1	0.5	0	22.64923	0.50752	-1.45306	-0.79894	0.798975392654537	1.005984	-6.157759	1.754277
Trial1	3	1	blindfold	counterclockwise	practice	Guided	1	0.5	0	22.66922	0.50756	-1.45306	-0.79897	0.799005750444132	0.997294	-6.238163	1.643303
Trial1	3	1	blindfold	counterclockwise	practice	Guided	1	0.5	0	22.68922	0.5076	-1.45308	-0.79901	0.79904618237552	0.946208	-6.327031	1.588568
Trial1	3	1	blindfold	counterclockwise	practice	Guided	1	0.5	0	22.70923	0.50768	-1.45313	-0.79903	0.799066913820222	0.860532	-6.39474	1.599142
Trial1	3	1	blindfold	counterclockwise	practice	Guided	1	0.5	0	22.72923	0.50772	-1.45314	-0.79904	0.799077252729722	0.82531	-6.403204	1.672893
Trial1	3	1	blindfold	counterclockwise	practice	Guided	1	0.5	0	22.74922	0.50775	-1.45316	-0.79905	0.799087615655131	0.809478	-6.437058	1.731033
Trial1	3	1	blindfold	counterclockwise	practice	Guided	1	0.5	0	22.76923	0.50779	-1.45318	-0.79905	0.799088004545849	0.829747	-6.585171	1.783567
Trial1	3	1	blindfold	counterclockwise	practice	Guided	1	0.5	0	22.78923	0.50782	-1.45321	-0.79906	0.799098251463918	0.854736	-6.644416	1.793909
Trial1	3	1	blindfold	counterclockwise	practice	Guided	1	0.5	0	22.80922	0.5079	-1.45329	-0.79905	0.799089084757824	0.940283	-6.767138	1.893711
Trial1	3	1	blindfold	counterclockwise	practice	Guided	1	0.5	0	22.82922	0.50794	-1.45332	-0.79903	0.799069454984673	0.889583	-6.81792	2.17424
Trial1	3	1	blindfold	counterclockwise	practice	Guided	1	0.5	0	22.84923	0.50798	-1.45334	-0.799	0.799039814152153	0.842452	-6.834847	2.463532
Trial1	3	1	blindfold	counterclockwise	practice	Guided	1	0.5	0	22.86923	0.50801	-1.45336	-0.79897	0.799010135103075	0.757651	-6.813688	2.745761
Trial1	3	1	blindfold	counterclockwise	practice	Guided	1	0.5	0	22.88922	0.50804	-1.45336	-0.79889	0.798930450841451	0.689411	-6.712125	2.863719
Trial1	3	1	blindfold	counterclockwise	practice	Guided	1	0.5	0	22.90923	0.50809	-1.45336	-0.79886	0.798900916462567	0.641185	-6.741748	2.940745
Trial1	3	1	blindfold	counterclockwise	practice	Guided	1	0.5	0	22.92923	0.50811	-1.45336	-0.79883	0.798871198922407	0.686973	-6.737516	2.940632
Trial1	3	1	blindfold	counterclockwise	practice	Guided	1	0.5	0	22.94923	0.50814	-1.45336	-0.79881	0.798851477726709	0.771325	-6.729052	2.789238
Trial1	3	1	blindfold	counterclockwise	practice	Guided	1	0.5	0	22.96922	0.50817	-1.45337	-0.7988	0.798841771337667	0.861277	-6.775602	2.662532
Trial1	3	1	blindfold	counterclockwise	practice	Guided	1	0.5	0	22.98923	0.5082	-1.45337	-0.79881	0.798852091579588	0.920652	-6.822152	2.507861
Trial1	3	1	blindfold	counterclockwise	practice	Guided	1	0.5	0	23.00923	0.50828	-1.4534	-0.79881	0.798852916652663	0.900981	-6.860238	2.247289
Trial1	3	1	blindfold	counterclockwise	practice	Guided	1	0.5	0	23.02922	0.50832	-1.4534	-0.79883	0.798873358266862	0.951695	-6.851774	2.136518
Trial1	3	1	blindfold	counterclockwise	practice	Guided	1	0.5	0	23.04922	0.50835	-1.45341	-0.79884	0.798883625126896	0.901875	-6.856006	2.064897
Trial1	3	1	blindfold	counterclockwise	practice	Guided	1	0.5	0	23.06923	0.50839	-1.45342	-0.79887	0.79891408324116	0.903123	-6.915251	1.87827
Trial1	3	1	blindfold	counterclockwise	practice	Guided	1	0.5	0	23.08923	0.50842	-1.45343	-0.79891	0.798954391154011	0.904893	-6.923715	1.797782
Trial1	3	1	blindfold	counterclockwise	practice	Guided	1	0.5	0	23.10922	0.50849	-1.45344	-0.79894	0.798985111753927	0.844946	-6.877165	1.679424
Trial1	3	1	blindfold	counterclockwise	practice	Guided	1	0.5	0	23.12923	0.50853	-1.45344	-0.79896	0.799005563758498	0.86951	-6.902556	1.64662
Trial1	3	1	blindfold	counterclockwise	practice	Guided	1	0.5	0	23.14923	0.50857	-1.45344	-0.79898	0.799025958142239	0.875834	-6.889861	1.560323
Trial1	3	1	blindfold	counterclockwise	practice	Guided	1	0.5	0	23.16922	0.5086	-1.45344	-0.79901	0.799056319270634	0.902297	-6.86447	1.49207
Trial1	3	1	blindfold	counterclockwise	practice	Guided	1	0.5	0	23.18922	0.50864	-1.45344	-0.79905	0.799096743100922	0.895122	-6.856006	1.474557
Trial1	3	1	blindfold	counterclockwise	practice	Guided	1	0.5	0	23.20923	0.50871	-1.45343	-0.79907	0.799117469776641	0.900057	-6.851774	1.513185
Trial1	3	1	blindfold	counterclockwise	practice	Guided	1	0.5	0	23.22923	0.50875	-1.45343	-0.79908	0.799127919682101	0.948483	-6.881397	1.55496
Trial1	3	1	blindfold	counterclockwise	practice	Guided	1	0.5	0	23.24922	0.50879	-1.45343	-0.79909	0.799138311976976	0.890763	-6.877165	1.588835
Trial1	3	1	blindfold	counterclockwise	practice	Guided	1	0.5	0	23.26923	0.50883	-1.45343	-0.7991	0.799148825464306	0.845508	-6.809456	1.683047
Trial1	3	1	blindfold	counterclockwise	practice	Guided	1	0.5	0	23.28923	0.50887	-1.45343	-0.7991	0.799149268377394	0.85425	-6.800993	1.679467
Trial1	3	1	blindfold	counterclockwise	practice	Guided	1	0.5	0	23.30922	0.50894	-1.45342	-0.7991	0.799150048124356	0.83219	-6.86447	1.882349
Trial1	3	1	blindfold	counterclockwise	practice	Guided	1	0.5	0	23.32922	0.50897	-1.45342	-0.79909	0.79914031153112	0.827744	-6.872933	1.942068
Trial1	3	1	blindfold	counterclockwise	practice	Guided	1	0.5	0	23.34923	0.50901	-1.45343	-0.79908	0.799130808782141	0.897884	-6.906788	1.945873
Trial1	3	1	blindfold	counterclockwise	practice	Guided	1	0.5	0	23.36923	0.50904	-1.45343	-0.79908	0.799131147374921	0.864124	-6.860238	1.943341
Trial1	3	1	blindfold	counterclockwise	practice	Guided	1	0.5	0	23.38922	0.50908	-1.45343	-0.79906	0.799111574939394	0.859993	-6.898324	1.998524
Trial1	3	1	blindfold	counterclockwise	practice	Guided	1	0.5	0	23.40923	0.50915	-1.45344	-0.79906	0.799112373111077	0.846683	-6.927947	2.005705
Trial1	3	1	blindfold	counterclockwise	practice	Guided	1	0.5	0	23.42923	0.50918	-1.45345	-0.79905	0.79910276432826	0.822946	-6.98296	1.981019
Trial1	3	1	blindfold	counterclockwise	practice	Guided	1	0.5	0	23.44923	0.50922	-1.45346	-0.79905	0.799103224784127	0.836435	-7.042205	1.915827
Trial1	3	1	blindfold	counterclockwise	practice	Guided	1	0.5	0	23.46922	0.50925	-1.45348	-0.79905	0.799103571956943	0.829245	-7.07606	1.898321
Trial1	3	1	blindfold	counterclockwise	practice	Guided	1	0.5	0	23.48923	0.50929	-1.45349	-0.79906	0.799113988527657	0.803926	-7.105682	1.896422
Trial1	3	1	blindfold	counterclockwise	practice	Guided	1	0.5	0	23.50923	0.50935	-1.45352	-0.79906	0.799114688556829	0.751363	-7.164928	1.748207
Trial1	3	1	blindfold	counterclockwise	practice	Guided	1	0.5	0	23.52922	0.50938	-1.45353	-0.79908	0.79913506569293	0.799579	-7.160696	1.681852
Trial1	3	1	blindfold	counterclockwise	practice	Guided	1	0.5	0	23.54922	0.50942	-1.45355	-0.79909	0.799145489422467	0.853269	-7.291882	1.577628
Trial1	3	1	blindfold	counterclockwise	practice	Guided	1	0.5	0	23.56923	0.50946	-1.45358	-0.79911	0.799165988326367	0.89273	-7.376518	1.504203
Trial1	3	1	blindfold	counterclockwise	practice	Guided	1	0.5	0	23.58923	0.5095	-1.45362	-0.79914	0.799196500669605	0.941885	-7.495008	1.41454
Trial1	3	1	blindfold	counterclockwise	practice	Guided	1	0.5	0	23.60922	0.50959	-1.45371	-0.79916	0.799217541711873	0.928467	-7.588108	1.366869
Trial1	3	1	blindfold	counterclockwise	practice	Guided	1	0.5	0	23.62923	0.50963	-1.45373	-0.79917	0.799228035470395	0.896393	-7.592339	1.398411
Trial1	3	1	blindfold	counterclockwise	practice	Guided	1	0.5	0	23.64923	0.50967	-1.45375	-0.79918	0.799238472338848	0.84711	-7.575412	1.433229
Trial1	3	1	blindfold	counterclockwise	practice	Guided	1	0.5	0	23.66922	0.50971	-1.45376	-0.79919	0.799249029678658	0.831181	-7.575412	1.418985
Trial1	3	1	blindfold	counterclockwise	practice	Guided	1	0.5	0	23.68922	0.50974	-1.45377	-0.7992	0.799259347715905	0.83222	-7.588108	1.461508
Trial1	3	1	blindfold	counterclockwise	practice	Guided	1	0.5	0	23.70923	0.50981	-1.45379	-0.7992	0.799260203523727	0.852139	-7.643121	1.535155
Trial1	3	1	blindfold	counterclockwise	practice	Guided	1	0.5	0	23.72923	0.50985	-1.4538	-0.7992	0.7992606961465	0.830392	-7.660048	1.542017
Trial1	3	1	blindfold	counterclockwise	practice	Guided	1	0.5	0	23.74922	0.50989	-1.45381	-0.79921	0.799271202114867	0.864772	-7.651585	1.545511
Trial1	3	1	blindfold	counterclockwise	practice	Guided	1	0.5	0	23.76923	0.50992	-1.45381	-0.79921	0.799271574395124	0.842088	-7.626194	1.555635
Trial1	3	1	blindfold	counterclockwise	practice	Guided	1	0.5	0	23.78923	0.50996	-1.45381	-0.7992	0.799262058979326	0.826878	-7.600803	1.614721
Trial1	3	1	blindfold	counterclockwise	practice	Guided	1	0.5	0	23.80922	0.51003	-1.45381	-0.7992	0.799262934793399	0.813352	-7.579644	1.655341
Trial1	3	1	blindfold	counterclockwise	practice	Guided	1	0.5	0	23.82922	0.51006	-1.4538	-0.7992	0.799263311591926	0.81924	-7.57118	1.659885
Trial1	3	1	blindfold	counterclockwise	practice	Guided	1	0.5	0	23.84923	0.5101	-1.4538	-0.79919	0.799253862809274	0.820192	-7.566949	1.665057
Trial1	3	1	blindfold	counterclockwise	practice	Guided	1	0.5	0	23.86923	0.51013	-1.4538	-0.79919	0.799254242236969	0.799395	-7.613498	1.671283
Trial1	3	1	blindfold	counterclockwise	practice	Guided	1	0.5	0	23.88922	0.51017	-1.4538	-0.79919	0.799254750142521	0.808455	-7.621962	1.663485
Trial1	3	1	blindfold	counterclockwise	practice	Guided	1	0.5	0	23.90923	0.51024	-1.4538	-0.79919	0.799255644364907	0.848641	-7.621962	1.636807
Trial1	3	1	blindfold	counterclockwise	practice	Guided	1	0.5	0	23.92923	0.51027	-1.4538	-0.79919	0.799256029043763	0.805394	-7.61773	1.591119
Trial1	3	1	blindfold	counterclockwise	practice	Guided	1	0.5	0	23.94923	0.5103	-1.4538	-0.79919	0.799256414847065	0.788914	-7.621962	1.640813
Trial1	3	1	blindfold	counterclockwise	practice	Guided	1	0.5	0	23.96922	0.51034	-1.45381	-0.79919	0.799256931257637	0.800305	-7.600803	1.658644
Trial1	3	1	blindfold	counterclockwise	practice	Guided	1	0.5	0	23.98923	0.51037	-1.45381	-0.79918	0.799247248121663	0.790582	-7.634657	1.674896
Trial1	3	1	blindfold	counterclockwise	practice	Guided	1	0.5	0	24.00923	0.51043	-1.45382	-0.79918	0.799248028364781	0.751002	-7.668512	1.692511
Trial1	3	1	blindfold	counterclockwise	practice	Guided	1	0.5	0	24.02922	0.51047	-1.45382	-0.79918	0.79924855206672	0.783794	-7.655816	1.708351
Trial1	3	1	blindfold	counterclockwise	practice	Guided	1	0.5	0	24.04922	0.5105	-1.45382	-0.79917	0.799238992260552	0.786745	-7.634657	1.725548
Trial1	3	1	blindfold	counterclockwise	practice	Guided	1	0.5	0	24.06923	0.51053	-1.45382	-0.79917	0.799239386700395	0.737137	-7.638889	1.764262
Trial1	3	1	blindfold	counterclockwise	practice	Guided	1	0.5	0	24.08923	0.51056	-1.45382	-0.79916	0.799229770346004	0.780288	-7.660048	1.754776
Trial1	3	1	blindfold	counterclockwise	practice	Guided	1	0.5	0	24.10922	0.51063	-1.45381	-0.79915	0.799220685288772	0.774134	-7.61773	1.784328
Trial1	3	1	blindfold	counterclockwise	practice	Guided	1	0.5	0	24.12923	0.51066	-1.45381	-0.79915	0.799221084614248	0.796503	-7.613498	1.764499
Trial1	3	1	blindfold	counterclockwise	practice	Guided	1	0.5	0	24.14923	0.5107	-1.45381	-0.79915	0.799221619063403	0.790681	-7.651585	1.785288
Trial1	3	1	blindfold	counterclockwise	practice	Guided	1	0.5	0	24.16922	0.51073	-1.45381	-0.79914	0.799212068735093	0.796263	-7.588108	1.823901
Trial1	3	1	blindfold	counterclockwise	practice	Guided	1	0.5	0	24.18922	0.51076	-1.45381	-0.79913	0.799202399544847	0.785175	-7.579644	1.801856
Trial1	3	1	blindfold	counterclockwise	practice	Guided	1	0.5	0	24.20923	0.51083	-1.45381	-0.79913	0.799203344723054	0.741056	-7.562717	1.824006
Trial1	3	1	blindfold	counterclockwise	practice	Guided	1	0.5	0	24.22923	0.51086	-1.4538	-0.79912	0.799193799312265	0.727444	-7.524631	1.835713
Trial1	3	1	blindfold	counterclockwise	practice	Guided	1	0.5	0	24.24922	0.51089	-1.45379	-0.79911	0.799184194629344	0.718761	-7.520399	1.894479
Trial1	3	1	blindfold	counterclockwise	practice	Guided	1	0.5	0	24.26923	0.51092	-1.45378	-0.79911	0.799184603726693	0.72888	-7.533094	1.929191
Trial1	3	1	blindfold	counterclockwise	practice	Guided	1	0.5	0	24.28923	0.51095	-1.45378	-0.7991	0.799175061723948	0.735307	-7.495008	1.899976
Trial1	3	1	blindfold	counterclockwise	practice	Guided	1	0.5	0	24.30922	0.51101	-1.45376	-0.7991	0.799175885555981	0.743959	-7.49924	1.838591
Trial1	3	1	blindfold	counterclockwise	practice	Guided	1	0.5	0	24.32922	0.51104	-1.45376	-0.79909	0.79916622775843	0.739739	-7.482313	1.840904
Trial1	3	1	blindfold	counterclockwise	practice	Guided	1	0.5	0	24.34923	0.51107	-1.45376	-0.79909	0.799166642493235	0.785188	-7.516167	1.857065
Trial1	3	1	blindfold	counterclockwise	practice	Guided	1	0.5	0	24.36923	0.5111	-1.45376	-0.79909	0.799167058352582	0.772513	-7.524631	1.856119
Trial1	3	1	blindfold	counterclockwise	practice	Guided	1	0.5	0	24.38922	0.51113	-1.45376	-0.79908	0.799157522326188	0.738437	-7.486544	1.857796
Trial1	3	1	blindfold	counterclockwise	practice	Guided	1	0.5	0	24.40923	0.51119	-1.45375	-0.79907	0.799148347913979	0.691861	-7.461154	1.968878
Trial1	3	1	blindfold	counterclockwise	practice	Guided	1	0.5	0	24.42923	0.51121	-1.45374	-0.79906	0.799138615998173	0.6527	-7.376518	2.038073
Trial1	3	1	blindfold	counterclockwise	practice	Guided	1	0.5	0	24.44923	0.51124	-1.45373	-0.79905	0.799129084133852	0.623955	-7.245332	2.137766
Trial1	3	1	blindfold	counterclockwise	practice	Guided	1	0.5	0	24.46922	0.51126	-1.45371	-0.79904	0.799119293048352	0.677542	-7.245332	2.158777
Trial1	3	1	blindfold	counterclockwise	practice	Guided	1	0.5	0	24.48923	0.5113	-1.45368	-0.79902	0.799099892876989	0.689778	-7.236868	2.10878
Trial1	3	1	blindfold	counterclockwise	practice	Guided	1	0.5	0	24.50923	0.51134	-1.45367	-0.79902	0.799100459440725	0.745889	-7.283418	2.09604
Trial1	3	1	blindfold	counterclockwise	practice	Guided	1	0.5	0	24.52922	0.51137	-1.45366	-0.79901	0.79909093249685	0.756324	-7.266491	2.112283
Trial1	3	1	blindfold	counterclockwise	practice	Guided	1	0.5	0	24.54922	0.5114	-1.45366	-0.799	0.799081287491105	0.728125	-7.236868	2.16261
Trial1	3	1	blindfold	counterclockwise	practice	Guided	1	0.5	0	24.56923	0.51143	-1.45364	-0.79899	0.7990717636705	0.669683	-7.186087	2.149719
Trial1	3	1	blindfold	counterclockwise	practice	Guided	1	0.5	0	24.58923	0.51145	-1.45363	-0.79898	0.799062036986168	0.672613	-7.160696	2.166922
Trial1	3	1	blindfold	counterclockwise	practice	Guided	1	0.5	0	24.60922	0.5115	-1.45362	-0.79897	0.79905274259093	0.659384	-7.181855	2.229589
Trial1	3	1	blindfold	counterclockwise	practice	Guided	1	0.5	0	24.62923	0.51153	-1.45361	-0.79896	0.799043221703716	0.681756	-7.186087	2.2143
Trial1	3	1	blindfold	counterclockwise	practice	Guided	1	0.5	0	24.64923	0.51155	-1.45361	-0.79896	0.799043510941267	0.699252	-7.203014	2.214623
Trial1	3	1	blindfold	counterclockwise	practice	Guided	1	0.5	0	24.66922	0.51158	-1.45361	-0.79895	0.799033872747683	0.708964	-7.232636	2.190895
Trial1	3	1	blindfold	counterclockwise	practice	Guided	1	0.5	0	24.68922	0.5116	-1.45361	-0.79894	0.799024210315374	0.719312	-7.190318	2.166212
Trial1	3	1	blindfold	counterclockwise	practice	Guided	1	0.5	0	24.70923	0.51166	-1.4536	-0.79894	0.799025083950681	0.668423	-7.135305	2.212721
Trial1	3	1	blindfold	counterclockwise	practice	Guided	1	0.5	0	24.72923	0.51168	-1.45359	-0.79893	0.799015363072929	0.677564	-7.114146	2.269175
Trial1	3	1	blindfold	counterclockwise	practice	Guided	1	0.5	0	24.74922	0.5117	-1.45359	-0.79892	0.79900570229966	0.690541	-7.088755	2.265909
Trial1	3	1	blindfold	counterclockwise	practice	Guided	1	0.5	0	24.76923	0.51173	-1.45358	-0.79892	0.799006142755879	0.721735	-7.114146	2.299674
Trial1	3	1	blindfold	counterclockwise	practice	Guided	1	0.5	0	24.78923	0.51175	-1.45358	-0.79891	0.798996423646681	0.682401	-7.092987	2.261059
Trial1	3	1	blindfold	counterclockwise	practice	Guided	1	0.5	0	24.80922	0.5118	-1.45357	-0.7989	0.798987148141447	0.706746	-7.084523	2.275633
Trial1	3	1	blindfold	counterclockwise	practice	Guided	1	0.5	0	24.82922	0.51183	-1.45357	-0.7989	0.798987591485848	0.688192	-7.109914	2.240284
Trial1	3	1	blindfold	counterclockwise	practice	Guided	1	0.5	0	24.84923	0.51185	-1.45356	-0.7989	0.798987888262991	0.716675	-7.109914	2.202948
Trial1	3	1	blindfold	counterclockwise	practice	Guided	1	0.5	0	24.86923	0.51188	-1.45356	-0.7989	0.798988333483486	0.686901	-7.105682	2.257169
Trial1	3	1	blindfold	counterclockwise	practice	Guided	1	0.5	0	24.88922	0.5119	-1.45356	-0.79889	0.798978619044235	0.702806	-7.054901	2.271107
Trial1	3	1	blindfold	counterclockwise	practice	Guided	1	0.5	0	24.90923	0.51195	-1.45355	-0.79889	0.798979365433741	0.705733	-7.063364	2.288311
Trial1	3	1	blindfold	counterclockwise	practice	Guided	1	0.5	0	24.92923	0.51198	-1.45354	-0.79889	0.798979814412035	0.722612	-7.042205	2.273023
Trial1	3	1	blindfold	counterclockwise	practice	Guided	1	0.5	0	24.94923	0.51201	-1.45354	-0.79888	0.798970252066137	0.709235	-7.054901	2.241893
Trial1	3	1	blindfold	counterclockwise	practice	Guided	1	0.5	0	24.96922	0.51203	-1.45354	-0.79888	0.798970553361789	0.72514	-7.07606	2.255832
Trial1	3	1	blindfold	counterclockwise	practice	Guided	1	0.5	0	24.98923	0.51206	-1.45354	-0.79889	0.798981017786134	0.71861	-7.054901	2.229876
Trial1	3	1	blindfold	counterclockwise	practice	Guided	1	0.5	0	25.00923	0.51211	-1.45354	-0.79889	0.798981774186482	0.742955	-7.07606	2.222079
Trial1	3	1	blindfold	counterclockwise	practice	Guided	1	0.5	0	25.02922	0.51214	-1.45353	-0.79888	0.798972216742156	0.738716	-7.054901	2.24414
Trial1	3	1	blindfold	counterclockwise	practice	Guided	1	0.5	0	25.04922	0.51217	-1.45353	-0.79888	0.798972673760543	0.732985	-7.016815	2.320096
Trial1	3	1	blindfold	counterclockwise	practice	Guided	1	0.5	0	25.06923	0.51219	-1.45353	-0.79888	0.798972978157432	0.727392	-7.02951	2.281487
Trial1	3	1	blindfold	counterclockwise	practice	Guided	1	0.5	0	25.08923	0.51222	-1.45353	-0.79888	0.798973437055654	0.743315	-7.012583	2.295421
Trial1	3	1	blindfold	counterclockwise	practice	Guided	1	0.5	0	25.10922	0.51227	-1.45353	-0.79887	0.798964249762918	0.753965	-7.114146	2.266525
Trial1	3	1	blindfold	counterclockwise	practice	Guided	1	0.5	0	25.12923	0.5123	-1.45354	-0.79887	0.798964711673723	0.771144	-7.156464	2.263586
Trial1	3	1	blindfold	counterclockwise	practice	Guided	1	0.5	0	25.14923	0.51233	-1.45354	-0.79887	0.798965173793931	0.774408	-7.139537	2.260322
Trial1	3	1	blindfold	counterclockwise	practice	Guided	1	0.5	0	25.16922	0.51236	-1.45354	-0.79887	0.798965637038912	0.781554	-7.046437	2.294087
Trial1	3	1	blindfold	counterclockwise	practice	Guided	1	0.5	0	25.18922	0.51239	-1.45354	-0.79887	0.798966102332985	0.741983	-7.016815	2.312319
Trial1	3	1	blindfold	counterclockwise	practice	Guided	1	0.5	0	25.20923	0.51244	-1.45353	-0.79887	0.798966879404485	0.736469	-6.974497	2.330797
Trial1	3	1	blindfold	counterclockwise	practice	Guided	1	0.5	0	25.22923	0.51247	-1.45352	-0.79886	0.798957274819376	0.706931	-6.987192	2.326655
Trial1	3	1	blindfold	counterclockwise	practice	Guided	1	0.5	0	25.24922	0.51249	-1.45352	-0.79886	0.798957587651281	0.736053	-7.02951	2.277936
Trial1	3	1	blindfold	counterclockwise	practice	Guided	1	0.5	0	25.26923	0.51252	-1.45352	-0.79886	0.798958056906152	0.733745	-7.021046	2.252298
Trial1	3	1	blindfold	counterclockwise	practice	Guided	1	0.5	0	25.28923	0.51255	-1.45352	-0.79886	0.798958527285797	0.786353	-7.008351	2.285986
Trial1	3	1	blindfold	counterclockwise	practice	Guided	1	0.5	0	25.30922	0.5126	-1.45351	-0.79887	0.798969386310287	0.772004	-6.970265	2.250959
Trial1	3	1	blindfold	counterclockwise	practice	Guided	1	0.5	0	25.32922	0.51263	-1.45351	-0.79887	0.798969859684845	0.751861	-6.966033	2.228904
Trial1	3	1	blindfold	counterclockwise	practice	Guided	1	0.5	0	25.34923	0.51266	-1.4535	-0.79887	0.798970335128615	0.735919	-6.915251	2.222778
Trial1	3	1	blindfold	counterclockwise	practice	Guided	1	0.5	0	25.36923	0.51269	-1.45349	-0.79887	0.798970810754913	0.805424	-6.923715	2.257735
Trial1	3	1	blindfold	counterclockwise	practice	Guided	1	0.5	0	25.38922	0.51272	-1.45349	-0.79887	0.79897128750596	0.800548	-6.957569	2.265863
Trial1	3	1	blindfold	counterclockwise	practice	Guided	1	0.5	0	25.40923	0.51278	-1.45348	-0.79887	0.798972245335703	0.808255	-6.932179	2.219771
Trial1	3	1	blindfold	counterclockwise	practice	Guided	1	0.5	0	25.42923	0.51281	-1.45348	-0.79887	0.798972725463222	0.829017	-6.923715	2.225592
Trial1	3	1	blindfold	counterclockwise	practice	Guided	1	0.5	0	25.44923	0.51284	-1.45348	-0.79887	0.798973207673366	0.805048	-6.898324	2.261976
Trial1	3	1	blindfold	counterclockwise	practice	Guided	1	0.5	0	25.46922	0.51287	-1.45347	-0.79887	0.798973690052602	0.793326	-6.889861	2.248367
Trial1	3	1	blindfold	counterclockwise	practice	Guided	1	0.5	0	25.48923	0.5129	-1.45347	-0.79887	0.798974173556574	0.815775	-6.881397	2.288258
Trial1	3	1	blindfold	counterclockwise	practice	Guided	1	0.5	0	25.50923	0.51297	-1.45345	-0.79887	0.798975307396581	0.831285	-6.856006	2.251243
Trial1	3	1	blindfold	counterclockwise	practice	Guided	1	0.5	0	25.52922	0.513	-1.45345	-0.79887	0.798975794652643	0.847188	-6.847543	2.265186
Trial1	3	1	blindfold	counterclockwise	practice	Guided	1	0.5	0	25.54922	0.51303	-1.45345	-0.79887	0.798976283033434	0.855309	-6.872933	2.270043
Trial1	3	1	blindfold	counterclockwise	practice	Guided	1	0.5	0	25.56923	0.51307	-1.45344	-0.79887	0.798976936282407	0.837135	-6.860238	2.285654
Trial1	3	1	blindfold	counterclockwise	practice	Guided	1	0.5	0	25.58923	0.5131	-1.45344	-0.79887	0.798977427288301	0.825432	-6.856006	2.272037
Trial1	3	1	blindfold	counterclockwise	practice	Guided	1	0.5	0	25.60922	0.51316	-1.45344	-0.79887	0.798978413655997	0.827699	-6.851774	2.297689
Trial1	3	1	blindfold	counterclockwise	practice	Guided	1	0.5	0	25.62923	0.51319	-1.45344	-0.79886	0.798968836226059	0.835501	-6.81792	2.306767
Trial1	3	1	blindfold	counterclockwise	practice	Guided	1	0.5	0	25.64923	0.51323	-1.45343	-0.79886	0.798969498476306	0.8647	-6.796761	2.313227
Trial1	3	1	blindfold	counterclockwise	practice	Guided	1	0.5	0	25.66922	0.51326	-1.45343	-0.79886	0.798969995492172	0.838744	-6.847543	2.319752
Trial1	3	1	blindfold	counterclockwise	practice	Guided	1	0.5	0	25.68922	0.51329	-1.45343	-0.79886	0.798970494624221	0.851631	-6.843311	2.261321
Trial1	3	1	blindfold	counterclockwise	practice	Guided	1	0.5	0	25.70923	0.51336	-1.45342	-0.79886	0.798971661663624	0.848031	-6.792529	2.252569
Trial1	3	1	blindfold	counterclockwise	practice	Guided	1	0.5	0	25.72923	0.51339	-1.45342	-0.79887	0.798982235326542	0.856062	-6.762907	2.202259
Trial1	3	1	blindfold	counterclockwise	practice	Guided	1	0.5	0	25.74922	0.51343	-1.45341	-0.79887	0.798982906591786	0.849927	-6.762907	2.227258
Trial1	3	1	blindfold	counterclockwise	practice	Guided	1	0.5	0	25.76923	0.51346	-1.45341	-0.79887	0.79898341110314	0.915119	-6.77137	2.206735
Trial1	3	1	blindfold	counterclockwise	practice	Guided	1	0.5	0	25.78923	0.5135	-1.4534	-0.79888	0.798994039431987	0.9148	-6.779834	2.210955
Trial1	3	1	blindfold	counterclockwise	practice	Guided	1	0.5	0	25.80922	0.51357	-1.4534	-0.79888	0.798995224827636	0.923522	-6.767138	2.20739
Trial1	3	1	blindfold	counterclockwise	practice	Guided	1	0.5	0	25.82922	0.5136	-1.45339	-0.79888	0.79899573458493	0.872565	-6.695198	2.211997
Trial1	3	1	blindfold	counterclockwise	practice	Guided	1	0.5	0	25.84923	0.51364	-1.45338	-0.79888	0.79899641634999	0.922545	-6.69943	2.220057
Trial1	3	1	blindfold	counterclockwise	practice	Guided	1	0.5	0	25.86923	0.51368	-1.45338	-0.79888	0.798997101136969	0.935455	-6.733284	2.161619
Trial1	3	1	blindfold	counterclockwise	practice	Guided	1	0.5	0	25.88922	0.51372	-1.45338	-0.79889	0.799007797988234	0.935437	-6.775602	2.161627
Trial1	3	1	blindfold	counterclockwise	practice	Guided	1	0.5	0	25.90923	0.51379	-1.45339	-0.79889	0.799009003654252	0.954582	-6.796761	2.188558
Trial1	3	1	blindfold	counterclockwise	practice	Guided	1	0.5	0	25.92923	0.51383	-1.45339	-0.79889	0.799009694919489	0.957844	-6.733284	2.201537
Trial1	3	1	blindfold	counterclockwise	practice	Guided	1	0.5	0	25.94923	0.51387	-1.45338	-0.79889	0.799010388186076	0.896832	-6.665575	2.222391
Trial1	3	1	blindfold	counterclockwise	practice	Guided	1	0.5	0	25.96922	0.51391	-1.45337	-0.79889	0.799011083454008	0.920233	-6.631721	2.279164
Trial1	3	1	blindfold	counterclockwise	practice	Guided	1	0.5	0	25.98923	0.51394	-1.45336	-0.79889	0.799011605958363	0.893552	-6.627489	2.209419
Trial1	3	1	blindfold	counterclockwise	practice	Guided	1	0.5	0	26.00923	0.51402	-1.45335	-0.79889	0.799013005498749	0.953633	-6.644416	2.222021
Trial1	3	1	blindfold	counterclockwise	practice	Guided	1	0.5	0	26.02922	0.51406	-1.45334	-0.79889	0.799013709319776	0.96493	-6.631721	2.213589
Trial1	3	1	blindfold	counterclockwise	practice	Guided	1	0.5	0	26.04922	0.5141	-1.45333	-0.79889	0.799014414096262	0.959988	-6.635953	2.190901
Trial1	3	1	blindfold	counterclockwise	practice	Guided	1	0.5	0	26.06923	0.51414	-1.45333	-0.7989	0.799025132886271	0.994065	-6.610562	2.170377
Trial1	3	1	blindfold	counterclockwise	practice	Guided	1	0.5	0	26.08923	0.51418	-1.45332	-0.7989	0.7990258416565	0.977807	-6.602098	2.160667
Trial1	3	1	blindfold	counterclockwise	practice	Guided	1	0.5	0	26.10922	0.51426	-1.45331	-0.7989	0.799027265200788	1.004111	-6.593635	2.205119
Trial1	3	1	blindfold	counterclockwise	practice	Guided	1	0.5	0	26.12923	0.5143	-1.45331	-0.7989	0.799027979974837	1.002193	-6.547085	2.241178
Trial1	3	1	blindfold	counterclockwise	practice	Guided	1	0.5	0	26.14923	0.51434	-1.4533	-0.7989	0.79902869675015	1.005754	-6.576707	2.239205
Trial1	3	1	blindfold	counterclockwise	practice	Guided	1	0.5	0	26.16922	0.51438	-1.4533	-0.79889	0.799019403568173	1.010594	-6.551317	2.231094
Trial1	3	1	blindfold	counterclockwise	practice	Guided	1	0.5	0	26.18922	0.51443	-1.45329	-0.7989	0.799030317080797	0.982957	-6.530158	2.203545
Trial1	3	1	blindfold	counterclockwise	practice	Guided	1	0.5	0	26.20923	0.51451	-1.45329	-0.7989	0.799031766724676	1.000776	-6.551317	2.197033
Trial1	3	1	blindfold	counterclockwise	practice	Guided	1	0.5	0	26.22923	0.51455	-1.45328	-0.7989	0.799032492924885	1.012777	-6.534389	2.201582
Trial1	3	1	blindfold	counterclockwise	practice	Guided	1	0.5	0	26.24922	0.5146	-1.45328	-0.7989	0.799033406203738	1.039375	-6.525926	2.186622
Trial1	3	1	blindfold	counterclockwise	practice	Guided	1	0.5	0	26.26923	0.51464	-1.45327	-0.7989	0.799034136900738	1.066274	-6.483608	2.167452
Trial1	3	1	blindfold	counterclockwise	practice	Guided	1	0.5	0	26.28923	0.51469	-1.45326	-0.7989	0.799035054721529	1.063316	-6.492071	2.150263
Trial1	3	1	blindfold	counterclockwise	practice	Guided	1	0.5	0	26.30922	0.51478	-1.45325	-0.7989	0.799036714462901	1.070439	-6.483608	2.1678
Trial1	3	1	blindfold	counterclockwise	practice	Guided	1	0.5	0	26.32922	0.51482	-1.45325	-0.7989	0.799037455255926	1.081877	-6.483608	2.240814
Trial1	3	1	blindfold	counterclockwise	practice	Guided	1	0.5	0	26.34923	0.51487	-1.45325	-0.7989	0.79903838433869	1.038381	-6.453985	2.254501
Trial1	3	1	blindfold	counterclockwise	practice	Guided	1	0.5	0	26.36923	0.51491	-1.45324	-0.79889	0.799029117798306	1.042959	-6.462449	2.279188
Trial1	3	1	blindfold	counterclockwise	practice	Guided	1	0.5	0	26.38922	0.51496	-1.45324	-0.79889	0.799030052523716	1.033162	-6.453985	2.266858
Trial1	3	1	blindfold	counterclockwise	practice	Guided	1	0.5	0	26.40923	0.51505	-1.45324	-0.79889	0.799031742689324	1.063001	-6.462449	2.264888
Trial1	3	1	blindfold	counterclockwise	practice	Guided	1	0.5	0	26.42923	0.51509	-1.45323	-0.79889	0.799032497001972	1.110999	-6.428594	2.247321
Trial1	3	1	blindfold	counterclockwise	practice	Guided	1	0.5	0	26.44923	0.51514	-1.45323	-0.79889	0.799033442989284	1.108362	-6.411667	2.230452
Trial1	3	1	blindfold	counterclockwise	practice	Guided	1	0.5	0	26.46922	0.51519	-1.45323	-0.79889	0.799034392105291	1.126183	-6.458217	2.193125
Trial1	3	1	blindfold	counterclockwise	practice	Guided	1	0.5	0	26.48923	0.51524	-1.45322	-0.79889	0.799035343213143	1.143363	-6.449753	2.211615
Trial1	3	1	blindfold	counterclockwise	practice	Guided	1	0.5	0	26.50923	0.51534	-1.45322	-0.79889	0.79903725822537	1.190456	-6.420131	2.261886
Trial1	3	1	blindfold	counterclockwise	practice	Guided	1	0.5	0	26.52922	0.51539	-1.45322	-0.79889	0.799038218708019	1.178739	-6.390508	2.248275
Trial1	3	1	blindfold	counterclockwise	practice	Guided	1	0.5	0	26.54922	0.51544	-1.45321	-0.79889	0.799039183463604	1.150144	-6.39474	2.233383
Trial1	3	1	blindfold	counterclockwise	practice	Guided	1	0.5	0	26.56923	0.51549	-1.4532	-0.79889	0.799040151347816	1.177419	-6.382045	2.248936
Trial1	3	1	blindfold	counterclockwise	practice	Guided	1	0.5	0	26.58923	0.51554	-1.4532	-0.79889	0.799041122360645	1.164047	-6.377813	2.217486
Trial1	3	1	blindfold	counterclockwise	practice	Guided	1	0.5	0	26.60922	0.51565	-1.45319	-0.79889	0.799043268667611	1.210425	-6.373581	2.221032
Trial1	3	1	blindfold	counterclockwise	practice	Guided	1	0.5	0	26.62923	0.5157	-1.45319	-0.79889	0.799044249688951	1.228568	-6.327031	2.205446
Trial1	3	1	blindfold	counterclockwise	practice	Guided	1	0.5	0	26.64923	0.51576	-1.45318	-0.79889	0.799045431279391	1.245107	-6.27625	2.210959
Trial1	3	1	blindfold	counterclockwise	practice	Guided	1	0.5	0	26.66922	0.51581	-1.45318	-0.79889	0.799046419184311	1.262287	-6.327031	2.208033
Trial1	3	1	blindfold	counterclockwise	practice	Guided	1	0.5	0	26.68922	0.51587	-1.45318	-0.79889	0.799047607852837	1.260936	-6.360886	2.169746
Trial1	3	1	blindfold	counterclockwise	practice	Guided	1	0.5	0	26.70923	0.51598	-1.45319	-0.79889	0.799049800747257	1.235679	-6.411667	2.278194
Trial1	3	1	blindfold	counterclockwise	practice	Guided	1	0.5	0	26.72923	0.51604	-1.45319	-0.79888	0.799040990604726	1.260657	-6.365117	2.287927
Trial1	3	1	blindfold	counterclockwise	practice	Guided	1	0.5	0	26.74922	0.51609	-1.45318	-0.79888	0.799041996036711	1.230527	-6.305872	2.345719
Trial1	3	1	blindfold	counterclockwise	practice	Guided	1	0.5	0	26.76923	0.51614	-1.45317	-0.79887	0.799033052652405	1.226287	-6.238163	2.351874
Trial1	3	1	blindfold	counterclockwise	practice	Guided	1	0.5	0	26.78923	0.5162	-1.45316	-0.79887	0.799034267311447	1.228145	-6.288945	2.289601
Trial1	3	1	blindfold	counterclockwise	practice	Guided	1	0.5	0	26.80922	0.51631	-1.45315	-0.79887	0.799036504472257	1.255397	-6.255091	2.287649
Trial1	3	1	blindfold	counterclockwise	practice	Guided	1	0.5	0	26.82922	0.51636	-1.45314	-0.79887	0.799037526808584	1.274503	-6.255091	2.268487
Trial1	3	1	blindfold	counterclockwise	practice	Guided	1	0.5	0	26.84923	0.51642	-1.45314	-0.79887	0.799038757986753	1.28485	-6.242395	2.243823
Trial1	3	1	blindfold	counterclockwise	practice	Guided	1	0.5	0	26.86923	0.51648	-1.45313	-0.79887	0.799039992442387	1.310469	-6.27625	2.241541
Trial1	3	1	blindfold	counterclockwise	practice	Guided	1	0.5	0	26.88922	0.51654	-1.45313	-0.79887	0.799041232629652	1.328292	-6.200077	2.230177
Trial1	3	1	blindfold	counterclockwise	practice	Guided	1	0.5	0	26.90923	0.51666	-1.45311	-0.79886	0.799033654286464	1.316647	-6.174686	2.326929
Trial1	3	1	blindfold	counterclockwise	practice	Guided	1	0.5	0	26.92923	0.51672	-1.45311	-0.79886	0.799034908005253	1.31635	-6.18315	2.386336
Trial1	3	1	blindfold	counterclockwise	practice	Guided	1	0.5	0	26.94923	0.51678	-1.4531	-0.79885	0.79902621319857	1.353342	-6.18315	2.401897
Trial1	3	1	blindfold	counterclockwise	practice	Guided	1	0.5	0	26.96922	0.51684	-1.45309	-0.79885	0.799027475942083	1.340663	-6.174686	2.400945
Trial1	3	1	blindfold	counterclockwise	practice	Guided	1	0.5	0	26.98923	0.51689	-1.45309	-0.79884	0.799018520118118	1.318881	-6.178918	2.442521
Trial1	3	1	blindfold	counterclockwise	practice	Guided	1	0.5	0	27.00923	0.51701	-1.45309	-0.79883	0.799011114947235	1.355531	-6.128137	2.427594
Trial1	3	1	blindfold	counterclockwise	practice	Guided	1	0.5	0	27.02922	0.51708	-1.45308	-0.79883	0.799012607715922	1.367205	-6.119673	2.450632
Trial1	3	1	blindfold	counterclockwise	practice	Guided	1	0.5	0	27.04922	0.51714	-1.45307	-0.79882	0.799003880465964	1.339294	-6.123905	2.473067
Trial1	3	1	blindfold	counterclockwise	practice	Guided	1	0.5	0	27.06923	0.51719	-1.45307	-0.79882	0.799004954791924	1.32336	-6.119673	2.459134
Trial1	3	1	blindfold	counterclockwise	practice	Guided	1	0.5	0	27.08923	0.51725	-1.45307	-0.7988	0.798986225877368	1.325308	-6.128137	2.489003
Trial1	3	1	blindfold	counterclockwise	practice	Guided	1	0.5	0	27.10922	0.51736	-1.45306	-0.79879	0.798978597769829	1.256504	-6.123905	2.555933
Trial1	3	1	blindfold	counterclockwise	practice	Guided	1	0.5	0	27.12923	0.51742	-1.45306	-0.79878	0.79896995125641	1.221439	-6.098514	2.570248
Trial1	3	1	blindfold	counterclockwise	practice	Guided	1	0.5	0	27.14923	0.51747	-1.45306	-0.79877	0.798960972378227	1.227663	-6.111209	2.638726
Trial1	3	1	blindfold	counterclockwise	practice	Guided	1	0.5	0	27.16922	0.51752	-1.45306	-0.79877	0.798962067419039	1.203289	-6.119673	2.641026
Trial1	3	1	blindfold	counterclockwise	practice	Guided	1	0.5	0	27.18922	0.51758	-1.45306	-0.79875	0.798943421826929	1.177306	-6.178918	2.647545
Trial1	3	1	blindfold	counterclockwise	practice	Guided	1	0.5	0	27.20923	0.51768	-1.45307	-0.79874	0.79893567731395	1.183447	-6.140832	2.677745
Trial1	3	1	blindfold	counterclockwise	practice	Guided	1	0.5	0	27.22923	0.51773	-1.45307	-0.79873	0.798926774419055	1.171409	-6.1366	2.66835
Trial1	3	1	blindfold	counterclockwise	practice	Guided	1	0.5	0	27.24922	0.51778	-1.45307	-0.79872	0.79891787468073	1.211651	-6.153527	2.696575
Trial1	3	1	blindfold	counterclockwise	practice	Guided	1	0.5	0	27.26923	0.51783	-1.45307	-0.79872	0.798918989185285	1.179194	-6.191614	2.698873
Trial1	3	1	blindfold	counterclockwise	practice	Guided	1	0.5	0	27.28923	0.51788	-1.45307	-0.79871	0.798910094412367	1.161615	-6.170455	2.693053
Trial1	3	1	blindfold	counterclockwise	practice	Guided	1	0.5	0	27.30922	0.51797	-1.45308	-0.7987	0.79890210274015	1.095079	-6.18315	2.740155
Trial1	3	1	blindfold	counterclockwise	practice	Guided	1	0.5	0	27.32922	0.51802	-1.45308	-0.79869	0.79889327771429	1.120051	-6.170455	2.72815
Trial1	3	1	blindfold	counterclockwise	practice	Guided	1	0.5	0	27.34923	0.51807	-1.45308	-0.79869	0.798894407274426	1.111589	-6.153527	2.71257
Trial1	3	1	blindfold	counterclockwise	practice	Guided	1	0.5	0	27.36923	0.51811	-1.45308	-0.7986799	0.79888524230858	1.136561	-6.178918	2.720696
Trial1	3	1	blindfold	counterclockwise	practice	Guided	1	0.5	0	27.38922	0.51816	-1.45308	-0.79867	0.798876426110472	1.127799	-6.187382	2.737252
Trial1	3	1	blindfold	counterclockwise	practice	Guided	1	0.5	0	27.40923	0.51825	-1.45309	-0.79867	0.798878477118037	1.160834	-6.195845	2.693112
Trial1	3	1	blindfold	counterclockwise	practice	Guided	1	0.5	0	27.42923	0.5183	-1.45309	-0.79867	0.798879621097546	1.131889	-6.204309	2.627252
Trial1	3	1	blindfold	counterclockwise	practice	Guided	1	0.5	0	27.44923	0.51835	-1.45309	-0.79867	0.798880768205834	1.187394	-6.166223	2.660343
Trial1	3	1	blindfold	counterclockwise	practice	Guided	1	0.5	0	27.46922	0.5184	-1.45309	-0.79867	0.798881918442886	1.159147	-6.161991	2.659054
Trial1	3	1	blindfold	counterclockwise	practice	Guided	1	0.5	0	27.48923	0.51845	-1.45309	-0.79867	0.79888307180869	1.172105	-6.263554	2.6399
Trial1	3	1	blindfold	counterclockwise	practice	Guided	1	0.5	0	27.50923	0.51855	-1.45311	-0.79867	0.7988853879265	1.143197	-6.272018	2.700311
Trial1	3	1	blindfold	counterclockwise	practice	Guided	1	0.5	0	27.52922	0.51859	-1.45311	-0.79866	0.79887630534458	1.113343	-6.221236	2.757459
Trial1	3	1	blindfold	counterclockwise	practice	Guided	1	0.5	0	27.54922	0.51864	-1.45311	-0.79866	0.798877470609644	1.060429	-6.200077	2.783136
Trial1	3	1	blindfold	counterclockwise	practice	Guided	1	0.5	0	27.56923	0.51868	-1.45311	-0.79865	0.798868453541546	1.064971	-6.174686	2.779239
Trial1	3	1	blindfold	counterclockwise	practice	Guided	1	0.5	0	27.58923	0.51872	-1.4531	-0.79864	0.798859380306486	1.065942	-6.140832	2.820797
Trial1	3	1	blindfold	counterclockwise	practice	Guided	1	0.5	0	27.60922	0.51881	-1.45309	-0.79864	0.798861494454813	1.085353	-6.195845	2.789317
Trial1	3	1	blindfold	counterclockwise	practice	Guided	1	0.5	0	27.62923	0.51885	-1.45309	-0.79864	0.79886243717307	1.052887	-6.174686	2.769859
Trial1	3	1	blindfold	counterclockwise	practice	Guided	1	0.5	0	27.64923	0.51889	-1.45309	-0.79864	0.798863380483115	1.079471	-6.18315	2.748099
Trial1	3	1	blindfold	counterclockwise	practice	Guided	1	0.5	0	27.66922	0.51894	-1.45309	-0.79864	0.798864565959328	1.076518	-6.178918	2.737734
Trial1	3	1	blindfold	counterclockwise	practice	Guided	1	0.5	0	27.68922	0.51898	-1.45309	-0.79863	0.798855503012403	1.089177	-6.170455	2.758186
Trial1	3	1	blindfold	counterclockwise	practice	Guided	1	0.5	0	27.70923	0.51906	-1.45309	-0.79863	0.798857408901731	1.032688	-6.187382	2.810799
Trial1	3	1	blindfold	counterclockwise	practice	Guided	1	0.5	0	27.72923	0.5191	-1.45309	-0.79863	0.798858364140113	1.036561	-6.161991	2.808871
Trial1	3	1	blindfold	counterclockwise	practice	Guided	1	0.5	0	27.74922	0.51914	-1.45309	-0.79862	0.798849310673912	0.992107	-6.18315	2.841658
Trial1	3	1	blindfold	counterclockwise	practice	Guided	1	0.5	0	27.76923	0.51918	-1.45309	-0.79862	0.798850269926677	1.044653	-6.191614	2.820223
Trial1	3	1	blindfold	counterclockwise	practice	Guided	1	0.5	0	27.78923	0.51922	-1.45309	-0.79861	0.798841220499008	1.019313	-6.200077	2.818295
Trial1	3	1	blindfold	counterclockwise	practice	Guided	1	0.5	0	27.80922	0.5193	-1.4531	-0.79861	0.798843149034651	1.035221	-6.217004	2.864072
Trial1	3	1	blindfold	counterclockwise	practice	Guided	1	0.5	0	27.82922	0.51934	-1.4531	-0.7986	0.798834165246181	1.039093	-6.149296	2.891981
Trial1	3	1	blindfold	counterclockwise	practice	Guided	1	0.5	0	27.84923	0.51938	-1.45309	-0.7986	0.798835135975097	1.040083	-6.1366	2.912755
Trial1	3	1	blindfold	counterclockwise	practice	Guided	1	0.5	0	27.86923	0.51942	-1.45309	-0.7985901	0.79882615477932	1.029661	-6.128137	2.904002
Trial1	3	1	blindfold	counterclockwise	practice	Guided	1	0.5	0	27.88922	0.51946	-1.45309	-0.79858	0.798817057881183	1.035168	-6.128137	2.942632
Trial1	3	1	blindfold	counterclockwise	practice	Guided	1	0.5	0	27.90923	0.51955	-1.45308	-0.79858	0.798819255509714	1.0348	-6.115441	2.891684
Trial1	3	1	blindfold	counterclockwise	practice	Guided	1	0.5	0	27.92923	0.51959	-1.45307	-0.79858	0.798820236785893	1.042891	-6.115441	2.915051
Trial1	3	1	blindfold	counterclockwise	practice	Guided	1	0.5	0	27.94923	0.51963	-1.45307	-0.79857	0.798811208048164	1.011715	-6.153527	2.900141
Trial1	3	1	blindfold	counterclockwise	practice	Guided	1	0.5	0	27.96922	0.51966	-1.45307	-0.79857	0.798811945367957	0.993222	-6.102746	2.935208
Trial1	3	1	blindfold	counterclockwise	practice	Guided	1	0.5	0	27.98923	0.5197	-1.45307	-0.79855	0.798792969217481	0.995497	-6.060428	3.007593
Trial1	3	1	blindfold	counterclockwise	practice	Guided	1	0.5	0	28.00923	0.51978	-1.45306	-0.79855	0.798794945935301	0.982814	-6.077355	3.039095
Trial1	3	1	blindfold	counterclockwise	practice	Guided	1	0.5	0	28.02922	0.51981	-1.45305	-0.79854	0.798785678398254	1.015251	-6.106978	3.034543
Trial1	3	1	blindfold	counterclockwise	practice	Guided	1	0.5	0	28.04922	0.51985	-1.45305	-0.79853	0.798776662264932	1.023018	-6.051964	3.037801
Trial1	3	1	blindfold	counterclockwise	practice	Guided	1	0.5	0	28.06923	0.51989	-1.45305	-0.79853	0.798777657155097	1.044438	-6.056196	3.041033
Trial1	3	1	blindfold	counterclockwise	practice	Guided	1	0.5	0	28.08923	0.51993	-1.45305	-0.79852	0.798768643583642	1.030461	-6.051964	3.045261
Trial1	3	1	blindfold	counterclockwise	practice	Guided	1	0.5	0	28.10922	0.52001	-1.45303	-0.79852	0.798770643395451	1.045356	-6.005414	3.028392
Trial1	3	1	blindfold	counterclockwise	practice	Guided	1	0.5	0	28.12923	0.52005	-1.45303	-0.79851	0.798761695463962	1.008003	-6.026573	3.017053
Trial1	3	1	blindfold	counterclockwise	practice	Guided	1	0.5	0	28.14923	0.52008	-1.45303	-0.79851	0.79876244859298	1.015122	-5.992719	3.034586
Trial1	3	1	blindfold	counterclockwise	practice	Guided	1	0.5	0	28.16922	0.52012	-1.45302	-0.79851	0.798763456516239	1.008624	-6.005414	3.011532
Trial1	3	1	blindfold	counterclockwise	practice	Guided	1	0.5	0	28.18922	0.52016	-1.45302	-0.7985001	0.798754514137645	1.051439	-6.01811	3.011865
Trial1	3	1	blindfold	counterclockwise	practice	Guided	1	0.5	0	28.20923	0.52024	-1.45301	-0.7985001	0.798756537019027	1.04818	-6.001183	3.045629
Trial1	3	1	blindfold	counterclockwise	practice	Guided	1	0.5	0	28.22923	0.52028	-1.45301	-0.7985001	0.79875755146167	1.025102	-5.996951	3.014161
Trial1	3	1	blindfold	counterclockwise	practice	Guided	1	0.5	0	28.24922	0.52032	-1.45301	-0.7985001	0.798758567905603	1.060786	-5.967328	3.047588
Trial1	3	1	blindfold	counterclockwise	practice	Guided	1	0.5	0	28.26923	0.52036	-1.453	-0.7985001	0.79875958635082	1.092601	-5.967328	3.074198
Trial1	3	1	blindfold	counterclockwise	practice	Guided	1	0.5	0	28.28923	0.5204	-1.453	-0.79849	0.798750536898134	1.099059	-5.996951	3.079074
Trial1	3	1	blindfold	counterclockwise	practice	Guided	1	0.5	0	28.30922	0.52049	-1.45301	-0.79849	0.798752840631156	1.14964	-6.060428	3.04922
Trial1	3	1	blindfold	counterclockwise	practice	Guided	1	0.5	0	28.32922	0.52054	-1.45301	-0.79849	0.798754125032385	1.136632	-6.047732	3.017429
Trial1	3	1	blindfold	counterclockwise	practice	Guided	1	0.5	0	28.34923	0.52058	-1.45301	-0.79849	0.798755154498992	1.073989	-6.043501	3.024897
Trial1	3	1	blindfold	counterclockwise	practice	Guided	1	0.5	0	28.36923	0.52062	-1.45302	-0.79849	0.798756185966858	1.083696	-6.013878	3.022964
Trial1	3	1	blindfold	counterclockwise	practice	Guided	1	0.5	0	28.38922	0.52066	-1.45301	-0.79849	0.798757219435974	1.083671	-6.01811	3.026545
Trial1	3	1	blindfold	counterclockwise	practice	Guided	1	0.5	0	28.40923	0.52075	-1.45301	-0.79849	0.798759552445617	1.125181	-5.992719	2.979483
Trial1	3	1	blindfold	counterclockwise	practice	Guided	1	0.5	0	28.42923	0.52079	-1.45301	-0.79849	0.79876059241949	1.096915	-6.073123	2.960348
Trial1	3	1	blindfold	counterclockwise	practice	Guided	1	0.5	0	28.44923	0.52083	-1.45301	-0.7985001	0.798771705708198	1.090394	-6.068891	2.934393
Trial1	3	1	blindfold	counterclockwise	practice	Guided	1	0.5	0	28.46922	0.52087	-1.45302	-0.7985001	0.798772749674319	1.133559	-6.081587	2.927898
Trial1	3	1	blindfold	counterclockwise	practice	Guided	1	0.5	0	28.48923	0.52092	-1.45302	-0.79851	0.79878400839768	1.091017	-6.081587	2.925964
Trial1	3	1	blindfold	counterclockwise	practice	Guided	1	0.5	0	28.50923	0.521	-1.45303	-0.79852	0.798796056279949	1.077005	-6.102746	2.886712
Trial1	3	1	blindfold	counterclockwise	practice	Guided	1	0.5	0	28.52922	0.52104	-1.45303	-0.79852	0.798797110292522	1.097778	-6.06466	2.892551
Trial1	3	1	blindfold	counterclockwise	practice	Guided	1	0.5	0	28.54922	0.52109	-1.45303	-0.79852	0.798798427483282	1.123402	-6.081587	2.911058
Trial1	3	1	blindfold	counterclockwise	practice	Guided	1	0.5	0	28.56923	0.52113	-1.45303	-0.79852	0.79879948600576	1.109423	-6.115441	2.961376
Trial1	3	1	blindfold	counterclockwise	practice	Guided	1	0.5	0	28.58923	0.52117	-1.45303	-0.79853	0.798810555018753	1.112638	-6.09005	2.899067
Trial1	3	1	blindfold	counterclockwise	practice	Guided	1	0.5	0	28.60922	0.52126	-1.45303	-0.79853	0.798812945338973	1.123644	-6.051964	2.886094
Trial1	3	1	blindfold	counterclockwise	practice	Guided	1	0.5	0	28.62923	0.5213	-1.45303	-0.79853	0.798814009190342	1.1353	-6.039269	2.844558
Trial1	3	1	blindfold	counterclockwise	practice	Guided	1	0.5	0	28.64923	0.52135	-1.45303	-0.79853	0.798815344199678	1.132034	-6.039269	2.886761
Trial1	3	1	blindfold	counterclockwise	practice	Guided	1	0.5	0	28.66922	0.52139	-1.45303	-0.79854	0.798826424130213	1.124898	-6.047732	2.924411
Trial1	3	1	blindfold	counterclockwise	practice	Guided	1	0.5	0	28.68922	0.52144	-1.45303	-0.79854	0.798827764753179	1.138179	-6.060428	2.922471
Trial1	3	1	blindfold	counterclockwise	practice	Guided	1	0.5	0	28.70923	0.52153	-1.45303	-0.79854	0.798830185436707	1.10827	-6.030805	2.918924
Trial1	3	1	blindfold	counterclockwise	practice	Guided	1	0.5	0	28.72923	0.52158	-1.45303	-0.79853	0.798821526502773	1.111492	-6.051964	2.931915
Trial1	3	1	blindfold	counterclockwise	practice	Guided	1	0.5	0	28.74922	0.52162	-1.45303	-0.79853	0.79882260634117	1.101428	-6.081587	2.919906
Trial1	3	1	blindfold	counterclockwise	practice	Guided	1	0.5	0	28.76923	0.52166	-1.45303	-0.79853	0.798823689790726	1.107572	-6.094282	2.945556
Trial1	3	1	blindfold	counterclockwise	practice	Guided	1	0.5	0	28.78923	0.52171	-1.45303	-0.79854	0.79883505720309	1.112415	-6.119673	2.919276
Trial1	3	1	blindfold	counterclockwise	practice	Guided	1	0.5	0	28.80922	0.52179	-1.45304	-0.79854	0.798837236707397	1.081555	-6.09005	2.878716
Trial1	3	1	blindfold	counterclockwise	practice	Guided	1	0.5	0	28.82922	0.52183	-1.45304	-0.79854	0.798838327022127	1.083804	-6.060428	2.904366
Trial1	3	1	blindfold	counterclockwise	practice	Guided	1	0.5	0	28.84923	0.52188	-1.45304	-0.79854	0.798839696802279	1.103577	-6.06466	2.843032
Trial1	3	1	blindfold	counterclockwise	practice	Guided	1	0.5	0	28.86923	0.52192	-1.45304	-0.79855	0.798850801422878	1.107795	-6.056196	2.812848
Trial1	3	1	blindfold	counterclockwise	practice	Guided	1	0.5	0	28.88922	0.52197	-1.45304	-0.79856	0.798862184976055	1.114586	-6.1366	2.734312
Trial1	3	1	blindfold	counterclockwise	practice	Guided	1	0.5	0	28.90923	0.52206	-1.45305	-0.79856	0.798864665267531	1.092793	-6.094282	2.786261
Trial1	3	1	blindfold	counterclockwise	practice	Guided	1	0.5	0	28.92923	0.5221	-1.45305	-0.79857	0.798875720854517	1.122629	-6.06466	2.833982
Trial1	3	1	blindfold	counterclockwise	practice	Guided	1	0.5	0	28.94923	0.52214	-1.45305	-0.79857	0.798876829914294	1.09569	-6.060428	2.879745
Trial1	3	1	blindfold	counterclockwise	practice	Guided	1	0.5	0	28.96922	0.52219	-1.45304	-0.79857	0.798878215749739	1.085929	-6.001183	2.874886
Trial1	3	1	blindfold	counterclockwise	practice	Guided	1	0.5	0	28.98923	0.52223	-1.45303	-0.79857	0.798879329318636	1.086229	-6.026573	2.870676
Trial1	3	1	blindfold	counterclockwise	practice	Guided	1	0.5	0	29.00923	0.52232	-1.45303	-0.79857	0.798881838855009	1.115417	-6.056196	2.788571
Trial1	3	1	blindfold	counterclockwise	practice	Guided	1	0.5	0	29.02922	0.52236	-1.45303	-0.79857	0.798882955603097	1.10371	-6.056196	2.808378
Trial1	3	1	blindfold	counterclockwise	practice	Guided	1	0.5	0	29.04922	0.5224	-1.45303	-0.79858	0.798894087331734	1.106281	-6.068891	2.829809
Trial1	3	1	blindfold	counterclockwise	practice	Guided	1	0.5	0	29.06923	0.52245	-1.45303	-0.79858	0.798895489392727	1.118617	-6.043501	2.779827
Trial1	3	1	blindfold	counterclockwise	practice	Guided	1	0.5	0	29.08923	0.52249	-1.45303	-0.79858	0.798896615972953	1.1491	-6.077355	2.844425
Trial1	3	1	blindfold	counterclockwise	practice	Guided	1	0.5	0	29.10922	0.52258	-1.45304	-0.79858	0.798899154745799	1.124707	-6.123905	2.865216
Trial1	3	1	blindfold	counterclockwise	practice	Guided	1	0.5	0	29.12923	0.52263	-1.45304	-0.79858	0.798900568052198	1.139639	-6.111209	2.836656
Trial1	3	1	blindfold	counterclockwise	practice	Guided	1	0.5	0	29.14923	0.52267	-1.45304	-0.79858	0.798901703650176	1.07892	-6.102746	2.866846
Trial1	3	1	blindfold	counterclockwise	practice	Guided	1	0.5	0	29.16922	0.52271	-1.45304	-0.79858	0.798902839560376	1.086365	-6.06466	2.811354
Trial1	3	1	blindfold	counterclockwise	practice	Guided	1	0.5	0	29.18922	0.52275	-1.45304	-0.7985901	0.798914044873815	1.047398	-6.060428	2.76592
Trial1	3	1	blindfold	counterclockwise	practice	Guided	1	0.5	0	29.20923	0.52284	-1.45304	-0.7985901	0.798916612874696	1.085354	-6.085819	2.713679
Trial1	3	1	blindfold	counterclockwise	practice	Guided	1	0.5	0	29.22923	0.52288	-1.45304	-0.7986	0.798927708870598	1.079168	-6.111209	2.683502
Trial1	3	1	blindfold	counterclockwise	practice	Guided	1	0.5	0	29.24922	0.52292	-1.45304	-0.7986	0.79892885525587	1.074926	-6.068891	2.711096
Trial1	3	1	blindfold	counterclockwise	practice	Guided	1	0.5	0	29.26923	0.52297	-1.45305	-0.79861	0.7989402413399	1.1129	-6.085819	2.686112
Trial1	3	1	blindfold	counterclockwise	practice	Guided	1	0.5	0	29.28923	0.52301	-1.45305	-0.79862	0.798951401639206	1.112884	-6.098514	2.630946
Trial1	3	1	blindfold	counterclockwise	practice	Guided	1	0.5	0	29.30922	0.5231	-1.45305	-0.79863	0.79896400820956	1.102775	-6.09005	2.651411
Trial1	3	1	blindfold	counterclockwise	practice	Guided	1	0.5	0	29.32922	0.52314	-1.45305	-0.79863	0.798965163829282	1.08167	-6.060428	2.704961
Trial1	3	1	blindfold	counterclockwise	practice	Guided	1	0.5	0	29.34923	0.52318	-1.45305	-0.79863	0.798966324901978	1.045616	-6.068891	2.734821
Trial1	3	1	blindfold	counterclockwise	practice	Guided	1	0.5	0	29.36923	0.52322	-1.45304	-0.79863	0.798967486248751	1.051764	-6.102746	2.706921
Trial1	3	1	blindfold	counterclockwise	practice	Guided	1	0.5	0	29.38922	0.52327	-1.45305	-0.79863	0.798968941179227	1.032294	-6.132368	2.672517
Trial1	3	1	blindfold	counterclockwise	practice	Guided	1	0.5	0	29.40923	0.52331	-1.45305	-0.79864	0.79898011634532	1.036491	-6.123905	2.709523
Trial1	3	1	blindfold	counterclockwise	practice	Guided	1	0.5	0	29.42923	0.52339	-1.45305	-0.79864	0.798982454013714	1.044558	-6.068891	2.68391
Trial1	3	1	blindfold	counterclockwise	practice	Guided	1	0.5	0	29.44923	0.52344	-1.45304	-0.79864	0.798983919556738	1.078638	-6.047732	2.662488
Trial1	3	1	blindfold	counterclockwise	practice	Guided	1	0.5	0	29.46922	0.52348	-1.45304	-0.79864	0.798985093892504	1.110103	-6.06466	2.664775
Trial1	3	1	blindfold	counterclockwise	practice	Guided	1	0.5	0	29.48923	0.52352	-1.45304	-0.79865	0.798996279469333	1.087368	-6.060428	2.637191
Trial1	3	1	blindfold	counterclockwise	practice	Guided	1	0.5	0	29.50923	0.52361	-1.45303	-0.79865	0.798998933946003	1.105803	-6.026573	2.683938
Trial1	3	1	blindfold	counterclockwise	practice	Guided	1	0.5	0	29.52922	0.52366	-1.45303	-0.79865	0.799000413228332	1.091856	-6.039269	2.680379
Trial1	3	1	blindfold	counterclockwise	practice	Guided	1	0.5	0	29.54922	0.5237	-1.45303	-0.79865	0.799001598552184	1.068132	-6.039269	2.695311
Trial1	3	1	blindfold	counterclockwise	practice	Guided	1	0.5	0	29.56923	0.52374	-1.45303	-0.79865	0.799002785876245	1.08888	-6.039269	2.71837
Trial1	3	1	blindfold	counterclockwise	practice	Guided	1	0.5	0	29.58923	0.52378	-1.45303	-0.79865	0.799003975200505	1.045711	-6.039269	2.72031
Trial1	3	1	blindfold	counterclockwise	practice	Guided	1	0.5	0	29.60922	0.52387	-1.45302	-0.79865	0.799006658938442	1.064821	-6.035037	2.699558
Trial1	3	1	blindfold	counterclockwise	practice	Guided	1	0.5	0	29.62923	0.52391	-1.45302	-0.79865	0.799007854764035	1.1044	-6.056196	2.681402
Trial1	3	1	blindfold	counterclockwise	practice	Guided	1	0.5	0	29.64923	0.52395	-1.45302	-0.79865	0.799009052589791	1.076494	-6.043501	2.661268
Trial1	3	1	blindfold	counterclockwise	practice	Guided	1	0.5	0	29.66922	0.524	-1.45302	-0.79865	0.799010553132287	1.083933	-6.030805	2.671344
Trial1	3	1	blindfold	counterclockwise	practice	Guided	1	0.5	0	29.68922	0.52404	-1.45302	-0.79865	0.799011755459118	1.123496	-5.975792	2.705107
Trial1	3	1	blindfold	counterclockwise	practice	Guided	1	0.5	0	29.70923	0.52413	-1.45301	-0.79865	0.79901446845747	1.090371	-5.996951	2.664863
Trial1	3	1	blindfold	counterclockwise	practice	Guided	1	0.5	0	29.72923	0.52417	-1.45301	-0.79865	0.799015677285444	1.096832	-5.988487	2.723306
Trial1	3	1	blindfold	counterclockwise	practice	Guided	1	0.5	0	29.74922	0.52421	-1.453	-0.79865	0.799016888113521	1.052335	-5.984255	2.749591
Trial1	3	1	blindfold	counterclockwise	practice	Guided	1	0.5	0	29.76923	0.52426	-1.453	-0.79864	0.799008395950067	1.091588	-5.975792	2.735656
Trial1	3	1	blindfold	counterclockwise	practice	Guided	1	0.5	0	29.78923	0.5243	-1.45299	-0.79864	0.799009611294312	1.079583	-5.958865	2.72624
Trial1	3	1	blindfold	counterclockwise	practice	Guided	1	0.5	0	29.80922	0.52439	-1.45299	-0.79864	0.79901235358657	1.073361	-5.941937	2.751248
Trial1	3	1	blindfold	counterclockwise	practice	Guided	1	0.5	0	29.82922	0.52443	-1.45299	-0.79864	0.799013577254271	1.06068	-5.92501	2.763262
Trial1	3	1	blindfold	counterclockwise	practice	Guided	1	0.5	0	29.84923	0.52447	-1.45298	-0.79864	0.799014799277192	1.068467	-5.886924	2.757106
Trial1	3	1	blindfold	counterclockwise	practice	Guided	1	0.5	0	29.86923	0.52451	-1.45297	-0.79864	0.799016026950983	1.121989	-5.916547	2.780494
Trial1	3	1	blindfold	counterclockwise	practice	Guided	1	0.5	0	29.88922	0.52456	-1.45297	-0.79863	0.799007551851256	1.145018	-5.946169	2.764931
Trial1	3	1	blindfold	counterclockwise	practice	Guided	1	0.5	0	29.90923	0.52466	-1.45298	-0.79863	0.799010632425304	1.153084	-6.01811	2.761709
Trial1	3	1	blindfold	counterclockwise	practice	Guided	1	0.5	0	29.92923	0.5247	-1.45298	-0.79863	0.799011867788575	1.171265	-5.954633	2.746137
Trial1	3	1	blindfold	counterclockwise	practice	Guided	1	0.5	0	29.94923	0.52475	-1.45298	-0.79863	0.799013415266781	1.108585	-5.933474	2.786687
Trial1	3	1	blindfold	counterclockwise	practice	Guided	1	0.5	0	29.96922	0.52479	-1.45298	-0.79862	0.799004646371259	1.078374	-5.899619	2.794156
Trial1	3	1	blindfold	counterclockwise	practice	Guided	1	0.5	0	29.98923	0.52483	-1.45297	-0.79862	0.7990058882509	1.036508	-5.891156	2.776626
Trial1	3	1	blindfold	counterclockwise	practice	Guided	1	0.5	0	30.00923	0.52492	-1.45296	-0.79862	0.799008690257419	1.086136	-5.874229	2.748089
Trial1	3	1	blindfold	counterclockwise	practice	Guided	1	0.5	0	30.02922	0.52496	-1.45295	-0.79862	0.799009940499825	1.113059	-5.882692	2.72896
Trial1	3	1	blindfold	counterclockwise	practice	Guided	1	0.5	0	30.04922	0.52501	-1.45295	-0.79862	0.799011502392317	1.120822	-5.916547	2.711138
Trial1	3	1	blindfold	counterclockwise	practice	Guided	1	0.5	0	30.06923	0.52506	-1.45295	-0.79863	0.799023077927704	1.157792	-5.869997	2.753666
Trial1	3	1	blindfold	counterclockwise	practice	Guided	1	0.5	0	30.08923	0.5251	-1.45295	-0.79863	0.799024333293849	1.149378	-5.886924	2.697837
Trial1	3	1	blindfold	counterclockwise	practice	Guided	1	0.5	0	30.10922	0.5252	-1.45295	-0.79864	0.799037489997888	1.120803	-5.874229	2.627738
Trial1	3	1	blindfold	counterclockwise	practice	Guided	1	0.5	0	30.12923	0.52524	-1.45295	-0.79864	0.799038752349452	1.135394	-5.891156	2.682587
Trial1	3	1	blindfold	counterclockwise	practice	Guided	1	0.5	0	30.14923	0.52529	-1.45294	-0.79864	0.799040333572866	1.129494	-5.831911	2.772179
Trial1	3	1	blindfold	counterclockwise	practice	Guided	1	0.5	0	30.16922	0.52533	-1.45294	-0.79864	0.79904160042489	1.093758	-5.827679	2.757245
Trial1	3	1	blindfold	counterclockwise	practice	Guided	1	0.5	0	30.18922	0.52538	-1.45294	-0.79864	0.799043187275526	1.093435	-5.886924	2.706297
Trial1	3	1	blindfold	counterclockwise	practice	Guided	1	0.5	0	30.20923	0.52547	-1.45294	-0.79864	0.799046051105762	1.162202	-5.916547	2.694666
Trial1	3	1	blindfold	counterclockwise	practice	Guided	1	0.5	0	30.22923	0.52551	-1.45294	-0.79864	0.799047326958564	1.159239	-5.827679	2.732648
Trial1	3	1	blindfold	counterclockwise	practice	Guided	1	0.5	0	30.24922	0.52556	-1.45294	-0.79864	0.799048925063464	1.170618	-5.80652	2.691437
Trial1	3	1	blindfold	counterclockwise	practice	Guided	1	0.5	0	30.26923	0.52561	-1.45293	-0.79865	0.799060532820476	1.146914	-5.80652	2.672283
Trial1	3	1	blindfold	counterclockwise	practice	Guided	1	0.5	0	30.28923	0.52566	-1.45293	-0.79865	0.799062137154647	1.176127	-5.848838	2.623623
Trial1	3	1	blindfold	counterclockwise	practice	Guided	1	0.5	0	30.30922	0.52575	-1.45293	-0.79865	0.799065032450716	1.147499	-5.882692	2.663874
Trial1	3	1	blindfold	counterclockwise	practice	Guided	1	0.5	0	30.32922	0.5258	-1.45293	-0.79865	0.799066645538235	1.132197	-5.857301	2.751822
Trial1	3	1	blindfold	counterclockwise	practice	Guided	1	0.5	0	30.34923	0.52585	-1.45293	-0.79864	0.79905825341307	1.146436	-5.823447	2.785258
Trial1	3	1	blindfold	counterclockwise	practice	Guided	1	0.5	0	30.36923	0.52589	-1.45292	-0.79864	0.799059548265218	1.112332	-5.861533	2.788506
Trial1	3	1	blindfold	counterclockwise	practice	Guided	1	0.5	0	30.38922	0.52594	-1.45292	-0.79864	0.79906117012625	1.106486	-5.831911	2.754109
Trial1	3	1	blindfold	counterclockwise	practice	Guided	1	0.5	0	30.40923	0.52603	-1.45292	-0.79864	0.799064096966321	1.104827	-5.85307	2.792417
Trial1	3	1	blindfold	counterclockwise	practice	Guided	1	0.5	0	30.42923	0.52608	-1.45292	-0.79863	0.79905571933515	1.105131	-5.823447	2.776531
Trial1	3	1	blindfold	counterclockwise	practice	Guided	1	0.5	0	30.44923	0.52612	-1.45292	-0.79864	0.799067033933172	1.134347	-5.85307	2.722019
Trial1	3	1	blindfold	counterclockwise	practice	Guided	1	0.5	0	30.46922	0.52617	-1.45292	-0.79864	0.79906867017405	1.144692	-5.895388	2.752871
Trial1	3	1	blindfold	counterclockwise	practice	Guided	1	0.5	0	30.48923	0.52621	-1.45293	-0.79863	0.799059972834604	1.115134	-5.891156	2.75059
Trial1	3	1	blindfold	counterclockwise	practice	Guided	1	0.5	0	30.50923	0.5263	-1.45293	-0.79863	0.799062930091719	1.096599	-5.869997	2.770387
Trial1	3	1	blindfold	counterclockwise	practice	Guided	1	0.5	0	30.52922	0.52635	-1.45293	-0.79863	0.799064577606416	1.123199	-5.844606	2.755483
Trial1	3	1	blindfold	counterclockwise	practice	Guided	1	0.5	0	30.54922	0.52639	-1.45293	-0.79863	0.799065897475404	1.083263	-5.840374	2.777853
Trial1	3	1	blindfold	counterclockwise	practice	Guided	1	0.5	0	30.56923	0.52644	-1.45293	-0.79863	0.79906755061667	1.087786	-5.869997	2.77397
Trial1	3	1	blindfold	counterclockwise	practice	Guided	1	0.5	0	30.58923	0.52648	-1.45293	-0.79863	0.799068874985547	1.112423	-5.882692	2.784381
Trial1	3	1	blindfold	counterclockwise	practice	Guided	1	0.5	0	30.60922	0.52653	-1.45293	-0.79862	0.799060525693641	1.09585	-5.857301	2.778862
Trial1	3	1	blindfold	counterclockwise	practice	Guided	1	0.5	0	30.62923	0.52661	-1.45294	-0.79862	0.799063185463965	1.086406	-5.891156	2.790874
Trial1	3	1	blindfold	counterclockwise	practice	Guided	1	0.5	0	30.64923	0.52666	-1.45294	-0.79862	0.799064852379265	1.088674	-5.869997	2.76135
Trial1	3	1	blindfold	counterclockwise	practice	Guided	1	0.5	0	30.66922	0.5267	-1.45294	-0.79861	0.799056177783774	1.148336	-5.903851	2.81268
Trial1	3	1	blindfold	counterclockwise	practice	Guided	1	0.5	0	30.68922	0.52674	-1.45295	-0.79861	0.799057517176539	1.102885	-5.97156	2.842186
Trial1	3	1	blindfold	counterclockwise	practice	Guided	1	0.5	0	30.70923	0.52683	-1.45297	-0.7986	0.799050585777441	1.095984	-6.039269	2.885041
Trial1	3	1	blindfold	counterclockwise	practice	Guided	1	0.5	0	30.72923	0.52688	-1.45298	-0.7986	0.799052264482573	1.062534	-6.06466	2.878211
Trial1	3	1	blindfold	counterclockwise	practice	Guided	1	0.5	0	30.74922	0.52692	-1.45299	-0.7985901	0.799043664580014	1.008277	-6.056196	2.942778
Trial1	3	1	blindfold	counterclockwise	practice	Guided	1	0.5	0	30.76923	0.52696	-1.453	-0.79858	0.799034945564234	1.006312	-6.043501	2.946014
Trial1	3	1	blindfold	counterclockwise	practice	Guided	1	0.5	0	30.78923	0.527	-1.453	-0.79857	0.799026288152816	0.979989	-5.975792	2.956059
Trial1	3	1	blindfold	counterclockwise	practice	Guided	1	0.5	0	30.80922	0.52707	-1.45299	-0.79856	0.799018709535119	0.990983	-5.980024	2.978801
Trial1	3	1	blindfold	counterclockwise	practice	Guided	1	0.5	0	30.82922	0.52711	-1.453	-0.79856	0.799020063498142	0.999069	-6.005414	2.983684
Trial1	3	1	blindfold	counterclockwise	practice	Guided	1	0.5	0	30.84923	0.52715	-1.453	-0.79856	0.799021421480135	1.055244	-6.085819	2.9159
Trial1	3	1	blindfold	counterclockwise	practice	Guided	1	0.5	0	30.86923	0.52719	-1.45301	-0.79856	0.799022783490028	1.04062	-6.111209	2.940232
Trial1	3	1	blindfold	counterclockwise	practice	Guided	1	0.5	0	30.88922	0.52723	-1.45301	-0.79855	0.79901413771046	1.048706	-6.102746	2.9649
Trial1	3	1	blindfold	counterclockwise	practice	Guided	1	0.5	0	30.90923	0.52731	-1.45303	-0.79855	0.799016867711771	1.007145	-6.1366	2.933408
Trial1	3	1	blindfold	counterclockwise	practice	Guided	1	0.5	0	30.92923	0.52734	-1.45304	-0.79855	0.799017893014475	0.983075	-6.200077	2.942468
Trial1	3	1	blindfold	counterclockwise	practice	Guided	1	0.5	0	30.94923	0.52738	-1.45305	-0.79854	0.799009254814055	0.934698	-6.208541	2.991458
Trial1	3	1	blindfold	counterclockwise	practice	Guided	1	0.5	0	30.96922	0.52741	-1.45306	-0.79854	0.79901028275222	0.864217	-6.208541	3.006703
Trial1	3	1	blindfold	counterclockwise	practice	Guided	1	0.5	0	30.98923	0.52745	-1.45307	-0.79853	0.799001648097722	0.932024	-6.238163	3.021007
Trial1	3	1	blindfold	counterclockwise	practice	Guided	1	0.5	0	31.00923	0.52751	-1.45309	-0.79854	0.799013720064263	0.924304	-6.30164	2.940525
Trial1	3	1	blindfold	counterclockwise	practice	Guided	1	0.5	0	31.02922	0.52755	-1.4531	-0.79854	0.799015098079384	0.924935	-6.373581	2.897358
Trial1	3	1	blindfold	counterclockwise	practice	Guided	1	0.5	0	31.04922	0.52759	-1.45312	-0.79854	0.799016478094062	0.950906	-6.339727	2.890888
Trial1	3	1	blindfold	counterclockwise	practice	Guided	1	0.5	0	31.06923	0.52762	-1.45313	-0.79854	0.799017515962558	0.918769	-6.382045	2.89671
Trial1	3	1	blindfold	counterclockwise	practice	Guided	1	0.5	0	31.08923	0.52766	-1.45314	-0.79855	0.799028907057285	0.920737	-6.415899	2.841862
Trial1	3	1	blindfold	counterclockwise	practice	Guided	1	0.5	0	31.10922	0.52773	-1.45316	-0.79855	0.799031332474314	0.91872	-6.445522	2.867192
Trial1	3	1	blindfold	counterclockwise	practice	Guided	1	0.5	0	31.12923	0.52776	-1.45317	-0.79855	0.799032375587437	0.912861	-6.51323	2.908727
Trial1	3	1	blindfold	counterclockwise	practice	Guided	1	0.5	0	31.14923	0.5278	-1.45319	-0.79855	0.799033764012159	0.939089	-6.475144	2.932455
Trial1	3	1	blindfold	counterclockwise	practice	Guided	1	0.5	0	31.16922	0.52783	-1.4532	-0.79854	0.799024802248253	0.881288	-6.542853	2.966161
Trial1	3	1	blindfold	counterclockwise	practice	Guided	1	0.5	0	31.18922	0.52786	-1.45321	-0.79854	0.799025847051932	0.876388	-6.542853	2.974278
Trial1	3	1	blindfold	counterclockwise	practice	Guided	1	0.5	0	31.20923	0.52792	-1.45323	-0.79854	0.799027942112781	0.861455	-6.585171	2.947659
Trial1	3	1	blindfold	counterclockwise	practice	Guided	1	0.5	0	31.22923	0.52795	-1.45324	-0.79853	0.799018982837364	0.821139	-6.555548	3.029414
Trial1	3	1	blindfold	counterclockwise	practice	Guided	1	0.5	0	31.24922	0.52798	-1.45325	-0.79853	0.799020032150744	0.807144	-6.610562	3.045313
Trial1	3	1	blindfold	counterclockwise	practice	Guided	1	0.5	0	31.26923	0.52801	-1.45325	-0.79852	0.79901107725157	0.825333	-6.55978	3.005701
Trial1	3	1	blindfold	counterclockwise	practice	Guided	1	0.5	0	31.28923	0.52803	-1.45325	-0.79852	0.799011777480365	0.825964	-6.576707	3.021319
Trial1	3	1	blindfold	counterclockwise	practice	Guided	1	0.5	0	31.30922	0.52809	-1.45326	-0.79852	0.799013885347928	0.778921	-6.521694	2.970977
Trial1	3	1	blindfold	counterclockwise	practice	Guided	1	0.5	0	31.32922	0.52811	-1.45326	-0.79852	0.799014589670157	0.786654	-6.479376	3.035247
Trial1	3	1	blindfold	counterclockwise	practice	Guided	1	0.5	0	31.34923	0.52814	-1.45326	-0.79851	0.799005697193795	0.787613	-6.437058	3.022597
Trial1	3	1	blindfold	counterclockwise	practice	Guided	1	0.5	0	31.36923	0.52816	-1.45325	-0.79851	0.799006400676012	0.772986	-6.445522	3.046926
Trial1	3	1	blindfold	counterclockwise	practice	Guided	1	0.5	0	31.38922	0.52819	-1.45325	-0.79851	0.799007459988185	0.779831	-6.407435	3.000188
Trial1	3	1	blindfold	counterclockwise	practice	Guided	1	0.5	0	31.40923	0.52824	-1.45324	-0.79851	0.799009225908599	0.780791	-6.449753	3.000852
Trial1	3	1	blindfold	counterclockwise	practice	Guided	1	0.5	0	31.42923	0.52826	-1.45324	-0.79851	0.799009931887161	0.794029	-6.453985	3.048581
Trial1	3	1	blindfold	counterclockwise	practice	Guided	1	0.5	0	31.44923	0.52829	-1.45324	-0.7985001	0.79900104722056	0.754466	-6.453985	3.011545
Trial1	3	1	blindfold	counterclockwise	practice	Guided	1	0.5	0	31.46922	0.52831	-1.45324	-0.7985001	0.799001754456087	0.754769	-6.466681	3.007332
Trial1	3	1	blindfold	counterclockwise	practice	Guided	1	0.5	0	31.48923	0.52833	-1.45324	-0.7985001	0.799002462189989	0.737564	-6.470912	3.014457
Trial1	3	1	blindfold	counterclockwise	practice	Guided	1	0.5	0	31.50923	0.52838	-1.45324	-0.7985001	0.799004238997896	0.710911	-6.55978	3.025149
Trial1	3	1	blindfold	counterclockwise	practice	Guided	1	0.5	0	31.52922	0.5284	-1.45324	-0.7985001	0.79900494847982	0.660611	-6.525926	3.016989
Trial1	3	1	blindfold	counterclockwise	practice	Guided	1	0.5	0	31.54922	0.52841	-1.45325	-0.7985001	0.799005304467344	0.627187	-6.564012	3.010142
Trial1	3	1	blindfold	counterclockwise	practice	Guided	1	0.5	0	31.56923	0.52843	-1.45325	-0.7985001	0.799006014697565	0.538562	-6.542853	2.986373
Trial1	3	1	blindfold	counterclockwise	practice	Guided	1	0.5	0	31.58923	0.52844	-1.45325	-0.79851	0.799016318728528	0.453247	-6.576707	2.963913
Trial1	3	1	blindfold	counterclockwise	practice	Guided	1	0.5	0	31.60922	0.52846	-1.45326	-0.79852	0.79902697948069	0.324859	-6.589403	2.830064
Trial1	3	1	blindfold	counterclockwise	practice	Guided	1	0.5	0	31.62923	0.52847	-1.45326	-0.79852	0.799027336210605	0.299217	-6.640184	2.806341
Trial1	3	1	blindfold	counterclockwise	practice	Guided	1	0.5	0	31.64923	0.52848	-1.45327	-0.79853	0.79903769815887	0.304072	-6.737516	2.798229
Trial1	3	1	blindfold	counterclockwise	practice	Guided	1	0.5	0	31.66922	0.52849	-1.45328	-0.79854	0.799048062347448	0.293562	-6.716357	2.816361
Trial1	3	1	blindfold	counterclockwise	practice	Guided	1	0.5	0	31.68922	0.52849	-1.45329	-0.79855	0.799058069560821	0.263958	-6.741748	2.765394
Trial1	3	1	blindfold	counterclockwise	practice	Guided	1	0.5	0	31.70923	0.52851	-1.4533	-0.79856	0.799068788947601	0.262448	-6.809456	2.727079
Trial1	3	1	blindfold	counterclockwise	practice	Guided	1	0.5	0	31.72923	0.52852	-1.45331	-0.79857	0.799079093918416	0.322138	-6.830615	2.668058
Trial1	3	1	blindfold	counterclockwise	practice	Guided	1	0.5	0	31.74922	0.52852	-1.45332	-0.79858	0.799089101118874	0.340985	-6.843311	2.644058
Trial1	3	1	blindfold	counterclockwise	practice	Guided	1	0.5	0	31.76923	0.52853	-1.45333	-0.7985901	0.799099525335243	0.365314	-6.86447	2.642795
Trial1	3	1	blindfold	counterclockwise	practice	Guided	1	0.5	0	31.78923	0.52854	-1.45334	-0.7986	0.799109830534851	0.412052	-6.877165	2.647343
Trial1	3	1	blindfold	counterclockwise	practice	Guided	1	0.5	0	31.80922	0.52856	-1.45336	-0.7986	0.799110543920455	0.366882	-6.834847	2.69277
Trial1	3	1	blindfold	counterclockwise	practice	Guided	1	0.5	0	31.82922	0.52857	-1.45336	-0.79861	0.799120849477645	0.371049	-6.826384	2.748274
Trial1	3	1	blindfold	counterclockwise	practice	Guided	1	0.5	0	31.84923	0.52858	-1.45337	-0.79861	0.799121207543669	0.362939	-6.826384	2.740165
Trial1	3	1	blindfold	counterclockwise	practice	Guided	1	0.5	0	31.86923	0.52859	-1.45337	-0.79861	0.79912156573501	0.389844	-6.860238	2.77326
Trial1	3	1	blindfold	counterclockwise	practice	Guided	1	0.5	0	31.88922	0.5286	-1.45338	-0.79861	0.799121921918459	0.392801	-6.843311	2.776217
Trial1	3	1	blindfold	counterclockwise	practice	Guided	1	0.5	0	31.90923	0.52863	-1.45338	-0.79861	0.799122997618095	0.428501	-6.877165	2.70614
Trial1	3	1	blindfold	counterclockwise	practice	Guided	1	0.5	0	31.92923	0.52864	-1.45339	-0.79862	0.799133363582606	0.442473	-6.932179	2.702906
Trial1	3	1	blindfold	counterclockwise	practice	Guided	1	0.5	0	31.94923	0.52865	-1.45339	-0.79862	0.799133720383698	0.423954	-6.906788	2.722687
Trial1	3	1	blindfold	counterclockwise	practice	Guided	1	0.5	0	31.96922	0.52866	-1.4534	-0.79862	0.799134079446266	0.429763	-6.877165	2.769425
Trial1	3	1	blindfold	counterclockwise	practice	Guided	1	0.5	0	31.98923	0.52867	-1.4534	-0.79862	0.799134438634147	0.421577	-6.860238	2.8074
Trial1	3	1	blindfold	counterclockwise	practice	Guided	1	0.5	0	32.00923	0.52869	-1.4534	-0.79862	0.799135155245967	0.434287	-6.851774	2.768443
Trial1	3	1	blindfold	counterclockwise	practice	Guided	1	0.5	0	32.02922	0.5287	-1.45341	-0.79862	0.799135514809044	0.41615	-6.86447	2.723019
Trial1	3	1	blindfold	counterclockwise	practice	Guided	1	0.5	0	32.04922	0.52871	-1.45341	-0.79862	0.799135874497435	0.430121	-6.927947	2.697705
Trial1	3	1	blindfold	counterclockwise	practice	Guided	1	0.5	0	32.06923	0.52872	-1.45342	-0.79862	0.79913623216902	0.442779	-6.915251	2.698691
Trial1	3	1	blindfold	counterclockwise	practice	Guided	1	0.5	0	32.08923	0.52874	-1.45342	-0.79863	0.799146959273432	0.441793	-6.949106	2.711348
Trial1	3	1	blindfold	counterclockwise	practice	Guided	1	0.5	0	32.10922	0.52875	-1.45342	-0.79863	0.799147319457819	0.426208	-6.91102	2.693161
Trial1	3	1	blindfold	counterclockwise	practice	Guided	1	0.5	0	32.12923	0.52877	-1.45343	-0.79862	0.799138033113504	0.426758	-6.872933	2.795075
Trial1	3	1	blindfold	counterclockwise	practice	Guided	1	0.5	0	32.14923	0.52878	-1.45343	-0.79862	0.799138391531748	0.415416	-6.856006	2.777213
Trial1	3	1	blindfold	counterclockwise	practice	Guided	1	0.5	0	32.16922	0.52879	-1.45343	-0.79862	0.799138752221149	0.436816	-6.822152	2.774641
Trial1	3	1	blindfold	counterclockwise	practice	Guided	1	0.5	0	32.18922	0.5288	-1.45343	-0.79862	0.799139113035862	0.46865	-6.902556	2.747409
Trial1	3	1	blindfold	counterclockwise	practice	Guided	1	0.5	0	32.20923	0.52883	-1.45343	-0.79862	0.799140194081555	0.489417	-6.898324	2.753271
Trial1	3	1	blindfold	counterclockwise	practice	Guided	1	0.5	0	32.22923	0.52884	-1.45344	-0.79862	0.799140555396768	0.524758	-6.91102	2.789982
Trial1	3	1	blindfold	counterclockwise	practice	Guided	1	0.5	0	32.24922	0.52886	-1.45344	-0.79862	0.799141278403127	0.515968	-6.860238	2.771138
Trial1	3	1	blindfold	counterclockwise	practice	Guided	1	0.5	0	32.26923	0.52887	-1.45344	-0.79862	0.799141637940978	0.510762	-6.872933	2.777
Trial1	3	1	blindfold	counterclockwise	practice	Guided	1	0.5	0	32.28923	0.52888	-1.45344	-0.79861	0.799131992717502	0.5192	-6.898324	2.806534
Trial1	3	1	blindfold	counterclockwise	practice	Guided	1	0.5	0	32.30922	0.52891	-1.45344	-0.79861	0.799133078930097	0.528875	-6.906788	2.828619
Trial1	3	1	blindfold	counterclockwise	practice	Guided	1	0.5	0	32.32922	0.52893	-1.45344	-0.79861	0.799133801540593	0.505205	-6.949106	2.836071
Trial1	3	1	blindfold	counterclockwise	practice	Guided	1	0.5	0	32.34923	0.52894	-1.45345	-0.7986	0.799124216665673	0.503232	-6.894092	2.847742
Trial1	3	1	blindfold	counterclockwise	practice	Guided	1	0.5	0	32.36923	0.52895	-1.45345	-0.7986	0.799124577207557	0.471397	-6.881397	2.874973
Trial1	3	1	blindfold	counterclockwise	practice	Guided	1	0.5	0	32.38922	0.52897	-1.45344	-0.7986	0.799125302984383	0.514878	-6.830615	2.861389
Trial1	3	1	blindfold	counterclockwise	practice	Guided	1	0.5	0	32.40923	0.52899	-1.45344	-0.7985901	0.799116079676586	0.580465	-6.877165	2.836789
Trial1	3	1	blindfold	counterclockwise	practice	Guided	1	0.5	0	32.42923	0.52901	-1.45344	-0.7986	0.799126753878002	0.600629	-6.898324	2.795914
Trial1	3	1	blindfold	counterclockwise	practice	Guided	1	0.5	0	32.44923	0.52903	-1.45344	-0.7986	0.799127481157077	0.620714	-6.881397	2.81022
Trial1	3	1	blindfold	counterclockwise	practice	Guided	1	0.5	0	32.46922	0.52904	-1.45344	-0.7986	0.79912784281857	0.603565	-6.885629	2.757948
Trial1	3	1	blindfold	counterclockwise	practice	Guided	1	0.5	0	32.48923	0.52906	-1.45344	-0.7986	0.799128570848019	0.583072	-6.856006	2.803041
Trial1	3	1	blindfold	counterclockwise	practice	Guided	1	0.5	0	32.50923	0.52909	-1.45344	-0.7986	0.79912966383202	0.557076	-6.839079	2.809511
Trial1	3	1	blindfold	counterclockwise	practice	Guided	1	0.5	0	32.52922	0.5291	-1.45344	-0.7986	0.799130026240159	0.574281	-6.839079	2.806608
Trial1	3	1	blindfold	counterclockwise	practice	Guided	1	0.5	0	32.54922	0.52912	-1.45343	-0.7986	0.799130755771837	0.59828	-6.86447	2.825457
Trial1	3	1	blindfold	counterclockwise	practice	Guided	1	0.5	0	32.56923	0.52914	-1.45343	-0.7986	0.799131483631293	0.598914	-6.839079	2.817024
Trial1	3	1	blindfold	counterclockwise	practice	Guided	1	0.5	0	32.58923	0.52915	-1.45343	-0.7986	0.799131848834969	0.635569	-6.847543	2.83686
Trial1	3	1	blindfold	counterclockwise	practice	Guided	1	0.5	0	32.60922	0.52919	-1.45343	-0.7985901	0.79912336139263	0.639106	-6.830615	2.845633
Trial1	3	1	blindfold	counterclockwise	practice	Guided	1	0.5	0	32.62923	0.52921	-1.45343	-0.7985901	0.799124093185994	0.628423	-6.826384	2.819332
Trial1	3	1	blindfold	counterclockwise	practice	Guided	1	0.5	0	32.64923	0.52922	-1.45342	-0.7985901	0.799124457091194	0.631927	-6.77137	2.883275
Trial1	3	1	blindfold	counterclockwise	practice	Guided	1	0.5	0	32.66922	0.52924	-1.45342	-0.7985901	0.799125189634922	0.652668	-6.775602	2.889144
Trial1	3	1	blindfold	counterclockwise	practice	Guided	1	0.5	0	32.68922	0.52926	-1.45342	-0.7985901	0.799125920497461	0.651739	-6.784066	2.842735
Trial1	3	1	blindfold	counterclockwise	practice	Guided	1	0.5	0	32.70923	0.52931	-1.45341	-0.7985901	0.799127753112889	0.690344	-6.805225	2.836606
Trial1	3	1	blindfold	counterclockwise	practice	Guided	1	0.5	0	32.72923	0.52933	-1.45341	-0.79858	0.79911842151125	0.691002	-6.788297	2.830742
Trial1	3	1	blindfold	counterclockwise	practice	Guided	1	0.5	0	32.74922	0.52935	-1.45341	-0.79858	0.799119154628881	0.666288	-6.754443	2.877479
Trial1	3	1	blindfold	counterclockwise	practice	Guided	1	0.5	0	32.76923	0.52937	-1.45341	-0.79858	0.799119890435411	0.629221	-6.750211	2.917042
Trial1	3	1	blindfold	counterclockwise	practice	Guided	1	0.5	0	32.78923	0.52938	-1.4534	-0.79858	0.799120256335248	0.640291	-6.750211	2.883949
Trial1	3	1	blindfold	counterclockwise	practice	Guided	1	0.5	0	32.80922	0.5294	-1.4534	-0.79858	0.799120992892135	0.595857	-6.737516	2.855015
Trial1	3	1	blindfold	counterclockwise	practice	Guided	1	0.5	0	32.82922	0.52944	-1.4534	-0.79858	0.799122465313741	0.643558	-6.754443	2.841764
Trial1	3	1	blindfold	counterclockwise	practice	Guided	1	0.5	0	32.84923	0.52945	-1.4534	-0.79858	0.79912283428063	0.668543	-6.754443	2.847958
Trial1	3	1	blindfold	counterclockwise	practice	Guided	1	0.5	0	32.86923	0.52947	-1.45339	-0.79858	0.799123570392234	0.663372	-6.745979	2.805115
Trial1	3	1	blindfold	counterclockwise	practice	Guided	1	0.5	0	32.88922	0.5295	-1.45339	-0.79858	0.799124678794343	0.671152	-6.754443	2.814212
Trial1	3	1	blindfold	counterclockwise	practice	Guided	1	0.5	0	32.90923	0.52954	-1.45339	-0.79858	0.799126156214794	0.688991	-6.792529	2.802877
Trial1	3	1	blindfold	counterclockwise	practice	Guided	1	0.5	0	32.92923	0.52956	-1.45339	-0.7985901	0.79913696086342	0.664994	-6.754443	2.762602
Trial1	3	1	blindfold	counterclockwise	practice	Guided	1	0.5	0	32.94922	0.52958	-1.45339	-0.7985901	0.799137701916035	0.680553	-6.767138	2.802219
Trial1	3	1	blindfold	counterclockwise	practice	Guided	1	0.5	0	32.96922	0.5296	-1.45339	-0.7985901	0.799138443469863	0.662008	-6.767138	2.822003
Trial1	3	1	blindfold	counterclockwise	practice	Guided	1	0.5	0	32.98923	0.52962	-1.45339	-0.7985901	0.799139183315661	0.663593	-6.767138	2.856084
Trial1	3	1	blindfold	counterclockwise	practice	Guided	1	0.5	0	33.00923	0.52966	-1.45339	-0.7985901	0.799140666714162	0.676884	-6.737516	2.848639
Trial1	3	1	blindfold	counterclockwise	practice	Guided	1	0.5	0	33.02922	0.52968	-1.45339	-0.7985901	0.799141410269841	0.67853	-6.703661	2.827215
Trial1	3	1	blindfold	counterclockwise	practice	Guided	1	0.5	0	33.04922	0.5297	-1.45338	-0.7985901	0.799142152111527	0.75513	-6.77137	2.825032
Trial1	3	1	blindfold	counterclockwise	practice	Guided	1	0.5	0	33.06923	0.52972	-1.45338	-0.7985901	0.799142896668124	0.79637	-6.805225	2.785813
Trial1	3	1	blindfold	counterclockwise	practice	Guided	1	0.5	0	33.08923	0.52975	-1.45339	-0.7985901	0.799144012223851	0.765849	-6.860238	2.796165
Trial1	3	1	blindfold	counterclockwise	practice	Guided	1	0.5	0	33.10922	0.52978	-1.45339	-0.7985901	0.799145131123964	0.773605	-6.877165	2.805268
Trial1	3	1	blindfold	counterclockwise	practice	Guided	1	0.5	0	33.12923	0.52982	-1.4534	-0.7985901	0.7991466202967	0.713198	-6.775602	2.817539
Trial1	3	1	blindfold	counterclockwise	practice	Guided	1	0.5	0	33.14923	0.52985	-1.4534	-0.7985901	0.799147741823622	0.676216	-6.750211	2.801918
Trial1	3	1	blindfold	counterclockwise	practice	Guided	1	0.5	0	33.16922	0.52986	-1.45339	-0.7985901	0.799148115916526	0.695664	-6.745979	2.82466
Trial1	3	1	blindfold	counterclockwise	practice	Guided	1	0.5	0	33.18922	0.52988	-1.45339	-0.7985901	0.799148862249623	0.702784	-6.775602	2.842194
Trial1	3	1	blindfold	counterclockwise	practice	Guided	1	0.5	0	33.20923	0.52993	-1.45339	-0.7985901	0.799150733610529	0.729062	-6.779834	2.83152
Trial1	3	1	blindfold	counterclockwise	practice	Guided	1	0.5	0	33.22923	0.52995	-1.45339	-0.7985901	0.799151483923412	0.739782	-6.796761	2.802652
Trial1	3	1	blindfold	counterclockwise	practice	Guided	1	0.5	0	33.24922	0.52998	-1.45339	-0.7986	0.799162555065311	0.755404	-6.830615	2.76567
Trial1	3	1	blindfold	counterclockwise	practice	Guided	1	0.5	0	33.26923	0.53	-1.4534	-0.7986	0.799163304382796	0.751555	-6.796761	2.735484
Trial1	3	1	blindfold	counterclockwise	practice	Guided	1	0.5	0	33.28923	0.53002	-1.4534	-0.7986	0.799164056437482	0.722617	-6.762907	2.750383
Trial1	3	1	blindfold	counterclockwise	practice	Guided	1	0.5	0	33.30922	0.53007	-1.45339	-0.7986	0.799165936524102	0.740723	-6.733284	2.790008
Trial1	3	1	blindfold	counterclockwise	practice	Guided	1	0.5	0	33.32922	0.53009	-1.45339	-0.7986	0.799166688087185	0.741382	-6.750211	2.78157
Trial1	3	1	blindfold	counterclockwise	practice	Guided	1	0.5	0	33.34923	0.53012	-1.45338	-0.7986	0.799167819735592	0.692314	-6.754443	2.811703
Trial1	3	1	blindfold	counterclockwise	practice	Guided	1	0.5	0	33.36923	0.53014	-1.45338	-0.7986	0.799168572546381	0.750126	-6.809456	2.7647
Trial1	3	1	blindfold	counterclockwise	practice	Guided	1	0.5	0	33.38922	0.53016	-1.45339	-0.7986	0.799169328104788	0.750455	-6.800993	2.773797
Trial1	3	1	blindfold	counterclockwise	practice	Guided	1	0.5	0	33.40923	0.53019	-1.45339	-0.79861	0.799180407001106	0.729337	-6.800993	2.772156
Trial1	3	1	blindfold	counterclockwise	practice	Guided	1	0.5	0	33.42923	0.53024	-1.45339	-0.79861	0.799182297686425	0.760494	-6.750211	2.753374
Trial1	3	1	blindfold	counterclockwise	practice	Guided	1	0.5	0	33.44922	0.53026	-1.45339	-0.79861	0.799183053481376	0.81244	-6.750211	2.748232
Trial1	3	1	blindfold	counterclockwise	practice	Guided	1	0.5	0	33.46922	0.53029	-1.45339	-0.79861	0.7991841914965	0.741684	-6.775602	2.7222
Trial1	3	1	blindfold	counterclockwise	practice	Guided	1	0.5	0	33.48923	0.53031	-1.45339	-0.79861	0.799184950799686	0.752626	-6.805225	2.807568
Trial1	3	1	blindfold	counterclockwise	practice	Guided	1	0.5	0	33.50923	0.53036	-1.45339	-0.79861	0.799186846721572	0.72564	-6.800993	2.818583
Trial1	3	1	blindfold	counterclockwise	practice	Guided	1	0.5	0	33.52922	0.53038	-1.45339	-0.7986	0.799177660994722	0.718125	-6.796761	2.860442
Trial1	3	1	blindfold	counterclockwise	practice	Guided	1	0.5	0	33.54922	0.5304	-1.45339	-0.7986	0.79917842255956	0.694106	-6.77137	2.841594
Trial1	3	1	blindfold	counterclockwise	practice	Guided	1	0.5	0	33.56923	0.53043	-1.45339	-0.7986	0.799179563576928	0.723046	-6.796761	2.797164
Trial1	3	1	blindfold	counterclockwise	practice	Guided	1	0.5	0	33.58923	0.53045	-1.45339	-0.7986	0.799180324122113	0.713686	-6.826384	2.753986
Trial1	3	1	blindfold	counterclockwise	practice	Guided	1	0.5	0	33.60922	0.53047	-1.45339	-0.7986	0.79918108743798	0.722431	-6.809456	2.750432
Trial1	3	1	blindfold	counterclockwise	practice	Guided	1	0.5	0	33.62923	0.53052	-1.4534	-0.7986	0.799182995643902	0.739171	-6.830615	2.862103
Trial1	3	1	blindfold	counterclockwise	practice	Guided	1	0.5	0	33.64923	0.53054	-1.4534	-0.7985901	0.799173811729544	0.695309	-6.839079	2.879906
Trial1	3	1	blindfold	counterclockwise	practice	Guided	1	0.5	0	33.66922	0.53056	-1.4534	-0.7985901	0.799174577307091	0.702098	-6.851774	2.901661
Trial1	3	1	blindfold	counterclockwise	practice	Guided	1	0.5	0	33.68922	0.53059	-1.4534	-0.7985901	0.799175724331567	0.702471	-6.800993	2.842272
Trial1	3	1	blindfold	counterclockwise	practice	Guided	1	0.5	0	33.70923	0.53063	-1.4534	-0.7985901	0.799177256206061	0.763821	-6.813688	2.817363
Trial1	3	1	blindfold	counterclockwise	practice	Guided	1	0.5	0	33.72923	0.53066	-1.4534	-0.7985901	0.79917840813853	0.723542	-6.834847	2.843927
Trial1	3	1	blindfold	counterclockwise	practice	Guided	1	0.5	0	33.74922	0.53068	-1.45341	-0.7985901	0.79917917443174	0.752484	-6.881397	2.799498
Trial1	3	1	blindfold	counterclockwise	practice	Guided	1	0.5	0	33.76923	0.53071	-1.45341	-0.7985901	0.799180325950807	0.739473	-6.894092	2.802733
Trial1	3	1	blindfold	counterclockwise	practice	Guided	1	0.5	0	33.78923	0.53073	-1.45341	-0.7985901	0.799181095782056	0.737234	-6.860238	2.77709
Trial1	3	1	blindfold	counterclockwise	practice	Guided	1	0.5	0	33.80922	0.53077	-1.45342	-0.7985901	0.799182634653054	0.681964	-6.856006	2.832202
Trial1	3	1	blindfold	counterclockwise	practice	Guided	1	0.5	0	33.82922	0.5308	-1.45342	-0.7985901	0.799183789543571	0.733911	-6.81792	2.819285
Trial1	3	1	blindfold	counterclockwise	practice	Guided	1	0.5	0	33.84923	0.53082	-1.45342	-0.7985901	0.799184561626913	0.735867	-6.889861	2.793978
Trial1	3	1	blindfold	counterclockwise	practice	Guided	1	0.5	0	33.86923	0.53084	-1.45342	-0.7985901	0.79918533421138	0.790713	-6.995656	2.78818
Trial1	3	1	blindfold	counterclockwise	practice	Guided	1	0.5	0	33.88922	0.53087	-1.45344	-0.7986	0.799196438272528	0.78878	-7.050669	2.768412
Trial1	3	1	blindfold	counterclockwise	practice	Guided	1	0.5	0	33.90923	0.53093	-1.45346	-0.7986	0.79919875894753	0.728301	-6.974497	2.83585
Trial1	3	1	blindfold	counterclockwise	practice	Guided	1	0.5	0	33.92923	0.53095	-1.45346	-0.7986	0.799199531967254	0.756914	-6.995656	2.795641
Trial1	3	1	blindfold	counterclockwise	practice	Guided	1	0.5	0	33.94922	0.53097	-1.45346	-0.7986	0.799200305485108	0.708597	-7.016815	2.762148
Trial1	3	1	blindfold	counterclockwise	practice	Guided	1	0.5	0	33.96922	0.531	-1.45347	-0.7986	0.799201470163858	0.709492	-7.088755	2.804673
Trial1	3	1	blindfold	counterclockwise	practice	Guided	1	0.5	0	33.98923	0.53102	-1.45348	-0.79858	0.799182235173698	0.750289	-7.173391	2.880025
Trial1	3	1	blindfold	counterclockwise	practice	Guided	1	0.5	0	34.00923	0.53108	-1.45353	-0.79857	0.799174558834323	0.759404	-7.329968	3.088739
Trial1	3	1	blindfold	counterclockwise	practice	Guided	1	0.5	0	34.02922	0.53111	-1.45355	-0.79856	0.799165781255813	0.737623	-7.274954	3.090653
Trial1	3	1	blindfold	counterclockwise	practice	Guided	1	0.5	0	34.04922	0.53113	-1.45356	-0.79855	0.799156550502839	0.686078	-7.253795	3.054591
Trial1	3	1	blindfold	counterclockwise	practice	Guided	1	0.5	0	34.06923	0.53115	-1.45357	-0.79855	0.799157330881694	0.715658	-7.2411	2.996193
Trial1	3	1	blindfold	counterclockwise	practice	Guided	1	0.5	0	34.08923	0.53117	-1.45358	-0.79854	0.799148105801064	0.727985	-7.2411	3.001402
Trial1	3	1	blindfold	counterclockwise	practice	Guided	1	0.5	0	34.10922	0.5312	-1.45358	-0.79854	0.79914927574826	0.70036	-7.274954	3.028953
Trial1	3	1	blindfold	counterclockwise	practice	Guided	1	0.5	0	34.12923	0.53124	-1.45359	-0.79854	0.799150838201526	0.792967	-7.274954	2.930091
Trial1	3	1	blindfold	counterclockwise	practice	Guided	1	0.5	0	34.14923	0.53127	-1.4536	-0.79854	0.799152010769949	0.785165	-7.291882	2.920999
Trial1	3	1	blindfold	counterclockwise	practice	Guided	1	0.5	0	34.16922	0.5313	-1.4536	-0.79854	0.79915318679593	0.76928	-7.321504	2.907022
Trial1	3	1	blindfold	counterclockwise	practice	Guided	1	0.5	0	34.18922	0.53132	-1.45361	-0.79853	0.799143965552674	0.741986	-7.249564	2.930354
Trial1	3	1	blindfold	counterclockwise	practice	Guided	1	0.5	0	34.20923	0.53136	-1.45361	-0.79853	0.799145531685133	0.705163	-7.2411	3.020864
Trial1	3	1	blindfold	counterclockwise	practice	Guided	1	0.5	0	34.22923	0.53139	-1.45361	-0.79852	0.799136705251546	0.688847	-7.245332	3.066286
Trial1	3	1	blindfold	counterclockwise	practice	Guided	1	0.5	0	34.24922	0.53141	-1.45361	-0.79852	0.799137492167013	0.718785	-7.215709	3.009204
Trial1	3	1	blindfold	counterclockwise	practice	Guided	1	0.5	0	34.26923	0.53143	-1.45361	-0.79852	0.799138277239359	0.759983	-7.266491	3.025164
Trial1	3	1	blindfold	counterclockwise	practice	Guided	1	0.5	0	34.28923	0.53145	-1.45362	-0.79852	0.799139062809849	0.725875	-7.313041	3.01963
Trial1	3	1	blindfold	counterclockwise	practice	Guided	1	0.5	0	34.30922	0.5315	-1.45363	-0.79851	0.799131086199914	0.73106	-7.321504	3.014426
Trial1	3	1	blindfold	counterclockwise	practice	Guided	1	0.5	0	34.32922	0.53152	-1.45363	-0.79851	0.799131875876902	0.706077	-7.372286	3.029319
Trial1	3	1	blindfold	counterclockwise	practice	Guided	1	0.5	0	34.34923	0.53154	-1.45364	-0.79851	0.799132663702549	0.668768	-7.368054	2.996814
Trial1	3	1	blindfold	counterclockwise	practice	Guided	1	0.5	0	34.36923	0.53156	-1.45364	-0.79852	0.799143400590527	0.639287	-7.397677	2.93933
Trial1	3	1	blindfold	counterclockwise	practice	Guided	1	0.5	0	34.38922	0.53158	-1.45365	-0.79852	0.799144189404127	0.696268	-7.427299	2.819957
Trial1	3	1	blindfold	counterclockwise	practice	Guided	1	0.5	0	34.40923	0.5316	-1.45366	-0.79854	0.799164992570535	0.690143	-7.418836	2.777768
Trial1	3	1	blindfold	counterclockwise	practice	Guided	1	0.5	0	34.42923	0.53165	-1.45367	-0.79856	0.799186982973299	0.749338	-7.490776	2.672048
Trial1	3	1	blindfold	counterclockwise	practice	Guided	1	0.5	0	34.44922	0.53167	-1.45368	-0.79857	0.799197720149659	0.736989	-7.528862	2.649638
Trial1	3	1	blindfold	counterclockwise	practice	Guided	1	0.5	0	34.46922	0.5317	-1.45369	-0.79858	0.799208916844239	0.738642	-7.490776	2.64575
Trial1	3	1	blindfold	counterclockwise	practice	Guided	1	0.5	0	34.48923	0.53172	-1.4537	-0.7985901	0.799219774339377	0.70456	-7.473849	2.647325
Trial1	3	1	blindfold	counterclockwise	practice	Guided	1	0.5	0	34.50923	0.53177	-1.45371	-0.7985901	0.799221760665046	0.694369	-7.465385	2.72294
Trial1	3	1	blindfold	counterclockwise	practice	Guided	1	0.5	0	34.52922	0.53179	-1.45371	-0.7986	0.799232503116756	0.675511	-7.482313	2.746931
Trial1	3	1	blindfold	counterclockwise	practice	Guided	1	0.5	0	34.54922	0.53181	-1.45371	-0.79861	0.799243243677608	0.705759	-7.448458	2.685637
Trial1	3	1	blindfold	counterclockwise	practice	Guided	1	0.5	0	34.56923	0.53183	-1.45372	-0.79861	0.79924404101174	0.7357	-7.495008	2.661316
Trial1	3	1	blindfold	counterclockwise	practice	Guided	1	0.5	0	34.58923	0.53185	-1.45372	-0.79862	0.799254842097988	0.723431	-7.507703	2.564618
Trial1	3	1	blindfold	counterclockwise	practice	Guided	1	0.5	0	34.60922	0.53188	-1.45373	-0.79864	0.799276050996226	0.721526	-7.54579	2.538313
Trial1	3	1	blindfold	counterclockwise	practice	Guided	1	0.5	0	34.62923	0.53193	-1.45373	-0.79864	0.799278044814021	0.746659	-7.482313	2.650655
Trial1	3	1	blindfold	counterclockwise	practice	Guided	1	0.5	0	34.64923	0.53195	-1.45373	-0.79865	0.799288850696782	0.759064	-7.473849	2.607805
Trial1	3	1	blindfold	counterclockwise	practice	Guided	1	0.5	0	34.66922	0.53198	-1.45374	-0.79865	0.799290049695028	0.752258	-7.550021	2.578941
Trial1	3	1	blindfold	counterclockwise	practice	Guided	1	0.5	0	34.68922	0.532	-1.45374	-0.79866	0.799300797237085	0.768221	-7.583876	2.54039
Trial1	3	1	blindfold	counterclockwise	practice	Guided	1	0.5	0	34.70923	0.53205	-1.45375	-0.79867	0.799312806408228	0.714928	-7.533094	2.567533
Trial1	3	1	blindfold	counterclockwise	practice	Guided	1	0.5	0	34.72923	0.53207	-1.45375	-0.79867	0.799313607295523	0.679604	-7.486544	2.525926
Trial1	3	1	blindfold	counterclockwise	practice	Guided	1	0.5	0	34.74922	0.53209	-1.45375	-0.7986799	0.79932435702452	0.643847	-7.439995	2.553479
Trial1	3	1	blindfold	counterclockwise	practice	Guided	1	0.5	0	34.76923	0.53211	-1.45375	-0.7986799	0.799325158899331	0.64029	-7.473849	2.54471
Trial1	3	1	blindfold	counterclockwise	practice	Guided	1	0.5	0	34.78923	0.53213	-1.45375	-0.79869	0.799336028711938	0.687028	-7.45269	2.574904
Trial1	3	1	blindfold	counterclockwise	practice	Guided	1	0.5	0	34.80922	0.53218	-1.45374	-0.7987	0.799347986306609	0.677576	-7.490776	2.55613
Trial1	3	1	blindfold	counterclockwise	practice	Guided	1	0.5	0	34.82922	0.5322	-1.45375	-0.7987	0.799348790405971	0.682538	-7.541558	2.492848
Trial1	3	1	blindfold	counterclockwise	practice	Guided	1	0.5	0	34.84923	0.53222	-1.45375	-0.79871	0.799359602848337	0.67838	-7.57118	2.437347
Trial1	3	1	blindfold	counterclockwise	practice	Guided	1	0.5	0	34.86923	0.53224	-1.45375	-0.79871	0.799360410339048	0.648104	-7.596571	2.498645
Trial1	3	1	blindfold	counterclockwise	practice	Guided	1	0.5	0	34.88922	0.53226	-1.45376	-0.79871	0.799361215925222	0.632801	-7.528862	2.531403
Trial1	3	1	blindfold	counterclockwise	practice	Guided	1	0.5	0	34.90923	0.53228	-1.45376	-0.79871	0.79936202200936	0.616484	-7.516167	2.576823
Trial1	3	1	blindfold	counterclockwise	practice	Guided	1	0.5	0	34.92923	0.53231	-1.45375	-0.79871	0.799363235683046	0.577109	-7.503472	2.645897
Trial1	3	1	blindfold	counterclockwise	practice	Guided	1	0.5	0	34.94922	0.53233	-1.45375	-0.79871	0.79936404542501	0.589495	-7.533094	2.595937
Trial1	3	1	blindfold	counterclockwise	practice	Guided	1	0.5	0	34.96922	0.53235	-1.45376	-0.79871	0.799364853255731	0.58693	-7.541558	2.574512
Trial1	3	1	blindfold	counterclockwise	practice	Guided	1	0.5	0	34.98923	0.53237	-1.45376	-0.79871	0.79936566158441	0.619357	-7.516167	2.594035
Trial1	3	1	blindfold	counterclockwise	practice	Guided	1	0.5	0	35.00923	0.53239	-1.45375	-0.79871	0.799366472826199	0.645972	-7.503472	2.57915
Trial1	3	1	blindfold	counterclockwise	practice	Guided	1	0.5	0	35.02922	0.53243	-1.45375	-0.79871	0.799368094394438	0.671616	-7.435763	2.556153
Trial1	3	1	blindfold	counterclockwise	practice	Guided	1	0.5	0	35.04922	0.53245	-1.45375	-0.79871	0.799368907137529	0.662247	-7.444226	2.589579
Trial1	3	1	blindfold	counterclockwise	practice	Guided	1	0.5	0	35.06923	0.53247	-1.45374	-0.79871	0.799369717960435	0.683589	-7.431531	2.572373
Trial1	3	1	blindfold	counterclockwise	practice	Guided	1	0.5	0	35.08923	0.53249	-1.45374	-0.79871	0.79937053170389	0.669609	-7.435763	2.573365
Trial1	3	1	blindfold	counterclockwise	practice	Guided	1	0.5	0	35.10922	0.53252	-1.45374	-0.79871	0.79937175083347	0.677693	-7.439995	2.607122
Trial1	3	1	blindfold	counterclockwise	practice	Guided	1	0.5	0	35.12923	0.53256	-1.45373	-0.79871	0.799373378895125	0.668656	-7.431531	2.559727
Trial1	3	1	blindfold	counterclockwise	practice	Guided	1	0.5	0	35.14923	0.53258	-1.45373	-0.79871	0.799374194889747	0.677094	-7.427299	2.560389
Trial1	3	1	blindfold	counterclockwise	practice	Guided	1	0.5	0	35.16922	0.5326	-1.45373	-0.79871	0.799375008954498	0.68975	-7.456922	2.561383
Trial1	3	1	blindfold	counterclockwise	practice	Guided	1	0.5	0	35.18922	0.53262	-1.45373	-0.79871	0.799375825949465	0.664331	-7.410372	2.614578
Trial1	3	1	blindfold	counterclockwise	practice	Guided	1	0.5	0	35.20923	0.53265	-1.45372	-0.79871	0.799377049946617	0.663091	-7.384981	2.576277
Trial1	3	1	blindfold	counterclockwise	practice	Guided	1	0.5	0	35.22923	0.53269	-1.45372	-0.79871	0.799378684501558	0.68615	-7.363822	2.552625
Trial1	3	1	blindfold	counterclockwise	practice	Guided	1	0.5	0	35.24922	0.53271	-1.45371	-0.79871	0.799379503747648	0.695496	-7.380749	2.595807
Trial1	3	1	blindfold	counterclockwise	practice	Guided	1	0.5	0	35.26923	0.53273	-1.45371	-0.79871	0.799380321054179	0.678513	-7.363822	2.646108
Trial1	3	1	blindfold	counterclockwise	practice	Guided	1	0.5	0	35.28923	0.53276	-1.4537	-0.7987	0.799371544001134	0.703163	-7.351127	2.633451
Trial1	3	1	blindfold	counterclockwise	practice	Guided	1	0.5	0	35.30922	0.5328	-1.4537	-0.7987	0.799373186515153	0.728871	-7.363822	2.602687
Trial1	3	1	blindfold	counterclockwise	practice	Guided	1	0.5	0	35.32922	0.53283	-1.45369	-0.7987	0.799374417267608	0.738302	-7.346895	2.590693
Trial1	3	1	blindfold	counterclockwise	practice	Guided	1	0.5	0	35.34923	0.53285	-1.45369	-0.7987	0.799375237576418	0.703205	-7.346895	2.604925
Trial1	3	1	blindfold	counterclockwise	practice	Guided	1	0.5	0	35.36923	0.53288	-1.45369	-0.7987	0.799376472650734	0.731412	-7.338431	2.624118
Trial1	3	1	blindfold	counterclockwise	practice	Guided	1	0.5	0	35.38922	0.5329	-1.45369	-0.7987	0.799377294206586	0.696999	-7.355359	2.629906
Trial1	3	1	blindfold	counterclockwise	practice	Guided	1	0.5	0	35.40923	0.53292	-1.45369	-0.79869	0.799368173183773	0.690439	-7.342663	2.659113
Trial1	3	1	blindfold	counterclockwise	practice	Guided	1	0.5	0	35.42923	0.53297	-1.45368	-0.79869	0.799370231755117	0.711179	-7.401908	2.664994
Trial1	3	1	blindfold	counterclockwise	practice	Guided	1	0.5	0	35.44922	0.53299	-1.45369	-0.79869	0.799371058023965	0.739386	-7.435763	2.684188
Trial1	3	1	blindfold	counterclockwise	practice	Guided	1	0.5	0	35.46922	0.53302	-1.45369	-0.7986799	0.79936223377919	0.704973	-7.418836	2.694194
Trial1	3	1	blindfold	counterclockwise	practice	Guided	1	0.5	0	35.48923	0.53304	-1.45369	-0.7986799	0.7993630613107	0.727613	-7.410372	2.72572
Trial1	3	1	blindfold	counterclockwise	practice	Guided	1	0.5	0	35.50923	0.53308	-1.45369	-0.7986799	0.799364712943196	0.694833	-7.351127	2.710419
Trial1	3	1	blindfold	counterclockwise	practice	Guided	1	0.5	0	35.52922	0.53311	-1.45369	-0.79867	0.799356011244717	0.67407	-7.317272	2.704543
Trial1	3	1	blindfold	counterclockwise	practice	Guided	1	0.5	0	35.54922	0.53313	-1.45369	-0.79867	0.799356838567249	0.652645	-7.346895	2.707105
Trial1	3	1	blindfold	counterclockwise	practice	Guided	1	0.5	0	35.56923	0.53315	-1.45369	-0.79867	0.799357666387704	0.69026	-7.3342	2.714312
Trial1	3	1	blindfold	counterclockwise	practice	Guided	1	0.5	0	35.58923	0.53317	-1.45369	-0.79867	0.799358497179418	0.694899	-7.380749	2.655249
Trial1	3	1	blindfold	counterclockwise	practice	Guided	1	0.5	0	35.60922	0.5332	-1.45369	-0.7986799	0.799369689692882	0.716392	-7.372286	2.597517
Trial1	3	1	blindfold	counterclockwise	practice	Guided	1	0.5	0	35.62923	0.53324	-1.45369	-0.7986799	0.799371349303931	0.677979	-7.401908	2.653935
Trial1	3	1	blindfold	counterclockwise	practice	Guided	1	0.5	0	35.64923	0.53327	-1.4537	-0.79867	0.799362653689839	0.697084	-7.444226	2.686449
Trial1	3	1	blindfold	counterclockwise	practice	Guided	1	0.5	0	35.66922	0.53329	-1.4537	-0.79867	0.799363485001658	0.654565	-7.401908	2.681809
Trial1	3	1	blindfold	counterclockwise	practice	Guided	1	0.5	0	35.68922	0.53331	-1.4537	-0.79866	0.799354314412701	0.695073	-7.397677	2.706224
Trial1	3	1	blindfold	counterclockwise	practice	Guided	1	0.5	0	35.70923	0.53335	-1.4537	-0.79866	0.79935598203647	0.686213	-7.423067	2.764955
Trial1	3	1	blindfold	counterclockwise	practice	Guided	1	0.5	0	35.72923	0.53338	-1.4537	-0.79865	0.799347288149929	0.713069	-7.410372	2.801032
Trial1	3	1	blindfold	counterclockwise	practice	Guided	1	0.5	0	35.74922	0.5334	-1.4537	-0.79865	0.799348124715293	0.711743	-7.397677	2.817907
Trial1	3	1	blindfold	counterclockwise	practice	Guided	1	0.5	0	35.76923	0.53342	-1.4537	-0.79864	0.799338954464976	0.749025	-7.389213	2.829335
Trial1	3	1	blindfold	counterclockwise	practice	Guided	1	0.5	0	35.78923	0.53345	-1.4537	-0.79864	0.799340211017019	0.753907	-7.380749	2.815684
Trial1	3	1	blindfold	counterclockwise	practice	Guided	1	0.5	0	35.80922	0.53347	-1.4537	-0.79862	0.79932103725265	0.743456	-7.376518	2.823133
Trial1	3	1	blindfold	counterclockwise	practice	Guided	1	0.5	0	35.82922	0.53352	-1.4537	-0.79862	0.799323132811994	0.746256	-7.431531	2.930592
Trial1	3	1	blindfold	counterclockwise	practice	Guided	1	0.5	0	35.84923	0.53354	-1.4537	-0.79861	0.799313968149672	0.71471	-7.376518	2.941265
Trial1	3	1	blindfold	counterclockwise	practice	Guided	1	0.5	0	35.86923	0.53357	-1.4537	-0.7986	0.799305281556366	0.72348	-7.376518	2.937709
Trial1	3	1	blindfold	counterclockwise	practice	Guided	1	0.5	0	35.88922	0.53359	-1.4537	-0.7985901	0.79929617523966	0.736682	-7.389213	2.999432
Trial1	3	1	blindfold	counterclockwise	practice	Guided	1	0.5	0	35.90923	0.53361	-1.45369	-0.79857	0.799276948121221	0.731136	-7.393445	3.001992
Trial1	3	1	blindfold	counterclockwise	practice	Guided	1	0.5	0	35.92923	0.53366	-1.45369	-0.79856	0.799269107411249	0.766333	-7.380749	3.094905
Trial1	3	1	blindfold	counterclockwise	practice	Guided	1	0.5	0	35.94922	0.53368	-1.45369	-0.79855	0.799259943877293	0.728032	-7.376518	3.095143
Trial1	3	1	blindfold	counterclockwise	practice	Guided	1	0.5	0	35.96922	0.53371	-1.45369	-0.79854	0.799251205655745	0.73834	-7.380749	3.104582
Trial1	3	1	blindfold	counterclockwise	practice	Guided	1	0.5	0	35.98923	0.53373	-1.45369	-0.79852	0.799232041273406	0.747773	-7.376518	3.117239
Trial1	3	1	blindfold	counterclockwise	practice	Guided	1	0.5	0	36.00923	0.53378	-1.45369	-0.79851	0.799224205737725	0.737556	-7.368054	3.189296
Trial1	3	1	blindfold	counterclockwise	practice	Guided	1	0.5	0	36.02922	0.5338	-1.45369	-0.7985001	0.799215107385272	0.708688	-7.346895	3.201289
Trial1	3	1	blindfold	counterclockwise	practice	Guided	1	0.5	0	36.04922	0.53382	-1.45368	-0.79849	0.799205890452569	0.733973	-7.351127	3.176314
Trial1	3	1	blindfold	counterclockwise	practice	Guided	1	0.5	0	36.06923	0.53384	-1.45368	-0.79848	0.79919673106977	0.744307	-7.376518	3.21106
Trial1	3	1	blindfold	counterclockwise	practice	Guided	1	0.5	0	36.08923	0.53386	-1.45368	-0.79847	0.799187631757475	0.72966	-7.389213	3.239264
Trial1	3	1	blindfold	counterclockwise	practice	Guided	1	0.5	0	36.10922	0.53388	-1.45368	-0.79846	0.799178475940236	0.694555	-7.368054	3.249603
Trial1	3	1	blindfold	counterclockwise	practice	Guided	1	0.5	0	36.12923	0.53393	-1.45368	-0.79845	0.799170592978855	0.742593	-7.368054	3.232166
Trial1	3	1	blindfold	counterclockwise	practice	Guided	1	0.5	0	36.14923	0.53395	-1.45368	-0.79844	0.799161436440326	0.7607	-7.321504	3.258806
Trial1	3	1	blindfold	counterclockwise	practice	Guided	1	0.5	0	36.16922	0.53397	-1.45368	-0.79844	0.79916228748453	0.738943	-7.274954	3.278572
Trial1	3	1	blindfold	counterclockwise	practice	Guided	1	0.5	0	36.18922	0.534	-1.45367	-0.79842	0.799143612977902	0.768114	-7.249564	3.285121
Trial1	3	1	blindfold	counterclockwise	practice	Guided	1	0.5	0	36.20923	0.53404	-1.45367	-0.79842	0.799145315572858	0.767754	-7.329968	3.289346
Trial1	3	1	blindfold	counterclockwise	practice	Guided	1	0.5	0	36.22923	0.53407	-1.45367	-0.7984101	0.799136650810678	0.807715	-7.376518	3.267021
Trial1	3	1	blindfold	counterclockwise	practice	Guided	1	0.5	0	36.24922	0.53409	-1.45367	-0.7984	0.799127438331681	0.762844	-7.40614	3.323435
Trial1	3	1	blindfold	counterclockwise	practice	Guided	1	0.5	0	36.26923	0.53411	-1.45367	-0.7984	0.799128292920951	0.737434	-7.351127	3.35197
Trial1	3	1	blindfold	counterclockwise	practice	Guided	1	0.5	0	36.28923	0.53414	-1.45367	-0.79838	0.799109623872226	0.724349	-7.317272	3.409041
Trial1	3	1	blindfold	counterclockwise	practice	Guided	1	0.5	0	36.30922	0.53416	-1.45367	-0.79836	0.799090530430535	0.709339	-7.270723	3.437582
Trial1	3	1	blindfold	counterclockwise	practice	Guided	1	0.5	0	36.32922	0.53419	-1.45366	-0.79836	0.799091812644162	0.672601	-7.232636	3.490766
Trial1	3	1	blindfold	counterclockwise	practice	Guided	1	0.5	0	36.34923	0.53421	-1.45366	-0.79835	0.799082603276811	0.741498	-7.270723	3.406162
Trial1	3	1	blindfold	counterclockwise	practice	Guided	1	0.5	0	36.36923	0.53423	-1.45366	-0.79835	0.799083460921154	0.70685	-7.3342	3.360986
Trial1	3	1	blindfold	counterclockwise	practice	Guided	1	0.5	0	36.38922	0.53425	-1.45366	-0.79835	0.799084319066509	0.739702	-7.300345	3.321123
Trial1	3	1	blindfold	counterclockwise	practice	Guided	1	0.5	0	36.40923	0.53428	-1.45366	-0.79834	0.799075600305123	0.748443	-7.28765	3.317575
Trial1	3	1	blindfold	counterclockwise	practice	Guided	1	0.5	0	36.42923	0.53432	-1.45366	-0.79834	0.799077317060441	0.707486	-7.274954	3.352555
Trial1	3	1	blindfold	counterclockwise	practice	Guided	1	0.5	0	36.44922	0.53434	-1.45365	-0.79833	0.799068232688369	0.711245	-7.270723	3.402854
Trial1	3	1	blindfold	counterclockwise	practice	Guided	1	0.5	0	36.46922	0.53436	-1.45365	-0.79833	0.799069091044774	0.713139	-7.224173	3.442151
Trial1	3	1	blindfold	counterclockwise	practice	Guided	1	0.5	0	36.48923	0.53438	-1.45365	-0.7983201	0.799060007705583	0.710482	-7.224173	3.488225
Trial1	3	1	blindfold	counterclockwise	practice	Guided	1	0.5	0	36.50923	0.5344	-1.45364	-0.79831	0.799050803224277	0.696135	-7.2411	3.478465
Trial1	3	1	blindfold	counterclockwise	practice	Guided	1	0.5	0	36.52922	0.53444	-1.45364	-0.79831	0.799052528607423	0.74972	-7.228405	3.449039
Trial1	3	1	blindfold	counterclockwise	practice	Guided	1	0.5	0	36.54922	0.53446	-1.45363	-0.7983	0.799043385216046	0.749056	-7.207246	3.454819
Trial1	3	1	blindfold	counterclockwise	practice	Guided	1	0.5	0	36.56923	0.53448	-1.45363	-0.7983	0.799044246597463	0.741947	-7.198782	3.452926
Trial1	3	1	blindfold	counterclockwise	practice	Guided	1	0.5	0	36.58923	0.5345	-1.45363	-0.7983	0.799045111050446	0.745805	-7.169159	3.457483
Trial1	3	1	blindfold	counterclockwise	practice	Guided	1	0.5	0	36.60922	0.53452	-1.45362	-0.79829	0.79903603132215	0.754242	-7.169159	3.458148
Trial1	3	1	blindfold	counterclockwise	practice	Guided	1	0.5	0	36.62923	0.53457	-1.45362	-0.79829	0.799038190768527	0.744778	-7.139537	3.449052
Trial1	3	1	blindfold	counterclockwise	practice	Guided	1	0.5	0	36.64923	0.53459	-1.45361	-0.79829	0.799039057483902	0.762882	-7.143769	3.509776
Trial1	3	1	blindfold	counterclockwise	practice	Guided	1	0.5	0	36.66922	0.53461	-1.45361	-0.79828	0.799029920517983	0.710928	-7.156464	3.534756
Trial1	3	1	blindfold	counterclockwise	practice	Guided	1	0.5	0	36.68922	0.53463	-1.45361	-0.79827	0.799020841040384	0.694586	-7.169159	3.568078
Trial1	3	1	blindfold	counterclockwise	practice	Guided	1	0.5	0	36.70923	0.53465	-1.4536	-0.79826	0.799011645570289	0.742553	-7.131073	3.605816
Trial1	3	1	blindfold	counterclockwise	practice	Guided	1	0.5	0	36.72923	0.53469	-1.4536	-0.79825	0.799003374258694	0.749962	-7.101451	3.619143
Trial1	3	1	blindfold	counterclockwise	practice	Guided	1	0.5	0	36.74922	0.53471	-1.45359	-0.79825	0.799004244019256	0.725979	-7.139537	3.600274
Trial1	3	1	blindfold	counterclockwise	practice	Guided	1	0.5	0	36.76923	0.53473	-1.45359	-0.79825	0.799005114280855	0.745815	-7.164928	3.563641
Trial1	3	1	blindfold	counterclockwise	practice	Guided	1	0.5	0	36.78923	0.53475	-1.45359	-0.79824	0.79899603789412	0.781227	-7.105682	3.545207
Trial1	3	1	blindfold	counterclockwise	practice	Guided	1	0.5	0	36.80922	0.53477	-1.45358	-0.79824	0.79899690916714	0.764352	-7.097219	3.543877
Trial1	3	1	blindfold	counterclockwise	practice	Guided	1	0.5	0	36.82922	0.53481	-1.45358	-0.79824	0.798998650619491	0.780865	-7.080292	3.549432
Trial1	3	1	blindfold	counterclockwise	practice	Guided	1	0.5	0	36.84923	0.53484	-1.45357	-0.79824	0.798999957370302	0.785156	-7.135305	3.492933
Trial1	3	1	blindfold	counterclockwise	practice	Guided	1	0.5	0	36.86923	0.53486	-1.45357	-0.79824	0.799000830894996	0.721211	-7.067596	3.498046
Trial1	3	1	blindfold	counterclockwise	practice	Guided	1	0.5	0	36.88922	0.53488	-1.45357	-0.79824	0.799001704920721	0.745858	-7.109914	3.508478
Trial1	3	1	blindfold	counterclockwise	practice	Guided	1	0.5	0	36.90923	0.5349	-1.45357	-0.79824	0.799002576843973	0.771806	-7.097219	3.521806
Trial1	3	1	blindfold	counterclockwise	practice	Guided	1	0.5	0	36.92923	0.53494	-1.45356	-0.79824	0.799004324791098	0.785792	-7.109914	3.480948
Trial1	3	1	blindfold	counterclockwise	practice	Guided	1	0.5	0	36.94922	0.53496	-1.45356	-0.79825	0.799015142653041	0.770218	-7.042205	3.467966
Trial1	3	1	blindfold	counterclockwise	practice	Guided	1	0.5	0	36.96922	0.53499	-1.45356	-0.79825	0.799016455003959	0.790646	-7.050669	3.478066
Trial1	3	1	blindfold	counterclockwise	practice	Guided	1	0.5	0	36.98923	0.53501	-1.45355	-0.79825	0.799017332269459	0.776963	-6.995656	3.50272
Trial1	3	1	blindfold	counterclockwise	practice	Guided	1	0.5	0	37.00923	0.53503	-1.45355	-0.79825	0.79901821003597	0.783509	-7.008351	3.456314
Trial1	3	1	blindfold	counterclockwise	practice	Guided	1	0.5	0	37.02922	0.53508	-1.45354	-0.79826	0.799030405335448	0.810788	-7.021046	3.437223
Trial1	3	1	blindfold	counterclockwise	practice	Guided	1	0.5	0	37.04922	0.5351	-1.45354	-0.79826	0.799031284841494	0.814342	-7.097219	3.416462
Trial1	3	1	blindfold	counterclockwise	practice	Guided	1	0.5	0	37.06923	0.53512	-1.45354	-0.79826	0.799032164848538	0.819862	-7.092987	3.429458
Trial1	3	1	blindfold	counterclockwise	practice	Guided	1	0.5	0	37.08923	0.53515	-1.45354	-0.79826	0.799033483176423	0.811651	-7.012583	3.47975
Trial1	3	1	blindfold	counterclockwise	practice	Guided	1	0.5	0	37.10922	0.53517	-1.45354	-0.79826	0.799034361810928	0.731829	-6.953338	3.469211
Trial1	3	1	blindfold	counterclockwise	practice	Guided	1	0.5	0	37.12923	0.53521	-1.45352	-0.79826	0.799036125827003	0.728246	-6.919483	3.460447
Trial1	3	1	blindfold	counterclockwise	practice	Guided	1	0.5	0	37.14923	0.53523	-1.45352	-0.79826	0.799037005958521	0.745121	-6.944874	3.461778
Trial1	3	1	blindfold	counterclockwise	practice	Guided	1	0.5	0	37.16922	0.53526	-1.45351	-0.79827	0.799048391777337	0.774955	-6.98296	3.459894
Trial1	3	1	blindfold	counterclockwise	practice	Guided	1	0.5	0	37.18922	0.53528	-1.45351	-0.79827	0.799049275775209	0.764628	-6.932179	3.429365
Trial1	3	1	blindfold	counterclockwise	practice	Guided	1	0.5	0	37.20923	0.5353	-1.4535	-0.79828	0.799060104531779	0.795793	-6.949106	3.418379
Trial1	3	1	blindfold	counterclockwise	practice	Guided	1	0.5	0	37.22923	0.53535	-1.4535	-0.79828	0.799062312669372	0.813773	-6.944874	3.344106
Trial1	3	1	blindfold	counterclockwise	practice	Guided	1	0.5	0	37.24922	0.53537	-1.45349	-0.79828	0.799063198907616	0.771783	-6.927947	3.391743
Trial1	3	1	blindfold	counterclockwise	practice	Guided	1	0.5	0	37.26923	0.53539	-1.45349	-0.79828	0.799064085646823	0.755467	-6.885629	3.43715
Trial1	3	1	blindfold	counterclockwise	practice	Guided	1	0.5	0	37.28923	0.53541	-1.45348	-0.79828	0.799064970245652	0.736595	-6.872933	3.461131
Trial1	3	1	blindfold	counterclockwise	practice	Guided	1	0.5	0	37.30922	0.53543	-1.45348	-0.79828	0.79906585798529	0.711587	-6.894092	3.454922
Trial1	3	1	blindfold	counterclockwise	practice	Guided	1	0.5	0	37.32922	0.53547	-1.45347	-0.79828	0.799067632321631	0.685384	-6.906788	3.410405
Trial1	3	1	blindfold	counterclockwise	practice	Guided	1	0.5	0	37.34923	0.53549	-1.45347	-0.79828	0.799068518915353	0.755409	-6.902556	3.437163
Trial1	3	1	blindfold	counterclockwise	practice	Guided	1	0.5	0	37.36923	0.53551	-1.45347	-0.79828	0.799069408655832	0.743418	-6.868702	3.427727
Trial1	3	1	blindfold	counterclockwise	practice	Guided	1	0.5	0	37.38922	0.53553	-1.45347	-0.79828	0.799070296246991	0.758932	-6.881397	3.462808
Trial1	3	1	blindfold	counterclockwise	practice	Guided	1	0.5	0	37.40923	0.53555	-1.45346	-0.79828	0.79907118698788	0.782689	-6.881397	3.413854
Trial1	3	1	blindfold	counterclockwise	practice	Guided	1	0.5	0	37.42923	0.5356	-1.45346	-0.79828	0.799073413376263	0.787435	-6.906788	3.460932
Trial1	3	1	blindfold	counterclockwise	practice	Guided	1	0.5	0	37.44922	0.53562	-1.45346	-0.79827	0.799064359130981	0.751912	-6.872933	3.534538
Trial1	3	1	blindfold	counterclockwise	practice	Guided	1	0.5	0	37.46922	0.53564	-1.45346	-0.79827	0.799065252134255	0.731042	-6.881397	3.583831
Trial1	3	1	blindfold	counterclockwise	practice	Guided	1	0.5	0	37.48923	0.53566	-1.45346	-0.79826	0.799056082489416	0.692601	-6.860238	3.661328
Trial1	3	1	blindfold	counterclockwise	practice	Guided	1	0.5	0	37.50923	0.53568	-1.45346	-0.79825	0.799046970251944	0.694599	-6.923715	3.573069
Trial1	3	1	blindfold	counterclockwise	practice	Guided	1	0.5	0	37.52922	0.53572	-1.45345	-0.79825	0.799048757142547	0.741307	-6.906788	3.614373
Trial1	3	1	blindfold	counterclockwise	practice	Guided	1	0.5	0	37.54922	0.53574	-1.45345	-0.79824	0.799039708656479	0.752741	-6.889861	3.577071
Trial1	3	1	blindfold	counterclockwise	practice	Guided	1	0.5	0	37.56923	0.53576	-1.45345	-0.79824	0.799040602028553	0.775722	-6.877165	3.608599
Trial1	3	1	blindfold	counterclockwise	practice	Guided	1	0.5	0	37.58923	0.53578	-1.45345	-0.79824	0.799041498567619	0.776357	-6.868702	3.600169
Trial1	3	1	blindfold	counterclockwise	practice	Guided	1	0.5	0	37.60922	0.5358	-1.45345	-0.7982301	0.79903244895722	0.773471	-6.906788	3.582961
Trial1	3	1	blindfold	counterclockwise	practice	Guided	1	0.5	0	37.62923	0.53585	-1.45345	-0.7982301	0.799034691098879	0.779879	-6.851774	3.606947
Trial1	3	1	blindfold	counterclockwise	practice	Guided	1	0.5	0	37.64923	0.53587	-1.45344	-0.7982301	0.799035589900428	0.763338	-6.839079	3.603395
Trial1	3	1	blindfold	counterclockwise	practice	Guided	1	0.5	0	37.66922	0.53589	-1.45344	-0.79822	0.799026423507301	0.731445	-6.843311	3.6306
Trial1	3	1	blindfold	counterclockwise	practice	Guided	1	0.5	0	37.68922	0.53591	-1.45344	-0.79822	0.799027323320594	0.740327	-6.830615	3.570873
Trial1	3	1	blindfold	counterclockwise	practice	Guided	1	0.5	0	37.70923	0.53593	-1.45344	-0.79822	0.799028220954592	0.764085	-6.847543	3.575203
Trial1	3	1	blindfold	counterclockwise	practice	Guided	1	0.5	0	37.72923	0.53597	-1.45344	-0.79822	0.799030020399739	0.798692	-6.86447	3.584979
Trial1	3	1	blindfold	counterclockwise	practice	Guided	1	0.5	0	37.74922	0.53599	-1.45344	-0.79822	0.799030922213862	0.762723	-6.847543	3.556669
Trial1	3	1	blindfold	counterclockwise	practice	Guided	1	0.5	0	37.76923	0.53601	-1.45344	-0.79822	0.799031824528933	0.796109	-6.894092	3.56356
Trial1	3	1	blindfold	counterclockwise	practice	Guided	1	0.5	0	37.78923	0.53604	-1.45344	-0.79822	0.799033176252374	0.80044	-6.898324	3.542466
Trial1	3	1	blindfold	counterclockwise	practice	Guided	1	0.5	0	37.80922	0.53606	-1.45344	-0.79822	0.799034077128391	0.777235	-6.856006	3.587539
Trial1	3	1	blindfold	counterclockwise	practice	Guided	1	0.5	0	37.82922	0.53611	-1.45343	-0.79822	0.799036335537495	0.804183	-6.856006	3.568451
Trial1	3	1	blindfold	counterclockwise	practice	Guided	1	0.5	0	37.84923	0.53613	-1.45343	-0.79822	0.79903724085375	0.850891	-6.889861	3.567905
Trial1	3	1	blindfold	counterclockwise	practice	Guided	1	0.5	0	37.86923	0.53615	-1.45343	-0.79822	0.799038143974314	0.835539	-6.923715	3.600662
Trial1	3	1	blindfold	counterclockwise	practice	Guided	1	0.5	0	37.88922	0.53618	-1.45344	-0.79821	0.799029500327226	0.814112	-6.940642	3.603214
Trial1	3	1	blindfold	counterclockwise	practice	Guided	1	0.5	0	37.90923	0.5362	-1.45344	-0.7982	0.799020460951363	0.804228	-6.860238	3.674598
Trial1	3	1	blindfold	counterclockwise	practice	Guided	1	0.5	0	37.92923	0.53624	-1.45343	-0.7982	0.799022273929173	0.757344	-6.720589	3.730333
Trial1	3	1	blindfold	counterclockwise	practice	Guided	1	0.5	0	37.94922	0.53626	-1.45343	-0.79819	0.799013179255713	0.771999	-6.745979	3.687146
Trial1	3	1	blindfold	counterclockwise	practice	Guided	1	0.5	0	37.96922	0.53629	-1.45342	-0.79819	0.799014540390677	0.786957	-6.77137	3.677497
Trial1	3	1	blindfold	counterclockwise	practice	Guided	1	0.5	0	37.98923	0.53631	-1.45342	-0.79819	0.799015450243441	0.804832	-6.750211	3.666174
Trial1	3	1	blindfold	counterclockwise	practice	Guided	1	0.5	0	38.00923	0.53633	-1.45341	-0.79819	0.799016357887016	0.815051	-6.729052	3.590572
Trial1	3	1	blindfold	counterclockwise	practice	Guided	1	0.5	0	38.02922	0.53638	-1.4534	-0.79819	0.799018633245299	0.852291	-6.720589	3.602024
Trial1	3	1	blindfold	counterclockwise	practice	Guided	1	0.5	0	38.04922	0.53641	-1.4534	-0.79819	0.799019998873064	0.816991	-6.737516	3.56494
Trial1	3	1	blindfold	counterclockwise	practice	Guided	1	0.5	0	38.06923	0.53643	-1.45339	-0.79819	0.79902091172697	0.788345	-6.665575	3.60546
Trial1	3	1	blindfold	counterclockwise	practice	Guided	1	0.5	0	38.08923	0.53645	-1.45339	-0.79819	0.799021825081807	0.807655	-6.669807	3.699937
Trial1	3	1	blindfold	counterclockwise	practice	Guided	1	0.5	0	38.10922	0.53648	-1.45338	-0.79818	0.79901324973614	0.792184	-6.657112	3.771327
Trial1	3	1	blindfold	counterclockwise	practice	Guided	1	0.5	0	38.12923	0.53652	-1.45337	-0.79817	0.79900501408928	0.850996	-6.72482	3.725046
Trial1	3	1	blindfold	counterclockwise	practice	Guided	1	0.5	0	38.14923	0.53655	-1.45337	-0.79817	0.79900638499397	0.824467	-6.716357	3.684743
Trial1	3	1	blindfold	counterclockwise	practice	Guided	1	0.5	0	38.16922	0.53657	-1.45337	-0.79817	0.799007301372821	0.860186	-6.661343	3.662107
Trial1	3	1	blindfold	counterclockwise	practice	Guided	1	0.5	0	38.18922	0.5366	-1.45337	-0.79817	0.799008674150044	0.785468	-6.593635	3.694405
Trial1	3	1	blindfold	counterclockwise	practice	Guided	1	0.5	0	38.20923	0.53662	-1.45336	-0.79818	0.799019651647897	0.79044	-6.538621	3.63401
Trial1	3	1	blindfold	counterclockwise	practice	Guided	1	0.5	0	38.22923	0.53667	-1.45333	-0.79819	0.799031891368624	0.752158	-6.386276	3.47104
Trial1	3	1	blindfold	counterclockwise	practice	Guided	1	0.5	0	38.24922	0.53669	-1.45331	-0.7982	0.79904281100835	0.771123	-6.259322	3.391893
Trial1	3	1	blindfold	counterclockwise	practice	Guided	1	0.5	0	38.26923	0.53672	-1.45328	-0.79822	0.799064137426713	0.77236	-6.221236	3.268885
Trial1	3	1	blindfold	counterclockwise	practice	Guided	1	0.5	0	38.28923	0.53675	-1.45325	-0.79824	0.799085521704555	0.816305	-6.195845	3.199844
Trial1	3	1	blindfold	counterclockwise	practice	Guided	1	0.5	0	38.30922	0.53678	-1.45323	-0.79828	0.799126853432312	0.864497	-6.208541	3.12336
Trial1	3	1	blindfold	counterclockwise	practice	Guided	1	0.5	0	38.32922	0.53685	-1.45319	-0.7983	0.799150023460484	0.954086	-6.195845	2.95641
Trial1	3	1	blindfold	counterclockwise	practice	Guided	1	0.5	0	38.34923	0.53688	-1.45318	-0.79833	0.799181417982204	0.990266	-6.322799	2.874382
Trial1	3	1	blindfold	counterclockwise	practice	Guided	1	0.5	0	38.36923	0.53691	-1.45318	-0.79836	0.799212810776308	0.958615	-6.432826	2.791233
Trial1	3	1	blindfold	counterclockwise	practice	Guided	1	0.5	0	38.38922	0.53695	-1.45319	-0.79838	0.799234605053503	0.958948	-6.48784	2.785011
Trial1	3	1	blindfold	counterclockwise	practice	Guided	1	0.5	0	38.40923	0.53698	-1.4532	-0.79842	0.799275943579007	0.895979	-6.504767	2.765141
Trial1	3	1	blindfold	counterclockwise	practice	Guided	1	0.5	0	38.42923	0.53704	-1.45323	-0.79844	0.799298668954781	0.837466	-6.661343	2.819862
Trial1	3	1	blindfold	counterclockwise	practice	Guided	1	0.5	0	38.44922	0.53707	-1.45325	-0.79845	0.799310061665716	0.827882	-6.69943	2.887034
Trial1	3	1	blindfold	counterclockwise	practice	Guided	1	0.5	0	38.46922	0.5371	-1.45327	-0.79845	0.799311452675955	0.766127	-6.77137	2.916116
Trial1	3	1	blindfold	counterclockwise	practice	Guided	1	0.5	0	38.48923	0.53713	-1.45329	-0.79845	0.799312847577103	0.764215	-6.822152	3.060216
Trial1	3	1	blindfold	counterclockwise	practice	Guided	1	0.5	0	38.50923	0.53716	-1.45331	-0.79843	0.799294235327823	0.789283	-6.894092	3.188777
Trial1	3	1	blindfold	counterclockwise	practice	Guided	1	0.5	0	38.52922	0.53721	-1.45334	-0.7984101	0.799276675457357	0.751438	-6.868702	3.530491
Trial1	3	1	blindfold	counterclockwise	practice	Guided	1	0.5	0	38.54922	0.53724	-1.45336	-0.79838	0.799248063661982	0.736048	-6.86447	3.724554
Trial1	3	1	blindfold	counterclockwise	practice	Guided	1	0.5	0	38.56923	0.53726	-1.45337	-0.79835	0.799218988974893	0.755226	-6.902556	3.857668
Trial1	3	1	blindfold	counterclockwise	practice	Guided	1	0.5	0	38.58923	0.53728	-1.45337	-0.7983201	0.79919003116026	0.772156	-6.91102	3.965143
Trial1	3	1	blindfold	counterclockwise	practice	Guided	1	0.5	0	38.60922	0.53731	-1.45338	-0.79827	0.799141479271284	0.797468	-6.885629	3.967147
Trial1	3	1	blindfold	counterclockwise	practice	Guided	1	0.5	0	38.62923	0.53736	-1.4534	-0.79825	0.799123750798095	0.910124	-6.957569	3.93787
Trial1	3	1	blindfold	counterclockwise	practice	Guided	1	0.5	0	38.64923	0.5374	-1.45341	-0.7982301	0.799105735462464	0.956161	-6.999887	3.94577
Trial1	3	1	blindfold	counterclockwise	practice	Guided	1	0.5	0	38.66922	0.53743	-1.45343	-0.79821	0.79908707449275	0.933698	-7.042205	3.960982
Trial1	3	1	blindfold	counterclockwise	practice	Guided	1	0.5	0	38.68922	0.53746	-1.45344	-0.7982	0.799078536366321	0.909513	-7.02951	3.885926
Trial1	3	1	blindfold	counterclockwise	practice	Guided	1	0.5	0	38.70923	0.53749	-1.45345	-0.79819	0.799069942655015	0.911944	-6.995656	3.806448
Trial1	3	1	blindfold	counterclockwise	practice	Guided	1	0.5	0	38.72923	0.53754	-1.45345	-0.7982	0.799082292982539	0.797997	-6.856006	3.529986
Trial1	3	1	blindfold	counterclockwise	practice	Guided	1	0.5	0	38.74922	0.53756	-1.45345	-0.79821	0.799093174259334	0.761169	-6.822152	3.297845
Trial1	3	1	blindfold	counterclockwise	practice	Guided	1	0.5	0	38.76923	0.53758	-1.45344	-0.79824	0.799124123355532	0.831924	-6.834847	3.154873
Trial1	3	1	blindfold	counterclockwise	practice	Guided	1	0.5	0	38.78923	0.53761	-1.45344	-0.79827	0.799155541278143	0.850844	-6.851774	2.969589
Trial1	3	1	blindfold	counterclockwise	practice	Guided	1	0.5	0	38.80922	0.53764	-1.45344	-0.79834	0.799226791478538	0.90704	-6.809456	2.795757
Trial1	3	1	blindfold	counterclockwise	practice	Guided	1	0.5	0	38.82922	0.5377	-1.45342	-0.79838	0.799269630224237	1.015785	-6.767138	2.494492
Trial1	3	1	blindfold	counterclockwise	practice	Guided	1	0.5	0	38.84923	0.53774	-1.45342	-0.79842	0.79931146780495	0.958835	-6.779834	2.380807
Trial1	3	1	blindfold	counterclockwise	practice	Guided	1	0.5	0	38.86923	0.53778	-1.45341	-0.79846	0.799353307198092	0.967065	-6.788297	2.359046
Trial1	3	1	blindfold	counterclockwise	practice	Guided	1	0.5	0	38.88922	0.53781	-1.45341	-0.7985001	0.799394734253928	0.930081	-6.750211	2.327852
Trial1	3	1	blindfold	counterclockwise	practice	Guided	1	0.5	0	38.90923	0.53785	-1.4534	-0.79856	0.799456524780851	0.907443	-6.737516	2.307635
Trial1	3	1	blindfold	counterclockwise	practice	Guided	1	0.5	0	38.92923	0.53792	-1.4534	-0.79858	0.799479785904034	0.88518	-6.834847	2.37381
Trial1	3	1	blindfold	counterclockwise	practice	Guided	1	0.5	0	38.94922	0.53795	-1.4534	-0.7985901	0.799491270325501	0.862494	-6.885629	2.499364
Trial1	3	1	blindfold	counterclockwise	practice	Guided	1	0.5	0	38.96922	0.53798	-1.45341	-0.7986	0.799502639589986	0.874097	-6.826384	2.674332
Trial1	3	1	blindfold	counterclockwise	practice	Guided	1	0.5	0	38.98923	0.53801	-1.45341	-0.7985901	0.799494121671518	0.869805	-6.881397	2.835314
Trial1	3	1	blindfold	counterclockwise	practice	Guided	1	0.5	0	39.00923	0.53804	-1.45341	-0.79856	0.799465540896026	0.839427	-6.885629	3.057895
Trial1	3	1	blindfold	counterclockwise	practice	Guided	1	0.5	0	39.02922	0.5381	-1.45342	-0.79853	0.799438392484334	0.800121	-6.902556	3.339208
Trial1	3	1	blindfold	counterclockwise	practice	Guided	1	0.5	0	39.04922	0.53812	-1.45343	-0.7985001	0.799409459703719	0.778946	-6.906788	3.498851
Trial1	3	1	blindfold	counterclockwise	practice	Guided	1	0.5	0	39.06923	0.53815	-1.45343	-0.79847	0.799380883410299	0.760012	-6.898324	3.684134
Trial1	3	1	blindfold	counterclockwise	practice	Guided	1	0.5	0	39.08923	0.53817	-1.45343	-0.79843	0.79934182796876	0.773585	-6.885629	3.833797
Trial1	3	1	blindfold	counterclockwise	practice	Guided	1	0.5	0	39.10922	0.5382	-1.45343	-0.79835	0.799263364998774	0.760205	-6.830615	4.002539
Trial1	3	1	blindfold	counterclockwise	practice	Guided	1	0.5	0	39.12923	0.53824	-1.45343	-0.7983201	0.79923539024109	0.741959	-6.86447	4.018082
Trial1	3	1	blindfold	counterclockwise	practice	Guided	1	0.5	0	39.14923	0.53827	-1.45343	-0.79829	0.799206818990814	0.775004	-6.860238	4.029201
Trial1	3	1	blindfold	counterclockwise	practice	Guided	1	0.5	0	39.16922	0.53829	-1.45343	-0.79826	0.799177771998584	0.80145	-6.847543	3.963377
Trial1	3	1	blindfold	counterclockwise	practice	Guided	1	0.5	0	39.18922	0.53831	-1.45343	-0.79825	0.799168726860141	0.84353	-6.856006	3.867361
Trial1	3	1	blindfold	counterclockwise	practice	Guided	1	0.5	0	39.20923	0.53834	-1.45343	-0.79824	0.799160222121937	0.869104	-6.872933	3.752253
Trial1	3	1	blindfold	counterclockwise	practice	Guided	1	0.5	0	39.22923	0.53839	-1.45343	-0.79825	0.799172568194761	0.903407	-6.894092	3.372926
Trial1	3	1	blindfold	counterclockwise	practice	Guided	1	0.5	0	39.24922	0.53842	-1.45343	-0.79827	0.799194072507174	0.884224	-6.915251	3.242493
Trial1	3	1	blindfold	counterclockwise	practice	Guided	1	0.5	0	39.26923	0.53845	-1.45344	-0.79829	0.799215458799253	0.925467	-6.940642	3.094509
Trial1	3	1	blindfold	counterclockwise	practice	Guided	1	0.5	0	39.28923	0.53848	-1.45344	-0.79831	0.799236846142584	0.92738	-6.940642	2.963073
Trial1	3	1	blindfold	counterclockwise	practice	Guided	1	0.5	0	39.30922	0.53852	-1.45345	-0.79836	0.799288782444533	0.937957	-6.966033	2.883255
Trial1	3	1	blindfold	counterclockwise	practice	Guided	1	0.5	0	39.32922	0.53858	-1.45346	-0.79838	0.799311621599388	0.923668	-6.98296	2.759587
Trial1	3	1	blindfold	counterclockwise	practice	Guided	1	0.5	0	39.34923	0.53861	-1.45347	-0.7984	0.799333013493954	0.930073	-7.016815	2.728726
Trial1	3	1	blindfold	counterclockwise	practice	Guided	1	0.5	0	39.36923	0.53865	-1.45347	-0.79842	0.799354952964878	0.913401	-7.008351	2.81765
Trial1	3	1	blindfold	counterclockwise	practice	Guided	1	0.5	0	39.38922	0.53868	-1.45347	-0.79843	0.799366345475077	0.884383	-6.978728	2.862053
Trial1	3	1	blindfold	counterclockwise	practice	Guided	1	0.5	0	39.40923	0.53871	-1.45347	-0.79844	0.799377798606039	0.918332	-6.932179	2.915688
Trial1	3	1	blindfold	counterclockwise	practice	Guided	1	0.5	0	39.42923	0.53877	-1.45347	-0.79844	0.799380707423176	0.932903	-6.966033	3.052698
Trial1	3	1	blindfold	counterclockwise	practice	Guided	1	0.5	0	39.44922	0.53881	-1.45347	-0.79844	0.799382648167875	0.976132	-6.991424	3.149532
Trial1	3	1	blindfold	counterclockwise	practice	Guided	1	0.5	0	39.46922	0.53884	-1.45348	-0.79843	0.799374102558979	0.964854	-7.012583	3.237795
Trial1	3	1	blindfold	counterclockwise	practice	Guided	1	0.5	0	39.48923	0.53888	-1.45348	-0.79842	0.799366104626014	0.945699	-6.991424	3.368234
Trial1	3	1	blindfold	counterclockwise	practice	Guided	1	0.5	0	39.50923	0.53891	-1.45348	-0.79838	0.799327616119775	0.931068	-6.91102	3.502565
Trial1	3	1	blindfold	counterclockwise	practice	Guided	1	0.5	0	39.52922	0.53897	-1.45347	-0.79836	0.799310596324569	0.893668	-6.81792	3.65243
Trial1	3	1	blindfold	counterclockwise	practice	Guided	1	0.5	0	39.54922	0.539	-1.45346	-0.79834	0.79929199576037	0.90043	-6.775602	3.674192
Trial1	3	1	blindfold	counterclockwise	practice	Guided	1	0.5	0	39.56923	0.53903	-1.45345	-0.79833	0.799283517094226	0.904953	-6.834847	3.670316
Trial1	3	1	blindfold	counterclockwise	practice	Guided	1	0.5	0	39.58923	0.53906	-1.45345	-0.79831	0.799264981350342	0.923136	-6.898324	3.65479
Trial1	3	1	blindfold	counterclockwise	practice	Guided	1	0.5	0	39.60922	0.53911	-1.45345	-0.79831	0.799267426811335	0.937604	-6.915251	3.538347
Trial1	3	1	blindfold	counterclockwise	practice	Guided	1	0.5	0	39.62923	0.53917	-1.45345	-0.79831	0.79927036314794	1.017578	-6.91102	3.373644
Trial1	3	1	blindfold	counterclockwise	practice	Guided	1	0.5	0	39.64923	0.5392	-1.45345	-0.79831	0.799271835922399	0.942453	-6.923715	3.303999
Trial1	3	1	blindfold	counterclockwise	practice	Guided	1	0.5	0	39.66922	0.53923	-1.45346	-0.7983201	0.799283367942107	0.980669	-6.949106	3.196672
Trial1	3	1	blindfold	counterclockwise	practice	Guided	1	0.5	0	39.68922	0.53927	-1.45346	-0.79833	0.79929527389379	0.942506	-6.995656	3.142699
Trial1	3	1	blindfold	counterclockwise	practice	Guided	1	0.5	0	39.70923	0.5393	-1.45347	-0.79836	0.799326751859181	0.979915	-7.012583	3.098985
Trial1	3	1	blindfold	counterclockwise	practice	Guided	1	0.5	0	39.72923	0.53936	-1.45348	-0.79837	0.799339647063645	0.968183	-7.008351	2.979199
Trial1	3	1	blindfold	counterclockwise	practice	Guided	1	0.5	0	39.74922	0.5394	-1.45348	-0.79839	0.799361560712463	0.972205	-7.037974	2.928577
Trial1	3	1	blindfold	counterclockwise	practice	Guided	1	0.5	0	39.76923	0.53944	-1.45349	-0.7984	0.799373534407361	0.996626	-7.025278	2.888076
Trial1	3	1	blindfold	counterclockwise	practice	Guided	1	0.5	0	39.78923	0.53947	-1.45349	-0.79842	0.799395019872015	0.974838	-6.978728	2.894845
Trial1	3	1	blindfold	counterclockwise	practice	Guided	1	0.5	0	39.80922	0.53951	-1.45349	-0.79843	0.799406937414159	1.014341	-6.961801	2.923509
Trial1	3	1	blindfold	counterclockwise	practice	Guided	1	0.5	0	39.82922	0.53958	-1.45349	-0.79844	0.799420400266033	1.049459	-6.970265	3.002804
Trial1	3	1	blindfold	counterclockwise	practice	Guided	1	0.5	0	39.84923	0.53962	-1.45349	-0.79844	0.799422381436655	1.016744	-6.93641	3.1147
Trial1	3	1	blindfold	counterclockwise	practice	Guided	1	0.5	0	39.86923	0.53966	-1.45348	-0.79844	0.799424364603279	1.010151	-6.944874	3.143903
Trial1	3	1	blindfold	counterclockwise	practice	Guided	1	0.5	0	39.88922	0.53969	-1.45348	-0.79843	0.799415854276439	1.008332	-6.932179	3.220171
Trial1	3	1	blindfold	counterclockwise	practice	Guided	1	0.5	0	39.90923	0.53973	-1.45348	-0.7984101	0.799397957613484	0.981174	-6.906788	3.294435
Trial1	3	1	blindfold	counterclockwise	practice	Guided	1	0.5	0	39.92923	0.5398	-1.45347	-0.79839	0.799381376608714	0.980717	-6.906788	3.45997
Trial1	3	1	blindfold	counterclockwise	practice	Guided	1	0.5	0	39.94922	0.53984	-1.45347	-0.79838	0.799373427277451	0.999767	-6.932179	3.477188
Trial1	3	1	blindfold	counterclockwise	practice	Guided	1	0.5	0	39.96922	0.53988	-1.45347	-0.79837	0.799365420461723	1.031808	-6.91102	3.510752
[truncated: 15,514 more rows]
