# Supplementary material for: Assessing kinesthetic proprioceptive function of the upper limb: a novel dynamic movement reproduction task using a robotic arm
Source: PeerJ. 2021 May 3;9:e11301. doi: 10.7717/peerj.11301 (PMC8101453; doi:10.7717/peerj.11301)
Supplement: Supplemental Information 1 [file peerj-09-11301-s001.zip › DMR raw data_Study 1/Session 1/HMData_PP14-1_2019-06-20-16-27-15.txt]

Trial1	3	1	noBlindfold	clockwise	practice	Guided	1	0.5	0	0	0.44998	-1.45	-0.8	0.80156217603685	0.027856	-0.015357	-0.0019065
Trial1	3	1	noBlindfold	clockwise	practice	Guided	1	0.5	0	0.01657104	0.44998	-1.45	-0.8	0.80156217603685	-0.028155	0.018498	0.011344
Trial1	3	1	noBlindfold	clockwise	practice	Guided	1	0.5	0	0.03656006	0.44998	-1.45	-0.8	0.80156217603685	-0.0017008	0.010035	-0.0038644
Trial1	3	1	noBlindfold	clockwise	practice	Guided	1	0.5	0	0.05656433	0.44998	-1.45	-0.8	0.80156217603685	0.01435	0.014266	0.0099256
Trial1	3	1	noBlindfold	clockwise	practice	Guided	1	0.5	0	0.0765686	0.44998	-1.45	-0.8	0.80156217603685	0.018855	0.018497	0.0059843
Trial1	3	1	noBlindfold	clockwise	practice	Guided	1	0.5	0	0.09655762	0.44998	-1.45	-0.8	0.80156217603685	0.011249	0.0015704	-0.0072422
Trial1	3	1	noBlindfold	clockwise	practice	Guided	1	0.5	0	0.1165619	0.44998	-1.45	-0.8	0.80156217603685	0.019416	0.022728	-0.015406
Trial1	3	1	noBlindfold	clockwise	practice	Guided	1	0.5	0	0.1365662	0.44998	-1.45	-0.8	0.80156217603685	-0.0011356	-0.019591	-0.012303
Trial1	3	1	noBlindfold	clockwise	practice	Guided	1	0.5	0	0.1565704	0.44998	-1.45	-0.8	0.80156217603685	-0.0050769	0.010032	-0.016804
Trial1	3	1	noBlindfold	clockwise	practice	Guided	1	0.5	0	0.1765594	0.44998	-1.45	-0.8	0.80156217603685	0.012094	0.0015658	-0.019904
Trial1	3	1	noBlindfold	clockwise	practice	Guided	1	0.5	0	0.1965637	0.44998	-1.45	-0.8	0.80156217603685	-0.01464	0.01426	-0.021581
Trial1	3	1	noBlindfold	clockwise	practice	Guided	1	0.5	0	0.216568	0.44998	-1.45	-0.8	0.80156217603685	0.0053538	0.010028	0.017822
Trial1	3	1	noBlindfold	clockwise	practice	Guided	1	0.5	0	0.236557	0.44998	-1.45	-0.8	0.80156217603685	-0.022805	-0.011132	-0.0052466
Trial1	3	1	noBlindfold	clockwise	practice	Guided	1	0.5	0	0.2565613	0.44998	-1.45	-0.8	0.80156217603685	-0.031529	-0.023827	-0.00158
Trial1	3	1	noBlindfold	clockwise	practice	Guided	1	0.5	0	0.2765656	0.44998	-1.45	-0.8	0.80156217603685	-0.019422	0.0015618	0.0077045
Trial1	3	1	noBlindfold	clockwise	practice	Guided	1	0.5	0	0.2965698	0.44998	-1.45	-0.8	0.80156217603685	-0.0053511	-0.011134	-0.012569
Trial1	3	1	noBlindfold	clockwise	practice	Guided	1	0.5	0	0.3165588	0.44998	-1.45	-0.8	0.80156217603685	-0.018298	0.010026	-0.0091845
Trial1	3	1	noBlindfold	clockwise	practice	Guided	1	0.5	0	0.3365631	0.44998	-1.45	-0.8	0.80156217603685	-0.0019683	-0.011133	0.00038281
Trial1	3	1	noBlindfold	clockwise	practice	Guided	1	0.5	0	0.3565674	0.44998	-1.45	-0.8	0.80156217603685	0.022527	-0.011133	0.01473
Trial1	3	1	noBlindfold	clockwise	practice	Guided	1	0.5	0	0.3765564	0.44998	-1.45	-0.8	0.80156217603685	-0.0050714	-0.0069041	-0.020447
Trial1	3	1	noBlindfold	clockwise	practice	Guided	1	0.5	0	0.3965607	0.44998	-1.45	-0.8	0.80156217603685	0.0042143	-0.02383	-0.028889
Trial1	3	1	noBlindfold	clockwise	practice	Guided	1	0.5	0	0.4165649	0.44997	-1.45	-0.8	0.801562800977793	-0.023078	0.010021	-0.0010084
Trial1	3	1	noBlindfold	clockwise	practice	Guided	1	0.5	0	0.4365692	0.44997	-1.45	-0.8	0.801562800977793	0.012944	-0.015371	-0.032549
Trial1	3	1	noBlindfold	clockwise	practice	Guided	1	0.5	0	0.4565582	0.44997	-1.45	-0.8	0.801562800977793	0.016048	0.018482	-0.015376
Trial1	3	1	noBlindfold	clockwise	practice	Guided	1	0.5	0	0.4765625	0.44997	-1.45	-0.8	0.801562800977793	-0.00083709	0.010016	-0.016493
Trial1	3	1	noBlindfold	clockwise	practice	Guided	1	0.5	0	0.4965668	0.44997	-1.45	-0.8	0.801562800977793	-0.0027934	-0.0069103	0.013065
Trial1	3	1	noBlindfold	clockwise	practice	Guided	1	0.5	0	0.516571	0.44997	-1.45	-0.8	0.801562800977793	0.010156	-0.011143	-0.021555
Trial1	3	1	noBlindfold	clockwise	practice	Guided	1	0.5	0	0.5365601	0.44997	-1.45	-0.8	0.801562800977793	-0.0098389	-0.0069096	-0.0086069
Trial1	3	1	noBlindfold	clockwise	practice	Guided	1	0.5	0	0.5565643	0.44997	-1.45	-0.8	0.801562800977793	8.0537E-06	-0.0069082	-0.029157
Trial1	3	1	noBlindfold	clockwise	practice	Guided	1	0.5	0	0.5765686	0.44997	-1.45	-0.8	0.801562800977793	-0.014057	-0.0026761	-0.0091608
Trial1	3	1	noBlindfold	clockwise	practice	Guided	1	0.5	0	0.5965576	0.44997	-1.45	-0.8	0.801562800977793	0.016619	0.0015552	-0.011703
Trial1	3	1	noBlindfold	clockwise	practice	Guided	1	0.5	0	0.6165619	0.44997	-1.45	-0.8	0.801562800977793	-0.010674	0.0015556	0.0040668
Trial1	3	1	noBlindfold	clockwise	practice	Guided	1	0.5	0	0.6365662	0.44996	-1.45	-0.8	0.801563426043345	0.012118	-0.0026769	-0.019866
Trial1	3	1	noBlindfold	clockwise	practice	Guided	1	0.5	0	0.6565704	0.44996	-1.45	-0.8	0.801563426043345	-0.018558	-0.015372	-0.004935
Trial1	3	1	noBlindfold	clockwise	practice	Guided	1	0.5	0	0.6765594	0.44996	-1.45	-0.8	0.801563426043345	0.0095996	-0.028068	0.01814
Trial1	3	1	noBlindfold	clockwise	practice	Guided	1	0.5	0	0.6965637	0.44996	-1.45	-0.8	0.801563426043345	-0.014895	0.001555	0.0037953
Trial1	3	1	noBlindfold	clockwise	practice	Guided	1	0.5	0	0.716568	0.44996	-1.45	-0.8	0.801563426043345	0.034355	0.018481	-0.040974
Trial1	3	1	noBlindfold	clockwise	practice	Guided	1	0.5	0	0.736557	0.44996	-1.45	-0.8	0.801563426043345	0.0073408	0.0057836	-0.012813
Trial1	3	1	noBlindfold	clockwise	practice	Guided	1	0.5	0	0.7565613	0.44996	-1.45	-0.8	0.801563426043345	-0.023057	0.0057815	-0.00098357
Trial1	3	1	noBlindfold	clockwise	practice	Guided	1	0.5	0	0.7765656	0.44996	-1.45	-0.8	0.801563426043345	0.028455	-0.002683	-0.010289
Trial1	3	1	noBlindfold	clockwise	practice	Guided	1	0.5	0	0.7965698	0.44996	-1.45	-0.8	0.801563426043345	-0.043608	0.010011	-0.010824
Trial1	3	1	noBlindfold	clockwise	practice	Guided	1	0.5	0	0.8165588	0.44996	-1.45	-0.8	0.801563426043345	0.014109	0.01001	0.014209
Trial1	3	1	noBlindfold	clockwise	practice	Guided	1	0.5	0	0.8365631	0.44996	-1.45	-0.8	0.801563426043345	-0.010387	-0.03654	-0.00013712
Trial1	3	1	noBlindfold	clockwise	practice	Guided	1	0.5	0	0.8565674	0.44996	-1.45	-0.8	0.801563426043345	0.011006	-0.0026852	-0.002957
Trial1	3	1	noBlindfold	clockwise	practice	Guided	1	0.5	0	0.8765564	0.44996	-1.45	-0.8	0.801563426043345	-0.010104	0.0057746	-0.0043538
Trial1	3	1	noBlindfold	clockwise	practice	Guided	1	0.5	0	0.8965607	0.44996	-1.45	-0.8	0.801563426043345	-0.019107	-0.0069209	0.0035327
Trial1	3	1	noBlindfold	clockwise	practice	Guided	1	0.5	0	0.9165649	0.44996	-1.45	-0.8	0.801563426043345	0.0059489	-0.0069205	0.0094362
Trial1	3	1	noBlindfold	clockwise	practice	Guided	1	0.5	0	0.9365692	0.44996	-1.45	-0.8	0.801563426043345	0.0031269	0.010008	-0.011955
Trial1	3	1	noBlindfold	clockwise	practice	Guided	1	0.5	0	0.9565582	0.44996	-1.45	-0.8	0.801563426043345	0.0070696	0.0057743	-0.0074508
Trial1	3	1	noBlindfold	clockwise	practice	Guided	1	0.5	0	0.9765625	0.44996	-1.45	-0.8	0.801563426043345	-0.010098	0.0227	-0.0043425
Trial1	3	1	noBlindfold	clockwise	practice	Guided	1	0.5	0	0.9965668	0.44996	-1.45	-0.8	0.801563426043345	-0.013481	-0.015386	-0.017288
Trial1	3	1	noBlindfold	clockwise	practice	Guided	1	0.5	0	1.016571	0.44996	-1.45	-0.8	0.801563426043345	0.0014501	-0.0069228	0.0097272
Trial1	3	1	noBlindfold	clockwise	practice	Guided	1	0.5	0	1.03656	0.44996	-1.45	-0.8	0.801563426043345	-0.0010935	-0.0026914	-0.012225
Trial1	3	1	noBlindfold	clockwise	practice	Guided	1	0.5	0	1.056564	0.44996	-1.45	-0.8	0.801563426043345	-0.044997	0.031161	0.010312
Trial1	3	1	noBlindfold	clockwise	practice	Guided	1	0.5	0	1.076569	0.44995	-1.45	-0.8	0.801564051233505	0.00031174	0.022697	-0.033333
Trial1	3	1	noBlindfold	clockwise	practice	Guided	1	0.5	0	1.096558	0.44995	-1.45	-0.8	0.801564051233505	0.0067979	-0.0026947	-0.0079975
Trial1	3	1	noBlindfold	clockwise	practice	Guided	1	0.5	0	1.116562	0.44995	-1.45	-0.8	0.801564051233505	0.0014576	0.014232	0.013396
Trial1	3	1	noBlindfold	clockwise	practice	Guided	1	0.5	0	1.136566	0.44995	-1.45	-0.8	0.801564051233505	-0.0047486	-0.032317	-0.020943
Trial1	3	1	noBlindfold	clockwise	practice	Guided	1	0.5	0	1.15657	0.44995	-1.45	-0.8	0.801564051233505	0.0020164	-0.0069276	0.0049518
Trial1	3	1	noBlindfold	clockwise	practice	Guided	1	0.5	0	1.176559	0.44995	-1.45	-0.8	0.801564051233505	-0.022476	0.0057634	-0.0093923
Trial1	3	1	noBlindfold	clockwise	practice	Guided	1	0.5	0	1.196564	0.44995	-1.45	-0.8	0.801564051233505	-0.037382	-0.0069323	0.023548
Trial1	3	1	noBlindfold	clockwise	practice	Guided	1	0.5	0	1.216568	0.44995	-1.45	-0.8	0.801564051233505	-0.0061431	-0.02386	0.00017478
Trial1	3	1	noBlindfold	clockwise	practice	Guided	1	0.5	0	1.236557	0.44995	-1.45	-0.8	0.801564051233505	0.0034217	0.035387	-0.012212
Trial1	3	1	noBlindfold	clockwise	practice	Guided	1	0.5	0	1.256561	0.44995	-1.45	-0.8	0.801564051233505	0.01469	0.0057639	-0.004604
Trial1	3	1	noBlindfold	clockwise	practice	Guided	1	0.5	0	1.276566	0.44995	-1.45	-0.8	0.801564051233505	-0.040225	-0.019629	-0.061454
Trial1	3	1	noBlindfold	clockwise	practice	Guided	1	0.5	0	1.29657	0.44995	-1.45	-0.8	0.801564051233505	0.0099109	-0.019629	-0.015867
Trial1	3	1	noBlindfold	clockwise	practice	Guided	1	0.5	0	1.316559	0.44995	-1.45	-0.8	0.801564051233505	-0.014305	0.014224	-0.004599
Trial1	3	1	noBlindfold	clockwise	practice	Guided	1	0.5	0	1.336563	0.44995	-1.45	-0.8	0.801564051233505	0.021738	0.018457	0.0010234
Trial1	3	1	noBlindfold	clockwise	practice	Guided	1	0.5	0	1.356567	0.44995	-1.45	-0.8	0.801564051233505	0.0037041	0.014224	-0.02037
Trial1	3	1	noBlindfold	clockwise	practice	Guided	1	0.5	0	1.376556	0.44995	-1.45	-0.8	0.801564051233505	0.0062503	-0.0069345	-0.0074187
Trial1	3	1	noBlindfold	clockwise	practice	Guided	1	0.5	0	1.396561	0.44995	-1.45	-0.8	0.801564051233505	-0.013183	-0.028093	-0.031634
Trial1	3	1	noBlindfold	clockwise	practice	Guided	1	0.5	0	1.416565	0.44995	-1.45	-0.8	0.801564051233505	-0.010359	-0.011168	-9.2638E-05
Trial1	3	1	noBlindfold	clockwise	practice	Guided	1	0.5	0	1.436569	0.44995	-1.45	-0.8	0.801564051233505	-0.0052959	0.0015286	-0.012199
Trial1	3	1	noBlindfold	clockwise	practice	Guided	1	0.5	0	1.456558	0.44994	-1.45	-0.8	0.801564674687031	-0.0030299	0.0015282	0.017359
Trial1	3	1	noBlindfold	clockwise	practice	Guided	1	0.5	0	1.476563	0.44994	-1.45	-0.8	0.801564674687031	-0.023019	0.0057587	-0.00092849
Trial1	3	1	noBlindfold	clockwise	practice	Guided	1	0.5	0	1.496567	0.44994	-1.45	-0.8	0.801564674687031	0.0020397	-0.0069358	-0.001206
Trial1	3	1	noBlindfold	clockwise	practice	Guided	1	0.5	0	1.516571	0.44994	-1.45	-0.8	0.801564674687031	-0.023012	0.0057584	-0.00092414
Trial1	3	1	noBlindfold	clockwise	practice	Guided	1	0.5	0	1.53656	0.44994	-1.45	-0.8	0.801564674687031	-0.0013394	0.0057589	-0.016413
Trial1	3	1	noBlindfold	clockwise	practice	Guided	1	0.5	0	1.556564	0.44994	-1.45	-0.8	0.801564674687031	-0.015403	-0.006938	0.012306
Trial1	3	1	noBlindfold	clockwise	practice	Guided	1	0.5	0	1.576569	0.44993	-1.45	-0.8	0.801565300126034	-0.0055551	0.0015192	0.013147
Trial1	3	1	noBlindfold	clockwise	practice	Guided	1	0.5	0	1.596558	0.44993	-1.45	-0.8	0.801565300126034	0.011055	-0.011175	0.0010397
Trial1	3	1	noBlindfold	clockwise	practice	Guided	1	0.5	0	1.616562	0.44993	-1.45	-0.8	0.801565300126034	-0.01428	0.022679	-0.0045811
Trial1	3	1	noBlindfold	clockwise	practice	Guided	1	0.5	0	1.636566	0.44993	-1.45	-0.8	0.801565300126034	0.015561	0.0057535	-0.0068429
Trial1	3	1	noBlindfold	clockwise	practice	Guided	1	0.5	0	1.65657	0.44993	-1.45	-0.8	0.801565300126034	-0.0007678	0.014215	-0.016407
Trial1	3	1	noBlindfold	clockwise	practice	Guided	1	0.5	0	1.676559	0.44993	-1.45	-0.8	0.801565300126034	-0.005827	-0.011177	-0.0040158
Trial1	3	1	noBlindfold	clockwise	practice	Guided	1	0.5	0	1.696564	0.44993	-1.45	-0.8	0.801565300126034	0.0020588	0.0099834	0.0049889
Trial1	3	1	noBlindfold	clockwise	practice	Guided	1	0.5	0	1.716568	0.44993	-1.45	-0.8	0.801565300126034	0.02345	0.0057523	0.0061121
Trial1	3	1	noBlindfold	clockwise	practice	Guided	1	0.5	0	1.736557	0.44993	-1.45	-0.8	0.801565300126034	0.0028995	0.0015177	-0.0076754
Trial1	3	1	noBlindfold	clockwise	practice	Guided	1	0.5	0	1.756561	0.44993	-1.45	-0.8	0.801565300126034	-0.0018833	-0.015409	0.00048969
Trial1	3	1	noBlindfold	clockwise	practice	Guided	1	0.5	0	1.776566	0.44993	-1.45	-0.8	0.801565300126034	0.0043019	-0.0027137	-0.028786
Trial1	3	1	noBlindfold	clockwise	practice	Guided	1	0.5	0	1.79657	0.44993	-1.45	-0.8	0.801565300126034	-0.014547	0.0057494	-0.0059702
Trial1	3	1	noBlindfold	clockwise	practice	Guided	1	0.5	0	1.816559	0.44993	-1.45	-0.8	0.801565300126034	0.0045845	-0.0027141	-0.033008
Trial1	3	1	noBlindfold	clockwise	practice	Guided	1	0.5	0	1.836563	0.44993	-1.45	-0.8	0.801565300126034	0.028801	-0.023873	-0.014436
Trial1	3	1	noBlindfold	clockwise	practice	Guided	1	0.5	0	1.856567	0.44992	-1.45	-0.8	0.801565923827663	0.0065695	-0.0027164	-0.011893
Trial1	3	1	noBlindfold	clockwise	practice	Guided	1	0.5	0	1.876556	0.44992	-1.45	-0.8	0.801565923827663	-0.014822	0.035374	0.0038794
Trial1	3	1	noBlindfold	clockwise	practice	Guided	1	0.5	0	1.896561	0.44992	-1.45	-0.8	0.801565923827663	-0.0013149	0.0099828	-0.0079483
Trial1	3	1	noBlindfold	clockwise	practice	Guided	1	0.5	0	1.916565	0.44992	-1.45	-0.8	0.801565923827663	-0.0055365	-0.015409	-0.0082269
Trial1	3	1	noBlindfold	clockwise	practice	Guided	1	0.5	0	1.936569	0.44992	-1.45	-0.8	0.801565923827663	-0.0044169	0.0015179	-0.01751
Trial1	3	1	noBlindfold	clockwise	practice	Guided	1	0.5	0	1.956558	0.44992	-1.45	-0.8	0.801565923827663	-0.0151	-0.019642	0.0081068
Trial1	3	1	noBlindfold	clockwise	practice	Guided	1	0.5	0	1.976563	0.44992	-1.45	-0.8	0.801565923827663	-0.018485	-0.032339	-0.0048389
Trial1	3	1	noBlindfold	clockwise	practice	Guided	1	0.5	0	1.996567	0.44992	-1.45	-0.8	0.801565923827663	-0.004113	-0.0027146	-0.0039968
Trial1	3	1	noBlindfold	clockwise	practice	Guided	1	0.5	0	2.016571	0.44992	-1.45	-0.8	0.801565923827663	-0.0063735	-0.0027167	0.00022686
Trial1	3	1	noBlindfold	clockwise	practice	Guided	1	0.5	0	2.03656	0.44992	-1.45	-0.8	0.801565923827663	-0.0069333	0.014211	0.012896
Trial1	3	1	noBlindfold	clockwise	practice	Guided	1	0.5	0	2.056564	0.44992	-1.45	-0.8	0.801565923827663	-0.0010297	-0.0069498	-0.016658
Trial1	3	1	noBlindfold	clockwise	practice	Guided	1	0.5	0	2.076569	0.44992	-1.45	-0.8	0.801565923827663	0.0139	0.0057445	0.019081
Trial1	3	1	noBlindfold	clockwise	practice	Guided	1	0.5	0	2.096558	0.44992	-1.45	-0.8	0.801565923827663	-0.014257	0.0057435	-0.028485
Trial1	3	1	noBlindfold	clockwise	practice	Guided	1	0.5	0	2.116562	0.44992	-1.45	-0.8	0.801565923827663	-0.042972	0.0099748	-0.019175
Trial1	3	1	noBlindfold	clockwise	practice	Guided	1	0.5	0	2.136566	0.44992	-1.45	-0.8	0.801565923827663	0.0071407	0.0099747	0.012063
Trial1	3	1	noBlindfold	clockwise	practice	Guided	1	0.5	0	2.15657	0.44992	-1.45	-0.8	0.801565923827663	0.020649	0.0057434	-0.019197
Trial1	3	1	noBlindfold	clockwise	practice	Guided	1	0.5	0	2.176559	0.44992	-1.45	-0.8	0.801565923827663	0.0071432	-0.019648	0.0024756
Trial1	3	1	noBlindfold	clockwise	practice	Guided	1	0.5	0	2.196564	0.44992	-1.45	-0.8	0.801565923827663	0.0079826	-0.019649	-0.020034
Trial1	3	1	noBlindfold	clockwise	practice	Guided	1	0.5	0	2.216568	0.44992	-1.45	-0.8	0.801565923827663	-0.010027	-0.015418	-0.025094
Trial1	3	1	noBlindfold	clockwise	practice	Guided	1	0.5	0	2.236557	0.44992	-1.45	-0.8	0.801565923827663	0.0032012	-0.0027216	-0.011866
Trial1	3	1	noBlindfold	clockwise	practice	Guided	1	0.5	0	2.256561	0.44992	-1.45	-0.8	0.801565923827663	0.020372	-0.006954	-0.014969
Trial1	3	1	noBlindfold	clockwise	practice	Guided	1	0.5	0	2.276566	0.44992	-1.45	-0.8	0.801565923827663	0.0018003	-0.032346	0.0092499
Trial1	3	1	noBlindfold	clockwise	practice	Guided	1	0.5	0	2.29657	0.44992	-1.45	-0.8	0.801565923827663	0.00096128	-0.011186	0.021918
Trial1	3	1	noBlindfold	clockwise	practice	Guided	1	0.5	0	2.316559	0.44992	-1.45	-0.8	0.801565923827663	-0.0007396	0.0057411	-0.016363
Trial1	3	1	noBlindfold	clockwise	practice	Guided	1	0.5	0	2.336563	0.44992	-1.45	-0.8	0.801565923827663	0.0029237	0.0057418	-0.0076358
Trial1	3	1	noBlindfold	clockwise	practice	Guided	1	0.5	0	2.356567	0.44992	-1.45	-0.8	0.801565923827663	0.010808	0.018437	0.0013702
Trial1	3	1	noBlindfold	clockwise	practice	Guided	1	0.5	0	2.376556	0.44992	-1.45	-0.8	0.801565923827663	-0.018471	-0.0069575	-0.0048105
Trial1	3	1	noBlindfold	clockwise	practice	Guided	1	0.5	0	2.396561	0.44992	-1.45	-0.8	0.801565923827663	-0.0091852	-0.006956	-0.016915
Trial1	3	1	noBlindfold	clockwise	practice	Guided	1	0.5	0	2.416565	0.44992	-1.45	-0.8	0.801565923827663	0.01587	0.03113	-0.011013
Trial1	3	1	noBlindfold	clockwise	practice	Guided	1	0.5	0	2.436569	0.44992	-1.45	-0.8	0.801565923827663	-0.010866	0.0099702	-0.0017014
Trial1	3	1	noBlindfold	clockwise	practice	Guided	1	0.5	0	2.456558	0.44992	-1.45	-0.8	0.801565923827663	-0.031136	0.0057398	-0.0056408
Trial1	3	1	noBlindfold	clockwise	practice	Guided	1	0.5	0	2.476563	0.44991	-1.45	-0.8	0.801566547653158	0.0026473	-0.0069562	-0.0034011
Trial1	3	1	noBlindfold	clockwise	practice	Guided	1	0.5	0	2.496567	0.44991	-1.45	-0.8	0.801566547653158	0.010254	0.014202	-0.022251
Trial1	3	1	noBlindfold	clockwise	practice	Guided	1	0.5	0	2.516571	0.44991	-1.45	-0.8	0.801566547653158	-0.0148	-0.0069575	0.0039256
Trial1	3	1	noBlindfold	clockwise	practice	Guided	1	0.5	0	2.53656	0.44991	-1.45	-0.8	0.801566547653158	-0.010576	-0.028116	0.0042076
Trial1	3	1	noBlindfold	clockwise	practice	Guided	1	0.5	0	2.556564	0.44991	-1.45	-0.8	0.801566547653158	-0.019299	-0.0069548	0.0078707
Trial1	3	1	noBlindfold	clockwise	practice	Guided	1	0.5	0	2.576569	0.44991	-1.45	-0.8	0.801566547653158	-0.0032453	0.014203	0.021659
Trial1	3	1	noBlindfold	clockwise	practice	Guided	1	0.5	0	2.596558	0.44991	-1.45	-0.8	0.801566547653158	0.019828	0.014201	-0.0064975
Trial1	3	1	noBlindfold	clockwise	practice	Guided	1	0.5	0	2.616562	0.44991	-1.45	-0.8	0.801566547653158	0.010544	-0.0069599	0.0056109
Trial1	3	1	noBlindfold	clockwise	practice	Guided	1	0.5	0	2.636566	0.44991	-1.45	-0.8	0.801566547653158	0.012225	-0.011191	-0.019723
Trial1	3	1	noBlindfold	clockwise	practice	Guided	1	0.5	0	2.65657	0.44991	-1.45	-0.8	0.801566547653158	-0.026898	0.0015024	-0.0053492
Trial1	3	1	noBlindfold	clockwise	practice	Guided	1	0.5	0	2.676559	0.44991	-1.45	-0.8	0.801566547653158	-0.023235	-0.011196	0.018005
Trial1	3	1	noBlindfold	clockwise	practice	Guided	1	0.5	0	2.696564	0.44991	-1.45	-0.8	0.801566547653158	-0.00044178	0.0015018	-0.020555
Trial1	3	1	noBlindfold	clockwise	practice	Guided	1	0.5	0	2.716568	0.44991	-1.45	-0.8	0.801566547653158	0.011388	-0.0069601	-0.0070478
Trial1	3	1	noBlindfold	clockwise	practice	Guided	1	0.5	0	2.736557	0.4499	-1.45	-0.8	0.80156717346524	-0.0060614	-0.019655	-0.0028247
Trial1	3	1	noBlindfold	clockwise	practice	Guided	1	0.5	0	2.756561	0.4499	-1.45	-0.8	0.80156717346524	-0.026055	0.031128	0.009844
Trial1	3	1	noBlindfold	clockwise	practice	Guided	1	0.5	0	2.776566	0.4499	-1.45	-0.8	0.80156717346524	0.00999	0.0142	0.014067
Trial1	3	1	noBlindfold	clockwise	practice	Guided	1	0.5	0	2.79657	0.4499	-1.45	-0.8	0.80156717346524	-0.00099706	-0.023885	-0.012109
Trial1	3	1	noBlindfold	clockwise	practice	Guided	1	0.5	0	2.816559	0.4499	-1.45	-0.8	0.80156717346524	-0.0009977201	-0.006958	-0.012108
Trial1	3	1	noBlindfold	clockwise	practice	Guided	1	0.5	0	2.836563	0.4499	-1.45	-0.8	0.80156717346524	0.0023866	-0.0027252	0.00084048
Trial1	3	1	noBlindfold	clockwise	practice	Guided	1	0.5	0	2.856567	0.4499	-1.45	-0.8	0.80156717346524	-0.023507	0.014202	-0.033778
Trial1	3	1	noBlindfold	clockwise	practice	Guided	1	0.5	0	2.876556	0.4499	-1.45	-0.8	0.80156717346524	0.028005	0.022663	-0.0017008
Trial1	3	1	noBlindfold	clockwise	practice	Guided	1	0.5	0	2.896561	0.4499	-1.45	-0.8	0.80156717346524	0.0009899799	0.0057348	0.021955
Trial1	3	1	noBlindfold	clockwise	practice	Guided	1	0.5	0	2.916565	0.4499	-1.45	-0.8	0.80156717346524	-0.020404	-0.011194	-0.012385
Trial1	3	1	noBlindfold	clockwise	practice	Guided	1	0.5	0	2.936569	0.4499	-1.45	-0.8	0.80156717346524	0.0015504	0.0099642	0.013509
Trial1	3	1	noBlindfold	clockwise	practice	Guided	1	0.5	0	2.956558	0.4499	-1.45	-0.8	0.80156717346524	0.019561	0.0099631	-0.003941
Trial1	3	1	noBlindfold	clockwise	practice	Guided	1	0.5	0	2.976563	0.4499	-1.45	-0.8	0.80156717346524	0.0060518	0.001498	0.018014
Trial1	3	1	noBlindfold	clockwise	practice	Guided	1	0.5	0	2.996567	0.4499	-1.45	-0.8	0.80156717346524	0.00068623	-0.028125	-0.037436
Trial1	3	1	noBlindfold	clockwise	practice	Guided	1	0.5	0	3.016571	0.4499	-1.45	-0.8	0.80156717346524	-0.022386	0.0014988	-0.0092758
Trial1	3	1	noBlindfold	clockwise	practice	Guided	1	0.5	0	3.03656	0.4499	-1.45	-0.8	0.80156717346524	-0.014219	0.014192	-0.004492
Trial1	3	1	noBlindfold	clockwise	practice	Guided	1	0.5	0	3.056564	0.4499	-1.45	-0.8	0.80156717346524	0.028567	-0.019662	-0.020261
Trial1	3	1	noBlindfold	clockwise	practice	Guided	1	0.5	0	3.076569	0.4499	-1.45	-0.8	0.80156717346524	0.029686	0.0099614	-0.027025
Trial1	3	1	noBlindfold	clockwise	practice	Guided	1	0.5	0	3.096558	0.4499	-1.45	-0.8	0.80156717346524	-0.022665	-0.011198	-0.0050469
Trial1	3	1	noBlindfold	clockwise	practice	Guided	1	0.5	0	3.116562	0.4499	-1.45	-0.8	0.80156717346524	-0.0066124	0.0014979	0.0087426
Trial1	3	1	noBlindfold	clockwise	practice	Guided	1	0.5	0	3.136566	0.4499	-1.45	-0.8	0.80156717346524	0.015622	0.02689	-0.0067488
Trial1	3	1	noBlindfold	clockwise	practice	Guided	1	0.5	0	3.15657	0.4499	-1.45	-0.8	0.80156717346524	-0.0026679	0.0057324	0.013247
Trial1	3	1	noBlindfold	clockwise	practice	Guided	1	0.5	0	3.176559	0.4499	-1.45	-0.8	0.80156717346524	-0.0009854099	-0.011196	-0.012085
Trial1	3	1	noBlindfold	clockwise	practice	Guided	1	0.5	0	3.196564	0.4499	-1.45	-0.8	0.80156717346524	0.0012753	-0.011197	0.017753
Trial1	3	1	noBlindfold	clockwise	practice	Guided	1	0.5	0	3.216568	0.4499	-1.45	-0.8	0.80156717346524	0.022388	0.0099642	0.019152
Trial1	3	1	noBlindfold	clockwise	practice	Guided	1	0.5	0	3.236557	0.4499	-1.45	-0.8	0.80156717346524	-0.001826	0.014195	-0.033757
Trial1	3	1	noBlindfold	clockwise	practice	Guided	1	0.5	0	3.256561	0.4499	-1.45	-0.8	0.80156717346524	0.032796	0.0057306	-0.0098443
Trial1	3	1	noBlindfold	clockwise	practice	Guided	1	0.5	0	3.276566	0.4499	-1.45	-0.8	0.80156717346524	0.025191	0.0057308	-0.0072996
Trial1	3	1	noBlindfold	clockwise	practice	Guided	1	0.5	0	3.29657	0.4499	-1.45	-0.8	0.80156717346524	-0.017035	-0.015428	-0.029811
Trial1	3	1	noBlindfold	clockwise	practice	Guided	1	0.5	0	3.316559	0.4499	-1.45	-0.8	0.80156717346524	-0.0043663	0.0015001	-0.025026
Trial1	3	1	noBlindfold	clockwise	practice	Guided	1	0.5	0	3.336563	0.44989	-1.45	-0.8	0.801567797538835	-0.043767	0.0057322	-0.0064298
Trial1	3	1	noBlindfold	clockwise	practice	Guided	1	0.5	0	3.356567	0.44989	-1.45	-0.8	0.801567797538835	-0.0094258	-0.0069632	-0.012635
Trial1	3	1	noBlindfold	clockwise	practice	Guided	1	0.5	0	3.376556	0.44989	-1.45	-0.8	0.801567797538835	-0.023212	-0.011194	0.0034176
Trial1	3	1	noBlindfold	clockwise	practice	Guided	1	0.5	0	3.396561	0.44989	-1.45	-0.8	0.801567797538835	0.0018436	0.0057331	0.0093211
Trial1	3	1	noBlindfold	clockwise	practice	Guided	1	0.5	0	3.416565	0.44989	-1.45	-0.8	0.801567797538835	-0.015325	-0.00273	0.017767
Trial1	3	1	noBlindfold	clockwise	practice	Guided	1	0.5	0	3.436569	0.44989	-1.45	-0.8	0.801567797538835	-0.017587	-0.011194	-0.017413
Trial1	3	1	noBlindfold	clockwise	practice	Guided	1	0.5	0	3.456558	0.44989	-1.45	-0.8	0.801567797538835	-0.0060398	0.0057346	0.00031916
Trial1	3	1	noBlindfold	clockwise	practice	Guided	1	0.5	0	3.476563	0.44989	-1.45	-0.8	0.801567797538835	-0.0051995	0.018429	-0.012349
Trial1	3	1	noBlindfold	clockwise	practice	Guided	1	0.5	0	3.496567	0.44989	-1.45	-0.8	0.801567797538835	0.026622	-0.0027334	0.019449
Trial1	3	1	noBlindfold	clockwise	practice	Guided	1	0.5	0	3.516571	0.44989	-1.45	-0.8	0.801567797538835	0.010292	0.014192	0.0098861
Trial1	3	1	noBlindfold	clockwise	practice	Guided	1	0.5	0	3.53656	0.44989	-1.45	-0.8	0.801567797538835	-0.029692	-0.01543	-0.026691
Trial1	3	1	noBlindfold	clockwise	practice	Guided	1	0.5	0	3.556564	0.44989	-1.45	-0.8	0.801567797538835	-0.022925	0.014192	-0.00079255
Trial1	3	1	noBlindfold	clockwise	practice	Guided	1	0.5	0	3.576569	0.44989	-1.45	-0.8	0.801567797538835	0.0074742	-0.0027379	-0.011498
Trial1	3	1	noBlindfold	clockwise	practice	Guided	1	0.5	0	3.596558	0.44989	-1.45	-0.8	0.801567797538835	-0.01926	0.018421	0.0079376
Trial1	3	1	noBlindfold	clockwise	practice	Guided	1	0.5	0	3.616562	0.44989	-1.45	-0.8	0.801567797538835	-0.010254	0.0014928	-0.013174
Trial1	3	1	noBlindfold	clockwise	practice	Guided	1	0.5	0	3.636566	0.44988	-1.45	-0.80002	0.801588471061196	-0.114405	0.018418	-0.043823
Trial1	3	1	noBlindfold	clockwise	practice	Guided	1	0.5	0	3.65657	0.44981	-1.44999	-0.80004	0.80161277964733	-0.145912	0.01418	-0.064056
Trial1	3	1	noBlindfold	clockwise	practice	Guided	1	0.5	0	3.676559	0.44936	-1.45005	-0.80005	0.801651013695986	-0.191148	-0.214274	-0.083957
Trial1	3	1	noBlindfold	clockwise	practice	Guided	1	0.5	0	3.696564	0.44899	-1.4501	-0.80006	0.801684524004888	-0.163532	-0.273448	-0.108691
Trial1	3	1	noBlindfold	clockwise	practice	Guided	1	0.5	0	3.716568	0.44858	-1.45013	-0.80006	0.801710715497135	-0.149712	-0.252213	-0.114302
Trial1	3	1	noBlindfold	clockwise	practice	Guided	1	0.5	0	3.736557	0.44815	-1.45014	-0.80007	0.801748403358324	-0.159241	-0.298683	-0.115649
Trial1	3	1	noBlindfold	clockwise	practice	Guided	1	0.5	0	3.756561	0.44769	-1.45015	-0.80008	0.801788216185146	-0.115039	-0.28167	-0.142372
Trial1	3	1	noBlindfold	clockwise	practice	Guided	1	0.5	0	3.776566	0.44684	-1.45015	-0.80009	0.801854053722374	-0.091383	-0.328054	-0.178878
Trial1	3	1	noBlindfold	clockwise	practice	Guided	1	0.5	0	3.79657	0.44647	-1.45016	-0.8001	0.801888657341675	-0.131368	-0.344887	-0.215375
Trial1	3	1	noBlindfold	clockwise	practice	Guided	1	0.5	0	3.816559	0.44611	-1.45016	-0.80011	0.801922820767625	-0.118404	-0.29825	-0.2187
Trial1	3	1	noBlindfold	clockwise	practice	Guided	1	0.5	0	3.836563	0.44578	-1.45016	-0.80012	0.801954995952443	-0.092214	-0.332018	-0.229637
Trial1	3	1	noBlindfold	clockwise	practice	Guided	1	0.5	0	3.856567	0.44546	-1.45016	-0.80015	0.802006664975552	-0.118979	-0.331928	-0.273725
Trial1	3	1	noBlindfold	clockwise	practice	Guided	1	0.5	0	3.876556	0.44485	-1.45014	-0.80015	0.802048380184866	-0.136095	-0.26406	-0.270433
Trial1	3	1	noBlindfold	clockwise	practice	Guided	1	0.5	0	3.896561	0.44456	-1.45014	-0.80015	0.802068371564123	-0.146802	-0.272449	-0.300735
Trial1	3	1	noBlindfold	clockwise	practice	Guided	1	0.5	0	3.916565	0.44425	-1.45013	-0.80015	0.802089861108044	-0.172664	-0.242755	-0.310202
Trial1	3	1	noBlindfold	clockwise	practice	Guided	1	0.5	0	3.936569	0.44391	-1.45012	-0.80015	0.802113563783919	-0.151795	-0.149601	-0.28643
Trial1	3	1	noBlindfold	clockwise	practice	Guided	1	0.5	0	3.956558	0.44351	-1.45009	-0.80013	0.802121657171406	-0.16921	-0.183409	-0.280736
Trial1	3	1	noBlindfold	clockwise	practice	Guided	1	0.5	0	3.976563	0.44255	-1.45009	-0.80012	0.802179849040725	-0.103805	-0.187532	-0.242381
Trial1	3	1	noBlindfold	clockwise	practice	Guided	1	0.5	0	3.996567	0.44207	-1.45011	-0.80012	0.802214367961489	-0.066063	-0.305955	-0.235616
Trial1	3	1	noBlindfold	clockwise	practice	Guided	1	0.5	0	4.016571	0.44163	-1.45015	-0.80012	0.802246261649803	-0.087719	-0.403186	-0.228476
Trial1	3	1	noBlindfold	clockwise	practice	Guided	1	0.5	0	4.03656	0.44126	-1.45019	-0.80013	0.802283253451753	-0.124342	-0.449618	-0.251985
Trial1	3	1	noBlindfold	clockwise	practice	Guided	1	0.5	0	4.056564	0.44094	-1.45022	-0.80017	0.802346633542058	-0.17318	-0.534158	-0.348369
Trial1	3	1	noBlindfold	clockwise	practice	Guided	1	0.5	0	4.076569	0.44021	-1.45032	-0.80018	0.802410625337613	-0.450929	-0.707662	-0.378872
Trial1	3	1	noBlindfold	clockwise	practice	Guided	1	0.5	0	4.096558	0.43965	-1.45035	-0.80019	0.802462531069865	-0.531141	-0.669576	-0.383921
Trial1	3	1	noBlindfold	clockwise	practice	Guided	1	0.5	0	4.116562	0.43885	-1.45034	-0.80021	0.802543062331207	-0.498074	-0.639953	-0.436736
Trial1	3	1	noBlindfold	clockwise	practice	Guided	1	0.5	0	4.136566	0.43781	-1.45033	-0.80024	0.802652864927562	-0.466598	-0.70343	-0.464178
Trial1	3	1	noBlindfold	clockwise	practice	Guided	1	0.5	0	4.15657	0.43661	-1.45034	-0.80028	0.802786604574846	-0.344682	-0.758443	-0.579154
Trial1	3	1	noBlindfold	clockwise	practice	Guided	1	0.5	0	4.176559	0.43421	-1.45039	-0.80026	0.802959776822856	-0.144451	-0.851543	-0.56131
Trial1	3	1	noBlindfold	clockwise	practice	Guided	1	0.5	0	4.196564	0.43319	-1.45041	-0.80024	0.803024034289647	-0.182031	-0.834616	-0.470952
Trial1	3	1	noBlindfold	clockwise	practice	Guided	1	0.5	0	4.216568	0.43229	-1.45041	-0.80022	0.80307951936345	-0.192627	-0.804993	-0.43756
Trial1	3	1	noBlindfold	clockwise	practice	Guided	1	0.5	0	4.236557	0.43144	-1.45042	-0.8002	0.803131736624028	-0.276601	-0.860007	-0.383386
Trial1	3	1	noBlindfold	clockwise	practice	Guided	1	0.5	0	4.256561	0.43059	-1.45044	-0.80017	0.803174817589252	-0.346278	-0.898093	-0.353745
Trial1	3	1	noBlindfold	clockwise	practice	Guided	1	0.5	0	4.276566	0.42893	-1.45048	-0.8001601	0.803310060522619	-0.303194	-1.063133	-0.30805
Trial1	3	1	noBlindfold	clockwise	practice	Guided	1	0.5	0	4.29657	0.42811	-1.45053	-0.80017	0.803392934678228	-0.261675	-1.215478	-0.326914
Trial1	3	1	noBlindfold	clockwise	practice	Guided	1	0.5	0	4.316559	0.42736	-1.45059	-0.80018	0.803470307847351	-0.201715	-1.257796	-0.356858
Trial1	3	1	noBlindfold	clockwise	practice	Guided	1	0.5	0	4.336563	0.42679	-1.45063	-0.80019	0.803532012686912	-0.168934	-1.359359	-0.405563
Trial1	3	1	noBlindfold	clockwise	practice	Guided	1	0.5	0	4.356567	0.42642	-1.45067	-0.8002	0.803575838440142	-0.215086	-1.452459	-0.412586
Trial1	3	1	noBlindfold	clockwise	practice	Guided	1	0.5	0	4.376556	0.42622	-1.45074	-0.8002	0.803594176573647	-0.271957	-1.59634	-0.417132
Trial1	3	1	noBlindfold	clockwise	practice	Guided	1	0.5	0	4.396561	0.42621	-1.45076	-0.8002	0.803595093270883	-0.326783	-1.613267	-0.453185
Trial1	3	1	noBlindfold	clockwise	practice	Guided	1	0.5	0	4.416565	0.42619	-1.45078	-0.80021	0.803606841671403	-0.386341	-1.621731	-0.450691
Trial1	3	1	noBlindfold	clockwise	practice	Guided	1	0.5	0	4.436569	0.42617	-1.45081	-0.80021	0.803608681380983	-0.402064	-1.765612	-0.466148
Trial1	3	1	noBlindfold	clockwise	practice	Guided	1	0.5	0	4.456558	0.42615	-1.45085	-0.80021	0.80361051884669	-0.37266	-1.917957	-0.459936
Trial1	3	1	noBlindfold	clockwise	practice	Guided	1	0.5	0	4.476563	0.42611	-1.45099	-0.80021	0.80361419525836	-0.309928	-2.171865	-0.375198
Trial1	3	1	noBlindfold	clockwise	practice	Guided	1	0.5	0	4.496567	0.4261	-1.45105	-0.80021	0.803615113299359	-0.289266	-2.27766	-0.344737
Trial1	3	1	noBlindfold	clockwise	practice	Guided	1	0.5	0	4.516571	0.42609	-1.4511	-0.8002	0.803606122417953	-0.222948	-2.345368	-0.335116
Trial1	3	1	noBlindfold	clockwise	practice	Guided	1	0.5	0	4.53656	0.42608	-1.45113	-0.8002	0.80360704345799	-0.214975	-2.30305	-0.330791
Trial1	3	1	noBlindfold	clockwise	practice	Guided	1	0.5	0	4.556564	0.42607	-1.45113	-0.80018	0.80358796304201	-0.212316	-2.27766	-0.237263
Trial1	3	1	noBlindfold	clockwise	practice	Guided	1	0.5	0	4.576569	0.42605	-1.45118	-0.80017	0.803579888563631	-0.275278	-2.510409	-0.177525
Trial1	3	1	noBlindfold	clockwise	practice	Guided	1	0.5	0	4.596558	0.42603	-1.45123	-0.80017	0.803581729081015	-0.250884	-2.616204	-0.294654
Trial1	3	1	noBlindfold	clockwise	practice	Guided	1	0.5	0	4.616562	0.42602	-1.45127	-0.80018	0.803592562600341	-0.248414	-2.595045	-0.400405
Trial1	3	1	noBlindfold	clockwise	practice	Guided	1	0.5	0	4.636566	0.42601	-1.45129	-0.80018	0.803593481784244	-0.111621	-2.60774	-0.417142
Trial1	3	1	noBlindfold	clockwise	practice	Guided	1	0.5	0	4.65657	0.42601	-1.45129	-0.80018	0.803593481784244	0.011416	-2.578117	-0.48571
Trial1	3	1	noBlindfold	clockwise	practice	Guided	1	0.5	0	4.676559	0.42602	-1.45128	-0.80018	0.803592562600341	0.226773	-2.383455	-0.514478
Trial1	3	1	noBlindfold	clockwise	practice	Guided	1	0.5	0	4.696564	0.42603	-1.45126	-0.80018	0.803591640796144	0.149035	-2.425773	-0.247804
Trial1	3	1	noBlindfold	clockwise	practice	Guided	1	0.5	0	4.716568	0.42603	-1.45125	-0.80017	0.803581729081015	0.112806	-2.408845	-0.144024
Trial1	3	1	noBlindfold	clockwise	practice	Guided	1	0.5	0	4.736557	0.42604	-1.45122	-0.8001601	0.8035708984067	0.027255	-2.298819	-0.132401
Trial1	3	1	noBlindfold	clockwise	practice	Guided	1	0.5	0	4.756561	0.42604	-1.45117	-0.80014	0.803550896904096	0.023805	-2.163401	-0.099115
Trial1	3	1	noBlindfold	clockwise	practice	Guided	1	0.5	0	4.776566	0.42604	-1.4511	-0.80013	0.80354098518183	0.12806	-2.142242	-0.11671
Trial1	3	1	noBlindfold	clockwise	practice	Guided	1	0.5	0	4.79657	0.42605	-1.45109	-0.80013	0.803540063567668	0.248919	-2.146474	-0.152279
Trial1	3	1	noBlindfold	clockwise	practice	Guided	1	0.5	0	4.816559	0.42606	-1.45108	-0.80013	0.803539144819583	0.361836	-2.150706	-0.197877
Trial1	3	1	noBlindfold	clockwise	practice	Guided	1	0.5	0	4.836563	0.42608	-1.45108	-0.80013	0.803537304950789	0.389213	-2.167633	-0.295991
Trial1	3	1	noBlindfold	clockwise	practice	Guided	1	0.5	0	4.856567	0.4261	-1.45108	-0.80015	0.803555405120481	0.423962	-2.205719	-0.367941
Trial1	3	1	noBlindfold	clockwise	practice	Guided	1	0.5	0	4.876556	0.42615	-1.4511	-0.8001601	0.803560781527972	0.476297	-2.256501	-0.540533
Trial1	3	1	noBlindfold	clockwise	practice	Guided	1	0.5	0	4.896561	0.42617	-1.45111	-0.80017	0.803568855821404	0.487009	-2.205719	-0.578017
Trial1	3	1	noBlindfold	clockwise	practice	Guided	1	0.5	0	4.916565	0.42619	-1.4511	-0.80018	0.803576927917254	0.462055	-2.171865	-0.566946
Trial1	3	1	noBlindfold	clockwise	practice	Guided	1	0.5	0	4.936569	0.42622	-1.45109	-0.80019	0.803584145935207	0.485418	-2.116851	-0.504373
Trial1	3	1	noBlindfold	clockwise	practice	Guided	1	0.5	0	4.956558	0.42624	-1.45108	-0.80019	0.803582310151305	0.44516	-2.13801	-0.457592
Trial1	3	1	noBlindfold	clockwise	practice	Guided	1	0.5	0	4.976563	0.42628	-1.45108	-0.8002	0.803588668036991	0.42408	-2.150706	-0.462953
Trial1	3	1	noBlindfold	clockwise	practice	Guided	1	0.5	0	4.996567	0.4263	-1.45108	-0.8002	0.803586836490355	0.359593	-2.171865	-0.517865
Trial1	3	1	noBlindfold	clockwise	practice	Guided	1	0.5	0	5.016571	0.42631	-1.45108	-0.80021	0.803595830204181	0.329682	-2.171865	-0.515488
Trial1	3	1	noBlindfold	clockwise	practice	Guided	1	0.5	0	5.03656	0.42633	-1.45108	-0.80021	0.803593996686688	0.309278	-2.163401	-0.529482
Trial1	3	1	noBlindfold	clockwise	practice	Guided	1	0.5	0	5.056564	0.42634	-1.45108	-0.80023	0.803612964974653	0.329541	-2.18456	-0.583331
Trial1	3	1	noBlindfold	clockwise	practice	Guided	1	0.5	0	5.076569	0.42637	-1.45108	-0.8002501	0.803630214241219	0.3231	-2.116851	-0.76152
Trial1	3	1	noBlindfold	clockwise	practice	Guided	1	0.5	0	5.096558	0.42638	-1.45107	-0.80026	0.803639211691804	0.312765	-2.057606	-0.859992
Trial1	3	1	noBlindfold	clockwise	practice	Guided	1	0.5	0	5.116562	0.4264	-1.45106	-0.80028	0.803657263657552	0.292113	-2.027983	-0.86977
Trial1	3	1	noBlindfold	clockwise	practice	Guided	1	0.5	0	5.136566	0.42641	-1.45105	-0.80029	0.803666380256827	0.209958	-1.994129	-0.84525
Trial1	3	1	noBlindfold	clockwise	practice	Guided	1	0.5	0	5.15657	0.42642	-1.45104	-0.80032	0.803695259261725	0.138409	-2.023752	-0.894894
Trial1	3	1	noBlindfold	clockwise	practice	Guided	1	0.5	0	5.176559	0.42643	-1.45103	-0.80033	0.803704316825293	0.142295	-2.006824	-0.8495
Trial1	3	1	noBlindfold	clockwise	practice	Guided	1	0.5	0	5.196564	0.42643	-1.45103	-0.8003401	0.80371434771876	0.161547	-1.998361	-0.911792
Trial1	3	1	noBlindfold	clockwise	practice	Guided	1	0.5	0	5.216568	0.42644	-1.45102	-0.80035	0.803723343359384	0.226719	-2.002593	-0.912038
Trial1	3	1	noBlindfold	clockwise	practice	Guided	1	0.5	0	5.236557	0.42645	-1.45102	-0.80036	0.80373233914736	0.197634	-2.011056	-0.900167
Trial1	3	1	noBlindfold	clockwise	practice	Guided	1	0.5	0	5.256561	0.42645	-1.45102	-0.8003801	0.803752341632836	0.222934	-2.015288	-0.919162
Trial1	3	1	noBlindfold	clockwise	practice	Guided	1	0.5	0	5.276566	0.42647	-1.45102	-0.8003801	0.803750511955867	0.254522	-2.01952	-0.952691
Trial1	3	1	noBlindfold	clockwise	practice	Guided	1	0.5	0	5.29657	0.42648	-1.45101	-0.80039	0.803759510911712	0.21328	-1.956043	-0.904401
Trial1	3	1	noBlindfold	clockwise	practice	Guided	1	0.5	0	5.316559	0.42649	-1.45101	-0.80039	0.803758595029852	0.16676	-1.888334	-0.840278
Trial1	3	1	noBlindfold	clockwise	practice	Guided	1	0.5	0	5.336563	0.42649	-1.45098	-0.80039	0.803758595029852	0.142425	-1.744453	-0.790129
Trial1	3	1	noBlindfold	clockwise	practice	Guided	1	0.5	0	5.356567	0.4265	-1.45094	-0.8003801	0.803747769728145	0.174041	-1.64289	-0.686379
Trial1	3	1	noBlindfold	clockwise	practice	Guided	1	0.5	0	5.376556	0.42651	-1.45086	-0.8003801	0.803746854082044	0.11329	-1.570949	-0.664755
Trial1	3	1	noBlindfold	clockwise	practice	Guided	1	0.5	0	5.396561	0.42651	-1.45084	-0.80037	0.803736823093016	0.121727	-1.562485	-0.664225
Trial1	3	1	noBlindfold	clockwise	practice	Guided	1	0.5	0	5.416565	0.42652	-1.45084	-0.80037	0.803735910283821	0.125133	-1.562485	-0.65129
Trial1	3	1	noBlindfold	clockwise	practice	Guided	1	0.5	0	5.436569	0.42652	-1.45083	-0.80036	0.803725938639479	0.119819	-1.524399	-0.634663
Trial1	3	1	noBlindfold	clockwise	practice	Guided	1	0.5	0	5.456558	0.42653	-1.45082	-0.80035	0.80371511091808	0.18048	-1.494777	-0.580268
Trial1	3	1	noBlindfold	clockwise	practice	Guided	1	0.5	0	5.476563	0.42655	-1.45077	-0.8003401	0.80370337354912	0.175376	-1.388982	-0.577111
Trial1	3	1	noBlindfold	clockwise	practice	Guided	1	0.5	0	5.496567	0.42655	-1.45074	-0.8003401	0.80370337354912	0.199085	-1.325505	-0.549119
Trial1	3	1	noBlindfold	clockwise	practice	Guided	1	0.5	0	5.516571	0.42656	-1.45071	-0.80033	0.803692424709997	0.198243	-1.2451	-0.519557
Trial1	3	1	noBlindfold	clockwise	practice	Guided	1	0.5	0	5.53656	0.42657	-1.45067	-0.80033	0.803691512471599	0.102419	-1.177392	-0.631517
Trial1	3	1	noBlindfold	clockwise	practice	Guided	1	0.5	0	5.556564	0.42658	-1.45064	-0.80031	0.803670713573603	0.164362	-1.190087	-0.470697
Trial1	3	1	noBlindfold	clockwise	practice	Guided	1	0.5	0	5.576569	0.42659	-1.45061	-0.80031	0.803669801558983	0.141329	-1.101219	-0.504614
Trial1	3	1	noBlindfold	clockwise	practice	Guided	1	0.5	0	5.596558	0.4266	-1.45059	-0.8003	0.803658915216647	0.17139	-1.075828	-0.516752
Trial1	3	1	noBlindfold	clockwise	practice	Guided	1	0.5	0	5.616562	0.42661	-1.45059	-0.8003	0.803658003437064	0.189574	-1.058901	-0.541829
Trial1	3	1	noBlindfold	clockwise	practice	Guided	1	0.5	0	5.636566	0.42661	-1.45057	-0.8003	0.803658003437064	0.186374	-1.00812	-0.553971
Trial1	3	1	noBlindfold	clockwise	practice	Guided	1	0.5	0	5.65657	0.42662	-1.45052	-0.8003	0.803657091780474	0.092639	-0.783834	-0.547142
Trial1	3	1	noBlindfold	clockwise	practice	Guided	1	0.5	0	5.676559	0.42662	-1.45037	-0.8003	0.803657091780474	0.0074207	-0.614562	-0.675464
Trial1	3	1	noBlindfold	clockwise	practice	Guided	1	0.5	0	5.696564	0.42663	-1.45036	-0.80031	0.803666146568083	0.076614	-0.724589	-0.746442
Trial1	3	1	noBlindfold	clockwise	practice	Guided	1	0.5	0	5.716568	0.42663	-1.45036	-0.80032	0.803676058976211	0.108294	-0.65688	-0.81269
Trial1	3	1	noBlindfold	clockwise	practice	Guided	1	0.5	0	5.736557	0.42663	-1.45034	-0.80033	0.803686030741113	0.172152	-0.479136	-0.801855
Trial1	3	1	noBlindfold	clockwise	practice	Guided	1	0.5	0	5.756561	0.42665	-1.45031	-0.80037	0.803724033196797	0.190337	-0.504463	-0.820851
Trial1	3	1	noBlindfold	clockwise	practice	Guided	1	0.5	0	5.776566	0.42674	-1.45026	-0.80037	0.803715824281021	0.14378	-0.457693	-0.755934
Trial1	3	1	noBlindfold	clockwise	practice	Guided	1	0.5	0	5.79657	0.42674	-1.45025	-0.80037	0.803715824281021	0.156686	-0.474494	-0.759363
Trial1	3	1	noBlindfold	clockwise	practice	Guided	1	0.5	0	5.816559	0.42675	-1.45025	-0.8003801	0.803724945567688	0.148744	-0.521	-0.768342
Trial1	3	1	noBlindfold	clockwise	practice	Guided	1	0.5	0	5.836563	0.42675	-1.45025	-0.8003801	0.803724945567688	0.169583	-0.410871	-0.830634
Trial1	3	1	noBlindfold	clockwise	practice	Guided	1	0.5	0	5.856567	0.42676	-1.45023	-0.8003801	0.803724033010475	0.055268	-0.194964	-0.833582
Trial1	3	1	noBlindfold	clockwise	practice	Guided	1	0.5	0	5.876556	0.42675	-1.45012	-0.8003801	0.803724945567688	-0.130288	-0.114481	-0.781648
Trial1	3	1	noBlindfold	clockwise	practice	Guided	1	0.5	0	5.896561	0.42675	-1.45012	-0.8003801	0.803724945567688	-0.085648	-0.211763	-0.74916
Trial1	3	1	noBlindfold	clockwise	practice	Guided	1	0.5	0	5.916565	0.42675	-1.45012	-0.80036	0.803704942400383	0.0035513	-0.207472	-0.616346
Trial1	3	1	noBlindfold	clockwise	practice	Guided	1	0.5	0	5.936569	0.42675	-1.45012	-0.80031	0.803655201604805	0.118347	-0.18625	-0.554005
Trial1	3	1	noBlindfold	clockwise	practice	Guided	1	0.5	0	5.956558	0.42682	-1.45011	-0.8002	0.803539312976141	0.320186	-0.152346	-0.426626
Trial1	3	1	noBlindfold	clockwise	practice	Guided	1	0.5	0	5.976563	0.42745	-1.45005	-0.80018	0.803462175870603	0.192292	-0.038038	-0.383668
Trial1	3	1	noBlindfold	clockwise	practice	Guided	1	0.5	0	5.996567	0.428	-1.45002	-0.80015	0.803382895431635	0.119108	0.01275	-0.299131
Trial1	3	1	noBlindfold	clockwise	practice	Guided	1	0.5	0	6.016571	0.42855	-1.45	-0.8001	0.803283926330054	0.109808	-0.059187	-0.202185
Trial1	3	1	noBlindfold	clockwise	practice	Guided	1	0.5	0	6.03656	0.42921	-1.45003	-0.80006	0.803185707519217	0.258548	-0.232652	-0.090875
Trial1	3	1	noBlindfold	clockwise	practice	Guided	1	0.5	0	6.056564	0.43	-1.45009	-0.79999	0.803046696303301	0.215391	-0.257971	-0.012994
Trial1	3	1	noBlindfold	clockwise	practice	Guided	1	0.5	0	6.076569	0.43207	-1.45013	-0.8	0.80287882417917	0.364104	-0.321308	-0.016156
Trial1	3	1	noBlindfold	clockwise	practice	Guided	1	0.5	0	6.096558	0.43339	-1.45015	-0.80001	0.802778200229273	0.161046	-0.287365	-0.029047
Trial1	3	1	noBlindfold	clockwise	practice	Guided	1	0.5	0	6.116562	0.43482	-1.45012	-0.8	0.802650831047326	0.027951	0.00043588	-0.003635
Trial1	3	1	noBlindfold	clockwise	practice	Guided	1	0.5	0	6.136566	0.43605	-1.45001	-0.8	0.802551883984207	-0.088508	0.059665	0.010686
Trial1	3	1	noBlindfold	clockwise	practice	Guided	1	0.5	0	6.15657	0.4372	-1.44995	-0.8	0.802461066016481	-0.073366	-0.054597	-0.01017
Trial1	3	1	noBlindfold	clockwise	practice	Guided	1	0.5	0	6.176559	0.43915	-1.45002	-0.8	0.802310816035215	0.013145	0.04274	0.02934
Trial1	3	1	noBlindfold	clockwise	practice	Guided	1	0.5	0	6.196564	0.44005	-1.44999	-0.79999	0.802233132721444	0.069123	-0.0038166	0.033453
Trial1	3	1	noBlindfold	clockwise	practice	Guided	1	0.5	0	6.216568	0.44097	-1.45	-0.8	0.802174833923668	0.078375	-0.020734	0.0038998
Trial1	3	1	noBlindfold	clockwise	practice	Guided	1	0.5	0	6.236557	0.44191	-1.45001	-0.8	0.802106209901333	-0.010862	0.046971	0.0065729
Trial1	3	1	noBlindfold	clockwise	practice	Guided	1	0.5	0	6.256561	0.44272	-1.44998	-0.8	0.802047953150528	-0.027195	-0.033443	-0.0029764
Trial1	3	1	noBlindfold	clockwise	practice	Guided	1	0.5	0	6.276566	0.44413	-1.45001	-0.8	0.801948489754982	-0.0026677	0.051201	0.011349
Trial1	3	1	noBlindfold	clockwise	practice	Guided	1	0.5	0	6.29657	0.44476	-1.44999	-0.8	0.801904845905424	0.031109	0.025803	0.013565
Trial1	3	1	noBlindfold	clockwise	practice	Guided	1	0.5	0	6.316559	0.44536	-1.44999	-0.8	0.801863739064922	0.038156	-0.029209	0.044513
Trial1	3	1	noBlindfold	clockwise	practice	Guided	1	0.5	0	6.336563	0.44595	-1.45	-0.8	0.801823749988901	0.041753	0.030038	-0.019656
Trial1	3	1	noBlindfold	clockwise	practice	Guided	1	0.5	0	6.356567	0.44653	-1.45	-0.8	0.801784862831912	-0.017922	0.030031	-0.0151
Trial1	3	1	noBlindfold	clockwise	practice	Guided	1	0.5	0	6.376556	0.44755	-1.45	-0.8	0.801717485362587	-0.028305	0.00040966	0.013897
Trial1	3	1	noBlindfold	clockwise	practice	Guided	1	0.5	0	6.396561	0.44798	-1.45	-0.8	0.801689467557435	0.0074343	0.021564	-0.013431
Trial1	3	1	noBlindfold	clockwise	practice	Guided	1	0.5	0	6.416565	0.44834	-1.44999	-0.8	0.801666189531586	0.024603	0.0046345	-0.016537
Trial1	3	1	noBlindfold	clockwise	practice	Guided	1	0.5	0	6.436569	0.44869	-1.45	-0.8	0.80164371144155	0.025467	-0.0080605	0.034412
Trial1	3	1	noBlindfold	clockwise	practice	Guided	1	0.5	0	6.456558	0.44903	-1.45	-0.8	0.801622022172422	0.027416	0.046954	0.0048536
Trial1	3	1	noBlindfold	clockwise	practice	Guided	1	0.5	0	6.476563	0.44962	-1.44999	-0.8	0.801584722442212	-0.010586	0.0046313	0.0023363
Trial1	3	1	noBlindfold	clockwise	practice	Guided	1	0.5	0	6.496567	0.44984	-1.45	-0.8	0.801570925359609	-0.023807	0.042716	0.0099411
Trial1	3	1	noBlindfold	clockwise	practice	Guided	1	0.5	0	6.516571	0.45002	-1.45	-0.8	0.801559683093989	0.031088	0.00039335	0.01358
Trial1	3	1	noBlindfold	clockwise	practice	Guided	1	0.5	0	6.53656	0.45015	-1.45	-0.8	0.801551585933776	0.013918	-0.016535	0.029349
Trial1	3	1	noBlindfold	clockwise	practice	Guided	1	0.5	0	6.556564	0.45027	-1.45	-0.8	0.801544132841425	0.035586	-0.0038381	0.0096374
Trial1	3	1	noBlindfold	clockwise	practice	Guided	1	0.5	0	6.576569	0.45043	-1.44999	-0.8	0.801534223216176	-0.021852	-0.01654	-0.0030111
Trial1	3	1	noBlindfold	clockwise	practice	Guided	1	0.5	0	6.596558	0.45047	-1.45	-0.8	0.801531748938236	0.0074272	-0.0080736	-0.013435
Trial1	3	1	noBlindfold	clockwise	practice	Guided	1	0.5	0	6.616562	0.45047	-1.45	-0.8	0.801531748938236	-0.015365	0.038471	-0.024982
Trial1	3	1	noBlindfold	clockwise	practice	Guided	1	0.5	0	6.636566	0.45047	-1.45	-0.8	0.801531748938236	0.031364	-0.012311	0.0093583
Trial1	3	1	noBlindfold	clockwise	practice	Guided	1	0.5	0	6.65657	0.45047	-1.45	-0.8	0.801531748938236	0.052475	0.00038561	0.010759
Trial1	3	1	noBlindfold	clockwise	practice	Guided	1	0.5	0	6.676559	0.45048	-1.45	-0.8	0.801531132060773	0.0054631	0.030005	0.016119
Trial1	3	1	noBlindfold	clockwise	practice	Guided	1	0.5	0	6.696564	0.45048	-1.45	-0.8	0.801531132060773	-0.0074845	-0.012313	0.010213
Trial1	3	1	noBlindfold	clockwise	practice	Guided	1	0.5	0	6.716568	0.45048	-1.45	-0.8	0.801531132060773	-0.011424	0.0046131	0.014996
Trial1	3	1	noBlindfold	clockwise	practice	Guided	1	0.5	0	6.736557	0.45047	-1.45	-0.8	0.801531748938236	0.0020865	-0.029245	-0.0089368
Trial1	3	1	noBlindfold	clockwise	practice	Guided	1	0.5	0	6.756561	0.45047	-1.45	-0.8	0.801531748938236	-0.0024154	-0.003854	0.0071118
Trial1	3	1	noBlindfold	clockwise	practice	Guided	1	0.5	0	6.776566	0.45047	-1.45	-0.8	0.801531748938236	0.0099699	-0.008088	0.012175
Trial1	3	1	noBlindfold	clockwise	practice	Guided	1	0.5	0	6.79657	0.45047	-1.45	-0.8	0.801531748938236	-0.019028	0.0046059	0.0017659
Trial1	3	1	noBlindfold	clockwise	practice	Guided	1	0.5	0	6.816559	0.45047	-1.45	-0.8	0.801531748938236	-0.028031	-0.012321	0.0096503
Trial1	3	1	noBlindfold	clockwise	practice	Guided	1	0.5	0	6.836563	0.45047	-1.45	-0.8	0.801531748938236	0.0071532	0.051155	-0.0092226
Trial1	3	1	noBlindfold	clockwise	practice	Guided	1	0.5	0	6.856567	0.45047	-1.45	-0.8	0.801531748938236	0.010537	-0.020789	0.0037238
Trial1	3	1	noBlindfold	clockwise	practice	Guided	1	0.5	0	6.876556	0.45047	-1.45	-0.8	0.801531748938236	-0.015076	-0.008093	0.020055
Trial1	3	1	noBlindfold	clockwise	practice	Guided	1	0.5	0	6.896561	0.45047	-1.45	-0.8	0.801531748938236	0.035875	0.013066	0.0054044
Trial1	3	1	noBlindfold	clockwise	practice	Guided	1	0.5	0	6.916565	0.45047	-1.45	-0.8	0.801531748938236	-0.013675	-0.0080933	-0.014849
Trial1	3	1	noBlindfold	clockwise	practice	Guided	1	0.5	0	6.936569	0.45047	-1.45	-0.8	0.801531748938236	-0.011132	-0.0038609	0.010767
Trial1	3	1	noBlindfold	clockwise	practice	Guided	1	0.5	0	6.956558	0.45047	-1.45	-0.8	0.801531748938236	-0.023237	-0.0038633	0.0014794
Trial1	3	1	noBlindfold	clockwise	practice	Guided	1	0.5	0	6.976563	0.45047	-1.45	-0.8	0.801531748938236	-0.035623	0.021529	-0.0035829
Trial1	3	1	noBlindfold	clockwise	practice	Guided	1	0.5	0	6.996567	0.45047	-1.45	-0.8	0.801531748938236	0.026591	0.017295	0.017511
Trial1	3	1	noBlindfold	clockwise	practice	Guided	1	0.5	0	7.016571	0.45047	-1.45	-0.8	0.801531748938236	-0.030281	0.0088289	-0.020193
Trial1	3	1	noBlindfold	clockwise	practice	Guided	1	0.5	0	7.03656	0.45047	-1.45	-0.8	0.801531748938236	0.0023799	0.013061	-0.0010606
Trial1	3	1	noBlindfold	clockwise	practice	Guided	1	0.5	0	7.056564	0.45047	-1.45	-0.8	0.801531748938236	-0.006062	0.013059	-0.0016197
Trial1	3	1	noBlindfold	clockwise	practice	Guided	1	0.5	0	7.076569	0.45046	-1.45	-0.8	0.801532365939581	-0.00015668	0.017287	-0.031178
Trial1	3	1	noBlindfold	clockwise	practice	Guided	1	0.5	0	7.096558	0.45046	-1.45	-0.8	0.801532365939581	0.0043471	0.008823	-0.030617
Trial1	3	1	noBlindfold	clockwise	practice	Guided	1	0.5	0	7.116562	0.45046	-1.45	-0.8	0.801532365939581	-0.01	0.004589	-0.0061218
Trial1	3	1	noBlindfold	clockwise	practice	Guided	1	0.5	0	7.136566	0.45046	-1.45	-0.8	0.801532365939581	-0.00015361	0.021516	-0.026674
Trial1	3	1	noBlindfold	clockwise	practice	Guided	1	0.5	0	7.15657	0.45046	-1.45	-0.8	0.801532365939581	-0.0097178	0.008818	-0.010345
Trial1	3	1	noBlindfold	clockwise	practice	Guided	1	0.5	0	7.176559	0.45046	-1.45	-0.8	0.801532365939581	0.0074544	0.0088129	-0.01345
Trial1	3	1	noBlindfold	clockwise	practice	Guided	1	0.5	0	7.196564	0.45046	-1.45	-0.8	0.801532365939581	0.0074532	-0.012347	-0.013449
Trial1	3	1	noBlindfold	clockwise	practice	Guided	1	0.5	0	7.216568	0.45046	-1.45	-0.8	0.801532365939581	0.0094323	0.021505	0.02061
Trial1	3	1	noBlindfold	clockwise	practice	Guided	1	0.5	0	7.236557	0.45046	-1.45	-0.8	0.801532365939581	-0.011402	0.0088096	0.014986
Trial1	3	1	noBlindfold	clockwise	practice	Guided	1	0.5	0	7.256561	0.45046	-1.45	-0.8	0.801532365939581	-0.0026743	0.0045768	0.011323
Trial1	3	1	noBlindfold	clockwise	practice	Guided	1	0.5	0	7.276566	0.45046	-1.45	-0.8	0.801532365939581	-0.019561	0.0088047	0.010201
Trial1	3	1	noBlindfold	clockwise	practice	Guided	1	0.5	0	7.29657	0.45046	-1.45	-0.8	0.801532365939581	-0.012517	-0.020822	0.031873
Trial1	3	1	noBlindfold	clockwise	practice	Guided	1	0.5	0	7.316559	0.45046	-1.45	-0.8	0.801532365939581	0.03195	0.013032	0.00089485
Trial1	3	1	noBlindfold	clockwise	practice	Guided	1	0.5	0	7.336563	0.45046	-1.45	-0.8	0.801532365939581	-0.010555	0.021494	0.011041
Trial1	3	1	noBlindfold	clockwise	practice	Guided	1	0.5	0	7.356567	0.45046	-1.45	-0.8	0.801532365939581	0.0071765	0.00033278	-0.011754
Trial1	3	1	noBlindfold	clockwise	practice	Guided	1	0.5	0	7.376556	0.45046	-1.45	-0.8	0.801532365939581	-0.0015505	0.0087909	-0.018236
Trial1	3	1	noBlindfold	clockwise	practice	Guided	1	0.5	0	7.396561	0.45046	-1.45	-0.8	0.801532365939581	-0.040113	-0.033526	0.00035337
Trial1	3	1	noBlindfold	clockwise	practice	Guided	1	0.5	0	7.416565	0.45046	-1.45	-0.8	0.801532365939581	0.0063347	-0.0081366	0.0034369
Trial1	3	1	noBlindfold	clockwise	practice	Guided	1	0.5	0	7.436569	0.45046	-1.45	-0.8	0.801532365939581	0.016741	-0.016601	-0.025562
Trial1	3	1	noBlindfold	clockwise	practice	Guided	1	0.5	0	7.456558	0.45046	-1.45	-0.8	0.801532365939581	-0.022382	-0.016602	-0.011194
Trial1	3	1	noBlindfold	clockwise	practice	Guided	1	0.5	0	7.476563	0.45046	-1.45	-0.8	0.801532365939581	0.012239	-0.029297	-0.021621
Trial1	3	1	noBlindfold	clockwise	practice	Guided	1	0.5	0	7.496567	0.45046	-1.45	-0.8	0.801532365939581	-0.024062	-0.016604	0.01414
Trial1	3	1	noBlindfold	clockwise	practice	Guided	1	0.5	0	7.516571	0.45046	-1.45	-0.8	0.801532365939581	-0.0068912	-0.0081404	0.011037
Trial1	3	1	noBlindfold	clockwise	practice	Guided	1	0.5	0	7.53656	0.45046	-1.45	-0.8	0.801532365939581	-0.0068914	0.008785	0.011036
Trial1	3	1	noBlindfold	clockwise	practice	Guided	1	0.5	0	7.556564	0.45046	-1.45	-0.8	0.801532365939581	-0.0068904	-0.029303	0.019479
Trial1	3	1	noBlindfold	clockwise	practice	Guided	1	0.5	0	7.576569	0.45046	-1.45	-0.8	0.801532365939581	-0.013088	-0.037769	-0.023309
Trial1	3	1	noBlindfold	clockwise	practice	Guided	1	0.5	0	7.596558	0.45046	-1.45	-0.8	0.801532365939581	0.05307	-0.0039165	0.0022862
Trial1	3	1	noBlindfold	clockwise	practice	Guided	1	0.5	0	7.616562	0.45046	-1.45	-0.8	0.801532365939581	-0.0074462	0.0045459	0.019474
Trial1	3	1	noBlindfold	clockwise	practice	Guided	1	0.5	0	7.636566	0.45046	-1.45	-0.8	0.801532365939581	-0.026034	0.034167	0.0051244
Trial1	3	1	noBlindfold	clockwise	practice	Guided	1	0.5	0	7.65657	0.45045	-1.45	-0.8	0.801532984907157	-0.010824	-0.0081516	0.0065266
Trial1	3	1	noBlindfold	clockwise	practice	Guided	1	0.5	0	7.676559	0.45045	-1.45	-0.8	0.801532984907157	0.049975	0.017238	-0.01685
Trial1	3	1	noBlindfold	clockwise	practice	Guided	1	0.5	0	7.696564	0.45045	-1.45	-0.8	0.801532984907157	-0.035597	-0.025081	-0.0016403
Trial1	3	1	noBlindfold	clockwise	practice	Guided	1	0.5	0	7.716568	0.45045	-1.45	-0.8	0.801532984907157	-0.019828	0.021467	0.014409
Trial1	3	1	noBlindfold	clockwise	practice	Guided	1	0.5	0	7.736557	0.45045	-1.45	-0.8	0.801532984907157	-0.0071583	0.025696	0.010465
Trial1	3	1	noBlindfold	clockwise	practice	Guided	1	0.5	0	7.756561	0.45045	-1.45	-0.8	0.801532984907157	-0.00041274	0.021462	-0.022476
Trial1	3	1	noBlindfold	clockwise	practice	Guided	1	0.5	0	7.776566	0.45045	-1.45	-0.8	0.801532984907157	-0.0026531	0.029923	0.011303
Trial1	3	1	noBlindfold	clockwise	practice	Guided	1	0.5	0	7.79657	0.45045	-1.45	-0.8	0.801532984907157	-0.026585	-0.012397	-0.011492
Trial1	3	1	noBlindfold	clockwise	practice	Guided	1	0.5	0	7.816559	0.45045	-1.45	-0.8	0.801532984907157	0.0029742	0.051078	-0.0095302
Trial1	3	1	noBlindfold	clockwise	practice	Guided	1	0.5	0	7.836563	0.45045	-1.45	-0.8	0.801532984907157	0.00015146	0.025685	-0.030923
Trial1	3	1	noBlindfold	clockwise	practice	Guided	1	0.5	0	7.856567	0.45045	-1.45	-0.8	0.801532984907157	0.0004506	-0.0039389	0.028472
Trial1	3	1	noBlindfold	clockwise	practice	Guided	1	0.5	0	7.876556	0.45045	-1.45	-0.8	0.801532984907157	-0.0020891	0.0002931	0.0028558
Trial1	3	1	noBlindfold	clockwise	practice	Guided	1	0.5	0	7.896561	0.45045	-1.45	-0.8	0.801532984907157	-0.033326	0.0045244	0.026229
Trial1	3	1	noBlindfold	clockwise	practice	Guided	1	0.5	0	7.916565	0.45045	-1.45	-0.8	0.801532984907157	-0.022639	0.017217	-0.015158
Trial1	3	1	noBlindfold	clockwise	practice	Guided	1	0.5	0	7.936569	0.45045	-1.45	-0.8	0.801532984907157	-0.0054655	0.00028884	-0.010093
Trial1	3	1	noBlindfold	clockwise	practice	Guided	1	0.5	0	7.956558	0.45045	-1.45	-0.8	0.801532984907157	-0.01193	0.0087506	0.023405
Trial1	3	1	noBlindfold	clockwise	practice	Guided	1	0.5	0	7.976563	0.45044	-1.45	-0.8	0.801533602156634	-0.009962	0.0045157	-0.0061557
Trial1	3	1	noBlindfold	clockwise	practice	Guided	1	0.5	0	7.996567	0.45044	-1.45	-0.8	0.801533602156634	-0.040362	-0.012414	0.0045489
Trial1	3	1	noBlindfold	clockwise	practice	Guided	1	0.5	0	8.016571	0.45044	-1.45	-0.8	0.801533602156634	0.0058069	0.017208	0.011854
Trial1	3	1	noBlindfold	clockwise	practice	Guided	1	0.5	0	8.03656	0.45044	-1.45	-0.8	0.801533602156634	-0.010801	-0.0081866	0.0065095
Trial1	3	1	noBlindfold	clockwise	practice	Guided	1	0.5	0	8.056564	0.45044	-1.45	-0.8	0.801533602156634	0.021298	-0.020882	0.034084
Trial1	3	1	noBlindfold	clockwise	practice	Guided	1	0.5	0	8.076569	0.45044	-1.45	-0.8	0.801533602156634	0.007208	0.0087368	-0.0092605
Trial1	3	1	noBlindfold	clockwise	practice	Guided	1	0.5	0	8.096558	0.45044	-1.45	-0.8	0.801533602156634	-0.056966	0.0087346	-0.0007965
Trial1	3	1	noBlindfold	clockwise	practice	Guided	1	0.5	0	8.116562	0.45044	-1.45	-0.8	0.801533602156634	0.014817	-0.02512	-0.0064394
Trial1	3	1	noBlindfold	clockwise	practice	Guided	1	0.5	0	8.136566	0.45044	-1.45	-0.8	0.801533602156634	-0.015019	0.0087333	0.0062284
Trial1	3	1	noBlindfold	clockwise	practice	Guided	1	0.5	0	8.15657	0.45044	-1.45	-0.8	0.801533602156634	-0.020645	-0.0039636	0.027061
Trial1	3	1	noBlindfold	clockwise	practice	Guided	1	0.5	0	8.176559	0.45044	-1.45	-0.8	0.801533602156634	0.011996	0.021424	-0.017428
Trial1	3	1	noBlindfold	clockwise	practice	Guided	1	0.5	0	8.196564	0.45044	-1.45	-0.8	0.801533602156634	-0.015298	0.0044945	0.010447
Trial1	3	1	noBlindfold	clockwise	practice	Guided	1	0.5	0	8.216568	0.45044	-1.45	-0.8	0.801533602156634	-0.026844	0.0087235	-0.0072838
Trial1	3	1	noBlindfold	clockwise	practice	Guided	1	0.5	0	8.236557	0.45044	-1.45	-0.8	0.801533602156634	0.01144	0.00025873	-0.0089841
Trial1	3	1	noBlindfold	clockwise	practice	Guided	1	0.5	0	8.256561	0.45044	-1.45	-0.8	0.801533602156634	-0.016994	-0.0039729	-0.027836
Trial1	3	1	noBlindfold	clockwise	practice	Guided	1	0.5	0	8.276566	0.45044	-1.45	-0.8	0.801533602156634	-0.011352	0.0087205	-0.0056031
Trial1	3	1	noBlindfold	clockwise	practice	Guided	1	0.5	0	8.29657	0.45044	-1.45	-0.8	0.801533602156634	-0.008532	0.0087211	0.036341
Trial1	3	1	noBlindfold	clockwise	practice	Guided	1	0.5	0	8.316559	0.45044	-1.45	-0.8	0.801533602156634	-0.023739	0.021416	0.0098862
Trial1	3	1	noBlindfold	clockwise	practice	Guided	1	0.5	0	8.336563	0.45044	-1.45	-0.8	0.801533602156634	-0.017273	-0.033597	-0.023614
Trial1	3	1	noBlindfold	clockwise	practice	Guided	1	0.5	0	8.356567	0.45044	-1.45	-0.8	0.801533602156634	-0.0074261	-0.0039769	-0.044166
Trial1	3	1	noBlindfold	clockwise	practice	Guided	1	0.5	0	8.376556	0.45043	-1.45	-0.8	0.801534223216176	-0.016128	0.025643	0.02311
Trial1	3	1	noBlindfold	clockwise	practice	Guided	1	0.5	0	8.396561	0.45043	-1.45	-0.8	0.801534223216176	-0.0093826	0.029871	-0.014615
Trial1	3	1	noBlindfold	clockwise	practice	Guided	1	0.5	0	8.416565	0.45043	-1.45	-0.8	0.801534223216176	0.0089279	-0.01668	0.029011
Trial1	3	1	noBlindfold	clockwise	practice	Guided	1	0.5	0	8.436569	0.45043	-1.45	-0.8	0.801534223216176	-0.019508	0.012941	0.010158
Trial1	3	1	noBlindfold	clockwise	practice	Guided	1	0.5	0	8.456558	0.45043	-1.45	-0.8	0.801534223216176	-0.011623	0.025635	0.019163
Trial1	3	1	noBlindfold	clockwise	practice	Guided	1	0.5	0	8.476563	0.45043	-1.45	-0.8	0.801534223216176	-0.0093792	0.0087048	-0.014618
Trial1	3	1	noBlindfold	clockwise	practice	Guided	1	0.5	0	8.496567	0.45043	-1.45	-0.8	0.801534223216176	-0.0020549	0.017166	0.002832
Trial1	3	1	noBlindfold	clockwise	practice	Guided	1	0.5	0	8.516571	0.45043	-1.45	-0.8	0.801534223216176	-0.022885	0.0087029	-0.0027909
Trial1	3	1	noBlindfold	clockwise	practice	Guided	1	0.5	0	8.53656	0.45043	-1.45	-0.8	0.801534223216176	0.005553	0.0044693	0.01606
Trial1	3	1	noBlindfold	clockwise	practice	Guided	1	0.5	0	8.556564	0.45043	-1.45	-0.8	0.801534223216176	0.0083577	0.038323	-0.026165
Trial1	3	1	noBlindfold	clockwise	practice	Guided	1	0.5	0	8.576569	0.45043	-1.45	-0.8	0.801534223216176	0.0035744	0.00023137	-0.018002
Trial1	3	1	noBlindfold	clockwise	practice	Guided	1	0.5	0	8.596558	0.45043	-1.45	-0.8	0.801534223216176	0.020746	-0.0082331	-0.021104
Trial1	3	1	noBlindfold	clockwise	practice	Guided	1	0.5	0	8.616562	0.45043	-1.45	-0.8	0.801534223216176	-0.0226	0.02139	-0.0070155
Trial1	3	1	noBlindfold	clockwise	practice	Guided	1	0.5	0	8.636566	0.45043	-1.45	-0.8	0.801534223216176	-0.0065507	0.017154	0.0067716
Trial1	3	1	noBlindfold	clockwise	practice	Guided	1	0.5	0	8.65657	0.45043	-1.45	-0.8	0.801534223216176	-0.010492	-0.016701	0.0022704
Trial1	3	1	noBlindfold	clockwise	practice	Guided	1	0.5	0	8.676559	0.45042	-1.45	-0.8	0.801534838870692	0.010905	0.00022521	0.0056495
Trial1	3	1	noBlindfold	clockwise	practice	Guided	1	0.5	0	8.696564	0.45042	-1.45	-0.8	0.801534838870692	0.00077828	-0.0082396	0.02422
Trial1	3	1	noBlindfold	clockwise	practice	Guided	1	0.5	0	8.716568	0.45042	-1.45	-0.8	0.801534838870692	0.010907	0.029844	-0.00055557
Trial1	3	1	noBlindfold	clockwise	practice	Guided	1	0.5	0	8.736557	0.45042	-1.45	-0.8	0.801534838870692	0.0061255	0.012915	0.0076085
Trial1	3	1	noBlindfold	clockwise	practice	Guided	1	0.5	0	8.756561	0.45042	-1.45	-0.8	0.801534838870692	-0.0043002	0.0086807	-0.027013
Trial1	3	1	noBlindfold	clockwise	practice	Guided	1	0.5	0	8.776566	0.45042	-1.45	-0.8	0.801534838870692	-0.014703	0.00021465	0.0019807
Trial1	3	1	noBlindfold	clockwise	practice	Guided	1	0.5	0	8.79657	0.45042	-1.45	-0.8	0.801534838870692	-0.014145	0.004446	-0.0064668
Trial1	3	1	noBlindfold	clockwise	practice	Guided	1	0.5	0	8.816559	0.45042	-1.45	-0.8	0.801534838870692	-0.027372	0.01714	0.0011386
Trial1	3	1	noBlindfold	clockwise	practice	Guided	1	0.5	0	8.836563	0.45042	-1.45	-0.8	0.801534838870692	-0.023709	0.02137	-0.018013
Trial1	3	1	noBlindfold	clockwise	practice	Guided	1	0.5	0	8.856567	0.45042	-1.45	-0.8	0.801534838870692	0.0095093	-0.0082515	0.020549
Trial1	3	1	noBlindfold	clockwise	practice	Guided	1	0.5	0	8.876556	0.45042	-1.45	-0.8	0.801534838870692	-0.0059793	-0.0040206	-0.0016872
Trial1	3	1	noBlindfold	clockwise	practice	Guided	1	0.5	0	8.896561	0.45042	-1.45	-0.8	0.801534838870692	0.032304	0.012905	-0.0033887
Trial1	3	1	noBlindfold	clockwise	practice	Guided	1	0.5	0	8.916565	0.45042	-1.45	-0.8	0.801534838870692	-0.0062588	0.021369	0.0025328
Trial1	3	1	noBlindfold	clockwise	practice	Guided	1	0.5	0	8.936569	0.45042	-1.45	-0.8	0.801534838870692	0.011191	-0.033646	-0.0183
Trial1	3	1	noBlindfold	clockwise	practice	Guided	1	0.5	0	8.956558	0.45042	-1.45	-0.8	0.801534838870692	-0.005137	-0.012487	-0.014358
Trial1	3	1	noBlindfold	clockwise	practice	Guided	1	0.5	0	8.976563	0.45042	-1.45	-0.8	0.801534838870692	-0.014422	-0.016723	-0.026466
Trial1	3	1	noBlindfold	clockwise	practice	Guided	1	0.5	0	8.996567	0.45042	-1.45	-0.8	0.801534838870692	0.01992	0.025594	-0.0084556
Trial1	3	1	noBlindfold	clockwise	practice	Guided	1	0.5	0	9.016571	0.45042	-1.45	-0.8	0.801534838870692	-0.026246	0.034054	-0.01576
Trial1	3	1	noBlindfold	clockwise	practice	Guided	1	0.5	0	9.03656	0.45042	-1.45	-0.8	0.801534838870692	-0.0099141	-0.004034	-0.0061932
Trial1	3	1	noBlindfold	clockwise	practice	Guided	1	0.5	0	9.056564	0.45042	-1.45	-0.8	0.801534838870692	-0.041432	0.000198	0.021401
Trial1	3	1	noBlindfold	clockwise	practice	Guided	1	0.5	0	9.076569	0.45041	-1.45	-0.8	0.801535460179845	0.0064212	0.00019475	0.0033701
Trial1	3	1	noBlindfold	clockwise	practice	Guided	1	0.5	0	9.096558	0.45041	-1.45	-0.8	0.801535460179845	-0.026517	0.012889	-0.011539
Trial1	3	1	noBlindfold	clockwise	practice	Guided	1	0.5	0	9.116562	0.45041	-1.45	-0.8	0.801535460179845	-0.018912	0.0044252	0.0016892
Trial1	3	1	noBlindfold	clockwise	practice	Guided	1	0.5	0	9.136566	0.45041	-1.45	-0.8	0.801535460179845	-0.022292	0.00019363	-0.011258
Trial1	3	1	noBlindfold	clockwise	practice	Guided	1	0.5	0	9.15657	0.45041	-1.45	-0.8	0.801535460179845	0.019093	-0.0040388	0.0042115
Trial1	3	1	noBlindfold	clockwise	practice	Guided	1	0.5	0	9.176559	0.45041	-1.45	-0.8	0.801535460179845	0.0095292	0.00019368	0.010695
Trial1	3	1	noBlindfold	clockwise	practice	Guided	1	0.5	0	9.196564	0.45041	-1.45	-0.8	0.801535460179845	0.023318	0.0086565	0.004491
Trial1	3	1	noBlindfold	clockwise	practice	Guided	1	0.5	0	9.216568	0.45041	-1.45	-0.8	0.801535460179845	-0.0056785	0.0086569	-0.0059167
Trial1	3	1	noBlindfold	clockwise	practice	Guided	1	0.5	0	9.236557	0.45041	-1.45	-0.8	0.801535460179845	0.013474	0.00019095	0.025042
Trial1	3	1	noBlindfold	clockwise	practice	Guided	1	0.5	0	9.256561	0.45041	-1.45	-0.8	0.801535460179845	0.015718	-0.042129	-0.0087392
Trial1	3	1	noBlindfold	clockwise	practice	Guided	1	0.5	0	9.276566	0.45041	-1.45	-0.8	0.801535460179845	-0.017502	0.0001866	0.015753
Trial1	3	1	noBlindfold	clockwise	practice	Guided	1	0.5	0	9.29657	0.45041	-1.45	-0.8	0.801535460179845	-0.00061108	0.0086507	-0.018307
Trial1	3	1	noBlindfold	clockwise	practice	Guided	1	0.5	0	9.316559	0.45041	-1.45	-0.8	0.801535460179845	-0.0098959	0.0086485	-0.0067616
Trial1	3	1	noBlindfold	clockwise	practice	Guided	1	0.5	0	9.336563	0.45041	-1.45	-0.8	0.801535460179845	-0.012717	0.0086482	-0.027594
Trial1	3	1	noBlindfold	clockwise	practice	Guided	1	0.5	0	9.356567	0.45041	-1.45	-0.8	0.801535460179845	-0.013556	0.008647	-0.014928
Trial1	3	1	noBlindfold	clockwise	practice	Guided	1	0.5	0	9.376556	0.45041	-1.45	-0.8	0.801535460179845	-0.0045478	-0.016744	-0.022812
Trial1	3	1	noBlindfold	clockwise	practice	Guided	1	0.5	0	9.396561	0.4504	-1.45	-0.8	0.801536077925954	0.00362	0.034036	-0.01803
Trial1	3	1	noBlindfold	clockwise	practice	Guided	1	0.5	0	9.416565	0.4504	-1.45	-0.8	0.801536077925954	-0.014112	0.038269	-0.025355
Trial1	3	1	noBlindfold	clockwise	practice	Guided	1	0.5	0	9.436569	0.4504	-1.45	-0.8	0.801536077925954	0.032336	0.004412	0.0089867
Trial1	3	1	noBlindfold	clockwise	practice	Guided	1	0.5	0	9.456558	0.4504	-1.45	-0.8	0.801536077925954	0.0033406	-0.0082856	-0.013808
Trial1	3	1	noBlindfold	clockwise	practice	Guided	1	0.5	0	9.476563	0.4504	-1.45	-0.8	0.801536077925954	0.014327	0.025567	0.014047
Trial1	3	1	noBlindfold	clockwise	practice	Guided	1	0.5	0	9.496567	0.4504	-1.45	-0.8	0.801536077925954	0.0056028	0.0044062	0.016027
Trial1	3	1	noBlindfold	clockwise	practice	Guided	1	0.5	0	9.516571	0.4504	-1.45	-0.8	0.801536077925954	-0.0087467	-0.012522	0.040519
Trial1	3	1	noBlindfold	clockwise	practice	Guided	1	0.5	0	9.53656	0.4504	-1.45	-0.8	0.801536077925954	0.014049	0.038258	0.016586
Trial1	3	1	noBlindfold	clockwise	practice	Guided	1	0.5	0	9.556564	0.4504	-1.45	-0.8	0.801536077925954	0.032619	-0.020987	-0.0076305
Trial1	3	1	noBlindfold	clockwise	practice	Guided	1	0.5	0	9.576569	0.4504	-1.45	-0.8	0.801536077925954	-0.012124	0.00016934	0.027568
Trial1	3	1	noBlindfold	clockwise	practice	Guided	1	0.5	0	9.596558	0.4504	-1.45	-0.8	0.801536077925954	-0.0062184	0.012862	0.010958
Trial1	3	1	noBlindfold	clockwise	practice	Guided	1	0.5	0	9.616562	0.4504	-1.45	-0.8	0.801536077925954	0.019397	0.025556	-2.9956E-05
Trial1	3	1	noBlindfold	clockwise	practice	Guided	1	0.5	0	9.636566	0.4504	-1.45	-0.8	0.801536077925954	-0.019445	0.00016271	0.010115
Trial1	3	1	noBlindfold	clockwise	practice	Guided	1	0.5	0	9.65657	0.4504	-1.45	-0.8	0.801536077925954	-0.014661	0.0086249	0.0019487
Trial1	3	1	noBlindfold	clockwise	practice	Guided	1	0.5	0	9.676559	0.4504	-1.45	-0.8	0.801536077925954	0.0011086	0.00015686	0.019955
Trial1	3	1	noBlindfold	clockwise	practice	Guided	1	0.5	0	9.696564	0.4504	-1.45	-0.8	0.801536077925954	-0.028169	0.00015626	0.01377
Trial1	3	1	noBlindfold	clockwise	practice	Guided	1	0.5	0	9.716568	0.4504	-1.45	-0.8	0.801536077925954	-0.0098777	0.0086191	-0.0062228
Trial1	3	1	noBlindfold	clockwise	practice	Guided	1	0.5	0	9.736557	0.4504	-1.45	-0.8	0.801536077925954	-0.012137	-0.0083077	-0.036059
Trial1	3	1	noBlindfold	clockwise	practice	Guided	1	0.5	0	9.756561	0.4504	-1.45	-0.8	0.801536077925954	-0.0056548	0.00015295	-0.019729
Trial1	3	1	noBlindfold	clockwise	practice	Guided	1	0.5	0	9.776566	0.4504	-1.45	-0.8	0.801536077925954	-0.0095976	0.00015026	-0.010445
Trial1	3	1	noBlindfold	clockwise	practice	Guided	1	0.5	0	9.79657	0.4504	-1.45	-0.8	0.801536077925954	-0.0017133	-0.0083136	-0.0014413
Trial1	3	1	noBlindfold	clockwise	practice	Guided	1	0.5	0	9.816559	0.4504	-1.45	-0.8	0.801536077925954	0.025603	0.00014806	0.024453
Trial1	3	1	noBlindfold	clockwise	practice	Guided	1	0.5	0	9.836563	0.4504	-1.45	-0.8	0.801536077925954	0.011235	-0.0040823	-0.004825
Trial1	3	1	noBlindfold	clockwise	practice	Guided	1	0.5	0	9.856567	0.4504	-1.45	-0.8	0.801536077925954	-0.014938	0.038235	-0.007347
Trial1	3	1	noBlindfold	clockwise	practice	Guided	1	0.5	0	9.876556	0.45039	-1.45	-0.8	0.801536695795943	-0.0050886	0.021307	-0.014391
Trial1	3	1	noBlindfold	clockwise	practice	Guided	1	0.5	0	9.896561	0.45039	-1.45	-0.8	0.801536695795943	-0.0070497	0.017073	0.015167
Trial1	3	1	noBlindfold	clockwise	practice	Guided	1	0.5	0	9.916565	0.45039	-1.45	-0.8	0.801536695795943	-0.0014263	0.021305	0.027833
Trial1	3	1	noBlindfold	clockwise	practice	Guided	1	0.5	0	9.936569	0.45039	-1.45	-0.8	0.801536695795943	0.012084	0.021305	-0.017494
Trial1	3	1	noBlindfold	clockwise	practice	Guided	1	0.5	0	9.956558	0.45039	-1.45	-0.8	0.801536695795943	-0.006207	0.00014364	0.014604
Trial1	3	1	noBlindfold	clockwise	practice	Guided	1	0.5	0	9.976563	0.45039	-1.45	-0.8	0.801536695795943	-0.0076065	0.01707	0.023606
Trial1	3	1	noBlindfold	clockwise	practice	Guided	1	0.5	0	9.996567	0.45039	-1.45	-0.8	0.801536695795943	-0.013809	0.0043724	-0.010735
Trial1	3	1	noBlindfold	clockwise	practice	Guided	1	0.5	0	10.01657	0.45039	-1.45	-0.8	0.801536695795943	0.01519	0.029762	-0.00032976
Trial1	3	1	noBlindfold	clockwise	practice	Guided	1	0.5	0	10.03656	0.45039	-1.45	-0.8	0.801536695795943	-0.0042397	0.0043692	-0.027067
Trial1	3	1	noBlindfold	clockwise	practice	Guided	1	0.5	0	10.05656	0.45039	-1.45	-0.8	0.801536695795943	0.010971	-0.016791	-0.0025726
Trial1	3	1	noBlindfold	clockwise	practice	Guided	1	0.5	0	10.07657	0.45039	-1.45	-0.8	0.801536695795943	0.0033672	0.0001343	-0.013839
Trial1	3	1	noBlindfold	clockwise	practice	Guided	1	0.5	0	10.09656	0.45039	-1.45	-0.8	0.801536695795943	0.019419	0.0043658	0.027826
Trial1	3	1	noBlindfold	clockwise	practice	Guided	1	0.5	0	10.11656	0.45039	-1.45	-0.8	0.801536695795943	0.0025288	0.01706	-0.0011727
Trial1	3	1	noBlindfold	clockwise	practice	Guided	1	0.5	0	10.13657	0.45039	-1.45	-0.8	0.801536695795943	-0.039135	0.025522	-0.01242
Trial1	3	1	noBlindfold	clockwise	practice	Guided	1	0.5	0	10.15657	0.45039	-1.45	-0.8	0.801536695795943	-0.0078931	0.017056	-0.036353
Trial1	3	1	noBlindfold	clockwise	practice	Guided	1	0.5	0	10.17656	0.45038	-1.45	-0.8	0.801537315634754	-0.0075929	0.025516	0.0067109
Trial1	3	1	noBlindfold	clockwise	practice	Guided	1	0.5	0	10.19656	0.45038	-1.45	-0.8	0.801537315634754	-0.018297	0.01282	-0.0067976
Trial1	3	1	noBlindfold	clockwise	practice	Guided	1	0.5	0	10.21657	0.45038	-1.45	-0.8	0.801537315634754	0.0016935	0.00012534	0.011494
Trial1	3	1	noBlindfold	clockwise	practice	Guided	1	0.5	0	10.23656	0.45038	-1.45	-0.8	0.801537315634754	-0.016597	0.01282	0.031484
Trial1	3	1	noBlindfold	clockwise	practice	Guided	1	0.5	0	10.25656	0.45038	-1.45	-0.8	0.801537315634754	0.01014	0.00012393	0.012052
Trial1	3	1	noBlindfold	clockwise	practice	Guided	1	0.5	0	10.27657	0.45038	-1.45	-0.8	0.801537315634754	-0.053757	-0.0295	0.016293
Trial1	3	1	noBlindfold	clockwise	practice	Guided	1	0.5	0	10.29657	0.45038	-1.45	-0.8	0.801537315634754	-0.002524	0.008584	0.010649
Trial1	3	1	noBlindfold	clockwise	practice	Guided	1	0.5	0	10.31656	0.45038	-1.45	-0.8	0.801537315634754	-0.030679	0.0043507	0.014872
Trial1	3	1	noBlindfold	clockwise	practice	Guided	1	0.5	0	10.33656	0.45038	-1.45	-0.8	0.801537315634754	0.022252	0.0085816	0.021333
Trial1	3	1	noBlindfold	clockwise	practice	Guided	1	0.5	0	10.35657	0.45038	-1.45	-0.8	0.801537315634754	0.0053627	-0.021042	-0.011585
Trial1	3	1	noBlindfold	clockwise	practice	Guided	1	0.5	0	10.37656	0.45038	-1.45	-0.8	0.801537315634754	-0.0053436	-0.012582	-0.010186
Trial1	3	1	noBlindfold	clockwise	practice	Guided	1	0.5	0	10.39656	0.45038	-1.45	-0.8	0.801537315634754	-0.03124	0.012807	-0.003422
Trial1	3	1	noBlindfold	clockwise	practice	Guided	1	0.5	0	10.41656	0.45038	-1.45	-0.8	0.801537315634754	-0.0067428	0.029733	0.010926
Trial1	3	1	noBlindfold	clockwise	practice	Guided	1	0.5	0	10.43657	0.45038	-1.45	-0.8	0.801537315634754	-0.018288	-0.012587	-0.0068032
Trial1	3	1	noBlindfold	clockwise	practice	Guided	1	0.5	0	10.45656	0.45038	-1.45	-0.8	0.801537315634754	0.031541	-0.012587	0.023317
Trial1	3	1	noBlindfold	clockwise	practice	Guided	1	0.5	0	10.47656	0.45038	-1.45	-0.8	0.801537315634754	-0.0022373	0.021265	0.0069875
Trial1	3	1	noBlindfold	clockwise	practice	Guided	1	0.5	0	10.49657	0.45038	-1.45	-0.8	0.801537315634754	-0.017725	0.0043384	-0.015247
Trial1	3	1	noBlindfold	clockwise	practice	Guided	1	0.5	0	10.51657	0.45038	-1.45	-0.8	0.801537315634754	-0.014622	0.046655	0.041326
Trial1	3	1	noBlindfold	clockwise	practice	Guided	1	0.5	0	10.53656	0.45038	-1.45	-0.8	0.801537315634754	0.014096	-0.012591	0.016552
Trial1	3	1	noBlindfold	clockwise	practice	Guided	1	0.5	0	10.55656	0.45038	-1.45	-0.8	0.801537315634754	-0.0016718	-0.0083609	-0.0014612
Trial1	3	1	noBlindfold	clockwise	practice	Guided	1	0.5	0	10.57657	0.45037	-1.45	-0.8	0.801537933752871	-0.010115	0.025493	-0.0020201
Trial1	3	1	noBlindfold	clockwise	practice	Guided	1	0.5	0	10.59656	0.45037	-1.45	-0.8	0.801537933752871	0.01382	-0.029523	-0.022011
Trial1	3	1	noBlindfold	clockwise	practice	Guided	1	0.5	0	10.61656	0.45037	-1.45	-0.8	0.801537933752871	-0.015174	-0.0041326	0.010368
Trial1	3	1	noBlindfold	clockwise	practice	Guided	1	0.5	0	10.63657	0.45037	-1.45	-0.8	0.801537933752871	-0.0067271	-0.033756	0.010925
Trial1	3	1	noBlindfold	clockwise	practice	Guided	1	0.5	0	10.65657	0.45037	-1.45	-0.8	0.801537933752871	-0.018835	0.017026	0.0053002
Trial1	3	1	noBlindfold	clockwise	practice	Guided	1	0.5	0	10.67656	0.45037	-1.45	-0.8	0.801537933752871	0.0034002	0.012794	-0.013855
Trial1	3	1	noBlindfold	clockwise	practice	Guided	1	0.5	0	10.69656	0.45037	-1.45	-0.8	0.801537933752871	-0.024736	0.0085634	0.017125
Trial1	3	1	noBlindfold	clockwise	practice	Guided	1	0.5	0	10.71657	0.45037	-1.45	-0.8	0.801537933752871	0.0025623	9.6994E-05	-0.0011874
Trial1	3	1	noBlindfold	clockwise	practice	Guided	1	0.5	0	10.73656	0.45037	-1.45	-0.8	0.801537933752871	0.0022823	0.021256	0.003033
Trial1	3	1	noBlindfold	clockwise	practice	Guided	1	0.5	0	10.75656	0.45037	-1.45	-0.8	0.801537933752871	0.0022841	0.0085593	-0.0082353
Trial1	3	1	noBlindfold	clockwise	practice	Guided	1	0.5	0	10.77657	0.45037	-1.45	-0.8	0.801537933752871	-0.0053201	-0.0083681	0.011476
Trial1	3	1	noBlindfold	clockwise	practice	Guided	1	0.5	0	10.79657	0.45037	-1.45	-0.8	0.801537933752871	-0.032054	0.0043263	0.0092357
Trial1	3	1	noBlindfold	clockwise	practice	Guided	1	0.5	0	10.81656	0.45037	-1.45	-0.8	0.801537933752871	-0.0078567	0.025484	-0.035811
Trial1	3	1	noBlindfold	clockwise	practice	Guided	1	0.5	0	10.83656	0.45036	-1.45	-0.8	0.801538553840551	-0.022483	0.0085558	-0.0070923
Trial1	3	1	noBlindfold	clockwise	practice	Guided	1	0.5	0	10.85657	0.45036	-1.45	-0.8	0.801538553840551	0.0065157	0.0043227	0.0019127
Trial1	3	1	noBlindfold	clockwise	practice	Guided	1	0.5	0	10.87656	0.45036	-1.45	-0.8	0.801538553840551	0.0034159	0.033944	-0.015259
Trial1	3	1	noBlindfold	clockwise	practice	Guided	1	0.5	0	10.89656	0.45036	-1.45	-0.8	0.801538553840551	0.027632	-0.0041447	0.0047131
Trial1	3	1	noBlindfold	clockwise	practice	Guided	1	0.5	0	10.91656	0.45036	-1.45	-0.8	0.801538553840551	-0.0072668	8.5896E-05	0.019358
Trial1	3	1	noBlindfold	clockwise	practice	Guided	1	0.5	0	10.93657	0.45036	-1.45	-0.8	0.801538553840551	-0.0067043	-0.021075	0.010911
Trial1	3	1	noBlindfold	clockwise	practice	Guided	1	0.5	0	10.95656	0.45036	-1.45	-0.8	0.801538553840551	0.027359	-0.0083805	0.0024659
Trial1	3	1	noBlindfold	clockwise	practice	Guided	1	0.5	0	10.97656	0.45036	-1.45	-0.8	0.801538553840551	0.019194	7.8962E-05	0.0041451
Trial1	3	1	noBlindfold	clockwise	practice	Guided	1	0.5	0	10.99657	0.45036	-1.45	-0.8	0.801538553840551	-0.0013592	-0.025312	-0.005703
Trial1	3	1	noBlindfold	clockwise	practice	Guided	1	0.5	0	11.01657	0.45036	-1.45	-0.8	0.801538553840551	-0.0013582	0.0085429	0.0078038
Trial1	3	1	noBlindfold	clockwise	practice	Guided	1	0.5	0	11.03656	0.45036	-1.45	-0.8	0.801538553840551	0.015252	0.0085424	-0.00035994
Trial1	3	1	noBlindfold	clockwise	practice	Guided	1	0.5	0	11.05656	0.45036	-1.45	-0.8	0.801538553840551	-0.0055803	-0.021081	-0.0059843
Trial1	3	1	noBlindfold	clockwise	practice	Guided	1	0.5	0	11.07657	0.45036	-1.45	-0.8	0.801538553840551	-0.030634	7.7314E-05	-0.011888
Trial1	3	1	noBlindfold	clockwise	practice	Guided	1	0.5	0	11.09656	0.45036	-1.45	-0.8	0.801538553840551	0.0048471	0.017002	0.028636
Trial1	3	1	noBlindfold	clockwise	practice	Guided	1	0.5	0	11.11656	0.45036	-1.45	-0.8	0.801538553840551	-0.016283	0.0085375	-0.036383
Trial1	3	1	noBlindfold	clockwise	practice	Guided	1	0.5	0	11.13657	0.45036	-1.45	-0.8	0.801538553840551	0.002867	0.01277	-0.0054241
Trial1	3	1	noBlindfold	clockwise	practice	Guided	1	0.5	0	11.15657	0.45036	-1.45	-0.8	0.801538553840551	0.0070901	0.021233	0.0072438
Trial1	3	1	noBlindfold	clockwise	practice	Guided	1	0.5	0	11.17656	0.45035	-1.45	-0.8	0.801539172206795	-0.010634	0.02123	0.0064017
Trial1	3	1	noBlindfold	clockwise	practice	Guided	1	0.5	0	11.19656	0.45035	-1.45	-0.8	0.801539172206795	0.020045	-0.012624	-0.0085279
Trial1	3	1	noBlindfold	clockwise	practice	Guided	1	0.5	0	11.21657	0.45035	-1.45	-0.8	0.801539172206795	0.0065386	0.059316	0.0032989
Trial1	3	1	noBlindfold	clockwise	practice	Guided	1	0.5	0	11.23656	0.45035	-1.45	-0.8	0.801539172206795	0.0079397	0.0085312	-0.0012042
Trial1	3	1	noBlindfold	clockwise	practice	Guided	1	0.5	0	11.25656	0.45035	-1.45	-0.8	0.801539172206795	-0.010071	-0.0041648	-0.010491
Trial1	3	1	noBlindfold	clockwise	practice	Guided	1	0.5	0	11.27657	0.45035	-1.45	-0.8	0.801539172206795	0.00033793	0.012761	-0.0057063
Trial1	3	1	noBlindfold	clockwise	practice	Guided	1	0.5	0	11.29657	0.45035	-1.45	-0.8	0.801539172206795	0.0031623	0.0042935	-0.0096486
Trial1	3	1	noBlindfold	clockwise	practice	Guided	1	0.5	0	11.31656	0.45035	-1.45	-0.8	0.801539172206795	0.026237	-0.0041695	-0.037806
Trial1	3	1	noBlindfold	clockwise	practice	Guided	1	0.5	0	11.33656	0.45035	-1.45	-0.8	0.801539172206795	0.0028844	0.02122	-0.0054263
Trial1	3	1	noBlindfold	clockwise	practice	Guided	1	0.5	0	11.35657	0.45035	-1.45	-0.8	0.801539172206795	-0.0069607	6.0434E-05	0.015125
Trial1	3	1	noBlindfold	clockwise	practice	Guided	1	0.5	0	11.37656	0.45035	-1.45	-0.8	0.801539172206795	0.018935	0.0085218	0.0083624
Trial1	3	1	noBlindfold	clockwise	practice	Guided	1	0.5	0	11.39656	0.45035	-1.45	-0.8	0.801539172206795	0.0034462	0.021216	-0.013873
Trial1	3	1	noBlindfold	clockwise	practice	Guided	1	0.5	0	11.41656	0.45034	-1.45	-0.8	0.801539794389768	-0.0089202	0.016983	0.04468
Trial1	3	1	noBlindfold	clockwise	practice	Guided	1	0.5	0	11.43657	0.45034	-1.45	-0.8	0.801539794389768	-0.010061	0.0042862	-0.0020505
Trial1	3	1	noBlindfold	clockwise	practice	Guided	1	0.5	0	11.45656	0.45034	-1.45	-0.8	0.801539794389768	-0.0024548	0.0042868	0.0063936
Trial1	3	1	noBlindfold	clockwise	practice	Guided	1	0.5	0	11.47656	0.45034	-1.45	-0.8	0.801539794389768	0.0065541	0.0042849	0.0032906
Trial1	3	1	noBlindfold	clockwise	practice	Guided	1	0.5	0	11.49657	0.45034	-1.45	-0.8	0.801539794389768	-0.0018917	0.0042828	0.0027291
Trial1	3	1	noBlindfold	clockwise	practice	Guided	1	0.5	0	11.51657	0.45034	-1.45	-0.8	0.801539794389768	-0.0069542	-0.016879	0.0035695
Trial1	3	1	noBlindfold	clockwise	practice	Guided	1	0.5	0	11.53656	0.45034	-1.45	-0.8	0.801539794389768	0.0028918	0.02544	-0.0054375
Trial1	3	1	noBlindfold	clockwise	practice	Guided	1	0.5	0	11.55656	0.45034	-1.45	-0.8	0.801539794389768	-0.027506	-0.0041851	0.034543
Trial1	3	1	noBlindfold	clockwise	practice	Guided	1	0.5	0	11.57657	0.45034	-1.45	-0.8	0.801539794389768	0.0065551	0.0085099	0.0032828
Trial1	3	1	noBlindfold	clockwise	practice	Guided	1	0.5	0	11.59656	0.45034	-1.45	-0.8	0.801539794389768	0.0062761	0.0042768	0.0075034
Trial1	3	1	noBlindfold	clockwise	practice	Guided	1	0.5	0	11.61656	0.45034	-1.45	-0.8	0.801539794389768	0.011059	-0.0041894	-0.00066099
Trial1	3	1	noBlindfold	clockwise	practice	Guided	1	0.5	0	11.63657	0.45034	-1.45	-0.8	0.801539794389768	-0.0063889	-0.0041908	0.0066635
Trial1	3	1	noBlindfold	clockwise	practice	Guided	1	0.5	0	11.65657	0.45034	-1.45	-0.8	0.801539794389768	0.0082415	0.021199	0.010885
Trial1	3	1	noBlindfold	clockwise	practice	Guided	1	0.5	0	11.67656	0.45034	-1.45	-0.8	0.801539794389768	0.0099453	0.0084973	0.016228
Trial1	3	1	noBlindfold	clockwise	practice	Guided	1	0.5	0	11.69656	0.45034	-1.45	-0.8	0.801539794389768	0.0079662	0.012729	-0.017831
Trial1	3	1	noBlindfold	clockwise	practice	Guided	1	0.5	0	11.71657	0.45034	-1.45	-0.8	0.801539794389768	-0.0021598	0.0084952	0.0069441
Trial1	3	1	noBlindfold	clockwise	practice	Guided	1	0.5	0	11.73656	0.45034	-1.45	-0.8	0.801539794389768	0.027958	0.038117	-0.0082677
Trial1	3	1	noBlindfold	clockwise	practice	Guided	1	0.5	0	11.75656	0.45034	-1.45	-0.8	0.801539794389768	-0.022711	2.8915E-05	-0.0029057
Trial1	3	1	noBlindfold	clockwise	practice	Guided	1	0.5	0	11.77657	0.45034	-1.45	-0.8	0.801539794389768	-0.016226	0.0042576	0.0063795
Trial1	3	1	noBlindfold	clockwise	practice	Guided	1	0.5	0	11.79657	0.45033	-1.45	-0.8	0.801540411157713	-0.0046966	-0.0042056	-0.018676
Trial1	3	1	noBlindfold	clockwise	practice	Guided	1	0.5	0	11.81656	0.45033	-1.45	-0.8	0.801540411157713	-0.008077	0.029649	-0.01163
Trial1	3	1	noBlindfold	clockwise	practice	Guided	1	0.5	0	11.83656	0.45033	-1.45	-0.8	0.801540411157713	-0.018483	0.012721	-0.0026266
Trial1	3	1	noBlindfold	clockwise	practice	Guided	1	0.5	0	11.85657	0.45033	-1.45	-0.8	0.801540411157713	0.01642	2.4957E-05	-0.0012279
Trial1	3	1	noBlindfold	clockwise	practice	Guided	1	0.5	0	11.87656	0.45033	-1.45	-0.8	0.801540411157713	-0.019878	0.0084862	0.018482
Trial1	3	1	noBlindfold	clockwise	practice	Guided	1	0.5	0	11.89656	0.45033	-1.45	-0.8	0.801540411157713	-0.019037	2.1341E-05	0.0058144
Trial1	3	1	noBlindfold	clockwise	practice	Guided	1	0.5	0	11.91656	0.45033	-1.45	-0.8	0.801540411157713	-0.013416	-0.021135	-0.015018
Trial1	3	1	noBlindfold	clockwise	practice	Guided	1	0.5	0	11.93657	0.45033	-1.45	-0.8	0.801540411157713	0.015302	-0.0042087	-0.0003902
Trial1	3	1	noBlindfold	clockwise	practice	Guided	1	0.5	0	11.95656	0.45033	-1.45	-0.8	0.801540411157713	-0.031985	0.01695	0.0052529
Trial1	3	1	noBlindfold	clockwise	practice	Guided	1	0.5	0	11.97656	0.45033	-1.45	-0.8	0.801540411157713	-0.0055249	-0.021137	-0.0017894
Trial1	3	1	noBlindfold	clockwise	practice	Guided	1	0.5	0	11.99657	0.45033	-1.45	-0.8	0.801540411157713	0.002922	-0.0042107	0.01566
Trial1	3	1	noBlindfold	clockwise	practice	Guided	1	0.5	0	12.01657	0.45033	-1.45	-0.8	0.801540411157713	0.001241	1.9605E-05	0.019884
Trial1	3	1	noBlindfold	clockwise	practice	Guided	1	0.5	0	12.03656	0.45033	-1.45	-0.8	0.801540411157713	0.0023628	0.0084801	0.0029946
Trial1	3	1	noBlindfold	clockwise	practice	Guided	1	0.5	0	12.05656	0.45033	-1.45	-0.8	0.801540411157713	0.011648	1.5892E-05	-0.0099543
Trial1	3	1	noBlindfold	clockwise	practice	Guided	1	0.5	0	12.07657	0.45033	-1.45	-0.8	0.801540411157713	-0.011145	0.0042442	0.014821
Trial1	3	1	noBlindfold	clockwise	practice	Guided	1	0.5	0	12.09656	0.45032	-1.45	-0.8	0.801541033590294	-0.015085	-0.012685	0.010317
Trial1	3	1	noBlindfold	clockwise	practice	Guided	1	0.5	0	12.11656	0.45032	-1.45	-0.8	0.801541033590294	-0.00073754	0.021167	-0.022344
Trial1	3	1	noBlindfold	clockwise	practice	Guided	1	0.5	0	12.13657	0.45032	-1.45	-0.8	0.801541033590294	0.011091	0.033858	-0.00067199
Trial1	3	1	noBlindfold	clockwise	practice	Guided	1	0.5	0	12.15657	0.45032	-1.45	-0.8	0.801541033590294	-0.00017538	0.012699	-0.022625
Trial1	3	1	noBlindfold	clockwise	practice	Guided	1	0.5	0	12.17656	0.45032	-1.45	-0.8	0.801541033590294	0.0015261	1.6276E-06	0.015658
Trial1	3	1	noBlindfold	clockwise	practice	Guided	1	0.5	0	12.19656	0.45032	-1.45	-0.8	0.801541033590294	0.021219	1.0278E-06	-0.025447
Trial1	3	1	noBlindfold	clockwise	practice	Guided	1	0.5	0	12.21657	0.45032	-1.45	-0.8	0.801541033590294	0.0029278	0.02116	-0.0048935
Trial1	3	1	noBlindfold	clockwise	practice	Guided	1	0.5	0	12.23656	0.45032	-1.45	-0.8	0.801541033590294	0.033046	0.008464	-0.011936
Trial1	3	1	noBlindfold	clockwise	practice	Guided	1	0.5	0	12.25656	0.45032	-1.45	-0.8	0.801541033590294	-0.0063581	0.02539	0.0066545
Trial1	3	1	noBlindfold	clockwise	practice	Guided	1	0.5	0	12.27657	0.45032	-1.45	-0.8	0.801541033590294	-0.016203	0.016926	0.027205
Trial1	3	1	noBlindfold	clockwise	practice	Guided	1	0.5	0	12.29657	0.45032	-1.45	-0.8	0.801541033590294	0.0077133	0.0042293	-0.013621
Trial1	3	1	noBlindfold	clockwise	practice	Guided	1	0.5	0	12.31656	0.45032	-1.45	-0.8	0.801541033590294	0.00010775	0.0042294	-0.026847
Trial1	3	1	noBlindfold	clockwise	practice	Guided	1	0.5	0	12.33656	0.45032	-1.45	-0.8	0.801541033590294	0.0085536	-3.7308E-06	-0.026285
Trial1	3	1	noBlindfold	clockwise	practice	Guided	1	0.5	0	12.35657	0.45032	-1.45	-0.8	0.801541033590294	-0.0063542	-5.634E-06	0.0091956
Trial1	3	1	noBlindfold	clockwise	practice	Guided	1	0.5	0	12.37656	0.45032	-1.45	-0.8	0.801541033590294	-0.01986	0.012687	0.012558
Trial1	3	1	noBlindfold	clockwise	practice	Guided	1	0.5	0	12.39656	0.45032	-1.45	-0.8	0.801541033590294	0.0012532	0.016916	0.019882
Trial1	3	1	noBlindfold	clockwise	practice	Guided	1	0.5	0	12.41656	0.45032	-1.45	-0.8	0.801541033590294	-0.0094528	0.0084512	-0.010517
Trial1	3	1	noBlindfold	clockwise	practice	Guided	1	0.5	0	12.43657	0.45032	-1.45	-0.8	0.801541033590294	-0.024919	0.0084504	0.030868
Trial1	3	1	noBlindfold	clockwise	practice	Guided	1	0.5	0	12.45656	0.45032	-1.45	-0.8	0.801541033590294	-0.010287	0.012681	0.010596
Trial1	3	1	noBlindfold	clockwise	practice	Guided	1	0.5	0	12.47656	0.45032	-1.45	-0.8	0.801541033590294	0.013928	-0.021176	0.020721
Trial1	3	1	noBlindfold	clockwise	practice	Guided	1	0.5	0	12.49657	0.45032	-1.45	-0.8	0.801541033590294	-0.0032416	0.016909	0.023821
Trial1	3	1	noBlindfold	clockwise	practice	Guided	1	0.5	0	12.51657	0.45031	-1.45	-0.8	0.801541652453159	-0.0063421	-0.012715	0.006652
Trial1	3	1	noBlindfold	clockwise	practice	Guided	1	0.5	0	12.53656	0.45031	-1.45	-0.8	0.801541652453159	-0.0018385	-0.012714	0.0027092
Trial1	3	1	noBlindfold	clockwise	practice	Guided	1	0.5	0	12.55656	0.45031	-1.45	-0.8	0.801541652453159	-0.00099823	-0.0084836	-0.009958
Trial1	3	1	noBlindfold	clockwise	practice	Guided	1	0.5	0	12.57657	0.45031	-1.45	-0.8	0.801541652453159	-0.0057796	0.025368	-0.0017952
Trial1	3	1	noBlindfold	clockwise	practice	Guided	1	0.5	0	12.59656	0.45031	-1.45	-0.8	0.801541652453159	-0.017047	-0.0084862	-0.023747
Trial1	3	1	noBlindfold	clockwise	practice	Guided	1	0.5	0	12.61656	0.45031	-1.45	-0.8	0.801541652453159	-0.028572	0.016904	0.0097535
Trial1	3	1	noBlindfold	clockwise	practice	Guided	1	0.5	0	12.63657	0.45031	-1.45	-0.8	0.801541652453159	-0.028571	0.025367	0.022141
Trial1	3	1	noBlindfold	clockwise	practice	Guided	1	0.5	0	12.65657	0.45031	-1.45	-0.8	0.801541652453159	0.0023881	0.008437	-0.0051761
Trial1	3	1	noBlindfold	clockwise	practice	Guided	1	0.5	0	12.67656	0.45031	-1.45	-0.8	0.801541652453159	-0.0021112	-2.8632E-05	0.0069327
Trial1	3	1	noBlindfold	clockwise	practice	Guided	1	0.5	0	12.69656	0.45031	-1.45	-0.8	0.801541652453159	-0.01732	0.021128	-0.019522
Trial1	3	1	noBlindfold	clockwise	practice	Guided	1	0.5	0	12.71657	0.45031	-1.45	-0.8	0.801541652453159	0.019284	-0.012727	0.017897
Trial1	3	1	noBlindfold	clockwise	practice	Guided	1	0.5	0	12.73656	0.45031	-1.45	-0.8	0.801541652453159	-0.010553	-0.01696	0.0063694
Trial1	3	1	noBlindfold	clockwise	practice	Guided	1	0.5	0	12.75656	0.45031	-1.45	-0.8	0.801541652453159	-0.003528	0.016893	-0.035576
Trial1	3	1	noBlindfold	clockwise	practice	Guided	1	0.5	0	12.77657	0.45031	-1.45	-0.8	0.801541652453159	0.011402	-0.01273	-0.004899
Trial1	3	1	noBlindfold	clockwise	practice	Guided	1	0.5	0	12.79657	0.45031	-1.45	-0.8	0.801541652453159	0.0063401	-0.0042672	0.0074892
Trial1	3	1	noBlindfold	clockwise	practice	Guided	1	0.5	0	12.81656	0.45031	-1.45	-0.8	0.801541652453159	-0.01027	0.0041982	0.0021445
Trial1	3	1	noBlindfold	clockwise	practice	Guided	1	0.5	0	12.83656	0.45031	-1.45	-0.8	0.801541652453159	-0.033903	0.025356	0.038746
Trial1	3	1	noBlindfold	clockwise	practice	Guided	1	0.5	0	12.85657	0.45031	-1.45	-0.8	0.801541652453159	-0.031381	-0.0042693	-0.014746
Trial1	3	1	noBlindfold	clockwise	practice	Guided	1	0.5	0	12.87656	0.45031	-1.45	-0.8	0.801541652453159	-0.0057632	0.0084239	0.001021
Trial1	3	1	noBlindfold	clockwise	practice	Guided	1	0.5	0	12.89656	0.4503	-1.45	-0.8	0.801542271439902	0.027177	-4.2329E-05	-0.012788
Trial1	3	1	noBlindfold	clockwise	practice	Guided	1	0.5	0	12.91656	0.4503	-1.45	-0.8	0.801542271439902	-0.0057614	0.021116	-0.0020828
Trial1	3	1	noBlindfold	clockwise	practice	Guided	1	0.5	0	12.93657	0.4503	-1.45	-0.8	0.801542271439902	-0.052487	-0.0042748	-0.00066125
Trial1	3	1	noBlindfold	clockwise	practice	Guided	1	0.5	0	12.95656	0.4503	-1.45	-0.8	0.801542271439902	0.0015653	0.0084199	0.017608
Trial1	3	1	noBlindfold	clockwise	practice	Guided	1	0.5	0	12.97656	0.4503	-1.45	-0.8	0.801542271439902	-0.013365	-0.016974	-0.015035
Trial1	3	1	noBlindfold	clockwise	practice	Guided	1	0.5	0	12.99657	0.4503	-1.45	-0.8	0.801542271439902	0.025479	0.021108	-0.02518
Trial1	3	1	noBlindfold	clockwise	practice	Guided	1	0.5	0	13.01657	0.4503	-1.45	-0.8	0.801542271439902	-0.011103	-0.0042832	-0.022919
Trial1	3	1	noBlindfold	clockwise	practice	Guided	1	0.5	0	13.03656	0.4503	-1.45	-0.8	0.801542271439902	-0.013923	0.029569	-0.0065901
Trial1	3	1	noBlindfold	clockwise	practice	Guided	1	0.5	0	13.05656	0.4503	-1.45	-0.8	0.801542271439902	0.027163	0.0084085	-0.050515
Trial1	3	1	noBlindfold	clockwise	practice	Guided	1	0.5	0	13.07657	0.4503	-1.45	-0.8	0.801542271439902	0.013681	-0.0042888	0.024929
Trial1	3	1	noBlindfold	clockwise	practice	Guided	1	0.5	0	13.09656	0.4503	-1.45	-0.8	0.801542271439902	0.0083175	0.016869	-0.022079
Trial1	3	1	noBlindfold	clockwise	practice	Guided	1	0.5	0	13.11656	0.4503	-1.45	-0.8	0.801542271439902	-0.007151	-0.012753	0.019304
Trial1	3	1	noBlindfold	clockwise	practice	Guided	1	0.5	0	13.13657	0.4503	-1.45	-0.8	0.801542271439902	0.019586	0.0084059	-0.00012798
Trial1	3	1	noBlindfold	clockwise	practice	Guided	1	0.5	0	13.15657	0.4503	-1.45	-0.8	0.801542271439902	-0.011653	-0.0042876	0.023245
Trial1	3	1	noBlindfold	clockwise	practice	Guided	1	0.5	0	13.17656	0.4503	-1.45	-0.8	0.801542271439902	-0.026859	0.021101	-0.0068747
Trial1	3	1	noBlindfold	clockwise	practice	Guided	1	0.5	0	13.19656	0.4503	-1.45	-0.8	0.801542271439902	-0.014751	0.0084045	0.0060737
Trial1	3	1	noBlindfold	clockwise	practice	Guided	1	0.5	0	13.21657	0.4503	-1.45	-0.8	0.801542271439902	-0.022355	0.0041714	0.006353
Trial1	3	1	noBlindfold	clockwise	practice	Guided	1	0.5	0	13.23656	0.4503	-1.45	-0.8	0.801542271439902	0.0018595	-0.004294	0.0024116
Trial1	3	1	noBlindfold	clockwise	practice	Guided	1	0.5	0	13.25656	0.45029	-1.45	-0.8	0.801542892398799	0.0063635	0.03379	0.0074752
Trial1	3	1	noBlindfold	clockwise	practice	Guided	1	0.5	0	13.27657	0.45029	-1.45	-0.8	0.801542892398799	-0.027416	-0.004299	0.0052318
Trial1	3	1	noBlindfold	clockwise	practice	Guided	1	0.5	0	13.29657	0.45029	-1.45	-0.8	0.801542892398799	0.010588	0.033786	0.0077519
Trial1	3	1	noBlindfold	clockwise	practice	Guided	1	0.5	0	13.31656	0.45029	-1.45	-0.8	0.801542892398799	0.017052	-0.017001	-0.02575
Trial1	3	1	noBlindfold	clockwise	practice	Guided	1	0.5	0	13.33656	0.45029	-1.45	-0.8	0.801542892398799	0.0032651	-0.0043052	-0.009701
Trial1	3	1	noBlindfold	clockwise	practice	Guided	1	0.5	0	13.35657	0.45029	-1.45	-0.8	0.801542892398799	0.022976	-0.025467	0.017593
Trial1	3	1	noBlindfold	clockwise	practice	Guided	1	0.5	0	13.37656	0.45029	-1.45	-0.8	0.801542892398799	-0.0015187	0.0041549	-0.0015356
Trial1	3	1	noBlindfold	clockwise	practice	Guided	1	0.5	0	13.39656	0.45029	-1.45	-0.8	0.801542892398799	-0.013625	0.0041533	-0.01082
Trial1	3	1	noBlindfold	clockwise	practice	Guided	1	0.5	0	13.41656	0.45029	-1.45	-0.8	0.801542892398799	-0.014464	0.038005	0.0018453
Trial1	3	1	noBlindfold	clockwise	practice	Guided	1	0.5	0	13.43657	0.45029	-1.45	-0.8	0.801542892398799	0.012273	-0.0085449	-0.017585
Trial1	3	1	noBlindfold	clockwise	practice	Guided	1	0.5	0	13.45656	0.45029	-1.45	-0.8	0.801542892398799	-0.02713	-0.017007	0.0010068
Trial1	3	1	noBlindfold	clockwise	practice	Guided	1	0.5	0	13.47656	0.45029	-1.45	-0.8	0.801542892398799	-0.015859	0.012614	0.022961
Trial1	3	1	noBlindfold	clockwise	practice	Guided	1	0.5	0	13.49657	0.45029	-1.45	-0.8	0.801542892398799	-0.010235	0.021076	0.0015682
Trial1	3	1	noBlindfold	clockwise	practice	Guided	1	0.5	0	13.51657	0.45029	-1.45	-0.8	0.801542892398799	0.0097575	0.01684	0.020419
Trial1	3	1	noBlindfold	clockwise	practice	Guided	1	0.5	0	13.53656	0.45029	-1.45	-0.8	0.801542892398799	-0.032465	0.012606	0.017617
Trial1	3	1	noBlindfold	clockwise	practice	Guided	1	0.5	0	13.55656	0.45029	-1.45	-0.8	0.801542892398799	0.0041178	-0.0043238	-0.022369
Trial1	3	1	noBlindfold	clockwise	practice	Guided	1	0.5	0	13.57657	0.45028	-1.45	-0.8	0.801543511633665	-0.0026218	0.0126	0.01535
Trial1	3	1	noBlindfold	clockwise	practice	Guided	1	0.5	0	13.59656	0.45028	-1.45	-0.8	0.801543511633665	-0.031898	-0.025487	0.014509
Trial1	3	1	noBlindfold	clockwise	practice	Guided	1	0.5	0	13.61656	0.45028	-1.45	-0.8	0.801543511633665	0.00018215	0.021062	0.0021204
Trial1	3	1	noBlindfold	clockwise	practice	Guided	1	0.5	0	13.63657	0.45028	-1.45	-0.8	0.801543511633665	-0.013885	-0.012791	-0.0066029
Trial1	3	1	noBlindfold	clockwise	practice	Guided	1	0.5	0	13.65657	0.45028	-1.45	-0.8	0.801543511633665	-0.047665	-0.0043277	-0.011666
Trial1	3	1	noBlindfold	clockwise	practice	Guided	1	0.5	0	13.67656	0.45028	-1.45	-0.8	0.801543511633665	0.010053	-9.8511E-05	0.016187
Trial1	3	1	noBlindfold	clockwise	practice	Guided	1	0.5	0	13.69656	0.45028	-1.45	-0.8	0.801543511633665	0.0018868	0.012596	0.011404
Trial1	3	1	noBlindfold	clockwise	practice	Guided	1	0.5	0	13.71657	0.45028	-1.45	-0.8	0.801543511633665	-0.0062786	0.0041318	0.0066212
Trial1	3	1	noBlindfold	clockwise	practice	Guided	1	0.5	0	13.73656	0.45028	-1.45	-0.8	0.801543511633665	-0.00093308	-0.0043333	-0.0099894
Trial1	3	1	noBlindfold	clockwise	practice	Guided	1	0.5	0	13.75656	0.45028	-1.45	-0.8	0.801543511633665	-0.01472	-0.0085648	0.0060608
Trial1	3	1	noBlindfold	clockwise	practice	Guided	1	0.5	0	13.77657	0.45028	-1.45	-0.8	0.801543511633665	0.02835	-0.004335	-0.0038074
Trial1	3	1	noBlindfold	clockwise	practice	Guided	1	0.5	0	13.79657	0.45028	-1.45	-0.8	0.801543511633665	-0.020639	0.0083609	-0.032506
Trial1	3	1	noBlindfold	clockwise	practice	Guided	1	0.5	0	13.81656	0.45027	-1.45	-0.8	0.801544132841425	-0.012751	0.029519	-0.023501
Trial1	3	1	noBlindfold	clockwise	practice	Guided	1	0.5	0	13.83656	0.45027	-1.45	-0.8	0.801544132841425	-0.01303	-0.0085679	-0.019276
Trial1	3	1	noBlindfold	clockwise	practice	Guided	1	0.5	0	13.85657	0.45027	-1.45	-0.8	0.801544132841425	-0.016692	0.0041266	-0.028002
Trial1	3	1	noBlindfold	clockwise	practice	Guided	1	0.5	0	13.87656	0.45027	-1.45	-0.8	0.801544132841425	0.0013399	-0.0085687	0.019847
Trial1	3	1	noBlindfold	clockwise	practice	Guided	1	0.5	0	13.89656	0.45027	-1.45	-0.8	0.801544132841425	0.011187	-0.025499	-0.00070684
Trial1	3	1	noBlindfold	clockwise	practice	Guided	1	0.5	0	13.91656	0.45027	-1.45	-0.8	0.801544132841425	0.0050029	0.037975	0.02857
Trial1	3	1	noBlindfold	clockwise	practice	Guided	1	0.5	0	13.93657	0.45027	-1.45	-0.8	0.801544132841425	-0.027098	0.0083516	0.0009927599
Trial1	3	1	noBlindfold	clockwise	practice	Guided	1	0.5	0	13.95656	0.45027	-1.45	-0.8	0.801544132841425	-0.022874	-0.029736	0.001273
Trial1	3	1	noBlindfold	clockwise	practice	Guided	1	0.5	0	13.97656	0.45027	-1.45	-0.8	0.801544132841425	0.032019	-0.021275	0.0049132
Trial1	3	1	noBlindfold	clockwise	practice	Guided	1	0.5	0	13.99657	0.45027	-1.45	-0.8	0.801544132841425	-0.01499	0.0041167	-0.020401
Trial1	3	1	noBlindfold	clockwise	practice	Guided	1	0.5	0	14.01657	0.45027	-1.45	-0.8	0.801544132841425	0.0027422	0.0083471	-0.0063308
Trial1	3	1	noBlindfold	clockwise	practice	Guided	1	0.5	0	14.03656	0.45027	-1.45	-0.8	0.801544132841425	0.0016236	-0.046667	-0.0054897
Trial1	3	1	noBlindfold	clockwise	practice	Guided	1	0.5	0	14.05656	0.45027	-1.45	-0.8	0.801544132841425	0.00020321	0.021041	-0.026882
Trial1	3	1	noBlindfold	clockwise	practice	Guided	1	0.5	0	14.07657	0.45027	-1.45	-0.8	0.801544132841425	-0.015262	-0.00011937	-0.0032275
Trial1	3	1	noBlindfold	clockwise	practice	Guided	1	0.5	0	14.09656	0.45027	-1.45	-0.8	0.801544132841425	-0.01358	0.004111	-0.010832
Trial1	3	1	noBlindfold	clockwise	practice	Guided	1	0.5	0	14.11656	0.45027	-1.45	-0.8	0.801544132841425	-0.017243	0.016804	-0.019558
Trial1	3	1	noBlindfold	clockwise	practice	Guided	1	0.5	0	14.13657	0.45027	-1.45	-0.8	0.801544132841425	-0.0073746	-0.0043549	0.023508
Trial1	3	1	noBlindfold	clockwise	practice	Guided	1	0.5	0	14.15657	0.45027	-1.45	-0.8	0.801544132841425	0.010916	0.0041084	0.007456
Trial1	3	1	noBlindfold	clockwise	practice	Guided	1	0.5	0	14.17656	0.45027	-1.45	-0.8	0.801544132841425	0.0041519	0.016802	-0.014216
Trial1	3	1	noBlindfold	clockwise	practice	Guided	1	0.5	0	14.19656	0.45027	-1.45	-0.8	0.801544132841425	-0.033011	0.025264	-0.012235
Trial1	3	1	noBlindfold	clockwise	practice	Guided	1	0.5	0	14.21657	0.45027	-1.45	-0.8	0.801544132841425	0.030348	-0.0043603	0.03025
Trial1	3	1	noBlindfold	clockwise	practice	Guided	1	0.5	0	14.23656	0.45027	-1.45	-0.8	0.801544132841425	-0.045095	0.0041017	0.016761
Trial1	3	1	noBlindfold	clockwise	practice	Guided	1	0.5	0	14.25656	0.45027	-1.45	-0.8	0.801544132841425	0.01148	-0.00013144	-0.0049323
Trial1	3	1	noBlindfold	clockwise	practice	Guided	1	0.5	0	14.27657	0.45026	-1.45	-0.8	0.801544752324413	0.0030374	0.02949	-0.0054926
Trial1	3	1	noBlindfold	clockwise	practice	Guided	1	0.5	0	14.29657	0.45026	-1.45	-0.8	0.801544752324413	-0.0025861	0.016795	0.015339
Trial1	3	1	noBlindfold	clockwise	practice	Guided	1	0.5	0	14.31656	0.45026	-1.45	-0.8	0.801544752324413	0.00021473	-0.0043657	-0.024926
Trial1	3	1	noBlindfold	clockwise	practice	Guided	1	0.5	0	14.33656	0.45026	-1.45	-0.8	0.801544752324413	-0.0059685	-0.021292	0.0023904
Trial1	3	1	noBlindfold	clockwise	practice	Guided	1	0.5	0	14.35657	0.45026	-1.45	-0.8	0.801544752324413	-0.0056872	0.02526	-0.0018326
Trial1	3	1	noBlindfold	clockwise	practice	Guided	1	0.5	0	14.37656	0.45026	-1.45	-0.8	0.801544752324413	-0.018073	0.008332	-0.0068964
Trial1	3	1	noBlindfold	clockwise	practice	Guided	1	0.5	0	14.39656	0.45026	-1.45	-0.8	0.801544752324413	0.010643	0.0041002	0.0077328
Trial1	3	1	noBlindfold	clockwise	practice	Guided	1	0.5	0	14.41656	0.45026	-1.45	-0.8	0.801544752324413	-0.0068061	0.012564	0.015055
Trial1	3	1	noBlindfold	clockwise	practice	Guided	1	0.5	0	14.43657	0.45026	-1.45	-0.8	0.801544752324413	-0.0082268	-0.021292	-0.02745
Trial1	3	1	noBlindfold	clockwise	practice	Guided	1	0.5	0	14.45656	0.45026	-1.45	-0.8	0.801544752324413	-0.024256	0.016792	0.02238
Trial1	3	1	noBlindfold	clockwise	practice	Guided	1	0.5	0	14.47656	0.45026	-1.45	-0.8	0.801544752324413	-0.0025787	-0.0085973	-0.0088787
Trial1	3	1	noBlindfold	clockwise	practice	Guided	1	0.5	0	14.49657	0.45026	-1.45	-0.8	0.801544752324413	-0.031295	-0.012828	0.00070797
Trial1	3	1	noBlindfold	clockwise	practice	Guided	1	0.5	0	14.51657	0.45026	-1.45	-0.8	0.801544752324413	0.017393	0.0040981	-0.016203
Trial1	3	1	noBlindfold	clockwise	practice	Guided	1	0.5	0	14.53656	0.45026	-1.45	-0.8	0.801544752324413	-0.0051209	0.016791	-0.01028
Trial1	3	1	noBlindfold	clockwise	practice	Guided	1	0.5	0	14.55656	0.45026	-1.45	-0.8	0.801544752324413	-0.027074	-0.0043684	0.00098554
Trial1	3	1	noBlindfold	clockwise	practice	Guided	1	0.5	0	14.57657	0.45026	-1.45	-0.8	0.801544752324413	-0.019188	-0.0043693	-0.017607
Trial1	3	1	noBlindfold	clockwise	practice	Guided	1	0.5	0	14.59656	0.45026	-1.45	-0.8	0.801544752324413	-0.015246	-0.033992	0.018716
Trial1	3	1	noBlindfold	clockwise	practice	Guided	1	0.5	0	14.61656	0.45026	-1.45	-0.8	0.801544752324413	-0.0087609	0.0083241	0.044612
Trial1	3	1	noBlindfold	clockwise	practice	Guided	1	0.5	0	14.63657	0.45026	-1.45	-0.8	0.801544752324413	-0.005119	-0.038226	-0.010282
Trial1	3	1	noBlindfold	clockwise	practice	Guided	1	0.5	0	14.65657	0.45026	-1.45	-0.8	0.801544752324413	0.019937	-0.0086043	-0.0043772
Trial1	3	1	noBlindfold	clockwise	practice	Guided	1	0.5	0	14.67656	0.45026	-1.45	-0.8	0.801544752324413	-0.0006141	0.016784	-0.024069
Trial1	3	1	noBlindfold	clockwise	practice	Guided	1	0.5	0	14.69656	0.45026	-1.45	-0.8	0.801544752324413	-0.0113	0.025245	0.018997
Trial1	3	1	noBlindfold	clockwise	practice	Guided	1	0.5	0	14.71657	0.45026	-1.45	-0.8	0.801544752324413	-0.023685	-0.012842	0.013933
Trial1	3	1	noBlindfold	clockwise	practice	Guided	1	0.5	0	14.73656	0.45026	-1.45	-0.8	0.801544752324413	-0.0011724	0.012549	-0.0057787
Trial1	3	1	noBlindfold	clockwise	practice	Guided	1	0.5	0	14.75656	0.45026	-1.45	-0.8	0.801544752324413	-0.024525	-0.0086114	-0.0049398
Trial1	3	1	noBlindfold	clockwise	practice	Guided	1	0.5	0	14.77657	0.45025	-1.45	-0.8	0.801545375630795	0.01122	0.0040824	-0.00071714
Trial1	3	1	noBlindfold	clockwise	practice	Guided	1	0.5	0	14.79657	0.45026	-1.45	-0.8	0.801544752324413	-0.014116	-0.0043828	0.0037856
Trial1	3	1	noBlindfold	clockwise	practice	Guided	1	0.5	0	14.81656	0.45025	-1.45	-0.8	0.801545375630795	-0.009611	0.0083119	-0.016186
Trial1	3	1	noBlindfold	clockwise	practice	Guided	1	0.5	0	14.83656	0.45025	-1.45	-0.8	0.801545375630795	-0.014674	0.016774	0.0060462
Trial1	3	1	noBlindfold	clockwise	practice	Guided	1	0.5	0	14.85657	0.45025	-1.45	-0.8	0.801545375630795	-0.0062271	-0.0043858	0.0037826
Trial1	3	1	noBlindfold	clockwise	practice	Guided	1	0.5	0	14.87656	0.45025	-1.45	-0.8	0.801545375630795	0.0047412	-0.0043896	-0.030838
Trial1	3	1	noBlindfold	clockwise	practice	Guided	1	0.5	0	14.89656	0.45025	-1.45	-0.8	0.801545375630795	-0.014109	-0.025551	-0.0023985
Trial1	3	1	noBlindfold	clockwise	practice	Guided	1	0.5	0	14.91656	0.45025	-1.45	-0.8	0.801545375630795	-0.0067838	-0.00016281	0.015051
Trial1	3	1	noBlindfold	clockwise	practice	Guided	1	0.5	0	14.93657	0.45025	-1.45	-0.8	0.801545375630795	0.014609	-0.000164	0.012228
Trial1	3	1	noBlindfold	clockwise	practice	Guided	1	0.5	0	14.95656	0.45025	-1.45	-0.8	0.801545375630795	0.0036222	0.016764	-0.013948
Trial1	3	1	noBlindfold	clockwise	practice	Guided	1	0.5	0	14.97656	0.45025	-1.45	-0.8	0.801545375630795	-0.019449	-0.0043962	0.014208
Trial1	3	1	noBlindfold	clockwise	practice	Guided	1	0.5	0	14.99657	0.45025	-1.45	-0.8	0.801545375630795	-0.035218	-0.017092	-0.0038035
Trial1	3	1	noBlindfold	clockwise	practice	Guided	1	0.5	0	15.01657	0.45025	-1.45	-0.8	0.801545375630795	-0.014385	0.046383	0.027994
Trial1	3	1	noBlindfold	clockwise	practice	Guided	1	0.5	0	15.03656	0.45025	-1.45	-0.8	0.801545375630795	-0.035494	-0.00016647	0.00041673
Trial1	3	1	noBlindfold	clockwise	practice	Guided	1	0.5	0	15.05656	0.45025	-1.45	-0.8	0.801545375630795	-3.1097E-05	-0.0043986	-0.022679
Trial1	3	1	noBlindfold	clockwise	practice	Guided	1	0.5	0	15.07657	0.45025	-1.45	-0.8	0.801545375630795	0.0056139	-0.012865	0.020108
Trial1	3	1	noBlindfold	clockwise	practice	Guided	1	0.5	0	15.09656	0.45024	-1.45	-0.8	0.801545993512145	0.022785	-0.00017108	0.017004
Trial1	3	1	noBlindfold	clockwise	practice	Guided	1	0.5	0	15.11656	0.45024	-1.45	-0.8	0.801545993512145	-0.0056517	-0.0044041	-0.0018464
Trial1	3	1	noBlindfold	clockwise	practice	Guided	1	0.5	0	15.13657	0.45024	-1.45	-0.8	0.801545993512145	0.023346	-0.0044065	0.0085594
Trial1	3	1	noBlindfold	clockwise	practice	Guided	1	0.5	0	15.15657	0.45024	-1.45	-0.8	0.801545993512145	-0.023099	0.01252	0.0054791
Trial1	3	1	noBlindfold	clockwise	practice	Guided	1	0.5	0	15.17656	0.45024	-1.45	-0.8	0.801545993512145	0.014905	0.004055	0.007999
Trial1	3	1	noBlindfold	clockwise	practice	Guided	1	0.5	0	15.19656	0.45024	-1.45	-0.8	0.801545993512145	0.027852	-0.025566	0.0046147
Trial1	3	1	noBlindfold	clockwise	practice	Guided	1	0.5	0	15.21657	0.45024	-1.45	-0.8	0.801545993512145	0.010962	0.012521	0.0034934
Trial1	3	1	noBlindfold	clockwise	practice	Guided	1	0.5	0	15.23656	0.45024	-1.45	-0.8	0.801545993512145	0.0084209	0.025216	-0.0041121
Trial1	3	1	noBlindfold	clockwise	practice	Guided	1	0.5	0	15.25656	0.45024	-1.45	-0.8	0.801545993512145	-0.01239	0.0040564	0.035874
Trial1	3	1	noBlindfold	clockwise	practice	Guided	1	0.5	0	15.27657	0.45024	-1.45	-0.8	0.801545993512145	-0.007043	-0.00017587	0.019262
Trial1	3	1	noBlindfold	clockwise	practice	Guided	1	0.5	0	15.29657	0.45024	-1.45	-0.8	0.801545993512145	-0.031815	-0.0086398	0.0091367
Trial1	3	1	noBlindfold	clockwise	practice	Guided	1	0.5	0	15.31656	0.45024	-1.45	-0.8	0.801545993512145	0.019695	0.029443	-0.00017062
Trial1	3	1	noBlindfold	clockwise	practice	Guided	1	0.5	0	15.33656	0.45024	-1.45	-0.8	0.801545993512145	0.012089	-0.012876	-0.0134
Trial1	3	1	noBlindfold	clockwise	practice	Guided	1	0.5	0	15.35657	0.45024	-1.45	-0.8	0.801545993512145	-0.0019809	-0.0044133	-0.0010124
Trial1	3	1	noBlindfold	clockwise	practice	Guided	1	0.5	0	15.37656	0.45024	-1.45	-0.8	0.801545993512145	-0.0093035	0.0082808	-0.010577
Trial1	3	1	noBlindfold	clockwise	practice	Guided	1	0.5	0	15.39656	0.45024	-1.45	-0.8	0.801545993512145	-0.0095835	0.042134	-0.0063559
Trial1	3	1	noBlindfold	clockwise	practice	Guided	1	0.5	0	15.41656	0.45024	-1.45	-0.8	0.801545993512145	-0.02393	0.01251	0.018139
Trial1	3	1	noBlindfold	clockwise	practice	Guided	1	0.5	0	15.43657	0.45024	-1.45	-0.8	0.801545993512145	-0.014083	-0.0044185	-0.0024138
Trial1	3	1	noBlindfold	clockwise	practice	Guided	1	0.5	0	15.45656	0.45024	-1.45	-0.8	0.801545993512145	0.013213	-0.012883	-0.030293
Trial1	3	1	noBlindfold	clockwise	practice	Guided	1	0.5	0	15.47656	0.45024	-1.45	-0.8	0.801545993512145	-0.0067611	0.0082757	-0.0074794
Trial1	3	1	noBlindfold	clockwise	practice	Guided	1	0.5	0	15.49657	0.45024	-1.45	-0.8	0.801545993512145	-0.0014188	0.0040421	-0.0015782
Trial1	3	1	noBlindfold	clockwise	practice	Guided	1	0.5	0	15.51657	0.45024	-1.45	-0.8	0.801545993512145	0.0030847	-0.0001911	-0.0055203
Trial1	3	1	noBlindfold	clockwise	practice	Guided	1	0.5	0	15.53656	0.45024	-1.45	-0.8	0.801545993512145	0.023078	-0.00019157	0.012768
Trial1	3	1	noBlindfold	clockwise	practice	Guided	1	0.5	0	15.55656	0.45024	-1.45	-0.8	0.801545993512145	0.010692	0.012504	0.0077039
Trial1	3	1	noBlindfold	clockwise	practice	Guided	1	0.5	0	15.57657	0.45024	-1.45	-0.8	0.801545993512145	0.011813	0.020966	-0.01453
Trial1	3	1	noBlindfold	clockwise	practice	Guided	1	0.5	0	15.59656	0.45024	-1.45	-0.8	0.801545993512145	0.014636	0.0082691	0.019529
Trial1	3	1	noBlindfold	clockwise	practice	Guided	1	0.5	0	15.61656	0.45024	-1.45	-0.8	0.801545993512145	0.0081521	0.016732	-0.017915
Trial1	3	1	noBlindfold	clockwise	practice	Guided	1	0.5	0	15.63657	0.45024	-1.45	-0.8	0.801545993512145	0.00197	-0.012893	0.011362
Trial1	3	1	noBlindfold	clockwise	practice	Guided	1	0.5	0	15.65657	0.45023	-1.45	-0.8	0.801546615217628	-0.022803	-0.0044291	0.0012372
Trial1	3	1	noBlindfold	clockwise	practice	Guided	1	0.5	0	15.67656	0.45023	-1.45	-0.8	0.801546615217628	-0.0064716	-0.029821	0.010802
Trial1	3	1	noBlindfold	clockwise	practice	Guided	1	0.5	0	15.69656	0.45023	-1.45	-0.8	0.801546615217628	-0.0084517	0.01673	-0.023258
Trial1	3	1	noBlindfold	clockwise	practice	Guided	1	0.5	0	15.71657	0.45023	-1.45	-0.8	0.801546615217628	-0.021959	0.0082649	-0.011432
Trial1	3	1	noBlindfold	clockwise	practice	Guided	1	0.5	0	15.73656	0.45023	-1.45	-0.8	0.801546615217628	0.0067596	-0.00020147	-0.0055279
Trial1	3	1	noBlindfold	clockwise	practice	Guided	1	0.5	0	15.75656	0.45023	-1.45	-0.8	0.801546615217628	0.02337	-0.00020476	0.0085402
Trial1	3	1	noBlindfold	clockwise	practice	Guided	1	0.5	0	15.77657	0.45023	-1.45	-0.8	0.801546615217628	0.021407	-0.0044405	0.038096
Trial1	3	1	noBlindfold	clockwise	practice	Guided	1	0.5	0	15.79657	0.45023	-1.45	-0.8	0.801546615217628	0.0025376	0.02518	0.0029147
Trial1	3	1	noBlindfold	clockwise	practice	Guided	1	0.5	0	15.81656	0.45023	-1.45	-0.8	0.801546615217628	-0.014352	0.0040198	0.0017944
Trial1	3	1	noBlindfold	clockwise	practice	Guided	1	0.5	0	15.83656	0.45023	-1.45	-0.8	0.801546615217628	0.027314	-0.00021424	0.013039
Trial1	3	1	noBlindfold	clockwise	practice	Guided	1	0.5	0	15.85657	0.45023	-1.45	-0.8	0.801546615217628	0.0076023	-0.0044477	-0.0094745
Trial1	3	1	noBlindfold	clockwise	practice	Guided	1	0.5	0	15.87656	0.45023	-1.45	-0.8	0.801546615217628	0.0019803	-0.0044507	0.011359
Trial1	3	1	noBlindfold	clockwise	practice	Guided	1	0.5	0	15.89656	0.45023	-1.45	-0.8	0.801546615217628	-0.0022402	-0.00021964	0.011078
Trial1	3	1	noBlindfold	clockwise	practice	Guided	1	0.5	0	15.91656	0.45023	-1.45	-0.8	0.801546615217628	-0.0056229	-0.00021922	-0.0097558
Trial1	3	1	noBlindfold	clockwise	practice	Guided	1	0.5	0	15.93657	0.45023	-1.45	-0.8	0.801546615217628	-0.014347	-0.029844	0.0017933
Trial1	3	1	noBlindfold	clockwise	practice	Guided	1	0.5	0	15.95656	0.45023	-1.45	-0.8	0.801546615217628	-0.010406	0.016706	0.0062946
Trial1	3	1	noBlindfold	clockwise	practice	Guided	1	0.5	0	15.97656	0.45023	-1.45	-0.8	0.801546615217628	-0.0025196	0.016703	-0.018761
Trial1	3	1	noBlindfold	clockwise	practice	Guided	1	0.5	0	15.99657	0.45023	-1.45	-0.8	0.801546615217628	-0.0013971	0.0040067	-0.0015918
Trial1	3	1	noBlindfold	clockwise	practice	Guided	1	0.5	0	16.01657	0.45023	-1.45	-0.8	0.801546615217628	0.020279	-0.00022467	-0.0086353
Trial1	3	1	noBlindfold	clockwise	practice	Guided	1	0.5	0	16.03656	0.45022	-1.45	-0.8	0.801547237047727	-0.017723	0.0082395	0.022343
Trial1	3	1	noBlindfold	clockwise	practice	Guided	1	0.5	0	16.05656	0.45022	-1.45	-0.8	0.801547237047727	0.0081722	0.01247	-0.017921
Trial1	3	1	noBlindfold	clockwise	practice	Guided	1	0.5	0	16.07657	0.45022	-1.45	-0.8	0.801547237047727	0.032667	-0.029851	-0.0035741
Trial1	3	1	noBlindfold	clockwise	practice	Guided	1	0.5	0	16.09656	0.45022	-1.45	-0.8	0.801547237047727	0.0028296	0.0082337	-0.0013117
Trial1	3	1	noBlindfold	clockwise	practice	Guided	1	0.5	0	16.11656	0.45022	-1.45	-0.8	0.801547237047727	-0.0030944	0.02516	-0.038755
Trial1	3	1	noBlindfold	clockwise	practice	Guided	1	0.5	0	16.13657	0.45022	-1.45	-0.8	0.801547237047727	-0.0056153	-0.00023157	-0.0018725
Trial1	3	1	noBlindfold	clockwise	practice	Guided	1	0.5	0	16.15657	0.45022	-1.45	-0.8	0.801547237047727	0.013816	-0.0086966	0.024862
Trial1	3	1	noBlindfold	clockwise	practice	Guided	1	0.5	0	16.17656	0.45022	-1.45	-0.8	0.801547237047727	-0.012358	-0.0002344	0.035844
Trial1	3	1	noBlindfold	clockwise	practice	Guided	1	0.5	0	16.19656	0.45022	-1.45	-0.8	0.801547237047727	-0.012356	-0.0087002	0.028518
Trial1	3	1	noBlindfold	clockwise	practice	Guided	1	0.5	0	16.21657	0.45022	-1.45	-0.8	0.801547237047727	-0.018557	-0.0044701	0.0014994
Trial1	3	1	noBlindfold	clockwise	practice	Guided	1	0.5	0	16.23656	0.45022	-1.45	-0.8	0.801547237047727	-0.013493	-0.034093	-0.01089
Trial1	3	1	noBlindfold	clockwise	practice	Guided	1	0.5	0	16.25656	0.45022	-1.45	-0.8	0.801547237047727	-0.026442	0.0039941	-0.0075086
Trial1	3	1	noBlindfold	clockwise	practice	Guided	1	0.5	0	16.27657	0.45022	-1.45	-0.8	0.801547237047727	0.01917	0.025153	0.0082388
Trial1	3	1	noBlindfold	clockwise	practice	Guided	1	0.5	0	16.29657	0.45022	-1.45	-0.8	0.801547237047727	-0.010105	-0.00023877	0.0020558
Trial1	3	1	noBlindfold	clockwise	practice	Guided	1	0.5	0	16.31656	0.45022	-1.45	-0.8	0.801547237047727	0.0079073	0.0082229	-0.013716
Trial1	3	1	noBlindfold	clockwise	practice	Guided	1	0.5	0	16.33656	0.45022	-1.45	-0.8	0.801547237047727	0.020296	0.0039897	-0.0086536
Trial1	3	1	noBlindfold	clockwise	practice	Guided	1	0.5	0	16.35657	0.45022	-1.45	-0.8	0.801547237047727	0.01045	0.016686	0.011899
Trial1	3	1	noBlindfold	clockwise	practice	Guided	1	0.5	0	16.37656	0.45021	-1.45	-0.8	0.801547857151201	-0.018266	0.033611	0.0026134
Trial1	3	1	noBlindfold	clockwise	practice	Guided	1	0.5	0	16.39656	0.45021	-1.45	-0.8	0.801547857151201	0.032405	-0.021404	0.00063082
Trial1	3	1	noBlindfold	clockwise	practice	Guided	1	0.5	0	16.41656	0.45022	-1.45	-0.8	0.801547237047727	0.017774	0.020913	0.029348
Trial1	3	1	noBlindfold	clockwise	practice	Guided	1	0.5	0	16.43657	0.45022	-1.45	-0.8	0.801547237047727	-0.012644	0.01668	-0.0018933
Trial1	3	1	noBlindfold	clockwise	practice	Guided	1	0.5	0	16.45656	0.45021	-1.45	-0.8	0.801547857151201	0.0073504	-0.00024782	-0.0052756
Trial1	3	1	noBlindfold	clockwise	practice	Guided	1	0.5	0	16.47656	0.45021	-1.45	-0.8	0.801547857151201	-0.0089788	-0.017177	-0.01484
Trial1	3	1	noBlindfold	clockwise	practice	Guided	1	0.5	0	16.49657	0.45021	-1.45	-0.8	0.801547857151201	-0.012338	0.012446	0.035828
Trial1	3	1	noBlindfold	clockwise	practice	Guided	1	0.5	0	16.51657	0.45021	-1.45	-0.8	0.801547857151201	0.034088	-0.0087125	-0.024708
Trial1	3	1	noBlindfold	clockwise	practice	Guided	1	0.5	0	16.53656	0.45021	-1.45	-0.8	0.801547857151201	0.003409	-0.029871	-0.0097799
Trial1	3	1	noBlindfold	clockwise	practice	Guided	1	0.5	0	16.55656	0.45021	-1.45	-0.8	0.801547857151201	-0.019663	-0.034105	0.018378
Trial1	3	1	noBlindfold	clockwise	practice	Guided	1	0.5	0	16.57657	0.45021	-1.45	-0.8	0.801547857151201	0.014399	-0.01718	0.016394
Trial1	3	1	noBlindfold	clockwise	practice	Guided	1	0.5	0	16.59656	0.45021	-1.45	-0.8	0.801547857151201	-0.040213	0.0082098	0.002605
Trial1	3	1	noBlindfold	clockwise	practice	Guided	1	0.5	0	16.61656	0.45021	-1.45	-0.8	0.801547857151201	0.0031336	-0.034107	-0.0044404
Trial1	3	1	noBlindfold	clockwise	practice	Guided	1	0.5	0	16.63657	0.45021	-1.45	-0.8	0.801547857151201	0.021147	-0.00025619	-0.021332
Trial1	3	1	noBlindfold	clockwise	practice	Guided	1	0.5	0	16.65657	0.45021	-1.45	-0.8	0.801547857151201	0.0034161	0.04206	-0.018231
Trial1	3	1	noBlindfold	clockwise	practice	Guided	1	0.5	0	16.67656	0.45021	-1.45	-0.8	0.801547857151201	0.028753	-0.017188	-0.0081075
Trial1	3	1	noBlindfold	clockwise	practice	Guided	1	0.5	0	16.69656	0.45021	-1.45	-0.8	0.801547857151201	0.019469	-0.00026172	0.0034384
Trial1	3	1	noBlindfold	clockwise	practice	Guided	1	0.5	0	16.71657	0.45021	-1.45	-0.8	0.801547857151201	-0.017973	-0.012958	-0.0092301
Trial1	3	1	noBlindfold	clockwise	practice	Guided	1	0.5	0	16.73656	0.45021	-1.45	-0.8	0.801547857151201	-0.014869	0.016664	0.0102
Trial1	3	1	noBlindfold	clockwise	practice	Guided	1	0.5	0	16.75656	0.45021	-1.45	-0.8	0.801547857151201	-0.0067037	-0.0002638	-0.0010654
Trial1	3	1	noBlindfold	clockwise	practice	Guided	1	0.5	0	16.77657	0.45021	-1.45	-0.8	0.801547857151201	0.0073667	-0.0044968	-0.0052907
Trial1	3	1	noBlindfold	clockwise	practice	Guided	1	0.5	0	16.79657	0.45021	-1.45	-0.8	0.801547857151201	0.028199	0.012428	0.00033081
Trial1	3	1	noBlindfold	clockwise	practice	Guided	1	0.5	0	16.81656	0.45021	-1.45	-0.8	0.801547857151201	-0.02163	-0.004499	-0.011477
Trial1	3	1	noBlindfold	clockwise	practice	Guided	1	0.5	0	16.83656	0.4502	-1.45	-0.8	0.801548479230159	-0.021628	0.0081965	-0.0157
Trial1	3	1	noBlindfold	clockwise	practice	Guided	1	0.5	0	16.85657	0.4502	-1.45	-0.8	0.801548479230159	-0.0097971	0.020893	-0.0061351
Trial1	3	1	noBlindfold	clockwise	practice	Guided	1	0.5	0	16.87656	0.4502	-1.45	-0.8	0.801548479230159	-0.010075	0.012425	0.0020294
Trial1	3	1	noBlindfold	clockwise	practice	Guided	1	0.5	0	16.89656	0.4502	-1.45	-0.8	0.801548479230159	-0.008673	0.020885	-0.019082
Trial1	3	1	noBlindfold	clockwise	practice	Guided	1	0.5	0	16.91656	0.4502	-1.45	-0.8	0.801548479230159	-0.02274	-0.017204	0.0054118
Trial1	3	1	noBlindfold	clockwise	practice	Guided	1	0.5	0	16.93657	0.4502	-1.45	-0.8	0.801548479230159	-0.010353	0.01242	0.0062489
Trial1	3	1	noBlindfold	clockwise	practice	Guided	1	0.5	0	16.95656	0.4502	-1.45	-0.8	0.801548479230159	0.011599	0.01665	-0.0050173
Trial1	3	1	noBlindfold	clockwise	practice	Guided	1	0.5	0	16.97656	0.4502	-1.45	-0.8	0.801548479230159	-0.044691	0.029344	0.012453
Trial1	3	1	noBlindfold	clockwise	practice	Guided	1	0.5	0	16.99657	0.4502	-1.45	-0.8	0.801548479230159	-0.02302	0.025111	0.0054067
Trial1	3	1	noBlindfold	clockwise	practice	Guided	1	0.5	0	17.01657	0.4502	-1.45	-0.8	0.801548479230159	0.020045	0.0081838	-0.0044604
Trial1	3	1	noBlindfold	clockwise	practice	Guided	1	0.5	0	17.03656	0.4502	-1.45	-0.8	0.801548479230159	-0.0016258	0.0081832	-0.0058621
Trial1	3	1	noBlindfold	clockwise	practice	Guided	1	0.5	0	17.05656	0.4502	-1.45	-0.8	0.801548479230159	0.019486	0.012415	-0.0007978
Trial1	3	1	noBlindfold	clockwise	practice	Guided	1	0.5	0	17.07657	0.4502	-1.45	-0.8	0.801548479230159	-0.017115	0.0081806	-0.013748
Trial1	3	1	noBlindfold	clockwise	practice	Guided	1	0.5	0	17.09656	0.4502	-1.45	-0.8	0.801548479230159	-0.028639	0.00818	0.026235
Trial1	3	1	noBlindfold	clockwise	practice	Guided	1	0.5	0	17.11656	0.4502	-1.45	-0.8	0.801548479230159	-0.020754	0.025106	0.035239
Trial1	3	1	noBlindfold	clockwise	practice	Guided	1	0.5	0	17.13657	0.4502	-1.45	-0.8	0.801548479230159	-0.010627	-0.00028676	0.010463
Trial1	3	1	noBlindfold	clockwise	practice	Guided	1	0.5	0	17.15657	0.4502	-1.45	-0.8	0.801548479230159	-0.01907	0.0081746	0.0099015
Trial1	3	1	noBlindfold	clockwise	practice	Guided	1	0.5	0	17.17656	0.45019	-1.45	-0.8	0.801549099581751	-0.00077776	-0.0045217	-0.010086
Trial1	3	1	noBlindfold	clockwise	practice	Guided	1	0.5	0	17.19656	0.45019	-1.45	-0.8	0.801549099581751	-0.010343	-0.0045223	0.0062453
Trial1	3	1	noBlindfold	clockwise	practice	Guided	1	0.5	0	17.21657	0.45019	-1.45	-0.8	0.801549099581751	0.0028839	-0.017219	-0.0013594
Trial1	3	1	noBlindfold	clockwise	practice	Guided	1	0.5	0	17.23656	0.45019	-1.45	-0.8	0.801549099581751	-0.003579	0.016635	0.032139
Trial1	3	1	noBlindfold	clockwise	practice	Guided	1	0.5	0	17.25656	0.45019	-1.45	-0.8	0.801549099581751	-0.013725	0.012401	0.018629
Trial1	3	1	noBlindfold	clockwise	practice	Guided	1	0.5	0	17.27657	0.45019	-1.45	-0.8	0.801549099581751	0.018376	0.003936	0.020871
Trial1	3	1	noBlindfold	clockwise	practice	Guided	1	0.5	0	17.29657	0.45019	-1.45	-0.8	0.801549099581751	-0.010342	0.0081693	0.015809
Trial1	3	1	noBlindfold	clockwise	practice	Guided	1	0.5	0	17.31656	0.45019	-1.45	-0.8	0.801549099581751	-0.019347	-0.029916	0.010187
Trial1	3	1	noBlindfold	clockwise	practice	Guided	1	0.5	0	17.33656	0.45019	-1.45	-0.8	0.801549099581751	-0.018786	-0.0045265	0.0056832
Trial1	3	1	noBlindfold	clockwise	practice	Guided	1	0.5	0	17.35657	0.45019	-1.45	-0.8	0.801549099581751	0.0017663	-0.0045265	0.015529
Trial1	3	1	noBlindfold	clockwise	practice	Guided	1	0.5	0	17.37656	0.45019	-1.45	-0.8	0.801549099581751	-0.017106	-0.017224	-0.019652
Trial1	3	1	noBlindfold	clockwise	practice	Guided	1	0.5	0	17.39656	0.45019	-1.45	-0.8	0.801549099581751	-0.017944	0.003935	-0.0069844
Trial1	3	1	noBlindfold	clockwise	practice	Guided	1	0.5	0	17.41656	0.45019	-1.45	-0.8	0.801549099581751	0.014435	0.016629	0.016368
Trial1	3	1	noBlindfold	clockwise	practice	Guided	1	0.5	0	17.43657	0.45019	-1.45	-0.8	0.801549099581751	0.012173	-0.00029957	-0.013471
Trial1	3	1	noBlindfold	clockwise	practice	Guided	1	0.5	0	17.45656	0.45019	-1.45	-0.8	0.801549099581751	-0.0041352	0.0039295	0.04058
Trial1	3	1	noBlindfold	clockwise	practice	Guided	1	0.5	0	17.47656	0.45019	-1.45	-0.8	0.801549099581751	0.00064901	0.020855	0.032412
Trial1	3	1	noBlindfold	clockwise	practice	Guided	1	0.5	0	17.49657	0.45019	-1.45	-0.8	0.801549099581751	0.00062791	-0.0045367	-0.031207
Trial1	3	1	noBlindfold	clockwise	practice	Guided	1	0.5	0	17.51657	0.45019	-1.45	-0.8	0.801549099581751	-0.013997	-0.017233	-0.0024897
Trial1	3	1	noBlindfold	clockwise	practice	Guided	1	0.5	0	17.53656	0.45019	-1.45	-0.8	0.801549099581751	-0.043555	-0.021465	-0.028105
Trial1	3	1	noBlindfold	clockwise	practice	Guided	1	0.5	0	17.55656	0.45019	-1.45	-0.8	0.801549099581751	-0.01794	-0.00030748	-0.0069934
Trial1	3	1	noBlindfold	clockwise	practice	Guided	1	0.5	0	17.57657	0.45019	-1.45	-0.8	0.801549099581751	-0.015394	-0.021472	0.023122
Trial1	3	1	noBlindfold	clockwise	practice	Guided	1	0.5	0	17.59656	0.45019	-1.45	-0.8	0.801549099581751	-0.013434	0.0039184	-0.010941
Trial1	3	1	noBlindfold	clockwise	practice	Guided	1	0.5	0	17.61656	0.45019	-1.45	-0.8	0.801549099581751	0.010504	-0.00031443	0.014673
Trial1	3	1	noBlindfold	clockwise	practice	Guided	1	0.5	0	17.63657	0.45019	-1.45	-0.8	0.801549099581751	0.0074025	0.0039164	-0.00532
Trial1	3	1	noBlindfold	clockwise	practice	Guided	1	0.5	0	17.65657	0.45019	-1.45	-0.8	0.801549099581751	-0.0086455	0.016612	-0.019109
Trial1	3	1	noBlindfold	clockwise	practice	Guided	1	0.5	0	17.67656	0.45019	-1.45	-0.8	0.801549099581751	-0.0055436	-0.0045495	-0.0019403
Trial1	3	1	noBlindfold	clockwise	practice	Guided	1	0.5	0	17.69656	0.45019	-1.45	-0.8	0.801549099581751	0.01529	0.008145	0.0036814
Trial1	3	1	noBlindfold	clockwise	practice	Guided	1	0.5	0	17.71657	0.45018	-1.45	-0.8	0.801549721909568	-0.0032806	-0.017248	0.027895
Trial1	3	1	noBlindfold	clockwise	practice	Guided	1	0.5	0	17.73656	0.45018	-1.45	-0.8	0.801549721909568	0.016411	0.0039084	-0.013213
Trial1	3	1	noBlindfold	clockwise	practice	Guided	1	0.5	0	17.75656	0.45018	-1.45	-0.8	0.801549721909568	-0.017647	-0.0045556	-0.031222
Trial1	3	1	noBlindfold	clockwise	practice	Guided	1	0.5	0	17.77657	0.45018	-1.45	-0.8	0.801549721909568	0.0074099	0.008138	-0.0053283
Trial1	3	1	noBlindfold	clockwise	practice	Guided	1	0.5	0	17.79657	0.45018	-1.45	-0.8	0.801549721909568	0.0031875	-0.0087912	0.0017154
Trial1	3	1	noBlindfold	clockwise	practice	Guided	1	0.5	0	17.81656	0.45018	-1.45	-0.8	0.801549721909568	-0.0015945	-0.021486	0.002554
Trial1	3	1	noBlindfold	clockwise	practice	Guided	1	0.5	0	17.83656	0.45018	-1.45	-0.8	0.801549721909568	-0.020724	0.012369	0.035213
Trial1	3	1	noBlindfold	clockwise	practice	Guided	1	0.5	0	17.85657	0.45018	-1.45	-0.8	0.801549721909568	-0.017922	0.012368	-0.0070117
Trial1	3	1	noBlindfold	clockwise	practice	Guided	1	0.5	0	17.87656	0.45018	-1.45	-0.8	0.801549721909568	0.0068538	0.0081339	0.0031104
Trial1	3	1	noBlindfold	clockwise	practice	Guided	1	0.5	0	17.89656	0.45018	-1.45	-0.8	0.801549721909568	-0.015959	0.0081347	-0.0070153
Trial1	3	1	noBlindfold	clockwise	practice	Guided	1	0.5	0	17.91656	0.45018	-1.45	-0.8	0.801549721909568	0.01474	0.025061	0.012114
Trial1	3	1	noBlindfold	clockwise	practice	Guided	1	0.5	0	17.93657	0.45018	-1.45	-0.8	0.801549721909568	0.0057347	0.012365	0.012115
Trial1	3	1	noBlindfold	clockwise	practice	Guided	1	0.5	0	17.95656	0.45018	-1.45	-0.8	0.801549721909568	0.00095339	0.0038984	0.028162
Trial1	3	1	noBlindfold	clockwise	practice	Guided	1	0.5	0	17.97656	0.45018	-1.45	-0.8	0.801549721909568	-0.026924	0.025054	0.00086562
Trial1	3	1	noBlindfold	clockwise	practice	Guided	1	0.5	0	17.99657	0.45018	-1.45	-0.8	0.801549721909568	0.01052	-0.017264	0.01183
Trial1	3	1	noBlindfold	clockwise	practice	Guided	1	0.5	0	18.01657	0.45018	-1.45	-0.8	0.801549721909568	0.0026369	-0.00033941	0.0028249
Trial1	3	1	noBlindfold	clockwise	practice	Guided	1	0.5	0	18.03656	0.45018	-1.45	-0.8	0.801549721909568	0.0017987	-0.00034059	0.015492
Trial1	3	1	noBlindfold	clockwise	practice	Guided	1	0.5	0	18.05656	0.45018	-1.45	-0.8	0.801549721909568	-0.01369	-0.00034314	-0.0067414
Trial1	3	1	noBlindfold	clockwise	practice	Guided	1	0.5	0	18.07657	0.45018	-1.45	-0.8	0.801549721909568	0.010245	0.0081176	0.016052
Trial1	3	1	noBlindfold	clockwise	practice	Guided	1	0.5	0	18.09656	0.45018	-1.45	-0.8	0.801549721909568	-0.027196	0.0038849	0.023658
Trial1	3	1	noBlindfold	clockwise	practice	Guided	1	0.5	0	18.11656	0.45018	-1.45	-0.8	0.801549721909568	-0.013128	0.01658	-0.015185
Trial1	3	1	noBlindfold	clockwise	practice	Guided	1	0.5	0	18.13657	0.45018	-1.45	-0.8	0.801549721909568	0.016428	0.016579	-0.030956
Trial1	3	1	noBlindfold	clockwise	practice	Guided	1	0.5	0	18.15657	0.45018	-1.45	-0.8	0.801549721909568	-0.017911	-0.021508	-0.0070203
Trial1	3	1	noBlindfold	clockwise	practice	Guided	1	0.5	0	18.17656	0.45018	-1.45	-0.8	0.801549721909568	0.020091	-0.0045828	-0.0045001
Trial1	3	1	noBlindfold	clockwise	practice	Guided	1	0.5	0	18.19656	0.45018	-1.45	-0.8	0.801549721909568	0.011646	-0.029976	0.0028253
Trial1	3	1	noBlindfold	clockwise	practice	Guided	1	0.5	0	18.21657	0.45018	-1.45	-0.8	0.801549721909568	0.010526	0.025039	0.011832
Trial1	3	1	noBlindfold	clockwise	practice	Guided	1	0.5	0	18.23656	0.45018	-1.45	-0.8	0.801549721909568	-0.01313	0.01234	-0.015183
Trial1	3	1	noBlindfold	clockwise	practice	Guided	1	0.5	0	18.25656	0.45018	-1.45	-0.8	0.801549721909568	0.014468	-0.0045877	0.016334
Trial1	3	1	noBlindfold	clockwise	practice	Guided	1	0.5	0	18.27657	0.45018	-1.45	-0.8	0.801549721909568	0.0023615	-0.00035634	0.0070454
Trial1	3	1	noBlindfold	clockwise	practice	Guided	1	0.5	0	18.29657	0.45017	-1.45	-0.8	0.801550342509277	-0.025515	-0.0045879	-0.030398
Trial1	3	1	noBlindfold	clockwise	practice	Guided	1	0.5	0	18.31656	0.45017	-1.45	-0.8	0.801550342509277	-0.009186	0.037731	-0.010685
Trial1	3	1	noBlindfold	clockwise	practice	Guided	1	0.5	0	18.33656	0.45017	-1.45	-0.8	0.801550342509277	-0.013128	0.0038743	-0.015187
Trial1	3	1	noBlindfold	clockwise	practice	Guided	1	0.5	0	18.35657	0.45017	-1.45	-0.8	0.801550342509277	0.006586	-0.0045891	-0.0059024
Trial1	3	1	noBlindfold	clockwise	practice	Guided	1	0.5	0	18.37656	0.45017	-1.45	-0.8	0.801550342509277	0.0060275	-0.0045879	-0.00027918
Trial1	3	1	noBlindfold	clockwise	practice	Guided	1	0.5	0	18.39656	0.45017	-1.45	-0.8	0.801550342509277	0.0026446	0.0038747	0.0028226
Trial1	3	1	noBlindfold	clockwise	practice	Guided	1	0.5	0	18.41656	0.45017	-1.45	-0.8	0.801550342509277	-0.0010165	-0.0045899	-0.0059041
Trial1	3	1	noBlindfold	clockwise	practice	Guided	1	0.5	0	18.43657	0.45017	-1.45	-0.8	0.801550342509277	-0.0094601	0.0208	-0.0022416
Trial1	3	1	noBlindfold	clockwise	practice	Guided	1	0.5	0	18.45656	0.45017	-1.45	-0.8	0.801550342509277	0.010533	0.003871	0.011827
Trial1	3	1	noBlindfold	clockwise	practice	Guided	1	0.5	0	18.47656	0.45017	-1.45	-0.8	0.801550342509277	-0.0083163	-0.0045958	0.039981
Trial1	3	1	noBlindfold	clockwise	practice	Guided	1	0.5	0	18.49657	0.45017	-1.45	-0.8	0.801550342509277	0.0043296	-0.00036393	-0.022521
Trial1	3	1	noBlindfold	clockwise	practice	Guided	1	0.5	0	18.51657	0.45017	-1.45	-0.8	0.801550342509277	-0.014801	-0.01306	0.01014
Trial1	3	1	noBlindfold	clockwise	practice	Guided	1	0.5	0	18.53656	0.45017	-1.45	-0.8	0.801550342509277	0.0046087	0.041952	-0.026741
Trial1	3	1	noBlindfold	clockwise	practice	Guided	1	0.5	0	18.55656	0.45017	-1.45	-0.8	0.801550342509277	-0.031131	0.025022	0.00057462
Trial1	3	1	noBlindfold	clockwise	practice	Guided	1	0.5	0	18.57657	0.45017	-1.45	-0.8	0.801550342509277	-0.0069151	0.0080927	0.019145
Trial1	3	1	noBlindfold	clockwise	practice	Guided	1	0.5	0	18.59656	0.45017	-1.45	-0.8	0.801550342509277	-0.010017	0.0080928	0.0019753
Trial1	3	1	noBlindfold	clockwise	practice	Guided	1	0.5	0	18.61656	0.45017	-1.45	-0.8	0.801550342509277	0.019822	0.012322	-0.0095723
Trial1	3	1	noBlindfold	clockwise	practice	Guided	1	0.5	0	18.63657	0.45017	-1.45	-0.8	0.801550342509277	0.03361	-0.0173	-0.016336
Trial1	3	1	noBlindfold	clockwise	practice	Guided	1	0.5	0	18.65657	0.45017	-1.45	-0.8	0.801550342509277	0.0065922	0.016551	0.00788
Trial1	3	1	noBlindfold	clockwise	practice	Guided	1	0.5	0	18.67656	0.45017	-1.45	-0.8	0.801550342509277	-0.034232	0.0038526	-0.016593
Trial1	3	1	noBlindfold	clockwise	practice	Guided	1	0.5	0	18.69656	0.45017	-1.45	-0.8	0.801550342509277	0.004051	0.0038515	-0.018296
Trial1	3	1	noBlindfold	clockwise	practice	Guided	1	0.5	0	18.71657	0.45017	-1.45	-0.8	0.801550342509277	0.0012507	0.067329	0.02393
Trial1	3	1	noBlindfold	clockwise	practice	Guided	1	0.5	0	18.73656	0.45017	-1.45	-0.8	0.801550342509277	-0.015941	0.029241	-0.036588
Trial1	3	1	noBlindfold	clockwise	practice	Guided	1	0.5	0	18.75656	0.45017	-1.45	-0.8	0.801550342509277	-0.0088988	-0.0088471	-0.0092927
Trial1	3	1	noBlindfold	clockwise	practice	Guided	1	0.5	0	18.77657	0.45017	-1.45	-0.8	0.801550342509277	0.0029297	-0.0046153	-0.0014087
Trial1	3	1	noBlindfold	clockwise	practice	Guided	1	0.5	0	18.79657	0.45017	-1.45	-0.8	0.801550342509277	0.0046316	0.0080778	0.036873
Trial1	3	1	noBlindfold	clockwise	practice	Guided	1	0.5	0	18.81656	0.45017	-1.45	-0.8	0.801550342509277	0.0032079	0.016541	-0.005634
Trial1	3	1	noBlindfold	clockwise	practice	Guided	1	0.5	0	18.83656	0.45017	-1.45	-0.8	0.801550342509277	-0.018187	0.0080766	-0.0028133
Trial1	3	1	noBlindfold	clockwise	practice	Guided	1	0.5	0	18.85657	0.45017	-1.45	-0.8	0.801550342509277	-0.03846	-0.00038741	-0.016041
Trial1	3	1	noBlindfold	clockwise	practice	Guided	1	0.5	0	18.87656	0.45017	-1.45	-0.8	0.801550342509277	0.0079894	0.041926	-0.013804
Trial1	3	1	noBlindfold	clockwise	practice	Guided	1	0.5	0	18.89656	0.45017	-1.45	-0.8	0.801550342509277	-0.0060795	0.016534	0.010128
Trial1	3	1	noBlindfold	clockwise	practice	Guided	1	0.5	0	18.91656	0.45017	-1.45	-0.8	0.801550342509277	-0.014803	0.0038384	0.010128
Trial1	3	1	noBlindfold	clockwise	practice	Guided	1	0.5	0	18.93657	0.45017	-1.45	-0.8	0.801550342509277	-0.030853	-0.021553	-0.0036618
Trial1	3	1	noBlindfold	clockwise	practice	Guided	1	0.5	0	18.95656	0.45017	-1.45	-0.8	0.801550342509277	0.0026464	-0.0088588	0.0025207
Trial1	3	1	noBlindfold	clockwise	practice	Guided	1	0.5	0	18.97656	0.45017	-1.45	-0.8	0.801550342509277	-0.0086214	0.0038358	-0.017752
Trial1	3	1	noBlindfold	clockwise	practice	Guided	1	0.5	0	18.99657	0.45017	-1.45	-0.8	0.801550342509277	0.0065879	-0.038481	0.0073023
Trial1	3	1	noBlindfold	clockwise	practice	Guided	1	0.5	0	19.01657	0.45017	-1.45	-0.8	0.801550342509277	-0.026912	-0.0046256	0.0008385
Trial1	3	1	noBlindfold	clockwise	practice	Guided	1	0.5	0	19.03656	0.45017	-1.45	-0.8	0.801550342509277	-0.0029758	0.016532	0.023631
Trial1	3	1	noBlindfold	clockwise	practice	Guided	1	0.5	0	19.05656	0.45017	-1.45	-0.8	0.801550342509277	0.014194	-0.0003966	0.020527
Trial1	3	1	noBlindfold	clockwise	practice	Guided	1	0.5	0	19.07657	0.45017	-1.45	-0.8	0.801550342509277	-0.0012973	-0.0088613	-0.0017058
Trial1	3	1	noBlindfold	clockwise	practice	Guided	1	0.5	0	19.09656	0.45017	-1.45	-0.8	0.801550342509277	-0.010581	0.0038345	0.0019567
Trial1	3	1	noBlindfold	clockwise	practice	Guided	1	0.5	0	19.11656	0.45017	-1.45	-0.8	0.801550342509277	-0.037899	-0.0088605	-0.02534
Trial1	3	1	noBlindfold	clockwise	practice	Guided	1	0.5	0	19.13657	0.45017	-1.45	-0.8	0.801550342509277	0.010252	-0.038485	0.016022
Trial1	3	1	noBlindfold	clockwise	practice	Guided	1	0.5	0	19.15657	0.45017	-1.45	-0.8	0.801550342509277	0.016435	-0.021558	-0.012976
Trial1	3	1	noBlindfold	clockwise	practice	Guided	1	0.5	0	19.17656	0.45017	-1.45	-0.8	0.801550342509277	-0.0052386	0.020757	-0.0062134
Trial1	3	1	noBlindfold	clockwise	practice	Guided	1	0.5	0	19.19656	0.45017	-1.45	-0.8	0.801550342509277	0.0068707	-0.0046352	0.0030742
Trial1	3	1	noBlindfold	clockwise	practice	Guided	1	0.5	0	19.21657	0.45017	-1.45	-0.8	0.801550342509277	-0.0060775	0.0080584	0.0064568
Trial1	3	1	noBlindfold	clockwise	practice	Guided	1	0.5	0	19.23656	0.45017	-1.45	-0.8	0.801550342509277	0.0043286	0.020752	-0.001148
Trial1	3	1	noBlindfold	clockwise	practice	Guided	1	0.5	0	19.25656	0.45017	-1.45	-0.8	0.801550342509277	0.0026494	-0.0088719	0.0027934
Trial1	3	1	noBlindfold	clockwise	practice	Guided	1	0.5	0	19.27657	0.45017	-1.45	-0.8	0.801550342509277	-0.0066348	-0.0088752	0.014898
Trial1	3	1	noBlindfold	clockwise	practice	Guided	1	0.5	0	19.29657	0.45017	-1.45	-0.8	0.801550342509277	-0.00073115	0.024977	-0.010158
Trial1	3	1	noBlindfold	clockwise	practice	Guided	1	0.5	0	19.31656	0.45017	-1.45	-0.8	0.801550342509277	0.0020887	-0.0046466	0.011235
Trial1	3	1	noBlindfold	clockwise	practice	Guided	1	0.5	0	19.33656	0.45017	-1.45	-0.8	0.801550342509277	-0.018461	0.016512	0.0013895
Trial1	3	1	noBlindfold	clockwise	practice	Guided	1	0.5	0	19.35657	0.45017	-1.45	-0.8	0.801550342509277	-0.011697	0.016512	0.027285
Trial1	3	1	noBlindfold	clockwise	practice	Guided	1	0.5	0	19.37656	0.45017	-1.45	-0.8	0.801550342509277	0.0063165	-0.0046501	0.011515
Trial1	3	1	noBlindfold	clockwise	practice	Guided	1	0.5	0	19.39656	0.45017	-1.45	-0.8	0.801550342509277	0.032491	0.0038147	0.00052727
Trial1	3	1	noBlindfold	clockwise	practice	Guided	1	0.5	0	19.41656	0.45017	-1.45	-0.8	0.801550342509277	-0.0021297	-0.025808	0.010955
Trial1	3	1	noBlindfold	clockwise	practice	Guided	1	0.5	0	19.43657	0.45017	-1.45	-0.8	0.801550342509277	0.00011167	0.0038128	-0.022829
Trial1	3	1	noBlindfold	clockwise	practice	Guided	1	0.5	0	19.45656	0.45017	-1.45	-0.8	0.801550342509277	0.0037756	-0.0088839	-0.014102
Trial1	3	1	noBlindfold	clockwise	practice	Guided	1	0.5	0	19.47656	0.45017	-1.45	-0.8	0.801550342509277	0.00041742	0.0038086	0.036565
Trial1	3	1	noBlindfold	clockwise	practice	Guided	1	0.5	0	19.49657	0.45016	-1.45	-0.8	0.801550966939044	-0.0314	-0.00042368	0.0047669
Trial1	3	1	noBlindfold	clockwise	practice	Guided	1	0.5	0	19.51657	0.45016	-1.45	-0.8	0.801550966939044	-0.039002	-0.0046575	-0.0084595
Trial1	3	1	noBlindfold	clockwise	practice	Guided	1	0.5	0	19.53656	0.45016	-1.45	-0.8	0.801550966939044	-0.030557	0.0038039	-0.0062185
Trial1	3	1	noBlindfold	clockwise	practice	Guided	1	0.5	0	19.55656	0.45016	-1.45	-0.8	0.801550966939044	-0.010005	0.020731	-0.0019973
Trial1	3	1	noBlindfold	clockwise	practice	Guided	1	0.5	0	19.57657	0.45016	-1.45	-0.8	0.801550966939044	-0.019288	-0.0046601	0.014053
Trial1	3	1	noBlindfold	clockwise	practice	Guided	1	0.5	0	19.59656	0.45016	-1.45	-0.8	0.801550966939044	-0.010002	0.020729	0.0019465
Trial1	3	1	noBlindfold	clockwise	practice	Guided	1	0.5	0	19.61656	0.45016	-1.45	-0.8	0.801550966939044	-0.022109	0.046118	-0.0073401
Trial1	3	1	noBlindfold	clockwise	practice	Guided	1	0.5	0	19.63657	0.45016	-1.45	-0.8	0.801550966939044	0.014774	0.046117	0.011792
Trial1	3	1	noBlindfold	clockwise	practice	Guided	1	0.5	0	19.65657	0.45016	-1.45	-0.8	0.801550966939044	0.0088504	0.0037985	-0.027052
Trial1	3	1	noBlindfold	clockwise	practice	Guided	1	0.5	0	19.67656	0.45016	-1.45	-0.8	0.801550966939044	-0.022665	0.01226	0.0011043
Trial1	3	1	noBlindfold	clockwise	practice	Guided	1	0.5	0	19.69656	0.45016	-1.45	-0.8	0.801550966939044	0.010835	-0.017365	0.0033448
Trial1	3	1	noBlindfold	clockwise	practice	Guided	1	0.5	0	19.71657	0.45016	-1.45	-0.8	0.801550966939044	0.0060526	0.012257	0.015732
Trial1	3	1	noBlindfold	clockwise	practice	Guided	1	0.5	0	19.73656	0.45016	-1.45	-0.8	0.801550966939044	0.020682	-0.0089015	-0.012989
Trial1	3	1	noBlindfold	clockwise	practice	Guided	1	0.5	0	19.75656	0.45016	-1.45	-0.8	0.801550966939044	0.007733	-0.021594	-0.021994
Trial1	3	1	noBlindfold	clockwise	practice	Guided	1	0.5	0	19.77657	0.45016	-1.45	-0.8	0.801550966939044	0.0066145	0.0080271	-0.018332
Trial1	3	1	noBlindfold	clockwise	practice	Guided	1	0.5	0	19.79657	0.45016	-1.45	-0.8	0.801550966939044	-0.0074519	-0.0046688	0.002779
Trial1	3	1	noBlindfold	clockwise	practice	Guided	1	0.5	0	19.81656	0.45016	-1.45	-0.8	0.801550966939044	-0.023221	-0.021597	0.0095438
Trial1	3	1	noBlindfold	clockwise	practice	Guided	1	0.5	0	19.83656	0.45016	-1.45	-0.8	0.801550966939044	0.019285	-0.00043968	0.0081204
Trial1	3	1	noBlindfold	clockwise	practice	Guided	1	0.5	0	19.85657	0.45016	-1.45	-0.8	0.801550966939044	0.01028	0.0080235	0.016006
Trial1	3	1	noBlindfold	clockwise	practice	Guided	1	0.5	0	19.87656	0.45016	-1.45	-0.8	0.801550966939044	0.0074587	0.012252	-0.0053872
Trial1	3	1	noBlindfold	clockwise	practice	Guided	1	0.5	0	19.89656	0.45016	-1.45	-0.8	0.801550966939044	-0.0099917	0.020712	0.0019378
Trial1	3	1	noBlindfold	clockwise	practice	Guided	1	0.5	0	19.91656	0.45016	-1.45	-0.8	0.801550966939044	0.0032363	-0.02584	-0.0056683
Trial1	3	1	noBlindfold	clockwise	practice	Guided	1	0.5	0	19.93657	0.45016	-1.45	-0.8	0.801550966939044	-0.006049	0.003781	0.0072789
Trial1	3	1	noBlindfold	clockwise	practice	Guided	1	0.5	0	19.95656	0.45016	-1.45	-0.8	0.801550966939044	-0.008591	-0.0046815	-0.0042681
Trial1	3	1	noBlindfold	clockwise	practice	Guided	1	0.5	0	19.97656	0.45015	-1.45	-0.8	0.801551585933776	-0.0052046	0.016475	-0.0062292
Trial1	3	1	noBlindfold	clockwise	practice	Guided	1	0.5	0	19.99657	0.45015	-1.45	-0.8	0.801551585933776	-0.001543	-0.021612	0.0024966
Trial1	3	1	noBlindfold	clockwise	practice	Guided	1	0.5	0	20.01657	0.45015	-1.45	-0.8	0.801551585933776	-0.0099875	-0.013147	0.0019356
Trial1	3	1	noBlindfold	clockwise	practice	Guided	1	0.5	0	20.03656	0.45015	-1.45	-0.8	0.801551585933776	-0.023497	-0.00045166	0.013762
Trial1	3	1	noBlindfold	clockwise	practice	Guided	1	0.5	0	20.05656	0.45015	-1.45	-0.8	0.801551585933776	0.019009	0.016475	0.028108
Trial1	3	1	noBlindfold	clockwise	practice	Guided	1	0.5	0	20.07657	0.45015	-1.45	-0.8	0.801551585933776	-0.010268	0.0037783	0.0061521
Trial1	3	1	noBlindfold	clockwise	practice	Guided	1	0.5	0	20.09656	0.45015	-1.45	-0.8	0.801551585933776	0.010566	0.024936	0.011774
Trial1	3	1	noBlindfold	clockwise	practice	Guided	1	0.5	0	20.11656	0.45015	-1.45	-0.8	0.801551585933776	0.028577	-0.013151	-0.0039951
Trial1	3	1	noBlindfold	clockwise	practice	Guided	1	0.5	0	20.13657	0.45015	-1.45	-0.8	0.801551585933776	0.0038031	0.0080088	-0.01412
Trial1	3	1	noBlindfold	clockwise	practice	Guided	1	0.5	0	20.15657	0.45015	-1.45	-0.8	0.801551585933776	0.023517	-0.01315	0.0083923
Trial1	3	1	noBlindfold	clockwise	practice	Guided	1	0.5	0	20.17656	0.45015	-1.45	-0.8	0.801551585933776	0.0026858	-0.0046884	0.0027693
Trial1	3	1	noBlindfold	clockwise	practice	Guided	1	0.5	0	20.19656	0.45015	-1.45	-0.8	0.801551585933776	-0.0063191	0.029166	0.010654
Trial1	3	1	noBlindfold	clockwise	practice	Guided	1	0.5	0	20.21657	0.45015	-1.45	-0.8	0.801551585933776	-0.019546	0.020698	-0.0053981
Trial1	3	1	noBlindfold	clockwise	practice	Guided	1	0.5	0	20.23656	0.45015	-1.45	-0.8	0.801551585933776	-0.025471	-0.0046932	-0.020306
Trial1	3	1	noBlindfold	clockwise	practice	Guided	1	0.5	0	20.25656	0.45015	-1.45	-0.8	0.801551585933776	0.0083101	0.012233	-0.018065
Trial1	3	1	noBlindfold	clockwise	practice	Guided	1	0.5	0	20.27657	0.45015	-1.45	-0.8	0.801551585933776	-0.022083	0.01223	-0.0073572
Trial1	3	1	noBlindfold	clockwise	practice	Guided	1	0.5	0	20.29657	0.45015	-1.45	-0.8	0.801551585933776	-0.013079	0.020691	-0.015242
Trial1	3	1	noBlindfold	clockwise	practice	Guided	1	0.5	0	20.31656	0.45015	-1.45	-0.8	0.801551585933776	-0.030248	-0.017396	-0.012142
Trial1	3	1	noBlindfold	clockwise	practice	Guided	1	0.5	0	20.33656	0.45015	-1.45	-0.8	0.801551585933776	-0.0099747	0.012224	0.0019258
Trial1	3	1	noBlindfold	clockwise	practice	Guided	1	0.5	0	20.35657	0.45014	-1.45	-0.8	0.801552208759305	-0.014194	-0.030092	0.0016455
Trial1	3	1	noBlindfold	clockwise	practice	Guided	1	0.5	0	20.37656	0.45014	-1.45	-0.8	0.801552208759305	-0.00941	0.0037591	-0.0065201
Trial1	3	1	noBlindfold	clockwise	practice	Guided	1	0.5	0	20.39656	0.45014	-1.45	-0.8	0.801552208759305	-0.0057435	-0.00047303	0.010089
Trial1	3	1	noBlindfold	clockwise	practice	Guided	1	0.5	0	20.41656	0.45014	-1.45	-0.8	0.801552208759305	-0.0018002	0.037612	0.0067053
Trial1	3	1	noBlindfold	clockwise	practice	Guided	1	0.5	0	20.43657	0.45014	-1.45	-0.8	0.801552208759305	-0.0054597	0.029147	-0.0020213
Trial1	3	1	noBlindfold	clockwise	practice	Guided	1	0.5	0	20.45656	0.45014	-1.45	-0.8	0.801552208759305	-0.0040579	0.0037552	-0.023135
Trial1	3	1	noBlindfold	clockwise	practice	Guided	1	0.5	0	20.47656	0.45014	-1.45	-0.8	0.801552208759305	0.0024288	0.024914	0.0035978
Trial1	3	1	noBlindfold	clockwise	practice	Guided	1	0.5	0	20.49657	0.45014	-1.45	-0.8	0.801552208759305	-0.0012328	0.029146	-0.0017438
Trial1	3	1	noBlindfold	clockwise	practice	Guided	1	0.5	0	20.51657	0.45014	-1.45	-0.8	0.801552208759305	-0.01586	0.0079852	0.026973
Trial1	3	1	noBlindfold	clockwise	practice	Guided	1	0.5	0	20.53656	0.45014	-1.45	-0.8	0.801552208759305	-0.00067191	-0.0089426	-0.01019
Trial1	3	1	noBlindfold	clockwise	practice	Guided	1	0.5	0	20.55656	0.45014	-1.45	-0.8	0.801552208759305	-0.0071323	0.012213	0.014306
Trial1	3	1	noBlindfold	clockwise	practice	Guided	1	0.5	0	20.57657	0.45014	-1.45	-0.8	0.801552208759305	-0.021501	0.0037474	-0.015814
Trial1	3	1	noBlindfold	clockwise	practice	Guided	1	0.5	0	20.59656	0.45014	-1.45	-0.8	0.801552208759305	-0.00010787	-0.00048495	-0.018637
Trial1	3	1	noBlindfold	clockwise	practice	Guided	1	0.5	0	20.61656	0.45013	-1.45	-0.8	0.801552831709448	-0.014456	0.0079769	0.0058584
Trial1	3	1	noBlindfold	clockwise	practice	Guided	1	0.5	0	20.63657	0.45013	-1.45	-0.8	0.801552831709448	0.0088983	-0.00048774	-0.02652
Trial1	3	1	noBlindfold	clockwise	practice	Guided	1	0.5	0	20.65657	0.45013	-1.45	-0.8	0.801552831709448	-0.001506	0.012207	0.0024764
Trial1	3	1	noBlindfold	clockwise	practice	Guided	1	0.5	0	20.67656	0.45013	-1.45	-0.8	0.801552831709448	0.015944	0.012206	-0.0048494
Trial1	3	1	noBlindfold	clockwise	practice	Guided	1	0.5	0	20.69656	0.45013	-1.45	-0.8	0.801552831709448	0.016504	-0.0047218	-0.013295
Trial1	3	1	noBlindfold	clockwise	practice	Guided	1	0.5	0	20.71657	0.45013	-1.45	-0.8	0.801552831709448	-0.0054472	0.003742	-0.034127
Trial1	3	1	noBlindfold	clockwise	practice	Guided	1	0.5	0	20.73656	0.45013	-1.45	-0.8	0.801552831709448	-0.0046077	-0.00049173	-0.014695
Trial1	3	1	noBlindfold	clockwise	practice	Guided	1	0.5	0	20.75656	0.45013	-1.45	-0.8	0.801552831709448	0.026933	-0.00049349	0.021324
Trial1	3	1	noBlindfold	clockwise	practice	Guided	1	0.5	0	20.77657	0.45013	-1.45	-0.8	0.801552831709448	-0.030219	-0.00049428	-0.012156
Trial1	3	1	noBlindfold	clockwise	practice	Guided	1	0.5	0	20.79657	0.45013	-1.45	-0.8	0.801552831709448	-0.027674	0.0037358	0.012618
Trial1	3	1	noBlindfold	clockwise	practice	Guided	1	0.5	0	20.81656	0.45013	-1.45	-0.8	0.801552831709448	0.015394	0.0079657	0.0035885
Trial1	3	1	noBlindfold	clockwise	practice	Guided	1	0.5	0	20.83656	0.45013	-1.45	-0.8	0.801552831709448	-0.016402	0.016428	-0.0025954
Trial1	3	1	noBlindfold	clockwise	practice	Guided	1	0.5	0	20.85657	0.45013	-1.45	-0.8	0.801552831709448	-0.01332	-0.00049778	-0.011041
Trial1	3	1	noBlindfold	clockwise	practice	Guided	1	0.5	0	20.87656	0.45013	-1.45	-0.8	0.801552831709448	-0.01726	0.012197	-0.015543
Trial1	3	1	noBlindfold	clockwise	practice	Guided	1	0.5	0	20.89656	0.45012	-1.45	-0.8	0.80155345292963	-0.014156	-0.0005004	0.0016245
Trial1	3	1	noBlindfold	clockwise	practice	Guided	1	0.5	0	20.91656	0.45012	-1.45	-0.8	0.80155345292963	-0.0071115	-0.00050153	0.023299
Trial1	3	1	noBlindfold	clockwise	practice	Guided	1	0.5	0	20.93657	0.45012	-1.45	-0.8	0.80155345292963	-0.0012076	0.0079602	-0.0042794
Trial1	3	1	noBlindfold	clockwise	practice	Guided	1	0.5	0	20.95656	0.45012	-1.45	-0.8	0.80155345292963	-0.0065514	0.012191	-0.010484
Trial1	3	1	noBlindfold	clockwise	practice	Guided	1	0.5	0	20.97656	0.45012	-1.45	-0.8	0.80155345292963	0.0086378	0.0079572	-0.0099249
Trial1	3	1	noBlindfold	clockwise	practice	Guided	1	0.5	0	20.99657	0.45012	-1.45	-0.8	0.80155345292963	0.0027344	-0.00050693	0.012589
Trial1	3	1	noBlindfold	clockwise	practice	Guided	1	0.5	0	21.01657	0.45012	-1.45	-0.8	0.80155345292963	-0.023721	0.012189	0.01795
Trial1	3	1	noBlindfold	clockwise	practice	Guided	1	0.5	0	21.03656	0.45012	-1.45	-0.8	0.80155345292963	0.0063965	0.012191	0.011466
Trial1	3	1	noBlindfold	clockwise	practice	Guided	1	0.5	0	21.05656	0.45012	-1.45	-0.8	0.80155345292963	-0.014436	0.0079588	-0.0031602
Trial1	3	1	noBlindfold	clockwise	practice	Guided	1	0.5	0	21.07657	0.45012	-1.45	-0.8	0.80155345292963	-0.01021	0.020654	0.0061274
Trial1	3	1	noBlindfold	clockwise	practice	Guided	1	0.5	0	21.09656	0.45012	-1.45	-0.8	0.80155345292963	-0.0054259	0.0037245	-0.0020369
Trial1	3	1	noBlindfold	clockwise	practice	Guided	1	0.5	0	21.11656	0.45012	-1.45	-0.8	0.80155345292963	-0.022317	-0.013203	-0.0031578
Trial1	3	1	noBlindfold	clockwise	practice	Guided	1	0.5	0	21.13657	0.45012	-1.45	-0.8	0.80155345292963	0.0097832	-0.0047421	0.02442
Trial1	3	1	noBlindfold	clockwise	practice	Guided	1	0.5	0	21.15657	0.45012	-1.45	-0.8	0.80155345292963	0.021027	-0.017437	-0.009361
Trial1	3	1	noBlindfold	clockwise	practice	Guided	1	0.5	0	21.17656	0.45012	-1.45	-0.8	0.80155345292963	-0.0062685	0.0037212	0.010631
Trial1	3	1	noBlindfold	clockwise	practice	Guided	1	0.5	0	21.19656	0.45012	-1.45	-0.8	0.80155345292963	-0.037806	-0.047061	-0.025389
Trial1	3	1	noBlindfold	clockwise	practice	Guided	1	0.5	0	21.21657	0.45012	-1.45	-0.8	0.80155345292963	0.0018996	-0.013205	0.015412
Trial1	3	1	noBlindfold	clockwise	practice	Guided	1	0.5	0	21.23656	0.45012	-1.45	-0.8	0.80155345292963	-0.0043053	0.024879	-0.018929
Trial1	3	1	noBlindfold	clockwise	practice	Guided	1	0.5	0	21.25656	0.45012	-1.45	-0.8	0.80155345292963	0.02019	0.007949	-0.0045796
Trial1	3	1	noBlindfold	clockwise	practice	Guided	1	0.5	0	21.27657	0.45012	-1.45	-0.8	0.80155345292963	0.016248	0.020641	-0.0090803
Trial1	3	1	noBlindfold	clockwise	practice	Guided	1	0.5	0	21.29657	0.45012	-1.45	-0.8	0.80155345292963	0.003301	-0.0005193	-0.0056982
Trial1	3	1	noBlindfold	clockwise	practice	Guided	1	0.5	0	21.31656	0.45012	-1.45	-0.8	0.80155345292963	-0.013031	0.020638	-0.015264
Trial1	3	1	noBlindfold	clockwise	practice	Guided	1	0.5	0	21.33656	0.45012	-1.45	-0.8	0.80155345292963	0.011466	-0.00052105	-0.00091577
Trial1	3	1	noBlindfold	clockwise	practice	Guided	1	0.5	0	21.35657	0.45012	-1.45	-0.8	0.80155345292963	-0.0031816	0.0079416	-0.035816
Trial1	3	1	noBlindfold	clockwise	practice	Guided	1	0.5	0	21.37656	0.45012	-1.45	-0.8	0.80155345292963	0.024421	0.024868	-0.0042994
Trial1	3	1	noBlindfold	clockwise	practice	Guided	1	0.5	0	21.39656	0.45012	-1.45	-0.8	0.80155345292963	0.010912	0.024866	0.0075268
Trial1	3	1	noBlindfold	clockwise	practice	Guided	1	0.5	0	21.41656	0.45012	-1.45	-0.8	0.80155345292963	0.011473	0.0164	-0.00091938
Trial1	3	1	noBlindfold	clockwise	practice	Guided	1	0.5	0	21.43657	0.45012	-1.45	-0.8	0.80155345292963	0.0083704	-0.013224	-0.01809
Trial1	3	1	noBlindfold	clockwise	practice	Guided	1	0.5	0	21.45656	0.45012	-1.45	-0.8	0.80155345292963	0.031465	0.016399	-0.0062629
Trial1	3	1	noBlindfold	clockwise	practice	Guided	1	0.5	0	21.47656	0.45012	-1.45	-0.8	0.80155345292963	0.0019093	0.016394	0.015411
Trial1	3	1	noBlindfold	clockwise	practice	Guided	1	0.5	0	21.49657	0.45012	-1.45	-0.8	0.80155345292963	-0.010758	-0.0047669	0.014571
Trial1	3	1	noBlindfold	clockwise	practice	Guided	1	0.5	0	21.51657	0.45011	-1.45	-0.8	0.801554076128627	-0.014699	-0.0047658	0.010069
Trial1	3	1	noBlindfold	clockwise	practice	Guided	1	0.5	0	21.53656	0.45011	-1.45	-0.8	0.801554076128627	-0.020042	0.020624	0.026677
Trial1	3	1	noBlindfold	clockwise	practice	Guided	1	0.5	0	21.55656	0.45011	-1.45	-0.8	0.801554076128627	-0.0073735	-0.013234	0.027516
Trial1	3	1	noBlindfold	clockwise	practice	Guided	1	0.5	0	21.57657	0.45011	-1.45	-0.8	0.801554076128627	0.0064165	-0.017469	0.011465
Trial1	3	1	noBlindfold	clockwise	practice	Guided	1	0.5	0	21.59656	0.45011	-1.45	-0.8	0.801554076128627	-0.0079518	-0.00054458	-0.024858
Trial1	3	1	noBlindfold	clockwise	practice	Guided	1	0.5	0	21.61656	0.45011	-1.45	-0.8	0.801554076128627	-0.019476	0.012149	0.018232
Trial1	3	1	noBlindfold	clockwise	practice	Guided	1	0.5	0	21.63657	0.45011	-1.45	-0.8	0.801554076128627	0.0027587	0.0036845	0.002742
Trial1	3	1	noBlindfold	clockwise	practice	Guided	1	0.5	0	21.65657	0.45011	-1.45	-0.8	0.801554076128627	-0.022857	0.0036847	0.019071
Trial1	3	1	noBlindfold	clockwise	practice	Guided	1	0.5	0	21.67656	0.45011	-1.45	-0.8	0.801554076128627	0.0035964	-0.00055097	-0.0099283
Trial1	3	1	noBlindfold	clockwise	practice	Guided	1	0.5	0	21.69656	0.45011	-1.45	-0.8	0.801554076128627	-0.00907	0.02484	-0.01077
Trial1	3	1	noBlindfold	clockwise	practice	Guided	1	0.5	0	21.71657	0.45011	-1.45	-0.8	0.801554076128627	-0.014692	0.020607	0.010061
Trial1	3	1	noBlindfold	clockwise	practice	Guided	1	0.5	0	21.73656	0.45011	-1.45	-0.8	0.801554076128627	-0.0056867	-0.00055129	0.0021755
Trial1	3	1	noBlindfold	clockwise	practice	Guided	1	0.5	0	21.75656	0.45011	-1.45	-0.8	0.801554076128627	-0.023976	-0.0090178	0.022168
Trial1	3	1	noBlindfold	clockwise	practice	Guided	1	0.5	0	21.77657	0.45011	-1.45	-0.8	0.801554076128627	0.0053013	-0.0047896	0.027231
Trial1	3	1	noBlindfold	clockwise	practice	Guided	1	0.5	0	21.79657	0.45011	-1.45	-0.8	0.801554076128627	-0.0045658	0.003672	-0.014714
Trial1	3	1	noBlindfold	clockwise	practice	Guided	1	0.5	0	21.81656	0.45011	-1.45	-0.8	0.801554076128627	-0.0099086	-0.00056145	0.0018957
Trial1	3	1	noBlindfold	clockwise	practice	Guided	1	0.5	0	21.83656	0.45011	-1.45	-0.8	0.801554076128627	0.0061403	-0.0090275	0.015682
Trial1	3	1	noBlindfold	clockwise	practice	Guided	1	0.5	0	21.85657	0.45011	-1.45	-0.8	0.801554076128627	-0.014411	-0.0047969	0.0058355
Trial1	3	1	noBlindfold	clockwise	practice	Guided	1	0.5	0	21.87656	0.45011	-1.45	-0.8	0.801554076128627	0.0069813	0.020592	0.0030125
Trial1	3	1	noBlindfold	clockwise	practice	Guided	1	0.5	0	21.89656	0.45011	-1.45	-0.8	0.801554076128627	0.010924	0.0036638	0.0075161
Trial1	3	1	noBlindfold	clockwise	practice	Guided	1	0.5	0	21.91656	0.45011	-1.45	-0.8	0.801554076128627	-0.018353	0.003663	0.0013314
Trial1	3	1	noBlindfold	clockwise	practice	Guided	1	0.5	0	21.93657	0.45011	-1.45	-0.8	0.801554076128627	0.010646	-0.0090336	0.011739
Trial1	3	1	noBlindfold	clockwise	practice	Guided	1	0.5	0	21.95656	0.45011	-1.45	-0.8	0.801554076128627	0.014308	0.029052	0.020462
Trial1	3	1	noBlindfold	clockwise	practice	Guided	1	0.5	0	21.97656	0.45011	-1.45	-0.8	0.801554076128627	0.018251	0.029048	0.024962
Trial1	3	1	noBlindfold	clockwise	practice	Guided	1	0.5	0	21.99657	0.45011	-1.45	-0.8	0.801554076128627	0.0027622	0.0036577	0.002728
Trial1	3	1	noBlindfold	clockwise	practice	Guided	1	0.5	0	22.01656	0.45011	-1.45	-0.8	0.801554076128627	-0.021173	-0.017501	-0.020066
Trial1	3	1	noBlindfold	clockwise	practice	Guided	1	0.5	0	22.03656	0.45011	-1.45	-0.8	0.801554076128627	-0.032415	0.020586	0.021598
Trial1	3	1	noBlindfold	clockwise	practice	Guided	1	0.5	0	22.05656	0.45011	-1.45	-0.8	0.801554076128627	-0.005958	-0.017502	0.0063883
Trial1	3	1	noBlindfold	clockwise	practice	Guided	1	0.5	0	22.07657	0.45011	-1.45	-0.8	0.801554076128627	0.019937	-0.0048058	-0.00037653
Trial1	3	1	noBlindfold	clockwise	practice	Guided	1	0.5	0	22.09656	0.45011	-1.45	-0.8	0.801554076128627	0.027539	0.01212	0.012852
Trial1	3	1	noBlindfold	clockwise	practice	Guided	1	0.5	0	22.11656	0.45011	-1.45	-0.8	0.801554076128627	-0.033839	0.024815	-0.020906
Trial1	3	1	noBlindfold	clockwise	practice	Guided	1	0.5	0	22.13657	0.45011	-1.45	-0.8	0.801554076128627	-0.025955	0.0078859	-0.0099411
Trial1	3	1	noBlindfold	clockwise	practice	Guided	1	0.5	0	22.15657	0.45011	-1.45	-0.8	0.801554076128627	-0.0079414	0.0036531	-0.045122
Trial1	3	1	noBlindfold	clockwise	practice	Guided	1	0.5	0	22.17656	0.45011	-1.45	-0.8	0.801554076128627	-0.0062415	-0.00057781	0.010611
Trial1	3	1	noBlindfold	clockwise	practice	Guided	1	0.5	0	22.19656	0.45011	-1.45	-0.8	0.801554076128627	0.0036044	-0.00057934	0.019335
Trial1	3	1	noBlindfold	clockwise	practice	Guided	1	0.5	0	22.21657	0.45011	-1.45	-0.8	0.801554076128627	0.01177	0.024811	-0.0051609
Trial1	3	1	noBlindfold	clockwise	practice	Guided	1	0.5	0	22.23656	0.45011	-1.45	-0.8	0.801554076128627	0.0033246	-0.021738	-0.0057209
Trial1	3	1	noBlindfold	clockwise	practice	Guided	1	0.5	0	22.25656	0.45011	-1.45	-0.8	0.801554076128627	0.015992	0.0078832	-0.0048802
Trial1	3	1	noBlindfold	clockwise	practice	Guided	1	0.5	0	22.27657	0.45011	-1.45	-0.8	0.801554076128627	-0.0045576	-0.013279	-0.014726
Trial1	3	1	noBlindfold	clockwise	practice	Guided	1	0.5	0	22.29657	0.45011	-1.45	-0.8	0.801554076128627	-0.031571	-0.013279	0.008929
Trial1	3	1	noBlindfold	clockwise	practice	Guided	1	0.5	0	22.31656	0.4501	-1.45	-0.8	0.801554697596921	-0.0025723	0.020575	0.019334
Trial1	3	1	noBlindfold	clockwise	practice	Guided	1	0.5	0	22.33656	0.4501	-1.45	-0.8	0.801554697596921	0.023323	-0.00058555	0.012569
Trial1	3	1	noBlindfold	clockwise	practice	Guided	1	0.5	0	22.35657	0.4501	-1.45	-0.8	0.801554697596921	-0.009898	0.0036458	0.0018845
Trial1	3	1	noBlindfold	clockwise	practice	Guided	1	0.5	0	22.37656	0.4501	-1.45	-0.8	0.801554697596921	0.0064334	-0.042905	0.011448
Trial1	3	1	noBlindfold	clockwise	practice	Guided	1	0.5	0	22.39656	0.4501	-1.45	-0.8	0.801554697596921	0.002491	0.016338	0.0069461
Trial1	3	1	noBlindfold	clockwise	practice	Guided	1	0.5	0	22.41656	0.4501	-1.45	-0.8	0.801554697596921	-0.035791	0.0078737	0.026097
Trial1	3	1	noBlindfold	clockwise	practice	Guided	1	0.5	0	22.43657	0.4501	-1.45	-0.8	0.801554697596921	-0.022564	-0.013286	0.0010382
Trial1	3	1	noBlindfold	clockwise	practice	Guided	1	0.5	0	22.45656	0.4501	-1.45	-0.8	0.801554697596921	0.019381	-0.0048219	0.011445
Trial1	3	1	noBlindfold	clockwise	practice	Guided	1	0.5	0	22.47656	0.4501	-1.45	-0.8	0.801554697596921	0.016282	-0.025984	-0.0091084
Trial1	3	1	noBlindfold	clockwise	practice	Guided	1	0.5	0	22.49657	0.4501	-1.45	-0.8	0.801554697596921	0.0044536	0.024796	-0.022614
Trial1	3	1	noBlindfold	clockwise	practice	Guided	1	0.5	0	22.51656	0.4501	-1.45	-0.8	0.801554697596921	-0.014117	0.016333	0.0016003
Trial1	3	1	noBlindfold	clockwise	practice	Guided	1	0.5	0	22.53656	0.4501	-1.45	-0.8	0.801554697596921	0.020226	-0.0048284	-0.0046041
Trial1	3	1	noBlindfold	clockwise	practice	Guided	1	0.5	0	22.55656	0.4501	-1.45	-0.8	0.801554697596921	-0.0065074	0.020559	0.014827
Trial1	3	1	noBlindfold	clockwise	practice	Guided	1	0.5	0	22.57657	0.4501	-1.45	-0.8	0.801554697596921	0.023611	-0.034457	0.027492
Trial1	3	1	noBlindfold	clockwise	practice	Guided	1	0.5	0	22.59656	0.4501	-1.45	-0.8	0.801554697596921	0.021932	-0.0048355	-0.0051691
Trial1	3	1	noBlindfold	clockwise	practice	Guided	1	0.5	0	22.61656	0.4501	-1.45	-0.8	0.801554697596921	0.0084013	0.016322	-0.031345
Trial1	3	1	noBlindfold	clockwise	practice	Guided	1	0.5	0	22.63657	0.4501	-1.45	-0.8	0.801554697596921	-0.00060229	0.012089	-0.010231
Trial1	3	1	noBlindfold	clockwise	practice	Guided	1	0.5	0	22.65657	0.4501	-1.45	-0.8	0.801554697596921	-0.0045452	-0.013303	-0.031623
Trial1	3	1	noBlindfold	clockwise	practice	Guided	1	0.5	0	22.67656	0.4501	-1.45	-0.8	0.801554697596921	-3.8864E-05	0.016317	-0.018675
Trial1	3	1	noBlindfold	clockwise	practice	Guided	1	0.5	0	22.69656	0.4501	-1.45	-0.8	0.801554697596921	0.01179	0.0036169	-0.0051688
Trial1	3	1	noBlindfold	clockwise	practice	Guided	1	0.5	0	22.71657	0.4501	-1.45	-0.8	0.801554697596921	0.0072885	0.033239	-0.0012264
Trial1	3	1	noBlindfold	clockwise	practice	Guided	1	0.5	0	22.73656	0.4501	-1.45	-0.8	0.801554697596921	0.018838	-0.0048501	0.016501
Trial1	3	1	noBlindfold	clockwise	practice	Guided	1	0.5	0	22.75656	0.4501	-1.45	-0.8	0.801554697596921	-0.0022751	0.0078459	0.011719
Trial1	3	1	noBlindfold	clockwise	practice	Guided	1	0.5	0	22.77657	0.4501	-1.45	-0.8	0.801554697596921	0.02446	-0.00061843	-0.02178
Trial1	3	1	noBlindfold	clockwise	practice	Guided	1	0.5	0	22.79657	0.4501	-1.45	-0.8	0.801554697596921	0.0016662	-0.00062087	0.019606
Trial1	3	1	noBlindfold	clockwise	practice	Guided	1	0.5	0	22.81656	0.4501	-1.45	-0.8	0.801554697596921	0.018279	-0.00062218	0.024947
Trial1	3	1	noBlindfold	clockwise	practice	Guided	1	0.5	0	22.83656	0.45009	-1.45	-0.8	0.801555321044771	-0.0059349	-0.00062208	0.0063737
Trial1	3	1	noBlindfold	clockwise	practice	Guided	1	0.5	0	22.85657	0.45009	-1.45	-0.8	0.801555321044771	0.010955	-0.00062374	-0.018961
Trial1	3	1	noBlindfold	clockwise	practice	Guided	1	0.5	0	22.87656	0.45009	-1.45	-0.8	0.801555321044771	-0.0036922	-0.026015	-0.027406
Trial1	3	1	noBlindfold	clockwise	practice	Guided	1	0.5	0	22.89656	0.45009	-1.45	-0.8	0.801555321044771	-0.00086936	0.012068	0.0077744
Trial1	3	1	noBlindfold	clockwise	practice	Guided	1	0.5	0	22.91656	0.45009	-1.45	-0.8	0.801555321044771	-0.0028311	0.0078364	0.023545
Trial1	3	1	noBlindfold	clockwise	practice	Guided	1	0.5	0	22.93657	0.45009	-1.45	-0.8	0.801555321044771	0.0067336	-0.021786	0.0072142
Trial1	3	1	noBlindfold	clockwise	practice	Guided	1	0.5	0	22.95656	0.45009	-1.45	-0.8	0.801555321044771	-0.0017094	-0.013323	0.0066517
Trial1	3	1	noBlindfold	clockwise	practice	Guided	1	0.5	0	22.97656	0.45009	-1.45	-0.8	0.801555321044771	-0.027884	-0.017556	0.023539
Trial1	3	1	noBlindfold	clockwise	practice	Guided	1	0.5	0	22.99657	0.45009	-1.45	-0.8	0.801555321044771	0.0030762	-0.0090942	-0.0015168
Trial1	3	1	noBlindfold	clockwise	practice	Guided	1	0.5	0	23.01656	0.45009	-1.45	-0.8	0.801555321044771	-0.012974	-0.017557	-0.011363
Trial1	3	1	noBlindfold	clockwise	practice	Guided	1	0.5	0	23.03656	0.45009	-1.45	-0.8	0.801555321044771	-0.013534	0.033223	0.0066481
Trial1	3	1	noBlindfold	clockwise	practice	Guided	1	0.5	0	23.05656	0.45009	-1.45	-0.8	0.801555321044771	-0.014654	0.016295	0.010029
Trial1	3	1	noBlindfold	clockwise	practice	Guided	1	0.5	0	23.07657	0.45009	-1.45	-0.8	0.801555321044771	-0.018594	-0.0090994	0.0055255
Trial1	3	1	noBlindfold	clockwise	practice	Guided	1	0.5	0	23.09656	0.45009	-1.45	-0.8	0.801555321044771	-0.024218	0.0035952	0.026358
Trial1	3	1	noBlindfold	clockwise	practice	Guided	1	0.5	0	23.11656	0.45009	-1.45	-0.8	0.801555321044771	-0.016914	0.012057	-0.019808
Trial1	3	1	noBlindfold	clockwise	practice	Guided	1	0.5	0	23.13657	0.45009	-1.45	-0.8	0.801555321044771	-0.0093078	-0.0048717	-0.0065815
Trial1	3	1	noBlindfold	clockwise	practice	Guided	1	0.5	0	23.15657	0.45009	-1.45	-0.8	0.801555321044771	-0.023375	0.037443	0.01369
Trial1	3	1	noBlindfold	clockwise	practice	Guided	1	0.5	0	23.17656	0.45009	-1.45	-0.8	0.801555321044771	-0.0064831	-0.021805	0.014811
Trial1	3	1	noBlindfold	clockwise	practice	Guided	1	0.5	0	23.19656	0.45009	-1.45	-0.8	0.801555321044771	-0.010984	-0.017573	0.018752
Trial1	3	1	noBlindfold	clockwise	practice	Guided	1	0.5	0	23.21657	0.45009	-1.45	-0.8	0.801555321044771	0.011248	-0.013342	0.0032633
Trial1	3	1	noBlindfold	clockwise	practice	Guided	1	0.5	0	23.23656	0.45009	-1.45	-0.8	0.801555321044771	0.018572	-0.017576	0.020712
Trial1	3	1	noBlindfold	clockwise	practice	Guided	1	0.5	0	23.25656	0.45009	-1.45	-0.8	0.801555321044771	-0.026755	0.012046	0.00074136
Trial1	3	1	noBlindfold	clockwise	practice	Guided	1	0.5	0	23.27657	0.45008	-1.45	-0.8	0.801555942761177	-0.0064774	-0.013346	0.01481
Trial1	3	1	noBlindfold	clockwise	practice	Guided	1	0.5	0	23.29657	0.45008	-1.45	-0.8	0.801555942761177	-0.020264	0.0078131	0.030859
Trial1	3	1	noBlindfold	clockwise	practice	Guided	1	0.5	0	23.31656	0.45008	-1.45	-0.8	0.801555942761177	-0.019144	-0.00064858	-0.011088
Trial1	3	1	noBlindfold	clockwise	practice	Guided	1	0.5	0	23.33656	0.45008	-1.45	-0.8	0.801555942761177	-0.0025333	0.0078137	0.0072033
Trial1	3	1	noBlindfold	clockwise	practice	Guided	1	0.5	0	23.35657	0.45008	-1.45	-0.8	0.801555942761177	0.0152	-0.00064967	0.0077631
Trial1	3	1	noBlindfold	clockwise	practice	Guided	1	0.5	0	23.37656	0.45008	-1.45	-0.8	0.801555942761177	-0.0087348	-0.0048823	-0.015029
Trial1	3	1	noBlindfold	clockwise	practice	Guided	1	0.5	0	23.39656	0.45008	-1.45	-0.8	0.801555942761177	-0.029847	-0.017579	-0.01643
Trial1	3	1	noBlindfold	clockwise	practice	Guided	1	0.5	0	23.41656	0.45008	-1.45	-0.8	0.801555942761177	-0.0033694	-0.013347	0.031978
Trial1	3	1	noBlindfold	clockwise	practice	Guided	1	0.5	0	23.43657	0.45008	-1.45	-0.8	0.801555942761177	0.016321	-0.0091139	-0.021234
Trial1	3	1	noBlindfold	clockwise	practice	Guided	1	0.5	0	23.45656	0.45008	-1.45	-0.8	0.801555942761177	-0.0064715	0.012043	0.014808
Trial1	3	1	noBlindfold	clockwise	practice	Guided	1	0.5	0	23.47656	0.45008	-1.45	-0.8	0.801555942761177	0.0011334	0.020505	0.015647
Trial1	3	1	noBlindfold	clockwise	practice	Guided	1	0.5	0	23.49657	0.45008	-1.45	-0.8	0.801555942761177	-0.013517	0.041663	0.0058002
Trial1	3	1	noBlindfold	clockwise	practice	Guided	1	0.5	0	23.51656	0.45008	-1.45	-0.8	0.801555942761177	-0.023081	0.020501	0.009462
Trial1	3	1	noBlindfold	clockwise	practice	Guided	1	0.5	0	23.53656	0.45008	-1.45	-0.8	0.801555942761177	0.022808	0.0078045	0.00043411
Trial1	3	1	noBlindfold	clockwise	practice	Guided	1	0.5	0	23.55656	0.45008	-1.45	-0.8	0.801555942761177	-0.016033	-0.021819	0.031132
Trial1	3	1	noBlindfold	clockwise	practice	Guided	1	0.5	0	23.57657	0.45008	-1.45	-0.8	0.801555942761177	-0.042508	0.024729	-0.031366
Trial1	3	1	noBlindfold	clockwise	practice	Guided	1	0.5	0	23.59656	0.45008	-1.45	-0.8	0.801555942761177	-0.0064646	0.037423	0.014802
Trial1	3	1	noBlindfold	clockwise	practice	Guided	1	0.5	0	23.61656	0.45008	-1.45	-0.8	0.801555942761177	-0.0095666	-0.00066446	0.016481
Trial1	3	1	noBlindfold	clockwise	practice	Guided	1	0.5	0	23.63657	0.45008	-1.45	-0.8	0.801555942761177	0.019154	-0.013361	0.012258
Trial1	3	1	noBlindfold	clockwise	practice	Guided	1	0.5	0	23.65657	0.45008	-1.45	-0.8	0.801555942761177	2.5106E-06	0.0077975	-0.018699
Trial1	3	1	noBlindfold	clockwise	practice	Guided	1	0.5	0	23.67656	0.45007	-1.45	-0.8	0.801556564601454	-0.003936	0.062811	-0.02432
Trial1	3	1	noBlindfold	clockwise	practice	Guided	1	0.5	0	23.69656	0.45007	-1.45	-0.8	0.801556564601454	-0.0025146	0.024723	-0.00575
Trial1	3	1	noBlindfold	clockwise	practice	Guided	1	0.5	0	23.71657	0.45007	-1.45	-0.8	0.801556564601454	-0.0025136	0.024721	0.019303
Trial1	3	1	noBlindfold	clockwise	practice	Guided	1	0.5	0	23.73656	0.45007	-1.45	-0.8	0.801556564601454	0.00028927	0.016255	-0.022923
Trial1	3	1	noBlindfold	clockwise	practice	Guided	1	0.5	0	23.75656	0.45007	-1.45	-0.8	0.801556564601454	-0.027845	-0.030294	0.00073045
Trial1	3	1	noBlindfold	clockwise	practice	Guided	1	0.5	0	23.77657	0.45007	-1.45	-0.8	0.801556564601454	-0.0087149	-0.017601	-0.0018131
Trial1	3	1	noBlindfold	clockwise	practice	Guided	1	0.5	0	23.79657	0.45007	-1.45	-0.8	0.801556564601454	-0.0056132	0.012022	0.0021279
Trial1	3	1	noBlindfold	clockwise	practice	Guided	1	0.5	0	23.81656	0.45007	-1.45	-0.8	0.801556564601454	-0.052342	-0.0091381	0.0032715
Trial1	3	1	noBlindfold	clockwise	practice	Guided	1	0.5	0	23.83656	0.45007	-1.45	-0.8	0.801556564601454	0.024223	-0.013372	-0.00013366
Trial1	3	1	noBlindfold	clockwise	practice	Guided	1	0.5	0	23.85657	0.45007	-1.45	-0.8	0.801556564601454	-0.0016742	-0.0049098	0.0066306
Trial1	3	1	noBlindfold	clockwise	practice	Guided	1	0.5	0	23.87656	0.45007	-1.45	-0.8	0.801556564601454	-0.001674	0.012016	0.0063486
Trial1	3	1	noBlindfold	clockwise	practice	Guided	1	0.5	0	23.89656	0.45007	-1.45	-0.8	0.801556564601454	0.0098728	-0.0049109	-0.0009769
Trial1	3	1	noBlindfold	clockwise	practice	Guided	1	0.5	0	23.91656	0.45007	-1.45	-0.8	0.801556564601454	0.019438	-0.004913	0.0080279
Trial1	3	1	noBlindfold	clockwise	practice	Guided	1	0.5	0	23.93657	0.45007	-1.45	-0.8	0.801556564601454	-0.019123	0.020477	-0.0026595
Trial1	3	1	noBlindfold	clockwise	practice	Guided	1	0.5	0	23.95656	0.45007	-1.45	-0.8	0.801556564601454	0.0064945	0.012013	0.0071864
Trial1	3	1	noBlindfold	clockwise	practice	Guided	1	0.5	0	23.97656	0.45007	-1.45	-0.8	0.801556564601454	-0.0039328	0.020474	-0.0071605
Trial1	3	1	noBlindfold	clockwise	practice	Guided	1	0.5	0	23.99657	0.45007	-1.45	-0.8	0.801556564601454	0.006775	0.003545	0.0071875
Trial1	3	1	noBlindfold	clockwise	practice	Guided	1	0.5	0	24.01656	0.45007	-1.45	-0.8	0.801556564601454	-0.0036508	-0.013385	-0.027432
Trial1	3	1	noBlindfold	clockwise	practice	Guided	1	0.5	0	24.03656	0.45007	-1.45	-0.8	0.801556564601454	-0.010954	-0.0091527	-0.015325
Trial1	3	1	noBlindfold	clockwise	practice	Guided	1	0.5	0	24.05656	0.45007	-1.45	-0.8	0.801556564601454	-0.014615	-0.017615	0.010011
Trial1	3	1	noBlindfold	clockwise	practice	Guided	1	0.5	0	24.07657	0.45007	-1.45	-0.8	0.801556564601454	-0.014894	-0.017616	0.01423
Trial1	3	1	noBlindfold	clockwise	practice	Guided	1	0.5	0	24.09656	0.45007	-1.45	-0.8	0.801556564601454	-0.011791	0.028934	0.010007
Trial1	3	1	noBlindfold	clockwise	practice	Guided	1	0.5	0	24.11656	0.45007	-1.45	-0.8	0.801556564601454	0.025349	-0.00069087	0.024354
Trial1	3	1	noBlindfold	clockwise	practice	Guided	1	0.5	0	24.13657	0.45007	-1.45	-0.8	0.801556564601454	-0.010112	-0.00069332	0.0063423
Trial1	3	1	noBlindfold	clockwise	practice	Guided	1	0.5	0	24.15657	0.45007	-1.45	-0.8	0.801556564601454	-0.0047676	-0.013389	0.0052219
Trial1	3	1	noBlindfold	clockwise	practice	Guided	1	0.5	0	24.17656	0.45007	-1.45	-0.8	0.801556564601454	-0.035724	-0.00069884	0.0086025
Trial1	3	1	noBlindfold	clockwise	practice	Guided	1	0.5	0	24.19656	0.45007	-1.45	-0.8	0.801556564601454	-0.001663	-0.0091637	0.0066177
Trial1	3	1	noBlindfold	clockwise	practice	Guided	1	0.5	0	24.21657	0.45007	-1.45	-0.8	0.801556564601454	0.011565	0.0035312	-0.0021087
Trial1	3	1	noBlindfold	clockwise	practice	Guided	1	0.5	0	24.23656	0.45007	-1.45	-0.8	0.801556564601454	-0.01321	0.0035311	-0.011115
Trial1	3	1	noBlindfold	clockwise	practice	Guided	1	0.5	0	24.25656	0.45007	-1.45	-0.8	0.801556564601454	0.013806	0.0035306	-0.034771
Trial1	3	1	noBlindfold	clockwise	practice	Guided	1	0.5	0	24.27657	0.45007	-1.45	-0.8	0.801556564601454	-0.015168	-0.0049373	0.018442
Trial1	3	1	noBlindfold	clockwise	practice	Guided	1	0.5	0	24.29657	0.45007	-1.45	-0.8	0.801556564601454	-0.032898	0.028915	0.030269
Trial1	3	1	noBlindfold	clockwise	practice	Guided	1	0.5	0	24.31656	0.45007	-1.45	-0.8	0.801556564601454	-0.0092648	0.01622	-0.0066137
Trial1	3	1	noBlindfold	clockwise	practice	Guided	1	0.5	0	24.33656	0.45007	-1.45	-0.8	0.801556564601454	-0.0092646	0.0035241	-0.0066146
Trial1	3	1	noBlindfold	clockwise	practice	Guided	1	0.5	0	24.35657	0.45007	-1.45	-0.8	0.801556564601454	0.013248	0.011988	-0.026327
Trial1	3	1	noBlindfold	clockwise	practice	Guided	1	0.5	0	24.37656	0.45007	-1.45	-0.8	0.801556564601454	0.01607	0.041608	-0.0049351
Trial1	3	1	noBlindfold	clockwise	practice	Guided	1	0.5	0	24.39656	0.45007	-1.45	-0.8	0.801556564601454	-0.018829	0.020445	0.0097157
Trial1	3	1	noBlindfold	clockwise	practice	Guided	1	0.5	0	24.41656	0.45006	-1.45	-0.8	0.801557188422396	0.020575	0.024674	-0.0088761
Trial1	3	1	noBlindfold	clockwise	practice	Guided	1	0.5	0	24.43657	0.45006	-1.45	-0.8	0.801557188422396	-0.02699	0.0035124	-0.016178
Trial1	3	1	noBlindfold	clockwise	practice	Guided	1	0.5	0	24.45656	0.45006	-1.45	-0.8	0.801557188422396	-0.0092581	0.028902	-0.0066128
Trial1	3	1	noBlindfold	clockwise	practice	Guided	1	0.5	0	24.47656	0.45006	-1.45	-0.8	0.801557188422396	-0.0016503	0.016206	0.0066153
Trial1	3	1	noBlindfold	clockwise	practice	Guided	1	0.5	0	24.49657	0.45006	-1.45	-0.8	0.801557188422396	0.0065143	0.033129	0.0071765
Trial1	3	1	noBlindfold	clockwise	practice	Guided	1	0.5	0	24.51656	0.45006	-1.45	-0.8	0.801557188422396	0.020304	0.0035047	-0.0046539
Trial1	3	1	noBlindfold	clockwise	practice	Guided	1	0.5	0	24.53656	0.45006	-1.45	-0.8	0.801557188422396	0.014964	-0.00073016	0.011957
Trial1	3	1	noBlindfold	clockwise	practice	Guided	1	0.5	0	24.55656	0.45006	-1.45	-0.8	0.801557188422396	-0.0030451	0.016196	0.027726
Trial1	3	1	noBlindfold	clockwise	practice	Guided	1	0.5	0	24.57657	0.45006	-1.45	-0.8	0.801557188422396	-0.0044663	0.0034998	-0.023226
Trial1	3	1	noBlindfold	clockwise	practice	Guided	1	0.5	0	24.59656	0.45006	-1.45	-0.8	0.801557188422396	-0.034024	0.016193	-0.0023936
Trial1	3	1	noBlindfold	clockwise	practice	Guided	1	0.5	0	24.61656	0.45006	-1.45	-0.8	0.801557188422396	0.0025776	-0.00073468	0.0068904
Trial1	3	1	noBlindfold	clockwise	practice	Guided	1	0.5	0	24.63657	0.45006	-1.45	-0.8	0.801557188422396	0.010744	0.0034968	0.011674
Trial1	3	1	noBlindfold	clockwise	practice	Guided	1	0.5	0	24.65657	0.45006	-1.45	-0.8	0.801557188422396	0.017487	0.016191	-0.02605
Trial1	3	1	noBlindfold	clockwise	practice	Guided	1	0.5	0	24.67656	0.45006	-1.45	-0.8	0.801557188422396	0.01863	-0.013434	0.020677
Trial1	3	1	noBlindfold	clockwise	practice	Guided	1	0.5	0	24.69656	0.45006	-1.45	-0.8	0.801557188422396	0.0068016	0.024651	0.038686
Trial1	3	1	noBlindfold	clockwise	practice	Guided	1	0.5	0	24.71657	0.45006	-1.45	-0.8	0.801557188422396	-0.01797	-0.017669	-0.0029597
Trial1	3	1	noBlindfold	clockwise	practice	Guided	1	0.5	0	24.73656	0.45006	-1.45	-0.8	0.801557188422396	0.019754	0.0034886	0.0037836
Trial1	3	1	noBlindfold	clockwise	practice	Guided	1	0.5	0	24.75656	0.45005	-1.45	-0.8	0.801557812367948	-0.013186	-0.0092078	0.002662
Trial1	3	1	noBlindfold	clockwise	practice	Guided	1	0.5	0	24.77657	0.45005	-1.45	-0.8	0.801557812367948	0.011591	-0.0092118	-0.0010021
Trial1	3	1	noBlindfold	clockwise	practice	Guided	1	0.5	0	24.79657	0.45005	-1.45	-0.8	0.801557812367948	-0.021068	0.0034842	-0.020133
Trial1	3	1	noBlindfold	clockwise	practice	Guided	1	0.5	0	24.81656	0.45005	-1.45	-0.8	0.801557812367948	-0.022748	-0.0092114	0.0052021
Trial1	3	1	noBlindfold	clockwise	practice	Guided	1	0.5	0	24.83656	0.45005	-1.45	-0.8	0.801557812367948	0.0048276	-0.021908	-0.0015638
Trial1	3	1	noBlindfold	clockwise	practice	Guided	1	0.5	0	24.85657	0.45005	-1.45	-0.8	0.801557812367948	0.015538	0.0034808	0.0034989
Trial1	3	1	noBlindfold	clockwise	practice	Guided	1	0.5	0	24.87656	0.45005	-1.45	-0.8	0.801557812367948	0.0025933	-0.013447	0.0068779
Trial1	3	1	noBlindfold	clockwise	practice	Guided	1	0.5	0	24.89656	0.45005	-1.45	-0.8	0.801557812367948	0.0099189	0.02887	0.0020971
Trial1	3	1	noBlindfold	clockwise	practice	Guided	1	0.5	0	24.91656	0.45005	-1.45	-0.8	0.801557812367948	-0.0050107	-0.0007542	-0.0021245
Trial1	3	1	noBlindfold	clockwise	practice	Guided	1	0.5	0	24.93657	0.45005	-1.45	-0.8	0.801557812367948	-0.0019057	0.016169	0.0020975
Trial1	3	1	noBlindfold	clockwise	practice	Guided	1	0.5	0	24.95656	0.45005	-1.45	-0.8	0.801557812367948	-0.0041448	0.020399	0.044602
Trial1	3	1	noBlindfold	clockwise	practice	Guided	1	0.5	0	24.97656	0.45005	-1.45	-0.8	0.801557812367948	0.0012007	-0.0092259	0.02799
Trial1	3	1	noBlindfold	clockwise	practice	Guided	1	0.5	0	24.99657	0.45004	-1.45	-0.8	0.801558436438111	-0.022733	-0.0092253	-0.015914
Trial1	3	1	noBlindfold	clockwise	practice	Guided	1	0.5	0	25.01656	0.45004	-1.45	-0.8	0.801558436438111	0.019213	-0.00076235	0.012221
Trial1	3	1	noBlindfold	clockwise	practice	Guided	1	0.5	0	25.03656	0.45004	-1.45	-0.8	0.801558436438111	0.016391	-0.00076344	0.023207
Trial1	3	1	noBlindfold	clockwise	practice	Guided	1	0.5	0	25.05656	0.45005	-1.45	-0.8	0.801557812367948	0.022873	0.011931	0.020945
Trial1	3	1	noBlindfold	clockwise	practice	Guided	1	0.5	0	25.07657	0.45004	-1.45	-0.8	0.801558436438111	0.010489	-0.021925	0.01588
Trial1	3	1	noBlindfold	clockwise	practice	Guided	1	0.5	0	25.09656	0.45004	-1.45	-0.8	0.801558436438111	0.0076669	-0.0049993	-0.020725
Trial1	3	1	noBlindfold	clockwise	practice	Guided	1	0.5	0	25.11656	0.45004	-1.45	-0.8	0.801558436438111	0.038086	0.016159	0.047395
Trial1	3	1	noBlindfold	clockwise	practice	Guided	1	0.5	0	25.13657	0.45004	-1.45	-0.8	0.801558436438111	-0.014846	-0.0049984	0.014198
Trial1	3	1	noBlindfold	clockwise	practice	Guided	1	0.5	0	25.15657	0.45004	-1.45	-0.8	0.801558436438111	0.0031651	0.0076982	-0.0015722
Trial1	3	1	noBlindfold	clockwise	practice	Guided	1	0.5	0	25.17656	0.45004	-1.45	-0.8	0.801558436438111	-0.008941	-0.038852	-0.010859
Trial1	3	1	noBlindfold	clockwise	practice	Guided	1	0.5	0	25.19656	0.45004	-1.45	-0.8	0.801558436438111	0.029924	0.0076989	0.042611
Trial1	3	1	noBlindfold	clockwise	practice	Guided	1	0.5	0	25.21657	0.45004	-1.45	-0.8	0.801558436438111	0.011332	-0.0049981	0.0032071
Trial1	3	1	noBlindfold	clockwise	practice	Guided	1	0.5	0	25.23656	0.45004	-1.45	-0.8	0.801558436438111	-0.028348	0.0076952	0.026024
Trial1	3	1	noBlindfold	clockwise	practice	Guided	1	0.5	0	25.25656	0.45004	-1.45	-0.8	0.801558436438111	0.010214	-0.013465	0.020096
Trial1	3	1	noBlindfold	clockwise	practice	Guided	1	0.5	0	25.27657	0.45004	-1.45	-0.8	0.801558436438111	-0.0018904	-0.0050041	0.010808
Trial1	3	1	noBlindfold	clockwise	practice	Guided	1	0.5	0	25.29657	0.45004	-1.45	-0.8	0.801558436438111	0.020063	-0.0092363	0.023754
Trial1	3	1	noBlindfold	clockwise	practice	Guided	1	0.5	0	25.31656	0.45004	-1.45	-0.8	0.801558436438111	0.0096352	-0.021935	-0.035084
Trial1	3	1	noBlindfold	clockwise	practice	Guided	1	0.5	0	25.33656	0.45004	-1.45	-0.8	0.801558436438111	-0.00048905	-0.00077642	-0.010309
Trial1	3	1	noBlindfold	clockwise	practice	Guided	1	0.5	0	25.35657	0.45004	-1.45	-0.8	0.801558436438111	0.010218	-0.00077656	0.020087
Trial1	3	1	noBlindfold	clockwise	practice	Guided	1	0.5	0	25.37656	0.45004	-1.45	-0.8	0.801558436438111	-0.010612	0.0076842	0.014465
Trial1	3	1	noBlindfold	clockwise	practice	Guided	1	0.5	0	25.39656	0.45004	-1.45	-0.8	0.801558436438111	-0.002165	0.0034511	0.015023
Trial1	3	1	noBlindfold	clockwise	practice	Guided	1	0.5	0	25.41656	0.45004	-1.45	-0.8	0.801558436438111	0.0037389	-0.0050125	-0.010033
Trial1	3	1	noBlindfold	clockwise	practice	Guided	1	0.5	0	25.43657	0.45004	-1.45	-0.8	0.801558436438111	0.0023402	0.0034515	0.0029154
Trial1	3	1	noBlindfold	clockwise	practice	Guided	1	0.5	0	25.45656	0.45004	-1.45	-0.8	0.801558436438111	0.015287	0.028841	0.0076974
Trial1	3	1	noBlindfold	clockwise	practice	Guided	1	0.5	0	25.47656	0.45004	-1.45	-0.8	0.801558436438111	-0.012871	-0.0050193	-0.015373
Trial1	3	1	noBlindfold	clockwise	practice	Guided	1	0.5	0	25.49657	0.45004	-1.45	-0.8	0.801558436438111	-0.027777	-0.005023	0.017566
Trial1	3	1	noBlindfold	clockwise	practice	Guided	1	0.5	0	25.51656	0.45003	-1.45	-0.8	0.801559058774977	-0.011444	-0.0092565	0.027131
Trial1	3	1	noBlindfold	clockwise	practice	Guided	1	0.5	0	25.53656	0.45003	-1.45	-0.8	0.801559058774977	0.012188	0.0076694	-0.009471
Trial1	3	1	noBlindfold	clockwise	practice	Guided	1	0.5	0	25.55656	0.45003	-1.45	-0.8	0.801559058774977	0.024018	-0.00079379	-0.014252
Trial1	3	1	noBlindfold	clockwise	practice	Guided	1	0.5	0	25.57657	0.45003	-1.45	-0.8	0.801559058774977	-0.0066596	0.011901	0.018968
Trial1	3	1	noBlindfold	clockwise	practice	Guided	1	0.5	0	25.59656	0.45003	-1.45	-0.8	0.801559058774977	0.010233	-0.00079472	0.020087
Trial1	3	1	noBlindfold	clockwise	practice	Guided	1	0.5	0	25.61656	0.45003	-1.45	-0.8	0.801559058774977	-0.031992	0.007669	0.020666
Trial1	3	1	noBlindfold	clockwise	practice	Guided	1	0.5	0	25.63657	0.45003	-1.45	-0.8	0.801559058774977	-0.021867	0.0034375	-0.0074925
Trial1	3	1	noBlindfold	clockwise	practice	Guided	1	0.5	0	25.65657	0.45003	-1.45	-0.8	0.801559058774977	0.0090926	0.003436	-0.026647
Trial1	3	1	noBlindfold	clockwise	practice	Guided	1	0.5	0	25.67656	0.45003	-1.45	-0.8	0.801559058774977	-0.024385	0.020362	0.0054534
Trial1	3	1	noBlindfold	clockwise	practice	Guided	1	0.5	0	25.69656	0.45003	-1.45	-0.8	0.801559058774977	-0.008077	-0.013493	-0.010037
Trial1	3	1	noBlindfold	clockwise	practice	Guided	1	0.5	0	25.71657	0.45003	-1.45	-0.8	0.801559058774977	-0.0052515	-0.00079963	-0.0021523
Trial1	3	1	noBlindfold	clockwise	practice	Guided	1	0.5	0	25.73656	0.45003	-1.45	-0.8	0.801559058774977	0.028809	-0.0050326	-0.0049759
Trial1	3	1	noBlindfold	clockwise	practice	Guided	1	0.5	0	25.75656	0.45003	-1.45	-0.8	0.801559058774977	-0.015375	0.011894	0.022623
Trial1	3	1	noBlindfold	clockwise	practice	Guided	1	0.5	0	25.77657	0.45003	-1.45	-0.8	0.801559058774977	-0.0044081	0.0076607	-0.022425
Trial1	3	1	noBlindfold	clockwise	practice	Guided	1	0.5	0	25.79657	0.45003	-1.45	-0.8	0.801559058774977	0.0077	-0.00080292	0.019799
Trial1	3	1	noBlindfold	clockwise	practice	Guided	1	0.5	0	25.81656	0.45003	-1.45	-0.8	0.801559058774977	0.00037569	0.0034282	-0.022986
Trial1	3	1	noBlindfold	clockwise	practice	Guided	1	0.5	0	25.83656	0.45002	-1.45	-0.8	0.801559683093989	-0.010867	0.020356	0.01756
Trial1	3	1	noBlindfold	clockwise	practice	Guided	1	0.5	0	25.85657	0.45002	-1.45	-0.8	0.801559683093989	0.009385	0.0076602	-0.030872
Trial1	3	1	noBlindfold	clockwise	practice	Guided	1	0.5	0	25.87656	0.45002	-1.45	-0.8	0.801559683093989	0.0020817	0.0034251	0.015294
Trial1	3	1	noBlindfold	clockwise	practice	Guided	1	0.5	0	25.89656	0.45002	-1.45	-0.8	0.801559683093989	0.0065865	0.016119	0.025418
Trial1	3	1	noBlindfold	clockwise	practice	Guided	1	0.5	0	25.91656	0.45002	-1.45	-0.8	0.801559683093989	-0.017348	0.020348	0.0012251
Trial1	3	1	noBlindfold	clockwise	practice	Guided	1	0.5	0	25.93657	0.45002	-1.45	-0.8	0.801559683093989	-0.010021	0.011882	0.0060092
Trial1	3	1	noBlindfold	clockwise	practice	Guided	1	0.5	0	25.95656	0.45002	-1.45	-0.8	0.801559683093989	0.0037673	0.0076495	-0.010042
Trial1	3	1	noBlindfold	clockwise	practice	Guided	1	0.5	0	25.97656	0.45002	-1.45	-0.8	0.801559683093989	-0.00017412	0.01188	-0.016222
Trial1	3	1	noBlindfold	clockwise	practice	Guided	1	0.5	0	25.99657	0.45002	-1.45	-0.8	0.801559683093989	-0.0021325	0.020344	0.015014
Trial1	3	1	noBlindfold	clockwise	practice	Guided	1	0.5	0	26.01656	0.45002	-1.45	-0.8	0.801559683093989	-0.0010118	0.020343	-0.0018743
Trial1	3	1	noBlindfold	clockwise	practice	Guided	1	0.5	0	26.03656	0.45002	-1.45	-0.8	0.801559683093989	0.0026524	-0.00081874	0.0046126
Trial1	3	1	noBlindfold	clockwise	practice	Guided	1	0.5	0	26.05656	0.45002	-1.45	-0.8	0.801559683093989	-0.018461	0.028802	0.0054515
Trial1	3	1	noBlindfold	clockwise	practice	Guided	1	0.5	0	26.07657	0.45002	-1.45	-0.8	0.801559683093989	-0.014517	0.011873	0.0099533
Trial1	3	1	noBlindfold	clockwise	practice	Guided	1	0.5	0	26.09656	0.45002	-1.45	-0.8	0.801559683093989	-0.0015672	0.0034094	0.0065696
Trial1	3	1	noBlindfold	clockwise	practice	Guided	1	0.5	0	26.11656	0.45002	-1.45	-0.8	0.801559683093989	-0.0088923	-0.009286	-0.010881
Trial1	3	1	noBlindfold	clockwise	practice	Guided	1	0.5	0	26.13657	0.45002	-1.45	-0.8	0.801559683093989	0.026009	-0.0092857	-0.02553
Trial1	3	1	noBlindfold	clockwise	practice	Guided	1	0.5	0	26.15657	0.45002	-1.45	-0.8	0.801559683093989	0.014765	0.003409	0.040352
Trial1	3	1	noBlindfold	clockwise	practice	Guided	1	0.5	0	26.17656	0.45001	-1.45	-0.8	0.801560305678962	-0.03224	-0.0050559	0.021501
Trial1	3	1	noBlindfold	clockwise	practice	Guided	1	0.5	0	26.19656	0.45001	-1.45	-0.8	0.801560305678962	-0.044347	0.011871	0.012215
Trial1	3	1	noBlindfold	clockwise	practice	Guided	1	0.5	0	26.21657	0.45001	-1.45	-0.8	0.801560305678962	0.0046215	0.011869	-0.022707
Trial1	3	1	noBlindfold	clockwise	practice	Guided	1	0.5	0	26.23656	0.45001	-1.45	-0.8	0.801560305678962	0.025735	0.011868	-0.0044187
Trial1	3	1	noBlindfold	clockwise	practice	Guided	1	0.5	0	26.25656	0.45001	-1.45	-0.8	0.801560305678962	-0.010283	0.016098	0.011072
Trial1	3	1	noBlindfold	clockwise	practice	Guided	1	0.5	0	26.27657	0.45001	-1.45	-0.8	0.801560305678962	-0.029996	0.0034006	-0.012281
Trial1	3	1	noBlindfold	clockwise	practice	Guided	1	0.5	0	26.29657	0.45001	-1.45	-0.8	0.801560305678962	-0.010003	0.011863	0.0060075
Trial1	3	1	noBlindfold	clockwise	practice	Guided	1	0.5	0	26.31656	0.45001	-1.45	-0.8	0.801560305678962	-0.025214	-0.01776	-0.020447
Trial1	3	1	noBlindfold	clockwise	practice	Guided	1	0.5	0	26.33656	0.45001	-1.45	-0.8	0.801560305678962	-0.018727	-0.0092966	0.011349
Trial1	3	1	noBlindfold	clockwise	practice	Guided	1	0.5	0	26.35657	0.45001	-1.45	-0.8	0.801560305678962	0.00012411	0.016092	0.0026235
Trial1	3	1	noBlindfold	clockwise	practice	Guided	1	0.5	0	26.37656	0.45001	-1.45	-0.8	0.801560305678962	0.021239	0.0033941	-0.017369
Trial1	3	1	noBlindfold	clockwise	practice	Guided	1	0.5	0	26.39656	0.45001	-1.45	-0.8	0.801560305678962	0.010276	0.037246	0.020075
Trial1	3	1	noBlindfold	clockwise	practice	Guided	1	0.5	0	26.41656	0.45001	-1.45	-0.8	0.801560305678962	-0.0040712	-0.0050751	0.03078
Trial1	3	1	noBlindfold	clockwise	practice	Guided	1	0.5	0	26.43657	0.45001	-1.45	-0.8	0.801560305678962	-0.0035342	0.0033887	0.031618
Trial1	3	1	noBlindfold	clockwise	practice	Guided	1	0.5	0	26.45656	0.45001	-1.45	-0.8	0.801560305678962	0.0029517	-0.017773	0.0026189
Trial1	3	1	noBlindfold	clockwise	practice	Guided	1	0.5	0	26.47656	0.45001	-1.45	-0.8	0.801560305678962	-0.0021089	0.041469	0.015007
Trial1	3	1	noBlindfold	clockwise	practice	Guided	1	0.5	0	26.49657	0.45001	-1.45	-0.8	0.801560305678962	0.029408	0.0033824	-0.012593
Trial1	3	1	noBlindfold	clockwise	practice	Guided	1	0.5	0	26.51656	0.45001	-1.45	-0.8	0.801560305678962	-0.0066128	-0.00084996	0.036116
Trial1	3	1	noBlindfold	clockwise	practice	Guided	1	0.5	0	26.53656	0.45001	-1.45	-0.8	0.801560305678962	-0.011393	0.033003	0.014442
Trial1	3	1	noBlindfold	clockwise	practice	Guided	1	0.5	0	26.55656	0.45001	-1.45	-0.8	0.801560305678962	0.0082972	0.0033797	-0.013998
Trial1	3	1	noBlindfold	clockwise	practice	Guided	1	0.5	0	26.57657	0.45	-1.45	-0.8	0.801560928387804	0.0037973	-0.013549	-0.017661
Trial1	3	1	noBlindfold	clockwise	practice	Guided	1	0.5	0	26.59656	0.45	-1.45	-0.8	0.801560928387804	0.0069023	0.020304	-0.0075118
Trial1	3	1	noBlindfold	clockwise	practice	Guided	1	0.5	0	26.61656	0.45	-1.45	-0.8	0.801560928387804	0.005783	0.028766	0.024006
Trial1	3	1	noBlindfold	clockwise	practice	Guided	1	0.5	0	26.63657	0.45	-1.45	-0.8	0.801560928387804	0.016469	0.020299	0.011617
Trial1	3	1	noBlindfold	clockwise	practice	Guided	1	0.5	0	26.65657	0.45	-1.45	-0.8	0.801560928387804	-0.014208	-0.017788	0.0057123
Trial1	3	1	noBlindfold	clockwise	practice	Guided	1	0.5	0	26.67656	0.45	-1.45	-0.8	0.801560928387804	-0.0083016	-0.01779	-0.010619
Trial1	3	1	noBlindfold	clockwise	practice	Guided	1	0.5	0	26.69656	0.45	-1.45	-0.8	0.801560928387804	0.0055097	-0.013558	0.028225
Trial1	3	1	noBlindfold	clockwise	practice	Guided	1	0.5	0	26.71657	0.45	-1.45	-0.8	0.801560928387804	0.0071896	-0.030484	0.0028887
Trial1	3	1	noBlindfold	clockwise	practice	Guided	1	0.5	0	26.73656	0.45	-1.45	-0.8	0.801560928387804	0.0012887	-0.00086135	0.027943
Trial1	3	1	noBlindfold	clockwise	practice	Guided	1	0.5	0	26.75656	0.45	-1.45	-0.8	0.801560928387804	-0.0094171	-0.017787	-0.0024553
Trial1	3	1	noBlindfold	clockwise	practice	Guided	1	0.5	0	26.77657	0.45	-1.45	-0.8	0.801560928387804	-0.011374	-0.017786	0.027104
Trial1	3	1	noBlindfold	clockwise	practice	Guided	1	0.5	0	26.79657	0.44999	-1.45	-0.8	0.801561553079902	-0.0063095	0.0033731	0.0020463
Trial1	3	1	noBlindfold	clockwise	practice	Guided	1	0.5	0	26.81656	0.44999	-1.45	-0.8	0.801561553079902	-0.021519	0.011835	-0.011741
Trial1	3	1	noBlindfold	clockwise	practice	Guided	1	0.5	0	26.83656	0.44999	-1.45	-0.8	0.801561553079902	0.0097419	0.0033711	0.0285
Trial1	3	1	noBlindfold	clockwise	practice	Guided	1	0.5	0	26.85657	0.44999	-1.45	-0.8	0.801561553079902	0.0069187	0.011833	0.0071054
Trial1	3	1	noBlindfold	clockwise	practice	Guided	1	0.5	0	26.87656	0.44999	-1.45	-0.8	0.801561553079902	-0.0037869	0.0033666	-0.023292
Trial1	3	1	noBlindfold	clockwise	practice	Guided	1	0.5	0	26.89656	0.44999	-1.45	-0.8	0.801561553079902	-0.0051842	-0.0093302	-0.0021786
Trial1	3	1	noBlindfold	clockwise	practice	Guided	1	0.5	0	26.91656	0.44999	-1.45	-0.8	0.801561553079902	-0.033341	-0.00086926	-0.026371
Trial1	3	1	noBlindfold	clockwise	practice	Guided	1	0.5	0	26.93657	0.44999	-1.45	-0.8	0.801561553079902	-0.0043416	-0.0051044	-0.014846
Trial1	3	1	noBlindfold	clockwise	practice	Guided	1	0.5	0	26.95656	0.44999	-1.45	-0.8	0.801561553079902	0.0024243	0.0075902	0.011048
Trial1	3	1	noBlindfold	clockwise	practice	Guided	1	0.5	0	26.97656	0.44999	-1.45	-0.8	0.801561553079902	0.017054	0.0033558	-0.017671
Trial1	3	1	noBlindfold	clockwise	practice	Guided	1	0.5	0	26.99657	0.44999	-1.45	-0.8	0.801561553079902	-0.0085617	-0.034731	-0.015128
Trial1	3	1	noBlindfold	clockwise	practice	Guided	1	0.5	0	27.01656	0.44999	-1.45	-0.8	0.801561553079902	-0.031353	-0.0093406	0.0088084
Trial1	3	1	noBlindfold	clockwise	practice	Guided	1	0.5	0	27.03656	0.44999	-1.45	-0.8	0.801561553079902	-0.01052	0.011818	0.01443
Trial1	3	1	noBlindfold	clockwise	practice	Guided	1	0.5	0	27.05656	0.44999	-1.45	-0.8	0.801561553079902	0.015096	0.011817	0.011886
Trial1	3	1	noBlindfold	clockwise	practice	Guided	1	0.5	0	27.07657	0.44999	-1.45	-0.8	0.801561553079902	-0.013618	0.0033531	-0.002743
Trial1	3	1	noBlindfold	clockwise	practice	Guided	1	0.5	0	27.09656	0.44999	-1.45	-0.8	0.801561553079902	-0.00291	-0.013574	0.027655
Trial1	3	1	noBlindfold	clockwise	practice	Guided	1	0.5	0	27.11656	0.44998	-1.45	-0.8	0.80156217603685	0.0074976	-0.009343	-0.0013427
Trial1	3	1	noBlindfold	clockwise	practice	Guided	1	0.5	0	27.13657	0.44998	-1.45	-0.8	0.80156217603685	0.008337	0.028742	-0.01401
Trial1	3	1	noBlindfold	clockwise	practice	Guided	1	0.5	0	27.15657	0.44998	-1.45	-0.8	0.80156217603685	-0.00094728	-0.0051121	-0.0019017
Trial1	3	1	noBlindfold	clockwise	practice	Guided	1	0.5	0	27.17656	0.44998	-1.45	-0.8	0.80156217603685	-0.0060055	0.0075829	0.010486
Trial1	3	1	noBlindfold	clockwise	practice	Guided	1	0.5	0	27.19656	0.44998	-1.45	-0.8	0.80156217603685	-0.0017816	-0.0093452	0.010764
Trial1	3	1	noBlindfold	clockwise	practice	Guided	1	0.5	0	27.21657	0.44998	-1.45	-0.8	0.80156217603685	0.015671	0.024511	0.0034385
Trial1	3	1	noBlindfold	clockwise	practice	Guided	1	0.5	0	27.23656	0.44998	-1.45	-0.8	0.80156217603685	-0.002059	0.016047	0.014986
Trial1	3	1	noBlindfold	clockwise	practice	Guided	1	0.5	0	27.25656	0.44998	-1.45	-0.8	0.80156217603685	-0.022051	0.0075805	0.018086
Trial1	3	1	noBlindfold	clockwise	practice	Guided	1	0.5	0	27.27657	0.44998	-1.45	-0.8	0.80156217603685	-0.022889	-0.01358	0.0093615
Trial1	3	1	noBlindfold	clockwise	practice	Guided	1	0.5	0	27.29657	0.44998	-1.45	-0.8	0.80156217603685	0.0086287	-0.00088477	-0.012052
Trial1	3	1	noBlindfold	clockwise	practice	Guided	1	0.5	0	27.31656	0.44998	-1.45	-0.8	0.80156217603685	-0.0093818	0.016042	-0.002464
Trial1	3	1	noBlindfold	clockwise	practice	Guided	1	0.5	0	27.33656	0.44998	-1.45	-0.8	0.80156217603685	-0.010222	0.016042	0.010204
Trial1	3	1	noBlindfold	clockwise	practice	Guided	1	0.5	0	27.35657	0.44998	-1.45	-0.8	0.80156217603685	-0.0093815	-0.00088583	-0.010351
Trial1	3	1	noBlindfold	clockwise	practice	Guided	1	0.5	0	27.37656	0.44998	-1.45	-0.8	0.80156217603685	0.0077896	0.024502	-0.0055722
Trial1	3	1	noBlindfold	clockwise	practice	Guided	1	0.5	0	27.39656	0.44998	-1.45	-0.8	0.80156217603685	-0.02683	0.020269	0.0048563
Trial1	3	1	noBlindfold	clockwise	practice	Guided	1	0.5	0	27.41656	0.44998	-1.45	-0.8	0.80156217603685	-0.0051584	0.0075733	-0.0021909
Trial1	3	1	noBlindfold	clockwise	practice	Guided	1	0.5	0	27.43657	0.44998	-1.45	-0.8	0.80156217603685	-0.010501	-0.026282	0.018642
Trial1	3	1	noBlindfold	clockwise	practice	Guided	1	0.5	0	27.45656	0.44998	-1.45	-0.8	0.80156217603685	-0.0090986	0.016037	-0.0066957
Trial1	3	1	noBlindfold	clockwise	practice	Guided	1	0.5	0	27.47656	0.44998	-1.45	-0.8	0.80156217603685	0.015117	-0.013589	0.011873
Trial1	3	1	noBlindfold	clockwise	practice	Guided	1	0.5	0	27.49657	0.44998	-1.45	-0.8	0.80156217603685	-0.018663	-0.005128	0.0096332
Trial1	3	1	noBlindfold	clockwise	practice	Guided	1	0.5	0	27.51656	0.44998	-1.45	-0.8	0.80156217603685	-0.0057153	-0.026289	0.0062507
Trial1	3	1	noBlindfold	clockwise	practice	Guided	1	0.5	0	27.53656	0.44998	-1.45	-0.8	0.80156217603685	0.0035705	-0.0093644	-0.0058543
Trial1	3	1	noBlindfold	clockwise	practice	Guided	1	0.5	0	27.55656	0.44998	-1.45	-0.8	0.80156217603685	0.0083536	0.0033298	-0.014022
Trial1	3	1	noBlindfold	clockwise	practice	Guided	1	0.5	0	27.57657	0.44997	-1.45	-0.8	0.801562800977793	-0.005433	0.024488	0.0020275
Trial1	3	1	noBlindfold	clockwise	practice	Guided	1	0.5	0	27.59656	0.44997	-1.45	-0.8	0.801562800977793	0.019622	-0.0093662	0.0079288
Trial1	3	1	noBlindfold	clockwise	practice	Guided	1	0.5	0	27.61656	0.44997	-1.45	-0.8	0.801562800977793	-0.00037056	-0.0093671	-0.010362
Trial1	3	1	noBlindfold	clockwise	practice	Guided	1	0.5	0	27.63657	0.44997	-1.45	-0.8	0.801562800977793	0.0035729	0.020254	-0.001356
Trial1	3	1	noBlindfold	clockwise	practice	Guided	1	0.5	0	27.65657	0.44997	-1.45	-0.8	0.801562800977793	-0.0023269	-0.00090649	0.019197
Trial1	3	1	noBlindfold	clockwise	practice	Guided	1	0.5	0	27.67656	0.44997	-1.45	-0.8	0.801562800977793	0.015126	-0.0093731	0.011871
Trial1	3	1	noBlindfold	clockwise	practice	Guided	1	0.5	0	27.69656	0.44997	-1.45	-0.8	0.801562800977793	0.028911	0.0033202	-0.0041772
Trial1	3	1	noBlindfold	clockwise	practice	Guided	1	0.5	0	27.71657	0.44997	-1.45	-0.8	0.801562800977793	-0.00064662	-0.00091307	-0.0061367
Trial1	3	1	noBlindfold	clockwise	practice	Guided	1	0.5	0	27.73656	0.44997	-1.45	-0.8	0.801562800977793	-0.012754	-0.017842	0.00541
Trial1	3	1	noBlindfold	clockwise	practice	Guided	1	0.5	0	27.75656	0.44997	-1.45	-0.8	0.801562800977793	-0.0099294	0.0075481	0.0059677
Trial1	3	1	noBlindfold	clockwise	practice	Guided	1	0.5	0	27.77657	0.44997	-1.45	-0.8	0.801562800977793	-0.012189	0.03717	-0.023869
Trial1	3	1	noBlindfold	clockwise	practice	Guided	1	0.5	0	27.79657	0.44997	-1.45	-0.8	0.801562800977793	-0.0054245	0.02024	0.0020261
Trial1	3	1	noBlindfold	clockwise	practice	Guided	1	0.5	0	27.81656	0.44997	-1.45	-0.8	0.801562800977793	-0.018092	0.0075433	0.0011868
Trial1	3	1	noBlindfold	clockwise	practice	Guided	1	0.5	0	27.83656	0.44997	-1.45	-0.8	0.801562800977793	0.0072447	-0.013618	0.011311
Trial1	3	1	noBlindfold	clockwise	practice	Guided	1	0.5	0	27.85657	0.44997	-1.45	-0.8	0.801562800977793	-0.0037421	0.0287	-0.02331
Trial1	3	1	noBlindfold	clockwise	practice	Guided	1	0.5	0	27.87656	0.44997	-1.45	-0.8	0.801562800977793	-0.034696	0.020233	-0.0041586
Trial1	3	1	noBlindfold	clockwise	practice	Guided	1	0.5	0	27.89656	0.44997	-1.45	-0.8	0.801562800977793	-0.015542	0.020231	0.026799
Trial1	3	1	noBlindfold	clockwise	practice	Guided	1	0.5	0	27.91656	0.44997	-1.45	-0.8	0.801562800977793	-0.0062589	0.0075361	0.014691
Trial1	3	1	noBlindfold	clockwise	practice	Guided	1	0.5	0	27.93657	0.44997	-1.45	-0.8	0.801562800977793	0.016255	-0.022087	-0.0050207
Trial1	3	1	noBlindfold	clockwise	practice	Guided	1	0.5	0	27.95656	0.44997	-1.45	-0.8	0.801562800977793	-0.022028	-0.013621	-0.0033181
Trial1	3	1	noBlindfold	clockwise	practice	Guided	1	0.5	0	27.97656	0.44997	-1.45	-0.8	0.801562800977793	-0.0082406	-0.013621	-0.019366
Trial1	3	1	noBlindfold	clockwise	practice	Guided	1	0.5	0	27.99657	0.44997	-1.45	-0.8	0.801562800977793	-0.028488	-0.00092786	-0.0075397
Trial1	3	1	noBlindfold	clockwise	practice	Guided	1	0.5	0	28.01656	0.44996	-1.45	-0.8	0.801563426043345	0.028926	0.032924	-0.0041802
Trial1	3	1	noBlindfold	clockwise	practice	Guided	1	0.5	0	28.03656	0.44996	-1.45	-0.8	0.801563426043345	-0.0034295	0.015995	0.036085
Trial1	3	1	noBlindfold	clockwise	practice	Guided	1	0.5	0	28.05656	0.44996	-1.45	-0.8	0.801563426043345	0.021324	0.015993	-0.017409
Trial1	3	1	noBlindfold	clockwise	practice	Guided	1	0.5	0	28.07657	0.44996	-1.45	-0.8	0.801563426043345	-0.016397	-0.00093627	-0.02415
Trial1	3	1	noBlindfold	clockwise	practice	Guided	1	0.5	0	28.09656	0.44996	-1.45	-0.8	0.801563426043345	-0.025681	-0.00093791	-0.012041
Trial1	3	1	noBlindfold	clockwise	practice	Guided	1	0.5	0	28.11656	0.44996	-1.45	-0.8	0.801563426043345	0.0027589	-0.0094046	-0.014303
Trial1	3	1	noBlindfold	clockwise	practice	Guided	1	0.5	0	28.13657	0.44996	-1.45	-0.8	0.801563426043345	-0.018912	-0.017868	-0.0038748
Trial1	3	1	noBlindfold	clockwise	practice	Guided	1	0.5	0	28.15657	0.44996	-1.45	-0.8	0.801563426043345	0.029496	0.0032898	-0.012623
Trial1	3	1	noBlindfold	clockwise	practice	Guided	1	0.5	0	28.17656	0.44996	-1.45	-0.8	0.801563426043345	0.0083862	-0.022103	-0.014025
Trial1	3	1	noBlindfold	clockwise	practice	Guided	1	0.5	0	28.19656	0.44996	-1.45	-0.8	0.801563426043345	-0.013283	-0.0051764	-0.0069771
Trial1	3	1	noBlindfold	clockwise	practice	Guided	1	0.5	0	28.21657	0.44996	-1.45	-0.8	0.801563426043345	-0.016387	0.020213	-0.02781
Trial1	3	1	noBlindfold	clockwise	practice	Guided	1	0.5	0	28.23656	0.44996	-1.45	-0.8	0.801563426043345	0.0064291	-0.017874	0.015535
Trial1	3	1	noBlindfold	clockwise	practice	Guided	1	0.5	0	28.25656	0.44996	-1.45	-0.8	0.801563426043345	-0.014403	0.011746	0.0099115
Trial1	3	1	noBlindfold	clockwise	practice	Guided	1	0.5	0	28.27657	0.44996	-1.45	-0.8	0.801563426043345	-0.022849	0.0032829	0.0093533
Trial1	3	1	noBlindfold	clockwise	practice	Guided	1	0.5	0	28.29657	0.44995	-1.45	-0.8	0.801564051233505	0.0098142	-0.0094135	0.028481
Trial1	3	1	noBlindfold	clockwise	practice	Guided	1	0.5	0	28.31656	0.44995	-1.45	-0.8	0.801564051233505	-0.0056752	-0.0051815	0.0062489
Trial1	3	1	noBlindfold	clockwise	practice	Guided	1	0.5	0	28.33656	0.44995	-1.45	-0.8	0.801564051233505	0.02022	-0.0051807	-0.00051606
Trial1	3	1	noBlindfold	clockwise	practice	Guided	1	0.5	0	28.35657	0.44995	-1.45	-0.8	0.801564051233505	-0.0090578	-0.017878	-0.0066984
Trial1	3	1	noBlindfold	clockwise	practice	Guided	1	0.5	0	28.37656	0.44995	-1.45	-0.8	0.801564051233505	0.02022	0.011742	-0.00051801
Trial1	3	1	noBlindfold	clockwise	practice	Guided	1	0.5	0	28.39656	0.44995	-1.45	-0.8	0.801564051233505	0.0075511	-0.0094168	-0.0013586
Trial1	3	1	noBlindfold	clockwise	practice	Guided	1	0.5	0	28.41656	0.44995	-1.45	-0.8	0.801564051233505	-0.018343	-0.00095297	0.0054067
Trial1	3	1	noBlindfold	clockwise	practice	Guided	1	0.5	0	28.43657	0.44995	-1.45	-0.8	0.801564051233505	-0.0056739	-0.01788	0.015251
Trial1	3	1	noBlindfold	clockwise	practice	Guided	1	0.5	0	28.45656	0.44995	-1.45	-0.8	0.801564051233505	-0.012136	-0.0094166	0.039746
Trial1	3	1	noBlindfold	clockwise	practice	Guided	1	0.5	0	28.47656	0.44995	-1.45	-0.8	0.801564051233505	0.0061551	0.020204	0.019752
Trial1	3	1	noBlindfold	clockwise	practice	Guided	1	0.5	0	28.49657	0.44995	-1.45	-0.8	0.801564051233505	-0.04029	0.01174	0.0059647
Trial1	3	1	noBlindfold	clockwise	practice	Guided	1	0.5	0	28.51656	0.44995	-1.45	-0.8	0.801564051233505	0.0013523	0.015972	-0.018811
Trial1	3	1	noBlindfold	clockwise	practice	Guided	1	0.5	0	28.53656	0.44995	-1.45	-0.8	0.801564051233505	-0.0011668	-0.034811	0.0023023
Trial1	3	1	noBlindfold	clockwise	practice	Guided	1	0.5	0	28.55656	0.44995	-1.45	-0.8	0.801564051233505	0.028671	0.0075065	3.8862E-05
Trial1	3	1	noBlindfold	clockwise	practice	Guided	1	0.5	0	28.57657	0.44995	-1.45	-0.8	0.801564051233505	-0.0053907	-0.017886	0.0020221
Trial1	3	1	noBlindfold	clockwise	practice	Guided	1	0.5	0	28.59656	0.44995	-1.45	-0.8	0.801564051233505	-0.025941	0.0202	-0.0078237
Trial1	3	1	noBlindfold	clockwise	practice	Guided	1	0.5	0	28.61656	0.44995	-1.45	-0.8	0.801564051233505	0.0016563	0.011735	0.023694
Trial1	3	1	noBlindfold	clockwise	practice	Guided	1	0.5	0	28.63657	0.44995	-1.45	-0.8	0.801564051233505	-0.016936	0.020199	-0.023591
Trial1	3	1	noBlindfold	clockwise	practice	Guided	1	0.5	0	28.65657	0.44995	-1.45	-0.8	0.801564051233505	-0.025657	-0.00096092	-0.012042
Trial1	3	1	noBlindfold	clockwise	practice	Guided	1	0.5	0	28.67656	0.44995	-1.45	-0.8	0.801564051233505	0.010948	-0.0094266	0.011587
Trial1	3	1	noBlindfold	clockwise	practice	Guided	1	0.5	0	28.69656	0.44995	-1.45	-0.8	0.801564051233505	0.010948	0.0075022	0.011588
Trial1	3	1	noBlindfold	clockwise	practice	Guided	1	0.5	0	28.71657	0.44995	-1.45	-0.8	0.801564051233505	-0.012704	0.020196	-0.015426
Trial1	3	1	noBlindfold	clockwise	practice	Guided	1	0.5	0	28.73656	0.44995	-1.45	-0.8	0.801564051233505	-0.017488	0.011733	-0.0072603
Trial1	3	1	noBlindfold	clockwise	practice	Guided	1	0.5	0	28.75656	0.44994	-1.45	-0.8	0.801564674687031	0.030081	-0.0051955	-0.021071
Trial1	3	1	noBlindfold	clockwise	practice	Guided	1	0.5	0	28.77657	0.44995	-1.45	-0.8	0.801564051233505	-0.015504	0.0032671	0.026797
Trial1	3	1	noBlindfold	clockwise	practice	Guided	1	0.5	0	28.79657	0.44995	-1.45	-0.8	0.801564051233505	-0.016648	0.0074985	0.0099061
Trial1	3	1	noBlindfold	clockwise	practice	Guided	1	0.5	0	28.81656	0.44995	-1.45	-0.8	0.801564051233505	0.01235	-0.0094294	-0.0095281
Trial1	3	1	noBlindfold	clockwise	practice	Guided	1	0.5	0	28.83656	0.44995	-1.45	-0.8	0.801564051233505	-0.013545	0.0074966	0.0040031
Trial1	3	1	noBlindfold	clockwise	practice	Guided	1	0.5	0	28.85657	0.44995	-1.45	-0.8	0.801564051233505	0.0019447	0.02019	0.019471
Trial1	3	1	noBlindfold	clockwise	practice	Guided	1	0.5	0	28.87656	0.44994	-1.45	-0.8	0.801564674687031	-0.0053788	0.020187	0.0020213
Trial1	3	1	noBlindfold	clockwise	practice	Guided	1	0.5	0	28.89656	0.44994	-1.45	-0.8	0.801564674687031	-0.016087	0.02865	-0.028379
Trial1	3	1	noBlindfold	clockwise	practice	Guided	1	0.5	0	28.91656	0.44994	-1.45	-0.8	0.801564674687031	0.019957	-0.0094359	0.0036998
Trial1	3	1	noBlindfold	clockwise	practice	Guided	1	0.5	0	28.93657	0.44994	-1.45	-0.8	0.801564674687031	0.0298	0.0032585	-0.016853
Trial1	3	1	noBlindfold	clockwise	practice	Guided	1	0.5	0	28.95656	0.44995	-1.45	-0.8	0.801564051233505	-0.0042618	-0.013669	-0.015712
Trial1	3	1	noBlindfold	clockwise	practice	Guided	1	0.5	0	28.97656	0.44995	-1.45	-0.8	0.801564051233505	-0.009322	-0.0179	-0.0024823
Trial1	3	1	noBlindfold	clockwise	practice	Guided	1	0.5	0	28.99657	0.44994	-1.45	-0.8	0.801564674687031	-0.0059385	0.011722	0.010464
Trial1	3	1	noBlindfold	clockwise	practice	Guided	1	0.5	0	29.01656	0.44994	-1.45	-0.8	0.801564674687031	-0.018324	-0.0094381	0.0054002
Trial1	3	1	noBlindfold	clockwise	practice	Guided	1	0.5	0	29.03656	0.44994	-1.45	-0.8	0.801564674687031	0.014617	0.011719	0.020307
Trial1	3	1	noBlindfold	clockwise	practice	Guided	1	0.5	0	29.05656	0.44994	-1.45	-0.8	0.801564674687031	-0.0017141	-0.017907	0.010741
Trial1	3	1	noBlindfold	clockwise	practice	Guided	1	0.5	0	29.07657	0.44994	-1.45	-0.8	0.801564674687031	-0.018881	-0.0009804399	0.013845
Trial1	3	1	noBlindfold	clockwise	practice	Guided	1	0.5	0	29.09656	0.44994	-1.45	-0.8	0.801564674687031	0.024746	0.011714	-0.0044687
Trial1	3	1	noBlindfold	clockwise	practice	Guided	1	0.5	0	29.11656	0.44994	-1.45	-0.8	0.801564674687031	-0.0014301	0.007481	0.019186
Trial1	3	1	noBlindfold	clockwise	practice	Guided	1	0.5	0	29.13657	0.44994	-1.45	-0.8	0.801564674687031	0.0041931	0.0074804	-0.014316
Trial1	3	1	noBlindfold	clockwise	practice	Guided	1	0.5	0	29.15657	0.44994	-1.45	-0.8	0.801564674687031	-0.02254	-0.026376	0.0051174
Trial1	3	1	noBlindfold	clockwise	practice	Guided	1	0.5	0	29.17656	0.44994	-1.45	-0.8	0.801564674687031	0.016865	-0.0052206	-0.013475
Trial1	3	1	noBlindfold	clockwise	practice	Guided	1	0.5	0	29.19656	0.44994	-1.45	-0.8	0.801564674687031	0.0047584	0.0074747	-0.023319
Trial1	3	1	noBlindfold	clockwise	practice	Guided	1	0.5	0	29.21657	0.44994	-1.45	-0.8	0.801564674687031	0.016306	-0.013686	-0.013195
Trial1	3	1	noBlindfold	clockwise	practice	Guided	1	0.5	0	29.23656	0.44994	-1.45	-0.8	0.801564674687031	0.0084213	0.0244	-0.014036
Trial1	3	1	noBlindfold	clockwise	practice	Guided	1	0.5	0	29.25656	0.44994	-1.45	-0.8	0.801564674687031	-0.020856	0.015935	-0.020219
Trial1	3	1	noBlindfold	clockwise	practice	Guided	1	0.5	0	29.27657	0.44994	-1.45	-0.8	0.801564674687031	0.024194	-0.0094569	0.0039729
Trial1	3	1	noBlindfold	clockwise	practice	Guided	1	0.5	0	29.29657	0.44994	-1.45	-0.8	0.801564674687031	0.0059045	0.037091	0.023966
Trial1	3	1	noBlindfold	clockwise	practice	Guided	1	0.5	0	29.31656	0.44994	-1.45	-0.8	0.801564674687031	0.0067435	0.015931	0.011296
Trial1	3	1	noBlindfold	clockwise	practice	Guided	1	0.5	0	29.33656	0.44994	-1.45	-0.8	0.801564674687031	0.0095416	-0.00099858	-0.030929
Trial1	3	1	noBlindfold	clockwise	practice	Guided	1	0.5	0	29.35657	0.44994	-1.45	-0.8	0.801564674687031	-0.0064839	0.015929	0.018902
Trial1	3	1	noBlindfold	clockwise	practice	Guided	1	0.5	0	29.37656	0.44994	-1.45	-0.8	0.801564674687031	0.024753	0.0074631	-0.00081279
Trial1	3	1	noBlindfold	clockwise	practice	Guided	1	0.5	0	29.39656	0.44994	-1.45	-0.8	0.801564674687031	0.02137	-0.017929	-0.017423
Trial1	3	1	noBlindfold	clockwise	practice	Guided	1	0.5	0	29.41656	0.44994	-1.45	-0.8	0.801564674687031	-0.017473	0.015927	-0.0072744
Trial1	3	1	noBlindfold	clockwise	practice	Guided	1	0.5	0	29.43657	0.44994	-1.45	-0.8	0.801564674687031	-0.010708	-0.0094659	0.01862
Trial1	3	1	noBlindfold	clockwise	practice	Guided	1	0.5	0	29.45656	0.44994	-1.45	-0.8	0.801564674687031	-0.0025427	-0.0010023	0.0234
Trial1	3	1	noBlindfold	clockwise	practice	Guided	1	0.5	0	29.47656	0.44994	-1.45	-0.8	0.801564674687031	0.0092644	-0.030626	-0.026711
Trial1	3	1	noBlindfold	clockwise	practice	Guided	1	0.5	0	29.49657	0.44994	-1.45	-0.8	0.801564674687031	-0.011569	0.0032265	-0.032335
Trial1	3	1	noBlindfold	clockwise	practice	Guided	1	0.5	0	29.51656	0.44994	-1.45	-0.8	0.801564674687031	0.019691	0.011689	0.0079074
Trial1	3	1	noBlindfold	clockwise	practice	Guided	1	0.5	0	29.53656	0.44994	-1.45	-0.8	0.801564674687031	-0.0039642	0.0074572	-0.019106
Trial1	3	1	noBlindfold	clockwise	practice	Guided	1	0.5	0	29.55656	0.44994	-1.45	-0.8	0.801564674687031	-0.0017022	-0.013703	0.011012
Trial1	3	1	noBlindfold	clockwise	practice	Guided	1	0.5	0	29.57657	0.44994	-1.45	-0.8	0.801564674687031	-0.026477	0.020149	0.01073
Trial1	3	1	noBlindfold	clockwise	practice	Guided	1	0.5	0	29.59656	0.44994	-1.45	-0.8	0.801564674687031	-0.025638	-0.017938	-0.012063
Trial1	3	1	noBlindfold	clockwise	practice	Guided	1	0.5	0	29.61656	0.44994	-1.45	-0.8	0.801564674687031	0.016029	0.028612	-0.00081942
Trial1	3	1	noBlindfold	clockwise	practice	Guided	1	0.5	0	29.63657	0.44994	-1.45	-0.8	0.801564674687031	0.016871	-0.0010129	-0.014326
Trial1	3	1	noBlindfold	clockwise	practice	Guided	1	0.5	0	29.65657	0.44993	-1.45	-0.8	0.801565300126034	0.0028039	0.024377	0.0067877
Trial1	3	1	noBlindfold	clockwise	practice	Guided	1	0.5	0	29.67656	0.44994	-1.45	-0.8	0.801564674687031	-0.018029	0.024374	0.0011656
Trial1	3	1	noBlindfold	clockwise	practice	Guided	1	0.5	0	29.69656	0.44994	-1.45	-0.8	0.801564674687031	0.030098	0.0074457	-0.021092
Trial1	3	1	noBlindfold	clockwise	practice	Guided	1	0.5	0	29.71657	0.44994	-1.45	-0.8	0.801564674687031	-0.023092	-0.0094815	0.00060322
Trial1	3	1	noBlindfold	clockwise	practice	Guided	1	0.5	0	29.73656	0.44993	-1.45	-0.8	0.801565300126034	-0.0070405	0.0032126	-0.010663
Trial1	3	1	noBlindfold	clockwise	practice	Guided	1	0.5	0	29.75656	0.44993	-1.45	-0.8	0.801565300126034	0.02842	0.0074431	0.0042419
Trial1	3	1	noBlindfold	clockwise	practice	Guided	1	0.5	0	29.77657	0.44993	-1.45	-0.8	0.801565300126034	0.0073072	-0.0052543	0.0028424
Trial1	3	1	noBlindfold	clockwise	practice	Guided	1	0.5	0	29.79657	0.44993	-1.45	-0.8	0.801565300126034	0.0087065	-0.001025	-0.018267
Trial1	3	1	noBlindfold	clockwise	practice	Guided	1	0.5	0	29.81656	0.44993	-1.45	-0.8	0.801565300126034	0.0036457	0.028598	-0.0058777
Trial1	3	1	noBlindfold	clockwise	practice	Guided	1	0.5	0	29.83656	0.44993	-1.45	-0.8	0.801565300126034	-0.050406	0.0074363	-0.022185
Trial1	3	1	noBlindfold	clockwise	practice	Guided	1	0.5	0	29.85657	0.44993	-1.45	-0.8	0.801565300126034	0.0073096	0.0074361	0.0028473
Trial1	3	1	noBlindfold	clockwise	practice	Guided	1	0.5	0	29.87656	0.44993	-1.45	-0.8	0.801565300126034	0.03799	-0.017958	-0.012086
Trial1	3	1	noBlindfold	clockwise	practice	Guided	1	0.5	0	29.89656	0.44993	-1.45	-0.8	0.801565300126034	-0.012961	-0.0052644	-0.011224
Trial1	3	1	noBlindfold	clockwise	practice	Guided	1	0.5	0	29.91656	0.44993	-1.45	-0.8	0.801565300126034	0.0087124	0.024359	-0.018268
Trial1	3	1	noBlindfold	clockwise	practice	Guided	1	0.5	0	29.93657	0.44993	-1.45	-0.8	0.801565300126034	0.0042095	-0.0010341	0.003405
Trial1	3	1	noBlindfold	clockwise	practice	Guided	1	0.5	0	29.95656	0.44993	-1.45	-0.8	0.801565300126034	-0.021965	-0.0052666	-0.0033379
Trial1	3	1	noBlindfold	clockwise	practice	Guided	1	0.5	0	29.97656	0.44993	-1.45	-0.8	0.801565300126034	-0.028729	-0.013732	-0.02923
Trial1	3	1	noBlindfold	clockwise	practice	Guided	1	0.5	0	29.99657	0.44993	-1.45	-0.8	0.801565300126034	-0.039412	0.0074268	0.0039911
Trial1	3	1	noBlindfold	clockwise	practice	Guided	1	0.5	0	30.01656	0.44993	-1.45	-0.8	0.801565300126034	0.0025342	0.0031953	0.011012
Trial1	3	1	noBlindfold	clockwise	practice	Guided	1	0.5	0	30.03656	0.44993	-1.45	-0.8	0.801565300126034	0.0039345	0.003195	-0.010101
Trial1	3	1	noBlindfold	clockwise	practice	Guided	1	0.5	0	30.05656	0.44993	-1.45	-0.8	0.801565300126034	0.010981	0.0031926	0.0034062
Trial1	3	1	noBlindfold	clockwise	practice	Guided	1	0.5	0	30.07657	0.44993	-1.45	-0.8	0.801565300126034	0.0058934	-0.0052744	-0.039661
Trial1	3	1	noBlindfold	clockwise	practice	Guided	1	0.5	0	30.09656	0.44993	-1.45	-0.8	0.801565300126034	0.011819	-0.0052733	0.015794
Trial1	3	1	noBlindfold	clockwise	practice	Guided	1	0.5	0	30.11656	0.44993	-1.45	-0.8	0.801565300126034	0.019424	0.020116	0.0076294
Trial1	3	1	noBlindfold	clockwise	practice	Guided	1	0.5	0	30.13657	0.44993	-1.45	-0.8	0.801565300126034	-0.018578	0.020115	0.0096141
Trial1	3	1	noBlindfold	clockwise	practice	Guided	1	0.5	0	30.15657	0.44993	-1.45	-0.8	0.801565300126034	-0.010413	-0.013743	0.02284
Trial1	3	1	noBlindfold	clockwise	practice	Guided	1	0.5	0	30.17656	0.44993	-1.45	-0.8	0.801565300126034	0.003095	0.0031813	0.0025662
Trial1	3	1	noBlindfold	clockwise	practice	Guided	1	0.5	0	30.19656	0.44993	-1.45	-0.8	0.801565300126034	-0.0028068	0.011643	0.010731
Trial1	3	1	noBlindfold	clockwise	practice	Guided	1	0.5	0	30.21657	0.44993	-1.45	-0.8	0.801565300126034	-0.0092901	-0.0052868	-0.0025005
Trial1	3	1	noBlindfold	clockwise	practice	Guided	1	0.5	0	30.23656	0.44993	-1.45	-0.8	0.801565300126034	0.012661	-0.030678	-0.013769
Trial1	3	1	noBlindfold	clockwise	practice	Guided	1	0.5	0	30.25656	0.44993	-1.45	-0.8	0.801565300126034	-0.0050689	-0.0010579	-0.010946
Trial1	3	1	noBlindfold	clockwise	practice	Guided	1	0.5	0	30.27657	0.44993	-1.45	-0.8	0.801565300126034	0.0078773	0.024331	-0.0095466
Trial1	3	1	noBlindfold	clockwise	practice	Guided	1	0.5	0	30.29657	0.44993	-1.45	-0.8	0.801565300126034	-0.0045112	-0.0095225	0.014949
Trial1	3	1	noBlindfold	clockwise	practice	Guided	1	0.5	0	30.31656	0.44993	-1.45	-0.8	0.801565300126034	0.032933	-0.0052906	0.00029924
Trial1	3	1	noBlindfold	clockwise	practice	Guided	1	0.5	0	30.33656	0.44993	-1.45	-0.8	0.801565300126034	-0.00028783	0.011634	-0.010385
Trial1	3	1	noBlindfold	clockwise	practice	Guided	1	0.5	0	30.35657	0.44993	-1.45	-0.8	0.801565300126034	0.0050549	0.01163	-0.026995
Trial1	3	1	noBlindfold	clockwise	practice	Guided	1	0.5	0	30.37656	0.44993	-1.45	-0.8	0.801565300126034	-0.00056633	0.0031656	-0.0061634
Trial1	3	1	noBlindfold	clockwise	practice	Guided	1	0.5	0	30.39656	0.44993	-1.45	-0.8	0.801565300126034	-0.0078911	0.020093	-0.0025004
Trial1	3	1	noBlindfold	clockwise	practice	Guided	1	0.5	0	30.41656	0.44993	-1.45	-0.8	0.801565300126034	-0.0016854	-0.0052972	0.010727
Trial1	3	1	noBlindfold	clockwise	practice	Guided	1	0.5	0	30.43657	0.44993	-1.45	-0.8	0.801565300126034	-0.0019646	-0.005296	0.01495
Trial1	3	1	noBlindfold	clockwise	practice	Guided	1	0.5	0	30.45656	0.44993	-1.45	-0.8	0.801565300126034	0.015207	0.032788	0.011845
Trial1	3	1	noBlindfold	clockwise	practice	Guided	1	0.5	0	30.47656	0.44993	-1.45	-0.8	0.801565300126034	0.00422	-0.017997	-0.010109
Trial1	3	1	noBlindfold	clockwise	practice	Guided	1	0.5	0	30.49657	0.44993	-1.45	-0.8	0.801565300126034	0.031258	0.0031614	0.015787
Trial1	3	1	noBlindfold	clockwise	practice	Guided	1	0.5	0	30.51656	0.44993	-1.45	-0.8	0.801565300126034	-0.018574	0.0031607	0.0096049
Trial1	3	1	noBlindfold	clockwise	practice	Guided	1	0.5	0	30.53656	0.44993	-1.45	-0.8	0.801565300126034	0.0028203	0.037015	0.010164
Trial1	3	1	noBlindfold	clockwise	practice	Guided	1	0.5	0	30.55656	0.44993	-1.45	-0.8	0.801565300126034	-0.0087283	-0.0095361	-0.0022246
Trial1	3	1	noBlindfold	clockwise	practice	Guided	1	0.5	0	30.57657	0.44993	-1.45	-0.8	0.801565300126034	0.0036614	-0.0010728	-0.0058867
Trial1	3	1	noBlindfold	clockwise	practice	Guided	1	0.5	0	30.59656	0.44993	-1.45	-0.8	0.801565300126034	0.013225	-0.018	-0.022217
Trial1	3	1	noBlindfold	clockwise	practice	Guided	1	0.5	0	30.61656	0.44993	-1.45	-0.8	0.801565300126034	0.015767	-0.013768	0.00087741
Trial1	3	1	noBlindfold	clockwise	practice	Guided	1	0.5	0	30.63657	0.44993	-1.45	-0.8	0.801565300126034	0.032378	0.0073911	0.0087382
Trial1	3	1	noBlindfold	clockwise	practice	Guided	1	0.5	0	30.65657	0.44993	-1.45	-0.8	0.801565300126034	-0.026737	0.0031595	0.0048179
Trial1	3	1	noBlindfold	clockwise	practice	Guided	1	0.5	0	30.67656	0.44992	-1.45	-0.8	0.801565923827663	-0.00056024	-0.0010754	-0.0061708
Trial1	3	1	noBlindfold	clockwise	practice	Guided	1	0.5	0	30.69656	0.44992	-1.45	-0.8	0.801565923827663	-0.019689	0.0073889	0.02649
Trial1	3	1	noBlindfold	clockwise	practice	Guided	1	0.5	0	30.71657	0.44992	-1.45	-0.8	0.801565923827663	-0.011828	0.020082	-0.028125
Trial1	3	1	noBlindfold	clockwise	practice	Guided	1	0.5	0	30.73656	0.44992	-1.45	-0.8	0.801565923827663	0.003943	0.01162	-0.010116
Trial1	3	1	noBlindfold	clockwise	practice	Guided	1	0.5	0	30.75656	0.44992	-1.45	-0.8	0.801565923827663	0.03434	0.0073882	-0.0050546
Trial1	3	1	noBlindfold	clockwise	practice	Guided	1	0.5	0	30.77657	0.44992	-1.45	-0.8	0.801565923827663	-0.014628	-0.013772	0.011834
Trial1	3	1	noBlindfold	clockwise	practice	Guided	1	0.5	0	30.79657	0.44992	-1.45	-0.8	0.801565923827663	-0.0047823	0.0031537	0.0019904
Trial1	3	1	noBlindfold	clockwise	practice	Guided	1	0.5	0	30.81656	0.44992	-1.45	-0.8	0.801565923827663	-0.01577	-0.013773	-0.03263
Trial1	3	1	noBlindfold	clockwise	practice	Guided	1	0.5	0	30.83656	0.44992	-1.45	-0.8	0.801565923827663	2.3875E-06	0.0031531	0.0056526
Trial1	3	1	noBlindfold	clockwise	practice	Guided	1	0.5	0	30.85657	0.44992	-1.45	-0.8	0.801565923827663	-0.029554	-0.013776	-0.01658
Trial1	3	1	noBlindfold	clockwise	practice	Guided	1	0.5	0	30.87656	0.44992	-1.45	-0.8	0.801565923827663	-0.0064573	-0.0053139	0.0042501
Trial1	3	1	noBlindfold	clockwise	practice	Guided	1	0.5	0	30.89656	0.44992	-1.45	-0.8	0.801565923827663	-0.02027	-0.026472	-0.028691
Trial1	3	1	noBlindfold	clockwise	practice	Guided	1	0.5	0	30.91656	0.44992	-1.45	-0.8	0.801565923827663	-0.0078815	0.0031502	-0.023628
Trial1	3	1	noBlindfold	clockwise	practice	Guided	1	0.5	0	30.93657	0.44992	-1.45	-0.8	0.801565923827663	-0.018563	0.024308	0.0059275
Trial1	3	1	noBlindfold	clockwise	practice	Guided	1	0.5	0	30.95656	0.44992	-1.45	-0.8	0.801565923827663	0.007893	-0.0053139	0.014932
Trial1	3	1	noBlindfold	clockwise	practice	Guided	1	0.5	0	30.97656	0.44992	-1.45	-0.8	0.801565923827663	0.0056544	0.03277	0.02816
Trial1	3	1	noBlindfold	clockwise	practice	Guided	1	0.5	0	30.99657	0.44992	-1.45	-0.8	0.801565923827663	-0.020824	0.024303	-0.020249
Trial1	3	1	noBlindfold	clockwise	practice	Guided	1	0.5	0	31.01656	0.44992	-1.45	-0.8	0.801565923827663	0.020562	-0.001086	-0.011243
Trial1	3	1	noBlindfold	clockwise	practice	Guided	1	0.5	0	31.03656	0.44992	-1.45	-0.8	0.801565923827663	-0.0081551	0.020072	-0.019408
Trial1	3	1	noBlindfold	clockwise	practice	Guided	1	0.5	0	31.05656	0.44992	-1.45	-0.8	0.801565923827663	0.019445	0.011611	0.003385
Trial1	3	1	noBlindfold	clockwise	practice	Guided	1	0.5	0	31.07657	0.44992	-1.45	-0.8	0.801565923827663	-0.026721	0.0073778	0.0048133
Trial1	3	1	noBlindfold	clockwise	practice	Guided	1	0.5	0	31.09656	0.44992	-1.45	-0.8	0.801565923827663	-0.0039264	0.02007	-0.019123
Trial1	3	1	noBlindfold	clockwise	practice	Guided	1	0.5	0	31.11656	0.44991	-1.45	-0.8	0.801566547653158	-0.018272	-0.0095543	0.0053725
Trial1	3	1	noBlindfold	clockwise	practice	Guided	1	0.5	0	31.13657	0.44991	-1.45	-0.8	0.801566547653158	0.0070644	-0.01802	0.0070489
Trial1	3	1	noBlindfold	clockwise	practice	Guided	1	0.5	0	31.15657	0.44991	-1.45	-0.8	0.801566547653158	-0.010106	0.02853	0.010152
Trial1	3	1	noBlindfold	clockwise	practice	Guided	1	0.5	0	31.17656	0.44991	-1.45	-0.8	0.801566547653158	-0.0061602	0.0031367	0.014649
Trial1	3	1	noBlindfold	clockwise	practice	Guided	1	0.5	0	31.19656	0.44991	-1.45	-0.8	0.801566547653158	0.01045	0.01583	0.019991
Trial1	3	1	noBlindfold	clockwise	practice	Guided	1	0.5	0	31.21657	0.44991	-1.45	-0.8	0.801566547653158	-0.001657	0.015831	0.010705
Trial1	3	1	noBlindfold	clockwise	practice	Guided	1	0.5	0	31.23656	0.44991	-1.45	-0.8	0.801566547653158	0.0036853	0.020065	-0.039687
Trial1	3	1	noBlindfold	clockwise	practice	Guided	1	0.5	0	31.25656	0.44991	-1.45	-0.8	0.801566547653158	-0.026431	-0.022256	0.00057899
Trial1	3	1	noBlindfold	clockwise	practice	Guided	1	0.5	0	31.27657	0.44991	-1.45	-0.8	0.801566547653158	-0.0022117	-0.018024	0.019148
Trial1	3	1	noBlindfold	clockwise	practice	Guided	1	0.5	0	31.29657	0.44991	-1.45	-0.8	0.801566547653158	0.0022881	-0.022257	0.015206
Trial1	3	1	noBlindfold	clockwise	practice	Guided	1	0.5	0	31.31656	0.44991	-1.45	-0.8	0.801566547653158	-0.0087004	-0.0095611	-0.010968
Trial1	3	1	noBlindfold	clockwise	practice	Guided	1	0.5	0	31.33656	0.44991	-1.45	-0.8	0.801566547653158	-0.012924	0.003135	-0.011248
Trial1	3	1	noBlindfold	clockwise	practice	Guided	1	0.5	0	31.35657	0.44991	-1.45	-0.8	0.801566547653158	0.0065086	0.015829	0.028154
Trial1	3	1	noBlindfold	clockwise	practice	Guided	1	0.5	0	31.37656	0.44991	-1.45	-0.8	0.801566547653158	-0.031492	0.02429	0.012968
Trial1	3	1	noBlindfold	clockwise	practice	Guided	1	0.5	0	31.39656	0.44991	-1.45	-0.8	0.801566547653158	-0.0041968	0.0031302	-0.014909
Trial1	3	1	noBlindfold	clockwise	practice	Guided	1	0.5	0	31.41656	0.44991	-1.45	-0.8	0.801566547653158	0.0031281	0.028519	-0.016026
Trial1	3	1	noBlindfold	clockwise	practice	Guided	1	0.5	0	31.43657	0.44991	-1.45	-0.8	0.801566547653158	-0.01264	0.011591	-0.015467
Trial1	3	1	noBlindfold	clockwise	practice	Guided	1	0.5	0	31.45656	0.44991	-1.45	-0.8	0.801566547653158	0.018623	0.015822	0.0033812
Trial1	3	1	noBlindfold	clockwise	practice	Guided	1	0.5	0	31.47656	0.44991	-1.45	-0.8	0.801566547653158	0.0022932	0.011587	0.015206
Trial1	3	1	noBlindfold	clockwise	practice	Guided	1	0.5	0	31.49657	0.44991	-1.45	-0.8	0.801566547653158	0.002293	0.011587	0.015206
Trial1	3	1	noBlindfold	clockwise	practice	Guided	1	0.5	0	31.51656	0.44991	-1.45	-0.8	0.801566547653158	-0.010373	0.01582	0.014366
Trial1	3	1	noBlindfold	clockwise	practice	Guided	1	0.5	0	31.53656	0.44991	-1.45	-0.8	0.801566547653158	-0.0053085	0.02005	0.0098627
Trial1	3	1	noBlindfold	clockwise	practice	Guided	1	0.5	0	31.55656	0.44991	-1.45	-0.8	0.801566547653158	0.006519	0.041207	0.015486
Trial1	3	1	noBlindfold	clockwise	practice	Guided	1	0.5	0	31.57657	0.44991	-1.45	-0.8	0.801566547653158	0.0090397	0.020045	-0.014353
Trial1	3	1	noBlindfold	clockwise	practice	Guided	1	0.5	0	31.59656	0.44991	-1.45	-0.8	0.801566547653158	0.011303	-0.0011153	0.0073185
Trial1	3	1	noBlindfold	clockwise	practice	Guided	1	0.5	0	31.61656	0.4499	-1.45	-0.8	0.80156717346524	0.033537	0.0031148	-0.0081727
Trial1	3	1	noBlindfold	clockwise	practice	Guided	1	0.5	0	31.63657	0.4499	-1.45	-0.8	0.80156717346524	-0.01291	-0.0053478	-0.011251
Trial1	3	1	noBlindfold	clockwise	practice	Guided	1	0.5	0	31.65657	0.4499	-1.45	-0.8	0.80156717346524	-0.014029	-0.00958	0.0056391
Trial1	3	1	noBlindfold	clockwise	practice	Guided	1	0.5	0	31.67656	0.44992	-1.45009	-0.80001	0.801575917845295	0.11598	-0.40303	-0.041691
Trial1	3	1	noBlindfold	clockwise	practice	Guided	1	0.5	0	31.69656	0.44996	-1.45016	-0.80001	0.80157342009212	0.151118	-0.212503	-0.055488
Trial1	3	1	noBlindfold	clockwise	practice	Guided	1	0.5	0	31.71657	0.45005	-1.45011	-0.80006	0.801617777087833	0.083235	-0.0051267	-0.055738
Trial1	3	1	noBlindfold	clockwise	practice	Guided	1	0.5	0	31.73656	0.45014	-1.45003	-0.80019	0.801741860469017	-0.049796	-0.182848	-0.543732
Trial1	3	1	noBlindfold	clockwise	practice	Guided	1	0.5	0	31.75656	0.4501	-1.45007	-0.8003	0.801854165601094	-0.526282	-0.326651	-0.520177
Trial1	3	1	noBlindfold	clockwise	practice	Guided	1	0.5	0	31.77657	0.44897	-1.45007	-0.80037	0.80199511250556	-0.597455	-0.161528	-0.737047
Trial1	3	1	noBlindfold	clockwise	practice	Guided	1	0.5	0	31.79657	0.44774	-1.45011	-0.8004301	0.802134271078745	-0.476427	-0.440729	-0.894076
Trial1	3	1	noBlindfold	clockwise	practice	Guided	1	0.5	0	31.81656	0.44631	-1.45019	-0.80045	0.802248568046372	-0.429263	-0.347523	-0.903577
Trial1	3	1	noBlindfold	clockwise	practice	Guided	1	0.5	0	31.83656	0.44476	-1.45018	-0.80044	0.802343862222552	-0.398065	-0.224725	-0.863247
Trial1	3	1	noBlindfold	clockwise	practice	Guided	1	0.5	0	31.85657	0.44302	-1.45015	-0.80045	0.802475463093645	-0.273523	-0.376987	-0.888948
Trial1	3	1	noBlindfold	clockwise	practice	Guided	1	0.5	0	31.87656	0.43959	-1.45017	-0.8004301	0.802706453749317	-0.259106	-0.275232	-0.853924
Trial1	3	1	noBlindfold	clockwise	practice	Guided	1	0.5	0	31.89656	0.43788	-1.45015	-0.80046	0.802866784937889	-0.096334	-0.440182	-0.881539
Trial1	3	1	noBlindfold	clockwise	practice	Guided	1	0.5	0	31.91656	0.43622	-1.45023	-0.80055	0.803086649428865	-0.117167	-0.867587	-1.184064
Trial1	3	1	noBlindfold	clockwise	practice	Guided	1	0.5	0	31.93657	0.43483	-1.45044	-0.8006	0.80324807826467	-0.283983	-1.65047	-1.265816
Trial1	3	1	noBlindfold	clockwise	practice	Guided	1	0.5	0	31.95656	0.43361	-1.45079	-0.80054	0.803288163347723	-0.399332	-2.09904	-1.121269
Trial1	3	1	noBlindfold	clockwise	practice	Guided	1	0.5	0	31.97656	0.43202	-1.45098	-0.80059	0.803470966010823	-0.507311	-1.426184	-1.225573
Trial1	3	1	noBlindfold	clockwise	practice	Guided	1	0.5	0	31.99657	0.43142	-1.4508	-0.80067	0.803601713547112	-0.424595	-1.25268	-1.39413
Trial1	3	1	noBlindfold	clockwise	practice	Guided	1	0.5	0	32.01656	0.43086	-1.45066	-0.80073	0.803709436829921	-0.230725	-1.244217	-1.509009
Trial1	3	1	noBlindfold	clockwise	practice	Guided	1	0.5	0	32.03656	0.43055	-1.45064	-0.80074	0.80374613814986	0.097176	-1.350012	-1.530617
Trial1	3	1	noBlindfold	clockwise	practice	Guided	1	0.5	0	32.05656	0.43055	-1.45065	-0.80084	0.803845780712757	0.463092	-1.582761	-1.6483
Trial1	3	1	noBlindfold	clockwise	practice	Guided	1	0.5	0	32.07657	0.43095	-1.45087	-0.80097	0.8039407804955	1.14628	-2.001709	-2.09158
Trial1	3	1	noBlindfold	clockwise	practice	Guided	1	0.5	0	32.09656	0.43164	-1.451	-0.80111	0.804021313855603	1.291784	-2.289471	-2.306895
Trial1	3	1	noBlindfold	clockwise	practice	Guided	1	0.5	0	32.11656	0.4328	-1.45111	-0.80126	0.804073016255977	1.689239	-2.437584	-2.611985
Trial1	3	1	noBlindfold	clockwise	practice	Guided	1	0.5	0	32.13657	0.43468	-1.45119	-0.8014	0.804057630818644	2.148114	-2.386803	-2.874543
Trial1	3	1	noBlindfold	clockwise	practice	Guided	1	0.5	0	32.15657	0.43771	-1.45118	-0.8017499	0.804166039760817	2.609214	-2.170981	-3.157331
Trial1	3	1	noBlindfold	clockwise	practice	Guided	1	0.5	0	32.17656	0.44877	-1.45104	-0.80187	0.803504818052177	3.700947	-1.989014	-3.77938
Trial1	3	1	noBlindfold	clockwise	practice	Guided	1	0.5	0	32.19656	0.45731	-1.45102	-0.80193	0.803065427076698	4.404409	-2.065186	-3.865824
Trial1	3	1	noBlindfold	clockwise	practice	Guided	1	0.5	0	32.21657	0.46989	-1.45101	-0.80199	0.802555059753534	5.257416	-1.993245	-3.983393
Trial1	3	1	noBlindfold	clockwise	practice	Guided	1	0.5	0	32.23656	0.48551	-1.45102	-0.80208	0.802210909439673	5.946072	-2.132895	-4.122547
Trial1	3	1	noBlindfold	clockwise	practice	Guided	1	0.5	0	32.25656	0.50609	-1.45106	-0.8022	0.802223075804136	6.748965	-2.132895	-4.466736
Trial1	3	1	noBlindfold	clockwise	practice	Guided	1	0.5	0	32.27657	0.56089	-1.45109	-0.80211	0.804417783152163	7.272109	-2.200604	-4.201176
Trial1	3	1	noBlindfold	clockwise	practice	Guided	1	0.5	0	32.29657	0.59598	-1.4511	-0.80199	0.807712925455986	7.312909	-2.230226	-3.872036
Trial1	3	1	noBlindfold	clockwise	practice	Guided	1	0.5	0	32.31656	0.63616	-1.4511	-0.80199	0.813466386346258	7.111693	-2.137127	-3.77475
Trial1	3	1	noBlindfold	clockwise	practice	Guided	1	0.5	0	32.33656	0.68119	-1.45105	-0.80181	0.822027443335772	6.740277	-1.883219	-3.621462
Trial1	3	1	noBlindfold	clockwise	practice	Guided	1	0.5	0	32.35657	0.73235	-1.45096	-0.80165	0.834643170141757	6.43507	-1.811278	-3.477744
Trial1	3	1	noBlindfold	clockwise	practice	Guided	1	0.5	0	32.37656	0.84407	-1.45093	-0.80163	0.872350196895179	5.668205	-1.963623	-3.223461
Trial1	3	1	noBlindfold	clockwise	practice	Guided	1	0.5	0	32.39656	0.9071701	-1.45097	-0.80169	0.899163101702019	5.461243	-1.912841	-3.364232
Trial1	3	1	noBlindfold	clockwise	practice	Guided	1	0.5	0	32.41656	0.99374	-1.45097	-0.80183	0.941653093416833	4.97082	-1.895914	-3.814492
Trial1	3	1	noBlindfold	clockwise	practice	Guided	1	0.5	0	32.43657	1.03885	-1.45097	-0.80198	0.966194210066647	4.815681	-2.052491	-4.036114
Trial1	3	1	noBlindfold	clockwise	practice	Guided	1	0.5	0	32.45656	1.11713	-1.45102	-0.80202	1.01197109337826	4.602053	-1.934	-4.068314
Trial1	3	1	noBlindfold	clockwise	practice	Guided	1	0.5	0	32.47656	1.18703	-1.451	-0.8018399	1.0559154628111	4.236533	-1.853596	-3.94627
Trial1	3	1	noBlindfold	clockwise	practice	Guided	1	0.5	0	32.49657	1.32488	-1.45096	-0.80207	1.15054041426819	4.412297	-1.417721	-4.673577
Trial1	3	1	noBlindfold	clockwise	practice	Guided	1	0.5	0	32.51656	1.32865	-1.45087	-0.80228	1.15339240123015	14.07142	-2.099046	-5.785636
Trial1	3	1	noBlindfold	clockwise	practice	Guided	1	0.5	0	32.53656	1.32366	-1.45098	-0.80243	1.14991725152569	24.43969	-4.045674	-5.767384
Trial1	3	1	noBlindfold	clockwise	practice	Guided	1	0.5	0	32.55656	1.31953	-1.45114	-0.80385	1.14795655507398	21.66104	-4.511172	-7.765823
Trial1	3	1	noBlindfold	clockwise	practice	Guided	1	0.5	0	32.57657	1.30936	-1.45176	-0.8044701	1.14115543852642	8.696512	-4.104919	-10.57683
Trial1	3	1	noBlindfold	clockwise	practice	Guided	1	0.5	0	32.59656	1.30532	-1.45182	-0.80416	1.13807453431923	1.961987	-2.754975	-8.433154
Trial1	3	1	noBlindfold	clockwise	practice	Guided	1	0.5	0	32.61656	1.30212	-1.45145	-0.80309	1.13505508790339	-0.671097	-0.86336	-5.666191
Trial1	3	1	noBlindfold	clockwise	practice	Guided	1	0.5	0	32.63657	1.29943	-1.45068	-0.80179	1.13223475821923	0.149315	0.317324	-3.388351
Trial1	3	1	noBlindfold	clockwise	practice	Guided	1	0.5	0	32.65657	1.29738	-1.44988	-0.80027	1.1297109490864	2.430941	-0.105876	-1.339044
Trial1	3	1	noBlindfold	clockwise	practice	Guided	1	0.5	0	32.67656	1.30214	-1.45019	-0.80031	1.1331040096814	7.744473	-0.668625	-0.900968
Trial1	3	1	noBlindfold	clockwise	practice	Guided	1	0.5	0	32.69656	1.30418	-1.45022	-0.80051	1.13469015912384	9.645154	-1.506521	-1.776399
Trial1	3	1	noBlindfold	clockwise	practice	Guided	1	0.5	0	32.71657	1.30492	-1.4504	-0.80099	1.13555321134154	10.90028	-2.128596	-3.172852
Trial1	3	1	noBlindfold	clockwise	practice	Guided	1	0.5	0	32.73656	1.30521	-1.45064	-0.80164	1.13621735535602	10.64423	-2.289404	-4.868439
Trial1	3	1	noBlindfold	clockwise	practice	Guided	1	0.5	0	32.75656	1.30521	-1.45082	-0.80242	1.13676779669789	9.60508	-2.484067	-5.991295
Trial1	3	1	noBlindfold	clockwise	practice	Guided	1	0.5	0	32.77657	1.30465	-1.45102	-0.80244	1.13638535109481	7.317711	-2.166682	-5.684871
Trial1	3	1	noBlindfold	clockwise	practice	Guided	1	0.5	0	32.79657	1.30421	-1.45101	-0.80242	1.13605965004449	6.590881	-1.688489	-4.731574
Trial1	3	1	noBlindfold	clockwise	practice	Guided	1	0.5	0	32.81656	1.30385	-1.451	-0.80231	1.13572713907751	6.338069	-1.654634	-3.840856
Trial1	3	1	noBlindfold	clockwise	practice	Guided	1	0.5	0	32.83656	1.30366	-1.45098	-0.8021801	1.13550081284634	6.690843	-1.760429	-3.219451
Trial1	3	1	noBlindfold	clockwise	practice	Guided	1	0.5	0	32.85657	1.30364	-1.45097	-0.80206	1.13540191955359	7.446404	-1.625012	-2.857046
Trial1	3	1	noBlindfold	clockwise	practice	Guided	1	0.5	0	32.87656	1.30367	-1.45095	-0.80196	1.13535244901494	8.198017	-1.671562	-2.778025
Trial1	3	1	noBlindfold	clockwise	practice	Guided	1	0.5	0	32.89656	1.3039	-1.45094	-0.80197	1.1355223927763	8.956215	-1.83237	-3.80802
Trial1	3	1	noBlindfold	clockwise	practice	Guided	1	0.5	0	32.91656	1.304	-1.45094	-0.80198	1.13560023197386	8.824199	-1.78582	-4.354521
Trial1	3	1	noBlindfold	clockwise	practice	Guided	1	0.5	0	32.93657	1.30402	-1.45094	-0.80199	1.1356214405903	8.326444	-1.861993	-4.436927
Trial1	3	1	noBlindfold	clockwise	practice	Guided	1	0.5	0	32.95656	1.30402	-1.45094	-0.80198	1.13561432680377	7.985464	-1.929701	-4.205173
Trial1	3	1	noBlindfold	clockwise	practice	Guided	1	0.5	0	32.97656	1.30401	-1.45093	-0.80197	1.13560029196808	7.656222	-1.506521	-3.544368
Trial1	3	1	noBlindfold	clockwise	practice	Guided	1	0.5	0	32.99657	1.304	-1.45092	-0.80195	1.13557910108318	7.71946	-1.176441	-3.312478
Trial1	3	1	noBlindfold	clockwise	practice	Guided	1	0.5	0	33.01656	1.304	-1.4509	-0.80193	1.13556491582648	7.891213	-0.82097	-3.10717
Trial1	3	1	noBlindfold	clockwise	practice	Guided	1	0.5	0	33.03656	1.30399	-1.45087	-0.80191	1.13554376716627	7.972789	-0.698248	-2.992616
Trial1	3	1	noBlindfold	clockwise	practice	Guided	1	0.5	0	33.05656	1.30399	-1.45084	-0.80187	1.1355154815455	7.956962	-0.804043	-2.9974
Trial1	3	1	noBlindfold	clockwise	practice	Guided	1	0.5	0	33.07657	1.30398	-1.4508	-0.80186	1.13550144671282	7.484432	-0.994474	-3.120573
Trial1	3	1	noBlindfold	clockwise	practice	Guided	1	0.5	0	33.09656	1.30397	-1.45079	-0.8018399	1.13548017199913	7.329353	-1.024096	-3.208258
Trial1	3	1	noBlindfold	clockwise	practice	Guided	1	0.5	0	33.11656	1.30395	-1.45077	-0.80183	1.13545887832163	7.215689	-0.956387	-3.202348
Trial1	3	1	noBlindfold	clockwise	practice	Guided	1	0.5	0	33.13657	1.30393	-1.45075	-0.80182	1.13543775349829	7.269717	-0.68132	-3.21692
Trial1	3	1	noBlindfold	clockwise	practice	Guided	1	0.5	0	33.15657	1.30392	-1.45072	-0.80178	1.13540237828831	7.584608	-0.321568	-3.161909
Trial1	3	1	noBlindfold	clockwise	practice	Guided	1	0.5	0	33.17656	1.30392	-1.45061	-0.8017499	1.13538116480567	8.100973	-0.021052	-2.920489
Trial1	3	1	noBlindfold	clockwise	practice	Guided	1	0.5	0	33.19656	1.30394	-1.45055	-0.80172	1.13537413230886	8.221548	-0.037973	-2.785325
Trial1	3	1	noBlindfold	clockwise	practice	Guided	1	0.5	0	33.21657	1.30396	-1.45052	-0.8017	1.13537417181979	8.295753	-0.131052	-2.745171
Trial1	3	1	noBlindfold	clockwise	practice	Guided	1	0.5	0	33.23656	1.30398	-1.45049	-0.80169	1.13538136699383	8.356278	-0.054854	-2.85852
Trial1	3	1	noBlindfold	clockwise	practice	Guided	1	0.5	0	33.25656	1.304	-1.45045	-0.80165	1.13536722472478	8.470493	0.105952	-3.004658
Trial1	3	1	noBlindfold	clockwise	practice	Guided	1	0.5	0	33.27657	1.30406	-1.45038	-0.80162	1.1353886038525	8.577418	0.30049	-2.708303
Trial1	3	1	noBlindfold	clockwise	practice	Guided	1	0.5	0	33.29657	1.30411	-1.45033	-0.8015699	1.13538862923573	8.745414	0.245389	-2.460414
Trial1	3	1	noBlindfold	clockwise	practice	Guided	1	0.5	0	33.31656	1.30418	-1.45028	-0.80154	1.13541706582311	8.838987	0.262238	-2.386301
Trial1	3	1	noBlindfold	clockwise	practice	Guided	1	0.5	0	33.33656	1.30422	-1.45025	-0.80152	1.13543121335276	8.900821	0.215624	-2.43907
Trial1	3	1	noBlindfold	clockwise	practice	Guided	1	0.5	0	33.35657	1.30427	-1.45023	-0.80151	1.13545960822257	8.947897	0.126712	-2.684197
Trial1	3	1	noBlindfold	clockwise	practice	Guided	1	0.5	0	33.37656	1.3043	-1.4502	-0.8015	1.13547377620975	8.920438	0.126659	-3.012643
Trial1	3	1	noBlindfold	clockwise	practice	Guided	1	0.5	0	33.39656	1.30431	-1.45018	-0.8015	1.13548086923762	8.940295	0.215479	-2.915797
Trial1	3	1	noBlindfold	clockwise	practice	Guided	1	0.5	0	33.41656	1.30433	-1.45016	-0.8014799	1.13548079263633	8.951087	0.401591	-2.700821
Trial1	3	1	noBlindfold	clockwise	practice	Guided	1	0.5	0	33.43657	1.30435	-1.45014	-0.80146	1.13548101184274	8.99433	0.401483	-2.502008
Trial1	3	1	noBlindfold	clockwise	practice	Guided	1	0.5	0	33.45656	1.30437	-1.45012	-0.80143	1.13547399545161	8.986691	0.397138	-2.392357
Trial1	3	1	noBlindfold	clockwise	practice	Guided	1	0.5	0	33.47656	1.30439	-1.45009	-0.80143	1.13548809833597	8.927727	0.274217	-2.825885
Trial1	3	1	noBlindfold	clockwise	practice	Guided	1	0.5	0	33.49657	1.30439	-1.45008	-0.80143	1.13548809833597	8.814382	0.155657	-2.869627
Trial1	3	1	noBlindfold	clockwise	practice	Guided	1	0.5	0	33.51656	1.30439	-1.45007	-0.80143	1.13548809833597	8.67774	0.244462	-2.848007
Trial1	3	1	noBlindfold	clockwise	practice	Guided	1	0.5	0	33.53656	1.30438	-1.45006	-0.80142	1.13547393701893	8.527077	0.329021	-2.691633
Trial1	3	1	noBlindfold	clockwise	practice	Guided	1	0.5	0	33.55656	1.30437	-1.45005	-0.8014	1.13545283463573	8.455839	0.299308	-2.567415
Trial1	3	1	noBlindfold	clockwise	practice	Guided	1	0.5	0	33.57657	1.30434	-1.45002	-0.8013901	1.13542461241456	8.320287	0.404917	-2.602047
Trial1	3	1	noBlindfold	clockwise	practice	Guided	1	0.5	0	33.59656	1.30431	-1.45001	-0.80138	1.1353961373332	8.204131	-0.128387	-2.490759
Trial1	3	1	noBlindfold	clockwise	practice	Guided	1	0.5	0	33.61656	1.30417	-1.45003	-0.80135	1.1352758376221	7.295804	-0.877367	-2.42814
Trial1	3	1	noBlindfold	clockwise	practice	Guided	1	0.5	0	33.63657	1.30388	-1.45015	-0.80132	1.13504932781346	6.81283	-1.664482	-2.52521
Trial1	3	1	noBlindfold	clockwise	practice	Guided	1	0.5	0	33.65657	1.30366	-1.45033	-0.8013	1.13487930138629	6.676541	-1.558687	-2.525905
Trial1	3	1	noBlindfold	clockwise	practice	Guided	1	0.5	0	33.67656	1.30345	-1.45036	-0.80126	1.1347023674079	6.382419	-0.225625	-2.026774
Trial1	3	1	noBlindfold	clockwise	practice	Guided	1	0.5	0	33.69656	1.3034	-1.45032	-0.80116	1.13459629049731	6.503916	0.189087	-1.671688
Trial1	3	1	noBlindfold	clockwise	practice	Guided	1	0.5	0	33.71657	1.30337	-1.45025	-0.80105	1.13449745237638	6.733299	0.079013	-1.317457
Trial1	3	1	noBlindfold	clockwise	practice	Guided	1	0.5	0	33.73656	1.30339	-1.45022	-0.80099	1.13446925513289	7.084516	-0.153724	-1.217088
Trial1	3	1	noBlindfold	clockwise	practice	Guided	1	0.5	0	33.75656	1.30345	-1.4502	-0.80091	1.13445524616404	7.418766	-0.276384	-1.122812
Trial1	3	1	noBlindfold	clockwise	practice	Guided	1	0.5	0	33.77657	1.30352	-1.45019	-0.80084	1.13445549158736	7.006358	-0.221225	-0.898777
Trial1	3	1	noBlindfold	clockwise	practice	Guided	1	0.5	0	33.79657	1.30352	-1.45019	-0.80066	1.13432842807273	7.080086	-0.132307	-0.496835
Trial1	3	1	noBlindfold	clockwise	practice	Guided	1	0.5	0	33.81656	1.30351	-1.45015	-0.80046	1.13418015036045	6.737582	0.214696	-0.148807
Trial1	3	1	noBlindfold	clockwise	practice	Guided	1	0.5	0	33.83656	1.30343	-1.45003	-0.80027	1.13398937612496	6.628213	0.836727	0.089397
Trial1	3	1	noBlindfold	clockwise	practice	Guided	1	0.5	0	33.85657	1.30336	-1.44981	-0.80007	1.13379863590338	6.630831	1.458801	0.205596
Trial1	3	1	noBlindfold	clockwise	practice	Guided	1	0.5	0	33.87656	1.30336	-1.44943	-0.79992	1.13369273309958	6.798481	1.975081	0.836769
Trial1	3	1	noBlindfold	clockwise	practice	Guided	1	0.5	0	33.89656	1.30337	-1.44927	-0.79965	1.13350937322516	6.763276	2.32632	1.110186
Trial1	3	1	noBlindfold	clockwise	practice	Guided	1	0.5	0	33.91656	1.30338	-1.44906	-0.79917	1.13317790349238	6.854349	2.838368	1.399192
Trial1	3	1	noBlindfold	clockwise	practice	Guided	1	0.5	0	33.93657	1.30341	-1.44879	-0.79842	1.13267031287928	7.072828	3.295402	1.742789
Trial1	3	1	noBlindfold	clockwise	practice	Guided	1	0.5	0	33.95656	1.3035	-1.44852	-0.79548	1.13066378723506	7.407275	3.722814	2.065739
Trial1	3	1	noBlindfold	clockwise	practice	Guided	1	0.5	0	33.97656	1.30383	-1.44794	-0.79315	1.12926066432577	8.18419	4.831546	2.776523
Trial1	3	1	noBlindfold	clockwise	practice	Guided	1	0.5	0	33.99657	1.30403	-1.44768	-0.78965	1.12694778304988	8.672064	5.106613	3.329428
Trial1	3	1	noBlindfold	clockwise	practice	Guided	1	0.5	0	34.01656	1.30426	-1.44748	-0.78478	1.12370541553738	9.085825	5.305507	3.934834
Trial1	3	1	noBlindfold	clockwise	practice	Guided	1	0.5	0	34.03656	1.30447	-1.44738	-0.77776	1.11896503230698	9.305783	5.275885	4.513567
Trial1	3	1	noBlindfold	clockwise	practice	Guided	1	0.5	0	34.05656	1.30461	-1.44738	-0.75732	1.10495739148846	9.383668	4.91195	4.776736
Trial1	3	1	noBlindfold	clockwise	practice	Guided	1	0.5	0	34.07657	1.30473	-1.44759	-0.74381	1.09583017797908	9.353061	4.954268	5.126272
Trial1	3	1	noBlindfold	clockwise	practice	Guided	1	0.5	0	34.09656	1.30471	-1.44751	-0.72773	1.08496508619221	9.224072	5.356289	5.338808
Trial1	3	1	noBlindfold	clockwise	practice	Guided	1	0.5	0	34.11656	1.30461	-1.44738	-0.7086099	1.07215918579322	8.896296	5.267421	5.995752
Trial1	3	1	noBlindfold	clockwise	practice	Guided	1	0.5	0	34.13657	1.30452	-1.44737	-0.6866601	1.05771199574499	9.24161	5.00505	5.710322
Trial1	3	1	noBlindfold	clockwise	practice	Guided	1	0.5	0	34.15657	1.30457	-1.44747	-0.63397	1.02432940670032	9.34113	4.742678	5.060967
Trial1	3	1	noBlindfold	clockwise	practice	Guided	1	0.5	0	34.17656	1.30462	-1.44776	-0.60314	1.0055800535683	9.100305	4.399902	5.927081
Trial1	3	1	noBlindfold	clockwise	practice	Guided	1	0.5	0	34.19656	1.30458	-1.44785	-0.57166	0.98698737001139	9.350162	3.655105	5.365316
Trial1	3	1	noBlindfold	clockwise	practice	Guided	1	0.5	0	34.21657	1.30465	-1.4481	-0.53744	0.96762776319184	9.420498	3.244621	4.324171
Trial1	3	1	noBlindfold	clockwise	practice	Guided	1	0.5	0	34.23656	1.30469	-1.44831	-0.50194	0.948403703775753	9.247756	3.274243	3.871357
Trial1	3	1	noBlindfold	clockwise	practice	Guided	1	0.5	0	34.25656	1.30466	-1.44832	-0.42809	0.91144867289181	9.288049	3.490065	3.071704
Trial1	3	1	noBlindfold	clockwise	practice	Guided	1	0.5	0	34.27657	1.30474	-1.44886	-0.38912	0.893879606791204	9.345849	1.209125	3.371607
Trial1	3	1	noBlindfold	clockwise	practice	Guided	1	0.5	0	34.29657	1.3047	-1.44927	-0.35084	0.877855713422882	9.602429	1.209125	2.341132
Trial1	3	1	noBlindfold	clockwise	practice	Guided	1	0.5	0	34.31656	1.30478	-1.44947	-0.31296	0.863489907059078	9.764548	0.883276	1.449756
Trial1	3	1	noBlindfold	clockwise	practice	Guided	1	0.5	0	34.33656	1.30486	-1.44959	-0.27487	0.850501695666286	9.935862	0.807104	0.930074
Trial1	3	1	noBlindfold	clockwise	practice	Guided	1	0.5	0	34.35657	1.30495	-1.44956	-0.20406	0.830412539372966	10.04146	0.730932	0.73154
Trial1	3	1	noBlindfold	clockwise	practice	Guided	1	0.5	0	34.37656	1.30507	-1.44978	-0.16905	0.822627302448037	10.2091	0.616572	0.751463
Trial1	3	1	noBlindfold	clockwise	practice	Guided	1	0.5	0	34.39656	1.30512	-1.44986	-0.13623	0.816564030037734	10.41554	-0.157887	0.439027
Trial1	3	1	noBlindfold	clockwise	practice	Guided	1	0.5	0	34.41656	1.30519	-1.45011	-0.10338	0.811799544229003	10.34752	-0.640263	0.786577
Trial1	3	1	noBlindfold	clockwise	practice	Guided	1	0.5	0	34.43657	1.30513	-1.4503	-0.070636	0.808222598546172	10.11438	-0.627548	1.838296
Trial1	3	1	noBlindfold	clockwise	practice	Guided	1	0.5	0	34.45656	1.30507	-1.45036	-0.00754	0.805105350313474	10.3412	-1.317332	2.106203
Trial1	3	1	noBlindfold	clockwise	practice	Guided	1	0.5	0	34.47656	1.3051	-1.45088	0.025699	0.805510019061136	10.30935	-1.85477	2.459269
Trial1	3	1	noBlindfold	clockwise	practice	Guided	2	0.5	0	0	0.45626	-1.45456	-0.80119	0.802383096760423	0.287793	-9.708994	-2.853073
Trial1	3	1	noBlindfold	clockwise	practice	Guided	2	0.5	0	0.0163269	0.45626	-1.45457	-0.8012	0.802393035935535	0.299228	-9.848644	-2.711753
Trial1	3	1	noBlindfold	clockwise	practice	Guided	2	0.5	0	0.03633118	0.45625	-1.45458	-0.8012	0.80239358023261	0.239732	-9.882498	-2.58427
Trial1	3	1	noBlindfold	clockwise	practice	Guided	2	0.5	0	0.05633545	0.45626	-1.45469	-0.8012	0.802393035935535	0.221616	-9.924816	-2.441282
Trial1	3	1	noBlindfold	clockwise	practice	Guided	2	0.5	0	0.07632446	0.45626	-1.45484	-0.80118	0.802373098069662	-0.0386	-9.882498	-2.166118
Trial1	3	1	noBlindfold	clockwise	practice	Guided	2	0.5	0	0.09632874	0.45626	-1.45485	-0.80117	0.802363099379272	-0.176279	-9.776703	-2.009957
Trial1	3	1	noBlindfold	clockwise	practice	Guided	2	0.5	0	0.116333	0.45626	-1.45485	-0.80115	0.802343101999608	-0.262648	-9.637054	-1.922451
Trial1	3	1	noBlindfold	clockwise	practice	Guided	2	0.5	0	0.1363373	0.45625	-1.45484	-0.80113	0.802323708481909	-0.303616	-9.514332	-1.958775
Trial1	3	1	noBlindfold	clockwise	practice	Guided	2	0.5	0	0.1563263	0.45624	-1.45483	-0.80112	0.80231431541669	-0.285158	-9.467782	-2.025756
Trial1	3	1	noBlindfold	clockwise	practice	Guided	2	0.5	0	0.1763306	0.45623	-1.45482	-0.80112	0.802314860016011	-0.027589	-9.535491	-2.195068
Trial1	3	1	noBlindfold	clockwise	practice	Guided	2	0.5	0	0.1963348	0.45623	-1.45482	-0.80112	0.802314860016011	0.082822	-9.590504	-2.25975
Trial1	3	1	noBlindfold	clockwise	practice	Guided	2	0.5	0	0.2163239	0.45624	-1.45481	-0.80113	0.802324254575714	0.246703	-9.615895	-2.363251
Trial1	3	1	noBlindfold	clockwise	practice	Guided	2	0.5	0	0.2363281	0.45624	-1.45482	-0.80113	0.802324254575714	0.251751	-9.653981	-2.375636
Trial1	3	1	noBlindfold	clockwise	practice	Guided	2	0.5	0	0.2563324	0.45625	-1.45482	-0.80114	0.802333707164031	0.255375	-9.708994	-2.36691
Trial1	3	1	noBlindfold	clockwise	practice	Guided	2	0.5	0	0.2763367	0.45626	-1.45482	-0.80113	0.802323164137433	0.014639	-9.641286	-2.25585
Trial1	3	1	noBlindfold	clockwise	practice	Guided	2	0.5	0	0.2963257	0.45626	-1.45482	-0.80113	0.802323164137433	-0.130314	-9.620127	-2.180765
Trial1	3	1	noBlindfold	clockwise	practice	Guided	2	0.5	0	0.31633	0.45625	-1.45482	-0.80113	0.802323708481909	-0.23464	-9.653981	-2.216842
Trial1	3	1	noBlindfold	clockwise	practice	Guided	2	0.5	0	0.3363342	0.45624	-1.45482	-0.80113	0.802324254575714	-0.32966	-9.666676	-2.240814
Trial1	3	1	noBlindfold	clockwise	practice	Guided	2	0.5	0	0.3563232	0.45624	-1.45482	-0.80114	0.802334253251031	-0.284479	-9.734385	-2.280191
Trial1	3	1	noBlindfold	clockwise	practice	Guided	2	0.5	0	0.3763275	0.45622	-1.45483	-0.80114	0.802335345798839	-0.164249	-9.679372	-2.4248
Trial1	3	1	noBlindfold	clockwise	practice	Guided	2	0.5	0	0.3963318	0.45622	-1.45483	-0.80115	0.802345284945066	-0.102499	-9.683604	-2.458822
Trial1	3	1	noBlindfold	clockwise	practice	Guided	2	0.5	0	0.4163361	0.45622	-1.45483	-0.80116	0.802355283607509	-0.04834	-9.738617	-2.506081
Trial1	3	1	noBlindfold	clockwise	practice	Guided	2	0.5	0	0.4363251	0.45622	-1.45483	-0.80117	0.802365282270325	0.045991	-9.76824	-2.520946
Trial1	3	1	noBlindfold	clockwise	practice	Guided	2	0.5	0	0.4563293	0.45622	-1.45484	-0.80118	0.802375280933512	0.046845	-9.708994	-2.469993
Trial1	3	1	noBlindfold	clockwise	practice	Guided	2	0.5	0	0.4763336	0.45622	-1.45484	-0.80118	0.802375280933512	-0.039812	-9.598968	-2.378265
Trial1	3	1	noBlindfold	clockwise	practice	Guided	2	0.5	0	0.4963226	0.45622	-1.45483	-0.80118	0.802375280933512	-0.088468	-9.603199	-2.347605
Trial1	3	1	noBlindfold	clockwise	practice	Guided	2	0.5	0	0.5163269	0.45621	-1.45483	-0.80117	0.802365825457754	-0.133736	-9.565113	-2.303992
Trial1	3	1	noBlindfold	clockwise	practice	Guided	2	0.5	0	0.5363312	0.45621	-1.45483	-0.80117	0.802365825457754	-0.140414	-9.598968	-2.266271
Trial1	3	1	noBlindfold	clockwise	practice	Guided	2	0.5	0	0.5563354	0.45621	-1.45482	-0.80116	0.802355826801708	-0.109696	-9.527027	-2.196438
Trial1	3	1	noBlindfold	clockwise	practice	Guided	2	0.5	0	0.5763245	0.4562	-1.45482	-0.80115	0.802346374723932	-0.063964	-9.662445	-2.201752
Trial1	3	1	noBlindfold	clockwise	practice	Guided	2	0.5	0	0.5963287	0.4562	-1.45482	-0.80115	0.802346374723932	-0.090369	-9.641286	-2.186561
Trial1	3	1	noBlindfold	clockwise	practice	Guided	2	0.5	0	0.616333	0.4562	-1.45482	-0.80115	0.802346374723932	-0.076222	-9.590504	-2.206817
Trial1	3	1	noBlindfold	clockwise	practice	Guided	2	0.5	0	0.6363373	0.4562	-1.45482	-0.80115	0.802346374723932	-0.118376	-9.539722	-2.23949
Trial1	3	1	noBlindfold	clockwise	practice	Guided	2	0.5	0	0.6563263	0.45619	-1.45481	-0.80114	0.802336982300476	-0.144455	-9.560881	-2.253003
Trial1	3	1	noBlindfold	clockwise	practice	Guided	2	0.5	0	0.6763306	0.45619	-1.45481	-0.80114	0.802336982300476	-0.116734	-9.603199	-2.230746
Trial1	3	1	noBlindfold	clockwise	practice	Guided	2	0.5	0	0.6963348	0.45619	-1.45481	-0.80114	0.802336982300476	-0.105698	-9.645517	-2.204557
Trial1	3	1	noBlindfold	clockwise	practice	Guided	2	0.5	0	0.7163239	0.45618	-1.45481	-0.80114	0.802337527506684	-0.107575	-9.624358	-2.238614
Trial1	3	1	noBlindfold	clockwise	practice	Guided	2	0.5	0	0.7363281	0.45618	-1.45481	-0.80114	0.802337527506684	-0.135105	-9.603199	-2.206533
Trial1	3	1	noBlindfold	clockwise	practice	Guided	2	0.5	0	0.7563324	0.45618	-1.45481	-0.80113	0.802327528872171	-0.146558	-9.603199	-2.241725
Trial1	3	1	noBlindfold	clockwise	practice	Guided	2	0.5	0	0.7763367	0.45617	-1.45481	-0.80113	0.802328075837091	-0.195062	-9.586272	-2.279464
Trial1	3	1	noBlindfold	clockwise	practice	Guided	2	0.5	0	0.7963257	0.45616	-1.45481	-0.80113	0.802328621298188	-0.203146	-9.569345	-2.261999
Trial1	3	1	noBlindfold	clockwise	practice	Guided	2	0.5	0	0.81633	0.45616	-1.45481	-0.80113	0.802328621298188	-0.186727	-9.58204	-2.252413
Trial1	3	1	noBlindfold	clockwise	practice	Guided	2	0.5	0	0.8363342	0.45615	-1.45481	-0.80113	0.802329168511944	-0.263196	-9.586272	-2.249068
Trial1	3	1	noBlindfold	clockwise	practice	Guided	2	0.5	0	0.8563232	0.45615	-1.4548	-0.80114	0.802339167126024	-0.248155	-9.62859	-2.281988
Trial1	3	1	noBlindfold	clockwise	practice	Guided	2	0.5	0	0.8763275	0.45614	-1.45481	-0.80114	0.802339712828413	-0.222574	-9.713226	-2.34389
Trial1	3	1	noBlindfold	clockwise	practice	Guided	2	0.5	0	0.8963318	0.45613	-1.45481	-0.80114	0.8023402619137	-0.256281	-9.72169	-2.282534
Trial1	3	1	noBlindfold	clockwise	practice	Guided	2	0.5	0	0.9163361	0.45613	-1.45482	-0.80114	0.8023402619137	-0.22721	-9.704763	-2.272095
Trial1	3	1	noBlindfold	clockwise	practice	Guided	2	0.5	0	0.9363251	0.45612	-1.45482	-0.80114	0.802340806234661	-0.231045	-9.730153	-2.268717
Trial1	3	1	noBlindfold	clockwise	practice	Guided	2	0.5	0	0.9563293	0.45612	-1.45482	-0.80113	0.802330807641007	-0.22562	-9.79363	-2.229575
Trial1	3	1	noBlindfold	clockwise	practice	Guided	2	0.5	0	0.9763336	0.4561	-1.45484	-0.80112	0.802321964124182	-0.275006	-9.806326	-2.122618
Trial1	3	1	noBlindfold	clockwise	practice	Guided	2	0.5	0	0.9963226	0.4561	-1.45484	-0.80112	0.802321964124182	-0.315727	-9.831717	-2.08294
Trial1	3	1	noBlindfold	clockwise	practice	Guided	2	0.5	0	1.016327	0.45609	-1.45485	-0.80111	0.802312452372798	-0.299028	-9.861339	-2.013957
Trial1	3	1	noBlindfold	clockwise	practice	Guided	2	0.5	0	1.036331	0.45608	-1.45485	-0.8011	0.802303061421344	-0.355498	-9.819021	-1.992303
Trial1	3	1	noBlindfold	clockwise	practice	Guided	2	0.5	0	1.056335	0.45607	-1.45486	-0.80107	0.802273671861614	-0.354569	-9.789399	-1.941344
Trial1	3	1	noBlindfold	clockwise	practice	Guided	2	0.5	0	1.076324	0.45605	-1.45487	-0.80106	0.802264709044396	-0.431944	-9.806326	-1.861716
Trial1	3	1	noBlindfold	clockwise	practice	Guided	2	0.5	0	1.096329	0.45604	-1.45487	-0.80105	0.802255317020722	-0.400144	-9.772471	-1.82989
Trial1	3	1	noBlindfold	clockwise	practice	Guided	2	0.5	0	1.116333	0.45603	-1.45487	-0.80103	0.802235928239767	-0.401861	-9.764008	-1.804553
Trial1	3	1	noBlindfold	clockwise	practice	Guided	2	0.5	0	1.136337	0.45602	-1.45487	-0.80102	0.802226419103099	-0.422964	-9.764008	-1.805971
Trial1	3	1	noBlindfold	clockwise	practice	Guided	2	0.5	0	1.156326	0.45601	-1.45487	-0.801	0.802207030621429	-0.388351	-9.785167	-1.825661
Trial1	3	1	noBlindfold	clockwise	practice	Guided	2	0.5	0	1.176331	0.45598	-1.45488	-0.80099	0.802198676739911	-0.417907	-9.848644	-1.818351
Trial1	3	1	noBlindfold	clockwise	practice	Guided	2	0.5	0	1.196335	0.45597	-1.45488	-0.80098	0.802189287318464	-0.462682	-9.823253	-1.783186
Trial1	3	1	noBlindfold	clockwise	practice	Guided	2	0.5	0	1.216324	0.45596	-1.45489	-0.80097	0.802179777369967	-0.516185	-9.810558	-1.740144
Trial1	3	1	noBlindfold	clockwise	practice	Guided	2	0.5	0	1.236328	0.45594	-1.45489	-0.80096	0.802170936531884	-0.526615	-9.844412	-1.715378
Trial1	3	1	noBlindfold	clockwise	practice	Guided	2	0.5	0	1.256332	0.45592	-1.45489	-0.80094	0.802152099406228	-0.6049	-9.827485	-1.68755
Trial1	3	1	noBlindfold	clockwise	practice	Guided	2	0.5	0	1.276337	0.45588	-1.4549	-0.80093	0.802144238622065	-0.58604	-9.806326	-1.715116
Trial1	3	1	noBlindfold	clockwise	practice	Guided	2	0.5	0	1.296326	0.45586	-1.4549	-0.80092	0.802135399882744	-0.604914	-9.819021	-1.716534
Trial1	3	1	noBlindfold	clockwise	practice	Guided	2	0.5	0	1.31633	0.45583	-1.4549	-0.80092	0.80213705352825	-0.566063	-9.861339	-1.696809
Trial1	3	1	noBlindfold	clockwise	practice	Guided	2	0.5	0	1.336334	0.45581	-1.45491	-0.80091	0.802128154924784	-0.577043	-9.857107	-1.722989
Trial1	3	1	noBlindfold	clockwise	practice	Guided	2	0.5	0	1.356323	0.45579	-1.45491	-0.8009	0.802119258487267	-0.567494	-9.848644	-1.675693
Trial1	3	1	noBlindfold	clockwise	practice	Guided	2	0.5	0	1.376328	0.45575	-1.45491	-0.8009	0.802121465493254	-0.622115	-9.874035	-1.683595
Trial1	3	1	noBlindfold	clockwise	practice	Guided	2	0.5	0	1.396332	0.45573	-1.45491	-0.80089	0.802112630116743	-0.664621	-9.802094	-1.681357
Trial1	3	1	noBlindfold	clockwise	practice	Guided	2	0.5	0	1.416336	0.4557	-1.45491	-0.80088	0.802104227576868	-0.67566	-9.759776	-1.58115
Trial1	3	1	noBlindfold	clockwise	practice	Guided	2	0.5	0	1.436325	0.45567	-1.4549	-0.80087	0.802095946870318	-0.694533	-9.738617	-1.552728
Trial1	3	1	noBlindfold	clockwise	practice	Guided	2	0.5	0	1.456329	0.45564	-1.4549	-0.80086	0.802087607811279	-0.742976	-9.780935	-1.526283
Trial1	3	1	noBlindfold	clockwise	practice	Guided	2	0.5	0	1.476334	0.45559	-1.4549	-0.80086	0.802090373458937	-0.687759	-9.831717	-1.654051
Trial1	3	1	noBlindfold	clockwise	practice	Guided	2	0.5	0	1.496323	0.45556	-1.4549	-0.80086	0.802092034007515	-0.677898	-9.797862	-1.677968
Trial1	3	1	noBlindfold	clockwise	practice	Guided	2	0.5	0	1.516327	0.45553	-1.4549	-0.80086	0.802093698977931	-0.640478	-9.814789	-1.671191
Trial1	3	1	noBlindfold	clockwise	practice	Guided	2	0.5	0	1.536331	0.45551	-1.4549	-0.80086	0.802094807928297	-0.63005	-9.806326	-1.692586
Trial1	3	1	noBlindfold	clockwise	practice	Guided	2	0.5	0	1.556335	0.45549	-1.4549	-0.80086	0.802095915721897	-0.618206	-9.819021	-1.742687
Trial1	3	1	noBlindfold	clockwise	practice	Guided	2	0.5	0	1.576324	0.45544	-1.4549	-0.80087	0.802108692112713	-0.63086	-9.802094	-1.798988
Trial1	3	1	noBlindfold	clockwise	practice	Guided	2	0.5	0	1.596329	0.45541	-1.4549	-0.80087	0.802110358230971	-0.625237	-9.79363	-1.827972
Trial1	3	1	noBlindfold	clockwise	practice	Guided	2	0.5	0	1.616333	0.45539	-1.4549	-0.80088	0.802121410376666	-0.62776	-9.797862	-1.853589
Trial1	3	1	noBlindfold	clockwise	practice	Guided	2	0.5	0	1.636337	0.45537	-1.4549	-0.80088	0.80212252277928	-0.623228	-9.827485	-1.921146
Trial1	3	1	noBlindfold	clockwise	practice	Guided	2	0.5	0	1.656326	0.45535	-1.4549	-0.8009	0.802143631788509	-0.575383	-9.814789	-1.926753
Trial1	3	1	noBlindfold	clockwise	practice	Guided	2	0.5	0	1.676331	0.45531	-1.45491	-0.80091	0.802155855390484	-0.559317	-9.878266	-1.992894
Trial1	3	1	noBlindfold	clockwise	practice	Guided	2	0.5	0	1.696335	0.45529	-1.45491	-0.80092	0.802166967752829	-0.562681	-9.907889	-2.065518
Trial1	3	1	noBlindfold	clockwise	practice	Guided	2	0.5	0	1.716324	0.45527	-1.45492	-0.80093	0.802178022734637	-0.571692	-9.865571	-2.05764
Trial1	3	1	noBlindfold	clockwise	practice	Guided	2	0.5	0	1.736328	0.45525	-1.45492	-0.80094	0.80218919554874	-0.576498	-9.84018	-2.020489
Trial1	3	1	noBlindfold	clockwise	practice	Guided	2	0.5	0	1.756332	0.45523	-1.45492	-0.80096	0.802210247782697	-0.595062	-9.852876	-2.08889
Trial1	3	1	noBlindfold	clockwise	practice	Guided	2	0.5	0	1.776337	0.45518	-1.45493	-0.80096	0.802213040215348	-0.63393	-9.895194	-2.078766
Trial1	3	1	noBlindfold	clockwise	practice	Guided	2	0.5	0	1.796326	0.45516	-1.45493	-0.80097	0.802224096139575	-0.631099	-9.882498	-2.12099
Trial1	3	1	noBlindfold	clockwise	practice	Guided	2	0.5	0	1.81633	0.45514	-1.45493	-0.80098	0.802235271556183	-0.581298	-9.88673	-2.107185
Trial1	3	1	noBlindfold	clockwise	practice	Guided	2	0.5	0	1.836334	0.45512	-1.45493	-0.80099	0.80224633008669	-0.570872	-9.852876	-2.14094
Trial1	3	1	noBlindfold	clockwise	practice	Guided	2	0.5	0	1.856323	0.4551	-1.45493	-0.801	0.802257445263537	-0.535112	-9.890962	-2.161202
Trial1	3	1	noBlindfold	clockwise	practice	Guided	2	0.5	0	1.876328	0.45506	-1.45493	-0.80101	0.802269682501992	-0.503852	-9.916353	-2.248168
Trial1	3	1	noBlindfold	clockwise	practice	Guided	2	0.5	0	1.896332	0.45505	-1.45494	-0.80102	0.802280181825565	-0.46755	-9.852876	-2.238025
Trial1	3	1	noBlindfold	clockwise	practice	Guided	2	0.5	0	1.916336	0.45504	-1.45494	-0.80103	0.802290798612067	-0.481609	-9.903657	-2.263642
Trial1	3	1	noBlindfold	clockwise	practice	Guided	2	0.5	0	1.936325	0.45502	-1.45494	-0.80104	0.802301857822713	-0.478801	-9.912121	-2.242248
Trial1	3	1	noBlindfold	clockwise	practice	Guided	2	0.5	0	1.956329	0.45501	-1.45494	-0.80105	0.802312417107223	-0.478537	-9.878266	-2.224788
Trial1	3	1	noBlindfold	clockwise	practice	Guided	2	0.5	0	1.976334	0.45498	-1.45494	-0.80106	0.80232403883543	-0.447566	-9.929048	-2.265597
Trial1	3	1	noBlindfold	clockwise	practice	Guided	2	0.5	0	1.996323	0.45497	-1.45494	-0.80107	0.802334656414837	-0.427303	-9.903657	-2.251515
Trial1	3	1	noBlindfold	clockwise	practice	Guided	2	0.5	0	2.016327	0.45496	-1.45494	-0.80107	0.802335216803421	-0.432655	-9.945975	-2.298523
Trial1	3	1	noBlindfold	clockwise	practice	Guided	2	0.5	0	2.036331	0.45495	-1.45495	-0.80108	0.802345717261937	-0.445039	-10.02215	-2.29824
Trial1	3	1	noBlindfold	clockwise	practice	Guided	2	0.5	0	2.056335	0.45494	-1.45495	-0.80109	0.802356275668384	-0.405906	-10.01368	-2.317936
Trial1	3	1	noBlindfold	clockwise	practice	Guided	2	0.5	0	2.076324	0.45492	-1.45496	-0.8011	0.80236739839729	-0.411826	-9.962902	-2.292885
Trial1	3	1	noBlindfold	clockwise	practice	Guided	2	0.5	0	2.096329	0.45491	-1.45496	-0.8011	0.802367961060031	-0.44419	-9.950207	-2.316261
Trial1	3	1	noBlindfold	clockwise	practice	Guided	2	0.5	0	2.116333	0.4549	-1.45496	-0.80111	0.80237846041131	-0.417744	-9.920584	-2.343833
Trial1	3	1	noBlindfold	clockwise	practice	Guided	2	0.5	0	2.136337	0.45488	-1.45496	-0.80111	0.802379584669113	-0.396632	-9.929048	-2.330034
Trial1	3	1	noBlindfold	clockwise	practice	Guided	2	0.5	0	2.156326	0.45487	-1.45496	-0.80112	0.802390203385406	-0.387621	-9.945975	-2.337913
Trial1	3	1	noBlindfold	clockwise	practice	Guided	2	0.5	0	2.176331	0.45486	-1.45497	-0.80113	0.802400704867911	-0.312637	-9.93328	-2.379543
Trial1	3	1	noBlindfold	clockwise	practice	Guided	2	0.5	0	2.196335	0.45485	-1.45496	-0.80113	0.802401266579034	-0.338136	-9.890962	-2.37701
Trial1	3	1	noBlindfold	clockwise	practice	Guided	2	0.5	0	2.216324	0.45484	-1.45496	-0.80114	0.802411827799956	-0.271586	-9.907889	-2.419201
Trial1	3	1	noBlindfold	clockwise	practice	Guided	2	0.5	0	2.236328	0.45483	-1.45496	-0.80115	0.802422329621665	-0.272011	-9.958671	-2.474366
Trial1	3	1	noBlindfold	clockwise	practice	Guided	2	0.5	0	2.256332	0.45483	-1.45496	-0.80117	0.802442325026926	-0.255832	-9.945975	-2.502501
Trial1	3	1	noBlindfold	clockwise	practice	Guided	2	0.5	0	2.276337	0.45481	-1.45497	-0.80118	0.802453448629031	-0.208592	-9.929048	-2.529495
Trial1	3	1	noBlindfold	clockwise	practice	Guided	2	0.5	0	2.296326	0.45481	-1.45497	-0.80118	0.802453448629031	-0.247365	-9.865571	-2.392131
Trial1	3	1	noBlindfold	clockwise	practice	Guided	2	0.5	0	2.31633	0.4548	-1.45496	-0.80119	0.802464008608002	-0.2064	-9.835948	-2.495418
Trial1	3	1	noBlindfold	clockwise	practice	Guided	2	0.5	0	2.336334	0.4548	-1.45496	-0.80119	0.802464008608002	-0.211907	-9.874035	-2.535675
Trial1	3	1	noBlindfold	clockwise	practice	Guided	2	0.5	0	2.356323	0.45479	-1.45496	-0.80121	0.802484568052539	-0.212367	-9.916353	-2.529748
Trial1	3	1	noBlindfold	clockwise	practice	Guided	2	0.5	0	2.376328	0.45478	-1.45496	-0.80121	0.802485130575906	-0.140674	-9.831717	-2.58432
Trial1	3	1	noBlindfold	clockwise	practice	Guided	2	0.5	0	2.396332	0.45478	-1.45495	-0.80122	0.802495068735708	-0.138906	-9.827485	-2.54603
Trial1	3	1	noBlindfold	clockwise	practice	Guided	2	0.5	0	2.416336	0.45477	-1.45495	-0.80122	0.80249563305563	-0.102236	-9.802094	-2.522367
Trial1	3	1	noBlindfold	clockwise	practice	Guided	2	0.5	0	2.436325	0.45477	-1.45495	-0.80122	0.80249563305563	-0.125813	-9.780935	-2.485775
Trial1	3	1	noBlindfold	clockwise	practice	Guided	2	0.5	0	2.456329	0.45477	-1.45494	-0.80122	0.80249563305563	-0.082378	-9.776703	-2.499831
Trial1	3	1	noBlindfold	clockwise	practice	Guided	2	0.5	0	2.476334	0.45476	-1.45493	-0.80122	0.802496195820027	-0.098576	-9.759776	-2.445779
Trial1	3	1	noBlindfold	clockwise	practice	Guided	2	0.5	0	2.496323	0.45476	-1.45493	-0.80122	0.802496195820027	-0.096259	-9.72169	-2.428036
Trial1	3	1	noBlindfold	clockwise	practice	Guided	2	0.5	0	2.516327	0.45476	-1.45492	-0.80122	0.802496195820027	-0.108008	-9.725922	-2.429446
Trial1	3	1	noBlindfold	clockwise	practice	Guided	2	0.5	0	2.536331	0.45476	-1.45492	-0.80122	0.802496195820027	-0.155789	-9.704763	-2.41144
Trial1	3	1	noBlindfold	clockwise	practice	Guided	2	0.5	0	2.556335	0.45475	-1.45491	-0.80121	0.802486822249833	-0.130655	-9.704763	-2.405515
Trial1	3	1	noBlindfold	clockwise	practice	Guided	2	0.5	0	2.576324	0.45475	-1.4549	-0.80121	0.802486822249833	-0.132193	-9.72169	-2.380171
Trial1	3	1	noBlindfold	clockwise	practice	Guided	2	0.5	0	2.596329	0.45474	-1.4549	-0.80121	0.802487386950036	-0.148153	-9.717458	-2.401277
Trial1	3	1	noBlindfold	clockwise	practice	Guided	2	0.5	0	2.616333	0.45474	-1.4549	-0.80121	0.802487386950036	-0.106986	-9.708994	-2.374241
Trial1	3	1	noBlindfold	clockwise	practice	Guided	2	0.5	0	2.636337	0.45474	-1.45489	-0.80121	0.802487386950036	-0.095665	-9.717458	-2.352276
Trial1	3	1	noBlindfold	clockwise	practice	Guided	2	0.5	0	2.656326	0.45474	-1.45489	-0.8012	0.802477329799034	-0.103193	-9.704763	-2.330311
Trial1	3	1	noBlindfold	clockwise	practice	Guided	2	0.5	0	2.676331	0.45473	-1.45489	-0.8012	0.80247789463087	-0.078025	-9.683604	-2.359575
Trial1	3	1	noBlindfold	clockwise	practice	Guided	2	0.5	0	2.696335	0.45473	-1.45488	-0.8012	0.80247789463087	-0.130881	-9.683604	-2.329185
Trial1	3	1	noBlindfold	clockwise	practice	Guided	2	0.5	0	2.716324	0.45473	-1.45488	-0.80119	0.802467956506797	-0.099009	-9.645517	-2.297361
Trial1	3	1	noBlindfold	clockwise	practice	Guided	2	0.5	0	2.736328	0.45472	-1.45487	-0.80119	0.802468519788561	-0.132708	-9.641286	-2.299618
Trial1	3	1	noBlindfold	clockwise	practice	Guided	2	0.5	0	2.756332	0.45472	-1.45487	-0.80118	0.802458522162178	-0.116314	-9.649749	-2.290038
Trial1	3	1	noBlindfold	clockwise	practice	Guided	2	0.5	0	2.776337	0.45472	-1.45487	-0.80118	0.802458522162178	-0.050886	-9.679372	-2.251725
Trial1	3	1	noBlindfold	clockwise	practice	Guided	2	0.5	0	2.796326	0.45472	-1.45487	-0.80117	0.802448524536192	-0.057857	-9.670908	-2.270024
Trial1	3	1	noBlindfold	clockwise	practice	Guided	2	0.5	0	2.81633	0.45471	-1.45486	-0.80117	0.802449087955811	-0.05893	-9.713226	-2.256505
Trial1	3	1	noBlindfold	clockwise	practice	Guided	2	0.5	0	2.836334	0.45471	-1.45486	-0.80117	0.802449087955811	-0.050711	-9.708994	-2.251713
Trial1	3	1	noBlindfold	clockwise	practice	Guided	2	0.5	0	2.856323	0.45471	-1.45486	-0.80116	0.802439090337242	-0.086124	-9.725922	-2.228637
Trial1	3	1	noBlindfold	clockwise	practice	Guided	2	0.5	0	2.876328	0.4547	-1.45487	-0.80115	0.802429657958999	-0.164243	-9.797862	-2.19994
Trial1	3	1	noBlindfold	clockwise	practice	Guided	2	0.5	0	2.896332	0.4547	-1.45487	-0.80115	0.802429657958999	-0.178523	-9.755544	-2.175449
Trial1	3	1	noBlindfold	clockwise	practice	Guided	2	0.5	0	2.916336	0.4547	-1.45487	-0.80114	0.802419719857856	-0.191117	-9.759776	-2.112673
Trial1	3	1	noBlindfold	clockwise	practice	Guided	2	0.5	0	2.936325	0.45469	-1.45487	-0.80113	0.802410285943198	-0.217784	-9.776703	-2.062564
Trial1	3	1	noBlindfold	clockwise	practice	Guided	2	0.5	0	2.956329	0.45468	-1.45487	-0.80111	0.802390856254594	-0.22809	-9.76824	-2.064254
Trial1	3	1	noBlindfold	clockwise	practice	Guided	2	0.5	0	2.976334	0.45467	-1.45488	-0.8011	0.802381482133751	-0.194976	-9.789399	-1.985693
Trial1	3	1	noBlindfold	clockwise	practice	Guided	2	0.5	0	2.996323	0.45467	-1.45488	-0.80109	0.802371484546105	-0.237645	-9.797862	-2.043688
Trial1	3	1	noBlindfold	clockwise	practice	Guided	2	0.5	0	3.016327	0.45466	-1.45488	-0.80108	0.802362052745551	-0.285707	-9.79363	-1.95784
Trial1	3	1	noBlindfold	clockwise	practice	Guided	2	0.5	0	3.036331	0.45465	-1.45488	-0.80107	0.802352680593429	-0.227361	-9.742849	-1.877589
Trial1	3	1	noBlindfold	clockwise	practice	Guided	2	0.5	0	3.056335	0.45465	-1.45488	-0.80104	0.802322687877578	-0.257946	-9.742849	-1.862672
Trial1	3	1	noBlindfold	clockwise	practice	Guided	2	0.5	0	3.076324	0.45463	-1.45488	-0.80102	0.80230382333117	-0.295772	-9.725922	-1.737964
Trial1	3	1	noBlindfold	clockwise	practice	Guided	2	0.5	0	3.096329	0.45462	-1.45488	-0.80101	0.802294449932385	-0.308626	-9.725922	-1.670964
Trial1	3	1	noBlindfold	clockwise	practice	Guided	2	0.5	0	3.116333	0.45462	-1.45487	-0.80099	0.802274454835123	-0.336395	-9.704763	-1.633518
Trial1	3	1	noBlindfold	clockwise	practice	Guided	2	0.5	0	3.136337	0.45461	-1.45487	-0.80098	0.802265083275569	-0.343586	-9.662445	-1.652095
Trial1	3	1	noBlindfold	clockwise	practice	Guided	2	0.5	0	3.156326	0.4546	-1.45487	-0.80094	0.802225717570298	-0.313372	-9.670908	-1.594936
Trial1	3	1	noBlindfold	clockwise	practice	Guided	2	0.5	0	3.176331	0.45458	-1.45486	-0.80093	0.802216792493244	-0.334266	-9.687835	-1.532716
Trial1	3	1	noBlindfold	clockwise	practice	Guided	2	0.5	0	3.196335	0.45457	-1.45486	-0.80091	0.802197422306344	-0.339215	-9.679372	-1.520323
Trial1	3	1	noBlindfold	clockwise	practice	Guided	2	0.5	0	3.216324	0.45456	-1.45486	-0.8009	0.802187993642495	-0.375693	-9.637054	-1.480353
Trial1	3	1	noBlindfold	clockwise	practice	Guided	2	0.5	0	3.236328	0.45455	-1.45485	-0.80088	0.802168562558266	-0.347973	-9.598968	-1.495255
Trial1	3	1	noBlindfold	clockwise	practice	Guided	2	0.5	0	3.256332	0.45454	-1.45485	-0.80086	0.802149196202663	-0.319988	-9.594736	-1.499752
Trial1	3	1	noBlindfold	clockwise	practice	Guided	2	0.5	0	3.276337	0.45452	-1.45484	-0.80086	0.802150329756781	-0.306495	-9.637054	-1.556304
Trial1	3	1	noBlindfold	clockwise	practice	Guided	2	0.5	0	3.296326	0.45452	-1.45484	-0.80085	0.802140391793304	-0.305261	-9.62859	-1.573183
Trial1	3	1	noBlindfold	clockwise	practice	Guided	2	0.5	0	3.31633	0.45451	-1.45484	-0.80084	0.802130960453896	-0.317813	-9.603199	-1.574023
Trial1	3	1	noBlindfold	clockwise	practice	Guided	2	0.5	0	3.336334	0.4545	-1.45484	-0.80084	0.802131528400693	-0.293503	-9.594736	-1.55543
Trial1	3	1	noBlindfold	clockwise	practice	Guided	2	0.5	0	3.356323	0.45449	-1.45483	-0.80083	0.802122097330978	-0.331674	-9.624358	-1.553745
Trial1	3	1	noBlindfold	clockwise	practice	Guided	2	0.5	0	3.376328	0.45448	-1.45483	-0.80083	0.802122663842431	-0.34044	-9.687835	-1.617627
Trial1	3	1	noBlindfold	clockwise	practice	Guided	2	0.5	0	3.396332	0.45447	-1.45484	-0.80082	0.802113236425343	-0.35919	-9.704763	-1.581031
Trial1	3	1	noBlindfold	clockwise	practice	Guided	2	0.5	0	3.416336	0.45446	-1.45484	-0.80082	0.802113801500303	-0.337665	-9.658213	-1.583831
Trial1	3	1	noBlindfold	clockwise	practice	Guided	2	0.5	0	3.436325	0.45445	-1.45484	-0.80082	0.802114371775577	-0.356977	-9.603199	-1.546952
Trial1	3	1	noBlindfold	clockwise	practice	Guided	2	0.5	0	3.456329	0.45444	-1.45483	-0.80081	0.80210494137661	-0.382186	-9.603199	-1.54864
Trial1	3	1	noBlindfold	clockwise	practice	Guided	2	0.5	0	3.476334	0.45442	-1.45483	-0.80081	0.802106077486047	-0.359976	-9.624358	-1.559877
Trial1	3	1	noBlindfold	clockwise	practice	Guided	2	0.5	0	3.496323	0.45441	-1.45483	-0.80081	0.802106644880171	-0.350275	-9.62859	-1.589143
Trial1	3	1	noBlindfold	clockwise	practice	Guided	2	0.5	0	3.516327	0.4544	-1.45483	-0.80081	0.80210721409243	-0.328204	-9.637054	-1.603477
Trial1	3	1	noBlindfold	clockwise	practice	Guided	2	0.5	0	3.536331	0.45439	-1.45482	-0.80081	0.802107781734655	-0.328657	-9.62859	-1.578983
Trial1	3	1	noBlindfold	clockwise	practice	Guided	2	0.5	0	3.556335	0.45439	-1.45482	-0.80081	0.802107781734655	-0.318119	-9.620127	-1.607966
Trial1	3	1	noBlindfold	clockwise	practice	Guided	2	0.5	0	3.576324	0.45437	-1.45482	-0.80081	0.802108919086082	-0.303494	-9.658213	-1.696054
Trial1	3	1	noBlindfold	clockwise	practice	Guided	2	0.5	0	3.596344	0.45436	-1.45482	-0.80082	0.80211948784913	-0.336587	-9.696299	-1.7836
Trial1	3	1	noBlindfold	clockwise	practice	Guided	2	0.5	0	3.616333	0.45435	-1.45482	-0.80083	0.802130053331523	-0.319292	-9.683604	-1.773451
Trial1	3	1	noBlindfold	clockwise	practice	Guided	2	0.5	0	3.636322	0.45435	-1.45482	-0.80083	0.802130053331523	-0.318609	-9.700531	-1.781888
Trial1	3	1	noBlindfold	clockwise	practice	Guided	2	0.5	0	3.656342	0.45434	-1.45483	-0.80085	0.802150616268426	-0.323539	-9.730153	-1.820163
Trial1	3	1	noBlindfold	clockwise	practice	Guided	2	0.5	0	3.676331	0.45432	-1.45484	-0.80085	0.802151754805807	-0.333134	-9.76824	-1.873907
Trial1	3	1	noBlindfold	clockwise	practice	Guided	2	0.5	0	3.69632	0.45431	-1.45484	-0.80086	0.802162262925234	-0.36933	-9.696299	-1.840419
Trial1	3	1	noBlindfold	clockwise	practice	Guided	2	0.5	0	3.716339	0.4543	-1.45484	-0.80087	0.802172828965518	-0.371751	-9.700531	-1.857862
Trial1	3	1	noBlindfold	clockwise	practice	Guided	2	0.5	0	3.736328	0.45429	-1.45484	-0.80087	0.802173401202172	-0.372486	-9.692067	-1.85335
Trial1	3	1	noBlindfold	clockwise	practice	Guided	2	0.5	0	3.756317	0.45428	-1.45484	-0.80088	0.802183906263676	-0.432648	-9.717458	-1.871929
Trial1	3	1	noBlindfold	clockwise	practice	Guided	2	0.5	0	3.776337	0.45426	-1.45484	-0.80088	0.802185047948635	-0.450098	-9.641286	-1.833096
Trial1	3	1	noBlindfold	clockwise	practice	Guided	2	0.5	0	3.796326	0.45424	-1.45484	-0.80088	0.802186188431913	-0.477426	-9.615895	-1.805231
Trial1	3	1	noBlindfold	clockwise	practice	Guided	2	0.5	0	3.816315	0.45423	-1.45483	-0.80089	0.802196814785122	-0.535409	-9.598968	-1.837895
Trial1	3	1	noBlindfold	clockwise	practice	Guided	2	0.5	0	3.836334	0.45421	-1.45483	-0.80089	0.802197955999047	-0.616481	-9.645517	-1.797665
Trial1	3	1	noBlindfold	clockwise	practice	Guided	2	0.5	0	3.856323	0.45418	-1.45483	-0.80089	0.802199669602698	-0.674777	-9.62859	-1.771776
Trial1	3	1	noBlindfold	clockwise	practice	Guided	2	0.5	0	3.876343	0.45412	-1.45481	-0.8009	0.802213036145649	-0.814101	-9.527027	-1.908327
Trial1	3	1	noBlindfold	clockwise	practice	Guided	2	0.5	0	3.896332	0.45408	-1.4548	-0.80092	0.802235320538392	-0.954246	-9.518563	-2.159445
Trial1	3	1	noBlindfold	clockwise	practice	Guided	2	0.5	0	3.916321	0.45404	-1.4548	-0.80095	0.802267542729788	-1.183899	-9.611663	-2.467441
Trial1	3	1	noBlindfold	clockwise	practice	Guided	2	0.5	0	3.93634	0.45397	-1.4548	-0.80099	0.802311485069871	-1.58816	-9.662445	-2.511413
Trial1	3	1	noBlindfold	clockwise	practice	Guided	2	0.5	0	3.956329	0.45388	-1.45481	-0.80114	0.802466430595999	-2.204917	-9.594736	-2.739226
Trial1	3	1	noBlindfold	clockwise	practice	Guided	2	0.5	0	3.976318	0.45329	-1.4547	-0.80132	0.802680254717698	-3.57925	-9.103847	-3.123227
Trial1	3	1	noBlindfold	clockwise	practice	Guided	2	0.5	0	3.996338	0.45184	-1.45458	-0.80149	0.802935625425981	-4.396337	-8.968429	-3.222941
Trial1	3	1	noBlindfold	clockwise	practice	Guided	2	0.5	0	4.016327	0.4488	-1.45448	-0.80164	0.803273417906201	-5.158056	-8.706058	-3.405723
Trial1	3	1	noBlindfold	clockwise	practice	Guided	2	0.5	0	4.036316	0.44347	-1.45435	-0.8017099	0.803700494365457	-5.889803	-8.409832	-3.485471
Trial1	3	1	noBlindfold	clockwise	practice	Guided	2	0.5	0	4.056335	0.43521	-1.4542	-0.80188	0.804493183996527	-6.335586	-8.092447	-3.483267
Trial1	3	1	noBlindfold	clockwise	practice	Guided	2	0.5	0	4.076324	0.40768	-1.454	-0.8021801	0.807474963710238	-7.075106	-8.045897	-4.435612
Trial1	3	1	noBlindfold	clockwise	practice	Guided	2	0.5	0	4.096344	0.38831	-1.45404	-0.80262	0.810353943426646	-7.399476	-8.257487	-5.317744
Trial1	3	1	noBlindfold	clockwise	practice	Guided	2	0.5	0	4.116333	0.36333	-1.45412	-0.80304	0.814586941627366	-7.885006	-8.3125	-6.269635
Trial1	3	1	noBlindfold	clockwise	practice	Guided	2	0.5	0	4.136322	0.33544	-1.45414	-0.80327	0.81995283699075	-7.992293	-8.07552	-6.575024
Trial1	3	1	noBlindfold	clockwise	practice	Guided	2	0.5	0	4.156342	0.30432	-1.45405	-0.80327	0.826760741669257	-7.942223	-7.72428	-6.705564
Trial1	3	1	noBlindfold	clockwise	practice	Guided	2	0.5	0	4.176331	0.22635	-1.45378	-0.80314	0.848479968004868	-7.604047	-7.580399	-6.21222
Trial1	3	1	noBlindfold	clockwise	practice	Guided	2	0.5	0	4.19632	0.18189	-1.45378	-0.80304	0.863751795897016	-7.247891	-7.732744	-6.035933
Trial1	3	1	noBlindfold	clockwise	practice	Guided	2	0.5	0	4.216339	0.13241	-1.45384	-0.80298	0.883119077584655	-6.680536	-7.753903	-5.967359
Trial1	3	1	noBlindfold	clockwise	practice	Guided	2	0.5	0	4.236328	0.081339	-1.45388	-0.80293	0.905523943543413	-6.533036	-7.741207	-5.880969
Trial1	3	1	noBlindfold	clockwise	practice	Guided	2	0.5	0	4.256317	0.027526	-1.45386	-0.80272	0.931445650267866	-6.529776	-7.533849	-5.660775
Trial1	3	1	noBlindfold	clockwise	practice	Guided	2	0.5	0	4.276337	-0.089911	-1.45371	-0.8026301	0.996097390277336	-6.05554	-7.360345	-5.255757
Trial1	3	1	noBlindfold	clockwise	practice	Guided	2	0.5	0	4.296326	-0.15139	-1.4537	-0.80257	1.03364767454043	-5.689691	-7.614253	-5.164195
Trial1	3	1	noBlindfold	clockwise	practice	Guided	2	0.5	0	4.316315	-0.2148	-1.4538	-0.80248	1.07466886173696	-5.398907	-7.914711	-4.973643
Trial1	3	1	noBlindfold	clockwise	practice	Guided	2	0.5	0	4.336334	-0.27975	-1.45393	-0.80242	1.11887798030126	-5.214245	-8.016274	-4.75441
Trial1	3	1	noBlindfold	clockwise	practice	Guided	2	0.5	0	4.356323	-0.32494	-1.45396	-0.8022	1.15067407271058	-7.53365	-7.673499	-4.792068
Trial1	3	1	noBlindfold	clockwise	practice	Guided	2	0.5	0	4.376343	-0.31682	-1.45392	-0.80093	1.14397714656122	-25.50003	-7.796221	0.976793
Trial1	3	1	noBlindfold	clockwise	practice	Guided	2	0.5	0	4.396332	-0.31409	-1.45379	-0.79756	1.13966855611715	-22.21864	-5.946924	6.217846
Trial1	3	1	noBlindfold	clockwise	practice	Guided	2	0.5	0	4.416321	-0.3121	-1.45322	-0.79154	1.13403792388738	-17.67448	-3.606739	6.038499
Trial1	3	1	noBlindfold	clockwise	practice	Guided	2	0.5	0	4.43634	-0.30942	-1.45227	-0.78331	1.12638149380011	-13.2541	-4.123018	4.920038
Trial1	3	1	noBlindfold	clockwise	practice	Guided	2	0.5	0	4.456329	-0.30686	-1.45216	-0.76762	1.11367116954466	-8.904026	-5.714175	2.282344
Trial1	3	1	noBlindfold	clockwise	practice	Guided	2	0.5	0	4.476318	-0.30411	-1.45392	-0.76437	1.10943874087736	-9.148628	-10.57228	-0.443123
Trial1	3	1	noBlindfold	clockwise	practice	Guided	2	0.5	0	4.496338	-0.30439	-1.45506	-0.76416	1.10949711832649	-10.53123	-12.15074	-0.849601
Trial1	3	1	noBlindfold	clockwise	practice	Guided	2	0.5	0	4.516327	-0.3046	-1.45558	-0.76422	1.10969066318698	-11.99656	-10.51727	-1.410078
Trial1	3	1	noBlindfold	clockwise	practice	Guided	2	0.5	0	4.536316	-0.30478	-1.45542	-0.7642699	1.10985558165906	-12.69032	-8.354818	-0.917072
Trial1	3	1	noBlindfold	clockwise	practice	Guided	2	0.5	0	4.556335	-0.30508	-1.45471	-0.76395	1.10985286796947	-12.65949	-6.293932	0.052354
Trial1	3	1	noBlindfold	clockwise	practice	Guided	2	0.5	0	4.576324	-0.30561	-1.45362	-0.76387	1.11018235080271	-12.7565	-7.114901	2.036057
Trial1	3	1	noBlindfold	clockwise	practice	Guided	2	0.5	0	4.596344	-0.30572	-1.45363	-0.76383	1.11023465943219	-13.2267	-7.93587	1.56609
Trial1	3	1	noBlindfold	clockwise	practice	Guided	2	0.5	0	4.616333	-0.30582	-1.45367	-0.76379	1.11027971024778	-13.79398	-8.447918	1.197949
Trial1	3	1	noBlindfold	clockwise	practice	Guided	2	0.5	0	4.636322	-0.30598	-1.45372	-0.76373	1.11035460254088	-14.11148	-8.244792	1.455296
Trial1	3	1	noBlindfold	clockwise	practice	Guided	2	0.5	0	4.656342	-0.30613	-1.45374	-0.76358	1.11036026874675	-14.03826	-7.648108	2.142135
Trial1	3	1	noBlindfold	clockwise	practice	Guided	2	0.5	0	4.676331	-0.30626	-1.45372	-0.76352	1.11041344242653	-13.42174	-7.343418	2.592467
Trial1	3	1	noBlindfold	clockwise	practice	Guided	2	0.5	0	4.69632	-0.3063	-1.45373	-0.76346	1.11040123277593	-13.1236	-7.931638	2.278568
Trial1	3	1	noBlindfold	clockwise	practice	Guided	2	0.5	0	4.716339	-0.30632	-1.45376	-0.7634	1.11037446743817	-12.94733	-8.363282	2.028818
Trial1	3	1	noBlindfold	clockwise	practice	Guided	2	0.5	0	4.736328	-0.30633	-1.45381	-0.76334	1.11034049348874	-12.85375	-8.583336	2.0373
Trial1	3	1	noBlindfold	clockwise	practice	Guided	2	0.5	0	4.756317	-0.30634	-1.45386	-0.7632	1.11025151529642	-12.65899	-8.414064	2.29965
Trial1	3	1	noBlindfold	clockwise	practice	Guided	2	0.5	0	4.776337	-0.30633	-1.45388	-0.7631299	1.11019610042638	-12.58759	-7.681962	2.584446
Trial1	3	1	noBlindfold	clockwise	practice	Guided	2	0.5	0	4.796326	-0.30633	-1.45388	-0.76305	1.11014115953716	-12.70887	-7.665035	2.704316
Trial1	3	1	noBlindfold	clockwise	practice	Guided	2	0.5	0	4.816315	-0.30634	-1.45388	-0.76296	1.110086571938	-12.95794	-7.842771	2.794758
Trial1	3	1	noBlindfold	clockwise	practice	Guided	2	0.5	0	4.836334	-0.30635	-1.45389	-0.76285	1.11001820381266	-13.1574	-7.986652	3.004365
Trial1	3	1	noBlindfold	clockwise	practice	Guided	2	0.5	0	4.856323	-0.30638	-1.4539	-0.7619	1.10938736793026	-13.31793	-7.931638	3.388746
Trial1	3	1	noBlindfold	clockwise	practice	Guided	2	0.5	0	4.876343	-0.30655	-1.45384	-0.7607	1.10868726780818	-13.69027	-7.208001	3.782191
Trial1	3	1	noBlindfold	clockwise	practice	Guided	2	0.5	0	4.896332	-0.30669	-1.45372	-0.75887	1.10753440286415	-13.84215	-7.199537	3.857756
Trial1	3	1	noBlindfold	clockwise	practice	Guided	2	0.5	0	4.916321	-0.30683	-1.45364	-0.75642	1.10595921351082	-14.03304	-7.123365	3.960612
Trial1	3	1	noBlindfold	clockwise	practice	Guided	2	0.5	0	4.93634	-0.30696	-1.45358	-0.75302	1.10373165730987	-14.27637	-7.038729	4.289958
Trial1	3	1	noBlindfold	clockwise	practice	Guided	2	0.5	0	4.956329	-0.3071	-1.45353	-0.74201	1.09635270007469	-14.52098	-6.890616	4.683051
Trial1	3	1	noBlindfold	clockwise	practice	Guided	2	0.5	0	4.976318	-0.30728	-1.45337	-0.73405	1.09111427997967	-14.58616	-6.624012	5.264264
Trial1	3	1	noBlindfold	clockwise	practice	Guided	2	0.5	0	4.996338	-0.3073	-1.45331	-0.72384	1.08428669423376	-14.47231	-6.539376	5.458426
Trial1	3	1	noBlindfold	clockwise	practice	Guided	2	0.5	0	5.016327	-0.30728	-1.45326	-0.71199	1.07639712156521	-14.46003	-6.458972	5.441918
Trial1	3	1	noBlindfold	clockwise	practice	Guided	2	0.5	0	5.036316	-0.30724	-1.45323	-0.69846	1.06746558740829	-14.35949	-6.530913	5.129448
Trial1	3	1	noBlindfold	clockwise	practice	Guided	2	0.5	0	5.056335	-0.30718	-1.45327	-0.66531	1.04602916301214	-14.18031	-6.801748	5.241092
Trial1	3	1	noBlindfold	clockwise	practice	Guided	2	0.5	0	5.076324	-0.30705	-1.45339	-0.6472499	1.03453475866991	-14.09456	-6.577462	5.24669
Trial1	3	1	noBlindfold	clockwise	practice	Guided	2	0.5	0	5.096344	-0.30702	-1.45335	-0.62727	1.02212960340717	-13.97378	-6.80598	4.999454
Trial1	3	1	noBlindfold	clockwise	practice	Guided	2	0.5	0	5.116333	-0.30699	-1.45336	-0.6055	1.00889200882908	-13.84374	-6.949861	4.784818
Trial1	3	1	noBlindfold	clockwise	practice	Guided	2	0.5	0	5.136322	-0.30698	-1.45343	-0.58327	0.995701061113251	-14.06484	-7.051424	4.652042
Trial1	3	1	noBlindfold	clockwise	practice	Guided	2	0.5	0	5.156342	-0.30702	-1.4535	-0.53388	0.967630685568285	-14.21431	-7.059888	5.215797
Trial1	3	1	noBlindfold	clockwise	practice	Guided	2	0.5	0	5.176331	-0.30721	-1.4534	-0.50714	0.953299009776972	-14.57774	-6.873688	4.595794
Trial1	3	1	noBlindfold	clockwise	practice	Guided	2	0.5	0	5.19632	-0.30728	-1.45343	-0.48031	0.939360790272289	-14.5323	-7.152987	4.643379
Trial1	3	1	noBlindfold	clockwise	practice	Guided	2	0.5	0	5.216339	-0.3073	-1.45352	-0.45229	0.925364541683003	-14.64828	-7.212232	5.21933
Trial1	3	1	noBlindfold	clockwise	practice	Guided	2	0.5	0	5.236328	-0.30733	-1.45355	-0.42323	0.911540111708287	-14.68539	-6.687489	4.864267
Trial1	3	1	noBlindfold	clockwise	practice	Guided	2	0.5	0	5.256317	-0.30732	-1.45343	-0.36259	0.885006823524876	-14.44353	-7.000642	4.322149
Trial1	3	1	noBlindfold	clockwise	practice	Guided	2	0.5	0	5.276337	-0.30717	-1.45369	-0.33197	0.872770015428564	-14.33619	-7.546545	4.670577
Trial1	3	1	noBlindfold	clockwise	practice	Guided	2	0.5	0	5.296326	-0.30713	-1.45371	-0.30106	0.861449905342581	-14.15256	-7.195305	4.15682
Trial1	3	1	noBlindfold	clockwise	practice	Guided	2	0.5	0	5.316315	-0.30709	-1.45365	-0.26836	0.850535943217768	-14.01365	-7.67773	3.70533
Trial1	3	1	noBlindfold	clockwise	practice	Guided	2	0.5	0	5.336334	-0.30703	-1.45378	-0.23739	0.841220229324931	-14.00969	-7.876625	4.186158
Trial1	3	1	noBlindfold	clockwise	practice	Guided	2	0.5	0	5.356323	-0.30701	-1.45384	-0.17562	0.825898007018012	-14.115	-7.44075	4.008534
Trial1	3	1	noBlindfold	clockwise	practice	Guided	2	0.5	0	5.376343	-0.30702	-1.45397	-0.14508	0.819957011476622	-13.99334	-8.244792	3.780827
Trial1	3	1	noBlindfold	clockwise	practice	Guided	2	0.5	0	5.396332	-0.30701	-1.45407	-0.1143	0.815064182426681	-14.10296	-7.60579	4.200671
Trial1	3	1	noBlindfold	clockwise	practice	Guided	2	0.5	0	5.416321	-0.30702	-1.45393	-0.082353	0.811211014565142	-14.0733	-7.961261	4.181871
Trial1	3	1	noBlindfold	clockwise	practice	Guided	2	0.5	0	5.43634	-0.307	-1.45398	-0.051271	0.808627066963436	-13.77459	-8.447918	4.038927
Trial1	3	1	noBlindfold	clockwise	practice	Guided	2	0.5	0	5.456329	-0.30692	-1.45415	0.013411	0.807031429590531	-13.73386	-8.138997	4.324187
Trial1	3	1	noBlindfold	clockwise	practice	Guided	2	0.5	0	5.476318	-0.30678	-1.45414	0.043683	0.807961750184869	-13.31979	-8.976893	3.757589
[truncated: 17,427 more rows]
