# Supplementary material for: Assessing kinesthetic proprioceptive function of the upper limb: a novel dynamic movement reproduction task using a robotic arm
Source: PeerJ. 2021 May 3;9:e11301. doi: 10.7717/peerj.11301 (PMC8101453; doi:10.7717/peerj.11301)
Supplement: Supplemental Information 1 [file peerj-09-11301-s001.zip › DMR raw data_Study 1/Session 1/HMData_PP15-1_2019-06-20-17-08-41.txt]

Trial1	1	1	noBlindfold	clockwise	practice	Guided	1	-0.5	-0.5	0	-0.55007	-1.45	-1.3	0.801565298264424	-0.0054521	0.013478	-0.022385
Trial1	1	1	noBlindfold	clockwise	practice	Guided	1	-0.5	-0.5	0.01260376	-0.55007	-1.45	-1.3	0.801565298264424	-0.027819	-0.028839	-0.029871
Trial1	1	1	noBlindfold	clockwise	practice	Guided	1	-0.5	-0.5	0.03260803	-0.55007	-1.45	-1.3	0.801565298264424	-0.016837	-0.028838	0.0032547
Trial1	1	1	noBlindfold	clockwise	practice	Guided	1	-0.5	-0.5	0.0526123	-0.55007	-1.45	-1.3	0.801565298264424	0.020508	0.034638	-0.0080407
Trial1	1	1	noBlindfold	clockwise	practice	Guided	1	-0.5	-0.5	0.07260132	-0.55007	-1.45	-1.3	0.801565298264424	-0.016837	-0.016145	0.0032573
Trial1	1	1	noBlindfold	clockwise	practice	Guided	1	-0.5	-0.5	0.09260559	-0.55007	-1.45	-1.3	0.801565298264424	-0.012932	0.0092476	-0.0012768
Trial1	1	1	noBlindfold	clockwise	practice	Guided	1	-0.5	-0.5	0.1126099	-0.55007	-1.45	-1.3	0.801565298264424	0.0036321	0.00078339	-0.020694
Trial1	1	1	noBlindfold	clockwise	practice	Guided	1	-0.5	-0.5	0.1325989	-0.55007	-1.45	-1.3	0.801565298264424	0.022416	-0.024606	0.017286
Trial1	1	1	noBlindfold	clockwise	practice	Guided	1	-0.5	-0.5	0.1526031	-0.55007	-1.45	-1.3	0.801565298264424	0.013342	-0.0076775	0.0094828
Trial1	1	1	noBlindfold	clockwise	practice	Guided	1	-0.5	-0.5	0.1726074	-0.55007	-1.45	-1.3	0.801565298264424	0.0069005	-0.003446	-0.019738
Trial1	1	1	noBlindfold	clockwise	practice	Guided	1	-0.5	-0.5	0.1926117	-0.55007	-1.45	-1.3	0.801565298264424	-0.014197	0.00078336	-0.018151
Trial1	1	1	noBlindfold	clockwise	practice	Guided	1	-0.5	-0.5	0.2126007	-0.55008	-1.45	-1.3	0.801565923827663	0.011123	0.0092469	0.020465
Trial1	1	1	noBlindfold	clockwise	practice	Guided	1	-0.5	-0.5	0.232605	-0.55008	-1.45	-1.3	0.801565923827663	0.028005	0.021941	0.014024
Trial1	1	1	noBlindfold	clockwise	practice	Guided	1	-0.5	-0.5	0.2526093	-0.55008	-1.45	-1.3	0.801565923827663	-0.0087029	0.026173	-0.0015852
Trial1	1	1	noBlindfold	clockwise	practice	Guided	1	-0.5	-0.5	0.2725983	-0.55008	-1.45	-1.3	0.801565923827663	-0.01197	-0.011914	0.011393
Trial1	1	1	noBlindfold	clockwise	practice	Guided	1	-0.5	-0.5	0.2926025	-0.55008	-1.45	-1.3	0.801565923827663	-0.018407	0.0050156	-0.017827
Trial1	1	1	noBlindfold	clockwise	practice	Guided	1	-0.5	-0.5	0.3126068	-0.55008	-1.45	-1.3	0.801565923827663	-0.014914	-0.01191	-0.012973
Trial1	1	1	noBlindfold	clockwise	practice	Guided	1	-0.5	-0.5	0.3326111	-0.55008	-1.45	-1.3	0.801565923827663	0.0069136	0.038872	-0.0067567
Trial1	1	1	noBlindfold	clockwise	practice	Guided	1	-0.5	-0.5	0.3526001	-0.55008	-1.45	-1.3	0.801565923827663	0.0003798	-0.016141	0.0062218
Trial1	1	1	noBlindfold	clockwise	practice	Guided	1	-0.5	-0.5	0.3726044	-0.55008	-1.45	-1.3	0.801565923827663	-0.0041555	-0.011911	0.0023201
Trial1	1	1	noBlindfold	clockwise	practice	Guided	1	-0.5	-0.5	0.3926086	-0.55008	-1.45	-1.3	0.801565923827663	-0.00088495	0.00078667	-0.010656
Trial1	1	1	noBlindfold	clockwise	practice	Guided	1	-0.5	-0.5	0.4125977	-0.55009	-1.45	-1.3	0.801566549515509	0.019898	0.0050174	-0.0064364
Trial1	1	1	noBlindfold	clockwise	practice	Guided	1	-0.5	-0.5	0.4326019	-0.55009	-1.45	-1.3	0.801566549515509	-0.017127	0.0092482	-0.00094651
Trial1	1	1	noBlindfold	clockwise	practice	Guided	1	-0.5	-0.5	0.4526062	-0.55009	-1.45	-1.3	0.801566549515509	-0.0024686	-0.011911	-0.031754
Trial1	1	1	noBlindfold	clockwise	practice	Guided	1	-0.5	-0.5	0.4726105	-0.55009	-1.45	-1.3	0.801566549515509	-0.0080487	0.013478	0.0068608
Trial1	1	1	noBlindfold	clockwise	practice	Guided	1	-0.5	-0.5	0.4925995	-0.55009	-1.45	-1.3	0.801566549515509	-0.014169	-0.0034466	-0.018141
Trial1	1	1	noBlindfold	clockwise	practice	Guided	1	-0.5	-0.5	0.5126038	-0.55009	-1.45	-1.3	0.801566549515509	-0.022924	0.017712	-0.021724
Trial1	1	1	noBlindfold	clockwise	practice	Guided	1	-0.5	-0.5	0.532608	-0.55009	-1.45	-1.3	0.801566549515509	-0.013531	0.0092481	-0.0096958
Trial1	1	1	noBlindfold	clockwise	practice	Guided	1	-0.5	-0.5	0.552597	-0.55009	-1.45	-1.3	0.801566549515509	-0.011625	0.021945	0.015624
Trial1	1	1	noBlindfold	clockwise	practice	Guided	1	-0.5	-0.5	0.5726013	-0.55009	-1.45	-1.3	0.801566549515509	-0.011306	-0.0076791	-0.0064264
Trial1	1	1	noBlindfold	clockwise	practice	Guided	1	-0.5	-0.5	0.5926056	-0.5501	-1.45	-1.3	0.801567171602519	-0.024598	-0.0034452	0.01236
Trial1	1	1	noBlindfold	clockwise	practice	Guided	1	-0.5	-0.5	0.6126099	-0.5501	-1.45	-1.3	0.801567171602519	0.016653	-0.0034457	-0.0045183
Trial1	1	1	noBlindfold	clockwise	practice	Guided	1	-0.5	-0.5	0.6325989	-0.5501	-1.45	-1.3	0.801567171602519	-0.028813	0.00078449	0.012678
Trial1	1	1	noBlindfold	clockwise	practice	Guided	1	-0.5	-0.5	0.6526031	-0.5501	-1.45	-1.3	0.801567171602519	0.023416	-0.0034465	0.029968
Trial1	1	1	noBlindfold	clockwise	practice	Guided	1	-0.5	-0.5	0.6726074	-0.5501	-1.45	-1.3	0.801567171602519	0.0072648	0.0092506	-0.018449
Trial1	1	1	noBlindfold	clockwise	practice	Guided	1	-0.5	-0.5	0.6926117	-0.5501	-1.45	-1.3	0.801567171602519	-0.033029	0.03041	0.012999
Trial1	1	1	noBlindfold	clockwise	practice	Guided	1	-0.5	-0.5	0.7126007	-0.5501	-1.45	-1.3	0.801567171602519	-0.0057082	0.00078722	-0.018762
Trial1	1	1	noBlindfold	clockwise	practice	Guided	1	-0.5	-0.5	0.732605	-0.5501	-1.45	-1.3	0.801567171602519	0.0010548	0.038872	-0.0067393
Trial1	1	1	noBlindfold	clockwise	practice	Guided	1	-0.5	-0.5	0.7526093	-0.5501	-1.45	-1.3	0.801567171602519	-0.033974	0.0092485	0.00033757
Trial1	1	1	noBlindfold	clockwise	practice	Guided	1	-0.5	-0.5	0.7725983	-0.55011	-1.45	-1.3	0.801567797538835	-0.0092885	-0.0034466	-0.010005
Trial1	1	1	noBlindfold	clockwise	practice	Guided	1	-0.5	-0.5	0.7926025	-0.55011	-1.45	-1.3	0.801567797538835	0.01508	0.017711	-0.024569
Trial1	1	1	noBlindfold	clockwise	practice	Guided	1	-0.5	-0.5	0.8126068	-0.55011	-1.45	-1.3	0.801567797538835	0.032913	0.026174	-0.013178
Trial1	1	1	noBlindfold	clockwise	practice	Guided	1	-0.5	-0.5	0.8326111	-0.55011	-1.45	-1.3	0.801567797538835	0.016352	0.01771	-0.018441
Trial1	1	1	noBlindfold	clockwise	practice	Guided	1	-0.5	-0.5	0.8526001	-0.55011	-1.45	-1.3	0.801567797538835	-0.018041	0.021942	-0.0064135
Trial1	1	1	noBlindfold	clockwise	practice	Guided	1	-0.5	-0.5	0.8726044	-0.55011	-1.45	-1.3	0.801567797538835	0.022163	0.030404	0.013099
Trial1	1	1	noBlindfold	clockwise	practice	Guided	1	-0.5	-0.5	0.8926086	-0.55011	-1.45	-1.3	0.801567797538835	-0.0034734	-0.041538	0.010786
Trial1	1	1	noBlindfold	clockwise	practice	Guided	1	-0.5	-0.5	0.9125977	-0.55011	-1.45	-1.3	0.801567797538835	-0.0050592	-0.0034505	0.012692
Trial1	1	1	noBlindfold	clockwise	practice	Guided	1	-0.5	-0.5	0.9326019	-0.55011	-1.45	-1.3	0.801567797538835	-0.012545	-0.020377	0.0029818
Trial1	1	1	noBlindfold	clockwise	practice	Guided	1	-0.5	-0.5	0.9526062	-0.55011	-1.45	-1.3	0.801567797538835	-0.022253	0.0050148	0.0036167
Trial1	1	1	noBlindfold	clockwise	practice	Guided	1	-0.5	-0.5	0.9726105	-0.55011	-1.45	-1.3	0.801567797538835	-0.0066418	0.0092473	-0.039849
Trial1	1	1	noBlindfold	clockwise	practice	Guided	1	-0.5	-0.5	0.9925995	-0.55012	-1.45	-1.3	0.801568423599757	-0.025197	0.017712	0.0039372
Trial1	1	1	noBlindfold	clockwise	practice	Guided	1	-0.5	-0.5	1.012604	-0.55012	-1.45	-1.3	0.801568423599757	0.036832	0.026175	-0.021287
Trial1	1	1	noBlindfold	clockwise	practice	Guided	1	-0.5	-0.5	1.032608	-0.55012	-1.45	-1.3	0.801568423599757	0.011196	0.00078428	-0.020016
Trial1	1	1	noBlindfold	clockwise	practice	Guided	1	-0.5	-0.5	1.052597	-0.55012	-1.45	-1.3	0.801568423599757	-0.013488	-0.0034455	-0.0096702
Trial1	1	1	noBlindfold	clockwise	practice	Guided	1	-0.5	-0.5	1.072601	-0.55012	-1.45	-1.3	0.801568423599757	-0.00019086	0.030408	-0.026549
Trial1	1	1	noBlindfold	clockwise	practice	Guided	1	-0.5	-0.5	1.092606	-0.55012	-1.45	-1.3	0.801568423599757	-0.034582	-0.0076816	-0.0080818
Trial1	1	1	noBlindfold	clockwise	practice	Guided	1	-0.5	-0.5	1.11261	-0.55012	-1.45	-1.3	0.801568423599757	-0.0050399	0.0092446	-0.002499
Trial1	1	1	noBlindfold	clockwise	practice	Guided	1	-0.5	-0.5	1.132599	-0.55012	-1.45	-1.3	0.801568423599757	-0.011573	0.013477	0.015652
Trial1	1	1	noBlindfold	clockwise	practice	Guided	1	-0.5	-0.5	1.152603	-0.55012	-1.45	-1.3	0.801568423599757	-0.00081552	0.017708	-0.010619
Trial1	1	1	noBlindfold	clockwise	practice	Guided	1	-0.5	-0.5	1.172607	-0.55012	-1.45	-1.3	0.801568423599757	-0.0047159	0.00078113	-0.00186
Trial1	1	1	noBlindfold	clockwise	practice	Guided	1	-0.5	-0.5	1.192612	-0.55013	-1.45	-1.3	0.801569049785285	0.003408	0.00077939	-0.010932
Trial1	1	1	noBlindfold	clockwise	practice	Guided	1	-0.5	-0.5	1.212601	-0.55013	-1.45	-1.3	0.801569049785285	-0.010201	-0.011916	0.0026791
Trial1	1	1	noBlindfold	clockwise	practice	Guided	1	-0.5	-0.5	1.232605	-0.55013	-1.45	-1.3	0.801569049785285	-0.0043897	-0.0076828	-0.0018562
Trial1	1	1	noBlindfold	clockwise	practice	Guided	1	-0.5	-0.5	1.252609	-0.55013	-1.45	-1.3	0.801569049785285	-0.016095	-0.0076828	0.011756
Trial1	1	1	noBlindfold	clockwise	practice	Guided	1	-0.5	-0.5	1.272598	-0.55013	-1.45	-1.3	0.801569049785285	0.0040537	0.00078053	-0.0024919
Trial1	1	1	noBlindfold	clockwise	practice	Guided	1	-0.5	-0.5	1.292603	-0.55013	-1.45	-1.3	0.801569049785285	0.021886	-0.007682	0.0089019
Trial1	1	1	noBlindfold	clockwise	practice	Guided	1	-0.5	-0.5	1.312607	-0.55013	-1.45	-1.3	0.801569049785285	-0.01473	0.0092445	-0.026537
Trial1	1	1	noBlindfold	clockwise	practice	Guided	1	-0.5	-0.5	1.332611	-0.55013	-1.45	-1.3	0.801569049785285	0.025475	-0.020378	0.00014726
Trial1	1	1	noBlindfold	clockwise	practice	Guided	1	-0.5	-0.5	1.3526	-0.55013	-1.45	-1.3	0.801569049785285	-0.015043	-0.0034531	-0.030754
Trial1	1	1	noBlindfold	clockwise	practice	Guided	1	-0.5	-0.5	1.372604	-0.55014	-1.45	-1.3	0.801569676095418	-0.016406	0.005011	0.0075429
Trial1	1	1	noBlindfold	clockwise	practice	Guided	1	-0.5	-0.5	1.392609	-0.55014	-1.45	-1.3	0.801569676095418	-0.021893	0.0050103	-0.0090179
Trial1	1	1	noBlindfold	clockwise	practice	Guided	1	-0.5	-0.5	1.412598	-0.55014	-1.45	-1.3	0.801569676095418	-0.014086	-0.0076865	-0.0063841
Trial1	1	1	noBlindfold	clockwise	practice	Guided	1	-0.5	-0.5	1.432602	-0.55014	-1.45	-1.3	0.801569676095418	-0.0053268	0.0050091	-0.014504
Trial1	1	1	noBlindfold	clockwise	practice	Guided	1	-0.5	-0.5	1.452606	-0.55014	-1.45	-1.3	0.801569676095418	0.00016373	-0.0034545	0.002059
Trial1	1	1	noBlindfold	clockwise	practice	Guided	1	-0.5	-0.5	1.47261	-0.55014	-1.45	-1.3	0.801569676095418	-0.021886	-0.01615	-0.0090127
Trial1	1	1	noBlindfold	clockwise	practice	Guided	1	-0.5	-0.5	1.492599	-0.55014	-1.45	-1.3	0.801569676095418	0.0015318	0.017705	-0.018086
Trial1	1	1	noBlindfold	clockwise	practice	Guided	1	-0.5	-0.5	1.512604	-0.55014	-1.45	-1.3	0.801569676095418	-0.017345	0.00077464	-0.005107
Trial1	1	1	noBlindfold	clockwise	practice	Guided	1	-0.5	-0.5	1.532608	-0.55014	-1.45	-1.3	0.801569676095418	-0.0018269	0.01347	0.031921
Trial1	1	1	noBlindfold	clockwise	practice	Guided	1	-0.5	-0.5	1.552597	-0.55014	-1.45	-1.3	0.801569676095418	-0.0056363	0.00077456	-0.018716
Trial1	1	1	noBlindfold	clockwise	practice	Guided	1	-0.5	-0.5	1.572601	-0.55014	-1.45	-1.3	0.801569676095418	0.0086121	0.034627	0.0014334
Trial1	1	1	noBlindfold	clockwise	practice	Guided	1	-0.5	-0.5	1.592606	-0.55015	-1.45	-1.3	0.801570302530155	-0.023465	-0.028852	-0.030101
Trial1	1	1	noBlindfold	clockwise	practice	Guided	1	-0.5	-0.5	1.61261	-0.55015	-1.45	-1.3	0.801570302530155	-0.013119	0.026161	-0.0054168
Trial1	1	1	noBlindfold	clockwise	practice	Guided	1	-0.5	-0.5	1.632599	-0.55015	-1.45	-1.3	0.801570302530155	0.01769	0.0092352	0.0092408
Trial1	1	1	noBlindfold	clockwise	practice	Guided	1	-0.5	-0.5	1.652603	-0.55015	-1.45	-1.3	0.801570302530155	0.012203	0.013466	-0.0073212
Trial1	1	1	noBlindfold	clockwise	practice	Guided	1	-0.5	-0.5	1.672607	-0.55015	-1.45	-1.3	0.801570302530155	-0.0023588	0.021928	-0.017439
Trial1	1	1	noBlindfold	clockwise	practice	Guided	1	-0.5	-0.5	1.692612	-0.55015	-1.45	-1.3	0.801570302530155	0.012116	0.0050022	0.047862
Trial1	1	1	noBlindfold	clockwise	practice	Guided	1	-0.5	-0.5	1.712601	-0.55015	-1.45	-1.3	0.801570302530155	-0.02028	-0.020388	0.012107
Trial1	1	1	noBlindfold	clockwise	practice	Guided	1	-0.5	-0.5	1.732605	-0.55015	-1.45	-1.3	0.801570302530155	-0.011427	-0.02462	-0.039484
Trial1	1	1	noBlindfold	clockwise	practice	Guided	1	-0.5	-0.5	1.752609	-0.55015	-1.45	-1.3	0.801570302530155	-0.012787	0.026162	-0.0011865
Trial1	1	1	noBlindfold	clockwise	practice	Guided	1	-0.5	-0.5	1.772598	-0.55015	-1.45	-1.3	0.801570302530155	0.0067257	0.00077094	-0.014798
Trial1	1	1	noBlindfold	clockwise	practice	Guided	1	-0.5	-0.5	1.792603	-0.55016	-1.45	-1.3	0.801570925359609	-0.0066584	0.0177	0.023817
Trial1	1	1	noBlindfold	clockwise	practice	Guided	1	-0.5	-0.5	1.812607	-0.55016	-1.45	-1.3	0.801570925359609	-0.0071991	0.00077237	-0.02682
Trial1	1	1	noBlindfold	clockwise	practice	Guided	1	-0.5	-0.5	1.832611	-0.55016	-1.45	-1.3	0.801570925359609	-0.021537	0.013466	-0.0047675
Trial1	1	1	noBlindfold	clockwise	practice	Guided	1	-0.5	-0.5	1.8526	-0.55016	-1.45	-1.3	0.801570925359609	-0.0085581	-0.0034615	0.0072579
Trial1	1	1	noBlindfold	clockwise	practice	Guided	1	-0.5	-0.5	1.872604	-0.55016	-1.45	-1.3	0.801570925359609	-0.01214	-0.033085	0.0072583
Trial1	1	1	noBlindfold	clockwise	practice	Guided	1	-0.5	-0.5	1.892609	-0.55016	-1.45	-1.3	0.801570925359609	0.022893	0.0092341	0.021601
Trial1	1	1	noBlindfold	clockwise	practice	Guided	1	-0.5	-0.5	1.912598	-0.55016	-1.45	-1.3	0.801570925359609	-0.0043307	-0.0034624	-0.022595
Trial1	1	1	noBlindfold	clockwise	practice	Guided	1	-0.5	-0.5	1.932602	-0.55016	-1.45	-1.3	0.801570925359609	-0.017939	0.0050024	-0.013518
Trial1	1	1	noBlindfold	clockwise	practice	Guided	1	-0.5	-0.5	1.952606	-0.55017	-1.45	-1.3	0.801571552042814	-0.0060061	-0.016159	0.032266
Trial1	1	1	noBlindfold	clockwise	practice	Guided	1	-0.5	-0.5	1.97261	-0.55017	-1.45	-1.3	0.801571552042814	-0.012763	0.00076858	-0.0011746
Trial1	1	1	noBlindfold	clockwise	practice	Guided	1	-0.5	-0.5	1.992599	-0.55017	-1.45	-1.3	0.801571552042814	-0.0026417	0.0050015	-0.030398
Trial1	1	1	noBlindfold	clockwise	practice	Guided	1	-0.5	-0.5	2.012604	-0.55017	-1.45	-1.3	0.801571552042814	0.010562	0.043087	0.026776
Trial1	1	1	noBlindfold	clockwise	practice	Guided	1	-0.5	-0.5	2.032608	-0.55017	-1.45	-1.3	0.801571552042814	0.018367	-0.0034627	0.017703
Trial1	1	1	noBlindfold	clockwise	practice	Guided	1	-0.5	-0.5	2.052597	-0.55017	-1.45	-1.3	0.801571552042814	0.013195	-0.007694	0.0053627
Trial1	1	1	noBlindfold	clockwise	practice	Guided	1	-0.5	-0.5	2.072601	-0.55017	-1.45	-1.3	0.801571552042814	0.0058027	-0.011926	-0.036517
Trial1	1	1	noBlindfold	clockwise	practice	Guided	1	-0.5	-0.5	2.092606	-0.55017	-1.45	-1.3	0.801571552042814	-0.018563	0.017697	-0.021948
Trial1	1	1	noBlindfold	clockwise	practice	Guided	1	-0.5	-0.5	2.11261	-0.55017	-1.45	-1.3	0.801571552042814	0.032302	-0.037317	0.033641
Trial1	1	1	noBlindfold	clockwise	practice	Guided	1	-0.5	-0.5	2.132599	-0.55017	-1.45	-1.3	0.801571552042814	0.012248	0.013465	-0.0072868
Trial1	1	1	noBlindfold	clockwise	practice	Guided	1	-0.5	-0.5	2.152603	-0.55017	-1.45	-1.3	0.801571552042814	-0.00072827	-0.016157	-0.010554
Trial1	1	1	noBlindfold	clockwise	practice	Guided	1	-0.5	-0.5	2.172607	-0.55018	-1.45	-1.3	0.801572178850622	-0.003038	-0.007691	0.015085
Trial1	1	1	noBlindfold	clockwise	practice	Guided	1	-0.5	-0.5	2.192612	-0.55018	-1.45	-1.3	0.801572178850622	0.012892	0.021928	0.0011569
Trial1	1	1	noBlindfold	clockwise	practice	Guided	1	-0.5	-0.5	2.212601	-0.55018	-1.45	-1.3	0.801572178850622	-0.00071814	0.0007695	-0.010549
Trial1	1	1	noBlindfold	clockwise	practice	Guided	1	-0.5	-0.5	2.232605	-0.55018	-1.45	-1.3	0.801572178850622	0.0028673	0.00076974	-0.019305
Trial1	1	1	noBlindfold	clockwise	practice	Guided	1	-0.5	-0.5	2.252609	-0.55018	-1.45	-1.3	0.801572178850622	-0.0078875	-0.011928	0.0069664
Trial1	1	1	noBlindfold	clockwise	practice	Guided	1	-0.5	-0.5	2.272598	-0.55018	-1.45	-1.3	0.801572178850622	0.028185	0.00076601	-0.021211
Trial1	1	1	noBlindfold	clockwise	practice	Guided	1	-0.5	-0.5	2.292603	-0.55018	-1.45	-1.3	0.801572178850622	-0.023086	-0.0076979	-0.025839
Trial1	1	1	noBlindfold	clockwise	practice	Guided	1	-0.5	-0.5	2.312607	-0.55018	-1.45	-1.3	0.801572178850622	-0.017911	-0.0076988	-0.013496
Trial1	1	1	noBlindfold	clockwise	practice	Guided	1	-0.5	-0.5	2.332611	-0.55018	-1.45	-1.3	0.801572178850622	0.0077281	0.030389	-0.01118
Trial1	1	1	noBlindfold	clockwise	practice	Guided	1	-0.5	-0.5	2.3526	-0.55018	-1.45	-1.3	0.801572178850622	0.0044628	-0.024624	0.018996
Trial1	1	1	noBlindfold	clockwise	practice	Guided	1	-0.5	-0.5	2.372604	-0.55018	-1.45	-1.3	0.801572178850622	0.016806	0.013463	-0.0033725
Trial1	1	1	noBlindfold	clockwise	practice	Guided	1	-0.5	-0.5	2.392609	-0.55019	-1.45	-1.3	0.801572802050925	0.01944	-0.020392	-0.024788
Trial1	1	1	noBlindfold	clockwise	practice	Guided	1	-0.5	-0.5	2.412598	-0.55019	-1.45	-1.3	0.801572802050925	-0.013365	0.0049985	-0.0056854
Trial1	1	1	noBlindfold	clockwise	practice	Guided	1	-0.5	-0.5	2.432602	-0.55019	-1.45	-1.3	0.801572802050925	-0.028021	-0.011929	0.021223
Trial1	1	1	noBlindfold	clockwise	practice	Guided	1	-0.5	-0.5	2.452606	-0.55019	-1.45	-1.3	0.801572802050925	-0.00038694	0.034622	-0.0063175
Trial1	1	1	noBlindfold	clockwise	practice	Guided	1	-0.5	-0.5	2.47261	-0.55019	-1.45	-1.3	0.801572802050925	-0.0042874	-0.016161	-0.0017788
Trial1	1	1	noBlindfold	clockwise	practice	Guided	1	-0.5	-0.5	2.492599	-0.55019	-1.45	-1.3	0.801572802050925	0.011324	0.017695	-0.019924
Trial1	1	1	noBlindfold	clockwise	practice	Guided	1	-0.5	-0.5	2.512604	-0.55019	-1.45	-1.3	0.801572802050925	0.0090105	-0.0034646	0.005716
Trial1	1	1	noBlindfold	clockwise	practice	Guided	1	-0.5	-0.5	2.532608	-0.55019	-1.45	-1.3	0.801572802050925	-0.0094556	-0.024623	-0.014114
Trial1	1	1	noBlindfold	clockwise	practice	Guided	1	-0.5	-0.5	2.552597	-0.55019	-1.45	-1.3	0.801572802050925	0.0077422	-0.003464	-0.011163
Trial1	1	1	noBlindfold	clockwise	practice	Guided	1	-0.5	-0.5	2.572601	-0.55019	-1.45	-1.3	0.801572802050925	0.0093296	-0.02039	0.0099384
Trial1	1	1	noBlindfold	clockwise	practice	Guided	1	-0.5	-0.5	2.592606	-0.55019	-1.45	-1.3	0.801572802050925	-0.02506	0.013465	0.0040385
Trial1	1	1	noBlindfold	clockwise	practice	Guided	1	-0.5	-0.5	2.61261	-0.55019	-1.45	-1.3	0.801572802050925	-0.046158	0.00077045	0.012795
Trial1	1	1	noBlindfold	clockwise	practice	Guided	1	-0.5	-0.5	2.632599	-0.55019	-1.45	-1.3	0.801572802050925	-0.0019599	0.005003	-0.02582
Trial1	1	1	noBlindfold	clockwise	practice	Guided	1	-0.5	-0.5	2.652603	-0.55019	-1.45	-1.3	0.801572802050925	0.0099729	0.017698	0.018378
Trial1	1	1	noBlindfold	clockwise	practice	Guided	1	-0.5	-0.5	2.672607	-0.5502	-1.45	-1.3	0.801573429107199	-0.0042716	-0.045778	-0.0017701
Trial1	1	1	noBlindfold	clockwise	practice	Guided	1	-0.5	-0.5	2.692612	-0.5502	-1.45	-1.3	0.801573429107199	-0.0026835	0.013468	0.019331
Trial1	1	1	noBlindfold	clockwise	practice	Guided	1	-0.5	-0.5	2.712601	-0.5502	-1.45	-1.3	0.801573429107199	-0.025368	0.030394	0.00013399
Trial1	1	1	noBlindfold	clockwise	practice	Guided	1	-0.5	-0.5	2.732605	-0.5502	-1.45	-1.3	0.801573429107199	-0.033487	0.013467	0.0046729
Trial1	1	1	noBlindfold	clockwise	practice	Guided	1	-0.5	-0.5	2.752609	-0.5502	-1.45	-1.3	0.801573429107199	0.011664	0.017699	-0.023822
Trial1	1	1	noBlindfold	clockwise	practice	Guided	1	-0.5	-0.5	2.772598	-0.5502	-1.45	-1.3	0.801573429107199	-0.011748	0.030394	0.0073056
Trial1	1	1	noBlindfold	clockwise	practice	Guided	1	-0.5	-0.5	2.792603	-0.5502	-1.45	-1.3	0.801573429107199	-0.0029865	0.013465	0.015111
Trial1	1	1	noBlindfold	clockwise	practice	Guided	1	-0.5	-0.5	2.812607	-0.55021	-1.45	-1.3	0.801574056288076	-0.0074303	-0.024622	-0.043967
Trial1	1	1	noBlindfold	clockwise	practice	Guided	1	-0.5	-0.5	2.832611	-0.55021	-1.45	-1.3	0.801574056288076	-0.0081559	0.009232	0.0027718
Trial1	1	1	noBlindfold	clockwise	practice	Guided	1	-0.5	-0.5	2.8526	-0.55021	-1.45	-1.3	0.801574056288076	-0.030205	-0.011927	-0.0083013
Trial1	1	1	noBlindfold	clockwise	practice	Guided	1	-0.5	-0.5	2.872604	-0.55021	-1.45	-1.3	0.801574056288076	-0.022081	0.00077002	0.012164
Trial1	1	1	noBlindfold	clockwise	practice	Guided	1	-0.5	-0.5	2.892609	-0.55021	-1.45	-1.3	0.801574056288076	-0.0032913	-0.0034634	0.010898
Trial1	1	1	noBlindfold	clockwise	practice	Guided	1	-0.5	-0.5	2.912598	-0.55021	-1.45	-1.3	0.801574056288076	-0.021756	-0.028854	-0.0089329
Trial1	1	1	noBlindfold	clockwise	practice	Guided	1	-0.5	-0.5	2.932602	-0.55021	-1.45	-1.3	0.801574056288076	-0.011319	-0.007696	-0.039422
Trial1	1	1	noBlindfold	clockwise	practice	Guided	1	-0.5	-0.5	2.952606	-0.55021	-1.45	-1.3	0.801574056288076	-0.020486	-0.0076959	0.0079493
Trial1	1	1	noBlindfold	clockwise	practice	Guided	1	-0.5	-0.5	2.97261	-0.55021	-1.45	-1.3	0.801574056288076	-0.006871	0.0092287	0.020293
Trial1	1	1	noBlindfold	clockwise	practice	Guided	1	-0.5	-0.5	2.992599	-0.55022	-1.45	-1.3	0.801574683593556	-0.024064	-0.0034668	-0.025489
Trial1	1	1	noBlindfold	clockwise	practice	Guided	1	-0.5	-0.5	3.012604	-0.55022	-1.45	-1.3	0.801574683593556	-0.024698	-0.01193	-0.0014396
Trial1	1	1	noBlindfold	clockwise	practice	Guided	1	-0.5	-0.5	3.032608	-0.55022	-1.45	-1.3	0.801574683593556	-0.034407	-0.011929	-0.0079742
Trial1	1	1	noBlindfold	clockwise	practice	Guided	1	-0.5	-0.5	3.052597	-0.55022	-1.45	-1.3	0.801574683593556	0.015599	0.0092306	-0.020223
Trial1	1	1	noBlindfold	clockwise	practice	Guided	1	-0.5	-0.5	3.072601	-0.55022	-1.45	-1.3	0.801574683593556	0.018778	0.0092291	0.021975
Trial1	1	1	noBlindfold	clockwise	practice	Guided	1	-0.5	-0.5	3.092606	-0.55022	-1.45	-1.3	0.801574683593556	-0.013297	0.026157	-0.0095603
Trial1	1	1	noBlindfold	clockwise	practice	Guided	1	-0.5	-0.5	3.11261	-0.55022	-1.45	-1.3	0.801574683593556	-0.008124	-0.028855	0.0027833
Trial1	1	1	noBlindfold	clockwise	practice	Guided	1	-0.5	-0.5	3.132599	-0.55023	-1.45	-1.3	0.801575311023638	-0.0093916	0.00076957	-0.014094
Trial1	1	1	noBlindfold	clockwise	practice	Guided	1	-0.5	-0.5	3.152603	-0.55023	-1.45	-1.3	0.801575311023638	0.022056	-0.0076943	0.0090039
Trial1	1	1	noBlindfold	clockwise	practice	Guided	1	-0.5	-0.5	3.172607	-0.55023	-1.45	-1.3	0.801575311023638	0.0058138	0.0092351	-0.026753
Trial1	1	1	noBlindfold	clockwise	practice	Guided	1	-0.5	-0.5	3.192612	-0.55023	-1.45	-1.3	0.801575311023638	0.0081313	0.0092343	-0.0069223
Trial1	1	1	noBlindfold	clockwise	practice	Guided	1	-0.5	-0.5	3.212601	-0.55023	-1.45	-1.3	0.801575311023638	-0.021724	-0.0034604	-0.0089186
Trial1	1	1	noBlindfold	clockwise	practice	Guided	1	-0.5	-0.5	3.232605	-0.55023	-1.45	-1.3	0.801575311023638	-0.01233	0.00077358	0.023573
Trial1	1	1	noBlindfold	clockwise	practice	Guided	1	-0.5	-0.5	3.252609	-0.55023	-1.45	-1.3	0.801575311023638	-0.0096969	0.00077396	-0.018307
Trial1	1	1	noBlindfold	clockwise	practice	Guided	1	-0.5	-0.5	3.272598	-0.55023	-1.45	-1.3	0.801575311023638	-0.00093713	0.0092371	-0.014721
Trial1	1	1	noBlindfold	clockwise	practice	Guided	1	-0.5	-0.5	3.292603	-0.55024	-1.45	-1.3	0.801575938578323	-0.024663	-0.01615	0.0082867
Trial1	1	1	noBlindfold	clockwise	practice	Guided	1	-0.5	-0.5	3.312607	-0.55024	-1.45	-1.3	0.801575938578323	-0.024027	-0.024613	0.016725
Trial1	1	1	noBlindfold	clockwise	practice	Guided	1	-0.5	-0.5	3.332611	-0.55024	-1.45	-1.3	0.801575938578323	-0.026247	0.013474	-0.012816
Trial1	1	1	noBlindfold	clockwise	practice	Guided	1	-0.5	-0.5	3.3526	-0.55024	-1.45	-1.3	0.801575938578323	-0.029194	-0.0034515	0.0043831
Trial1	1	1	noBlindfold	clockwise	practice	Guided	1	-0.5	-0.5	3.372604	-0.55024	-1.45	-1.3	0.801575938578323	-0.0090457	0.0092437	-0.0046925
Trial1	1	1	noBlindfold	clockwise	practice	Guided	1	-0.5	-0.5	3.392609	-0.55024	-1.45	-1.3	0.801575938578323	-0.020117	-0.0034519	0.012188
Trial1	1	1	noBlindfold	clockwise	practice	Guided	1	-0.5	-0.5	3.412598	-0.55024	-1.45	-1.3	0.801575938578323	0.01006	-0.0034541	0.022625
Trial1	1	1	noBlindfold	clockwise	practice	Guided	1	-0.5	-0.5	3.432602	-0.55024	-1.45	-1.3	0.801575938578323	-0.031092	0.0092394	-0.020936
Trial1	1	1	noBlindfold	clockwise	practice	Guided	1	-0.5	-0.5	3.452606	-0.55024	-1.45	-1.3	0.801575938578323	-0.016528	0.0050059	0.011239
Trial1	1	1	noBlindfold	clockwise	practice	Guided	1	-0.5	-0.5	3.47261	-0.55025	-1.45	-1.3	0.801576562521054	-0.017162	-0.020384	-0.0050072
Trial1	1	1	noBlindfold	clockwise	practice	Guided	1	-0.5	-0.5	3.492599	-0.55025	-1.45	-1.3	0.801576562521054	0.0068917	0.00077277	-0.02379
Trial1	1	1	noBlindfold	clockwise	practice	Guided	1	-0.5	-0.5	3.512604	-0.55025	-1.45	-1.3	0.801576562521054	0.0026743	-0.0034595	-0.023473
Trial1	1	1	noBlindfold	clockwise	practice	Guided	1	-0.5	-0.5	3.532608	-0.55025	-1.45	-1.3	0.801576562521054	-0.01525	-0.020387	0.020315
Trial1	1	1	noBlindfold	clockwise	practice	Guided	1	-0.5	-0.5	3.552597	-0.55025	-1.45	-1.3	0.801576562521054	-0.032127	0.030394	-0.014076
Trial1	1	1	noBlindfold	clockwise	practice	Guided	1	-0.5	-0.5	3.572601	-0.55025	-1.45	-1.3	0.801576562521054	-0.010618	0.013469	-0.00046556
Trial1	1	1	noBlindfold	clockwise	practice	Guided	1	-0.5	-0.5	3.592606	-0.55025	-1.45	-1.3	0.801576562521054	-0.015241	0.005007	0.02032
Trial1	1	1	noBlindfold	clockwise	practice	Guided	1	-0.5	-0.5	3.61261	-0.55026	-1.45	-1.3	0.8015771903242	-0.029803	0.026167	-0.004047
Trial1	1	1	noBlindfold	clockwise	practice	Guided	1	-0.5	-0.5	3.632599	-0.55026	-1.45	-1.3	0.8015771903242	-0.0054338	-0.01615	0.0028058
Trial1	1	1	noBlindfold	clockwise	practice	Guided	1	-0.5	-0.5	3.652603	-0.55026	-1.45	-1.3	0.8015771903242	0.0052287	-0.0034559	0.010297
Trial1	1	1	noBlindfold	clockwise	practice	Guided	1	-0.5	-0.5	3.672607	-0.55026	-1.45	-1.3	0.8015771903242	-0.0057511	-0.0034551	-0.022824
Trial1	1	1	noBlindfold	clockwise	practice	Guided	1	-0.5	-0.5	3.692612	-0.55026	-1.45	-1.3	0.8015771903242	0.019256	-0.020384	-0.028946
Trial1	1	1	noBlindfold	clockwise	practice	Guided	1	-0.5	-0.5	3.712601	-0.55026	-1.45	-1.3	0.8015771903242	0.022433	0.0050071	0.013255
Trial1	1	1	noBlindfold	clockwise	practice	Guided	1	-0.5	-0.5	3.732605	-0.55026	-1.45	-1.3	0.8015771903242	-0.0044719	0.017702	0.025188
Trial1	1	1	noBlindfold	clockwise	practice	Guided	1	-0.5	-0.5	3.752609	-0.55026	-1.45	-1.3	0.8015771903242	-0.0047883	-0.011923	-0.010158
Trial1	1	1	noBlindfold	clockwise	practice	Guided	1	-0.5	-0.5	3.772598	-0.55026	-1.45	-1.3	0.8015771903242	-0.0044687	-0.016154	-0.0059374
Trial1	1	1	noBlindfold	clockwise	practice	Guided	1	-0.5	-0.5	3.792603	-0.55027	-1.45	-1.3	0.801577818251948	0.0030223	0.0092375	-0.019229
Trial1	1	1	noBlindfold	clockwise	practice	Guided	1	-0.5	-0.5	3.812607	-0.55027	-1.45	-1.3	0.801577818251948	0.020538	-0.0076882	-0.023763
Trial1	1	1	noBlindfold	clockwise	practice	Guided	1	-0.5	-0.5	3.832611	-0.55027	-1.45	-1.3	0.801577818251948	-0.025245	0.009238	-0.00012227
Trial1	1	1	noBlindfold	clockwise	practice	Guided	1	-0.5	-0.5	3.8526	-0.55027	-1.45	-1.3	0.801577818251948	-0.028193	0.030396	-0.0026628
Trial1	1	1	noBlindfold	clockwise	practice	Guided	1	-0.5	-0.5	3.872604	-0.55027	-1.45	-1.3	0.801577818251948	-0.030096	-0.0076913	-0.0082451
Trial1	1	1	noBlindfold	clockwise	practice	Guided	1	-0.5	-0.5	3.892609	-0.55027	-1.45	-1.3	0.801577818251948	-0.050875	-0.0034582	-0.0024354
Trial1	1	1	noBlindfold	clockwise	practice	Guided	1	-0.5	-0.5	3.912598	-0.55027	-1.45	-1.3	0.801577818251948	0.0030319	-0.0034587	-0.019222
Trial1	1	1	noBlindfold	clockwise	practice	Guided	1	-0.5	-0.5	3.932602	-0.55027	-1.45	-1.3	0.801577818251948	-0.022922	-0.0076892	-0.025757
Trial1	1	1	noBlindfold	clockwise	practice	Guided	1	-0.5	-0.5	3.952606	-0.55027	-1.45	-1.3	0.801577818251948	0.0062091	0.021934	0.022979
Trial1	1	1	noBlindfold	clockwise	practice	Guided	1	-0.5	-0.5	3.97261	-0.55027	-1.45	-1.3	0.801577818251948	-0.0054071	0.0050062	-0.018584
Trial1	1	1	noBlindfold	clockwise	practice	Guided	1	-0.5	-0.5	3.992599	-0.55027	-1.45	-1.3	0.801577818251948	-0.0080357	0.0050043	0.0028342
Trial1	1	1	noBlindfold	clockwise	practice	Guided	1	-0.5	-0.5	4.012604	-0.55027	-1.45	-1.3	0.801577818251948	0.018963	0.00077087	-0.033146
Trial1	1	1	noBlindfold	clockwise	practice	Guided	1	-0.5	-0.5	4.032608	-0.55027	-1.45	-1.3	0.801577818251948	-0.012254	0.00076988	0.0031532
Trial1	1	1	noBlindfold	clockwise	practice	Guided	1	-0.5	-0.5	4.052597	-0.55028	-1.45	-1.3	0.801578442565521	-0.0080326	-0.02039	0.0028362
Trial1	1	1	noBlindfold	clockwise	practice	Guided	1	-0.5	-0.5	4.072601	-0.55028	-1.45	-1.3	0.801578442565521	0.024458	0.017695	-0.016583
Trial1	1	1	noBlindfold	clockwise	practice	Guided	1	-0.5	-0.5	4.092606	-0.55028	-1.45	-1.3	0.801578442565521	0.0039975	0.021926	-0.0065522
Trial1	1	1	noBlindfold	clockwise	practice	Guided	1	-0.5	-0.5	4.11261	-0.55028	-1.45	-1.3	0.801578442565521	-0.031756	0.00076522	0.025844
Trial1	1	1	noBlindfold	clockwise	practice	Guided	1	-0.5	-0.5	4.132599	-0.55028	-1.45	-1.3	0.801578442565521	-0.011609	-0.0076981	0.011597
Trial1	1	1	noBlindfold	clockwise	practice	Guided	1	-0.5	-0.5	4.152603	-0.55028	-1.45	-1.3	0.801578442565521	-0.0018056	0.034619	-0.027332
Trial1	1	1	noBlindfold	clockwise	practice	Guided	1	-0.5	-0.5	4.172607	-0.55028	-1.45	-1.3	0.801578442565521	-0.020682	-0.016163	0.0037956
Trial1	1	1	noBlindfold	clockwise	practice	Guided	1	-0.5	-0.5	4.192612	-0.55028	-1.45	-1.3	0.801578442565521	0.0026409	-0.016164	0.015503
Trial1	1	1	noBlindfold	clockwise	practice	Guided	1	-0.5	-0.5	4.212601	-0.55028	-1.45	-1.3	0.801578442565521	-0.017414	0.0092269	0.010331
Trial1	1	1	noBlindfold	clockwise	practice	Guided	1	-0.5	-0.5	4.232605	-0.55028	-1.45	-1.3	0.801578442565521	0.0020063	0.013459	0.023309
Trial1	1	1	noBlindfold	clockwise	practice	Guided	1	-0.5	-0.5	4.252609	-0.55028	-1.45	-1.3	0.801578442565521	-0.026898	0.0049952	0.033973
Trial1	1	1	noBlindfold	clockwise	practice	Guided	1	-0.5	-0.5	4.272598	-0.55028	-1.45	-1.3	0.801578442565521	0.0049564	0.026152	0.010969
Trial1	1	1	noBlindfold	clockwise	practice	Guided	1	-0.5	-0.5	4.292603	-0.55028	-1.45	-1.3	0.801578442565521	-0.020041	0.00076081	0.012239
Trial1	1	1	noBlindfold	clockwise	practice	Guided	1	-0.5	-0.5	4.312607	-0.55029	-1.45	-1.3	0.801579070741729	-0.01287	-0.011934	-0.0052735
Trial1	1	1	noBlindfold	clockwise	practice	Guided	1	-0.5	-0.5	4.332611	-0.55029	-1.45	-1.3	0.801579070741729	-0.024258	0.01769	0.012558
Trial1	1	1	noBlindfold	clockwise	practice	Guided	1	-0.5	-0.5	4.3526	-0.55029	-1.45	-1.3	0.801579070741729	0.0072795	0.009227	-0.01952
Trial1	1	1	noBlindfold	clockwise	practice	Guided	1	-0.5	-0.5	4.372604	-0.55029	-1.45	-1.3	0.801579070741729	-0.028474	-0.0076984	0.012878
Trial1	1	1	noBlindfold	clockwise	practice	Guided	1	-0.5	-0.5	4.392609	-0.55029	-1.45	-1.3	0.801579070741729	0.016677	0.013457	-0.0074934
Trial1	1	1	noBlindfold	clockwise	practice	Guided	1	-0.5	-0.5	4.412598	-0.55029	-1.45	-1.3	0.801579070741729	-0.014131	0.017689	-0.022149
Trial1	1	1	noBlindfold	clockwise	practice	Guided	1	-0.5	-0.5	4.432602	-0.55029	-1.45	-1.3	0.801579070741729	-0.016125	0.00076168	0.0077072
Trial1	1	1	noBlindfold	clockwise	practice	Guided	1	-0.5	-0.5	4.452606	-0.55029	-1.45	-1.3	0.801579070741729	0.0072898	0.038848	-0.019516
Trial1	1	1	noBlindfold	clockwise	practice	Guided	1	-0.5	-0.5	4.47261	-0.55029	-1.45	-1.3	0.801579070741729	-0.011267	0.02192	0.015832
Trial1	1	1	noBlindfold	clockwise	practice	Guided	1	-0.5	-0.5	4.492599	-0.5503	-1.45	-1.3	0.801579699042537	-0.0064098	0.0092231	0.023955
Trial1	1	1	noBlindfold	clockwise	practice	Guided	1	-0.5	-0.5	4.512604	-0.5503	-1.45	-1.3	0.801579699042537	-0.02551	0.021918	-0.0043142
Trial1	1	1	noBlindfold	clockwise	practice	Guided	1	-0.5	-0.5	4.532608	-0.5503	-1.45	-1.3	0.801579699042537	-0.019065	-0.0034741	0.02491
Trial1	1	1	noBlindfold	clockwise	practice	Guided	1	-0.5	-0.5	4.552597	-0.5503	-1.45	-1.3	0.801579699042537	-0.0095793	0.0092223	-0.018242
Trial1	1	1	noBlindfold	clockwise	practice	Guided	1	-0.5	-0.5	4.572601	-0.5503	-1.45	-1.3	0.801579699042537	0.00076621	-0.028863	0.0064428
Trial1	1	1	noBlindfold	clockwise	practice	Guided	1	-0.5	-0.5	4.592606	-0.5503	-1.45	-1.3	0.801579699042537	-0.0092569	0.00076032	-0.014021
Trial1	1	1	noBlindfold	clockwise	practice	Guided	1	-0.5	-0.5	4.61261	-0.5503	-1.45	-1.3	0.801579699042537	0.025455	0.02615	0.024276
Trial1	1	1	noBlindfold	clockwise	practice	Guided	1	-0.5	-0.5	4.632599	-0.5503	-1.45	-1.3	0.801579699042537	-0.0040843	-0.0077051	-0.0016782
Trial1	1	1	noBlindfold	clockwise	practice	Guided	1	-0.5	-0.5	4.652603	-0.5503	-1.45	-1.3	0.801579699042537	0.01248	0.02615	0.0080311
Trial1	1	1	noBlindfold	clockwise	practice	Guided	1	-0.5	-0.5	4.672607	-0.5503	-1.45	-1.3	0.801579699042537	-0.041424	0.00075887	0.0096192
Trial1	1	1	noBlindfold	clockwise	practice	Guided	1	-0.5	-0.5	4.692612	-0.55031	-1.45	-1.3	0.801580327467945	-0.014832	0.043077	-0.013701
Trial1	1	1	noBlindfold	clockwise	practice	Guided	1	-0.5	-0.5	4.712601	-0.55031	-1.45	-1.3	0.801580327467945	0.012802	0.0049897	-0.0029464
Trial1	1	1	noBlindfold	clockwise	practice	Guided	1	-0.5	-0.5	4.732605	-0.55031	-1.45	-1.3	0.801580327467945	0.0066779	-0.011938	-0.027945
Trial1	1	1	noBlindfold	clockwise	practice	Guided	1	-0.5	-0.5	4.752609	-0.55031	-1.45	-1.3	0.801580327467945	0.00014602	-0.011937	-0.0026242
Trial1	1	1	noBlindfold	clockwise	practice	Guided	1	-0.5	-0.5	4.772598	-0.55031	-1.45	-1.3	0.801580327467945	-0.024535	-0.0034731	0.0083598
Trial1	1	1	noBlindfold	clockwise	practice	Guided	1	-0.5	-0.5	4.792603	-0.55031	-1.45	-1.3	0.801580327467945	-0.019264	0.0049891	-0.034474
Trial1	1	1	noBlindfold	clockwise	practice	Guided	1	-0.5	-0.5	4.812607	-0.55031	-1.45	-1.3	0.801580327467945	-0.00070285	0.0049878	-0.069817
Trial1	1	1	noBlindfold	clockwise	practice	Guided	1	-0.5	-0.5	4.832611	-0.55032	-1.45	-1.3	0.801580956017953	-0.014495	0.01768	0.028829
Trial1	1	1	noBlindfold	clockwise	practice	Guided	1	-0.5	-0.5	4.8526	-0.55032	-1.45	-1.3	0.801580956017953	0.0089192	-0.0077115	-0.035423
Trial1	1	1	noBlindfold	clockwise	practice	Guided	1	-0.5	-0.5	4.872604	-0.55032	-1.45	-1.3	0.801580956017953	0.016405	-0.020407	-0.011689
Trial1	1	1	noBlindfold	clockwise	practice	Guided	1	-0.5	-0.5	4.892609	-0.55032	-1.45	-1.3	0.801580956017953	0.004383	-0.020405	-0.0022965
Trial1	1	1	noBlindfold	clockwise	practice	Guided	1	-0.5	-0.5	4.912598	-0.55032	-1.45	-1.3	0.801580956017953	0.0011159	-0.0077085	0.010683
Trial1	1	1	noBlindfold	clockwise	practice	Guided	1	-0.5	-0.5	4.932602	-0.55032	-1.45	-1.3	0.801580956017953	-0.016716	-0.0034764	-0.00070567
Trial1	1	1	noBlindfold	clockwise	practice	Guided	1	-0.5	-0.5	4.952606	-0.55032	-1.45	-1.3	0.801580956017953	0.019991	-0.003478	-0.020442
Trial1	1	1	noBlindfold	clockwise	practice	Guided	1	-0.5	-0.5	4.97261	-0.55032	-1.45	-1.3	0.801580956017953	0.0082848	-0.028868	0.011004
Trial1	1	1	noBlindfold	clockwise	practice	Guided	1	-0.5	-0.5	4.992599	-0.55032	-1.45	-1.3	0.801580956017953	-0.021886	-0.0034762	-0.013044
Trial1	1	1	noBlindfold	clockwise	practice	Guided	1	-0.5	-0.5	5.012604	-0.55032	-1.45	-1.3	0.801580956017953	-0.0092242	-0.011939	-0.010093
Trial1	1	1	noBlindfold	clockwise	practice	Guided	1	-0.5	-0.5	5.032608	-0.55032	-1.45	-1.3	0.801580956017953	-0.028735	-0.011939	0.0086922
Trial1	1	1	noBlindfold	clockwise	practice	Guided	1	-0.5	-0.5	5.052597	-0.55032	-1.45	-1.3	0.801580956017953	0.01283	-0.033098	-0.0029214
Trial1	1	1	noBlindfold	clockwise	practice	Guided	1	-0.5	-0.5	5.072601	-0.55032	-1.45	-1.3	0.801580956017953	-0.017023	0.013451	-0.0049169
Trial1	1	1	noBlindfold	clockwise	practice	Guided	1	-0.5	-0.5	5.092606	-0.55032	-1.45	-1.3	0.801580956017953	0.012832	-0.0034752	-0.0029196
Trial1	1	1	noBlindfold	clockwise	practice	Guided	1	-0.5	-0.5	5.11261	-0.55032	-1.45	-1.3	0.801580956017953	-0.0037269	0.013451	0.024624
Trial1	1	1	noBlindfold	clockwise	practice	Guided	1	-0.5	-0.5	5.132599	-0.55032	-1.45	-1.3	0.801580956017953	-0.0040425	0.026146	0.0090149
Trial1	1	1	noBlindfold	clockwise	practice	Guided	1	-0.5	-0.5	5.152603	-0.55033	-1.45	-1.3	0.801581580950082	0.024227	0.0092177	-0.02075
Trial1	1	1	noBlindfold	clockwise	practice	Guided	1	-0.5	-0.5	5.172607	-0.55033	-1.45	-1.3	0.801581580950082	0.001132	0.00075345	0.010696
Trial1	1	1	noBlindfold	clockwise	practice	Guided	1	-0.5	-0.5	5.192612	-0.55033	-1.45	-1.3	0.801581580950082	0.00081605	-0.011942	0.0064741
Trial1	1	1	noBlindfold	clockwise	practice	Guided	1	-0.5	-0.5	5.212601	-0.55033	-1.45	-1.3	0.801581580950082	-0.041063	0.0049859	-0.037721
Trial1	1	1	noBlindfold	clockwise	practice	Guided	1	-0.5	-0.5	5.232605	-0.55033	-1.45	-1.3	0.801581580950082	0.0031354	0.00075445	-0.019161
Trial1	1	1	noBlindfold	clockwise	practice	Guided	1	-0.5	-0.5	5.252609	-0.55033	-1.45	-1.3	0.801581580950082	-0.021228	0.0049863	-0.0052296
Trial1	1	1	noBlindfold	clockwise	practice	Guided	1	-0.5	-0.5	5.272598	-0.55033	-1.45	-1.3	0.801581580950082	0.005046	0.0092164	-0.0097669
Trial1	1	1	noBlindfold	clockwise	practice	Guided	1	-0.5	-0.5	5.292603	-0.55034	-1.45	-1.3	0.801582209748547	0.0092707	0.013446	-0.019794
Trial1	1	1	noBlindfold	clockwise	practice	Guided	1	-0.5	-0.5	5.312607	-0.55034	-1.45	-1.3	0.801582209748547	-0.04622	0.0092152	0.0015325
Trial1	1	1	noBlindfold	clockwise	practice	Guided	1	-0.5	-0.5	5.332611	-0.55034	-1.45	-1.3	0.801582209748547	0.014538	-0.020405	-0.034766
Trial1	1	1	noBlindfold	clockwise	practice	Guided	1	-0.5	-0.5	5.3526	-0.55034	-1.45	-1.3	0.801582209748547	-0.020899	0.0049866	-0.0003713
Trial1	1	1	noBlindfold	clockwise	practice	Guided	1	-0.5	-0.5	5.372604	-0.55034	-1.45	-1.3	0.801582209748547	-0.036188	0.026144	0.021998
Trial1	1	1	noBlindfold	clockwise	practice	Guided	1	-0.5	-0.5	5.392609	-0.55034	-1.45	-1.3	0.801582209748547	-0.021527	0.009217	-0.0088123
Trial1	1	1	noBlindfold	clockwise	practice	Guided	1	-0.5	-0.5	5.412598	-0.55034	-1.45	-1.3	0.801582209748547	-0.010136	0.013448	-0.026642
Trial1	1	1	noBlindfold	clockwise	practice	Guided	1	-0.5	-0.5	5.432602	-0.55034	-1.45	-1.3	0.801582209748547	0.006336	-0.011943	0.023043
Trial1	1	1	noBlindfold	clockwise	practice	Guided	1	-0.5	-0.5	5.452606	-0.55034	-1.45	-1.3	0.801582209748547	0.023852	0.00075166	0.030212
Trial1	1	1	noBlindfold	clockwise	practice	Guided	1	-0.5	-0.5	5.47261	-0.55034	-1.45	-1.3	0.801582209748547	-0.023836	0.021911	0.016826
Trial1	1	1	noBlindfold	clockwise	practice	Guided	1	-0.5	-0.5	5.492599	-0.55035	-1.45	-1.3	0.801582838671611	-0.025737	0.021909	-0.0084932
Trial1	1	1	noBlindfold	clockwise	practice	Guided	1	-0.5	-0.5	5.512604	-0.55035	-1.45	-1.3	0.801582838671611	-0.033223	0.026141	0.0048022
Trial1	1	1	noBlindfold	clockwise	practice	Guided	1	-0.5	-0.5	5.532608	-0.55035	-1.45	-1.3	0.801582838671611	-0.012439	-0.011947	-0.0010034
Trial1	1	1	noBlindfold	clockwise	practice	Guided	1	-0.5	-0.5	5.552597	-0.55035	-1.45	-1.3	0.801582838671611	-0.016659	-0.028874	-0.00068485
Trial1	1	1	noBlindfold	clockwise	practice	Guided	1	-0.5	-0.5	5.572601	-0.55035	-1.45	-1.3	0.801582838671611	0.0086639	-0.016178	-0.0025884
Trial1	1	1	noBlindfold	clockwise	practice	Guided	1	-0.5	-0.5	5.592606	-0.55035	-1.45	-1.3	0.801582838671611	0.0113	0.017675	-0.0029054
Trial1	1	1	noBlindfold	clockwise	practice	Guided	1	-0.5	-0.5	5.61261	-0.55036	-1.45	-1.3	0.801583467719274	-0.028673	0.021905	0.0087126
Trial1	1	1	noBlindfold	clockwise	practice	Guided	1	-0.5	-0.5	5.632599	-0.55036	-1.45	-1.3	0.801583467719274	0.0011843	0.01344	-0.015878
Trial1	1	1	noBlindfold	clockwise	practice	Guided	1	-0.5	-0.5	5.652603	-0.55036	-1.45	-1.3	0.801583467719274	-0.024768	-0.020413	0.0041804
Trial1	1	1	noBlindfold	clockwise	practice	Guided	1	-0.5	-0.5	5.672607	-0.55036	-1.45	-1.3	0.801583467719274	0.012575	-0.011948	-0.0071184
Trial1	1	1	noBlindfold	clockwise	practice	Guided	1	-0.5	-0.5	5.692612	-0.55036	-1.45	-1.3	0.801583467719274	-0.0027134	0.00074667	0.011034
Trial1	1	1	noBlindfold	clockwise	practice	Guided	1	-0.5	-0.5	5.712601	-0.55036	-1.45	-1.3	0.801583467719274	-0.0085205	0.021907	-0.0055271
Trial1	1	1	noBlindfold	clockwise	practice	Guided	1	-0.5	-0.5	5.732605	-0.55036	-1.45	-1.3	0.801583467719274	-7.774E-05	0.013444	-0.006162
Trial1	1	1	noBlindfold	clockwise	practice	Guided	1	-0.5	-0.5	5.752609	-0.55036	-1.45	-1.3	0.801583467719274	-0.047447	-0.0034859	-0.015327
Trial1	1	1	noBlindfold	clockwise	practice	Guided	1	-0.5	-0.5	5.772598	-0.55036	-1.45	-1.3	0.801583467719274	0.025562	-0.0077185	-0.0038457
Trial1	1	1	noBlindfold	clockwise	practice	Guided	1	-0.5	-0.5	5.792603	-0.55037	-1.45	-1.3	0.801584093146094	0.015223	0.017673	-0.028528
Trial1	1	1	noBlindfold	clockwise	practice	Guided	1	-0.5	-0.5	5.812607	-0.55037	-1.45	-1.3	0.801584093146094	0.014181	-0.011947	-0.018816
Trial1	1	1	noBlindfold	clockwise	practice	Guided	1	-0.5	-0.5	5.832611	-0.55037	-1.45	-1.3	0.801584093146094	0.026524	-0.0034833	0.0088196
Trial1	1	1	noBlindfold	clockwise	practice	Guided	1	-0.5	-0.5	5.8526	-0.55037	-1.45	-1.3	0.801584093146094	-0.021164	0.00074865	-0.0045661
Trial1	1	1	noBlindfold	clockwise	practice	Guided	1	-0.5	-0.5	5.872604	-0.55037	-1.45	-1.3	0.801584093146094	0.0071058	-0.02041	-0.02367
Trial1	1	1	noBlindfold	clockwise	practice	Guided	1	-0.5	-0.5	5.892609	-0.55037	-1.45	-1.3	0.801584093146094	-0.039628	-0.011945	-0.024392
Trial1	1	1	noBlindfold	clockwise	practice	Guided	1	-0.5	-0.5	5.912598	-0.55037	-1.45	-1.3	0.801584093146094	-0.013671	-0.02464	-0.017856
Trial1	1	1	noBlindfold	clockwise	practice	Guided	1	-0.5	-0.5	5.932602	-0.55037	-1.45	-1.3	0.801584093146094	0.020407	0.017679	-0.016175
Trial1	1	1	noBlindfold	clockwise	practice	Guided	1	-0.5	-0.5	5.952606	-0.55037	-1.45	-1.3	0.801584093146094	-0.0006904	0.0092154	-0.014587
Trial1	1	1	noBlindfold	clockwise	practice	Guided	1	-0.5	-0.5	5.97261	-0.55037	-1.45	-1.3	0.801584093146094	-0.025688	-0.0034787	-0.008461
Trial1	1	1	noBlindfold	clockwise	practice	Guided	1	-0.5	-0.5	5.992599	-0.55038	-1.45	-1.3	0.801584722442212	0.011974	0.0092181	-0.015537
Trial1	1	1	noBlindfold	clockwise	practice	Guided	1	-0.5	-0.5	6.012604	-0.55038	-1.45	-1.3	0.801584722442212	-0.010077	0.00075535	-0.026607
Trial1	1	1	noBlindfold	clockwise	practice	Guided	1	-0.5	-0.5	6.032608	-0.55038	-1.45	-1.3	0.801584722442212	-0.0081709	0.013451	-0.0012865
Trial1	1	1	noBlindfold	clockwise	practice	Guided	1	-0.5	-0.5	6.052597	-0.55038	-1.45	-1.3	0.801584722442212	0.038249	-0.020405	-0.0047794
Trial1	1	1	noBlindfold	clockwise	practice	Guided	1	-0.5	-0.5	6.072601	-0.55038	-1.45	-1.3	0.801584722442212	-0.0088027	-0.0077089	0.0026176
Trial1	1	1	noBlindfold	clockwise	practice	Guided	1	-0.5	-0.5	6.092606	-0.55038	-1.45	-1.3	0.801584722442212	0.0038606	0.026146	-0.010677
Trial1	1	1	noBlindfold	clockwise	practice	Guided	1	-0.5	-0.5	6.11261	-0.55038	-1.45	-1.3	0.801584722442212	-0.0078454	-0.0034757	0.0029373
Trial1	1	1	noBlindfold	clockwise	practice	Guided	1	-0.5	-0.5	6.132599	-0.55038	-1.45	-1.3	0.801584722442212	0.0041786	-0.0077066	-0.0064549
Trial1	1	1	noBlindfold	clockwise	practice	Guided	1	-0.5	-0.5	6.152603	-0.55038	-1.45	-1.3	0.801584722442212	0.011667	0.03038	-0.019749
Trial1	1	1	noBlindfold	clockwise	practice	Guided	1	-0.5	-0.5	6.172607	-0.55038	-1.45	-1.3	0.801584722442212	-0.015647	-0.01194	0.012014
Trial1	1	1	noBlindfold	clockwise	practice	Guided	1	-0.5	-0.5	6.192612	-0.55038	-1.45	-1.3	0.801584722442212	-0.02599	-0.016172	-0.012669
Trial1	1	1	noBlindfold	clockwise	practice	Guided	1	-0.5	-0.5	6.212601	-0.55038	-1.45	-1.3	0.801584722442212	0.011673	0.0092166	-0.019747
Trial1	1	1	noBlindfold	clockwise	practice	Guided	1	-0.5	-0.5	6.232605	-0.55039	-1.45	-1.3	0.801585351862928	0.0035525	0.017678	-0.014891
Trial1	1	1	noBlindfold	clockwise	practice	Guided	1	-0.5	-0.5	6.252609	-0.55039	-1.45	-1.3	0.801585351862928	0.0077749	-0.011943	-0.015205
Trial1	1	1	noBlindfold	clockwise	practice	Guided	1	-0.5	-0.5	6.272598	-0.55039	-1.45	-1.3	0.801585351862928	-0.0045665	0.00075322	-0.010031
Trial1	1	1	noBlindfold	clockwise	practice	Guided	1	-0.5	-0.5	6.292603	-0.55039	-1.45	-1.3	0.801585351862928	-0.003295	-0.028869	0.0068501
Trial1	1	1	noBlindfold	clockwise	practice	Guided	1	-0.5	-0.5	6.312607	-0.55039	-1.45	-1.3	0.801585351862928	0.012315	-0.003477	-0.011298
Trial1	1	1	noBlindfold	clockwise	practice	Guided	1	-0.5	-0.5	6.332611	-0.55039	-1.45	-1.3	0.801585351862928	-0.0051986	-0.0034773	-0.018467
Trial1	1	1	noBlindfold	clockwise	practice	Guided	1	-0.5	-0.5	6.3526	-0.55039	-1.45	-1.3	0.801585351862928	0.018125	-0.037333	0.0094839
Trial1	1	1	noBlindfold	clockwise	practice	Guided	1	-0.5	-0.5	6.372604	-0.55039	-1.45	-1.3	0.801585351862928	-0.0042435	0.021914	-0.0058067
Trial1	1	1	noBlindfold	clockwise	practice	Guided	1	-0.5	-0.5	6.392609	-0.55039	-1.45	-1.3	0.801585351862928	0.00029672	0.0049839	-0.0019013
Trial1	1	1	noBlindfold	clockwise	practice	Guided	1	-0.5	-0.5	6.412598	-0.55039	-1.45	-1.3	0.801585351862928	-0.014268	-0.037335	-0.026267
Trial1	1	1	noBlindfold	clockwise	practice	Guided	1	-0.5	-0.5	6.432602	-0.55039	-1.45	-1.3	0.801585351862928	0.013277	0.0092172	0.0013657
Trial1	1	1	noBlindfold	clockwise	practice	Guided	1	-0.5	-0.5	6.452606	-0.55039	-1.45	-1.3	0.801585351862928	-1.6596E-05	-0.0077117	-0.0061204
Trial1	1	1	noBlindfold	clockwise	practice	Guided	1	-0.5	-0.5	6.47261	-0.5504	-1.45	-1.3	0.801585977660579	0.042184	0.030374	-0.012564
Trial1	1	1	noBlindfold	clockwise	practice	Guided	1	-0.5	-0.5	6.492599	-0.5504	-1.45	-1.3	0.801585977660579	0.0013474	-0.016175	-0.044415
Trial1	1	1	noBlindfold	clockwise	practice	Guided	1	-0.5	-0.5	6.512604	-0.5504	-1.45	-1.3	0.801585977660579	-0.013942	0.00074994	-0.022045
Trial1	1	1	noBlindfold	clockwise	practice	Guided	1	-0.5	-0.5	6.532608	-0.5504	-1.45	-1.3	0.801585977660579	0.027939	0.00075019	-0.02944
Trial1	1	1	noBlindfold	clockwise	practice	Guided	1	-0.5	-0.5	6.552597	-0.5504	-1.45	-1.3	0.801585977660579	0.0041174	0.0049838	0.048744
Trial1	1	1	noBlindfold	clockwise	practice	Guided	1	-0.5	-0.5	6.572601	-0.5504	-1.45	-1.3	0.801585977660579	0.010654	0.021909	0.022787
Trial1	1	1	noBlindfold	clockwise	practice	Guided	1	-0.5	-0.5	6.592606	-0.5504	-1.45	-1.3	0.801585977660579	0.0023059	-0.0034804	-0.031752
Trial1	1	1	noBlindfold	clockwise	practice	Guided	1	-0.5	-0.5	6.61261	-0.5504	-1.45	-1.3	0.801585977660579	-0.0054964	0.004983	-0.022677
Trial1	1	1	noBlindfold	clockwise	practice	Guided	1	-0.5	-0.5	6.632599	-0.5504	-1.45	-1.3	0.801585977660579	-0.010034	0.017677	-0.021724
Trial1	1	1	noBlindfold	clockwise	practice	Guided	1	-0.5	-0.5	6.652603	-0.5504	-1.45	-1.3	0.801585977660579	-0.0039068	0.013448	-0.0018938
Trial1	1	1	noBlindfold	clockwise	practice	Guided	1	-0.5	-0.5	6.672607	-0.5504	-1.45	-1.3	0.801585977660579	-0.028273	-0.0077119	0.012988
Trial1	1	1	noBlindfold	clockwise	practice	Guided	1	-0.5	-0.5	6.692612	-0.5504	-1.45	-1.3	0.801585977660579	-0.024047	-0.028871	0.025335
Trial1	1	1	noBlindfold	clockwise	practice	Guided	1	-0.5	-0.5	6.712601	-0.55041	-1.45	-1.3	0.801586611078151	0.0042215	-0.016173	-0.0064252
Trial1	1	1	noBlindfold	clockwise	practice	Guided	1	-0.5	-0.5	6.732605	-0.55041	-1.45	-1.3	0.801586611078151	-0.01919	-0.028869	0.0084589
Trial1	1	1	noBlindfold	clockwise	practice	Guided	1	-0.5	-0.5	6.752609	-0.55041	-1.45	-1.3	0.801586611078151	0.016566	0.00075392	0.00074834
Trial1	1	1	noBlindfold	clockwise	practice	Guided	1	-0.5	-0.5	6.772598	-0.55041	-1.45	-1.3	0.801586611078151	0.013303	-0.0034761	0.0013838
Trial1	1	1	noBlindfold	clockwise	practice	Guided	1	-0.5	-0.5	6.792603	-0.55041	-1.45	-1.3	0.801586611078151	0.0042324	-0.024634	-0.0064175
Trial1	1	1	noBlindfold	clockwise	practice	Guided	1	-0.5	-0.5	6.812607	-0.55041	-1.45	-1.3	0.801586611078151	-0.010423	0.00075781	0.024394
Trial1	1	1	noBlindfold	clockwise	practice	Guided	1	-0.5	-0.5	6.832611	-0.55041	-1.45	-1.3	0.801586611078151	-0.0090608	0.021917	-0.013902
Trial1	1	1	noBlindfold	clockwise	practice	Guided	1	-0.5	-0.5	6.8526	-0.55041	-1.45	-1.3	0.801586611078151	-0.030158	-0.0077079	-0.012316
Trial1	1	1	noBlindfold	clockwise	practice	Guided	1	-0.5	-0.5	6.872604	-0.55041	-1.45	-1.3	0.801586611078151	-0.012645	0.017681	-0.0051453
Trial1	1	1	noBlindfold	clockwise	practice	Guided	1	-0.5	-0.5	6.892609	-0.55041	-1.45	-1.3	0.801586611078151	-0.021081	-0.041561	-0.014534
Trial1	1	1	noBlindfold	clockwise	practice	Guided	1	-0.5	-0.5	6.912598	-0.55041	-1.45	-1.3	0.801586611078151	0.01658	-0.020401	-0.011583
Trial1	1	1	noBlindfold	clockwise	practice	Guided	1	-0.5	-0.5	6.932602	-0.55042	-1.45	-1.3	0.801587237123513	-0.0081013	-0.0077078	0.0084706
Trial1	1	1	noBlindfold	clockwise	practice	Guided	1	-0.5	-0.5	6.952606	-0.55042	-1.45	-1.3	0.801587237123513	0.038637	-0.0034739	-0.017394
Trial1	1	1	noBlindfold	clockwise	practice	Guided	1	-0.5	-0.5	6.97261	-0.55042	-1.45	-1.3	0.801587237123513	-0.012001	-0.0077079	0.0032965
Trial1	1	1	noBlindfold	clockwise	practice	Guided	1	-0.5	-0.5	6.992599	-0.55042	-1.45	-1.3	0.801587237123513	0.0067878	-0.024635	0.027348
Trial1	1	1	noBlindfold	clockwise	practice	Guided	1	-0.5	-0.5	7.012604	-0.55042	-1.45	-1.3	0.801587237123513	0.013003	0.026147	-0.0028268
Trial1	1	1	noBlindfold	clockwise	practice	Guided	1	-0.5	-0.5	7.032608	-0.55042	-1.45	-1.3	0.801587237123513	-0.0087306	-0.0034752	-0.0096783
Trial1	1	1	noBlindfold	clockwise	practice	Guided	1	-0.5	-0.5	7.052597	-0.55042	-1.45	-1.3	0.801587237123513	0.010056	-0.0034741	0.011103
Trial1	1	1	noBlindfold	clockwise	practice	Guided	1	-0.5	-0.5	7.072601	-0.55042	-1.45	-1.3	0.801587237123513	0.00066351	0.013453	0.0023475
Trial1	1	1	noBlindfold	clockwise	practice	Guided	1	-0.5	-0.5	7.092606	-0.55042	-1.45	-1.3	0.801587237123513	-0.017481	-0.0077065	-0.013259
Trial1	1	1	noBlindfold	clockwise	practice	Guided	1	-0.5	-0.5	7.11261	-0.55042	-1.45	-1.3	0.801587237123513	0.0036201	0.0092225	-0.014846
Trial1	1	1	noBlindfold	clockwise	practice	Guided	1	-0.5	-0.5	7.132599	-0.55043	-1.45	-1.3	0.801587867041875	0.0166	0.0049897	-0.011577
Trial1	1	1	noBlindfold	clockwise	practice	Guided	1	-0.5	-0.5	7.152603	-0.55043	-1.45	-1.3	0.801587867041875	-0.0055408	-0.0034735	0.032528
Trial1	1	1	noBlindfold	clockwise	practice	Guided	1	-0.5	-0.5	7.172607	-0.55043	-1.45	-1.3	0.801587867041875	-0.018108	0.00076021	-0.021695
Trial1	1	1	noBlindfold	clockwise	practice	Guided	1	-0.5	-0.5	7.192612	-0.55043	-1.45	-1.3	0.801587867041875	-0.040249	-0.016166	0.02241
Trial1	1	1	noBlindfold	clockwise	practice	Guided	1	-0.5	-0.5	7.212601	-0.55043	-1.45	-1.3	0.801587867041875	0.026317	-0.0034729	0.0046673
Trial1	1	1	noBlindfold	clockwise	practice	Guided	1	-0.5	-0.5	7.232605	-0.55043	-1.45	-1.3	0.801587867041875	0.0061731	-0.016167	0.018914
Trial1	1	1	noBlindfold	clockwise	practice	Guided	1	-0.5	-0.5	7.252609	-0.55043	-1.45	-1.3	0.801587867041875	-0.0044869	0.0092234	-0.0099917
Trial1	1	1	noBlindfold	clockwise	practice	Guided	1	-0.5	-0.5	7.272598	-0.55043	-1.45	-1.3	0.801587867041875	-0.018188	0.017683	0.033477
Trial1	1	1	noBlindfold	clockwise	practice	Guided	1	-0.5	-0.5	7.292603	-0.55044	-1.45	-1.3	0.801588497084834	-0.0032098	-0.0077062	0.0052102
Trial1	1	1	noBlindfold	clockwise	practice	Guided	1	-0.5	-0.5	7.312607	-0.55044	-1.45	-1.3	0.801588497084834	-0.0032072	0.0092213	-0.013894
Trial1	1	1	noBlindfold	clockwise	practice	Guided	1	-0.5	-0.5	7.332611	-0.55044	-1.45	-1.3	0.801588497084834	-0.019766	-0.011936	0.012378
Trial1	1	1	noBlindfold	clockwise	practice	Guided	1	-0.5	-0.5	7.3526	-0.55044	-1.45	-1.3	0.801588497084834	0.005874	-0.02463	0.014693
Trial1	1	1	noBlindfold	clockwise	practice	Guided	1	-0.5	-0.5	7.372604	-0.55044	-1.45	-1.3	0.801588497084834	0.017263	0.017689	-0.0031392
Trial1	1	1	noBlindfold	clockwise	practice	Guided	1	-0.5	-0.5	7.392609	-0.55044	-1.45	-1.3	0.801588497084834	-0.00024945	-0.0034661	-0.010306
Trial1	1	1	noBlindfold	clockwise	practice	Guided	1	-0.5	-0.5	7.412598	-0.55044	-1.45	-1.3	0.801588497084834	-0.011953	0.01346	-0.021377
Trial1	1	1	noBlindfold	clockwise	practice	Guided	1	-0.5	-0.5	7.432602	-0.55045	-1.45	-1.3	0.801589127252389	-0.033685	-0.0034684	-0.0035418
Trial1	1	1	noBlindfold	clockwise	practice	Guided	1	-0.5	-0.5	7.452606	-0.55045	-1.45	-1.3	0.801589127252389	-0.009	0.013459	-0.013887
Trial1	1	1	noBlindfold	clockwise	practice	Guided	1	-0.5	-0.5	7.47261	-0.55045	-1.45	-1.3	0.801589127252389	0.0085166	-0.016162	-0.0067175
Trial1	1	1	noBlindfold	clockwise	practice	Guided	1	-0.5	-0.5	7.492599	-0.55045	-1.45	-1.3	0.801589127252389	-0.0011895	-0.011933	0.0052167
Trial1	1	1	noBlindfold	clockwise	practice	Guided	1	-0.5	-0.5	7.512604	-0.55045	-1.45	-1.3	0.801589127252389	0.011154	-0.02886	-0.024233
Trial1	1	1	noBlindfold	clockwise	practice	Guided	1	-0.5	-0.5	7.532608	-0.55045	-1.45	-1.3	0.801589127252389	-0.013528	0.030386	-0.017788
Trial1	1	1	noBlindfold	clockwise	practice	Guided	1	-0.5	-0.5	7.552597	-0.55045	-1.45	-1.3	0.801589127252389	-0.0044511	-0.037324	-0.0099849
Trial1	1	1	noBlindfold	clockwise	practice	Guided	1	-0.5	-0.5	7.572601	-0.55045	-1.45	-1.3	0.801589127252389	-0.020059	0.0049938	0.010799
Trial1	1	1	noBlindfold	clockwise	practice	Guided	1	-0.5	-0.5	7.592606	-0.55046	-1.45	-1.3	0.801589753792431	-0.0022211	0.017692	-0.0015432
Trial1	1	1	noBlindfold	clockwise	practice	Guided	1	-0.5	-0.5	7.61261	-0.55046	-1.45	-1.3	0.801589753792431	0.013705	-0.0034681	0.0056254
Trial1	1	1	noBlindfold	clockwise	practice	Guided	1	-0.5	-0.5	7.632599	-0.55046	-1.45	-1.3	0.801589753792431	0.0055831	0.00076564	0.010481
Trial1	1	1	noBlindfold	clockwise	practice	Guided	1	-0.5	-0.5	7.652603	-0.55046	-1.45	-1.3	0.801589753792431	-0.0038091	-0.016163	-0.0015434
Trial1	1	1	noBlindfold	clockwise	practice	Guided	1	-0.5	-0.5	7.672607	-0.55046	-1.45	-1.3	0.801589753792431	0.0088518	0.017692	0.011116
Trial1	1	1	noBlindfold	clockwise	practice	Guided	1	-0.5	-0.5	7.692612	-0.55046	-1.45	-1.3	0.801589753792431	-0.0080259	0.013461	-0.0012255
Trial1	1	1	noBlindfold	clockwise	practice	Guided	1	-0.5	-0.5	7.712601	-0.55046	-1.45	-1.3	0.801589753792431	-0.0015816	-0.01193	0.0023596
Trial1	1	1	noBlindfold	clockwise	practice	Guided	1	-0.5	-0.5	7.732605	-0.55046	-1.45	-1.3	0.801589753792431	-0.003802	-0.0034668	-0.0015396
Trial1	1	1	noBlindfold	clockwise	practice	Guided	1	-0.5	-0.5	7.752609	-0.55046	-1.45	-1.3	0.801589753792431	-0.0089746	0.00076415	-0.013881
Trial1	1	1	noBlindfold	clockwise	practice	Guided	1	-0.5	-0.5	7.772598	-0.55046	-1.45	-1.3	0.801589753792431	-0.0077042	0.00076553	0.0039519
Trial1	1	1	noBlindfold	clockwise	practice	Guided	1	-0.5	-0.5	7.792603	-0.55046	-1.45	-1.3	0.801589753792431	-0.015822	-0.016163	-0.00058466
Trial1	1	1	noBlindfold	clockwise	practice	Guided	1	-0.5	-0.5	7.812607	-0.55046	-1.45	-1.3	0.801589753792431	-0.016775	-0.0076987	0.0023638
Trial1	1	1	noBlindfold	clockwise	practice	Guided	1	-0.5	-0.5	7.832611	-0.55046	-1.45	-1.3	0.801589753792431	0.010541	0.0092279	-0.036568
Trial1	1	1	noBlindfold	clockwise	practice	Guided	1	-0.5	-0.5	7.8526	-0.55046	-1.45	-1.3	0.801589753792431	-0.0041115	-0.01193	0.0084896
Trial1	1	1	noBlindfold	clockwise	practice	Guided	1	-0.5	-0.5	7.872604	-0.55047	-1.45	-1.3	0.801590384208436	-0.00020739	0.013461	-0.010295
Trial1	1	1	noBlindfold	clockwise	practice	Guided	1	-0.5	-0.5	7.892609	-0.55047	-1.45	-1.3	0.801590384208436	-0.01318	0.034619	-0.01356
Trial1	1	1	noBlindfold	clockwise	practice	Guided	1	-0.5	-0.5	7.912598	-0.55047	-1.45	-1.3	0.801590384208436	0.0088745	-0.024626	-0.0024884
Trial1	1	1	noBlindfold	clockwise	practice	Guided	1	-0.5	-0.5	7.932602	-0.55047	-1.45	-1.3	0.801590384208436	0.01795	0.0049989	0.0053174
Trial1	1	1	noBlindfold	clockwise	practice	Guided	1	-0.5	-0.5	7.952606	-0.55047	-1.45	-1.3	0.801590384208436	-0.024565	0.017693	0.004275
Trial1	1	1	noBlindfold	clockwise	practice	Guided	1	-0.5	-0.5	7.97261	-0.55047	-1.45	-1.3	0.801590384208436	-0.030689	-0.0076964	0.005952
Trial1	1	1	noBlindfold	clockwise	practice	Guided	1	-0.5	-0.5	7.992599	-0.55047	-1.45	-1.3	0.801590384208436	0.0043411	0.0092304	-0.0096582
Trial1	1	1	noBlindfold	clockwise	practice	Guided	1	-0.5	-0.5	8.012604	-0.55047	-1.45	-1.3	0.801590384208436	-0.026467	0.00076685	0.0017298
Trial1	1	1	noBlindfold	clockwise	practice	Guided	1	-0.5	-0.5	8.032608	-0.55048	-1.45	-1.3	0.801591014749035	-0.019703	0.013461	0.012393
Trial1	1	1	noBlindfold	clockwise	practice	Guided	1	-0.5	-0.5	8.052597	-0.55048	-1.45	-1.3	0.801591014749035	-0.0095832	0.004998	0.024418
Trial1	1	1	noBlindfold	clockwise	practice	Guided	1	-0.5	-0.5	8.072601	-0.55048	-1.45	-1.3	0.801591014749035	-0.0031362	-0.024624	0.0069032
Trial1	1	1	noBlindfold	clockwise	practice	Guided	1	-0.5	-0.5	8.092606	-0.55048	-1.45	-1.3	0.801591014749035	0.013747	0.00076924	0.0056336
Trial1	1	1	noBlindfold	clockwise	practice	Guided	1	-0.5	-0.5	8.11261	-0.55048	-1.45	-1.3	0.801591014749035	-0.045241	0.00076935	-0.045092
Trial1	1	1	noBlindfold	clockwise	practice	Guided	1	-0.5	-0.5	8.132599	-0.55048	-1.45	-1.3	0.801591014749035	-0.027405	0.021929	-0.033703
Trial1	1	1	noBlindfold	clockwise	practice	Guided	1	-0.5	-0.5	8.152603	-0.55048	-1.45	-1.3	0.801591014749035	-0.012838	0.0007698	-0.017141
Trial1	1	1	noBlindfold	clockwise	practice	Guided	1	-0.5	-0.5	8.172607	-0.55048	-1.45	-1.3	0.801591014749035	0.0040412	0.0050035	0.007544
Trial1	1	1	noBlindfold	clockwise	practice	Guided	1	-0.5	-0.5	8.192612	-0.55048	-1.45	-1.3	0.801591014749035	0.044971	0.021934	-0.030659
Trial1	1	1	noBlindfold	clockwise	practice	Guided	1	-0.5	-0.5	8.212601	-0.55049	-1.45	-1.3	0.801591641659901	0.0065871	0.017701	0.023157
Trial1	1	1	noBlindfold	clockwise	practice	Guided	1	-0.5	-0.5	8.232605	-0.55049	-1.45	-1.3	0.801591641659901	-0.026445	0.0092359	-0.021037
Trial1	1	1	noBlindfold	clockwise	practice	Guided	1	-0.5	-0.5	8.252609	-0.55049	-1.45	-1.3	0.801591641659901	-0.00080651	-0.0034614	-0.018722
Trial1	1	1	noBlindfold	clockwise	practice	Guided	1	-0.5	-0.5	8.272598	-0.55049	-1.45	-1.3	0.801591641659901	0.014713	0.0092342	0.018306
Trial1	1	1	noBlindfold	clockwise	practice	Guided	1	-0.5	-0.5	8.292603	-0.55049	-1.45	-1.3	0.801591641659901	-0.0076545	0.0050031	0.0030175
Trial1	1	1	noBlindfold	clockwise	practice	Guided	1	-0.5	-0.5	8.312607	-0.55049	-1.45	-1.3	0.801591641659901	0.0085908	0.013466	-0.0066912
Trial1	1	1	noBlindfold	clockwise	practice	Guided	1	-0.5	-0.5	8.332611	-0.55049	-1.45	-1.3	0.801591641659901	0.0079546	0.00077104	-0.015129
Trial1	1	1	noBlindfold	clockwise	practice	Guided	1	-0.5	-0.5	8.3526	-0.55049	-1.45	-1.3	0.801591641659901	-0.0095563	0.00077118	-0.037588
Trial1	1	1	noBlindfold	clockwise	practice	Guided	1	-0.5	-0.5	8.372604	-0.55049	-1.45	-1.3	0.801591641659901	0.016397	0.0050038	-0.015762
Trial1	1	1	noBlindfold	clockwise	practice	Guided	1	-0.5	-0.5	8.392609	-0.55049	-1.45	-1.3	0.801591641659901	-0.0073307	0.00077127	0.007245
Trial1	1	1	noBlindfold	clockwise	practice	Guided	1	-0.5	-0.5	8.412598	-0.55049	-1.45	-1.3	0.801591641659901	0.0082806	0.021929	-0.010903
Trial1	1	1	noBlindfold	clockwise	practice	Guided	1	-0.5	-0.5	8.432602	-0.5505	-1.45	-1.3	0.801592276204018	-0.0092306	-0.016156	-0.018071
Trial1	1	1	noBlindfold	clockwise	practice	Guided	1	-0.5	-0.5	8.452606	-0.5505	-1.45	-1.3	0.801592276204018	-0.0073213	0.013468	0.0072485
Trial1	1	1	noBlindfold	clockwise	practice	Guided	1	-0.5	-0.5	8.47261	-0.5505	-1.45	-1.3	0.801592276204018	-0.0001492	0.0092364	-0.010268
Trial1	1	1	noBlindfold	clockwise	practice	Guided	1	-0.5	-0.5	8.492599	-0.5505	-1.45	-1.3	0.801592276204018	-0.057956	0.0092364	0.01106
Trial1	1	1	noBlindfold	clockwise	practice	Guided	1	-0.5	-0.5	8.512604	-0.5505	-1.45	-1.3	0.801592276204018	-0.01671	-0.011922	-0.0047746
Trial1	1	1	noBlindfold	clockwise	practice	Guided	1	-0.5	-0.5	8.532608	-0.5505	-1.45	-1.3	0.801592276204018	-0.013124	-0.024619	-0.011942
Trial1	1	1	noBlindfold	clockwise	practice	Guided	1	-0.5	-0.5	8.552597	-0.5505	-1.45	-1.3	0.801592276204018	-0.00014611	-0.0076913	-0.01607
Trial1	1	1	noBlindfold	clockwise	practice	Guided	1	-0.5	-0.5	8.572601	-0.5505	-1.45	-1.3	0.801592276204018	-0.0076323	0.0177	0.0030338
Trial1	1	1	noBlindfold	clockwise	practice	Guided	1	-0.5	-0.5	8.592606	-0.5505	-1.45	-1.3	0.801592276204018	0.011247	0.00077364	-0.02809
Trial1	1	1	noBlindfold	clockwise	practice	Guided	1	-0.5	-0.5	8.61261	-0.5505	-1.45	-1.3	0.801592276204018	-0.0085821	0.005005	0.0075759
Trial1	1	1	noBlindfold	clockwise	practice	Guided	1	-0.5	-0.5	8.632599	-0.5505	-1.45	-1.3	0.801592276204018	-0.016703	-0.016154	-0.0047625
Trial1	1	1	noBlindfold	clockwise	practice	Guided	1	-0.5	-0.5	8.652603	-0.55051	-1.45	-1.3	0.80159290336259	0.013476	-0.020386	-0.012884
Trial1	1	1	noBlindfold	clockwise	practice	Guided	1	-0.5	-0.5	8.672607	-0.55051	-1.45	-1.3	0.80159290336259	-0.013432	-0.016154	-0.009617
Trial1	1	1	noBlindfold	clockwise	practice	Guided	1	-0.5	-0.5	8.692612	-0.55051	-1.45	-1.3	0.80159290336259	-0.010797	0.00077298	-0.022592
Trial1	1	1	noBlindfold	clockwise	practice	Guided	1	-0.5	-0.5	8.712601	-0.55051	-1.45	-1.3	0.80159290336259	-0.0037174	-0.0076908	0.013482
Trial1	1	1	noBlindfold	clockwise	practice	Guided	1	-0.5	-0.5	8.732605	-0.55051	-1.45	-1.3	0.80159290336259	-0.0095229	-0.020386	-0.022273
Trial1	1	1	noBlindfold	clockwise	practice	Guided	1	-0.5	-0.5	8.752609	-0.55051	-1.45	-1.3	0.80159290336259	0.017387	0.013468	0.0020947
Trial1	1	1	noBlindfold	clockwise	practice	Guided	1	-0.5	-0.5	8.772598	-0.55051	-1.45	-1.3	0.80159290336259	-0.016687	-0.024618	-0.0047553
Trial1	1	1	noBlindfold	clockwise	practice	Guided	1	-0.5	-0.5	8.792603	-0.55051	-1.45	-1.3	0.80159290336259	-0.016049	-0.0034616	0.0036839
Trial1	1	1	noBlindfold	clockwise	practice	Guided	1	-0.5	-0.5	8.812607	-0.55052	-1.45	-1.3	0.801593534400826	-0.017635	-0.0034612	-0.017414
Trial1	1	1	noBlindfold	clockwise	practice	Guided	1	-0.5	-0.5	8.832611	-0.55052	-1.45	-1.3	0.801593534400826	-0.0033863	0.0092343	0.002732
Trial1	1	1	noBlindfold	clockwise	practice	Guided	1	-0.5	-0.5	8.8526	-0.55052	-1.45	-1.3	0.801593534400826	0.0041011	0.0050013	-0.010564
Trial1	1	1	noBlindfold	clockwise	practice	Guided	1	-0.5	-0.5	8.872604	-0.55052	-1.45	-1.3	0.801593534400826	-0.013731	-0.0076932	-0.02195
Trial1	1	1	noBlindfold	clockwise	practice	Guided	1	-0.5	-0.5	8.892609	-0.55052	-1.45	-1.3	0.801593534400826	0.00083679	0.013468	0.0024172
Trial1	1	1	noBlindfold	clockwise	practice	Guided	1	-0.5	-0.5	8.912598	-0.55052	-1.45	-1.3	0.801593534400826	0.0086427	0.013466	-0.01192
Trial1	1	1	noBlindfold	clockwise	practice	Guided	1	-0.5	-0.5	8.932602	-0.55052	-1.45	-1.3	0.801593534400826	0.022572	-0.0034604	0.0092707
Trial1	1	1	noBlindfold	clockwise	practice	Guided	1	-0.5	-0.5	8.952606	-0.55052	-1.45	-1.3	0.801593534400826	0.020031	-0.011924	0.0053704
Trial1	1	1	noBlindfold	clockwise	practice	Guided	1	-0.5	-0.5	8.97261	-0.55052	-1.45	-1.3	0.801593534400826	-0.0082386	0.013466	-0.0053806
Trial1	1	1	noBlindfold	clockwise	practice	Guided	1	-0.5	-0.5	8.992599	-0.55052	-1.45	-1.3	0.801593534400826	-0.0030619	0.017697	-0.002751
Trial1	1	1	noBlindfold	clockwise	practice	Guided	1	-0.5	-0.5	9.012604	-0.55052	-1.45	-1.3	0.801593534400826	0.01804	0.030392	0.018984
Trial1	1	1	noBlindfold	clockwise	practice	Guided	1	-0.5	-0.5	9.032608	-0.55052	-1.45	-1.3	0.801593534400826	0.0047467	0.0050012	-0.0021153
Trial1	1	1	noBlindfold	clockwise	practice	Guided	1	-0.5	-0.5	9.052597	-0.55052	-1.45	-1.3	0.801593534400826	0.022262	0.013466	0.0050555
Trial1	1	1	noBlindfold	clockwise	practice	Guided	1	-0.5	-0.5	9.072601	-0.55052	-1.45	-1.3	0.801593534400826	-0.016034	-0.003462	0.0036951
Trial1	1	1	noBlindfold	clockwise	practice	Guided	1	-0.5	-0.5	9.092606	-0.55052	-1.45	-1.3	0.801593534400826	-0.013719	-0.0034633	-0.021941
Trial1	1	1	noBlindfold	clockwise	practice	Guided	1	-0.5	-0.5	9.11261	-0.55052	-1.45	-1.3	0.801593534400826	-0.022794	-0.028856	0.0024232
Trial1	1	1	noBlindfold	clockwise	practice	Guided	1	-0.5	-0.5	9.132599	-0.55052	-1.45	-1.3	0.801593534400826	-0.021205	0.00076787	-0.0086459
Trial1	1	1	noBlindfold	clockwise	practice	Guided	1	-0.5	-0.5	9.152603	-0.55052	-1.45	-1.3	0.801593534400826	0.021631	0.0049984	-0.0033837
Trial1	1	1	noBlindfold	clockwise	practice	Guided	1	-0.5	-0.5	9.172607	-0.55052	-1.45	-1.3	0.801593534400826	-0.011494	-0.0034642	0.0075991
Trial1	1	1	noBlindfold	clockwise	practice	Guided	1	-0.5	-0.5	9.192612	-0.55053	-1.45	-1.3	0.801594165563655	0.0018043	-0.016161	0.015089
Trial1	1	1	noBlindfold	clockwise	practice	Guided	1	-0.5	-0.5	9.212601	-0.55053	-1.45	-1.3	0.801594165563655	-0.023511	0.00076508	0.016995
Trial1	1	1	noBlindfold	clockwise	practice	Guided	1	-0.5	-0.5	9.232605	-0.55053	-1.45	-1.3	0.801594165563655	-0.020878	-0.0076983	-0.0044219
Trial1	1	1	noBlindfold	clockwise	practice	Guided	1	-0.5	-0.5	9.252609	-0.55053	-1.45	-1.3	0.801594165563655	-0.0094877	-0.0076993	-0.029423
Trial1	1	1	noBlindfold	clockwise	practice	Guided	1	-0.5	-0.5	9.272598	-0.55053	-1.45	-1.3	0.801594165563655	-0.01888	-0.033089	-0.02711
Trial1	1	1	noBlindfold	clockwise	practice	Guided	1	-0.5	-0.5	9.292603	-0.55053	-1.45	-1.3	0.801594165563655	0.013841	0.01346	0.0056994
Trial1	1	1	noBlindfold	clockwise	practice	Guided	1	-0.5	-0.5	9.312607	-0.55053	-1.45	-1.3	0.801594165563655	0.002859	-0.0034674	-0.035545
Trial1	1	1	noBlindfold	clockwise	practice	Guided	1	-0.5	-0.5	9.332611	-0.55053	-1.45	-1.3	0.801594165563655	-0.014425	-0.020394	0.024807
Trial1	1	1	noBlindfold	clockwise	practice	Guided	1	-0.5	-0.5	9.3526	-0.55053	-1.45	-1.3	0.801594165563655	0.0054027	0.017692	0.0063396
Trial1	1	1	noBlindfold	clockwise	practice	Guided	1	-0.5	-0.5	9.372604	-0.55053	-1.45	-1.3	0.801594165563655	-0.0046245	0.00076433	-0.027737
Trial1	1	1	noBlindfold	clockwise	practice	Guided	1	-0.5	-0.5	9.392609	-0.55054	-1.45	-1.3	0.801594796851077	0.0011858	-0.011927	-0.010218
Trial1	1	1	noBlindfold	clockwise	practice	Guided	1	-0.5	-0.5	9.412598	-0.55054	-1.45	-1.3	0.801594796851077	0.009308	-0.011928	0.0018063
Trial1	1	1	noBlindfold	clockwise	practice	Guided	1	-0.5	-0.5	9.432602	-0.55054	-1.45	-1.3	0.801594796851077	-0.0039871	0.0049983	-0.0030494
Trial1	1	1	noBlindfold	clockwise	practice	Guided	1	-0.5	-0.5	9.452606	-0.55054	-1.45	-1.3	0.801594796851077	0.0054073	-0.033087	0.0063441
Trial1	1	1	noBlindfold	clockwise	practice	Guided	1	-0.5	-0.5	9.47261	-0.55054	-1.45	-1.3	0.801594796851077	0.032723	0.0092315	-0.025415
Trial1	1	1	noBlindfold	clockwise	practice	Guided	1	-0.5	-0.5	9.492599	-0.55054	-1.45	-1.3	0.801594796851077	0.012897	-0.033084	-0.0069441
Trial1	1	1	noBlindfold	clockwise	practice	Guided	1	-0.5	-0.5	9.512604	-0.55054	-1.45	-1.3	0.801594796851077	-0.02676	0.009235	-0.017696
Trial1	1	1	noBlindfold	clockwise	practice	Guided	1	-0.5	-0.5	9.532608	-0.55054	-1.45	-1.3	0.801594796851077	0.01417	-0.028852	0.0099363
Trial1	1	1	noBlindfold	clockwise	practice	Guided	1	-0.5	-0.5	9.552597	-0.55054	-1.45	-1.3	0.801594796851077	0.0011951	0.0050041	-0.00081529
Trial1	1	1	noBlindfold	clockwise	practice	Guided	1	-0.5	-0.5	9.572601	-0.55054	-1.45	-1.3	0.801594796851077	-0.0085137	-0.0076912	-0.0095723
Trial1	1	1	noBlindfold	clockwise	practice	Guided	1	-0.5	-0.5	9.592606	-0.55054	-1.45	-1.3	0.801594796851077	-0.022126	-0.0034594	-0.018327
Trial1	1	1	noBlindfold	clockwise	practice	Guided	1	-0.5	-0.5	9.61261	-0.55054	-1.45	-1.3	0.801594796851077	-0.004928	-0.0076914	-0.018325
Trial1	1	1	noBlindfold	clockwise	practice	Guided	1	-0.5	-0.5	9.632599	-0.55054	-1.45	-1.3	0.801594796851077	0.028833	0.009234	-0.0059806
Trial1	1	1	noBlindfold	clockwise	practice	Guided	1	-0.5	-0.5	9.652603	-0.55054	-1.45	-1.3	0.801594796851077	-0.0062867	0.0050036	0.019975
Trial1	1	1	noBlindfold	clockwise	practice	Guided	1	-0.5	-0.5	9.672607	-0.55054	-1.45	-1.3	0.801594796851077	0.0021544	0.02193	0.01934
Trial1	1	1	noBlindfold	clockwise	practice	Guided	1	-0.5	-0.5	9.692612	-0.55055	-1.45	-1.3	0.80159542450432	-0.014722	0.0050041	0.020614
Trial1	1	1	noBlindfold	clockwise	practice	Guided	1	-0.5	-0.5	9.712601	-0.55055	-1.45	-1.3	0.80159542450432	-0.0059623	0.0050038	0.024199
Trial1	1	1	noBlindfold	clockwise	practice	Guided	1	-0.5	-0.5	9.732605	-0.55055	-1.45	-1.3	0.80159542450432	0.00025532	-0.024617	0.003101
Trial1	1	1	noBlindfold	clockwise	practice	Guided	1	-0.5	-0.5	9.752609	-0.55055	-1.45	-1.3	0.80159542450432	0.018089	-0.0034564	-0.014095
Trial1	1	1	noBlindfold	clockwise	practice	Guided	1	-0.5	-0.5	9.772598	-0.55055	-1.45	-1.3	0.80159542450432	-0.0085018	0.0050061	-0.01346
Trial1	1	1	noBlindfold	clockwise	practice	Guided	1	-0.5	-0.5	9.792603	-0.55055	-1.45	-1.3	0.80159542450432	-0.0036439	-0.016155	-0.0014342
Trial1	1	1	noBlindfold	clockwise	practice	Guided	1	-0.5	-0.5	9.812607	-0.55055	-1.45	-1.3	0.80159542450432	-0.0069071	0.0050035	0.011545
Trial1	1	1	noBlindfold	clockwise	practice	Guided	1	-0.5	-0.5	9.832611	-0.55055	-1.45	-1.3	0.80159542450432	0.01061	-0.0034603	0.018714
Trial1	1	1	noBlindfold	clockwise	practice	Guided	1	-0.5	-0.5	9.8526	-0.55055	-1.45	-1.3	0.80159542450432	-0.0033181	-0.024618	0.0027882
Trial1	1	1	noBlindfold	clockwise	practice	Guided	1	-0.5	-0.5	9.872604	-0.55055	-1.45	-1.3	0.80159542450432	0.0068005	0.00077299	-0.031924
Trial1	1	1	noBlindfold	clockwise	practice	Guided	1	-0.5	-0.5	9.892609	-0.55056	-1.45	-1.3	0.801596056040187	-0.0023629	-0.020385	0.015449
Trial1	1	1	noBlindfold	clockwise	practice	Guided	1	-0.5	-0.5	9.912598	-0.55056	-1.45	-1.3	0.801596056040187	-0.0026787	-0.016154	-0.010185
Trial1	1	1	noBlindfold	clockwise	practice	Guided	1	-0.5	-0.5	9.932602	-0.55056	-1.45	-1.3	0.801596056040187	0.00090717	-0.01192	0.0024769
Trial1	1	1	noBlindfold	clockwise	practice	Guided	1	-0.5	-0.5	9.952606	-0.55056	-1.45	-1.3	0.801596056040187	0.02042	-0.011919	-0.02021
Trial1	1	1	noBlindfold	clockwise	practice	Guided	1	-0.5	-0.5	9.97261	-0.55056	-1.45	-1.3	0.801596056040187	-0.0035406	0.005007	-0.056599
Trial1	1	1	noBlindfold	clockwise	practice	Guided	1	-0.5	-0.5	9.992599	-0.55056	-1.45	-1.3	0.801596056040187	0.0083997	-0.0034534	-0.00046815
Trial1	1	1	noBlindfold	clockwise	practice	Guided	1	-0.5	-0.5	10.0126	-0.55056	-1.45	-1.3	0.801596056040187	-0.013333	-0.024613	-0.0056388
Trial1	1	1	noBlindfold	clockwise	practice	Guided	1	-0.5	-0.5	10.03261	-0.55056	-1.45	-1.3	0.801596056040187	-0.0097468	0.017706	-0.026419
Trial1	1	1	noBlindfold	clockwise	practice	Guided	1	-0.5	-0.5	10.0526	-0.55056	-1.45	-1.3	0.801596056040187	-0.016596	0.026171	-0.014712
Trial1	1	1	noBlindfold	clockwise	practice	Guided	1	-0.5	-0.5	10.0726	-0.55057	-1.45	-1.3	0.801596687700646	-0.020495	0.00078025	-0.0001443
Trial1	1	1	noBlindfold	clockwise	practice	Guided	1	-0.5	-0.5	10.09261	-0.55057	-1.45	-1.3	0.801596687700646	-0.033151	-0.016147	-0.008584
Trial1	1	1	noBlindfold	clockwise	practice	Guided	1	-0.5	-0.5	10.11261	-0.55057	-1.45	-1.3	0.801596687700646	-0.0045647	-0.020377	-0.014075
Trial1	1	1	noBlindfold	clockwise	practice	Guided	1	-0.5	-0.5	10.1326	-0.55057	-1.45	-1.3	0.801596687700646	-0.014275	-0.020379	-0.030317
Trial1	1	1	noBlindfold	clockwise	practice	Guided	1	-0.5	-0.5	10.1526	-0.55057	-1.45	-1.3	0.801596687700646	-0.017224	0.013476	-0.013117
Trial1	1	1	noBlindfold	clockwise	practice	Guided	1	-0.5	-0.5	10.17261	-0.55057	-1.45	-1.3	0.801596687700646	0.015583	-0.0034518	-0.028317
Trial1	1	1	noBlindfold	clockwise	practice	Guided	1	-0.5	-0.5	10.19261	-0.55057	-1.45	-1.3	0.801596687700646	0.004197	-0.016147	-0.010482
Trial1	1	1	noBlindfold	clockwise	practice	Guided	1	-0.5	-0.5	10.2126	-0.55057	-1.45	-1.3	0.801596687700646	0.0096898	0.021939	-0.00045299
Trial1	1	1	noBlindfold	clockwise	practice	Guided	1	-0.5	-0.5	10.2326	-0.55057	-1.45	-1.3	0.801596687700646	-0.016263	-0.016148	-0.00045121
Trial1	1	1	noBlindfold	clockwise	practice	Guided	1	-0.5	-0.5	10.25261	-0.55057	-1.45	-1.3	0.801596687700646	-0.018258	0.00078054	0.029406
Trial1	1	1	noBlindfold	clockwise	practice	Guided	1	-0.5	-0.5	10.2726	-0.55057	-1.45	-1.3	0.801596687700646	-0.020163	-0.011915	0.004087
Trial1	1	1	noBlindfold	clockwise	practice	Guided	1	-0.5	-0.5	10.2926	-0.55057	-1.45	-1.3	0.801596687700646	0.025939	-0.0076824	-0.0036263
Trial1	1	1	noBlindfold	clockwise	practice	Guided	1	-0.5	-0.5	10.31261	-0.55057	-1.45	-1.3	0.801596687700646	-0.0084557	-0.024609	-0.0095219
Trial1	1	1	noBlindfold	clockwise	practice	Guided	1	-0.5	-0.5	10.33261	-0.55058	-1.45	-1.3	0.801597315724704	-0.018799	-0.02884	-0.034205
Trial1	1	1	noBlindfold	clockwise	practice	Guided	1	-0.5	-0.5	10.3526	-0.55058	-1.45	-1.3	0.801597315724704	0.0051599	-0.003449	-0.010475
Trial1	1	1	noBlindfold	clockwise	practice	Guided	1	-0.5	-0.5	10.3726	-0.55058	-1.45	-1.3	0.801597315724704	0.00094163	-0.011914	0.0025027
Trial1	1	1	noBlindfold	clockwise	practice	Guided	1	-0.5	-0.5	10.39261	-0.55058	-1.45	-1.3	0.801597315724704	-0.027642	0.013475	0.017387
Trial1	1	1	noBlindfold	clockwise	practice	Guided	1	-0.5	-0.5	10.4126	-0.55058	-1.45	-1.3	0.801597315724704	0.0032576	0.013474	-0.0059356
Trial1	1	1	noBlindfold	clockwise	practice	Guided	1	-0.5	-0.5	10.4326	-0.55058	-1.45	-1.3	0.801597315724704	-8.9971E-06	-0.0034531	-0.010153
Trial1	1	1	noBlindfold	clockwise	practice	Guided	1	-0.5	-0.5	10.45261	-0.55058	-1.45	-1.3	0.801597315724704	0.01392	-0.024611	0.0057748
Trial1	1	1	noBlindfold	clockwise	practice	Guided	1	-0.5	-0.5	10.47261	-0.55058	-1.45	-1.3	0.801597315724704	-0.023103	0.013475	0.021295
Trial1	1	1	noBlindfold	clockwise	practice	Guided	1	-0.5	-0.5	10.4926	-0.55058	-1.45	-1.3	0.801597315724704	0.015603	-0.011918	-0.0283
Trial1	1	1	noBlindfold	clockwise	practice	Guided	1	-0.5	-0.5	10.5126	-0.55058	-1.45	-1.3	0.801597315724704	-0.022693	-0.037309	-0.017633
Trial1	1	1	noBlindfold	clockwise	practice	Guided	1	-0.5	-0.5	10.53261	-0.55058	-1.45	-1.3	0.801597315724704	0.016241	-0.016148	-0.0026587
Trial1	1	1	noBlindfold	clockwise	practice	Guided	1	-0.5	-0.5	10.5526	-0.55058	-1.45	-1.3	0.801597315724704	0.025636	-0.028843	-0.0078319
Trial1	1	1	noBlindfold	clockwise	practice	Guided	1	-0.5	-0.5	10.5726	-0.55058	-1.45	-1.3	0.801597315724704	-0.012977	0.00077672	-0.013414
Trial1	1	1	noBlindfold	clockwise	practice	Guided	1	-0.5	-0.5	10.59261	-0.55058	-1.45	-1.3	0.801597315724704	0.0022275	0.00077731	0.019393
Trial1	1	1	noBlindfold	clockwise	practice	Guided	1	-0.5	-0.5	10.61261	-0.55059	-1.45	-1.3	0.801597951395341	0.012983	0.0092397	-0.0095113
Trial1	1	1	noBlindfold	clockwise	practice	Guided	1	-0.5	-0.5	10.6326	-0.55059	-1.45	-1.3	0.801597951395341	0.00064121	-0.045773	-0.0017048
Trial1	1	1	noBlindfold	clockwise	practice	Guided	1	-0.5	-0.5	10.6526	-0.55059	-1.45	-1.3	0.801597951395341	-0.0032581	0.030399	0.0028343
Trial1	1	1	noBlindfold	clockwise	practice	Guided	1	-0.5	-0.5	10.67261	-0.55059	-1.45	-1.3	0.801597951395341	0.021108	-0.020383	-0.011732
Trial1	1	1	noBlindfold	clockwise	practice	Guided	1	-0.5	-0.5	10.69261	-0.55059	-1.45	-1.3	0.801597951395341	0.0061391	-0.011916	0.014858
Trial1	1	1	noBlindfold	clockwise	practice	Guided	1	-0.5	-0.5	10.7126	-0.55059	-1.45	-1.3	0.801597951395341	0.0019193	-0.0076853	-0.0088726
Trial1	1	1	noBlindfold	clockwise	practice	Guided	1	-0.5	-0.5	10.7326	-0.55059	-1.45	-1.3	0.801597951395341	-0.033109	0.0304	0.00083856
Trial1	1	1	noBlindfold	clockwise	practice	Guided	1	-0.5	-0.5	10.75261	-0.55059	-1.45	-1.3	0.801597951395341	-0.016862	0.0050104	-0.0013855
Trial1	1	1	noBlindfold	clockwise	practice	Guided	1	-0.5	-0.5	10.7726	-0.55059	-1.45	-1.3	0.801597951395341	-0.050617	0.00077917	-0.0063298
Trial1	1	1	noBlindfold	clockwise	practice	Guided	1	-0.5	-0.5	10.7926	-0.5506	-1.45	-1.3	0.801598579667099	-0.010003	-0.011915	-0.030605
Trial1	1	1	noBlindfold	clockwise	practice	Guided	1	-0.5	-0.5	10.81261	-0.5506	-1.45	-1.3	0.801598579667099	0.0078315	0.02194	-0.019215
Trial1	1	1	noBlindfold	clockwise	practice	Guided	1	-0.5	-0.5	10.83261	-0.5506	-1.45	-1.3	0.801598579667099	-0.0061874	-0.024611	0.020038
Trial1	1	1	noBlindfold	clockwise	practice	Guided	1	-0.5	-0.5	10.8526	-0.5506	-1.45	-1.3	0.801598579667099	0.010693	0.013475	0.018768
Trial1	1	1	noBlindfold	clockwise	practice	Guided	1	-0.5	-0.5	10.8726	-0.5506	-1.45	-1.3	0.801598579667099	0.0019365	-0.024611	0.015184
Trial1	1	1	noBlindfold	clockwise	practice	Guided	1	-0.5	-0.5	10.89261	-0.5506	-1.45	-1.3	0.801598579667099	-0.0035515	0.017705	-0.0013739
Trial1	1	1	noBlindfold	clockwise	practice	Guided	1	-0.5	-0.5	10.9126	-0.5506	-1.45	-1.3	0.801598579667099	0.020497	-0.0034547	-0.020159
Trial1	1	1	noBlindfold	clockwise	practice	Guided	1	-0.5	-0.5	10.9326	-0.5506	-1.45	-1.3	0.801598579667099	-0.0045031	0.0092387	-0.014034
Trial1	1	1	noBlindfold	clockwise	practice	Guided	1	-0.5	-0.5	10.95261	-0.5506	-1.45	-1.3	0.801598579667099	0.0036208	0.013472	-0.018888
Trial1	1	1	noBlindfold	clockwise	practice	Guided	1	-0.5	-0.5	10.97261	-0.5506	-1.45	-1.3	0.801598579667099	0.0074351	-0.0076875	0.035653
Trial1	1	1	noBlindfold	clockwise	practice	Guided	1	-0.5	-0.5	10.9926	-0.55061	-1.45	-1.3	0.801599211825184	-0.02233	0.021934	-0.025419
Trial1	1	1	noBlindfold	clockwise	practice	Guided	1	-0.5	-0.5	11.0126	-0.55061	-1.45	-1.3	0.801599211825184	-0.043111	0.017703	-0.01961
Trial1	1	1	noBlindfold	clockwise	practice	Guided	1	-0.5	-0.5	11.03261	-0.55061	-1.45	-1.3	0.801599211825184	-0.030447	0.0050069	-0.020561
Trial1	1	1	noBlindfold	clockwise	practice	Guided	1	-0.5	-0.5	11.0526	-0.55061	-1.45	-1.3	0.801599211825184	0.0075341	0.00077549	-0.023419
Trial1	1	1	noBlindfold	clockwise	practice	Guided	1	-0.5	-0.5	11.0726	-0.55061	-1.45	-1.3	0.801599211825184	-0.025268	0.00077383	-0.0082147
Trial1	1	1	noBlindfold	clockwise	practice	Guided	1	-0.5	-0.5	11.09261	-0.55061	-1.45	-1.3	0.801599211825184	-0.025264	0.01347	-0.0082156
Trial1	1	1	noBlindfold	clockwise	practice	Guided	1	-0.5	-0.5	11.11261	-0.55061	-1.45	-1.3	0.801599211825184	-0.029484	0.038858	-0.017925
Trial1	1	1	noBlindfold	clockwise	practice	Guided	1	-0.5	-0.5	11.1326	-0.55061	-1.45	-1.3	0.801599211825184	0.0033225	-0.028852	-0.023098
Trial1	1	1	noBlindfold	clockwise	practice	Guided	1	-0.5	-0.5	11.1526	-0.55061	-1.45	-1.3	0.801599211825184	-0.017142	0.00077127	-0.013068
Trial1	1	1	noBlindfold	clockwise	practice	Guided	1	-0.5	-0.5	11.17261	-0.55061	-1.45	-1.3	0.801599211825184	-0.0074329	0.00076827	0.0031751
Trial1	1	1	noBlindfold	clockwise	practice	Guided	1	-0.5	-0.5	11.19261	-0.55061	-1.45	-1.3	0.801599211825184	0.012077	-0.007694	-0.0065375
Trial1	1	1	noBlindfold	clockwise	practice	Guided	1	-0.5	-0.5	11.2126	-0.55061	-1.45	-1.3	0.801599211825184	0.0091291	-0.033085	-0.0023194
Trial1	1	1	noBlindfold	clockwise	practice	Guided	1	-0.5	-0.5	11.2326	-0.55061	-1.45	-1.3	0.801599211825184	-0.0022568	-0.0076913	0.015514
Trial1	1	1	noBlindfold	clockwise	practice	Guided	1	-0.5	-0.5	11.25261	-0.55062	-1.45	-1.3	0.80159984410786	-0.014915	0.013467	0.016468
Trial1	1	1	noBlindfold	clockwise	practice	Guided	1	-0.5	-0.5	11.2726	-0.55062	-1.45	-1.3	0.80159984410786	-0.0224	-0.016157	0.029764
Trial1	1	1	noBlindfold	clockwise	practice	Guided	1	-0.5	-0.5	11.2926	-0.55062	-1.45	-1.3	0.80159984410786	-0.026299	0.009236	0.011615
Trial1	1	1	noBlindfold	clockwise	practice	Guided	1	-0.5	-0.5	11.31261	-0.55062	-1.45	-1.3	0.80159984410786	-0.0028853	0.013465	0.0070776
Trial1	1	1	noBlindfold	clockwise	practice	Guided	1	-0.5	-0.5	11.33261	-0.55062	-1.45	-1.3	0.80159984410786	-0.00025238	-0.0076945	-0.018876
Trial1	1	1	noBlindfold	clockwise	practice	Guided	1	-0.5	-0.5	11.3526	-0.55062	-1.45	-1.3	0.80159984410786	0.0010214	0.0050011	0.028179
Trial1	1	1	noBlindfold	clockwise	practice	Guided	1	-0.5	-0.5	11.3726	-0.55062	-1.45	-1.3	0.80159984410786	-0.017763	0.02616	-0.021506
Trial1	1	1	noBlindfold	clockwise	practice	Guided	1	-0.5	-0.5	11.39261	-0.55062	-1.45	-1.3	0.80159984410786	0.00038808	0.0049996	-0.0058965
Trial1	1	1	noBlindfold	clockwise	practice	Guided	1	-0.5	-0.5	11.4126	-0.55062	-1.45	-1.3	0.80159984410786	-0.011318	-0.011927	0.0077186
Trial1	1	1	noBlindfold	clockwise	practice	Guided	1	-0.5	-0.5	11.4326	-0.55062	-1.45	-1.3	0.80159984410786	-0.017126	-0.007695	-0.013061
Trial1	1	1	noBlindfold	clockwise	practice	Guided	1	-0.5	-0.5	11.45261	-0.55062	-1.45	-1.3	0.80159984410786	0.01169	-0.0076927	0.031454
Trial1	1	1	noBlindfold	clockwise	practice	Guided	1	-0.5	-0.5	11.47261	-0.55062	-1.45	-1.3	0.80159984410786	-0.014493	-0.003462	-0.034474
Trial1	1	1	noBlindfold	clockwise	practice	Guided	1	-0.5	-0.5	11.4926	-0.55062	-1.45	-1.3	0.80159984410786	0.009467	0.013463	0.014892
Trial1	1	1	noBlindfold	clockwise	practice	Guided	1	-0.5	-0.5	11.5126	-0.55062	-1.45	-1.3	0.80159984410786	0.014005	0.0050013	0.0038208
Trial1	1	1	noBlindfold	clockwise	practice	Guided	1	-0.5	-0.5	11.53261	-0.55062	-1.45	-1.3	0.80159984410786	-0.012905	-0.033084	-0.013376
Trial1	1	1	noBlindfold	clockwise	practice	Guided	1	-0.5	-0.5	11.5526	-0.55062	-1.45	-1.3	0.80159984410786	-0.012267	0.013466	-0.0049363
Trial1	1	1	noBlindfold	clockwise	practice	Guided	1	-0.5	-0.5	11.5726	-0.55063	-1.45	-1.3	0.801600476515127	-0.012265	0.0050046	-0.0049355
Trial1	1	1	noBlindfold	clockwise	practice	Guided	1	-0.5	-0.5	11.59261	-0.55063	-1.45	-1.3	0.801600476515127	0.0029406	-0.020388	0.027873
Trial1	1	1	noBlindfold	clockwise	practice	Guided	1	-0.5	-0.5	11.61261	-0.55063	-1.45	-1.3	0.801600476515127	-0.021969	0.013467	-0.021174
Trial1	1	1	noBlindfold	clockwise	practice	Guided	1	-0.5	-0.5	11.6326	-0.55063	-1.45	-1.3	0.801600476515127	-0.0087617	-0.033083	0.041488
Trial1	1	1	noBlindfold	clockwise	practice	Guided	1	-0.5	-0.5	11.6526	-0.55063	-1.45	-1.3	0.801600476515127	0.014333	-0.0034595	0.010042
Trial1	1	1	noBlindfold	clockwise	practice	Guided	1	-0.5	-0.5	11.67261	-0.55063	-1.45	-1.3	0.801600476515127	-0.019422	-0.020385	0.012584
Trial1	1	1	noBlindfold	clockwise	practice	Guided	1	-0.5	-0.5	11.69261	-0.55063	-1.45	-1.3	0.801600476515127	-0.012885	-0.028848	-0.01337
Trial1	1	1	noBlindfold	clockwise	practice	Guided	1	-0.5	-0.5	11.7126	-0.55064	-1.45	-1.3	0.801601105281545	-0.049908	0.038862	0.028829
Trial1	1	1	noBlindfold	clockwise	practice	Guided	1	-0.5	-0.5	11.7326	-0.55064	-1.45	-1.3	0.801601105281545	-0.028488	-0.011921	0.0047817
Trial1	1	1	noBlindfold	clockwise	practice	Guided	1	-0.5	-0.5	11.75261	-0.55064	-1.45	-1.3	0.801601105281545	0.0055897	0.00077373	-0.011056
Trial1	1	1	noBlindfold	clockwise	practice	Guided	1	-0.5	-0.5	11.7726	-0.55064	-1.45	-1.3	0.801601105281545	0.017934	0.0092387	0.0012864
Trial1	1	1	noBlindfold	clockwise	practice	Guided	1	-0.5	-0.5	11.7926	-0.55064	-1.45	-1.3	0.801601105281545	-0.012557	0.0092374	-0.0091453
Trial1	1	1	noBlindfold	clockwise	practice	Guided	1	-0.5	-0.5	11.81261	-0.55064	-1.45	-1.3	0.801601105281545	-0.0096954	-0.0076896	0.028832
Trial1	1	1	noBlindfold	clockwise	practice	Guided	1	-0.5	-0.5	11.83261	-0.55064	-1.45	-1.3	0.801601105281545	-0.0080168	0.009236	-0.0052397
Trial1	1	1	noBlindfold	clockwise	practice	Guided	1	-0.5	-0.5	11.8526	-0.55064	-1.45	-1.3	0.801601105281545	-0.0116	0.0092354	0.0035188
Trial1	1	1	noBlindfold	clockwise	practice	Guided	1	-0.5	-0.5	11.8726	-0.55064	-1.45	-1.3	0.801601105281545	-0.0086489	-0.02885	-0.013677
Trial1	1	1	noBlindfold	clockwise	practice	Guided	1	-0.5	-0.5	11.89261	-0.55065	-1.45	-1.3	0.801601737937251	-0.0017946	0.021932	-0.035408
Trial1	1	1	noBlindfold	clockwise	practice	Guided	1	-0.5	-0.5	11.9126	-0.55065	-1.45	-1.3	0.801601737937251	-0.01645	-0.011925	0.012286
Trial1	1	1	noBlindfold	clockwise	practice	Guided	1	-0.5	-0.5	11.9326	-0.55065	-1.45	-1.3	0.801601737937251	-0.015811	0.017698	0.0038457
Trial1	1	1	noBlindfold	clockwise	practice	Guided	1	-0.5	-0.5	11.95261	-0.55065	-1.45	-1.3	0.801601737937251	-0.016443	0.017696	-0.0045932
Trial1	1	1	noBlindfold	clockwise	practice	Guided	1	-0.5	-0.5	11.97261	-0.55065	-1.45	-1.3	0.801601737937251	-0.011269	-0.0034637	-0.0068189
Trial1	1	1	noBlindfold	clockwise	practice	Guided	1	-0.5	-0.5	11.9926	-0.55065	-1.45	-1.3	0.801601737937251	0.0052973	-0.0034643	0.028529
Trial1	1	1	noBlindfold	clockwise	practice	Guided	1	-0.5	-0.5	12.0126	-0.55065	-1.45	-1.3	0.801601737937251	-0.01453	-0.0076961	0.0038467
Trial1	1	1	noBlindfold	clockwise	practice	Guided	1	-0.5	-0.5	12.03261	-0.55065	-1.45	-1.3	0.801601737937251	-0.0079943	-0.02039	-0.0052281
Trial1	1	1	noBlindfold	clockwise	practice	Guided	1	-0.5	-0.5	12.0526	-0.55065	-1.45	-1.3	0.801601737937251	-0.017705	0.00077015	-0.0010061
Trial1	1	1	noBlindfold	clockwise	practice	Guided	1	-0.5	-0.5	12.0726	-0.55066	-1.45	-1.3	0.801602370717547	0.0046661	0.013466	-0.0061783
Trial1	1	1	noBlindfold	clockwise	practice	Guided	1	-0.5	-0.5	12.09261	-0.55066	-1.45	-1.3	0.801602370717547	-0.011893	-0.0076929	-0.00068628
Trial1	1	1	noBlindfold	clockwise	practice	Guided	1	-0.5	-0.5	12.11261	-0.55066	-1.45	-1.3	0.801602370717547	-0.012209	-0.016155	-0.0049065
Trial1	1	1	noBlindfold	clockwise	practice	Guided	1	-0.5	-0.5	12.1326	-0.55066	-1.45	-1.3	0.801602370717547	0.030624	0.0092351	0.00035538
Trial1	1	1	noBlindfold	clockwise	practice	Guided	1	-0.5	-0.5	12.1526	-0.55066	-1.45	-1.3	0.801602370717547	-0.041113	-0.020387	0.0057589
Trial1	1	1	noBlindfold	clockwise	practice	Guided	1	-0.5	-0.5	12.17261	-0.55066	-1.45	-1.3	0.801602370717547	-0.030358	0.0050048	-0.020513
Trial1	1	1	noBlindfold	clockwise	practice	Guided	1	-0.5	-0.5	12.19261	-0.55066	-1.45	-1.3	0.801602370717547	-0.0063942	-0.011923	0.015879
Trial1	1	1	noBlindfold	clockwise	practice	Guided	1	-0.5	-0.5	12.2126	-0.55066	-1.45	-1.3	0.801602370717547	-0.034573	-0.011923	-0.020192
Trial1	1	1	noBlindfold	clockwise	practice	Guided	1	-0.5	-0.5	12.2326	-0.55066	-1.45	-1.3	0.801602370717547	-0.02359	0.0092375	0.01293
Trial1	1	1	noBlindfold	clockwise	practice	Guided	1	-0.5	-0.5	12.25261	-0.55066	-1.45	-1.3	0.801602370717547	-0.018733	0.021933	0.016197
Trial1	1	1	noBlindfold	clockwise	practice	Guided	1	-0.5	-0.5	12.2726	-0.55066	-1.45	-1.3	0.801602370717547	0.0069932	0.021929	-0.031809
Trial1	1	1	noBlindfold	clockwise	practice	Guided	1	-0.5	-0.5	12.2926	-0.55066	-1.45	-1.3	0.801602370717547	0.017342	-0.037317	-0.0071222
Trial1	1	1	noBlindfold	clockwise	practice	Guided	1	-0.5	-0.5	12.31261	-0.55067	-1.45	-1.3	0.801602999854772	-0.0024838	0.0050015	0.032445
Trial1	1	1	noBlindfold	clockwise	practice	Guided	1	-0.5	-0.5	12.33261	-0.55067	-1.45	-1.3	0.801602999854772	0.00078309	-0.016158	-0.0016321
Trial1	1	1	noBlindfold	clockwise	practice	Guided	1	-0.5	-0.5	12.3526	-0.55067	-1.45	-1.3	0.801602999854772	0.015757	-0.016156	-0.028222
Trial1	1	1	noBlindfold	clockwise	practice	Guided	1	-0.5	-0.5	12.3726	-0.55067	-1.45	-1.3	0.801602999854772	0.03232	0.017698	-0.033711
Trial1	1	1	noBlindfold	clockwise	practice	Guided	1	-0.5	-0.5	12.39261	-0.55067	-1.45	-1.3	0.801602999854772	-0.0079699	-0.011924	-0.0052105
Trial1	1	1	noBlindfold	clockwise	practice	Guided	1	-0.5	-0.5	12.4126	-0.55067	-1.45	-1.3	0.801602999854772	-0.027799	-0.016154	0.013258
Trial1	1	1	noBlindfold	clockwise	practice	Guided	1	-0.5	-0.5	12.4326	-0.55067	-1.45	-1.3	0.801602999854772	-0.0040674	0.01347	0.011354
Trial1	1	1	noBlindfold	clockwise	practice	Guided	1	-0.5	-0.5	12.45261	-0.55067	-1.45	-1.3	0.801602999854772	0.0069163	0.0092382	0.023379
Trial1	1	1	noBlindfold	clockwise	practice	Guided	1	-0.5	-0.5	12.47261	-0.55067	-1.45	-1.3	0.801602999854772	0.017673	0.01347	-0.0028914
Trial1	1	1	noBlindfold	clockwise	practice	Guided	1	-0.5	-0.5	12.4926	-0.55067	-1.45	-1.3	0.801602999854772	0.0037439	0.0050069	-0.018814
Trial1	1	1	noBlindfold	clockwise	practice	Guided	1	-0.5	-0.5	12.5126	-0.55067	-1.45	-1.3	0.801602999854772	-0.027154	-0.011919	0.021707
Trial1	1	1	noBlindfold	clockwise	practice	Guided	1	-0.5	-0.5	12.53261	-0.55067	-1.45	-1.3	0.801602999854772	0.00048005	0.013472	0.005551
Trial1	1	1	noBlindfold	clockwise	practice	Guided	1	-0.5	-0.5	12.5526	-0.55068	-1.45	-1.3	0.801603636651906	-0.0076401	-0.0034546	-0.00098314
Trial1	1	1	noBlindfold	clockwise	practice	Guided	1	-0.5	-0.5	12.5726	-0.55068	-1.45	-1.3	0.801603636651906	-0.032639	0.026169	0.0051436
Trial1	1	1	noBlindfold	clockwise	practice	Guided	1	-0.5	-0.5	12.59261	-0.55068	-1.45	-1.3	0.801603636651906	0.0102	-0.02038	0.010405
Trial1	1	1	noBlindfold	clockwise	practice	Guided	1	-0.5	-0.5	12.61261	-0.55068	-1.45	-1.3	0.801603636651906	-0.025464	-0.0076875	-0.014912
Trial1	1	1	noBlindfold	clockwise	practice	Guided	1	-0.5	-0.5	12.6326	-0.55068	-1.45	-1.3	0.801603636651906	-0.019016	-0.011919	0.016852
Trial1	1	1	noBlindfold	clockwise	practice	Guided	1	-0.5	-0.5	12.6526	-0.55068	-1.45	-1.3	0.801603636651906	0.0053503	0.00077477	-0.011644
Trial1	1	1	noBlindfold	clockwise	practice	Guided	1	-0.5	-0.5	12.67261	-0.55068	-1.45	-1.3	0.801603636651906	-0.015429	-0.011919	-0.0078286
Trial1	1	1	noBlindfold	clockwise	practice	Guided	1	-0.5	-0.5	12.69261	-0.55069	-1.45	-1.3	0.801604266036827	0.019694	0.009237	-0.032741
Trial1	1	1	noBlindfold	clockwise	practice	Guided	1	-0.5	-0.5	12.7126	-0.55069	-1.45	-1.3	0.801604266036827	-0.012158	0.021931	-0.0048784
Trial1	1	1	noBlindfold	clockwise	practice	Guided	1	-0.5	-0.5	12.7326	-0.55069	-1.45	-1.3	0.801604266036827	0.012845	0.0050046	-0.011006
Trial1	1	1	noBlindfold	clockwise	practice	Guided	1	-0.5	-0.5	12.75261	-0.55069	-1.45	-1.3	0.801604266036827	-0.016693	0.00077369	-0.0087811
Trial1	1	1	noBlindfold	clockwise	practice	Guided	1	-0.5	-0.5	12.7726	-0.55069	-1.45	-1.3	0.801604266036827	-0.019325	-0.011921	0.012637
Trial1	1	1	noBlindfold	clockwise	practice	Guided	1	-0.5	-0.5	12.7926	-0.55069	-1.45	-1.3	0.801604266036827	-0.0056207	0.0092377	-0.030829
Trial1	1	1	noBlindfold	clockwise	practice	Guided	1	-0.5	-0.5	12.81261	-0.55069	-1.45	-1.3	0.801604266036827	0.010216	-0.0076908	0.010418
Trial1	1	1	noBlindfold	clockwise	practice	Guided	1	-0.5	-0.5	12.83261	-0.55069	-1.45	-1.3	0.801604266036827	0.0017777	-0.020387	0.011056
Trial1	1	1	noBlindfold	clockwise	practice	Guided	1	-0.5	-0.5	12.8526	-0.55069	-1.45	-1.3	0.801604266036827	0.0020954	-0.0076887	0.015276
Trial1	1	1	noBlindfold	clockwise	practice	Guided	1	-0.5	-0.5	12.8726	-0.55069	-1.45	-1.3	0.801604266036827	-0.015417	0.00077443	0.014327
Trial1	1	1	noBlindfold	clockwise	practice	Guided	1	-0.5	-0.5	12.89261	-0.55069	-1.45	-1.3	0.801604266036827	-0.0010756	0.021932	-0.026918
Trial1	1	1	noBlindfold	clockwise	practice	Guided	1	-0.5	-0.5	12.9126	-0.55069	-1.45	-1.3	0.801604266036827	0.00019596	0.0050041	-0.010035
Trial1	1	1	noBlindfold	clockwise	practice	Guided	1	-0.5	-0.5	12.9326	-0.55069	-1.45	-1.3	0.801604266036827	0.0056891	0.0050038	0.0065276
Trial1	1	1	noBlindfold	clockwise	practice	Guided	1	-0.5	-0.5	12.95261	-0.5507	-1.45	-1.3	0.801604899314738	-0.0046557	-0.0034604	-0.018155
Trial1	1	1	noBlindfold	clockwise	practice	Guided	1	-0.5	-0.5	12.97261	-0.5507	-1.45	-1.3	0.801604899314738	0.0011545	0.0092342	-0.0070836
Trial1	1	1	noBlindfold	clockwise	practice	Guided	1	-0.5	-0.5	12.9926	-0.5507	-1.45	-1.3	0.801604899314738	-0.0010692	-0.016157	-0.026911
Trial1	1	1	noBlindfold	clockwise	practice	Guided	1	-0.5	-0.5	13.0126	-0.5507	-1.45	-1.3	0.801604899314738	-0.006331	-0.0034608	0.015925
Trial1	1	1	noBlindfold	clockwise	practice	Guided	1	-0.5	-0.5	13.03261	-0.5507	-1.45	-1.3	0.801604899314738	0.0011574	0.0092341	0.0026298
Trial1	1	1	noBlindfold	clockwise	practice	Guided	1	-0.5	-0.5	13.0526	-0.5507	-1.45	-1.3	0.801604899314738	-0.0052863	-0.020387	-0.011072
Trial1	1	1	noBlindfold	clockwise	practice	Guided	1	-0.5	-0.5	13.0726	-0.5507	-1.45	-1.3	0.801604899314738	-0.017625	0.026162	-0.019193
Trial1	1	1	noBlindfold	clockwise	practice	Guided	1	-0.5	-0.5	13.09261	-0.5507	-1.45	-1.3	0.801604899314738	-0.0017865	-0.0076926	0.01983
Trial1	1	1	noBlindfold	clockwise	practice	Guided	1	-0.5	-0.5	13.11261	-0.5507	-1.45	-1.3	0.801604899314738	-0.041354	0.00077238	0.00159
Trial1	1	1	noBlindfold	clockwise	practice	Guided	1	-0.5	-0.5	13.1326	-0.5507	-1.45	-1.3	0.801604899314738	-0.00074381	0.026164	-0.023957
Trial1	1	1	noBlindfold	clockwise	practice	Guided	1	-0.5	-0.5	13.1526	-0.5507	-1.45	-1.3	0.801604899314738	-0.0043248	0.00077389	-0.013928
Trial1	1	1	noBlindfold	clockwise	practice	Guided	1	-0.5	-0.5	13.17261	-0.5507	-1.45	-1.3	0.801604899314738	-0.020567	0.0050063	-0.016239
Trial1	1	1	noBlindfold	clockwise	practice	Guided	1	-0.5	-0.5	13.19261	-0.5507	-1.45	-1.3	0.801604899314738	-0.0088602	-0.024615	-0.017829
Trial1	1	1	noBlindfold	clockwise	practice	Guided	1	-0.5	-0.5	13.2126	-0.5507	-1.45	-1.3	0.801604899314738	-0.015709	0.00077741	0.012665
Trial1	1	1	noBlindfold	clockwise	practice	Guided	1	-0.5	-0.5	13.2326	-0.55071	-1.45	-1.3	0.801605532717237	-0.016025	0.021937	-0.00031153
Trial1	1	1	noBlindfold	clockwise	practice	Guided	1	-0.5	-0.5	13.25261	-0.55071	-1.45	-1.3	0.801605532717237	-0.0066298	0.0050102	0.01171
Trial1	1	1	noBlindfold	clockwise	practice	Guided	1	-0.5	-0.5	13.2726	-0.55071	-1.45	-1.3	0.801605532717237	0.0089787	0.021938	-0.0064385
Trial1	1	1	noBlindfold	clockwise	practice	Guided	1	-0.5	-0.5	13.2926	-0.55071	-1.45	-1.3	0.801605532717237	-0.010126	-0.016149	-0.034703
Trial1	1	1	noBlindfold	clockwise	practice	Guided	1	-0.5	-0.5	13.31261	-0.55071	-1.45	-1.3	0.801605532717237	-0.021514	0.0092429	0.0042312
Trial1	1	1	noBlindfold	clockwise	practice	Guided	1	-0.5	-0.5	13.33261	-0.55071	-1.45	-1.3	0.801605532717237	-0.0030444	-0.016148	0.0029625
Trial1	1	1	noBlindfold	clockwise	practice	Guided	1	-0.5	-0.5	13.3526	-0.55071	-1.45	-1.3	0.801605532717237	-0.011165	0.0092438	0.0078187
Trial1	1	1	noBlindfold	clockwise	practice	Guided	1	-0.5	-0.5	13.3726	-0.55071	-1.45	-1.3	0.801605532717237	-0.0020892	0.00078008	-0.0025291
Trial1	1	1	noBlindfold	clockwise	practice	Guided	1	-0.5	-0.5	13.39261	-0.55071	-1.45	-1.3	0.801605532717237	-0.011797	-0.0034536	-0.00062186
Trial1	1	1	noBlindfold	clockwise	practice	Guided	1	-0.5	-0.5	13.4126	-0.55071	-1.45	-1.3	0.801605532717237	-0.014108	-0.0034533	0.025015
Trial1	1	1	noBlindfold	clockwise	practice	Guided	1	-0.5	-0.5	13.4326	-0.55071	-1.45	-1.3	0.801605532717237	-0.008527	0.026169	-0.013917
Trial1	1	1	noBlindfold	clockwise	practice	Guided	1	-0.5	-0.5	13.45261	-0.55071	-1.45	-1.3	0.801605532717237	0.0047672	-0.01615	-0.006111
Trial1	1	1	noBlindfold	clockwise	practice	Guided	1	-0.5	-0.5	13.47261	-0.55071	-1.45	-1.3	0.801605532717237	0.00731	0.038863	0.027648
Trial1	1	1	noBlindfold	clockwise	practice	Guided	1	-0.5	-0.5	13.4926	-0.55071	-1.45	-1.3	0.801605532717237	-0.019594	0.0050068	0.0084565
Trial1	1	1	noBlindfold	clockwise	practice	Guided	1	-0.5	-0.5	13.5126	-0.55072	-1.45	-1.3	0.801606162472961	0.0018237	0.0092396	0.011088
Trial1	1	1	noBlindfold	clockwise	practice	Guided	1	-0.5	-0.5	13.53261	-0.55072	-1.45	-1.3	0.801606162472961	0.00055276	0.00077602	-0.00093679
Trial1	1	1	noBlindfold	clockwise	practice	Guided	1	-0.5	-0.5	13.5526	-0.55072	-1.45	-1.3	0.801606162472961	-0.010833	0.0092378	0.012042
Trial1	1	1	noBlindfold	clockwise	practice	Guided	1	-0.5	-0.5	13.5726	-0.55072	-1.45	-1.3	0.801606162472961	-0.012423	0.00077477	-0.0018867
Trial1	1	1	noBlindfold	clockwise	practice	Guided	1	-0.5	-0.5	13.59261	-0.55072	-1.45	-1.3	0.801606162472961	0.022611	-0.0076893	0.0068742
Trial1	1	1	noBlindfold	clockwise	practice	Guided	1	-0.5	-0.5	13.61261	-0.55072	-1.45	-1.3	0.801606162472961	-0.019906	0.0092383	-0.00092853
Trial1	1	1	noBlindfold	clockwise	practice	Guided	1	-0.5	-0.5	13.6326	-0.55072	-1.45	-1.3	0.801606162472961	-0.0069288	0.0050047	0.0075106
Trial1	1	1	noBlindfold	clockwise	practice	Guided	1	-0.5	-0.5	13.6526	-0.55072	-1.45	-1.3	0.801606162472961	-0.01242	-0.02885	-0.0090522
Trial1	1	1	noBlindfold	clockwise	practice	Guided	1	-0.5	-0.5	13.67261	-0.55072	-1.45	-1.3	0.801606162472961	0.003507	0.0050042	-0.022983
Trial1	1	1	noBlindfold	clockwise	practice	Guided	1	-0.5	-0.5	13.69261	-0.55072	-1.45	-1.3	0.801606162472961	-0.016637	-0.0034613	-0.0087332
Trial1	1	1	noBlindfold	clockwise	practice	Guided	1	-0.5	-0.5	13.7126	-0.55072	-1.45	-1.3	0.801606162472961	-0.0039767	0.021928	-0.009685
Trial1	1	1	noBlindfold	clockwise	practice	Guided	1	-0.5	-0.5	13.7326	-0.55072	-1.45	-1.3	0.801606162472961	-0.0078777	-0.003465	-0.0051456
Trial1	1	1	noBlindfold	clockwise	practice	Guided	1	-0.5	-0.5	13.75261	-0.55072	-1.45	-1.3	0.801606162472961	-0.00039084	0.013461	-0.01844
Trial1	1	1	noBlindfold	clockwise	practice	Guided	1	-0.5	-0.5	13.7726	-0.55072	-1.45	-1.3	0.801606162472961	0.013543	0.026157	-0.0025121
Trial1	1	1	noBlindfold	clockwise	practice	Guided	1	-0.5	-0.5	13.7926	-0.55072	-1.45	-1.3	0.801606162472961	-0.0055604	0.013461	-0.030779
Trial1	1	1	noBlindfold	clockwise	practice	Guided	1	-0.5	-0.5	13.81261	-0.55072	-1.45	-1.3	0.801606162472961	-0.024752	0.01346	-0.0038688
Trial1	1	1	noBlindfold	clockwise	practice	Guided	1	-0.5	-0.5	13.83261	-0.55072	-1.45	-1.3	0.801606162472961	-0.007235	-0.011932	0.0033014
Trial1	1	1	noBlindfold	clockwise	practice	Guided	1	-0.5	-0.5	13.8526	-0.55072	-1.45	-1.3	0.801606162472961	0.010279	0.01769	0.010472
Trial1	1	1	noBlindfold	clockwise	practice	Guided	1	-0.5	-0.5	13.8726	-0.55072	-1.45	-1.3	0.801606162472961	-0.01209	-0.0076989	-0.004818
Trial1	1	1	noBlindfold	clockwise	practice	Guided	1	-0.5	-0.5	13.89261	-0.55072	-1.45	-1.3	0.801606162472961	-0.0078708	-0.028856	-0.0051342
Trial1	1	1	noBlindfold	clockwise	practice	Guided	1	-0.5	-0.5	13.9126	-0.55072	-1.45	-1.3	0.801606162472961	-0.011137	-0.0034638	0.0078411
Trial1	1	1	noBlindfold	clockwise	practice	Guided	1	-0.5	-0.5	13.9326	-0.55072	-1.45	-1.3	0.801606162472961	-0.0036506	0.021927	-0.0054539
Trial1	1	1	noBlindfold	clockwise	practice	Guided	1	-0.5	-0.5	13.95261	-0.55073	-1.45	-1.3	0.801606796123894	-0.017262	-0.020391	-0.017158
Trial1	1	1	noBlindfold	clockwise	practice	Guided	1	-0.5	-0.5	13.97261	-0.55073	-1.45	-1.3	0.801606796123894	0.0057473	-0.020391	0.006574
Trial1	1	1	noBlindfold	clockwise	practice	Guided	1	-0.5	-0.5	13.9926	-0.55073	-1.45	-1.3	0.801606796123894	-0.0030065	0.0007668	0.0029903
Trial1	1	1	noBlindfold	clockwise	practice	Guided	1	-0.5	-0.5	14.0126	-0.55073	-1.45	-1.3	0.801606796123894	-0.017253	-0.020391	-0.017153
Trial1	1	1	noBlindfold	clockwise	practice	Guided	1	-0.5	-0.5	14.03261	-0.55073	-1.45	-1.3	0.801606796123894	0.0080679	0.038855	-0.019058
Trial1	1	1	noBlindfold	clockwise	practice	Guided	1	-0.5	-0.5	14.0526	-0.55073	-1.45	-1.3	0.801606796123894	0.035295	0.017694	0.0043554
Trial1	1	1	noBlindfold	clockwise	practice	Guided	1	-0.5	-0.5	14.0726	-0.55073	-1.45	-1.3	0.801606796123894	-0.0042741	-0.024624	-0.014839
Trial1	1	1	noBlindfold	clockwise	practice	Guided	1	-0.5	-0.5	14.09261	-0.55073	-1.45	-1.3	0.801606796123894	0.0021737	0.017692	0.015338
Trial1	1	1	noBlindfold	clockwise	practice	Guided	1	-0.5	-0.5	14.11261	-0.55073	-1.45	-1.3	0.801606796123894	-0.0049948	-0.0034671	0.032852
Trial1	1	1	noBlindfold	clockwise	practice	Guided	1	-0.5	-0.5	14.1326	-0.55073	-1.45	-1.3	0.801606796123894	0.01125	0.0049978	0.023141
Trial1	1	1	noBlindfold	clockwise	practice	Guided	1	-0.5	-0.5	14.1526	-0.55073	-1.45	-1.3	0.801606796123894	-0.0065808	-0.016159	-0.0048082
Trial1	1	1	noBlindfold	clockwise	practice	Guided	1	-0.5	-0.5	14.17261	-0.55074	-1.45	-1.3	0.801607429899415	0.006716	0.017697	0.019239
Trial1	1	1	noBlindfold	clockwise	practice	Guided	1	-0.5	-0.5	14.19261	-0.55074	-1.45	-1.3	0.801607429899415	-0.0058537	-0.054244	-0.034983
Trial1	1	1	noBlindfold	clockwise	practice	Guided	1	-0.5	-0.5	14.2126	-0.55074	-1.45	-1.3	0.801607429899415	0.021054	-0.020387	-0.01579
Trial1	1	1	noBlindfold	clockwise	practice	Guided	1	-0.5	-0.5	14.2326	-0.55074	-1.45	-1.3	0.801607429899415	-0.024411	-0.020384	0.00036753
Trial1	1	1	noBlindfold	clockwise	practice	Guided	1	-0.5	-0.5	14.25261	-0.55074	-1.45	-1.3	0.801607429899415	-0.024409	0.0007752	0.00036847
Trial1	1	1	noBlindfold	clockwise	practice	Guided	1	-0.5	-0.5	14.2726	-0.55074	-1.45	-1.3	0.801607429899415	-0.015015	-0.0034567	0.012392
Trial1	1	1	noBlindfold	clockwise	practice	Guided	1	-0.5	-0.5	14.2926	-0.55074	-1.45	-1.3	0.801607429899415	0.0084042	0.0092377	-0.014834
Trial1	1	1	noBlindfold	clockwise	practice	Guided	1	-0.5	-0.5	14.31261	-0.55074	-1.45	-1.3	0.801607429899415	0.0048203	0.00077267	-0.0060758
Trial1	1	1	noBlindfold	clockwise	practice	Guided	1	-0.5	-0.5	14.33261	-0.55074	-1.45	-1.3	0.801607429899415	-0.0081578	-0.020386	-0.0093391
Trial1	1	1	noBlindfold	clockwise	practice	Guided	1	-0.5	-0.5	14.3526	-0.55074	-1.45	-1.3	0.801607429899415	-0.017232	-0.011925	-0.0057554
Trial1	1	1	noBlindfold	clockwise	practice	Guided	1	-0.5	-0.5	14.3726	-0.55074	-1.45	-1.3	0.801607429899415	0.0070467	0.0092333	0.023467
Trial1	1	1	noBlindfold	clockwise	practice	Guided	1	-0.5	-0.5	14.39261	-0.55074	-1.45	-1.3	0.801607429899415	-0.00098633	0.017695	-0.026852
Trial1	1	1	noBlindfold	clockwise	practice	Guided	1	-0.5	-0.5	14.4126	-0.55074	-1.45	-1.3	0.801607429899415	-0.02535	0.0092308	-0.012285
Trial1	1	1	noBlindfold	clockwise	practice	Guided	1	-0.5	-0.5	14.4326	-0.55075	-1.45	-1.3	0.801608063799523	0.024655	0.043085	-0.024538
Trial1	1	1	noBlindfold	clockwise	practice	Guided	1	-0.5	-0.5	14.45261	-0.55075	-1.45	-1.3	0.801608063799523	0.02266	-0.0034658	-0.014507
Trial1	1	1	noBlindfold	clockwise	practice	Guided	1	-0.5	-0.5	14.47261	-0.55075	-1.45	-1.3	0.801608063799523	0.010321	-0.0076979	0.014715
Trial1	1	1	noBlindfold	clockwise	practice	Guided	1	-0.5	-0.5	14.4926	-0.55075	-1.45	-1.3	0.801608063799523	-0.02303	-0.016162	-0.037916
Trial1	1	1	noBlindfold	clockwise	practice	Guided	1	-0.5	-0.5	14.5126	-0.55075	-1.45	-1.3	0.801608063799523	-0.014589	0.00076515	-0.038552
Trial1	1	1	noBlindfold	clockwise	practice	Guided	1	-0.5	-0.5	14.53261	-0.55075	-1.45	-1.3	0.801608063799523	0.0051515	-0.0034666	-0.0018427
Trial1	1	1	noBlindfold	clockwise	practice	Guided	1	-0.5	-0.5	14.5526	-0.55075	-1.45	-1.3	0.801608063799523	-0.037681	-0.024627	-0.0071032
Trial1	1	1	noBlindfold	clockwise	practice	Guided	1	-0.5	-0.5	14.5726	-0.55075	-1.45	-1.3	0.801608063799523	-0.029556	0.00076317	-0.011959
Trial1	1	1	noBlindfold	clockwise	practice	Guided	1	-0.5	-0.5	14.59261	-0.55075	-1.45	-1.3	0.801608063799523	0.00093608	0.0092254	-0.0021605
Trial1	1	1	noBlindfold	clockwise	practice	Guided	1	-0.5	-0.5	14.61261	-0.55075	-1.45	-1.3	0.801608063799523	-0.010771	-0.007702	-0.0054264
Trial1	1	1	noBlindfold	clockwise	practice	Guided	1	-0.5	-0.5	14.6326	-0.55075	-1.45	-1.3	0.801608063799523	0.0012551	0.013458	0.0026955
Trial1	1	1	noBlindfold	clockwise	practice	Guided	1	-0.5	-0.5	14.6526	-0.55075	-1.45	-1.3	0.801608063799523	-0.010131	0.013458	0.020527
Trial1	1	1	noBlindfold	clockwise	practice	Guided	1	-0.5	-0.5	14.67261	-0.55075	-1.45	-1.3	0.801608063799523	-0.011721	0.009225	-0.022941
Trial1	1	1	noBlindfold	clockwise	practice	Guided	1	-0.5	-0.5	14.69261	-0.55075	-1.45	-1.3	0.801608063799523	0.0054791	0.00075855	0.0026955
Trial1	1	1	noBlindfold	clockwise	practice	Guided	1	-0.5	-0.5	14.7126	-0.55075	-1.45	-1.3	0.801608063799523	-0.00064776	-0.011937	-0.04794
Trial1	1	1	noBlindfold	clockwise	practice	Guided	1	-0.5	-0.5	14.7326	-0.55075	-1.45	-1.3	0.801608063799523	-0.035766	-0.016168	0.018219
Trial1	1	1	noBlindfold	clockwise	practice	Guided	1	-0.5	-0.5	14.75261	-0.55076	-1.45	-1.3	0.801608694049893	0.015192	-0.024634	0.018624
Trial1	1	1	noBlindfold	clockwise	practice	Guided	1	-0.5	-0.5	14.7726	-0.55076	-1.45	-1.3	0.801608694049893	-0.015935	0.021916	-0.00024916
Trial1	1	1	noBlindfold	clockwise	practice	Guided	1	-0.5	-0.5	14.7926	-0.55076	-1.45	-1.3	0.801608694049893	-0.025006	0.013452	-0.008053
Trial1	1	1	noBlindfold	clockwise	practice	Guided	1	-0.5	-0.5	14.81261	-0.55076	-1.45	-1.3	0.801608694049893	-0.035668	-0.016171	-0.036955
Trial1	1	1	noBlindfold	clockwise	practice	Guided	1	-0.5	-0.5	14.83261	-0.55076	-1.45	-1.3	0.801608694049893	-0.0010426	-0.020402	0.024121
Trial1	1	1	noBlindfold	clockwise	practice	Guided	1	-0.5	-0.5	14.8526	-0.55076	-1.45	-1.3	0.801608694049893	0.010665	-0.0034743	0.014727
Trial1	1	1	noBlindfold	clockwise	practice	Guided	1	-0.5	-0.5	14.8726	-0.55076	-1.45	-1.3	0.801608694049893	-0.0078031	0.017686	-0.0050994
Trial1	1	1	noBlindfold	clockwise	practice	Guided	1	-0.5	-0.5	14.89261	-0.55076	-1.45	-1.3	0.801608694049893	0.019427	0.013453	-0.03264
Trial1	1	1	noBlindfold	clockwise	practice	Guided	1	-0.5	-0.5	14.9126	-0.55076	-1.45	-1.3	0.801608694049893	-0.035025	0.017685	-0.028509
Trial1	1	1	noBlindfold	clockwise	practice	Guided	1	-0.5	-0.5	14.9326	-0.55077	-1.45	-1.3	0.8016093319735	-0.025628	0.021916	-0.0038246
Trial1	1	1	noBlindfold	clockwise	practice	Guided	1	-0.5	-0.5	14.95261	-0.55077	-1.45	-1.3	0.8016093319735	0.013306	-0.011938	-0.0066843
Trial1	1	1	noBlindfold	clockwise	practice	Guided	1	-0.5	-0.5	14.97261	-0.55077	-1.45	-1.3	0.8016093319735	0.012351	0.026146	-0.01934
Trial1	1	1	noBlindfold	clockwise	practice	Guided	1	-0.5	-0.5	14.9926	-0.55077	-1.45	-1.3	0.8016093319735	0.025649	-0.028868	-0.011853
Trial1	1	1	noBlindfold	clockwise	practice	Guided	1	-0.5	-0.5	15.0126	-0.55077	-1.45	-1.3	0.8016093319735	-0.011375	-0.011942	0.0036686
Trial1	1	1	noBlindfold	clockwise	practice	Guided	1	-0.5	-0.5	15.03261	-0.55077	-1.45	-1.3	0.8016093319735	0.00096831	-0.016173	-0.0015035
Trial1	1	1	noBlindfold	clockwise	practice	Guided	1	-0.5	-0.5	15.0526	-0.55077	-1.45	-1.3	0.8016093319735	0.0061424	0.004987	0.01084
Trial1	1	1	noBlindfold	clockwise	practice	Guided	1	-0.5	-0.5	15.0726	-0.55077	-1.45	-1.3	0.8016093319735	0.018484	-0.016172	-0.0069924
Trial1	1	1	noBlindfold	clockwise	practice	Guided	1	-0.5	-0.5	15.09261	-0.55077	-1.45	-1.3	0.8016093319735	-0.02403	-0.01617	0.0046272
Trial1	1	1	noBlindfold	clockwise	practice	Guided	1	-0.5	-0.5	15.11261	-0.55077	-1.45	-1.3	0.8016093319735	0.01268	0.0092213	-0.015111
Trial1	1	1	noBlindfold	clockwise	practice	Guided	1	-0.5	-0.5	15.1326	-0.55077	-1.45	-1.3	0.8016093319735	2.2047E-05	0.026148	-0.014157
Trial1	1	1	noBlindfold	clockwise	practice	Guided	1	-0.5	-0.5	15.1526	-0.55077	-1.45	-1.3	0.8016093319735	0.0075077	-0.0034769	-0.027451
Trial1	1	1	noBlindfold	clockwise	practice	Guided	1	-0.5	-0.5	15.17261	-0.55077	-1.45	-1.3	0.8016093319735	-0.0071445	0.00075626	0.0033596
Trial1	1	1	noBlindfold	clockwise	practice	Guided	1	-0.5	-0.5	15.19261	-0.55078	-1.45	-1.3	0.801609962471559	-0.026017	-0.01194	0.034488
Trial1	1	1	noBlindfold	clockwise	practice	Guided	1	-0.5	-0.5	15.2126	-0.55078	-1.45	-1.3	0.801609962471559	-0.0074588	0.026144	-0.00085969
Trial1	1	1	noBlindfold	clockwise	practice	Guided	1	-0.5	-0.5	15.2326	-0.55078	-1.45	-1.3	0.801609962471559	0.010374	0.0092166	0.010529
Trial1	1	1	noBlindfold	clockwise	practice	Guided	1	-0.5	-0.5	15.25261	-0.55078	-1.45	-1.3	0.801609962471559	0.0045648	-0.011944	-0.010251
Trial1	1	1	noBlindfold	clockwise	practice	Guided	1	-0.5	-0.5	15.2726	-0.55078	-1.45	-1.3	0.801609962471559	0.018178	0.0007512	0.0014554
Trial1	1	1	noBlindfold	clockwise	practice	Guided	1	-0.5	-0.5	15.2926	-0.55078	-1.45	-1.3	0.801609962471559	-0.016216	-0.011943	-0.0044426
Trial1	1	1	noBlindfold	clockwise	practice	Guided	1	-0.5	-0.5	15.31261	-0.55078	-1.45	-1.3	0.801609962471559	-0.024336	-0.0034809	0.00041443
Trial1	1	1	noBlindfold	clockwise	practice	Guided	1	-0.5	-0.5	15.33261	-0.55078	-1.45	-1.3	0.801609962471559	-0.015576	0.038836	0.0039999
Trial1	1	1	noBlindfold	clockwise	practice	Guided	1	-0.5	-0.5	15.3526	-0.55078	-1.45	-1.3	0.801609962471559	0.0061592	0.0092124	0.010853
Trial1	1	1	noBlindfold	clockwise	practice	Guided	1	-0.5	-0.5	15.3726	-0.55078	-1.45	-1.3	0.801609962471559	0.015642	-0.024642	-0.018686
Trial1	1	1	noBlindfold	clockwise	practice	Guided	1	-0.5	-0.5	15.39261	-0.55078	-1.45	-1.3	0.801609962471559	0.021454	0.009212	-0.011518
Trial1	1	1	noBlindfold	clockwise	practice	Guided	1	-0.5	-0.5	15.4126	-0.55078	-1.45	-1.3	0.801609962471559	0.012063	-0.0034832	-0.023539
Trial1	1	1	noBlindfold	clockwise	practice	Guided	1	-0.5	-0.5	15.4326	-0.55078	-1.45	-1.3	0.801609962471559	-0.038893	-0.0077127	-0.023944
Trial1	1	1	noBlindfold	clockwise	practice	Guided	1	-0.5	-0.5	15.45261	-0.55078	-1.45	-1.3	0.801609962471559	-0.0096703	0.0049816	-0.030389
Trial1	1	1	noBlindfold	clockwise	practice	Guided	1	-0.5	-0.5	15.47261	-0.55078	-1.45	-1.3	0.801609962471559	0.0097529	0.00074951	0.0021006
Trial1	1	1	noBlindfold	clockwise	practice	Guided	1	-0.5	-0.5	15.4926	-0.55079	-1.45	-1.3	0.801610593092726	0.0074406	0.00074818	0.027739
Trial1	1	1	noBlindfold	clockwise	practice	Guided	1	-0.5	-0.5	15.5126	-0.55078	-1.45	-1.3	0.801609962471559	0.011024	-0.016178	0.0099082
Trial1	1	1	noBlindfold	clockwise	practice	Guided	1	-0.5	-0.5	15.53261	-0.55078	-1.45	-1.3	0.801609962471559	0.022411	-0.011944	0.0011513
Trial1	1	1	noBlindfold	clockwise	practice	Guided	1	-0.5	-0.5	15.5526	-0.55078	-1.45	-1.3	0.801609962471559	-0.004497	0.038836	-0.018039
Trial1	1	1	noBlindfold	clockwise	practice	Guided	1	-0.5	-0.5	15.5726	-0.55078	-1.45	-1.3	0.801609962471559	-0.010394	0.00075062	0.016356
Trial1	1	1	noBlindfold	clockwise	practice	Guided	1	-0.5	-0.5	15.59261	-0.55079	-1.45	-1.3	0.801610593092726	-0.013251	-0.0034811	-0.02162
Trial1	1	1	noBlindfold	clockwise	practice	Guided	1	-0.5	-0.5	15.61261	-0.55079	-1.45	-1.3	0.801610593092726	-0.016515	-0.0077129	-0.00864
Trial1	1	1	noBlindfold	clockwise	practice	Guided	1	-0.5	-0.5	15.6326	-0.55079	-1.45	-1.3	0.801610593092726	-0.045735	0.013446	-0.0021965
Trial1	1	1	noBlindfold	clockwise	practice	Guided	1	-0.5	-0.5	15.6526	-0.55079	-1.45	-1.3	0.801610593092726	-0.0090254	-0.011943	-0.0069631
Trial1	1	1	noBlindfold	clockwise	practice	Guided	1	-0.5	-0.5	15.67261	-0.55079	-1.45	-1.3	0.801610593092726	-0.0077526	0.00075406	-0.0050536
Trial1	1	1	noBlindfold	clockwise	practice	Guided	1	-0.5	-0.5	15.69261	-0.55079	-1.45	-1.3	0.801610593092726	-0.015554	-0.045797	0.0040211
Trial1	1	1	noBlindfold	clockwise	practice	Guided	1	-0.5	-0.5	15.7126	-0.55079	-1.45	-1.3	0.801610593092726	0.0058637	0.0092176	0.0066531
Trial1	1	1	noBlindfold	clockwise	practice	Guided	1	-0.5	-0.5	15.7326	-0.55079	-1.45	-1.3	0.801610593092726	0.007543	0.0092185	-0.027423
Trial1	1	1	noBlindfold	clockwise	practice	Guided	1	-0.5	-0.5	15.75261	-0.55079	-1.45	-1.3	0.801610593092726	-0.0058397	-0.024636	0.020269
Trial1	1	1	noBlindfold	clockwise	practice	Guided	1	-0.5	-0.5	15.7726	-0.55079	-1.45	-1.3	0.801610593092726	0.0084972	-0.011939	-0.021927
Trial1	1	1	noBlindfold	clockwise	practice	Guided	1	-0.5	-0.5	15.7926	-0.5508	-1.45	-1.3	0.80161123139157	0.021479	0.021915	-0.011491
Trial1	1	1	noBlindfold	clockwise	practice	Guided	1	-0.5	-0.5	15.81261	-0.5508	-1.45	-1.3	0.80161123139157	-0.0047941	0.0092189	-0.022241
Trial1	1	1	noBlindfold	clockwise	practice	Guided	1	-0.5	-0.5	15.83261	-0.5508	-1.45	-1.3	0.80161123139157	-0.00774	0.030378	-0.0050422
Trial1	1	1	noBlindfold	clockwise	practice	Guided	1	-0.5	-0.5	15.8526	-0.5508	-1.45	-1.3	0.80161123139157	0.0046037	0.021915	-0.0050456
Trial1	1	1	noBlindfold	clockwise	practice	Guided	1	-0.5	-0.5	15.8726	-0.5508	-1.45	-1.3	0.80161123139157	-0.031784	0.0092197	0.013741
Trial1	1	1	noBlindfold	clockwise	practice	Guided	1	-0.5	-0.5	15.89261	-0.5508	-1.45	-1.3	0.80161123139157	-0.026838	-0.024634	-0.033311
Trial1	1	1	noBlindfold	clockwise	practice	Guided	1	-0.5	-0.5	15.9126	-0.5508	-1.45	-1.3	0.80161123139157	0.0019773	-0.028868	0.011201
Trial1	1	1	noBlindfold	clockwise	practice	Guided	1	-0.5	-0.5	15.9326	-0.5508	-1.45	-1.3	0.80161123139157	-0.0047828	0.021913	-0.030679
Trial1	1	1	noBlindfold	clockwise	practice	Guided	1	-0.5	-0.5	15.95261	-0.5508	-1.45	-1.3	0.80161123139157	-0.01912	-0.0077091	0.012792
Trial1	1	1	noBlindfold	clockwise	practice	Guided	1	-0.5	-0.5	15.97261	-0.5508	-1.45	-1.3	0.80161123139157	0.022126	0.0092182	-0.0030434
Trial1	1	1	noBlindfold	clockwise	practice	Guided	1	-0.5	-0.5	15.9926	-0.5508	-1.45	-1.3	0.80161123139157	-0.016805	0.030381	-0.012839
Trial1	1	1	noBlindfold	clockwise	practice	Guided	1	-0.5	-0.5	16.0126	-0.5508	-1.45	-1.3	0.80161123139157	-0.027555	-0.01617	0.013434
Trial1	1	1	noBlindfold	clockwise	practice	Guided	1	-0.5	-0.5	16.03261	-0.55081	-1.45	-1.3	0.801611862260425	0.0029392	0.0049888	0.0011786
Trial1	1	1	noBlindfold	clockwise	practice	Guided	1	-0.5	-0.5	16.0526	-0.55081	-1.45	-1.3	0.801611862260425	-0.016801	-0.0034727	-0.01284
Trial1	1	1	noBlindfold	clockwise	practice	Guided	1	-0.5	-0.5	16.0726	-0.55081	-1.45	-1.3	0.801611862260425	-0.0064549	0.017687	0.011844
Trial1	1	1	noBlindfold	clockwise	practice	Guided	1	-0.5	-0.5	16.09261	-0.55081	-1.45	-1.3	0.801611862260425	-0.0048641	-0.037329	0.012163
Trial1	1	1	noBlindfold	clockwise	practice	Guided	1	-0.5	-0.5	16.11261	-0.55081	-1.45	-1.3	0.801611862260425	0.0043008	-0.04156	-0.01443
Trial1	1	1	noBlindfold	clockwise	practice	Guided	1	-0.5	-0.5	16.1326	-0.55081	-1.45	-1.3	0.801611862260425	-0.0031854	0.0049899	-0.0011335
Trial1	1	1	noBlindfold	clockwise	practice	Guided	1	-0.5	-0.5	16.1526	-0.55081	-1.45	-1.3	0.801611862260425	0.007162	-0.011938	0.02355
Trial1	1	1	noBlindfold	clockwise	practice	Guided	1	-0.5	-0.5	16.17261	-0.55081	-1.45	-1.3	0.801611862260425	0.0033488	-0.0204	0.0046763
Trial1	1	1	noBlindfold	clockwise	practice	Guided	1	-0.5	-0.5	16.19261	-0.55081	-1.45	-1.3	0.801611862260425	-0.015523	0.0049913	0.0040436
Trial1	1	1	noBlindfold	clockwise	practice	Guided	1	-0.5	-0.5	16.2126	-0.55081	-1.45	-1.3	0.801611862260425	-0.01679	-0.011937	-0.012836
Trial1	1	1	noBlindfold	clockwise	practice	Guided	1	-0.5	-0.5	16.2326	-0.55081	-1.45	-1.3	0.801611862260425	-0.0084371	0.009223	0.041703
Trial1	1	1	noBlindfold	clockwise	practice	Guided	1	-0.5	-0.5	16.25261	-0.55081	-1.45	-1.3	0.801611862260425	-0.0047647	-0.0034742	-0.02223
Trial1	1	1	noBlindfold	clockwise	practice	Guided	1	-0.5	-0.5	16.2726	-0.55081	-1.45	-1.3	0.801611862260425	-0.024275	0.0092206	0.0004588
Trial1	1	1	noBlindfold	clockwise	practice	Guided	1	-0.5	-0.5	16.2926	-0.55081	-1.45	-1.3	0.801611862260425	-0.0019002	0.0049885	-0.0056664
Trial1	1	1	noBlindfold	clockwise	practice	Guided	1	-0.5	-0.5	16.31261	-0.55082	-1.45	-1.3	0.801612497031152	-0.034298	0.00075673	-0.020002
Trial1	1	1	noBlindfold	clockwise	practice	Guided	1	-0.5	-0.5	16.33261	-0.55082	-1.45	-1.3	0.801612497031152	-0.0028511	-0.016171	0.003093
Trial1	1	1	noBlindfold	clockwise	practice	Guided	1	-0.5	-0.5	16.3526	-0.55082	-1.45	-1.3	0.801612497031152	-0.020047	-0.003474	0.010262
Trial1	1	1	noBlindfold	clockwise	practice	Guided	1	-0.5	-0.5	16.3726	-0.55082	-1.45	-1.3	0.801612497031152	-0.019409	0.00075927	0.0085862
Trial1	1	1	noBlindfold	clockwise	practice	Guided	1	-0.5	-0.5	16.39261	-0.55082	-1.45	-1.3	0.801612497031152	-0.0031643	0.0049931	-0.0011228
Trial1	1	1	noBlindfold	clockwise	practice	Guided	1	-0.5	-0.5	16.4126	-0.55082	-1.45	-1.3	0.801612497031152	-0.011604	0.021918	-0.00048616
Trial1	1	1	noBlindfold	clockwise	practice	Guided	1	-0.5	-0.5	16.4326	-0.55082	-1.45	-1.3	0.801612497031152	-0.0018908	0.030381	0.032004
Trial1	1	1	noBlindfold	clockwise	practice	Guided	1	-0.5	-0.5	16.45261	-0.55082	-1.45	-1.3	0.801612497031152	-0.011602	-0.028863	-0.00048432
Trial1	1	1	noBlindfold	clockwise	practice	Guided	1	-0.5	-0.5	16.47261	-0.55082	-1.45	-1.3	0.801612497031152	0.0094993	-0.016168	-0.0020729
Trial1	1	1	noBlindfold	clockwise	practice	Guided	1	-0.5	-0.5	16.4926	-0.55082	-1.45	-1.3	0.801612497031152	-0.004112	0.017686	-0.013779
Trial1	1	1	noBlindfold	clockwise	practice	Guided	1	-0.5	-0.5	16.5126	-0.55082	-1.45	-1.3	0.801612497031152	-0.020354	0.013454	-0.004066
Trial1	1	1	noBlindfold	clockwise	practice	Guided	1	-0.5	-0.5	16.53261	-0.55082	-1.45	-1.3	0.801612497031152	-0.02385	-0.0077041	-0.050486
Trial1	1	1	noBlindfold	clockwise	practice	Guided	1	-0.5	-0.5	16.5526	-0.55082	-1.45	-1.3	0.801612497031152	0.0091842	0.0049902	-0.0062898
Trial1	1	1	noBlindfold	clockwise	practice	Guided	1	-0.5	-0.5	16.5726	-0.55082	-1.45	-1.3	0.801612497031152	-0.020035	0.030381	0.00015711
Trial1	1	1	noBlindfold	clockwise	practice	Guided	1	-0.5	-0.5	16.59261	-0.55082	-1.45	-1.3	0.801612497031152	0.002656	0.0049873	-0.0056518
Trial1	1	1	noBlindfold	clockwise	practice	Guided	1	-0.5	-0.5	16.61261	-0.55083	-1.45	-1.3	0.801613131926464	-0.0054652	-0.01194	0.024524
Trial1	1	1	noBlindfold	clockwise	practice	Guided	1	-0.5	-0.5	16.6326	-0.55083	-1.45	-1.3	0.801613131926464	-0.015494	-0.01194	0.004059
Trial1	1	1	noBlindfold	clockwise	practice	Guided	1	-0.5	-0.5	16.6526	-0.55083	-1.45	-1.3	0.801613131926464	0.0091882	-0.003476	-0.0053334
Trial1	1	1	noBlindfold	clockwise	practice	Guided	1	-0.5	-0.5	16.67261	-0.55083	-1.45	-1.3	0.801613131926464	-0.0311	0.0092192	0.022211
Trial1	1	1	noBlindfold	clockwise	practice	Guided	1	-0.5	-0.5	16.69261	-0.55083	-1.45	-1.3	0.801613131926464	0.0046548	-0.011939	-0.01019
Trial1	1	1	noBlindfold	clockwise	practice	Guided	1	-0.5	-0.5	16.7126	-0.55083	-1.45	-1.3	0.801613131926464	0.00075405	-0.0077078	-0.0056517
Trial1	1	1	noBlindfold	clockwise	practice	Guided	1	-0.5	-0.5	16.7326	-0.55083	-1.45	-1.3	0.801613131926464	3.0152E-05	0.004988	0.041083
Trial1	1	1	noBlindfold	clockwise	practice	Guided	1	-0.5	-0.5	16.75261	-0.55083	-1.45	-1.3	0.801613131926464	0.014686	0.021915	0.010909
Trial1	1	1	noBlindfold	clockwise	practice	Guided	1	-0.5	-0.5	16.7726	-0.55083	-1.45	-1.3	0.801613131926464	-0.016757	0.0049881	-0.012821
Trial1	1	1	noBlindfold	clockwise	practice	Guided	1	-0.5	-0.5	16.7926	-0.55083	-1.45	-1.3	0.801613131926464	-0.011582	0.017683	-0.00047827
Trial1	1	1	noBlindfold	clockwise	practice	Guided	1	-0.5	-0.5	16.81261	-0.55083	-1.45	-1.3	0.801613131926464	-0.0060909	0.0092181	0.016084
Trial1	1	1	noBlindfold	clockwise	practice	Guided	1	-0.5	-0.5	16.83261	-0.55083	-1.45	-1.3	0.801613131926464	-0.017071	0.030378	-0.017039
Trial1	1	1	noBlindfold	clockwise	practice	Guided	1	-0.5	-0.5	16.8526	-0.55083	-1.45	-1.3	0.801613131926464	-0.013169	-0.0034765	0.011547
Trial1	1	1	noBlindfold	clockwise	practice	Guided	1	-0.5	-0.5	16.8726	-0.55083	-1.45	-1.3	0.801613131926464	0.0040311	0.0092203	0.013541
Trial1	1	1	noBlindfold	clockwise	practice	Guided	1	-0.5	-0.5	16.89261	-0.55084	-1.45	-1.3	0.801613766946361	-0.004089	-0.0077102	-0.015359
Trial1	1	1	noBlindfold	clockwise	practice	Guided	1	-0.5	-0.5	16.9126	-0.55084	-1.45	-1.3	0.801613766946361	-0.017066	0.01345	-0.012816
Trial1	1	1	noBlindfold	clockwise	practice	Guided	1	-0.5	-0.5	16.9326	-0.55084	-1.45	-1.3	0.801613766946361	0.010161	-0.0034772	0.0063756
Trial1	1	1	noBlindfold	clockwise	practice	Guided	1	-0.5	-0.5	16.95261	-0.55084	-1.45	-1.3	0.801613766946361	0.0095266	0.00075551	-0.0020647
Trial1	1	1	noBlindfold	clockwise	practice	Guided	1	-0.5	-0.5	16.97261	-0.55084	-1.45	-1.3	0.801613766946361	0.00045323	-0.01194	-0.0098677
Trial1	1	1	noBlindfold	clockwise	practice	Guided	1	-0.5	-0.5	16.9926	-0.55084	-1.45	-1.3	0.801613766946361	-0.015469	-0.024637	0.0040639
Trial1	1	1	noBlindfold	clockwise	practice	Guided	1	-0.5	-0.5	17.0126	-0.55084	-1.45	-1.3	0.801613766946361	-0.0037618	-0.020404	-0.009546
Trial1	1	1	noBlindfold	clockwise	practice	Guided	1	-0.5	-0.5	17.03261	-0.55084	-1.45	-1.3	0.801613766946361	-0.016101	0.017684	-0.0043723
Trial1	1	1	noBlindfold	clockwise	practice	Guided	1	-0.5	-0.5	17.0526	-0.55084	-1.45	-1.3	0.801613766946361	0.0037248	-0.028866	-0.022841
Trial1	1	1	noBlindfold	clockwise	practice	Guided	1	-0.5	-0.5	17.0726	-0.55084	-1.45	-1.3	0.801613766946361	0.035171	0.038844	0.00025409
Trial1	1	1	noBlindfold	clockwise	practice	Guided	1	-0.5	-0.5	17.09261	-0.55084	-1.45	-1.3	0.801613766946361	-0.016103	-0.016169	-0.0043708
Trial1	1	1	noBlindfold	clockwise	practice	Guided	1	-0.5	-0.5	17.11261	-0.55084	-1.45	-1.3	0.801613766946361	0.016704	0.0092233	-0.019572
Trial1	1	1	noBlindfold	clockwise	practice	Guided	1	-0.5	-0.5	17.1326	-0.55084	-1.45	-1.3	0.801613766946361	0.0062694	0.017687	0.01092
Trial1	1	1	noBlindfold	clockwise	practice	Guided	1	-0.5	-0.5	17.1526	-0.55084	-1.45	-1.3	0.801613766946361	-0.013787	0.0049907	0.0037516
Trial1	1	1	noBlindfold	clockwise	practice	Guided	1	-0.5	-0.5	17.17261	-0.55084	-1.45	-1.3	0.801613766946361	-0.0037557	0.0049893	-0.009544
Trial1	1	1	noBlindfold	clockwise	practice	Guided	1	-0.5	-0.5	17.19261	-0.55085	-1.45	-1.3	0.801614398309851	-0.0070193	-0.0034722	0.013149
Trial1	1	1	noBlindfold	clockwise	practice	Guided	1	-0.5	-0.5	17.2126	-0.55085	-1.45	-1.3	0.801614398309851	-0.01936	0.013454	0.0086127
Trial1	1	1	noBlindfold	clockwise	practice	Guided	1	-0.5	-0.5	17.2326	-0.55085	-1.45	-1.3	0.801614398309851	-0.0021616	-0.011937	0.021272
Trial1	1	1	noBlindfold	clockwise	practice	Guided	1	-0.5	-0.5	17.25261	-0.55085	-1.45	-1.3	0.801614398309851	-0.018723	0.0092236	-0.019566
Trial1	1	1	noBlindfold	clockwise	practice	Guided	1	-0.5	-0.5	17.2726	-0.55085	-1.45	-1.3	0.801614398309851	-0.026843	0.013456	0.02191
Trial1	1	1	noBlindfold	clockwise	practice	Guided	1	-0.5	-0.5	17.2926	-0.55085	-1.45	-1.3	0.801614398309851	0.011134	-0.0034709	0.019049
Trial1	1	1	noBlindfold	clockwise	practice	Guided	1	-0.5	-0.5	17.31261	-0.55085	-1.45	-1.3	0.801614398309851	-0.00088799	0.0092254	0.028443
Trial1	1	1	noBlindfold	clockwise	practice	Guided	1	-0.5	-0.5	17.33261	-0.55085	-1.45	-1.3	0.801614398309851	0.015992	0.0092253	0.026218
Trial1	1	1	noBlindfold	clockwise	practice	Guided	1	-0.5	-0.5	17.3526	-0.55085	-1.45	-1.3	0.801614398309851	0.0050122	-0.0077036	-0.005951
Trial1	1	1	noBlindfold	clockwise	practice	Guided	1	-0.5	-0.5	17.3726	-0.55085	-1.45	-1.3	0.801614398309851	0.017673	0.034615	-0.0069037
Trial1	1	1	noBlindfold	clockwise	practice	Guided	1	-0.5	-0.5	17.39261	-0.55085	-1.45	-1.3	0.801614398309851	-0.018077	-0.0077044	0.025496
Trial1	1	1	noBlindfold	clockwise	practice	Guided	1	-0.5	-0.5	17.4126	-0.55085	-1.45	-1.3	0.801614398309851	-0.0063684	-0.003472	-0.00077544
Trial1	1	1	noBlindfold	clockwise	practice	Guided	1	-0.5	-0.5	17.4326	-0.55085	-1.45	-1.3	0.801614398309851	-0.0018292	-0.003471	0.015787
Trial1	1	1	noBlindfold	clockwise	practice	Guided	1	-0.5	-0.5	17.45261	-0.55086	-1.45	-1.3	0.801615037359906	-0.0070018	0.017688	0.0021722
Trial1	1	1	noBlindfold	clockwise	practice	Guided	1	-0.5	-0.5	17.47261	-0.55086	-1.45	-1.3	0.801615037359906	-0.0082719	0.026152	-0.013434
Trial1	1	1	noBlindfold	clockwise	practice	Guided	1	-0.5	-0.5	17.4926	-0.55086	-1.45	-1.3	0.801615037359906	-0.014396	0.00076132	-0.038433
Trial1	1	1	noBlindfold	clockwise	practice	Guided	1	-0.5	-0.5	17.5126	-0.55086	-1.45	-1.3	0.801615037359906	-0.019973	-0.020397	0.0028131
Trial1	1	1	noBlindfold	clockwise	practice	Guided	1	-0.5	-0.5	17.53261	-0.55086	-1.45	-1.3	0.801615037359906	0.0031211	-0.0077023	-0.031263
Trial1	1	1	noBlindfold	clockwise	practice	Guided	1	-0.5	-0.5	17.5526	-0.55086	-1.45	-1.3	0.801615037359906	-0.015117	-0.024626	-0.0010872
Trial1	1	1	noBlindfold	clockwise	practice	Guided	1	-0.5	-0.5	17.5726	-0.55086	-1.45	-1.3	0.801615037359906	0.012428	0.00076622	0.035938
Trial1	1	1	noBlindfold	clockwise	practice	Guided	1	-0.5	-0.5	17.59261	-0.55086	-1.45	-1.3	0.801615037359906	0.017372	-0.016161	-0.011114
Trial1	1	1	noBlindfold	clockwise	practice	Guided	1	-0.5	-0.5	17.61261	-0.55086	-1.45	-1.3	0.801615037359906	-0.037166	-0.016161	-0.0027612
Trial1	1	1	noBlindfold	clockwise	practice	Guided	1	-0.5	-0.5	17.6326	-0.55086	-1.45	-1.3	0.801615037359906	-0.017018	-0.0076975	-0.017011
Trial1	1	1	noBlindfold	clockwise	practice	Guided	1	-0.5	-0.5	17.6526	-0.55086	-1.45	-1.3	0.801615037359906	0.0066268	0.0049967	0.014117
Trial1	1	1	noBlindfold	clockwise	practice	Guided	1	-0.5	-0.5	17.67261	-0.55087	-1.45	-1.3	0.801615668971081	-0.031984	-0.0076993	0.0095795
Trial1	1	1	noBlindfold	clockwise	practice	Guided	1	-0.5	-0.5	17.69261	-0.55087	-1.45	-1.3	0.801615668971081	-0.012474	-0.011933	-0.013108
Trial1	1	1	noBlindfold	clockwise	practice	Guided	1	-0.5	-0.5	17.7126	-0.55087	-1.45	-1.3	0.801615668971081	-0.00076782	0.0092255	-0.02672
Trial1	1	1	noBlindfold	clockwise	practice	Guided	1	-0.5	-0.5	17.7326	-0.55087	-1.45	-1.3	0.801615668971081	0.0095799	-0.020395	0.002503
Trial1	1	1	noBlindfold	clockwise	practice	Guided	1	-0.5	-0.5	17.75261	-0.55087	-1.45	-1.3	0.801615668971081	-0.020593	0.034617	0.00019094
Trial1	1	1	noBlindfold	clockwise	practice	Guided	1	-0.5	-0.5	17.7726	-0.55087	-1.45	-1.3	0.801615668971081	0.0089506	-0.0077014	-0.010471
Trial1	1	1	noBlindfold	clockwise	practice	Guided	1	-0.5	-0.5	17.7926	-0.55087	-1.45	-1.3	0.801615668971081	0.027104	0.021924	0.0051368
Trial1	1	1	noBlindfold	clockwise	practice	Guided	1	-0.5	-0.5	17.81261	-0.55087	-1.45	-1.3	0.801615668971081	0.010225	-0.0034676	0.0064096
Trial1	1	1	noBlindfold	clockwise	practice	Guided	1	-0.5	-0.5	17.83261	-0.55087	-1.45	-1.3	0.801615668971081	-0.013417	0.026156	-0.025759
Trial1	1	1	noBlindfold	clockwise	practice	Guided	1	-0.5	-0.5	17.8526	-0.55087	-1.45	-1.3	0.801615668971081	0.0050541	0.00076378	-0.0059306
Trial1	1	1	noBlindfold	clockwise	practice	Guided	1	-0.5	-0.5	17.8726	-0.55087	-1.45	-1.3	0.801615668971081	-0.0085583	0.026155	-0.023127
Trial1	1	1	noBlindfold	clockwise	practice	Guided	1	-0.5	-0.5	17.89261	-0.55087	-1.45	-1.3	0.801615668971081	-0.022894	0.013463	0.017399
Trial1	1	1	noBlindfold	clockwise	practice	Guided	1	-0.5	-0.5	17.9126	-0.55088	-1.45	-1.3	0.801616300705361	0.007687	-0.020392	-0.027341
Trial1	1	1	noBlindfold	clockwise	practice	Guided	1	-0.5	-0.5	17.9326	-0.55087	-1.45	-1.3	0.801615668971081	0.00019957	-0.0034643	-0.014045
Trial1	1	1	noBlindfold	clockwise	practice	Guided	1	-0.5	-0.5	17.95261	-0.55088	-1.45	-1.3	0.801616300705361	-0.022169	-0.011925	-0.029333
Trial1	1	1	noBlindfold	clockwise	practice	Guided	1	-0.5	-0.5	17.97261	-0.55088	-1.45	-1.3	0.801616300705361	-0.01214	0.009233	-0.0088687
Trial1	1	1	noBlindfold	clockwise	practice	Guided	1	-0.5	-0.5	17.9926	-0.55088	-1.45	-1.3	0.801616300705361	0.012863	-0.011929	-0.014996
Trial1	1	1	noBlindfold	clockwise	practice	Guided	1	-0.5	-0.5	18.0126	-0.55088	-1.45	-1.3	0.801616300705361	0.0050589	-0.011928	-0.0059181
Trial1	1	1	noBlindfold	clockwise	practice	Guided	1	-0.5	-0.5	18.03261	-0.55088	-1.45	-1.3	0.801616300705361	-0.015721	0.017696	-0.00010914
Trial1	1	1	noBlindfold	clockwise	practice	Guided	1	-0.5	-0.5	18.0526	-0.55088	-1.45	-1.3	0.801616300705361	-0.0027427	-0.020392	0.0070586
Trial1	1	1	noBlindfold	clockwise	practice	Guided	1	-0.5	-0.5	18.0726	-0.55088	-1.45	-1.3	0.801616300705361	0.00020678	0.038854	-0.014041
Trial1	1	1	noBlindfold	clockwise	practice	Guided	1	-0.5	-0.5	18.09261	-0.55088	-1.45	-1.3	0.801616300705361	-0.013719	0.0049993	-0.029964
Trial1	1	1	noBlindfold	clockwise	practice	Guided	1	-0.5	-0.5	18.11261	-0.55088	-1.45	-1.3	0.801616300705361	-0.017301	0.00076781	-0.016668
Trial1	1	1	noBlindfold	clockwise	practice	Guided	1	-0.5	-0.5	18.1326	-0.55088	-1.45	-1.3	0.801616300705361	0.001169	0.0092306	-0.0013782
Trial1	1	1	noBlindfold	clockwise	practice	Guided	1	-0.5	-0.5	18.1526	-0.55088	-1.45	-1.3	0.801616300705361	-0.007907	-0.0076976	0.0089692
Trial1	1	1	noBlindfold	clockwise	practice	Guided	1	-0.5	-0.5	18.17261	-0.55088	-1.45	-1.3	0.801616300705361	-0.011806	0.017692	-0.0046434
Trial1	1	1	noBlindfold	clockwise	practice	Guided	1	-0.5	-0.5	18.19261	-0.55088	-1.45	-1.3	0.801616300705361	-0.0024123	-0.011931	0.0073848
Trial1	1	1	noBlindfold	clockwise	practice	Guided	1	-0.5	-0.5	18.2126	-0.55089	-1.45	-1.3	0.801616940130645	-0.014115	-0.011933	0.020999
Trial1	1	1	noBlindfold	clockwise	practice	Guided	1	-0.5	-0.5	18.2326	-0.55089	-1.45	-1.3	0.801616940130645	0.00053959	0.00076389	-0.0098122
Trial1	1	1	noBlindfold	clockwise	practice	Guided	1	-0.5	-0.5	18.25261	-0.55089	-1.45	-1.3	0.801616940130645	-0.00041044	-0.020395	-0.020881
Trial1	1	1	noBlindfold	clockwise	practice	Guided	1	-0.5	-0.5	18.2726	-0.55089	-1.45	-1.3	0.801616940130645	-0.016653	-0.011931	-0.012759
Trial1	1	1	noBlindfold	clockwise	practice	Guided	1	-0.5	-0.5	18.2926	-0.55089	-1.45	-1.3	0.801616940130645	0.017107	0.0049955	-0.015302
Trial1	1	1	noBlindfold	clockwise	practice	Guided	1	-0.5	-0.5	18.31261	-0.55089	-1.45	-1.3	0.801616940130645	-0.022867	-0.024625	0.017419
Trial1	1	1	noBlindfold	clockwise	practice	Guided	1	-0.5	-0.5	18.33261	-0.55089	-1.45	-1.3	0.801616940130645	0.013206	0.017693	-0.010761
Trial1	1	1	noBlindfold	clockwise	practice	Guided	1	-0.5	-0.5	18.3526	-0.55089	-1.45	-1.3	0.801616940130645	-0.0085282	0.00076638	-0.01761
Trial1	1	1	noBlindfold	clockwise	practice	Guided	1	-0.5	-0.5	18.3726	-0.55089	-1.45	-1.3	0.801616940130645	-0.0014443	0.013462	0.029764
Trial1	1	1	noBlindfold	clockwise	practice	Guided	1	-0.5	-0.5	18.39261	-0.55089	-1.45	-1.3	0.801616940130645	0.009625	-0.0076968	-0.02015
Trial1	1	1	noBlindfold	clockwise	practice	Guided	1	-0.5	-0.5	18.4126	-0.55089	-1.45	-1.3	0.801616940130645	-0.017919	0.0092302	-0.02963
Trial1	1	1	noBlindfold	clockwise	practice	Guided	1	-0.5	-0.5	18.4326	-0.55089	-1.45	-1.3	0.801616940130645	-0.003986	0.0092295	-0.013702
Trial1	1	1	noBlindfold	clockwise	practice	Guided	1	-0.5	-0.5	18.45261	-0.55089	-1.45	-1.3	0.801616940130645	-0.01601	-0.011929	-0.0066195
Trial1	1	1	noBlindfold	clockwise	practice	Guided	1	-0.5	-0.5	18.47261	-0.55089	-1.45	-1.3	0.801616940130645	0.017432	0.00076528	-0.01107
Trial1	1	1	noBlindfold	clockwise	practice	Guided	1	-0.5	-0.5	18.4926	-0.5509	-1.45	-1.3	0.801617572112607	-0.012106	0.00076622	-0.030895
Trial1	1	1	noBlindfold	clockwise	practice	Guided	1	-0.5	-0.5	18.5126	-0.5509	-1.45	-1.3	0.801617572112607	0.0041388	0.0049991	-0.039016
Trial1	1	1	noBlindfold	clockwise	practice	Guided	1	-0.5	-0.5	18.53261	-0.55089	-1.45	-1.3	0.801616940130645	0.010583	0.004998	0.010667
Trial1	1	1	noBlindfold	clockwise	practice	Guided	1	-0.5	-0.5	18.5526	-0.5509	-1.45	-1.3	0.801617572112607	-0.0069298	-0.0034645	0.0035014
Trial1	1	1	noBlindfold	clockwise	practice	Guided	1	-0.5	-0.5	18.5726	-0.5509	-1.45	-1.3	0.801617572112607	-0.020542	0.013464	-0.008205
Trial1	1	1	noBlindfold	clockwise	practice	Guided	1	-0.5	-0.5	18.59261	-0.5509	-1.45	-1.3	0.801617572112607	-0.033828	-0.016161	-0.015686
Trial1	1	1	noBlindfold	clockwise	practice	Guided	1	-0.5	-0.5	18.61261	-0.5509	-1.45	-1.3	0.801617572112607	-0.011775	0.030387	-0.0046157
Trial1	1	1	noBlindfold	clockwise	practice	Guided	1	-0.5	-0.5	18.6326	-0.5509	-1.45	-1.3	0.801617572112607	-0.0017436	0.0049966	0.015847
Trial1	1	1	noBlindfold	clockwise	practice	Guided	1	-0.5	-0.5	18.6526	-0.5509	-1.45	-1.3	0.801617572112607	-0.015037	0.00076371	0.0083605
Trial1	1	1	noBlindfold	clockwise	practice	Guided	1	-0.5	-0.5	18.67261	-0.55091	-1.45	-1.3	0.801618208003104	-0.011767	0.01769	-0.0046157
Trial1	1	1	noBlindfold	clockwise	practice	Guided	1	-0.5	-0.5	18.69261	-0.55091	-1.45	-1.3	0.801618208003104	0.027172	0.013457	0.0051844
Trial1	1	1	noBlindfold	clockwise	practice	Guided	1	-0.5	-0.5	18.7126	-0.55091	-1.45	-1.3	0.801618208003104	-0.011123	0.021922	0.0093171
Trial1	1	1	noBlindfold	clockwise	practice	Guided	1	-0.5	-0.5	18.7326	-0.55091	-1.45	-1.3	0.801618208003104	0.00090156	-0.0034699	-0.0055681
Trial1	1	1	noBlindfold	clockwise	practice	Guided	1	-0.5	-0.5	18.75261	-0.55091	-1.45	-1.3	0.801618208003104	0.012605	-0.0034704	-0.01918
Trial1	1	1	noBlindfold	clockwise	practice	Guided	1	-0.5	-0.5	18.7726	-0.55091	-1.45	-1.3	0.801618208003104	-0.0055441	0.021919	-0.034787
Trial1	1	1	noBlindfold	clockwise	practice	Guided	1	-0.5	-0.5	18.7926	-0.55091	-1.45	-1.3	0.801618208003104	-0.014704	0.00075882	0.012588
Trial1	1	1	noBlindfold	clockwise	practice	Guided	1	-0.5	-0.5	18.81261	-0.55091	-1.45	-1.3	0.801618208003104	-0.032537	-0.0077062	0.0012002
Trial1	1	1	noBlindfold	clockwise	practice	Guided	1	-0.5	-0.5	18.83261	-0.55091	-1.45	-1.3	0.801618208003104	-0.025366	-0.01617	-0.016314
Trial1	1	1	noBlindfold	clockwise	practice	Guided	1	-0.5	-0.5	18.8526	-0.55092	-1.45	-1.3	0.801618844018184	-0.023774	0.013452	0.0047857
Trial1	1	1	noBlindfold	clockwise	practice	Guided	1	-0.5	-0.5	18.8726	-0.55092	-1.45	-1.3	0.801618844018184	0.035623	0.013451	0.004553
Trial1	1	1	noBlindfold	clockwise	practice	Guided	1	-0.5	-0.5	18.89261	-0.55092	-1.45	-1.3	0.801618844018184	-0.024723	-0.0077064	-0.0078753
Trial1	1	1	noBlindfold	clockwise	practice	Guided	1	-0.5	-0.5	18.9126	-0.55092	-1.45	-1.3	0.801618844018184	0.021696	-0.011938	-0.011371
Trial1	1	1	noBlindfold	clockwise	practice	Guided	1	-0.5	-0.5	18.9326	-0.55092	-1.45	-1.3	0.801618844018184	-0.04423	-0.020404	0.014817
Trial1	1	1	noBlindfold	clockwise	practice	Guided	1	-0.5	-0.5	18.95261	-0.55092	-1.45	-1.3	0.801618844018184	-0.020499	-0.0034767	-0.0081894
Trial1	1	1	noBlindfold	clockwise	practice	Guided	1	-0.5	-0.5	18.97261	-0.55092	-1.45	-1.3	0.801618844018184	0.02329	-0.0077077	0.0097311
Trial1	1	1	noBlindfold	clockwise	practice	Guided	1	-0.5	-0.5	18.9926	-0.55093	-1.45	-1.3	0.801619480157845	-0.017226	-0.01617	-0.0091408
Trial1	1	1	noBlindfold	clockwise	practice	Guided	1	-0.5	-0.5	19.0126	-0.55093	-1.45	-1.3	0.801619480157845	0.010639	0.0049899	0.0071034
Trial1	1	1	noBlindfold	clockwise	practice	Guided	1	-0.5	-0.5	19.03261	-0.55093	-1.45	-1.3	0.801619480157845	0.0057839	-0.0034716	0.0025676
Trial1	1	1	noBlindfold	clockwise	practice	Guided	1	-0.5	-0.5	19.0526	-0.55093	-1.45	-1.3	0.801619480157845	-0.014679	-0.0077019	0.028839
Trial1	1	1	noBlindfold	clockwise	practice	Guided	1	-0.5	-0.5	19.0726	-0.55093	-1.45	-1.3	0.801619480157845	-0.0081448	-0.016165	-0.013359
Trial1	1	1	noBlindfold	clockwise	practice	Guided	1	-0.5	-0.5	19.09261	-0.55093	-1.45	-1.3	0.801619480157845	-0.024703	0.013458	-0.010178
Trial1	1	1	noBlindfold	clockwise	practice	Guided	1	-0.5	-0.5	19.11261	-0.55093	-1.45	-1.3	0.801619480157845	0.00029918	-0.0034698	-0.013994
Trial1	1	1	noBlindfold	clockwise	practice	Guided	1	-0.5	-0.5	19.1326	-0.55093	-1.45	-1.3	0.801619480157845	0.045042	-0.020397	0.016586
Trial1	1	1	noBlindfold	clockwise	practice	Guided	1	-0.5	-0.5	19.1526	-0.55093	-1.45	-1.3	0.801619480157845	0.0096937	-0.0034686	0.0051123
Trial1	1	1	noBlindfold	clockwise	practice	Guided	1	-0.5	-0.5	19.17261	-0.55093	-1.45	-1.3	0.801619480157845	-0.0032816	-0.011932	-0.0052347
Trial1	1	1	noBlindfold	clockwise	practice	Guided	1	-0.5	-0.5	19.19261	-0.55093	-1.45	-1.3	0.801619480157845	-0.011405	0.013458	-0.00037728
Trial1	1	1	noBlindfold	clockwise	practice	Guided	1	-0.5	-0.5	19.2126	-0.55093	-1.45	-1.3	0.801619480157845	0.00062075	-0.0077006	0.0077448
Trial1	1	1	noBlindfold	clockwise	practice	Guided	1	-0.5	-0.5	19.2326	-0.55093	-1.45	-1.3	0.801619480157845	0.014554	0.0049953	0.0061565
Trial1	1	1	noBlindfold	clockwise	practice	Guided	1	-0.5	-0.5	19.25261	-0.55093	-1.45	-1.3	0.801619480157845	-0.020157	-0.016163	-0.0045951
Trial1	1	1	noBlindfold	clockwise	practice	Guided	1	-0.5	-0.5	19.2726	-0.55094	-1.45	-1.3	0.801620112634432	-0.0065418	0.00076327	0.0077468
Trial1	1	1	noBlindfold	clockwise	practice	Guided	1	-0.5	-0.5	19.2926	-0.55094	-1.45	-1.3	0.801620112634432	-0.0087656	0.00076486	-0.021792
Trial1	1	1	noBlindfold	clockwise	practice	Guided	1	-0.5	-0.5	19.31261	-0.55094	-1.45	-1.3	0.801620112634432	0.024993	0.026154	-0.024335
Trial1	1	1	noBlindfold	clockwise	practice	Guided	1	-0.5	-0.5	19.33261	-0.55094	-1.45	-1.3	0.801620112634432	-0.0032727	-0.011932	-0.0052281
Trial1	1	1	noBlindfold	clockwise	practice	Guided	1	-0.5	-0.5	19.3526	-0.55094	-1.45	-1.3	0.801620112634432	-0.015295	-0.020394	0.0041659
Trial1	1	1	noBlindfold	clockwise	practice	Guided	1	-0.5	-0.5	19.3726	-0.55094	-1.45	-1.3	0.801620112634432	-0.0081247	0.013461	-0.013348
Trial1	1	1	noBlindfold	clockwise	practice	Guided	1	-0.5	-0.5	19.39261	-0.55094	-1.45	-1.3	0.801620112634432	-0.0029482	0.00076324	0.019139
Trial1	1	1	noBlindfold	clockwise	practice	Guided	1	-0.5	-0.5	19.4126	-0.55094	-1.45	-1.3	0.801620112634432	-0.00031782	0.00076308	-0.0143
Trial1	1	1	noBlindfold	clockwise	practice	Guided	1	-0.5	-0.5	19.4326	-0.55094	-1.45	-1.3	0.801620112634432	0.020062	0.00076366	0.022725
Trial1	1	1	noBlindfold	clockwise	practice	Guided	1	-0.5	-0.5	19.45261	-0.55094	-1.45	-1.3	0.801620112634432	-0.019825	-0.0034685	0.00026804
Trial1	1	1	noBlindfold	clockwise	practice	Guided	1	-0.5	-0.5	19.47261	-0.55094	-1.45	-1.3	0.801620112634432	-0.0012682	0.00076207	0.0013105
Trial1	1	1	noBlindfold	clockwise	practice	Guided	1	-0.5	-0.5	19.4926	-0.55094	-1.45	-1.3	0.801620112634432	-0.0045338	0.00076098	-0.022098
Trial1	1	1	noBlindfold	clockwise	practice	Guided	1	-0.5	-0.5	19.5126	-0.55094	-1.45	-1.3	0.801620112634432	0.0081262	0.004991	-0.02305
Trial1	1	1	noBlindfold	clockwise	practice	Guided	1	-0.5	-0.5	19.53261	-0.55095	-1.45	-1.3	0.801620749022514	-0.024994	-0.0077047	-0.012067
Trial1	1	1	noBlindfold	clockwise	practice	Guided	1	-0.5	-0.5	19.5526	-0.55095	-1.45	-1.3	0.801620749022514	-0.024992	0.009223	0.02496
Trial1	1	1	noBlindfold	clockwise	practice	Guided	1	-0.5	-0.5	19.5726	-0.55095	-1.45	-1.3	0.801620749022514	-0.0084275	-0.024632	-0.017555
Trial1	1	1	noBlindfold	clockwise	practice	Guided	1	-0.5	-0.5	19.59261	-0.55095	-1.45	-1.3	0.801620749022514	-0.020764	0.013456	-0.012379
Trial1	1	1	noBlindfold	clockwise	practice	Guided	1	-0.5	-0.5	19.61261	-0.55095	-1.45	-1.3	0.801620749022514	-0.026022	0.00075996	0.030456
Trial1	1	1	noBlindfold	clockwise	practice	Guided	1	-0.5	-0.5	19.6326	-0.55095	-1.45	-1.3	0.801620749022514	-0.035412	0.021919	0.018434
Trial1	1	1	noBlindfold	clockwise	practice	Guided	1	-0.5	-0.5	19.6526	-0.55096	-1.45	-1.3	0.801621385535178	-0.041218	-0.0077015	-0.0023467
Trial1	1	1	noBlindfold	clockwise	practice	Guided	1	-0.5	-0.5	19.67261	-0.55096	-1.45	-1.3	0.801621385535178	0.030202	0.0049936	-0.010065
Trial1	1	1	noBlindfold	clockwise	practice	Guided	1	-0.5	-0.5	19.69261	-0.55096	-1.45	-1.3	0.801621385535178	0.031477	0.017687	0.0049085
Trial1	1	1	noBlindfold	clockwise	practice	Guided	1	-0.5	-0.5	19.7126	-0.55096	-1.45	-1.3	0.801621385535178	-0.0077722	0.00076229	-0.0091075
Trial1	1	1	noBlindfold	clockwise	practice	Guided	1	-0.5	-0.5	19.7326	-0.55096	-1.45	-1.3	0.801621385535178	-0.0029131	-0.0034713	-0.00098573
Trial1	1	1	noBlindfold	clockwise	practice	Guided	1	-0.5	-0.5	19.75261	-0.55096	-1.45	-1.3	0.801621385535178	-0.020427	-0.016165	-0.009743
Trial1	1	1	noBlindfold	clockwise	practice	Guided	1	-0.5	-0.5	19.7726	-0.55096	-1.45	-1.3	0.801621385535178	0.016916	-0.0077014	-0.030524
Trial1	1	1	noBlindfold	clockwise	practice	Guided	1	-0.5	-0.5	19.7926	-0.55096	-1.45	-1.3	0.801621385535178	-0.033403	-0.0077005	-0.011415
Trial1	1	1	noBlindfold	clockwise	practice	Guided	1	-0.5	-0.5	19.81261	-0.55096	-1.45	-1.3	0.801621385535178	0.0009926	-0.0034701	-0.0055215
Trial1	1	1	noBlindfold	clockwise	practice	Guided	1	-0.5	-0.5	19.83261	-0.55096	-1.45	-1.3	0.801621385535178	-0.0097578	0.0049932	0.020751
Trial1	1	1	noBlindfold	clockwise	practice	Guided	1	-0.5	-0.5	19.8526	-0.55096	-1.45	-1.3	0.801621385535178	0.021776	-0.0077024	-0.011331
Trial1	1	1	noBlindfold	clockwise	practice	Guided	1	-0.5	-0.5	19.8726	-0.55097	-1.45	-1.3	0.801622018382546	-0.00068005	0.013455	0.028557
Trial1	1	1	noBlindfold	clockwise	practice	Guided	1	-0.5	-0.5	19.89261	-0.55097	-1.45	-1.3	0.801622018382546	0.0080806	-0.028865	0.032139
Trial1	1	1	noBlindfold	clockwise	practice	Guided	1	-0.5	-0.5	19.9126	-0.55097	-1.45	-1.3	0.801622018382546	-0.023999	0.00075732	0.00060512
Trial1	1	1	noBlindfold	clockwise	practice	Guided	1	-0.5	-0.5	19.9326	-0.55097	-1.45	-1.3	0.801622018382546	-0.021366	-0.020403	-0.02081
Trial1	1	1	noBlindfold	clockwise	practice	Guided	1	-0.5	-0.5	19.95261	-0.55097	-1.45	-1.3	0.801622018382546	-0.025268	-0.016172	-0.01627
Trial1	1	1	noBlindfold	clockwise	practice	Guided	1	-0.5	-0.5	19.97261	-0.55097	-1.45	-1.3	0.801622018382546	0.037396	0.0092185	-0.014593
Trial1	1	1	noBlindfold	clockwise	practice	Guided	1	-0.5	-0.5	19.9926	-0.55097	-1.45	-1.3	0.801622018382546	-0.0012142	-0.0077118	-0.036008
Trial1	1	1	noBlindfold	clockwise	practice	Guided	1	-0.5	-0.5	20.0126	-0.55097	-1.45	-1.3	0.801622018382546	-0.0077458	-0.024638	-0.0090976
Trial1	1	1	noBlindfold	clockwise	practice	Guided	1	-0.5	-0.5	20.03261	-0.55098	-1.45	-1.3	0.801622658934247	0.02538	0.026144	-0.020081
Trial1	1	1	noBlindfold	clockwise	practice	Guided	1	-0.5	-0.5	20.0526	-0.55098	-1.45	-1.3	0.801622658934247	0.0055547	-0.020407	-0.0016097
Trial1	1	1	noBlindfold	clockwise	practice	Guided	1	-0.5	-0.5	20.0726	-0.55098	-1.45	-1.3	0.801622658934247	0.0019727	-0.011942	0.0071487
Trial1	1	1	noBlindfold	clockwise	practice	Guided	1	-0.5	-0.5	20.09261	-0.55098	-1.45	-1.3	0.801622658934247	0.017265	0.0049838	0.028568
Trial1	1	1	noBlindfold	clockwise	practice	Guided	1	-0.5	-0.5	20.11261	-0.55098	-1.45	-1.3	0.801622658934247	-0.0057414	-0.0034796	-0.038948
Trial1	1	1	noBlindfold	clockwise	practice	Guided	1	-0.5	-0.5	20.1326	-0.55098	-1.45	-1.3	0.801622658934247	0.015676	-0.024639	-0.036317
Trial1	1	1	noBlindfold	clockwise	practice	Guided	1	-0.5	-0.5	20.1526	-0.55098	-1.45	-1.3	0.801622658934247	-0.0077319	-0.0077118	-0.0090891
Trial1	1	1	noBlindfold	clockwise	practice	Guided	1	-0.5	-0.5	20.17261	-0.55098	-1.45	-1.3	0.801622658934247	-0.0087714	-0.0034814	0.033427
Trial1	1	1	noBlindfold	clockwise	practice	Guided	1	-0.5	-0.5	20.19261	-0.55098	-1.45	-1.3	0.801622658934247	0.029611	0.017676	-0.024609
Trial1	1	1	noBlindfold	clockwise	practice	Guided	1	-0.5	-0.5	20.2126	-0.55098	-1.45	-1.3	0.801622658934247	-0.0070958	0.021908	-0.0006476
Trial1	1	1	noBlindfold	clockwise	practice	Guided	1	-0.5	-0.5	20.2326	-0.55098	-1.45	-1.3	0.801622658934247	-0.046026	0.00074968	-0.010445
Trial1	1	1	noBlindfold	clockwise	practice	Guided	1	-0.5	-0.5	20.25261	-0.55098	-1.45	-1.3	0.801622658934247	-0.0090857	-0.0077141	0.0062052
Trial1	1	1	noBlindfold	clockwise	practice	Guided	1	-0.5	-0.5	20.2726	-0.55099	-1.45	-1.3	0.801623292029292	-0.005733	0.017678	-0.03894
Trial1	1	1	noBlindfold	clockwise	practice	Guided	1	-0.5	-0.5	20.2926	-0.55099	-1.45	-1.3	0.801623292029292	0.0019888	0.017677	0.0071616
Trial1	1	1	noBlindfold	clockwise	practice	Guided	1	-0.5	-0.5	20.31261	-0.55099	-1.45	-1.3	0.801623292029292	-0.021017	-0.028871	-0.016566
Trial1	1	1	noBlindfold	clockwise	practice	Guided	1	-0.5	-0.5	20.33261	-0.55099	-1.45	-1.3	0.801623292029292	-0.004456	0.0049838	-0.00064033
Trial1	1	1	noBlindfold	clockwise	practice	Guided	1	-0.5	-0.5	20.3526	-0.55099	-1.45	-1.3	0.801623292029292	-0.010988	-0.007712	0.0038989
Trial1	1	1	noBlindfold	clockwise	practice	Guided	1	-0.5	-0.5	20.3726	-0.55099	-1.45	-1.3	0.801623292029292	-0.0042239	-0.024638	0.037342
Trial1	1	1	noBlindfold	clockwise	practice	Guided	1	-0.5	-0.5	20.39261	-0.55099	-1.45	-1.3	0.801623292029292	-0.0034962	0.043068	-0.009395
Trial1	1	1	noBlindfold	clockwise	practice	Guided	1	-0.5	-0.5	20.4126	-0.55099	-1.45	-1.3	0.801623292029292	-0.013842	0.0092141	-0.034076
Trial1	1	1	noBlindfold	clockwise	practice	Guided	1	-0.5	-0.5	20.4326	-0.55099	-1.45	-1.3	0.801623292029292	-0.0089839	0.00075099	0.0051752
Trial1	1	1	noBlindfold	clockwise	practice	Guided	1	-0.5	-0.5	20.45261	-0.55099	-1.45	-1.3	0.801623292029292	-0.028492	0.026142	-0.0032649
Trial1	1	1	noBlindfold	clockwise	practice	Guided	1	-0.5	-0.5	20.47261	-0.55099	-1.45	-1.3	0.801623292029292	-0.0041261	0.004983	-0.017833
Trial1	1	1	noBlindfold	clockwise	practice	Guided	1	-0.5	-0.5	20.4926	-0.551	-1.45	-1.3	0.801623929039536	-0.02658	0.013446	0.0054943
Trial1	1	1	noBlindfold	clockwise	practice	Guided	1	-0.5	-0.5	20.5126	-0.551	-1.45	-1.3	0.801623929039536	0.026373	-0.016178	-0.015605
Trial1	1	1	noBlindfold	clockwise	practice	Guided	1	-0.5	-0.5	20.53261	-0.551	-1.45	-1.3	0.801623929039536	0.0065467	-0.011945	0.019511
Trial1	1	1	noBlindfold	clockwise	practice	Guided	1	-0.5	-0.5	20.5526	-0.551	-1.45	-1.3	0.801623929039536	-0.018773	0.017678	0.0068529
Trial1	1	1	noBlindfold	clockwise	practice	Guided	1	-0.5	-0.5	20.5726	-0.551	-1.45	-1.3	0.801623929039536	-0.0018935	-0.0077155	0.011709
Trial1	1	1	noBlindfold	clockwise	practice	Guided	1	-0.5	-0.5	20.59261	-0.551	-1.45	-1.3	0.801623929039536	-0.026892	-0.0077143	0.017836
Trial1	1	1	noBlindfold	clockwise	practice	Guided	1	-0.5	-0.5	20.61261	-0.551	-1.45	-1.3	0.801623929039536	-0.00053152	-0.020411	-0.030808
Trial1	1	1	noBlindfold	clockwise	practice	Guided	1	-0.5	-0.5	20.6326	-0.551	-1.45	-1.3	0.801623929039536	-0.019722	0.00074775	0.025641
Trial1	1	1	noBlindfold	clockwise	practice	Guided	1	-0.5	-0.5	20.6526	-0.551	-1.45	-1.3	0.801623929039536	0.005917	-0.0077152	0.0026344
Trial1	1	1	noBlindfold	clockwise	practice	Guided	1	-0.5	-0.5	20.67261	-0.551	-1.45	-1.3	0.801623929039536	0.0088677	-0.011947	-0.010025
Trial1	1	1	noBlindfold	clockwise	practice	Guided	1	-0.5	-0.5	20.69261	-0.551	-1.45	-1.3	0.801623929039536	0.010141	0.017676	0.0035888
Trial1	1	1	noBlindfold	clockwise	practice	Guided	1	-0.5	-0.5	20.7126	-0.551	-1.45	-1.3	0.801623929039536	-0.0070572	-0.0077146	-0.00063091
Trial1	1	1	noBlindfold	clockwise	practice	Guided	1	-0.5	-0.5	20.7326	-0.55101	-1.45	-1.3	0.801624566174358	-0.01772	0.013445	-0.029532
Trial1	1	1	noBlindfold	clockwise	practice	Guided	1	-0.5	-0.5	20.75261	-0.55101	-1.45	-1.3	0.801624566174358	-0.017401	-0.011946	-0.025311
Trial1	1	1	noBlindfold	clockwise	practice	Guided	1	-0.5	-0.5	20.7726	-0.55101	-1.45	-1.3	0.801624566174358	-0.041765	-0.011947	-0.010744
Trial1	1	1	noBlindfold	clockwise	practice	Guided	1	-0.5	-0.5	20.7926	-0.55101	-1.45	-1.3	0.801624566174358	-0.014537	-0.0034836	-0.0038915
Trial1	1	1	noBlindfold	clockwise	practice	Guided	1	-0.5	-0.5	20.81261	-0.55101	-1.45	-1.3	0.801624566174358	-0.0028307	0.0092134	-0.00094169
Trial1	1	1	noBlindfold	clockwise	practice	Guided	1	-0.5	-0.5	20.83261	-0.55101	-1.45	-1.3	0.801624566174358	0.0029819	-0.0077122	0.0029575
Trial1	1	1	noBlindfold	clockwise	practice	Guided	1	-0.5	-0.5	20.8526	-0.55101	-1.45	-1.3	0.801624566174358	0.0088788	0.021912	-0.0096997
Trial1	1	1	noBlindfold	clockwise	practice	Guided	1	-0.5	-0.5	20.8726	-0.55101	-1.45	-1.3	0.801624566174358	0.0046599	-0.016175	-0.014872
Trial1	1	1	noBlindfold	clockwise	practice	Guided	1	-0.5	-0.5	20.89261	-0.55101	-1.45	-1.3	0.801624566174358	-0.0034599	0.01768	-0.0093792
Trial1	1	1	noBlindfold	clockwise	practice	Guided	1	-0.5	-0.5	20.9126	-0.55101	-1.45	-1.3	0.801624566174358	0.00076072	-0.0077104	-0.009696
Trial1	1	1	noBlindfold	clockwise	practice	Guided	1	-0.5	-0.5	20.9326	-0.55101	-1.45	-1.3	0.801624566174358	0.018596	0.013449	0.0016925
Trial1	1	1	noBlindfold	clockwise	practice	Guided	1	-0.5	-0.5	20.95261	-0.55101	-1.45	-1.3	0.801624566174358	-0.0067243	0.030375	0.0035995
Trial1	1	1	noBlindfold	clockwise	practice	Guided	1	-0.5	-0.5	20.97261	-0.55101	-1.45	-1.3	0.801624566174358	-0.013488	-0.0077132	-0.02984
Trial1	1	1	noBlindfold	clockwise	practice	Guided	1	-0.5	-0.5	20.9926	-0.55101	-1.45	-1.3	0.801624566174358	-0.0054509	-0.0034813	0.017941
Trial1	1	1	noBlindfold	clockwise	practice	Guided	1	-0.5	-0.5	21.0126	-0.55101	-1.45	-1.3	0.801624566174358	0.01955	0.030374	0.014359
Trial1	1	1	noBlindfold	clockwise	practice	Guided	1	-0.5	-0.5	21.03261	-0.55101	-1.45	-1.3	0.801624566174358	-0.0028236	-0.028871	-0.0006122
Trial1	1	1	noBlindfold	clockwise	practice	Guided	1	-0.5	-0.5	21.0526	-0.55101	-1.45	-1.3	0.801624566174358	0.020269	-0.011943	-0.013907
Trial1	1	1	noBlindfold	clockwise	practice	Guided	1	-0.5	-0.5	21.0726	-0.55101	-1.45	-1.3	0.801624566174358	-0.0021878	-0.0034816	0.0075118
Trial1	1	1	noBlindfold	clockwise	practice	Guided	1	-0.5	-0.5	21.09261	-0.55101	-1.45	-1.3	0.801624566174358	-0.0031421	0.00075355	-0.018757
Trial1	1	1	noBlindfold	clockwise	practice	Guided	1	-0.5	-0.5	21.11261	-0.55101	-1.45	-1.3	0.801624566174358	-0.010628	0.00075361	0.0081527
Trial1	1	1	noBlindfold	clockwise	practice	Guided	1	-0.5	-0.5	21.1326	-0.55101	-1.45	-1.3	0.801624566174358	-0.0037793	-0.020403	-0.0032342
Trial1	1	1	noBlindfold	clockwise	practice	Guided	1	-0.5	-0.5	21.1526	-0.55101	-1.45	-1.3	0.801624566174358	-0.022015	0.00075745	0.025986
Trial1	1	1	noBlindfold	clockwise	practice	Guided	1	-0.5	-0.5	21.17261	-0.55101	-1.45	-1.3	0.801624566174358	0.001714	0.0049877	0.0029814
Trial1	1	1	noBlindfold	clockwise	practice	Guided	1	-0.5	-0.5	21.19261	-0.55101	-1.45	-1.3	0.801624566174358	-0.048287	0.00075524	0.015239
Trial1	1	1	noBlindfold	clockwise	practice	Guided	1	-0.5	-0.5	21.2126	-0.55101	-1.45	-1.3	0.801624566174358	-0.017706	-0.01194	-0.029503
Trial1	1	1	noBlindfold	clockwise	practice	Guided	1	-0.5	-0.5	21.2326	-0.55101	-1.45	-1.3	0.801624566174358	-0.011577	-0.01194	-0.0045005
Trial1	1	1	noBlindfold	clockwise	practice	Guided	1	-0.5	-0.5	21.25261	-0.55101	-1.45	-1.3	0.801624566174358	0.0095219	0.021917	0.0023517
Trial1	1	1	noBlindfold	clockwise	practice	Guided	1	-0.5	-0.5	21.2726	-0.55101	-1.45	-1.3	0.801624566174358	0.02672	-0.011938	0.0007619
Trial1	1	1	noBlindfold	clockwise	practice	Guided	1	-0.5	-0.5	21.2926	-0.55102	-1.45	-1.3	0.801625199640181	-0.015794	0.013455	-0.004179
Trial1	1	1	noBlindfold	clockwise	practice	Guided	1	-0.5	-0.5	21.31261	-0.55102	-1.45	-1.3	0.801625199640181	0.022505	0.00076054	-0.0028204
Trial1	1	1	noBlindfold	clockwise	practice	Guided	1	-0.5	-0.5	21.33261	-0.55102	-1.45	-1.3	0.801625199640181	-0.028451	-0.0034708	-0.02886
Trial1	1	1	noBlindfold	clockwise	practice	Guided	1	-0.5	-0.5	21.3526	-0.55102	-1.45	-1.3	0.801625199640181	-0.031079	0.0049925	0.018195
Trial1	1	1	noBlindfold	clockwise	practice	Guided	1	-0.5	-0.5	21.3726	-0.55102	-1.45	-1.3	0.801625199640181	-0.012522	0.00075939	-0.017153
Trial1	1	1	noBlindfold	clockwise	practice	Guided	1	-0.5	-0.5	21.39261	-0.55102	-1.45	-1.3	0.801625199640181	-0.0031265	-0.0034722	-0.0051273
Trial1	1	1	noBlindfold	clockwise	practice	Guided	1	-0.5	-0.5	21.4126	-0.55102	-1.45	-1.3	0.801625199640181	-0.016739	0.013453	-0.016831
Trial1	1	1	noBlindfold	clockwise	practice	Guided	1	-0.5	-0.5	21.4326	-0.55102	-1.45	-1.3	0.801625199640181	0.0023685	0.02615	-0.0096634
Trial1	1	1	noBlindfold	clockwise	practice	Guided	1	-0.5	-0.5	21.45261	-0.55102	-1.45	-1.3	0.801625199640181	0.0056357	-0.0077047	-0.0015411
Trial1	1	1	noBlindfold	clockwise	practice	Guided	1	-0.5	-0.5	21.47261	-0.55102	-1.45	-1.3	0.801625199640181	-0.013149	0.021918	-0.0038516
Trial1	1	1	noBlindfold	clockwise	practice	Guided	1	-0.5	-0.5	21.4926	-0.55103	-1.45	-1.3	0.80162583702342	-0.010285	-0.0077037	0.012393
Trial1	1	1	noBlindfold	clockwise	practice	Guided	1	-0.5	-0.5	21.5126	-0.55103	-1.45	-1.3	0.80162583702342	-0.016095	-0.028862	-0.0083857
Trial1	1	1	noBlindfold	clockwise	practice	Guided	1	-0.5	-0.5	21.53261	-0.55103	-1.45	-1.3	0.80162583702342	0.0050044	-0.011935	-0.010293
Trial1	1	1	noBlindfold	clockwise	practice	Guided	1	-0.5	-0.5	21.5526	-0.55103	-1.45	-1.3	0.80162583702342	-0.011237	-0.007703	-0.0002648
Trial1	1	1	noBlindfold	clockwise	practice	Guided	1	-0.5	-0.5	21.5726	-0.55103	-1.45	-1.3	0.80162583702342	0.020933	-0.0034707	-0.023911
Trial1	1	1	noBlindfold	clockwise	practice	Guided	1	-0.5	-0.5	21.59261	-0.55103	-1.45	-1.3	0.80162583702342	-0.01641	0.021919	-0.012606
Trial1	1	1	noBlindfold	clockwise	practice	Guided	1	-0.5	-0.5	21.61261	-0.55103	-1.45	-1.3	0.80162583702342	0.0011069	0.021918	-0.0054392
Trial1	1	1	noBlindfold	clockwise	practice	Guided	1	-0.5	-0.5	21.6326	-0.55103	-1.45	-1.3	0.80162583702342	0.019261	0.017687	0.0088102
Trial1	1	1	noBlindfold	clockwise	practice	Guided	1	-0.5	-0.5	21.6526	-0.55103	-1.45	-1.3	0.80162583702342	-0.01314	-0.016168	-0.025585
Trial1	1	1	noBlindfold	clockwise	practice	Guided	1	-0.5	-0.5	21.67261	-0.55103	-1.45	-1.3	0.80162583702342	-0.024208	0.0049932	-0.0035325
Trial1	1	1	noBlindfold	clockwise	practice	Guided	1	-0.5	-0.5	21.69261	-0.55103	-1.45	-1.3	0.80162583702342	-0.0066905	-0.0077015	0.0023651
Trial1	1	1	noBlindfold	clockwise	practice	Guided	1	-0.5	-0.5	21.7126	-0.55103	-1.45	-1.3	0.80162583702342	-0.0018331	-0.003469	0.011759
Trial1	1	1	noBlindfold	clockwise	practice	Guided	1	-0.5	-0.5	21.7326	-0.55103	-1.45	-1.3	0.80162583702342	-0.0096379	-0.02886	0.016297
Trial1	1	1	noBlindfold	clockwise	practice	Guided	1	-0.5	-0.5	21.75261	-0.55103	-1.45	-1.3	0.80162583702342	-0.0063709	0.0049929	0.0078586
Trial1	1	1	noBlindfold	clockwise	practice	Guided	1	-0.5	-0.5	21.7726	-0.55103	-1.45	-1.3	0.80162583702342	-0.020301	0.00076105	-0.0080661
Trial1	1	1	noBlindfold	clockwise	practice	Guided	1	-0.5	-0.5	21.7926	-0.55104	-1.45	-1.3	0.801626474531238	-0.016396	0.0049941	0.003642
Trial1	1	1	noBlindfold	clockwise	practice	Guided	1	-0.5	-0.5	21.81261	-0.55104	-1.45	-1.3	0.801626474531238	-0.021249	-0.0077029	-0.02072
Trial1	1	1	noBlindfold	clockwise	practice	Guided	1	-0.5	-0.5	21.83261	-0.55104	-1.45	-1.3	0.801626474531238	-0.024196	0.017686	-0.00025439
Trial1	1	1	noBlindfold	clockwise	practice	Guided	1	-0.5	-0.5	21.8526	-0.55104	-1.45	-1.3	0.801626474531238	0.0095647	-0.011936	0.0059615
Trial1	1	1	noBlindfold	clockwise	practice	Guided	1	-0.5	-0.5	21.8726	-0.55104	-1.45	-1.3	0.801626474531238	0.0089279	-0.003472	-0.014502
Trial1	1	1	noBlindfold	clockwise	practice	Guided	1	-0.5	-0.5	21.89261	-0.55104	-1.45	-1.3	0.801626474531238	-0.01448	-0.028867	0.0072336
Trial1	1	1	noBlindfold	clockwise	practice	Guided	1	-0.5	-0.5	21.9126	-0.55104	-1.45	-1.3	0.801626474531238	-0.0034082	-0.011938	-0.0093266
Trial1	1	1	noBlindfold	clockwise	practice	Guided	1	-0.5	-0.5	21.9326	-0.55104	-1.45	-1.3	0.801626474531238	0.0043982	-0.016171	-0.018402
Trial1	1	1	noBlindfold	clockwise	practice	Guided	1	-0.5	-0.5	21.95261	-0.55104	-1.45	-1.3	0.801626474531238	-0.003404	0.0007559	-0.0012043
Trial1	1	1	noBlindfold	clockwise	practice	Guided	1	-0.5	-0.5	21.97261	-0.55104	-1.45	-1.3	0.801626474531238	-0.0027657	-0.016168	-0.0145
Trial1	1	1	noBlindfold	clockwise	practice	Guided	1	-0.5	-0.5	21.9926	-0.55105	-1.45	-1.3	0.801627112163634	0.0066317	-0.0077038	0.011139
Trial1	1	1	noBlindfold	clockwise	practice	Guided	1	-0.5	-0.5	22.0126	-0.55105	-1.45	-1.3	0.801627112163634	-0.021231	0.017686	-0.020711
Trial1	1	1	noBlindfold	clockwise	practice	Guided	1	-0.5	-0.5	22.03261	-0.55105	-1.45	-1.3	0.801627112163634	0.00568	-0.0077063	0.012093
Trial1	1	1	noBlindfold	clockwise	practice	Guided	1	-0.5	-0.5	22.0526	-0.55105	-1.45	-1.3	0.801627112163634	-0.0043483	0.013453	-0.021984
Trial1	1	1	noBlindfold	clockwise	practice	Guided	1	-0.5	-0.5	22.0726	-0.55105	-1.45	-1.3	0.801627112163634	0.021925	0.0092223	-0.011233
Trial1	1	1	noBlindfold	clockwise	practice	Guided	1	-0.5	-0.5	22.09261	-0.55105	-1.45	-1.3	0.801627112163634	0.00019019	-0.00347	-0.0025589
Trial1	1	1	noBlindfold	clockwise	practice	Guided	1	-0.5	-0.5	22.11261	-0.55105	-1.45	-1.3	0.801627112163634	-0.026804	0.0049941	0.017903
Trial1	1	1	noBlindfold	clockwise	practice	Guided	1	-0.5	-0.5	22.1326	-0.55105	-1.45	-1.3	0.801627112163634	0.0011455	-0.0077022	-0.0054211
Trial1	1	1	noBlindfold	clockwise	practice	Guided	1	-0.5	-0.5	22.1526	-0.55105	-1.45	-1.3	0.801627112163634	-0.0079303	0.00076382	-0.012906
Trial1	1	1	noBlindfold	clockwise	practice	Guided	1	-0.5	-0.5	22.17261	-0.55105	-1.45	-1.3	0.801627112163634	0.0053693	0.013459	0.0046095
Trial1	1	1	noBlindfold	clockwise	practice	Guided	1	-0.5	-0.5	22.19261	-0.55105	-1.45	-1.3	0.801627112163634	-0.006652	-0.011934	0.003657
Trial1	1	1	noBlindfold	clockwise	practice	Guided	1	-0.5	-0.5	22.2126	-0.55105	-1.45	-1.3	0.801627112163634	-0.015728	0.0092273	-0.0041443
Trial1	1	1	noBlindfold	clockwise	practice	Guided	1	-0.5	-0.5	22.2326	-0.55105	-1.45	-1.3	0.801627112163634	-0.011508	-0.020396	-0.0047803
Trial1	1	1	noBlindfold	clockwise	practice	Guided	1	-0.5	-0.5	22.25261	-0.55106	-1.45	-1.3	0.801627746124067	-0.035465	-0.007699	-0.040849
Trial1	1	1	noBlindfold	clockwise	practice	Guided	1	-0.5	-0.5	22.2726	-0.55106	-1.45	-1.3	0.801627746124067	0.0056947	0.021921	-0.0015114
Trial1	1	1	noBlindfold	clockwise	practice	Guided	1	-0.5	-0.5	22.2926	-0.55106	-1.45	-1.3	0.801627746124067	-0.016673	-0.0034709	-0.016798
Trial1	1	1	noBlindfold	clockwise	practice	Guided	1	-0.5	-0.5	22.31261	-0.55106	-1.45	-1.3	0.801627746124067	-0.0036948	-0.0077032	-0.01353
Trial1	1	1	noBlindfold	clockwise	practice	Guided	1	-0.5	-0.5	22.33261	-0.55106	-1.45	-1.3	0.801627746124067	-0.021846	-0.024631	-0.029776
Trial1	1	1	noBlindfold	clockwise	practice	Guided	1	-0.5	-0.5	22.3526	-0.55106	-1.45	-1.3	0.801627746124067	0.0057007	0.00075993	-0.0015066
Trial1	1	1	noBlindfold	clockwise	practice	Guided	1	-0.5	-0.5	22.3726	-0.55106	-1.45	-1.3	0.801627746124067	0.013506	-0.020397	-0.0096281
Trial1	1	1	noBlindfold	clockwise	practice	Guided	1	-0.5	-0.5	22.39261	-0.55106	-1.45	-1.3	0.801627746124067	0.0092875	0.021921	-0.010261
Trial1	1	1	noBlindfold	clockwise	practice	Guided	1	-0.5	-0.5	22.4126	-0.55106	-1.45	-1.3	0.801627746124067	0.00084959	0.02192	-0.009624
Trial1	1	1	noBlindfold	clockwise	practice	Guided	1	-0.5	-0.5	22.4326	-0.55106	-1.45	-1.3	0.801627746124067	-0.0082253	0.0049933	-0.017425
Trial1	1	1	noBlindfold	clockwise	practice	Guided	1	-0.5	-0.5	22.45261	-0.55106	-1.45	-1.3	0.801627746124067	-0.0011444	-0.011935	0.020237
Trial1	1	1	noBlindfold	clockwise	practice	Guided	1	-0.5	-0.5	22.47261	-0.55106	-1.45	-1.3	0.801627746124067	0.018365	0.030383	-0.0024515
Trial1	1	1	noBlindfold	clockwise	practice	Guided	1	-0.5	-0.5	22.4926	-0.55107	-1.45	-1.3	0.80162838780216	0.00085355	0.0092221	-0.014794
Trial1	1	1	noBlindfold	clockwise	practice	Guided	1	-0.5	-0.5	22.5126	-0.55107	-1.45	-1.3	0.80162838780216	0.011204	-0.0034752	0.015062
Trial1	1	1	noBlindfold	clockwise	practice	Guided	1	-0.5	-0.5	22.53261	-0.55107	-1.45	-1.3	0.80162838780216	0.0050773	0.013452	0.0036746
Trial1	1	1	noBlindfold	clockwise	practice	Guided	1	-0.5	-0.5	22.5526	-0.55107	-1.45	-1.3	0.80162838780216	0.0089794	0.0092204	-0.014476
Trial1	1	1	noBlindfold	clockwise	practice	Guided	1	-0.5	-0.5	22.5726	-0.55107	-1.45	-1.3	0.80162838780216	-0.012436	-0.0077058	-0.017108
Trial1	1	1	noBlindfold	clockwise	practice	Guided	1	-0.5	-0.5	22.59261	-0.55107	-1.45	-1.3	0.80162838780216	-0.004313	0.0092219	-0.012568
Trial1	1	1	noBlindfold	clockwise	practice	Guided	1	-0.5	-0.5	22.61261	-0.55107	-1.45	-1.3	0.80162838780216	-0.0053522	-0.024633	0.020557
Trial1	1	1	noBlindfold	clockwise	practice	Guided	1	-0.5	-0.5	22.6326	-0.55107	-1.45	-1.3	0.80162838780216	0.020054	-0.016168	-0.013517
Trial1	1	1	noBlindfold	clockwise	practice	Guided	1	-0.5	-0.5	22.6526	-0.55107	-1.45	-1.3	0.80162838780216	-0.0030375	0.017687	-0.013515
Trial1	1	1	noBlindfold	clockwise	practice	Guided	1	-0.5	-0.5	22.67261	-0.55107	-1.45	-1.3	0.80162838780216	0.005721	0.00075913	-0.0014894
Trial1	1	1	noBlindfold	clockwise	practice	Guided	1	-0.5	-0.5	22.69261	-0.55107	-1.45	-1.3	0.80162838780216	0.0015034	-0.016167	-0.0011715
Trial1	1	1	noBlindfold	clockwise	practice	Guided	1	-0.5	-0.5	22.7126	-0.55107	-1.45	-1.3	0.80162838780216	-0.011792	0.0092237	-0.020681
Trial1	1	1	noBlindfold	clockwise	practice	Guided	1	-0.5	-0.5	22.7326	-0.55107	-1.45	-1.3	0.80162838780216	0.000465	-0.007701	0.011806
Trial1	1	1	noBlindfold	clockwise	practice	Guided	1	-0.5	-0.5	22.75261	-0.55107	-1.45	-1.3	0.80162838780216	-0.023493	0.00076322	0.0049564
Trial1	1	1	noBlindfold	clockwise	practice	Guided	1	-0.5	-0.5	22.7726	-0.55108	-1.45	-1.3	0.801629022010265	0.001826	-0.016165	-0.017732
Trial1	1	1	noBlindfold	clockwise	practice	Guided	1	-0.5	-0.5	22.7926	-0.55108	-1.45	-1.3	0.801629022010265	-0.033839	0.030389	-0.019724
Trial1	1	1	noBlindfold	clockwise	practice	Guided	1	-0.5	-0.5	22.81261	-0.55108	-1.45	-1.3	0.801629022010265	-0.028664	0.00076484	-0.0073812
Trial1	1	1	noBlindfold	clockwise	practice	Guided	1	-0.5	-0.5	22.83261	-0.55108	-1.45	-1.3	0.801629022010265	-0.005337	-0.0076985	0.020569
Trial1	1	1	noBlindfold	clockwise	practice	Guided	1	-0.5	-0.5	22.8526	-0.55108	-1.45	-1.3	0.801629022010265	-0.018952	-0.037321	0.0088638
Trial1	1	1	noBlindfold	clockwise	practice	Guided	1	-0.5	-0.5	22.8726	-0.55108	-1.45	-1.3	0.801629022010265	-0.0030256	-0.0034663	-0.005385
Trial1	1	1	noBlindfold	clockwise	practice	Guided	1	-0.5	-0.5	22.89261	-0.55108	-1.45	-1.3	0.801629022010265	0.0047814	-0.016161	0.015398
Trial1	1	1	noBlindfold	clockwise	practice	Guided	1	-0.5	-0.5	22.9126	-0.55108	-1.45	-1.3	0.801629022010265	0.018713	-0.0034654	0.0017849
Trial1	1	1	noBlindfold	clockwise	practice	Guided	1	-0.5	-0.5	22.9326	-0.55108	-1.45	-1.3	0.801629022010265	0.00056154	-0.011929	-0.016451
Trial1	1	1	noBlindfold	clockwise	practice	Guided	1	-0.5	-0.5	22.95261	-0.55108	-1.45	-1.3	0.801629022010265	0.00056175	-0.016161	-0.013821
Trial1	1	1	noBlindfold	clockwise	practice	Guided	1	-0.5	-0.5	22.97261	-0.55108	-1.45	-1.3	0.801629022010265	0.018396	0.030391	0.0079139
Trial1	1	1	noBlindfold	clockwise	practice	Guided	1	-0.5	-0.5	22.9926	-0.55108	-1.45	-1.3	0.801629022010265	0.0099577	0.013465	0.007917
Trial1	1	1	noBlindfold	clockwise	practice	Guided	1	-0.5	-0.5	23.0126	-0.55108	-1.45	-1.3	0.801629022010265	-0.0023816	0.013465	0.0033801
Trial1	1	1	noBlindfold	clockwise	practice	Guided	1	-0.5	-0.5	23.03261	-0.55108	-1.45	-1.3	0.801629022010265	-0.010099	0.005001	-0.042719
Trial1	1	1	noBlindfold	clockwise	practice	Guided	1	-0.5	-0.5	23.0526	-0.55108	-1.45	-1.3	0.801629022010265	-0.0036504	-0.011925	-0.013498
Trial1	1	1	noBlindfold	clockwise	practice	Guided	1	-0.5	-0.5	23.0726	-0.55108	-1.45	-1.3	0.801629022010265	-0.0030148	0.017698	-0.0050583
Trial1	1	1	noBlindfold	clockwise	practice	Guided	1	-0.5	-0.5	23.09261	-0.55108	-1.45	-1.3	0.801629022010265	-0.00038525	0.0050043	-0.022572
Trial1	1	1	noBlindfold	clockwise	practice	Guided	1	-0.5	-0.5	23.11261	-0.55108	-1.45	-1.3	0.801629022010265	0.010366	0.02616	-0.029739
Trial1	1	1	noBlindfold	clockwise	practice	Guided	1	-0.5	-0.5	23.1326	-0.55108	-1.45	-1.3	0.801629022010265	0.0066985	0.021929	0.013734
Trial1	1	1	noBlindfold	clockwise	practice	Guided	1	-0.5	-0.5	23.1526	-0.55108	-1.45	-1.3	0.801629022010265	-0.011453	0.017696	-0.0044188
Trial1	1	1	noBlindfold	clockwise	practice	Guided	1	-0.5	-0.5	23.17261	-0.55109	-1.45	-1.3	0.80162966014023	-0.0007001	0.013462	-0.034276
Trial1	1	1	noBlindfold	clockwise	practice	Guided	1	-0.5	-0.5	23.19261	-0.55109	-1.45	-1.3	0.80162966014023	-0.045846	0.030388	-0.010312
Trial1	1	1	noBlindfold	clockwise	practice	Guided	1	-0.5	-0.5	23.2126	-0.55109	-1.45	-1.3	0.80162966014023	-0.018936	0.00076481	0.0046593
Trial1	1	1	noBlindfold	clockwise	practice	Guided	1	-0.5	-0.5	23.2326	-0.55109	-1.45	-1.3	0.80162966014023	-0.036133	0.01346	0.0059312
Trial1	1	1	noBlindfold	clockwise	practice	Guided	1	-0.5	-0.5	23.25261	-0.55109	-1.45	-1.3	0.80162966014023	-0.0023711	0.00076537	0.0033882
Trial1	1	1	noBlindfold	clockwise	practice	Guided	1	-0.5	-0.5	23.2726	-0.55109	-1.45	-1.3	0.80162966014023	0.04341	-0.028856	-0.0085485
Trial1	1	1	noBlindfold	clockwise	practice	Guided	1	-0.5	-0.5	23.2926	-0.55109	-1.45	-1.3	0.80162966014023	-0.017659	-0.020393	0.025763
Trial1	1	1	noBlindfold	clockwise	practice	Guided	1	-0.5	-0.5	23.31261	-0.55109	-1.45	-1.3	0.80162966014023	-0.011125	-0.016161	-0.00019053
Trial1	1	1	noBlindfold	clockwise	practice	Guided	1	-0.5	-0.5	23.33261	-0.55109	-1.45	-1.3	0.80162966014023	-0.026412	-0.003465	0.0030735
Trial1	1	1	noBlindfold	clockwise	practice	Guided	1	-0.5	-0.5	23.3526	-0.55109	-1.45	-1.3	0.80162966014023	-0.010803	0.00076727	0.0040274
Trial1	1	1	noBlindfold	clockwise	practice	Guided	1	-0.5	-0.5	23.3726	-0.55109	-1.45	-1.3	0.80162966014023	0.017464	0.017692	-0.015075
Trial1	1	1	noBlindfold	clockwise	practice	Guided	1	-0.5	-0.5	23.39261	-0.55109	-1.45	-1.3	0.80162966014023	0.013883	-0.011929	-0.0063153
Trial1	1	1	noBlindfold	clockwise	practice	Guided	1	-0.5	-0.5	23.4126	-0.55109	-1.45	-1.3	0.80162966014023	0.022004	-0.0076979	-0.01117
Trial1	1	1	noBlindfold	clockwise	practice	Guided	1	-0.5	-0.5	23.4326	-0.55109	-1.45	-1.3	0.80162966014023	-0.028315	-0.020392	-0.0031313
Trial1	1	1	noBlindfold	clockwise	practice	Guided	1	-0.5	-0.5	23.45261	-0.55109	-1.45	-1.3	0.80162966014023	0.011572	0.0092311	0.0076196
Trial1	1	1	noBlindfold	clockwise	practice	Guided	1	-0.5	-0.5	23.47261	-0.55109	-1.45	-1.3	0.80162966014023	0.019058	0.0049999	0.015104
Trial1	1	1	noBlindfold	clockwise	practice	Guided	1	-0.5	-0.5	23.4926	-0.5511	-1.45	-1.3	0.801630298394772	-0.017966	0.0092299	0.02028
Trial1	1	1	noBlindfold	clockwise	practice	Guided	1	-0.5	-0.5	23.5126	-0.5511	-1.45	-1.3	0.801630298394772	-0.023774	-0.011929	0.0007701
Trial1	1	1	noBlindfold	clockwise	practice	Guided	1	-0.5	-0.5	23.53261	-0.5511	-1.45	-1.3	0.801630298394772	0.017788	0.004999	-0.010848
Trial1	1	1	noBlindfold	clockwise	practice	Guided	1	-0.5	-0.5	23.5526	-0.5511	-1.45	-1.3	0.801630298394772	-0.0094396	0.021927	-0.034259
Trial1	1	1	noBlindfold	clockwise	practice	Guided	1	-0.5	-0.5	23.5726	-0.5511	-1.45	-1.3	0.801630298394772	0.00090748	-0.024624	-0.0095753
Trial1	1	1	noBlindfold	clockwise	practice	Guided	1	-0.5	-0.5	23.59261	-0.5511	-1.45	-1.3	0.801630298394772	0.0005926	0.0092295	-0.0073459
Trial1	1	1	noBlindfold	clockwise	practice	Guided	1	-0.5	-0.5	23.61261	-0.5511	-1.45	-1.3	0.801630298394772	-0.00076372	0.009228	0.024505
Trial1	1	1	noBlindfold	clockwise	practice	Guided	1	-0.5	-0.5	23.6326	-0.5511	-1.45	-1.3	0.801630298394772	-0.015648	0.030388	-0.0040811
Trial1	1	1	noBlindfold	clockwise	practice	Guided	1	-0.5	-0.5	23.6526	-0.5511	-1.45	-1.3	0.801630298394772	-0.009835	-0.020394	0.016699
Trial1	1	1	noBlindfold	clockwise	practice	Guided	1	-0.5	-0.5	23.67261	-0.5511	-1.45	-1.3	0.801630298394772	0.010946	0.017694	0.01089
Trial1	1	1	noBlindfold	clockwise	practice	Guided	1	-0.5	-0.5	23.69261	-0.5511	-1.45	-1.3	0.801630298394772	-0.010789	-0.016161	-0.0063043
Trial1	1	1	noBlindfold	clockwise	practice	Guided	1	-0.5	-0.5	23.7126	-0.5511	-1.45	-1.3	0.801630298394772	0.010312	-0.020391	0.0024524
Trial1	1	1	noBlindfold	clockwise	practice	Guided	1	-0.5	-0.5	23.7326	-0.5511	-1.45	-1.3	0.801630298394772	-0.012695	0.021928	-0.021278
Trial1	1	1	noBlindfold	clockwise	practice	Guided	1	-0.5	-0.5	23.75261	-0.5511	-1.45	-1.3	0.801630298394772	0.011669	0.0050008	-0.022548
Trial1	1	1	noBlindfold	clockwise	practice	Guided	1	-0.5	-0.5	23.7726	-0.5511	-1.45	-1.3	0.801630298394772	-0.01015	0.0092321	0.0034059
Trial1	1	1	noBlindfold	clockwise	practice	Guided	1	-0.5	-0.5	23.7926	-0.5511	-1.45	-1.3	0.801630298394772	0.028469	-0.020392	0.018059
Trial1	1	1	noBlindfold	clockwise	practice	Guided	1	-0.5	-0.5	23.81261	-0.55111	-1.45	-1.3	0.801630932973647	-0.012688	0.013461	-0.021275
Trial1	1	1	noBlindfold	clockwise	practice	Guided	1	-0.5	-0.5	23.83261	-0.55111	-1.45	-1.3	0.801630932973647	0.023934	0.021924	-0.014106
Trial1	1	1	noBlindfold	clockwise	practice	Guided	1	-0.5	-0.5	23.8526	-0.55111	-1.45	-1.3	0.801630932973647	-0.018897	-0.020394	0.0089024
Trial1	1	1	noBlindfold	clockwise	practice	Guided	1	-0.5	-0.5	23.8726	-0.55111	-1.45	-1.3	0.801630932973647	-0.0026524	-0.03309	-0.00080802
Trial1	1	1	noBlindfold	clockwise	practice	Guided	1	-0.5	-0.5	23.89261	-0.55111	-1.45	-1.3	0.801630932973647	-0.0084612	-0.0034649	-0.021589
Trial1	1	1	noBlindfold	clockwise	practice	Guided	1	-0.5	-0.5	23.9126	-0.55111	-1.45	-1.3	0.801630932973647	0.010647	-0.011929	0.0066806
Trial1	1	1	noBlindfold	clockwise	practice	Guided	1	-0.5	-0.5	23.9326	-0.55111	-1.45	-1.3	0.801630932973647	0.0051559	0.026158	-0.0098814
Trial1	1	1	noBlindfold	clockwise	practice	Guided	1	-0.5	-0.5	23.95261	-0.55111	-1.45	-1.3	0.801630932973647	-0.012042	0.0092294	-0.012827
Trial1	1	1	noBlindfold	clockwise	practice	Guided	1	-0.5	-0.5	23.97261	-0.55111	-1.45	-1.3	0.801630932973647	0.011284	-0.0034665	0.015122
Trial1	1	1	noBlindfold	clockwise	practice	Guided	1	-0.5	-0.5	23.9926	-0.55111	-1.45	-1.3	0.801630932973647	0.022672	-0.0076986	0.028101
Trial1	1	1	noBlindfold	clockwise	practice	Guided	1	-0.5	-0.5	24.0126	-0.55111	-1.45	-1.3	0.801630932973647	-0.033139	0.030387	-0.027796
Trial1	1	1	noBlindfold	clockwise	practice	Guided	1	-0.5	-0.5	24.03261	-0.55111	-1.45	-1.3	0.801630932973647	0.013918	-0.0076998	-0.006293
Trial1	1	1	noBlindfold	clockwise	practice	Guided	1	-0.5	-0.5	24.0526	-0.55111	-1.45	-1.3	0.801630932973647	-0.010446	0.004995	0.0082756
Trial1	1	1	noBlindfold	clockwise	practice	Guided	1	-0.5	-0.5	24.0726	-0.55112	-1.45	-1.3	0.8016315714766	0.0097006	-0.0034683	-0.0059728
Trial1	1	1	noBlindfold	clockwise	practice	Guided	1	-0.5	-0.5	24.09261	-0.55112	-1.45	-1.3	0.8016315714766	0.0077936	-0.020394	-0.031292
Trial1	1	1	noBlindfold	clockwise	practice	Guided	1	-0.5	-0.5	24.11261	-0.55112	-1.45	-1.3	0.8016315714766	-0.0074947	-0.01193	-0.0082809
Trial1	1	1	noBlindfold	clockwise	practice	Guided	1	-0.5	-0.5	24.1326	-0.55112	-1.45	-1.3	0.8016315714766	-0.0068578	0.0092278	0.0089174
Trial1	1	1	noBlindfold	clockwise	practice	Guided	1	-0.5	-0.5	24.1526	-0.55112	-1.45	-1.3	0.8016315714766	0.013925	0.017691	-0.0062846
Trial1	1	1	noBlindfold	clockwise	practice	Guided	1	-0.5	-0.5	24.17261	-0.55112	-1.45	-1.3	0.8016315714766	-0.040613	-0.037321	0.0020675
Trial1	1	1	noBlindfold	clockwise	practice	Guided	1	-0.5	-0.5	24.19261	-0.55112	-1.45	-1.3	0.8016315714766	-0.014018	-0.0076984	0.017038
Trial1	1	1	noBlindfold	clockwise	practice	Guided	1	-0.5	-0.5	24.2126	-0.55112	-1.45	-1.3	0.8016315714766	0.0090761	0.017693	-0.014409
Trial1	1	1	noBlindfold	clockwise	practice	Guided	1	-0.5	-0.5	24.2326	-0.55112	-1.45	-1.3	0.8016315714766	-0.0062134	0.0049975	0.0082817
Trial1	1	1	noBlindfold	clockwise	practice	Guided	1	-0.5	-0.5	24.25261	-0.55112	-1.45	-1.3	0.8016315714766	-0.015605	0.00076621	-0.0040584
Trial1	1	1	noBlindfold	clockwise	practice	Guided	1	-0.5	-0.5	24.2726	-0.55112	-1.45	-1.3	0.8016315714766	0.0051771	0.0049987	-0.009868
Trial1	1	1	noBlindfold	clockwise	practice	Guided	1	-0.5	-0.5	24.2926	-0.55112	-1.45	-1.3	0.8016315714766	0.0070868	0.038853	0.015453
Trial1	1	1	noBlindfold	clockwise	practice	Guided	1	-0.5	-0.5	24.31261	-0.55112	-1.45	-1.3	0.8016315714766	-0.011383	-0.02039	-0.0043733
Trial1	1	1	noBlindfold	clockwise	practice	Guided	1	-0.5	-0.5	24.33261	-0.55112	-1.45	-1.3	0.8016315714766	-0.014966	-0.007694	0.0043848
Trial1	1	1	noBlindfold	clockwise	practice	Guided	1	-0.5	-0.5	24.3526	-0.55113	-1.45	-1.3	0.801632210104129	0.0031877	-0.0076938	0.019993
Trial1	1	1	noBlindfold	clockwise	practice	Guided	1	-0.5	-0.5	24.3726	-0.55113	-1.45	-1.3	0.801632210104129	-0.0055697	-0.016157	0.016408
Trial1	1	1	noBlindfold	clockwise	practice	Guided	1	-0.5	-0.5	24.39261	-0.55113	-1.45	-1.3	0.801632210104129	-0.0091521	-0.020391	0.025169
Trial1	1	1	noBlindfold	clockwise	practice	Guided	1	-0.5	-0.5	24.4126	-0.55113	-1.45	-1.3	0.801632210104129	-0.045136	-0.028853	-0.0018245
Trial1	1	1	noBlindfold	clockwise	practice	Guided	1	-0.5	-0.5	24.4326	-0.55113	-1.45	-1.3	0.801632210104129	0.0061401	0.013466	0.0028017
Trial1	1	1	noBlindfold	clockwise	practice	Guided	1	-0.5	-0.5	24.45261	-0.55113	-1.45	-1.3	0.801632210104129	-0.01042	0.013465	-0.0014164
Trial1	1	1	noBlindfold	clockwise	practice	Guided	1	-0.5	-0.5	24.47261	-0.55113	-1.45	-1.3	0.801632210104129	0.0051882	-0.028852	-0.0017337
Trial1	1	1	noBlindfold	clockwise	practice	Guided	1	-0.5	-0.5	24.4926	-0.55113	-1.45	-1.3	0.801632210104129	0.018485	-0.011924	-0.0023677
Trial1	1	1	noBlindfold	clockwise	practice	Guided	1	-0.5	-0.5	24.5126	-0.55113	-1.45	-1.3	0.801632210104129	-0.0016582	0.026161	0.011884
Trial1	1	1	noBlindfold	clockwise	practice	Guided	1	-0.5	-0.5	24.53261	-0.55113	-1.45	-1.3	0.801632210104129	-0.015271	0.030391	-0.0085769
Trial1	1	1	noBlindfold	clockwise	practice	Guided	1	-0.5	-0.5	24.5526	-0.55113	-1.45	-1.3	0.801632210104129	-0.015905	-0.011927	-0.0082583
Trial1	1	1	noBlindfold	clockwise	practice	Guided	1	-0.5	-0.5	24.5726	-0.55113	-1.45	-1.3	0.801632210104129	0.010686	-0.028856	0.0054411
Trial1	1	1	noBlindfold	clockwise	practice	Guided	1	-0.5	-0.5	24.59261	-0.55113	-1.45	-1.3	0.801632210104129	-0.016221	-0.016159	-0.012476
Trial1	1	1	noBlindfold	clockwise	practice	Guided	1	-0.5	-0.5	24.61261	-0.55113	-1.45	-1.3	0.801632210104129	-0.012954	0.034623	-0.025454
Trial1	1	1	noBlindfold	clockwise	practice	Guided	1	-0.5	-0.5	24.6326	-0.55114	-1.45	-1.3	0.801632848856234	-0.010408	-0.011926	0.0050404
Trial1	1	1	noBlindfold	clockwise	practice	Guided	1	-0.5	-0.5	24.6526	-0.55114	-1.45	-1.3	0.801632848856234	-0.0049151	0.0050018	0.023912
Trial1	1	1	noBlindfold	clockwise	practice	Guided	1	-0.5	-0.5	24.67261	-0.55114	-1.45	-1.3	0.801632848856234	0.028527	0.00077005	0.018101
Trial1	1	1	noBlindfold	clockwise	practice	Guided	1	-0.5	-0.5	24.69261	-0.55114	-1.45	-1.3	0.801632848856234	-0.011039	-0.0034624	-0.020597
Trial1	1	1	noBlindfold	clockwise	practice	Guided	1	-0.5	-0.5	24.7126	-0.55114	-1.45	-1.3	0.801632848856234	-0.021704	-0.020388	-0.029037
Trial1	1	1	noBlindfold	clockwise	practice	Guided	1	-0.5	-0.5	24.7326	-0.55114	-1.45	-1.3	0.801632848856234	0.023995	0.013467	0.0028163
Trial1	1	1	noBlindfold	clockwise	practice	Guided	1	-0.5	-0.5	24.75261	-0.55114	-1.45	-1.3	0.801632848856234	0.0061634	0.0092353	0.0028171
Trial1	1	1	noBlindfold	clockwise	practice	Guided	1	-0.5	-0.5	24.7726	-0.55114	-1.45	-1.3	0.801632848856234	-0.021147	-0.0076918	0.03458
Trial1	1	1	noBlindfold	clockwise	practice	Guided	1	-0.5	-0.5	24.7926	-0.55114	-1.45	-1.3	0.801632848856234	0.00067662	0.0007709	-0.011203
Trial1	1	1	noBlindfold	clockwise	practice	Guided	1	-0.5	-0.5	24.81261	-0.55115	-1.45	-1.3	0.801633483929708	0.0091179	0.013467	-0.014383
Trial1	1	1	noBlindfold	clockwise	practice	Guided	1	-0.5	-0.5	24.83261	-0.55115	-1.45	-1.3	0.801633483929708	0.0097555	0.017699	-0.0059424
Trial1	1	1	noBlindfold	clockwise	practice	Guided	1	-0.5	-0.5	24.8526	-0.55115	-1.45	-1.3	0.801633483929708	-0.03666	-0.033082	-0.0024408
Trial1	1	1	noBlindfold	clockwise	practice	Guided	1	-0.5	-0.5	24.8726	-0.55115	-1.45	-1.3	0.801633483929708	-0.0019448	-0.0034595	0.0076743
Trial1	1	1	noBlindfold	clockwise	practice	Guided	1	-0.5	-0.5	24.89261	-0.55115	-1.45	-1.3	0.801633483929708	-0.0032169	0.00077321	-0.0092042
Trial1	1	1	noBlindfold	clockwise	practice	Guided	1	-0.5	-0.5	24.9126	-0.55115	-1.45	-1.3	0.801633483929708	-0.015555	0.021931	-0.0040264
Trial1	1	1	noBlindfold	clockwise	practice	Guided	1	-0.5	-0.5	24.9326	-0.55115	-1.45	-1.3	0.801633483929708	0.030866	0.0092371	-0.0075243
Trial1	1	1	noBlindfold	clockwise	practice	Guided	1	-0.5	-0.5	24.95261	-0.55115	-1.45	-1.3	0.801633483929708	-0.022718	0.0050053	0.012853
Trial1	1	1	noBlindfold	clockwise	practice	Guided	1	-0.5	-0.5	24.97261	-0.55116	-1.45	-1.3	0.801634126734169	0.019165	-0.020387	0.0060884
Trial1	1	1	noBlindfold	clockwise	practice	Guided	1	-0.5	-0.5	24.9926	-0.55116	-1.45	-1.3	0.801634126734169	0.0061882	0.0050042	0.002823
Trial1	1	1	noBlindfold	clockwise	practice	Guided	1	-0.5	-0.5	25.0126	-0.55116	-1.45	-1.3	0.801634126734169	-0.02176	-0.024618	0.02615
Trial1	1	1	noBlindfold	clockwise	practice	Guided	1	-0.5	-0.5	25.03261	-0.55116	-1.45	-1.3	0.801634126734169	0.0052356	0.00077192	-0.009832
Trial1	1	1	noBlindfold	clockwise	practice	Guided	1	-0.5	-0.5	25.0526	-0.55116	-1.45	-1.3	0.801634126734169	-0.032104	-0.00346	0.0011509
Trial1	1	1	noBlindfold	clockwise	practice	Guided	1	-0.5	-0.5	25.0726	-0.55116	-1.45	-1.3	0.801634126734169	-0.0083734	-0.033081	-0.021539
Trial1	1	1	noBlindfold	clockwise	practice	Guided	1	-0.5	-0.5	25.09261	-0.55116	-1.45	-1.3	0.801634126734169	-0.00678	0.0050042	-0.017314
Trial1	1	1	noBlindfold	clockwise	practice	Guided	1	-0.5	-0.5	25.11261	-0.55116	-1.45	-1.3	0.801634126734169	-0.019757	-0.011922	-0.0037016
Trial1	1	1	noBlindfold	clockwise	practice	Guided	1	-0.5	-0.5	25.1326	-0.55116	-1.45	-1.3	0.801634126734169	0.010421	-0.024616	0.033639
Trial1	1	1	noBlindfold	clockwise	practice	Guided	1	-0.5	-0.5	25.1526	-0.55116	-1.45	-1.3	0.801634126734169	-0.023973	-0.0034581	-0.0033846
Trial1	1	1	noBlindfold	clockwise	practice	Guided	1	-0.5	-0.5	25.17261	-0.55116	-1.45	-1.3	0.801634126734169	-0.0074113	0.021932	-0.0088762
Trial1	1	1	noBlindfold	clockwise	practice	Guided	1	-0.5	-0.5	25.19261	-0.55116	-1.45	-1.3	0.801634126734169	0.001984	0.013467	-0.0026622
Trial1	1	1	noBlindfold	clockwise	practice	Guided	1	-0.5	-0.5	25.2126	-0.55117	-1.45	-1.3	0.80163476205531	0.031526	-0.0034616	0.00092124
Trial1	1	1	noBlindfold	clockwise	practice	Guided	1	-0.5	-0.5	25.2326	-0.55117	-1.45	-1.3	0.80163476205531	0.019906	-0.02462	-0.037457
Trial1	1	1	noBlindfold	clockwise	practice	Guided	1	-0.5	-0.5	25.25261	-0.55117	-1.45	-1.3	0.80163476205531	-0.013619	0.00077234	0.021304
Trial1	1	1	noBlindfold	clockwise	practice	Guided	1	-0.5	-0.5	25.2726	-0.55117	-1.45	-1.3	0.80163476205531	-0.027868	-0.0076921	-0.025749
Trial1	1	1	noBlindfold	clockwise	practice	Guided	1	-0.5	-0.5	25.2926	-0.55117	-1.45	-1.3	0.80163476205531	0.001356	-0.016158	-0.005287
Trial1	1	1	noBlindfold	clockwise	practice	Guided	1	-0.5	-0.5	25.31261	-0.55117	-1.45	-1.3	0.80163476205531	-0.014569	0.013463	0.008645
Trial1	1	1	noBlindfold	clockwise	practice	Guided	1	-0.5	-0.5	25.33261	-0.55117	-1.45	-1.3	0.80163476205531	0.018553	-0.024623	-0.0023374
Trial1	1	1	noBlindfold	clockwise	practice	Guided	1	-0.5	-0.5	25.3526	-0.55117	-1.45	-1.3	0.80163476205531	0.0010381	0.030391	-0.0095056
Trial1	1	1	noBlindfold	clockwise	practice	Guided	1	-0.5	-0.5	25.3726	-0.55117	-1.45	-1.3	0.80163476205531	-0.016794	-0.011926	-0.020893
Trial1	1	1	noBlindfold	clockwise	practice	Guided	1	-0.5	-0.5	25.39261	-0.55117	-1.45	-1.3	0.80163476205531	-0.0089894	0.0092312	-0.02933
Trial1	1	1	noBlindfold	clockwise	practice	Guided	1	-0.5	-0.5	25.4126	-0.55117	-1.45	-1.3	0.80163476205531	0.0019955	0.00076537	0.0031571
Trial1	1	1	noBlindfold	clockwise	practice	Guided	1	-0.5	-0.5	25.4326	-0.55117	-1.45	-1.3	0.80163476205531	0.0071708	-0.016161	0.015499
Trial1	1	1	noBlindfold	clockwise	practice	Guided	1	-0.5	-0.5	25.45261	-0.55117	-1.45	-1.3	0.80163476205531	0.0049447	-0.011927	-0.01404
Trial1	1	1	noBlindfold	clockwise	practice	Guided	1	-0.5	-0.5	25.47261	-0.55117	-1.45	-1.3	0.80163476205531	-0.0022215	0.021927	-0.013085
Trial1	1	1	noBlindfold	clockwise	practice	Guided	1	-0.5	-0.5	25.4926	-0.55117	-1.45	-1.3	0.80163476205531	0.017608	0.047317	0.0083341
Trial1	1	1	noBlindfold	clockwise	practice	Guided	1	-0.5	-0.5	25.5126	-0.55117	-1.45	-1.3	0.80163476205531	-0.003809	-0.0076968	-0.017621
Trial1	1	1	noBlindfold	clockwise	practice	Guided	1	-0.5	-0.5	25.53261	-0.55117	-1.45	-1.3	0.80163476205531	0.0020025	-0.0076984	0.016774
Trial1	1	1	noBlindfold	clockwise	practice	Guided	1	-0.5	-0.5	25.5526	-0.55118	-1.45	-1.3	0.801635401304973	-0.012565	0.017694	-0.0033695
Trial1	1	1	noBlindfold	clockwise	practice	Guided	1	-0.5	-0.5	25.5726	-0.55118	-1.45	-1.3	0.801635401304973	-0.0018971	0.00076557	0.0076999
Trial1	1	1	noBlindfold	clockwise	practice	Guided	1	-0.5	-0.5	25.59261	-0.55118	-1.45	-1.3	0.801635401304973	0.014987	0.0092286	0.0064269
Trial1	1	1	noBlindfold	clockwise	practice	Guided	1	-0.5	-0.5	25.61261	-0.55118	-1.45	-1.3	0.801635401304973	-0.0025289	0.01346	0.015822
Trial1	1	1	noBlindfold	clockwise	practice	Guided	1	-0.5	-0.5	25.6326	-0.55118	-1.45	-1.3	0.801635401304973	-0.010328	0.0049951	0.0083384
Trial1	1	1	noBlindfold	clockwise	practice	Guided	1	-0.5	-0.5	25.6526	-0.55118	-1.45	-1.3	0.801635401304973	0.010136	-0.0077005	-0.0059113
Trial1	1	1	noBlindfold	clockwise	practice	Guided	1	-0.5	-0.5	25.67261	-0.55118	-1.45	-1.3	0.801635401304973	0.018258	-0.024627	-0.0065482
Trial1	1	1	noBlindfold	clockwise	practice	Guided	1	-0.5	-0.5	25.69261	-0.55119	-1.45	-1.3	0.80163604067921	0.013727	0.0049979	-0.014352
Trial1	1	1	noBlindfold	clockwise	practice	Guided	1	-0.5	-0.5	25.7126	-0.55119	-1.45	-1.3	0.80163604067921	0.017947	0.021924	-0.010767
Trial1	1	1	noBlindfold	clockwise	practice	Guided	1	-0.5	-0.5	25.7326	-0.55119	-1.45	-1.3	0.80163604067921	0.006243	0.013462	0.0028483
Trial1	1	1	noBlindfold	clockwise	practice	Guided	1	-0.5	-0.5	25.75261	-0.55119	-1.45	-1.3	0.80163604067921	-0.016763	0.026158	-0.020879
Trial1	1	1	noBlindfold	clockwise	practice	Guided	1	-0.5	-0.5	25.7726	-0.55119	-1.45	-1.3	0.80163604067921	0.0091931	-0.0076929	0.015193
Trial1	1	1	noBlindfold	clockwise	practice	Guided	1	-0.5	-0.5	25.7926	-0.55119	-1.45	-1.3	0.80163604067921	-0.026558	0.00076968	0.018056
Trial1	1	1	noBlindfold	clockwise	practice	Guided	1	-0.5	-0.5	25.81261	-0.55119	-1.45	-1.3	0.80163604067921	0.013416	0.030392	-0.01466
Trial1	1	1	noBlindfold	clockwise	practice	Guided	1	-0.5	-0.5	25.83261	-0.55119	-1.45	-1.3	0.80163604067921	-0.0080005	-0.0076952	-0.017288
Trial1	1	1	noBlindfold	clockwise	practice	Guided	1	-0.5	-0.5	25.8526	-0.55119	-1.45	-1.3	0.80163604067921	-0.020974	0.0092318	-0.020553
Trial1	1	1	noBlindfold	clockwise	practice	Guided	1	-0.5	-0.5	25.8726	-0.55119	-1.45	-1.3	0.80163604067921	0.0075282	0.0049998	0.019738
Trial1	1	1	noBlindfold	clockwise	practice	Guided	1	-0.5	-0.5	25.89261	-0.5512	-1.45	-1.3	0.801636676371112	-0.035303	-0.0034648	-0.0039907
Trial1	1	1	noBlindfold	clockwise	practice	Guided	1	-0.5	-0.5	25.9126	-0.5512	-1.45	-1.3	0.801636676371112	0.00076735	0.0049964	-0.013703
Trial1	1	1	noBlindfold	clockwise	practice	Guided	1	-0.5	-0.5	25.9326	-0.5512	-1.45	-1.3	0.801636676371112	-0.0028149	0.017692	-0.0049439
Trial1	1	1	noBlindfold	clockwise	practice	Guided	1	-0.5	-0.5	25.95261	-0.5512	-1.45	-1.3	0.801636676371112	-0.0083064	0.00076617	-0.0043086
Trial1	1	1	noBlindfold	clockwise	practice	Guided	1	-0.5	-0.5	25.97261	-0.5512	-1.45	-1.3	0.801636676371112	-0.0089418	0.0049978	-0.029944
Trial1	1	1	noBlindfold	clockwise	practice	Guided	1	-0.5	-0.5	25.9926	-0.5512	-1.45	-1.3	0.801636676371112	0.018607	0.00076509	-0.0023114
Trial1	1	1	noBlindfold	clockwise	practice	Guided	1	-0.5	-0.5	26.0126	-0.5512	-1.45	-1.3	0.801636676371112	-0.011566	0.013461	-0.0085243
Trial1	1	1	noBlindfold	clockwise	practice	Guided	1	-0.5	-0.5	26.03261	-0.5512	-1.45	-1.3	0.801636676371112	-0.026855	-0.016161	0.013848
Trial1	1	1	noBlindfold	clockwise	practice	Guided	1	-0.5	-0.5	26.0526	-0.5512	-1.45	-1.3	0.801636676371112	-0.02486	-0.0034682	-0.016009
Trial1	1	1	noBlindfold	clockwise	practice	Guided	1	-0.5	-0.5	26.0726	-0.5512	-1.45	-1.3	0.801636676371112	-0.018729	-0.016164	0.008992
Trial1	1	1	noBlindfold	clockwise	practice	Guided	1	-0.5	-0.5	26.09261	-0.5512	-1.45	-1.3	0.801636676371112	-0.0021668	-0.016164	0.003501
Trial1	1	1	noBlindfold	clockwise	practice	Guided	1	-0.5	-0.5	26.11261	-0.5512	-1.45	-1.3	0.801636676371112	-0.03497	-0.0034699	0.018705
Trial1	1	1	noBlindfold	clockwise	practice	Guided	1	-0.5	-0.5	26.1326	-0.5512	-1.45	-1.3	0.801636676371112	-0.017051	-0.0077008	-0.025084
Trial1	1	1	noBlindfold	clockwise	practice	Guided	1	-0.5	-0.5	26.1526	-0.55121	-1.45	-1.3	0.801637315993755	-0.0051102	0.00076278	0.020701
Trial1	1	1	noBlindfold	clockwise	practice	Guided	1	-0.5	-0.5	26.17261	-0.55121	-1.45	-1.3	0.801637315993755	-0.032655	0.0092269	-0.0094739
Trial1	1	1	noBlindfold	clockwise	practice	Guided	1	-0.5	-0.5	26.19261	-0.55121	-1.45	-1.3	0.801637315993755	-0.0015264	0.00076525	0.018476
Trial1	1	1	noBlindfold	clockwise	practice	Guided	1	-0.5	-0.5	26.2126	-0.55121	-1.45	-1.3	0.801637315993755	-0.01482	0.030388	0.0044615
Trial1	1	1	noBlindfold	clockwise	practice	Guided	1	-0.5	-0.5	26.2326	-0.55121	-1.45	-1.3	0.801637315993755	-0.020312	0.0092287	-0.0121
Trial1	1	1	noBlindfold	clockwise	practice	Guided	1	-0.5	-0.5	26.25261	-0.55121	-1.45	-1.3	0.801637315993755	0.0039721	-0.0076981	0.02851
Trial1	1	1	noBlindfold	clockwise	practice	Guided	1	-0.5	-0.5	26.2726	-0.55121	-1.45	-1.3	0.801637315993755	0.01958	0.004998	0.010359
Trial1	1	1	noBlindfold	clockwise	practice	Guided	1	-0.5	-0.5	26.2926	-0.55121	-1.45	-1.3	0.801637315993755	-0.0085989	0.01346	-0.025709
Trial1	1	1	noBlindfold	clockwise	practice	Guided	1	-0.5	-0.5	26.31261	-0.55121	-1.45	-1.3	0.801637315993755	0.009236	0.0049975	-0.014322
Trial1	1	1	noBlindfold	clockwise	practice	Guided	1	-0.5	-0.5	26.33261	-0.55121	-1.45	-1.3	0.801637315993755	0.0069251	0.0049976	0.011315
Trial1	1	1	noBlindfold	clockwise	practice	Guided	1	-0.5	-0.5	26.3526	-0.55121	-1.45	-1.3	0.801637315993755	-0.011225	-0.016161	-0.0055628
Trial1	1	1	noBlindfold	clockwise	practice	Guided	1	-0.5	-0.5	26.3726	-0.55121	-1.45	-1.3	0.801637315993755	-0.00087583	0.00076742	0.020393
Trial1	1	1	noBlindfold	clockwise	practice	Guided	1	-0.5	-0.5	26.39261	-0.55122	-1.45	-1.3	0.801637955740972	0.012506	0.0092318	-0.027295
Trial1	1	1	noBlindfold	clockwise	practice	Guided	1	-0.5	-0.5	26.4126	-0.55122	-1.45	-1.3	0.801637955740972	-0.0031005	-0.033086	-0.0091428
Trial1	1	1	noBlindfold	clockwise	practice	Guided	1	-0.5	-0.5	26.4326	-0.55122	-1.45	-1.3	0.801637955740972	0.013143	0.0050022	-0.018854
Trial1	1	1	noBlindfold	clockwise	practice	Guided	1	-0.5	-0.5	26.45261	-0.55122	-1.45	-1.3	0.801637955740972	0.014097	-0.0076923	-0.012726
Trial1	1	1	noBlindfold	clockwise	practice	Guided	1	-0.5	-0.5	26.47261	-0.55122	-1.45	-1.3	0.801637955740972	-0.0085932	-0.033083	-0.025702
Trial1	1	1	noBlindfold	clockwise	practice	Guided	1	-0.5	-0.5	26.4926	-0.55122	-1.45	-1.3	0.801637955740972	-0.013848	0.013467	0.017133
Trial1	1	1	noBlindfold	clockwise	practice	Guided	1	-0.5	-0.5	26.5126	-0.55122	-1.45	-1.3	0.801637955740972	0.026125	0.00076959	-0.015586
Trial1	1	1	noBlindfold	clockwise	practice	Guided	1	-0.5	-0.5	26.53261	-0.55122	-1.45	-1.3	0.801637955740972	-0.011217	-0.0076957	-0.004281
Trial1	1	1	noBlindfold	clockwise	practice	Guided	1	-0.5	-0.5	26.5526	-0.55122	-1.45	-1.3	0.801637955740972	-0.0073123	-0.011929	-0.008817
Trial1	1	1	noBlindfold	clockwise	practice	Guided	1	-0.5	-0.5	26.5726	-0.55122	-1.45	-1.3	0.801637955740972	0.0053483	0.0049973	0.021677
Trial1	1	1	noBlindfold	clockwise	practice	Guided	1	-0.5	-0.5	26.59261	-0.55122	-1.45	-1.3	0.801637955740972	0.019918	0.0049941	0.016187
Trial1	1	1	noBlindfold	clockwise	practice	Guided	1	-0.5	-0.5	26.61261	-0.55122	-1.45	-1.3	0.801637955740972	-0.010893	-0.0077019	-5.5515E-05
Trial1	1	1	noBlindfold	clockwise	practice	Guided	1	-0.5	-0.5	26.6326	-0.55122	-1.45	-1.3	0.801637955740972	-0.037165	0.004993	-0.010807
Trial1	1	1	noBlindfold	clockwise	practice	Guided	1	-0.5	-0.5	26.6526	-0.55122	-1.45	-1.3	0.801637955740972	0.0040794	0.030382	-0.026647
Trial1	1	1	noBlindfold	clockwise	practice	Guided	1	-0.5	-0.5	26.67261	-0.55122	-1.45	-1.3	0.801637955740972	0.018331	-0.0034731	-0.022106
Trial1	1	1	noBlindfold	clockwise	practice	Guided	1	-0.5	-0.5	26.69261	-0.55122	-1.45	-1.3	0.801637955740972	0.014429	-0.016167	-0.0019572
Trial1	1	1	noBlindfold	clockwise	practice	Guided	1	-0.5	-0.5	26.7126	-0.55122	-1.45	-1.3	0.801637955740972	-0.016382	0.021919	-0.01661
Trial1	1	1	noBlindfold	clockwise	practice	Guided	1	-0.5	-0.5	26.7326	-0.55122	-1.45	-1.3	0.801637955740972	0.0075808	-0.016165	0.0028991
Trial1	1	1	noBlindfold	clockwise	practice	Guided	1	-0.5	-0.5	26.75261	-0.55122	-1.45	-1.3	0.801637955740972	-0.019966	-0.016166	-0.0078515
Trial1	1	1	noBlindfold	clockwise	practice	Guided	1	-0.5	-0.5	26.7726	-0.55122	-1.45	-1.3	0.801637955740972	0.0076664	0.02192	-0.0064937
Trial1	1	1	noBlindfold	clockwise	practice	Guided	1	-0.5	-0.5	26.7926	-0.55123	-1.45	-1.3	0.801638595612761	0.0044063	0.013455	-0.022417
Trial1	1	1	noBlindfold	clockwise	practice	Guided	1	-0.5	-0.5	26.81261	-0.55123	-1.45	-1.3	0.801638595612761	0.0020974	-0.016168	0.0032206
Trial1	1	1	noBlindfold	clockwise	practice	Guided	1	-0.5	-0.5	26.83261	-0.55123	-1.45	-1.3	0.801638595612761	-0.0024377	0.0092214	-0.00067898
Trial1	1	1	noBlindfold	clockwise	practice	Guided	1	-0.5	-0.5	26.8526	-0.55123	-1.45	-1.3	0.801638595612761	-0.016369	-0.020399	-0.016602
Trial1	1	1	noBlindfold	clockwise	practice	Guided	1	-0.5	-0.5	26.8726	-0.55123	-1.45	-1.3	0.801638595612761	-0.042406	-0.0034718	0.032043
Trial1	1	1	noBlindfold	clockwise	practice	Guided	1	-0.5	-0.5	26.89261	-0.55123	-1.45	-1.3	0.801638595612761	-0.02417	0.013454	-0.012697
Trial1	1	1	noBlindfold	clockwise	practice	Guided	1	-0.5	-0.5	26.9126	-0.55123	-1.45	-1.3	0.801638595612761	-0.0028373	-0.011935	0.016843
Trial1	1	1	noBlindfold	clockwise	practice	Guided	1	-0.5	-0.5	26.9326	-0.55123	-1.45	-1.3	0.801638595612761	0.0036943	0.01769	0.02433
Trial1	1	1	noBlindfold	clockwise	practice	Guided	1	-0.5	-0.5	26.95261	-0.55123	-1.45	-1.3	0.801638595612761	0.028379	0.00076205	0.013981
Trial1	1	1	noBlindfold	clockwise	practice	Guided	1	-0.5	-0.5	26.97261	-0.55123	-1.45	-1.3	0.801638595612761	-0.024485	-0.011932	-0.01174
Trial1	1	1	noBlindfold	clockwise	practice	Guided	1	-0.5	-0.5	26.9926	-0.55123	-1.45	-1.3	0.801638595612761	-0.019947	-0.0076991	-0.0078341
Trial1	1	1	noBlindfold	clockwise	practice	Guided	1	-0.5	-0.5	27.0126	-0.55123	-1.45	-1.3	0.801638595612761	0.0089557	0.0092277	-0.017865
Trial1	1	1	noBlindfold	clockwise	practice	Guided	1	-0.5	-0.5	27.03261	-0.55123	-1.45	-1.3	0.801638595612761	-0.014455	0.0049966	0.0057809
Trial1	1	1	noBlindfold	clockwise	practice	Guided	1	-0.5	-0.5	27.0526	-0.55123	-1.45	-1.3	0.801638595612761	-0.044945	-0.024626	-0.0017047
Trial1	1	1	noBlindfold	clockwise	practice	Guided	1	-0.5	-0.5	27.0726	-0.55124	-1.45	-1.3	0.801639231799253	-0.000432	-0.016161	-0.030523
Trial1	1	1	noBlindfold	clockwise	practice	Guided	1	-0.5	-0.5	27.09261	-0.55124	-1.45	-1.3	0.801639231799253	-0.015718	-0.01193	-0.0081527
Trial1	1	1	noBlindfold	clockwise	practice	Guided	1	-0.5	-0.5	27.11261	-0.55124	-1.45	-1.3	0.801639231799253	0.00052624	0.00076412	-0.017865
Trial1	1	1	noBlindfold	clockwise	practice	Guided	1	-0.5	-0.5	27.1326	-0.55124	-1.45	-1.3	0.801639231799253	0.0060203	0.0049961	-0.0013029
Trial1	1	1	noBlindfold	clockwise	practice	Guided	1	-0.5	-0.5	27.1526	-0.55124	-1.45	-1.3	0.801639231799253	-0.019933	-0.011929	-0.0078335
Trial1	1	1	noBlindfold	clockwise	practice	Guided	1	-0.5	-0.5	27.17261	-0.55124	-1.45	-1.3	0.801639231799253	0.0018045	0.013461	-0.00098435
Trial1	1	1	noBlindfold	clockwise	practice	Guided	1	-0.5	-0.5	27.19261	-0.55124	-1.45	-1.3	0.801639231799253	-0.0024125	0.0049967	-0.00066417
Trial1	1	1	noBlindfold	clockwise	practice	Guided	1	-0.5	-0.5	27.2126	-0.55125	-1.45	-1.3	0.801639875730058	-0.0053576	-0.020393	0.016534
Trial1	1	1	noBlindfold	clockwise	practice	Guided	1	-0.5	-0.5	27.2326	-0.55125	-1.45	-1.3	0.801639875730058	-0.01085	-0.020391	-2.8075E-05
Trial1	1	1	noBlindfold	clockwise	practice	Guided	1	-0.5	-0.5	27.25261	-0.55125	-1.45	-1.3	0.801639875730058	0.00085771	0.013461	-0.013642
Trial1	1	1	noBlindfold	clockwise	practice	Guided	1	-0.5	-0.5	27.2726	-0.55125	-1.45	-1.3	0.801639875730058	-0.028677	-0.011931	-0.011413
Trial1	1	1	noBlindfold	clockwise	practice	Guided	1	-0.5	-0.5	27.2926	-0.55125	-1.45	-1.3	0.801639875730058	0.0028565	0.00076341	-0.043495
Trial1	1	1	noBlindfold	clockwise	practice	Guided	1	-0.5	-0.5	27.31261	-0.55125	-1.45	-1.3	0.801639875730058	-0.007575	-0.0077007	-0.013001
Trial1	1	1	noBlindfold	clockwise	practice	Guided	1	-0.5	-0.5	27.33261	-0.55125	-1.45	-1.3	0.801639875730058	0.0069943	0.013459	-0.005198
Trial1	1	1	noBlindfold	clockwise	practice	Guided	1	-0.5	-0.5	27.3526	-0.55125	-1.45	-1.3	0.801639875730058	-0.046504	0.021921	-0.022798
Trial1	1	1	noBlindfold	clockwise	practice	Guided	1	-0.5	-0.5	27.3726	-0.55125	-1.45	-1.3	0.801639875730058	-0.016327	-0.033092	-0.057108
Trial1	1	1	noBlindfold	clockwise	practice	Guided	1	-0.5	-0.5	27.39261	-0.55126	-1.45	-1.3	0.801640512164211	-0.014733	-0.011933	0.0045162
Trial1	1	1	noBlindfold	clockwise	practice	Guided	1	-0.5	-0.5	27.4126	-0.55126	-1.45	-1.3	0.801640512164211	0.015758	0.0092252	0.014949
Trial1	1	1	noBlindfold	clockwise	practice	Guided	1	-0.5	-0.5	27.4326	-0.55126	-1.45	-1.3	0.801640512164211	0.0077222	-0.016166	-0.036006
Trial1	1	1	noBlindfold	clockwise	practice	Guided	1	-0.5	-0.5	27.45261	-0.55126	-1.45	-1.3	0.801640512164211	0.014489	-0.02463	0.004836
Trial1	1	1	noBlindfold	clockwise	practice	Guided	1	-0.5	-0.5	27.47261	-0.55126	-1.45	-1.3	0.801640512164211	0.023565	0.026152	0.0058738
Trial1	1	1	noBlindfold	clockwise	practice	Guided	1	-0.5	-0.5	27.4926	-0.55126	-1.45	-1.3	0.801640512164211	0.014807	0.021922	0.0022916
Trial1	1	1	noBlindfold	clockwise	practice	Guided	1	-0.5	-0.5	27.5126	-0.55126	-1.45	-1.3	0.801640512164211	-0.00048169	0.0049953	0.024662
Trial1	1	1	noBlindfold	clockwise	practice	Guided	1	-0.5	-0.5	27.53261	-0.55126	-1.45	-1.3	0.801640512164211	-0.0069263	-0.003468	-0.0045585
Trial1	1	1	noBlindfold	clockwise	practice	Guided	1	-0.5	-0.5	27.5526	-0.55126	-1.45	-1.3	0.801640512164211	-0.011461	0.01346	-0.0084595
Trial1	1	1	noBlindfold	clockwise	practice	Guided	1	-0.5	-0.5	27.5726	-0.55126	-1.45	-1.3	0.801640512164211	-0.040364	0.0092281	0.0022071
Trial1	1	1	noBlindfold	clockwise	practice	Guided	1	-0.5	-0.5	27.59261	-0.55126	-1.45	-1.3	0.801640512164211	0.0041451	-0.011928	-0.026607
Trial1	1	1	noBlindfold	clockwise	practice	Guided	1	-0.5	-0.5	27.61261	-0.55126	-1.45	-1.3	0.801640512164211	-0.010189	-0.024626	0.0084268
Trial1	1	1	noBlindfold	clockwise	practice	Guided	1	-0.5	-0.5	27.6326	-0.55126	-1.45	-1.3	0.801640512164211	-0.0014306	-0.016162	0.01201
Trial1	1	1	noBlindfold	clockwise	practice	Guided	1	-0.5	-0.5	27.6526	-0.55126	-1.45	-1.3	0.801640512164211	0.0096389	0.0049959	-0.013945
Trial1	1	1	noBlindfold	clockwise	practice	Guided	1	-0.5	-0.5	27.67261	-0.55126	-1.45	-1.3	0.801640512164211	0.0070117	0.0092276	0.011375
Trial1	1	1	noBlindfold	clockwise	practice	Guided	1	-0.5	-0.5	27.6926	-0.55126	-1.45	-1.3	0.801640512164211	0.0096402	0.013462	-0.010041
Trial1	1	1	noBlindfold	clockwise	practice	Guided	1	-0.5	-0.5	27.7126	-0.55126	-1.45	-1.3	0.801640512164211	-0.0072374	0.00076706	-0.0087695
Trial1	1	1	noBlindfold	clockwise	practice	Guided	1	-0.5	-0.5	27.7326	-0.55126	-1.45	-1.3	0.801640512164211	-0.017033	-0.016161	-0.0087694
Trial1	1	1	noBlindfold	clockwise	practice	Guided	1	-0.5	-0.5	27.75261	-0.55126	-1.45	-1.3	0.801640512164211	0.026843	0.017692	-0.0070957
Trial1	1	1	noBlindfold	clockwise	practice	Guided	1	-0.5	-0.5	27.7726	-0.55127	-1.45	-1.3	0.801641152533547	-0.0081867	-0.0034662	-0.019838
Trial1	1	1	noBlindfold	clockwise	practice	Guided	1	-0.5	-0.5	27.7926	-0.55127	-1.45	-1.3	0.801641152533547	-0.015669	-0.01616	-0.0081304
Trial1	1	1	noBlindfold	clockwise	practice	Guided	1	-0.5	-0.5	27.81261	-0.55127	-1.45	-1.3	0.801641152533547	-0.0062733	-0.020392	0.0038941
Trial1	1	1	noBlindfold	clockwise	practice	Guided	1	-0.5	-0.5	27.83261	-0.55127	-1.45	-1.3	0.801641152533547	0.009652	-0.0034643	-0.010035
Trial1	1	1	noBlindfold	clockwise	practice	Guided	1	-0.5	-0.5	27.8526	-0.55127	-1.45	-1.3	0.801641152533547	0.0070239	0.026158	0.011382
Trial1	1	1	noBlindfold	clockwise	practice	Guided	1	-0.5	-0.5	27.8726	-0.55127	-1.45	-1.3	0.801641152533547	-0.02315	0.021926	0.0051676
Trial1	1	1	noBlindfold	clockwise	practice	Guided	1	-0.5	-0.5	27.89261	-0.55127	-1.45	-1.3	0.801641152533547	-0.011128	0.00076652	-0.0042257
Trial1	1	1	noBlindfold	clockwise	practice	Guided	1	-0.5	-0.5	27.9126	-0.55127	-1.45	-1.3	0.801641152533547	-0.001414	-0.0034655	0.012017
Trial1	1	1	noBlindfold	clockwise	practice	Guided	1	-0.5	-0.5	27.9326	-0.55127	-1.45	-1.3	0.801641152533547	-0.0062685	0.004998	0.0038946
Trial1	1	1	noBlindfold	clockwise	practice	Guided	1	-0.5	-0.5	27.95261	-0.55127	-1.45	-1.3	0.801641152533547	-0.029909	0.0049959	-0.028271
Trial1	1	1	noBlindfold	clockwise	practice	Guided	1	-0.5	-0.5	27.97261	-0.55127	-1.45	-1.3	0.801641152533547	-0.0081731	-0.020396	-0.021422
Trial1	1	1	noBlindfold	clockwise	practice	Guided	1	-0.5	-0.5	27.9926	-0.55127	-1.45	-1.3	0.801641152533547	-0.012794	0.017691	0.029854
Trial1	1	1	noBlindfold	clockwise	practice	Guided	1	-0.5	-0.5	28.0126	-0.55127	-1.45	-1.3	0.801641152533547	0.0054431	0.0092281	-0.009715
Trial1	1	1	noBlindfold	clockwise	practice	Guided	1	-0.5	-0.5	28.03261	-0.55127	-1.45	-1.3	0.801641152533547	-0.030945	-0.020396	-0.015927
Trial1	1	1	noBlindfold	clockwise	practice	Guided	1	-0.5	-0.5	28.0526	-0.55127	-1.45	-1.3	0.801641152533547	-0.017966	-0.011931	0.017513
Trial1	1	1	noBlindfold	clockwise	practice	Guided	1	-0.5	-0.5	28.0726	-0.55127	-1.45	-1.3	0.801641152533547	0.014519	0.013458	-0.0019121
Trial1	1	1	noBlindfold	clockwise	practice	Guided	1	-0.5	-0.5	28.09261	-0.55128	-1.45	-1.3	0.801641793027456	-0.01207	-0.0077005	-0.019746
Trial1	1	1	noBlindfold	clockwise	practice	Guided	1	-0.5	-0.5	28.11261	-0.55128	-1.45	-1.3	0.801641793027456	-0.0045831	-0.011933	-0.030175
Trial1	1	1	noBlindfold	clockwise	practice	Guided	1	-0.5	-0.5	28.1326	-0.55128	-1.45	-1.3	0.801641793027456	-0.010475	0.017692	0.00422
Trial1	1	1	noBlindfold	clockwise	practice	Guided	1	-0.5	-0.5	28.1526	-0.55128	-1.45	-1.3	0.801641793027456	-4.1445E-05	0.0049974	-0.0097118
Trial1	1	1	noBlindfold	clockwise	practice	Guided	1	-0.5	-0.5	28.17261	-0.55128	-1.45	-1.3	0.801641793027456	-0.0052962	0.021924	0.016563
Trial1	1	1	noBlindfold	clockwise	practice	Guided	1	-0.5	-0.5	28.1926	-0.55128	-1.45	-1.3	0.801641793027456	-0.032205	-0.011933	-0.0026259
Trial1	1	1	noBlindfold	clockwise	practice	Guided	1	-0.5	-0.5	28.2126	-0.55128	-1.45	-1.3	0.801641793027456	0.027509	-0.024629	0.0013599
Trial1	1	1	noBlindfold	clockwise	practice	Guided	1	-0.5	-0.5	28.2326	-0.55128	-1.45	-1.3	0.801641793027456	0.010313	0.026153	-0.01361
Trial1	1	1	noBlindfold	clockwise	practice	Guided	1	-0.5	-0.5	28.25261	-0.55128	-1.45	-1.3	0.801641793027456	-0.011421	0.013459	-0.0084359
Trial1	1	1	noBlindfold	clockwise	practice	Guided	1	-0.5	-0.5	28.2726	-0.55128	-1.45	-1.3	0.801641793027456	-0.0029819	0.017691	-0.00907
Trial1	1	1	noBlindfold	clockwise	practice	Guided	1	-0.5	-0.5	28.2926	-0.55128	-1.45	-1.3	0.801641793027456	-0.021534	-0.011931	0.026278
Trial1	1	1	noBlindfold	clockwise	practice	Guided	1	-0.5	-0.5	28.31261	-0.55128	-1.45	-1.3	0.801641793027456	-0.014683	-0.0034665	0.011708
Trial1	1	1	noBlindfold	clockwise	practice	Guided	1	-0.5	-0.5	28.33261	-0.55129	-1.45	-1.3	0.801642429832362	-0.030925	0.0092281	0.012345
Trial1	1	1	noBlindfold	clockwise	practice	Guided	1	-0.5	-0.5	28.3526	-0.55129	-1.45	-1.3	0.801642429832362	0.016449	0.0049957	0.023416
Trial1	1	1	noBlindfold	clockwise	practice	Guided	1	-0.5	-0.5	28.3726	-0.55129	-1.45	-1.3	0.801642429832362	-0.035143	-0.0034698	0.014572
Trial1	1	1	noBlindfold	clockwise	practice	Guided	1	-0.5	-0.5	28.39261	-0.55129	-1.45	-1.3	0.801642429832362	0.0051505	0.0092246	-0.013928
Trial1	1	1	noBlindfold	clockwise	practice	Guided	1	-0.5	-0.5	28.4126	-0.55129	-1.45	-1.3	0.801642429832362	0.0031594	0.0092252	0.01593
Trial1	1	1	noBlindfold	clockwise	practice	Guided	1	-0.5	-0.5	28.4326	-0.55129	-1.45	-1.3	0.801642429832362	0.0061068	-0.028863	0.0045431
Trial1	1	1	noBlindfold	clockwise	practice	Guided	1	-0.5	-0.5	28.45261	-0.55129	-1.45	-1.3	0.801642429832362	0.019085	0.0049922	0.0019981
Trial1	1	1	noBlindfold	clockwise	practice	Guided	1	-0.5	-0.5	28.47261	-0.55129	-1.45	-1.3	0.801642429832362	0.01033	-0.020395	-0.00031276
Trial1	1	1	noBlindfold	clockwise	practice	Guided	1	-0.5	-0.5	28.4926	-0.55129	-1.45	-1.3	0.801642429832362	-0.037041	0.00076403	-0.010745
Trial1	1	1	noBlindfold	clockwise	practice	Guided	1	-0.5	-0.5	28.5126	-0.55129	-1.45	-1.3	0.801642429832362	-0.0065487	0.017692	-0.00031088
Trial1	1	1	noBlindfold	clockwise	practice	Guided	1	-0.5	-0.5	28.53261	-0.55129	-1.45	-1.3	0.801642429832362	0.014869	0.01346	0.019834
Trial1	1	1	noBlindfold	clockwise	practice	Guided	1	-0.5	-0.5	28.5526	-0.55129	-1.45	-1.3	0.801642429832362	-0.019843	0.0092264	-0.0077974
Trial1	1	1	noBlindfold	clockwise	practice	Guided	1	-0.5	-0.5	28.5726	-0.55129	-1.45	-1.3	0.801642429832362	0.015508	-0.0034666	0.029544
Trial1	1	1	noBlindfold	clockwise	practice	Guided	1	-0.5	-0.5	28.59261	-0.5513	-1.45	-1.3	0.801643070574671	0.000944	0.0092293	-0.013608
Trial1	1	1	noBlindfold	clockwise	practice	Guided	1	-0.5	-0.5	28.61261	-0.5513	-1.45	-1.3	0.801643070574671	-0.012669	-0.024625	-0.025313
Trial1	1	1	noBlindfold	clockwise	practice	Guided	1	-0.5	-0.5	28.6326	-0.5513	-1.45	-1.3	0.801643070574671	-0.019515	0.0092319	-0.0035766
Trial1	1	1	noBlindfold	clockwise	practice	Guided	1	-0.5	-0.5	28.6526	-0.5513	-1.45	-1.3	0.801643070574671	0.011299	0.02616	0.011077
Trial1	1	1	noBlindfold	clockwise	practice	Guided	1	-0.5	-0.5	28.67261	-0.5513	-1.45	-1.3	0.801643070574671	0.0028583	-0.054244	0.011713
Trial1	1	1	noBlindfold	clockwise	practice	Guided	1	-0.5	-0.5	28.6926	-0.5513	-1.45	-1.3	0.801643070574671	-0.0058977	-0.028849	0.0081305
Trial1	1	1	noBlindfold	clockwise	practice	Guided	1	-0.5	-0.5	28.7126	-0.5513	-1.45	-1.3	0.801643070574671	-0.031215	0.026164	0.010039
Trial1	1	1	noBlindfold	clockwise	practice	Guided	1	-0.5	-0.5	28.7326	-0.5513	-1.45	-1.3	0.801643070574671	0.0012735	-0.0076901	-0.0093864
Trial1	1	1	noBlindfold	clockwise	practice	Guided	1	-0.5	-0.5	28.75261	-0.5513	-1.45	-1.3	0.801643070574671	-0.0068466	-0.011923	-0.004529
Trial1	1	1	noBlindfold	clockwise	practice	Guided	1	-0.5	-0.5	28.7726	-0.5513	-1.45	-1.3	0.801643070574671	-0.0097926	0.013468	-0.029529
Trial1	1	1	noBlindfold	clockwise	practice	Guided	1	-0.5	-0.5	28.7926	-0.5513	-1.45	-1.3	0.801643070574671	-0.018549	-0.0076926	0.0090888
Trial1	1	1	noBlindfold	clockwise	practice	Guided	1	-0.5	-0.5	28.81261	-0.55131	-1.45	-1.3	0.80164371144155	0.0067705	0.00077355	0.0071818
Trial1	1	1	noBlindfold	clockwise	practice	Guided	1	-0.5	-0.5	28.83261	-0.55131	-1.45	-1.3	0.80164371144155	-0.020455	0.026165	0.00033254
Trial1	1	1	noBlindfold	clockwise	practice	Guided	1	-0.5	-0.5	28.8526	-0.55131	-1.45	-1.3	0.80164371144155	0.026918	-0.0034584	-0.0070681
Trial1	1	1	noBlindfold	clockwise	practice	Guided	1	-0.5	-0.5	28.8726	-0.55131	-1.45	-1.3	0.80164371144155	-0.028256	0.00077372	-0.0071527
Trial1	1	1	noBlindfold	clockwise	practice	Guided	1	-0.5	-0.5	28.89261	-0.55131	-1.45	-1.3	0.80164371144155	-0.0091485	-0.007689	0.021114
Trial1	1	1	noBlindfold	clockwise	practice	Guided	1	-0.5	-0.5	28.9126	-0.55131	-1.45	-1.3	0.80164371144155	-0.013366	-0.0076887	0.021431
Trial1	1	1	noBlindfold	clockwise	practice	Guided	1	-0.5	-0.5	28.9326	-0.55131	-1.45	-1.3	0.80164371144155	-0.013366	-0.0076878	0.015938
Trial1	1	1	noBlindfold	clockwise	practice	Guided	1	-0.5	-0.5	28.95261	-0.55131	-1.45	-1.3	0.80164371144155	-0.0058808	0.021935	0.0081371
Trial1	1	1	noBlindfold	clockwise	practice	Guided	1	-0.5	-0.5	28.97261	-0.55131	-1.45	-1.3	0.80164371144155	0.0019248	-0.0034578	-0.00093854
Trial1	1	1	noBlindfold	clockwise	practice	Guided	1	-0.5	-0.5	28.9926	-0.55131	-1.45	-1.3	0.80164371144155	0.004554	-0.007687	-0.022354
Trial1	1	1	noBlindfold	clockwise	practice	Guided	1	-0.5	-0.5	29.0126	-0.55131	-1.45	-1.3	0.80164371144155	-0.012323	0.021937	-0.021079
Trial1	1	1	noBlindfold	clockwise	practice	Guided	1	-0.5	-0.5	29.03261	-0.55131	-1.45	-1.3	0.80164371144155	-0.024028	0.026166	0.0090951
Trial1	1	1	noBlindfold	clockwise	practice	Guided	1	-0.5	-0.5	29.0526	-0.55131	-1.45	-1.3	0.80164371144155	-0.010732	-0.037312	1.7602E-05
Trial1	1	1	noBlindfold	clockwise	practice	Guided	1	-0.5	-0.5	29.0726	-0.55131	-1.45	-1.3	0.80164371144155	0.011643	0.0092367	0.015306
Trial1	1	1	noBlindfold	clockwise	practice	Guided	1	-0.5	-0.5	29.09261	-0.55132	-1.45	-1.3	0.801644352433	-0.010091	-0.016155	0.0084601
Trial1	1	1	noBlindfold	clockwise	practice	Guided	1	-0.5	-0.5	29.11261	-0.55132	-1.45	-1.3	0.801644352433	-0.0058718	0.0092386	0.0081422
Trial1	1	1	noBlindfold	clockwise	practice	Guided	1	-0.5	-0.5	29.1326	-0.55132	-1.45	-1.3	0.801644352433	-0.019801	0.0092368	-0.0035647
Trial1	1	1	noBlindfold	clockwise	practice	Guided	1	-0.5	-0.5	29.1526	-0.55132	-1.45	-1.3	0.801644352433	-0.0013302	-0.011922	0.012041
Trial1	1	1	noBlindfold	clockwise	practice	Guided	1	-0.5	-0.5	29.17261	-0.55132	-1.45	-1.3	0.801644352433	-0.023701	0.026166	0.0026473
Trial1	1	1	noBlindfold	clockwise	practice	Guided	1	-0.5	-0.5	29.1926	-0.55132	-1.45	-1.3	0.801644352433	-0.0010084	0.013471	-0.012959
Trial1	1	1	noBlindfold	clockwise	practice	Guided	1	-0.5	-0.5	29.2126	-0.55132	-1.45	-1.3	0.801644352433	-0.0035514	0.01347	-0.017496
Trial1	1	1	noBlindfold	clockwise	practice	Guided	1	-0.5	-0.5	29.2326	-0.55132	-1.45	-1.3	0.801644352433	-0.004906	-0.01192	0.020802
Trial1	1	1	noBlindfold	clockwise	practice	Guided	1	-0.5	-0.5	29.25261	-0.55132	-1.45	-1.3	0.801644352433	-0.027276	-0.0034587	0.0055114
Trial1	1	1	noBlindfold	clockwise	practice	Guided	1	-0.5	-0.5	29.2726	-0.55132	-1.45	-1.3	0.801644352433	0.013971	-0.028849	-0.01033
Trial1	1	1	noBlindfold	clockwise	practice	Guided	1	-0.5	-0.5	29.2926	-0.55133	-1.45	-1.3	0.801644989732484	-0.019785	0.017702	-0.0077827
Trial1	1	1	noBlindfold	clockwise	practice	Guided	1	-0.5	-0.5	29.31261	-0.55133	-1.45	-1.3	0.801644989732484	0.010391	-0.0076895	-0.0015703
Trial1	1	1	noBlindfold	clockwise	practice	Guided	1	-0.5	-0.5	29.33261	-0.55133	-1.45	-1.3	0.801644989732484	0.0041796	0.0050058	0.028605
Trial1	1	1	noBlindfold	clockwise	practice	Guided	1	-0.5	-0.5	29.3526	-0.55133	-1.45	-1.3	0.801644989732484	-0.01978	0.00077339	-0.007784
Trial1	1	1	noBlindfold	clockwise	practice	Guided	1	-0.5	-0.5	29.3726	-0.55133	-1.45	-1.3	0.801644989732484	0.017564	0.009236	-0.019087
Trial1	1	1	noBlindfold	clockwise	practice	Guided	1	-0.5	-0.5	29.39261	-0.55133	-1.45	-1.3	0.801644989732484	0.013345	-0.0034571	0.002966
Trial1	1	1	noBlindfold	clockwise	practice	Guided	1	-0.5	-0.5	29.4126	-0.55133	-1.45	-1.3	0.801644989732484	0.0074526	0.0050069	0.015627
Trial1	1	1	noBlindfold	clockwise	practice	Guided	1	-0.5	-0.5	29.4326	-0.55133	-1.45	-1.3	0.801644989732484	-0.0032128	0.0050053	-0.013594
Trial1	1	1	noBlindfold	clockwise	practice	Guided	1	-0.5	-0.5	29.45261	-0.55133	-1.45	-1.3	0.801644989732484	0.01916	0.013471	2.1601E-05
Trial1	1	1	noBlindfold	clockwise	practice	Guided	1	-0.5	-0.5	29.47261	-0.55133	-1.45	-1.3	0.801644989732484	0.015258	0.017702	0.0065528
Trial1	1	1	noBlindfold	clockwise	practice	Guided	1	-0.5	-0.5	29.4926	-0.55134	-1.45	-1.3	0.801645630972333	0.0026021	0.013469	0.0075091
Trial1	1	1	noBlindfold	clockwise	practice	Guided	1	-0.5	-0.5	29.5126	-0.55134	-1.45	-1.3	0.801645630972333	0.0052332	0.017701	-0.013909
Trial1	1	1	noBlindfold	clockwise	practice	Guided	1	-0.5	-0.5	29.53261	-0.55134	-1.45	-1.3	0.801645630972333	-0.02303	-0.0034577	0.0051987
Trial1	1	1	noBlindfold	clockwise	practice	Guided	1	-0.5	-0.5	29.5526	-0.55134	-1.45	-1.3	0.801645630972333	-0.021436	0.047322	0.026298
Trial1	1	1	noBlindfold	clockwise	practice	Guided	1	-0.5	-0.5	29.5726	-0.55134	-1.45	-1.3	0.801645630972333	0.0032456	0.0050035	-0.00029362
Trial1	1	1	noBlindfold	clockwise	practice	Guided	1	-0.5	-0.5	29.59261	-0.55134	-1.45	-1.3	0.801645630972333	0.015271	0.0092338	0.006555
Trial1	1	1	noBlindfold	clockwise	practice	Guided	1	-0.5	-0.5	29.61261	-0.55134	-1.45	-1.3	0.801645630972333	-0.017851	0.0050008	0.01754
Trial1	1	1	noBlindfold	clockwise	practice	Guided	1	-0.5	-0.5	29.6326	-0.55134	-1.45	-1.3	0.801645630972333	0.011689	-0.007693	0.017539
Trial1	1	1	noBlindfold	clockwise	practice	Guided	1	-0.5	-0.5	29.6526	-0.55134	-1.45	-1.3	0.801645630972333	-0.035364	-0.011924	0.010373
Trial1	1	1	noBlindfold	clockwise	practice	Guided	1	-0.5	-0.5	29.67261	-0.55134	-1.45	-1.3	0.801645630972333	0.01623	-0.016154	0.019213
Trial1	1	1	noBlindfold	clockwise	practice	Guided	1	-0.5	-0.5	29.6926	-0.55134	-1.45	-1.3	0.801645630972333	-0.0067746	0.013469	-0.0045161
Trial1	1	1	noBlindfold	clockwise	practice	Guided	1	-0.5	-0.5	29.7126	-0.55135	-1.45	-1.3	0.80164627233675	-0.036629	-0.0076909	-0.0065063
Trial1	1	1	noBlindfold	clockwise	practice	Guided	1	-0.5	-0.5	29.7326	-0.55135	-1.45	-1.3	0.80164627233675	0.025398	0.00077146	-0.028157
Trial1	1	1	noBlindfold	clockwise	practice	Guided	1	-0.5	-0.5	29.75261	-0.55135	-1.45	-1.3	0.80164627233675	-0.0019126	0.017698	0.010141
Trial1	1	1	noBlindfold	clockwise	practice	Guided	1	-0.5	-0.5	29.7726	-0.55135	-1.45	-1.3	0.80164627233675	-0.0012749	0.013465	0.01205
Trial1	1	1	noBlindfold	clockwise	practice	Guided	1	-0.5	-0.5	29.7926	-0.55135	-1.45	-1.3	0.80164627233675	0.010433	0.00076778	-0.001563
Trial1	1	1	noBlindfold	clockwise	practice	Guided	1	-0.5	-0.5	29.81261	-0.55135	-1.45	-1.3	0.80164627233675	0.018236	-0.0076963	-0.010638
Trial1	1	1	noBlindfold	clockwise	practice	Guided	1	-0.5	-0.5	29.83261	-0.55135	-1.45	-1.3	0.80164627233675	-0.011619	0.00076757	0.0081516
Trial1	1	1	noBlindfold	clockwise	practice	Guided	1	-0.5	-0.5	29.8526	-0.55135	-1.45	-1.3	0.80164627233675	0.00040608	-0.01616	-0.022025
Trial1	1	1	noBlindfold	clockwise	practice	Guided	1	-0.5	-0.5	29.8726	-0.55135	-1.45	-1.3	0.80164627233675	-0.0080346	-0.0034646	-0.021386
Trial1	1	1	noBlindfold	clockwise	practice	Guided	1	-0.5	-0.5	29.89261	-0.55135	-1.45	-1.3	0.80164627233675	-0.01488	0.00076756	0.0029802
Trial1	1	1	noBlindfold	clockwise	practice	Guided	1	-0.5	-0.5	29.9126	-0.55135	-1.45	-1.3	0.80164627233675	0.014023	-0.01616	-0.010316
Trial1	1	1	noBlindfold	clockwise	practice	Guided	1	-0.5	-0.5	29.9326	-0.55135	-1.45	-1.3	0.80164627233675	-0.0045316	-0.0034649	0.0032999
Trial1	1	1	noBlindfold	clockwise	practice	Guided	1	-0.5	-0.5	29.95261	-0.55135	-1.45	-1.3	0.80164627233675	0.021189	-0.0034652	-0.02783
Trial1	1	1	noBlindfold	clockwise	practice	Guided	1	-0.5	-0.5	29.97261	-0.55135	-1.45	-1.3	0.80164627233675	0.0065362	0.00076488	0.0023481
Trial1	1	1	noBlindfold	clockwise	practice	Guided	1	-0.5	-0.5	29.9926	-0.55135	-1.45	-1.3	0.80164627233675	0.021506	0.0049971	-0.023606
Trial1	1	1	noBlindfold	clockwise	practice	Guided	1	-0.5	-0.5	30.0126	-0.55135	-1.45	-1.3	0.80164627233675	0.0052646	-0.020393	-0.013894
Trial1	1	1	noBlindfold	clockwise	practice	Guided	1	-0.5	-0.5	30.03261	-0.55135	-1.45	-1.3	0.80164627233675	-0.0015834	-0.0076968	-0.0048154
Trial1	1	1	noBlindfold	clockwise	practice	Guided	1	-0.5	-0.5	30.0526	-0.55136	-1.45	-1.3	0.801646913825737	0.014664	0.017696	-0.0018691
Trial1	1	1	noBlindfold	clockwise	practice	Guided	1	-0.5	-0.5	30.0726	-0.55136	-1.45	-1.3	0.801646913825737	0.001687	-0.028854	-0.0051328
Trial1	1	1	noBlindfold	clockwise	practice	Guided	1	-0.5	-0.5	30.09261	-0.55136	-1.45	-1.3	0.801646913825737	-0.022994	0.0050014	0.0052183
Trial1	1	1	noBlindfold	clockwise	practice	Guided	1	-0.5	-0.5	30.11261	-0.55136	-1.45	-1.3	0.801646913825737	0.0059109	0.013466	0.0026728
Trial1	1	1	noBlindfold	clockwise	practice	Guided	1	-0.5	-0.5	30.1326	-0.55136	-1.45	-1.3	0.801646913825737	-0.011287	0.0050016	-0.0096677
Trial1	1	1	noBlindfold	clockwise	practice	Guided	1	-0.5	-0.5	30.1526	-0.55136	-1.45	-1.3	0.801646913825737	0.01435	-0.0076931	-0.0060836
Trial1	1	1	noBlindfold	clockwise	practice	Guided	1	-0.5	-0.5	30.17261	-0.55136	-1.45	-1.3	0.801646913825737	0.01889	-0.0076925	-0.0083958
Trial1	1	1	noBlindfold	clockwise	practice	Guided	1	-0.5	-0.5	30.1926	-0.55136	-1.45	-1.3	0.801646913825737	0.010453	-0.037316	-0.001547
Trial1	1	1	noBlindfold	clockwise	practice	Guided	1	-0.5	-0.5	30.2126	-0.55136	-1.45	-1.3	0.801646913825737	0.0055987	-0.0034586	-0.009667
Trial1	1	1	noBlindfold	clockwise	practice	Guided	1	-0.5	-0.5	30.2326	-0.55136	-1.45	-1.3	0.801646913825737	0.00042544	0.013467	0.011752
Trial1	1	1	noBlindfold	clockwise	practice	Guided	1	-0.5	-0.5	30.25261	-0.55136	-1.45	-1.3	0.801646913825737	-0.031104	0.017699	0.010078
Trial1	1	1	noBlindfold	clockwise	practice	Guided	1	-0.5	-0.5	30.2726	-0.55137	-1.45	-1.3	0.801647555439292	-0.014859	-0.0034604	0.0003675
Trial1	1	1	noBlindfold	clockwise	practice	Guided	1	-0.5	-0.5	30.2926	-0.55137	-1.45	-1.3	0.801647555439292	-0.0070535	0.0050053	-0.0087076
Trial1	1	1	noBlindfold	clockwise	practice	Guided	1	-0.5	-0.5	30.31261	-0.55137	-1.45	-1.3	0.801647555439292	-0.014857	-0.028848	0.00036873
Trial1	1	1	noBlindfold	clockwise	practice	Guided	1	-0.5	-0.5	30.33261	-0.55137	-1.45	-1.3	0.801647555439292	-0.016448	0.0092384	-0.02073
Trial1	1	1	noBlindfold	clockwise	practice	Guided	1	-0.5	-0.5	30.3526	-0.55137	-1.45	-1.3	0.801647555439292	-0.0005238	0.01347	-0.034661
Trial1	1	1	noBlindfold	clockwise	practice	Guided	1	-0.5	-0.5	30.3726	-0.55137	-1.45	-1.3	0.801647555439292	-0.044714	-0.0034548	-0.0016229
Trial1	1	1	noBlindfold	clockwise	practice	Guided	1	-0.5	-0.5	30.39261	-0.55137	-1.45	-1.3	0.801647555439292	-0.0060965	0.051559	0.0088127
Trial1	1	1	noBlindfold	clockwise	practice	Guided	1	-0.5	-0.5	30.4126	-0.55137	-1.45	-1.3	0.801647555439292	-0.013814	-0.016151	-0.042143
Trial1	1	1	noBlindfold	clockwise	practice	Guided	1	-0.5	-0.5	30.4326	-0.55137	-1.45	-1.3	0.801647555439292	-0.0067307	0.021935	-0.02399
Trial1	1	1	noBlindfold	clockwise	practice	Guided	1	-0.5	-0.5	30.45261	-0.55137	-1.45	-1.3	0.801647555439292	-0.0018716	0.00077601	0.0036393
Trial1	1	1	noBlindfold	clockwise	practice	Guided	1	-0.5	-0.5	30.47261	-0.55137	-1.45	-1.3	0.801647555439292	0.0052963	0.0050065	-0.013875
Trial1	1	1	noBlindfold	clockwise	practice	Guided	1	-0.5	-0.5	30.4926	-0.55137	-1.45	-1.3	0.801647555439292	0.0040259	0.0050082	-0.033701
Trial1	1	1	noBlindfold	clockwise	practice	Guided	1	-0.5	-0.5	30.5126	-0.55137	-1.45	-1.3	0.801647555439292	-0.0031388	0.0050084	-0.013238
Trial1	1	1	noBlindfold	clockwise	practice	Guided	1	-0.5	-0.5	30.53261	-0.55138	-1.45	-1.3	0.801648193357178	0.0068939	0.0050093	0.007226
Trial1	1	1	noBlindfold	clockwise	practice	Guided	1	-0.5	-0.5	30.5526	-0.55138	-1.45	-1.3	0.801648193357178	0.024091	0.00077782	0.010175
Trial1	1	1	noBlindfold	clockwise	practice	Guided	1	-0.5	-0.5	30.5726	-0.55138	-1.45	-1.3	0.801648193357178	0.0091222	-0.0076854	0.036765
Trial1	1	1	noBlindfold	clockwise	practice	Guided	1	-0.5	-0.5	30.59261	-0.55138	-1.45	-1.3	0.801648193357178	0.0010851	-0.016149	-0.013551
Trial1	1	1	noBlindfold	clockwise	practice	Guided	1	-0.5	-0.5	30.61261	-0.55138	-1.45	-1.3	0.801648193357178	-0.014521	-0.0076843	0.0046028
Trial1	1	1	noBlindfold	clockwise	practice	Guided	1	-0.5	-0.5	30.6326	-0.55138	-1.45	-1.3	0.801648193357178	-0.02192	0.00078143	-0.037276
Trial1	1	1	noBlindfold	clockwise	practice	Guided	1	-0.5	-0.5	30.6526	-0.55138	-1.45	-1.3	0.801648193357178	0.013113	0.0092448	-0.039184
Trial1	1	1	noBlindfold	clockwise	practice	Guided	1	-0.5	-0.5	30.67261	-0.55138	-1.45	-1.3	0.801648193357178	0.027683	-0.0034508	0.0014228
Trial1	1	1	noBlindfold	clockwise	practice	Guided	1	-0.5	-0.5	30.6926	-0.55138	-1.45	-1.3	0.801648193357178	-0.0048029	0.017708	0.020848
Trial1	1	1	noBlindfold	clockwise	practice	Guided	1	-0.5	-0.5	30.7126	-0.55138	-1.45	-1.3	0.801648193357178	-0.015468	0.017708	-0.0080529
Trial1	1	1	noBlindfold	clockwise	practice	Guided	1	-0.5	-0.5	30.7326	-0.55138	-1.45	-1.3	0.801648193357178	-0.014194	0.00078169	0.010502
Trial1	1	1	noBlindfold	clockwise	practice	Guided	1	-0.5	-0.5	30.75261	-0.55138	-1.45	-1.3	0.801648193357178	0.0037252	0.0050146	-0.034962
Trial1	1	1	noBlindfold	clockwise	practice	Guided	1	-0.5	-0.5	30.7726	-0.55138	-1.45	-1.3	0.801648193357178	-0.0099721	0.00078234	-0.0044678
Trial1	1	1	noBlindfold	clockwise	practice	Guided	1	-0.5	-0.5	30.7926	-0.55138	-1.45	-1.3	0.801648193357178	-0.02422	0.017708	-0.011634
Trial1	1	1	noBlindfold	clockwise	practice	Guided	1	-0.5	-0.5	30.81261	-0.55139	-1.45	-1.3	0.801648835219128	0.03876	0.021937	0.010821
Trial1	1	1	noBlindfold	clockwise	practice	Guided	1	-0.5	-0.5	30.83261	-0.55139	-1.45	-1.3	0.801648835219128	-0.007974	-0.0034528	-0.017127
Trial1	1	1	noBlindfold	clockwise	practice	Guided	1	-0.5	-0.5	30.8526	-0.55139	-1.45	-1.3	0.801648835219128	-0.014187	0.0092441	0.0088296
Trial1	1	1	noBlindfold	clockwise	practice	Guided	1	-0.5	-0.5	30.8726	-0.55139	-1.45	-1.3	0.801648835219128	-0.013868	0.0092451	0.0017455
Trial1	1	1	noBlindfold	clockwise	practice	Guided	1	-0.5	-0.5	30.89261	-0.55139	-1.45	-1.3	0.801648835219128	0.0078712	0.0050162	0.019897
Trial1	1	1	noBlindfold	clockwise	practice	Guided	1	-0.5	-0.5	30.9126	-0.55139	-1.45	-1.3	0.801648835219128	-0.020312	0.00078437	-0.016171
Trial1	1	1	noBlindfold	clockwise	practice	Guided	1	-0.5	-0.5	30.9326	-0.55139	-1.45	-1.3	0.801648835219128	-0.019674	0.017711	-0.0077305
Trial1	1	1	noBlindfold	clockwise	practice	Guided	1	-0.5	-0.5	30.95261	-0.55139	-1.45	-1.3	0.801648835219128	-0.029385	0.013477	-0.010676
Trial1	1	1	noBlindfold	clockwise	practice	Guided	1	-0.5	-0.5	30.97261	-0.55139	-1.45	-1.3	0.801648835219128	0.018945	0.00078157	0.00039191
Trial1	1	1	noBlindfold	clockwise	practice	Guided	1	-0.5	-0.5	30.9926	-0.55139	-1.45	-1.3	0.801648835219128	-0.0060559	0.0092459	0.0039759
Trial1	1	1	noBlindfold	clockwise	practice	Guided	1	-0.5	-0.5	31.0126	-0.55139	-1.45	-1.3	0.801648835219128	-0.014176	-0.020378	-0.016806
Trial1	1	1	noBlindfold	clockwise	practice	Guided	1	-0.5	-0.5	31.03261	-0.55139	-1.45	-1.3	0.801648835219128	-0.018714	-0.0076831	0.0007089
Trial1	1	1	noBlindfold	clockwise	practice	Guided	1	-0.5	-0.5	31.0526	-0.55139	-1.45	-1.3	0.801648835219128	0.030014	0.0050138	-0.024207
Trial1	1	1	noBlindfold	clockwise	practice	Guided	1	-0.5	-0.5	31.0726	-0.55139	-1.45	-1.3	0.801648835219128	-0.032965	0.00078214	-0.022615
Trial1	1	1	noBlindfold	clockwise	practice	Guided	1	-0.5	-0.5	31.09261	-0.55139	-1.45	-1.3	0.801648835219128	0.018946	-0.007682	-0.0021512
Trial1	1	1	noBlindfold	clockwise	practice	Guided	1	-0.5	-0.5	31.11261	-0.55139	-1.45	-1.3	0.801648835219128	0.010509	-0.033074	-0.0015164
Trial1	1	1	noBlindfold	clockwise	practice	Guided	1	-0.5	-0.5	31.1326	-0.55139	-1.45	-1.3	0.801648835219128	0.00788	-0.02461	0.019905
Trial1	1	1	noBlindfold	clockwise	practice	Guided	1	-0.5	-0.5	31.1526	-0.55139	-1.45	-1.3	0.801648835219128	0.017994	0.0092442	-0.014809
Trial1	1	1	noBlindfold	clockwise	practice	Guided	1	-0.5	-0.5	31.17261	-0.55139	-1.45	-1.3	0.801648835219128	-0.0079608	0.017709	-0.021338
Trial1	1	1	noBlindfold	clockwise	practice	Guided	1	-0.5	-0.5	31.1926	-0.55139	-1.45	-1.3	0.801648835219128	-0.030733	-0.016144	0.01433
Trial1	1	1	noBlindfold	clockwise	practice	Guided	1	-0.5	-0.5	31.2126	-0.55139	-1.45	-1.3	0.801648835219128	-0.018391	-0.0076792	0.0091536
Trial1	1	1	noBlindfold	clockwise	practice	Guided	1	-0.5	-0.5	31.2326	-0.55139	-1.45	-1.3	0.801648835219128	0.0056547	-0.016143	0.012101
Trial1	1	1	noBlindfold	clockwise	practice	Guided	1	-0.5	-0.5	31.25261	-0.55139	-1.45	-1.3	0.801648835219128	-0.03917	-0.020375	0.014966
Trial1	1	1	noBlindfold	clockwise	practice	Guided	1	-0.5	-0.5	31.2726	-0.5514	-1.45	-1.3	0.801649477205647	0.0011214	0.017711	-0.013535
Trial1	1	1	noBlindfold	clockwise	practice	Guided	1	-0.5	-0.5	31.2926	-0.5514	-1.45	-1.3	0.801649477205647	-0.0054101	-0.0034491	0.012419
Trial1	1	1	noBlindfold	clockwise	practice	Guided	1	-0.5	-0.5	31.31261	-0.5514	-1.45	-1.3	0.801649477205647	0.0089244	-0.0034481	-0.0093169
Trial1	1	1	noBlindfold	clockwise	practice	Guided	1	-0.5	-0.5	31.33261	-0.5514	-1.45	-1.3	0.801649477205647	-0.0060442	0.00078511	0.0039802
Trial1	1	1	noBlindfold	clockwise	practice	Guided	1	-0.5	-0.5	31.3526	-0.5514	-1.45	-1.3	0.801649477205647	-0.0030979	0.00078397	-0.013217
Trial1	1	1	noBlindfold	clockwise	practice	Guided	1	-0.5	-0.5	31.3726	-0.5514	-1.45	-1.3	0.801649477205647	0.040059	-0.0076798	-0.0037388
Trial1	1	1	noBlindfold	clockwise	practice	Guided	1	-0.5	-0.5	31.39261	-0.5514	-1.45	-1.3	0.801649477205647	-0.040115	0.030406	0.0023065
Trial1	1	1	noBlindfold	clockwise	practice	Guided	1	-0.5	-0.5	31.4126	-0.5514	-1.45	-1.3	0.801649477205647	-0.015749	0.0050136	-0.012262
Trial1	1	1	noBlindfold	clockwise	practice	Guided	1	-0.5	-0.5	31.4326	-0.5514	-1.45	-1.3	0.801649477205647	0.0075797	-0.033072	0.0036644
Trial1	1	1	noBlindfold	clockwise	practice	Guided	1	-0.5	-0.5	31.45261	-0.5514	-1.45	-1.3	0.801649477205647	0.003042	-0.0034488	0.011787
Trial1	1	1	noBlindfold	clockwise	practice	Guided	1	-0.5	-0.5	31.47261	-0.55141	-1.45	-1.3	0.801650115494275	-0.0092958	0.017708	0.016961
Trial1	1	1	noBlindfold	clockwise	practice	Guided	1	-0.5	-0.5	31.4926	-0.55141	-1.45	-1.3	0.801650115494275	-0.0014084	0.013477	-0.047291
Trial1	1	1	noBlindfold	clockwise	practice	Guided	1	-0.5	-0.5	31.5126	-0.55141	-1.45	-1.3	0.801650115494275	0.0053587	-0.0034502	-0.013848
Trial1	1	1	noBlindfold	clockwise	practice	Guided	1	-0.5	-0.5	31.53261	-0.55141	-1.45	-1.3	0.801650115494275	0.0069502	-0.011915	0.0072524
Trial1	1	1	noBlindfold	clockwise	practice	Guided	1	-0.5	-0.5	31.5526	-0.55141	-1.45	-1.3	0.801650115494275	-0.022268	0.0007808	0.0137
Trial1	1	1	noBlindfold	clockwise	practice	Guided	1	-0.5	-0.5	31.5726	-0.55141	-1.45	-1.3	0.801650115494275	0.011174	-0.020378	-0.0099441
Trial1	1	1	noBlindfold	clockwise	practice	Guided	1	-0.5	-0.5	31.59261	-0.55141	-1.45	-1.3	0.801650115494275	-0.015098	-0.0076821	-0.00022943
Trial1	1	1	noBlindfold	clockwise	practice	Guided	1	-0.5	-0.5	31.61261	-0.55141	-1.45	-1.3	0.801650115494275	-0.0044294	-0.033071	0.015696
Trial1	1	1	noBlindfold	clockwise	practice	Guided	1	-0.5	-0.5	31.6326	-0.55141	-1.45	-1.3	0.801650115494275	0.026065	0.01348	0.068242
Trial1	1	1	noBlindfold	clockwise	practice	Guided	1	-0.5	-0.5	31.6526	-0.55141	-1.45	-1.3	0.801650115494275	-0.0050639	0.0050162	0.01665
Trial1	1	1	noBlindfold	clockwise	practice	Guided	1	-0.5	-0.5	31.67261	-0.55141	-1.45	-1.3	0.801650115494275	0.0060062	-0.0034456	-0.0038132
Trial1	1	1	noBlindfold	clockwise	practice	Guided	1	-0.5	-0.5	31.6926	-0.55141	-1.45	-1.3	0.801650115494275	-0.015093	0.026176	-0.003813
Trial1	1	1	noBlindfold	clockwise	practice	Guided	1	-0.5	-0.5	31.7126	-0.55141	-1.45	-1.3	0.801650115494275	0.013495	0.017712	-0.018701
Trial1	1	1	noBlindfold	clockwise	practice	Guided	1	-0.5	-0.5	31.7326	-0.55142	-1.45	-1.3	0.801650757729187	-0.010868	-0.016142	-0.0041303
Trial1	1	1	noBlindfold	clockwise	practice	Guided	1	-0.5	-0.5	31.75261	-0.55142	-1.45	-1.3	0.801650757729187	-0.0021898	0.00078492	0.05463
Trial1	1	1	noBlindfold	clockwise	practice	Guided	1	-0.5	-0.5	31.7726	-0.55142	-1.45	-1.3	0.801650757729187	-0.014449	0.00078372	-0.017107
Trial1	1	1	noBlindfold	clockwise	practice	Guided	1	-0.5	-0.5	31.7926	-0.55142	-1.45	-1.3	0.801650757729187	0.010236	-0.033069	-0.00572
Trial1	1	1	noBlindfold	clockwise	practice	Guided	1	-0.5	-0.5	31.81261	-0.55142	-1.45	-1.3	0.801650757729187	0.0099221	0.017712	-0.0099384
Trial1	1	1	noBlindfold	clockwise	practice	Guided	1	-0.5	-0.5	31.83261	-0.55142	-1.45	-1.3	0.801650757729187	0.013105	0.021942	0.032261
Trial1	1	1	noBlindfold	clockwise	practice	Guided	1	-0.5	-0.5	31.8526	-0.55142	-1.45	-1.3	0.801650757729187	-0.015077	-0.01191	-0.016468
Trial1	1	1	noBlindfold	clockwise	practice	Guided	1	-0.5	-0.5	31.8726	-0.55142	-1.45	-1.3	0.801650757729187	-0.010539	-0.016142	9.4215E-05
Trial1	1	1	noBlindfold	clockwise	practice	Guided	1	-0.5	-0.5	31.89261	-0.55142	-1.45	-1.3	0.801650757729187	-0.0060005	-0.016142	-0.0044464
Trial1	1	1	noBlindfold	clockwise	practice	Guided	1	-0.5	-0.5	31.9126	-0.55142	-1.45	-1.3	0.801650757729187	0.00244	0.0092485	0.0033576
Trial1	1	1	noBlindfold	clockwise	practice	Guided	1	-0.5	-0.5	31.9326	-0.55142	-1.45	-1.3	0.801650757729187	-0.01412	0.013481	0.0088493
Trial1	1	1	noBlindfold	clockwise	practice	Guided	1	-0.5	-0.5	31.95261	-0.55142	-1.45	-1.3	0.801650757729187	0.005707	-0.024606	-0.0096201
Trial1	1	1	noBlindfold	clockwise	practice	Guided	1	-0.5	-0.5	31.97261	-0.55142	-1.45	-1.3	0.801650757729187	0.011517	0.00078512	0.011163
Trial1	1	1	noBlindfold	clockwise	practice	Guided	1	-0.5	-0.5	31.9926	-0.55142	-1.45	-1.3	0.801650757729187	-0.0069532	-0.020372	0.029952
Trial1	1	1	noBlindfold	clockwise	practice	Guided	1	-0.5	-0.5	32.0126	-0.55142	-1.45	-1.3	0.801650757729187	-0.0024151	-0.011909	-0.0047613
Trial1	1	1	noBlindfold	clockwise	practice	Guided	1	-0.5	-0.5	32.03261	-0.55142	-1.45	-1.3	0.801650757729187	-0.0020968	0.013482	-0.00054149
Trial1	1	1	noBlindfold	clockwise	practice	Guided	1	-0.5	-0.5	32.0526	-0.55142	-1.45	-1.3	0.801650757729187	-0.019294	-0.045764	-0.0034882
Trial1	1	1	noBlindfold	clockwise	practice	Guided	1	-0.5	-0.5	32.0726	-0.55142	-1.45	-1.3	0.801650757729187	-0.0033688	0.0050189	0.019604
Trial1	1	1	noBlindfold	clockwise	practice	Guided	1	-0.5	-0.5	32.09261	-0.55142	-1.45	-1.3	0.801650757729187	-0.0020953	0.017715	-0.00053894
Trial1	1	1	noBlindfold	clockwise	practice	Guided	1	-0.5	-0.5	32.11261	-0.55143	-1.45	-1.3	0.801651400088666	-0.007587	-0.016142	-0.017096
Trial1	1	1	noBlindfold	clockwise	practice	Guided	1	-0.5	-0.5	32.1326	-0.55143	-1.45	-1.3	0.801651400088666	0.0024437	0.021944	-0.014147
Trial1	1	1	noBlindfold	clockwise	practice	Guided	1	-0.5	-0.5	32.1526	-0.55143	-1.45	-1.3	0.801651400088666	0.0021256	-0.024606	-0.00085157
Trial1	1	1	noBlindfold	clockwise	practice	Guided	1	-0.5	-0.5	32.17261	-0.55143	-1.45	-1.3	0.801651400088666	0.0063456	0.0050184	-0.0011726
Trial1	1	1	noBlindfold	clockwise	practice	Guided	1	-0.5	-0.5	32.1926	-0.55143	-1.45	-1.3	0.801651400088666	-0.002729	0.013483	-0.0089744
Trial1	1	1	noBlindfold	clockwise	practice	Guided	1	-0.5	-0.5	32.2126	-0.55143	-1.45	-1.3	0.801651400088666	0.0057114	0.017713	-0.0096092
Trial1	1	1	noBlindfold	clockwise	practice	Guided	1	-0.5	-0.5	32.2326	-0.55143	-1.45	-1.3	0.801651400088666	-0.015704	-0.0076774	-0.0086557
Trial1	1	1	noBlindfold	clockwise	practice	Guided	1	-0.5	-0.5	32.25261	-0.55143	-1.45	-1.3	0.801651400088666	0.018691	0.0050171	-0.0063452
Trial1	1	1	noBlindfold	clockwise	practice	Guided	1	-0.5	-0.5	32.2726	-0.55143	-1.45	-1.3	0.801651400088666	0.01901	-0.037301	0.0024147
Trial1	1	1	noBlindfold	clockwise	practice	Guided	1	-0.5	-0.5	32.2926	-0.55143	-1.45	-1.3	0.801651400088666	-0.024142	0.030407	-0.0041141
Trial1	1	1	noBlindfold	clockwise	practice	Guided	1	-0.5	-0.5	32.31261	-0.55143	-1.45	-1.3	0.801651400088666	-0.00957	0.017712	0.012765
Trial1	1	1	noBlindfold	clockwise	practice	Guided	1	-0.5	-0.5	32.33261	-0.55143	-1.45	-1.3	0.801651400088666	-0.018326	0.005016	0.0091814
Trial1	1	1	noBlindfold	clockwise	practice	Guided	1	-0.5	-0.5	32.3526	-0.55143	-1.45	-1.3	0.801651400088666	-0.011157	0.021943	0.0069528
Trial1	1	1	noBlindfold	clockwise	practice	Guided	1	-0.5	-0.5	32.3726	-0.55143	-1.45	-1.3	0.801651400088666	-0.0017586	0.051566	0.0036894
Trial1	1	1	noBlindfold	clockwise	practice	Guided	1	-0.5	-0.5	32.39261	-0.55144	-1.45	-1.3	0.801652042572712	-0.013146	-0.020374	0.021524
Trial1	1	1	noBlindfold	clockwise	practice	Guided	1	-0.5	-0.5	32.4126	-0.55144	-1.45	-1.3	0.801652042572712	-0.0027098	-0.028837	-0.0089658
Trial1	1	1	noBlindfold	clockwise	practice	Guided	1	-0.5	-0.5	32.4326	-0.55144	-1.45	-1.3	0.801652042572712	-0.016724	0.0092491	0.0036942
Trial1	1	1	noBlindfold	clockwise	practice	Guided	1	-0.5	-0.5	32.45261	-0.55144	-1.45	-1.3	0.801652042572712	-0.026436	-0.01191	0.0013832
Trial1	1	1	noBlindfold	clockwise	practice	Guided	1	-0.5	-0.5	32.47261	-0.55144	-1.45	-1.3	0.801652042572712	-0.0023881	-0.024605	-0.0047463
Trial1	1	1	noBlindfold	clockwise	practice	Guided	1	-0.5	-0.5	32.4926	-0.55144	-1.45	-1.3	0.801652042572712	0.01903	0.0050205	-0.0021163
Trial1	1	1	noBlindfold	clockwise	practice	Guided	1	-0.5	-0.5	32.5126	-0.55144	-1.45	-1.3	0.801652042572712	-0.0098715	-0.011908	0.0040126
Trial1	1	1	noBlindfold	clockwise	practice	Guided	1	-0.5	-0.5	32.53261	-0.55144	-1.45	-1.3	0.801652042572712	-0.01672	0.0050198	0.017946
Trial1	1	1	noBlindfold	clockwise	practice	Guided	1	-0.5	-0.5	32.5526	-0.55144	-1.45	-1.3	0.801652042572712	-0.016	0.017716	-0.01645
Trial1	1	1	noBlindfold	clockwise	practice	Guided	1	-0.5	-0.5	32.5726	-0.55144	-1.45	-1.3	0.801652042572712	-0.023799	0.00078834	0.0088702
Trial1	1	1	noBlindfold	clockwise	practice	Guided	1	-0.5	-0.5	32.59261	-0.55144	-1.45	-1.3	0.801652042572712	-0.0023804	-0.0076755	-0.0047436
Trial1	1	1	noBlindfold	clockwise	practice	Guided	1	-0.5	-0.5	32.61261	-0.55145	-1.45	-1.3	0.801652685181324	-0.0092262	-0.02037	0.016992
Trial1	1	1	noBlindfold	clockwise	practice	Guided	1	-0.5	-0.5	32.6326	-0.55145	-1.45	-1.3	0.801652685181324	-0.014082	0.0007899	0.008869
Trial1	1	1	noBlindfold	clockwise	practice	Guided	1	-0.5	-0.5	32.6526	-0.55145	-1.45	-1.3	0.801652685181324	0.019677	-0.0034415	-0.0011628
Trial1	1	1	noBlindfold	clockwise	practice	Guided	1	-0.5	-0.5	32.67261	-0.55145	-1.45	-1.3	0.801652685181324	-0.0046864	-0.007673	0.019619
Trial1	1	1	noBlindfold	clockwise	practice	Guided	1	-0.5	-0.5	32.6926	-0.55145	-1.45	-1.3	0.801652685181324	-0.0046859	-0.0076713	0.020892
Trial1	1	1	noBlindfold	clockwise	practice	Guided	1	-0.5	-0.5	32.7126	-0.55145	-1.45	-1.3	0.801652685181324	0.014188	-0.0034405	-0.010238
Trial1	1	1	noBlindfold	clockwise	practice	Guided	1	-0.5	-0.5	32.7326	-0.55145	-1.45	-1.3	0.801652685181324	-0.01567	-0.037293	0.0010664
Trial1	1	1	noBlindfold	clockwise	practice	Guided	1	-0.5	-0.5	32.75261	-0.55145	-1.45	-1.3	0.801652685181324	-0.036448	0.0092575	-0.0064173
Trial1	1	1	noBlindfold	clockwise	practice	Guided	1	-0.5	-0.5	32.7726	-0.55145	-1.45	-1.3	0.801652685181324	-0.0069075	-0.0076702	-0.0086439
Trial1	1	1	noBlindfold	clockwise	practice	Guided	1	-0.5	-0.5	32.7926	-0.55145	-1.45	-1.3	0.801652685181324	0.00089591	-0.020365	-0.01772
Trial1	1	1	noBlindfold	clockwise	practice	Guided	1	-0.5	-0.5	32.81261	-0.55145	-1.45	-1.3	0.801652685181324	0.0054338	-0.0076663	-0.013815
Trial1	1	1	noBlindfold	clockwise	practice	Guided	1	-0.5	-0.5	32.83261	-0.55145	-1.45	-1.3	0.801652685181324	-0.028643	0.00079836	-0.017717
Trial1	1	1	noBlindfold	clockwise	practice	Guided	1	-0.5	-0.5	32.8526	-0.55145	-1.45	-1.3	0.801652685181324	-0.0023682	-0.0034351	-0.0047389
Trial1	1	1	noBlindfold	clockwise	practice	Guided	1	-0.5	-0.5	32.8726	-0.55145	-1.45	-1.3	0.801652685181324	-0.0043585	0.026185	0.02512
Trial1	1	1	noBlindfold	clockwise	practice	Guided	1	-0.5	-0.5	32.89261	-0.55145	-1.45	-1.3	0.801652685181324	0.0015375	-0.007671	-0.0092764
Trial1	1	1	noBlindfold	clockwise	practice	Guided	1	-0.5	-0.5	32.9126	-0.55146	-1.45	-1.3	0.801653327914502	-0.021867	-0.0076709	0.017953
Trial1	1	1	noBlindfold	clockwise	practice	Guided	1	-0.5	-0.5	32.9326	-0.55146	-1.45	-1.3	0.801653327914502	0.0028155	0.00079111	0.0076066
Trial1	1	1	noBlindfold	clockwise	practice	Guided	1	-0.5	-0.5	32.95261	-0.55146	-1.45	-1.3	0.801653327914502	-0.031579	0.0050216	0.0017142
Trial1	1	1	noBlindfold	clockwise	practice	Guided	1	-0.5	-0.5	32.97261	-0.55146	-1.45	-1.3	0.801653327914502	0.0093469	0.0050218	-0.037136
Trial1	1	1	noBlindfold	clockwise	practice	Guided	1	-0.5	-0.5	32.9926	-0.55146	-1.45	-1.3	0.801653327914502	-0.011114	-0.02037	-0.0083134
Trial1	1	1	noBlindfold	clockwise	practice	Guided	1	-0.5	-0.5	33.0126	-0.55146	-1.45	-1.3	0.801653327914502	-0.0017178	-0.0076708	-0.030684
Trial1	1	1	noBlindfold	clockwise	practice	Guided	1	-0.5	-0.5	33.03261	-0.55146	-1.45	-1.3	0.801653327914502	0.0012289	0.013487	-0.013486
Trial1	1	1	noBlindfold	clockwise	practice	Guided	1	-0.5	-0.5	33.0526	-0.55146	-1.45	-1.3	0.801653327914502	-0.014694	-0.0034408	0.00044775
Trial1	1	1	noBlindfold	clockwise	practice	Guided	1	-0.5	-0.5	33.0726	-0.55146	-1.45	-1.3	0.801653327914502	0.0021845	0.0050216	-0.00082468
Trial1	1	1	noBlindfold	clockwise	practice	Guided	1	-0.5	-0.5	33.09261	-0.55146	-1.45	-1.3	0.801653327914502	0.0012307	0.013485	-0.013483
Trial1	1	1	noBlindfold	clockwise	practice	Guided	1	-0.5	-0.5	33.11261	-0.55146	-1.45	-1.3	0.801653327914502	-0.013738	-0.016139	0.0046694
Trial1	1	1	noBlindfold	clockwise	practice	Guided	1	-0.5	-0.5	33.1326	-0.55146	-1.45	-1.3	0.801653327914502	-0.01923	-0.024602	0.0098431
Trial1	1	1	noBlindfold	clockwise	practice	Guided	1	-0.5	-0.5	33.1526	-0.55146	-1.45	-1.3	0.801653327914502	-0.010788	0.0092514	-0.0040867
Trial1	1	1	noBlindfold	clockwise	practice	Guided	1	-0.5	-0.5	33.17261	-0.55146	-1.45	-1.3	0.801653327914502	0.01254	0.021946	0.026087
Trial1	1	1	noBlindfold	clockwise	practice	Guided	1	-0.5	-0.5	33.1926	-0.55146	-1.45	-1.3	0.801653327914502	0.0021913	0.034641	-0.00082215
Trial1	1	1	noBlindfold	clockwise	practice	Guided	1	-0.5	-0.5	33.2126	-0.55146	-1.45	-1.3	0.801653327914502	0.025519	-0.016141	0.027127
Trial1	1	1	noBlindfold	clockwise	practice	Guided	1	-0.5	-0.5	33.2326	-0.55146	-1.45	-1.3	0.801653327914502	-0.027029	-0.016143	0.0056292
Trial1	1	1	noBlindfold	clockwise	practice	Guided	1	-0.5	-0.5	33.25261	-0.55146	-1.45	-1.3	0.801653327914502	-3.4735E-05	-0.011909	-0.030676
Trial1	1	1	noBlindfold	clockwise	practice	Guided	1	-0.5	-0.5	33.2726	-0.55146	-1.45	-1.3	0.801653327914502	-0.0052899	-0.0034441	0.0040391
Trial1	1	1	noBlindfold	clockwise	practice	Guided	1	-0.5	-0.5	33.2926	-0.55147	-1.45	-1.3	0.801653966945344	0.021705	-0.01614	-0.023508
Trial1	1	1	noBlindfold	clockwise	practice	Guided	1	-0.5	-0.5	33.31261	-0.55147	-1.45	-1.3	0.801653966945344	0.0015599	-0.011912	-0.0092568
Trial1	1	1	noBlindfold	clockwise	practice	Guided	1	-0.5	-0.5	33.33261	-0.55147	-1.45	-1.3	0.801653966945344	0.0041055	0.017711	0.0245
Trial1	1	1	noBlindfold	clockwise	practice	Guided	1	-0.5	-0.5	33.3526	-0.55147	-1.45	-1.3	0.801653966945344	0.019395	0.00078451	0.020917
Trial1	1	1	noBlindfold	clockwise	practice	Guided	1	-0.5	-0.5	33.3726	-0.55147	-1.45	-1.3	0.801653966945344	-0.026703	-0.033071	0.0098472
Trial1	1	1	noBlindfold	clockwise	practice	Guided	1	-0.5	-0.5	33.39261	-0.55147	-1.45	-1.3	0.801653966945344	0.0233	-0.0034487	-0.0024111
Trial1	1	1	noBlindfold	clockwise	practice	Guided	1	-0.5	-0.5	33.4126	-0.55147	-1.45	-1.3	0.801653966945344	-0.019851	0.0050169	-0.011885
Trial1	1	1	noBlindfold	clockwise	practice	Guided	1	-0.5	-0.5	33.4326	-0.55147	-1.45	-1.3	0.801653966945344	0.037237	0.0050163	0.0082605
Trial1	1	1	noBlindfold	clockwise	practice	Guided	1	-0.5	-0.5	33.45261	-0.55147	-1.45	-1.3	0.801653966945344	-0.0052804	-0.016142	0.012481
Trial1	1	1	noBlindfold	clockwise	practice	Guided	1	-0.5	-0.5	33.47261	-0.55147	-1.45	-1.3	0.801653966945344	0.0073794	-0.01191	0.0069884
Trial1	1	1	noBlindfold	clockwise	practice	Guided	1	-0.5	-0.5	33.4926	-0.55147	-1.45	-1.3	0.801653966945344	0.010644	0.0092497	-0.001452
Trial1	1	1	noBlindfold	clockwise	practice	Guided	1	-0.5	-0.5	33.5126	-0.55147	-1.45	-1.3	0.801653966945344	-0.0078289	-0.0076768	-0.021279
Trial1	1	1	noBlindfold	clockwise	practice	Guided	1	-0.5	-0.5	33.53261	-0.55147	-1.45	-1.3	0.801653966945344	-0.038404	-0.0034452	0.023467
Trial1	1	1	noBlindfold	clockwise	practice	Guided	1	-0.5	-0.5	33.5526	-0.55147	-1.45	-1.3	0.801653966945344	-0.0016962	-0.020374	0.0037234
Trial1	1	1	noBlindfold	clockwise	practice	Guided	1	-0.5	-0.5	33.5726	-0.55147	-1.45	-1.3	0.801653966945344	-0.018894	-0.0076777	0.0007771
Trial1	1	1	noBlindfold	clockwise	practice	Guided	1	-0.5	-0.5	33.59261	-0.55147	-1.45	-1.3	0.801653966945344	-0.0055973	0.0050193	0.0082599
Trial1	1	1	noBlindfold	clockwise	practice	Guided	1	-0.5	-0.5	33.61261	-0.55147	-1.45	-1.3	0.801653966945344	-0.029959	-0.0034456	0.014389
Trial1	1	1	noBlindfold	clockwise	practice	Guided	1	-0.5	-0.5	33.6326	-0.55147	-1.45	-1.3	0.801653966945344	-0.017936	0.005015	0.013434
Trial1	1	1	noBlindfold	clockwise	practice	Guided	1	-0.5	-0.5	33.6526	-0.55147	-1.45	-1.3	0.801653966945344	-0.0098121	0.026176	0.0085791
Trial1	1	1	noBlindfold	clockwise	practice	Guided	1	-0.5	-0.5	33.67261	-0.55147	-1.45	-1.3	0.801653966945344	-0.0016901	-0.0034466	0.003723
Trial1	1	1	noBlindfold	clockwise	practice	Guided	1	-0.5	-0.5	33.6926	-0.55147	-1.45	-1.3	0.801653966945344	-0.0091753	0.013478	0.01702
Trial1	1	1	noBlindfold	clockwise	practice	Guided	1	-0.5	-0.5	33.7126	-0.55148	-1.45	-1.3	0.801654609926912	0.01782	-0.016142	-0.018968
Trial1	1	1	noBlindfold	clockwise	practice	Guided	1	-0.5	-0.5	33.7326	-0.55148	-1.45	-1.3	0.801654609926912	0.0028518	0.00078493	0.0076257
Trial1	1	1	noBlindfold	clockwise	practice	Guided	1	-0.5	-0.5	33.75261	-0.55148	-1.45	-1.3	0.801654609926912	-0.0078163	-0.0076784	-0.021276
Trial1	1	1	noBlindfold	clockwise	practice	Guided	1	-0.5	-0.5	33.7726	-0.55148	-1.45	-1.3	0.801654609926912	0.010655	0.0050179	-0.0014483
Trial1	1	1	noBlindfold	clockwise	practice	Guided	1	-0.5	-0.5	33.7926	-0.55148	-1.45	-1.3	0.801654609926912	0.027215	0.0050185	-0.0069395
Trial1	1	1	noBlindfold	clockwise	practice	Guided	1	-0.5	-0.5	33.81261	-0.55148	-1.45	-1.3	0.801654609926912	0.007391	0.00078744	0.011531
Trial1	1	1	noBlindfold	clockwise	practice	Guided	1	-0.5	-0.5	33.83261	-0.55148	-1.45	-1.3	0.801654609926912	-9.1904E-05	0.017713	0.024827
Trial1	1	1	noBlindfold	clockwise	practice	Guided	1	-0.5	-0.5	33.8526	-0.55148	-1.45	-1.3	0.801654609926912	-0.010759	-0.0076761	-0.0040756
Trial1	1	1	noBlindfold	clockwise	practice	Guided	1	-0.5	-0.5	33.8726	-0.55148	-1.45	-1.3	0.801654609926912	-0.03122	-0.016138	0.0059568
Trial1	1	1	noBlindfold	clockwise	practice	Guided	1	-0.5	-0.5	33.89261	-0.55148	-1.45	-1.3	0.801654609926912	0.00062901	-0.011905	-0.021908
Trial1	1	1	noBlindfold	clockwise	practice	Guided	1	-0.5	-0.5	33.9126	-0.55148	-1.45	-1.3	0.801654609926912	0.0080349	0.00078781	0.016074
Trial1	1	1	noBlindfold	clockwise	practice	Guided	1	-0.5	-0.5	33.9326	-0.55148	-1.45	-1.3	0.801654609926912	-0.013382	-0.016138	0.017346
Trial1	1	1	noBlindfold	clockwise	practice	Guided	1	-0.5	-0.5	33.95261	-0.55148	-1.45	-1.3	0.801654609926912	0.008355	-0.0076743	0.023241
Trial1	1	1	noBlindfold	clockwise	practice	Guided	1	-0.5	-0.5	33.97261	-0.55148	-1.45	-1.3	0.801654609926912	-0.035433	0.017716	-0.011236
Trial1	1	1	noBlindfold	clockwise	practice	Guided	1	-0.5	-0.5	33.9926	-0.55148	-1.45	-1.3	0.801654609926912	-0.039015	-0.011908	-0.00016966
Trial1	1	1	noBlindfold	clockwise	practice	Guided	1	-0.5	-0.5	34.0126	-0.55149	-1.45	-1.3	0.801655253033045	0.0067707	-0.011908	-0.00016735
Trial1	1	1	noBlindfold	clockwise	practice	Guided	1	-0.5	-0.5	34.03261	-0.55149	-1.45	-1.3	0.801655253033045	-0.017909	-0.016139	0.013446
Trial1	1	1	noBlindfold	clockwise	practice	Guided	1	-0.5	-0.5	34.0526	-0.55149	-1.45	-1.3	0.801655253033045	-0.015599	-0.016137	-0.012191
Trial1	1	1	noBlindfold	clockwise	practice	Guided	1	-0.5	-0.5	34.0726	-0.55149	-1.45	-1.3	0.801655253033045	0.01131	0.021948	0.0069987
Trial1	1	1	noBlindfold	clockwise	practice	Guided	1	-0.5	-0.5	34.09261	-0.55149	-1.45	-1.3	0.801655253033045	0.010992	-0.0076766	0.0027784
Trial1	1	1	noBlindfold	clockwise	practice	Guided	1	-0.5	-0.5	34.11261	-0.55149	-1.45	-1.3	0.801655253033045	0.0077269	-0.0034435	0.013846
Trial1	1	1	noBlindfold	clockwise	practice	Guided	1	-0.5	-0.5	34.1326	-0.55149	-1.45	-1.3	0.801655253033045	0.011948	-0.016139	0.015436
Trial1	1	1	noBlindfold	clockwise	practice	Guided	1	-0.5	-0.5	34.1526	-0.55149	-1.45	-1.3	0.801655253033045	-0.0085123	0.00078841	0.025467
Trial1	1	1	noBlindfold	clockwise	practice	Guided	1	-0.5	-0.5	34.17261	-0.55149	-1.45	-1.3	0.801655253033045	-0.019178	0.0050193	-0.0034359
Trial1	1	1	noBlindfold	clockwise	practice	Guided	1	-0.5	-0.5	34.1926	-0.55149	-1.45	-1.3	0.801655253033045	-0.0091436	0.0050202	0.028732
Trial1	1	1	noBlindfold	clockwise	practice	Guided	1	-0.5	-0.5	34.2126	-0.55149	-1.45	-1.3	0.801655253033045	-0.023392	0.0050219	-0.0031166
Trial1	1	1	noBlindfold	clockwise	practice	Guided	1	-0.5	-0.5	34.2326	-0.55149	-1.45	-1.3	0.801655253033045	0.0055108	-0.011906	-0.013783
Trial1	1	1	noBlindfold	clockwise	practice	Guided	1	-0.5	-0.5	34.25261	-0.55149	-1.45	-1.3	0.801655253033045	0.0061479	0.00078885	-0.0053435
Trial1	1	1	noBlindfold	clockwise	practice	Guided	1	-0.5	-0.5	34.2726	-0.5515	-1.45	-1.3	0.801655892434621	0.0080594	0.013485	0.019974
Trial1	1	1	noBlindfold	clockwise	practice	Guided	1	-0.5	-0.5	34.2926	-0.5515	-1.45	-1.3	0.801655892434621	-0.00069811	0.02618	0.016391
Trial1	1	1	noBlindfold	clockwise	practice	Guided	1	-0.5	-0.5	34.31261	-0.5515	-1.45	-1.3	0.801655892434621	0.015866	0.013483	0.02905
Trial1	1	1	noBlindfold	clockwise	practice	Guided	1	-0.5	-0.5	34.33261	-0.5515	-1.45	-1.3	0.801655892434621	0.014595	0.0050189	-0.0059816
Trial1	1	1	noBlindfold	clockwise	practice	Guided	1	-0.5	-0.5	34.3526	-0.5515	-1.45	-1.3	0.801655892434621	-0.010088	-0.020374	0.0043668
Trial1	1	1	noBlindfold	clockwise	practice	Guided	1	-0.5	-0.5	34.3726	-0.5515	-1.45	-1.3	0.801655892434621	-0.0049126	0.038874	0.016709
Trial1	1	1	noBlindfold	clockwise	practice	Guided	1	-0.5	-0.5	34.39261	-0.5515	-1.45	-1.3	0.801655892434621	-0.0038753	0.0050181	-0.026444
Trial1	1	1	noBlindfold	clockwise	practice	Guided	1	-0.5	-0.5	34.4126	-0.5515	-1.45	-1.3	0.801655892434621	-0.003238	0.00925	-0.017367
Trial1	1	1	noBlindfold	clockwise	practice	Guided	1	-0.5	-0.5	34.4326	-0.5515	-1.45	-1.3	0.801655892434621	0.010378	0.0092513	-0.005664
Trial1	1	1	noBlindfold	clockwise	practice	Guided	1	-0.5	-0.5	34.45261	-0.5515	-1.45	-1.3	0.801655892434621	0.02957	0.026177	-0.032573
Trial1	1	1	noBlindfold	clockwise	practice	Guided	1	-0.5	-0.5	34.47261	-0.5515	-1.45	-1.3	0.801655892434621	-0.029825	0.00078598	-0.032338
Trial1	1	1	noBlindfold	clockwise	practice	Guided	1	-0.5	-0.5	34.4926	-0.5515	-1.45	-1.3	0.801655892434621	0.028535	-0.0076771	0.036217
Trial1	1	1	noBlindfold	clockwise	practice	Guided	1	-0.5	-0.5	34.5126	-0.5515	-1.45	-1.3	0.801655892434621	0.011656	-0.011906	0.011217
Trial1	1	1	noBlindfold	clockwise	practice	Guided	1	-0.5	-0.5	34.53261	-0.5515	-1.45	-1.3	0.801655892434621	-0.0077699	-0.0034409	-0.021267
Trial1	1	1	noBlindfold	clockwise	practice	Guided	1	-0.5	-0.5	34.5526	-0.5515	-1.45	-1.3	0.801655892434621	-0.0077687	0.0092531	-0.0089245
Trial1	1	1	noBlindfold	clockwise	practice	Guided	1	-0.5	-0.5	34.5726	-0.5515	-1.45	-1.3	0.801655892434621	-0.013981	-0.028834	0.0089108
Trial1	1	1	noBlindfold	clockwise	practice	Guided	1	-0.5	-0.5	34.59261	-0.5515	-1.45	-1.3	0.801655892434621	0.007437	0.0050201	0.011538
Trial1	1	1	noBlindfold	clockwise	practice	Guided	1	-0.5	-0.5	34.61261	-0.5515	-1.45	-1.3	0.801655892434621	-0.023376	0.0050219	-0.00311
Trial1	1	1	noBlindfold	clockwise	practice	Guided	1	-0.5	-0.5	34.6326	-0.5515	-1.45	-1.3	0.801655892434621	0.00098933	-0.0034391	-0.017681
Trial1	1	1	noBlindfold	clockwise	practice	Guided	1	-0.5	-0.5	34.6526	-0.5515	-1.45	-1.3	0.801655892434621	0.012375	-0.0076709	-0.035513
Trial1	1	1	noBlindfold	clockwise	practice	Guided	1	-0.5	-0.5	34.67261	-0.5515	-1.45	-1.3	0.801655892434621	-0.015572	-0.016134	0.0089145
Trial1	1	1	noBlindfold	clockwise	practice	Guided	1	-0.5	-0.5	34.6926	-0.5515	-1.45	-1.3	0.801655892434621	0.018823	0.00079258	-0.010191
Trial1	1	1	noBlindfold	clockwise	practice	Guided	1	-0.5	-0.5	34.7126	-0.5515	-1.45	-1.3	0.801655892434621	0.017152	-0.028831	0.0079601
Trial1	1	1	noBlindfold	clockwise	practice	Guided	1	-0.5	-0.5	34.7326	-0.5515	-1.45	-1.3	0.801655892434621	-0.0035458	0.030414	-0.021577
Trial1	1	1	noBlindfold	clockwise	practice	Guided	1	-0.5	-0.5	34.75261	-0.55151	-1.45	-1.3	0.801656535789143	0.014926	-0.007671	-0.013136
Trial1	1	1	noBlindfold	clockwise	practice	Guided	1	-0.5	-0.5	34.7726	-0.55151	-1.45	-1.3	0.801656535789143	0.0012282	-0.0076704	0.041723
Trial1	1	1	noBlindfold	clockwise	practice	Guided	1	-0.5	-0.5	34.7926	-0.55151	-1.45	-1.3	0.801656535789143	-0.010076	0.0050253	0.003744
Trial1	1	1	noBlindfold	clockwise	practice	Guided	1	-0.5	-0.5	34.81261	-0.55151	-1.45	-1.3	0.801656535789143	0.014288	0.0092536	-0.010186
Trial1	1	1	noBlindfold	clockwise	practice	Guided	1	-0.5	-0.5	34.83261	-0.55151	-1.45	-1.3	0.801656535789143	-0.024644	-0.011907	-0.019981
Trial1	1	1	noBlindfold	clockwise	practice	Guided	1	-0.5	-0.5	34.8526	-0.55151	-1.45	-1.3	0.801656535789143	-0.022415	-0.020369	0.0095593
Trial1	1	1	noBlindfold	clockwise	practice	Guided	1	-0.5	-0.5	34.8726	-0.55151	-1.45	-1.3	0.801656535789143	-0.0097542	0.017717	0.007968
Trial1	1	1	noBlindfold	clockwise	practice	Guided	1	-0.5	-0.5	34.89261	-0.55151	-1.45	-1.3	0.801656535789143	0.01262	-0.0076734	0.01577
Trial1	1	1	noBlindfold	clockwise	practice	Guided	1	-0.5	-0.5	34.9126	-0.55151	-1.45	-1.3	0.801656535789143	0.0029078	0.0050222	0.0076496
Trial1	1	1	noBlindfold	clockwise	practice	Guided	1	-0.5	-0.5	34.9326	-0.55151	-1.45	-1.3	0.801656535789143	-0.010067	-0.016134	0.0043825
Trial1	1	1	noBlindfold	clockwise	practice	Guided	1	-0.5	-0.5	34.95261	-0.55151	-1.45	-1.3	0.801656535789143	0.0055379	0.013489	-0.011222
Trial1	1	1	noBlindfold	clockwise	practice	Guided	1	-0.5	-0.5	34.97261	-0.55151	-1.45	-1.3	0.801656535789143	0.0077659	0.017722	0.01577
Trial1	1	1	noBlindfold	clockwise	practice	Guided	1	-0.5	-0.5	34.9926	-0.55151	-1.45	-1.3	0.801656535789143	-0.012697	-0.016132	0.0021554
Trial1	1	1	noBlindfold	clockwise	practice	Guided	1	-0.5	-0.5	35.0126	-0.55151	-1.45	-1.3	0.801656535789143	-0.0048913	-0.016135	0.019035
Trial1	1	1	noBlindfold	clockwise	practice	Guided	1	-0.5	-0.5	35.03261	-0.55151	-1.45	-1.3	0.801656535789143	-0.033074	-0.024598	-0.019981
Trial1	1	1	noBlindfold	clockwise	practice	Guided	1	-0.5	-0.5	35.0526	-0.55151	-1.45	-1.3	0.801656535789143	-0.0055257	-0.00767	0.0082865
Trial1	1	1	noBlindfold	clockwise	practice	Guided	1	-0.5	-0.5	35.0726	-0.55151	-1.45	-1.3	0.801656535789143	0.030544	-0.011901	-0.019898
Trial1	1	1	noBlindfold	clockwise	practice	Guided	1	-0.5	-0.5	35.09261	-0.55151	-1.45	-1.3	0.801656535789143	0.030226	-0.024595	-0.024116
Trial1	1	1	noBlindfold	clockwise	practice	Guided	1	-0.5	-0.5	35.11261	-0.55151	-1.45	-1.3	0.801656535789143	0.015259	-0.033061	0.0024776
Trial1	1	1	noBlindfold	clockwise	practice	Guided	1	-0.5	-0.5	35.1326	-0.55151	-1.45	-1.3	0.801656535789143	-0.0016205	0.021955	0.0037504
Trial1	1	1	noBlindfold	clockwise	practice	Guided	1	-0.5	-0.5	35.1526	-0.55151	-1.45	-1.3	0.801656535789143	-0.0185	-0.007669	0.0050244
Trial1	1	1	noBlindfold	clockwise	practice	Guided	1	-0.5	-0.5	35.17261	-0.55152	-1.45	-1.3	0.801657179268228	-0.01364	-0.0034364	0.013146
Trial1	1	1	noBlindfold	clockwise	practice	Guided	1	-0.5	-0.5	35.1926	-0.55152	-1.45	-1.3	0.801657179268228	0.022747	-0.011901	-0.010818
Trial1	1	1	noBlindfold	clockwise	practice	Guided	1	-0.5	-0.5	35.2126	-0.55152	-1.45	-1.3	0.801657179268228	-0.0048817	-0.020365	0.016729
Trial1	1	1	noBlindfold	clockwise	practice	Guided	1	-0.5	-0.5	35.2326	-0.55152	-1.45	-1.3	0.801657179268228	0.036046	-0.0034385	-0.0033337
Trial1	1	1	noBlindfold	clockwise	practice	Guided	1	-0.5	-0.5	35.25261	-0.55152	-1.45	-1.3	0.801657179268228	-0.0064706	-0.016135	-0.00437
Trial1	1	1	noBlindfold	clockwise	practice	Guided	1	-0.5	-0.5	35.2726	-0.55152	-1.45	-1.3	0.801657179268228	-0.013956	0.0050242	0.016093
Trial1	1	1	noBlindfold	clockwise	practice	Guided	1	-0.5	-0.5	35.2926	-0.55152	-1.45	-1.3	0.801657179268228	0.013355	-0.011903	-0.022841
Trial1	1	1	noBlindfold	clockwise	practice	Guided	1	-0.5	-0.5	35.31261	-0.55152	-1.45	-1.3	0.801657179268228	0.01463	0.034645	0.0024781
Trial1	1	1	noBlindfold	clockwise	practice	Guided	1	-0.5	-0.5	35.33261	-0.55152	-1.45	-1.3	0.801657179268228	0.019806	0.038877	0.0001687
Trial1	1	1	noBlindfold	clockwise	practice	Guided	1	-0.5	-0.5	35.3526	-0.55152	-1.45	-1.3	0.801657179268228	0.004284	-0.003442	-0.030641
Trial1	1	1	noBlindfold	clockwise	practice	Guided	1	-0.5	-0.5	35.3726	-0.55152	-1.45	-1.3	0.801657179268228	-0.011321	-0.0076727	-0.012489
Trial1	1	1	noBlindfold	clockwise	practice	Guided	1	-0.5	-0.5	35.39261	-0.55152	-1.45	-1.3	0.801657179268228	0.010731	0.013487	-0.0072312
Trial1	1	1	noBlindfold	clockwise	practice	Guided	1	-0.5	-0.5	35.4126	-0.55152	-1.45	-1.3	0.801657179268228	0.015271	-0.0034391	0.0098854
Trial1	1	1	noBlindfold	clockwise	practice	Guided	1	-0.5	-0.5	35.4326	-0.55152	-1.45	-1.3	0.801657179268228	0.0071518	-0.011901	0.0073389
Trial1	1	1	noBlindfold	clockwise	practice	Guided	1	-0.5	-0.5	35.45261	-0.55152	-1.45	-1.3	0.801657179268228	0.014318	0.0050278	-0.010178
Trial1	1	1	noBlindfold	clockwise	practice	Guided	1	-0.5	-0.5	35.47261	-0.55152	-1.45	-1.3	0.801657179268228	-0.0012872	-0.024596	0.0079743
Trial1	1	1	noBlindfold	clockwise	practice	Guided	1	-0.5	-0.5	35.4926	-0.55152	-1.45	-1.3	0.801657179268228	-0.020393	0.013492	-0.023875
Trial1	1	1	noBlindfold	clockwise	practice	Guided	1	-0.5	-0.5	35.5126	-0.55152	-1.45	-1.3	0.801657179268228	-0.018483	0.013496	0.005026
Trial1	1	1	noBlindfold	clockwise	practice	Guided	1	-0.5	-0.5	35.53261	-0.55152	-1.45	-1.3	0.801657179268228	-0.033686	-0.0034302	0.010519
Trial1	1	1	noBlindfold	clockwise	practice	Guided	1	-0.5	-0.5	35.5526	-0.55153	-1.45	-1.3	0.801657822871878	0.015279	-0.0034279	-0.00014866
Trial1	1	1	noBlindfold	clockwise	practice	Guided	1	-0.5	-0.5	35.5726	-0.55153	-1.45	-1.3	0.801657822871878	-0.014258	0.043121	0.0047075
Trial1	1	1	noBlindfold	clockwise	practice	Guided	1	-0.5	-0.5	35.59261	-0.55153	-1.45	-1.3	0.801657822871878	-0.015531	0.00080314	-0.012171
Trial1	1	1	noBlindfold	clockwise	practice	Guided	1	-0.5	-0.5	35.61261	-0.55153	-1.45	-1.3	0.801657822871878	0.0029401	-0.024588	0.0076571
Trial1	1	1	noBlindfold	clockwise	practice	Guided	1	-0.5	-0.5	35.6326	-0.55153	-1.45	-1.3	0.801657822871878	-0.024927	0.026193	-0.024192
Trial1	1	1	noBlindfold	clockwise	practice	Guided	1	-0.5	-0.5	35.6526	-0.55153	-1.45	-1.3	0.801657822871878	0.0019853	0.005034	-0.0050022
Trial1	1	1	noBlindfold	clockwise	practice	Guided	1	-0.5	-0.5	35.67261	-0.55153	-1.45	-1.3	0.801657822871878	-0.014893	0.0050342	-0.0037274
Trial1	1	1	noBlindfold	clockwise	practice	Guided	1	-0.5	-0.5	35.6926	-0.55153	-1.45	-1.3	0.801657822871878	-0.013618	-0.0034307	-0.00014464
Trial1	1	1	noBlindfold	clockwise	practice	Guided	1	-0.5	-0.5	35.7126	-0.55153	-1.45	-1.3	0.801657822871878	0.00039845	0.000804	-0.026099
Trial1	1	1	noBlindfold	clockwise	practice	Guided	1	-0.5	-0.5	35.7326	-0.55153	-1.45	-1.3	0.801657822871878	-0.017116	0.00080607	-0.033264
Trial1	1	1	noBlindfold	clockwise	practice	Guided	1	-0.5	-0.5	35.75261	-0.55153	-1.45	-1.3	0.801657822871878	-0.030493	0.026195	0.014426
Trial1	1	1	noBlindfold	clockwise	practice	Guided	1	-0.5	-0.5	35.7726	-0.55153	-1.45	-1.3	0.801657822871878	-0.010666	0.01773	-0.004042
Trial1	1	1	noBlindfold	clockwise	practice	Guided	1	-0.5	-0.5	35.7926	-0.55153	-1.45	-1.3	0.801657822871878	-0.0064447	-0.028818	-0.023149
Trial1	1	1	noBlindfold	clockwise	practice	Guided	1	-0.5	-0.5	35.81261	-0.55153	-1.45	-1.3	0.801657822871878	-0.016475	-0.016121	-0.024823
Trial1	1	1	noBlindfold	clockwise	practice	Guided	1	-0.5	-0.5	35.83261	-0.55153	-1.45	-1.3	0.801657822871878	-0.0058057	0.017734	0.0040814
Trial1	1	1	noBlindfold	clockwise	practice	Guided	1	-0.5	-0.5	35.8526	-0.55153	-1.45	-1.3	0.801657822871878	-0.024677	-0.01612	0.035211
Trial1	1	1	noBlindfold	clockwise	practice	Guided	1	-0.5	-0.5	35.8726	-0.55153	-1.45	-1.3	0.801657822871878	-0.0025408	-0.020351	-0.0088972
Trial1	1	1	noBlindfold	clockwise	practice	Guided	1	-0.5	-0.5	35.89261	-0.55153	-1.45	-1.3	0.801657822871878	-0.0191	0.026199	-0.003404
Trial1	1	1	noBlindfold	clockwise	practice	Guided	1	-0.5	-0.5	35.9126	-0.55154	-1.45	-1.3	0.801658466600092	-0.0441	0.013505	0.0027264
Trial1	1	1	noBlindfold	clockwise	practice	Guided	1	-0.5	-0.5	35.9326	-0.55153	-1.45	-1.3	0.801657822871878	-0.0064398	0.0050405	-0.0030855
Trial1	1	1	noBlindfold	clockwise	practice	Guided	1	-0.5	-0.5	35.95261	-0.55154	-1.45	-1.3	0.801658466600092	-0.017507	-0.024583	0.017698
Trial1	1	1	noBlindfold	clockwise	practice	Guided	1	-0.5	-0.5	35.97261	-0.55154	-1.45	-1.3	0.801658466600092	0.0020011	0.0050396	-0.0049918
Trial1	1	1	noBlindfold	clockwise	practice	Guided	1	-0.5	-0.5	35.9926	-0.55154	-1.45	-1.3	0.801658466600092	0.018881	-0.0076559	-0.0062612
Trial1	1	1	noBlindfold	clockwise	practice	Guided	1	-0.5	-0.5	36.0126	-0.55154	-1.45	-1.3	0.801658466600092	-0.010338	-0.016118	0.00018713
Trial1	1	1	noBlindfold	clockwise	practice	Guided	1	-0.5	-0.5	36.03261	-0.55154	-1.45	-1.3	0.801658466600092	-0.015511	0.013506	-0.012156
Trial1	1	1	noBlindfold	clockwise	practice	Guided	1	-0.5	-0.5	36.0526	-0.55154	-1.45	-1.3	0.801658466600092	0.0062237	0.017736	-0.0053066
Trial1	1	1	noBlindfold	clockwise	practice	Guided	1	-0.5	-0.5	36.0726	-0.55154	-1.45	-1.3	0.801658466600092	-0.014872	0.013503	-0.0037162
Trial1	1	1	noBlindfold	clockwise	practice	Guided	1	-0.5	-0.5	36.09261	-0.55154	-1.45	-1.3	0.801658466600092	-0.010651	-0.016119	-0.011838
Trial1	1	1	noBlindfold	clockwise	practice	Guided	1	-0.5	-0.5	36.11261	-0.55154	-1.45	-1.3	0.801658466600092	0.0013759	-0.0034241	0.0015391
Trial1	1	1	noBlindfold	clockwise	practice	Guided	1	-0.5	-0.5	36.1326	-0.55154	-1.45	-1.3	0.801658466600092	-0.049896	0.013504	-0.018048
Trial1	1	1	noBlindfold	clockwise	practice	Guided	1	-0.5	-0.5	36.1526	-0.55154	-1.45	-1.3	0.801658466600092	0.01332	-0.033047	0.032352
Trial1	1	1	noBlindfold	clockwise	practice	Guided	1	-0.5	-0.5	36.17261	-0.55154	-1.45	-1.3	0.801658466600092	-0.018446	0.0050393	0.016426
Trial1	1	1	noBlindfold	clockwise	practice	Guided	1	-0.5	-0.5	36.1926	-0.55154	-1.45	-1.3	0.801658466600092	-0.0070604	-0.02035	0.014117
Trial1	1	1	noBlindfold	clockwise	practice	Guided	1	-0.5	-0.5	36.2126	-0.55155	-1.45	-1.3	0.801659110452869	-0.019717	-0.020349	-0.011837
Trial1	1	1	noBlindfold	clockwise	practice	Guided	1	-0.5	-0.5	36.2326	-0.55155	-1.45	-1.3	0.801659110452869	-0.0018817	0.017736	-0.00045008
Trial1	1	1	noBlindfold	clockwise	practice	Guided	1	-0.5	-0.5	36.25261	-0.55155	-1.45	-1.3	0.801659110452869	-0.015496	-0.003422	-0.012154
Trial1	1	1	noBlindfold	clockwise	practice	Guided	1	-0.5	-0.5	36.2726	-0.55155	-1.45	-1.3	0.801659110452869	-0.027199	0.017738	0.0014605
Trial1	1	1	noBlindfold	clockwise	practice	Guided	1	-0.5	-0.5	36.2926	-0.55155	-1.45	-1.3	0.801659110452869	0.0071969	0.013503	0.0073549
Trial1	1	1	noBlindfold	clockwise	practice	Guided	1	-0.5	-0.5	36.31261	-0.55155	-1.45	-1.3	0.801659110452869	-0.01127	0.0092702	-0.01247
Trial1	1	1	noBlindfold	clockwise	practice	Guided	1	-0.5	-0.5	36.33261	-0.55155	-1.45	-1.3	0.801659110452869	-0.025917	0.013504	0.018342
Trial1	1	1	noBlindfold	clockwise	practice	Guided	1	-0.5	-0.5	36.3526	-0.55155	-1.45	-1.3	0.801659110452869	0.01891	-0.028813	-0.0062591
Trial1	1	1	noBlindfold	clockwise	practice	Guided	1	-0.5	-0.5	36.3726	-0.55155	-1.45	-1.3	0.801659110452869	0.0098331	-0.020349	-0.01406
Trial1	1	1	noBlindfold	clockwise	practice	Guided	1	-0.5	-0.5	36.39261	-0.55155	-1.45	-1.3	0.801659110452869	0.0020304	-0.011884	-0.0049841
Trial1	1	1	noBlindfold	clockwise	practice	Guided	1	-0.5	-0.5	36.4126	-0.55155	-1.45	-1.3	0.801659110452869	-0.013575	-0.011883	-0.0095221
Trial1	1	1	noBlindfold	clockwise	practice	Guided	1	-0.5	-0.5	36.4326	-0.55155	-1.45	-1.3	0.801659110452869	-0.022648	-0.011881	0.0005114
Trial1	1	1	noBlindfold	clockwise	practice	Guided	1	-0.5	-0.5	36.45261	-0.55156	-1.45	-1.3	0.801659750596642	0.0039446	-0.011879	0.020337
Trial1	1	1	noBlindfold	clockwise	practice	Guided	1	-0.5	-0.5	36.47261	-0.55156	-1.45	-1.3	0.801659750596642	-0.009985	0.0050477	0.0044124
Trial1	1	1	noBlindfold	clockwise	practice	Guided	1	-0.5	-0.5	36.4926	-0.55156	-1.45	-1.3	0.801659750596642	-0.019057	-0.028806	-0.0033902
Trial1	1	1	noBlindfold	clockwise	practice	Guided	1	-0.5	-0.5	36.5126	-0.55156	-1.45	-1.3	0.801659750596642	0.010481	0.013511	-0.0056175
Trial1	1	1	noBlindfold	clockwise	practice	Guided	1	-0.5	-0.5	36.53261	-0.55156	-1.45	-1.3	0.801659750596642	0.016293	-0.0034173	0.015165
Trial1	1	1	noBlindfold	clockwise	practice	Guided	1	-0.5	-0.5	36.5526	-0.55156	-1.45	-1.3	0.801659750596642	0.00013395	0.005047	-0.030297
Trial1	1	1	noBlindfold	clockwise	practice	Guided	1	-0.5	-0.5	36.5726	-0.55156	-1.45	-1.3	0.801659750596642	-0.00090112	0.017741	0.012219
Trial1	1	1	noBlindfold	clockwise	practice	Guided	1	-0.5	-0.5	36.59261	-0.55156	-1.45	-1.3	0.801659750596642	-0.0018548	0.0008116	0.0089558
Trial1	1	1	noBlindfold	clockwise	practice	Guided	1	-0.5	-0.5	36.61261	-0.55156	-1.45	-1.3	0.801659750596642	0.0043585	-0.0076468	-0.030613
Trial1	1	1	noBlindfold	clockwise	practice	Guided	1	-0.5	-0.5	36.6326	-0.55156	-1.45	-1.3	0.801659750596642	0.0001378	0.00081603	-0.030293
Trial1	1	1	noBlindfold	clockwise	practice	Guided	1	-0.5	-0.5	36.6526	-0.55156	-1.45	-1.3	0.801659750596642	-0.00057981	-0.016111	0.016443
Trial1	1	1	noBlindfold	clockwise	practice	Guided	1	-0.5	-0.5	36.67261	-0.55156	-1.45	-1.3	0.801659750596642	0.0062684	0.0092801	-0.013095
Trial1	1	1	noBlindfold	clockwise	practice	Guided	1	-0.5	-0.5	36.6926	-0.55156	-1.45	-1.3	0.801659750596642	0.037719	0.0092788	0.0044237
Trial1	1	1	noBlindfold	clockwise	practice	Guided	1	-0.5	-0.5	36.7126	-0.55156	-1.45	-1.3	0.801659750596642	-0.0021671	-0.0076476	-0.0046539
Trial1	1	1	noBlindfold	clockwise	practice	Guided	1	-0.5	-0.5	36.7326	-0.55157	-1.45	-1.3	0.801660394697804	0.010411	0.013512	0.049567
Trial1	1	1	noBlindfold	clockwise	practice	Guided	1	-0.5	-0.5	36.75261	-0.55157	-1.45	-1.3	0.801660394697804	-0.01156	0.0050499	-0.016677
Trial1	1	1	noBlindfold	clockwise	practice	Guided	1	-0.5	-0.5	36.7726	-0.55157	-1.45	-1.3	0.801660394697804	0.018933	-0.020341	-0.0062446
Trial1	1	1	noBlindfold	clockwise	practice	Guided	1	-0.5	-0.5	36.7926	-0.55157	-1.45	-1.3	0.801660394697804	-0.011559	0.013513	-0.027743
Trial1	1	1	noBlindfold	clockwise	practice	Guided	1	-0.5	-0.5	36.81261	-0.55157	-1.45	-1.3	0.801660394697804	0.0043724	-0.0076478	-0.029013
Trial1	1	1	noBlindfold	clockwise	practice	Guided	1	-0.5	-0.5	36.83261	-0.55157	-1.45	-1.3	0.801660394697804	-0.019037	0.013514	-0.0049642
Trial1	1	1	noBlindfold	clockwise	practice	Guided	1	-0.5	-0.5	36.8526	-0.55157	-1.45	-1.3	0.801660394697804	-0.052157	-0.0034119	0.0076151
Trial1	1	1	noBlindfold	clockwise	practice	Guided	1	-0.5	-0.5	36.8726	-0.55157	-1.45	-1.3	0.801660394697804	0.014089	-0.016108	-0.014356
Trial1	1	1	noBlindfold	clockwise	practice	Guided	1	-0.5	-0.5	36.89261	-0.55157	-1.45	-1.3	0.801660394697804	-0.052791	0.0092783	-0.0053619
Trial1	1	1	noBlindfold	clockwise	practice	Guided	1	-0.5	-0.5	36.9126	-0.55157	-1.45	-1.3	0.801660394697804	-0.01091	0.021977	-0.0082234
Trial1	1	1	noBlindfold	clockwise	practice	Guided	1	-0.5	-0.5	36.9326	-0.55157	-1.45	-1.3	0.801660394697804	-0.002471	-0.0034157	-0.0088581
Trial1	1	1	noBlindfold	clockwise	practice	Guided	1	-0.5	-0.5	36.95261	-0.55157	-1.45	-1.3	0.801660394697804	0.0072419	0.00081613	0.0073865
Trial1	1	1	noBlindfold	clockwise	practice	Guided	1	-0.5	-0.5	36.97261	-0.55157	-1.45	-1.3	0.801660394697804	0.016956	-0.016112	0.02363
Trial1	1	1	noBlindfold	clockwise	practice	Guided	1	-0.5	-0.5	36.9926	-0.55157	-1.45	-1.3	0.801660394697804	0.012817	0.03467	-0.031227
Trial1	1	1	noBlindfold	clockwise	practice	Guided	1	-0.5	-0.5	37.0126	-0.55157	-1.45	-1.3	0.801660394697804	-0.018394	0.013513	0.0050771
Trial1	1	1	noBlindfold	clockwise	practice	Guided	1	-0.5	-0.5	37.03261	-0.55157	-1.45	-1.3	0.801660394697804	-0.0060514	0.021977	-9.4817E-05
Trial1	1	1	noBlindfold	clockwise	practice	Guided	1	-0.5	-0.5	37.0526	-0.55158	-1.45	-1.3	0.801661038923528	-0.0066857	0.0092831	-0.0085357
Trial1	1	1	noBlindfold	clockwise	practice	Guided	1	-0.5	-0.5	37.0726	-0.55158	-1.45	-1.3	0.801661038923528	0.020545	0.0050525	0.014875
Trial1	1	1	noBlindfold	clockwise	practice	Guided	1	-0.5	-0.5	37.09261	-0.55158	-1.45	-1.3	0.801661038923528	-0.0093126	-0.049961	0.012883
Trial1	1	1	noBlindfold	clockwise	practice	Guided	1	-0.5	-0.5	37.11261	-0.55158	-1.45	-1.3	0.801661038923528	-0.018705	0.021985	-0.013072
Trial1	1	1	noBlindfold	clockwise	practice	Guided	1	-0.5	-0.5	37.1326	-0.55158	-1.45	-1.3	0.801661038923528	-0.012811	-0.0076352	-0.033531
Trial1	1	1	noBlindfold	clockwise	practice	Guided	1	-0.5	-0.5	37.1526	-0.55158	-1.45	-1.3	0.801661038923528	0.030342	-0.016099	-0.024053
Trial1	1	1	noBlindfold	clockwise	practice	Guided	1	-0.5	-0.5	37.17261	-0.55158	-1.45	-1.3	0.801661038923528	-0.028099	0.034682	-0.011157
Trial1	1	1	noBlindfold	clockwise	practice	Guided	1	-0.5	-0.5	37.1926	-0.55158	-1.45	-1.3	0.801661038923528	-0.013847	0.02622	0.0089876
Trial1	1	1	noBlindfold	clockwise	practice	Guided	1	-0.5	-0.5	37.2126	-0.55158	-1.45	-1.3	0.801661038923528	0.0050253	0.013526	-0.022143
Trial1	1	1	noBlindfold	clockwise	practice	Guided	1	-0.5	-0.5	37.2326	-0.55158	-1.45	-1.3	0.801661038923528	0.016332	-0.024559	0.015201
Trial1	1	1	noBlindfold	clockwise	practice	Guided	1	-0.5	-0.5	37.25261	-0.55158	-1.45	-1.3	0.801661038923528	-0.019338	-0.024559	-0.0075697
Trial1	1	1	noBlindfold	clockwise	practice	Guided	1	-0.5	-0.5	37.2726	-0.55158	-1.45	-1.3	0.801661038923528	-0.038443	0.017759	-0.035833
Trial1	1	1	noBlindfold	clockwise	practice	Guided	1	-0.5	-0.5	37.2926	-0.55158	-1.45	-1.3	0.801661038923528	-0.011533	-0.016095	-0.016643
Trial1	1	1	noBlindfold	clockwise	practice	Guided	1	-0.5	-0.5	37.31261	-0.55158	-1.45	-1.3	0.801661038923528	0.017689	0.013529	-0.02309
Trial1	1	1	noBlindfold	clockwise	practice	Guided	1	-0.5	-0.5	37.33261	-0.55158	-1.45	-1.3	0.801661038923528	-0.0034098	-0.016094	0.00032044
Trial1	1	1	noBlindfold	clockwise	practice	Guided	1	-0.5	-0.5	37.3526	-0.55158	-1.45	-1.3	0.801661038923528	-0.0011811	0.017761	0.0080431
Trial1	1	1	noBlindfold	clockwise	practice	Guided	1	-0.5	-0.5	37.3726	-0.55158	-1.45	-1.3	0.801661038923528	0.0069407	0.00083405	-0.0049368
Trial1	1	1	noBlindfold	clockwise	practice	Guided	1	-0.5	-0.5	37.39261	-0.55158	-1.45	-1.3	0.801661038923528	-0.013205	0.009297	0.017434
Trial1	1	1	noBlindfold	clockwise	practice	Guided	1	-0.5	-0.5	37.4126	-0.55158	-1.45	-1.3	0.801661038923528	0.010843	-0.0076293	-0.0013565
Trial1	1	1	noBlindfold	clockwise	practice	Guided	1	-0.5	-0.5	37.4326	-0.55158	-1.45	-1.3	0.801661038923528	0.016655	0.0008362	0.019424
Trial1	1	1	noBlindfold	clockwise	practice	Guided	1	-0.5	-0.5	37.45261	-0.55158	-1.45	-1.3	0.801661038923528	-0.01734	-0.024556	-0.037427
Trial1	1	1	noBlindfold	clockwise	practice	Guided	1	-0.5	-0.5	37.47261	-0.55158	-1.45	-1.3	0.801661038923528	0.0027231	0.013531	0.0034968
Trial1	1	1	noBlindfold	clockwise	practice	Guided	1	-0.5	-0.5	37.4926	-0.55159	-1.45	-1.3	0.801661679438027	-0.0096158	-0.033018	0.0086735
Trial1	1	1	noBlindfold	clockwise	practice	Guided	1	-0.5	-0.5	37.5126	-0.55159	-1.45	-1.3	0.801661679438027	0.018013	0.026227	-0.018874
Trial1	1	1	noBlindfold	clockwise	practice	Guided	1	-0.5	-0.5	37.53261	-0.55159	-1.45	-1.3	0.801661679438027	0.011804	0.013533	0.011303
Trial1	1	1	noBlindfold	clockwise	practice	Guided	1	-0.5	-0.5	37.5526	-0.55159	-1.45	-1.3	0.801661679438027	0.0053574	0.017764	-0.017917
Trial1	1	1	noBlindfold	clockwise	practice	Guided	1	-0.5	-0.5	37.5726	-0.55159	-1.45	-1.3	0.801661679438027	-0.01805	0.038924	0.0093118
Trial1	1	1	noBlindfold	clockwise	practice	Guided	1	-0.5	-0.5	37.59261	-0.55159	-1.45	-1.3	0.801661679438027	-0.0021254	0.0050684	-0.004619
Trial1	1	1	noBlindfold	clockwise	practice	Guided	1	-0.5	-0.5	37.61261	-0.55159	-1.45	-1.3	0.801661679438027	0.016027	-0.016091	0.010988
Trial1	1	1	noBlindfold	clockwise	practice	Guided	1	-0.5	-0.5	37.6326	-0.55159	-1.45	-1.3	0.801661679438027	0.014118	-0.033019	-0.014331
Trial1	1	1	noBlindfold	clockwise	practice	Guided	1	-0.5	-0.5	37.6526	-0.55159	-1.45	-1.3	0.801661679438027	-0.016692	-0.028783	-0.028981
Trial1	1	1	noBlindfold	clockwise	practice	Guided	1	-0.5	-0.5	37.67261	-0.55159	-1.45	-1.3	0.801661679438027	-0.009607	-0.011855	0.0086793
Trial1	1	1	noBlindfold	clockwise	practice	Guided	1	-0.5	-0.5	37.6926	-0.55159	-1.45	-1.3	0.801661679438027	0.008227	0.0050702	-0.0065256
Trial1	1	1	noBlindfold	clockwise	practice	Guided	1	-0.5	-0.5	37.7126	-0.55159	-1.45	-1.3	0.801661679438027	-0.0044307	-0.016088	-7.7422E-05
Trial1	1	1	noBlindfold	clockwise	practice	Guided	1	-0.5	-0.5	37.7326	-0.55159	-1.45	-1.3	0.801661679438027	-0.043681	0.0050729	0.0070073
Trial1	1	1	noBlindfold	clockwise	practice	Guided	1	-0.5	-0.5	37.75261	-0.55159	-1.45	-1.3	0.801661679438027	-0.0060203	-0.016087	-7.7738E-05
Trial1	1	1	noBlindfold	clockwise	practice	Guided	1	-0.5	-0.5	37.7726	-0.55159	-1.45	-1.3	0.801661679438027	0.0092685	0.0050746	-0.022449
Trial1	1	1	noBlindfold	clockwise	practice	Guided	1	-0.5	-0.5	37.7926	-0.55159	-1.45	-1.3	0.801661679438027	-0.031658	0.013541	-0.0023855
Trial1	1	1	noBlindfold	clockwise	practice	Guided	1	-0.5	-0.5	37.81261	-0.55159	-1.45	-1.3	0.801661679438027	-0.018041	0.022003	-0.026986
Trial1	1	1	noBlindfold	clockwise	practice	Guided	1	-0.5	-0.5	37.83261	-0.55159	-1.45	-1.3	0.801661679438027	0.001149	-0.0076177	-0.01759
Trial1	1	1	noBlindfold	clockwise	practice	Guided	1	-0.5	-0.5	37.8526	-0.55159	-1.45	-1.3	0.801661679438027	-0.02226	-0.028775	0.0096388
Trial1	1	1	noBlindfold	clockwise	practice	Guided	1	-0.5	-0.5	37.8726	-0.55159	-1.45	-1.3	0.801661679438027	0.0021033	0.03047	-0.0049312
Trial1	1	1	noBlindfold	clockwise	practice	Guided	1	-0.5	-0.5	37.89261	-0.55159	-1.45	-1.3	0.801661679438027	-0.013183	0.013545	0.017443
Trial1	1	1	noBlindfold	clockwise	practice	Guided	1	-0.5	-0.5	37.9126	-0.55159	-1.45	-1.3	0.801661679438027	-0.011509	-0.024544	-0.016635
Trial1	1	1	noBlindfold	clockwise	practice	Guided	1	-0.5	-0.5	37.9326	-0.55159	-1.45	-1.3	0.801661679438027	0.0099084	-0.0076169	-0.011061
Trial1	1	1	noBlindfold	clockwise	practice	Guided	1	-0.5	-0.5	37.95261	-0.5516	-1.45	-1.3	0.801662323912134	-0.0060139	-0.016079	-0.0010277
Trial1	1	1	noBlindfold	clockwise	practice	Guided	1	-0.5	-0.5	37.97261	-0.5516	-1.45	-1.3	0.801662323912134	-0.021619	-0.0033841	0.01808
Trial1	1	1	noBlindfold	clockwise	practice	Guided	1	-0.5	-0.5	37.9926	-0.5516	-1.45	-1.3	0.801662323912134	0.011502	0.038933	0.0070911
Trial1	1	1	noBlindfold	clockwise	practice	Guided	1	-0.5	-0.5	38.0126	-0.5516	-1.45	-1.3	0.801662323912134	-0.01023	-0.016081	0.0002442
Trial1	1	1	noBlindfold	clockwise	practice	Guided	1	-0.5	-0.5	38.03261	-0.5516	-1.45	-1.3	0.801662323912134	0.027749	0.0050788	-0.0026188
Trial1	1	1	noBlindfold	clockwise	practice	Guided	1	-0.5	-0.5	38.0526	-0.5516	-1.45	-1.3	0.801662323912134	0.016362	0.00084744	0.015216
Trial1	1	1	noBlindfold	clockwise	practice	Guided	1	-0.5	-0.5	38.0726	-0.5516	-1.45	-1.3	0.801662323912134	-0.0066455	0.0093118	-0.0085138
Trial1	1	1	noBlindfold	clockwise	practice	Guided	1	-0.5	-0.5	38.09261	-0.5516	-1.45	-1.3	0.801662323912134	-0.036821	0.013544	-0.014724
Trial1	1	1	noBlindfold	clockwise	practice	Guided	1	-0.5	-0.5	38.11261	-0.5516	-1.45	-1.3	0.801662323912134	-0.035544	0.0093114	0.0021598
Trial1	1	1	noBlindfold	clockwise	practice	Guided	1	-0.5	-0.5	38.1326	-0.5516	-1.45	-1.3	0.801662323912134	-0.0056867	-0.011849	0.004152
Trial1	1	1	noBlindfold	clockwise	practice	Guided	1	-0.5	-0.5	38.1526	-0.5516	-1.45	-1.3	0.801662323912134	-0.0030571	-0.0076173	-0.017265
Trial1	1	1	noBlindfold	clockwise	practice	Guided	1	-0.5	-0.5	38.17261	-0.5516	-1.45	-1.3	0.801662323912134	-0.0036945	-0.0033846	-0.025704
Trial1	1	1	noBlindfold	clockwise	practice	Guided	1	-0.5	-0.5	38.1926	-0.5516	-1.45	-1.3	0.801662323912134	-0.026066	0.009311	-0.040991
Trial1	1	1	noBlindfold	clockwise	practice	Guided	1	-0.5	-0.5	38.2126	-0.5516	-1.45	-1.3	0.801662323912134	-0.010221	-0.0076175	0.00025375
Trial1	1	1	noBlindfold	clockwise	practice	Guided	1	-0.5	-0.5	38.2326	-0.55161	-1.45	-1.3	0.801662968510802	-0.044293	0.00084393	-0.001419
Trial1	1	1	noBlindfold	clockwise	practice	Guided	1	-0.5	-0.5	38.25261	-0.55161	-1.45	-1.3	0.801662968510802	-0.0053593	0.022003	0.0083772
Trial1	1	1	noBlindfold	clockwise	practice	Guided	1	-0.5	-0.5	38.2726	-0.55161	-1.45	-1.3	0.801662968510802	-0.0066319	-0.041474	-0.0085008
Trial1	1	1	noBlindfold	clockwise	practice	Guided	1	-0.5	-0.5	38.2926	-0.55161	-1.45	-1.3	0.801662968510802	0.014786	-0.016083	-0.0058708
Trial1	1	1	noBlindfold	clockwise	practice	Guided	1	-0.5	-0.5	38.31261	-0.55161	-1.45	-1.3	0.801662968510802	0.022905	-0.0033851	0.001933
Trial1	1	1	noBlindfold	clockwise	practice	Guided	1	-0.5	-0.5	38.33261	-0.55161	-1.45	-1.3	0.801662968510802	0.028081	0.017773	0.0016169
Trial1	1	1	noBlindfold	clockwise	practice	Guided	1	-0.5	-0.5	38.3526	-0.55161	-1.45	-1.3	0.801662968510802	0.0024458	-0.007617	-0.00069221
Trial1	1	1	noBlindfold	clockwise	practice	Guided	1	-0.5	-0.5	38.3726	-0.55161	-1.45	-1.3	0.801662968510802	-0.0063115	0.0008472	-0.02601
Trial1	1	1	noBlindfold	clockwise	practice	Guided	1	-0.5	-0.5	38.39261	-0.55161	-1.45	-1.3	0.801662968510802	0.011207	-0.0076153	0.0028918
Trial1	1	1	noBlindfold	clockwise	practice	Guided	1	-0.5	-0.5	38.4126	-0.55161	-1.45	-1.3	0.801662968510802	0.013833	0.017778	-0.018524
Trial1	1	1	noBlindfold	clockwise	practice	Guided	1	-0.5	-0.5	38.4326	-0.55161	-1.45	-1.3	0.801662968510802	0.0063496	-0.011847	-0.0052273
Trial1	1	1	noBlindfold	clockwise	practice	Guided	1	-0.5	-0.5	38.45261	-0.55161	-1.45	-1.3	0.801662968510802	-0.032264	0.00084892	-0.010802
Trial1	1	1	noBlindfold	clockwise	practice	Guided	1	-0.5	-0.5	38.47261	-0.55161	-1.45	-1.3	0.801662968510802	0.0041232	-0.016077	-0.034767
Trial1	1	1	noBlindfold	clockwise	practice	Guided	1	-0.5	-0.5	38.4926	-0.55161	-1.45	-1.3	0.801662968510802	-0.024458	-0.016077	-0.019877
Trial1	1	1	noBlindfold	clockwise	practice	Guided	1	-0.5	-0.5	38.5126	-0.55161	-1.45	-1.3	0.801662968510802	-0.031303	0.0050848	-0.010802
Trial1	1	1	noBlindfold	clockwise	practice	Guided	1	-0.5	-0.5	38.53261	-0.55161	-1.45	-1.3	0.801662968510802	0.012808	-0.0076096	0.023994
Trial1	1	1	noBlindfold	clockwise	practice	Guided	1	-0.5	-0.5	38.5526	-0.55161	-1.45	-1.3	0.801662968510802	-0.035521	-0.011839	0.002175
Trial1	1	1	noBlindfold	clockwise	practice	Guided	1	-0.5	-0.5	38.5726	-0.55161	-1.45	-1.3	0.801662968510802	0.035898	0.00932	-0.0068188
Trial1	1	1	noBlindfold	clockwise	practice	Guided	1	-0.5	-0.5	38.59261	-0.55161	-1.45	-1.3	0.801662968510802	0.0060417	-0.0033768	-0.0094491
Trial1	1	1	noBlindfold	clockwise	practice	Guided	1	-0.5	-0.5	38.61261	-0.55161	-1.45	-1.3	0.801662968510802	0.00054929	0.022013	-0.026008
Trial1	1	1	noBlindfold	clockwise	practice	Guided	1	-0.5	-0.5	38.6326	-0.55162	-1.45	-1.3	0.801663613234032	-0.018319	0.00085294	0.0051218
Trial1	1	1	noBlindfold	clockwise	practice	Guided	1	-0.5	-0.5	38.6526	-0.55162	-1.45	-1.3	0.801663613234032	-0.0095596	0.0093169	-0.013029
Trial1	1	1	noBlindfold	clockwise	practice	Guided	1	-0.5	-0.5	38.67261	-0.55162	-1.45	-1.3	0.801663613234032	0.010585	-0.037231	-0.0055451
Trial1	1	1	noBlindfold	clockwise	practice	Guided	1	-0.5	-0.5	38.6926	-0.55162	-1.45	-1.3	0.801663613234032	0.0011911	0.030478	-0.034446
Trial1	1	1	noBlindfold	clockwise	practice	Guided	1	-0.5	-0.5	38.7126	-0.55162	-1.45	-1.3	0.801663613234032	-0.028028	0.017779	0.0005875
Trial1	1	1	noBlindfold	clockwise	practice	Guided	1	-0.5	-0.5	38.7326	-0.55162	-1.45	-1.3	0.801663613234032	-0.0014348	0.0050848	0.0038529
Trial1	1	1	noBlindfold	clockwise	practice	Guided	1	-0.5	-0.5	38.75261	-0.55162	-1.45	-1.3	0.801663613234032	-0.010192	-0.028768	-4.8471E-05
Trial1	1	1	noBlindfold	clockwise	practice	Guided	1	-0.5	-0.5	38.7726	-0.55162	-1.45	-1.3	0.801663613234032	-0.032245	0.03471	-0.010797
Trial1	1	1	noBlindfold	clockwise	practice	Guided	1	-0.5	-0.5	38.7926	-0.55162	-1.45	-1.3	0.801663613234032	-0.0007937	-0.0076102	0.012293
Trial1	1	1	noBlindfold	clockwise	practice	Guided	1	-0.5	-0.5	38.81261	-0.55162	-1.45	-1.3	0.801663613234032	-0.011142	0.017781	-0.012387
Trial1	1	1	noBlindfold	clockwise	practice	Guided	1	-0.5	-0.5	38.83261	-0.55162	-1.45	-1.3	0.801663613234032	0.0015182	0.0093161	-0.013344
Trial1	1	1	noBlindfold	clockwise	practice	Guided	1	-0.5	-0.5	38.8526	-0.55162	-1.45	-1.3	0.801663613234032	0.015453	0.017781	0.0025817
Trial1	1	1	noBlindfold	clockwise	practice	Guided	1	-0.5	-0.5	38.8726	-0.55162	-1.45	-1.3	0.801663613234032	0.0027933	0.022013	0.0035391
Trial1	1	1	noBlindfold	clockwise	practice	Guided	1	-0.5	-0.5	38.89261	-0.55162	-1.45	-1.3	0.801663613234032	0.014181	0.026245	-0.012704
Trial1	1	1	noBlindfold	clockwise	practice	Guided	1	-0.5	-0.5	38.9126	-0.55163	-1.45	-1.3	0.801664258081823	-0.0014209	-0.020303	0.0038557
Trial1	1	1	noBlindfold	clockwise	practice	Guided	1	-0.5	-0.5	38.9326	-0.55163	-1.45	-1.3	0.801664258081823	0.0054275	0.013552	-0.017881
Trial1	1	1	noBlindfold	clockwise	practice	Guided	1	-0.5	-0.5	38.95261	-0.55163	-1.45	-1.3	0.801664258081823	-0.010815	-0.011839	-0.008168
Trial1	1	1	noBlindfold	clockwise	practice	Guided	1	-0.5	-0.5	38.97261	-0.55163	-1.45	-1.3	0.801664258081823	0.0050284	0.017784	0.033074
Trial1	1	1	noBlindfold	clockwise	practice	Guided	1	-0.5	-0.5	38.9926	-0.55163	-1.45	-1.3	0.801664258081823	0.015142	-0.011839	-0.0016411
Trial1	1	1	noBlindfold	clockwise	practice	Guided	1	-0.5	-0.5	39.0126	-0.55163	-1.45	-1.3	0.801664258081823	-0.014714	0.013552	-0.0036303
Trial1	1	1	noBlindfold	clockwise	practice	Guided	1	-0.5	-0.5	39.03261	-0.55163	-1.45	-1.3	0.801664258081823	-0.004682	0.00085595	0.016833
Trial1	1	1	noBlindfold	clockwise	practice	Guided	1	-0.5	-0.5	39.0526	-0.55163	-1.45	-1.3	0.801664258081823	0.006068	0.034709	-0.0094415
Trial1	1	1	noBlindfold	clockwise	practice	Guided	1	-0.5	-0.5	39.0726	-0.55163	-1.45	-1.3	0.801664258081823	0.0024848	0.017782	-0.00068294
Trial1	1	1	noBlindfold	clockwise	practice	Guided	1	-0.5	-0.5	39.09261	-0.55163	-1.45	-1.3	0.801664258081823	0.0037576	0.026245	0.016196
Trial1	1	1	noBlindfold	clockwise	practice	Guided	1	-0.5	-0.5	39.11261	-0.55163	-1.45	-1.3	0.801664258081823	-0.015031	0.013546	-0.0078519
Trial1	1	1	noBlindfold	clockwise	practice	Guided	1	-0.5	-0.5	39.1326	-0.55163	-1.45	-1.3	0.801664258081823	-0.014712	0.034706	0.0038546
Trial1	1	1	noBlindfold	clockwise	practice	Guided	1	-0.5	-0.5	39.1526	-0.55163	-1.45	-1.3	0.801664258081823	0.0034398	-0.003382	0.011976
Trial1	1	1	noBlindfold	clockwise	practice	Guided	1	-0.5	-0.5	39.17261	-0.55163	-1.45	-1.3	0.801664258081823	-0.014393	0.0050804	0.0005902
Trial1	1	1	noBlindfold	clockwise	practice	Guided	1	-0.5	-0.5	39.1926	-0.55163	-1.45	-1.3	0.801664258081823	0.0054322	-0.011843	-0.017881
Trial1	1	1	noBlindfold	clockwise	practice	Guided	1	-0.5	-0.5	39.2126	-0.55163	-1.45	-1.3	0.801664258081823	-0.012164	0.0050831	0.030128
Trial1	1	1	noBlindfold	clockwise	practice	Guided	1	-0.5	-0.5	39.2326	-0.55163	-1.45	-1.3	0.801664258081823	-0.0072245	-0.020307	-0.016927
Trial1	1	1	noBlindfold	clockwise	practice	Guided	1	-0.5	-0.5	39.25261	-0.55163	-1.45	-1.3	0.801664258081823	0.012521	-0.016074	0.019778
Trial1	1	1	noBlindfold	clockwise	practice	Guided	1	-0.5	-0.5	39.2726	-0.55163	-1.45	-1.3	0.801664258081823	-0.014388	0.026244	0.00058933
Trial1	1	1	noBlindfold	clockwise	practice	Guided	1	-0.5	-0.5	39.2926	-0.55163	-1.45	-1.3	0.801664258081823	-0.015343	-0.020307	-0.012069
Trial1	1	1	noBlindfold	clockwise	practice	Guided	1	-0.5	-0.5	39.31261	-0.55163	-1.45	-1.3	0.801664258081823	-0.011122	-0.049929	-0.012385
Trial1	1	1	noBlindfold	clockwise	practice	Guided	1	-0.5	-0.5	39.33261	-0.55163	-1.45	-1.3	0.801664258081823	0.0028129	-0.0033778	0.0035401
Trial1	1	1	noBlindfold	clockwise	practice	Guided	1	-0.5	-0.5	39.3526	-0.55164	-1.45	-1.3	0.801664899214684	-0.016374	-0.0076081	0.030451
Trial1	1	1	noBlindfold	clockwise	practice	Guided	1	-0.5	-0.5	39.3726	-0.55164	-1.45	-1.3	0.801664899214684	0.013567	-0.0076076	-0.022733
Trial1	1	1	noBlindfold	clockwise	practice	Guided	1	-0.5	-0.5	39.39261	-0.55164	-1.45	-1.3	0.801664899214684	-0.01239	0.0093218	-0.029262
Trial1	1	1	noBlindfold	clockwise	practice	Guided	1	-0.5	-0.5	39.4126	-0.55164	-1.45	-1.3	0.801664899214684	-0.0072138	-0.0076058	-0.016918
Trial1	1	1	noBlindfold	clockwise	practice	Guided	1	-0.5	-0.5	39.4326	-0.55164	-1.45	-1.3	0.801664899214684	-0.04097	-0.0076047	-0.01437
Trial1	1	1	noBlindfold	clockwise	practice	Guided	1	-0.5	-0.5	39.45261	-0.55164	-1.45	-1.3	0.801664899214684	-0.034839	-0.0076051	0.010631
Trial1	1	1	noBlindfold	clockwise	practice	Guided	1	-0.5	-0.5	39.47261	-0.55164	-1.45	-1.3	0.801664899214684	-0.030936	-0.0203	0.0060955
Trial1	1	1	noBlindfold	clockwise	practice	Guided	1	-0.5	-0.5	39.4926	-0.55164	-1.45	-1.3	0.801664899214684	0.0018678	0.0008627	-0.0091102
Trial1	1	1	noBlindfold	clockwise	practice	Guided	1	-0.5	-0.5	39.5126	-0.55164	-1.45	-1.3	0.801664899214684	0.019065	0.013556	-0.0061612
Trial1	1	1	noBlindfold	clockwise	practice	Guided	1	-0.5	-0.5	39.53261	-0.55164	-1.45	-1.3	0.801664899214684	-0.036428	-0.0076027	0.0012425
Trial1	1	1	noBlindfold	clockwise	practice	Guided	1	-0.5	-0.5	39.5526	-0.55164	-1.45	-1.3	0.801664899214684	0.002506	-0.0033703	-0.00066485
Trial1	1	1	noBlindfold	clockwise	practice	Guided	1	-0.5	-0.5	39.5726	-0.55164	-1.45	-1.3	0.801664899214684	0.022649	-0.016065	-0.0032127
Trial1	1	1	noBlindfold	clockwise	practice	Guided	1	-0.5	-0.5	39.59261	-0.55164	-1.45	-1.3	0.801664899214684	-0.0023504	0.0093252	-0.008786
Trial1	1	1	noBlindfold	clockwise	practice	Guided	1	-0.5	-0.5	39.61261	-0.55164	-1.45	-1.3	0.801664899214684	0.011585	0.013559	0.0071422
Trial1	1	1	noBlindfold	clockwise	practice	Guided	1	-0.5	-0.5	39.6326	-0.55164	-1.45	-1.3	0.801664899214684	0.0025081	-0.011833	-0.0006605
Trial1	1	1	noBlindfold	clockwise	practice	Guided	1	-0.5	-0.5	39.6526	-0.55164	-1.45	-1.3	0.801664899214684	-0.011105	-0.0076	-0.012366
Trial1	1	1	noBlindfold	clockwise	practice	Guided	1	-0.5	-0.5	39.67261	-0.55164	-1.45	-1.3	0.801664899214684	-0.010148	0.01356	0.00029383
Trial1	1	1	noBlindfold	clockwise	practice	Guided	1	-0.5	-0.5	39.6926	-0.55164	-1.45	-1.3	0.801664899214684	-0.01564	0.0050949	-0.016266
Trial1	1	1	noBlindfold	clockwise	practice	Guided	1	-0.5	-0.5	39.7126	-0.55165	-1.45	-1.3	0.801665544310855	0.0021991	-0.003368	-0.0048779
Trial1	1	1	noBlindfold	clockwise	practice	Guided	1	-0.5	-0.5	39.7326	-0.55165	-1.45	-1.3	0.801665544310855	-0.01436	0.0050954	0.0006166
Trial1	1	1	noBlindfold	clockwise	practice	Guided	1	-0.5	-0.5	39.75261	-0.55165	-1.45	-1.3	0.801665544310855	0.018443	0.005095	-0.014589
Trial1	1	1	noBlindfold	clockwise	practice	Guided	1	-0.5	-0.5	39.7726	-0.55165	-1.45	-1.3	0.801665544310855	-0.0043275	-0.011834	0.021078
Trial1	1	1	noBlindfold	clockwise	practice	Guided	1	-0.5	-0.5	39.7926	-0.55165	-1.45	-1.3	0.801665544310855	-0.024389	0.017788	-0.019846
Trial1	1	1	noBlindfold	clockwise	practice	Guided	1	-0.5	-0.5	39.81261	-0.55165	-1.45	-1.3	0.801665544310855	0.007379	0.013554	0.0074643
Trial1	1	1	noBlindfold	clockwise	practice	Guided	1	-0.5	-0.5	39.83261	-0.55165	-1.45	-1.3	0.801665544310855	-0.016665	0.0093218	0.00029981
Trial1	1	1	noBlindfold	clockwise	practice	Guided	1	-0.5	-0.5	39.8526	-0.55165	-1.45	-1.3	0.801665544310855	-0.0046427	-0.016071	0.01686
Trial1	1	1	noBlindfold	clockwise	practice	Guided	1	-0.5	-0.5	39.8726	-0.55165	-1.45	-1.3	0.801665544310855	0.018448	-0.011839	-0.014589
Trial1	1	1	noBlindfold	clockwise	practice	Guided	1	-0.5	-0.5	39.89261	-0.55165	-1.45	-1.3	0.801665544310855	-0.0091781	0.00085776	0.043134
Trial1	1	1	noBlindfold	clockwise	practice	Guided	1	-0.5	-0.5	39.9126	-0.55165	-1.45	-1.3	0.801665544310855	-0.014034	-0.0076046	0.00484
Trial1	1	1	noBlindfold	clockwise	practice	Guided	1	-0.5	-0.5	39.9326	-0.55165	-1.45	-1.3	0.801665544310855	0.0015725	0.00085719	-0.013312
Trial1	1	1	noBlindfold	clockwise	practice	Guided	1	-0.5	-0.5	39.95261	-0.55165	-1.45	-1.3	0.801665544310855	0.016461	-0.028767	0.0026129
Trial1	1	1	noBlindfold	clockwise	practice	Guided	1	-0.5	-0.5	39.97261	-0.55165	-1.45	-1.3	0.801665544310855	-0.016579	-0.011838	-0.028917
[truncated: 20,445 more rows]
