# Supplementary material for: Assessing kinesthetic proprioceptive function of the upper limb: a novel dynamic movement reproduction task using a robotic arm
Source: PeerJ. 2021 May 3;9:e11301. doi: 10.7717/peerj.11301 (PMC8101453; doi:10.7717/peerj.11301)
Supplement: Supplemental Information 1 [file peerj-09-11301-s001.zip › DMR raw data_Study 1/Session 1/HMData_PP16-1_2019-06-20-19-01-38.txt]

Trial1	1	1	noBlindfold	clockwise	practice	Guided	1	-0.5	-0.5	0	-0.54873	-1.45054	-1.30007	0.801552677712296	0.225877	-1.230248	-0.185629
Trial1	1	1	noBlindfold	clockwise	practice	Guided	1	-0.5	-0.5	0.006790161	-0.54872	-1.45055	-1.30008	0.801561945080897	0.243046	-1.242943	-0.247116
Trial1	1	1	noBlindfold	clockwise	practice	Guided	1	-0.5	-0.5	0.02679443	-0.54871	-1.45056	-1.30008	0.80156133650447	0.265123	-1.217553	-0.291139
Trial1	1	1	noBlindfold	clockwise	practice	Guided	1	-0.5	-0.5	0.04679871	-0.5487	-1.45059	-1.30009	0.801570723134354	0.279923	-1.276798	-0.270283
Trial1	1	1	noBlindfold	clockwise	practice	Guided	1	-0.5	-0.5	0.06678772	-0.54868	-1.45061	-1.30009	0.801569510239679	0.275626	-1.293725	-0.262088
Trial1	1	1	noBlindfold	clockwise	practice	Guided	1	-0.5	-0.5	0.08679199	-0.54867	-1.45062	-1.3001	0.801578897273474	0.279446	-1.255639	-0.266546
Trial1	1	1	noBlindfold	clockwise	practice	Guided	1	-0.5	-0.5	0.1067963	-0.54864	-1.45061	-1.3001	0.801577077447692	0.222116	-1.162539	-0.23664
Trial1	1	1	noBlindfold	clockwise	practice	Guided	1	-0.5	-0.5	0.1268005	-0.54863	-1.4506	-1.3001	0.801576469882011	0.220465	-1.149844	-0.287523
Trial1	1	1	noBlindfold	clockwise	practice	Guided	1	-0.5	-0.5	0.1467896	-0.54862	-1.4506	-1.3001	0.801575862440963	0.245935	-1.162539	-0.200103
Trial1	1	1	noBlindfold	clockwise	practice	Guided	1	-0.5	-0.5	0.1667938	-0.54861	-1.45058	-1.3001	0.801575258739157	0.245877	-1.115989	-0.200047
Trial1	1	1	noBlindfold	clockwise	practice	Guided	1	-0.5	-0.5	0.1867981	-0.5486	-1.45057	-1.3001	0.801574651546634	0.169862	-1.048281	-0.194294
Trial1	1	1	noBlindfold	clockwise	practice	Guided	1	-0.5	-0.5	0.2067871	-0.54858	-1.45054	-1.3001	0.801573437535487	0.18632	-1.065208	-0.199674
Trial1	1	1	noBlindfold	clockwise	practice	Guided	1	-0.5	-0.5	0.2267914	-0.54858	-1.45054	-1.3001	0.801573437535487	0.1869	-1.128685	-0.190865
Trial1	1	1	noBlindfold	clockwise	practice	Guided	1	-0.5	-0.5	0.2467957	-0.54857	-1.45054	-1.3001	0.801572834328512	0.228412	-1.090599	-0.202726
Trial1	1	1	noBlindfold	clockwise	practice	Guided	1	-0.5	-0.5	0.2667999	-0.54856	-1.45055	-1.3001	0.801572224022878	0.225501	-1.120221	-0.240644
Trial1	1	1	noBlindfold	clockwise	practice	Guided	1	-0.5	-0.5	0.2867889	-0.54855	-1.45056	-1.3001	0.801571621063688	0.231244	-1.115989	-0.219798
Trial1	1	1	noBlindfold	clockwise	practice	Guided	1	-0.5	-0.5	0.3067932	-0.54853	-1.45056	-1.3001	0.801570408297405	0.274157	-1.107526	-0.15502
Trial1	1	1	noBlindfold	clockwise	practice	Guided	1	-0.5	-0.5	0.3267975	-0.54852	-1.45056	-1.3001	0.801569805709158	0.257203	-1.149844	-0.14685
Trial1	1	1	noBlindfold	clockwise	practice	Guided	1	-0.5	-0.5	0.3467865	-0.5485	-1.45057	-1.3001	0.801568593689205	0.28382	-1.179466	-0.193848
Trial1	1	1	noBlindfold	clockwise	practice	Guided	1	-0.5	-0.5	0.3667908	-0.54849	-1.45057	-1.3001	0.801567987866184	0.254949	-1.175235	-0.238307
Trial1	1	1	noBlindfold	clockwise	practice	Guided	1	-0.5	-0.5	0.386795	-0.54848	-1.45057	-1.3001	0.801567385772777	0.25361	-1.115989	-0.255117
Trial1	1	1	noBlindfold	clockwise	practice	Guided	1	-0.5	-0.5	0.4067993	-0.54846	-1.45057	-1.3001	0.801566174748435	0.275729	-1.137148	-0.190009
Trial1	1	1	noBlindfold	clockwise	practice	Guided	1	-0.5	-0.5	0.4267883	-0.54844	-1.45056	-1.3001	0.801564964222643	0.274703	-1.086367	-0.197134
Trial1	1	1	noBlindfold	clockwise	practice	Guided	1	-0.5	-0.5	0.4467926	-0.54843	-1.45056	-1.3001	0.801564362747978	0.235915	-1.077903	-0.147508
Trial1	1	1	noBlindfold	clockwise	practice	Guided	1	-0.5	-0.5	0.4667969	-0.54842	-1.45055	-1.30009	0.801553762502307	0.250087	-1.09483	-0.127321
Trial1	1	1	noBlindfold	clockwise	practice	Guided	1	-0.5	-0.5	0.4868011	-0.54841	-1.45055	-1.30009	0.801553157667361	0.244853	-1.124453	-0.139631
Trial1	1	1	noBlindfold	clockwise	practice	Guided	1	-0.5	-0.5	0.5067902	-0.54839	-1.45055	-1.30008	0.801541956653997	0.19494	-1.124453	-0.067931
Trial1	1	1	noBlindfold	clockwise	practice	Guided	1	-0.5	-0.5	0.5267944	-0.54838	-1.45055	-1.30008	0.801541352184695	0.176953	-1.039817	-0.024131
Trial1	1	1	noBlindfold	clockwise	practice	Guided	1	-0.5	-0.5	0.5467987	-0.54837	-1.45054	-1.30007	0.801530871501692	0.155806	-1.014426	-0.02254
Trial1	1	1	noBlindfold	clockwise	practice	Guided	1	-0.5	-0.5	0.5667877	-0.54837	-1.45053	-1.30006	0.801520876171774	0.204075	-0.984804	-0.00069981
Trial1	1	1	noBlindfold	clockwise	practice	Guided	1	-0.5	-0.5	0.586792	-0.54835	-1.45052	-1.30005	0.801509672481896	0.213991	-1.005963	0.019755
Trial1	1	1	noBlindfold	clockwise	practice	Guided	1	-0.5	-0.5	0.6067963	-0.54834	-1.45051	-1.30005	0.80150907208349	0.185337	-1.027122	0.034629
Trial1	1	1	noBlindfold	clockwise	practice	Guided	1	-0.5	-0.5	0.6268005	-0.54833	-1.45051	-1.30004	0.801498472855067	0.208068	-1.052512	-0.0010308
Trial1	1	1	noBlindfold	clockwise	practice	Guided	1	-0.5	-0.5	0.6467896	-0.54832	-1.45052	-1.30004	0.801497869102858	0.219296	-1.06944	0.0074087
Trial1	1	1	noBlindfold	clockwise	practice	Guided	1	-0.5	-0.5	0.6667938	-0.54831	-1.45052	-1.30003	0.801487270101603	0.214703	-1.099062	0.032404
Trial1	1	1	noBlindfold	clockwise	practice	Guided	1	-0.5	-0.5	0.6867981	-0.5483	-1.45053	-1.30003	0.801486670183125	0.196816	-1.082135	0.020998
Trial1	1	1	noBlindfold	clockwise	practice	Guided	1	-0.5	-0.5	0.7067871	-0.54829	-1.45053	-1.30002	0.801476190401069	0.182093	-1.018658	0.051792
Trial1	1	1	noBlindfold	clockwise	practice	Guided	1	-0.5	-0.5	0.7267914	-0.54827	-1.45051	-1.30002	0.801474983987118	0.19275	-0.989035	-0.0049792
Trial1	1	1	noBlindfold	clockwise	practice	Guided	1	-0.5	-0.5	0.7467957	-0.54826	-1.45051	-1.30002	0.801474380967125	0.110516	-1.039817	0.061368
Trial1	1	1	noBlindfold	clockwise	practice	Guided	1	-0.5	-0.5	0.7667999	-0.54825	-1.45052	-1.30001	0.801463667249175	0.176408	-1.086367	0.035195
Trial1	1	1	noBlindfold	clockwise	practice	Guided	1	-0.5	-0.5	0.7867889	-0.54825	-1.45053	-1.3	0.801453671831793	0.133743	-1.090599	0.076957
Trial1	1	1	noBlindfold	clockwise	practice	Guided	1	-0.5	-0.5	0.8067932	-0.54823	-1.45053	-1.3	0.801452466383357	0.144743	-1.031353	0.067207
Trial1	1	1	noBlindfold	clockwise	practice	Guided	1	-0.5	-0.5	0.8267975	-0.54823	-1.45052	-1.3	0.801452466383357	0.094387	-1.001731	0.075202
Trial1	1	1	noBlindfold	clockwise	practice	Guided	1	-0.5	-0.5	0.8467865	-0.54822	-1.45051	-1.29999	0.801441871992858	0.128113	-0.972108	0.072648
Trial1	1	1	noBlindfold	clockwise	practice	Guided	1	-0.5	-0.5	0.8667908	-0.54822	-1.4505	-1.29999	0.801441871992858	0.082933	-1.001731	0.09299
Trial1	1	1	noBlindfold	clockwise	practice	Guided	1	-0.5	-0.5	0.886795	-0.54821	-1.4505	-1.29999	0.801441269572033	0.100418	-0.993267	0.070287
Trial1	1	1	noBlindfold	clockwise	practice	Guided	1	-0.5	-0.5	0.9067993	-0.5482	-1.4505	-1.29999	0.80144066727587	0.140024	-1.010194	0.06317
Trial1	1	1	noBlindfold	clockwise	practice	Guided	1	-0.5	-0.5	0.9267883	-0.5482	-1.4505	-1.29999	0.80144066727587	0.13777	-1.018658	0.034248
Trial1	1	1	noBlindfold	clockwise	practice	Guided	1	-0.5	-0.5	0.9467926	-0.54819	-1.4505	-1.29999	0.801440065104369	0.158196	-1.056744	0.023586
Trial1	1	1	noBlindfold	clockwise	practice	Guided	1	-0.5	-0.5	0.9667969	-0.54818	-1.45051	-1.29998	0.801429467588506	0.18632	-1.035585	0.05966
Trial1	1	1	noBlindfold	clockwise	practice	Guided	1	-0.5	-0.5	0.9868011	-0.54818	-1.45051	-1.29998	0.801429467588506	0.160638	-1.035585	0.057326
Trial1	1	1	noBlindfold	clockwise	practice	Guided	1	-0.5	-0.5	1.00679	-0.54817	-1.45051	-1.29998	0.801428865658823	0.166078	-1.031353	0.073877
Trial1	1	1	noBlindfold	clockwise	practice	Guided	1	-0.5	-0.5	1.026794	-0.54816	-1.45051	-1.29998	0.801428267435607	0.155228	-1.001731	0.100107
Trial1	1	1	noBlindfold	clockwise	practice	Guided	1	-0.5	-0.5	1.046799	-0.54815	-1.45051	-1.29998	0.80142766575451	0.135147	-0.967876	0.049765
Trial1	1	1	noBlindfold	clockwise	practice	Guided	1	-0.5	-0.5	1.066788	-0.54814	-1.4505	-1.29998	0.801427064198078	0.163591	-0.97634	0.099432
Trial1	1	1	noBlindfold	clockwise	practice	Guided	1	-0.5	-0.5	1.086792	-0.54814	-1.4505	-1.29997	0.801417187693559	0.143402	-0.967876	0.113643
Trial1	1	1	noBlindfold	clockwise	practice	Guided	1	-0.5	-0.5	1.106796	-0.54813	-1.4505	-1.29997	0.801416589834006	0.114422	-0.955181	0.124226
Trial1	1	1	noBlindfold	clockwise	practice	Guided	1	-0.5	-0.5	1.126801	-0.54812	-1.45049	-1.29996	0.801405993005694	0.12536	-0.950949	0.151723
Trial1	1	1	noBlindfold	clockwise	practice	Guided	1	-0.5	-0.5	1.14679	-0.54812	-1.45049	-1.29995	0.801395997493088	0.0499	-0.917095	0.205473
Trial1	1	1	noBlindfold	clockwise	practice	Guided	1	-0.5	-0.5	1.166794	-0.54812	-1.45047	-1.29994	0.801386120975122	0.039017	-0.823995	0.307944
Trial1	1	1	noBlindfold	clockwise	practice	Guided	1	-0.5	-0.5	1.186798	-0.54811	-1.45044	-1.2999	0.801345418693743	-0.018909	-0.785909	0.384331
Trial1	1	1	noBlindfold	clockwise	practice	Guided	1	-0.5	-0.5	1.206787	-0.54812	-1.4504	-1.29989	0.801336143421085	-0.063834	-0.743591	0.463856
Trial1	1	1	noBlindfold	clockwise	practice	Guided	1	-0.5	-0.5	1.226791	-0.54812	-1.45039	-1.29988	0.801326147911631	-0.041977	-0.768982	0.415416
Trial1	1	1	noBlindfold	clockwise	practice	Guided	1	-0.5	-0.5	1.246796	-0.54813	-1.45039	-1.29987	0.8013167537928	-0.060104	-0.747823	0.399682
Trial1	1	1	noBlindfold	clockwise	practice	Guided	1	-0.5	-0.5	1.2668	-0.54813	-1.45039	-1.29987	0.8013167537928	-0.018842	-0.747823	0.383749
Trial1	1	1	noBlindfold	clockwise	practice	Guided	1	-0.5	-0.5	1.286789	-0.54813	-1.45039	-1.29986	0.801306758291751	0.049939	-0.794373	0.395457
Trial1	1	1	noBlindfold	clockwise	practice	Guided	1	-0.5	-0.5	1.306793	-0.54813	-1.45039	-1.29986	0.801306758291751	0.049939	-0.794373	0.395457
Trial1	1	1	noBlindfold	clockwise	practice	Guided	1	-0.5	-0.5	1.326797	-0.54812	-1.45039	-1.29986	0.801306156894077	0.096106	-0.823995	0.332372
Trial1	1	1	noBlindfold	clockwise	practice	Guided	1	-0.5	-0.5	1.346786	-0.54812	-1.4504	-1.29986	0.801306156894077	0.073072	-0.823995	0.30846
Trial1	1	1	noBlindfold	clockwise	practice	Guided	1	-0.5	-0.5	1.366791	-0.54812	-1.4504	-1.29986	0.801306156894077	0.079275	-0.866313	0.291495
Trial1	1	1	noBlindfold	clockwise	practice	Guided	1	-0.5	-0.5	1.386795	-0.54811	-1.45041	-1.29985	0.801295560105487	0.041595	-0.900168	0.285185
Trial1	1	1	noBlindfold	clockwise	practice	Guided	1	-0.5	-0.5	1.406799	-0.54811	-1.45044	-1.29985	0.801295560105487	0.0042318	-0.942486	0.296308
Trial1	1	1	noBlindfold	clockwise	practice	Guided	1	-0.5	-0.5	1.426788	-0.54811	-1.45045	-1.29985	0.801295560105487	0.03925	-0.921327	0.310572
Trial1	1	1	noBlindfold	clockwise	practice	Guided	1	-0.5	-0.5	1.446793	-0.54811	-1.45045	-1.29985	0.801295560105487	-0.0026373	-0.870545	0.317863
Trial1	1	1	noBlindfold	clockwise	practice	Guided	1	-0.5	-0.5	1.466797	-0.54811	-1.45045	-1.29985	0.801295560105487	0.033331	-0.862081	0.34478
Trial1	1	1	noBlindfold	clockwise	practice	Guided	1	-0.5	-0.5	1.486801	-0.54811	-1.45045	-1.29985	0.801295560105487	0.015498	-0.891704	0.333292
Trial1	1	1	noBlindfold	clockwise	practice	Guided	1	-0.5	-0.5	1.50679	-0.54811	-1.45045	-1.29985	0.801295560105487	0.048934	-0.934022	0.326365
Trial1	1	1	noBlindfold	clockwise	practice	Guided	1	-0.5	-0.5	1.526794	-0.54811	-1.45045	-1.29985	0.801295560105487	0.048078	-0.984804	0.280817
Trial1	1	1	noBlindfold	clockwise	practice	Guided	1	-0.5	-0.5	1.546799	-0.5481	-1.45046	-1.29985	0.801294958949683	0.05492	-1.005963	0.223992
Trial1	1	1	noBlindfold	clockwise	practice	Guided	1	-0.5	-0.5	1.566788	-0.5481	-1.45047	-1.29986	0.801304954472783	0.066297	-1.035585	0.218758
Trial1	1	1	noBlindfold	clockwise	practice	Guided	1	-0.5	-0.5	1.586792	-0.5481	-1.45048	-1.29987	0.801314949996333	0.091592	-1.039817	0.195385
Trial1	1	1	noBlindfold	clockwise	practice	Guided	1	-0.5	-0.5	1.606796	-0.54809	-1.45051	-1.29987	0.80131434898021	0.109158	-1.107526	0.168697
Trial1	1	1	noBlindfold	clockwise	practice	Guided	1	-0.5	-0.5	1.626801	-0.54809	-1.45052	-1.29988	0.801324344511708	0.072843	-1.099062	0.137429
Trial1	1	1	noBlindfold	clockwise	practice	Guided	1	-0.5	-0.5	1.64679	-0.54808	-1.45052	-1.29988	0.801323743627763	0.111428	-1.103294	0.142985
Trial1	1	1	noBlindfold	clockwise	practice	Guided	1	-0.5	-0.5	1.666794	-0.54808	-1.45053	-1.29988	0.801323743627763	0.127223	-1.065208	0.184192
Trial1	1	1	noBlindfold	clockwise	practice	Guided	1	-0.5	-0.5	1.686798	-0.54807	-1.45053	-1.29989	0.801333141990973	0.114956	-1.086367	0.134144
Trial1	1	1	noBlindfold	clockwise	practice	Guided	1	-0.5	-0.5	1.706787	-0.54807	-1.45053	-1.2999	0.801343018543702	0.100993	-1.073671	0.118177
Trial1	1	1	noBlindfold	clockwise	practice	Guided	1	-0.5	-0.5	1.726791	-0.54806	-1.45054	-1.2999	0.801342417923275	0.121179	-1.099062	0.048714
Trial1	1	1	noBlindfold	clockwise	practice	Guided	1	-0.5	-0.5	1.746796	-0.54805	-1.45054	-1.29991	0.801351812990298	0.115019	-1.107526	0.023695
Trial1	1	1	noBlindfold	clockwise	practice	Guided	1	-0.5	-0.5	1.7668	-0.54805	-1.45054	-1.29991	0.801351812990298	0.140503	-1.103294	0.081173
Trial1	1	1	noBlindfold	clockwise	practice	Guided	1	-0.5	-0.5	1.786789	-0.54804	-1.45055	-1.29992	0.801361211770607	0.167359	-1.077903	0.100352
Trial1	1	1	noBlindfold	clockwise	practice	Guided	1	-0.5	-0.5	1.806793	-0.54803	-1.45054	-1.29992	0.801360611538452	0.10661	-1.060976	0.083632
Trial1	1	1	noBlindfold	clockwise	practice	Guided	1	-0.5	-0.5	1.826797	-0.54802	-1.45054	-1.29993	0.801370126012135	0.161428	-1.073671	0.089629
Trial1	1	1	noBlindfold	clockwise	practice	Guided	1	-0.5	-0.5	1.846786	-0.54801	-1.45054	-1.29993	0.801369526036908	0.141657	-1.128685	0.042771
Trial1	1	1	noBlindfold	clockwise	practice	Guided	1	-0.5	-0.5	1.866791	-0.548	-1.45055	-1.29994	0.801378921787862	0.197102	-1.179466	0.047089
Trial1	1	1	noBlindfold	clockwise	practice	Guided	1	-0.5	-0.5	1.886795	-0.54799	-1.45057	-1.29995	0.80138820225289	0.187659	-1.247175	0.035057
Trial1	1	1	noBlindfold	clockwise	practice	Guided	1	-0.5	-0.5	1.906799	-0.54797	-1.45061	-1.29995	0.801387003203422	0.217395	-1.226016	-0.0015515
Trial1	1	1	noBlindfold	clockwise	practice	Guided	1	-0.5	-0.5	1.926788	-0.54796	-1.45061	-1.29996	0.801396399497964	0.200453	-1.196394	0.038324
Trial1	1	1	noBlindfold	clockwise	practice	Guided	1	-0.5	-0.5	1.946793	-0.54795	-1.4506	-1.29996	0.801395803858722	0.200504	-1.192162	0.02049
Trial1	1	1	noBlindfold	clockwise	practice	Guided	1	-0.5	-0.5	1.966797	-0.54794	-1.4506	-1.29996	0.80139520477708	0.189051	-1.204857	0.00097151
Trial1	1	1	noBlindfold	clockwise	practice	Guided	1	-0.5	-0.5	1.986801	-0.54793	-1.4506	-1.29997	0.801404601475196	0.206505	-1.217553	0.024394
Trial1	1	1	noBlindfold	clockwise	practice	Guided	1	-0.5	-0.5	2.00679	-0.54792	-1.45061	-1.29997	0.801404002650371	0.200649	-1.276798	-0.012638
Trial1	1	1	noBlindfold	clockwise	practice	Guided	1	-0.5	-0.5	2.026794	-0.5479	-1.45063	-1.29998	0.801412685619041	0.218368	-1.293725	-0.0012364
Trial1	1	1	noBlindfold	clockwise	practice	Guided	1	-0.5	-0.5	2.046799	-0.54789	-1.45064	-1.29998	0.801412087174868	0.237513	-1.28103	-0.026551
Trial1	1	1	noBlindfold	clockwise	practice	Guided	1	-0.5	-0.5	2.066788	-0.54789	-1.45064	-1.29998	0.801412087174868	0.163079	-1.268334	-0.0013363
Trial1	1	1	noBlindfold	clockwise	practice	Guided	1	-0.5	-0.5	2.086792	-0.54788	-1.45063	-1.29998	0.801411488855367	0.175056	-1.255639	-0.010722
Trial1	1	1	noBlindfold	clockwise	practice	Guided	1	-0.5	-0.5	2.106796	-0.54786	-1.45063	-1.29999	0.80142029185809	0.172434	-1.276798	-0.044468
Trial1	1	1	noBlindfold	clockwise	practice	Guided	1	-0.5	-0.5	2.126801	-0.54785	-1.45063	-1.29999	0.801419693919323	0.232094	-1.268334	-0.040436
Trial1	1	1	noBlindfold	clockwise	practice	Guided	1	-0.5	-0.5	2.14679	-0.54784	-1.45064	-1.3	0.801429091828721	0.217904	-1.348738	-0.119326
Trial1	1	1	noBlindfold	clockwise	practice	Guided	1	-0.5	-0.5	2.166794	-0.54783	-1.45066	-1.30001	0.801438489878147	0.237994	-1.416447	-0.129946
Trial1	1	1	noBlindfold	clockwise	practice	Guided	1	-0.5	-0.5	2.186798	-0.54782	-1.45069	-1.30002	0.801448007064493	0.278224	-1.467229	-0.158388
Trial1	1	1	noBlindfold	clockwise	practice	Guided	1	-0.5	-0.5	2.206787	-0.54779	-1.45075	-1.30003	0.801456095504672	0.286607	-1.543401	-0.21409
Trial1	1	1	noBlindfold	clockwise	practice	Guided	1	-0.5	-0.5	2.226791	-0.54777	-1.45076	-1.30003	0.80145490510799	0.323876	-1.577256	-0.225319
Trial1	1	1	noBlindfold	clockwise	practice	Guided	1	-0.5	-0.5	2.246796	-0.54775	-1.45077	-1.30004	0.801463707448032	0.297725	-1.568792	-0.176634
Trial1	1	1	noBlindfold	clockwise	practice	Guided	1	-0.5	-0.5	2.2668	-0.54774	-1.45078	-1.30004	0.801463110916387	0.293738	-1.551865	-0.172053
Trial1	1	1	noBlindfold	clockwise	practice	Guided	1	-0.5	-0.5	2.286789	-0.54773	-1.45078	-1.30004	0.801462514509408	0.264752	-1.51801	-0.135405
Trial1	1	1	noBlindfold	clockwise	practice	Guided	1	-0.5	-0.5	2.306793	-0.5477	-1.45076	-1.30004	0.801460729583924	0.220619	-1.488388	-0.068882
Trial1	1	1	noBlindfold	clockwise	practice	Guided	1	-0.5	-0.5	2.326797	-0.54769	-1.45075	-1.30004	0.801460133674874	0.201355	-1.462997	-0.041965
Trial1	1	1	noBlindfold	clockwise	practice	Guided	1	-0.5	-0.5	2.346786	-0.54768	-1.45074	-1.30004	0.80145954143646	0.198657	-1.403752	-0.021491
Trial1	1	1	noBlindfold	clockwise	practice	Guided	1	-0.5	-0.5	2.366791	-0.54767	-1.45072	-1.30004	0.801458945776005	0.197024	-1.429143	-0.016003
Trial1	1	1	noBlindfold	clockwise	practice	Guided	1	-0.5	-0.5	2.386795	-0.54766	-1.45072	-1.30003	0.801448354381186	0.186838	-1.467229	-0.044903
Trial1	1	1	noBlindfold	clockwise	practice	Guided	1	-0.5	-0.5	2.406799	-0.54765	-1.45072	-1.30004	0.801457754829103	0.152463	-1.429143	-0.067981
Trial1	1	1	noBlindfold	clockwise	practice	Guided	1	-0.5	-0.5	2.426788	-0.54764	-1.45072	-1.30004	0.801457159542656	0.211605	-1.378361	-0.127553
Trial1	1	1	noBlindfold	clockwise	practice	Guided	1	-0.5	-0.5	2.446793	-0.54763	-1.4507	-1.30004	0.801456567923139	0.215451	-1.378361	-0.13205
Trial1	1	1	noBlindfold	clockwise	practice	Guided	1	-0.5	-0.5	2.466797	-0.54762	-1.4507	-1.30004	0.80145597288529	0.237432	-1.462997	-0.119988
Trial1	1	1	noBlindfold	clockwise	practice	Guided	1	-0.5	-0.5	2.486786	-0.54761	-1.45071	-1.30003	0.801445382076007	0.19664	-1.44607	-0.041476
Trial1	1	1	noBlindfold	clockwise	practice	Guided	1	-0.5	-0.5	2.50679	-0.54759	-1.45072	-1.30003	0.801444196148167	0.145043	-1.416447	0.064234
Trial1	1	1	noBlindfold	clockwise	practice	Guided	1	-0.5	-0.5	2.526794	-0.54759	-1.45071	-1.30002	0.801434319236644	0.099537	-1.323348	0.080351
Trial1	1	1	noBlindfold	clockwise	practice	Guided	1	-0.5	-0.5	2.546799	-0.54758	-1.45068	-1.30001	0.801423609765545	0.103935	-1.238712	0.13518
Trial1	1	1	noBlindfold	clockwise	practice	Guided	1	-0.5	-0.5	2.566788	-0.54758	-1.45063	-1.3	0.801413613848557	0.048113	-1.162539	0.130807
Trial1	1	1	noBlindfold	clockwise	practice	Guided	1	-0.5	-0.5	2.586792	-0.54758	-1.45059	-1.29999	0.80140361793201	0.069833	-1.086367	0.137629
Trial1	1	1	noBlindfold	clockwise	practice	Guided	1	-0.5	-0.5	2.606796	-0.54757	-1.45055	-1.29999	0.801403023479702	0.132444	-1.099062	0.124378
Trial1	1	1	noBlindfold	clockwise	practice	Guided	1	-0.5	-0.5	2.626801	-0.54756	-1.45055	-1.29999	0.801402429152074	0.140844	-1.115989	0.123715
Trial1	1	1	noBlindfold	clockwise	practice	Guided	1	-0.5	-0.5	2.64679	-0.54755	-1.45055	-1.29999	0.801401834949126	0.16761	-1.154076	0.028332
Trial1	1	1	noBlindfold	clockwise	practice	Guided	1	-0.5	-0.5	2.666794	-0.54754	-1.45056	-1.29999	0.801401244406669	0.190039	-1.171003	0.010815
Trial1	1	1	noBlindfold	clockwise	practice	Guided	1	-0.5	-0.5	2.686798	-0.54754	-1.45058	-1.3	0.80141124035282	0.144003	-1.179466	-0.059022
Trial1	1	1	noBlindfold	clockwise	practice	Guided	1	-0.5	-0.5	2.706787	-0.54753	-1.45058	-1.3	0.801410646405898	0.083282	-1.158307	-0.070819
Trial1	1	1	noBlindfold	clockwise	practice	Guided	1	-0.5	-0.5	2.726791	-0.54752	-1.45058	-1.3	0.801410052583656	0.058572	-1.149844	-0.023751
Trial1	1	1	noBlindfold	clockwise	practice	Guided	1	-0.5	-0.5	2.746796	-0.54752	-1.45057	-1.3	0.801410052583656	0.079224	-1.120221	-0.015936
Trial1	1	1	noBlindfold	clockwise	practice	Guided	1	-0.5	-0.5	2.7668	-0.54752	-1.45057	-1.3	0.801410052583656	0.084052	-1.115989	-0.0078104
Trial1	1	1	noBlindfold	clockwise	practice	Guided	1	-0.5	-0.5	2.786789	-0.54751	-1.45057	-1.30001	0.801419458388405	0.111036	-1.107526	-0.043777
Trial1	1	1	noBlindfold	clockwise	practice	Guided	1	-0.5	-0.5	2.806793	-0.5475	-1.45058	-1.30002	0.801428979798517	0.170269	-1.238712	-0.158492
Trial1	1	1	noBlindfold	clockwise	practice	Guided	1	-0.5	-0.5	2.826797	-0.54749	-1.45061	-1.30003	0.801438263349103	0.190483	-1.310652	-0.223316
Trial1	1	1	noBlindfold	clockwise	practice	Guided	1	-0.5	-0.5	2.846786	-0.54748	-1.45064	-1.30004	0.801447666039329	0.192128	-1.357202	-0.266714
Trial1	1	1	noBlindfold	clockwise	practice	Guided	1	-0.5	-0.5	2.866791	-0.54747	-1.45065	-1.30004	0.801447072869337	0.167818	-1.365666	-0.302406
Trial1	1	1	noBlindfold	clockwise	practice	Guided	1	-0.5	-0.5	2.886795	-0.54746	-1.45066	-1.30005	0.801456475831546	0.218924	-1.344507	-0.242508
Trial1	1	1	noBlindfold	clockwise	practice	Guided	1	-0.5	-0.5	2.906799	-0.54745	-1.45067	-1.30006	0.801465882462491	0.199813	-1.289493	-0.160633
Trial1	1	1	noBlindfold	clockwise	practice	Guided	1	-0.5	-0.5	2.926788	-0.54744	-1.45066	-1.30006	0.801465289680569	0.165996	-1.272566	-0.153523
Trial1	1	1	noBlindfold	clockwise	practice	Guided	1	-0.5	-0.5	2.946793	-0.54743	-1.45065	-1.30006	0.801464697023319	0.147376	-1.238712	-0.085337
Trial1	1	1	noBlindfold	clockwise	practice	Guided	1	-0.5	-0.5	2.966797	-0.54742	-1.45064	-1.30005	0.801454111979906	0.151438	-1.247175	-0.063263
Trial1	1	1	noBlindfold	clockwise	practice	Guided	1	-0.5	-0.5	2.986786	-0.54741	-1.45064	-1.30005	0.801453519563871	0.149072	-1.242943	-0.03761
Trial1	1	1	noBlindfold	clockwise	practice	Guided	1	-0.5	-0.5	3.00679	-0.5474	-1.45063	-1.30004	0.801442931220725	0.138859	-1.226016	-0.00289
Trial1	1	1	noBlindfold	clockwise	practice	Guided	1	-0.5	-0.5	3.026794	-0.5474	-1.45062	-1.30003	0.801432935169378	0.109173	-1.204857	0.038242
Trial1	1	1	noBlindfold	clockwise	practice	Guided	1	-0.5	-0.5	3.046799	-0.54739	-1.45062	-1.30003	0.801432342987921	0.113563	-1.213321	0.113543
Trial1	1	1	noBlindfold	clockwise	practice	Guided	1	-0.5	-0.5	3.066788	-0.54739	-1.45061	-1.30002	0.801422465930317	0.108257	-1.154076	0.156337
Trial1	1	1	noBlindfold	clockwise	practice	Guided	1	-0.5	-0.5	3.086792	-0.54738	-1.4506	-1.30001	0.801411758800218	0.049786	-1.226016	0.169155
Trial1	1	1	noBlindfold	clockwise	practice	Guided	1	-0.5	-0.5	3.106796	-0.54738	-1.4506	-1.3	0.801401762735413	0.069922	-1.230248	0.154872
Trial1	1	1	noBlindfold	clockwise	practice	Guided	1	-0.5	-0.5	3.126801	-0.54737	-1.45061	-1.3	0.80140117430433	0.043104	-1.179466	0.080424
Trial1	1	1	noBlindfold	clockwise	practice	Guided	1	-0.5	-0.5	3.14679	-0.54737	-1.45061	-1.29999	0.801391178232622	0.099955	-1.200625	0.04644
Trial1	1	1	noBlindfold	clockwise	practice	Guided	1	-0.5	-0.5	3.166794	-0.54737	-1.4506	-1.29999	0.801391178232622	0.096031	-1.204857	0.050963
Trial1	1	1	noBlindfold	clockwise	practice	Guided	1	-0.5	-0.5	3.186798	-0.54737	-1.4506	-1.29999	0.801391178232622	0.075538	-1.175235	0.022673
Trial1	1	1	noBlindfold	clockwise	practice	Guided	1	-0.5	-0.5	3.206787	-0.54736	-1.4506	-1.3	0.801400582474021	0.13373	-1.242943	-0.011295
Trial1	1	1	noBlindfold	clockwise	practice	Guided	1	-0.5	-0.5	3.226791	-0.54735	-1.45061	-1.3	0.801399990768395	0.160387	-1.268334	-0.051476
Trial1	1	1	noBlindfold	clockwise	practice	Guided	1	-0.5	-0.5	3.246796	-0.54734	-1.45063	-1.3	0.801399399187453	0.168259	-1.302189	-0.115698
Trial1	1	1	noBlindfold	clockwise	practice	Guided	1	-0.5	-0.5	3.2668	-0.54733	-1.45063	-1.30001	0.801408807353019	0.211781	-1.272566	-0.131483
Trial1	1	1	noBlindfold	clockwise	practice	Guided	1	-0.5	-0.5	3.286789	-0.54732	-1.45064	-1.30002	0.801418331138817	0.255186	-1.289493	-0.143357
Trial1	1	1	noBlindfold	clockwise	practice	Guided	1	-0.5	-0.5	3.306793	-0.5473	-1.45063	-1.30002	0.801417152395804	0.182581	-1.221784	-0.09119
Trial1	1	1	noBlindfold	clockwise	practice	Guided	1	-0.5	-0.5	3.326797	-0.54729	-1.45063	-1.30002	0.80141655793448	0.179139	-1.230248	-0.023025
Trial1	1	1	noBlindfold	clockwise	practice	Guided	1	-0.5	-0.5	3.346786	-0.54728	-1.45061	-1.30002	0.801415970632142	0.128138	-1.183698	-0.01986
Trial1	1	1	noBlindfold	clockwise	practice	Guided	1	-0.5	-0.5	3.366791	-0.54728	-1.4506	-1.30001	0.801405855491611	0.125459	-1.175235	-0.0020314
Trial1	1	1	noBlindfold	clockwise	practice	Guided	1	-0.5	-0.5	3.386795	-0.54727	-1.45059	-1.30001	0.801405264789349	0.108549	-1.145612	-0.00077313
Trial1	1	1	noBlindfold	clockwise	practice	Guided	1	-0.5	-0.5	3.406799	-0.54727	-1.45058	-1.30001	0.801405264789349	0.085413	-1.077903	0.015668
Trial1	1	1	noBlindfold	clockwise	practice	Guided	1	-0.5	-0.5	3.426788	-0.54726	-1.45057	-1.30001	0.801404674211771	0.119436	-1.158307	0.032326
Trial1	1	1	noBlindfold	clockwise	practice	Guided	1	-0.5	-0.5	3.446793	-0.54725	-1.45058	-1.3	0.801394087598339	0.125001	-1.213321	-0.01631
Trial1	1	1	noBlindfold	clockwise	practice	Guided	1	-0.5	-0.5	3.466797	-0.54725	-1.45059	-1.3	0.801394087598339	0.133405	-1.255639	-0.0069256
Trial1	1	1	noBlindfold	clockwise	practice	Guided	1	-0.5	-0.5	3.486786	-0.54724	-1.45061	-1.30001	0.80140349694416	0.145079	-1.242943	-0.020529
Trial1	1	1	noBlindfold	clockwise	practice	Guided	1	-0.5	-0.5	3.50679	-0.54723	-1.45061	-1.30001	0.801402906739895	0.166138	-1.196394	-0.0221
Trial1	1	1	noBlindfold	clockwise	practice	Guided	1	-0.5	-0.5	3.526794	-0.54722	-1.45062	-1.3	0.801392320477736	0.132498	-1.293725	0.03983
Trial1	1	1	noBlindfold	clockwise	practice	Guided	1	-0.5	-0.5	3.546799	-0.54721	-1.45063	-1.3	0.801391734026796	0.099451	-1.310652	-0.0043841
Trial1	1	1	noBlindfold	clockwise	practice	Guided	1	-0.5	-0.5	3.566788	-0.54721	-1.45064	-1.30001	0.801401730216692	0.134236	-1.35297	-0.049423
Trial1	1	1	noBlindfold	clockwise	practice	Guided	1	-0.5	-0.5	3.586792	-0.5472	-1.45065	-1.30001	0.801401136875218	0.119853	-1.331811	-0.014392
Trial1	1	1	noBlindfold	clockwise	practice	Guided	1	-0.5	-0.5	3.606796	-0.5472	-1.45065	-1.3	0.801391140677921	0.10547	-1.310652	0.020633
Trial1	1	1	noBlindfold	clockwise	practice	Guided	1	-0.5	-0.5	3.626801	-0.54719	-1.45066	-1.3	0.801390554474872	0.143695	-1.289493	0.022006
Trial1	1	1	noBlindfold	clockwise	practice	Guided	1	-0.5	-0.5	3.64679	-0.54718	-1.45066	-1.3	0.801389964885943	0.115063	-1.302189	0.036239
Trial1	1	1	noBlindfold	clockwise	practice	Guided	1	-0.5	-0.5	3.666794	-0.54717	-1.45066	-1.3	0.801389375421702	0.094246	-1.293725	0.042663
Trial1	1	1	noBlindfold	clockwise	practice	Guided	1	-0.5	-0.5	3.686798	-0.54717	-1.45065	-1.3	0.801389375421702	0.084826	-1.28103	0.030624
Trial1	1	1	noBlindfold	clockwise	practice	Guided	1	-0.5	-0.5	3.706787	-0.54716	-1.45065	-1.29999	0.801378789855917	0.062189	-1.251407	0.125637
Trial1	1	1	noBlindfold	clockwise	practice	Guided	1	-0.5	-0.5	3.726791	-0.54716	-1.45064	-1.29998	0.801368793630117	0.05046	-1.23448	0.149544
Trial1	1	1	noBlindfold	clockwise	practice	Guided	1	-0.5	-0.5	3.746796	-0.54716	-1.45063	-1.29998	0.801368793630117	0.043901	-1.196394	0.165118
Trial1	1	1	noBlindfold	clockwise	practice	Guided	1	-0.5	-0.5	3.7668	-0.54716	-1.45061	-1.29997	0.80135891640743	-2.0969E-06	-1.18793	0.202301
Trial1	1	1	noBlindfold	clockwise	practice	Guided	1	-0.5	-0.5	3.786789	-0.54716	-1.4506	-1.29996	0.801348920182492	0.021408	-1.18793	0.204878
Trial1	1	1	noBlindfold	clockwise	practice	Guided	1	-0.5	-0.5	3.806793	-0.54715	-1.45062	-1.29995	0.801338338213542	0.02498	-1.319116	0.196001
Trial1	1	1	noBlindfold	clockwise	practice	Guided	1	-0.5	-0.5	3.826797	-0.54715	-1.45063	-1.29995	0.801338338213542	0.025915	-1.319116	0.223278
Trial1	1	1	noBlindfold	clockwise	practice	Guided	1	-0.5	-0.5	3.846786	-0.54715	-1.45064	-1.29994	0.801328460984915	0.042154	-1.297957	0.198846
Trial1	1	1	noBlindfold	clockwise	practice	Guided	1	-0.5	-0.5	3.866791	-0.54715	-1.45064	-1.29994	0.801328460984915	0.023254	-1.221784	0.216934
Trial1	1	1	noBlindfold	clockwise	practice	Guided	1	-0.5	-0.5	3.886795	-0.54715	-1.45063	-1.29993	0.801318464753964	0.057635	-1.204857	0.235757
Trial1	1	1	noBlindfold	clockwise	practice	Guided	1	-0.5	-0.5	3.906799	-0.54715	-1.45062	-1.29992	0.801308349520705	0.010461	-1.200625	0.285893
Trial1	1	1	noBlindfold	clockwise	practice	Guided	1	-0.5	-0.5	3.926788	-0.54715	-1.45061	-1.29992	0.801308349520705	-0.031938	-1.200625	0.229513
Trial1	1	1	noBlindfold	clockwise	practice	Guided	1	-0.5	-0.5	3.946793	-0.54715	-1.45061	-1.29992	0.801308349520705	-0.011784	-1.247175	0.215215
Trial1	1	1	noBlindfold	clockwise	practice	Guided	1	-0.5	-0.5	3.966797	-0.54715	-1.45061	-1.29992	0.801308349520705	0.0044627	-1.247175	0.205456
Trial1	1	1	noBlindfold	clockwise	practice	Guided	1	-0.5	-0.5	3.986786	-0.54714	-1.45061	-1.29991	0.801297764133658	-0.0050472	-1.251407	0.225231
Trial1	1	1	noBlindfold	clockwise	practice	Guided	1	-0.5	-0.5	4.00679	-0.54714	-1.45061	-1.29991	0.801297764133658	0.019946	-1.166771	0.242292
Trial1	1	1	noBlindfold	clockwise	practice	Guided	1	-0.5	-0.5	4.026794	-0.54714	-1.4506	-1.29991	0.801297764133658	0.024798	-1.149844	0.264273
Trial1	1	1	noBlindfold	clockwise	practice	Guided	1	-0.5	-0.5	4.046799	-0.54714	-1.4506	-1.2999	0.801287767896662	-0.03913	-1.128685	0.246579
Trial1	1	1	noBlindfold	clockwise	practice	Guided	1	-0.5	-0.5	4.066788	-0.54715	-1.45059	-1.2999	0.80128835706098	-0.038173	-1.090599	0.269816
Trial1	1	1	noBlindfold	clockwise	practice	Guided	1	-0.5	-0.5	4.086792	-0.54715	-1.45056	-1.2999	0.80128835706098	-0.049238	-1.027122	0.281136
Trial1	1	1	noBlindfold	clockwise	practice	Guided	1	-0.5	-0.5	4.106796	-0.54715	-1.45054	-1.29989	0.801278479834494	-0.040156	-1.027122	0.288868
Trial1	1	1	noBlindfold	clockwise	practice	Guided	1	-0.5	-0.5	4.126801	-0.54715	-1.45053	-1.29989	0.801278479834494	0.049845	-1.086367	0.243794
Trial1	1	1	noBlindfold	clockwise	practice	Guided	1	-0.5	-0.5	4.14679	-0.54715	-1.45054	-1.29989	0.801278479834494	0.038866	-1.128685	0.231072
Trial1	1	1	noBlindfold	clockwise	practice	Guided	1	-0.5	-0.5	4.166794	-0.54715	-1.45054	-1.29989	0.801278479834494	0.050132	-1.111758	0.247888
Trial1	1	1	noBlindfold	clockwise	practice	Guided	1	-0.5	-0.5	4.186798	-0.54715	-1.45054	-1.29989	0.801278479834494	0.039467	-1.082135	0.218914
Trial1	1	1	noBlindfold	clockwise	practice	Guided	1	-0.5	-0.5	4.206787	-0.54715	-1.45054	-1.29989	0.801278479834494	-0.0070821	-1.077903	0.277416
Trial1	1	1	noBlindfold	clockwise	practice	Guided	1	-0.5	-0.5	4.226791	-0.54715	-1.45054	-1.29988	0.801268483605709	-0.024274	-1.086367	0.274378
Trial1	1	1	noBlindfold	clockwise	practice	Guided	1	-0.5	-0.5	4.246796	-0.54715	-1.45054	-1.29988	0.801268483605709	-0.00064363	-1.107526	0.308055
Trial1	1	1	noBlindfold	clockwise	practice	Guided	1	-0.5	-0.5	4.2668	-0.54715	-1.45054	-1.29988	0.801268483605709	-0.029547	-1.06944	0.317037
Trial1	1	1	noBlindfold	clockwise	practice	Guided	1	-0.5	-0.5	4.286789	-0.54715	-1.45054	-1.29987	0.801258487377358	-0.019523	-1.044049	0.324755
Trial1	1	1	noBlindfold	clockwise	practice	Guided	1	-0.5	-0.5	4.306793	-0.54715	-1.45054	-1.29987	0.801258487377358	-0.022989	-1.039817	0.290905
Trial1	1	1	noBlindfold	clockwise	practice	Guided	1	-0.5	-0.5	4.326797	-0.54715	-1.45053	-1.29987	0.801258487377358	-0.049663	-1.014426	0.330911
Trial1	1	1	noBlindfold	clockwise	practice	Guided	1	-0.5	-0.5	4.346786	-0.54715	-1.45053	-1.29986	0.80124849114944	-0.111046	-1.044049	0.360875
Trial1	1	1	noBlindfold	clockwise	practice	Guided	1	-0.5	-0.5	4.366791	-0.54716	-1.45053	-1.29986	0.801249076959567	-0.109326	-1.052512	0.326709
Trial1	1	1	noBlindfold	clockwise	practice	Guided	1	-0.5	-0.5	4.386795	-0.54716	-1.45053	-1.29986	0.801249076959567	-0.085672	-1.014426	0.3588
Trial1	1	1	noBlindfold	clockwise	practice	Guided	1	-0.5	-0.5	4.406799	-0.54716	-1.45052	-1.29986	0.801249076959567	-0.09503	-0.967876	0.351536
Trial1	1	1	noBlindfold	clockwise	practice	Guided	1	-0.5	-0.5	4.426788	-0.54717	-1.45051	-1.29985	0.801239670189056	-0.113112	-0.934022	0.323393
Trial1	1	1	noBlindfold	clockwise	practice	Guided	1	-0.5	-0.5	4.446793	-0.54718	-1.4505	-1.29985	0.801240259763433	-0.118677	-0.980572	0.3694
Trial1	1	1	noBlindfold	clockwise	practice	Guided	1	-0.5	-0.5	4.466797	-0.54718	-1.4505	-1.29985	0.801240259763433	-0.12771	-0.984804	0.361487
Trial1	1	1	noBlindfold	clockwise	practice	Guided	1	-0.5	-0.5	4.486786	-0.54719	-1.4505	-1.29985	0.801240849462522	-0.123023	-0.942486	0.293875
Trial1	1	1	noBlindfold	clockwise	practice	Guided	1	-0.5	-0.5	4.50679	-0.54719	-1.45049	-1.29985	0.801240849462522	-0.116127	-0.92979	0.267837
Trial1	1	1	noBlindfold	clockwise	practice	Guided	1	-0.5	-0.5	4.526794	-0.5472	-1.45049	-1.29985	0.801241435775098	-0.080411	-0.980572	0.310934
Trial1	1	1	noBlindfold	clockwise	practice	Guided	1	-0.5	-0.5	4.546799	-0.5472	-1.45049	-1.29985	0.801241435775098	-0.06371	-0.980572	0.250192
Trial1	1	1	noBlindfold	clockwise	practice	Guided	1	-0.5	-0.5	4.566788	-0.5472	-1.45049	-1.29985	0.801241435775098	-0.054309	-1.035585	0.262145
Trial1	1	1	noBlindfold	clockwise	practice	Guided	1	-0.5	-0.5	4.586792	-0.5472	-1.4505	-1.29985	0.801241435775098	-0.011468	-1.048281	0.267353
Trial1	1	1	noBlindfold	clockwise	practice	Guided	1	-0.5	-0.5	4.606796	-0.5472	-1.4505	-1.29986	0.801251431965893	-0.023488	-1.018658	0.276668
Trial1	1	1	noBlindfold	clockwise	practice	Guided	1	-0.5	-0.5	4.626801	-0.5472	-1.4505	-1.29986	0.801251431965893	-0.063333	-1.005963	0.254057
Trial1	1	1	noBlindfold	clockwise	practice	Guided	1	-0.5	-0.5	4.64679	-0.54721	-1.4505	-1.29986	0.801252025418226	-0.019539	-1.052512	0.271929
Trial1	1	1	noBlindfold	clockwise	practice	Guided	1	-0.5	-0.5	4.666794	-0.54721	-1.45051	-1.29986	0.801252025418226	-0.038618	-1.120221	0.256247
Trial1	1	1	noBlindfold	clockwise	practice	Guided	1	-0.5	-0.5	4.686798	-0.54721	-1.45053	-1.29987	0.801262021602051	-0.045033	-1.175235	0.214296
Trial1	1	1	noBlindfold	clockwise	practice	Guided	1	-0.5	-0.5	4.706787	-0.54721	-1.45055	-1.29987	0.801262021602051	-0.067999	-1.132917	0.190447
Trial1	1	1	noBlindfold	clockwise	practice	Guided	1	-0.5	-0.5	4.726791	-0.54722	-1.45055	-1.29987	0.801262608147929	-0.064708	-1.06944	0.182904
Trial1	1	1	noBlindfold	clockwise	practice	Guided	1	-0.5	-0.5	4.746796	-0.54722	-1.45055	-1.29988	0.801272604324872	-0.044538	-1.065208	0.154693
Trial1	1	1	noBlindfold	clockwise	practice	Guided	1	-0.5	-0.5	4.7668	-0.54722	-1.45055	-1.29988	0.801272604324872	0.0022084	-1.158307	0.179768
Trial1	1	1	noBlindfold	clockwise	practice	Guided	1	-0.5	-0.5	4.786789	-0.54722	-1.45055	-1.29989	0.801282600502249	0.032497	-1.166771	0.114849
Trial1	1	1	noBlindfold	clockwise	practice	Guided	1	-0.5	-0.5	4.806793	-0.54722	-1.45056	-1.2999	0.801292477677942	0.026377	-1.179466	0.089818
Trial1	1	1	noBlindfold	clockwise	practice	Guided	1	-0.5	-0.5	4.826797	-0.54721	-1.45058	-1.29991	0.801301887339486	0.054739	-1.213321	0.0227
Trial1	1	1	noBlindfold	clockwise	practice	Guided	1	-0.5	-0.5	4.846786	-0.54721	-1.45059	-1.29992	0.801311883525479	0.061261	-1.226016	-0.010431
Trial1	1	1	noBlindfold	clockwise	practice	Guided	1	-0.5	-0.5	4.866791	-0.54721	-1.4506	-1.29992	0.801311883525479	0.070944	-1.204857	0.0051854
Trial1	1	1	noBlindfold	clockwise	practice	Guided	1	-0.5	-0.5	4.886795	-0.5472	-1.4506	-1.29993	0.801321405313616	0.044228	-1.213321	0.045999
Trial1	1	1	noBlindfold	clockwise	practice	Guided	1	-0.5	-0.5	4.906799	-0.5472	-1.4506	-1.29993	0.801321405313616	0.083137	-1.14138	0.055802
Trial1	1	1	noBlindfold	clockwise	practice	Guided	1	-0.5	-0.5	4.926788	-0.5472	-1.45059	-1.29994	0.801331401507885	0.064973	-1.132917	0.040154
Trial1	1	1	noBlindfold	clockwise	practice	Guided	1	-0.5	-0.5	4.946793	-0.5472	-1.45058	-1.29994	0.801331401507885	-0.019117	-1.073671	0.050676
Trial1	1	1	noBlindfold	clockwise	practice	Guided	1	-0.5	-0.5	4.966797	-0.5472	-1.45057	-1.29994	0.801331401507885	0.022762	-1.111758	0.043921
Trial1	1	1	noBlindfold	clockwise	practice	Guided	1	-0.5	-0.5	4.986786	-0.5472	-1.45056	-1.29995	0.801341278700267	0.010726	-1.111758	0.052665
Trial1	1	1	noBlindfold	clockwise	practice	Guided	1	-0.5	-0.5	5.00679	-0.54719	-1.45056	-1.29995	0.801340692460743	0.012728	-1.056744	0.022796
Trial1	1	1	noBlindfold	clockwise	practice	Guided	1	-0.5	-0.5	5.026794	-0.54719	-1.45055	-1.29996	0.801350688663188	0.069561	-1.09483	-0.01118
Trial1	1	1	noBlindfold	clockwise	practice	Guided	1	-0.5	-0.5	5.046799	-0.54719	-1.45055	-1.29996	0.801350688663188	0.078292	-1.162539	-0.0075915
Trial1	1	1	noBlindfold	clockwise	practice	Guided	1	-0.5	-0.5	5.066788	-0.54718	-1.45056	-1.29997	0.801360095255161	0.123108	-1.217553	-0.032157
Trial1	1	1	noBlindfold	clockwise	practice	Guided	1	-0.5	-0.5	5.086792	-0.54718	-1.45058	-1.29997	0.801360095255161	0.066641	-1.192162	-0.04914
Trial1	1	1	noBlindfold	clockwise	practice	Guided	1	-0.5	-0.5	5.106796	-0.54717	-1.45059	-1.29998	0.801369382984371	0.080225	-1.162539	-0.037419
Trial1	1	1	noBlindfold	clockwise	practice	Guided	1	-0.5	-0.5	5.126801	-0.54717	-1.45057	-1.29998	0.801369382984371	0.04347	-1.073671	-0.017688
Trial1	1	1	noBlindfold	clockwise	practice	Guided	1	-0.5	-0.5	5.14679	-0.54716	-1.45056	-1.29998	0.801368793630117	0.024885	-1.090599	0.033894
Trial1	1	1	noBlindfold	clockwise	practice	Guided	1	-0.5	-0.5	5.166794	-0.54716	-1.45056	-1.29998	0.801368793630117	0.063167	-1.154076	0.019015
Trial1	1	1	noBlindfold	clockwise	practice	Guided	1	-0.5	-0.5	5.186798	-0.54716	-1.45056	-1.29998	0.801368793630117	0.082988	-1.226016	0.026505
Trial1	1	1	noBlindfold	clockwise	practice	Guided	1	-0.5	-0.5	5.206787	-0.54716	-1.45058	-1.29999	0.801378789855917	0.046685	-1.247175	-0.030681
Trial1	1	1	noBlindfold	clockwise	practice	Guided	1	-0.5	-0.5	5.226791	-0.54715	-1.45061	-1.29999	0.801378204140611	0.0937	-1.213321	-0.032875
Trial1	1	1	noBlindfold	clockwise	practice	Guided	1	-0.5	-0.5	5.246796	-0.54715	-1.45061	-1.29999	0.801378204140611	0.074272	-1.192162	-0.058185
Trial1	1	1	noBlindfold	clockwise	practice	Guided	1	-0.5	-0.5	5.2668	-0.54714	-1.45061	-1.29999	0.801377615042348	0.057371	-1.192162	-0.05691
Trial1	1	1	noBlindfold	clockwise	practice	Guided	1	-0.5	-0.5	5.286789	-0.54714	-1.45061	-1.3	0.801387611283236	0.080462	-1.242943	-0.088325
Trial1	1	1	noBlindfold	clockwise	practice	Guided	1	-0.5	-0.5	5.306793	-0.54714	-1.45061	-1.3	0.801387611283236	0.067466	-1.242943	-0.091575
Trial1	1	1	noBlindfold	clockwise	practice	Guided	1	-0.5	-0.5	5.326797	-0.54713	-1.45063	-1.30001	0.801397018565677	0.088516	-1.314884	-0.107665
Trial1	1	1	noBlindfold	clockwise	practice	Guided	1	-0.5	-0.5	5.346786	-0.54713	-1.45064	-1.30001	0.801397018565677	0.100198	-1.302189	-0.106373
Trial1	1	1	noBlindfold	clockwise	practice	Guided	1	-0.5	-0.5	5.366791	-0.54712	-1.45064	-1.30002	0.801406548495539	0.12158	-1.268334	-0.092735
Trial1	1	1	noBlindfold	clockwise	practice	Guided	1	-0.5	-0.5	5.386795	-0.54711	-1.45064	-1.30002	0.801405956288916	0.13969	-1.276798	-0.08837
Trial1	1	1	noBlindfold	clockwise	practice	Guided	1	-0.5	-0.5	5.406799	-0.5471	-1.45062	-1.30002	0.801405371214601	0.12601	-1.192162	-0.100033
Trial1	1	1	noBlindfold	clockwise	practice	Guided	1	-0.5	-0.5	5.426788	-0.5471	-1.45062	-1.30003	0.801415248482889	0.117535	-1.204857	-0.105174
Trial1	1	1	noBlindfold	clockwise	practice	Guided	1	-0.5	-0.5	5.446793	-0.54709	-1.45061	-1.30003	0.801414660036703	0.137649	-1.23448	-0.113583
Trial1	1	1	noBlindfold	clockwise	practice	Guided	1	-0.5	-0.5	5.466797	-0.54708	-1.45062	-1.30003	0.801414071715205	0.19795	-1.230248	-0.101087
Trial1	1	1	noBlindfold	clockwise	practice	Guided	1	-0.5	-0.5	5.486786	-0.54708	-1.45062	-1.30003	0.801414071715205	0.187254	-1.259871	-0.129959
Trial1	1	1	noBlindfold	clockwise	practice	Guided	1	-0.5	-0.5	5.50679	-0.54707	-1.45063	-1.30004	0.801423479812357	0.172651	-1.285261	-0.154291
Trial1	1	1	noBlindfold	clockwise	practice	Guided	1	-0.5	-0.5	5.526794	-0.54705	-1.45064	-1.30005	0.801432303615759	0.166125	-1.293725	-0.183425
Trial1	1	1	noBlindfold	clockwise	practice	Guided	1	-0.5	-0.5	5.546799	-0.54705	-1.45064	-1.30005	0.801432303615759	0.092966	-1.268334	-0.134433
Trial1	1	1	noBlindfold	clockwise	practice	Guided	1	-0.5	-0.5	5.566788	-0.54704	-1.45064	-1.30005	0.801431715806931	0.125942	-1.285261	-0.095468
Trial1	1	1	noBlindfold	clockwise	practice	Guided	1	-0.5	-0.5	5.586792	-0.54704	-1.45064	-1.30005	0.801431715806931	0.152289	-1.30642	-0.139848
Trial1	1	1	noBlindfold	clockwise	practice	Guided	1	-0.5	-0.5	5.606796	-0.54703	-1.45064	-1.30005	0.801431131620538	0.126936	-1.310652	-0.150267
Trial1	1	1	noBlindfold	clockwise	practice	Guided	1	-0.5	-0.5	5.626801	-0.54702	-1.45065	-1.30005	0.801430540563329	0.164844	-1.319116	-0.154294
Trial1	1	1	noBlindfold	clockwise	practice	Guided	1	-0.5	-0.5	5.64679	-0.54701	-1.45065	-1.30005	0.801429956624822	0.1706	-1.331811	-0.119863
Trial1	1	1	noBlindfold	clockwise	practice	Guided	1	-0.5	-0.5	5.666794	-0.54701	-1.45065	-1.30005	0.801429956624822	0.16476	-1.386825	-0.140611
Trial1	1	1	noBlindfold	clockwise	practice	Guided	1	-0.5	-0.5	5.686798	-0.547	-1.45066	-1.30006	0.801439365660044	0.141406	-1.323348	-0.168536
Trial1	1	1	noBlindfold	clockwise	practice	Guided	1	-0.5	-0.5	5.706787	-0.54699	-1.45066	-1.30006	0.801438778481224	0.206672	-1.382593	-0.155396
Trial1	1	1	noBlindfold	clockwise	practice	Guided	1	-0.5	-0.5	5.726791	-0.54698	-1.45068	-1.30007	0.801448191282175	0.21986	-1.420679	-0.188736
Trial1	1	1	noBlindfold	clockwise	practice	Guided	1	-0.5	-0.5	5.746796	-0.54697	-1.45069	-1.30007	0.801447604359303	0.235732	-1.458765	-0.209345
Trial1	1	1	noBlindfold	clockwise	practice	Guided	1	-0.5	-0.5	5.7668	-0.54695	-1.45071	-1.30008	0.801456308266514	0.234519	-1.484156	-0.281333
Trial1	1	1	noBlindfold	clockwise	practice	Guided	1	-0.5	-0.5	5.786789	-0.54694	-1.45073	-1.30009	0.801465721607041	0.251964	-1.547633	-0.30847
Trial1	1	1	noBlindfold	clockwise	practice	Guided	1	-0.5	-0.5	5.806793	-0.54692	-1.45077	-1.30009	0.801464548911049	0.223128	-1.615342	-0.203887
Trial1	1	1	noBlindfold	clockwise	practice	Guided	1	-0.5	-0.5	5.826797	-0.54691	-1.45078	-1.30008	0.801453969825699	0.13717	-1.534938	-0.095608
Trial1	1	1	noBlindfold	clockwise	practice	Guided	1	-0.5	-0.5	5.846786	-0.5469	-1.45077	-1.30008	0.801453380293371	0.043554	-1.369897	-0.050344
Trial1	1	1	noBlindfold	clockwise	practice	Guided	1	-0.5	-0.5	5.866791	-0.5469	-1.45071	-1.30008	0.801453380293371	-0.064979	-1.183698	-0.139805
Trial1	1	1	noBlindfold	clockwise	practice	Guided	1	-0.5	-0.5	5.886795	-0.54691	-1.45063	-1.30008	0.801453969825699	-0.141424	-1.035585	-0.197697
Trial1	1	1	noBlindfold	clockwise	practice	Guided	1	-0.5	-0.5	5.906799	-0.54692	-1.45055	-1.3001	0.801474545317273	-0.170371	-1.014426	-0.301551
Trial1	1	1	noBlindfold	clockwise	practice	Guided	1	-0.5	-0.5	5.926788	-0.54693	-1.45056	-1.30011	0.801485243509635	-0.089446	-1.319116	-0.468655
Trial1	1	1	noBlindfold	clockwise	practice	Guided	1	-0.5	-0.5	5.946793	-0.54693	-1.45063	-1.30012	0.801495239909452	0.084837	-1.49262	-0.48084
Trial1	1	1	noBlindfold	clockwise	practice	Guided	1	-0.5	-0.5	5.966797	-0.54693	-1.4507	-1.30014	0.801515113705602	0.211198	-1.534938	-0.53333
Trial1	1	1	noBlindfold	clockwise	practice	Guided	1	-0.5	-0.5	5.986786	-0.54691	-1.45074	-1.30014	0.801513948310501	0.295721	-1.526474	-0.480119
Trial1	1	1	noBlindfold	clockwise	practice	Guided	1	-0.5	-0.5	6.00679	-0.5469	-1.45074	-1.30015	0.801523355245274	0.340554	-1.420679	-0.389993
Trial1	1	1	noBlindfold	clockwise	practice	Guided	1	-0.5	-0.5	6.026794	-0.54687	-1.4507	-1.30014	0.801511605056599	0.261541	-1.336043	-0.252369
Trial1	1	1	noBlindfold	clockwise	practice	Guided	1	-0.5	-0.5	6.046799	-0.54686	-1.45068	-1.30014	0.801511019554812	0.137409	-1.242943	-0.209072
Trial1	1	1	noBlindfold	clockwise	practice	Guided	1	-0.5	-0.5	6.066788	-0.54685	-1.45065	-1.30014	0.801510437661719	0.101724	-1.196394	-0.230226
Trial1	1	1	noBlindfold	clockwise	practice	Guided	1	-0.5	-0.5	6.086792	-0.54685	-1.45063	-1.30013	0.801500441202729	0.01404	-1.200625	-0.212454
Trial1	1	1	noBlindfold	clockwise	practice	Guided	1	-0.5	-0.5	6.106796	-0.54685	-1.45062	-1.30012	0.801490563749623	0.055796	-1.18793	-0.164603
Trial1	1	1	noBlindfold	clockwise	practice	Guided	1	-0.5	-0.5	6.126801	-0.54684	-1.45061	-1.30012	0.80148997499857	0.1705	-1.209089	-0.121783
Trial1	1	1	noBlindfold	clockwise	practice	Guided	1	-0.5	-0.5	6.14679	-0.54683	-1.45061	-1.30011	0.801479396866185	0.221717	-1.238712	-0.067534
Trial1	1	1	noBlindfold	clockwise	practice	Guided	1	-0.5	-0.5	6.166794	-0.54682	-1.45062	-1.30011	0.801478815322484	0.23199	-1.28103	-0.075837
Trial1	1	1	noBlindfold	clockwise	practice	Guided	1	-0.5	-0.5	6.186798	-0.54681	-1.45062	-1.3001	0.801468111446915	0.203887	-1.238712	-0.167063
Trial1	1	1	noBlindfold	clockwise	practice	Guided	1	-0.5	-0.5	6.206787	-0.5468	-1.45062	-1.3001	0.801467530143757	0.188215	-1.171003	-0.148874
Trial1	1	1	noBlindfold	clockwise	practice	Guided	1	-0.5	-0.5	6.226791	-0.54679	-1.45059	-1.3001	0.801466945484054	0.156579	-1.132917	-0.10955
Trial1	1	1	noBlindfold	clockwise	practice	Guided	1	-0.5	-0.5	6.246796	-0.54678	-1.45058	-1.30009	0.80145636444073	0.161073	-1.154076	-0.112788
Trial1	1	1	noBlindfold	clockwise	practice	Guided	1	-0.5	-0.5	6.2668	-0.54677	-1.45058	-1.30009	0.801455780023106	0.187922	-1.213321	-0.093552
Trial1	1	1	noBlindfold	clockwise	practice	Guided	1	-0.5	-0.5	6.286789	-0.54676	-1.45059	-1.30009	0.801455199207734	0.246315	-1.293725	-0.118408
Trial1	1	1	noBlindfold	clockwise	practice	Guided	1	-0.5	-0.5	6.306793	-0.54675	-1.45063	-1.30009	0.80145461503874	0.257643	-1.416447	-0.124166
Trial1	1	1	noBlindfold	clockwise	practice	Guided	1	-0.5	-0.5	6.326797	-0.54672	-1.4507	-1.3001	0.801462859831854	0.299721	-1.462997	-0.280079
Trial1	1	1	noBlindfold	clockwise	practice	Guided	1	-0.5	-0.5	6.346786	-0.5467	-1.45072	-1.3001	0.801461696103681	0.329294	-1.467229	-0.35425
Trial1	1	1	noBlindfold	clockwise	practice	Guided	1	-0.5	-0.5	6.366791	-0.54669	-1.45072	-1.30011	0.801471228270375	0.346519	-1.412215	-0.406365
Trial1	1	1	noBlindfold	clockwise	practice	Guided	1	-0.5	-0.5	6.386795	-0.54667	-1.45072	-1.30012	0.80148006189042	0.309205	-1.416447	-0.45015
Trial1	1	1	noBlindfold	clockwise	practice	Guided	1	-0.5	-0.5	6.406799	-0.54666	-1.45071	-1.30014	0.80149935305099	0.313032	-1.378361	-0.461743
Trial1	1	1	noBlindfold	clockwise	practice	Guided	1	-0.5	-0.5	6.426788	-0.54663	-1.45069	-1.30015	0.801507601382761	0.26487	-1.344507	-0.508352
Trial1	1	1	noBlindfold	clockwise	practice	Guided	1	-0.5	-0.5	6.446793	-0.54662	-1.45068	-1.30016	0.801516899963399	0.249297	-1.293725	-0.50888
Trial1	1	1	noBlindfold	clockwise	practice	Guided	1	-0.5	-0.5	6.466797	-0.54661	-1.45067	-1.30017	0.801526314223375	0.268429	-1.268334	-0.505808
Trial1	1	1	noBlindfold	clockwise	practice	Guided	1	-0.5	-0.5	6.486786	-0.5466	-1.45065	-1.30018	0.801535728622977	0.304634	-1.221784	-0.504372
Trial1	1	1	noBlindfold	clockwise	practice	Guided	1	-0.5	-0.5	6.50679	-0.54658	-1.45064	-1.3002	0.801554561304788	0.31299	-1.192162	-0.504896
Trial1	1	1	noBlindfold	clockwise	practice	Guided	1	-0.5	-0.5	6.526794	-0.54653	-1.45061	-1.30021	0.801561653466945	0.418296	-1.192162	-0.487205
Trial1	1	1	noBlindfold	clockwise	practice	Guided	1	-0.5	-0.5	6.546799	-0.54645	-1.4506	-1.30024	0.801587000928008	0.449749	-1.192162	-0.51914
Trial1	1	1	noBlindfold	clockwise	practice	Guided	1	-0.5	-0.5	6.566788	-0.54629	-1.45061	-1.30026	0.801597624634964	0.448444	-1.276798	-0.561288
Trial1	1	1	noBlindfold	clockwise	practice	Guided	1	-0.5	-0.5	6.586792	-0.54607	-1.45063	-1.30027	0.801594943894421	0.481558	-1.319116	-0.572218
Trial1	1	1	noBlindfold	clockwise	practice	Guided	1	-0.5	-0.5	6.606796	-0.54581	-1.45064	-1.30029	0.801599918644476	0.442597	-1.310652	-0.577174
Trial1	1	1	noBlindfold	clockwise	practice	Guided	1	-0.5	-0.5	6.626801	-0.54517	-1.45065	-1.30029	0.801563599874106	0.472394	-1.285261	-0.587766
Trial1	1	1	noBlindfold	clockwise	practice	Guided	1	-0.5	-0.5	6.64679	-0.5448	-1.45065	-1.30028	0.801532957618197	0.441424	-1.314884	-0.539407
Trial1	1	1	noBlindfold	clockwise	practice	Guided	1	-0.5	-0.5	6.666794	-0.54439	-1.45067	-1.30027	0.801500146706587	0.465006	-1.39952	-0.507112
Trial1	1	1	noBlindfold	clockwise	practice	Guided	1	-0.5	-0.5	6.686798	-0.54396	-1.45069	-1.30027	0.801476444116639	0.470875	-1.441838	-0.541405
Trial1	1	1	noBlindfold	clockwise	practice	Guided	1	-0.5	-0.5	6.706787	-0.54353	-1.45071	-1.30025	0.801433096255282	0.415303	-1.488388	-0.545645
Trial1	1	1	noBlindfold	clockwise	practice	Guided	1	-0.5	-0.5	6.726791	-0.54279	-1.45075	-1.30024	0.801383244814419	0.401548	-1.505315	-0.442502
Trial1	1	1	noBlindfold	clockwise	practice	Guided	1	-0.5	-0.5	6.746796	-0.5425	-1.45077	-1.30022	0.801347811642421	0.365974	-1.577256	-0.405784
Trial1	1	1	noBlindfold	clockwise	practice	Guided	1	-0.5	-0.5	6.7668	-0.5423	-1.45078	-1.30022	0.801337230805588	0.340244	-1.556097	-0.408012
Trial1	1	1	noBlindfold	clockwise	practice	Guided	1	-0.5	-0.5	6.786789	-0.54221	-1.45078	-1.30021	0.801322485201075	0.287171	-1.539169	-0.378513
Trial1	1	1	noBlindfold	clockwise	practice	Guided	1	-0.5	-0.5	6.806793	-0.5422	-1.45077	-1.3002	0.801311958109363	0.258489	-1.488388	-0.337932
Trial1	1	1	noBlindfold	clockwise	practice	Guided	1	-0.5	-0.5	6.826797	-0.54218	-1.45074	-1.3002	0.801310906794151	0.196468	-1.378361	-0.282416
Trial1	1	1	noBlindfold	clockwise	practice	Guided	1	-0.5	-0.5	6.846786	-0.54217	-1.45073	-1.30019	0.801300380050129	0.155622	-1.369897	-0.300937
Trial1	1	1	noBlindfold	clockwise	practice	Guided	1	-0.5	-0.5	6.866791	-0.54216	-1.45072	-1.30019	0.801299856264488	0.14776	-1.39952	-0.30835
Trial1	1	1	noBlindfold	clockwise	practice	Guided	1	-0.5	-0.5	6.886795	-0.54216	-1.45072	-1.30019	0.801299856264488	0.172092	-1.479924	-0.322798
Trial1	1	1	noBlindfold	clockwise	practice	Guided	1	-0.5	-0.5	6.906799	-0.54215	-1.45073	-1.30019	0.801299329466825	0.240178	-1.505315	-0.319272
Trial1	1	1	noBlindfold	clockwise	practice	Guided	1	-0.5	-0.5	6.926788	-0.54212	-1.45075	-1.30019	0.801297749822579	0.328319	-1.505315	-0.444431
Trial1	1	1	noBlindfold	clockwise	practice	Guided	1	-0.5	-0.5	6.946793	-0.5421	-1.45075	-1.30019	0.801296700481987	0.347608	-1.51801	-0.411811
Trial1	1	1	noBlindfold	clockwise	practice	Guided	1	-0.5	-0.5	6.966797	-0.54209	-1.45075	-1.30019	0.801296174432326	0.32484	-1.51801	-0.426069
Trial1	1	1	noBlindfold	clockwise	practice	Guided	1	-0.5	-0.5	6.986786	-0.54207	-1.45075	-1.30019	0.801295125836774	0.343507	-1.484156	-0.422052
Trial1	1	1	noBlindfold	clockwise	practice	Guided	1	-0.5	-0.5	7.00679	-0.54206	-1.45075	-1.30019	0.801294600160747	0.317627	-1.471461	-0.354111
Trial1	1	1	noBlindfold	clockwise	practice	Guided	1	-0.5	-0.5	7.026794	-0.54203	-1.45073	-1.30018	0.801283024085864	0.27088	-1.323348	-0.295301
Trial1	1	1	noBlindfold	clockwise	practice	Guided	1	-0.5	-0.5	7.046799	-0.54202	-1.45069	-1.30018	0.801282502028177	0.271432	-1.255639	-0.286781
Trial1	1	1	noBlindfold	clockwise	practice	Guided	1	-0.5	-0.5	7.066788	-0.542	-1.45066	-1.30017	0.801271452219426	0.24073	-1.196394	-0.242
Trial1	1	1	noBlindfold	clockwise	practice	Guided	1	-0.5	-0.5	7.086792	-0.54199	-1.45064	-1.30017	0.801270927403109	0.16721	-1.204857	-0.202545
Trial1	1	1	noBlindfold	clockwise	practice	Guided	1	-0.5	-0.5	7.106796	-0.54198	-1.45063	-1.30016	0.801260406006838	0.15997	-1.217553	-0.184983
Trial1	1	1	noBlindfold	clockwise	practice	Guided	1	-0.5	-0.5	7.126801	-0.54198	-1.45062	-1.30015	0.801250525225196	0.150833	-1.175235	-0.172998
Trial1	1	1	noBlindfold	clockwise	practice	Guided	1	-0.5	-0.5	7.14679	-0.54197	-1.45061	-1.30014	0.801240000811306	0.143921	-1.137148	-0.170917
Trial1	1	1	noBlindfold	clockwise	practice	Guided	1	-0.5	-0.5	7.166794	-0.54196	-1.45059	-1.30013	0.801229476509469	0.076522	-1.090599	-0.106478
Trial1	1	1	noBlindfold	clockwise	practice	Guided	1	-0.5	-0.5	7.186798	-0.54196	-1.45057	-1.30013	0.801229476509469	0.120879	-1.052512	-0.058313
Trial1	1	1	noBlindfold	clockwise	practice	Guided	1	-0.5	-0.5	7.206787	-0.54195	-1.45056	-1.30011	0.801209071519997	0.142565	-1.06944	-0.073143
Trial1	1	1	noBlindfold	clockwise	practice	Guided	1	-0.5	-0.5	7.226791	-0.54194	-1.45056	-1.3001	0.801198428390302	0.19921	-1.120221	-0.062323
Trial1	1	1	noBlindfold	clockwise	practice	Guided	1	-0.5	-0.5	7.246796	-0.54193	-1.45056	-1.3001	0.801197907395678	0.22135	-1.209089	-0.09685
Trial1	1	1	noBlindfold	clockwise	practice	Guided	1	-0.5	-0.5	7.2668	-0.54192	-1.45057	-1.3001	0.801197383405763	0.231764	-1.230248	-0.126359
Trial1	1	1	noBlindfold	clockwise	practice	Guided	1	-0.5	-0.5	7.286789	-0.54191	-1.45058	-1.30009	0.80118685966975	0.224202	-1.213321	-0.113033
Trial1	1	1	noBlindfold	clockwise	practice	Guided	1	-0.5	-0.5	7.306793	-0.5419	-1.45059	-1.30009	0.801186335922919	0.225078	-1.242943	-0.100337
Trial1	1	1	noBlindfold	clockwise	practice	Guided	1	-0.5	-0.5	7.326797	-0.54188	-1.45061	-1.30008	0.801175292029243	0.205734	-1.226016	-0.072451
Trial1	1	1	noBlindfold	clockwise	practice	Guided	1	-0.5	-0.5	7.346786	-0.54187	-1.45062	-1.30008	0.801174768649572	0.185983	-1.259871	-0.110091
Trial1	1	1	noBlindfold	clockwise	practice	Guided	1	-0.5	-0.5	7.366791	-0.54186	-1.45062	-1.30009	0.801184245297912	0.184523	-1.272566	-0.170072
Trial1	1	1	noBlindfold	clockwise	practice	Guided	1	-0.5	-0.5	7.386795	-0.54185	-1.45063	-1.30009	0.801183722174399	0.176811	-1.323348	-0.23238
Trial1	1	1	noBlindfold	clockwise	practice	Guided	1	-0.5	-0.5	7.406799	-0.54184	-1.45064	-1.30009	0.801183202288417	0.215047	-1.369897	-0.214659
Trial1	1	1	noBlindfold	clockwise	practice	Guided	1	-0.5	-0.5	7.426788	-0.54182	-1.45067	-1.30009	0.801182156663972	0.197733	-1.412215	-0.193128
Trial1	1	1	noBlindfold	clockwise	practice	Guided	1	-0.5	-0.5	7.446793	-0.54181	-1.45068	-1.3001	0.8011916339751	0.253471	-1.382593	-0.225106
Trial1	1	1	noBlindfold	clockwise	practice	Guided	1	-0.5	-0.5	7.466797	-0.5418	-1.45068	-1.3001	0.801191114591145	0.223552	-1.382593	-0.227068
Trial1	1	1	noBlindfold	clockwise	practice	Guided	1	-0.5	-0.5	7.486786	-0.54179	-1.45068	-1.30009	0.801180592272415	0.213026	-1.289493	-0.188717
Trial1	1	1	noBlindfold	clockwise	practice	Guided	1	-0.5	-0.5	7.50679	-0.54178	-1.45067	-1.30009	0.801180070021113	0.190465	-1.217553	-0.156005
Trial1	1	1	noBlindfold	clockwise	practice	Guided	1	-0.5	-0.5	7.526794	-0.54176	-1.4506	-1.30008	0.801169025924609	0.173956	-1.107526	-0.082639
Trial1	1	1	noBlindfold	clockwise	practice	Guided	1	-0.5	-0.5	7.546799	-0.54176	-1.45058	-1.30008	0.801169025924609	0.223141	-1.145612	-0.022758
Trial1	1	1	noBlindfold	clockwise	practice	Guided	1	-0.5	-0.5	7.566788	-0.54175	-1.45058	-1.30007	0.801158626220152	0.161662	-1.242943	-0.027124
Trial1	1	1	noBlindfold	clockwise	practice	Guided	1	-0.5	-0.5	7.586792	-0.54174	-1.45059	-1.30006	0.801148104473764	0.149269	-1.213321	-0.022273
Trial1	1	1	noBlindfold	clockwise	practice	Guided	1	-0.5	-0.5	7.606796	-0.54173	-1.45061	-1.30005	0.801137582839512	0.160168	-1.289493	0.025087
Trial1	1	1	noBlindfold	clockwise	practice	Guided	1	-0.5	-0.5	7.626801	-0.54172	-1.45065	-1.30004	0.80112706442141	0.136025	-1.433374	0.143843
Trial1	1	1	noBlindfold	clockwise	practice	Guided	1	-0.5	-0.5	7.64679	-0.54171	-1.45069	-1.30002	0.801106662059553	0.123176	-1.44607	0.200533
Trial1	1	1	noBlindfold	clockwise	practice	Guided	1	-0.5	-0.5	7.666794	-0.54171	-1.45072	-1.30001	0.801096543013501	0.102354	-1.49262	0.206251
Trial1	1	1	noBlindfold	clockwise	practice	Guided	1	-0.5	-0.5	7.686798	-0.5417	-1.45074	-1.29999	0.801076021698365	0.120609	-1.509547	0.281203
Trial1	1	1	noBlindfold	clockwise	practice	Guided	1	-0.5	-0.5	7.706787	-0.54169	-1.45075	-1.29998	0.801065500493497	0.085563	-1.581487	0.266749
Trial1	1	1	noBlindfold	clockwise	practice	Guided	1	-0.5	-0.5	7.726791	-0.54168	-1.45077	-1.29997	0.801055098448605	0.113943	-1.543401	0.183943
Trial1	1	1	noBlindfold	clockwise	practice	Guided	1	-0.5	-0.5	7.746796	-0.54168	-1.45078	-1.29996	0.801045098432328	0.12579	-1.539169	0.239375
Trial1	1	1	noBlindfold	clockwise	practice	Guided	1	-0.5	-0.5	7.7668	-0.54167	-1.45077	-1.29995	0.801034577445697	0.114659	-1.560328	0.26009
Trial1	1	1	noBlindfold	clockwise	practice	Guided	1	-0.5	-0.5	7.786789	-0.54167	-1.45077	-1.29995	0.801034577445697	0.090556	-1.560328	0.278769
Trial1	1	1	noBlindfold	clockwise	practice	Guided	1	-0.5	-0.5	7.806793	-0.54166	-1.45077	-1.29994	0.801024178719137	0.098032	-1.547633	0.265407
Trial1	1	1	noBlindfold	clockwise	practice	Guided	1	-0.5	-0.5	7.826797	-0.54166	-1.45077	-1.29993	0.801014178690905	0.076578	-1.509547	0.272613
Trial1	1	1	noBlindfold	clockwise	practice	Guided	1	-0.5	-0.5	7.846786	-0.54165	-1.45076	-1.29993	0.801013657956222	0.098911	-1.450302	0.268006
Trial1	1	1	noBlindfold	clockwise	practice	Guided	1	-0.5	-0.5	7.866791	-0.54165	-1.45075	-1.29992	0.801003538873802	0.109047	-1.488388	0.243084
Trial1	1	1	noBlindfold	clockwise	practice	Guided	1	-0.5	-0.5	7.886795	-0.54165	-1.45075	-1.29992	0.801003538873802	0.106049	-1.501083	0.145649
Trial1	1	1	noBlindfold	clockwise	practice	Guided	1	-0.5	-0.5	7.906799	-0.54164	-1.45076	-1.29993	0.801013137346382	0.158687	-1.56456	0.112
Trial1	1	1	noBlindfold	clockwise	practice	Guided	1	-0.5	-0.5	7.926788	-0.54162	-1.45081	-1.29993	0.801012099598244	0.254392	-1.725369	0.096933
Trial1	1	1	noBlindfold	clockwise	practice	Guided	1	-0.5	-0.5	7.946793	-0.54161	-1.45083	-1.29993	0.80101157936219	0.272922	-1.674587	0.048297
Trial1	1	1	noBlindfold	clockwise	practice	Guided	1	-0.5	-0.5	7.966797	-0.5416	-1.45083	-1.29994	0.801021059318155	0.268624	-1.56456	0.048903
Trial1	1	1	noBlindfold	clockwise	practice	Guided	1	-0.5	-0.5	7.986786	-0.54158	-1.4508	-1.29994	0.801020019483248	0.285426	-1.471461	0.063894
Trial1	1	1	noBlindfold	clockwise	practice	Guided	1	-0.5	-0.5	8.00679	-0.54157	-1.45077	-1.29994	0.801019502846322	0.266433	-1.479924	0.082629
Trial1	1	1	noBlindfold	clockwise	practice	Guided	1	-0.5	-0.5	8.026794	-0.54154	-1.45076	-1.29994	0.801017947493623	0.231423	-1.556097	0.127596
Trial1	1	1	noBlindfold	clockwise	practice	Guided	1	-0.5	-0.5	8.046799	-0.54153	-1.45077	-1.29994	0.801017428261321	0.23964	-1.589951	0.067547
Trial1	1	1	noBlindfold	clockwise	practice	Guided	1	-0.5	-0.5	8.066788	-0.54152	-1.45078	-1.29994	0.801016909153863	0.220667	-1.594183	0.098625
Trial1	1	1	noBlindfold	clockwise	practice	Guided	1	-0.5	-0.5	8.086792	-0.54151	-1.45079	-1.29994	0.80101639017125	0.211544	-1.589951	0.104693
Trial1	1	1	noBlindfold	clockwise	practice	Guided	1	-0.5	-0.5	8.106796	-0.5415	-1.45079	-1.29994	0.801015871313481	0.183823	-1.61111	0.118258
Trial1	1	1	noBlindfold	clockwise	practice	Guided	1	-0.5	-0.5	8.126801	-0.54148	-1.45079	-1.29994	0.801014837059062	0.144024	-1.551865	0.171006
Trial1	1	1	noBlindfold	clockwise	practice	Guided	1	-0.5	-0.5	8.14679	-0.54148	-1.45079	-1.29994	0.801014837059062	0.141008	-1.49262	0.184244
Trial1	1	1	noBlindfold	clockwise	practice	Guided	1	-0.5	-0.5	8.166794	-0.54147	-1.45078	-1.29993	0.801004318423756	0.134401	-1.556097	0.198102
Trial1	1	1	noBlindfold	clockwise	practice	Guided	1	-0.5	-0.5	8.186798	-0.54146	-1.45078	-1.29993	0.801003800058153	0.197968	-1.560328	0.207896
Trial1	1	1	noBlindfold	clockwise	practice	Guided	1	-0.5	-0.5	8.206787	-0.54145	-1.45079	-1.29993	0.801003284901795	0.176659	-1.661892	0.139696
Trial1	1	1	noBlindfold	clockwise	practice	Guided	1	-0.5	-0.5	8.226791	-0.54143	-1.45083	-1.29994	0.801012248970507	0.248444	-1.738064	0.079145
Trial1	1	1	noBlindfold	clockwise	practice	Guided	1	-0.5	-0.5	8.246796	-0.54142	-1.45085	-1.29994	0.801011731110017	0.194928	-1.771918	0.044894
Trial1	1	1	noBlindfold	clockwise	practice	Guided	1	-0.5	-0.5	8.2668	-0.54141	-1.45086	-1.29994	0.801011213374374	0.24691	-1.759223	0.104428
Trial1	1	1	noBlindfold	clockwise	practice	Guided	1	-0.5	-0.5	8.286789	-0.5414	-1.45087	-1.29994	0.801010698844225	0.219338	-1.818468	0.089707
Trial1	1	1	noBlindfold	clockwise	practice	Guided	1	-0.5	-0.5	8.306793	-0.54139	-1.45088	-1.29994	0.801010181357532	0.228338	-1.852323	0.097496
Trial1	1	1	noBlindfold	clockwise	practice	Guided	1	-0.5	-0.5	8.326797	-0.54137	-1.45091	-1.29995	0.801019027924726	0.253531	-1.860786	0.095573
Trial1	1	1	noBlindfold	clockwise	practice	Guided	1	-0.5	-0.5	8.346786	-0.54135	-1.45092	-1.29995	0.80101799691493	0.282696	-1.856554	-0.01635
Trial1	1	1	noBlindfold	clockwise	practice	Guided	1	-0.5	-0.5	8.366791	-0.54134	-1.45092	-1.29996	0.801027480293995	0.287932	-1.852323	-0.068233
Trial1	1	1	noBlindfold	clockwise	practice	Guided	1	-0.5	-0.5	8.386795	-0.54132	-1.45093	-1.29997	0.801036447216916	0.346607	-1.894641	-0.076806
Trial1	1	1	noBlindfold	clockwise	practice	Guided	1	-0.5	-0.5	8.406799	-0.5413	-1.45094	-1.29997	0.801035417476106	0.458096	-1.936959	-0.059591
Trial1	1	1	noBlindfold	clockwise	practice	Guided	1	-0.5	-0.5	8.426788	-0.54125	-1.45097	-1.29997	0.801032840691781	0.481634	-1.920031	0.032008
Trial1	1	1	noBlindfold	clockwise	practice	Guided	1	-0.5	-0.5	8.446793	-0.54123	-1.45097	-1.29997	0.801031809622726	0.495417	-1.907336	0.047935
Trial1	1	1	noBlindfold	clockwise	practice	Guided	1	-0.5	-0.5	8.466797	-0.5412	-1.45096	-1.29996	0.801020266694908	0.410733	-1.843859	0.106982
Trial1	1	1	noBlindfold	clockwise	practice	Guided	1	-0.5	-0.5	8.486786	-0.54119	-1.45093	-1.29996	0.80101975171502	0.284028	-1.759223	0.224783
Trial1	1	1	noBlindfold	clockwise	practice	Guided	1	-0.5	-0.5	8.50679	-0.54118	-1.4509	-1.29992	0.800979238571161	0.152667	-1.661892	0.293787
Trial1	1	1	noBlindfold	clockwise	practice	Guided	1	-0.5	-0.5	8.526794	-0.54117	-1.4508	-1.29989	0.80094884183562	-0.04713	-1.374129	0.575752
Trial1	1	1	noBlindfold	clockwise	practice	Guided	1	-0.5	-0.5	8.546799	-0.54118	-1.45072	-1.29983	0.800889354597728	-0.097117	-1.276798	0.702511
Trial1	1	1	noBlindfold	clockwise	practice	Guided	1	-0.5	-0.5	8.566788	-0.54119	-1.45067	-1.2998	0.800859865488299	-0.105357	-1.217553	0.762528
Trial1	1	1	noBlindfold	clockwise	practice	Guided	1	-0.5	-0.5	8.586792	-0.54121	-1.45064	-1.29979	0.800851014515718	-0.141097	-1.302189	0.680305
Trial1	1	1	noBlindfold	clockwise	practice	Guided	1	-0.5	-0.5	8.606796	-0.54121	-1.45064	-1.29978	0.800841014201832	-0.034147	-1.391056	0.6342
Trial1	1	1	noBlindfold	clockwise	practice	Guided	1	-0.5	-0.5	8.626801	-0.54121	-1.4507	-1.29977	0.800831013888277	0.137331	-1.522242	0.485712
Trial1	1	1	noBlindfold	clockwise	practice	Guided	1	-0.5	-0.5	8.64679	-0.5412	-1.45073	-1.29977	0.800830498661479	0.187937	-1.539169	0.465608
Trial1	1	1	noBlindfold	clockwise	practice	Guided	1	-0.5	-0.5	8.666794	-0.54119	-1.45074	-1.29978	0.80083998388598	0.199456	-1.501083	0.409693
Trial1	1	1	noBlindfold	clockwise	practice	Guided	1	-0.5	-0.5	8.686798	-0.54118	-1.45074	-1.29978	0.800839471980301	0.183929	-1.462997	0.371599
Trial1	1	1	noBlindfold	clockwise	practice	Guided	1	-0.5	-0.5	8.706787	-0.54118	-1.45074	-1.2998	0.800859353595329	0.168881	-1.450302	0.283508
Trial1	1	1	noBlindfold	clockwise	practice	Guided	1	-0.5	-0.5	8.726791	-0.54117	-1.45072	-1.29981	0.800868839101864	0.075357	-1.361434	0.166307
Trial1	1	1	noBlindfold	clockwise	practice	Guided	1	-0.5	-0.5	8.746796	-0.54117	-1.45071	-1.29982	0.800878839442426	0.041578	-1.344507	0.169688
Trial1	1	1	noBlindfold	clockwise	practice	Guided	1	-0.5	-0.5	8.7668	-0.54116	-1.4507	-1.29983	0.800888325093778	0.112989	-1.386825	0.151987
Trial1	1	1	noBlindfold	clockwise	practice	Guided	1	-0.5	-0.5	8.786789	-0.54116	-1.4507	-1.29983	0.800888325093778	0.115305	-1.420679	0.125999
Trial1	1	1	noBlindfold	clockwise	practice	Guided	1	-0.5	-0.5	8.806793	-0.54115	-1.45071	-1.29986	0.800917814654725	0.161372	-1.530706	0.136431
Trial1	1	1	noBlindfold	clockwise	practice	Guided	1	-0.5	-0.5	8.826797	-0.54114	-1.45077	-1.29987	0.800927297533284	0.163471	-1.670355	0.030255
Trial1	1	1	noBlindfold	clockwise	practice	Guided	1	-0.5	-0.5	8.846786	-0.54113	-1.45081	-1.29988	0.80093678667312	0.183899	-1.708441	0.031654
Trial1	1	1	noBlindfold	clockwise	practice	Guided	1	-0.5	-0.5	8.866791	-0.54112	-1.45082	-1.29988	0.800936272514419	0.153837	-1.687282	0.084784
Trial1	1	1	noBlindfold	clockwise	practice	Guided	1	-0.5	-0.5	8.886795	-0.54111	-1.45083	-1.29989	0.800945758861952	0.164113	-1.716905	0.109457
Trial1	1	1	noBlindfold	clockwise	practice	Guided	1	-0.5	-0.5	8.906799	-0.54111	-1.45083	-1.29989	0.800945758861952	0.092639	-1.628037	0.233514
Trial1	1	1	noBlindfold	clockwise	practice	Guided	1	-0.5	-0.5	8.926788	-0.54111	-1.45082	-1.29988	0.800935758480581	0.038832	-1.628037	0.309491
Trial1	1	1	noBlindfold	clockwise	practice	Guided	1	-0.5	-0.5	8.946793	-0.54111	-1.45082	-1.29988	0.800935758480581	-0.0063439	-1.670355	0.329722
Trial1	1	1	noBlindfold	clockwise	practice	Guided	1	-0.5	-0.5	8.966797	-0.54111	-1.45082	-1.29987	0.80092575809954	0.0088141	-1.678819	0.362452
Trial1	1	1	noBlindfold	clockwise	practice	Guided	1	-0.5	-0.5	8.986786	-0.54111	-1.45083	-1.29987	0.80092575809954	0.046945	-1.721137	0.418927
Trial1	1	1	noBlindfold	clockwise	practice	Guided	1	-0.5	-0.5	9.00679	-0.5411	-1.45083	-1.29985	0.800905246468949	0.053341	-1.738064	0.481801
Trial1	1	1	noBlindfold	clockwise	practice	Guided	1	-0.5	-0.5	9.026794	-0.5411	-1.45086	-1.29984	0.800895365134736	0.115661	-1.77615	0.430445
Trial1	1	1	noBlindfold	clockwise	practice	Guided	1	-0.5	-0.5	9.046799	-0.54109	-1.45086	-1.29984	0.800894851324297	0.148137	-1.742296	0.410947
Trial1	1	1	noBlindfold	clockwise	practice	Guided	1	-0.5	-0.5	9.066788	-0.54109	-1.45087	-1.29984	0.800894851324297	0.103868	-1.742296	0.443809
Trial1	1	1	noBlindfold	clockwise	practice	Guided	1	-0.5	-0.5	9.086792	-0.54109	-1.45087	-1.29983	0.800884731879487	0.09415	-1.708441	0.42743
Trial1	1	1	noBlindfold	clockwise	practice	Guided	1	-0.5	-0.5	9.106796	-0.54108	-1.45087	-1.29983	0.800884218187427	0.055832	-1.699978	0.4259
Trial1	1	1	noBlindfold	clockwise	practice	Guided	1	-0.5	-0.5	9.126801	-0.54108	-1.45086	-1.29982	0.800874217788825	0.091891	-1.712673	0.384561
Trial1	1	1	noBlindfold	clockwise	practice	Guided	1	-0.5	-0.5	9.14679	-0.54107	-1.45086	-1.29982	0.800873704215225	0.158129	-1.733832	0.370078
Trial1	1	1	noBlindfold	clockwise	practice	Guided	1	-0.5	-0.5	9.166794	-0.54107	-1.45087	-1.29982	0.800873704215225	0.196058	-1.835395	0.372628
Trial1	1	1	noBlindfold	clockwise	practice	Guided	1	-0.5	-0.5	9.186798	-0.54106	-1.45088	-1.29983	0.800883194233758	0.267745	-1.890409	0.25266
Trial1	1	1	noBlindfold	clockwise	practice	Guided	1	-0.5	-0.5	9.206787	-0.54104	-1.45091	-1.29985	0.800902168571654	0.315966	-1.928495	0.159911
Trial1	1	1	noBlindfold	clockwise	practice	Guided	1	-0.5	-0.5	9.226791	-0.54101	-1.45096	-1.29986	0.800910633275794	0.343917	-1.958118	0.081375
Trial1	1	1	noBlindfold	clockwise	practice	Guided	1	-0.5	-0.5	9.246796	-0.54099	-1.45097	-1.29987	0.800919608507442	0.341947	-2.004667	0.079483
Trial1	1	1	noBlindfold	clockwise	practice	Guided	1	-0.5	-0.5	9.2668	-0.54097	-1.45098	-1.29988	0.800928587313449	0.314966	-2.021595	0.036794
Trial1	1	1	noBlindfold	clockwise	practice	Guided	1	-0.5	-0.5	9.286789	-0.54096	-1.45099	-1.29989	0.800938072578736	0.334726	-2.021595	0.018343
Trial1	1	1	noBlindfold	clockwise	practice	Guided	1	-0.5	-0.5	9.306793	-0.54094	-1.451	-1.29991	0.800956936660958	0.324637	-2.046985	-0.0021334
Trial1	1	1	noBlindfold	clockwise	practice	Guided	1	-0.5	-0.5	9.326797	-0.54091	-1.45101	-1.29992	0.800965402233097	0.306337	-1.991972	-0.017746
Trial1	1	1	noBlindfold	clockwise	practice	Guided	1	-0.5	-0.5	9.346786	-0.5409	-1.451	-1.29993	0.800975010413869	0.293592	-1.996204	-0.016804
Trial1	1	1	noBlindfold	clockwise	practice	Guided	1	-0.5	-0.5	9.366791	-0.54088	-1.45099	-1.29993	0.800973991063655	0.311013	-1.924263	-0.0096078
Trial1	1	1	noBlindfold	clockwise	practice	Guided	1	-0.5	-0.5	9.386795	-0.54087	-1.45098	-1.29994	0.800983480590392	0.338119	-1.953886	0.02072
Trial1	1	1	noBlindfold	clockwise	practice	Guided	1	-0.5	-0.5	9.406799	-0.54085	-1.45098	-1.29994	0.800982461998352	0.353496	-1.991972	0.050878
Trial1	1	1	noBlindfold	clockwise	practice	Guided	1	-0.5	-0.5	9.426788	-0.54082	-1.45099	-1.29994	0.80098093048477	0.363766	-2.004667	0.136957
Trial1	1	1	noBlindfold	clockwise	practice	Guided	1	-0.5	-0.5	9.446793	-0.5408	-1.45101	-1.29993	0.800969909519101	0.376462	-2.059681	0.193333
Trial1	1	1	noBlindfold	clockwise	practice	Guided	1	-0.5	-0.5	9.466797	-0.54078	-1.45102	-1.29993	0.800968892655734	0.416516	-2.038522	0.220005
Trial1	1	1	noBlindfold	clockwise	practice	Guided	1	-0.5	-0.5	9.486786	-0.54076	-1.45102	-1.29993	0.800967876288853	0.382015	-1.98774	0.225416
Trial1	1	1	noBlindfold	clockwise	practice	Guided	1	-0.5	-0.5	9.50679	-0.54074	-1.45101	-1.29992	0.800956737713067	0.401445	-2.004667	0.187386
Trial1	1	1	noBlindfold	clockwise	practice	Guided	1	-0.5	-0.5	9.526794	-0.5407	-1.45101	-1.29992	0.80095470441029	0.380279	-2.072376	0.252131
Trial1	1	1	noBlindfold	clockwise	practice	Guided	1	-0.5	-0.5	9.546799	-0.54068	-1.45102	-1.29992	0.800953686992231	0.339705	-2.051217	0.23081
Trial1	1	1	noBlindfold	clockwise	practice	Guided	1	-0.5	-0.5	9.566788	-0.54067	-1.45102	-1.29991	0.800943180834268	0.295376	-2.042754	0.254033
Trial1	1	1	noBlindfold	clockwise	practice	Guided	1	-0.5	-0.5	9.586792	-0.54065	-1.45102	-1.29991	0.800942164151234	0.211517	-2.004667	0.268641
Trial1	1	1	noBlindfold	clockwise	practice	Guided	1	-0.5	-0.5	9.606796	-0.54064	-1.45102	-1.2999	0.800931655315526	0.27506	-2.021595	0.268101
Trial1	1	1	noBlindfold	clockwise	practice	Guided	1	-0.5	-0.5	9.626801	-0.54062	-1.45101	-1.2999	0.800930642391935	0.286472	-2.021595	0.297179
Trial1	1	1	noBlindfold	clockwise	practice	Guided	1	-0.5	-0.5	9.64679	-0.5406	-1.45101	-1.29989	0.800919745292964	0.33908	-2.008899	0.275859
Trial1	1	1	noBlindfold	clockwise	practice	Guided	1	-0.5	-0.5	9.666794	-0.54059	-1.451	-1.29989	0.800919237749762	0.316022	-1.991972	0.25202
Trial1	1	1	noBlindfold	clockwise	practice	Guided	1	-0.5	-0.5	9.686798	-0.54058	-1.451	-1.29989	0.800918733351412	0.344855	-1.962349	0.241323
Trial1	1	1	noBlindfold	clockwise	practice	Guided	1	-0.5	-0.5	9.706787	-0.54056	-1.45099	-1.29989	0.800917718887894	0.339129	-1.983508	0.279857
Trial1	1	1	noBlindfold	clockwise	practice	Guided	1	-0.5	-0.5	9.726791	-0.54053	-1.45099	-1.29989	0.800916201145446	0.358952	-1.975045	0.193453
Trial1	1	1	noBlindfold	clockwise	practice	Guided	1	-0.5	-0.5	9.746796	-0.54051	-1.45099	-1.29989	0.800915187929195	0.333224	-1.953886	0.185272
Trial1	1	1	noBlindfold	clockwise	practice	Guided	1	-0.5	-0.5	9.7668	-0.54049	-1.45099	-1.2999	0.800924059944905	0.359236	-1.945422	0.138809
Trial1	1	1	noBlindfold	clockwise	practice	Guided	1	-0.5	-0.5	9.786789	-0.54048	-1.45098	-1.2999	0.800923553779349	0.35899	-1.920031	0.095639
Trial1	1	1	noBlindfold	clockwise	practice	Guided	1	-0.5	-0.5	9.806793	-0.54046	-1.45097	-1.29991	0.800932542618153	0.344196	-1.903104	0.129995
Trial1	1	1	noBlindfold	clockwise	practice	Guided	1	-0.5	-0.5	9.826797	-0.54043	-1.45096	-1.29991	0.800931028647702	0.332133	-1.873482	0.119155
Trial1	1	1	noBlindfold	clockwise	practice	Guided	1	-0.5	-0.5	9.846786	-0.54041	-1.45095	-1.29992	0.800940018778245	0.296724	-1.907336	0.061921
Trial1	1	1	noBlindfold	clockwise	practice	Guided	1	-0.5	-0.5	9.866791	-0.5404	-1.45096	-1.29993	0.800949636521343	0.286012	-1.936959	0.032987
Trial1	1	1	noBlindfold	clockwise	practice	Guided	1	-0.5	-0.5	9.886795	-0.54038	-1.45097	-1.29993	0.800948626597891	0.315466	-1.949654	0.01813
Trial1	1	1	noBlindfold	clockwise	practice	Guided	1	-0.5	-0.5	9.906799	-0.54037	-1.45097	-1.29994	0.800958122676432	0.301308	-1.94119	0.057975
Trial1	1	1	noBlindfold	clockwise	practice	Guided	1	-0.5	-0.5	9.926788	-0.54034	-1.45097	-1.29994	0.800956612123295	0.280047	-1.877713	0.071533
Trial1	1	1	noBlindfold	clockwise	practice	Guided	1	-0.5	-0.5	9.946793	-0.54032	-1.45096	-1.29994	0.800955606709921	0.287928	-1.848091	0.121836
Trial1	1	1	noBlindfold	clockwise	practice	Guided	1	-0.5	-0.5	9.966797	-0.54031	-1.45095	-1.29994	0.800955102689555	0.303167	-1.894641	0.099453
Trial1	1	1	noBlindfold	clockwise	practice	Guided	1	-0.5	-0.5	9.986786	-0.5403	-1.45094	-1.29994	0.800954598794062	0.317784	-1.852323	0.083484
Trial1	1	1	noBlindfold	clockwise	practice	Guided	1	-0.5	-0.5	10.00679	-0.54028	-1.45094	-1.29995	0.800963473229097	0.287846	-1.856554	0.042512
Trial1	1	1	noBlindfold	clockwise	practice	Guided	1	-0.5	-0.5	10.02679	-0.54025	-1.45094	-1.29995	0.80096196605499	0.321922	-1.890409	0.013118
Trial1	1	1	noBlindfold	clockwise	practice	Guided	1	-0.5	-0.5	10.0468	-0.54024	-1.45094	-1.29995	0.800961462914206	0.311522	-1.865018	-0.011582
Trial1	1	1	noBlindfold	clockwise	practice	Guided	1	-0.5	-0.5	10.06679	-0.54022	-1.45093	-1.29996	0.800970460948075	0.279227	-1.831164	0.012003
Trial1	1	1	noBlindfold	clockwise	practice	Guided	1	-0.5	-0.5	10.08679	-0.54021	-1.45092	-1.29996	0.800969958187445	0.324461	-1.793077	0.059207
Trial1	1	1	noBlindfold	clockwise	practice	Guided	1	-0.5	-0.5	10.1068	-0.54019	-1.45092	-1.29996	0.800968953040803	0.289511	-1.818468	0.096069
Trial1	1	1	noBlindfold	clockwise	practice	Guided	1	-0.5	-0.5	10.1268	-0.54016	-1.45092	-1.29996	0.800967449245925	0.261848	-1.848091	0.06835
Trial1	1	1	noBlindfold	clockwise	practice	Guided	1	-0.5	-0.5	10.14679	-0.54015	-1.45092	-1.29996	0.80096694723379	0.295222	-1.881945	0.061614
Trial1	1	1	noBlindfold	clockwise	practice	Guided	1	-0.5	-0.5	10.16679	-0.54014	-1.45094	-1.29996	0.800966448333584	0.262627	-1.936959	0.080973
Trial1	1	1	noBlindfold	clockwise	practice	Guided	1	-0.5	-0.5	10.1868	-0.54012	-1.45095	-1.29996	0.800965444932198	0.272094	-1.932727	-0.00046743
Trial1	1	1	noBlindfold	clockwise	practice	Guided	1	-0.5	-0.5	10.20679	-0.54011	-1.45096	-1.29997	0.800974944435813	0.301729	-1.945422	-0.019841
Trial1	1	1	noBlindfold	clockwise	practice	Guided	1	-0.5	-0.5	10.22679	-0.54008	-1.45096	-1.29997	0.800973443646258	0.333924	-1.873482	0.016267
Trial1	1	1	noBlindfold	clockwise	practice	Guided	1	-0.5	-0.5	10.2468	-0.54006	-1.45095	-1.29997	0.800972441754395	0.310999	-1.890409	0.051887
Trial1	1	1	noBlindfold	clockwise	practice	Guided	1	-0.5	-0.5	10.2668	-0.54005	-1.45094	-1.29997	0.800971943976112	0.289193	-1.877713	0.044994
Trial1	1	1	noBlindfold	clockwise	practice	Guided	1	-0.5	-0.5	10.28679	-0.54004	-1.45094	-1.29997	0.800971443341624	0.28832	-1.894641	0.091708
Trial1	1	1	noBlindfold	clockwise	practice	Guided	1	-0.5	-0.5	10.30679	-0.54002	-1.45095	-1.29997	0.800970442447272	0.29637	-1.945422	0.086843
Trial1	1	1	noBlindfold	clockwise	practice	Guided	1	-0.5	-0.5	10.3268	-0.53999	-1.45095	-1.29997	0.800968945018192	0.325609	-1.873482	0.025234
Trial1	1	1	noBlindfold	clockwise	practice	Guided	1	-0.5	-0.5	10.34679	-0.53998	-1.45095	-1.29997	0.800968445132213	0.317089	-1.886177	0.042734
Trial1	1	1	noBlindfold	clockwise	practice	Guided	1	-0.5	-0.5	10.36679	-0.53996	-1.45095	-1.29997	0.800967448708541	0.334817	-1.945422	0.037255
Trial1	1	1	noBlindfold	clockwise	practice	Guided	1	-0.5	-0.5	10.3868	-0.53995	-1.45096	-1.29997	0.800966949196448	0.330193	-1.962349	0.039592
Trial1	1	1	noBlindfold	clockwise	practice	Guided	1	-0.5	-0.5	10.4068	-0.53993	-1.45098	-1.29998	0.800975832615434	0.333386	-1.983508	0.020356
Trial1	1	1	noBlindfold	clockwise	practice	Guided	1	-0.5	-0.5	10.42679	-0.5399	-1.45098	-1.29998	0.800974338565318	0.33977	-1.945422	-0.0085635
Trial1	1	1	noBlindfold	clockwise	practice	Guided	1	-0.5	-0.5	10.44679	-0.53988	-1.45097	-1.29998	0.800973341175362	0.275762	-1.924263	-0.0093535
Trial1	1	1	noBlindfold	clockwise	practice	Guided	1	-0.5	-0.5	10.4668	-0.53987	-1.45097	-1.29998	0.800972845634637	0.275998	-1.86925	-0.0051322
Trial1	1	1	noBlindfold	clockwise	practice	Guided	1	-0.5	-0.5	10.48679	-0.53986	-1.45095	-1.29999	0.800982348424542	0.210442	-1.852323	-0.030002
Trial1	1	1	noBlindfold	clockwise	practice	Guided	1	-0.5	-0.5	10.50679	-0.53984	-1.45094	-1.29999	0.800981352044558	0.269766	-1.835395	-0.030138
Trial1	1	1	noBlindfold	clockwise	practice	Guided	1	-0.5	-0.5	10.52679	-0.53982	-1.45093	-1.29999	0.800980359127269	0.313374	-1.907336	-0.012145
Trial1	1	1	noBlindfold	clockwise	practice	Guided	1	-0.5	-0.5	10.5468	-0.5398	-1.45094	-1.29999	0.800979363744813	0.354693	-1.932727	0.031477
Trial1	1	1	noBlindfold	clockwise	practice	Guided	1	-0.5	-0.5	10.56679	-0.53978	-1.45096	-1.29999	0.800978371822085	0.387728	-1.966581	0.020542
Trial1	1	1	noBlindfold	clockwise	practice	Guided	1	-0.5	-0.5	10.58679	-0.53976	-1.45098	-1.29999	0.800977377437163	0.391215	-2.000436	0.027735
Trial1	1	1	noBlindfold	clockwise	practice	Guided	1	-0.5	-0.5	10.6068	-0.53974	-1.451	-1.29999	0.800976383551754	0.425799	-2.08084	0.021959
Trial1	1	1	noBlindfold	clockwise	practice	Guided	1	-0.5	-0.5	10.6268	-0.53969	-1.45103	-1.29999	0.800973906930688	0.359289	-2.097767	0.043809
Trial1	1	1	noBlindfold	clockwise	practice	Guided	1	-0.5	-0.5	10.64679	-0.53967	-1.45104	-1.29999	0.800972914790617	0.352303	-2.038522	0.065521
Trial1	1	1	noBlindfold	clockwise	practice	Guided	1	-0.5	-0.5	10.66679	-0.53966	-1.45102	-1.29998	0.800962417610483	0.279534	-1.958118	0.058135
Trial1	1	1	noBlindfold	clockwise	practice	Guided	1	-0.5	-0.5	10.6868	-0.53965	-1.451	-1.29998	0.800961921846458	0.22242	-1.907336	0.032622
Trial1	1	1	noBlindfold	clockwise	practice	Guided	1	-0.5	-0.5	10.70679	-0.53963	-1.45097	-1.29998	0.800960933642176	0.244843	-1.890409	0.107319
Trial1	1	1	noBlindfold	clockwise	practice	Guided	1	-0.5	-0.5	10.72679	-0.53961	-1.45097	-1.29998	0.800959945934457	0.181428	-1.962349	0.116154
Trial1	1	1	noBlindfold	clockwise	practice	Guided	1	-0.5	-0.5	10.7468	-0.53961	-1.45098	-1.29998	0.800959945934457	0.206867	-2.000436	0.054866
Trial1	1	1	noBlindfold	clockwise	practice	Guided	1	-0.5	-0.5	10.7668	-0.53959	-1.45098	-1.29997	0.800949073500381	0.248694	-1.983508	0.055335
Trial1	1	1	noBlindfold	clockwise	practice	Guided	1	-0.5	-0.5	10.78679	-0.53958	-1.45099	-1.29998	0.800958460885817	0.287227	-2.008899	0.049232
Trial1	1	1	noBlindfold	clockwise	practice	Guided	1	-0.5	-0.5	10.80679	-0.53957	-1.45099	-1.29998	0.800957966119371	0.295275	-2.046985	0.041575
Trial1	1	1	noBlindfold	clockwise	practice	Guided	1	-0.5	-0.5	10.8268	-0.53953	-1.45102	-1.29999	0.800965992621791	0.32249	-2.110462	-0.103152
Trial1	1	1	noBlindfold	clockwise	practice	Guided	1	-0.5	-0.5	10.84679	-0.53952	-1.45103	-1.29999	0.800965501426116	0.322397	-2.123158	-0.097969
Trial1	1	1	noBlindfold	clockwise	practice	Guided	1	-0.5	-0.5	10.86679	-0.5395	-1.45104	-1.3	0.800974514922526	0.330917	-2.110462	-0.156698
Trial1	1	1	noBlindfold	clockwise	practice	Guided	1	-0.5	-0.5	10.8868	-0.53948	-1.45105	-1.30001	0.800983528943437	0.316299	-2.097767	-0.149151
Trial1	1	1	noBlindfold	clockwise	practice	Guided	1	-0.5	-0.5	10.9068	-0.53947	-1.45105	-1.30001	0.800983038379979	0.257892	-2.101999	-0.105833
Trial1	1	1	noBlindfold	clockwise	practice	Guided	1	-0.5	-0.5	10.92679	-0.53944	-1.45103	-1.30001	0.800981558625264	0.240699	-2.021595	-0.049367
Trial1	1	1	noBlindfold	clockwise	practice	Guided	1	-0.5	-0.5	10.94679	-0.53943	-1.45103	-1.30001	0.800981068557623	0.181242	-2.008899	-0.049214
Trial1	1	1	noBlindfold	clockwise	practice	Guided	1	-0.5	-0.5	10.9668	-0.53942	-1.45102	-1.30001	0.800980575679956	0.169776	-1.966581	-0.031392
Trial1	1	1	noBlindfold	clockwise	practice	Guided	1	-0.5	-0.5	10.98679	-0.53941	-1.451	-1.30001	0.800980082927172	0.180485	-1.903104	0.044258
Trial1	1	1	noBlindfold	clockwise	practice	Guided	1	-0.5	-0.5	11.00679	-0.53941	-1.45097	-1.29999	0.800960080023279	0.208249	-1.801541	0.09004
Trial1	1	1	noBlindfold	clockwise	practice	Guided	1	-0.5	-0.5	11.02679	-0.53939	-1.45089	-1.29998	0.800949093403966	0.183411	-1.750759	0.2111
Trial1	1	1	noBlindfold	clockwise	practice	Guided	1	-0.5	-0.5	11.0468	-0.53938	-1.45088	-1.29997	0.80093872153346	0.205839	-1.733832	0.29028
Trial1	1	1	noBlindfold	clockwise	practice	Guided	1	-0.5	-0.5	11.06679	-0.53936	-1.45088	-1.29996	0.80092773561974	0.226253	-1.733832	0.265504
Trial1	1	1	noBlindfold	clockwise	practice	Guided	1	-0.5	-0.5	11.08679	-0.53935	-1.45088	-1.29995	0.800917242097432	0.23196	-1.759223	0.307315
Trial1	1	1	noBlindfold	clockwise	practice	Guided	1	-0.5	-0.5	11.1068	-0.53934	-1.45088	-1.29993	0.800896869188221	0.303628	-1.771918	0.293498
Trial1	1	1	noBlindfold	clockwise	practice	Guided	1	-0.5	-0.5	11.1268	-0.53931	-1.4509	-1.29992	0.800885276499294	0.340633	-1.877713	0.337254
Trial1	1	1	noBlindfold	clockwise	practice	Guided	1	-0.5	-0.5	11.14679	-0.53929	-1.45092	-1.29992	0.800884293751315	0.328372	-1.886177	0.287148
Trial1	1	1	noBlindfold	clockwise	practice	Guided	1	-0.5	-0.5	11.16679	-0.53928	-1.45093	-1.29992	0.800883802564675	0.290342	-1.890409	0.175308
Trial1	1	1	noBlindfold	clockwise	practice	Guided	1	-0.5	-0.5	11.1868	-0.53926	-1.45094	-1.29991	0.800872819024706	0.233984	-1.920031	0.240426
Trial1	1	1	noBlindfold	clockwise	practice	Guided	1	-0.5	-0.5	11.20679	-0.53925	-1.45095	-1.2999	0.800862329580622	0.230455	-1.920031	0.298024
Trial1	1	1	noBlindfold	clockwise	practice	Guided	1	-0.5	-0.5	11.22679	-0.53924	-1.45095	-1.29989	0.80085195639368	0.088064	-1.860786	0.427511
Trial1	1	1	noBlindfold	clockwise	practice	Guided	1	-0.5	-0.5	11.2468	-0.53923	-1.45094	-1.29988	0.800841464253653	0.064758	-1.826932	0.39941
Trial1	1	1	noBlindfold	clockwise	practice	Guided	1	-0.5	-0.5	11.2668	-0.53923	-1.45093	-1.29988	0.800841464253653	0.039153	-1.801541	0.282386
Trial1	1	1	noBlindfold	clockwise	practice	Guided	1	-0.5	-0.5	11.28679	-0.53923	-1.45092	-1.29989	0.800851465812494	-0.010343	-1.788846	0.128976
Trial1	1	1	noBlindfold	clockwise	practice	Guided	1	-0.5	-0.5	11.30679	-0.53923	-1.45092	-1.29993	0.80089147205086	-0.037138	-1.818468	-0.119406
Trial1	1	1	noBlindfold	clockwise	practice	Guided	1	-0.5	-0.5	11.3268	-0.53923	-1.45093	-1.29996	0.800921357666585	0.112057	-1.945422	-0.397588
Trial1	1	1	noBlindfold	clockwise	practice	Guided	1	-0.5	-0.5	11.34679	-0.53922	-1.45096	-1.29999	0.800950755808459	0.224579	-2.013131	-0.482149
Trial1	1	1	noBlindfold	clockwise	practice	Guided	1	-0.5	-0.5	11.36679	-0.5392	-1.45099	-1.30002	0.800979899200025	0.297496	-2.004667	-0.471361
Trial1	1	1	noBlindfold	clockwise	practice	Guided	1	-0.5	-0.5	11.3868	-0.53918	-1.45099	-1.30004	0.800998803440179	0.286932	-1.932727	-0.457946
Trial1	1	1	noBlindfold	clockwise	practice	Guided	1	-0.5	-0.5	11.4068	-0.53917	-1.45097	-1.30008	0.801038201035664	0.285467	-1.831164	-0.515966
Trial1	1	1	noBlindfold	clockwise	practice	Guided	1	-0.5	-0.5	11.42679	-0.53914	-1.45092	-1.30008	0.801036735547797	0.160869	-1.810005	-0.381334
Trial1	1	1	noBlindfold	clockwise	practice	Guided	1	-0.5	-0.5	11.44679	-0.53914	-1.45091	-1.30008	0.801036735547797	0.093091	-1.839627	-0.187465
Trial1	1	1	noBlindfold	clockwise	practice	Guided	1	-0.5	-0.5	11.4668	-0.53913	-1.45092	-1.30007	0.801026366683091	0.055666	-1.890409	-0.061623
Trial1	1	1	noBlindfold	clockwise	practice	Guided	1	-0.5	-0.5	11.48679	-0.53913	-1.45092	-1.30007	0.801026366683091	0.087671	-1.886177	-0.030028
Trial1	1	1	noBlindfold	clockwise	practice	Guided	1	-0.5	-0.5	11.50679	-0.53912	-1.45093	-1.30006	0.801015873041095	0.140635	-1.903104	-0.059385
Trial1	1	1	noBlindfold	clockwise	practice	Guided	1	-0.5	-0.5	11.52679	-0.53911	-1.45095	-1.30005	0.801005385334007	0.22583	-1.920031	0.061629
Trial1	1	1	noBlindfold	clockwise	practice	Guided	1	-0.5	-0.5	11.5468	-0.5391	-1.45095	-1.30004	0.800994894828921	0.16447	-1.945422	0.150988
Trial1	1	1	noBlindfold	clockwise	practice	Guided	1	-0.5	-0.5	11.56679	-0.53909	-1.45096	-1.30002	0.800974521855544	0.087976	-1.907336	0.207496
Trial1	1	1	noBlindfold	clockwise	practice	Guided	1	-0.5	-0.5	11.58679	-0.53908	-1.45095	-1.3	0.800953913757573	0.052904	-1.848091	0.282592
Trial1	1	1	noBlindfold	clockwise	practice	Guided	1	-0.5	-0.5	11.6068	-0.53908	-1.45094	-1.29997	0.800924027864717	-0.019817	-1.77615	0.4147
Trial1	1	1	noBlindfold	clockwise	practice	Guided	1	-0.5	-0.5	11.6268	-0.53909	-1.45088	-1.29995	0.800904510324288	-0.100889	-1.687282	0.399899
Trial1	1	1	noBlindfold	clockwise	practice	Guided	1	-0.5	-0.5	11.64679	-0.5391	-1.45086	-1.29995	0.800904999122445	-0.048763	-1.661892	0.251027
Trial1	1	1	noBlindfold	clockwise	practice	Guided	1	-0.5	-0.5	11.66679	-0.5391	-1.45085	-1.29996	0.800915000762769	0.033684	-1.742296	0.045473
Trial1	1	1	noBlindfold	clockwise	practice	Guided	1	-0.5	-0.5	11.6868	-0.53909	-1.45086	-1.29997	0.800924513617442	0.127037	-1.784614	-0.126889
Trial1	1	1	noBlindfold	clockwise	practice	Guided	1	-0.5	-0.5	11.70679	-0.53909	-1.45087	-1.30002	0.800974521855544	0.222409	-1.831164	-0.329053
Trial1	1	1	noBlindfold	clockwise	practice	Guided	1	-0.5	-0.5	11.72679	-0.53905	-1.45093	-1.30005	0.801002456940599	0.287821	-1.920031	-0.533097
Trial1	1	1	noBlindfold	clockwise	practice	Guided	1	-0.5	-0.5	11.7468	-0.53903	-1.45095	-1.30008	0.801031366829503	0.291817	-1.94119	-0.592791
Trial1	1	1	noBlindfold	clockwise	practice	Guided	1	-0.5	-0.5	11.7668	-0.53901	-1.45096	-1.3001	0.801050400466958	0.294213	-1.962349	-0.559021
Trial1	1	1	noBlindfold	clockwise	practice	Guided	1	-0.5	-0.5	11.78679	-0.539	-1.45096	-1.30011	0.801060030753543	0.271611	-1.886177	-0.519139
Trial1	1	1	noBlindfold	clockwise	practice	Guided	1	-0.5	-0.5	11.80679	-0.53899	-1.45096	-1.30013	0.801079430557695	0.236985	-1.818468	-0.469807
Trial1	1	1	noBlindfold	clockwise	practice	Guided	1	-0.5	-0.5	11.8268	-0.53897	-1.45094	-1.30014	0.801088457773186	0.157001	-1.843859	-0.459421
Trial1	1	1	noBlindfold	clockwise	practice	Guided	1	-0.5	-0.5	11.84679	-0.53896	-1.45093	-1.30015	0.801097972443088	0.209322	-1.826932	-0.497091
Trial1	1	1	noBlindfold	clockwise	practice	Guided	1	-0.5	-0.5	11.86679	-0.53895	-1.45093	-1.30016	0.801107371080002	0.224592	-1.852323	-0.489456
Trial1	1	1	noBlindfold	clockwise	practice	Guided	1	-0.5	-0.5	11.8868	-0.53894	-1.45093	-1.30017	0.801116883126491	0.267527	-1.835395	-0.578181
Trial1	1	1	noBlindfold	clockwise	practice	Guided	1	-0.5	-0.5	11.9068	-0.53893	-1.45092	-1.30019	0.801136402855243	0.264466	-1.835395	-0.568801
Trial1	1	1	noBlindfold	clockwise	practice	Guided	1	-0.5	-0.5	11.92679	-0.5389	-1.45091	-1.3002	0.801144948296428	0.361825	-1.788846	-0.610007
Trial1	1	1	noBlindfold	clockwise	practice	Guided	1	-0.5	-0.5	11.94679	-0.53889	-1.45091	-1.30021	0.801154463919526	0.380775	-1.793077	-0.5817
Trial1	1	1	noBlindfold	clockwise	practice	Guided	1	-0.5	-0.5	11.9668	-0.53887	-1.45091	-1.30021	0.801153492001719	0.317183	-1.784614	-0.521831
Trial1	1	1	noBlindfold	clockwise	practice	Guided	1	-0.5	-0.5	11.98679	-0.53886	-1.4509	-1.30021	0.801153009121241	0.334727	-1.759223	-0.455113
Trial1	1	1	noBlindfold	clockwise	practice	Guided	1	-0.5	-0.5	12.00679	-0.53884	-1.45089	-1.30021	0.801152037951136	0.2868	-1.699978	-0.413273
Trial1	1	1	noBlindfold	clockwise	practice	Guided	1	-0.5	-0.5	12.02679	-0.53882	-1.45082	-1.3002	0.801141065462721	0.196758	-1.454533	-0.315736
Trial1	1	1	noBlindfold	clockwise	practice	Guided	1	-0.5	-0.5	12.0468	-0.53881	-1.45076	-1.30019	0.801130581372594	0.131054	-1.382593	-0.278471
Trial1	1	1	noBlindfold	clockwise	practice	Guided	1	-0.5	-0.5	12.06679	-0.5388	-1.45072	-1.30019	0.801130096336583	0.080065	-1.386825	-0.278878
Trial1	1	1	noBlindfold	clockwise	practice	Guided	1	-0.5	-0.5	12.08679	-0.5388	-1.45071	-1.30019	0.801130096336583	0.087104	-1.412215	-0.318643
Trial1	1	1	noBlindfold	clockwise	practice	Guided	1	-0.5	-0.5	12.1068	-0.5388	-1.45071	-1.30019	0.801130096336583	0.174006	-1.462997	-0.442613
Trial1	1	1	noBlindfold	clockwise	practice	Guided	1	-0.5	-0.5	12.1268	-0.53877	-1.45076	-1.3002	0.801138646709962	0.383451	-1.678819	-0.419632
Trial1	1	1	noBlindfold	clockwise	practice	Guided	1	-0.5	-0.5	12.14679	-0.53875	-1.4508	-1.3002	0.801137677772379	0.415553	-1.712673	-0.443103
Trial1	1	1	noBlindfold	clockwise	practice	Guided	1	-0.5	-0.5	12.16679	-0.53873	-1.45083	-1.3002	0.80113670933427	0.473439	-1.7296	-0.404818
Trial1	1	1	noBlindfold	clockwise	practice	Guided	1	-0.5	-0.5	12.1868	-0.53871	-1.45085	-1.30019	0.801125742391757	0.482847	-1.818468	-0.333273
Trial1	1	1	noBlindfold	clockwise	practice	Guided	1	-0.5	-0.5	12.20679	-0.53868	-1.45088	-1.30018	0.80111429237613	0.457852	-1.826932	-0.267703
Trial1	1	1	noBlindfold	clockwise	practice	Guided	1	-0.5	-0.5	12.22679	-0.53865	-1.45089	-1.30018	0.80111284536353	0.267237	-1.678819	-0.202624
Trial1	1	1	noBlindfold	clockwise	practice	Guided	1	-0.5	-0.5	12.2468	-0.53863	-1.45087	-1.30017	0.801101877462714	0.214968	-1.70421	-0.219935
Trial1	1	1	noBlindfold	clockwise	practice	Guided	1	-0.5	-0.5	12.2668	-0.53862	-1.45086	-1.30016	0.801091392722087	0.165954	-1.640733	-0.135656
Trial1	1	1	noBlindfold	clockwise	practice	Guided	1	-0.5	-0.5	12.28679	-0.53862	-1.45084	-1.30015	0.801081509855784	0.113354	-1.602646	-0.059528
Trial1	1	1	noBlindfold	clockwise	practice	Guided	1	-0.5	-0.5	12.30679	-0.53862	-1.45084	-1.30011	0.801041621181423	0.012489	-1.653428	0.028435
Trial1	1	1	noBlindfold	clockwise	practice	Guided	1	-0.5	-0.5	12.3268	-0.53862	-1.45086	-1.3001	0.801031500175232	-0.086896	-1.848091	0.0546
Trial1	1	1	noBlindfold	clockwise	practice	Guided	1	-0.5	-0.5	12.34679	-0.53863	-1.4509	-1.30009	0.801021981091507	-0.134838	-1.907336	0.043477
Trial1	1	1	noBlindfold	clockwise	practice	Guided	1	-0.5	-0.5	12.36679	-0.53863	-1.45092	-1.30008	0.80101197916259	-0.088878	-1.814236	0.090997
Trial1	1	1	noBlindfold	clockwise	practice	Guided	1	-0.5	-0.5	12.3868	-0.53864	-1.45091	-1.30007	0.801002576417632	-0.014319	-1.65766	0.123673
Trial1	1	1	noBlindfold	clockwise	practice	Guided	1	-0.5	-0.5	12.4068	-0.53863	-1.45086	-1.30004	0.800972090520399	0.024593	-1.547633	0.133501
Trial1	1	1	noBlindfold	clockwise	practice	Guided	1	-0.5	-0.5	12.42679	-0.53863	-1.45076	-1.30003	0.800962088592934	0.065466	-1.479924	0.227999
Trial1	1	1	noBlindfold	clockwise	practice	Guided	1	-0.5	-0.5	12.44679	-0.53863	-1.45075	-1.3	0.800932082812286	-0.0679	-1.49262	0.297587
Trial1	1	1	noBlindfold	clockwise	practice	Guided	1	-0.5	-0.5	12.4668	-0.53864	-1.45074	-1.29995	0.800882672439205	-0.257505	-1.522242	0.424802
Trial1	1	1	noBlindfold	clockwise	practice	Guided	1	-0.5	-0.5	12.48679	-0.53869	-1.45074	-1.29988	0.800815195468223	-0.470491	-1.501083	0.496327
Trial1	1	1	noBlindfold	clockwise	practice	Guided	1	-0.5	-0.5	12.50679	-0.53885	-1.45074	-1.29979	0.800733043488911	-0.609756	-1.49262	0.506464
Trial1	1	1	noBlindfold	clockwise	practice	Guided	1	-0.5	-0.5	12.52679	-0.53974	-1.45074	-1.29978	0.800766714597492	-0.660482	-1.416447	0.450669
Trial1	1	1	noBlindfold	clockwise	practice	Guided	1	-0.5	-0.5	12.5468	-0.54045	-1.45071	-1.29979	0.800812265349585	-0.559292	-1.340275	0.383766
Trial1	1	1	noBlindfold	clockwise	practice	Guided	1	-0.5	-0.5	12.56679	-0.5413	-1.45068	-1.29979	0.800855650912831	-0.345657	-1.35297	0.401848
Trial1	1	1	noBlindfold	clockwise	practice	Guided	1	-0.5	-0.5	12.58679	-0.54208	-1.45067	-1.29979	0.800896253487897	-0.168448	-1.35297	0.443787
Trial1	1	1	noBlindfold	clockwise	practice	Guided	1	-0.5	-0.5	12.6068	-0.54259	-1.45067	-1.29981	0.800943089965708	-0.043986	-1.348738	0.388175
Trial1	1	1	noBlindfold	clockwise	practice	Guided	1	-0.5	-0.5	12.6268	-0.5428	-1.45066	-1.29982	0.800964285891508	0.10133	-1.28103	0.190107
Trial1	1	1	noBlindfold	clockwise	practice	Guided	1	-0.5	-0.5	12.64679	-0.54279	-1.45066	-1.29983	0.800973750152979	0.223962	-1.323348	0.070629
Trial1	1	1	noBlindfold	clockwise	practice	Guided	1	-0.5	-0.5	12.66679	-0.54279	-1.45066	-1.29985	0.800993748715559	0.269843	-1.361434	0.0035556
Trial1	1	1	noBlindfold	clockwise	practice	Guided	1	-0.5	-0.5	12.6868	-0.54277	-1.45067	-1.29989	0.801032676274403	0.300398	-1.395288	-0.061934
Trial1	1	1	noBlindfold	clockwise	practice	Guided	1	-0.5	-0.5	12.70679	-0.54273	-1.45069	-1.29995	0.801090421895147	0.280928	-1.420679	-0.073631
Trial1	1	1	noBlindfold	clockwise	practice	Guided	1	-0.5	-0.5	12.72679	-0.54269	-1.45074	-1.29999	0.801128167949022	0.091792	-1.666123	-0.390465
Trial1	1	1	noBlindfold	clockwise	practice	Guided	1	-0.5	-0.5	12.7468	-0.54268	-1.45082	-1.30001	0.80114762995882	0.119424	-1.890409	-0.396768
Trial1	1	1	noBlindfold	clockwise	practice	Guided	1	-0.5	-0.5	12.7668	-0.54267	-1.45091	-1.30001	0.80114709973702	0.199122	-1.865018	-0.2582
Trial1	1	1	noBlindfold	clockwise	practice	Guided	1	-0.5	-0.5	12.78679	-0.54266	-1.4509	-1.3	0.801136567090969	0.202087	-1.479924	0.06866
Trial1	1	1	noBlindfold	clockwise	practice	Guided	1	-0.5	-0.5	12.80679	-0.54265	-1.45076	-1.29997	0.801106154838053	0.14533	-1.137148	0.276194
Trial1	1	1	noBlindfold	clockwise	practice	Guided	1	-0.5	-0.5	12.8268	-0.54264	-1.45064	-1.29998	0.801115505306929	0.043341	-1.636501	0.071302
Trial1	1	1	noBlindfold	clockwise	practice	Guided	1	-0.5	-0.5	12.84679	-0.54264	-1.45078	-1.3	0.80113550407981	-0.019386	-1.94119	-0.284564
Trial1	1	1	noBlindfold	clockwise	practice	Guided	1	-0.5	-0.5	12.86679	-0.54264	-1.45095	-1.30003	0.80116550224179	-0.051144	-2.241648	-0.517976
Trial1	1	1	noBlindfold	clockwise	practice	Guided	1	-0.5	-0.5	12.8868	-0.54264	-1.45111	-1.30006	0.80119550040696	0.032149	-2.533642	-0.619276
Trial1	1	1	noBlindfold	clockwise	practice	Guided	1	-0.5	-0.5	12.9068	-0.54263	-1.45124	-1.30011	0.801244964523833	0.230286	-2.685987	-0.668066
Trial1	1	1	noBlindfold	clockwise	practice	Guided	1	-0.5	-0.5	12.92679	-0.54259	-1.45135	-1.30014	0.80127271367567	0.706607	-2.664828	-0.677806
Trial1	1	1	noBlindfold	clockwise	practice	Guided	1	-0.5	-0.5	12.94679	-0.54251	-1.45133	-1.30018	0.801308348022684	0.775239	-2.580192	-0.610753
Trial1	1	1	noBlindfold	clockwise	practice	Guided	1	-0.5	-0.5	12.9668	-0.54237	-1.4513	-1.3002	0.801320931655643	0.688361	-2.478629	-0.523604
Trial1	1	1	noBlindfold	clockwise	practice	Guided	1	-0.5	-0.5	12.98679	-0.54223	-1.45125	-1.3002	0.801313540724354	0.504731	-2.427847	-0.430141
Trial1	1	1	noBlindfold	clockwise	practice	Guided	1	-0.5	-0.5	13.00679	-0.54219	-1.45123	-1.30018	0.80129143457732	0.327869	-2.423616	-0.348114
Trial1	1	1	noBlindfold	clockwise	practice	Guided	1	-0.5	-0.5	13.02679	-0.54218	-1.45119	-1.30017	0.801280907702623	-0.045603	-2.190867	-0.061474
Trial1	1	1	noBlindfold	clockwise	practice	Guided	1	-0.5	-0.5	13.0468	-0.54219	-1.45115	-1.30015	0.801261554551531	-0.150298	-2.207794	0.021068
Trial1	1	1	noBlindfold	clockwise	practice	Guided	1	-0.5	-0.5	13.06679	-0.54219	-1.45114	-1.30013	0.80124155517345	-0.14165	-2.33898	0.072954
Trial1	1	1	noBlindfold	clockwise	practice	Guided	1	-0.5	-0.5	13.08679	-0.5422	-1.45116	-1.30011	0.801222199049883	-0.042206	-2.542106	0.154664
Trial1	1	1	noBlindfold	clockwise	practice	Guided	1	-0.5	-0.5	13.1068	-0.5422	-1.45125	-1.30007	0.801182200326816	0.02439	-2.719842	0.251514
Trial1	1	1	noBlindfold	clockwise	practice	Guided	1	-0.5	-0.5	13.1268	-0.54219	-1.45139	-1.30006	0.801171676404983	0.091715	-2.952591	0.201352
Trial1	1	1	noBlindfold	clockwise	practice	Guided	1	-0.5	-0.5	13.14679	-0.54219	-1.45144	-1.30005	0.801161676718888	0.116685	-3.041458	0.066264
Trial1	1	1	noBlindfold	clockwise	practice	Guided	1	-0.5	-0.5	13.16679	-0.54218	-1.45149	-1.30005	0.801161149455637	0.067098	-3.083776	-0.087065
Trial1	1	1	noBlindfold	clockwise	practice	Guided	1	-0.5	-0.5	13.1868	-0.54218	-1.45153	-1.30006	0.801171149148313	0.10958	-3.121863	-0.225825
Trial1	1	1	noBlindfold	clockwise	practice	Guided	1	-0.5	-0.5	13.20679	-0.54217	-1.45155	-1.30009	0.801200502072245	0.206749	-3.164181	-0.374548
Trial1	1	1	noBlindfold	clockwise	practice	Guided	1	-0.5	-0.5	13.22679	-0.54213	-1.45158	-1.30011	0.801218516504241	0.556416	-3.189571	-0.581957
Trial1	1	1	noBlindfold	clockwise	practice	Guided	1	-0.5	-0.5	13.2468	-0.5421	-1.45159	-1.30013	0.801236821033748	0.710849	-3.09224	-0.558813
Trial1	1	1	noBlindfold	clockwise	practice	Guided	1	-0.5	-0.5	13.2668	-0.54205	-1.45157	-1.30016	0.801264075263217	0.842931	-3.024531	-0.593773
Trial1	1	1	noBlindfold	clockwise	practice	Guided	1	-0.5	-0.5	13.28679	-0.54194	-1.45151	-1.30018	0.801278308167377	0.859832	-2.812941	-0.552716
Trial1	1	1	noBlindfold	clockwise	practice	Guided	1	-0.5	-0.5	13.30679	-0.54174	-1.45143	-1.30015	0.801237985264472	0.843921	-2.626742	-0.424075
Trial1	1	1	noBlindfold	clockwise	practice	Guided	1	-0.5	-0.5	13.3268	-0.54113	-1.45124	-1.30009	0.801146437325367	0.631362	-2.233185	-0.085661
Trial1	1	1	noBlindfold	clockwise	practice	Guided	1	-0.5	-0.5	13.34679	-0.54077	-1.45114	-1.29999	0.801028148388455	0.495324	-2.051217	0.145973
Trial1	1	1	noBlindfold	clockwise	practice	Guided	1	-0.5	-0.5	13.36679	-0.54046	-1.45104	-1.29992	0.800942543413762	0.363558	-1.920031	0.311751
Trial1	1	1	noBlindfold	clockwise	practice	Guided	1	-0.5	-0.5	13.3868	-0.54026	-1.45098	-1.2999	0.80091246471189	0.304209	-1.877713	0.363078
Trial1	1	1	noBlindfold	clockwise	practice	Guided	1	-0.5	-0.5	13.4068	-0.54022	-1.45095	-1.29991	0.800920456212287	0.285544	-1.928495	0.291858
Trial1	1	1	noBlindfold	clockwise	practice	Guided	1	-0.5	-0.5	13.42679	-0.54019	-1.45099	-1.29992	0.800928949176226	0.361856	-2.135853	0.0060678
Trial1	1	1	noBlindfold	clockwise	practice	Guided	1	-0.5	-0.5	13.44679	-0.54017	-1.45104	-1.29993	0.800938067505772	0.426326	-2.220489	-0.047998
Trial1	1	1	noBlindfold	clockwise	practice	Guided	1	-0.5	-0.5	13.4668	-0.54014	-1.45108	-1.29994	0.800946565397608	0.44215	-2.271271	-0.110168
Trial1	1	1	noBlindfold	clockwise	practice	Guided	1	-0.5	-0.5	13.48679	-0.54012	-1.45112	-1.29996	0.800965444932198	0.47801	-2.300893	-0.197647
Trial1	1	1	noBlindfold	clockwise	practice	Guided	1	-0.5	-0.5	13.50679	-0.54009	-1.45115	-1.29999	0.800993827779513	0.46571	-2.41092	-0.247609
Trial1	1	1	noBlindfold	clockwise	practice	Guided	1	-0.5	-0.5	13.52679	-0.54004	-1.45119	-1.29999	0.800991326403731	0.475294	-2.368602	-0.182308
Trial1	1	1	noBlindfold	clockwise	practice	Guided	1	-0.5	-0.5	13.5468	-0.54002	-1.45119	-1.3	0.801000326608368	0.440934	-2.355907	-0.118323
Trial1	1	1	noBlindfold	clockwise	practice	Guided	1	-0.5	-0.5	13.56679	-0.54	-1.45118	-1.3	0.800999329227354	0.458011	-2.381298	-0.115939
Trial1	1	1	noBlindfold	clockwise	practice	Guided	1	-0.5	-0.5	13.58679	-0.53997	-1.45119	-1.30001	0.801007830731001	0.543729	-2.415152	-0.04525
Trial1	1	1	noBlindfold	clockwise	practice	Guided	1	-0.5	-0.5	13.6068	-0.53994	-1.4512	-1.30004	0.801036338618373	0.679885	-2.520947	-0.088031
Trial1	1	1	noBlindfold	clockwise	practice	Guided	1	-0.5	-0.5	13.6268	-0.53976	-1.45129	-1.30006	0.801047386094326	0.806845	-2.660596	-0.21732
Trial1	1	1	noBlindfold	clockwise	practice	Guided	1	-0.5	-0.5	13.64679	-0.53954	-1.45133	-1.30008	0.801056380176426	0.857811	-2.690219	-0.216764
Trial1	1	1	noBlindfold	clockwise	practice	Guided	1	-0.5	-0.5	13.66679	-0.53922	-1.45136	-1.30008	0.801040650866967	0.852363	-2.78755	-0.233242
Trial1	1	1	noBlindfold	clockwise	practice	Guided	1	-0.5	-0.5	13.6868	-0.53883	-1.45138	-1.30008	0.801021650982556	0.794046	-2.817173	-0.177853
Trial1	1	1	noBlindfold	clockwise	practice	Guided	1	-0.5	-0.5	13.70679	-0.5384	-1.4514	-1.30007	0.800991036329478	0.784813	-2.859491	-0.108703
Trial1	1	1	noBlindfold	clockwise	practice	Guided	1	-0.5	-0.5	13.72679	-0.53756	-1.45142	-1.30007	0.800951205298563	0.707311	-2.800246	-0.116898
Trial1	1	1	noBlindfold	clockwise	practice	Guided	1	-0.5	-0.5	13.7468	-0.5372	-1.45141	-1.30006	0.800924403539972	0.690436	-2.804478	-0.127647
Trial1	1	1	noBlindfold	clockwise	practice	Guided	1	-0.5	-0.5	13.7668	-0.53689	-1.4514	-1.30005	0.800900059158183	0.661014	-2.825637	-0.066045
Trial1	1	1	noBlindfold	clockwise	practice	Guided	1	-0.5	-0.5	13.78679	-0.53668	-1.4514	-1.30003	0.800870408339742	0.641576	-2.76216	-0.0060212
Trial1	1	1	noBlindfold	clockwise	practice	Guided	1	-0.5	-0.5	13.80679	-0.53654	-1.45139	-1.30001	0.800844004429715	0.634176	-2.711378	0.088675
Trial1	1	1	noBlindfold	clockwise	practice	Guided	1	-0.5	-0.5	13.8268	-0.53644	-1.45135	-1.30001	0.800839447214839	0.651052	-2.732537	0.074074
Trial1	1	1	noBlindfold	clockwise	practice	Guided	1	-0.5	-0.5	13.84679	-0.53641	-1.45136	-1.30001	0.800838080855126	0.692521	-2.766391	0.016394
Trial1	1	1	noBlindfold	clockwise	practice	Guided	1	-0.5	-0.5	13.86679	-0.53637	-1.45138	-1.30001	0.800836266205363	0.743981	-2.796014	-0.0087404
Trial1	1	1	noBlindfold	clockwise	practice	Guided	1	-0.5	-0.5	13.8868	-0.53631	-1.4514	-1.30001	0.800833542551971	0.793388	-2.817173	-0.054657
Trial1	1	1	noBlindfold	clockwise	practice	Guided	1	-0.5	-0.5	13.9068	-0.5362	-1.45141	-1.30002	0.800838683728487	0.836212	-2.855259	-0.049302
Trial1	1	1	noBlindfold	clockwise	practice	Guided	1	-0.5	-0.5	13.92679	-0.53574	-1.45144	-1.30003	0.8008279082737	0.812951	-2.922968	-0.081446
Trial1	1	1	noBlindfold	clockwise	practice	Guided	1	-0.5	-0.5	13.94679	-0.53542	-1.45144	-1.30003	0.800813690086757	0.823249	-2.859491	-0.052477
Trial1	1	1	noBlindfold	clockwise	practice	Guided	1	-0.5	-0.5	13.9668	-0.53503	-1.45143	-1.30004	0.8008065394566	0.770446	-2.808709	-0.078264
Trial1	1	1	noBlindfold	clockwise	practice	Guided	1	-0.5	-0.5	13.98679	-0.53464	-1.45141	-1.30004	0.800789574608996	0.734836	-2.783319	-0.125256
Trial1	1	1	noBlindfold	clockwise	practice	Guided	1	-0.5	-0.5	14.00679	-0.53426	-1.4514	-1.30003	0.800763223280963	0.736383	-2.791782	-0.075081
Trial1	1	1	noBlindfold	clockwise	practice	Guided	1	-0.5	-0.5	14.02679	-0.5335	-1.45138	-1.30002	0.800721180784044	0.73195	-2.736769	0.012691
Trial1	1	1	noBlindfold	clockwise	practice	Guided	1	-0.5	-0.5	14.0468	-0.53311	-1.45138	-1.30002	0.800704959329482	0.774772	-2.719842	-0.018973
Trial1	1	1	noBlindfold	clockwise	practice	Guided	1	-0.5	-0.5	14.06679	-0.53267	-1.45138	-1.30002	0.800686883046808	0.747605	-2.745232	-0.042409
Trial1	1	1	noBlindfold	clockwise	practice	Guided	1	-0.5	-0.5	14.08679	-0.53222	-1.45138	-1.30002	0.80066864999689	0.795569	-2.770623	-0.024647
Trial1	1	1	noBlindfold	clockwise	practice	Guided	1	-0.5	-0.5	14.1068	-0.53174	-1.45139	-1.30002	0.800649477938404	0.756051	-2.804478	-0.042938
Trial1	1	1	noBlindfold	clockwise	practice	Guided	1	-0.5	-0.5	14.1268	-0.5307	-1.45142	-1.30001	0.800598799180694	0.805545	-2.817173	0.0047467
Trial1	1	1	noBlindfold	clockwise	practice	Guided	1	-0.5	-0.5	14.14679	-0.53013	-1.45142	-1.3	0.800567137932233	0.80591	-2.800246	0.05966
Trial1	1	1	noBlindfold	clockwise	practice	Guided	1	-0.5	-0.5	14.16679	-0.52952	-1.4514	-1.29999	0.800534403391706	0.781745	-2.779087	0.019034
Trial1	1	1	noBlindfold	clockwise	practice	Guided	1	-0.5	-0.5	14.1868	-0.52889	-1.45139	-1.29997	0.800491525904434	0.734447	-2.774855	0.069167
Trial1	1	1	noBlindfold	clockwise	practice	Guided	1	-0.5	-0.5	14.20679	-0.52826	-1.45139	-1.29994	0.800439132959722	0.674782	-2.766391	0.113272
Trial1	1	1	noBlindfold	clockwise	practice	Guided	1	-0.5	-0.5	14.22679	-0.52716	-1.45135	-1.29993	0.800391043777201	0.627148	-2.626742	0.170258
Trial1	1	1	noBlindfold	clockwise	practice	Guided	1	-0.5	-0.5	14.2468	-0.52678	-1.45132	-1.29993	0.80037823987117	0.611165	-2.601351	0.149159
Trial1	1	1	noBlindfold	clockwise	practice	Guided	1	-0.5	-0.5	14.2668	-0.52648	-1.4513	-1.29992	0.800358131357379	0.584008	-2.57596	0.160565
Trial1	1	1	noBlindfold	clockwise	practice	Guided	1	-0.5	-0.5	14.28679	-0.52629	-1.4513	-1.29992	0.800351867050771	0.584608	-2.609815	0.168957
Trial1	1	1	noBlindfold	clockwise	practice	Guided	1	-0.5	-0.5	14.30679	-0.5262	-1.45129	-1.29992	0.800348915682301	0.602094	-2.601351	0.176133
Trial1	1	1	noBlindfold	clockwise	practice	Guided	1	-0.5	-0.5	14.3268	-0.52613	-1.45129	-1.29992	0.800346628028289	0.632513	-2.546338	0.126258
Trial1	1	1	noBlindfold	clockwise	practice	Guided	1	-0.5	-0.5	14.34679	-0.5261	-1.45128	-1.29992	0.800345647809956	0.647298	-2.542106	0.155753
Trial1	1	1	noBlindfold	clockwise	practice	Guided	1	-0.5	-0.5	14.36679	-0.52607	-1.45127	-1.29992	0.800344670659521	0.616229	-2.508252	0.155699
Trial1	1	1	noBlindfold	clockwise	practice	Guided	1	-0.5	-0.5	14.3868	-0.52603	-1.45127	-1.29992	0.800343368891283	0.627702	-2.491324	0.178267
Trial1	1	1	noBlindfold	clockwise	practice	Guided	1	-0.5	-0.5	14.4068	-0.526	-1.45126	-1.29992	0.800342394359389	0.635227	-2.436311	0.164941
Trial1	1	1	noBlindfold	clockwise	practice	Guided	1	-0.5	-0.5	14.42679	-0.52594	-1.45122	-1.29992	0.800340446729502	0.535736	-2.41092	0.197429
Trial1	1	1	noBlindfold	clockwise	practice	Guided	1	-0.5	-0.5	14.44679	-0.52591	-1.45122	-1.29992	0.800339475565609	0.539637	-2.406688	0.192847
Trial1	1	1	noBlindfold	clockwise	practice	Guided	1	-0.5	-0.5	14.4668	-0.52589	-1.45121	-1.29992	0.800338827460883	0.561315	-2.419384	0.140328
Trial1	1	1	noBlindfold	clockwise	practice	Guided	1	-0.5	-0.5	14.48679	-0.52586	-1.45121	-1.29992	0.800337858168366	0.532391	-2.33898	0.210233
Trial1	1	1	noBlindfold	clockwise	practice	Guided	1	-0.5	-0.5	14.50679	-0.52583	-1.45118	-1.29991	0.800326881634	0.535083	-2.250112	0.248154
Trial1	1	1	noBlindfold	clockwise	practice	Guided	1	-0.5	-0.5	14.52679	-0.52578	-1.45112	-1.2999	0.800315258905619	0.474286	-2.182403	0.290536
Trial1	1	1	noBlindfold	clockwise	practice	Guided	1	-0.5	-0.5	14.5468	-0.52576	-1.45111	-1.2999	0.800314615954363	0.451258	-2.203562	0.326044
Trial1	1	1	noBlindfold	clockwise	practice	Guided	1	-0.5	-0.5	14.56679	-0.52573	-1.45111	-1.29989	0.80030376224631	0.440568	-2.216257	0.297021
Trial1	1	1	noBlindfold	clockwise	practice	Guided	1	-0.5	-0.5	14.58679	-0.52571	-1.45111	-1.29989	0.800303118617218	0.416336	-2.203562	0.315641
Trial1	1	1	noBlindfold	clockwise	practice	Guided	1	-0.5	-0.5	14.6068	-0.52569	-1.45111	-1.29988	0.800292467068996	0.419826	-2.195098	0.306809
Trial1	1	1	noBlindfold	clockwise	practice	Guided	1	-0.5	-0.5	14.6268	-0.52565	-1.4511	-1.29988	0.80029118611876	0.474423	-2.216257	0.24331
Trial1	1	1	noBlindfold	clockwise	practice	Guided	1	-0.5	-0.5	14.64679	-0.52562	-1.45111	-1.29988	0.800290223850285	0.520733	-2.296662	0.239901
Trial1	1	1	noBlindfold	clockwise	practice	Guided	1	-0.5	-0.5	14.66679	-0.52559	-1.45112	-1.29988	0.800289264614215	0.556261	-2.326284	0.203338
Trial1	1	1	noBlindfold	clockwise	practice	Guided	1	-0.5	-0.5	14.6868	-0.52557	-1.45114	-1.29989	0.800298632945071	0.531187	-2.347443	0.149931
Trial1	1	1	noBlindfold	clockwise	practice	Guided	1	-0.5	-0.5	14.70679	-0.52551	-1.45118	-1.2999	0.800306608705165	0.626719	-2.393993	0.062379
Trial1	1	1	noBlindfold	clockwise	practice	Guided	1	-0.5	-0.5	14.72679	-0.52547	-1.4512	-1.29991	0.80031534336787	0.64029	-2.470165	0.074102
Trial1	1	1	noBlindfold	clockwise	practice	Guided	1	-0.5	-0.5	14.7468	-0.52544	-1.45123	-1.29992	0.800324398299865	0.690332	-2.563265	0.062001
Trial1	1	1	noBlindfold	clockwise	practice	Guided	1	-0.5	-0.5	14.7668	-0.52541	-1.45126	-1.29993	0.800333571634604	0.61855	-2.584424	0.0077467
Trial1	1	1	noBlindfold	clockwise	practice	Guided	1	-0.5	-0.5	14.78679	-0.52537	-1.45128	-1.29994	0.800342311378426	0.661038	-2.580192	-0.070659
Trial1	1	1	noBlindfold	clockwise	practice	Guided	1	-0.5	-0.5	14.80679	-0.52534	-1.45129	-1.29995	0.800351249092604	0.62305	-2.609815	-0.061601
Trial1	1	1	noBlindfold	clockwise	practice	Guided	1	-0.5	-0.5	14.8268	-0.52528	-1.45129	-1.29996	0.800359361451942	0.556426	-2.571729	-0.0302
Trial1	1	1	noBlindfold	clockwise	practice	Guided	1	-0.5	-0.5	14.84679	-0.52525	-1.45129	-1.29996	0.800358413154017	0.514811	-2.563265	-0.018726
Trial1	1	1	noBlindfold	clockwise	practice	Guided	1	-0.5	-0.5	14.86679	-0.52522	-1.45128	-1.29997	0.800367476468442	0.490047	-2.520947	-0.0084683
Trial1	1	1	noBlindfold	clockwise	practice	Guided	1	-0.5	-0.5	14.8868	-0.5252	-1.45127	-1.29997	0.800366847529659	0.507148	-2.491324	-0.0054574
Trial1	1	1	noBlindfold	clockwise	practice	Guided	1	-0.5	-0.5	14.9068	-0.52517	-1.45125	-1.29997	0.800365904117361	0.499523	-2.465934	0.0078078
Trial1	1	1	noBlindfold	clockwise	practice	Guided	1	-0.5	-0.5	14.92679	-0.52512	-1.45122	-1.29997	0.800364333009624	0.494531	-2.377066	0.059031
Trial1	1	1	noBlindfold	clockwise	practice	Guided	1	-0.5	-0.5	14.94679	-0.5251	-1.45121	-1.29997	0.80036370469286	0.510405	-2.393993	0.062922
Trial1	1	1	noBlindfold	clockwise	practice	Guided	1	-0.5	-0.5	14.9668	-0.52507	-1.45121	-1.29997	0.80036276315641	0.554359	-2.444775	0.067397
Trial1	1	1	noBlindfold	clockwise	practice	Guided	1	-0.5	-0.5	14.98679	-0.52504	-1.45122	-1.29997	0.800361824611179	0.523291	-2.474397	0.067365
Trial1	1	1	noBlindfold	clockwise	practice	Guided	1	-0.5	-0.5	15.00679	-0.52501	-1.45124	-1.29998	0.8003707767271	0.55132	-2.525179	0.020611
Trial1	1	1	noBlindfold	clockwise	practice	Guided	1	-0.5	-0.5	15.02679	-0.52495	-1.45126	-1.29998	0.800368903411606	0.63089	-2.516715	-0.041514
Trial1	1	1	noBlindfold	clockwise	practice	Guided	1	-0.5	-0.5	15.0468	-0.52492	-1.45126	-1.29998	0.800367969368084	0.631193	-2.487093	-0.05329
Trial1	1	1	noBlindfold	clockwise	practice	Guided	1	-0.5	-0.5	15.06679	-0.52489	-1.45125	-1.29998	0.800367036446542	0.641452	-2.453238	-0.019528
Trial1	1	1	noBlindfold	clockwise	practice	Guided	1	-0.5	-0.5	15.08679	-0.52485	-1.45124	-1.29998	0.800365793679587	0.641168	-2.478629	0.046477
Trial1	1	1	noBlindfold	clockwise	practice	Guided	1	-0.5	-0.5	15.1068	-0.52482	-1.45124	-1.29999	0.800374872141075	0.626989	-2.508252	0.015421
Trial1	1	1	noBlindfold	clockwise	practice	Guided	1	-0.5	-0.5	15.1268	-0.52475	-1.45125	-1.29999	0.800372703367329	0.609764	-2.537874	-0.078042
Trial1	1	1	noBlindfold	clockwise	practice	Guided	1	-0.5	-0.5	15.14679	-0.52472	-1.45126	-1.3	0.800381785622199	0.627558	-2.559033	-0.074712
Trial1	1	1	noBlindfold	clockwise	practice	Guided	1	-0.5	-0.5	15.16679	-0.52469	-1.45127	-1.3	0.800380860207489	0.602554	-2.592888	-0.029468
Trial1	1	1	noBlindfold	clockwise	practice	Guided	1	-0.5	-0.5	15.1868	-0.52466	-1.45129	-1.3	0.800379934078319	0.583266	-2.592888	-0.002637
Trial1	1	1	noBlindfold	clockwise	practice	Guided	1	-0.5	-0.5	15.20679	-0.52463	-1.45129	-1.29999	0.800369002071966	0.586595	-2.567497	0.005791
Trial1	1	1	noBlindfold	clockwise	practice	Guided	1	-0.5	-0.5	15.22679	-0.52457	-1.45129	-1.29999	0.800367157248103	0.520259	-2.563265	0.065458
Trial1	1	1	noBlindfold	clockwise	practice	Guided	1	-0.5	-0.5	15.2468	-0.52455	-1.45129	-1.29999	0.800366544524994	0.454732	-2.584424	0.044049
Trial1	1	1	noBlindfold	clockwise	practice	Guided	1	-0.5	-0.5	15.2668	-0.52452	-1.45129	-1.29999	0.800365625460461	0.462467	-2.605583	0.090762
Trial1	1	1	noBlindfold	clockwise	practice	Guided	1	-0.5	-0.5	15.28679	-0.5245	-1.45129	-1.29998	0.80035500327012	0.490673	-2.546338	0.063298
Trial1	1	1	noBlindfold	clockwise	practice	Guided	1	-0.5	-0.5	15.30679	-0.52447	-1.45128	-1.29998	0.800354084243285	0.489637	-2.482861	0.059054
Trial1	1	1	noBlindfold	clockwise	practice	Guided	1	-0.5	-0.5	15.3268	-0.52442	-1.45124	-1.29997	0.800342668908206	0.480121	-2.45747	0.159081
Trial1	1	1	noBlindfold	clockwise	practice	Guided	1	-0.5	-0.5	15.34679	-0.5244	-1.45123	-1.29997	0.800342058090634	0.508945	-2.50402	0.155123
Trial1	1	1	noBlindfold	clockwise	practice	Guided	1	-0.5	-0.5	15.36679	-0.52437	-1.45124	-1.29997	0.800341144617981	0.495289	-2.482861	0.143325
Trial1	1	1	noBlindfold	clockwise	practice	Guided	1	-0.5	-0.5	15.3868	-0.52434	-1.45125	-1.29996	0.800330223318962	0.559448	-2.533642	0.092018
Trial1	1	1	noBlindfold	clockwise	practice	Guided	1	-0.5	-0.5	15.4068	-0.52432	-1.45126	-1.29996	0.800329614493518	0.534401	-2.542106	0.098322
Trial1	1	1	noBlindfold	clockwise	practice	Guided	1	-0.5	-0.5	15.42679	-0.52426	-1.45125	-1.29996	0.800327792828096	0.505065	-2.453238	0.104286
Trial1	1	1	noBlindfold	clockwise	practice	Guided	1	-0.5	-0.5	15.44679	-0.52424	-1.45124	-1.29996	0.80032718780921	0.511887	-2.427847	0.141937
Trial1	1	1	noBlindfold	clockwise	practice	Guided	1	-0.5	-0.5	15.4668	-0.52421	-1.45123	-1.29995	0.800316269511874	0.471663	-2.461702	0.115079
Trial1	1	1	noBlindfold	clockwise	practice	Guided	1	-0.5	-0.5	15.48679	-0.52419	-1.45123	-1.29995	0.800315665731963	0.486016	-2.508252	0.1479
Trial1	1	1	noBlindfold	clockwise	practice	Guided	1	-0.5	-0.5	15.50679	-0.52416	-1.45124	-1.29995	0.800314760095658	0.488002	-2.520947	0.109571
Trial1	1	1	noBlindfold	clockwise	practice	Guided	1	-0.5	-0.5	15.52679	-0.52411	-1.45127	-1.29996	0.800323261033716	0.504709	-2.57596	0.032639
Trial1	1	1	noBlindfold	clockwise	practice	Guided	1	-0.5	-0.5	15.5468	-0.52409	-1.45127	-1.29996	0.800322657958822	0.533015	-2.529411	0.029897
Trial1	1	1	noBlindfold	clockwise	practice	Guided	1	-0.5	-0.5	15.56679	-0.52406	-1.45128	-1.29996	0.800321756077186	0.516138	-2.508252	0.090473
Trial1	1	1	noBlindfold	clockwise	practice	Guided	1	-0.5	-0.5	15.58679	-0.52403	-1.45127	-1.29996	0.800320853528012	0.582159	-2.520947	0.064499
Trial1	1	1	noBlindfold	clockwise	practice	Guided	1	-0.5	-0.5	15.6068	-0.524	-1.45127	-1.29996	0.800319953892849	0.583958	-2.461702	0.030403
Trial1	1	1	noBlindfold	clockwise	practice	Guided	1	-0.5	-0.5	15.6268	-0.52394	-1.45125	-1.29997	0.800328165305289	0.598722	-2.546338	0.023733
Trial1	1	1	noBlindfold	clockwise	practice	Guided	1	-0.5	-0.5	15.64679	-0.52389	-1.45127	-1.29997	0.800326672762875	0.630965	-2.592888	-0.083307
Trial1	1	1	noBlindfold	clockwise	practice	Guided	1	-0.5	-0.5	15.66679	-0.52387	-1.45128	-1.29998	0.800335965165132	0.688548	-2.597119	-0.108634
Trial1	1	1	noBlindfold	clockwise	practice	Guided	1	-0.5	-0.5	15.6868	-0.52383	-1.45129	-1.29999	0.800344782463189	0.712667	-2.62251	-0.127302
Trial1	1	1	noBlindfold	clockwise	practice	Guided	1	-0.5	-0.5	15.70679	-0.52378	-1.45129	-1.30001	0.800363313362693	0.65267	-2.597119	-0.1357
Trial1	1	1	noBlindfold	clockwise	practice	Guided	1	-0.5	-0.5	15.72679	-0.52369	-1.45128	-1.30002	0.800370772644934	0.669557	-2.563265	-0.136866
Trial1	1	1	noBlindfold	clockwise	practice	Guided	1	-0.5	-0.5	15.7468	-0.52364	-1.45128	-1.30002	0.800369294022104	0.641222	-2.55057	-0.117835
Trial1	1	1	noBlindfold	clockwise	practice	Guided	1	-0.5	-0.5	15.7668	-0.52361	-1.45128	-1.30003	0.800378299115389	0.672273	-2.554801	-0.158208
Trial1	1	1	noBlindfold	clockwise	practice	Guided	1	-0.5	-0.5	15.78679	-0.52357	-1.45127	-1.30003	0.800377120327807	0.648763	-2.542106	-0.131043
Trial1	1	1	noBlindfold	clockwise	practice	Guided	1	-0.5	-0.5	15.80679	-0.52354	-1.45128	-1.30004	0.800386247234253	0.647255	-2.57596	-0.143674
Trial1	1	1	noBlindfold	clockwise	practice	Guided	1	-0.5	-0.5	15.8268	-0.52346	-1.45128	-1.30005	0.80039390620349	0.678309	-2.567497	-0.192454
Trial1	1	1	noBlindfold	clockwise	practice	Guided	1	-0.5	-0.5	15.84679	-0.52341	-1.45129	-1.30005	0.800392441994627	0.694896	-2.584424	-0.197835
Trial1	1	1	noBlindfold	clockwise	practice	Guided	1	-0.5	-0.5	15.86679	-0.52334	-1.4513	-1.30006	0.800400407711717	0.700632	-2.614047	-0.176984
Trial1	1	1	noBlindfold	clockwise	practice	Guided	1	-0.5	-0.5	15.8868	-0.52327	-1.4513	-1.30007	0.80040837959246	0.68345	-2.618278	-0.179954
Trial1	1	1	noBlindfold	clockwise	practice	Guided	1	-0.5	-0.5	15.9068	-0.52321	-1.4513	-1.30007	0.800406636844654	0.631594	-2.563265	-0.199205
Trial1	1	1	noBlindfold	clockwise	practice	Guided	1	-0.5	-0.5	15.92679	-0.52314	-1.45128	-1.30007	0.800404609035658	0.635219	-2.554801	-0.201824
Trial1	1	1	noBlindfold	clockwise	practice	Guided	1	-0.5	-0.5	15.94679	-0.52311	-1.45128	-1.30008	0.800413633078476	0.586081	-2.57596	-0.17705
Trial1	1	1	noBlindfold	clockwise	practice	Guided	1	-0.5	-0.5	15.9668	-0.52308	-1.45128	-1.30008	0.800412768008035	0.637943	-2.605583	-0.175513
Trial1	1	1	noBlindfold	clockwise	practice	Guided	1	-0.5	-0.5	15.98679	-0.52304	-1.45129	-1.30008	0.800411615754315	0.605684	-2.592888	-0.199583
Trial1	1	1	noBlindfold	clockwise	practice	Guided	1	-0.5	-0.5	16.00679	-0.52301	-1.45129	-1.30008	0.800410753302792	0.631013	-2.580192	-0.201349
Trial1	1	1	noBlindfold	clockwise	practice	Guided	1	-0.5	-0.5	16.02679	-0.52295	-1.45129	-1.30009	0.800419039520244	0.557755	-2.567497	-0.217226
Trial1	1	1	noBlindfold	clockwise	practice	Guided	1	-0.5	-0.5	16.0468	-0.52292	-1.45129	-1.30009	0.800418180447948	0.573435	-2.567497	-0.23527
Trial1	1	1	noBlindfold	clockwise	practice	Guided	1	-0.5	-0.5	16.06679	-0.52289	-1.45129	-1.30009	0.800417322497731	0.584896	-2.554801	-0.253002
Trial1	1	1	noBlindfold	clockwise	practice	Guided	1	-0.5	-0.5	16.08679	-0.52286	-1.45129	-1.30009	0.800416463967276	0.58852	-2.567497	-0.261692
Trial1	1	1	noBlindfold	clockwise	practice	Guided	1	-0.5	-0.5	16.1068	-0.52283	-1.45128	-1.3001	0.800425617769756	0.613551	-2.55057	-0.208278
Trial1	1	1	noBlindfold	clockwise	practice	Guided	1	-0.5	-0.5	16.1268	-0.52277	-1.45129	-1.3001	0.800423908054144	0.582202	-2.647901	-0.231391
Trial1	1	1	noBlindfold	clockwise	practice	Guided	1	-0.5	-0.5	16.14679	-0.52274	-1.4513	-1.3001	0.800423055729489	0.631653	-2.647901	-0.230132
Trial1	1	1	noBlindfold	clockwise	practice	Guided	1	-0.5	-0.5	16.16679	-0.52271	-1.45131	-1.3001	0.80042220452692	0.620805	-2.647901	-0.253592
Trial1	1	1	noBlindfold	clockwise	practice	Guided	1	-0.5	-0.5	16.1868	-0.52268	-1.45132	-1.3001	0.800421352757537	0.615382	-2.652133	-0.242078
Trial1	1	1	noBlindfold	clockwise	practice	Guided	1	-0.5	-0.5	16.20679	-0.52265	-1.45133	-1.3001	0.800420503801381	0.566242	-2.66906	-0.217306
Trial1	1	1	noBlindfold	clockwise	practice	Guided	1	-0.5	-0.5	16.22679	-0.52259	-1.45134	-1.3001	0.800418807573153	0.545748	-2.698683	-0.20123
Trial1	1	1	noBlindfold	clockwise	practice	Guided	1	-0.5	-0.5	16.2468	-0.52256	-1.45134	-1.3001	0.800417961985527	0.555702	-2.66906	-0.186713
Trial1	1	1	noBlindfold	clockwise	practice	Guided	1	-0.5	-0.5	16.2668	-0.52253	-1.45133	-1.3001	0.800417117520007	0.594298	-2.605583	-0.180644
Trial1	1	1	noBlindfold	clockwise	practice	Guided	1	-0.5	-0.5	16.28679	-0.5225	-1.45132	-1.3001	0.800416274176597	0.600331	-2.563265	-0.155887
Trial1	1	1	noBlindfold	clockwise	practice	Guided	1	-0.5	-0.5	16.30679	-0.52247	-1.4513	-1.30009	0.800405420648323	0.596717	-2.584424	-0.138363
Trial1	1	1	noBlindfold	clockwise	practice	Guided	1	-0.5	-0.5	16.3268	-0.52241	-1.4513	-1.30009	0.800403739555527	0.581648	-2.643669	-0.179898
Trial1	1	1	noBlindfold	clockwise	practice	Guided	1	-0.5	-0.5	16.34679	-0.52239	-1.45131	-1.30009	0.800403179077152	0.579539	-2.62251	-0.150021
Trial1	1	1	noBlindfold	clockwise	practice	Guided	1	-0.5	-0.5	16.36679	-0.52236	-1.45131	-1.30009	0.80040233929843	0.564769	-2.597119	-0.119233
Trial1	1	1	noBlindfold	clockwise	practice	Guided	1	-0.5	-0.5	16.3868	-0.52233	-1.4513	-1.30009	0.800401502309194	0.492104	-2.559033	-0.126741
Trial1	1	1	noBlindfold	clockwise	practice	Guided	1	-0.5	-0.5	16.4068	-0.52231	-1.45129	-1.30007	0.800381045277516	0.505933	-2.520947	-0.051343
Trial1	1	1	noBlindfold	clockwise	practice	Guided	1	-0.5	-0.5	16.42679	-0.52225	-1.45127	-1.30006	0.800369364751469	0.492157	-2.512483	0.115089
Trial1	1	1	noBlindfold	clockwise	practice	Guided	1	-0.5	-0.5	16.44679	-0.52223	-1.45126	-1.30004	0.800348790474945	0.432626	-2.45747	0.168722
Trial1	1	1	noBlindfold	clockwise	practice	Guided	1	-0.5	-0.5	16.4668	-0.52221	-1.45123	-1.30002	0.800328334178121	0.429492	-2.360139	0.24675
Trial1	1	1	noBlindfold	clockwise	practice	Guided	1	-0.5	-0.5	16.48679	-0.52219	-1.45118	-1.3	0.800307640027889	0.363357	-2.169708	0.395604
Trial1	1	1	noBlindfold	clockwise	practice	Guided	1	-0.5	-0.5	16.50679	-0.52217	-1.4511	-1.2999	0.800207108434528	0.207702	-1.975045	0.474494
Trial1	1	1	noBlindfold	clockwise	practice	Guided	1	-0.5	-0.5	16.52679	-0.52216	-1.45092	-1.29979	0.800096962261401	-0.102262	-1.585719	0.88694
Trial1	1	1	noBlindfold	clockwise	practice	Guided	1	-0.5	-0.5	16.5468	-0.52219	-1.45082	-1.29966	0.799967905064253	-0.216778	-1.319116	1.06482
Trial1	1	1	noBlindfold	clockwise	practice	Guided	1	-0.5	-0.5	16.56679	-0.52226	-1.45072	-1.29957	0.79987988265311	-0.226035	-1.196394	1.14441
Trial1	1	1	noBlindfold	clockwise	practice	Guided	1	-0.5	-0.5	16.58679	-0.52233	-1.45064	-1.29955	0.799861694565173	-0.142729	-1.18793	1.148629
Trial1	1	1	noBlindfold	clockwise	practice	Guided	1	-0.5	-0.5	16.6068	-0.52234	-1.45063	-1.29953	0.79984207399522	-0.060059	-1.251407	1.162193
Trial1	1	1	noBlindfold	clockwise	practice	Guided	1	-0.5	-0.5	16.6268	-0.52233	-1.45063	-1.29953	0.799841794373415	0.202272	-1.166771	0.988228
Trial1	1	1	noBlindfold	clockwise	practice	Guided	1	-0.5	-0.5	16.64679	-0.52232	-1.45062	-1.29954	0.79985140705803	0.463	-1.166771	0.95688
Trial1	1	1	noBlindfold	clockwise	practice	Guided	1	-0.5	-0.5	16.66679	-0.52226	-1.45062	-1.29956	0.799869872951165	0.594364	-1.264102	0.843523
Trial1	1	1	noBlindfold	clockwise	practice	Guided	1	-0.5	-0.5	16.6868	-0.52205	-1.45063	-1.29958	0.799884076197121	0.649532	-1.293725	0.845941
Trial1	1	1	noBlindfold	clockwise	practice	Guided	1	-0.5	-0.5	16.70679	-0.52167	-1.45064	-1.29965	0.799943640222142	0.612093	-1.247175	0.789299
Trial1	1	1	noBlindfold	clockwise	practice	Guided	1	-0.5	-0.5	16.72679	-0.52054	-1.45064	-1.29972	0.799983660777418	0.382708	-1.365666	0.491784
Trial1	1	1	noBlindfold	clockwise	practice	Guided	1	-0.5	-0.5	16.7468	-0.51997	-1.45068	-1.29978	0.800029291445009	0.309057	-1.484156	0.352699
Trial1	1	1	noBlindfold	clockwise	practice	Guided	1	-0.5	-0.5	16.7668	-0.51951	-1.45072	-1.2998	0.800037842612322	0.319494	-1.458765	0.381564
Trial1	1	1	noBlindfold	clockwise	practice	Guided	1	-0.5	-0.5	16.78679	-0.51915	-1.45071	-1.29979	0.800019254091627	0.330825	-1.251407	0.423081
Trial1	1	1	noBlindfold	clockwise	practice	Guided	1	-0.5	-0.5	16.80679	-0.51886	-1.45064	-1.29981	0.800032266473736	0.355716	-1.145612	0.476398
Trial1	1	1	noBlindfold	clockwise	practice	Guided	1	-0.5	-0.5	16.8268	-0.5184	-1.45062	-1.29982	0.800031566237659	0.215765	-1.386825	0.24008
Trial1	1	1	noBlindfold	clockwise	practice	Guided	1	-0.5	-0.5	16.84679	-0.51837	-1.45066	-1.29981	0.800020866319528	0.06008	-1.382593	0.378308
Trial1	1	1	noBlindfold	clockwise	practice	Guided	1	-0.5	-0.5	16.86679	-0.51837	-1.45067	-1.29975	0.799961039035584	-0.182825	-1.272566	0.781531
Trial1	1	1	noBlindfold	clockwise	practice	Guided	1	-0.5	-0.5	16.8868	-0.51841	-1.45065	-1.29957	0.799781998745692	-0.48537	-1.077903	1.180552
Trial1	1	1	noBlindfold	clockwise	practice	Guided	1	-0.5	-0.5	16.9068	-0.51864	-1.45057	-1.29928	0.799497249873155	-0.726359	-0.832459	1.430995
Trial1	1	1	noBlindfold	clockwise	practice	Guided	1	-0.5	-0.5	16.92679	-0.52041	-1.45031	-1.2993	0.799560615195304	-0.983027	-0.451521	1.394429
Trial1	1	1	noBlindfold	clockwise	practice	Guided	1	-0.5	-0.5	16.94679	-0.52219	-1.45025	-1.29942	0.799727909965734	-0.806866	-0.510677	1.12335
Trial1	1	1	noBlindfold	clockwise	practice	Guided	1	-0.5	-0.5	16.9668	-0.52429	-1.45028	-1.29958	0.799948959097904	-0.496402	-0.840757	0.791516
Trial1	1	1	noBlindfold	clockwise	practice	Guided	1	-0.5	-0.5	16.98679	-0.52659	-1.45041	-1.29975	0.800191997859287	-0.229488	-1.272401	0.479991
Trial1	1	1	noBlindfold	clockwise	practice	Guided	1	-0.5	-0.5	17.00679	-0.52883	-1.45063	-1.30004	0.800559292400534	0.048289	-1.674422	0.145595
Trial1	1	1	noBlindfold	clockwise	practice	Guided	1	-0.5	-0.5	17.02679	-0.53123	-1.45097	-1.30006	0.800669327879905	0.397185	-2.051052	-0.189503
Trial1	1	1	noBlindfold	clockwise	practice	Guided	1	-0.5	-0.5	17.0468	-0.53132	-1.45101	-1.30006	0.800672843489943	0.391397	-1.941025	-0.15085
Trial1	1	1	noBlindfold	clockwise	practice	Guided	1	-0.5	-0.5	17.06679	-0.5313	-1.45098	-1.30005	0.800662054408753	0.377625	-1.742131	0.011408
Trial1	1	1	noBlindfold	clockwise	practice	Guided	1	-0.5	-0.5	17.08679	-0.53128	-1.45089	-1.30003	0.800641259873031	0.352732	-1.492454	0.195638
Trial1	1	1	noBlindfold	clockwise	practice	Guided	1	-0.5	-0.5	17.1068	-0.53125	-1.45076	-1.29995	0.800560160636274	0.269534	-1.230083	0.277988
Trial1	1	1	noBlindfold	clockwise	practice	Guided	1	-0.5	-0.5	17.1268	-0.5312	-1.45059	-1.29994	0.800548323259663	-0.025363	-1.107361	0.307717
Trial1	1	1	noBlindfold	clockwise	practice	Guided	1	-0.5	-0.5	17.14679	-0.5312	-1.45058	-1.29993	0.800538317287222	-0.091343	-1.162374	0.333629
Trial1	1	1	noBlindfold	clockwise	practice	Guided	1	-0.5	-0.5	17.16679	-0.5312	-1.45059	-1.29992	0.800528192196254	-0.0099066	-1.204692	0.345825
Trial1	1	1	noBlindfold	clockwise	practice	Guided	1	-0.5	-0.5	17.1868	-0.5312	-1.45059	-1.29991	0.800518186224195	0.107341	-1.276633	0.33561
Trial1	1	1	noBlindfold	clockwise	practice	Guided	1	-0.5	-0.5	17.20679	-0.53119	-1.45062	-1.2999	0.800507790033249	0.32015	-1.378196	0.321413
Trial1	1	1	noBlindfold	clockwise	practice	Guided	1	-0.5	-0.5	17.22679	-0.53101	-1.45074	-1.29991	0.800510802777057	0.642093	-1.674422	0.152639
Trial1	1	1	noBlindfold	clockwise	practice	Guided	1	-0.5	-0.5	17.2468	-0.53069	-1.45083	-1.29995	0.800538497062782	0.650697	-1.847926	0.037443
Trial1	1	1	noBlindfold	clockwise	practice	Guided	1	-0.5	-0.5	17.2668	-0.53026	-1.45093	-1.30002	0.800592170768417	0.660542	-2.051052	-0.060815
Trial1	1	1	noBlindfold	clockwise	practice	Guided	1	-0.5	-0.5	17.28679	-0.5297	-1.45101	-1.30005	0.800601101507289	0.592348	-2.122993	-0.123692
Trial1	1	1	noBlindfold	clockwise	practice	Guided	1	-0.5	-0.5	17.30679	-0.52915	-1.45107	-1.30005	0.800580887783619	0.609243	-2.156847	-0.124842
Trial1	1	1	noBlindfold	clockwise	practice	Guided	1	-0.5	-0.5	17.3268	-0.52792	-1.45109	-1.30006	0.800547053277627	0.6795	-2.194933	-0.116615
Trial1	1	1	noBlindfold	clockwise	practice	Guided	1	-0.5	-0.5	17.34679	-0.52723	-1.4511	-1.30009	0.800553190515926	0.720171	-2.275337	-0.234425
Trial1	1	1	noBlindfold	clockwise	practice	Guided	1	-0.5	-0.5	17.36679	-0.52643	-1.45114	-1.30013	0.800566410621292	0.736148	-2.431914	-0.307556
Trial1	1	1	noBlindfold	clockwise	practice	Guided	1	-0.5	-0.5	17.3868	-0.5256	-1.4512	-1.30016	0.800569345088704	0.746429	-2.558868	-0.342069
Trial1	1	1	noBlindfold	clockwise	practice	Guided	1	-0.5	-0.5	17.4068	-0.52468	-1.45126	-1.30019	0.800570480642969	0.780851	-2.592722	-0.335867
Trial1	1	1	noBlindfold	clockwise	practice	Guided	1	-0.5	-0.5	17.42679	-0.5228	-1.45127	-1.3002	0.800524739213239	0.738145	-2.410755	-0.400294
Trial1	1	1	noBlindfold	clockwise	practice	Guided	1	-0.5	-0.5	17.44679	-0.52177	-1.45122	-1.30019	0.800486054898765	0.740014	-2.334583	-0.374766
Trial1	1	1	noBlindfold	clockwise	practice	Guided	1	-0.5	-0.5	17.4668	-0.52072	-1.45117	-1.30017	0.800438166950442	0.743374	-2.266874	-0.328149
Trial1	1	1	noBlindfold	clockwise	practice	Guided	1	-0.5	-0.5	17.48679	-0.51959	-1.45114	-1.30014	0.800379800886778	0.705412	-2.220324	-0.261957
Trial1	1	1	noBlindfold	clockwise	practice	Guided	1	-0.5	-0.5	17.50679	-0.51835	-1.45112	-1.3001	0.800310366632302	0.643339	-2.254178	-0.247957
Trial1	1	1	noBlindfold	clockwise	practice	Guided	1	-0.5	-0.5	17.52679	-0.51589	-1.45114	-1.30008	0.800237718032289	0.635519	-2.364205	-0.175589
Trial1	1	1	noBlindfold	clockwise	practice	Guided	1	-0.5	-0.5	17.5468	-0.51462	-1.45118	-1.30006	0.800193602985624	0.716577	-2.406523	-0.109033
Trial1	1	1	noBlindfold	clockwise	practice	Guided	1	-0.5	-0.5	17.56679	-0.51335	-1.4512	-1.30003	0.800141370356515	0.771986	-2.431914	-0.052461
Trial1	1	1	noBlindfold	clockwise	practice	Guided	1	-0.5	-0.5	17.58679	-0.51196	-1.45121	-1.29999	0.800079336307875	0.798115	-2.410755	0.025532
Trial1	1	1	noBlindfold	clockwise	practice	Guided	1	-0.5	-0.5	17.6068	-0.5105	-1.45121	-1.29989	0.799958954286661	0.79584	-2.376901	0.114905
Trial1	1	1	noBlindfold	clockwise	practice	Guided	1	-0.5	-0.5	17.6268	-0.50723	-1.45115	-1.29984	0.799872769478047	0.688531	-2.165311	0.343112
Trial1	1	1	noBlindfold	clockwise	practice	Guided	1	-0.5	-0.5	17.64679	-0.50554	-1.45109	-1.29983	0.799849146059539	0.623954	-2.076443	0.330643
Trial1	1	1	noBlindfold	clockwise	practice	Guided	1	-0.5	-0.5	17.66679	-0.50378	-1.45104	-1.29982	0.799828878534339	0.625895	-1.966416	0.377121
Trial1	1	1	noBlindfold	clockwise	practice	Guided	1	-0.5	-0.5	17.6868	-0.50205	-1.451	-1.29983	0.799832586941235	0.636156	-1.915634	0.325634
Trial1	1	1	noBlindfold	clockwise	practice	Guided	1	-0.5	-0.5	17.70679	-0.50028	-1.45096	-1.29986	0.799860049626846	0.667539	-1.877548	0.28962
Trial1	1	1	noBlindfold	clockwise	practice	Guided	1	-0.5	-0.5	17.72679	-0.49632	-1.45095	-1.29987	0.79987847947888	0.845264	-1.945257	0.28627
Trial1	1	1	noBlindfold	clockwise	practice	Guided	1	-0.5	-0.5	17.7468	-0.49401	-1.45096	-1.29989	0.799912469171465	0.805419	-1.890244	0.200063
Trial1	1	1	noBlindfold	clockwise	practice	Guided	1	-0.5	-0.5	17.7668	-0.49148	-1.45094	-1.29992	0.79996533521165	0.785059	-1.759058	0.150759
Trial1	1	1	noBlindfold	clockwise	practice	Guided	1	-0.5	-0.5	17.78679	-0.48889	-1.45089	-1.29992	0.799997112051803	0.716595	-1.606713	0.138334
Trial1	1	1	noBlindfold	clockwise	practice	Guided	1	-0.5	-0.5	17.80679	-0.48613	-1.45082	-1.29982	0.799940199893166	0.593769	-1.526309	0.210558
Trial1	1	1	noBlindfold	clockwise	practice	Guided	1	-0.5	-0.5	17.8268	-0.4801	-1.45073	-1.29976	0.800007646003647	0.405791	-1.378196	0.520007
Trial1	1	1	noBlindfold	clockwise	practice	Guided	1	-0.5	-0.5	17.84679	-0.47718	-1.45069	-1.29973	0.8000554570674	0.289455	-1.263937	0.561635
Trial1	1	1	noBlindfold	clockwise	practice	Guided	1	-0.5	-0.5	17.86679	-0.47458	-1.45064	-1.29977	0.800173872335794	0.296418	-1.24701	0.47644
Trial1	1	1	noBlindfold	clockwise	practice	Guided	1	-0.5	-0.5	17.8868	-0.47201	-1.45062	-1.29985	0.800339578511242	0.354378	-1.204692	0.294461
Trial1	1	1	noBlindfold	clockwise	practice	Guided	1	-0.5	-0.5	17.9068	-0.4694	-1.45061	-1.30008	0.800664894874592	0.410681	-1.230083	0.083283
Trial1	1	1	noBlindfold	clockwise	practice	Guided	1	-0.5	-0.5	17.92679	-0.4642	-1.45064	-1.30014	0.800940506752298	0.490407	-1.348573	-0.260634
Trial1	1	1	noBlindfold	clockwise	practice	Guided	1	-0.5	-0.5	17.94679	-0.46145	-1.45067	-1.30015	0.801078139381698	0.470114	-1.335878	-0.314218
Trial1	1	1	noBlindfold	clockwise	practice	Guided	1	-0.5	-0.5	17.9668	-0.4587	-1.45068	-1.30011	0.801175302127883	0.362403	-1.369732	-0.205486
Trial1	1	1	noBlindfold	clockwise	practice	Guided	1	-0.5	-0.5	17.98679	-0.45612	-1.45068	-1.30003	0.801232452504148	0.148246	-1.373964	-0.035154
Trial1	1	1	noBlindfold	clockwise	practice	Guided	1	-0.5	-0.5	18.00679	-0.45377	-1.45067	-1.29988	0.801214871709536	-0.055693	-1.297792	0.164029
Trial1	1	1	noBlindfold	clockwise	practice	Guided	1	-0.5	-0.5	18.02679	-0.45039	-1.45058	-1.29986	0.801397012458751	-0.507116	-1.039652	0.267936
Trial1	1	1	noBlindfold	clockwise	practice	Guided	1	-0.5	-0.5	18.0468	-0.44978	-1.45052	-1.29986	0.801435006877316	-0.643321	-0.976175	0.259267
Trial1	1	1	noBlindfold	clockwise	practice	Guided	1	-0.5	-0.5	18.06679	-0.44986	-1.45049	-1.29992	0.801489843322041	-0.774372	-0.91693	0.127387
Trial1	1	1	noBlindfold	clockwise	practice	Guided	1	-0.5	-0.5	18.08679	-0.4504	-1.45047	-1.30001	0.801546072315718	-0.87164	-0.908466	0.037606
Trial1	1	1	noBlindfold	clockwise	practice	Guided	1	-0.5	-0.5	18.1068	-0.45156	-1.45046	-1.30023	0.801694785695046	-0.868842	-0.980407	-0.235315
Trial1	1	1	noBlindfold	clockwise	practice	Guided	1	-0.5	-0.5	18.1268	-0.4554	-1.45057	-1.30028	0.801521800397348	-0.951875	-1.238546	-0.61107
Trial1	1	1	noBlindfold	clockwise	practice	Guided	1	-0.5	-0.5	18.14679	-0.45799	-1.45061	-1.30032	0.801421855275444	-1.027083	-1.221619	-0.614614
Trial1	1	1	noBlindfold	clockwise	practice	Guided	1	-0.5	-0.5	18.16679	-0.46109	-1.45062	-1.30034	0.801285221148287	-1.187163	-1.15391	-0.701354
Trial1	1	1	noBlindfold	clockwise	practice	Guided	1	-0.5	-0.5	18.1868	-0.46495	-1.45058	-1.30034	0.801107056413322	-1.281041	-0.925393	-0.703132
Trial1	1	1	noBlindfold	clockwise	practice	Guided	1	-0.5	-0.5	18.20679	-0.46948	-1.45048	-1.30023	0.800811816110905	-1.309985	-0.608008	-0.551958
Trial1	1	1	noBlindfold	clockwise	practice	Guided	1	-0.5	-0.5	18.22679	-0.48135	-1.45013	-1.30015	0.800367355491007	-1.128324	0.052255	-0.292194
Trial1	1	1	noBlindfold	clockwise	practice	Guided	1	-0.5	-0.5	18.2468	-0.4885	-1.44993	-1.30008	0.800162585486184	-0.995342	0.145323	-0.136751
Trial1	1	1	noBlindfold	clockwise	practice	Guided	1	-0.5	-0.5	18.2668	-0.49628	-1.44988	-1.30005	0.800058668562915	-0.782077	0.200288	-0.11632
Trial1	1	1	noBlindfold	clockwise	practice	Guided	1	-0.5	-0.5	18.28679	-0.50478	-1.4499	-1.30005	0.800064299414715	-0.632689	0.162156	-0.100355
Trial1	1	1	noBlindfold	clockwise	practice	Guided	1	-0.5	-0.5	18.30679	-0.5131	-1.44993	-1.30013	0.80023724077136	-0.505202	0.098651	-0.146873
Trial1	1	1	noBlindfold	clockwise	practice	Guided	1	-0.5	-0.5	18.3268	-0.53107	-1.44999	-1.30016	0.800762923714647	-0.215182	0.081702	-0.352284
Trial1	1	1	noBlindfold	clockwise	practice	Guided	1	-0.5	-0.5	18.34679	-0.54057	-1.44997	-1.30017	0.801197767248274	-0.251962	0.102833	-0.337652
Trial1	1	1	noBlindfold	clockwise	practice	Guided	1	-0.5	-0.5	18.36679	-0.54953	-1.44995	-1.30018	0.801711412876706	-0.252269	0.123957	-0.392415
Trial1	1	1	noBlindfold	clockwise	practice	Guided	1	-0.5	-0.5	18.3868	-0.55846	-1.44994	-1.3002	0.802332591928554	-0.235179	0.136617	-0.440043
Trial1	1	1	noBlindfold	clockwise	practice	Guided	1	-0.5	-0.5	18.4068	-0.56761	-1.44994	-1.30021	0.803061117331773	-0.115003	0.07311	-0.479768
Trial1	1	1	noBlindfold	clockwise	practice	Guided	1	-0.5	-0.5	18.42679	-0.5849	-1.45	-1.30016	0.80465143331151	0.071877	-0.015767	-0.298239
Trial1	1	1	noBlindfold	clockwise	practice	Guided	1	-0.5	-0.5	18.44679	-0.59288	-1.45003	-1.30009	0.805462992936207	0.095249	-0.070764	-0.164331
Trial1	1	1	noBlindfold	clockwise	practice	Guided	1	-0.5	-0.5	18.4668	-0.60106	-1.45003	-1.30004	0.806397632969733	0.11048	0.0011858	-0.080759
Trial1	1	1	noBlindfold	clockwise	practice	Guided	1	-0.5	-0.5	18.48679	-0.6087	-1.44997	-1.30003	0.80738074963272	0.137789	0.225434	-0.063661
Trial1	1	1	noBlindfold	clockwise	practice	Guided	1	-0.5	-0.5	18.50679	-0.61601	-1.44988	-1.29999	0.808357733033602	0.091317	0.44116	-0.053842
Trial1	1	1	noBlindfold	clockwise	practice	Guided	1	-0.5	-0.5	18.52679	-0.62992	-1.44971	-1.29994	0.810421733604319	-0.197838	0.673878	0.090045
Trial1	1	1	noBlindfold	clockwise	practice	Guided	1	-0.5	-0.5	18.5468	-0.63669	-1.44965	-1.2999	0.811494959250917	-0.256262	0.7966	0.197275
Trial1	1	1	noBlindfold	clockwise	practice	Guided	1	-0.5	-0.5	18.56679	-0.64315	-1.4496	-1.29986	0.812568726354335	-0.312135	0.834686	0.283127
Trial1	1	1	noBlindfold	clockwise	practice	Guided	1	-0.5	-0.5	18.58679	-0.6497	-1.44958	-1.29983	0.813718666587539	-0.245244	0.800832	0.362324
Trial1	1	1	noBlindfold	clockwise	practice	Guided	1	-0.5	-0.5	18.6068	-0.65611	-1.44959	-1.29983	0.814922262104351	-0.220716	0.733123	0.300757
Trial1	1	1	noBlindfold	clockwise	practice	Guided	1	-0.5	-0.5	18.6268	-0.6683	-1.44962	-1.29985	0.81736460819537	-0.228161	0.830454	0.305936
Trial1	1	1	noBlindfold	clockwise	practice	Guided	1	-0.5	-0.5	18.64679	-0.67392	-1.44959	-1.29984	0.818530593070458	-0.277635	0.872772	0.319152
Trial1	1	1	noBlindfold	clockwise	practice	Guided	1	-0.5	-0.5	18.66679	-0.68065	-1.44956	-1.29983	0.819977064123495	-0.331896	0.838918	0.371164
Trial1	1	1	noBlindfold	clockwise	practice	Guided	1	-0.5	-0.5	18.6868	-0.6857901	-1.44956	-1.2998	0.821095522918901	-0.41986	0.860077	0.426393
Trial1	1	1	noBlindfold	clockwise	practice	Guided	1	-0.5	-0.5	18.70679	-0.69128	-1.44958	-1.29972	0.822277329839592	-0.469404	0.788136	0.462905
Trial1	1	1	noBlindfold	clockwise	practice	Guided	1	-0.5	-0.5	18.72679	-0.70302	-1.44959	-1.2997	0.82506803348814	-0.720809	0.932017	0.600996
Trial1	1	1	noBlindfold	clockwise	practice	Guided	1	-0.5	-0.5	18.7468	-0.70945	-1.44955	-1.29969	0.826664027506352	-0.723246	0.936249	0.614671
Trial1	1	1	noBlindfold	clockwise	practice	Guided	1	-0.5	-0.5	18.7668	-0.71594	-1.44953	-1.29968	0.828322507688508	-0.697882	0.889699	0.651181
Trial1	1	1	noBlindfold	clockwise	practice	Guided	1	-0.5	-0.5	18.78679	-0.72264	-1.44954	-1.2997	0.830113673596154	-0.643376	0.851613	0.595405
Trial1	1	1	noBlindfold	clockwise	practice	Guided	1	-0.5	-0.5	18.80679	-0.72975	-1.44957	-1.29979	0.832135303476388	-0.654205	0.771209	0.524833
Trial1	1	1	noBlindfold	clockwise	practice	Guided	1	-0.5	-0.5	18.8268	-0.7442	-1.44964	-1.29983	0.836278422787253	-0.529033	0.669646	0.317632
Trial1	1	1	noBlindfold	clockwise	practice	Guided	1	-0.5	-0.5	18.84679	-0.75169	-1.44967	-1.29986	0.838524812884698	-0.45639	0.563851	0.301394
Trial1	1	1	noBlindfold	clockwise	practice	Guided	1	-0.5	-0.5	18.86679	-0.7593	-1.44972	-1.2999	0.840878346614722	-0.446637	0.470711	0.2121
Trial1	1	1	noBlindfold	clockwise	practice	Guided	1	-0.5	-0.5	18.8868	-0.7669901	-1.44976	-1.29995	0.843328941406336	-0.388772	0.419807	0.108798
Trial1	1	1	noBlindfold	clockwise	practice	Guided	1	-0.5	-0.5	18.9068	-0.77475	-1.44978	-1.30006	0.845921755859808	-0.253425	0.402764	-0.016132
Trial1	1	1	noBlindfold	clockwise	practice	Guided	1	-0.5	-0.5	18.92679	-0.79049	-1.44984	-1.3001	0.851201729246492	-0.157099	0.246006	-0.180295
Trial1	1	1	noBlindfold	clockwise	practice	Guided	1	-0.5	-0.5	18.94679	-0.7981	-1.44988	-1.30015	0.853875686634723	-0.036163	0.123233	-0.324354
Trial1	1	1	noBlindfold	clockwise	practice	Guided	1	-0.5	-0.5	18.9668	-0.80576	-1.44993	-1.30019	0.856617291824989	0.064442	0.034344	-0.41207
Trial1	1	1	noBlindfold	clockwise	practice	Guided	1	-0.5	-0.5	18.98679	-0.81292	-1.45001	-1.30024	0.859245639485972	0.241524	-0.147607	-0.475732
Trial1	1	1	noBlindfold	clockwise	practice	Guided	1	-0.5	-0.5	19.00679	-0.81967	-1.45008	-1.30032	0.861801062833075	0.331541	-0.316822	-0.561508
Trial1	1	1	noBlindfold	clockwise	practice	Guided	1	-0.5	-0.5	19.02679	-0.83165	-1.45021	-1.30037	0.866362393555964	0.499609	-0.485888	-0.764411
Trial1	1	1	noBlindfold	clockwise	practice	Guided	1	-0.5	-0.5	19.0468	-0.83635	-1.45025	-1.3004	0.868200166088699	0.506479	-0.553593	-0.81238
Trial1	1	1	noBlindfold	clockwise	practice	Guided	1	-0.5	-0.5	19.06679	-0.84028	-1.45028	-1.30038	0.869711795246228	0.478291	-0.549361	-0.746966
Trial1	1	1	noBlindfold	clockwise	practice	Guided	1	-0.5	-0.5	19.08679	-0.84621	-1.45029	-1.30035	0.872021450331153	0.387606	-0.583216	-0.673766
Trial1	1	1	noBlindfold	clockwise	practice	Guided	1	-0.5	-0.5	19.1068	-0.84621	-1.45029	-1.30035	0.872021450331153	0.334102	-0.583216	-0.673766
Trial1	1	1	noBlindfold	clockwise	practice	Guided	1	-0.5	-0.5	19.1268	-0.85079	-1.4503	-1.30029	0.873794893392024	0.334102	-0.600143	-0.673766
Trial1	1	1	noBlindfold	clockwise	practice	Guided	1	-0.5	-0.5	19.14679	-0.85085	-1.4503	-1.30023	0.87376416019086	0.099968	-0.595911	-0.484705
Trial1	1	1	noBlindfold	clockwise	practice	Guided	1	-0.5	-0.5	19.16679	-0.85173	-1.4503	-1.30018	0.874072075324737	0.056462	-0.591679	-0.325923
Trial1	1	1	noBlindfold	clockwise	practice	Guided	1	-0.5	-0.5	19.1868	-0.85227	-1.4503	-1.30016	0.874271166970744	-0.021386	-0.562057	-0.323457
Trial1	1	1	noBlindfold	clockwise	practice	Guided	1	-0.5	-0.5	19.20679	-0.85266	-1.45028	-1.30014	0.874410162684318	-0.020677	-0.566288	-0.274187
Trial1	1	1	noBlindfold	clockwise	practice	Guided	1	-0.5	-0.5	19.22679	-0.8530099	-1.4503	-1.30015	0.87456051739118	0.031728	-0.73556	-0.301637
Trial1	1	1	noBlindfold	clockwise	practice	Guided	1	-0.5	-0.5	19.2468	-0.853	-1.45033	-1.30015	0.874556499589313	0.10645	-0.807501	-0.361311
Trial1	1	1	noBlindfold	clockwise	practice	Guided	1	-0.5	-0.5	19.2668	-0.85299	-1.45037	-1.30018	0.87457985792671	0.275088	-0.92176	-0.482184
Trial1	1	1	noBlindfold	clockwise	practice	Guided	1	-0.5	-0.5	19.28679	-0.85293	-1.45043	-1.30022	0.874592282254812	0.394724	-1.014859	-0.548184
Trial1	1	1	noBlindfold	clockwise	practice	Guided	1	-0.5	-0.5	19.30679	-0.85278	-1.45049	-1.30029	0.874595673647758	0.533904	-1.162972	-0.559574
Trial1	1	1	noBlindfold	clockwise	practice	Guided	1	-0.5	-0.5	19.3268	-0.85197	-1.4506	-1.3003	0.874278660954752	0.681393	-1.272999	-0.60555
Trial1	1	1	noBlindfold	clockwise	practice	Guided	1	-0.5	-0.5	19.34679	-0.8512599	-1.45064	-1.30029	0.873983652684621	0.683437	-1.306853	-0.594285
Trial1	1	1	noBlindfold	clockwise	practice	Guided	1	-0.5	-0.5	19.36679	-0.8503	-1.45066	-1.30027	0.873580030170808	0.681003	-1.306853	-0.542644
Trial1	1	1	noBlindfold	clockwise	practice	Guided	1	-0.5	-0.5	19.3868	-0.8491	-1.45065	-1.30025	0.873081298380213	0.76166	-1.234913	-0.509153
Trial1	1	1	noBlindfold	clockwise	practice	Guided	1	-0.5	-0.5	19.4068	-0.84759	-1.45062	-1.30025	0.87247861576476	0.73432	-1.184131	-0.482665
Trial1	1	1	noBlindfold	clockwise	practice	Guided	1	-0.5	-0.5	19.42679	-0.84374	-1.4506	-1.30027	0.870970280946098	0.713781	-1.289926	-0.563653
Trial1	1	1	noBlindfold	clockwise	practice	Guided	1	-0.5	-0.5	19.44679	-0.84126	-1.45063	-1.3003	0.870022231130155	0.687679	-1.366099	-0.571531
Trial1	1	1	noBlindfold	clockwise	practice	Guided	1	-0.5	-0.5	19.4668	-0.83872	-1.45067	-1.30032	0.869047388387663	0.677072	-1.412648	-0.621247
Trial1	1	1	noBlindfold	clockwise	practice	Guided	1	-0.5	-0.5	19.48679	-0.83609	-1.4507	-1.30036	0.868062520568498	0.725492	-1.450735	-0.758538
Trial1	1	1	noBlindfold	clockwise	practice	Guided	1	-0.5	-0.5	19.50679	-0.83313	-1.45073	-1.30041	0.866967022446208	0.754199	-1.577689	-0.8083
Trial1	1	1	noBlindfold	clockwise	practice	Guided	1	-0.5	-0.5	19.52679	-0.82674	-1.45081	-1.30041	0.864531795662828	0.897034	-1.62847	-0.793814
Trial1	1	1	noBlindfold	clockwise	practice	Guided	1	-0.5	-0.5	19.5468	-0.82305	-1.45082	-1.30042	0.863153269470664	0.892724	-1.662325	-0.831207
Trial1	1	1	noBlindfold	clockwise	practice	Guided	1	-0.5	-0.5	19.56679	-0.8192	-1.45083	-1.30044	0.861738212239807	0.860451	-1.713106	-0.89518
Trial1	1	1	noBlindfold	clockwise	practice	Guided	1	-0.5	-0.5	19.58679	-0.81512	-1.45085	-1.30046	0.860253906724049	0.857223	-1.704643	-0.930675
Trial1	1	1	noBlindfold	clockwise	practice	Guided	1	-0.5	-0.5	19.6068	-0.81072	-1.45086	-1.30047	0.858661141652396	0.818085	-1.734265	-0.982986
Trial1	1	1	noBlindfold	clockwise	practice	Guided	1	-0.5	-0.5	19.6268	-0.80178	-1.45088	-1.30045	0.855448017059146	0.788814	-1.780815	-0.91051
Trial1	1	1	noBlindfold	clockwise	practice	Guided	1	-0.5	-0.5	19.64679	-0.797	-1.45089	-1.30044	0.853764085836475	0.735081	-1.780815	-0.861525
Trial1	1	1	noBlindfold	clockwise	practice	Guided	1	-0.5	-0.5	19.66679	-0.79216	-1.45089	-1.30042	0.852073785170423	0.68411	-1.776583	-0.825705
Trial1	1	1	noBlindfold	clockwise	practice	Guided	1	-0.5	-0.5	19.6868	-0.78743	-1.45089	-1.30041	0.850454144706875	0.646793	-1.755424	-0.821188
Trial1	1	1	noBlindfold	clockwise	practice	Guided	1	-0.5	-0.5	19.70679	-0.7827001	-1.45088	-1.30038	0.848838886823882	0.639181	-1.755424	-0.777346
Trial1	1	1	noBlindfold	clockwise	practice	Guided	1	-0.5	-0.5	19.72679	-0.77323	-1.45085	-1.30035	0.84570364367699	0.600969	-1.649629	-0.704319
Trial1	1	1	noBlindfold	clockwise	practice	Guided	1	-0.5	-0.5	19.7468	-0.76835	-1.45082	-1.30034	0.844130167899098	0.599861	-1.590384	-0.678238
Trial1	1	1	noBlindfold	clockwise	practice	Guided	1	-0.5	-0.5	19.7668	-0.76346	-1.45079	-1.30031	0.842559976453128	0.541979	-1.564993	-0.624979
Trial1	1	1	noBlindfold	clockwise	practice	Guided	1	-0.5	-0.5	19.78679	-0.7588601	-1.45078	-1.30029	0.841113786148256	0.549338	-1.564993	-0.557279
Trial1	1	1	noBlindfold	clockwise	practice	Guided	1	-0.5	-0.5	19.80679	-0.75415	-1.45078	-1.30025	0.839638247847469	0.52865	-1.594616	-0.554711
Trial1	1	1	noBlindfold	clockwise	practice	Guided	1	-0.5	-0.5	19.8268	-0.74457	-1.45078	-1.30023	0.836769119229801	0.464642	-1.531139	-0.47918
Trial1	1	1	noBlindfold	clockwise	practice	Guided	1	-0.5	-0.5	19.84679	-0.74001	-1.45077	-1.30023	0.835447727928513	0.467478	-1.493053	-0.455639
Trial1	1	1	noBlindfold	clockwise	practice	Guided	1	-0.5	-0.5	19.86679	-0.73551	-1.45076	-1.30022	0.834156475029868	0.438671	-1.497284	-0.442173
Trial1	1	1	noBlindfold	clockwise	practice	Guided	1	-0.5	-0.5	19.8868	-0.73106	-1.45075	-1.30021	0.832901405728694	0.457019	-1.454966	-0.420728
Trial1	1	1	noBlindfold	clockwise	practice	Guided	1	-0.5	-0.5	19.9068	-0.72665	-1.45073	-1.30022	0.831698437533896	0.454296	-1.467662	-0.421192
Trial1	1	1	noBlindfold	clockwise	practice	Guided	1	-0.5	-0.5	19.92679	-0.71768	-1.45072	-1.30021	0.829289222890925	0.489286	-1.459198	-0.415289
Trial1	1	1	noBlindfold	clockwise	practice	Guided	1	-0.5	-0.5	19.94679	-0.71337	-1.45073	-1.30021	0.828168331219554	0.558154	-1.488821	-0.408815
Trial1	1	1	noBlindfold	clockwise	practice	Guided	1	-0.5	-0.5	19.9668	-0.70907	-1.45075	-1.30021	0.82707091222519	0.544949	-1.514212	-0.413839
Trial1	1	1	noBlindfold	clockwise	practice	Guided	1	-0.5	-0.5	19.98679	-0.70463	-1.45076	-1.3002	0.825950035276404	0.524957	-1.514212	-0.40472
Trial1	1	1	noBlindfold	clockwise	practice	Guided	1	-0.5	-0.5	20.00679	-0.70047	-1.45076	-1.3002	0.824929224815411	0.493898	-1.467662	-0.375852
Trial1	1	1	noBlindfold	clockwise	practice	Guided	1	-0.5	-0.5	20.02679	-0.69175	-1.45071	-1.30021	0.822863355177859	0.49263	-1.361867	-0.427614
Trial1	1	1	noBlindfold	clockwise	practice	Guided	1	-0.5	-0.5	20.0468	-0.68731	-1.45069	-1.30021	0.821840065778304	0.493295	-1.361867	-0.463151
Trial1	1	1	noBlindfold	clockwise	practice	Guided	1	-0.5	-0.5	20.06679	-0.68286	-1.45068	-1.30019	0.820817748906477	0.460322	-1.361867	-0.379555
Trial1	1	1	noBlindfold	clockwise	practice	Guided	1	-0.5	-0.5	20.08679	-0.67856	-1.45068	-1.30017	0.819850974704011	0.437474	-1.383026	-0.351579
Trial1	1	1	noBlindfold	clockwise	practice	Guided	1	-0.5	-0.5	20.1068	-0.67443	-1.45068	-1.30016	0.81895161322395	0.464796	-1.366099	-0.332488
Trial1	1	1	noBlindfold	clockwise	practice	Guided	1	-0.5	-0.5	20.1268	-0.6658	-1.45068	-1.30015	0.817147302052097	0.403634	-1.349171	-0.304981
Trial1	1	1	noBlindfold	clockwise	practice	Guided	1	-0.5	-0.5	20.14679	-0.66171	-1.45068	-1.30013	0.816307628832625	0.324758	-1.302622	-0.270996
Trial1	1	1	noBlindfold	clockwise	practice	Guided	1	-0.5	-0.5	20.16679	-0.65759	-1.45067	-1.30012	0.815491763872037	0.331982	-1.328012	-0.204485
Trial1	1	1	noBlindfold	clockwise	practice	Guided	1	-0.5	-0.5	20.1868	-0.6538	-1.45066	-1.30012	0.814767845561817	0.306793	-1.289926	-0.248746
Trial1	1	1	noBlindfold	clockwise	practice	Guided	1	-0.5	-0.5	20.20679	-0.64991	-1.45066	-1.30012	0.814042504371926	0.280799	-1.336476	-0.254706
Trial1	1	1	noBlindfold	clockwise	practice	Guided	1	-0.5	-0.5	20.22679	-0.64279	-1.45067	-1.30011	0.812751590273747	0.290414	-1.37033	-0.240773
Trial1	1	1	noBlindfold	clockwise	practice	Guided	1	-0.5	-0.5	20.2468	-0.63924	-1.45068	-1.3001	0.812125449190339	0.325822	-1.34494	-0.176223
Trial1	1	1	noBlindfold	clockwise	practice	Guided	1	-0.5	-0.5	20.2668	-0.63612	-1.45068	-1.30009	0.811586459105564	0.300884	-1.357635	-0.156256
Trial1	1	1	noBlindfold	clockwise	practice	Guided	1	-0.5	-0.5	20.28679	-0.63304	-1.45068	-1.30008	0.811065692590937	0.296077	-1.340708	-0.127679
Trial1	1	1	noBlindfold	clockwise	practice	Guided	1	-0.5	-0.5	20.30679	-0.63009	-1.45068	-1.30008	0.810587022369249	0.309288	-1.349171	-0.161617
Trial1	1	1	noBlindfold	clockwise	practice	Guided	1	-0.5	-0.5	20.3268	-0.62447	-1.45066	-1.30008	0.809704077406947	0.299113	-1.336476	-0.140221
Trial1	1	1	noBlindfold	clockwise	practice	Guided	1	-0.5	-0.5	20.34679	-0.62172	-1.45066	-1.30008	0.809285904662676	0.306432	-1.311085	-0.150291
Trial1	1	1	noBlindfold	clockwise	practice	Guided	1	-0.5	-0.5	20.36679	-0.61929	-1.45067	-1.30007	0.808914200294464	0.352419	-1.340708	-0.16143
Trial1	1	1	noBlindfold	clockwise	practice	Guided	1	-0.5	-0.5	20.3868	-0.61686	-1.45067	-1.30007	0.808559427506979	0.349222	-1.383026	-0.148271
Trial1	1	1	noBlindfold	clockwise	practice	Guided	1	-0.5	-0.5	20.4068	-0.6145	-1.45068	-1.30008	0.808231501503947	0.33862	-1.391489	-0.151987
Trial1	1	1	noBlindfold	clockwise	practice	Guided	1	-0.5	-0.5	20.42679	-0.60995	-1.45071	-1.30008	0.80759947808997	0.317792	-1.421112	-0.151343
Trial1	1	1	noBlindfold	clockwise	practice	Guided	1	-0.5	-0.5	20.44679	-0.60784	-1.45071	-1.30008	0.807314919428251	0.310011	-1.425344	-0.157188
Trial1	1	1	noBlindfold	clockwise	practice	Guided	1	-0.5	-0.5	20.4668	-0.60573	-1.45071	-1.30008	0.807035777081191	0.305749	-1.454966	-0.156709
Trial1	1	1	noBlindfold	clockwise	practice	Guided	1	-0.5	-0.5	20.48679	-0.60387	-1.45072	-1.30008	0.806794209943536	0.293049	-1.421112	-0.151677
Trial1	1	1	noBlindfold	clockwise	practice	Guided	1	-0.5	-0.5	20.50679	-0.60218	-1.45072	-1.30008	0.8065783696777	0.29653	-1.421112	-0.164221
Trial1	1	1	noBlindfold	clockwise	practice	Guided	1	-0.5	-0.5	20.52679	-0.5991	-1.45071	-1.30008	0.80619397290136	0.290846	-1.425344	-0.167888
Trial1	1	1	noBlindfold	clockwise	practice	Guided	1	-0.5	-0.5	20.5468	-0.59774	-1.45071	-1.30008	0.806027927382125	0.308698	-1.433807	-0.16917
Trial1	1	1	noBlindfold	clockwise	practice	Guided	1	-0.5	-0.5	20.56679	-0.59652	-1.45073	-1.30008	0.805880899931869	0.306484	-1.522675	-0.143429
Trial1	1	1	noBlindfold	clockwise	practice	Guided	1	-0.5	-0.5	20.58679	-0.5955	-1.45075	-1.30008	0.805759369621468	0.280084	-1.548066	-0.137073
Trial1	1	1	noBlindfold	clockwise	practice	Guided	1	-0.5	-0.5	20.6068	-0.59458	-1.45076	-1.30008	0.80565084781398	0.297921	-1.552298	-0.142587
Trial1	1	1	noBlindfold	clockwise	practice	Guided	1	-0.5	-0.5	20.6268	-0.59314	-1.45077	-1.30008	0.805483068673611	0.286151	-1.543834	-0.115087
Trial1	1	1	noBlindfold	clockwise	practice	Guided	1	-0.5	-0.5	20.64679	-0.59266	-1.45077	-1.30006	0.805407930870217	0.320502	-1.526907	-0.123011
Trial1	1	1	noBlindfold	clockwise	practice	Guided	1	-0.5	-0.5	20.66679	-0.59224	-1.45076	-1.30005	0.805349767498623	0.336822	-1.476125	-0.077594
Trial1	1	1	noBlindfold	clockwise	practice	Guided	1	-0.5	-0.5	20.6868	-0.59192	-1.45075	-1.30004	0.805303236033372	0.320883	-1.476125	-0.063546
Trial1	1	1	noBlindfold	clockwise	practice	Guided	1	-0.5	-0.5	20.70679	-0.59166	-1.45074	-1.30002	0.805253822139204	0.355897	-1.471894	-0.04938
Trial1	1	1	noBlindfold	clockwise	practice	Guided	1	-0.5	-0.5	20.72679	-0.59127	-1.45074	-1.30002	0.805209516656869	0.380878	-1.505748	-0.014797
Trial1	1	1	noBlindfold	clockwise	practice	Guided	1	-0.5	-0.5	20.7468	-0.59112	-1.45076	-1.30002	0.805192531976073	0.390353	-1.539602	-0.039408
Trial1	1	1	noBlindfold	clockwise	practice	Guided	1	-0.5	-0.5	20.7668	-0.59097	-1.45076	-1.30002	0.805175568134052	0.406767	-1.526907	-0.044967
Trial1	1	1	noBlindfold	clockwise	practice	Guided	1	-0.5	-0.5	20.78679	-0.59083	-1.45076	-1.30003	0.805169592669929	0.430252	-1.518443	-0.068077
Trial1	1	1	noBlindfold	clockwise	practice	Guided	1	-0.5	-0.5	20.80679	-0.59066	-1.45076	-1.30003	0.805150440506635	0.46047	-1.543834	-0.112952
Trial1	1	1	noBlindfold	clockwise	practice	Guided	1	-0.5	-0.5	20.8268	-0.59021	-1.45077	-1.30003	0.805099892930933	0.473771	-1.577689	-0.050301
Trial1	1	1	noBlindfold	clockwise	practice	Guided	1	-0.5	-0.5	20.84679	-0.58993	-1.45078	-1.30003	0.805068564978943	0.457797	-1.560761	-0.036253
Trial1	1	1	noBlindfold	clockwise	practice	Guided	1	-0.5	-0.5	20.86679	-0.58961	-1.45078	-1.30003	0.80503288032931	0.456312	-1.543834	-0.053088
Trial1	1	1	noBlindfold	clockwise	practice	Guided	1	-0.5	-0.5	20.8868	-0.58925	-1.45077	-1.30002	0.804983052731105	0.477618	-1.514212	-0.050532
Trial1	1	1	noBlindfold	clockwise	practice	Guided	1	-0.5	-0.5	20.9068	-0.58888	-1.45077	-1.30002	0.804942117885542	0.479194	-1.514212	-0.029408
Trial1	1	1	noBlindfold	clockwise	practice	Guided	1	-0.5	-0.5	20.92679	-0.58801	-1.45077	-1.30002	0.804846519970349	0.42698	-1.560761	-0.042138
Trial1	1	1	noBlindfold	clockwise	practice	Guided	1	-0.5	-0.5	20.94679	-0.58763	-1.45077	-1.30002	0.804805057807105	0.405103	-1.535371	-0.048845
Trial1	1	1	noBlindfold	clockwise	practice	Guided	1	-0.5	-0.5	20.9668	-0.58725	-1.45077	-1.30002	0.80476376645784	0.396558	-1.539602	-0.0365
Trial1	1	1	noBlindfold	clockwise	practice	Guided	1	-0.5	-0.5	20.98679	-0.58689	-1.45076	-1.3	0.804704786065585	0.375545	-1.488821	0.0087564
Trial1	1	1	noBlindfold	clockwise	practice	Guided	1	-0.5	-0.5	21.00679	-0.58658	-1.45075	-1.29998	0.804651460772428	0.355206	-1.454966	0.074066
Trial1	1	1	noBlindfold	clockwise	practice	Guided	1	-0.5	-0.5	21.02679	-0.58611	-1.45074	-1.29997	0.804591189075192	0.34523	-1.493053	0.057851
Trial1	1	1	noBlindfold	clockwise	practice	Guided	1	-0.5	-0.5	21.0468	-0.58599	-1.45073	-1.29998	0.804588194521161	0.32608	-1.488821	0.08484
Trial1	1	1	noBlindfold	clockwise	practice	Guided	1	-0.5	-0.5	21.06679	-0.58595	-1.45074	-1.29998	0.804583921085983	0.28886	-1.480357	0.045353
Trial1	1	1	noBlindfold	clockwise	practice	Guided	1	-0.5	-0.5	21.08679	-0.58593	-1.45074	-1.29998	0.804581781922501	0.321006	-1.514212	0.076723
Trial1	1	1	noBlindfold	clockwise	practice	Guided	1	-0.5	-0.5	21.1068	-0.58592	-1.45075	-1.29997	0.804570874733638	0.29662	-1.522675	0.0929
Trial1	1	1	noBlindfold	clockwise	practice	Guided	1	-0.5	-0.5	21.1268	-0.58589	-1.45076	-1.29997	0.804567673605819	0.264065	-1.501516	0.110894
Trial1	1	1	noBlindfold	clockwise	practice	Guided	1	-0.5	-0.5	21.14679	-0.58588	-1.45076	-1.29997	0.804566604687904	0.257074	-1.501516	0.077464
Trial1	1	1	noBlindfold	clockwise	practice	Guided	1	-0.5	-0.5	21.16679	-0.58586	-1.45076	-1.29997	0.804564473582474	0.210265	-1.476125	0.076944
Trial1	1	1	noBlindfold	clockwise	practice	Guided	1	-0.5	-0.5	21.1868	-0.58585	-1.45075	-1.29997	0.804563405033452	0.202105	-1.514212	0.081818
Trial1	1	1	noBlindfold	clockwise	practice	Guided	1	-0.5	-0.5	21.20679	-0.58584	-1.45075	-1.29996	0.804552380183851	0.247943	-1.433807	0.124808
Trial1	1	1	noBlindfold	clockwise	practice	Guided	1	-0.5	-0.5	21.22679	-0.58582	-1.45074	-1.29996	0.804550250033344	0.190463	-1.480357	0.150541
Trial1	1	1	noBlindfold	clockwise	practice	Guided	1	-0.5	-0.5	21.2468	-0.58581	-1.45074	-1.29996	0.804549181963214	0.164085	-1.501516	0.139881
Trial1	1	1	noBlindfold	clockwise	practice	Guided	1	-0.5	-0.5	21.2668	-0.58581	-1.45074	-1.29996	0.804549181963214	0.22325	-1.514212	0.084163
Trial1	1	1	noBlindfold	clockwise	practice	Guided	1	-0.5	-0.5	21.28679	-0.5858	-1.45075	-1.29995	0.804538157541131	0.215095	-1.480357	0.110122
Trial1	1	1	noBlindfold	clockwise	practice	Guided	1	-0.5	-0.5	21.30679	-0.58579	-1.45074	-1.29995	0.804537096060021	0.179784	-1.41688	0.125789
Trial1	1	1	noBlindfold	clockwise	practice	Guided	1	-0.5	-0.5	21.3268	-0.58578	-1.45072	-1.29995	0.804536028345585	0.091466	-1.383026	0.137022
Trial1	1	1	noBlindfold	clockwise	practice	Guided	1	-0.5	-0.5	21.34679	-0.58577	-1.45072	-1.29995	0.804534960754366	0.087563	-1.446503	0.141538
Trial1	1	1	noBlindfold	clockwise	practice	Guided	1	-0.5	-0.5	21.36679	-0.58577	-1.45072	-1.29995	0.804534960754366	0.064086	-1.50998	0.113664
Trial1	1	1	noBlindfold	clockwise	practice	Guided	1	-0.5	-0.5	21.3868	-0.58577	-1.45073	-1.29995	0.804534960754366	0.06407	-1.518443	0.113636
Trial1	1	1	noBlindfold	clockwise	practice	Guided	1	-0.5	-0.5	21.4068	-0.58576	-1.45074	-1.29994	0.804524055289911	0.137108	-1.522675	0.124724
Trial1	1	1	noBlindfold	clockwise	practice	Guided	1	-0.5	-0.5	21.42679	-0.58575	-1.45075	-1.29994	0.804522987932074	0.192366	-1.522675	0.188069
Trial1	1	1	noBlindfold	clockwise	practice	Guided	1	-0.5	-0.5	21.44679	-0.58574	-1.45076	-1.29994	0.804521920697456	0.214076	-1.564993	0.186331
Trial1	1	1	noBlindfold	clockwise	practice	Guided	1	-0.5	-0.5	21.4668	-0.58573	-1.45077	-1.29994	0.804520859937546	0.257706	-1.645397	0.148822
Trial1	1	1	noBlindfold	clockwise	practice	Guided	1	-0.5	-0.5	21.48679	-0.58571	-1.45079	-1.29994	0.804518726082943	0.264383	-1.653861	0.127015
Trial1	1	1	noBlindfold	clockwise	practice	Guided	1	-0.5	-0.5	21.50679	-0.5857	-1.45081	-1.29993	0.804507709085567	0.254698	-1.666556	0.165954
Trial1	1	1	noBlindfold	clockwise	practice	Guided	1	-0.5	-0.5	21.52679	-0.58568	-1.45082	-1.29992	0.80449550078195	0.251687	-1.649629	0.255437
Trial1	1	1	noBlindfold	clockwise	practice	Guided	1	-0.5	-0.5	21.5468	-0.58566	-1.45082	-1.29991	0.804483411450848	0.265952	-1.649629	0.309172
Trial1	1	1	noBlindfold	clockwise	practice	Guided	1	-0.5	-0.5	21.56679	-0.58565	-1.45082	-1.29991	0.804482345284016	0.2728	-1.649629	0.340641
Trial1	1	1	noBlindfold	clockwise	practice	Guided	1	-0.5	-0.5	21.58679	-0.58564	-1.45082	-1.2999	0.804471328906499	0.214852	-1.624238	0.308833
Trial1	1	1	noBlindfold	clockwise	practice	Guided	1	-0.5	-0.5	21.6068	-0.58563	-1.45082	-1.29988	0.804450468123964	0.256802	-1.632702	0.334054
Trial1	1	1	noBlindfold	clockwise	practice	Guided	1	-0.5	-0.5	21.6268	-0.5856	-1.45081	-1.29987	0.804437320596707	0.277079	-1.590384	0.452111
Trial1	1	1	noBlindfold	clockwise	practice	Guided	1	-0.5	-0.5	21.64679	-0.58559	-1.4508	-1.29987	0.804436255115195	0.321366	-1.548066	0.422975
Trial1	1	1	noBlindfold	clockwise	practice	Guided	1	-0.5	-0.5	21.66679	-0.58557	-1.4508	-1.29986	0.804424167756223	0.376446	-1.641166	0.422684
Trial1	1	1	noBlindfold	clockwise	practice	Guided	1	-0.5	-0.5	21.6868	-0.58555	-1.45081	-1.29986	0.804422043968432	0.402484	-1.683484	0.378027
Trial1	1	1	noBlindfold	clockwise	practice	Guided	1	-0.5	-0.5	21.70679	-0.58553	-1.45083	-1.29986	0.804419914333206	0.421578	-1.772351	0.299963
Trial1	1	1	noBlindfold	clockwise	practice	Guided	1	-0.5	-0.5	21.72679	-0.58548	-1.45087	-1.29987	0.804424555619783	0.488475	-1.84006	0.184085
Trial1	1	1	noBlindfold	clockwise	practice	Guided	1	-0.5	-0.5	21.7468	-0.58545	-1.45089	-1.29987	0.804421370308748	0.539552	-1.848524	0.239364
Trial1	1	1	noBlindfold	clockwise	practice	Guided	1	-0.5	-0.5	21.7668	-0.58538	-1.45091	-1.29988	0.804423897120906	0.568215	-1.831597	0.173333
Trial1	1	1	noBlindfold	clockwise	practice	Guided	1	-0.5	-0.5	21.78679	-0.58527	-1.45092	-1.2999	0.804432021957762	0.558083	-1.861219	0.14477
Trial1	1	1	noBlindfold	clockwise	practice	Guided	1	-0.5	-0.5	21.80679	-0.5851	-1.45094	-1.29993	0.804444011187217	0.524496	-1.916233	0.082479
Trial1	1	1	noBlindfold	clockwise	practice	Guided	1	-0.5	-0.5	21.8268	-0.58469	-1.45097	-1.29995	0.804420543138271	0.562283	-1.950087	0.046329
Trial1	1	1	noBlindfold	clockwise	practice	Guided	1	-0.5	-0.5	21.84679	-0.58445	-1.45097	-1.29997	0.804415224712237	0.552831	-1.912001	0.019665
Trial1	1	1	noBlindfold	clockwise	practice	Guided	1	-0.5	-0.5	21.86679	-0.5842	-1.45096	-1.29998	0.804398853031287	0.519212	-1.907769	-0.01391
Trial1	1	1	noBlindfold	clockwise	practice	Guided	1	-0.5	-0.5	21.8868	-0.58395	-1.45096	-1.29998	0.804372724747592	0.512762	-1.971246	0.016293
Trial1	1	1	noBlindfold	clockwise	practice	Guided	1	-0.5	-0.5	21.9068	-0.58369	-1.45097	-1.29998	0.804345631359096	0.529915	-1.971246	0.014951
Trial1	1	1	noBlindfold	clockwise	practice	Guided	1	-0.5	-0.5	21.92679	-0.5833	-1.45099	-1.29996	0.804285346257137	0.475375	-1.975478	0.09136
Trial1	1	1	noBlindfold	clockwise	practice	Guided	1	-0.5	-0.5	21.94679	-0.58317	-1.45099	-1.29995	0.804261932864815	0.465432	-1.950087	0.168602
Trial1	1	1	noBlindfold	clockwise	practice	Guided	1	-0.5	-0.5	21.9668	-0.58308	-1.45097	-1.29994	0.804242789056206	0.484192	-1.88661	0.192525
Trial1	1	1	noBlindfold	clockwise	practice	Guided	1	-0.5	-0.5	21.98679	-0.58303	-1.45096	-1.29994	0.804237624630767	0.481182	-1.878146	0.209682
Trial1	1	1	noBlindfold	clockwise	practice	Guided	1	-0.5	-0.5	22.00679	-0.58299	-1.45095	-1.29992	0.804213457719392	0.492331	-1.907769	0.297867
Trial1	1	1	noBlindfold	clockwise	practice	Guided	1	-0.5	-0.5	22.02679	-0.58294	-1.45094	-1.29991	0.804198338518727	0.481242	-1.852756	0.361308
Trial1	1	1	noBlindfold	clockwise	practice	Guided	1	-0.5	-0.5	22.0468	-0.58291	-1.45093	-1.29991	0.804195247004924	0.454632	-1.903537	0.309063
Trial1	1	1	noBlindfold	clockwise	practice	Guided	1	-0.5	-0.5	22.06679	-0.58289	-1.45094	-1.29991	0.804193182514356	0.480176	-1.962782	0.205071
Trial1	1	1	noBlindfold	clockwise	practice	Guided	1	-0.5	-0.5	22.08679	-0.58287	-1.45098	-1.29991	0.804191124659351	0.446483	-2.136286	0.156763
Trial1	1	1	noBlindfold	clockwise	practice	Guided	1	-0.5	-0.5	22.1068	-0.58284	-1.45104	-1.29991	0.804188029586686	0.497985	-2.229386	0.165339
Trial1	1	1	noBlindfold	clockwise	practice	Guided	1	-0.5	-0.5	22.1268	-0.58279	-1.45112	-1.29991	0.804182885872025	0.546379	-2.246313	0.13589
Trial1	1	1	noBlindfold	clockwise	practice	Guided	1	-0.5	-0.5	22.14679	-0.58276	-1.45112	-1.29992	0.804189760302925	0.551629	-2.203995	0.032931
Trial1	1	1	noBlindfold	clockwise	practice	Guided	1	-0.5	-0.5	22.16679	-0.58273	-1.45111	-1.29993	0.804196748362593	0.577794	-2.212459	-0.00049773
Trial1	1	1	noBlindfold	clockwise	practice	Guided	1	-0.5	-0.5	22.1868	-0.58269	-1.45111	-1.29995	0.80421243741085	0.568533	-2.250545	-0.065448
Trial1	1	1	noBlindfold	clockwise	practice	Guided	1	-0.5	-0.5	22.20679	-0.58265	-1.45112	-1.29997	0.804228247212906	0.494318	-2.280167	-0.144413
Trial1	1	1	noBlindfold	clockwise	practice	Guided	1	-0.5	-0.5	22.22679	-0.58261	-1.45112	-1.29997	0.804224137966273	0.290961	-2.195531	-0.136643
Trial1	1	1	noBlindfold	clockwise	practice	Guided	1	-0.5	-0.5	22.2468	-0.5826	-1.4511	-1.29997	0.804223109431644	0.171213	-2.077041	0.013002
Trial1	1	1	noBlindfold	clockwise	practice	Guided	1	-0.5	-0.5	22.2668	-0.58259	-1.45104	-1.29996	0.804212120384112	0.047952	-1.831597	0.167499
Trial1	1	1	noBlindfold	clockwise	practice	Guided	1	-0.5	-0.5	22.28679	-0.58259	-1.45095	-1.29995	0.804202159749156	-0.096697	-1.662325	0.327178
Trial1	1	1	noBlindfold	clockwise	practice	Guided	1	-0.5	-0.5	22.30679	-0.5826	-1.45086	-1.29993	0.8041833855242	-0.182037	-1.548066	0.321155
Trial1	1	1	noBlindfold	clockwise	practice	Guided	1	-0.5	-0.5	22.3268	-0.58262	-1.45076	-1.29993	0.80418544281844	-0.235705	-1.488821	0.231869
Trial1	1	1	noBlindfold	clockwise	practice	Guided	1	-0.5	-0.5	22.34679	-0.58263	-1.45076	-1.29993	0.804186465526252	-0.209293	-1.586152	0.136325
Trial1	1	1	noBlindfold	clockwise	practice	Guided	1	-0.5	-0.5	22.36679	-0.58264	-1.45077	-1.29993	0.804187494481065	-0.101404	-1.679252	0.051288
Trial1	1	1	noBlindfold	clockwise	practice	Guided	1	-0.5	-0.5	22.3868	-0.58264	-1.45081	-1.29994	0.804197455049775	0.018069	-1.717338	0.063285
Trial1	1	1	noBlindfold	clockwise	practice	Guided	1	-0.5	-0.5	22.4068	-0.58264	-1.45084	-1.29995	0.80420729704158	0.179874	-1.700411	0.011862
Trial1	1	1	noBlindfold	clockwise	practice	Guided	1	-0.5	-0.5	22.42679	-0.58261	-1.45082	-1.29996	0.804214177355478	0.25892	-1.514212	-0.113285
Trial1	1	1	noBlindfold	clockwise	practice	Guided	1	-0.5	-0.5	22.44679	-0.5826	-1.45079	-1.29997	0.804223109431644	0.270488	-1.467662	-0.126918
Trial1	1	1	noBlindfold	clockwise	practice	Guided	1	-0.5	-0.5	22.4668	-0.58259	-1.45075	-1.29998	0.804231923078942	0.234137	-1.412648	-0.102769
Trial1	1	1	noBlindfold	clockwise	practice	Guided	1	-0.5	-0.5	22.48679	-0.58258	-1.45072	-1.29998	0.804230900923952	0.204709	-1.374562	-0.045218
Trial1	1	1	noBlindfold	clockwise	practice	Guided	1	-0.5	-0.5	22.50679	-0.58257	-1.4507	-1.29997	0.80422002456796	0.099696	-1.302622	0.021911
Trial1	1	1	noBlindfold	clockwise	practice	Guided	1	-0.5	-0.5	22.52679	-0.58256	-1.45061	-1.29997	0.804219002645728	0.105845	-1.074104	0.153635
Trial1	1	1	noBlindfold	clockwise	practice	Guided	1	-0.5	-0.5	22.5468	-0.58255	-1.45057	-1.29996	0.804208014040072	0.055019	-1.052945	0.208575
Trial1	1	1	noBlindfold	clockwise	practice	Guided	1	-0.5	-0.5	22.56679	-0.58255	-1.45055	-1.29996	0.804208014040072	0.087402	-1.099495	0.197057
Trial1	1	1	noBlindfold	clockwise	practice	Guided	1	-0.5	-0.5	22.58679	-0.58255	-1.45056	-1.29996	0.804208014040072	0.125038	-1.234913	0.075537
Trial1	1	1	noBlindfold	clockwise	practice	Guided	1	-0.5	-0.5	22.6068	-0.58254	-1.45059	-1.29998	0.804226789053434	0.108015	-1.37033	-0.084428
Trial1	1	1	noBlindfold	clockwise	practice	Guided	1	-0.5	-0.5	22.6268	-0.58252	-1.45071	-1.3	0.804244661431309	0.218156	-1.598848	-0.245953
Trial1	1	1	noBlindfold	clockwise	practice	Guided	1	-0.5	-0.5	22.64679	-0.58251	-1.45077	-1.30002	0.804263674111559	0.261989	-1.691947	-0.334275
Trial1	1	1	noBlindfold	clockwise	practice	Guided	1	-0.5	-0.5	22.66679	-0.5825	-1.45083	-1.30003	0.804272489050857	0.273415	-1.79351	-0.40301
Trial1	1	1	noBlindfold	clockwise	practice	Guided	1	-0.5	-0.5	22.6868	-0.58248	-1.45088	-1.30005	0.804290356540394	0.243144	-1.818901	-0.408978
Trial1	1	1	noBlindfold	clockwise	practice	Guided	1	-0.5	-0.5	22.70679	-0.58247	-1.4509	-1.30006	0.804299296621972	0.209154	-1.801974	-0.355221
Trial1	1	1	noBlindfold	clockwise	practice	Guided	1	-0.5	-0.5	22.72679	-0.58245	-1.45089	-1.30004	0.804277321703939	0.123201	-1.704643	0.059262
Trial1	1	1	noBlindfold	clockwise	practice	Guided	1	-0.5	-0.5	22.7468	-0.58245	-1.45087	-1.30002	0.80425751863972	0.052063	-1.67502	0.285637
Trial1	1	1	noBlindfold	clockwise	practice	Guided	1	-0.5	-0.5	22.7668	-0.58245	-1.45085	-1.29998	0.804217556783384	-0.032196	-1.658093	0.453566
Trial1	1	1	noBlindfold	clockwise	practice	Guided	1	-0.5	-0.5	22.78679	-0.58246	-1.45083	-1.29993	0.804169022729997	-0.132769	-1.598848	0.576153
Trial1	1	1	noBlindfold	clockwise	practice	Guided	1	-0.5	-0.5	22.80679	-0.58248	-1.45081	-1.29985	0.804091378218395	-0.251682	-1.560761	0.628079
Trial1	1	1	noBlindfold	clockwise	practice	Guided	1	-0.5	-0.5	22.8268	-0.58255	-1.45078	-1.29983	0.80407864380635	-0.3743	-1.50998	0.578414
Trial1	1	1	noBlindfold	clockwise	practice	Guided	1	-0.5	-0.5	22.84679	-0.58258	-1.45076	-1.29982	0.804071767835911	-0.349362	-1.442271	0.51697
Trial1	1	1	noBlindfold	clockwise	practice	Guided	1	-0.5	-0.5	22.86679	-0.5826	-1.45074	-1.29982	0.804073818795399	-0.276698	-1.332244	0.468603
Trial1	1	1	noBlindfold	clockwise	practice	Guided	1	-0.5	-0.5	22.8868	-0.58261	-1.45069	-1.29982	0.804074847520993	-0.117833	-1.154509	0.383662
Trial1	1	1	noBlindfold	clockwise	practice	Guided	1	-0.5	-0.5	22.9068	-0.58261	-1.45062	-1.29984	0.804094887285587	0.098839	-1.103727	0.332332
Trial1	1	1	noBlindfold	clockwise	practice	Guided	1	-0.5	-0.5	22.92679	-0.58253	-1.45059	-1.29991	0.804156161121607	0.562433	-1.302622	0.078762
Trial1	1	1	noBlindfold	clockwise	practice	Guided	1	-0.5	-0.5	22.94679	-0.58228	-1.45064	-1.3	0.804220074764026	0.742852	-1.459198	-0.054468
Trial1	1	1	noBlindfold	clockwise	practice	Guided	1	-0.5	-0.5	22.9668	-0.58171	-1.45071	-1.30005	0.804211760570498	0.79401	-1.577689	-0.101251
Trial1	1	1	noBlindfold	clockwise	practice	Guided	1	-0.5	-0.5	22.98679	-0.58086	-1.45079	-1.30005	0.804125846792464	0.722983	-1.683484	-0.090857
Trial1	1	1	noBlindfold	clockwise	practice	Guided	1	-0.5	-0.5	23.00679	-0.57982	-1.45083	-1.29987	0.80384281914452	0.572378	-1.632702	0.044289
Trial1	1	1	noBlindfold	clockwise	practice	Guided	1	-0.5	-0.5	23.02679	-0.57757	-1.45074	-1.29977	0.803522966216579	0.261205	-1.277231	0.514581
Trial1	1	1	noBlindfold	clockwise	practice	Guided	1	-0.5	-0.5	23.0468	-0.57665	-1.45066	-1.2997	0.803365017207914	0.090913	-1.230681	0.617161
Trial1	1	1	noBlindfold	clockwise	practice	Guided	1	-0.5	-0.5	23.06679	-0.57599	-1.45062	-1.29969	0.803292345589583	-0.0038264	-1.243376	0.654336
Trial1	1	1	noBlindfold	clockwise	practice	Guided	1	-0.5	-0.5	23.08679	-0.5757	-1.45062	-1.29969	0.803264960576271	0.040491	-1.315317	0.570194
Trial1	1	1	noBlindfold	clockwise	practice	Guided	1	-0.5	-0.5	23.1068	-0.57567	-1.45064	-1.29971	0.803282073799068	0.162392	-1.429576	0.501117
Trial1	1	1	noBlindfold	clockwise	practice	Guided	1	-0.5	-0.5	23.1268	-0.57564	-1.45069	-1.29973	0.803299069595928	0.495079	-1.46343	0.415251
Trial1	1	1	noBlindfold	clockwise	practice	Guided	1	-0.5	-0.5	23.14679	-0.57553	-1.45071	-1.29976	0.803318742773248	0.669343	-1.442271	0.418392
Trial1	1	1	noBlindfold	clockwise	practice	Guided	1	-0.5	-0.5	23.16679	-0.57521	-1.45072	-1.29979	0.803318507241937	0.751363	-1.395721	0.382125
Trial1	1	1	noBlindfold	clockwise	practice	Guided	1	-0.5	-0.5	23.1868	-0.5746	-1.4507	-1.29981	0.803281448603608	0.673379	-1.378794	0.362753
Trial1	1	1	noBlindfold	clockwise	practice	Guided	1	-0.5	-0.5	23.20679	-0.57374	-1.45069	-1.2998	0.80319206859129	0.554198	-1.361867	0.359342
Trial1	1	1	noBlindfold	clockwise	practice	Guided	1	-0.5	-0.5	23.22679	-0.57184	-1.45065	-1.29976	0.80298020313126	0.297655	-1.192595	0.494295
Trial1	1	1	noBlindfold	clockwise	practice	Guided	1	-0.5	-0.5	23.2468	-0.571	-1.4506	-1.29973	0.802875449737605	0.22167	-1.069873	0.563538
Trial1	1	1	noBlindfold	clockwise	practice	Guided	1	-0.5	-0.5	23.2668	-0.57027	-1.45054	-1.29971	0.802791388695373	0.20667	-0.981005	0.610958
Trial1	1	1	noBlindfold	clockwise	practice	Guided	1	-0.5	-0.5	23.28679	-0.56969	-1.45051	-1.29973	0.802760659692985	0.191305	-1.010627	0.558097
Trial1	1	1	noBlindfold	clockwise	practice	Guided	1	-0.5	-0.5	23.30679	-0.56927	-1.45051	-1.29979	0.802784166913292	0.203136	-1.112191	0.437614
Trial1	1	1	noBlindfold	clockwise	practice	Guided	1	-0.5	-0.5	23.3268	-0.56883	-1.45058	-1.29979	0.802746320096751	0.184768	-1.256072	0.366662
Trial1	1	1	noBlindfold	clockwise	practice	Guided	1	-0.5	-0.5	23.34679	-0.56881	-1.45061	-1.2998	0.802754461106821	0.147688	-1.268767	0.327012
Trial1	1	1	noBlindfold	clockwise	practice	Guided	1	-0.5	-0.5	23.36679	-0.5688	-1.45061	-1.2998	0.802753607939651	0.122953	-1.272999	0.282161
Trial1	1	1	noBlindfold	clockwise	practice	Guided	1	-0.5	-0.5	23.3868	-0.5688	-1.45061	-1.29981	0.802763584676001	0.094009	-1.315317	0.237654
Trial1	1	1	noBlindfold	clockwise	practice	Guided	1	-0.5	-0.5	23.4068	-0.5688	-1.45062	-1.29984	0.802793633661264	0.059165	-1.285694	0.117219
Trial1	1	1	noBlindfold	clockwise	practice	Guided	1	-0.5	-0.5	23.42679	-0.56879	-1.45064	-1.29985	0.802802628424205	0.149872	-1.378794	-0.025706
Trial1	1	1	noBlindfold	clockwise	practice	Guided	1	-0.5	-0.5	23.44679	-0.56878	-1.45066	-1.29987	0.802821729081984	0.197216	-1.408417	-0.016653
Trial1	1	1	noBlindfold	clockwise	practice	Guided	1	-0.5	-0.5	23.4668	-0.56877	-1.45068	-1.29988	0.802830848027024	0.348744	-1.459198	0.022489
Trial1	1	1	noBlindfold	clockwise	practice	Guided	1	-0.5	-0.5	23.48679	-0.56875	-1.4507	-1.29989	0.802839114662004	0.352541	-1.493053	0.017933
Trial1	1	1	noBlindfold	clockwise	practice	Guided	1	-0.5	-0.5	23.50679	-0.56872	-1.45073	-1.29995	0.802896284943058	0.410147	-1.58192	-0.058711
Trial1	1	1	noBlindfold	clockwise	practice	Guided	1	-0.5	-0.5	23.52679	-0.56861	-1.4508	-1.3	0.802936640929191	0.471472	-1.670788	-0.195005
Trial1	1	1	noBlindfold	clockwise	practice	Guided	1	-0.5	-0.5	23.5468	-0.5685	-1.45083	-1.30004	0.802967164938517	0.486933	-1.746961	-0.233909
Trial1	1	1	noBlindfold	clockwise	practice	Guided	1	-0.5	-0.5	23.56679	-0.56833	-1.45083	-1.30004	0.802952675904232	0.486933	-1.746961	-0.233909
Trial1	1	1	noBlindfold	clockwise	practice	Guided	1	-0.5	-0.5	23.58679	-0.56791	-1.45093	-1.30013	0.803006726348474	0.612768	-1.861219	-0.396658
Trial1	1	1	noBlindfold	clockwise	practice	Guided	1	-0.5	-0.5	23.6068	-0.56786	-1.45093	-1.30019	0.803062246501678	0.626374	-1.869683	-0.419377
Trial1	1	1	noBlindfold	clockwise	practice	Guided	1	-0.5	-0.5	23.6268	-0.56706	-1.45095	-1.30019	0.80299503979065	0.658922	-1.895074	-0.387631
Trial1	1	1	noBlindfold	clockwise	practice	Guided	1	-0.5	-0.5	23.64679	-0.56653	-1.45094	-1.30018	0.802940972427755	0.604794	-1.776583	-0.336172
Trial1	1	1	noBlindfold	clockwise	practice	Guided	1	-0.5	-0.5	23.66679	-0.56593	-1.4509	-1.30016	0.802871522438407	0.516878	-1.67502	-0.320751
Trial1	1	1	noBlindfold	clockwise	practice	Guided	1	-0.5	-0.5	23.6868	-0.56533	-1.45084	-1.30013	0.802792653785925	0.427002	-1.573457	-0.235594
Trial1	1	1	noBlindfold	clockwise	practice	Guided	1	-0.5	-0.5	23.70679	-0.5647	-1.45079	-1.30007	0.802681862056732	0.385048	-1.467662	-0.157585
Trial1	1	1	noBlindfold	clockwise	practice	Guided	1	-0.5	-0.5	23.72679	-0.56357	-1.45072	-1.30006	0.802581588034768	0.358908	-1.408417	-0.10878
Trial1	1	1	noBlindfold	clockwise	practice	Guided	1	-0.5	-0.5	23.7468	-0.56306	-1.45071	-1.30007	0.802551333249732	0.361412	-1.41688	-0.130145
Trial1	1	1	noBlindfold	clockwise	practice	Guided	1	-0.5	-0.5	23.7668	-0.56262	-1.45071	-1.3001	0.802546715232176	0.397672	-1.526907	-0.209269
Trial1	1	1	noBlindfold	clockwise	practice	Guided	1	-0.5	-0.5	23.78679	-0.56221	-1.45075	-1.30013	0.802544777165877	0.394661	-1.607311	-0.302327
Trial1	1	1	noBlindfold	clockwise	practice	Guided	1	-0.5	-0.5	23.80679	-0.56184	-1.45079	-1.30018	0.802565979255669	0.400093	-1.658093	-0.396008
Trial1	1	1	noBlindfold	clockwise	practice	Guided	1	-0.5	-0.5	23.8268	-0.56135	-1.45083	-1.30018	0.802528371311703	0.298316	-1.62847	-0.392217
Trial1	1	1	noBlindfold	clockwise	practice	Guided	1	-0.5	-0.5	23.84679	-0.56131	-1.45082	-1.30018	0.80252531487114	0.220667	-1.518443	-0.351239
Trial1	1	1	noBlindfold	clockwise	practice	Guided	1	-0.5	-0.5	23.86679	-0.5613	-1.45078	-1.30018	0.802524549932405	0.109619	-1.353403	-0.38945
Trial1	1	1	noBlindfold	clockwise	practice	Guided	1	-0.5	-0.5	23.8868	-0.5613	-1.45071	-1.30018	0.802524549932405	0.0021642	-1.226449	-0.322512
Trial1	1	1	noBlindfold	clockwise	practice	Guided	1	-0.5	-0.5	23.9068	-0.5613	-1.45065	-1.30017	0.802514565607323	0.0024715	-1.091032	-0.263035
Trial1	1	1	noBlindfold	clockwise	practice	Guided	1	-0.5	-0.5	23.92679	-0.56129	-1.45054	-1.30017	0.802513805335446	0.245854	-1.031786	-0.317687
Trial1	1	1	noBlindfold	clockwise	practice	Guided	1	-0.5	-0.5	23.94679	-0.56127	-1.45053	-1.3002	0.80254222912144	0.434348	-1.069873	-0.438609
Trial1	1	1	noBlindfold	clockwise	practice	Guided	1	-0.5	-0.5	23.9668	-0.56116	-1.45055	-1.30027	0.802603608752349	0.621319	-1.247608	-0.603054
Trial1	1	1	noBlindfold	clockwise	practice	Guided	1	-0.5	-0.5	23.98679	-0.56081	-1.45061	-1.30035	0.802656778093107	0.708391	-1.387258	-0.796431
Trial1	1	1	noBlindfold	clockwise	practice	Guided	1	-0.5	-0.5	24.00679	-0.56022	-1.45068	-1.30045	0.802712027480797	0.722799	-1.548066	-0.886571
Trial1	1	1	noBlindfold	clockwise	practice	Guided	1	-0.5	-0.5	24.02679	-0.55851	-1.45078	-1.30043	0.802565698734046	0.713327	-1.501516	-0.902597
Trial1	1	1	noBlindfold	clockwise	practice	Guided	1	-0.5	-0.5	24.0468	-0.55742	-1.45076	-1.30035	0.80240706744849	0.673345	-1.353403	-0.674669
Trial1	1	1	noBlindfold	clockwise	practice	Guided	1	-0.5	-0.5	24.06679	-0.55611	-1.45068	-1.30024	0.802204747046444	0.656697	-1.162972	-0.422621
Trial1	1	1	noBlindfold	clockwise	practice	Guided	1	-0.5	-0.5	24.08679	-0.55461	-1.4506	-1.30014	0.802001440398845	0.57124	-1.027555	-0.263142
Trial1	1	1	noBlindfold	clockwise	practice	Guided	1	-0.5	-0.5	24.1068	-0.55287	-1.45052	-1.30003	0.801775045824966	0.420431	-0.94715	-0.111602
Trial1	1	1	noBlindfold	clockwise	practice	Guided	1	-0.5	-0.5	24.1268	-0.54929	-1.45047	-1.30001	0.801526948873928	0.151738	-0.985237	-0.02096
Trial1	1	1	noBlindfold	clockwise	practice	Guided	1	-0.5	-0.5	24.14679	-0.54772	-1.45049	-1.29998	0.80140194689575	0.170985	-1.074104	0.060207
Trial1	1	1	noBlindfold	clockwise	practice	Guided	1	-0.5	-0.5	24.16679	-0.5462	-1.45053	-1.29994	0.801273125601144	0.177536	-1.15874	0.148835
Trial1	1	1	noBlindfold	clockwise	practice	Guided	1	-0.5	-0.5	24.1868	-0.54489	-1.45057	-1.29993	0.801188663301856	0.23326	-1.167204	0.157402
Trial1	1	1	noBlindfold	clockwise	practice	Guided	1	-0.5	-0.5	24.20679	-0.54369	-1.45059	-1.30002	0.801212188779364	0.38663	-1.175668	0.052662
Trial1	1	1	noBlindfold	clockwise	practice	Guided	1	-0.5	-0.5	24.22679	-0.54117	-1.45063	-1.30005	0.801108609263103	0.545287	-1.374562	-0.094718
Trial1	1	1	noBlindfold	clockwise	practice	Guided	1	-0.5	-0.5	24.2468	-0.53979	-1.45067	-1.30008	0.801068758144886	0.581915	-1.438039	-0.173659
Trial1	1	1	noBlindfold	clockwise	practice	Guided	1	-0.5	-0.5	24.2668	-0.53825	-1.45072	-1.3001	0.8010137454598	0.656068	-1.526907	-0.237536
Trial1	1	1	noBlindfold	clockwise	practice	Guided	1	-0.5	-0.5	24.28679	-0.53654	-1.45076	-1.30012	0.800954039114015	0.732604	-1.539602	-0.26069
Trial1	1	1	noBlindfold	clockwise	practice	Guided	1	-0.5	-0.5	24.30679	-0.53454	-1.45078	-1.30016	0.800905067347702	0.798065	-1.598848	-0.29487
Trial1	1	1	noBlindfold	clockwise	practice	Guided	1	-0.5	-0.5	24.3268	-0.52979	-1.4508	-1.30018	0.800734293567357	0.899538	-1.598848	-0.360874
Trial1	1	1	noBlindfold	clockwise	practice	Guided	1	-0.5	-0.5	24.34679	-0.52683	-1.45081	-1.3002	0.800649652871636	0.853857	-1.636934	-0.408021
Trial1	1	1	noBlindfold	clockwise	practice	Guided	1	-0.5	-0.5	24.36679	-0.52365	-1.45081	-1.30021	0.800559407344761	0.77357	-1.683484	-0.465409
Trial1	1	1	noBlindfold	clockwise	practice	Guided	1	-0.5	-0.5	24.3868	-0.52036	-1.45082	-1.30018	0.800438938988352	0.738453	-1.67502	-0.364881
Trial1	1	1	noBlindfold	clockwise	practice	Guided	1	-0.5	-0.5	24.4068	-0.5167	-1.45084	-1.30007	0.800244320000688	0.62638	-1.696179	-0.27169
Trial1	1	1	noBlindfold	clockwise	practice	Guided	1	-0.5	-0.5	24.42679	-0.50931	-1.45081	-1.29995	0.800004177820399	0.406866	-1.522675	0.109011
Trial1	1	1	noBlindfold	clockwise	practice	Guided	1	-0.5	-0.5	24.44679	-0.50572	-1.45075	-1.29987	0.799890466390646	0.288479	-1.340708	0.240304
Trial1	1	1	noBlindfold	clockwise	practice	Guided	1	-0.5	-0.5	24.4668	-0.50219	-1.45067	-1.29983	0.799832958046717	0.133645	-1.213754	0.335749
Trial1	1	1	noBlindfold	clockwise	practice	Guided	1	-0.5	-0.5	24.48679	-0.49901	-1.4506	-1.29982	0.799820558956482	0.066784	-1.091032	0.352961
Trial1	1	1	noBlindfold	clockwise	practice	Guided	1	-0.5	-0.5	24.50679	-0.49614	-1.45055	-1.2998	0.799809233638301	-0.02818	-1.061409	0.393213
Trial1	1	1	noBlindfold	clockwise	practice	Guided	1	-0.5	-0.5	24.52679	-0.49139	-1.45052	-1.2998	0.799846262048249	-0.041334	-1.048714	0.389595
Trial1	1	1	noBlindfold	clockwise	practice	Guided	1	-0.5	-0.5	24.5468	-0.48961	-1.45053	-1.29983	0.799897441603788	-0.020589	-1.091032	0.320236
Trial1	1	1	noBlindfold	clockwise	practice	Guided	1	-0.5	-0.5	24.56679	-0.4881	-1.45055	-1.29988	0.799968542069927	0.015388	-1.243376	0.220227
Trial1	1	1	noBlindfold	clockwise	practice	Guided	1	-0.5	-0.5	24.58679	-0.48692	-1.4506	-1.29994	0.800047039126164	0.125426	-1.387258	0.116611
Trial1	1	1	noBlindfold	clockwise	practice	Guided	1	-0.5	-0.5	24.6068	-0.48594	-1.45068	-1.30013	0.800253532126742	0.18567	-1.526907	-0.083784
Trial1	1	1	noBlindfold	clockwise	practice	Guided	1	-0.5	-0.5	24.6268	-0.48478	-1.45084	-1.3002	0.800344716224227	0.297204	-1.827365	-0.46975
Trial1	1	1	noBlindfold	clockwise	practice	Guided	1	-0.5	-0.5	24.64679	-0.48447	-1.45091	-1.30025	0.800400729991808	0.39655	-1.958551	-0.674332
Trial1	1	1	noBlindfold	clockwise	practice	Guided	1	-0.5	-0.5	24.66679	-0.48429	-1.45097	-1.30026	0.80041413530563	0.498323	-1.975478	-0.608967
Trial1	1	1	noBlindfold	clockwise	practice	Guided	1	-0.5	-0.5	24.6868	-0.48422	-1.45099	-1.30025	0.800405619354748	0.491186	-1.967014	-0.460007
Trial1	1	1	noBlindfold	clockwise	practice	Guided	1	-0.5	-0.5	24.70679	-0.4842	-1.45098	-1.30023	0.80038599118185	0.431636	-1.827365	-0.332968
Trial1	1	1	noBlindfold	clockwise	practice	Guided	1	-0.5	-0.5	24.72679	-0.48417	-1.45085	-1.30021	0.800366560931261	0.142573	-1.408417	-0.148304
Trial1	1	1	noBlindfold	clockwise	practice	Guided	1	-0.5	-0.5	24.7468	-0.48416	-1.45074	-1.30019	0.800346735219124	-0.067173	-1.209522	-0.115131
Trial1	1	1	noBlindfold	clockwise	practice	Guided	1	-0.5	-0.5	24.7668	-0.48417	-1.45065	-1.30015	0.800306610388877	-0.179782	-1.0868	-0.0076533
Trial1	1	1	noBlindfold	clockwise	practice	Guided	1	-0.5	-0.5	24.78679	-0.48421	-1.45058	-1.3001	0.800255762140035	-0.283603	-1.0868	0.011443
Trial1	1	1	noBlindfold	clockwise	practice	Guided	1	-0.5	-0.5	24.80679	-0.48429	-1.45055	-1.30006	0.80021425984704	-0.262688	-1.095263	0.0058242
Trial1	1	1	noBlindfold	clockwise	practice	Guided	1	-0.5	-0.5	24.8268	-0.48438	-1.45058	-1.30006	0.800212497946065	-0.092521	-1.247608	-0.05206
Trial1	1	1	noBlindfold	clockwise	practice	Guided	1	-0.5	-0.5	24.84679	-0.48438	-1.4506	-1.30006	0.800212497946065	0.047977	-1.277231	-0.10799
Trial1	1	1	noBlindfold	clockwise	practice	Guided	1	-0.5	-0.5	24.86679	-0.48438	-1.45062	-1.30007	0.800222509618528	0.202779	-1.332244	-0.139413
Trial1	1	1	noBlindfold	clockwise	practice	Guided	1	-0.5	-0.5	24.8868	-0.48436	-1.45065	-1.30007	0.80022290020798	0.314501	-1.454966	-0.244306
Trial1	1	1	noBlindfold	clockwise	practice	Guided	1	-0.5	-0.5	24.9068	-0.48433	-1.4507	-1.30011	0.800263533961991	0.485839	-1.522675	-0.281036
Trial1	1	1	noBlindfold	clockwise	practice	Guided	1	-0.5	-0.5	24.92679	-0.48406	-1.45083	-1.30013	0.800288769964046	0.556233	-1.785047	-0.30674
Trial1	1	1	noBlindfold	clockwise	practice	Guided	1	-0.5	-0.5	24.94679	-0.48384	-1.45088	-1.30014	0.800303194259436	0.547243	-1.831597	-0.314533
Trial1	1	1	noBlindfold	clockwise	practice	Guided	1	-0.5	-0.5	24.9668	-0.48362	-1.4509	-1.30014	0.800307666210233	0.438565	-1.823133	-0.29028
Trial1	1	1	noBlindfold	clockwise	practice	Guided	1	-0.5	-0.5	24.98679	-0.48344	-1.4509	-1.30013	0.800301359211381	0.42293	-1.734265	-0.259243
Trial1	1	1	noBlindfold	clockwise	practice	Guided	1	-0.5	-0.5	25.00679	-0.48333	-1.45088	-1.30013	0.800303642916488	0.388756	-1.636934	-0.206272
Trial1	1	1	noBlindfold	clockwise	practice	Guided	1	-0.5	-0.5	25.02679	-0.48321	-1.45081	-1.30013	0.800306151126198	0.446561	-1.615775	-0.286049
Trial1	1	1	noBlindfold	clockwise	practice	Guided	1	-0.5	-0.5	25.0468	-0.48316	-1.45081	-1.30014	0.800317213824245	0.462556	-1.708874	-0.367856
Trial1	1	1	noBlindfold	clockwise	practice	Guided	1	-0.5	-0.5	25.06679	-0.48311	-1.45083	-1.30016	0.800338171161671	0.542248	-1.763888	-0.44511
Trial1	1	1	noBlindfold	clockwise	practice	Guided	1	-0.5	-0.5	25.08679	-0.48301	-1.45086	-1.30019	0.80037032145771	0.548199	-1.780815	-0.483547
Trial1	1	1	noBlindfold	clockwise	practice	Guided	1	-0.5	-0.5	25.1068	-0.48286	-1.45087	-1.30019	0.800373520192522	0.602792	-1.734265	-0.427643
Trial1	1	1	noBlindfold	clockwise	practice	Guided	1	-0.5	-0.5	25.1268	-0.48229	-1.45085	-1.30017	0.800365906043301	0.611197	-1.620007	-0.300709
Trial1	1	1	noBlindfold	clockwise	practice	Guided	1	-0.5	-0.5	25.14679	-0.48186	-1.45082	-1.30012	0.800325719971086	0.53205	-1.569225	-0.214818
Trial1	1	1	noBlindfold	clockwise	practice	Guided	1	-0.5	-0.5	25.16679	-0.48132	-1.45078	-1.30008	0.800297979395228	0.473173	-1.450735	-0.140451
Trial1	1	1	noBlindfold	clockwise	practice	Guided	1	-0.5	-0.5	25.1868	-0.48074	-1.45074	-1.30004	0.80027180345618	0.437491	-1.395721	-0.038829
Trial1	1	1	noBlindfold	clockwise	practice	Guided	1	-0.5	-0.5	25.20679	-0.48012	-1.45071	-1.29997	0.800217010832288	0.403526	-1.387258	0.027046
Trial1	1	1	noBlindfold	clockwise	practice	Guided	1	-0.5	-0.5	25.22679	-0.4788	-1.45068	-1.29996	0.800240881971201	0.441219	-1.361867	0.088221
Trial1	1	1	noBlindfold	clockwise	practice	Guided	1	-0.5	-0.5	25.2468	-0.47812	-1.45068	-1.29994	0.800239284731696	0.472031	-1.374562	0.107416
Trial1	1	1	noBlindfold	clockwise	practice	Guided	1	-0.5	-0.5	25.2668	-0.47738	-1.45069	-1.29994	0.800259859328234	0.57355	-1.429576	0.105043
Trial1	1	1	noBlindfold	clockwise	practice	Guided	1	-0.5	-0.5	25.28679	-0.47647	-1.45071	-1.29995	0.800295988681419	0.611264	-1.501516	0.098391
Trial1	1	1	noBlindfold	clockwise	practice	Guided	1	-0.5	-0.5	25.30679	-0.47546	-1.45075	-1.29996	0.800336329973003	0.659616	-1.598848	0.124999
Trial1	1	1	noBlindfold	clockwise	practice	Guided	1	-0.5	-0.5	25.3268	-0.47282	-1.45085	-1.29997	0.80043163569758	0.667602	-1.772351	0.052576
Trial1	1	1	noBlindfold	clockwise	practice	Guided	1	-0.5	-0.5	25.34679	-0.47128	-1.45089	-1.29998	0.800495296845959	0.642249	-1.835828	0.054332
Trial1	1	1	noBlindfold	clockwise	practice	Guided	1	-0.5	-0.5	25.36679	-0.46957	-1.45092	-1.3	0.800578483312319	0.597841	-1.890842	0.0043289
Trial1	1	1	noBlindfold	clockwise	practice	Guided	1	-0.5	-0.5	25.3868	-0.46785	-1.45094	-1.30003	0.800675722319996	0.567109	-1.903537	-0.059314
Trial1	1	1	noBlindfold	clockwise	practice	Guided	1	-0.5	-0.5	25.4068	-0.4661	-1.45096	-1.30009	0.80080780848163	0.542789	-1.890842	-0.108496
Trial1	1	1	noBlindfold	clockwise	practice	Guided	1	-0.5	-0.5	25.42679	-0.46257	-1.45095	-1.3001	0.800975008524346	0.55468	-1.890842	-0.16942
Trial1	1	1	noBlindfold	clockwise	practice	Guided	1	-0.5	-0.5	25.44679	-0.46084	-1.45095	-1.30011	0.801067836791446	0.523305	-1.899305	-0.217002
Trial1	1	1	noBlindfold	clockwise	practice	Guided	1	-0.5	-0.5	25.4668	-0.45911	-1.45094	-1.30012	0.801164272573003	0.524913	-1.882378	-0.259325
Trial1	1	1	noBlindfold	clockwise	practice	Guided	1	-0.5	-0.5	25.48679	-0.45748	-1.45093	-1.30014	0.801268998885067	0.435659	-1.806206	-0.329898
Trial1	1	1	noBlindfold	clockwise	practice	Guided	1	-0.5	-0.5	25.50679	-0.45594	-1.45091	-1.30017	0.801382070789553	0.38915	-1.713106	-0.326825
Trial1	1	1	noBlindfold	clockwise	practice	Guided	1	-0.5	-0.5	25.52679	-0.45319	-1.45083	-1.30018	0.801547967829098	0.324147	-1.624238	-0.347926
Trial1	1	1	noBlindfold	clockwise	practice	Guided	1	-0.5	-0.5	25.5468	-0.45208	-1.45082	-1.3002	0.801633546024212	0.317016	-1.632702	-0.393982
Trial1	1	1	noBlindfold	clockwise	practice	Guided	1	-0.5	-0.5	25.56679	-0.45112	-1.45082	-1.3002	0.801691506915772	0.301704	-1.725802	-0.435291
Trial1	1	1	noBlindfold	clockwise	practice	Guided	1	-0.5	-0.5	25.58679	-0.45036	-1.45084	-1.3002	0.801738203148376	0.303734	-1.730033	-0.401357
Trial1	1	1	noBlindfold	clockwise	practice	Guided	1	-0.5	-0.5	25.6068	-0.44982	-1.45085	-1.3002	0.80177181792026	0.314195	-1.691947	-0.367959
Trial1	1	1	noBlindfold	clockwise	practice	Guided	1	-0.5	-0.5	25.6268	-0.44922	-1.45083	-1.3002	0.80180959399875	0.308518	-1.603079	-0.388587
Trial1	1	1	noBlindfold	clockwise	practice	Guided	1	-0.5	-0.5	25.64679	-0.44916	-1.45082	-1.3002	0.801813395636678	0.343519	-1.560761	-0.369438
Trial1	1	1	noBlindfold	clockwise	practice	Guided	1	-0.5	-0.5	25.66679	-0.44914	-1.45081	-1.3002	0.801814663842788	0.367212	-1.58192	-0.396235
Trial1	1	1	noBlindfold	clockwise	practice	Guided	1	-0.5	-0.5	25.6868	-0.44913	-1.4508	-1.3002	0.801815299077499	0.362885	-1.594616	-0.395864
Trial1	1	1	noBlindfold	clockwise	practice	Guided	1	-0.5	-0.5	25.70679	-0.44911	-1.4508	-1.30019	0.801806574637884	0.410017	-1.649629	-0.385933
Trial1	1	1	noBlindfold	clockwise	practice	Guided	1	-0.5	-0.5	25.72679	-0.44907	-1.45083	-1.30019	0.80180911406286	0.453753	-1.806206	-0.290924
Trial1	1	1	noBlindfold	clockwise	practice	Guided	1	-0.5	-0.5	25.7468	-0.44904	-1.45087	-1.30018	0.801801027547294	0.408135	-1.848524	-0.203261
Trial1	1	1	noBlindfold	clockwise	practice	Guided	1	-0.5	-0.5	25.7668	-0.44902	-1.45089	-1.30017	0.801792305447256	0.335964	-1.848524	-0.193537
Trial1	1	1	noBlindfold	clockwise	practice	Guided	1	-0.5	-0.5	25.78679	-0.44901	-1.4509	-1.30015	0.801773074546056	0.222201	-1.755424	-0.051852
Trial1	1	1	noBlindfold	clockwise	practice	Guided	1	-0.5	-0.5	25.80679	-0.449	-1.45089	-1.3001	0.801723743039244	0.078133	-1.746961	0.088419
Trial1	1	1	noBlindfold	clockwise	practice	Guided	1	-0.5	-0.5	25.8268	-0.44901	-1.45084	-1.30007	0.801693247052364	-0.137494	-1.552298	0.309012
Trial1	1	1	noBlindfold	clockwise	practice	Guided	1	-0.5	-0.5	25.84679	-0.44902	-1.4508	-1.30004	0.801662630283311	-0.173062	-1.505748	0.264285
Trial1	1	1	noBlindfold	clockwise	practice	Guided	1	-0.5	-0.5	25.86679	-0.44903	-1.45076	-1.30003	0.801652002128686	-0.192766	-1.522675	0.225159
Trial1	1	1	noBlindfold	clockwise	practice	Guided	1	-0.5	-0.5	25.8868	-0.44904	-1.45076	-1.30003	0.801651365515251	-0.103097	-1.607311	0.103472
Trial1	1	1	noBlindfold	clockwise	practice	Guided	1	-0.5	-0.5	25.9068	-0.44904	-1.45079	-1.30003	0.801651365515251	-0.00025954	-1.751192	-0.017327
Trial1	1	1	noBlindfold	clockwise	practice	Guided	1	-0.5	-0.5	25.92679	-0.44903	-1.45091	-1.30004	0.801661995448452	0.221173	-1.988173	-0.276742
Trial1	1	1	noBlindfold	clockwise	practice	Guided	1	-0.5	-0.5	25.94679	-0.44901	-1.45096	-1.30005	0.801673260442008	0.324878	-2.0051	-0.312711
Trial1	1	1	noBlindfold	clockwise	practice	Guided	1	-0.5	-0.5	25.9668	-0.449	-1.45098	-1.30006	0.801683888813995	0.38806	-1.945855	-0.247638
Trial1	1	1	noBlindfold	clockwise	practice	Guided	1	-0.5	-0.5	25.98679	-0.44898	-1.45097	-1.30006	0.801685161216257	0.351237	-1.852756	-0.225156
Trial1	1	1	noBlindfold	clockwise	practice	Guided	1	-0.5	-0.5	26.00679	-0.44896	-1.45094	-1.30006	0.801686434115315	0.346317	-1.708874	-0.139587
Trial1	1	1	noBlindfold	clockwise	practice	Guided	1	-0.5	-0.5	26.02679	-0.44893	-1.45083	-1.30006	0.801688345344641	0.170769	-1.531139	-0.041759
Trial1	1	1	noBlindfold	clockwise	practice	Guided	1	-0.5	-0.5	26.0468	-0.44892	-1.45079	-1.30005	0.801678990069179	0.155905	-1.488821	0.0028197
Trial1	1	1	noBlindfold	clockwise	practice	Guided	1	-0.5	-0.5	26.06679	-0.44891	-1.45076	-1.30005	0.801679626260478	0.14975	-1.531139	0.020491
Trial1	1	1	noBlindfold	clockwise	practice	Guided	1	-0.5	-0.5	26.08679	-0.44891	-1.45077	-1.30004	0.801669633035412	0.17297	-1.624238	-0.014859
Trial1	1	1	noBlindfold	clockwise	practice	Guided	1	-0.5	-0.5	26.1068	-0.44889	-1.4508	-1.30005	0.801680900914566	0.291508	-1.717338	-0.109766
Trial1	1	1	noBlindfold	clockwise	practice	Guided	1	-0.5	-0.5	26.1268	-0.44885	-1.45089	-1.30006	0.801693446792466	0.451697	-1.916233	-0.235389
Trial1	1	1	noBlindfold	clockwise	practice	Guided	1	-0.5	-0.5	26.14679	-0.44882	-1.45095	-1.30009	0.801725220720367	0.547623	-2.055882	-0.33024
Trial1	1	1	noBlindfold	clockwise	practice	Guided	1	-0.5	-0.5	26.16679	-0.44873	-1.45101	-1.30013	0.801770943645167	0.633828	-2.165909	-0.445646
Trial1	1	1	noBlindfold	clockwise	practice	Guided	1	-0.5	-0.5	26.1868	-0.44859	-1.45106	-1.30017	0.801819761914604	0.595653	-2.165909	-0.521029
Trial1	1	1	noBlindfold	clockwise	practice	Guided	1	-0.5	-0.5	26.20679	-0.44844	-1.45108	-1.30022	0.801879355445604	0.569807	-2.119359	-0.529708
Trial1	1	1	noBlindfold	clockwise	practice	Guided	1	-0.5	-0.5	26.22679	-0.44815	-1.45106	-1.30022	0.80189805477041	0.612076	-2.068577	-0.524464
Trial1	1	1	noBlindfold	clockwise	practice	Guided	1	-0.5	-0.5	26.2468	-0.44801	-1.45104	-1.30022	0.801907119944787	0.608817	-2.047418	-0.439854
Trial1	1	1	noBlindfold	clockwise	practice	Guided	1	-0.5	-0.5	26.2668	-0.44782	-1.45102	-1.3002	0.801899475237841	0.604006	-1.992405	-0.379566
Trial1	1	1	noBlindfold	clockwise	practice	Guided	1	-0.5	-0.5	26.28679	-0.44761	-1.451	-1.30019	0.801903176342223	0.601353	-1.954319	-0.35385
Trial1	1	1	noBlindfold	clockwise	practice	Guided	1	-0.5	-0.5	26.30679	-0.44734	-1.45099	-1.30017	0.801900875969689	0.59947	-1.983941	-0.315475
Trial1	1	1	noBlindfold	clockwise	practice	Guided	1	-0.5	-0.5	26.3268	-0.4468	-1.45103	-1.30017	0.801936519428015	0.441635	-2.182836	-0.331072
Trial1	1	1	noBlindfold	clockwise	practice	Guided	1	-0.5	-0.5	26.34679	-0.44669	-1.45107	-1.30017	0.801943824300307	0.415662	-2.187068	-0.361163
Trial1	1	1	noBlindfold	clockwise	practice	Guided	1	-0.5	-0.5	26.36679	-0.44667	-1.45108	-1.30017	0.801945151910777	0.278857	-2.21669	-0.354872
Trial1	1	1	noBlindfold	clockwise	practice	Guided	1	-0.5	-0.5	26.3868	-0.44666	-1.45108	-1.30016	0.801935828460727	0.169384	-2.182836	-0.271791
Trial1	1	1	noBlindfold	clockwise	practice	Guided	1	-0.5	-0.5	26.4068	-0.44666	-1.45109	-1.30015	0.801925956001177	0.047278	-2.14475	-0.18796
Trial1	1	1	noBlindfold	clockwise	practice	Guided	1	-0.5	-0.5	26.42679	-0.44666	-1.45108	-1.30014	0.801915964596881	-0.168818	-2.174372	-0.047514
Trial1	1	1	noBlindfold	clockwise	practice	Guided	1	-0.5	-0.5	26.44679	-0.44667	-1.45108	-1.30013	0.801905305204602	-0.148686	-2.182836	-0.065683
Trial1	1	1	noBlindfold	clockwise	practice	Guided	1	-0.5	-0.5	26.4668	-0.44668	-1.45109	-1.30012	0.801894768830194	-0.099503	-2.199763	-0.0941
Trial1	1	1	noBlindfold	clockwise	practice	Guided	1	-0.5	-0.5	26.48679	-0.44668	-1.45109	-1.30012	0.801894768830194	-0.064037	-2.237849	-0.138627
Trial1	1	1	noBlindfold	clockwise	practice	Guided	1	-0.5	-0.5	26.50679	-0.44668	-1.4511	-1.30012	0.801894768830194	0.07458	-2.305558	-0.159769
Trial1	1	1	noBlindfold	clockwise	practice	Guided	1	-0.5	-0.5	26.52679	-0.44666	-1.45117	-1.30012	0.801896100735222	0.2901	-2.457903	-0.308479
Trial1	1	1	noBlindfold	clockwise	practice	Guided	1	-0.5	-0.5	26.5468	-0.44665	-1.45121	-1.30013	0.801906635358753	0.336318	-2.500221	-0.40889
Trial1	1	1	noBlindfold	clockwise	practice	Guided	1	-0.5	-0.5	26.56679	-0.44663	-1.45124	-1.30014	0.801917959371721	0.363987	-2.542539	-0.414545
Trial1	1	1	noBlindfold	clockwise	practice	Guided	1	-0.5	-0.5	26.58679	-0.44661	-1.45125	-1.30014	0.801919290502968	0.353896	-2.504453	-0.439245
Trial1	1	1	noBlindfold	clockwise	practice	Guided	1	-0.5	-0.5	26.6068	-0.4466	-1.45125	-1.30015	0.801929948601587	0.343192	-2.42828	-0.404563
Trial1	1	1	noBlindfold	clockwise	practice	Guided	1	-0.5	-0.5	26.6268	-0.44657	-1.45119	-1.30014	0.801921956240496	0.300749	-2.203995	-0.194063
Trial1	1	1	noBlindfold	clockwise	practice	Guided	1	-0.5	-0.5	26.64679	-0.44655	-1.45114	-1.30013	0.801913297549373	0.310724	-2.115127	-0.029293
Trial1	1	1	noBlindfold	clockwise	practice	Guided	1	-0.5	-0.5	26.66679	-0.44654	-1.45109	-1.30011	0.801894099398495	0.325539	-2.064346	0.075789
Trial1	1	1	noBlindfold	clockwise	practice	Guided	1	-0.5	-0.5	26.6868	-0.44652	-1.45105	-1.30009	0.801875331298656	0.329313	-2.022028	0.139118
Trial1	1	1	noBlindfold	clockwise	practice	Guided	1	-0.5	-0.5	26.70679	-0.4465	-1.45103	-1.30006	0.801846810384661	0.342922	-2.043187	0.155196
Trial1	1	1	noBlindfold	clockwise	practice	Guided	1	-0.5	-0.5	26.72679	-0.44647	-1.45101	-1.30005	0.801838820071564	0.365231	-2.017796	0.107109
Trial1	1	1	noBlindfold	clockwise	practice	Guided	1	-0.5	-0.5	26.7468	-0.44645	-1.45101	-1.30004	0.801830166089907	0.381252	-2.026259	0.115792
Trial1	1	1	noBlindfold	clockwise	practice	Guided	1	-0.5	-0.5	26.7668	-0.44643	-1.45102	-1.30003	0.801821510649019	0.399077	-2.085505	0.109218
Trial1	1	1	noBlindfold	clockwise	practice	Guided	1	-0.5	-0.5	26.78679	-0.44641	-1.45103	-1.30003	0.801822846928442	0.367248	-2.140518	0.145037
Trial1	1	1	noBlindfold	clockwise	practice	Guided	1	-0.5	-0.5	26.80679	-0.44639	-1.45106	-1.30002	0.80181431346622	0.357143	-2.182836	0.12017
Trial1	1	1	noBlindfold	clockwise	practice	Guided	1	-0.5	-0.5	26.8268	-0.44635	-1.45109	-1.30002	0.801816986547902	0.332052	-2.242081	-0.009761
Trial1	1	1	noBlindfold	clockwise	practice	Guided	1	-0.5	-0.5	26.84679	-0.44633	-1.4511	-1.30001	0.801808214765136	0.357036	-2.242081	-0.015526
Trial1	1	1	noBlindfold	clockwise	practice	Guided	1	-0.5	-0.5	26.86679	-0.44631	-1.45111	-1.30001	0.801809553560417	0.387015	-2.259008	-0.0088835
Trial1	1	1	noBlindfold	clockwise	practice	Guided	1	-0.5	-0.5	26.8868	-0.44629	-1.45112	-1.30001	0.801810892852202	0.377067	-2.250545	0.0368
Trial1	1	1	noBlindfold	clockwise	practice	Guided	1	-0.5	-0.5	26.9068	-0.44627	-1.45113	-1.30001	0.801812234637562	0.41266	-2.237849	-0.0019955
Trial1	1	1	noBlindfold	clockwise	practice	Guided	1	-0.5	-0.5	26.92679	-0.44624	-1.45112	-1.30001	0.801814244252942	0.384792	-2.199763	-0.038454
Trial1	1	1	noBlindfold	clockwise	practice	Guided	1	-0.5	-0.5	26.94679	-0.44622	-1.45111	-1.30001	0.80181558528284	0.345642	-2.14475	-0.053017
Trial1	1	1	noBlindfold	clockwise	practice	Guided	1	-0.5	-0.5	26.9668	-0.4462	-1.45109	-1.30001	0.80181692680923	0.355284	-2.127823	-0.032398
Trial1	1	1	noBlindfold	clockwise	practice	Guided	1	-0.5	-0.5	26.98679	-0.44618	-1.45107	-1.30001	0.801818270832514	0.335611	-2.119359	-0.0057604
Trial1	1	1	noBlindfold	clockwise	practice	Guided	1	-0.5	-0.5	27.00679	-0.44616	-1.45106	-1.3	0.80180962237249	0.351797	-2.072809	0.052596
Trial1	1	1	noBlindfold	clockwise	practice	Guided	1	-0.5	-0.5	27.02679	-0.44613	-1.45102	-1.3	0.801811636107523	0.348682	-2.047418	0.073945
Trial1	1	1	noBlindfold	clockwise	practice	Guided	1	-0.5	-0.5	27.0468	-0.44611	-1.45102	-1.3	0.801812979885212	0.38196	-2.009332	-0.0044153
Trial1	1	1	noBlindfold	clockwise	practice	Guided	1	-0.5	-0.5	27.06679	-0.44609	-1.45101	-1.3	0.801814326163145	0.40529	-2.047418	0.032305
Trial1	1	1	noBlindfold	clockwise	practice	Guided	1	-0.5	-0.5	27.08679	-0.44607	-1.45101	-1.3	0.80181567093454	0.425774	-2.026259	0.022566
Trial1	1	1	noBlindfold	clockwise	practice	Guided	1	-0.5	-0.5	27.1068	-0.44605	-1.45102	-1.3	0.801817014197176	0.454965	-2.055882	0.016535
Trial1	1	1	noBlindfold	clockwise	practice	Guided	1	-0.5	-0.5	27.1268	-0.446	-1.45102	-1.3	0.801820382547732	0.471604	-2.093968	0.015495
Trial1	1	1	noBlindfold	clockwise	practice	Guided	1	-0.5	-0.5	27.14679	-0.44598	-1.45103	-1.29999	0.80181173872493	0.430523	-2.077041	0.039185
Trial1	1	1	noBlindfold	clockwise	practice	Guided	1	-0.5	-0.5	27.16679	-0.44595	-1.45103	-1.29999	0.80181375918537	0.445752	-2.081273	0.012803
Trial1	1	1	noBlindfold	clockwise	practice	Guided	1	-0.5	-0.5	27.1868	-0.44593	-1.45103	-1.29999	0.801815107448871	0.397783	-2.038955	0.062346
Trial1	1	1	noBlindfold	clockwise	practice	Guided	1	-0.5	-0.5	27.20679	-0.44591	-1.45102	-1.29999	0.801816458219286	0.389227	-1.962782	0.062846
Trial1	1	1	noBlindfold	clockwise	practice	Guided	1	-0.5	-0.5	27.22679	-0.44587	-1.45099	-1.29999	0.801819155218174	0.358669	-1.958551	0.051936
Trial1	1	1	noBlindfold	clockwise	practice	Guided	1	-0.5	-0.5	27.2468	-0.44585	-1.45099	-1.29999	0.801820505467534	0.402708	-2.0051	0.011078
Trial1	1	1	noBlindfold	clockwise	practice	Guided	1	-0.5	-0.5	27.2668	-0.44583	-1.451	-1.29999	0.801821858226756	0.417944	-2.043187	-0.015295
Trial1	1	1	noBlindfold	clockwise	practice	Guided	1	-0.5	-0.5	27.28679	-0.44581	-1.45101	-1.3	0.80183320015555	0.429312	-2.081273	-0.110003
Trial1	1	1	noBlindfold	clockwise	practice	Guided	1	-0.5	-0.5	27.30679	-0.44578	-1.45103	-1.30001	0.801845217579138	0.454274	-2.089736	-0.110742
Trial1	1	1	noBlindfold	clockwise	practice	Guided	1	-0.5	-0.5	27.3268	-0.44573	-1.45104	-1.30001	0.8018485986266	0.480406	-2.072809	-0.095315
Trial1	1	1	noBlindfold	clockwise	practice	Guided	1	-0.5	-0.5	27.34679	-0.44571	-1.45104	-1.30002	0.801860063873579	0.502579	-2.047418	-0.129589
Trial1	1	1	noBlindfold	clockwise	practice	Guided	1	-0.5	-0.5	27.36679	-0.44568	-1.45104	-1.30002	0.801862096325491	0.490344	-2.102432	-0.138253
Trial1	1	1	noBlindfold	clockwise	practice	Guided	1	-0.5	-0.5	27.3868	-0.44566	-1.45104	-1.30003	0.801873320847551	0.491029	-2.038955	-0.125546
Trial1	1	1	noBlindfold	clockwise	practice	Guided	1	-0.5	-0.5	27.4068	-0.44564	-1.45103	-1.30004	0.801884666787153	0.475423	-2.038955	-0.171192
Trial1	1	1	noBlindfold	clockwise	practice	Guided	1	-0.5	-0.5	27.42679	-0.44558	-1.45103	-1.30004	0.801888737922017	0.497391	-2.05165	-0.155494
Trial1	1	1	noBlindfold	clockwise	practice	Guided	1	-0.5	-0.5	27.44679	-0.44556	-1.45103	-1.30005	0.801900087787249	0.49559	-2.072809	-0.18502
Trial1	1	1	noBlindfold	clockwise	practice	Guided	1	-0.5	-0.5	27.4668	-0.44553	-1.45103	-1.30005	0.801902123728001	0.526446	-2.000869	-0.165669
Trial1	1	1	noBlindfold	clockwise	practice	Guided	1	-0.5	-0.5	27.48679	-0.4455	-1.45102	-1.30005	0.801904160784502	0.518516	-1.962782	-0.15667
Trial1	1	1	noBlindfold	clockwise	practice	Guided	1	-0.5	-0.5	27.50679	-0.44548	-1.45101	-1.30005	0.801905520117426	0.478311	-1.967014	-0.120273
Trial1	1	1	noBlindfold	clockwise	practice	Guided	1	-0.5	-0.5	27.52679	-0.44543	-1.45098	-1.30005	0.801908921635397	0.461975	-1.958551	-0.10651
Trial1	1	1	noBlindfold	clockwise	practice	Guided	1	-0.5	-0.5	27.5468	-0.44541	-1.45098	-1.30005	0.801910282705992	0.455206	-1.958551	-0.080373
Trial1	1	1	noBlindfold	clockwise	practice	Guided	1	-0.5	-0.5	27.56679	-0.44538	-1.45098	-1.30004	0.801902337962267	0.461877	-1.950087	-0.032865
Trial1	1	1	noBlindfold	clockwise	practice	Guided	1	-0.5	-0.5	27.58679	-0.44536	-1.45097	-1.30004	0.801903700291855	0.451652	-1.895074	0.0086141
Trial1	1	1	noBlindfold	clockwise	practice	Guided	1	-0.5	-0.5	27.6068	-0.44534	-1.45097	-1.30004	0.801905061086402	0.486711	-1.916233	-0.040155
Trial1	1	1	noBlindfold	clockwise	practice	Guided	1	-0.5	-0.5	27.6268	-0.44529	-1.45097	-1.30004	0.801908473370906	0.497648	-1.97971	-0.066238
Trial1	1	1	noBlindfold	clockwise	practice	Guided	1	-0.5	-0.5	27.64679	-0.44526	-1.45098	-1.30004	0.801910519385233	0.530919	-2.009332	-0.076728
Trial1	1	1	noBlindfold	clockwise	practice	Guided	1	-0.5	-0.5	27.66679	-0.44523	-1.451	-1.30004	0.801912566515245	0.514348	-2.077041	-0.139289
Trial1	1	1	noBlindfold	clockwise	practice	Guided	1	-0.5	-0.5	27.6868	-0.44521	-1.45102	-1.30005	0.801923922747858	0.524704	-2.077041	-0.178043
Trial1	1	1	noBlindfold	clockwise	practice	Guided	1	-0.5	-0.5	27.70679	-0.44518	-1.45103	-1.30006	0.801935963905216	0.526362	-2.030491	-0.220487
Trial1	1	1	noBlindfold	clockwise	practice	Guided	1	-0.5	-0.5	27.72679	-0.44511	-1.45102	-1.30006	0.801940750463452	0.558508	-2.038955	-0.179949
Trial1	1	1	noBlindfold	clockwise	practice	Guided	1	-0.5	-0.5	27.7468	-0.44507	-1.45103	-1.30007	0.801953481055347	0.564904	-2.115127	-0.214205
Trial1	1	1	noBlindfold	clockwise	practice	Guided	1	-0.5	-0.5	27.7668	-0.44504	-1.45105	-1.30007	0.801955535178469	0.571813	-2.140518	-0.252687
Trial1	1	1	noBlindfold	clockwise	practice	Guided	1	-0.5	-0.5	27.78679	-0.445	-1.45107	-1.30008	0.801968150225918	0.587687	-2.148982	-0.257871
Trial1	1	1	noBlindfold	clockwise	practice	Guided	1	-0.5	-0.5	27.80679	-0.44494	-1.45107	-1.30011	0.802002355580734	0.599338	-2.119359	-0.275468
Trial1	1	1	noBlindfold	clockwise	practice	Guided	1	-0.5	-0.5	27.8268	-0.44474	-1.45104	-1.30012	0.802026101049535	0.594877	-1.992405	-0.282985
Trial1	1	1	noBlindfold	clockwise	practice	Guided	1	-0.5	-0.5	27.84679	-0.44457	-1.45101	-1.30013	0.802047702257635	0.579532	-2.000869	-0.252813
Trial1	1	1	noBlindfold	clockwise	practice	Guided	1	-0.5	-0.5	27.86679	-0.44438	-1.45101	-1.30014	0.802070844435402	0.612309	-2.085505	-0.271684
Trial1	1	1	noBlindfold	clockwise	practice	Guided	1	-0.5	-0.5	27.8868	-0.44414	-1.45103	-1.30015	0.802097514293993	0.615133	-2.085505	-0.365025
Trial1	1	1	noBlindfold	clockwise	practice	Guided	1	-0.5	-0.5	27.9068	-0.44388	-1.45103	-1.30017	0.802135522107128	0.646	-2.055882	-0.345586
Trial1	1	1	noBlindfold	clockwise	practice	Guided	1	-0.5	-0.5	27.92679	-0.44322	-1.45099	-1.30017	0.802181968190734	0.609053	-1.950087	-0.326147
Trial1	1	1	noBlindfold	clockwise	practice	Guided	1	-0.5	-0.5	27.94679	-0.44279	-1.45098	-1.30016	0.802202528027671	0.613559	-1.971246	-0.322059
Trial1	1	1	noBlindfold	clockwise	practice	Guided	1	-0.5	-0.5	27.9668	-0.44231	-1.45098	-1.30015	0.802227035747283	0.635216	-1.954319	-0.314773
Trial1	1	1	noBlindfold	clockwise	practice	Guided	1	-0.5	-0.5	27.98679	-0.44117	-1.45097	-1.30015	0.80230982138291	0.584077	-1.928928	-0.319923
Trial1	1	1	noBlindfold	clockwise	practice	Guided	1	-0.5	-0.5	28.00679	-0.44117	-1.45097	-1.30015	0.80230982138291	0.584077	-1.928928	-0.319923
Trial1	1	1	noBlindfold	clockwise	practice	Guided	1	-0.5	-0.5	28.02679	-0.43941	-1.45097	-1.30015	0.802440797190328	0.584077	-1.941623	-0.319923
Trial1	1	1	noBlindfold	clockwise	practice	Guided	1	-0.5	-0.5	28.0468	-0.43939	-1.45095	-1.30013	0.802422335181525	0.549193	-1.882378	-0.266599
Trial1	1	1	noBlindfold	clockwise	practice	Guided	1	-0.5	-0.5	28.06679	-0.43866	-1.45094	-1.30012	0.802467937886449	0.547024	-1.895074	-0.232431
Trial1	1	1	noBlindfold	clockwise	practice	Guided	1	-0.5	-0.5	28.08679	-0.43805	-1.45093	-1.3001	0.802494711832868	0.524976	-1.844292	-0.175912
Trial1	1	1	noBlindfold	clockwise	practice	Guided	1	-0.5	-0.5	28.1068	-0.4374	-1.45092	-1.30009	0.80253516743262	0.489637	-1.823133	-0.199147
Trial1	1	1	noBlindfold	clockwise	practice	Guided	1	-0.5	-0.5	28.1268	-0.43627	-1.45091	-1.30008	0.802614120405792	0.457148	-1.823133	-0.171623
Trial1	1	1	noBlindfold	clockwise	practice	Guided	1	-0.5	-0.5	28.14679	-0.43577	-1.45091	-1.30008	0.80265397616238	0.460755	-1.831597	-0.180248
Trial1	1	1	noBlindfold	clockwise	practice	Guided	1	-0.5	-0.5	28.16679	-0.4353	-1.45091	-1.30009	0.802701705231997	0.489983	-1.755424	-0.186165
Trial1	1	1	noBlindfold	clockwise	practice	Guided	1	-0.5	-0.5	28.1868	-0.43487	-1.45089	-1.3001	0.802746458443704	0.496839	-1.776583	-0.211924
Trial1	1	1	noBlindfold	clockwise	practice	Guided	1	-0.5	-0.5	28.20679	-0.43446	-1.45089	-1.3001	0.802779826603327	0.520646	-1.776583	-0.238694
Trial1	1	1	noBlindfold	clockwise	practice	Guided	1	-0.5	-0.5	28.22679	-0.43364	-1.45091	-1.3001	0.802847189336084	0.45895	-1.84006	-0.205213
Trial1	1	1	noBlindfold	clockwise	practice	Guided	1	-0.5	-0.5	28.2468	-0.43328	-1.45091	-1.30011	0.802887124335089	0.448893	-1.814669	-0.229982
Trial1	1	1	noBlindfold	clockwise	practice	Guided	1	-0.5	-0.5	28.2668	-0.43296	-1.45091	-1.30011	0.80291377616877	0.421933	-1.810438	-0.253749
Trial1	1	1	noBlindfold	clockwise	practice	Guided	1	-0.5	-0.5	28.28679	-0.43269	-1.4509	-1.3001	0.80292626876236	0.434009	-1.818901	-0.190812
Trial1	1	1	noBlindfold	clockwise	practice	Guided	1	-0.5	-0.5	28.30679	-0.43249	-1.45091	-1.30009	0.80293308432869	0.45179	-1.810438	-0.174851
Trial1	1	1	noBlindfold	clockwise	practice	Guided	1	-0.5	-0.5	28.3268	-0.43231	-1.45091	-1.30009	0.802948239134205	0.396646	-1.852756	-0.171512
Trial1	1	1	noBlindfold	clockwise	practice	Guided	1	-0.5	-0.5	28.34679	-0.43229	-1.45091	-1.30009	0.802949925195574	0.358772	-1.865451	-0.198789
Trial1	1	1	noBlindfold	clockwise	practice	Guided	1	-0.5	-0.5	28.36679	-0.43227	-1.45092	-1.30009	0.802951611751433	0.34625	-1.856987	-0.159973
Trial1	1	1	noBlindfold	clockwise	practice	Guided	1	-0.5	-0.5	28.3868	-0.43226	-1.45093	-1.30009	0.802952453957679	0.35437	-1.831597	-0.092592
Trial1	1	1	noBlindfold	clockwise	practice	Guided	1	-0.5	-0.5	28.4068	-0.43224	-1.45092	-1.30008	0.802944163394067	0.345827	-1.79351	-0.096039
Trial1	1	1	noBlindfold	clockwise	practice	Guided	1	-0.5	-0.5	28.42679	-0.43221	-1.45089	-1.30008	0.802946696556565	0.362036	-1.742729	-0.101465
Trial1	1	1	noBlindfold	clockwise	practice	Guided	1	-0.5	-0.5	28.44679	-0.43219	-1.45088	-1.30007	0.802938526087273	0.360438	-1.759656	-0.126786
Trial1	1	1	noBlindfold	clockwise	practice	Guided	1	-0.5	-0.5	28.4668	-0.43217	-1.45088	-1.30007	0.802940215157263	0.406552	-1.789279	-0.133727
Trial1	1	1	noBlindfold	clockwise	practice	Guided	1	-0.5	-0.5	28.48679	-0.43215	-1.45089	-1.30007	0.802941904721736	0.391043	-1.810438	-0.107351
Trial1	1	1	noBlindfold	clockwise	practice	Guided	1	-0.5	-0.5	28.50679	-0.43213	-1.4509	-1.30006	0.802933619556194	0.401121	-1.827365	-0.105347
Trial1	1	1	noBlindfold	clockwise	practice	Guided	1	-0.5	-0.5	28.52679	-0.43209	-1.45091	-1.30006	0.802936998680433	0.447606	-1.827365	-0.076727
Trial1	1	1	noBlindfold	clockwise	practice	Guided	1	-0.5	-0.5	28.5468	-0.43206	-1.4509	-1.30006	0.802939537471802	0.431332	-1.797742	-0.063034
Trial1	1	1	noBlindfold	clockwise	practice	Guided	1	-0.5	-0.5	28.56679	-0.43204	-1.4509	-1.30006	0.80294123229971	0.399146	-1.763888	-0.1035
Trial1	1	1	noBlindfold	clockwise	practice	Guided	1	-0.5	-0.5	28.58679	-0.43202	-1.4509	-1.30006	0.802942922577218	0.428597	-1.806206	-0.105216
Trial1	1	1	noBlindfold	clockwise	practice	Guided	1	-0.5	-0.5	28.6068	-0.432	-1.4509	-1.30006	0.802944615871627	0.397912	-1.759656	-0.120337
Trial1	1	1	noBlindfold	clockwise	practice	Guided	1	-0.5	-0.5	28.6268	-0.43196	-1.45088	-1.30006	0.80294800646921	0.380563	-1.72157	-0.051443
Trial1	1	1	noBlindfold	clockwise	practice	Guided	1	-0.5	-0.5	28.64679	-0.43194	-1.45086	-1.30005	0.802939723704884	0.367035	-1.645397	-0.063351
Trial1	1	1	noBlindfold	clockwise	practice	Guided	1	-0.5	-0.5	28.66679	-0.43192	-1.45085	-1.30005	0.802941418998928	0.334136	-1.662325	-0.059861
Trial1	1	1	noBlindfold	clockwise	practice	Guided	1	-0.5	-0.5	28.6868	-0.4319	-1.45084	-1.30005	0.802943114787428	0.337767	-1.662325	-0.053127
Trial1	1	1	noBlindfold	clockwise	practice	Guided	1	-0.5	-0.5	28.70679	-0.43189	-1.45084	-1.30005	0.802943961603102	0.341396	-1.662325	-0.061811
Trial1	1	1	noBlindfold	clockwise	practice	Guided	1	-0.5	-0.5	28.72679	-0.43185	-1.45084	-1.30005	0.802947357686637	0.360832	-1.653861	-0.082641
Trial1	1	1	noBlindfold	clockwise	practice	Guided	1	-0.5	-0.5	28.7468	-0.43184	-1.45084	-1.30004	0.802938227683074	0.349807	-1.632702	-0.058019
Trial1	1	1	noBlindfold	clockwise	practice	Guided	1	-0.5	-0.5	28.7668	-0.43182	-1.45083	-1.30004	0.802939925470464	0.392701	-1.62847	-0.047817
Trial1	1	1	noBlindfold	clockwise	practice	Guided	1	-0.5	-0.5	28.78679	-0.4318	-1.45083	-1.30004	0.802941623752302	0.40129	-1.641166	-0.055499
Trial1	1	1	noBlindfold	clockwise	practice	Guided	1	-0.5	-0.5	28.80679	-0.43178	-1.45082	-1.30004	0.80294332506066	0.405907	-1.636934	-0.035852
Trial1	1	1	noBlindfold	clockwise	practice	Guided	1	-0.5	-0.5	28.8268	-0.43174	-1.45081	-1.30004	0.802946724098014	0.416359	-1.594616	-0.056436
Trial1	1	1	noBlindfold	clockwise	practice	Guided	1	-0.5	-0.5	28.84679	-0.43172	-1.4508	-1.30004	0.802948421824056	0.398851	-1.598848	-0.07778
Trial1	1	1	noBlindfold	clockwise	practice	Guided	1	-0.5	-0.5	28.86679	-0.4317	-1.4508	-1.30004	0.80295012257808	0.366426	-1.598848	-0.158262
Trial1	1	1	noBlindfold	clockwise	practice	Guided	1	-0.5	-0.5	28.8868	-0.43168	-1.4508	-1.30005	0.802961801094149	0.397136	-1.636934	-0.103061
Trial1	1	1	noBlindfold	clockwise	practice	Guided	1	-0.5	-0.5	28.9068	-0.43166	-1.45081	-1.30005	0.802963505352348	0.43454	-1.683484	-0.113718
Trial1	1	1	noBlindfold	clockwise	practice	Guided	1	-0.5	-0.5	28.92679	-0.43161	-1.45083	-1.30005	0.802967760552425	0.39878	-1.641166	-0.069173
Trial1	1	1	noBlindfold	clockwise	practice	Guided	1	-0.5	-0.5	28.94679	-0.43159	-1.45082	-1.30005	0.802969464004965	0.401397	-1.603079	-0.094743
Trial1	1	1	noBlindfold	clockwise	practice	Guided	1	-0.5	-0.5	28.9668	-0.43157	-1.45081	-1.30004	0.802961193340496	0.358795	-1.55653	-0.096453
Trial1	1	1	noBlindfold	clockwise	practice	Guided	1	-0.5	-0.5	28.98679	-0.43156	-1.4508	-1.30004	0.802962044240235	0.364907	-1.526907	-0.062893
Trial1	1	1	noBlindfold	clockwise	practice	Guided	1	-0.5	-0.5	29.00679	-0.43154	-1.45079	-1.30004	0.802963748950331	0.334265	-1.560761	-0.0059747
Trial1	1	1	noBlindfold	clockwise	practice	Guided	1	-0.5	-0.5	29.02679	-0.43151	-1.45078	-1.30003	0.802956333668813	0.307005	-1.552298	-0.034039
Trial1	1	1	noBlindfold	clockwise	practice	Guided	1	-0.5	-0.5	29.0468	-0.43149	-1.45078	-1.30003	0.802958039637212	0.313132	-1.560761	-0.025831
Trial1	1	1	noBlindfold	clockwise	practice	Guided	1	-0.5	-0.5	29.06679	-0.43148	-1.45078	-1.30003	0.802958891535231	0.346591	-1.539602	-0.0067004
Trial1	1	1	noBlindfold	clockwise	practice	Guided	1	-0.5	-0.5	29.08679	-0.43146	-1.45077	-1.30003	0.802960598244862	0.354199	-1.531139	-0.01067
Trial1	1	1	noBlindfold	clockwise	practice	Guided	1	-0.5	-0.5	29.1068	-0.43144	-1.45077	-1.30003	0.802962305448889	0.336458	-1.564993	-0.031534
Trial1	1	1	noBlindfold	clockwise	practice	Guided	1	-0.5	-0.5	29.1268	-0.43141	-1.45077	-1.30003	0.802964865909044	0.313159	-1.569225	-0.064047
Trial1	1	1	noBlindfold	clockwise	practice	Guided	1	-0.5	-0.5	29.14679	-0.4314	-1.45078	-1.30003	0.802965721340118	0.285247	-1.573457	-0.032217
Trial1	1	1	noBlindfold	clockwise	practice	Guided	1	-0.5	-0.5	29.16679	-0.43138	-1.45079	-1.30003	0.802967430027315	0.257091	-1.624238	-0.0056126
Trial1	1	1	noBlindfold	clockwise	practice	Guided	1	-0.5	-0.5	29.1868	-0.43137	-1.4508	-1.30003	0.802968285829915	0.252046	-1.636934	-0.018028
Trial1	1	1	noBlindfold	clockwise	practice	Guided	1	-0.5	-0.5	29.20679	-0.43136	-1.4508	-1.30003	0.802969139208895	0.287007	-1.58192	-0.07095
Trial1	1	1	noBlindfold	clockwise	practice	Guided	1	-0.5	-0.5	29.22679	-0.43133	-1.45078	-1.30003	0.802971702633883	0.296041	-1.518443	-0.058735
Trial1	1	1	noBlindfold	clockwise	practice	Guided	1	-0.5	-0.5	29.2468	-0.43131	-1.45077	-1.30003	0.802973415600465	0.279564	-1.518443	-0.049275
Trial1	1	1	noBlindfold	clockwise	practice	Guided	1	-0.5	-0.5	29.2668	-0.4313	-1.45077	-1.30003	0.802974272269699	0.274762	-1.535371	-0.057458
Trial1	1	1	noBlindfold	clockwise	practice	Guided	1	-0.5	-0.5	29.28679	-0.43129	-1.45077	-1.30003	0.802975126512731	0.302506	-1.569225	-0.105893
Trial1	1	1	noBlindfold	clockwise	practice	Guided	1	-0.5	-0.5	29.30679	-0.43127	-1.45078	-1.30003	0.802976837919367	0.316094	-1.586152	-0.072571
Trial1	1	1	noBlindfold	clockwise	practice	Guided	1	-0.5	-0.5	29.3268	-0.43124	-1.45077	-1.30003	0.802979404680253	0.294066	-1.480357	-0.085198
Trial1	1	1	noBlindfold	clockwise	practice	Guided	1	-0.5	-0.5	29.34679	-0.43123	-1.45077	-1.30003	0.802980262215732	0.283807	-1.484589	-0.040953
Trial1	1	1	noBlindfold	clockwise	practice	Guided	1	-0.5	-0.5	29.36679	-0.43122	-1.45076	-1.30003	0.802981119875171	0.250435	-1.488821	-0.030501
Trial1	1	1	noBlindfold	clockwise	practice	Guided	1	-0.5	-0.5	29.3868	-0.4312	-1.45075	-1.30003	0.802982833012442	0.264536	-1.488821	-0.0058992
Trial1	1	1	noBlindfold	clockwise	practice	Guided	1	-0.5	-0.5	29.4068	-0.43119	-1.45075	-1.30002	0.802973833068289	0.281361	-1.505748	-0.0068938
Trial1	1	1	noBlindfold	clockwise	practice	Guided	1	-0.5	-0.5	29.42679	-0.43117	-1.45075	-1.30002	0.802975544413885	0.297614	-1.526907	-0.016339
Trial1	1	1	noBlindfold	clockwise	practice	Guided	1	-0.5	-0.5	29.44679	-0.43115	-1.45075	-1.30002	0.802977258807717	0.274679	-1.488821	0.027402
Trial1	1	1	noBlindfold	clockwise	practice	Guided	1	-0.5	-0.5	29.4668	-0.43114	-1.45075	-1.30002	0.802978117467876	0.309634	-1.480357	-0.025529
Trial1	1	1	noBlindfold	clockwise	practice	Guided	1	-0.5	-0.5	29.48679	-0.43112	-1.45075	-1.30002	0.802979835160063	0.274757	-1.552298	-0.034716
Trial1	1	1	noBlindfold	clockwise	practice	Guided	1	-0.5	-0.5	29.50679	-0.43111	-1.45076	-1.30002	0.802980691635263	0.317167	-1.586152	-0.072718
Trial1	1	1	noBlindfold	clockwise	practice	Guided	1	-0.5	-0.5	29.52679	-0.43108	-1.45078	-1.30002	0.802983264358104	0.307052	-1.539602	-0.063478
Trial1	1	1	noBlindfold	clockwise	practice	Guided	1	-0.5	-0.5	29.5468	-0.43106	-1.45077	-1.30003	0.802994838815107	0.337274	-1.535371	-0.124587
Trial1	1	1	noBlindfold	clockwise	practice	Guided	1	-0.5	-0.5	29.56679	-0.43104	-1.45077	-1.30003	0.802996558466504	0.29146	-1.539602	-0.083796
Trial1	1	1	noBlindfold	clockwise	practice	Guided	1	-0.5	-0.5	29.58679	-0.43103	-1.45077	-1.30003	0.80299741847813	0.35126	-1.552298	-0.099926
Trial1	1	1	noBlindfold	clockwise	practice	Guided	1	-0.5	-0.5	29.6068	-0.43101	-1.45078	-1.30003	0.802999133752273	0.364832	-1.58192	-0.083748
Trial1	1	1	noBlindfold	clockwise	practice	Guided	1	-0.5	-0.5	29.62679	-0.43098	-1.45079	-1.30003	0.803001712710751	0.350719	-1.603079	-0.078482
Trial1	1	1	noBlindfold	clockwise	practice	Guided	1	-0.5	-0.5	29.64679	-0.43096	-1.45079	-1.30004	0.803013408282342	0.358075	-1.539602	-0.108277
Trial1	1	1	noBlindfold	clockwise	practice	Guided	1	-0.5	-0.5	29.66679	-0.43094	-1.45079	-1.30004	0.80301512526233	0.361203	-1.569225	-0.138312
Trial1	1	1	noBlindfold	clockwise	practice	Guided	1	-0.5	-0.5	29.6868	-0.43092	-1.45079	-1.30004	0.803016847862677	0.369801	-1.615775	-0.134792
Trial1	1	1	noBlindfold	clockwise	practice	Guided	1	-0.5	-0.5	29.70679	-0.4309	-1.45079	-1.30004	0.803018568394303	0.384111	-1.590384	-0.105936
Trial1	1	1	noBlindfold	clockwise	practice	Guided	1	-0.5	-0.5	29.72679	-0.43087	-1.4508	-1.30004	0.803021151401358	0.38366	-1.620007	-0.042033
Trial1	1	1	noBlindfold	clockwise	practice	Guided	1	-0.5	-0.5	29.7468	-0.43085	-1.4508	-1.30004	0.80302287060276	0.379831	-1.615775	-0.029343
Trial1	1	1	noBlindfold	clockwise	practice	Guided	1	-0.5	-0.5	29.7668	-0.43083	-1.45081	-1.30003	0.803014619068593	0.36233	-1.611543	-0.036786
Trial1	1	1	noBlindfold	clockwise	practice	Guided	1	-0.5	-0.5	29.78679	-0.43081	-1.45081	-1.30003	0.803016341846322	0.368195	-1.645397	-0.0074596
Trial1	1	1	noBlindfold	clockwise	practice	Guided	1	-0.5	-0.5	29.80679	-0.43079	-1.45082	-1.30002	0.803008207565234	0.325604	-1.632702	0.041744
Trial1	1	1	noBlindfold	clockwise	practice	Guided	1	-0.5	-0.5	29.8268	-0.43076	-1.45081	-1.30001	0.803000697095865	0.302324	-1.598848	0.102351
Trial1	1	1	noBlindfold	clockwise	practice	Guided	1	-0.5	-0.5	29.84679	-0.43075	-1.45081	-1.30001	0.803001563164369	0.268203	-1.62847	0.100092
Trial1	1	1	noBlindfold	clockwise	practice	Guided	1	-0.5	-0.5	29.86679	-0.43073	-1.45082	-1.3	0.802993311710195	0.251974	-1.691947	0.113727
Trial1	1	1	noBlindfold	clockwise	practice	Guided	1	-0.5	-0.5	29.8868	-0.43072	-1.45083	-1.29999	0.802984196778861	0.335635	-1.72157	0.168105
Trial1	1	1	noBlindfold	clockwise	practice	Guided	1	-0.5	-0.5	29.9068	-0.4307	-1.45086	-1.29998	0.80297594614263	0.389217	-1.797742	0.182464
Trial1	1	1	noBlindfold	clockwise	practice	Guided	1	-0.5	-0.5	29.92679	-0.43066	-1.4509	-1.29997	0.802969543995983	0.420057	-1.827365	0.167195
Trial1	1	1	noBlindfold	clockwise	practice	Guided	1	-0.5	-0.5	29.94679	-0.43064	-1.4509	-1.29997	0.802971271104689	0.448257	-1.823133	0.144288
Trial1	1	1	noBlindfold	clockwise	practice	Guided	1	-0.5	-0.5	29.9668	-0.43061	-1.45091	-1.29997	0.802973861406861	0.449626	-1.895074	0.097542
Trial1	1	1	noBlindfold	clockwise	practice	Guided	1	-0.5	-0.5	29.98679	-0.43059	-1.45094	-1.29997	0.802975592327091	0.469375	-1.992405	0.075149
Trial1	1	1	noBlindfold	clockwise	practice	Guided	1	-0.5	-0.5	30.00679	-0.43056	-1.45099	-1.29996	0.802968208415983	0.534361	-2.237849	0.100966
Trial1	1	1	noBlindfold	clockwise	practice	Guided	1	-0.5	-0.5	30.02679	-0.4305	-1.45119	-1.29996	0.802973401283369	0.73165	-2.525612	0.158021
Trial1	1	1	noBlindfold	clockwise	practice	Guided	1	-0.5	-0.5	30.0468	-0.43039	-1.45125	-1.29997	0.802992902960996	0.946101	-2.457903	0.05114
Trial1	1	1	noBlindfold	clockwise	practice	Guided	1	-0.5	-0.5	30.06679	-0.43004	-1.45123	-1.29999	0.803043151653278	1.203544	-2.271704	0.01916
Trial1	1	1	noBlindfold	clockwise	practice	Guided	1	-0.5	-0.5	30.08679	-0.42908	-1.45113	-1.30001	0.803147303171728	1.408069	-1.967014	-0.03501
Trial1	1	1	noBlindfold	clockwise	practice	Guided	1	-0.5	-0.5	30.1068	-0.42743	-1.451	-1.29992	0.803205049383642	1.608071	-1.789279	0.051266
Trial1	1	1	noBlindfold	clockwise	practice	Guided	1	-0.5	-0.5	30.12679	-0.42087	-1.45081	-1.29987	0.803774592493732	1.757192	-1.531139	0.290266
Trial1	1	1	noBlindfold	clockwise	practice	Guided	1	-0.5	-0.5	30.14679	-0.41593	-1.45077	-1.29982	0.804226156556451	1.794323	-1.497284	0.353025
Trial1	1	1	noBlindfold	clockwise	practice	Guided	1	-0.5	-0.5	30.16679	-0.40988	-1.45074	-1.29978	0.804841402909745	1.770485	-1.488821	0.466201
Trial1	1	1	noBlindfold	clockwise	practice	Guided	1	-0.5	-0.5	30.1868	-0.40252	-1.45074	-1.29977	0.805688773208167	1.743918	-1.501516	0.455687
Trial1	1	1	noBlindfold	clockwise	practice	Guided	1	-0.5	-0.5	30.20679	-0.39434	-1.45075	-1.2998	0.806748997174578	1.597665	-1.526907	0.428599
Trial1	1	1	noBlindfold	clockwise	practice	Guided	1	-0.5	-0.5	30.22679	-0.37544	-1.45078	-1.2998	0.809441229409029	1.326373	-1.624238	0.370086
Trial1	1	1	noBlindfold	clockwise	practice	Guided	1	-0.5	-0.5	30.2468	-0.36461	-1.4508	-1.29977	0.8111488795527	1.393926	-1.62847	0.466185
Trial1	1	1	noBlindfold	clockwise	practice	Guided	1	-0.5	-0.5	30.2668	-0.35344	-1.4508	-1.29971	0.813028885931621	1.496369	-1.50998	0.591972
Trial1	1	1	noBlindfold	clockwise	practice	Guided	1	-0.5	-0.5	30.28679	-0.34119	-1.45076	-1.29965	0.815267355916201	1.529131	-1.387258	0.684952
Trial1	1	1	noBlindfold	clockwise	practice	Guided	1	-0.5	-0.5	30.30679	-0.32815	-1.4507	-1.29958	0.817839081453782	1.45547	-1.226449	0.775574
Trial1	1	1	noBlindfold	clockwise	practice	Guided	1	-0.5	-0.5	30.3268	-0.30065	-1.45056	-1.29957	0.824046564757733	1.480807	-1.027555	0.85637
Trial1	1	1	noBlindfold	clockwise	practice	Guided	1	-0.5	-0.5	30.34679	-0.28585	-1.45051	-1.29957	0.827751500185598	1.520287	-0.972541	0.834276
Trial1	1	1	noBlindfold	clockwise	practice	Guided	1	-0.5	-0.5	30.36679	-0.26985	-1.45048	-1.29954	0.832005471640465	1.609355	-0.925991	0.892038
Trial1	1	1	noBlindfold	clockwise	practice	Guided	1	-0.5	-0.5	30.3868	-0.25352	-1.45046	-1.29947	0.836603124122748	1.680793	-0.807501	1.071184
Trial1	1	1	noBlindfold	clockwise	practice	Guided	1	-0.5	-0.5	30.4068	-0.23636	-1.4504	-1.29934	0.841695016877774	1.686947	-0.633997	1.210004
Trial1	1	1	noBlindfold	clockwise	practice	Guided	1	-0.5	-0.5	30.42679	-0.19873	-1.45027	-1.2993	0.854192143497948	1.663527	-0.439257	1.410555
Trial1	1	1	noBlindfold	clockwise	practice	Guided	1	-0.5	-0.5	30.44679	-0.1787	-1.45022	-1.29929	0.861451270576555	1.752598	-0.337586	1.408855
Trial1	1	1	noBlindfold	clockwise	practice	Guided	1	-0.5	-0.5	30.4668	-0.15698	-1.45017	-1.2993	0.869794989758281	1.641454	-0.269788	1.369886
Trial1	1	1	noBlindfold	clockwise	practice	Guided	1	-0.5	-0.5	30.48679	-0.13561	-1.45014	-1.29929	0.878433078964722	1.421906	-0.147003	1.411484
Trial1	1	1	noBlindfold	clockwise	practice	Guided	1	-0.5	-0.5	30.50679	-0.11213	-1.45009	-1.29916	0.888312922022509	1.177882	-0.045403	1.542519
Trial1	1	1	noBlindfold	clockwise	practice	Guided	1	-0.5	-0.5	30.52679	-0.064538	-1.44999	-1.29906	0.910013194752259	0.712619	0.039237	1.900166
Trial1	1	1	noBlindfold	clockwise	practice	Guided	1	-0.5	-0.5	30.5468	-0.041646	-1.44998	-1.29899	0.921126175263005	0.609756	0.064619	2.050797
Trial1	1	1	noBlindfold	clockwise	practice	Guided	1	-0.5	-0.5	30.56679	-0.017397	-1.44997	-1.29896	0.933403819624478	0.577574	0.073063	2.09934
Trial1	1	1	noBlindfold	clockwise	practice	Guided	1	-0.5	-0.5	30.58679	0.0067337	-1.44996	-1.29897	0.946114199399568	0.596217	0.068811	2.033619
Trial1	1	1	noBlindfold	clockwise	practice	Guided	1	-0.5	-0.5	30.6068	0.030807	-1.44996	-1.29908	0.95931472911952	0.746927	0.157649	1.926627
Trial1	1	1	noBlindfold	clockwise	practice	Guided	1	-0.5	-0.5	30.62679	0.077087	-1.4499	-1.29911	0.985700910792481	0.910326	0.242175	1.768623
Trial1	1	1	noBlindfold	clockwise	practice	Guided	1	-0.5	-0.5	30.64679	0.10157	-1.44988	-1.29912	1.00023964735943	0.934005	0.237872	1.78055
Trial1	1	1	noBlindfold	clockwise	practice	Guided	1	-0.5	-0.5	30.66679	0.12554	-1.44987	-1.2991	1.01482075842373	0.931747	0.305507	1.804958
Trial1	1	1	noBlindfold	clockwise	practice	Guided	1	-0.5	-0.5	30.6868	0.15047	-1.44985	-1.29906	1.03034367488137	0.940562	0.318115	1.884807
Trial1	1	1	noBlindfold	clockwise	practice	Guided	1	-0.5	-0.5	30.70679	0.17411	-1.44985	-1.29887	1.04528345952748	0.901532	0.326498	2.013873
Trial1	1	1	noBlindfold	clockwise	practice	Guided	1	-0.5	-0.5	30.72679	0.22473	-1.44987	-1.2988	1.07857081332069	0.818875	0.250181	2.433357
Trial1	1	1	noBlindfold	clockwise	practice	Guided	1	-0.5	-0.5	30.7468	0.24936	-1.44988	-1.29876	1.095243365718	0.662064	0.334741	2.413639
Trial1	1	1	noBlindfold	clockwise	practice	Guided	1	-0.5	-0.5	30.7668	0.27757	-1.44985	-1.29873	1.11471277327024	0.477314	0.343099	2.586289
Trial1	1	1	noBlindfold	clockwise	practice	Guided	1	-0.5	-0.5	30.78679	0.29884	-1.44982	-1.29853	1.12951115833745	0.321109	0.482646	2.598088
Trial1	1	1	noBlindfold	clockwise	practice	Guided	1	-0.5	-0.5	30.80679	0.30774	-1.4498	-1.2945	1.13299336370787	2.587033	0.448775	2.542916
Trial1	1	1	noBlindfold	clockwise	practice	Guided	1	-0.5	-0.5	30.8268	0.30296	-1.4499	-1.29081	1.12699832019643	6.860125	0.211691	1.260348
Trial1	1	1	noBlindfold	clockwise	practice	Guided	1	-0.5	-0.5	30.84679	0.3031	-1.44992	-1.2878	1.12498824427833	7.200511	-0.029558	0.2618
Trial1	1	1	noBlindfold	clockwise	practice	Guided	1	-0.5	-0.5	30.86679	0.30341	-1.45	-1.28561	1.12367736264606	6.824035	0.02547	-0.300363
Trial1	1	1	noBlindfold	clockwise	practice	Guided	1	-0.5	-0.5	30.8868	0.30338	-1.44994	-1.28426	1.12271245041372	6.018224	0.854857	-0.231476
Trial1	1	1	noBlindfold	clockwise	practice	Guided	1	-0.5	-0.5	30.9068	0.30306	-1.44967	-1.28129	1.12041041803032	5.216941	1.16801	0.599089
Trial1	1	1	noBlindfold	clockwise	practice	Guided	1	-0.5	-0.5	30.92679	0.30247	-1.44954	-1.27813	1.11778544220477	4.839894	0.677122	2.226584
Trial1	1	1	noBlindfold	clockwise	practice	Guided	1	-0.5	-0.5	30.94679	0.30242	-1.44965	-1.27326	1.11436478065497	4.919862	0.49515	2.615575
Trial1	1	1	noBlindfold	clockwise	practice	Guided	1	-0.5	-0.5	30.9668	0.30244	-1.44974	-1.26625	1.10952648378373	4.755816	0.329991	2.794953
Trial1	1	1	noBlindfold	clockwise	practice	Guided	1	-0.5	-0.5	30.98679	0.30236	-1.44982	-1.25737	1.10335437473973	4.353762	0.325672	2.893277
Trial1	1	1	noBlindfold	clockwise	practice	Guided	1	-0.5	-0.5	31.00679	0.30222	-1.44984	-1.23288	1.08658641819194	4.243944	0.295962	3.120781
Trial1	1	1	noBlindfold	clockwise	practice	Guided	1	-0.5	-0.5	31.02679	0.30214	-1.45008	-1.21646	1.0755201031053	4.537337	-0.757748	3.672123
Trial1	1	1	noBlindfold	clockwise	practice	Guided	1	-0.5	-0.5	31.0468	0.30225	-1.4504	-1.19823	1.06354606448001	4.803887	-1.455995	3.667076
Trial1	1	1	noBlindfold	clockwise	practice	Guided	1	-0.5	-0.5	31.06679	0.30239	-1.45072	-1.17758	1.05021158906752	5.154816	-2.07807	3.369178
Trial1	1	1	noBlindfold	clockwise	practice	Guided	1	-0.5	-0.5	31.08679	0.30256	-1.45104	-1.15631	1.03674747299683	5.43936	-2.416614	3.039057
Trial1	1	1	noBlindfold	clockwise	practice	Guided	1	-0.5	-0.5	31.1068	0.30269	-1.45117	-1.11144	1.00904412159377	5.495163	-2.285428	2.415313
Trial1	1	1	noBlindfold	clockwise	practice	Guided	1	-0.5	-0.5	31.12679	0.30273	-1.45113	-1.08902	0.995650551161967	5.248965	-2.023056	1.6226
Trial1	1	1	noBlindfold	clockwise	practice	Guided	1	-0.5	-0.5	31.14679	0.30267	-1.45102	-1.06631	0.982337112536842	5.22551	-1.743758	1.770517
Trial1	1	1	noBlindfold	clockwise	practice	Guided	1	-0.5	-0.5	31.16679	0.30257	-1.45086	-1.04338	0.969216399887226	4.950723	-1.282491	1.410438
Trial1	1	1	noBlindfold	clockwise	practice	Guided	1	-0.5	-0.5	31.1868	0.30247	-1.45072	-1.01967	0.956041326272691	4.824919	-1.536399	1.40001
Trial1	1	1	noBlindfold	clockwise	practice	Guided	1	-0.5	-0.5	31.20679	0.30242	-1.45072	-0.97264	0.931271383418608	4.807298	-1.637963	1.339363
Trial1	1	1	noBlindfold	clockwise	practice	Guided	1	-0.5	-0.5	31.22679	0.30233	-1.45091	-0.94901	0.919425582444068	4.530219	-1.65489	1.858122
Trial1	1	1	noBlindfold	clockwise	practice	Guided	1	-0.5	-0.5	31.2468	0.30226	-1.45087	-0.9252	0.907973626159527	4.501876	-1.790307	1.726196
Trial1	1	1	noBlindfold	clockwise	practice	Guided	1	-0.5	-0.5	31.2668	0.30221	-1.45084	-0.90133	0.896998691961094	4.310038	-1.760685	1.370415
Trial1	1	1	noBlindfold	clockwise	practice	Guided	1	-0.5	-0.5	31.28679	0.30216	-1.45087	-0.87638	0.88607140608575	4.161272	-1.731062	1.708598
Trial1	1	1	noBlindfold	clockwise	practice	Guided	1	-0.5	-0.5	31.30679	0.3021	-1.45085	-0.8231	0.86473001889548	4.044342	-1.570254	2.478976
Trial1	1	1	noBlindfold	clockwise	practice	Guided	1	-0.5	-0.5	31.3268	0.30196	-1.45082	-0.79634	0.85496038044395	3.926244	-2.023056	2.555744
Trial1	1	1	noBlindfold	clockwise	practice	Guided	1	-0.5	-0.5	31.34679	0.30194	-1.45096	-0.76778	0.845466667414375	3.926104	-2.145779	2.539343
Trial1	1	1	noBlindfold	clockwise	practice	Guided	1	-0.5	-0.5	31.36679	0.30192	-1.45107	-0.73821	0.836552267323661	3.6961	-1.997666	2.745846
Trial1	1	1	noBlindfold	clockwise	practice	Guided	1	-0.5	-0.5	31.3868	0.30189	-1.45102	-0.70687	0.8281441915897	3.833544	-1.65489	2.350289
Trial1	1	1	noBlindfold	clockwise	practice	Guided	1	-0.5	-0.5	31.4068	0.3019	-1.45093	-0.6443	0.814779782752341	4.066255	-2.133083	1.938186
Trial1	1	1	noBlindfold	clockwise	practice	Guided	1	-0.5	-0.5	31.42679	0.30197	-1.45092	-0.61105	0.809622130155144	3.780171	-1.48985	2.062553
Trial1	1	1	noBlindfold	clockwise	practice	Guided	1	-0.5	-0.5	31.44679	0.30194	-1.45084	-0.57825	0.80574860546825	3.921746	-1.946884	2.019427
Trial1	1	1	noBlindfold	clockwise	practice	Guided	1	-0.5	-0.5	31.4668	0.30193	-1.45091	-0.545	0.803191564814216	3.786367	-2.234646	2.094166
Trial1	1	1	noBlindfold	clockwise	practice	Guided	1	-0.5	-0.5	31.48679	0.30189	-1.45098	-0.51034	0.801956677266758	3.556711	-1.549095	1.830211
Trial1	1	1	noBlindfold	clockwise	practice	Guided	2	-0.5	-0.5	0	-0.54674	-1.45192	-1.30079	0.802152956592612	-0.064217	-4.058608	-1.830432
Trial1	1	1	noBlindfold	clockwise	practice	Guided	2	-0.5	-0.5	0.01341248	-0.54675	-1.45192	-1.3008	0.802163417681217	-0.145473	-3.948581	-1.781921
Trial1	1	1	noBlindfold	clockwise	practice	Guided	2	-0.5	-0.5	0.03341675	-0.54677	-1.45191	-1.3008	0.802164581636189	-0.145606	-3.902031	-1.726744
Trial1	1	1	noBlindfold	clockwise	practice	Guided	2	-0.5	-0.5	0.05342102	-0.54678	-1.45191	-1.30081	0.802175162075903	-0.152341	-3.821627	-1.760189
Trial1	1	1	noBlindfold	clockwise	practice	Guided	2	-0.5	-0.5	0.07341003	-0.54678	-1.45191	-1.3008	0.802165165537415	-0.131259	-3.745454	-1.592021
Trial1	1	1	noBlindfold	clockwise	practice	Guided	2	-0.5	-0.5	0.09341431	-0.54679	-1.4519	-1.3008	0.802165749563218	-0.036023	-3.626964	-1.510026
Trial1	1	1	noBlindfold	clockwise	practice	Guided	2	-0.5	-0.5	0.1134186	-0.54679	-1.4519	-1.3008	0.802165749563218	-0.012935	-3.580414	-1.541458
Trial1	1	1	noBlindfold	clockwise	practice	Guided	2	-0.5	-0.5	0.1334229	-0.54679	-1.45189	-1.3008	0.802165749563218	-0.0030281	-3.559255	-1.635558
Trial1	1	1	noBlindfold	clockwise	practice	Guided	2	-0.5	-0.5	0.1534119	-0.54679	-1.45187	-1.3008	0.802165749563218	0.014129	-3.466156	-1.632597
Trial1	1	1	noBlindfold	clockwise	practice	Guided	2	-0.5	-0.5	0.1734161	-0.54679	-1.45184	-1.3008	0.802165749563218	0.0066024	-3.428069	-1.659926
Trial1	1	1	noBlindfold	clockwise	practice	Guided	2	-0.5	-0.5	0.1934204	-0.54679	-1.4518	-1.3008	0.802165749563218	-0.085642	-3.419606	-1.645173
Trial1	1	1	noBlindfold	clockwise	practice	Guided	2	-0.5	-0.5	0.2134247	-0.54679	-1.4518	-1.30081	0.802175746094428	-0.101775	-3.436533	-1.649393
Trial1	1	1	noBlindfold	clockwise	practice	Guided	2	-0.5	-0.5	0.2334137	-0.5468	-1.45179	-1.30081	0.802176330237527	-0.156628	-3.398447	-1.645291
Trial1	1	1	noBlindfold	clockwise	practice	Guided	2	-0.5	-0.5	0.253418	-0.5468	-1.45178	-1.30081	0.802176330237527	-0.14723	-3.377288	-1.633263
Trial1	1	1	noBlindfold	clockwise	practice	Guided	2	-0.5	-0.5	0.2734222	-0.54681	-1.45176	-1.30081	0.802176911027048	-0.144393	-3.301115	-1.595283
Trial1	1	1	noBlindfold	clockwise	practice	Guided	2	-0.5	-0.5	0.2934113	-0.54681	-1.45174	-1.30081	0.802176911027048	-0.135637	-3.292652	-1.599187
Trial1	1	1	noBlindfold	clockwise	practice	Guided	2	-0.5	-0.5	0.3134155	-0.54682	-1.45173	-1.30081	0.802177498897447	-0.116744	-3.237638	-1.622812
Trial1	1	1	noBlindfold	clockwise	practice	Guided	2	-0.5	-0.5	0.3334198	-0.54682	-1.45172	-1.30081	0.802177498897447	-0.13899	-3.229175	-1.69329
Trial1	1	1	noBlindfold	clockwise	practice	Guided	2	-0.5	-0.5	0.3534241	-0.54682	-1.45171	-1.30081	0.802177498897447	-0.157245	-3.224943	-1.653732
Trial1	1	1	noBlindfold	clockwise	practice	Guided	2	-0.5	-0.5	0.3734131	-0.54683	-1.4517	-1.30081	0.802178079934633	-0.13751	-3.296884	-1.623444
Trial1	1	1	noBlindfold	clockwise	practice	Guided	2	-0.5	-0.5	0.3934174	-0.54684	-1.45169	-1.30081	0.802178661094914	-0.144367	-3.322274	-1.595285
Trial1	1	1	noBlindfold	clockwise	practice	Guided	2	-0.5	-0.5	0.4134216	-0.54684	-1.45169	-1.30081	0.802178661094914	-0.103109	-3.237638	-1.611101
Trial1	1	1	noBlindfold	clockwise	practice	Guided	2	-0.5	-0.5	0.4334106	-0.54684	-1.45168	-1.30081	0.802178661094914	-0.128432	-3.182625	-1.609207
Trial1	1	1	noBlindfold	clockwise	practice	Guided	2	-0.5	-0.5	0.4534149	-0.54684	-1.45167	-1.30081	0.802178661094914	-0.117983	-3.136075	-1.639694
Trial1	1	1	noBlindfold	clockwise	practice	Guided	2	-0.5	-0.5	0.4734192	-0.54685	-1.45166	-1.30081	0.802179249340512	-0.146577	-3.174161	-1.624825
Trial1	1	1	noBlindfold	clockwise	practice	Guided	2	-0.5	-0.5	0.4934235	-0.54685	-1.45165	-1.30081	0.802179249340512	-0.151422	-3.12338	-1.632949
Trial1	1	1	noBlindfold	clockwise	practice	Guided	2	-0.5	-0.5	0.5134125	-0.54686	-1.45164	-1.30081	0.802179830748456	-0.137492	-3.148771	-1.617017
Trial1	1	1	noBlindfold	clockwise	practice	Guided	2	-0.5	-0.5	0.5334167	-0.54686	-1.45164	-1.30081	0.802179830748456	-0.132002	-3.102221	-1.600453
Trial1	1	1	noBlindfold	clockwise	practice	Guided	2	-0.5	-0.5	0.553421	-0.54686	-1.45163	-1.30081	0.802179830748456	-0.089486	-3.153002	-1.599388
Trial1	1	1	noBlindfold	clockwise	practice	Guided	2	-0.5	-0.5	0.57341	-0.54687	-1.45162	-1.30081	0.802180415762086	-0.052167	-3.161466	-1.610666
Trial1	1	1	noBlindfold	clockwise	practice	Guided	2	-0.5	-0.5	0.5934143	-0.54687	-1.45162	-1.30081	0.802180415762086	-0.031723	-3.161466	-1.620682
Trial1	1	1	noBlindfold	clockwise	practice	Guided	2	-0.5	-0.5	0.6134186	-0.54687	-1.45162	-1.30081	0.802180415762086	-0.055489	-3.144539	-1.594414
Trial1	1	1	noBlindfold	clockwise	practice	Guided	2	-0.5	-0.5	0.6334229	-0.54687	-1.45161	-1.3008	0.802170419289069	-0.04719	-3.174161	-1.543141
Trial1	1	1	noBlindfold	clockwise	practice	Guided	2	-0.5	-0.5	0.6534119	-0.54687	-1.45161	-1.3008	0.802170419289069	-0.061564	-3.186857	-1.508117
Trial1	1	1	noBlindfold	clockwise	practice	Guided	2	-0.5	-0.5	0.6734161	-0.54687	-1.45161	-1.30079	0.802160541822102	-0.080477	-3.148771	-1.476997
Trial1	1	1	noBlindfold	clockwise	practice	Guided	2	-0.5	-0.5	0.6934204	-0.54688	-1.4516	-1.30079	0.802161126974801	-0.077095	-3.102221	-1.545148
Trial1	1	1	noBlindfold	clockwise	practice	Guided	2	-0.5	-0.5	0.7134247	-0.54688	-1.4516	-1.30079	0.802161126974801	-0.085229	-3.114916	-1.540296
Trial1	1	1	noBlindfold	clockwise	practice	Guided	2	-0.5	-0.5	0.7334137	-0.54688	-1.4516	-1.30079	0.802161126974801	-0.073211	-3.127612	-1.550313
Trial1	1	1	noBlindfold	clockwise	practice	Guided	2	-0.5	-0.5	0.753418	-0.54688	-1.4516	-1.30078	0.802151130509925	-0.102774	-3.140307	-1.529527
Trial1	1	1	noBlindfold	clockwise	practice	Guided	2	-0.5	-0.5	0.7734222	-0.54689	-1.45159	-1.30078	0.802151715794494	-0.158502	-3.119148	-1.451791
Trial1	1	1	noBlindfold	clockwise	practice	Guided	2	-0.5	-0.5	0.7934113	-0.54689	-1.45159	-1.30078	0.802151715794494	-0.125052	-3.114916	-1.448202
Trial1	1	1	noBlindfold	clockwise	practice	Guided	2	-0.5	-0.5	0.8134155	-0.54689	-1.45159	-1.30077	0.802141719337338	-0.120512	-3.12338	-1.444298
Trial1	1	1	noBlindfold	clockwise	practice	Guided	2	-0.5	-0.5	0.8334198	-0.5469	-1.45159	-1.30077	0.802142301268788	-0.097514	-3.148771	-1.420556
Trial1	1	1	noBlindfold	clockwise	practice	Guided	2	-0.5	-0.5	0.8534241	-0.5469	-1.45158	-1.30076	0.802132304819312	-0.087695	-3.110684	-1.458221
Trial1	1	1	noBlindfold	clockwise	practice	Guided	2	-0.5	-0.5	0.8734131	-0.5469	-1.45158	-1.30076	0.802132304819312	-0.092871	-3.136075	-1.473405
Trial1	1	1	noBlindfold	clockwise	practice	Guided	2	-0.5	-0.5	0.8934174	-0.54691	-1.45158	-1.30076	0.802132893852661	-0.081047	-3.229175	-1.540609
Trial1	1	1	noBlindfold	clockwise	practice	Guided	2	-0.5	-0.5	0.9134216	-0.54691	-1.45158	-1.30076	0.802132893852661	-0.057952	-3.19532	-1.572042
Trial1	1	1	noBlindfold	clockwise	practice	Guided	2	-0.5	-0.5	0.9334106	-0.54691	-1.45159	-1.30077	0.802142890294796	-0.036241	-3.246102	-1.565178
Trial1	1	1	noBlindfold	clockwise	practice	Guided	2	-0.5	-0.5	0.9534149	-0.54691	-1.45159	-1.30077	0.802142890294796	0.017332	-3.174161	-1.586159
Trial1	1	1	noBlindfold	clockwise	practice	Guided	2	-0.5	-0.5	0.9734192	-0.54691	-1.45159	-1.30077	0.802142890294796	0.0082004	-3.157234	-1.584892
Trial1	1	1	noBlindfold	clockwise	practice	Guided	2	-0.5	-0.5	0.9934235	-0.54691	-1.45159	-1.30077	0.802142890294796	-0.031186	-3.178393	-1.552825
Trial1	1	1	noBlindfold	clockwise	practice	Guided	2	-0.5	-0.5	1.013412	-0.54691	-1.45159	-1.30077	0.802142890294796	-0.071194	-3.178393	-1.520128
Trial1	1	1	noBlindfold	clockwise	practice	Guided	2	-0.5	-0.5	1.033417	-0.54691	-1.45159	-1.30077	0.802142890294796	-0.107486	-3.157234	-1.551363
Trial1	1	1	noBlindfold	clockwise	practice	Guided	2	-0.5	-0.5	1.053421	-0.54692	-1.45158	-1.30076	0.802133476039038	-0.145582	-3.051439	-1.49102
Trial1	1	1	noBlindfold	clockwise	practice	Guided	2	-0.5	-0.5	1.07341	-0.54692	-1.45157	-1.30076	0.802133476039038	-0.136925	-2.920253	-1.434583
Trial1	1	1	noBlindfold	clockwise	practice	Guided	2	-0.5	-0.5	1.093414	-0.54693	-1.45155	-1.30075	0.802123942916237	-0.189562	-2.810227	-1.400941
Trial1	1	1	noBlindfold	clockwise	practice	Guided	2	-0.5	-0.5	1.113419	-0.54694	-1.45149	-1.30074	0.802114654917807	-0.192933	-2.666345	-1.332792
Trial1	1	1	noBlindfold	clockwise	practice	Guided	2	-0.5	-0.5	1.133423	-0.54695	-1.45143	-1.30074	0.802115237489478	-0.236054	-2.598637	-1.342298
Trial1	1	1	noBlindfold	clockwise	practice	Guided	2	-0.5	-0.5	1.153412	-0.54696	-1.45139	-1.30072	0.802095830865385	-0.202273	-2.573246	-1.344823
Trial1	1	1	noBlindfold	clockwise	practice	Guided	2	-0.5	-0.5	1.173416	-0.54697	-1.45135	-1.30072	0.802096417188914	-0.26878	-2.492842	-1.327116
Trial1	1	1	noBlindfold	clockwise	practice	Guided	2	-0.5	-0.5	1.19342	-0.54699	-1.45132	-1.30071	0.802087590336162	-0.30786	-2.420901	-1.396335
Trial1	1	1	noBlindfold	clockwise	practice	Guided	2	-0.5	-0.5	1.213425	-0.547	-1.45129	-1.30071	0.802088177040011	-0.353819	-2.357424	-1.270802
Trial1	1	1	noBlindfold	clockwise	practice	Guided	2	-0.5	-0.5	1.233414	-0.54702	-1.45125	-1.30069	0.802069473613303	-0.3679	-2.226238	-1.196226
Trial1	1	1	noBlindfold	clockwise	practice	Guided	2	-0.5	-0.5	1.253418	-0.54704	-1.4512	-1.30067	0.802050655233388	-0.462661	-2.158529	-1.142868
Trial1	1	1	noBlindfold	clockwise	practice	Guided	2	-0.5	-0.5	1.273422	-0.54708	-1.4511	-1.30065	0.802032890272218	-0.626209	-2.069662	-1.062732
Trial1	1	1	noBlindfold	clockwise	practice	Guided	2	-0.5	-0.5	1.293411	-0.54713	-1.45105	-1.30062	0.802005957529145	-0.566819	-1.874999	-1.062923
Trial1	1	1	noBlindfold	clockwise	practice	Guided	2	-0.5	-0.5	1.313416	-0.54719	-1.45098	-1.30059	0.801979617272146	-0.571787	-1.726886	-0.9607
Trial1	1	1	noBlindfold	clockwise	practice	Guided	2	-0.5	-0.5	1.33342	-0.54727	-1.4509	-1.30053	0.80192435095876	-0.55945	-1.456051	-0.910695
Trial1	1	1	noBlindfold	clockwise	practice	Guided	2	-0.5	-0.5	1.353424	-0.54743	-1.45079	-1.30047	0.801873820631036	-0.482876	-1.367183	-0.852758
Trial1	1	1	noBlindfold	clockwise	practice	Guided	2	-0.5	-0.5	1.373413	-0.54777	-1.45074	-1.30047	0.801894005745406	-0.387548	-1.540687	-0.88819
Trial1	1	1	noBlindfold	clockwise	practice	Guided	2	-0.5	-0.5	1.393417	-0.54781	-1.45075	-1.30047	0.80189638928423	-0.337037	-1.498369	-0.94854
Trial1	1	1	noBlindfold	clockwise	practice	Guided	2	-0.5	-0.5	1.413422	-0.54782	-1.45075	-1.30047	0.801896982813679	-0.3012	-1.561846	-0.980931
Trial1	1	1	noBlindfold	clockwise	practice	Guided	2	-0.5	-0.5	1.433411	-0.54783	-1.45075	-1.30047	0.801897580021423	-0.279093	-1.574541	-0.971753
Trial1	1	1	noBlindfold	clockwise	practice	Guided	2	-0.5	-0.5	1.453415	-0.54784	-1.45076	-1.30047	0.801898177353766	-0.237156	-1.570309	-0.99507
Trial1	1	1	noBlindfold	clockwise	practice	Guided	2	-0.5	-0.5	1.473419	-0.54785	-1.45076	-1.30047	0.801898774810707	-0.189825	-1.591468	-0.912889
Trial1	1	1	noBlindfold	clockwise	practice	Guided	2	-0.5	-0.5	1.493423	-0.54786	-1.45076	-1.30047	0.801899372392246	-0.173342	-1.574541	-0.8632
Trial1	1	1	noBlindfold	clockwise	practice	Guided	2	-0.5	-0.5	1.513412	-0.54786	-1.45076	-1.30046	0.801889495659522	-0.175316	-1.511064	-0.833347
Trial1	1	1	noBlindfold	clockwise	practice	Guided	2	-0.5	-0.5	1.533417	-0.54787	-1.45076	-1.30046	0.801890089814833	-0.224022	-1.439123	-0.821432
Trial1	1	1	noBlindfold	clockwise	practice	Guided	2	-0.5	-0.5	1.553421	-0.54787	-1.45076	-1.30045	0.801880094093178	-0.247082	-1.443355	-0.772802
Trial1	1	1	noBlindfold	clockwise	practice	Guided	2	-0.5	-0.5	1.57341	-0.54789	-1.45075	-1.30044	0.80187129420109	-0.264483	-1.489905	-0.779986
Trial1	1	1	noBlindfold	clockwise	practice	Guided	2	-0.5	-0.5	1.593414	-0.5479	-1.45075	-1.30044	0.801871892302552	-0.280038	-1.54915	-0.761846
Trial1	1	1	noBlindfold	clockwise	practice	Guided	2	-0.5	-0.5	1.613419	-0.54791	-1.45075	-1.30044	0.801872486967378	-0.245477	-1.604164	-0.811116
Trial1	1	1	noBlindfold	clockwise	practice	Guided	2	-0.5	-0.5	1.633423	-0.54792	-1.45076	-1.30044	0.8018730853173	-0.231706	-1.638018	-0.854584
Trial1	1	1	noBlindfold	clockwise	practice	Guided	2	-0.5	-0.5	1.653412	-0.54793	-1.45077	-1.30044	0.801873683791823	-0.241991	-1.591468	-0.862395
Trial1	1	1	noBlindfold	clockwise	practice	Guided	2	-0.5	-0.5	1.673416	-0.54794	-1.45077	-1.30044	0.801874282390945	-0.2802	-1.523759	-0.880654
Trial1	1	1	noBlindfold	clockwise	practice	Guided	2	-0.5	-0.5	1.69342	-0.54795	-1.45078	-1.30044	0.801874881114668	-0.268121	-1.5957	-0.890047
Trial1	1	1	noBlindfold	clockwise	practice	Guided	2	-0.5	-0.5	1.713425	-0.54796	-1.45078	-1.30044	0.801875476398048	-0.231781	-1.612627	-0.858821
Trial1	1	1	noBlindfold	clockwise	practice	Guided	2	-0.5	-0.5	1.733414	-0.54797	-1.45078	-1.30044	0.801876075370228	-0.257048	-1.574541	-0.856927
Trial1	1	1	noBlindfold	clockwise	practice	Guided	2	-0.5	-0.5	1.753418	-0.54797	-1.45078	-1.30044	0.801876075370228	-0.232312	-1.536455	-0.878345
Trial1	1	1	noBlindfold	clockwise	practice	Guided	2	-0.5	-0.5	1.773422	-0.54799	-1.45078	-1.30043	0.801867397052674	-0.259537	-1.536455	-0.830984
Trial1	1	1	noBlindfold	clockwise	practice	Guided	2	-0.5	-0.5	1.793411	-0.548	-1.45078	-1.30043	0.801867992838084	-0.240393	-1.583005	-0.80725
Trial1	1	1	noBlindfold	clockwise	practice	Guided	2	-0.5	-0.5	1.813416	-0.548	-1.45078	-1.30043	0.801867992838084	-0.228949	-1.578773	-0.825082
Trial1	1	1	noBlindfold	clockwise	practice	Guided	2	-0.5	-0.5	1.83342	-0.54801	-1.45078	-1.30043	0.8018685923153	-0.254224	-1.64225	-0.854625
Trial1	1	1	noBlindfold	clockwise	practice	Guided	2	-0.5	-0.5	1.853424	-0.54802	-1.45078	-1.30043	0.801869191917115	-0.230756	-1.599932	-0.850408
Trial1	1	1	noBlindfold	clockwise	practice	Guided	2	-0.5	-0.5	1.873413	-0.54803	-1.45079	-1.30043	0.80186979164353	-0.233513	-1.629554	-0.888079
Trial1	1	1	noBlindfold	clockwise	practice	Guided	2	-0.5	-0.5	1.893417	-0.54804	-1.45079	-1.30043	0.801870391494543	-0.255193	-1.604164	-0.895256
Trial1	1	1	noBlindfold	clockwise	practice	Guided	2	-0.5	-0.5	1.913422	-0.54805	-1.45079	-1.30044	0.801880864489986	-0.280458	-1.599932	-0.893362
Trial1	1	1	noBlindfold	clockwise	practice	Guided	2	-0.5	-0.5	1.933411	-0.54806	-1.4508	-1.30044	0.801881464582064	-0.284198	-1.663409	-0.944006
Trial1	1	1	noBlindfold	clockwise	practice	Guided	2	-0.5	-0.5	1.953415	-0.54807	-1.45081	-1.30044	0.801882064798737	-0.26821	-1.697263	-0.957935
Trial1	1	1	noBlindfold	clockwise	practice	Guided	2	-0.5	-0.5	1.973419	-0.54808	-1.45081	-1.30045	0.801892657130786	-0.300539	-1.684568	-0.993705
Trial1	1	1	noBlindfold	clockwise	practice	Guided	2	-0.5	-0.5	1.993423	-0.5481	-1.45082	-1.30046	0.801903853720745	-0.277319	-1.633786	-1.02515
Trial1	1	1	noBlindfold	clockwise	practice	Guided	2	-0.5	-0.5	2.013412	-0.54811	-1.45082	-1.30046	0.801904454420085	-0.325889	-1.667641	-1.046362
Trial1	1	1	noBlindfold	clockwise	practice	Guided	2	-0.5	-0.5	2.033417	-0.54812	-1.45082	-1.30047	0.801914931785102	-0.391958	-1.667641	-1.084455
Trial1	1	1	noBlindfold	clockwise	practice	Guided	2	-0.5	-0.5	2.053421	-0.54814	-1.45082	-1.30049	0.801936240250685	-0.431428	-1.64225	-1.123815
Trial1	1	1	noBlindfold	clockwise	practice	Guided	2	-0.5	-0.5	2.07341	-0.54818	-1.45081	-1.3005	0.80194863760716	-0.529759	-1.527991	-1.180483
Trial1	1	1	noBlindfold	clockwise	practice	Guided	2	-0.5	-0.5	2.093414	-0.54823	-1.45079	-1.30053	0.801981510964149	-0.552008	-1.460282	-1.186081
Trial1	1	1	noBlindfold	clockwise	practice	Guided	2	-0.5	-0.5	2.113419	-0.54835	-1.45076	-1.30056	0.802018721678239	-0.626224	-1.443355	-1.215402
Trial1	1	1	noBlindfold	clockwise	practice	Guided	2	-0.5	-0.5	2.133423	-0.54858	-1.45073	-1.30058	0.802052611423829	-0.666575	-1.405269	-1.186889
Trial1	1	1	noBlindfold	clockwise	practice	Guided	2	-0.5	-0.5	2.153412	-0.54899	-1.4507	-1.30057	0.802067555716992	-0.748429	-1.316401	-1.201915
Trial1	1	1	noBlindfold	clockwise	practice	Guided	2	-0.5	-0.5	2.173416	-0.55069	-1.4506	-1.30055	0.802153197631222	-1.024839	-1.049798	-1.091746
Trial1	1	1	noBlindfold	clockwise	practice	Guided	2	-0.5	-0.5	2.19342	-0.55229	-1.45053	-1.30053	0.802235911812867	-1.195907	-0.939771	-1.048833
Trial1	1	1	noBlindfold	clockwise	practice	Guided	2	-0.5	-0.5	2.213425	-0.55469	-1.45047	-1.30053	0.802395917383548	-1.344992	-0.812817	-1.049755
Trial1	1	1	noBlindfold	clockwise	practice	Guided	2	-0.5	-0.5	2.233414	-0.55792	-1.45042	-1.30053	0.802622536277701	-1.489029	-0.774731	-1.038016
Trial1	1	1	noBlindfold	clockwise	practice	Guided	2	-0.5	-0.5	2.253418	-0.56213	-1.45039	-1.30044	0.802847590368434	-1.582857	-0.736645	-0.97887
Trial1	1	1	noBlindfold	clockwise	practice	Guided	2	-0.5	-0.5	2.273422	-0.57416	-1.45032	-1.30038	0.80380833128968	-1.912238	-0.525055	-0.716444
Trial1	1	1	noBlindfold	clockwise	practice	Guided	2	-0.5	-0.5	2.293411	-0.58209	-1.45026	-1.30034	0.804538859670968	-2.011981	-0.355684	-0.702138
Trial1	1	1	noBlindfold	clockwise	practice	Guided	2	-0.5	-0.5	2.313416	-0.59182	-1.45018	-1.30034	0.805589801193922	-2.093474	-0.2625	-0.671035
Trial1	1	1	noBlindfold	clockwise	practice	Guided	2	-0.5	-0.5	2.33342	-0.60287	-1.45014	-1.30038	0.806963670290985	-2.109753	-0.215881	-0.7979
Trial1	1	1	noBlindfold	clockwise	practice	Guided	2	-0.5	-0.5	2.353424	-0.61591	-1.45012	-1.30044	0.808788752563596	-2.150761	-0.266593	-0.85849
Trial1	1	1	noBlindfold	clockwise	practice	Guided	2	-0.5	-0.5	2.373413	-0.64533	-1.45013	-1.30043	0.813516497919158	-2.122719	-0.232599	-0.826434
Trial1	1	1	noBlindfold	clockwise	practice	Guided	2	-0.5	-0.5	2.393417	-0.66351	-1.45013	-1.3004	0.816930657129367	-2.103302	-0.219833	-0.771963
Trial1	1	1	noBlindfold	clockwise	practice	Guided	2	-0.5	-0.5	2.413422	-0.68151	-1.45013	-1.3004	0.820722888506946	-2.040958	-0.291702	-0.759734
Trial1	1	1	noBlindfold	clockwise	practice	Guided	2	-0.5	-0.5	2.433411	-0.70261	-1.45014	-1.30038	0.825626398181558	-1.814085	-0.3297	-0.75928
Trial1	1	1	noBlindfold	clockwise	practice	Guided	2	-0.5	-0.5	2.453415	-0.72369	-1.45017	-1.3004	0.831070045644392	-1.616074	-0.367683	-0.812596
Trial1	1	1	noBlindfold	clockwise	practice	Guided	2	-0.5	-0.5	2.473419	-0.76438	-1.45022	-1.3004	0.842933564583327	-1.397039	-0.469061	-0.801486
Trial1	1	1	noBlindfold	clockwise	practice	Guided	2	-0.5	-0.5	2.493423	-0.79204	-1.45026	-1.30042	0.85203263189286	-1.141636	-0.574827	-0.831294
Trial1	1	1	noBlindfold	clockwise	practice	Guided	2	-0.5	-0.5	2.513412	-0.8167	-1.45029	-1.30046	0.860833932607239	-0.968934	-0.625609	-0.909245
Trial1	1	1	noBlindfold	clockwise	practice	Guided	2	-0.5	-0.5	2.533417	-0.84168	-1.45033	-1.3005	0.87037093413665	-0.854594	-0.748331	-1.030561
Trial1	1	1	noBlindfold	clockwise	practice	Guided	2	-0.5	-0.5	2.553421	-0.86529	-1.45038	-1.30051	0.879916561868972	-0.708787	-0.803344	-1.073492
Trial1	1	1	noBlindfold	clockwise	practice	Guided	2	-0.5	-0.5	2.57341	-0.91438	-1.45041	-1.30049	0.901385084636663	-0.505875	-0.845662	-0.952725
Trial1	1	1	noBlindfold	clockwise	practice	Guided	2	-0.5	-0.5	2.593414	-0.93823	-1.45041	-1.30048	0.912586434367011	-0.385691	-0.799113	-0.988589
Trial1	1	1	noBlindfold	clockwise	practice	Guided	2	-0.5	-0.5	2.613419	-0.96176	-1.4504	-1.30049	0.924124752470946	-0.246121	-0.832967	-0.97437
Trial1	1	1	noBlindfold	clockwise	practice	Guided	2	-0.5	-0.5	2.633423	-0.98557	-1.45042	-1.30051	0.936266295649217	-0.148644	-0.964153	-1.019572
Trial1	1	1	noBlindfold	clockwise	practice	Guided	2	-0.5	-0.5	2.653412	-1.00882	-1.45047	-1.30055	0.948566353592031	-0.113155	-1.07418	-1.110001
Trial1	1	1	noBlindfold	clockwise	practice	Guided	2	-0.5	-0.5	2.673416	-1.05209	-1.45055	-1.30053	0.972446211229882	-0.186314	-1.09957	-1.041538
Trial1	1	1	noBlindfold	clockwise	practice	Guided	2	-0.5	-0.5	2.69342	-1.07286	-1.45055	-1.3005	0.984362173682728	-0.154882	-1.061484	-1.010055
Trial1	1	1	noBlindfold	clockwise	practice	Guided	2	-0.5	-0.5	2.713425	-1.09309	-1.45054	-1.30046	0.996238925800788	-0.134575	-1.014934	-0.914683
Trial1	1	1	noBlindfold	clockwise	practice	Guided	2	-0.5	-0.5	2.733414	-1.11336	-1.45051	-1.30042	1.00840606775058	-0.143039	-1.006471	-0.814903
Trial1	1	1	noBlindfold	clockwise	practice	Guided	2	-0.5	-0.5	2.753418	-1.13249	-1.4505	-1.30033	1.02008415140389	-0.041126	-1.031862	-0.698079
Trial1	1	1	noBlindfold	clockwise	practice	Guided	2	-0.5	-0.5	2.773422	-1.16956	-1.45053	-1.30033	1.04347442289941	-0.046618	-1.112266	-0.684663
Trial1	1	1	noBlindfold	clockwise	practice	Guided	2	-0.5	-0.5	2.793411	-1.18699	-1.45054	-1.30035	1.05475842493134	-0.173437	-1.129193	-0.689699
Trial1	1	1	noBlindfold	clockwise	practice	Guided	2	-0.5	-0.5	2.813416	-1.20394	-1.45055	-1.30038	1.06589854216464	-0.2939	-1.078411	-0.733845
Trial1	1	1	noBlindfold	clockwise	practice	Guided	2	-0.5	-0.5	2.83342	-1.2215	-1.45056	-1.30041	1.07759841971183	-0.283307	-1.120729	-0.830577
Trial1	1	1	noBlindfold	clockwise	practice	Guided	2	-0.5	-0.5	2.853424	-1.23767	-1.45057	-1.30043	1.08850604193318	-0.194644	-1.298465	-0.85816
Trial1	1	1	noBlindfold	clockwise	practice	Guided	2	-0.5	-0.5	2.873413	-1.25341	-1.45063	-1.3004	1.09921189517261	-0.062248	-1.349247	-0.880268
Trial1	1	1	noBlindfold	clockwise	practice	Guided	2	-0.5	-0.5	2.893417	-1.28369	-1.45068	-1.30035	1.12014732147305	-0.098822	-1.336551	-0.654954
Trial1	1	1	noBlindfold	clockwise	practice	Guided	2	-0.5	-0.5	2.913422	-1.29779	-1.45068	-1.30033	1.13004289827869	-0.16991	-1.361942	-0.589864
Trial1	1	1	noBlindfold	clockwise	practice	Guided	2	-0.5	-0.5	2.933411	-1.30459	-1.45067	-1.30032	1.1348467720769	-1.007824	-1.226524	-0.801487
Trial1	1	1	noBlindfold	clockwise	practice	Guided	2	-0.5	-0.5	2.953415	-1.30283	-1.45067	-1.29974	1.13319017677689	-2.551987	-1.116498	-0.092559
Trial1	1	1	noBlindfold	clockwise	practice	Guided	2	-0.5	-0.5	2.973419	-1.3014	-1.4503	-1.29873	1.13146432223642	-2.600447	0.436587	0.898985
Trial1	1	1	noBlindfold	clockwise	practice	Guided	2	-0.5	-0.5	2.993423	-1.30125	-1.44981	-1.29728	1.13033492691421	-1.892759	0.508509	1.052961
Trial1	1	1	noBlindfold	clockwise	practice	Guided	2	-0.5	-0.5	3.013412	-1.30096	-1.44975	-1.29534	1.12876163867657	-1.076986	-0.316737	0.709926
Trial1	1	1	noBlindfold	clockwise	practice	Guided	2	-0.5	-0.5	3.033417	-1.30059	-1.45018	-1.29364	1.12730159532261	-0.565827	-1.357736	0.128788
Trial1	1	1	noBlindfold	clockwise	practice	Guided	2	-0.5	-0.5	3.053421	-1.30032	-1.45068	-1.29255	1.12634257694463	-0.401201	-2.017896	-0.154101
Trial1	1	1	noBlindfold	clockwise	practice	Guided	2	-0.5	-0.5	3.07341	-1.30027	-1.45109	-1.29255	1.12630700186765	-0.943262	-1.97981	-0.108927
Trial1	1	1	noBlindfold	clockwise	practice	Guided	2	-0.5	-0.5	3.093414	-1.3003	-1.45101	-1.2925	1.12629328524859	-1.278701	-1.450835	0.131447
Trial1	1	1	noBlindfold	clockwise	practice	Guided	2	-0.5	-0.5	3.113419	-1.30042	-1.4508	-1.2923	1.12623777127085	-1.378778	-0.892238	0.369181
Trial1	1	1	noBlindfold	clockwise	practice	Guided	2	-0.5	-0.5	3.133423	-1.30055	-1.45055	-1.29177	1.12595736165668	-1.324866	-0.549462	0.647546
Trial1	1	1	noBlindfold	clockwise	practice	Guided	2	-0.5	-0.5	3.153412	-1.30063	-1.45036	-1.28932	1.12429284628124	-1.299316	-0.608707	0.824893
Trial1	1	1	noBlindfold	clockwise	practice	Guided	2	-0.5	-0.5	3.173416	-1.30066	-1.45037	-1.28752	1.12305133102924	-1.344169	-0.824529	0.800879
Trial1	1	1	noBlindfold	clockwise	practice	Guided	2	-0.5	-0.5	3.19342	-1.30069	-1.45041	-1.28523	1.12146813623387	-1.455733	-0.879542	0.908496
Trial1	1	1	noBlindfold	clockwise	practice	Guided	2	-0.5	-0.5	3.213425	-1.30073	-1.45043	-1.28239	1.11951007725843	-1.518033	-0.84992	1.102895
Trial1	1	1	noBlindfold	clockwise	practice	Guided	2	-0.5	-0.5	3.233414	-1.30076	-1.45042	-1.27857	1.11686515446386	-1.519732	-0.777979	1.381543
Trial1	1	1	noBlindfold	clockwise	practice	Guided	2	-0.5	-0.5	3.253418	-1.30076	-1.45039	-1.27374	1.11350353041975	-1.443693	-0.706038	1.614387
Trial1	1	1	noBlindfold	clockwise	practice	Guided	2	-0.5	-0.5	3.273422	-1.30072	-1.45037	-1.25969	1.10375779317079	-1.348509	-0.680648	1.881317
Trial1	1	1	noBlindfold	clockwise	practice	Guided	2	-0.5	-0.5	3.293411	-1.30062	-1.45034	-1.25049	1.09737299283399	-1.142329	-0.765284	2.188926
Trial1	1	1	noBlindfold	clockwise	practice	Guided	2	-0.5	-0.5	3.313416	-1.30058	-1.45037	-1.23985	1.09009470412295	-1.056134	-0.799138	2.139443
Trial1	1	1	noBlindfold	clockwise	practice	Guided	2	-0.5	-0.5	3.33342	-1.30055	-1.45042	-1.22795	1.08203116671703	-1.088436	-1.048814	1.956493
Trial1	1	1	noBlindfold	clockwise	practice	Guided	2	-0.5	-0.5	3.353424	-1.30052	-1.45053	-1.20057	1.06378122122082	-0.995765	-1.306954	1.918771
Trial1	1	1	noBlindfold	clockwise	practice	Guided	2	-0.5	-0.5	3.373413	-1.30049	-1.45066	-1.18549	1.05388843414926	-0.988026	-1.323881	1.931185
Trial1	1	1	noBlindfold	clockwise	practice	Guided	2	-0.5	-0.5	3.393417	-1.3005	-1.45065	-1.16877	1.04309805869484	-1.042144	-1.0869	1.93723
Trial1	1	1	noBlindfold	clockwise	practice	Guided	2	-0.5	-0.5	3.413422	-1.30051	-1.4506	-1.15153	1.03213744962872	-1.00302	-1.040351	1.793116
Trial1	1	1	noBlindfold	clockwise	practice	Guided	2	-0.5	-0.5	3.433411	-1.30051	-1.45052	-1.13295	1.02051064443375	-0.958385	-0.913397	1.561901
Trial1	1	1	noBlindfold	clockwise	practice	Guided	2	-0.5	-0.5	3.453415	-1.30051	-1.45048	-1.09498	0.997405404266905	-0.970728	-0.84992	1.302317
Trial1	1	1	noBlindfold	clockwise	practice	Guided	2	-0.5	-0.5	3.473419	-1.30049	-1.45052	-1.07507	0.985641824813028	-0.915017	-1.146146	1.482588
Trial1	1	1	noBlindfold	clockwise	practice	Guided	2	-0.5	-0.5	3.493423	-1.30048	-1.45057	-1.05402	0.97350225831458	-0.970969	-1.154609	1.389393
Trial1	1	1	noBlindfold	clockwise	practice	Guided	2	-0.5	-0.5	3.513412	-1.3005	-1.45056	-1.03332	0.961889014217068	-1.088316	-1.019192	1.072603
Trial1	1	1	noBlindfold	clockwise	practice	Guided	2	-0.5	-0.5	3.533417	-1.30052	-1.45056	-1.0125	0.950520109411931	-1.105774	-1.22655	0.882864
Trial1	1	1	noBlindfold	clockwise	practice	Guided	2	-0.5	-0.5	3.553421	-1.30054	-1.45061	-0.99099	0.939114192322746	-1.105773	-1.268868	0.857726
Trial1	1	1	noBlindfold	clockwise	practice	Guided	2	-0.5	-0.5	3.57341	-1.30055	-1.45063	-0.94861	0.917677076052708	-1.184846	-1.146146	1.101318
Trial1	1	1	noBlindfold	clockwise	practice	Guided	2	-0.5	-0.5	3.593414	-1.30063	-1.45047	-0.92714	0.907445277564534	-1.321397	-0.909165	0.895979
Trial1	1	1	noBlindfold	clockwise	practice	Guided	2	-0.5	-0.5	3.613419	-1.30067	-1.45043	-0.9050601	0.897299359044767	-1.383191	-0.896469	0.69027
Trial1	1	1	noBlindfold	clockwise	practice	Guided	2	-0.5	-0.5	3.633423	-1.30067	-1.45043	-0.88373	0.887874541719109	-1.30614	-0.841456	0.653456
Trial1	1	1	noBlindfold	clockwise	practice	Guided	2	-0.5	-0.5	3.653412	-1.30067	-1.45044	-0.84054	0.870080444190506	-1.364535	-0.943019	0.798766
Trial1	1	1	noBlindfold	clockwise	practice	Guided	2	-0.5	-0.5	3.673416	-1.30069	-1.45037	-0.81949	0.862077974439578	-1.334932	-0.693343	0.559283
Trial1	1	1	noBlindfold	clockwise	practice	Guided	2	-0.5	-0.5	3.69342	-1.30068	-1.45039	-0.79821	0.854410739585572	-1.296155	-1.06151	0.361616
Trial1	1	1	noBlindfold	clockwise	practice	Guided	2	-0.5	-0.5	3.713425	-1.30064	-1.4505	-0.77809	0.847560285145091	-1.139563	-1.184232	0.190117
Trial1	1	1	noBlindfold	clockwise	practice	Guided	2	-0.5	-0.5	3.733414	-1.3006	-1.45057	-0.75835	0.841252127700674	-1.197509	-1.040351	0.404391
Trial1	1	1	noBlindfold	clockwise	practice	Guided	2	-0.5	-0.5	3.753418	-1.3006	-1.45053	-0.71943	0.830126469106399	-1.296216	-0.917628	0.429025
Trial1	1	1	noBlindfold	clockwise	practice	Guided	2	-0.5	-0.5	3.773422	-1.30063	-1.45048	-0.70116	0.825514192153509	-1.129706	-1.091132	-0.0033003
Trial1	1	1	noBlindfold	clockwise	practice	Guided	2	-0.5	-0.5	3.793411	-1.30061	-1.45055	-0.68301	0.82126069580113	-1.099237	-1.213854	0.043134
Trial1	1	1	noBlindfold	clockwise	practice	Guided	2	-0.5	-0.5	3.813416	-1.30059	-1.45063	-0.66539	0.817495104972427	-1.111534	-1.416981	0.356528
Trial1	1	1	noBlindfold	clockwise	practice	Guided	2	-0.5	-0.5	3.83342	-1.30058	-1.4507	-0.64823	0.814187026236268	-1.223316	-1.29849	0.335788
Trial1	1	1	noBlindfold	clockwise	practice	Guided	2	-0.5	-0.5	3.853424	-1.30059	-1.45071	-0.63255	0.811488701232417	-1.298214	-1.433908	0.251477
Trial1	1	1	noBlindfold	clockwise	practice	Guided	2	-0.5	-0.5	3.873413	-1.30061	-1.45072	-0.60192	0.807071350675588	-1.150335	-1.662425	0.201864
Trial1	1	1	noBlindfold	clockwise	practice	Guided	2	-0.5	-0.5	3.893417	-1.30061	-1.45079	-0.58718	0.805342680185755	-1.292124	-1.539703	0.532777
Trial1	1	1	noBlindfold	clockwise	practice	Guided	2	-0.5	-0.5	3.913422	-1.30064	-1.45075	-0.57255	0.803920326332448	-1.378454	-1.357736	0.631007
Trial1	1	1	noBlindfold	clockwise	practice	Guided	2	-0.5	-0.5	3.933411	-1.30069	-1.45071	-0.55741	0.802745583797773	-1.459912	-1.416981	0.860495
Trial1	1	1	noBlindfold	clockwise	practice	Guided	2	-0.5	-0.5	3.953415	-1.30073	-1.45072	-0.52745	0.801200360396128	-1.466274	-1.493153	0.949064
Trial1	1	1	noBlindfold	clockwise	practice	Guided	2	-0.5	-0.5	3.973419	-1.30073	-1.45081	-0.51283	0.800832769529451	-1.358311	-1.717439	0.776879
Trial1	1	1	noBlindfold	clockwise	practice	Guided	2	-0.5	-0.5	3.993423	-1.30069	-1.45086	-0.49799	0.800692577820122	-1.243494	-1.717439	0.621333
Trial1	1	1	noBlindfold	clockwise	practice	Guided	2	-0.5	-0.5	4.013412	-1.30062	-1.45089	-0.48332	0.80079369537602	-1.112105	-1.890942	0.69472
Trial1	1	1	noBlindfold	clockwise	practice	Guided	2	-0.5	-0.5	4.033417	-1.30054	-1.45093	-0.46921	0.801131867033018	-0.944161	-1.954419	0.713227
Trial1	1	1	noBlindfold	clockwise	practice	Guided	2	-0.5	-0.5	4.053421	-1.30046	-1.45098	-0.44091	0.802638030411803	-0.826714	-2.009433	0.845406
Trial1	1	1	noBlindfold	clockwise	practice	Guided	2	-0.5	-0.5	4.07341	-1.3004	-1.451	-0.42618	0.803796977832787	-0.832411	-1.93326	0.942419
Trial1	1	1	noBlindfold	clockwise	practice	Guided	2	-0.5	-0.5	4.093414	-1.30041	-1.45096	-0.41137	0.805302117417452	-0.820331	-2.017896	0.955227
Trial1	1	1	noBlindfold	clockwise	practice	Guided	2	-0.5	-0.5	4.113419	-1.30042	-1.45097	-0.39694	0.807027641946214	-0.88165	-1.958651	0.902592
Trial1	1	1	noBlindfold	clockwise	practice	Guided	2	-0.5	-0.5	4.133423	-1.30042	-1.451	-0.38236	0.809018803086049	-0.826545	-2.051751	1.072169
Trial1	1	1	noBlindfold	clockwise	practice	Guided	2	-0.5	-0.5	4.153412	-1.30043	-1.45103	-0.36715	0.811379935811842	-0.844415	-2.039055	1.04606
Trial1	1	1	noBlindfold	clockwise	practice	Guided	2	-0.5	-0.5	4.173416	-1.30043	-1.45104	-0.33709	0.816840218844882	-0.914819	-2.089837	1.164587
Trial1	1	1	noBlindfold	clockwise	practice	Guided	2	-0.5	-0.5	4.19342	-1.30044	-1.45105	-0.32193	0.82000794938213	-0.807286	-2.068678	0.931393
Trial1	1	1	noBlindfold	clockwise	practice	Guided	2	-0.5	-0.5	4.213425	-1.30043	-1.45105	-0.30686	0.823402295165864	-0.765427	-2.221023	0.877069
Trial1	1	1	noBlindfold	clockwise	practice	Guided	2	-0.5	-0.5	4.233414	-1.3004	-1.45108	-0.29154	0.827100817815038	-0.705649	-2.199864	0.682798
Trial1	1	1	noBlindfold	clockwise	practice	Guided	2	-0.5	-0.5	4.253418	-1.30035	-1.45112	-0.26209	0.834961803321258	-0.618296	-2.2845	0.79044
Trial1	1	1	noBlindfold	clockwise	practice	Guided	2	-0.5	-0.5	4.273422	-1.30028	-1.45113	-0.24694	0.839337481882985	-0.531134	-2.2845	0.915676
Trial1	1	1	noBlindfold	clockwise	practice	Guided	2	-0.5	-0.5	4.293411	-1.30029	-1.45113	-0.23229	0.843879445872365	-0.63305	-2.305659	0.881077
Trial1	1	1	noBlindfold	clockwise	practice	Guided	2	-0.5	-0.5	4.313416	-1.30031	-1.45113	-0.21789	0.84857655898833	-0.675222	-2.212559	0.65681
Trial1	1	1	noBlindfold	clockwise	practice	Guided	2	-0.5	-0.5	4.33342	-1.30033	-1.45114	-0.20378	0.853389986214645	-0.67129	-2.352209	0.69515
Trial1	1	1	noBlindfold	clockwise	practice	Guided	2	-0.5	-0.5	4.353424	-1.30034	-1.45117	-0.17588	0.863480040207648	-0.670486	-2.305659	0.574172
Trial1	1	1	noBlindfold	clockwise	practice	Guided	2	-0.5	-0.5	4.373413	-1.3003	-1.45115	-0.16233	0.868620349743791	-0.573154	-2.254877	0.787865
Trial1	1	1	noBlindfold	clockwise	practice	Guided	2	-0.5	-0.5	4.393417	-1.30028	-1.45114	-0.14887	0.873922371168796	-0.495606	-2.35644	0.866957
Trial1	1	1	noBlindfold	clockwise	practice	Guided	2	-0.5	-0.5	4.413422	-1.30027	-1.45115	-0.13522	0.879486472320161	-0.593109	-2.280268	0.656886
Trial1	1	1	noBlindfold	clockwise	practice	Guided	2	-0.5	-0.5	4.433411	-1.30026	-1.45116	-0.12184	0.885110710307085	-0.534231	-2.415686	0.620513
Trial1	1	1	noBlindfold	clockwise	practice	Guided	2	-0.5	-0.5	4.453415	-1.30026	-1.45117	-0.096881	0.896058541844721	-0.423007	-2.411454	0.532141
Trial1	1	1	noBlindfold	clockwise	practice	Guided	2	-0.5	-0.5	4.473419	-1.3002	-1.45119	-0.084482	0.901651388134457	-0.273007	-2.441076	0.604172
Trial1	1	1	noBlindfold	clockwise	practice	Guided	2	-0.5	-0.5	4.493423	-1.30014	-1.45122	-0.072713	0.907082264712551	-0.180466	-2.483394	0.610504
Trial1	1	1	noBlindfold	clockwise	practice	Guided	2	-0.5	-0.5	4.513412	-1.30008	-1.45123	-0.061283	0.912469462197279	-0.053392	-2.513017	0.475132
Trial1	1	1	noBlindfold	clockwise	practice	Guided	2	-0.5	-0.5	4.533417	-1.30003	-1.45127	-0.049928	0.917939429632845	0.062356	-2.711912	0.489206
Trial1	1	1	noBlindfold	clockwise	practice	Guided	2	-0.5	-0.5	4.553421	-1.29995	-1.45131	-0.039405	0.923075166395481	0.147797	-2.538408	0.301919
Trial1	1	1	noBlindfold	clockwise	practice	Guided	2	-0.5	-0.5	4.57341	-1.29993	-1.45132	-0.019393	0.933204825153197	0.174733	-2.716143	0.534947
Trial1	1	1	noBlindfold	clockwise	practice	Guided	2	-0.5	-0.5	4.593414	-1.29992	-1.45131	-0.0096855	0.938232517197893	0.2153	-2.665362	0.758263
Trial1	1	1	noBlindfold	clockwise	practice	Guided	2	-0.5	-0.5	4.613419	-1.29991	-1.45131	0.00025249	0.943455606143611	0.163473	-2.648435	0.829744
Trial1	1	1	noBlindfold	clockwise	practice	Guided	2	-0.5	-0.5	4.633423	-1.29991	-1.4513	0.0098955	0.948603893996481	0.202225	-2.593421	0.870139
Trial1	1	1	noBlindfold	clockwise	practice	Guided	2	-0.5	-0.5	4.653412	-1.29989	-1.4513	0.019899	0.954001597438813	0.3427	-2.690753	1.017177
Trial1	1	1	noBlindfold	clockwise	practice	Guided	2	-0.5	-0.5	4.673416	-1.29985	-1.45131	0.040258	0.965214333697833	0.445298	-2.517249	1.029467
Trial1	1	1	noBlindfold	clockwise	practice	Guided	2	-0.5	-0.5	4.69342	-1.29974	-1.45129	0.049962	0.970588583798688	0.611989	-2.703448	1.036247
Trial1	1	1	noBlindfold	clockwise	practice	Guided	2	-0.5	-0.5	4.713425	-1.29968	-1.45132	0.05992	0.976216419628604	0.673775	-2.66113	0.90133
Trial1	1	1	noBlindfold	clockwise	practice	Guided	2	-0.5	-0.5	4.733414	-1.29965	-1.45135	0.07011	0.982072121687145	0.639008	-2.910806	0.939104
Trial1	1	1	noBlindfold	clockwise	practice	Guided	2	-0.5	-0.5	4.753418	-1.29965	-1.4514	0.079883	0.987777573669139	0.69231	-2.788084	0.844941
Trial1	1	1	noBlindfold	clockwise	practice	Guided	2	-0.5	-0.5	4.773422	-1.29966	-1.4514	0.098958	0.999103068038374	0.719242	-2.796548	0.808506
Trial1	1	1	noBlindfold	clockwise	practice	Guided	2	-0.5	-0.5	4.793411	-1.29959	-1.45141	0.10859	1.00485119937831	0.897814	-2.601885	0.829478
Trial1	1	1	noBlindfold	clockwise	practice	Guided	2	-0.5	-0.5	4.813416	-1.29954	-1.45135	0.11794	1.01050182315977	1.043473	-2.656898	0.982237
Trial1	1	1	noBlindfold	clockwise	practice	Guided	2	-0.5	-0.5	4.83342	-1.29948	-1.45133	0.12724	1.0161684996039	1.17782	-2.682289	0.897116
Trial1	1	1	noBlindfold	clockwise	practice	Guided	2	-0.5	-0.5	4.853424	-1.29942	-1.45133	0.14587	1.02772583506369	1.243811	-2.635739	0.796721
Trial1	1	1	noBlindfold	clockwise	practice	Guided	2	-0.5	-0.5	4.873413	-1.29929	-1.45142	0.1544	1.03300724555951	1.558728	-2.821938	0.928631
Trial1	1	1	noBlindfold	clockwise	practice	Guided	2	-0.5	-0.5	4.893417	-1.29922	-1.4514	0.16333	1.03863344746792	1.76601	-2.711912	0.871701
Trial1	1	1	noBlindfold	clockwise	practice	Guided	2	-0.5	-0.5	4.913422	-1.29913	-1.4514	0.17187	1.04403926430673	2.029336	-3.012369	1.013786
Trial1	1	1	noBlindfold	clockwise	practice	Guided	2	-0.5	-0.5	4.933411	-1.29901	-1.45144	0.18028	1.04937977862472	2.232528	-2.788084	1.028638
Trial1	1	1	noBlindfold	clockwise	practice	Guided	2	-0.5	-0.5	4.953415	-1.2989	-1.45141	0.18888	1.05489178699161	2.377939	-2.847329	1.100431
Trial1	1	1	noBlindfold	clockwise	practice	Guided	2	-0.5	-0.5	4.973419	-1.29881	-1.45141	0.20544	1.06571244600248	2.543602	-2.974283	1.173816
Trial1	1	1	noBlindfold	clockwise	practice	Guided	2	-0.5	-0.5	4.993423	-1.29867	-1.45146	0.21394	1.07125355083695	2.76979	-3.063151	1.230742
Trial1	1	1	noBlindfold	clockwise	practice	Guided	2	-0.5	-0.5	5.013412	-1.29862	-1.4515	0.22218	1.07672552055124	2.983094	-3.020833	1.212792
Trial1	1	1	noBlindfold	clockwise	practice	Guided	2	-0.5	-0.5	5.033417	-1.29852	-1.4515	0.23075	1.08241844743883	3.195251	-2.847329	1.279846
Trial1	1	1	noBlindfold	clockwise	practice	Guided	2	-0.5	-0.5	5.053421	-1.29843	-1.45143	0.23912	1.08802057546498	3.257448	-2.771157	1.231799
Trial1	1	1	noBlindfold	clockwise	practice	Guided	2	-0.5	-0.5	5.07341	-1.29835	-1.4514	0.25577	1.09934115481435	3.539214	-2.82617	1.09363
Trial1	1	1	noBlindfold	clockwise	practice	Guided	2	-0.5	-0.5	5.093414	-1.29808	-1.45142	0.26462	1.10524901638835	4.179655	-2.813475	1.596694
Trial1	1	1	noBlindfold	clockwise	practice	Guided	2	-0.5	-0.5	5.113419	-1.29793	-1.45141	0.27364	1.11140053469593	4.512146	-2.843097	1.846273
Trial1	1	1	noBlindfold	clockwise	practice	Guided	2	-0.5	-0.5	5.133423	-1.29778	-1.45139	0.2832	1.11796923959048	4.629889	-2.56803	1.970549
Trial1	1	1	noBlindfold	clockwise	practice	Guided	2	-0.5	-0.5	5.153412	-1.2977	-1.45132	0.30297	1.13185068975308	4.645841	-2.563799	1.882879
Trial1	1	1	noBlindfold	clockwise	practice	Guided	2	-0.5	-0.5	5.173416	-1.29682	-1.45135	0.30365	1.13171352054565	4.894581	-2.851561	2.453158
Trial1	1	1	noBlindfold	clockwise	practice	Guided	2	-0.5	-0.5	5.19342	-1.29348	-1.45139	0.30269	1.12868136229316	3.587847	-2.140619	4.459348
Trial1	1	1	noBlindfold	clockwise	practice	Guided	2	-0.5	-0.5	5.213425	-1.28795	-1.451	0.30229	1.12451522710789	2.527957	-0.63409	4.255169
Trial1	1	1	noBlindfold	clockwise	practice	Guided	2	-0.5	-0.5	5.233414	-1.28084	-1.45062	0.30248	1.11968088713496	1.602204	-1.349264	5.338025
Trial1	1	1	noBlindfold	clockwise	practice	Guided	2	-0.5	-0.5	5.253418	-1.27318	-1.45048	0.30268	1.11449653748025	1.967543	-0.2278	5.458701
Trial1	1	1	noBlindfold	clockwise	practice	Guided	2	-0.5	-0.5	5.273422	-1.26452	-1.45027	0.3025	1.10837583359579	2.350416	-0.854044	5.410124
Trial1	1	1	noBlindfold	clockwise	practice	Guided	2	-0.5	-0.5	5.293411	-1.24266	-1.45074	0.30234	1.09329475456463	2.787845	-1.556523	4.601525
Trial1	1	1	noBlindfold	clockwise	practice	Guided	2	-0.5	-0.5	5.313416	-1.22968	-1.45081	0.30232	1.0845046703215	2.695869	-1.708868	4.674721
Trial1	1	1	noBlindfold	clockwise	practice	Guided	2	-0.5	-0.5	5.33342	-1.21481	-1.45085	0.30234	1.07457099941325	2.922083	-1.734259	4.665195
Trial1	1	1	noBlindfold	clockwise	practice	Guided	2	-0.5	-0.5	5.353424	-1.19884	-1.45086	0.30245	1.06409744899629	2.846322	-1.57345	4.798419
Trial1	1	1	noBlindfold	clockwise	practice	Guided	2	-0.5	-0.5	5.373413	-1.16206	-1.45074	0.30249	1.04034305246379	2.372195	-1.260297	4.987771
Trial1	1	1	noBlindfold	clockwise	practice	Guided	2	-0.5	-0.5	5.393417	-1.14222	-1.45065	0.30255	1.027877929404	2.240034	-1.175661	5.092027
Trial1	1	1	noBlindfold	clockwise	practice	Guided	2	-0.5	-0.5	5.413422	-1.12079	-1.4506	0.30256	1.0146343115428	2.082451	-1.129111	5.12303
Trial1	1	1	noBlindfold	clockwise	practice	Guided	2	-0.5	-0.5	5.433411	-1.09984	-1.45057	0.30252	1.00192137467109	1.85871	-1.103721	5.048914
Trial1	1	1	noBlindfold	clockwise	practice	Guided	2	-0.5	-0.5	5.453415	-1.07694	-1.45056	0.30242	0.988300396275093	1.711184	-1.192588	4.830191
Trial1	1	1	noBlindfold	clockwise	practice	Guided	2	-0.5	-0.5	5.473419	-1.05353	-1.45058	0.30222	0.974655011552524	1.602875	-1.298383	4.613031
Trial1	1	1	noBlindfold	clockwise	practice	Guided	2	-0.5	-0.5	5.493423	-1.0072	-1.45067	0.30214	0.949041842212262	1.414653	-1.268761	4.221806
Trial1	1	1	noBlindfold	clockwise	practice	Guided	2	-0.5	-0.5	5.513412	-0.98369	-1.45067	0.30214	0.936688109414821	1.483928	-1.416874	4.270204
Trial1	1	1	noBlindfold	clockwise	practice	Guided	2	-0.5	-0.5	5.533417	-0.95997	-1.45069	0.30217	0.92468863576378	1.384335	-1.251834	4.335429
Trial1	1	1	noBlindfold	clockwise	practice	Guided	2	-0.5	-0.5	5.553421	-0.93541	-1.45065	0.30218	0.912729190876458	1.187838	-1.230675	4.352714
Trial1	1	1	noBlindfold	clockwise	practice	Guided	2	-0.5	-0.5	5.57341	-0.91162	-1.45061	0.30216	0.901605068142786	0.950197	-1.095257	4.349098
Trial1	1	1	noBlindfold	clockwise	practice	Guided	2	-0.5	-0.5	5.593414	-0.86325	-1.45048	0.30216	0.880574351767716	0.859833	-0.959839	4.364846
Trial1	1	1	noBlindfold	clockwise	practice	Guided	2	-0.5	-0.5	5.613419	-0.84084	-1.45048	0.30214	0.871550611790851	0.826278	-1.006389	4.280743
Trial1	1	1	noBlindfold	clockwise	practice	Guided	2	-0.5	-0.5	5.633423	-0.81731	-1.45051	0.30211	0.862592633369669	0.850499	-1.116416	4.209819
Trial1	1	1	noBlindfold	clockwise	practice	Guided	2	-0.5	-0.5	5.653412	-0.79409	-1.45055	0.30208	0.854295781527494	0.790807	-1.044475	4.128536
Trial1	1	1	noBlindfold	clockwise	practice	Guided	2	-0.5	-0.5	5.673416	-0.77188	-1.45053	0.30206	0.846887836474257	0.719195	-0.972535	4.088494
Trial1	1	1	noBlindfold	clockwise	practice	Guided	2	-0.5	-0.5	5.69342	-0.72842	-1.45049	0.30209	0.833980848640851	0.796861	-0.972535	4.234872
Trial1	1	1	noBlindfold	clockwise	practice	Guided	2	-0.5	-0.5	5.713425	-0.70711	-1.4505	0.30207	0.828378471054034	0.840504	-1.184125	4.135647
Trial1	1	1	noBlindfold	clockwise	practice	Guided	2	-0.5	-0.5	5.733414	-0.68539	-1.45055	0.30202	0.823167968546404	0.828046	-1.154502	4.025261
Trial1	1	1	noBlindfold	clockwise	practice	Guided	2	-0.5	-0.5	5.753418	-0.66458	-1.45057	0.30192	0.818634383264598	0.805338	-1.03178	3.895433
Trial1	1	1	noBlindfold	clockwise	practice	Guided	2	-0.5	-0.5	5.773422	-0.62311	-1.45051	0.30191	0.81130496120745	0.759226	-1.014853	3.787973
Trial1	1	1	noBlindfold	clockwise	practice	Guided	2	-0.5	-0.5	5.793411	-0.60306	-1.45051	0.30191	0.808505432232025	0.76209	-1.036012	3.818673
Trial1	1	1	noBlindfold	clockwise	practice	Guided	2	-0.5	-0.5	5.813416	-0.58207	-1.45053	0.3019	0.806088762333267	0.767997	-1.116416	3.806684
Trial1	1	1	noBlindfold	clockwise	practice	Guided	2	-0.5	-0.5	5.83342	-0.56309	-1.45055	0.30186	0.804338119814322	0.780641	-1.154502	3.717488
Trial1	1	1	noBlindfold	clockwise	practice	Guided	2	-0.5	-0.5	5.853424	-0.54374	-1.45057	0.30175	0.802942248702001	0.7886	-1.247602	3.61465
Trial1	1	1	noBlindfold	clockwise	practice	Guided	2	-0.5	-0.5	5.873413	-0.50576	-1.45063	0.30176	0.801780708186358	0.78679	-1.175661	3.492013
Trial1	1	1	noBlindfold	clockwise	practice	Guided	2	-0.5	-0.5	5.893417	-0.48656	-1.45061	0.30181	0.801922629322661	0.765865	-1.167198	3.6481
Trial1	1	1	noBlindfold	clockwise	practice	Guided	2	-0.5	-0.5	5.913422	-0.46759	-1.45059	0.30181	0.802464753140237	0.890531	-1.226443	3.652627
Trial1	1	1	noBlindfold	clockwise	practice	Guided	2	-0.5	-0.5	5.933411	-0.44876	-1.45059	0.30177	0.803405669509028	0.981644	-1.167198	3.499068
Trial1	1	1	noBlindfold	clockwise	practice	Guided	2	-0.5	-0.5	5.953415	-0.43107	-1.4506	0.30169	0.804647886094908	1.113542	-1.277224	3.376716
Trial1	1	1	noBlindfold	clockwise	practice	Guided	2	-0.5	-0.5	5.973419	-0.41219	-1.45062	0.30163	0.806424974326823	1.137252	-1.264529	3.263876
Trial1	1	1	noBlindfold	clockwise	practice	Guided	2	-0.5	-0.5	5.993423	-0.37517	-1.45062	0.30167	0.81133060062377	1.037932	-1.272993	3.394689
Trial1	1	1	noBlindfold	clockwise	practice	Guided	2	-0.5	-0.5	6.013412	-0.35656	-1.45062	0.30172	0.814450719892861	1.046816	-1.15027	3.423919
Trial1	1	1	noBlindfold	clockwise	practice	Guided	2	-0.5	-0.5	6.033417	-0.33739	-1.4506	0.30175	0.818074006226804	1.006394	-1.175661	3.51652
Trial1	1	1	noBlindfold	clockwise	practice	Guided	2	-0.5	-0.5	6.053421	-0.31823	-1.45059	0.30174	0.822087181287711	0.966867	-1.213747	3.483288
Trial1	1	1	noBlindfold	clockwise	practice	Guided	2	-0.5	-0.5	6.07341	-0.29967	-1.4506	0.30163	0.826282485583574	0.932256	-1.277224	3.436645
Trial1	1	1	noBlindfold	clockwise	practice	Guided	2	-0.5	-0.5	6.093414	-0.26216	-1.4507	0.30152	0.836063489456443	0.975779	-1.518437	3.011995
Trial1	1	1	noBlindfold	clockwise	practice	Guided	2	-0.5	-0.5	6.113419	-0.24434	-1.45075	0.30143	0.841220576478941	1.035282	-1.603073	2.838681
Trial1	1	1	noBlindfold	clockwise	practice	Guided	2	-0.5	-0.5	6.133423	-0.22544	-1.45079	0.30141	0.847137041734917	1.025076	-1.569219	2.854215
Trial1	1	1	noBlindfold	clockwise	practice	Guided	2	-0.5	-0.5	6.153412	-0.2071	-1.45079	0.30144	0.853285697839581	1.085538	-1.539596	2.864586
Trial1	1	1	noBlindfold	clockwise	practice	Guided	2	-0.5	-0.5	6.173416	-0.18817	-1.45077	0.3016	0.860116575288593	1.131614	-1.467655	3.040645
Trial1	1	1	noBlindfold	clockwise	practice	Guided	2	-0.5	-0.5	6.19342	-0.15077	-1.45067	0.30165	0.874416548392024	0.978643	-1.209516	3.316841
Trial1	1	1	noBlindfold	clockwise	practice	Guided	2	-0.5	-0.5	6.213425	-0.13238	-1.45062	0.30166	0.881931531701919	0.882924	-1.230675	3.317575
Trial1	1	1	noBlindfold	clockwise	practice	Guided	2	-0.5	-0.5	6.233414	-0.11408	-1.4506	0.30164	0.889697105138997	0.804338	-1.256065	3.283541
Trial1	1	1	noBlindfold	clockwise	practice	Guided	2	-0.5	-0.5	6.253418	-0.095952	-1.45063	0.3016	0.897673302303693	0.745077	-1.323774	3.146945
Trial1	1	1	noBlindfold	clockwise	practice	Guided	2	-0.5	-0.5	6.273422	-0.076999	-1.45068	0.30161	0.906371019962865	0.8663	-1.480351	3.186111
Trial1	1	1	noBlindfold	clockwise	practice	Guided	2	-0.5	-0.5	6.293411	-0.042333	-1.45076	0.30161	0.923058860998419	0.931869	-1.463424	3.22896
Trial1	1	1	noBlindfold	clockwise	practice	Guided	2	-0.5	-0.5	6.313416	-0.024369	-1.45074	0.30161	0.932096254518306	0.955548	-1.412642	3.214887
Trial1	1	1	noBlindfold	clockwise	practice	Guided	2	-0.5	-0.5	6.33342	-0.0070064	-1.45071	0.3016	0.941066025385069	0.882675	-1.395715	3.175283
Trial1	1	1	noBlindfold	clockwise	practice	Guided	2	-0.5	-0.5	6.353424	0.01026	-1.4507	0.3016	0.950225153448173	0.843098	-1.332238	3.203264
Trial1	1	1	noBlindfold	clockwise	practice	Guided	2	-0.5	-0.5	6.373413	0.027895	-1.45068	0.30162	0.959826945739097	0.765074	-1.344933	3.264587
Trial1	1	1	noBlindfold	clockwise	practice	Guided	2	-0.5	-0.5	6.393417	0.061411	-1.45065	0.30161	0.978652590377684	0.598505	-1.205284	3.215852
Trial1	1	1	noBlindfold	clockwise	practice	Guided	2	-0.5	-0.5	6.413422	0.077742	-1.45062	0.30157	0.98807908359019	0.680158	-1.209516	3.113558
Trial1	1	1	noBlindfold	clockwise	practice	Guided	2	-0.5	-0.5	6.433411	0.094319	-1.4506	0.30154	0.997838376713239	0.706262	-1.179893	3.065312
Trial1	1	1	noBlindfold	clockwise	practice	Guided	2	-0.5	-0.5	6.453415	0.11023	-1.45059	0.30151	1.00737229537546	0.766952	-1.175661	2.9884
Trial1	1	1	noBlindfold	clockwise	practice	Guided	2	-0.5	-0.5	6.473419	0.12601	-1.45058	0.30151	1.01700875660204	0.821459	-1.209516	3.021665
Trial1	1	1	noBlindfold	clockwise	practice	Guided	2	-0.5	-0.5	6.493423	0.15791	-1.45059	0.30151	1.03694930624627	0.872265	-1.099489	3.028162
Trial1	1	1	noBlindfold	clockwise	practice	Guided	2	-0.5	-0.5	6.513412	0.17361	-1.45057	0.30148	1.04695779156342	0.891249	-1.086793	2.972243
Trial1	1	1	noBlindfold	clockwise	practice	Guided	2	-0.5	-0.5	6.533417	0.19027	-1.45054	0.30143	1.05771579645878	0.850092	-1.027548	2.850765
Trial1	1	1	noBlindfold	clockwise	practice	Guided	2	-0.5	-0.5	6.553421	0.20552	-1.45051	0.3014	1.06770803378843	0.832628	-0.98523	2.746887
Trial1	1	1	noBlindfold	clockwise	practice	Guided	2	-0.5	-0.5	6.57341	0.22177	-1.4505	0.30145	1.07855182605028	0.961915	-1.052939	2.818359
Trial1	1	1	noBlindfold	clockwise	practice	Guided	2	-0.5	-0.5	6.593414	0.2537	-1.45052	0.30146	1.10018262135153	1.080702	-1.052939	2.932724
Trial1	1	1	noBlindfold	clockwise	practice	Guided	2	-0.5	-0.5	6.613419	0.26999	-1.45053	0.30145	1.11139854275265	1.201207	-1.07833	2.898863
Trial1	1	1	noBlindfold	clockwise	practice	Guided	2	-0.5	-0.5	6.633423	0.28751	-1.45054	0.30144	1.12360050131595	1.100816	-1.091025	2.876744
Trial1	1	1	noBlindfold	clockwise	practice	Guided	2	-0.5	-0.5	6.653412	0.30294	-1.45054	0.30143	1.13446138648863	1.006601	-1.074098	2.800691
Trial1	1	1	noBlindfold	clockwise	practice	Guided	2	-0.5	-0.5	6.673416	0.3052	-1.45054	0.30122	1.13591394790305	3.842137	-1.277224	2.58541
Trial1	1	1	noBlindfold	clockwise	practice	Guided	2	-0.5	-0.5	6.69342	0.30272	-1.45086	0.30102	1.13401607111408	3.926229	-2.550996	1.438014
Trial1	1	1	noBlindfold	clockwise	practice	Guided	2	-0.5	-0.5	6.713425	0.30224	-1.45105	0.30078	1.13350677018229	2.141884	-2.41981	1.091417
Trial1	1	1	noBlindfold	clockwise	practice	Guided	2	-0.5	-0.5	6.733414	0.30147	-1.45108	0.30065	1.13287005209556	0.588048	-1.823127	0.942518
Trial1	1	1	noBlindfold	clockwise	practice	Guided	2	-0.5	-0.5	6.753418	0.30071	-1.45093	0.30076	1.13241029288729	0.248355	-1.28992	1.598318
Trial1	1	1	noBlindfold	clockwise	practice	Guided	2	-0.5	-0.5	6.773422	0.30039	-1.45069	0.30123	1.13251651063081	0.626503	-0.511269	2.381058
Trial1	1	1	noBlindfold	clockwise	practice	Guided	2	-0.5	-0.5	6.793411	0.30071	-1.45036	0.30124	1.13274976290246	2.639695	-0.904694	2.610532
Trial1	1	1	noBlindfold	clockwise	practice	Guided	2	-0.5	-0.5	6.813416	0.30102	-1.4504	0.30119	1.13293355183614	2.766651	-1.141675	2.210621
Trial1	1	1	noBlindfold	clockwise	practice	Guided	2	-0.5	-0.5	6.83342	0.30113	-1.45043	0.30117	1.13299718755366	2.321905	-1.145907	1.886209
Trial1	1	1	noBlindfold	clockwise	practice	Guided	2	-0.5	-0.5	6.853424	0.30113	-1.45044	0.30108	1.1329335460113	1.997014	-1.323642	1.69949
Trial1	1	1	noBlindfold	clockwise	practice	Guided	2	-0.5	-0.5	6.873413	0.30109	-1.45051	0.30071	1.13264367023589	1.774494	-1.547928	1.340209
Trial1	1	1	noBlindfold	clockwise	practice	Guided	2	-0.5	-0.5	6.893417	0.30096	-1.45074	0.30046	1.13237498632818	1.740379	-1.818763	0.321205
Trial1	1	1	noBlindfold	clockwise	practice	Guided	2	-0.5	-0.5	6.913422	0.30094	-1.45082	0.30017	1.13215587736729	1.887811	-1.721431	-0.319305
Trial1	1	1	noBlindfold	clockwise	practice	Guided	2	-0.5	-0.5	6.933411	0.30095	-1.45084	0.29956	1.13173190198268	1.982988	-1.729895	-0.996525
Trial1	1	1	noBlindfold	clockwise	practice	Guided	2	-0.5	-0.5	6.953415	0.30098	-1.45087	0.29601	1.12924794039986	1.982512	-1.869544	-1.627971
Trial1	1	1	noBlindfold	clockwise	practice	Guided	2	-0.5	-0.5	6.973419	0.30097	-1.45091	0.29135	1.12596083558007	1.775076	-1.78914	-2.274695
Trial1	1	1	noBlindfold	clockwise	practice	Guided	2	-0.5	-0.5	6.993423	0.3009	-1.4509	0.28564	1.12190509459025	1.730447	-1.810299	-2.557088
Trial1	1	1	noBlindfold	clockwise	practice	Guided	2	-0.5	-0.5	7.013412	0.30087	-1.4509	0.27766	1.11630992723937	1.679133	-1.755286	-2.71225
Trial1	1	1	noBlindfold	clockwise	practice	Guided	2	-0.5	-0.5	7.033417	0.30085	-1.45088	0.26834	1.10982299105946	1.721409	-1.827226	-2.714378
Trial1	1	1	noBlindfold	clockwise	practice	Guided	2	-0.5	-0.5	7.053421	0.30086	-1.45091	0.25709	1.10207168166877	1.754953	-1.844154	-2.610909
Trial1	1	1	noBlindfold	clockwise	practice	Guided	2	-0.5	-0.5	7.07341	0.30089	-1.4509	0.23137	1.08458603616678	1.748895	-1.586014	-2.478989
Trial1	1	1	noBlindfold	clockwise	practice	Guided	2	-0.5	-0.5	7.093414	0.30088	-1.45081	0.2161	1.07434072684962	1.651913	-1.404046	-2.117066
Trial1	1	1	noBlindfold	clockwise	practice	Guided	2	-0.5	-0.5	7.113419	0.30083	-1.45074	0.19991	1.06358012705408	1.509191	-1.357497	-1.764503
Trial1	1	1	noBlindfold	clockwise	practice	Guided	2	-0.5	-0.5	7.133423	0.30076	-1.4507	0.18398	1.05311216098523	1.38209	-1.361728	-1.525548
Trial1	1	1	noBlindfold	clockwise	practice	Guided	2	-0.5	-0.5	7.153412	0.30071	-1.45067	0.16663	1.04188869322003	1.398449	-1.353265	-1.790707
Trial1	1	1	noBlindfold	clockwise	practice	Guided	2	-0.5	-0.5	7.173416	0.30071	-1.4507	0.12833	1.01780896550743	1.512448	-1.822995	-2.091289
Trial1	1	1	noBlindfold	clockwise	practice	Guided	2	-0.5	-0.5	7.19342	0.30083	-1.45092	0.10813	1.00555993752478	1.783036	-1.949949	-1.910917
Trial1	1	1	noBlindfold	clockwise	practice	Guided	2	-0.5	-0.5	7.213425	0.30089	-1.45099	0.086678	0.992781881216155	1.905867	-2.195393	-1.766777
Trial1	1	1	noBlindfold	clockwise	practice	Guided	2	-0.5	-0.5	7.233414	0.30094	-1.45105	0.065105	0.980228827501225	1.789053	-1.751054	-2.043853
Trial1	1	1	noBlindfold	clockwise	practice	Guided	2	-0.5	-0.5	7.253418	0.30093	-1.45099	0.042502	0.967366153699916	1.789968	-2.102293	-2.336909
Trial1	1	1	noBlindfold	clockwise	practice	Guided	2	-0.5	-0.5	7.273422	0.3009	-1.45108	-0.0058996	0.94105049529415	1.75225	-2.347738	-2.271372
Trial1	1	1	noBlindfold	clockwise	practice	Guided	2	-0.5	-0.5	7.293411	0.30084	-1.45101	-0.030107	0.92851718903262	1.571828	-2.076903	-0.971818
Trial1	1	1	noBlindfold	clockwise	practice	Guided	2	-0.5	-0.5	7.313416	0.30081	-1.45096	-0.055211	0.916042534652845	1.644261	-1.78914	-1.324443
Trial1	1	1	noBlindfold	clockwise	practice	Guided	2	-0.5	-0.5	7.33342	0.30082	-1.45092	-0.07963599	0.904443784818962	1.627147	-2.157307	-1.156133
Trial1	1	1	noBlindfold	clockwise	practice	Guided	2	-0.5	-0.5	7.353424	0.30082	-1.45099	-0.10381	0.893464705149621	1.630132	-2.04728	-1.067933
Trial1	1	1	noBlindfold	clockwise	practice	Guided	2	-0.5	-0.5	7.373413	0.30081	-1.451	-0.15098	0.873562610396694	1.5209	-1.937253	-0.212875
Trial1	1	1	noBlindfold	clockwise	practice	Guided	2	-0.5	-0.5	7.393417	0.30076	-1.45085	-0.17352	0.864757636741589	1.568056	-1.945717	-0.486435
Trial1	1	1	noBlindfold	clockwise	practice	Guided	2	-0.5	-0.5	7.413422	0.30076	-1.4509	-0.19624	0.856438387700136	1.536736	-1.83569	-0.454752
Trial1	1	1	noBlindfold	clockwise	practice	Guided	2	-0.5	-0.5	7.433411	0.30076	-1.45087	-0.21752	0.84912397818635	1.414861	-1.628332	-0.111836
Trial1	1	1	noBlindfold	clockwise	practice	Guided	2	-0.5	-0.5	7.453415	0.30075	-1.45082	-0.23866	0.842317748446223	1.429829	-1.471755	-0.087094
Trial1	1	1	noBlindfold	clockwise	practice	Guided	2	-0.5	-0.5	7.473419	0.30073	-1.45076	-0.27864	0.8307639650366	1.560084	-1.581782	-0.504652
Trial1	1	1	noBlindfold	clockwise	practice	Guided	2	-0.5	-0.5	7.493423	0.30083	-1.45091	-0.29824	0.825854584452385	1.749432	-1.725663	-0.745753
Trial1	1	1	noBlindfold	clockwise	practice	Guided	2	-0.5	-0.5	7.513412	0.30086	-1.45091	-0.3179	0.821302093767399	1.787912	-1.924558	-0.401212
Trial1	1	1	noBlindfold	clockwise	practice	Guided	2	-0.5	-0.5	7.533417	0.30088	-1.45093	-0.33651	0.817396952224576	1.763701	-1.67065	-0.516901
Trial1	1	1	noBlindfold	clockwise	practice	Guided	2	-0.5	-0.5	7.553421	0.30089	-1.45089	-0.35497	0.813915534414683	1.724736	-1.962644	-0.857928
Trial1	1	1	noBlindfold	clockwise	practice	Guided	2	-0.5	-0.5	7.57341	0.30092	-1.45098	-0.3927	0.808075557676992	1.978829	-2.237711	-0.947783
Trial1	1	1	noBlindfold	clockwise	practice	Guided	2	-0.5	-0.5	7.593414	0.30097	-1.45099	-0.4102	0.805988219284257	1.898549	-1.920326	-0.781975
Trial1	1	1	noBlindfold	clockwise	practice	Guided	2	-0.5	-0.5	7.613419	0.30097	-1.45097	-0.42847	0.804157638942532	1.87175	-1.92879	-0.657436
Trial1	1	1	noBlindfold	clockwise	practice	Guided	2	-0.5	-0.5	7.633423	0.30097	-1.45094	-0.44619	0.802775488997958	1.890741	-1.767981	-0.988579
Trial1	1	1	noBlindfold	clockwise	practice	Guided	2	-0.5	-0.5	7.653412	0.30096	-1.45091	-0.46452	0.801745444896753	1.848567	-2.148843	-1.16698
Trial1	1	1	noBlindfold	clockwise	practice	Guided	2	-0.5	-0.5	7.673416	0.30093	-1.451	-0.50007	0.800929996447871	1.731716	-1.988035	-1.117591
Trial1	1	1	noBlindfold	clockwise	practice	Guided	2	-0.5	-0.5	7.69342	0.30083	-1.45092	-0.51749	0.801020972578875	1.529134	-1.88224	-0.500447
Trial1	1	1	noBlindfold	clockwise	practice	Guided	2	-0.5	-0.5	7.713425	0.30079	-1.4509	-0.53523	0.801564591713389	1.504228	-1.594477	-0.696658
Trial1	1	1	noBlindfold	clockwise	practice	Guided	2	-0.5	-0.5	7.733414	0.30075	-1.45082	-0.55252	0.802470525468858	1.558098	-1.704504	-0.948529
Trial1	1	1	noBlindfold	clockwise	practice	Guided	2	-0.5	-0.5	7.753418	0.30074	-1.45085	-0.56987	0.803782538725673	1.447333	-2.038816	-0.971253
Trial1	1	1	noBlindfold	clockwise	practice	Guided	2	-0.5	-0.5	7.773422	0.30074	-1.45094	-0.60497	0.807591016352796	1.5062	-1.844154	-1.059391
Trial1	1	1	noBlindfold	clockwise	practice	Guided	2	-0.5	-0.5	7.793411	0.30076	-1.45096	-0.62182	0.809973270826815	1.481507	-2.174234	-0.579965
Trial1	1	1	noBlindfold	clockwise	practice	Guided	2	-0.5	-0.5	7.813416	0.30077	-1.45102	-0.63895	0.812735915429253	1.545231	-1.933021	-0.772105
Trial1	1	1	noBlindfold	clockwise	practice	Guided	2	-0.5	-0.5	7.83342	0.30078	-1.45098	-0.65556	0.815749658848635	1.551467	-2.038816	-1.004964
Trial1	1	1	noBlindfold	clockwise	practice	Guided	2	-0.5	-0.5	7.853424	0.30078	-1.45104	-0.67266	0.819182567516751	1.578073	-2.339274	-0.940398
Trial1	1	1	noBlindfold	clockwise	practice	Guided	2	-0.5	-0.5	7.873413	0.30079	-1.4511	-0.70577	0.826804658005273	1.548122	-1.988035	-1.12407
Trial1	1	1	noBlindfold	clockwise	practice	Guided	2	-0.5	-0.5	7.893417	0.30077	-1.45101	-0.7219	0.83094655203402	1.490196	-2.00073	-0.500063
Trial1	1	1	noBlindfold	clockwise	practice	Guided	2	-0.5	-0.5	7.913422	0.30075	-1.45097	-0.73821	0.835430789944301	1.476822	-1.615636	-0.58132
Trial1	1	1	noBlindfold	clockwise	practice	Guided	2	-0.5	-0.5	7.933411	0.30073	-1.45088	-0.75393	0.840029135151589	1.361144	-1.844154	-0.743379
Trial1	1	1	noBlindfold	clockwise	practice	Guided	2	-0.5	-0.5	7.953415	0.30071	-1.45091	-0.76954	0.844859935332954	1.352907	-2.026121	-0.815952
Trial1	1	1	noBlindfold	clockwise	practice	Guided	2	-0.5	-0.5	7.973419	0.3007	-1.45097	-0.80073	0.855312241869479	1.384294	-1.67065	-0.886643
Trial1	1	1	noBlindfold	clockwise	practice	Guided	2	-0.5	-0.5	7.993423	0.30067	-1.45082	-0.81551	0.860592253912881	1.355376	-1.712968	-0.333197
Trial1	1	1	noBlindfold	clockwise	practice	Guided	2	-0.5	-0.5	8.013412	0.30067	-1.45084	-0.83031	0.86612766561463	1.407006	-1.641027	-0.352112
Trial1	1	1	noBlindfold	clockwise	practice	Guided	2	-0.5	-0.5	8.033417	0.30067	-1.45083	-0.84446	0.871622133977453	1.30033	-1.602941	-0.623775
Trial1	1	1	noBlindfold	clockwise	practice	Guided	2	-0.5	-0.5	8.053421	0.30066	-1.45083	-0.85894	0.877436257325415	1.294461	-1.793372	-0.78089
Trial1	1	1	noBlindfold	clockwise	practice	Guided	2	-0.5	-0.5	8.07341	0.30066	-1.45089	-0.88684	0.88921405348386	1.360183	-1.687577	-0.735754
Trial1	1	1	noBlindfold	clockwise	practice	Guided	2	-0.5	-0.5	8.093414	0.30069	-1.45086	-0.90057	0.895299291566879	1.438359	-1.894935	-0.685955
Trial1	1	1	noBlindfold	clockwise	practice	Guided	2	-0.5	-0.5	8.113419	0.30073	-1.45092	-0.91443	0.901621184438222	1.481671	-1.878008	-0.612176
Trial1	1	1	noBlindfold	clockwise	practice	Guided	2	-0.5	-0.5	8.133423	0.30076	-1.45093	-0.92796	0.907946211170384	1.496141	-1.636795	-0.556591
Trial1	1	1	noBlindfold	clockwise	practice	Guided	2	-0.5	-0.5	8.153412	0.30075	-1.45086	-0.9405	0.913915097787532	1.425503	-1.535232	-0.595135
Trial1	1	1	noBlindfold	clockwise	practice	Guided	2	-0.5	-0.5	8.173416	0.30073	-1.45083	-0.96612	0.926518416240485	1.411665	-1.869544	-0.662164
Trial1	1	1	noBlindfold	clockwise	practice	Guided	2	-0.5	-0.5	8.19342	0.30074	-1.45101	-0.97814	0.932631979734239	1.4697	-2.064207	-0.435366
Trial1	1	1	noBlindfold	clockwise	practice	Guided	2	-0.5	-0.5	8.213425	0.30074	-1.45106	-0.99002	0.938778030051578	1.469484	-2.229247	-0.435387
Trial1	1	1	noBlindfold	clockwise	practice	Guided	2	-0.5	-0.5	8.233414	0.30076	-1.45111	-1.00111	0.944631022576089	1.651581	-2.229247	-0.474246
Trial1	1	1	noBlindfold	clockwise	practice	Guided	2	-0.5	-0.5	8.253418	0.3008	-1.45112	-1.01218	0.95058348159372	1.690879	-2.119221	-0.561478
Trial1	1	1	noBlindfold	clockwise	practice	Guided	2	-0.5	-0.5	8.273422	0.30084	-1.45109	-1.03297	0.961978084122269	1.689157	-2.123452	-0.620964
Trial1	1	1	noBlindfold	clockwise	practice	Guided	2	-0.5	-0.5	8.293411	0.30085	-1.45105	-1.04334	0.967770142838382	1.712926	-2.123452	-0.968412
Trial1	1	1	noBlindfold	clockwise	practice	Guided	2	-0.5	-0.5	8.313416	0.30084	-1.45107	-1.05382	0.973684417985824	1.678978	-2.250406	-1.079176
Trial1	1	1	noBlindfold	clockwise	practice	Guided	2	-0.5	-0.5	8.33342	0.30083	-1.45112	-1.06499	0.980072675306541	1.61574	-2.322347	-0.988804
Trial1	1	1	noBlindfold	clockwise	practice	Guided	2	-0.5	-0.5	8.353424	0.30081	-1.45114	-1.07515	0.985948380149841	1.531194	-2.191161	-0.903011
Trial1	1	1	noBlindfold	clockwise	practice	Guided	2	-0.5	-0.5	8.373413	0.30079	-1.4511	-1.09629	0.998411938073193	1.542385	-2.123452	-0.869279
Trial1	1	1	noBlindfold	clockwise	practice	Guided	2	-0.5	-0.5	8.393417	0.30079	-1.4511	-1.10699	1.00483903120888	1.610534	-2.178466	-0.925794
Trial1	1	1	noBlindfold	clockwise	practice	Guided	2	-0.5	-0.5	8.413422	0.30079	-1.45109	-1.11742	1.0111735992447	1.514846	-2.157307	-1.014765
Trial1	1	1	noBlindfold	clockwise	practice	Guided	2	-0.5	-0.5	8.433411	0.30078	-1.45109	-1.12831	1.01785166795931	1.505314	-2.170002	-1.091509
Trial1	1	1	noBlindfold	clockwise	practice	Guided	2	-0.5	-0.5	8.453415	0.30078	-1.45109	-1.13885	1.02439147524295	1.605057	-2.21232	-1.248332
[truncated: 13,140 more rows]
