# Supplementary material for: Assessing kinesthetic proprioceptive function of the upper limb: a novel dynamic movement reproduction task using a robotic arm
Source: PeerJ. 2021 May 3;9:e11301. doi: 10.7717/peerj.11301 (PMC8101453; doi:10.7717/peerj.11301)
Supplement: Supplemental Information 1 [file peerj-09-11301-s001.zip › DMR raw data_Study 1/Session 1/HMData_PP17-1_2019-06-24-12-32-52.txt]

Trial1	2	1	blindfold	clockwise	practice	Guided	1	0.5	-0.25	0	0.44994	-1.45	-1.05	0.801564674687031	-0.010647	0.013343	-0.0071801
Trial1	2	1	blindfold	clockwise	practice	Guided	1	0.5	-0.25	0.01014709	0.44994	-1.45	-1.05	0.801564674687031	-0.010102	-0.0035853	-0.015624
Trial1	2	1	blindfold	clockwise	practice	Guided	1	0.5	-0.25	0.03015137	0.44994	-1.45	-1.05	0.801564674687031	-0.0021924	0.013342	-0.0066354
Trial1	2	1	blindfold	clockwise	practice	Guided	1	0.5	-0.25	0.05015564	0.44994	-1.45	-1.05	0.801564674687031	0.0070632	-0.016281	-0.0058236
Trial1	2	1	blindfold	clockwise	practice	Guided	1	0.5	-0.25	0.07015991	0.44994	-1.45	-1.05	0.801564674687031	-0.0064157	-0.0035843	-0.0069011
Trial1	2	1	blindfold	clockwise	practice	Guided	1	0.5	-0.25	0.09014893	0.44993	-1.45	-1.05	0.801565300126034	-0.018808	0.00064688	-0.011932
Trial1	2	1	blindfold	clockwise	practice	Guided	1	0.5	-0.25	0.1101532	0.44993	-1.45	-1.05	0.801565300126034	-0.011982	0.021805	0.017632
Trial1	2	1	blindfold	clockwise	practice	Guided	1	0.5	-0.25	0.1301575	0.44993	-1.45	-1.05	0.801565300126034	0.016058	-0.0078177	-0.013723
Trial1	2	1	blindfold	clockwise	practice	Guided	1	0.5	-0.25	0.1501465	0.44993	-1.45	-1.05	0.801565300126034	0.0046417	0.00064715	0.0091863
Trial1	2	1	blindfold	clockwise	practice	Guided	1	0.5	-0.25	0.1701508	0.44993	-1.45	-1.05	0.801565300126034	0.0020405	0.017576	-0.0063545
Trial1	2	1	blindfold	clockwise	practice	Guided	1	0.5	-0.25	0.190155	0.44993	-1.45	-1.05	0.801565300126034	0.01292	-0.0035815	-0.043824
Trial1	2	1	blindfold	clockwise	practice	Guided	1	0.5	-0.25	0.2101593	0.44993	-1.45	-1.05	0.801565300126034	0.002854	-0.020509	-0.019023
Trial1	2	1	blindfold	clockwise	practice	Guided	1	0.5	-0.25	0.2301483	0.44993	-1.45	-1.05	0.801565300126034	0.023162	-0.0035802	0.0071279
Trial1	2	1	blindfold	clockwise	practice	Guided	1	0.5	-0.25	0.2501526	0.44993	-1.45	-1.05	0.801565300126034	0.019752	0.00065107	-0.019561
Trial1	2	1	blindfold	clockwise	practice	Guided	1	0.5	-0.25	0.2701569	0.44993	-1.45	-1.05	0.801565300126034	-0.011969	-0.0035826	0.013959
Trial1	2	1	blindfold	clockwise	practice	Guided	1	0.5	-0.25	0.2901459	0.44993	-1.45	-1.05	0.801565300126034	-0.0035224	-0.0035804	-0.0068869
Trial1	2	1	blindfold	clockwise	practice	Guided	1	0.5	-0.25	0.3101501	0.44992	-1.45	-1.05	0.801565923827663	-0.011425	-0.0078121	0.016834
Trial1	2	1	blindfold	clockwise	practice	Guided	1	0.5	-0.25	0.3301544	0.44992	-1.45	-1.05	0.801565923827663	-0.031997	0.0048834	-0.0042799
Trial1	2	1	blindfold	clockwise	practice	Guided	1	0.5	-0.25	0.3501587	0.44992	-1.45	-1.05	0.801565923827663	-0.022738	-0.0078145	-0.016407
Trial1	2	1	blindfold	clockwise	practice	Guided	1	0.5	-0.25	0.3701477	0.44992	-1.45	-1.05	0.801565923827663	0.0057448	0.00064621	0.0023774
Trial1	2	1	blindfold	clockwise	practice	Guided	1	0.5	-0.25	0.390152	0.44992	-1.45	-1.05	0.801565923827663	-0.01618	-0.033206	0.013698
Trial1	2	1	blindfold	clockwise	practice	Guided	1	0.5	-0.25	0.4101563	0.44992	-1.45	-1.05	0.801565923827663	0.039805	0.013345	0.00031647
Trial1	2	1	blindfold	clockwise	practice	Guided	1	0.5	-0.25	0.4301605	0.44992	-1.45	-1.05	0.801565923827663	-0.022732	-0.012046	-0.016401
Trial1	2	1	blindfold	clockwise	practice	Guided	1	0.5	-0.25	0.4501495	0.44992	-1.45	-1.05	0.801565923827663	-0.0026962	0.021807	0.0018421
Trial1	2	1	blindfold	clockwise	practice	Guided	1	0.5	-0.25	0.4701538	0.44992	-1.45	-1.05	0.801565923827663	-0.016173	0.03027	0.0052572
Trial1	2	1	blindfold	clockwise	practice	Guided	1	0.5	-0.25	0.4901581	0.44991	-1.45	-1.05	0.801566547653158	-0.030901	-0.016277	-0.021164
Trial1	2	1	blindfold	clockwise	practice	Guided	1	0.5	-0.25	0.5101471	0.44991	-1.45	-1.05	0.801566547653158	0.0026166	0.021809	-0.01478
Trial1	2	1	blindfold	clockwise	practice	Guided	1	0.5	-0.25	0.5301514	0.44991	-1.45	-1.05	0.801566547653158	0.0023496	0.021807	-0.010553
Trial1	2	1	blindfold	clockwise	practice	Guided	1	0.5	-0.25	0.5501556	0.44991	-1.45	-1.05	0.801566547653158	0.0012702	-0.003583	0.0010368
Trial1	2	1	blindfold	clockwise	practice	Guided	1	0.5	-0.25	0.5701599	0.44991	-1.45	-1.05	0.801566547653158	-0.0024125	-0.0035825	-0.019538
Trial1	2	1	blindfold	clockwise	practice	Guided	1	0.5	-0.25	0.5901489	0.44991	-1.45	-1.05	0.801566547653158	-0.0026813	-0.0078125	0.0018493
Trial1	2	1	blindfold	clockwise	practice	Guided	1	0.5	-0.25	0.6101532	0.44991	-1.45	-1.05	0.801566547653158	-0.035382	-0.0078141	-0.017203
Trial1	2	1	blindfold	clockwise	practice	Guided	1	0.5	-0.25	0.6301575	0.44991	-1.45	-1.05	0.801566547653158	-0.0021349	0.00064738	-0.0065948
Trial1	2	1	blindfold	clockwise	practice	Guided	1	0.5	-0.25	0.6501465	0.44991	-1.45	-1.05	0.801566547653158	-0.022439	0.026038	0.007155
Trial1	2	1	blindfold	clockwise	practice	Guided	1	0.5	-0.25	0.6701508	0.4499	-1.45	-1.05	0.80156717346524	0.0020911	-0.007817	-0.0063226
Trial1	2	1	blindfold	clockwise	practice	Guided	1	0.5	-0.25	0.690155	0.4499	-1.45	-1.05	0.80156717346524	-0.039326	0.021805	-0.021693
Trial1	2	1	blindfold	clockwise	practice	Guided	1	0.5	-0.25	0.7101593	0.4499	-1.45	-1.05	0.80156717346524	-0.0018564	-0.012048	-0.0026393
Trial1	2	1	blindfold	clockwise	practice	Guided	1	0.5	-0.25	0.7301483	0.4499	-1.45	-1.05	0.80156717346524	-0.020637	-0.0078177	0.017668
Trial1	2	1	blindfold	clockwise	practice	Guided	1	0.5	-0.25	0.7501526	0.4499	-1.45	-1.05	0.80156717346524	0.0068624	0.017573	-0.014496
Trial1	2	1	blindfold	clockwise	practice	Guided	1	0.5	-0.25	0.7701569	0.4499	-1.45	-1.05	0.80156717346524	-0.035096	-0.0035855	-0.021419
Trial1	2	1	blindfold	clockwise	practice	Guided	1	0.5	-0.25	0.7901459	0.4499	-1.45	-1.05	0.80156717346524	-0.020091	-0.0078171	0.0092233
Trial1	2	1	blindfold	clockwise	practice	Guided	1	0.5	-0.25	0.8101501	0.44989	-1.45	-1.05	0.801567797538835	-0.010022	-0.0078186	-0.015574
Trial1	2	1	blindfold	clockwise	practice	Guided	1	0.5	-0.25	0.8301544	0.44989	-1.45	-1.05	0.801567797538835	0.0097441	0.0048741	0.0068939
Trial1	2	1	blindfold	clockwise	practice	Guided	1	0.5	-0.25	0.8501587	0.44989	-1.45	-1.05	0.801567797538835	-0.0071473	-0.01205	0.0058153
Trial1	2	1	blindfold	clockwise	practice	Guided	1	0.5	-0.25	0.8701477	0.44989	-1.45	-1.05	0.801567797538835	-0.044615	0.0048776	-0.0050596
Trial1	2	1	blindfold	clockwise	practice	Guided	1	0.5	-0.25	0.890152	0.44989	-1.45	-1.05	0.801567797538835	-0.0049796	-0.0035864	0.0018668
Trial1	2	1	blindfold	clockwise	practice	Guided	1	0.5	-0.25	0.9101563	0.44989	-1.45	-1.05	0.801567797538835	0.0034677	0.013341	-0.029315
Trial1	2	1	blindfold	clockwise	practice	Guided	1	0.5	-0.25	0.9301605	0.44989	-1.45	-1.05	0.801567797538835	-0.0060576	-0.003586	-0.011068
Trial1	2	1	blindfold	clockwise	practice	Guided	1	0.5	-0.25	0.9501495	0.44989	-1.45	-1.05	0.801567797538835	-0.0063255	0.00064496	-0.0068423
Trial1	2	1	blindfold	clockwise	practice	Guided	1	0.5	-0.25	0.9701538	0.44989	-1.45	-1.05	0.801567797538835	-0.023754	-0.012047	0.0005253
Trial1	2	1	blindfold	clockwise	practice	Guided	1	0.5	-0.25	0.9901581	0.44988	-1.45	-1.05	0.801568423599757	-0.014496	-0.012047	-0.011603
Trial1	2	1	blindfold	clockwise	practice	Guided	1	0.5	-0.25	1.010147	0.44988	-1.45	-1.05	0.801568423599757	0.026389	-0.037438	0.016883
Trial1	2	1	blindfold	clockwise	practice	Guided	1	0.5	-0.25	1.030151	0.44988	-1.45	-1.05	0.801568423599757	-0.0020925	0.021806	-0.0065641
Trial1	2	1	blindfold	clockwise	practice	Guided	1	0.5	-0.25	1.050156	0.44988	-1.45	-1.05	0.801568423599757	-0.019795	-0.0035862	0.004217
Trial1	2	1	blindfold	clockwise	practice	Guided	1	0.5	-0.25	1.07016	0.44988	-1.45	-1.05	0.801568423599757	-0.0065815	-0.0078179	-0.002607
Trial1	2	1	blindfold	clockwise	practice	Guided	1	0.5	-0.25	1.090149	0.44988	-1.45	-1.05	0.801568423599757	-0.0046897	0.017572	-0.032168
Trial1	2	1	blindfold	clockwise	practice	Guided	1	0.5	-0.25	1.110153	0.44988	-1.45	-1.05	0.801568423599757	-0.0015444	-0.033212	-0.015007
Trial1	2	1	blindfold	clockwise	practice	Guided	1	0.5	-0.25	1.130157	0.44988	-1.45	-1.05	0.801568423599757	0.003491	-0.012054	-0.027404
Trial1	2	1	blindfold	clockwise	practice	Guided	1	0.5	-0.25	1.150146	0.44988	-1.45	-1.05	0.801568423599757	-0.036676	-0.0035904	0.0039545
Trial1	2	1	blindfold	clockwise	practice	Guided	1	0.5	-0.25	1.170151	0.44987	-1.45	-1.05	0.801569049785285	0.019576	0.0048735	-0.01365
Trial1	2	1	blindfold	clockwise	practice	Guided	1	0.5	-0.25	1.190155	0.44987	-1.45	-1.05	0.801569049785285	0.012751	0.021801	-0.039527
Trial1	2	1	blindfold	clockwise	practice	Guided	1	0.5	-0.25	1.210159	0.44987	-1.45	-1.05	0.801569049785285	-0.018156	0.00064217	-0.020841
Trial1	2	1	blindfold	clockwise	practice	Guided	1	0.5	-0.25	1.230148	0.44987	-1.45	-1.05	0.801569049785285	-0.028219	0.013339	0.0044993
Trial1	2	1	blindfold	clockwise	practice	Guided	1	0.5	-0.25	1.250153	0.44987	-1.45	-1.05	0.801569049785285	0.012222	0.00064016	-0.031077
Trial1	2	1	blindfold	clockwise	practice	Guided	1	0.5	-0.25	1.270157	0.44987	-1.45	-1.05	0.801569049785285	-0.018688	-0.020519	-0.01185
Trial1	2	1	blindfold	clockwise	practice	Guided	1	0.5	-0.25	1.290146	0.44987	-1.45	-1.05	0.801569049785285	0.00053948	-0.0035901	0.019065
Trial1	2	1	blindfold	clockwise	practice	Guided	1	0.5	-0.25	1.31015	0.44986	-1.45	-1.05	0.801569676095418	-0.0012506	-0.0035906	-0.0084327
Trial1	2	1	blindfold	clockwise	practice	Guided	1	0.5	-0.25	1.330154	0.44986	-1.45	-1.05	0.801569676095418	-0.018412	-0.0078249	-0.016067
Trial1	2	1	blindfold	clockwise	practice	Guided	1	0.5	-0.25	1.350159	0.44986	-1.45	-1.05	0.801569676095418	0.0050392	0.00063891	0.018259
Trial1	2	1	blindfold	clockwise	practice	Guided	1	0.5	-0.25	1.370148	0.44986	-1.45	-1.05	0.801569676095418	-0.040335	-0.012055	-0.0047462
Trial1	2	1	blindfold	clockwise	practice	Guided	1	0.5	-0.25	1.390152	0.44986	-1.45	-1.05	0.801569676095418	-0.02685	0.013337	-0.016602
Trial1	2	1	blindfold	clockwise	practice	Guided	1	0.5	-0.25	1.410156	0.44986	-1.45	-1.05	0.801569676095418	-0.023163	-0.016289	-0.007887
Trial1	2	1	blindfold	clockwise	practice	Guided	1	0.5	-0.25	1.430161	0.44986	-1.45	-1.05	0.801569676095418	-0.0017746	-0.012057	-0.010759
Trial1	2	1	blindfold	clockwise	practice	Guided	1	0.5	-0.25	1.45015	0.44985	-1.45	-1.05	0.801570300665581	-0.0057246	0.0091023	-0.015252
Trial1	2	1	blindfold	clockwise	practice	Guided	1	0.5	-0.25	1.470154	0.44985	-1.45	-1.05	0.801570300665581	-0.026567	-0.016287	-0.020823
Trial1	2	1	blindfold	clockwise	practice	Guided	1	0.5	-0.25	1.490158	0.44985	-1.45	-1.05	0.801570300665581	-0.045347	-0.012054	0.0092815
Trial1	2	1	blindfold	clockwise	practice	Guided	1	0.5	-0.25	1.510147	0.44985	-1.45	-1.05	0.801570300665581	0.027803	-0.012054	-0.0088629
Trial1	2	1	blindfold	clockwise	practice	Guided	1	0.5	-0.25	1.530151	0.44985	-1.45	-1.05	0.801570300665581	-0.03051	-0.0078228	-0.02531
Trial1	2	1	blindfold	clockwise	practice	Guided	1	0.5	-0.25	1.550156	0.44984	-1.45	-1.05	0.801570925359609	0.015138	0.0091037	-0.012542
Trial1	2	1	blindfold	clockwise	practice	Guided	1	0.5	-0.25	1.57016	0.44984	-1.45	-1.05	0.801570925359609	-0.0012116	0.013335	-0.019193
Trial1	2	1	blindfold	clockwise	practice	Guided	1	0.5	-0.25	1.590149	0.44984	-1.45	-1.05	0.801570925359609	-0.001751	-0.020519	-0.010745
Trial1	2	1	blindfold	clockwise	practice	Guided	1	0.5	-0.25	1.610153	0.44984	-1.45	-1.05	0.801570925359609	-0.022051	-0.007823	-0.024762
Trial1	2	1	blindfold	clockwise	practice	Guided	1	0.5	-0.25	1.630157	0.44984	-1.45	-1.05	0.801570925359609	-0.037689	0.0091045	0.020884
Trial1	2	1	blindfold	clockwise	practice	Guided	1	0.5	-0.25	1.650146	0.44984	-1.45	-1.05	0.801570925359609	-0.0070431	-0.0078213	0.0058826
Trial1	2	1	blindfold	clockwise	practice	Guided	1	0.5	-0.25	1.670151	0.44983	-1.45	-1.05	0.801571552042814	0.015157	-0.003589	-0.0096582
Trial1	2	1	blindfold	clockwise	practice	Guided	1	0.5	-0.25	1.690155	0.44983	-1.45	-1.05	0.801571552042814	-0.016468	0.0091046	-0.045601
Trial1	2	1	blindfold	clockwise	practice	Guided	1	0.5	-0.25	1.710159	0.44983	-1.45	-1.05	0.801571552042814	-0.013593	-0.0035939	-0.024211
Trial1	2	1	blindfold	clockwise	practice	Guided	1	0.5	-0.25	1.730148	0.44983	-1.45	-1.05	0.801571552042814	-0.019974	-0.003594	0.0093063
Trial1	2	1	blindfold	clockwise	practice	Guided	1	0.5	-0.25	1.750153	0.44983	-1.45	-1.05	0.801571552042814	-0.027877	-0.028986	0.00032213
Trial1	2	1	blindfold	clockwise	practice	Guided	1	0.5	-0.25	1.770157	0.44983	-1.45	-1.05	0.801571552042814	-0.0051378	0.03026	-0.023664
Trial1	2	1	blindfold	clockwise	practice	Guided	1	0.5	-0.25	1.790146	0.44983	-1.45	-1.05	0.801571552042814	-0.0056763	-0.012059	-0.015217
Trial1	2	1	blindfold	clockwise	practice	Guided	1	0.5	-0.25	1.81015	0.44983	-1.45	-1.05	0.801571552042814	0.0075361	-0.0035968	-0.02285
Trial1	2	1	blindfold	clockwise	practice	Guided	1	0.5	-0.25	1.830154	0.44982	-1.45	-1.05	0.801572176984938	-0.014658	-0.0078265	-0.0073057
Trial1	2	1	blindfold	clockwise	practice	Guided	1	0.5	-0.25	1.850159	0.44982	-1.45	-1.05	0.801572176984938	-0.010162	0.00063651	0.0095897
Trial1	2	1	blindfold	clockwise	practice	Guided	1	0.5	-0.25	1.870148	0.44982	-1.45	-1.05	0.801572176984938	0.0064632	0.038722	-0.0059509
Trial1	2	1	blindfold	clockwise	practice	Guided	1	0.5	-0.25	1.890152	0.44982	-1.45	-1.05	0.801572176984938	-0.018876	0.0090983	-0.0075691
Trial1	2	1	blindfold	clockwise	practice	Guided	1	0.5	-0.25	1.910156	0.44982	-1.45	-1.05	0.801572176984938	-0.014918	-0.024754	-0.0030752
Trial1	2	1	blindfold	clockwise	practice	Guided	1	0.5	-0.25	1.930161	0.44982	-1.45	-1.05	0.801572176984938	-0.019679	-0.020522	0.0051001
Trial1	2	1	blindfold	clockwise	practice	Guided	1	0.5	-0.25	1.95015	0.44982	-1.45	-1.05	0.801572176984938	0.0070134	-0.016288	-0.014395
Trial1	2	1	blindfold	clockwise	practice	Guided	1	0.5	-0.25	1.970154	0.44981	-1.45	-1.05	0.801572803916979	0.009079	0.021797	0.019662
Trial1	2	1	blindfold	clockwise	practice	Guided	1	0.5	-0.25	1.990158	0.44981	-1.45	-1.05	0.801572803916979	0.0014429	-0.016288	-0.0059469
Trial1	2	1	blindfold	clockwise	practice	Guided	1	0.5	-0.25	2.010147	0.44981	-1.45	-1.05	0.801572803916979	-0.037105	0.013334	0.010409
Trial1	2	1	blindfold	clockwise	practice	Guided	1	0.5	-0.25	2.030151	0.44981	-1.45	-1.05	0.801572803916979	-0.011224	-0.0035915	0.0056462
Trial1	2	1	blindfold	clockwise	practice	Guided	1	0.5	-0.25	2.050156	0.44981	-1.45	-1.05	0.801572803916979	-0.0019648	-0.020518	-0.0064831
Trial1	2	1	blindfold	clockwise	practice	Guided	1	0.5	-0.25	2.07016	0.44981	-1.45	-1.05	0.801572803916979	-0.0027744	-0.003593	0.0061885
Trial1	2	1	blindfold	clockwise	practice	Guided	1	0.5	-0.25	2.090149	0.44981	-1.45	-1.05	0.801572803916979	-0.01068	-0.020519	-0.0027976
Trial1	2	1	blindfold	clockwise	practice	Guided	1	0.5	-0.25	2.110153	0.44981	-1.45	-1.05	0.801572803916979	-0.035206	-0.028981	-0.017085
Trial1	2	1	blindfold	clockwise	practice	Guided	1	0.5	-0.25	2.130157	0.44981	-1.45	-1.05	0.801572803916979	0.013856	-0.012054	0.011497
Trial1	2	1	blindfold	clockwise	practice	Guided	1	0.5	-0.25	2.150146	0.44981	-1.45	-1.05	0.801572803916979	0.0030787	0.0091039	-0.018876
Trial1	2	1	blindfold	clockwise	practice	Guided	1	0.5	-0.25	2.170151	0.4498	-1.45	-1.05	0.801573429107199	0.017543	0.00064012	0.020213
Trial1	2	1	blindfold	clockwise	practice	Guided	1	0.5	-0.25	2.190155	0.4498	-1.45	-1.05	0.801573429107199	0.0011907	0.004872	0.010687
Trial1	2	1	blindfold	clockwise	practice	Guided	1	0.5	-0.25	2.210159	0.4498	-1.45	-1.05	0.801573429107199	-0.030701	0.0048734	-0.021031
Trial1	2	1	blindfold	clockwise	practice	Guided	1	0.5	-0.25	2.230148	0.4498	-1.45	-1.05	0.801573429107199	-0.0067112	0.013336	0.0017069
Trial1	2	1	blindfold	clockwise	practice	Guided	1	0.5	-0.25	2.250153	0.4498	-1.45	-1.05	0.801573429107199	0.0051488	-0.012054	0.015188
Trial1	2	1	blindfold	clockwise	practice	Guided	1	0.5	-0.25	2.270157	0.4498	-1.45	-1.05	0.801573429107199	-0.011201	-0.012052	-0.0014335
Trial1	2	1	blindfold	clockwise	practice	Guided	1	0.5	-0.25	2.290146	0.4498	-1.45	-1.05	0.801573429107199	-0.006704	0.0091089	-0.0067354
Trial1	2	1	blindfold	clockwise	practice	Guided	1	0.5	-0.25	2.31015	0.44979	-1.45	-1.05	0.801574056288076	-0.010652	0.00064482	-0.00278
Trial1	2	1	blindfold	clockwise	practice	Guided	1	0.5	-0.25	2.330154	0.44979	-1.45	-1.05	0.801574056288076	-0.02251	-0.0035858	-0.016261
Trial1	2	1	blindfold	clockwise	practice	Guided	1	0.5	-0.25	2.350159	0.44979	-1.45	-1.05	0.801574056288076	0.0059723	0.021806	0.0025215
Trial1	2	1	blindfold	clockwise	practice	Guided	1	0.5	-0.25	2.370148	0.44979	-1.45	-1.05	0.801574056288076	-0.0024727	-0.01628	0.0019829
Trial1	2	1	blindfold	clockwise	practice	Guided	1	0.5	-0.25	2.390152	0.44979	-1.45	-1.05	0.801574056288076	0.0070555	0.0048789	-0.014368
Trial1	2	1	blindfold	clockwise	practice	Guided	1	0.5	-0.25	2.410156	0.44979	-1.45	-1.05	0.801574056288076	0.0028362	0.00064619	-0.014636
Trial1	2	1	blindfold	clockwise	practice	Guided	1	0.5	-0.25	2.430161	0.44979	-1.45	-1.05	0.801574056288076	-0.040743	-0.007817	0.0037817
Trial1	2	1	blindfold	clockwise	practice	Guided	1	0.5	-0.25	2.45015	0.44979	-1.45	-1.05	0.801574056288076	-0.012257	-0.037439	-0.032877
Trial1	2	1	blindfold	clockwise	practice	Guided	1	0.5	-0.25	2.470154	0.44979	-1.45	-1.05	0.801574056288076	-0.006683	0.013343	0.0017214
Trial1	2	1	blindfold	clockwise	practice	Guided	1	0.5	-0.25	2.490158	0.44979	-1.45	-1.05	0.801574056288076	-0.027258	-0.012047	-0.0080742
Trial1	2	1	blindfold	clockwise	practice	Guided	1	0.5	-0.25	2.510147	0.44978	-1.45	-1.05	0.801574683593556	-0.032287	-0.016277	-0.0075313
Trial1	2	1	blindfold	clockwise	practice	Guided	1	0.5	-0.25	2.530151	0.44978	-1.45	-1.05	0.801574683593556	0.0059957	-0.016278	0.002534
Trial1	2	1	blindfold	clockwise	practice	Guided	1	0.5	-0.25	2.550156	0.44978	-1.45	-1.05	0.801574683593556	0.0076173	-0.028973	-0.022803
Trial1	2	1	blindfold	clockwise	practice	Guided	1	0.5	-0.25	2.57016	0.44978	-1.45	-1.05	0.801574683593556	-0.0013675	0.0048823	-0.014893
Trial1	2	1	blindfold	clockwise	practice	Guided	1	0.5	-0.25	2.590149	0.44978	-1.45	-1.05	0.801574683593556	-0.015659	-0.012046	0.009638
Trial1	2	1	blindfold	clockwise	practice	Guided	1	0.5	-0.25	2.610153	0.44978	-1.45	-1.05	0.801574683593556	-0.0032566	0.0091145	0.0090995
Trial1	2	1	blindfold	clockwise	practice	Guided	1	0.5	-0.25	2.630157	0.44978	-1.45	-1.05	0.801574683593556	-0.014304	-0.012044	-0.011476
Trial1	2	1	blindfold	clockwise	practice	Guided	1	0.5	-0.25	2.650146	0.44978	-1.45	-1.05	0.801574683593556	-0.03829	0.013346	-0.03421
Trial1	2	1	blindfold	clockwise	practice	Guided	1	0.5	-0.25	2.670151	0.44977	-1.45	-1.05	0.801575307288567	-0.0061231	0.026041	-0.0061701
Trial1	2	1	blindfold	clockwise	practice	Guided	1	0.5	-0.25	2.690155	0.44977	-1.45	-1.05	0.801575307288567	0.013915	-0.0035826	0.011532
Trial1	2	1	blindfold	clockwise	practice	Guided	1	0.5	-0.25	2.710159	0.44977	-1.45	-1.05	0.801575307288567	-0.031728	-0.0035848	-0.0041077
Trial1	2	1	blindfold	clockwise	practice	Guided	1	0.5	-0.25	2.730148	0.44977	-1.45	-1.05	0.801575307288567	-0.0016229	-0.012048	-0.010661
Trial1	2	1	blindfold	clockwise	practice	Guided	1	0.5	-0.25	2.750153	0.44977	-1.45	-1.05	0.801575307288567	-0.027231	-0.024744	0.0078493
Trial1	2	1	blindfold	clockwise	practice	Guided	1	0.5	-0.25	2.770157	0.44977	-1.45	-1.05	0.801575307288567	-0.03145	-0.0035836	-0.0083281
Trial1	2	1	blindfold	clockwise	practice	Guided	1	0.5	-0.25	2.790146	0.44977	-1.45	-1.05	0.801575307288567	0.010242	0.017576	0.0028192
Trial1	2	1	blindfold	clockwise	practice	Guided	1	0.5	-0.25	2.81015	0.44977	-1.45	-1.05	0.801575307288567	-0.011142	-0.0078166	0.0056947
Trial1	2	1	blindfold	clockwise	practice	Guided	1	0.5	-0.25	2.830154	0.44977	-1.45	-1.05	0.801575307288567	0.027138	0.0091131	0.0038998
Trial1	2	1	blindfold	clockwise	practice	Guided	1	0.5	-0.25	2.850159	0.44977	-1.45	-1.05	0.801575307288567	-0.010331	-0.020511	-0.0069746
Trial1	2	1	blindfold	clockwise	practice	Guided	1	0.5	-0.25	2.870148	0.44977	-1.45	-1.05	0.801575307288567	-0.025872	0.013343	-0.029169
Trial1	2	1	blindfold	clockwise	practice	Guided	1	0.5	-0.25	2.890152	0.44976	-1.45	-1.05	0.801575936710415	-0.039349	-0.0078151	-0.017308
Trial1	2	1	blindfold	clockwise	practice	Guided	1	0.5	-0.25	2.910156	0.44976	-1.45	-1.05	0.801575936710415	0.013937	-0.02051	0.011541
Trial1	2	1	blindfold	clockwise	practice	Guided	1	0.5	-0.25	2.930161	0.44976	-1.45	-1.05	0.801575936710415	0.011335	0.017577	-0.014067
Trial1	2	1	blindfold	clockwise	practice	Guided	1	0.5	-0.25	2.95015	0.44976	-1.45	-1.05	0.801575936710415	0.01286	0.0048834	-0.0011264
Trial1	2	1	blindfold	clockwise	practice	Guided	1	0.5	-0.25	2.970154	0.44976	-1.45	-1.05	0.801575936710415	0.0034324	0.013346	-0.0077792
Trial1	2	1	blindfold	clockwise	practice	Guided	1	0.5	-0.25	2.990158	0.44976	-1.45	-1.05	0.801575936710415	0.006578	0.017577	-0.0058875
Trial1	2	1	blindfold	clockwise	practice	Guided	1	0.5	-0.25	3.010147	0.44976	-1.45	-1.05	0.801575936710415	-0.0033917	-0.0035808	-0.045243
Trial1	2	1	blindfold	clockwise	practice	Guided	1	0.5	-0.25	3.030151	0.44976	-1.45	-1.05	0.801575936710415	0.0065803	-0.0078129	-0.0058821
Trial1	2	1	blindfold	clockwise	practice	Guided	1	0.5	-0.25	3.050156	0.44975	-1.45	-1.05	0.801576562521054	0.0063118	0.0091139	0.019729
Trial1	2	1	blindfold	clockwise	practice	Guided	1	0.5	-0.25	3.07016	0.44975	-1.45	-1.05	0.801576562521054	0.0065819	0.0091127	-0.022502
Trial1	2	1	blindfold	clockwise	practice	Guided	1	0.5	-0.25	3.090149	0.44975	-1.45	-1.05	0.801576562521054	-0.0068974	-0.0078155	0.0059821
Trial1	2	1	blindfold	clockwise	practice	Guided	1	0.5	-0.25	3.110153	0.44975	-1.45	-1.05	0.801576562521054	-0.0018595	0.017578	-0.0064175
Trial1	2	1	blindfold	clockwise	practice	Guided	1	0.5	-0.25	3.130157	0.44975	-1.45	-1.05	0.801576562521054	0.0063183	-0.016277	-0.0016532
Trial1	2	1	blindfold	clockwise	practice	Guided	1	0.5	-0.25	3.150146	0.44975	-1.45	-1.05	0.801576562521054	0.016386	-0.0035811	-0.031215
Trial1	2	1	blindfold	clockwise	practice	Guided	1	0.5	-0.25	3.170151	0.44975	-1.45	-1.05	0.801576562521054	0.010005	0.0048834	0.0070655
Trial1	2	1	blindfold	clockwise	practice	Guided	1	0.5	-0.25	3.190155	0.44975	-1.45	-1.05	0.801576562521054	-0.0076955	-0.016275	0.0014939
Trial1	2	1	blindfold	clockwise	practice	Guided	1	0.5	-0.25	3.210159	0.44975	-1.45	-1.05	0.801576562521054	-0.022694	-0.020508	-0.011983
Trial1	2	1	blindfold	clockwise	practice	Guided	1	0.5	-0.25	3.230148	0.44975	-1.45	-1.05	0.801576562521054	-0.011913	0.0048839	0.018391
Trial1	2	1	blindfold	clockwise	practice	Guided	1	0.5	-0.25	3.250153	0.44974	-1.45	-1.05	0.8015771903242	-0.030329	-0.0078124	-0.025189
Trial1	2	1	blindfold	clockwise	practice	Guided	1	0.5	-0.25	3.270157	0.44974	-1.45	-1.05	0.8015771903242	0.0074126	-0.020507	-0.006947
Trial1	2	1	blindfold	clockwise	practice	Guided	1	0.5	-0.25	3.290146	0.44974	-1.45	-1.05	0.8015771903242	0.016573	-0.016275	0.037174
Trial1	2	1	blindfold	clockwise	practice	Guided	1	0.5	-0.25	3.31015	0.44974	-1.45	-1.05	0.8015771903242	-0.011537	0.0048844	-0.053669
Trial1	2	1	blindfold	clockwise	practice	Guided	1	0.5	-0.25	3.330154	0.44974	-1.45	-1.05	0.8015771903242	0.024042	0.00065347	-0.013226
Trial1	2	1	blindfold	clockwise	practice	Guided	1	0.5	-0.25	3.350159	0.44974	-1.45	-1.05	0.8015771903242	-0.010819	0.00065579	-0.028594
Trial1	2	1	blindfold	clockwise	practice	Guided	1	0.5	-0.25	3.370148	0.44974	-1.45	-1.05	0.8015771903242	-0.01639	0.013353	0.0096852
Trial1	2	1	blindfold	clockwise	practice	Guided	1	0.5	-0.25	3.390152	0.44973	-1.45	-1.05	0.80157781638293	-0.0065907	0.013352	0.0017795
Trial1	2	1	blindfold	clockwise	practice	Guided	1	0.5	-0.25	3.410156	0.44973	-1.45	-1.05	0.80157781638293	0.0032096	0.017584	-0.018795
Trial1	2	1	blindfold	clockwise	practice	Guided	1	0.5	-0.25	3.430161	0.44973	-1.45	-1.05	0.80157781638293	0.024058	0.0048891	-0.01322
Trial1	2	1	blindfold	clockwise	practice	Guided	1	0.5	-0.25	3.45015	0.44973	-1.45	-1.05	0.80157781638293	0.010042	-0.01627	0.0051963
Trial1	2	1	blindfold	clockwise	practice	Guided	1	0.5	-0.25	3.470154	0.44973	-1.45	-1.05	0.80157781638293	0.020108	0.013352	-0.017711
Trial1	2	1	blindfold	clockwise	practice	Guided	1	0.5	-0.25	3.490158	0.44973	-1.45	-1.05	0.80157781638293	-0.009454	0.0048886	-0.013217
Trial1	2	1	blindfold	clockwise	practice	Guided	1	0.5	-0.25	3.510147	0.44973	-1.45	-1.05	0.80157781638293	-0.0018146	-0.0078061	-0.0063858
Trial1	2	1	blindfold	clockwise	practice	Guided	1	0.5	-0.25	3.530151	0.44973	-1.45	-1.05	0.80157781638293	-0.011607	0.009122	0.014193
Trial1	2	1	blindfold	clockwise	practice	Guided	1	0.5	-0.25	3.550156	0.44972	-1.45	-1.05	0.801578444434908	0.0066374	-0.0205	0.01024
Trial1	2	1	blindfold	clockwise	practice	Guided	1	0.5	-0.25	3.57016	0.44972	-1.45	-1.05	0.801578444434908	0.0024149	0.013356	-0.0061125
Trial1	2	1	blindfold	clockwise	practice	Guided	1	0.5	-0.25	3.590149	0.44972	-1.45	-1.05	0.801578444434908	-0.0065712	0.0091246	0.0023365
Trial1	2	1	blindfold	clockwise	practice	Guided	1	0.5	-0.25	3.610153	0.44972	-1.45	-1.05	0.801578444434908	0.011404	0.00066542	-0.014016
Trial1	2	1	blindfold	clockwise	practice	Guided	1	0.5	-0.25	3.630157	0.44972	-1.45	-1.05	0.801578444434908	-0.0089005	0.01336	-0.028035
Trial1	2	1	blindfold	clockwise	practice	Guided	1	0.5	-0.25	3.650146	0.44972	-1.45	-1.05	0.801578444434908	-0.0057571	-0.0035698	-0.010872
Trial1	2	1	blindfold	clockwise	practice	Guided	1	0.5	-0.25	3.670151	0.44972	-1.45	-1.05	0.801578444434908	-0.015553	-0.016262	0.0097072
Trial1	2	1	blindfold	clockwise	practice	Guided	1	0.5	-0.25	3.690155	0.44972	-1.45	-1.05	0.801578444434908	-0.01447	0.0048977	-0.0071831
Trial1	2	1	blindfold	clockwise	practice	Guided	1	0.5	-0.25	3.710159	0.44972	-1.45	-1.05	0.801578444434908	0.039895	0.026056	0.0047754
Trial1	2	1	blindfold	clockwise	practice	Guided	1	0.5	-0.25	3.730148	0.44972	-1.45	-1.05	0.801578444434908	0.0050299	0.017591	0.019509
Trial1	2	1	blindfold	clockwise	practice	Guided	1	0.5	-0.25	3.750153	0.44972	-1.45	-1.05	0.801578444434908	0.0061113	-0.016263	-0.023531
Trial1	2	1	blindfold	clockwise	practice	Guided	1	0.5	-0.25	3.770157	0.44972	-1.45	-1.05	0.801578444434908	-0.031625	0.0048974	-0.0040347
Trial1	2	1	blindfold	clockwise	practice	Guided	1	0.5	-0.25	3.790146	0.44971	-1.45	-1.05	0.801579070741729	0.019864	0.026056	-0.013464
Trial1	2	1	blindfold	clockwise	practice	Guided	1	0.5	-0.25	3.81015	0.44971	-1.45	-1.05	0.801579070741729	-0.015808	0.0048987	0.013943
Trial1	2	1	blindfold	clockwise	practice	Guided	1	0.5	-0.25	3.830154	0.44971	-1.45	-1.05	0.801579070741729	-0.013917	0.0091315	0.010528
Trial1	2	1	blindfold	clockwise	practice	Guided	1	0.5	-0.25	3.850159	0.44971	-1.45	-1.05	0.801579070741729	-0.023169	-0.02049	-0.015082
Trial1	2	1	blindfold	clockwise	practice	Guided	1	0.5	-0.25	3.870148	0.44971	-1.45	-1.05	0.801579070741729	0.0019012	0.0091345	0.0010017
Trial1	2	1	blindfold	clockwise	practice	Guided	1	0.5	-0.25	3.890152	0.44971	-1.45	-1.05	0.801579070741729	-0.016785	0.026059	0.005225
Trial1	2	1	blindfold	clockwise	practice	Guided	1	0.5	-0.25	3.910156	0.44971	-1.45	-1.05	0.801579070741729	-0.0049229	-0.012029	-0.023525
Trial1	2	1	blindfold	clockwise	practice	Guided	1	0.5	-0.25	3.930161	0.44971	-1.45	-1.05	0.801579070741729	-0.03242	0.017593	0.0086446
Trial1	2	1	blindfold	clockwise	practice	Guided	1	0.5	-0.25	3.95015	0.44971	-1.45	-1.05	0.801579070741729	-0.0015083	0.0091299	-0.010581
Trial1	2	1	blindfold	clockwise	practice	Guided	1	0.5	-0.25	3.970154	0.44971	-1.45	-1.05	0.801579070741729	0.0072096	0.03452	-0.0071674
Trial1	2	1	blindfold	clockwise	practice	Guided	1	0.5	-0.25	3.990158	0.44971	-1.45	-1.05	0.801579070741729	0.014578	-0.016264	0.00317
Trial1	2	1	blindfold	clockwise	practice	Guided	1	0.5	-0.25	4.010147	0.4497	-1.45	-1.05	0.801579699042537	0.010629	-0.016265	-0.0013208
Trial1	2	1	blindfold	clockwise	practice	Guided	1	0.5	-0.25	4.030151	0.4497	-1.45	-1.05	0.801579699042537	-0.015516	0.017589	0.0097291
Trial1	2	1	blindfold	clockwise	practice	Guided	1	0.5	-0.25	4.050156	0.4497	-1.45	-1.05	0.801579699042537	0.023303	0.0091246	-0.0055414
Trial1	2	1	blindfold	clockwise	practice	Guided	1	0.5	-0.25	4.07016	0.4497	-1.45	-1.05	0.801579699042537	-0.0012249	0.004894	-0.02064
Trial1	2	1	blindfold	clockwise	practice	Guided	1	0.5	-0.25	4.090149	0.4497	-1.45	-1.05	0.801579699042537	-0.018385	0.034517	-0.011652
Trial1	2	1	blindfold	clockwise	practice	Guided	1	0.5	-0.25	4.110153	0.4497	-1.45	-1.05	0.801579699042537	-0.0025699	-0.0035704	0.0063219
Trial1	2	1	blindfold	clockwise	practice	Guided	1	0.5	-0.25	4.130157	0.4497	-1.45	-1.05	0.801579699042537	-0.015777	0.0048918	0.01396
Trial1	2	1	blindfold	clockwise	practice	Guided	1	0.5	-0.25	4.150146	0.4497	-1.45	-1.05	0.801579699042537	-0.0173	-0.016269	-0.0071537
Trial1	2	1	blindfold	clockwise	practice	Guided	1	0.5	-0.25	4.170151	0.44969	-1.45	-1.05	0.801580327467945	0.027536	0.0048896	-0.00022895
Trial1	2	1	blindfold	clockwise	practice	Guided	1	0.5	-0.25	4.190155	0.44969	-1.45	-1.05	0.801580327467945	-0.044797	0.026048	0.003629
Trial1	2	1	blindfold	clockwise	practice	Guided	1	0.5	-0.25	4.210159	0.44969	-1.45	-1.05	0.801580327467945	0.0027428	-0.016271	0.00021796
Trial1	2	1	blindfold	clockwise	practice	Guided	1	0.5	-0.25	4.230148	0.44969	-1.45	-1.05	0.801580327467945	-0.0033673	-0.012039	0.019003
Trial1	2	1	blindfold	clockwise	practice	Guided	1	0.5	-0.25	4.250153	0.44969	-1.45	-1.05	0.801580327467945	0.0024778	-0.0035729	-0.0060652
Trial1	2	1	blindfold	clockwise	practice	Guided	1	0.5	-0.25	4.270157	0.44969	-1.45	-1.05	0.801580327467945	-0.014412	0.00065749	-0.0034615
Trial1	2	1	blindfold	clockwise	practice	Guided	1	0.5	-0.25	4.290146	0.44969	-1.45	-1.05	0.801580327467945	0.011738	0.00065635	-0.018194
Trial1	2	1	blindfold	clockwise	practice	Guided	1	0.5	-0.25	4.31015	0.44968	-1.45	-1.05	0.801580952276216	-0.016468	-0.007807	-0.036974
Trial1	2	1	blindfold	clockwise	practice	Guided	1	0.5	-0.25	4.330154	0.44968	-1.45	-1.05	0.801580952276216	-0.012338	0.00065757	0.026914
Trial1	2	1	blindfold	clockwise	practice	Guided	1	0.5	-0.25	4.350159	0.44968	-1.45	-1.05	0.801580952276216	-0.027338	-0.0035742	-0.0037268
Trial1	2	1	blindfold	clockwise	practice	Guided	1	0.5	-0.25	4.370148	0.44968	-1.45	-1.05	0.801580952276216	-0.0059501	0.00065717	-0.0065985
Trial1	2	1	blindfold	clockwise	practice	Guided	1	0.5	-0.25	4.390152	0.44968	-1.45	-1.05	0.801580952276216	0.0075305	0.0006579	-0.018457
Trial1	2	1	blindfold	clockwise	practice	Guided	1	0.5	-0.25	4.410156	0.44968	-1.45	-1.05	0.801580952276216	-0.015743	0.02605	0.013982
Trial1	2	1	blindfold	clockwise	practice	Guided	1	0.5	-0.25	4.430161	0.44968	-1.45	-1.05	0.801580952276216	0.020202	0.013354	-0.017643
Trial1	2	1	blindfold	clockwise	practice	Guided	1	0.5	-0.25	4.45015	0.44968	-1.45	-1.05	0.801580952276216	-0.00010423	-0.012038	-0.031661
Trial1	2	1	blindfold	clockwise	practice	Guided	1	0.5	-0.25	4.470154	0.44968	-1.45	-1.05	0.801580952276216	-0.0072021	-0.007806	-0.053317
Trial1	2	1	blindfold	clockwise	practice	Guided	1	0.5	-0.25	4.490158	0.44968	-1.45	-1.05	0.801580952276216	0.0033102	0.0048887	-0.018719
Trial1	2	1	blindfold	clockwise	practice	Guided	1	0.5	-0.25	4.510147	0.44967	-1.45	-1.05	0.801581582821321	-0.010973	-0.016271	-0.019259
Trial1	2	1	blindfold	clockwise	practice	Guided	1	0.5	-0.25	4.530151	0.44967	-1.45	-1.05	0.801581582821321	-0.0025265	0.0091194	0.0063526
Trial1	2	1	blindfold	clockwise	practice	Guided	1	0.5	-0.25	4.550156	0.44967	-1.45	-1.05	0.801581582821321	-0.027593	0.0048868	0.0050061
Trial1	2	1	blindfold	clockwise	practice	Guided	1	0.5	-0.25	4.57016	0.44967	-1.45	-1.05	0.801581582821321	0.022274	-0.024736	0.016422
Trial1	2	1	blindfold	clockwise	practice	Guided	1	0.5	-0.25	4.590149	0.44967	-1.45	-1.05	0.801581582821321	-0.010429	-0.0078077	-0.0026287
Trial1	2	1	blindfold	clockwise	practice	Guided	1	0.5	-0.25	4.610153	0.44967	-1.45	-1.05	0.801581582821321	-0.01995	0.00065458	0.013726
Trial1	2	1	blindfold	clockwise	practice	Guided	1	0.5	-0.25	4.630157	0.44967	-1.45	-1.05	0.801581582821321	-0.02471	-0.028968	0.021904
Trial1	2	1	blindfold	clockwise	practice	Guided	1	0.5	-0.25	4.650146	0.44967	-1.45	-1.05	0.801581582821321	-0.018866	0.017582	-0.0031624
Trial1	2	1	blindfold	clockwise	practice	Guided	1	0.5	-0.25	4.670151	0.44966	-1.45	-1.05	0.801582209748547	-0.021023	-0.037431	0.030626
Trial1	2	1	blindfold	clockwise	practice	Guided	1	0.5	-0.25	4.690155	0.44966	-1.45	-1.05	0.801582209748547	0.015733	0.017583	0.0032236
Trial1	2	1	blindfold	clockwise	practice	Guided	1	0.5	-0.25	4.710159	0.44966	-1.45	-1.05	0.801582209748547	-0.0059181	0.017581	0.011132
Trial1	2	1	blindfold	clockwise	practice	Guided	1	0.5	-0.25	4.730148	0.44966	-1.45	-1.05	0.801582209748547	-0.0067246	-0.020504	0.0060989
Trial1	2	1	blindfold	clockwise	practice	Guided	1	0.5	-0.25	4.750153	0.44966	-1.45	-1.05	0.801582209748547	0.033175	-0.003578	-0.005762
Trial1	2	1	blindfold	clockwise	practice	Guided	1	0.5	-0.25	4.770157	0.44966	-1.45	-1.05	0.801582209748547	0.024998	0.0091154	-0.025798
Trial1	2	1	blindfold	clockwise	practice	Guided	1	0.5	-0.25	4.790146	0.44966	-1.45	-1.05	0.801582209748547	-0.034936	-0.020505	-0.016903
Trial1	2	1	blindfold	clockwise	practice	Guided	1	0.5	-0.25	4.81015	0.44966	-1.45	-1.05	0.801582209748547	-0.01642	-0.012037	-0.041159
Trial1	2	1	blindfold	clockwise	practice	Guided	1	0.5	-0.25	4.830154	0.44965	-1.45	-1.05	0.801582838671611	-0.019387	-0.0078049	0.0047587
Trial1	2	1	blindfold	clockwise	practice	Guided	1	0.5	-0.25	4.850159	0.44965	-1.45	-1.05	0.801582838671611	-0.0022223	0.017585	-0.0060207
Trial1	2	1	blindfold	clockwise	practice	Guided	1	0.5	-0.25	4.870148	0.44965	-1.45	-1.05	0.801582838671611	0.0056832	-0.0078065	0.011143
Trial1	2	1	blindfold	clockwise	practice	Guided	1	0.5	-0.25	4.890152	0.44965	-1.45	-1.05	0.801582838671611	0.010178	0.017582	0.015097
Trial1	2	1	blindfold	clockwise	practice	Guided	1	0.5	-0.25	4.910156	0.44965	-1.45	-1.05	0.801582838671611	-0.021987	0.026043	-0.020306
Trial1	2	1	blindfold	clockwise	practice	Guided	1	0.5	-0.25	4.930161	0.44965	-1.45	-1.05	0.801582838671611	-0.036005	0.026042	-6.4842E-08
Trial1	2	1	blindfold	clockwise	practice	Guided	1	0.5	-0.25	4.95015	0.44965	-1.45	-1.05	0.801582838671611	-0.0019484	0.017578	-0.016351
Trial1	2	1	blindfold	clockwise	practice	Guided	1	0.5	-0.25	4.970154	0.44965	-1.45	-1.05	0.801582838671611	0.0062307	-0.0035823	0.0024341
Trial1	2	1	blindfold	clockwise	practice	Guided	1	0.5	-0.25	4.990158	0.44965	-1.45	-1.05	0.801582838671611	-0.0095807	0.00064976	-0.015267
Trial1	2	1	blindfold	clockwise	practice	Guided	1	0.5	-0.25	5.010147	0.44965	-1.45	-1.05	0.801582838671611	-0.02647	0.0091167	-0.016344
Trial1	2	1	blindfold	clockwise	practice	Guided	1	0.5	-0.25	5.030151	0.44965	-1.45	-1.05	0.801582838671611	-0.012274	0.0091161	0.026969
Trial1	2	1	blindfold	clockwise	practice	Guided	1	0.5	-0.25	5.050156	0.44965	-1.45	-1.05	0.801582838671611	0.0028244	-0.0078112	0.022746
Trial1	2	1	blindfold	clockwise	practice	Guided	1	0.5	-0.25	5.07016	0.44965	-1.45	-1.05	0.801582838671611	-0.021973	-0.016275	-0.020293
Trial1	2	1	blindfold	clockwise	practice	Guided	1	0.5	-0.25	5.090149	0.44964	-1.45	-1.05	0.801583465846924	-0.012715	-0.012042	-0.032421
Trial1	2	1	blindfold	clockwise	practice	Guided	1	0.5	-0.25	5.110153	0.44964	-1.45	-1.05	0.801583465846924	0.0020237	0.00065297	0.0024485
Trial1	2	1	blindfold	clockwise	practice	Guided	1	0.5	-0.25	5.130157	0.44964	-1.45	-1.05	0.801583465846924	0.0014866	-0.0035796	0.010894
Trial1	2	1	blindfold	clockwise	practice	Guided	1	0.5	-0.25	5.150146	0.44964	-1.45	-1.05	0.801583465846924	0.014157	-0.0035789	-0.0051879
Trial1	2	1	blindfold	clockwise	practice	Guided	1	0.5	-0.25	5.170151	0.44964	-1.45	-1.05	0.801583465846924	-0.0019242	0.01335	-0.0020437
Trial1	2	1	blindfold	clockwise	practice	Guided	1	0.5	-0.25	5.190155	0.44964	-1.45	-1.05	0.801583465846924	0.011018	0.00065496	-0.005456
Trial1	2	1	blindfold	clockwise	practice	Guided	1	0.5	-0.25	5.210159	0.44964	-1.45	-1.05	0.801583465846924	-0.0061446	0.0048856	-0.010758
Trial1	2	1	blindfold	clockwise	practice	Guided	1	0.5	-0.25	5.230148	0.44964	-1.45	-1.05	0.801583465846924	0.0025709	0.00065713	-0.0059928
Trial1	2	1	blindfold	clockwise	practice	Guided	1	0.5	-0.25	5.250153	0.44964	-1.45	-1.05	0.801583465846924	-0.018002	-0.003575	-0.015786
Trial1	2	1	blindfold	clockwise	practice	Guided	1	0.5	-0.25	5.270157	0.44963	-1.45	-1.05	0.801584095018814	0.01839	-0.024734	0.011983
Trial1	2	1	blindfold	clockwise	practice	Guided	1	0.5	-0.25	5.290146	0.44963	-1.45	-1.05	0.801584095018814	-0.0095517	-0.028966	-0.015244
Trial1	2	1	blindfold	clockwise	practice	Guided	1	0.5	-0.25	5.31015	0.44963	-1.45	-1.05	0.801584095018814	0.0097749	0.0091204	-0.052169
Trial1	2	1	blindfold	clockwise	practice	Guided	1	0.5	-0.25	5.330154	0.44963	-1.45	-1.05	0.801584095018814	0.014445	0.0048873	0.014864
Trial1	2	1	blindfold	clockwise	practice	Guided	1	0.5	-0.25	5.350159	0.44963	-1.45	-1.05	0.801584095018814	-0.012782	-0.0078077	0.035443
Trial1	2	1	blindfold	clockwise	practice	Guided	1	0.5	-0.25	5.370148	0.44963	-1.45	-1.05	0.801584095018814	-0.0063989	0.004887	0.0019273
Trial1	2	1	blindfold	clockwise	practice	Guided	1	0.5	-0.25	5.390152	0.44963	-1.45	-1.05	0.801584095018814	-0.032005	0.017582	0.0045285
Trial1	2	1	blindfold	clockwise	practice	Guided	1	0.5	-0.25	5.410156	0.44962	-1.45	-1.05	0.801584722442212	-0.01592	0.030279	0.018283
Trial1	2	1	blindfold	clockwise	practice	Guided	1	0.5	-0.25	5.430161	0.44962	-1.45	-1.05	0.801584722442212	-0.010884	0.0006541	0.0058835
Trial1	2	1	blindfold	clockwise	practice	Guided	1	0.5	-0.25	5.45015	0.44962	-1.45	-1.05	0.801584722442212	-0.021394	0.00065233	-0.028713
Trial1	2	1	blindfold	clockwise	practice	Guided	1	0.5	-0.25	5.470154	0.44962	-1.45	-1.05	0.801584722442212	-0.023283	0.02181	-0.018376
Trial1	2	1	blindfold	clockwise	practice	Guided	1	0.5	-0.25	5.490158	0.44962	-1.45	-1.05	0.801584722442212	-0.0018962	0.030272	-0.0020219
Trial1	2	1	blindfold	clockwise	practice	Guided	1	0.5	-0.25	5.510147	0.44962	-1.45	-1.05	0.801584722442212	-0.0095282	-0.028972	0.017475
Trial1	2	1	blindfold	clockwise	practice	Guided	1	0.5	-0.25	5.530151	0.44962	-1.45	-1.05	0.801584722442212	0.0099702	0.013348	0.011458
Trial1	2	1	blindfold	clockwise	practice	Guided	1	0.5	-0.25	5.550156	0.44962	-1.45	-1.05	0.801584722442212	0.011592	-0.02474	-0.013881
Trial1	2	1	blindfold	clockwise	practice	Guided	1	0.5	-0.25	5.57016	0.44962	-1.45	-1.05	0.801584722442212	-0.03621	0.00065149	0.0042681
Trial1	2	1	blindfold	clockwise	practice	Guided	1	0.5	-0.25	5.590149	0.44961	-1.45	-1.05	0.801585349989467	-0.019583	0.038737	-0.0039088
Trial1	2	1	blindfold	clockwise	practice	Guided	1	0.5	-0.25	5.610153	0.44961	-1.45	-1.05	0.801585349989467	0.018433	-0.02474	0.0053502
Trial1	2	1	blindfold	clockwise	practice	Guided	1	0.5	-0.25	5.630157	0.44961	-1.45	-1.05	0.801585349989467	0.0099893	0.021809	0.011464
Trial1	2	1	blindfold	clockwise	practice	Guided	1	0.5	-0.25	5.650146	0.44961	-1.45	-1.05	0.801585349989467	0.0054965	0.0091122	0.044982
Trial1	2	1	blindfold	clockwise	practice	Guided	1	0.5	-0.25	5.670151	0.44961	-1.45	-1.05	0.801585349989467	0.020327	-0.028973	-0.017554
Trial1	2	1	blindfold	clockwise	practice	Guided	1	0.5	-0.25	5.690155	0.44961	-1.45	-1.05	0.801585349989467	-0.0097731	0.013346	-0.010995
Trial1	2	1	blindfold	clockwise	practice	Guided	1	0.5	-0.25	5.710159	0.4496	-1.45	-1.05	0.801585981408241	0.0026301	-0.016278	-0.0059592
Trial1	2	1	blindfold	clockwise	practice	Guided	1	0.5	-0.25	5.730148	0.4496	-1.45	-1.05	0.801585981408241	-0.023246	0.047199	0.00087018
Trial1	2	1	blindfold	clockwise	practice	Guided	1	0.5	-0.25	5.750153	0.4496	-1.45	-1.05	0.801585981408241	-0.0060805	-0.045897	-0.0022711
Trial1	2	1	blindfold	clockwise	practice	Guided	1	0.5	-0.25	5.770157	0.4496	-1.45	-1.05	0.801585981408241	-0.031147	-0.0035786	-0.0081118
Trial1	2	1	blindfold	clockwise	practice	Guided	1	0.5	-0.25	5.790146	0.4496	-1.45	-1.05	0.801585981408241	-0.00077254	0.034508	-0.018893
Trial1	2	1	blindfold	clockwise	practice	Guided	1	0.5	-0.25	5.81015	0.4496	-1.45	-1.05	0.801585981408241	0.024567	0.0048838	-0.0046042
Trial1	2	1	blindfold	clockwise	practice	Guided	1	0.5	-0.25	5.830154	0.4496	-1.45	-1.05	0.801585981408241	-0.011375	0.01335	0.014354
Trial1	2	1	blindfold	clockwise	practice	Guided	1	0.5	-0.25	5.850159	0.4496	-1.45	-1.05	0.801585981408241	-0.03087	0.0048848	-0.0030788
Trial1	2	1	blindfold	clockwise	practice	Guided	1	0.5	-0.25	5.870148	0.44959	-1.45	-1.05	0.801586607329747	0.0034587	-0.016275	-0.018621
Trial1	2	1	blindfold	clockwise	practice	Guided	1	0.5	-0.25	5.890152	0.44959	-1.45	-1.05	0.801586607329747	-0.0089398	-0.024739	-0.035784
Trial1	2	1	blindfold	clockwise	practice	Guided	1	0.5	-0.25	5.910156	0.44959	-1.45	-1.05	0.801586607329747	-0.023767	0.030273	0.0098654
Trial1	2	1	blindfold	clockwise	practice	Guided	1	0.5	-0.25	5.930161	0.44959	-1.45	-1.05	0.801586607329747	-0.0094752	0.021809	-0.015202
Trial1	2	1	blindfold	clockwise	practice	Guided	1	0.5	-0.25	5.95015	0.44959	-1.45	-1.05	0.801586607329747	-0.02978	0.013342	-0.015742
Trial1	2	1	blindfold	clockwise	practice	Guided	1	0.5	-0.25	5.970154	0.44959	-1.45	-1.05	0.801586607329747	-0.019807	0.0091103	-0.0010048
Trial1	2	1	blindfold	clockwise	practice	Guided	1	0.5	-0.25	5.990158	0.44959	-1.45	-1.05	0.801586607329747	0.0055331	0.034499	0.015443
Trial1	2	1	blindfold	clockwise	practice	Guided	1	0.5	-0.25	6.010147	0.44959	-1.45	-1.05	0.801586607329747	0.0029311	-0.033209	0.0070009
Trial1	2	1	blindfold	clockwise	practice	Guided	1	0.5	-0.25	6.030151	0.44958	-1.45	-1.05	0.801587238998085	0.0092222	-0.012051	0.024164
Trial1	2	1	blindfold	clockwise	practice	Guided	1	0.5	-0.25	6.050156	0.44958	-1.45	-1.05	0.801587238998085	-0.0047003	0.0048742	-0.023369
Trial1	2	1	blindfold	clockwise	practice	Guided	1	0.5	-0.25	6.07016	0.44958	-1.45	-1.05	0.801587238998085	-0.0041594	0.0048736	-0.031812
Trial1	2	1	blindfold	clockwise	practice	Guided	1	0.5	-0.25	6.090149	0.44958	-1.45	-1.05	0.801587238998085	-0.0037126	0.0048737	0.027584
Trial1	2	1	blindfold	clockwise	practice	Guided	1	0.5	-0.25	6.110153	0.44958	-1.45	-1.05	0.801587238998085	0.031696	-0.0078196	0.0044068
Trial1	2	1	blindfold	clockwise	practice	Guided	1	0.5	-0.25	6.130157	0.44958	-1.45	-1.05	0.801587238998085	-0.026348	-0.012053	-0.016263
Trial1	2	1	blindfold	clockwise	practice	Guided	1	0.5	-0.25	6.150146	0.44958	-1.45	-1.05	0.801587238998085	-0.034617	-0.0078208	0.046814
Trial1	2	1	blindfold	clockwise	practice	Guided	1	0.5	-0.25	6.170151	0.44958	-1.45	-1.05	0.801587238998085	-0.0018147	0.0091068	-0.0019749
Trial1	2	1	blindfold	clockwise	practice	Guided	1	0.5	-0.25	6.190155	0.44958	-1.45	-1.05	0.801587238998085	0.00349	-0.0035876	0.0025196
Trial1	2	1	blindfold	clockwise	practice	Guided	1	0.5	-0.25	6.210159	0.44957	-1.45	-1.05	0.801587867041875	-0.013936	-0.012052	-0.011226
Trial1	2	1	blindfold	clockwise	practice	Guided	1	0.5	-0.25	6.230148	0.44957	-1.45	-1.05	0.801587867041875	0.0071829	0.00064408	-0.0098768
Trial1	2	1	blindfold	clockwise	practice	Guided	1	0.5	-0.25	6.250153	0.44957	-1.45	-1.05	0.801587867041875	0.001611	0.03873	0.010971
Trial1	2	1	blindfold	clockwise	practice	Guided	1	0.5	-0.25	6.270157	0.44957	-1.45	-1.05	0.801587867041875	-0.018427	-0.016283	-0.0072696
Trial1	2	1	blindfold	clockwise	practice	Guided	1	0.5	-0.25	6.290146	0.44957	-1.45	-1.05	0.801587867041875	-0.031094	-0.016284	-0.0080787
Trial1	2	1	blindfold	clockwise	practice	Guided	1	0.5	-0.25	6.31015	0.44957	-1.45	-1.05	0.801587867041875	-0.015277	-0.003584	0.0098965
Trial1	2	1	blindfold	clockwise	practice	Guided	1	0.5	-0.25	6.330154	0.44957	-1.45	-1.05	0.801587867041875	0.0084424	0.00064776	0.036854
Trial1	2	1	blindfold	clockwise	practice	Guided	1	0.5	-0.25	6.350159	0.44957	-1.45	-1.05	0.801587867041875	-0.0079099	0.013344	0.018614
Trial1	2	1	blindfold	clockwise	practice	Guided	1	0.5	-0.25	6.370148	0.44957	-1.45	-1.05	0.801587867041875	-0.019499	-0.04167	-0.0059158
Trial1	2	1	blindfold	clockwise	practice	Guided	1	0.5	-0.25	6.390152	0.44957	-1.45	-1.05	0.801587867041875	0.0037776	-0.003582	-0.022808
Trial1	2	1	blindfold	clockwise	practice	Guided	1	0.5	-0.25	6.410156	0.44956	-1.45	-1.05	0.801588497084834	-0.036923	0.02181	-0.019933
Trial1	2	1	blindfold	clockwise	practice	Guided	1	0.5	-0.25	6.430161	0.44956	-1.45	-1.05	0.801588497084834	0.026967	-0.02474	0.012602
Trial1	2	1	blindfold	clockwise	practice	Guided	1	0.5	-0.25	6.45015	0.44956	-1.45	-1.05	0.801588497084834	0.010075	0.00065157	0.011526
Trial1	2	1	blindfold	clockwise	practice	Guided	1	0.5	-0.25	6.470154	0.44956	-1.45	-1.05	0.801588497084834	0.001633	0.017583	0.034706
Trial1	2	1	blindfold	clockwise	practice	Guided	1	0.5	-0.25	6.490158	0.44956	-1.45	-1.05	0.801588497084834	-0.02685	0.013351	-0.007794
Trial1	2	1	blindfold	clockwise	practice	Guided	1	0.5	-0.25	6.510147	0.44956	-1.45	-1.05	0.801588497084834	-0.01418	-0.0078069	0.027342
Trial1	2	1	blindfold	clockwise	practice	Guided	1	0.5	-0.25	6.530151	0.44956	-1.45	-1.05	0.801588497084834	-0.014716	-0.0035743	0.0014643
Trial1	2	1	blindfold	clockwise	practice	Guided	1	0.5	-0.25	6.550156	0.44956	-1.45	-1.05	0.801588497084834	-0.038974	-0.0078081	-0.015426
Trial1	2	1	blindfold	clockwise	practice	Guided	1	0.5	-0.25	6.57016	0.44955	-1.45	-1.05	0.801589125376705	-0.0068058	0.0048871	0.010455
Trial1	2	1	blindfold	clockwise	practice	Guided	1	0.5	-0.25	6.590149	0.44955	-1.45	-1.05	0.801589125376705	0.042888	-0.0035743	-0.037256
Trial1	2	1	blindfold	clockwise	practice	Guided	1	0.5	-0.25	6.610153	0.44955	-1.45	-1.05	0.801589125376705	-0.01417	0.0006616	-0.0069742
Trial1	2	1	blindfold	clockwise	practice	Guided	1	0.5	-0.25	6.630157	0.44955	-1.45	-1.05	0.801589125376705	0.0024528	0.0048935	-0.0016696
Trial1	2	1	blindfold	clockwise	practice	Guided	1	0.5	-0.25	6.650146	0.44955	-1.45	-1.05	0.801589125376705	-0.012821	0.00066292	-0.028086
Trial1	2	1	blindfold	clockwise	practice	Guided	1	0.5	-0.25	6.670151	0.44955	-1.45	-1.05	0.801589125376705	0.0087445	-0.0078019	0.032658
Trial1	2	1	blindfold	clockwise	practice	Guided	1	0.5	-0.25	6.690155	0.44955	-1.45	-1.05	0.801589125376705	-0.035821	-0.0078021	0.00012999
Trial1	2	1	blindfold	clockwise	practice	Guided	1	0.5	-0.25	6.710159	0.44955	-1.45	-1.05	0.801589125376705	0.0072254	0.030284	-0.009841
Trial1	2	1	blindfold	clockwise	practice	Guided	1	0.5	-0.25	6.730148	0.44955	-1.45	-1.05	0.801589125376705	-0.0091258	0.0048936	-0.019364
Trial1	2	1	blindfold	clockwise	practice	Guided	1	0.5	-0.25	6.750153	0.44955	-1.45	-1.05	0.801589125376705	-0.015236	-0.0035719	0.011278
Trial1	2	1	blindfold	clockwise	practice	Guided	1	0.5	-0.25	6.770157	0.44954	-1.45	-1.05	0.801589755668485	-0.015504	0.0091232	0.014155
Trial1	2	1	blindfold	clockwise	practice	Guided	1	0.5	-0.25	6.790146	0.44954	-1.45	-1.05	0.801589755668485	-0.0031033	0.00065747	0.011551
Trial1	2	1	blindfold	clockwise	practice	Guided	1	0.5	-0.25	6.81015	0.44954	-1.45	-1.05	0.801589755668485	-0.024387	-0.0035742	-0.045238
Trial1	2	1	blindfold	clockwise	practice	Guided	1	0.5	-0.25	6.830154	0.44954	-1.45	-1.05	0.801589755668485	0.0075117	0.0091193	-0.0053379
Trial1	2	1	blindfold	clockwise	practice	Guided	1	0.5	-0.25	6.850159	0.44954	-1.45	-1.05	0.801589755668485	-0.001744	0.00065099	-0.0084787
Trial1	2	1	blindfold	clockwise	practice	Guided	1	0.5	-0.25	6.870148	0.44954	-1.45	-1.05	0.801589755668485	0.01515	-0.003581	-0.00084024
Trial1	2	1	blindfold	clockwise	practice	Guided	1	0.5	-0.25	6.890152	0.44954	-1.45	-1.05	0.801589755668485	0.0067048	-0.0035817	-0.0013783
Trial1	2	1	blindfold	clockwise	practice	Guided	1	0.5	-0.25	6.910156	0.44953	-1.45	-1.05	0.801590384208436	-0.0014674	-0.012046	-0.0061385
Trial1	2	1	blindfold	clockwise	practice	Guided	1	0.5	-0.25	6.930161	0.44953	-1.45	-1.05	0.801590384208436	0.012554	-0.024741	-0.026444
Trial1	2	1	blindfold	clockwise	practice	Guided	1	0.5	-0.25	6.95015	0.44953	-1.45	-1.05	0.801590384208436	-0.020961	0.0048813	-0.032285
Trial1	2	1	blindfold	clockwise	practice	Guided	1	0.5	-0.25	6.970154	0.44953	-1.45	-1.05	0.801590384208436	0.0030292	0.021808	-0.010089
Trial1	2	1	blindfold	clockwise	practice	Guided	1	0.5	-0.25	6.990158	0.44953	-1.45	-1.05001	0.801600377921106	-0.018354	-0.0078145	-0.0072124
Trial1	2	1	blindfold	clockwise	practice	Guided	1	0.5	-0.25	7.010147	0.44953	-1.45001	-1.05001	0.801600377921106	-0.042614	-0.109349	-0.025707
Trial1	2	1	blindfold	clockwise	practice	Guided	1	0.5	-0.25	7.030151	0.44953	-1.45003	-1.05001	0.801600377921106	-0.043413	-0.096624	-0.013033
Trial1	2	1	blindfold	clockwise	practice	Guided	1	0.5	-0.25	7.050156	0.44952	-1.45004	-1.05	0.801591012872241	-0.03945	-0.096596	-0.0085412
Trial1	2	1	blindfold	clockwise	practice	Guided	1	0.5	-0.25	7.07016	0.44952	-1.45004	-1.05	0.801591012872241	-0.014104	-0.079645	-0.0069253
Trial1	2	1	blindfold	clockwise	practice	Guided	1	0.5	-0.25	7.090149	0.44951	-1.45004	-1.05	0.801591645414229	-0.014639	-0.075395	0.001521
Trial1	2	1	blindfold	clockwise	practice	Guided	1	0.5	-0.25	7.110153	0.44951	-1.45003	-1.05	0.801591645414229	0.0072948	-0.033052	-0.0097966
Trial1	2	1	blindfold	clockwise	practice	Guided	1	0.5	-0.25	7.130157	0.44951	-1.45003	-1.05	0.801591645414229	-0.0093255	-0.0034208	-0.015097
Trial1	2	1	blindfold	clockwise	practice	Guided	1	0.5	-0.25	7.150146	0.44951	-1.45002	-1.05	0.801591645414229	-0.039155	-0.0034172	-0.011143
Trial1	2	1	blindfold	clockwise	practice	Guided	1	0.5	-0.25	7.170151	0.44951	-1.45002	-1.05	0.801591645414229	-0.010938	-0.0076441	-0.0058357
Trial1	2	1	blindfold	clockwise	practice	Guided	1	0.5	-0.25	7.190155	0.44951	-1.45002	-1.05	0.801591645414229	-0.049211	-0.024565	0.012044
Trial1	2	1	blindfold	clockwise	practice	Guided	1	0.5	-0.25	7.210159	0.44951	-1.45001	-1.05	0.801591645414229	-0.0064329	-0.033027	0.0062989
Trial1	2	1	blindfold	clockwise	practice	Guided	1	0.5	-0.25	7.230148	0.44951	-1.45001	-1.05	0.801591645414229	0.0067746	-0.02456	-0.0013373
Trial1	2	1	blindfold	clockwise	practice	Guided	1	0.5	-0.25	7.250153	0.44951	-1.45001	-1.05	0.801591645414229	0.0048828	-0.028784	-0.0013381
Trial1	2	1	blindfold	clockwise	practice	Guided	1	0.5	-0.25	7.270157	0.44951	-1.45001	-1.05	0.801591645414229	0.010452	-0.016083	0.0073758
Trial1	2	1	blindfold	clockwise	practice	Guided	1	0.5	-0.25	7.290146	0.44951	-1.45001	-1.05	0.801591645414229	0.016466	-0.016075	0.045921
Trial1	2	1	blindfold	clockwise	practice	Guided	1	0.5	-0.25	7.31015	0.44951	-1.45001	-1.05	0.801591645414229	0.035239	-0.045686	0.017434
Trial1	2	1	blindfold	clockwise	practice	Guided	1	0.5	-0.25	7.330154	0.44951	-1.45001	-1.05	0.801591645414229	-0.0041219	-0.037214	0.03612
Trial1	2	1	blindfold	clockwise	practice	Guided	1	0.5	-0.25	7.350159	0.44951	-1.45001	-1.05	0.801591645414229	0.022567	-0.024511	-0.021385
Trial1	2	1	blindfold	clockwise	practice	Guided	1	0.5	-0.25	7.370148	0.44951	-1.45001	-1.05	0.801591645414229	-0.0014229	-0.020273	0.015277
Trial1	2	1	blindfold	clockwise	practice	Guided	1	0.5	-0.25	7.390152	0.44952	-1.45001	-1.05	0.801591012872241	0.0022586	-0.020268	-0.0095209
Trial1	2	1	blindfold	clockwise	practice	Guided	1	0.5	-0.25	7.410156	0.44952	-1.45001	-1.05	0.801591012872241	0.015729	-0.037184	-0.0092535
Trial1	2	1	blindfold	clockwise	practice	Guided	1	0.5	-0.25	7.430161	0.44952	-1.45001	-1.05	0.801591012872241	-0.014918	-0.011792	0.0057515
Trial1	2	1	blindfold	clockwise	practice	Guided	1	0.5	-0.25	7.45015	0.44952	-1.45001	-1.05	0.801591012872241	0.0041337	0.0093663	-0.026956
Trial1	2	1	blindfold	clockwise	practice	Guided	1	0.5	-0.25	7.470154	0.44952	-1.45001	-1.05	0.801591012872241	-0.01671	0.022063	-0.032525
Trial1	2	1	blindfold	clockwise	practice	Guided	1	0.5	-0.25	7.490158	0.44952	-1.45	-1.05	0.801591012872241	-0.019943	0.022061	0.018156
Trial1	2	1	blindfold	clockwise	practice	Guided	1	0.5	-0.25	7.510147	0.44952	-1.45	-1.05	0.801591012872241	-0.037548	-0.016025	-0.038092
Trial1	2	1	blindfold	clockwise	practice	Guided	1	0.5	-0.25	7.530151	0.44952	-1.45	-1.05	0.801591012872241	-0.018858	0.013597	0.0012655
Trial1	2	1	blindfold	clockwise	practice	Guided	1	0.5	-0.25	7.550156	0.44952	-1.45	-1.05	0.801591012872241	0.007289	0.0051284	0.014476
Trial1	2	1	blindfold	clockwise	practice	Guided	1	0.5	-0.25	7.57016	0.44951	-1.45	-1.05	0.801591645414229	-0.022271	-0.016029	-0.011672
Trial1	2	1	blindfold	clockwise	practice	Guided	1	0.5	-0.25	7.590149	0.44951	-1.45	-1.05	0.801591645414229	-0.0056463	-0.0033338	-0.0063692
Trial1	2	1	blindfold	clockwise	practice	Guided	1	0.5	-0.25	7.610153	0.44951	-1.45	-1.05	0.801591645414229	-0.0087838	0.0093607	-0.019039
Trial1	2	1	blindfold	clockwise	practice	Guided	1	0.5	-0.25	7.630157	0.44951	-1.45	-1.05	0.801591645414229	-0.031518	0.0093604	0.026338
Trial1	2	1	blindfold	clockwise	practice	Guided	1	0.5	-0.25	7.650146	0.44951	-1.45	-1.05	0.801591645414229	-0.018848	-0.01603	0.0012702
Trial1	2	1	blindfold	clockwise	practice	Guided	1	0.5	-0.25	7.670151	0.44951	-1.45	-1.05	0.801591645414229	-0.0014148	-0.024491	-0.0060944
Trial1	2	1	blindfold	clockwise	practice	Guided	1	0.5	-0.25	7.690155	0.44951	-1.45	-1.05	0.801591645414229	0.0046979	-0.0033302	-0.0024118
Trial1	2	1	blindfold	clockwise	practice	Guided	1	0.5	-0.25	7.710159	0.44951	-1.45	-1.05	0.801591645414229	0.002814	-0.011793	-0.0058246
Trial1	2	1	blindfold	clockwise	practice	Guided	1	0.5	-0.25	7.730148	0.4495	-1.45	-1.05	0.801592272448949	-0.023872	-0.016024	0.013672
Trial1	2	1	blindfold	clockwise	practice	Guided	1	0.5	-0.25	7.750153	0.4495	-1.45	-1.05	0.801592272448949	-0.006168	-0.0033267	0.015292
Trial1	2	1	blindfold	clockwise	practice	Guided	1	0.5	-0.25	7.770157	0.4495	-1.45	-1.05	0.801592272448949	-0.0069766	0.0051365	0.014753
Trial1	2	1	blindfold	clockwise	practice	Guided	1	0.5	-0.25	7.790146	0.4495	-1.45	-1.05	0.801592272448949	-0.023598	0.022061	0.0094519
Trial1	2	1	blindfold	clockwise	practice	Guided	1	0.5	-0.25	7.81015	0.4495	-1.45	-1.05	0.801592272448949	-0.0056194	-0.0075582	-0.0063582
Trial1	2	1	blindfold	clockwise	practice	Guided	1	0.5	-0.25	7.830154	0.4495	-1.45	-1.05	0.801592272448949	-0.0024735	0.0009034	0.010805
Trial1	2	1	blindfold	clockwise	practice	Guided	1	0.5	-0.25	7.850159	0.44949	-1.45	-1.05	0.801592905240495	0.0020239	-0.0075622	0.006852
Trial1	2	1	blindfold	clockwise	practice	Guided	1	0.5	-0.25	7.870148	0.44949	-1.45	-1.05	0.801592905240495	-0.01325	0.0051355	-0.019566
Trial1	2	1	blindfold	clockwise	practice	Guided	1	0.5	-0.25	7.890152	0.44949	-1.45	-1.05	0.801592905240495	-0.010915	0.013599	0.0031691
Trial1	2	1	blindfold	clockwise	practice	Guided	1	0.5	-0.25	7.910156	0.44949	-1.45	-1.05	0.801592905240495	-0.017468	-0.011792	-0.019833
Trial1	2	1	blindfold	clockwise	practice	Guided	1	0.5	-0.25	7.930161	0.44949	-1.45	-1.05	0.801592905240495	0.037705	0.026293	0.0090129
Trial1	2	1	blindfold	clockwise	practice	Guided	1	0.5	-0.25	7.95015	0.44949	-1.45	-1.05	0.801592905240495	-0.013512	0.013596	-0.015339
Trial1	2	1	blindfold	clockwise	practice	Guided	1	0.5	-0.25	7.970154	0.44949	-1.45	-1.05	0.801592905240495	-0.0024578	-0.0033315	0.010811
Trial1	2	1	blindfold	clockwise	practice	Guided	1	0.5	-0.25	7.990158	0.44949	-1.45	-1.05	0.801592905240495	0.0076097	-0.020259	-0.013987
Trial1	2	1	blindfold	clockwise	practice	Guided	1	0.5	-0.25	8.010147	0.44949	-1.45	-1.05	0.801592905240495	0.0017677	-0.011796	0.011086
Trial1	2	1	blindfold	clockwise	practice	Guided	1	0.5	-0.25	8.030151	0.44949	-1.45	-1.05	0.801592905240495	-0.019887	0.0093614	0.018183
Trial1	2	1	blindfold	clockwise	practice	Guided	1	0.5	-0.25	8.050156	0.44948	-1.45	-1.05	0.801593534400826	-0.00065651	0.0051288	0.023757
Trial1	2	1	blindfold	clockwise	practice	Guided	1	0.5	-0.25	8.07016	0.44948	-1.45	-1.05	0.801593534400826	-0.005324	-0.0033347	-0.010568
Trial1	2	1	blindfold	clockwise	practice	Guided	1	0.5	-0.25	8.090149	0.44948	-1.45	-1.05	0.801593534400826	0.0039344	0.00089604	0.0012929
Trial1	2	1	blindfold	clockwise	practice	Guided	1	0.5	-0.25	8.110153	0.44948	-1.45	-1.05	0.801593534400826	0.00025206	-0.011801	-0.031412
Trial1	2	1	blindfold	clockwise	practice	Guided	1	0.5	-0.25	8.130157	0.44948	-1.45	-1.05	0.801593534400826	-0.011162	-0.016034	0.014504
Trial1	2	1	blindfold	clockwise	practice	Guided	1	0.5	-0.25	8.150146	0.44948	-1.45	-1.05	0.801593534400826	-0.018528	-0.011802	-0.010024
Trial1	2	1	blindfold	clockwise	practice	Guided	1	0.5	-0.25	8.170151	0.44948	-1.45	-1.05	0.801593534400826	-0.009538	0.034748	-0.010833
Trial1	2	1	blindfold	clockwise	practice	Guided	1	0.5	-0.25	8.190155	0.44948	-1.45	-1.05	0.801593534400826	-0.0092654	-0.007573	-0.015057
Trial1	2	1	blindfold	clockwise	practice	Guided	1	0.5	-0.25	8.210159	0.44947	-1.45	-1.05	0.801594165563655	-0.0077359	-0.0033397	0.027445
Trial1	2	1	blindfold	clockwise	practice	Guided	1	0.5	-0.25	8.230148	0.44947	-1.45	-1.05	0.801594165563655	0.0081734	0.038979	-0.022422
Trial1	2	1	blindfold	clockwise	practice	Guided	1	0.5	-0.25	8.250153	0.44947	-1.45	-1.05	0.801594165563655	0.0028716	0.0093562	-0.0057973
Trial1	2	1	blindfold	clockwise	practice	Guided	1	0.5	-0.25	8.270157	0.44947	-1.45	-1.05	0.801594165563655	0.005476	-0.0033379	0.019813
Trial1	2	1	blindfold	clockwise	practice	Guided	1	0.5	-0.25	8.290146	0.44947	-1.45	-1.05	0.801594165563655	0.0047617	-0.011803	-0.035358
Trial1	2	1	blindfold	clockwise	practice	Guided	1	0.5	-0.25	8.31015	0.44947	-1.45	-1.05	0.801594165563655	0.0002712	-0.011802	-0.031401
Trial1	2	1	blindfold	clockwise	practice	Guided	1	0.5	-0.25	8.330154	0.44947	-1.45	-1.05	0.801594165563655	0.0039575	-0.0075703	-0.019809
Trial1	2	1	blindfold	clockwise	practice	Guided	1	0.5	-0.25	8.350159	0.44947	-1.45	-1.05	0.801594165563655	-0.011584	-0.00757	-0.044874
Trial1	2	1	blindfold	clockwise	practice	Guided	1	0.5	-0.25	8.370148	0.44947	-1.45	-1.05	0.801594165563655	-0.009248	0.0008954	-0.015041
Trial1	2	1	blindfold	clockwise	practice	Guided	1	0.5	-0.25	8.390152	0.44947	-1.45	-1.05	0.801594165563655	-0.0010708	-0.0075679	-0.010275
Trial1	2	1	blindfold	clockwise	practice	Guided	1	0.5	-0.25	8.410156	0.44947	-1.45	-1.05	0.801594165563655	0.0062985	-0.016032	0.0071603
Trial1	2	1	blindfold	clockwise	practice	Guided	1	0.5	-0.25	8.430161	0.44946	-1.45	-1.05	0.801594794972061	0.0065698	-0.0075684	0.002936
Trial1	2	1	blindfold	clockwise	practice	Guided	1	0.5	-0.25	8.45015	0.44946	-1.45	-1.05	0.801594794972061	-0.0024135	0.009358	0.010841
Trial1	2	1	blindfold	clockwise	practice	Guided	1	0.5	-0.25	8.470154	0.44946	-1.45	-1.05	0.801594794972061	-0.0060956	0.017823	0.0021272
Trial1	2	1	blindfold	clockwise	practice	Guided	1	0.5	-0.25	8.490158	0.44946	-1.45	-1.05	0.801594794972061	-0.014539	0.0093582	0.0015886
Trial1	2	1	blindfold	clockwise	practice	Guided	1	0.5	-0.25	8.510147	0.44946	-1.45	-1.05	0.801594794972061	-0.025587	-0.011802	-0.024559
Trial1	2	1	blindfold	clockwise	practice	Guided	1	0.5	-0.25	8.530151	0.44946	-1.45	-1.05	0.801594794972061	-0.0055482	-0.011802	-0.0063176
Trial1	2	1	blindfold	clockwise	practice	Guided	1	0.5	-0.25	8.550156	0.44946	-1.45	-1.05	0.801594794972061	-0.0089607	0.00089138	-0.019256
Trial1	2	1	blindfold	clockwise	practice	Guided	1	0.5	-0.25	8.57016	0.44946	-1.45	-1.05	0.801594794972061	0.0042486	0.017817	-0.026891
Trial1	2	1	blindfold	clockwise	practice	Guided	1	0.5	-0.25	8.590149	0.44946	-1.45	-1.05	0.801594794972061	0.012965	0.005122	-0.030574
Trial1	2	1	blindfold	clockwise	practice	Guided	1	0.5	-0.25	8.610153	0.44946	-1.45	-1.05	0.801594794972061	-0.0015899	-0.0075708	-0.0012775
Trial1	2	1	blindfold	clockwise	practice	Guided	1	0.5	-0.25	8.630157	0.44945	-1.45	-1.05	0.80159542450432	-0.005811	0.0051228	-0.0020846
Trial1	2	1	blindfold	clockwise	practice	Guided	1	0.5	-0.25	8.650146	0.44945	-1.45	-1.05	0.80159542450432	0.0063203	0.00089131	0.0071723
Trial1	2	1	blindfold	clockwise	practice	Guided	1	0.5	-0.25	8.670151	0.44945	-1.45	-1.05	0.80159542450432	0.013511	-0.032962	-0.039011
Trial1	2	1	blindfold	clockwise	practice	Guided	1	0.5	-0.25	8.690155	0.44945	-1.45	-1.05	0.80159542450432	-0.029528	0.00089363	-0.029037
Trial1	2	1	blindfold	clockwise	practice	Guided	1	0.5	-0.25	8.710159	0.44945	-1.45	-1.05	0.80159542450432	0.0076754	-0.016032	-0.022381
Trial1	2	1	blindfold	clockwise	practice	Guided	1	0.5	-0.25	8.730148	0.44945	-1.45	-1.05	0.80159542450432	0.015584	0.0051252	-0.030824
Trial1	2	1	blindfold	clockwise	practice	Guided	1	0.5	-0.25	8.750153	0.44945	-1.45	-1.05	0.80159542450432	0.012442	-0.028732	-0.022107
Trial1	2	1	blindfold	clockwise	practice	Guided	1	0.5	-0.25	8.770157	0.44945	-1.45	-1.05	0.80159542450432	0.005793	-0.0033404	0.015634
Trial1	2	1	blindfold	clockwise	practice	Guided	1	0.5	-0.25	8.790146	0.44945	-1.45	-1.05	0.80159542450432	-0.0097501	0.0093564	-0.023184
Trial1	2	1	blindfold	clockwise	practice	Guided	1	0.5	-0.25	8.81015	0.44944	-1.45	-1.05	0.801596056040187	-0.017652	-0.003339	-0.015541
Trial1	2	1	blindfold	clockwise	practice	Guided	1	0.5	-0.25	8.830154	0.44944	-1.45	-1.05	0.801596056040187	-0.0015682	-0.0075708	-0.0017911
Trial1	2	1	blindfold	clockwise	practice	Guided	1	0.5	-0.25	8.850159	0.44944	-1.45	-1.05	0.801596056040187	0.01245	-0.0033391	-0.022096
Trial1	2	1	blindfold	clockwise	practice	Guided	1	0.5	-0.25	8.870148	0.44944	-1.45	-1.05	0.801596056040187	-0.017108	0.0051229	-0.02398
Trial1	2	1	blindfold	clockwise	practice	Guided	1	0.5	-0.25	8.890152	0.44944	-1.45	-1.05	0.801596056040187	-0.015582	-0.020267	-0.011849
Trial1	2	1	blindfold	clockwise	practice	Guided	1	0.5	-0.25	8.910156	0.44944	-1.45	-1.05	0.801596056040187	-0.00075141	0.0051249	-0.014448
Trial1	2	1	blindfold	clockwise	practice	Guided	1	0.5	-0.25	8.930161	0.44944	-1.45	-1.05	0.801596056040187	-0.0015589	-0.016035	-0.0017763
Trial1	2	1	blindfold	clockwise	practice	Guided	1	0.5	-0.25	8.95015	0.44944	-1.45	-1.05	0.801596056040187	0.027196	-0.003339	0.012782
Trial1	2	1	blindfold	clockwise	practice	Guided	1	0.5	-0.25	8.970154	0.44944	-1.45	-1.05	0.801596056040187	-0.0046998	0.017819	-0.018937
Trial1	2	1	blindfold	clockwise	practice	Guided	1	0.5	-0.25	8.990158	0.44944	-1.45	-1.05	0.801596056040187	-0.010809	-0.0075729	0.010359
Trial1	2	1	blindfold	clockwise	practice	Guided	1	0.5	-0.25	9.010147	0.44943	-1.45	-1.05	0.801596685820519	0.011927	-0.0075764	-0.013629
Trial1	2	1	blindfold	clockwise	practice	Guided	1	0.5	-0.25	9.030151	0.44943	-1.45	-1.05	0.801596685820519	-0.023208	-0.032968	0.0053301
Trial1	2	1	blindfold	clockwise	practice	Guided	1	0.5	-0.25	9.050156	0.44943	-1.45	-1.05	0.801596685820519	-0.0099963	-0.0033448	-0.0023069
Trial1	2	1	blindfold	clockwise	practice	Guided	1	0.5	-0.25	9.07016	0.44943	-1.45	-1.05	0.801596685820519	0.011122	-0.0075749	-0.00095486
Trial1	2	1	blindfold	clockwise	practice	Guided	1	0.5	-0.25	9.090149	0.44943	-1.45	-1.05	0.801596685820519	0.0042931	-0.020272	-0.0054474
Trial1	2	1	blindfold	clockwise	practice	Guided	1	0.5	-0.25	9.110153	0.44943	-1.45	-1.05	0.801596685820519	-0.0055006	-0.0033453	-0.0062521
Trial1	2	1	blindfold	clockwise	practice	Guided	1	0.5	-0.25	9.130157	0.44943	-1.45	-1.05	0.801596685820519	-0.022122	0.017815	-0.011552
Trial1	2	1	blindfold	clockwise	practice	Guided	1	0.5	-0.25	9.150146	0.44943	-1.45	-1.05	0.801596685820519	-0.0091821	0.026278	-0.014965
Trial1	2	1	blindfold	clockwise	practice	Guided	1	0.5	-0.25	9.170151	0.44943	-1.45	-1.05	0.801596685820519	0.024065	0.03474	-0.0043598
Trial1	2	1	blindfold	clockwise	practice	Guided	1	0.5	-0.25	9.190155	0.44943	-1.45	-1.05	0.801596685820519	-0.019786	0.0051166	0.018283
Trial1	2	1	blindfold	clockwise	practice	Guided	1	0.5	-0.25	9.210159	0.44943	-1.45	-1.05	0.801596685820519	-0.0026212	-0.037203	0.015141
Trial1	2	1	blindfold	clockwise	practice	Guided	1	0.5	-0.25	9.230148	0.44943	-1.45	-1.05	0.801596685820519	-0.013941	-0.011811	-0.0067839
Trial1	2	1	blindfold	clockwise	practice	Guided	1	0.5	-0.25	9.250153	0.44943	-1.45	-1.05	0.801596685820519	0.017958	-0.020275	0.024937
Trial1	2	1	blindfold	clockwise	practice	Guided	1	0.5	-0.25	9.270157	0.44943	-1.45	-1.05	0.801596685820519	0.035661	-0.0033474	0.013348
Trial1	2	1	blindfold	clockwise	practice	Guided	1	0.5	-0.25	9.290146	0.44943	-1.45	-1.05	0.801596685820519	0.013735	-0.016042	0.02467
Trial1	2	1	blindfold	clockwise	practice	Guided	1	0.5	-0.25	9.31015	0.44943	-1.45	-1.05	0.801596685820519	-0.0046794	0.0051182	-0.018908
Trial1	2	1	blindfold	clockwise	practice	Guided	1	0.5	-0.25	9.330154	0.44943	-1.45	-1.05	0.801596685820519	0.0069106	0.017812	-0.002016
Trial1	2	1	blindfold	clockwise	practice	Guided	1	0.5	-0.25	9.350159	0.44943	-1.45	-1.05	0.801596685820519	0.016165	0.0051174	-0.013336
Trial1	2	1	blindfold	clockwise	practice	Guided	1	0.5	-0.25	9.370148	0.44942	-1.45	-1.05	0.801597319485698	-0.0097109	0.0093472	-0.0065059
Trial1	2	1	blindfold	clockwise	practice	Guided	1	0.5	-0.25	9.390152	0.44942	-1.45	-1.05	0.801597319485698	-0.032712	0.0051161	0.011196
Trial1	2	1	blindfold	clockwise	practice	Guided	1	0.5	-0.25	9.410156	0.44942	-1.45	-1.05	0.801597319485698	-0.019766	0.0093479	0.018299
Trial1	2	1	blindfold	clockwise	practice	Guided	1	0.5	-0.25	9.430161	0.44942	-1.45	-1.05	0.801597319485698	0.027769	-0.0075813	0.0043774
Trial1	2	1	blindfold	clockwise	practice	Guided	1	0.5	-0.25	9.45015	0.44942	-1.45	-1.05	0.801597319485698	-0.01024	-0.024507	0.0019503
Trial1	2	1	blindfold	clockwise	practice	Guided	1	0.5	-0.25	9.470154	0.44942	-1.45	-1.05	0.801597319485698	-0.0043958	0.00088426	-0.023119
Trial1	2	1	blindfold	clockwise	practice	Guided	1	0.5	-0.25	9.490158	0.44942	-1.45	-1.05	0.801597319485698	-0.01419	-0.020276	-0.0025409
Trial1	2	1	blindfold	clockwise	practice	Guided	1	0.5	-0.25	9.510147	0.44942	-1.45	-1.05	0.801597319485698	-0.0043912	0.022041	-0.023117
Trial1	2	1	blindfold	clockwise	practice	Guided	1	0.5	-0.25	9.530151	0.44941	-1.45	-1.05	0.801597947633606	-0.0076269	-0.0033511	0.027564
Trial1	2	1	blindfold	clockwise	practice	Guided	1	0.5	-0.25	9.550156	0.44941	-1.45	-1.05	0.801597947633606	0.0072003	0.00088282	-0.013318
Trial1	2	1	blindfold	clockwise	practice	Guided	1	0.5	-0.25	9.57016	0.44941	-1.45	-1.05	0.801597947633606	0.0074723	-0.0075811	-0.0096325
Trial1	2	1	blindfold	clockwise	practice	Guided	1	0.5	-0.25	9.590149	0.44941	-1.45	-1.05	0.801597947633606	-0.0012434	0.0093464	-0.0059476
Trial1	2	1	blindfold	clockwise	practice	Guided	1	0.5	-0.25	9.610153	0.44941	-1.45	-1.05	0.801597947633606	0.011429	-0.024508	-0.005138
Trial1	2	1	blindfold	clockwise	practice	Guided	1	0.5	-0.25	9.630157	0.44941	-1.45	-1.05	0.801597947633606	0.017988	0.0093459	0.024965
Trial1	2	1	blindfold	clockwise	practice	Guided	1	0.5	-0.25	9.650146	0.44941	-1.45	-1.05	0.801597947633606	-0.014717	-0.016045	-0.0064856
Trial1	2	1	blindfold	clockwise	practice	Guided	1	0.5	-0.25	9.670151	0.44941	-1.45	-1.05	0.801597947633606	-0.018127	0.013579	-0.012597
Trial1	2	1	blindfold	clockwise	practice	Guided	1	0.5	-0.25	9.690155	0.44941	-1.45	-1.05	0.801597947633606	-0.021268	0.026273	-0.024187
Trial1	2	1	blindfold	clockwise	practice	Guided	1	0.5	-0.25	9.710159	0.4494	-1.45	-1.05	0.801598581548337	-0.026836	-0.011813	-0.0033392
Trial1	2	1	blindfold	clockwise	practice	Guided	1	0.5	-0.25	9.730148	0.4494	-1.45	-1.05	0.801598581548337	-0.010211	-0.016045	0.001964
Trial1	2	1	blindfold	clockwise	practice	Guided	1	0.5	-0.25	9.750153	0.4494	-1.45	-1.05	0.801598581548337	-0.012546	-0.020276	-0.027868
Trial1	2	1	blindfold	clockwise	practice	Guided	1	0.5	-0.25	9.770157	0.4494	-1.45	-1.05	0.801598581548337	-0.01416	0.01781	-0.0025278
Trial1	2	1	blindfold	clockwise	practice	Guided	1	0.5	-0.25	9.790146	0.4494	-1.45	-1.05	0.801598581548337	-0.0075977	-0.032973	0.027575
Trial1	2	1	blindfold	clockwise	practice	Guided	1	0.5	-0.25	9.81015	0.4494	-1.45	-1.05	0.801598581548337	0.0024683	0.022038	0.0027759
Trial1	2	1	blindfold	clockwise	practice	Guided	1	0.5	-0.25	9.830154	0.4494	-1.45	-1.05	0.801598581548337	0.0056123	-0.020281	0.019939
Trial1	2	1	blindfold	clockwise	practice	Guided	1	0.5	-0.25	9.850159	0.4494	-1.45	-1.05	0.801598581548337	0.017028	0.0051117	-0.023911
Trial1	2	1	blindfold	clockwise	practice	Guided	1	0.5	-0.25	9.870148	0.44939	-1.45	-1.05	0.801599211825184	-0.005704	-0.0033534	-0.0019836
Trial1	2	1	blindfold	clockwise	practice	Guided	1	0.5	-0.25	9.890152	0.44939	-1.45	-1.05	0.801599211825184	0.0030128	0.00087902	-0.0056658
Trial1	2	1	blindfold	clockwise	practice	Guided	1	0.5	-0.25	9.910156	0.44939	-1.45	-1.05	0.801599211825184	-0.0020156	-0.011817	0.0067323
Trial1	2	1	blindfold	clockwise	practice	Guided	1	0.5	-0.25	9.930161	0.44939	-1.45	-1.05	0.801599211825184	-0.011267	0.017805	0.018862
Trial1	2	1	blindfold	clockwise	practice	Guided	1	0.5	-0.25	9.95015	0.44939	-1.45	-1.05	0.801599211825184	-0.011712	-0.01605	-0.040531
Trial1	2	1	blindfold	clockwise	practice	Guided	1	0.5	-0.25	9.970154	0.44939	-1.45	-1.05	0.801599211825184	-0.017552	-0.020282	-0.01546
Trial1	2	1	blindfold	clockwise	practice	Guided	1	0.5	-0.25	9.990158	0.44939	-1.45	-1.05	0.801599211825184	0.011744	0.00087604	-0.018602
Trial1	2	1	blindfold	clockwise	practice	Guided	1	0.5	-0.25	10.01015	0.44938	-1.45	-1.05	0.801599842225882	-0.023657	-0.01605	0.013836
Trial1	2	1	blindfold	clockwise	practice	Guided	1	0.5	-0.25	10.03015	0.44938	-1.45	-1.05	0.801599842225882	0.0030344	0.0093411	-0.0093442
Trial1	2	1	blindfold	clockwise	practice	Guided	1	0.5	-0.25	10.05016	0.44938	-1.45	-1.05	0.801599842225882	0.00016084	0.022037	-0.025966
Trial1	2	1	blindfold	clockwise	practice	Guided	1	0.5	-0.25	10.07016	0.44938	-1.45	-1.05	0.801599842225882	-0.0093634	-0.024513	-0.010692
Trial1	2	1	blindfold	clockwise	practice	Guided	1	0.5	-0.25	10.09015	0.44938	-1.45	-1.05	0.801599842225882	0.0064514	0.0051118	0.0072821
Trial1	2	1	blindfold	clockwise	practice	Guided	1	0.5	-0.25	10.11015	0.44938	-1.45	-1.05	0.801599842225882	-0.0014561	0.00088051	-0.0017001
Trial1	2	1	blindfold	clockwise	practice	Guided	1	0.5	-0.25	10.13016	0.44938	-1.45	-1.05	0.801599842225882	-0.0019947	-0.007582	0.0067477
Trial1	2	1	blindfold	clockwise	practice	Guided	1	0.5	-0.25	10.15015	0.44938	-1.45	-1.05	0.801599842225882	-0.013315	0.026272	-0.019399
Trial1	2	1	blindfold	clockwise	practice	Guided	1	0.5	-0.25	10.17015	0.44938	-1.45	-1.05	0.801599842225882	0.0019605	-0.016046	0.011244
Trial1	2	1	blindfold	clockwise	practice	Guided	1	0.5	-0.25	10.19016	0.44938	-1.45	-1.05	0.801599842225882	0.0033124	0.0093413	0.015466
Trial1	2	1	blindfold	clockwise	practice	Guided	1	0.5	-0.25	10.21016	0.44938	-1.45	-1.05	0.801599842225882	-0.014389	0.013574	0.0017212
Trial1	2	1	blindfold	clockwise	practice	Guided	1	0.5	-0.25	10.23015	0.44938	-1.45	-1.05	0.801599842225882	-0.001988	-0.0075855	0.0072951
Trial1	2	1	blindfold	clockwise	practice	Guided	1	0.5	-0.25	10.25015	0.44937	-1.45	-1.05	0.801600474632778	0.0022381	-0.020278	0.0070263
Trial1	2	1	blindfold	clockwise	practice	Guided	1	0.5	-0.25	10.27016	0.44937	-1.45	-1.05	0.801600474632778	0.028118	0.017807	0.00019896
Trial1	2	1	blindfold	clockwise	practice	Guided	1	0.5	-0.25	10.29015	0.44937	-1.45	-1.05	0.801600474632778	-0.0098903	0.013575	-0.0022293
Trial1	2	1	blindfold	clockwise	practice	Guided	1	0.5	-0.25	10.31015	0.44937	-1.45	-1.05	0.801600474632778	-0.034418	0.013576	0.0037906
Trial1	2	1	blindfold	clockwise	practice	Guided	1	0.5	-0.25	10.33015	0.44937	-1.45	-1.05	0.801600474632778	-0.013298	0.026271	-0.015165
Trial1	2	1	blindfold	clockwise	practice	Guided	1	0.5	-0.25	10.35016	0.44937	-1.45	-1.05	0.801600474632778	-0.0025139	0.022039	0.015209
Trial1	2	1	blindfold	clockwise	practice	Guided	1	0.5	-0.25	10.37015	0.44937	-1.45	-1.05	0.801600474632778	-0.017787	-0.0075814	-0.011208
Trial1	2	1	blindfold	clockwise	practice	Guided	1	0.5	-0.25	10.39015	0.44937	-1.45	-1.05	0.801600474632778	-0.0019707	-0.016044	0.006766
Trial1	2	1	blindfold	clockwise	practice	Guided	1	0.5	-0.25	10.41016	0.44937	-1.45	-1.05	0.801600474632778	-0.03207	-0.0075838	0.013326
Trial1	2	1	blindfold	clockwise	practice	Guided	1	0.5	-0.25	10.43016	0.44936	-1.45	-1.05	0.801601105281545	0.0030677	0.0093421	0.0070375
Trial1	2	1	blindfold	clockwise	practice	Guided	1	0.5	-0.25	10.45015	0.44936	-1.45	-1.05	0.801601105281545	-0.022537	0.0093438	-0.0075179
Trial1	2	1	blindfold	clockwise	practice	Guided	1	0.5	-0.25	10.47015	0.44936	-1.45	-1.05	0.801601105281545	-0.006181	-0.0075855	0.0065008
Trial1	2	1	blindfold	clockwise	practice	Guided	1	0.5	-0.25	10.49016	0.44936	-1.45	-1.05	0.801601105281545	-0.021723	-0.028744	-0.0030225
Trial1	2	1	blindfold	clockwise	practice	Guided	1	0.5	-0.25	10.51015	0.44936	-1.45	-1.05	0.801601105281545	-0.031513	0.0051095	0.0048893
Trial1	2	1	blindfold	clockwise	practice	Guided	1	0.5	-0.25	10.53015	0.44935	-1.45	-1.05	0.801601737937251	0.016294	0.0093418	0.022322
Trial1	2	1	blindfold	clockwise	practice	Guided	1	0.5	-0.25	10.55016	0.44935	-1.45	-1.05	0.801601737937251	-0.021982	0.0093414	-0.011462
Trial1	2	1	blindfold	clockwise	practice	Guided	1	0.5	-0.25	10.57016	0.44935	-1.45	-1.05	0.801601737937251	-0.0085002	-0.0033531	-0.023321
Trial1	2	1	blindfold	clockwise	practice	Guided	1	0.5	-0.25	10.59015	0.44935	-1.45	-1.05	0.801601737937251	-0.0040049	0.0093429	0.001208
Trial1	2	1	blindfold	clockwise	practice	Guided	1	0.5	-0.25	10.61015	0.44935	-1.45	-1.05	0.801601737937251	0.0036336	0.022038	-0.014062
Trial1	2	1	blindfold	clockwise	practice	Guided	1	0.5	-0.25	10.63016	0.44935	-1.45	-1.05	0.801601737937251	-0.0061594	0.0093428	0.0065167
Trial1	2	1	blindfold	clockwise	practice	Guided	1	0.5	-0.25	10.65015	0.44935	-1.45	-1.05	0.801601737937251	-0.00085392	0.013574	-0.010104
Trial1	2	1	blindfold	clockwise	practice	Guided	1	0.5	-0.25	10.67015	0.44934	-1.45	-1.05	0.801602368834087	-0.025921	0.0093423	-0.015944
Trial1	2	1	blindfold	clockwise	practice	Guided	1	0.5	-0.25	10.69016	0.44934	-1.45	-1.05	0.801602368834087	-0.01936	-0.011818	-0.010909
Trial1	2	1	blindfold	clockwise	practice	Guided	1	0.5	-0.25	10.71016	0.44934	-1.45	-1.05	0.801602368834087	-0.017467	-0.011817	-0.015398
Trial1	2	1	blindfold	clockwise	practice	Guided	1	0.5	-0.25	10.73015	0.44934	-1.45	-1.05	0.801602368834087	-0.010097	0.013573	0.0023034
Trial1	2	1	blindfold	clockwise	practice	Guided	1	0.5	-0.25	10.75015	0.44934	-1.45	-1.05	0.801602368834087	-0.0029969	-0.0033556	0.02369
Trial1	2	1	blindfold	clockwise	practice	Guided	1	0.5	-0.25	10.77016	0.44934	-1.45	-1.05	0.801602368834087	0.0033841	0.00087687	-0.0098241
Trial1	2	1	blindfold	clockwise	practice	Guided	1	0.5	-0.25	10.79015	0.44934	-1.45	-1.05	0.801602368834087	-0.022494	-0.011819	0.0057213
Trial1	2	1	blindfold	clockwise	practice	Guided	1	0.5	-0.25	10.81015	0.44933	-1.45	-1.05	0.801603003622432	0.021361	0.0093403	-0.025632
Trial1	2	1	blindfold	clockwise	practice	Guided	1	0.5	-0.25	10.83015	0.44933	-1.45	-1.05	0.801603003622432	-0.0021808	-0.011819	0.011028
Trial1	2	1	blindfold	clockwise	practice	Guided	1	0.5	-0.25	10.85016	0.44933	-1.45	-1.05	0.801603003622432	-0.01404	0.0093394	-0.0064047
Trial1	2	1	blindfold	clockwise	practice	Guided	1	0.5	-0.25	10.87015	0.44933	-1.45	-1.05	0.801603003622432	0.0044717	0.0093393	-0.026711
Trial1	2	1	blindfold	clockwise	practice	Guided	1	0.5	-0.25	10.89015	0.44933	-1.45	-1.05	0.801603003622432	-0.0031658	0.013569	-0.039918
Trial1	2	1	blindfold	clockwise	practice	Guided	1	0.5	-0.25	10.91016	0.44933	-1.45	-1.05	0.801603003622432	0.028735	-0.024518	-0.0081946
Trial1	2	1	blindfold	clockwise	practice	Guided	1	0.5	-0.25	10.93016	0.44933	-1.45	-1.05	0.801603003622432	-0.013225	0.0093354	-0.0010951
Trial1	2	1	blindfold	clockwise	practice	Guided	1	0.5	-0.25	10.95015	0.44933	-1.45	-1.05	0.801603003622432	-0.0053162	0.022031	0.0031296
Trial1	2	1	blindfold	clockwise	practice	Guided	1	0.5	-0.25	10.97015	0.44933	-1.45	-1.05	0.801603003622432	-0.017713	-0.0033601	-0.011157
Trial1	2	1	blindfold	clockwise	practice	Guided	1	0.5	-0.25	10.99016	0.44933	-1.45	-1.05	0.801603003622432	-0.01322	-0.011824	-0.015107
Trial1	2	1	blindfold	clockwise	practice	Guided	1	0.5	-0.25	11.01015	0.44933	-1.45	-1.05	0.801603003622432	-0.0061203	0.00086865	0.0065498
Trial1	2	1	blindfold	clockwise	practice	Guided	1	0.5	-0.25	11.03015	0.44933	-1.45	-1.05	0.801603003622432	0.012392	-0.007593	-0.017711
Trial1	2	1	blindfold	clockwise	practice	Guided	1	0.5	-0.25	11.05016	0.44932	-1.45	-1.05	0.801603632883505	-0.00081644	0.005105	-0.010072
Trial1	2	1	blindfold	clockwise	practice	Guided	1	0.5	-0.25	11.07016	0.44932	-1.45	-1.05	0.801603632883505	-0.044394	-0.024519	0.0083475
Trial1	2	1	blindfold	clockwise	practice	Guided	1	0.5	-0.25	11.09015	0.44932	-1.45	-1.05	0.801603632883505	-0.027499	0.0051032	0.0094264
Trial1	2	1	blindfold	clockwise	practice	Guided	1	0.5	-0.25	11.11015	0.44932	-1.45	-1.05	0.801603632883505	-0.021114	-0.011823	-0.024091
Trial1	2	1	blindfold	clockwise	practice	Guided	1	0.5	-0.25	11.13016	0.44932	-1.45	-1.05	0.801603632883505	0.0071033	-0.011822	-0.0010859
Trial1	2	1	blindfold	clockwise	practice	Guided	1	0.5	-0.25	11.15015	0.44932	-1.45	-1.05	0.801603632883505	0.0020717	-0.020286	0.011313
Trial1	2	1	blindfold	clockwise	practice	Guided	1	0.5	-0.25	11.17015	0.44932	-1.45	-1.05	0.801603632883505	-0.059925	0.01357	-0.016991
Trial1	2	1	blindfold	clockwise	practice	Guided	1	0.5	-0.25	11.19016	0.44931	-1.45	-1.05	0.801604267921398	-0.010863	-0.0033581	0.014731
Trial1	2	1	blindfold	clockwise	practice	Guided	1	0.5	-0.25	11.21016	0.44931	-1.45	-1.05	0.801604267921398	0.024812	-0.0075907	-0.012673
Trial1	2	1	blindfold	clockwise	practice	Guided	1	0.5	-0.25	11.23015	0.44931	-1.45	-1.05	0.801604267921398	-0.012658	0.022033	-0.023545
Trial1	2	1	blindfold	clockwise	practice	Guided	1	0.5	-0.25	11.25015	0.44931	-1.45	-1.05	0.801604267921398	0.016367	0.0051059	-0.01321
Trial1	2	1	blindfold	clockwise	practice	Guided	1	0.5	-0.25	11.27016	0.44931	-1.45	-1.05	0.801604267921398	-0.0047462	0.00087461	-0.014557
Trial1	2	1	blindfold	clockwise	practice	Guided	1	0.5	-0.25	11.29015	0.44931	-1.45	-1.05	0.801604267921398	-0.0089656	0.022035	-0.014824
Trial1	2	1	blindfold	clockwise	practice	Guided	1	0.5	-0.25	11.31015	0.44931	-1.45	-1.05	0.801604267921398	-0.010313	-0.024514	0.0062956
Trial1	2	1	blindfold	clockwise	practice	Guided	1	0.5	-0.25	11.33015	0.44931	-1.45	-1.05	0.801604267921398	-0.0050096	0.00087998	-0.010326
Trial1	2	1	blindfold	clockwise	practice	Guided	1	0.5	-0.25	11.35016	0.44931	-1.45	-1.05	0.801604267921398	-0.020283	0.013576	-0.036744
Trial1	2	1	blindfold	clockwise	practice	Guided	1	0.5	-0.25	11.37015	0.44931	-1.45	-1.05	0.801604267921398	0.020333	0.00088009	-0.0087075
Trial1	2	1	blindfold	clockwise	practice	Guided	1	0.5	-0.25	11.39015	0.4493	-1.45	-1.05	0.801604899314738	-0.0097645	0.013574	-0.0021493
Trial1	2	1	blindfold	clockwise	practice	Guided	1	0.5	-0.25	11.41016	0.4493	-1.45	-1.05	0.801604899314738	-0.0036528	-0.020283	-0.031439
Trial1	2	1	blindfold	clockwise	practice	Guided	1	0.5	-0.25	11.43015	0.4493	-1.45	-1.05	0.801604899314738	-0.021891	0.005106	-0.0114
Trial1	2	1	blindfold	clockwise	practice	Guided	1	0.5	-0.25	11.45015	0.4493	-1.45	-1.05	0.801604899314738	0.01396	0.013568	0.024815
Trial1	2	1	blindfold	clockwise	practice	Guided	1	0.5	-0.25	11.47015	0.4493	-1.45	-1.05	0.801604899314738	-0.017666	0.0093357	-0.019571
Trial1	2	1	blindfold	clockwise	practice	Guided	1	0.5	-0.25	11.49016	0.4493	-1.45	-1.05	0.801604899314738	3.7159E-05	-0.003361	-0.006901
Trial1	2	1	blindfold	clockwise	practice	Guided	1	0.5	-0.25	11.51015	0.4493	-1.45	-1.05	0.801604899314738	0.010821	-0.016058	0.0076577
Trial1	2	1	blindfold	clockwise	practice	Guided	1	0.5	-0.25	11.53015	0.4493	-1.45	-1.05	0.801604899314738	0.02619	0.013565	0.010803
Trial1	2	1	blindfold	clockwise	practice	Guided	1	0.5	-0.25	11.55016	0.4493	-1.45	-1.05	0.801604899314738	-0.0052576	-0.0075925	-0.0060869
Trial1	2	1	blindfold	clockwise	practice	Guided	1	0.5	-0.25	11.57016	0.44929	-1.45	-1.05	0.801605530831926	-0.0044457	-0.0075924	-0.018754
Trial1	2	1	blindfold	clockwise	practice	Guided	1	0.5	-0.25	11.59015	0.44929	-1.45	-1.05	0.801605530831926	-0.030053	-0.011823	-0.016147
Trial1	2	1	blindfold	clockwise	practice	Guided	1	0.5	-0.25	11.61015	0.44929	-1.45	-1.05	0.801605530831926	0.033028	-0.011823	-0.0078764
Trial1	2	1	blindfold	clockwise	practice	Guided	1	0.5	-0.25	11.63016	0.44929	-1.45	-1.05	0.801605530831926	0.032221	0.030495	0.0031771
Trial1	2	1	blindfold	clockwise	practice	Guided	1	0.5	-0.25	11.65015	0.44929	-1.45	-1.05	0.801605530831926	-0.0092021	0.017798	-0.0055373
Trial1	2	1	blindfold	clockwise	practice	Guided	1	0.5	-0.25	11.67015	0.44929	-1.45	-1.05	0.801605530831926	-0.022681	0.0051038	0.0012912
Trial1	2	1	blindfold	clockwise	practice	Guided	1	0.5	-0.25	11.69016	0.44929	-1.45	-1.05	0.801605530831926	-0.0029095	-0.0075917	0.023756
Trial1	2	1	blindfold	clockwise	practice	Guided	1	0.5	-0.25	11.71016	0.44929	-1.45	-1.05	0.801605530831926	-0.0049709	0.026261	-0.010301
Trial1	2	1	blindfold	clockwise	practice	Guided	1	0.5	-0.25	11.73015	0.44929	-1.45	-1.05	0.801605530831926	-0.0171	0.03049	-0.019553
Trial1	2	1	blindfold	clockwise	practice	Guided	1	0.5	-0.25	11.75015	0.44928	-1.45	-1.05	0.801606164358642	-0.0031712	-0.011828	0.019535
Trial1	2	1	blindfold	clockwise	practice	Guided	1	0.5	-0.25	11.77016	0.44928	-1.45	-1.05	0.801606164358642	-0.0094576	0.0093298	-0.006344
Trial1	2	1	blindfold	clockwise	practice	Guided	1	0.5	-0.25	11.79015	0.44928	-1.45	-1.05	0.801606164358642	-0.012331	0.00086663	-0.027731
Trial1	2	1	blindfold	clockwise	practice	Guided	1	0.5	-0.25	11.81015	0.44928	-1.45	-1.05	0.801606164358642	-0.0052324	0.0093294	0.010547
Trial1	2	1	blindfold	clockwise	practice	Guided	1	0.5	-0.25	11.83015	0.44928	-1.45	-1.05	0.801606164358642	-0.021045	0.0093295	-0.024047
Trial1	2	1	blindfold	clockwise	practice	Guided	1	0.5	-0.25	11.85016	0.44928	-1.45	-1.05	0.801606164358642	0.0026792	0.00086662	0.0029127
Trial1	2	1	blindfold	clockwise	practice	Guided	1	0.5	-0.25	11.87015	0.44928	-1.45	-1.05	0.801606164358642	-0.014481	-0.011828	0.0060584
Trial1	2	1	blindfold	clockwise	practice	Guided	1	0.5	-0.25	11.89015	0.44928	-1.45	-1.05	0.801606164358642	-0.017352	0.013562	-0.015324
Trial1	2	1	blindfold	clockwise	practice	Guided	1	0.5	-0.25	11.91016	0.44927	-1.45	-1.05	0.801606796123894	-0.013124	-0.0075968	-0.015052
Trial1	2	1	blindfold	clockwise	practice	Guided	1	0.5	-0.25	11.93015	0.44927	-1.45	-1.05	0.801606796123894	-0.0038657	0.00086689	0.001034
Trial1	2	1	blindfold	clockwise	practice	Guided	1	0.5	-0.25	11.95015	0.44927	-1.45	-1.05	0.801606796123894	-0.0012587	-0.007595	0.010559
Trial1	2	1	blindfold	clockwise	practice	Guided	1	0.5	-0.25	11.97015	0.44927	-1.45	-1.05	0.801606796123894	0.0037738	-0.024522	-0.013969
Trial1	2	1	blindfold	clockwise	practice	Guided	1	0.5	-0.25	11.99016	0.44927	-1.45	-1.05	0.801606796123894	0.014108	0.0093311	-0.04299
Trial1	2	1	blindfold	clockwise	practice	Guided	1	0.5	-0.25	12.01015	0.44927	-1.45	-1.05	0.801606796123894	0.005302	-0.0033619	0.028536
Trial1	2	1	blindfold	clockwise	practice	Guided	1	0.5	-0.25	12.03015	0.44927	-1.45	-1.05	0.801606796123894	-0.016082	-0.0033616	0.031413
Trial1	2	1	blindfold	clockwise	practice	Guided	1	0.5	-0.25	12.05016	0.44927	-1.45	-1.05	0.801606796123894	-0.010239	0.017797	0.0063437
Trial1	2	1	blindfold	clockwise	practice	Guided	1	0.5	-0.25	12.07016	0.44927	-1.45	-1.05	0.801606796123894	-0.0052051	-0.0075921	-0.0060562
Trial1	2	1	blindfold	clockwise	practice	Guided	1	0.5	-0.25	12.09015	0.44927	-1.45	-1.05	0.801606796123894	-0.018414	-0.016058	0.010837
Trial1	2	1	blindfold	clockwise	practice	Guided	1	0.5	-0.25	12.11015	0.44927	-1.45	-1.05	0.801606796123894	0.0074656	-0.020291	-0.0052454
Trial1	2	1	blindfold	clockwise	practice	Guided	1	0.5	-0.25	12.13016	0.44927	-1.45	-1.05	0.801606796123894	-0.012302	0.0093335	-0.027709
Trial1	2	1	blindfold	clockwise	practice	Guided	1	0.5	-0.25	12.15015	0.44926	-1.45	-1.05	0.801607429899415	0.01196	0.0093322	-0.021869
Trial1	2	1	blindfold	clockwise	practice	Guided	1	0.5	-0.25	12.17015	0.44926	-1.45	-1.05	0.801607429899415	-0.014726	0.00086915	0.0103
Trial1	2	1	blindfold	clockwise	practice	Guided	1	0.5	-0.25	12.19016	0.44926	-1.45	-1.05	0.801607429899415	-0.025507	0.00087131	-0.020071
Trial1	2	1	blindfold	clockwise	practice	Guided	1	0.5	-0.25	12.21016	0.44926	-1.45	-1.05	0.801607429899415	-0.017059	-0.016058	-0.019528
Trial1	2	1	blindfold	clockwise	practice	Guided	1	0.5	-0.25	12.23015	0.44926	-1.45	-1.05	0.801607429899415	-0.0088809	0.00086918	-0.014764
Trial1	2	1	blindfold	clockwise	practice	Guided	1	0.5	-0.25	12.25015	0.44926	-1.45	-1.05	0.801607429899415	-0.016517	0.00087006	-0.027971
Trial1	2	1	blindfold	clockwise	practice	Guided	1	0.5	-0.25	12.27016	0.44926	-1.45	-1.05	0.801607429899415	-0.016784	-0.0075935	-0.023745
Trial1	2	1	blindfold	clockwise	practice	Guided	1	0.5	-0.25	12.29015	0.44926	-1.45	-1.05	0.801607429899415	-0.015799	-0.0033619	0.028823
Trial1	2	1	blindfold	clockwise	practice	Guided	1	0.5	-0.25	12.31015	0.44926	-1.45	-1.05	0.801607429899415	0.010622	-0.0075957	0.011931
Trial1	2	1	blindfold	clockwise	practice	Guided	1	0.5	-0.25	12.33015	0.44926	-1.45	-1.05	0.801607429899415	-0.02999	-0.0075968	-0.016103
Trial1	2	1	blindfold	clockwise	practice	Guided	1	0.5	-0.25	12.35016	0.44926	-1.45	-1.05	0.801607429899415	-0.027651	0.0050973	0.013729
Trial1	2	1	blindfold	clockwise	practice	Guided	1	0.5	-0.25	12.37015	0.44926	-1.45	-1.05	0.801607429899415	-0.0057255	-0.024526	0.0024061
Trial1	2	1	blindfold	clockwise	practice	Guided	1	0.5	-0.25	12.39015	0.44926	-1.45	-1.05	0.801607429899415	0.01593	-0.0075994	-0.0046896
Trial1	2	1	blindfold	clockwise	practice	Guided	1	0.5	-0.25	12.41016	0.44925	-1.45	-1.05	0.801608061912731	0.012789	-0.007598	-0.021851
Trial1	2	1	blindfold	clockwise	practice	Guided	1	0.5	-0.25	12.43015	0.44925	-1.45	-1.05	0.801608061912731	-0.01866	0.022023	0.0058255
Trial1	2	1	blindfold	clockwise	practice	Guided	1	0.5	-0.25	12.45015	0.44925	-1.45	-1.05	0.801608061912731	-0.014705	-0.011832	0.010318
Trial1	2	1	blindfold	clockwise	practice	Guided	1	0.5	-0.25	12.47015	0.44925	-1.45	-1.05	0.801608061912731	-0.015244	0.00086464	0.018764
Trial1	2	1	blindfold	clockwise	practice	Guided	1	0.5	-0.25	12.49016	0.44925	-1.45	-1.05	0.801608061912731	-0.017849	0.022024	-0.0068428
Trial1	2	1	blindfold	clockwise	practice	Guided	1	0.5	-0.25	12.51015	0.44925	-1.45	-1.05	0.801608061912731	-0.021797	0.017791	-0.011333
Trial1	2	1	blindfold	clockwise	practice	Guided	1	0.5	-0.25	12.53015	0.44925	-1.45	-1.05	0.801608061912731	-0.0065205	0.0093281	0.015084
Trial1	2	1	blindfold	clockwise	practice	Guided	1	0.5	-0.25	12.55016	0.44925	-1.45	-1.05	0.801608061912731	-0.0054404	0.013561	-0.001807
Trial1	2	1	blindfold	clockwise	practice	Guided	1	0.5	-0.25	12.57016	0.44925	-1.45	-1.05	0.801608061912731	-0.0083146	-0.016062	-0.023191
Trial1	2	1	blindfold	clockwise	practice	Guided	1	0.5	-0.25	12.59015	0.44925	-1.45	-1.05	0.801608061912731	0.0038181	0.038949	-0.012316
Trial1	2	1	blindfold	clockwise	practice	Guided	1	0.5	-0.25	12.61015	0.44924	-1.45	-1.05	0.801608697824218	-0.00067258	-0.011835	-0.0099791
Trial1	2	1	blindfold	clockwise	practice	Guided	1	0.5	-0.25	12.63016	0.44924	-1.45	-1.05	0.801608697824218	-0.014688	0.0093251	0.01033
Trial1	2	1	blindfold	clockwise	practice	Guided	1	0.5	-0.25	12.65015	0.44924	-1.45	-1.05	0.801608697824218	-0.018641	0.034715	0.0058376
Trial1	2	1	blindfold	clockwise	practice	Guided	1	0.5	-0.25	12.67015	0.44924	-1.45	-1.05	0.801608697824218	0.0022071	-0.0203	0.011409
Trial1	2	1	blindfold	clockwise	practice	Guided	1	0.5	-0.25	12.69016	0.44924	-1.45	-1.05	0.801608697824218	0.011192	0.017787	0.014826
Trial1	2	1	blindfold	clockwise	practice	Guided	1	0.5	-0.25	12.71016	0.44924	-1.45	-1.05	0.801608697824218	-0.016481	-0.0033726	-0.0091625
Trial1	2	1	blindfold	clockwise	practice	Guided	1	0.5	-0.25	12.73015	0.44924	-1.45	-1.05	0.801608697824218	-0.018098	0.0093229	-0.002601
Trial1	2	1	blindfold	clockwise	practice	Guided	1	0.5	-0.25	12.75015	0.44924	-1.45	-1.05	0.801608697824218	-0.019174	-0.011835	-0.0060154
Trial1	2	1	blindfold	clockwise	practice	Guided	1	0.5	-0.25	12.77016	0.44924	-1.45	-1.05	0.801608697824218	0.011202	0.017788	0.0035112
Trial1	2	1	blindfold	clockwise	practice	Guided	1	0.5	-0.25	12.79015	0.44924	-1.45	-1.05	0.801608697824218	0.041842	-0.0033743	-0.011494
Trial1	2	1	blindfold	clockwise	practice	Guided	1	0.5	-0.25	12.81015	0.44924	-1.45	-1.05	0.801608697824218	-0.013598	0.00085697	-0.0065508
Trial1	2	1	blindfold	clockwise	practice	Guided	1	0.5	-0.25	12.83015	0.44924	-1.45	-1.05	0.801608697824218	-0.038937	-0.0033742	-0.008165
Trial1	2	1	blindfold	clockwise	practice	Guided	1	0.5	-0.25	12.85016	0.44923	-1.45	-1.05	0.801609328198433	0.0011402	0.038943	0.028318
Trial1	2	1	blindfold	clockwise	practice	Guided	1	0.5	-0.25	12.87015	0.44923	-1.45	-1.05	0.801609328198433	0.0157	0.0008564	0.007202
Trial1	2	1	blindfold	clockwise	practice	Guided	1	0.5	-0.25	12.89015	0.44923	-1.45	-1.05	0.801609328198433	0.019922	0.013553	-0.00016386
Trial1	2	1	blindfold	clockwise	practice	Guided	1	0.5	-0.25	12.91016	0.44923	-1.45	-1.05	0.801609328198433	-0.0088281	0.013553	-0.014717
Trial1	2	1	blindfold	clockwise	practice	Guided	1	0.5	-0.25	12.93015	0.44923	-1.45	-1.05	0.801609328198433	-0.012781	-0.011838	-0.019208
Trial1	2	1	blindfold	clockwise	practice	Guided	1	0.5	-0.25	12.95015	0.44923	-1.45	-1.05	0.801609328198433	-0.043418	-0.0033761	-0.0041995
Trial1	2	1	blindfold	clockwise	practice	Guided	1	0.5	-0.25	12.97015	0.44923	-1.45	-1.05	0.801609328198433	0.017057	0.030478	-0.02154
Trial1	2	1	blindfold	clockwise	practice	Guided	1	0.5	-0.25	12.99016	0.44923	-1.45	-1.05	0.801609328198433	-0.017266	-0.0033759	-0.015249
Trial1	2	1	blindfold	clockwise	practice	Guided	1	0.5	-0.25	13.01015	0.44923	-1.45	-1.05	0.801609328198433	-0.0019881	0.017782	0.011171
Trial1	2	1	blindfold	clockwise	practice	Guided	1	0.5	-0.25	13.03015	0.44923	-1.45	-1.05	0.801609328198433	0.010683	0.005086	0.011982
Trial1	2	1	blindfold	clockwise	practice	Guided	1	0.5	-0.25	13.05016	0.44922	-1.45	-1.05	0.801609962471559	-0.035499	-0.0033791	0.0047919
Trial1	2	1	blindfold	clockwise	practice	Guided	1	0.5	-0.25	13.07016	0.44922	-1.45	-1.05	0.801609962471559	-0.042596	-0.0076105	-0.016862
Trial1	2	1	blindfold	clockwise	practice	Guided	1	0.5	-0.25	13.09015	0.44922	-1.45	-1.05	0.801609962471559	0.0083533	-0.028771	-0.017847
Trial1	2	1	blindfold	clockwise	practice	Guided	1	0.5	-0.25	13.11015	0.44922	-1.45	-1.05	0.801609962471559	-0.0040422	0.0093162	-0.022877
Trial1	2	1	blindfold	clockwise	practice	Guided	1	0.5	-0.25	13.13016	0.44922	-1.45	-1.05	0.801609962471559	-0.008804	-0.0033807	-0.0147
Trial1	2	1	blindfold	clockwise	practice	Guided	1	0.5	-0.25	13.15015	0.44922	-1.45	-1.05	0.801609962471559	-0.005119	0.0093141	-0.0059823
Trial1	2	1	blindfold	clockwise	practice	Guided	1	0.5	-0.25	13.17015	0.44922	-1.45	-1.05	0.801609962471559	0.0027902	0.00085072	0.003005
Trial1	2	1	blindfold	clockwise	practice	Guided	1	0.5	-0.25	13.19016	0.44922	-1.45	-1.05	0.801609962471559	-0.013561	0.0050839	-0.0065196
Trial1	2	1	blindfold	clockwise	practice	Guided	1	0.5	-0.25	13.21016	0.44921	-1.45	-1.05	0.801610596869272	0.013846	0.013546	0.029154
Trial1	2	1	blindfold	clockwise	practice	Guided	1	0.5	-0.25	13.23015	0.44921	-1.45	-1.05	0.801610596869272	-0.003223	-0.011842	-0.03554
Trial1	2	1	blindfold	clockwise	practice	Guided	1	0.5	-0.25	13.25015	0.44921	-1.45	-1.05	0.801610596869272	-0.022272	-0.011841	-0.002832
Trial1	2	1	blindfold	clockwise	practice	Guided	1	0.5	-0.25	13.27016	0.44921	-1.45	-1.05	0.801610596869272	0.0030699	0.013551	-0.001215
Trial1	2	1	blindfold	clockwise	practice	Guided	1	0.5	-0.25	13.29015	0.44921	-1.45	-1.05	0.801610596869272	-0.010677	0.0050887	0.01487
Trial1	2	1	blindfold	clockwise	practice	Guided	1	0.5	-0.25	13.31015	0.44921	-1.45	-1.05	0.801610596869272	-7.1952E-05	-0.011839	-0.018374
Trial1	2	1	blindfold	clockwise	practice	Guided	1	0.5	-0.25	13.33015	0.44921	-1.45	-1.05	0.801610596869272	-0.04608	0.00085907	0.038054
Trial1	2	1	blindfold	clockwise	practice	Guided	1	0.5	-0.25	13.35016	0.44921	-1.45	-1.05	0.801610596869272	-0.011214	0.0093253	-0.018914
Trial1	2	1	blindfold	clockwise	practice	Guided	1	0.5	-0.25	13.37015	0.44921	-1.45	-1.05	0.801610596869272	-0.0040226	-0.037224	-0.022867
Trial1	2	1	blindfold	clockwise	practice	Guided	1	0.5	-0.25	13.39015	0.44921	-1.45	-1.05	0.801610596869272	-0.0003382	0.009327	-0.01415
Trial1	2	1	blindfold	clockwise	practice	Guided	1	0.5	-0.25	13.41016	0.44921	-1.45	-1.05	0.801610596869272	-0.039153	0.0093307	-0.0039052
Trial1	2	1	blindfold	clockwise	practice	Guided	1	0.5	-0.25	13.43015	0.44921	-1.45	-1.05	0.801610596869272	0.031833	0.013563	-0.0093849
Trial1	2	1	blindfold	clockwise	practice	Guided	1	0.5	-0.25	13.45015	0.44921	-1.45	-1.05	0.801610596869272	0.0041594	0.0051007	-0.0080371
Trial1	2	1	blindfold	clockwise	practice	Guided	1	0.5	-0.25	13.47015	0.4492	-1.45	-1.05	0.801611229502926	-0.013541	0.017796	-0.0051604
Trial1	2	1	blindfold	clockwise	practice	Guided	1	0.5	-0.25	13.49016	0.4492	-1.45	-1.05	0.801611229502926	0.0038916	0.026259	-0.013877
Trial1	2	1	blindfold	clockwise	practice	Guided	1	0.5	-0.25	13.51015	0.4492	-1.45	-1.05	0.801611229502926	0.004433	0.00086921	-0.0030932
Trial1	2	1	blindfold	clockwise	practice	Guided	1	0.5	-0.25	13.53015	0.4492	-1.45	-1.05	0.801611229502926	0.003895	0.00086909	-0.013876
Trial1	2	1	blindfold	clockwise	practice	Guided	1	0.5	-0.25	13.55016	0.4492	-1.45	-1.05	0.801611229502926	0.010723	0.0051007	0.012001
Trial1	2	1	blindfold	clockwise	practice	Guided	1	0.5	-0.25	13.57016	0.4492	-1.45	-1.05	0.801611229502926	0.024472	0.022027	-0.0040814
Trial1	2	1	blindfold	clockwise	practice	Guided	1	0.5	-0.25	13.59015	0.4492	-1.45	-1.05	0.801611229502926	0.010996	0.00086667	0.0077786
Trial1	2	1	blindfold	clockwise	practice	Guided	1	0.5	-0.25	13.61015	0.4492	-1.45	-1.05	0.801611229502926	-0.0053557	-0.011828	-0.0017464
Trial1	2	1	blindfold	clockwise	practice	Guided	1	0.5	-0.25	13.63016	0.4492	-1.45	-1.05	0.801611229502926	0.021872	-0.024522	-0.013875
Trial1	2	1	blindfold	clockwise	practice	Guided	1	0.5	-0.25	13.65015	0.4492	-1.45	-1.05	0.801611229502926	-0.006161	0.0093308	-0.015222
Trial1	2	1	blindfold	clockwise	practice	Guided	1	0.5	-0.25	13.67015	0.4492	-1.45	-1.05	0.801611229502926	0.021878	-0.032986	-0.029689
Trial1	2	1	blindfold	clockwise	practice	Guided	1	0.5	-0.25	13.69016	0.44919	-1.45	-1.04998	0.801591996230748	-0.017027	-0.032981	0.048389
Trial1	2	1	blindfold	clockwise	practice	Guided	1	0.5	-0.25	13.71016	0.44917	-1.45003	-1.04996	0.801573277184549	-0.068043	-0.113344	0.117179
Trial1	2	1	blindfold	clockwise	practice	Guided	1	0.5	-0.25	13.73015	0.44914	-1.45005	-1.04995	0.801565185527951	-0.045021	-0.18524	0.088934
Trial1	2	1	blindfold	clockwise	practice	Guided	1	0.5	-0.25	13.75015	0.44912	-1.45008	-1.04995	0.801566456517384	-0.028384	-0.214808	0.094205
Trial1	2	1	blindfold	clockwise	practice	Guided	1	0.5	-0.25	13.77016	0.44911	-1.45008	-1.04995	0.801567090306892	-0.041849	-0.155511	0.106034
Trial1	2	1	blindfold	clockwise	practice	Guided	1	0.5	-0.25	13.79015	0.44911	-1.45008	-1.04996	0.801577083686004	-0.019375	-0.134305	0.086245
Trial1	2	1	blindfold	clockwise	practice	Guided	1	0.5	-0.25	13.81015	0.44911	-1.45008	-1.04996	0.801577083686004	-0.049371	-0.113067	0.024935
Trial1	2	1	blindfold	clockwise	practice	Guided	1	0.5	-0.25	13.83015	0.44911	-1.45007	-1.04997	0.80158707706562	-0.033009	-0.091877	0.034452
Trial1	2	1	blindfold	clockwise	practice	Guided	1	0.5	-0.25	13.85016	0.4491	-1.45006	-1.04997	0.80158771285559	-0.036685	-0.079157	0.02573
Trial1	2	1	blindfold	clockwise	practice	Guided	1	0.5	-0.25	13.87015	0.4491	-1.45006	-1.04998	0.801597706227784	-0.030564	-0.087598	0.012787
Trial1	2	1	blindfold	clockwise	practice	Guided	1	0.5	-0.25	13.89015	0.44909	-1.45005	-1.04999	0.801608214637811	-0.040615	-0.062188	0.020962
Trial1	2	1	blindfold	clockwise	practice	Guided	1	0.5	-0.25	13.91016	0.44907	-1.45004	-1.04999	0.80160948491493	-0.04293	-0.062155	-0.0086005
Trial1	2	1	blindfold	clockwise	practice	Guided	1	0.5	-0.25	13.93015	0.44906	-1.45003	-1.04999	0.801610119292883	-0.01785	0.0055647	-0.0027616
Trial1	2	1	blindfold	clockwise	practice	Guided	1	0.5	-0.25	13.95015	0.44906	-1.45003	-1.04999	0.801610119292883	-0.049563	-0.049438	0.0082905
Trial1	2	1	blindfold	clockwise	practice	Guided	1	0.5	-0.25	13.97015	0.44906	-1.45003	-1.04999	0.801610119292883	-0.029695	-0.040963	-0.016239
Trial1	2	1	blindfold	clockwise	practice	Guided	1	0.5	-0.25	13.99016	0.44905	-1.45003	-1.05	0.801620749022514	-0.03337	-0.036718	-0.024955
Trial1	2	1	blindfold	clockwise	practice	Guided	1	0.5	-0.25	14.01015	0.44905	-1.45002	-1.05	0.801620749022514	-0.04656	-0.0367	-0.017314
Trial1	2	1	blindfold	clockwise	practice	Guided	1	0.5	-0.25	14.03015	0.44904	-1.45002	-1.05	0.801621385535178	-0.038376	-0.015533	-0.029169
Trial1	2	1	blindfold	clockwise	practice	Guided	1	0.5	-0.25	14.05016	0.44904	-1.45002	-1.05	0.801621385535178	-0.01222	-0.0028329	-0.023591
Trial1	2	1	blindfold	clockwise	practice	Guided	1	0.5	-0.25	14.07016	0.44904	-1.45001	-1.05	0.801621385535178	-0.013836	-0.0070653	0.0017527
Trial1	2	1	blindfold	clockwise	practice	Guided	1	0.5	-0.25	14.09015	0.44904	-1.45001	-1.05	0.801621385535178	0.016806	0.0013984	-0.013252
Trial1	2	1	blindfold	clockwise	practice	Guided	1	0.5	-0.25	14.11015	0.44904	-1.45001	-1.05	0.801621385535178	-0.0025116	0.0098608	0.023682
Trial1	2	1	blindfold	clockwise	practice	Guided	1	0.5	-0.25	14.13016	0.44904	-1.45	-1.05	0.801621385535178	-0.0098786	-0.011299	0.0062515
Trial1	2	1	blindfold	clockwise	practice	Guided	1	0.5	-0.25	14.15015	0.44904	-1.45	-1.05	0.801621385535178	0.0083655	0.0056272	-0.013786
Trial1	2	1	blindfold	clockwise	practice	Guided	1	0.5	-0.25	14.17015	0.44903	-1.45	-1.05	0.801622022172422	0.007288	0.022555	0.0031092
Trial1	2	1	blindfold	clockwise	practice	Guided	1	0.5	-0.25	14.19016	0.44903	-1.45	-1.05	0.801622022172422	-0.0077159	0.0056275	-0.027531
Trial1	2	1	blindfold	clockwise	practice	Guided	1	0.5	-0.25	14.21016	0.44903	-1.45	-1.05	0.801622022172422	0.0083678	0.0013957	-0.01378
Trial1	2	1	blindfold	clockwise	practice	Guided	1	0.5	-0.25	14.23015	0.44903	-1.45	-1.05	0.801622022172422	-0.020116	-0.0028358	-0.032558
Trial1	2	1	blindfold	clockwise	practice	Guided	1	0.5	-0.25	14.25015	0.44903	-1.45	-1.05	0.801622022172422	-0.038623	0.0098598	-0.0082945
Trial1	2	1	blindfold	clockwise	practice	Guided	1	0.5	-0.25	14.27016	0.44903	-1.45	-1.05	0.801622022172422	0.028682	-0.0113	-0.0082045
Trial1	2	1	blindfold	clockwise	practice	Guided	1	0.5	-0.25	14.29015	0.44903	-1.45	-1.05	0.801622022172422	0.010443	-0.0113	0.020282
Trial1	2	1	blindfold	clockwise	practice	Guided	1	0.5	-0.25	14.31015	0.44903	-1.45	-1.05	0.801622022172422	0.0046939	-0.011301	-0.022484
Trial1	2	1	blindfold	clockwise	practice	Guided	1	0.5	-0.25	14.33015	0.44903	-1.45	-1.05	0.801622022172422	0.025268	0.0056264	-0.012689
Trial1	2	1	blindfold	clockwise	practice	Guided	1	0.5	-0.25	14.35016	0.44904	-1.45	-1.04999	0.801611392209498	0.065063	-0.03669	0.028009
Trial1	2	1	blindfold	clockwise	practice	Guided	1	0.5	-0.25	14.37015	0.44908	-1.45001	-1.04996	0.801578989560275	0.15606	-0.036682	0.063485
Trial1	2	1	blindfold	clockwise	practice	Guided	1	0.5	-0.25	14.39015	0.4492	-1.45002	-1.04993	0.801541394317062	0.165995	-0.066288	0.106497
Trial1	2	1	blindfold	clockwise	practice	Guided	1	0.5	-0.25	14.41016	0.44975	-1.45004	-1.04992	0.801496849408368	0.150517	-0.100095	0.147851
Trial1	2	1	blindfold	clockwise	practice	Guided	1	0.5	-0.25	14.43015	0.45012	-1.45005	-1.04993	0.801483612709554	0.096375	-0.087375	0.13164
Trial1	2	1	blindfold	clockwise	practice	Guided	1	0.5	-0.25	14.45015	0.45056	-1.45004	-1.04993	0.801456349713844	0.098935	-0.091585	0.148774
Trial1	2	1	blindfold	clockwise	practice	Guided	1	0.5	-0.25	14.47015	0.45102	-1.45004	-1.04994	0.801438099817654	0.09738	-0.066172	0.11469
Trial1	2	1	blindfold	clockwise	practice	Guided	1	0.5	-0.25	14.49016	0.45153	-1.45004	-1.04995	0.80141708938935	0.120354	-0.057689	0.08646
Trial1	2	1	blindfold	clockwise	practice	Guided	1	0.5	-0.25	14.51015	0.45267	-1.45005	-1.04996	0.801358944090281	0.133746	-0.150729	0.079888
Trial1	2	1	blindfold	clockwise	practice	Guided	1	0.5	-0.25	14.53015	0.45334	-1.45007	-1.04997	0.801329648969614	0.163799	-0.16338	0.082063
Trial1	2	1	blindfold	clockwise	practice	Guided	1	0.5	-0.25	14.55016	0.45412	-1.45008	-1.04998	0.801294605530258	0.170145	-0.176025	0.042426
Trial1	2	1	blindfold	clockwise	practice	Guided	1	0.5	-0.25	14.57016	0.45495	-1.4501	-1.04998	0.801247510728232	0.190657	-0.201359	0.044348
Trial1	2	1	blindfold	clockwise	practice	Guided	1	0.5	-0.25	14.59015	0.45586	-1.45011	-1.04998	0.801196860533424	0.19427	-0.213994	0.053083
Trial1	2	1	blindfold	clockwise	practice	Guided	1	0.5	-0.25	14.61015	0.45802	-1.45013	-1.04998	0.801080764744475	0.236627	-0.281557	0.055873
Trial1	2	1	blindfold	clockwise	practice	Guided	1	0.5	-0.25	14.63016	0.45923	-1.45014	-1.04998	0.80101826835851	0.255101	-0.328027	0.02745
Trial1	2	1	blindfold	clockwise	practice	Guided	1	0.5	-0.25	14.65015	0.46057	-1.45015	-1.04996	0.800931178959272	0.213703	-0.251774	0.070056
Trial1	2	1	blindfold	clockwise	practice	Guided	1	0.5	-0.25	14.67015	0.46201	-1.45014	-1.04995	0.800851575776787	0.207455	-0.247467	0.104965
Trial1	2	1	blindfold	clockwise	practice	Guided	1	0.5	-0.25	14.69016	0.46347	-1.45013	-1.04995	0.800783647749067	0.176429	-0.234703	0.124139
Trial1	2	1	blindfold	clockwise	practice	Guided	1	0.5	-0.25	14.71016	0.46649	-1.45014	-1.04995	0.800651563645529	0.105072	-0.264172	0.110947
Trial1	2	1	blindfold	clockwise	practice	Guided	1	0.5	-0.25	14.73015	0.46799	-1.45014	-1.04995	0.800590187109012	0.072083	-0.272559	0.096019
Trial1	2	1	blindfold	clockwise	practice	Guided	1	0.5	-0.25	14.75015	0.46945	-1.45014	-1.04994	0.800523135429253	0.109189	-0.272483	0.132324
Trial1	2	1	blindfold	clockwise	practice	Guided	1	0.5	-0.25	14.77016	0.47094	-1.45014	-1.04995	0.80047766505689	0.084082	-0.285098	0.105282
Trial1	2	1	blindfold	clockwise	practice	Guided	1	0.5	-0.25	14.79015	0.47237	-1.45014	-1.04998	0.80045704863374	0.097832	-0.272327	0.08924
Trial1	2	1	blindfold	clockwise	practice	Guided	1	0.5	-0.25	14.81015	0.47525	-1.45013	-1.04998	0.80036281372817	0.138298	-0.276411	0.053826
Trial1	2	1	blindfold	clockwise	practice	Guided	1	0.5	-0.25	14.83015	0.47671	-1.45013	-1.04998	0.800318995451713	0.140756	-0.263641	0.079457
Trial1	2	1	blindfold	clockwise	practice	Guided	1	0.5	-0.25	14.85016	0.47811	-1.45014	-1.04997	0.800269468104119	0.105299	-0.267794	0.077171
Trial1	2	1	blindfold	clockwise	practice	Guided	1	0.5	-0.25	14.87015	0.47948	-1.45013	-1.04997	0.800233166409163	0.097585	-0.28465	0.089263
Trial1	2	1	blindfold	clockwise	practice	Guided	1	0.5	-0.25	14.89015	0.48082	-1.45013	-1.04997	0.800199926610182	0.102923	-0.254953	0.071216
Trial1	2	1	blindfold	clockwise	practice	Guided	1	0.5	-0.25	14.91016	0.48342	-1.45012	-1.04998	0.800151840156121	0.120607	-0.21673	0.061163
Trial1	2	1	blindfold	clockwise	practice	Guided	1	0.5	-0.25	14.93015	0.48475	-1.45011	-1.04998	0.80012538630025	0.138907	-0.2209	0.045451
Trial1	2	1	blindfold	clockwise	practice	Guided	1	0.5	-0.25	14.95015	0.48597	-1.45011	-1.04999	0.800112956031405	0.110779	-0.216612	0.018092
Trial1	2	1	blindfold	clockwise	practice	Guided	1	0.5	-0.25	14.97015	0.48723	-1.4501	-1.04998	0.800081960931851	0.114674	-0.212322	0.032232
Trial1	2	1	blindfold	clockwise	practice	Guided	1	0.5	-0.25	14.99016	0.48853	-1.45011	-1.04998	0.800062268037135	0.085787	-0.212258	0.045904
Trial1	2	1	blindfold	clockwise	practice	Guided	1	0.5	-0.25	15.01015	0.49102	-1.45011	-1.04998	0.800030444017137	0.082383	-0.195216	0.058577
Trial1	2	1	blindfold	clockwise	practice	Guided	1	0.5	-0.25	15.03015	0.49217	-1.4501	-1.04997	0.800008349305799	0.066058	-0.190933	0.04895
Trial1	2	1	blindfold	clockwise	practice	Guided	1	0.5	-0.25	15.05016	0.49334	-1.45009	-1.04997	0.799997753464499	0.091357	-0.144336	0.050725
Trial1	2	1	blindfold	clockwise	practice	Guided	1	0.5	-0.25	15.07016	0.49452	-1.45008	-1.04997	0.799988800208893	0.028301	-0.144291	0.036275
Trial1	2	1	blindfold	clockwise	practice	Guided	1	0.5	-0.25	15.09015	0.49566	-1.45007	-1.04997	0.79998180335103	0.070191	-0.127326	0.04923
Trial1	2	1	blindfold	clockwise	practice	Guided	1	0.5	-0.25	15.11015	0.49792	-1.45007	-1.04998	0.799982748488363	0.087019	-0.139943	0.05042
Trial1	2	1	blindfold	clockwise	practice	Guided	1	0.5	-0.25	15.13016	0.49905	-1.45007	-1.04998	0.79998060845155	0.071599	-0.144134	0.03626
Trial1	2	1	blindfold	clockwise	practice	Guided	1	0.5	-0.25	15.15015	0.50015	-1.45007	-1.04999	0.79998995279213	0.081513	-0.194871	0.0076159
Trial1	2	1	blindfold	clockwise	practice	Guided	1	0.5	-0.25	15.17015	0.50126	-1.45009	-1.04999	0.799990931064278	0.103794	-0.199052	-0.0077535
Trial1	2	1	blindfold	clockwise	practice	Guided	1	0.5	-0.25	15.19016	0.5024	-1.4501	-1.05	0.800003552251465	0.089896	-0.190532	0.0082391
Trial1	2	1	blindfold	clockwise	practice	Guided	1	0.5	-0.25	15.21016	0.50463	-1.45011	-1.05001	0.800023363504065	0.120589	-0.194645	-0.0064932
Trial1	2	1	blindfold	clockwise	practice	Guided	1	0.5	-0.25	15.23015	0.5058	-1.4501	-1.05001	0.800030990422037	0.155839	-0.19459	-0.0046462
Trial1	2	1	blindfold	clockwise	practice	Guided	1	0.5	-0.25	15.25015	0.50694	-1.4501	-1.05001	0.800040067267859	0.156979	-0.17761	0.00051741
Trial1	2	1	blindfold	clockwise	practice	Guided	1	0.5	-0.25	15.27016	0.50823	-1.45009	-1.05001	0.800052297012783	0.139188	-0.181789	-0.030521
Trial1	2	1	blindfold	clockwise	practice	Guided	1	0.5	-0.25	15.29015	0.50945	-1.45009	-1.05001	0.800065776830402	0.146679	-0.143655	-0.01875
Trial1	2	1	blindfold	clockwise	practice	Guided	1	0.5	-0.25	15.31015	0.51211	-1.45008	-1.05001	0.800101616990045	0.137867	-0.12241	-0.005721
Trial1	2	1	blindfold	clockwise	practice	Guided	1	0.5	-0.25	15.33015	0.5135	-1.45007	-1.05	0.800113851052401	0.110662	-0.139303	0.0099561
Trial1	2	1	blindfold	clockwise	practice	Guided	1	0.5	-0.25	15.35016	0.51487	-1.45006	-1.05	0.800138138228722	0.106719	-0.113883	0.0054483
Trial1	2	1	blindfold	clockwise	practice	Guided	1	0.5	-0.25	15.37015	0.51631	-1.45005	-1.05	0.800166194638354	0.128721	-0.096929	-0.0056366
Trial1	2	1	blindfold	clockwise	practice	Guided	1	0.5	-0.25	15.39015	0.51769	-1.45004	-1.05001	0.800205524685463	0.103993	-0.075749	-0.015918
Trial1	2	1	blindfold	clockwise	practice	Guided	1	0.5	-0.25	15.41016	0.52064	-1.45003	-1.05001	0.800276174690928	0.146762	-0.096874	-0.02118
Trial1	2	1	blindfold	clockwise	practice	Guided	1	0.5	-0.25	15.43015	0.52228	-1.45004	-1.05002	0.800330159979596	0.127196	-0.113772	-0.042867
Trial1	2	1	blindfold	clockwise	practice	Guided	1	0.5	-0.25	15.45015	0.52383	-1.45005	-1.05002	0.800374809885685	0.155763	-0.07989	-0.028905
Trial1	2	1	blindfold	clockwise	practice	Guided	1	0.5	-0.25	15.47015	0.52553	-1.45005	-1.05002	0.800427229995428	0.165118	-0.109481	-0.040882
Trial1	2	1	blindfold	clockwise	practice	Guided	1	0.5	-0.25	15.49016	0.52727	-1.45006	-1.05001	0.800474606856633	0.153062	-0.130607	-0.050216
Trial1	2	1	blindfold	clockwise	practice	Guided	1	0.5	-0.25	15.51015	0.53083	-1.45005	-1.05001	0.800603792360279	0.163103	-0.088231	-0.015411
Trial1	2	1	blindfold	clockwise	practice	Guided	1	0.5	-0.25	15.53015	0.53271	-1.45004	-1.05	0.800668388808986	0.131283	-0.08821	0.011932
Trial1	2	1	blindfold	clockwise	practice	Guided	1	0.5	-0.25	15.55016	0.53465	-1.45004	-1.05	0.800749991026704	0.138034	-0.083955	-0.021468
Trial1	2	1	blindfold	clockwise	practice	Guided	1	0.5	-0.25	15.57016	0.53669	-1.45004	-1.05	0.800840857827149	0.10879	-0.062773	-0.02011
Trial1	2	1	blindfold	clockwise	practice	Guided	1	0.5	-0.25	15.59015	0.53877	-1.45004	-1.05001	0.800948849793367	0.178222	-0.062753	0.0071764
Trial1	2	1	blindfold	clockwise	practice	Guided	1	0.5	-0.25	15.61015	0.54299	-1.45005	-1.05001	0.80116420795934	0.218383	-0.143107	-0.028721
Trial1	2	1	blindfold	clockwise	practice	Guided	1	0.5	-0.25	15.63016	0.54522	-1.45005	-1.05002	0.801296959646623	0.195647	-0.071136	-0.054939
Trial1	2	1	blindfold	clockwise	practice	Guided	1	0.5	-0.25	15.65015	0.54759	-1.45006	-1.05002	0.801434200237713	0.190407	-0.143044	-0.042536
Trial1	2	1	blindfold	clockwise	practice	Guided	1	0.5	-0.25	15.67015	0.54996	-1.45006	-1.05002	0.801578424660568	0.195252	-0.151469	-0.05057
Trial1	2	1	blindfold	clockwise	practice	Guided	1	0.5	-0.25	15.69016	0.55254	-1.45007	-1.05002	0.80174336268485	0.177677	-0.138736	-0.043381
Trial1	2	1	blindfold	clockwise	practice	Guided	1	0.5	-0.25	15.71016	0.55754	-1.45007	-1.05001	0.802076553126087	0.20512	-0.185209	-0.015571
Trial1	2	1	blindfold	clockwise	practice	Guided	1	0.5	-0.25	15.73015	0.56027	-1.45007	-1.05001	0.802277021864057	0.195623	-0.134386	-0.0035064
Trial1	2	1	blindfold	clockwise	practice	Guided	1	0.5	-0.25	15.75015	0.56291	-1.45008	-1.05	0.802469679718316	0.204348	-0.180893	-0.0069756
Trial1	2	1	blindfold	clockwise	practice	Guided	1	0.5	-0.25	15.77016	0.56577	-1.45008	-1.05	0.802698960105909	0.175111	-0.11314	-0.013488
Trial1	2	1	blindfold	clockwise	practice	Guided	1	0.5	-0.25	15.79015	0.56862	-1.45008	-1.05001	0.802947478679301	0.170848	-0.142721	-0.013758
Trial1	2	1	blindfold	clockwise	practice	Guided	1	0.5	-0.25	15.81015	0.57457	-1.45008	-1.05001	0.803477834454374	0.191152	-0.18072	-0.0034378
Trial1	2	1	blindfold	clockwise	practice	Guided	1	0.5	-0.25	15.83015	0.57768	-1.45008	-1.05001	0.803772434615567	0.186879	-0.146818	-0.0036931
Trial1	2	1	blindfold	clockwise	practice	Guided	1	0.5	-0.25	15.85016	0.58067	-1.45008	-1.05	0.804056946033364	0.192793	-0.184859	-0.024348
Trial1	2	1	blindfold	clockwise	practice	Guided	1	0.5	-0.25	15.87015	0.58391	-1.45009	-1.05	0.80438846949711	0.173071	-0.210194	0.0080732
Trial1	2	1	blindfold	clockwise	practice	Guided	1	0.5	-0.25	15.89015	0.5871	-1.4501	-1.05	0.804727493476153	0.188139	-0.210138	-0.020311
Trial1	2	1	blindfold	clockwise	practice	Guided	1	0.5	-0.25	15.91016	0.59371	-1.45011	-1.05	0.805469731769148	0.188335	-0.226946	0.026608
Trial1	2	1	blindfold	clockwise	practice	Guided	1	0.5	-0.25	15.93015	0.59704	-1.45011	-1.04999	0.80585399621063	0.200915	-0.243812	0.014042
Trial1	2	1	blindfold	clockwise	practice	Guided	1	0.5	-0.25	15.95015	0.60043	-1.45011	-1.04999	0.806269241220776	0.219513	-0.226823	0.0082236
Trial1	2	1	blindfold	clockwise	practice	Guided	1	0.5	-0.25	15.97015	0.604	-1.45012	-1.04999	0.806721704631759	0.228821	-0.277536	0.047369
Trial1	2	1	blindfold	clockwise	practice	Guided	1	0.5	-0.25	15.99016	0.60753	-1.45013	-1.04999	0.80718436711271	0.242846	-0.285926	0.031711
Trial1	2	1	blindfold	clockwise	practice	Guided	1	0.5	-0.25	16.01015	0.61472	-1.45014	-1.04999	0.80817360602576	0.224575	-0.264613	-0.0036223
Trial1	2	1	blindfold	clockwise	practice	Guided	1	0.5	-0.25	16.03015	0.6186	-1.45014	-1.04999	0.808733494210287	0.235299	-0.315309	0.018692
Trial1	2	1	blindfold	clockwise	practice	Guided	1	0.5	-0.25	16.05016	0.6222	-1.45015	-1.04999	0.809269266105026	0.265953	-0.289841	0.055523
Trial1	2	1	blindfold	clockwise	practice	Guided	1	0.5	-0.25	16.07016	0.6262	-1.45015	-1.04998	0.809873139118079	0.261947	-0.306684	0.0043323
Trial1	2	1	blindfold	clockwise	practice	Guided	1	0.5	-0.25	16.09015	0.63003	-1.45015	-1.04997	0.810468913906363	0.21556	-0.298131	0.047035
Trial1	2	1	blindfold	clockwise	practice	Guided	1	0.5	-0.25	16.11015	0.63783	-1.45015	-1.04997	0.811756828033911	0.23452	-0.310658	0.087475
Trial1	2	1	blindfold	clockwise	practice	Guided	1	0.5	-0.25	16.13016	0.6418	-1.45015	-1.04996	0.812430478355995	0.221395	-0.27672	0.069569
Trial1	2	1	blindfold	clockwise	practice	Guided	1	0.5	-0.25	16.15015	0.64595	-1.45015	-1.04996	0.813165063119382	0.226992	-0.285099	0.103788
Trial1	2	1	blindfold	clockwise	practice	Guided	1	0.5	-0.25	16.17015	0.65013	-1.45015	-1.04996	0.813925695739611	0.212279	-0.268091	0.123787
Trial1	2	1	blindfold	clockwise	practice	Guided	1	0.5	-0.25	16.19016	0.65409	-1.45014	-1.04996	0.814665424149576	0.264002	-0.289173	0.069222
Trial1	2	1	blindfold	clockwise	practice	Guided	1	0.5	-0.25	16.21016	0.66236	-1.45015	-1.04995	0.816260229713733	0.209829	-0.284772	0.060887
Trial1	2	1	blindfold	clockwise	practice	Guided	1	0.5	-0.25	16.23015	0.66665	-1.45015	-1.04994	0.817114563111701	0.191082	-0.30585	0.111143
Trial1	2	1	blindfold	clockwise	practice	Guided	1	0.5	-0.25	16.25015	0.67096	-1.45015	-1.04994	0.818004469658831	0.16568	-0.31423	0.115631
Trial1	2	1	blindfold	clockwise	practice	Guided	1	0.5	-0.25	16.27016	0.67527	-1.45015	-1.04994	0.818916093332495	0.177381	-0.263362	0.125343
Trial1	2	1	blindfold	clockwise	practice	Guided	1	0.5	-0.25	16.29015	0.67932	-1.45014	-1.04994	0.819792451460484	0.17943	-0.288678	0.14688
Trial1	2	1	blindfold	clockwise	practice	Guided	1	0.5	-0.25	16.31015	0.6876301	-1.45014	-1.04994	0.821650184741972	0.151345	-0.28006	0.127279
Trial1	2	1	blindfold	clockwise	practice	Guided	1	0.5	-0.25	16.33015	0.69187	-1.45014	-1.04996	0.822648233512091	0.158762	-0.288443	0.094065
Trial1	2	1	blindfold	clockwise	practice	Guided	1	0.5	-0.25	16.35016	0.69608	-1.45014	-1.04997	0.823650064001934	0.168727	-0.313751	0.057073
Trial1	2	1	blindfold	clockwise	practice	Guided	1	0.5	-0.25	16.37015	0.70015	-1.45015	-1.04997	0.824628448360475	0.188034	-0.309437	0.046204
Trial1	2	1	blindfold	clockwise	practice	Guided	1	0.5	-0.25	16.39015	0.70432	-1.45015	-1.04998	0.825660183918417	0.184589	-0.296659	0.049663
Trial1	2	1	blindfold	clockwise	practice	Guided	1	0.5	-0.25	16.41016	0.71226	-1.45015	-1.04998	0.82766078940476	0.146558	-0.31766	0.042213
Trial1	2	1	blindfold	clockwise	practice	Guided	1	0.5	-0.25	16.43015	0.7164	-1.45015	-1.04998	0.828732190268226	0.171745	-0.271028	0.040992
Trial1	2	1	blindfold	clockwise	practice	Guided	1	0.5	-0.25	16.45015	0.72051	-1.45014	-1.04998	0.829814879419857	0.146419	-0.283648	0.042361
Trial1	2	1	blindfold	clockwise	practice	Guided	1	0.5	-0.25	16.47015	0.72448	-1.45014	-1.04998	0.830878665367125	0.115587	-0.266646	0.071895
Trial1	2	1	blindfold	clockwise	practice	Guided	1	0.5	-0.25	16.49016	0.72841	-1.45013	-1.04998	0.831949038118534	0.102901	-0.236956	0.041893
Trial1	2	1	blindfold	clockwise	practice	Guided	1	0.5	-0.25	16.51015	0.7361699	-1.45011	-1.04998	0.834112887585677	0.06381	-0.219909	0.01696
Trial1	2	1	blindfold	clockwise	practice	Guided	1	0.5	-0.25	16.53015	0.73987	-1.4501	-1.04999	0.835177540791665	0.0068595	-0.224089	0.032252
Trial1	2	1	blindfold	clockwise	practice	Guided	1	0.5	-0.25	16.55016	0.74359	-1.45009	-1.04999	0.836253543406109	0.083022	-0.185951	0.034287
Trial1	2	1	blindfold	clockwise	practice	Guided	1	0.5	-0.25	16.57016	0.74702	-1.45009	-1.04999	0.837259091041621	0.053979	-0.219754	0.028761
Trial1	2	1	blindfold	clockwise	practice	Guided	1	0.5	-0.25	16.59015	0.75059	-1.4501	-1.04998	0.838309848940057	0.080095	-0.194306	0.023066
Trial1	2	1	blindfold	clockwise	practice	Guided	1	0.5	-0.25	16.61015	0.75731	-1.45009	-1.04998	0.84034309920685	0.039446	-0.194209	0.06247
Trial1	2	1	blindfold	clockwise	practice	Guided	1	0.5	-0.25	16.63016	0.76065	-1.45009	-1.04997	0.84136226547542	0.043725	-0.198387	0.083057
Trial1	2	1	blindfold	clockwise	practice	Guided	1	0.5	-0.25	16.65015	0.7639099	-1.45009	-1.04997	0.842377886964816	0.03755	-0.168712	0.061109
Trial1	2	1	blindfold	clockwise	practice	Guided	1	0.5	-0.25	16.67015	0.76706	-1.45009	-1.04996	0.843360577106117	0.06795	-0.168667	0.09423
Trial1	2	1	blindfold	clockwise	practice	Guided	1	0.5	-0.25	16.69016	0.77003	-1.45008	-1.04995	0.844296287389514	0.027222	-0.177084	0.077002
Trial1	2	1	blindfold	clockwise	practice	Guided	1	0.5	-0.25	16.71016	0.77568	-1.45008	-1.04995	0.846120247812471	0.03884	-0.168534	0.086778
Trial1	2	1	blindfold	clockwise	practice	Guided	1	0.5	-0.25	16.73015	0.77836	-1.45007	-1.04996	0.847006684651096	-0.022424	-0.172726	0.070422
Trial1	2	1	blindfold	clockwise	practice	Guided	1	0.5	-0.25	16.75015	0.78094	-1.45008	-1.04995	0.847848624334985	0.019144	-0.17268	0.071805
Trial1	2	1	blindfold	clockwise	practice	Guided	1	0.5	-0.25	16.77016	0.78348	-1.45008	-1.04994	0.848684231847713	0.01863	-0.109163	0.114306
Trial1	2	1	blindfold	clockwise	practice	Guided	1	0.5	-0.25	16.79015	0.78587	-1.45007	-1.04992	0.849466776022338	0.057816	-0.130287	0.144214
Trial1	2	1	blindfold	clockwise	practice	Guided	1	0.5	-0.25	16.81015	0.79044	-1.45007	-1.04992	0.851015575674094	0.087553	-0.130209	0.181593
Trial1	2	1	blindfold	clockwise	practice	Guided	1	0.5	-0.25	16.83015	0.7927101	-1.45007	-1.04991	0.851783487535678	0.072551	-0.121711	0.164752
Trial1	2	1	blindfold	clockwise	practice	Guided	1	0.5	-0.25	16.85016	0.79496	-1.45006	-1.04992	0.852568796225054	0.097228	-0.104749	0.169889
Trial1	2	1	blindfold	clockwise	practice	Guided	1	0.5	-0.25	16.87015	0.79711	-1.45006	-1.04991	0.853305488217264	0.032176	-0.121641	0.183742
Trial1	2	1	blindfold	clockwise	practice	Guided	1	0.5	-0.25	16.89015	0.79927	-1.45006	-1.04993	0.854078734497739	0.023224	-0.07929	0.158854
Trial1	2	1	blindfold	clockwise	practice	Guided	1	0.5	-0.25	16.91016	0.80324	-1.45006	-1.04992	0.855468664571235	0.019388	-0.117314	0.177991
Trial1	2	1	blindfold	clockwise	practice	Guided	1	0.5	-0.25	16.93015	0.8051	-1.45006	-1.04993	0.856138981336535	0.015746	-0.13844	0.161618
Trial1	2	1	blindfold	clockwise	practice	Guided	1	0.5	-0.25	16.95015	0.80694	-1.45006	-1.04993	0.856796420393121	0.046925	-0.083398	0.159792
Trial1	2	1	blindfold	clockwise	practice	Guided	1	0.5	-0.25	16.97015	0.80866	-1.45005	-1.04993	0.857414124906699	0.079353	-0.121455	0.099603
Trial1	2	1	blindfold	clockwise	practice	Guided	1	0.5	-0.25	16.99016	0.81034	-1.45006	-1.04994	0.858029658796663	0.030006	-0.112958	0.157797
Trial1	2	1	blindfold	clockwise	practice	Guided	1	0.5	-0.25	17.01015	0.81361	-1.45005	-1.04995	0.859227124367397	0.085879	-0.117135	0.079022
Trial1	2	1	blindfold	clockwise	practice	Guided	1	0.5	-0.25	17.03015	0.81516	-1.45006	-1.04996	0.859803372813727	0.077927	-0.12556	0.099061
Trial1	2	1	blindfold	clockwise	practice	Guided	1	0.5	-0.25	17.05016	0.81668	-1.45007	-1.04996	0.860361681344449	0.075645	-0.1086	0.071391
Trial1	2	1	blindfold	clockwise	practice	Guided	1	0.5	-0.25	17.07016	0.81815	-1.45006	-1.04996	0.860903851408606	0.027915	-0.133964	0.063751
Trial1	2	1	blindfold	clockwise	practice	Guided	1	0.5	-0.25	17.09015	0.81963	-1.45006	-1.04997	0.861461202955053	0.044214	-0.159313	0.069895
Trial1	2	1	blindfold	clockwise	practice	Guided	1	0.5	-0.25	17.11015	0.82243	-1.45007	-1.04997	0.862504008382058	0.083948	-0.12538	0.057486
Trial1	2	1	blindfold	clockwise	practice	Guided	1	0.5	-0.25	17.13016	0.82376	-1.45007	-1.04997	0.863002090899854	0.102957	-0.163423	0.076756
Trial1	2	1	blindfold	clockwise	practice	Guided	1	0.5	-0.25	17.15015	0.8250901	-1.45008	-1.04996	0.863492657865642	0.097233	-0.159145	0.088871
Trial1	2	1	blindfold	clockwise	practice	Guided	1	0.5	-0.25	17.17015	0.8264199	-1.45009	-1.04996	0.863994220222371	0.118201	-0.154866	0.091336
Trial1	2	1	blindfold	clockwise	practice	Guided	1	0.5	-0.25	17.19016	0.82775	-1.45008	-1.04996	0.864497582628743	0.102334	-0.133665	0.073534
Trial1	2	1	blindfold	clockwise	practice	Guided	1	0.5	-0.25	17.21016	0.83041	-1.45009	-1.04996	0.865509560689814	0.077307	-0.184343	0.039647
Trial1	2	1	blindfold	clockwise	practice	Guided	1	0.5	-0.25	17.23015	0.83167	-1.45009	-1.04997	0.866000617476357	0.0607	-0.175833	0.07177
Trial1	2	1	blindfold	clockwise	practice	Guided	1	0.5	-0.25	17.25015	0.83293	-1.45008	-1.04997	0.8664839377053	0.054976	-0.188482	0.083871
Trial1	2	1	blindfold	clockwise	practice	Guided	1	0.5	-0.25	17.27016	0.8341401	-1.45009	-1.04996	0.866940373025051	0.05573	-0.150342	0.041339
Trial1	2	1	blindfold	clockwise	practice	Guided	1	0.5	-0.25	17.29015	0.83526	-1.45009	-1.04997	0.867381888379055	0.083339	-0.150299	0.095745
Trial1	2	1	blindfold	clockwise	practice	Guided	1	0.5	-0.25	17.31015	0.83738	-1.45008	-1.04997	0.868203495248081	0.051164	-0.150214	0.070721
Trial1	2	1	blindfold	clockwise	practice	Guided	1	0.5	-0.25	17.33015	0.83843	-1.45008	-1.04997	0.868612057564125	0.04304	-0.120549	0.0514
Trial1	2	1	blindfold	clockwise	practice	Guided	1	0.5	-0.25	17.35016	0.8394	-1.45007	-1.04997	0.868990452011287	0.034311	-0.145902	0.077099
Trial1	2	1	blindfold	clockwise	practice	Guided	1	0.5	-0.25	17.37015	0.84036	-1.45007	-1.04997	0.869365843650781	0.053419	-0.124706	0.023965
Trial1	2	1	blindfold	clockwise	practice	Guided	1	0.5	-0.25	17.39015	0.8412499	-1.45007	-1.04996	0.869705440118963	0.066373	-0.133133	0.093697
Trial1	2	1	blindfold	clockwise	practice	Guided	1	0.5	-0.25	17.41016	0.84305	-1.45006	-1.04996	0.87041331200717	0.086638	-0.128828	0.066267
Trial1	2	1	blindfold	clockwise	practice	Guided	1	0.5	-0.25	17.43015	0.84398	-1.45007	-1.04997	0.870789469623969	0.089798	-0.149946	0.075165
Trial1	2	1	blindfold	clockwise	practice	Guided	1	0.5	-0.25	17.45015	0.84481	-1.45007	-1.04998	0.871126864291617	0.107076	-0.149909	0.072976
Trial1	2	1	blindfold	clockwise	practice	Guided	1	0.5	-0.25	17.47015	0.84562	-1.45007	-1.04999	0.871456890184443	0.074281	-0.171027	0.011128
Trial1	2	1	blindfold	clockwise	practice	Guided	1	0.5	-0.25	17.49016	0.84648	-1.45008	-1.04998	0.871789234881951	0.110044	-0.183673	0.047777
Trial1	2	1	blindfold	clockwise	practice	Guided	1	0.5	-0.25	17.51015	0.84816	-1.4501	-1.04997	0.872449113455421	0.047628	-0.187799	0.067418
Trial1	2	1	blindfold	clockwise	practice	Guided	1	0.5	-0.25	17.53015	0.8489699	-1.45009	-1.04997	0.872772631699803	-0.056403	-0.162359	0.049015
Trial1	2	1	blindfold	clockwise	practice	Guided	1	0.5	-0.25	17.55016	0.84966	-1.45008	-1.04998	0.873057943401554	-0.043135	-0.111536	0.080434
Trial1	2	1	blindfold	clockwise	practice	Guided	1	0.5	-0.25	17.57016	0.8502	-1.45005	-1.04998	0.873274360999245	-0.054852	0.028128	0.036377
Trial1	2	1	blindfold	clockwise	practice	Guided	1	0.5	-0.25	17.59015	0.85064	-1.44999	-1.05001	0.873478307899782	-0.036143	0.040813	-0.012527
Trial1	2	1	blindfold	clockwise	practice	Guided	1	0.5	-0.25	17.61015	0.8512599	-1.44999	-1.05001	0.873727357804522	0.014796	-0.014203	-0.010628
Trial1	2	1	blindfold	clockwise	practice	Guided	1	0.5	-0.25	17.63016	0.85147	-1.45	-1.05	0.873802655123645	0.025233	0.032341	-0.021705
Trial1	2	1	blindfold	clockwise	practice	Guided	1	0.5	-0.25	17.65015	0.85167	-1.44999	-1.05	0.873883109757015	0.0021923	-0.0057536	-0.012148
Trial1	2	1	blindfold	clockwise	practice	Guided	1	0.5	-0.25	17.67015	0.85183	-1.44999	-1.05001	0.873956691379258	0.0068992	-0.0057534	-0.015838
Trial1	2	1	blindfold	clockwise	practice	Guided	1	0.5	-0.25	17.69016	0.85197	-1.45	-1.05001	0.874013065331479	-0.02671	0.028101	-0.0199
Trial1	2	1	blindfold	clockwise	practice	Guided	1	0.5	-0.25	17.71016	0.85209	-1.44999	-1.05001	0.874061390528661	-0.035098	-0.018461	-0.020911
Trial1	2	1	blindfold	clockwise	practice	Guided	1	0.5	-0.25	17.73015	0.85209	-1.44999	-1.05001	0.874061390528661	-0.021979	-0.014226	-0.0047465
Trial1	2	1	blindfold	clockwise	practice	Guided	1	0.5	-0.25	17.75015	0.85208	-1.44999	-1.05	0.874048191647533	-0.0040229	0.0069277	0.0041661
Trial1	2	1	blindfold	clockwise	practice	Guided	1	0.5	-0.25	17.77016	0.85208	-1.44999	-1.05	0.874048191647533	0.0027204	0.032311	-0.01633
Trial1	2	1	blindfold	clockwise	practice	Guided	1	0.5	-0.25	17.79015	0.85208	-1.44999	-1.05	0.874048191647533	-0.00263	0.023847	-0.042552
Trial1	2	1	blindfold	clockwise	practice	Guided	1	0.5	-0.25	17.81015	0.85208	-1.44999	-1.05	0.874048191647533	-0.008213	0.015374	0.0036664
Trial1	2	1	blindfold	clockwise	practice	Guided	1	0.5	-0.25	17.83015	0.85208	-1.44999	-1.05	0.874048191647533	-0.0098668	-0.018484	-0.00053483
Trial1	2	1	blindfold	clockwise	practice	Guided	1	0.5	-0.25	17.85016	0.85208	-1.44999	-1.05	0.874048191647533	-0.0245	0.044992	-0.0037162
Trial1	2	1	blindfold	clockwise	practice	Guided	1	0.5	-0.25	17.87015	0.85208	-1.44999	-1.05	0.874048191647533	-0.00030976	0.019596	0.0088875
Trial1	2	1	blindfold	clockwise	practice	Guided	1	0.5	-0.25	17.89015	0.85207	-1.44999	-1.05	0.874044158072191	0.032658	-0.0057994	-0.016963
Trial1	2	1	blindfold	clockwise	practice	Guided	1	0.5	-0.25	17.91016	0.85207	-1.45	-1.05	0.874044158072191	-0.0083336	0.032286	-0.030444
Trial1	2	1	blindfold	clockwise	practice	Guided	1	0.5	-0.25	17.93015	0.85207	-1.44999	-1.05	0.874044158072191	-0.0044987	0.032279	0.0088944
Trial1	2	1	blindfold	clockwise	practice	Guided	1	0.5	-0.25	17.95015	0.85207	-1.44999	-1.05	0.874044158072191	-0.036442	0.023814	0.025835
Trial1	2	1	blindfold	clockwise	practice	Guided	1	0.5	-0.25	17.97015	0.85206	-1.44999	-1.05	0.874040148601477	0.0012383	0.023812	-0.025219
Trial1	2	1	blindfold	clockwise	practice	Guided	1	0.5	-0.25	17.99016	0.85206	-1.44999	-1.05	0.874040148601477	-0.016582	0.028038	0.0026642
Trial1	2	1	blindfold	clockwise	practice	Guided	1	0.5	-0.25	18.01015	0.85206	-1.45	-1.05	0.874040148601477	-0.022946	-0.031208	0.014762
Trial1	2	1	blindfold	clockwise	practice	Guided	1	0.5	-0.25	18.03015	0.85206	-1.45	-1.05	0.874040148601477	-0.027142	0.011107	-0.015154
Trial1	2	1	blindfold	clockwise	practice	Guided	1	0.5	-0.25	18.05016	0.85206	-1.45	-1.05	0.874040148601477	-0.011857	0.015335	-0.0010213
Trial1	2	1	blindfold	clockwise	practice	Guided	1	0.5	-0.25	18.07016	0.8520501	-1.45	-1.05	0.874036139225731	-0.022798	-0.018519	0.018971
Trial1	2	1	blindfold	clockwise	practice	Guided	1	0.5	-0.25	18.09015	0.8520501	-1.45	-1.05	0.874036139225731	0.01017	0.011102	-0.014772
Trial1	2	1	blindfold	clockwise	practice	Guided	1	0.5	-0.25	18.11015	0.8520501	-1.44999	-1.05	0.874036139225731	-0.025099	-0.014299	-0.032457
Trial1	2	1	blindfold	clockwise	practice	Guided	1	0.5	-0.25	18.13016	0.8520501	-1.45	-1.05	0.874036139225731	0.0059708	0.015326	0.0042045
Trial1	2	1	blindfold	clockwise	practice	Guided	1	0.5	-0.25	18.15015	0.8520501	-1.45	-1.05	0.874036139225731	-0.0061206	0.028016	0.0053563
Trial1	2	1	blindfold	clockwise	practice	Guided	1	0.5	-0.25	18.17015	0.8520501	-1.44999	-1.05	0.874036139225731	-0.022415	-0.0016127	-0.019339
Trial1	2	1	blindfold	clockwise	practice	Guided	1	0.5	-0.25	18.19016	0.85206	-1.45	-1.04996	0.874003596552505	0.219472	-0.014307	0.095176
Trial1	2	1	blindfold	clockwise	practice	Guided	1	0.5	-0.25	18.21016	0.85263	-1.45001	-1.04999	0.874260734856168	0.3182	-0.077766	0.01761
Trial1	2	1	blindfold	clockwise	practice	Guided	1	0.5	-0.25	18.23015	0.8533	-1.45005	-1.05002	0.874558678587754	0.259168	-0.230065	-0.023587
Trial1	2	1	blindfold	clockwise	practice	Guided	1	0.5	-0.25	18.25015	0.85412	-1.4501	-1.04999	0.874862782315051	0.277674	-0.23846	0.034123
Trial1	2	1	blindfold	clockwise	practice	Guided	1	0.5	-0.25	18.27016	0.85507	-1.45012	-1.04995	0.875211237127957	0.270448	-0.170689	0.09296
Trial1	2	1	blindfold	clockwise	practice	Guided	1	0.5	-0.25	18.29015	0.85616	-1.45012	-1.04991	0.875617417571872	0.111196	-0.276413	0.21001
Trial1	2	1	blindfold	clockwise	practice	Guided	1	0.5	-0.25	18.31015	0.85833	-1.45016	-1.04991	0.876502324035853	0.230596	-0.339714	0.146638
Trial1	2	1	blindfold	clockwise	practice	Guided	1	0.5	-0.25	18.33015	0.85954	-1.45016	-1.0499	0.876988569660505	0.295749	-0.335393	0.219479
Trial1	2	1	blindfold	clockwise	practice	Guided	1	0.5	-0.25	18.35016	0.86083	-1.45016	-1.0499	0.877518206393312	0.322278	-0.339533	0.188863
Trial1	2	1	blindfold	clockwise	practice	Guided	1	0.5	-0.25	18.37015	0.8623	-1.45016	-1.04992	0.878142047458173	0.299958	-0.288664	0.126471
Trial1	2	1	blindfold	clockwise	practice	Guided	1	0.5	-0.25	18.39015	0.86389	-1.45016	-1.04988	0.878762758244362	0.348235	-0.313964	0.183613
Trial1	2	1	blindfold	clockwise	practice	Guided	1	0.5	-0.25	18.41016	0.86774	-1.45016	-1.04984	0.880327593952261	0.397426	-0.301088	0.300659
Trial1	2	1	blindfold	clockwise	practice	Guided	1	0.5	-0.25	18.43015	0.86998	-1.45019	-1.04982	0.881247593474389	0.290245	-0.597248	0.372724
Trial1	2	1	blindfold	clockwise	practice	Guided	1	0.5	-0.25	18.45015	0.87219	-1.45028	-1.04984	0.882195770906763	0.285823	-0.698811	0.338075
Trial1	2	1	blindfold	clockwise	practice	Guided	1	0.5	-0.25	18.47015	0.87441	-1.45034	-1.0499	0.883188957990177	0.224143	-0.681884	0.181186
Trial1	2	1	blindfold	clockwise	practice	Guided	1	0.5	-0.25	18.49016	0.87657	-1.45036	-1.05006	0.884251667963291	0.151029	-0.804606	0.014331
Trial1	2	1	blindfold	clockwise	practice	Guided	1	0.5	-0.25	18.51015	0.88053	-1.45048	-1.05002	0.885909164790071	0.145719	-1.0966	-0.045914
Trial1	2	1	blindfold	clockwise	practice	Guided	1	0.5	-0.25	18.53015	0.88227	-1.45054	-1.04992	0.886567805762592	0.232182	-1.227786	0.182465
Trial1	2	1	blindfold	clockwise	practice	Guided	1	0.5	-0.25	18.55016	0.88388	-1.45062	-1.04984	0.887190989730932	0.3658	-1.502853	0.34
Trial1	2	1	blindfold	clockwise	practice	Guided	1	0.5	-0.25	18.57016	0.88539	-1.45072	-1.04977	0.88778234300798	0.69363	-1.595953	0.479359
Trial1	2	1	blindfold	clockwise	practice	Guided	1	0.5	-0.25	18.59015	0.88705	-1.45077	-1.04968	0.88842322205369	1.038741	-1.44784	0.616814
Trial1	2	1	blindfold	clockwise	practice	Guided	1	0.5	-0.25	18.61015	0.89222	-1.4507	-1.04965	0.890660762018485	1.661078	-1.346277	0.715236
Trial1	2	1	blindfold	clockwise	practice	Guided	1	0.5	-0.25	18.63016	0.89619	-1.45067	-1.04963	0.892398214473684	1.840032	-1.312422	0.759779
Trial1	2	1	blindfold	clockwise	practice	Guided	1	0.5	-0.25	18.65015	0.9015599	-1.45065	-1.04963	0.894795178922132	2.080887	-1.270104	0.761251
Trial1	2	1	blindfold	clockwise	practice	Guided	1	0.5	-0.25	18.67015	0.90823	-1.45064	-1.04965	0.897826145222896	2.401541	-1.248945	0.690433
Trial1	2	1	blindfold	clockwise	practice	Guided	1	0.5	-0.25	18.69016	0.91659	-1.45062	-1.04968	0.901684729251785	2.622307	-1.1897	0.662912
Trial1	2	1	blindfold	clockwise	practice	Guided	1	0.5	-0.25	18.71016	0.9393	-1.45056	-1.04964	0.912364354464554	2.644762	-1.054282	0.709688
Trial1	2	1	blindfold	clockwise	practice	Guided	1	0.5	-0.25	18.73015	0.95332	-1.45051	-1.04957	0.91913607277599	2.724498	-0.889242	0.905022
Trial1	2	1	blindfold	clockwise	practice	Guided	1	0.5	-0.25	18.75015	0.96968	-1.45042	-1.04949	0.927245131060462	2.586277	-0.639566	1.056035
Trial1	2	1	blindfold	clockwise	practice	Guided	1	0.5	-0.25	18.77016	0.98736	-1.45034	-1.04945	0.93629052426535	2.392664	-0.631102	1.112513
Trial1	2	1	blindfold	clockwise	practice	Guided	1	0.5	-0.25	18.79015	1.00661	-1.45032	-1.04944	0.946444971508982	2.073961	-0.686116	1.142133
Trial1	2	1	blindfold	clockwise	practice	Guided	1	0.5	-0.25	18.81015	1.04884	-1.45036	-1.04946	0.969722523749879	1.892313	-0.808838	1.073031
Trial1	2	1	blindfold	clockwise	practice	Guided	1	0.5	-0.25	18.83015	1.07296	-1.4504	-1.0495	0.983607348082201	1.775118	-0.897706	1.001777
Trial1	2	1	blindfold	clockwise	practice	Guided	1	0.5	-0.25	18.85016	1.09593	-1.45044	-1.04957	0.99721846622441	1.544201	-0.995037	0.821594
Trial1	2	1	blindfold	clockwise	practice	Guided	1	0.5	-0.25	18.87015	1.1203	-1.45051	-1.04963	1.01201787401193	1.227262	-1.244713	0.754629
Trial1	2	1	blindfold	clockwise	practice	Guided	1	0.5	-0.25	18.89015	1.14653	-1.45062	-1.04967	1.02833514040857	0.782711	-1.549403	0.681572
Trial1	2	1	blindfold	clockwise	practice	Guided	1	0.5	-0.25	18.91016	1.19519	-1.45086	-1.04969	1.05961943425304	0.153759	-1.887947	0.613163
Trial1	2	1	blindfold	clockwise	practice	Guided	1	0.5	-0.25	18.93015	1.21851	-1.45095	-1.04973	1.07509286444914	9.2667E-05	-2.03606	0.53149
Trial1	2	1	blindfold	clockwise	practice	Guided	1	0.5	-0.25	18.95015	1.24092	-1.45102	-1.04975	1.0902120821198	-0.098837	-2.133391	0.522637
Trial1	2	1	blindfold	clockwise	practice	Guided	1	0.5	-0.25	18.97015	1.26297	-1.45105	-1.04973	1.10530147427594	-0.064779	-2.078378	0.526867
Trial1	2	1	blindfold	clockwise	practice	Guided	1	0.5	-0.25	18.99016	1.28343	-1.45104	-1.04972	1.11951529688075	0.21381	-1.993742	0.537243
Trial1	2	1	blindfold	clockwise	practice	Guided	1	0.5	-0.25	19.01015	1.30609	-1.45099	-1.04966	1.1354458769217	3.186445	-1.579026	0.177823
Trial1	2	1	blindfold	clockwise	practice	Guided	1	0.5	-0.25	19.03015	1.30348	-1.45097	-1.04942	1.13342503087106	4.736693	-1.782152	0.668471
Trial1	2	1	blindfold	clockwise	practice	Guided	1	0.5	-0.25	19.05016	1.30257	-1.45087	-1.04938	1.13275198882459	5.459057	-1.274336	0.353506
Trial1	2	1	blindfold	clockwise	practice	Guided	1	0.5	-0.25	19.07016	1.30261	-1.45081	-1.04939	1.13278735047948	5.969025	-0.973878	-0.077111
Trial1	2	1	blindfold	clockwise	practice	Guided	1	0.5	-0.25	19.09015	1.3027	-1.45078	-1.04943	1.13287938625447	5.549085	-1.193932	-0.52905
Trial1	2	1	blindfold	clockwise	practice	Guided	1	0.5	-0.25	19.11015	1.30252	-1.45076	-1.04936	1.13270246658757	3.970386	-1.608648	0.09574
Trial1	2	1	blindfold	clockwise	practice	Guided	1	0.5	-0.25	19.13016	1.30224	-1.45078	-1.04889	1.13217236483277	3.719042	-1.760993	1.111557
Trial1	2	1	blindfold	clockwise	practice	Guided	1	0.5	-0.25	19.15015	1.30204	-1.45082	-1.04757	1.13109955855593	3.795981	-1.553635	1.737521
Trial1	2	1	blindfold	clockwise	practice	Guided	1	0.5	-0.25	19.17015	1.30195	-1.45077	-1.04532	1.12945027103365	3.914825	-1.151614	1.866972
Trial1	2	1	blindfold	clockwise	practice	Guided	1	0.5	-0.25	19.19016	1.30194	-1.45061	-1.03821	1.12444775984248	3.937345	-0.901938	1.647675
Trial1	2	1	blindfold	clockwise	practice	Guided	1	0.5	-0.25	19.21016	1.30207	-1.45043	-1.03317	1.12101362378676	4.473038	-1.079673	1.937439
Trial1	2	1	blindfold	clockwise	practice	Guided	1	0.5	-0.25	19.23015	1.30223	-1.45054	-1.02739	1.1170981971359	4.887486	-1.574794	2.161554
Trial1	2	1	blindfold	clockwise	practice	Guided	1	0.5	-0.25	19.25015	1.30241	-1.45075	-1.0203	1.11230577953508	5.221449	-2.08261	2.21601
Trial1	2	1	blindfold	clockwise	practice	Guided	1	0.5	-0.25	19.27016	1.3026	-1.45099	-1.0128	1.10726266476056	5.542909	-2.315359	1.967084
Trial1	2	1	blindfold	clockwise	practice	Guided	1	0.5	-0.25	19.29015	1.30274	-1.45114	-0.99603	1.09587964333516	5.602064	-2.471935	1.833092
Trial1	2	1	blindfold	clockwise	practice	Guided	1	0.5	-0.25	19.31015	1.30274	-1.45131	-0.98658	1.08946848939217	5.045269	-2.666598	2.416216
Trial1	2	1	blindfold	clockwise	practice	Guided	1	0.5	-0.25	19.33015	1.30256	-1.45132	-0.97576	1.08204901061177	4.510021	-2.548108	2.483734
Trial1	2	1	blindfold	clockwise	practice	Guided	1	0.5	-0.25	19.35016	1.30229	-1.45132	-0.96412	1.07407476563885	3.953433	-2.852797	2.610713
Trial1	2	1	blindfold	clockwise	practice	Guided	1	0.5	-0.25	19.37015	1.30201	-1.45139	-0.95144	1.06547551291212	3.555961	-2.852797	2.506089
Trial1	2	1	blindfold	clockwise	practice	Guided	1	0.5	-0.25	19.39015	1.3018	-1.45142	-0.92267	1.04659839392705	3.39812	-2.806248	2.397341
Trial1	2	1	blindfold	clockwise	practice	Guided	1	0.5	-0.25	19.41016	1.30159	-1.45145	-0.90713	1.03651652433924	2.986882	-2.933202	2.316165
Trial1	2	1	blindfold	clockwise	practice	Guided	1	0.5	-0.25	19.43015	1.3015	-1.45148	-0.89036	1.02589634378389	2.855097	-3.055924	2.175529
Trial1	2	1	blindfold	clockwise	practice	Guided	1	0.5	-0.25	19.45015	1.30143	-1.45153	-0.87356	1.01543936883965	2.729734	-3.216732	1.954102
Trial1	2	1	blindfold	clockwise	practice	Guided	1	0.5	-0.25	19.47015	1.30138	-1.45159	-0.85631	1.00489880228472	2.713538	-3.263282	1.831812
Trial1	2	1	blindfold	clockwise	practice	Guided	1	0.5	-0.25	19.49016	1.30134	-1.45165	-0.81928	0.982967710828588	2.479719	-3.246355	2.129076
Trial1	2	1	blindfold	clockwise	practice	Guided	1	0.5	-0.25	19.51015	1.30122	-1.45161	-0.7998	0.971716865003798	2.388882	-3.263282	2.347289
Trial1	2	1	blindfold	clockwise	practice	Guided	1	0.5	-0.25	19.53015	1.30118	-1.45161	-0.77941	0.960293889138598	2.267336	-3.25905	2.459032
Trial1	2	1	blindfold	clockwise	practice	Guided	1	0.5	-0.25	19.55016	1.30116	-1.4516	-0.75721	0.948219020476993	2.329116	-3.229428	2.713884
Trial1	2	1	blindfold	clockwise	practice	Guided	1	0.5	-0.25	19.57016	1.30115	-1.45157	-0.73425	0.936130080508935	2.199856	-3.089778	3.022452
Trial1	2	1	blindfold	clockwise	practice	Guided	1	0.5	-0.25	19.59015	1.30111	-1.45153	-0.68347	0.910864061287062	2.214828	-3.013606	2.932506
Trial1	2	1	blindfold	clockwise	practice	Guided	1	0.5	-0.25	19.61015	1.30112	-1.45154	-0.65572	0.897998907418462	2.283164	-3.178646	2.850791
Trial1	2	1	blindfold	clockwise	practice	Guided	1	0.5	-0.25	19.63016	1.30113	-1.45159	-0.62756	0.885641538974442	2.218313	-3.280209	3.017235
Trial1	2	1	blindfold	clockwise	practice	Guided	1	0.5	-0.25	19.65015	1.30108	-1.45162	-0.59851	0.873606516269681	2.024454	-3.225196	2.524085
Trial1	2	1	blindfold	clockwise	practice	Guided	1	0.5	-0.25	19.67015	1.30106	-1.45164	-0.56887	0.862192057273224	2.123094	-3.622985	2.281585
Trial1	2	1	blindfold	clockwise	practice	Guided	1	0.5	-0.25	19.69016	1.30107	-1.45176	-0.50717	0.841337937252881	2.225462	-3.771098	2.188845
Trial1	2	1	blindfold	clockwise	practice	Guided	1	0.5	-0.25	19.71016	1.30103	-1.45184	-0.47613	0.83233640554572	1.920248	-3.483336	2.102221
Trial1	2	1	blindfold	clockwise	practice	Guided	1	0.5	-0.25	19.73015	1.30102	-1.45188	-0.44399	0.824175350552126	2.142067	-4.160424	1.829641
Trial1	2	1	blindfold	clockwise	practice	Guided	1	0.5	-0.25	19.75015	1.30103	-1.45201	-0.41267	0.817380363625782	1.83063	-4.156192	2.166196
Trial1	2	1	blindfold	clockwise	practice	Guided	1	0.5	-0.25	19.77016	1.30099	-1.45203	-0.38039	0.811533428700026	1.868941	-3.749939	1.800404
Trial1	2	1	blindfold	clockwise	practice	Guided	1	0.5	-0.25	19.79015	1.30094	-1.45198	-0.31786	0.803809628613095	1.77222	-4.173119	1.696397
Trial1	2	1	blindfold	clockwise	practice	Guided	1	0.5	-0.25	19.81015	1.30088	-1.45205	-0.28661	0.801716281125436	1.573959	-3.902284	1.806495
Trial1	2	1	blindfold	clockwise	practice	Guided	1	0.5	-0.25	19.83015	1.30083	-1.45202	-0.25449	0.800842474396782	1.529193	-4.48204	1.66728
Trial1	2	1	blindfold	clockwise	practice	Guided	1	0.5	-0.25	19.85016	1.3008	-1.45214	-0.22422	0.801214823455023	1.536651	-4.566676	1.960637
Trial1	2	1	blindfold	clockwise	practice	Guided	2	0.5	-0.25	0	0.45597	-1.4501	-1.04999	0.801200688916972	0.280786	-0.203286	-0.157496
Trial1	2	1	blindfold	clockwise	practice	Guided	2	0.5	-0.25	0.007873535	0.45493	-1.45006	-1.04995	0.801218642148158	0.148094	0.029526	0.098558
Trial1	2	1	blindfold	clockwise	practice	Guided	2	0.5	-0.25	0.02787781	0.45435	-1.45003	-1.04997	0.801271472811256	0.098356	-0.017017	0.023736
Trial1	2	1	blindfold	clockwise	practice	Guided	2	0.5	-0.25	0.04788208	0.45375	-1.45001	-1.04999	0.801325753520717	-0.04414	-0.02971	-0.0024198
Trial1	2	1	blindfold	clockwise	practice	Guided	2	0.5	-0.25	0.06787109	0.45319	-1.44999	-1.05001	0.801378265571403	-0.010893	-9.583E-05	-0.0041949
Trial1	2	1	blindfold	clockwise	practice	Guided	2	0.5	-0.25	0.08787537	0.45264	-1.44997	-1.05	0.801400582474021	-0.074773	0.067596	0.012578
Trial1	2	1	blindfold	clockwise	practice	Guided	2	0.5	-0.25	0.1078796	0.45164	-1.45001	-1.05	0.801460299921622	0.012407	0.037972	-0.024222
Trial1	2	1	blindfold	clockwise	practice	Guided	2	0.5	-0.25	0.1278687	0.4512	-1.44999	-1.05	0.801486969879714	0.016083	0.080278	-0.015505
Trial1	2	1	blindfold	clockwise	practice	Guided	2	0.5	-0.25	0.1478729	0.45082	-1.44998	-1.05	0.801510197194288	0.014728	-0.025525	-0.0075993
Trial1	2	1	blindfold	clockwise	practice	Guided	2	0.5	-0.25	0.1678772	0.45048	-1.45	-1.05001	0.801541126512207	-0.013211	0.0041024	-0.021616
Trial1	2	1	blindfold	clockwise	practice	Guided	2	0.5	-0.25	0.1878815	0.45017	-1.45	-1.05	0.801550342509277	-0.021921	0.046414	-0.020804
Trial1	2	1	blindfold	clockwise	practice	Guided	2	0.5	-0.25	0.2078705	0.44956	-1.44999	-1.05	0.801588497084834	0.0037021	-0.038233	-0.02053
Trial1	2	1	blindfold	clockwise	practice	Guided	2	0.5	-0.25	0.2278748	0.4493	-1.45	-1.05	0.801604899314738	0.01107	0.042171	0.0093035
Trial1	2	1	blindfold	clockwise	practice	Guided	2	0.5	-0.25	0.247879	0.44907	-1.44999	-1.05	0.801619478264387	0.037217	0.05062	-0.022143
Trial1	2	1	blindfold	clockwise	practice	Guided	2	0.5	-0.25	0.2678833	0.44889	-1.44999	-1.05001	0.801640928080911	-0.0013314	0.0082999	-0.012347
Trial1	2	1	blindfold	clockwise	practice	Guided	2	0.5	-0.25	0.2878723	0.44874	-1.45	-1.05	0.801640512164211	0.0060387	0.020996	0.0093111
Trial1	2	1	blindfold	clockwise	practice	Guided	2	0.5	-0.25	0.3078766	0.44851	-1.44998	-1.05001	0.801665244022881	-0.018752	-0.025573	-0.048278
Trial1	2	1	blindfold	clockwise	practice	Guided	2	0.5	-0.25	0.3278809	0.44842	-1.44999	-1.05	0.801661037006004	-0.015601	0.0082828	0.016421
Trial1	2	1	blindfold	clockwise	practice	Guided	2	0.5	-0.25	0.3478699	0.44835	-1.45	-1.05	0.801665544310855	0.021148	0.033669	-0.027881
Trial1	2	1	blindfold	clockwise	practice	Guided	2	0.5	-0.25	0.3678741	0.44832	-1.44999	-1.05	0.801667480346726	-0.038246	0.020965	-0.027424
Trial1	2	1	blindfold	clockwise	practice	Guided	2	0.5	-0.25	0.3878784	0.44828	-1.45	-1.04999	0.801660064984649	-0.065453	-0.080589	0.00052354
Trial1	2	1	blindfold	clockwise	practice	Guided	2	0.5	-0.25	0.4078827	0.4481	-1.45002	-1.04999	0.801671698399303	-0.124787	-0.050938	0.0009755
Trial1	2	1	blindfold	clockwise	practice	Guided	2	0.5	-0.25	0.4278717	0.44789	-1.45003	-1.04999	0.801685320294907	-0.164905	-0.059381	0.032342
Trial1	2	1	blindfold	clockwise	practice	Guided	2	0.5	-0.25	0.447876	0.44759	-1.45004	-1.04998	0.801695002505311	-0.135296	-0.042434	0.042669
Trial1	2	1	blindfold	clockwise	practice	Guided	2	0.5	-0.25	0.4678802	0.4472	-1.45003	-1.04998	0.801720594316936	-0.161938	0.0041232	0.053727
Trial1	2	1	blindfold	clockwise	practice	Guided	2	0.5	-0.25	0.4878693	0.44675	-1.45001	-1.04998	0.801750357316037	-0.119133	-0.025498	0.04796
Trial1	2	1	blindfold	clockwise	practice	Guided	2	0.5	-0.25	0.5078735	0.4457	-1.45001	-1.04998	0.801820779532623	-0.088444	0.021067	0.032933
Trial1	2	1	blindfold	clockwise	practice	Guided	2	0.5	-0.25	0.5278778	0.44512	-1.45	-1.04998	0.801860265280541	-0.051209	-9.5605E-05	0.048002
Trial1	2	1	blindfold	clockwise	practice	Guided	2	0.5	-0.25	0.5478821	0.44452	-1.45	-1.04998	0.801901553904592	-0.057766	-0.017018	0.033994
Trial1	2	1	blindfold	clockwise	practice	Guided	2	0.5	-0.25	0.5678711	0.44388	-1.45001	-1.04998	0.801946087156657	-0.082054	-0.038167	0.067244
Trial1	2	1	blindfold	clockwise	practice	Guided	2	0.5	-0.25	0.5878754	0.44324	-1.45001	-1.04998	0.801991128672644	-0.036871	-0.038161	0.023441
Trial1	2	1	blindfold	clockwise	practice	Guided	2	0.5	-0.25	0.6078796	0.44197	-1.45002	-1.04998	0.802082011615993	-0.026027	-0.016974	0.053782
Trial1	2	1	blindfold	clockwise	practice	Guided	2	0.5	-0.25	0.6278687	0.44136	-1.45003	-1.04997	0.802116388144096	-0.051085	-0.042351	0.047958
Trial1	2	1	blindfold	clockwise	practice	Guided	2	0.5	-0.25	0.6478729	0.44075	-1.45002	-1.04997	0.802161213419406	-0.034171	-0.046568	0.049004
Trial1	2	1	blindfold	clockwise	practice	Guided	2	0.5	-0.25	0.6678772	0.44013	-1.45003	-1.04997	0.802207247293857	-0.060019	-0.093096	0.055856
Trial1	2	1	blindfold	clockwise	practice	Guided	2	0.5	-0.25	0.6878815	0.43953	-1.45004	-1.04995	0.802232277700713	-0.070027	-0.084608	0.080655
Trial1	2	1	blindfold	clockwise	practice	Guided	2	0.5	-0.25	0.7078705	0.43838	-1.45006	-1.04995	0.802319781839686	-0.050175	-0.160711	0.103042
Trial1	2	1	blindfold	clockwise	practice	Guided	2	0.5	-0.25	0.7278748	0.43781	-1.45007	-1.04996	0.802373743811526	-0.077351	-0.147971	0.063172
Trial1	2	1	blindfold	clockwise	practice	Guided	2	0.5	-0.25	0.747879	0.43729	-1.45007	-1.04997	0.802424197443956	-0.025864	-0.126775	0.053635
Trial1	2	1	blindfold	clockwise	practice	Guided	2	0.5	-0.25	0.7678833	0.43682	-1.45007	-1.04998	0.802471046184519	-0.023757	-0.139432	0.019832
Trial1	2	1	blindfold	clockwise	practice	Guided	2	0.5	-0.25	0.7878723	0.43637	-1.45007	-1.04999	0.802516465283734	0.013741	-0.118233	0.030627
Trial1	2	1	blindfold	clockwise	practice	Guided	2	0.5	-0.25	0.8078766	0.43567	-1.45005	-1.04999	0.802572270040311	-0.0028834	-0.075861	0.025341
Trial1	2	1	blindfold	clockwise	practice	Guided	2	0.5	-0.25	0.8278809	0.43538	-1.45005	-1.04999	0.80259556748971	-0.011331	-0.080065	0.02481
Trial1	2	1	blindfold	clockwise	practice	Guided	2	0.5	-0.25	0.8478699	0.43516	-1.45004	-1.04999	0.802613312941026	0.0259	-0.088506	0.039826
Trial1	2	1	blindfold	clockwise	practice	Guided	2	0.5	-0.25	0.8678741	0.43499	-1.45003	-1.04999	0.802627063856241	0.010049	-0.029246	0.021877
Trial1	2	1	blindfold	clockwise	practice	Guided	2	0.5	-0.25	0.8878784	0.43487	-1.45003	-1.04999	0.802636791065889	0.001599	-0.088473	0.021347
Trial1	2	1	blindfold	clockwise	practice	Guided	2	0.5	-0.25	0.9078827	0.4348	-1.45003	-1.04998	0.802632610617379	0.041739	-0.058818	0.057731
Trial1	2	1	blindfold	clockwise	practice	Guided	2	0.5	-0.25	0.9278717	0.4348	-1.45002	-1.04998	0.802632610617379	0.011905	0.0046628	0.060112
Trial1	2	1	blindfold	clockwise	practice	Guided	2	0.5	-0.25	0.947876	0.43481	-1.45002	-1.04996	0.802611841098212	0.064451	0.0046676	0.101496
Trial1	2	1	blindfold	clockwise	practice	Guided	2	0.5	-0.25	0.9678802	0.43484	-1.45001	-1.04996	0.802609404096727	0.070224	0.0046692	0.092499
Trial1	2	1	blindfold	clockwise	practice	Guided	2	0.5	-0.25	0.9878693	0.43489	-1.45001	-1.04997	0.802615323869805	0.02771	-0.012255	0.056863
Trial1	2	1	blindfold	clockwise	practice	Guided	2	0.5	-0.25	1.007874	0.43498	-1.45002	-1.04996	0.802598051796421	0.045889	-0.050316	0.085872
Trial1	2	1	blindfold	clockwise	practice	Guided	2	0.5	-0.25	1.027878	0.43501	-1.45003	-1.04996	0.802595618696248	0.075177	-0.096847	0.063903
Trial1	2	1	blindfold	clockwise	practice	Guided	2	0.5	-0.25	1.047882	0.43506	-1.45003	-1.04996	0.802591573245773	0.091528	-0.08413	0.072853
Trial1	2	1	blindfold	clockwise	practice	Guided	2	0.5	-0.25	1.067871	0.43514	-1.45004	-1.04996	0.802585105029337	0.138742	-0.105262	0.063555
Trial1	2	1	blindfold	clockwise	practice	Guided	2	0.5	-0.25	1.087875	0.43528	-1.45005	-1.04996	0.802573799901784	0.163782	-0.071382	0.069328
Trial1	2	1	blindfold	clockwise	practice	Guided	2	0.5	-0.25	1.10788	0.43581	-1.45009	-1.04993	0.802501289442289	0.106726	-0.346347	0.167519
Trial1	2	1	blindfold	clockwise	practice	Guided	2	0.5	-0.25	1.127869	0.4361	-1.45016	-1.04994	0.80248812881624	0.087668	-0.439339	0.120497
Trial1	2	1	blindfold	clockwise	practice	Guided	2	0.5	-0.25	1.147873	0.43631	-1.45022	-1.04995	0.802481417389599	0.101855	-0.418056	0.039958
Trial1	2	1	blindfold	clockwise	practice	Guided	2	0.5	-0.25	1.167877	0.43645	-1.45023	-1.04996	0.802480301833969	0.07465	-0.489875	0.056047
Trial1	2	1	blindfold	clockwise	practice	Guided	2	0.5	-0.25	1.187881	0.43654	-1.45023	-1.04998	0.802493143772048	0.014419	-0.506711	0.013303
Trial1	2	1	blindfold	clockwise	practice	Guided	2	0.5	-0.25	1.20787	0.4365	-1.45023	-1.04999	0.802506168477036	-0.316547	-0.4092	-0.047781
Trial1	2	1	blindfold	clockwise	practice	Guided	2	0.5	-0.25	1.227875	0.43631	-1.45021	-1.04993	0.802461453405861	-0.333488	-0.413328	0.203535
Trial1	2	1	blindfold	clockwise	practice	Guided	2	0.5	-0.25	1.247879	0.43595	-1.4502	-1.04985	0.80241037059657	-0.211395	-0.290499	0.308734
Trial1	2	1	blindfold	clockwise	practice	Guided	2	0.5	-0.25	1.267883	0.43551	-1.45017	-1.04979	0.802385843950777	-0.157637	-0.303107	0.468842
Trial1	2	1	blindfold	clockwise	practice	Guided	2	0.5	-0.25	1.287872	0.43511	-1.45015	-1.04975	0.802378169540303	-0.173638	-0.362272	0.522919
Trial1	2	1	blindfold	clockwise	practice	Guided	2	0.5	-0.25	1.307877	0.43407	-1.45019	-1.04981	0.80252270655201	-0.623378	-0.446696	0.325552
Trial1	2	1	blindfold	clockwise	practice	Guided	2	0.5	-0.25	1.327881	0.43307	-1.45023	-1.04989	0.802685307339931	-0.962918	-0.611681	0.194481
Trial1	2	1	blindfold	clockwise	practice	Guided	2	0.5	-0.25	1.34787	0.43136	-1.45031	-1.04993	0.802869488755983	-1.2987	-0.827502	0.140279
Trial1	2	1	blindfold	clockwise	practice	Guided	2	0.5	-0.25	1.367874	0.42885	-1.4504	-1.04997	0.803127865974507	-1.678663	-0.912138	0.045708
Trial1	2	1	blindfold	clockwise	practice	Guided	2	0.5	-0.25	1.387878	0.42478	-1.45046	-1.05	0.803528453079318	-2.07765	-1.039092	-0.031596
Trial1	2	1	blindfold	clockwise	practice	Guided	2	0.5	-0.25	1.407883	0.41223	-1.45062	-1.04999	0.804790328210147	-2.580833	-1.534213	0.040572
Trial1	2	1	blindfold	clockwise	practice	Guided	2	0.5	-0.25	1.427872	0.40357	-1.45076	-1.05002	0.805810593852464	-2.664256	-1.851598	-0.053751
Trial1	2	1	blindfold	clockwise	practice	Guided	2	0.5	-0.25	1.447876	0.39249	-1.45091	-1.05005	0.807241249597129	-2.838357	-2.06742	-0.122107
Trial1	2	1	blindfold	clockwise	practice	Guided	2	0.5	-0.25	1.46788	0.37985	-1.45104	-1.05007	0.809041471852911	-2.904885	-2.228228	-0.145183
Trial1	2	1	blindfold	clockwise	practice	Guided	2	0.5	-0.25	1.487869	0.36492	-1.45112	-1.05004	0.811363428550671	-2.909217	-2.253619	-0.143102
Trial1	2	1	blindfold	clockwise	practice	Guided	2	0.5	-0.25	1.507874	0.33006	-1.45109	-1.04999	0.81784075706428	-2.597432	-2.101274	-0.011969
Trial1	2	1	blindfold	clockwise	practice	Guided	2	0.5	-0.25	1.527878	0.31111	-1.45105	-1.04994	0.821938819860444	-2.403178	-2.080115	0.143268
Trial1	2	1	blindfold	clockwise	practice	Guided	2	0.5	-0.25	1.547882	0.28959	-1.45103	-1.04994	0.827149536242076	-2.220323	-2.029334	0.107457
Trial1	2	1	blindfold	clockwise	practice	Guided	2	0.5	-0.25	1.567871	0.26683	-1.45102	-1.04993	0.8332203894548	-2.03508	-2.06742	0.155087
Trial1	2	1	blindfold	clockwise	practice	Guided	2	0.5	-0.25	1.587875	0.24441	-1.45102	-1.04992	0.839760907429555	-1.974784	-2.012406	0.146883
Trial1	2	1	blindfold	clockwise	practice	Guided	2	0.5	-0.25	1.60788	0.19396	-1.45103	-1.04991	0.85645572622169	-1.940221	-2.042029	0.179066
Trial1	2	1	blindfold	clockwise	practice	Guided	2	0.5	-0.25	1.627869	0.169	-1.45102	-1.04991	0.865688701064787	-1.833986	-1.978552	0.19655
Trial1	2	1	blindfold	clockwise	practice	Guided	2	0.5	-0.25	1.647873	0.14174	-1.451	-1.04991	0.876473700694751	-1.693325	-1.923539	0.193637
Trial1	2	1	blindfold	clockwise	practice	Guided	2	0.5	-0.25	1.667877	0.11465	-1.45097	-1.0499	0.887882048825734	-1.595344	-1.936234	0.201491
Trial1	2	1	blindfold	clockwise	practice	Guided	2	0.5	-0.25	1.687881	0.086203	-1.45096	-1.04985	0.9005486981666	-1.472179	-1.906611	0.264112
Trial1	2	1	blindfold	clockwise	practice	Guided	2	0.5	-0.25	1.70787	0.028883	-1.45093	-1.04982	0.928258243071581	-1.432004	-1.80928	0.364761
Trial1	2	1	blindfold	clockwise	practice	Guided	2	0.5	-0.25	1.727875	0.00096776	-1.45091	-1.04976	0.942681923346929	-1.362479	-1.766962	0.467552
Trial1	2	1	blindfold	clockwise	practice	Guided	2	0.5	-0.25	1.747879	-0.029002	-1.45088	-1.04973	0.958859368453875	-1.313249	-1.678094	0.566218
Trial1	2	1	blindfold	clockwise	practice	Guided	2	0.5	-0.25	1.767883	-0.059207	-1.45085	-1.04973	0.975848677567408	-1.150446	-1.64424	0.531904
Trial1	2	1	blindfold	clockwise	practice	Guided	2	0.5	-0.25	1.787872	-0.087751	-1.45083	-1.04973	0.992481441720175	-1.089563	-1.635776	0.501761
Trial1	2	1	blindfold	clockwise	practice	Guided	2	0.5	-0.25	1.807877	-0.14756	-1.45082	-1.04972	1.02902182683121	-0.889529	-1.648472	0.570105
Trial1	2	1	blindfold	clockwise	practice	Guided	2	0.5	-0.25	1.827881	-0.17689	-1.45083	-1.0497	1.04771189646716	-0.877939	-1.661167	0.556584
Trial1	2	1	blindfold	clockwise	practice	Guided	2	0.5	-0.25	1.84787	-0.20781	-1.45084	-1.04968	1.06793401863356	-0.733308	-1.665399	0.684218
Trial1	2	1	blindfold	clockwise	practice	Guided	2	0.5	-0.25	1.867874	-0.23583	-1.45083	-1.04968	1.08670782451278	-0.795378	-1.627313	0.632588
Trial1	2	1	blindfold	clockwise	practice	Guided	2	0.5	-0.25	1.887878	-0.26446	-1.45081	-1.04964	1.10626548005421	-0.752545	-1.584995	0.689197
Trial1	2	1	blindfold	clockwise	practice	Guided	2	0.5	-0.25	1.907883	-0.30942	-1.4508	-1.04955	1.13773503607933	-2.39324	-1.271841	0.679399
Trial1	2	1	blindfold	clockwise	practice	Guided	2	0.5	-0.25	1.927872	-0.3063	-1.45076	-1.04877	1.13496840915574	-5.868862	-1.216828	1.254088
Trial1	2	1	blindfold	clockwise	practice	Guided	2	0.5	-0.25	1.947876	-0.30367	-1.45066	-1.04669	1.13163615489766	-7.299109	-1.22106	2.084786
Trial1	2	1	blindfold	clockwise	practice	Guided	2	0.5	-0.25	1.96788	-0.30338	-1.4506	-1.04315	1.12894033708919	-7.008657	-1.195669	2.733432
Trial1	2	1	blindfold	clockwise	practice	Guided	2	0.5	-0.25	1.987869	-0.30342	-1.45055	-1.0311	1.12053602005711	-6.137674	-0.79788	2.793782
Trial1	2	1	blindfold	clockwise	practice	Guided	2	0.5	-0.25	2.007874	-0.30256	-1.45042	-1.02287	1.11419508690219	-4.04088	-1.157583	2.00514
Trial1	2	1	blindfold	clockwise	practice	Guided	2	0.5	-0.25	2.027878	-0.30215	-1.4506	-1.01442	1.10805353044739	-4.402606	-1.948929	1.470192
Trial1	2	1	blindfold	clockwise	practice	Guided	2	0.5	-0.25	2.047882	-0.3022	-1.45092	-1.00592	1.10224314425638	-5.265378	-2.236692	1.300285
Trial1	2	1	blindfold	clockwise	practice	Guided	2	0.5	-0.25	2.067871	-0.30254	-1.45111	-0.99703	1.09641429617178	-5.752042	-2.317096	1.504045
Trial1	2	1	blindfold	clockwise	practice	Guided	2	0.5	-0.25	2.087875	-0.3028	-1.45118	-0.97915	1.08450336929282	-5.386545	-2.515991	1.628428
Trial1	2	1	blindfold	clockwise	practice	Guided	2	0.5	-0.25	2.10788	-0.30229	-1.45123	-0.97007	1.07803990812354	-3.634999	-2.080115	1.188512
Trial1	2	1	blindfold	clockwise	practice	Guided	2	0.5	-0.25	2.127869	-0.3019	-1.45109	-0.96074	1.07153857338687	-3.320599	-1.97432	0.916545
Trial1	2	1	blindfold	clockwise	practice	Guided	2	0.5	-0.25	2.147873	-0.30167	-1.45105	-0.95146	1.06523281480062	-3.108867	-2.283242	1.013289
Trial1	2	1	blindfold	clockwise	practice	Guided	2	0.5	-0.25	2.167877	-0.30156	-1.45111	-0.94258	1.05932314558261	-2.952555	-2.168983	0.905003
Trial1	2	1	blindfold	clockwise	practice	Guided	2	0.5	-0.25	2.187881	-0.30149	-1.45109	-0.92425	1.04737734640299	-2.757105	-2.029334	0.917894
Trial1	2	1	blindfold	clockwise	practice	Guided	2	0.5	-0.25	2.20787	-0.30132	-1.45103	-0.91524	1.04146913774152	-2.519342	-2.037797	1.026457
Trial1	2	1	blindfold	clockwise	practice	Guided	2	0.5	-0.25	2.227875	-0.30126	-1.45101	-0.9062001	1.03567180425717	-2.450901	-1.940466	0.943154
Trial1	2	1	blindfold	clockwise	practice	Guided	2	0.5	-0.25	2.247879	-0.30122	-1.45098	-0.89731	1.03003094524646	-2.445692	-1.940466	1.061677
Trial1	2	1	blindfold	clockwise	practice	Guided	2	0.5	-0.25	2.267883	-0.3012	-1.45096	-0.88777	1.02404688033466	-2.422289	-1.830439	1.014211
Trial1	2	1	blindfold	clockwise	practice	Guided	2	0.5	-0.25	2.287872	-0.3012	-1.45093	-0.86853	1.01217625657926	-2.388759	-1.881221	1.101846
Trial1	2	1	blindfold	clockwise	practice	Guided	2	0.5	-0.25	2.307877	-0.30123	-1.45091	-0.85803	1.00581807164008	-2.526769	-1.682326	1.317815
Trial1	2	1	blindfold	clockwise	practice	Guided	2	0.5	-0.25	2.327881	-0.30125	-1.45089	-0.84729	0.999378268073717	-2.487801	-1.876989	1.543
Trial1	2	1	blindfold	clockwise	practice	Guided	2	0.5	-0.25	2.34787	-0.30126	-1.45092	-0.83605	0.992709499693193	-2.570623	-1.893916	1.48751
Trial1	2	1	blindfold	clockwise	practice	Guided	2	0.5	-0.25	2.367874	-0.30127	-1.45096	-0.8239501	0.985622792122221	-2.568463	-1.97432	1.534211
Trial1	2	1	blindfold	clockwise	practice	Guided	2	0.5	-0.25	2.387878	-0.30127	-1.45099	-0.79879	0.971186936610685	-2.516123	-2.033565	1.565991
Trial1	2	1	blindfold	clockwise	practice	Guided	2	0.5	-0.25	2.407883	-0.30123	-1.45103	-0.78518	0.963528491271167	-2.43824	-2.109738	1.908014
Trial1	2	1	blindfold	clockwise	practice	Guided	2	0.5	-0.25	2.427872	-0.3012	-1.45104	-0.77045	0.955400252369431	-2.365731	-2.092811	1.797172
Trial1	2	1	blindfold	clockwise	practice	Guided	2	0.5	-0.25	2.447876	-0.30117	-1.45107	-0.75554	0.947335241786169	-2.293786	-2.198606	1.696777
Trial1	2	1	blindfold	clockwise	practice	Guided	2	0.5	-0.25	2.46788	-0.30114	-1.45108	-0.73959	0.938894921546151	-2.168942	-2.253619	1.738054
Trial1	2	1	blindfold	clockwise	practice	Guided	2	0.5	-0.25	2.487869	-0.3011	-1.45111	-0.70644	0.922007936668317	-2.076059	-2.211301	1.632473
Trial1	2	1	blindfold	clockwise	practice	Guided	2	0.5	-0.25	2.507874	-0.30103	-1.45114	-0.68977	0.913808905133255	-1.966233	-2.262083	1.712724
Trial1	2	1	blindfold	clockwise	practice	Guided	2	0.5	-0.25	2.527878	-0.30099	-1.45114	-0.67135	0.905052942643876	-1.880591	-2.177447	1.823473
Trial1	2	1	blindfold	clockwise	practice	Guided	2	0.5	-0.25	2.547882	-0.30095	-1.45113	-0.65278	0.896522511249686	-1.796225	-2.143592	1.904641
Trial1	2	1	blindfold	clockwise	practice	Guided	2	0.5	-0.25	2.567871	-0.30092	-1.4511	-0.63292	0.88775025503851	-1.726814	-2.228228	1.935632
Trial1	2	1	blindfold	clockwise	practice	Guided	2	0.5	-0.25	2.587875	-0.30089	-1.45112	-0.59203	0.870866983638572	-1.658354	-2.245155	2.020603
Trial1	2	1	blindfold	clockwise	practice	Guided	2	0.5	-0.25	2.60788	-0.30076	-1.45115	-0.57044	0.862495431339542	-1.390344	-2.376341	1.959135
Trial1	2	1	blindfold	clockwise	practice	Guided	2	0.5	-0.25	2.627869	-0.30072	-1.45117	-0.54748	0.854193696490691	-1.468637	-2.312864	1.907885
Trial1	2	1	blindfold	clockwise	practice	Guided	2	0.5	-0.25	2.647873	-0.30071	-1.45115	-0.52466	0.846507296558253	-1.433002	-2.329791	1.847191
Trial1	2	1	blindfold	clockwise	practice	Guided	2	0.5	-0.25	2.667877	-0.30072	-1.45118	-0.50066	0.839036927132353	-1.429571	-2.630249	1.689258
Trial1	2	1	blindfold	clockwise	practice	Guided	2	0.5	-0.25	2.687881	-0.30071	-1.45127	-0.45202	0.825801773114334	-1.442666	-2.558309	1.716827
Trial1	2	1	blindfold	clockwise	practice	Guided	2	0.5	-0.25	2.70787	-0.30073	-1.4513	-0.42748	0.820163198160616	-1.559439	-2.587931	1.561843
Trial1	2	1	blindfold	clockwise	practice	Guided	2	0.5	-0.25	2.727875	-0.30075	-1.45131	-0.40266	0.815172171587247	-1.525402	-2.752971	1.649519
Trial1	2	1	blindfold	clockwise	practice	Guided	2	0.5	-0.25	2.747879	-0.30077	-1.45136	-0.37759	0.81087099879852	-1.593311	-2.70219	1.640314
Trial1	2	1	blindfold	clockwise	practice	Guided	2	0.5	-0.25	2.767883	-0.30078	-1.45138	-0.35218	0.807272790897367	-1.60899	-2.833376	1.782523
Trial1	2	1	blindfold	clockwise	practice	Guided	2	0.5	-0.25	2.787872	-0.30081	-1.4514	-0.30005	0.802372529081442	-1.585414	-2.528686	1.526189
Trial1	2	1	blindfold	clockwise	practice	Guided	2	0.5	-0.25	2.807877	-0.30084	-1.45136	-0.2734	0.801181813527773	-1.712237	-2.807985	1.431231
Trial1	2	1	blindfold	clockwise	practice	Guided	2	0.5	-0.25	2.827881	-0.30084	-1.45142	-0.24732	0.800844504470766	-1.691348	-2.850303	1.684761
Trial1	2	1	blindfold	clockwise	practice	Guided	2	0.5	-0.25	2.84787	-0.30084	-1.45141	-0.22116	0.80135914784374	-1.721128	-2.736044	1.4112
Trial1	2	1	blindfold	clockwise	practice	Guided	2	0.5	-0.25	2.867874	-0.30084	-1.45139	-0.19498	0.802727811165078	-1.574276	-3.03227	1.463756
Trial1	2	1	blindfold	clockwise	practice	Guided	2	0.5	-0.25	2.887878	-0.3008	-1.45146	-0.14162	0.80810077048156	-1.548499	-2.922243	1.368197
Trial1	2	1	blindfold	clockwise	practice	Guided	2	0.5	-0.25	2.907883	-0.30077	-1.45151	-0.11451	0.812151530565007	-1.593913	-2.926475	1.304748
Trial1	2	1	blindfold	clockwise	practice	Guided	2	0.5	-0.25	2.927872	-0.30079	-1.45151	-0.088347	0.816943287269266	-1.587745	-3.150761	1.338691
Trial1	2	1	blindfold	clockwise	practice	Guided	2	0.5	-0.25	2.947876	-0.30079	-1.45155	-0.062272	0.822500119219887	-1.679147	-3.159224	1.280272
Trial1	2	1	blindfold	clockwise	practice	Guided	2	0.5	-0.25	2.96788	-0.3008	-1.45158	-0.036181	0.828854147714391	-1.743215	-3.176151	1.609822
Trial1	2	1	blindfold	clockwise	practice	Guided	2	0.5	-0.25	2.987869	-0.30085	-1.45157	0.016588	0.844055620734039	-1.831388	-3.298874	1.449377
Trial1	2	1	blindfold	clockwise	practice	Guided	2	0.5	-0.25	3.007874	-0.30091	-1.45171	0.042573	0.852675659683894	-1.860677	-3.353887	1.612734
Trial1	2	1	blindfold	clockwise	practice	Guided	2	0.5	-0.25	3.027878	-0.30093	-1.45171	0.069459	0.862289340180633	-1.960853	-3.366582	1.719921
Trial1	2	1	blindfold	clockwise	practice	Guided	2	0.5	-0.25	3.047882	-0.30096	-1.45169	0.095579	0.872331228731766	-1.977057	-3.400437	1.560214
Trial1	2	1	blindfold	clockwise	practice	Guided	2	0.5	-0.25	3.067871	-0.30097	-1.45171	0.12174	0.883030914546968	-1.962728	-3.552782	1.585376
Trial1	2	1	blindfold	clockwise	practice	Guided	2	0.5	-0.25	3.087875	-0.30095	-1.45176	0.17532	0.906872642447105	-1.802223	-3.71359	1.866246
Trial1	2	1	blindfold	clockwise	practice	Guided	2	0.5	-0.25	3.10788	-0.30094	-1.45177	0.20251	0.919929450670718	-1.810128	-3.599331	1.573476
Trial1	2	1	blindfold	clockwise	practice	Guided	2	0.5	-0.25	3.127869	-0.30093	-1.45183	0.22887	0.933169510561869	-1.871997	-3.738981	1.510544
Trial1	2	1	blindfold	clockwise	practice	Guided	2	0.5	-0.25	3.147873	-0.30092	-1.4519	0.25537	0.947033073302139	-1.898723	-3.87863	1.885291
Trial1	2	1	blindfold	clockwise	practice	Guided	2	0.5	-0.25	3.167877	-0.30095	-1.45194	0.28194	0.961499367439657	-2.041885	-3.836312	1.732297
Trial1	2	1	blindfold	clockwise	practice	Guided	2	0.5	-0.25	3.187881	-0.30099	-1.45196	0.33589	0.992397161340855	-1.992531	-4.069061	1.66516
Trial1	2	1	blindfold	clockwise	practice	Guided	2	0.5	-0.25	3.20787	-0.30096	-1.45204	0.36275	1.00846392272558	-1.863821	-4.056366	2.091104
Trial1	2	1	blindfold	clockwise	practice	Guided	2	0.5	-0.25	3.227875	-0.30093	-1.45201	0.39151	1.02616955077748	-1.738424	-3.92518	1.908889
Trial1	2	1	blindfold	clockwise	practice	Guided	2	0.5	-0.25	3.247879	-0.3009	-1.45199	0.41812	1.04298857123896	-1.561857	-4.098684	2.031261
Trial1	2	1	blindfold	clockwise	practice	Guided	2	0.5	-0.25	3.267883	-0.30083	-1.45203	0.44601	1.06101772397821	-1.436318	-4.111379	2.228318
Trial1	2	1	blindfold	clockwise	practice	Guided	2	0.5	-0.25	3.287872	-0.30075	-1.45205	0.50394	1.09983002906198	-1.385247	-4.157929	2.378512
Trial1	2	1	blindfold	clockwise	practice	Guided	2	0.5	-0.25	3.307877	-0.30066	-1.45205	0.53263	1.11962771330136	-1.110459	-4.34836	1.80064
Trial1	2	1	blindfold	clockwise	practice	Guided	2	0.5	-0.25	3.327881	-0.30058	-1.4521	0.55774	1.1372652251579	-1.029012	-4.272188	1.885495
Trial1	2	1	blindfold	clockwise	practice	Guided	2	0.5	-0.25	3.34787	-0.30053	-1.45212	0.5586	1.1378410613611	-1.056463	-5.063534	3.451182
Trial1	2	1	blindfold	clockwise	practice	Guided	2	0.5	-0.25	3.367874	-0.30053	-1.45223	0.55554	1.13566850067242	-2.079596	-4.377983	6.936372
Trial1	2	1	blindfold	clockwise	practice	Guided	2	0.5	-0.25	3.387878	-0.30069	-1.4519	0.55414	1.13478877448385	-2.669067	-2.833376	7.973549
Trial1	2	1	blindfold	clockwise	practice	Guided	2	0.5	-0.25	3.407883	-0.30119	-1.45193	0.55413	1.13513456633761	-4.542185	-3.087284	7.894524
Trial1	2	1	blindfold	clockwise	practice	Guided	2	0.5	-0.25	3.427872	-0.30142	-1.45183	0.55416	1.13531816038984	-4.945219	-3.167688	8.78568
Trial1	2	1	blindfold	clockwise	practice	Guided	2	0.5	-0.25	3.447876	-0.30158	-1.45183	0.55416	1.1354311160126	-4.744679	-4.496473	8.49925
Trial1	2	1	blindfold	clockwise	practice	Guided	2	0.5	-0.25	3.46788	-0.30162	-1.45186	0.55416	1.1354593514257	-4.17064	-4.157929	8.149662
Trial1	2	1	blindfold	clockwise	practice	Guided	2	0.5	-0.25	3.487869	-0.30163	-1.45187	0.5541	1.13542393417851	-3.420092	-4.272188	8.078555
Trial1	2	1	blindfold	clockwise	practice	Guided	2	0.5	-0.25	3.507874	-0.30159	-1.45194	0.55397	1.13530359317486	-1.786708	-4.610732	6.805795
Trial1	2	1	blindfold	clockwise	practice	Guided	2	0.5	-0.25	3.527878	-0.30148	-1.452	0.55373	1.13505599568794	-0.994693	-4.784235	6.414472
Trial1	2	1	blindfold	clockwise	practice	Guided	2	0.5	-0.25	3.547882	-0.30122	-1.45214	0.55349	1.13470244600803	-0.193486	-4.780004	6.039604
Trial1	2	1	blindfold	clockwise	practice	Guided	2	0.5	-0.25	3.567871	-0.30088	-1.4522	0.55334	1.13435619734377	0.595236	-4.390678	5.90286
Trial1	2	1	blindfold	clockwise	practice	Guided	2	0.5	-0.25	3.587875	-0.30054	-1.45221	0.55313	1.13396739030851	1.335415	-4.475314	6.116458
Trial1	2	1	blindfold	clockwise	practice	Guided	2	0.5	-0.25	3.60788	-0.2995	-1.45212	0.55302	1.13315548484578	2.626102	-3.992889	5.864723
Trial1	2	1	blindfold	clockwise	practice	Guided	2	0.5	-0.25	3.627869	-0.29793	-1.45205	0.55296	1.13200574893983	3.072622	-4.149465	5.874422
Trial1	2	1	blindfold	clockwise	practice	Guided	2	0.5	-0.25	3.647873	-0.29499	-1.45205	0.55302	1.12997797597051	3.341211	-4.111379	6.06545
Trial1	2	1	blindfold	clockwise	practice	Guided	2	0.5	-0.25	3.667877	-0.29062	-1.45206	0.55316	1.12700753661711	3.531148	-4.242565	6.429526
Trial1	2	1	blindfold	clockwise	practice	Guided	2	0.5	-0.25	3.687881	-0.28469	-1.45211	0.55329	1.12294845115473	3.537576	-4.310274	6.621672
Trial1	2	1	blindfold	clockwise	practice	Guided	2	0.5	-0.25	3.70787	-0.26799	-1.45216	0.55326	1.11132137876637	3.866643	-4.500705	6.477572
Trial1	2	1	blindfold	clockwise	practice	Guided	2	0.5	-0.25	3.727875	-0.25725	-1.45223	0.55329	1.10394855789125	3.945161	-4.640354	6.562214
Trial1	2	1	blindfold	clockwise	practice	Guided	2	0.5	-0.25	3.747879	-0.24434	-1.4523	0.55336	1.09518459879625	4.024887	-4.691136	6.771913
Trial1	2	1	blindfold	clockwise	practice	Guided	2	0.5	-0.25	3.767883	-0.23005	-1.45235	0.55349	1.08561924810775	4.126304	-4.843481	7.021102
Trial1	2	1	blindfold	clockwise	practice	Guided	2	0.5	-0.25	3.787872	-0.21402	-1.45242	0.55367	1.07503953891713	4.208179	-4.940812	7.24074
Trial1	2	1	blindfold	clockwise	practice	Guided	2	0.5	-0.25	3.807877	-0.17634	-1.45248	0.55371	1.05042160692277	3.975333	-4.970435	7.399641
Trial1	2	1	blindfold	clockwise	practice	Guided	2	0.5	-0.25	3.827881	-0.15552	-1.45248	0.55376	1.03717722908527	3.808569	-4.928117	7.521141
Trial1	2	1	blindfold	clockwise	practice	Guided	2	0.5	-0.25	3.84787	-0.13344	-1.4525	0.55382	1.02341235680096	3.660015	-5.122779	7.624312
Trial1	2	1	blindfold	clockwise	practice	Guided	2	0.5	-0.25	3.867874	-0.10959	-1.45257	0.55383	1.00883233644236	3.448712	-5.232806	7.702992
Trial1	2	1	blindfold	clockwise	practice	Guided	2	0.5	-0.25	3.887878	-0.085598	-1.45262	0.55385	0.994534982579674	3.286178	-5.389383	7.655938
Trial1	2	1	blindfold	clockwise	practice	Guided	2	0.5	-0.25	3.907883	-0.035152	-1.45269	0.5539	0.965734372396783	2.812146	-5.35976	7.82317
Trial1	2	1	blindfold	clockwise	practice	Guided	2	0.5	-0.25	3.927872	-0.0099003	-1.45269	0.55397	0.952032585241932	2.652709	-5.363992	7.976064
Trial1	2	1	blindfold	clockwise	practice	Guided	2	0.5	-0.25	3.947876	0.015368	-1.4527	0.554	0.938767387559203	2.514113	-5.427469	7.987607
Trial1	2	1	blindfold	clockwise	practice	Guided	2	0.5	-0.25	3.96788	0.040556	-1.45271	0.554	0.92601556095281	2.497765	-5.469787	8.054372
Trial1	2	1	blindfold	clockwise	practice	Guided	2	0.5	-0.25	3.987869	0.066368	-1.45272	0.55409	0.913563067165309	2.380037	-5.402078	8.013697
Trial1	2	1	blindfold	clockwise	practice	Guided	2	0.5	-0.25	4.007874	0.11637	-1.45268	0.55422	0.89103412562847	2.219015	-5.351297	8.515653
Trial1	2	1	blindfold	clockwise	practice	Guided	2	0.5	-0.25	4.027878	0.14039	-1.45266	0.55431	0.881041412720817	2.296584	-5.215879	8.659828
Trial1	2	1	blindfold	clockwise	practice	Guided	2	0.5	-0.25	4.047882	0.16407	-1.45261	0.55433	0.871662608489355	2.340034	-5.033912	8.66386
Trial1	2	1	blindfold	clockwise	practice	Guided	2	0.5	-0.25	4.067871	0.1882	-1.45252	0.55433	0.862650547777454	2.333389	-4.835017	8.628652
Trial1	2	1	blindfold	clockwise	practice	Guided	2	0.5	-0.25	4.087875	0.21208	-1.45241	0.55445	0.854422485840757	2.120587	-4.741917	8.695082
Trial1	2	1	blindfold	clockwise	practice	Guided	2	0.5	-0.25	4.10788	0.25734	-1.45245	0.55449	0.840290471730754	2.249993	-5.063534	9.022557
Trial1	2	1	blindfold	clockwise	practice	Guided	2	0.5	-0.25	4.127869	0.27949	-1.4525	0.55448	0.834153918195181	2.535079	-4.851944	8.947727
Trial1	2	1	blindfold	clockwise	practice	Guided	2	0.5	-0.25	4.147873	0.30226	-1.45245	0.55446	0.828406294568085	2.757225	-4.712295	8.871753
Trial1	2	1	blindfold	clockwise	practice	Guided	2	0.5	-0.25	4.167877	0.32459	-1.45237	0.55449	0.823391090241125	2.972392	-4.648818	8.992204
Trial1	2	1	blindfold	clockwise	practice	Guided	2	0.5	-0.25	4.187881	0.34803	-1.45235	0.55468	0.818904613875826	3.058047	-4.919653	9.22978
Trial1	2	1	blindfold	clockwise	practice	Guided	2	0.5	-0.25	4.20787	0.39479	-1.45249	0.55475	0.811598267980086	3.116128	-4.961971	9.510516
Trial1	2	1	blindfold	clockwise	practice	Guided	2	0.5	-0.25	4.227875	0.41877	-1.45251	0.5548	0.808888934599629	3.248091	-5.088925	9.621058
Trial1	2	1	blindfold	clockwise	practice	Guided	2	0.5	-0.25	4.247879	0.44397	-1.45253	0.55485	0.806797902470726	3.2671	-5.211647	9.747218
Trial1	2	1	blindfold	clockwise	practice	Guided	2	0.5	-0.25	4.267883	0.46891	-1.45261	0.5549	0.805500206308007	3.148022	-5.427469	9.815567
Trial1	2	1	blindfold	clockwise	practice	Guided	2	0.5	-0.25	4.287872	0.49417	-1.4527	0.55499	0.805011104602775	2.95861	-5.605205	9.926447
Trial1	2	1	blindfold	clockwise	practice	Guided	2	0.5	-0.25	4.307877	0.54474	-1.45287	0.55499	0.806232323372723	2.826756	-5.808331	9.962286
Trial1	2	1	blindfold	clockwise	practice	Guided	2	0.5	-0.25	4.327881	0.5706	-1.45292	0.55496	0.808050108493844	2.847206	-5.901431	9.906084
Trial1	2	1	blindfold	clockwise	practice	Guided	2	0.5	-0.25	4.34787	0.59562	-1.45296	0.55495	0.810609457116185	2.82167	-5.935285	9.861414
Trial1	2	1	blindfold	clockwise	practice	Guided	2	0.5	-0.25	4.367874	0.62125	-1.45297	0.55496	0.814040657593426	2.612881	-5.901431	9.884943
Trial1	2	1	blindfold	clockwise	practice	Guided	2	0.5	-0.25	4.387878	0.64582	-1.45296	0.5551	0.818198883882203	2.473944	-5.931053	10.12773
Trial1	2	1	blindfold	clockwise	practice	Guided	2	0.5	-0.25	4.407883	0.69431	-1.45293	0.55516	0.828274702541533	2.52161	-5.846417	10.34567
Trial1	2	1	blindfold	clockwise	practice	Guided	2	0.5	-0.25	4.427872	0.71756	-1.45291	0.55524	0.834112563588981	2.669828	-5.837954	10.45875
Trial1	2	1	blindfold	clockwise	practice	Guided	2	0.5	-0.25	4.447876	0.74194	-1.45293	0.55533	0.840887238710833	2.72023	-5.935285	10.71386
Trial1	2	1	blindfold	clockwise	practice	Guided	2	0.5	-0.25	4.46788	0.76398	-1.45296	0.55542	0.847577019120123	2.641808	-5.952212	10.89085
Trial1	2	1	blindfold	clockwise	practice	Guided	2	0.5	-0.25	4.487869	0.78706	-1.45297	0.55547	0.855093753131473	2.624753	-5.969139	10.90948
Trial1	2	1	blindfold	clockwise	practice	Guided	2	0.5	-0.25	4.507874	0.83073	-1.453	0.55547	0.870726255372633	2.670801	-6.015689	10.9571
Trial1	2	1	blindfold	clockwise	practice	Guided	2	0.5	-0.25	4.527878	0.8527	-1.453	0.55548	0.879315257635015	2.798366	-5.969139	10.96161
Trial1	2	1	blindfold	clockwise	practice	Guided	2	0.5	-0.25	4.547882	0.87384	-1.45299	0.55551	0.888033029554783	2.851518	-5.897199	11.06949
Trial1	2	1	blindfold	clockwise	practice	Guided	2	0.5	-0.25	4.567871	0.89486	-1.45296	0.55553	0.897102581844022	2.839289	-5.880272	11.08498
Trial1	2	1	blindfold	clockwise	practice	Guided	2	0.5	-0.25	4.587875	0.91578	-1.45295	0.55562	0.906585143796019	2.892187	-6.002994	11.09416
Trial1	2	1	blindfold	clockwise	practice	Guided	2	0.5	-0.25	4.60788	0.95781	-1.45304	0.55568	0.926666179008732	2.588117	-6.210352	11.39847
Trial1	2	1	blindfold	clockwise	practice	Guided	2	0.5	-0.25	4.627869	0.97794	-1.45309	0.55569	0.93678330972699	2.612432	-6.180729	11.3984
Trial1	2	1	blindfold	clockwise	practice	Guided	2	0.5	-0.25	4.647873	0.99825	-1.45309	0.55565	0.947272392631289	2.711015	-6.053775	11.29053
Trial1	2	1	blindfold	clockwise	practice	Guided	2	0.5	-0.25	4.667877	1.01704	-1.45305	0.55561	0.957255373557593	2.578534	-6.045312	11.21257
Trial1	2	1	blindfold	clockwise	practice	Guided	2	0.5	-0.25	4.687881	1.03717	-1.45301	0.55555	0.968226371396229	2.429686	-5.99453	11.1913
Trial1	2	1	blindfold	clockwise	practice	Guided	2	0.5	-0.25	4.70787	1.07364	-1.45301	0.55549	0.98887663752861	2.470142	-6.074934	11.01719
Trial1	2	1	blindfold	clockwise	practice	Guided	2	0.5	-0.25	4.727875	1.0912	-1.45304	0.55544	0.999125137571464	2.496963	-6.168034	10.74374
Trial1	2	1	blindfold	clockwise	practice	Guided	2	0.5	-0.25	4.747879	1.1084	-1.45307	0.55544	1.00939791557576	2.648538	-6.155339	10.8883
Trial1	2	1	blindfold	clockwise	practice	Guided	2	0.5	-0.25	4.767883	1.12578	-1.45309	0.55544	1.01996774403612	2.685642	-6.155339	10.87197
Trial1	2	1	blindfold	clockwise	practice	Guided	2	0.5	-0.25	4.787872	1.14241	-1.4531	0.55548	1.03028566039325	2.808297	-6.235743	10.95866
Trial1	2	1	blindfold	clockwise	practice	Guided	2	0.5	-0.25	4.807877	1.17566	-1.45311	0.5555	1.05135472314933	2.747	-6.231511	11.05427
Trial1	2	1	blindfold	clockwise	practice	Guided	2	0.5	-0.25	4.827881	1.19172	-1.45313	0.55545	1.06170909995236	2.780196	-6.265365	10.85712
Trial1	2	1	blindfold	clockwise	practice	Guided	2	0.5	-0.25	4.84787	1.2076	-1.45314	0.55535	1.07204775455846	2.959176	-6.25267	10.62347
Trial1	2	1	blindfold	clockwise	practice	Guided	2	0.5	-0.25	4.867874	1.22393	-1.45314	0.55529	1.08285114611831	3.039797	-6.231511	10.58326
Trial1	2	1	blindfold	clockwise	practice	Guided	2	0.5	-0.25	4.887878	1.23989	-1.45313	0.55532	1.09360757285517	3.203831	-6.239975	10.57993
Trial1	2	1	blindfold	clockwise	practice	Guided	2	0.5	-0.25	4.907883	1.27307	-1.45312	0.55529	1.11630154906344	3.532281	-6.100325	10.64249
Trial1	2	1	blindfold	clockwise	practice	Guided	2	0.5	-0.25	4.927872	1.29066	-1.45308	0.55527	1.12854023944227	3.781318	-6.142643	10.45195
Trial1	2	1	blindfold	clockwise	practice	Guided	2	0.5	-0.25	4.947876	1.30521	-1.45308	0.55525	1.13876717540671	4.027523	-6.201888	10.40434
Trial1	2	1	blindfold	clockwise	practice	Guided	2	0.5	-0.25	4.96788	1.30582	-1.45308	0.55524	1.1391914990602	8.810209	-6.46426	10.42961
Trial1	2	1	blindfold	clockwise	practice	Guided	2	0.5	-0.25	4.987869	1.30565	-1.45309	0.55514	1.1390005992402	10.70739	-5.749086	9.473461
Trial1	2	1	blindfold	clockwise	practice	Guided	2	0.5	-0.25	5.007874	1.30558	-1.45303	0.55497	1.13883094062667	8.57678	-4.631891	7.852241
Trial1	2	1	blindfold	clockwise	practice	Guided	2	0.5	-0.25	5.027878	1.30526	-1.45291	0.55486	1.13852684672327	7.243541	-4.661513	8.514883
Trial1	2	1	blindfold	clockwise	practice	Guided	2	0.5	-0.25	5.047882	1.30483	-1.4528	0.55484	1.13820864504084	6.749306	-4.543023	9.10915
Trial1	2	1	blindfold	clockwise	practice	Guided	2	0.5	-0.25	5.067871	1.30452	-1.45276	0.55484	1.13798950388831	6.372774	-4.957739	9.627912
Trial1	2	1	blindfold	clockwise	practice	Guided	2	0.5	-0.25	5.087875	1.30437	-1.45273	0.55481	1.13786219831366	6.197361	-4.813858	9.530795
Trial1	2	1	blindfold	clockwise	practice	Guided	2	0.5	-0.25	5.10788	1.30421	-1.45269	0.55477	1.13772069558101	6.403252	-4.928117	8.520983
Trial1	2	1	blindfold	clockwise	practice	Guided	2	0.5	-0.25	5.127869	1.30417	-1.45268	0.55469	1.13763588662037	6.844301	-5.143938	7.702894
Trial1	2	1	blindfold	clockwise	practice	Guided	2	0.5	-0.25	5.147873	1.30413	-1.45268	0.55444	1.13743071961194	7.341223	-5.372456	6.710518
Trial1	2	1	blindfold	clockwise	practice	Guided	2	0.5	-0.25	5.167877	1.30411	-1.45269	0.55396	1.13707725996619	7.718516	-5.719463	5.657648
Trial1	2	1	blindfold	clockwise	practice	Guided	2	0.5	-0.25	5.187881	1.30409	-1.45271	0.55253	1.13605244204809	7.745827	-5.825258	4.327918
Trial1	2	1	blindfold	clockwise	practice	Guided	2	0.5	-0.25	5.20787	1.304	-1.45274	0.55183	1.13549432893363	7.21237	-5.495178	1.185443
Trial1	2	1	blindfold	clockwise	practice	Guided	2	0.5	-0.25	5.227875	1.30388	-1.45274	0.55096	1.1347951958163	6.890988	-5.507873	-0.271449
Trial1	2	1	blindfold	clockwise	practice	Guided	2	0.5	-0.25	5.247879	1.30369	-1.45275	0.54985	1.13387721918918	6.602888	-5.630595	-2.021133
Trial1	2	1	blindfold	clockwise	practice	Guided	2	0.5	-0.25	5.267883	1.30348	-1.45282	0.54759	1.1321350632033	6.337548	-6.062239	-3.616177
Trial1	2	1	blindfold	clockwise	practice	Guided	2	0.5	-0.25	5.287872	1.30329	-1.45302	0.53627	1.12405310705189	6.107703	-6.790109	-4.608592
Trial1	2	1	blindfold	clockwise	practice	Guided	2	0.5	-0.25	5.307877	1.30295	-1.45363	0.52698	1.11733009310232	5.541419	-7.771886	-5.459242
Trial1	2	1	blindfold	clockwise	practice	Guided	2	0.5	-0.25	5.327881	1.3028	-1.45385	0.51495	1.10888975752871	5.270784	-7.856522	-5.195135
Trial1	2	1	blindfold	clockwise	practice	Guided	2	0.5	-0.25	5.34787	1.30266	-1.45384	0.50057	1.09891691255968	5.103699	-7.128653	-5.681729
Trial1	2	1	blindfold	clockwise	practice	Guided	2	0.5	-0.25	5.367874	1.30253	-1.45369	0.48346	1.08720654272537	4.721688	-7.259838	-5.630268
Trial1	2	1	blindfold	clockwise	practice	Guided	2	0.5	-0.25	5.387878	1.30238	-1.45361	0.44131	1.05911430435371	4.361302	-7.035553	-5.458435
Trial1	2	1	blindfold	clockwise	practice	Guided	2	0.5	-0.25	5.407883	1.3021	-1.45359	0.41808	1.04388469085657	3.985016	-7.340243	-4.116614
Trial1	2	1	blindfold	clockwise	practice	Guided	2	0.5	-0.25	5.427872	1.30201	-1.45366	0.39278	1.02780644098049	4.150697	-7.547601	-4.159284
Trial1	2	1	blindfold	clockwise	practice	Guided	2	0.5	-0.25	5.447876	1.30204	-1.45381	0.36712	1.01198091730615	4.356348	-8.300861	-4.019352
Trial1	2	1	blindfold	clockwise	practice	Guided	2	0.5	-0.25	5.46788	1.30211	-1.45401	0.34078	0.996193444687392	4.410069	-7.932695	-3.784636
Trial1	2	1	blindfold	clockwise	practice	Guided	2	0.5	-0.25	5.487869	1.30218	-1.45402	0.28595	0.964746206745328	4.501543	-7.919999	-3.276516
Trial1	2	1	blindfold	clockwise	practice	Guided	2	0.5	-0.25	5.507874	1.30231	-1.45395	0.25802	0.949623938118823	4.621624	-8.588624	-3.747624
Trial1	2	1	blindfold	clockwise	practice	Guided	2	0.5	-0.25	5.527878	1.30231	-1.45418	0.22999	0.93492872739772	4.339838	-8.546306	-3.255724
Trial1	2	1	blindfold	clockwise	practice	Guided	2	0.5	-0.25	5.547882	1.3022	-1.45428	0.20165	0.920604416783976	3.997924	-8.419352	-2.318277
Trial1	2	1	blindfold	clockwise	practice	Guided	2	0.5	-0.25	5.567871	1.30203	-1.45421	0.17374	0.907087457560799	4.139581	-8.347411	-2.614427
Trial1	2	1	blindfold	clockwise	practice	Guided	2	0.5	-0.25	5.587875	1.30193	-1.45426	0.12158	0.883834452939196	3.695315	-9.066817	-2.46549
Trial1	2	1	blindfold	clockwise	practice	Guided	2	0.5	-0.25	5.60788	1.3017	-1.45441	0.097073	0.873603201367831	3.248565	-8.529378	-1.607845
Trial1	2	1	blindfold	clockwise	practice	Guided	2	0.5	-0.25	5.627869	1.30163	-1.45427	0.073262	0.864354677737725	3.388146	-8.317788	-2.212207
Trial1	2	1	blindfold	clockwise	practice	Guided	2	0.5	-0.25	5.647873	1.3017	-1.45425	0.048691	0.855534451398812	3.538429	-8.770591	-2.177266
Trial1	2	1	blindfold	clockwise	practice	Guided	2	0.5	-0.25	5.667877	1.30178	-1.45433	0.026837	0.848227487144117	3.756447	-8.444742	-2.2144
Trial1	2	1	blindfold	clockwise	practice	Guided	2	0.5	-0.25	5.687881	1.30186	-1.45426	-0.017591	0.83486139803446	3.889276	-8.360106	-2.118666
Trial1	2	1	blindfold	clockwise	practice	Guided	2	0.5	-0.25	5.70787	1.3021	-1.45419	-0.039598	0.829236588162832	4.522468	-9.00334	-3.177674
Trial1	2	1	blindfold	clockwise	practice	Guided	2	0.5	-0.25	5.727875	1.30222	-1.45434	-0.063127	0.823697903182388	4.435841	-8.669028	-3.274047
Trial1	2	1	blindfold	clockwise	practice	Guided	2	0.5	-0.25	5.747879	1.30226	-1.45432	-0.084672	0.819118135577472	4.541647	-8.343179	-3.049542
Trial1	2	1	blindfold	clockwise	practice	Guided	2	0.5	-0.25	5.767883	1.30226	-1.45424	-0.10703	0.814899744414278	4.456141	-8.385497	-3.001398
Trial1	2	1	blindfold	clockwise	practice	Guided	2	0.5	-0.25	5.787872	1.30225	-1.45416	-0.15458	0.807904749234401	4.57424	-8.313557	-3.753593
Trial1	2	1	blindfold	clockwise	practice	Guided	2	0.5	-0.25	5.807877	1.30227	-1.45431	-0.17986	0.805330161960675	4.381159	-8.656332	-3.817781
Trial1	2	1	blindfold	clockwise	practice	Guided	2	0.5	-0.25	5.827881	1.30221	-1.45431	-0.20481	0.803481784488947	4.30419	-8.575928	-3.408885
Trial1	2	1	blindfold	clockwise	practice	Guided	2	0.5	-0.25	5.84787	1.30215	-1.45426	-0.23043	0.802388699732096	4.343801	-8.41512	-3.697509
Trial1	2	1	blindfold	clockwise	practice	Guided	2	0.5	-0.25	5.867874	1.30217	-1.45423	-0.25695	0.80220014497496	4.437329	-8.901777	-4.061471
Trial1	2	1	blindfold	clockwise	practice	Guided	2	0.5	-0.25	5.887878	1.3022	-1.45438	-0.31357	0.804714808613609	4.232385	-8.867922	-4.094106
Trial1	2	1	blindfold	clockwise	practice	Guided	2	0.5	-0.25	5.907883	1.30208	-1.45438	-0.34082	0.807205458664763	4.173097	-8.575928	-3.576769
Trial1	2	1	blindfold	clockwise	practice	Guided	2	0.5	-0.25	5.927872	1.30209	-1.45434	-0.36945	0.810935606771366	4.260916	-8.922936	-3.855462
Trial1	2	1	blindfold	clockwise	practice	Guided	2	0.5	-0.25	5.947876	1.30212	-1.45449	-0.39836	0.815724917194244	4.208348	-9.26148	-3.575556
Trial1	2	1	blindfold	clockwise	practice	Guided	2	0.5	-0.25	5.96788	1.30211	-1.45461	-0.4281	0.821644685434511	4.107467	-8.95679	-3.033369
Trial1	2	1	blindfold	clockwise	practice	Guided	2	0.5	-0.25	5.987869	1.30208	-1.45452	-0.48754	0.836515174778857	4.356866	-8.922936	-3.430903
Trial1	2	1	blindfold	clockwise	practice	Guided	2	0.5	-0.25	6.007874	1.30214	-1.45461	-0.51764	0.845612051878272	4.169799	-9.30803	-3.070896
Trial1	2	1	blindfold	clockwise	practice	Guided	2	0.5	-0.25	6.027878	1.30209	-1.45462	-0.54566	0.85484682950986	4.085958	-8.800214	-2.864603
Trial1	2	1	blindfold	clockwise	practice	Guided	2	0.5	-0.25	6.047882	1.30208	-1.45451	-0.57508	0.865453276994985	4.139024	-9.257248	-2.95194
Trial1	2	1	blindfold	clockwise	practice	Guided	2	0.5	-0.25	6.067871	1.30208	-1.45456	-0.60383	0.876657309075509	3.96715	-9.33342	-2.665313
Trial1	2	1	blindfold	clockwise	practice	Guided	2	0.5	-0.25	6.087875	1.30203	-1.45463	-0.65667	0.899240004091332	3.835431	-9.024499	-1.922072
Trial1	2	1	blindfold	clockwise	practice	Guided	2	0.5	-0.25	6.10788	1.30194	-1.45445	-0.6827999	0.911275748806929	3.94406	-9.269943	-2.410342
Trial1	2	1	blindfold	clockwise	practice	Guided	2	0.5	-0.25	6.127869	1.30196	-1.45456	-0.70654	0.922804740457279	3.870224	-9.320725	-2.24182
Trial1	2	1	blindfold	clockwise	practice	Guided	2	0.5	-0.25	6.147873	1.30191	-1.45461	-0.7306499	0.934924541405026	3.684571	-8.906009	-1.827418
Trial1	2	1	blindfold	clockwise	practice	Guided	2	0.5	-0.25	6.167877	1.30188	-1.45449	-0.75344	0.946817476523798	4.005698	-8.808677	-2.40542
Trial1	2	1	blindfold	clockwise	practice	Guided	2	0.5	-0.25	6.187881	1.30194	-1.45446	-0.7988	0.971745407563695	3.941623	-9.291102	-2.828565
Trial1	2	1	blindfold	clockwise	practice	Guided	2	0.5	-0.25	6.20787	1.30196	-1.45464	-0.82072	0.984307420277902	3.870035	-9.087976	-2.703137
Trial1	2	1	blindfold	clockwise	practice	Guided	2	0.5	-0.25	6.227875	1.30195	-1.45455	-0.84292	0.997335495670118	4.146955	-8.906009	-3.390832
Trial1	2	1	blindfold	clockwise	practice	Guided	2	0.5	-0.25	6.247879	1.30204	-1.45449	-0.86663	1.01168221342681	4.354714	-9.358811	-4.021017
Trial1	2	1	blindfold	clockwise	practice	Guided	2	0.5	-0.25	6.267883	1.30214	-1.45462	-0.89117	1.02690189401014	4.291819	-9.570401	-4.160101
Trial1	2	1	blindfold	clockwise	practice	Guided	2	0.5	-0.25	6.287872	1.30218	-1.45473	-0.9400899	1.05816679319245	4.390534	-9.265712	-3.764872
Trial1	2	1	blindfold	clockwise	practice	Guided	2	0.5	-0.25	6.307877	1.30226	-1.45461	-0.96576	1.07514349775805	4.839648	-9.176844	-4.400177
Trial1	2	1	blindfold	clockwise	practice	Guided	2	0.5	-0.25	6.327881	1.30237	-1.45467	-0.99255	1.0932419977482	4.855998	-9.7566	-4.761352
Trial1	2	1	blindfold	clockwise	practice	Guided	2	0.5	-0.25	6.34787	1.30238	-1.45483	-1.02099	1.11276197423072	4.449784	-9.697355	-4.288837
Trial1	2	1	blindfold	clockwise	practice	Guided	2	0.5	-0.25	6.367874	1.30229	-1.45482	-1.04917	1.1324053606454	4.446768	-9.358811	-3.845385
Trial1	2	1	blindfold	clockwise	practice	Guided	2	0.5	-0.25	6.387878	1.3022	-1.4547	-1.05803	1.13861199331082	4.345332	-9.316493	-4.300651
Trial1	2	1	blindfold	clockwise	practice	Guided	2	0.5	-0.25	6.407883	1.30235	-1.45475	-1.05676	1.13781694855754	6.347301	-11.85557	-10.68159
Trial1	2	1	blindfold	clockwise	practice	Guided	2	0.5	-0.25	6.427872	1.30245	-1.45535	-1.05618	1.13747619831022	4.354651	-12.36762	-9.534542
Trial1	2	1	blindfold	clockwise	practice	Guided	2	0.5	-0.25	6.447876	1.30241	-1.45549	-1.05548	1.1369520859235	4.05987	-10.37868	-7.635232
Trial1	2	1	blindfold	clockwise	practice	Guided	2	0.5	-0.25	6.46788	1.3024	-1.45545	-1.05499	1.13659779301268	4.818797	-10.4083	-6.500881
Trial1	2	1	blindfold	clockwise	practice	Guided	2	0.5	-0.25	6.487869	1.30241	-1.45544	-1.05468	1.13638545216234	4.812757	-11.25889	-6.497725
Trial1	2	1	blindfold	clockwise	practice	Guided	2	0.5	-0.25	6.507874	1.30237	-1.45542	-1.05456	1.13627216758257	3.383563	-9.739673	-6.365193
Trial1	2	1	blindfold	clockwise	practice	Guided	2	0.5	-0.25	6.527878	1.30232	-1.45534	-1.05446	1.1361660785055	2.515317	-9.409593	-6.539445
Trial1	2	1	blindfold	clockwise	practice	Guided	2	0.5	-0.25	6.547882	1.30222	-1.45524	-1.05439	1.1360457357064	1.437833	-9.693123	-6.858642
Trial1	2	1	blindfold	clockwise	practice	Guided	2	0.5	-0.25	6.567871	1.30209	-1.4552	-1.05432	1.13590443337418	0.508688	-10.08245	-7.211006
Trial1	2	1	blindfold	clockwise	practice	Guided	2	0.5	-0.25	6.587875	1.30188	-1.45519	-1.05425	1.13570665367886	-0.207693	-10.36598	-7.597185
Trial1	2	1	blindfold	clockwise	practice	Guided	2	0.5	-0.25	6.60788	1.30132	-1.45522	-1.05424	1.13530428652714	-1.367301	-10.80609	-8.219866
Trial1	2	1	blindfold	clockwise	practice	Guided	2	0.5	-0.25	6.627869	1.30105	-1.45525	-1.05425	1.1351208197039	-1.847587	-10.85687	-8.502301
Trial1	2	1	blindfold	clockwise	practice	Guided	2	0.5	-0.25	6.647873	1.30086	-1.45529	-1.05426	1.1349938272688	-2.196287	-11.00921	-8.67388
Trial1	2	1	blindfold	clockwise	practice	Guided	2	0.5	-0.25	6.667877	1.30066	-1.45534	-1.05428	1.13486696848456	-2.670805	-11.10655	-8.808661
Trial1	2	1	blindfold	clockwise	practice	Guided	2	0.5	-0.25	6.687881	1.30043	-1.4554	-1.05439	1.13478256838826	-3.254533	-11.18272	-9.075362
Trial1	2	1	blindfold	clockwise	practice	Guided	2	0.5	-0.25	6.70787	1.29966	-1.4555	-1.05443	1.13426799823391	-4.592566	-11.13617	-9.133301
Trial1	2	1	blindfold	clockwise	practice	Guided	2	0.5	-0.25	6.727875	1.29835	-1.45553	-1.05443	1.13334475015611	-5.282199	-11.11924	-8.87846
Trial1	2	1	blindfold	clockwise	practice	Guided	2	0.5	-0.25	6.747879	1.29564	-1.45557	-1.05442	1.13143030002079	-5.826242	-11.33083	-8.819823
Trial1	2	1	blindfold	clockwise	practice	Guided	2	0.5	-0.25	6.767883	1.29094	-1.45565	-1.05446	1.12815873296828	-6.164866	-11.44086	-8.957025
Trial1	2	1	blindfold	clockwise	practice	Guided	2	0.5	-0.25	6.787872	1.28432	-1.45572	-1.0546	1.12362769859225	-6.20498	-11.56358	-9.093088
Trial1	2	1	blindfold	clockwise	practice	Guided	2	0.5	-0.25	6.807877	1.2647	-1.45584	-1.05462	1.11003575649947	-6.342685	-11.69477	-9.230894
Trial1	2	1	blindfold	clockwise	practice	Guided	2	0.5	-0.25	6.827881	1.25202	-1.45586	-1.05464	1.10135348926391	-6.366513	-11.76247	-9.261919
Trial1	2	1	blindfold	clockwise	practice	Guided	2	0.5	-0.25	6.84787	1.23736	-1.45586	-1.05465	1.09140345559654	-6.317046	-11.69053	-9.231175
Trial1	2	1	blindfold	clockwise	practice	Guided	2	0.5	-0.25	6.867874	1.21965	-1.45583	-1.05463	1.07950250993298	-6.303881	-11.53396	-9.259354
Trial1	2	1	blindfold	clockwise	practice	Guided	2	0.5	-0.25	6.887878	1.20157	-1.45577	-1.05451	1.06744407277834	-6.266435	-11.37315	-9.128794
Trial1	2	1	blindfold	clockwise	practice	Guided	2	0.5	-0.25	6.907883	1.1583	-1.4557	-1.05439	1.03942387216231	-5.702758	-11.4197	-8.741503
Trial1	2	1	blindfold	clockwise	practice	Guided	2	0.5	-0.25	6.927872	1.1347	-1.45571	-1.05427	1.02454597050711	-5.442967	-11.35199	-8.52427
Trial1	2	1	blindfold	clockwise	practice	Guided	2	0.5	-0.25	6.947876	1.10915	-1.45569	-1.05417	1.00883747435724	-5.132881	-11.30544	-8.301703
Trial1	2	1	blindfold	clockwise	practice	Guided	2	0.5	-0.25	6.96788	1.08345	-1.45565	-1.0541	0.993474138333462	-4.806934	-11.17425	-8.114264
Trial1	2	1	blindfold	clockwise	practice	Guided	2	0.5	-0.25	6.987869	1.05712	-1.45558	-1.05397	0.978136178459592	-4.50449	-11.00075	-8.123785
Trial1	2	1	blindfold	clockwise	practice	Guided	2	0.5	-0.25	7.007874	1.00248	-1.45547	-1.0539	0.948019723491476	-4.421097	-10.93727	-7.80876
Trial1	2	1	blindfold	clockwise	practice	Guided	2	0.5	-0.25	7.027878	0.97501	-1.45547	-1.05384	0.933698745541017	-4.373958	-11.01344	-7.643792
Trial1	2	1	blindfold	clockwise	practice	Guided	2	0.5	-0.25	7.047882	0.94635	-1.45551	-1.05381	0.919423119811142	-4.385454	-11.08962	-7.636972
Trial1	2	1	blindfold	clockwise	practice	Guided	2	0.5	-0.25	7.067871	0.91821	-1.45553	-1.05378	0.906069558078656	-4.494821	-11.12347	-7.589304
Trial1	2	1	blindfold	clockwise	practice	Guided	2	0.5	-0.25	7.087875	0.88973	-1.45555	-1.05369	0.893200426078616	-4.462492	-11.02191	-7.462569
Trial1	2	1	blindfold	clockwise	practice	Guided	2	0.5	-0.25	7.10788	0.83	-1.45549	-1.05362	0.868737625837317	-4.355121	-11.00075	-7.205599
Trial1	2	1	blindfold	clockwise	practice	Guided	2	0.5	-0.25	7.127869	0.8014	-1.45548	-1.05353	0.858197173572329	-4.340079	-11.02191	-7.054744
Trial1	2	1	blindfold	clockwise	practice	Guided	2	0.5	-0.25	7.147873	0.77159	-1.45552	-1.05347	0.848130409149348	-4.327583	-11.15309	-6.912748
Trial1	2	1	blindfold	clockwise	practice	Guided	2	0.5	-0.25	7.167877	0.74061	-1.45558	-1.05344	0.838694799586105	-4.207878	-11.15309	-6.853636
Trial1	2	1	blindfold	clockwise	practice	Guided	2	0.5	-0.25	7.187881	0.71037	-1.45556	-1.05341	0.8304957870608	-4.103636	-10.8738	-6.873427
Trial1	2	1	blindfold	clockwise	practice	Guided	2	0.5	-0.25	7.20787	0.64891	-1.4554	-1.05339	0.817073886324016	-3.712648	-10.77646	-6.764037
Trial1	2	1	blindfold	clockwise	practice	Guided	2	0.5	-0.25	7.227875	0.61794	-1.45538	-1.0534	0.812010638993683	-3.53389	-10.75954	-6.849151
Trial1	2	1	blindfold	clockwise	practice	Guided	2	0.5	-0.25	7.247879	0.58734	-1.45538	-1.05338	0.808113679893494	-3.471135	-10.70452	-6.76296
Trial1	2	1	blindfold	clockwise	practice	Guided	2	0.5	-0.25	7.267883	0.55895	-1.45537	-1.05332	0.805480109275017	-3.387092	-10.59027	-6.643133
Trial1	2	1	blindfold	clockwise	practice	Guided	2	0.5	-0.25	7.287872	0.53013	-1.45531	-1.05327	0.803834860625093	-3.22643	-10.45908	-6.530683
Trial1	2	1	blindfold	clockwise	practice	Guided	2	0.5	-0.25	7.307877	0.47331	-1.45522	-1.05325	0.80369325325988	-3.050013	-10.4887	-6.541716
Trial1	2	1	blindfold	clockwise	practice	Guided	2	0.5	-0.25	7.327881	0.44635	-1.45524	-1.05318	0.804969813596945	-3.041362	-10.59873	-6.327946
Trial1	2	1	blindfold	clockwise	practice	Free	1	0.5	-0.25	0	0.42853	-1.45193	-1.0513	0.804481030270757	-4.491591	-4.166393	-2.780683
Trial1	2	1	blindfold	clockwise	practice	Free	1	0.5	-0.25	0.0168457	0.42526	-1.45202	-1.05128	0.804758187047551	-4.781934	-4.276419	-2.549275
Trial1	2	1	blindfold	clockwise	practice	Free	1	0.5	-0.25	0.03686523	0.42526	-1.45202	-1.05472	0.808183286186215	-5.155187	-4.339896	-2.549275
Trial1	2	1	blindfold	clockwise	practice	Free	1	0.5	-0.25	0.05685425	0.4141	-1.4522	-1.05866	0.813209601640845	-4.692406	-4.339896	-1.923179
Trial1	2	1	blindfold	clockwise	practice	Free	1	0.5	-0.25	0.07687378	0.4037	-1.45217	-1.06393	0.819607096372234	-3.660383	-4.077525	-1.940918
Trial1	2	1	blindfold	clockwise	practice	Free	1	0.5	-0.25	0.09686279	0.39107	-1.45207	-1.07081	0.828006604031966	-2.930424	-3.954803	-2.105554
Trial1	2	1	blindfold	clockwise	practice	Free	1	0.5	-0.25	0.1168518	0.37634	-1.452	-1.07888	0.838053560753168	-2.650494	-4.04367	-2.11386
Trial1	2	1	blindfold	clockwise	practice	Free	1	0.5	-0.25	0.1368713	0.36118	-1.45201	-1.09857	0.859849996748155	-2.340138	-3.997121	-1.88853
Trial1	2	1	blindfold	clockwise	practice	Free	1	0.5	-0.25	0.1568604	0.32615	-1.45197	-1.10935	0.876758910200285	-1.454945	-3.722054	-1.328496
Trial1	2	1	blindfold	clockwise	practice	Free	1	0.5	-0.25	0.1768494	0.30857	-1.45187	-1.10935	0.880413431285052	-1.23184	-3.468146	-1.16723
Trial1	2	1	blindfold	clockwise	practice	Free	1	0.5	-0.25	0.1968689	0.29088	-1.4518	-1.13201	0.906461685272991	-1.053776	-3.650113	-0.377648
Trial1	2	1	blindfold	clockwise	practice	Free	1	0.5	-0.25	0.2168579	0.27271	-1.45179	-1.14223	0.920725355081306	-0.867676	-3.438523	-0.300473
Trial1	2	1	blindfold	clockwise	practice	Free	1	0.5	-0.25	0.2368469	0.25582	-1.45177	-1.16277	0.944866658494193	-0.748199	-3.5951	-0.323692
Trial1	2	1	blindfold	clockwise	practice	Free	1	0.5	-0.25	0.2568665	0.22089	-1.45184	-1.17244	0.963741569711774	-0.631343	-3.768603	-0.316379
Trial1	2	1	blindfold	clockwise	practice	Free	1	0.5	-0.25	0.2768555	0.205	-1.45187	-1.18195	0.977525316621676	-0.291964	-3.781299	-0.208428
Trial1	2	1	blindfold	clockwise	practice	Free	1	0.5	-0.25	0.2968445	0.18882	-1.4519	-1.19047	0.990614341383499	-0.051409	-4.026743	0.145909
Trial1	2	1	blindfold	clockwise	practice	Free	1	0.5	-0.25	0.316864	0.1737	-1.45199	-1.19806	1.0026412709235	0.143573	-4.22987	0.33598
Trial1	2	1	blindfold	clockwise	practice	Free	1	0.5	-0.25	0.336853	0.16036	-1.4521	-1.21039	1.01867779529215	0.42615	-4.335665	0.375058
Trial1	2	1	blindfold	clockwise	practice	Free	1	0.5	-0.25	0.3568726	0.13855	-1.4523	-1.21532	1.03077096820524	0.484533	-4.860408	0.282
Trial1	2	1	blindfold	clockwise	practice	Free	1	0.5	-0.25	0.3768616	0.12983	-1.45242	-1.21919	1.03747534227187	0.073608	-4.949276	0.316656
Trial1	2	1	blindfold	clockwise	practice	Free	1	0.5	-0.25	0.3968506	0.12265	-1.45247	-1.22211	1.0427803895045	-0.346852	-4.949276	0.423908
Trial1	2	1	blindfold	clockwise	practice	Free	1	0.5	-0.25	0.4168701	0.11631	-1.45249	-1.22422	1.04705429523363	-0.795646	-5.063534	0.459419
Trial1	2	1	blindfold	clockwise	practice	Free	1	0.5	-0.25	0.4368591	0.11025	-1.45252	-1.2266	1.05150022307886	-1.258307	-5.156634	0.288023
Trial1	2	1	blindfold	clockwise	practice	Free	1	0.5	-0.25	0.4568481	0.09846	-1.45264	-1.22725	1.05652822582196	-1.856751	-5.342833	0.134022
Trial1	2	1	blindfold	clockwise	practice	Free	1	0.5	-0.25	0.4768677	0.092237	-1.45267	-1.2277	1.05932428839386	-2.127392	-5.308979	0.12808
Trial1	2	1	blindfold	clockwise	practice	Free	1	0.5	-0.25	0.4968567	0.08545399	-1.45265	-1.2281	1.0623219321666	-2.303046	-5.249733	-0.045246
Trial1	2	1	blindfold	clockwise	practice	Free	1	0.5	-0.25	0.5168457	0.07773	-1.45263	-1.22859	1.0658097220802	-2.280572	-5.292051	-0.177863
Trial1	2	1	blindfold	clockwise	practice	Free	1	0.5	-0.25	0.5368652	0.069545	-1.45265	-1.22923	1.06966489606136	-2.135972	-5.317442	-0.279559
Trial1	2	1	blindfold	clockwise	practice	Free	1	0.5	-0.25	0.5568542	0.060529	-1.45266	-1.23084	1.07479384125693	-2.013715	-5.296283	-0.263063
Trial1	2	1	blindfold	clockwise	practice	Free	1	0.5	-0.25	0.5768738	0.041606	-1.45261	-1.23169	1.08343905219166	-2.06582	-5.169329	-0.130753
Trial1	2	1	blindfold	clockwise	practice	Free	1	0.5	-0.25	0.5968628	0.031398	-1.45259	-1.23251	1.08853740331807	-2.138165	-5.122779	-0.064379
Trial1	2	1	blindfold	clockwise	practice	Free	1	0.5	-0.25	0.6168518	0.020623	-1.45257	-1.23327	1.09390232527949	-2.163818	-5.055071	0.014963
Trial1	2	1	blindfold	clockwise	practice	Free	1	0.5	-0.25	0.6368713	0.007805699	-1.45253	-1.23376	1.10001771151005	-2.210298	-4.957739	0.137541
Trial1	2	1	blindfold	clockwise	practice	Free	1	0.5	-0.25	0.6568604	-0.0035807	-1.45249	-1.23403	1.10539973711794	-2.226866	-4.93658	0.217223
Trial1	2	1	blindfold	clockwise	practice	Free	1	0.5	-0.25	0.6768494	-0.030147	-1.45249	-1.23368	1.11744449731879	-1.954206	-5.127011	0.401893
Trial1	2	1	blindfold	clockwise	practice	Free	1	0.5	-0.25	0.6968689	-0.043517	-1.45253	-1.23296	1.12321906318367	-1.716215	-5.110084	0.437605
Trial1	2	1	blindfold	clockwise	practice	Free	1	0.5	-0.25	0.7168579	-0.057929	-1.45255	-1.23201	1.12943721589689	-1.665314	-5.021216	0.347561
Trial1	2	1	blindfold	clockwise	practice	Free	1	0.5	-0.25	0.7368469	-0.072028	-1.45251	-1.22963	1.13441216163317	-1.614164	-4.911189	0.333009
Trial1	2	1	blindfold	clockwise	practice	Free	1	0.5	-0.25	0.7568665	-0.1005	-1.45244	-1.22828	1.14788148394172	-1.74563	-4.995825	0.235526
Trial1	2	1	blindfold	clockwise	practice	Free	1	0.5	-0.25	0.7768555	-0.11546	-1.45247	-1.22678	1.15450857923488	-1.989061	-4.919653	0.328026
Trial1	2	1	blindfold	clockwise	practice	Free	1	0.5	-0.25	0.7968445	-0.13036	-1.45246	-1.2249	1.16094088744066	-2.175441	-4.813858	0.505113
Trial1	2	1	blindfold	clockwise	practice	Free	1	0.5	-0.25	0.816864	-0.14636	-1.45242	-1.2226	1.16778935193663	-2.374251	-4.708063	0.658194
Trial1	2	1	blindfold	clockwise	practice	Free	1	0.5	-0.25	0.836853	-0.16275	-1.45236	-1.21688	1.17221774198616	-2.520708	-4.720758	0.667573
Trial1	2	1	blindfold	clockwise	practice	Free	1	0.5	-0.25	0.8568726	-0.19829	-1.45233	-1.21342	1.18986851021032	-2.605825	-4.636122	0.691591
Trial1	2	1	blindfold	clockwise	practice	Free	1	0.5	-0.25	0.8768616	-0.21806	-1.45231	-1.20961	1.19852471400144	-2.494866	-4.644586	0.665721
Trial1	2	1	blindfold	clockwise	practice	Free	1	0.5	-0.25	0.8968506	-0.23811	-1.45232	-1.20541	1.20731712231888	-2.43886	-4.775772	0.764368
Trial1	2	1	blindfold	clockwise	practice	Free	1	0.5	-0.25	0.9168701	-0.2589	-1.45238	-1.20073	1.21647715080943	-2.394156	-4.89003	0.663898
Trial1	2	1	blindfold	clockwise	practice	Free	1	0.5	-0.25	0.9368591	-0.28104	-1.45245	-1.19035	1.22240807617565	-2.32847	-5.008521	0.7748
Trial1	2	1	blindfold	clockwise	practice	Free	1	0.5	-0.25	0.9568481	-0.32697	-1.45262	-1.18493	1.24818804386702	-2.691316	-5.465555	0.536601
Trial1	2	1	blindfold	clockwise	practice	Free	1	0.5	-0.25	0.9768677	-0.35093	-1.45272	-1.17965	1.26028998688149	-2.988226	-5.622132	0.256061
Trial1	2	1	blindfold	clockwise	practice	Free	1	0.5	-0.25	0.9968567	-0.37589	-1.45282	-1.17476	1.27372065105856	-2.926036	-5.808331	-0.083984
Trial1	2	1	blindfold	clockwise	practice	Free	1	0.5	-0.25	1.016846	-0.40174	-1.45291	-1.17016	1.28834373556097	-2.852018	-6.028385	-0.107101
Trial1	2	1	blindfold	clockwise	practice	Free	1	0.5	-0.25	1.036865	-0.42918	-1.45299	-1.16616	1.30488489455534	-2.623054	-6.074934	-0.292375
Trial1	2	1	blindfold	clockwise	practice	Free	1	0.5	-0.25	1.056854	-0.45716	-1.45305	-1.16079	1.32124699478715	-2.160276	-6.311915	-0.575852
Trial1	2	1	blindfold	clockwise	practice	Free	1	0.5	-0.25	1.076874	-0.51114	-1.45323	-1.15971	1.36013831453119	-1.120549	-6.540432	-1.129234
Trial1	2	1	blindfold	clockwise	practice	Free	1	0.5	-0.25	1.096863	-0.53702	-1.45328	-1.16005	1.37971069542009	-0.822391	-6.637764	-1.543006
Trial1	2	1	blindfold	clockwise	practice	Free	1	0.5	-0.25	1.116852	-0.56164	-1.45334	-1.16174	1.39941032903549	-0.57819	-6.955149	-1.590654
Trial1	2	1	blindfold	clockwise	practice	Free	1	0.5	-0.25	1.136871	-0.58546	-1.45346	-1.16908	1.42229796756176	-0.334845	-7.14558	-1.582693
Trial1	2	1	blindfold	clockwise	practice	Free	1	0.5	-0.25	1.15686	-0.62761	-1.45361	-1.17428	1.45801157761514	-0.059337	-7.348706	-1.837428
Trial1	2	1	blindfold	clockwise	practice	Free	1	0.5	-0.25	1.176849	-0.64421	-1.45365	-1.18068	1.47491756073422	0.010323	-7.31062	-1.874871
Trial1	2	1	blindfold	clockwise	practice	Free	1	0.5	-0.25	1.196869	-0.66052	-1.45365	-1.18812	1.49227199945389	0.195035	-7.196361	-1.763906
Trial1	2	1	blindfold	clockwise	practice	Free	1	0.5	-0.25	1.216858	-0.67445	-1.4536	-1.1959	1.50799855333346	0.391719	-7.086335	-1.686344
Trial1	2	1	blindfold	clockwise	practice	Free	1	0.5	-0.25	1.236847	-0.68678	-1.45356	-1.21251	1.52802885820997	0.548402	-7.014394	-1.616274
Trial1	2	1	blindfold	clockwise	practice	Free	1	0.5	-0.25	1.256866	-0.70455	-1.45356	-1.22063	1.54695296081627	0.944864	-7.221752	-1.450611
Trial1	2	1	blindfold	clockwise	practice	Free	1	0.5	-0.25	1.276855	-0.7105399	-1.45361	-1.22838	1.55648138270158	0.979784	-7.209057	-1.303284
Trial1	2	1	blindfold	clockwise	practice	Free	1	0.5	-0.25	1.296844	-0.7145	-1.45363	-1.23564	1.5641279824499	0.911011	-7.225984	-1.050098
Trial1	2	1	blindfold	clockwise	practice	Free	1	0.5	-0.25	1.316864	-0.71694	-1.4536	-1.24169	1.56983827469697	0.786873	-7.065176	-0.757628
Trial1	2	1	blindfold	clockwise	practice	Free	1	0.5	-0.25	1.336853	-0.71822	-1.45353	-1.2489	1.57539234507602	0.794445	-6.93399	-0.251862
Trial1	2	1	blindfold	clockwise	practice	Free	1	0.5	-0.25	1.356873	-0.71819	-1.45339	-1.2492	1.57555943208418	0.700759	-6.650459	1.207601
Trial1	2	1	blindfold	clockwise	practice	Free	1	0.5	-0.25	1.376862	-0.71785	-1.45334	-1.2485	1.57485266718101	0.79518	-6.6293	2.13958
Trial1	2	1	blindfold	clockwise	practice	Free	1	0.5	-0.25	1.396851	-0.71759	-1.4533	-1.24659	1.57344113658179	0.847467	-6.29922	2.864347
Trial1	2	1	blindfold	clockwise	practice	Free	1	0.5	-0.25	1.41687	-0.71705	-1.45315	-1.24329	1.57093459953196	0.709637	-5.791404	3.084916
Trial1	2	1	blindfold	clockwise	practice	Free	1	0.5	-0.25	1.436859	-0.71617	-1.45292	-1.23178	1.56299754868486	0.637756	-5.605205	3.029723
Trial1	2	1	blindfold	clockwise	practice	Free	1	0.5	-0.25	1.456848	-0.71373	-1.45283	-1.22226	1.55513020769318	0.464189	-5.575582	4.037669
Trial1	2	1	blindfold	clockwise	practice	Free	1	0.5	-0.25	1.476868	-0.71211	-1.45277	-1.2112	1.54697000394446	0.537212	-5.215879	4.157775
Trial1	2	1	blindfold	clockwise	practice	Free	1	0.5	-0.25	1.496857	-0.71034	-1.45266	-1.19699	1.53678660077715	0.780846	-5.308979	4.240425
Trial1	2	1	blindfold	clockwise	practice	Free	1	0.5	-0.25	1.516846	-0.70795	-1.45262	-1.1811	1.5251525900935	0.952785	-5.275124	3.789886
Trial1	2	1	blindfold	clockwise	practice	Free	1	0.5	-0.25	1.536865	-0.70499	-1.45261	-1.16291	1.51175580394402	1.061357	-5.279356	3.562552
Trial1	2	1	blindfold	clockwise	practice	Free	1	0.5	-0.25	1.556854	-0.70123	-1.45264	-1.1233	1.4851284269895	1.027719	-5.300515	3.404497
Trial1	2	1	blindfold	clockwise	practice	Free	1	0.5	-0.25	1.576874	-0.69199	-1.45264	-1.10212	1.46524692980675	1.142444	-5.402078	2.598947
Trial1	2	1	blindfold	clockwise	practice	Free	1	0.5	-0.25	1.596863	-0.68641	-1.4527	-1.07959	1.44768381075801	1.15575	-5.533264	2.576932
Trial1	2	1	blindfold	clockwise	practice	Free	1	0.5	-0.25	1.616852	-0.68004	-1.45275	-1.05643	1.42927384436257	1.098332	-5.609436	2.438449
Trial1	2	1	blindfold	clockwise	practice	Free	1	0.5	-0.25	1.636871	-0.67335	-1.45281	-1.01204	1.39909088265599	0.79846	-5.689841	2.031451
Trial1	2	1	blindfold	clockwise	practice	Free	1	0.5	-0.25	1.65686	-0.6594599	-1.45296	-0.98974	1.37534089320044	0.387484	-6.303452	1.074319
Trial1	2	1	blindfold	clockwise	practice	Free	1	0.5	-0.25	1.676849	-0.65246	-1.45319	-0.96907	1.35839081542947	0.238071	-6.904367	0.892874
Trial1	2	1	blindfold	clockwise	practice	Free	1	0.5	-0.25	1.696869	-0.64604	-1.45346	-0.9487	1.34223295344797	0.086204	-7.450269	1.234179
Trial1	2	1	blindfold	clockwise	practice	Free	1	0.5	-0.25	1.716858	-0.63999	-1.45372	-0.9303	1.32754857647039	-0.264239	-7.560296	0.616068
Trial1	2	1	blindfold	clockwise	practice	Free	1	0.5	-0.25	1.736847	-0.6349	-1.45384	-0.89695	1.30634696649479	-0.284331	-7.94539	0.586026
Trial1	2	1	blindfold	clockwise	practice	Free	1	0.5	-0.25	1.756866	-0.62698	-1.45388	-0.88299	1.29257892560649	-0.314452	-7.594151	0.955935
Trial1	2	1	blindfold	clockwise	practice	Free	1	0.5	-0.25	1.776855	-0.6244	-1.45381	-0.86932	1.28367936413569	-0.245308	-7.484124	1.318364
Trial1	2	1	blindfold	clockwise	practice	Free	1	0.5	-0.25	1.796844	-0.62216	-1.45372	-0.85629	1.27547266310202	-0.198574	-7.183666	1.34479
Trial1	2	1	blindfold	clockwise	practice	Free	1	0.5	-0.25	1.816864	-0.62047	-1.45363	-0.8437001	1.26804287923158	-0.178919	-7.289461	1.232532
Trial1	2	1	blindfold	clockwise	practice	Free	1	0.5	-0.25	1.836853	-0.61913	-1.45364	-0.8226	1.25710888923402	-0.209626	-7.458733	0.797654
Trial1	2	1	blindfold	clockwise	practice	Free	1	0.5	-0.25	1.856873	-0.61749	-1.45376	-0.8135599	1.25155251679648	-0.074216	-7.581455	0.794277
Trial1	2	1	blindfold	clockwise	practice	Free	1	0.5	-0.25	1.876862	-0.61703	-1.45379	-0.80602	1.24776370906353	-0.076046	-7.661859	0.819566
Trial1	2	1	blindfold	clockwise	practice	Free	1	0.5	-0.25	1.896851	-0.61672	-1.4538	-0.79967	1.24466885543227	-0.0057387	-7.517978	0.558303
Trial1	2	1	blindfold	clockwise	practice	Free	1	0.5	-0.25	1.91687	-0.61649	-1.45379	-0.79515	1.24247273705726	0.005109	-7.699946	0.302297
Trial1	2	1	blindfold	clockwise	practice	Free	1	0.5	-0.25	1.936859	-0.61632	-1.45386	-0.79176	1.24083612977483	0.056743	-8.030026	0.590731
Trial1	2	1	blindfold	clockwise	practice	Free	1	0.5	-0.25	1.956848	-0.61618	-1.45395	-0.78803	1.23908599774294	-0.081633	-7.848059	0.868846
Trial1	2	1	blindfold	clockwise	practice	Free	1	0.5	-0.25	1.976868	-0.61624	-1.45393	-0.78718	1.238771226592	-0.209099	-7.932695	1.311701
Trial1	2	1	blindfold	clockwise	practice	Free	1	0.5	-0.25	1.996857	-0.61633	-1.45394	-0.78691	1.23873521899412	-0.204784	-7.975013	1.358057
Trial1	2	1	blindfold	clockwise	practice	Free	1	0.5	-0.25	2.016846	-0.61637	-1.45397	-0.7868299	1.23873656889906	-0.261788	-7.94539	1.477958
Trial1	2	1	blindfold	clockwise	practice	Free	1	0.5	-0.25	2.036865	-0.61639	-1.45397	-0.7867	1.23869831294769	-0.329842	-7.886145	1.33541
Trial1	2	1	blindfold	clockwise	practice	Free	1	0.5	-0.25	2.056854	-0.61642	-1.454	-0.7866501	1.23870369348233	-0.238753	-8.114662	0.978712
Trial1	2	1	blindfold	clockwise	practice	Free	1	0.5	-0.25	2.076874	-0.61643	-1.45404	-0.78662	1.23869970422238	-0.179249	-8.135821	0.847684
Trial1	2	1	blindfold	clockwise	practice	Free	1	0.5	-0.25	2.096863	-0.61644	-1.45407	-0.7866	1.23870005356983	-0.161492	-8.182371	0.517045
Trial1	2	1	blindfold	clockwise	practice	Free	1	0.5	-0.25	2.116852	-0.61645	-1.45409	-0.78659	1.23870474103531	-0.077487	-8.178139	0.177909
Trial1	2	1	blindfold	clockwise	practice	Free	1	0.5	-0.25	2.136871	-0.61645	-1.45409	-0.7866	1.23870907881446	-0.012285	-8.148516	-0.087212
Trial1	2	1	blindfold	clockwise	practice	Free	1	0.5	-0.25	2.15686	-0.61645	-1.45409	-0.7866501	1.23873076869655	0.066671	-8.148516	-0.312034
Trial1	2	1	blindfold	clockwise	practice	Free	1	0.5	-0.25	2.176849	-0.61643	-1.45412	-0.78669	1.23873002023225	0.317958	-8.300861	-0.66086
Trial1	2	1	blindfold	clockwise	practice	Free	1	0.5	-0.25	2.196869	-0.61641	-1.45414	-0.78673	1.23872935292383	0.392577	-8.309325	-0.773857
Trial1	2	1	blindfold	clockwise	practice	Free	1	0.5	-0.25	2.216858	-0.61639	-1.45415	-0.78679	1.23873731187716	0.466496	-8.347411	-0.848548
Trial1	2	1	blindfold	clockwise	practice	Free	1	0.5	-0.25	2.236847	-0.61636	-1.45416	-0.78691	1.23876229133666	0.629352	-8.381265	-0.973798
Trial1	2	1	blindfold	clockwise	practice	Free	1	0.5	-0.25	2.256866	-0.61627	-1.45422	-0.78699	1.23871585590047	0.938639	-8.550537	-1.367193
Trial1	2	1	blindfold	clockwise	practice	Free	1	0.5	-0.25	2.276855	-0.61622	-1.45425	-0.78709	1.23871415365226	1.103081	-8.491292	-1.654111
Trial1	2	1	blindfold	clockwise	practice	Free	1	0.5	-0.25	2.296844	-0.61615	-1.45423	-0.78738	1.23877686191318	1.377886	-8.288166	-1.922223
Trial1	2	1	blindfold	clockwise	practice	Free	1	0.5	-0.25	2.316864	-0.61593	-1.45417	-0.78829	1.23897372728424	1.688049	-8.258543	-2.327403
Trial1	2	1	blindfold	clockwise	practice	Free	1	0.5	-0.25	2.336853	-0.61526	-1.45414	-0.79343	1.24061315962968	2.059973	-8.372802	-2.870586
Trial1	2	1	blindfold	clockwise	practice	Free	1	0.5	-0.25	2.356873	-0.61152	-1.45413	-0.79835	1.23942098988525	2.558523	-7.839595	-3.401863
Trial1	2	1	blindfold	clockwise	practice	Free	1	0.5	-0.25	2.376862	-0.60793	-1.45398	-0.80479	1.23907258115297	2.36089	-7.712641	-3.460914
Trial1	2	1	blindfold	clockwise	practice	Free	1	0.5	-0.25	2.396851	-0.60339	-1.45389	-0.81344	1.23892457642064	2.16287	-7.848059	-3.901936
Trial1	2	1	blindfold	clockwise	practice	Free	1	0.5	-0.25	2.41687	-0.59777	-1.45392	-0.82392	1.23874254754126	2.003525	-8.025794	-4.216768
Trial1	2	1	blindfold	clockwise	practice	Free	1	0.5	-0.25	2.436859	-0.59174	-1.45397	-0.83636	1.23923939480831	1.764172	-7.877681	-4.138386
Trial1	2	1	blindfold	clockwise	practice	Free	1	0.5	-0.25	2.456848	-0.58473	-1.45395	-0.86667	1.24776640883599	1.518509	-7.754959	-3.817526
Trial1	2	1	blindfold	clockwise	practice	Free	1	0.5	-0.25	2.476868	-0.56968	-1.45384	-0.88367	1.24328310692004	1.320285	-7.674555	-3.473956
Trial1	2	1	blindfold	clockwise	practice	Free	1	0.5	-0.25	2.496857	-0.5618	-1.45384	-0.90161	1.24579888445308	1.179302	-7.670323	-3.120756
Trial1	2	1	blindfold	clockwise	practice	Free	1	0.5	-0.25	2.516846	-0.55367	-1.45383	-0.92078	1.24906615456058	1.133647	-7.547601	-2.733036
Trial1	2	1	blindfold	clockwise	practice	Free	1	0.5	-0.25	2.536865	-0.54516	-1.45376	-0.95929	1.26311190123256	0.986896	-7.471428	-2.757951
Trial1	2	1	blindfold	clockwise	practice	Free	1	0.5	-0.25	2.556854	-0.5287	-1.45377	-0.97877	1.26068608956496	0.725452	-7.407951	-1.699658
Trial1	2	1	blindfold	clockwise	practice	Free	1	0.5	-0.25	2.576874	-0.52043	-1.45372	-0.99687	1.26455216550316	0.631599	-7.141348	-1.101776
Trial1	2	1	blindfold	clockwise	practice	Free	1	0.5	-0.25	2.596863	-0.5126	-1.45362	-1.01394	1.26844907562434	0.623265	-7.115957	-0.765092
Trial1	2	1	blindfold	clockwise	practice	Free	1	0.5	-0.25	2.616852	-0.50501	-1.45356	-1.03052	1.27250010977518	0.558214	-7.010162	-0.857237
Trial1	2	1	blindfold	clockwise	practice	Free	1	0.5	-0.25	2.636871	-0.49743	-1.45352	-1.04566	1.27590809390168	0.590921	-7.09903	-0.888494
Trial1	2	1	blindfold	clockwise	practice	Free	1	0.5	-0.25	2.65686	-0.49033	-1.45354	-1.07266	1.28744823396392	0.647303	-7.209057	-0.637104
Trial1	2	1	blindfold	clockwise	practice	Free	1	0.5	-0.25	2.676849	-0.47665	-1.45351	-1.08363	1.28404997580224	0.689009	-6.972076	0.09852
Trial1	2	1	blindfold	clockwise	practice	Free	1	0.5	-0.25	2.696869	-0.4703	-1.45348	-1.09292	1.28530008343558	0.742625	-7.022858	0.143393
Trial1	2	1	blindfold	clockwise	practice	Free	1	0.5	-0.25	2.716858	-0.46421	-1.45349	-1.1008	1.28590877373354	0.751754	-7.039785	0.15614
Trial1	2	1	blindfold	clockwise	practice	Free	1	0.5	-0.25	2.736847	-0.45831	-1.45352	-1.10705	1.28564879413255	0.706244	-7.060944	0.17654
Trial1	2	1	blindfold	clockwise	practice	Free	1	0.5	-0.25	2.756866	-0.45307	-1.4535	-1.11519	1.28720479437909	0.687852	-6.938222	0.089125
Trial1	2	1	blindfold	clockwise	practice	Free	1	0.5	-0.25	2.776855	-0.4442	-1.45343	-1.11751	1.28221963401575	0.776133	-6.870513	0.147976
Trial1	2	1	blindfold	clockwise	practice	Free	1	0.5	-0.25	2.796844	-0.44076	-1.45344	-1.11888	1.28061776696402	0.826755	-6.917063	0.145117
Trial1	2	1	blindfold	clockwise	practice	Free	1	0.5	-0.25	2.816864	-0.438	-1.45346	-1.11954	1.27904017059449	0.916279	-6.976308	0.084737
Trial1	2	1	blindfold	clockwise	practice	Free	1	0.5	-0.25	2.836853	-0.43584	-1.45349	-1.11992	1.27771567987596	1.044227	-7.048248	-0.041575
Trial1	2	1	blindfold	clockwise	practice	Free	1	0.5	-0.25	2.856873	-0.43379	-1.45352	-1.11995	1.27623536591986	1.17619	-7.014394	-0.172357
Trial1	2	1	blindfold	clockwise	practice	Free	1	0.5	-0.25	2.876862	-0.43361	-1.45353	-1.11996	1.27611057361906	1.182965	-7.187898	-0.236454
Trial1	2	1	blindfold	clockwise	practice	Free	1	0.5	-0.25	2.896851	-0.43354	-1.45356	-1.11998	1.27607293039318	1.234034	-7.170971	-0.314215
Trial1	2	1	blindfold	clockwise	practice	Free	1	0.5	-0.25	2.91687	-0.43347	-1.45357	-1.12001	1.27604219875778	1.216233	-7.035553	-0.420519
Trial1	2	1	blindfold	clockwise	practice	Free	1	0.5	-0.25	2.936859	-0.43341	-1.45354	-1.12003	1.27601186514817	1.179882	-7.00593	-0.460607
Trial1	2	1	blindfold	clockwise	practice	Free	1	0.5	-0.25	2.956848	-0.43334	-1.45353	-1.12011	1.27601530273953	1.193057	-7.19213	-0.61091
Trial1	2	1	blindfold	clockwise	practice	Free	1	0.5	-0.25	2.976868	-0.43321	-1.45364	-1.12015	1.27594743128897	1.281494	-7.35717	-0.742237
Trial1	2	1	blindfold	clockwise	practice	Free	1	0.5	-0.25	2.996857	-0.43314	-1.45367	-1.1202	1.27593037742409	1.34754	-7.348706	-0.771685
Trial1	2	1	blindfold	clockwise	practice	Free	1	0.5	-0.25	3.016846	-0.43306	-1.45368	-1.12024	1.27589911686713	1.400913	-7.412183	-0.801389
Trial1	2	1	blindfold	clockwise	practice	Free	1	0.5	-0.25	3.036865	-0.43299	-1.45371	-1.12034	1.27591616686242	1.383383	-7.534905	-0.896723
Trial1	2	1	blindfold	clockwise	practice	Free	1	0.5	-0.25	3.056854	-0.43283	-1.4538	-1.12039	1.27583324328323	1.345784	-7.623773	-0.941079
Trial1	2	1	blindfold	clockwise	practice	Free	1	0.5	-0.25	3.076874	-0.43276	-1.45381	-1.12045	1.27582305005836	1.337857	-7.594151	-0.94606
Trial1	2	1	blindfold	clockwise	practice	Free	1	0.5	-0.25	3.096863	-0.43268	-1.4538	-1.1205	1.27579862915515	1.34504	-7.560296	-0.953717
Trial1	2	1	blindfold	clockwise	practice	Free	1	0.5	-0.25	3.116852	-0.43261	-1.45378	-1.12055	1.27578161611963	1.37884	-7.539137	-0.955754
Trial1	2	1	blindfold	clockwise	practice	Free	1	0.5	-0.25	3.136871	-0.43253	-1.45377	-1.12066	1.27579825277137	1.453865	-7.496819	-0.977235
Trial1	2	1	blindfold	clockwise	practice	Free	1	0.5	-0.25	3.15686	-0.43237	-1.45378	-1.12072	1.27572222631428	1.551559	-7.657628	-1.114541
Trial1	2	1	blindfold	clockwise	practice	Free	1	0.5	-0.25	3.176849	-0.43228	-1.45381	-1.12081	1.27571788321153	1.635412	-7.729568	-1.200158
Trial1	2	1	blindfold	clockwise	practice	Free	1	0.5	-0.25	3.196869	-0.43215	-1.45386	-1.12099	1.27574577419913	1.723125	-7.809972	-1.222384
Trial1	2	1	blindfold	clockwise	practice	Free	1	0.5	-0.25	3.216858	-0.4319	-1.4539	-1.12129	1.27576792918999	1.805504	-7.886145	-1.333265
Trial1	2	1	blindfold	clockwise	practice	Free	1	0.5	-0.25	3.236847	-0.43147	-1.45395	-1.12224	1.27610301272619	1.795892	-7.987708	-1.353722
Trial1	2	1	blindfold	clockwise	practice	Free	1	0.5	-0.25	3.256866	-0.43017	-1.45399	-1.12292	1.27561969958003	1.810134	-8.004635	-1.332969
Trial1	2	1	blindfold	clockwise	practice	Free	1	0.5	-0.25	3.276855	-0.42927	-1.454	-1.12365	1.27546343540299	1.786934	-7.983476	-1.373175
Trial1	2	1	blindfold	clockwise	practice	Free	1	0.5	-0.25	3.296844	-0.42826	-1.45401	-1.12451	1.27531739271548	1.833443	-8.059649	-1.304097
Trial1	2	1	blindfold	clockwise	practice	Free	1	0.5	-0.25	3.316864	-0.42711	-1.45403	-1.12544	1.27511888803118	1.838415	-8.059649	-1.312471
Trial1	2	1	blindfold	clockwise	practice	Free	1	0.5	-0.25	3.336853	-0.42576	-1.45403	-1.12648	1.27485243872609	1.878718	-8.093503	-1.263636
Trial1	2	1	blindfold	clockwise	practice	Free	1	0.5	-0.25	3.356873	-0.4243	-1.45403	-1.12874	1.27534880607797	1.874053	-8.106198	-1.275598
Trial1	2	1	blindfold	clockwise	practice	Free	1	0.5	-0.25	3.376862	-0.42093	-1.45406	-1.12998	1.27376483724736	1.906009	-8.15698	-1.246811
Trial1	2	1	blindfold	clockwise	practice	Free	1	0.5	-0.25	3.396851	-0.41907	-1.45408	-1.13134	1.27336166024997	1.872818	-8.123126	-1.240062
Trial1	2	1	blindfold	clockwise	practice	Free	1	0.5	-0.25	3.41687	-0.41707	-1.45407	-1.13271	1.27286855207989	1.870445	-8.173907	-1.210933
Trial1	2	1	blindfold	clockwise	practice	Free	1	0.5	-0.25	3.436859	-0.4149	-1.45407	-1.13416	1.27231324697635	1.868808	-8.097735	-1.175029
Trial1	2	1	blindfold	clockwise	practice	Free	1	0.5	-0.25	3.456848	-0.41264	-1.45405	-1.13691	1.27260404664174	1.873352	-8.068112	-1.102542
Trial1	2	1	blindfold	clockwise	practice	Free	1	0.5	-0.25	3.476868	-0.40808	-1.45402	-1.13825	1.27027449946598	1.867403	-8.059649	-0.99496
Trial1	2	1	blindfold	clockwise	practice	Free	1	0.5	-0.25	3.496857	-0.40571	-1.45403	-1.13957	1.26950596938126	1.869178	-8.042721	-0.968962
Trial1	2	1	blindfold	clockwise	practice	Free	1	0.5	-0.25	3.516846	-0.40331	-1.45402	-1.14088	1.26871435395554	1.81507	-8.042721	-0.956766
Trial1	2	1	blindfold	clockwise	practice	Free	1	0.5	-0.25	3.536865	-0.40085	-1.45402	-1.14327	1.2686457503456	1.820812	-8.034258	-0.93523
Trial1	2	1	blindfold	clockwise	practice	Free	1	0.5	-0.25	3.556854	-0.39616	-1.45402	-1.14442	1.26613188227024	1.816221	-8.021562	-0.874437
Trial1	2	1	blindfold	clockwise	practice	Free	1	0.5	-0.25	3.576874	-0.3938	-1.45402	-1.14552	1.26524086356894	1.83035	-8.021562	-0.853388
Trial1	2	1	blindfold	clockwise	practice	Free	1	0.5	-0.25	3.596863	-0.39155	-1.45402	-1.14653	1.26436842298967	1.819334	-8.03849	-0.839203
Trial1	2	1	blindfold	clockwise	practice	Free	1	0.5	-0.25	3.616852	-0.3893	-1.45402	-1.14746	1.26344326843479	1.831009	-8.059649	-0.771711
Trial1	2	1	blindfold	clockwise	practice	Free	1	0.5	-0.25	3.636871	-0.3872	-1.45402	-1.14832	1.26257775450294	1.7908	-8.000403	-0.735089
Trial1	2	1	blindfold	clockwise	practice	Free	1	0.5	-0.25	3.65686	-0.38519	-1.45401	-1.14988	1.26227778001134	1.799218	-8.068112	-0.739297
Trial1	2	1	blindfold	clockwise	practice	Free	1	0.5	-0.25	3.676849	-0.38142	-1.45402	-1.1505	1.26007997725023	1.769372	-7.962317	-0.668976
Trial1	2	1	blindfold	clockwise	practice	Free	1	0.5	-0.25	3.696869	-0.37984	-1.454	-1.15102	1.2593472644766	1.757958	-7.928463	-0.685952
Trial1	2	1	blindfold	clockwise	practice	Free	1	0.5	-0.25	3.716858	-0.37847	-1.45398	-1.1515	1.25873419480084	1.785208	-7.911536	-0.614002
Trial1	2	1	blindfold	clockwise	practice	Free	1	0.5	-0.25	3.736847	-0.37709	-1.45396	-1.15191	1.25806535351187	1.812228	-7.915767	-0.585364
Trial1	2	1	blindfold	clockwise	practice	Free	1	0.5	-0.25	3.756866	-0.3758	-1.45396	-1.15251	1.25759682776531	1.881915	-7.915767	-0.469903
Trial1	2	1	blindfold	clockwise	practice	Free	1	0.5	-0.25	3.776855	-0.37348	-1.45397	-1.15273	1.25614040938911	1.980096	-7.953854	-0.363218
Trial1	2	1	blindfold	clockwise	practice	Free	1	0.5	-0.25	3.796844	-0.37236	-1.45397	-1.15294	1.2555129280844	1.984825	-7.924231	-0.368133
Trial1	2	1	blindfold	clockwise	practice	Free	1	0.5	-0.25	3.816864	-0.37126	-1.45397	-1.15312	1.25487841074715	1.991508	-7.89884	-0.321513
Trial1	2	1	blindfold	clockwise	practice	Free	1	0.5	-0.25	3.836853	-0.37014	-1.45396	-1.15327	1.25420905420346	1.945945	-7.911536	-0.301835
Trial1	2	1	blindfold	clockwise	practice	Free	1	0.5	-0.25	3.856873	-0.3691	-1.45395	-1.15351	1.25366067645614	1.932341	-7.894608	-0.237248
Trial1	2	1	blindfold	clockwise	practice	Free	1	0.5	-0.25	3.876862	-0.3672	-1.45394	-1.15359	1.25240196914823	1.900105	-7.877681	-0.205395
Trial1	2	1	blindfold	clockwise	practice	Free	1	0.5	-0.25	3.896851	-0.36639	-1.45395	-1.15367	1.25189906389881	1.933291	-7.915767	-0.232474
Trial1	2	1	blindfold	clockwise	practice	Free	1	0.5	-0.25	3.91687	-0.36566	-1.45395	-1.15374	1.25144441171143	1.946852	-7.928463	-0.203113
Trial1	2	1	blindfold	clockwise	practice	Free	1	0.5	-0.25	3.936859	-0.36497	-1.45395	-1.15381	1.25101784896552	1.946443	-7.907304	-0.211351
Trial1	2	1	blindfold	clockwise	practice	Free	1	0.5	-0.25	3.956848	-0.36431	-1.45396	-1.15397	1.25067723109298	2.017025	-7.924231	-0.240153
Trial1	2	1	blindfold	clockwise	practice	Free	1	0.5	-0.25	3.976868	-0.36309	-1.45398	-1.15405	1.24989229608712	2.020227	-7.962317	-0.266158
Trial1	2	1	blindfold	clockwise	practice	Free	1	0.5	-0.25	3.996857	-0.36243	-1.45398	-1.15414	1.24950173905473	2.036093	-7.987708	-0.282825
Trial1	2	1	blindfold	clockwise	practice	Free	1	0.5	-0.25	4.016846	-0.36177	-1.45399	-1.15424	1.24911868455104	2.036761	-8.025794	-0.26991
Trial1	2	1	blindfold	clockwise	practice	Free	1	0.5	-0.25	4.036865	-0.36108	-1.454	-1.15434	1.24871519502597	2.092352	-7.99194	-0.344454
Trial1	2	1	blindfold	clockwise	practice	Free	1	0.5	-0.25	4.056854	-0.36035	-1.454	-1.15461	1.24840757166254	2.09345	-7.94539	-0.33998
Trial1	2	1	blindfold	clockwise	practice	Free	1	0.5	-0.25	4.076874	-0.35867	-1.45397	-1.15476	1.24735916112876	2.114038	-7.936926	-0.336132
Trial1	2	1	blindfold	clockwise	practice	Free	1	0.5	-0.25	4.096863	-0.3577	-1.45398	-1.15494	1.24682223809747	2.135015	-8.000403	-0.341021
Trial1	2	1	blindfold	clockwise	practice	Free	1	0.5	-0.25	4.116852	-0.35662	-1.45399	-1.15513	1.2462174569215	2.100841	-7.958085	-0.347385
Trial1	2	1	blindfold	clockwise	practice	Free	1	0.5	-0.25	4.136871	-0.3554	-1.45399	-1.15533	1.24552465821903	2.092662	-8.013099	-0.316945
Trial1	2	1	blindfold	clockwise	practice	Free	1	0.5	-0.25	4.15686	-0.35414	-1.454	-1.15575	1.24496515606846	2.118297	-8.004635	-0.312683
Trial1	2	1	blindfold	clockwise	practice	Free	1	0.5	-0.25	4.176849	-0.35147	-1.45402	-1.15596	1.24328782105842	2.060289	-8.051185	-0.314146
Trial1	2	1	blindfold	clockwise	practice	Free	1	0.5	-0.25	4.196869	-0.35007	-1.45402	-1.15617	1.24248263264789	2.027156	-8.042721	-0.299135
Trial1	2	1	blindfold	clockwise	practice	Free	1	0.5	-0.25	4.216858	-0.34872	-1.45402	-1.15636	1.24169807764841	1.969884	-8.034258	-0.257775
Trial1	2	1	blindfold	clockwise	practice	Free	1	0.5	-0.25	4.236847	-0.34741	-1.45402	-1.15651	1.24091259514969	1.913002	-8.051185	-0.233798
Trial1	2	1	blindfold	clockwise	practice	Free	1	0.5	-0.25	4.256866	-0.34623	-1.45403	-1.15677	1.24029715381867	1.902955	-8.106198	-0.241086
Trial1	2	1	blindfold	clockwise	practice	Free	1	0.5	-0.25	4.276855	-0.34425	-1.45405	-1.15688	1.23902763270784	1.901602	-8.089271	-0.252415
Trial1	2	1	blindfold	clockwise	practice	Free	1	0.5	-0.25	4.296844	-0.34348	-1.45406	-1.15697	1.23856898063069	1.902839	-8.127357	-0.244546
Trial1	2	1	blindfold	clockwise	practice	Free	1	0.5	-0.25	4.316864	-0.34283	-1.45407	-1.15703	1.23817034732124	1.918964	-8.161212	-0.253015
Trial1	2	1	blindfold	clockwise	practice	Free	1	0.5	-0.25	4.336853	-0.34231	-1.45409	-1.15708	1.23785313351821	1.914349	-8.186603	-0.270167
Trial1	2	1	blindfold	clockwise	practice	Free	1	0.5	-0.25	4.356873	-0.34193	-1.4541	-1.15715	1.23764589264579	1.939323	-8.199298	-0.279297
Trial1	2	1	blindfold	clockwise	practice	Free	1	0.5	-0.25	4.376862	-0.34148	-1.45411	-1.15717	1.23735448897045	1.966517	-8.237384	-0.331628
Trial1	2	1	blindfold	clockwise	practice	Free	1	0.5	-0.25	4.396851	-0.34137	-1.45412	-1.15719	1.23729426058933	1.958872	-8.262775	-0.314236
Trial1	2	1	blindfold	clockwise	practice	Free	1	0.5	-0.25	4.41687	-0.34126	-1.45413	-1.15721	1.23723414705701	1.979008	-8.313557	-0.336293
Trial1	2	1	blindfold	clockwise	practice	Free	1	0.5	-0.25	4.436859	-0.34115	-1.45415	-1.15723	1.23717406097092	1.959899	-8.330484	-0.381684
Trial1	2	1	blindfold	clockwise	practice	Free	1	0.5	-0.25	4.456848	-0.34105	-1.45416	-1.15726	1.2371280927414	1.96755	-8.317788	-0.322407
Trial1	2	1	blindfold	clockwise	practice	Free	1	0.5	-0.25	4.476868	-0.34083	-1.45416	-1.15727	1.23698581509655	1.908586	-8.347411	-0.302927
Trial1	2	1	blindfold	clockwise	practice	Free	1	0.5	-0.25	4.496857	-0.34073	-1.45418	-1.15729	1.23693250147871	1.961324	-8.436279	-0.262982
Trial1	2	1	blindfold	clockwise	practice	Free	1	0.5	-0.25	4.516846	-0.34062	-1.45421	-1.1573	1.23686510369581	1.956703	-8.453206	-0.271154
Trial1	2	1	blindfold	clockwise	practice	Free	1	0.5	-0.25	4.536865	-0.34051	-1.45423	-1.15732	1.23680503778865	1.973217	-8.554769	-0.280329
Trial1	2	1	blindfold	clockwise	practice	Free	1	0.5	-0.25	4.556854	-0.3404	-1.45426	-1.15735	1.23675232557124	1.986907	-8.635173	-0.263944
Trial1	2	1	blindfold	clockwise	practice	Free	1	0.5	-0.25	4.576874	-0.34019	-1.45436	-1.15736	1.23661688400518	1.991746	-8.863691	-0.247099
Trial1	2	1	blindfold	clockwise	practice	Free	1	0.5	-0.25	4.596863	-0.34008	-1.45443	-1.15737	1.23654949736238	1.972019	-8.977949	-0.216433
Trial1	2	1	blindfold	clockwise	practice	Free	1	0.5	-0.25	4.616852	-0.33997	-1.45448	-1.15738	1.23648211691407	1.95209	-9.024499	-0.219191
Trial1	2	1	blindfold	clockwise	practice	Free	1	0.5	-0.25	4.636871	-0.33987	-1.45451	-1.15739	1.23642154461229	1.888887	-9.04989	-0.182728
Trial1	2	1	blindfold	clockwise	practice	Free	1	0.5	-0.25	4.65686	-0.33977	-1.45453	-1.1574	1.23636095726759	1.843194	-9.109135	-0.15954
Trial1	2	1	blindfold	clockwise	practice	Free	1	0.5	-0.25	4.676849	-0.33957	-1.45457	-1.15741	1.23623248855686	1.737922	-9.185307	-0.15104
Trial1	2	1	blindfold	clockwise	practice	Free	1	0.5	-0.25	4.696869	-0.33947	-1.45459	-1.15742	1.2361718086353	1.71699	-9.16838	-0.144769
Trial1	2	1	blindfold	clockwise	practice	Free	1	0.5	-0.25	4.716858	-0.33938	-1.45459	-1.15743	1.23611808178577	1.711366	-9.189539	-0.174121
Trial1	2	1	blindfold	clockwise	practice	Free	1	0.5	-0.25	4.736847	-0.33929	-1.45459	-1.15744	1.23606440627112	1.736333	-9.206466	-0.183722
Trial1	2	1	blindfold	clockwise	practice	Free	1	0.5	-0.25	4.756866	-0.3392	-1.4546	-1.15744	1.23600329582417	1.748187	-9.198003	-0.124894
Trial1	2	1	blindfold	clockwise	practice	Free	1	0.5	-0.25	4.776855	-0.339	-1.45461	-1.15745	1.23587475449026	1.748952	-9.210698	-0.0063071
Trial1	2	1	blindfold	clockwise	practice	Free	1	0.5	-0.25	4.796844	-0.33891	-1.45462	-1.15745	1.23581365578815	1.790424	-9.253016	-0.025214
Trial1	2	1	blindfold	clockwise	practice	Free	1	0.5	-0.25	4.816864	-0.33881	-1.45462	-1.15745	1.23574580395459	1.815986	-9.282639	-0.022168
Trial1	2	1	blindfold	clockwise	practice	Free	1	0.5	-0.25	4.836853	-0.33871	-1.45463	-1.15745	1.23567789579649	1.863281	-9.282639	-0.048927
Trial1	2	1	blindfold	clockwise	practice	Free	1	0.5	-0.25	4.856873	-0.33861	-1.45465	-1.15745	1.23561003246063	1.878992	-9.358811	-0.033601
Trial1	2	1	blindfold	clockwise	practice	Free	1	0.5	-0.25	4.876862	-0.33839	-1.45473	-1.15745	1.23546072826008	1.948219	-9.561938	-0.0029526
Trial1	2	1	blindfold	clockwise	practice	Free	1	0.5	-0.25	4.896851	-0.33829	-1.45477	-1.15745	1.23539287889291	1.99392	-9.629646	-0.017214
Trial1	2	1	blindfold	clockwise	practice	Free	1	0.5	-0.25	4.91687	-0.33818	-1.45481	-1.15745	1.23531823952151	2.015055	-9.697355	-0.023037
Trial1	2	1	blindfold	clockwise	practice	Free	1	0.5	-0.25	4.936859	-0.33807	-1.45484	-1.15745	1.2352435852159	2.025499	-9.743905	0.018846
Trial1	2	1	blindfold	clockwise	practice	Free	1	0.5	-0.25	4.956848	-0.33796	-1.45488	-1.15746	1.23517633340014	2.020474	-9.815846	0.0021451
Trial1	2	1	blindfold	clockwise	practice	Free	1	0.5	-0.25	4.976868	-0.33774	-1.45493	-1.15746	1.2350270925544	1.950849	-9.938568	-0.0317
Trial1	2	1	blindfold	clockwise	practice	Free	1	0.5	-0.25	4.996857	-0.33764	-1.45496	-1.15747	1.23496663008248	1.922106	-9.980886	-0.095296
Trial1	2	1	blindfold	clockwise	practice	Free	1	0.5	-0.25	5.016846	-0.33753	-1.45498	-1.15747	1.23489202284672	1.886701	-9.997813	-0.141158
Trial1	2	1	blindfold	clockwise	practice	Free	1	0.5	-0.25	5.036865	-0.33743	-1.455	-1.15748	1.23483155063436	1.886109	-10.03167	-0.152399
Trial1	2	1	blindfold	clockwise	practice	Free	1	0.5	-0.25	5.056854	-0.33733	-1.45502	-1.1575	1.23477844310202	1.836974	-10.05706	-0.116164
Trial1	2	1	blindfold	clockwise	practice	Free	1	0.5	-0.25	5.076874	-0.33713	-1.45503	-1.15751	1.23465020573992	1.709173	-10.0486	-0.131252
Trial1	2	1	blindfold	clockwise	practice	Free	1	0.5	-0.25	5.096863	-0.33704	-1.45503	-1.15751	1.23458918275951	1.703161	-10.01897	-0.169063
Trial1	2	1	blindfold	clockwise	practice	Free	1	0.5	-0.25	5.116852	-0.33695	-1.45501	-1.15752	1.23453543676197	1.685462	-10.00628	-0.185141
Trial1	2	1	blindfold	clockwise	practice	Free	1	0.5	-0.25	5.136871	-0.33686	-1.455	-1.15753	1.23448187033923	1.652244	-9.96819	-0.170819
Trial1	2	1	blindfold	clockwise	practice	Free	1	0.5	-0.25	5.15686	-0.33677	-1.45498	-1.15755	1.2344354948631	1.669751	-9.9428	-0.137152
Trial1	2	1	blindfold	clockwise	practice	Free	1	0.5	-0.25	5.176849	-0.33658	-1.45496	-1.15755	1.23430671696145	1.729333	-9.9428	-0.15313
Trial1	2	1	blindfold	clockwise	practice	Free	1	0.5	-0.25	5.196869	-0.33649	-1.45496	-1.15756	1.23425308018348	1.805226	-9.930104	-0.16089
Trial1	2	1	blindfold	clockwise	practice	Free	1	0.5	-0.25	5.216858	-0.33639	-1.45495	-1.15757	1.23419266167538	1.829206	-9.930104	-0.191616
Trial1	2	1	blindfold	clockwise	practice	Free	1	0.5	-0.25	5.236847	-0.33629	-1.45496	-1.15758	1.23413226859128	1.863622	-9.980886	-0.207409
Trial1	2	1	blindfold	clockwise	practice	Free	1	0.5	-0.25	5.256866	-0.33618	-1.45498	-1.15761	1.2340797370185	1.903127	-9.972422	-0.225241
Trial1	2	1	blindfold	clockwise	practice	Free	1	0.5	-0.25	5.276855	-0.33597	-1.455	-1.15763	1.23395217555395	1.987681	-10.0232	-0.245382
Trial1	2	1	blindfold	clockwise	practice	Free	1	0.5	-0.25	5.296844	-0.33586	-1.45502	-1.15764	1.23388502178582	2.010084	-10.08668	-0.309694
Trial1	2	1	blindfold	clockwise	practice	Free	1	0.5	-0.25	5.316864	-0.33575	-1.45505	-1.15766	1.23382524069402	2.004876	-10.15862	-0.330732
Trial1	2	1	blindfold	clockwise	practice	Free	1	0.5	-0.25	5.336853	-0.33564	-1.45508	-1.15768	1.23376548702349	2.032302	-10.23056	-0.378511
Trial1	2	1	blindfold	clockwise	practice	Free	1	0.5	-0.25	5.356873	-0.33552	-1.4551	-1.15773	1.23372093360205	2.009592	-10.23056	-0.41124
Trial1	2	1	blindfold	clockwise	practice	Free	1	0.5	-0.25	5.376862	-0.33531	-1.45512	-1.15775	1.23359346953324	1.923886	-10.2094	-0.432403
Trial1	2	1	blindfold	clockwise	practice	Free	1	0.5	-0.25	5.396851	-0.33521	-1.45511	-1.15778	1.23354778649991	1.856263	-10.20094	-0.429116
Trial1	2	1	blindfold	clockwise	practice	Free	1	0.5	-0.25	5.41687	-0.33511	-1.4551	-1.1578	1.2334949164821	1.784409	-10.16708	-0.425651
Trial1	2	1	blindfold	clockwise	practice	Free	1	0.5	-0.25	5.436859	-0.33501	-1.45509	-1.15782	1.23344185697955	1.788648	-10.15439	-0.425718
Trial1	2	1	blindfold	clockwise	practice	Free	1	0.5	-0.25	5.456848	-0.33491	-1.45508	-1.15787	1.23341102329949	1.780398	-10.17132	-0.42099
Trial1	2	1	blindfold	clockwise	practice	Free	1	0.5	-0.25	5.476868	-0.33473	-1.45507	-1.15789	1.23330392509409	1.720448	-10.13323	-0.434907
Trial1	2	1	blindfold	clockwise	practice	Free	1	0.5	-0.25	5.496857	-0.33463	-1.45507	-1.15792	1.23325828175603	1.728521	-10.15016	-0.443629
Trial1	2	1	blindfold	clockwise	practice	Free	1	0.5	-0.25	5.516846	-0.33454	-1.45507	-1.15794	1.23321211707808	1.752911	-10.13323	-0.465824
Trial1	2	1	blindfold	clockwise	practice	Free	1	0.5	-0.25	5.536865	-0.33444	-1.45506	-1.15796	1.23315909389716	1.78448	-10.1163	-0.424813
Trial1	2	1	blindfold	clockwise	practice	Free	1	0.5	-0.25	5.556854	-0.33434	-1.45506	-1.15801	1.23312830504686	1.815853	-10.14169	-0.388021
Trial1	2	1	blindfold	clockwise	practice	Free	1	0.5	-0.25	5.576874	-0.33414	-1.45508	-1.15803	1.23300773930371	1.853917	-10.19671	-0.389568
Trial1	2	1	blindfold	clockwise	practice	Free	1	0.5	-0.25	5.596863	-0.33404	-1.4551	-1.15805	1.23295482903068	1.887942	-10.21787	-0.386794
Trial1	2	1	blindfold	clockwise	practice	Free	1	0.5	-0.25	5.616852	-0.33393	-1.45511	-1.15808	1.23290245944494	1.869864	-10.26442	-0.411251
Trial1	2	1	blindfold	clockwise	practice	Free	1	0.5	-0.25	5.636871	-0.33383	-1.45512	-1.1581	1.23284958265952	1.890222	-10.23903	-0.429029
Trial1	2	1	blindfold	clockwise	practice	Free	1	0.5	-0.25	5.65686	-0.33373	-1.45512	-1.15815	1.23281873327144	1.867918	-10.25172	-0.453278
Trial1	2	1	blindfold	clockwise	practice	Free	1	0.5	-0.25	5.676849	-0.33352	-1.45514	-1.15818	1.23269886505546	1.884852	-10.33212	-0.453801
Trial1	2	1	blindfold	clockwise	practice	Free	1	0.5	-0.25	5.696869	-0.33342	-1.45516	-1.1582	1.23264601441808	1.870805	-10.33212	-0.482683
Trial1	2	1	blindfold	clockwise	practice	Free	1	0.5	-0.25	5.716858	-0.33332	-1.45516	-1.15822	1.23259316995083	1.876418	-10.31097	-0.453159
Trial1	2	1	blindfold	clockwise	practice	Free	1	0.5	-0.25	5.736847	-0.33322	-1.45517	-1.15825	1.23254760253621	1.852441	-10.31943	-0.438973
Trial1	2	1	blindfold	clockwise	practice	Free	1	0.5	-0.25	5.756866	-0.33311	-1.45517	-1.15829	1.23250274085562	1.851664	-10.38714	-0.43424
Trial1	2	1	blindfold	clockwise	practice	Free	1	0.5	-0.25	5.776855	-0.33291	-1.45518	-1.15831	1.23238233822705	1.81619	-10.36598	-0.382093
Trial1	2	1	blindfold	clockwise	practice	Free	1	0.5	-0.25	5.796844	-0.33281	-1.45518	-1.15833	1.23232941761352	1.805475	-10.36598	-0.339138
Trial1	2	1	blindfold	clockwise	practice	Free	1	0.5	-0.25	5.816864	-0.33272	-1.45518	-1.15835	1.23228335773098	1.797418	-10.34905	-0.33021
Trial1	2	1	blindfold	clockwise	practice	Free	1	0.5	-0.25	5.836853	-0.33262	-1.45517	-1.15836	1.23222317520447	1.782085	-10.33636	-0.295515
Trial1	2	1	blindfold	clockwise	practice	Free	1	0.5	-0.25	5.856873	-0.33252	-1.45517	-1.15839	1.23217767446302	1.803424	-10.31097	-0.282944
Trial1	2	1	blindfold	clockwise	practice	Free	1	0.5	-0.25	5.876862	-0.33233	-1.45516	-1.15841	1.23206416993505	1.799796	-10.31943	-0.279156
Trial1	2	1	blindfold	clockwise	practice	Free	1	0.5	-0.25	5.896851	-0.33223	-1.45517	-1.15842	1.2320039008074	1.79538	-10.34482	-0.283106
Trial1	2	1	blindfold	clockwise	practice	Free	1	0.5	-0.25	5.91687	-0.33213	-1.45517	-1.15844	1.23195112895472	1.809047	-10.35752	-0.262474
Trial1	2	1	blindfold	clockwise	practice	Free	1	0.5	-0.25	5.936859	-0.33203	-1.45518	-1.15845	1.23189095868526	1.834416	-10.39137	-0.263579
Trial1	2	1	blindfold	clockwise	practice	Free	1	0.5	-0.25	5.956848	-0.33193	-1.45519	-1.15848	1.23184547562083	1.855559	-10.42523	-0.264468
Trial1	2	1	blindfold	clockwise	practice	Free	1	0.5	-0.25	5.976868	-0.33173	-1.45521	-1.1585	1.23172518328203	1.846726	-10.42099	-0.261258
Trial1	2	1	blindfold	clockwise	practice	Free	1	0.5	-0.25	5.996857	-0.33162	-1.45521	-1.15851	1.23165831396559	1.825596	-10.39137	-0.271316
Trial1	2	1	blindfold	clockwise	practice	Free	1	0.5	-0.25	6.016846	-0.33152	-1.45519	-1.15853	1.23160555816947	1.797962	-10.33212	-0.227612
Trial1	2	1	blindfold	clockwise	practice	Free	1	0.5	-0.25	6.036865	-0.33143	-1.45517	-1.15854	1.23155218150949	1.761093	-10.31943	-0.202502
Trial1	2	1	blindfold	clockwise	practice	Free	1	0.5	-0.25	6.056854	-0.33133	-1.45516	-1.15856	1.23149945720605	1.7092	-10.28981	-0.223377
Trial1	2	1	blindfold	clockwise	practice	Free	1	0.5	-0.25	6.076874	-0.33115	-1.45513	-1.15857	1.23138525086075	1.635067	-10.24326	-0.190166
Trial1	2	1	blindfold	clockwise	practice	Free	1	0.5	-0.25	6.096863	-0.33106	-1.45512	-1.15858	1.23133197998259	1.62798	-10.26019	-0.14746
Trial1	2	1	blindfold	clockwise	practice	Free	1	0.5	-0.25	6.116852	-0.33097	-1.45512	-1.15859	1.23127862549464	1.656405	-10.23903	-0.174131
Trial1	2	1	blindfold	clockwise	practice	Free	1	0.5	-0.25	6.136871	-0.33088	-1.45512	-1.1586	1.23122518738312	1.648148	-10.25172	-0.16947
Trial1	2	1	blindfold	clockwise	practice	Free	1	0.5	-0.25	6.15686	-0.33079	-1.45512	-1.15862	1.23117923167102	1.65466	-10.21364	-0.212073
Trial1	2	1	blindfold	clockwise	practice	Free	1	0.5	-0.25	6.176849	-0.33061	-1.45511	-1.15863	1.23106518315592	1.696747	-10.21787	-0.218139
Trial1	2	1	blindfold	clockwise	practice	Free	1	0.5	-0.25	6.196869	-0.33052	-1.45511	-1.15864	1.23101185041056	1.696945	-10.28134	-0.213861
Trial1	2	1	blindfold	clockwise	practice	Free	1	0.5	-0.25	6.216858	-0.33043	-1.45513	-1.15865	1.23095852201664	1.732325	-10.31097	-0.181538
Trial1	2	1	blindfold	clockwise	practice	Free	1	0.5	-0.25	6.236847	-0.33034	-1.45515	-1.15866	1.23090510997385	1.722123	-10.36175	-0.219148
Trial1	2	1	blindfold	clockwise	practice	Free	1	0.5	-0.25	6.256866	-0.33024	-1.45517	-1.15869	1.23085982091551	1.765179	-10.40407	-0.204118
Trial1	2	1	blindfold	clockwise	practice	Free	1	0.5	-0.25	6.276855	-0.33004	-1.4552	-1.1587	1.23073233693844	1.820726	-10.43369	-0.193848
Trial1	2	1	blindfold	clockwise	practice	Free	1	0.5	-0.25	6.296844	-0.32994	-1.45521	-1.15871	1.2306722790497	1.808437	-10.41676	-0.184748
Trial1	2	1	blindfold	clockwise	practice	Free	1	0.5	-0.25	6.316864	-0.32984	-1.45521	-1.15871	1.2306048522352	1.798477	-10.38291	-0.124943
Trial1	2	1	blindfold	clockwise	practice	Free	1	0.5	-0.25	6.336853	-0.32975	-1.4552	-1.15872	1.23055155650807	1.77812	-10.35328	-0.09011
Trial1	2	1	blindfold	clockwise	practice	Free	1	0.5	-0.25	6.356873	-0.32965	-1.45518	-1.15873	1.23049153362501	1.762571	-10.3152	-0.076616
Trial1	2	1	blindfold	clockwise	practice	Free	1	0.5	-0.25	6.376862	-0.32946	-1.45514	-1.15873	1.23036344237367	1.722432	-10.24326	-0.028146
Trial1	2	1	blindfold	clockwise	practice	Free	1	0.5	-0.25	6.396851	-0.32937	-1.45512	-1.15873	1.23030276786909	1.701295	-10.17555	-0.027179
Trial1	2	1	blindfold	clockwise	practice	Free	1	0.5	-0.25	6.41687	-0.32928	-1.45511	-1.15873	1.23024209695659	1.705716	-10.21364	-0.023134
Trial1	2	1	blindfold	clockwise	practice	Free	1	0.5	-0.25	6.436859	-0.32919	-1.4551	-1.15873	1.23018142963672	1.676318	-10.22633	-0.017551
Trial1	2	1	blindfold	clockwise	practice	Free	1	0.5	-0.25	6.456848	-0.32909	-1.4551	-1.15874	1.23012141420542	1.696873	-10.17555	-0.031182
Trial1	2	1	blindfold	clockwise	practice	Free	1	0.5	-0.25	6.476868	-0.32891	-1.4551	-1.15874	1.23000011914709	1.66073	-10.19671	-0.080334
Trial1	2	1	blindfold	clockwise	practice	Free	1	0.5	-0.25	6.496857	-0.32882	-1.4551	-1.15875	1.22994677743489	1.694744	-10.17555	-0.077641
Trial1	2	1	blindfold	clockwise	practice	Free	1	0.5	-0.25	6.516846	-0.32873	-1.4551	-1.15875	1.22988612921032	1.683968	-10.20517	-0.127945
Trial1	2	1	blindfold	clockwise	practice	Free	1	0.5	-0.25	6.536865	-0.32864	-1.4551	-1.15876	1.22983288389429	1.670707	-10.18401	-0.140017
Trial1	2	1	blindfold	clockwise	practice	Free	1	0.5	-0.25	6.556854	-0.32855	-1.45509	-1.15878	1.22978704269298	1.657255	-10.17555	-0.1563
Trial1	2	1	blindfold	clockwise	practice	Free	1	0.5	-0.25	6.576874	-0.32837	-1.4551	-1.15879	1.22967317412757	1.623248	-10.23479	-0.162746
Trial1	2	1	blindfold	clockwise	practice	Free	1	0.5	-0.25	6.596863	-0.32828	-1.45511	-1.15879	1.22961254534747	1.631512	-10.23056	-0.163468
Trial1	2	1	blindfold	clockwise	practice	Free	1	0.5	-0.25	6.616852	-0.3282	-1.45511	-1.1588	1.22956606628587	1.574651	-10.15016	-0.109989
Trial1	2	1	blindfold	clockwise	practice	Free	1	0.5	-0.25	6.636871	-0.32811	-1.45509	-1.15881	1.22951284631445	1.566391	-10.1163	-0.105349
Trial1	2	1	blindfold	clockwise	practice	Free	1	0.5	-0.25	6.65686	-0.32803	-1.45507	-1.15881	1.2294589526273	1.537766	-10.0359	-0.082843
Trial1	2	1	blindfold	clockwise	practice	Free	1	0.5	-0.25	6.676849	-0.32786	-1.45501	-1.15882	1.22935187330117	1.471288	-9.955495	-0.054351
Trial1	2	1	blindfold	clockwise	practice	Free	1	0.5	-0.25	6.696869	-0.32778	-1.45499	-1.15882	1.22929798883092	1.472253	-9.959727	-0.033204
Trial1	2	1	blindfold	clockwise	practice	Free	1	0.5	-0.25	6.716858	-0.3277	-1.45498	-1.15882	1.22924414734181	1.480708	-9.959727	-0.033572
Trial1	2	1	blindfold	clockwise	practice	Free	1	0.5	-0.25	6.736847	-0.32762	-1.45497	-1.15882	1.22919024849757	1.504337	-9.980886	-0.072768
Trial1	2	1	blindfold	clockwise	practice	Free	1	0.5	-0.25	6.756866	-0.32754	-1.45498	-1.15883	1.22914381672992	1.513949	-9.96819	-0.047781
Trial1	2	1	blindfold	clockwise	practice	Free	1	0.5	-0.25	6.776855	-0.32737	-1.45497	-1.15883	1.2290293731235	1.553911	-9.921641	-0.100407
Trial1	2	1	blindfold	clockwise	practice	Free	1	0.5	-0.25	6.796844	-0.32729	-1.45496	-1.15884	1.22898282334291	1.522213	-9.900482	-0.053112
Trial1	2	1	blindfold	clockwise	practice	Free	1	0.5	-0.25	6.816864	-0.3272	-1.45495	-1.15884	1.22892223960121	1.531631	-9.875091	-0.031581
Trial1	2	1	blindfold	clockwise	practice	Free	1	0.5	-0.25	6.836853	-0.32712	-1.45494	-1.15884	1.22886839932804	1.543736	-9.879323	-0.022349
Trial1	2	1	blindfold	clockwise	practice	Free	1	0.5	-0.25	6.856873	-0.32704	-1.45493	-1.15885	1.22882194797807	1.500692	-9.811614	-0.059798
Trial1	2	1	blindfold	clockwise	practice	Free	1	0.5	-0.25	6.876862	-0.32687	-1.45491	-1.15885	1.22870756362661	1.54239	-9.832773	-0.074379
Trial1	2	1	blindfold	clockwise	practice	Free	1	0.5	-0.25	6.896851	-0.32678	-1.45491	-1.15886	1.22865440430172	1.592735	-9.8497	-0.085111
Trial1	2	1	blindfold	clockwise	practice	Free	1	0.5	-0.25	6.91687	-0.3267	-1.45492	-1.15887	1.2286079471142	1.585431	-9.853932	-0.152532
Trial1	2	1	blindfold	clockwise	practice	Free	1	0.5	-0.25	6.936859	-0.32661	-1.45493	-1.15888	1.22855479610004	1.623482	-9.879323	-0.154214
Trial1	2	1	blindfold	clockwise	practice	Free	1	0.5	-0.25	6.956848	-0.32652	-1.45494	-1.1589	1.22850909799059	1.639242	-9.904713	-0.180293
Trial1	2	1	blindfold	clockwise	practice	Free	1	0.5	-0.25	6.976868	-0.32634	-1.45496	-1.15891	1.22839540941113	1.613499	-9.917409	-0.187507
Trial1	2	1	blindfold	clockwise	practice	Free	1	0.5	-0.25	6.996857	-0.32626	-1.45495	-1.15892	1.22834899155718	1.616195	-9.904713	-0.18341
Trial1	2	1	blindfold	clockwise	practice	Free	1	0.5	-0.25	7.016846	-0.32617	-1.45494	-1.15893	1.22829577377042	1.582955	-9.900482	-0.207185
Trial1	2	1	blindfold	clockwise	practice	Free	1	0.5	-0.25	7.036865	-0.32608	-1.45494	-1.15894	1.22824264857154	1.578155	-9.862395	-0.219624
Trial1	2	1	blindfold	clockwise	practice	Free	1	0.5	-0.25	7.056854	-0.326	-1.45493	-1.15897	1.22821108372674	1.579504	-9.875091	-0.188435
Trial1	2	1	blindfold	clockwise	practice	Free	1	0.5	-0.25	7.076874	-0.32583	-1.45492	-1.15898	1.22810415784974	1.557032	-9.853932	-0.218486
Trial1	2	1	blindfold	clockwise	practice	Free	1	0.5	-0.25	7.096863	-0.32574	-1.45492	-1.15899	1.22805098149093	1.565682	-9.832773	-0.214589
Trial1	2	1	blindfold	clockwise	practice	Free	1	0.5	-0.25	7.116852	-0.32566	-1.45492	-1.159	1.22800467860867	1.574909	-9.824309	-0.198001
Trial1	2	1	blindfold	clockwise	practice	Free	1	0.5	-0.25	7.136871	-0.32557	-1.45491	-1.15901	1.22795157876877	1.591823	-9.786223	-0.198715
Trial1	2	1	blindfold	clockwise	practice	Free	1	0.5	-0.25	7.15686	-0.32548	-1.45491	-1.15903	1.22790580818718	1.6047	-9.820077	-0.208268
Trial1	2	1	blindfold	clockwise	practice	Free	1	0.5	-0.25	7.176849	-0.32531	-1.45491	-1.15904	1.22779894825732	1.626805	-9.811614	-0.174704
Trial1	2	1	blindfold	clockwise	practice	Free	1	0.5	-0.25	7.196869	-0.32522	-1.45491	-1.15905	1.22774586550284	1.65967	-9.8497	-0.197327
Trial1	2	1	blindfold	clockwise	practice	Free	1	0.5	-0.25	7.216858	-0.32513	-1.45492	-1.15906	1.22769278713305	1.622775	-9.883554	-0.183641
Trial1	2	1	blindfold	clockwise	practice	Free	1	0.5	-0.25	7.236847	-0.32504	-1.45494	-1.15907	1.22763971314849	1.635461	-9.900482	-0.170714
Trial1	2	1	blindfold	clockwise	practice	Free	1	0.5	-0.25	7.256866	-0.32495	-1.45495	-1.15908	1.22758664354976	1.629113	-9.904713	-0.123795
Trial1	2	1	blindfold	clockwise	practice	Free	1	0.5	-0.25	7.276855	-0.32478	-1.45494	-1.15909	1.22747984966788	1.53726	-9.887786	-0.12779
Trial1	2	1	blindfold	clockwise	practice	Free	1	0.5	-0.25	7.296844	-0.3247	-1.45494	-1.15909	1.22742608380738	1.50325	-9.853932	-0.096077
Trial1	2	1	blindfold	clockwise	practice	Free	1	0.5	-0.25	7.316864	-0.32461	-1.45493	-1.1591	1.22737303006608	1.470578	-9.845468	-0.069922
Trial1	2	1	blindfold	clockwise	practice	Free	1	0.5	-0.25	7.336853	-0.32453	-1.45493	-1.1591	1.22731929063286	1.458279	-9.853932	-0.060879
Trial1	2	1	blindfold	clockwise	practice	Free	1	0.5	-0.25	7.356873	-0.32445	-1.45494	-1.15911	1.22727286333785	1.495754	-9.883554	-0.075266
Trial1	2	1	blindfold	clockwise	practice	Free	1	0.5	-0.25	7.376862	-0.32429	-1.45497	-1.15912	1.2271727976898	1.453099	-9.959727	-0.091171
Trial1	2	1	blindfold	clockwise	practice	Free	1	0.5	-0.25	7.396851	-0.32421	-1.45498	-1.15912	1.22711907034801	1.47732	-9.959727	-0.108247
Trial1	2	1	blindfold	clockwise	practice	Free	1	0.5	-0.25	7.41687	-0.32413	-1.455	-1.15913	1.22707285316548	1.471759	-10.0486	-0.13761
Trial1	2	1	blindfold	clockwise	practice	Free	1	0.5	-0.25	7.436859	-0.32405	-1.45502	-1.15914	1.22702646288895	1.5319	-10.07822	-0.119113
Trial1	2	1	blindfold	clockwise	practice	Free	1	0.5	-0.25	7.456848	-0.32396	-1.45503	-1.15915	1.22697343995493	1.543632	-10.05283	-0.140779
Trial1	2	1	blindfold	clockwise	practice	Free	1	0.5	-0.25	7.476868	-0.3238	-1.45503	-1.15916	1.2268734141155	1.536515	-10.08668	-0.110752
Trial1	2	1	blindfold	clockwise	practice	Free	1	0.5	-0.25	7.496857	-0.32371	-1.45505	-1.15916	1.22681298224268	1.527872	-10.13746	-0.114557
Trial1	2	1	blindfold	clockwise	practice	Free	1	0.5	-0.25	7.516846	-0.32363	-1.45506	-1.15917	1.22676660976616	1.552858	-10.1163	-0.124128
Trial1	2	1	blindfold	clockwise	practice	Free	1	0.5	-0.25	7.536865	-0.32355	-1.45506	-1.15918	1.22672039752786	1.523648	-10.09514	-0.114314
Trial1	2	1	blindfold	clockwise	practice	Free	1	0.5	-0.25	7.556854	-0.32346	-1.45506	-1.15918	1.22665997646059	1.57956	-10.13323	-0.095615
Trial1	2	1	blindfold	clockwise	practice	Free	1	0.5	-0.25	7.576874	-0.32329	-1.45508	-1.15919	1.2265532891758	1.522471	-10.16285	-0.04641
Trial1	2	1	blindfold	clockwise	practice	Free	1	0.5	-0.25	7.596863	-0.32321	-1.45508	-1.15918	1.2264921769794	1.491695	-10.16285	0.022763
Trial1	2	1	blindfold	clockwise	practice	Free	1	0.5	-0.25	7.616852	-0.32313	-1.45508	-1.15918	1.2264384902583	1.432128	-10.14593	0.04346
Trial1	2	1	blindfold	clockwise	practice	Free	1	0.5	-0.25	7.636871	-0.32306	-1.45508	-1.15917	1.2263839948477	1.401539	-10.10784	0.090317
Trial1	2	1	blindfold	clockwise	practice	Free	1	0.5	-0.25	7.65686	-0.32298	-1.45507	-1.15915	1.226315534001	1.390756	-10.15016	0.133128
Trial1	2	1	blindfold	clockwise	practice	Free	1	0.5	-0.25	7.676849	-0.32284	-1.45507	-1.15914	1.22621415255631	1.34073	-10.17978	0.245411
Trial1	2	1	blindfold	clockwise	practice	Free	1	0.5	-0.25	7.696869	-0.32276	-1.45508	-1.15913	1.22615316160849	1.382239	-10.17978	0.226529
Trial1	2	1	blindfold	clockwise	practice	Free	1	0.5	-0.25	7.716858	-0.32268	-1.4551	-1.15911	1.22608453131661	1.416624	-10.2094	0.23762
Trial1	2	1	blindfold	clockwise	practice	Free	1	0.5	-0.25	7.736847	-0.32261	-1.4551	-1.1591	1.22603022323504	1.408731	-10.23903	0.250623
Trial1	2	1	blindfold	clockwise	practice	Free	1	0.5	-0.25	7.756866	-0.32253	-1.45511	-1.15908	1.22596170473856	1.421407	-10.22633	0.249973
Trial1	2	1	blindfold	clockwise	practice	Free	1	0.5	-0.25	7.776855	-0.32238	-1.45512	-1.15907	1.22585364822709	1.442152	-10.23056	0.239884
Trial1	2	1	blindfold	clockwise	practice	Free	1	0.5	-0.25	7.796844	-0.3223	-1.45512	-1.15906	1.22579256151182	1.427377	-10.22633	0.194458
Trial1	2	1	blindfold	clockwise	practice	Free	1	0.5	-0.25	7.816864	-0.32222	-1.45512	-1.15905	1.2257314570626	1.418348	-10.25595	0.182102
Trial1	2	1	blindfold	clockwise	practice	Free	1	0.5	-0.25	7.836853	-0.32214	-1.45513	-1.15904	1.22567037486346	1.468695	-10.29827	0.171323
Trial1	2	1	blindfold	clockwise	practice	Free	1	0.5	-0.25	7.856873	-0.32206	-1.45514	-1.15903	1.22560927493294	1.513107	-10.32366	0.122702
Trial1	2	1	blindfold	clockwise	practice	Free	1	0.5	-0.25	7.876862	-0.3219	-1.45517	-1.15902	1.22549452947227	1.527737	-10.36598	0.071143
Trial1	2	1	blindfold	clockwise	practice	Free	1	0.5	-0.25	7.896851	-0.32181	-1.45518	-1.15902	1.22543416914854	1.487353	-10.38714	0.115298
Trial1	2	1	blindfold	clockwise	practice	Free	1	0.5	-0.25	7.91687	-0.32173	-1.45519	-1.15901	1.22537320755839	1.478326	-10.32789	0.10296
Trial1	2	1	blindfold	clockwise	practice	Free	1	0.5	-0.25	7.936859	-0.32166	-1.45518	-1.159	1.22531883459609	1.454473	-10.27711	0.137875
Trial1	2	1	blindfold	clockwise	practice	Free	1	0.5	-0.25	7.956848	-0.32158	-1.45515	-1.15899	1.22525766037074	1.396798	-10.26865	0.174304
Trial1	2	1	blindfold	clockwise	practice	Free	1	0.5	-0.25	7.976868	-0.32143	-1.45511	-1.15898	1.2251497472551	1.362968	-10.20094	0.175736
Trial1	2	1	blindfold	clockwise	practice	Free	1	0.5	-0.25	7.996857	-0.32136	-1.45511	-1.15897	1.22509538176464	1.368202	-10.25172	0.103821
Trial1	2	1	blindfold	clockwise	practice	Free	1	0.5	-0.25	8.016846	-0.32128	-1.45512	-1.15897	1.22504175462667	1.415459	-10.28134	0.11823
Trial1	2	1	blindfold	clockwise	practice	Free	1	0.5	-0.25	8.036865	-0.32121	-1.45513	-1.15896	1.22498739299723	1.414698	-10.29404	0.113598
Trial1	2	1	blindfold	clockwise	practice	Free	1	0.5	-0.25	8.056854	-0.32096	-1.45518	-1.15895	1.22481246084662	1.443532	-10.32789	0.083028
Trial1	2	1	blindfold	clockwise	practice	Free	1	0.5	-0.25	8.076874	-0.32096	-1.45518	-1.15895	1.22481246084662	1.464475	-10.36598	0.077813
Trial1	2	1	blindfold	clockwise	practice	Free	1	0.5	-0.25	8.096863	-0.32088	-1.45519	-1.15895	1.22475884744529	1.418348	-10.38714	0.088324
Trial1	2	1	blindfold	clockwise	practice	Free	1	0.5	-0.25	8.116852	-0.32081	-1.45519	-1.15894	1.22470442778613	1.425101	-10.40407	0.049875
Trial1	2	1	blindfold	clockwise	practice	Free	1	0.5	-0.25	8.136871	-0.32073	-1.45519	-1.15894	1.2246507795049	1.381239	-10.36598	0.111112
Trial1	2	1	blindfold	clockwise	practice	Free	1	0.5	-0.25	8.15686	-0.32066	-1.45518	-1.15893	1.22459645218038	1.376064	-10.31943	0.090146
Trial1	2	1	blindfold	clockwise	practice	Free	1	0.5	-0.25	8.176849	-0.32051	-1.45514	-1.15892	1.22448859397369	1.371076	-10.28134	0.073365
Trial1	2	1	blindfold	clockwise	practice	Free	1	0.5	-0.25	8.196869	-0.32043	-1.45513	-1.15892	1.22443497581894	1.387041	-10.25595	0.042995
Trial1	2	1	blindfold	clockwise	practice	Free	1	0.5	-0.25	8.216858	-0.32036	-1.45513	-1.15892	1.22438808975338	1.386851	-10.26442	0.047206
Trial1	2	1	blindfold	clockwise	practice	Free	1	0.5	-0.25	8.236847	-0.32028	-1.45515	-1.15892	1.22433449696742	1.45064	-10.31097	0.052828
Trial1	2	1	blindfold	clockwise	practice	Free	1	0.5	-0.25	8.256866	-0.3202	-1.45515	-1.15891	1.22427345291823	1.404323	-10.3152	0.059114
Trial1	2	1	blindfold	clockwise	practice	Free	1	0.5	-0.25	8.276855	-0.32005	-1.45515	-1.15891	1.22417296901895	1.450257	-10.31943	0.044327
Trial1	2	1	blindfold	clockwise	practice	Free	1	0.5	-0.25	8.296844	-0.31997	-1.45516	-1.15891	1.22411936710896	1.483887	-10.31943	0.051821
Trial1	2	1	blindfold	clockwise	practice	Free	1	0.5	-0.25	8.316864	-0.31989	-1.45517	-1.1589	1.22405837260461	1.467352	-10.4083	0.047761
Trial1	2	1	blindfold	clockwise	practice	Free	1	0.5	-0.25	8.336853	-0.31981	-1.4552	-1.1589	1.22400475617389	1.510002	-10.46331	0.054325
Trial1	2	1	blindfold	clockwise	practice	Free	1	0.5	-0.25	8.356873	-0.31972	-1.45523	-1.1589	1.22394447606927	1.487921	-10.49716	0.034109
Trial1	2	1	blindfold	clockwise	practice	Free	1	0.5	-0.25	8.376862	-0.31956	-1.45527	-1.15889	1.22382990148294	1.541282	-10.52679	0.083868
Trial1	2	1	blindfold	clockwise	practice	Free	1	0.5	-0.25	8.396851	-0.31948	-1.45528	-1.15889	1.22377633654338	1.532261	-10.51832	0.078674
Trial1	2	1	blindfold	clockwise	practice	Free	1	0.5	-0.25	8.41687	-0.31939	-1.45527	-1.15888	1.22370863209287	1.525495	-10.48024	0.117071
Trial1	2	1	blindfold	clockwise	practice	Free	1	0.5	-0.25	8.436859	-0.31931	-1.45525	-1.15888	1.22365507295708	1.509521	-10.46331	0.096101
Trial1	2	1	blindfold	clockwise	practice	Free	1	0.5	-0.25	8.456848	-0.31922	-1.45523	-1.15886	1.22357993640139	1.537983	-10.44215	0.112227
Trial1	2	1	blindfold	clockwise	practice	Free	1	0.5	-0.25	8.476868	-0.31905	-1.45521	-1.15886	1.22346610840488	1.575461	-10.4083	0.104745
Trial1	2	1	blindfold	clockwise	practice	Free	1	0.5	-0.25	8.496857	-0.31896	-1.4552	-1.15885	1.22339841866738	1.610405	-10.3956	0.121627
Trial1	2	1	blindfold	clockwise	practice	Free	1	0.5	-0.25	8.516846	-0.31888	-1.45519	-1.15884	1.22333745472452	1.631915	-10.41253	0.129102
Trial1	2	1	blindfold	clockwise	practice	Free	1	0.5	-0.25	8.536865	-0.31879	-1.4552	-1.15883	1.22326985910374	1.616876	-10.41676	0.172095
Trial1	2	1	blindfold	clockwise	practice	Free	1	0.5	-0.25	8.556854	-0.3187	-1.4552	-1.1588	1.22318729808655	1.626078	-10.36175	0.188579
Trial1	2	1	blindfold	clockwise	practice	Free	1	0.5	-0.25	8.576874	-0.31853	-1.45516	-1.15878	1.22305864474829	1.471128	-10.2221	0.419786
Trial1	2	1	blindfold	clockwise	practice	Free	1	0.5	-0.25	8.596863	-0.31846	-1.45513	-1.15874	1.22298212050193	1.305765	-10.16285	0.529332
Trial1	2	1	blindfold	clockwise	practice	Free	1	0.5	-0.25	8.616852	-0.31838	-1.45511	-1.15871	1.22290624776982	1.234537	-10.20094	0.625163
Trial1	2	1	blindfold	clockwise	practice	Free	1	0.5	-0.25	8.636871	-0.31832	-1.45509	-1.15868	1.22284375833066	1.169243	-10.16708	0.584584
Trial1	2	1	blindfold	clockwise	practice	Free	1	0.5	-0.25	8.65686	-0.31825	-1.45509	-1.15863	1.22275981478431	1.172154	-10.17978	0.555937
Trial1	2	1	blindfold	clockwise	practice	Free	1	0.5	-0.25	8.676849	-0.31812	-1.45513	-1.15861	1.22265794321538	1.276255	-10.36175	0.419997
Trial1	2	1	blindfold	clockwise	practice	Free	1	0.5	-0.25	8.696869	-0.31805	-1.45517	-1.15859	1.22259632625972	1.354512	-10.39983	0.369827
Trial1	2	1	blindfold	clockwise	practice	Free	1	0.5	-0.25	8.716858	-0.31797	-1.4552	-1.15857	1.22252779354031	1.418773	-10.45062	0.290649
Trial1	2	1	blindfold	clockwise	practice	Free	1	0.5	-0.25	8.736847	-0.3179	-1.45521	-1.15856	1.2224736214836	1.448173	-10.45485	0.285023
Trial1	2	1	blindfold	clockwise	practice	Free	1	0.5	-0.25	8.756866	-0.31782	-1.45522	-1.15853	1.222397778211	1.401849	-10.45062	0.289542
Trial1	2	1	blindfold	clockwise	practice	Free	1	0.5	-0.25	8.776855	-0.31767	-1.45521	-1.15852	1.22228996919324	1.424207	-10.35328	0.222316
Trial1	2	1	blindfold	clockwise	practice	Free	1	0.5	-0.25	8.796844	-0.31759	-1.4552	-1.15851	1.22222901712219	1.436698	-10.42099	0.21746
Trial1	2	1	blindfold	clockwise	practice	Free	1	0.5	-0.25	8.816864	-0.31751	-1.4552	-1.1585	1.22216806732859	1.410205	-10.39983	0.193154
Trial1	2	1	blindfold	clockwise	practice	Free	1	0.5	-0.25	8.836853	-0.31743	-1.4552	-1.15849	1.22210720843058	1.47324	-10.42946	0.182221
Trial1	2	1	blindfold	clockwise	practice	Free	1	0.5	-0.25	8.856873	-0.31735	-1.45521	-1.15846	1.22203135496748	1.503763	-10.42523	0.217963
Trial1	2	1	blindfold	clockwise	practice	Free	1	0.5	-0.25	8.876862	-0.31718	-1.45522	-1.15845	1.2219102180576	1.530984	-10.43369	0.242643
Trial1	2	1	blindfold	clockwise	practice	Free	1	0.5	-0.25	8.896851	-0.3171	-1.45522	-1.15843	1.22184181472486	1.502131	-10.40407	0.260789
Trial1	2	1	blindfold	clockwise	practice	Free	1	0.5	-0.25	8.91687	-0.31702	-1.45521	-1.15841	1.22177352169501	1.469797	-10.36175	0.296019
Trial1	2	1	blindfold	clockwise	practice	Free	1	0.5	-0.25	8.936859	-0.31694	-1.45519	-1.15839	1.22170503320631	1.390088	-10.30673	0.404408
Trial1	2	1	blindfold	clockwise	practice	Free	1	0.5	-0.25	8.956848	-0.31686	-1.45516	-1.15834	1.22161442641842	1.318951	-10.26442	0.429557
Trial1	2	1	blindfold	clockwise	practice	Free	1	0.5	-0.25	8.976868	-0.31672	-1.45512	-1.15831	1.22149855923013	1.300789	-10.22633	0.498135
Trial1	2	1	blindfold	clockwise	practice	Free	1	0.5	-0.25	8.996857	-0.31665	-1.45512	-1.15828	1.22142941398654	1.293821	-10.26865	0.53234
Trial1	2	1	blindfold	clockwise	practice	Free	1	0.5	-0.25	9.016846	-0.31658	-1.45514	-1.15825	1.22136026957987	1.283184	-10.31943	0.579415
Trial1	2	1	blindfold	clockwise	practice	Free	1	0.5	-0.25	9.036865	-0.31651	-1.45516	-1.15821	1.22128369929879	1.316441	-10.37868	0.565252
Trial1	2	1	blindfold	clockwise	practice	Free	1	0.5	-0.25	9.056854	-0.31644	-1.45518	-1.15815	1.22119230482725	1.299526	-10.37444	0.566008
Trial1	2	1	blindfold	clockwise	practice	Free	1	0.5	-0.25	9.076874	-0.3163	-1.45519	-1.15813	1.22108387763898	1.289193	-10.39983	0.524137
Trial1	2	1	blindfold	clockwise	practice	Free	1	0.5	-0.25	9.096863	-0.31623	-1.4552	-1.1581	1.22101475734558	1.308652	-10.40407	0.485167
Trial1	2	1	blindfold	clockwise	practice	Free	1	0.5	-0.25	9.116852	-0.31616	-1.4552	-1.15808	1.22095306551732	1.285275	-10.39983	0.435364
Trial1	2	1	blindfold	clockwise	practice	Free	1	0.5	-0.25	9.136871	-0.31609	-1.45521	-1.15806	1.2208913749144	1.297391	-10.42946	0.422038
Trial1	2	1	blindfold	clockwise	practice	Free	1	0.5	-0.25	9.15686	-0.31602	-1.45522	-1.15802	1.22081487829042	1.303046	-10.46754	0.358138
Trial1	2	1	blindfold	clockwise	practice	Free	1	0.5	-0.25	9.176849	-0.31588	-1.45525	-1.158	1.22070641904999	1.350784	-10.52256	0.288073
Trial1	2	1	blindfold	clockwise	practice	Free	1	0.5	-0.25	9.196869	-0.3158	-1.45526	-1.15799	1.22064550946987	1.341578	-10.47178	0.271447
Trial1	2	1	blindfold	clockwise	practice	Free	1	0.5	-0.25	9.216858	-0.31573	-1.45526	-1.15797	1.22058382544574	1.334975	-10.53948	0.314006
Trial1	2	1	blindfold	clockwise	practice	Free	1	0.5	-0.25	9.236847	-0.31566	-1.45525	-1.15795	1.22052223132824	1.317871	-10.46754	0.327528
Trial1	2	1	blindfold	clockwise	practice	Free	1	0.5	-0.25	9.256866	-0.31559	-1.45523	-1.15792	1.22045312035037	1.306296	-10.38291	0.336261
Trial1	2	1	blindfold	clockwise	practice	Free	1	0.5	-0.25	9.276855	-0.31545	-1.45519	-1.1579	1.22034464009017	1.328902	-10.35328	0.368972
Trial1	2	1	blindfold	clockwise	practice	Free	1	0.5	-0.25	9.296844	-0.31538	-1.45518	-1.15788	1.22028296241508	1.311241	-10.36598	0.352705
Trial1	2	1	blindfold	clockwise	practice	Free	1	0.5	-0.25	9.316864	-0.31531	-1.45518	-1.15786	1.22022139457353	1.328701	-10.41253	0.348198
Trial1	2	1	blindfold	clockwise	practice	Free	1	0.5	-0.25	9.336853	-0.31523	-1.45521	-1.15784	1.22015304879621	1.342861	-10.42523	0.397706
Trial1	2	1	blindfold	clockwise	practice	Free	1	0.5	-0.25	9.356873	-0.31516	-1.45522	-1.1578	1.2200765624233	1.360691	-10.44638	0.41799
Trial1	2	1	blindfold	clockwise	practice	Free	1	0.5	-0.25	9.376862	-0.31501	-1.45523	-1.15778	1.21996134149963	1.380139	-10.46754	0.378813
Trial1	2	1	blindfold	clockwise	practice	Free	1	0.5	-0.25	9.396851	-0.31494	-1.45523	-1.15776	1.2198997603728	1.375532	-10.45485	0.373735
Trial1	2	1	blindfold	clockwise	practice	Free	1	0.5	-0.25	9.41687	-0.31486	-1.45523	-1.15774	1.21983144238913	1.347413	-10.45908	0.406002
Trial1	2	1	blindfold	clockwise	practice	Free	1	0.5	-0.25	9.436859	-0.31479	-1.45523	-1.15771	1.21976241214275	1.356045	-10.48024	0.40918
Trial1	2	1	blindfold	clockwise	practice	Free	1	0.5	-0.25	9.456848	-0.31472	-1.45524	-1.15768	1.21969329402758	1.366121	-10.4887	0.349341
Trial1	2	1	blindfold	clockwise	practice	Free	1	0.5	-0.25	9.476868	-0.31456	-1.45526	-1.15766	1.21957151346896	1.414092	-10.53948	0.380908
Trial1	2	1	blindfold	clockwise	practice	Free	1	0.5	-0.25	9.496857	-0.31449	-1.45528	-1.15764	1.21950987162716	1.421798	-10.59027	0.363519
Trial1	2	1	blindfold	clockwise	practice	Free	1	0.5	-0.25	9.516846	-0.31441	-1.45529	-1.15762	1.21944161219497	1.447339	-10.61989	0.366547
Trial1	2	1	blindfold	clockwise	practice	Free	1	0.5	-0.25	9.536865	-0.31433	-1.4553	-1.1576	1.21937319696165	1.428199	-10.59873	0.316454
Trial1	2	1	blindfold	clockwise	practice	Free	1	0.5	-0.25	9.556854	-0.31425	-1.4553	-1.15757	1.21929748752175	1.41807	-10.59027	0.278681
Trial1	2	1	blindfold	clockwise	practice	Free	1	0.5	-0.25	9.576874	-0.3141	-1.45531	-1.15755	1.21918243729173	1.379635	-10.55641	0.272296
Trial1	2	1	blindfold	clockwise	practice	Free	1	0.5	-0.25	9.596863	-0.31402	-1.45529	-1.15754	1.21912153225658	1.363457	-10.53948	0.289307
Trial1	2	1	blindfold	clockwise	practice	Free	1	0.5	-0.25	9.616852	-0.31395	-1.45528	-1.15752	1.21905990063141	1.343606	-10.4887	0.319741
Trial1	2	1	blindfold	clockwise	practice	Free	1	0.5	-0.25	9.636871	-0.31388	-1.45526	-1.15751	1.21900579385073	1.351315	-10.5014	0.294479
Trial1	2	1	blindfold	clockwise	practice	Free	1	0.5	-0.25	9.65686	-0.3138	-1.45526	-1.15748	1.21893002448657	1.324094	-10.50986	0.261128
Trial1	2	1	blindfold	clockwise	practice	Free	1	0.5	-0.25	9.676849	-0.31366	-1.45527	-1.15747	1.21882911687296	1.374813	-10.53948	0.242606
Trial1	2	1	blindfold	clockwise	practice	Free	1	0.5	-0.25	9.696869	-0.31358	-1.45528	-1.15745	1.21876078782526	1.340985	-10.55218	0.26018
Trial1	2	1	blindfold	clockwise	practice	Free	1	0.5	-0.25	9.716858	-0.31351	-1.45527	-1.15744	1.21870668958654	1.358813	-10.48024	0.280501
Trial1	2	1	blindfold	clockwise	practice	Free	1	0.5	-0.25	9.736847	-0.31343	-1.45526	-1.15743	1.21864573156161	1.285089	-10.50563	0.241282
Trial1	2	1	blindfold	clockwise	practice	Free	1	0.5	-0.25	9.756866	-0.31337	-1.45524	-1.1574	1.21858340767295	1.239132	-10.42523	0.255927
Trial1	2	1	blindfold	clockwise	practice	Free	1	0.5	-0.25	9.776855	-0.31324	-1.45521	-1.15739	1.21848918473031	1.127907	-10.37444	0.230994
Trial1	2	1	blindfold	clockwise	practice	Free	1	0.5	-0.25	9.796844	-0.31318	-1.45521	-1.15738	1.21844170854375	1.105288	-10.43369	0.198038
Trial1	2	1	blindfold	clockwise	practice	Free	1	0.5	-0.25	9.816864	-0.31312	-1.45522	-1.15738	1.21840165115522	1.065574	-10.47178	0.161599
Trial1	2	1	blindfold	clockwise	practice	Free	1	0.5	-0.25	9.836853	-0.31306	-1.45524	-1.15737	1.21835413776837	1.072551	-10.56911	0.135824
Trial1	2	1	blindfold	clockwise	practice	Free	1	0.5	-0.25	9.856873	-0.313	-1.45527	-1.15736	1.21830666534326	1.090012	-10.60719	0.139276
Trial1	2	1	blindfold	clockwise	practice	Free	1	0.5	-0.25	9.876862	-0.31288	-1.45529	-1.15735	1.21821921143812	1.092943	-10.54795	0.109425
Trial1	2	1	blindfold	clockwise	practice	Free	1	0.5	-0.25	9.896851	-0.31283	-1.45528	-1.15734	1.21817836466352	1.098827	-10.51409	0.147258
Trial1	2	1	blindfold	clockwise	practice	Free	1	0.5	-0.25	9.91687	-0.31276	-1.45526	-1.15734	1.21813167436439	1.081175	-10.50563	0.13104
Trial1	2	1	blindfold	clockwise	practice	Free	1	0.5	-0.25	9.936859	-0.3127	-1.45525	-1.15733	1.21808418839874	1.095512	-10.45062	0.155625
Trial1	2	1	blindfold	clockwise	practice	Free	1	0.5	-0.25	9.956848	-0.31264	-1.45524	-1.15731	1.21802924448443	1.144585	-10.48447	0.128182
Trial1	2	1	blindfold	clockwise	practice	Free	1	0.5	-0.25	9.976868	-0.31252	-1.45524	-1.1573	1.21794171773554	1.205975	-10.48447	0.17624
Trial1	2	1	blindfold	clockwise	practice	Free	1	0.5	-0.25	9.996857	-0.31245	-1.45525	-1.15729	1.21788755645552	1.267547	-10.51832	0.13116
Trial1	2	1	blindfold	clockwise	practice	Free	1	0.5	-0.25	10.01685	-0.31238	-1.45527	-1.15728	1.21783341675352	1.284638	-10.56487	0.134604
Trial1	2	1	blindfold	clockwise	practice	Free	1	0.5	-0.25	10.03687	-0.31231	-1.45528	-1.15728	1.21778669932553	1.29309	-10.5818	0.134188
Trial1	2	1	blindfold	clockwise	practice	Free	1	0.5	-0.25	10.05685	-0.31224	-1.45527	-1.15727	1.21773256326744	1.270477	-10.53102	0.10125
Trial1	2	1	blindfold	clockwise	practice	Free	1	0.5	-0.25	10.07687	-0.31211	-1.45526	-1.15726	1.21763848501682	1.176908	-10.53948	0.09255
Trial1	2	1	blindfold	clockwise	practice	Free	1	0.5	-0.25	10.09686	-0.31205	-1.45527	-1.15726	1.21759847382636	1.159076	-10.56487	0.072121
Trial1	2	1	blindfold	clockwise	practice	Free	1	0.5	-0.25	10.11685	-0.31198	-1.45527	-1.15726	1.21755178624084	1.145656	-10.53102	0.055739
Trial1	2	1	blindfold	clockwise	practice	Free	1	0.5	-0.25	10.13687	-0.31192	-1.45527	-1.15726	1.21751175873252	1.190323	-10.56487	0.015104
Trial1	2	1	blindfold	clockwise	practice	Free	1	0.5	-0.25	10.15686	-0.31186	-1.45528	-1.15726	1.21747175274071	1.193999	-10.5945	-0.0014483
Trial1	2	1	blindfold	clockwise	practice	Free	1	0.5	-0.25	10.17685	-0.31172	-1.45528	-1.15726	1.21737841181086	1.248959	-10.54371	-0.0038453
Trial1	2	1	blindfold	clockwise	practice	Free	1	0.5	-0.25	10.19687	-0.31166	-1.45527	-1.15726	1.21733839142108	1.205946	-10.48024	-0.018926
Trial1	2	1	blindfold	clockwise	practice	Free	1	0.5	-0.25	10.21686	-0.3116	-1.45526	-1.15725	1.2172909293796	1.171573	-10.50986	-0.030148
Trial1	2	1	blindfold	clockwise	practice	Free	1	0.5	-0.25	10.23685	-0.31153	-1.45526	-1.15725	1.21724425587925	1.173958	-10.5818	-0.018204
Trial1	2	1	blindfold	clockwise	practice	Free	1	0.5	-0.25	10.25687	-0.31147	-1.45527	-1.15725	1.2172042603169	1.228735	-10.54371	0.018188
Trial1	2	1	blindfold	clockwise	practice	Free	1	0.5	-0.25	10.27686	-0.31133	-1.45527	-1.15725	1.21711092386021	1.268433	-10.53948	0.05458
Trial1	2	1	blindfold	clockwise	practice	Free	1	0.5	-0.25	10.29684	-0.31127	-1.45528	-1.15725	1.21707093377488	1.287188	-10.55641	-0.0013097
Trial1	2	1	blindfold	clockwise	practice	Free	1	0.5	-0.25	10.31686	-0.3112	-1.45529	-1.15725	1.2170242708199	1.284425	-10.57757	0.04537
Trial1	2	1	blindfold	clockwise	practice	Free	1	0.5	-0.25	10.33685	-0.31113	-1.45529	-1.15725	1.21697762996633	1.338836	-10.62835	0.017607
Trial1	2	1	blindfold	clockwise	practice	Free	1	0.5	-0.25	10.35687	-0.31105	-1.4553	-1.15724	1.21691674340878	1.281477	-10.61142	0.062432
Trial1	2	1	blindfold	clockwise	practice	Free	1	0.5	-0.25	10.37686	-0.31092	-1.45531	-1.15723	1.21682272946047	1.234783	-10.61142	0.060176
Trial1	2	1	blindfold	clockwise	practice	Free	1	0.5	-0.25	10.39685	-0.31085	-1.4553	-1.15723	1.21677607712366	1.197462	-10.54795	0.078705
Trial1	2	1	blindfold	clockwise	practice	Free	1	0.5	-0.25	10.41687	-0.31079	-1.45528	-1.15722	1.21672863333247	1.139734	-10.53525	0.113959
Trial1	2	1	blindfold	clockwise	practice	Free	1	0.5	-0.25	10.43686	-0.31073	-1.45527	-1.15722	1.21668865730759	1.152232	-10.55641	0.110245
Trial1	2	1	blindfold	clockwise	practice	Free	1	0.5	-0.25	10.45685	-0.31066	-1.45527	-1.15721	1.21663454389967	1.186987	-10.55641	0.032469
Trial1	2	1	blindfold	clockwise	practice	Free	1	0.5	-0.25	10.47687	-0.31053	-1.45529	-1.15721	1.21654792852076	1.242494	-10.66644	0.042738
Trial1	2	1	blindfold	clockwise	practice	Free	1	0.5	-0.25	10.49686	-0.31046	-1.45532	-1.15721	1.21650128808827	1.253714	-10.70875	0.008358
Trial1	2	1	blindfold	clockwise	practice	Free	1	0.5	-0.25	10.51685	-0.31039	-1.45534	-1.15721	1.21645464989627	1.300951	-10.70029	0.023249
Trial1	2	1	blindfold	clockwise	practice	Free	1	0.5	-0.25	10.53687	-0.31032	-1.45536	-1.1572	1.21640054572896	1.276862	-10.69606	0.053929
Trial1	2	1	blindfold	clockwise	practice	Free	1	0.5	-0.25	10.55685	-0.31025	-1.45535	-1.15719	1.21634644326659	1.270413	-10.64528	0.066604
Trial1	2	1	blindfold	clockwise	practice	Free	1	0.5	-0.25	10.57687	-0.31012	-1.45531	-1.15718	1.21625240208475	1.187859	-10.56911	0.150873
Trial1	2	1	blindfold	clockwise	practice	Free	1	0.5	-0.25	10.59686	-0.31005	-1.45529	-1.15717	1.21619839362677	1.175172	-10.51409	0.15137
Trial1	2	1	blindfold	clockwise	practice	Free	1	0.5	-0.25	10.61685	-0.30999	-1.45528	-1.15716	1.21615094740664	1.218724	-10.56487	0.179092
Trial1	2	1	blindfold	clockwise	practice	Free	1	0.5	-0.25	10.63687	-0.30992	-1.45528	-1.15716	1.21610432283542	1.196121	-10.57757	0.146132
Trial1	2	1	blindfold	clockwise	practice	Free	1	0.5	-0.25	10.65686	-0.30986	-1.45529	-1.15714	1.21604942941419	1.229392	-10.61989	0.131941
Trial1	2	1	blindfold	clockwise	practice	Free	1	0.5	-0.25	10.67685	-0.30973	-1.45532	-1.15714	1.21596285788533	1.253294	-10.64951	0.096946
Trial1	2	1	blindfold	clockwise	practice	Free	1	0.5	-0.25	10.69687	-0.30966	-1.45532	-1.15713	1.21590879025558	1.216517	-10.62835	0.128146
Trial1	2	1	blindfold	clockwise	practice	Free	1	0.5	-0.25	10.71686	-0.30959	-1.45532	-1.15712	1.21585470448709	1.199785	-10.5818	0.133064
Trial1	2	1	blindfold	clockwise	practice	Free	1	0.5	-0.25	10.73685	-0.30953	-1.4553	-1.15711	1.21580726797624	1.145001	-10.58603	0.139624
Trial1	2	1	blindfold	clockwise	practice	Free	1	0.5	-0.25	10.75687	-0.30947	-1.45529	-1.1571	1.21575985250307	1.132861	-10.53102	0.152811
Trial1	2	1	blindfold	clockwise	practice	Free	1	0.5	-0.25	10.77686	-0.30935	-1.45527	-1.15709	1.21567249688347	1.124398	-10.47178	0.153098
Trial1	2	1	blindfold	clockwise	practice	Free	1	0.5	-0.25	10.79684	-0.30928	-1.45526	-1.15709	1.21562589081656	1.195176	-10.53948	0.115046
Trial1	2	1	blindfold	clockwise	practice	Free	1	0.5	-0.25	10.81686	-0.30922	-1.45526	-1.15708	1.21557854988659	1.244996	-10.52256	0.101243
Trial1	2	1	blindfold	clockwise	practice	Free	1	0.5	-0.25	10.83685	-0.30915	-1.45528	-1.15708	1.21553194770617	1.296638	-10.61989	0.094619
Trial1	2	1	blindfold	clockwise	practice	Free	1	0.5	-0.25	10.85687	-0.30908	-1.4553	-1.15707	1.21547789479412	1.328092	-10.64528	0.059676
Trial1	2	1	blindfold	clockwise	practice	Free	1	0.5	-0.25	10.87686	-0.30894	-1.45532	-1.15707	1.21538470108549	1.306767	-10.63258	0.060358
Trial1	2	1	blindfold	clockwise	practice	Free	1	0.5	-0.25	10.89685	-0.30887	-1.45532	-1.15706	1.21533056482594	1.298309	-10.61142	0.060698
Trial1	2	1	blindfold	clockwise	practice	Free	1	0.5	-0.25	10.91687	-0.3088	-1.4553	-1.15706	1.21528397329582	1.268349	-10.51832	0.053496
Trial1	2	1	blindfold	clockwise	practice	Free	1	0.5	-0.25	10.93686	-0.30873	-1.45527	-1.15706	1.2152373840122	1.286759	-10.43792	-0.010831
Trial1	2	1	blindfold	clockwise	practice	Free	1	0.5	-0.25	10.95685	-0.30866	-1.45524	-1.15708	1.21520583498777	1.238071	-10.43369	-0.059561
Trial1	2	1	blindfold	clockwise	practice	Free	1	0.5	-0.25	10.97687	-0.30853	-1.45523	-1.15708	1.21511933173598	1.260534	-10.45062	-0.127518
Trial1	2	1	blindfold	clockwise	practice	Free	1	0.5	-0.25	10.99686	-0.30846	-1.45523	-1.15709	1.21508013809175	1.293996	-10.47601	-0.125981
Trial1	2	1	blindfold	clockwise	practice	Free	1	0.5	-0.25	11.01685	-0.30839	-1.45523	-1.1571	1.21504103629404	1.29986	-10.4083	-0.100219
Trial1	2	1	blindfold	clockwise	practice	Free	1	0.5	-0.25	11.03687	-0.30832	-1.45521	-1.1571	1.21499446131952	1.31641	-10.35752	-0.109374
Trial1	2	1	blindfold	clockwise	practice	Free	1	0.5	-0.25	11.05685	-0.30825	-1.45519	-1.15711	1.21495538474041	1.266585	-10.34482	-0.086024
Trial1	2	1	blindfold	clockwise	practice	Free	1	0.5	-0.25	11.07687	-0.30811	-1.45517	-1.15712	1.21486972353582	1.224127	-10.32789	-0.088401
Trial1	2	1	blindfold	clockwise	practice	Free	1	0.5	-0.25	11.09686	-0.30805	-1.45517	-1.15712	1.21482979886414	1.224491	-10.32366	-0.091884
Trial1	2	1	blindfold	clockwise	practice	Free	1	0.5	-0.25	11.11685	-0.30799	-1.45517	-1.15713	1.2147973731268	1.174119	-10.36598	-0.069282
Trial1	2	1	blindfold	clockwise	practice	Free	1	0.5	-0.25	11.13687	-0.30792	-1.45519	-1.15713	1.21475083168346	1.169349	-10.4083	-0.081751
Trial1	2	1	blindfold	clockwise	practice	Free	1	0.5	-0.25	11.15686	-0.30785	-1.45521	-1.15714	1.21471175073584	1.193448	-10.46754	-0.112413
Trial1	2	1	blindfold	clockwise	practice	Free	1	0.5	-0.25	11.17685	-0.30773	-1.45522	-1.15715	1.21463943658981	1.201002	-10.44215	-0.13386
Trial1	2	1	blindfold	clockwise	practice	Free	1	0.5	-0.25	11.19687	-0.30766	-1.45522	-1.15716	1.21460034335612	1.171227	-10.39137	-0.145241
Trial1	2	1	blindfold	clockwise	practice	Free	1	0.5	-0.25	11.21686	-0.3076	-1.4552	-1.15716	1.21456045188508	1.160719	-10.35752	-0.085477
Trial1	2	1	blindfold	clockwise	practice	Free	1	0.5	-0.25	11.23685	-0.30754	-1.45519	-1.15716	1.21452056206713	1.136258	-10.29404	-0.063231
Trial1	2	1	blindfold	clockwise	practice	Free	1	0.5	-0.25	11.25687	-0.30747	-1.45517	-1.15717	1.21448149586199	1.14562	-10.29827	-0.042443
Trial1	2	1	blindfold	clockwise	practice	Free	1	0.5	-0.25	11.27686	-0.30735	-1.45514	-1.15717	1.21440170572342	1.187357	-10.21787	-0.056919
Trial1	2	1	blindfold	clockwise	practice	Free	1	0.5	-0.25	11.29684	-0.30729	-1.45513	-1.15718	1.21436921449538	1.203726	-10.24749	-0.070316
Trial1	2	1	blindfold	clockwise	practice	Free	1	0.5	-0.25	11.31686	-0.30722	-1.45513	-1.15718	1.21432267716852	1.246731	-10.22633	-0.055192
Trial1	2	1	blindfold	clockwise	practice	Free	1	0.5	-0.25	11.33685	-0.30715	-1.45512	-1.15718	1.21427616190419	1.272099	-10.20517	-0.056267
Trial1	2	1	blindfold	clockwise	practice	Free	1	0.5	-0.25	11.35687	-0.30708	-1.45512	-1.15719	1.21423711048471	1.276508	-10.23056	-0.035483
Trial1	2	1	blindfold	clockwise	practice	Free	1	0.5	-0.25	11.37686	-0.30694	-1.45512	-1.15719	1.21414407197891	1.280375	-10.21787	-0.060834
Trial1	2	1	blindfold	clockwise	practice	Free	1	0.5	-0.25	11.39685	-0.30687	-1.45513	-1.15719	1.21409754620157	1.316258	-10.26442	-0.113178
Trial1	2	1	blindfold	clockwise	practice	Free	1	0.5	-0.25	11.41687	-0.3068	-1.45513	-1.1572	1.21405850526441	1.30925	-10.25172	-0.078963
Trial1	2	1	blindfold	clockwise	practice	Free	1	0.5	-0.25	11.43686	-0.30673	-1.45513	-1.1572	1.21401198428153	1.300434	-10.27288	-0.087038
Trial1	2	1	blindfold	clockwise	practice	Free	1	0.5	-0.25	11.45685	-0.30666	-1.45513	-1.15721	1.2139729487493	1.29234	-10.27711	-0.078203
Trial1	2	1	blindfold	clockwise	practice	Free	1	0.5	-0.25	11.47687	-0.30652	-1.45514	-1.15721	1.21387991862937	1.255734	-10.26865	-0.01737
Trial1	2	1	blindfold	clockwise	practice	Free	1	0.5	-0.25	11.49686	-0.30645	-1.45513	-1.15721	1.21383342675198	1.2381	-10.22633	-0.058918
Trial1	2	1	blindfold	clockwise	practice	Free	1	0.5	-0.25	11.51685	-0.30639	-1.45512	-1.15721	1.21379355008012	1.180173	-10.17978	-0.02679
Trial1	2	1	blindfold	clockwise	practice	Free	1	0.5	-0.25	11.53687	-0.30632	-1.45511	-1.15722	1.21375454701469	1.163802	-10.17978	-0.01338
Trial1	2	1	blindfold	clockwise	practice	Free	1	0.5	-0.25	11.55685	-0.30626	-1.4551	-1.15722	1.21371469397743	1.154625	-10.17978	-0.04351
Trial1	2	1	blindfold	clockwise	practice	Free	1	0.5	-0.25	11.57687	-0.30613	-1.45509	-1.15723	1.21363580716088	1.187367	-10.2094	-0.103215
Trial1	2	1	blindfold	clockwise	practice	Free	1	0.5	-0.25	11.59686	-0.30607	-1.45509	-1.15723	1.21359595961764	1.190155	-10.21364	-0.089069
Trial1	2	1	blindfold	clockwise	practice	Free	1	0.5	-0.25	11.61685	-0.306	-1.45509	-1.15724	1.21355685990509	1.178553	-10.17132	-0.064753
Trial1	2	1	blindfold	clockwise	practice	Free	1	0.5	-0.25	11.63687	-0.30594	-1.4551	-1.15724	1.21351701619614	1.210576	-10.23479	-0.108453
Trial1	2	1	blindfold	clockwise	practice	Free	1	0.5	-0.25	11.65686	-0.30587	-1.45511	-1.15726	1.21348558638747	1.222541	-10.2221	-0.125881
Trial1	2	1	blindfold	clockwise	practice	Free	1	0.5	-0.25	11.67685	-0.30574	-1.45511	-1.15726	1.21339925940669	1.261137	-10.23479	-0.126908
Trial1	2	1	blindfold	clockwise	practice	Free	1	0.5	-0.25	11.69687	-0.30567	-1.45512	-1.15727	1.21336017264021	1.268514	-10.3025	-0.14046
Trial1	2	1	blindfold	clockwise	practice	Free	1	0.5	-0.25	11.71686	-0.3056	-1.45514	-1.15728	1.21332117787503	1.319072	-10.3152	-0.14681
Trial1	2	1	blindfold	clockwise	practice	Free	1	0.5	-0.25	11.73685	-0.30553	-1.45515	-1.15729	1.21328220576503	1.322583	-10.30673	-0.163864
Trial1	2	1	blindfold	clockwise	practice	Free	1	0.5	-0.25	11.75687	-0.30546	-1.45517	-1.15731	1.21325070521296	1.370534	-10.43369	-0.140246
Trial1	2	1	blindfold	clockwise	practice	Free	1	0.5	-0.25	11.77686	-0.30531	-1.45524	-1.15731	1.21315113077818	1.363614	-10.63682	-0.195127
Trial1	2	1	blindfold	clockwise	practice	Free	1	0.5	-0.25	11.79684	-0.30524	-1.45529	-1.15732	1.21311215039777	1.340945	-10.60296	-0.130587
Trial1	2	1	blindfold	clockwise	practice	Free	1	0.5	-0.25	11.81686	-0.30516	-1.45529	-1.15732	1.21305905645918	1.32763	-10.50986	-0.045273
Trial1	2	1	blindfold	clockwise	practice	Free	1	0.5	-0.25	11.83685	-0.3051	-1.45525	-1.15732	1.21301923794169	1.286608	-10.37868	-0.013872
Trial1	2	1	blindfold	clockwise	practice	Free	1	0.5	-0.25	11.85687	-0.30502	-1.45521	-1.15733	1.2129736197407	1.291554	-10.37868	-0.013691
Trial1	2	1	blindfold	clockwise	practice	Free	1	0.5	-0.25	11.87686	-0.30489	-1.45522	-1.15733	1.21288734742327	1.293627	-10.51409	-0.048045
Trial1	2	1	blindfold	clockwise	practice	Free	1	0.5	-0.25	11.89685	-0.30482	-1.45524	-1.15733	1.21284089176426	1.243071	-10.52256	-0.041643
Trial1	2	1	blindfold	clockwise	practice	Free	1	0.5	-0.25	11.91687	-0.30475	-1.45526	-1.15733	1.2127944383667	1.306311	-10.52679	-0.048557
Trial1	2	1	blindfold	clockwise	practice	Free	1	0.5	-0.25	11.93686	-0.30468	-1.45526	-1.15733	1.21274798723083	1.286248	-10.46754	-0.022289
Trial1	2	1	blindfold	clockwise	practice	Free	1	0.5	-0.25	11.95685	-0.30461	-1.45524	-1.15734	1.21270905019976	1.343646	-10.44215	-0.067074
Trial1	2	1	blindfold	clockwise	practice	Free	1	0.5	-0.25	11.97687	-0.30446	-1.45521	-1.15735	1.21261700937681	1.288146	-10.38291	-0.077394
Trial1	2	1	blindfold	clockwise	practice	Free	1	0.5	-0.25	11.99686	-0.30439	-1.4552	-1.15736	1.21257799179806	1.292017	-10.34482	-0.09797
Trial1	2	1	blindfold	clockwise	practice	Free	1	0.5	-0.25	12.01685	-0.30432	-1.45518	-1.15736	1.21253155315392	1.278259	-10.32366	-0.110804
Trial1	2	1	blindfold	clockwise	practice	Free	1	0.5	-0.25	12.03687	-0.30425	-1.45517	-1.15737	1.21249261042703	1.260275	-10.32366	-0.135408
Trial1	2	1	blindfold	clockwise	practice	Free	1	0.5	-0.25	12.05685	-0.30419	-1.45516	-1.1574	1.21247528048531	1.181487	-10.30673	-0.195561
Trial1	2	1	blindfold	clockwise	practice	Free	1	0.5	-0.25	12.07687	-0.30406	-1.45513	-1.15741	1.21239657604883	1.173864	-10.21364	-0.2756
Trial1	2	1	blindfold	clockwise	practice	Free	1	0.5	-0.25	12.09686	-0.304	-1.45512	-1.15742	1.21236419584124	1.145347	-10.26019	-0.26267
Trial1	2	1	blindfold	clockwise	practice	Free	1	0.5	-0.25	12.11685	-0.30394	-1.45513	-1.15744	1.21233947169099	1.136537	-10.28981	-0.256939
Trial1	2	1	blindfold	clockwise	practice	Free	1	0.5	-0.25	12.13687	-0.30388	-1.45514	-1.15745	1.21230709614234	1.160658	-10.28981	-0.287536
Trial1	2	1	blindfold	clockwise	practice	Free	1	0.5	-0.25	12.15686	-0.30381	-1.45515	-1.15748	1.21228316403616	1.160663	-10.28557	-0.274957
Trial1	2	1	blindfold	clockwise	practice	Free	1	0.5	-0.25	12.17685	-0.30369	-1.45516	-1.1575	1.21221860412185	1.177407	-10.34482	-0.292256
Trial1	2	1	blindfold	clockwise	practice	Free	1	0.5	-0.25	12.19687	-0.30362	-1.45517	-1.15751	1.21217968888139	1.178842	-10.39983	-0.258363
Trial1	2	1	blindfold	clockwise	practice	Free	1	0.5	-0.25	12.21686	-0.30356	-1.45518	-1.15753	1.21215489203145	1.144486	-10.34059	-0.26955
Trial1	2	1	blindfold	clockwise	practice	Free	1	0.5	-0.25	12.23685	-0.3035	-1.45517	-1.15754	1.21212253109535	1.139905	-10.31097	-0.265612
Trial1	2	1	blindfold	clockwise	practice	Free	1	0.5	-0.25	12.25687	-0.30344	-1.45516	-1.15757	1.2121052569692	1.133777	-10.3152	-0.222368
Trial1	2	1	blindfold	clockwise	practice	Free	1	0.5	-0.25	12.27686	-0.30331	-1.45516	-1.15758	1.21202659057808	1.142777	-10.3025	-0.209926
Trial1	2	1	blindfold	clockwise	practice	Free	1	0.5	-0.25	12.29684	-0.30325	-1.45516	-1.15759	1.21199430851499	1.165171	-10.29404	-0.172539
Trial1	2	1	blindfold	clockwise	practice	Free	1	0.5	-0.25	12.31686	-0.30319	-1.45515	-1.1576	1.21196195912582	1.186671	-10.26865	-0.173564
Trial1	2	1	blindfold	clockwise	practice	Free	1	0.5	-0.25	12.33685	-0.30312	-1.45514	-1.1576	1.21191556619483	1.18316	-10.25595	-0.156426
Trial1	2	1	blindfold	clockwise	practice	Free	1	0.5	-0.25	12.35687	-0.30306	-1.45515	-1.15762	1.21189089921866	1.183341	-10.28557	-0.152157
Trial1	2	1	blindfold	clockwise	practice	Free	1	0.5	-0.25	12.37686	-0.30293	-1.45516	-1.15763	1.2118121708056	1.213477	-10.32789	-0.140642
Trial1	2	1	blindfold	clockwise	practice	Free	1	0.5	-0.25	12.39685	-0.30286	-1.45517	-1.15763	1.21176578716026	1.218422	-10.39137	-0.123865
Trial1	2	1	blindfold	clockwise	practice	Free	1	0.5	-0.25	12.41687	-0.3028	-1.45519	-1.15764	1.2117335405975	1.241347	-10.47178	-0.082449
Trial1	2	1	blindfold	clockwise	practice	Free	1	0.5	-0.25	12.43686	-0.30273	-1.45523	-1.15765	1.21169466235584	1.2482	-10.50563	-0.107083
Trial1	2	1	blindfold	clockwise	practice	Free	1	0.5	-0.25	12.45685	-0.30266	-1.45525	-1.15766	1.21165578699415	1.248914	-10.54371	-0.1039
Trial1	2	1	blindfold	clockwise	practice	Free	1	0.5	-0.25	12.47687	-0.30253	-1.45525	-1.15766	1.21156967406027	1.215271	-10.52679	-0.098193
Trial1	2	1	blindfold	clockwise	practice	Free	1	0.5	-0.25	12.49686	-0.30247	-1.45525	-1.15767	1.21153743886678	1.227957	-10.48447	-0.102394
Trial1	2	1	blindfold	clockwise	practice	Free	1	0.5	-0.25	12.51685	-0.3024	-1.45525	-1.15768	1.21149857364921	1.189728	-10.5014	-0.11892
Trial1	2	1	blindfold	clockwise	practice	Free	1	0.5	-0.25	12.53687	-0.30233	-1.45525	-1.15768	1.21145220862411	1.204328	-10.53102	-0.15694
Trial1	2	1	blindfold	clockwise	practice	Free	1	0.5	-0.25	12.55685	-0.30227	-1.45526	-1.1577	1.21142739402495	1.239401	-10.53102	-0.12873
Trial1	2	1	blindfold	clockwise	practice	Free	1	0.5	-0.25	12.57687	-0.30213	-1.45528	-1.15772	1.21134970275606	1.240966	-10.59027	-0.192227
Trial1	2	1	blindfold	clockwise	practice	Free	1	0.5	-0.25	12.59686	-0.30206	-1.45528	-1.15773	1.21131085157669	1.290995	-10.5945	-0.211221
Trial1	2	1	blindfold	clockwise	practice	Free	1	0.5	-0.25	12.61685	-0.30199	-1.45529	-1.15774	1.21127200327995	1.276714	-10.60296	-0.248683
Trial1	2	1	blindfold	clockwise	practice	Free	1	0.5	-0.25	12.63687	-0.30192	-1.45529	-1.15775	1.21123315786612	1.268618	-10.59873	-0.239811
Trial1	2	1	blindfold	clockwise	practice	Free	1	0.5	-0.25	12.65686	-0.30186	-1.45529	-1.15778	1.21121586517884	1.290118	-10.56064	-0.220927
Trial1	2	1	blindfold	clockwise	practice	Free	1	0.5	-0.25	12.67685	-0.30171	-1.45526	-1.15779	1.21112407489465	1.337524	-10.48447	-0.212876
Trial1	2	1	blindfold	clockwise	practice	Free	1	0.5	-0.25	12.69687	-0.30164	-1.45525	-1.1578	1.21108533069012	1.307043	-10.4887	-0.23272
Trial1	2	1	blindfold	clockwise	practice	Free	1	0.5	-0.25	12.71686	-0.30157	-1.45524	-1.15781	1.21104641065713	1.326767	-10.48447	-0.267369
Trial1	2	1	blindfold	clockwise	practice	Free	1	0.5	-0.25	12.73685	-0.30149	-1.45524	-1.15783	1.21100848181069	1.35285	-10.47178	-0.251458
[truncated: 13,508 more rows]
