# Supplementary material for: Assessing kinesthetic proprioceptive function of the upper limb: a novel dynamic movement reproduction task using a robotic arm
Source: PeerJ. 2021 May 3;9:e11301. doi: 10.7717/peerj.11301 (PMC8101453; doi:10.7717/peerj.11301)
Supplement: Supplemental Information 1 [file peerj-09-11301-s001.zip › DMR raw data_Study 1/Session 1/HMData_PP18-1_2019-06-25-11-02-20.txt]

Trial1	1	1	noBlindfold	counterclockwise	practice	Guided	1	-0.5	-0.5	0	-0.55007	-1.45	-1.3	0.801565298264424	-0.017687	-0.013056	-0.009485
Trial1	1	1	noBlindfold	counterclockwise	practice	Guided	1	-0.5	-0.5	0.004247665	-0.55007	-1.45	-1.3	0.801565298264424	-0.00017315	0.0081028	0.0061215
Trial1	1	1	noBlindfold	counterclockwise	practice	Guided	1	-0.5	-0.5	0.02424812	-0.55007	-1.45	-1.3	0.801565298264424	-0.017364	-0.0088253	0.0031708
Trial1	1	1	noBlindfold	counterclockwise	practice	Guided	1	-0.5	-0.5	0.04424858	-0.55007	-1.45	-1.3	0.801565298264424	0.024834	-0.025753	0.0042169
Trial1	1	1	noBlindfold	counterclockwise	practice	Guided	1	-0.5	-0.5	0.06424904	-0.55007	-1.45	-1.3	0.801565298264424	-0.0043872	0.016564	0.0064379
Trial1	1	1	noBlindfold	counterclockwise	practice	Guided	1	-0.5	-0.5	0.08424759	-0.55007	-1.45	-1.3	0.801565298264424	-0.010194	-0.01306	-0.014344
Trial1	1	1	noBlindfold	counterclockwise	practice	Guided	1	-0.5	-0.5	0.104248	-0.55007	-1.45	-1.3	0.801565298264424	0.0060529	-0.00036535	-0.024053
Trial1	1	1	noBlindfold	counterclockwise	practice	Guided	1	-0.5	-0.5	0.1242485	-0.55008	-1.45	-1.3	0.801565923827663	-0.0079649	-0.00036606	0.015194
Trial1	1	1	noBlindfold	counterclockwise	practice	Guided	1	-0.5	-0.5	0.144249	-0.55008	-1.45	-1.3	0.801565923827663	0.0085981	0.0038661	0.0097042
Trial1	1	1	noBlindfold	counterclockwise	practice	Guided	1	-0.5	-0.5	0.1642475	-0.55008	-1.45	-1.3	0.801565923827663	0.010595	0.033489	-0.020153
Trial1	1	1	noBlindfold	counterclockwise	practice	Guided	1	-0.5	-0.5	0.184248	-0.55008	-1.45	-1.3	0.801565923827663	-0.012817	0.020791	0.007071
Trial1	1	1	noBlindfold	counterclockwise	practice	Guided	1	-0.5	-0.5	0.2042484	-0.55008	-1.45	-1.3	0.801565923827663	0.028115	0.033485	-0.012981
Trial1	1	1	noBlindfold	counterclockwise	practice	Guided	1	-0.5	-0.5	0.2242489	-0.55008	-1.45	-1.3	0.801565923827663	-0.036863	0.0080929	0.025856
Trial1	1	1	noBlindfold	counterclockwise	practice	Guided	1	-0.5	-0.5	0.2442474	-0.55008	-1.45	-1.3	0.801565923827663	-0.0079566	0.020787	0.0012661
Trial1	1	1	noBlindfold	counterclockwise	practice	Guided	1	-0.5	-0.5	0.2642479	-0.55008	-1.45	-1.3	0.801565923827663	-0.017662	0.0038592	-0.0010487
Trial1	1	1	noBlindfold	counterclockwise	practice	Guided	1	-0.5	-0.5	0.2842484	-0.55008	-1.45	-1.3	0.801565923827663	0.0050261	0.016552	0.027854
Trial1	1	1	noBlindfold	counterclockwise	practice	Guided	1	-0.5	-0.5	0.3042488	-0.55009	-1.45	-1.3	0.801566549515509	-0.020925	0.0080886	0.011924
Trial1	1	1	noBlindfold	counterclockwise	practice	Guided	1	-0.5	-0.5	0.3242474	-0.55009	-1.45	-1.3	0.801566549515509	-0.029363	0.0080882	0.01256
Trial1	1	1	noBlindfold	counterclockwise	practice	Guided	1	-0.5	-0.5	0.3442478	-0.55009	-1.45	-1.3	0.801566549515509	-0.011846	-0.00037491	0.019729
Trial1	1	1	noBlindfold	counterclockwise	practice	Guided	1	-0.5	-0.5	0.3642483	-0.55009	-1.45	-1.3	0.801566549515509	0.0014506	-0.00037643	0.027215
Trial1	1	1	noBlindfold	counterclockwise	practice	Guided	1	-0.5	-0.5	0.3842487	-0.55009	-1.45	-1.3	0.801566549515509	-0.0056255	0.037708	-0.0071796
Trial1	1	1	noBlindfold	counterclockwise	practice	Guided	1	-0.5	-0.5	0.4042492	-0.55009	-1.45	-1.3	0.801566549515509	0.035212	-0.00037831	0.024673
Trial1	1	1	noBlindfold	counterclockwise	practice	Guided	1	-0.5	-0.5	0.4242477	-0.55009	-1.45	-1.3	0.801566549515509	-0.01955	0.012318	-0.026379
Trial1	1	1	noBlindfold	counterclockwise	practice	Guided	1	-0.5	-0.5	0.4442482	-0.55009	-1.45	-1.3	0.801566549515509	-0.050449	0.016548	0.014142
Trial1	1	1	noBlindfold	counterclockwise	practice	Guided	1	-0.5	-0.5	0.4642487	-0.55009	-1.45	-1.3	0.801566549515509	-0.024811	-0.00038014	0.016457
Trial1	1	1	noBlindfold	counterclockwise	practice	Guided	1	-0.5	-0.5	0.4842491	-0.5501	-1.45	-1.3	0.801567171602519	0.0044141	-0.0088456	0.010014
Trial1	1	1	noBlindfold	counterclockwise	practice	Guided	1	-0.5	-0.5	0.5042477	-0.5501	-1.45	-1.3	0.801567171602519	-0.021221	-0.0088458	0.0076973
Trial1	1	1	noBlindfold	counterclockwise	practice	Guided	1	-0.5	-0.5	0.5242481	-0.5501	-1.45	-1.3	0.801567171602519	-0.03102	-0.030005	0.046629
Trial1	1	1	noBlindfold	counterclockwise	practice	Guided	1	-0.5	-0.5	0.5442486	-0.5501	-1.45	-1.3	0.801567171602519	-0.012778	0.016546	0.0070625
Trial1	1	1	noBlindfold	counterclockwise	practice	Guided	1	-0.5	-0.5	0.564249	-0.5501	-1.45	-1.3	0.801567171602519	0.016129	-0.013077	-0.0036009
Trial1	1	1	noBlindfold	counterclockwise	practice	Guided	1	-0.5	-0.5	0.5842476	-0.5501	-1.45	-1.3	0.801567171602519	-0.0030649	0.016547	0.023304
Trial1	1	1	noBlindfold	counterclockwise	practice	Guided	1	-0.5	-0.5	0.604248	-0.5501	-1.45	-1.3	0.801567171602519	0.004424	0.0080843	0.01001
Trial1	1	1	noBlindfold	counterclockwise	practice	Guided	1	-0.5	-0.5	0.6242485	-0.5501	-1.45	-1.3	0.801567171602519	0.018991	-0.0003813	0.034377
Trial1	1	1	noBlindfold	counterclockwise	practice	Guided	1	-0.5	-0.5	0.644249	-0.5501	-1.45	-1.3	0.801567171602519	-0.013721	-0.017309	-0.005914
Trial1	1	1	noBlindfold	counterclockwise	practice	Guided	1	-0.5	-0.5	0.6642475	-0.55011	-1.45	-1.3	0.801567797538835	-0.021523	-0.021542	0.0034785
Trial1	1	1	noBlindfold	counterclockwise	practice	Guided	1	-0.5	-0.5	0.684248	-0.55011	-1.45	-1.3	0.801567797538835	-0.010449	-0.004616	-0.018573
Trial1	1	1	noBlindfold	counterclockwise	practice	Guided	1	-0.5	-0.5	0.7042484	-0.55011	-1.45	-1.3	0.801567797538835	-0.030913	-0.00038469	-0.0085482
Trial1	1	1	noBlindfold	counterclockwise	practice	Guided	1	-0.5	-0.5	0.7242489	-0.55011	-1.45	-1.3	0.801567797538835	-0.0030508	0.012308	0.023306
Trial1	1	1	noBlindfold	counterclockwise	practice	Guided	1	-0.5	-0.5	0.7442474	-0.55011	-1.45	-1.3	0.801567797538835	0.0083395	0.0080753	0.0054739
Trial1	1	1	noBlindfold	counterclockwise	practice	Guided	1	-0.5	-0.5	0.7642479	-0.55011	-1.45	-1.3	0.801567797538835	0.0057066	-0.013085	0.026889
Trial1	1	1	noBlindfold	counterclockwise	practice	Guided	1	-0.5	-0.5	0.7842484	-0.55011	-1.45	-1.3	0.801567797538835	-0.018659	-0.013087	0.041453
Trial1	1	1	noBlindfold	counterclockwise	practice	Guided	1	-0.5	-0.5	0.8042488	-0.55011	-1.45	-1.3	0.801567797538835	0.0073902	-0.00039331	-0.007188
Trial1	1	1	noBlindfold	counterclockwise	practice	Guided	1	-0.5	-0.5	0.8242474	-0.55012	-1.45	-1.3	0.801568423599757	-0.0078009	-0.013091	-0.039995
Trial1	1	1	noBlindfold	counterclockwise	practice	Guided	1	-0.5	-0.5	0.8442478	-0.55012	-1.45	-1.3	0.801568423599757	0.0038153	0.0123	0.0015681
Trial1	1	1	noBlindfold	counterclockwise	practice	Guided	1	-0.5	-0.5	0.8642483	-0.55012	-1.45	-1.3	0.801568423599757	-0.012428	-0.004628	-0.014995
Trial1	1	1	noBlindfold	counterclockwise	practice	Guided	1	-0.5	-0.5	0.8842487	-0.55012	-1.45	-1.3	0.801568423599757	-0.022453	0.041921	-0.0091903
Trial1	1	1	noBlindfold	counterclockwise	practice	Guided	1	-0.5	-0.5	0.9042492	-0.55012	-1.45	-1.3	0.801568423599757	-0.0063027	-0.0046297	0.036275
Trial1	1	1	noBlindfold	counterclockwise	practice	Guided	1	-0.5	-0.5	0.9242477	-0.55012	-1.45	-1.3	0.801568423599757	-0.022449	-0.0046348	-0.0082429
Trial1	1	1	noBlindfold	counterclockwise	practice	Guided	1	-0.5	-0.5	0.9442482	-0.55012	-1.45	-1.3	0.801568423599757	-0.014007	-0.013099	-0.0098308
Trial1	1	1	noBlindfold	counterclockwise	practice	Guided	1	-0.5	-0.5	0.9642487	-0.55012	-1.45	-1.3	0.801568423599757	-0.015686	0.016522	0.024247
Trial1	1	1	noBlindfold	counterclockwise	practice	Guided	1	-0.5	-0.5	0.9842491	-0.55012	-1.45	-1.3	0.801568423599757	-0.014005	-0.013101	-0.014686
Trial1	1	1	noBlindfold	counterclockwise	practice	Guided	1	-0.5	-0.5	1.004248	-0.55012	-1.45	-1.3	0.801568423599757	-0.00461	0.029217	0.0021924
Trial1	1	1	noBlindfold	counterclockwise	practice	Guided	1	-0.5	-0.5	1.024248	-0.55013	-1.45	-1.3	0.801569049785285	-0.029927	0.016519	0.0040968
Trial1	1	1	noBlindfold	counterclockwise	practice	Guided	1	-0.5	-0.5	1.044249	-0.55013	-1.45	-1.3	0.801569049785285	-0.011773	0.020751	0.019705
Trial1	1	1	noBlindfold	counterclockwise	practice	Guided	1	-0.5	-0.5	1.064249	-0.55013	-1.45	-1.3	0.801569049785285	0.0054273	0.016518	0.0178
Trial1	1	1	noBlindfold	counterclockwise	practice	Guided	1	-0.5	-0.5	1.084248	-0.55013	-1.45	-1.3	0.801569049785285	-0.014308	-0.025798	-0.014057
Trial1	1	1	noBlindfold	counterclockwise	practice	Guided	1	-0.5	-0.5	1.104248	-0.55013	-1.45	-1.3	0.801569049785285	-0.0039621	-0.0088712	0.010628
Trial1	1	1	noBlindfold	counterclockwise	practice	Guided	1	-0.5	-0.5	1.124249	-0.55013	-1.45	-1.3	0.801569049785285	-0.0078625	-0.017337	0.015164
Trial1	1	1	noBlindfold	counterclockwise	practice	Guided	1	-0.5	-0.5	1.144249	-0.55013	-1.45	-1.3	0.801569049785285	-0.00037553	-0.00041135	0.0018709
Trial1	1	1	noBlindfold	counterclockwise	practice	Guided	1	-0.5	-0.5	1.164248	-0.55013	-1.45	-1.3	0.801569049785285	-0.0010079	-0.017341	-0.0065671
Trial1	1	1	noBlindfold	counterclockwise	practice	Guided	1	-0.5	-0.5	1.184248	-0.55013	-1.45	-1.3	0.801569049785285	0.0028955	-0.030036	-0.011105
Trial1	1	1	noBlindfold	counterclockwise	practice	Guided	1	-0.5	-0.5	1.204248	-0.55013	-1.45	-1.3	0.801569049785285	-0.015253	0.020745	-0.026715
Trial1	1	1	noBlindfold	counterclockwise	practice	Guided	1	-0.5	-0.5	1.224249	-0.55014	-1.45	-1.3	0.801569676095418	-0.039935	0.0080498	-0.01637
Trial1	1	1	noBlindfold	counterclockwise	practice	Guided	1	-0.5	-0.5	1.244247	-0.55014	-1.45	-1.3	0.801569676095418	-0.026637	-0.025806	-0.0088842
Trial1	1	1	noBlindfold	counterclockwise	practice	Guided	1	-0.5	-0.5	1.264248	-0.55014	-1.45	-1.3	0.801569676095418	0.0093459	-0.0088796	0.019067
Trial1	1	1	noBlindfold	counterclockwise	practice	Guided	1	-0.5	-0.5	1.284248	-0.55014	-1.45	-1.3	0.801569676095418	0.03825	0.0080491	0.0048195
Trial1	1	1	noBlindfold	counterclockwise	practice	Guided	1	-0.5	-0.5	1.304249	-0.55014	-1.45	-1.3	0.801569676095418	-0.0088044	0.050367	-0.018912
Trial1	1	1	noBlindfold	counterclockwise	practice	Guided	1	-0.5	-0.5	1.324247	-0.55014	-1.45	-1.3	0.801569676095418	-0.014928	0.020744	-0.022494
Trial1	1	1	noBlindfold	counterclockwise	practice	Guided	1	-0.5	-0.5	1.344248	-0.55014	-1.45	-1.3	0.801569676095418	0.011345	-0.0046469	-0.0088822
Trial1	1	1	noBlindfold	counterclockwise	practice	Guided	1	-0.5	-0.5	1.364248	-0.55014	-1.45	-1.3	0.801569676095418	0.00027311	0.024977	0.0096772
Trial1	1	1	noBlindfold	counterclockwise	practice	Guided	1	-0.5	-0.5	1.384249	-0.55014	-1.45	-1.3	0.801569676095418	-0.013019	-0.013109	-0.00075991
Trial1	1	1	noBlindfold	counterclockwise	practice	Guided	1	-0.5	-0.5	1.404249	-0.55014	-1.45	-1.3	0.801569676095418	0.0080817	-0.01734	0.0012376
Trial1	1	1	noBlindfold	counterclockwise	practice	Guided	1	-0.5	-0.5	1.424248	-0.55014	-1.45	-1.3	0.801569676095418	-0.016285	0.012279	0.015802
Trial1	1	1	noBlindfold	counterclockwise	practice	Guided	1	-0.5	-0.5	1.444248	-0.55014	-1.45	-1.3	0.801569676095418	-0.0166	-0.00041611	-0.0062512
Trial1	1	1	noBlindfold	counterclockwise	practice	Guided	1	-0.5	-0.5	1.464249	-0.55014	-1.45	-1.3	0.801569676095418	0.026325	0.020743	-0.038331
Trial1	1	1	noBlindfold	counterclockwise	practice	Guided	1	-0.5	-0.5	1.484249	-0.55014	-1.45	-1.3	0.801569676095418	-0.0055275	0.012278	-0.010471
Trial1	1	1	noBlindfold	counterclockwise	practice	Guided	1	-0.5	-0.5	1.504248	-0.55014	-1.45	-1.3	0.801569676095418	-0.017232	0.012278	0.003141
Trial1	1	1	noBlindfold	counterclockwise	practice	Guided	1	-0.5	-0.5	1.524248	-0.55015	-1.45	-1.3	0.801570302530155	0.0045084	0.0038145	0.0015549
Trial1	1	1	noBlindfold	counterclockwise	practice	Guided	1	-0.5	-0.5	1.544249	-0.55015	-1.45	-1.3	0.801570302530155	0.025928	0.0080455	0.012624
Trial1	1	1	noBlindfold	counterclockwise	practice	Guided	1	-0.5	-0.5	1.564249	-0.55015	-1.45	-1.3	0.801570302530155	0.0096852	0.0080459	0.022333
Trial1	1	1	noBlindfold	counterclockwise	practice	Guided	1	-0.5	-0.5	1.584248	-0.55015	-1.45	-1.3	0.801570302530155	-0.052249	-0.0004178	-0.011199
Trial1	1	1	noBlindfold	counterclockwise	practice	Guided	1	-0.5	-0.5	1.604248	-0.55015	-1.45	-1.3	0.801570302530155	-0.021754	-0.0046497	-0.00076303
Trial1	1	1	noBlindfold	counterclockwise	practice	Guided	1	-0.5	-0.5	1.624249	-0.55016	-1.45	-1.3	0.801570925359609	0.008423	-0.046969	0.0054514
Trial1	1	1	noBlindfold	counterclockwise	practice	Guided	1	-0.5	-0.5	1.644249	-0.55016	-1.45	-1.3	0.801570925359609	0.0048395	0.029204	0.014209
Trial1	1	1	noBlindfold	counterclockwise	practice	Guided	1	-0.5	-0.5	1.664248	-0.55016	-1.45	-1.3	0.801570925359609	-0.030189	0.02497	-0.00013037
Trial1	1	1	noBlindfold	counterclockwise	practice	Guided	1	-0.5	-0.5	1.684248	-0.55016	-1.45	-1.3	0.801570925359609	0.00030492	0.0080418	0.010307
Trial1	1	1	noBlindfold	counterclockwise	practice	Guided	1	-0.5	-0.5	1.704248	-0.55016	-1.45	-1.3	0.801570925359609	-0.0019167	0.012273	-0.019232
Trial1	1	1	noBlindfold	counterclockwise	practice	Guided	1	-0.5	-0.5	1.724249	-0.55016	-1.45	-1.3	0.801570925359609	-0.017523	0.0038057	-0.0010802
Trial1	1	1	noBlindfold	counterclockwise	practice	Guided	1	-0.5	-0.5	1.744247	-0.55016	-1.45	-1.3	0.801570925359609	-0.014252	0.012269	0.009674
Trial1	1	1	noBlindfold	counterclockwise	practice	Guided	1	-0.5	-0.5	1.764248	-0.55016	-1.45	-1.3	0.801570925359609	0.024999	0.0080372	0.011578
Trial1	1	1	noBlindfold	counterclockwise	practice	Guided	1	-0.5	-0.5	1.784248	-0.55016	-1.45	-1.3	0.801570925359609	-0.0097135	-0.00042573	0.010308
Trial1	1	1	noBlindfold	counterclockwise	practice	Guided	1	-0.5	-0.5	1.804249	-0.55016	-1.45	-1.3	0.801570925359609	0.0045355	0.029197	0.0099945
Trial1	1	1	noBlindfold	counterclockwise	practice	Guided	1	-0.5	-0.5	1.824247	-0.55016	-1.45	-1.3	0.801570925359609	-0.004222	-0.00042855	0.0064095
Trial1	1	1	noBlindfold	counterclockwise	practice	Guided	1	-0.5	-0.5	1.844248	-0.55016	-1.45	-1.3	0.801570925359609	0.013293	-0.00042868	0.013581
Trial1	1	1	noBlindfold	counterclockwise	practice	Guided	1	-0.5	-0.5	1.864248	-0.55017	-1.45	-1.3	0.801571552042814	5.7093E-07	-0.0088923	0.0025071
Trial1	1	1	noBlindfold	counterclockwise	practice	Guided	1	-0.5	-0.5	1.884249	-0.55017	-1.45	-1.3	0.801571552042814	-0.030487	-0.00042988	-0.0043447
Trial1	1	1	noBlindfold	counterclockwise	practice	Guided	1	-0.5	-0.5	1.904249	-0.55017	-1.45	-1.3	0.801571552042814	-0.031438	-0.0004291	-0.017008
Trial1	1	1	noBlindfold	counterclockwise	practice	Guided	1	-0.5	-0.5	1.924248	-0.55017	-1.45	-1.3	0.801571552042814	-0.011383	0.0080339	0.02392
Trial1	1	1	noBlindfold	counterclockwise	practice	Guided	1	-0.5	-0.5	1.944248	-0.55017	-1.45	-1.3	0.801571552042814	-0.0087476	-0.0046619	0.0025035
Trial1	1	1	noBlindfold	counterclockwise	practice	Guided	1	-0.5	-0.5	1.964249	-0.55017	-1.45	-1.3	0.801571552042814	0.0087689	0.0038004	0.0096725
Trial1	1	1	noBlindfold	counterclockwise	practice	Guided	1	-0.5	-0.5	1.984249	-0.55017	-1.45	-1.3	0.801571552042814	0.0090855	-0.0088952	0.013893
Trial1	1	1	noBlindfold	counterclockwise	practice	Guided	1	-0.5	-0.5	2.004248	-0.55017	-1.45	-1.3	0.801571552042814	-0.0045262	0.0080334	0.0021865
Trial1	1	1	noBlindfold	counterclockwise	practice	Guided	1	-0.5	-0.5	2.024248	-0.55017	-1.45	-1.3	0.801571552042814	-0.0068396	0.012267	0.015797
Trial1	1	1	noBlindfold	counterclockwise	practice	Guided	1	-0.5	-0.5	2.044249	-0.55017	-1.45	-1.3	0.801571552042814	0.00065009	0.0165	0.014529
Trial1	1	1	noBlindfold	counterclockwise	practice	Guided	1	-0.5	-0.5	2.064249	-0.55017	-1.45	-1.3	0.801571552042814	-0.0051559	0.0038047	-0.0062519
Trial1	1	1	noBlindfold	counterclockwise	practice	Guided	1	-0.5	-0.5	2.084248	-0.55017	-1.45	-1.3	0.801571552042814	-0.018132	0.016499	-0.030937
Trial1	1	1	noBlindfold	counterclockwise	practice	Guided	1	-0.5	-0.5	2.104248	-0.55018	-1.45	-1.3	0.801572178850622	-0.0064234	0.0080375	-0.02313
Trial1	1	1	noBlindfold	counterclockwise	practice	Guided	1	-0.5	-0.5	2.124249	-0.55018	-1.45	-1.3	0.801572178850622	-0.0084187	-0.017353	0.0067281
Trial1	1	1	noBlindfold	counterclockwise	practice	Guided	1	-0.5	-0.5	2.144249	-0.55018	-1.45	-1.3	0.801572178850622	0.010049	-0.025817	0.00028576
Trial1	1	1	noBlindfold	counterclockwise	practice	Guided	1	-0.5	-0.5	2.164249	-0.55018	-1.45	-1.3	0.801572178850622	-0.01232	-0.030049	0.011265
Trial1	1	1	noBlindfold	counterclockwise	practice	Guided	1	-0.5	-0.5	2.18425	-0.55018	-1.45	-1.3	0.801572178850622	-0.012952	-0.0046565	0.0028246
Trial1	1	1	noBlindfold	counterclockwise	practice	Guided	1	-0.5	-0.5	2.204247	-0.55018	-1.45	-1.3	0.801572178850622	-0.021071	-0.01312	0.019707
Trial1	1	1	noBlindfold	counterclockwise	practice	Guided	1	-0.5	-0.5	2.224247	-0.55018	-1.45	-1.3	0.801572178850622	-0.006093	-0.00042517	-0.018909
Trial1	1	1	noBlindfold	counterclockwise	practice	Guided	1	-0.5	-0.5	2.244247	-0.55018	-1.45	-1.3	0.801572178850622	-0.0099938	0.0080387	-0.00044283
Trial1	1	1	noBlindfold	counterclockwise	practice	Guided	1	-0.5	-0.5	2.264248	-0.55019	-1.45	-1.3	0.801572802050925	-0.014938	-0.025817	0.032683
Trial1	1	1	noBlindfold	counterclockwise	practice	Guided	1	-0.5	-0.5	2.284248	-0.55019	-1.45	-1.3	0.801572802050925	0.027038	-0.0046566	-0.02989
Trial1	1	1	noBlindfold	counterclockwise	practice	Guided	1	-0.5	-0.5	2.304249	-0.55019	-1.45	-1.3	0.801572802050925	-0.00027708	0.016502	0.0018735
Trial1	1	1	noBlindfold	counterclockwise	practice	Guided	1	-0.5	-0.5	2.324249	-0.55019	-1.45	-1.3	0.801572802050925	-0.0099836	-0.013123	0.0018727
Trial1	1	1	noBlindfold	counterclockwise	practice	Guided	1	-0.5	-0.5	2.34425	-0.55019	-1.45	-1.3	0.801572802050925	-0.032668	-0.017353	-0.033882
Trial1	1	1	noBlindfold	counterclockwise	practice	Guided	1	-0.5	-0.5	2.364246	-0.55019	-1.45	-1.3	0.801572802050925	0.014295	-0.00042574	0.026241
Trial1	1	1	noBlindfold	counterclockwise	practice	Guided	1	-0.5	-0.5	2.384247	-0.55019	-1.45	-1.3	0.801572802050925	-0.020415	0.016501	0.003462
Trial1	1	1	noBlindfold	counterclockwise	practice	Guided	1	-0.5	-0.5	2.404247	-0.55019	-1.45	-1.3	0.801572802050925	-0.0076617	-0.0088888	-0.040005
Trial1	1	1	noBlindfold	counterclockwise	practice	Guided	1	-0.5	-0.5	2.424248	-0.5502	-1.45	-1.3	0.801573429107199	-0.0048011	0.024965	-0.0020272
Trial1	1	1	noBlindfold	counterclockwise	practice	Guided	1	-0.5	-0.5	2.444248	-0.5502	-1.45	-1.3	0.801573429107199	0.020521	0.0038045	-0.0039321
Trial1	1	1	noBlindfold	counterclockwise	practice	Guided	1	-0.5	-0.5	2.464249	-0.5502	-1.45	-1.3	0.801573429107199	-0.019046	0.020731	-0.022175
Trial1	1	1	noBlindfold	counterclockwise	practice	Guided	1	-0.5	-0.5	2.484249	-0.5502	-1.45	-1.3	0.801573429107199	-0.0024825	0.012266	-0.027665
Trial1	1	1	noBlindfold	counterclockwise	practice	Guided	1	-0.5	-0.5	2.50425	-0.5502	-1.45	-1.3	0.801573429107199	-0.0060676	0.012265	-0.018905
Trial1	1	1	noBlindfold	counterclockwise	practice	Guided	1	-0.5	-0.5	2.52425	-0.5502	-1.45	-1.3	0.801573429107199	0.0097704	-0.013125	0.022342
Trial1	1	1	noBlindfold	counterclockwise	practice	Guided	1	-0.5	-0.5	2.544247	-0.5502	-1.45	-1.3	0.801573429107199	-0.011963	-0.0046627	0.015491
Trial1	1	1	noBlindfold	counterclockwise	practice	Guided	1	-0.5	-0.5	2.564247	-0.5502	-1.45	-1.3	0.801573429107199	0.008823	0.012263	0.0096855
Trial1	1	1	noBlindfold	counterclockwise	practice	Guided	1	-0.5	-0.5	2.584248	-0.5502	-1.45	-1.3	0.801573429107199	-0.0086899	-0.0046644	0.0025175
Trial1	1	1	noBlindfold	counterclockwise	practice	Guided	1	-0.5	-0.5	2.604248	-0.5502	-1.45	-1.3	0.801573429107199	-0.0012025	0.0037979	-0.010776
Trial1	1	1	noBlindfold	counterclockwise	practice	Guided	1	-0.5	-0.5	2.624249	-0.55021	-1.45	-1.3	0.801574056288076	0.015997	0.01226	-0.0036028
Trial1	1	1	noBlindfold	counterclockwise	practice	Guided	1	-0.5	-0.5	2.644249	-0.55021	-1.45	-1.3	0.801574056288076	-0.022299	0.03765	-0.0091855
Trial1	1	1	noBlindfold	counterclockwise	practice	Guided	1	-0.5	-0.5	2.664249	-0.5502	-1.45	-1.3	0.801573429107199	-0.0066899	0.020722	-0.027334
Trial1	1	1	noBlindfold	counterclockwise	practice	Guided	1	-0.5	-0.5	2.68425	-0.5502	-1.45	-1.3	0.801573429107199	-0.04045	-0.0046693	-0.024792
Trial1	1	1	noBlindfold	counterclockwise	practice	Guided	1	-0.5	-0.5	2.704247	-0.5502	-1.45	-1.3	0.801573429107199	0.0022927	0.020721	0.035646
Trial1	1	1	noBlindfold	counterclockwise	practice	Guided	1	-0.5	-0.5	2.724247	-0.55021	-1.45	-1.3	0.801574056288076	-0.024927	0.0080249	0.012232
Trial1	1	1	noBlindfold	counterclockwise	practice	Guided	1	-0.5	-0.5	2.744247	-0.55021	-1.45	-1.3	0.801574056288076	-0.014488	0.020719	-0.018259
Trial1	1	1	noBlindfold	counterclockwise	practice	Guided	1	-0.5	-0.5	2.764248	-0.55021	-1.45	-1.3	0.801574056288076	-0.020068	-0.0089047	0.019402
Trial1	1	1	noBlindfold	counterclockwise	practice	Guided	1	-0.5	-0.5	2.784248	-0.55021	-1.45	-1.3	0.801574056288076	0.015372	0.016484	-0.016262
Trial1	1	1	noBlindfold	counterclockwise	practice	Guided	1	-0.5	-0.5	2.804249	-0.55021	-1.45	-1.3	0.801574056288076	0.017915	-0.0046749	0.017496
Trial1	1	1	noBlindfold	counterclockwise	practice	Guided	1	-0.5	-0.5	2.824249	-0.55021	-1.45	-1.3	0.801574056288076	0.016964	-0.00044251	0.0048343
Trial1	1	1	noBlindfold	counterclockwise	practice	Guided	1	-0.5	-0.5	2.84425	-0.55021	-1.45	-1.3	0.801574056288076	0.027308	-0.017372	0.015908
Trial1	1	1	noBlindfold	counterclockwise	practice	Guided	1	-0.5	-0.5	2.864246	-0.55021	-1.45	-1.3	0.801574056288076	-0.0015019	-0.00044505	-0.014995
Trial1	1	1	noBlindfold	counterclockwise	practice	Guided	1	-0.5	-0.5	2.884247	-0.55021	-1.45	-1.3	0.801574056288076	-0.0044493	-0.0046769	0.0022024
Trial1	1	1	noBlindfold	counterclockwise	practice	Guided	1	-0.5	-0.5	2.904247	-0.55022	-1.45	-1.3	0.801574683593556	0.012432	-0.021605	0.00093264
Trial1	1	1	noBlindfold	counterclockwise	practice	Guided	1	-0.5	-0.5	2.924248	-0.55022	-1.45	-1.3	0.801574683593556	0.029312	0.024945	-0.00033746
Trial1	1	1	noBlindfold	counterclockwise	practice	Guided	1	-0.5	-0.5	2.944248	-0.55022	-1.45	-1.3	0.801574683593556	-0.02164	0.012249	-0.00074788
Trial1	1	1	noBlindfold	counterclockwise	practice	Guided	1	-0.5	-0.5	2.964249	-0.55022	-1.45	-1.3	0.801574683593556	-0.024905	0.01225	0.012228
Trial1	1	1	noBlindfold	counterclockwise	practice	Guided	1	-0.5	-0.5	2.984249	-0.55022	-1.45	-1.3	0.801574683593556	-0.014466	0.0037857	-0.019216
Trial1	1	1	noBlindfold	counterclockwise	practice	Guided	1	-0.5	-0.5	3.00425	-0.55022	-1.45	-1.3	0.801574683593556	-0.00053406	0.0037867	-0.0023363
Trial1	1	1	noBlindfold	counterclockwise	practice	Guided	1	-0.5	-0.5	3.02425	-0.55022	-1.45	-1.3	0.801574683593556	-0.012237	-0.00891	0.002198
Trial1	1	1	noBlindfold	counterclockwise	practice	Guided	1	-0.5	-0.5	3.044247	-0.55022	-1.45	-1.3	0.801574683593556	-0.010649	-0.00044696	0.032369
Trial1	1	1	noBlindfold	counterclockwise	practice	Guided	1	-0.5	-0.5	3.064247	-0.55023	-1.45	-1.3	0.801575311023638	0.0023305	0.01225	0.035635
Trial1	1	1	noBlindfold	counterclockwise	practice	Guided	1	-0.5	-0.5	3.084248	-0.55023	-1.45	-1.3	0.801575311023638	-0.034285	-0.021603	0.00019634
Trial1	1	1	noBlindfold	counterclockwise	practice	Guided	1	-0.5	-0.5	3.104248	-0.55023	-1.45	-1.3	0.801575311023638	-0.017723	0.012251	-0.0052937
Trial1	1	1	noBlindfold	counterclockwise	practice	Guided	1	-0.5	-0.5	3.124249	-0.55023	-1.45	-1.3	0.801575311023638	0.01477	0.020712	-0.024714
Trial1	1	1	noBlindfold	counterclockwise	practice	Guided	1	-0.5	-0.5	3.144249	-0.55023	-1.45	-1.3	0.801575311023638	-0.012229	-0.0046785	0.024246
Trial1	1	1	noBlindfold	counterclockwise	practice	Guided	1	-0.5	-0.5	3.164249	-0.55023	-1.45	-1.3	0.801575311023638	-0.032693	0.020713	0.021296
Trial1	1	1	noBlindfold	counterclockwise	practice	Guided	1	-0.5	-0.5	3.18425	-0.55023	-1.45	-1.3	0.801575311023638	-0.029424	0.012249	0.0083179
Trial1	1	1	noBlindfold	counterclockwise	practice	Guided	1	-0.5	-0.5	3.204247	-0.55023	-1.45	-1.3	0.801575311023638	-0.015174	-0.0046799	0.012856
Trial1	1	1	noBlindfold	counterclockwise	practice	Guided	1	-0.5	-0.5	3.224247	-0.55023	-1.45	-1.3	0.801575311023638	-0.037539	0.037637	0.013172
Trial1	1	1	noBlindfold	counterclockwise	practice	Guided	1	-0.5	-0.5	3.244247	-0.55023	-1.45	-1.3	0.801575311023638	0.011195	0.033403	-0.0026623
Trial1	1	1	noBlindfold	counterclockwise	practice	Guided	1	-0.5	-0.5	3.264248	-0.55024	-1.45	-1.3	0.801575938578323	-0.0011459	0.012245	-0.010784
Trial1	1	1	noBlindfold	counterclockwise	practice	Guided	1	-0.5	-0.5	3.284248	-0.55024	-1.45	-1.3	0.801575938578323	0.0092014	-0.047	0.013901
Trial1	1	1	noBlindfold	counterclockwise	practice	Guided	1	-0.5	-0.5	3.304249	-0.55024	-1.45	-1.3	0.801575938578323	0.00012728	0.0080133	0.0060959
Trial1	1	1	noBlindfold	counterclockwise	practice	Guided	1	-0.5	-0.5	3.324249	-0.55024	-1.45	-1.3	0.801575938578323	0.030942	-0.021609	-0.0029787
Trial1	1	1	noBlindfold	counterclockwise	practice	Guided	1	-0.5	-0.5	3.34425	-0.55024	-1.45	-1.3	0.801575938578323	-0.014113	-0.038536	-0.014051
Trial1	1	1	noBlindfold	counterclockwise	practice	Guided	1	-0.5	-0.5	3.364246	-0.55024	-1.45	-1.3	0.801575938578323	-0.017696	0.012245	-0.005293
Trial1	1	1	noBlindfold	counterclockwise	practice	Guided	1	-0.5	-0.5	3.384247	-0.55024	-1.45	-1.3	0.801575938578323	-0.0070322	0.012245	0.023612
Trial1	1	1	noBlindfold	counterclockwise	practice	Guided	1	-0.5	-0.5	3.404247	-0.55024	-1.45	-1.3	0.801575938578323	-0.015379	-0.0089146	0.016442
Trial1	1	1	noBlindfold	counterclockwise	practice	Guided	1	-0.5	-0.5	3.424248	-0.55025	-1.45	-1.3	0.801576562521054	-0.014739	0.029168	-0.022491
Trial1	1	1	noBlindfold	counterclockwise	practice	Guided	1	-0.5	-0.5	3.444248	-0.55025	-1.45	-1.3	0.801576562521054	0.00077888	-0.021615	0.0064135
Trial1	1	1	noBlindfold	counterclockwise	practice	Guided	1	-0.5	-0.5	3.464249	-0.55025	-1.45	-1.3	0.801576562521054	0.013123	-0.0046877	0.0093587
Trial1	1	1	noBlindfold	counterclockwise	practice	Guided	1	-0.5	-0.5	3.484249	-0.55025	-1.45	-1.3	0.801576562521054	0.010901	0.020704	-0.020182
Trial1	1	1	noBlindfold	counterclockwise	practice	Guided	1	-0.5	-0.5	3.50425	-0.55025	-1.45	-1.3	0.801576562521054	-0.027075	-0.00045558	-0.017323
Trial1	1	1	noBlindfold	counterclockwise	practice	Guided	1	-0.5	-0.5	3.52425	-0.55025	-1.45	-1.3	0.801576562521054	0.0056426	0.020702	0.022656
Trial1	1	1	noBlindfold	counterclockwise	practice	Guided	1	-0.5	-0.5	3.544247	-0.55025	-1.45	-1.3	0.801576562521054	-0.0014332	0.020701	-0.015007
Trial1	1	1	noBlindfold	counterclockwise	practice	Guided	1	-0.5	-0.5	3.564247	-0.55025	-1.45	-1.3	0.801576562521054	-0.0059692	0.0037736	-0.01891
Trial1	1	1	noBlindfold	counterclockwise	practice	Guided	1	-0.5	-0.5	3.584248	-0.55025	-1.45	-1.3	0.801576562521054	0.020939	0.0037717	0.0093571
Trial1	1	1	noBlindfold	counterclockwise	practice	Guided	1	-0.5	-0.5	3.604248	-0.55026	-1.45	-1.3	0.8015771903242	-0.026748	-0.0046939	-0.013106
Trial1	1	1	noBlindfold	counterclockwise	practice	Guided	1	-0.5	-0.5	3.624249	-0.55026	-1.45	-1.3	0.8015771903242	-0.0037427	-0.0046937	0.010627
Trial1	1	1	noBlindfold	counterclockwise	practice	Guided	1	-0.5	-0.5	3.644249	-0.55026	-1.45	-1.3	0.8015771903242	-0.0021544	-0.0089239	0.031725
Trial1	1	1	noBlindfold	counterclockwise	practice	Guided	1	-0.5	-0.5	3.664249	-0.55026	-1.45	-1.3	0.8015771903242	-0.018625	-0.00046111	-0.017962
Trial1	1	1	noBlindfold	counterclockwise	practice	Guided	1	-0.5	-0.5	3.68425	-0.55026	-1.45	-1.3	0.8015771903242	-0.0073251	0.0037723	0.019381
Trial1	1	1	noBlindfold	counterclockwise	practice	Guided	1	-0.5	-0.5	3.704247	-0.55026	-1.45	-1.3	0.8015771903242	-0.0014234	0.016468	-0.015012
Trial1	1	1	noBlindfold	counterclockwise	practice	Guided	1	-0.5	-0.5	3.724247	-0.55026	-1.45	-1.3	0.8015771903242	-0.020932	-0.0046912	0.024873
Trial1	1	1	noBlindfold	counterclockwise	practice	Guided	1	-0.5	-0.5	3.744247	-0.55026	-1.45	-1.3	0.8015771903242	0.0011242	-0.00045927	0.018748
Trial1	1	1	noBlindfold	counterclockwise	practice	Guided	1	-0.5	-0.5	3.764248	-0.55026	-1.45	-1.3	0.8015771903242	-0.0082679	-0.0046911	0.0067229
Trial1	1	1	noBlindfold	counterclockwise	practice	Guided	1	-0.5	-0.5	3.784248	-0.55026	-1.45	-1.3	0.8015771903242	-0.0085834	-0.00045888	0.002499
Trial1	1	1	noBlindfold	counterclockwise	practice	Guided	1	-0.5	-0.5	3.804249	-0.55026	-1.45	-1.3	0.8015771903242	0.015784	-0.013154	-0.012066
Trial1	1	1	noBlindfold	counterclockwise	practice	Guided	1	-0.5	-0.5	3.824249	-0.55027	-1.45	-1.3	0.801577818251948	-0.010891	-0.017387	0.013568
Trial1	1	1	noBlindfold	counterclockwise	practice	Guided	1	-0.5	-0.5	3.84425	-0.55027	-1.45	-1.3	0.801577818251948	-0.0040382	0.0080033	0.0063982
Trial1	1	1	noBlindfold	counterclockwise	practice	Guided	1	-0.5	-0.5	3.864246	-0.55027	-1.45	-1.3	0.801577818251948	-0.00013338	0.0037712	0.0018611
Trial1	1	1	noBlindfold	counterclockwise	practice	Guided	1	-0.5	-0.5	3.884247	-0.55027	-1.45	-1.3	0.801577818251948	-0.0046688	0.0037694	-0.0020405
Trial1	1	1	noBlindfold	counterclockwise	practice	Guided	1	-0.5	-0.5	3.904247	-0.55027	-1.45	-1.3	0.801577818251948	0.020971	-0.0089249	0.00027386
Trial1	1	1	noBlindfold	counterclockwise	practice	Guided	1	-0.5	-0.5	3.924248	-0.55027	-1.45	-1.3	0.801577818251948	-0.012469	-0.00046319	0.0070344
Trial1	1	1	noBlindfold	counterclockwise	practice	Guided	1	-0.5	-0.5	3.944248	-0.55028	-1.45	-1.3	0.801578442565521	0.0031451	-0.030087	-0.011114
Trial1	1	1	noBlindfold	counterclockwise	practice	Guided	1	-0.5	-0.5	3.964249	-0.55028	-1.45	-1.3	0.801578442565521	0.036906	-0.0046971	-0.013654
Trial1	1	1	noBlindfold	counterclockwise	practice	Guided	1	-0.5	-0.5	3.984249	-0.55028	-1.45	-1.3	0.801578442565521	0.00051626	-0.0046971	0.010623
Trial1	1	1	noBlindfold	counterclockwise	practice	Guided	1	-0.5	-0.5	4.00425	-0.55028	-1.45	-1.3	0.801578442565521	-0.050756	-0.025858	0.012211
Trial1	1	1	noBlindfold	counterclockwise	practice	Guided	1	-0.5	-0.5	4.02425	-0.55028	-1.45	-1.3	0.801578442565521	-0.028064	-0.00047084	0.025188
Trial1	1	1	noBlindfold	counterclockwise	practice	Guided	1	-0.5	-0.5	4.044247	-0.55028	-1.45	-1.3	0.801578442565521	0.01645	-0.013167	-0.0036284
Trial1	1	1	noBlindfold	counterclockwise	practice	Guided	1	-0.5	-0.5	4.064247	-0.55028	-1.45	-1.3	0.801578442565521	0.019719	-0.0089363	-0.016606
Trial1	1	1	noBlindfold	counterclockwise	practice	Guided	1	-0.5	-0.5	4.084248	-0.55028	-1.45	-1.3	0.801578442565521	-0.00011042	-0.021631	0.0028127
Trial1	1	1	noBlindfold	counterclockwise	practice	Guided	1	-0.5	-0.5	4.104248	-0.55028	-1.45	-1.3	0.801578442565521	0.013187	0.0079923	0.0093442
Trial1	1	1	noBlindfold	counterclockwise	practice	Guided	1	-0.5	-0.5	4.124249	-0.55029	-1.45	-1.3	0.801579070741729	-0.031231	-0.021632	-0.017019
Trial1	1	1	noBlindfold	counterclockwise	practice	Guided	1	-0.5	-0.5	4.144249	-0.55029	-1.45	-1.3	0.801579070741729	0.0067504	-0.030095	-0.0088064
Trial1	1	1	noBlindfold	counterclockwise	practice	Guided	1	-0.5	-0.5	4.164249	-0.55029	-1.45	-1.3	0.801579070741729	0.037562	-0.013168	-0.0052222
Trial1	1	1	noBlindfold	counterclockwise	practice	Guided	1	-0.5	-0.5	4.18425	-0.55029	-1.45	-1.3	0.801579070741729	-0.014665	0.01222	-0.022511
Trial1	1	1	noBlindfold	counterclockwise	practice	Guided	1	-0.5	-0.5	4.204247	-0.55029	-1.45	-1.3	0.801579070741729	-0.041661	-0.0089363	0.013471
Trial1	1	1	noBlindfold	counterclockwise	practice	Guided	1	-0.5	-0.5	4.224247	-0.55029	-1.45	-1.3	0.801579070741729	-0.048826	-0.030096	0.030986
Trial1	1	1	noBlindfold	counterclockwise	practice	Guided	1	-0.5	-0.5	4.244247	-0.5503	-1.45	-1.3	0.801579699042537	-0.0094807	-0.0174	-0.010165
Trial1	1	1	noBlindfold	counterclockwise	practice	Guided	1	-0.5	-0.5	4.264248	-0.5503	-1.45	-1.3	0.801579699042537	0.013843	0.016454	0.017789
Trial1	1	1	noBlindfold	counterclockwise	practice	Guided	1	-0.5	-0.5	4.284248	-0.5503	-1.45	-1.3	0.801579699042537	0.007086	-0.00047223	-0.015651
Trial1	1	1	noBlindfold	counterclockwise	practice	Guided	1	-0.5	-0.5	4.304249	-0.5503	-1.45	-1.3	0.801579699042537	-0.022451	-0.00047227	-0.013428
Trial1	1	1	noBlindfold	counterclockwise	practice	Guided	1	-0.5	-0.5	4.324249	-0.5503	-1.45	-1.3	0.801579699042537	-0.0081968	0.01222	0.0067188
Trial1	1	1	noBlindfold	counterclockwise	practice	Guided	1	-0.5	-0.5	4.34425	-0.5503	-1.45	-1.3	0.801579699042537	-0.01854	-0.0047078	-0.017966
Trial1	1	1	noBlindfold	counterclockwise	practice	Guided	1	-0.5	-0.5	4.364246	-0.5503	-1.45	-1.3	0.801579699042537	-0.002386	-0.0089399	0.027498
Trial1	1	1	noBlindfold	counterclockwise	practice	Guided	1	-0.5	-0.5	4.384247	-0.55031	-1.45	-1.3	0.801580327467945	0.022617	-0.025867	0.021374
Trial1	1	1	noBlindfold	counterclockwise	practice	Guided	1	-0.5	-0.5	4.404247	-0.55031	-1.45	-1.3	0.801580327467945	-0.00978	-0.0047089	-0.014381
Trial1	1	1	noBlindfold	counterclockwise	practice	Guided	1	-0.5	-0.5	4.424248	-0.55031	-1.45	-1.3	0.801580327467945	-0.015677	-0.017404	0.020011
Trial1	1	1	noBlindfold	counterclockwise	practice	Guided	1	-0.5	-0.5	4.444248	-0.55031	-1.45	-1.3	0.801580327467945	0.0041534	0.01222	-0.018605
Trial1	1	1	noBlindfold	counterclockwise	practice	Guided	1	-0.5	-0.5	4.464249	-0.55031	-1.45	-1.3	0.801580327467945	-0.012725	0.003755	0.0028115
Trial1	1	1	noBlindfold	counterclockwise	practice	Guided	1	-0.5	-0.5	4.484249	-0.55031	-1.45	-1.3	0.801580327467945	-0.030235	-0.013171	-0.0043581
Trial1	1	1	noBlindfold	counterclockwise	practice	Guided	1	-0.5	-0.5	4.50425	-0.55032	-1.45	-1.29995	0.801531105848411	-0.067022	-0.030095	0.070549
Trial1	1	1	noBlindfold	counterclockwise	practice	Guided	1	-0.5	-0.5	4.52425	-0.55044	-1.45002	-1.29993	0.801518778891333	-0.162844	-0.021612	0.136863
Trial1	1	1	noBlindfold	counterclockwise	practice	Guided	1	-0.5	-0.5	4.544247	-0.55059	-1.45001	-1.29992	0.801518121438239	-0.107628	-0.021608	0.149889
Trial1	1	1	noBlindfold	counterclockwise	practice	Guided	1	-0.5	-0.5	4.564247	-0.55081	-1.45	-1.29991	0.801522040248411	-0.042069	0.016477	0.174615
Trial1	1	1	noBlindfold	counterclockwise	practice	Guided	1	-0.5	-0.5	4.584248	-0.55103	-1.44999	-1.29993	0.801556122077692	0.0054019	0.0037779	0.103238
Trial1	1	1	noBlindfold	counterclockwise	practice	Guided	1	-0.5	-0.5	4.604248	-0.55121	-1.44995	-1.29992	0.801557489957114	-0.022223	0.304176	0.156069
Trial1	1	1	noBlindfold	counterclockwise	practice	Guided	1	-0.5	-0.5	4.624249	-0.55144	-1.44971	-1.29991	0.801562225063251	-0.211073	0.668058	0.188129
Trial1	1	1	noBlindfold	counterclockwise	practice	Guided	1	-0.5	-0.5	4.644249	-0.55155	-1.44968	-1.2999	0.801559300884625	-0.226289	0.431061	0.205272
Trial1	1	1	noBlindfold	counterclockwise	practice	Guided	1	-0.5	-0.5	4.664249	-0.55167	-1.44974	-1.29987	0.801537166971589	-0.10816	0.210913	0.251471
Trial1	1	1	noBlindfold	counterclockwise	practice	Guided	1	-0.5	-0.5	4.68425	-0.5518	-1.44986	-1.29981	0.801485601719537	-0.006464	-0.068411	0.417703
Trial1	1	1	noBlindfold	counterclockwise	practice	Guided	1	-0.5	-0.5	4.704247	-0.55187	-1.45004	-1.29985	0.801530097658757	0.111433	-0.250328	0.349268
Trial1	1	1	noBlindfold	counterclockwise	practice	Guided	1	-0.5	-0.5	4.724247	-0.55185	-1.4501	-1.29998	0.801658471743327	-0.104853	0.062917	-0.041949
Trial1	1	1	noBlindfold	counterclockwise	practice	Guided	1	-0.5	-0.5	4.744247	-0.55195	-1.44997	-1.30008	0.801764749406699	-0.322786	0.304076	-0.118822
Trial1	1	1	noBlindfold	counterclockwise	practice	Guided	1	-0.5	-0.5	4.764248	-0.55222	-1.44985	-1.30005	0.801752431791834	-0.268574	0.452085	-0.076182
Trial1	1	1	noBlindfold	counterclockwise	practice	Guided	1	-0.5	-0.5	4.784248	-0.55257	-1.44978	-1.30001	0.801735335941833	-0.321517	0.464658	0.0084846
Trial1	1	1	noBlindfold	counterclockwise	practice	Guided	1	-0.5	-0.5	4.804249	-0.55304	-1.44977	-1.30002	0.801776400568642	-0.295792	0.3122	0.01081
Trial1	1	1	noBlindfold	counterclockwise	practice	Guided	1	-0.5	-0.5	4.824249	-0.55437	-1.44991	-1.30002	0.801865483535596	0.037391	0.159757	-0.073799
Trial1	1	1	noBlindfold	counterclockwise	practice	Guided	1	-0.5	-0.5	4.84425	-0.55493	-1.44992	-1.3	0.801883552671229	0.191132	0.189333	-0.0048409
Trial1	1	1	noBlindfold	counterclockwise	practice	Guided	1	-0.5	-0.5	4.864246	-0.55532	-1.44992	-1.29999	0.801900372358301	0.131943	0.053865	0.054812
Trial1	1	1	noBlindfold	counterclockwise	practice	Guided	1	-0.5	-0.5	4.884247	-0.55549	-1.44995	-1.30001	0.801932096572762	0.040479	0.049623	-0.031608
Trial1	1	1	noBlindfold	counterclockwise	practice	Guided	1	-0.5	-0.5	4.904247	-0.55558	-1.44997	-1.30005	0.801978287404587	-0.149664	0.074996	-0.05867
Trial1	1	1	noBlindfold	counterclockwise	practice	Guided	1	-0.5	-0.5	4.924248	-0.55594	-1.44995	-1.30005	0.802003317967831	-0.227771	0.104559	-0.082733
Trial1	1	1	noBlindfold	counterclockwise	practice	Guided	1	-0.5	-0.5	4.944248	-0.5563	-1.44994	-1.30007	0.802048482924782	-0.176076	0.100295	-0.146587
Trial1	1	1	noBlindfold	counterclockwise	practice	Guided	1	-0.5	-0.5	4.964249	-0.55679	-1.44995	-1.30011	0.802122982022002	-0.080525	0.011403	-0.285358
Trial1	1	1	noBlindfold	counterclockwise	practice	Guided	1	-0.5	-0.5	4.984249	-0.55722	-1.44999	-1.30013	0.802173396904517	0.050232	-0.17901	-0.240079
Trial1	1	1	noBlindfold	counterclockwise	practice	Guided	1	-0.5	-0.5	5.00425	-0.55756	-1.45009	-1.30013	0.802197720110302	0.113846	-0.386297	-0.295791
Trial1	1	1	noBlindfold	counterclockwise	practice	Guided	1	-0.5	-0.5	5.02425	-0.55762	-1.45017	-1.30013	0.802202029084538	0.129961	-0.331085	-0.254749
Trial1	1	1	noBlindfold	counterclockwise	practice	Guided	1	-0.5	-0.5	5.044247	-0.55758	-1.45016	-1.30012	0.80218928851499	0.15717	-0.28022	-0.226748
Trial1	1	1	noBlindfold	counterclockwise	practice	Guided	1	-0.5	-0.5	5.064247	-0.55753	-1.45015	-1.30011	0.802175712746469	0.193781	-0.267447	-0.191283
Trial1	1	1	noBlindfold	counterclockwise	practice	Guided	1	-0.5	-0.5	5.084248	-0.55743	-1.45014	-1.30009	0.802148455612188	0.170351	-0.318153	-0.146783
Trial1	1	1	noBlindfold	counterclockwise	practice	Guided	1	-0.5	-0.5	5.104248	-0.55729	-1.45015	-1.30012	0.802168526553544	0.174204	-0.360379	-0.168476
Trial1	1	1	noBlindfold	counterclockwise	practice	Guided	1	-0.5	-0.5	5.124249	-0.55684	-1.45017	-1.30015	0.802166358867256	0.261828	-0.355955	-0.290928
Trial1	1	1	noBlindfold	counterclockwise	practice	Guided	1	-0.5	-0.5	5.144249	-0.55647	-1.45018	-1.30015	0.802140228658951	0.352626	-0.398167	-0.275179
Trial1	1	1	noBlindfold	counterclockwise	practice	Guided	1	-0.5	-0.5	5.164249	-0.55595	-1.45019	-1.30013	0.802083806890325	0.335679	-0.35574	-0.273789
Trial1	1	1	noBlindfold	counterclockwise	practice	Guided	1	-0.5	-0.5	5.18425	-0.5553	-1.45018	-1.30011	0.802018867949363	0.32482	-0.304871	-0.184438
Trial1	1	1	noBlindfold	counterclockwise	practice	Guided	1	-0.5	-0.5	5.204247	-0.55443	-1.45014	-1.30009	0.801939251055559	0.307552	-0.182081	-0.195078
Trial1	1	1	noBlindfold	counterclockwise	practice	Guided	1	-0.5	-0.5	5.224247	-0.55218	-1.45012	-1.30011	0.801809781948308	0.24161	-0.325826	-0.232612
Trial1	1	1	noBlindfold	counterclockwise	practice	Guided	1	-0.5	-0.5	5.244247	-0.55079	-1.45016	-1.30012	0.801730514654605	0.262052	-0.423048	-0.233762
Trial1	1	1	noBlindfold	counterclockwise	practice	Guided	1	-0.5	-0.5	5.264248	-0.54947	-1.4502	-1.30013	0.801657853437798	0.228384	-0.410241	-0.286284
Trial1	1	1	noBlindfold	counterclockwise	practice	Guided	1	-0.5	-0.5	5.284248	-0.54804	-1.4502	-1.30012	0.801561004283296	0.357689	-0.300111	-0.231707
Trial1	1	1	noBlindfold	counterclockwise	practice	Guided	1	-0.5	-0.5	5.304249	-0.54651	-1.45017	-1.30006	0.801410778582545	0.318269	-0.312726	-0.161214
Trial1	1	1	noBlindfold	counterclockwise	practice	Guided	1	-0.5	-0.5	5.324249	-0.54295	-1.45017	-1.30007	0.801222054754498	0.261603	-0.371782	-0.122846
Trial1	1	1	noBlindfold	counterclockwise	practice	Guided	1	-0.5	-0.5	5.34425	-0.54098	-1.45019	-1.30009	0.801138749217123	0.234242	-0.397059	-0.205577
Trial1	1	1	noBlindfold	counterclockwise	practice	Guided	1	-0.5	-0.5	5.364246	-0.53903	-1.4502	-1.30011	0.801061490958624	0.172058	-0.371564	-0.243314
Trial1	1	1	noBlindfold	counterclockwise	practice	Guided	1	-0.5	-0.5	5.384247	-0.53704	-1.45018	-1.3001	0.800956878673293	0.13595	-0.320686	-0.215096
Trial1	1	1	noBlindfold	counterclockwise	practice	Guided	1	-0.5	-0.5	5.404247	-0.53512	-1.45016	-1.30006	0.800830489435819	0.175978	-0.240205	-0.065238
Trial1	1	1	noBlindfold	counterclockwise	practice	Guided	1	-0.5	-0.5	5.424248	-0.53134	-1.45013	-1.30004	0.800653612999742	-0.049863	-0.371244	-0.086858
Trial1	1	1	noBlindfold	counterclockwise	practice	Guided	1	-0.5	-0.5	5.444248	-0.52963	-1.45018	-1.30004	0.80058850193983	-0.034177	-0.620842	-0.104949
Trial1	1	1	noBlindfold	counterclockwise	practice	Guided	1	-0.5	-0.5	5.464249	-0.52812	-1.45029	-1.30004	0.800534037732523	-0.065481	-0.802809	-0.068733
Trial1	1	1	noBlindfold	counterclockwise	practice	Guided	1	-0.5	-0.5	5.484249	-0.5269	-1.45039	-1.30005	0.80050212023244	-0.082365	-0.959386	-0.126899
Trial1	1	1	noBlindfold	counterclockwise	practice	Guided	1	-0.5	-0.5	5.50425	-0.52599	-1.45046	-1.30015	0.800572021740576	-0.02961	-0.942459	-0.219751
Trial1	1	1	noBlindfold	counterclockwise	practice	Guided	1	-0.5	-0.5	5.52425	-0.52503	-1.45045	-1.30022	0.800611372898995	0.379097	-0.802809	-0.494961
Trial1	1	1	noBlindfold	counterclockwise	practice	Guided	1	-0.5	-0.5	5.544247	-0.52456	-1.45041	-1.30022	0.80059681552268	0.633571	-0.807041	-0.436687
Trial1	1	1	noBlindfold	counterclockwise	practice	Guided	1	-0.5	-0.5	5.564247	-0.52368	-1.45041	-1.30018	0.800530266007531	1.187218	-0.836664	-0.348804
Trial1	1	1	noBlindfold	counterclockwise	practice	Guided	1	-0.5	-0.5	5.584248	-0.522	-1.45042	-1.30013	0.800432403763622	1.440572	-0.857823	-0.247604
Trial1	1	1	noBlindfold	counterclockwise	practice	Guided	1	-0.5	-0.5	5.604248	-0.51921	-1.45044	-1.30019	0.800420523560034	1.694226	-1.018631	-0.201159
Trial1	1	1	noBlindfold	counterclockwise	practice	Guided	1	-0.5	-0.5	5.624249	-0.50977	-1.45058	-1.30034	0.800399567420671	2.66331	-1.225989	-0.723325
Trial1	1	1	noBlindfold	counterclockwise	practice	Guided	1	-0.5	-0.5	5.644249	-0.50187	-1.4506	-1.30047	0.800472059557439	3.183588	-0.989008	-1.009585
Trial1	1	1	noBlindfold	counterclockwise	practice	Guided	1	-0.5	-0.5	5.664249	-0.49233	-1.4505	-1.30049	0.800526766276238	3.495361	-0.722405	-0.995475
Trial1	1	1	noBlindfold	counterclockwise	practice	Guided	1	-0.5	-0.5	5.68425	-0.47942	-1.45039	-1.30038	0.800644532227301	3.811133	-0.7351	-0.72448
Trial1	1	1	noBlindfold	counterclockwise	practice	Guided	1	-0.5	-0.5	5.704247	-0.46388	-1.45037	-1.30008	0.800894854153464	4.17534	-0.785882	-0.352095
Trial1	1	1	noBlindfold	counterclockwise	practice	Guided	1	-0.5	-0.5	5.724247	-0.42225	-1.45036	-1.29995	0.803719522215407	3.998902	-0.70971	0.062105
Trial1	1	1	noBlindfold	counterclockwise	practice	Guided	1	-0.5	-0.5	5.744247	-0.39703	-1.45034	-1.29989	0.806490483510875	3.560309	-0.692782	0.206006
Trial1	1	1	noBlindfold	counterclockwise	practice	Guided	1	-0.5	-0.5	5.764248	-0.36836	-1.45033	-1.29989	0.810649845702424	3.090834	-0.599683	0.255263
Trial1	1	1	noBlindfold	counterclockwise	practice	Guided	1	-0.5	-0.5	5.784248	-0.33837	-1.45032	-1.29981	0.815978049476215	2.685179	-0.680087	0.417632
Trial1	1	1	noBlindfold	counterclockwise	practice	Guided	1	-0.5	-0.5	5.804249	-0.30574	-1.45035	-1.29964	0.822897917193504	2.163376	-0.887445	0.568537
Trial1	1	1	noBlindfold	counterclockwise	practice	Guided	1	-0.5	-0.5	5.824249	-0.23938	-1.45058	-1.29953	0.840934629500786	1.361969	-1.407957	1.022269
Trial1	1	1	noBlindfold	counterclockwise	practice	Guided	1	-0.5	-0.5	5.84425	-0.20667	-1.45069	-1.29941	0.851527341434531	1.111484	-1.450275	1.170132
Trial1	1	1	noBlindfold	counterclockwise	practice	Guided	1	-0.5	-0.5	5.864246	-0.1719	-1.45075	-1.29934	0.864056744877271	1.130887	-1.484129	1.390513
Trial1	1	1	noBlindfold	counterclockwise	practice	Guided	1	-0.5	-0.5	5.884247	-0.13718	-1.45075	-1.29935	0.877837577064653	0.999727	-1.492593	1.274994
Trial1	1	1	noBlindfold	counterclockwise	practice	Guided	1	-0.5	-0.5	5.904247	-0.10357	-1.45075	-1.29933	0.892236060751379	0.963435	-1.492593	1.245643
Trial1	1	1	noBlindfold	counterclockwise	practice	Guided	1	-0.5	-0.5	5.924248	-0.035763	-1.45073	-1.29928	0.924318339687075	0.939986	-1.399493	1.436767
Trial1	1	1	noBlindfold	counterclockwise	practice	Guided	1	-0.5	-0.5	5.944248	-0.0035554	-1.4507	-1.29926	0.940889807819089	1.005347	-1.454506	1.462259
Trial1	1	1	noBlindfold	counterclockwise	practice	Guided	1	-0.5	-0.5	5.964249	0.030459	-1.45069	-1.29928	0.959288879379721	0.884669	-1.399493	1.419592
Trial1	1	1	noBlindfold	counterclockwise	practice	Guided	1	-0.5	-0.5	5.984249	0.064225	-1.45072	-1.29936	0.978430443148614	0.849893	-1.513752	1.300392
Trial1	1	1	noBlindfold	counterclockwise	practice	Guided	1	-0.5	-0.5	6.00425	0.0958	-1.45076	-1.29947	0.99706069720252	0.976376	-1.55607	1.010158
Trial1	1	1	noBlindfold	counterclockwise	practice	Guided	1	-0.5	-0.5	6.02425	0.16158	-1.45075	-1.29933	1.03760133685664	0.939959	-1.399493	1.420338
Trial1	1	1	noBlindfold	counterclockwise	practice	Guided	1	-0.5	-0.5	6.044247	0.19381	-1.45071	-1.29914	1.05829911629563	0.985393	-1.281003	1.815521
Trial1	1	1	noBlindfold	counterclockwise	practice	Guided	1	-0.5	-0.5	6.064247	0.22788	-1.45068	-1.29899	1.08083039093865	1.185978	-1.454506	1.983495
Trial1	1	1	noBlindfold	counterclockwise	practice	Guided	1	-0.5	-0.5	6.084248	0.26	-1.4507	-1.29895	1.10268808786753	1.130476	-1.378334	2.131279
Trial1	1	1	noBlindfold	counterclockwise	practice	Guided	1	-0.5	-0.5	6.104248	0.29208	-1.45071	-1.29871	1.12486816825516	1.047604	-1.488361	2.073836
Trial1	1	1	noBlindfold	counterclockwise	practice	Guided	1	-0.5	-0.5	6.124249	0.30734	-1.45074	-1.29842	1.1354612673625	8.456431	-1.928468	1.02683
Trial1	1	1	noBlindfold	counterclockwise	practice	Guided	1	-0.5	-0.5	6.144249	0.30484	-1.45089	-1.29878	1.13393864682405	10.40625	-2.787523	-1.138058
Trial1	1	1	noBlindfold	counterclockwise	practice	Guided	1	-0.5	-0.5	6.164249	0.30471	-1.45107	-1.30001	1.1347132372747	9.103773	-3.134531	-2.403524
Trial1	1	1	noBlindfold	counterclockwise	practice	Guided	1	-0.5	-0.5	6.18425	0.30438	-1.45124	-1.30084	1.13506463727991	6.841497	-1.936932	-2.595565
Trial1	1	1	noBlindfold	counterclockwise	practice	Guided	1	-0.5	-0.5	6.204247	0.30366	-1.45103	-1.29922	1.1334117295433	4.789745	-0.502351	-1.499367
Trial1	1	1	noBlindfold	counterclockwise	practice	Guided	1	-0.5	-0.5	6.224247	0.30184	-1.44997	-1.29521	1.12929462388818	2.450554	0.631738	3.428244
Trial1	1	1	noBlindfold	counterclockwise	practice	Guided	1	-0.5	-0.5	6.244247	0.30134	-1.4496	-1.28782	1.12374653773035	2.571655	0.343964	4.379002
Trial1	1	1	noBlindfold	counterclockwise	practice	Guided	1	-0.5	-0.5	6.264248	0.30131	-1.44983	-1.2773	1.1163749418945	3.469791	-1.128698	4.136917
Trial1	1	1	noBlindfold	counterclockwise	practice	Guided	1	-0.5	-0.5	6.284248	0.30164	-1.4506	-1.26448	1.10772584178574	4.128485	-2.30937	3.254285
Trial1	1	1	noBlindfold	counterclockwise	practice	Guided	1	-0.5	-0.5	6.304249	0.30202	-1.45114	-1.25032	1.09827869548408	4.636235	-2.580205	2.848435
Trial1	1	1	noBlindfold	counterclockwise	practice	Guided	1	-0.5	-0.5	6.324249	0.30231	-1.45127	-1.21875	1.07717358409014	5.230971	-1.848104	2.899374
Trial1	1	1	noBlindfold	counterclockwise	practice	Guided	1	-0.5	-0.5	6.34425	0.30281	-1.4507	-1.1993	1.06467106582461	5.921289	-0.90018	3.310381
Trial1	1	1	noBlindfold	counterclockwise	practice	Guided	1	-0.5	-0.5	6.364246	0.30295	-1.45049	-1.17857	1.05127826128209	5.981327	-0.997512	3.185055
Trial1	1	1	noBlindfold	counterclockwise	practice	Guided	1	-0.5	-0.5	6.384247	0.30298	-1.45049	-1.15534	1.03645904305079	5.855823	-1.433387	3.411657
Trial1	1	1	noBlindfold	counterclockwise	practice	Guided	1	-0.5	-0.5	6.404247	0.30294	-1.45063	-1.10498	1.00534243124415	5.733767	-1.74654	3.442036
Trial1	1	1	noBlindfold	counterclockwise	practice	Guided	1	-0.5	-0.5	6.424248	0.30278	-1.45093	-1.07722	0.988756096291121	5.235046	-2.008912	3.404995
Trial1	1	1	noBlindfold	counterclockwise	practice	Guided	1	-0.5	-0.5	6.444248	0.30263	-1.45098	-1.0465	0.971018611111537	4.813254	-1.903117	3.838317
Trial1	1	1	noBlindfold	counterclockwise	practice	Guided	1	-0.5	-0.5	6.464249	0.30244	-1.45087	-1.01379	0.952832676609816	4.60636	-1.25142	3.455226
Trial1	1	1	noBlindfold	counterclockwise	practice	Guided	1	-0.5	-0.5	6.484249	0.3023	-1.45073	-0.9804	0.935130700722385	4.43434	-1.708454	3.207254
Trial1	1	1	noBlindfold	counterclockwise	practice	Guided	1	-0.5	-0.5	6.50425	0.30222	-1.45081	-0.90906	0.900492665126375	4.214166	-2.030071	3.385004
Trial1	1	1	noBlindfold	counterclockwise	practice	Guided	1	-0.5	-0.5	6.52425	0.30202	-1.45088	-0.8708	0.883588539740435	4.058614	-1.822713	2.363497
Trial1	1	1	noBlindfold	counterclockwise	practice	Guided	1	-0.5	-0.5	6.544247	0.30198	-1.45094	-0.83321	0.868447378178072	3.759463	-2.347456	2.219929
Trial1	1	1	noBlindfold	counterclockwise	practice	Guided	1	-0.5	-0.5	6.564247	0.30192	-1.45108	-0.79546	0.854618209692687	3.833272	-1.903117	1.787821
Trial1	1	1	noBlindfold	counterclockwise	practice	Guided	1	-0.5	-0.5	6.584248	0.30188	-1.45105	-0.75655	0.841920077413812	3.769112	-2.182416	1.603729
Trial1	1	1	noBlindfold	counterclockwise	practice	Guided	1	-0.5	-0.5	6.604248	0.30183	-1.45109	-0.6809	0.821983053817309	3.395265	-2.055462	1.43115
Trial1	1	1	noBlindfold	counterclockwise	practice	Guided	1	-0.5	-0.5	6.624249	0.30166	-1.45095	-0.64468	0.814610980476541	3.194373	-2.106243	0.618711
Trial1	1	1	noBlindfold	counterclockwise	practice	Guided	1	-0.5	-0.5	6.644249	0.30157	-1.451	-0.60832	0.808855786922569	3.133182	-1.695759	0.379415
Trial1	1	1	noBlindfold	counterclockwise	practice	Guided	1	-0.5	-0.5	6.664249	0.30152	-1.45088	-0.57516	0.805036225214925	3.054852	-1.340288	0.054606
Trial1	1	1	noBlindfold	counterclockwise	practice	Guided	1	-0.5	-0.5	6.68425	0.30152	-1.45081	-0.54071	0.802553176444761	2.958383	-1.810017	0.548997
Trial1	1	1	noBlindfold	counterclockwise	practice	Guided	1	-0.5	-0.5	6.704247	0.30146	-1.45081	-0.47456	0.801863655617723	2.792054	-1.056757	0.971531
Trial1	1	1	noBlindfold	counterclockwise	practice	Guided	1	-0.5	-0.5	6.724247	0.30141	-1.45058	-0.44047	0.803617938530305	2.726072	-1.619586	1.338019
Trial1	1	1	noBlindfold	counterclockwise	practice	Guided	1	-0.5	-0.5	6.744247	0.30137	-1.45063	-0.40726	0.806718399542927	2.534286	-1.005975	1.304561
Trial1	1	1	noBlindfold	counterclockwise	practice	Guided	1	-0.5	-0.5	6.764248	0.3013	-1.45053	-0.37296	0.811308129984023	2.426251	-1.073684	1.164492
Trial1	1	1	noBlindfold	counterclockwise	practice	Guided	1	-0.5	-0.5	6.784248	0.30125	-1.45053	-0.33842	0.817379732532177	2.300973	-1.36991	1.444053
Trial1	1	1	noBlindfold	counterclockwise	practice	Guided	1	-0.5	-0.5	6.804249	0.30115	-1.45055	-0.27129	0.833156421693449	2.005942	-0.561629	1.532893
Trial1	1	1	noBlindfold	counterclockwise	practice	Guided	1	-0.5	-0.5	6.824249	0.30096	-1.45043	-0.23479	0.843725828718737	1.79875	-1.462981	1.416177
Trial1	1	1	noBlindfold	counterclockwise	practice	Guided	1	-0.5	-0.5	6.84425	0.30087	-1.45053	-0.2013	0.854759879665111	1.571739	-0.574299	1.198051
Trial1	1	1	noBlindfold	counterclockwise	practice	Guided	1	-0.5	-0.5	6.864246	0.30082	-1.45041	-0.16663	0.867437731599092	1.596374	-0.891648	1.03446
Trial1	1	1	noBlindfold	counterclockwise	practice	Guided	1	-0.5	-0.5	6.884247	0.3008	-1.45041	-0.13058	0.881902354865588	1.476235	-1.128629	1.49084
Trial1	1	1	noBlindfold	counterclockwise	practice	Guided	1	-0.5	-0.5	6.904247	0.30075	-1.45046	-0.059253	0.914034194242634	1.625334	-0.383811	1.295251
Trial1	1	1	noBlindfold	counterclockwise	practice	Guided	1	-0.5	-0.5	6.924248	0.30079	-1.4504	-0.024411	0.931369711637679	1.468607	-1.285149	0.940968
Trial1	1	1	noBlindfold	counterclockwise	practice	Guided	1	-0.5	-0.5	6.944248	0.30078	-1.45041	0.01028	0.949544250747761	1.501739	-0.239854	0.866814
Trial1	1	1	noBlindfold	counterclockwise	practice	Guided	1	-0.5	-0.5	6.964249	0.30073	-1.45028	0.045957	0.969142696298284	1.373892	-0.662999	0.792997
Trial1	1	1	noBlindfold	counterclockwise	practice	Guided	1	-0.5	-0.5	6.984249	0.30069	-1.45034	0.079608	0.988458346701731	1.050252	-0.802649	1.210476
Trial1	1	1	noBlindfold	counterclockwise	practice	Guided	1	-0.5	-0.5	7.00425	0.3006	-1.45028	0.1504	1.03149430672635	1.021169	-0.227083	0.805391
Trial1	1	1	noBlindfold	counterclockwise	practice	Guided	1	-0.5	-0.5	7.02425	0.30055	-1.45049	0.18292	1.05226423269089	1.032853	-1.094567	0.488705
Trial1	1	1	noBlindfold	counterclockwise	practice	Guided	1	-0.5	-0.5	7.044247	0.30056	-1.45048	0.21676	1.07454233092441	1.13571	-0.472447	0.201547
Trial1	1	1	noBlindfold	counterclockwise	practice	Guided	1	-0.5	-0.5	7.064247	0.30058	-1.45039	0.24943	1.09661919294407	1.28167	-1.310324	-0.302821
Trial1	1	1	noBlindfold	counterclockwise	practice	Guided	1	-0.5	-0.5	7.084248	0.30063	-1.45059	0.27992	1.11771357099577	1.079797	-1.166443	-0.168913
Trial1	1	1	noBlindfold	counterclockwise	practice	Guided	1	-0.5	-0.5	7.104248	0.30056	-1.45056	0.30865	1.13789769282518	0.797002	-0.777117	-0.525831
Trial1	1	1	noBlindfold	counterclockwise	practice	Guided	1	-0.5	-0.5	7.124249	0.30041	-1.45058	0.30551	1.13556263903511	-0.190236	-1.179138	7.646464
Trial1	1	1	noBlindfold	counterclockwise	practice	Guided	1	-0.5	-0.5	7.144249	0.30015	-1.44972	0.30426	1.13449288697605	-1.481424	4.030207	8.205404
Trial1	1	1	noBlindfold	counterclockwise	practice	Guided	1	-0.5	-0.5	7.164249	0.29915	-1.44866	0.30312	1.13297944401792	-1.645517	0.72094	6.696973
Trial1	1	1	noBlindfold	counterclockwise	practice	Guided	1	-0.5	-0.5	7.18425	0.29772	-1.44923	0.30162	1.13090753703787	-1.930316	-1.128332	2.292452
Trial1	1	1	noBlindfold	counterclockwise	practice	Guided	1	-0.5	-0.5	7.204247	0.29503	-1.45041	0.30145	1.12889097018558	-2.295191	-0.662834	1.938213
Trial1	1	1	noBlindfold	counterclockwise	practice	Guided	1	-0.5	-0.5	7.224247	0.2856	-1.45025	0.30208	1.12271978044981	-1.642274	0.805624	4.383397
Trial1	1	1	noBlindfold	counterclockwise	practice	Guided	1	-0.5	-0.5	7.244247	0.27936	-1.44959	0.3025	1.11866360858327	-1.834925	1.178022	5.159667
Trial1	1	1	noBlindfold	counterclockwise	practice	Guided	1	-0.5	-0.5	7.264248	0.2722	-1.44938	0.30262	1.11377361986033	-2.394531	0.996055	5.224435
Trial1	1	1	noBlindfold	counterclockwise	practice	Guided	1	-0.5	-0.5	7.284248	0.26343	-1.4494	0.30259	1.10768952877393	-3.195627	1.381148	5.064856
Trial1	1	1	noBlindfold	counterclockwise	practice	Guided	1	-0.5	-0.5	7.304249	0.25348	-1.4493	0.30253	1.10081175603603	-3.778001	1.918587	5.270365
Trial1	1	1	noBlindfold	counterclockwise	practice	Guided	1	-0.5	-0.5	7.324249	0.22609	-1.44899	0.30241	1.08215917668929	-3.708369	2.024382	4.763094
Trial1	1	1	noBlindfold	counterclockwise	practice	Guided	1	-0.5	-0.5	7.34425	0.20908	-1.44898	0.30228	1.07072295804446	-3.469151	1.884733	4.554288
Trial1	1	1	noBlindfold	counterclockwise	practice	Guided	1	-0.5	-0.5	7.364246	0.18947	-1.44907	0.30213	1.0577246476709	-3.577324	1.402307	4.233164
Trial1	1	1	noBlindfold	counterclockwise	practice	Guided	1	-0.5	-0.5	7.384247	0.16759	-1.44924	0.30199	1.04348664660071	-3.797578	1.190717	3.96714
Trial1	1	1	noBlindfold	counterclockwise	practice	Guided	1	-0.5	-0.5	7.404247	0.14467	-1.44939	0.30195	1.02894276657892	-3.927939	1.114545	3.750964
Trial1	1	1	noBlindfold	counterclockwise	practice	Guided	1	-0.5	-0.5	7.424248	0.088066	-1.44934	0.30209	0.994570246924112	-3.804354	1.584275	4.224798
Trial1	1	1	noBlindfold	counterclockwise	practice	Guided	1	-0.5	-0.5	7.444248	0.057065	-1.44926	0.30219	0.976642318541413	-3.720793	1.376917	4.37817
Trial1	1	1	noBlindfold	counterclockwise	practice	Guided	1	-0.5	-0.5	7.464249	0.024011	-1.44929	0.30225	0.958223662939174	-3.605166	1.237267	4.498631
Trial1	1	1	noBlindfold	counterclockwise	practice	Guided	1	-0.5	-0.5	7.484249	-0.012103	-1.44936	0.30231	0.939012699451236	-3.439434	1.249963	4.59757
Trial1	1	1	noBlindfold	counterclockwise	practice	Guided	1	-0.5	-0.5	7.50425	-0.047847	-1.44938	0.30249	0.92110397345029	-3.195667	1.26689	4.773633
Trial1	1	1	noBlindfold	counterclockwise	practice	Guided	1	-0.5	-0.5	7.52425	-0.12702	-1.44943	0.30262	0.885049678612858	-2.573714	0.928346	5.218601
Trial1	1	1	noBlindfold	counterclockwise	practice	Guided	1	-0.5	-0.5	7.544247	-0.16759	-1.44952	0.3028	0.86889829258854	-2.310319	0.818319	5.643881
Trial1	1	1	noBlindfold	counterclockwise	practice	Guided	1	-0.5	-0.5	7.564247	-0.21013	-1.44959	0.30296	0.853679914885571	-2.098408	0.70406	5.954691
Trial1	1	1	noBlindfold	counterclockwise	practice	Guided	1	-0.5	-0.5	7.584248	-0.25191	-1.44963	0.30305	0.84049864270443	-2.043823	0.712524	6.096606
Trial1	1	1	noBlindfold	counterclockwise	practice	Guided	1	-0.5	-0.5	7.604248	-0.29535	-1.44964	0.30302	0.828687365432157	-1.928094	0.674438	6.133504
Trial1	1	1	noBlindfold	counterclockwise	practice	Guided	1	-0.5	-0.5	7.624249	-0.38182	-1.44976	0.30293	0.811580610749938	-1.613004	0.213059	5.844229
Trial1	1	1	noBlindfold	counterclockwise	practice	Guided	1	-0.5	-0.5	7.644249	-0.42463	-1.44988	0.30278	0.806310341405119	-1.338494	0.077606	5.489882
Trial1	1	1	noBlindfold	counterclockwise	practice	Guided	1	-0.5	-0.5	7.664249	-0.46874	-1.45	0.30267	0.803278481393733	-1.198001	-0.100116	5.31748
Trial1	1	1	noBlindfold	counterclockwise	practice	Guided	1	-0.5	-0.5	7.68425	-0.51012	-1.45007	0.30255	0.802613790795643	-1.190109	-0.15933	5.159262
Trial1	1	1	noBlindfold	counterclockwise	practice	Guided	1	-0.5	-0.5	7.704247	-0.55394	-1.45009	0.30228	0.804091248496778	-1.27821	-0.197368	4.780586
Trial1	1	1	noBlindfold	counterclockwise	practice	Guided	1	-0.5	-0.5	7.724247	-0.63878	-1.45009	0.30213	0.814046956066872	-1.086658	-0.193033	4.273201
Trial1	1	1	noBlindfold	counterclockwise	practice	Guided	1	-0.5	-0.5	7.744247	-0.68347	-1.45011	0.30194	0.822659710317238	-0.735351	-0.298751	3.895943
Trial1	1	1	noBlindfold	counterclockwise	practice	Guided	1	-0.5	-0.5	7.764248	-0.72389	-1.45013	0.3017	0.832375887809804	-0.523604	-0.391773	3.428148
Trial1	1	1	noBlindfold	counterclockwise	practice	Guided	1	-0.5	-0.5	7.784248	-0.76492	-1.45018	0.30143	0.84408093711913	-0.287047	-0.573669	2.740425
Trial1	1	1	noBlindfold	counterclockwise	practice	Guided	1	-0.5	-0.5	7.804249	-0.80517	-1.45027	0.30123	0.857378688342681	-0.317978	-0.64561	2.475056
Trial1	1	1	noBlindfold	counterclockwise	practice	Guided	1	-0.5	-0.5	7.824249	-0.84702	-1.4503	0.30111	0.873040739258004	-0.327829	-0.463596	2.285752
Trial1	1	1	noBlindfold	counterclockwise	practice	Guided	1	-0.5	-0.5	7.84425	-0.92356	-1.45022	0.30098	0.906075055365908	0.080511	-0.50148	1.958228
Trial1	1	1	noBlindfold	counterclockwise	practice	Guided	1	-0.5	-0.5	7.864246	-0.96043	-1.45026	0.30082	0.923746943282642	0.174961	-0.746924	1.583521
Trial1	1	1	noBlindfold	counterclockwise	practice	Guided	1	-0.5	-0.5	7.884247	-0.99728	-1.45033	0.30075	0.942596408874427	0.297649	-0.789242	1.493298
Trial1	1	1	noBlindfold	counterclockwise	practice	Guided	1	-0.5	-0.5	7.904247	-1.03288	-1.45036	0.30072	0.961828308513776	0.381657	-0.687679	1.550723
Trial1	1	1	noBlindfold	counterclockwise	practice	Guided	1	-0.5	-0.5	7.924248	-1.09924	-1.45035	0.30067	1.00008054707259	0.382924	-0.683447	1.280814
Trial1	1	1	noBlindfold	counterclockwise	practice	Guided	1	-0.5	-0.5	7.944248	-1.13016	-1.45035	0.30069	1.01892397239004	0.227731	-0.658056	1.386296
Trial1	1	1	noBlindfold	counterclockwise	practice	Guided	1	-0.5	-0.5	7.964249	-1.15919	-1.45033	0.30078	1.03719821595537	-0.0048406	-0.522634	1.586089
Trial1	1	1	noBlindfold	counterclockwise	practice	Guided	1	-0.5	-0.5	7.984249	-1.18833	-1.45029	0.30082	1.05598804952418	-0.093964	-0.573404	1.694354
Trial1	1	1	noBlindfold	counterclockwise	practice	Guided	1	-0.5	-0.5	8.00425	-1.21766	-1.45027	0.30079	1.07531411565792	-0.372803	-0.547997	1.584952
Trial1	1	1	noBlindfold	counterclockwise	practice	Guided	1	-0.5	-0.5	8.024246	-1.27451	-1.45023	0.30085	1.11410345533066	-1.108658	-0.234698	1.724546
Trial1	1	1	noBlindfold	counterclockwise	practice	Guided	1	-0.5	-0.5	8.044247	-1.30254	-1.45015	0.30085	1.13376861966469	-1.542651	-0.141547	2.021528
Trial1	1	1	noBlindfold	counterclockwise	practice	Guided	1	-0.5	-0.5	8.064247	-1.30938	-1.45013	0.30136	1.13897925661547	-6.752364	0.417003	2.38084
Trial1	1	1	noBlindfold	counterclockwise	practice	Guided	1	-0.5	-0.5	8.084248	-1.30643	-1.44997	0.30292	1.13798500188409	-11.22377	1.449543	7.796063
Trial1	1	1	noBlindfold	counterclockwise	practice	Guided	1	-0.5	-0.5	8.104248	-1.30566	-1.44935	0.30387	1.13811028268535	-10.81254	4.276385	9.702178
Trial1	1	1	noBlindfold	counterclockwise	practice	Guided	1	-0.5	-0.5	8.124249	-1.3053	-1.44883	0.30256	1.13693035929481	-7.195841	1.876955	8.053858
Trial1	1	1	noBlindfold	counterclockwise	practice	Guided	1	-0.5	-0.5	8.144249	-1.3027	-1.4506	0.30156	1.13438343060743	-2.754948	-2.456414	1.817011
Trial1	1	1	noBlindfold	counterclockwise	practice	Guided	1	-0.5	-0.5	8.164249	-1.30177	-1.45117	0.30109	1.13339334315747	-2.101013	-1.673531	1.658823
Trial1	1	1	noBlindfold	counterclockwise	practice	Guided	1	-0.5	-0.5	8.18425	-1.30133	-1.45095	0.30076	1.13284883879574	-1.879553	-0.666363	1.126501
Trial1	1	1	noBlindfold	counterclockwise	practice	Guided	1	-0.5	-0.5	8.204247	-1.30109	-1.45056	0.29982	1.13201467889255	-1.994981	-0.374305	0.62215
Trial1	1	1	noBlindfold	counterclockwise	practice	Guided	1	-0.5	-0.5	8.224247	-1.30108	-1.45042	0.29837	1.13098355900996	-2.420164	-1.364508	-1.471734
Trial1	1	1	noBlindfold	counterclockwise	practice	Guided	1	-0.5	-0.5	8.244247	-1.30118	-1.45062	0.29573	1.12919246592973	-2.673766	-1.605721	-2.108496
Trial1	1	1	noBlindfold	counterclockwise	practice	Guided	1	-0.5	-0.5	8.264248	-1.30131	-1.45078	0.29135	1.12620275696095	-2.843541	-1.825775	-2.816578
Trial1	1	1	noBlindfold	counterclockwise	practice	Guided	1	-0.5	-0.5	8.284248	-1.3014	-1.45093	0.28438	1.12138041353459	-2.924844	-2.202405	-3.549228
Trial1	1	1	noBlindfold	counterclockwise	practice	Guided	1	-0.5	-0.5	8.304249	-1.30148	-1.4511	0.2613	1.10541746572978	-3.131576	-2.532485	-4.492543
Trial1	1	1	noBlindfold	counterclockwise	practice	Guided	1	-0.5	-0.5	8.324249	-1.3017	-1.45137	0.24582	1.09497504863026	-3.653681	-2.858334	-4.771349
Trial1	1	1	noBlindfold	counterclockwise	practice	Guided	1	-0.5	-0.5	8.34425	-1.30181	-1.45145	0.22662	1.08207021383502	-3.739487	-3.124937	-4.382799
Trial1	1	1	noBlindfold	counterclockwise	practice	Guided	1	-0.5	-0.5	8.364246	-1.30191	-1.45149	0.20509	1.0678068441132	-4.112354	-2.629817	-4.667669
Trial1	1	1	noBlindfold	counterclockwise	practice	Guided	1	-0.5	-0.5	8.384247	-1.30202	-1.4514	0.1794	1.0511043535708	-4.195399	-2.811784	-5.466995
Trial1	1	1	noBlindfold	counterclockwise	practice	Guided	1	-0.5	-0.5	8.404247	-1.30208	-1.45146	0.12148	1.01467717871742	-4.196678	-2.985288	-4.763115
Trial1	1	1	noBlindfold	counterclockwise	practice	Guided	1	-0.5	-0.5	8.424248	-1.30205	-1.45137	0.088559	0.994829675529609	-3.899587	-2.773698	-3.448587
Trial1	1	1	noBlindfold	counterclockwise	practice	Guided	1	-0.5	-0.5	8.444248	-1.302	-1.45134	0.05431	0.974917253470176	-3.884666	-2.883725	-4.378925
Trial1	1	1	noBlindfold	counterclockwise	practice	Guided	1	-0.5	-0.5	8.464249	-1.30197	-1.45147	0.018252	0.954851310257735	-3.703285	-3.302673	-3.959038
Trial1	1	1	noBlindfold	counterclockwise	practice	Guided	1	-0.5	-0.5	8.484249	-1.30192	-1.45155	-0.020006	0.934596075667377	-3.898896	-2.676366	-2.640247
Trial1	1	1	noBlindfold	counterclockwise	practice	Guided	1	-0.5	-0.5	8.50425	-1.30191	-1.4513	-0.098287	0.896901811156883	-3.900008	-2.342054	-3.478085
Trial1	1	1	noBlindfold	counterclockwise	practice	Guided	1	-0.5	-0.5	8.524246	-1.30191	-1.45153	-0.13953	0.879203130214879	-3.763811	-2.63828	-2.157139
Trial1	1	1	noBlindfold	counterclockwise	practice	Guided	1	-0.5	-0.5	8.544247	-1.30191	-1.45141	-0.18036	0.863266617182021	-3.985814	-2.570571	-2.798056
Trial1	1	1	noBlindfold	counterclockwise	practice	Guided	1	-0.5	-0.5	8.564247	-1.30191	-1.45139	-0.22145	0.848910847754739	-3.645307	-3.459249	-2.186508
Trial1	1	1	noBlindfold	counterclockwise	practice	Guided	1	-0.5	-0.5	8.584248	-1.30186	-1.45154	-0.26392	0.835890765919147	-3.847333	-2.38014	-2.075244
Trial1	1	1	noBlindfold	counterclockwise	practice	Guided	1	-0.5	-0.5	8.604248	-1.3019	-1.4514	-0.30628	0.824967332809009	-3.865594	-2.659439	-1.74343
Trial1	1	1	noBlindfold	counterclockwise	practice	Guided	1	-0.5	-0.5	8.624249	-1.30192	-1.45141	-0.38702	0.809839532135011	-3.829702	-2.693294	-1.163469
Trial1	1	1	noBlindfold	counterclockwise	practice	Guided	1	-0.5	-0.5	8.644249	-1.3019	-1.45122	-0.42643	0.805267783797673	-3.710215	-2.786393	-0.682681
Trial1	1	1	noBlindfold	counterclockwise	practice	Guided	1	-0.5	-0.5	8.664249	-1.30181	-1.45133	-0.46651	0.802509126620508	-3.412315	-2.80332	-1.320807
Trial1	1	1	noBlindfold	counterclockwise	practice	Guided	1	-0.5	-0.5	8.68425	-1.30173	-1.4514	-0.50494	0.801745136924619	-3.198271	-2.820248	-1.31161
Trial1	1	1	noBlindfold	counterclockwise	practice	Guided	1	-0.5	-0.5	8.704247	-1.30161	-1.45147	-0.54391	0.802811728413691	-2.827023	-2.981056	-0.866866
Trial1	1	1	noBlindfold	counterclockwise	practice	Guided	1	-0.5	-0.5	8.724247	-1.30147	-1.45146	-0.6197	0.810359259507283	-2.529233	-2.862566	-1.877817
Trial1	1	1	noBlindfold	counterclockwise	practice	Guided	1	-0.5	-0.5	8.744247	-1.3013	-1.45155	-0.65739	0.816610793961742	-2.648422	-3.002215	-1.587564
Trial1	1	1	noBlindfold	counterclockwise	practice	Guided	1	-0.5	-0.5	8.764248	-1.30129	-1.45152	-0.69534	0.824756470995503	-2.770429	-2.659439	-2.13189
Trial1	1	1	noBlindfold	counterclockwise	practice	Guided	1	-0.5	-0.5	8.784248	-1.3013	-1.45144	-0.73422	0.834829682442877	-2.524735	-3.069924	-1.46126
Trial1	1	1	noBlindfold	counterclockwise	practice	Guided	1	-0.5	-0.5	8.804249	-1.30125	-1.4515	-0.81068	0.859373966372813	-2.270298	-2.892188	-1.538426
Trial1	1	1	noBlindfold	counterclockwise	practice	Guided	1	-0.5	-0.5	8.824249	-1.30105	-1.45157	-0.8481001	0.873415631778648	-1.72542	-3.74278	-1.276882
Trial1	1	1	noBlindfold	counterclockwise	practice	Guided	1	-0.5	-0.5	8.84425	-1.30093	-1.4517	-0.88552	0.888883775947376	-1.833049	-3.146096	-1.786515
Trial1	1	1	noBlindfold	counterclockwise	practice	Guided	1	-0.5	-0.5	8.864246	-1.30092	-1.45162	-0.92283	0.905681019422419	-1.913278	-3.171487	-1.514591
Trial1	1	1	noBlindfold	counterclockwise	practice	Guided	1	-0.5	-0.5	8.884247	-1.30094	-1.45158	-0.96078	0.924025526439348	-1.988009	-3.171487	-1.002786
Trial1	1	1	noBlindfold	counterclockwise	practice	Guided	1	-0.5	-0.5	8.904247	-1.30096	-1.45153	-0.99862	0.943482358918296	-2.16434	-2.689062	-1.703457
Trial1	1	1	noBlindfold	counterclockwise	practice	Guided	1	-0.5	-0.5	8.924248	-1.30103	-1.4514	-1.07071	0.983544083689767	-2.192277	-2.883725	-1.213703
Trial1	1	1	noBlindfold	counterclockwise	practice	Guided	1	-0.5	-0.5	8.944248	-1.30121	-1.45121	-1.10623	1.00471497663474	-2.770569	-1.576098	-1.403898
Trial1	1	1	noBlindfold	counterclockwise	practice	Guided	1	-0.5	-0.5	8.964249	-1.30129	-1.45098	-1.14131	1.02632549203611	-2.562432	-2.083914	-0.83757
Trial1	1	1	noBlindfold	counterclockwise	practice	Guided	1	-0.5	-0.5	8.984249	-1.30126	-1.45102	-1.17694	1.04893531452423	-2.179384	-2.342054	-0.963301
Trial1	1	1	noBlindfold	counterclockwise	practice	Guided	1	-0.5	-0.5	9.00425	-1.30117	-1.45114	-1.24674	1.09521411528269	-2.281554	-2.160087	-1.784209
Trial1	1	1	noBlindfold	counterclockwise	practice	Guided	1	-0.5	-0.5	9.024246	-1.30103	-1.45116	-1.28314	1.12024884885679	-1.723465	-2.024669	-1.700733
Trial1	1	1	noBlindfold	counterclockwise	practice	Guided	1	-0.5	-0.5	9.044247	-1.30094	-1.45105	-1.31097	1.13981463127261	-1.994244	-1.635344	-2.049294
Trial1	1	1	noBlindfold	counterclockwise	practice	Guided	1	-0.5	-0.5	9.064247	-1.30091	-1.45098	-1.31111	1.13989310278492	-1.982093	-1.940033	-5.576416
Trial1	1	1	noBlindfold	counterclockwise	practice	Guided	1	-0.5	-0.5	9.084248	-1.30088	-1.45102	-1.30647	1.13657495246515	0.628728	-4.67378	-7.484139
Trial1	1	1	noBlindfold	counterclockwise	practice	Guided	1	-0.5	-0.5	9.104248	-1.30046	-1.45184	-1.30396	1.13449892357099	1.630219	-6.67119	-7.06927
Trial1	1	1	noBlindfold	counterclockwise	practice	Guided	1	-0.5	-0.5	9.124249	-1.29948	-1.45292	-1.30175	1.13224174675239	0.477933	-3.539658	-4.027465
Trial1	1	1	noBlindfold	counterclockwise	practice	Guided	1	-0.5	-0.5	9.144249	-1.29773	-1.45069	-1.30216	1.1312974846648	0.019193	-0.839711	-4.822267
Trial1	1	1	noBlindfold	counterclockwise	practice	Guided	1	-0.5	-0.5	9.164249	-1.29706	-1.45044	-1.30245	1.13103075681551	-0.239439	-3.581917	-5.434711
Trial1	1	1	noBlindfold	counterclockwise	practice	Guided	1	-0.5	-0.5	9.18425	-1.29694	-1.45115	-1.30247	1.13096037291716	-0.160071	-3.315314	-5.474029
Trial1	1	1	noBlindfold	counterclockwise	practice	Guided	1	-0.5	-0.5	9.204247	-1.29696	-1.45132	-1.30282	1.13122284958699	-0.330137	-1.233268	-5.100023
Trial1	1	1	noBlindfold	counterclockwise	practice	Guided	1	-0.5	-0.5	9.224247	-1.297	-1.45079	-1.30321	1.13152791255966	0.618042	-2.282754	-6.901494
Trial1	1	1	noBlindfold	counterclockwise	practice	Guided	1	-0.5	-0.5	9.244247	-1.29681	-1.451	-1.30358	1.13165671635044	1.636301	-3.446499	-7.679526
Trial1	1	1	noBlindfold	counterclockwise	practice	Guided	1	-0.5	-0.5	9.264248	-1.29611	-1.45136	-1.3039	1.13139135657731	2.442932	-3.057174	-8.178748
Trial1	1	1	noBlindfold	counterclockwise	practice	Guided	1	-0.5	-0.5	9.284248	-1.29451	-1.4514	-1.30412	1.13042258724634	3.137969	-2.13041	-8.421481
Trial1	1	1	noBlindfold	counterclockwise	practice	Guided	1	-0.5	-0.5	9.304249	-1.29137	-1.45118	-1.30415	1.12823904804608	3.407326	-1.99076	-8.353914
Trial1	1	1	noBlindfold	counterclockwise	practice	Guided	1	-0.5	-0.5	9.324249	-1.2799	-1.45111	-1.30407	1.12016636429946	3.212574	-2.223509	-8.151695
Trial1	1	1	noBlindfold	counterclockwise	practice	Guided	1	-0.5	-0.5	9.34425	-1.27156	-1.45109	-1.30397	1.11430375812277	2.745798	-1.813025	-7.901838
Trial1	1	1	noBlindfold	counterclockwise	practice	Guided	1	-0.5	-0.5	9.364246	-1.26232	-1.45096	-1.30378	1.10778791719903	2.342435	-1.859574	-7.556713
Trial1	1	1	noBlindfold	counterclockwise	practice	Guided	1	-0.5	-0.5	9.384247	-1.25194	-1.45093	-1.30352	1.10048094308122	2.065762	-2.071164	-6.951115
Trial1	1	1	noBlindfold	counterclockwise	practice	Guided	1	-0.5	-0.5	9.404247	-1.24159	-1.45099	-1.30306	1.09309707430555	1.997331	-1.999224	-6.445007
Trial1	1	1	noBlindfold	counterclockwise	practice	Guided	1	-0.5	-0.5	9.424248	-1.21785	-1.45088	-1.30299	1.07708005953113	1.942736	-1.749548	-5.95369
Trial1	1	1	noBlindfold	counterclockwise	practice	Guided	1	-0.5	-0.5	9.444248	-1.20576	-1.45089	-1.30301	1.0690754040947	1.941951	-2.1558	-6.077685
Trial1	1	1	noBlindfold	counterclockwise	practice	Guided	1	-0.5	-0.5	9.464249	-1.19275	-1.45103	-1.30299	1.0605165751625	1.992839	-2.354695	-5.986322
Trial1	1	1	noBlindfold	counterclockwise	practice	Guided	1	-0.5	-0.5	9.484249	-1.178	-1.45112	-1.30291	1.05087981433252	2.104657	-2.050005	-5.758395
Trial1	1	1	noBlindfold	counterclockwise	practice	Guided	1	-0.5	-0.5	9.50425	-1.16433	-1.45105	-1.3028	1.04202797066256	2.108366	-1.880733	-5.618874
Trial1	1	1	noBlindfold	counterclockwise	practice	Guided	1	-0.5	-0.5	9.524246	-1.13407	-1.45101	-1.30278	1.02298611629363	2.051087	-2.240436	-5.543351
Trial1	1	1	noBlindfold	counterclockwise	practice	Guided	1	-0.5	-0.5	9.544247	-1.1175	-1.45108	-1.30277	1.01279104288764	1.982308	-2.117714	-5.539203
Trial1	1	1	noBlindfold	counterclockwise	practice	Guided	1	-0.5	-0.5	9.564247	-1.10088	-1.45107	-1.30275	1.00272845543939	2.053566	-2.016151	-5.547683
Trial1	1	1	noBlindfold	counterclockwise	practice	Guided	1	-0.5	-0.5	9.584248	-1.08367	-1.45105	-1.30271	0.992478779048013	2.209477	-2.236205	-5.457656
Trial1	1	1	noBlindfold	counterclockwise	practice	Guided	1	-0.5	-0.5	9.604248	-1.06575	-1.45111	-1.30271	0.982047096747561	2.245669	-2.452026	-5.424603
Trial1	1	1	noBlindfold	counterclockwise	practice	Guided	1	-0.5	-0.5	9.624249	-1.02741	-1.4512	-1.30271	0.960471121180989	2.209052	-2.316609	-5.417428
Trial1	1	1	noBlindfold	counterclockwise	practice	Guided	1	-0.5	-0.5	9.644249	-1.00704	-1.45117	-1.30267	0.949404401624139	2.096533	-2.231973	-5.277925
Trial1	1	1	noBlindfold	counterclockwise	practice	Guided	1	-0.5	-0.5	9.664249	-0.98607	-1.45112	-1.30263	0.938338379074891	2.112667	-2.172728	-5.237749
Trial1	1	1	noBlindfold	counterclockwise	practice	Guided	1	-0.5	-0.5	9.68425	-0.96517	-1.4511	-1.30263	0.927684175977139	1.999558	-2.189655	-5.266189
Trial1	1	1	noBlindfold	counterclockwise	practice	Guided	1	-0.5	-0.5	9.704247	-0.9437701	-1.4511	-1.30269	0.917193077304021	1.963211	-2.265827	-5.368885
Trial1	1	1	noBlindfold	counterclockwise	practice	Guided	1	-0.5	-0.5	9.724247	-0.89978	-1.4512	-1.30272	0.896762837653477	1.927	-2.515503	-5.429549
Trial1	1	1	noBlindfold	counterclockwise	practice	Guided	1	-0.5	-0.5	9.744247	-0.8773	-1.45125	-1.30273	0.886978386812345	2.002276	-2.587444	-5.468836
Trial1	1	1	noBlindfold	counterclockwise	practice	Guided	1	-0.5	-0.5	9.764248	-0.85448	-1.45128	-1.30273	0.877514355219653	2.011781	-2.481649	-5.491504
Trial1	1	1	noBlindfold	counterclockwise	practice	Guided	1	-0.5	-0.5	9.784248	-0.83063	-1.45125	-1.30273	0.868154131089863	1.939476	-2.350463	-5.453792
Trial1	1	1	noBlindfold	counterclockwise	practice	Guided	1	-0.5	-0.5	9.804249	-0.80719	-1.4512	-1.30269	0.859463192701543	1.890384	-2.447795	-5.393382
Trial1	1	1	noBlindfold	counterclockwise	practice	Guided	1	-0.5	-0.5	9.824249	-0.75885	-1.45124	-1.30264	0.843347033388768	1.978288	-2.50704	-5.241479
Trial1	1	1	noBlindfold	counterclockwise	practice	Guided	1	-0.5	-0.5	9.84425	-0.73458	-1.45126	-1.30261	0.836188179180371	2.168716	-2.456258	-5.233442
Trial1	1	1	noBlindfold	counterclockwise	practice	Guided	1	-0.5	-0.5	9.864246	-0.70909	-1.45125	-1.30261	0.82939827683439	2.26373	-2.570517	-5.234628
Trial1	1	1	noBlindfold	counterclockwise	practice	Guided	1	-0.5	-0.5	9.884247	-0.68299	-1.45129	-1.30258	0.823176657117353	2.268941	-2.735557	-5.195168
Trial1	1	1	noBlindfold	counterclockwise	practice	Guided	1	-0.5	-0.5	9.904247	-0.65635	-1.45136	-1.30245	0.817539746140302	2.054713	-2.727093	-5.085792
Trial1	1	1	noBlindfold	counterclockwise	practice	Guided	1	-0.5	-0.5	9.924248	-0.60386	-1.45134	-1.30237	0.809063923124828	1.659821	-2.562053	-4.746387
Trial1	1	1	noBlindfold	counterclockwise	practice	Guided	1	-0.5	-0.5	9.944248	-0.57672	-1.45129	-1.3023	0.805959806903576	1.513698	-2.477417	-4.580931
Trial1	1	1	noBlindfold	counterclockwise	practice	Free	1	-0.5	-0.5	0	-0.52075	-1.4512	-1.30092	0.801188756613992	2.73154	-2.312377	-1.852531
Trial1	1	1	noBlindfold	counterclockwise	practice	Free	1	-0.5	-0.5	0.01320267	-0.52076	-1.45119	-1.30092	0.801189016018225	2.77647	-2.257364	-1.916449
Trial1	1	1	noBlindfold	counterclockwise	practice	Free	1	-0.5	-0.5	0.03320313	-0.52076	-1.45117	-1.30149	0.801758883574556	2.791851	-2.185423	-1.888404
Trial1	1	1	noBlindfold	counterclockwise	practice	Free	1	-0.5	-0.5	0.05320358	-0.51986	-1.45112	-1.30342	0.80366549294553	2.722126	-2.134641	-1.794905
Trial1	1	1	noBlindfold	counterclockwise	practice	Free	1	-0.5	-0.5	0.07320404	-0.51698	-1.45108	-1.3096	0.809778039365283	2.313429	-2.045774	-1.351784
Trial1	1	1	noBlindfold	counterclockwise	practice	Free	1	-0.5	-0.5	0.0932045	-0.50677	-1.45081	-1.31346	0.813488163619814	1.254894	-1.203645	-0.59658
Trial1	1	1	noBlindfold	counterclockwise	practice	Free	1	-0.5	-0.5	0.1132011	-0.50017	-1.45063	-1.31751	0.817510026486004	1.216495	-1.199414	-0.49888
Trial1	1	1	noBlindfold	counterclockwise	practice	Free	1	-0.5	-0.5	0.1332016	-0.49297	-1.4506	-1.32184	0.821870114344291	1.460852	-1.436394	-0.530531
Trial1	1	1	noBlindfold	counterclockwise	practice	Free	1	-0.5	-0.5	0.1532021	-0.48486	-1.45068	-1.32658	0.82671869134066	1.71664	-1.516799	-0.582608
Trial1	1	1	noBlindfold	counterclockwise	practice	Free	1	-0.5	-0.5	0.1732025	-0.4754	-1.45075	-1.33638	0.836741699129198	1.853805	-1.52103	-0.510783
Trial1	1	1	noBlindfold	counterclockwise	practice	Free	1	-0.5	-0.5	0.193203	-0.45329	-1.45072	-1.34136	0.842655699168107	2.012477	-1.279818	-0.215152
Trial1	1	1	noBlindfold	counterclockwise	practice	Free	1	-0.5	-0.5	0.2132034	-0.44032	-1.45065	-1.34628	0.848381696556363	1.735448	-1.059764	0.024339
Trial1	1	1	noBlindfold	counterclockwise	practice	Free	1	-0.5	-0.5	0.2332039	-0.42583	-1.45055	-1.34628	0.849523978683214	1.416258	-0.848174	0.254528
Trial1	1	1	noBlindfold	counterclockwise	practice	Free	1	-0.5	-0.5	0.2532043	-0.41045	-1.45044	-1.3547	0.859378523738519	1.210923	-0.708525	0.467803
Trial1	1	1	noBlindfold	counterclockwise	practice	Free	1	-0.5	-0.5	0.273201	-0.3948	-1.45036	-1.36066	0.867065629072343	1.188253	-0.598498	0.543647
Trial1	1	1	noBlindfold	counterclockwise	practice	Free	1	-0.5	-0.5	0.2932014	-0.36095	-1.45031	-1.36255	0.873686123151474	1.352052	-0.691598	0.664326
Trial1	1	1	noBlindfold	counterclockwise	practice	Free	1	-0.5	-0.5	0.3132019	-0.34375	-1.45035	-1.36402	0.878034512740344	1.448541	-0.788929	0.492817
Trial1	1	1	noBlindfold	counterclockwise	practice	Free	1	-0.5	-0.5	0.3332024	-0.32467	-1.4504	-1.36494	0.882531405766637	1.431543	-0.852406	0.528051
Trial1	1	1	noBlindfold	counterclockwise	practice	Free	1	-0.5	-0.5	0.3532028	-0.30476	-1.45041	-1.3652	0.886955335964939	1.410047	-0.729684	0.668224
Trial1	1	1	noBlindfold	counterclockwise	practice	Free	1	-0.5	-0.5	0.3732033	-0.2841	-1.45036	-1.36365	0.890226978124138	1.19658	-0.518094	0.79431
Trial1	1	1	noBlindfold	counterclockwise	practice	Free	1	-0.5	-0.5	0.3932037	-0.24295	-1.4502	-1.36213	0.899634878583949	0.962341	-0.37825	0.490598
Trial1	1	1	noBlindfold	counterclockwise	practice	Free	1	-0.5	-0.5	0.4132042	-0.22137	-1.4502	-1.36022	0.904219580910552	1.038678	-0.564364	0.398146
Trial1	1	1	noBlindfold	counterclockwise	practice	Free	1	-0.5	-0.5	0.4332047	-0.1987	-1.45026	-1.35801	0.909375029689969	1.10213	-0.585523	0.450477
Trial1	1	1	noBlindfold	counterclockwise	practice	Free	1	-0.5	-0.5	0.4532013	-0.17623	-1.45028	-1.35529	0.91452057856911	1.209395	-0.483939	0.586959
Trial1	1	1	noBlindfold	counterclockwise	practice	Free	1	-0.5	-0.5	0.4732018	-0.15251	-1.45024	-1.34893	0.917295724164168	1.26741	-0.356873	0.433466
Trial1	1	1	noBlindfold	counterclockwise	practice	Free	1	-0.5	-0.5	0.4932022	-0.10453	-1.45024	-1.34552	0.933434853090253	1.153809	-0.555647	0.324178
Trial1	1	1	noBlindfold	counterclockwise	practice	Free	1	-0.5	-0.5	0.5132027	-0.079751	-1.45026	-1.34152	0.94061950408966	0.996358	-0.492166	0.358904
Trial1	1	1	noBlindfold	counterclockwise	practice	Free	1	-0.5	-0.5	0.5332031	-0.053088	-1.45026	-1.33754	0.949317460086368	0.843169	-0.432845	0.477327
Trial1	1	1	noBlindfold	counterclockwise	practice	Free	1	-0.5	-0.5	0.5532036	-0.028477	-1.45022	-1.32831	0.953116686744403	0.790719	-0.318491	0.408203
Trial1	1	1	noBlindfold	counterclockwise	practice	Free	1	-0.5	-0.5	0.573204	0.024505	-1.45013	-1.32372	0.976534839498493	0.797445	-0.263333	0.219077
Trial1	1	1	noBlindfold	counterclockwise	practice	Free	1	-0.5	-0.5	0.5932045	0.049774	-1.45012	-1.31873	0.986189767213514	0.80039	-0.364822	0.27269
Trial1	1	1	noBlindfold	counterclockwise	practice	Free	1	-0.5	-0.5	0.6132011	0.076854	-1.45014	-1.31388	0.997577633705134	0.805888	-0.229331	0.085196
Trial1	1	1	noBlindfold	counterclockwise	practice	Free	1	-0.5	-0.5	0.6332016	0.10332	-1.45011	-1.309	1.00919574423038	0.656314	-0.20812	0.115134
Trial1	1	1	noBlindfold	counterclockwise	practice	Free	1	-0.5	-0.5	0.6532021	0.12987	-1.45007	-1.30365	1.02107275494677	0.446675	0.079663	0.24868
Trial1	1	1	noBlindfold	counterclockwise	practice	Free	1	-0.5	-0.5	0.6732025	0.15714	-1.44997	-1.29243	1.02945537773981	0.293203	0.193891	0.402389
Trial1	1	1	noBlindfold	counterclockwise	practice	Free	1	-0.5	-0.5	0.693203	0.21103	-1.44984	-1.28615	1.05999794639347	0.419121	0.257202	0.620967
Trial1	1	1	noBlindfold	counterclockwise	practice	Free	1	-0.5	-0.5	0.7132034	0.23767	-1.44984	-1.27987	1.07347766820157	0.326171	0.324824	0.551472
Trial1	1	1	noBlindfold	counterclockwise	practice	Free	1	-0.5	-0.5	0.7332039	0.26253	-1.44983	-1.27301	1.08581596007163	0.247084	0.405134	0.574989
Trial1	1	1	noBlindfold	counterclockwise	practice	Free	1	-0.5	-0.5	0.7532043	0.28788	-1.44981	-1.26574	1.0986867258157	0.191876	0.388097	0.628673
Trial1	1	1	noBlindfold	counterclockwise	practice	Free	1	-0.5	-0.5	0.773201	0.31287	-1.44978	-1.24967	1.10578604713366	0.125929	0.514954	0.634852
Trial1	1	1	noBlindfold	counterclockwise	practice	Free	1	-0.5	-0.5	0.7932014	0.36217	-1.44968	-1.24135	1.13707388994562	-0.015505	0.815412	0.742887
Trial1	1	1	noBlindfold	counterclockwise	practice	Free	1	-0.5	-0.5	0.8132019	0.38486	-1.44961	-1.23189	1.14832057963253	-0.093701	0.980452	0.886473
Trial1	1	1	noBlindfold	counterclockwise	practice	Free	1	-0.5	-0.5	0.8332024	0.40822	-1.44952	-1.22177	1.16009283516606	-0.231719	1.107406	0.950703
Trial1	1	1	noBlindfold	counterclockwise	practice	Free	1	-0.5	-0.5	0.8532028	0.43072	-1.44945	-1.21107	1.17126435224944	-0.177347	1.149724	0.915402
Trial1	1	1	noBlindfold	counterclockwise	practice	Free	1	-0.5	-0.5	0.8732033	0.45236	-1.44943	-1.18836	1.17508679556578	-0.156851	1.098943	0.950303
Trial1	1	1	noBlindfold	counterclockwise	practice	Free	1	-0.5	-0.5	0.8932037	0.49135	-1.44933	-1.17629	1.20005959211705	-0.460813	1.682931	1.276174
Trial1	1	1	noBlindfold	counterclockwise	practice	Free	1	-0.5	-0.5	0.9132042	0.5097	-1.44919	-1.1627	1.2077521675265	-0.421166	1.70409	1.269648
Trial1	1	1	noBlindfold	counterclockwise	practice	Free	1	-0.5	-0.5	0.9332047	0.52752	-1.44914	-1.1487	1.21515803121894	-0.39391	1.759104	1.44483
Trial1	1	1	noBlindfold	counterclockwise	practice	Free	1	-0.5	-0.5	0.9532013	0.54388	-1.44911	-1.11802	1.21310925687608	-0.28749	1.780263	1.435576
Trial1	1	1	noBlindfold	counterclockwise	practice	Free	1	-0.5	-0.5	0.9732018	0.57433	-1.44906	-1.10195	1.2314742706832	-0.383342	1.86913	1.337733
Trial1	1	1	noBlindfold	counterclockwise	practice	Free	1	-0.5	-0.5	0.9932022	0.58793	-1.44905	-1.08496	1.23522059531097	-0.452404	1.91568	1.119005
Trial1	1	1	noBlindfold	counterclockwise	practice	Free	1	-0.5	-0.5	1.013203	0.60096	-1.44905	-1.06759	1.23865708066865	-0.498224	1.822581	1.207642
Trial1	1	1	noBlindfold	counterclockwise	practice	Free	1	-0.5	-0.5	1.033203	0.61295	-1.44904	-1.05105	1.24189922087244	-0.55069	2.017243	0.934841
Trial1	1	1	noBlindfold	counterclockwise	practice	Free	1	-0.5	-0.5	1.053204	0.62329	-1.44901	-1.03339	1.2434972334721	-0.647148	2.038402	0.904201
Trial1	1	1	noBlindfold	counterclockwise	practice	Free	1	-0.5	-0.5	1.073204	0.6332899	-1.44898	-0.99827	1.23798991953661	-0.566844	1.957998	0.846937
Trial1	1	1	noBlindfold	counterclockwise	practice	Free	1	-0.5	-0.5	1.093204	0.65009	-1.44901	-0.98066	1.24649148263126	-0.57185	2.068025	1.0577
Trial1	1	1	noBlindfold	counterclockwise	practice	Free	1	-0.5	-0.5	1.113201	0.6573	-1.44899	-0.96286	1.24642795543616	-0.397065	2.013012	0.950501
Trial1	1	1	noBlindfold	counterclockwise	practice	Free	1	-0.5	-0.5	1.133202	0.66382	-1.44899	-0.94467	1.24587651658904	-0.557275	2.156893	1.279083
Trial1	1	1	noBlindfold	counterclockwise	practice	Free	1	-0.5	-0.5	1.153202	0.6698	-1.44893	-0.92556	1.24480251964801	-0.409225	2.26692	1.349915
Trial1	1	1	noBlindfold	counterclockwise	practice	Free	1	-0.5	-0.5	1.173203	0.6750799	-1.44887	-0.8874	1.23729204612689	-0.31259	2.089184	1.187497
Trial1	1	1	noBlindfold	counterclockwise	practice	Free	1	-0.5	-0.5	1.193203	0.68383	-1.44897	-0.86847	1.23984824615571	-0.281195	1.96223	0.939388
Trial1	1	1	noBlindfold	counterclockwise	practice	Free	1	-0.5	-0.5	1.213203	0.68757	-1.44899	-0.84931	1.23787719581682	-0.316172	1.987621	1.152631
Trial1	1	1	noBlindfold	counterclockwise	practice	Free	1	-0.5	-0.5	1.233204	0.6909299	-1.44897	-0.82989	1.23577569348444	-0.463545	2.165356	1.214079
Trial1	1	1	noBlindfold	counterclockwise	practice	Free	1	-0.5	-0.5	1.253204	0.69364	-1.44893	-0.80983	1.23319545596224	-0.51286	2.165356	0.940834
Trial1	1	1	noBlindfold	counterclockwise	practice	Free	1	-0.5	-0.5	1.273201	0.6959	-1.44893	-0.77082	1.22618120564922	-0.481414	2.034171	0.837484
Trial1	1	1	noBlindfold	counterclockwise	practice	Free	1	-0.5	-0.5	1.293201	0.69882	-1.449	-0.75049	1.22471000460381	-0.48757	2.051098	1.096006
Trial1	1	1	noBlindfold	counterclockwise	practice	Free	1	-0.5	-0.5	1.313202	0.69956	-1.44898	-0.73036	1.2214785734397	-0.590255	2.148429	1.425554
Trial1	1	1	noBlindfold	counterclockwise	practice	Free	1	-0.5	-0.5	1.333202	0.69973	-1.44893	-0.71009	1.21798598021404	-0.609041	2.254224	1.032034
Trial1	1	1	noBlindfold	counterclockwise	practice	Free	1	-0.5	-0.5	1.353203	0.69943	-1.44892	-0.68932	1.21427941246266	-0.387203	1.856435	0.740262
Trial1	1	1	noBlindfold	counterclockwise	practice	Free	1	-0.5	-0.5	1.373203	0.69874	-1.44904	-0.64892	1.20795478684032	-0.459177	1.75064	0.817771
Trial1	1	1	noBlindfold	counterclockwise	practice	Free	1	-0.5	-0.5	1.393204	0.69621	-1.44901	-0.62783	1.20302069877098	-0.552662	2.228833	1.182345
Trial1	1	1	noBlindfold	counterclockwise	practice	Free	1	-0.5	-0.5	1.413204	0.69427	-1.44896	-0.60741	1.19909039659216	-0.462539	2.144197	0.770553
Trial1	1	1	noBlindfold	counterclockwise	practice	Free	1	-0.5	-0.5	1.433201	0.69202	-1.449	-0.58672	1.19517029527502	-0.455218	1.708322	0.498998
Trial1	1	1	noBlindfold	counterclockwise	practice	Free	1	-0.5	-0.5	1.453201	0.68949	-1.44909	-0.56684	1.19136642188711	-0.407181	1.792958	0.557699
Trial1	1	1	noBlindfold	counterclockwise	practice	Free	1	-0.5	-0.5	1.473202	0.68668	-1.4491	-0.52629	1.18697120071793	-0.424362	1.898753	0.817161
Trial1	1	1	noBlindfold	counterclockwise	practice	Free	1	-0.5	-0.5	1.493202	0.68022	-1.44899	-0.50627	1.18023666263642	-0.360949	2.110343	0.785626
Trial1	1	1	noBlindfold	counterclockwise	practice	Free	1	-0.5	-0.5	1.513203	0.67666	-1.44899	-0.48659	1.1767364134592	-0.405807	1.606759	0.483192
Trial1	1	1	noBlindfold	counterclockwise	practice	Free	1	-0.5	-0.5	1.533203	0.6728	-1.44913	-0.46648	1.17327892753234	-0.411107	1.670236	0.618855
Trial1	1	1	noBlindfold	counterclockwise	practice	Free	1	-0.5	-0.5	1.553204	0.66864	-1.44913	-0.44694	1.16984394412777	-0.463985	2.093416	0.938215
Trial1	1	1	noBlindfold	counterclockwise	practice	Free	1	-0.5	-0.5	1.573204	0.66429	-1.449	-0.40762	1.16794912252099	-0.508535	2.156893	0.911132
Trial1	1	1	noBlindfold	counterclockwise	practice	Free	1	-0.5	-0.5	1.593204	0.65438	-1.44907	-0.38888	1.15971586597918	-0.434496	1.725249	0.195857
Trial1	1	1	noBlindfold	counterclockwise	practice	Free	1	-0.5	-0.5	1.613201	0.64939	-1.4491	-0.37051	1.15666114137597	-0.47258	1.936839	0.489861
Trial1	1	1	noBlindfold	counterclockwise	practice	Free	1	-0.5	-0.5	1.633202	0.64404	-1.44903	-0.35249	1.15351065806789	-0.530236	1.966462	0.433179
Trial1	1	1	noBlindfold	counterclockwise	practice	Free	1	-0.5	-0.5	1.653202	0.6384799	-1.44901	-0.33368	1.15056461927185	-0.616612	1.754872	0.492867
Trial1	1	1	noBlindfold	counterclockwise	practice	Free	1	-0.5	-0.5	1.673203	0.63226	-1.44905	-0.29994	1.14979851965303	-0.747315	1.881826	0.314383
Trial1	1	1	noBlindfold	counterclockwise	practice	Free	1	-0.5	-0.5	1.693203	0.61965	-1.44909	-0.28242	1.14059510865339	-0.642748	1.65754	0.338302
Trial1	1	1	noBlindfold	counterclockwise	practice	Free	1	-0.5	-0.5	1.713203	0.61237	-1.44912	-0.26675	1.13656174812468	-0.681155	1.809885	0.34352
Trial1	1	1	noBlindfold	counterclockwise	practice	Free	1	-0.5	-0.5	1.733204	0.60537	-1.44908	-0.25084	1.13310348399977	-0.743403	1.801422	0.568304
Trial1	1	1	noBlindfold	counterclockwise	practice	Free	1	-0.5	-0.5	1.753204	0.59775	-1.44904	-0.2353	1.12921263184766	-0.87325	1.96223	0.360465
Trial1	1	1	noBlindfold	counterclockwise	practice	Free	1	-0.5	-0.5	1.773201	0.58965	-1.44902	-0.20566	1.12870422782334	-0.968655	1.932607	-0.021645
Trial1	1	1	noBlindfold	counterclockwise	practice	Free	1	-0.5	-0.5	1.793201	0.57162	-1.44914	-0.19129	1.11520009771932	-1.032773	1.873362	0.263926
Trial1	1	1	noBlindfold	counterclockwise	practice	Free	1	-0.5	-0.5	1.813202	0.56159	-1.44909	-0.17739	1.1095271865235	-1.154122	2.059561	0.676265
Trial1	1	1	noBlindfold	counterclockwise	practice	Free	1	-0.5	-0.5	1.833202	0.55127	-1.449	-0.16361	1.10377844896519	-1.082917	1.987621	0.555636
Trial1	1	1	noBlindfold	counterclockwise	practice	Free	1	-0.5	-0.5	1.853203	0.5404	-1.449	-0.14965	1.0978056961202	-1.12627	1.953766	0.395888
Trial1	1	1	noBlindfold	counterclockwise	practice	Free	1	-0.5	-0.5	1.873203	0.52864	-1.44904	-0.12296	1.09556354509546	-1.18163	1.945303	0.393566
Trial1	1	1	noBlindfold	counterclockwise	practice	Free	1	-0.5	-0.5	1.893204	0.50441	-1.44903	-0.11029	1.0773640911239	-0.883876	1.809885	0.25192
Trial1	1	1	noBlindfold	counterclockwise	practice	Free	1	-0.5	-0.5	1.913204	0.49142	-1.44907	-0.097968	1.06983332779001	-0.827423	1.733713	0.190061
Trial1	1	1	noBlindfold	counterclockwise	practice	Free	1	-0.5	-0.5	1.933201	0.47856	-1.4491	-0.085995	1.06253461682324	-0.856572	1.953766	0.189346
Trial1	1	1	noBlindfold	counterclockwise	practice	Free	1	-0.5	-0.5	1.953201	0.46543	-1.44906	-0.074144	1.05518169175689	-0.924328	1.784494	0.024671
Trial1	1	1	noBlindfold	counterclockwise	practice	Free	1	-0.5	-0.5	1.973202	0.45164	-1.4491	-0.052852	1.05145615285537	-0.909067	1.839508	-0.095147
Trial1	1	1	noBlindfold	counterclockwise	practice	Free	1	-0.5	-0.5	1.993202	0.42392	-1.44918	-0.042704	1.03089660359906	-0.998509	1.543282	-0.432339
Trial1	1	1	noBlindfold	counterclockwise	practice	Free	1	-0.5	-0.5	2.013203	0.40864	-1.44923	-0.034182	1.02108422704144	-0.988043	1.382473	-0.475717
Trial1	1	1	noBlindfold	counterclockwise	practice	Free	1	-0.5	-0.5	2.033203	0.39429	-1.44929	-0.025837	1.01221796461797	-1.064817	1.433255	-0.35084
Trial1	1	1	noBlindfold	counterclockwise	practice	Free	1	-0.5	-0.5	2.053204	0.37905	-1.44928	-0.018501	1.00228250402684	-1.239845	1.513659	-0.481659
Trial1	1	1	noBlindfold	counterclockwise	practice	Free	1	-0.5	-0.5	2.073204	0.36331	-1.44924	-0.0059092	0.994700905233349	-1.335279	1.378242	-0.462626
Trial1	1	1	noBlindfold	counterclockwise	practice	Free	1	-0.5	-0.5	2.093204	0.32954	-1.44925	-0.00059902	0.968265446098782	-1.374773	1.509427	-0.719573
Trial1	1	1	noBlindfold	counterclockwise	practice	Free	1	-0.5	-0.5	2.113201	0.31144	-1.44927	0.0038197	0.955127818127822	-1.33593	1.399401	-0.603177
Trial1	1	1	noBlindfold	counterclockwise	practice	Free	1	-0.5	-0.5	2.133202	0.29332	-1.44929	0.0076543	0.941843676487651	-1.354544	1.543282	-0.510995
Trial1	1	1	noBlindfold	counterclockwise	practice	Free	1	-0.5	-0.5	2.153202	0.27466	-1.44925	0.011125	0.928087747946657	-1.380464	1.678699	-0.338131
Trial1	1	1	noBlindfold	counterclockwise	practice	Free	1	-0.5	-0.5	2.173203	0.25547	-1.44919	0.016435	0.915117502168774	-1.374949	1.577136	-0.39258
Trial1	1	1	noBlindfold	counterclockwise	practice	Free	1	-0.5	-0.5	2.193203	0.21465	-1.44925	0.018784	0.883097654872164	-1.472513	1.682931	-0.076894
Trial1	1	1	noBlindfold	counterclockwise	practice	Free	1	-0.5	-0.5	2.213203	0.1936	-1.44919	0.021169	0.867581745112917	-1.547771	1.881826	0.31562
Trial1	1	1	noBlindfold	counterclockwise	practice	Free	1	-0.5	-0.5	2.233204	0.17197	-1.44909	0.023898	0.852063840534334	-1.4532	1.780263	0.310777
Trial1	1	1	noBlindfold	counterclockwise	practice	Free	1	-0.5	-0.5	2.253204	0.14916	-1.44912	0.026678	0.835941635478551	-1.411849	1.551745	0.224228
Trial1	1	1	noBlindfold	counterclockwise	practice	Free	1	-0.5	-0.5	2.273201	0.12651	-1.44919	0.033351	0.822786766145509	-1.410605	1.721017	0.441208
Trial1	1	1	noBlindfold	counterclockwise	practice	Free	1	-0.5	-0.5	2.293201	0.078949	-1.44907	0.037217	0.789800002979572	-1.487345	1.767567	0.447523
Trial1	1	1	noBlindfold	counterclockwise	practice	Free	1	-0.5	-0.5	2.313202	0.053295	-1.44909	0.041196	0.773969297082099	-1.511219	1.864899	0.521354
Trial1	1	1	noBlindfold	counterclockwise	practice	Free	1	-0.5	-0.5	2.333202	0.029312	-1.44908	0.045731	0.76025884668058	-1.466961	1.936839	0.684357
Trial1	1	1	noBlindfold	counterclockwise	practice	Free	1	-0.5	-0.5	2.353203	0.0041192	-1.44904	0.050841	0.746700729084955	-1.42178	1.979157	0.660892
Trial1	1	1	noBlindfold	counterclockwise	practice	Free	1	-0.5	-0.5	2.373203	-0.022257	-1.44904	0.0614	0.737162355278538	-1.31856	1.687163	0.488631
Trial1	1	1	noBlindfold	counterclockwise	practice	Free	1	-0.5	-0.5	2.393204	-0.074493	-1.44915	0.066785	0.708732280143624	-1.280056	1.835276	0.24592
Trial1	1	1	noBlindfold	counterclockwise	practice	Free	1	-0.5	-0.5	2.413204	-0.10108	-1.4491	0.072653	0.697903021893226	-1.340131	1.822581	0.380329
Trial1	1	1	noBlindfold	counterclockwise	practice	Free	1	-0.5	-0.5	2.433201	-0.12883	-1.44909	0.078247	0.687122088942859	-1.453534	1.75064	0.502717
Trial1	1	1	noBlindfold	counterclockwise	practice	Free	1	-0.5	-0.5	2.453201	-0.15619	-1.44909	0.084394	0.678027771139697	-1.507663	1.801422	0.460962
Trial1	1	1	noBlindfold	counterclockwise	practice	Free	1	-0.5	-0.5	2.473202	-0.18486	-1.4491	0.096589	0.674708566420635	-1.428711	1.767567	0.359766
Trial1	1	1	noBlindfold	counterclockwise	practice	Free	1	-0.5	-0.5	2.493202	-0.24176	-1.44912	0.10295	0.65592423260631	-1.368578	1.856435	0.302211
Trial1	1	1	noBlindfold	counterclockwise	practice	Free	1	-0.5	-0.5	2.513203	-0.27166	-1.44908	0.1092	0.650587270464438	-1.381577	1.907217	0.281206
Trial1	1	1	noBlindfold	counterclockwise	practice	Free	1	-0.5	-0.5	2.533203	-0.30099	-1.44904	0.11542	0.646797301248856	-1.320668	1.983389	0.214009
Trial1	1	1	noBlindfold	counterclockwise	practice	Free	1	-0.5	-0.5	2.553204	-0.33056	-1.44901	0.1216	0.644279820164993	-1.161359	1.932607	-0.039895
Trial1	1	1	noBlindfold	counterclockwise	practice	Free	1	-0.5	-0.5	2.573204	-0.36114	-1.44902	0.13281	0.647866180522385	-1.056925	1.983389	-0.184759
Trial1	1	1	noBlindfold	counterclockwise	practice	Free	1	-0.5	-0.5	2.593204	-0.42139	-1.449	0.13802	0.642844510129031	-1.047184	2.207674	0.203087
Trial1	1	1	noBlindfold	counterclockwise	practice	Free	1	-0.5	-0.5	2.613201	-0.45013	-1.44891	0.14366	0.645589038165445	-1.076248	2.347324	0.185498
Trial1	1	1	noBlindfold	counterclockwise	practice	Free	1	-0.5	-0.5	2.633202	-0.48146	-1.44885	0.14874	0.649004862676782	-1.01065	2.186515	0.070717
Trial1	1	1	noBlindfold	counterclockwise	practice	Free	1	-0.5	-0.5	2.653202	-0.51001	-1.44887	0.15422	0.654296575310011	-1.084591	2.283847	0.192925
Trial1	1	1	noBlindfold	counterclockwise	practice	Free	1	-0.5	-0.5	2.673203	-0.54122	-1.44884	0.16418	0.665457869134208	-1.277535	2.533523	0.06442
Trial1	1	1	noBlindfold	counterclockwise	practice	Free	1	-0.5	-0.5	2.693203	-0.60017	-1.44872	0.16876	0.676220357563096	-1.11415	2.647782	-0.016521
Trial1	1	1	noBlindfold	counterclockwise	practice	Free	1	-0.5	-0.5	2.713203	-0.62868	-1.44869	0.17347	0.685653256528582	-1.089031	2.652013	-0.090485
Trial1	1	1	noBlindfold	counterclockwise	practice	Free	1	-0.5	-0.5	2.733204	-0.65885	-1.44867	0.17747	0.695844038571105	-1.048073	2.613927	-0.277062
Trial1	1	1	noBlindfold	counterclockwise	practice	Free	1	-0.5	-0.5	2.753204	-0.68802	-1.44868	0.18101	0.706488589782872	-1.106127	2.664709	-0.456667
Trial1	1	1	noBlindfold	counterclockwise	practice	Free	1	-0.5	-0.5	2.773201	-0.71888	-1.44866	0.18529	0.719396155898427	-1.162057	2.800126	-0.704375
Trial1	1	1	noBlindfold	counterclockwise	practice	Free	1	-0.5	-0.5	2.793201	-0.7758	-1.44866	0.18622	0.739569813703979	-0.966273	2.567377	-0.824967
Trial1	1	1	noBlindfold	counterclockwise	practice	Free	1	-0.5	-0.5	2.813202	-0.80443	-1.44867	0.18686	0.751301725431618	-1.231157	2.965167	-0.230095
Trial1	1	1	noBlindfold	counterclockwise	practice	Free	1	-0.5	-0.5	2.833202	-0.83389	-1.44855	0.18708	0.763911923551509	-1.342644	3.142902	-0.421526
Trial1	1	1	noBlindfold	counterclockwise	practice	Free	1	-0.5	-0.5	2.853203	-0.8625	-1.44849	0.18644	0.776277089629126	-1.340952	2.677404	-0.92499
Trial1	1	1	noBlindfold	counterclockwise	practice	Free	1	-0.5	-0.5	2.873203	-0.89114	-1.44859	0.1827	0.786809910300301	-1.23104	2.622391	-1.104124
Trial1	1	1	noBlindfold	counterclockwise	practice	Free	1	-0.5	-0.5	2.893204	-0.94913	-1.44862	0.17989	0.814842424667484	-0.823204	2.778967	-0.681081
Trial1	1	1	noBlindfold	counterclockwise	practice	Free	1	-0.5	-0.5	2.913204	-0.97809	-1.44864	0.17645	0.828344551062952	-0.675673	2.330397	-0.870898
Trial1	1	1	noBlindfold	counterclockwise	practice	Free	1	-0.5	-0.5	2.933201	-1.00576	-1.44877	0.17206	0.84110508994237	-0.602519	2.258456	-1.289391
Trial1	1	1	noBlindfold	counterclockwise	practice	Free	1	-0.5	-0.5	2.953201	-1.03301	-1.44887	0.16658	0.853480270119336	-0.605569	2.26692	-1.20118
Trial1	1	1	noBlindfold	counterclockwise	practice	Free	1	-0.5	-0.5	2.973202	-1.06062	-1.44886	0.15308	0.860702242738428	-0.492136	2.393874	-1.186097
Trial1	1	1	noBlindfold	counterclockwise	practice	Free	1	-0.5	-0.5	2.993202	-1.1132	-1.44891	0.14526	0.890154286270359	-0.204362	2.042634	-1.317225
Trial1	1	1	noBlindfold	counterclockwise	practice	Free	1	-0.5	-0.5	3.013203	-1.13735	-1.44895	0.13594	0.900352519685262	-0.266068	2.110343	-1.495061
Trial1	1	1	noBlindfold	counterclockwise	practice	Free	1	-0.5	-0.5	3.033203	-1.16236	-1.44896	0.126	0.911370786111902	-0.395028	2.144197	-1.307224
Trial1	1	1	noBlindfold	counterclockwise	practice	Free	1	-0.5	-0.5	3.053204	-1.18604	-1.44894	0.11485	0.92124443016918	-0.271679	2.068025	-1.299752
Trial1	1	1	noBlindfold	counterclockwise	practice	Free	1	-0.5	-0.5	3.073204	-1.2098	-1.44897	0.09033	0.923203965264283	-0.126268	1.822581	-1.243573
Trial1	1	1	noBlindfold	counterclockwise	practice	Free	1	-0.5	-0.5	3.093204	-1.25392	-1.44909	0.075605	0.94853392014399	-0.034316	1.454414	-2.069174
Trial1	1	1	noBlindfold	counterclockwise	practice	Free	1	-0.5	-0.5	3.113201	-1.27499	-1.4492	0.06012	0.956213291114607	0.060237	1.737945	-1.8267
Trial1	1	1	noBlindfold	counterclockwise	practice	Free	1	-0.5	-0.5	3.133202	-1.296	-1.44916	0.043761	0.963997941509445	0.019495	1.873362	-1.537263
Trial1	1	1	noBlindfold	counterclockwise	practice	Free	1	-0.5	-0.5	3.153202	-1.31565	-1.44911	0.026147	0.970626378285606	0.20002	1.636381	-1.44836
Trial1	1	1	noBlindfold	counterclockwise	practice	Free	1	-0.5	-0.5	3.173203	-1.33509	-1.44917	-0.010762	0.967847610908861	0.142537	1.649077	-1.419253
Trial1	1	1	noBlindfold	counterclockwise	practice	Free	1	-0.5	-0.5	3.193203	-1.37075	-1.44922	-0.031395	0.988835845961223	0.197856	1.323228	-1.776899
Trial1	1	1	noBlindfold	counterclockwise	practice	Free	1	-0.5	-0.5	3.213203	-1.38755	-1.44929	-0.051946	0.994231949142322	0.366325	1.661772	-1.260997
Trial1	1	1	noBlindfold	counterclockwise	practice	Free	1	-0.5	-0.5	3.233204	-1.40394	-1.44923	-0.072564	0.999904490970595	0.540587	1.687163	-0.678716
Trial1	1	1	noBlindfold	counterclockwise	practice	Free	1	-0.5	-0.5	3.253204	-1.41884	-1.44918	-0.093719	1.00465470295723	0.629756	1.615222	-1.437919
Trial1	1	1	noBlindfold	counterclockwise	practice	Free	1	-0.5	-0.5	3.273201	-1.43279	-1.44923	-0.1401	0.999812616886305	0.557389	1.048161	-2.10092
Trial1	1	1	noBlindfold	counterclockwise	practice	Free	1	-0.5	-0.5	3.293201	-1.45835	-1.44946	-0.16501	1.0152107712928	0.839865	1.390937	-0.721104
Trial1	1	1	noBlindfold	counterclockwise	practice	Free	1	-0.5	-0.5	3.313202	-1.47014	-1.44931	-0.18819	1.01901780190241	0.596226	1.522123	-1.479642
Trial1	1	1	noBlindfold	counterclockwise	practice	Free	1	-0.5	-0.5	3.333202	-1.48	-1.44931	-0.21326	1.02108759068985	0.509837	0.709617	-2.114102
Trial1	1	1	noBlindfold	counterclockwise	practice	Free	1	-0.5	-0.5	3.353203	-1.48942	-1.44957	-0.24029	1.02293748370092	0.565796	0.489491	-1.932089
Trial1	1	1	noBlindfold	counterclockwise	practice	Free	1	-0.5	-0.5	3.373203	-1.49841	-1.44969	-0.29388	1.01946454640897	0.585541	1.090391	-0.561792
Trial1	1	1	noBlindfold	counterclockwise	practice	Free	1	-0.5	-0.5	3.393204	-1.51389	-1.44932	-0.3212	1.02953505242479	0.39365	0.747615	-1.847631
Trial1	1	1	noBlindfold	counterclockwise	practice	Free	1	-0.5	-0.5	3.413204	-1.52091	-1.44957	-0.35027	1.03183155136583	0.700862	0.468226	-1.764817
Trial1	1	1	noBlindfold	counterclockwise	practice	Free	1	-0.5	-0.5	3.433201	-1.52718	-1.44972	-0.37869	1.03431850894639	0.675514	1.238387	-0.639977
Trial1	1	1	noBlindfold	counterclockwise	practice	Free	1	-0.5	-0.5	3.453201	-1.53256	-1.44948	-0.40762	1.03668423196964	0.637254	1.344182	-1.561796
Trial1	1	1	noBlindfold	counterclockwise	practice	Free	1	-0.5	-0.5	3.473202	-1.53722	-1.4494	-0.46746	1.03773030316689	0.514303	0.341231	-1.623315
Trial1	1	1	noBlindfold	counterclockwise	practice	Free	1	-0.5	-0.5	3.493202	-1.54507	-1.44975	-0.49813	1.04507160599353	0.336847	1.441422	-1.46252
Trial1	1	1	noBlindfold	counterclockwise	practice	Free	1	-0.5	-0.5	3.513203	-1.54832	-1.4495	-0.53037	1.04875987454284	0.207305	0.861666	-1.537629
Trial1	1	1	noBlindfold	counterclockwise	practice	Free	1	-0.5	-0.5	3.533203	-1.55111	-1.44955	-0.5619	1.05293110219056	0.517933	0.26494	-0.999958
Trial1	1	1	noBlindfold	counterclockwise	practice	Free	1	-0.5	-0.5	3.553204	-1.55344	-1.44973	-0.59357	1.05758740737907	0.439586	0.96313	-0.91122
Trial1	1	1	noBlindfold	counterclockwise	practice	Free	1	-0.5	-0.5	3.573204	-1.5552	-1.44965	-0.65953	1.06719121329579	0.256687	0.709222	-1.63709
Trial1	1	1	noBlindfold	counterclockwise	practice	Free	1	-0.5	-0.5	3.593204	-1.55731	-1.44984	-0.69215	1.07462820263213	0.689135	0.61602	-0.372138
Trial1	1	1	noBlindfold	counterclockwise	practice	Free	1	-0.5	-0.5	3.613201	-1.55746	-1.44972	-0.72598	1.08133645403255	0.787903	0.772596	-1.100864
Trial1	1	1	noBlindfold	counterclockwise	practice	Free	1	-0.5	-0.5	3.633202	-1.55702	-1.44969	-0.75893	1.08827197922417	0.914812	-0.048416	-0.880418
Trial1	1	1	noBlindfold	counterclockwise	practice	Free	1	-0.5	-0.5	3.653202	-1.55584	-1.44996	-0.79277	1.09567886525847	0.965517	-0.04414	-0.362981
Trial1	1	1	noBlindfold	counterclockwise	practice	Free	1	-0.5	-0.5	3.673203	-1.55373	-1.45003	-0.85862	1.11308367815355	0.660004	0.404365	-0.982004
Trial1	1	1	noBlindfold	counterclockwise	practice	Free	1	-0.5	-0.5	3.693203	-1.54776	-1.44992	-0.89851	1.1209867267833	0.947695	0.065751	0.240533
Trial1	1	1	noBlindfold	counterclockwise	practice	Free	1	-0.5	-0.5	3.713203	-1.54256	-1.44992	-0.9245	1.1256693808523	0.841179	0.243398	-0.458607
Trial1	1	1	noBlindfold	counterclockwise	practice	Free	1	-0.5	-0.5	3.733204	-1.53884	-1.44988	-0.95667	1.1347845123639	0.694849	0.091015	-0.106432
Trial1	1	1	noBlindfold	counterclockwise	practice	Free	1	-0.5	-0.5	3.753204	-1.53339	-1.44996	-0.98679	1.14230446506341	0.981888	-0.027469	0.774123
Trial1	1	1	noBlindfold	counterclockwise	practice	Free	1	-0.5	-0.5	3.773201	-1.52737	-1.44995	-1.04367	1.1623538380623	0.84169	0.607265	0.355623
Trial1	1	1	noBlindfold	counterclockwise	practice	Free	1	-0.5	-0.5	3.793201	-1.51393	-1.44984	-1.07238	1.16433367638161	1.135838	-0.247592	0.161407
Trial1	1	1	noBlindfold	counterclockwise	practice	Free	1	-0.5	-0.5	3.813202	-1.50558	-1.4501	-1.09913	1.17053313957835	1.040328	0.319505	0.655229
Trial1	1	1	noBlindfold	counterclockwise	practice	Free	1	-0.5	-0.5	3.833202	-1.49642	-1.44989	-1.12496	1.17619214015862	0.722654	0.861138	0.260883
Trial1	1	1	noBlindfold	counterclockwise	practice	Free	1	-0.5	-0.5	3.853203	-1.48699	-1.44968	-1.15073	1.18220081273195	0.932595	0.243267	0.214385
Trial1	1	1	noBlindfold	counterclockwise	practice	Free	1	-0.5	-0.5	3.873203	-1.47692	-1.44983	-1.19785	1.20056948048126	1.189131	-0.205293	0.522209
Trial1	1	1	noBlindfold	counterclockwise	practice	Free	1	-0.5	-0.5	3.893204	-1.45391	-1.44992	-1.22057	1.195477040423	1.071407	0.653734	0.546576
Trial1	1	1	noBlindfold	counterclockwise	practice	Free	1	-0.5	-0.5	3.913204	-1.44107	-1.44971	-1.24257	1.1987588422499	1.147479	0.281312	0.119315
Trial1	1	1	noBlindfold	counterclockwise	practice	Free	1	-0.5	-0.5	3.933201	-1.42745	-1.44983	-1.26336	1.20120021596602	1.288683	-0.205341	0.206524
Trial1	1	1	noBlindfold	counterclockwise	practice	Free	1	-0.5	-0.5	3.953201	-1.41336	-1.4501	-1.2834	1.2033045845731	1.351449	-0.091035	0.36325
Trial1	1	1	noBlindfold	counterclockwise	practice	Free	1	-0.5	-0.5	3.973202	-1.39843	-1.45006	-1.32127	1.2172349162972	1.224144	0.395575	0.423103
Trial1	1	1	noBlindfold	counterclockwise	practice	Free	1	-0.5	-0.5	3.993202	-1.3663	-1.4498	-1.34018	1.20680494107943	1.216318	0.073774	-0.137364
Trial1	1	1	noBlindfold	counterclockwise	practice	Free	1	-0.5	-0.5	4.013203	-1.34862	-1.44993	-1.35833	1.20701549689193	1.183827	-0.1378	-0.291451
Trial1	1	1	noBlindfold	counterclockwise	practice	Free	1	-0.5	-0.5	4.033203	-1.3307	-1.4501	-1.37605	1.20728047723339	1.143817	0.082291	0.157731
Trial1	1	1	noBlindfold	counterclockwise	practice	Free	1	-0.5	-0.5	4.053204	-1.31209	-1.44999	-1.39376	1.2075997302475	1.114674	0.255728	0.144431
Trial1	1	1	noBlindfold	counterclockwise	practice	Free	1	-0.5	-0.5	4.073204	-1.2929	-1.44985	-1.42637	1.21936531814339	0.996152	0.302189	0.309813
Trial1	1	1	noBlindfold	counterclockwise	practice	Free	1	-0.5	-0.5	4.093204	-1.25173	-1.44994	-1.44249	1.20556440342886	0.906663	-0.015257	0.124337
Trial1	1	1	noBlindfold	counterclockwise	practice	Free	1	-0.5	-0.5	4.113201	-1.23103	-1.45002	-1.45822	1.20523459145237	0.698493	0.069372	0.062297
Trial1	1	1	noBlindfold	counterclockwise	practice	Free	1	-0.5	-0.5	4.133202	-1.20944	-1.45	-1.47249	1.20376152634083	0.669578	0.103208	0.282221
Trial1	1	1	noBlindfold	counterclockwise	practice	Free	1	-0.5	-0.5	4.153202	-1.1889	-1.44996	-1.48651	1.20323948464423	0.668605	0.120107	0.508005
Trial1	1	1	noBlindfold	counterclockwise	practice	Free	1	-0.5	-0.5	4.173203	-1.16753	-1.44993	-1.51322	1.21334707956452	0.67515	0.204694	0.478785
Trial1	1	1	noBlindfold	counterclockwise	practice	Free	1	-0.5	-0.5	4.193203	-1.12317	-1.45002	-1.52589	1.20032949815369	1.121115	-0.252334	0.0748
Trial1	1	1	noBlindfold	counterclockwise	practice	Free	1	-0.5	-0.5	4.213203	-1.10051	-1.45011	-1.53875	1.19983902475798	1.151885	-0.163407	-0.062867
Trial1	1	1	noBlindfold	counterclockwise	practice	Free	1	-0.5	-0.5	4.233204	-1.07662	-1.45008	-1.55098	1.1987701015413	1.119574	-0.01528	0.013932
Trial1	1	1	noBlindfold	counterclockwise	practice	Free	1	-0.5	-0.5	4.253204	-1.05289	-1.45001	-1.56314	1.19831299022269	1.129471	-0.176084	0.245172
Trial1	1	1	noBlindfold	counterclockwise	practice	Free	1	-0.5	-0.5	4.273201	-1.0286	-1.45005	-1.58499	1.20690566723959	1.128868	-0.34528	0.348905
Trial1	1	1	noBlindfold	counterclockwise	practice	Free	1	-0.5	-0.5	4.293201	-0.97794	-1.45016	-1.59509	1.19484257788215	0.745631	-0.120831	0.686234
Trial1	1	1	noBlindfold	counterclockwise	practice	Free	1	-0.5	-0.5	4.313202	-0.95183	-1.45004	-1.60396	1.19284444758999	0.774462	0.133056	0.770327
Trial1	1	1	noBlindfold	counterclockwise	practice	Free	1	-0.5	-0.5	4.333202	-0.92625	-1.44992	-1.61187	1.19077444975665	0.825859	-0.112403	1.120284
Trial1	1	1	noBlindfold	counterclockwise	practice	Free	1	-0.5	-0.5	4.353203	-0.89963	-1.45007	-1.61798	1.18725876929222	0.77945	-0.565126	1.34046
Trial1	1	1	noBlindfold	counterclockwise	practice	Free	1	-0.5	-0.5	4.373203	-0.87443	-1.45025	-1.62658	1.18717324839878	0.671497	-0.573589	1.376575
Trial1	1	1	noBlindfold	counterclockwise	practice	Free	1	-0.5	-0.5	4.393204	-0.82167	-1.45018	-1.62856	1.17350719648074	0.627703	-0.213746	1.665611
Trial1	1	1	noBlindfold	counterclockwise	practice	Free	1	-0.5	-0.5	4.413204	-0.79562	-1.45013	-1.62876	1.16682916128091	0.707522	-0.501419	2.038106
Trial1	1	1	noBlindfold	counterclockwise	practice	Free	1	-0.5	-0.5	4.433201	-0.76945	-1.45018	-1.62768	1.15942469885969	0.816052	-0.433593	1.365381
Trial1	1	1	noBlindfold	counterclockwise	practice	Free	1	-0.5	-0.5	4.453201	-0.74231	-1.45024	-1.62577	1.15155218298147	1.024883	-0.649371	0.884749
Trial1	1	1	noBlindfold	counterclockwise	practice	Free	1	-0.5	-0.5	4.473202	-0.71567	-1.45033	-1.61898	1.13957443675287	1.142993	-0.818643	1.051387
Trial1	1	1	noBlindfold	counterclockwise	practice	Free	1	-0.5	-0.5	4.493202	-0.6604	-1.45037	-1.61428	1.12576554242461	1.119416	-0.50969	0.869923
Trial1	1	1	noBlindfold	counterclockwise	practice	Free	1	-0.5	-0.5	4.513203	-0.6317199	-1.45027	-1.60926	1.11705318136373	1.036766	-0.496896	0.570436
Trial1	1	1	noBlindfold	counterclockwise	practice	Free	1	-0.5	-0.5	4.533203	-0.60353	-1.45026	-1.60376	1.1086048012243	0.935707	-0.733848	0.446048
Trial1	1	1	noBlindfold	counterclockwise	practice	Free	1	-0.5	-0.5	4.553204	-0.57512	-1.45032	-1.59808	1.10064641031021	0.888675	-0.653444	0.584305
Trial1	1	1	noBlindfold	counterclockwise	practice	Free	1	-0.5	-0.5	4.573204	-0.54571	-1.45032	-1.58628	1.08724128605204	0.853641	-0.475701	0.356471
Trial1	1	1	noBlindfold	counterclockwise	practice	Free	1	-0.5	-0.5	4.593204	-0.48831	-1.45023	-1.58011	1.08017333140268	0.591179	-0.437395	0.137014
Trial1	1	1	noBlindfold	counterclockwise	practice	Free	1	-0.5	-0.5	4.613201	-0.45876	-1.45022	-1.57414	1.07493145462672	0.493197	-0.352657	0.119882
Trial1	1	1	noBlindfold	counterclockwise	practice	Free	1	-0.5	-0.5	4.633202	-0.43022	-1.45019	-1.56819	1.07046675692358	0.35952	-0.33141	0.11134
Trial1	1	1	noBlindfold	counterclockwise	practice	Free	1	-0.5	-0.5	4.653202	-0.4019	-1.45017	-1.56201	1.06653127343254	0.305967	-0.327078	0.215316
Trial1	1	1	noBlindfold	counterclockwise	practice	Free	1	-0.5	-0.5	4.673203	-0.37384	-1.45016	-1.55016	1.05771096050786	0.245754	-0.22121	0.148791
Trial1	1	1	noBlindfold	counterclockwise	practice	Free	1	-0.5	-0.5	4.693203	-0.31776	-1.45006	-1.54425	1.06003278599934	0.235576	-0.102657	0.138181
Trial1	1	1	noBlindfold	counterclockwise	practice	Free	1	-0.5	-0.5	4.713203	-0.2906	-1.45006	-1.5382	1.05910688548585	0.1189	-0.144931	0.0669
Trial1	1	1	noBlindfold	counterclockwise	practice	Free	1	-0.5	-0.5	4.733204	-0.26383	-1.45007	-1.53242	1.05908800545666	0.094984	-0.081419	0.012998
Trial1	1	1	noBlindfold	counterclockwise	practice	Free	1	-0.5	-0.5	4.753204	-0.23672	-1.45005	-1.52661	1.05983217658398	-0.016374	-0.056008	-0.03005
Trial1	1	1	noBlindfold	counterclockwise	practice	Free	1	-0.5	-0.5	4.773201	-0.2109	-1.45003	-1.51554	1.05588839573726	0.00075959	0.024408	-0.026302
Trial1	1	1	noBlindfold	counterclockwise	practice	Free	1	-0.5	-0.5	4.793201	-0.15982	-1.45005	-1.50999	1.06574020389571	-0.045931	-0.178663	-0.042382
Trial1	1	1	noBlindfold	counterclockwise	practice	Free	1	-0.5	-0.5	4.813202	-0.13466	-1.45007	-1.50497	1.06931668436015	-0.187203	-0.068601	-0.15886
Trial1	1	1	noBlindfold	counterclockwise	practice	Free	1	-0.5	-0.5	4.833202	-0.11155	-1.45005	-1.49983	1.07263854300855	-0.350455	0.0075901	-0.068644
Trial1	1	1	noBlindfold	counterclockwise	practice	Free	1	-0.5	-0.5	4.853203	-0.087736	-1.44999	-1.49486	1.07689745772838	-0.452223	0.079508	-0.110959
Trial1	1	1	noBlindfold	counterclockwise	practice	Free	1	-0.5	-0.5	4.873203	-0.064797	-1.44994	-1.4856	1.07740846547062	-0.501828	0.172582	0.0065414
Trial1	1	1	noBlindfold	counterclockwise	practice	Free	1	-0.5	-0.5	4.893204	-0.02286	-1.44997	-1.48128	1.09113390178504	-0.476471	-0.022112	-0.16122
Trial1	1	1	noBlindfold	counterclockwise	practice	Free	1	-0.5	-0.5	4.913204	-0.0031147	-1.45004	-1.47711	1.09619285513574	-0.357485	-0.136342	-0.153682
Trial1	1	1	noBlindfold	counterclockwise	practice	Free	1	-0.5	-0.5	4.933201	0.015902	-1.45008	-1.47344	1.10169876740233	-0.284167	-0.170145	-0.361566
Trial1	1	1	noBlindfold	counterclockwise	practice	Free	1	-0.5	-0.5	4.953201	0.034848	-1.45013	-1.47009	1.10776218272413	-0.067121	-0.419722	-0.403018
Trial1	1	1	noBlindfold	counterclockwise	practice	Free	1	-0.5	-0.5	4.973202	0.05328	-1.4502	-1.46453	1.11195182532033	0.068621	-0.411128	-0.33414
Trial1	1	1	noBlindfold	counterclockwise	practice	Free	1	-0.5	-0.5	4.993202	0.088409	-1.45014	-1.46209	1.12775988048393	-0.068856	-0.102069	-0.073202
Trial1	1	1	noBlindfold	counterclockwise	practice	Free	1	-0.5	-0.5	5.013203	0.10515	-1.45006	-1.45974	1.1345956294299	-0.044507	-0.076657	0.0032257
Trial1	1	1	noBlindfold	counterclockwise	practice	Free	1	-0.5	-0.5	5.033203	0.12157	-1.45004	-1.45757	1.14161714840919	-0.029131	-0.186653	-0.144701
Trial1	1	1	noBlindfold	counterclockwise	practice	Free	1	-0.5	-0.5	5.053204	0.13772	-1.45007	-1.45556	1.1488174956889	-0.023145	-0.241611	-0.216548
Trial1	1	1	noBlindfold	counterclockwise	practice	Free	1	-0.5	-0.5	5.073204	0.15406	-1.4501	-1.45214	1.15514728413563	-0.014904	-0.161153	-0.186742
Trial1	1	1	noBlindfold	counterclockwise	practice	Free	1	-0.5	-0.5	5.093204	0.18494	-1.45008	-1.45061	1.17166644952735	0.119959	-0.19069	-0.136611
Trial1	1	1	noBlindfold	counterclockwise	practice	Free	1	-0.5	-0.5	5.113201	0.20005	-1.4501	-1.44907	1.1793234667236	-0.031001	-0.279488	-0.030612
Trial1	1	1	noBlindfold	counterclockwise	practice	Free	1	-0.5	-0.5	5.133202	0.21534	-1.45011	-1.44759	1.18728180936198	-0.04018	-0.19056	-0.0055553
Trial1	1	1	noBlindfold	counterclockwise	practice	Free	1	-0.5	-0.5	5.153202	0.22982	-1.4501	-1.44602	1.19481843122265	-0.201452	-0.135501	0.137289
Trial1	1	1	noBlindfold	counterclockwise	practice	Free	1	-0.5	-0.5	5.173203	0.24382	-1.45007	-1.44251	1.20066370245409	-0.308518	-0.131237	0.167074
Trial1	1	1	noBlindfold	counterclockwise	practice	Free	1	-0.5	-0.5	5.193203	0.2703	-1.45013	-1.44066	1.21581385364237	-0.42846	-0.342682	0.080952
Trial1	1	1	noBlindfold	counterclockwise	practice	Free	1	-0.5	-0.5	5.213203	0.28233	-1.45017	-1.4387	1.22196473290217	-0.334061	-0.296036	0.109466
Trial1	1	1	noBlindfold	counterclockwise	practice	Free	1	-0.5	-0.5	5.233204	0.29374	-1.45016	-1.43675	1.22781254083499	-0.314873	-0.270569	0.096934
Trial1	1	1	noBlindfold	counterclockwise	practice	Free	1	-0.5	-0.5	5.253204	0.30492	-1.45015	-1.43483	1.23361390676504	-0.346352	-0.39743	-0.06158
Trial1	1	1	noBlindfold	counterclockwise	practice	Free	1	-0.5	-0.5	5.273201	0.31515	-1.45021	-1.43167	1.23793320876797	-0.445972	-0.655533	-0.096758
Trial1	1	1	noBlindfold	counterclockwise	practice	Free	1	-0.5	-0.5	5.293201	0.33351	-1.45041	-1.43046	1.24919771385629	-0.685244	-0.807878	-0.240231
Trial1	1	1	noBlindfold	counterclockwise	practice	Free	1	-0.5	-0.5	5.313202	0.34134	-1.45041	-1.4295	1.25372374331182	-0.688787	-0.706315	-0.159555
Trial1	1	1	noBlindfold	counterclockwise	practice	Free	1	-0.5	-0.5	5.333202	0.34802	-1.45036	-1.42866	1.25759588514594	-0.567689	-0.621679	-0.120419
Trial1	1	1	noBlindfold	counterclockwise	practice	Free	1	-0.5	-0.5	5.353203	0.35389	-1.45033	-1.428	1.26107576519762	-0.514088	-0.816341	-0.088552
Trial1	1	1	noBlindfold	counterclockwise	practice	Free	1	-0.5	-0.5	5.373203	0.35901	-1.45039	-1.42712	1.26390252278165	-0.422499	-1.027931	-0.139436
Trial1	1	1	noBlindfold	counterclockwise	practice	Free	1	-0.5	-0.5	5.393204	0.36729	-1.45057	-1.42698	1.26944237115568	-0.238328	-1.201435	-0.172937
Trial1	1	1	noBlindfold	counterclockwise	practice	Free	1	-0.5	-0.5	5.413204	0.37052	-1.4506	-1.42718	1.27179713918714	-0.210651	-1.26068	-0.387228
Trial1	1	1	noBlindfold	counterclockwise	practice	Free	1	-0.5	-0.5	5.433201	0.37316	-1.45064	-1.42777	1.27403505752004	-0.233222	-1.366475	-0.52012
Trial1	1	1	noBlindfold	counterclockwise	practice	Free	1	-0.5	-0.5	5.453201	0.37514	-1.45068	-1.42871	1.27607699410181	-0.315633	-1.383403	-0.562475
Trial1	1	1	noBlindfold	counterclockwise	practice	Free	1	-0.5	-0.5	5.473202	0.37653	-1.45069	-1.43065	1.27844211480647	-0.412831	-1.336853	-0.397432
Trial1	1	1	noBlindfold	counterclockwise	practice	Free	1	-0.5	-0.5	5.493202	0.37737	-1.45066	-1.43143	1.27958584253383	-0.540535	-1.387634	-0.217805
Trial1	1	1	noBlindfold	counterclockwise	practice	Free	1	-0.5	-0.5	5.513203	0.37706	-1.45071	-1.43218	1.27991939380953	-0.456802	-1.641542	-0.281033
Trial1	1	1	noBlindfold	counterclockwise	practice	Free	1	-0.5	-0.5	5.533203	0.37651	-1.4508	-1.43295	1.2801037104724	-0.321131	-1.760033	-0.447927
Trial1	1	1	noBlindfold	counterclockwise	practice	Free	1	-0.5	-0.5	5.553204	0.37594	-1.45088	-1.43381	1.28034059340365	-0.249837	-1.82351	-0.516191
Trial1	1	1	noBlindfold	counterclockwise	practice	Free	1	-0.5	-0.5	5.573204	0.37539	-1.45092	-1.43544	1.28115409093242	-0.185832	-1.857364	-0.440775
Trial1	1	1	noBlindfold	counterclockwise	practice	Free	1	-0.5	-0.5	5.593204	0.37458	-1.45096	-1.43617	1.28113411768391	-0.085441	-1.980086	-0.414268
Trial1	1	1	noBlindfold	counterclockwise	practice	Free	1	-0.5	-0.5	5.613201	0.3743	-1.45098	-1.43682	1.28141806774505	-0.127051	-1.984318	-0.428955
Trial1	1	1	noBlindfold	counterclockwise	practice	Free	1	-0.5	-0.5	5.633202	0.37409	-1.45099	-1.4374	1.28169890565809	-0.190637	-1.920841	-0.427797
Trial1	1	1	noBlindfold	counterclockwise	practice	Free	1	-0.5	-0.5	5.653202	0.37389	-1.45097	-1.43792	1.28194297990328	-0.2688	-1.89545	-0.389245
Trial1	1	1	noBlindfold	counterclockwise	practice	Free	1	-0.5	-0.5	5.673203	0.37363	-1.45094	-1.43896	1.28252686283517	-0.304009	-1.857364	-0.445982
Trial1	1	1	noBlindfold	counterclockwise	practice	Free	1	-0.5	-0.5	5.693203	0.3729	-1.45093	-1.43948	1.28241070681637	-0.351223	-1.806583	-0.346396
Trial1	1	1	noBlindfold	counterclockwise	practice	Free	1	-0.5	-0.5	5.713203	0.37245	-1.45091	-1.43992	1.28242690942365	-0.391723	-1.751569	-0.263237
Trial1	1	1	noBlindfold	counterclockwise	practice	Free	1	-0.5	-0.5	5.733204	0.37196	-1.45088	-1.44037	1.28242344128307	-0.450802	-1.789655	-0.300329
Trial1	1	1	noBlindfold	counterclockwise	practice	Free	1	-0.5	-0.5	5.753204	0.37139	-1.45089	-1.44091	1.28243210339583	-0.449862	-1.882755	-0.401835
Trial1	1	1	noBlindfold	counterclockwise	practice	Free	1	-0.5	-0.5	5.773201	0.37075	-1.45094	-1.44216	1.28291506539538	-0.512376	-1.954696	-0.421745
Trial2	2	1	noBlindfold	counterclockwise	practice	Guided	1	0.5	-0.25	0	0.45177	-1.45097	-1.04948	0.800933418480263	0.307787	-2.077361	1.245392
Trial2	2	1	noBlindfold	counterclockwise	practice	Guided	1	0.5	-0.25	0.01847076	0.45177	-1.45097	-1.04948	0.800933418480263	0.351803	-2.094288	1.218535
Trial2	2	1	noBlindfold	counterclockwise	practice	Guided	1	0.5	-0.25	0.03847122	0.45178	-1.45097	-1.04947	0.800922821930887	0.304273	-2.047738	1.164597
Trial2	2	1	noBlindfold	counterclockwise	practice	Guided	1	0.5	-0.25	0.05846786	0.4518	-1.45099	-1.04946	0.800911741790168	0.24577	-2.077361	1.152884
Trial2	2	1	noBlindfold	counterclockwise	practice	Guided	1	0.5	-0.25	0.07846832	0.4518	-1.451	-1.04946	0.800911741790168	0.223212	-2.111215	1.167873
Trial2	2	1	noBlindfold	counterclockwise	practice	Guided	1	0.5	-0.25	0.09846878	0.45181	-1.45101	-1.04946	0.80091113922099	0.216578	-2.094288	1.116105
Trial2	2	1	noBlindfold	counterclockwise	practice	Guided	1	0.5	-0.25	0.1184692	0.45182	-1.45101	-1.04946	0.800910536776556	0.246587	-2.085825	1.131212
Trial2	2	1	noBlindfold	counterclockwise	practice	Guided	1	0.5	-0.25	0.1384697	0.45183	-1.45101	-1.04946	0.800909936249299	0.246074	-2.123911	1.088433
Trial2	2	1	noBlindfold	counterclockwise	practice	Guided	1	0.5	-0.25	0.1584702	0.45185	-1.45104	-1.04947	0.800918610249459	0.293921	-2.21701	0.917988
Trial2	2	1	noBlindfold	counterclockwise	practice	Guided	1	0.5	-0.25	0.1784706	0.45186	-1.45105	-1.04948	0.80092800378667	0.319823	-2.233938	0.843322
Trial2	2	1	noBlindfold	counterclockwise	practice	Guided	1	0.5	-0.25	0.1984711	0.45187	-1.45107	-1.04949	0.800937399254981	0.274358	-2.26356	0.82344
Trial2	2	1	noBlindfold	counterclockwise	practice	Guided	1	0.5	-0.25	0.2184715	0.45188	-1.45108	-1.0495	0.800946794862718	0.261327	-2.26356	0.820993
Trial2	2	1	noBlindfold	counterclockwise	practice	Guided	1	0.5	-0.25	0.2384682	0.45189	-1.45109	-1.0495	0.800946193319954	0.212086	-2.284719	0.866086
Trial2	2	1	noBlindfold	counterclockwise	practice	Guided	1	0.5	-0.25	0.2584686	0.45189	-1.45109	-1.0495	0.800946193319954	0.121261	-2.195851	0.957785
Trial2	2	1	noBlindfold	counterclockwise	practice	Guided	1	0.5	-0.25	0.2784691	0.4519	-1.45109	-1.0495	0.800945591901931	0.150923	-2.161997	1.023298
Trial2	2	1	noBlindfold	counterclockwise	practice	Guided	1	0.5	-0.25	0.2984695	0.4519	-1.45109	-1.0495	0.800945591901931	0.200574	-2.149302	0.9756
Trial2	2	1	noBlindfold	counterclockwise	practice	Guided	1	0.5	-0.25	0.31847	0.45191	-1.45109	-1.0495	0.800944990608647	0.202556	-2.115447	1.009652
Trial2	2	1	noBlindfold	counterclockwise	practice	Guided	1	0.5	-0.25	0.3384705	0.45191	-1.45109	-1.04951	0.80095498612348	0.268798	-2.14507	0.970944
Trial2	2	1	noBlindfold	counterclockwise	practice	Guided	1	0.5	-0.25	0.3584709	0.45193	-1.45109	-1.04951	0.800953785714751	0.245993	-2.161997	0.923394
Trial2	2	1	noBlindfold	counterclockwise	practice	Guided	1	0.5	-0.25	0.3784714	0.45193	-1.45108	-1.04951	0.800953785714751	0.202326	-2.106984	0.941791
Trial2	2	1	noBlindfold	counterclockwise	practice	Guided	1	0.5	-0.25	0.398468	0.45194	-1.45108	-1.04951	0.800953186591061	0.205657	-2.115447	0.954727
Trial2	2	1	noBlindfold	counterclockwise	practice	Guided	1	0.5	-0.25	0.4184685	0.45194	-1.45108	-1.04951	0.800953186591061	0.210343	-2.102752	0.962625
Trial2	2	1	noBlindfold	counterclockwise	practice	Guided	1	0.5	-0.25	0.4384689	0.45195	-1.45108	-1.04952	0.800962583136586	0.192292	-2.115447	0.953632
Trial2	2	1	noBlindfold	counterclockwise	practice	Guided	1	0.5	-0.25	0.4584694	0.45196	-1.45108	-1.04952	0.800961982480886	0.215433	-2.174692	0.929911
Trial2	2	1	noBlindfold	counterclockwise	practice	Guided	1	0.5	-0.25	0.4784698	0.45196	-1.45108	-1.04952	0.800961982480886	0.216446	-2.183156	0.913014
Trial2	2	1	noBlindfold	counterclockwise	practice	Guided	1	0.5	-0.25	0.4984703	0.45197	-1.45108	-1.04952	0.800961383737035	0.194719	-2.119679	0.9201
Trial2	2	1	noBlindfold	counterclockwise	practice	Guided	1	0.5	-0.25	0.5184708	0.45197	-1.45108	-1.04952	0.800961383737035	0.131996	-2.136606	0.971199
Trial2	2	1	noBlindfold	counterclockwise	practice	Guided	1	0.5	-0.25	0.5384712	0.45198	-1.45108	-1.04952	0.800960783330442	0.147862	-2.140838	0.946671
Trial2	2	1	noBlindfold	counterclockwise	practice	Guided	1	0.5	-0.25	0.5584679	0.45198	-1.45108	-1.04952	0.800960783330442	0.156893	-2.14507	0.977039
Trial2	2	1	noBlindfold	counterclockwise	practice	Guided	1	0.5	-0.25	0.5784683	0.45199	-1.45108	-1.04952	0.800960183048588	0.13491	-2.132374	0.988349
Trial2	2	1	noBlindfold	counterclockwise	practice	Guided	1	0.5	-0.25	0.5984688	0.45199	-1.45107	-1.04951	0.80095018747342	0.150395	-2.090056	1.010546
Trial2	2	1	noBlindfold	counterclockwise	practice	Guided	1	0.5	-0.25	0.6184692	0.45199	-1.45107	-1.04951	0.80095018747342	0.113031	-2.094288	1.064358
Trial2	2	1	noBlindfold	counterclockwise	practice	Guided	1	0.5	-0.25	0.6384697	0.45199	-1.45107	-1.04951	0.80095018747342	0.156018	-2.106984	1.053312
Trial2	2	1	noBlindfold	counterclockwise	practice	Guided	1	0.5	-0.25	0.6584702	0.452	-1.45107	-1.04951	0.800949587308816	0.183943	-2.153533	1.012701
Trial2	2	1	noBlindfold	counterclockwise	practice	Guided	1	0.5	-0.25	0.6784706	0.45201	-1.45107	-1.04951	0.800948989054602	0.192317	-2.119679	1.013239
Trial2	2	1	noBlindfold	counterclockwise	practice	Guided	1	0.5	-0.25	0.6984711	0.45201	-1.45107	-1.0495	0.800938993464927	0.180937	-2.136606	0.991305
Trial2	2	1	noBlindfold	counterclockwise	practice	Guided	1	0.5	-0.25	0.7184715	0.45202	-1.45107	-1.0495	0.800938395327249	0.14329	-2.140838	1.048254
Trial2	2	1	noBlindfold	counterclockwise	practice	Guided	1	0.5	-0.25	0.7384682	0.45202	-1.45107	-1.0495	0.800938395327249	0.12715	-2.153533	1.034496
Trial2	2	1	noBlindfold	counterclockwise	practice	Guided	1	0.5	-0.25	0.7584686	0.45203	-1.45107	-1.0495	0.800937795528643	0.112733	-2.14507	1.059013
Trial2	2	1	noBlindfold	counterclockwise	practice	Guided	1	0.5	-0.25	0.7784691	0.45203	-1.45107	-1.0495	0.800937795528643	0.16416	-2.140838	1.049595
Trial2	2	1	noBlindfold	counterclockwise	practice	Guided	1	0.5	-0.25	0.7984695	0.45203	-1.45107	-1.0495	0.800937795528643	0.165723	-2.166229	1.024252
Trial2	2	1	noBlindfold	counterclockwise	practice	Guided	1	0.5	-0.25	0.81847	0.45204	-1.45107	-1.0495	0.800937197639339	0.181027	-2.19162	0.982832
Trial2	2	1	noBlindfold	counterclockwise	practice	Guided	1	0.5	-0.25	0.8384705	0.45204	-1.45107	-1.0495	0.800937197639339	0.228492	-2.174692	0.955708
Trial2	2	1	noBlindfold	counterclockwise	practice	Guided	1	0.5	-0.25	0.8584709	0.45205	-1.45107	-1.0495	0.80093659808985	0.209276	-2.140838	1.001609
Trial2	2	1	noBlindfold	counterclockwise	practice	Guided	1	0.5	-0.25	0.8784714	0.45206	-1.45108	-1.0495	0.800936000448922	0.190954	-2.19162	1.021635
Trial2	2	1	noBlindfold	counterclockwise	practice	Guided	1	0.5	-0.25	0.898468	0.45206	-1.45108	-1.0495	0.800936000448922	0.225483	-2.149302	1.011132
Trial2	2	1	noBlindfold	counterclockwise	practice	Guided	1	0.5	-0.25	0.9184685	0.45207	-1.45107	-1.04949	0.800925405514493	0.177333	-2.140838	1.033481
Trial2	2	1	noBlindfold	counterclockwise	practice	Guided	1	0.5	-0.25	0.9384689	0.45207	-1.45107	-1.04949	0.800925405514493	0.184899	-2.128143	1.046689
Trial2	2	1	noBlindfold	counterclockwise	practice	Guided	1	0.5	-0.25	0.9584694	0.45208	-1.45107	-1.04949	0.800924806331389	0.161888	-2.132374	1.007588
Trial2	2	1	noBlindfold	counterclockwise	practice	Guided	1	0.5	-0.25	0.9784698	0.45208	-1.45107	-1.04949	0.800924806331389	0.186352	-2.157765	1.021339
Trial2	2	1	noBlindfold	counterclockwise	practice	Guided	1	0.5	-0.25	0.9984703	0.45209	-1.45107	-1.04949	0.800924207273032	0.139017	-2.136606	1.031021
Trial2	2	1	noBlindfold	counterclockwise	practice	Guided	1	0.5	-0.25	1.018471	0.45209	-1.45107	-1.04949	0.800924207273032	0.170567	-2.106984	1.066973
Trial2	2	1	noBlindfold	counterclockwise	practice	Guided	1	0.5	-0.25	1.038471	0.45209	-1.45107	-1.04949	0.800924207273032	0.216804	-2.09852	1.006336
Trial2	2	1	noBlindfold	counterclockwise	practice	Guided	1	0.5	-0.25	1.058468	0.4521	-1.45107	-1.04949	0.800923610121777	0.211623	-2.140838	1.018725
Trial2	2	1	noBlindfold	counterclockwise	practice	Guided	1	0.5	-0.25	1.078468	0.45211	-1.45107	-1.04949	0.800923013094529	0.176686	-2.123911	1.033442
Trial2	2	1	noBlindfold	counterclockwise	practice	Guided	1	0.5	-0.25	1.098469	0.45211	-1.45107	-1.04948	0.800913017431061	0.195292	-2.153533	1.062728
Trial2	2	1	noBlindfold	counterclockwise	practice	Guided	1	0.5	-0.25	1.118469	0.45211	-1.45107	-1.04948	0.800913017431061	0.159663	-2.136606	1.032348
Trial2	2	1	noBlindfold	counterclockwise	practice	Guided	1	0.5	-0.25	1.13847	0.45212	-1.45107	-1.04948	0.800912418738732	0.16696	-2.115447	1.040519
Trial2	2	1	noBlindfold	counterclockwise	practice	Guided	1	0.5	-0.25	1.15847	0.45213	-1.45107	-1.04948	0.800911821952418	0.181671	-2.166229	1.0168
Trial2	2	1	noBlindfold	counterclockwise	practice	Guided	1	0.5	-0.25	1.178471	0.45213	-1.45107	-1.04948	0.800911821952418	0.163083	-2.166229	1.041049
Trial2	2	1	noBlindfold	counterclockwise	practice	Guided	1	0.5	-0.25	1.198471	0.45214	-1.45107	-1.04948	0.800911223509217	0.189978	-2.170461	1.017334
Trial2	2	1	noBlindfold	counterclockwise	practice	Guided	1	0.5	-0.25	1.218472	0.45214	-1.45108	-1.04948	0.800911223509217	0.200252	-2.21701	0.98831
Trial2	2	1	noBlindfold	counterclockwise	practice	Guided	1	0.5	-0.25	1.238468	0.45214	-1.45108	-1.04949	0.800921219195073	0.187511	-2.212779	0.987492
Trial2	2	1	noBlindfold	counterclockwise	practice	Guided	1	0.5	-0.25	1.258469	0.45215	-1.45108	-1.04949	0.800920622664591	0.151684	-2.212779	1.011193
Trial2	2	1	noBlindfold	counterclockwise	practice	Guided	1	0.5	-0.25	1.278469	0.45216	-1.45108	-1.04948	0.800910028777218	0.140183	-2.166229	1.060781
Trial2	2	1	noBlindfold	counterclockwise	practice	Guided	1	0.5	-0.25	1.29847	0.45216	-1.45108	-1.04948	0.800910028777218	0.135361	-2.14507	1.068953
Trial2	2	1	noBlindfold	counterclockwise	practice	Guided	1	0.5	-0.25	1.31847	0.45216	-1.45108	-1.04948	0.800910028777218	0.129301	-2.157765	1.030398
Trial2	2	1	noBlindfold	counterclockwise	practice	Guided	1	0.5	-0.25	1.33847	0.45217	-1.45108	-1.04948	0.800909430707897	0.150086	-2.187388	1.030938
Trial2	2	1	noBlindfold	counterclockwise	practice	Guided	1	0.5	-0.25	1.358471	0.45218	-1.45108	-1.04948	0.800908836322151	0.183736	-2.19162	1.038138
Trial2	2	1	noBlindfold	counterclockwise	practice	Guided	1	0.5	-0.25	1.378471	0.45218	-1.45109	-1.04948	0.800908836322151	0.192925	-2.170461	1.029687
Trial2	2	1	noBlindfold	counterclockwise	practice	Guided	1	0.5	-0.25	1.398468	0.45219	-1.45109	-1.04948	0.800908236722547	0.182776	-2.174692	1.05134
Trial2	2	1	noBlindfold	counterclockwise	practice	Guided	1	0.5	-0.25	1.418468	0.45219	-1.45109	-1.04948	0.800908236722547	0.200683	-2.161997	1.043975
Trial2	2	1	noBlindfold	counterclockwise	practice	Guided	1	0.5	-0.25	1.438469	0.45219	-1.45109	-1.04948	0.800908236722547	0.184263	-2.183156	1.02545
Trial2	2	1	noBlindfold	counterclockwise	practice	Guided	1	0.5	-0.25	1.458469	0.4522	-1.45109	-1.04948	0.800907640805778	0.201986	-2.200083	1.043691
Trial2	2	1	noBlindfold	counterclockwise	practice	Guided	1	0.5	-0.25	1.47847	0.45221	-1.45109	-1.04948	0.800907043234719	0.179294	-2.174692	1.033611
Trial2	2	1	noBlindfold	counterclockwise	practice	Guided	1	0.5	-0.25	1.49847	0.45221	-1.45109	-1.04948	0.800907043234719	0.203056	-2.187388	1.01412
Trial2	2	1	noBlindfold	counterclockwise	practice	Guided	1	0.5	-0.25	1.518471	0.45222	-1.45109	-1.04948	0.800906447566341	0.201345	-2.178924	1.018069
Trial2	2	1	noBlindfold	counterclockwise	practice	Guided	1	0.5	-0.25	1.538471	0.45222	-1.45109	-1.04948	0.800906447566341	0.179888	-2.212779	1.02093
Trial2	2	1	noBlindfold	counterclockwise	practice	Guided	1	0.5	-0.25	1.558468	0.45223	-1.45109	-1.04948	0.800905850244416	0.22933	-2.183156	1.018869
Trial2	2	1	noBlindfold	counterclockwise	practice	Guided	1	0.5	-0.25	1.578468	0.45223	-1.45109	-1.04948	0.800905850244416	0.186752	-2.174692	1.042574
Trial2	2	1	noBlindfold	counterclockwise	practice	Guided	1	0.5	-0.25	1.598469	0.45224	-1.45109	-1.04948	0.80090525482443	0.203031	-2.178924	1.052101
Trial2	2	1	noBlindfold	counterclockwise	practice	Guided	1	0.5	-0.25	1.618469	0.45224	-1.45109	-1.04948	0.80090525482443	0.172581	-2.166229	1.062866
Trial2	2	1	noBlindfold	counterclockwise	practice	Guided	1	0.5	-0.25	1.63847	0.45225	-1.45109	-1.04947	0.800894663761124	0.17538	-2.161997	1.084248
Trial2	2	1	noBlindfold	counterclockwise	practice	Guided	1	0.5	-0.25	1.65847	0.45226	-1.45109	-1.04947	0.800894065028796	0.114774	-2.123911	1.102641
Trial2	2	1	noBlindfold	counterclockwise	practice	Guided	1	0.5	-0.25	1.678471	0.45226	-1.45108	-1.04947	0.800894065028796	0.101234	-2.123911	1.113407
Trial2	2	1	noBlindfold	counterclockwise	practice	Guided	1	0.5	-0.25	1.698471	0.45226	-1.45108	-1.04947	0.800894065028796	0.152942	-2.166229	1.099768
Trial2	2	1	noBlindfold	counterclockwise	practice	Guided	1	0.5	-0.25	1.718472	0.45226	-1.45108	-1.04947	0.800894065028796	0.092669	-2.14507	1.112857
Trial2	2	1	noBlindfold	counterclockwise	practice	Guided	1	0.5	-0.25	1.738468	0.45227	-1.45108	-1.04946	0.800883594965892	0.125046	-2.106984	1.136142
Trial2	2	1	noBlindfold	counterclockwise	practice	Guided	1	0.5	-0.25	1.758469	0.45227	-1.45108	-1.04946	0.800883594965892	0.111587	-2.157765	1.080149
Trial2	2	1	noBlindfold	counterclockwise	practice	Guided	1	0.5	-0.25	1.778469	0.45228	-1.45108	-1.04946	0.800882996476064	0.109907	-2.140838	1.105485
Trial2	2	1	noBlindfold	counterclockwise	practice	Guided	1	0.5	-0.25	1.79847	0.45228	-1.45108	-1.04946	0.800882996476064	0.116131	-2.136606	1.155615
Trial2	2	1	noBlindfold	counterclockwise	practice	Guided	1	0.5	-0.25	1.81847	0.45228	-1.45108	-1.04945	0.800872881689787	0.117857	-2.174692	1.178085
Trial2	2	1	noBlindfold	counterclockwise	practice	Guided	1	0.5	-0.25	1.83847	0.45228	-1.45108	-1.04944	0.80086300489892	0.168082	-2.170461	1.269481
Trial2	2	1	noBlindfold	counterclockwise	practice	Guided	1	0.5	-0.25	1.858471	0.45229	-1.45108	-1.04944	0.800862410070497	0.137979	-2.183156	1.1921
Trial2	2	1	noBlindfold	counterclockwise	practice	Guided	1	0.5	-0.25	1.878471	0.45229	-1.45108	-1.04944	0.800862410070497	0.150311	-2.153533	1.197133
Trial2	2	1	noBlindfold	counterclockwise	practice	Guided	1	0.5	-0.25	1.898468	0.4523	-1.45108	-1.04944	0.800861813591042	0.175159	-2.183156	1.139363
Trial2	2	1	noBlindfold	counterclockwise	practice	Guided	1	0.5	-0.25	1.918468	0.4523	-1.45108	-1.04944	0.800861813591042	0.165013	-2.161997	1.164154
Trial2	2	1	noBlindfold	counterclockwise	practice	Guided	1	0.5	-0.25	1.938469	0.45231	-1.45108	-1.04944	0.800861219011028	0.18481	-2.178924	1.118781
Trial2	2	1	noBlindfold	counterclockwise	practice	Guided	1	0.5	-0.25	1.958469	0.45232	-1.45108	-1.04944	0.800860622780724	0.256983	-2.153533	1.11494
Trial2	2	1	noBlindfold	counterclockwise	practice	Guided	1	0.5	-0.25	1.97847	0.45232	-1.45108	-1.04943	0.800850626963086	0.234152	-2.123911	1.138915
Trial2	2	1	noBlindfold	counterclockwise	practice	Guided	1	0.5	-0.25	1.99847	0.45233	-1.45108	-1.04943	0.800850032624063	0.222098	-2.128143	1.193267
Trial2	2	1	noBlindfold	counterclockwise	practice	Guided	1	0.5	-0.25	2.018471	0.45233	-1.45108	-1.04942	0.800840036799451	0.221898	-2.056202	1.261103
Trial2	2	1	noBlindfold	counterclockwise	practice	Guided	1	0.5	-0.25	2.038471	0.45234	-1.45107	-1.04939	0.800809455083607	0.274413	-2.056202	1.366252
Trial2	2	1	noBlindfold	counterclockwise	practice	Guided	1	0.5	-0.25	2.058468	0.45236	-1.45106	-1.04937	0.80078839250179	0.280807	-2.030811	1.659263
Trial2	2	1	noBlindfold	counterclockwise	practice	Guided	1	0.5	-0.25	2.078468	0.45237	-1.45105	-1.04935	0.800767803366691	0.376986	-2.047738	1.677901
Trial2	2	1	noBlindfold	counterclockwise	practice	Guided	1	0.5	-0.25	2.098469	0.45239	-1.45104	-1.04926	0.800676770388314	0.583118	-1.882698	1.835606
Trial2	2	1	noBlindfold	counterclockwise	practice	Guided	1	0.5	-0.25	2.118469	0.4525	-1.45099	-1.04907	0.800480553977033	0.841691	-1.692267	2.166058
Trial2	2	1	noBlindfold	counterclockwise	practice	Guided	1	0.5	-0.25	2.13847	0.4529	-1.45088	-1.04874	0.800127518069349	1.031278	-1.46375	2.445519
Trial2	2	1	noBlindfold	counterclockwise	practice	Guided	1	0.5	-0.25	2.15847	0.45481	-1.45073	-1.04868	0.799957490251663	1.189849	-1.506068	2.668259
Trial2	2	1	noBlindfold	counterclockwise	practice	Guided	1	0.5	-0.25	2.178471	0.45657	-1.45076	-1.04862	0.799800002330018	1.1574	-1.649949	2.785202
Trial2	2	1	noBlindfold	counterclockwise	practice	Guided	1	0.5	-0.25	2.198471	0.45857	-1.4508	-1.04848	0.799554131441669	1.320663	-1.455286	3.042383
Trial2	2	1	noBlindfold	counterclockwise	practice	Guided	1	0.5	-0.25	2.218472	0.46126	-1.45074	-1.04828	0.799219460154648	1.594124	-1.125206	3.50638
Trial2	2	1	noBlindfold	counterclockwise	practice	Guided	1	0.5	-0.25	2.238468	0.46463	-1.45059	-1.04806	0.79884335430966	1.739153	-0.858603	3.81969
Trial2	2	1	noBlindfold	counterclockwise	practice	Guided	1	0.5	-0.25	2.258469	0.47445	-1.45045	-1.04809	0.798498854600587	2.060093	-1.049034	3.753392
Trial2	2	1	noBlindfold	counterclockwise	practice	Guided	1	0.5	-0.25	2.278469	0.48101	-1.4505	-1.04812	0.798345907848755	2.24187	-1.061729	3.735168
Trial2	2	1	noBlindfold	counterclockwise	practice	Guided	1	0.5	-0.25	2.29847	0.48914	-1.45051	-1.04809	0.798163866266638	2.462413	-0.854371	3.777978
Trial2	2	1	noBlindfold	counterclockwise	practice	Guided	1	0.5	-0.25	2.31847	0.49854	-1.45045	-1.048	0.798001313682242	2.475588	-0.689331	4.064462
Trial2	2	1	noBlindfold	counterclockwise	practice	Guided	1	0.5	-0.25	2.33847	0.50946	-1.45037	-1.04782	0.797876055530134	2.397598	-0.685099	4.165399
Trial2	2	1	noBlindfold	counterclockwise	practice	Guided	1	0.5	-0.25	2.358471	0.53592	-1.45032	-1.04782	0.798628171242052	2.212256	-0.562377	4.37836
Trial2	2	1	noBlindfold	counterclockwise	practice	Guided	1	0.5	-0.25	2.378471	0.5509	-1.45029	-1.04793	0.79955180985633	2.244767	-0.608926	4.119243
Trial2	2	1	noBlindfold	counterclockwise	practice	Guided	1	0.5	-0.25	2.398468	0.56715	-1.45031	-1.04806	0.800880010012137	2.265514	-0.824748	3.851396
Trial2	2	1	noBlindfold	counterclockwise	practice	Guided	1	0.5	-0.25	2.418468	0.58569	-1.45037	-1.04806	0.80264715047132	2.231381	-0.78243	3.638791
Trial2	2	1	noBlindfold	counterclockwise	practice	Guided	1	0.5	-0.25	2.438469	0.60376	-1.45039	-1.04812	0.804836447776311	2.117903	-0.676635	3.665351
Trial2	2	1	noBlindfold	counterclockwise	practice	Guided	1	0.5	-0.25	2.458469	0.64447	-1.45034	-1.04813	0.811099949140991	1.728176	-0.773967	3.762077
Trial2	2	1	noBlindfold	counterclockwise	practice	Guided	1	0.5	-0.25	2.47847	0.66564	-1.45037	-1.04815	0.815156390223617	1.668752	-0.78243	3.672109
Trial2	2	1	noBlindfold	counterclockwise	practice	Guided	1	0.5	-0.25	2.49847	0.68805	-1.45039	-1.04817	0.820023357310259	1.477236	-0.769735	3.652497
Trial2	2	1	noBlindfold	counterclockwise	practice	Guided	1	0.5	-0.25	2.518471	0.71025	-1.45039	-1.04819	0.825416466583203	1.382181	-0.803589	3.597626
Trial2	2	1	noBlindfold	counterclockwise	practice	Guided	1	0.5	-0.25	2.538471	0.73279	-1.45039	-1.04828	0.831529999741698	1.214259	-0.803589	3.551343
Trial2	2	1	noBlindfold	counterclockwise	practice	Guided	1	0.5	-0.25	2.558468	0.77854	-1.45039	-1.04829	0.845488904100741	1.171576	-0.790894	3.433322
Trial2	2	1	noBlindfold	counterclockwise	practice	Guided	1	0.5	-0.25	2.578468	0.80303	-1.4504	-1.04827	0.853851369807797	1.002828	-0.82898	3.470037
Trial2	2	1	noBlindfold	counterclockwise	practice	Guided	1	0.5	-0.25	2.598469	0.82542	-1.45041	-1.04825	0.862033171797228	0.874153	-0.786662	3.493269
Trial2	2	1	noBlindfold	counterclockwise	practice	Guided	1	0.5	-0.25	2.618469	0.84917	-1.4504	-1.04823	0.871258242527899	0.896026	-0.795126	3.538526
Trial2	2	1	noBlindfold	counterclockwise	practice	Guided	1	0.5	-0.25	2.63847	0.87215	-1.4504	-1.0482	0.880692275074058	0.938976	-0.748576	3.548353
Trial2	2	1	noBlindfold	counterclockwise	practice	Guided	1	0.5	-0.25	2.65847	0.91787	-1.45039	-1.04822	0.900983131912094	0.885237	-0.799357	3.562963
Trial2	2	1	noBlindfold	counterclockwise	practice	Guided	1	0.5	-0.25	2.678471	0.94058	-1.4504	-1.04821	0.911729016217761	0.818763	-0.913616	3.505056
Trial2	2	1	noBlindfold	counterclockwise	practice	Guided	1	0.5	-0.25	2.698471	0.96514	-1.45044	-1.04816	0.923804374623892	0.698348	-0.879762	3.763623
Trial2	2	1	noBlindfold	counterclockwise	practice	Guided	1	0.5	-0.25	2.718468	0.98597	-1.45043	-1.04816	0.934465686658637	0.638087	-0.723185	3.66036
Trial2	2	1	noBlindfold	counterclockwise	practice	Guided	1	0.5	-0.25	2.738468	1.00847	-1.45038	-1.0482	0.946395761332078	0.557975	-0.718953	3.579471
Trial2	2	1	noBlindfold	counterclockwise	practice	Guided	1	0.5	-0.25	2.758469	1.05103	-1.45039	-1.0482	0.969926472838454	0.622015	-0.841675	3.612786
Trial2	2	1	noBlindfold	counterclockwise	practice	Guided	1	0.5	-0.25	2.778469	1.07179	-1.45042	-1.04819	0.981861015388123	0.63019	-0.761271	3.578825
Trial2	2	1	noBlindfold	counterclockwise	practice	Guided	1	0.5	-0.25	2.79847	1.09345	-1.4504	-1.04818	0.994622607032551	0.659173	-0.685099	3.640246
Trial2	2	1	noBlindfold	counterclockwise	practice	Guided	1	0.5	-0.25	2.81847	1.113	-1.45037	-1.04816	1.00639374009896	0.702402	-0.706258	3.674283
Trial2	2	1	noBlindfold	counterclockwise	practice	Guided	1	0.5	-0.25	2.83847	1.13353	-1.45038	-1.04815	1.0190209120612	0.712672	-0.871298	3.709508
Trial2	2	1	noBlindfold	counterclockwise	practice	Guided	1	0.5	-0.25	2.858471	1.17315	-1.45039	-1.04814	1.04410657718111	0.648437	-0.659708	3.718844
Trial2	2	1	noBlindfold	counterclockwise	practice	Guided	1	0.5	-0.25	2.878471	1.19164	-1.45034	-1.04808	1.05607648917194	0.558979	-0.655476	3.857002
Trial2	2	1	noBlindfold	counterclockwise	practice	Guided	1	0.5	-0.25	2.898468	1.21098	-1.45032	-1.04802	1.06879764300856	0.603463	-0.676635	4.018329
Trial2	2	1	noBlindfold	counterclockwise	practice	Guided	1	0.5	-0.25	2.918468	1.22946	-1.45033	-1.04796	1.08113464619229	0.710526	-0.718953	4.062022
Trial2	2	1	noBlindfold	counterclockwise	practice	Guided	1	0.5	-0.25	2.938469	1.24879	-1.45036	-1.04785	1.09418972097904	0.738617	-0.718953	4.303003
Trial2	2	1	noBlindfold	counterclockwise	practice	Guided	1	0.5	-0.25	2.958469	1.28478	-1.45033	-1.04776	1.11906242970491	0.922539	-0.659708	4.292665
Trial2	2	1	noBlindfold	counterclockwise	practice	Guided	1	0.5	-0.25	2.97847	1.3024	-1.45033	-1.04648	1.13058659232532	0.845044	-0.634317	4.30819
Trial2	2	1	noBlindfold	counterclockwise	practice	Guided	1	0.5	-0.25	2.99847	1.30588	-1.45031	-1.04336	1.13086806310229	3.371632	-1.019373	3.381547
Trial2	2	1	noBlindfold	counterclockwise	practice	Guided	1	0.5	-0.25	3.018471	1.30346	-1.45048	-1.03799	1.12537823592129	4.46069	-1.607593	2.973205
Trial2	2	1	noBlindfold	counterclockwise	practice	Guided	1	0.5	-0.25	3.038471	1.3023	-1.45072	-1.02362	1.11452822800859	4.262779	-1.556812	2.088952
Trial2	2	1	noBlindfold	counterclockwise	practice	Guided	1	0.5	-0.25	3.058468	1.30141	-1.45075	-1.01368	1.10700732990375	1.011896	-0.807783	3.16181
Trial2	2	1	noBlindfold	counterclockwise	practice	Guided	1	0.5	-0.25	3.078468	1.30062	-1.45039	-1.00112	1.09780395851392	-0.163584	0.224795	3.184908
Trial2	2	1	noBlindfold	counterclockwise	practice	Guided	1	0.5	-0.25	3.098469	1.29977	-1.44988	-0.98625	1.08705845610109	-0.395874	-0.206875	3.017017
Trial2	2	1	noBlindfold	counterclockwise	practice	Guided	1	0.5	-0.25	3.118469	1.29963	-1.44998	-0.96849	1.07500507267075	0.072239	-0.888153	3.072007
Trial2	2	1	noBlindfold	counterclockwise	practice	Guided	1	0.5	-0.25	3.13847	1.30002	-1.45036	-0.92811	1.04874464723776	1.189113	-0.926239	3.085624
Trial2	2	1	noBlindfold	counterclockwise	practice	Guided	1	0.5	-0.25	3.15847	1.30124	-1.45061	-0.90444	1.03454201472156	3.597842	-1.63295	2.577506
Trial2	2	1	noBlindfold	counterclockwise	practice	Guided	1	0.5	-0.25	3.178471	1.30176	-1.45079	-0.8810199	1.02029662739268	4.083824	-1.806454	2.551641
Trial2	2	1	noBlindfold	counterclockwise	practice	Guided	1	0.5	-0.25	3.198471	1.302	-1.45088	-0.8572299	1.00594844958705	3.721108	-1.489069	2.550314
Trial2	2	1	noBlindfold	counterclockwise	practice	Guided	1	0.5	-0.25	3.218468	1.30184	-1.45074	-0.83035	0.989824935574965	2.519165	-0.795053	2.815544
Trial2	2	1	noBlindfold	counterclockwise	practice	Guided	1	0.5	-0.25	3.238468	1.30135	-1.45044	-0.77345	0.957163381454582	1.625549	-0.350663	2.546983
Trial2	2	1	noBlindfold	counterclockwise	practice	Guided	1	0.5	-0.25	3.258469	1.3005	-1.45029	-0.74105	0.939111502359089	0.714927	-0.879579	2.24537
Trial2	2	1	noBlindfold	counterclockwise	practice	Guided	1	0.5	-0.25	3.278469	1.30036	-1.45042	-0.70706	0.921672366873333	0.927131	-0.701843	2.541843
Trial2	2	1	noBlindfold	counterclockwise	practice	Guided	1	0.5	-0.25	3.29847	1.30053	-1.45038	-0.67494	0.906323456002723	2.010411	-0.676411	2.146574
Trial2	2	1	noBlindfold	counterclockwise	practice	Guided	1	0.5	-0.25	3.31847	1.30093	-1.45041	-0.64221	0.891805696585542	2.631083	-1.467757	1.830785
Trial2	2	1	noBlindfold	counterclockwise	practice	Guided	1	0.5	-0.25	3.33847	1.30128	-1.45066	-0.57257	0.863771436634731	2.942997	-1.742824	1.839103
Trial2	2	1	noBlindfold	counterclockwise	practice	Guided	1	0.5	-0.25	3.358471	1.30149	-1.45061	-0.53775	0.851578766523714	2.339007	-1.184227	1.621248
Trial2	2	1	noBlindfold	counterclockwise	practice	Guided	1	0.5	-0.25	3.378471	1.30123	-1.45058	-0.50245	0.840059894856828	1.676881	-1.158836	1.67767
Trial2	2	1	noBlindfold	counterclockwise	practice	Guided	1	0.5	-0.25	3.398468	1.30088	-1.4505	-0.46575	0.829431586229318	1.329568	-0.756811	1.358597
Trial2	2	1	noBlindfold	counterclockwise	practice	Guided	1	0.5	-0.25	3.418468	1.30064	-1.45039	-0.42882	0.820366366642854	1.090179	-1.175745	1.191906
Trial2	2	1	noBlindfold	counterclockwise	practice	Guided	1	0.5	-0.25	3.438469	1.30052	-1.45054	-0.35767	0.807728302331946	1.397137	-1.28154	1.057223
Trial2	2	1	noBlindfold	counterclockwise	practice	Guided	1	0.5	-0.25	3.458469	1.30087	-1.45071	-0.32407	0.804288020772535	2.263742	-1.920542	0.595385
Trial2	2	1	noBlindfold	counterclockwise	practice	Guided	1	0.5	-0.25	3.47847	1.30106	-1.45092	-0.28937	0.802026844037582	2.402858	-1.945932	0.348844
Trial2	2	1	noBlindfold	counterclockwise	practice	Guided	1	0.5	-0.25	3.49847	1.30117	-1.45093	-0.25591	0.801191789447044	2.243936	-1.463507	-0.01738
Trial2	2	1	noBlindfold	counterclockwise	practice	Guided	1	0.5	-0.25	3.518471	1.30111	-1.45086	-0.22445	0.801517242519747	1.732128	-1.886687	0.081603
Trial2	2	1	noBlindfold	counterclockwise	practice	Guided	1	0.5	-0.25	3.538471	1.30088	-1.4509	-0.16392	0.805492687213518	1.200874	-1.383103	0.053454
Trial2	2	1	noBlindfold	counterclockwise	practice	Guided	1	0.5	-0.25	3.558468	1.30057	-1.45081	-0.13526	0.808750647694121	1.221487	-2.132132	-0.454705
Trial2	2	1	noBlindfold	counterclockwise	practice	Guided	1	0.5	-0.25	3.578468	1.30059	-1.45097	-0.10854	0.812991599858206	1.32636	-2.000946	0.0967
Trial2	2	1	noBlindfold	counterclockwise	practice	Guided	1	0.5	-0.25	3.598469	1.30067	-1.45094	-0.082925	0.817915979285	1.720171	-1.759733	-0.131009
Trial2	2	1	noBlindfold	counterclockwise	practice	Guided	1	0.5	-0.25	3.618469	1.30083	-1.45091	-0.058605	0.823383601013587	1.865142	-2.29294	-0.181757
Trial2	2	1	noBlindfold	counterclockwise	practice	Guided	1	0.5	-0.25	3.63847	1.30093	-1.45108	-0.012948	0.835273824479428	1.798623	-2.301404	-0.083667
Trial2	2	1	noBlindfold	counterclockwise	practice	Guided	1	0.5	-0.25	3.65847	1.30068	-1.45086	0.009931101	0.841815125536037	1.007829	-1.370408	0.470338
Trial2	2	1	noBlindfold	counterclockwise	practice	Guided	1	0.5	-0.25	3.678471	1.30052	-1.45076	0.031467	0.848561048287563	0.995467	-1.979787	0.207452
Trial2	2	1	noBlindfold	counterclockwise	practice	Guided	1	0.5	-0.25	3.698471	1.30046	-1.45093	0.052545	0.855727560658693	0.923672	-2.085582	0.496893
Trial2	2	1	noBlindfold	counterclockwise	practice	Guided	1	0.5	-0.25	3.718468	1.30045	-1.45099	0.074558	0.863746518791472	0.976618	-1.590461	1.265818
Trial2	2	1	noBlindfold	counterclockwise	practice	Guided	1	0.5	-0.25	3.738468	1.3005	-1.45084	0.11836	0.881186356296167	1.204997	-1.391567	1.362033
Trial2	2	1	noBlindfold	counterclockwise	practice	Guided	1	0.5	-0.25	3.758469	1.30071	-1.45099	0.13935	0.890353786310171	1.328375	-2.276013	0.602842
Trial2	2	1	noBlindfold	counterclockwise	practice	Guided	1	0.5	-0.25	3.778469	1.30068	-1.45109	0.16047	0.89976338929891	1.021553	-1.696256	1.103477
Trial2	2	1	noBlindfold	counterclockwise	practice	Guided	1	0.5	-0.25	3.79847	1.30051	-1.45093	0.18234	0.909798994593406	0.529709	-1.370408	1.788003
Trial2	2	1	noBlindfold	counterclockwise	practice	Guided	1	0.5	-0.25	3.81847	1.30032	-1.45077	0.20512	0.920677121004602	0.483163	-1.615852	0.945598
Trial2	2	1	noBlindfold	counterclockwise	practice	Guided	1	0.5	-0.25	3.83847	1.30025	-1.4508	0.24912	0.943144166819526	0.533474	-2.000946	0.410886
Trial2	2	1	noBlindfold	counterclockwise	practice	Guided	1	0.5	-0.25	3.858471	1.30029	-1.45096	0.27117	0.955029876376863	0.62859	-1.531216	1.366415
Trial2	2	1	noBlindfold	counterclockwise	practice	Guided	1	0.5	-0.25	3.878471	1.3003	-1.45082	0.29373	0.967534282066419	0.638222	-1.476203	1.490947
Trial2	2	1	noBlindfold	counterclockwise	practice	Guided	1	0.5	-0.25	3.898468	1.3003	-1.45074	0.31609	0.980274532159665	0.70889	-1.598925	0.474761
Trial2	2	1	noBlindfold	counterclockwise	practice	Guided	1	0.5	-0.25	3.918468	1.30031	-1.45083	0.33785	0.993007426411763	0.662768	-1.954396	0.127738
Trial2	2	1	noBlindfold	counterclockwise	practice	Guided	1	0.5	-0.25	3.938469	1.30028	-1.45093	0.38167	1.01953667166641	0.385845	-1.645475	0.627206
Trial2	2	1	noBlindfold	counterclockwise	practice	Guided	1	0.5	-0.25	3.958469	1.30009	-1.45075	0.40432	1.03357563879789	0.046136	-1.675097	1.096749
Trial2	2	1	noBlindfold	counterclockwise	practice	Guided	1	0.5	-0.25	3.97847	1.30004	-1.45077	0.42612	1.0474742403505	0.134451	-1.91631	0.583137
Trial2	2	1	noBlindfold	counterclockwise	practice	Guided	1	0.5	-0.25	3.99847	1.30003	-1.45088	0.44773	1.06154375763408	0.03633	-1.852833	0.647274
Trial2	2	1	noBlindfold	counterclockwise	practice	Guided	1	0.5	-0.25	4.018471	1.3	-1.4509	0.4702	1.07642369300638	-0.153388	-1.450812	1.062178
Trial2	2	1	noBlindfold	counterclockwise	practice	Guided	1	0.5	-0.25	4.038471	1.29991	-1.45077	0.51538	1.1070964318995	-0.385851	-1.28154	1.252365
Trial2	2	1	noBlindfold	counterclockwise	practice	Guided	1	0.5	-0.25	4.058468	1.29976	-1.45064	0.53726	1.12222748314006	-0.55618	-1.65817	0.367805
Trial2	2	1	noBlindfold	counterclockwise	practice	Guided	1	0.5	-0.25	4.078468	1.29973	-1.45075	0.55572	1.13523242329401	-0.640562	-1.645475	0.464608
Trial2	2	1	noBlindfold	counterclockwise	practice	Guided	1	0.5	-0.25	4.098469	1.29969	-1.45078	0.55673	1.13592136940217	-1.000492	-1.713183	1.674774
Trial2	2	1	noBlindfold	counterclockwise	practice	Guided	1	0.5	-0.25	4.118469	1.29951	-1.45084	0.55569	1.135056211974	-1.712141	-0.100868	10.15784
Trial2	2	1	noBlindfold	counterclockwise	practice	Guided	1	0.5	-0.25	4.13847	1.29866	-1.44977	0.55389	1.13318002767501	-1.206294	3.195702	10.68745
Trial2	2	1	noBlindfold	counterclockwise	practice	Guided	1	0.5	-0.25	4.15847	1.29645	-1.45047	0.55261	1.13071460078272	-1.716503	-2.335262	4.202269
Trial2	2	1	noBlindfold	counterclockwise	practice	Guided	1	0.5	-0.25	4.178471	1.2945	-1.45107	0.55218	1.1290362216745	-1.66855	-1.048794	4.174869
Trial2	2	1	noBlindfold	counterclockwise	practice	Guided	1	0.5	-0.25	4.198471	1.29187	-1.45083	0.55238	1.12732949878806	-1.456184	-1.510061	5.051831
Trial2	2	1	noBlindfold	counterclockwise	practice	Guided	1	0.5	-0.25	4.218468	1.2885	-1.45071	0.55281	1.12527152058599	-0.883579	-0.879522	5.752511
Trial2	2	1	noBlindfold	counterclockwise	practice	Guided	1	0.5	-0.25	4.238468	1.28511	-1.45044	0.5534	1.12332062877972	-0.846921	-0.232003	6.69996
Trial2	2	1	noBlindfold	counterclockwise	practice	Guided	1	0.5	-0.25	4.258469	1.27794	-1.45018	0.55326	1.11822058434655	-2.314245	-0.384145	6.416212
Trial2	2	1	noBlindfold	counterclockwise	practice	Guided	1	0.5	-0.25	4.278469	1.27263	-1.45017	0.55297	1.11432396032109	-3.157076	-0.362891	5.890554
Trial2	2	1	noBlindfold	counterclockwise	practice	Guided	1	0.5	-0.25	4.29847	1.26539	-1.45019	0.55261	1.10905580872428	-3.441677	-0.616719	5.006606
Trial2	2	1	noBlindfold	counterclockwise	practice	Guided	1	0.5	-0.25	4.31847	1.2558	-1.45029	0.55237	1.10228457718904	-3.487774	-0.629414	4.766209
Trial2	2	1	noBlindfold	counterclockwise	practice	Guided	1	0.5	-0.25	4.33847	1.24344	-1.45031	0.55212	1.09366335221441	-3.389155	-0.536279	4.256301
Trial2	2	1	noBlindfold	counterclockwise	practice	Guided	1	0.5	-0.25	4.358471	1.21184	-1.45048	0.55234	1.07259766835169	-3.941521	-0.912909	4.760743
Trial2	2	1	noBlindfold	counterclockwise	practice	Guided	1	0.5	-0.25	4.378471	1.19311	-1.45046	0.55271	1.06053986058263	-4.305043	-0.553206	5.537188
Trial2	2	1	noBlindfold	counterclockwise	practice	Guided	1	0.5	-0.25	4.398468	1.17023	-1.45032	0.55293	1.04589907508708	-4.331146	-0.485429	5.917392
Trial2	2	1	noBlindfold	counterclockwise	practice	Guided	1	0.5	-0.25	4.418468	1.14434	-1.45022	0.55293	1.02950012730884	-3.947481	-0.290655	5.834816
Trial2	2	1	noBlindfold	counterclockwise	practice	Guided	1	0.5	-0.25	4.438469	1.11667	-1.45015	0.55278	1.01229323252571	-3.54733	-0.235584	5.622869
Trial2	2	1	noBlindfold	counterclockwise	practice	Guided	1	0.5	-0.25	4.458469	1.05404	-1.45016	0.55274	0.975372617981314	-3.520035	-0.438519	5.479964
Trial2	2	1	noBlindfold	counterclockwise	practice	Guided	1	0.5	-0.25	4.47847	1.02014	-1.45019	0.55271	0.956498242717393	-3.649311	-0.353779	5.41673
Trial2	2	1	noBlindfold	counterclockwise	practice	Guided	1	0.5	-0.25	4.49847	0.98417	-1.45019	0.55268	0.937398398533647	-3.333877	-0.395997	5.343912
Trial2	2	1	noBlindfold	counterclockwise	practice	Guided	1	0.5	-0.25	4.518471	0.94637	-1.45022	0.5527	0.918462596133464	-2.954803	-0.632922	5.37739
Trial2	2	1	noBlindfold	counterclockwise	practice	Guided	1	0.5	-0.25	4.538471	0.90714	-1.45028	0.55302	0.900335556454499	-2.798548	-0.692168	5.627437
Trial2	2	1	noBlindfold	counterclockwise	practice	Guided	1	0.5	-0.25	4.558468	0.82383	-1.45033	0.55314	0.865967498977386	-2.657948	-0.67524	6.267542
Trial2	2	1	noBlindfold	counterclockwise	practice	Guided	1	0.5	-0.25	4.578468	0.78124	-1.45036	0.55322	0.851033640145759	-2.609979	-0.785267	6.373148
Trial2	2	1	noBlindfold	counterclockwise	practice	Guided	1	0.5	-0.25	4.598469	0.73647	-1.45039	0.55336	0.837439740771137	-2.467215	-0.755645	6.758434
Trial2	2	1	noBlindfold	counterclockwise	practice	Guided	1	0.5	-0.25	4.618469	0.69101	-1.45038	0.55346	0.825852767861831	-2.117139	-0.726022	7.003563
Trial2	2	1	noBlindfold	counterclockwise	practice	Guided	1	0.5	-0.25	4.63847	0.64784	-1.45038	0.5534	0.816889333240672	-2.016761	-0.971466	6.916435
Trial2	2	1	noBlindfold	counterclockwise	practice	Guided	1	0.5	-0.25	4.65847	0.55546	-1.45049	0.55344	0.805351849840785	-1.992225	-0.797963	6.942829
Trial2	2	1	noBlindfold	counterclockwise	practice	Guided	1	0.5	-0.25	4.678471	0.51167	-1.45041	0.55348	0.803564773940703	-1.828654	-0.615995	6.984943
Trial2	2	1	noBlindfold	counterclockwise	practice	Guided	1	0.5	-0.25	4.698471	0.46503	-1.45032	0.55354	0.804300576668849	-1.466331	-0.666777	7.092071
Trial2	2	1	noBlindfold	counterclockwise	practice	Guided	1	0.5	-0.25	4.718468	0.41859	-1.4503	0.55364	0.807752962863282	-1.167025	-0.632922	7.287561
Trial2	2	1	noBlindfold	counterclockwise	practice	Guided	1	0.5	-0.25	4.738468	0.37535	-1.45031	0.55398	0.813585552852338	-1.132878	-0.700631	7.633175
Trial2	2	1	noBlindfold	counterclockwise	practice	Guided	1	0.5	-0.25	4.758469	0.28631	-1.45027	0.55417	0.832077418565987	-1.520214	-0.425451	8.347043
Trial2	2	1	noBlindfold	counterclockwise	practice	Guided	1	0.5	-0.25	4.778469	0.24289	-1.45023	0.55441	0.844500425750138	-1.491009	-0.378783	8.878284
Trial2	2	1	noBlindfold	counterclockwise	practice	Guided	1	0.5	-0.25	4.79847	0.19843	-1.45016	0.55462	0.859277461974205	-1.448565	-0.188293	9.308681
Trial2	2	1	noBlindfold	counterclockwise	practice	Guided	1	0.5	-0.25	4.81847	0.15563	-1.45011	0.55471	0.875299285629743	-1.213288	-0.255944	9.437291
Trial2	2	1	noBlindfold	counterclockwise	practice	Guided	1	0.5	-0.25	4.83847	0.11209	-1.45011	0.55482	0.893425656152548	-1.052065	-0.302425	9.451859
Trial2	2	1	noBlindfold	counterclockwise	practice	Guided	1	0.5	-0.25	4.858471	0.029479	-1.45015	0.55491	0.932346569430517	-1.428312	-0.187998	9.822221
Trial2	2	1	noBlindfold	counterclockwise	practice	Guided	1	0.5	-0.25	4.878471	-0.011197	-1.4501	0.55499	0.953588623736148	-1.502117	0.044774	10.03289
Trial2	2	1	noBlindfold	counterclockwise	practice	Guided	1	0.5	-0.25	4.898468	-0.052846	-1.45001	0.55494	0.976507592989946	-1.436848	0.027843	9.866406
Trial2	2	1	noBlindfold	counterclockwise	practice	Guided	1	0.5	-0.25	4.918468	-0.092955	-1.44999	0.55485	0.999689515199608	-1.336816	-0.166795	9.605194
Trial2	2	1	noBlindfold	counterclockwise	practice	Guided	1	0.5	-0.25	4.938469	-0.1327	-1.45007	0.55497	1.02385840232808	-1.23813	-0.19636	9.724434
Trial2	2	1	noBlindfold	counterclockwise	practice	Guided	1	0.5	-0.25	4.958469	-0.21212	-1.45001	0.5551	1.07484921814378	-1.460073	0.112577	10.25696
Trial2	2	1	noBlindfold	counterclockwise	practice	Guided	1	0.5	-0.25	4.97847	-0.25193	-1.44993	0.55516	1.101672058998	-1.600381	0.17601	10.30355
Trial2	2	1	noBlindfold	counterclockwise	practice	Guided	1	0.5	-0.25	4.99847	-0.29036	-1.44991	0.55516	1.12825154046005	-1.58684	0.087096	10.3985
Trial2	2	1	noBlindfold	counterclockwise	practice	Guided	1	0.5	-0.25	5.018471	-0.31295	-1.44991	0.55523	1.14423909847837	-3.839364	0.044746	9.984808
Trial2	2	1	noBlindfold	counterclockwise	practice	Guided	1	0.5	-0.25	5.038471	-0.30963	-1.4499	0.55869	1.1443252098104	-14.82635	0.772557	13.91567
Trial2	2	1	noBlindfold	counterclockwise	practice	Guided	1	0.5	-0.25	5.058468	-0.30708	-1.44921	0.55904	1.14277025913892	-7.129308	2.490668	19.76534
Trial2	2	1	noBlindfold	counterclockwise	practice	Guided	1	0.5	-0.25	5.078468	-0.30494	-1.44929	0.55752	1.14018289315344	-1.907339	-2.312428	14.50953
Trial2	2	1	noBlindfold	counterclockwise	practice	Guided	1	0.5	-0.25	5.098469	-0.30223	-1.45084	0.55524	1.13665491322665	0.443951	-4.098248	8.863911
Trial2	2	1	noBlindfold	counterclockwise	practice	Guided	1	0.5	-0.25	5.118469	-0.30046	-1.45168	0.5536	1.13424387255612	0.766702	-2.73984	5.92932
Trial2	2	1	noBlindfold	counterclockwise	practice	Guided	1	0.5	-0.25	5.13847	-0.29921	-1.45131	0.55345	1.13325572004717	-0.696174	0.417087	6.708589
Trial2	2	1	noBlindfold	counterclockwise	practice	Guided	1	0.5	-0.25	5.15847	-0.30026	-1.44891	0.55361	1.13410980899045	-3.215138	2.985786	7.695694
Trial2	2	1	noBlindfold	counterclockwise	practice	Guided	1	0.5	-0.25	5.178471	-0.30103	-1.44866	0.55349	1.13456830107726	-4.133802	2.554143	6.903263
Trial2	2	1	noBlindfold	counterclockwise	practice	Guided	1	0.5	-0.25	5.198471	-0.30145	-1.44876	0.55302	1.13453217065852	-5.106241	1.106867	5.430776
Trial2	2	1	noBlindfold	counterclockwise	practice	Guided	1	0.5	-0.25	5.218468	-0.30199	-1.44912	0.55239	1.13446799995452	-5.73281	0.501678	3.950071
Trial2	2	1	noBlindfold	counterclockwise	practice	Guided	1	0.5	-0.25	5.238468	-0.30252	-1.44941	0.55127	1.13405113964356	-6.183772	0.687853	2.957864
Trial2	2	1	noBlindfold	counterclockwise	practice	Guided	1	0.5	-0.25	5.258469	-0.30317	-1.4498	0.55063	1.13405929805872	-7.001369	-0.662096	0.520082
Trial2	2	1	noBlindfold	counterclockwise	practice	Guided	1	0.5	-0.25	5.278469	-0.30343	-1.45014	0.54989	1.13372118854151	-7.23519	-0.48436	-0.789017
Trial2	2	1	noBlindfold	counterclockwise	practice	Guided	1	0.5	-0.25	5.29847	-0.30359	-1.45019	0.54814	1.13260069319249	-7.422335	-0.285373	-2.049491
Trial2	2	1	noBlindfold	counterclockwise	practice	Guided	1	0.5	-0.25	5.31847	-0.30371	-1.45017	0.54471	1.13027155406338	-7.570012	-0.289524	-2.770835
Trial2	2	1	noBlindfold	counterclockwise	practice	Guided	1	0.5	-0.25	5.33847	-0.3038	-1.45013	0.53137	1.12099664182071	-7.744409	-0.09058	-3.08286
Trial2	2	1	noBlindfold	counterclockwise	practice	Guided	1	0.5	-0.25	5.358471	-0.30393	-1.4499	0.52057	1.11358953576574	-7.825174	0.256344	-4.049265
Trial2	2	1	noBlindfold	counterclockwise	practice	Guided	1	0.5	-0.25	5.378471	-0.30393	-1.44987	0.5072	1.10438005779344	-7.778141	0.171648	-4.353229
Trial2	2	1	noBlindfold	counterclockwise	practice	Guided	1	0.5	-0.25	5.398468	-0.30392	-1.44987	0.49117	1.09344424660271	-7.970477	0.78097	-3.989905
Trial2	2	1	noBlindfold	counterclockwise	practice	Guided	1	0.5	-0.25	5.418468	-0.30396	-1.44973	0.47194	1.08053183828673	-8.00746	0.150412	-4.908937
Trial2	2	1	noBlindfold	counterclockwise	practice	Guided	1	0.5	-0.25	5.438469	-0.30399	-1.44993	0.42386	1.04904108979351	-8.079346	-0.734003	-4.912477
Trial2	2	1	noBlindfold	counterclockwise	practice	Guided	1	0.5	-0.25	5.458469	-0.30419	-1.45013	0.39674	1.03198553188692	-8.689419	0.086965	-2.907738
Trial2	2	1	noBlindfold	counterclockwise	practice	Guided	1	0.5	-0.25	5.47847	-0.30432	-1.44996	0.36976	1.01539800250338	-8.773729	-0.344623	-1.92507
Trial2	2	1	noBlindfold	counterclockwise	practice	Guided	1	0.5	-0.25	5.49847	-0.30441	-1.45004	0.34185	0.99868003846891	-8.884102	-0.331881	-2.412937
Trial2	2	1	noBlindfold	counterclockwise	practice	Guided	1	0.5	-0.25	5.518471	-0.30446	-1.45017	0.31289	0.981835535336871	-8.766756	-1.203591	-2.833304
Trial2	2	1	noBlindfold	counterclockwise	practice	Guided	1	0.5	-0.25	5.538471	-0.30442	-1.45039	0.25389	0.949208442446315	-8.635356	-0.543431	-2.045005
Trial2	2	1	noBlindfold	counterclockwise	practice	Guided	1	0.5	-0.25	5.558468	-0.3043	-1.44999	0.22429	0.933728827413712	-8.554138	-0.128677	-2.48736
Trial2	2	1	noBlindfold	counterclockwise	practice	Guided	1	0.5	-0.25	5.578468	-0.30419	-1.45008	0.19288	0.918076370730979	-8.01758	-0.89885	-2.668336
Trial2	2	1	noBlindfold	counterclockwise	practice	Guided	1	0.5	-0.25	5.598469	-0.30406	-1.45034	0.1622	0.903560372219709	-8.132235	-0.361385	-1.496985
Trial2	2	1	noBlindfold	counterclockwise	practice	Guided	1	0.5	-0.25	5.618469	-0.30405	-1.45012	0.13101	0.88975559404091	-8.134744	0.201402	-1.965158
Trial2	2	1	noBlindfold	counterclockwise	practice	Guided	1	0.5	-0.25	5.63847	-0.30409	-1.4499	0.064956	0.86357283902986	-8.134657	-1.300888	-2.543076
Trial2	2	1	noBlindfold	counterclockwise	practice	Guided	1	0.5	-0.25	5.65847	-0.30413	-1.45035	0.03379	0.852737826946545	-8.744273	0.408753	-1.341002
Trial2	2	1	noBlindfold	counterclockwise	practice	Guided	1	0.5	-0.25	5.678471	-0.30425	-1.44984	-0.0002362	0.842140143539871	-8.445273	-0.594228	-2.734703
Trial2	2	1	noBlindfold	counterclockwise	practice	Guided	1	0.5	-0.25	5.698471	-0.30422	-1.45016	-0.033756	0.832785242548013	-8.105097	-1.47021	-2.282746
Trial2	2	1	noBlindfold	counterclockwise	practice	Guided	1	0.5	-0.25	5.718468	-0.30414	-1.45051	-0.067424	0.824606050243085	-8.179384	-0.09062	-1.751895
Trial2	2	1	noBlindfold	counterclockwise	practice	Guided	1	0.5	-0.25	5.738468	-0.30413	-1.45029	-0.13726	0.811994672019879	-8.172439	-0.331798	-2.305389
Trial2	2	1	noBlindfold	counterclockwise	practice	Guided	1	0.5	-0.25	5.758469	-0.30394	-1.45039	-0.17409	0.807515850635652	-7.883703	-0.259818	-1.636793
Trial2	2	1	noBlindfold	counterclockwise	practice	Guided	1	0.5	-0.25	5.778469	-0.30391	-1.45021	-0.20843	0.80498408742242	-7.89392	-0.280935	-2.3768
Trial2	2	1	noBlindfold	counterclockwise	practice	Guided	1	0.5	-0.25	5.79847	-0.30391	-1.4502	-0.24365	0.803935095577078	-7.698717	-1.046869	-1.24087
Trial2	2	1	noBlindfold	counterclockwise	practice	Guided	1	0.5	-0.25	5.81847	-0.30387	-1.45028	-0.27855	0.804376819206063	-7.984018	0.188831	-1.029645
Trial2	2	1	noBlindfold	counterclockwise	practice	Guided	1	0.5	-0.25	5.83847	-0.3039	-1.44998	-0.35099	0.81021860944572	-7.805426	0.078721	-1.951808
Trial2	2	1	noBlindfold	counterclockwise	practice	Guided	1	0.5	-0.25	5.858471	-0.30382	-1.45026	-0.38501	0.815079326232415	-7.711789	-0.365537	-1.565819
Trial2	2	1	noBlindfold	counterclockwise	practice	Guided	1	0.5	-0.25	5.878471	-0.30383	-1.45018	-0.4211	0.82183810578067	-7.778225	-0.128528	-1.547674
Trial2	2	1	noBlindfold	counterclockwise	practice	Guided	1	0.5	-0.25	5.898468	-0.30384	-1.45013	-0.45561	0.829719373558666	-7.535913	-0.767486	-0.548501
Trial2	2	1	noBlindfold	counterclockwise	practice	Guided	1	0.5	-0.25	5.918468	-0.3038	-1.45019	-0.49002	0.838870674327367	-7.575969	-0.390782	-1.501858
Trial2	2	1	noBlindfold	counterclockwise	practice	Guided	1	0.5	-0.25	5.938469	-0.30379	-1.45018	-0.55886	0.861088190059628	-7.487507	-0.585379	-1.483564
Trial2	2	1	noBlindfold	counterclockwise	practice	Guided	1	0.5	-0.25	5.958469	-0.30381	-1.45024	-0.59305	0.873952985788363	-7.379112	-0.187562	-1.105946
Trial2	2	1	noBlindfold	counterclockwise	practice	Guided	1	0.5	-0.25	5.97847	-0.3038	-1.45012	-0.62593	0.887365622166981	-7.402661	-0.504903	-1.177947
Trial2	2	1	noBlindfold	counterclockwise	practice	Guided	1	0.5	-0.25	5.99847	-0.30374	-1.45024	-0.65833	0.901516160200545	-7.389084	-0.708025	-0.701618
Trial2	2	1	noBlindfold	counterclockwise	practice	Guided	1	0.5	-0.25	6.018471	-0.30371	-1.45029	-0.69072	0.916615445893261	-7.432581	-0.568312	-1.613601
Trial2	2	1	noBlindfold	counterclockwise	practice	Guided	1	0.5	-0.25	6.038471	-0.30374	-1.45022	-0.75477	0.949099948798365	-7.463211	-0.348165	-1.040403
Trial2	2	1	noBlindfold	counterclockwise	practice	Guided	1	0.5	-0.25	6.058468	-0.30378	-1.45013	-0.78662	0.966448843029833	-7.603783	0.0073831	-1.354745
Trial2	2	1	noBlindfold	counterclockwise	practice	Guided	1	0.5	-0.25	6.078468	-0.30379	-1.45005	-0.81735	0.983851831070254	-7.666528	-0.656954	-1.249886
Trial2	2	1	noBlindfold	counterclockwise	practice	Guided	1	0.5	-0.25	6.098469	-0.3038	-1.45021	-0.84811	1.00191317740583	-7.724012	-0.568086	-0.45023
Trial2	2	1	noBlindfold	counterclockwise	practice	Guided	1	0.5	-0.25	6.118469	-0.30385	-1.45016	-0.8766	1.01921656610491	-7.871693	0.303646	-1.017062
Trial2	2	1	noBlindfold	counterclockwise	practice	Guided	1	0.5	-0.25	6.13847	-0.30388	-1.44992	-0.93503	1.05616719438217	-7.656683	-0.20418	-1.027188
Trial2	2	1	noBlindfold	counterclockwise	practice	Guided	1	0.5	-0.25	6.15847	-0.3038	-1.45018	-0.9629	1.07439322619949	-7.62478	0.202197	-0.67431
Trial2	2	1	noBlindfold	counterclockwise	practice	Guided	1	0.5	-0.25	6.178471	-0.30383	-1.44995	-0.9915	1.09360182197542	-7.693532	0.197886	-1.326992
Trial2	2	1	noBlindfold	counterclockwise	practice	Guided	1	0.5	-0.25	6.198471	-0.30384	-1.44986	-1.01996	1.11310244471853	-7.682671	-0.250692	-1.27786
Trial2	2	1	noBlindfold	counterclockwise	practice	Guided	1	0.5	-0.25	6.218468	-0.30381	-1.45006	-1.04628	1.13144695298866	-7.731248	0.155615	-0.659109
Trial2	2	1	noBlindfold	counterclockwise	practice	Guided	1	0.5	-0.25	6.238468	-0.30385	-1.44994	-1.05734	1.13928606245476	-7.789156	0.794584	-1.402884
Trial2	2	1	noBlindfold	counterclockwise	practice	Guided	1	0.5	-0.25	6.258469	-0.30372	-1.45012	-1.05478	1.13738150721096	-6.03018	-3.043653	-7.70495
Trial2	2	1	noBlindfold	counterclockwise	practice	Guided	1	0.5	-0.25	6.278469	-0.3033	-1.45109	-1.05338	1.13609432869912	-5.746427	-3.466833	-5.235043
Trial2	2	1	noBlindfold	counterclockwise	practice	Guided	1	0.5	-0.25	6.29847	-0.30305	-1.45116	-1.05265	1.13540138404316	-5.830834	0.891924	-4.833322
Trial2	2	1	noBlindfold	counterclockwise	practice	Guided	1	0.5	-0.25	6.31847	-0.30301	-1.45011	-1.05247	1.13524584901559	-5.833698	2.072597	-4.108898
Trial2	2	1	noBlindfold	counterclockwise	practice	Guided	1	0.5	-0.25	6.33847	-0.303	-1.44949	-1.05314	1.13571252330645	-5.851698	-0.821957	-5.759781
Trial2	2	1	noBlindfold	counterclockwise	practice	Guided	1	0.5	-0.25	6.358471	-0.30303	-1.45027	-1.05334	1.13587510053169	-6.561573	-0.326826	-7.340085
Trial2	2	1	noBlindfold	counterclockwise	practice	Guided	1	0.5	-0.25	6.378471	-0.30308	-1.4502	-1.05351	1.13603070515178	-6.608797	0.828435	-7.667509
Trial2	2	1	noBlindfold	counterclockwise	practice	Guided	1	0.5	-0.25	6.398468	-0.30311	-1.45014	-1.0538	1.13625705565186	-6.048773	-0.221078	-8.237849
Trial2	2	1	noBlindfold	counterclockwise	practice	Guided	1	0.5	-0.25	6.418468	-0.30306	-1.4502	-1.05429	1.13656845389875	-4.885087	-1.744511	-9.452551
Trial2	2	1	noBlindfold	counterclockwise	practice	Guided	1	0.5	-0.25	6.438469	-0.3028	-1.45039	-1.05519	1.13702186555424	-3.957162	-1.642948	-10.33949
Trial2	2	1	noBlindfold	counterclockwise	practice	Guided	1	0.5	-0.25	6.458469	-0.30219	-1.45049	-1.05552	1.13682512669894	-2.381834	-1.232463	-11.57114
Trial2	2	1	noBlindfold	counterclockwise	practice	Guided	1	0.5	-0.25	6.47847	-0.30184	-1.45056	-1.05579	1.13676955841464	-1.460106	-1.905319	-12.12816
Trial2	2	1	noBlindfold	counterclockwise	practice	Guided	1	0.5	-0.25	6.49847	-0.30148	-1.45067	-1.0559	1.13659357591805	-0.675207	-1.769902	-12.21243
Trial2	2	1	noBlindfold	counterclockwise	practice	Guided	1	0.5	-0.25	6.518471	-0.30114	-1.4507	-1.0559	1.13635385783908	-0.042783	-1.168986	-11.9216
Trial2	2	1	noBlindfold	counterclockwise	practice	Guided	1	0.5	-0.25	6.538471	-0.3008	-1.45067	-1.05575	1.13600779730128	0.622744	-1.080118	-11.59832
Trial2	2	1	noBlindfold	counterclockwise	practice	Guided	1	0.5	-0.25	6.558468	-0.2999	-1.45067	-1.05576	1.13538065070193	2.429126	-1.397503	-11.55443
Trial2	2	1	noBlindfold	counterclockwise	practice	Guided	1	0.5	-0.25	6.578468	-0.29861	-1.45069	-1.05578	1.13448633173884	2.934952	-1.41443	-11.61884
Trial2	2	1	noBlindfold	counterclockwise	practice	Guided	1	0.5	-0.25	6.598469	-0.29608	-1.4507	-1.05576	1.13269262163833	3.310876	-1.46098	-11.47603
Trial2	2	1	noBlindfold	counterclockwise	practice	Guided	1	0.5	-0.25	6.618469	-0.29203	-1.45073	-1.05573	1.12982845624441	3.408737	-1.575239	-11.4645
Trial2	2	1	noBlindfold	counterclockwise	practice	Guided	1	0.5	-0.25	6.63847	-0.28641	-1.45077	-1.05554	1.12575989023474	3.296917	-1.541384	-11.35887
Trial2	2	1	noBlindfold	counterclockwise	practice	Guided	1	0.5	-0.25	6.65847	-0.27052	-1.45066	-1.05542	1.11463102571911	3.235432	-1.1309	-10.8345
Trial2	2	1	noBlindfold	counterclockwise	practice	Guided	1	0.5	-0.25	6.678471	-0.26043	-1.45057	-1.05532	1.10760739396914	3.480423	-1.012409	-10.61726
Trial2	2	1	noBlindfold	counterclockwise	practice	Guided	1	0.5	-0.25	6.698471	-0.24818	-1.45051	-1.0552	1.09914526989424	3.822176	-0.932005	-10.3674
Trial2	2	1	noBlindfold	counterclockwise	practice	Guided	1	0.5	-0.25	6.718468	-0.23415	-1.45046	-1.05507	1.08954760563553	4.23505	-0.923542	-10.08371
Trial2	2	1	noBlindfold	counterclockwise	practice	Guided	1	0.5	-0.25	6.738468	-0.21768	-1.45048	-1.05511	1.07854840827387	4.320716	-1.126668	-9.942323
Trial2	2	1	noBlindfold	counterclockwise	practice	Guided	1	0.5	-0.25	6.758469	-0.17692	-1.45066	-1.05521	1.05194287721858	4.20029	-1.477907	-10.47841
Trial2	2	1	noBlindfold	counterclockwise	practice	Guided	1	0.5	-0.25	6.778469	-0.15356	-1.45072	-1.05522	1.0370727706778	3.955268	-1.34249	-10.44914
Trial2	2	1	noBlindfold	counterclockwise	practice	Guided	1	0.5	-0.25	6.79847	-0.12755	-1.45069	-1.05514	1.0208180343489	3.536501	-1.245158	-10.22826
Trial2	2	1	noBlindfold	counterclockwise	practice	Guided	1	0.5	-0.25	6.81847	-0.10075	-1.45064	-1.05503	1.00447690052336	3.051411	-1.308635	-10.00555
Trial2	2	1	noBlindfold	counterclockwise	practice	Guided	1	0.5	-0.25	6.83847	-0.072836	-1.45065	-1.05491	0.987937800663261	2.678085	-1.41443	-9.930496
Trial2	2	1	noBlindfold	counterclockwise	practice	Guided	1	0.5	-0.25	6.858471	-0.01319	-1.45075	-1.05491	0.954591009404861	2.471233	-1.520225	-9.826738
Trial2	2	1	noBlindfold	counterclockwise	practice	Guided	1	0.5	-0.25	6.878471	0.015607	-1.45076	-1.05497	0.939475024104013	2.52081	-1.545616	-9.909493
Trial2	2	1	noBlindfold	counterclockwise	practice	Guided	1	0.5	-0.25	6.898468	0.046743	-1.45077	-1.05505	0.923876308713811	2.589003	-1.511762	-10.13467
Trial2	2	1	noBlindfold	counterclockwise	practice	Guided	1	0.5	-0.25	6.918468	0.078452	-1.45077	-1.05506	0.908748792507233	2.442939	-1.520225	-10.10915
Trial2	2	1	noBlindfold	counterclockwise	practice	Guided	1	0.5	-0.25	6.938469	0.10868	-1.45076	-1.05479	0.894884530335329	2.175923	-1.511762	-9.939337
Trial2	2	1	noBlindfold	counterclockwise	practice	Guided	1	0.5	-0.25	6.958469	0.17222	-1.45075	-1.05457	0.868776463792027	1.568168	-1.452517	-9.084867
Trial2	2	1	noBlindfold	counterclockwise	practice	Guided	1	0.5	-0.25	6.97847	0.20416	-1.45075	-1.05435	0.857029903206929	1.375435	-1.55408	-8.686118
Trial2	2	1	noBlindfold	counterclockwise	practice	Guided	1	0.5	-0.25	6.99847	0.23474	-1.45077	-1.05417	0.846789392039399	1.236734	-1.617557	-8.270339
Trial2	2	1	noBlindfold	counterclockwise	practice	Guided	1	0.5	-0.25	7.018471	0.26483	-1.45082	-1.05408	0.837764640987944	1.247309	-1.88416	-8.165556
Trial2	2	1	noBlindfold	counterclockwise	practice	Guided	1	0.5	-0.25	7.038471	0.29438	-1.45091	-1.05396	0.82983817625121	1.210098	-2.02381	-8.027885
Trial2	2	1	noBlindfold	counterclockwise	practice	Guided	1	0.5	-0.25	7.058468	0.35264	-1.45104	-1.05392	0.817314128298254	1.307203	-2.091518	-7.81758
Trial2	2	1	noBlindfold	counterclockwise	practice	Guided	1	0.5	-0.25	7.078468	0.38055	-1.45107	-1.05392	0.812745789767589	1.466033	-2.281949	-7.888981
Trial2	2	1	noBlindfold	counterclockwise	practice	Guided	1	0.5	-0.25	7.098469	0.40892	-1.45113	-1.05391	0.809053075042739	1.467667	-2.408903	-7.817576
Trial2	2	1	noBlindfold	counterclockwise	practice	Free	1	0.5	-0.25	0	0.48094	-1.44984	-1.05042	0.800646946452912	3.684842	0.367307	-0.833864
Trial2	2	1	noBlindfold	counterclockwise	practice	Free	1	0.5	-0.25	0.001480103	0.48183	-1.44982	-1.05042	0.800626254047975	3.808203	0.379896	-0.97222
Trial2	2	1	noBlindfold	counterclockwise	practice	Free	1	0.5	-0.25	0.02148438	0.48183	-1.44982	-1.05092	0.801126089118725	3.808203	0.379896	-0.97222
Trial2	2	1	noBlindfold	counterclockwise	practice	Free	1	0.5	-0.25	0.04148102	0.48543	-1.44975	-1.05216	0.80229233448332	3.854731	0.709861	-0.946441
Trial2	2	1	noBlindfold	counterclockwise	practice	Free	1	0.5	-0.25	0.06147766	0.49126	-1.44965	-1.05365	0.803697545647551	3.044782	0.984928	-0.328697
Trial2	2	1	noBlindfold	counterclockwise	practice	Free	1	0.5	-0.25	0.08148193	0.49952	-1.4495	-1.05502	0.805020117808321	2.41308	1.437731	0.121804
Trial2	2	1	noBlindfold	counterclockwise	practice	Free	1	0.5	-0.25	0.1014786	0.50985	-1.44931	-1.05624	0.806300130381654	2.339784	1.649321	0.048748
Trial2	2	1	noBlindfold	counterclockwise	practice	Free	1	0.5	-0.25	0.1214828	0.52148	-1.4492	-1.0595	0.809784912737006	2.778898	1.484281	-0.312637
Trial2	2	1	noBlindfold	counterclockwise	practice	Free	1	0.5	-0.25	0.1414795	0.55156	-1.44939	-1.0615	0.813136396709948	3.560902	1.149968	-0.292166
Trial2	2	1	noBlindfold	counterclockwise	practice	Free	1	0.5	-0.25	0.1614838	0.57036	-1.44941	-1.06356	0.816596851903216	3.512249	1.361558	-0.043719
Trial2	2	1	noBlindfold	counterclockwise	practice	Free	1	0.5	-0.25	0.1814804	0.59169	-1.44933	-1.06356	0.818710538016021	3.141469	1.594307	0.131158
Trial2	2	1	noBlindfold	counterclockwise	practice	Free	1	0.5	-0.25	0.2014847	0.61585	-1.44923	-1.06689	0.825063939333675	2.712408	1.628162	0.277855
Trial2	2	1	noBlindfold	counterclockwise	practice	Free	1	0.5	-0.25	0.2214813	0.64093	-1.44917	-1.06817	0.830218846740271	2.155859	1.865143	0.546301
Trial2	2	1	noBlindfold	counterclockwise	practice	Free	1	0.5	-0.25	0.241478	0.69497	-1.44898	-1.06769	0.84061301595448	1.807512	2.025951	0.852819
Trial2	2	1	noBlindfold	counterclockwise	practice	Free	1	0.5	-0.25	0.2614822	0.72357	-1.44898	-1.06657	0.846622806283125	1.933399	1.848215	0.746047
Trial2	2	1	noBlindfold	counterclockwise	practice	Free	1	0.5	-0.25	0.2814789	0.75126	-1.44904	-1.06484	0.852699203788083	1.923221	1.818593	0.705647
Trial2	2	1	noBlindfold	counterclockwise	practice	Free	1	0.5	-0.25	0.3014832	0.78057	-1.44909	-1.06251	0.859588291320405	1.684194	1.890533	0.732666
Trial2	2	1	noBlindfold	counterclockwise	practice	Free	1	0.5	-0.25	0.3214798	0.81136	-1.44904	-1.05627	0.864301086905267	1.347771	2.241773	0.611164
Trial2	2	1	noBlindfold	counterclockwise	practice	Free	1	0.5	-0.25	0.3414841	0.87233	-1.44876	-1.05231	0.884494746304404	0.68808	2.703039	0.837944
Trial2	2	1	noBlindfold	counterclockwise	practice	Free	1	0.5	-0.25	0.3614807	0.90177	-1.44866	-1.04739	0.892888523965039	0.628239	2.741125	1.106637
Trial2	2	1	noBlindfold	counterclockwise	practice	Free	1	0.5	-0.25	0.3814774	0.93063	-1.44862	-1.04181	0.901335288634415	0.725945	2.753821	1.174281
Trial2	2	1	noBlindfold	counterclockwise	practice	Free	1	0.5	-0.25	0.4014816	0.95903	-1.4486	-1.03567	0.909937249518062	0.90636	2.686112	0.677491
Trial2	2	1	noBlindfold	counterclockwise	practice	Free	1	0.5	-0.25	0.4214783	0.98882	-1.44866	-1.02327	0.914817719536353	1.04153	2.334872	0.316373
Trial2	2	1	noBlindfold	counterclockwise	practice	Free	1	0.5	-0.25	0.4414825	1.04432	-1.44879	-1.01632	0.939963071554915	0.376664	2.796139	0.94363
Trial2	2	1	noBlindfold	counterclockwise	practice	Free	1	0.5	-0.25	0.4614792	1.07122	-1.44863	-1.0087	0.949693586503207	-0.070009	3.071206	1.059396
Trial2	2	1	noBlindfold	counterclockwise	practice	Free	1	0.5	-0.25	0.4814835	1.09696	-1.44852	-1.00015	0.958689883594214	-0.243158	2.935788	1.125907
Trial2	2	1	noBlindfold	counterclockwise	practice	Free	1	0.5	-0.25	0.5014801	1.12212	-1.4485	-0.99128	0.967744485762974	-0.200083	3.177001	1.085723
Trial2	2	1	noBlindfold	counterclockwise	practice	Free	1	0.5	-0.25	0.5214844	1.14526	-1.44842	-0.97165	0.968059564180107	-0.109617	3.485922	1.011305
Trial2	2	1	noBlindfold	counterclockwise	practice	Free	1	0.5	-0.25	0.541481	1.18838	-1.44817	-0.96107	0.989690646109624	-0.081349	3.634035	1.394153
Trial2	2	1	noBlindfold	counterclockwise	practice	Free	1	0.5	-0.25	0.5614777	1.20776	-1.44815	-0.94959	0.995163457488543	-0.15807	3.625571	1.250809
Trial2	2	1	noBlindfold	counterclockwise	practice	Free	1	0.5	-0.25	0.5814819	1.22638	-1.44818	-0.938	1.00048584340905	-0.404357	3.52824	1.16105
Trial2	2	1	noBlindfold	counterclockwise	practice	Free	1	0.5	-0.25	0.6014786	1.24304	-1.44823	-0.92594	1.00449153468712	-0.658853	3.430909	1.148811
Trial2	2	1	noBlindfold	counterclockwise	practice	Free	1	0.5	-0.25	0.6214828	1.25818	-1.44827	-0.8991801	0.998134103964852	-1.080222	3.650962	1.59955
Trial2	2	1	noBlindfold	counterclockwise	practice	Free	1	0.5	-0.25	0.6414795	1.28294	-1.44806	-0.88477	1.00793258157868	-1.631365	4.010665	1.97998
Trial2	2	1	noBlindfold	counterclockwise	practice	Free	1	0.5	-0.25	0.6614838	1.29175	-1.44801	-0.86912	1.00507599483874	-1.946696	4.057215	2.056194
Trial2	2	1	noBlindfold	counterclockwise	practice	Free	1	0.5	-0.25	0.6814804	1.29849	-1.44797	-0.85345	1.00086875199984	-1.718844	4.196864	1.72734
Trial2	2	1	noBlindfold	counterclockwise	practice	Free	1	0.5	-0.25	0.7014847	1.30297	-1.44793	-0.83728	0.994815934514532	-1.691867	4.158778	1.938167
Trial2	2	1	noBlindfold	counterclockwise	practice	Free	1	0.5	-0.25	0.7214813	1.30567	-1.44792	-0.80329	0.977360742261801	-1.407004	4.074142	2.017777
Trial2	2	1	noBlindfold	counterclockwise	practice	Free	1	0.5	-0.25	0.741478	1.30694	-1.44796	-0.78435	0.967823428950801	-1.201078	4.061447	2.023883
Trial2	2	1	noBlindfold	counterclockwise	practice	Free	1	0.5	-0.25	0.7614822	1.30594	-1.44797	-0.76636	0.957166145830209	-1.017688	4.006433	2.108998
Trial2	2	1	noBlindfold	counterclockwise	practice	Free	1	0.5	-0.25	0.7814789	1.3041	-1.44799	-0.7464499	0.945007629135865	-0.987144	4.141851	2.261332
Trial2	2	1	noBlindfold	counterclockwise	practice	Free	1	0.5	-0.25	0.8014832	1.30142	-1.44797	-0.72672	0.93248912356383	-0.824626	4.048751	1.753925
Trial2	2	1	noBlindfold	counterclockwise	practice	Free	1	0.5	-0.25	0.8214798	1.29825	-1.448	-0.68564	0.909387259923071	-0.574259	3.816002	1.707459
Trial2	2	1	noBlindfold	counterclockwise	practice	Free	1	0.5	-0.25	0.8414841	1.29076	-1.44814	-0.66415	0.892648678648393	-0.483191	3.663658	1.713191
Trial2	2	1	noBlindfold	counterclockwise	practice	Free	1	0.5	-0.25	0.8614807	1.2866	-1.44814	-0.6432999	0.879445395233444	-0.617007	3.989506	2.130204
Trial2	2	1	noBlindfold	counterclockwise	practice	Free	1	0.5	-0.25	0.8814774	1.28238	-1.44805	-0.62091	0.865848050807846	-0.466765	4.099533	1.486865
Trial2	2	1	noBlindfold	counterclockwise	practice	Free	1	0.5	-0.25	0.9014816	1.27768	-1.44801	-0.59898	0.852392577012766	-0.515097	3.727135	1.559432
Trial2	2	1	noBlindfold	counterclockwise	practice	Free	1	0.5	-0.25	0.9214783	1.2729	-1.44811	-0.55375	0.83044472227954	-0.507635	3.710207	1.522109
Trial2	2	1	noBlindfold	counterclockwise	practice	Free	1	0.5	-0.25	0.9414825	1.26243	-1.448	-0.53104	0.812577927319528	-0.833426	4.239182	1.83629
Trial2	2	1	noBlindfold	counterclockwise	practice	Free	1	0.5	-0.25	0.9614792	1.25675	-1.44793	-0.50767	0.799414901433746	-0.607463	3.748294	1.442695
Trial2	2	1	noBlindfold	counterclockwise	practice	Free	1	0.5	-0.25	0.9814835	1.25062	-1.44803	-0.4851	0.786576382939018	-0.640874	3.680585	1.210319
Trial2	2	1	noBlindfold	counterclockwise	practice	Free	1	0.5	-0.25	1.00148	1.2444	-1.4481	-0.46186	0.77396127578085	-0.660827	3.955652	1.277531
Trial2	2	1	noBlindfold	counterclockwise	practice	Free	1	0.5	-0.25	1.021484	1.23765	-1.44804	-0.41641	0.756187717845018	-0.872039	4.311123	1.995513
Trial2	2	1	noBlindfold	counterclockwise	practice	Free	1	0.5	-0.25	1.041481	1.22354	-1.4479	-0.39402	0.737734366805346	-0.596832	3.659426	1.087777
Trial2	2	1	noBlindfold	counterclockwise	practice	Free	1	0.5	-0.25	1.061478	1.21624	-1.44809	-0.3718	0.726522572442466	-0.565571	3.837161	0.994834
Trial2	2	1	noBlindfold	counterclockwise	practice	Free	1	0.5	-0.25	1.081482	1.20875	-1.4481	-0.34868	0.715586693812231	-0.863735	4.344977	1.828018
Trial2	2	1	noBlindfold	counterclockwise	practice	Free	1	0.5	-0.25	1.101479	1.20071	-1.44789	-0.32638	0.704860615817047	-0.703901	4.611581	1.369643
Trial2	2	1	noBlindfold	counterclockwise	practice	Free	1	0.5	-0.25	1.121483	1.19272	-1.44783	-0.28255	0.69348437499736	-0.69618	3.866784	0.94506
Trial2	2	1	noBlindfold	counterclockwise	practice	Free	1	0.5	-0.25	1.141479	1.17645	-1.44813	-0.2609	0.676537827024269	-0.869905	3.985274	1.008001
Trial2	2	1	noBlindfold	counterclockwise	practice	Free	1	0.5	-0.25	1.161484	1.16748	-1.44798	-0.24009	0.667553553997894	-0.987435	4.488859	1.34394
Trial2	2	1	noBlindfold	counterclockwise	practice	Free	1	0.5	-0.25	1.18148	1.15898	-1.44784	-0.21966	0.659678082628598	-0.71406	3.947188	1.059455
Trial2	2	1	noBlindfold	counterclockwise	practice	Free	1	0.5	-0.25	1.201485	1.1498	-1.44795	-0.19958	0.651753128797572	-0.667789	3.701744	0.767188
Trial2	2	1	noBlindfold	counterclockwise	practice	Free	1	0.5	-0.25	1.221481	1.14078	-1.44808	-0.15919	0.64718268586008	-0.595232	4.006433	0.845493
Trial2	2	1	noBlindfold	counterclockwise	practice	Free	1	0.5	-0.25	1.241478	1.12225	-1.44783	-0.13934	0.632013289541598	-0.50947	4.484627	1.094113
Trial2	2	1	noBlindfold	counterclockwise	practice	Free	1	0.5	-0.25	1.261482	1.11317	-1.44784	-0.1192	0.626965805532476	-0.467699	3.926029	0.964322
Trial2	2	1	noBlindfold	counterclockwise	practice	Free	1	0.5	-0.25	1.281479	1.104	-1.44799	-0.099903	0.622370528933547	-0.453243	3.993738	1.01803
Trial2	2	1	noBlindfold	counterclockwise	practice	Free	1	0.5	-0.25	1.301483	1.09551	-1.44798	-0.080004	0.619298641597597	-0.462265	4.429613	1.344487
Trial2	2	1	noBlindfold	counterclockwise	practice	Free	1	0.5	-0.25	1.32148	1.08631	-1.44785	-0.041075	0.622421968056147	-0.581557	4.395759	1.61964
Trial2	2	1	noBlindfold	counterclockwise	practice	Free	1	0.5	-0.25	1.341484	1.06937	-1.44789	-0.023402	0.612804118071302	-0.325613	3.930261	0.423291
Trial2	2	1	noBlindfold	counterclockwise	practice	Free	1	0.5	-0.25	1.361481	1.06125	-1.44799	-0.005209	0.612310512844199	-0.42849	4.112228	0.650385
Trial2	2	1	noBlindfold	counterclockwise	practice	Free	1	0.5	-0.25	1.381477	1.05327	-1.44795	0.012002	0.612170500088715	-0.603964	4.277269	0.915549
Trial2	2	1	noBlindfold	counterclockwise	practice	Free	1	0.5	-0.25	1.401482	1.04504	-1.44785	0.028667	0.612146968880554	-0.757245	4.476163	0.769796
Trial2	2	1	noBlindfold	counterclockwise	practice	Free	1	0.5	-0.25	1.421478	1.03693	-1.4478	0.059838	0.61991400532978	-0.841475	4.268805	0.442244
Trial2	2	1	noBlindfold	counterclockwise	practice	Free	1	0.5	-0.25	1.441483	1.02025	-1.44797	0.074065	0.612925992225167	-0.843915	4.036056	0.379794
Trial2	2	1	noBlindfold	counterclockwise	practice	Free	1	0.5	-0.25	1.461479	1.01136	-1.44796	0.088172	0.613065475334206	-1.002915	4.353441	0.670192
Trial2	2	1	noBlindfold	counterclockwise	practice	Free	1	0.5	-0.25	1.481483	1.00225	-1.44786	0.10125	0.61288790259144	-0.960584	4.103765	0.432172
Trial2	2	1	noBlindfold	counterclockwise	practice	Free	1	0.5	-0.25	1.50148	0.99347	-1.44791	0.1138	0.613076746314107	-1.138285	4.112228	0.499119
Trial2	2	1	noBlindfold	counterclockwise	practice	Free	1	0.5	-0.25	1.521484	0.9838099	-1.44795	0.13782	0.620061627867654	-1.250316	4.082606	0.57644
Trial2	2	1	noBlindfold	counterclockwise	practice	Free	1	0.5	-0.25	1.541481	0.9636	-1.44798	0.14893	0.611612691880221	-1.159761	4.078374	0.509555
Trial2	2	1	noBlindfold	counterclockwise	practice	Free	1	0.5	-0.25	1.561478	0.95322	-1.44796	0.15998	0.611139899630351	-1.150059	4.171474	0.507593
Trial2	2	1	noBlindfold	counterclockwise	practice	Free	1	0.5	-0.25	1.581482	0.9426301	-1.44792	0.17061	0.61060146124302	-1.299841	4.273037	0.913792
Trial2	2	1	noBlindfold	counterclockwise	practice	Free	1	0.5	-0.25	1.601479	0.93145	-1.44788	0.18118	0.609971559359813	-1.278102	4.171474	0.841934
Trial2	2	1	noBlindfold	counterclockwise	practice	Free	1	0.5	-0.25	1.621483	0.92033	-1.4479	0.20205	0.61727344159814	-1.384642	4.179937	0.985549
Trial2	2	1	noBlindfold	counterclockwise	practice	Free	1	0.5	-0.25	1.641479	0.89713	-1.44792	0.21253	0.609627948671728	-1.388325	4.129156	0.789559
Trial2	2	1	noBlindfold	counterclockwise	practice	Free	1	0.5	-0.25	1.661484	0.88468	-1.44793	0.22249	0.609282796039645	-1.328362	4.065679	0.487035
Trial2	2	1	noBlindfold	counterclockwise	practice	Free	1	0.5	-0.25	1.68148	0.87229	-1.44798	0.23281	0.60967643622494	-1.511991	3.913334	0.979743
Trial2	2	1	noBlindfold	counterclockwise	practice	Free	1	0.5	-0.25	1.701485	0.85912	-1.448	0.24296	0.609898931988835	-1.417399	4.040288	0.876625
Trial2	2	1	noBlindfold	counterclockwise	practice	Free	1	0.5	-0.25	1.721481	0.84598	-1.44798	0.26473	0.620200880393542	-1.528864	4.175705	1.393294
Trial2	2	1	noBlindfold	counterclockwise	practice	Free	1	0.5	-0.25	1.741478	0.81824	-1.4479	0.27602	0.614795673054709	-1.210675	3.985274	0.94384
Trial2	2	1	noBlindfold	counterclockwise	practice	Free	1	0.5	-0.25	1.761482	0.80387	-1.44796	0.28703	0.617039888185224	-1.247822	4.175705	0.859886
Trial2	2	1	noBlindfold	counterclockwise	practice	Free	1	0.5	-0.25	1.781479	0.78976	-1.44795	0.29813	0.620005906608778	-1.290574	4.074142	1.001738
Trial2	2	1	noBlindfold	counterclockwise	practice	Free	1	0.5	-0.25	1.801483	0.77546	-1.44795	0.30905	0.62322960703556	-1.278662	4.040288	0.583205
Trial2	2	1	noBlindfold	counterclockwise	practice	Free	1	0.5	-0.25	1.82148	0.76097	-1.44799	0.32952	0.635569629941553	-1.373981	3.95142	0.445293
Trial2	2	1	noBlindfold	counterclockwise	practice	Free	1	0.5	-0.25	1.841484	0.73122	-1.44797	0.33925	0.632991510325195	-1.485909	4.107997	0.28671
Trial2	2	1	noBlindfold	counterclockwise	practice	Free	1	0.5	-0.25	1.861481	0.7155	-1.44793	0.3481	0.635738835244723	-1.449538	4.120692	-0.0046068
Trial2	2	1	noBlindfold	counterclockwise	practice	Free	1	0.5	-0.25	1.881477	0.69998	-1.44797	0.35669	0.638799461528401	-1.568812	3.773684	0.135985
Trial2	2	1	noBlindfold	counterclockwise	practice	Free	1	0.5	-0.25	1.901482	0.6836	-1.44804	0.36613	0.64290367327202	-1.775391	4.014897	-0.161582
Trial2	2	1	noBlindfold	counterclockwise	practice	Free	1	0.5	-0.25	1.921478	0.66316	-1.44803	0.37879	0.649613796455553	-1.895282	3.866784	-0.118069
Trial2	2	1	noBlindfold	counterclockwise	practice	Free	1	0.5	-0.25	1.941483	0.63021	-1.44799	0.38416	0.647389776367285	-1.637358	4.052983	-0.376821
Trial2	2	1	noBlindfold	counterclockwise	practice	Free	1	0.5	-0.25	1.961479	0.61351	-1.448	0.38926	0.649259502076482	-1.591311	3.85832	-0.079161
Trial2	2	1	noBlindfold	counterclockwise	practice	Free	1	0.5	-0.25	1.981483	0.59599	-1.44804	0.39416	0.651272745703324	-1.574334	3.968347	-0.002907
Trial2	2	1	noBlindfold	counterclockwise	practice	Free	1	0.5	-0.25	2.00148	0.57765	-1.44803	0.39878	0.653410282554607	-1.603381	4.010665	0.0031709
Trial2	2	1	noBlindfold	counterclockwise	practice	Free	1	0.5	-0.25	2.021484	0.55903	-1.44803	0.40743	0.660074796042887	-1.746368	3.934493	0.071029
Trial2	2	1	noBlindfold	counterclockwise	practice	Free	1	0.5	-0.25	2.041481	0.52013	-1.44798	0.41117	0.661476373431507	-1.678493	4.167242	-0.144714
Trial2	2	1	noBlindfold	counterclockwise	practice	Free	1	0.5	-0.25	2.061478	0.50052	-1.44794	0.41461	0.664610172082711	-1.681015	4.141851	-0.164388
Trial2	2	1	noBlindfold	counterclockwise	practice	Free	1	0.5	-0.25	2.081482	0.48008	-1.44794	0.41768	0.667977082967722	-1.621852	3.993738	-0.059884
Trial2	2	1	noBlindfold	counterclockwise	practice	Free	1	0.5	-0.25	2.101479	0.46004	-1.44795	0.42063	0.671819476467912	-1.671454	4.196864	0.086063
Trial2	2	1	noBlindfold	counterclockwise	practice	Free	1	0.5	-0.25	2.121483	0.43979	-1.44793	0.4262	0.678875309707311	-1.663333	4.107997	0.101119
Trial2	2	1	noBlindfold	counterclockwise	practice	Free	1	0.5	-0.25	2.141479	0.39866	-1.4479	0.42871	0.686233952020576	-1.672168	4.171474	0.0066911
Trial2	2	1	noBlindfold	counterclockwise	practice	Free	1	0.5	-0.25	2.161484	0.37716	-1.4479	0.43133	0.692315149125122	-1.615625	4.239182	0.122743
Trial2	2	1	noBlindfold	counterclockwise	practice	Free	1	0.5	-0.25	2.18148	0.35545	-1.44791	0.4337	0.69881359042166	-1.65763	4.099533	0.147554
Trial2	2	1	noBlindfold	counterclockwise	practice	Free	1	0.5	-0.25	2.201485	0.3342	-1.44794	0.43614	0.705887910683409	-1.630459	4.213792	0.189046
Trial2	2	1	noBlindfold	counterclockwise	practice	Free	1	0.5	-0.25	2.221481	0.31277	-1.44791	0.44047	0.715404713628749	-1.640472	4.201096	-0.00026342
Trial2	2	1	noBlindfold	counterclockwise	practice	Free	1	0.5	-0.25	2.241478	0.26944	-1.44791	0.44199	0.729388854201307	-1.658294	4.154546	-0.432868
Trial2	2	1	noBlindfold	counterclockwise	practice	Free	1	0.5	-0.25	2.261482	0.24683	-1.44793	0.44301	0.737806147673802	-1.708508	4.086838	-0.483068
Trial2	2	1	noBlindfold	counterclockwise	practice	Free	1	0.5	-0.25	2.281479	0.22465	-1.44795	0.44353	0.746191341333058	-1.749294	4.133387	-0.457208
Trial2	2	1	noBlindfold	counterclockwise	practice	Free	1	0.5	-0.25	2.301483	0.2015	-1.44794	0.44365	0.755150702448896	-1.803587	4.179937	-0.400033
Trial2	2	1	noBlindfold	counterclockwise	practice	Free	1	0.5	-0.25	2.32148	0.17874	-1.44792	0.44281	0.763671183225486	-1.774639	4.146083	-0.425426
Trial2	2	1	noBlindfold	counterclockwise	practice	Free	1	0.5	-0.25	2.341484	0.13166	-1.4479	0.44203	0.783951435407387	-1.768741	4.273037	-0.253266
Trial2	2	1	noBlindfold	counterclockwise	practice	Free	1	0.5	-0.25	2.361481	0.1081	-1.44788	0.44089	0.794301343319557	-1.786823	4.188401	-0.503846
Trial2	2	1	noBlindfold	counterclockwise	practice	Free	1	0.5	-0.25	2.381477	0.08430199	-1.4479	0.43923	0.804886861565749	-1.80023	4.04452	-0.618923
Trial2	2	1	noBlindfold	counterclockwise	practice	Free	1	0.5	-0.25	2.401482	0.059486	-1.44796	0.43729	0.8163456055487	-1.795405	4.048751	-0.484024
Trial2	2	1	noBlindfold	counterclockwise	practice	Free	1	0.5	-0.25	2.421478	0.035071	-1.44795	0.43405	0.827093325187856	-1.845967	4.319587	0.116335
Trial2	2	1	noBlindfold	counterclockwise	practice	Free	1	0.5	-0.25	2.441483	-0.014652	-1.44781	0.43277	0.855009667762888	-1.806676	4.230719	0.124162
Trial2	2	1	noBlindfold	counterclockwise	practice	Free	1	0.5	-0.25	2.461479	-0.041419	-1.44787	0.43161	0.870475016091651	-1.72279	4.036056	0.0094095
Trial2	2	1	noBlindfold	counterclockwise	practice	Free	1	0.5	-0.25	2.481483	-0.066865	-1.44794	0.43057	0.885726491643021	-1.747524	4.205328	0.017206
Trial2	2	1	noBlindfold	counterclockwise	practice	Free	1	0.5	-0.25	2.50148	-0.09247699	-1.44791	0.42975	0.901714525245732	-1.659753	4.404223	0.205805
Trial2	2	1	noBlindfold	counterclockwise	practice	Free	1	0.5	-0.25	2.521484	-0.11815	-1.44784	0.42881	0.918091740074548	-1.52712	4.353441	0.231327
Trial2	2	1	noBlindfold	counterclockwise	practice	Free	1	0.5	-0.25	2.541481	-0.16933	-1.44788	0.42866	0.953195684242828	-1.355483	4.150315	0.247921
Trial2	2	1	noBlindfold	counterclockwise	practice	Free	1	0.5	-0.25	2.561478	-0.19626	-1.44792	0.42858	0.972239082153443	-1.179296	4.150315	0.069927
Trial2	2	1	noBlindfold	counterclockwise	practice	Free	1	0.5	-0.25	2.581482	-0.22137	-1.44794	0.42845	0.990287361730886	-1.168084	4.091069	-0.065186
Trial2	2	1	noBlindfold	counterclockwise	practice	Free	1	0.5	-0.25	2.601479	-0.24542	-1.44794	0.4281	1.007705604805	-1.045116	4.20956	-0.231237
Trial2	2	1	noBlindfold	counterclockwise	practice	Free	1	0.5	-0.25	2.621483	-0.27129	-1.44793	0.42641	1.02587462425272	-0.984461	4.010665	-0.343992
Trial2	2	1	noBlindfold	counterclockwise	practice	Free	1	0.5	-0.25	2.641479	-0.31858	-1.44806	0.42473	1.06081751295592	-0.801369	3.875248	-0.76653
Trial2	2	1	noBlindfold	counterclockwise	practice	Free	1	0.5	-0.25	2.661484	-0.34142	-1.44808	0.4223	1.07702129612733	-0.679343	3.964115	-0.928364
Trial2	2	1	noBlindfold	counterclockwise	practice	Free	1	0.5	-0.25	2.68148	-0.36428	-1.44803	0.41892	1.09290158983924	-0.709394	3.968347	-1.127461
Trial2	2	1	noBlindfold	counterclockwise	practice	Free	1	0.5	-0.25	2.701485	-0.38582	-1.44801	0.41482	1.10754807016807	-0.766002	3.972579	-1.087113
Trial2	2	1	noBlindfold	counterclockwise	practice	Free	1	0.5	-0.25	2.721481	-0.40617	-1.44804	0.40332	1.11712628174545	-0.762724	3.659426	-1.326816
Trial2	2	1	noBlindfold	counterclockwise	practice	Free	1	0.5	-0.25	2.741478	-0.44828	-1.4482	0.39578	1.14728668482774	-0.387437	3.600181	-1.858494
Trial2	2	1	noBlindfold	counterclockwise	practice	Free	1	0.5	-0.25	2.761482	-0.46678	-1.44821	0.38688	1.15770450863678	-0.268209	3.62134	-2.033643
Trial2	2	1	noBlindfold	counterclockwise	practice	Free	1	0.5	-0.25	2.781479	-0.48507	-1.4482	0.37655	1.1674450020973	-0.163965	3.473227	-2.17858
Trial2	2	1	noBlindfold	counterclockwise	practice	Free	1	0.5	-0.25	2.801483	-0.50255	-1.44825	0.36441	1.17584273683179	-0.229443	3.358968	-2.223667
Trial2	2	1	noBlindfold	counterclockwise	practice	Free	1	0.5	-0.25	2.82148	-0.51978	-1.44831	0.33584	1.17607810034729	-0.205717	3.202391	-2.49363
Trial2	2	1	noBlindfold	counterclockwise	practice	Free	1	0.5	-0.25	2.841484	-0.55152	-1.44843	0.31942	1.19579822837303	-0.061667	3.15161	-2.163619
Trial2	2	1	noBlindfold	counterclockwise	practice	Free	1	0.5	-0.25	2.861481	-0.56652	-1.44844	0.3029	1.20131731300259	0.021154	3.320882	-2.010739
Trial2	2	1	noBlindfold	counterclockwise	practice	Free	1	0.5	-0.25	2.881477	-0.57994	-1.44841	0.28352	1.20453892490495	0.22075	3.003497	-3.042612
Trial2	2	1	noBlindfold	counterclockwise	practice	Free	1	0.5	-0.25	2.901482	-0.59337	-1.44851	0.2629	1.20769383794236	0.28189	2.504144	-2.817705
Trial2	2	1	noBlindfold	counterclockwise	practice	Free	1	0.5	-0.25	2.921478	-0.60555	-1.44864	0.21818	1.200597058143	0.311062	2.868079	-2.383391
Trial2	2	1	noBlindfold	counterclockwise	practice	Free	1	0.5	-0.25	2.941483	-0.62746	-1.4486	0.19378	1.21165455099869	0.300798	2.753821	-1.953801
Trial2	2	1	noBlindfold	counterclockwise	practice	Free	1	0.5	-0.25	2.961479	-0.63758	-1.44864	0.16865	1.21217002290319	0.179633	2.347568	-2.75847
Trial2	2	1	noBlindfold	counterclockwise	practice	Free	1	0.5	-0.25	2.981483	-0.64681	-1.4488	0.14172	1.21186538898762	0.10377	2.161369	-2.077708
Trial2	2	1	noBlindfold	counterclockwise	practice	Free	1	0.5	-0.25	3.00148	-0.65587	-1.44886	0.11542	1.21225704441852	0.15347	2.711503	-1.240424
Trial2	2	1	noBlindfold	counterclockwise	practice	Free	1	0.5	-0.25	3.021484	-0.66419	-1.44873	0.061804	1.20522200341094	0.113788	2.838457	-1.018375
Trial2	2	1	noBlindfold	counterclockwise	practice	Free	1	0.5	-0.25	3.041481	-0.67934	-1.44892	0.032851	1.21278503250169	0.276894	1.801666	-1.736565
Trial2	2	1	noBlindfold	counterclockwise	practice	Free	1	0.5	-0.25	3.061478	-0.68632	-1.44897	0.0049357	1.21340321813115	0.321893	2.711503	-0.894302
Trial2	2	1	noBlindfold	counterclockwise	practice	Free	1	0.5	-0.25	3.081482	-0.69264	-1.44874	-0.023628	1.21393346914567	0.245282	2.889238	-1.294529
Trial2	2	1	noBlindfold	counterclockwise	practice	Free	1	0.5	-0.25	3.101479	-0.69874	-1.44872	-0.051944	1.21499126761779	0.24327	1.962474	-1.856809
Trial2	2	1	noBlindfold	counterclockwise	practice	Free	1	0.5	-0.25	3.121483	-0.70407	-1.44898	-0.10987	1.21219679079743	0.28066	1.865143	-1.567332
Trial2	2	1	noBlindfold	counterclockwise	practice	Free	1	0.5	-0.25	3.141479	-0.71418	-1.44874	-0.13848	1.21929068039916	0.204579	2.339104	-1.737527
Trial2	2	1	noBlindfold	counterclockwise	practice	Free	1	0.5	-0.25	3.161484	-0.71863	-1.44886	-0.1685	1.22135226880713	0.447428	1.230373	-1.552975
Trial2	2	1	noBlindfold	counterclockwise	practice	Free	1	0.5	-0.25	3.18148	-0.72278	-1.44917	-0.19746	1.22390822945961	0.427809	1.924388	-0.664469
Trial2	2	1	noBlindfold	counterclockwise	practice	Free	1	0.5	-0.25	3.201485	-0.72639	-1.44904	-0.22613	1.22662228040399	0.16311	2.918861	-0.923157
Trial2	2	1	noBlindfold	counterclockwise	practice	Free	1	0.5	-0.25	3.221481	-0.72971	-1.44883	-0.28467	1.23019862239792	0.354383	1.467353	-1.420961
Trial2	2	1	noBlindfold	counterclockwise	practice	Free	1	0.5	-0.25	3.241478	-0.7350301	-1.44929	-0.31268	1.23661959390214	0.154981	2.432204	0.356043
Trial2	2	1	noBlindfold	counterclockwise	practice	Free	1	0.5	-0.25	3.261482	-0.73725	-1.44894	-0.3411	1.24059932905165	0.194819	2.389886	-0.90966
Trial2	2	1	noBlindfold	counterclockwise	practice	Free	1	0.5	-0.25	3.281479	-0.73921	-1.44889	-0.36759	1.24477662989047	0.336313	1.374254	-0.67412
Trial2	2	1	noBlindfold	counterclockwise	practice	Free	1	0.5	-0.25	3.301483	-0.74083	-1.44915	-0.39508	1.2492827165249	0.562949	1.750884	-0.236484
Trial2	2	1	noBlindfold	counterclockwise	practice	Free	1	0.5	-0.25	3.32148	-0.74198	-1.4491	-0.44702	1.25750993588769	0.311631	2.817298	-0.420277
Trial2	2	1	noBlindfold	counterclockwise	practice	Free	1	0.5	-0.25	3.341484	-0.74295	-1.44903	-0.47492	1.26313642099304	0.90415	1.162664	-1.310038
Trial2	2	1	noBlindfold	counterclockwise	practice	Free	1	0.5	-0.25	3.361481	-0.7423699	-1.44926	-0.50028	1.2673291529564	0.698708	2.064037	-0.611296
Trial2	2	1	noBlindfold	counterclockwise	practice	Free	1	0.5	-0.25	3.381477	-0.74119	-1.44902	-0.52729	1.27178708641106	0.481568	2.673416	-1.333026
Trial2	2	1	noBlindfold	counterclockwise	practice	Free	1	0.5	-0.25	3.401482	-0.73961	-1.44883	-0.55397	1.27633482799754	0.620146	1.378486	-1.509991
Trial2	2	1	noBlindfold	counterclockwise	practice	Free	1	0.5	-0.25	3.421478	-0.73754	-1.44913	-0.60837	1.28838438724221	0.60901	1.302313	-1.180019
Trial2	2	1	noBlindfold	counterclockwise	practice	Free	1	0.5	-0.25	3.441483	-0.73215	-1.44883	-0.63521	1.29096103514045	0.485602	3.033119	-1.742637
Trial2	2	1	noBlindfold	counterclockwise	practice	Free	1	0.5	-0.25	3.461479	-0.72916	-1.44865	-0.66254	1.29654292251339	0.445921	1.860911	-1.747818
Trial2	2	1	noBlindfold	counterclockwise	practice	Free	1	0.5	-0.25	3.481483	-0.7257	-1.44897	-0.69096	1.30260748261605	0.708065	1.856679	-1.307276
Trial2	2	1	noBlindfold	counterclockwise	practice	Free	1	0.5	-0.25	3.50148	-0.7217	-1.44906	-0.71794	1.30825022428936	0.568845	2.631098	-0.074261
Trial2	2	1	noBlindfold	counterclockwise	practice	Free	1	0.5	-0.25	3.521484	-0.71745	-1.44881	-0.77378	1.32534147822285	0.689369	2.292554	-1.39651
Trial2	2	1	noBlindfold	counterclockwise	practice	Free	1	0.5	-0.25	3.541481	-0.7072001	-1.44924	-0.79989	1.32654099791603	1.067889	1.57738	-0.549264
Trial2	2	1	noBlindfold	counterclockwise	practice	Free	1	0.5	-0.25	3.561478	-0.7011	-1.44917	-0.82689	1.33245759890935	0.679423	2.673416	-0.116674
Trial2	2	1	noBlindfold	counterclockwise	practice	Free	1	0.5	-0.25	3.581482	-0.69453	-1.44886	-0.852	1.3376494096092	0.9681	2.009024	-0.804397
Trial2	2	1	noBlindfold	counterclockwise	practice	Free	1	0.5	-0.25	3.601479	-0.6874	-1.44901	-0.8784	1.34343045302291	1.16232	0.997624	-0.566494
Trial2	2	1	noBlindfold	counterclockwise	practice	Free	1	0.5	-0.25	3.621483	-0.67922	-1.4493	-0.9271001	1.3597883481811	1.079634	1.88207	-0.050628
Trial2	2	1	noBlindfold	counterclockwise	practice	Free	1	0.5	-0.25	3.641479	-0.66136	-1.44867	-0.9509	1.35647261090845	1.074171	2.499913	-0.605973
Trial2	2	1	noBlindfold	counterclockwise	practice	Free	1	0.5	-0.25	3.661484	-0.65145	-1.44879	-0.9732	1.35972621406537	1.012764	1.45889	-0.055694
Trial2	2	1	noBlindfold	counterclockwise	practice	Free	1	0.5	-0.25	3.68148	-0.64124	-1.4491	-0.99484	1.36279687211553	0.920906	2.089428	0.714984
Trial2	2	1	noBlindfold	counterclockwise	practice	Free	1	0.5	-0.25	3.701485	-0.63012	-1.44895	-1.0142	1.36424805854199	1.004784	3.172769	0.815356
Trial2	2	1	noBlindfold	counterclockwise	practice	Free	1	0.5	-0.25	3.721481	-0.61929	-1.44858	-1.05015	1.37588159832717	1.100462	2.868079	0.027183
Trial2	2	1	noBlindfold	counterclockwise	practice	Free	1	0.5	-0.25	3.741478	-0.59482	-1.44903	-1.06765	1.36644887746542	1.477022	1.856679	0.119257
Trial2	2	1	noBlindfold	counterclockwise	practice	Free	1	0.5	-0.25	3.761482	-0.58093	-1.44901	-1.08422	1.3654057081897	1.482835	3.050047	0.198575
Trial2	2	1	noBlindfold	counterclockwise	practice	Free	1	0.5	-0.25	3.781479	-0.56623	-1.44862	-1.09948	1.36325446532853	1.565123	2.918861	-0.097524
Trial2	2	1	noBlindfold	counterclockwise	practice	Free	1	0.5	-0.25	3.801483	-0.55123	-1.44858	-1.11427	1.36089938101548	1.657222	2.021719	-0.113553
Trial2	2	1	noBlindfold	counterclockwise	practice	Free	1	0.5	-0.25	3.82148	-0.53583	-1.44885	-1.14366	1.36805414741519	1.717249	2.034415	-0.731513
Trial2	2	1	noBlindfold	counterclockwise	practice	Free	1	0.5	-0.25	3.841484	-0.50102	-1.44877	-1.15818	1.35160348419612	1.401873	2.885006	-0.161346
Trial2	2	1	noBlindfold	counterclockwise	practice	Free	1	0.5	-0.25	3.861481	-0.48252	-1.44863	-1.17181	1.34724879333424	1.350534	2.567621	-0.187132
Trial2	2	1	noBlindfold	counterclockwise	practice	Free	1	0.5	-0.25	3.881477	-0.46414	-1.44871	-1.18543	1.34335226724546	1.4498	2.110587	-0.17585
Trial2	2	1	noBlindfold	counterclockwise	practice	Free	1	0.5	-0.25	3.901482	-0.44468	-1.44887	-1.19833	1.3385627315165	1.360655	2.262932	0.244689
Trial2	2	1	noBlindfold	counterclockwise	practice	Free	1	0.5	-0.25	3.921478	-0.42472	-1.44884	-1.22122	1.34103520988027	1.402813	2.631098	0.182559
Trial2	2	1	noBlindfold	counterclockwise	practice	Free	1	0.5	-0.25	3.941483	-0.38462	-1.44876	-1.23211	1.32177632822559	1.604934	2.072501	0.104061
Trial2	2	1	noBlindfold	counterclockwise	practice	Free	1	0.5	-0.25	3.961479	-0.36305	-1.44892	-1.24183	1.31475549307377	1.6171	1.877838	0.193009
Trial2	2	1	noBlindfold	counterclockwise	practice	Free	1	0.5	-0.25	3.981483	-0.34202	-1.44903	-1.25147	1.30841115056437	1.637277	1.92862	0.379196
Trial2	2	1	noBlindfold	counterclockwise	practice	Free	1	0.5	-0.25	4.00148	-0.3189	-1.44903	-1.26008	1.30033036095214	1.682708	2.038646	0.488334
Trial2	2	1	noBlindfold	counterclockwise	practice	Free	1	0.5	-0.25	4.021484	-0.29574	-1.449	-1.27546	1.29798705014854	1.678624	1.95401	0.414186
Trial2	2	1	noBlindfold	counterclockwise	practice	Free	1	0.5	-0.25	4.041481	-0.24687	-1.44901	-1.28203	1.2739312893774	1.345944	1.996328	0.460678
Trial2	2	1	noBlindfold	counterclockwise	practice	Free	1	0.5	-0.25	4.061478	-0.22217	-1.44899	-1.28783	1.26436569115393	1.31083	2.038646	0.631354
Trial2	2	1	noBlindfold	counterclockwise	practice	Free	1	0.5	-0.25	4.081482	-0.19718	-1.44898	-1.29299	1.25454694310172	1.395898	2.009024	0.743852
Trial2	2	1	noBlindfold	counterclockwise	practice	Free	1	0.5	-0.25	4.101479	-0.17108	-1.44899	-1.29741	1.24395181140233	1.408665	1.886302	0.469076
Trial2	2	1	noBlindfold	counterclockwise	practice	Free	1	0.5	-0.25	4.121483	-0.14531	-1.44903	-1.30457	1.23634250729349	1.460754	1.83552	0.401136
Trial2	2	1	noBlindfold	counterclockwise	practice	Free	1	0.5	-0.25	4.141479	-0.09176701	-1.44904	-1.30702	1.21139572950152	1.299978	2.076733	0.739443
Trial2	2	1	noBlindfold	counterclockwise	practice	Free	1	0.5	-0.25	4.161484	-0.06495	-1.44897	-1.30875	1.20005005396815	1.271451	2.224846	0.676569
Trial2	2	1	noBlindfold	counterclockwise	practice	Free	1	0.5	-0.25	4.18148	-0.037922	-1.44889	-1.30979	1.18849272315517	1.361924	2.402581	0.634677
Trial2	2	1	noBlindfold	counterclockwise	practice	Free	1	0.5	-0.25	4.201485	-0.01069	-1.44883	-1.31006	1.17666117937301	1.329556	2.3518	0.859762
Trial2	2	1	noBlindfold	counterclockwise	practice	Free	1	0.5	-0.25	4.221481	0.016775	-1.44883	-1.3086	1.16367532129376	1.543026	2.203687	0.713438
Trial2	2	1	noBlindfold	counterclockwise	practice	Free	1	0.5	-0.25	4.241478	0.074526	-1.44893	-1.30709	1.13950317332691	1.398308	2.292554	0.673122
Trial2	2	1	noBlindfold	counterclockwise	practice	Free	1	0.5	-0.25	4.261482	0.10215	-1.44887	-1.30497	1.1274955105301	1.313436	2.508376	0.541585
Trial2	2	1	noBlindfold	counterclockwise	practice	Free	1	0.5	-0.25	4.281479	0.13246	-1.44881	-1.30275	1.1150642122328	1.029511	2.296786	0.257384
Trial2	2	1	noBlindfold	counterclockwise	practice	Free	1	0.5	-0.25	4.301483	0.16095	-1.44886	-1.30043	1.10379265214868	0.827359	2.097892	0.180065
Trial2	2	1	noBlindfold	counterclockwise	practice	Free	1	0.5	-0.25	4.32148	0.18842	-1.44892	-1.29583	1.09125730719925	0.857744	2.284091	0.099011
Trial2	2	1	noBlindfold	counterclockwise	practice	Free	1	0.5	-0.25	4.341484	0.24599	-1.4488	-1.29378	1.07424296551984	0.664929	2.313713	-0.057645
Trial2	2	1	noBlindfold	counterclockwise	practice	Free	1	0.5	-0.25	4.361481	0.27332	-1.44885	-1.29178	1.06615635419176	0.540976	2.072501	-0.021997
Trial2	2	1	noBlindfold	counterclockwise	practice	Free	1	0.5	-0.25	4.381477	0.30095	-1.44892	-1.28997	1.05884764862586	0.260063	2.30525	0.0098895
Trial2	2	1	noBlindfold	counterclockwise	practice	Free	1	0.5	-0.25	4.401482	0.32624	-1.44888	-1.28817	1.05261089273948	-0.0077054	2.449131	-0.061284
Trial2	2	1	noBlindfold	counterclockwise	practice	Free	1	0.5	-0.25	4.421478	0.35209	-1.4488	-1.28514	1.04565398917809	-0.198302	2.432204	-0.058563
Trial2	2	1	noBlindfold	counterclockwise	practice	Free	1	0.5	-0.25	4.441483	0.39955	-1.44887	-1.28385	1.03871852465837	-0.239487	2.152905	0.0016834
Trial2	2	1	noBlindfold	counterclockwise	practice	Free	1	0.5	-0.25	4.461479	0.42121	-1.44892	-1.28249	1.03549191047449	-0.334988	2.186759	0.093818
Trial2	2	1	noBlindfold	counterclockwise	practice	Free	1	0.5	-0.25	4.481483	0.44172	-1.44892	-1.28109	1.0327356598948	-0.206933	2.085196	0.159221
Trial2	2	1	noBlindfold	counterclockwise	practice	Free	1	0.5	-0.25	4.50148	0.46119	-1.44895	-1.27959	1.03032121444991	-0.025176	1.979401	0.162116
Trial2	2	1	noBlindfold	counterclockwise	practice	Free	1	0.5	-0.25	4.521484	0.4804	-1.449	-1.27549	1.02567721490548	0.079596	1.907461	0.423648
Trial2	2	1	noBlindfold	counterclockwise	practice	Free	1	0.5	-0.25	4.541481	0.5159	-1.44904	-1.27285	1.02297361056833	-0.105944	1.793202	0.554862
Trial2	2	1	noBlindfold	counterclockwise	practice	Free	1	0.5	-0.25	4.561478	0.53215	-1.44909	-1.26973	1.02023677796985	-0.135595	1.522367	0.594917
Trial2	2	1	noBlindfold	counterclockwise	practice	Free	1	0.5	-0.25	4.581482	0.54803	-1.44918	-1.26642	1.0175541817674	-0.226311	1.666248	0.434901
Trial2	2	1	noBlindfold	counterclockwise	practice	Free	1	0.5	-0.25	4.601479	0.56261	-1.44919	-1.26294	1.01487317021891	-0.166919	1.755116	0.371189
Trial2	2	1	noBlindfold	counterclockwise	practice	Free	1	0.5	-0.25	4.621483	0.5764	-1.44915	-1.25615	1.00904648229824	-0.188435	1.814361	0.169484
Trial2	2	1	noBlindfold	counterclockwise	practice	Free	1	0.5	-0.25	4.641479	0.60154	-1.44916	-1.25285	1.00797747970943	-0.269883	1.585844	0.0091803
Trial2	2	1	noBlindfold	counterclockwise	practice	Free	1	0.5	-0.25	4.661484	0.61332	-1.44923	-1.24957	1.00597297672086	-0.291411	1.429267	0.062109
Trial2	2	1	noBlindfold	counterclockwise	practice	Free	1	0.5	-0.25	4.68148	0.62464	-1.44931	-1.24666	1.00442335222009	-0.185094	1.251532	0.018816
Trial3	3	1	noBlindfold	counterclockwise	practice	Guided	1	0.5	0	0	0.47417	-1.44971	-0.79988	0.800296974728718	3.014898	0.730419	0.247193
Trial3	3	1	noBlindfold	counterclockwise	practice	Guided	1	0.5	0	0.01057434	0.47489	-1.44967	-0.7999	0.800294017809793	3.142617	0.734651	0.180085
Trial3	3	1	noBlindfold	counterclockwise	practice	Guided	1	0.5	0	0.03057861	0.47566	-1.44965	-0.79993	0.800300255145038	3.242574	0.734651	0.085707
Trial3	3	1	noBlindfold	counterclockwise	practice	Guided	1	0.5	0	0.05057526	0.4777	-1.44964	-0.79994	0.800250759382455	3.108047	0.789664	0.069164
Trial3	3	1	noBlindfold	counterclockwise	practice	Guided	1	0.5	0	0.07057953	0.48226	-1.44959	-0.79978	0.799976673994371	2.586045	1.090122	0.264139
Trial3	3	1	noBlindfold	counterclockwise	practice	Guided	1	0.5	0	0.09057617	0.49724	-1.44933	-0.79971	0.799714798012297	2.247095	1.504838	0.584959
Trial3	3	1	noBlindfold	counterclockwise	practice	Guided	1	0.5	0	0.1105804	0.50724	-1.44926	-0.79972	0.799752761075442	2.627827	1.373653	0.565962
Trial3	3	1	noBlindfold	counterclockwise	practice	Guided	1	0.5	0	0.1305771	0.51878	-1.4493	-0.79981	0.800030444385442	3.084566	1.191685	0.331091
Trial3	3	1	noBlindfold	counterclockwise	practice	Guided	1	0.5	0	0.1505737	0.53253	-1.44939	-0.7999099	0.800571126463799	3.173251	1.056268	0.175626
Trial3	3	1	noBlindfold	counterclockwise	practice	Guided	1	0.5	0	0.170578	0.54861	-1.44945	-0.8001	0.801575258739157	3.015216	1.08589	-0.015873
Trial3	3	1	noBlindfold	counterclockwise	practice	Guided	1	0.5	0	0.1905746	0.5876	-1.44941	-0.80012	0.804901091341414	2.405263	1.39058	-0.208566
Trial3	3	1	noBlindfold	counterclockwise	practice	Guided	1	0.5	0	0.2105789	0.6092	-1.44932	-0.80012	0.807537397449221	2.252225	1.564084	-0.146637
Trial3	3	1	noBlindfold	counterclockwise	practice	Guided	1	0.5	0	0.2305756	0.6328	-1.44925	-0.80001	0.810957323800225	2.305232	1.517534	-0.065644
Trial3	3	1	noBlindfold	counterclockwise	practice	Guided	1	0.5	0	0.2505798	0.65704	-1.44925	-0.79993	0.815199131618595	2.482799	1.415971	0.126699
Trial3	3	1	noBlindfold	counterclockwise	practice	Guided	1	0.5	0	0.2705765	0.68356	-1.44928	-0.79989	0.820681641630081	2.615953	1.428666	0.201364
Trial3	3	1	noBlindfold	counterclockwise	practice	Guided	1	0.5	0	0.2905807	0.73973	-1.44927	-0.79985	0.835003278370634	2.364061	1.432898	0.250968
Trial3	3	1	noBlindfold	counterclockwise	practice	Guided	1	0.5	0	0.3105774	0.7707601	-1.44929	-0.79975	0.844340642331639	2.051024	1.335566	0.523957
Trial3	3	1	noBlindfold	counterclockwise	practice	Guided	1	0.5	0	0.330574	0.80185	-1.4493	-0.7996399	0.854714846700651	1.699788	1.470984	0.73784
Trial3	3	1	noBlindfold	counterclockwise	practice	Guided	1	0.5	0	0.3505783	0.83354	-1.44925	-0.79951	0.866293916797021	1.443392	1.627561	0.991289
Trial3	3	1	noBlindfold	counterclockwise	practice	Guided	1	0.5	0	0.370575	0.86557	-1.44919	-0.79925	0.878886798439977	1.551242	1.682574	1.311566
Trial3	3	1	noBlindfold	counterclockwise	practice	Guided	1	0.5	0	0.3905792	0.93185	-1.44919	-0.79914	0.908360739864956	1.874953	1.55562	1.735623
Trial3	3	1	noBlindfold	counterclockwise	practice	Guided	1	0.5	0	0.4105759	0.96632	-1.44921	-0.79904	0.925159002351557	1.749248	1.564084	1.896066
Trial3	3	1	noBlindfold	counterclockwise	practice	Guided	1	0.5	0	0.4305801	0.99921	-1.44921	-0.79889	0.942038134920275	1.422733	1.733356	2.190595
Trial3	3	1	noBlindfold	counterclockwise	practice	Guided	1	0.5	0	0.4505768	1.03534	-1.44914	-0.79875	0.961556238359014	1.152005	1.93225	2.598345
Trial3	3	1	noBlindfold	counterclockwise	practice	Guided	1	0.5	0	0.4705811	1.0682	-1.44906	-0.79855	0.980068032918613	1.102214	1.86031	2.675052
Trial3	3	1	noBlindfold	counterclockwise	practice	Guided	1	0.5	0	0.4905777	1.13594	-1.44909	-0.79849	1.02078697071773	0.951096	1.839151	2.99483
Trial3	3	1	noBlindfold	counterclockwise	practice	Guided	1	0.5	0	0.5105743	1.16862	-1.44909	-0.79845	1.04142934615317	0.692656	1.949177	3.067688
Trial3	3	1	noBlindfold	counterclockwise	practice	Guided	1	0.5	0	0.5305786	1.20069	-1.44905	-0.79839	1.06225847410962	0.595718	1.826455	3.19768
Trial3	3	1	noBlindfold	counterclockwise	practice	Guided	1	0.5	0	0.5505753	1.233	-1.44905	-0.79829	1.0837693507375	0.614354	1.864541	3.486226
Trial3	3	1	noBlindfold	counterclockwise	practice	Guided	1	0.5	0	0.5705795	1.26364	-1.44904	-0.79814	1.10461462771351	0.634481	2.033813	3.417914
Trial3	3	1	noBlindfold	counterclockwise	practice	Guided	1	0.5	0	0.5905762	1.30996	-1.44901	-0.798	1.13703090289681	3.37501	2.021118	2.103419
Trial3	3	1	noBlindfold	counterclockwise	practice	Guided	1	0.5	0	0.6105804	1.30678	-1.44909	-0.79685	1.13395939106189	7.551455	0.269123	1.556025
Trial3	3	1	noBlindfold	counterclockwise	practice	Guided	1	0.5	0	0.6305771	1.30425	-1.44954	-0.79424	1.13032528051646	6.890001	0.417216	2.37595
Trial3	3	1	noBlindfold	counterclockwise	practice	Guided	1	0.5	0	0.6505737	1.30315	-1.44967	-0.79043	1.12686716831987	3.988009	1.640188	2.094814
Trial3	3	1	noBlindfold	counterclockwise	practice	Guided	1	0.5	0	0.670578	1.30203	-1.44924	-0.77636	1.11623786547324	1.36464	2.829324	2.810787
Trial3	3	1	noBlindfold	counterclockwise	practice	Guided	1	0.5	0	0.6905746	1.29914	-1.44855	-0.76537	1.10653330554734	-2.077237	2.693906	4.26732
Trial3	3	1	noBlindfold	counterclockwise	practice	Guided	1	0.5	0	0.7105789	1.29886	-1.44861	-0.75128	1.09663073997675	-1.217696	2.266494	4.043317
Trial3	3	1	noBlindfold	counterclockwise	practice	Guided	1	0.5	0	0.7305756	1.29941	-1.44887	-0.73583	1.08650914727192	1.291455	1.547088	2.682619
Trial3	3	1	noBlindfold	counterclockwise	practice	Guided	1	0.5	0	0.7505798	1.30083	-1.44926	-0.72002	1.07692028647273	3.460116	0.252146	1.091337
Trial3	3	1	noBlindfold	counterclockwise	practice	Guided	1	0.5	0	0.7705765	1.30181	-1.44978	-0.68927	1.05735159512911	5.215706	-0.242961	0.486153
Trial3	3	1	noBlindfold	counterclockwise	practice	Guided	1	0.5	0	0.7905807	1.30284	-1.45006	-0.67484	1.04879027761647	5.013578	0.700739	0.485788
Trial3	3	1	noBlindfold	counterclockwise	practice	Guided	1	0.5	0	0.8105774	1.30254	-1.44964	-0.66023	1.03921806269746	3.556363	1.035052	0.749933
Trial3	3	1	noBlindfold	counterclockwise	practice	Guided	1	0.5	0	0.830574	1.30187	-1.44943	-0.64536	1.02931296993879	2.076782	1.623272	1.258856
Trial3	3	1	noBlindfold	counterclockwise	practice	Guided	1	0.5	0	0.8505783	1.30115	-1.44918	-0.63059	1.01955148556293	1.300259	2.274969	1.215044
Trial3	3	1	noBlindfold	counterclockwise	practice	Guided	1	0.5	0	0.870575	1.30068	-1.44896	-0.60016	1.00064007385685	1.232622	1.919498	1.49133
Trial3	3	1	noBlindfold	counterclockwise	practice	Guided	1	0.5	0	0.8905792	1.30108	-1.44925	-0.58451	0.991655747322913	3.444515	1.064674	0.79147
Trial3	3	1	noBlindfold	counterclockwise	practice	Guided	1	0.5	0	0.9105759	1.30171	-1.44944	-0.56956	0.983431504076539	4.721147	0.980038	0.68426
Trial3	3	1	noBlindfold	counterclockwise	practice	Guided	1	0.5	0	0.9305801	1.30226	-1.44952	-0.55461	0.975301718111937	4.991797	1.047747	1.059718
Trial3	3	1	noBlindfold	counterclockwise	practice	Guided	1	0.5	0	0.9505768	1.30249	-1.44948	-0.53876	0.96656739968622	4.668852	1.267801	1.575853
Trial3	3	1	noBlindfold	counterclockwise	practice	Guided	1	0.5	0	0.9705811	1.30232	-1.44935	-0.50543	0.948249363768543	3.729709	1.83063	1.847627
Trial3	3	1	noBlindfold	counterclockwise	practice	Guided	1	0.5	0	0.9905777	1.30141	-1.44903	-0.48641	0.937471490246074	2.050549	2.037988	2.425072
Trial3	3	1	noBlindfold	counterclockwise	practice	Guided	1	0.5	0	1.010574	1.30105	-1.44896	-0.46672	0.927096964714083	1.78528	2.071843	2.386125
Trial3	3	1	noBlindfold	counterclockwise	practice	Guided	1	0.5	0	1.030579	1.30095	-1.44898	-0.44577	0.916641626813032	2.320382	1.695212	2.573283
Trial3	3	1	noBlindfold	counterclockwise	practice	Guided	1	0.5	0	1.050575	1.30112	-1.44906	-0.42367	0.906250289207902	3.074843	1.729067	2.464802
Trial3	3	1	noBlindfold	counterclockwise	practice	Guided	1	0.5	0	1.07058	1.30148	-1.44912	-0.37602	0.885302851224869	3.722034	1.564027	2.18461
Trial3	3	1	noBlindfold	counterclockwise	practice	Guided	1	0.5	0	1.090576	1.30192	-1.44927	-0.35039	0.875127847579302	3.620122	1.686749	2.144225
Trial3	3	1	noBlindfold	counterclockwise	practice	Guided	1	0.5	0	1.11058	1.30179	-1.44919	-0.32418	0.864846737541207	2.739593	2.037988	2.743813
Trial3	3	1	noBlindfold	counterclockwise	practice	Guided	1	0.5	0	1.130577	1.30143	-1.44904	-0.29663	0.854563852492153	2.054138	2.203028	2.812063
Trial3	3	1	noBlindfold	counterclockwise	practice	Guided	1	0.5	0	1.150574	1.30107	-1.44893	-0.26808	0.844736638840153	1.651499	1.843325	2.367817
Trial3	3	1	noBlindfold	counterclockwise	practice	Guided	1	0.5	0	1.170578	1.30084	-1.44902	-0.20645	0.827022460186982	1.595838	1.411682	1.899986
Trial3	3	1	noBlindfold	counterclockwise	practice	Guided	1	0.5	0	1.190575	1.30082	-1.44923	-0.17654	0.820048189806774	2.113691	1.627504	1.602313
Trial3	3	1	noBlindfold	counterclockwise	practice	Guided	1	0.5	0	1.210579	1.30102	-1.44928	-0.14478	0.813998856499836	2.442564	0.853084	1.074174
Trial3	3	1	noBlindfold	counterclockwise	practice	Guided	1	0.5	0	1.230576	1.3012	-1.44954	-0.11402	0.809272426592118	2.362806	0.628771	0.847059
Trial3	3	1	noBlindfold	counterclockwise	practice	Guided	1	0.5	0	1.25058	1.30117	-1.44959	-0.083382	0.805497307539021	1.910089	1.690953	0.938844
Trial3	3	1	noBlindfold	counterclockwise	practice	Guided	1	0.5	0	1.270576	1.30098	-1.44933	-0.022673	0.80130080511324	1.500896	1.479363	0.605172
Trial3	3	1	noBlindfold	counterclockwise	practice	Guided	1	0.5	0	1.290581	1.30054	-1.44949	0.0066131	0.800567284677351	0.663787	1.157746	0.647618
Trial3	3	1	noBlindfold	counterclockwise	practice	Guided	1	0.5	0	1.310577	1.3004	-1.44942	0.035992	0.801208845435646	0.933711	1.297395	0.02382
Trial3	3	1	noBlindfold	counterclockwise	practice	Guided	1	0.5	0	1.330574	1.30044	-1.44945	0.064319	0.803019958258515	1.175591	0.383313	-0.268745
Trial3	3	1	noBlindfold	counterclockwise	practice	Guided	1	0.5	0	1.350578	1.30056	-1.4497	0.090101	0.805614361345784	1.181809	0.544019	-0.274937
Trial3	3	1	noBlindfold	counterclockwise	practice	Guided	1	0.5	0	1.370575	1.30058	-1.4497	0.14151	0.812990442036881	1.136332	1.132239	-0.129185
Trial3	3	1	noBlindfold	counterclockwise	practice	Guided	1	0.5	0	1.390579	1.30045	-1.44972	0.16638	0.81755883626615	0.55913	0.357741	-0.31869
Trial3	3	1	noBlindfold	counterclockwise	practice	Guided	1	0.5	0	1.410576	1.30029	-1.44977	0.18939	0.82239433875248	0.080372	1.077114	0.225426
Trial3	3	1	noBlindfold	counterclockwise	practice	Guided	1	0.5	0	1.43058	1.3001	-1.44956	0.21335	0.828056871172247	0.100437	1.445281	0.246117
Trial3	3	1	noBlindfold	counterclockwise	practice	Guided	1	0.5	0	1.450577	1.29999	-1.44941	0.23669	0.834269779562027	0.240475	0.916306	0.206468
Trial3	3	1	noBlindfold	counterclockwise	practice	Guided	1	0.5	0	1.470581	1.30007	-1.44951	0.28129	0.848077910241735	0.239778	0.941697	0.334444
Trial3	3	1	noBlindfold	counterclockwise	practice	Guided	1	0.5	0	1.490578	1.30011	-1.44945	0.30407	0.855940849145927	0.163364	1.25485	0.647349
Trial3	3	1	noBlindfold	counterclockwise	practice	Guided	1	0.5	0	1.510574	1.3001	-1.44938	0.32554	0.863791789646824	0.170277	1.064419	-0.010743
Trial3	3	1	noBlindfold	counterclockwise	practice	Guided	1	0.5	0	1.530579	1.30008	-1.44943	0.34638	0.871841163495933	0.047518	1.017869	0.013295
Trial3	3	1	noBlindfold	counterclockwise	practice	Guided	1	0.5	0	1.550575	1.29998	-1.44945	0.36745	0.880333676687991	-0.331156	1.259082	0.24105
Trial3	3	1	noBlindfold	counterclockwise	practice	Guided	1	0.5	0	1.57058	1.29982	-1.44942	0.40794	0.897845749738252	-0.657379	1.170214	0.731825
Trial3	3	1	noBlindfold	counterclockwise	practice	Guided	1	0.5	0	1.590576	1.29961	-1.44944	0.42766	0.906790644650298	-0.787949	0.916306	0.205185
Trial3	3	1	noBlindfold	counterclockwise	practice	Guided	1	0.5	0	1.61058	1.2996	-1.44952	0.44768	0.916393773163775	-0.828846	0.679325	0.360088
Trial3	3	1	noBlindfold	counterclockwise	practice	Guided	1	0.5	0	1.630577	1.29958	-1.44959	0.46706	0.925998567666729	-0.955293	0.903611	0.581913
Trial3	3	1	noBlindfold	counterclockwise	practice	Guided	1	0.5	0	1.650574	1.29952	-1.44954	0.48654	0.935923846324211	-1.187294	1.051724	0.991819
Trial3	3	1	noBlindfold	counterclockwise	practice	Guided	1	0.5	0	1.670578	1.29943	-1.44947	0.52506	0.956439410912784	-1.421851	1.055955	0.52684
Trial3	3	1	noBlindfold	counterclockwise	practice	Guided	1	0.5	0	1.690575	1.29927	-1.44958	0.5434	0.966496738292805	-1.663152	0.658166	0.241939
Trial3	3	1	noBlindfold	counterclockwise	practice	Guided	1	0.5	0	1.710579	1.29918	-1.44965	0.56284	0.977485232482699	-1.89489	0.823206	0.841573
Trial3	3	1	noBlindfold	counterclockwise	practice	Guided	1	0.5	0	1.730576	1.29911	-1.44959	0.58053	0.987720616321963	-1.854123	0.848597	0.667241
Trial3	3	1	noBlindfold	counterclockwise	practice	Guided	1	0.5	0	1.75058	1.29907	-1.44957	0.59848	0.998344209081881	-1.886298	0.840134	0.453646
Trial3	3	1	noBlindfold	counterclockwise	practice	Guided	1	0.5	0	1.770576	1.29904	-1.44958	0.6325999	1.01914068929096	-2.066962	0.751266	-0.0091777
Trial3	3	1	noBlindfold	counterclockwise	practice	Guided	1	0.5	0	1.790581	1.29892	-1.44966	0.64833	1.02888530802987	-2.272523	0.692021	-0.06207
Trial3	3	1	noBlindfold	counterclockwise	practice	Guided	1	0.5	0	1.810577	1.29884	-1.44966	0.66361	1.03851995921292	-2.542494	0.895147	0.412631
Trial3	3	1	noBlindfold	counterclockwise	practice	Guided	1	0.5	0	1.830574	1.29874	-1.44957	0.67857	1.0480662393481	-2.595206	0.844365	-0.152497
Trial3	3	1	noBlindfold	counterclockwise	practice	Guided	1	0.5	0	1.850578	1.29868	-1.4496	0.69262	1.05717183341275	-2.793846	0.658166	-0.25792
Trial3	3	1	noBlindfold	counterclockwise	practice	Guided	1	0.5	0	1.870575	1.29861	-1.44967	0.7183499	1.07415292883091	-3.015384	0.590457	-0.058318
Trial3	3	1	noBlindfold	counterclockwise	practice	Guided	1	0.5	0	1.890579	1.29841	-1.44968	0.73008	1.08188504436259	-3.374967	0.518489	0.425172
Trial3	3	1	noBlindfold	counterclockwise	practice	Guided	1	0.5	0	1.910576	1.29833	-1.44971	0.74167	1.0896811990113	-3.297914	0.717384	0.163678
Trial3	3	1	noBlindfold	counterclockwise	practice	Guided	1	0.5	0	1.93058	1.29832	-1.44967	0.75287	1.09732770510368	-3.416358	0.742775	0.020537
Trial3	3	1	noBlindfold	counterclockwise	practice	Guided	1	0.5	0	1.950577	1.2983	-1.44959	0.76301	1.10429490298051	-3.444761	1.043232	-0.285684
Trial3	3	1	noBlindfold	counterclockwise	practice	Guided	1	0.5	0	1.970581	1.29826	-1.44953	0.78027	1.11626176173438	-3.712301	0.84857	-0.209806
Trial3	3	1	noBlindfold	counterclockwise	practice	Guided	1	0.5	0	1.990578	1.29798	-1.44951	0.7880599	1.1215215052075	-4.304184	0.979755	0.027426
Trial3	3	1	noBlindfold	counterclockwise	practice	Guided	1	0.5	0	2.010574	1.29784	-1.44955	0.7946401	1.12605572509369	-4.592641	0.577734	-0.075379
Trial3	3	1	noBlindfold	counterclockwise	practice	Guided	1	0.5	0	2.030579	1.29773	-1.44963	0.80075	1.13029813928243	-4.738348	0.882424	-0.016935
Trial3	3	1	noBlindfold	counterclockwise	practice	Guided	1	0.5	0	2.050575	1.29699	-1.44958	0.80185	1.13055586992177	-4.620337	0.895119	-0.172387
Trial3	3	1	noBlindfold	counterclockwise	practice	Guided	1	0.5	0	2.07058	1.29298	-1.44963	0.80155	1.12751925120062	-3.941301	0.658081	2.519439
Trial3	3	1	noBlindfold	counterclockwise	practice	Guided	1	0.5	0	2.090576	1.27725	-1.44933	0.80131	1.11634016462175	-2.988999	0.683471	2.651434
Trial3	3	1	noBlindfold	counterclockwise	practice	Guided	1	0.5	0	2.11058	1.26631	-1.44956	0.80087	1.1084330931153	-3.580121	0.611452	1.478294
Trial3	3	1	noBlindfold	counterclockwise	practice	Guided	1	0.5	0	2.130577	1.25217	-1.44962	0.80072	1.09859561203367	-3.876647	1.453581	1.411877
Trial3	3	1	noBlindfold	counterclockwise	practice	Guided	1	0.5	0	2.150574	1.23554	-1.44942	0.80076	1.08730665687497	-3.374457	1.225063	1.551191
Trial3	3	1	noBlindfold	counterclockwise	practice	Guided	1	0.5	0	2.170578	1.2166	-1.4494	0.80118	1.0748976914968	-2.774944	0.882288	1.927017
Trial3	3	1	noBlindfold	counterclockwise	practice	Guided	1	0.5	0	2.190575	1.17219	-1.44944	0.80122	1.0458455039883	-2.755471	1.208136	2.445621
Trial3	3	1	noBlindfold	counterclockwise	practice	Guided	1	0.5	0	2.210579	1.14827	-1.44941	0.80102	1.03047901191162	-3.116329	1.275845	1.874934
Trial3	3	1	noBlindfold	counterclockwise	practice	Guided	1	0.5	0	2.230576	1.12327	-1.44935	0.80082	1.01477987637039	-3.381472	1.356249	1.606807
Trial3	3	1	noBlindfold	counterclockwise	practice	Guided	1	0.5	0	2.25058	1.09457	-1.44931	0.80076	0.997361599492593	-3.020076	1.208136	1.456369
Trial3	3	1	noBlindfold	counterclockwise	practice	Guided	1	0.5	0	2.270576	1.06487	-1.44942	0.80094	0.98009339314054	-2.590712	0.624148	1.758572
Trial3	3	1	noBlindfold	counterclockwise	practice	Guided	1	0.5	0	2.290581	0.99926	-1.44969	0.80109	0.943931007713576	-2.178009	0.844193	2.193705
Trial3	3	1	noBlindfold	counterclockwise	practice	Guided	1	0.5	0	2.310577	0.96674	-1.44961	0.80118	0.92721930495922	-2.268906	1.110797	2.455255
Trial3	3	1	noBlindfold	counterclockwise	practice	Guided	1	0.5	0	2.330574	0.93118	-1.44947	0.80109	0.909758970312225	-2.079458	1.233519	2.143692
Trial3	3	1	noBlindfold	counterclockwise	practice	Guided	1	0.5	0	2.350578	0.89591	-1.44939	0.80095	0.893457099192807	-1.703127	1.203896	1.763677
Trial3	3	1	noBlindfold	counterclockwise	practice	Guided	1	0.5	0	2.370575	0.86015	-1.4494	0.80069	0.877959268050244	-1.507448	1.161578	1.793898
Trial3	3	1	noBlindfold	counterclockwise	practice	Guided	1	0.5	0	2.390579	0.78578	-1.44948	0.80048	0.849963798649257	-0.868072	0.937293	0.841571
Trial3	3	1	noBlindfold	counterclockwise	practice	Guided	1	0.5	0	2.410576	0.75082	-1.44954	0.80036	0.838741161196707	-0.849353	0.78918	0.691005
Trial3	3	1	noBlindfold	counterclockwise	practice	Guided	1	0.5	0	2.43058	0.71487	-1.44958	0.8004	0.828739598511922	-0.842352	0.78918	0.744007
Trial3	3	1	noBlindfold	counterclockwise	practice	Guided	1	0.5	0	2.450577	0.67793	-1.4496	0.80058	0.820114296893995	-0.848678	0.734166	1.319896
Trial3	3	1	noBlindfold	counterclockwise	practice	Guided	1	0.5	0	2.470581	0.64117	-1.44961	0.80069	0.813039632784263	-0.66327	0.674921	1.418882
Trial3	3	1	noBlindfold	counterclockwise	practice	Guided	1	0.5	0	2.490578	0.56851	-1.44962	0.80066	0.80358576257053	-0.755072	0.958452	1.237915
Trial3	3	1	noBlindfold	counterclockwise	practice	Guided	1	0.5	0	2.510574	0.53467	-1.44956	0.80064	0.80139029027373	-0.771806	0.979611	1.316609
Trial3	3	1	noBlindfold	counterclockwise	practice	Guided	1	0.5	0	2.530579	0.49687	-1.44951	0.80065	0.800656118597017	-0.695219	0.971147	1.281307
Trial3	3	1	noBlindfold	counterclockwise	practice	Guided	1	0.5	0	2.550575	0.46567	-1.44951	0.80073	0.80146557412607	-0.596493	0.903438	1.467319
Trial3	3	1	noBlindfold	counterclockwise	practice	Guided	1	0.5	0	2.57058	0.43173	-1.44952	0.80079	0.803694805429296	-0.578639	1.043088	1.637326
Trial3	3	1	noBlindfold	counterclockwise	practice	Guided	1	0.5	0	2.590576	0.39728	-1.44949	0.80073	0.807291715387128	-0.406876	1.174274	1.465883
Trial3	3	1	noBlindfold	counterclockwise	practice	Guided	1	0.5	0	2.61058	0.33206	-1.44941	0.80079	0.818210479134629	-0.712686	1.364705	1.57461
Trial3	3	1	noBlindfold	counterclockwise	practice	Guided	1	0.5	0	2.630577	0.30007	-1.44936	0.80085	0.825428849969661	-0.757857	1.356241	1.732812
Trial3	3	1	noBlindfold	counterclockwise	practice	Guided	1	0.5	0	2.650574	0.26653	-1.44934	0.80084	0.834178032203522	-0.650172	1.280069	1.657268
Trial3	3	1	noBlindfold	counterclockwise	practice	Guided	1	0.5	0	2.670578	0.23629	-1.44937	0.80084	0.843141564561953	-0.460952	1.254678	1.64271
Trial3	3	1	noBlindfold	counterclockwise	practice	Guided	1	0.5	0	2.690575	0.1737	-1.4494	0.80085	0.864773070481817	-0.551104	1.131956	1.75516
Trial3	3	1	noBlindfold	counterclockwise	practice	Guided	1	0.5	0	2.710579	0.14494	-1.44942	0.80085	0.876029895328141	-0.619395	1.127724	1.663278
Trial3	3	1	noBlindfold	counterclockwise	practice	Guided	1	0.5	0	2.730576	0.11567	-1.44944	0.80087	0.888314305639839	-0.5654	1.140419	1.769077
Trial3	3	1	noBlindfold	counterclockwise	practice	Guided	1	0.5	0	2.75058	0.08591	-1.44942	0.80089	0.90160710173026	-0.576926	1.263141	1.805757
Trial3	3	1	noBlindfold	counterclockwise	practice	Guided	1	0.5	0	2.770576	0.057471	-1.44937	0.80088	0.915008534895553	-0.562644	1.309691	1.770883
Trial3	3	1	noBlindfold	counterclockwise	practice	Guided	1	0.5	0	2.790581	0.0011894	-1.44936	0.80086	0.943498137068708	-0.501463	1.347777	1.73853
Trial3	3	1	noBlindfold	counterclockwise	practice	Guided	1	0.5	0	2.810577	-0.025797	-1.44934	0.80083	0.958014188225769	-0.421288	1.449341	1.655788
Trial3	3	1	noBlindfold	counterclockwise	practice	Guided	1	0.5	0	2.830574	-0.052243	-1.44931	0.80078	0.972738885144999	-0.422229	1.356241	1.594521
Trial3	3	1	noBlindfold	counterclockwise	practice	Guided	1	0.5	0	2.850578	-0.07892799	-1.44931	0.80072	0.988084056455722	-0.528244	1.398559	1.386384
Trial3	3	1	noBlindfold	counterclockwise	practice	Guided	1	0.5	0	2.870575	-0.10434	-1.44929	0.80076	1.00321655926664	-0.550043	1.512818	1.428499
Trial3	3	1	noBlindfold	counterclockwise	practice	Guided	1	0.5	0	2.890579	-0.15475	-1.44922	0.80077	1.03437427303069	-0.702441	1.466268	1.532732
Trial3	3	1	noBlindfold	counterclockwise	practice	Guided	1	0.5	0	2.910576	-0.17907	-1.44925	0.80074	1.04991457397602	-0.702154	1.402791	1.468124
Trial3	3	1	noBlindfold	counterclockwise	practice	Guided	1	0.5	0	2.93058	-0.2039	-1.44929	0.80063	1.06605983769648	-0.807885	1.453572	1.217756
Trial3	3	1	noBlindfold	counterclockwise	practice	Guided	1	0.5	0	2.950577	-0.22859	-1.44929	0.8005	1.08242486776244	-0.814955	1.436645	0.95102
Trial3	3	1	noBlindfold	counterclockwise	practice	Guided	1	0.5	0	2.970581	-0.25171	-1.44928	0.80039	1.09804010894667	-0.739822	1.474731	0.849337
Trial3	3	1	noBlindfold	counterclockwise	practice	Guided	1	0.5	0	2.990578	-0.29953	-1.44928	0.8003801	1.13130740576921	-0.537305	1.381632	0.712714
Trial3	3	1	noBlindfold	counterclockwise	practice	Guided	1	0.5	0	3.010574	-0.30761	-1.44928	0.80065	1.13722220512044	-4.262563	1.58899	0.751051
Trial3	3	1	noBlindfold	counterclockwise	practice	Guided	1	0.5	0	3.030579	-0.3056	-1.44921	0.80207	1.13679706361925	-10.83893	2.642708	6.318979
Trial3	3	1	noBlindfold	counterclockwise	practice	Guided	1	0.5	0	3.050575	-0.30509	-1.44885	0.80277	1.13692991305375	-7.660995	3.65834	7.524199
Trial3	3	1	noBlindfold	counterclockwise	practice	Guided	1	0.5	0	3.07058	-0.30416	-1.44872	0.8004	1.13459838433825	-2.883576	0.776484	4.593262
Trial3	3	1	noBlindfold	counterclockwise	practice	Guided	1	0.5	0	3.090576	-0.30026	-1.4506	0.79896	1.13081970670739	1.144104	0.137504	-1.75983
Trial3	3	1	noBlindfold	counterclockwise	practice	Guided	1	0.5	0	3.11058	-0.29779	-1.45014	0.79899	1.12909428641058	0.415378	2.464981	-1.338471
Trial3	3	1	noBlindfold	counterclockwise	practice	Guided	1	0.5	0	3.130577	-0.29563	-1.44895	0.79918	1.12770374478319	-0.914585	2.714658	-1.260882
Trial3	3	1	noBlindfold	counterclockwise	practice	Guided	1	0.5	0	3.150574	-0.29518	-1.44861	0.79923	1.12742176166824	-2.22794	2.53269	-1.312856
Trial3	3	1	noBlindfold	counterclockwise	practice	Guided	1	0.5	0	3.170578	-0.2963	-1.44867	0.79788	1.1272560335266	-2.920627	2.105278	-1.714083
Trial3	3	1	noBlindfold	counterclockwise	practice	Guided	1	0.5	0	3.190575	-0.30209	-1.44921	0.79504	1.12935245627204	-3.619537	1.081183	-2.829782
Trial3	3	1	noBlindfold	counterclockwise	practice	Guided	1	0.5	0	3.210579	-0.30237	-1.44936	0.7914701	1.12704147092213	-5.355847	1.593231	-1.671228
Trial3	3	1	noBlindfold	counterclockwise	practice	Guided	1	0.5	0	3.230576	-0.30263	-1.44928	0.78733	1.1243235357515	-5.639154	1.588999	-1.265038
Trial3	3	1	noBlindfold	counterclockwise	practice	Guided	1	0.5	0	3.25058	-0.30274	-1.44932	0.78239	1.12094854008415	-4.939936	0.531049	-2.221636
Trial3	3	1	noBlindfold	counterclockwise	practice	Guided	1	0.5	0	3.270576	-0.30251	-1.44964	0.76537	1.10896958642371	-4.159036	-0.048748	-3.094255
Trial3	3	1	noBlindfold	counterclockwise	practice	Guided	1	0.5	0	3.290581	-0.30189	-1.44995	0.75363	1.10044801669229	-3.58965	0.776399	-3.090179
Trial3	3	1	noBlindfold	counterclockwise	practice	Guided	1	0.5	0	3.310577	-0.30179	-1.44967	0.73965	1.09084799187351	-3.654338	0.987989	-3.413318
Trial3	3	1	noBlindfold	counterclockwise	practice	Guided	1	0.5	0	3.330574	-0.30182	-1.4495	0.72326	1.07982421481453	-3.919804	1.428096	-3.09767
Trial3	3	1	noBlindfold	counterclockwise	practice	Guided	1	0.5	0	3.350578	-0.30195	-1.44933	0.70515	1.06787656069416	-4.153412	1.339229	-2.966245
Trial3	3	1	noBlindfold	counterclockwise	practice	Guided	1	0.5	0	3.370575	-0.30207	-1.44935	0.66518	1.04200805590038	-4.358042	1.140334	-2.624787
Trial3	3	1	noBlindfold	counterclockwise	practice	Guided	1	0.5	0	3.390579	-0.30219	-1.44971	0.64276	1.02793446887682	-4.47699	0.209277	-2.577626
Trial3	3	1	noBlindfold	counterclockwise	practice	Guided	1	0.5	0	3.410576	-0.30223	-1.44983	0.61944	1.01354768560553	-4.604683	0.640847	-1.995098
Trial3	3	1	noBlindfold	counterclockwise	practice	Guided	1	0.5	0	3.43058	-0.3023	-1.44975	0.595	0.998854510885539	-4.6811	0.471563	-1.456614
Trial3	3	1	noBlindfold	counterclockwise	practice	Guided	1	0.5	0	3.450577	-0.30236	-1.44974	0.56983	0.984117775527897	-4.730047	0.602654	-1.829121
Trial3	3	1	noBlindfold	counterclockwise	practice	Guided	1	0.5	0	3.470581	-0.30238	-1.44978	0.51805	0.95508610885478	-4.617502	0.035533	-2.332446
Trial3	3	1	noBlindfold	counterclockwise	practice	Guided	1	0.5	0	3.490578	-0.30232	-1.44995	0.49159	0.940945343144194	-4.484307	0.4121	-1.318118
Trial3	3	1	noBlindfold	counterclockwise	practice	Guided	1	0.5	0	3.510574	-0.30226	-1.44987	0.46392	0.926737741728892	-4.577971	0.54321	-1.414538
Trial3	3	1	noBlindfold	counterclockwise	practice	Guided	1	0.5	0	3.530579	-0.30223	-1.44985	0.43579	0.912954489468358	-4.364497	-0.036594	-2.643611
Trial3	3	1	noBlindfold	counterclockwise	practice	Guided	1	0.5	0	3.550575	-0.3022	-1.45001	0.40678	0.899441366105548	-4.561507	0.01	-1.98999
Trial3	3	1	noBlindfold	counterclockwise	practice	Guided	1	0.5	0	3.57058	-0.30224	-1.44998	0.34616	0.873736650387748	-4.544262	0.386555	-1.127592
Trial3	3	1	noBlindfold	counterclockwise	practice	Guided	1	0.5	0	3.590576	-0.30235	-1.44982	0.31651	0.862521936932162	-4.785273	-0.434456	-2.259023
Trial3	3	1	noBlindfold	counterclockwise	practice	Guided	1	0.5	0	3.61058	-0.30235	-1.45018	0.28576	0.851718420103625	-4.742202	-0.243979	-1.447271
Trial3	3	1	noBlindfold	counterclockwise	practice	Guided	1	0.5	0	3.630577	-0.30239	-1.45011	0.25451	0.841786834459698	-5.180039	0.93245	-0.433956
Trial3	3	1	noBlindfold	counterclockwise	practice	Guided	1	0.5	0	3.650574	-0.30248	-1.44967	0.2238	0.833102973043394	-4.90696	0.335751	-2.021651
Trial3	3	1	noBlindfold	counterclockwise	practice	Guided	1	0.5	0	3.670578	-0.30248	-1.44984	0.16247	0.818761642486453	-4.964066	-0.396309	-1.503127
Trial3	3	1	noBlindfold	counterclockwise	practice	Guided	1	0.5	0	3.690575	-0.30256	-1.44978	0.13179	0.813308772579176	-5.076166	1.00443	-0.80655
Trial3	3	1	noBlindfold	counterclockwise	practice	Guided	1	0.5	0	3.710579	-0.3026	-1.44957	0.10033	0.808846625466891	-4.986429	-0.265119	-1.056587
Trial3	3	1	noBlindfold	counterclockwise	practice	Guided	1	0.5	0	3.730576	-0.30253	-1.44996	0.072217	0.805772723155474	-4.922578	0.039641	-0.226555
Trial3	3	1	noBlindfold	counterclockwise	practice	Guided	1	0.5	0	3.75058	-0.30251	-1.44999	0.043844	0.803706778410278	-5.245305	1.486899	-0.660454
Trial3	3	1	noBlindfold	counterclockwise	practice	Guided	1	0.5	0	3.770576	-0.30253	-1.44958	-0.012601	0.802628912472746	-4.943325	0.301978	-0.977684
Trial3	3	1	noBlindfold	counterclockwise	practice	Guided	1	0.5	0	3.790581	-0.30242	-1.44985	-0.039257	0.803379706597527	-5.040286	0.915526	0.291662
Trial3	3	1	noBlindfold	counterclockwise	practice	Guided	1	0.5	0	3.810577	-0.30248	-1.44962	-0.066577	0.805236995774367	-5.005137	0.708167	-1.29995
Trial3	3	1	noBlindfold	counterclockwise	practice	Guided	1	0.5	0	3.830574	-0.30249	-1.4497	-0.093896	0.807964512043911	-4.981896	-0.298991	-1.094619
Trial3	3	1	noBlindfold	counterclockwise	practice	Guided	1	0.5	0	3.850578	-0.30249	-1.45008	-0.11889	0.811249053172727	-5.125503	0.475431	-0.232751
Trial3	3	1	noBlindfold	counterclockwise	practice	Guided	1	0.5	0	3.870575	-0.30254	-1.44983	-0.16937	0.820217446097172	-5.530606	1.457205	0.057384
Trial3	3	1	noBlindfold	counterclockwise	practice	Guided	1	0.5	0	3.890579	-0.3026	-1.44978	-0.19442	0.825812259864641	-5.105967	-0.210073	-1.22805
Trial3	3	1	noBlindfold	counterclockwise	practice	Guided	1	0.5	0	3.910576	-0.3026	-1.45008	-0.21944	0.832058091088962	-5.321276	1.09754	-0.345798
Trial3	3	1	noBlindfold	counterclockwise	practice	Guided	1	0.5	0	3.93058	-0.30267	-1.44964	-0.24336	0.838750992786112	-5.541011	1.719615	-0.07343
Trial3	3	1	noBlindfold	counterclockwise	practice	Guided	1	0.5	0	3.950577	-0.30271	-1.44938	-0.26593	0.84561344720245	-5.246986	0.547406	-1.533259
Trial3	3	1	noBlindfold	counterclockwise	practice	Guided	1	0.5	0	3.970581	-0.30265	-1.44967	-0.31285	0.861465119125716	-5.287179	0.124215	-1.142606
Trial3	3	1	noBlindfold	counterclockwise	practice	Guided	1	0.5	0	3.990578	-0.30267	-1.44952	-0.33456	0.869603087777707	-5.491627	1.482584	0.157572
Trial3	3	1	noBlindfold	counterclockwise	practice	Guided	1	0.5	0	4.010574	-0.30272	-1.44933	-0.3563	0.878242052239851	-5.23647	0.847814	-1.693963
Trial3	3	1	noBlindfold	counterclockwise	practice	Guided	1	0.5	0	4.030579	-0.30268	-1.44956	-0.37866	0.887512590330476	-5.516986	0.246855	-0.771614
Trial3	3	1	noBlindfold	counterclockwise	practice	Guided	1	0.5	0	4.050575	-0.30271	-1.4497	-0.39977	0.896749343470874	-5.592853	1.520602	-0.551976
Trial3	3	1	noBlindfold	counterclockwise	practice	Guided	1	0.5	0	4.07058	-0.30277	-1.44936	-0.43965	0.915276911361983	-5.543986	1.732192	0.033907
Trial3	3	1	noBlindfold	counterclockwise	practice	Guided	1	0.5	0	4.090576	-0.30277	-1.44936	-0.45917	0.924811766889466	-5.341327	0.69117	-1.341339
Trial3	3	1	noBlindfold	counterclockwise	practice	Guided	1	0.5	0	4.11058	-0.30273	-1.44955	-0.47827	0.934407651550884	-5.434757	1.355562	-0.714993
Trial3	3	1	noBlindfold	counterclockwise	practice	Guided	1	0.5	0	4.130577	-0.30272	-1.4494	-0.49714	0.944196793518151	-5.416977	1.833756	-0.335278
Trial3	3	1	noBlindfold	counterclockwise	practice	Guided	1	0.5	0	4.150574	-0.3027	-1.4492	-0.51533	0.953882736679766	-5.212988	1.249767	-0.688563
Trial3	3	1	noBlindfold	counterclockwise	practice	Guided	1	0.5	0	4.170578	-0.30264	-1.44932	-0.54994	0.972967084681652	-5.226873	1.143972	-0.601039
Trial3	3	1	noBlindfold	counterclockwise	practice	Guided	1	0.5	0	4.190575	-0.30262	-1.44933	-0.56758	0.983028938158907	-5.252818	1.084727	-0.917421
Trial3	3	1	noBlindfold	counterclockwise	practice	Guided	1	0.5	0	4.210579	-0.30262	-1.44941	-0.58396	0.992576511918249	-5.181813	1.165131	-0.942476
Trial3	3	1	noBlindfold	counterclockwise	practice	Guided	1	0.5	0	4.230576	-0.3026	-1.44942	-0.60099	1.00267428962022	-5.195845	1.287853	-0.696786
Trial3	3	1	noBlindfold	counterclockwise	practice	Guided	1	0.5	0	4.25058	-0.30259	-1.44937	-0.61735	1.0125570249838	-5.165378	1.300549	-0.495363
Trial3	3	1	noBlindfold	counterclockwise	practice	Guided	1	0.5	0	4.270576	-0.30259	-1.44934	-0.64846	1.03181933470638	-5.192426	1.499443	-0.719247
Trial3	3	1	noBlindfold	counterclockwise	practice	Guided	1	0.5	0	4.290581	-0.30251	-1.44942	-0.66406	1.04163235762958	-4.890889	0.894296	-1.081485
Trial3	3	1	noBlindfold	counterclockwise	practice	Guided	1	0.5	0	4.310577	-0.30246	-1.44947	-0.67975	1.05166634024787	-4.804419	1.681411	-0.670784
Trial3	3	1	noBlindfold	counterclockwise	practice	Guided	1	0.5	0	4.330574	-0.30243	-1.44925	-0.69451	1.06124362316247	-4.748207	1.829524	-0.741619
Trial3	3	1	noBlindfold	counterclockwise	practice	Guided	1	0.5	0	4.350578	-0.30238	-1.44913	-0.70899	1.07073831093555	-4.539314	1.368258	-0.997219
Trial3	3	1	noBlindfold	counterclockwise	practice	Guided	1	0.5	0	4.370575	-0.3023	-1.44925	-0.72361	1.0804150631588	-4.551934	1.406344	-0.620101
Trial3	3	1	noBlindfold	counterclockwise	practice	Guided	1	0.5	0	4.390579	-0.30227	-1.44924	-0.75177	1.0994522761286	-4.572186	2.028418	-1.263455
Trial3	3	1	noBlindfold	counterclockwise	practice	Guided	1	0.5	0	4.410576	-0.30225	-1.44916	-0.76555	1.10890571652067	-4.374977	1.203217	-0.836814
Trial3	3	1	noBlindfold	counterclockwise	practice	Guided	1	0.5	0	4.43058	-0.3022	-1.44929	-0.77933	1.11842751030633	-4.283197	1.829524	-0.680368
Trial3	3	1	noBlindfold	counterclockwise	practice	Guided	1	0.5	0	4.450577	-0.30215	-1.44914	-0.79204	1.12728522862689	-4.198134	2.117286	-0.388021
Trial3	3	1	noBlindfold	counterclockwise	practice	Guided	1	0.5	0	4.470581	-0.30209	-1.44901	-0.80302	1.13498434874077	-3.995996	1.732192	-0.51173
Trial3	3	1	noBlindfold	counterclockwise	practice	Guided	1	0.5	0	4.490578	-0.30204	-1.44905	-0.8026	1.13465192049971	-3.945254	1.804133	-0.802281
Trial3	3	1	noBlindfold	counterclockwise	practice	Guided	1	0.5	0	4.510574	-0.30178	-1.44934	-0.80132	1.13356292886216	-2.689429	-0.163679	-1.332219
Trial3	3	1	noBlindfold	counterclockwise	practice	Guided	1	0.5	0	4.530579	-0.30145	-1.44969	-0.801	1.13310331549959	-2.226424	1.8041	-2.047311
Trial3	3	1	noBlindfold	counterclockwise	practice	Guided	1	0.5	0	4.550575	-0.30127	-1.44937	-0.80096	1.13294772800681	-2.290268	2.506579	-1.311873
Trial3	3	1	noBlindfold	counterclockwise	practice	Guided	1	0.5	0	4.57058	-0.30124	-1.44913	-0.8011	1.13302549313304	-2.021457	1.423238	-2.035374
Trial3	3	1	noBlindfold	counterclockwise	practice	Guided	1	0.5	0	4.590576	-0.30114	-1.44929	-0.80113	1.13297598735803	-2.047463	1.54596	-2.720445
Trial3	3	1	noBlindfold	counterclockwise	practice	Guided	1	0.5	0	4.61058	-0.30113	-1.44927	-0.80115	1.13298302594758	-2.032046	1.947981	-2.776152
Trial3	3	1	noBlindfold	counterclockwise	practice	Guided	1	0.5	0	4.630577	-0.30112	-1.44925	-0.80126	1.13305377366829	-1.6211	1.584047	-3.106171
Trial3	3	1	noBlindfold	counterclockwise	practice	Guided	1	0.5	0	4.650574	-0.30102	-1.44926	-0.80141	1.13308916411339	-0.991836	1.42747	-3.37279
Trial3	3	1	noBlindfold	counterclockwise	practice	Guided	1	0.5	0	4.670578	-0.30081	-1.44925	-0.80147	1.13298314304294	-0.508626	1.791405	-3.178104
Trial3	3	1	noBlindfold	counterclockwise	practice	Guided	1	0.5	0	4.690575	-0.3006	-1.44918	-0.80145	1.13282058277339	0.096445	1.931054	-2.908256
Trial3	3	1	noBlindfold	counterclockwise	practice	Guided	1	0.5	0	4.710579	-0.30007	-1.44911	-0.8015	1.13248146618914	1.05835	1.880273	-3.001342
Trial3	3	1	noBlindfold	counterclockwise	practice	Guided	1	0.5	0	4.730576	-0.29955	-1.44905	-0.80158	1.13217079668055	1.428612	2.223048	-3.238502
Trial3	3	1	noBlindfold	counterclockwise	practice	Guided	1	0.5	0	4.75058	-0.2985	-1.44894	-0.80158	1.13142952395338	1.597875	2.261135	-3.181223
Trial3	3	1	noBlindfold	counterclockwise	practice	Guided	1	0.5	0	4.770576	-0.29687	-1.44889	-0.80153	1.13024428008523	1.659484	2.201889	-3.052054
Trial3	3	1	noBlindfold	counterclockwise	practice	Guided	1	0.5	0	4.790581	-0.29457	-1.44889	-0.8013901	1.12852447845374	1.714307	2.307684	-2.888487
Trial3	3	1	noBlindfold	counterclockwise	practice	Guided	1	0.5	0	4.810577	-0.28762	-1.44878	-0.80131	1.12358488668299	1.858864	2.476956	-2.549268
Trial3	3	1	noBlindfold	counterclockwise	practice	Guided	1	0.5	0	4.830574	-0.28309	-1.44876	-0.8013	1.12040693907295	2.032735	2.303453	-2.588813
Trial3	3	1	noBlindfold	counterclockwise	practice	Guided	1	0.5	0	4.850578	-0.27778	-1.44884	-0.80135	1.11673790180078	2.191477	2.01569	-2.699156
Trial3	3	1	noBlindfold	counterclockwise	practice	Guided	1	0.5	0	4.870575	-0.27096	-1.44895	-0.80132	1.11197711086864	2.35677	1.994531	-2.774879
Trial3	3	1	noBlindfold	counterclockwise	practice	Guided	1	0.5	0	4.890579	-0.25389	-1.44894	-0.80125	1.10015984097601	2.282798	2.299221	-2.494361
Trial3	3	1	noBlindfold	counterclockwise	practice	Guided	1	0.5	0	4.910576	-0.24322	-1.44887	-0.80122	1.09285381393519	2.22542	2.324612	-2.391016
Trial3	3	1	noBlindfold	counterclockwise	practice	Guided	1	0.5	0	4.93058	-0.23182	-1.44884	-0.80124	1.08514790654564	2.141552	2.362698	-2.493395
Trial3	3	1	noBlindfold	counterclockwise	practice	Guided	1	0.5	0	4.950577	-0.21908	-1.44882	-0.80129	1.07663441941585	2.00725	2.341539	-2.6126
Trial3	3	1	noBlindfold	counterclockwise	practice	Guided	1	0.5	0	4.970581	-0.20583	-1.44882	-0.80136	1.0678828902508	1.993768	2.32038	-2.675663
Trial3	3	1	noBlindfold	counterclockwise	practice	Guided	1	0.5	0	4.990578	-0.1765	-1.44888	-0.80137	1.04873551318655	1.838343	2.113022	-2.764237
Trial3	3	1	noBlindfold	counterclockwise	practice	Guided	1	0.5	0	5.010574	-0.16096	-1.44894	-0.80138	1.03878678131239	1.744246	2.032617	-2.715376
Trial3	3	1	noBlindfold	counterclockwise	practice	Guided	1	0.5	0	5.030579	-0.14428	-1.449	-0.8013901	1.02826199752346	1.647386	1.918359	-2.81069
Trial3	3	1	noBlindfold	counterclockwise	practice	Guided	1	0.5	0	5.050575	-0.12755	-1.44904	-0.80138	1.01785503885035	1.54968	1.833723	-2.758095
Trial3	3	1	noBlindfold	counterclockwise	practice	Guided	1	0.5	0	5.07058	-0.1099	-1.44906	-0.80125	1.0069655149165	1.427565	1.947981	-2.629196
Trial3	3	1	noBlindfold	counterclockwise	practice	Guided	1	0.5	0	5.090576	-0.075533	-1.44898	-0.80119	0.986480452461982	1.244038	1.994531	-2.391856
Trial3	3	1	noBlindfold	counterclockwise	practice	Guided	1	0.5	0	5.11058	-0.057405	-1.44899	-0.80116	0.975990597765609	1.263358	1.914127	-2.354733
Trial3	3	1	noBlindfold	counterclockwise	practice	Guided	1	0.5	0	5.130577	-0.039667	-1.44903	-0.80115	0.965961559950307	1.231555	1.901432	-2.32165
Trial3	3	1	noBlindfold	counterclockwise	practice	Guided	1	0.5	0	5.150574	-0.02125	-1.44905	-0.80114	0.95578600160783	1.149022	1.918359	-2.259075
Trial3	3	1	noBlindfold	counterclockwise	practice	Guided	1	0.5	0	5.170578	-0.0027307	-1.44906	-0.80108	0.945762816383366	1.099994	1.808332	-2.256025
Trial3	3	1	noBlindfold	counterclockwise	practice	Guided	1	0.5	0	5.190575	0.034014	-1.44913	-0.80105	0.926727611045055	1.128053	1.702537	-2.097559
Trial3	3	1	noBlindfold	counterclockwise	practice	Guided	1	0.5	0	5.210579	0.05232	-1.44915	-0.80104	0.917650509473212	1.134096	1.655987	-2.085981
Trial3	3	1	noBlindfold	counterclockwise	practice	Guided	1	0.5	0	5.230576	0.070745	-1.44916	-0.80099	0.908760041436863	1.095256	1.626365	-1.977405
Trial3	3	1	noBlindfold	counterclockwise	practice	Guided	1	0.5	0	5.25058	0.088707	-1.44918	-0.80097	0.900397026840142	1.053566	1.634828	-1.894635
Trial3	3	1	noBlindfold	counterclockwise	practice	Guided	1	0.5	0	5.270576	0.10789	-1.44918	-0.80097	0.891797692474273	1.017828	1.672914	-1.973164
Trial3	3	1	noBlindfold	counterclockwise	practice	Guided	1	0.5	0	5.290581	0.14581	-1.44921	-0.80095	0.875769055219263	0.929707	1.389384	-1.901748
Trial3	3	1	noBlindfold	counterclockwise	practice	Guided	1	0.5	0	5.310577	0.16451	-1.44929	-0.80094	0.868365409705543	0.914083	1.287821	-1.929764
Trial3	3	1	noBlindfold	counterclockwise	practice	Guided	1	0.5	0	5.330574	0.18383	-1.44934	-0.80091	0.861057660708883	0.97521	1.393616	-1.785838
Trial3	3	1	noBlindfold	counterclockwise	practice	Guided	1	0.5	0	5.350578	0.20265	-1.44931	-0.80094	0.854354708287712	0.93281	1.486715	-1.915454
Trial3	3	1	noBlindfold	counterclockwise	practice	Guided	1	0.5	0	5.370575	0.22092	-1.44926	-0.80105	0.848272811434058	0.949481	1.435934	-2.094986
Trial3	3	1	noBlindfold	counterclockwise	practice	Guided	1	0.5	0	5.390579	0.25911	-1.44936	-0.80107	0.836505343971474	0.855035	1.241271	-2.187102
Trial3	3	1	noBlindfold	counterclockwise	practice	Guided	1	0.5	0	5.410576	0.27846	-1.44939	-0.80107	0.831139683542478	0.810519	1.241271	-2.089442
Trial3	3	1	noBlindfold	counterclockwise	practice	Guided	1	0.5	0	5.43058	0.29716	-1.44938	-0.80108	0.826361430429278	0.858946	1.300516	-2.187958
Trial3	3	1	noBlindfold	counterclockwise	practice	Guided	1	0.5	0	5.450577	0.31635	-1.44936	-0.80113	0.821910329326661	0.833528	1.249734	-2.232652
Trial3	3	1	noBlindfold	counterclockwise	practice	Guided	1	0.5	0	5.470581	0.33545	-1.44937	-0.80115	0.817874055067722	0.804922	1.241271	-2.363576
Trial3	3	1	noBlindfold	counterclockwise	practice	Guided	1	0.5	0	5.490578	0.37299	-1.44939	-0.80113	0.811135505784394	0.913105	1.258198	-2.256077
Trial3	3	1	noBlindfold	counterclockwise	practice	Guided	1	0.5	0	5.510574	0.39151	-1.44939	-0.80113	0.808442545711382	0.946157	1.186257	-2.281719
Trial3	3	1	noBlindfold	counterclockwise	practice	Guided	1	0.5	0	5.530579	0.41009	-1.44942	-0.80114	0.80616941087887	0.950704	1.000058	-2.318735
Trial3	3	1	noBlindfold	counterclockwise	practice	Free	1	0.5	0	0	0.47448	-1.44795	-0.80001	0.800416900279855	3.942867	4.491483	-0.027689
Trial3	3	1	noBlindfold	counterclockwise	practice	Free	1	0.5	0	0.01948547	0.47518	-1.44788	-0.8	0.800384879981339	4.044475	4.669218	-0.024259
Trial3	3	1	noBlindfold	counterclockwise	practice	Free	1	0.5	0	0.03948975	0.47596	-1.44779	-0.8	0.800361071345132	4.13164	4.783477	0.0036277
Trial3	3	1	noBlindfold	counterclockwise	practice	Free	1	0.5	0	0.05948639	0.48227	-1.44758	-0.7996399	0.79983647508606	3.396522	4.97814	0.262217
Trial3	3	1	noBlindfold	counterclockwise	practice	Free	1	0.5	0	0.07949066	0.48828	-1.4475	-0.79897	0.799055939130636	2.924	5.210889	0.543831
Trial3	3	1	noBlindfold	counterclockwise	practice	Free	1	0.5	0	0.0994873	0.49607	-1.44739	-0.79794	0.797949633978642	2.848218	5.384392	0.583262
Trial3	3	1	noBlindfold	counterclockwise	practice	Free	1	0.5	0	0.1194916	0.50462	-1.44733	-0.79665	0.79666338879126	3.137799	5.265902	0.512152
Trial3	3	1	noBlindfold	counterclockwise	practice	Free	1	0.5	0	0.1394882	0.51519	-1.44735	-0.79386	0.794005330487308	3.519343	5.130484	0.264962
Trial3	3	1	noBlindfold	counterclockwise	practice	Free	1	0.5	0	0.1594849	0.5416	-1.44748	-0.7926	0.79369092292548	3.491016	4.956981	0.040349
Trial3	3	1	noBlindfold	counterclockwise	practice	Free	1	0.5	0	0.1794891	0.55729	-1.44752	-0.79143	0.79350084150055	3.093444	4.965444	0.028466
Trial3	3	1	noBlindfold	counterclockwise	practice	Free	1	0.5	0	0.1994858	0.57434	-1.44752	-0.79024	0.79372902750986	2.577928	5.062776	0.102508
Trial3	3	1	noBlindfold	counterclockwise	practice	Free	1	0.5	0	0.2194901	0.59284	-1.44747	-0.79024	0.795674936243482	2.129834	5.181266	0.175751
Trial3	3	1	noBlindfold	counterclockwise	practice	Free	1	0.5	0	0.2394867	0.61186	-1.44743	-0.78646	0.794375208420487	2.009474	5.147412	0.14522
Trial3	3	1	noBlindfold	counterclockwise	practice	Free	1	0.5	0	0.259491	0.64975	-1.44752	-0.78528	0.799430873991637	2.021008	4.762318	0.030269
Trial3	3	1	noBlindfold	counterclockwise	practice	Free	1	0.5	0	0.2794876	0.66926	-1.44761	-0.78416	0.802219294439162	1.998237	4.741159	-0.034147
Trial3	3	1	noBlindfold	counterclockwise	practice	Free	1	0.5	0	0.2994843	0.68916	-1.44764	-0.78298	0.805505568467543	1.828934	4.79194	0.209632
Trial3	3	1	noBlindfold	counterclockwise	practice	Free	1	0.5	0	0.3194885	0.7099	-1.4476	-0.78166	0.80935184343012	1.668708	5.037385	0.274607
Trial3	3	1	noBlindfold	counterclockwise	practice	Free	1	0.5	0	0.3394852	0.73005	-1.44751	-0.77799	0.811289961842648	1.604881	5.011994	0.387648
Trial3	3	1	noBlindfold	counterclockwise	practice	Free	1	0.5	0	0.3594894	0.77056	-1.44756	-0.77538	0.82122887415592	1.341589	4.770781	0.809832
Trial3	3	1	noBlindfold	counterclockwise	practice	Free	1	0.5	0	0.3794861	0.79022	-1.4476	-0.77186	0.824618391529423	1.367238	4.808868	1.115357
Trial3	3	1	noBlindfold	counterclockwise	practice	Free	1	0.5	0	0.3994904	0.81028	-1.4476	-0.76751	0.827855816103694	1.281081	4.880808	1.343788
Trial3	3	1	noBlindfold	counterclockwise	practice	Free	1	0.5	0	0.419487	0.82952	-1.44759	-0.76229	0.830463405213226	1.291401	4.715768	1.165849
Trial3	3	1	noBlindfold	counterclockwise	practice	Free	1	0.5	0	0.4394913	0.84859	-1.44765	-0.75044	0.82745102292661	1.368618	4.440701	0.906792
Trial3	3	1	noBlindfold	counterclockwise	practice	Free	1	0.5	0	0.4594879	0.88692	-1.44773	-0.74344	0.838099155579923	1.152263	4.855417	1.343302
Trial3	3	1	noBlindfold	counterclockwise	practice	Free	1	0.5	0	0.4794846	0.90543	-1.44762	-0.73549	0.839832766544845	1.057355	4.859649	1.4195
Trial3	3	1	noBlindfold	counterclockwise	practice	Free	1	0.5	0	0.4994888	0.92406	-1.44757	-0.72705	0.841681997207618	0.975566	4.694609	1.39872
Trial3	3	1	noBlindfold	counterclockwise	practice	Free	1	0.5	0	0.5194855	0.94169	-1.44761	-0.71766	0.842689641641683	0.737267	4.736927	1.814436
Trial3	3	1	noBlindfold	counterclockwise	practice	Free	1	0.5	0	0.5394897	0.95877	-1.44759	-0.69623	0.83379019953494	0.6712	5.079703	1.711507
Trial3	3	1	noBlindfold	counterclockwise	practice	Free	1	0.5	0	0.5594864	0.99096	-1.44757	-0.68428	0.842188158163779	0.463451	4.466092	1.672192
Trial3	3	1	noBlindfold	counterclockwise	practice	Free	1	0.5	0	0.5794907	1.0069	-1.44772	-0.67189	0.841655369917997	0.221299	4.6269	1.829645
Trial3	3	1	noBlindfold	counterclockwise	practice	Free	1	0.5	0	0.5994873	1.0211	-1.4477	-0.65892	0.840071954044113	0.134382	4.876576	1.645986
Trial3	3	1	noBlindfold	counterclockwise	practice	Free	1	0.5	0	0.6194916	1.03439	-1.44763	-0.64543	0.837945442447404	-0.056307	4.550728	1.745372
Trial3	3	1	noBlindfold	counterclockwise	practice	Free	1	0.5	0	0.6394882	1.0467	-1.44768	-0.61703	0.824382764256898	-0.085953	4.491483	1.586813
Trial3	3	1	noBlindfold	counterclockwise	practice	Free	1	0.5	0	0.6594849	1.06875	-1.44773	-0.60208	0.828237225074646	-0.333925	4.597278	1.834269
Trial3	3	1	noBlindfold	counterclockwise	practice	Free	1	0.5	0	0.6794891	1.07838	-1.44768	-0.58686	0.823970917065868	-0.155926	4.728463	1.490422
Trial3	3	1	noBlindfold	counterclockwise	practice	Free	1	0.5	0	0.6994858	1.08679	-1.44766	-0.57149	0.819099061259767	-0.398835	4.546496	2.085056
Trial3	3	1	noBlindfold	counterclockwise	practice	Free	1	0.5	0	0.7194901	1.09447	-1.44768	-0.55548	0.813604722020122	-0.25988	4.593046	2.082569
Trial3	3	1	noBlindfold	counterclockwise	practice	Free	1	0.5	0	0.7394867	1.10092	-1.44768	-0.52165	0.79575344181417	-0.25489	4.67345	2.08782
Trial3	3	1	noBlindfold	counterclockwise	practice	Free	1	0.5	0	0.759491	1.11237	-1.44772	-0.50403	0.793122477512606	-0.20994	4.588814	1.795224
Trial3	3	1	noBlindfold	counterclockwise	practice	Free	1	0.5	0	0.7794876	1.11712	-1.44774	-0.48572	0.785341362185457	-0.345923	4.398383	2.321532
Trial3	3	1	noBlindfold	counterclockwise	practice	Free	1	0.5	0	0.7994843	1.12125	-1.44774	-0.46632	0.776792073901383	-0.25135	4.470324	2.084615
Trial3	3	1	noBlindfold	counterclockwise	practice	Free	1	0.5	0	0.8194885	1.12495	-1.44776	-0.44688	0.76828651128715	-0.128549	4.351833	1.337582
Trial3	3	1	noBlindfold	counterclockwise	practice	Free	1	0.5	0	0.8394852	1.12824	-1.44785	-0.40905	0.749671512493867	-0.181837	4.051375	1.323643
Trial3	3	1	noBlindfold	counterclockwise	practice	Free	1	0.5	0	0.8594894	1.13362	-1.44795	-0.38988	0.743962868746166	-0.246665	4.262965	1.505627
Trial3	3	1	noBlindfold	counterclockwise	practice	Free	1	0.5	0	0.8794861	1.13575	-1.44794	-0.37047	0.735816548342422	-0.413805	4.144475	1.712228
Trial3	3	1	noBlindfold	counterclockwise	practice	Free	1	0.5	0	0.8994904	1.13742	-1.44793	-0.35058	0.727468659777317	-0.355919	4.093693	1.262505
Trial3	3	1	noBlindfold	counterclockwise	practice	Free	1	0.5	0	0.919487	1.13872	-1.44795	-0.33142	0.719584951977159	-0.302529	3.835554	1.319327
Trial3	3	1	noBlindfold	counterclockwise	practice	Free	1	0.5	0	0.9394913	1.13962	-1.44803	-0.29275	0.703431866985345	-0.218695	3.759381	1.183923
Trial3	3	1	noBlindfold	counterclockwise	practice	Free	1	0.5	0	0.9594879	1.14056	-1.44813	-0.27365	0.696564057985916	-0.446397	3.66205	1.387673
Trial3	3	1	noBlindfold	counterclockwise	practice	Free	1	0.5	0	0.9794846	1.1405	-1.44811	-0.25406	0.689047764419394	-0.422336	3.82709	1.275826
Trial3	3	1	noBlindfold	counterclockwise	practice	Free	1	0.5	0	0.9994888	1.14003	-1.44808	-0.23545	0.681964175772737	-0.3634	3.755149	0.90365
Trial3	3	1	noBlindfold	counterclockwise	practice	Free	1	0.5	0	1.019485	1.13923	-1.44812	-0.21658	0.674923630716916	-0.446623	3.509705	0.957169
Trial3	3	1	noBlindfold	counterclockwise	practice	Free	1	0.5	0	1.03949	1.13804	-1.44822	-0.18007	0.662963183679092	-0.536011	3.454692	1.137821
Trial3	3	1	noBlindfold	counterclockwise	practice	Free	1	0.5	0	1.059486	1.1346	-1.44824	-0.16162	0.654857305052096	-0.6635	3.767845	1.502271
Trial3	3	1	noBlindfold	counterclockwise	practice	Free	1	0.5	0	1.079491	1.13211	-1.44816	-0.14335	0.648160686591237	-0.57754	3.594341	1.104979
Trial3	3	1	noBlindfold	counterclockwise	practice	Free	1	0.5	0	1.099487	1.12932	-1.44819	-0.12483	0.641580917195094	-0.505997	3.276956	0.950318
Trial3	3	1	noBlindfold	counterclockwise	practice	Free	1	0.5	0	1.119492	1.12615	-1.44828	-0.10654	0.635149280068417	-0.497688	3.361592	0.999176
Trial3	3	1	noBlindfold	counterclockwise	practice	Free	1	0.5	0	1.139488	1.12264	-1.44829	-0.07149	0.626730729595985	-0.765995	3.619732	1.031559
Trial3	3	1	noBlindfold	counterclockwise	practice	Free	1	0.5	0	1.159485	1.11469	-1.44825	-0.05388	0.617046943703179	-0.550461	3.264261	0.774485
Trial3	3	1	noBlindfold	counterclockwise	practice	Free	1	0.5	0	1.179489	1.10993	-1.4483	-0.037223	0.611064811244396	-0.738759	3.281188	0.615032
Trial3	3	1	noBlindfold	counterclockwise	practice	Free	1	0.5	0	1.199486	1.10476	-1.44835	-0.020812	0.605118053276084	-0.959451	3.107684	0.803229
Trial3	3	1	noBlindfold	counterclockwise	practice	Free	1	0.5	0	1.21949	1.09922	-1.44841	-0.0045183	0.599237071893512	-0.981476	3.128843	0.95016
Trial3	3	1	noBlindfold	counterclockwise	practice	Free	1	0.5	0	1.239487	1.09311	-1.44842	0.028239	0.593781838827493	-0.947987	3.23887	0.857242
Trial3	3	1	noBlindfold	counterclockwise	practice	Free	1	0.5	0	1.259491	1.07907	-1.44832	0.044171	0.580752192922226	-1.017001	3.348897	0.945421
Trial3	3	1	noBlindfold	counterclockwise	practice	Free	1	0.5	0	1.279488	1.07143	-1.44833	0.059663	0.57453623204581	-0.818572	3.226174	0.491583
Trial3	3	1	noBlindfold	counterclockwise	practice	Free	1	0.5	0	1.299484	1.06348	-1.4484	0.075207	0.568476758146205	-0.751309	3.039975	0.551528
Trial3	3	1	noBlindfold	counterclockwise	practice	Free	1	0.5	0	1.319489	1.05506	-1.44848	0.090168	0.562336112941835	-0.802359	3.082293	0.891233
Trial3	3	1	noBlindfold	counterclockwise	practice	Free	1	0.5	0	1.339485	1.04664	-1.44845	0.12045	0.559752984132827	-0.775721	3.179625	0.892286
Trial3	3	1	noBlindfold	counterclockwise	practice	Free	1	0.5	0	1.359489	1.02873	-1.44841	0.13566	0.545856172751867	-0.913359	3.226174	0.856754
Trial3	3	1	noBlindfold	counterclockwise	practice	Free	1	0.5	0	1.379486	1.01923	-1.44839	0.15003	0.540470908409795	-0.728194	3.082293	0.438729
Trial3	3	1	noBlindfold	counterclockwise	practice	Free	1	0.5	0	1.39949	1.00991	-1.44845	0.16409	0.535661951118936	-0.673964	2.976498	0.551873
Trial3	3	1	noBlindfold	counterclockwise	practice	Free	1	0.5	0	1.419487	1.00057	-1.44849	0.178	0.531276072817049	-0.58635	3.061134	0.747789
Trial3	3	1	noBlindfold	counterclockwise	practice	Free	1	0.5	0	1.439491	0.99125	-1.44846	0.20569	0.532573859732307	-0.658442	3.281188	0.748998
Trial3	3	1	noBlindfold	counterclockwise	practice	Free	1	0.5	0	1.459488	0.97215	-1.44841	0.21888	0.520417190675908	-0.721957	3.234638	0.499417
Trial3	3	1	noBlindfold	counterclockwise	practice	Free	1	0.5	0	1.479485	0.96257	-1.4484	0.23169	0.517350236214949	-0.783183	3.14577	0.563001
Trial3	3	1	noBlindfold	counterclockwise	practice	Free	1	0.5	0	1.499489	0.95288	-1.44842	0.24446	0.514646482600749	-0.690977	2.925717	0.398872
Trial3	3	1	noBlindfold	counterclockwise	practice	Free	1	0.5	0	1.519485	0.94285	-1.44847	0.2564	0.511719719524349	-0.65448	3.128843	0.337014
Trial3	3	1	noBlindfold	counterclockwise	practice	Free	1	0.5	0	1.53949	0.93311	-1.44844	0.27977	0.515611804756422	-0.787616	3.331969	0.581989
Trial3	3	1	noBlindfold	counterclockwise	practice	Free	1	0.5	0	1.559486	0.91295	-1.44826	0.29022	0.504732945917821	-1.05096	3.188088	0.254999
Trial3	3	1	noBlindfold	counterclockwise	practice	Free	1	0.5	0	1.579491	0.90326	-1.44832	0.29955	0.502343331045507	-1.100857	3.386983	-0.214075
Trial3	3	1	noBlindfold	counterclockwise	practice	Free	1	0.5	0	1.599487	0.89299	-1.44834	0.30872	0.499749105579292	-1.221525	3.19232	-0.016925
Trial3	3	1	noBlindfold	counterclockwise	practice	Free	1	0.5	0	1.619492	0.88202	-1.44838	0.31692	0.49636433504101	-1.269159	3.28542	-0.150737
Trial3	3	1	noBlindfold	counterclockwise	practice	Free	1	0.5	0	1.639488	0.87102	-1.44839	0.33216	0.497982045362672	-1.337239	3.052671	0.065825
Trial3	3	1	noBlindfold	counterclockwise	practice	Free	1	0.5	0	1.659485	0.8474	-1.44838	0.33943	0.485694814814566	-1.462823	3.28542	0.233911
Trial3	3	1	noBlindfold	counterclockwise	practice	Free	1	0.5	0	1.679489	0.8347	-1.44835	0.34642	0.481695849812615	-1.572282	3.365824	0.550899
Trial3	3	1	noBlindfold	counterclockwise	practice	Free	1	0.5	0	1.699486	0.82183	-1.4483	0.35327	0.477885195201605	-1.579805	3.590109	0.347135
Trial3	3	1	noBlindfold	counterclockwise	practice	Free	1	0.5	0	1.71949	0.80849	-1.44824	0.36033	0.474345640575589	-1.49978	3.340433	0.575472
Trial3	3	1	noBlindfold	counterclockwise	practice	Free	1	0.5	0	1.739487	0.79474	-1.44828	0.37524	0.477154834712673	-1.530685	3.454692	0.933384
Trial3	3	1	noBlindfold	counterclockwise	practice	Free	1	0.5	0	1.759491	0.76559	-1.44819	0.38348	0.466470764825011	-1.329228	3.399678	0.873276
Trial3	3	1	noBlindfold	counterclockwise	practice	Free	1	0.5	0	1.779488	0.75034	-1.44824	0.39173	0.46488978174444	-1.425811	3.666282	0.880563
Trial3	3	1	noBlindfold	counterclockwise	practice	Free	1	0.5	0	1.799484	0.73523	-1.44818	0.40015	0.464169324349304	-1.332945	3.907494	0.771804
Trial3	3	1	noBlindfold	counterclockwise	practice	Free	1	0.5	0	1.819489	0.71992	-1.4481	0.40897	0.464350388381343	-1.33661	3.759381	1.094764
Trial3	3	1	noBlindfold	counterclockwise	practice	Free	1	0.5	0	1.839485	0.70447	-1.44809	0.42788	0.474224901652048	-1.223094	3.894799	1.064998
Trial3	3	1	noBlindfold	counterclockwise	practice	Free	1	0.5	0	1.859489	0.67329	-1.44811	0.43733	0.47041146233193	-1.244683	3.894799	0.761207
Trial3	3	1	noBlindfold	counterclockwise	practice	Free	1	0.5	0	1.879486	0.65702	-1.44806	0.44652	0.47332376116165	-1.354833	3.99213	0.299806
Trial3	3	1	noBlindfold	counterclockwise	practice	Free	1	0.5	0	1.89949	0.64108	-1.44804	0.45599	0.477315870781567	-1.477942	3.882103	0.75792
Trial3	3	1	noBlindfold	counterclockwise	practice	Free	1	0.5	0	1.919487	0.6244	-1.44802	0.46547	0.481806675899355	-1.395211	4.15717	0.340863
Trial3	3	1	noBlindfold	counterclockwise	practice	Free	1	0.5	0	1.939491	0.60753	-1.44798	0.48174	0.493595103272068	-1.420793	3.903262	0.354774
Trial3	3	1	noBlindfold	counterclockwise	practice	Free	1	0.5	0	1.959488	0.57433	-1.44794	0.48891	0.49452801811986	-1.360676	4.123316	-0.290515
Trial3	3	1	noBlindfold	counterclockwise	practice	Free	1	0.5	0	1.979485	0.55755	-1.44792	0.4956	0.498930204795643	-1.529574	4.15717	0.079381
Trial3	3	1	noBlindfold	counterclockwise	practice	Free	1	0.5	0	1.999489	0.54059	-1.44789	0.50206	0.503698110833043	-1.561979	4.25027	0.025459
Trial3	3	1	noBlindfold	counterclockwise	practice	Free	1	0.5	0	2.019485	0.5229	-1.44788	0.50816	0.508675721777721	-1.592723	4.191025	0.316374
Trial3	3	1	noBlindfold	counterclockwise	practice	Free	1	0.5	0	2.03949	0.50549	-1.44787	0.52015	0.520178977571119	-1.542261	4.499946	0.338596
Trial3	3	1	noBlindfold	counterclockwise	practice	Free	1	0.5	0	2.059486	0.4697	-1.44779	0.526	0.52687201041749	-1.598448	4.322211	0.487542
Trial3	3	1	noBlindfold	counterclockwise	practice	Free	1	0.5	0	2.079491	0.45182	-1.44779	0.53226	0.534436169451906	-1.704751	4.609973	0.725978
Trial3	3	1	noBlindfold	counterclockwise	practice	Free	1	0.5	0	2.099487	0.43313	-1.44771	0.53848	0.542616153820659	-1.658426	4.6269	0.713989
Trial3	3	1	noBlindfold	counterclockwise	practice	Free	1	0.5	0	2.119492	0.41475	-1.44769	0.54465	0.551281419218107	-1.682763	4.364529	0.331146
Trial3	3	1	noBlindfold	counterclockwise	practice	Free	1	0.5	0	2.139488	0.3961	-1.44775	0.55786	0.567453091946943	-1.922258	4.67345	0.744268
Trial3	3	1	noBlindfold	counterclockwise	practice	Free	1	0.5	0	2.159485	0.35706	-1.44756	0.56433	0.582151334394114	-1.903253	4.749622	0.271126
Trial3	3	1	noBlindfold	counterclockwise	practice	Free	1	0.5	0	2.179489	0.33729	-1.44759	0.5707	0.593441678713395	-2.037304	4.876576	0.409543
Trial3	3	1	noBlindfold	counterclockwise	practice	Free	1	0.5	0	2.199486	0.31706	-1.44753	0.57742	0.605706931665515	-2.092615	5.295525	0.753032
Trial3	3	1	noBlindfold	counterclockwise	practice	Free	1	0.5	0	2.21949	0.29577	-1.4474	0.58438	0.619039455713981	-2.078282	5.058544	0.541435
Trial3	3	1	noBlindfold	counterclockwise	practice	Free	1	0.5	0	2.239487	0.27341	-1.44746	0.59695	0.638507880940246	-2.01299	4.88504	0.29475
Trial3	3	1	noBlindfold	counterclockwise	practice	Free	1	0.5	0	2.259491	0.23063	-1.44743	0.60301	0.660440194087243	-2.120568	5.193961	0.200224
Trial3	3	1	noBlindfold	counterclockwise	practice	Free	1	0.5	0	2.279488	0.20834	-1.44741	0.60883	0.675084803436456	-2.110811	4.97814	0.196561
Trial3	3	1	noBlindfold	counterclockwise	practice	Free	1	0.5	0	2.299484	0.18566	-1.44745	0.6148	0.690498843579619	-2.145107	5.130484	0.382141
Trial3	3	1	noBlindfold	counterclockwise	practice	Free	1	0.5	0	2.319489	0.16184	-1.44743	0.62083	0.706952664098313	-2.185371	5.270134	0.534204
Trial3	3	1	noBlindfold	counterclockwise	practice	Free	1	0.5	0	2.339485	0.1376	-1.44739	0.63221	0.728713436174307	-2.186562	5.130484	0.328094
Trial3	3	1	noBlindfold	counterclockwise	practice	Free	1	0.5	0	2.359489	0.089298	-1.44732	0.63816	0.75889681783665	-2.305864	5.7314	0.621077
Trial3	3	1	noBlindfold	counterclockwise	practice	Free	1	0.5	0	2.379486	0.06374	-1.4472	0.64425	0.778062220296699	-2.346988	5.629837	0.877421
Trial3	3	1	noBlindfold	counterclockwise	practice	Free	1	0.5	0	2.39949	0.038551	-1.44717	0.65047	0.797525187896725	-2.095889	5.579055	0.517075
Trial3	3	1	noBlindfold	counterclockwise	practice	Free	1	0.5	0	2.419487	0.013115	-1.44718	0.65698	0.817728374736213	-2.00847	5.828731	0.768234
Trial3	3	1	noBlindfold	counterclockwise	practice	Free	1	0.5	0	2.439491	-0.012485	-1.4471	0.67144	0.84467304639336	-2.003138	6.103798	1.044737
Trial3	3	1	noBlindfold	counterclockwise	practice	Free	1	0.5	0	2.459488	-0.064209	-1.44694	0.67872	0.882605591271104	-1.608469	6.150348	0.482198
Trial3	3	1	noBlindfold	counterclockwise	practice	Free	1	0.5	0	2.479485	-0.089229	-1.44691	0.68611	0.904399124617883	-1.690288	6.336547	0.728502
Trial3	3	1	noBlindfold	counterclockwise	practice	Free	1	0.5	0	2.499489	-0.114	-1.44685	0.69377	0.926451726231528	-1.938488	6.425415	0.662202
Trial3	3	1	noBlindfold	counterclockwise	practice	Free	1	0.5	0	2.519485	-0.13939	-1.44681	0.70082	0.948666576993744	-1.852355	6.323852	0.186324
Trial3	3	1	noBlindfold	counterclockwise	practice	Free	1	0.5	0	2.53949	-0.16389	-1.44684	0.71359	0.974659244506507	-1.859056	6.141885	-0.270256
Trial3	3	1	noBlindfold	counterclockwise	practice	Free	1	0.5	0	2.559486	-0.21418	-1.44685	0.71916	1.01353051808008	-2.183504	6.556601	0.227412
Trial3	3	1	noBlindfold	counterclockwise	practice	Free	1	0.5	0	2.579491	-0.23797	-1.44673	0.72457	1.03421537883691	-2.168049	6.615846	-0.076875
Trial3	3	1	noBlindfold	counterclockwise	practice	Free	1	0.5	0	2.599487	-0.2633	-1.44667	0.72918	1.05561846011314	-2.097294	6.700482	-0.16332
Trial3	3	1	noBlindfold	counterclockwise	practice	Free	1	0.5	0	2.619484	-0.28715	-1.44661	0.73402	1.07628549567039	-2.174575	7.026331	0.16647
Trial3	3	1	noBlindfold	counterclockwise	practice	Free	1	0.5	0	2.639488	-0.31324	-1.44652	0.74362	1.10196644459194	-2.184441	6.975549	0.58294
Trial3	3	1	noBlindfold	counterclockwise	practice	Free	1	0.5	0	2.659485	-0.36229	-1.44643	0.74857	1.14188485778667	-2.111705	7.199835	0.475719
Trial3	3	1	noBlindfold	counterclockwise	practice	Free	1	0.5	0	2.679489	-0.3867	-1.44639	0.75374	1.16377012522162	-2.198457	7.237921	0.542967
Trial3	3	1	noBlindfold	counterclockwise	practice	Free	1	0.5	0	2.699486	-0.41179	-1.44634	0.7591799	1.1864717546137	-2.117795	7.563769	0.623838
Trial3	3	1	noBlindfold	counterclockwise	practice	Free	1	0.5	0	2.71949	-0.43751	-1.44625	0.76437	1.20962244867784	-2.204352	7.563769	0.531532
Trial3	3	1	noBlindfold	counterclockwise	practice	Free	1	0.5	0	2.739487	-0.46162	-1.44622	0.77487	1.23496419823683	-2.271524	7.555306	0.616081
Trial3	3	1	noBlindfold	counterclockwise	practice	Free	1	0.5	0	2.759491	-0.50896	-1.44619	0.78017	1.2754079627593	-2.279484	7.58916	0.459321
Trial3	3	1	noBlindfold	counterclockwise	practice	Free	1	0.5	0	2.779488	-0.53292	-1.44619	0.78507	1.29740457862317	-2.054243	7.601856	0.084357
Trial3	3	1	noBlindfold	counterclockwise	practice	Free	1	0.5	0	2.799484	-0.55663	-1.4462	0.78939	1.31894029843577	-1.831953	7.568001	-0.364778
Trial3	3	1	noBlindfold	counterclockwise	practice	Free	1	0.5	0	2.819489	-0.58065	-1.44624	0.7927999	1.34027469232379	-1.914889	7.322557	-0.470545
Trial3	3	1	noBlindfold	counterclockwise	practice	Free	1	0.5	0	2.839485	-0.60363	-1.44633	0.79664	1.36111514824943	-2.02247	7.237921	-0.739395
Trial3	3	1	noBlindfold	counterclockwise	practice	Free	1	0.5	0	2.859489	-0.64984	-1.44639	0.79668	1.39886775633382	-2.238929	7.022099	-1.394365
Trial3	3	1	noBlindfold	counterclockwise	practice	Free	1	0.5	0	2.879486	-0.67262	-1.44646	0.79618	1.41737090024051	-2.372916	7.106735	-0.619441
Trial3	3	1	noBlindfold	counterclockwise	practice	Free	1	0.5	0	2.89949	-0.69558	-1.44642	0.79534	1.43595865818557	-2.59279	7.529915	-0.289023
Trial3	3	1	noBlindfold	counterclockwise	practice	Free	1	0.5	0	2.919487	-0.7187999	-1.44633	0.79365	1.45442555216182	-2.595998	7.026331	-1.07347
Trial3	3	1	noBlindfold	counterclockwise	practice	Free	1	0.5	0	2.939491	-0.74374	-1.44648	0.78795	1.4723295685176	-2.514454	6.692019	-1.378038
Trial3	3	1	noBlindfold	counterclockwise	practice	Free	1	0.5	0	2.959488	-0.79107	-1.44665	0.7839299	1.51043300476112	-2.049557	6.361938	-1.151252
Trial3	3	1	noBlindfold	counterclockwise	practice	Free	1	0.5	0	2.979485	-0.81591	-1.44679	0.77906	1.52923305288909	-1.75786	6.116494	-1.296816
Trial3	3	1	noBlindfold	counterclockwise	practice	Free	1	0.5	0	2.999489	-0.83988	-1.44689	0.77395	1.547345184179	-1.92701	6.395793	-1.009302
Trial3	3	1	noBlindfold	counterclockwise	practice	Free	1	0.5	0	3.019485	-0.8638	-1.44685	0.76759	1.56497440529076	-2.075982	6.383097	-0.989389
Trial3	3	1	noBlindfold	counterclockwise	practice	Free	1	0.5	0	3.03949	-0.88912	-1.44685	0.75335	1.58025021556689	-1.904922	5.926063	-1.603186
Trial3	3	1	noBlindfold	counterclockwise	practice	Free	1	0.5	0	3.059486	-0.93603	-1.44702	0.74463	1.61760815476824	-1.466322	5.930295	-1.824528
Trial3	3	1	noBlindfold	counterclockwise	practice	Free	1	0.5	0	3.079491	-0.96018	-1.44708	0.73502	1.63474161112381	-1.282565	5.278597	-1.578742
Trial3	3	1	noBlindfold	counterclockwise	practice	Free	1	0.5	0	3.099487	-0.98323	-1.44729	0.72414	1.65056051890062	-1.118766	5.105094	-1.812717
Trial3	3	1	noBlindfold	counterclockwise	practice	Free	1	0.5	0	3.119484	-1.00659	-1.44746	0.7129	1.66674530899802	-1.21737	5.113557	-1.437302
Trial3	3	1	noBlindfold	counterclockwise	practice	Free	1	0.5	0	3.139488	-1.02893	-1.44747	0.68805	1.67661563840781	-1.220796	5.147412	-1.532364
Trial3	3	1	noBlindfold	counterclockwise	practice	Free	1	0.5	0	3.159485	-1.07331	-1.44746	0.67417	1.71166866641425	-1.035188	4.821563	-2.380462
Trial3	3	1	noBlindfold	counterclockwise	practice	Free	1	0.5	0	3.179489	-1.09461	-1.44758	0.6593	1.72553107870413	-0.730947	4.457628	-1.97951
Trial3	3	1	noBlindfold	counterclockwise	practice	Free	1	0.5	0	3.199486	-1.11535	-1.4477	0.64311	1.73866215557054	-0.388352	4.707304	-1.903865
Trial3	3	1	noBlindfold	counterclockwise	practice	Free	1	0.5	0	3.21949	-1.13593	-1.44771	0.62657	1.75181526518843	-0.2661	4.432237	-1.933752
Trial3	3	1	noBlindfold	counterclockwise	practice	Free	1	0.5	0	3.239487	-1.155	-1.4478	0.59071	1.75726013750236	-0.225989	4.110621	-1.623104
Trial3	3	1	noBlindfold	counterclockwise	practice	Free	1	0.5	0	3.259491	-1.1914	-1.44796	0.5711	1.78521408772084	-0.166321	3.336201	-1.962102
Trial3	3	1	noBlindfold	counterclockwise	practice	Free	1	0.5	0	3.279488	-1.20832	-1.44823	0.55217	1.7953409279051	-0.011063	3.386983	-1.637534
Trial3	3	1	noBlindfold	counterclockwise	practice	Free	1	0.5	0	3.299484	-1.22451	-1.44832	0.53194	1.80468687835626	0.162126	3.636659	-1.126393
Trial3	3	1	noBlindfold	counterclockwise	practice	Free	1	0.5	0	3.319489	-1.23982	-1.44829	0.51212	1.81362635283175	0.181235	3.205015	-0.957863
Trial3	3	1	noBlindfold	counterclockwise	practice	Free	1	0.5	0	3.339485	-1.25462	-1.44832	0.4689	1.81619338821453	0.359479	3.039975	-2.480177
Trial3	3	1	noBlindfold	counterclockwise	practice	Free	1	0.5	0	3.359489	-1.28098	-1.44865	0.44643	1.83607991956444	0.346845	3.162697	-1.089315
Trial3	3	1	noBlindfold	counterclockwise	practice	Free	1	0.5	0	3.379486	-1.29304	-1.44851	0.42563	1.84286555372541	0.607285	3.090757	-0.565014
Trial3	3	1	noBlindfold	counterclockwise	practice	Free	1	0.5	0	3.39949	-1.30338	-1.44845	0.40291	1.84784088408462	0.538052	2.891862	-1.853586
Trial3	3	1	noBlindfold	counterclockwise	practice	Free	1	0.5	0	3.419487	-1.313	-1.44857	0.3798	1.85235442748931	0.727374	2.29941	-2.066939
Trial3	3	1	noBlindfold	counterclockwise	practice	Free	1	0.5	0	3.439491	-1.32185	-1.44873	0.33134	1.85173523962479	0.748026	2.692968	-1.680955
Trial3	3	1	noBlindfold	counterclockwise	practice	Free	1	0.5	0	3.459488	-1.33611	-1.44873	0.30573	1.86138934748784	0.841401	2.540623	-1.929255
Trial3	3	1	noBlindfold	counterclockwise	practice	Free	1	0.5	0	3.479485	-1.3416	-1.44878	0.27999	1.86276266697533	1.117383	2.079357	-3.050564
Trial3	3	1	noBlindfold	counterclockwise	practice	Free	1	0.5	0	3.499489	-1.34562	-1.44892	0.25134	1.86265539331954	1.01273	2.240165	-2.464045
Trial3	3	1	noBlindfold	counterclockwise	practice	Free	1	0.5	0	3.519485	-1.34884	-1.44888	0.22327	1.862272491226	0.734346	2.72259	-1.302437
Trial3	3	1	noBlindfold	counterclockwise	practice	Free	1	0.5	0	3.53949	-1.3511	-1.44874	0.16403	1.85835340521656	0.949819	2.477146	-1.957093
Trial3	3	1	noBlindfold	counterclockwise	practice	Free	1	0.5	0	3.559486	-1.35368	-1.44904	0.13386	1.8585069529144	0.899241	2.22747	-1.580701
Trial3	3	1	noBlindfold	counterclockwise	practice	Free	1	0.5	0	3.579491	-1.35364	-1.44894	0.10301	1.85649997677555	1.104384	2.701431	-0.562447
Trial3	3	1	noBlindfold	counterclockwise	practice	Free	1	0.5	0	3.599487	-1.35263	-1.44874	0.072794	1.85405946841359	1.143468	2.206311	-1.63154
Trial3	3	1	noBlindfold	counterclockwise	practice	Free	1	0.5	0	3.619484	-1.35057	-1.44889	0.042215	1.85105140275029	1.235643	1.491136	-1.308763
Trial3	3	1	noBlindfold	counterclockwise	practice	Free	1	0.5	0	3.639488	-1.34759	-1.44906	-0.019345	1.84769124177603	1.25236	2.443291	-0.837046
Trial3	3	1	noBlindfold	counterclockwise	practice	Free	1	0.5	0	3.659485	-1.33879	-1.44867	-0.049877	1.83946638905069	1.267226	1.75774	-1.623641
Trial3	3	1	noBlindfold	counterclockwise	practice	Free	1	0.5	0	3.679489	-1.33305	-1.44898	-0.080509	1.83481717008956	1.323943	1.795826	-1.138833
Trial3	3	1	noBlindfold	counterclockwise	practice	Free	1	0.5	0	3.699486	-1.32624	-1.44907	-0.11194	1.82966754616034	1.243024	2.532159	-0.580824
Trial3	3	1	noBlindfold	counterclockwise	practice	Free	1	0.5	0	3.71949	-1.31824	-1.44886	-0.14415	1.8239451981892	1.310633	2.130138	-2.232122
Trial3	3	1	noBlindfold	counterclockwise	practice	Free	1	0.5	0	3.739487	-1.3091	-1.44901	-0.20674	1.82087449270362	0.986414	1.114506	-1.497296
Trial3	3	1	noBlindfold	counterclockwise	practice	Free	1	0.5	0	3.759491	-1.2907	-1.44901	-0.239	1.80657890667436	0.399063	2.866471	-1.149594
Trial3	3	1	noBlindfold	counterclockwise	practice	Free	1	0.5	0	3.779488	-1.28058	-1.4488	-0.27239	1.80129442590496	0.456885	2.024343	-1.36703
Trial3	3	1	noBlindfold	counterclockwise	practice	Free	1	0.5	0	3.799484	-1.27001	-1.44897	-0.30277	1.79571853718882	0.607586	1.850839	-0.847135
Trial3	3	1	noBlindfold	counterclockwise	practice	Free	1	0.5	0	3.819489	-1.2601	-1.44899	-0.33322	1.79136473298949	0.451271	2.739517	0.229584
Trial3	3	1	noBlindfold	counterclockwise	practice	Free	1	0.5	0	3.839485	-1.24973	-1.44871	-0.39395	1.79353050038797	0.87809	2.845312	-1.003846
Trial3	3	1	noBlindfold	counterclockwise	practice	Free	1	0.5	0	3.859489	-1.22847	-1.44898	-0.42437	1.77980288763825	0.741408	2.405205	-0.770106
Trial3	3	1	noBlindfold	counterclockwise	practice	Free	1	0.5	0	3.879486	-1.21674	-1.44883	-0.45268	1.7754197938198	0.44124	3.475851	-1.025786
Trial3	3	1	noBlindfold	counterclockwise	practice	Free	1	0.5	0	3.89949	-1.20594	-1.44853	-0.48268	1.77291040827853	0.570082	2.451755	-1.161128
Trial3	3	1	noBlindfold	counterclockwise	practice	Free	1	0.5	0	3.919487	-1.19442	-1.44871	-0.51255	1.77024477617497	0.839107	1.761972	-1.039254
Trial3	3	1	noBlindfold	counterclockwise	practice	Free	1	0.5	0	3.939491	-1.18295	-1.44896	-0.5688	1.77647241628699	0.624727	2.489841	0.029459
Trial3	3	1	noBlindfold	counterclockwise	practice	Free	1	0.5	0	3.959488	-1.15907	-1.44856	-0.59659	1.7630748485952	0.682465	2.100516	-0.892421
Trial3	3	1	noBlindfold	counterclockwise	practice	Free	1	0.5	0	3.979485	-1.14697	-1.44882	-0.6241	1.76125271852432	0.588546	2.020111	-0.625215
Trial3	3	1	noBlindfold	counterclockwise	practice	Free	1	0.5	0	3.999489	-1.13461	-1.44892	-0.65141	1.75962638216843	0.589556	2.836849	0.312051
Trial3	3	1	noBlindfold	counterclockwise	practice	Free	1	0.5	0	4.019485	-1.12224	-1.44868	-0.67802	1.75823023739737	0.574927	3.175393	-0.722404
Trial3	3	1	noBlindfold	counterclockwise	practice	Free	1	0.5	0	4.03949	-1.10917	-1.44857	-0.72695	1.765753191859	0.488369	2.104747	-0.449109
Trial3	3	1	noBlindfold	counterclockwise	practice	Free	1	0.5	0	4.059486	-1.08466	-1.44881	-0.75036	1.75333611798104	0.53422	2.972266	0.878921
Trial3	3	1	noBlindfold	counterclockwise	practice	Free	1	0.5	0	4.079491	-1.07181	-1.44862	-0.77174	1.75104807353405	0.598885	2.752213	0.37708
Trial3	3	1	noBlindfold	counterclockwise	practice	Free	1	0.5	0	4.099487	-1.05937	-1.44866	-0.79292	1.7493875124134	0.722585	1.939707	-0.110394
Trial3	3	1	noBlindfold	counterclockwise	practice	Free	1	0.5	0	4.119484	-1.04667	-1.44894	-0.81314	1.74739365464476	0.953767	2.223238	0.107191
Trial3	3	1	noBlindfold	counterclockwise	practice	Free	1	0.5	0	4.139488	-1.03317	-1.44886	-0.84827	1.75219068414228	0.888839	3.128843	0.649691
Trial3	3	1	noBlindfold	counterclockwise	practice	Free	1	0.5	0	4.159485	-1.00609	-1.44863	-0.86407	1.73635360062238	1.272101	2.108979	0.486664
Trial3	3	1	noBlindfold	counterclockwise	practice	Free	1	0.5	0	4.179489	-0.99137	-1.44883	-0.87941	1.73134237998263	1.358642	2.485609	-0.305023
Trial3	3	1	noBlindfold	counterclockwise	practice	Free	1	0.5	0	4.199486	-0.97649	-1.44879	-0.89499	1.72656590462989	1.196603	2.874935	-0.074185
Trial3	3	1	noBlindfold	counterclockwise	practice	Free	1	0.5	0	4.21949	-0.96022	-1.44865	-0.90852	1.71978228913388	1.263474	2.591404	0.115586
Trial3	3	1	noBlindfold	counterclockwise	practice	Free	1	0.5	0	4.239487	-0.94495	-1.44869	-0.93582	1.72152243648968	1.315521	2.185152	-0.156192
Trial3	3	1	noBlindfold	counterclockwise	practice	Free	1	0.5	0	4.259491	-0.9114799	-1.44887	-0.9478	1.70017659447956	1.324211	2.633722	0.110082
Trial3	3	1	noBlindfold	counterclockwise	practice	Free	1	0.5	0	4.279488	-0.89424	-1.44873	-0.95936	1.6924174586627	1.431814	2.743749	0.325887
Trial3	3	1	noBlindfold	counterclockwise	practice	Free	1	0.5	0	4.299484	-0.87656	-1.44866	-0.97009	1.68404038789733	1.533662	2.426364	0.402449
Trial3	3	1	noBlindfold	counterclockwise	practice	Free	1	0.5	0	4.319489	-0.85833	-1.44874	-0.98083	1.67543660540622	1.687442	2.295178	0.155695
Trial3	3	1	noBlindfold	counterclockwise	practice	Free	1	0.5	0	4.339485	-0.83824	-1.44881	-0.99911	1.67006201382689	1.543121	2.481378	0.077597
Trial3	3	1	noBlindfold	counterclockwise	practice	Free	1	0.5	0	4.359489	-0.79945	-1.4487	-1.00663	1.64373784255449	1.219712	2.65065	0.89335
Trial3	3	1	noBlindfold	counterclockwise	practice	Free	1	0.5	0	4.379486	-0.77879	-1.44868	-1.01294	1.63136488864404	1.21908	2.519464	1.032946
Trial3	3	1	noBlindfold	counterclockwise	practice	Free	1	0.5	0	4.39949	-0.75851	-1.44872	-1.01833	1.61890189571347	1.194583	2.540623	0.834665
Trial3	3	1	noBlindfold	counterclockwise	practice	Free	1	0.5	0	4.419487	-0.73806	-1.44872	-1.02257	1.6057527801896	1.086005	2.718358	0.840572
Trial3	3	1	noBlindfold	counterclockwise	practice	Free	1	0.5	0	4.439491	-0.71696	-1.44867	-1.02815	1.5931365661238	1.10364	2.688736	0.91839
Trial3	3	1	noBlindfold	counterclockwise	practice	Free	1	0.5	0	4.459488	-0.6757	-1.44876	-1.02949	1.5627284340864	1.542578	2.307874	0.907424
Trial3	3	1	noBlindfold	counterclockwise	practice	Free	1	0.5	0	4.479485	-0.65382	-1.44881	-1.02996	1.5466474124727	1.47043	2.55755	0.987765
Trial3	3	1	noBlindfold	counterclockwise	practice	Free	1	0.5	0	4.499489	-0.63216	-1.44873	-1.02981	1.53045575577973	1.399306	2.798763	0.603238
Trial3	3	1	noBlindfold	counterclockwise	practice	Free	1	0.5	0	4.519485	-0.6096	-1.44865	-1.02924	1.51345537739602	1.338611	2.515232	0.464014
Trial3	3	1	noBlindfold	counterclockwise	practice	Free	1	0.5	0	4.53949	-0.58745	-1.44871	-1.02745	1.49606182819898	1.401981	2.350192	0.365378
Trial3	3	1	noBlindfold	counterclockwise	practice	Free	1	0.5	0	4.559486	-0.54157	-1.44869	-1.02641	1.46232196716598	1.280475	2.794531	0.213532
Trial3	3	1	noBlindfold	counterclockwise	practice	Free	1	0.5	0	4.579491	-0.51943	-1.44864	-1.02521	1.44578458931988	1.150442	2.540623	0.247875
Trial3	3	1	noBlindfold	counterclockwise	practice	Free	1	0.5	0	4.599487	-0.49581	-1.44871	-1.02388	1.42827440126312	1.179011	2.367119	0.122386
Trial3	3	1	noBlindfold	counterclockwise	practice	Free	1	0.5	0	4.619484	-0.47208	-1.44878	-1.02242	1.41077364145727	1.029684	2.608332	0.262945
Trial3	3	1	noBlindfold	counterclockwise	practice	Free	1	0.5	0	4.639488	-0.44906	-1.4487	-1.01887	1.39241193467643	0.962995	2.88763	0.355176
Trial3	3	1	noBlindfold	counterclockwise	practice	Free	1	0.5	0	4.659485	-0.40226	-1.44862	-1.01706	1.35958973420177	0.968558	2.511	0.195535
Trial3	3	1	noBlindfold	counterclockwise	practice	Free	1	0.5	0	4.679489	-0.38048	-1.4487	-1.015	1.34367778365193	0.954236	2.621027	0.343194
Trial3	3	1	noBlindfold	counterclockwise	practice	Free	1	0.5	0	4.699486	-0.35811	-1.44867	-1.01277	1.32742456589098	1.049038	2.938412	0.202332
Trial3	3	1	noBlindfold	counterclockwise	practice	Free	1	0.5	0	4.71949	-0.33518	-1.44857	-1.0105	1.31096751061655	1.073107	2.836849	0.21656
Trial3	3	1	noBlindfold	counterclockwise	practice	Free	1	0.5	0	4.739487	-0.31303	-1.44857	-1.00546	1.29304588002137	1.039642	2.718358	0.246715
Trial3	3	1	noBlindfold	counterclockwise	practice	Free	1	0.5	0	4.759491	-0.26901	-1.44858	-1.00241	1.26340890816656	0.734205	2.891862	0.525486
Trial3	3	1	noBlindfold	counterclockwise	practice	Free	1	0.5	0	4.779488	-0.24677	-1.44857	-0.99931	1.24751189734716	0.771656	2.760676	0.290301
Trial3	3	1	noBlindfold	counterclockwise	practice	Free	1	0.5	0	4.799484	-0.22552	-1.44863	-0.99619	1.23238541423304	0.759941	2.472914	0.212422
Trial3	3	1	noBlindfold	counterclockwise	practice	Free	1	0.5	0	4.819489	-0.20455	-1.44873	-0.99296	1.2175222188692	0.759471	2.494073	0.062215
Trial3	3	1	noBlindfold	counterclockwise	practice	Free	1	0.5	0	4.839485	-0.18319	-1.44876	-0.98728	1.20061250216689	0.79928	2.511	-0.033805
Trial3	3	1	noBlindfold	counterclockwise	practice	Free	1	0.5	0	4.859489	-0.14162	-1.44879	-0.98464	1.17524132476744	0.875925	2.341728	-0.013622
Trial3	3	1	noBlindfold	counterclockwise	practice	Free	1	0.5	0	4.879486	-0.12133	-1.4488	-0.98212	1.16215779735891	0.853165	2.409437	-0.150439
Trial3	3	1	noBlindfold	counterclockwise	practice	Free	1	0.5	0	4.89949	-0.1006	-1.44877	-0.97976	1.1491953730049	0.787686	2.582941	0.022519
Trial3	3	1	noBlindfold	counterclockwise	practice	Free	1	0.5	0	4.919487	-0.080731	-1.44873	-0.97742	1.13692492865262	0.665642	2.519464	0.127093
Trial3	3	1	noBlindfold	counterclockwise	practice	Free	1	0.5	0	4.939491	-0.061175	-1.44875	-0.9725	1.12279720591773	0.678377	2.333265	0.192355
Trial3	3	1	noBlindfold	counterclockwise	practice	Free	1	0.5	0	4.959488	-0.022807	-1.44882	-0.9699	1.10183169184381	0.745069	2.523696	0.238178
Trial3	3	1	noBlindfold	counterclockwise	practice	Free	1	0.5	0	4.979485	-0.0027908	-1.44876	-0.96745	1.0903018550132	0.83369	2.561782	0.011907
Trial3	3	1	noBlindfold	counterclockwise	practice	Free	1	0.5	0	4.999489	0.015328	-1.44873	-0.96513	1.07999209452743	0.757162	2.494073	0.085657
Trial3	3	1	noBlindfold	counterclockwise	practice	Free	1	0.5	0	5.019485	0.033805	-1.44875	-0.96268	1.06962167363119	0.638357	2.536391	0.099473
Trial3	3	1	noBlindfold	counterclockwise	practice	Free	1	0.5	0	5.03949	0.05257	-1.44875	-0.95877	1.05803283201143	0.632606	2.570245	-0.190937
Trial3	3	1	noBlindfold	counterclockwise	practice	Free	1	0.5	0	5.059486	0.08924	-1.44878	-0.95749	1.04187850321166	0.596946	2.337496	-0.293802
Trial3	3	1	noBlindfold	counterclockwise	practice	Free	1	0.5	0	5.079491	0.10554	-1.44883	-0.95634	1.034497366762	0.544796	2.257092	-0.174709
Trial3	3	1	noBlindfold	counterclockwise	practice	Free	1	0.5	0	5.099487	0.12305	-1.44888	-0.95539	1.02706447022978	0.398671	2.092052	-0.045021
Trial3	3	1	noBlindfold	counterclockwise	practice	Free	1	0.5	0	5.119484	0.13964	-1.44895	-0.95454	1.02029699889567	0.499244	1.982025	-0.189974
Trial3	3	1	noBlindfold	counterclockwise	practice	Free	1	0.5	0	5.139488	0.15639	-1.449	-0.9529999	1.01305317640746	0.521553	2.028575	-0.048527
Trial3	3	1	noBlindfold	counterclockwise	practice	Free	1	0.5	0	5.159485	0.18794	-1.44892	-0.95207	1.00190754232041	0.289884	2.189383	0.205284
Trial3	3	1	noBlindfold	counterclockwise	practice	Free	1	0.5	0	5.179489	0.20401	-1.44893	-0.95119	0.996178944452557	0.447653	1.884694	0.016088
Trial3	3	1	noBlindfold	counterclockwise	practice	Free	1	0.5	0	5.199486	0.21877	-1.44903	-0.95029	0.991030439163988	0.29681	1.749276	-0.034598
Trial3	3	1	noBlindfold	counterclockwise	practice	Free	1	0.5	0	5.21949	0.23275	-1.44909	-0.94944	0.986336089525546	0.313856	1.888926	-0.037623
Trial3	3	1	noBlindfold	counterclockwise	practice	Free	1	0.5	0	5.239487	0.24762	-1.44906	-0.9476	0.98063317786459	0.364074	1.973562	0.091954
Trial3	3	1	noBlindfold	counterclockwise	practice	Free	1	0.5	0	5.259491	0.27443	-1.4491	-0.94646	0.972968850078198	0.335794	1.54615	0.253018
Trial3	3	1	noBlindfold	counterclockwise	practice	Free	1	0.5	0	5.279488	0.28734	-1.44922	-0.94531	0.968935115901901	0.266605	1.343023	0.07696
Trial3	3	1	noBlindfold	counterclockwise	practice	Free	1	0.5	0	5.299484	0.29993	-1.44932	-0.94415	0.965115165510983	0.11169	1.266851	0.032397
Trial3	3	1	noBlindfold	counterclockwise	practice	Free	1	0.5	0	5.319489	0.31249	-1.44938	-0.94316	0.961618836134009	-0.078895	1.19491	-0.060995
Trial3	3	1	noBlindfold	counterclockwise	practice	Free	1	0.5	0	5.339485	0.32417	-1.4494	-0.94144	0.957718872577703	-0.153642	1.275315	-0.090136
Trial3	3	1	noBlindfold	counterclockwise	practice	Free	1	0.5	0	5.359489	0.34608	-1.44938	-0.9407001	0.953209293241415	-0.131405	1.16952	-0.021635
Trial4	8	1	noBlindfold	counterclockwise	test	Guided	1	-0.5	-0.25	0	-0.49241	-1.45114	-1.05021	0.800245993849355	1.615218	-2.175752	-3.483637
Trial4	8	1	noBlindfold	counterclockwise	test	Guided	1	-0.5	-0.25	0.001716614	-0.49195	-1.45113	-1.05021	0.800250489240322	1.659247	-2.163056	-3.524754
Trial4	8	1	noBlindfold	counterclockwise	test	Guided	1	-0.5	-0.25	0.02171326	-0.49195	-1.45113	-1.05024	0.800280528461379	1.659247	-2.163056	-3.524754
Trial4	8	1	noBlindfold	counterclockwise	test	Guided	1	-0.5	-0.25	0.04171753	-0.49054	-1.45115	-1.05023	0.800285940489761	1.684101	-2.108043	-3.606608
Trial4	8	1	noBlindfold	counterclockwise	test	Guided	1	-0.5	-0.25	0.06171417	-0.48868	-1.45116	-1.05019	0.8002700378326	1.494476	-2.019175	-3.546132
Trial4	8	1	noBlindfold	counterclockwise	test	Guided	1	-0.5	-0.25	0.08171082	-0.48603	-1.45113	-1.0501	0.80022203943401	1.321032	-1.930307	-3.499546
Trial4	8	1	noBlindfold	counterclockwise	test	Guided	1	-0.5	-0.25	0.1017151	-0.4829	-1.45109	-1.04996	0.800142761850892	1.281336	-1.879526	-3.360323
Trial4	8	1	noBlindfold	counterclockwise	test	Guided	1	-0.5	-0.25	0.1217117	-0.47911	-1.45104	-1.04973	0.800002853017824	1.288611	-1.807585	-3.406588
Trial4	8	1	noBlindfold	counterclockwise	test	Guided	1	-0.5	-0.25	0.141716	-0.46982	-1.45102	-1.04955	0.800119443469607	1.622217	-1.883758	-3.566326
Trial4	8	1	noBlindfold	counterclockwise	test	Guided	1	-0.5	-0.25	0.1617126	-0.46407	-1.45104	-1.04927	0.800077216549646	1.644679	-1.86683	-3.659434
Trial4	8	1	noBlindfold	counterclockwise	test	Guided	1	-0.5	-0.25	0.1817169	-0.45738	-1.45104	-1.04887	0.800006055967901	1.63451	-1.816049	-3.610211
Trial4	8	1	noBlindfold	counterclockwise	test	Guided	1	-0.5	-0.25	0.2017136	-0.45022	-1.45102	-1.04836	0.799910447073352	1.539016	-1.74834	-3.708161
Trial4	8	1	noBlindfold	counterclockwise	test	Guided	1	-0.5	-0.25	0.2217102	-0.44221	-1.45098	-1.04699	0.799082476601311	1.543149	-1.697558	-3.710506
Trial4	8	1	noBlindfold	counterclockwise	test	Guided	1	-0.5	-0.25	0.2417145	-0.42504	-1.45095	-1.04609	0.799611342826495	1.580922	-1.566373	-3.797367
Trial4	8	1	noBlindfold	counterclockwise	test	Guided	1	-0.5	-0.25	0.2617111	-0.41568	-1.45092	-1.04501	0.799469022122263	1.676315	-1.5833	-3.774979
Trial4	8	1	noBlindfold	counterclockwise	test	Guided	1	-0.5	-0.25	0.2817154	-0.40578	-1.45091	-1.04372	0.799292721439946	1.822767	-1.5833	-3.831257
Trial4	8	1	noBlindfold	counterclockwise	test	Guided	1	-0.5	-0.25	0.301712	-0.39497	-1.45091	-1.04227	0.799201455781697	1.951355	-1.570604	-4.068155
Trial4	8	1	noBlindfold	counterclockwise	test	Guided	1	-0.5	-0.25	0.3217163	-0.38388	-1.45091	-1.04227	0.80073436472066	2.061143	-1.570604	-4.136959
Trial4	8	1	noBlindfold	counterclockwise	test	Guided	1	-0.5	-0.25	0.341713	-0.35944	-1.45091	-1.03603	0.79849869909186	2.164633	-1.405564	-4.279464
Trial4	8	1	noBlindfold	counterclockwise	test	Guided	1	-0.5	-0.25	0.3617172	-0.34609	-1.45087	-1.0333	0.798277669964887	2.233967	-1.367478	-4.244244
Trial4	8	1	noBlindfold	counterclockwise	test	Guided	1	-0.5	-0.25	0.3817139	-0.33251	-1.45083	-1.0302	0.797975531631794	2.363749	-1.350551	-4.266564
Trial4	8	1	noBlindfold	counterclockwise	test	Guided	1	-0.5	-0.25	0.4017105	-0.31877	-1.45083	-1.02672	0.797582815402303	2.512359	-1.435187	-4.393138
Trial4	8	1	noBlindfold	counterclockwise	test	Guided	1	-0.5	-0.25	0.4217148	-0.30357	-1.45085	-1.01828	0.792993661643006	2.4938	-1.329392	-4.519475
Trial4	8	1	noBlindfold	counterclockwise	test	Guided	1	-0.5	-0.25	0.4417114	-0.2728	-1.45082	-1.01342	0.796511089280344	2.555288	-1.308233	-4.416759
Trial4	8	1	noBlindfold	counterclockwise	test	Guided	1	-0.5	-0.25	0.4617157	-0.25649	-1.45079	-1.00816	0.796306286591653	2.505438	-1.265915	-4.434143
Trial4	8	1	noBlindfold	counterclockwise	test	Guided	1	-0.5	-0.25	0.4817123	-0.24049	-1.45078	-1.00253	0.796019350723635	2.332016	-1.177047	-4.474686
Trial4	8	1	noBlindfold	counterclockwise	test	Guided	1	-0.5	-0.25	0.5017166	-0.22452	-1.45075	-0.99643	0.795642473940857	2.310934	-1.007775	-4.65817
Trial4	8	1	noBlindfold	counterclockwise	test	Guided	1	-0.5	-0.25	0.5217133	-0.20823	-1.45071	-0.98357	0.789464784396379	2.342922	-1.134729	-4.662015
Trial4	8	1	noBlindfold	counterclockwise	test	Guided	1	-0.5	-0.25	0.5417175	-0.17722	-1.4507	-0.97676	0.795215114136536	2.447414	-0.897748	-4.628039
Trial4	8	1	noBlindfold	counterclockwise	test	Guided	1	-0.5	-0.25	0.5617142	-0.16255	-1.45064	-0.97027	0.795400114532353	2.536791	-0.918907	-4.865581
Trial4	8	1	noBlindfold	counterclockwise	test	Guided	1	-0.5	-0.25	0.5817108	-0.14834	-1.45064	-0.96327	0.795247671810244	2.619403	-1.083947	-4.790363
Trial4	8	1	noBlindfold	counterclockwise	test	Guided	1	-0.5	-0.25	0.6017151	-0.13429	-1.45069	-0.95645	0.795496998178735	2.585514	-1.037398	-4.831106
Trial4	8	1	noBlindfold	counterclockwise	test	Guided	1	-0.5	-0.25	0.6217117	-0.12126	-1.45067	-0.9428	0.789566850442459	2.57055	-0.813112	-4.936266
Trial4	8	1	noBlindfold	counterclockwise	test	Guided	1	-0.5	-0.25	0.641716	-0.096836	-1.4506	-0.93621	0.79588028260241	2.619153	-0.868126	-4.758775
Trial4	8	1	noBlindfold	counterclockwise	test	Guided	1	-0.5	-0.25	0.6617126	-0.085827	-1.4506	-0.92981	0.796040811623901	2.693519	-0.724244	-4.823182
Trial4	8	1	noBlindfold	counterclockwise	test	Guided	1	-0.5	-0.25	0.6817169	-0.075451	-1.45057	-0.92343	0.796084073107585	2.768487	-0.762331	-4.773469
Trial4	8	1	noBlindfold	counterclockwise	test	Guided	1	-0.5	-0.25	0.7017136	-0.065404	-1.45054	-0.91721	0.796268074386397	2.843398	-0.707317	-4.689917
Trial4	8	1	noBlindfold	counterclockwise	test	Guided	1	-0.5	-0.25	0.7217102	-0.055985	-1.45052	-0.90549	0.791717396334619	2.905643	-0.609986	-4.513038
Trial4	8	1	noBlindfold	counterclockwise	test	Guided	1	-0.5	-0.25	0.7417145	-0.039018	-1.45045	-0.89981	0.796716628477977	3.170572	-0.495695	-4.393168
Trial4	8	1	noBlindfold	counterclockwise	test	Guided	1	-0.5	-0.25	0.7617111	-0.030999	-1.45041	-0.89408	0.796744024317296	3.276682	-0.368621	-4.537975
Trial4	8	1	noBlindfold	counterclockwise	test	Guided	1	-0.5	-0.25	0.7817154	-0.023296	-1.45039	-0.88843	0.796768201720125	3.391726	-0.406596	-4.475463
Trial4	8	1	noBlindfold	counterclockwise	test	Guided	1	-0.5	-0.25	0.801712	-0.015672	-1.45038	-0.88313	0.797136845556019	3.595382	-0.465724	-4.480563
Trial4	8	1	noBlindfold	counterclockwise	test	Guided	1	-0.5	-0.25	0.8217163	-0.0084985	-1.45039	-0.8722	0.792910196423992	3.66339	-0.410595	-4.544737
Trial4	8	1	noBlindfold	counterclockwise	test	Guided	1	-0.5	-0.25	0.841713	0.0053878	-1.45037	-0.86676	0.797376789796101	3.845304	-0.279207	-4.321445
Trial4	8	1	noBlindfold	counterclockwise	test	Guided	1	-0.5	-0.25	0.8617172	0.011947	-1.45032	-0.86128	0.797341160452741	3.840856	-0.097183	-4.300924
Trial4	8	1	noBlindfold	counterclockwise	test	Guided	1	-0.5	-0.25	0.8817139	0.018414	-1.45026	-0.85566	0.797230872868095	3.827903	-0.118313	-4.237998
Trial4	8	1	noBlindfold	counterclockwise	test	Guided	1	-0.5	-0.25	0.9017105	0.025151	-1.45023	-0.85017	0.797488320071873	3.926013	-0.080202	-4.453997
Trial4	8	1	noBlindfold	counterclockwise	test	Guided	1	-0.5	-0.25	0.9217148	0.031311	-1.45023	-0.83961	0.793682163074963	3.916855	-0.088638	-4.365906
Trial4	8	1	noBlindfold	counterclockwise	test	Guided	1	-0.5	-0.25	0.9417114	0.04308	-1.45023	-0.83433	0.797732701880688	4.338658	-0.042049	-4.33104
Trial4	8	1	noBlindfold	counterclockwise	test	Guided	1	-0.5	-0.25	0.9617157	0.048847	-1.45022	-0.829	0.797793220108116	4.448396	0.034133	-4.364574
Trial4	8	1	noBlindfold	counterclockwise	test	Guided	1	-0.5	-0.25	0.9817123	0.054562	-1.4502	-0.82346	0.797743920285393	4.592201	0.021424	-4.397586
Trial4	8	1	noBlindfold	counterclockwise	test	Guided	1	-0.5	-0.25	1.001717	0.060382	-1.45017	-0.81803	0.797926104194924	4.626074	0.02564	-4.401951
Trial4	8	1	noBlindfold	counterclockwise	test	Guided	1	-0.5	-0.25	1.021713	0.065911	-1.45018	-0.80706	0.794085071969208	4.621586	0.042562	-4.491722
Trial4	8	1	noBlindfold	counterclockwise	test	Guided	1	-0.5	-0.25	1.041718	0.076696	-1.45016	-0.8015	0.797953978799106	4.635016	0.148306	-4.315163
Trial4	8	1	noBlindfold	counterclockwise	test	Guided	1	-0.5	-0.25	1.061714	0.081955	-1.45012	-0.79535	0.797545147277687	4.607771	0.144027	-4.231176
Trial4	8	1	noBlindfold	counterclockwise	test	Guided	1	-0.5	-0.25	1.081711	0.087675	-1.45011	-0.79083	0.798660759854095	4.613404	0.241305	-4.075002
Trial4	8	1	noBlindfold	counterclockwise	test	Guided	1	-0.5	-0.25	1.101715	0.091804	-1.45009	-0.78501	0.797789226973081	4.671145	0.325878	-4.08015
Trial4	8	1	noBlindfold	counterclockwise	test	Guided	1	-0.5	-0.25	1.121712	0.097075	-1.45005	-0.7741899	0.794527317830542	4.883855	0.372326	-3.94612
Trial4	8	1	noBlindfold	counterclockwise	test	Guided	1	-0.5	-0.25	1.141716	0.10667	-1.44996	-0.7686501	0.798151845181679	4.990864	0.473654	-3.916092
Trial4	8	1	noBlindfold	counterclockwise	test	Guided	1	-0.5	-0.25	1.161713	0.11144	-1.44997	-0.76279	0.798005278830269	5.162525	0.367747	-3.88416
Trial4	8	1	noBlindfold	counterclockwise	test	Guided	1	-0.5	-0.25	1.181717	0.1164	-1.45001	-0.75664	0.797892856651259	5.183936	0.388806	-3.968994
Trial4	8	1	noBlindfold	counterclockwise	test	Guided	1	-0.5	-0.25	1.201714	0.12152	-1.45003	-0.7505	0.797989555411812	5.235106	0.299839	-3.820017
Trial4	8	1	noBlindfold	counterclockwise	test	Guided	1	-0.5	-0.25	1.22171	0.12647	-1.45003	-0.7374	0.793740143739218	5.274763	0.397071	-3.751954
Trial4	8	1	noBlindfold	counterclockwise	test	Guided	1	-0.5	-0.25	1.241714	0.13661	-1.45	-0.73055	0.797621832552012	5.238785	0.48997	-3.367985
Trial4	8	1	noBlindfold	counterclockwise	test	Guided	1	-0.5	-0.25	1.261711	0.14176	-1.44993	-0.72355	0.797562229472059	5.293646	0.61692	-3.426125
Trial4	8	1	noBlindfold	counterclockwise	test	Guided	1	-0.5	-0.25	1.281715	0.14696	-1.4499	-0.71618	0.79742147566118	5.340296	0.494198	-3.488511
Trial4	8	1	noBlindfold	counterclockwise	test	Guided	1	-0.5	-0.25	1.301712	0.15235	-1.44994	-0.70876	0.797509430906165	5.471362	0.413676	-3.328694
Trial4	8	1	noBlindfold	counterclockwise	test	Guided	1	-0.5	-0.25	1.321716	0.15764	-1.44996	-0.69278	0.792807989061129	5.56475	0.587133	-3.24575
Trial4	8	1	noBlindfold	counterclockwise	test	Guided	1	-0.5	-0.25	1.341713	0.16855	-1.44988	-0.68455	0.797366192684959	5.726295	0.561742	-3.215383
Trial4	8	1	noBlindfold	counterclockwise	test	Guided	1	-0.5	-0.25	1.361717	0.17397	-1.44993	-0.67577	0.797192347794854	5.7429	0.455838	-3.095814
Trial4	8	1	noBlindfold	counterclockwise	test	Guided	1	-0.5	-0.25	1.381714	0.17955	-1.44995	-0.66705	0.797319821391002	5.687925	0.620835	-3.113926
Trial4	8	1	noBlindfold	counterclockwise	test	Guided	1	-0.5	-0.25	1.401711	0.18492	-1.44991	-0.65786	0.797160691378305	5.797016	0.650457	-3.043422
[truncated: 8,544 more rows]
