# Supplementary material for: Assessing kinesthetic proprioceptive function of the upper limb: a novel dynamic movement reproduction task using a robotic arm
Source: PeerJ. 2021 May 3;9:e11301. doi: 10.7717/peerj.11301 (PMC8101453; doi:10.7717/peerj.11301)
Supplement: Supplemental Information 1 [file peerj-09-11301-s001.zip › DMR raw data_Study 1/Session 1/HMData_PP19-1_2019-06-26-11-20-40.txt]

Trial1	1	1	blindfold	counterclockwise	practice	Guided	1	-0.5	-0.5	0	-0.55199	-1.45001	-1.29998	0.80166753963209	-0.029922	-0.00019516	-0.018989
Trial1	1	1	blindfold	counterclockwise	practice	Guided	1	-0.5	-0.5	0.01539612	-0.55192	-1.45	-1.3	0.801682985828797	0.0057504	-0.00019726	0.0028274
Trial1	1	1	blindfold	counterclockwise	practice	Guided	1	-0.5	-0.5	0.03540039	-0.55174	-1.45	-1.30001	0.801681340791144	0.026525	-0.038282	-0.0029833
Trial1	1	1	blindfold	counterclockwise	practice	Guided	1	-0.5	-0.5	0.05540466	-0.55152	-1.45	-1.3	0.801657179268228	0.011946	0.025198	-0.027343
Trial1	1	1	blindfold	counterclockwise	practice	Guided	1	-0.5	-0.5	0.07539368	-0.55116	-1.45	-1.3	0.801634126734169	-0.027701	-0.00019577	0.0095991
Trial1	1	1	blindfold	counterclockwise	practice	Guided	1	-0.5	-0.5	0.09539795	-0.55106	-1.45	-1.3	0.801627746124067	-0.062404	0.0040393	-0.00051501
Trial1	1	1	blindfold	counterclockwise	practice	Guided	1	-0.5	-0.5	0.1154022	-0.55103	-1.45	-1.3	0.80162583702342	-0.024419	-0.017121	-0.0082325
Trial1	1	1	blindfold	counterclockwise	practice	Guided	1	-0.5	-0.5	0.1354065	-0.55102	-1.45	-1.3	0.801625199640181	0.039832	-0.034051	0.004516
Trial1	1	1	blindfold	counterclockwise	practice	Guided	1	-0.5	-0.5	0.1553955	-0.55102	-1.45	-1.3	0.801625199640181	0.030113	-0.00019351	-0.011725
Trial1	1	1	blindfold	counterclockwise	practice	Guided	1	-0.5	-0.5	0.1753998	-0.55101	-1.45	-1.3	0.801624566174358	-0.03614	0.033662	0.010247
Trial1	1	1	blindfold	counterclockwise	practice	Guided	1	-0.5	-0.5	0.1954041	-0.55101	-1.45	-1.3	0.801624566174358	-0.011133	0.016731	0.0041217
Trial1	1	1	blindfold	counterclockwise	practice	Guided	1	-0.5	-0.5	0.2153931	-0.55102	-1.45	-1.3	0.801625199640181	-0.021473	-0.008658	-0.022555
Trial1	1	1	blindfold	counterclockwise	practice	Guided	1	-0.5	-0.5	0.2353973	-0.55102	-1.45	-1.3	0.801625199640181	-0.016609	-0.0044266	-0.012438
Trial1	1	1	blindfold	counterclockwise	practice	Guided	1	-0.5	-0.5	0.2554016	-0.55103	-1.45	-1.3	0.80162583702342	0.0051264	0.025193	-0.0055879
Trial1	1	1	blindfold	counterclockwise	practice	Guided	1	-0.5	-0.5	0.2754059	-0.55102	-1.45	-1.3	0.801625199640181	0.008701	0.012499	0.0058056
Trial1	1	1	blindfold	counterclockwise	practice	Guided	1	-0.5	-0.5	0.2953949	-0.55102	-1.45	-1.3	0.801625199640181	-0.0013313	0.0082642	-0.034801
Trial1	1	1	blindfold	counterclockwise	practice	Guided	1	-0.5	-0.5	0.3153992	-0.55102	-1.45	-1.3	0.801625199640181	-0.0036413	-0.00020044	-0.0091649
Trial1	1	1	blindfold	counterclockwise	practice	Guided	1	-0.5	-0.5	0.3354034	-0.55102	-1.45	-1.3	0.801625199640181	-0.06176	-0.0044305	-0.018326
Trial1	1	1	blindfold	counterclockwise	practice	Guided	1	-0.5	-0.5	0.3554077	-0.55103	-1.45	-1.3	0.80162583702342	-0.021145	-0.00019963	-0.016329
Trial1	1	1	blindfold	counterclockwise	practice	Guided	1	-0.5	-0.5	0.3753967	-0.55103	-1.45	-1.3	0.80162583702342	-0.012067	-0.00020255	-0.0085216
Trial1	1	1	blindfold	counterclockwise	practice	Guided	1	-0.5	-0.5	0.395401	-0.55103	-1.45	-1.3	0.80162583702342	0.029173	0.004029	-0.048724
Trial1	1	1	blindfold	counterclockwise	practice	Guided	1	-0.5	-0.5	0.4154053	-0.55102	-1.45	-1.3	0.801625199640181	0.0028108	-0.0086679	0.020068
Trial1	1	1	blindfold	counterclockwise	practice	Guided	1	-0.5	-0.5	0.4353943	-0.55102	-1.45	-1.3	0.801625199640181	-0.008807	0.0040271	-0.0075629
Trial1	1	1	blindfold	counterclockwise	practice	Guided	1	-0.5	-0.5	0.4553986	-0.55103	-1.45	-1.3	0.80162583702342	-0.0097579	-0.004437	-0.034152
Trial1	1	1	blindfold	counterclockwise	practice	Guided	1	-0.5	-0.5	0.4754028	-0.55103	-1.45	-1.3	0.80162583702342	0.010625	-0.00020728	0.011952
Trial1	1	1	blindfold	counterclockwise	practice	Guided	1	-0.5	-0.5	0.4954071	-0.55103	-1.45	-1.3	0.80162583702342	0.0096727	-0.004439	-0.0016592
Trial1	1	1	blindfold	counterclockwise	practice	Guided	1	-0.5	-0.5	0.5153961	-0.55103	-1.45	-1.3	0.80162583702342	-0.011425	0.020952	-6.782E-05
Trial1	1	1	blindfold	counterclockwise	practice	Guided	1	-0.5	-0.5	0.5354004	-0.55103	-1.45001	-1.29998	0.801605850483555	-0.079746	-0.148305	0.106924
Trial1	1	1	blindfold	counterclockwise	practice	Guided	1	-0.5	-0.5	0.5554047	-0.55105	-1.45004	-1.29998	0.801607125655563	-0.073433	-0.152497	0.021558
Trial1	1	1	blindfold	counterclockwise	practice	Guided	1	-0.5	-0.5	0.5753937	-0.5511	-1.45007	-1.29998	0.801610311966143	-0.057556	-0.127029	0.062782
Trial1	1	1	blindfold	counterclockwise	practice	Guided	1	-0.5	-0.5	0.5953979	-0.55113	-1.45006	-1.29999	0.801622216913392	-0.041207	-0.139689	-0.0099164
Trial1	1	1	blindfold	counterclockwise	practice	Guided	1	-0.5	-0.5	0.6154022	-0.55116	-1.45007	-1.3	0.801634126734169	-0.015472	-0.118486	-0.054975
Trial1	1	1	blindfold	counterclockwise	practice	Guided	1	-0.5	-0.5	0.6354065	-0.55116	-1.45006	-1.3	0.801634126734169	0.036763	-0.029601	-0.053928
Trial1	1	1	blindfold	counterclockwise	practice	Guided	1	-0.5	-0.5	0.6553955	-0.55117	-1.45003	-1.30001	0.801644755214744	-0.025578	0.059264	-0.020248
Trial1	1	1	blindfold	counterclockwise	practice	Guided	1	-0.5	-0.5	0.6753998	-0.55117	-1.45	-1.3	0.80163476205531	-0.0064722	-0.021138	0.0096133
Trial1	1	1	blindfold	counterclockwise	practice	Guided	1	-0.5	-0.5	0.6954041	-0.55117	-1.45	-1.3	0.80163476205531	-0.012915	0.016946	-0.0046356
Trial1	1	1	blindfold	counterclockwise	practice	Guided	1	-0.5	-0.5	0.7153931	-0.55117	-1.45	-1.3	0.80163476205531	-0.017132	0.0042448	-0.020879
Trial1	1	1	blindfold	counterclockwise	practice	Guided	1	-0.5	-0.5	0.7353973	-0.55118	-1.45	-1.3	0.801635401304973	0.0085078	-0.038068	-0.018565
Trial1	1	1	blindfold	counterclockwise	practice	Guided	1	-0.5	-0.5	0.7554016	-0.55118	-1.45	-1.3	0.801635401304973	0.0094629	0.025414	-0.025093
Trial1	1	1	blindfold	counterclockwise	practice	Guided	1	-0.5	-0.5	0.7754059	-0.55117	-1.45	-1.3	0.80163476205531	-0.008692	-0.0042168	-0.021508
Trial1	1	1	blindfold	counterclockwise	practice	Guided	1	-0.5	-0.5	0.7953949	-0.55117	-1.45	-1.3	0.80163476205531	-0.019443	-0.021139	0.004766
Trial1	1	1	blindfold	counterclockwise	practice	Guided	1	-0.5	-0.5	0.8153992	-0.55117	-1.45	-1.3	0.80163476205531	-0.011639	0.042335	-0.0043086
Trial1	1	1	blindfold	counterclockwise	practice	Guided	1	-0.5	-0.5	0.8354034	-0.55118	-1.45	-1.3	0.801635401304973	-0.023023	-0.02961	0.013526
Trial1	1	1	blindfold	counterclockwise	practice	Guided	1	-0.5	-0.5	0.8554077	-0.55118	-1.45	-1.3	0.801635401304973	-0.012268	-0.016911	-0.012746
Trial1	1	1	blindfold	counterclockwise	practice	Guided	1	-0.5	-0.5	0.8753967	-0.55118	-1.45	-1.3	0.801635401304973	-0.015126	0.021171	-0.050721
Trial1	1	1	blindfold	counterclockwise	practice	Guided	1	-0.5	-0.5	0.895401	-0.55118	-1.45	-1.3	0.801635401304973	-0.029145	-0.016917	-0.011466
Trial1	1	1	blindfold	counterclockwise	practice	Guided	1	-0.5	-0.5	0.9154053	-0.55118	-1.45	-1.3	0.801635401304973	-0.00319	-0.016912	-0.015281
Trial1	1	1	blindfold	counterclockwise	practice	Guided	1	-0.5	-0.5	0.9353943	-0.55118	-1.45	-1.3	0.801635401304973	0.012417	0.0042446	-0.023083
Trial1	1	1	blindfold	counterclockwise	practice	Guided	1	-0.5	-0.5	0.9553986	-0.55118	-1.45	-1.3	0.801635401304973	0.0023053	0.042327	0.02724
Trial1	1	1	blindfold	counterclockwise	practice	Guided	1	-0.5	-0.5	0.9754028	-0.55118	-1.45	-1.3	0.801635401304973	0.018551	1.3398E-05	0.0019242
Trial1	1	1	blindfold	counterclockwise	practice	Guided	1	-0.5	-0.5	0.9954071	-0.55118	-1.45	-1.3	0.801635401304973	0.034795	0.0084721	0.010047
Trial1	1	1	blindfold	counterclockwise	practice	Guided	1	-0.5	-0.5	1.015396	-0.55118	-1.45	-1.3	0.801635401304973	-0.017115	0.0084712	-0.020847
Trial1	1	1	blindfold	counterclockwise	practice	Guided	1	-0.5	-0.5	1.0354	-0.55118	-1.45	-1.3	0.801635401304973	-0.0093101	-0.02538	-0.02992
Trial1	1	1	blindfold	counterclockwise	practice	Guided	1	-0.5	-0.5	1.055405	-0.55118	-1.45	-1.3	0.801635401304973	0.0039857	0.016936	-0.022433
Trial1	1	1	blindfold	counterclockwise	practice	Guided	1	-0.5	-0.5	1.075394	-0.55119	-1.45	-1.3	0.80163604067921	-0.009391	-0.0084542	0.02526
Trial1	1	1	blindfold	counterclockwise	practice	Guided	1	-0.5	-0.5	1.095398	-0.55119	-1.45	-1.3	0.80163604067921	-0.023956	0.025398	0.00089621
Trial1	1	1	blindfold	counterclockwise	practice	Guided	1	-0.5	-0.5	1.115402	-0.55119	-1.45	-1.3	0.80163604067921	-0.0015822	2.588E-06	-0.017254
Trial1	1	1	blindfold	counterclockwise	practice	Guided	1	-0.5	-0.5	1.135406	-0.55119	-1.45	-1.3	0.80163604067921	-0.014241	1.988E-06	0.017144
Trial1	1	1	blindfold	counterclockwise	practice	Guided	1	-0.5	-0.5	1.155396	-0.55119	-1.45	-1.3	0.80163604067921	0.020238	0.0084662	-0.032136
Trial1	1	1	blindfold	counterclockwise	practice	Guided	1	-0.5	-0.5	1.1754	-0.55119	-1.45	-1.3	0.80163604067921	-0.0041226	-0.046552	-0.017566
Trial1	1	1	blindfold	counterclockwise	practice	Guided	1	-0.5	-0.5	1.195404	-0.55119	-1.45	-1.3	0.80163604067921	0.0049544	8.9427E-07	-0.0055404
Trial1	1	1	blindfold	counterclockwise	practice	Guided	1	-0.5	-0.5	1.215393	-0.55119	-1.45	-1.3	0.80163604067921	0.016023	-0.016925	0.0029007
Trial1	1	1	blindfold	counterclockwise	practice	Guided	1	-0.5	-0.5	1.235397	-0.55119	-1.45	-1.3	0.80163604067921	-0.019411	-0.029624	0.0048103
Trial1	1	1	blindfold	counterclockwise	practice	Guided	1	-0.5	-0.5	1.255402	-0.55119	-1.45	-1.3	0.80163604067921	0.0010521	-0.012695	-0.0052192
Trial1	1	1	blindfold	counterclockwise	practice	Guided	1	-0.5	-0.5	1.275406	-0.55119	-1.45	-1.3	0.80163604067921	-0.023948	0.0084614	0.00090972
Trial1	1	1	blindfold	counterclockwise	practice	Guided	1	-0.5	-0.5	1.295395	-0.55119	-1.45	-1.3	0.80163604067921	-0.012559	0.0084594	-0.016921
Trial1	1	1	blindfold	counterclockwise	practice	Guided	1	-0.5	-0.5	1.315399	-0.55119	-1.45	-1.3	0.80163604067921	0.00041996	0.021156	-0.013655
Trial1	1	1	blindfold	counterclockwise	practice	Guided	1	-0.5	-0.5	1.335403	-0.55119	-1.45	-1.3	0.80163604067921	-0.0077001	-0.0084677	-0.0087961
Trial1	1	1	blindfold	counterclockwise	practice	Guided	1	-0.5	-0.5	1.355408	-0.5512	-1.45	-1.3	0.801636676371112	-0.019721	-0.03386	-0.01206
Trial1	1	1	blindfold	counterclockwise	practice	Guided	1	-0.5	-0.5	1.375397	-0.5512	-1.45	-1.3	0.801636676371112	0.021523	0.0042295	-0.015235
Trial1	1	1	blindfold	counterclockwise	practice	Guided	1	-0.5	-0.5	1.395401	-0.5512	-1.45	-1.3	0.801636676371112	-0.0041132	0.029618	-0.017546
Trial1	1	1	blindfold	counterclockwise	practice	Guided	1	-0.5	-0.5	1.415405	-0.5512	-1.45	-1.3	0.801636676371112	-0.003794	-4.4936E-06	0.0022829
Trial1	1	1	blindfold	counterclockwise	practice	Guided	1	-0.5	-0.5	1.435394	-0.5512	-1.45	-1.3	0.801636676371112	0.0023364	0.025388	0.011678
Trial1	1	1	blindfold	counterclockwise	practice	Guided	1	-0.5	-0.5	1.455399	-0.5512	-1.45	-1.3	0.801636676371112	0.038091	-0.016928	0.0019677
Trial1	1	1	blindfold	counterclockwise	practice	Guided	1	-0.5	-0.5	1.475403	-0.5512	-1.45	-1.3	0.801636676371112	-0.020983	-0.0084641	-0.016265
Trial1	1	1	blindfold	counterclockwise	practice	Guided	1	-0.5	-0.5	1.495407	-0.5512	-1.45	-1.3	0.801636676371112	0.010783	-0.0084633	0.011051
Trial1	1	1	blindfold	counterclockwise	practice	Guided	1	-0.5	-0.5	1.515396	-0.5512	-1.45	-1.3	0.801636676371112	-0.011908	-0.0042324	-0.008456
Trial1	1	1	blindfold	counterclockwise	practice	Guided	1	-0.5	-0.5	1.5354	-0.5512	-1.45	-1.3	0.801636676371112	-0.018032	0.008462	-0.033455
Trial1	1	1	blindfold	counterclockwise	practice	Guided	1	-0.5	-0.5	1.555405	-0.5512	-1.45	-1.3	0.801636676371112	0.01206	-0.0042344	0.01496
Trial1	1	1	blindfold	counterclockwise	practice	Guided	1	-0.5	-0.5	1.575394	-0.55121	-1.45	-1.3	0.801637315993755	-0.012853	0.025388	-0.021108
Trial1	1	1	blindfold	counterclockwise	practice	Guided	1	-0.5	-0.5	1.595398	-0.55121	-1.45	-1.3	0.801637315993755	-0.010943	-0.0127	0.0042133
Trial1	1	1	blindfold	counterclockwise	practice	Guided	1	-0.5	-0.5	1.615402	-0.55121	-1.45	-1.3	0.801637315993755	0.030621	0.0042275	-0.0074064
Trial1	1	1	blindfold	counterclockwise	practice	Guided	1	-0.5	-0.5	1.635406	-0.55121	-1.45	-1.3	0.801637315993755	-0.011893	0.012691	-0.0084433
Trial1	1	1	blindfold	counterclockwise	practice	Guided	1	-0.5	-0.5	1.655396	-0.55121	-1.45	-1.3	0.801637315993755	-0.015157	-4.1671E-06	0.0009533
Trial1	1	1	blindfold	counterclockwise	practice	Guided	1	-0.5	-0.5	1.6754	-0.55121	-1.45	-1.3	0.801637315993755	-0.0021758	-0.012699	0.0078039
Trial1	1	1	blindfold	counterclockwise	practice	Guided	1	-0.5	-0.5	1.695404	-0.55121	-1.45	-1.3	0.801637315993755	-0.016105	0.021152	-0.0081202
Trial1	1	1	blindfold	counterclockwise	practice	Guided	1	-0.5	-0.5	1.715393	-0.55121	-1.45	-1.3	0.801637315993755	-0.0024914	-0.0084708	0.0035864
Trial1	1	1	blindfold	counterclockwise	practice	Guided	1	-0.5	-0.5	1.735397	-0.55121	-1.45	-1.3	0.801637315993755	0.0040401	0.025387	-0.0048522
Trial1	1	1	blindfold	counterclockwise	practice	Guided	1	-0.5	-0.5	1.755402	-0.55121	-1.45	-1.3	0.801637315993755	-0.016423	0.021155	-0.016874
Trial1	1	1	blindfold	counterclockwise	practice	Guided	1	-0.5	-0.5	1.775406	-0.55121	-1.45	-1.3	0.801637315993755	-0.008619	-0.0084662	-0.021409
Trial1	1	1	blindfold	counterclockwise	practice	Guided	1	-0.5	-0.5	1.795395	-0.55121	-1.45	-1.3	0.801637315993755	-0.014511	0.008461	0.012989
Trial1	1	1	blindfold	counterclockwise	practice	Guided	1	-0.5	-0.5	1.815399	-0.55122	-1.45	-1.3	0.801637955740972	0.01344	-0.021164	-0.010335
Trial1	1	1	blindfold	counterclockwise	practice	Guided	1	-0.5	-0.5	1.835403	-0.55122	-1.45	-1.3	0.801637955740972	-0.0028016	0.0084608	-0.0006225
Trial1	1	1	blindfold	counterclockwise	practice	Guided	1	-0.5	-0.5	1.855408	-0.55122	-1.45	-1.3	0.801637955740972	0.0085845	-0.029626	-0.010014
Trial1	1	1	blindfold	counterclockwise	practice	Guided	1	-0.5	-0.5	1.875397	-0.55122	-1.45	-1.3	0.801637955740972	0.0033285	-0.0042384	0.024381
Trial1	1	1	blindfold	counterclockwise	practice	Guided	1	-0.5	-0.5	1.895401	-0.55122	-1.45	-1.3	0.801637955740972	0.0050033	-0.0042375	-0.0096931
Trial1	1	1	blindfold	counterclockwise	practice	Guided	1	-0.5	-0.5	1.915405	-0.55122	-1.45	-1.3	0.801637955740972	0.014716	0.021153	0.006552
Trial1	1	1	blindfold	counterclockwise	practice	Guided	1	-0.5	-0.5	1.935394	-0.55122	-1.45	-1.3	0.801637955740972	-0.0079742	-6.2613E-06	-0.012956
Trial1	1	1	blindfold	counterclockwise	practice	Guided	1	-0.5	-0.5	1.955399	-0.55122	-1.45	-1.3	0.801637955740972	-0.016731	0.0084576	0.012045
Trial1	1	1	blindfold	counterclockwise	practice	Guided	1	-0.5	-0.5	1.975403	-0.55122	-1.45	-1.3	0.801637955740972	-0.00016705	0.0042248	-0.012953
Trial1	1	1	blindfold	counterclockwise	practice	Guided	1	-0.5	-0.5	1.995407	-0.55122	-1.45	-1.3	0.801637955740972	-0.016729	-0.016934	0.012686
Trial1	1	1	blindfold	counterclockwise	practice	Guided	1	-0.5	-0.5	2.015396	-0.55122	-1.45	-1.3	0.801637955740972	0.027697	0.016922	0.0098239
Trial1	1	1	blindfold	counterclockwise	practice	Guided	1	-0.5	-0.5	2.0354	-0.55122	-1.45	-1.3	0.801637955740972	-0.019675	-0.0084697	0.020809
Trial1	1	1	blindfold	counterclockwise	practice	Guided	1	-0.5	-0.5	2.055405	-0.55122	-1.45	-1.3	0.801637955740972	-0.01808	-9.8457E-06	3.0722E-05
Trial1	1	1	blindfold	counterclockwise	practice	Guided	1	-0.5	-0.5	2.075394	-0.55122	-1.45	-1.3	0.801637955740972	-0.0085993	-0.0042455	-0.018119
Trial1	1	1	blindfold	counterclockwise	practice	Guided	1	-0.5	-0.5	2.095398	-0.55122	-1.45	-1.3	0.801637955740972	0.005332	-0.012709	-0.013899
Trial1	1	1	blindfold	counterclockwise	practice	Guided	1	-0.5	-0.5	2.115402	-0.55122	-1.45	-1.3	0.801637955740972	0.0011139	-1.4345E-05	-0.0051408
Trial1	1	1	blindfold	counterclockwise	practice	Guided	1	-0.5	-0.5	2.135406	-0.55123	-1.45	-1.3	0.801638595612761	0.0059709	0.0042176	0.0029817
Trial1	1	1	blindfold	counterclockwise	practice	Guided	1	-0.5	-0.5	2.155396	-0.55123	-1.45	-1.3	0.801638595612761	-0.0060507	0.0042152	-0.012625
Trial1	1	1	blindfold	counterclockwise	practice	Guided	1	-0.5	-0.5	2.1754	-0.55123	-1.45	-1.3	0.801638595612761	-0.021253	-0.021177	-0.021697
Trial1	1	1	blindfold	counterclockwise	practice	Guided	1	-0.5	-0.5	2.195404	-0.55123	-1.45	-1.3	0.801638595612761	-0.00055367	-0.02964	0.028943
Trial1	1	1	blindfold	counterclockwise	practice	Guided	1	-0.5	-0.5	2.215393	-0.55123	-1.45	-1.3	0.801638595612761	0.014737	0.016907	-0.03236
Trial1	1	1	blindfold	counterclockwise	practice	Guided	1	-0.5	-0.5	2.235397	-0.55123	-1.45	-1.3	0.801638595612761	-0.014801	-0.016947	0.0088004
Trial1	1	1	blindfold	counterclockwise	practice	Guided	1	-0.5	-0.5	2.255402	-0.55123	-1.45	-1.3	0.801638595612761	-0.0040471	-0.0084836	-0.0077588
Trial1	1	1	blindfold	counterclockwise	practice	Guided	1	-0.5	-0.5	2.275406	-0.55123	-1.45	-1.3	0.801638595612761	0.031619	0.012673	0.0053036
Trial1	1	1	blindfold	counterclockwise	practice	Guided	1	-0.5	-0.5	2.295395	-0.55123	-1.45	-1.3	0.801638595612761	-0.0037277	-0.0042546	-0.013249
Trial1	1	1	blindfold	counterclockwise	practice	Guided	1	-0.5	-0.5	2.315399	-0.55123	-1.45	-1.3	0.801638595612761	0.0017661	0.016904	0.0033121
Trial1	1	1	blindfold	counterclockwise	practice	Guided	1	-0.5	-0.5	2.335403	-0.55123	-1.45	-1.3	0.801638595612761	-0.026734	-0.0042554	-0.013883
Trial1	1	1	blindfold	counterclockwise	practice	Guided	1	-0.5	-0.5	2.355408	-0.55123	-1.45	-1.3	0.801638595612761	-0.0050812	0.0042086	0.025051
Trial1	1	1	blindfold	counterclockwise	practice	Guided	1	-0.5	-0.5	2.375397	-0.55124	-1.45	-1.3	0.801639231799253	0.0011351	0.021134	-0.0051204
Trial1	1	1	blindfold	counterclockwise	practice	Guided	1	-0.5	-0.5	2.395401	-0.55124	-1.45	-1.3	0.801639231799253	-0.015426	0.012671	-0.0022556
Trial1	1	1	blindfold	counterclockwise	practice	Guided	1	-0.5	-0.5	2.415405	-0.55124	-1.45	-1.3	0.801639231799253	-0.006348	0.0042062	0.0081796
Trial1	1	1	blindfold	counterclockwise	practice	Guided	1	-0.5	-0.5	2.435394	-0.55124	-1.45	-1.3	0.801639231799253	0.022555	0.0042054	-0.0024858
Trial1	1	1	blindfold	counterclockwise	practice	Guided	1	-0.5	-0.5	2.455399	-0.55124	-1.45	-1.3	0.801639231799253	-0.029672	0.012666	-0.0080626
Trial1	1	1	blindfold	counterclockwise	practice	Guided	1	-0.5	-0.5	2.475403	-0.55124	-1.45	-1.3	0.801639231799253	-0.019639	0.0041987	-0.021034
Trial1	1	1	blindfold	counterclockwise	practice	Guided	1	-0.5	-0.5	2.495407	-0.55124	-1.45	-1.3	0.801639231799253	-0.029986	-0.021193	-0.020714
Trial1	1	1	blindfold	counterclockwise	practice	Guided	1	-0.5	-0.5	2.515396	-0.55124	-1.45	-1.3	0.801639231799253	-0.013424	-0.004268	-0.029469
Trial1	1	1	blindfold	counterclockwise	practice	Guided	1	-0.5	-0.5	2.5354	-0.55124	-1.45	-1.3	0.801639231799253	0.0047299	0.012659	-0.013859
Trial1	1	1	blindfold	counterclockwise	practice	Guided	1	-0.5	-0.5	2.555405	-0.55124	-1.45	-1.3	0.801639231799253	0.013807	0.033816	-0.013856
Trial1	1	1	blindfold	counterclockwise	practice	Guided	1	-0.5	-0.5	2.575394	-0.55124	-1.45	-1.3	0.801639231799253	-0.019314	-0.0085024	-0.015845
Trial1	1	1	blindfold	counterclockwise	practice	Guided	1	-0.5	-0.5	2.595398	-0.55124	-1.45	-1.3	0.801639231799253	-0.0095993	0.012655	0.02118
Trial1	1	1	blindfold	counterclockwise	practice	Guided	1	-0.5	-0.5	2.615402	-0.55124	-1.45	-1.3	0.801639231799253	-0.0069696	-0.0212	0.00040216
Trial1	1	1	blindfold	counterclockwise	practice	Guided	1	-0.5	-0.5	2.635406	-0.55125	-1.45	-1.3	0.801639875730058	-0.014772	-0.0042726	0.0088451
Trial1	1	1	blindfold	counterclockwise	practice	Guided	1	-0.5	-0.5	2.655396	-0.55125	-1.45	-1.3	0.801639875730058	-0.0046547	-0.0085051	0.015696
Trial1	1	1	blindfold	counterclockwise	practice	Guided	1	-0.5	-0.5	2.6754	-0.55125	-1.45	-1.3	0.801639875730058	-0.010548	0.0084195	0.0063061
Trial1	1	1	blindfold	counterclockwise	practice	Guided	1	-0.5	-0.5	2.695404	-0.55125	-1.45	-1.3	0.801639875730058	-0.0069635	0.0084172	-0.00022338
Trial1	1	1	blindfold	counterclockwise	practice	Guided	1	-0.5	-0.5	2.715393	-0.55125	-1.45	-1.3	0.801639875730058	-0.00074883	-0.0085095	-0.030398
Trial1	1	1	blindfold	counterclockwise	practice	Guided	1	-0.5	-0.5	2.735397	-0.55125	-1.45	-1.3	0.801639875730058	-0.018982	0.016881	0.0091742
Trial1	1	1	blindfold	counterclockwise	practice	Guided	1	-0.5	-0.5	2.755402	-0.55125	-1.45	-1.3	0.801639875730058	0.0057009	-4.8517E-05	0.0017755
Trial1	1	1	blindfold	counterclockwise	practice	Guided	1	-0.5	-0.5	2.775406	-0.55125	-1.45	-1.3	0.801639875730058	-0.021925	-0.021207	0.026377
Trial1	1	1	blindfold	counterclockwise	practice	Guided	1	-0.5	-0.5	2.795395	-0.55125	-1.45	-1.3	0.801639875730058	-0.0079072	-0.0042805	-0.012872
Trial1	1	1	blindfold	counterclockwise	practice	Guided	1	-0.5	-0.5	2.815399	-0.55125	-1.45	-1.3	0.801639875730058	-0.004004	0.016877	-0.017409
Trial1	1	1	blindfold	counterclockwise	practice	Guided	1	-0.5	-0.5	2.835403	-0.55126	-1.45	-1.3	0.801640512164211	-0.011488	-0.021209	-0.034285
Trial1	1	1	blindfold	counterclockwise	practice	Guided	1	-0.5	-0.5	2.855408	-0.55126	-1.45	-1.3	0.801640512164211	-9.8873E-05	0.025341	-0.021942
Trial1	1	1	blindfold	counterclockwise	practice	Guided	1	-0.5	-0.5	2.875397	-0.55126	-1.45	-1.3	0.801640512164211	-0.032584	-0.0085116	-0.0025129
Trial1	1	1	blindfold	counterclockwise	practice	Guided	1	-0.5	-0.5	2.895401	-0.55126	-1.45	-1.3	0.801640512164211	-0.029953	0.029576	-0.023927
Trial1	1	1	blindfold	counterclockwise	practice	Guided	1	-0.5	-0.5	2.915405	-0.55126	-1.45	-1.3	0.801640512164211	-0.038392	-0.012744	-0.023289
Trial1	1	1	blindfold	counterclockwise	practice	Guided	1	-0.5	-0.5	2.935394	-0.55126	-1.45	-1.3	0.801640512164211	-0.0059884	-0.021209	0.012463
Trial1	1	1	blindfold	counterclockwise	practice	Guided	1	-0.5	-0.5	2.955399	-0.55126	-1.45	-1.3	0.801640512164211	0.0021328	-0.012745	-0.025831
Trial1	1	1	blindfold	counterclockwise	practice	Guided	1	-0.5	-0.5	2.975403	-0.55126	-1.45	-1.3	0.801640512164211	-0.024137	-0.0042821	-0.0031374
Trial1	1	1	blindfold	counterclockwise	practice	Guided	1	-0.5	-0.5	2.995407	-0.55126	-1.45	-1.3	0.801640512164211	-0.0039889	0.004182	-0.017386
Trial1	1	1	blindfold	counterclockwise	practice	Guided	1	-0.5	-0.5	3.015396	-0.55126	-1.45	-1.3	0.801640512164211	-0.010517	0.02534	0.0085701
Trial1	1	1	blindfold	counterclockwise	practice	Guided	1	-0.5	-0.5	3.0354	-0.55126	-1.45	-1.3	0.801640512164211	-0.012744	-0.0042822	-0.0047251
Trial1	1	1	blindfold	counterclockwise	practice	Guided	1	-0.5	-0.5	3.055405	-0.55127	-1.45	-1.3	0.801641152533547	-0.028985	-4.9505E-05	-0.0037673
Trial1	1	1	blindfold	counterclockwise	practice	Guided	1	-0.5	-0.5	3.075394	-0.55127	-1.45	-1.3	0.801641152533547	-0.012423	-0.016977	-0.016738
Trial1	1	1	blindfold	counterclockwise	practice	Guided	1	-0.5	-0.5	3.095398	-0.55127	-1.45	-1.3	0.801641152533547	0.014169	0.021109	-0.0017659
Trial1	1	1	blindfold	counterclockwise	practice	Guided	1	-0.5	-0.5	3.115402	-0.55127	-1.45	-1.3	0.801641152533547	0.013215	-0.0085156	-0.017052
Trial1	1	1	blindfold	counterclockwise	practice	Guided	1	-0.5	-0.5	3.135406	-0.55127	-1.45	-1.3	0.801641152533547	-0.0027093	-0.0042858	-0.00049063
Trial1	1	1	blindfold	counterclockwise	practice	Guided	1	-0.5	-0.5	3.155396	-0.55127	-1.45	-1.3	0.801641152533547	0.0050961	-5.2664E-05	-0.009565
Trial1	1	1	blindfold	counterclockwise	practice	Guided	1	-0.5	-0.5	3.1754	-0.55127	-1.45	-1.3	0.801641152533547	-0.019583	0.016876	0.00078763
Trial1	1	1	blindfold	counterclockwise	practice	Guided	1	-0.5	-0.5	3.195404	-0.55127	-1.45	-1.3	0.801641152533547	-0.0017474	-5.2974E-05	0.012174
Trial1	1	1	blindfold	counterclockwise	practice	Guided	1	-0.5	-0.5	3.215393	-0.55127	-1.45	-1.3	0.801641152533547	-0.0088295	0.0084104	-0.025483
Trial1	1	1	blindfold	counterclockwise	practice	Guided	1	-0.5	-0.5	3.235397	-0.55127	-1.45	-1.3	0.801641152533547	0.0035138	-0.012749	0.0070052
Trial1	1	1	blindfold	counterclockwise	practice	Guided	1	-0.5	-0.5	3.255402	-0.55127	-1.45	-1.3	0.801641152533547	0.0063762	-0.0085164	-0.016721
Trial1	1	1	blindfold	counterclockwise	practice	Guided	1	-0.5	-0.5	3.275406	-0.55127	-1.45	-1.3	0.801641152533547	-0.017989	0.0084121	0.021898
Trial1	1	1	blindfold	counterclockwise	practice	Guided	1	-0.5	-0.5	3.295395	-0.55127	-1.45	-1.3	0.801641152533547	0.0037477	-5.1969E-05	0.028748
Trial1	1	1	blindfold	counterclockwise	practice	Guided	1	-0.5	-0.5	3.315399	-0.55127	-1.45	-1.3	0.801641152533547	-0.036775	0.016874	-0.002147
Trial1	1	1	blindfold	counterclockwise	practice	Guided	1	-0.5	-0.5	3.335403	-0.55127	-1.45	-1.3	0.801641152533547	0.0093269	-0.021212	-0.0098642
Trial1	1	1	blindfold	counterclockwise	practice	Guided	1	-0.5	-0.5	3.355408	-0.55127	-1.45	-1.3	0.801641152533547	-0.015673	0.0084073	-0.0040512
Trial1	1	1	blindfold	counterclockwise	practice	Guided	1	-0.5	-0.5	3.375397	-0.55128	-1.45	-1.3	0.801641793027456	-0.0039646	0.012639	-0.017345
Trial1	1	1	blindfold	counterclockwise	practice	Guided	1	-0.5	-0.5	3.395401	-0.55128	-1.45	-1.3	0.801641793027456	0.0099672	0.0041753	-0.0014172
Trial1	1	1	blindfold	counterclockwise	practice	Guided	1	-0.5	-0.5	3.415405	-0.55128	-1.45	-1.3	0.801641793027456	0.0063857	0.016868	0.0073415
Trial1	1	1	blindfold	counterclockwise	practice	Guided	1	-0.5	-0.5	3.435394	-0.55128	-1.45	-1.3	0.801641793027456	0.014826	-0.021219	0.0067064
Trial1	1	1	blindfold	counterclockwise	practice	Guided	1	-0.5	-0.5	3.455399	-0.55128	-1.45	-1.3	0.801641793027456	-0.014308	-6.1279E-05	-0.042023
Trial1	1	1	blindfold	counterclockwise	practice	Guided	1	-0.5	-0.5	3.475403	-0.55128	-1.45	-1.3	0.801641793027456	-0.003322	-0.0085261	0.0059889
Trial1	1	1	blindfold	counterclockwise	practice	Guided	1	-0.5	-0.5	3.495407	-0.55128	-1.45	-1.3	0.801641793027456	0.012603	-0.0085282	-0.022829
Trial1	1	1	blindfold	counterclockwise	practice	Guided	1	-0.5	-0.5	3.515396	-0.55128	-1.45	-1.3	0.801641793027456	-0.0023668	0.0083977	0.0037659
Trial1	1	1	blindfold	counterclockwise	practice	Guided	1	-0.5	-0.5	3.5354	-0.55128	-1.45	-1.3	0.801641793027456	-0.020836	-0.012764	-0.016057
Trial1	1	1	blindfold	counterclockwise	practice	Guided	1	-0.5	-0.5	3.555405	-0.55128	-1.45	-1.3	0.801641793027456	-0.0039551	0.0041618	-0.013424
Trial1	1	1	blindfold	counterclockwise	practice	Guided	1	-0.5	-0.5	3.575394	-0.55128	-1.45	-1.3	0.801641793027456	-0.0072173	0.012626	-0.015729
Trial1	1	1	blindfold	counterclockwise	practice	Guided	1	-0.5	-0.5	3.595398	-0.55128	-1.45	-1.30001	0.801651786099243	0.0015429	0.016856	-0.00075493
Trial1	1	1	blindfold	counterclockwise	practice	Guided	1	-0.5	-0.5	3.615402	-0.55128	-1.45	-1.3	0.801641793027456	-0.023774	0.0041595	0.0011569
Trial1	1	1	blindfold	counterclockwise	practice	Guided	1	-0.5	-0.5	3.635406	-0.55129	-1.45	-1.3	0.801642429832362	0.0038599	-7.2922E-05	-0.026387
Trial1	1	1	blindfold	counterclockwise	practice	Guided	1	-0.5	-0.5	3.655396	-0.55129	-1.45	-1.3	0.801642429832362	-0.0064872	-0.012768	-0.028377
Trial1	1	1	blindfold	counterclockwise	practice	Guided	1	-0.5	-0.5	3.6754	-0.55129	-1.45	-1.3	0.801642429832362	-0.040005	-0.016997	0.018361
Trial1	1	1	blindfold	counterclockwise	practice	Guided	1	-0.5	-0.5	3.695404	-0.55129	-1.45	-1.3	0.801642429832362	0.0090461	0.012624	-0.014039
Trial1	1	1	blindfold	counterclockwise	practice	Guided	1	-0.5	-0.5	3.715393	-0.55129	-1.45	-1.3	0.801642429832362	0.0012424	-0.029694	-0.0091799
Trial1	1	1	blindfold	counterclockwise	practice	Guided	1	-0.5	-0.5	3.735397	-0.55129	-1.45	-1.3	0.801642429832362	0.0048276	0.025319	-0.013714
Trial1	1	1	blindfold	counterclockwise	practice	Guided	1	-0.5	-0.5	3.755402	-0.5513	-1.45	-1.3	0.801643070574671	-0.0023385	-0.0085353	0.0038042
Trial1	1	1	blindfold	counterclockwise	practice	Guided	1	-0.5	-0.5	3.775406	-0.5513	-1.45	-1.3	0.801643070574671	-0.017857	-0.0085342	-0.033217
Trial1	1	1	blindfold	counterclockwise	practice	Guided	1	-0.5	-0.5	3.795395	-0.5513	-1.45	-1.3	0.801643070574671	0.0054721	0.012624	-0.0052691
Trial1	1	1	blindfold	counterclockwise	practice	Guided	1	-0.5	-0.5	3.815399	-0.5513	-1.45	-1.3	0.801643070574671	0.018133	-7.0341E-05	-0.0062227
Trial1	1	1	blindfold	counterclockwise	practice	Guided	1	-0.5	-0.5	3.835403	-0.5513	-1.45	-1.3	0.801643070574671	0.0253	0.012626	-0.023737
Trial1	1	1	blindfold	counterclockwise	practice	Guided	1	-0.5	-0.5	3.855408	-0.5513	-1.45	-1.3	0.801643070574671	-0.047069	0.016855	-0.026768
Trial1	1	1	blindfold	counterclockwise	practice	Guided	1	-0.5	-0.5	3.875397	-0.5513	-1.45	-1.3	0.801643070574671	-0.012037	0.0083897	-0.012428
Trial1	1	1	blindfold	counterclockwise	practice	Guided	1	-0.5	-0.5	3.895401	-0.5513	-1.45	-1.3	0.801643070574671	0.00094441	0.0041565	-0.0091611
Trial1	1	1	blindfold	counterclockwise	practice	Guided	1	-0.5	-0.5	3.915405	-0.55131	-1.45	-1.3	0.80164371144155	-0.013941	0.0083887	-0.037746
Trial1	1	1	blindfold	counterclockwise	practice	Guided	1	-0.5	-0.5	3.935394	-0.55131	-1.45	-1.3	0.80164371144155	-0.027319	0.008388	0.0099438
Trial1	1	1	blindfold	counterclockwise	practice	Guided	1	-0.5	-0.5	3.955399	-0.55131	-1.45	-1.3	0.80164371144155	-0.0029524	-0.017003	0.011938
Trial1	1	1	blindfold	counterclockwise	practice	Guided	1	-0.5	-0.5	3.975403	-0.55131	-1.45	-1.3	0.80164371144155	0.0093945	0.021081	0.0011917
Trial1	1	1	blindfold	counterclockwise	practice	Guided	1	-0.5	-0.5	3.995407	-0.55131	-1.45	-1.3	0.80164371144155	-0.04841	-0.0043091	0.010268
Trial1	1	1	blindfold	counterclockwise	practice	Guided	1	-0.5	-0.5	4.015396	-0.55131	-1.45	-1.3	0.80164371144155	0.01879	-7.9404E-05	0.0022327
Trial1	1	1	blindfold	counterclockwise	practice	Guided	1	-0.5	-0.5	4.0354	-0.55131	-1.45	-1.3	0.80164371144155	0.012664	-0.0043121	-0.022765
Trial1	1	1	blindfold	counterclockwise	practice	Guided	1	-0.5	-0.5	4.055405	-0.55131	-1.45	-1.3	0.80164371144155	0.013301	-0.0043108	-0.014321
Trial1	1	1	blindfold	counterclockwise	practice	Guided	1	-0.5	-0.5	4.075394	-0.55131	-1.45	-1.3	0.80164371144155	0.0093998	-0.0043109	-0.0097811
Trial1	1	1	blindfold	counterclockwise	practice	Guided	1	-0.5	-0.5	4.095398	-0.55131	-1.45	-1.3	0.80164371144155	-0.0016694	-0.021238	-0.0013421
Trial1	1	1	blindfold	counterclockwise	practice	Guided	1	-0.5	-0.5	4.115402	-0.55131	-1.45	-1.3	0.80164371144155	0.001916	-7.98E-05	0.0035171
Trial1	1	1	blindfold	counterclockwise	practice	Guided	1	-0.5	-0.5	4.135406	-0.55131	-1.45	-1.3	0.80164371144155	0.00096261	0.0041517	-0.0091397
Trial1	1	1	blindfold	counterclockwise	practice	Guided	1	-0.5	-0.5	4.155396	-0.55132	-1.45	-1.3	0.801644352433	-0.028575	-8.2153E-05	-0.0085019
Trial1	1	1	blindfold	counterclockwise	practice	Guided	1	-0.5	-0.5	4.1754	-0.55132	-1.45	-1.3	0.801644352433	0.021112	0.012612	-0.023385
Trial1	1	1	blindfold	counterclockwise	practice	Guided	1	-0.5	-0.5	4.195404	-0.55132	-1.45	-1.3	0.801644352433	0.0061413	0.021076	0.0035257
Trial1	1	1	blindfold	counterclockwise	practice	Guided	1	-0.5	-0.5	4.215393	-0.55132	-1.45	-1.3	0.801644352433	-0.015595	0.012613	-0.0036405
Trial1	1	1	blindfold	counterclockwise	practice	Guided	1	-0.5	-0.5	4.235397	-0.55132	-1.45	-1.3	0.801644352433	-0.00070828	-8.3801E-05	0.024946
Trial1	1	1	blindfold	counterclockwise	practice	Guided	1	-0.5	-0.5	4.255402	-0.55132	-1.45	-1.3	0.801644352433	-0.015911	-0.021244	-0.0029999
Trial1	1	1	blindfold	counterclockwise	practice	Guided	1	-0.5	-0.5	4.275406	-0.55132	-1.45	-1.3	0.801644352433	-0.024031	-0.01701	-0.0075341
Trial1	1	1	blindfold	counterclockwise	practice	Guided	1	-0.5	-0.5	4.295395	-0.55132	-1.45	-1.3	0.801644352433	0.010049	-0.01278	-0.0013207
Trial1	1	1	blindfold	counterclockwise	practice	Guided	1	-0.5	-0.5	4.315399	-0.55132	-1.45	-1.3	0.801644352433	-0.043534	0.016841	0.019695
Trial1	1	1	blindfold	counterclockwise	practice	Guided	1	-0.5	-0.5	4.335403	-0.55132	-1.45	-1.3	0.801644352433	0.010053	0.0083782	-0.0013183
Trial1	1	1	blindfold	counterclockwise	practice	Guided	1	-0.5	-0.5	4.355408	-0.55132	-1.45	-1.3	0.801644352433	0.016182	-0.0085514	0.006487
Trial1	1	1	blindfold	counterclockwise	practice	Guided	1	-0.5	-0.5	4.375397	-0.55132	-1.45	-1.3	0.801644352433	-0.015264	0.0083784	0.00059581
Trial1	1	1	blindfold	counterclockwise	practice	Guided	1	-0.5	-0.5	4.395401	-0.55132	-1.45	-1.3	0.801644352433	0.006155	0.021073	0.003227
Trial1	1	1	blindfold	counterclockwise	practice	Guided	1	-0.5	-0.5	4.415405	-0.55133	-1.45	-1.3	0.801644989732484	0.0058379	0.016839	-0.0009916
Trial1	1	1	blindfold	counterclockwise	practice	Guided	1	-0.5	-0.5	4.435394	-0.55133	-1.45	-1.3	0.801644989732484	-0.0019631	0.012607	0.0080867
Trial1	1	1	blindfold	counterclockwise	practice	Guided	1	-0.5	-0.5	4.455399	-0.55133	-1.45	-1.3	0.801644989732484	0.002661	-0.0043211	-0.019859
Trial1	1	1	blindfold	counterclockwise	practice	Guided	1	-0.5	-0.5	4.475403	-0.55133	-1.45	-1.3	0.801644989732484	0.0097456	0.0041423	-0.029568
Trial1	1	1	blindfold	counterclockwise	practice	Guided	1	-0.5	-0.5	4.495407	-0.55133	-1.45	-1.3	0.801644989732484	-0.018837	-0.0043212	0.0093683
Trial1	1	1	blindfold	counterclockwise	practice	Guided	1	-0.5	-0.5	4.515396	-0.55133	-1.45	-1.3	0.801644989732484	0.0058481	0.0083738	-0.00097961
Trial1	1	1	blindfold	counterclockwise	practice	Guided	1	-0.5	-0.5	4.5354	-0.55133	-1.45	-1.3	0.801644989732484	-0.00036328	0.008374	0.022748
Trial1	1	1	blindfold	counterclockwise	practice	Guided	1	-0.5	-0.5	4.555405	-0.55133	-1.45	-1.3	0.801644989732484	0.021137	-0.017016	-0.023349
Trial1	1	1	blindfold	counterclockwise	practice	Guided	1	-0.5	-0.5	4.575394	-0.55133	-1.45	-1.3	0.801644989732484	0.026948	0.033765	-0.0025637
Trial1	1	1	blindfold	counterclockwise	practice	Guided	1	-0.5	-0.5	4.595398	-0.55133	-1.45	-1.3	0.801644989732484	-0.025915	0.016837	-0.023109
Trial1	1	1	blindfold	counterclockwise	practice	Guided	1	-0.5	-0.5	4.615402	-0.55133	-1.45	-1.3	0.801644989732484	0.01429	-0.0043224	-0.017531
Trial1	1	1	blindfold	counterclockwise	practice	Guided	1	-0.5	-0.5	4.635406	-0.55133	-1.45	-1.3	0.801644989732484	0.024322	-9.2455E-05	0.01886
Trial1	1	1	blindfold	counterclockwise	practice	Guided	1	-0.5	-0.5	4.655396	-0.55133	-1.45	-1.3	0.801644989732484	-0.014611	-0.008555	-0.0094043
Trial1	1	1	blindfold	counterclockwise	practice	Guided	1	-0.5	-0.5	4.6754	-0.55134	-1.45	-1.3	0.801645630972333	0.0016368	0.0083676	-0.00064338
Trial1	1	1	blindfold	counterclockwise	practice	Guided	1	-0.5	-0.5	4.695404	-0.55134	-1.45	-1.3	0.801645630972333	-0.0025809	0.0083673	-0.012029
Trial1	1	1	blindfold	counterclockwise	practice	Guided	1	-0.5	-0.5	4.715393	-0.55134	-1.45	-1.3	0.801645630972333	0.026005	0.04222	-0.01521
Trial1	1	1	blindfold	counterclockwise	practice	Guided	1	-0.5	-0.5	4.735397	-0.55134	-1.45	-1.3	0.801645630972333	0.014298	0.0041321	-0.001594
Trial1	1	1	blindfold	counterclockwise	practice	Guided	1	-0.5	-0.5	4.755402	-0.55134	-1.45	-1.3	0.801645630972333	0.0074492	0.016825	0.020143
Trial1	1	1	blindfold	counterclockwise	practice	Guided	1	-0.5	-0.5	4.775406	-0.55134	-1.45	-1.3	0.801645630972333	-0.026944	0.012592	0.01425
Trial1	1	1	blindfold	counterclockwise	practice	Guided	1	-0.5	-0.5	4.795395	-0.55134	-1.45	-1.3	0.801645630972333	-0.01492	0.01259	0.0048569
Trial1	1	1	blindfold	counterclockwise	practice	Guided	1	-0.5	-0.5	4.815399	-0.55134	-1.45	-1.3	0.801645630972333	0.020432	0.01682	0.023412
Trial1	1	1	blindfold	counterclockwise	practice	Guided	1	-0.5	-0.5	4.835403	-0.55134	-1.45	-1.3	0.801645630972333	-0.022084	0.025282	-0.019104
Trial1	1	1	blindfold	counterclockwise	practice	Guided	1	-0.5	-0.5	4.855408	-0.55134	-1.45	-1.3	0.801645630972333	-0.021362	0.0041219	-0.0045337
Trial1	1	1	blindfold	counterclockwise	practice	Guided	1	-0.5	-0.5	4.875397	-0.55134	-1.45	-1.3	0.801645630972333	0.0022829	-0.017037	0.0078072
Trial1	1	1	blindfold	counterclockwise	practice	Guided	1	-0.5	-0.5	4.895401	-0.55134	-1.45	-1.3	0.801645630972333	-0.0013009	0.0041215	0.016568
Trial1	1	1	blindfold	counterclockwise	practice	Guided	1	-0.5	-0.5	4.915405	-0.55134	-1.45	-1.3	0.801645630972333	-0.0097387	0.016818	0.017204
Trial1	1	1	blindfold	counterclockwise	practice	Guided	1	-0.5	-0.5	4.935394	-0.55134	-1.45	-1.3	0.801645630972333	0.019483	-0.021268	0.010757
Trial1	1	1	blindfold	counterclockwise	practice	Guided	1	-0.5	-0.5	4.955399	-0.55134	-1.45	-1.3	0.801645630972333	0.0069066	-0.029732	-0.0093858
Trial1	1	1	blindfold	counterclockwise	practice	Guided	1	-0.5	-0.5	4.975403	-0.55134	-1.45	-1.3	0.801645630972333	-0.011646	-0.012806	-0.0081091
Trial1	1	1	blindfold	counterclockwise	practice	Guided	1	-0.5	-0.5	4.995407	-0.55134	-1.45	-1.3	0.801645630972333	-0.0044762	0.016816	-0.025624
Trial1	1	1	blindfold	counterclockwise	practice	Guided	1	-0.5	-0.5	5.015396	-0.55134	-1.45	-1.3	0.801645630972333	0.021162	0.0083504	-0.023311
Trial1	1	1	blindfold	counterclockwise	practice	Guided	1	-0.5	-0.5	5.0354	-0.55135	-1.45	-1.3	0.80164627233675	-0.017451	0.0083511	-0.028885
Trial1	1	1	blindfold	counterclockwise	practice	Guided	1	-0.5	-0.5	5.055405	-0.55135	-1.45	-1.3	0.80164627233675	0.014952	0.0041191	0.0068686
Trial1	1	1	blindfold	counterclockwise	practice	Guided	1	-0.5	-0.5	5.075394	-0.55135	-1.45	-1.3	0.80164627233675	-0.028835	0.01258	-0.011047
Trial1	1	1	blindfold	counterclockwise	practice	Guided	1	-0.5	-0.5	5.095398	-0.55135	-1.45	-1.3	0.80164627233675	0.0030174	0.021046	-0.038908
Trial1	1	1	blindfold	counterclockwise	practice	Guided	1	-0.5	-0.5	5.115402	-0.55135	-1.45	-1.3	0.80164627233675	-0.011314	0.037972	-0.0038762
Trial1	1	1	blindfold	counterclockwise	practice	Guided	1	-0.5	-0.5	5.135406	-0.55135	-1.45	-1.3	0.80164627233675	0.0055666	-0.029737	-0.0051466
Trial1	1	1	blindfold	counterclockwise	practice	Guided	1	-0.5	-0.5	5.155396	-0.55135	-1.45	-1.3	0.80164627233675	0.0195	0.0083487	0.010781
Trial1	1	1	blindfold	counterclockwise	practice	Guided	1	-0.5	-0.5	5.1754	-0.55135	-1.45	-1.3	0.80164627233675	0.021813	0.012578	-0.031093
Trial1	1	1	blindfold	counterclockwise	practice	Guided	1	-0.5	-0.5	5.195404	-0.55135	-1.45	-1.3	0.80164627233675	0.0023033	0.0083462	-0.015167
Trial1	1	1	blindfold	counterclockwise	practice	Guided	1	-0.5	-0.5	5.215393	-0.55135	-1.45	-1.3	0.80164627233675	-0.016803	-0.00011616	-0.020423
Trial1	1	1	blindfold	counterclockwise	practice	Guided	1	-0.5	-0.5	5.235397	-0.55135	-1.45	-1.3	0.80164627233675	0.0038962	0.0041153	0.028944
Trial1	1	1	blindfold	counterclockwise	practice	Guided	1	-0.5	-0.5	5.255402	-0.55135	-1.45	-1.3	0.80164627233675	-0.038217	-0.021274	-0.023049
Trial1	1	1	blindfold	counterclockwise	practice	Guided	1	-0.5	-0.5	5.275406	-0.55136	-1.45	-1.3	0.801646913825737	0.0035833	-0.00011501	0.024728
Trial1	1	1	blindfold	counterclockwise	practice	Guided	1	-0.5	-0.5	5.295395	-0.55136	-1.45	-1.3	0.801646913825737	0.017602	-0.0085788	-0.014522
Trial1	1	1	blindfold	counterclockwise	practice	Guided	1	-0.5	-0.5	5.315399	-0.55136	-1.45	-1.3	0.801646913825737	0.0078902	0.025277	-0.030763
Trial1	1	1	blindfold	counterclockwise	practice	Guided	1	-0.5	-0.5	5.335403	-0.55136	-1.45	-1.3	0.801646913825737	-0.011936	-0.012809	-0.012291
Trial1	1	1	blindfold	counterclockwise	practice	Guided	1	-0.5	-0.5	5.355392	-0.55136	-1.45	-1.3	0.801646913825737	0.0043107	-0.017041	-0.022001
Trial1	1	1	blindfold	counterclockwise	practice	Guided	1	-0.5	-0.5	5.375397	-0.55136	-1.45	-1.3	0.801646913825737	-0.0089825	-0.0043475	-0.031391
Trial1	1	1	blindfold	counterclockwise	practice	Guided	1	-0.5	-0.5	5.395401	-0.55136	-1.45	-1.3	0.801646913825737	0.0010502	0.0041145	-0.0090198
Trial1	1	1	blindfold	counterclockwise	practice	Guided	1	-0.5	-0.5	5.415405	-0.55136	-1.45	-1.3	0.801646913825737	-0.030716	-0.00011704	-0.036329
Trial1	1	1	blindfold	counterclockwise	practice	Guided	1	-0.5	-0.5	5.435394	-0.55136	-1.45	-1.3	0.801646913825737	-0.023312	-0.012812	0.005553
Trial1	1	1	blindfold	counterclockwise	practice	Guided	1	-0.5	-0.5	5.455399	-0.55136	-1.45	-1.3	0.801646913825737	-0.0070679	-0.029739	-0.0041582
Trial1	1	1	blindfold	counterclockwise	practice	Guided	1	-0.5	-0.5	5.475403	-0.55137	-1.45	-1.3	0.801647555439292	-0.035649	0.012577	0.010727
Trial1	1	1	blindfold	counterclockwise	practice	Guided	1	-0.5	-0.5	5.495407	-0.55137	-1.45	-1.3	0.801647555439292	-0.0028423	0.029504	-0.0071066
Trial1	1	1	blindfold	counterclockwise	practice	Guided	1	-0.5	-0.5	5.515396	-0.55137	-1.45	-1.3	0.801647555439292	0.025744	0.037966	-0.019364
Trial1	1	1	blindfold	counterclockwise	practice	Guided	1	-0.5	-0.5	5.5354	-0.55137	-1.45	-1.3	0.801647555439292	-0.016772	-0.033977	-0.020401
Trial1	1	1	blindfold	counterclockwise	practice	Guided	1	-0.5	-0.5	5.555405	-0.55137	-1.45	-1.3	0.801647555439292	-0.011914	0.021036	-0.012278
Trial1	1	1	blindfold	counterclockwise	practice	Guided	1	-0.5	-0.5	5.575394	-0.55137	-1.45	-1.3	0.801647555439292	-0.02099	-0.0085884	-0.020077
Trial1	1	1	blindfold	counterclockwise	practice	Guided	1	-0.5	-0.5	5.595398	-0.55137	-1.45	-1.3	0.801647555439292	-0.019078	-0.0085872	0.0052422
Trial1	1	1	blindfold	counterclockwise	practice	Guided	1	-0.5	-0.5	5.615402	-0.55137	-1.45	-1.3	0.801647555439292	-0.0041073	-0.0043555	-0.021348
Trial1	1	1	blindfold	counterclockwise	practice	Guided	1	-0.5	-0.5	5.635406	-0.55137	-1.45	-1.3	0.801647555439292	0.01341	-0.00012465	-0.014181
Trial1	1	1	blindfold	counterclockwise	practice	Guided	1	-0.5	-0.5	5.655396	-0.55137	-1.45	-1.3	0.801647555439292	-0.018355	0.016802	-0.04149
Trial1	1	1	blindfold	counterclockwise	practice	Guided	1	-0.5	-0.5	5.6754	-0.55137	-1.45	-1.3	0.801647555439292	0.011819	0.0041028	-0.035273
Trial1	1	1	blindfold	counterclockwise	practice	Guided	1	-0.5	-0.5	5.695404	-0.55137	-1.45	-1.3	0.801647555439292	-0.015173	0.025261	-0.056688
Trial1	1	1	blindfold	counterclockwise	practice	Guided	1	-0.5	-0.5	5.715393	-0.55137	-1.45	-1.3	0.801647555439292	0.011822	0.0083332	-0.035268
Trial1	1	1	blindfold	counterclockwise	practice	Guided	1	-0.5	-0.5	5.735397	-0.55137	-1.45	-1.3	0.801647555439292	-0.0041015	0.016797	-0.021333
Trial1	1	1	blindfold	counterclockwise	practice	Guided	1	-0.5	-0.5	5.755402	-0.55137	-1.45	-1.3	0.801647555439292	-0.0018763	-0.0085938	0.0082087
Trial1	1	1	blindfold	counterclockwise	practice	Guided	1	-0.5	-0.5	5.775406	-0.55137	-1.45	-1.3	0.801647555439292	0.004973	0.0083315	-0.013525
Trial1	1	1	blindfold	counterclockwise	practice	Guided	1	-0.5	-0.5	5.795395	-0.55137	-1.45	-1.3	0.801647555439292	0.0056114	0.021027	-0.0050835
Trial1	1	1	blindfold	counterclockwise	practice	Guided	1	-0.5	-0.5	5.815399	-0.55137	-1.45	-1.3	0.801647555439292	-0.028466	0.0040976	-0.02037
Trial1	1	1	blindfold	counterclockwise	practice	Guided	1	-0.5	-0.5	5.835403	-0.55137	-1.45	-1.3	0.801647555439292	0.005292	-0.01706	-0.0093004
Trial1	1	1	blindfold	counterclockwise	practice	Guided	1	-0.5	-0.5	5.855392	-0.55138	-1.45	-1.3	0.801648193357178	0.026075	-0.0043657	-0.015109
Trial1	1	1	blindfold	counterclockwise	practice	Guided	1	-0.5	-0.5	5.875397	-0.55138	-1.45	-1.3	0.801648193357178	-0.019706	-0.00013415	-0.0031639
Trial1	1	1	blindfold	counterclockwise	practice	Guided	1	-0.5	-0.5	5.895401	-0.55138	-1.45	-1.3	0.801648193357178	0.007841	-0.0085998	0.024469
Trial1	1	1	blindfold	counterclockwise	practice	Guided	1	-0.5	-0.5	5.915405	-0.55138	-1.45	-1.3	0.801648193357178	0.01859	-0.012831	-0.0018026
Trial1	1	1	blindfold	counterclockwise	practice	Guided	1	-0.5	-0.5	5.935394	-0.55138	-1.45	-1.3	0.801648193357178	-0.020341	-0.0043688	-0.011597
Trial1	1	1	blindfold	counterclockwise	practice	Guided	1	-0.5	-0.5	5.955399	-0.55138	-1.45	-1.3	0.801648193357178	0.0082441	-0.00013795	-0.0064212
Trial1	1	1	blindfold	counterclockwise	practice	Guided	1	-0.5	-0.5	5.975403	-0.55138	-1.45	-1.3	0.801648193357178	-0.0064094	0.0040956	0.0043339
Trial1	1	1	blindfold	counterclockwise	practice	Guided	1	-0.5	-0.5	5.995407	-0.55138	-1.45	-1.3	0.801648193357178	0.0026675	-0.012834	-0.0047423
Trial1	1	1	blindfold	counterclockwise	practice	Guided	1	-0.5	-0.5	6.015396	-0.55138	-1.45	-1.3	0.801648193357178	0.0013963	0.016788	-0.0047422
Trial1	1	1	blindfold	counterclockwise	practice	Guided	1	-0.5	-0.5	6.0354	-0.55138	-1.45	-1.3	0.801648193357178	0.025124	-0.0086034	-0.027749
Trial1	1	1	blindfold	counterclockwise	practice	Guided	1	-0.5	-0.5	6.055405	-0.55138	-1.45	-1.3	0.801648193357178	-0.023921	-0.0001403	-0.0028294
Trial1	1	1	blindfold	counterclockwise	practice	Guided	1	-0.5	-0.5	6.075394	-0.55138	-1.45	-1.3	0.801648193357178	0.017325	0.0083222	-0.01023
Trial1	1	1	blindfold	counterclockwise	practice	Guided	1	-0.5	-0.5	6.095398	-0.55138	-1.45	-1.3	0.801648193357178	0.0078462	-0.0043739	0.024486
Trial1	1	1	blindfold	counterclockwise	practice	Guided	1	-0.5	-0.5	6.115402	-0.55138	-1.45	-1.3	0.801648193357178	0.00076505	0.0040892	0.00044191
Trial1	1	1	blindfold	counterclockwise	practice	Guided	1	-0.5	-0.5	6.135406	-0.55138	-1.45	-1.3	0.801648193357178	0.0092059	-0.0086069	-0.013807
Trial1	1	1	blindfold	counterclockwise	practice	Guided	1	-0.5	-0.5	6.155396	-0.55138	-1.45	-1.3	0.801648193357178	0.0043509	-0.01284	-0.021925
Trial1	1	1	blindfold	counterclockwise	practice	Guided	1	-0.5	-0.5	6.1754	-0.55138	-1.45	-1.3	0.801648193357178	-0.0031341	0.012548	-0.0086262
Trial1	1	1	blindfold	counterclockwise	practice	Guided	1	-0.5	-0.5	6.195404	-0.55138	-1.45	-1.3	0.801648193357178	-0.015791	0.025242	-0.0076708
Trial1	1	1	blindfold	counterclockwise	practice	Guided	1	-0.5	-0.5	6.215393	-0.55138	-1.45	-1.3	0.801648193357178	-0.011253	0.004083	-0.0037681
Trial1	1	1	blindfold	counterclockwise	practice	Guided	1	-0.5	-0.5	6.235397	-0.55138	-1.45	-1.3	0.801648193357178	-0.0063959	0.012545	0.0043559
Trial1	1	1	blindfold	counterclockwise	practice	Guided	1	-0.5	-0.5	6.255402	-0.55138	-1.45	-1.3	0.801648193357178	-0.0054383	-0.0043819	0.0049933
Trial1	1	1	blindfold	counterclockwise	practice	Guided	1	-0.5	-0.5	6.275406	-0.55139	-1.45	-1.3	0.801648835219128	0.010809	0.025239	0.0073063
Trial1	1	1	blindfold	counterclockwise	practice	Guided	1	-0.5	-0.5	6.295395	-0.55139	-1.45	-1.3	0.801648835219128	-0.014827	0.012543	0.0037253
Trial1	1	1	blindfold	counterclockwise	practice	Guided	1	-0.5	-0.5	6.315399	-0.55139	-1.45	-1.3	0.801648835219128	-0.01387	-0.00015223	0.017662
Trial1	1	1	blindfold	counterclockwise	practice	Guided	1	-0.5	-0.5	6.335403	-0.55139	-1.45	-1.3	0.801648835219128	0.0089046	-0.00015321	-0.018006
Trial1	1	1	blindfold	counterclockwise	practice	Guided	1	-0.5	-0.5	6.355392	-0.55139	-1.45	-1.3	0.801648835219128	0.025783	-0.00015282	-0.019277
Trial1	1	1	blindfold	counterclockwise	practice	Guided	1	-0.5	-0.5	6.375397	-0.55139	-1.45	-1.3	0.801648835219128	0.021563	0.004079	-0.018954
Trial1	1	1	blindfold	counterclockwise	practice	Guided	1	-0.5	-0.5	6.395401	-0.55139	-1.45	-1.3	0.801648835219128	0.010496	0.016774	0.0031012
Trial1	1	1	blindfold	counterclockwise	practice	Guided	1	-0.5	-0.5	6.415405	-0.55139	-1.45	-1.3	0.801648835219128	-0.015458	-0.017082	-0.003427
Trial1	1	1	blindfold	counterclockwise	practice	Guided	1	-0.5	-0.5	6.435394	-0.55139	-1.45	-1.3	0.801648835219128	0.0079529	-0.0086168	-0.030653
Trial1	1	1	blindfold	counterclockwise	practice	Guided	1	-0.5	-0.5	6.455399	-0.55139	-1.45	-1.3	0.801648835219128	-0.015456	0.012543	-0.0034237
Trial1	1	1	blindfold	counterclockwise	practice	Guided	1	-0.5	-0.5	6.475403	-0.55139	-1.45	-1.3	0.801648835219128	0.018622	-0.0043842	-0.0017479
Trial1	1	1	blindfold	counterclockwise	practice	Guided	1	-0.5	-0.5	6.495407	-0.55139	-1.45	-1.3	0.801648835219128	-0.0076492	0.008312	-0.012496
Trial1	1	1	blindfold	counterclockwise	practice	Guided	1	-0.5	-0.5	6.515396	-0.5514	-1.45	-1.3	0.801649477205647	-0.037186	-0.0001525	-0.010266
Trial1	1	1	blindfold	counterclockwise	practice	Guided	1	-0.5	-0.5	6.5354	-0.5514	-1.45	-1.3	0.801649477205647	0.0089168	-0.0043852	-0.017985
Trial1	1	1	blindfold	counterclockwise	practice	Guided	1	-0.5	-0.5	6.555405	-0.5514	-1.45	-1.3	0.801649477205647	-0.0066874	0.021004	0.00016855
Trial1	1	1	blindfold	counterclockwise	practice	Guided	1	-0.5	-0.5	6.575394	-0.5514	-1.45	-1.3	0.801649477205647	-0.033279	-0.0086208	-0.014798
Trial1	1	1	blindfold	counterclockwise	practice	Guided	1	-0.5	-0.5	6.595398	-0.5514	-1.45	-1.3	0.801649477205647	0.0046998	-0.0043915	-0.01766
Trial1	1	1	blindfold	counterclockwise	practice	Guided	1	-0.5	-0.5	6.615402	-0.5514	-1.45	-1.3	0.801649477205647	-0.015762	-0.0086257	-0.0076286
Trial1	1	1	blindfold	counterclockwise	practice	Guided	1	-0.5	-0.5	6.635406	-0.5514	-1.45	-1.3	0.801649477205647	0.017999	-0.0043946	-0.010174
Trial1	1	1	blindfold	counterclockwise	practice	Guided	1	-0.5	-0.5	6.655396	-0.5514	-1.45	-1.3	0.801649477205647	-0.0031005	-0.000164	0.010926
Trial1	1	1	blindfold	counterclockwise	practice	Guided	1	-0.5	-0.5	6.6754	-0.5514	-1.45	-1.3	0.801649477205647	0.00080593	0.012531	-0.01312
Trial1	1	1	blindfold	counterclockwise	practice	Guided	1	-0.5	-0.5	6.695404	-0.5514	-1.45	-1.3	0.801649477205647	0.015058	0.016761	0.0037601
Trial1	1	1	blindfold	counterclockwise	practice	Guided	1	-0.5	-0.5	6.715393	-0.5514	-1.45	-1.3	0.801649477205647	0.0017651	0.033689	-0.00045728
Trial1	1	1	blindfold	counterclockwise	practice	Guided	1	-0.5	-0.5	6.735397	-0.55141	-1.45	-1.3	0.801650115494275	0.0053504	0.025227	-0.0092143
Trial1	1	1	blindfold	counterclockwise	practice	Guided	1	-0.5	-0.5	6.755402	-0.55141	-1.45	-1.3	0.801650115494275	0.0196	0.020993	-0.001727
Trial1	1	1	blindfold	counterclockwise	practice	Guided	1	-0.5	-0.5	6.775406	-0.55141	-1.45	-1.3	0.801650115494275	0.0047156	0.01253	-0.017649
Trial1	1	1	blindfold	counterclockwise	practice	Guided	1	-0.5	-0.5	6.795395	-0.55141	-1.45	-1.3	0.801650115494275	0.0082195	0.037919	0.012845
Trial1	1	1	blindfold	counterclockwise	practice	Guided	1	-0.5	-0.5	6.815399	-0.55141	-1.45	-1.3	0.801650115494275	-0.026493	-0.021328	-0.0066629
Trial1	1	1	blindfold	counterclockwise	practice	Guided	1	-0.5	-0.5	6.835403	-0.55141	-1.45	-1.3	0.801650115494275	-0.031028	0.0082939	0.014755
Trial1	1	1	blindfold	counterclockwise	practice	Guided	1	-0.5	-0.5	6.855392	-0.55141	-1.45	-1.3	0.801650115494275	-0.0085714	-0.017099	-0.025129
Trial1	1	1	blindfold	counterclockwise	practice	Guided	1	-0.5	-0.5	6.875397	-0.55141	-1.45	-1.3	0.801650115494275	0.031317	0.012522	-0.0026727
Trial1	1	1	blindfold	counterclockwise	practice	Guided	1	-0.5	-0.5	6.895401	-0.55141	-1.45	-1.3	0.801650115494275	0.01285	-0.034029	-0.0049806
Trial1	1	1	blindfold	counterclockwise	practice	Guided	1	-0.5	-0.5	6.915405	-0.55141	-1.45	-1.3	0.801650115494275	-0.01478	0.025216	0.0050513
Trial1	1	1	blindfold	counterclockwise	practice	Guided	1	-0.5	-0.5	6.935394	-0.55141	-1.45	-1.3	0.801650115494275	0.032275	-0.0044058	0.0099905
Trial1	1	1	blindfold	counterclockwise	practice	Guided	1	-0.5	-0.5	6.955399	-0.55141	-1.45	-1.3	0.801650115494275	-0.019317	-0.0044069	0.0011516
Trial1	1	1	blindfold	counterclockwise	practice	Guided	1	-0.5	-0.5	6.975403	-0.55141	-1.45	-1.3	0.801650115494275	-0.00793	-0.00017759	-0.015724
Trial1	1	1	blindfold	counterclockwise	practice	Guided	1	-0.5	-0.5	6.995407	-0.55142	-1.45	-1.3	0.801650757729187	-0.006652	0.012517	0.00020164
Trial1	1	1	blindfold	counterclockwise	practice	Guided	1	-0.5	-0.5	7.015396	-0.55142	-1.45	-1.3	0.801650757729187	-0.043356	-0.012875	0.019946
Trial1	1	1	blindfold	counterclockwise	practice	Guided	1	-0.5	-0.5	7.0354	-0.55142	-1.45	-1.3	0.801650757729187	-0.041042	0.02521	-0.0072823
Trial1	1	1	blindfold	counterclockwise	practice	Guided	1	-0.5	-0.5	7.055405	-0.55142	-1.45	-1.3	0.801650757729187	-0.0027433	-0.012877	-0.0043357
Trial1	1	1	blindfold	counterclockwise	practice	Guided	1	-0.5	-0.5	7.075394	-0.55142	-1.45	-1.3	0.801650757729187	0.011825	0.029439	0.020032
Trial1	1	1	blindfold	counterclockwise	practice	Guided	1	-0.5	-0.5	7.095398	-0.55142	-1.45	-1.3	0.801650757729187	0.0044242	0.0040497	-0.021848
Trial1	1	1	blindfold	counterclockwise	practice	Guided	1	-0.5	-0.5	7.115402	-0.55142	-1.45	-1.3	0.801650757729187	-0.0033762	0.0082808	-0.01277
Trial1	1	1	blindfold	counterclockwise	practice	Guided	1	-0.5	-0.5	7.135406	-0.55143	-1.45	-1.3	0.801651400088666	-0.032592	-0.0044148	-0.016034
Trial1	1	1	blindfold	counterclockwise	practice	Guided	1	-0.5	-0.5	7.155396	-0.55143	-1.45	-1.3	0.801651400088666	-0.0020961	0.033669	0.00411
Trial1	1	1	blindfold	counterclockwise	practice	Guided	1	-0.5	-0.5	7.1754	-0.55143	-1.45	-1.3	0.801651400088666	-0.010854	0.029435	0.0005307
Trial1	1	1	blindfold	counterclockwise	practice	Guided	1	-0.5	-0.5	7.195404	-0.55143	-1.45	-1.3	0.801651400088666	0.0092917	0.016739	-0.013718
Trial1	1	1	blindfold	counterclockwise	practice	Guided	1	-0.5	-0.5	7.215393	-0.55143	-1.45	-1.3	0.801651400088666	0.0024452	0.046361	0.0080192
Trial1	1	1	blindfold	counterclockwise	practice	Guided	1	-0.5	-0.5	7.235397	-0.55143	-1.45	-1.3	0.801651400088666	-0.0088583	0.0082725	-0.029321
Trial1	1	1	blindfold	counterclockwise	practice	Guided	1	-0.5	-0.5	7.255402	-0.55143	-1.45	-1.3	0.801651400088666	0.0027665	0.0082711	0.024901
Trial1	1	1	blindfold	counterclockwise	practice	Guided	1	-0.5	-0.5	7.275406	-0.55143	-1.45	-1.3	0.801651400088666	0.022593	0.012501	-0.0062246
Trial1	1	1	blindfold	counterclockwise	practice	Guided	1	-0.5	-0.5	7.295395	-0.55143	-1.45	-1.3	0.801651400088666	-0.0059906	-0.01289	0.0080268
Trial1	1	1	blindfold	counterclockwise	practice	Guided	1	-0.5	-0.5	7.315399	-0.55143	-1.45	-1.3	0.801651400088666	-0.021831	0.0082678	0.0096184
Trial1	1	1	blindfold	counterclockwise	practice	Guided	1	-0.5	-0.5	7.335403	-0.55143	-1.45	-1.3	0.801651400088666	-0.021193	0.0082648	-0.024136
Trial1	1	1	blindfold	counterclockwise	practice	Guided	1	-0.5	-0.5	7.355392	-0.55143	-1.45	-1.3	0.801651400088666	0.0089844	-0.012897	-0.017923
Trial1	1	1	blindfold	counterclockwise	practice	Guided	1	-0.5	-0.5	7.375397	-0.55143	-1.45	-1.3	0.801651400088666	-0.044601	-0.00020208	0.0030961
Trial1	1	1	blindfold	counterclockwise	practice	Guided	1	-0.5	-0.5	7.395401	-0.55143	-1.45	-1.3	0.801651400088666	-0.0059023	-0.0086673	-0.046503
Trial1	1	1	blindfold	counterclockwise	practice	Guided	1	-0.5	-0.5	7.415405	-0.55143	-1.45	-1.3	0.801651400088666	0.0011808	0.0040271	-0.008841
Trial1	1	1	blindfold	counterclockwise	practice	Guided	1	-0.5	-0.5	7.435394	-0.55143	-1.45	-1.3	0.801651400088666	0.0015816	0.0040266	-0.059794
Trial1	1	1	blindfold	counterclockwise	practice	Guided	1	-0.5	-0.5	7.455399	-0.55143	-1.45	-1.3	0.801651400088666	-0.0085313	0.029417	-0.025078
Trial1	1	1	blindfold	counterclockwise	practice	Guided	1	-0.5	-0.5	7.475403	-0.55144	-1.45	-1.3	0.801652042572712	0.0054048	0.008255	-0.0091469
Trial1	1	1	blindfold	counterclockwise	practice	Guided	1	-0.5	-0.5	7.495407	-0.55144	-1.45	-1.3	0.801652042572712	0.015437	-0.017136	0.011317
Trial1	1	1	blindfold	counterclockwise	practice	Guided	1	-0.5	-0.5	7.515396	-0.55144	-1.45	-1.3	0.801652042572712	-0.021504	-0.0086738	-0.028335
Trial1	1	1	blindfold	counterclockwise	practice	Guided	1	-0.5	-0.5	7.5354	-0.55144	-1.45	-1.3	0.801652042572712	0.0034153	0.0082515	0.020713
Trial1	1	1	blindfold	counterclockwise	practice	Guided	1	-0.5	-0.5	7.555405	-0.55144	-1.45	-1.3	0.801652042572712	0.036538	-0.0044456	0.0097287
Trial1	1	1	blindfold	counterclockwise	practice	Guided	1	-0.5	-0.5	7.575394	-0.55144	-1.45	-1.3	0.801652042572712	0.011306	0.00825	-0.043533
Trial1	1	1	blindfold	counterclockwise	practice	Guided	1	-0.5	-0.5	7.595398	-0.55144	-1.45	-1.3	0.801652042572712	-0.024445	0.016713	-0.011127
Trial1	1	1	blindfold	counterclockwise	practice	Guided	1	-0.5	-0.5	7.615402	-0.55144	-1.45	-1.3	0.801652042572712	-0.023808	0.0040186	-0.0026864
Trial1	1	1	blindfold	counterclockwise	practice	Guided	1	-0.5	-0.5	7.635406	-0.55144	-1.45	-1.3	0.801652042572712	0.010267	-0.0044463	-0.0010092
Trial1	1	1	blindfold	counterclockwise	practice	Guided	1	-0.5	-0.5	7.655396	-0.55144	-1.45	-1.3	0.801652042572712	0.026191	0.0082489	0.0054397
Trial1	1	1	blindfold	counterclockwise	practice	Guided	1	-0.5	-0.5	7.6754	-0.55144	-1.45	-1.3	0.801652042572712	-0.017597	0.016712	-0.032853
Trial1	1	1	blindfold	counterclockwise	practice	Guided	1	-0.5	-0.5	7.695404	-0.55144	-1.45	-1.3	0.801652042572712	0.0031048	-0.00021542	-0.0078509
Trial1	1	1	blindfold	counterclockwise	practice	Guided	1	-0.5	-0.5	7.715393	-0.55144	-1.45	-1.3	0.801652042572712	-0.003661	-0.017143	-0.016925
Trial1	1	1	blindfold	counterclockwise	practice	Guided	1	-0.5	-0.5	7.735397	-0.55144	-1.45	-1.3	0.801652042572712	-0.0066077	0.012479	0.00027306
Trial1	1	1	blindfold	counterclockwise	practice	Guided	1	-0.5	-0.5	7.755402	-0.55144	-1.45	-1.3	0.801652042572712	-0.0036604	0.0040138	-0.016922
Trial1	1	1	blindfold	counterclockwise	practice	Guided	1	-0.5	-0.5	7.775406	-0.55144	-1.45	-1.3	0.801652042572712	-0.017675	0.0082445	0.022331
Trial1	1	1	blindfold	counterclockwise	practice	Guided	1	-0.5	-0.5	7.795395	-0.55144	-1.45	-1.3	0.801652042572712	0.0064534	0.063255	-0.051631
Trial1	1	1	blindfold	counterclockwise	practice	Guided	1	-0.5	-0.5	7.815399	-0.55144	-1.45	-1.3	0.801652042572712	0.019347	-0.0086854	0.0068122
Trial1	1	1	blindfold	counterclockwise	practice	Guided	1	-0.5	-0.5	7.835403	-0.55144	-1.45	-1.3	0.801652042572712	0.0047825	0.00824	-0.017552
Trial1	1	1	blindfold	counterclockwise	practice	Guided	1	-0.5	-0.5	7.855392	-0.55144	-1.45	-1.3	0.801652042572712	-0.0017463	-0.0086863	0.0084027
Trial1	1	1	blindfold	counterclockwise	practice	Guided	1	-0.5	-0.5	7.875397	-0.55144	-1.45	-1.3	0.801652042572712	-0.0066002	0.029399	0.00028401
Trial1	1	1	blindfold	counterclockwise	practice	Guided	1	-0.5	-0.5	7.895401	-0.55145	-1.45	-1.3	0.801652685181324	0.012272	0.01247	-0.030846
Trial1	1	1	blindfold	counterclockwise	practice	Guided	1	-0.5	-0.5	7.915405	-0.55144	-1.45	-1.3	0.801652042572712	-0.025389	0.0082397	-0.023763
Trial1	1	1	blindfold	counterclockwise	practice	Guided	1	-0.5	-0.5	7.935394	-0.55145	-1.45	-1.3	0.801652685181324	0.0027952	-0.00022394	0.012308
Trial1	1	1	blindfold	counterclockwise	practice	Guided	1	-0.5	-0.5	7.955399	-0.55145	-1.45	-1.3	0.801652685181324	-0.015992	-0.00022391	-0.011739
Trial1	1	1	blindfold	counterclockwise	practice	Guided	1	-0.5	-0.5	7.975403	-0.55145	-1.45	-1.3	0.801652685181324	-0.0072298	-0.012918	-0.010782
Trial1	1	1	blindfold	counterclockwise	practice	Guided	1	-0.5	-0.5	7.995407	-0.55145	-1.45	-1.3	0.801652685181324	-0.0072284	-0.00022433	-0.008153
Trial1	1	1	blindfold	counterclockwise	practice	Guided	1	-0.5	-0.5	8.015396	-0.55145	-1.45	-1.3	0.801652685181324	-0.019248	0.025164	-0.02766
Trial1	1	1	blindfold	counterclockwise	practice	Guided	1	-0.5	-0.5	8.0354	-0.55145	-1.45	-1.3	0.801652685181324	0.00089871	0.0040053	-0.013006
Trial1	1	1	blindfold	counterclockwise	practice	Guided	1	-0.5	-0.5	8.055405	-0.55145	-1.45	-1.3	0.801652685181324	0.012603	-0.0044596	-0.0042461
Trial1	1	1	blindfold	counterclockwise	practice	Guided	1	-0.5	-0.5	8.075394	-0.55145	-1.45	-1.3	0.801652685181324	-0.013351	0.037856	-0.033144
Trial1	1	1	blindfold	counterclockwise	practice	Guided	1	-0.5	-0.5	8.095398	-0.55145	-1.45	-1.3	0.801652685181324	-0.041616	-0.017158	-0.014035
Trial1	1	1	blindfold	counterclockwise	practice	Guided	1	-0.5	-0.5	8.115402	-0.55145	-1.45	-1.3	0.801652685181324	0.00058149	0.0040004	-0.017217
Trial1	1	1	blindfold	counterclockwise	practice	Guided	1	-0.5	-0.5	8.135406	-0.55145	-1.45	-1.3	0.801652685181324	-0.015659	0.020927	-0.0075031
Trial1	1	1	blindfold	counterclockwise	practice	Guided	1	-0.5	-0.5	8.155396	-0.55146	-1.45	-1.3	0.801653327914502	-0.024415	-0.017159	-0.011084
Trial1	1	1	blindfold	counterclockwise	practice	Guided	1	-0.5	-0.5	8.1754	-0.55146	-1.45	-1.3	0.801653327914502	0.0048072	-0.00023209	-0.0035978
Trial1	1	1	blindfold	counterclockwise	practice	Guided	1	-0.5	-0.5	8.195404	-0.55146	-1.45	-1.3	0.801653327914502	-0.032852	-0.00023252	-0.0071804
Trial1	1	1	blindfold	counterclockwise	practice	Guided	1	-0.5	-0.5	8.215393	-0.55146	-1.45	-1.3	0.801653327914502	-0.013343	0.0082277	-0.0074968
Trial1	1	1	blindfold	counterclockwise	practice	Guided	1	-0.5	-0.5	8.235397	-0.55146	-1.45	-1.3	0.801653327914502	0.0057641	-0.0044678	-0.0048663
Trial1	1	1	blindfold	counterclockwise	practice	Guided	1	-0.5	-0.5	8.255402	-0.55146	-1.45	-1.3	0.801653327914502	0.01094	0.0082259	0.0071572
Trial1	1	1	blindfold	counterclockwise	practice	Guided	1	-0.5	-0.5	8.275406	-0.55146	-1.45	-1.3	0.801653327914502	-0.013421	0.020919	0.022046
Trial1	1	1	blindfold	counterclockwise	practice	Guided	1	-0.5	-0.5	8.295395	-0.55146	-1.45	-1.3	0.801653327914502	0.0012336	-0.017168	-0.008763
Trial1	1	1	blindfold	counterclockwise	practice	Guided	1	-0.5	-0.5	8.315399	-0.55146	-1.45	-1.3	0.801653327914502	-0.020499	-0.017168	-0.015608
Trial1	1	1	blindfold	counterclockwise	practice	Guided	1	-0.5	-0.5	8.335403	-0.55146	-1.45	-1.3	0.801653327914502	-0.011423	-0.017166	0.004856
Trial1	1	1	blindfold	counterclockwise	practice	Guided	1	-0.5	-0.5	8.355392	-0.55146	-1.45	-1.3	0.801653327914502	-0.016277	0.0039931	-0.015925
Trial1	1	1	blindfold	counterclockwise	practice	Guided	1	-0.5	-0.5	8.375397	-0.55147	-1.45	-1.3	0.801653966945344	-0.019855	0.003991	-0.0035831
Trial1	1	1	blindfold	counterclockwise	practice	Guided	1	-0.5	-0.5	8.395401	-0.55147	-1.45	-1.3	0.801653966945344	-0.0098221	-0.017168	0.013298
Trial1	1	1	blindfold	counterclockwise	practice	Guided	1	-0.5	-0.5	8.415405	-0.55147	-1.45	-1.3	0.801653966945344	0.00061181	-0.0214	0.00095847
Trial1	1	1	blindfold	counterclockwise	practice	Guided	1	-0.5	-0.5	8.435394	-0.55147	-1.45	-1.3	0.801653966945344	-0.0042461	-0.012936	-0.0090708
Trial1	1	1	blindfold	counterclockwise	practice	Guided	1	-0.5	-0.5	8.455399	-0.55147	-1.45	-1.3	0.801653966945344	0.0015645	-0.012936	-0.0045328
Trial1	1	1	blindfold	counterclockwise	practice	Guided	1	-0.5	-0.5	8.475403	-0.55147	-1.45	-1.3	0.801653966945344	-0.005919	-0.00024472	0.0087659
Trial1	1	1	blindfold	counterclockwise	practice	Guided	1	-0.5	-0.5	8.495407	-0.55147	-1.45	-1.3	0.801653966945344	0.0022055	0.0082194	0.0039112
Trial1	1	1	blindfold	counterclockwise	practice	Guided	1	-0.5	-0.5	8.515396	-0.55147	-1.45	-1.3	0.801653966945344	0.01423	-0.0341	0.013706
Trial1	1	1	blindfold	counterclockwise	practice	Guided	1	-0.5	-0.5	8.5354	-0.55147	-1.45	-1.3	0.801653966945344	0.001254	0.012449	-0.0087482
Trial1	1	1	blindfold	counterclockwise	practice	Guided	1	-0.5	-0.5	8.555405	-0.55147	-1.45	-1.3	0.801653966945344	-0.0035998	0.0039818	-0.016868
Trial1	1	1	blindfold	counterclockwise	practice	Guided	1	-0.5	-0.5	8.575394	-0.55148	-1.45	-1.3	0.801654609926912	0.007073	-0.00024952	0.012036
Trial1	1	1	blindfold	counterclockwise	practice	Guided	1	-0.5	-0.5	8.595398	-0.55148	-1.45	-1.3	0.801654609926912	0.03534	-0.0044821	0.0078167
Trial1	1	1	blindfold	counterclockwise	practice	Guided	1	-0.5	-0.5	8.615402	-0.55148	-1.45	-1.3	0.801654609926912	0.0048465	-0.02141	-0.0054777
Trial1	1	1	blindfold	counterclockwise	practice	Guided	1	-0.5	-0.5	8.635406	-0.55148	-1.45	-1.3	0.801654609926912	-0.045157	-0.017178	-0.0052393
Trial1	1	1	blindfold	counterclockwise	practice	Guided	1	-0.5	-0.5	8.655396	-0.55148	-1.45	-1.3	0.801654609926912	-0.0026389	0.0039798	-0.0042013
Trial1	1	1	blindfold	counterclockwise	practice	Guided	1	-0.5	-0.5	8.6754	-0.55148	-1.45	-1.3	0.801654609926912	0.012017	-0.029876	-0.041541
Trial1	1	1	blindfold	counterclockwise	practice	Guided	1	-0.5	-0.5	8.695404	-0.55148	-1.45	-1.3	0.801654609926912	0.00031252	-0.0087176	-0.021394
Trial1	1	1	blindfold	counterclockwise	practice	Guided	1	-0.5	-0.5	8.715393	-0.55148	-1.45	-1.3	0.801654609926912	-0.0078083	0.012441	-0.016535
Trial1	1	1	blindfold	counterclockwise	practice	Guided	1	-0.5	-0.5	8.735397	-0.55148	-1.45	-1.3	0.801654609926912	-0.010437	0.0082083	0.004882
Trial1	1	1	blindfold	counterclockwise	practice	Guided	1	-0.5	-0.5	8.755402	-0.55148	-1.45	-1.3	0.801654609926912	-0.0071706	-0.0087225	-0.0080937
Trial1	1	1	blindfold	counterclockwise	practice	Guided	1	-0.5	-0.5	8.775406	-0.55148	-1.45	-1.3	0.801654609926912	-0.0058925	-0.021418	-0.0038708
Trial1	1	1	blindfold	counterclockwise	practice	Guided	1	-0.5	-0.5	8.795395	-0.55148	-1.45	-1.3	0.801654609926912	-0.010748	-0.042577	0.00066768
Trial1	1	1	blindfold	counterclockwise	practice	Guided	1	-0.5	-0.5	8.815399	-0.55148	-1.45	-1.3	0.801654609926912	-0.042195	-0.0087237	-0.022422
Trial1	1	1	blindfold	counterclockwise	practice	Guided	1	-0.5	-0.5	8.835403	-0.55149	-1.45	-1.3	0.801655253033045	0.00095853	0.037825	-0.012944
Trial1	1	1	blindfold	counterclockwise	practice	Guided	1	-0.5	-0.5	8.855392	-0.55148	-1.45	-1.3	0.801654609926912	0.03376	0.020898	-0.028148
Trial1	1	1	blindfold	counterclockwise	practice	Guided	1	-0.5	-0.5	8.875397	-0.55148	-1.45	-1.3	0.801654609926912	-0.011385	-0.0044959	-0.0077624
Trial1	1	1	blindfold	counterclockwise	practice	Guided	1	-0.5	-0.5	8.895401	-0.55148	-1.45	-1.3	0.801654609926912	-0.017832	0.029359	-0.046057
Trial1	1	1	blindfold	counterclockwise	practice	Guided	1	-0.5	-0.5	8.915405	-0.55148	-1.45	-1.3	0.801654609926912	0.0087596	-0.012959	-0.02201
Trial1	1	1	blindfold	counterclockwise	practice	Guided	1	-0.5	-0.5	8.935394	-0.55148	-1.45	-1.3	0.801654609926912	0.014571	-0.0044966	0.0078483
Trial1	1	1	blindfold	counterclockwise	practice	Guided	1	-0.5	-0.5	8.955399	-0.55149	-1.45	-1.3	0.801655253033045	-0.014011	-0.0044968	0.013659
Trial1	1	1	blindfold	counterclockwise	practice	Guided	1	-0.5	-0.5	8.975403	-0.55149	-1.45	-1.3	0.801655253033045	-0.023721	-0.017195	0.013343
Trial1	1	1	blindfold	counterclockwise	practice	Guided	1	-0.5	-0.5	8.995407	-0.55149	-1.45	-1.3	0.801655253033045	0.0041425	-0.012963	0.029268
Trial1	1	1	blindfold	counterclockwise	practice	Guided	1	-0.5	-0.5	9.015396	-0.55149	-1.45	-1.3	0.801655253033045	0.0051805	0.029354	-0.013247
Trial1	1	1	blindfold	counterclockwise	practice	Guided	1	-0.5	-0.5	9.0354	-0.55149	-1.45	-1.3	0.801655253033045	-0.0065225	-0.012964	-0.0038521
Trial1	1	1	blindfold	counterclockwise	practice	Guided	1	-0.5	-0.5	9.055405	-0.55149	-1.45	-1.3	0.801655253033045	-0.01106	0.0039633	-0.0080698
Trial1	1	1	blindfold	counterclockwise	practice	Guided	1	-0.5	-0.5	9.075394	-0.55149	-1.45	-1.3	0.801655253033045	-0.014639	-0.029891	0.0052296
Trial1	1	1	blindfold	counterclockwise	practice	Guided	1	-0.5	-0.5	9.095398	-0.55149	-1.45	-1.3	0.801655253033045	0.00096921	0.0081951	-0.012921
Trial1	1	1	blindfold	counterclockwise	practice	Guided	1	-0.5	-0.5	9.115402	-0.55149	-1.45	-1.3	0.801655253033045	-0.0019769	-0.00026801	-0.0055175
Trial1	1	1	blindfold	counterclockwise	practice	Guided	1	-0.5	-0.5	9.135406	-0.55149	-1.45	-1.3	0.801655253033045	-0.010415	-0.012962	0.0049144
Trial1	1	1	blindfold	counterclockwise	practice	Guided	1	-0.5	-0.5	9.155396	-0.55149	-1.45	-1.3	0.801655253033045	-0.0032476	-0.029889	-0.012601
Trial1	1	1	blindfold	counterclockwise	practice	Guided	1	-0.5	-0.5	9.1754	-0.55149	-1.45	-1.3	0.801655253033045	-0.0032445	-0.0045014	-0.023346
Trial1	1	1	blindfold	counterclockwise	practice	Guided	1	-0.5	-0.5	9.195404	-0.5515	-1.45	-1.3	0.801655892434621	0.01754	0.016657	-0.018404
Trial1	1	1	blindfold	counterclockwise	practice	Guided	1	-0.5	-0.5	9.215393	-0.5515	-1.45	-1.3	0.801655892434621	0.00066031	0.0081934	-0.017128
Trial1	1	1	blindfold	counterclockwise	practice	Guided	1	-0.5	-0.5	9.235397	-0.5515	-1.45	-1.3	0.801655892434621	0.0019352	0.0081905	-0.0031958
Trial1	1	1	blindfold	counterclockwise	practice	Guided	1	-0.5	-0.5	9.255402	-0.5515	-1.45	-1.3	0.801655892434621	-0.036996	0.020884	-0.010043
Trial1	1	1	blindfold	counterclockwise	practice	Guided	1	-0.5	-0.5	9.275406	-0.5515	-1.45	-1.3	0.801655892434621	-0.021386	0.025115	-0.028192
Trial1	1	1	blindfold	counterclockwise	practice	Guided	1	-0.5	-0.5	9.295395	-0.5515	-1.45	-1.3	0.801655892434621	-0.03699	-0.012973	-0.010038
Trial1	1	1	blindfold	counterclockwise	practice	Guided	1	-0.5	-0.5	9.315399	-0.5515	-1.45	-1.3	0.801655892434621	0.0013078	-0.0045101	-0.039175
Trial1	1	1	blindfold	counterclockwise	practice	Guided	1	-0.5	-0.5	9.335403	-0.5515	-1.45	-1.3	0.801655892434621	0.013332	0.0081869	-0.018074
Trial1	1	1	blindfold	counterclockwise	practice	Guided	1	-0.5	-0.5	9.355392	-0.5515	-1.45	-1.3	0.801655892434621	0.0058492	-0.00027827	-0.004777
Trial1	1	1	blindfold	counterclockwise	practice	Guided	1	-0.5	-0.5	9.375397	-0.5515	-1.45	-1.3	0.801655892434621	-0.0049024	-0.012973	0.021497
Trial1	1	1	blindfold	counterclockwise	practice	Guided	1	-0.5	-0.5	9.395401	-0.5515	-1.45	-1.3	0.801655892434621	0.024318	0.016651	0.02349
Trial1	1	1	blindfold	counterclockwise	practice	Guided	1	-0.5	-0.5	9.415405	-0.5515	-1.45	-1.3	0.801655892434621	-0.0087203	0.0081876	-0.02914
Trial1	1	1	blindfold	counterclockwise	practice	Guided	1	-0.5	-0.5	9.435394	-0.5515	-1.45	-1.3	0.801655892434621	0.045821	0.012419	-0.037496
Trial1	1	1	blindfold	counterclockwise	practice	Guided	1	-0.5	-0.5	9.455399	-0.5515	-1.45	-1.3	0.801655892434621	-0.007763	-0.00027859	-0.016478
Trial1	1	1	blindfold	counterclockwise	practice	Guided	1	-0.5	-0.5	9.475403	-0.55151	-1.45	-1.3	0.801656535789143	-0.013653	-0.012975	0.01792
Trial1	1	1	blindfold	counterclockwise	practice	Guided	1	-0.5	-0.5	9.495407	-0.55151	-1.45	-1.3	0.801656535789143	0.0052185	-0.0045108	-0.013209
Trial1	1	1	blindfold	counterclockwise	practice	Guided	1	-0.5	-0.5	9.515396	-0.55151	-1.45	-1.3	0.801656535789143	-0.0032178	0.037808	-0.01257
Trial1	1	1	blindfold	counterclockwise	practice	Guided	1	-0.5	-0.5	9.5354	-0.55151	-1.45	-1.3	0.801656535789143	-0.032437	0.016646	-0.0061196
Trial1	1	1	blindfold	counterclockwise	practice	Guided	1	-0.5	-0.5	9.555405	-0.55151	-1.45	-1.3	0.801656535789143	-0.0080719	0.0039486	-0.020685
Trial1	1	1	blindfold	counterclockwise	practice	Guided	1	-0.5	-0.5	9.575394	-0.55151	-1.45	-1.3	0.801656535789143	-0.014917	-0.012981	-0.019727
Trial1	1	1	blindfold	counterclockwise	practice	Guided	1	-0.5	-0.5	9.595398	-0.55151	-1.45	-1.3	0.801656535789143	-0.0025746	-0.017215	-0.0041209
Trial1	1	1	blindfold	counterclockwise	practice	Guided	1	-0.5	-0.5	9.615402	-0.55151	-1.45	-1.3	0.801656535789143	-0.028209	0.025101	-0.0064309
Trial1	1	1	blindfold	counterclockwise	practice	Guided	1	-0.5	-0.5	9.635406	-0.55151	-1.45	-1.3	0.801656535789143	-0.01101	0.016637	-0.0034825
Trial1	1	1	blindfold	counterclockwise	practice	Guided	1	-0.5	-0.5	9.655396	-0.55152	-1.45	-1.3	0.801657179268228	0.0026054	-0.025682	-0.017093
Trial1	1	1	blindfold	counterclockwise	practice	Guided	1	-0.5	-0.5	9.6754	-0.55152	-1.45	-1.3	0.801657179268228	0.0091372	-0.00029113	-0.017724
Trial1	1	1	blindfold	counterclockwise	practice	Guided	1	-0.5	-0.5	9.695404	-0.55152	-1.45	-1.3	0.801657179268228	-0.00025787	0.029329	-0.029744
Trial1	1	1	blindfold	counterclockwise	practice	Guided	1	-0.5	-0.5	9.715393	-0.55152	-1.45	-1.3	0.801657179268228	-0.026612	0.003937	0.014684
Trial1	1	1	blindfold	counterclockwise	practice	Guided	1	-0.5	-0.5	9.735397	-0.55152	-1.45	-1.3	0.801657179268228	0.010415	0.0039372	-0.00083975
Trial1	1	1	blindfold	counterclockwise	practice	Guided	1	-0.5	-0.5	9.755402	-0.55152	-1.45	-1.3	0.801657179268228	-0.015221	0.029327	-0.0041023
Trial1	1	1	blindfold	counterclockwise	practice	Guided	1	-0.5	-0.5	9.775406	-0.55152	-1.45	-1.3	0.801657179268228	-0.00096762	0.0124	0.017
Trial1	1	1	blindfold	counterclockwise	practice	Guided	1	-0.5	-0.5	9.795395	-0.55152	-1.45	-1.3	0.801657179268228	-0.015535	-0.0002944	-0.0073615
Trial1	1	1	blindfold	counterclockwise	practice	Guided	1	-0.5	-0.5	9.815399	-0.55152	-1.45	-1.3	0.801657179268228	-0.0077321	-0.017222	-0.016437
Trial1	1	1	blindfold	counterclockwise	practice	Guided	1	-0.5	-0.5	9.835403	-0.55152	-1.45	-1.3	0.801657179268228	-0.0058194	-0.034149	0.0088813
Trial1	1	1	blindfold	counterclockwise	practice	Guided	1	-0.5	-0.5	9.855392	-0.55152	-1.45	-1.3	0.801657179268228	0.026985	0.0081672	-0.0063228
Trial1	1	1	blindfold	counterclockwise	practice	Guided	1	-0.5	-0.5	9.875397	-0.55152	-1.45	-1.3	0.801657179268228	0.0094706	-0.025688	-0.013483
Trial1	1	1	blindfold	counterclockwise	practice	Guided	1	-0.5	-0.5	9.895401	-0.55153	-1.45	-1.3	0.801657822871878	0.0097913	0.0081642	-0.020648
Trial1	1	1	blindfold	counterclockwise	practice	Guided	1	-0.5	-0.5	9.915405	-0.55153	-1.45	-1.3	0.801657822871878	-0.01489	-0.017227	0.0010882
Trial1	1	1	blindfold	counterclockwise	practice	Guided	1	-0.5	-0.5	9.935394	-0.55153	-1.45	-1.3	0.801657822871878	-0.01226	0.016627	-0.03426
Trial1	1	1	blindfold	counterclockwise	practice	Guided	1	-0.5	-0.5	9.955399	-0.55153	-1.45	-1.3	0.801657822871878	-0.0035003	0.016626	-0.016741
Trial1	1	1	blindfold	counterclockwise	practice	Guided	1	-0.5	-0.5	9.975403	-0.55153	-1.45	-1.3	0.801657822871878	0.0091622	-0.00030407	-0.007345
Trial1	1	1	blindfold	counterclockwise	practice	Guided	1	-0.5	-0.5	9.995407	-0.55153	-1.45	-1.3	0.801657822871878	0.015294	0.025086	0.0073081
Trial1	1	1	blindfold	counterclockwise	practice	Guided	1	-0.5	-0.5	10.0154	-0.55153	-1.45	-1.3	0.801657822871878	-0.041155	0.0081576	-0.0096552
Trial1	1	1	blindfold	counterclockwise	practice	Guided	1	-0.5	-0.5	10.0354	-0.55153	-1.45	-1.3	0.801657822871878	-0.0064409	0.0039267	0.00045929
Trial1	1	1	blindfold	counterclockwise	practice	Guided	1	-0.5	-0.5	10.0554	-0.55153	-1.45	-1.3	0.801657822871878	-0.017105	0.0039278	0.021558
Trial1	1	1	blindfold	counterclockwise	practice	Guided	1	-0.5	-0.5	10.07539	-0.55153	-1.45	-1.3	0.801657822871878	-0.032393	0.003927	0.0053166
Trial1	1	1	blindfold	counterclockwise	practice	Guided	1	-0.5	-0.5	10.0954	-0.55153	-1.45	-1.3	0.801657822871878	-0.014237	-0.021465	0.0095389
Trial1	1	1	blindfold	counterclockwise	practice	Guided	1	-0.5	-0.5	10.1154	-0.55154	-1.45	-1.3	0.801658466600092	-0.0067517	-0.012999	-0.0037572
Trial1	1	1	blindfold	counterclockwise	practice	Guided	1	-0.5	-0.5	10.13541	-0.55154	-1.45	-1.3	0.801658466600092	0.014667	-0.0045351	-0.015143
Trial1	1	1	blindfold	counterclockwise	practice	Guided	1	-0.5	-0.5	10.1554	-0.55154	-1.45	-1.3	0.801658466600092	-0.020445	-0.0045362	0.039717
Trial1	1	1	blindfold	counterclockwise	practice	Guided	1	-0.5	-0.5	10.1754	-0.55154	-1.45	-1.3	0.801658466600092	-0.010966	0.01239	-0.0034358
Trial1	1	1	blindfold	counterclockwise	practice	Guided	1	-0.5	-0.5	10.1954	-0.55154	-1.45	-1.3	0.801658466600092	-0.011917	0.0039271	-0.016095
Trial1	1	1	blindfold	counterclockwise	practice	Guided	1	-0.5	-0.5	10.21539	-0.55154	-1.45	-1.3	0.801658466600092	0.015631	0.020856	0.011535
Trial1	1	1	blindfold	counterclockwise	practice	Guided	1	-0.5	-0.5	10.2354	-0.55154	-1.45	-1.3	0.801658466600092	0.00074337	0.020854	-0.017047
Trial1	1	1	blindfold	counterclockwise	practice	Guided	1	-0.5	-0.5	10.2554	-0.55154	-1.45	-1.3	0.801658466600092	0.014041	-0.0045358	-0.02222
Trial1	1	1	blindfold	counterclockwise	practice	Guided	1	-0.5	-0.5	10.27541	-0.55154	-1.45	-1.3	0.801658466600092	0.002018	0.029321	-0.00016304
Trial1	1	1	blindfold	counterclockwise	practice	Guided	1	-0.5	-0.5	10.29539	-0.55154	-1.45	-1.3	0.801658466600092	0.0036088	-0.0045354	-0.0043816
Trial1	1	1	blindfold	counterclockwise	practice	Guided	1	-0.5	-0.5	10.3154	-0.55154	-1.45	-1.3	0.801658466600092	0.0020182	-0.00030329	0.0082805
Trial1	1	1	blindfold	counterclockwise	practice	Guided	1	-0.5	-0.5	10.3354	-0.55154	-1.45	-1.3	0.801658466600092	0.010457	-0.029926	-0.00079448
Trial1	1	1	blindfold	counterclockwise	practice	Guided	1	-0.5	-0.5	10.35539	-0.55154	-1.45	-1.3	0.801658466600092	-0.033649	-0.00030408	-0.022928
Trial1	1	1	blindfold	counterclockwise	practice	Guided	1	-0.5	-0.5	10.3754	-0.55154	-1.45	-1.3	0.801658466600092	0.0026589	-0.00030327	0.013461
Trial1	1	1	blindfold	counterclockwise	practice	Guided	1	-0.5	-0.5	10.3954	-0.55154	-1.45	-1.3	0.801658466600092	0.016592	0.012392	0.024214
Trial1	1	1	blindfold	counterclockwise	practice	Guided	1	-0.5	-0.5	10.41541	-0.55155	-1.45	-1.3	0.801659110452869	0.014683	-0.013	-0.001105
Trial1	1	1	blindfold	counterclockwise	practice	Guided	1	-0.5	-0.5	10.43539	-0.55155	-1.45	-1.3	0.801659110452869	-0.00052227	-0.021464	-0.033269
Trial1	1	1	blindfold	counterclockwise	practice	Guided	1	-0.5	-0.5	10.4554	-0.55155	-1.45	-1.3	0.801659110452869	-0.002831	0.029318	-0.0082654
Trial1	1	1	blindfold	counterclockwise	practice	Guided	1	-0.5	-0.5	10.4754	-0.55155	-1.45	-1.3	0.801659110452869	-0.0096773	0.0081556	0.013472
Trial1	1	1	blindfold	counterclockwise	practice	Guided	1	-0.5	-0.5	10.49541	-0.55155	-1.45	-1.3	0.801659110452869	-0.0096755	-0.00030913	0.013473
Trial1	1	1	blindfold	counterclockwise	practice	Guided	1	-0.5	-0.5	10.5154	-0.55155	-1.45	-1.3	0.801659110452869	-0.033083	0.020849	0.040703
Trial1	1	1	blindfold	counterclockwise	practice	Guided	1	-0.5	-0.5	10.5354	-0.55155	-1.45	-1.3	0.801659110452869	0.0075253	0.0039217	0.0079815
Trial1	1	1	blindfold	counterclockwise	practice	Guided	1	-0.5	-0.5	10.5554	-0.55155	-1.45	-1.3	0.801659110452869	0.0082438	0.042008	-0.034853
Trial1	1	1	blindfold	counterclockwise	practice	Guided	1	-0.5	-0.5	10.57539	-0.55155	-1.45	-1.3	0.801659110452869	0.014694	0.025076	-0.0010904
Trial1	1	1	blindfold	counterclockwise	practice	Guided	1	-0.5	-0.5	10.5954	-0.55155	-1.45	-1.3	0.801659110452869	-0.014526	0.012378	0.0053609
Trial1	1	1	blindfold	counterclockwise	practice	Guided	1	-0.5	-0.5	10.6154	-0.55155	-1.45	-1.3	0.801659110452869	-0.010624	0.016609	0.0008218
Trial1	1	1	blindfold	counterclockwise	practice	Guided	1	-0.5	-0.5	10.63541	-0.55155	-1.45	-1.3	0.801659110452869	-0.02941	-0.025708	-0.023222
Trial1	1	1	blindfold	counterclockwise	practice	Guided	1	-0.5	-0.5	10.6554	-0.55155	-1.45	-1.3	0.801659110452869	-0.0073539	0.0081458	-0.035878
Trial1	1	1	blindfold	counterclockwise	practice	Guided	1	-0.5	-0.5	10.6754	-0.55155	-1.45	-1.3	0.801659110452869	-0.0018582	0.033533	-0.012149
Trial1	1	1	blindfold	counterclockwise	practice	Guided	1	-0.5	-0.5	10.6954	-0.55156	-1.45	-1.3	0.801659750596642	-0.02001	-0.0087857	-0.011192
Trial1	1	1	blindfold	counterclockwise	practice	Guided	1	-0.5	-0.5	10.71539	-0.55156	-1.45	-1.3	0.801659750596642	-0.0093388	-0.00032263	0.017714
Trial1	1	1	blindfold	counterclockwise	practice	Guided	1	-0.5	-0.5	10.7354	-0.55156	-1.45	-1.3	0.801659750596642	0.0059508	-0.013018	-0.0046555
Trial1	1	1	blindfold	counterclockwise	practice	Guided	1	-0.5	-0.5	10.7554	-0.55156	-1.45	-1.3	0.801659750596642	-0.0018513	0.0039087	-0.011184
Trial1	1	1	blindfold	counterclockwise	practice	Guided	1	-0.5	-0.5	10.77541	-0.55156	-1.45	-1.3	0.801659750596642	0.0069065	-0.013021	-0.017311
Trial1	1	1	blindfold	counterclockwise	practice	Guided	1	-0.5	-0.5	10.79539	-0.55156	-1.45	-1.3	0.801659750596642	0.013755	-0.0003275	-0.013727
Trial1	1	1	blindfold	counterclockwise	practice	Guided	1	-0.5	-0.5	10.8154	-0.55156	-1.45	-1.3	0.801659750596642	0.034219	-0.00032738	-0.023756
Trial1	1	1	blindfold	counterclockwise	practice	Guided	1	-0.5	-0.5	10.8354	-0.55156	-1.45	-1.3	0.801659750596642	-0.010925	0.012366	-0.0050459
Trial1	1	1	blindfold	counterclockwise	practice	Guided	1	-0.5	-0.5	10.85539	-0.55156	-1.45	-1.3	0.801659750596642	-0.020637	-0.00032695	-0.025426
Trial1	1	1	blindfold	counterclockwise	practice	Guided	1	-0.5	-0.5	10.8754	-0.55156	-1.45	-1.3	0.801659750596642	-0.0027987	-0.0087897	-0.0082234
Trial1	1	1	blindfold	counterclockwise	practice	Guided	1	-0.5	-0.5	10.8954	-0.55156	-1.45	-1.3	0.801659750596642	0.0037326	0.029294	-0.034179
Trial1	1	1	blindfold	counterclockwise	practice	Guided	1	-0.5	-0.5	10.91541	-0.55156	-1.45	-1.3	0.801659750596642	-0.026205	0.016599	-0.0079031
Trial1	1	1	blindfold	counterclockwise	practice	Guided	1	-0.5	-0.5	10.93539	-0.55157	-1.45	-1.3	0.801660394697804	-0.034961	-0.021488	0.015426
Trial1	1	1	blindfold	counterclockwise	practice	Guided	1	-0.5	-0.5	10.9554	-0.55157	-1.45	-1.3	0.801660394697804	-0.0060568	-0.017255	0.0038041
Trial1	1	1	blindfold	counterclockwise	practice	Guided	1	-0.5	-0.5	10.9754	-0.55157	-1.45	-1.3	0.801660394697804	0.00143	0.016598	-0.031226
Trial1	1	1	blindfold	counterclockwise	practice	Guided	1	-0.5	-0.5	10.99541	-0.55157	-1.45	-1.3	0.801660394697804	-0.0070081	0.0039013	-0.0078956
Trial1	1	1	blindfold	counterclockwise	practice	Guided	1	-0.5	-0.5	11.0154	-0.55157	-1.45	-1.3	0.801660394697804	-0.0027894	0.012364	-0.0082147
Trial1	1	1	blindfold	counterclockwise	practice	Guided	1	-0.5	-0.5	11.0354	-0.55157	-1.45	-1.3	0.801660394697804	-0.0024705	-0.00033215	-0.0039929
Trial1	1	1	blindfold	counterclockwise	practice	Guided	1	-0.5	-0.5	11.0554	-0.55157	-1.45	-1.3	0.801660394697804	-0.003107	0.0081298	-0.01506
Trial1	1	1	blindfold	counterclockwise	practice	Guided	1	-0.5	-0.5	11.07539	-0.55157	-1.45	-1.3	0.801660394697804	0.017677	0.033518	-0.018245
Trial1	1	1	blindfold	counterclockwise	practice	Guided	1	-0.5	-0.5	11.0954	-0.55157	-1.45	-1.3	0.801660394697804	0.0072472	0.012357	0.012251
Trial1	1	1	blindfold	counterclockwise	practice	Guided	1	-0.5	-0.5	11.1154	-0.55157	-1.45	-1.3	0.801660394697804	-0.00015704	-0.00033965	-0.029626
Trial1	1	1	blindfold	counterclockwise	practice	Guided	1	-0.5	-0.5	11.13541	-0.55157	-1.45	-1.3	0.801660394697804	0.0037468	0.0081239	-0.0017599
Trial1	1	1	blindfold	counterclockwise	practice	Guided	1	-0.5	-0.5	11.1554	-0.55157	-1.45	-1.3	0.801660394697804	0.0069312	-0.021501	0.024918
Trial1	1	1	blindfold	counterclockwise	practice	Guided	1	-0.5	-0.5	11.1754	-0.55157	-1.45	-1.3	0.801660394697804	-0.0070008	-0.021499	-0.0078847
Trial1	1	1	blindfold	counterclockwise	practice	Guided	1	-0.5	-0.5	11.1954	-0.55157	-1.45	-1.3	0.801660394697804	0.0062964	-0.017268	-0.00039848
Trial1	1	1	blindfold	counterclockwise	practice	Guided	1	-0.5	-0.5	11.21539	-0.55157	-1.45	-1.3	0.801660394697804	0.023176	-0.017269	0.00055663
Trial1	1	1	blindfold	counterclockwise	practice	Guided	1	-0.5	-0.5	11.2354	-0.55157	-1.45	-1.3	0.801660394697804	0.0086078	0.0038901	-0.026034
Trial1	1	1	blindfold	counterclockwise	practice	Guided	1	-0.5	-0.5	11.2554	-0.55157	-1.45	-1.3	0.801660394697804	0.0062989	-0.0088063	0.023651
Trial1	1	1	blindfold	counterclockwise	practice	Guided	1	-0.5	-0.5	11.27541	-0.55158	-1.45	-1.3	0.801661038923528	-0.034304	0.020817	0.023885
Trial1	1	1	blindfold	counterclockwise	practice	Guided	1	-0.5	-0.5	11.29539	-0.55158	-1.45	-1.3	0.801661038923528	-0.019015	0.0038893	0.0015144
Trial1	1	1	blindfold	counterclockwise	practice	Guided	1	-0.5	-0.5	11.3154	-0.55158	-1.45	-1.3	0.801661038923528	0.0066234	0.0081205	0.0038255
Trial1	1	1	blindfold	counterclockwise	practice	Guided	1	-0.5	-0.5	11.3354	-0.55158	-1.45	-1.3	0.801661038923528	-0.019966	-0.0045764	-0.011142
Trial1	1	1	blindfold	counterclockwise	practice	Guided	1	-0.5	-0.5	11.35539	-0.55158	-1.45	-1.3	0.801661038923528	0.0011339	-0.0003446	-0.012732
Trial1	1	1	blindfold	counterclockwise	practice	Guided	1	-0.5	-0.5	11.3754	-0.55158	-1.45	-1.3	0.801661038923528	-0.022276	-0.013043	0.0145
Trial1	1	1	blindfold	counterclockwise	practice	Guided	1	-0.5	-0.5	11.3954	-0.55158	-1.45	-1.3	0.801661038923528	-0.0076243	-0.0045802	-0.016314
Trial1	1	1	blindfold	counterclockwise	practice	Guided	1	-0.5	-0.5	11.41541	-0.55158	-1.45	-1.3	0.801661038923528	0.0020895	0.0038805	-6.7542E-05
Trial1	1	1	blindfold	counterclockwise	practice	Guided	1	-0.5	-0.5	11.43539	-0.55158	-1.45	-1.3	0.801661038923528	0.046598	0.0038794	-0.045765
Trial1	1	1	blindfold	counterclockwise	practice	Guided	1	-0.5	-0.5	11.4554	-0.55158	-1.45	-1.3	0.801661038923528	-0.0021289	-0.00035273	0.00025401
Trial1	1	1	blindfold	counterclockwise	practice	Guided	1	-0.5	-0.5	11.4754	-0.55158	-1.45	-1.3	0.801661038923528	0.0086231	0.012344	-0.026017
Trial1	1	1	blindfold	counterclockwise	practice	Guided	1	-0.5	-0.5	11.49541	-0.55158	-1.45	-1.3	0.801661038923528	-0.014467	0.00811	0.0054323
Trial1	1	1	blindfold	counterclockwise	practice	Guided	1	-0.5	-0.5	11.5154	-0.55158	-1.45	-1.3	0.801661038923528	-0.007616	-0.017283	-0.016301
Trial1	1	1	blindfold	counterclockwise	practice	Guided	1	-0.5	-0.5	11.5354	-0.55159	-1.45	-1.3	0.801661679438027	0.01253	0.01657	-0.015662
Trial1	1	1	blindfold	counterclockwise	practice	Guided	1	-0.5	-0.5	11.5554	-0.55159	-1.45	-1.3	0.801661679438027	-0.0011654	0.012337	0.00058242
Trial1	1	1	blindfold	counterclockwise	practice	Guided	1	-0.5	-0.5	11.57539	-0.55159	-1.45	-1.3	0.801661679438027	0.0056858	0.0081032	-0.0065787
Trial1	1	1	blindfold	counterclockwise	practice	Guided	1	-0.5	-0.5	11.5954	-0.55159	-1.45	-1.3	0.801661679438027	0.038488	0.0081029	-0.02401
Trial1	1	1	blindfold	counterclockwise	practice	Guided	1	-0.5	-0.5	11.6154	-0.55159	-1.45	-1.3	0.801661679438027	-0.046863	-0.00036299	-0.030299
Trial1	1	1	blindfold	counterclockwise	practice	Guided	1	-0.5	-0.5	11.63541	-0.55159	-1.45	-1.30001	0.801671672261924	-0.005063	-0.013058	0.017158
Trial1	1	1	blindfold	counterclockwise	practice	Guided	1	-0.5	-0.5	11.6554	-0.55159	-1.45	-1.3	0.801661679438027	-0.01963	0.0080993	0.0015557
Trial1	1	1	blindfold	counterclockwise	practice	Guided	1	-0.5	-0.5	11.6754	-0.55159	-1.45	-1.3	0.801661679438027	0.0017912	0.012326	-0.004253
Trial1	1	1	blindfold	counterclockwise	practice	Guided	1	-0.5	-0.5	11.6954	-0.55159	-1.45	-1.3	0.801661679438027	0.011186	-0.017297	0.0077704
Trial1	1	1	blindfold	counterclockwise	practice	Guided	1	-0.5	-0.5	11.71539	-0.55159	-1.45	-1.3	0.801661679438027	-0.037142	0.0080929	-0.014045
Trial1	1	1	blindfold	counterclockwise	practice	Guided	1	-0.5	-0.5	11.7354	-0.55159	-1.45	-1.3	0.801661679438027	0.0050577	0.0080935	-0.017227
Trial1	1	1	blindfold	counterclockwise	practice	Guided	1	-0.5	-0.5	11.7554	-0.55159	-1.45	-1.3	0.801661679438027	-0.0099125	0.033484	0.0093658
Trial1	1	1	blindfold	counterclockwise	practice	Guided	1	-0.5	-0.5	11.77541	-0.55159	-1.45	-1.3	0.801661679438027	0.0044261	-0.029992	-0.016268
Trial1	1	1	blindfold	counterclockwise	practice	Guided	1	-0.5	-0.5	11.79539	-0.5516	-1.45	-1.3	0.801662323912134	0.038505	0.033486	-0.023986
Trial1	1	1	blindfold	counterclockwise	practice	Guided	1	-0.5	-0.5	11.8154	-0.5516	-1.45	-1.3	0.801662323912134	0.0089679	-0.0088346	-0.041582
Trial1	1	1	blindfold	counterclockwise	practice	Guided	1	-0.5	-0.5	11.8354	-0.5516	-1.45	-1.3	0.801662323912134	-0.0482	-0.017297	0.0080202
Trial1	1	1	blindfold	counterclockwise	practice	Guided	1	-0.5	-0.5	11.85539	-0.5516	-1.45	-1.3	0.801662323912134	-0.0046445	0.003861	-0.016579
Trial1	1	1	blindfold	counterclockwise	practice	Guided	1	-0.5	-0.5	11.8754	-0.5516	-1.45	-1.3	0.801662323912134	-0.0138	-0.0088356	0.01392
Trial1	1	1	blindfold	counterclockwise	practice	Guided	1	-0.5	-0.5	11.8954	-0.5516	-1.45	-1.3	0.801662323912134	0.0041189	-0.00037176	-0.0035948
Trial1	1	1	blindfold	counterclockwise	practice	Guided	1	-0.5	-0.5	11.91541	-0.5516	-1.45	-1.3	0.801662323912134	-0.040707	0.02925	-0.0052663
Trial1	1	1	blindfold	counterclockwise	practice	Guided	1	-0.5	-0.5	11.93539	-0.5516	-1.45	-1.3	0.801662323912134	-0.0030446	0.029249	-0.0055016
Trial1	1	1	blindfold	counterclockwise	practice	Guided	1	-0.5	-0.5	11.9554	-0.5516	-1.45	-1.3	0.801662323912134	-0.034892	0.0080879	0.015518
Trial1	1	1	blindfold	counterclockwise	practice	Guided	1	-0.5	-0.5	11.9754	-0.5516	-1.45	-1.3	0.801662323912134	0.0024503	-0.0046093	-0.016885
Trial1	1	1	blindfold	counterclockwise	practice	Guided	1	-0.5	-0.5	11.99541	-0.5516	-1.45	-1.3	0.801662323912134	-0.014746	-0.0088413	0.0012692
Trial1	1	1	blindfold	counterclockwise	practice	Guided	1	-0.5	-0.5	12.0154	-0.5516	-1.45	-1.3	0.801662323912134	0.011528	0.016551	0.012022
Trial1	1	1	blindfold	counterclockwise	practice	Guided	1	-0.5	-0.5	12.0354	-0.5516	-1.45	-1.3	0.801662323912134	0.019967	0.0080853	0.012022
Trial1	1	1	blindfold	counterclockwise	practice	Guided	1	-0.5	-0.5	12.0554	-0.5516	-1.45	-1.3	0.801662323912134	0.018058	-0.00037783	-0.013932
Trial1	1	1	blindfold	counterclockwise	practice	Guided	1	-0.5	-0.5	12.07539	-0.5516	-1.45	-1.3	0.801662323912134	-0.036481	-0.0046086	-0.0077995
Trial1	1	1	blindfold	counterclockwise	practice	Guided	1	-0.5	-0.5	12.0954	-0.5516	-1.45	-1.3	0.801662323912134	-0.015698	-0.025768	-0.011381
Trial1	1	1	blindfold	counterclockwise	practice	Guided	1	-0.5	-0.5	12.1154	-0.55161	-1.45	-1.3	0.801662968510802	-0.014424	0.0038565	0.0055018
Trial1	1	1	blindfold	counterclockwise	practice	Guided	1	-0.5	-0.5	12.13541	-0.55161	-1.45	-1.3	0.801662968510802	0.015116	0.03348	0.016572
Trial1	1	1	blindfold	counterclockwise	practice	Guided	1	-0.5	-0.5	12.1554	-0.55161	-1.45	-1.3	0.801662968510802	-0.0075744	0.0080882	-0.016232
Trial1	1	1	blindfold	counterclockwise	practice	Guided	1	-0.5	-0.5	12.1754	-0.55161	-1.45	-1.3	0.801662968510802	-0.010837	-0.00037523	-0.0032527
Trial1	1	1	blindfold	counterclockwise	practice	Guided	1	-0.5	-0.5	12.1954	-0.55161	-1.45	-1.3	0.801662968510802	0.02006	-0.00037647	-0.043776
Trial1	1	1	blindfold	counterclockwise	practice	Guided	1	-0.5	-0.5	12.21539	-0.55161	-1.45	-1.3	0.801662968510802	-0.019591	0.0080855	-0.0068306
Trial1	1	1	blindfold	counterclockwise	practice	Guided	1	-0.5	-0.5	12.2354	-0.55161	-1.45	-1.3	0.801662968510802	0.027782	-0.0046121	0.0023287
Trial1	1	1	blindfold	counterclockwise	practice	Guided	1	-0.5	-0.5	12.2554	-0.55161	-1.45	-1.3	0.801662968510802	0.006364	0.0038513	-0.029197
Trial1	1	1	blindfold	counterclockwise	practice	Guided	1	-0.5	-0.5	12.27541	-0.55161	-1.45	-1.3	0.801662968510802	-0.018952	0.041936	0.0016174
Trial1	1	1	blindfold	counterclockwise	practice	Guided	1	-0.5	-0.5	12.29539	-0.55161	-1.45	-1.3	0.801662968510802	-0.0014353	-0.013079	0.008784
Trial1	1	1	blindfold	counterclockwise	practice	Guided	1	-0.5	-0.5	12.3154	-0.55161	-1.45	-1.3	0.801662968510802	-0.024442	0.00808	-0.014941
Trial1	1	1	blindfold	counterclockwise	practice	Guided	1	-0.5	-0.5	12.3354	-0.55161	-1.45	-1.3	0.801662968510802	-0.00565	0.01231	-0.0071362
Trial1	1	1	blindfold	counterclockwise	practice	Guided	1	-0.5	-0.5	12.35539	-0.55161	-1.45	-1.3	0.801662968510802	-0.0056513	-0.013081	0.0091093
Trial1	1	1	blindfold	counterclockwise	practice	Guided	1	-0.5	-0.5	12.3754	-0.55161	-1.45	-1.3	0.801662968510802	0.0015167	-0.013081	-0.0084044
Trial1	1	1	blindfold	counterclockwise	practice	Guided	1	-0.5	-0.5	12.3954	-0.55161	-1.45	-1.3	0.801662968510802	0.0034265	0.041932	0.016916
Trial1	1	1	blindfold	counterclockwise	practice	Guided	1	-0.5	-0.5	12.41541	-0.55161	-1.45	-1.3	0.801662968510802	-0.02022	-0.0046179	-0.029184
Trial1	1	1	blindfold	counterclockwise	practice	Guided	1	-0.5	-0.5	12.43539	-0.55161	-1.45	-1.3	0.801662968510802	0.022933	-0.0088491	-0.011984
Trial1	1	1	blindfold	counterclockwise	practice	Guided	1	-0.5	-0.5	12.4554	-0.55161	-1.45	-1.3	0.801662968510802	0.0063738	-0.0046164	0.00099508
Trial1	1	1	blindfold	counterclockwise	practice	Guided	1	-0.5	-0.5	12.4754	-0.55162	-1.45	-1.3	0.801663613234032	0.027794	-0.021546	-0.010308
Trial1	1	1	blindfold	counterclockwise	practice	Guided	1	-0.5	-0.5	12.49541	-0.55162	-1.45	-1.3	0.801663613234032	-0.035821	0.025003	0.0029073
Trial1	1	1	blindfold	counterclockwise	practice	Guided	1	-0.5	-0.5	12.5154	-0.55162	-1.45	-1.3	0.801663613234032	-0.0053271	-0.00038738	-0.0074438
Trial1	1	1	blindfold	counterclockwise	practice	Guided	1	-0.5	-0.5	12.5354	-0.55162	-1.45	-1.3	0.801663613234032	-0.012412	0.0080751	-0.024323
Trial1	1	1	blindfold	counterclockwise	practice	Guided	1	-0.5	-0.5	12.5554	-0.55162	-1.45	-1.3	0.801663613234032	-0.019894	0.0038437	-0.011027
Trial1	1	1	blindfold	counterclockwise	practice	Guided	1	-0.5	-0.5	12.57539	-0.55162	-1.45	-1.3	0.801663613234032	-0.018934	-0.004621	0.0016352
Trial1	1	1	blindfold	counterclockwise	practice	Guided	1	-0.5	-0.5	12.5954	-0.55162	-1.45	-1.3	0.801663613234032	0.0063864	-0.0088537	-0.00027404
Trial1	1	1	blindfold	counterclockwise	practice	Guided	1	-0.5	-0.5	12.6154	-0.55162	-1.45	-1.3	0.801663613234032	-0.0026895	0.016536	-0.023364
Trial1	1	1	blindfold	counterclockwise	practice	Guided	1	-0.5	-0.5	12.63541	-0.55162	-1.45	-1.3	0.801663613234032	-0.0007783	-0.013087	0.017243
Trial1	1	1	blindfold	counterclockwise	practice	Guided	1	-0.5	-0.5	12.6554	-0.55162	-1.45	-1.3	0.801663613234032	-0.0095361	0.0080707	0.013661
Trial1	1	1	blindfold	counterclockwise	practice	Guided	1	-0.5	-0.5	12.6754	-0.55162	-1.45	-1.3	0.801663613234032	0.0038433	0.020764	-0.034031
Trial1	1	1	blindfold	counterclockwise	practice	Guided	1	-0.5	-0.5	12.6954	-0.55162	-1.45	-1.3	0.801663613234032	-0.036443	0.0080679	-0.0083935
Trial1	1	1	blindfold	counterclockwise	practice	Guided	1	-0.5	-0.5	12.71539	-0.55163	-1.45	-1.3	0.801664258081823	-0.027366	-0.00039715	0.0022762
Trial1	1	1	blindfold	counterclockwise	practice	Guided	1	-0.5	-0.5	12.7354	-0.55163	-1.45	-1.3	0.801664258081823	0.0070302	-0.017324	0.0081713
Trial1	1	1	blindfold	counterclockwise	practice	Guided	1	-0.5	-0.5	12.7554	-0.55163	-1.45	-1.3	0.801664258081823	0.0057557	-0.021557	-0.0087078
Trial1	1	1	blindfold	counterclockwise	practice	Guided	1	-0.5	-0.5	12.77541	-0.55163	-1.45	-1.3	0.801664258081823	0.015153	-0.00039668	-0.010696
Trial1	1	1	blindfold	counterclockwise	practice	Guided	1	-0.5	-0.5	12.79539	-0.55163	-1.45	-1.3	0.801664258081823	-0.017569	-0.00040062	-0.03665
Trial1	1	1	blindfold	counterclockwise	practice	Guided	1	-0.5	-0.5	12.8154	-0.55163	-1.45	-1.3	0.801664258081823	-0.005944	-0.013095	0.017572
Trial1	1	1	blindfold	counterclockwise	practice	Guided	1	-0.5	-0.5	12.8354	-0.55163	-1.45	-1.3	0.801664258081823	-0.01693	0.024991	-0.028208
Trial1	1	1	blindfold	counterclockwise	practice	Guided	1	-0.5	-0.5	12.85539	-0.55163	-1.45	-1.3	0.801664258081823	0.030443	0.0080617	-0.019048
Trial1	1	1	blindfold	counterclockwise	practice	Guided	1	-0.5	-0.5	12.8754	-0.55163	-1.45	-1.3	0.801664258081823	-0.032215	0.0038305	-0.0058288
Trial1	1	1	blindfold	counterclockwise	practice	Guided	1	-0.5	-0.5	12.8954	-0.55163	-1.45	-1.3	0.801664258081823	0.0028164	0.0080612	0.0085041
Trial1	1	1	blindfold	counterclockwise	practice	Guided	1	-0.5	-0.5	12.91541	-0.55163	-1.45	-1.3	0.801664258081823	-0.02704	0.012293	0.0065149
Trial1	1	1	blindfold	counterclockwise	practice	Guided	1	-0.5	-0.5	12.93539	-0.55163	-1.45	-1.3	0.801664258081823	-0.0062578	0.03345	-0.0005684
Trial1	1	1	blindfold	counterclockwise	practice	Guided	1	-0.5	-0.5	12.9554	-0.55163	-1.45	-1.3	0.801664258081823	-0.0098411	0.024985	0.0094651
Trial1	1	1	blindfold	counterclockwise	practice	Guided	1	-0.5	-0.5	12.9754	-0.55163	-1.45	-1.3	0.801664258081823	-0.0088051	-0.0046388	-0.033045
Trial1	1	1	blindfold	counterclockwise	practice	Guided	1	-0.5	-0.5	12.99541	-0.55163	-1.45	-1.3	0.801664258081823	0.0064014	-0.0088701	-0.0044603
Trial1	1	1	blindfold	counterclockwise	practice	Guided	1	-0.5	-0.5	13.0154	-0.55163	-1.45	-1.3	0.801664258081823	0.011258	0.016523	0.0078839
Trial1	1	1	blindfold	counterclockwise	practice	Guided	1	-0.5	-0.5	13.0354	-0.55163	-1.45	-1.3	0.801664258081823	-0.0098421	-0.0046389	0.0094758
Trial1	1	1	blindfold	counterclockwise	practice	Guided	1	-0.5	-0.5	13.0554	-0.55163	-1.45	-1.3	0.801664258081823	0.0018629	0.0080564	-0.016795
Trial1	1	1	blindfold	counterclockwise	practice	Guided	1	-0.5	-0.5	13.07539	-0.55163	-1.45	-1.3	0.801664258081823	0.010306	0.0080552	-0.002539
Trial1	1	1	blindfold	counterclockwise	practice	Guided	1	-0.5	-0.5	13.0954	-0.55163	-1.45	-1.3	0.801664258081823	-0.010789	0.0080549	-0.0031716
Trial1	1	1	blindfold	counterclockwise	practice	Guided	1	-0.5	-0.5	13.1154	-0.55163	-1.45	-1.3	0.801664258081823	0.0057714	0.033445	-0.0086643
Trial1	1	1	blindfold	counterclockwise	practice	Guided	1	-0.5	-0.5	13.13541	-0.55163	-1.45	-1.3	0.801664258081823	0.00091469	-0.025801	-0.016784
Trial1	1	1	blindfold	counterclockwise	practice	Guided	1	-0.5	-0.5	13.1554	-0.55164	-1.45	-1.3	0.801664899214684	-0.0046567	0.02498	0.0049528
Trial1	1	1	blindfold	counterclockwise	practice	Guided	1	-0.5	-0.5	13.1754	-0.55164	-1.45	-1.3	0.801664899214684	0.0099968	-0.00041284	0.012121
Trial1	1	1	blindfold	counterclockwise	practice	Guided	1	-0.5	-0.5	13.1954	-0.55164	-1.45	-1.3	0.801664899214684	0.00028373	0.012283	-0.025223
Trial1	1	1	blindfold	counterclockwise	practice	Guided	1	-0.5	-0.5	13.21539	-0.55164	-1.45	-1.3	0.801664899214684	-0.0068813	-0.01734	-0.0077058
Trial1	1	1	blindfold	counterclockwise	practice	Guided	1	-0.5	-0.5	13.2354	-0.55164	-1.45	-1.3	0.801664899214684	-0.0036155	0.020744	-0.008023
Trial1	1	1	blindfold	counterclockwise	practice	Guided	1	-0.5	-0.5	13.2554	-0.55164	-1.45	-1.3	0.801664899214684	-0.010145	0.01651	0.0052739
Trial1	1	1	blindfold	counterclockwise	practice	Guided	1	-0.5	-0.5	13.27541	-0.55164	-1.45	-1.3	0.801664899214684	-0.005604	0.0038157	0.011087
Trial1	1	1	blindfold	counterclockwise	practice	Guided	1	-0.5	-0.5	13.29539	-0.55164	-1.45	-1.3	0.801664899214684	-0.033549	-0.00041489	0.032506
Trial1	1	1	blindfold	counterclockwise	practice	Guided	1	-0.5	-0.5	13.3154	-0.55164	-1.45	-1.3	0.801664899214684	0.035958	0.0038186	-0.0024429
Trial1	1	1	blindfold	counterclockwise	practice	Guided	1	-0.5	-0.5	13.3354	-0.55164	-1.45	-1.3	0.801664899214684	-0.016989	0.024975	0.027018
Trial1	1	1	blindfold	counterclockwise	practice	Guided	1	-0.5	-0.5	13.35539	-0.55164	-1.45	-1.3	0.801664899214684	0.05674	-0.0046479	-0.0082507
Trial1	1	1	blindfold	counterclockwise	practice	Guided	1	-0.5	-0.5	13.3754	-0.55164	-1.45	-1.3	0.801664899214684	-0.0036124	0.0080481	-0.020668
Trial1	1	1	blindfold	counterclockwise	practice	Guided	1	-0.5	-0.5	13.3954	-0.55164	-1.45	-1.3	0.801664899214684	0.02752	0.050367	-0.0017936
Trial1	1	1	blindfold	counterclockwise	practice	Guided	1	-0.5	-0.5	13.41541	-0.55164	-1.45	-1.3	0.801664899214684	-0.028928	-0.013108	-0.018755
Trial1	1	1	blindfold	counterclockwise	practice	Guided	1	-0.5	-0.5	13.43539	-0.55164	-1.45	-1.3	0.801664899214684	0.028478	0.0080499	0.010868
Trial1	1	1	blindfold	counterclockwise	practice	Guided	1	-0.5	-0.5	13.4554	-0.55164	-1.45	-1.3	0.801664899214684	-0.0036873	0.020746	0.034514
Trial1	1	1	blindfold	counterclockwise	practice	Guided	1	-0.5	-0.5	13.4754	-0.55165	-1.45	-1.3	0.801665544310855	0.0061102	0.016514	-0.004416
Trial1	1	1	blindfold	counterclockwise	practice	Guided	1	-0.5	-0.5	13.49541	-0.55165	-1.45	-1.3	0.801665544310855	0.022033	0.012281	-0.018345
Trial1	1	1	blindfold	counterclockwise	practice	Guided	1	-0.5	-0.5	13.5154	-0.55164	-1.45	-1.3	0.801664899214684	-0.011408	-0.00041674	-0.011578
Trial1	1	1	blindfold	counterclockwise	practice	Guided	1	-0.5	-0.5	13.5354	-0.55165	-1.45	-1.3	0.801665544310855	0.030475	-0.00041631	-0.0076731
Trial1	1	1	blindfold	counterclockwise	practice	Guided	1	-0.5	-0.5	13.5554	-0.55165	-1.45	-1.3	0.801665544310855	0.011603	0.01651	0.012155
Trial1	1	1	blindfold	counterclockwise	practice	Guided	1	-0.5	-0.5	13.57539	-0.55165	-1.45	-1.3	0.801665544310855	-0.025736	-0.00042083	0.023464
Trial1	1	1	blindfold	counterclockwise	practice	Guided	1	-0.5	-0.5	13.5954	-0.55165	-1.45	-1.3	0.801665544310855	0.027849	0.020738	0.0024464
Trial1	1	1	blindfold	counterclockwise	practice	Guided	1	-0.5	-0.5	13.6154	-0.55165	-1.45	-1.3	0.801665544310855	-0.010129	-0.0046533	0.0053112
Trial1	1	1	blindfold	counterclockwise	practice	Guided	1	-0.5	-0.5	13.63541	-0.55165	-1.45	-1.3	0.801665544310855	-0.0010531	0.012273	0.013115
Trial1	1	1	blindfold	counterclockwise	practice	Guided	1	-0.5	-0.5	13.6554	-0.55165	-1.45	-1.3	0.801665544310855	0.048947	-0.0088841	0.00085662
Trial1	1	1	blindfold	counterclockwise	practice	Guided	1	-0.5	-0.5	13.6754	-0.55165	-1.45	-1.3	0.801665544310855	0.019408	0.012275	0.0030863
Trial1	1	1	blindfold	counterclockwise	practice	Guided	1	-0.5	-0.5	13.6954	-0.55165	-1.45	-1.3	0.801665544310855	-0.026372	-0.013117	0.015028
Trial1	1	1	blindfold	counterclockwise	practice	Guided	1	-0.5	-0.5	13.71539	-0.55165	-1.45	-1.3	0.801665544310855	-0.025016	0.024969	-0.023268
Trial1	1	1	blindfold	counterclockwise	practice	Guided	1	-0.5	-0.5	13.7354	-0.55165	-1.45	-1.3	0.801665544310855	-0.0098078	-0.00042179	0.0095364
Trial1	1	1	blindfold	counterclockwise	practice	Guided	1	-0.5	-0.5	13.7554	-0.55165	-1.45	-1.3	0.801665544310855	-0.014027	-0.0046535	0.0098562
Trial1	1	1	blindfold	counterclockwise	practice	Guided	1	-0.5	-0.5	13.77541	-0.55165	-1.45	-1.3	0.801665544310855	-0.0020012	0.016508	0.00046543
Trial1	1	1	blindfold	counterclockwise	practice	Guided	1	-0.5	-0.5	13.79539	-0.55165	-1.45	-1.3	0.801665544310855	-0.0087677	0.016504	-0.032973
Trial1	1	1	blindfold	counterclockwise	practice	Guided	1	-0.5	-0.5	13.8154	-0.55165	-1.45	-1.3	0.801665544310855	-0.0087672	-0.00042262	-0.032971
Trial1	1	1	blindfold	counterclockwise	practice	Guided	1	-0.5	-0.5	13.8354	-0.55165	-1.45	-1.3	0.801665544310855	-0.0051838	0.024966	-0.033606
Trial1	1	1	blindfold	counterclockwise	practice	Guided	1	-0.5	-0.5	13.85539	-0.55165	-1.45	-1.3	0.801665544310855	-0.018561	0.020732	0.0059678
Trial1	1	1	blindfold	counterclockwise	practice	Guided	1	-0.5	-0.5	13.8754	-0.55165	-1.45	-1.3	0.801665544310855	-0.0023178	-0.0046575	-0.003741
Trial1	1	1	blindfold	counterclockwise	practice	Guided	1	-0.5	-0.5	13.8954	-0.55165	-1.45	-1.3	0.801665544310855	0.023003	0.01227	-0.0056501
Trial1	1	1	blindfold	counterclockwise	practice	Guided	1	-0.5	-0.5	13.91541	-0.55165	-1.45	-1.3	0.801665544310855	-0.010756	-0.00042688	-0.0031024
Trial1	1	1	blindfold	counterclockwise	practice	Guided	1	-0.5	-0.5	13.93539	-0.55165	-1.45	-1.3	0.801665544310855	0.0006297	0.02073	-0.020935
Trial1	1	1	blindfold	counterclockwise	practice	Guided	1	-0.5	-0.5	13.9554	-0.55165	-1.45	-1.3	0.801665544310855	0.0002298	-0.021588	0.0079709
Trial1	1	1	blindfold	counterclockwise	practice	Guided	1	-0.5	-0.5	13.9754	-0.55165	-1.45	-1.3	0.801665544310855	0.020696	0.033425	0.021267
Trial1	1	1	blindfold	counterclockwise	practice	Guided	1	-0.5	-0.5	13.99541	-0.55165	-1.45	-1.3	0.801665544310855	-0.0019951	-0.013125	0.00048724
Trial1	1	1	blindfold	counterclockwise	practice	Guided	1	-0.5	-0.5	14.0154	-0.55165	-1.45	-1.3	0.801665544310855	-0.0023122	0.012264	-0.0037316
Trial1	1	1	blindfold	counterclockwise	practice	Guided	1	-0.5	-0.5	14.0354	-0.55166	-1.45	-1.3	0.801666189531586	-0.0081228	0.0080301	-0.02451
Trial1	1	1	blindfold	counterclockwise	practice	Guided	1	-0.5	-0.5	14.0554	-0.55165	-1.45	-1.3	0.801665544310855	0.0070826	-0.013129	0.0082961
Trial1	1	1	blindfold	counterclockwise	practice	Guided	1	-0.5	-0.5	14.07539	-0.55165	-1.45	-1.3	0.801665544310855	0.032401	0.003799	0.0063892
Trial1	1	1	blindfold	counterclockwise	practice	Guided	1	-0.5	-0.5	14.0954	-0.55165	-1.45	-1.3	0.801665544310855	-0.0062132	0.029188	0.00081766
Trial1	1	1	blindfold	counterclockwise	practice	Guided	1	-0.5	-0.5	14.1154	-0.55166	-1.45	-1.3	0.801666189531586	-0.023091	-0.00043457	0.0020953
Trial1	1	1	blindfold	counterclockwise	practice	Guided	1	-0.5	-0.5	14.13541	-0.55166	-1.45	-1.3	0.801666189531586	0.03177	-0.021591	-0.0010874
Trial1	1	1	blindfold	counterclockwise	practice	Guided	1	-0.5	-0.5	14.1554	-0.55166	-1.45	-1.3	0.801666189531586	0.0019128	-0.025823	-0.0040318
Trial1	1	1	blindfold	counterclockwise	practice	Guided	1	-0.5	-0.5	14.1754	-0.55166	-1.45	-1.3	0.801666189531586	-0.028259	0.016494	-0.010238
Trial1	1	1	blindfold	counterclockwise	practice	Guided	1	-0.5	-0.5	14.1954	-0.55166	-1.45	-1.3	0.801666189531586	-0.029214	-0.025826	-0.022897
Trial1	1	1	blindfold	counterclockwise	practice	Guided	1	-0.5	-0.5	14.21539	-0.55166	-1.45	-1.3	0.801666189531586	-0.0065204	0.016491	0.021295
Trial1	1	1	blindfold	counterclockwise	practice	Guided	1	-0.5	-0.5	14.2354	-0.55166	-1.45	-1.3	0.801666189531586	0.0064589	-0.013132	-0.00012203
Trial1	1	1	blindfold	counterclockwise	practice	Guided	1	-0.5	-0.5	14.2554	-0.55166	-1.45	-1.3	0.801666189531586	0.0058239	-0.0046685	-0.0079239
Trial1	1	1	blindfold	counterclockwise	practice	Guided	1	-0.5	-0.5	14.27541	-0.55166	-1.45	-1.3	0.801666189531586	0.016174	0.016486	0.016126
Trial1	1	1	blindfold	counterclockwise	practice	Guided	1	-0.5	-0.5	14.29539	-0.55166	-1.45	-1.3	0.801666189531586	0.0097254	0.016483	-0.013091
Trial1	1	1	blindfold	counterclockwise	practice	Guided	1	-0.5	-0.5	14.3154	-0.55166	-1.45	-1.3	0.801666189531586	-0.014955	0.024945	-0.0040122
Trial1	1	1	blindfold	counterclockwise	practice	Guided	1	-0.5	-0.5	14.3354	-0.55166	-1.45	-1.3	0.801666189531586	-0.020767	0.0037847	-0.011495
Trial1	1	1	blindfold	counterclockwise	practice	Guided	1	-0.5	-0.5	14.35539	-0.55166	-1.45	-1.3	0.801666189531586	0.018486	0.024943	-0.0095017
Trial1	1	1	blindfold	counterclockwise	practice	Guided	1	-0.5	-0.5	14.3754	-0.55167	-1.45	-1.3	0.801666834876876	0.013955	0.0080162	-0.01698
Trial1	1	1	blindfold	counterclockwise	practice	Guided	1	-0.5	-0.5	14.3954	-0.55167	-1.45	-1.3	0.801666834876876	-0.035725	0.0080171	0.0030847
Trial1	1	1	blindfold	counterclockwise	practice	Guided	1	-0.5	-0.5	14.41541	-0.55167	-1.45	-1.3	0.801666834876876	-0.024337	0.029175	-0.014749
Trial1	1	1	blindfold	counterclockwise	practice	Guided	1	-0.5	-0.5	14.43539	-0.55167	-1.45	-1.3	0.801666834876876	0.0084666	-0.0004497	-0.029954
Trial1	1	1	blindfold	counterclockwise	practice	Guided	1	-0.5	-0.5	14.4554	-0.55167	-1.45	-1.3	0.801666834876876	0.0087035	-0.02161	0.029443
Trial1	1	1	blindfold	counterclockwise	practice	Guided	1	-0.5	-0.5	14.4754	-0.55167	-1.45	-1.3	0.801666834876876	-0.0055462	-0.0089165	0.0093025
Trial1	1	1	blindfold	counterclockwise	practice	Guided	1	-0.5	-0.5	14.49541	-0.55167	-1.45	-1.3	0.801666834876876	0.0022598	0.020707	0.00022823
Trial1	1	1	blindfold	counterclockwise	practice	Guided	1	-0.5	-0.5	14.5154	-0.55167	-1.45	-1.3	0.801666834876876	-0.019154	0.029169	-0.0023979
Trial1	1	1	blindfold	counterclockwise	practice	Guided	1	-0.5	-0.5	14.5354	-0.55167	-1.45	-1.3	0.801666834876876	0.035703	0.012241	-0.0065357
Trial1	1	1	blindfold	counterclockwise	practice	Guided	1	-0.5	-0.5	14.5554	-0.55167	-1.45	-1.3	0.801666834876876	-0.019155	0.0037786	-0.002394
Trial1	1	1	blindfold	counterclockwise	practice	Guided	1	-0.5	-0.5	14.57539	-0.55168	-1.45	-1.3	0.801667476504275	-0.043435	0.0037797	-0.018951
Trial1	1	1	blindfold	counterclockwise	practice	Guided	1	-0.5	-0.5	14.5954	-0.55168	-1.45	-1.3	0.801667476504275	0.015244	-0.0046835	0.003504
Trial1	1	1	blindfold	counterclockwise	practice	Guided	1	-0.5	-0.5	14.6154	-0.55168	-1.45	-1.3	0.801667476504275	0.0022663	-0.00045033	0.0002414
Trial1	1	1	blindfold	counterclockwise	practice	Guided	1	-0.5	-0.5	14.63541	-0.55168	-1.45	-1.3	0.801667476504275	0.0058489	-0.021608	-0.0085165
Trial1	1	1	blindfold	counterclockwise	practice	Guided	1	-0.5	-0.5	14.6554	-0.55168	-1.45	-1.3	0.801667476504275	-0.019148	0.016477	-0.0036576
Trial1	1	1	blindfold	counterclockwise	practice	Guided	1	-0.5	-0.5	14.6754	-0.55168	-1.45	-1.3	0.801667476504275	0.0039436	-0.017377	-0.0042912
Trial1	1	1	blindfold	counterclockwise	practice	Guided	1	-0.5	-0.5	14.6954	-0.55168	-1.45	-1.3	0.801667476504275	-0.0064861	-0.017376	-0.0036521
Trial1	1	1	blindfold	counterclockwise	practice	Guided	1	-0.5	-0.5	14.71539	-0.55168	-1.45	-1.3	0.801667476504275	0.020825	0.020709	-0.035099
Trial1	1	1	blindfold	counterclockwise	practice	Guided	1	-0.5	-0.5	14.7354	-0.55168	-1.45	-1.3	0.801667476504275	0.0052211	-0.013145	-0.016945
Trial1	1	1	blindfold	counterclockwise	practice	Guided	1	-0.5	-0.5	14.7554	-0.55168	-1.45	-1.3	0.801667476504275	-0.026944	-0.00045	0.006703
Trial1	1	1	blindfold	counterclockwise	practice	Guided	1	-0.5	-0.5	14.77541	-0.55168	-1.45	-1.3	0.801667476504275	0.013027	-0.03007	-0.026016
Trial1	1	1	blindfold	counterclockwise	practice	Guided	1	-0.5	-0.5	14.79539	-0.55168	-1.45	-1.3	0.801667476504275	-0.0016243	0.0037844	-0.001651
Trial1	1	1	blindfold	counterclockwise	practice	Guided	1	-0.5	-0.5	14.8154	-0.55168	-1.45	-1.3	0.801667476504275	-0.0074361	-0.017377	-0.015982
Trial1	1	1	blindfold	counterclockwise	practice	Guided	1	-0.5	-0.5	14.8354	-0.55168	-1.45	-1.3	0.801667476504275	-0.013328	-0.0004497	0.018414
Trial1	1	1	blindfold	counterclockwise	practice	Guided	1	-0.5	-0.5	14.85539	-0.55168	-1.45	-1.3	0.801667476504275	0.017249	0.012244	-0.026331
Trial1	1	1	blindfold	counterclockwise	practice	Guided	1	-0.5	-0.5	14.8754	-0.55168	-1.45	-1.3	0.801667476504275	-0.023676	-0.00044939	-0.006262
Trial1	1	1	blindfold	counterclockwise	practice	Guided	1	-0.5	-0.5	14.8954	-0.55168	-1.45	-1.3	0.801667476504275	-0.0090242	0.012246	-0.037073
Trial1	1	1	blindfold	counterclockwise	practice	Guided	1	-0.5	-0.5	14.91541	-0.55169	-1.45	-1.3	0.801668122097943	-0.014596	-0.0089148	0.0015445
Trial1	1	1	blindfold	counterclockwise	practice	Guided	1	-0.5	-0.5	14.93539	-0.55169	-1.45	-1.3	0.801668122097943	-0.025664	0.003779	0.023598
Trial1	1	1	blindfold	counterclockwise	practice	Guided	1	-0.5	-0.5	14.9554	-0.55169	-1.45	-1.3	0.801668122097943	0.013669	0.016472	-0.017562
Trial1	1	1	blindfold	counterclockwise	practice	Guided	1	-0.5	-0.5	14.9754	-0.55169	-1.45	-1.3	0.801668122097943	-0.0074283	0.003778	-0.015965
Trial1	1	1	blindfold	counterclockwise	practice	Guided	1	-0.5	-0.5	14.99541	-0.55169	-1.45	-1.3	0.801668122097943	-0.0025708	0.016474	-0.0078411
Trial1	1	1	blindfold	counterclockwise	practice	Guided	1	-0.5	-0.5	15.0154	-0.55169	-1.45	-1.3	0.801668122097943	-0.0087005	0.0037762	-0.03284
Trial1	1	1	blindfold	counterclockwise	practice	Guided	1	-0.5	-0.5	15.0354	-0.55169	-1.45	-1.3	0.801668122097943	-2.0361E-05	0.024934	0.00028178
Trial1	1	1	blindfold	counterclockwise	practice	Guided	1	-0.5	-0.5	15.0554	-0.55169	-1.45	-1.3	0.801668122097943	-0.0016127	0.003774	0.01358
Trial1	1	1	blindfold	counterclockwise	practice	Guided	1	-0.5	-0.5	15.07539	-0.55169	-1.45	-1.3	0.801668122097943	-0.023029	-0.00892	0.0021978
Trial1	1	1	blindfold	counterclockwise	practice	Guided	1	-0.5	-0.5	15.0954	-0.55169	-1.45	-1.3	0.801668122097943	-0.013633	0.0080098	0.014221
Trial1	1	1	blindfold	counterclockwise	practice	Guided	1	-0.5	-0.5	15.1154	-0.55169	-1.45	-1.3	0.801668122097943	0.011687	0.01647	0.012312
Trial1	1	1	blindfold	counterclockwise	practice	Guided	1	-0.5	-0.5	15.13541	-0.55169	-1.45	-1.3	0.801668122097943	-0.024936	-0.017384	-0.02312
Trial1	1	1	blindfold	counterclockwise	practice	Guided	1	-0.5	-0.5	15.1554	-0.55169	-1.45	-1.3	0.801668122097943	-0.011319	-0.017385	-0.011414
Trial1	1	1	blindfold	counterclockwise	practice	Guided	1	-0.5	-0.5	15.1754	-0.55169	-1.45	-1.3	0.801668122097943	-0.016811	-0.013153	-0.027972
Trial1	1	1	blindfold	counterclockwise	practice	Guided	1	-0.5	-0.5	15.1954	-0.55169	-1.45	-1.3	0.801668122097943	-0.011951	0.012237	-0.006553
Trial1	1	1	blindfold	counterclockwise	practice	Guided	1	-0.5	-0.5	15.21539	-0.55169	-1.45	-1.3	0.801668122097943	-0.022382	0.016467	0.010645
Trial1	1	1	blindfold	counterclockwise	practice	Guided	1	-0.5	-0.5	15.2354	-0.5517	-1.45	-1.3	0.801668767816169	-0.035675	0.012234	0.014546
Trial1	1	1	blindfold	counterclockwise	practice	Guided	1	-0.5	-0.5	15.2554	-0.5517	-1.45	-1.3	0.801668767816169	-0.026914	0.0080036	0.0067448
Trial1	1	1	blindfold	counterclockwise	practice	Guided	1	-0.5	-0.5	15.27541	-0.5517	-1.45	-1.3	0.801668767816169	-0.01067	-0.0046922	-0.0029659
Trial1	1	1	blindfold	counterclockwise	practice	Guided	1	-0.5	-0.5	15.29539	-0.5517	-1.45	-1.3	0.801668767816169	-0.016482	-0.017388	-0.023746
Trial1	1	1	blindfold	counterclockwise	practice	Guided	1	-0.5	-0.5	15.3154	-0.5517	-1.45	-1.3	0.801668767816169	-0.012024	0.020699	0.035334
Trial1	1	1	blindfold	counterclockwise	practice	Guided	1	-0.5	-0.5	15.3354	-0.5517	-1.45	-1.3	0.801668767816169	0.019189	0.04609	-0.042534
Trial1	1	1	blindfold	counterclockwise	practice	Guided	1	-0.5	-0.5	15.35539	-0.5517	-1.45	-1.3	0.801668767816169	0.0058935	0.012235	-0.0084567
Trial1	1	1	blindfold	counterclockwise	practice	Guided	1	-0.5	-0.5	15.3754	-0.5517	-1.45	-1.3	0.801668767816169	-0.0045368	0.012232	0.02204
Trial1	1	1	blindfold	counterclockwise	practice	Guided	1	-0.5	-0.5	15.3954	-0.5517	-1.45	-1.3	0.801668767816169	-0.02006	-0.00046414	-0.014981
Trial1	1	1	blindfold	counterclockwise	practice	Guided	1	-0.5	-0.5	15.41541	-0.5517	-1.45	-1.3	0.801668767816169	-0.018786	0.0079992	-0.01498
Trial1	1	1	blindfold	counterclockwise	practice	Guided	1	-0.5	-0.5	15.43539	-0.5517	-1.45	-1.3	0.801668767816169	0.013066	-0.021624	-0.025965
Trial1	1	1	blindfold	counterclockwise	practice	Guided	1	-0.5	-0.5	15.4554	-0.5517	-1.45	-1.3	0.801668767816169	-0.028177	-0.034319	0.006441
Trial1	1	1	blindfold	counterclockwise	practice	Guided	1	-0.5	-0.5	15.4754	-0.55171	-1.45	-1.3	0.801669413658955	-0.015834	0.007999	-0.0094785
Trial1	1	1	blindfold	counterclockwise	practice	Guided	1	-0.5	-0.5	15.49541	-0.55171	-1.45	-1.3	0.801669413658955	-0.024589	-0.034318	0.0025467
Trial1	1	1	blindfold	counterclockwise	practice	Guided	1	-0.5	-0.5	15.5154	-0.55171	-1.45	-1.3	0.801669413658955	-0.0093818	-0.021623	0.013933
Trial1	1	1	blindfold	counterclockwise	practice	Guided	1	-0.5	-0.5	15.5354	-0.55171	-1.45	-1.3	0.801669413658955	-0.00062226	0.020695	0.017515
Trial1	1	1	blindfold	counterclockwise	practice	Guided	1	-0.5	-0.5	15.5554	-0.55171	-1.45	-1.3	0.801669413658955	0.01984	-0.021624	0.0074827
Trial1	1	1	blindfold	counterclockwise	practice	Guided	1	-0.5	-0.5	15.57539	-0.55171	-1.45	-1.3	0.801669413658955	-0.0064351	0.029157	0.011384
Trial1	1	1	blindfold	counterclockwise	practice	Guided	1	-0.5	-0.5	15.5954	-0.55171	-1.45	-1.3	0.801669413658955	0.0029599	-0.00046531	0.0093937
Trial1	1	1	blindfold	counterclockwise	practice	Guided	1	-0.5	-0.5	15.6154	-0.55171	-1.45	-1.3	0.801669413658955	0.010128	-0.0046974	-0.0087593
Trial1	1	1	blindfold	counterclockwise	practice	Guided	1	-0.5	-0.5	15.63541	-0.55171	-1.45	-1.3	0.801669413658955	0.0071809	0.01223	0.010427
Trial1	1	1	blindfold	counterclockwise	practice	Guided	1	-0.5	-0.5	15.6554	-0.55171	-1.45	-1.3	0.801669413658955	0.022152	0.012229	-0.018154
Trial1	1	1	blindfold	counterclockwise	practice	Guided	1	-0.5	-0.5	15.6754	-0.55171	-1.45	-1.3	0.801669413658955	-0.023626	-0.0047004	-0.018869
Trial1	1	1	blindfold	counterclockwise	practice	Guided	1	-0.5	-0.5	15.6954	-0.55171	-1.45	-1.3	0.801669413658955	0.014353	-0.00046951	-0.0090718
Trial1	1	1	blindfold	counterclockwise	practice	Guided	1	-0.5	-0.5	15.71539	-0.55171	-1.45	-1.3	0.801669413658955	-0.00611	-0.00047044	0.00095994
Trial1	1	1	blindfold	counterclockwise	practice	Guided	1	-0.5	-0.5	15.7354	-0.55171	-1.45	-1.3	0.801669413658955	-0.030791	0.012225	-0.0058861
Trial1	1	1	blindfold	counterclockwise	practice	Guided	1	-0.5	-0.5	15.7554	-0.55171	-1.45	-1.3	0.801669413658955	-0.011921	0.0079949	-0.019818
Trial1	1	1	blindfold	counterclockwise	practice	Guided	1	-0.5	-0.5	15.77541	-0.55171	-1.45	-1.3	0.801669413658955	0.0090987	-0.00046765	0.033768
Trial1	1	1	blindfold	counterclockwise	practice	Guided	1	-0.5	-0.5	15.79539	-0.55171	-1.45	-1.3	0.801669413658955	-0.023939	-0.0047	-0.01042
Trial1	1	1	blindfold	counterclockwise	practice	Guided	1	-0.5	-0.5	15.8154	-0.55172	-1.45	-1.3	0.801670059626298	-0.022663	0.029153	0.0064601
Trial1	1	1	blindfold	counterclockwise	practice	Guided	1	-0.5	-0.5	15.8354	-0.55172	-1.45	-1.3	0.801670059626298	0.0010644	-0.0047011	-0.016548
Trial1	1	1	blindfold	counterclockwise	practice	Guided	1	-0.5	-0.5	15.85539	-0.55172	-1.45	-1.3	0.801670059626298	-0.013902	-0.0089341	0.010048
Trial1	1	1	blindfold	counterclockwise	practice	Guided	1	-0.5	-0.5	15.8754	-0.55172	-1.45	-1.3	0.801670059626298	0.012055	0.024918	0.016579
Trial1	1	1	blindfold	counterclockwise	practice	Guided	1	-0.5	-0.5	15.8954	-0.55172	-1.45	-1.3	0.801670059626298	0.014365	-0.00047235	0.0045566
Trial1	1	1	blindfold	counterclockwise	practice	Guided	1	-0.5	-0.5	15.91541	-0.55172	-1.45	-1.3	0.801670059626298	-0.019075	0.016454	-0.0022898
Trial1	1	1	blindfold	counterclockwise	practice	Guided	1	-0.5	-0.5	15.93539	-0.55172	-1.45	-1.3	0.801670059626298	0.014365	-0.0089361	-0.0090542
Trial1	1	1	blindfold	counterclockwise	practice	Guided	1	-0.5	-0.5	15.9554	-0.55172	-1.45	-1.3	0.801670059626298	0.0017073	0.012221	-0.016855
Trial1	1	1	blindfold	counterclockwise	practice	Guided	1	-0.5	-0.5	15.9754	-0.55172	-1.45	-1.3	0.801670059626298	-0.012542	0.0037579	-0.028237
Trial1	1	1	blindfold	counterclockwise	practice	Guided	1	-0.5	-0.5	15.99541	-0.55172	-1.45	-1.3	0.801670059626298	0.0081601	0.020686	0.021127
Trial1	1	1	blindfold	counterclockwise	practice	Guided	1	-0.5	-0.5	16.0154	-0.55172	-1.45	-1.3	0.801670059626298	-0.0057723	-0.021635	0.013325
Trial1	1	1	blindfold	counterclockwise	practice	Guided	1	-0.5	-0.5	16.0354	-0.55172	-1.45	-1.3	0.801670059626298	-0.048288	-0.0047101	-0.017882
Trial1	1	1	blindfold	counterclockwise	practice	Guided	1	-0.5	-0.5	16.0554	-0.55172	-1.45	-1.3	0.801670059626298	-0.026468	0.003754	-0.044155
Trial1	1	1	blindfold	counterclockwise	practice	Guided	1	-0.5	-0.5	16.07539	-0.55172	-1.45	-1.3	0.801670059626298	-0.02002	0.0079847	-0.01493
Trial1	1	1	blindfold	counterclockwise	practice	Guided	1	-0.5	-0.5	16.0954	-0.55172	-1.45	-1.3	0.801670059626298	0.00044323	0.0079851	-0.02496
Trial1	1	1	blindfold	counterclockwise	practice	Guided	1	-0.5	-0.5	16.1154	-0.55173	-1.45	-1.3	0.801670701872046	-0.0025005	-0.013174	0.011985
Trial1	1	1	blindfold	counterclockwise	practice	Guided	1	-0.5	-0.5	16.13541	-0.55173	-1.45	-1.3	0.801670701872046	-0.021607	-0.0089437	-0.021373
Trial1	1	1	blindfold	counterclockwise	practice	Guided	1	-0.5	-0.5	16.1554	-0.55173	-1.45	-1.3	0.801670701872046	0.023457	-0.0089439	-0.034348
Trial1	1	1	blindfold	counterclockwise	practice	Guided	1	-0.5	-0.5	16.1754	-0.55173	-1.45	-1.3	0.801670701872046	-0.019776	-0.030105	0.044476
Trial1	1	1	blindfold	counterclockwise	practice	Guided	1	-0.5	-0.5	16.1954	-0.55173	-1.45	-1.3	0.801670701872046	0.024414	0.012214	0.011436
Trial1	1	1	blindfold	counterclockwise	practice	Guided	1	-0.5	-0.5	16.21539	-0.55173	-1.45	-1.3	0.801670701872046	-0.022	-0.0089412	0.014939
Trial1	1	1	blindfold	counterclockwise	practice	Guided	1	-0.5	-0.5	16.2354	-0.55173	-1.45	-1.3	0.801670701872046	-0.0067111	0.0037525	-0.015872
Trial1	1	1	blindfold	counterclockwise	practice	Guided	1	-0.5	-0.5	16.2554	-0.55173	-1.45	-1.3	0.801670701872046	0.0023649	-0.00047849	0.0036351
Trial1	1	1	blindfold	counterclockwise	practice	Guided	1	-0.5	-0.5	16.27541	-0.55173	-1.45	-1.3	0.801670701872046	-0.018098	-0.013175	0.010406
Trial1	1	1	blindfold	counterclockwise	practice	Guided	1	-0.5	-0.5	16.29539	-0.55173	-1.45	-1.3	0.801670701872046	0.0026832	-0.034334	0.0045942
Trial1	1	1	blindfold	counterclockwise	practice	Guided	1	-0.5	-0.5	16.3154	-0.55173	-1.45	-1.3	0.801670701872046	0.014388	0.029141	-0.015547
Trial1	1	1	blindfold	counterclockwise	practice	Guided	1	-0.5	-0.5	16.3354	-0.55173	-1.45	-1.3	0.801670701872046	-0.0024893	-0.034337	0.0045964
Trial1	1	1	blindfold	counterclockwise	practice	Guided	1	-0.5	-0.5	16.35539	-0.55173	-1.45	-1.3	0.801670701872046	-0.0063898	0.024908	-0.0032038
Trial1	1	1	blindfold	counterclockwise	practice	Guided	1	-0.5	-0.5	16.3754	-0.55173	-1.45	-1.3	0.801670701872046	-0.0096517	0.0037477	-0.020717
Trial1	1	1	blindfold	counterclockwise	practice	Guided	1	-0.5	-0.5	16.3954	-0.55173	-1.45	-1.3	0.801670701872046	-0.011563	0.003746	-0.015541
Trial1	1	1	blindfold	counterclockwise	practice	Guided	1	-0.5	-0.5	16.41541	-0.55173	-1.45	-1.3	0.801670701872046	0.010175	-0.0047169	-0.008693
Trial1	1	1	blindfold	counterclockwise	practice	Guided	1	-0.5	-0.5	16.43539	-0.55174	-1.45	-1.3	0.801671348087764	0.0020536	-0.013182	-0.0038364
Trial1	1	1	blindfold	counterclockwise	practice	Guided	1	-0.5	-0.5	16.4554	-0.55174	-1.45	-1.3	0.801671348087764	0.00014729	-0.00048724	-0.029154
Trial1	1	1	blindfold	counterclockwise	practice	Guided	1	-0.5	-0.5	16.4754	-0.55174	-1.45	-1.3	0.801671348087764	-0.018722	-0.0047204	0.0019813
Trial1	1	1	blindfold	counterclockwise	practice	Guided	1	-0.5	-0.5	16.49541	-0.55174	-1.45	-1.3	0.801671348087764	0.028335	0.0079732	0.0069189
Trial1	1	1	blindfold	counterclockwise	practice	Guided	1	-0.5	-0.5	16.5154	-0.55174	-1.45	-1.3	0.801671348087764	-0.0096433	0.020667	0.0097847
Trial1	1	1	blindfold	counterclockwise	practice	Guided	1	-0.5	-0.5	16.5354	-0.55174	-1.45	-1.3	0.801671348087764	-0.020309	0.0037373	-0.0019183
Trial1	1	1	blindfold	counterclockwise	practice	Guided	1	-0.5	-0.5	16.5554	-0.55174	-1.45	-1.3	0.801671348087764	0.0023817	-0.0047265	0.00039435
Trial1	1	1	blindfold	counterclockwise	practice	Guided	1	-0.5	-0.5	16.57539	-0.55174	-1.45	-1.3	0.801671348087764	-0.014815	-0.0047272	-0.0025516
Trial1	1	1	blindfold	counterclockwise	practice	Guided	1	-0.5	-0.5	16.5954	-0.55174	-1.45	-1.3	0.801671348087764	-0.011869	-0.013193	-0.019748
Trial1	1	1	blindfold	counterclockwise	practice	Guided	1	-0.5	-0.5	16.6154	-0.55174	-1.45	-1.3	0.801671348087764	-0.036867	-0.0047293	0.0016706
Trial1	1	1	blindfold	counterclockwise	practice	Guided	1	-0.5	-0.5	16.63541	-0.55174	-1.45	-1.3	0.801671348087764	-0.0096374	0.0079647	0.0085188
Trial1	1	1	blindfold	counterclockwise	practice	Guided	1	-0.5	-0.5	16.6554	-0.55174	-1.45	-1.3	0.801671348087764	0.015999	0.0037322	0.012101
Trial1	1	1	blindfold	counterclockwise	practice	Guided	1	-0.5	-0.5	16.6754	-0.55174	-1.45	-1.3	0.801671348087764	-0.0054165	-0.017429	0.0094765
Trial1	1	1	blindfold	counterclockwise	practice	Guided	1	-0.5	-0.5	16.6954	-0.55174	-1.45	-1.3	0.801671348087764	0.0027055	-0.021661	0.0046223
Trial1	1	1	blindfold	counterclockwise	practice	Guided	1	-0.5	-0.5	16.71539	-0.55174	-1.45	-1.3	0.801671348087764	-0.00023987	0.016423	0.021821
Trial1	1	1	blindfold	counterclockwise	practice	Guided	1	-0.5	-0.5	16.7354	-0.55174	-1.45	-1.3	0.801671348087764	-0.036544	0.016421	-0.0093892
Trial1	1	1	blindfold	counterclockwise	practice	Guided	1	-0.5	-0.5	16.7554	-0.55175	-1.45	-1.3	0.80167199442804	-0.014488	0.0079574	0.0016769
Trial1	1	1	blindfold	counterclockwise	practice	Guided	1	-0.5	-0.5	16.77541	-0.55175	-1.45	-1.3	0.80167199442804	-0.021335	0.0079582	0.023416
Trial1	1	1	blindfold	counterclockwise	practice	Guided	1	-0.5	-0.5	16.79539	-0.55175	-1.45	-1.3	0.80167199442804	0.018317	0.016421	-0.013526
Trial1	1	1	blindfold	counterclockwise	practice	Guided	1	-0.5	-0.5	16.8154	-0.55175	-1.45	-1.3	0.80167199442804	-0.030727	-0.00050656	0.011395
Trial1	1	1	blindfold	counterclockwise	practice	Guided	1	-0.5	-0.5	16.8354	-0.55175	-1.45	-1.3	0.80167199442804	0.0056567	-0.025897	-0.012568
Trial1	1	1	blindfold	counterclockwise	practice	Guided	1	-0.5	-0.5	16.85539	-0.55175	-1.45	-1.3	0.80167199442804	-0.0054105	0.016422	0.0094884
Trial1	1	1	blindfold	counterclockwise	practice	Guided	1	-0.5	-0.5	16.8754	-0.55175	-1.45	-1.3	0.80167199442804	0.051757	-0.0047357	-0.020284
Trial1	1	1	blindfold	counterclockwise	practice	Guided	1	-0.5	-0.5	16.8954	-0.55175	-1.45	-1.3	0.80167199442804	0.0095606	0.0037261	-0.017098
Trial1	1	1	blindfold	counterclockwise	practice	Guided	1	-0.5	-0.5	16.91541	-0.55175	-1.45	-1.3	0.80167199442804	-0.019976	-0.0089712	-0.0061094
Trial1	1	1	blindfold	counterclockwise	practice	Guided	1	-0.5	-0.5	16.93539	-0.55175	-1.45	-1.3	0.80167199442804	-0.028097	0.012187	-0.010009
Trial1	1	1	blindfold	counterclockwise	practice	Guided	1	-0.5	-0.5	16.9554	-0.55175	-1.45	-1.3	0.80167199442804	-0.02515	-0.02167	-0.027205
Trial1	1	1	blindfold	counterclockwise	practice	Guided	1	-0.5	-0.5	16.9754	-0.55175	-1.45	-1.3	0.80167199442804	-0.0015017	-0.0089747	0.0049644
Trial1	1	1	blindfold	counterclockwise	practice	Guided	1	-0.5	-0.5	16.99541	-0.55175	-1.45	-1.3	0.80167199442804	-0.016391	-0.017438	-0.023617
Trial1	1	1	blindfold	counterclockwise	practice	Guided	1	-0.5	-0.5	17.0154	-0.55175	-1.45	-1.3	0.80167199442804	0.028356	0.003722	0.0069592
Trial1	1	1	blindfold	counterclockwise	practice	Guided	1	-0.5	-0.5	17.0354	-0.55175	-1.45	-1.3	0.80167199442804	-0.013522	-0.030132	0.012453
Trial1	1	1	blindfold	counterclockwise	practice	Guided	1	-0.5	-0.5	17.0554	-0.55175	-1.45	-1.3	0.80167199442804	-0.018059	0.0037213	0.0013872
Trial1	1	1	blindfold	counterclockwise	practice	Guided	1	-0.5	-0.5	17.07539	-0.55175	-1.45	-1.3	0.80167199442804	0.0056691	-0.0089767	-0.012543
Trial1	1	1	blindfold	counterclockwise	practice	Guided	1	-0.5	-0.5	17.0954	-0.55175	-1.45	-1.3	0.80167199442804	0.0069452	0.0079491	0.0043389
Trial1	1	1	blindfold	counterclockwise	practice	Guided	1	-0.5	-0.5	17.1154	-0.55175	-1.45	-1.3	0.80167199442804	-0.023231	0.016411	-0.001871
Trial1	1	1	blindfold	counterclockwise	practice	Guided	1	-0.5	-0.5	17.13541	-0.55175	-1.45	-1.3	0.80167199442804	0.0014527	0.0079468	-0.012221
Trial1	1	1	blindfold	counterclockwise	practice	Guided	1	-0.5	-0.5	17.1554	-0.55176	-1.45	-1.3	0.801672640892872	0.00241	0.016408	0.00043889
Trial1	1	1	blindfold	counterclockwise	practice	Guided	1	-0.5	-0.5	17.1754	-0.55176	-1.45	-1.3	0.801672640892872	0.0011393	0.029099	-0.016438
Trial1	1	1	blindfold	counterclockwise	practice	Guided	1	-0.5	-0.5	17.1954	-0.55176	-1.45	-1.3	0.801672640892872	-0.0024411	0.029098	-0.0076762
Trial1	1	1	blindfold	counterclockwise	practice	Guided	1	-0.5	-0.5	17.21539	-0.55176	-1.45	-1.3	0.801672640892872	0.0086266	-0.00052592	-0.011894
Trial1	1	1	blindfold	counterclockwise	practice	Guided	1	-0.5	-0.5	17.2354	-0.55176	-1.45	-1.3	0.801672640892872	-0.018684	-0.021684	0.0033942
Trial1	1	1	blindfold	counterclockwise	practice	Guided	1	-0.5	-0.5	17.2554	-0.55176	-1.45	-1.3	0.801672640892872	-0.0072975	0.012171	-0.015791
Trial1	1	1	blindfold	counterclockwise	practice	Guided	1	-0.5	-0.5	17.27541	-0.55176	-1.45	-1.3	0.801672640892872	-0.0050657	-0.034381	-0.0063937
Trial1	1	1	blindfold	counterclockwise	practice	Guided	1	-0.5	-0.5	17.29539	-0.55176	-1.45	-1.3	0.801672640892872	-0.0069741	0.01217	-0.011569
Trial1	1	1	blindfold	counterclockwise	practice	Guided	1	-0.5	-0.5	17.3154	-0.55176	-1.45	-1.3	0.801672640892872	0.00082847	0.020633	-0.020646
Trial1	1	1	blindfold	counterclockwise	practice	Guided	1	-0.5	-0.5	17.3354	-0.55176	-1.45	-1.3	0.801672640892872	-0.014777	-0.0089889	-0.0024912
Trial1	1	1	blindfold	counterclockwise	practice	Guided	1	-0.5	-0.5	17.35539	-0.55176	-1.45	-1.3	0.801672640892872	-0.00052515	0.033327	0.017653
Trial1	1	1	blindfold	counterclockwise	practice	Guided	1	-0.5	-0.5	17.3754	-0.55176	-1.45	-1.3	0.801672640892872	-0.011513	0.016396	-0.015466
Trial1	1	1	blindfold	counterclockwise	practice	Guided	1	-0.5	-0.5	17.3954	-0.55176	-1.45	-1.3	0.801672640892872	-0.0040275	-0.00053045	-0.02486
Trial1	1	1	blindfold	counterclockwise	practice	Guided	1	-0.5	-0.5	17.41541	-0.55176	-1.45	-1.3	0.801672640892872	0.00473	-0.017458	-0.025175
Trial1	1	1	blindfold	counterclockwise	practice	Guided	1	-0.5	-0.5	17.43539	-0.55176	-1.45	-1.3	0.801672640892872	-0.013824	0.037555	0.0082658
Trial1	1	1	blindfold	counterclockwise	practice	Guided	1	-0.5	-0.5	17.4554	-0.55176	-1.45	-1.3	0.801672640892872	-0.0037124	0.012162	-0.0047115
Trial1	1	1	blindfold	counterclockwise	practice	Guided	1	-0.5	-0.5	17.4754	-0.55176	-1.45	-1.3	0.801672640892872	0.0014673	-0.0047656	0.0050051
Trial1	1	1	blindfold	counterclockwise	practice	Guided	1	-0.5	-0.5	17.49541	-0.55176	-1.45	-1.3	0.801672640892872	0.016037	-0.0089992	0.012171
Trial1	1	1	blindfold	counterclockwise	practice	Guided	1	-0.5	-0.5	17.5154	-0.55176	-1.45	-1.3	0.801672640892872	0.018348	-0.0089982	-0.013464
Trial1	1	1	blindfold	counterclockwise	practice	Guided	1	-0.5	-0.5	17.5354	-0.55176	-1.45	-1.3	0.801672640892872	0.012774	-0.038621	-0.01219
Trial1	1	1	blindfold	counterclockwise	practice	Guided	1	-0.5	-0.5	17.5554	-0.55176	-1.45	-1.3	0.801672640892872	-0.020585	-0.004767	-0.023256
Trial1	1	1	blindfold	counterclockwise	practice	Guided	1	-0.5	-0.5	17.57539	-0.55177	-1.45	-1.3	0.801673283633147	-0.04168	0.0079262	-0.021662
Trial1	1	1	blindfold	counterclockwise	practice	Guided	1	-0.5	-0.5	17.5954	-0.55177	-1.45	-1.3	0.801673283633147	-0.0030637	0.0036927	-0.016088
Trial1	1	1	blindfold	counterclockwise	practice	Guided	1	-0.5	-0.5	17.6154	-0.55177	-1.45	-1.3	0.801673283633147	0.020665	-0.013235	-0.039095
Trial1	1	1	blindfold	counterclockwise	practice	Guided	1	-0.5	-0.5	17.63541	-0.55177	-1.45	-1.3	0.801673283633147	-0.016757	0.012154	0.011863
Trial1	1	1	blindfold	counterclockwise	practice	Guided	1	-0.5	-0.5	17.6554	-0.55177	-1.45	-1.3	0.801673283633147	-0.017071	0.0036899	0.02317
Trial1	1	1	blindfold	counterclockwise	practice	Guided	1	-0.5	-0.5	17.6754	-0.55177	-1.45	-1.3	0.801673283633147	-0.00082822	0.003689	-0.033596
Trial1	1	1	blindfold	counterclockwise	practice	Guided	1	-0.5	-0.5	17.6954	-0.55177	-1.45	-1.3	0.801673283633147	-0.0095029	-0.00054275	-0.045297
Trial1	1	1	blindfold	counterclockwise	practice	Guided	1	-0.5	-0.5	17.71539	-0.55177	-1.45	-1.3	0.801673283633147	-0.01444	-0.0047751	0.001761
Trial1	1	1	blindfold	counterclockwise	practice	Guided	1	-0.5	-0.5	17.7354	-0.55177	-1.45	-1.3	0.801673283633147	0.031342	0.01215	0.0043898
Trial1	1	1	blindfold	counterclockwise	practice	Guided	1	-0.5	-0.5	17.7554	-0.55177	-1.45	-1.3	0.801673283633147	0.010882	0.007918	-0.00014663
Trial1	1	1	blindfold	counterclockwise	practice	Guided	1	-0.5	-0.5	17.77541	-0.55177	-1.45	-1.3	0.801673283633147	0.020277	0.012151	0.011878
Trial1	1	1	blindfold	counterclockwise	practice	Guided	1	-0.5	-0.5	17.79539	-0.55177	-1.45	-1.3	0.801673283633147	0.0028436	-0.021703	-0.0082638
Trial1	1	1	blindfold	counterclockwise	practice	Guided	1	-0.5	-0.5	17.8154	-0.55177	-1.45	-1.3	0.801673283633147	0.0030823	-0.0090069	0.0089346
Trial1	1	1	blindfold	counterclockwise	practice	Guided	1	-0.5	-0.5	17.8354	-0.55178	-1.45	-1.3	0.801673930346351	-0.038397	-0.034396	-0.034614
Trial1	1	1	blindfold	counterclockwise	practice	Guided	1	-0.5	-0.5	17.85539	-0.55178	-1.45	-1.3	0.801673930346351	-0.010213	0.0036916	0.0014563
Trial1	1	1	blindfold	counterclockwise	practice	Guided	1	-0.5	-0.5	17.8754	-0.55178	-1.45	-1.30001	0.801683923017543	0.006033	0.0036894	-0.0082498
Trial1	1	1	blindfold	counterclockwise	practice	Guided	1	-0.5	-0.5	17.8954	-0.55178	-1.45	-1.3	0.801673930346351	-0.017054	-0.00054235	0.023203
Trial1	1	1	blindfold	counterclockwise	practice	Guided	1	-0.5	-0.5	17.91541	-0.55178	-1.45	-1.3	0.801673930346351	0.0014985	0.0036896	-0.012146
Trial1	1	1	blindfold	counterclockwise	practice	Guided	1	-0.5	-0.5	17.93539	-0.55178	-1.45	-1.3	0.801673930346351	0.0024553	-0.0047732	0.00051725
Trial1	1	1	blindfold	counterclockwise	practice	Guided	1	-0.5	-0.5	17.9554	-0.55178	-1.45	-1.3	0.801673930346351	0.013202	-0.00054066	-0.025755
Trial1	1	1	blindfold	counterclockwise	practice	Guided	1	-0.5	-0.5	17.9754	-0.55178	-1.45	-1.3	0.801673930346351	-0.0040741	-0.004773	0.026477
Trial1	1	1	blindfold	counterclockwise	practice	Guided	1	-0.5	-0.5	17.99541	-0.55178	-1.45	-1.3	0.801673930346351	-0.023499	0.020617	-0.0060074
Trial1	1	1	blindfold	counterclockwise	practice	Guided	1	-0.5	-0.5	18.0154	-0.55178	-1.45	-1.3	0.801673930346351	-0.010519	-0.0047741	-0.00505
Trial1	1	1	blindfold	counterclockwise	practice	Guided	1	-0.5	-0.5	18.0354	-0.55178	-1.45	-1.3	0.801673930346351	0.00054806	0.033312	-0.011816
Trial1	1	1	blindfold	counterclockwise	practice	Guided	1	-0.5	-0.5	18.0554	-0.55178	-1.45	-1.3	0.801673930346351	-0.0023976	0.0079216	-0.0075956
Trial1	1	1	blindfold	counterclockwise	practice	Guided	1	-0.5	-0.5	18.07539	-0.55178	-1.45	-1.3	0.801673930346351	-0.010836	0.016384	-0.00696
Trial1	1	1	blindfold	counterclockwise	practice	Guided	1	-0.5	-0.5	18.0954	-0.55178	-1.45	-1.3	0.801673930346351	-0.0066157	-0.0090072	-0.0072781
Trial1	1	1	blindfold	counterclockwise	practice	Guided	1	-0.5	-0.5	18.1154	-0.55178	-1.45	-1.3	0.801673930346351	0.0066822	-0.009008	-0.010859
Trial1	1	1	blindfold	counterclockwise	practice	Guided	1	-0.5	-0.5	18.13541	-0.55178	-1.45	-1.3	0.801673930346351	-0.031295	-0.0047749	0.015733
Trial1	1	1	blindfold	counterclockwise	practice	Guided	1	-0.5	-0.5	18.1554	-0.55179	-1.45	-1.3	0.801674577184112	0.0080379	-0.0047746	-0.038089
Trial1	1	1	blindfold	counterclockwise	practice	Guided	1	-0.5	-0.5	18.1754	-0.55178	-1.45	-1.3	0.801673930346351	-0.0033483	0.024848	-0.020251
Trial1	1	1	blindfold	counterclockwise	practice	Guided	1	-0.5	-0.5	18.1954	-0.55178	-1.45	-1.3	0.801673930346351	-0.002393	-0.0047751	0.0053892
Trial1	1	1	blindfold	counterclockwise	practice	Guided	1	-0.5	-0.5	18.21539	-0.55179	-1.45	-1.3	0.801674577184112	-0.023172	-0.025933	-0.0017762
Trial1	1	1	blindfold	counterclockwise	practice	Guided	1	-0.5	-0.5	18.2354	-0.55179	-1.45	-1.3	0.801674577184112	0.010589	0.00369	-0.01117
Trial1	1	1	blindfold	counterclockwise	practice	Guided	1	-0.5	-0.5	18.2554	-0.55179	-1.45	-1.3	0.801674577184112	0.012897	-0.0005437	-0.029958
Trial1	1	1	blindfold	counterclockwise	practice	Guided	1	-0.5	-0.5	18.27541	-0.55179	-1.45	-1.3	0.801674577184112	0.0050989	0.0036891	-0.028046
Trial1	1	1	blindfold	counterclockwise	practice	Guided	1	-0.5	-0.5	18.29539	-0.55179	-1.45	-1.3	0.801674577184112	0.047295	0.0036869	-0.011403
Trial1	1	1	blindfold	counterclockwise	practice	Guided	1	-0.5	-0.5	18.3154	-0.55179	-1.45	-1.3	0.801674577184112	0.0015126	0.0079185	-0.012754
Trial1	1	1	blindfold	counterclockwise	practice	Guided	1	-0.5	-0.5	18.3354	-0.55179	-1.45	-1.3	0.801674577184112	-0.0036616	-0.017472	-0.024458
Trial1	1	1	blindfold	counterclockwise	practice	Guided	1	-0.5	-0.5	18.35539	-0.55179	-1.45	-1.3	0.801674577184112	-0.014409	-0.01324	0.0018194
Trial1	1	1	blindfold	counterclockwise	practice	Guided	1	-0.5	-0.5	18.3754	-0.55179	-1.45	-1.3	0.801674577184112	-0.024753	-0.0047764	-0.022858
Trial1	1	1	blindfold	counterclockwise	practice	Guided	1	-0.5	-0.5	18.3954	-0.55179	-1.45	-1.3	0.801674577184112	-0.0030967	0.003687	0.013212
Trial1	1	1	blindfold	counterclockwise	practice	Guided	1	-0.5	-0.5	18.41541	-0.55179	-1.45	-1.3	0.801674577184112	-0.030326	-0.0090096	0.01576
Trial1	1	1	blindfold	counterclockwise	practice	Guided	1	-0.5	-0.5	18.43539	-0.55179	-1.45	-1.3	0.801674577184112	-0.0056423	0.029076	-0.011469
Trial1	1	1	blindfold	counterclockwise	practice	Guided	1	-0.5	-0.5	18.4554	-0.55179	-1.45	-1.3	0.801674577184112	-0.021245	-0.00054894	0.023563
Trial1	1	1	blindfold	counterclockwise	practice	Guided	1	-0.5	-0.5	18.4754	-0.5518	-1.45	-1.3	0.801675224146428	0.0012099	-0.0090112	-0.016324
Trial1	1	1	blindfold	counterclockwise	practice	Guided	1	-0.5	-0.5	18.49541	-0.5518	-1.45	-1.3	0.801675224146428	-0.015348	0.0079157	-0.012819
Trial1	1	1	blindfold	counterclockwise	practice	Guided	1	-0.5	-0.5	18.5154	-0.5518	-1.45	-1.3	0.801675224146428	-0.0056339	0.029073	-0.024757
Trial1	1	1	blindfold	counterclockwise	practice	Guided	1	-0.5	-0.5	18.5354	-0.5518	-1.45	-1.3	0.801675224146428	-0.036763	0.016377	-0.01345
Trial1	1	1	blindfold	counterclockwise	practice	Guided	1	-0.5	-0.5	18.5554	-0.5518	-1.45	-1.3	0.801675224146428	-0.0053114	-0.0090136	0.0096414
Trial1	1	1	blindfold	counterclockwise	practice	Guided	1	-0.5	-0.5	18.57539	-0.5518	-1.45	-1.3	0.801675224146428	-0.018925	0.033305	-0.0020582
Trial1	1	1	blindfold	counterclockwise	practice	Guided	1	-0.5	-0.5	18.5954	-0.5518	-1.45	-1.3	0.801675224146428	-0.01765	-0.0090126	0.014823
Trial1	1	1	blindfold	counterclockwise	practice	Guided	1	-0.5	-0.5	18.6154	-0.5518	-1.45	-1.3	0.801675224146428	0.0015393	0.012147	-0.016625
Trial1	1	1	blindfold	counterclockwise	practice	Guided	1	-0.5	-0.5	18.63541	-0.5518	-1.45	-1.3	0.801675224146428	-0.001086	-0.017477	0.0093313
Trial1	1	1	blindfold	counterclockwise	practice	Guided	1	-0.5	-0.5	18.6554	-0.5518	-1.45	-1.3	0.801675224146428	0.012211	0.033307	0.016816
Trial1	1	1	blindfold	counterclockwise	practice	Guided	1	-0.5	-0.5	18.6754	-0.5518	-1.45	-1.3	0.801675224146428	-0.0036318	-0.0047802	-0.024424
Trial1	1	1	blindfold	counterclockwise	practice	Guided	1	-0.5	-0.5	18.6954	-0.55181	-1.45	-1.3	0.8016758712333	-0.023454	-0.0090102	-0.0033234
Trial1	1	1	blindfold	counterclockwise	practice	Guided	1	-0.5	-0.5	18.71539	-0.55181	-1.45	-1.3	0.8016758712333	-0.01987	0.01638	-0.01471
Trial1	1	1	blindfold	counterclockwise	practice	Guided	1	-0.5	-0.5	18.7354	-0.55181	-1.45	-1.3	0.8016758712333	0.0025039	0.0079156	0.0005794
Trial1	1	1	blindfold	counterclockwise	practice	Guided	1	-0.5	-0.5	18.7554	-0.55181	-1.45	-1.3	0.8016758712333	-0.014372	0.016379	0.0018537
Trial1	1	1	blindfold	counterclockwise	practice	Guided	1	-0.5	-0.5	18.77541	-0.55181	-1.45	-1.3	0.8016758712333	0.0093564	0.033305	-0.021152
Trial1	1	1	blindfold	counterclockwise	practice	Guided	1	-0.5	-0.5	18.79539	-0.55181	-1.45	-1.3	0.8016758712333	-0.0076019	0.016379	0.035299
Trial1	1	1	blindfold	counterclockwise	practice	Guided	1	-0.5	-0.5	18.8154	-0.55181	-1.45	-1.3	0.8016758712333	0.00028192	0.0079144	-0.028953
Trial1	1	1	blindfold	counterclockwise	practice	Guided	1	-0.5	-0.5	18.8354	-0.55181	-1.45	-1.3	0.8016758712333	0.013898	0.016378	-0.017246
Trial1	1	1	blindfold	counterclockwise	practice	Guided	1	-0.5	-0.5	18.85539	-0.55181	-1.45	-1.3	0.8016758712333	-0.019541	0.0036815	-0.010479
Trial1	1	1	blindfold	counterclockwise	practice	Guided	1	-0.5	-0.5	18.8754	-0.55181	-1.45	-1.3	0.8016758712333	-0.01015	0.012145	0.0015463
Trial1	1	1	blindfold	counterclockwise	practice	Guided	1	-0.5	-0.5	18.8954	-0.55181	-1.45	-1.3	0.8016758712333	-0.012697	-0.017478	-0.03221
Trial1	1	1	blindfold	counterclockwise	practice	Guided	1	-0.5	-0.5	18.91541	-0.55181	-1.45	-1.3	0.8016758712333	0.0090414	-0.00055063	-0.025362
Trial1	1	1	blindfold	counterclockwise	practice	Guided	1	-0.5	-0.5	18.93539	-0.55181	-1.45	-1.3	0.8016758712333	0.0057778	-0.025941	-0.012382
Trial1	1	1	blindfold	counterclockwise	practice	Guided	1	-0.5	-0.5	18.9554	-0.55181	-1.45	-1.3	0.8016758712333	0.015492	0.020607	0.0038608
Trial1	1	1	blindfold	counterclockwise	practice	Guided	1	-0.5	-0.5	18.9754	-0.55181	-1.45	-1.3	0.8016758712333	0.0025162	-0.017481	0.00059643
Trial1	1	1	blindfold	counterclockwise	practice	Guided	1	-0.5	-0.5	18.99541	-0.55182	-1.45	-1.3	0.80167651459191	0.0057828	-0.0090143	-0.010469
Trial1	1	1	blindfold	counterclockwise	practice	Guided	1	-0.5	-0.5	19.0154	-0.55182	-1.45	-1.3	0.80167651459191	0.052202	-0.00054939	-0.015881
Trial1	1	1	blindfold	counterclockwise	practice	Guided	1	-0.5	-0.5	19.0354	-0.55182	-1.45	-1.3	0.80167651459191	-0.0055982	0.0079128	0.0054567
Trial1	1	1	blindfold	counterclockwise	practice	Guided	1	-0.5	-0.5	19.0554	-0.55182	-1.45	-1.3	0.80167651459191	0.0045128	-0.025941	-0.012377
Trial1	1	1	blindfold	counterclockwise	practice	Guided	1	-0.5	-0.5	19.07539	-0.55182	-1.45	-1.3	0.80167651459191	-0.0085427	0.0036843	0.022659
Trial1	1	1	blindfold	counterclockwise	practice	Guided	1	-0.5	-0.5	19.0954	-0.55182	-1.45	-1.3	0.80167651459191	0.013911	0.016379	-0.017229
Trial1	1	1	blindfold	counterclockwise	practice	Guided	1	-0.5	-0.5	19.1154	-0.55182	-1.45	-1.3	0.80167651459191	0.019406	-0.025939	-0.024077
Trial1	1	1	blindfold	counterclockwise	practice	Guided	1	-0.5	-0.5	19.13541	-0.55182	-1.45	-1.3	0.80167651459191	-0.0068678	0.0036831	-0.011417
Trial1	1	1	blindfold	counterclockwise	practice	Guided	1	-0.5	-0.5	19.1554	-0.55182	-1.45	-1.3	0.80167651459191	-0.0013747	-0.00055064	-0.00034894
Trial1	1	1	blindfold	counterclockwise	practice	Guided	1	-0.5	-0.5	19.1754	-0.55182	-1.45	-1.3	0.80167651459191	0.0015722	-0.00055029	-0.012049
Trial1	1	1	blindfold	counterclockwise	practice	Guided	1	-0.5	-0.5	19.1954	-0.55182	-1.45	-1.3	0.80167651459191	0.001572	-0.004783	-0.012048
Trial1	1	1	blindfold	counterclockwise	practice	Guided	1	-0.5	-0.5	19.21539	-0.55182	-1.45	-1.3	0.80167651459191	0.0045191	-0.0047844	-0.029244
Trial1	1	1	blindfold	counterclockwise	practice	Guided	1	-0.5	-0.5	19.2354	-0.55182	-1.45	-1.3	0.80167651459191	-0.018571	0.0036784	-0.02534
Trial1	1	1	blindfold	counterclockwise	practice	Guided	1	-0.5	-0.5	19.2554	-0.55182	-1.45	-1.3	0.80167651459191	-0.013074	-0.0047851	-0.001056
Trial1	1	1	blindfold	counterclockwise	practice	Guided	1	-0.5	-0.5	19.27541	-0.55182	-1.45	-1.3	0.80167651459191	-0.0059056	0.012141	0.0012559
Trial1	1	1	blindfold	counterclockwise	practice	Guided	1	-0.5	-0.5	19.29539	-0.55182	-1.45	-1.3	0.80167651459191	-0.0068607	0.016373	-0.028282
Trial1	1	1	blindfold	counterclockwise	practice	Guided	1	-0.5	-0.5	19.3154	-0.55182	-1.45	-1.3	0.80167651459191	-0.028595	-0.00055479	-0.018248
Trial1	1	1	blindfold	counterclockwise	practice	Guided	1	-0.5	-0.5	19.3354	-0.55183	-1.45	-1.3	0.801677161927151	-0.0013652	-0.00055555	-0.016574
Trial1	1	1	blindfold	counterclockwise	practice	Guided	1	-0.5	-0.5	19.35539	-0.55183	-1.45	-1.3	0.801677161927151	0.0028574	0.016372	-0.019201
Trial1	1	1	blindfold	counterclockwise	practice	Guided	1	-0.5	-0.5	19.3754	-0.55183	-1.45	-1.3	0.801677161927151	-0.011075	-0.00055621	-0.010756
Trial1	1	1	blindfold	counterclockwise	practice	Guided	1	-0.5	-0.5	19.3954	-0.55183	-1.45	-1.3	0.801677161927151	-0.0039082	-0.00055497	-0.02859
Trial1	1	1	blindfold	counterclockwise	practice	Guided	1	-0.5	-0.5	19.41541	-0.55183	-1.45	-1.3	0.801677161927151	-0.0068549	0.016371	-0.011393
Trial1	1	1	blindfold	counterclockwise	practice	Guided	1	-0.5	-0.5	19.43539	-0.55183	-1.45	-1.3	0.801677161927151	0.021333	-0.0090211	0.012334
Trial1	1	1	blindfold	counterclockwise	practice	Guided	1	-0.5	-0.5	19.4554	-0.55183	-1.45	-1.3	0.801677161927151	-0.014335	0.012139	0.0019031
Trial1	1	1	blindfold	counterclockwise	practice	Guided	1	-0.5	-0.5	19.4754	-0.55183	-1.45	-1.3	0.801677161927151	-0.0013519	-0.004788	0.0051689
Trial1	1	1	blindfold	counterclockwise	practice	Guided	1	-0.5	-0.5	19.49541	-0.55183	-1.45	-1.3	0.801677161927151	0.012584	0.012138	0.021094
Trial1	1	1	blindfold	counterclockwise	practice	Guided	1	-0.5	-0.5	19.5154	-0.55183	-1.45	-1.3	0.801677161927151	0.0019133	0.016368	-0.0078054
Trial1	1	1	blindfold	counterclockwise	practice	Guided	1	-0.5	-0.5	19.5354	-0.55183	-1.45	-1.3	0.801677161927151	-0.013054	-0.042878	0.018788
Trial1	1	1	blindfold	counterclockwise	practice	Guided	1	-0.5	-0.5	19.5554	-0.55184	-1.45	-1.3	0.801677809386947	-0.018226	-0.017487	0.006448
Trial1	1	1	blindfold	counterclockwise	practice	Guided	1	-0.5	-0.5	19.57539	-0.55184	-1.45	-1.3	0.801677809386947	0.018163	0.0036729	-0.017515
Trial1	1	1	blindfold	counterclockwise	practice	Guided	1	-0.5	-0.5	19.5954	-0.55184	-1.45	-1.3	0.801677809386947	-0.019177	-0.013254	-0.0062081
Trial1	1	1	blindfold	counterclockwise	practice	Guided	1	-0.5	-0.5	19.6154	-0.55184	-1.45	-1.3	0.801677809386947	-0.028251	0.0206	-0.0042179
Trial1	1	1	blindfold	counterclockwise	practice	Guided	1	-0.5	-0.5	19.63541	-0.55184	-1.45	-1.3	0.801677809386947	-0.0016576	-0.013254	0.00095947
Trial1	1	1	blindfold	counterclockwise	practice	Guided	1	-0.5	-0.5	19.6554	-0.55184	-1.45	-1.3	0.801677809386947	-0.0071496	0.0079058	-0.0156
Trial1	1	1	blindfold	counterclockwise	practice	Guided	1	-0.5	-0.5	19.6754	-0.55184	-1.45	-1.3	0.801677809386947	0.0061506	-0.0090196	-0.0081108
Trial1	1	1	blindfold	counterclockwise	practice	Guided	1	-0.5	-0.5	19.6954	-0.55184	-1.45	-1.3	0.801677809386947	-0.0038815	0.0036729	-0.028571
Trial1	1	1	blindfold	counterclockwise	practice	Guided	1	-0.5	-0.5	19.71539	-0.55184	-1.45	-1.3	0.801677809386947	-0.040903	0.0036733	-0.013044
Trial1	1	1	blindfold	counterclockwise	practice	Guided	1	-0.5	-0.5	19.7354	-0.55184	-1.45	-1.3	0.801677809386947	-0.015583	0.012134	-0.014954
Trial1	1	1	blindfold	counterclockwise	practice	Guided	1	-0.5	-0.5	19.7554	-0.55184	-1.45	-1.3	0.801677809386947	-0.0058698	-0.0047929	0.0012882
Trial1	1	1	blindfold	counterclockwise	practice	Guided	1	-0.5	-0.5	19.77541	-0.55185	-1.45	-1.3	0.801678456971297	0.0028921	-0.00056324	0.0090917
Trial1	1	1	blindfold	counterclockwise	practice	Guided	1	-0.5	-0.5	19.79539	-0.55185	-1.45	-1.3	0.801678456971297	-0.015897	-0.0047962	-0.019172
Trial1	1	1	blindfold	counterclockwise	practice	Guided	1	-0.5	-0.5	19.8154	-0.55185	-1.45	-1.3	0.801678456971297	-0.014621	-0.0005647	-0.0022924
Trial1	1	1	blindfold	counterclockwise	practice	Guided	1	-0.5	-0.5	19.8354	-0.55185	-1.45	-1.3	0.801678456971297	0.0013048	-0.00056535	-0.016225
Trial1	1	1	blindfold	counterclockwise	practice	Guided	1	-0.5	-0.5	19.85539	-0.55185	-1.45	-1.3	0.801678456971297	0.00034932	0.0078968	-0.04186
Trial1	1	1	blindfold	counterclockwise	practice	Guided	1	-0.5	-0.5	19.8754	-0.55185	-1.45	-1.3	0.801678456971297	-0.0035502	0.029056	-0.024342
Trial1	1	1	blindfold	counterclockwise	practice	Guided	1	-0.5	-0.5	19.8954	-0.55185	-1.45	-1.3	0.801678456971297	0.012933	0.0036653	0.025342
Trial1	1	1	blindfold	counterclockwise	practice	Guided	1	-0.5	-0.5	19.91541	-0.55185	-1.45	-1.3	0.801678456971297	0.0035381	0.01213	0.013321
Trial1	1	1	blindfold	counterclockwise	practice	Guided	1	-0.5	-0.5	19.93539	-0.55185	-1.45	-1.3	0.801678456971297	0.0064855	-0.00056719	-0.0038767
Trial1	1	1	blindfold	counterclockwise	practice	Guided	1	-0.5	-0.5	19.9554	-0.55185	-1.45	-1.3	0.801678456971297	-0.0055354	-0.0047966	0.0055204
Trial1	1	1	blindfold	counterclockwise	practice	Guided	1	-0.5	-0.5	19.9754	-0.55185	-1.45	-1.3	0.801678456971297	-0.035707	-0.013261	-0.014304
Trial1	1	1	blindfold	counterclockwise	practice	Guided	1	-0.5	-0.5	19.99541	-0.55186	-1.45	-1.3	0.801679100824423	-0.018509	-0.021724	0.002259
Trial1	1	1	blindfold	counterclockwise	practice	Guided	1	-0.5	-0.5	20.0154	-0.55186	-1.45	-1.3	0.801679100824423	-0.0044962	-0.021725	-0.036992
Trial1	1	1	blindfold	counterclockwise	practice	Guided	1	-0.5	-0.5	20.0354	-0.55186	-1.45	-1.3	0.801679100824423	0.013338	-0.01326	-0.025606
Trial1	1	1	blindfold	counterclockwise	practice	Guided	1	-0.5	-0.5	20.0554	-0.55185	-1.45	-1.3	0.801678456971297	-0.0061691	0.016361	-0.0029135
Trial1	1	1	blindfold	counterclockwise	practice	Guided	1	-0.5	-0.5	20.07539	-0.55186	-1.45	-1.3	0.801679100824423	-0.015564	-0.0047992	-0.014933
Trial1	1	1	blindfold	counterclockwise	practice	Guided	1	-0.5	-0.5	20.0954	-0.55186	-1.45	-1.3	0.801679100824423	0.0052178	0.012127	-0.0061718
Trial1	1	1	blindfold	counterclockwise	practice	Guided	1	-0.5	-0.5	20.1154	-0.55186	-1.45	-1.3	0.801679100824423	-0.029575	-0.017497	0.024324
Trial1	1	1	blindfold	counterclockwise	practice	Guided	1	-0.5	-0.5	20.13541	-0.55186	-1.45	-1.3	0.801679100824423	0.00099946	-0.004802	-0.02042
Trial1	1	1	blindfold	counterclockwise	practice	Guided	1	-0.5	-0.5	20.1554	-0.55186	-1.45	-1.3	0.801679100824423	-0.00067125	-0.042889	0.013658
Trial1	1	1	blindfold	counterclockwise	practice	Guided	1	-0.5	-0.5	20.1754	-0.55186	-1.45	-1.3	0.801679100824423	-0.0083919	0.012124	-0.03244
Trial1	1	1	blindfold	counterclockwise	practice	Guided	1	-0.5	-0.5	20.1954	-0.55186	-1.45	-1.3	0.801679100824423	-0.011656	-0.030195	-0.019462
Trial1	1	1	blindfold	counterclockwise	practice	Guided	1	-0.5	-0.5	20.21539	-0.55186	-1.45	-1.3	0.801679100824423	-0.002577	-0.0090341	-0.011657
Trial1	1	1	blindfold	counterclockwise	practice	Guided	1	-0.5	-0.5	20.2354	-0.55186	-1.45	-1.3	0.801679100824423	-0.0058406	0.0036622	0.0013239
Trial1	1	1	blindfold	counterclockwise	practice	Guided	1	-0.5	-0.5	20.2554	-0.55186	-1.45	-1.3	0.801679100824423	0.012393	0.016357	-0.038245
Trial1	1	1	blindfold	counterclockwise	practice	Guided	1	-0.5	-0.5	20.27541	-0.55186	-1.45	-1.3	0.801679100824423	0.041537	-0.0005752	0.010483
Trial1	1	1	blindfold	counterclockwise	practice	Guided	1	-0.5	-0.5	20.29539	-0.55186	-1.45	-1.3	0.801679100824423	-0.0022531	0.0036568	-0.0074284
Trial1	1	1	blindfold	counterclockwise	practice	Guided	1	-0.5	-0.5	20.3154	-0.55186	-1.45	-1.3	0.801679100824423	-0.0064735	0.016352	-0.0071089
Trial1	1	1	blindfold	counterclockwise	practice	Guided	1	-0.5	-0.5	20.3354	-0.55186	-1.45	-1.3	0.801679100824423	-0.020087	0.0036544	-0.018813
Trial1	1	1	blindfold	counterclockwise	practice	Guided	1	-0.5	-0.5	20.35539	-0.55186	-1.45	-1.3	0.801679100824423	0.030233	0.0036536	-0.026854
Trial1	1	1	blindfold	counterclockwise	practice	Guided	1	-0.5	-0.5	20.3754	-0.55186	-1.45	-1.3	0.801679100824423	-0.0090984	-0.004808	0.014308
Trial1	1	1	blindfold	counterclockwise	practice	Guided	1	-0.5	-0.5	20.3954	-0.55186	-1.45	-1.3	0.801679100824423	0.0061901	0.029045	-0.0080634
Trial1	1	1	blindfold	counterclockwise	practice	Guided	1	-0.5	-0.5	20.41541	-0.55187	-1.45	-1.3	0.80167974865714	0.0013336	0.0036535	-0.0077427
Trial1	1	1	blindfold	counterclockwise	practice	Guided	1	-0.5	-0.5	20.43539	-0.55187	-1.45	-1.3	0.80167974865714	-0.0090962	-0.017507	0.014312
Trial1	1	1	blindfold	counterclockwise	practice	Guided	1	-0.5	-0.5	20.4554	-0.55187	-1.45	-1.3	0.80167974865714	-0.0048747	0.041736	0.013995
Trial1	1	1	blindfold	counterclockwise	practice	Guided	1	-0.5	-0.5	20.4754	-0.55187	-1.45	-1.3	0.80167974865714	0.016229	0.020574	0.013681
Trial1	1	1	blindfold	counterclockwise	practice	Guided	1	-0.5	-0.5	20.49541	-0.55187	-1.45	-1.3	0.80167974865714	0.010096	-0.00058558	-0.01259
Trial1	1	1	blindfold	counterclockwise	practice	Guided	1	-0.5	-0.5	20.5154	-0.55187	-1.45	-1.3	0.80167974865714	-0.0012862	-0.021742	0.0052468
Trial1	1	1	blindfold	counterclockwise	practice	Guided	1	-0.5	-0.5	20.5354	-0.55187	-1.45	-1.3	0.80167974865714	-0.0080517	0.016342	-0.028192
Trial1	1	1	blindfold	counterclockwise	practice	Guided	1	-0.5	-0.5	20.5554	-0.55187	-1.45	-1.3	0.80167974865714	-0.022061	-0.021746	0.011061
Trial1	1	1	blindfold	counterclockwise	practice	Guided	1	-0.5	-0.5	20.57539	-0.55187	-1.45	-1.3	0.80167974865714	-0.004861	0.0036469	0.014014
Trial1	1	1	blindfold	counterclockwise	practice	Guided	1	-0.5	-0.5	20.5954	-0.55187	-1.45	-1.3	0.80167974865714	-0.010991	0.012109	0.014334
Trial1	1	1	blindfold	counterclockwise	practice	Guided	1	-0.5	-0.5	20.6154	-0.55188	-1.45	-1.3	0.80168039661441	-0.0083608	-0.013283	-0.032402
Trial1	1	1	blindfold	counterclockwise	practice	Guided	1	-0.5	-0.5	20.63541	-0.55188	-1.45	-1.3	0.80168039661441	-0.014888	-0.00058707	-0.024281
Trial1	1	1	blindfold	counterclockwise	practice	Guided	1	-0.5	-0.5	20.6554	-0.55188	-1.45	-1.3	0.80168039661441	0.010431	0.0078756	-0.0083536
Trial1	1	1	blindfold	counterclockwise	practice	Guided	1	-0.5	-0.5	20.6754	-0.55188	-1.45	-1.3	0.80168039661441	0.0071707	-0.0048198	-0.028174
Trial1	1	1	blindfold	counterclockwise	practice	Guided	1	-0.5	-0.5	20.6954	-0.55188	-1.45	-1.3	0.80168039661441	0.029942	0.016339	-0.031037
Trial1	1	1	blindfold	counterclockwise	practice	Guided	1	-0.5	-0.5	20.71539	-0.55188	-1.45	-1.3	0.80168039661441	-0.02173	-0.00058837	0.015303
Trial1	1	1	blindfold	counterclockwise	practice	Guided	1	-0.5	-0.5	20.7354	-0.55188	-1.45	-1.3	0.80168039661441	0.0071738	0.016339	0.0046337
Trial1	1	1	blindfold	counterclockwise	practice	Guided	1	-0.5	-0.5	20.7554	-0.55188	-1.45	-1.3	0.80168039661441	0.0023196	0.012108	-0.0034839
Trial1	1	1	blindfold	counterclockwise	practice	Guided	1	-0.5	-0.5	20.77541	-0.55188	-1.45	-1.3	0.80168039661441	0.0016839	0.016341	-0.003164
Trial1	1	1	blindfold	counterclockwise	practice	Guided	1	-0.5	-0.5	20.79539	-0.55188	-1.45	-1.3	0.80168039661441	-0.023953	-0.025978	-0.01423
Trial1	1	1	blindfold	counterclockwise	practice	Guided	1	-0.5	-0.5	20.8154	-0.55188	-1.45	-1.3	0.80168039661441	-0.014238	-0.0090512	0.002014
Trial1	1	1	blindfold	counterclockwise	practice	Guided	1	-0.5	-0.5	20.8354	-0.55188	-1.45	-1.3	0.80168039661441	0.00137	0.0036447	-0.016138
Trial1	1	1	blindfold	counterclockwise	practice	Guided	1	-0.5	-0.5	20.85539	-0.55188	-1.45	-1.3	0.80168039661441	0.012437	-0.0048191	-0.019719
Trial1	1	1	blindfold	counterclockwise	practice	Guided	1	-0.5	-0.5	20.8754	-0.55189	-1.45	-1.3	0.801681044696233	0.01435	-0.013283	-0.012868
Trial1	1	1	blindfold	counterclockwise	practice	Guided	1	-0.5	-0.5	20.8954	-0.55189	-1.45	-1.3	0.801681044696233	0.0039999	-0.021747	-0.0044284
Trial1	1	1	blindfold	counterclockwise	practice	Guided	1	-0.5	-0.5	20.91541	-0.55189	-1.45	-1.3	0.801681044696233	-0.024262	-0.0090496	-0.0015597
Trial1	1	1	blindfold	counterclockwise	practice	Guided	1	-0.5	-0.5	20.93539	-0.55189	-1.45	-1.3	0.801681044696233	-0.0048332	0.024804	0.014047
Trial1	1	1	blindfold	counterclockwise	practice	Guided	1	-0.5	-0.5	20.9554	-0.55189	-1.45	-1.3	0.801681044696233	-0.0061055	-0.004819	-0.021303
Trial1	1	1	blindfold	counterclockwise	practice	Guided	1	-0.5	-0.5	20.9754	-0.55189	-1.45	-1.3	0.801681044696233	0.0032898	0.024802	-0.0076869
Trial1	1	1	blindfold	counterclockwise	practice	Guided	1	-0.5	-0.5	20.99541	-0.55189	-1.45	-1.3	0.801681044696233	0.0026541	0.0078732	-0.016127
Trial1	1	1	blindfold	counterclockwise	practice	Guided	1	-0.5	-0.5	21.0154	-0.55189	-1.45	-1.3	0.801681044696233	-0.0018833	-0.017518	-0.0031472
Trial1	1	1	blindfold	counterclockwise	practice	Guided	1	-0.5	-0.5	21.0354	-0.55189	-1.45	-1.3	0.801681044696233	0.0059201	0.016337	-0.025518
Trial1	1	1	blindfold	counterclockwise	practice	Guided	1	-0.5	-0.5	21.0554	-0.55189	-1.45	-1.3	0.801681044696233	0.031876	0.012106	-0.0037793
Trial1	1	1	blindfold	counterclockwise	practice	Guided	1	-0.5	-0.5	21.07539	-0.55189	-1.45	-1.3	0.801681044696233	0.011731	-0.013286	0.0085655
Trial1	1	1	blindfold	counterclockwise	practice	Guided	1	-0.5	-0.5	21.0954	-0.55189	-1.45	-1.3	0.801681044696233	0.01237	-0.0048252	0.017004
Trial1	1	1	blindfold	counterclockwise	practice	Guided	1	-0.5	-0.5	21.1154	-0.55189	-1.45	-1.3	0.801681044696233	0.015316	0.0036406	-0.013487
Trial1	1	1	blindfold	counterclockwise	practice	Guided	1	-0.5	-0.5	21.13541	-0.55189	-1.45	-1.3	0.801681044696233	0.020175	0.0078705	0.0079309
Trial1	1	1	blindfold	counterclockwise	practice	Guided	1	-0.5	-0.5	21.1554	-0.55189	-1.45	-1.3	0.801681044696233	0.0068791	-0.00059301	0.00044928
Trial1	1	1	blindfold	counterclockwise	practice	Guided	1	-0.5	-0.5	21.1754	-0.55189	-1.45	-1.3	0.801681044696233	0.015003	0.003643	0.0079327
Trial1	1	1	blindfold	counterclockwise	practice	Guided	1	-0.5	-0.5	21.1954	-0.5519	-1.45	-1.3	0.80168169290261	-0.0080854	-0.013285	0.027041
Trial1	1	1	blindfold	counterclockwise	practice	Guided	1	-0.5	-0.5	21.21539	-0.5519	-1.45	-1.3	0.80168169290261	0.014687	0.020568	-0.0086279
Trial1	1	1	blindfold	counterclockwise	practice	Guided	1	-0.5	-0.5	21.2354	-0.5519	-1.45	-1.3	0.80168169290261	0.021137	-0.017517	0.020593
Trial1	1	1	blindfold	counterclockwise	practice	Guided	1	-0.5	-0.5	21.2554	-0.5519	-1.45	-1.3	0.80168169290261	0.0033029	0.012105	0.0092073
Trial1	1	1	blindfold	counterclockwise	practice	Guided	1	-0.5	-0.5	21.27541	-0.5519	-1.45	-1.3	0.80168169290261	0.0020288	0.0036427	-0.0076729
Trial1	1	1	blindfold	counterclockwise	practice	Guided	1	-0.5	-0.5	21.29539	-0.5519	-1.45	-1.3	0.80168169290261	-0.01031	0.033265	-0.023914
Trial1	1	1	blindfold	counterclockwise	practice	Guided	1	-0.5	-0.5	21.3154	-0.5519	-1.45	-1.3	0.80168169290261	0.0088789	-0.0090532	-0.029406
Trial1	1	1	blindfold	counterclockwise	practice	Guided	1	-0.5	-0.5	21.3354	-0.5519	-1.45	-1.3	0.80168169290261	0.017558	-0.00059036	0.029354
Trial1	1	1	blindfold	counterclockwise	practice	Guided	1	-0.5	-0.5	21.35539	-0.5519	-1.45	-1.3	0.80168169290261	0.014371	-0.025978	-0.012844
Trial1	1	1	blindfold	counterclockwise	practice	Guided	1	-0.5	-0.5	21.3754	-0.5519	-1.45	-1.3	0.80168169290261	0.0020326	-0.00058652	-0.0076677
Trial1	1	1	blindfold	counterclockwise	practice	Guided	1	-0.5	-0.5	21.3954	-0.5519	-1.45	-1.3	0.80168169290261	-0.053145	-0.0090516	-0.0077458
Trial1	1	1	blindfold	counterclockwise	practice	Guided	1	-0.5	-0.5	21.41541	-0.5519	-1.45	-1.3	0.80168169290261	-0.00059486	0.012108	0.013754
Trial1	1	1	blindfold	counterclockwise	practice	Guided	1	-0.5	-0.5	21.43539	-0.5519	-1.45	-1.3	0.80168169290261	0.0029889	-0.0048182	0.0049972
Trial1	1	1	blindfold	counterclockwise	practice	Guided	1	-0.5	-0.5	21.4554	-0.5519	-1.45	-1.3	0.80168169290261	-0.019066	0.0036452	0.006592
Trial1	1	1	blindfold	counterclockwise	practice	Guided	1	-0.5	-0.5	21.4754	-0.5519	-1.45	-1.3	0.80168169290261	0.0029905	0.016337	0.0050043
Trial1	1	1	blindfold	counterclockwise	practice	Guided	1	-0.5	-0.5	21.49541	-0.5519	-1.45	-1.3	0.80168169290261	0.025043	0.033264	-0.00080775
Trial1	1	1	blindfold	counterclockwise	practice	Guided	1	-0.5	-0.5	21.5154	-0.5519	-1.45	-1.3	0.80168169290261	-0.00019692	-0.0048225	-0.037192
Trial1	1	1	blindfold	counterclockwise	practice	Guided	1	-0.5	-0.5	21.5354	-0.5519	-1.45	-1.3	0.80168169290261	-0.0034599	-0.017518	-0.024215
Trial1	1	1	blindfold	counterclockwise	practice	Guided	1	-0.5	-0.5	21.5554	-0.5519	-1.45	-1.3	0.80168169290261	-0.040163	0.012105	-0.004467
Trial1	1	1	blindfold	counterclockwise	practice	Guided	1	-0.5	-0.5	21.57539	-0.5519	-1.45	-1.3	0.80168169290261	0.003949	0.029028	0.017668
Trial1	1	1	blindfold	counterclockwise	practice	Guided	1	-0.5	-0.5	21.5954	-0.5519	-1.45	-1.3	0.80168169290261	0.015655	0.029027	0.0040537
Trial1	1	1	blindfold	counterclockwise	practice	Guided	1	-0.5	-0.5	21.6154	-0.5519	-1.45	-1.3	0.80168169290261	-0.020013	0.020562	-0.018715
Trial1	1	1	blindfold	counterclockwise	practice	Guided	1	-0.5	-0.5	21.63541	-0.5519	-1.45	-1.3	0.80168169290261	-0.0057593	-0.0090624	0.001428
Trial1	1	1	blindfold	counterclockwise	practice	Guided	1	-0.5	-0.5	21.6554	-0.55191	-1.45	-1.3	0.801682337374058	-0.010616	-0.017526	-0.0066916
Trial1	1	1	blindfold	counterclockwise	practice	Guided	1	-0.5	-0.5	21.6754	-0.55191	-1.45	-1.3	0.801682337374058	-0.0079876	0.016327	0.020937
Trial1	1	1	blindfold	counterclockwise	practice	Guided	1	-0.5	-0.5	21.6954	-0.55191	-1.45	-1.3	0.801682337374058	-0.0028111	0.0036316	-0.015767
Trial1	1	1	blindfold	counterclockwise	practice	Guided	1	-0.5	-0.5	21.71539	-0.55191	-1.45	-1.3	0.801682337374058	-0.0031295	-0.00060121	-0.019984
Trial1	1	1	blindfold	counterclockwise	practice	Guided	1	-0.5	-0.5	21.7354	-0.55191	-1.45	-1.3	0.801682337374058	-0.0067118	0.0036292	-0.011224
Trial1	1	1	blindfold	counterclockwise	practice	Guided	1	-0.5	-0.5	21.7554	-0.55191	-1.45	-1.3	0.801682337374058	0.0059496	-0.00060422	-0.012179
Trial1	1	1	blindfold	counterclockwise	practice	Guided	1	-0.5	-0.5	21.77541	-0.55191	-1.45	-1.3	0.801682337374058	-0.021357	-0.0048345	0.019591
Trial1	1	1	blindfold	counterclockwise	practice	Guided	1	-0.5	-0.5	21.79539	-0.55191	-1.45	-1.3	0.801682337374058	-0.01061	-0.017531	-0.0066816
Trial1	1	1	blindfold	counterclockwise	practice	Guided	1	-0.5	-0.5	21.8154	-0.55191	-1.45	-1.3	0.801682337374058	-0.0067068	-0.0090665	-0.01122
Trial1	1	1	blindfold	counterclockwise	practice	Guided	1	-0.5	-0.5	21.8354	-0.55191	-1.45	-1.3	0.801682337374058	-0.0067053	-0.00060578	-0.011218
Trial1	1	1	blindfold	counterclockwise	practice	Guided	1	-0.5	-0.5	21.85539	-0.55191	-1.45	-1.3	0.801682337374058	-0.032022	0.016322	-0.0093047
Trial1	1	1	blindfold	counterclockwise	practice	Guided	1	-0.5	-0.5	21.8754	-0.55191	-1.45	-1.3	0.801682337374058	-0.020319	-0.0133	-0.022916
Trial1	1	1	blindfold	counterclockwise	practice	Guided	1	-0.5	-0.5	21.8954	-0.55191	-1.45	-1.3	0.801682337374058	0.015666	0.012089	0.0040767
Trial1	1	1	blindfold	counterclockwise	practice	Guided	1	-0.5	-0.5	21.91541	-0.55191	-1.45	-1.3	0.801682337374058	-0.00089189	-0.017535	0.0095727
Trial1	1	1	blindfold	counterclockwise	practice	Guided	1	-0.5	-0.5	21.93539	-0.55191	-1.45	-1.3	0.801682337374058	0.012088	-0.00060876	0.012836
Trial1	1	1	blindfold	counterclockwise	practice	Guided	1	-0.5	-0.5	21.9554	-0.55191	-1.45	-1.3	0.801682337374058	0.0026949	0.012086	0.00081575
Trial1	1	1	blindfold	counterclockwise	practice	Guided	1	-0.5	-0.5	21.9754	-0.55191	-1.45	-1.3	0.801682337374058	-0.011558	0.01632	-0.019327
Trial1	1	1	blindfold	counterclockwise	practice	Guided	1	-0.5	-0.5	21.99541	-0.55191	-1.45	-1.3	0.801682337374058	0.0023743	0.003623	-0.003402
Trial1	1	1	blindfold	counterclockwise	practice	Guided	1	-0.5	-0.5	22.0154	-0.55191	-1.45	-1.3	0.801682337374058	0.021484	-0.0090708	0.024865
Trial1	1	1	blindfold	counterclockwise	practice	Guided	1	-0.5	-0.5	22.0354	-0.55191	-1.45	-1.3	0.801682337374058	0.0020576	0.0036243	-0.0076197
Trial1	1	1	blindfold	counterclockwise	practice	Guided	1	-0.5	-0.5	22.0554	-0.55191	-1.45	-1.3	0.801682337374058	-0.010601	-0.013304	-0.0082539
Trial1	1	1	blindfold	counterclockwise	practice	Guided	1	-0.5	-0.5	22.07539	-0.55191	-1.45	-1.3	0.801682337374058	0.0069171	0.0036203	0.00050431
Trial1	1	1	blindfold	counterclockwise	practice	Guided	1	-0.5	-0.5	22.0954	-0.55191	-1.45	-1.3	0.801682337374058	-0.00088468	-0.00061102	-0.0063417
Trial1	1	1	blindfold	counterclockwise	practice	Guided	1	-0.5	-0.5	22.1154	-0.55191	-1.45	-1.3	0.801682337374058	-0.0073354	-0.0048442	-0.019637
Trial1	1	1	blindfold	counterclockwise	practice	Guided	1	-0.5	-0.5	22.13541	-0.55191	-1.45	-1.3	0.801682337374058	0.0033341	-0.004845	0.0008274
Trial1	1	1	blindfold	counterclockwise	practice	Guided	1	-0.5	-0.5	22.1554	-0.55192	-1.45	-1.3	0.801682985828797	0.016074	-0.00061392	-0.046862
Trial1	1	1	blindfold	counterclockwise	practice	Guided	1	-0.5	-0.5	22.1754	-0.55192	-1.45	-1.3	0.801682985828797	-0.004467	0.007848	0.043985
Trial1	1	1	blindfold	counterclockwise	practice	Guided	1	-0.5	-0.5	22.1954	-0.55192	-1.45	-1.3	0.801682985828797	-0.0086852	0.020543	0.018668
Trial1	1	1	blindfold	counterclockwise	practice	Guided	1	-0.5	-0.5	22.21539	-0.55192	-1.45	-1.3	0.801682985828797	-0.015135	0.0078461	-0.01055
Trial1	1	1	blindfold	counterclockwise	practice	Guided	1	-0.5	-0.5	22.2354	-0.55192	-1.45	-1.3	0.801682985828797	-0.023575	0.033234	-0.0099107
Trial1	1	1	blindfold	counterclockwise	practice	Guided	1	-0.5	-0.5	22.2554	-0.55192	-1.45	-1.3	0.801682985828797	0.001747	-0.013314	-0.011821
Trial1	1	1	blindfold	counterclockwise	practice	Guided	1	-0.5	-0.5	22.27541	-0.55192	-1.45	-1.3	0.801682985828797	-0.010274	-0.0090828	0.0092826
Trial1	1	1	blindfold	counterclockwise	practice	Guided	1	-0.5	-0.5	22.29539	-0.55192	-1.45	-1.3	0.801682985828797	-0.027152	-0.0048518	-0.0011474
Trial1	1	1	blindfold	counterclockwise	practice	Guided	1	-0.5	-0.5	22.3154	-0.55192	-1.45	-1.3	0.801682985828797	-0.010908	0.020538	-0.010861
Trial1	1	1	blindfold	counterclockwise	practice	Guided	1	-0.5	-0.5	22.3354	-0.55192	-1.45	-1.3	0.801682985828797	0.021898	0.033234	-0.026066
Trial1	1	1	blindfold	counterclockwise	practice	Guided	1	-0.5	-0.5	22.35539	-0.55192	-1.45	-1.3	0.801682985828797	0.0050189	-0.00062216	-0.024791
Trial1	1	1	blindfold	counterclockwise	practice	Guided	1	-0.5	-0.5	22.3754	-0.55192	-1.45	-1.3	0.801682985828797	-0.04044	-0.0090856	-0.0086249
Trial1	1	1	blindfold	counterclockwise	practice	Guided	1	-0.5	-0.5	22.3954	-0.55192	-1.45	-1.3	0.801682985828797	0.0069336	0.0036092	0.00053303
Trial1	1	1	blindfold	counterclockwise	practice	Guided	1	-0.5	-0.5	22.41541	-0.55192	-1.45	-1.3	0.801682985828797	0.00048518	0.020535	-0.0033675
Trial1	1	1	blindfold	counterclockwise	practice	Guided	1	-0.5	-0.5	22.43539	-0.55192	-1.45	-1.3	0.801682985828797	0.023495	-0.004855	0.0073817
Trial1	1	1	blindfold	counterclockwise	practice	Guided	1	-0.5	-0.5	22.4554	-0.55192	-1.45	-1.3	0.801682985828797	0.020948	-0.01755	-0.038717
Trial1	1	1	blindfold	counterclockwise	practice	Guided	1	-0.5	-0.5	22.4754	-0.55192	-1.45	-1.3	0.801682985828797	0.0062975	0.0078395	-0.010847
Trial1	1	1	blindfold	counterclockwise	practice	Guided	1	-0.5	-0.5	22.49541	-0.55192	-1.45	-1.3	0.801682985828797	-0.023559	-0.0090896	-0.0098896
Trial1	1	1	blindfold	counterclockwise	practice	Guided	1	-0.5	-0.5	22.5154	-0.55193	-1.45	-1.3	0.801683634408089	-0.015753	0.024766	-0.018965
Trial1	1	1	blindfold	counterclockwise	practice	Guided	1	-0.5	-0.5	22.5354	-0.55193	-1.45	-1.3	0.801683634408089	-0.017425	0.028997	0.015114
Trial1	1	1	blindfold	counterclockwise	practice	Guided	1	-0.5	-0.5	22.5554	-0.55193	-1.45	-1.3	0.801683634408089	0.0030388	0.033227	0.0050841
Trial1	1	1	blindfold	counterclockwise	practice	Guided	1	-0.5	-0.5	22.57539	-0.55193	-1.45	-1.3	0.801683634408089	-0.00054248	-0.021787	0.013845
Trial1	1	1	blindfold	counterclockwise	practice	Guided	1	-0.5	-0.5	22.5954	-0.55193	-1.45	-1.3	0.801683634408089	-0.014155	0.020529	-0.02445
Trial1	1	1	blindfold	counterclockwise	practice	Guided	1	-0.5	-0.5	22.6154	-0.55193	-1.45	-1.3	0.801683634408089	-0.010252	-0.0048616	-0.0023934
Trial1	1	1	blindfold	counterclockwise	practice	Guided	1	-0.5	-0.5	22.63541	-0.55193	-1.45	-1.3	0.801683634408089	0.0020891	0.0036023	-0.0075662
Trial1	1	1	blindfold	counterclockwise	practice	Guided	1	-0.5	-0.5	22.6554	-0.55193	-1.45	-1.3	0.801683634408089	-0.0079415	0.0036017	-0.028026
Trial1	1	1	blindfold	counterclockwise	practice	Guided	1	-0.5	-0.5	22.6754	-0.55193	-1.45	-1.3	0.801683634408089	0.014751	-0.021791	-0.024123
Trial1	1	1	blindfold	counterclockwise	practice	Guided	1	-0.5	-0.5	22.6954	-0.55193	-1.45	-1.3	0.801683634408089	-0.0021267	0.012063	-0.0072435
Trial1	1	1	blindfold	counterclockwise	practice	Guided	1	-0.5	-0.5	22.71539	-0.55193	-1.45	-1.3	0.801683634408089	0.0033667	-0.013329	0.01744
Trial1	1	1	blindfold	counterclockwise	practice	Guided	1	-0.5	-0.5	22.7354	-0.55193	-1.45	-1.3	0.801683634408089	-0.038116	0.003597	0.010911
Trial1	1	1	blindfold	counterclockwise	practice	Guided	1	-0.5	-0.5	22.7554	-0.55193	-1.45	-1.3	0.801683634408089	0.022556	0.01206	-0.017588
Trial1	1	1	blindfold	counterclockwise	practice	Guided	1	-0.5	-0.5	22.77541	-0.55193	-1.45	-1.3	0.801683634408089	0.023196	0.0035929	0.0054237
Trial1	1	1	blindfold	counterclockwise	practice	Guided	1	-0.5	-0.5	22.79539	-0.55194	-1.45	-1.3	0.801684283111933	-0.011197	-0.013336	-0.015038
Trial1	1	1	blindfold	counterclockwise	practice	Guided	1	-0.5	-0.5	22.8154	-0.55194	-1.45	-1.3	0.801684283111933	-0.018679	0.0035908	-0.0062782
Trial1	1	1	blindfold	counterclockwise	practice	Guided	1	-0.5	-0.5	22.8354	-0.55194	-1.45	-1.3	0.801684283111933	-0.019633	-0.013336	-0.014399
Trial1	1	1	blindfold	counterclockwise	practice	Guided	1	-0.5	-0.5	22.85539	-0.55194	-1.45	-1.3	0.801684283111933	-0.0089618	0.020519	0.014504
Trial1	1	1	blindfold	counterclockwise	practice	Guided	1	-0.5	-0.5	22.8754	-0.55194	-1.45	-1.3	0.801684283111933	-0.01023	-0.0091046	-0.0023735
Trial1	1	1	blindfold	counterclockwise	practice	Guided	1	-0.5	-0.5	22.8954	-0.55194	-1.45	-1.3	0.801684283111933	0.013814	-0.00064248	-0.021163
Trial1	1	1	blindfold	counterclockwise	practice	Guided	1	-0.5	-0.5	22.91541	-0.55194	-1.45	-1.3	0.801684283111933	0.0017932	-0.030266	-0.023788
Trial1	1	1	blindfold	counterclockwise	practice	Guided	1	-0.5	-0.5	22.93539	-0.55194	-1.45	-1.3	0.801684283111933	0.022574	0.037444	-0.017575
Trial1	1	1	blindfold	counterclockwise	practice	Guided	1	-0.5	-0.5	22.9554	-0.55194	-1.45	-1.3	0.801684283111933	0.010551	0.0078211	-0.0081778
Trial1	1	1	blindfold	counterclockwise	practice	Guided	1	-0.5	-0.5	22.9754	-0.55194	-1.45	-1.3	0.801684283111933	-0.010866	0.016285	-0.010805
Trial1	1	1	blindfold	counterclockwise	practice	Guided	1	-0.5	-0.5	22.99541	-0.55194	-1.45	-1.3	0.801684283111933	-0.015402	0.0078209	-0.014703
Trial1	1	1	blindfold	counterclockwise	practice	Guided	1	-0.5	-0.5	23.0154	-0.55194	-1.45	-1.3	0.801684283111933	0.0030703	0.020516	-0.020832
Trial1	1	1	blindfold	counterclockwise	practice	Guided	1	-0.5	-0.5	23.0354	-0.55195	-1.45	-1.3	0.801684928077886	-0.012215	-0.030264	0.027498
Trial1	1	1	blindfold	counterclockwise	practice	Guided	1	-0.5	-0.5	23.0554	-0.55195	-1.45	-1.3	0.801684928077886	-0.0091898	0.0035922	-0.044873
Trial1	1	1	blindfold	counterclockwise	practice	Guided	1	-0.5	-0.5	23.07539	-0.55195	-1.45	-1.3	0.801684928077886	-0.012134	-0.017566	-0.027671
Trial1	1	1	blindfold	counterclockwise	practice	Guided	1	-0.5	-0.5	23.0954	-0.55195	-1.45	-1.3	0.801684928077886	0.0027578	-0.017567	0.00091524
Trial1	1	1	blindfold	counterclockwise	practice	Guided	1	-0.5	-0.5	23.1154	-0.55195	-1.45	-1.3	0.801684928077886	-0.015395	0.016287	-0.0062487
Trial1	1	1	blindfold	counterclockwise	practice	Guided	1	-0.5	-0.5	23.13541	-0.55195	-1.45	-1.3	0.801684928077886	-0.0069532	-0.0048737	-0.0023472
Trial1	1	1	blindfold	counterclockwise	practice	Guided	1	-0.5	-0.5	23.1554	-0.55195	-1.45	-1.3	0.801684928077886	-0.0024137	0.024748	-0.011421
Trial1	1	1	blindfold	counterclockwise	practice	Guided	1	-0.5	-0.5	23.1754	-0.55195	-1.45	-1.3	0.801684928077886	-0.024466	-0.0048718	-0.022485
Trial1	1	1	blindfold	counterclockwise	practice	Guided	1	-0.5	-0.5	23.1954	-0.55195	-1.45	-1.3	0.801684928077886	-0.0020922	0.012055	-0.0071987
Trial1	1	1	blindfold	counterclockwise	practice	Guided	1	-0.5	-0.5	23.21539	-0.55195	-1.45	-1.3	0.801684928077886	0.01447	0.0035909	-0.012692
Trial1	1	1	blindfold	counterclockwise	practice	Guided	1	-0.5	-0.5	23.2354	-0.55195	-1.45	-1.3	0.801684928077886	0.035888	0.012054	0.0093672
Trial1	1	1	blindfold	counterclockwise	practice	Guided	1	-0.5	-0.5	23.2554	-0.55195	-1.45	-1.3	0.801684928077886	-0.014112	-0.013337	0.0022042
Trial1	1	1	blindfold	counterclockwise	practice	Guided	1	-0.5	-0.5	23.27541	-0.55195	-1.45	-1.3	0.801684928077886	0.0021317	0.020515	-0.0075073
Trial1	1	1	blindfold	counterclockwise	practice	Guided	1	-0.5	-0.5	23.29539	-0.55195	-1.45	-1.3	0.801684928077886	-0.026769	0.0035854	0.0031602
Trial1	1	1	blindfold	counterclockwise	practice	Guided	1	-0.5	-0.5	23.3154	-0.55195	-1.45	-1.3	0.801684928077886	-0.0017669	-0.0048781	-0.014673
Trial1	1	1	blindfold	counterclockwise	practice	Guided	1	-0.5	-0.5	23.3354	-0.55195	-1.45	-1.3	0.801684928077886	-0.00017556	-0.0006457	0.018132
Trial1	1	1	blindfold	counterclockwise	practice	Guided	1	-0.5	-0.5	23.35539	-0.55195	-1.45	-1.3	0.801684928077886	-0.011481	0.016281	-0.019209
Trial1	1	1	blindfold	counterclockwise	practice	Guided	1	-0.5	-0.5	23.3754	-0.55196	-1.45	-1.3	0.80168557703009	-0.0072579	0.012052	-0.019526
Trial1	1	1	blindfold	counterclockwise	practice	Guided	1	-0.5	-0.5	23.3954	-0.55196	-1.45	-1.3	0.80168557703009	-0.027084	0.0035878	-0.0010524
Trial1	1	1	blindfold	counterclockwise	practice	Guided	1	-0.5	-0.5	23.41541	-0.55196	-1.45	-1.3	0.80168557703009	-0.001446	0.00782	0.0012582
Trial1	1	1	blindfold	counterclockwise	practice	Guided	1	-0.5	-0.5	23.43539	-0.55196	-1.45	-1.3	0.80168557703009	-0.03162	0.012052	-0.0049502
Trial1	1	1	blindfold	counterclockwise	practice	Guided	1	-0.5	-0.5	23.4554	-0.55196	-1.45	-1.3	0.80168557703009	-0.022858	0.024747	0.010655
Trial1	1	1	blindfold	counterclockwise	practice	Guided	1	-0.5	-0.5	23.4754	-0.55196	-1.45	-1.3	0.80168557703009	-0.0095603	0.024747	0.006119
Trial1	1	1	blindfold	counterclockwise	practice	Guided	1	-0.5	-0.5	23.49541	-0.55196	-1.45	-1.3	0.80168557703009	0.019023	-0.0091088	-0.0087688
Trial1	1	1	blindfold	counterclockwise	practice	Guided	1	-0.5	-0.5	23.5154	-0.55196	-1.45	-1.3	0.80168557703009	0.027146	-0.0006461	-0.013625
Trial1	1	1	blindfold	counterclockwise	practice	Guided	1	-0.5	-0.5	23.5354	-0.55196	-1.45	-1.3	0.80168557703009	-0.024767	-0.038731	-0.026681
Trial1	1	1	blindfold	counterclockwise	practice	Guided	1	-0.5	-0.5	23.5554	-0.55196	-1.45	-1.3	0.80168557703009	-0.013779	-0.030267	0.0064409
Trial1	1	1	blindfold	counterclockwise	practice	Guided	1	-0.5	-0.5	23.57539	-0.55196	-1.45	-1.3	0.80168557703009	-0.036786	0.028979	0.011936
Trial1	1	1	blindfold	counterclockwise	practice	Guided	1	-0.5	-0.5	23.5954	-0.55196	-1.45	-1.3	0.80168557703009	-0.011148	0.024746	-0.014975
Trial1	1	1	blindfold	counterclockwise	practice	Guided	1	-0.5	-0.5	23.6154	-0.55196	-1.45	-1.3	0.80168557703009	0.0027854	0.016282	0.017194
Trial1	1	1	blindfold	counterclockwise	practice	Guided	1	-0.5	-0.5	23.63541	-0.55196	-1.45	-1.3	0.80168557703009	0.02062	-0.0048761	0.012338
Trial1	1	1	blindfold	counterclockwise	practice	Guided	1	-0.5	-0.5	23.6554	-0.55196	-1.45	-1.3	0.80168557703009	-0.003744	-0.030267	0.026909
Trial1	1	1	blindfold	counterclockwise	practice	Guided	1	-0.5	-0.5	23.6754	-0.55196	-1.45	-1.3	0.80168557703009	-0.0046992	-0.0048778	0.014251
Trial1	1	1	blindfold	counterclockwise	practice	Guided	1	-0.5	-0.5	23.6954	-0.55196	-1.45	-1.3	0.80168557703009	0.018707	0.028977	-0.012979
Trial1	1	1	blindfold	counterclockwise	practice	Guided	1	-0.5	-0.5	23.71539	-0.55196	-1.45	-1.3	0.80168557703009	-0.015688	0.0078184	-0.01887
Trial1	1	1	blindfold	counterclockwise	practice	Guided	1	-0.5	-0.5	23.7354	-0.55196	-1.45	-1.3	0.80168557703009	0.023883	-0.00064543	-0.0081186
Trial1	1	1	blindfold	counterclockwise	practice	Guided	1	-0.5	-0.5	23.7554	-0.55196	-1.45	-1.3	0.80168557703009	0.002783	-0.0006466	0.00096096
Trial1	1	1	blindfold	counterclockwise	practice	Guided	1	-0.5	-0.5	23.77541	-0.55196	-1.45	-1.3	0.80168557703009	-0.0082022	-0.021806	0.0227
Trial1	1	1	blindfold	counterclockwise	practice	Guided	1	-0.5	-0.5	23.79539	-0.55196	-1.45	-1.3	0.80168557703009	-0.0092348	0.020511	0.010359
Trial1	1	1	blindfold	counterclockwise	practice	Guided	1	-0.5	-0.5	23.8154	-0.55196	-1.45	-1.3	0.80168557703009	-0.011782	0.020511	-0.023397
Trial1	1	1	blindfold	counterclockwise	practice	Guided	1	-0.5	-0.5	23.8354	-0.55196	-1.45	-1.3	0.80168557703009	-0.0056507	-0.021809	0.0025599
Trial1	1	1	blindfold	counterclockwise	practice	Guided	1	-0.5	-0.5	23.85539	-0.55197	-1.45	-1.3	0.801686226106846	0.0063733	0.0035831	-0.0077901
Trial1	1	1	blindfold	counterclockwise	practice	Guided	1	-0.5	-0.5	23.8754	-0.55197	-1.45	-1.3	0.801686226106846	-0.017988	0.020512	0.006781
Trial1	1	1	blindfold	counterclockwise	practice	Guided	1	-0.5	-0.5	23.8954	-0.55197	-1.45	-1.3	0.801686226106846	0.016727	0.037438	0.016893
Trial1	1	1	blindfold	counterclockwise	practice	Guided	1	-0.5	-0.5	23.91541	-0.55197	-1.45	-1.3	0.801686226106846	0.0021572	0.003583	-0.0074694
Trial1	1	1	blindfold	counterclockwise	practice	Guided	1	-0.5	-0.5	23.93539	-0.55197	-1.45	-1.3	0.801686226106846	-0.010182	-0.030272	-0.0022934
Trial1	1	1	blindfold	counterclockwise	practice	Guided	1	-0.5	-0.5	23.9554	-0.55197	-1.45	-1.3	0.801686226106846	-0.033587	0.012045	0.024936
Trial1	1	1	blindfold	counterclockwise	practice	Guided	1	-0.5	-0.5	23.9754	-0.55197	-1.45	-1.3	0.801686226106846	-0.0043669	0.0078135	0.018489
Trial1	1	1	blindfold	counterclockwise	practice	Guided	1	-0.5	-0.5	23.99541	-0.55197	-1.45	-1.3	0.801686226106846	0.021667	-0.0048829	-0.030157
Trial1	1	1	blindfold	counterclockwise	practice	Guided	1	-0.5	-0.5	24.0154	-0.55197	-1.45	-1.3	0.801686226106846	-0.025468	-0.00065101	0.0032075
Trial1	1	1	blindfold	counterclockwise	practice	Guided	1	-0.5	-0.5	24.0354	-0.55197	-1.45	-1.3	0.801686226106846	-0.035499	-0.0048834	-0.000374
Trial1	1	1	blindfold	counterclockwise	practice	Guided	1	-0.5	-0.5	24.0554	-0.55197	-1.45	-1.3	0.801686226106846	-0.028013	0.0035793	-0.013671
Trial1	1	1	blindfold	counterclockwise	practice	Guided	1	-0.5	-0.5	24.07539	-0.55197	-1.45	-1.3	0.801686226106846	0.018009	-0.009118	0.033783
Trial1	1	1	blindfold	counterclockwise	practice	Guided	1	-0.5	-0.5	24.0954	-0.55197	-1.45	-1.3	0.801686226106846	-0.0026922	-0.026044	-0.015578
Trial1	1	1	blindfold	counterclockwise	practice	Guided	1	-0.5	-0.5	24.1154	-0.55197	-1.45	-1.3	0.801686226106846	-0.01567	0.0078093	-0.018839
Trial1	1	1	blindfold	counterclockwise	practice	Guided	1	-0.5	-0.5	24.13541	-0.55197	-1.45	-1.3	0.801686226106846	0.0093325	0.033198	-0.0080887
Trial1	1	1	blindfold	counterclockwise	practice	Guided	1	-0.5	-0.5	24.1554	-0.55197	-1.45	-1.3	0.801686226106846	-0.02546	0.050125	0.020097
Trial1	1	1	blindfold	counterclockwise	practice	Guided	1	-0.5	-0.5	24.1754	-0.55197	-1.45	-1.3	0.801686226106846	0.010926	-0.00065871	-0.0038676
Trial1	1	1	blindfold	counterclockwise	practice	Guided	1	-0.5	-0.5	24.1954	-0.55197	-1.45	-1.3	0.801686226106846	0.0073452	0.012035	-0.016207
Trial1	1	1	blindfold	counterclockwise	practice	Guided	1	-0.5	-0.5	24.21539	-0.55197	-1.45	-1.3	0.801686226106846	0.0024866	-0.013357	-0.022734
Trial1	1	1	blindfold	counterclockwise	practice	Guided	1	-0.5	-0.5	24.2354	-0.55197	-1.45	-1.3	0.801686226106846	-0.025141	0.033192	0.024323
Trial1	1	1	blindfold	counterclockwise	practice	Guided	1	-0.5	-0.5	24.2554	-0.55197	-1.45	-1.3	0.801686226106846	-0.030314	-0.00066351	0.011984
Trial1	1	1	blindfold	counterclockwise	practice	Guided	1	-0.5	-0.5	24.27541	-0.55198	-1.45	-1.3	0.801686875308152	0.024544	-0.034521	0.0078456
Trial1	1	1	blindfold	counterclockwise	practice	Guided	1	-0.5	-0.5	24.29539	-0.55198	-1.45	-1.3	0.801686875308152	-0.0037185	-0.026057	0.026955
Trial1	1	1	blindfold	counterclockwise	practice	Guided	1	-0.5	-0.5	24.3154	-0.55198	-1.45	-1.3	0.801686875308152	-0.012398	0.01203	-0.031801
Trial1	1	1	blindfold	counterclockwise	practice	Guided	1	-0.5	-0.5	24.3354	-0.55198	-1.45	-1.3	0.801686875308152	-0.006585	0.01626	-0.011021
Trial1	1	1	blindfold	counterclockwise	practice	Guided	1	-0.5	-0.5	24.35539	-0.55198	-1.45	-1.3	0.801686875308152	-0.036123	0.0035661	-0.0087889
Trial1	1	1	blindfold	counterclockwise	practice	Guided	1	-0.5	-0.5	24.3754	-0.55198	-1.45	-1.3	0.801686875308152	0.004086	-0.017593	0.017887
Trial1	1	1	blindfold	counterclockwise	practice	Guided	1	-0.5	-0.5	24.3954	-0.55198	-1.45	-1.3	0.801686875308152	-0.042966	0.016259	0.012954
Trial1	1	1	blindfold	counterclockwise	practice	Guided	1	-0.5	-0.5	24.41541	-0.55198	-1.45	-1.3	0.801686875308152	-0.013746	-0.0049008	0.0065077
Trial1	1	1	blindfold	counterclockwise	practice	Guided	1	-0.5	-0.5	24.43539	-0.55198	-1.45	-1.3	0.801686875308152	-0.02314	-0.042986	-0.0055137
Trial1	1	1	blindfold	counterclockwise	practice	Guided	1	-0.5	-0.5	24.4554	-0.55198	-1.45	-1.3	0.801686875308152	-0.034524	0.0035628	0.01041
Trial1	1	1	blindfold	counterclockwise	practice	Guided	1	-0.5	-0.5	24.4754	-0.55198	-1.45	-1.3	0.801686875308152	-0.0036326	0.020489	-0.0071036
Trial1	1	1	blindfold	counterclockwise	practice	Guided	1	-0.5	-0.5	24.49541	-0.55198	-1.45	-1.3	0.801686875308152	-0.017644	0.02049	0.0055563
Trial1	1	1	blindfold	counterclockwise	practice	Guided	1	-0.5	-0.5	24.5154	-0.55198	-1.45	-1.3	0.801686875308152	0.011259	-0.00066869	0.00038031
Trial1	1	1	blindfold	counterclockwise	practice	Guided	1	-0.5	-0.5	24.5354	-0.55198	-1.45	-1.3	0.801686875308152	-0.023532	0.033185	0.028568
Trial1	1	1	blindfold	counterclockwise	practice	Guided	1	-0.5	-0.5	24.5554	-0.55198	-1.45	-1.3	0.801686875308152	0.0070425	-0.0049017	0.0007012
Trial1	1	1	blindfold	counterclockwise	practice	Guided	1	-0.5	-0.5	24.57539	-0.55198	-1.45	-1.3	0.801686875308152	0.0040984	0.0035622	0.017903
Trial1	1	1	blindfold	counterclockwise	practice	Guided	1	-0.5	-0.5	24.5954	-0.55198	-1.45	-1.3	0.801686875308152	0.020658	-0.004903	-0.011953
Trial1	1	1	blindfold	counterclockwise	practice	Guided	1	-0.5	-0.5	24.6154	-0.55198	-1.45	-1.3	0.801686875308152	-0.024089	0.020486	0.015597
Trial1	1	1	blindfold	counterclockwise	practice	Guided	1	-0.5	-0.5	24.63541	-0.55198	-1.45	-1.3	0.801686875308152	-0.0049795	0.016251	0.018224
Trial1	1	1	blindfold	counterclockwise	practice	Guided	1	-0.5	-0.5	24.6554	-0.55198	-1.45	-1.3	0.801686875308152	-0.0036236	-0.021834	-0.014578
Trial1	1	1	blindfold	counterclockwise	practice	Guided	1	-0.5	-0.5	24.6754	-0.55199	-1.45	-1.3	0.801687524634008	-0.0023473	0.0077855	-0.02429
Trial1	1	1	blindfold	counterclockwise	practice	Guided	1	-0.5	-0.5	24.6954	-0.55199	-1.45	-1.3	0.801687524634008	0.0038637	-0.00068131	-0.041484
Trial1	1	1	blindfold	counterclockwise	practice	Guided	1	-0.5	-0.5	24.71539	-0.55199	-1.45	-1.3	0.801687524634008	-0.022808	-0.00068122	-0.0012747
Trial1	1	1	blindfold	counterclockwise	practice	Guided	1	-0.5	-0.5	24.7354	-0.55199	-1.45	-1.3	0.801687524634008	-0.015003	-0.00068171	0.0029454
Trial1	1	1	blindfold	counterclockwise	practice	Guided	1	-0.5	-0.5	24.7554	-0.55199	-1.45	-1.3	0.801687524634008	-0.013092	-0.01761	0.014968
Trial1	1	1	blindfold	counterclockwise	practice	Guided	1	-0.5	-0.5	24.77541	-0.55199	-1.45	-1.3	0.801687524634008	-0.021212	-0.013377	0.019825
Trial1	1	1	blindfold	counterclockwise	practice	Guided	1	-0.5	-0.5	24.79539	-0.55199	-1.45	-1.3	0.801687524634008	-0.041277	0.020477	-0.026274
Trial1	1	1	blindfold	counterclockwise	practice	Guided	1	-0.5	-0.5	24.8154	-0.55199	-1.45	-1.3	0.801687524634008	-0.0049691	0.0035504	0.010114
Trial1	1	1	blindfold	counterclockwise	practice	Guided	1	-0.5	-0.5	24.8354	-0.55199	-1.45	-1.3	0.801687524634008	0.022979	-0.026072	-0.02428
Trial1	1	1	blindfold	counterclockwise	practice	Guided	1	-0.5	-0.5	24.85539	-0.55199	-1.45	-1.3	0.801687524634008	-0.010457	-0.0091449	-0.0064435
Trial1	1	1	blindfold	counterclockwise	practice	Guided	1	-0.5	-0.5	24.8754	-0.55199	-1.45	-1.3	0.801687524634008	0.0022045	0.028939	-0.0073938
Trial1	1	1	blindfold	counterclockwise	practice	Guided	1	-0.5	-0.5	24.8954	-0.55199	-1.45	-1.3	0.801687524634008	-0.018575	0.033168	-0.0015825
Trial1	1	1	blindfold	counterclockwise	practice	Guided	1	-0.5	-0.5	24.91541	-0.55199	-1.45	-1.3	0.801687524634008	0.0018867	0.020471	-0.011613
Trial1	1	1	blindfold	counterclockwise	practice	Guided	1	-0.5	-0.5	24.93539	-0.55199	-1.45	-1.3	0.801687524634008	0.026568	0.0035421	-0.021963
Trial1	1	1	blindfold	counterclockwise	practice	Guided	1	-0.5	-0.5	24.9554	-0.55199	-1.45	-1.3	0.801687524634008	-0.022157	-0.00069179	0.0071801
Trial1	1	1	blindfold	counterclockwise	practice	Guided	1	-0.5	-0.5	24.9754	-0.55199	-1.45	-1.3	0.801687524634008	-0.007507	-0.013391	-0.023634
Trial1	1	1	blindfold	counterclockwise	practice	Guided	1	-0.5	-0.5	24.99541	-0.55199	-1.45	-1.3	0.801687524634008	0.011602	-0.0006953	0.0046326
Trial1	1	1	blindfold	counterclockwise	practice	Guided	1	-0.5	-0.5	25.0154	-0.55199	-1.45	-1.3	0.801687524634008	-0.04031	-0.0091579	-0.018774
Trial1	1	1	blindfold	counterclockwise	practice	Guided	1	-0.5	-0.5	25.0354	-0.55199	-1.45	-1.3	0.801687524634008	-0.0036059	0.0035375	-0.02753
Trial1	1	1	blindfold	counterclockwise	practice	Guided	1	-0.5	-0.5	25.0554	-0.552	-1.45	-1.3	0.801688170218269	0.0047564	0.028929	0.026373
Trial1	1	1	blindfold	counterclockwise	practice	Guided	1	-0.5	-0.5	25.07539	-0.552	-1.45	-1.3	0.801688170218269	-0.024383	-0.017623	-0.022349
Trial1	1	1	blindfold	counterclockwise	practice	Guided	1	-0.5	-0.5	25.0954	-0.552	-1.45	-1.3	0.801688170218269	0.0028469	-0.021855	0.0010598
Trial1	1	1	blindfold	counterclockwise	practice	Guided	1	-0.5	-0.5	25.1154	-0.552	-1.45	-1.3	0.801688170218269	-0.016022	-0.013393	0.032193
Trial1	1	1	blindfold	counterclockwise	practice	Guided	1	-0.5	-0.5	25.13541	-0.552	-1.45	-1.3	0.801688170218269	-0.030273	0.011997	0.01205
Trial1	1	1	blindfold	counterclockwise	practice	Guided	1	-0.5	-0.5	25.1554	-0.552	-1.45	-1.3	0.801688170218269	0.0048378	0.011995	-0.028794
Trial1	1	1	blindfold	counterclockwise	practice	Guided	1	-0.5	-0.5	25.1754	-0.552	-1.45	-1.3	0.801688170218269	-0.013391	-0.00069966	0.010459
Trial1	1	1	blindfold	counterclockwise	practice	Guided	1	-0.5	-0.5	25.1954	-0.552	-1.45	-1.3	0.801688170218269	0.0015799	-0.0049306	-0.015814
Trial1	1	1	blindfold	counterclockwise	practice	Guided	1	-0.5	-0.5	25.21539	-0.552	-1.45	-1.3	0.801688170218269	0.019413	0.016229	-0.01613
Trial1	1	1	blindfold	counterclockwise	practice	Guided	1	-0.5	-0.5	25.2354	-0.552	-1.45	-1.3	0.801688170218269	-0.013389	0.033154	-0.0012394
Trial1	1	1	blindfold	counterclockwise	practice	Guided	1	-0.5	-0.5	25.2554	-0.552	-1.45	-1.3	0.801688170218269	-0.0036745	-0.017629	0.010147
Trial1	1	1	blindfold	counterclockwise	practice	Guided	1	-0.5	-0.5	25.27541	-0.552	-1.45	-1.3	0.801688170218269	-0.0020026	0.020459	0.0095117
Trial1	1	1	blindfold	counterclockwise	practice	Guided	1	-0.5	-0.5	25.29539	-0.552	-1.45	-1.3	0.801688170218269	-0.017928	0.020458	-0.02265
Trial1	1	1	blindfold	counterclockwise	practice	Guided	1	-0.5	-0.5	25.3154	-0.552	-1.45	-1.3	0.801688170218269	0.0031719	-0.021861	0.0052951
Trial1	1	1	blindfold	counterclockwise	practice	Guided	1	-0.5	-0.5	25.3354	-0.552	-1.45	-1.3	0.801688170218269	-0.0023224	-0.0049325	-0.011265
Trial1	1	1	blindfold	counterclockwise	practice	Guided	1	-0.5	-0.5	25.35539	-0.552	-1.45	-1.3	0.801688170218269	-0.00072743	-0.00070198	0.0098351
Trial1	1	1	blindfold	counterclockwise	practice	Guided	1	-0.5	-0.5	25.3754	-0.552	-1.45	-1.3	0.801688170218269	0.015198	0.0035285	-0.0040966
Trial1	1	1	blindfold	counterclockwise	practice	Guided	1	-0.5	-0.5	25.3954	-0.552	-1.45	-1.3	0.801688170218269	0.023638	0.0035267	-0.012533
Trial1	1	1	blindfold	counterclockwise	practice	Guided	1	-0.5	-0.5	25.41541	-0.552	-1.45	-1.3	0.801688170218269	-0.031537	0.0077583	0.024733
Trial1	1	1	blindfold	counterclockwise	practice	Guided	1	-0.5	-0.5	25.43539	-0.552	-1.45	-1.3	0.801688170218269	0.0045316	-0.00070612	-0.032992
Trial1	1	1	blindfold	counterclockwise	practice	Guided	1	-0.5	-0.5	25.4554	-0.552	-1.45	-1.3	0.801688170218269	0.0067622	-0.0049388	-0.0021752
Trial1	1	1	blindfold	counterclockwise	practice	Guided	1	-0.5	-0.5	25.4754	-0.552	-1.45	-1.3	0.801688170218269	0.0015877	0.033148	-0.01579
Trial1	1	1	blindfold	counterclockwise	practice	Guided	1	-0.5	-0.5	25.49541	-0.55201	-1.45	-1.3	0.801688819792483	-0.011069	0.028915	-0.014832
Trial1	1	1	blindfold	counterclockwise	practice	Guided	1	-0.5	-0.5	25.5154	-0.55201	-1.45	-1.3	0.801688819792483	0.022371	0.028914	-0.021598
Trial1	1	1	blindfold	counterclockwise	practice	Guided	1	-0.5	-0.5	25.5354	-0.55201	-1.45	-1.3	0.801688819792483	-0.0074852	0.011985	-0.023587
Trial1	1	1	blindfold	counterclockwise	practice	Guided	1	-0.5	-0.5	25.5554	-0.55201	-1.45	-1.3	0.801688819792483	-0.0055715	0.0035208	0.0017339
Trial1	1	1	blindfold	counterclockwise	practice	Guided	1	-0.5	-0.5	25.57539	-0.55201	-1.45	-1.3	0.801688819792483	0.0067705	-0.021867	-0.003439
Trial1	1	1	blindfold	counterclockwise	practice	Guided	1	-0.5	-0.5	25.5954	-0.55201	-1.45	-1.3	0.801688819792483	0.0051826	0.0077571	-0.024538
Trial1	1	1	blindfold	counterclockwise	practice	Guided	1	-0.5	-0.5	25.6154	-0.55201	-1.45	-1.3	0.801688819792483	-0.015277	-0.021866	-0.014505
Trial1	1	1	blindfold	counterclockwise	practice	Guided	1	-0.5	-0.5	25.63541	-0.55201	-1.45	-1.3	0.801688819792483	0.020711	0.0035242	0.012486
Trial1	1	1	blindfold	counterclockwise	practice	Guided	1	-0.5	-0.5	25.6554	-0.55201	-1.45	-1.3	0.801688819792483	-0.0055614	0.024682	0.0017395
Trial1	1	1	blindfold	counterclockwise	practice	Guided	1	-0.5	-0.5	25.6754	-0.55201	-1.45	-1.3	0.801688819792483	-0.0052425	0.011985	-0.0034328
Trial1	1	1	blindfold	counterclockwise	practice	Guided	1	-0.5	-0.5	25.6954	-0.55201	-1.45	-1.3	0.801688819792483	0.0080553	0.011986	0.01345
Trial1	1	1	blindfold	counterclockwise	practice	Guided	1	-0.5	-0.5	25.71539	-0.55201	-1.45	-1.3	0.801688819792483	-0.0013407	-0.0049413	0.001428
Trial1	1	1	blindfold	counterclockwise	practice	Guided	1	-0.5	-0.5	25.7354	-0.55201	-1.45	-1.3	0.801688819792483	0.0067822	-0.013405	-0.0034269
Trial1	1	1	blindfold	counterclockwise	practice	Guided	1	-0.5	-0.5	25.7554	-0.55202	-1.45	-1.3	0.801689469491247	0.010686	0.016216	-0.0079649
Trial1	1	1	blindfold	counterclockwise	practice	Guided	1	-0.5	-0.5	25.77541	-0.55202	-1.45	-1.3	0.801689469491247	0.022709	-0.00071127	-0.017359
Trial1	1	1	blindfold	counterclockwise	practice	Guided	1	-0.5	-0.5	25.79539	-0.55202	-1.45	-1.3	0.801689469491247	-0.02474	-0.00071247	0.028663
Trial1	1	1	blindfold	counterclockwise	practice	Guided	1	-0.5	-0.5	25.8154	-0.55202	-1.45	-1.3	0.801689469491247	-0.033497	0.037373	0.025081
Trial1	1	1	blindfold	counterclockwise	practice	Guided	1	-0.5	-0.5	25.8354	-0.55202	-1.45	-1.3	0.801689469491247	0.020087	-0.0049474	0.004062
Trial1	1	1	blindfold	counterclockwise	practice	Guided	1	-0.5	-0.5	25.85539	-0.55202	-1.45	-1.3	0.801689469491247	0.023672	0.0077479	-0.0046952
Trial1	1	1	blindfold	counterclockwise	practice	Guided	1	-0.5	-0.5	25.8754	-0.55202	-1.45	-1.3	0.801689469491247	0.011651	0.020445	0.0034265
Trial1	1	1	blindfold	counterclockwise	practice	Guided	1	-0.5	-0.5	25.8954	-0.55202	-1.45	-1.3	0.801689469491247	-0.013349	0.020445	0.010832
Trial1	1	1	blindfold	counterclockwise	practice	Guided	1	-0.5	-0.5	25.91541	-0.55202	-1.45	-1.3	0.801689469491247	-0.0091264	0.011983	0.010514
Trial1	1	1	blindfold	counterclockwise	practice	Guided	1	-0.5	-0.5	25.93539	-0.55202	-1.45	-1.3	0.801689469491247	0.0016225	0.033142	-0.015759
Trial1	1	1	blindfold	counterclockwise	practice	Guided	1	-0.5	-0.5	25.9554	-0.55202	-1.45	-1.3	0.801689469491247	-0.003552	0.011982	-0.028097
Trial1	1	1	blindfold	counterclockwise	practice	Guided	1	-0.5	-0.5	25.9754	-0.55202	-1.45	-1.3	0.801689469491247	-0.009443	-0.017642	0.0062991
Trial1	1	1	blindfold	counterclockwise	practice	Guided	1	-0.5	-0.5	25.99541	-0.55203	-1.45	-1.3	0.801690115446195	-0.018517	-0.021874	-0.0021363
Trial1	1	1	blindfold	counterclockwise	practice	Guided	1	-0.5	-0.5	26.0154	-0.55203	-1.45	-1.3	0.801690115446195	0.010383	-0.00071497	-0.012169
Trial1	1	1	blindfold	counterclockwise	practice	Guided	1	-0.5	-0.5	26.0354	-0.55203	-1.45	-1.3	0.801690115446195	-0.027913	-0.013413	-0.013519
Trial1	1	1	blindfold	counterclockwise	practice	Guided	1	-0.5	-0.5	26.0554	-0.55203	-1.45	-1.3	0.801690115446195	0.0061655	-0.021878	0.00049436
Trial1	1	1	blindfold	counterclockwise	practice	Guided	1	-0.5	-0.5	26.07539	-0.55203	-1.45	-1.3	0.801690115446195	-0.015889	-0.017646	0.017059
Trial1	1	1	blindfold	counterclockwise	practice	Guided	1	-0.5	-0.5	26.0954	-0.55203	-1.45	-1.3	0.801690115446195	0.015243	-0.0091864	0.0079041
Trial1	1	1	blindfold	counterclockwise	practice	Guided	1	-0.5	-0.5	26.1154	-0.55203	-1.45	-1.3	0.801690115446195	-0.0025925	-0.00072223	-0.015423
Trial1	1	1	blindfold	counterclockwise	practice	Guided	1	-0.5	-0.5	26.13541	-0.55203	-1.45	-1.3	0.801690115446195	0.0022678	0.020438	-0.007301
Trial1	1	1	blindfold	counterclockwise	practice	Guided	1	-0.5	-0.5	26.1554	-0.55203	-1.45	-1.3	0.801690115446195	0.023049	-0.004953	-0.013111
Trial1	1	1	blindfold	counterclockwise	practice	Guided	1	-0.5	-0.5	26.1754	-0.55203	-1.45	-1.3	0.801690115446195	-0.0045788	-0.013416	0.014438
Trial1	1	1	blindfold	counterclockwise	practice	Guided	1	-0.5	-0.5	26.1954	-0.55203	-1.45	-1.3	0.801690115446195	-0.026949	0.011971	-0.00084821
Trial1	1	1	blindfold	counterclockwise	practice	Guided	1	-0.5	-0.5	26.21539	-0.55203	-1.45	-1.3	0.801690115446195	-0.02663	0.016204	-0.0229
Trial1	1	1	blindfold	counterclockwise	practice	Guided	1	-0.5	-0.5	26.2354	-0.55203	-1.45	-1.3	0.801690115446195	0.030537	0.0077409	-0.026403
Trial1	1	1	blindfold	counterclockwise	practice	Guided	1	-0.5	-0.5	26.2554	-0.55203	-1.45	-1.3	0.801690115446195	-3.408E-05	0.016203	0.018345
Trial1	1	1	blindfold	counterclockwise	practice	Guided	1	-0.5	-0.5	26.27541	-0.55203	-1.45	-1.3	0.801690115446195	-0.030528	-0.0091877	0.0079137
Trial1	1	1	blindfold	counterclockwise	practice	Guided	1	-0.5	-0.5	26.29539	-0.55203	-1.45	-1.3	0.801690115446195	-0.010064	-0.017652	-0.002118
Trial1	1	1	blindfold	counterclockwise	practice	Guided	1	-0.5	-0.5	26.3154	-0.55203	-1.45	-1.3	0.801690115446195	0.0016415	-0.00072402	-0.015732
Trial1	1	1	blindfold	counterclockwise	practice	Guided	1	-0.5	-0.5	26.3354	-0.55203	-1.45	-1.3	0.801690115446195	-0.02726	0.0077385	-0.00084032
Trial1	1	1	blindfold	counterclockwise	practice	Guided	1	-0.5	-0.5	26.35539	-0.55204	-1.45	-1.3	0.801690765393315	-0.018499	-0.034579	-0.0014772
Trial1	1	1	blindfold	counterclockwise	practice	Guided	1	-0.5	-0.5	26.3754	-0.55204	-1.45	-1.3	0.801690765393315	-0.014277	0.016199	-0.0017945
Trial1	1	1	blindfold	counterclockwise	practice	Guided	1	-0.5	-0.5	26.3954	-0.55204	-1.45	-1.3	0.801690765393315	-0.022716	-0.00072873	-0.0011573
Trial1	1	1	blindfold	counterclockwise	practice	Guided	1	-0.5	-0.5	26.41541	-0.55204	-1.45	-1.3	0.801690765393315	-0.009737	-0.017656	0.0021072
Trial1	1	1	blindfold	counterclockwise	practice	Guided	1	-0.5	-0.5	26.43539	-0.55204	-1.45	-1.3	0.801690765393315	0.011044	-0.0049614	-0.0037045
Trial1	1	1	blindfold	counterclockwise	practice	Guided	1	-0.5	-0.5	26.4554	-0.55204	-1.45	-1.3	0.801690765393315	0.0049154	0.0035022	-0.028703
Trial1	1	1	blindfold	counterclockwise	practice	Guided	1	-0.5	-0.5	26.4754	-0.55204	-1.45	-1.3	0.801690765393315	0.0016551	0.020431	-0.015725
Trial1	1	1	blindfold	counterclockwise	practice	Guided	1	-0.5	-0.5	26.49541	-0.55204	-1.45	-1.3	0.801690765393315	-0.023981	0.0077354	-0.018031
Trial1	1	1	blindfold	counterclockwise	practice	Guided	1	-0.5	-0.5	26.5154	-0.55204	-1.45	-1.3	0.801690765393315	0.016865	0.020429	0.017082
Trial1	1	1	blindfold	counterclockwise	practice	Guided	1	-0.5	-0.5	26.5354	-0.55204	-1.45	-1.3	0.801690765393315	-0.0041542	-0.02189	-0.0365
Trial1	1	1	blindfold	counterclockwise	practice	Guided	1	-0.5	-0.5	26.5554	-0.55204	-1.45	-1.3	0.801690765393315	-0.020076	-0.0091941	-0.022563
Trial1	1	1	blindfold	counterclockwise	practice	Guided	1	-0.5	-0.5	26.57539	-0.55205	-1.45	-1.3	0.801691415464983	0.0042887	0.037355	-0.037134
Trial1	1	1	blindfold	counterclockwise	practice	Guided	1	-0.5	-0.5	26.5954	-0.55205	-1.45	-1.3	0.801691415464983	-0.015216	0.016196	-0.01444
Trial1	1	1	blindfold	counterclockwise	practice	Guided	1	-0.5	-0.5	26.6154	-0.55205	-1.45	-1.3	0.801691415464983	-0.0048641	0.011962	0.010244
Trial1	1	1	blindfold	counterclockwise	practice	Guided	1	-0.5	-0.5	26.63541	-0.55205	-1.45	-1.3	0.801691415464983	0.049038	0.011961	-0.0065552
Trial1	1	1	blindfold	counterclockwise	practice	Guided	1	-0.5	-0.5	26.6554	-0.55205	-1.45	-1.3	0.801691415464983	0.010103	0.011963	-0.016346
Trial1	1	1	blindfold	counterclockwise	practice	Guided	1	-0.5	-0.5	26.6754	-0.55205	-1.45	-1.3	0.801691415464983	-0.0058204	0.0034994	-0.0063114
Trial1	1	1	blindfold	counterclockwise	practice	Guided	1	-0.5	-0.5	26.6954	-0.55205	-1.45	-1.3	0.801691415464983	-0.015532	0.028887	-0.018647
Trial1	1	1	blindfold	counterclockwise	practice	Guided	1	-0.5	-0.5	26.71539	-0.55205	-1.45	-1.3	0.801691415464983	0.0090735	-0.0049695	0.026179
Trial1	1	1	blindfold	counterclockwise	practice	Guided	1	-0.5	-0.5	26.7354	-0.55205	-1.45	-1.3	0.801691415464983	-0.017518	-0.0049704	0.01121
Trial1	1	1	blindfold	counterclockwise	practice	Guided	1	-0.5	-0.5	26.7554	-0.55205	-1.45	-1.3	0.801691415464983	-0.0022314	0.011956	-0.011162
Trial1	1	1	blindfold	counterclockwise	practice	Guided	1	-0.5	-0.5	26.77541	-0.55205	-1.45	-1.3	0.801691415464983	0.037021	0.0077222	0.002853
Trial1	1	1	blindfold	counterclockwise	practice	Guided	1	-0.5	-0.5	26.79539	-0.55205	-1.45	-1.3	0.801691415464983	0.0084391	0.0034892	0.017744
Trial1	1	1	blindfold	counterclockwise	practice	Guided	1	-0.5	-0.5	26.8154	-0.55205	-1.45	-1.3	0.801691415464983	-0.0090757	-0.0049753	0.0021381
Trial1	1	1	blindfold	counterclockwise	practice	Guided	1	-0.5	-0.5	26.8354	-0.55205	-1.45	-1.3	0.801691415464983	-0.019428	-0.021903	-0.014102
Trial1	1	1	blindfold	counterclockwise	practice	Guided	1	-0.5	-0.5	26.85539	-0.55205	-1.45	-1.3	0.801691415464983	-0.0093932	0.011952	0.0063609
Trial1	1	1	blindfold	counterclockwise	practice	Guided	1	-0.5	-0.5	26.8754	-0.55205	-1.45	-1.3	0.801691415464983	0.0062127	-0.013439	-0.011794
Trial1	1	1	blindfold	counterclockwise	practice	Guided	1	-0.5	-0.5	26.8954	-0.55205	-1.45	-1.3	0.801691415464983	-0.0070827	0.016182	-0.019274
Trial1	1	1	blindfold	counterclockwise	practice	Guided	1	-0.5	-0.5	26.91541	-0.55205	-1.45	-1.3	0.801691415464983	0.015928	0.01618	0.004454
Trial1	1	1	blindfold	counterclockwise	practice	Guided	1	-0.5	-0.5	26.93539	-0.55205	-1.45	-1.3	0.801691415464983	-0.0028641	0.024643	-0.019588
Trial1	1	1	blindfold	counterclockwise	practice	Guided	1	-0.5	-0.5	26.9554	-0.55205	-1.45	-1.3	0.801691415464983	-0.0015891	0.0034841	-0.0027066
Trial1	1	1	blindfold	counterclockwise	practice	Guided	1	-0.5	-0.5	26.9754	-0.55205	-1.45	-1.3	0.801691415464983	-0.0054908	0.011947	-0.0027075
Trial1	1	1	blindfold	counterclockwise	practice	Guided	1	-0.5	-0.5	26.99541	-0.55205	-1.45	-1.3	0.801691415464983	0.0026286	0.011945	-0.0030232
Trial1	1	1	blindfold	counterclockwise	practice	Guided	1	-0.5	-0.5	27.0154	-0.55205	-1.45	-1.3	0.801691415464983	0.022452	-0.01768	-0.021496
Trial1	1	1	blindfold	counterclockwise	practice	Guided	1	-0.5	-0.5	27.0354	-0.55205	-1.45	-1.3	0.801691415464983	-0.012977	0.024638	0.015131
Trial1	1	1	blindfold	counterclockwise	practice	Guided	1	-0.5	-0.5	27.0554	-0.55205	-1.45	-1.3	0.801691415464983	-0.026911	-0.013448	-0.00079113
Trial1	1	1	blindfold	counterclockwise	practice	Guided	1	-0.5	-0.5	27.07539	-0.55205	-1.45	-1.3	0.801691415464983	-0.02691	-0.0092159	0.00343
Trial1	1	1	blindfold	counterclockwise	practice	Guided	1	-0.5	-0.5	27.0954	-0.55205	-1.45	-1.3	0.801691415464983	0.010113	0.011946	-0.016313
Trial1	1	1	blindfold	counterclockwise	practice	Guided	1	-0.5	-0.5	27.1154	-0.55205	-1.45	-1.3	0.801691415464983	-0.033041	0.0034816	-0.025788
Trial1	1	1	blindfold	counterclockwise	practice	Guided	1	-0.5	-0.5	27.13541	-0.55205	-1.45	-1.3	0.801691415464983	-0.011621	-0.00075167	-0.023159
Trial1	1	1	blindfold	counterclockwise	practice	Guided	1	-0.5	-0.5	27.1554	-0.55205	-1.45	-1.3	0.801691415464983	-0.021412	0.0034796	0.015774
Trial1	1	1	blindfold	counterclockwise	practice	Guided	1	-0.5	-0.5	27.1754	-0.55205	-1.45	-1.3	0.801691415464983	-0.022687	0.016174	-0.0011026
Trial1	1	1	blindfold	counterclockwise	practice	Guided	1	-0.5	-0.5	27.1954	-0.55205	-1.45	-1.3	0.801691415464983	-0.0025419	0.016173	-0.015354
Trial1	1	1	blindfold	counterclockwise	practice	Guided	1	-0.5	-0.5	27.21539	-0.55206	-1.45	-1.3	0.801692065661199	-0.0028588	0.0034779	-0.019574
Trial1	1	1	blindfold	counterclockwise	practice	Guided	1	-0.5	-0.5	27.2354	-0.55206	-1.45	-1.3	0.801692065661199	-0.019418	-0.0092167	-0.014079
Trial1	1	1	blindfold	counterclockwise	practice	Guided	1	-0.5	-0.5	27.2554	-0.55206	-1.45	-1.3	0.801692065661199	0.0094856	0.016177	0.006067
Trial1	1	1	blindfold	counterclockwise	practice	Guided	1	-0.5	-0.5	27.27541	-0.55206	-1.45	-1.3	0.801692065661199	0.021508	0.011944	-0.0094583
Trial1	1	1	blindfold	counterclockwise	practice	Guided	1	-0.5	-0.5	27.29539	-0.55206	-1.45	-1.3	0.801692065661199	-0.00062226	0.033105	0.0099745
Trial1	1	1	blindfold	counterclockwise	practice	Guided	1	-0.5	-0.5	27.3154	-0.55206	-1.45	-1.3	0.801692065661199	0.016577	-0.013446	0.012922
Trial1	1	1	blindfold	counterclockwise	practice	Guided	1	-0.5	-0.5	27.3354	-0.55206	-1.45	-1.3	0.801692065661199	-0.031433	-0.00075072	0.0070319
Trial1	1	1	blindfold	counterclockwise	practice	Guided	1	-0.5	-0.5	27.35539	-0.55206	-1.45	-1.3	0.801692065661199	0.012358	-0.0049823	0.013244
Trial1	1	1	blindfold	counterclockwise	practice	Guided	1	-0.5	-0.5	27.3754	-0.55206	-1.45	-1.3	0.801692065661199	0.0020065	0.028872	-0.0017233
Trial1	1	1	blindfold	counterclockwise	practice	Guided	1	-0.5	-0.5	27.3954	-0.55206	-1.45	-1.3	0.801692065661199	-0.0044415	-0.0049828	-0.040656
Trial1	1	1	blindfold	counterclockwise	practice	Guided	1	-0.5	-0.5	27.41541	-0.55206	-1.45	-1.3	0.801692065661199	-0.01065	-0.00074957	-0.010477
Trial1	1	1	blindfold	counterclockwise	practice	Guided	1	-0.5	-0.5	27.43539	-0.55206	-1.45	-1.3	0.801692065661199	0.010131	-0.017676	-0.01629
Trial1	1	1	blindfold	counterclockwise	practice	Guided	1	-0.5	-0.5	27.4554	-0.55206	-1.45	-1.3	0.801692065661199	-0.0096921	0.020409	0.002183
Trial1	1	1	blindfold	counterclockwise	practice	Guided	1	-0.5	-0.5	27.4754	-0.55206	-1.45	-1.3	0.801692065661199	-0.009054	0.016177	-0.0029917
Trial1	1	1	blindfold	counterclockwise	practice	Guided	1	-0.5	-0.5	27.49541	-0.55206	-1.45	-1.3	0.801692065661199	0.0032887	0.024636	0.0054509
Trial1	1	1	blindfold	counterclockwise	practice	Guided	1	-0.5	-0.5	27.5154	-0.55207	-1.45	-1.3	0.801692715981963	0.00034656	0.0077087	0.013892
Trial1	1	1	blindfold	counterclockwise	practice	Guided	1	-0.5	-0.5	27.5354	-0.55207	-1.45	-1.3	0.801692715981963	0.0020185	0.033101	-0.011427
Trial1	1	1	blindfold	counterclockwise	practice	Guided	1	-0.5	-0.5	27.5554	-0.55207	-1.45	-1.3	0.801692715981963	0.0068784	0.020403	-0.0033071
Trial1	1	1	blindfold	counterclockwise	practice	Guided	1	-0.5	-0.5	27.57539	-0.55207	-1.45	-1.3	0.801692715981963	-0.0083277	-0.0049885	-0.036111
Trial1	1	1	blindfold	counterclockwise	practice	Guided	1	-0.5	-0.5	27.5954	-0.55207	-1.45	-1.3	0.801692715981963	-0.018438	0.0204	-0.0013936
Trial1	1	1	blindfold	counterclockwise	practice	Guided	1	-0.5	-0.5	27.6154	-0.55207	-1.45	-1.3	0.801692715981963	-0.02202	-0.0092228	0.0073666
Trial1	1	1	blindfold	counterclockwise	practice	Guided	1	-0.5	-0.5	27.63541	-0.55207	-1.45	-1.3	0.801692715981963	-0.0099955	0.0034725	0.011587
Trial1	1	1	blindfold	counterclockwise	practice	Guided	1	-0.5	-0.5	27.6554	-0.55207	-1.45	-1.3	0.801692715981963	-0.0074456	0.007707	0.03173
Trial1	1	1	blindfold	counterclockwise	practice	Guided	1	-0.5	-0.5	27.6754	-0.55207	-1.45	-1.3	0.801692715981963	-0.013257	0.0077069	0.010952
Trial1	1	1	blindfold	counterclockwise	practice	Guided	1	-0.5	-0.5	27.6954	-0.55207	-1.45	-1.3	0.801692715981963	0.020186	0.0034726	0.0041855
Trial1	1	1	blindfold	counterclockwise	practice	Guided	1	-0.5	-0.5	27.71539	-0.55207	-1.45	-1.3	0.801692715981963	-0.0057695	-0.00076032	0.027515
Trial1	1	1	blindfold	counterclockwise	practice	Guided	1	-0.5	-0.5	27.7354	-0.55208	-1.45	-1.3	0.801693366427274	0.003309	-0.0049938	0.0054621
Trial1	1	1	blindfold	counterclockwise	practice	Guided	1	-0.5	-0.5	27.7554	-0.55208	-1.45	-1.3	0.801693366427274	0.015331	0.024629	-0.0039309
Trial1	1	1	blindfold	counterclockwise	practice	Guided	1	-0.5	-0.5	27.77541	-0.55208	-1.45	-1.3	0.801693366427274	0.0017166	-0.0092253	-0.015633
Trial1	1	1	blindfold	counterclockwise	practice	Guided	1	-0.5	-0.5	27.79539	-0.55208	-1.45	-1.3	0.801693366427274	-0.036259	0.0076992	-0.012761
Trial1	1	1	blindfold	counterclockwise	practice	Guided	1	-0.5	-0.5	27.8154	-0.55208	-1.45	-1.3	0.801693366427274	0.00044555	-0.0049968	-0.032507
Trial1	1	1	blindfold	counterclockwise	practice	Guided	1	-0.5	-0.5	27.8354	-0.55208	-1.45	-1.3	0.801693366427274	-0.012292	0.0076971	0.023624
Trial1	1	1	blindfold	counterclockwise	practice	Guided	1	-0.5	-0.5	27.85539	-0.55208	-1.45	-1.3	0.801693366427274	-0.025586	0.0034661	0.01614
Trial1	1	1	blindfold	counterclockwise	practice	Guided	1	-0.5	-0.5	27.8754	-0.55208	-1.45	-1.3	0.801693366427274	-0.0012217	0.033087	0.0015696
Trial1	1	1	blindfold	counterclockwise	practice	Guided	1	-0.5	-0.5	27.8954	-0.55208	-1.45	-1.3	0.801693366427274	0.010485	-0.0049979	-0.012041
Trial1	1	1	blindfold	counterclockwise	practice	Guided	1	-0.5	-0.5	27.91541	-0.55208	-1.45	-1.3	0.801693366427274	-0.029085	-0.0049987	-0.030272
Trial1	1	1	blindfold	counterclockwise	practice	Guided	1	-0.5	-0.5	27.93539	-0.55208	-1.45	-1.3	0.801693366427274	0.028641	0.0034655	0.0035663
Trial1	1	1	blindfold	counterclockwise	practice	Guided	1	-0.5	-0.5	27.9554	-0.55208	-1.45	-1.3	0.801693366427274	0.0069033	-0.017692	-0.0032793
Trial1	1	1	blindfold	counterclockwise	practice	Guided	1	-0.5	-0.5	27.9754	-0.55208	-1.45	-1.3	0.801693366427274	0.0010907	0.0076986	-0.0029602
Trial1	1	1	blindfold	counterclockwise	practice	Guided	1	-0.5	-0.5	27.99541	-0.55208	-1.45	-1.3	0.801693366427274	-0.0067103	-0.00076566	0.019416
Trial1	1	1	blindfold	counterclockwise	practice	Guided	1	-0.5	-0.5	28.0154	-0.55208	-1.45	-1.3	0.801693366427274	0.010168	-0.0049969	-0.016251
Trial1	1	1	blindfold	counterclockwise	practice	Guided	1	-0.5	-0.5	28.0354	-0.55208	-1.45	-1.3	0.801693366427274	-0.0034469	0.016161	-0.027954
Trial1	1	1	blindfold	counterclockwise	practice	Guided	1	-0.5	-0.5	28.0554	-0.55208	-1.45	-1.3	0.801693366427274	-0.0034463	-0.0049996	-0.023095
Trial1	1	1	blindfold	counterclockwise	practice	Guided	1	-0.5	-0.5	28.07539	-0.55208	-1.45	-1.3	0.801693366427274	-0.024224	0.011925	-0.022776
Trial1	1	1	blindfold	counterclockwise	practice	Guided	1	-0.5	-0.5	28.0954	-0.55209	-1.45	-1.3	0.801694013124325	-0.0041567	0.024619	0.018788
Trial1	1	1	blindfold	counterclockwise	practice	Guided	1	-0.5	-0.5	28.1154	-0.55209	-1.45	-1.3	0.801694013124325	0.014713	0.016155	-0.012342
Trial1	1	1	blindfold	counterclockwise	practice	Guided	1	-0.5	-0.5	28.13541	-0.55209	-1.45	-1.3	0.801694013124325	0.023472	-0.017699	-0.0087577
Trial1	1	1	blindfold	counterclockwise	practice	Guided	1	-0.5	-0.5	28.1554	-0.55209	-1.45	-1.3	0.801694013124325	0.0049985	0.011923	-0.028583
Trial1	1	1	blindfold	counterclockwise	practice	Guided	1	-0.5	-0.5	28.1754	-0.55209	-1.45	-1.3	0.801694013124325	-0.0079787	-0.021932	-0.031844
Trial1	1	1	blindfold	counterclockwise	practice	Guided	1	-0.5	-0.5	28.1954	-0.55209	-1.45	-1.3	0.801694013124325	-0.03656	-0.021935	-0.016952
Trial1	1	1	blindfold	counterclockwise	practice	Guided	1	-0.5	-0.5	28.21539	-0.55209	-1.45	-1.3	0.801694013124325	-0.030425	0.016153	0.0080492
Trial1	1	1	blindfold	counterclockwise	practice	Guided	1	-0.5	-0.5	28.2354	-0.55209	-1.45	-1.3	0.801694013124325	0.014082	-0.017704	-0.020774
Trial1	1	1	blindfold	counterclockwise	practice	Guided	1	-0.5	-0.5	28.2554	-0.55209	-1.45	-1.3	0.801694013124325	0.0030157	-0.00077748	0.0012826
Trial1	1	1	blindfold	counterclockwise	practice	Guided	1	-0.5	-0.5	28.27541	-0.55209	-1.45	-1.3	0.801694013124325	-0.00056491	-0.00077623	0.010041
Trial1	1	1	blindfold	counterclockwise	practice	Guided	1	-0.5	-0.5	28.29539	-0.55209	-1.45	-1.3	0.801694013124325	-0.01649	-0.030399	0.023976
Trial1	1	1	blindfold	counterclockwise	practice	Guided	1	-0.5	-0.5	28.3154	-0.55209	-1.45	-1.3	0.801694013124325	-0.022619	-0.0304	-0.0010239
Trial1	1	1	blindfold	counterclockwise	practice	Guided	1	-0.5	-0.5	28.3354	-0.55209	-1.45	-1.3	0.801694013124325	-0.025562	0.0034549	0.016174
Trial1	1	1	blindfold	counterclockwise	practice	Guided	1	-0.5	-0.5	28.35539	-0.55209	-1.45	-1.3	0.801694013124325	0.0056474	-0.0092404	0.0019234
Trial1	1	1	blindfold	counterclockwise	practice	Guided	1	-0.5	-0.5	28.3754	-0.55209	-1.45	-1.3	0.801694013124325	0.021251	-0.013472	-0.027932
Trial1	1	1	blindfold	counterclockwise	practice	Guided	1	-0.5	-0.5	28.3954	-0.55209	-1.45	-1.3	0.801694013124325	-0.010913	0.050005	-0.014632
Trial1	1	1	blindfold	counterclockwise	practice	Guided	1	-0.5	-0.5	28.41541	-0.55209	-1.45	-1.3	0.801694013124325	-0.00016386	-0.0050069	-0.040906
Trial1	1	1	blindfold	counterclockwise	practice	Guided	1	-0.5	-0.5	28.43539	-0.55209	-1.45	-1.3	0.801694013124325	-0.016164	-0.021936	0.028203
Trial1	1	1	blindfold	counterclockwise	practice	Guided	1	-0.5	-0.5	28.4554	-0.55209	-1.45	-1.3	0.801694013124325	0.017277	-0.0050092	0.021436
Trial1	1	1	blindfold	counterclockwise	practice	Guided	1	-0.5	-0.5	28.4754	-0.5521	-1.45	-1.3	0.801694663817989	-0.0024682	-0.017706	-0.015583
Trial1	1	1	blindfold	counterclockwise	practice	Guided	1	-0.5	-0.5	28.49541	-0.5521	-1.45	-1.3	0.801694663817989	-0.013851	-0.013476	0.0025713
Trial1	1	1	blindfold	counterclockwise	practice	Guided	1	-0.5	-0.5	28.5154	-0.5521	-1.45	-1.3	0.801694663817989	-0.0076413	-0.005013	-0.027604
Trial1	1	1	blindfold	counterclockwise	practice	Guided	1	-0.5	-0.5	28.5354	-0.5521	-1.45	-1.3	0.801694663817989	-0.027783	-0.00078163	0.0061545
Trial1	1	1	blindfold	counterclockwise	practice	Guided	1	-0.5	-0.5	28.5554	-0.5521	-1.45	-1.3	0.801694663817989	-0.054374	-0.0050143	-0.028319
Trial1	1	1	blindfold	counterclockwise	practice	Guided	1	-0.5	-0.5	28.57539	-0.5521	-1.45	-1.3	0.801694663817989	0.0020764	-0.0050158	-0.01136
Trial1	1	1	blindfold	counterclockwise	practice	Guided	1	-0.5	-0.5	28.5954	-0.5521	-1.45	-1.3	0.801694663817989	0.010196	-0.005016	-0.016214
Trial1	1	1	blindfold	counterclockwise	practice	Guided	1	-0.5	-0.5	28.6154	-0.5521	-1.45	-1.3	0.801694663817989	0.0058993	-0.0092469	0.03928
Trial1	1	1	blindfold	counterclockwise	practice	Guided	1	-0.5	-0.5	28.63541	-0.5521	-1.45	-1.3	0.801694663817989	-0.019658	-0.0092482	-0.018203
Trial1	1	1	blindfold	counterclockwise	practice	Guided	1	-0.5	-0.5	28.6554	-0.5521	-1.45	-1.3	0.801694663817989	0.019596	-0.00078345	-0.0041899
Trial1	1	1	blindfold	counterclockwise	practice	Guided	1	-0.5	-0.5	28.6754	-0.5521	-1.45	-1.3	0.801694663817989	0.0043113	0.0034498	0.018183
Trial1	1	1	blindfold	counterclockwise	practice	Guided	1	-0.5	-0.5	28.6954	-0.5521	-1.45	-1.3	0.801694663817989	-0.019018	-0.00078256	-0.0097616
Trial1	1	1	blindfold	counterclockwise	practice	Guided	1	-0.5	-0.5	28.71539	-0.5521	-1.45	-1.3	0.801694663817989	-0.01026	0.0034506	0.006163
Trial1	1	1	blindfold	counterclockwise	practice	Guided	1	-0.5	-0.5	28.7354	-0.5521	-1.45	-1.3	0.801694663817989	-0.027457	0.028843	-0.0091247
Trial1	1	1	blindfold	counterclockwise	practice	Guided	1	-0.5	-0.5	28.7554	-0.5521	-1.45	-1.3	0.801694663817989	-0.0053998	-0.017709	0.001943
Trial1	1	1	blindfold	counterclockwise	practice	Guided	1	-0.5	-0.5	28.77541	-0.5521	-1.45	-1.3	0.801694663817989	-0.0011808	0.020378	0.0016255
Trial1	1	1	blindfold	counterclockwise	practice	Guided	1	-0.5	-0.5	28.79539	-0.5521	-1.45	-1.3	0.801694663817989	-0.015113	-0.00078062	-0.014296
Trial1	1	1	blindfold	counterclockwise	practice	Guided	1	-0.5	-0.5	28.8154	-0.5521	-1.45	-1.3	0.801694663817989	-0.03231	-0.005014	-0.01724
Trial1	1	1	blindfold	counterclockwise	practice	Guided	1	-0.5	-0.5	28.8354	-0.55211	-1.45	-1.3	0.8016953146362	-0.014155	0.016145	-0.0016339
Trial1	1	1	blindfold	counterclockwise	practice	Guided	1	-0.5	-0.5	28.85539	-0.55211	-1.45	-1.3	0.8016953146362	-0.0079448	-0.0092463	-0.031808
Trial1	1	1	blindfold	counterclockwise	practice	Guided	1	-0.5	-0.5	28.8754	-0.55211	-1.45	-1.3	0.8016953146362	-0.0011741	0.024608	-0.024324
Trial1	1	1	blindfold	counterclockwise	practice	Guided	1	-0.5	-0.5	28.8954	-0.55211	-1.45	-1.3	0.8016953146362	0.0069471	-0.017714	-0.0032202
Trial1	1	1	blindfold	counterclockwise	practice	Guided	1	-0.5	-0.5	28.91541	-0.55211	-1.45	-1.3	0.8016953146362	0.0082229	0.0034449	0.013661
Trial1	1	1	blindfold	counterclockwise	practice	Guided	1	-0.5	-0.5	28.93539	-0.55211	-1.45	-1.3	0.8016953146362	-0.018053	0.016141	0.0029143
Trial1	1	1	blindfold	counterclockwise	practice	Guided	1	-0.5	-0.5	28.95541	-0.55211	-1.45	-1.3	0.8016953146362	-0.010888	0.028836	-0.014602
Trial1	1	1	blindfold	counterclockwise	practice	Guided	1	-0.5	-0.5	28.9754	-0.55211	-1.45	-1.3	0.8016953146362	-0.019008	0.028836	-0.0019406
Trial1	1	1	blindfold	counterclockwise	practice	Guided	1	-0.5	-0.5	28.99539	-0.55211	-1.45	-1.3	0.8016953146362	0.012445	-0.00079003	0.013348
Trial1	1	1	blindfold	counterclockwise	practice	Guided	1	-0.5	-0.5	29.01541	-0.55211	-1.45	-1.3	0.8016953146362	0.0059954	0.020369	-0.015871
Trial1	1	1	blindfold	counterclockwise	practice	Guided	1	-0.5	-0.5	29.0354	-0.55211	-1.45	-1.3	0.8016953146362	-0.0053883	0.0034393	0.0019625
Trial1	1	1	blindfold	counterclockwise	practice	Guided	1	-0.5	-0.5	29.05539	-0.55211	-1.45	-1.3	0.8016953146362	0.0011387	-0.0092551	-0.023992
Trial1	1	1	blindfold	counterclockwise	practice	Guided	1	-0.5	-0.5	29.07541	-0.55211	-1.45	-1.3	0.8016953146362	-0.033258	-0.026181	-0.029883
Trial1	1	1	blindfold	counterclockwise	practice	Guided	1	-0.5	-0.5	29.0954	-0.55211	-1.45	-1.3	0.8016953146362	-0.00085042	-0.005023	0.0058695
Trial1	1	1	blindfold	counterclockwise	practice	Guided	1	-0.5	-0.5	29.11539	-0.55211	-1.45	-1.3	0.8016953146362	-0.0018066	-0.00079082	0.0088139
Trial1	1	1	blindfold	counterclockwise	practice	Guided	1	-0.5	-0.5	29.13541	-0.55211	-1.45	-1.3	0.8016953146362	0.040391	0.011907	-0.0099764
Trial1	1	1	blindfold	counterclockwise	practice	Guided	1	-0.5	-0.5	29.1554	-0.55211	-1.45	-1.3	0.8016953146362	0.0027307	-0.013485	5.4924E-05
Trial1	1	1	blindfold	counterclockwise	practice	Guided	1	-0.5	-0.5	29.17538	-0.55211	-1.45	-1.3	0.8016953146362	-0.015742	-0.013486	0.014627
Trial1	1	1	blindfold	counterclockwise	practice	Guided	1	-0.5	-0.5	29.1954	-0.55211	-1.45	-1.3	0.8016953146362	-0.017729	-0.00079042	-0.0012915
Trial1	1	1	blindfold	counterclockwise	practice	Guided	1	-0.5	-0.5	29.21539	-0.55211	-1.45	-1.3	0.8016953146362	-0.021311	0.0076728	0.015907
Trial1	1	1	blindfold	counterclockwise	practice	Guided	1	-0.5	-0.5	29.23541	-0.55211	-1.45	-1.3	0.8016953146362	0.0027347	-0.00079066	-0.0028841
Trial1	1	1	blindfold	counterclockwise	practice	Guided	1	-0.5	-0.5	29.2554	-0.55211	-1.45	-1.3	0.8016953146362	-0.0229	0.016137	-0.0022455
Trial1	1	1	blindfold	counterclockwise	practice	Guided	1	-0.5	-0.5	29.27539	-0.55211	-1.45	-1.3	0.8016953146362	0.022883	0.0034399	-0.029794
Trial1	1	1	blindfold	counterclockwise	practice	Guided	1	-0.5	-0.5	29.29541	-0.55211	-1.45	-1.3	0.8016953146362	0.0030594	-0.017718	0.001337
Trial1	1	1	blindfold	counterclockwise	practice	Guided	1	-0.5	-0.5	29.3154	-0.55212	-1.45	-1.3	0.801695961703929	-0.022895	0.011905	0.015274
Trial1	1	1	blindfold	counterclockwise	practice	Guided	1	-0.5	-0.5	29.33539	-0.55212	-1.45	-1.3	0.801695961703929	0.0066448	-0.01772	-0.0071009
Trial1	1	1	blindfold	counterclockwise	practice	Guided	1	-0.5	-0.5	29.35541	-0.55212	-1.45	-1.3	0.801695961703929	-0.01931	-0.026184	-0.013945
Trial1	1	1	blindfold	counterclockwise	practice	Guided	1	-0.5	-0.5	29.3754	-0.55212	-1.45	-1.3	0.801695961703929	-0.0044188	-0.0092556	0.0065181
Trial1	1	1	blindfold	counterclockwise	practice	Guided	1	-0.5	-0.5	29.39539	-0.55212	-1.45	-1.3	0.801695961703929	0.012141	-0.0050264	0.0091508
Trial1	1	1	blindfold	counterclockwise	practice	Guided	1	-0.5	-0.5	29.41541	-0.55212	-1.45	-1.3	0.801695961703929	-0.014771	-0.01349	-0.0028686
Trial1	1	1	blindfold	counterclockwise	practice	Guided	1	-0.5	-0.5	29.43539	-0.55212	-1.45	-1.3	0.801695961703929	0.0069673	-0.0092574	-0.0031842
Trial1	1	1	blindfold	counterclockwise	practice	Guided	1	-0.5	-0.5	29.45541	-0.55212	-1.45	-1.3	0.801695961703929	-0.010228	-0.00079298	-0.0061265
Trial1	1	1	blindfold	counterclockwise	practice	Guided	1	-0.5	-0.5	29.4754	-0.55212	-1.45	-1.3	0.801695961703929	0.0069706	-0.026185	-0.0031788
Trial1	1	1	blindfold	counterclockwise	practice	Guided	1	-0.5	-0.5	29.49539	-0.55212	-1.45	-1.3	0.801695961703929	-0.009588	0.020363	0.0023148
Trial1	1	1	blindfold	counterclockwise	practice	Guided	1	-0.5	-0.5	29.51541	-0.55212	-1.45	-1.3	0.801695961703929	-0.016435	0.0119	0.019833
Trial1	1	1	blindfold	counterclockwise	practice	Guided	1	-0.5	-0.5	29.5354	-0.55212	-1.45	-1.3	0.801695961703929	-0.016751	0.033059	0.019195
Trial1	1	1	blindfold	counterclockwise	practice	Guided	1	-0.5	-0.5	29.55539	-0.55212	-1.45	-1.3	0.801695961703929	0.020273	-0.0092633	-0.01775
Trial1	1	1	blindfold	counterclockwise	practice	Guided	1	-0.5	-0.5	29.57541	-0.55212	-1.45	-1.3	0.801695961703929	-0.013801	-0.02619	-0.0058044
Trial1	1	1	blindfold	counterclockwise	practice	Guided	1	-0.5	-0.5	29.5954	-0.55213	-1.45	-1.3	0.80169661277049	-0.015074	-0.017729	-0.01424
Trial1	1	1	blindfold	counterclockwise	practice	Guided	1	-0.5	-0.5	29.61539	-0.55213	-1.45	-1.3	0.80169661277049	-0.011889	-0.00080328	0.02796
Trial1	1	1	blindfold	counterclockwise	practice	Guided	1	-0.5	-0.5	29.63541	-0.55213	-1.45	-1.3	0.80169661277049	0.0033977	-0.030427	0.0055873
Trial1	1	1	blindfold	counterclockwise	practice	Guided	1	-0.5	-0.5	29.6554	-0.55213	-1.45	-1.3	0.80169661277049	0.015101	0.028818	-0.0080246
Trial1	1	1	blindfold	counterclockwise	practice	Guided	1	-0.5	-0.5	29.67538	-0.55212	-1.45	-1.3	0.801695961703929	-0.0069543	0.011889	-0.019092
Trial1	1	1	blindfold	counterclockwise	practice	Guided	1	-0.5	-0.5	29.6954	-0.55213	-1.45	-1.3	0.80169661277049	-0.0056775	-0.0050393	-0.0022086
Trial1	1	1	blindfold	counterclockwise	practice	Guided	1	-0.5	-0.5	29.71539	-0.55213	-1.45	-1.3	0.80169661277049	-0.01149	0.0034241	-0.0070624
Trial1	1	1	blindfold	counterclockwise	practice	Guided	1	-0.5	-0.5	29.73541	-0.55213	-1.45	-1.3	0.80169661277049	0.012159	0.0034237	0.0091802
Trial1	1	1	blindfold	counterclockwise	practice	Guided	1	-0.5	-0.5	29.7554	-0.55213	-1.45	-1.3	0.80169661277049	-0.033941	-0.0092698	0.0065558
Trial1	1	1	blindfold	counterclockwise	practice	Guided	1	-0.5	-0.5	29.77539	-0.55213	-1.45	-1.3	0.80169661277049	-0.024785	0.0076579	-0.0051468
Trial1	1	1	blindfold	counterclockwise	practice	Guided	1	-0.5	-0.5	29.79541	-0.55213	-1.45	-1.3	0.80169661277049	-0.0047161	0.016122	0.010465
Trial1	1	1	blindfold	counterclockwise	practice	Guided	1	-0.5	-0.5	29.8154	-0.55213	-1.45	-1.3	0.80169661277049	0.0014943	0.0076589	-0.020346
Trial1	1	1	blindfold	counterclockwise	practice	Guided	1	-0.5	-0.5	29.83539	-0.55213	-1.45	-1.3	0.80169661277049	0.012165	-0.030427	-0.0073673
Trial1	1	1	blindfold	counterclockwise	practice	Guided	1	-0.5	-0.5	29.85541	-0.55213	-1.45	-1.3	0.80169661277049	0.012164	-0.00080216	0.0091947
Trial1	1	1	blindfold	counterclockwise	practice	Guided	1	-0.5	-0.5	29.8754	-0.55213	-1.45	-1.3	0.80169661277049	0.0043622	-0.009267	0.018272
Trial1	1	1	blindfold	counterclockwise	practice	Guided	1	-0.5	-0.5	29.89539	-0.55213	-1.45	-1.3	0.80169661277049	-0.014427	0.028817	-0.0057694
Trial1	1	1	blindfold	counterclockwise	practice	Guided	1	-0.5	-0.5	29.91541	-0.55213	-1.45	-1.3	0.80169661277049	-0.042929	-0.0050402	-0.027824
Trial1	1	1	blindfold	counterclockwise	practice	Guided	1	-0.5	-0.5	29.93539	-0.55213	-1.45	-1.3	0.80169661277049	-0.021587	0.033045	0.011748
Trial1	1	1	blindfold	counterclockwise	practice	Guided	1	-0.5	-0.5	29.95541	-0.55213	-1.45	-1.3	0.80169661277049	-0.021904	0.011882	4.4444E-05
Trial1	1	1	blindfold	counterclockwise	practice	Guided	1	-0.5	-0.5	29.9754	-0.55213	-1.45	-1.3	0.80169661277049	0.0079535	0.0076506	0.0095157
Trial1	1	1	blindfold	counterclockwise	practice	Guided	1	-0.5	-0.5	29.99539	-0.55214	-1.45	-1.3	0.801697263961597	0.0095488	0.0034195	0.030616
Trial1	1	1	blindfold	counterclockwise	practice	Guided	1	-0.5	-0.5	30.01541	-0.55214	-1.45	-1.3	0.801697263961597	-0.0020747	0.011881	-0.015164
Trial1	1	1	blindfold	counterclockwise	practice	Guided	1	-0.5	-0.5	30.0354	-0.55214	-1.45	-1.3	0.801697263961597	0.017036	-0.00081443	0.017321
Trial1	1	1	blindfold	counterclockwise	practice	Guided	1	-0.5	-0.5	30.05539	-0.55214	-1.45	-1.3	0.801697263961597	-0.0066121	-0.00081374	-0.014842
Trial1	1	1	blindfold	counterclockwise	practice	Guided	1	-0.5	-0.5	30.07541	-0.55214	-1.45	-1.3	0.801697263961597	-0.021897	-0.01774	0.0075336
Trial1	1	1	blindfold	counterclockwise	practice	Guided	1	-0.5	-0.5	30.0954	-0.55214	-1.45	-1.3	0.801697263961597	0.024522	-0.0050428	0.0020438
Trial1	1	1	blindfold	counterclockwise	practice	Guided	1	-0.5	-0.5	30.11539	-0.55214	-1.45	-1.3	0.801697263961597	0.015127	-0.021971	-0.0079882
Trial1	1	1	blindfold	counterclockwise	practice	Guided	1	-0.5	-0.5	30.13541	-0.55214	-1.45	-1.3	0.801697263961597	0.027151	0.0076529	-0.017383
Trial1	1	1	blindfold	counterclockwise	practice	Guided	1	-0.5	-0.5	30.1554	-0.55214	-1.45	-1.3	0.801697263961597	-0.017673	-0.0008115	0.0072215
Trial1	1	1	blindfold	counterclockwise	practice	Guided	1	-0.5	-0.5	30.17538	-0.55214	-1.45	-1.3	0.801697263961597	0.011866	0.011884	0.004995
Trial1	1	1	blindfold	counterclockwise	practice	Guided	1	-0.5	-0.5	30.1954	-0.55214	-1.45	-1.3	0.801697263961597	-0.026747	0.02458	-0.00057453
Trial1	1	1	blindfold	counterclockwise	practice	Guided	1	-0.5	-0.5	30.21539	-0.55214	-1.45	-1.3	0.801697263961597	-0.02221	-0.0008099	0.003329
Trial1	1	1	blindfold	counterclockwise	practice	Guided	1	-0.5	-0.5	30.23541	-0.55214	-1.45	-1.3	0.801697263961597	-0.0053301	-0.00081169	0.0020547
Trial1	1	1	blindfold	counterclockwise	practice	Guided	1	-0.5	-0.5	30.2554	-0.55214	-1.45	-1.3	0.801697263961597	-0.0017451	-0.0092738	0.0023751
Trial1	1	1	blindfold	counterclockwise	practice	Guided	1	-0.5	-0.5	30.27539	-0.55214	-1.45	-1.3	0.801697263961597	-0.0075581	0.020348	-0.027481
Trial1	1	1	blindfold	counterclockwise	practice	Guided	1	-0.5	-0.5	30.29541	-0.55214	-1.45	-1.3	0.801697263961597	0.011553	0.011885	0.00078663
Trial1	1	1	blindfold	counterclockwise	practice	Guided	1	-0.5	-0.5	30.3154	-0.55214	-1.45	-1.3	0.801697263961597	0.029069	-0.00081	0.0079514
Trial1	1	1	blindfold	counterclockwise	practice	Guided	1	-0.5	-0.5	30.33539	-0.55214	-1.45	-1.3	0.801697263961597	-0.026742	-0.030434	-0.00056643
Trial1	1	1	blindfold	counterclockwise	practice	Guided	1	-0.5	-0.5	30.35541	-0.55215	-1.45	-1.3	0.80169791527725	0.018086	0.0076553	-0.025168
Trial1	1	1	blindfold	counterclockwise	practice	Guided	1	-0.5	-0.5	30.3754	-0.55215	-1.45	-1.29999	0.80168792290554	-0.0030125	0.028811	-0.0063751
Trial1	1	1	blindfold	counterclockwise	practice	Guided	1	-0.5	-0.5	30.39539	-0.55215	-1.45001	-1.2999	0.80159811054072	-0.138257	-0.119289	0.377042
Trial1	1	1	blindfold	counterclockwise	practice	Guided	1	-0.5	-0.5	30.41541	-0.55224	-1.45003	-1.29987	0.801574113025161	-0.206606	-0.106569	0.314211
Trial1	1	1	blindfold	counterclockwise	practice	Guided	1	-0.5	-0.5	30.43539	-0.5524	-1.45004	-1.2999	0.80161441256319	-0.12973	-0.093846	0.151325
Trial1	1	1	blindfold	counterclockwise	practice	Guided	1	-0.5	-0.5	30.45541	-0.5526	-1.45004	-1.29997	0.801697453302719	-0.042532	-0.034582	0.013154
Trial1	1	1	blindfold	counterclockwise	practice	Guided	1	-0.5	-0.5	30.4754	-0.55282	-1.45002	-1.30001	0.801751770046638	-0.031135	-0.013418	-0.0046827
Trial1	1	1	blindfold	counterclockwise	practice	Guided	1	-0.5	-0.5	30.49539	-0.55319	-1.44999	-1.30001	0.801776228681724	0.032478	-0.00072712	-0.0052499
Trial1	1	1	blindfold	counterclockwise	practice	Guided	1	-0.5	-0.5	30.51541	-0.5533	-1.45	-1.3	0.801773544192043	0.0026137	0.0035061	-0.0072337
Trial1	1	1	blindfold	counterclockwise	practice	Guided	1	-0.5	-0.5	30.5354	-0.55335	-1.45	-1.3	0.801776866212819	0.019808	0.0035055	-0.0042902
Trial1	1	1	blindfold	counterclockwise	practice	Guided	1	-0.5	-0.5	30.55539	-0.55337	-1.45	-1.3	0.801778199062588	-0.013949	-0.026122	-0.0017325
Trial1	1	1	blindfold	counterclockwise	practice	Guided	1	-0.5	-0.5	30.57541	-0.55338	-1.45	-1.3	0.801778865674233	-0.031139	-0.021888	0.007026
Trial1	1	1	blindfold	counterclockwise	practice	Guided	1	-0.5	-0.5	30.5954	-0.55339	-1.45	-1.3	0.801779532410386	0.0068499	0.011968	-0.0075492
Trial1	1	1	blindfold	counterclockwise	practice	Guided	1	-0.5	-0.5	30.61539	-0.55339	-1.45	-1.3	0.801779532410386	-0.013292	0.0077324	0.011953
Trial1	1	1	blindfold	counterclockwise	practice	Guided	1	-0.5	-0.5	30.63541	-0.55339	-1.45	-1.3	0.801779532410386	0.019182	0.011967	-0.012726
Trial1	1	1	blindfold	counterclockwise	practice	Guided	1	-0.5	-0.5	30.6554	-0.55339	-1.45	-1.3	0.801779532410386	0.024676	0.033126	0.0038356
Trial1	1	1	blindfold	counterclockwise	practice	Guided	1	-0.5	-0.5	30.67538	-0.55339	-1.45	-1.3	0.801779532410386	0.019112	0.037353	0.042452
Trial1	1	1	blindfold	counterclockwise	practice	Guided	1	-0.5	-0.5	30.6954	-0.55339	-1.45	-1.3	0.801779532410386	-0.032088	-0.0091968	-0.017329
Trial1	1	1	blindfold	counterclockwise	practice	Guided	1	-0.5	-0.5	30.71539	-0.55339	-1.45	-1.3	0.801779532410386	-0.031126	-0.0091994	-0.0046694
Trial1	1	1	blindfold	counterclockwise	practice	Guided	1	-0.5	-0.5	30.73541	-0.55339	-1.45	-1.3	0.801779532410386	-0.017761	-0.021895	-0.052363
Trial1	1	1	blindfold	counterclockwise	practice	Guided	1	-0.5	-0.5	30.7554	-0.55339	-1.45	-1.3	0.801779532410386	0.016248	0.0077302	0.0044786
Trial1	1	1	blindfold	counterclockwise	practice	Guided	1	-0.5	-0.5	30.77539	-0.55339	-1.45	-1.3	0.801779532410386	-0.00063368	-0.00073509	0.0057572
Trial1	1	1	blindfold	counterclockwise	practice	Guided	1	-0.5	-0.5	30.79541	-0.55339	-1.45	-1.3	0.801779532410386	-0.0045332	-0.00073486	0.010299
Trial1	1	1	blindfold	counterclockwise	practice	Guided	1	-0.5	-0.5	30.8154	-0.5534	-1.45	-1.3	0.80178019530127	-0.0058053	0.0034987	-0.015658
Trial1	1	1	blindfold	counterclockwise	practice	Guided	1	-0.5	-0.5	30.83539	-0.5534	-1.45	-1.3	0.80178019530127	-0.022362	0.0077278	-0.0014022
Trial1	1	1	blindfold	counterclockwise	practice	Guided	1	-0.5	-0.5	30.85541	-0.5534	-1.45	-1.3	0.80178019530127	0.0098003	-0.017664	-0.024734
Trial1	1	1	blindfold	counterclockwise	practice	Guided	1	-0.5	-0.5	30.8754	-0.5534	-1.45	-1.3	0.80178019530127	0.010437	-0.026125	-0.016291
Trial1	1	1	blindfold	counterclockwise	practice	Guided	1	-0.5	-0.5	30.89539	-0.5534	-1.45	-1.3	0.80178019530127	1.0419E-05	-0.013433	0.014207
Trial1	1	1	blindfold	counterclockwise	practice	Guided	1	-0.5	-0.5	30.91541	-0.5534	-1.45	-1.3	0.80178019530127	-0.016866	-0.017663	0.015485
Trial1	1	1	blindfold	counterclockwise	practice	Guided	1	-0.5	-0.5	30.93539	-0.5534	-1.45	-1.3	0.80178019530127	0.0012931	-0.00073347	0.03109
Trial1	1	1	blindfold	counterclockwise	practice	Guided	1	-0.5	-0.5	30.95541	-0.5534	-1.45	-1.3	0.80178019530127	-0.010337	0.01196	-0.035787
Trial1	1	1	blindfold	counterclockwise	practice	Guided	1	-0.5	-0.5	30.9754	-0.5534	-1.45	-1.3	0.80178019530127	0.010123	0.0034956	-0.020503
Trial1	1	1	blindfold	counterclockwise	practice	Guided	1	-0.5	-0.5	30.99539	-0.5534	-1.45	-1.3	0.80178019530127	0.011398	0.016193	-0.0036193
Trial1	1	1	blindfold	counterclockwise	practice	Guided	1	-0.5	-0.5	31.01541	-0.5534	-1.45	-1.3	0.80178019530127	-0.0048414	0.011958	0.0060983
Trial1	1	1	blindfold	counterclockwise	practice	Guided	1	-0.5	-0.5	31.0354	-0.5534	-1.45	-1.3	0.80178019530127	-0.031117	0.011959	-0.0046441
Trial1	1	1	blindfold	counterclockwise	practice	Guided	1	-0.5	-0.5	31.05539	-0.5534	-1.45	-1.3	0.80178019530127	-0.013277	-0.00073355	0.0067378
Trial1	1	1	blindfold	counterclockwise	practice	Guided	1	-0.5	-0.5	31.07541	-0.5534	-1.45	-1.3	0.80178019530127	0.0029651	0.024655	0.01844
Trial1	1	1	blindfold	counterclockwise	practice	Guided	1	-0.5	-0.5	31.0954	-0.5534	-1.45	-1.3	0.80178019530127	-0.0012539	0.011961	-0.0026568
Trial1	1	1	blindfold	counterclockwise	practice	Guided	1	-0.5	-0.5	31.11539	-0.5534	-1.45	-1.3	0.80178019530127	0.024063	-0.0049667	0.0074487
Trial1	1	1	blindfold	counterclockwise	practice	Guided	1	-0.5	-0.5	31.13541	-0.5534	-1.45	-1.3	0.80178019530127	0.013706	0.016187	-0.029248
Trial1	1	1	blindfold	counterclockwise	practice	Guided	1	-0.5	-0.5	31.1554	-0.5534	-1.45	-1.3	0.80178019530127	-0.010016	-0.00073995	-0.0062337
Trial1	1	1	blindfold	counterclockwise	practice	Guided	1	-0.5	-0.5	31.17538	-0.5534	-1.45	-1.3	0.80178019530127	-0.021714	-0.02613	0.0061066
Trial1	1	1	blindfold	counterclockwise	practice	Guided	1	-0.5	-0.5	31.1954	-0.55341	-1.45	-1.3	0.801780862285695	0.015949	-0.0007411	0.00029162
Trial1	1	1	blindfold	counterclockwise	practice	Guided	1	-0.5	-0.5	31.21539	-0.55341	-1.45	-1.3	0.801780862285695	0.0091071	-0.0049716	0.00061262
Trial1	1	1	blindfold	counterclockwise	practice	Guided	1	-0.5	-0.5	31.23541	-0.55341	-1.45	-1.3	0.801780862285695	0.032828	-0.00074054	-0.0084633
Trial1	1	1	blindfold	counterclockwise	practice	Guided	1	-0.5	-0.5	31.2554	-0.55341	-1.45	-1.3	0.801780862285695	-0.00029211	0.016184	0.010013
Trial1	1	1	blindfold	counterclockwise	practice	Guided	1	-0.5	-0.5	31.27539	-0.5534	-1.45	-1.3	0.80178019530127	0.00034497	-0.0049745	0.018453
Trial1	1	1	blindfold	counterclockwise	practice	Guided	1	-0.5	-0.5	31.29541	-0.55341	-1.45	-1.3	0.801780862285695	-0.010327	0.02042	-0.010446
Trial1	1	1	blindfold	counterclockwise	practice	Guided	1	-0.5	-0.5	31.3154	-0.55341	-1.45	-1.3	0.801780862285695	-0.0038703	-0.026129	0.018775
Trial1	1	1	blindfold	counterclockwise	practice	Guided	1	-0.5	-0.5	31.33539	-0.55341	-1.45	-1.3	0.801780862285695	0.01173	0.007728	0.00061953
Trial1	1	1	blindfold	counterclockwise	practice	Guided	1	-0.5	-0.5	31.35541	-0.55341	-1.45	-1.3	0.801780862285695	-0.011924	0.020424	-0.031541
Trial1	1	1	blindfold	counterclockwise	practice	Guided	1	-0.5	-0.5	31.3754	-0.55341	-1.45	-1.3	0.801780862285695	-0.018129	-0.03036	0.0093795
Trial1	1	1	blindfold	counterclockwise	practice	Guided	1	-0.5	-0.5	31.39539	-0.55341	-1.45	-1.3	0.801780862285695	0.0068738	-0.0007362	-0.007497
Trial1	1	1	blindfold	counterclockwise	practice	Guided	1	-0.5	-0.5	31.41541	-0.55341	-1.45	-1.3	0.801780862285695	0.016593	-0.021898	0.008744
Trial1	1	1	blindfold	counterclockwise	practice	Guided	1	-0.5	-0.5	31.43539	-0.55341	-1.45	-1.3	0.801780862285695	-0.023298	0.016187	-0.013697
Trial1	1	1	blindfold	counterclockwise	practice	Guided	1	-0.5	-0.5	31.45541	-0.55341	-1.45	-1.3	0.801780862285695	0.031239	-0.021897	-0.012348
Trial1	1	1	blindfold	counterclockwise	practice	Guided	1	-0.5	-0.5	31.4754	-0.55341	-1.45	-1.29993	0.801711160820605	0.009819	0.016188	-0.016244
Trial1	1	1	blindfold	counterclockwise	practice	Guided	1	-0.5	-0.5	31.49539	-0.55348	-1.45003	-1.29983	0.801615916894029	-0.154861	-0.144585	0.37813
Trial1	1	1	blindfold	counterclockwise	practice	Guided	1	-0.5	-0.5	31.51541	-0.55363	-1.45006	-1.29979	0.801586090198643	-0.219497	-0.186862	0.476278
Trial1	1	1	blindfold	counterclockwise	practice	Guided	1	-0.5	-0.5	31.5354	-0.55388	-1.45008	-1.29981	0.801622716932781	-0.175429	-0.241821	0.328545
Trial1	1	1	blindfold	counterclockwise	practice	Guided	1	-0.5	-0.5	31.55539	-0.55421	-1.45016	-1.29986	0.801694920437948	-0.422323	-1.41398	0.317488
Trial1	1	1	blindfold	counterclockwise	practice	Guided	1	-0.5	-0.5	31.57541	-0.55462	-1.45073	-1.30011	0.801972266191045	-0.614044	-3.563734	-0.363952
Trial1	1	1	blindfold	counterclockwise	practice	Guided	1	-0.5	-0.5	31.5954	-0.55495	-1.45213	-1.30014	0.802024662433235	-0.675619	-3.986914	-1.063747
Trial1	1	1	blindfold	counterclockwise	practice	Guided	1	-0.5	-0.5	31.61539	-0.55498	-1.45203	-1.30016	0.802046578242481	-0.535982	-2.94166	-0.790006
Trial1	1	1	blindfold	counterclockwise	practice	Guided	1	-0.5	-0.5	31.63541	-0.55501	-1.45161	-1.30015	0.802038762924399	-0.402622	-2.51848	-0.320542
Trial1	1	1	blindfold	counterclockwise	practice	Guided	1	-0.5	-0.5	31.6554	-0.55502	-1.45134	-1.30012	0.802009602842602	-0.26378	-2.675056	0.114545
Trial1	1	1	blindfold	counterclockwise	practice	Guided	1	-0.5	-0.5	31.67538	-0.55504	-1.4513	-1.29984	0.801731610721764	-0.084436	-2.497321	0.64371
Trial1	1	1	blindfold	counterclockwise	practice	Guided	1	-0.5	-0.5	31.6954	-0.55502	-1.4512	-1.29977	0.801660310375733	0.125209	-2.387294	1.039883
Trial1	1	1	blindfold	counterclockwise	practice	Guided	1	-0.5	-0.5	31.71539	-0.55501	-1.45121	-1.29971	0.801599798167014	0.166265	-2.611579	1.18955
Trial1	1	1	blindfold	counterclockwise	practice	Guided	1	-0.5	-0.5	31.73541	-0.55499	-1.45126	-1.29968	0.801568458167828	0.383289	-2.662361	1.270269
Trial1	1	1	blindfold	counterclockwise	practice	Guided	1	-0.5	-0.5	31.7554	-0.55496	-1.45131	-1.29966	0.801546540831469	0.717434	-2.577725	1.016152
Trial1	1	1	blindfold	counterclockwise	practice	Guided	1	-0.5	-0.5	31.77539	-0.55485	-1.45126	-1.29986	0.801738449327769	0.979378	-1.938723	0.665256
Trial1	1	1	blindfold	counterclockwise	practice	Guided	1	-0.5	-0.5	31.79541	-0.55345	-1.45061	-1.30007	0.801853466643711	0.906867	-0.618402	-0.103903
Trial1	1	1	blindfold	counterclockwise	practice	Guided	1	-0.5	-0.5	31.8154	-0.55177	-1.45035	-1.30009	0.801763098804683	0.765743	-0.618402	-0.137233
Trial1	1	1	blindfold	counterclockwise	practice	Guided	1	-0.5	-0.5	31.83539	-0.54963	-1.45026	-1.29997	0.801508069636413	0.740356	-0.31788	0.089854
Trial1	1	1	blindfold	counterclockwise	practice	Guided	1	-0.5	-0.5	31.85541	-0.54696	-1.45016	-1.29988	0.801257324504579	0.722539	-0.051224	0.193296
Trial1	1	1	blindfold	counterclockwise	practice	Guided	1	-0.5	-0.5	31.8754	-0.54363	-1.45005	-1.29979	0.80097918883344	0.657088	-0.072374	0.345646
Trial1	1	1	blindfold	counterclockwise	practice	Guided	1	-0.5	-0.5	31.89539	-0.53595	-1.45015	-1.29977	0.800577573954771	0.431766	-0.571603	0.461439
Trial1	1	1	blindfold	counterclockwise	practice	Guided	1	-0.5	-0.5	31.91541	-0.53173	-1.45028	-1.29978	0.800409182192154	0.415682	-0.749338	0.393826
Trial1	1	1	blindfold	counterclockwise	practice	Guided	1	-0.5	-0.5	31.93539	-0.52759	-1.45038	-1.29983	0.800305673804578	0.38878	-0.990551	0.345991
Trial1	1	1	blindfold	counterclockwise	practice	Guided	1	-0.5	-0.5	31.95541	-0.52335	-1.45049	-1.29983	0.800170723797413	0.209711	-1.2233	0.286082
Trial1	1	1	blindfold	counterclockwise	practice	Guided	1	-0.5	-0.5	31.9754	-0.51939	-1.45058	-1.29922	0.799455262096133	0.504706	-1.312168	0.60956
Trial1	1	1	blindfold	counterclockwise	practice	Guided	1	-0.5	-0.5	31.99539	-0.51188	-1.45132	-1.29888	0.798968308536828	-0.589044	-5.302755	2.705357
Trial1	1	1	blindfold	counterclockwise	practice	Guided	1	-0.5	-0.5	32.01541	-0.51015	-1.45235	-1.29886	0.798924551624501	-0.728169	-6.58499	2.354409
Trial1	1	1	blindfold	counterclockwise	practice	Guided	1	-0.5	-0.5	32.0354	-0.51007	-1.45314	-1.29887	0.798933432228344	-0.464248	-6.750031	2.119787
Trial1	1	1	blindfold	counterclockwise	practice	Guided	1	-0.5	-0.5	32.05539	-0.51009	-1.45329	-1.29891	0.798973616834108	-0.486722	-6.199897	1.735351
Trial1	1	1	blindfold	counterclockwise	practice	Guided	1	-0.5	-0.5	32.07541	-0.51013	-1.45319	-1.29903	0.799094276222814	-0.906359	-5.776717	1.411777
Trial1	1	1	blindfold	counterclockwise	practice	Guided	1	-0.5	-0.5	32.0954	-0.51034	-1.45295	-1.29923	0.799296863027782	-1.961398	-5.421245	0.904201
Trial1	1	1	blindfold	counterclockwise	practice	Guided	1	-0.5	-0.5	32.11539	-0.51099	-1.45279	-1.29942	0.799495537389743	-2.297543	-5.370464	0.767689
Trial1	1	1	blindfold	counterclockwise	practice	Guided	1	-0.5	-0.5	32.13541	-0.51237	-1.45271	-1.2995	0.799595678053682	-2.409973	-5.662458	0.914416
Trial1	1	1	blindfold	counterclockwise	practice	Guided	1	-0.5	-0.5	32.1554	-0.51453	-1.45283	-1.29952	0.799652034650469	-2.472694	-6.398791	0.985221
Trial1	1	1	blindfold	counterclockwise	practice	Guided	1	-0.5	-0.5	32.17538	-0.51739	-1.45316	-1.29964	0.79982901085488	-2.677515	-7.135124	0.843968
Trial1	1	1	blindfold	counterclockwise	practice	Guided	1	-0.5	-0.5	32.1954	-0.52547	-1.45375	-1.29971	0.800115530679598	-3.406352	-7.609086	0.552165
Trial1	1	1	blindfold	counterclockwise	practice	Guided	1	-0.5	-0.5	32.21539	-0.53126	-1.45381	-1.29972	0.800330653168192	-3.808967	-7.452509	0.555008
Trial1	1	1	blindfold	counterclockwise	practice	Guided	1	-0.5	-0.5	32.23541	-0.53843	-1.45375	-1.29969	0.800612872850627	-4.008837	-7.401728	0.659103
Trial1	1	1	blindfold	counterclockwise	practice	Guided	1	-0.5	-0.5	32.2554	-0.54733	-1.45372	-1.29968	0.801079412234252	-4.162057	-7.520218	0.646651
Trial1	1	1	blindfold	counterclockwise	practice	Guided	1	-0.5	-0.5	32.27539	-0.55842	-1.45375	-1.29981	0.801940661861613	-4.227899	-7.600622	0.471476
Trial1	1	1	blindfold	counterclockwise	practice	Guided	1	-0.5	-0.5	32.29541	-0.58533	-1.45384	-1.29987	0.804408633790009	-3.949451	-7.731808	0.211892
Trial1	1	1	blindfold	counterclockwise	practice	Guided	1	-0.5	-0.5	32.3154	-0.60219	-1.45388	-1.29991	0.806411015990588	-3.740599	-7.858762	0.123227
Trial1	1	1	blindfold	counterclockwise	practice	Guided	1	-0.5	-0.5	32.33539	-0.61894	-1.45391	-1.29994	0.808734134919709	-3.417667	-7.905312	0.140195
Trial1	1	1	blindfold	counterclockwise	practice	Guided	1	-0.5	-0.5	32.35541	-0.63788	-1.45392	-1.30002	0.811814660986095	-3.354895	-7.744504	-0.066072
Trial1	1	1	blindfold	counterclockwise	practice	Guided	1	-0.5	-0.5	32.3754	-0.65722	-1.4539	-1.30003	0.815331907921179	-3.184172	-7.710649	-0.028246
Trial1	1	1	blindfold	counterclockwise	practice	Guided	1	-0.5	-0.5	32.39539	-0.69815	-1.45375	-1.29996	0.824135587734137	-2.906676	-7.160515	0.071973
Trial1	1	1	blindfold	counterclockwise	practice	Guided	1	-0.5	-0.5	32.41541	-0.7202801	-1.45358	-1.29996	0.829734493736388	-3.024625	-6.758494	0.258466
Trial1	1	1	blindfold	counterclockwise	practice	Guided	1	-0.5	-0.5	32.43539	-0.74253	-1.4534	-1.29975	0.835715861466807	-2.992147	-6.479195	0.490384
Trial1	1	1	blindfold	counterclockwise	practice	Guided	1	-0.5	-0.5	32.45541	-0.76626	-1.45325	-1.29961	0.842775524385471	-2.907788	-6.250678	0.874297
Trial1	1	1	blindfold	counterclockwise	practice	Guided	1	-0.5	-0.5	32.4754	-0.78933	-1.45312	-1.29947	0.850214231964332	-2.971358	-5.937525	0.899405
Trial1	1	1	blindfold	counterclockwise	practice	Guided	1	-0.5	-0.5	32.49539	-0.84023	-1.45279	-1.29935	0.868744441422481	-3.079798	-5.218119	1.290536
Trial1	1	1	blindfold	counterclockwise	practice	Guided	1	-0.5	-0.5	32.51541	-0.86683	-1.45261	-1.29917	0.879338932952613	-2.97977	-4.72723	1.692536
Trial1	1	1	blindfold	counterclockwise	practice	Guided	1	-0.5	-0.5	32.5354	-0.8953201	-1.45236	-1.29897	0.891420766851249	-2.82057	-4.160169	2.103181
Trial1	1	1	blindfold	counterclockwise	practice	Guided	1	-0.5	-0.5	32.55539	-0.92484	-1.45208	-1.29882	0.904766398012344	-2.717556	-3.453458	2.383706
Trial1	1	1	blindfold	counterclockwise	practice	Guided	1	-0.5	-0.5	32.57541	-0.95354	-1.45175	-1.29859	0.918392292080087	-2.571425	-2.801761	2.67974
Trial1	1	1	blindfold	counterclockwise	practice	Guided	1	-0.5	-0.5	32.5954	-1.01643	-1.45112	-1.29859	0.951023588508286	-2.338731	-1.69303	2.731822
Trial1	1	1	blindfold	counterclockwise	practice	Guided	1	-0.5	-0.5	32.61539	-1.04984	-1.45084	-1.29855	0.969539222944643	-2.14881	-1.134432	2.904173
Trial1	1	1	blindfold	counterclockwise	practice	Guided	1	-0.5	-0.5	32.63541	-1.08215	-1.45055	-1.29844	0.988132077719508	-1.918164	-0.486959	3.189216
Trial1	1	1	blindfold	counterclockwise	practice	Guided	1	-0.5	-0.5	32.6554	-1.11731	-1.45023	-1.29832	1.0091514279531	-1.604116	0.194398	3.382839
Trial1	1	1	blindfold	counterclockwise	practice	Guided	1	-0.5	-0.5	32.67538	-1.15304	-1.4498	-1.29826	1.03134877424902	-1.256962	0.702153	3.474267
Trial1	1	1	blindfold	counterclockwise	practice	Guided	1	-0.5	-0.5	32.6954	-1.22216	-1.44935	-1.29826	1.07644508663589	-0.915671	1.705089	3.454905
Trial1	1	1	blindfold	counterclockwise	practice	Guided	1	-0.5	-0.5	32.71539	-1.2561	-1.44917	-1.29821	1.0994663987701	-0.954527	1.836275	3.553214
Trial1	1	1	blindfold	counterclockwise	practice	Guided	1	-0.5	-0.5	32.73541	-1.29046	-1.44906	-1.29802	1.12323761371504	-0.747583	2.174819	3.84862
Trial1	1	1	blindfold	counterclockwise	practice	Guided	1	-0.5	-0.5	32.7554	-1.31084	-1.449	-1.29707	1.1370056140959	-2.493266	3.177756	3.279285
Trial1	1	1	blindfold	counterclockwise	practice	Guided	1	-0.5	-0.5	32.77539	-1.30758	-1.44873	-1.28361	1.12526888238858	-8.023338	3.567081	5.031333
Trial1	1	1	blindfold	counterclockwise	practice	Guided	1	-0.5	-0.5	32.79541	-1.30644	-1.44797	-1.26968	1.11478814696032	-15.01569	3.901393	7.708186
Trial1	1	1	blindfold	counterclockwise	practice	Guided	1	-0.5	-0.5	32.8154	-1.30692	-1.44805	-1.25204	1.10303399535451	-10.85211	3.148133	7.034978
Trial1	1	1	blindfold	counterclockwise	practice	Guided	1	-0.5	-0.5	32.83539	-1.3059	-1.44838	-1.23056	1.08774674154683	-10.14126	2.382177	6.152905
Trial1	1	1	blindfold	counterclockwise	practice	Guided	1	-0.5	-0.5	32.85541	-1.30511	-1.44877	-1.20484	1.07004747189835	-8.858304	1.802421	5.458256
Trial1	1	1	blindfold	counterclockwise	practice	Guided	1	-0.5	-0.5	32.8754	-1.30434	-1.44913	-1.14715	1.03235953482032	-6.377582	1.023769	4.463873
Trial1	1	1	blindfold	counterclockwise	practice	Guided	1	-0.5	-0.5	32.89539	-1.30238	-1.45	-1.11492	1.01091059971326	-3.403919	0.185855	2.355372
Trial1	1	1	blindfold	counterclockwise	practice	Guided	1	-0.5	-0.5	32.91541	-1.30171	-1.45013	-1.08176	0.990547168947273	-2.404412	0.160421	1.839424
Trial1	1	1	blindfold	counterclockwise	practice	Guided	1	-0.5	-0.5	32.93539	-1.30115	-1.44998	-1.04987	0.97169876446623	-1.499812	-0.123116	1.511496
Trial1	1	1	blindfold	counterclockwise	practice	Guided	1	-0.5	-0.5	32.95541	-1.30079	-1.45004	-1.01578	0.952519668137087	-1.375691	-0.402331	0.990749
Trial1	1	1	blindfold	counterclockwise	practice	Guided	1	-0.5	-0.5	32.9754	-1.30068	-1.45017	-0.95042	0.918676586776449	-1.81027	-0.448792	0.47891
Trial1	1	1	blindfold	counterclockwise	practice	Guided	1	-0.5	-0.5	32.99539	-1.30108	-1.4504	-0.91674	0.902995778367299	-2.858643	-0.359905	1.200148
Trial1	1	1	blindfold	counterclockwise	practice	Guided	1	-0.5	-0.5	33.01541	-1.30144	-1.45022	-0.88389	0.888638076899048	-3.828829	0.296023	1.144887
Trial1	1	1	blindfold	counterclockwise	practice	Guided	1	-0.5	-0.5	33.0354	-1.30187	-1.44989	-0.85069	0.875202348431853	-4.565573	-0.025619	1.542488
Trial1	1	1	blindfold	counterclockwise	practice	Guided	1	-0.5	-0.5	33.05539	-1.30224	-1.44995	-0.81691	0.862566500939749	-5.196465	-0.393731	1.85299
Trial1	1	1	blindfold	counterclockwise	practice	Guided	1	-0.5	-0.5	33.07541	-1.30256	-1.45009	-0.74684	0.839662130875279	-5.675851	0.0591	1.788686
Trial1	1	1	blindfold	counterclockwise	practice	Guided	1	-0.5	-0.5	33.0954	-1.30277	-1.45005	-0.71012	0.829813177801826	-5.270856	-0.11859	2.30161
Trial1	1	1	blindfold	counterclockwise	practice	Guided	1	-0.5	-0.5	33.11539	-1.30264	-1.44996	-0.6739	0.821262516030143	-4.787825	0.647318	1.764793
Trial1	1	1	blindfold	counterclockwise	practice	Guided	1	-0.5	-0.5	33.13541	-1.3024	-1.44982	-0.63598	0.8138403531996	-4.080013	0.130981	1.821286
Trial1	1	1	blindfold	counterclockwise	practice	Guided	1	-0.5	-0.5	33.1554	-1.30204	-1.4499	-0.59846	0.808061065574179	-3.357807	0.118293	1.834263
Trial1	1	1	blindfold	counterclockwise	practice	Guided	1	-0.5	-0.5	33.17538	-1.30168	-1.44999	-0.52107	0.801956924412318	-2.670081	0.393309	1.270638
Trial1	1	1	blindfold	counterclockwise	practice	Guided	1	-0.5	-0.5	33.1954	-1.30096	-1.45003	-0.48236	0.801154288154235	-1.207428	-0.059495	1.281934
Trial1	1	1	blindfold	counterclockwise	practice	Guided	1	-0.5	-0.5	33.21539	-1.30072	-1.45001	-0.44362	0.802702424377791	-1.361831	-0.148391	0.831176
Trial1	1	1	blindfold	counterclockwise	practice	Guided	2	-0.5	-0.5	0	-0.5201	-1.45262	-1.30017	0.800422357510482	1.069097	-4.969553	-0.25808
Trial1	1	1	blindfold	counterclockwise	practice	Guided	2	-0.5	-0.5	0.005493164	-0.52245	-1.45243	-1.30033	0.800644851750621	1.593264	-4.745268	-0.580126
Trial1	1	1	blindfold	counterclockwise	practice	Guided	2	-0.5	-0.5	0.0255127	-0.52455	-1.45236	-1.30039	0.800766422746864	2.06458	-5.286938	-1.04688
Trial1	1	1	blindfold	counterclockwise	practice	Guided	2	-0.5	-0.5	0.04550171	-0.52424	-1.45254	-1.30054	0.800906875127107	2.323274	-5.562005	-1.345267
Trial1	1	1	blindfold	counterclockwise	practice	Guided	2	-0.5	-0.5	0.06552124	-0.52319	-1.45272	-1.30071	0.801045705123534	2.316056	-5.485833	-1.628411
Trial1	1	1	blindfold	counterclockwise	practice	Guided	2	-0.5	-0.5	0.08551025	-0.52142	-1.45273	-1.30084	0.80112630931168	2.182472	-5.168448	-1.842977
Trial1	1	1	blindfold	counterclockwise	practice	Guided	2	-0.5	-0.5	0.1054993	-0.51914	-1.45262	-1.30085	0.801078720457098	2.015873	-4.956858	-1.86847
Trial1	1	1	blindfold	counterclockwise	practice	Guided	2	-0.5	-0.5	0.1255188	-0.51358	-1.45253	-1.30077	0.800885184861525	1.15537	-5.265779	-1.454459
Trial1	1	1	blindfold	counterclockwise	practice	Guided	2	-0.5	-0.5	0.1455078	-0.51101	-1.45261	-1.30076	0.800835717701585	0.872217	-5.33772	-1.506456
Trial1	1	1	blindfold	counterclockwise	practice	Guided	2	-0.5	-0.5	0.1654968	-0.50925	-1.45264	-1.30082	0.800873413560682	0.763661	-5.062653	-1.668424
Trial1	1	1	blindfold	counterclockwise	practice	Guided	2	-0.5	-0.5	0.1855164	-0.50811	-1.45254	-1.30089	0.800931029568409	0.677809	-4.631009	-1.929639
Trial1	1	1	blindfold	counterclockwise	practice	Guided	2	-0.5	-0.5	0.2055054	-0.50762	-1.45236	-1.30093	0.800966151627987	0.741397	-4.32632	-2.052816
Trial1	1	1	blindfold	counterclockwise	practice	Guided	2	-0.5	-0.5	0.2254944	-0.50751	-1.45221	-1.30094	0.80097524475078	0.608751	-4.39826	-2.069076
Trial1	1	1	blindfold	counterclockwise	practice	Guided	2	-0.5	-0.5	0.2455139	-0.50749	-1.45221	-1.30094	0.80097505722491	0.426958	-4.681791	-1.937697
Trial1	1	1	blindfold	counterclockwise	practice	Guided	2	-0.5	-0.5	0.2655029	-0.50748	-1.45226	-1.30094	0.800974964206365	0.302596	-4.918772	-1.895135
Trial1	1	1	blindfold	counterclockwise	practice	Guided	2	-0.5	-0.5	0.2855225	-0.50747	-1.45234	-1.30093	0.800964738406689	0.217918	-4.999176	-1.829877
Trial1	1	1	blindfold	counterclockwise	practice	Guided	2	-0.5	-0.5	0.3055115	-0.50746	-1.45238	-1.30092	0.800954751138077	0.149994	-4.863758	-1.829406
Trial1	1	1	blindfold	counterclockwise	practice	Guided	2	-0.5	-0.5	0.3255005	-0.50745	-1.45238	-1.3009	0.800934631641088	0.218111	-4.719877	-1.456599
Trial1	1	1	blindfold	counterclockwise	practice	Guided	2	-0.5	-0.5	0.34552	-0.50744	-1.45237	-1.30088	0.800914512818357	0.347164	-4.601387	-1.367988
Trial1	1	1	blindfold	counterclockwise	practice	Guided	2	-0.5	-0.5	0.365509	-0.50742	-1.45235	-1.30087	0.800904433081636	0.558325	-4.436346	-1.442026
Trial1	1	1	blindfold	counterclockwise	practice	Guided	2	-0.5	-0.5	0.385498	-0.50739	-1.4523	-1.30086	0.800894142727566	0.773884	-4.267074	-1.57575
Trial1	1	1	blindfold	counterclockwise	practice	Guided	2	-0.5	-0.5	0.4055176	-0.50735	-1.45223	-1.30088	0.80091368179927	0.910806	-4.322088	-1.742202
Trial1	1	1	blindfold	counterclockwise	practice	Guided	2	-0.5	-0.5	0.4255066	-0.50725	-1.45224	-1.30089	0.80092278335613	1.254744	-4.605618	-2.001438
Trial1	1	1	blindfold	counterclockwise	practice	Guided	2	-0.5	-0.5	0.4454956	-0.50719	-1.45225	-1.3009	0.800932255459447	1.306129	-4.512519	-2.036834
Trial1	1	1	blindfold	counterclockwise	practice	Guided	2	-0.5	-0.5	0.4655151	-0.50712	-1.45223	-1.30093	0.800961550690435	1.353276	-4.228988	-2.091007
Trial1	1	1	blindfold	counterclockwise	practice	Guided	2	-0.5	-0.5	0.4855042	-0.50698	-1.45217	-1.30095	0.800980463924667	1.336752	-4.106266	-2.085569
Trial1	1	1	blindfold	counterclockwise	practice	Guided	2	-0.5	-0.5	0.5054932	-0.50674	-1.45211	-1.30094	0.800968394980003	1.257268	-4.190902	-1.948489
Trial1	1	1	blindfold	counterclockwise	practice	Guided	2	-0.5	-0.5	0.5255127	-0.50639	-1.45213	-1.30093	0.800955393816305	1.095819	-4.334783	-1.707313
Trial1	1	1	blindfold	counterclockwise	practice	Guided	2	-0.5	-0.5	0.5455017	-0.50635	-1.45214	-1.30092	0.800945181679185	1.041814	-4.284002	-1.688673
Trial1	1	1	blindfold	counterclockwise	practice	Guided	2	-0.5	-0.5	0.5655212	-0.5063	-1.45213	-1.30091	0.800934773498476	1.019698	-4.118961	-1.643534
Trial1	1	1	blindfold	counterclockwise	practice	Guided	2	-0.5	-0.5	0.5855103	-0.50625	-1.45211	-1.30089	0.800914355619831	1.002986	-4.072412	-1.578739
Trial1	1	1	blindfold	counterclockwise	practice	Guided	2	-0.5	-0.5	0.6054993	-0.50621	-1.45209	-1.30088	0.800904030773699	1.035473	-4.076643	-1.538558
Trial1	1	1	blindfold	counterclockwise	practice	Guided	2	-0.5	-0.5	0.6255188	-0.50611	-1.45207	-1.30088	0.800903261974406	1.131681	-4.173975	-1.680947
Trial1	1	1	blindfold	counterclockwise	practice	Guided	2	-0.5	-0.5	0.6455078	-0.50605	-1.45208	-1.30087	0.800892912233629	1.147295	-4.317856	-1.639587
Trial1	1	1	blindfold	counterclockwise	practice	Guided	2	-0.5	-0.5	0.6654968	-0.506	-1.45211	-1.30086	0.800882522729983	1.237717	-4.440578	-1.633337
Trial1	1	1	blindfold	counterclockwise	practice	Guided	2	-0.5	-0.5	0.6855164	-0.50593	-1.45216	-1.30085	0.800871988241969	1.270202	-4.643705	-1.580196
Trial1	1	1	blindfold	counterclockwise	practice	Guided	2	-0.5	-0.5	0.7055054	-0.50587	-1.45224	-1.30084	0.800861413545373	1.191036	-4.834136	-1.498355
Trial1	1	1	blindfold	counterclockwise	practice	Guided	2	-0.5	-0.5	0.7254944	-0.50576	-1.45241	-1.30083	0.800850601734954	0.970487	-5.159984	-1.559449
Trial1	1	1	blindfold	counterclockwise	practice	Guided	2	-0.5	-0.5	0.7455139	-0.50571	-1.4525	-1.30082	0.800840349498512	0.756944	-5.325024	-1.519225
Trial1	1	1	blindfold	counterclockwise	practice	Guided	2	-0.5	-0.5	0.7655029	-0.50568	-1.45257	-1.3008	0.800820109214004	0.519537	-5.418124	-1.346968
Trial1	1	1	blindfold	counterclockwise	practice	Guided	2	-0.5	-0.5	0.7855225	-0.50567	-1.45263	-1.30078	0.800800131223103	0.177383	-5.625482	-1.250094
Trial1	1	1	blindfold	counterclockwise	practice	Guided	2	-0.5	-0.5	0.8055115	-0.50567	-1.45274	-1.30073	0.800750064576601	-0.218446	-6.027503	-1.146374
Trial1	1	1	blindfold	counterclockwise	practice	Guided	2	-0.5	-0.5	0.8255005	-0.50572	-1.45314	-1.3007	0.800720380266089	-0.784019	-6.729982	-0.835322
Trial1	1	1	blindfold	counterclockwise	practice	Guided	2	-0.5	-0.5	0.84552	-0.50577	-1.45324	-1.30068	0.800700831202492	-0.900924	-6.399902	-0.895572
Trial1	1	1	blindfold	counterclockwise	practice	Guided	2	-0.5	-0.5	0.865509	-0.50581	-1.45319	-1.30066	0.800681213414376	-0.880273	-5.718582	-0.964863
Trial1	1	1	blindfold	counterclockwise	practice	Guided	2	-0.5	-0.5	0.885498	-0.50585	-1.45295	-1.30064	0.800661358796645	-0.645751	-4.999176	-0.947141
Trial1	1	1	blindfold	counterclockwise	practice	Guided	2	-0.5	-0.5	0.9055176	-0.50588	-1.45262	-1.30062	0.80064155179399	-0.176912	-4.35171	-0.915938
Trial1	1	1	blindfold	counterclockwise	practice	Guided	2	-0.5	-0.5	0.9255066	-0.5058	-1.45198	-1.30063	0.800650981656034	1.498768	-3.238747	-1.159073
Trial1	1	1	blindfold	counterclockwise	practice	Guided	2	-0.5	-0.5	0.9454956	-0.50517	-1.45168	-1.3007	0.800716639969978	2.481833	-2.75209	-1.421877
Trial1	1	1	blindfold	counterclockwise	practice	Guided	2	-0.5	-0.5	0.9655151	-0.50314	-1.45141	-1.30082	0.800826149062272	3.15532	-2.366996	-1.691666
Trial1	1	1	blindfold	counterclockwise	practice	Guided	2	-0.5	-0.5	0.9855042	-0.49902	-1.45119	-1.30093	0.800930503560882	3.486942	-1.948048	-1.885406
Trial1	1	1	blindfold	counterclockwise	practice	Guided	2	-0.5	-0.5	1.005493	-0.49227	-1.45098	-1.30087	0.800907365111611	3.511996	-1.571418	-1.920931
Trial1	1	1	blindfold	counterclockwise	practice	Guided	2	-0.5	-0.5	1.025513	-0.47137	-1.45071	-1.30074	0.801251665387789	3.093725	-1.436	-1.44983
Trial1	1	1	blindfold	counterclockwise	practice	Guided	2	-0.5	-0.5	1.045502	-0.45775	-1.45071	-1.30057	0.80168410602899	2.680067	-1.57565	-1.11674
Trial1	1	1	blindfold	counterclockwise	practice	Guided	2	-0.5	-0.5	1.065521	-0.44241	-1.45078	-1.30043	0.802499152049532	2.357799	-1.736458	-0.866874
Trial1	1	1	blindfold	counterclockwise	practice	Guided	2	-0.5	-0.5	1.08551	-0.42514	-1.45086	-1.30032	0.803813516816229	2.14644	-1.880339	-0.662617
Trial1	1	1	blindfold	counterclockwise	practice	Guided	2	-0.5	-0.5	1.105499	-0.40716	-1.45092	-1.30032	0.805686922931491	2.111103	-1.783008	-0.410263
Trial1	1	1	blindfold	counterclockwise	practice	Guided	2	-0.5	-0.5	1.125519	-0.36638	-1.45086	-1.3001	0.811180788105245	2.218082	-1.630663	-0.236524
Trial1	1	1	blindfold	counterclockwise	practice	Guided	2	-0.5	-0.5	1.145508	-0.34539	-1.45084	-1.29996	0.814763943544172	2.138482	-1.876107	0.053316
Trial1	1	1	blindfold	counterclockwise	practice	Guided	2	-0.5	-0.5	1.165497	-0.32264	-1.45091	-1.29982	0.819248750656737	2.005416	-2.075002	0.332697
Trial1	1	1	blindfold	counterclockwise	practice	Guided	2	-0.5	-0.5	1.185516	-0.29895	-1.45103	-1.29971	0.824595195513529	2.053177	-2.295056	0.621208
Trial1	1	1	blindfold	counterclockwise	practice	Guided	2	-0.5	-0.5	1.205505	-0.27367	-1.45112	-1.29954	0.830956896540608	1.97586	-2.16387	0.660731
Trial1	1	1	blindfold	counterclockwise	practice	Guided	2	-0.5	-0.5	1.225494	-0.22244	-1.45092	-1.29934	0.846158378955181	1.515537	-1.440232	1.350594
Trial1	1	1	blindfold	counterclockwise	practice	Guided	2	-0.5	-0.5	1.245514	-0.1944	-1.45073	-1.29912	0.855560773015996	1.302761	-1.254033	1.883336
Trial1	1	1	blindfold	counterclockwise	practice	Guided	2	-0.5	-0.5	1.265503	-0.16762	-1.45062	-1.29896	0.865340104627888	1.358825	-1.165165	2.077352
Trial1	1	1	blindfold	counterclockwise	practice	Guided	2	-0.5	-0.5	1.285522	-0.13977	-1.45058	-1.29887	0.876332629179947	1.256627	-1.156701	2.25734
Trial1	1	1	blindfold	counterclockwise	practice	Guided	2	-0.5	-0.5	1.305511	-0.11255	-1.45058	-1.29859	0.887616698892172	1.122887	-1.169397	2.424679
Trial1	1	1	blindfold	counterclockwise	practice	Guided	2	-0.5	-0.5	1.3255	-0.05864	-1.45057	-1.29836	0.912237432656822	1.278705	-1.025516	3.341912
Trial1	1	1	blindfold	counterclockwise	practice	Guided	2	-0.5	-0.5	1.34552	-0.030271	-1.45051	-1.2982	0.926157972656907	1.354373	-0.746217	3.605081
Trial1	1	1	blindfold	counterclockwise	practice	Guided	2	-0.5	-0.5	1.365509	-0.001665	-1.45037	-1.29804	0.940853689756273	1.601702	-0.30183	3.902869
Trial1	1	1	blindfold	counterclockwise	practice	Guided	2	-0.5	-0.5	1.385498	0.026624	-1.45016	-1.29786	0.955988210556201	1.845775	0.066361	4.283271
Trial1	1	1	blindfold	counterclockwise	practice	Guided	2	-0.5	-0.5	1.405518	0.055659	-1.44992	-1.29754	0.972022162894048	1.97677	0.2102	4.682056
Trial1	1	1	blindfold	counterclockwise	practice	Guided	2	-0.5	-0.5	1.425507	0.1161	-1.44987	-1.29742	1.00769931686992	1.898278	0.146612	5.167776
Trial1	1	1	blindfold	counterclockwise	practice	Guided	2	-0.5	-0.5	1.445496	0.14934	-1.44994	-1.29735	1.02830411406837	1.689966	-0.111533	5.302983
Trial1	1	1	blindfold	counterclockwise	practice	Guided	2	-0.5	-0.5	1.465515	0.18122	-1.45008	-1.29735	1.04872666242772	1.700326	-0.386533	5.328866
Trial1	1	1	blindfold	counterclockwise	practice	Guided	2	-0.5	-0.5	1.485504	0.21351	-1.45019	-1.29735	1.06998291583562	1.695266	-0.521862	5.268681
Trial1	1	1	blindfold	counterclockwise	practice	Guided	2	-0.5	-0.5	1.505493	0.24712	-1.45024	-1.29699	1.09241997552139	1.431293	-0.415978	5.453833
Trial1	1	1	blindfold	counterclockwise	practice	Guided	2	-0.5	-0.5	1.525513	0.30841	-1.45011	-1.29536	1.13407423930657	1.132117	0.0030516	5.720963
Trial1	1	1	blindfold	counterclockwise	practice	Guided	2	-0.5	-0.5	1.545502	0.30967	-1.45006	-1.29049	1.13156528775299	6.821849	-0.208546	5.331978
Trial1	1	1	blindfold	counterclockwise	practice	Guided	2	-0.5	-0.5	1.565521	0.30589	-1.45011	-1.28386	1.1242309900053	12.56218	-0.335404	2.762908
Trial1	1	1	blindfold	counterclockwise	practice	Guided	2	-0.5	-0.5	1.58551	0.3057	-1.45015	-1.279	1.12071118712894	13.10947	-0.898174	-0.392945
Trial1	1	1	blindfold	counterclockwise	practice	Guided	2	-0.5	-0.5	1.605499	0.30625	-1.45034	-1.27731	1.11993291955138	11.49619	-1.511785	-2.106112
Trial1	1	1	blindfold	counterclockwise	practice	Guided	2	-0.5	-0.5	1.625519	0.30513	-1.45055	-1.27711	1.11898804581846	7.765085	-0.551167	0.147783
Trial1	1	1	blindfold	counterclockwise	practice	Guided	2	-0.5	-0.5	1.645508	0.30418	-1.45047	-1.27557	1.1172350516439	6.820966	-0.276022	2.306719
Trial1	1	1	blindfold	counterclockwise	practice	Guided	2	-0.5	-0.5	1.665497	0.30311	-1.44985	-1.27172	1.11379411561575	6.250153	0.24873	3.502275
Trial1	1	1	blindfold	counterclockwise	practice	Guided	2	-0.5	-0.5	1.685516	0.30311	-1.44985	-1.26495	1.10911416760675	5.822787	0.604156	3.797739
Trial1	1	1	blindfold	counterclockwise	practice	Guided	2	-0.5	-0.5	1.705505	0.3029	-1.44966	-1.24592	1.09592198505969	5.69192	0.680329	3.279827
Trial1	1	1	blindfold	counterclockwise	practice	Guided	2	-0.5	-0.5	1.725494	0.30292	-1.44969	-1.23426	1.08803411787621	6.197266	0.396741	2.064804
Trial1	1	1	blindfold	counterclockwise	practice	Guided	2	-0.5	-0.5	1.745514	0.30309	-1.4498	-1.2219	1.07985790742264	6.786574	0.121609	2.042885
Trial1	1	1	blindfold	counterclockwise	practice	Guided	2	-0.5	-0.5	1.765503	0.30338	-1.44994	-1.20865	1.0712629261773	7.507054	-0.085749	1.990758
Trial1	1	1	blindfold	counterclockwise	practice	Guided	2	-0.5	-0.5	1.785522	0.30374	-1.4501	-1.1944	1.06216254582587	8.339598	-0.475005	1.828245
Trial1	1	1	blindfold	counterclockwise	practice	Guided	2	-0.5	-0.5	1.805511	0.30415	-1.45024	-1.16572	1.04395418794111	9.132196	-0.7416	1.71075
Trial1	1	1	blindfold	counterclockwise	practice	Guided	2	-0.5	-0.5	1.8255	0.30483	-1.45042	-1.15015	1.03462382242973	10.01782	-0.487684	2.089912
Trial1	1	1	blindfold	counterclockwise	practice	Guided	2	-0.5	-0.5	1.84552	0.305	-1.45025	-1.13405	1.02471675538645	10.07778	0.384095	2.43216
Trial1	1	1	blindfold	counterclockwise	practice	Guided	2	-0.5	-0.5	1.865509	0.30502	-1.44971	-1.1164	1.01390639207729	9.652799	1.463193	2.889281
Trial1	1	1	blindfold	counterclockwise	practice	Guided	2	-0.5	-0.5	1.885498	0.30485	-1.44923	-1.09821	1.00281539611294	9.081362	2.597315	2.975404
Trial1	1	1	blindfold	counterclockwise	practice	Guided	2	-0.5	-0.5	1.905518	0.30455	-1.44873	-1.05744	0.978795156218483	8.355486	3.794915	3.402063
Trial1	1	1	blindfold	counterclockwise	practice	Guided	2	-0.5	-0.5	1.925507	0.30393	-1.44762	-1.0355	0.965952261304869	7.229685	5.733079	3.858873
Trial1	1	1	blindfold	counterclockwise	practice	Guided	2	-0.5	-0.5	1.945496	0.30366	-1.44716	-1.01259	0.953214542609676	6.947645	6.126637	3.809338
Trial1	1	1	blindfold	counterclockwise	practice	Guided	2	-0.5	-0.5	1.965515	0.30349	-1.44692	-0.98785	0.939996663504196	6.714415	6.367849	3.901817
Trial1	1	1	blindfold	counterclockwise	practice	Guided	2	-0.5	-0.5	1.985504	0.30337	-1.44681	-0.9616	0.926540835785648	6.693155	6.317068	4.376351
Trial1	1	1	blindfold	counterclockwise	practice	Guided	2	-0.5	-0.5	2.005493	0.30331	-1.44679	-0.90679	0.900436026286264	6.714204	6.427094	3.982855
Trial1	1	1	blindfold	counterclockwise	practice	Guided	2	-0.5	-0.5	2.025513	0.30345	-1.44699	-0.87969	0.888648622026523	7.093315	5.678066	3.224657
Trial1	1	1	blindfold	counterclockwise	practice	Guided	2	-0.5	-0.5	2.045502	0.3035	-1.44716	-0.84986	0.8763642353522	7.066186	5.271813	3.890347
Trial1	1	1	blindfold	counterclockwise	practice	Guided	2	-0.5	-0.5	2.065521	0.30349	-1.4473	-0.82099	0.865234483499987	6.963807	5.301436	3.445965
Trial1	1	1	blindfold	counterclockwise	practice	Guided	2	-0.5	-0.5	2.08551	0.30345	-1.44741	-0.78957	0.854039023473086	6.772542	4.476235	3.244221
Trial1	1	1	blindfold	counterclockwise	practice	Guided	2	-0.5	-0.5	2.105499	0.30338	-1.44776	-0.72439	0.834128485322183	6.499319	3.579093	3.29224
Trial1	1	1	blindfold	counterclockwise	practice	Guided	2	-0.5	-0.5	2.125519	0.30306	-1.44821	-0.691	0.825461295289284	5.866956	3.363271	2.918789
Trial1	1	1	blindfold	counterclockwise	practice	Guided	2	-0.5	-0.5	2.145508	0.30297	-1.44834	-0.65695	0.818165087163198	5.861144	2.79621	2.568291
Trial1	1	1	blindfold	counterclockwise	practice	Guided	2	-0.5	-0.5	2.165497	0.30289	-1.4486	-0.62212	0.812124163193066	5.446253	2.487289	2.550701
Trial1	1	1	blindfold	counterclockwise	practice	Guided	2	-0.5	-0.5	2.185516	0.30277	-1.44878	-0.58553	0.807313495939769	5.282631	1.827128	2.51103
Trial1	1	1	blindfold	counterclockwise	practice	Guided	2	-0.5	-0.5	2.205505	0.30269	-1.44904	-0.51239	0.802785617445584	5.393436	1.247371	2.478829
Trial1	1	1	blindfold	counterclockwise	practice	Guided	2	-0.5	-0.5	2.225494	0.30259	-1.4494	-0.47451	0.802994687173548	5.112611	0.896132	1.303513
Trial1	1	1	blindfold	counterclockwise	practice	Guided	2	-0.5	-0.5	2.245514	0.30256	-1.44951	-0.4377	0.804974437957597	5.094053	0.354455	1.386016
Trial1	1	1	blindfold	counterclockwise	practice	Guided	2	-0.5	-0.5	2.265503	0.30251	-1.44966	-0.39967	0.808757316688942	4.749212	0.773374	1.361094
Trial1	1	1	blindfold	counterclockwise	practice	Guided	2	-0.5	-0.5	2.285522	0.30243	-1.44965	-0.36269	0.814093323010847	4.743634	0.341723	1.383234
Trial1	1	1	blindfold	counterclockwise	practice	Guided	2	-0.5	-0.5	2.305511	0.30237	-1.44976	-0.28924	0.829588700704659	4.650659	0.024262	1.371654
Trial1	1	1	blindfold	counterclockwise	practice	Guided	2	-0.5	-0.5	2.3255	0.30227	-1.44977	-0.2523	0.83963827811545	4.606173	-0.085828	0.468209
Trial1	1	1	blindfold	counterclockwise	practice	Guided	2	-0.5	-0.5	2.34552	0.30223	-1.45002	-0.21686	0.850729820179133	4.2	-0.322737	0.688246
Trial1	1	1	blindfold	counterclockwise	practice	Guided	2	-0.5	-0.5	2.365509	0.30214	-1.45014	-0.18188	0.862918832630503	3.979737	-0.216934	0.597997
Trial1	1	1	blindfold	counterclockwise	practice	Guided	2	-0.5	-0.5	2.385498	0.30208	-1.45015	-0.1464	0.876564482398871	4.2397	-0.741638	0.491384
Trial1	1	1	blindfold	counterclockwise	practice	Guided	2	-0.5	-0.5	2.405518	0.30206	-1.45032	-0.077741	0.906423143884671	3.989878	-0.551204	0.814519
Trial1	1	1	blindfold	counterclockwise	practice	Guided	2	-0.5	-0.5	2.425507	0.30194	-1.45032	-0.044167	0.9224377904722	3.930695	-1.135105	1.055199
Trial1	1	1	blindfold	counterclockwise	practice	Guided	2	-0.5	-0.5	2.445496	0.3019	-1.45047	-0.0094993	0.940018375054549	3.719409	-0.597667	1.38249
Trial1	1	1	blindfold	counterclockwise	practice	Guided	2	-0.5	-0.5	2.465515	0.30186	-1.45041	0.024974	0.958424314930108	3.717935	-0.61881	1.069921
Trial1	1	1	blindfold	counterclockwise	practice	Guided	2	-0.5	-0.5	2.485504	0.30188	-1.45044	0.057876	0.976850637068937	3.928084	-1.372071	0.598666
Trial1	1	1	blindfold	counterclockwise	practice	Guided	2	-0.5	-0.5	2.505493	0.30194	-1.45057	0.12228	1.01505672480575	3.912203	-0.961586	0.778874
Trial1	1	1	blindfold	counterclockwise	practice	Guided	2	-0.5	-0.5	2.525513	0.30201	-1.45078	0.15397	1.03484143939716	4.115695	-2.032231	1.087605
Trial1	1	1	blindfold	counterclockwise	practice	Guided	2	-0.5	-0.5	2.545502	0.302	-1.45098	0.18649	1.05568581725503	3.725447	-1.824873	1.308661
Trial1	1	1	blindfold	counterclockwise	practice	Guided	2	-0.5	-0.5	2.565521	0.30195	-1.45095	0.21776	1.07624496635664	3.863556	-1.837569	1.011804
Trial1	1	1	blindfold	counterclockwise	practice	Guided	2	-0.5	-0.5	2.58551	0.30195	-1.451	0.24865	1.09708734226751	3.842352	-2.472339	0.974655
Trial1	1	1	blindfold	counterclockwise	practice	Guided	2	-0.5	-0.5	2.605499	0.30193	-1.45112	0.30755	1.13808115582893	3.703114	-2.015304	1.793759
Trial1	1	1	blindfold	counterclockwise	practice	Guided	2	-0.5	-0.5	2.625519	0.30183	-1.45109	0.30962	1.13948052719465	3.708598	-3.149427	2.151991
Trial1	1	1	blindfold	counterclockwise	practice	Guided	2	-0.5	-0.5	2.645508	0.30178	-1.45131	0.30689	1.13750718086594	2.775759	-3.504898	9.8062
Trial1	1	1	blindfold	counterclockwise	practice	Guided	2	-0.5	-0.5	2.665497	0.30149	-1.45109	0.30624	1.13684174781237	0.580134	-0.394488	12.32072
Trial1	1	1	blindfold	counterclockwise	practice	Guided	2	-0.5	-0.5	2.685516	0.30099	-1.45081	0.30637	1.13658152611689	0.090887	-2.637319	13.91345
Trial1	1	1	blindfold	counterclockwise	practice	Guided	2	-0.5	-0.5	2.705505	0.30069	-1.45109	0.30619	1.1362423856694	-1.454434	-4.114217	12.41353
Trial1	1	1	blindfold	counterclockwise	practice	Guided	2	-0.5	-0.5	2.725494	0.29893	-1.45161	0.30595	1.13483239106249	-2.661461	-3.889932	11.81936
Trial1	1	1	blindfold	counterclockwise	practice	Guided	2	-0.5	-0.5	2.745514	0.29727	-1.45187	0.30559	1.1334084466676	-1.634341	-4.245403	10.88625
Trial1	1	1	blindfold	counterclockwise	practice	Guided	2	-0.5	-0.5	2.765503	0.29618	-1.45206	0.30525	1.13240019467755	-0.468389	-4.40198	9.760503
Trial1	1	1	blindfold	counterclockwise	practice	Guided	2	-0.5	-0.5	2.785522	0.29609	-1.45211	0.30484	1.13204537105677	0.283168	-4.952114	8.659737
Trial1	1	1	blindfold	counterclockwise	practice	Guided	2	-0.5	-0.5	2.805511	0.29611	-1.45215	0.30354	1.13113556062527	0.463001	-5.121386	7.273769
Trial1	1	1	blindfold	counterclockwise	practice	Guided	2	-0.5	-0.5	2.8255	0.29611	-1.45225	0.30292	1.13069522291009	-0.54811	-5.256803	4.518756
Trial1	1	1	blindfold	counterclockwise	practice	Guided	2	-0.5	-0.5	2.84552	0.29592	-1.45241	0.30251	1.1302703033624	-1.45488	-5.586884	3.86983
Trial1	1	1	blindfold	counterclockwise	practice	Guided	2	-0.5	-0.5	2.865509	0.29541	-1.45264	0.30235	1.12979758252359	-2.143988	-5.959282	4.062852
Trial1	1	1	blindfold	counterclockwise	practice	Guided	2	-0.5	-0.5	2.885498	0.29457	-1.45287	0.30246	1.12928453396983	-2.83964	-6.340144	4.914429
Trial1	1	1	blindfold	counterclockwise	practice	Guided	2	-0.5	-0.5	2.905518	0.29288	-1.45309	0.30299	1.12847315583618	-3.559821	-6.285131	5.724681
Trial1	1	1	blindfold	counterclockwise	practice	Guided	2	-0.5	-0.5	2.925507	0.28566	-1.45312	0.30312	1.12350493875484	-4.351395	-6.04815	6.334689
Trial1	1	1	blindfold	counterclockwise	practice	Guided	2	-0.5	-0.5	2.945496	0.27941	-1.45304	0.30303	1.11907868842046	-4.684552	-5.811169	6.048914
Trial1	1	1	blindfold	counterclockwise	practice	Guided	2	-0.5	-0.5	2.965515	0.27068	-1.45294	0.30282	1.11286460362614	-4.80831	-5.764619	5.507739
Trial1	1	1	blindfold	counterclockwise	practice	Guided	2	-0.5	-0.5	2.985504	0.26015	-1.45288	0.3026	1.10543873640704	-4.757952	-5.595347	5.118442
Trial1	1	1	blindfold	counterclockwise	practice	Guided	2	-0.5	-0.5	3.005493	0.24657	-1.4528	0.30231	1.09593253414168	-4.414843	-5.502248	4.853098
Trial1	1	1	blindfold	counterclockwise	practice	Guided	2	-0.5	-0.5	3.025513	0.21426	-1.45277	0.30215	1.07406330519985	-3.927574	-5.447234	4.286746
Trial1	1	1	blindfold	counterclockwise	practice	Guided	2	-0.5	-0.5	3.045502	0.19564	-1.45272	0.30197	1.06163596215325	-3.714348	-5.24834	3.925704
Trial1	1	1	blindfold	counterclockwise	practice	Guided	2	-0.5	-0.5	3.065521	0.17429	-1.45263	0.30183	1.04766327835544	-3.533932	-5.0833	3.631327
Trial1	1	1	blindfold	counterclockwise	practice	Guided	2	-0.5	-0.5	3.08551	0.15345	-1.45255	0.30174	1.0343035877752	-3.28676	-4.867478	3.46881
Trial1	1	1	blindfold	counterclockwise	practice	Guided	2	-0.5	-0.5	3.105499	0.13013	-1.45243	0.30167	1.01967574294624	-2.999616	-4.528934	3.407708
Trial1	1	1	blindfold	counterclockwise	practice	Guided	2	-0.5	-0.5	3.125519	0.082042	-1.45212	0.30166	0.990672321605697	-2.617345	-4.021118	3.31906
Trial1	1	1	blindfold	counterclockwise	practice	Guided	2	-0.5	-0.5	3.145508	0.056042	-1.452	0.30168	0.975640060012799	-2.51736	-3.847614	3.357165
Trial1	1	1	blindfold	counterclockwise	practice	Guided	2	-0.5	-0.5	3.165497	0.030131	-1.45192	0.30173	0.961150291195587	-2.396081	-3.724892	3.45365
Trial1	1	1	blindfold	counterclockwise	practice	Guided	2	-0.5	-0.5	3.185516	0.0027885	-1.45185	0.30182	0.946420416100577	-2.438452	-3.665647	3.642843
Trial1	1	1	blindfold	counterclockwise	practice	Guided	2	-0.5	-0.5	3.205505	-0.024372	-1.45182	0.30203	0.932455956286229	-2.553745	-3.610633	3.897243
Trial1	1	1	blindfold	counterclockwise	practice	Guided	2	-0.5	-0.5	3.225494	-0.080635	-1.45182	0.30212	0.905131758879007	-2.639598	-3.589474	4.25096
Trial1	1	1	blindfold	counterclockwise	practice	Guided	2	-0.5	-0.5	3.245514	-0.1098	-1.45182	0.30216	0.892029540110606	-2.789532	-3.661415	4.323728
Trial1	1	1	blindfold	counterclockwise	practice	Guided	2	-0.5	-0.5	3.265503	-0.1407	-1.45184	0.30218	0.878970552208077	-2.968017	-3.750283	4.366086
Trial1	1	1	blindfold	counterclockwise	practice	Guided	2	-0.5	-0.5	3.285522	-0.17158	-1.45188	0.30222	0.866842921467596	-2.929181	-3.834919	4.437023
Trial1	1	1	blindfold	counterclockwise	practice	Guided	2	-0.5	-0.5	3.305511	-0.20527	-1.45191	0.30237	0.854788519608687	-2.926818	-3.83915	4.603268
Trial1	1	1	blindfold	counterclockwise	practice	Guided	2	-0.5	-0.5	3.3255	-0.27132	-1.45187	0.30243	0.834379078465516	-3.043309	-3.661415	4.853977
Trial1	1	1	blindfold	counterclockwise	practice	Guided	2	-0.5	-0.5	3.34552	-0.30569	-1.45185	0.30249	0.82567946165208	-3.054027	-3.737587	4.976662
Trial1	1	1	blindfold	counterclockwise	practice	Guided	2	-0.5	-0.5	3.365509	-0.34198	-1.45186	0.30254	0.817949127746315	-2.902288	-3.657183	5.073397
Trial1	1	1	blindfold	counterclockwise	practice	Guided	2	-0.5	-0.5	3.385498	-0.37686	-1.45183	0.30252	0.811912443256357	-2.900185	-3.475216	5.051793
Trial1	1	1	blindfold	counterclockwise	practice	Guided	2	-0.5	-0.5	3.405518	-0.41468	-1.45174	0.30242	0.806943212139072	-2.885108	-3.153599	4.911089
Trial1	1	1	blindfold	counterclockwise	practice	Guided	2	-0.5	-0.5	3.425507	-0.49031	-1.45148	0.30239	0.802448517133568	-2.340651	-2.857373	4.790833
Trial1	1	1	blindfold	counterclockwise	practice	Guided	2	-0.5	-0.5	3.445496	-0.52996	-1.45141	0.30237	0.802929160043772	-2.105152	-2.624624	4.744542
Trial1	1	1	blindfold	counterclockwise	practice	Guided	2	-0.5	-0.5	3.465515	-0.56984	-1.45131	0.30234	0.805373891149607	-1.984193	-2.307239	4.691753
Trial1	1	1	blindfold	counterclockwise	practice	Guided	2	-0.5	-0.5	3.485504	-0.60754	-1.45118	0.30223	0.809405848600601	-1.886459	-2.137967	4.475723
Trial1	1	1	blindfold	counterclockwise	practice	Guided	2	-0.5	-0.5	3.505493	-0.64891	-1.45107	0.30201	0.815717010604751	-1.558186	-2.032172	4.157851
Trial1	1	1	blindfold	counterclockwise	practice	Guided	2	-0.5	-0.5	3.525513	-0.72658	-1.45096	0.30188	0.833276691628938	-1.227266	-1.892522	3.774699
Trial1	1	1	blindfold	counterclockwise	practice	Guided	2	-0.5	-0.5	3.545502	-0.76493	-1.45095	0.30175	0.844387931875104	-0.993539	-1.926377	3.437667
Trial1	1	1	blindfold	counterclockwise	practice	Guided	2	-0.5	-0.5	3.565521	-0.8028	-1.45097	0.30166	0.856940253154009	-0.857008	-1.917913	3.29041
Trial1	1	1	blindfold	counterclockwise	practice	Guided	2	-0.5	-0.5	3.58551	-0.84009	-1.45095	0.30164	0.870797271582535	-0.769884	-1.735946	3.309589
Trial1	1	1	blindfold	counterclockwise	practice	Guided	2	-0.5	-0.5	3.605499	-0.87784	-1.45089	0.30161	0.886195031147092	-0.645132	-1.659773	3.265296
Trial1	1	1	blindfold	counterclockwise	practice	Guided	2	-0.5	-0.5	3.625519	-0.94883	-1.45085	0.30158	0.918683238077759	-0.443894	-1.761337	3.156608
Trial1	1	1	blindfold	counterclockwise	practice	Guided	2	-0.5	-0.5	3.645508	-0.98413	-1.45087	0.30153	0.936393170571883	-0.573326	-1.854436	3.037609
Trial1	1	1	blindfold	counterclockwise	practice	Guided	2	-0.5	-0.5	3.665497	-1.01867	-1.45092	0.30152	0.954700384787972	-0.80012	-1.960231	3.02519
Trial1	1	1	blindfold	counterclockwise	practice	Guided	2	-0.5	-0.5	3.685516	-1.05162	-1.451	0.30157	0.973036018735235	-0.987475	-2.247994	3.223404
Trial1	1	1	blindfold	counterclockwise	practice	Guided	2	-0.5	-0.5	3.705505	-1.08411	-1.45111	0.30148	0.991743263203901	-1.161136	-2.438425	3.132316
Trial1	1	1	blindfold	counterclockwise	practice	Guided	2	-0.5	-0.5	3.725494	-1.14939	-1.45122	0.30141	1.0314869463234	-1.508701	-2.349557	2.760934
Trial1	1	1	blindfold	counterclockwise	practice	Guided	2	-0.5	-0.5	3.745514	-1.1815	-1.45118	0.30139	1.0519830202747	-1.366027	-2.28608	2.798546
Trial1	1	1	blindfold	counterclockwise	practice	Guided	2	-0.5	-0.5	3.765503	-1.21448	-1.45115	0.30137	1.073627309527	-1.195196	-2.383411	2.745932
Trial1	1	1	blindfold	counterclockwise	practice	Guided	2	-0.5	-0.5	3.785522	-1.24528	-1.4512	0.30132	1.09432903649734	-1.089446	-2.645783	2.655572
Trial1	1	1	blindfold	counterclockwise	practice	Guided	2	-0.5	-0.5	3.805511	-1.27764	-1.45131	0.30127	1.11658298942007	-1.034068	-2.819287	2.551523
Trial1	1	1	blindfold	counterclockwise	practice	Guided	2	-0.5	-0.5	3.8255	-1.30924	-1.45136	0.30161	1.13905571937326	-8.51295	-2.429961	2.77215
Trial1	1	1	blindfold	counterclockwise	practice	Guided	2	-0.5	-0.5	3.84552	-1.30667	-1.45146	0.30289	1.13813389611927	-14.53856	-4.029581	8.151882
Trial1	1	1	blindfold	counterclockwise	practice	Guided	2	-0.5	-0.5	3.865509	-1.30701	-1.45169	0.30433	1.13939104927881	-16.38883	-4.181926	11.64605
Trial1	1	1	blindfold	counterclockwise	practice	Guided	2	-0.5	-0.5	3.885498	-1.30722	-1.45189	0.30516	1.14012576089454	-12.51036	-5.451466	12.83891
Trial1	1	1	blindfold	counterclockwise	practice	Guided	2	-0.5	-0.5	3.905518	-1.30688	-1.4522	0.30531	1.1399910278768	-12.18586	-6.534807	12.66436
Trial1	1	1	blindfold	counterclockwise	practice	Guided	2	-0.5	-0.5	3.925507	-1.30678	-1.45245	0.30527	1.13989196337863	-13.191	-7.266908	9.512732
Trial1	1	1	blindfold	counterclockwise	practice	Guided	2	-0.5	-0.5	3.945496	-1.30676	-1.45251	0.30513	1.139778987207	-12.31636	-6.970682	8.139725
Trial1	1	1	blindfold	counterclockwise	practice	Guided	2	-0.5	-0.5	3.965515	-1.30668	-1.45259	0.30473	1.13943974578988	-11.40139	-6.623675	7.000072
Trial1	1	1	blindfold	counterclockwise	practice	Guided	2	-0.5	-0.5	3.985504	-1.30644	-1.45274	0.30412	1.13883899459847	-10.51029	-6.814106	5.756769
Trial1	1	1	blindfold	counterclockwise	practice	Guided	2	-0.5	-0.5	4.005493	-1.30606	-1.45296	0.30246	1.13739822794808	-9.970431	-7.008769	3.964684
Trial1	1	1	blindfold	counterclockwise	practice	Guided	2	-0.5	-0.5	4.025513	-1.30536	-1.45323	0.30167	1.13634487250408	-9.074358	-6.547502	0.736731
Trial1	1	1	blindfold	counterclockwise	practice	Guided	2	-0.5	-0.5	4.045502	-1.30504	-1.45324	0.30106	1.13568770431475	-8.579349	-6.310522	-0.293967
Trial1	1	1	blindfold	counterclockwise	practice	Guided	2	-0.5	-0.5	4.065521	-1.30473	-1.4532	0.30053	1.13509416921471	-8.036239	-6.285131	-1.267323
Trial1	1	1	blindfold	counterclockwise	practice	Guided	2	-0.5	-0.5	4.08551	-1.30447	-1.45318	0.29964	1.13428224461658	-7.747977	-6.230117	-2.525381
Trial1	1	1	blindfold	counterclockwise	practice	Guided	2	-0.5	-0.5	4.105499	-1.30419	-1.45314	0.29246	1.12903253399405	-7.463572	-6.065077	-3.88466
Trial1	1	1	blindfold	counterclockwise	practice	Guided	2	-0.5	-0.5	4.125519	-1.30365	-1.45292	0.28413	1.12281486678118	-6.799996	-5.514943	-5.745028
Trial1	1	1	blindfold	counterclockwise	practice	Guided	2	-0.5	-0.5	4.145508	-1.30346	-1.45279	0.27295	1.11489894938893	-6.693357	-5.299121	-5.576369
Trial1	1	1	blindfold	counterclockwise	practice	Guided	2	-0.5	-0.5	4.165497	-1.30336	-1.45269	0.25843	1.10480918588385	-6.742755	-5.417612	-5.390128
Trial1	1	1	blindfold	counterclockwise	practice	Guided	2	-0.5	-0.5	4.185516	-1.30339	-1.4527	0.24153	1.09329880483355	-7.015437	-5.705374	-5.500826
Trial1	1	1	blindfold	counterclockwise	practice	Guided	2	-0.5	-0.5	4.205505	-1.30351	-1.45282	0.20019	1.06578350484978	-7.402422	-5.705374	-5.161585
Trial1	1	1	blindfold	counterclockwise	practice	Guided	2	-0.5	-0.5	4.225494	-1.30405	-1.45273	0.17481	1.04969751734668	-8.418226	-5.895805	-5.620296
Trial1	1	1	blindfold	counterclockwise	practice	Guided	2	-0.5	-0.5	4.245514	-1.30421	-1.4529	0.14849	1.03309869602774	-8.684476	-6.035455	-4.914609
Trial1	1	1	blindfold	counterclockwise	practice	Guided	2	-0.5	-0.5	4.265503	-1.30433	-1.45299	0.12129	1.01634040283735	-8.615362	-6.031223	-3.744303
Trial1	1	1	blindfold	counterclockwise	practice	Guided	2	-0.5	-0.5	4.285522	-1.30431	-1.45301	0.09246	0.998961144851874	-8.423948	-5.895805	-3.558761
Trial1	1	1	blindfold	counterclockwise	practice	Guided	2	-0.5	-0.5	4.305511	-1.30422	-1.45297	0.031937	0.964223375199018	-8.270386	-5.967746	-4.811331
Trial1	1	1	blindfold	counterclockwise	practice	Guided	2	-0.5	-0.5	4.3255	-1.30395	-1.45311	-0.00050597	0.94648286384499	-7.482452	-5.811169	-3.426905
Trial1	1	1	blindfold	counterclockwise	practice	Guided	2	-0.5	-0.5	4.34552	-1.30376	-1.45297	-0.032608	0.929777022732628	-7.26214	-5.50648	-3.235393
Trial1	1	1	blindfold	counterclockwise	practice	Guided	2	-0.5	-0.5	4.365509	-1.30367	-1.45285	-0.066911	0.912935616612938	-7.228929	-6.0947	-4.193647
Trial1	1	1	blindfold	counterclockwise	practice	Guided	2	-0.5	-0.5	4.385498	-1.30361	-1.45305	-0.10073	0.897332551700337	-7.097083	-6.555966	-3.710098
Trial1	1	1	blindfold	counterclockwise	practice	Guided	2	-0.5	-0.5	4.405518	-1.30354	-1.45321	-0.16904	0.869028792963725	-7.152536	-5.88311	-2.818676
Trial1	1	1	blindfold	counterclockwise	practice	Guided	2	-0.5	-0.5	4.425507	-1.30366	-1.45308	-0.20457	0.856240706857072	-7.229839	-6.543271	-3.149993
Trial1	1	1	blindfold	counterclockwise	practice	Guided	2	-0.5	-0.5	4.445496	-1.30365	-1.45316	-0.23875	0.845047289695814	-7.224358	-6.056614	-2.557669
Trial1	1	1	blindfold	counterclockwise	practice	Guided	2	-0.5	-0.5	4.465515	-1.3037	-1.45309	-0.27416	0.83482785077376	-7.591465	-6.115859	-3.296915
Trial1	1	1	blindfold	counterclockwise	practice	Guided	2	-0.5	-0.5	4.485504	-1.30375	-1.45313	-0.30864	0.826215935573076	-7.23391	-6.640602	-3.235607
Trial1	1	1	blindfold	counterclockwise	practice	Guided	2	-0.5	-0.5	4.505493	-1.3037	-1.45321	-0.37867	0.812806747157618	-7.319136	-5.828096	-3.117702
Trial1	1	1	blindfold	counterclockwise	practice	Guided	2	-0.5	-0.5	4.525513	-1.30369	-1.45301	-0.41425	0.808251573560989	-7.172414	-6.331681	-3.275
Trial1	1	1	blindfold	counterclockwise	practice	Guided	2	-0.5	-0.5	4.545502	-1.30359	-1.45311	-0.45095	0.805085520057497	-7.007838	-6.145481	-2.869072
Trial1	1	1	blindfold	counterclockwise	practice	Guided	2	-0.5	-0.5	4.565521	-1.30356	-1.4531	-0.48709	0.803663717573007	-7.116649	-6.437476	-3.649567
Trial1	1	1	blindfold	counterclockwise	practice	Guided	2	-0.5	-0.5	4.58551	-1.30352	-1.45317	-0.52455	0.803895035428964	-6.808968	-6.560198	-3.19586
Trial1	1	1	blindfold	counterclockwise	practice	Guided	2	-0.5	-0.5	4.605499	-1.30343	-1.4532	-0.59837	0.809429763698155	-6.768063	-5.963514	-3.18914
Trial1	1	1	blindfold	counterclockwise	practice	Guided	2	-0.5	-0.5	4.625519	-1.3034	-1.45302	-0.63672	0.814950177044605	-6.539291	-6.365535	-2.798985
Trial1	1	1	blindfold	counterclockwise	practice	Guided	2	-0.5	-0.5	4.645508	-1.30332	-1.45306	-0.67532	0.822228693399692	-6.80219	-5.853487	-3.107585
Trial1	1	1	blindfold	counterclockwise	practice	Guided	2	-0.5	-0.5	4.665497	-1.30337	-1.45296	-0.71216	0.830912280013422	-6.703949	-6.022759	-3.468392
Trial1	1	1	blindfold	counterclockwise	practice	Guided	2	-0.5	-0.5	4.685516	-1.30338	-1.45298	-0.75128	0.841760689179195	-6.764331	-5.853487	-2.692862
Trial1	1	1	blindfold	counterclockwise	practice	Guided	2	-0.5	-0.5	4.705505	-1.30339	-1.45294	-0.82874	0.868046958465665	-7.050977	-5.392221	-3.046765
Trial1	1	1	blindfold	counterclockwise	practice	Guided	2	-0.5	-0.5	4.725494	-1.30349	-1.45295	-0.8655601	0.882740171726322	-7.002802	-6.14125	-2.675601
Trial1	1	1	blindfold	counterclockwise	practice	Guided	2	-0.5	-0.5	4.745514	-1.30355	-1.453	-0.90482	0.899762087902083	-7.480192	-5.921196	-3.228425
Trial1	1	1	blindfold	counterclockwise	practice	Guided	2	-0.5	-0.5	4.765503	-1.30367	-1.45296	-0.94275	0.917558116863511	-7.25317	-6.115859	-2.607222
Trial1	1	1	blindfold	counterclockwise	practice	Guided	2	-0.5	-0.5	4.785522	-1.30369	-1.45297	-0.98147	0.936872935131233	-7.403059	-5.650361	-2.439496
Trial1	1	1	blindfold	counterclockwise	practice	Guided	2	-0.5	-0.5	4.805511	-1.30375	-1.45287	-1.05684	0.977795912174886	-7.684942	-5.696911	-2.841527
Trial1	1	1	blindfold	counterclockwise	practice	Guided	2	-0.5	-0.5	4.8255	-1.3038	-1.45302	-1.09334	0.999073076739007	-7.765274	-5.925428	-2.736948
Trial1	1	1	blindfold	counterclockwise	practice	Guided	2	-0.5	-0.5	4.84552	-1.30385	-1.45295	-1.12987	1.02123007080687	-7.724129	-5.900037	-3.073765
Trial1	1	1	blindfold	counterclockwise	practice	Guided	2	-0.5	-0.5	4.865509	-1.30383	-1.45293	-1.16712	1.04460125443442	-7.406265	-5.988905	-2.389848
Trial1	1	1	blindfold	counterclockwise	practice	Guided	2	-0.5	-0.5	4.885498	-1.30377	-1.45294	-1.20316	1.06793266580571	-7.643403	-5.569957	-2.886269
Trial1	1	1	blindfold	counterclockwise	practice	Guided	2	-0.5	-0.5	4.905518	-1.30375	-1.45289	-1.27552	1.11689100992805	-7.376052	-5.959282	-2.760277
Trial1	1	1	blindfold	counterclockwise	practice	Guided	2	-0.5	-0.5	4.925507	-1.30369	-1.45292	-1.3081	1.13971186376186	-7.243127	-5.290658	-3.307224
Trial1	1	1	blindfold	counterclockwise	practice	Guided	2	-0.5	-0.5	4.945496	-1.30367	-1.45282	-1.31169	1.14224610359653	-7.468824	-5.421844	-3.352711
Trial1	1	1	blindfold	counterclockwise	practice	Guided	2	-0.5	-0.5	4.965515	-1.3037	-1.45264	-1.30858	1.14005943546051	-6.561222	-5.417609	-9.409815
Trial1	1	1	blindfold	counterclockwise	practice	Guided	2	-0.5	-0.5	4.985504	-1.30356	-1.45268	-1.30682	1.13871298940579	-4.717749	-7.474264	-12.32077
Trial1	1	1	blindfold	counterclockwise	practice	Guided	2	-0.5	-0.5	5.005493	-1.30298	-1.45308	-1.30482	1.1368871164263	-2.157744	-7.897444	-9.38977
Trial1	1	1	blindfold	counterclockwise	practice	Guided	2	-0.5	-0.5	5.025513	-1.30165	-1.45242	-1.30432	1.13559378029108	-1.318124	-3.314405	-7.539077
Trial1	1	1	blindfold	counterclockwise	practice	Guided	2	-0.5	-0.5	5.045502	-1.30134	-1.45215	-1.30427	1.13533961858036	-1.416736	-4.765912	-7.699261
Trial1	1	1	blindfold	counterclockwise	practice	Guided	2	-0.5	-0.5	5.065521	-1.30129	-1.45217	-1.30426	1.13529718666842	-0.894359	-4.748985	-8.024353
Trial1	1	1	blindfold	counterclockwise	practice	Guided	2	-0.5	-0.5	5.08551	-1.30123	-1.45216	-1.30418	1.13519828406521	-0.206946	-3.830684	-7.832935
Trial1	1	1	blindfold	counterclockwise	practice	Guided	2	-0.5	-0.5	5.105499	-1.30102	-1.45204	-1.30351	1.13457539359545	0.112671	-2.764271	-7.245068
Trial1	1	1	blindfold	counterclockwise	practice	Guided	2	-0.5	-0.5	5.125519	-1.30029	-1.45116	-1.30313	1.13379077855645	0.695332	-0.961524	-5.882861
Trial1	1	1	blindfold	counterclockwise	practice	Guided	2	-0.5	-0.5	5.145508	-1.29976	-1.4508	-1.30285	1.13321858353746	1.689028	-0.995378	-5.590883
Trial1	1	1	blindfold	counterclockwise	practice	Guided	2	-0.5	-0.5	5.165497	-1.29839	-1.45061	-1.30267	1.13212445140209	2.466559	-1.168882	-5.35861
Trial1	1	1	blindfold	counterclockwise	practice	Guided	2	-0.5	-0.5	5.185516	-1.29563	-1.45061	-1.30256	1.13010157531493	2.957062	-1.486267	-5.151395
Trial1	1	1	blindfold	counterclockwise	practice	Guided	2	-0.5	-0.5	5.205505	-1.29102	-1.45072	-1.30231	1.12668274899733	3.346586	-1.723248	-4.937529
Trial1	1	1	blindfold	counterclockwise	practice	Guided	2	-0.5	-0.5	5.225494	-1.27544	-1.45094	-1.30209	1.11564125688601	3.379594	-1.867129	-4.16192
Trial1	1	1	blindfold	counterclockwise	practice	Guided	2	-0.5	-0.5	5.245514	-1.26452	-1.45096	-1.30182	1.10788361272112	3.430327	-1.930606	-3.581747
Trial1	1	1	blindfold	counterclockwise	practice	Guided	2	-0.5	-0.5	5.265503	-1.25107	-1.45097	-1.30158	1.09847020431483	3.479385	-2.015242	-3.075435
Trial1	1	1	blindfold	counterclockwise	practice	Guided	2	-0.5	-0.5	5.285522	-1.23583	-1.45101	-1.30137	1.08795194737587	3.402398	-2.167587	-2.697414
Trial1	1	1	blindfold	counterclockwise	practice	Guided	2	-0.5	-0.5	5.305511	-1.21796	-1.45107	-1.3011	1.07574522853397	3.273969	-2.260687	-2.417432
Trial1	1	1	blindfold	counterclockwise	practice	Guided	2	-0.5	-0.5	5.3255	-1.17797	-1.45121	-1.30105	1.04944013685781	2.451973	-2.675403	-2.129089
Trial1	1	1	blindfold	counterclockwise	practice	Guided	2	-0.5	-0.5	5.34552	-1.15544	-1.45132	-1.30099	1.03498140797914	2.336448	-2.90392	-1.999351
Trial1	1	1	blindfold	counterclockwise	practice	Guided	2	-0.5	-0.5	5.365509	-1.13265	-1.45144	-1.30095	1.02066989183889	2.425227	-3.06896	-1.871904
Trial1	1	1	blindfold	counterclockwise	practice	Guided	2	-0.5	-0.5	5.385498	-1.109	-1.45151	-1.30095	1.00618186411231	2.356048	-3.098583	-1.938334
Trial1	1	1	blindfold	counterclockwise	practice	Guided	2	-0.5	-0.5	5.405518	-1.08454	-1.45153	-1.30099	0.99160071577296	2.296701	-3.060497	-1.969273
Trial1	1	1	blindfold	counterclockwise	practice	Guided	2	-0.5	-0.5	5.425507	-1.0326	-1.4515	-1.30098	0.961889662858201	2.159245	-3.077424	-1.96915
Trial1	1	1	blindfold	counterclockwise	practice	Guided	2	-0.5	-0.5	5.445496	-1.00522	-1.45154	-1.30096	0.946986910218006	2.015149	-3.238232	-1.880628
Trial1	1	1	blindfold	counterclockwise	practice	Guided	2	-0.5	-0.5	5.465515	-0.97819	-1.4516	-1.30098	0.932863653529864	1.892328	-3.259391	-1.984215
Trial1	1	1	blindfold	counterclockwise	practice	Guided	2	-0.5	-0.5	5.485504	-0.95003	-1.45163	-1.30098	0.918746941329195	1.790207	-3.20861	-1.973223
Trial1	1	1	blindfold	counterclockwise	practice	Guided	2	-0.5	-0.5	5.505493	-0.92328	-1.45162	-1.30103	0.905988456672003	2.008319	-3.140901	-1.944171
Trial1	1	1	blindfold	counterclockwise	practice	Guided	2	-0.5	-0.5	5.525513	-0.8649	-1.45157	-1.30105	0.880246110248127	2.208792	-3.191683	-2.06012
Trial1	1	1	blindfold	counterclockwise	practice	Guided	2	-0.5	-0.5	5.545502	-0.83385	-1.45158	-1.30106	0.867843800333782	2.054738	-3.170524	-2.135043
Trial1	1	1	blindfold	counterclockwise	practice	Guided	2	-0.5	-0.5	5.565521	-0.80595	-1.45159	-1.30107	0.857507163281452	1.804965	-3.242464	-2.192949
Trial1	1	1	blindfold	counterclockwise	practice	Guided	2	-0.5	-0.5	5.58551	-0.7759899	-1.45162	-1.30102	0.847232756533739	1.999306	-3.352491	-1.996164
Trial1	1	1	blindfold	counterclockwise	practice	Guided	2	-0.5	-0.5	5.605499	-0.74481	-1.45168	-1.30098	0.837556489665061	1.780063	-3.58524	-2.054506
Trial1	1	1	blindfold	counterclockwise	practice	Guided	2	-0.5	-0.5	5.625519	-0.6831	-1.45188	-1.30091	0.821573141173109	1.757319	-3.88993	-1.772727
Trial1	1	1	blindfold	counterclockwise	practice	Guided	2	-0.5	-0.5	5.645508	-0.65179	-1.45195	-1.30087	0.815127626461763	1.598376	-3.839148	-1.725437
Trial1	1	1	blindfold	counterclockwise	practice	Guided	2	-0.5	-0.5	5.665497	-0.6224	-1.45193	-1.30082	0.810120002061776	1.616657	-3.720658	-1.685794
Trial1	1	1	blindfold	counterclockwise	practice	Guided	2	-0.5	-0.5	5.685516	-0.59214	-1.45189	-1.3007	0.805983989817709	1.593969	-3.767207	-1.349984
Trial1	1	1	blindfold	counterclockwise	practice	Free	1	-0.5	-0.5	0	-0.54987	-1.45	-1.3	0.801552831709448	0.0086016	-0.022212	0.0065319
Trial1	1	1	blindfold	counterclockwise	practice	Free	1	-0.5	-0.5	0.004577637	-0.54987	-1.45	-1.3	0.801552831709448	0.011868	0.015875	-0.0064469
Trial1	1	1	blindfold	counterclockwise	practice	Free	1	-0.5	-0.5	0.02459717	-0.54987	-1.45	-1.3	0.801552831709448	-0.014817	-0.022221	0.037332
Trial1	1	1	blindfold	counterclockwise	practice	Free	1	-0.5	-0.5	0.04458618	-0.54987	-1.45	-1.29999	0.801542837529066	-0.017354	-0.013753	0.003569
Trial1	1	1	blindfold	counterclockwise	practice	Free	1	-0.5	-0.5	0.06460571	-0.54987	-1.45	-1.29999	0.801542837529066	-0.01472	0.0201	-0.017849
Trial1	1	1	blindfold	counterclockwise	practice	Free	1	-0.5	-0.5	0.08459473	-0.54987	-1.45	-1.29999	0.801542837529066	-0.018304	-0.0052948	-0.009094
Trial1	1	1	blindfold	counterclockwise	practice	Free	1	-0.5	-0.5	0.1045837	-0.54987	-1.45	-1.29999	0.801542837529066	0.016405	0.0031691	0.022124
Trial1	1	1	blindfold	counterclockwise	practice	Free	1	-0.5	-0.5	0.1246033	-0.54987	-1.45	-1.29999	0.801542837529066	-0.0011111	0.0073981	-0.00615
Trial1	1	1	blindfold	counterclockwise	practice	Free	1	-0.5	-0.5	0.1445923	-0.54987	-1.45	-1.29998	0.801532843349167	0.012088	-0.009529	0.05651
Trial1	1	1	blindfold	counterclockwise	practice	Free	1	-0.5	-0.5	0.1645813	-0.54987	-1.45	-1.29998	0.801532843349167	0.0037428	-0.030687	0.0019669
Trial1	1	1	blindfold	counterclockwise	practice	Free	1	-0.5	-0.5	0.1846008	-0.54987	-1.45	-1.29998	0.801532843349167	-0.031379	0.028557	0.042798
Trial1	1	1	blindfold	counterclockwise	practice	Free	1	-0.5	-0.5	0.2045898	-0.54987	-1.45	-1.29998	0.801532843349167	0.0079661	0.02855	-0.0019443
Trial1	1	1	blindfold	counterclockwise	practice	Free	1	-0.5	-0.5	0.2245789	-0.54987	-1.45	-1.29998	0.801532843349167	-0.022524	-0.001071	-0.008798
Trial1	1	1	blindfold	counterclockwise	practice	Free	1	-0.5	-0.5	0.2445984	-0.54987	-1.45	-1.29998	0.801532843349167	0.0096489	-0.0010736	-0.015558
Trial1	1	1	blindfold	counterclockwise	practice	Free	1	-0.5	-0.5	0.2645874	-0.54987	-1.45	-1.29998	0.801532843349167	-0.0095468	0.024316	-0.0055317
Trial1	1	1	blindfold	counterclockwise	practice	Free	1	-0.5	-0.5	0.2846069	-0.54987	-1.45	-1.29998	0.801532843349167	-0.015035	-0.051856	-0.022095
Trial1	1	1	blindfold	counterclockwise	practice	Free	1	-0.5	-0.5	0.3045959	-0.54987	-1.45	-1.29998	0.801532843349167	-0.030644	-0.0053044	-0.0039461
Trial1	1	1	blindfold	counterclockwise	practice	Free	1	-0.5	-0.5	0.324585	-0.54987	-1.45	-1.29997	0.801522968148077	0.0034339	0.0031546	-0.0022695
Trial1	1	1	blindfold	counterclockwise	practice	Free	1	-0.5	-0.5	0.3446045	-0.54987	-1.45	-1.29997	0.801522968148077	-0.0063694	-0.022236	0.050999
Trial1	1	1	blindfold	counterclockwise	practice	Free	1	-0.5	-0.5	0.3645935	-0.54987	-1.45	-1.29997	0.801522968148077	-0.0027842	0.028544	0.027897
Trial1	1	1	blindfold	counterclockwise	practice	Free	1	-0.5	-0.5	0.3845825	-0.54987	-1.45	-1.29997	0.801522968148077	-0.0070046	0.0031509	0.028212
Trial1	1	1	blindfold	counterclockwise	practice	Free	1	-0.5	-0.5	0.4046021	-0.54987	-1.45	-1.29997	0.801522968148077	-0.020935	-0.0095433	0.012282
Trial1	1	1	blindfold	counterclockwise	practice	Free	1	-0.5	-0.5	0.4245911	-0.54987	-1.45	-1.29997	0.801522968148077	-0.021885	-0.0053184	0.011008
Trial1	1	1	blindfold	counterclockwise	practice	Free	1	-0.5	-0.5	0.4445801	-0.54987	-1.45	-1.29997	0.801522968148077	0.0031164	0.011607	-0.006506
Trial1	1	1	blindfold	counterclockwise	practice	Free	1	-0.5	-0.5	0.4645996	-0.54987	-1.45	-1.29997	0.801522968148077	0.020313	-0.018016	-0.0035565
Trial1	1	1	blindfold	counterclockwise	practice	Free	1	-0.5	-0.5	0.4845886	-0.54987	-1.45	-1.29996	0.801512973969141	-0.0046898	-0.0095552	0.0025679
Trial1	1	1	blindfold	counterclockwise	practice	Free	1	-0.5	-0.5	0.5045776	-0.54987	-1.45	-1.29996	0.801512973969141	0.016094	-0.01802	-0.0032425
Trial1	1	1	blindfold	counterclockwise	practice	Free	1	-0.5	-0.5	0.5245972	-0.54987	-1.45	-1.29996	0.801512973969141	0.023582	0.0031411	-0.01654
Trial1	1	1	blindfold	counterclockwise	practice	Free	1	-0.5	-0.5	0.5445862	-0.54988	-1.45	-1.29996	0.801513597074881	0.0098764	0.0031387	0.026925
Trial1	1	1	blindfold	counterclockwise	practice	Free	1	-0.5	-0.5	0.5646057	-0.54988	-1.45	-1.29996	0.801513597074881	-0.0092244	0.0073699	-0.0013471
Trial1	1	1	blindfold	counterclockwise	practice	Free	1	-0.5	-0.5	0.5845947	-0.54988	-1.45	-1.29996	0.801513597074881	0.0059744	-0.0010932	0.014579
Trial1	1	1	blindfold	counterclockwise	practice	Free	1	-0.5	-0.5	0.6045837	-0.54988	-1.45	-1.29996	0.801513597074881	0.030024	-0.022255	0.012674
Trial1	1	1	blindfold	counterclockwise	practice	Free	1	-0.5	-0.5	0.6246033	-0.54987	-1.45	-1.29995	0.80150297979069	-0.014397	0.0031353	-0.013695
Trial1	1	1	blindfold	counterclockwise	practice	Free	1	-0.5	-0.5	0.6445923	-0.54987	-1.45	-1.29995	0.80150297979069	-0.0040531	0.0031379	0.01711
Trial1	1	1	blindfold	counterclockwise	practice	Free	1	-0.5	-0.5	0.6645813	-0.54988	-1.45	-1.29995	0.8015036029042	-0.026198	0.0031349	0.055086
Trial1	1	1	blindfold	counterclockwise	practice	Free	1	-0.5	-0.5	0.6846008	-0.54988	-1.45	-1.29995	0.8015036029042	-0.0070033	-0.0010974	0.028179
Trial1	1	1	blindfold	counterclockwise	practice	Free	1	-0.5	-0.5	0.7045898	-0.54987	-1.45	-1.29995	0.80150297979069	0.0076541	0.007367	-0.0026323
Trial1	1	1	blindfold	counterclockwise	practice	Free	1	-0.5	-0.5	0.7245789	-0.54987	-1.45	-1.29995	0.80150297979069	0.020631	0.011593	0.00063094
Trial1	1	1	blindfold	counterclockwise	practice	Free	1	-0.5	-0.5	0.7445984	-0.54987	-1.45	-1.29995	0.80150297979069	-0.013764	0.020056	-0.0094925
Trial1	1	1	blindfold	counterclockwise	practice	Free	1	-0.5	-0.5	0.7645874	-0.54987	-1.45	-1.29994	0.80149310459103	-0.00046742	0.0031292	0.001483
Trial1	1	1	blindfold	counterclockwise	practice	Free	1	-0.5	-0.5	0.7846069	-0.54988	-1.45	-1.29994	0.801493727712216	-0.0079542	-0.001104	0.015504
Trial1	1	1	blindfold	counterclockwise	practice	Free	1	-0.5	-0.5	0.8045959	-0.54988	-1.45	-1.29994	0.801493727712216	0.033293	0.020055	-0.00033193
Trial1	1	1	blindfold	counterclockwise	practice	Free	1	-0.5	-0.5	0.824585	-0.54988	-1.45	-1.29994	0.801493727712216	-0.0043694	0.0031237	0.0067409
Trial1	1	1	blindfold	counterclockwise	practice	Free	1	-0.5	-0.5	0.8446045	-0.54988	-1.45	-1.29994	0.801493727712216	-0.0053204	-0.0011094	-0.0059213
Trial1	1	1	blindfold	counterclockwise	practice	Free	1	-0.5	-0.5	0.8645935	-0.54988	-1.45	-1.29994	0.801493727712216	-0.010491	0.0031228	-0.018263
Trial1	1	1	blindfold	counterclockwise	practice	Free	1	-0.5	-0.5	0.8845825	-0.54988	-1.45	-1.29994	0.801493727712216	0.027076	0.015815	0.029836
Trial1	1	1	blindfold	counterclockwise	practice	Free	1	-0.5	-0.5	0.9046021	-0.54988	-1.45	-1.29993	0.801483733542498	0.0098785	-0.034968	0.026882
Trial1	1	1	blindfold	counterclockwise	practice	Free	1	-0.5	-0.5	0.9245911	-0.54988	-1.45	-1.29993	0.801483733542498	-0.014174	0.015814	0.045657
Trial1	1	1	blindfold	counterclockwise	practice	Free	1	-0.5	-0.5	0.9445801	-0.54988	-1.45	-1.29993	0.801483733542498	-0.00014988	0.049668	0.0064057
Trial1	1	1	blindfold	counterclockwise	practice	Free	1	-0.5	-0.5	0.9645996	-0.54987	-1.45	-1.29993	0.801483110413541	-0.0034191	-0.013812	0.019381
Trial1	1	1	blindfold	counterclockwise	practice	Free	1	-0.5	-0.5	0.9845886	-0.54987	-1.45	-1.29993	0.801483110413541	-0.0011057	-0.0053479	0.023283
Trial1	1	1	blindfold	counterclockwise	practice	Free	1	-0.5	-0.5	1.004578	-0.54987	-1.45	-1.29993	0.801483110413541	-0.017667	0.0031141	-0.00076921
[truncated: 15,644 more rows]
