# Supplementary material for: Assessing kinesthetic proprioceptive function of the upper limb: a novel dynamic movement reproduction task using a robotic arm
Source: PeerJ. 2021 May 3;9:e11301. doi: 10.7717/peerj.11301 (PMC8101453; doi:10.7717/peerj.11301)
Supplement: Supplemental Information 1 [file peerj-09-11301-s001.zip › DMR raw data_Study 1/Session 1/HMData_PP20-1_2019-06-26-14-48-17.txt]

Trial1	1	1	blindfold	counterclockwise	practice	Guided	1	-0.5	-0.5	0	-0.55005	-1.45	-1.3	0.801564051233505	0.015592	0.0003697	-0.025734
Trial1	1	1	blindfold	counterclockwise	practice	Guided	1	-0.5	-0.5	0.01463699	-0.55005	-1.45	-1.3	0.801564051233505	-1.7419E-05	-0.012325	-0.0075865
Trial1	1	1	blindfold	counterclockwise	practice	Guided	1	-0.5	-0.5	0.03463364	-0.55005	-1.45	-1.3	0.801564051233505	-0.01204	-0.0080911	0.0018046
Trial1	1	1	blindfold	counterclockwise	practice	Guided	1	-0.5	-0.5	0.05463409	-0.55005	-1.45	-1.3	0.801564051233505	-0.0036	0.029996	-0.020248
Trial1	1	1	blindfold	counterclockwise	practice	Guided	1	-0.5	-0.5	0.07463455	-0.55005	-1.45	-1.3	0.801564051233505	-0.012676	0.0046038	-0.0066367
Trial1	1	1	blindfold	counterclockwise	practice	Guided	1	-0.5	-0.5	0.09463501	-0.55005	-1.45	-1.3	0.801564051233505	0.016862	0.025762	-0.0091772
Trial1	1	1	blindfold	counterclockwise	practice	Guided	1	-0.5	-0.5	0.1146355	-0.55005	-1.45	-1.3	0.801564051233505	0.0051559	-0.003859	0.0047521
Trial1	1	1	blindfold	counterclockwise	practice	Guided	1	-0.5	-0.5	0.1346359	-0.55005	-1.45	-1.3	0.801564051233505	0.0042047	0.0046038	-0.020568
Trial1	1	1	blindfold	counterclockwise	practice	Guided	1	-0.5	-0.5	0.1546364	-0.55005	-1.45	-1.3	0.801564051233505	0.010648	-0.008091	0.021315
Trial1	1	1	blindfold	counterclockwise	practice	Guided	1	-0.5	-0.5	0.1746368	-0.55005	-1.45	-1.3	0.801564051233505	-0.010766	-0.016553	0.018682
Trial1	1	1	blindfold	counterclockwise	practice	Guided	1	-0.5	-0.5	0.1946335	-0.55005	-1.45	-1.3	0.801564051233505	-0.0032769	-0.0080899	0.0053876
Trial1	1	1	blindfold	counterclockwise	practice	Guided	1	-0.5	-0.5	0.2146339	-0.55006	-1.45	-1.3	0.801564676548272	-0.029547	-0.0080905	-0.005367
Trial1	1	1	blindfold	counterclockwise	practice	Guided	1	-0.5	-0.5	0.2346344	-0.55006	-1.45	-1.3	0.801564676548272	-0.0081292	-0.020783	-0.0027326
Trial1	1	1	blindfold	counterclockwise	practice	Guided	1	-0.5	-0.5	0.2546349	-0.55006	-1.45	-1.3	0.801564676548272	-0.041252	-0.025015	0.008246
Trial1	1	1	blindfold	counterclockwise	practice	Guided	1	-0.5	-0.5	0.2746353	-0.55006	-1.45	-1.3	0.801564676548272	-0.01266	0.0046062	-0.0066337
Trial1	1	1	blindfold	counterclockwise	practice	Guided	1	-0.5	-0.5	0.2946358	-0.55006	-1.45	-1.3	0.801564676548272	0.011391	0.021533	-0.0072678
Trial1	1	1	blindfold	counterclockwise	practice	Guided	1	-0.5	-0.5	0.3146362	-0.55006	-1.45	-1.3	0.801564676548272	-0.012022	0.021531	0.0018068
Trial1	1	1	blindfold	counterclockwise	practice	Guided	1	-0.5	-0.5	0.3346367	-0.55006	-1.45	-1.3	0.801564676548272	-0.018239	-0.0038597	0.031981
Trial1	1	1	blindfold	counterclockwise	practice	Guided	1	-0.5	-0.5	0.3546333	-0.55006	-1.45	-1.3	0.801564676548272	0.0084462	0.0088349	-0.0082195
Trial1	1	1	blindfold	counterclockwise	practice	Guided	1	-0.5	-0.5	0.3746338	-0.55007	-1.45	-1.3	0.801565298264424	-0.01855	0.00037444	0.027762
Trial1	1	1	blindfold	counterclockwise	practice	Guided	1	-0.5	-0.5	0.3946342	-0.55007	-1.45	-1.3	0.801565298264424	-0.016869	0.0173	-0.0063132
Trial1	1	1	blindfold	counterclockwise	practice	Guided	1	-0.5	-0.5	0.4146347	-0.55007	-1.45	-1.3	0.801565298264424	0.00096525	-0.037713	0.005076
Trial1	1	1	blindfold	counterclockwise	practice	Guided	1	-0.5	-0.5	0.4346352	-0.55007	-1.45	-1.3	0.801565298264424	-0.0038888	-0.008091	-0.0030459
Trial1	1	1	blindfold	counterclockwise	practice	Guided	1	-0.5	-0.5	0.4546356	-0.55007	-1.45	-1.3	0.801565298264424	-0.0013477	0.021533	0.030713
Trial1	1	1	blindfold	counterclockwise	practice	Guided	1	-0.5	-0.5	0.4746361	-0.55007	-1.45	-1.3	0.801565298264424	-0.015592	0.0046077	0.010566
Trial1	1	1	blindfold	counterclockwise	practice	Guided	1	-0.5	-0.5	0.4946365	-0.55007	-1.45	-1.3	0.801565298264424	0.0058257	0.00037554	0.013199
Trial1	1	1	blindfold	counterclockwise	practice	Guided	1	-0.5	-0.5	0.514637	-0.55007	-1.45	-1.3	0.801565298264424	-0.0071499	-0.01655	0.0099298
Trial1	1	1	blindfold	counterclockwise	practice	Guided	1	-0.5	-0.5	0.5346336	-0.55007	-1.45	-1.3	0.801565298264424	0.022072	-0.025012	0.013197
Trial1	1	1	blindfold	counterclockwise	practice	Guided	1	-0.5	-0.5	0.5546341	-0.55007	-1.45	-1.3	0.801565298264424	0.0025636	0.021538	0.026173
Trial1	1	1	blindfold	counterclockwise	practice	Guided	1	-0.5	-0.5	0.5746346	-0.55007	-1.45	-1.3	0.801565298264424	0.0048809	0.00038122	0.00053574
Trial1	1	1	blindfold	counterclockwise	practice	Guided	1	-0.5	-0.5	0.594635	-0.55008	-1.45	-1.3	0.801565923827663	0.0078316	0.0046126	-0.016662
Trial1	1	1	blindfold	counterclockwise	practice	Guided	1	-0.5	-0.5	0.6146355	-0.55008	-1.45	-1.3	0.801565923827663	-0.0032385	0.0046117	-0.0069514
Trial1	1	1	blindfold	counterclockwise	practice	Guided	1	-0.5	-0.5	0.6346359	-0.55008	-1.45	-1.3	0.801565923827663	0.0032961	-0.008083	-0.020563
Trial1	1	1	blindfold	counterclockwise	practice	Guided	1	-0.5	-0.5	0.6546364	-0.55008	-1.45	-1.2989	0.800468012582366	0.0016181	0.00038097	0.013515
Trial1	1	1	blindfold	counterclockwise	practice	Guided	1	-0.5	-0.5	0.6746368	-0.55122	-1.45078	-1.29783	0.799472553968036	-0.743477	-2.784154	6.7877
Trial1	1	1	blindfold	counterclockwise	practice	Guided	1	-0.5	-0.5	0.6946335	-0.5521	-1.45144	-1.2977	0.799399515806701	-0.933553	-3.884422	5.550329
Trial1	1	1	blindfold	counterclockwise	practice	Guided	1	-0.5	-0.5	0.7146339	-0.5525	-1.45132	-1.29839	0.800114299571898	-0.489532	-1.93779	2.384795
Trial1	1	1	blindfold	counterclockwise	practice	Guided	1	-0.5	-0.5	0.7346344	-0.55275	-1.4508	-1.29909	0.800829097636074	-0.686175	-1.463815	1.635775
Trial1	1	1	blindfold	counterclockwise	practice	Guided	1	-0.5	-0.5	0.7546349	-0.55357	-1.4507	-1.29994	0.801731829686773	-1.928552	-2.475215	0.639317
Trial1	1	1	blindfold	counterclockwise	practice	Guided	1	-0.5	-0.5	0.7746353	-0.55852	-1.45116	-1.30014	0.80227716495426	-1.590247	-1.21837	-0.102037
Trial1	1	1	blindfold	counterclockwise	practice	Guided	1	-0.5	-0.5	0.7946358	-0.56252	-1.45074	-1.30018	0.80261865918867	-1.274542	-0.833276	-0.189056
Trial1	1	1	blindfold	counterclockwise	practice	Guided	1	-0.5	-0.5	0.8146362	-0.56735	-1.45033	-1.30016	0.802989378512695	-1.125574	-0.046144	-0.343954
Trial1	1	1	blindfold	counterclockwise	practice	Guided	1	-0.5	-0.5	0.8346367	-0.5733	-1.45008	-1.3001	0.803450590165523	-0.7545	0.482831	-0.155725
Trial1	1	1	blindfold	counterclockwise	practice	Guided	1	-0.5	-0.5	0.8546333	-0.57954	-1.44973	-1.30006	0.80400414896367	-0.242142	0.673244	-0.064363
Trial1	1	1	blindfold	counterclockwise	practice	Guided	1	-0.5	-0.5	0.8746338	-0.59151	-1.45008	-1.30008	0.805296214380482	0.167749	-0.613211	-0.190744
Trial1	1	1	blindfold	counterclockwise	practice	Guided	1	-0.5	-0.5	0.8946342	-0.59694	-1.45032	-1.30007	0.80592148539757	0.238164	-0.029171	-0.158404
Trial1	1	1	blindfold	counterclockwise	practice	Guided	1	-0.5	-0.5	0.9146347	-0.60209	-1.45013	-1.30003	0.806517425798762	0.02604	0.0088968	-0.05953
Trial1	1	1	blindfold	counterclockwise	practice	Guided	1	-0.5	-0.5	0.9346352	-0.60692	-1.44997	-1.30002	0.807133226632355	-0.156704	-0.439618	-0.054933
Trial1	1	1	blindfold	counterclockwise	practice	Guided	1	-0.5	-0.5	0.9546356	-0.61172	-1.45011	-1.30026	0.808020635950742	-0.210798	-0.342168	-0.040357
Trial1	1	1	blindfold	counterclockwise	practice	Guided	1	-0.5	-0.5	0.9746361	-0.6215	-1.4504	-1.3004	0.809569295137894	-0.341871	-1.408525	-0.86216
Trial1	1	1	blindfold	counterclockwise	practice	Guided	1	-0.5	-0.5	0.9946365	-0.62615	-1.45066	-1.30053	0.810408561957574	-0.187294	-1.755533	-1.099578
Trial1	1	1	blindfold	counterclockwise	practice	Guided	1	-0.5	-0.5	1.014637	-0.63051	-1.45079	-1.30065	0.81121703968006	-0.051813	-1.374671	-1.293924
Trial1	1	1	blindfold	counterclockwise	practice	Guided	1	-0.5	-0.5	1.034634	-0.63424	-1.45077	-1.30079	0.81196373599942	0.043184	-1.869792	-1.659049
Trial1	1	1	blindfold	counterclockwise	practice	Guided	1	-0.5	-0.5	1.054634	-0.63735	-1.45097	-1.3009	0.812592032112935	0.019495	-3.075855	-1.882492
Trial1	1	1	blindfold	counterclockwise	practice	Guided	1	-0.5	-0.5	1.074635	-0.641	-1.45177	-1.30087	0.813187461053397	-0.658675	-3.820651	-1.657011
Trial1	1	1	blindfold	counterclockwise	practice	Guided	1	-0.5	-0.5	1.094635	-0.64184	-1.45194	-1.30084	0.813303844899028	-1.178258	-4.362322	-1.670795
Trial1	1	1	blindfold	counterclockwise	practice	Guided	1	-0.5	-0.5	1.114635	-0.6427	-1.45217	-1.30076	0.813375623275371	-2.087556	-4.925151	-1.473608
Trial1	1	1	blindfold	counterclockwise	practice	Guided	1	-0.5	-0.5	1.134636	-0.64411	-1.45244	-1.30071	0.813574905236101	-2.634941	-5.225609	-1.320924
Trial1	1	1	blindfold	counterclockwise	practice	Guided	1	-0.5	-0.5	1.154636	-0.64651	-1.45259	-1.3008	0.814091989202206	-2.973817	-5.280622	-1.493703
Trial1	1	1	blindfold	counterclockwise	practice	Guided	1	-0.5	-0.5	1.174637	-0.65553	-1.45281	-1.30087	0.815832364165863	-3.63415	-5.826525	-1.765402
Trial1	1	1	blindfold	counterclockwise	practice	Guided	1	-0.5	-0.5	1.194633	-0.66269	-1.45289	-1.30087	0.817227572171129	-3.81487	-5.716498	-1.995538
Trial1	1	1	blindfold	counterclockwise	practice	Guided	1	-0.5	-0.5	1.214634	-0.67138	-1.45289	-1.30122	0.819344068585082	-3.357325	-5.923856	-2.526021
Trial1	1	1	blindfold	counterclockwise	practice	Guided	1	-0.5	-0.5	1.234634	-0.68137	-1.45298	-1.30154	0.821803785315992	-2.727329	-6.575553	-3.192892
Trial1	1	1	blindfold	counterclockwise	practice	Guided	1	-0.5	-0.5	1.254635	-0.69197	-1.45327	-1.30219	0.82484009788845	-2.254666	-7.362668	-3.88498
Trial1	1	1	blindfold	counterclockwise	practice	Guided	1	-0.5	-0.5	1.274635	-0.71241	-1.45393	-1.30247	0.830106045942538	-1.365355	-8.272505	-5.064697
Trial1	1	1	blindfold	counterclockwise	practice	Guided	1	-0.5	-0.5	1.294636	-0.7208	-1.45411	-1.30265	0.832465999724831	-1.269131	-8.293664	-5.371131
Trial1	1	1	blindfold	counterclockwise	practice	Guided	1	-0.5	-0.5	1.314636	-0.7278	-1.45415	-1.30275	0.834446160049113	-1.52954	-8.132856	-5.523303
Trial1	1	1	blindfold	counterclockwise	practice	Guided	1	-0.5	-0.5	1.334637	-0.73387	-1.45408	-1.30278	0.836152463864487	-1.876601	-7.967815	-5.576617
Trial1	1	1	blindfold	counterclockwise	practice	Guided	1	-0.5	-0.5	1.354633	-0.73913	-1.45402	-1.30276	0.837619603855609	-1.906686	-8.086306	-5.585487
Trial1	1	1	blindfold	counterclockwise	practice	Guided	1	-0.5	-0.5	1.374634	-0.7474	-1.45412	-1.30277	0.840027537822889	-2.27257	-8.403691	-5.529582
Trial1	1	1	blindfold	counterclockwise	practice	Guided	1	-0.5	-0.5	1.394634	-0.75077	-1.45419	-1.30278	0.841035884662572	-2.242618	-8.564499	-5.601106
Trial1	1	1	blindfold	counterclockwise	practice	Guided	1	-0.5	-0.5	1.414635	-0.75363	-1.45426	-1.30279	0.841902640321257	-2.104051	-8.598354	-5.669126
Trial1	1	1	blindfold	counterclockwise	practice	Guided	1	-0.5	-0.5	1.434635	-0.756	-1.45435	-1.30281	0.842638601483373	-2.067148	-8.987679	-5.544931
Trial1	1	1	blindfold	counterclockwise	practice	Guided	1	-0.5	-0.5	1.454636	-0.75757	-1.45444	-1.30282	0.843126436914161	-1.753583	-9.22466	-5.632599
Trial1	1	1	blindfold	counterclockwise	practice	Guided	1	-0.5	-0.5	1.474636	-0.7581199	-1.45452	-1.30283	0.843304145589685	-1.40074	-9.27121	-5.677741
Trial1	1	1	blindfold	counterclockwise	practice	Guided	1	-0.5	-0.5	1.494637	-0.75816	-1.45453	-1.30284	0.843325939193408	-1.159475	-9.487032	-5.844288
Trial1	1	1	blindfold	counterclockwise	practice	Guided	1	-0.5	-0.5	1.514637	-0.75819	-1.45455	-1.30285	0.843344668542928	-1.002605	-9.250051	-5.901992
Trial1	1	1	blindfold	counterclockwise	practice	Guided	1	-0.5	-0.5	1.534634	-0.7582099	-1.45456	-1.30287	0.843369828982938	-0.596877	-9.410859	-6.092981
Trial1	1	1	blindfold	counterclockwise	practice	Guided	1	-0.5	-0.5	1.554634	-0.75822	-1.45458	-1.30292	0.843420463140906	-0.442881	-9.457409	-6.136289
Trial1	1	1	blindfold	counterclockwise	practice	Guided	1	-0.5	-0.5	1.574635	-0.75823	-1.4546	-1.30294	0.843442480871779	-0.072086	-9.470104	-6.364382
Trial1	1	1	blindfold	counterclockwise	practice	Guided	1	-0.5	-0.5	1.594635	-0.75824	-1.45462	-1.30297	0.843474240053082	-0.077862	-9.660535	-6.461631
Trial1	1	1	blindfold	counterclockwise	practice	Guided	1	-0.5	-0.5	1.614635	-0.75824	-1.45464	-1.30299	0.843493192033529	-0.142746	-9.795953	-6.465249
Trial1	1	1	blindfold	counterclockwise	practice	Guided	1	-0.5	-0.5	1.634636	-0.75824	-1.45467	-1.30302	0.843521790314936	-0.262732	-9.753635	-6.561587
Trial1	1	1	blindfold	counterclockwise	practice	Guided	1	-0.5	-0.5	1.654636	-0.75825	-1.45469	-1.30306	0.843562987035698	-0.370223	-9.711317	-6.571714
Trial1	1	1	blindfold	counterclockwise	practice	Guided	1	-0.5	-0.5	1.674637	-0.75828	-1.45471	-1.30308	0.843591249639401	-0.529151	-9.673231	-6.461636
Trial1	1	1	blindfold	counterclockwise	practice	Guided	1	-0.5	-0.5	1.694633	-0.75829	-1.45472	-1.30309	0.843603716466562	-0.659942	-9.660535	-6.423283
Trial1	1	1	blindfold	counterclockwise	practice	Guided	1	-0.5	-0.5	1.714634	-0.75831	-1.45474	-1.30309	0.843609848489004	-0.777473	-9.715549	-6.274621
Trial1	1	1	blindfold	counterclockwise	practice	Guided	1	-0.5	-0.5	1.734634	-0.75833	-1.45475	-1.30308	0.843606543634782	-0.870718	-9.681694	-6.145418
Trial1	1	1	blindfold	counterclockwise	practice	Guided	1	-0.5	-0.5	1.754635	-0.75836	-1.45475	-1.30305	0.843587145987514	-0.902973	-9.432018	-6.00593
Trial1	1	1	blindfold	counterclockwise	practice	Guided	1	-0.5	-0.5	1.774635	-0.75842	-1.45476	-1.30302	0.843576915666644	-1.229236	-9.512422	-5.608842
Trial1	1	1	blindfold	counterclockwise	practice	Guided	1	-0.5	-0.5	1.794636	-0.75847	-1.45476	-1.30299	0.843563640577599	-1.538671	-9.745171	-5.365625
Trial1	1	1	blindfold	counterclockwise	practice	Guided	1	-0.5	-0.5	1.814636	-0.75852	-1.45478	-1.30296	0.843550482787216	-1.707243	-9.834039	-5.36121
Trial1	1	1	blindfold	counterclockwise	practice	Guided	1	-0.5	-0.5	1.834637	-0.75859	-1.45481	-1.30293	0.843543354501078	-1.883165	-9.783258	-5.220351
Trial1	1	1	blindfold	counterclockwise	practice	Guided	1	-0.5	-0.5	1.854633	-0.75867	-1.45483	-1.30286	0.843501142550677	-2.063053	-9.753635	-5.25163
Trial1	1	1	blindfold	counterclockwise	practice	Guided	1	-0.5	-0.5	1.874634	-0.75884	-1.45482	-1.30283	0.843524810283685	-2.187122	-9.516654	-5.051503
Trial1	1	1	blindfold	counterclockwise	practice	Guided	1	-0.5	-0.5	1.894634	-0.75893	-1.45481	-1.3028	0.843523955503531	-2.13058	-9.609754	-4.99778
Trial1	1	1	blindfold	counterclockwise	practice	Guided	1	-0.5	-0.5	1.914635	-0.75902	-1.45482	-1.30276	0.843513354696985	-2.043059	-9.745171	-4.89198
Trial1	1	1	blindfold	counterclockwise	practice	Guided	1	-0.5	-0.5	1.934635	-0.7590901	-1.45483	-1.30273	0.843506406491405	-1.9904	-9.745171	-4.752767
Trial1	1	1	blindfold	counterclockwise	practice	Guided	1	-0.5	-0.5	1.954636	-0.75917	-1.45484	-1.30266	0.843464370141792	-1.893468	-9.800185	-4.720274
Trial1	1	1	blindfold	counterclockwise	practice	Guided	1	-0.5	-0.5	1.974636	-0.75932	-1.45487	-1.30264	0.843491422900594	-1.794876	-9.808648	-4.794308
Trial1	1	1	blindfold	counterclockwise	practice	Guided	1	-0.5	-0.5	1.994637	-0.75939	-1.45488	-1.30261	0.84348446704371	-1.780581	-9.774794	-4.778752
Trial1	1	1	blindfold	counterclockwise	practice	Guided	1	-0.5	-0.5	2.014637	-0.75945	-1.45487	-1.30258	0.843474210938751	-1.701195	-9.702853	-4.710406
Trial1	1	1	blindfold	counterclockwise	practice	Guided	1	-0.5	-0.5	2.034634	-0.75952	-1.45487	-1.30255	0.843467286190522	-1.668929	-9.64784	-4.522292
Trial1	1	1	blindfold	counterclockwise	practice	Guided	1	-0.5	-0.5	2.054634	-0.75958	-1.45486	-1.30249	0.843428703796231	-1.568604	-9.652072	-4.375286
Trial1	1	1	blindfold	counterclockwise	practice	Guided	1	-0.5	-0.5	2.074635	-0.75969	-1.45485	-1.30245	0.843424465487537	-1.567437	-9.537813	-4.281797
Trial1	1	1	blindfold	counterclockwise	practice	Guided	1	-0.5	-0.5	2.094635	-0.75974	-1.45484	-1.30242	0.843411378668118	-1.359312	-9.618217	-4.243851
Trial1	1	1	blindfold	counterclockwise	practice	Guided	1	-0.5	-0.5	2.114635	-0.75979	-1.45483	-1.30239	0.843398200612142	-1.342073	-9.668999	-4.24138
Trial1	1	1	blindfold	counterclockwise	practice	Guided	1	-0.5	-0.5	2.134636	-0.75983	-1.45484	-1.30237	0.843391467863867	-1.257655	-9.4828	-4.242137
Trial1	1	1	blindfold	counterclockwise	practice	Guided	1	-0.5	-0.5	2.154636	-0.75988	-1.45484	-1.30234	0.843378410025545	-0.96466	-9.762099	-4.416745
Trial1	1	1	blindfold	counterclockwise	practice	Guided	1	-0.5	-0.5	2.174637	-0.75993	-1.45485	-1.30233	0.843384294861302	-0.81641	-10.01178	-4.423641
Trial1	1	1	blindfold	counterclockwise	practice	Guided	1	-0.5	-0.5	2.194633	-0.7599599	-1.45487	-1.30232	0.843383991092109	-0.790079	-10.05409	-4.492475
Trial1	1	1	blindfold	counterclockwise	practice	Guided	1	-0.5	-0.5	2.214634	-0.75998	-1.45489	-1.30231	0.843380656792086	-0.81277	-9.74094	-4.38998
Trial1	1	1	blindfold	counterclockwise	practice	Guided	1	-0.5	-0.5	2.234634	-0.76	-1.45489	-1.3023	0.843377286325819	-0.775674	-9.914443	-4.402345
Trial1	1	1	blindfold	counterclockwise	practice	Guided	1	-0.5	-0.5	2.254635	-0.76002	-1.4549	-1.30227	0.843354883275987	-0.796459	-9.910212	-4.357638
Trial1	1	1	blindfold	counterclockwise	practice	Guided	1	-0.5	-0.5	2.274635	-0.76007	-1.4549	-1.30225	0.843351365243114	-1.028489	-9.652072	-4.176093
Trial1	1	1	blindfold	counterclockwise	practice	Guided	1	-0.5	-0.5	2.294636	-0.7601	-1.45489	-1.30223	0.843341673720308	-1.056946	-9.533581	-4.122074
Trial1	1	1	blindfold	counterclockwise	practice	Guided	1	-0.5	-0.5	2.314636	-0.7601399	-1.45487	-1.30222	0.843344239118582	-1.018661	-9.491263	-4.133547
Trial1	1	1	blindfold	counterclockwise	practice	Guided	1	-0.5	-0.5	2.334637	-0.76017	-1.45486	-1.3022	0.843334569099539	-0.932326	-9.55474	-4.109495
Trial1	1	1	blindfold	counterclockwise	practice	Guided	1	-0.5	-0.5	2.354633	-0.76019	-1.45485	-1.30217	0.843312267518206	-0.831315	-9.613986	-4.03916
Trial1	1	1	blindfold	counterclockwise	practice	Guided	1	-0.5	-0.5	2.374634	-0.7602299	-1.45484	-1.30216	0.843315083171772	-0.607174	-9.630913	-4.053958
Trial1	1	1	blindfold	counterclockwise	practice	Guided	1	-0.5	-0.5	2.394634	-0.76025	-1.45484	-1.30215	0.843311756930227	-0.481311	-9.618217	-4.056215
Trial1	1	1	blindfold	counterclockwise	practice	Guided	1	-0.5	-0.5	2.414635	-0.76026	-1.45484	-1.30213	0.84329589266777	-0.417156	-9.618217	-4.026917
Trial1	1	1	blindfold	counterclockwise	practice	Guided	1	-0.5	-0.5	2.434635	-0.76028	-1.45483	-1.30212	0.843292417238672	-0.401462	-9.516654	-3.998766
Trial1	1	1	blindfold	counterclockwise	practice	Guided	1	-0.5	-0.5	2.454636	-0.76028	-1.45483	-1.3021	0.843273367895801	-0.420484	-9.465873	-3.981055
Trial1	1	1	blindfold	counterclockwise	practice	Guided	1	-0.5	-0.5	2.474636	-0.7603	-1.45482	-1.3021	0.843279567978778	-0.198234	-9.770562	-4.130521
Trial1	1	1	blindfold	counterclockwise	practice	Guided	1	-0.5	-0.5	2.494637	-0.7603	-1.45483	-1.3021	0.843279567978778	0.010824	-9.838271	-4.165025
Trial1	1	1	blindfold	counterclockwise	practice	Guided	1	-0.5	-0.5	2.514633	-0.7603	-1.45484	-1.30211	0.843289092574522	0.244404	-9.850966	-4.291427
Trial1	1	1	blindfold	counterclockwise	practice	Guided	1	-0.5	-0.5	2.534634	-0.76029	-1.45484	-1.30212	0.843295526354754	0.556417	-9.927139	-4.400457
Trial1	1	1	blindfold	counterclockwise	practice	Guided	1	-0.5	-0.5	2.554634	-0.76026	-1.45486	-1.30217	0.843333878423105	0.967967	-10.20221	-4.575149
Trial1	1	1	blindfold	counterclockwise	practice	Guided	1	-0.5	-0.5	2.574635	-0.76013	-1.45507	-1.30221	0.843331756828904	1.993831	-10.90469	-5.102996
Trial1	1	1	blindfold	counterclockwise	practice	Guided	1	-0.5	-0.5	2.594635	-0.76002	-1.45523	-1.30226	0.843345470925486	2.37103	-10.95547	-5.363406
Trial1	1	1	blindfold	counterclockwise	practice	Guided	1	-0.5	-0.5	2.614635	-0.7599	-1.45537	-1.30231	0.843355984360974	2.805641	-11.37865	-5.480859
Trial1	1	1	blindfold	counterclockwise	practice	Guided	1	-0.5	-0.5	2.634636	-0.75975	-1.45551	-1.30237	0.843366828346534	3.205271	-11.59447	-5.607425
Trial1	1	1	blindfold	counterclockwise	practice	Guided	1	-0.5	-0.5	2.654636	-0.75952	-1.45564	-1.30269	0.843600563245299	3.571587	-11.74681	-5.805218
Trial1	1	1	blindfold	counterclockwise	practice	Guided	1	-0.5	-0.5	2.674637	-0.75801	-1.45589	-1.30291	0.843346664103403	4.267008	-11.97956	-6.341481
Trial1	1	1	blindfold	counterclockwise	practice	Guided	1	-0.5	-0.5	2.694633	-0.75642	-1.45597	-1.30309	0.843033038638849	4.498687	-12.10652	-6.504341
Trial1	1	1	blindfold	counterclockwise	practice	Guided	1	-0.5	-0.5	2.714634	-0.75401	-1.45603	-1.30321	0.842417608701596	4.659377	-12.1573	-6.620902
Trial1	1	1	blindfold	counterclockwise	practice	Guided	1	-0.5	-0.5	2.734634	-0.75084	-1.45606	-1.30328	0.841533993125499	4.840957	-12.11075	-6.618891
Trial1	1	1	blindfold	counterclockwise	practice	Guided	1	-0.5	-0.5	2.754635	-0.74674	-1.45605	-1.30335	0.840387902129177	4.944962	-12.11921	-6.68791
Trial1	1	1	blindfold	counterclockwise	practice	Guided	1	-0.5	-0.5	2.774635	-0.73516	-1.45608	-1.30342	0.837128440670396	5.046307	-12.21654	-6.831036
Trial1	1	1	blindfold	counterclockwise	practice	Guided	1	-0.5	-0.5	2.794636	-0.7276	-1.4561	-1.3035	0.835113105537481	5.128253	-12.2377	-7.084869
Trial1	1	1	blindfold	counterclockwise	practice	Guided	1	-0.5	-0.5	2.814636	-0.71912	-1.45612	-1.30356	0.832899911698956	5.366086	-12.33926	-7.128512
Trial1	1	1	blindfold	counterclockwise	practice	Guided	1	-0.5	-0.5	2.834637	-0.70942	-1.45616	-1.30361	0.830449211621037	5.585691	-12.34773	-7.242893
Trial1	1	1	blindfold	counterclockwise	practice	Guided	1	-0.5	-0.5	2.854633	-0.69834	-1.45617	-1.30366	0.827772925116641	5.777763	-12.29695	-7.345261
Trial1	1	1	blindfold	counterclockwise	practice	Guided	1	-0.5	-0.5	2.874634	-0.67093	-1.45614	-1.30365	0.821626698447171	5.979728	-12.30118	-7.306628
Trial1	1	1	blindfold	counterclockwise	practice	Guided	1	-0.5	-0.5	2.894634	-0.65484	-1.45615	-1.30364	0.818420848768512	6.051772	-12.36889	-7.292978
Trial1	1	1	blindfold	counterclockwise	practice	Guided	1	-0.5	-0.5	2.914635	-0.63648	-1.45618	-1.30361	0.815117141444297	5.913466	-12.41544	-7.199466
Trial1	1	1	blindfold	counterclockwise	practice	Guided	1	-0.5	-0.5	2.934635	-0.61698	-1.45619	-1.30357	0.81204009797452	5.875368	-12.36042	-7.082692
Trial1	1	1	blindfold	counterclockwise	practice	Guided	1	-0.5	-0.5	2.954636	-0.59526	-1.45615	-1.30347	0.809097360046995	5.869865	-12.11075	-7.048507
Trial1	1	1	blindfold	counterclockwise	practice	Guided	1	-0.5	-0.5	2.974636	-0.54844	-1.45597	-1.3034	0.804858909262968	5.70684	-11.83568	-6.797702
Trial1	1	1	blindfold	counterclockwise	practice	Guided	1	-0.5	-0.5	2.994637	-0.52278	-1.45591	-1.30336	0.803682894254364	5.698133	-11.83568	-6.68322
Trial1	1	1	blindfold	counterclockwise	practice	Guided	1	-0.5	-0.5	3.014633	-0.49486	-1.45592	-1.30336	0.803376428414051	5.685844	-11.96264	-6.72709
Trial1	1	1	blindfold	counterclockwise	practice	Guided	1	-0.5	-0.5	3.034634	-0.46643	-1.45596	-1.30336	0.804061073799323	5.48922	-12.03458	-6.763784
Trial1	1	1	blindfold	counterclockwise	practice	Guided	1	-0.5	-0.5	3.054634	-0.43687	-1.45599	-1.30327	0.805746895945533	5.275732	-11.92032	-6.667437
Trial1	1	1	blindfold	counterclockwise	practice	Guided	1	-0.5	-0.5	3.074635	-0.3741	-1.45589	-1.30325	0.813056885826783	5.075627	-11.70873	-6.480467
Trial1	1	1	blindfold	counterclockwise	practice	Guided	1	-0.5	-0.5	3.094635	-0.34097	-1.45586	-1.30325	0.818841388707066	4.970679	-11.72142	-6.384842
Trial1	1	1	blindfold	counterclockwise	practice	Guided	1	-0.5	-0.5	3.114635	-0.30809	-1.45587	-1.30318	0.825789032847575	5.043143	-11.79336	-6.31266
Trial1	1	1	blindfold	counterclockwise	practice	Guided	1	-0.5	-0.5	3.134636	-0.27365	-1.45588	-1.30313	0.834417142623809	4.577163	-11.65371	-6.182825
Trial1	1	1	blindfold	counterclockwise	practice	Guided	1	-0.5	-0.5	3.154636	-0.24094	-1.45583	-1.30306	0.843811313508553	4.27577	-11.52253	-6.127104
Trial1	1	1	blindfold	counterclockwise	practice	Guided	1	-0.5	-0.5	3.174637	-0.17258	-1.45576	-1.30304	0.867223701503637	3.73706	-11.45482	-6.078653
Trial1	1	1	blindfold	counterclockwise	practice	Guided	1	-0.5	-0.5	3.194633	-0.13937	-1.45572	-1.30301	0.880272139717355	3.57034	-11.28555	-6.012352
Trial1	1	1	blindfold	counterclockwise	practice	Guided	1	-0.5	-0.5	3.214634	-0.1056	-1.45566	-1.30296	0.894592747217193	3.445828	-11.15436	-5.968882
Trial1	1	1	blindfold	counterclockwise	practice	Guided	1	-0.5	-0.5	3.234634	-0.072315	-1.45558	-1.30291	0.909713625053348	3.379952	-11.07819	-5.77542
Trial1	1	1	blindfold	counterclockwise	practice	Guided	1	-0.5	-0.5	3.254635	-0.040519	-1.45555	-1.30295	0.925122338268279	3.464649	-11.15859	-5.824358
Trial1	1	1	blindfold	counterclockwise	practice	Guided	1	-0.5	-0.5	3.274635	0.021719	-1.45559	-1.30299	0.957592601115208	3.658734	-11.23053	-6.014146
Trial1	1	1	blindfold	counterclockwise	practice	Guided	1	-0.5	-0.5	3.294636	0.052356	-1.45561	-1.303	0.974631266084311	3.874121	-11.24323	-5.983716
Trial1	1	1	blindfold	counterclockwise	practice	Guided	1	-0.5	-0.5	3.314636	0.083794	-1.45562	-1.303	0.992786174833802	3.980483	-11.17975	-5.987233
Trial1	1	1	blindfold	counterclockwise	practice	Guided	1	-0.5	-0.5	3.334637	0.11428	-1.45561	-1.303	1.01101378621629	3.947175	-11.27708	-6.022223
Trial1	1	1	blindfold	counterclockwise	practice	Guided	1	-0.5	-0.5	3.354633	0.14476	-1.45562	-1.30296	1.02978652039596	3.887519	-11.27285	-6.024855
Trial1	1	1	blindfold	counterclockwise	practice	Guided	1	-0.5	-0.5	3.374634	0.20746	-1.45566	-1.30289	1.07010845495387	3.873712	-11.20937	-5.786419
Trial1	1	1	blindfold	counterclockwise	practice	Guided	1	-0.5	-0.5	3.394634	0.2369	-1.45561	-1.30281	1.08973640589974	3.881001	-11.0401	-5.563178
Trial1	1	1	blindfold	counterclockwise	practice	Guided	1	-0.5	-0.5	3.414635	0.26816	-1.45554	-1.30276	1.1110774939754	3.755275	-11.00202	-5.522448
Trial1	1	1	blindfold	counterclockwise	practice	Guided	1	-0.5	-0.5	3.434635	0.29845	-1.4555	-1.30275	1.13222344979021	3.678683	-10.98086	-5.456669
Trial1	1	1	blindfold	counterclockwise	practice	Guided	1	-0.5	-0.5	3.454636	0.30992	-1.4555	-1.30285	1.14041155486361	6.054667	-10.83698	-5.748426
Trial1	1	1	blindfold	counterclockwise	practice	Guided	1	-0.5	-0.5	3.474636	0.30663	-1.45571	-1.30294	1.13814078723557	10.66394	-13.59611	-7.761574
Trial1	1	1	blindfold	counterclockwise	practice	Guided	1	-0.5	-0.5	3.494637	0.30651	-1.45614	-1.30309	1.13816162843545	9.661635	-15.19573	-8.436183
Trial1	1	1	blindfold	counterclockwise	practice	Guided	1	-0.5	-0.5	3.514633	0.30625	-1.45652	-1.30321	1.13806212855211	7.270604	-13.67651	-8.49907
Trial1	1	1	blindfold	counterclockwise	practice	Guided	1	-0.5	-0.5	3.534634	0.30554	-1.45649	-1.30325	1.13758752025613	5.073922	-11.40827	-7.452616
Trial1	1	1	blindfold	counterclockwise	practice	Guided	1	-0.5	-0.5	3.554634	0.30453	-1.45614	-1.30263	1.13643448790442	3.372853	-9.652072	-5.796252
Trial1	1	1	blindfold	counterclockwise	practice	Guided	1	-0.5	-0.5	3.574635	0.30264	-1.45486	-1.30231	1.13487103900175	2.440627	-8.602585	-2.950269
Trial1	1	1	blindfold	counterclockwise	practice	Guided	1	-0.5	-0.5	3.594635	0.30229	-1.4546	-1.30218	1.13453165125129	2.702341	-8.750698	-2.317703
Trial1	1	1	blindfold	counterclockwise	practice	Guided	1	-0.5	-0.5	3.614635	0.30221	-1.45457	-1.30211	1.13442552502912	3.299252	-9.275442	-2.208212
Trial1	1	1	blindfold	counterclockwise	practice	Guided	1	-0.5	-0.5	3.634636	0.30219	-1.45458	-1.30204	1.13436199140169	4.087056	-9.749403	-2.412718
Trial1	1	1	blindfold	counterclockwise	practice	Guided	1	-0.5	-0.5	3.654636	0.30219	-1.45462	-1.30178	1.13417809465923	4.828112	-10.04986	-2.128822
Trial1	1	1	blindfold	counterclockwise	practice	Guided	1	-0.5	-0.5	3.674637	0.30227	-1.45477	-1.30139	1.13395898044991	5.82651	-10.09218	0.010424
Trial1	1	1	blindfold	counterclockwise	practice	Guided	1	-0.5	-0.5	3.694633	0.3024	-1.45484	-1.30078	1.13362006413804	6.03052	-9.808648	1.458841
Trial1	1	1	blindfold	counterclockwise	practice	Guided	1	-0.5	-0.5	3.714634	0.30256	-1.45484	-1.29985	1.13307658961737	5.905164	-9.228892	2.864382
Trial1	1	1	blindfold	counterclockwise	practice	Guided	1	-0.5	-0.5	3.734634	0.30266	-1.45468	-1.29783	1.13172255131427	5.392204	-8.649135	4.153393
Trial1	1	1	blindfold	counterclockwise	practice	Guided	1	-0.5	-0.5	3.754635	0.30263	-1.4544	-1.28621	1.12353949630249	4.697232	-8.027061	5.094774
Trial1	1	1	blindfold	counterclockwise	practice	Guided	1	-0.5	-0.5	3.774635	0.30218	-1.45379	-1.27566	1.11585888422058	3.912104	-7.337277	6.158907
Trial1	1	1	blindfold	counterclockwise	practice	Guided	1	-0.5	-0.5	3.794636	0.30198	-1.45362	-1.26042	1.10517440845806	3.858398	-6.888706	6.345754
Trial1	1	1	blindfold	counterclockwise	practice	Guided	1	-0.5	-0.5	3.814636	0.30189	-1.45348	-1.24258	1.09291013351024	3.767581	-6.863316	6.889697
Trial1	1	1	blindfold	counterclockwise	practice	Guided	1	-0.5	-0.5	3.834637	0.30192	-1.45342	-1.21967	1.0774974118477	4.276229	-6.922561	6.745572
Trial1	1	1	blindfold	counterclockwise	practice	Guided	1	-0.5	-0.5	3.854633	0.30209	-1.45348	-1.16364	1.04104103181395	4.686461	-7.404986	6.745825
Trial1	1	1	blindfold	counterclockwise	practice	Guided	1	-0.5	-0.5	3.874634	0.3026	-1.45394	-1.13255	1.02190325278574	5.617494	-8.060915	6.280397
Trial1	1	1	blindfold	counterclockwise	practice	Guided	1	-0.5	-0.5	3.894634	0.30282	-1.45407	-1.09729	1.00063746604968	5.902112	-8.517949	5.734757
Trial1	1	1	blindfold	counterclockwise	practice	Guided	1	-0.5	-0.5	3.914635	0.30296	-1.45423	-1.0613	0.97969504201372	6.062957	-8.928434	5.412693
Trial1	1	1	blindfold	counterclockwise	practice	Guided	1	-0.5	-0.5	3.934635	0.30298	-1.45445	-1.02403	0.958845294745405	5.908747	-8.63644	4.937194
Trial1	1	1	blindfold	counterclockwise	practice	Guided	1	-0.5	-0.5	3.954636	0.3029	-1.45443	-0.94525	0.918093693072775	5.342255	-8.289432	4.466385
Trial1	1	1	blindfold	counterclockwise	practice	Guided	1	-0.5	-0.5	3.974636	0.30249	-1.45421	-0.90505	0.898919173037466	4.843217	-8.04822	4.159347
Trial1	1	1	blindfold	counterclockwise	practice	Guided	1	-0.5	-0.5	3.994637	0.30232	-1.45403	-0.8616	0.880040871129461	4.236142	-7.878948	3.8692
Trial1	1	1	blindfold	counterclockwise	practice	Guided	1	-0.5	-0.5	4.014633	0.30211	-1.45399	-0.82131	0.86407206653024	4.03818	-8.454472	3.778819
Trial1	1	1	blindfold	counterclockwise	practice	Guided	1	-0.5	-0.5	4.034634	0.30202	-1.45404	-0.77968	0.84938622782601	4.008322	-8.082074	3.331775
Trial1	1	1	blindfold	counterclockwise	practice	Guided	1	-0.5	-0.5	4.054634	0.30199	-1.45409	-0.69434	0.825200579187902	3.80623	-8.869189	3.380609
Trial1	1	1	blindfold	counterclockwise	practice	Guided	1	-0.5	-0.5	4.074635	0.30199	-1.45422	-0.6538	0.816604192510059	3.947087	-8.310591	2.570001
Trial1	1	1	blindfold	counterclockwise	practice	Guided	1	-0.5	-0.5	4.094635	0.30196	-1.45424	-0.61413	0.81004042454198	3.746067	-8.704149	2.227248
Trial1	1	1	blindfold	counterclockwise	practice	Guided	1	-0.5	-0.5	4.114635	0.30193	-1.45431	-0.57582	0.805506276435588	3.792816	-8.907275	1.75171
Trial1	1	1	blindfold	counterclockwise	practice	Guided	1	-0.5	-0.5	4.134636	0.30189	-1.45444	-0.53894	0.802834925156063	3.577748	-9.829807	1.996895
Trial1	1	1	blindfold	counterclockwise	practice	Guided	1	-0.5	-0.5	4.154636	0.30181	-1.45462	-0.46904	0.802407497146564	3.406189	-9.101938	1.510927
Trial1	1	1	blindfold	counterclockwise	practice	Guided	1	-0.5	-0.5	4.174637	0.30165	-1.45462	-0.43648	0.804162602465681	3.031698	-9.410859	1.998553
Trial1	1	1	blindfold	counterclockwise	practice	Guided	1	-0.5	-0.5	4.194633	0.30155	-1.45453	-0.40402	0.807276017159002	2.979842	-8.386764	1.797952
Trial1	1	1	blindfold	counterclockwise	practice	Guided	1	-0.5	-0.5	4.214634	0.30145	-1.45432	-0.37329	0.811404676243246	2.418511	-8.987679	2.098656
Trial1	1	1	blindfold	counterclockwise	practice	Guided	1	-0.5	-0.5	4.234634	0.30134	-1.45432	-0.34314	0.816548117111497	2.320877	-8.771857	2.364839
Trial1	1	1	blindfold	counterclockwise	practice	Guided	1	-0.5	-0.5	4.254635	0.30124	-1.45428	-0.28422	0.829787043220574	2.266093	-7.925497	1.990511
Trial1	1	1	blindfold	counterclockwise	practice	Guided	1	-0.5	-0.5	4.274635	0.30106	-1.45438	-0.25562	0.837507456790519	1.966291	-9.31776	2.199012
Trial1	1	1	blindfold	counterclockwise	practice	Guided	1	-0.5	-0.5	4.294636	0.30102	-1.45453	-0.2294	0.845492394888505	1.840555	-8.632208	2.005474
Trial1	1	1	blindfold	counterclockwise	practice	Guided	1	-0.5	-0.5	4.314636	0.30098	-1.45436	-0.20201	0.854615123128749	1.966688	-8.780321	2.344286
Trial1	1	1	blindfold	counterclockwise	practice	Guided	1	-0.5	-0.5	4.334637	0.301	-1.45436	-0.17558	0.864204453917198	2.874146	-8.390995	3.062506
Trial1	1	1	blindfold	counterclockwise	practice	Guided	1	-0.5	-0.5	4.354633	0.30105	-1.4544	-0.12093	0.886213957405705	1.911723	-8.517949	3.069684
Trial1	1	1	blindfold	counterclockwise	practice	Guided	1	-0.5	-0.5	4.374634	0.30087	-1.45405	-0.093264	0.898235455668702	1.176144	-8.365605	3.06353
Trial1	1	1	blindfold	counterclockwise	practice	Guided	1	-0.5	-0.5	4.394634	0.30077	-1.45409	-0.064521	0.911523191178621	0.942735	-8.399459	2.802239
Trial1	1	1	blindfold	counterclockwise	practice	Guided	1	-0.5	-0.5	4.414635	0.30068	-1.45422	-0.036224	0.925298145931561	0.988004	-8.738003	3.45248
Trial1	1	1	blindfold	counterclockwise	practice	Guided	1	-0.5	-0.5	4.434635	0.30054	-1.45422	-0.0074899	0.93990983100483	0.715791	-8.234419	3.248947
Trial1	1	1	blindfold	counterclockwise	practice	Guided	1	-0.5	-0.5	4.454636	0.30044	-1.45415	0.052903	0.972833974924855	0.988593	-7.988974	3.535719
Trial1	1	1	blindfold	counterclockwise	practice	Guided	1	-0.5	-0.5	4.474636	0.30046	-1.45413	0.08394	0.990818905732747	0.809602	-7.845093	3.692118
Trial1	1	1	blindfold	counterclockwise	practice	Guided	1	-0.5	-0.5	4.494637	0.30047	-1.45404	0.11574	1.00989502486478	1.009996	-8.04822	3.561529
Trial1	1	1	blindfold	counterclockwise	practice	Guided	1	-0.5	-0.5	4.514633	0.30053	-1.45405	0.14887	1.03047590565902	1.249692	-8.666062	3.082673
Trial1	1	1	blindfold	counterclockwise	practice	Guided	1	-0.5	-0.5	4.534634	0.30062	-1.45421	0.18133	1.05128632180966	1.316268	-8.450241	3.399724
Trial1	1	1	blindfold	counterclockwise	practice	Guided	1	-0.5	-0.5	4.554634	0.30063	-1.4542	0.24796	1.09565166247608	1.136957	-8.272505	3.264915
Trial1	1	1	blindfold	counterclockwise	practice	Guided	1	-0.5	-0.5	4.574635	0.3007	-1.45434	0.28065	1.11827318256567	1.5531	-8.611049	2.951627
Trial1	1	1	blindfold	counterclockwise	practice	Guided	1	-0.5	-0.5	4.594635	0.30071	-1.4543	0.30932	1.13847940659809	1.464197	-8.234419	2.826849
Trial1	1	1	blindfold	counterclockwise	practice	Guided	1	-0.5	-0.5	4.614635	0.30072	-1.45423	0.31006	1.13901260879593	1.165066	-9.453177	4.017183
Trial1	1	1	blindfold	counterclockwise	practice	Guided	1	-0.5	-0.5	4.634636	0.3007	-1.4543	0.30751	1.1371863900897	1.354467	-6.237009	11.55756
Trial1	1	1	blindfold	counterclockwise	practice	Guided	1	-0.5	-0.5	4.654636	0.30034	-1.45299	0.30611	1.13593900979579	-1.308586	-1.268866	13.31912
Trial1	1	1	blindfold	counterclockwise	practice	Guided	1	-0.5	-0.5	4.674637	0.29872	-1.45231	0.30552	1.13437917345564	-0.427558	-8.082064	9.305944
Trial1	1	1	blindfold	counterclockwise	practice	Guided	1	-0.5	-0.5	4.694633	0.29851	-1.45309	0.30543	1.13416741313393	-1.375426	-7.22724	9.536072
Trial1	1	1	blindfold	counterclockwise	practice	Guided	1	-0.5	-0.5	4.714634	0.29842	-1.45326	0.30544	1.13411115992927	-0.356793	-7.0622	10.94115
Trial1	1	1	blindfold	counterclockwise	practice	Guided	1	-0.5	-0.5	4.734634	0.29843	-1.45328	0.30545	1.13412527898828	1.283578	-7.163763	11.09087
Trial1	1	1	blindfold	counterclockwise	practice	Guided	1	-0.5	-0.5	4.754635	0.29848	-1.45331	0.30541	1.13413208282849	1.95819	-6.952173	10.95649
Trial1	1	1	blindfold	counterclockwise	practice	Guided	1	-0.5	-0.5	4.774635	0.29856	-1.45333	0.30539	1.13417419997128	0.167268	-6.643252	10.31187
Trial1	1	1	blindfold	counterclockwise	practice	Guided	1	-0.5	-0.5	4.794636	0.29854	-1.45331	0.30534	1.13412460877803	-2.024584	-5.995786	10.25178
Trial1	1	1	blindfold	counterclockwise	practice	Guided	1	-0.5	-0.5	4.814636	0.29826	-1.4532	0.30525	1.13386358339423	-4.375386	-5.407566	10.26064
Trial1	1	1	blindfold	counterclockwise	practice	Guided	1	-0.5	-0.5	4.834637	0.29634	-1.45292	0.30523	1.13249846117944	-6.060855	-5.153658	10.42859
Trial1	1	1	blindfold	counterclockwise	practice	Guided	1	-0.5	-0.5	4.854633	0.29113	-1.45263	0.30506	1.12871975673572	-6.788003	-4.743173	10.51586
Trial1	1	1	blindfold	counterclockwise	practice	Guided	1	-0.5	-0.5	4.874634	0.26845	-1.45251	0.30464	1.11263693882124	-6.513834	-5.623388	9.184115
Trial1	1	1	blindfold	counterclockwise	practice	Guided	1	-0.5	-0.5	4.894634	0.25165	-1.45278	0.3041	1.10070636589635	-6.801331	-6.084654	8.001089
Trial1	1	1	blindfold	counterclockwise	practice	Guided	1	-0.5	-0.5	4.914635	0.23047	-1.45298	0.30367	1.08603493257562	-7.2041	-5.860369	7.259688
Trial1	1	1	blindfold	counterclockwise	practice	Guided	1	-0.5	-0.5	4.934635	0.20494	-1.45292	0.3034	1.06882735706803	-7.567103	-5.428725	6.803605
Trial1	1	1	blindfold	counterclockwise	practice	Guided	1	-0.5	-0.5	4.954636	0.17655	-1.45278	0.30297	1.04999081521536	-7.487275	-5.526056	6.296884
Trial1	1	1	blindfold	counterclockwise	practice	Guided	1	-0.5	-0.5	4.974636	0.10395	-1.45292	0.3029	1.00469101282787	-6.896632	-6.325867	5.750762
Trial1	1	1	blindfold	counterclockwise	practice	Guided	1	-0.5	-0.5	4.994637	0.061095	-1.45313	0.30295	0.979569442361157	-6.876083	-6.516298	5.920232
Trial1	1	1	blindfold	counterclockwise	practice	Guided	1	-0.5	-0.5	5.014633	0.017392	-1.45323	0.30303	0.955275686613836	-6.821583	-6.393575	6.134105
Trial1	1	1	blindfold	counterclockwise	practice	Guided	1	-0.5	-0.5	5.034634	-0.0325	-1.45322	0.30299	0.929165874451089	-6.545966	-6.359721	6.084095
Trial1	1	1	blindfold	counterclockwise	practice	Guided	1	-0.5	-0.5	5.054634	-0.098605	-1.45321	0.30267	0.897439178175746	-5.919425	-6.622093	5.544408
Trial1	1	1	blindfold	counterclockwise	practice	Guided	1	-0.5	-0.5	5.074635	-0.19786	-1.45345	0.30261	0.857596295516841	-4.919773	-7.214545	5.183558
Trial1	1	1	blindfold	counterclockwise	practice	Guided	1	-0.5	-0.5	5.094635	-0.25554	-1.45357	0.30261	0.839013425200945	-4.592916	-7.036809	5.274444
Trial1	1	1	blindfold	counterclockwise	practice	Guided	1	-0.5	-0.5	5.114635	-0.31432	-1.45356	0.30256	0.823759442628788	-4.249082	-7.024114	5.149661
Trial1	1	1	blindfold	counterclockwise	practice	Guided	1	-0.5	-0.5	5.134636	-0.37389	-1.45353	0.30241	0.81225953674412	-3.875309	-7.129909	4.785813
Trial1	1	1	blindfold	counterclockwise	practice	Guided	1	-0.5	-0.5	5.154636	-0.43383	-1.45356	0.3021	0.804824753758095	-3.160378	-7.214545	4.47066
Trial1	1	1	blindfold	counterclockwise	practice	Guided	1	-0.5	-0.5	5.174637	-0.55486	-1.45368	0.30204	0.803914048821454	-2.740117	-7.299181	4.346337
Trial1	1	1	blindfold	counterclockwise	practice	Guided	1	-0.5	-0.5	5.194633	-0.61362	-1.4537	0.30192	0.809929121436245	-2.37543	-7.646188	3.642063
Trial1	1	1	blindfold	counterclockwise	practice	Guided	1	-0.5	-0.5	5.214634	-0.67323	-1.45378	0.30179	0.820290090622131	-2.801324	-7.591175	3.9506
Trial1	1	1	blindfold	counterclockwise	practice	Guided	1	-0.5	-0.5	5.234634	-0.73172	-1.45386	0.30167	0.834487258841412	-2.22136	-7.929719	3.207123
Trial1	1	1	blindfold	counterclockwise	practice	Guided	1	-0.5	-0.5	5.254635	-0.78556	-1.45389	0.30147	0.850822338619714	-1.53255	-7.938182	2.953383
Trial1	1	1	blindfold	counterclockwise	practice	Guided	1	-0.5	-0.5	5.274635	-0.89405	-1.45406	0.30147	0.893101078082553	-1.653295	-8.306349	2.730653
Trial1	1	1	blindfold	counterclockwise	practice	Guided	1	-0.5	-0.5	5.294636	-0.94675	-1.4541	0.3015	0.917598925154445	-1.396008	-8.302117	3.011942
Trial1	1	1	blindfold	counterclockwise	practice	Guided	1	-0.5	-0.5	5.314636	-0.99486	-1.45411	0.30152	0.941977020655123	-2.006229	-7.900096	3.345998
Trial1	1	1	blindfold	counterclockwise	practice	Guided	1	-0.5	-0.5	5.334637	-1.04449	-1.45409	0.30151	0.968962139643867	-1.809515	-7.870474	3.028661
Trial1	1	1	blindfold	counterclockwise	practice	Guided	1	-0.5	-0.5	5.354633	-1.09133	-1.45401	0.30145	0.995988561106386	-1.943427	-7.785838	2.921572
Trial1	1	1	blindfold	counterclockwise	practice	Guided	1	-0.5	-0.5	5.374634	-1.18293	-1.45393	0.30147	1.05297080036194	-1.82254	-7.853546	2.947919
Trial1	1	1	blindfold	counterclockwise	practice	Guided	1	-0.5	-0.5	5.394634	-1.22644	-1.45388	0.30144	1.08167512662224	-1.847691	-7.481148	2.903854
Trial1	1	1	blindfold	counterclockwise	practice	Guided	1	-0.5	-0.5	5.414635	-1.26887	-1.45378	0.30138	1.11057228738296	-1.846619	-7.574248	2.758832
Trial1	1	1	blindfold	counterclockwise	practice	Guided	1	-0.5	-0.5	5.434635	-1.30856	-1.45376	0.30133	1.13837571030176	-1.962104	-7.481148	1.871699
Trial1	1	1	blindfold	counterclockwise	practice	Guided	1	-0.5	-0.5	5.454636	-1.31215	-1.45374	0.30444	1.14311474719076	-10.03847	-7.167995	3.271201
Trial1	1	1	blindfold	counterclockwise	practice	Guided	1	-0.5	-0.5	5.474636	-1.30886	-1.45282	0.30658	1.14228976631408	-18.52484	0.059933	16.7944
Trial1	1	1	blindfold	counterclockwise	practice	Guided	1	-0.5	-0.5	5.494637	-1.30863	-1.45167	0.30658	1.14212686157646	-12.92706	-2.868482	13.71387
Trial1	1	1	blindfold	counterclockwise	practice	Guided	1	-0.5	-0.5	5.514633	-1.30753	-1.45186	0.30585	1.14083250438602	-10.24049	-8.327504	10.39913
Trial1	1	1	blindfold	counterclockwise	practice	Guided	1	-0.5	-0.5	5.534634	-1.30637	-1.45297	0.3053	1.1396230493954	-8.748563	-9.410845	8.422635
Trial1	1	1	blindfold	counterclockwise	practice	Guided	1	-0.5	-0.5	5.554634	-1.30559	-1.45366	0.30472	1.13866121544619	-7.829615	-7.692734	9.019026
Trial1	1	1	blindfold	counterclockwise	practice	Guided	1	-0.5	-0.5	5.574635	-1.30455	-1.45361	0.30369	1.13719762043568	-4.974329	-6.867533	5.081213
Trial1	1	1	blindfold	counterclockwise	practice	Guided	1	-0.5	-0.5	5.594635	-1.3037	-1.45351	0.30249	1.13574822359516	-4.752826	-6.609394	2.792445
Trial1	1	1	blindfold	counterclockwise	practice	Guided	1	-0.5	-0.5	5.614635	-1.3031	-1.45338	0.3013	1.13448283999969	-4.69135	-6.406267	0.434985
Trial1	1	1	blindfold	counterclockwise	practice	Guided	1	-0.5	-0.5	5.634636	-1.30271	-1.45327	0.29996	1.13326054533746	-4.03557	-6.550148	-1.849706
Trial1	1	1	blindfold	counterclockwise	practice	Guided	1	-0.5	-0.5	5.654636	-1.30229	-1.45329	0.29124	1.12682291660086	-2.958657	-7.252627	-3.701256
Trial1	1	1	blindfold	counterclockwise	practice	Guided	1	-0.5	-0.5	5.674637	-1.30115	-1.45412	0.28108	1.11889563166468	-1.226872	-9.271196	-6.976805
Trial1	1	1	blindfold	counterclockwise	practice	Guided	1	-0.5	-0.5	5.694633	-1.30071	-1.4546	0.26644	1.10840729179289	-0.803927	-10.07101	-8.023985
Trial1	1	1	blindfold	counterclockwise	practice	Guided	1	-0.5	-0.5	5.714634	-1.30043	-1.45504	0.24656	1.0945501826526	-0.526047	-11.04432	-8.817325
Trial1	1	1	blindfold	counterclockwise	practice	Guided	1	-0.5	-0.5	5.734634	-1.30029	-1.45547	0.22117	1.07728828807323	-0.756796	-11.61138	-9.583712
Trial1	1	1	blindfold	counterclockwise	practice	Guided	1	-0.5	-0.5	5.754635	-1.30034	-1.45577	0.15253	1.03263711704034	-1.200922	-11.69178	-9.834266
Trial1	1	1	blindfold	counterclockwise	practice	Guided	1	-0.5	-0.5	5.774635	-1.30077	-1.45596	0.11123	1.00739008225937	-1.724544	-11.80181	-9.112359
Trial1	1	1	blindfold	counterclockwise	practice	Guided	1	-0.5	-0.5	5.794636	-1.3009	-1.45594	0.064677	0.979949435569479	-2.069988	-11.70025	-7.997083
Trial1	1	1	blindfold	counterclockwise	practice	Guided	1	-0.5	-0.5	5.814636	-1.30104	-1.45589	0.01422	0.951886219960572	-2.384179	-12.16575	-8.033154
Trial1	1	1	blindfold	counterclockwise	practice	Guided	1	-0.5	-0.5	5.834637	-1.3011	-1.45609	-0.036514	0.925516346741065	-2.102905	-12.88092	-7.908905
Trial1	1	1	blindfold	counterclockwise	practice	Guided	1	-0.5	-0.5	5.854633	-1.3011	-1.45627	-0.1511	0.873780549510169	-2.509029	-12.4789	-7.956951
Trial1	1	1	blindfold	counterclockwise	practice	Guided	1	-0.5	-0.5	5.874634	-1.30124	-1.45612	-0.21227	0.851336616392654	-2.563885	-11.64524	-6.442779
Trial1	1	1	blindfold	counterclockwise	practice	Guided	1	-0.5	-0.5	5.894634	-1.30127	-1.45594	-0.2726	0.832913193599443	-2.447204	-11.78489	-5.173998
Trial1	1	1	blindfold	counterclockwise	practice	Guided	1	-0.5	-0.5	5.914635	-1.30132	-1.45589	-0.33349	0.818437193433302	-2.760798	-11.43365	-5.090437
Trial1	1	1	blindfold	counterclockwise	practice	Guided	1	-0.5	-0.5	5.934635	-1.3014	-1.45577	-0.39622	0.80809179389701	-2.587704	-11.42518	-4.230722
Trial1	1	1	blindfold	counterclockwise	practice	Guided	1	-0.5	-0.5	5.954636	-1.3015	-1.45564	-0.51653	0.801670520595852	-3.175355	-10.53227	-3.614673
Trial1	1	1	blindfold	counterclockwise	practice	Guided	1	-0.5	-0.5	5.974636	-1.3017	-1.45524	-0.57553	0.805250062624578	-3.340483	-10.40532	-3.091549
Trial1	1	1	blindfold	counterclockwise	practice	Guided	1	-0.5	-0.5	5.994637	-1.30181	-1.45515	-0.63528	0.813142054013299	-3.690889	-10.0033	-2.991169
Trial1	1	1	blindfold	counterclockwise	practice	Guided	1	-0.5	-0.5	6.014633	-1.30187	-1.45506	-0.69199	0.824533708536889	-3.739958	-10.33338	-2.425842
Trial1	1	1	blindfold	counterclockwise	practice	Guided	1	-0.5	-0.5	6.034634	-1.30193	-1.45497	-0.74743	0.839233736143619	-3.963519	-9.859416	-2.500404
Trial1	1	1	blindfold	counterclockwise	practice	Guided	1	-0.5	-0.5	6.054634	-1.30197	-1.45491	-0.85731	0.877967153708523	-3.59748	-10.12179	-2.217303
Trial1	1	1	blindfold	counterclockwise	practice	Guided	1	-0.5	-0.5	6.074635	-1.30183	-1.45493	-0.90702	0.899219940565302	-3.437005	-9.999065	-2.3111
Trial1	1	1	blindfold	counterclockwise	practice	Guided	1	-0.5	-0.5	6.094635	-1.30171	-1.45498	-0.95678	0.922706303682435	-3.435703	-10.0964	-1.964675
Trial1	1	1	blindfold	counterclockwise	practice	Guided	1	-0.5	-0.5	6.114635	-1.30166	-1.45504	-1.00651	0.948267399912751	-3.208366	-10.09216	-2.148483
Trial1	1	1	blindfold	counterclockwise	practice	Guided	1	-0.5	-0.5	6.134636	-1.30159	-1.45503	-1.05481	0.974864530504608	-2.965624	-10.25297	-2.274285
Trial1	1	1	blindfold	counterclockwise	practice	Guided	1	-0.5	-0.5	6.154636	-1.30154	-1.45502	-1.14458	1.02856685925868	-3.1057	-10.16834	-2.070927
Trial1	1	1	blindfold	counterclockwise	practice	Guided	1	-0.5	-0.5	6.174637	-1.30164	-1.45487	-1.18898	1.05703366128746	-3.433553	-9.601276	-2.340383
Trial1	1	1	blindfold	counterclockwise	practice	Guided	1	-0.5	-0.5	6.194633	-1.30173	-1.45484	-1.22994	1.08424313377941	-3.742469	-9.389686	-2.811985
Trial1	1	1	blindfold	counterclockwise	practice	Guided	1	-0.5	-0.5	6.214634	-1.30181	-1.45482	-1.27232	1.11327334921766	-3.697282	-9.846721	-2.002044
Trial1	1	1	blindfold	counterclockwise	practice	Guided	1	-0.5	-0.5	6.234634	-1.30183	-1.45483	-1.30915	1.13914658155446	-4.026037	-9.465859	-2.776281
Trial1	1	1	blindfold	counterclockwise	practice	Guided	1	-0.5	-0.5	6.254635	-1.30189	-1.45472	-1.30756	1.13806014341376	-3.945588	-9.216182	-2.823525
Trial1	1	1	blindfold	counterclockwise	practice	Guided	1	-0.5	-0.5	6.274635	-1.30163	-1.45501	-1.30537	1.1363237544431	-0.886558	-14.01504	-7.840005
Trial1	1	1	blindfold	counterclockwise	practice	Guided	1	-0.5	-0.5	6.294636	-1.30111	-1.45604	-1.30485	1.13558820963626	0.942151	-14.24779	-7.646659
Trial1	1	1	blindfold	counterclockwise	practice	Guided	1	-0.5	-0.5	6.314636	-1.30084	-1.45634	-1.30433	1.13502911424739	0.523771	-10.96392	-5.254088
Trial1	1	1	blindfold	counterclockwise	practice	Guided	1	-0.5	-0.5	6.334637	-1.3007	-1.45594	-1.30389	1.13461866921795	-0.850856	-10.82003	-4.669913
Trial1	1	1	blindfold	counterclockwise	practice	Guided	1	-0.5	-0.5	6.354633	-1.30064	-1.45577	-1.30366	1.13441335025353	-0.306823	-12.56777	-5.139238
Trial1	1	1	blindfold	counterclockwise	practice	Guided	1	-0.5	-0.5	6.374634	-1.30056	-1.4559	-1.30353	1.13426484337293	-0.682116	-11.12472	-4.566692
Trial1	1	1	blindfold	counterclockwise	practice	Guided	1	-0.5	-0.5	6.394634	-1.30056	-1.45583	-1.30343	1.13419407678085	-1.177374	-10.50688	-4.620406
Trial1	1	1	blindfold	counterclockwise	practice	Guided	1	-0.5	-0.5	6.414635	-1.30055	-1.45571	-1.30335	1.13413026323807	-0.579782	-10.64653	-5.006135
Trial1	1	1	blindfold	counterclockwise	practice	Guided	1	-0.5	-0.5	6.434635	-1.30052	-1.45567	-1.30328	1.13405949198581	-0.053946	-10.76079	-5.142688
Trial1	1	1	blindfold	counterclockwise	practice	Guided	1	-0.5	-0.5	6.454636	-1.30049	-1.45565	-1.30318	1.13396752777041	0.579947	-11.15435	-5.203896
Trial1	1	1	blindfold	counterclockwise	practice	Guided	1	-0.5	-0.5	6.474636	-1.30034	-1.45573	-1.30316	1.1338474832804	1.847861	-12.08534	-5.741076
Trial1	1	1	blindfold	counterclockwise	practice	Guided	1	-0.5	-0.5	6.494637	-1.30024	-1.45583	-1.30315	1.13376987818171	2.188556	-12.43658	-6.039308
Trial1	1	1	blindfold	counterclockwise	practice	Guided	1	-0.5	-0.5	6.514633	-1.30012	-1.45598	-1.30315	1.1336852359488	2.553211	-12.78782	-6.242522
Trial1	1	1	blindfold	counterclockwise	practice	Guided	1	-0.5	-0.5	6.534634	-1.3	-1.45612	-1.30315	1.13360043182702	2.556643	-12.72435	-6.341271
Trial1	1	1	blindfold	counterclockwise	practice	Guided	1	-0.5	-0.5	6.554634	-1.29989	-1.45616	-1.30314	1.13351577354284	2.480037	-12.35195	-6.268099
Trial1	1	1	blindfold	counterclockwise	practice	Guided	1	-0.5	-0.5	6.574635	-1.2997	-1.4561	-1.30313	1.1333745097711	2.339322	-11.86529	-6.149443
Trial1	1	1	blindfold	counterclockwise	practice	Guided	1	-0.5	-0.5	6.594635	-1.2996	-1.45606	-1.30313	1.13330394107561	2.518767	-11.87375	-6.244777
Trial1	1	1	blindfold	counterclockwise	practice	Guided	1	-0.5	-0.5	6.614635	-1.29949	-1.45604	-1.30315	1.13324059026264	2.997181	-11.90761	-6.407144
Trial1	1	1	blindfold	counterclockwise	practice	Guided	1	-0.5	-0.5	6.634636	-1.29933	-1.45603	-1.30319	1.13315603840858	3.818752	-12.18267	-6.694888
Trial1	1	1	blindfold	counterclockwise	practice	Guided	1	-0.5	-0.5	6.654636	-1.29901	-1.45609	-1.30348	1.13313591728143	4.347079	-12.80475	-7.037719
Trial1	1	1	blindfold	counterclockwise	practice	Guided	1	-0.5	-0.5	6.674637	-1.29657	-1.45661	-1.30371	1.13158013538199	5.441788	-13.70612	-7.787932
Trial1	1	1	blindfold	counterclockwise	practice	Guided	1	-0.5	-0.5	6.694633	-1.29391	-1.45685	-1.3039	1.12984439007194	6.234187	-14.26049	-7.967593
Trial1	1	1	blindfold	counterclockwise	practice	Guided	1	-0.5	-0.5	6.714634	-1.28964	-1.45706	-1.30409	1.12698367500886	6.802988	-14.51863	-8.354099
Trial1	1	1	blindfold	counterclockwise	practice	Guided	1	-0.5	-0.5	6.734634	-1.28295	-1.45725	-1.30421	1.12239227130812	7.001326	-14.72175	-8.542847
Trial1	1	1	blindfold	counterclockwise	practice	Guided	1	-0.5	-0.5	6.754635	-1.2748	-1.45734	-1.30435	1.11682321278548	7.000547	-14.59057	-8.651904
Trial1	1	1	blindfold	counterclockwise	practice	Guided	1	-0.5	-0.5	6.774635	-1.2513	-1.45727	-1.3043	1.10061349547852	6.578631	-14.5144	-8.562906
Trial1	1	1	blindfold	counterclockwise	practice	Guided	1	-0.5	-0.5	6.794636	-1.23762	-1.45724	-1.30417	1.0912253055928	6.294007	-14.40014	-8.276072
Trial1	1	1	blindfold	counterclockwise	practice	Guided	1	-0.5	-0.5	6.814636	-1.22206	-1.45719	-1.30399	1.08063431544405	6.064354	-14.14623	-7.902266
Trial1	1	1	blindfold	counterclockwise	practice	Guided	1	-0.5	-0.5	6.834637	-1.20464	-1.45708	-1.30385	1.06896778433523	5.908071	-13.93041	-7.590265
Trial1	1	1	blindfold	counterclockwise	practice	Guided	1	-0.5	-0.5	6.854633	-1.18654	-1.45699	-1.30369	1.05700270977308	5.661923	-13.88386	-7.48989
Trial1	1	1	blindfold	counterclockwise	practice	Guided	1	-0.5	-0.5	6.874634	-1.14698	-1.45693	-1.3037	1.03175433863779	5.427751	-13.85423	-7.331148
Trial1	1	1	blindfold	counterclockwise	practice	Guided	1	-0.5	-0.5	6.894634	-1.12633	-1.45692	-1.30376	1.01897954867786	5.388858	-13.93887	-7.559539
Trial1	1	1	blindfold	counterclockwise	practice	Guided	1	-0.5	-0.5	6.914635	-1.10498	-1.45697	-1.30386	1.00607733718691	5.504663	-14.12507	-7.727294
Trial1	1	1	blindfold	counterclockwise	practice	Guided	1	-0.5	-0.5	6.934635	-1.08217	-1.45705	-1.30397	0.992617670287851	5.807623	-14.18855	-7.998572
Trial1	1	1	blindfold	counterclockwise	practice	Guided	1	-0.5	-0.5	6.954636	-1.05838	-1.45711	-1.30415	0.979002165576404	6.057203	-14.33243	-8.165351
Trial1	1	1	blindfold	counterclockwise	practice	Guided	1	-0.5	-0.5	6.974636	-1.00802	-1.45723	-1.30421	0.951229668977889	6.417144	-14.74291	-8.428029
Trial1	1	1	blindfold	counterclockwise	practice	Guided	1	-0.5	-0.5	6.994637	-0.9822	-1.45734	-1.30428	0.9377543362139	6.395476	-15.0603	-8.508902
Trial1	1	1	blindfold	counterclockwise	practice	Guided	1	-0.5	-0.5	7.014633	-0.95355	-1.45748	-1.30438	0.923436339602727	6.518807	-15.17879	-8.845437
Trial1	1	1	blindfold	counterclockwise	practice	Guided	1	-0.5	-0.5	7.034634	-0.92369	-1.45759	-1.30442	0.909178041274828	6.531948	-15.31844	-8.845018
Trial1	1	1	blindfold	counterclockwise	practice	Guided	1	-0.5	-0.5	7.054634	-0.89352	-1.45766	-1.30446	0.89555232031612	6.712912	-15.37345	-8.85199
Trial1	1	1	blindfold	counterclockwise	practice	Guided	1	-0.5	-0.5	7.074635	-0.82952	-1.45765	-1.30446	0.869332727911241	6.551207	-15.35229	-8.887467
Trial1	1	1	blindfold	counterclockwise	practice	Guided	1	-0.5	-0.5	7.094635	-0.79583	-1.45765	-1.30446	0.857129704464404	6.351798	-15.31421	-8.909481
Trial1	1	1	blindfold	counterclockwise	practice	Guided	1	-0.5	-0.5	7.114635	-0.76017	-1.45766	-1.30444	0.845465651710554	6.30619	-15.39884	-8.859558
Trial1	1	1	blindfold	counterclockwise	practice	Guided	1	-0.5	-0.5	7.134636	-0.72475	-1.45768	-1.30444	0.835246268819354	6.205638	-15.3269	-8.869359
Trial1	1	1	blindfold	counterclockwise	practice	Guided	1	-0.5	-0.5	7.154636	-0.68864	-1.45767	-1.30446	0.826281440506182	6.140144	-15.30151	-8.965305
Trial1	1	1	blindfold	counterclockwise	practice	Guided	1	-0.5	-0.5	7.174637	-0.61325	-1.45758	-1.30445	0.812382560960551	5.999741	-14.98836	-8.899313
Trial1	1	1	blindfold	counterclockwise	practice	Guided	1	-0.5	-0.5	7.194633	-0.57401	-1.45752	-1.30443	0.807827407257847	5.917141	-14.97566	-8.797613
Trial1	1	1	blindfold	counterclockwise	practice	Free	1	-0.5	-0.5	0	-0.48156	-1.45682	-1.30338	0.803591611706582	4.763219	-14.37475	-7.165563
Trial1	1	1	blindfold	counterclockwise	practice	Free	1	-0.5	-0.5	0.01720047	-0.48171	-1.45683	-1.30339	0.803598194748616	4.739822	-14.36205	-7.197995
Trial1	1	1	blindfold	counterclockwise	practice	Free	1	-0.5	-0.5	0.03720093	-0.48171	-1.45683	-1.31001	0.810216424161092	4.753263	-14.40014	-7.186201
Trial1	1	1	blindfold	counterclockwise	practice	Free	1	-0.5	-0.5	0.05720139	-0.47705	-1.45715	-1.31762	0.817942071131232	4.099567	-13.90502	-6.061355
Trial1	1	1	blindfold	counterclockwise	practice	Free	1	-0.5	-0.5	0.07720184	-0.47186	-1.45698	-1.32781	0.828288197063863	3.206219	-13.04173	-5.003257
Trial1	1	1	blindfold	counterclockwise	practice	Free	1	-0.5	-0.5	0.0972023	-0.46531	-1.45656	-1.3384	0.839117255407696	2.644446	-12.08534	-4.582444
Trial1	1	1	blindfold	counterclockwise	practice	Free	1	-0.5	-0.5	0.1172028	-0.45836	-1.45615	-1.35167	0.852687353461248	2.45298	-12.12766	-4.537647
Trial1	1	1	blindfold	counterclockwise	practice	Free	1	-0.5	-0.5	0.1372032	-0.45025	-1.45609	-1.35167	0.853121855307373	2.623186	-12.79628	-4.760641
Trial1	1	1	blindfold	counterclockwise	practice	Free	1	-0.5	-0.5	0.1571999	-0.43145	-1.45658	-1.4004	0.90300560526587	3.080093	-13.43952	-4.803935
Trial1	1	1	blindfold	counterclockwise	practice	Free	1	-0.5	-0.5	0.1772003	-0.42119	-1.45671	-1.4193	0.922671899329572	3.225485	-13.38027	-4.759308
Trial1	1	1	blindfold	counterclockwise	practice	Free	1	-0.5	-0.5	0.1972008	-0.40951	-1.45672	-1.44005	0.944395285955351	3.278543	-13.3168	-4.480289
Trial1	1	1	blindfold	counterclockwise	practice	Free	1	-0.5	-0.5	0.2172012	-0.39626	-1.45663	-1.46153	0.967110062257851	3.246615	-13.00364	-4.607275
Trial1	1	1	blindfold	counterclockwise	practice	Free	1	-0.5	-0.5	0.2372017	-0.38235	-1.45653	-1.50834	1.01518019752104	3.021592	-13.14329	-4.635367
Trial1	1	1	blindfold	counterclockwise	practice	Free	1	-0.5	-0.5	0.2572021	-0.35232	-1.45657	-1.53389	1.04438399470706	2.56076	-12.95709	-4.125528
Trial1	1	1	blindfold	counterclockwise	practice	Free	1	-0.5	-0.5	0.2772026	-0.33604	-1.45648	-1.56013	1.07273412454374	2.561228	-12.45774	-3.839543
Trial1	1	1	blindfold	counterclockwise	practice	Free	1	-0.5	-0.5	0.2972031	-0.31974	-1.45629	-1.58642	1.10127287924492	2.499471	-12.36041	-3.974924
Trial1	1	1	blindfold	counterclockwise	practice	Free	1	-0.5	-0.5	0.3172035	-0.30247	-1.45621	-1.61345	1.13083558313628	2.50962	-12.73281	-4.10421
Trial1	1	1	blindfold	counterclockwise	practice	Free	1	-0.5	-0.5	0.3372002	-0.28528	-1.45635	-1.66864	1.18820195880949	2.543297	-13.20254	-3.769855
Trial1	1	1	blindfold	counterclockwise	practice	Free	1	-0.5	-0.5	0.3572006	-0.24969	-1.45642	-1.69865	1.22450680946465	2.387155	-12.31386	-3.818394
Trial1	1	1	blindfold	counterclockwise	practice	Free	1	-0.5	-0.5	0.3772011	-0.23074	-1.45623	-1.72652	1.25572784116875	2.320002	-12.49583	-3.55156
Trial1	1	1	blindfold	counterclockwise	practice	Free	1	-0.5	-0.5	0.3972015	-0.21206	-1.45625	-1.75621	1.28878750306283	2.298505	-12.7455	-3.244351
Trial1	1	1	blindfold	counterclockwise	practice	Free	1	-0.5	-0.5	0.417202	-0.19317	-1.45632	-1.78515	1.32127033764977	2.324938	-12.52122	-3.297618
Trial1	1	1	blindfold	counterclockwise	practice	Free	1	-0.5	-0.5	0.4372025	-0.17348	-1.45627	-1.84361	1.38271578759914	2.271126	-12.24615	-3.519529
Trial1	1	1	blindfold	counterclockwise	practice	Free	1	-0.5	-0.5	0.4572029	-0.13476	-1.45627	-1.87344	1.42117478190112	2.261026	-12.52968	-2.809509
Trial1	1	1	blindfold	counterclockwise	practice	Free	1	-0.5	-0.5	0.4772034	-0.11467	-1.45623	-1.90411	1.45602334430391	2.037867	-12.07688	-3.01604
Trial1	1	1	blindfold	counterclockwise	practice	Free	1	-0.5	-0.5	0.4972	-0.094563	-1.45607	-1.93126	1.48757654526882	1.981827	-12.07688	-3.166764
Trial1	1	1	blindfold	counterclockwise	practice	Free	1	-0.5	-0.5	0.5172005	-0.075652	-1.45606	-1.96144	1.52180090886945	1.904188	-12.50429	-2.518036
Trial1	1	1	blindfold	counterclockwise	practice	Free	1	-0.5	-0.5	0.5372009	-0.055083	-1.45613	-2.0181	1.58195411383486	1.935365	-11.93723	-2.665559
Trial1	1	1	blindfold	counterclockwise	practice	Free	1	-0.5	-0.5	0.5572014	-0.016815	-1.45591	-2.04913	1.62273577237287	1.613681	-11.98378	-2.448976
Trial1	1	1	blindfold	counterclockwise	practice	Free	1	-0.5	-0.5	0.5772018	0.0062908	-1.45597	-2.05837	1.63855028646265	1.493167	-11.63254	-2.343318
Trial1	1	1	blindfold	counterclockwise	practice	Free	1	-0.5	-0.5	0.5972023	0.020332	-1.45584	-2.06142	1.64583647270563	2.18826	-10.02869	-4.52551
Trial1	1	1	blindfold	counterclockwise	practice	Free	1	-0.5	-0.5	0.6172028	0.037584	-1.45567	-2.06197	1.65189189209824	2.171081	-13.68919	-5.037551
Trial1	1	1	blindfold	counterclockwise	practice	Free	1	-0.5	-0.5	0.6372032	0.0532	-1.4566	-2.06192	1.65699248614966	2.262602	-14.56095	-3.77623
Trial1	1	1	blindfold	counterclockwise	practice	Free	1	-0.5	-0.5	0.6571999	0.07787	-1.45691	-2.06182	1.66529743275636	2.11631	-11.95839	-2.980255
Trial1	1	1	blindfold	counterclockwise	practice	Free	1	-0.5	-0.5	0.6772003	0.08850101	-1.45624	-2.06171	1.66891339830809	2.126487	-11.81028	-2.473989
Trial1	1	1	blindfold	counterclockwise	practice	Free	1	-0.5	-0.5	0.6972008	0.098169	-1.45588	-2.06159	1.67223483484783	1.966599	-11.63254	-2.342616
Trial1	1	1	blindfold	counterclockwise	practice	Free	1	-0.5	-0.5	0.7172012	0.10694	-1.45577	-2.0615	1.67530852127876	1.494866	-11.48443	-2.042768
Trial1	1	1	blindfold	counterclockwise	practice	Free	1	-0.5	-0.5	0.7372017	0.11402	-1.45573	-2.06136	1.67775623496692	1.123732	-11.43788	-2.046102
Trial1	1	1	blindfold	counterclockwise	practice	Free	1	-0.5	-0.5	0.7572021	0.12299	-1.45566	-2.06134	1.68104117555203	0.774545	-11.294	-2.060336
Trial1	1	1	blindfold	counterclockwise	practice	Free	1	-0.5	-0.5	0.7772026	0.1247	-1.45565	-2.06133	1.68166612836127	0.876632	-11.3871	-2.05871
Trial1	1	1	blindfold	counterclockwise	practice	Free	1	-0.5	-0.5	0.7972031	0.12483	-1.4557	-2.06133	1.68171442383711	1.076839	-11.67486	-2.178348
Trial1	1	1	blindfold	counterclockwise	practice	Free	1	-0.5	-0.5	0.8172035	0.1249	-1.45581	-2.06133	1.68174043246812	1.231118	-11.85259	-2.302917
Trial1	1	1	blindfold	counterclockwise	practice	Free	1	-0.5	-0.5	0.8372002	0.12496	-1.45591	-2.06133	1.68176273074339	1.263481	-12.01763	-2.483955
Trial1	1	1	blindfold	counterclockwise	practice	Free	1	-0.5	-0.5	0.8572006	0.1251	-1.45606	-2.06133	1.68181475984425	1.241053	-12.25038	-2.662408
Trial1	1	1	blindfold	counterclockwise	practice	Free	1	-0.5	-0.5	0.8772011	0.12517	-1.4561	-2.06133	1.68184077539158	1.202839	-12.1996	-2.663137
Trial1	1	1	blindfold	counterclockwise	practice	Free	1	-0.5	-0.5	0.8972015	0.12523	-1.45609	-2.06133	1.68186308196957	1.192875	-12.04303	-2.56594
Trial1	1	1	blindfold	counterclockwise	practice	Free	1	-0.5	-0.5	0.917202	0.12529	-1.45605	-2.06133	1.68188538485274	1.170658	-11.96262	-2.498571
Trial1	1	1	blindfold	counterclockwise	practice	Free	1	-0.5	-0.5	0.9372025	0.12536	-1.45599	-2.06132	1.681902122624	1.198753	-11.89068	-2.400787
Trial1	1	1	blindfold	counterclockwise	practice	Free	1	-0.5	-0.5	0.9572029	0.12548	-1.45595	-2.06132	1.68194673847367	1.326263	-11.98801	-2.432627
Trial1	1	1	blindfold	counterclockwise	practice	Free	1	-0.5	-0.5	0.9772034	0.12555	-1.45597	-2.06132	1.68197277333405	1.297527	-12.03456	-2.488087
Trial1	1	1	blindfold	counterclockwise	practice	Free	1	-0.5	-0.5	0.9972	0.12563	-1.456	-2.06132	1.6820025297427	1.366333	-12.08534	-2.554703
Trial1	1	1	blindfold	counterclockwise	practice	Free	1	-0.5	-0.5	1.0172	0.1257	-1.45604	-2.06132	1.6820285644398	1.439328	-12.21653	-2.621274
Trial1	1	1	blindfold	counterclockwise	practice	Free	1	-0.5	-0.5	1.037201	0.12578	-1.45609	-2.06132	1.68205832699576	1.516134	-12.27577	-2.658134
Trial1	1	1	blindfold	counterclockwise	practice	Free	1	-0.5	-0.5	1.057201	0.12593	-1.45614	-2.06132	1.68211413577311	1.444159	-12.20383	-2.650753
Trial1	1	1	blindfold	counterclockwise	practice	Free	1	-0.5	-0.5	1.077202	0.12601	-1.45611	-2.06131	1.68213483472099	1.367751	-12.12343	-2.635016
Trial1	1	1	blindfold	counterclockwise	practice	Free	1	-0.5	-0.5	1.097202	0.12608	-1.45607	-2.06131	1.68216088872713	1.261858	-12.08111	-2.62821
Trial1	1	1	blindfold	counterclockwise	practice	Free	1	-0.5	-0.5	1.117203	0.12614	-1.45606	-2.06131	1.68218321797587	1.151333	-12.14459	-2.596085
Trial1	1	1	blindfold	counterclockwise	practice	Free	1	-0.5	-0.5	1.137203	0.1262	-1.45605	-2.06131	1.68220555461464	1.04181	-12.07688	-2.627431
Trial1	1	1	blindfold	counterclockwise	practice	Free	1	-0.5	-0.5	1.1572	0.1263	-1.45603	-2.06131	1.68224277719734	0.969366	-12.0261	-2.594708
Trial1	1	1	blindfold	counterclockwise	practice	Free	1	-0.5	-0.5	1.1772	0.12635	-1.45602	-2.06131	1.68226139595648	0.965023	-12.03456	-2.586304
Trial1	1	1	blindfold	counterclockwise	practice	Free	1	-0.5	-0.5	1.197201	0.1264	-1.45602	-2.06131	1.68228001599613	1.058467	-12.08111	-2.60598
Trial1	1	1	blindfold	counterclockwise	practice	Free	1	-0.5	-0.5	1.217201	0.12646	-1.45603	-2.06131	1.6823023550752	1.143583	-12.1065	-2.642714
Trial1	1	1	blindfold	counterclockwise	practice	Free	1	-0.5	-0.5	1.237202	0.12652	-1.45605	-2.06131	1.68232470154635	1.248918	-12.15728	-2.61591
Trial1	1	1	blindfold	counterclockwise	practice	Free	1	-0.5	-0.5	1.257202	0.12665	-1.4561	-2.0613	1.6823638257474	1.339629	-12.31386	-2.715764
Trial1	1	1	blindfold	counterclockwise	practice	Free	1	-0.5	-0.5	1.277203	0.12673	-1.45613	-2.0613	1.68239362199795	1.428777	-12.37311	-2.731269
Trial1	1	1	blindfold	counterclockwise	practice	Free	1	-0.5	-0.5	1.297203	0.12681	-1.45618	-2.0613	1.68242342707546	1.501202	-12.43235	-2.759734
Trial1	1	1	blindfold	counterclockwise	practice	Free	1	-0.5	-0.5	1.317204	0.12689	-1.45622	-2.0613	1.68245323542934	1.716439	-12.55084	-2.718201
Trial1	1	1	blindfold	counterclockwise	practice	Free	1	-0.5	-0.5	1.3372	0.12699	-1.45626	-2.0613	1.68249049353758	1.966711	-12.59316	-2.752301
Trial1	1	1	blindfold	counterclockwise	practice	Free	1	-0.5	-0.5	1.357201	0.12711	-1.45628	-2.06129	1.68252592908247	2.264023	-12.55507	-2.815257
Trial1	1	1	blindfold	counterclockwise	practice	Free	1	-0.5	-0.5	1.377201	0.12738	-1.45625	-2.06129	1.68262657978053	2.845695	-12.43658	-2.657755
Trial1	1	1	blindfold	counterclockwise	practice	Free	1	-0.5	-0.5	1.397202	0.12754	-1.45624	-2.06129	1.6826862412112	3.142806	-12.572	-2.707985
Trial1	1	1	blindfold	counterclockwise	practice	Free	1	-0.5	-0.5	1.417202	0.12774	-1.4563	-2.06128	1.68275154984418	3.497655	-12.91901	-2.926546
Trial1	1	1	blindfold	counterclockwise	practice	Free	1	-0.5	-0.5	1.437202	0.12812	-1.45645	-2.06125	1.68286547709852	3.825427	-13.38451	-3.03109
Trial1	1	1	blindfold	counterclockwise	practice	Free	1	-0.5	-0.5	1.457203	0.1303	-1.45681	-2.06121	1.68364322097756	4.544563	-13.66804	-3.453802
Trial1	1	1	blindfold	counterclockwise	practice	Free	1	-0.5	-0.5	1.477203	0.13267	-1.45683	-2.06115	1.68447644172116	4.95371	-13.503	-3.54256
Trial1	1	1	blindfold	counterclockwise	practice	Free	1	-0.5	-0.5	1.4972	0.13638	-1.45674	-2.06106	1.68578992756507	5.221254	-13.08828	-3.225991
Trial1	1	1	blindfold	counterclockwise	practice	Free	1	-0.5	-0.5	1.5172	0.14139	-1.45657	-2.06093	1.68756737177024	5.400213	-12.60162	-2.918251
Trial1	1	1	blindfold	counterclockwise	practice	Free	1	-0.5	-0.5	1.537201	0.14862	-1.45631	-2.06052	1.68995003029183	5.529247	-12.12343	-2.452932
Trial1	1	1	blindfold	counterclockwise	practice	Free	1	-0.5	-0.5	1.557201	0.16966	-1.45593	-2.0602	1.69784230224076	6.141261	-11.74257	-0.865419
Trial1	1	1	blindfold	counterclockwise	practice	Free	1	-0.5	-0.5	1.577202	0.18434	-1.45585	-2.05981	1.703328574361	6.227278	-11.59445	-0.130408
Trial1	1	1	blindfold	counterclockwise	practice	Free	1	-0.5	-0.5	1.597202	0.2008	-1.45578	-2.05923	1.7094791935851	6.209487	-11.31092	0.243729
Trial1	1	1	blindfold	counterclockwise	practice	Free	1	-0.5	-0.5	1.617203	0.2211	-1.45564	-2.05826	1.71702048008071	6.073426	-10.90467	0.544444
Trial1	1	1	blindfold	counterclockwise	practice	Free	1	-0.5	-0.5	1.637203	0.24356	-1.45549	-2.05389	1.72263042351807	6.169052	-10.79041	0.9556
Trial1	1	1	blindfold	counterclockwise	practice	Free	1	-0.5	-0.5	1.6572	0.29757	-1.4554	-2.05017	1.74331429950192	6.047211	-10.99777	1.542157
Trial1	1	1	blindfold	counterclockwise	practice	Free	1	-0.5	-0.5	1.6772	0.32809	-1.4555	-2.04499	1.75291966786267	6.221872	-11.28553	1.782858
Trial1	1	1	blindfold	counterclockwise	practice	Free	1	-0.5	-0.5	1.697201	0.36203	-1.45562	-2.03855	1.76358484768599	5.666564	-11.33631	2.436745
Trial1	1	1	blindfold	counterclockwise	practice	Free	1	-0.5	-0.5	1.717201	0.39595	-1.45564	-2.02951	1.77260467735234	5.510133	-11.002	2.728864
Trial1	1	1	blindfold	counterclockwise	practice	Free	1	-0.5	-0.5	1.737202	0.43508	-1.45553	-2.0062	1.77285434801219	5.268136	-10.77772	3.036613
Trial1	1	1	blindfold	counterclockwise	practice	Free	1	-0.5	-0.5	1.757202	0.51268	-1.45541	-1.99104	1.8024208793603	4.682576	-10.90467	3.901149
Trial1	1	1	blindfold	counterclockwise	practice	Free	1	-0.5	-0.5	1.777203	0.55528	-1.45539	-1.97334	1.81227665455799	4.212777	-10.42225	4.051025
Trial1	1	1	blindfold	counterclockwise	practice	Free	1	-0.5	-0.5	1.797203	0.59755	-1.45526	-1.95255	1.82058160766546	3.86433	-10.11332	4.222471
Trial1	1	1	blindfold	counterclockwise	practice	Free	1	-0.5	-0.5	1.817204	0.64186	-1.45515	-1.92981	1.82980901991093	3.73148	-10.00753	4.375207
Trial1	1	1	blindfold	counterclockwise	practice	Free	1	-0.5	-0.5	1.8372	0.68542	-1.45504	-1.87727	1.81716627455369	3.477779	-9.965211	4.337684
Trial1	1	1	blindfold	counterclockwise	practice	Free	1	-0.5	-0.5	1.857201	0.77366	-1.45502	-1.84698	1.85379741640801	2.947799	-9.86788	4.108065
Trial1	1	1	blindfold	counterclockwise	practice	Free	1	-0.5	-0.5	1.877201	0.81931	-1.455	-1.81636	1.86370130178543	3.023826	-10.55766	3.230723
Trial1	1	1	blindfold	counterclockwise	practice	Free	1	-0.5	-0.5	1.897202	0.86357	-1.45513	-1.78414	1.87305595016155	2.493871	-10.4434	2.762501
Trial1	1	1	blindfold	counterclockwise	practice	Free	1	-0.5	-0.5	1.917202	0.90889	-1.45529	-1.75281	1.88533921531208	2.317102	-11.17551	2.201484
Trial1	1	1	blindfold	counterclockwise	practice	Free	1	-0.5	-0.5	1.937202	0.9522099	-1.45552	-1.69211	1.87884010402272	1.786321	-11.13742	1.859027
Trial1	1	1	blindfold	counterclockwise	practice	Free	1	-0.5	-0.5	1.957203	1.03498	-1.45554	-1.6626	1.92556544125829	0.890149	-11.13742	0.031139
Trial1	1	1	blindfold	counterclockwise	practice	Free	1	-0.5	-0.5	1.977203	1.07589	-1.4556	-1.63786	1.94374750497787	0.183721	-11.48443	-0.284218
Trial1	1	1	blindfold	counterclockwise	practice	Free	1	-0.5	-0.5	1.9972	1.11075	-1.4557	-1.61415	1.9585314640655	-0.244958	-11.59869	-0.557074
Trial1	1	1	blindfold	counterclockwise	practice	Free	1	-0.5	-0.5	2.0172	1.14466	-1.45575	-1.59405	1.9753105459993	-0.688545	-11.47173	-1.106687
Trial1	1	1	blindfold	counterclockwise	practice	Free	1	-0.5	-0.5	2.037201	1.17414	-1.45575	-1.56142	1.98226057836788	-0.897596	-11.57329	-1.163263
Trial1	1	1	blindfold	counterclockwise	practice	Free	1	-0.5	-0.5	2.057201	1.2232	-1.45588	-1.54848	2.01710888300627	-0.988522	-11.5606	-0.212593
Trial1	1	1	blindfold	counterclockwise	practice	Free	1	-0.5	-0.5	2.077202	1.24204	-1.45578	-1.53682	2.02723927341252	-1.166262	-10.94699	0.467493
Trial1	1	1	blindfold	counterclockwise	practice	Free	1	-0.5	-0.5	2.097202	1.25748	-1.4555	-1.52559	2.03483914630274	-1.307357	-10.29952	0.990992
Trial1	1	1	blindfold	counterclockwise	practice	Free	1	-0.5	-0.5	2.117203	1.26965	-1.4552	-1.51493	2.04003529020247	-1.576412	-9.994834	1.703304
Trial1	1	1	blindfold	counterclockwise	practice	Free	1	-0.5	-0.5	2.137203	1.27881	-1.455	-1.49344	2.03742189120203	-1.978928	-9.897502	2.311353
Trial1	1	1	blindfold	counterclockwise	practice	Free	1	-0.5	-0.5	2.1572	1.28725	-1.455	-1.48165	2.03909279457344	-2.614886	-10.11332	3.436587
Trial1	1	1	blindfold	counterclockwise	practice	Free	1	-0.5	-0.5	2.1772	1.28729	-1.45504	-1.46857	2.03286332432174	-3.039765	-9.800171	4.115103
Trial1	1	1	blindfold	counterclockwise	practice	Free	1	-0.5	-0.5	2.197201	1.28466	-1.45494	-1.45391	2.02359964554572	-3.287689	-9.905966	4.712723
Trial1	1	1	blindfold	counterclockwise	practice	Free	1	-0.5	-0.5	2.217201	1.27988	-1.45484	-1.43617	2.01106613892119	-3.458669	-9.034215	5.650818
Trial1	1	1	blindfold	counterclockwise	practice	Free	1	-0.5	-0.5	2.237202	1.2723	-1.45462	-1.38822	1.98241827158481	-3.674921	-8.991897	6.680812
Trial1	1	1	blindfold	counterclockwise	practice	Free	1	-0.5	-0.5	2.257202	1.25018	-1.45437	-1.35869	1.94948162592581	-3.44737	-8.860711	6.788828
Trial1	1	1	blindfold	counterclockwise	practice	Free	1	-0.5	-0.5	2.277203	1.23618	-1.45442	-1.32605	1.92267508566651	-3.0864	-9.296587	5.9985
Trial1	1	1	blindfold	counterclockwise	practice	Free	1	-0.5	-0.5	2.297203	1.22053	-1.45464	-1.28979	1.89314333974177	-2.789904	-10.26144	5.587444
Trial1	1	1	blindfold	counterclockwise	practice	Free	1	-0.5	-0.5	2.317204	1.20357	-1.45508	-1.25241	1.86232958505925	-2.676273	-11.17127	5.668982
Trial1	1	1	blindfold	counterclockwise	practice	Free	1	-0.5	-0.5	2.3372	1.18505	-1.45547	-1.17315	1.81453149469015	-2.093094	-10.9089	4.889495
Trial1	1	1	blindfold	counterclockwise	practice	Free	1	-0.5	-0.5	2.357201	1.14753	-1.45539	-1.13065	1.76410722322395	-1.453314	-10.54074	4.144718
Trial1	1	1	blindfold	counterclockwise	practice	Free	1	-0.5	-0.5	2.377201	1.12801	-1.45536	-1.08881	1.73121744732389	-1.073143	-10.88774	3.953812
Trial1	1	1	blindfold	counterclockwise	practice	Free	1	-0.5	-0.5	2.397202	1.10939	-1.4555	-1.04537	1.69928357130865	-0.828227	-11.91184	3.936914
Trial1	1	1	blindfold	counterclockwise	practice	Free	1	-0.5	-0.5	2.417202	1.09129	-1.45572	-1.00351	1.66904948197557	-0.570613	-11.38286	3.137677
Trial1	1	1	blindfold	counterclockwise	practice	Free	1	-0.5	-0.5	2.437202	1.07345	-1.45578	-0.92182	1.62901103612614	-0.837127	-11.69602	2.95171
Trial1	1	1	blindfold	counterclockwise	practice	Free	1	-0.5	-0.5	2.457203	1.04107	-1.45584	-0.8812701	1.58753379451309	-0.520982	-11.90761	2.431417
Trial1	1	1	blindfold	counterclockwise	practice	Free	1	-0.5	-0.5	2.477203	1.02559	-1.45594	-0.84207	1.56346939451186	-0.376427	-12.09381	2.033308
Trial1	1	1	blindfold	counterclockwise	practice	Free	1	-0.5	-0.5	2.4972	1.01095	-1.456	-0.80536	1.54149750276562	-0.431204	-12.16152	1.986858
Trial1	1	1	blindfold	counterclockwise	practice	Free	1	-0.5	-0.5	2.5172	0.99758	-1.45605	-0.76973	1.52167673624377	-0.538259	-12.34348	2.47175
Trial1	1	1	blindfold	counterclockwise	practice	Free	1	-0.5	-0.5	2.537201	0.98505	-1.45605	-0.7009799	1.4985881128964	-0.071315	-11.60292	2.129058
Trial1	1	1	blindfold	counterclockwise	practice	Free	1	-0.5	-0.5	2.557201	0.96284	-1.45592	-0.66906	1.47257672359519	-0.045152	-11.97108	1.999892
Trial1	1	1	blindfold	counterclockwise	practice	Free	1	-0.5	-0.5	2.577202	0.95298	-1.45595	-0.63785	1.45950452655197	0.167807	-11.78912	1.653912
Trial1	1	1	blindfold	counterclockwise	practice	Free	1	-0.5	-0.5	2.597202	0.94426	-1.45597	-0.60999	1.44844218085337	0.090909	-12.58046	1.779562
Trial1	1	1	blindfold	counterclockwise	practice	Free	1	-0.5	-0.5	2.617203	0.93709	-1.45617	-0.58194	1.43942411138424	0.057688	-12.31809	1.988425
Trial1	1	1	blindfold	counterclockwise	practice	Free	1	-0.5	-0.5	2.637203	0.93038	-1.45613	-0.53187	1.43073498730936	0.0054878	-11.9203	1.938208
Trial1	1	1	blindfold	counterclockwise	practice	Free	1	-0.5	-0.5	2.6572	0.91979	-1.45611	-0.50837	1.41981464117375	0.078631	-12.6778	2.015844
Trial1	1	1	blindfold	counterclockwise	practice	Free	1	-0.5	-0.5	2.6772	0.91549	-1.4562	-0.48698	1.41554991024679	0.118875	-11.98378	1.881073
Trial1	1	1	blindfold	counterclockwise	practice	Free	1	-0.5	-0.5	2.697201	0.91196	-1.45609	-0.46563	1.4123782620527	0.030432	-12.19537	2.129605
Trial1	1	1	blindfold	counterclockwise	practice	Free	1	-0.5	-0.5	2.717201	0.90881	-1.45609	-0.44725	1.40979717146666	0.061562	-12.51276	2.180992
Trial1	1	1	blindfold	counterclockwise	practice	Free	1	-0.5	-0.5	2.737202	0.90641	-1.45622	-0.41178	1.4091741542842	0.060083	-12.61009	2.403014
Trial1	1	1	blindfold	counterclockwise	practice	Free	1	-0.5	-0.5	2.757202	0.90245	-1.45615	-0.3958	1.40631565233564	-0.3312	-11.94146	2.172747
Trial1	1	1	blindfold	counterclockwise	practice	Free	1	-0.5	-0.5	2.777203	0.9006799	-1.45605	-0.38093	1.4057318287375	-0.371576	-12.35618	2.094401
Trial1	1	1	blindfold	counterclockwise	practice	Free	1	-0.5	-0.5	2.797203	0.89891	-1.45617	-0.36684	1.4052333969973	-0.357309	-12.73704	2.083588
Trial1	1	1	blindfold	counterclockwise	practice	Free	1	-0.5	-0.5	2.817204	0.89714	-1.45633	-0.35426	1.40472069926454	-0.549532	-12.72858	2.355632
Trial1	1	1	blindfold	counterclockwise	practice	Free	1	-0.5	-0.5	2.8372	0.89528	-1.45633	-0.33397	1.40512356957892	-0.560073	-12.20807	1.78533
Trial1	1	1	blindfold	counterclockwise	practice	Free	1	-0.5	-0.5	2.857201	0.89147	-1.45607	-0.32778	1.40208720790868	-0.903728	-11.94569	-0.343861
Trial1	1	1	blindfold	counterclockwise	practice	Free	1	-0.5	-0.5	2.877201	0.8893901	-1.45599	-0.32566	1.40028538298814	-1.232219	-11.96685	-1.594821
Trial1	1	1	blindfold	counterclockwise	practice	Free	1	-0.5	-0.5	2.897202	0.88757	-1.45597	-0.32635	1.39839368259037	-1.836765	-12.04303	-2.61929
Trial1	1	1	blindfold	counterclockwise	practice	Free	1	-0.5	-0.5	2.917202	0.88644	-1.456	-0.32869	1.39698351252823	-2.610898	-12.17844	-4.111852
Trial1	1	1	blindfold	counterclockwise	practice	Free	1	-0.5	-0.5	2.937202	0.8847499	-1.45619	-0.33853	1.39413234322299	-3.341392	-13.46491	-4.827846
Trial1	1	1	blindfold	counterclockwise	practice	Free	1	-0.5	-0.5	2.957203	0.87726	-1.45695	-0.3456	1.38588758223887	-4.641178	-13.82461	-4.004807
Trial1	1	1	blindfold	counterclockwise	practice	Free	1	-0.5	-0.5	2.977203	0.87045	-1.45694	-0.35312	1.37829858576195	-5.249553	-13.35488	-3.122927
Trial1	1	1	blindfold	counterclockwise	practice	Free	1	-0.5	-0.5	2.9972	0.86143	-1.45671	-0.36122	1.36848517199137	-5.803658	-12.80052	-2.401186
Trial1	1	1	blindfold	counterclockwise	practice	Free	1	-0.5	-0.5	3.0172	0.84925	-1.45647	-0.36913	1.35558200252116	-6.353724	-12.94863	-1.852926
Trial1	1	1	blindfold	counterclockwise	practice	Free	1	-0.5	-0.5	3.037201	0.83434	-1.45646	-0.38359	1.3394082490053	-6.672029	-13.26602	-1.227301
Trial1	1	1	blindfold	counterclockwise	practice	Free	1	-0.5	-0.5	3.057201	0.79521	-1.45656	-0.38979	1.29989045634784	-6.988036	-12.72858	0.083283
Trial1	1	1	blindfold	counterclockwise	practice	Free	1	-0.5	-0.5	3.077202	0.7702399	-1.4564	-0.3944	1.27462186098065	-6.801144	-12.53815	0.484877
Trial1	1	1	blindfold	counterclockwise	practice	Free	1	-0.5	-0.5	3.097202	0.7430201	-1.45628	-0.3982	1.2471816638777	-6.590189	-12.45774	0.659366
Trial1	1	1	blindfold	counterclockwise	practice	Free	1	-0.5	-0.5	3.117203	0.71214	-1.45622	-0.40081	1.2161915753805	-6.405718	-12.43658	0.758388
Trial1	1	1	blindfold	counterclockwise	practice	Free	1	-0.5	-0.5	3.137203	0.67963	-1.4562	-0.40302	1.18360973677243	-6.362718	-12.25038	0.99757
Trial1	1	1	blindfold	counterclockwise	practice	Free	1	-0.5	-0.5	3.1572	0.60641	-1.45605	-0.40316	1.11063990538419	-6.050839	-12.25038	0.484198
Trial1	1	1	blindfold	counterclockwise	practice	Free	1	-0.5	-0.5	3.1772	0.5671	-1.45612	-0.40294	1.0715050320809	-5.752737	-12.61009	0.41679
Trial1	1	1	blindfold	counterclockwise	practice	Free	1	-0.5	-0.5	3.197201	0.5261	-1.45627	-0.40228	1.0307426258414	-5.55275	-12.67356	0.463431
Trial1	1	1	blindfold	counterclockwise	practice	Free	1	-0.5	-0.5	3.217201	0.4837	-1.45631	-0.401	0.988669155801826	-5.322147	-12.43658	0.70881
Trial1	1	1	blindfold	counterclockwise	practice	Free	1	-0.5	-0.5	3.237202	0.43873	-1.45624	-0.3964	0.944429447252791	-4.996128	-12.17844	0.970494
Trial1	1	1	blindfold	counterclockwise	practice	Free	1	-0.5	-0.5	3.257202	0.34853	-1.45599	-0.39303	0.855246004771133	-4.543033	-11.91607	0.91269
Trial1	1	1	blindfold	counterclockwise	practice	Free	1	-0.5	-0.5	3.277203	0.30096	-1.45595	-0.38937	0.808564114139647	-4.226991	-11.99224	0.73174
Trial1	1	1	blindfold	counterclockwise	practice	Free	1	-0.5	-0.5	3.297203	0.25442	-1.45597	-0.38537	0.763079022712244	-4.062187	-12.0261	0.565686
Trial1	1	1	blindfold	counterclockwise	practice	Free	1	-0.5	-0.5	3.317204	0.20634	-1.456	-0.38131	0.716242622295491	-3.773367	-12.06842	0.56574
Trial1	1	1	blindfold	counterclockwise	practice	Free	1	-0.5	-0.5	3.3372	0.15976	-1.45601	-0.37267	0.671934658729214	-3.602764	-11.89914	0.524365
Trial1	1	1	blindfold	counterclockwise	practice	Free	1	-0.5	-0.5	3.357201	0.066026	-1.45591	-0.36826	0.581154767457551	-3.347963	-11.70025	0.310932
Trial1	1	1	blindfold	counterclockwise	practice	Free	1	-0.5	-0.5	3.377201	0.019103	-1.45587	-0.36426	0.536556863058698	-3.248871	-11.59445	0.135961
Trial1	1	1	blindfold	counterclockwise	practice	Free	1	-0.5	-0.5	3.397202	-0.024605	-1.45583	-0.36012	0.495546991197489	-3.153988	-11.6537	0.23819
Trial1	1	1	blindfold	counterclockwise	practice	Free	1	-0.5	-0.5	3.417202	-0.070474	-1.45582	-0.35614	0.452977139441533	-3.003472	-11.57329	0.299935
Trial1	1	1	blindfold	counterclockwise	practice	Free	1	-0.5	-0.5	3.437202	-0.11432	-1.45581	-0.34797	0.414562635416577	-2.8469	-11.61561	0.39336
Trial1	1	1	blindfold	counterclockwise	practice	Free	1	-0.5	-0.5	3.457203	-0.20087	-1.45574	-0.34378	0.337466215850577	-2.715645	-11.26014	0.405349
Trial1	1	1	blindfold	counterclockwise	practice	Free	1	-0.5	-0.5	3.477203	-0.24342	-1.45565	-0.33967	0.302554130735203	-2.562468	-11.18397	0.374818
Trial1	1	1	blindfold	counterclockwise	practice	Free	1	-0.5	-0.5	3.4972	-0.28383	-1.45561	-0.33554	0.27161842207337	-2.509771	-11.20936	0.379835
Trial1	1	1	blindfold	counterclockwise	practice	Free	1	-0.5	-0.5	3.5172	-0.32334	-1.45559	-0.33145	0.244167695320382	-2.521518	-11.10357	0.294239
Trial1	1	1	blindfold	counterclockwise	practice	Free	1	-0.5	-0.5	3.537201	-0.36194	-1.45557	-0.32354	0.224050653709961	-2.451309	-11.12049	0.249959
Trial1	1	1	blindfold	counterclockwise	practice	Free	1	-0.5	-0.5	3.557201	-0.43616	-1.45557	-0.31968	0.191287339666963	-2.243207	-11.09087	0.29702
Trial1	1	1	blindfold	counterclockwise	practice	Free	1	-0.5	-0.5	3.577202	-0.47377	-1.45554	-0.31601	0.185850295783849	-2.176001	-10.99354	0.279008
Trial1	1	1	blindfold	counterclockwise	practice	Free	1	-0.5	-0.5	3.597202	-0.5081	-1.45551	-0.31251	0.187664905388276	-2.105688	-11.02316	0.200125
Trial1	1	1	blindfold	counterclockwise	practice	Free	1	-0.5	-0.5	3.617203	-0.54126	-1.45552	-0.30911	0.195298167083512	-2.130254	-11.15012	0.162224
Trial1	1	1	blindfold	counterclockwise	practice	Free	1	-0.5	-0.5	3.637203	-0.57423	-1.45556	-0.30581	0.207893841974773	-2.251419	-11.15435	0.231069
Trial1	1	1	blindfold	counterclockwise	practice	Free	1	-0.5	-0.5	3.6572	-0.60616	-1.45556	-0.29948	0.226888142075515	-2.538287	-10.97238	0.338968
Trial1	1	1	blindfold	counterclockwise	practice	Free	1	-0.5	-0.5	3.6772	-0.66541	-1.45547	-0.29627	0.262424064432301	-2.867717	-11.05278	0.356581
Trial1	1	1	blindfold	counterclockwise	practice	Free	1	-0.5	-0.5	3.697201	-0.6949199	-1.45552	-0.29317	0.28420491074581	-2.954508	-11.22206	0.15428
Trial1	1	1	blindfold	counterclockwise	practice	Free	1	-0.5	-0.5	3.717201	-0.72494	-1.4556	-0.29052	0.307375779295707	-2.940259	-11.33631	-0.148647
Trial1	1	1	blindfold	counterclockwise	practice	Free	1	-0.5	-0.5	3.737202	-0.75451	-1.45568	-0.287	0.33188004283027	-2.857187	-11.53098	-0.324229
Trial1	1	1	blindfold	counterclockwise	practice	Free	1	-0.5	-0.5	3.757202	-0.80921	-1.45588	-0.28576	0.376177630161229	-2.219314	-11.87375	-0.148754
Trial1	1	1	blindfold	counterclockwise	practice	Free	1	-0.5	-0.5	3.777203	-0.8362	-1.45592	-0.28496	0.399089764459475	-1.863785	-11.76373	-0.300521
Trial1	1	1	blindfold	counterclockwise	practice	Free	1	-0.5	-0.5	3.797203	-0.86092	-1.4559	-0.2847	0.420258661267444	-1.588366	-11.80604	-0.516114
Trial1	1	1	blindfold	counterclockwise	practice	Free	1	-0.5	-0.5	3.817204	-0.88467	-1.4559	-0.28512	0.440618254707359	-1.245508	-11.88645	-0.731196
Trial1	1	1	blindfold	counterclockwise	practice	Free	1	-0.5	-0.5	3.8372	-0.90574	-1.45592	-0.28855	0.457532539363221	-0.859238	-11.81451	-1.023891
Trial1	1	1	blindfold	counterclockwise	practice	Free	1	-0.5	-0.5	3.857201	-0.94099	-1.45596	-0.29223	0.487483869882392	-0.240933	-11.89914	-2.097797
Trial1	1	1	blindfold	counterclockwise	practice	Free	1	-0.5	-0.5	3.877201	-0.95505	-1.45596	-0.29737	0.498125904890218	-0.043834	-11.88645	-2.783118
Trial1	1	1	blindfold	counterclockwise	practice	Free	1	-0.5	-0.5	3.897202	-0.96594	-1.45595	-0.30432	0.505361990815043	0.010585	-11.92877	-3.456479
Trial1	1	1	blindfold	counterclockwise	practice	Free	1	-0.5	-0.5	3.917202	-0.9743201	-1.45597	-0.31275	0.509943204487457	0.207167	-12.06418	-4.185511
Trial1	1	1	blindfold	counterclockwise	practice	Free	1	-0.5	-0.5	3.937202	-0.98062	-1.45604	-0.33534	0.508043815010169	0.414986	-12.32656	-4.929212
Trial1	1	1	blindfold	counterclockwise	practice	Free	1	-0.5	-0.5	3.957203	-0.9877	-1.45639	-0.35033	0.510149376370246	0.638851	-13.17715	-5.921019
Trial1	1	1	blindfold	counterclockwise	practice	Free	1	-0.5	-0.5	3.977203	-0.98936	-1.45657	-0.36763	0.506946743360113	0.855429	-13.26178	-6.697898
Trial1	1	1	blindfold	counterclockwise	practice	Free	1	-0.5	-0.5	3.9972	-0.99005	-1.45666	-0.38879	0.502510321409818	0.713336	-13.46491	-7.360047
Trial1	1	1	blindfold	counterclockwise	practice	Free	1	-0.5	-0.5	4.0172	-0.98999	-1.45672	-0.41285	0.497679932032324	0.612832	-13.24062	-7.625911
Trial1	1	1	blindfold	counterclockwise	practice	Free	1	-0.5	-0.5	4.037201	-0.98941	-1.45661	-0.47116	0.490258990255322	0.451799	-12.57623	-7.655366
Trial1	1	1	blindfold	counterclockwise	practice	Free	1	-0.5	-0.5	4.057201	-0.98724	-1.45631	-0.50702	0.487290584757409	0.310084	-12.54661	-7.074422
Trial1	1	1	blindfold	counterclockwise	practice	Free	1	-0.5	-0.5	4.077202	-0.98581	-1.45642	-0.54362	0.487764389751783	0.13319	-13.54955	-7.136118
Trial1	1	1	blindfold	counterclockwise	practice	Free	1	-0.5	-0.5	4.097202	-0.98437	-1.45672	-0.5811	0.491112510753259	0.186131	-13.57494	-6.462367
Trial1	1	1	blindfold	counterclockwise	practice	Free	1	-0.5	-0.5	4.117203	-0.98299	-1.45675	-0.62289	0.498378630269067	-0.059089	-12.3858	-6.287854
Trial1	1	1	blindfold	counterclockwise	practice	Free	1	-0.5	-0.5	4.137203	-0.9816599	-1.45644	-0.70838	0.524803319343443	-0.328205	-12.62701	-5.63561
Trial1	1	1	blindfold	counterclockwise	practice	Free	1	-0.5	-0.5	4.1572	-0.97967	-1.45646	-0.75353	0.542550219919623	-0.032658	-13.08405	-4.800827
Trial1	1	1	blindfold	counterclockwise	practice	Free	1	-0.5	-0.5	4.1772	-0.97896	-1.45653	-0.79736	0.563760311343091	-0.184538	-13.25755	-4.077124
Trial1	1	1	blindfold	counterclockwise	practice	Free	1	-0.5	-0.5	4.197201	-0.97849	-1.45659	-0.8413	0.587740020691594	-0.036436	-12.78359	-4.234708
Trial1	1	1	blindfold	counterclockwise	practice	Free	1	-0.5	-0.5	4.217201	-0.97817	-1.45646	-0.88649	0.614834154776677	-0.160284	-12.77513	-4.00077
Trial1	1	1	blindfold	counterclockwise	practice	Free	1	-0.5	-0.5	4.237202	-0.97791	-1.45639	-0.97244	0.672010093503818	0.190476	-12.86399	-3.560503
Trial1	1	1	blindfold	counterclockwise	practice	Free	1	-0.5	-0.5	4.257202	-0.97697	-1.45641	-1.01481	0.701804560685464	0.375222	-13.18138	-2.187812
Trial1	1	1	blindfold	counterclockwise	practice	Free	1	-0.5	-0.5	4.277203	-0.97613	-1.45649	-1.05482	0.731112134143124	0.30288	-12.93594	-2.94187
Trial1	1	1	blindfold	counterclockwise	practice	Free	1	-0.5	-0.5	4.297203	-0.97511	-1.45641	-1.09502	0.761431791797033	0.475475	-12.71165	-2.823964
Trial1	1	1	blindfold	counterclockwise	practice	Free	1	-0.5	-0.5	4.317204	-0.97388	-1.45632	-1.13468	0.792073854937681	0.4552	-12.22922	-3.273127
Trial1	1	1	blindfold	counterclockwise	practice	Free	1	-0.5	-0.5	4.3372	-0.97246	-1.45611	-1.21018	0.852979554383047	0.20129	-11.94146	-3.404441
Trial1	1	1	blindfold	counterclockwise	practice	Free	1	-0.5	-0.5	4.357201	-0.9694901	-1.456	-1.24762	0.882811731065204	0.170943	-11.97955	-2.814287
Trial1	1	1	blindfold	counterclockwise	practice	Free	1	-0.5	-0.5	4.377201	-0.96797	-1.45599	-1.28305	0.912229836582877	0.087917	-11.90761	-2.717423
Trial1	1	1	blindfold	counterclockwise	practice	Free	1	-0.5	-0.5	4.397202	-0.96653	-1.45605	-1.31741	0.941174428039051	0.232424	-12.3858	-2.381842
Trial1	1	1	blindfold	counterclockwise	practice	Free	1	-0.5	-0.5	4.417202	-0.96505	-1.45609	-1.3521	0.970745138545402	0.0052487	-11.59869	-3.021705
Trial1	1	1	blindfold	counterclockwise	practice	Free	1	-0.5	-0.5	4.437202	-0.96367	-1.4559	-1.41715	1.02769355520323	-0.142519	-11.49289	-2.637302
Trial1	1	1	blindfold	counterclockwise	practice	Free	1	-0.5	-0.5	4.457203	-0.96161	-1.45567	-1.44955	1.05580720204133	-0.176829	-11.38286	-2.826717
Trial1	1	1	blindfold	counterclockwise	practice	Free	1	-0.5	-0.5	4.477203	-0.96085	-1.45565	-1.47918	1.08220892294121	-0.142196	-11.53944	-2.53666
Trial1	1	1	blindfold	counterclockwise	practice	Free	1	-0.5	-0.5	4.4972	-0.96033	-1.45579	-1.5093	1.10931969896837	0.0062045	-11.86106	-1.91986
Trial1	1	1	blindfold	counterclockwise	practice	Free	1	-0.5	-0.5	4.5172	-0.95985	-1.45587	-1.53735	1.13470565846541	0.073354	-11.50135	-2.270106
Trial1	1	1	blindfold	counterclockwise	practice	Free	1	-0.5	-0.5	4.537201	-0.95941	-1.45576	-1.58991	1.18277689077375	0.176552	-11.47596	-2.217726
Trial1	1	1	blindfold	counterclockwise	practice	Free	1	-0.5	-0.5	4.557201	-0.95792	-1.45583	-1.61451	1.20491624053091	0.821237	-11.61138	-1.539785
Trial1	1	1	blindfold	counterclockwise	practice	Free	1	-0.5	-0.5	4.577202	-0.95636	-1.45581	-1.63658	1.22477694400619	0.960285	-11.64524	-1.424313
Trial1	1	1	blindfold	counterclockwise	practice	Free	1	-0.5	-0.5	4.597202	-0.95421	-1.45587	-1.65638	1.24238533652776	1.282697	-12.46197	-0.964658
Trial1	1	1	blindfold	counterclockwise	practice	Free	1	-0.5	-0.5	4.617203	-0.95126	-1.45615	-1.67354	1.25731131287204	1.814533	-12.94863	-0.185005
Trial1	1	1	blindfold	counterclockwise	practice	Free	1	-0.5	-0.5	4.637203	-0.94717	-1.4564	-1.69561	1.27649692872614	2.19775	-12.83014	0.784199
Trial1	1	1	blindfold	counterclockwise	practice	Free	1	-0.5	-0.5	4.6572	-0.93624	-1.45629	-1.70183	1.27855417271684	2.918412	-12.41542	0.943468
Trial1	1	1	blindfold	counterclockwise	practice	Free	1	-0.5	-0.5	4.6772	-0.9296	-1.45622	-1.70552	1.27977916544558	3.491987	-12.46197	0.690564
Trial1	1	1	blindfold	counterclockwise	practice	Free	1	-0.5	-0.5	4.697201	-0.92203	-1.45623	-1.70769	1.2793062317994	4.057192	-12.59739	0.507817
Trial1	1	1	blindfold	counterclockwise	practice	Free	1	-0.5	-0.5	4.717201	-0.91382	-1.45629	-1.70912	1.27797426654388	4.581001	-12.76666	0.224985
Trial1	1	1	blindfold	counterclockwise	practice	Free	1	-0.5	-0.5	4.737202	-0.90415	-1.45637	-1.71198	1.27758863274357	5.197667	-12.92747	-0.215504
Trial1	1	1	blindfold	counterclockwise	practice	Free	1	-0.5	-0.5	4.757202	-0.88019	-1.45649	-1.7148	1.27290356580804	6.077024	-13.03327	-1.735485
Trial1	1	1	blindfold	counterclockwise	practice	Free	1	-0.5	-0.5	4.777203	-0.86492	-1.4565	-1.71901	1.2724590327806	6.2795	-12.98248	-2.314262
Trial1	1	1	blindfold	counterclockwise	practice	Free	1	-0.5	-0.5	4.797203	-0.84656	-1.4565	-1.72494	1.27302069776598	6.417699	-12.95286	-2.890341
Trial1	1	1	blindfold	counterclockwise	practice	Free	1	-0.5	-0.5	4.817204	-0.82605	-1.45649	-1.73296	1.27534266695664	6.460883	-12.97825	-3.151216
Trial1	1	1	blindfold	counterclockwise	practice	Free	1	-0.5	-0.5	4.8372	-0.80214	-1.45649	-1.74346	1.279641043557	6.38122	-13.00788	-3.222435
Trial1	1	1	blindfold	counterclockwise	practice	Free	1	-0.5	-0.5	4.857201	-0.77469	-1.4565	-1.76627	1.29572145808769	6.200063	-12.97825	-3.035355
Trial1	1	1	blindfold	counterclockwise	practice	Free	1	-0.5	-0.5	4.877201	-0.71664	-1.45655	-1.77986	1.29806569851754	6.066511	-13.20254	-2.390474
Trial1	1	1	blindfold	counterclockwise	practice	Free	1	-0.5	-0.5	4.897202	-0.68285	-1.45659	-1.79351	1.30636983307047	5.861857	-13.16868	-1.948846
Trial1	1	1	blindfold	counterclockwise	practice	Free	1	-0.5	-0.5	4.917202	-0.64805	-1.45656	-1.80772	1.31607392430319	5.561398	-12.91901	-1.543841
Trial1	1	1	blindfold	counterclockwise	practice	Free	1	-0.5	-0.5	4.937202	-0.61154	-1.45647	-1.83505	1.33970132615907	5.334441	-12.82591	-1.189035
Trial1	1	1	blindfold	counterclockwise	practice	Free	1	-0.5	-0.5	4.957203	-0.53291	-1.45625	-1.84838	1.34878152782781	5.096639	-12.25038	-0.930415
Trial1	1	1	blindfold	counterclockwise	practice	Free	1	-0.5	-0.5	4.977203	-0.49211	-1.45613	-1.86144	1.36146280580841	5.003287	-12.05149	-0.842717
Trial1	1	1	blindfold	counterclockwise	practice	Free	1	-0.5	-0.5	4.9972	-0.45011	-1.45602	-1.87414	1.37504538809452	4.789383	-11.95416	-0.704851
Trial1	1	1	blindfold	counterclockwise	practice	Free	1	-0.5	-0.5	5.0172	-0.40705	-1.45594	-1.88684	1.38995138471393	4.694588	-11.67909	-0.610462
Trial1	1	1	blindfold	counterclockwise	practice	Free	1	-0.5	-0.5	5.037201	-0.36165	-1.45584	-1.91055	1.41731860317348	4.72777	-11.49712	-0.684879
Trial1	1	1	blindfold	counterclockwise	practice	Free	1	-0.5	-0.5	5.057201	-0.27045	-1.45571	-1.92243	1.4408331199331	4.487715	-11.25591	-0.72132
Trial1	1	1	blindfold	counterclockwise	practice	Free	1	-0.5	-0.5	5.077202	-0.22354	-1.45564	-1.9339	1.46030796120175	4.28627	-11.13319	-0.784338
Trial1	1	1	blindfold	counterclockwise	practice	Free	1	-0.5	-0.5	5.097202	-0.17454	-1.45556	-1.94547	1.48165706652327	4.050259	-10.85389	-1.011862
Trial1	1	1	blindfold	counterclockwise	practice	Free	1	-0.5	-0.5	5.117203	-0.12647	-1.45543	-1.95775	1.50484549467794	3.888132	-10.57036	-1.234596
Trial1	1	1	blindfold	counterclockwise	practice	Free	1	-0.5	-0.5	5.137203	-0.076543	-1.4553	-1.98313	1.54239760120815	3.670594	-10.38416	-1.374618
Trial1	1	1	blindfold	counterclockwise	practice	Free	1	-0.5	-0.5	5.1572	0.020987	-1.45506	-1.99695	1.58501951022509	3.416481	-9.884807	-1.32257
Trial1	1	1	blindfold	counterclockwise	practice	Free	1	-0.5	-0.5	5.1772	0.069945	-1.45494	-2.01071	1.61464609442733	3.445728	-9.558958	-1.305571
Trial1	1	1	blindfold	counterclockwise	practice	Free	1	-0.5	-0.5	5.197201	0.12064	-1.45479	-2.02446	1.6459564181076	3.430758	-9.148474	-0.975292
Trial1	1	1	blindfold	counterclockwise	practice	Free	1	-0.5	-0.5	5.217201	0.17003	-1.45448	-2.03778	1.67741100189727	2.343421	-7.227236	0.054253
Trial1	1	1	blindfold	counterclockwise	practice	Free	1	-0.5	-0.5	5.237202	0.21902	-1.45363	-2.05405	1.71232621853375	0.978955	-4.307294	1.404549
Trial1	1	1	blindfold	counterclockwise	practice	Free	1	-0.5	-0.5	5.257202	0.31472	-1.45087	-2.05387	1.75450293450129	-1.635467	0.110735	1.742498
Trial1	1	1	blindfold	counterclockwise	practice	Free	1	-0.5	-0.5	5.277203	0.35873	-1.44973	-2.05041	1.77233982662446	-2.47153	-0.532495	3.56973
Trial1	1	1	blindfold	counterclockwise	practice	Free	1	-0.5	-0.5	5.297203	0.40079	-1.44983	-2.04362	1.78722849054107	-2.580757	-0.401291	3.841271
Trial1	1	1	blindfold	counterclockwise	practice	Free	1	-0.5	-0.5	5.3172	0.43846	-1.4502	-2.03344	1.79781693665309	-2.798001	0.165815	3.555405
Trial1	1	1	blindfold	counterclockwise	practice	Free	1	-0.5	-0.5	5.3372	0.47291	-1.45016	-2.00586	1.79281021142129	-2.0947	-0.282713	3.118193
Trial1	1	1	blindfold	counterclockwise	practice	Free	1	-0.5	-0.5	5.357201	0.53649	-1.45067	-1.98923	1.81441937555133	1.120503	-2.711749	1.916882
Trial1	1	1	blindfold	counterclockwise	practice	Free	1	-0.5	-0.5	5.377201	0.56712	-1.45135	-1.97336	1.81921274154273	2.466542	-4.80649	0.562282
Trial1	1	1	blindfold	counterclockwise	practice	Free	1	-0.5	-0.5	5.397202	0.59953	-1.45247	-1.95882	1.8267790184992	3.792976	-7.971876	-0.82047
Trial1	1	1	blindfold	counterclockwise	practice	Free	1	-0.5	-0.5	5.417202	0.63328	-1.45388	-1.94739	1.83827669529552	4.594201	-10.39247	-1.786846
Trial1	1	1	blindfold	counterclockwise	practice	Free	1	-0.5	-0.5	5.437202	0.66742	-1.45513	-1.93859	1.85267658101461	4.984226	-11.67893	-2.102138
Trial1	1	1	blindfold	counterclockwise	practice	Free	1	-0.5	-0.5	5.457203	0.70382	-1.45579	-1.92848	1.86808389042974	4.581535	-11.46311	-2.074059
Trial1	1	1	blindfold	counterclockwise	practice	Free	1	-0.5	-0.5	5.477203	0.7766401	-1.45525	-1.92525	1.91341254080493	2.992056	-8.784382	-0.673831
Trial1	1	1	blindfold	counterclockwise	practice	Free	1	-0.5	-0.5	5.4972	0.8133299	-1.45449	-1.92209	1.93576228881303	2.132266	-7.688345	0.075108
Trial1	1	1	blindfold	counterclockwise	practice	Free	1	-0.5	-0.5	5.5172	0.84955	-1.45391	-1.91873	1.95808071777309	1.349166	-7.493683	0.542959
Trial1	1	1	blindfold	counterclockwise	practice	Free	1	-0.5	-0.5	5.537201	0.88477	-1.45372	-1.91144	1.97730902172191	0.849304	-7.7222	0.61034
Trial1	1	1	blindfold	counterclockwise	practice	Free	1	-0.5	-0.5	5.557201	0.95149	-1.45407	-1.90816	2.02231002918683	0.812452	-8.758991	-0.095793
Trial1	1	1	blindfold	counterclockwise	practice	Free	1	-0.5	-0.5	5.577202	0.98167	-1.45435	-1.90544	2.04220654476657	0.892782	-9.262575	-0.414188
Trial1	1	1	blindfold	counterclockwise	practice	Free	1	-0.5	-0.5	5.597202	1.01092	-1.45463	-1.90355	2.0622395772728	1.203318	-9.643437	-0.588366
Trial1	1	1	blindfold	counterclockwise	practice	Free	1	-0.5	-0.5	5.617203	1.03764	-1.45481	-1.90238	2.08110699621631	1.113842	-9.711146	-0.6351
Trial1	1	1	blindfold	counterclockwise	practice	Free	1	-0.5	-0.5	5.637203	1.06267	-1.45483	-1.90179	2.09927434449523	0.708879	-9.334516	-0.499682
Trial1	1	1	blindfold	counterclockwise	practice	Free	1	-0.5	-0.5	5.6572	1.08639	-1.45468	-1.90111	2.11654018091352	-0.029079	-8.856322	-0.152223
Trial1	1	1	blindfold	counterclockwise	practice	Free	1	-0.5	-0.5	5.6772	1.12444	-1.45421	-1.90082	2.14501792212828	-1.812158	-8.175002	0.051958
Trial1	1	1	blindfold	counterclockwise	practice	Free	1	-0.5	-0.5	5.697201	1.13863	-1.4541	-1.9007	2.15570617945793	-2.177779	-8.47546	-0.209579
Trial1	1	1	blindfold	counterclockwise	practice	Free	1	-0.5	-0.5	5.717201	1.14853	-1.45424	-1.90083	2.16332520814971	-2.311024	-9.072144	-0.226122
Trial1	1	1	blindfold	counterclockwise	practice	Free	1	-0.5	-0.5	5.737202	1.15385	-1.45449	-1.90108	2.16754360587162	-1.980631	-9.567265	-0.361358
Trial1	1	1	blindfold	counterclockwise	practice	Free	1	-0.5	-0.5	5.757202	1.1552	-1.45474	-1.90115	2.16861899477871	-1.483292	-9.825404	-0.562745
Trial1	1	1	blindfold	counterclockwise	practice	Free	1	-0.5	-0.5	5.777203	1.15506	-1.45498	-1.90117	2.16852511871221	-1.247823	-9.986213	-0.506419
Trial1	1	1	blindfold	counterclockwise	practice	Free	1	-0.5	-0.5	5.797203	1.15499	-1.45499	-1.90119	2.16848456200161	-1.507863	-9.79155	-0.487508
Trial1	1	1	blindfold	counterclockwise	practice	Free	1	-0.5	-0.5	5.8172	1.15491	-1.45491	-1.90119	2.16842360556725	-1.667583	-9.524947	-0.092951
Trial1	1	1	blindfold	counterclockwise	practice	Free	1	-0.5	-0.5	5.8372	1.15482	-1.45479	-1.9012	2.16836122010101	-1.573935	-9.419152	-0.173533
Trial1	1	1	blindfold	counterclockwise	practice	Free	1	-0.5	-0.5	5.857201	1.15466	-1.45473	-1.9012	2.16823913210381	-1.086764	-9.647669	0.00047094
Trial1	1	1	blindfold	counterclockwise	practice	Free	1	-0.5	-0.5	5.877201	1.15461	-1.45479	-1.90122	2.16821395733667	-0.742926	-9.829636	-0.250376
Trial1	1	1	blindfold	counterclockwise	practice	Free	1	-0.5	-0.5	5.897202	1.15458	-1.4549	-1.90122	2.16819103269728	-0.301668	-10.1047	-0.147109
Trial1	1	1	blindfold	counterclockwise	practice	Free	1	-0.5	-0.5	5.917202	1.15457	-1.45502	-1.90124	2.16819641112773	0.021608	-10.21896	-0.149555
Trial1	1	1	blindfold	counterclockwise	practice	Free	1	-0.5	-0.5	5.937202	1.15457	-1.4551	-1.90129	2.16822861475693	0.208249	-10.32899	-0.314651
Trial1	1	1	blindfold	counterclockwise	practice	Free	1	-0.5	-0.5	5.957203	1.1546	-1.45514	-1.90132	2.16827103064842	0.174631	-10.13433	-0.670192
Trial1	1	1	blindfold	counterclockwise	practice	Free	1	-0.5	-0.5	5.977203	1.1546	-1.45513	-1.90134	2.16828389690332	-0.089464	-10.18934	-0.44705
Trial1	1	1	blindfold	counterclockwise	practice	Free	1	-0.5	-0.5	5.9972	1.15459	-1.45511	-1.90136	2.16828919908162	-0.265681	-10.13433	-0.349492
Trial1	1	1	blindfold	counterclockwise	practice	Free	1	-0.5	-0.5	6.0172	1.15458	-1.45509	-1.90138	2.1682944244326	-0.362823	-10.23166	-0.444874
Trial2	3	1	blindfold	counterclockwise	practice	Guided	1	0.5	0	0	0.51104	-1.45639	-0.80226	0.802335939886232	11.09352	-13.45206	-4.638482
Trial2	3	1	blindfold	counterclockwise	practice	Guided	1	0.5	0	0.01548004	0.51412	-1.4564	-0.80219	0.802314264664499	11.30688	-13.47322	-4.498538
Trial2	3	1	blindfold	counterclockwise	practice	Guided	1	0.5	0	0.0354805	0.5168	-1.4564	-0.80212	0.802295884528016	11.33435	-13.27009	-4.330891
Trial2	3	1	blindfold	counterclockwise	practice	Guided	1	0.5	0	0.05547714	0.52263	-1.45648	-0.80144	0.801759434170954	10.8395	-13.17699	-3.783517
Trial2	3	1	blindfold	counterclockwise	practice	Guided	1	0.5	0	0.0754776	0.55094	-1.45645	-0.80076	0.802378656318233	7.947671	-12.27985	-1.277698
Trial2	3	1	blindfold	counterclockwise	practice	Guided	1	0.5	0	0.09547806	0.5717	-1.45615	-0.79975	0.802957655944976	7.037098	-11.59007	0.289158
Trial2	3	1	blindfold	counterclockwise	practice	Guided	1	0.5	0	0.1154785	0.59661	-1.45584	-0.79975	0.805564152950374	6.752522	-11.12033	1.783321
Trial2	3	1	blindfold	counterclockwise	practice	Guided	1	0.5	0	0.135479	0.62477	-1.45557	-0.7984	0.808090394146961	6.884544	-10.65061	3.262976
Trial2	3	1	blindfold	counterclockwise	practice	Guided	1	0.5	0	0.1554794	0.65422	-1.45531	-0.79764	0.812412096315745	6.840218	-10.04546	4.262671
Trial2	3	1	blindfold	counterclockwise	practice	Guided	1	0.5	0	0.1754799	0.72458	-1.4548	-0.79752	0.828537442325804	5.722268	-9.478397	4.981019
Trial2	3	1	blindfold	counterclockwise	practice	Guided	1	0.5	0	0.1954803	0.76372	-1.45474	-0.79754	0.840010887848852	4.678093	-9.808477	4.864578
Trial2	3	1	blindfold	counterclockwise	practice	Guided	1	0.5	0	0.215477	0.80273	-1.45489	-0.79763	0.853146589658767	4.014119	-10.40939	4.758673
Trial2	3	1	blindfold	counterclockwise	practice	Guided	1	0.5	0	0.2354774	0.84314	-1.45517	-0.79784	0.868500850940437	3.637488	-10.9299	4.265813
Trial2	3	1	blindfold	counterclockwise	practice	Guided	1	0.5	0	0.2554779	0.88219	-1.45543	-0.79827	0.885044775837087	3.941044	-11.27268	3.764521
Trial2	3	1	blindfold	counterclockwise	practice	Guided	1	0.5	0	0.2754784	0.96055	-1.45568	-0.79842	0.921727089466747	4.577864	-11.15842	3.10844
Trial2	3	1	blindfold	counterclockwise	practice	Guided	1	0.5	0	0.2954788	1.00046	-1.45561	-0.79853	0.942396080919759	4.436687	-11.01031	2.902332
Trial2	3	1	blindfold	counterclockwise	practice	Guided	1	0.5	0	0.3154793	1.04093	-1.45552	-0.79861	0.964563729199593	4.206671	-11.023	2.757525
Trial2	3	1	blindfold	counterclockwise	practice	Guided	1	0.5	0	0.3354797	1.08296	-1.45551	-0.79867	0.988795293214778	3.834124	-11.0357	2.677364
Trial2	3	1	blindfold	counterclockwise	practice	Guided	1	0.5	0	0.3554802	1.12381	-1.45552	-0.7989	1.01359758111413	3.677348	-11.0484	2.443961
Trial2	3	1	blindfold	counterclockwise	practice	Guided	1	0.5	0	0.3754768	1.2063	-1.45559	-0.79908	1.0664842182141	3.513353	-11.35732	1.864677
Trial2	3	1	blindfold	counterclockwise	practice	Guided	1	0.5	0	0.3954773	1.24669	-1.45566	-0.79914	1.09369593831026	3.631381	-11.66201	1.744976
Trial2	3	1	blindfold	counterclockwise	practice	Guided	1	0.5	0	0.4154778	1.2869	-1.4558	-0.7991	1.12150459410087	3.516813	-11.74241	1.624246
Trial2	3	1	blindfold	counterclockwise	practice	Guided	1	0.5	0	0.4354782	1.31294	-1.45583	-0.79905	1.13989139895167	5.083623	-11.24306	1.00624
Trial2	3	1	blindfold	counterclockwise	practice	Guided	1	0.5	0	0.4554787	1.31007	-1.45582	-0.79798	1.13709518873976	11.76574	-12.23753	1.956793
Trial2	3	1	blindfold	counterclockwise	practice	Guided	1	0.5	0	0.4754791	1.30671	-1.45616	-0.79749	1.13435943735262	7.525912	-11.9413	2.393287
Trial2	3	1	blindfold	counterclockwise	practice	Guided	1	0.5	0	0.4954796	1.30535	-1.45594	-0.7966601	1.13280889287252	4.02183	-10.19357	1.93686
Trial2	3	1	blindfold	counterclockwise	practice	Guided	1	0.5	0	0.51548	1.3034	-1.45538	-0.7955099	1.13061376604493	0.727264	-9.643437	1.742288
Trial2	3	1	blindfold	counterclockwise	practice	Guided	1	0.5	0	0.5354805	1.30174	-1.45496	-0.79426	1.12855474382033	0.155617	-9.842332	1.811108
Trial2	3	1	blindfold	counterclockwise	practice	Guided	1	0.5	0	0.5554771	1.30098	-1.45492	-0.79245	1.12674129015568	1.59487	-10.35861	2.237507
Trial2	3	1	blindfold	counterclockwise	practice	Guided	1	0.5	0	0.5754776	1.30137	-1.45535	-0.79097	1.12597837888433	5.140461	-11.47157	3.698094
Trial2	3	1	blindfold	counterclockwise	practice	Guided	1	0.5	0	0.5954781	1.30196	-1.45564	-0.78832	1.12453913141486	6.28981	-11.75087	4.59528
Trial2	3	1	blindfold	counterclockwise	practice	Guided	1	0.5	0	0.6154785	1.30257	-1.45582	-0.78335	1.12149711974881	5.951587	-11.53082	5.746898
Trial2	3	1	blindfold	counterclockwise	practice	Guided	1	0.5	0	0.635479	1.30272	-1.45574	-0.77559	1.1161986214969	4.168737	-10.84527	6.86364
Trial2	3	1	blindfold	counterclockwise	practice	Guided	1	0.5	0	0.6554794	1.30219	-1.45544	-0.74666	1.09590595242974	1.996118	-10.1978	7.444732
Trial2	3	1	blindfold	counterclockwise	practice	Guided	1	0.5	0	0.6754799	1.29991	-1.45504	-0.72283	1.0781183294687	-1.386287	-9.664596	9.405704
Trial2	3	1	blindfold	counterclockwise	practice	Guided	1	0.5	0	0.6954803	1.29909	-1.45489	-0.69311	1.05780250477496	-1.630241	-9.436079	10.34616
Trial2	3	1	blindfold	counterclockwise	practice	Guided	1	0.5	0	0.715477	1.29912	-1.45471	-0.6567	1.03433446899439	-0.886375	-8.970581	10.3749
Trial2	3	1	blindfold	counterclockwise	practice	Guided	1	0.5	0	0.7354774	1.29951	-1.45454	-0.6137	1.00789085375358	0.104377	-9.017131	10.44155
Trial2	3	1	blindfold	counterclockwise	practice	Guided	1	0.5	0	0.7554779	1.30016	-1.45453	-0.5106	0.949193471147722	1.34603	-9.050985	9.295432
Trial2	3	1	blindfold	counterclockwise	practice	Guided	1	0.5	0	0.7754784	1.30083	-1.45489	-0.45507	0.921095653770445	1.336546	-10.43902	6.387743
Trial2	3	1	blindfold	counterclockwise	practice	Guided	1	0.5	0	0.7954788	1.30073	-1.45521	-0.39705	0.8937657622225	0.745122	-11.17958	4.692683
Trial2	3	1	blindfold	counterclockwise	practice	Guided	1	0.5	0	0.8154793	1.3003	-1.45557	-0.33967	0.869399789933318	-0.352973	-11.51389	3.16929
Trial2	3	1	blindfold	counterclockwise	practice	Guided	1	0.5	0	0.8354797	1.29963	-1.45575	-0.28567	0.84912623237546	-1.524845	-11.70009	2.227816
Trial2	3	1	blindfold	counterclockwise	practice	Guided	1	0.5	0	0.8554802	1.29927	-1.45574	-0.18486	0.820369196299425	-1.596547	-10.90874	1.368186
Trial2	3	1	blindfold	counterclockwise	practice	Guided	1	0.5	0	0.8754768	1.29934	-1.45543	-0.13714	0.811019006066606	-0.348191	-10.58713	0.512111
Trial2	3	1	blindfold	counterclockwise	practice	Guided	1	0.5	0	0.8954773	1.29973	-1.45538	-0.093663	0.805196087707756	0.013664	-11.14573	0.523879
Trial2	3	1	blindfold	counterclockwise	practice	Guided	1	0.5	0	0.9154778	1.30018	-1.45551	-0.053298	0.801953017431674	0.433377	-10.97222	0.129462
Trial2	3	1	blindfold	counterclockwise	practice	Guided	1	0.5	0	0.9354782	1.30033	-1.45552	-0.013922	0.800451122532299	0.366087	-11.25152	0.119831
Trial2	3	1	blindfold	counterclockwise	practice	Guided	1	0.5	0	0.9554787	1.30017	-1.45563	0.049266	0.801685149665361	-0.265655	-11.19228	-0.082027
Trial2	3	1	blindfold	counterclockwise	practice	Guided	1	0.5	0	0.9754791	1.29946	-1.45573	0.077343	0.803192459127244	-1.629238	-12.00901	0.261592
Trial2	3	1	blindfold	counterclockwise	practice	Guided	1	0.5	0	0.9954796	1.2992	-1.45588	0.10193	0.805673914210301	-2.042514	-11.32346	0.726133
Trial2	3	1	blindfold	counterclockwise	practice	Guided	1	0.5	0	1.01548	1.29905	-1.45568	0.12471	0.808723341220508	-1.845348	-10.82411	1.535288
Trial2	3	1	blindfold	counterclockwise	practice	Guided	1	0.5	0	1.03548	1.29908	-1.45548	0.14703	0.812493998946548	-1.55132	-11.16265	2.097832
Trial2	3	1	blindfold	counterclockwise	practice	Guided	1	0.5	0	1.055477	1.29921	-1.45548	0.19065	0.821635053679151	-1.432584	-10.99761	3.385061
Trial2	3	1	blindfold	counterclockwise	practice	Guided	1	0.5	0	1.075478	1.29929	-1.45544	0.21349	0.827310449178769	-1.556243	-11.06109	4.182159
Trial2	3	1	blindfold	counterclockwise	practice	Guided	1	0.5	0	1.095478	1.29924	-1.4555	0.23785	0.833880803237523	-1.629238	-11.00185	4.063526
Trial2	3	1	blindfold	counterclockwise	practice	Guided	1	0.5	0	1.115479	1.29921	-1.45549	0.26262	0.841252639791294	-1.663416	-10.64637	4.445631
Trial2	3	1	blindfold	counterclockwise	practice	Guided	1	0.5	0	1.135479	1.29919	-1.45535	0.28976	0.850097394971258	-1.497663	-10.27398	4.860244
Trial2	3	1	blindfold	counterclockwise	practice	Guided	1	0.5	0	1.155479	1.29922	-1.45509	0.34858	0.871929333626902	-1.487221	-9.402224	4.922977
Trial2	3	1	blindfold	counterclockwise	practice	Guided	1	0.5	0	1.17548	1.29937	-1.45479	0.37974	0.884982911906466	-1.129079	-9.880418	4.570626
Trial2	3	1	blindfold	counterclockwise	practice	Guided	1	0.5	0	1.19548	1.29939	-1.45495	0.41203	0.899329306705276	-1.477112	-10.38823	4.618124
Trial2	3	1	blindfold	counterclockwise	practice	Guided	1	0.5	0	1.215477	1.2993	-1.45524	0.44595	0.915287939960825	-1.686361	-11.44618	4.214127
Trial2	3	1	blindfold	counterclockwise	practice	Guided	1	0.5	0	1.235477	1.2992	-1.45559	0.47894	0.931721130986781	-1.754781	-11.47157	3.758039
Trial2	3	1	blindfold	counterclockwise	practice	Guided	1	0.5	0	1.255478	1.29914	-1.45567	0.54499	0.967284242366992	-1.782564	-10.81565	3.337188
Trial2	3	1	blindfold	counterclockwise	practice	Guided	1	0.5	0	1.275478	1.29903	-1.45528	0.5768	0.985468047503007	-1.849886	-10.40093	3.340192
Trial2	3	1	blindfold	counterclockwise	practice	Guided	1	0.5	0	1.295479	1.29898	-1.45526	0.60742	1.00365733879758	-2.446556	-10.43055	2.272359
Trial2	3	1	blindfold	counterclockwise	practice	Guided	1	0.5	0	1.315479	1.29878	-1.45518	0.63559	1.02079581754191	-3.487451	-10.07508	0.42453
Trial2	3	1	blindfold	counterclockwise	practice	Guided	1	0.5	0	1.33548	1.29842	-1.45515	0.66116	1.03663250753982	-3.867413	-10.14702	0.268183
Trial2	3	1	blindfold	counterclockwise	practice	Guided	1	0.5	0	1.35548	1.298	-1.45521	0.6978	1.0600608323263	-5.078959	-10.62098	-1.577838
Trial2	3	1	blindfold	counterclockwise	practice	Guided	1	0.5	0	1.375477	1.29696	-1.45518	0.7105399	1.06771355600645	-7.230146	-9.702682	-0.799778
Trial2	3	1	blindfold	counterclockwise	practice	Guided	1	0.5	0	1.395477	1.29647	-1.4549	0.71955	1.0733670184205	-7.96643	-9.427615	-0.223407
Trial2	3	1	blindfold	counterclockwise	practice	Guided	1	0.5	0	1.415478	1.29612	-1.45474	0.7254701	1.07708577053841	-8.288921	-9.588424	-0.022975
Trial2	3	1	blindfold	counterclockwise	practice	Guided	1	0.5	0	1.435478	1.2959	-1.45476	0.72831	1.07883845846211	-8.645901	-9.774623	0.014132
Trial2	3	1	blindfold	counterclockwise	practice	Guided	1	0.5	0	1.455479	1.29574	-1.45485	0.7286	1.07891619581108	-9.121042	-9.808477	0.00046469
Trial2	3	1	blindfold	counterclockwise	practice	Guided	1	0.5	0	1.475479	1.2956	-1.45488	0.7286299	1.07883310094452	-10.21955	-10.5829	0.506857
Trial2	3	1	blindfold	counterclockwise	practice	Guided	1	0.5	0	1.49548	1.29553	-1.45496	0.7287	1.07882893005662	-10.48707	-10.99761	1.135436
Trial2	3	1	blindfold	counterclockwise	practice	Guided	1	0.5	0	1.51548	1.29545	-1.45505	0.72917	1.07908734389302	-10.55218	-10.59559	3.063562
Trial2	3	1	blindfold	counterclockwise	practice	Guided	1	0.5	0	1.53548	1.29532	-1.45508	0.7317	1.08070285532671	-10.17014	-9.855027	5.854843
Trial2	3	1	blindfold	counterclockwise	practice	Guided	1	0.5	0	1.555477	1.2952	-1.45494	0.7491	1.09247141352966	-9.25805	-9.359906	7.778136
Trial2	3	1	blindfold	counterclockwise	practice	Guided	1	0.5	0	1.575478	1.29572	-1.45475	0.76375	1.10294359156668	-7.457754	-9.588424	7.656042
Trial2	3	1	blindfold	counterclockwise	practice	Guided	1	0.5	0	1.595478	1.29619	-1.45477	0.78217	1.11611310299932	-6.378241	-9.605351	6.820133
Trial2	3	1	blindfold	counterclockwise	practice	Guided	1	0.5	0	1.615479	1.29675	-1.45478	0.80302	1.13121695224751	-5.285468	-9.279502	6.28526
Trial2	3	1	blindfold	counterclockwise	practice	Guided	1	0.5	0	1.635479	1.29713	-1.45467	0.80801	1.13503147372564	-4.545305	-8.712441	6.204836
Trial2	3	1	blindfold	counterclockwise	practice	Guided	1	0.5	0	1.655479	1.29628	-1.45467	0.80691	1.13365148520909	-4.457535	-8.424679	12.59382
Trial2	3	1	blindfold	counterclockwise	practice	Guided	1	0.5	0	1.67548	1.29276	-1.45293	0.80693	1.13119612071038	-3.804723	-6.109884	14.26993
Trial2	3	1	blindfold	counterclockwise	practice	Guided	1	0.5	0	1.69548	1.2898	-1.45292	0.8065	1.12881628521988	-4.525856	-6.126811	12.80941
Trial2	3	1	blindfold	counterclockwise	practice	Guided	1	0.5	0	1.715477	1.28478	-1.45295	0.80594	1.12490845120149	-5.773983	-5.72479	11.64426
Trial2	3	1	blindfold	counterclockwise	practice	Guided	1	0.5	0	1.735477	1.27793	-1.45301	0.80503	1.11948577483702	-6.138844	-7.011257	9.738618
Trial2	3	1	blindfold	counterclockwise	practice	Guided	1	0.5	0	1.755478	1.26711	-1.45337	0.8034999	1.11088698155717	-6.13774	-7.366729	7.779713
Trial2	3	1	blindfold	counterclockwise	practice	Guided	1	0.5	0	1.775478	1.23743	-1.45399	0.8029	1.09016113976818	-7.761305	-8.742064	5.698091
Trial2	3	1	blindfold	counterclockwise	practice	Guided	1	0.5	0	1.795479	1.21633	-1.45433	0.8024	1.07562748721155	-8.83736	-9.199098	4.693547
Trial2	3	1	blindfold	counterclockwise	practice	Guided	1	0.5	0	1.815479	1.19018	-1.45455	0.80208	1.05814975432899	-9.540447	-9.220257	4.032019
Trial2	3	1	blindfold	counterclockwise	practice	Guided	1	0.5	0	1.83548	1.15738	-1.45467	0.80204	1.03702298481897	-9.710077	-9.57996	4.149845
Trial2	3	1	blindfold	counterclockwise	practice	Guided	1	0.5	0	1.85548	1.11978	-1.45479	0.80246	1.01393757335313	-9.675273	-9.914272	4.588673
Trial2	3	1	blindfold	counterclockwise	practice	Guided	1	0.5	0	1.875477	1.02874	-1.45494	0.80271	0.961202048267484	-9.156648	-10.04969	5.450829
Trial2	3	1	blindfold	counterclockwise	practice	Guided	1	0.5	0	1.895477	0.9743201	-1.45497	0.80304	0.932658942971965	-9.034383	-10.0243	6.231812
Trial2	3	1	blindfold	counterclockwise	practice	Guided	1	0.5	0	1.915478	0.91701	-1.45494	0.80325	0.905045818781702	-8.629369	-9.393761	6.540011
Trial2	3	1	blindfold	counterclockwise	practice	Guided	1	0.5	0	1.935478	0.85381	-1.45475	0.80331	0.87777471145384	-7.907303	-9.618046	6.694748
Trial2	3	1	blindfold	counterclockwise	practice	Guided	1	0.5	0	1.955479	0.78704	-1.45471	0.80311	0.852864371700721	-7.009324	-9.148316	6.30108
Trial2	3	1	blindfold	counterclockwise	practice	Guided	1	0.5	0	1.975479	0.6501501	-1.45468	0.80294	0.816858434502754	-5.478867	-9.397993	5.801958
Trial2	3	1	blindfold	counterclockwise	practice	Guided	1	0.5	0	1.99548	0.57736	-1.45469	0.80275	0.806468917167068	-5.065587	-9.237184	5.390692
Trial2	3	1	blindfold	counterclockwise	practice	Guided	1	0.5	0	2.01548	0.50593	-1.45467	0.8025401	0.802561972108318	-4.756248	-9.304893	5.031676
Trial2	3	1	blindfold	counterclockwise	practice	Guided	1	0.5	0	2.03548	0.434	-1.45467	0.80234	0.805049953204931	-4.385271	-9.232952	4.635223
Trial2	3	1	blindfold	counterclockwise	practice	Guided	1	0.5	0	2.055477	0.35749	-1.45464	0.80197	0.814533601633695	-3.867756	-9.27527	4.278915
Trial2	3	1	blindfold	counterclockwise	practice	Guided	1	0.5	0	2.075478	0.21406	-1.4548	0.80174	0.851204259522855	-3.46051	-9.965054	3.44758
Trial2	3	1	blindfold	counterclockwise	practice	Guided	1	0.5	0	2.095478	0.14539	-1.45496	0.80147	0.876414502868853	-3.11509	-10.07085	2.872804
Trial2	3	1	blindfold	counterclockwise	practice	Guided	1	0.5	0	2.115479	0.075526	-1.45505	0.80122	0.906714765254203	-2.748874	-10.24435	2.420096
Trial2	3	1	blindfold	counterclockwise	practice	Guided	1	0.5	0	2.135479	0.0027707	-1.45511	0.80101	0.942790547831529	-2.415504	-10.27398	2.043264
Trial2	3	1	blindfold	counterclockwise	practice	Guided	1	0.5	0	2.155479	-0.062285	-1.45514	0.80056	0.978294806966079	-2.273916	-10.51096	1.429858
Trial2	3	1	blindfold	counterclockwise	practice	Guided	1	0.5	0	2.17548	-0.193	-1.45537	0.8004	1.05872054624633	-1.480014	-11.00608	0.816439
Trial2	3	1	blindfold	counterclockwise	practice	Guided	1	0.5	0	2.19548	-0.25415	-1.45548	0.80033	1.09966827242706	-1.711698	-11.19228	0.478421
Trial2	3	1	blindfold	counterclockwise	practice	Guided	1	0.5	0	2.215477	-0.31267	-1.4555	0.80033	1.14059659770123	-1.698531	-10.82411	0.364972
Trial2	3	1	blindfold	counterclockwise	practice	Guided	1	0.5	0	2.235477	-0.3227	-1.45549	0.80064	1.147980691758	-9.379888	-10.2909	0.8062
Trial2	3	1	blindfold	counterclockwise	practice	Guided	1	0.5	0	2.255478	-0.31729	-1.45539	0.80547	1.14749503777518	-23.81938	-8.682818	8.777266
Trial2	3	1	blindfold	counterclockwise	practice	Guided	1	0.5	0	2.275478	-0.31025	-1.45233	0.80671	1.14336611321805	-9.474424	-2.563636	15.74311
Trial2	3	1	blindfold	counterclockwise	practice	Guided	1	0.5	0	2.295479	-0.30626	-1.45205	0.80568	1.139813818304	-3.422048	-8.420447	10.54856
Trial2	3	1	blindfold	counterclockwise	practice	Guided	1	0.5	0	2.315479	-0.30334	-1.45369	0.80382	1.13643374439209	-1.905597	-11.954	4.901554
Trial2	3	1	blindfold	counterclockwise	practice	Guided	1	0.5	0	2.33548	-0.30214	-1.45545	0.80197	1.13427706691857	-1.627009	-14.37459	0.112521
Trial2	3	1	blindfold	counterclockwise	practice	Guided	1	0.5	0	2.35548	-0.3016	-1.45672	0.80075	1.13303272889434	-2.410767	-12.91885	-2.080292
Trial2	3	1	blindfold	counterclockwise	practice	Guided	1	0.5	0	2.375477	-0.30125	-1.4553	0.80046	1.13258011330797	0.0070684	-8.843627	-0.301052
Trial2	3	1	blindfold	counterclockwise	practice	Guided	1	0.5	0	2.395477	-0.30079	-1.45469	0.79938	1.13149150883925	1.915639	-9.842332	-2.037474
Trial2	3	1	blindfold	counterclockwise	practice	Guided	1	0.5	0	2.415478	-0.29994	-1.45479	0.79629	1.12870798729114	1.808269	-10.21473	-4.72672
Trial2	3	1	blindfold	counterclockwise	practice	Guided	1	0.5	0	2.435478	-0.29948	-1.45499	0.78977	1.12379042552111	0.516434	-9.990445	-6.343728
Trial2	3	1	blindfold	counterclockwise	practice	Guided	1	0.5	0	2.455479	-0.2997	-1.45496	0.7636	1.10571471211415	-0.632765	-9.508019	-7.312099
Trial2	3	1	blindfold	counterclockwise	practice	Guided	1	0.5	0	2.475479	-0.30067	-1.45488	0.74247	1.09194055933399	-1.766058	-10.7437	-9.336117
Trial2	3	1	blindfold	counterclockwise	practice	Guided	1	0.5	0	2.49548	-0.30087	-1.45533	0.71471	1.07340725685684	-2.057971	-12.0598	-9.905565
Trial2	3	1	blindfold	counterclockwise	practice	Guided	1	0.5	0	2.51548	-0.30103	-1.45593	0.68228	1.05221437016808	-2.486693	-12.80036	-9.975021
Trial2	3	1	blindfold	counterclockwise	practice	Guided	1	0.5	0	2.53548	-0.30121	-1.45642	0.64449	1.02825330268388	-2.547058	-13.45629	-10.21397
Trial2	3	1	blindfold	counterclockwise	practice	Guided	1	0.5	0	2.555477	-0.30127	-1.4568	0.55105	0.972465802202338	-2.219895	-14.51424	-10.69452
Trial2	3	1	blindfold	counterclockwise	practice	Guided	1	0.5	0	2.575478	-0.30096	-1.45714	0.4973	0.942785350724041	-1.858839	-13.95141	-10.17848
Trial2	3	1	blindfold	counterclockwise	practice	Guided	1	0.5	0	2.595478	-0.30087	-1.45703	0.4375	0.912578220761378	-1.644277	-13.93871	-9.296604
Trial2	3	1	blindfold	counterclockwise	practice	Guided	1	0.5	0	2.615479	-0.30079	-1.45701	0.37601	0.884674043793498	-1.662074	-13.87947	-8.626771
Trial2	3	1	blindfold	counterclockwise	practice	Guided	1	0.5	0	2.635479	-0.30081	-1.45701	0.30831	0.858109391796044	-1.380999	-14.38305	-7.171834
Trial2	3	1	blindfold	counterclockwise	practice	Guided	1	0.5	0	2.655479	-0.3009	-1.45708	0.1781	0.820463552716749	-1.838643	-13.64249	-6.8519
Trial2	3	1	blindfold	counterclockwise	practice	Guided	1	0.5	0	2.67548	-0.30116	-1.45667	0.11049	0.808743067387321	-2.714542	-12.52106	-5.724917
Trial2	3	1	blindfold	counterclockwise	practice	Guided	1	0.5	0	2.69548	-0.30128	-1.45644	0.040448	0.802300234495205	-2.887278	-12.53376	-5.284525
Trial2	3	1	blindfold	counterclockwise	practice	Guided	1	0.5	0	2.715477	-0.30138	-1.45639	-0.027187	0.801841038472775	-3.026418	-13.29548	-4.482415
Trial2	3	1	blindfold	counterclockwise	practice	Guided	1	0.5	0	2.735477	-0.30148	-1.45646	-0.096059	0.807215903367175	-2.736586	-12.85114	-3.899759
Trial2	3	1	blindfold	counterclockwise	practice	Guided	1	0.5	0	2.755478	-0.30152	-1.45649	-0.22707	0.833063671587799	-2.828987	-12.80036	-3.869002
Trial2	3	1	blindfold	counterclockwise	practice	Guided	1	0.5	0	2.775478	-0.30148	-1.4563	-0.29092	0.852645671031744	-2.940982	-12.50413	-3.170707
Trial2	3	1	blindfold	counterclockwise	practice	Guided	1	0.5	0	2.795479	-0.30142	-1.45627	-0.35494	0.876502380544304	-2.581041	-12.4068	-2.85018
Trial2	3	1	blindfold	counterclockwise	practice	Guided	1	0.5	0	2.815479	-0.30136	-1.4563	-0.41486	0.902378341208991	-2.567378	-13.15583	-2.135958
Trial2	3	1	blindfold	counterclockwise	practice	Guided	1	0.5	0	2.83548	-0.30132	-1.45639	-0.47412	0.931076535566121	-2.602115	-13.00772	-1.902451
Trial2	3	1	blindfold	counterclockwise	practice	Guided	1	0.5	0	2.85548	-0.30131	-1.4564	-0.58235	0.990570169806077	-2.730125	-12.40257	-1.939917
Trial2	3	1	blindfold	counterclockwise	practice	Guided	1	0.5	0	2.875477	-0.30136	-1.45596	-0.63383	1.02172318880362	-2.78153	-11.60276	-2.545233
Trial2	3	1	blindfold	counterclockwise	practice	Guided	1	0.5	0	2.895477	-0.30137	-1.45584	-0.68525	1.05440101067596	-2.550961	-11.97516	-2.243067
Trial2	3	1	blindfold	counterclockwise	practice	Guided	1	0.5	0	2.915478	-0.30132	-1.45592	-0.7353899	1.08761762414689	-2.579662	-11.9413	-2.903434
Trial2	3	1	blindfold	counterclockwise	practice	Guided	1	0.5	0	2.935478	-0.30125	-1.45595	-0.78138	1.11917658695475	-2.247174	-12.29254	-2.592835
Trial2	3	1	blindfold	counterclockwise	practice	Guided	1	0.5	0	2.955479	-0.30112	-1.45603	-0.81355	1.14177794263095	-1.912093	-11.99632	-3.565595
Trial2	3	1	blindfold	counterclockwise	practice	Guided	1	0.5	0	2.975479	-0.30099	-1.45603	-0.80855	1.13812921382767	-0.853108	-15.25057	-8.962138
Trial2	3	1	blindfold	counterclockwise	practice	Guided	1	0.5	0	2.99548	-0.30058	-1.45721	-0.80756	1.13713742568658	1.327825	-20.01558	-11.67568
Trial2	3	1	blindfold	counterclockwise	practice	Guided	1	0.5	0	3.01548	-0.30022	-1.45872	-0.80729	1.1366922367966	1.840524	-18.9407	-11.86775
Trial2	3	1	blindfold	counterclockwise	practice	Guided	1	0.5	0	3.03548	-0.30016	-1.45883	-0.8063	1.13594703916572	1.153984	-14.39998	-7.923616
Trial2	3	1	blindfold	counterclockwise	practice	Guided	1	0.5	0	3.055477	-0.29994	-1.45767	-0.8046	1.13458589286351	0.84232	-10.70985	-7.210978
Trial2	3	1	blindfold	counterclockwise	practice	Guided	1	0.5	0	3.075478	-0.29976	-1.45639	-0.80445	1.13435258852824	-0.439657	-14.0699	-6.314636
Trial2	3	1	blindfold	counterclockwise	practice	Guided	1	0.5	0	3.095478	-0.29978	-1.45651	-0.8042901	1.13425330540697	-1.280255	-13.31664	-5.894614
Trial2	3	1	blindfold	counterclockwise	practice	Guided	1	0.5	0	3.115479	-0.29983	-1.4565	-0.80413	1.13417505247233	-1.93068	-12.43643	-5.149088
Trial2	3	1	blindfold	counterclockwise	practice	Guided	1	0.5	0	3.135479	-0.29992	-1.45638	-0.804	1.13414634463859	-1.877669	-11.37001	-5.306799
Trial2	3	1	blindfold	counterclockwise	practice	Guided	1	0.5	0	3.155479	-0.29999	-1.45615	-0.80384	1.13408236438896	-1.119746	-11.55198	-5.489698
Trial2	3	1	blindfold	counterclockwise	practice	Guided	1	0.5	0	3.17548	-0.29996	-1.45621	-0.80382	1.13404697795529	2.09077	-14.04874	-6.94171
Trial2	3	1	blindfold	counterclockwise	practice	Guided	1	0.5	0	3.19548	-0.29981	-1.45666	-0.80383	1.1339482955779	3.652016	-15.57642	-7.567357
Trial2	3	1	blindfold	counterclockwise	practice	Guided	1	0.5	0	3.215477	-0.29956	-1.45729	-0.80385	1.13378614604541	4.942975	-16.2789	-7.886463
Trial2	3	1	blindfold	counterclockwise	practice	Guided	1	0.5	0	3.235477	-0.29881	-1.45778	-0.8038599	1.133264418472	5.836339	-16.09693	-7.831325
Trial2	3	1	blindfold	counterclockwise	practice	Guided	1	0.5	0	3.255478	-0.29715	-1.45793	-0.80376	1.13202395079014	6.346449	-15.31828	-7.753814
Trial2	3	1	blindfold	counterclockwise	practice	Guided	1	0.5	0	3.275478	-0.28899	-1.45744	-0.80363	1.12619997056731	6.311434	-14.64542	-7.148925
Trial2	3	1	blindfold	counterclockwise	practice	Guided	1	0.5	0	3.295479	-0.28268	-1.45732	-0.80349	1.12168807735553	6.235964	-14.45922	-6.901353
Trial2	3	1	blindfold	counterclockwise	practice	Guided	1	0.5	0	3.315479	-0.27403	-1.4572	-0.80338	1.11559037525421	6.373023	-13.87524	-6.672955
Trial2	3	1	blindfold	counterclockwise	practice	Guided	1	0.5	0	3.33548	-0.26465	-1.45697	-0.80333	1.10906660945403	6.842753	-13.3251	-6.624667
Trial2	3	1	blindfold	counterclockwise	practice	Guided	1	0.5	0	3.35548	-0.25112	-1.45669	-0.80353	1.09992803457303	7.632348	-13.01195	-6.848595
Trial2	3	1	blindfold	counterclockwise	practice	Guided	1	0.5	0	3.375477	-0.21692	-1.45656	-0.80357	1.07689325731261	8.614221	-13.27855	-7.200671
Trial2	3	1	blindfold	counterclockwise	practice	Guided	1	0.5	0	3.395477	-0.19405	-1.45662	-0.8034999	1.06175211331407	8.689113	-13.21508	-6.936119
Trial2	3	1	blindfold	counterclockwise	practice	Guided	1	0.5	0	3.415478	-0.16653	-1.45662	-0.80343	1.04391668097391	8.671818	-13.12198	-6.784805
Trial2	3	1	blindfold	counterclockwise	practice	Guided	1	0.5	0	3.435478	-0.13599	-1.45656	-0.80342	1.0246789644776	8.605837	-12.85114	-6.86312
Trial2	3	1	blindfold	counterclockwise	practice	Guided	1	0.5	0	3.455479	-0.1018	-1.45644	-0.80334	1.00375217398956	8.211855	-12.6057	-6.790154
Trial2	3	1	blindfold	counterclockwise	practice	Guided	1	0.5	0	3.475479	-0.022365	-1.4562	-0.8033	0.958204633889317	7.584508	-12.25869	-6.591435
Trial2	3	1	blindfold	counterclockwise	practice	Guided	1	0.5	0	3.49548	0.022486	-1.45616	-0.80329	0.93450225261278	7.417152	-12.5126	-6.559068
Trial2	3	1	blindfold	counterclockwise	practice	Guided	1	0.5	0	3.51548	0.067226	-1.45622	-0.80328	0.912442922492025	7.299072	-12.70303	-6.546917
Trial2	3	1	blindfold	counterclockwise	practice	Guided	1	0.5	0	3.53548	0.1172	-1.45635	-0.80326	0.88981032575514	6.993285	-12.95271	-6.495412
Trial2	3	1	blindfold	counterclockwise	practice	Guided	1	0.5	0	3.555477	0.16774	-1.45647	-0.80314	0.869155128101964	6.754688	-13.08389	-6.476524
Trial2	3	1	blindfold	counterclockwise	practice	Guided	1	0.5	0	3.575478	0.27507	-1.45662	-0.80307	0.833975382511894	5.987249	-13.19392	-6.106005
Trial2	3	1	blindfold	counterclockwise	practice	Guided	1	0.5	0	3.595478	0.32955	-1.45659	-0.80299	0.820881287843782	5.479165	-12.95694	-5.944008
Trial2	3	1	blindfold	counterclockwise	practice	Guided	1	0.5	0	3.615479	0.38626	-1.45651	-0.80293	0.810945970917305	5.144946	-12.85537	-5.875637
Trial2	3	1	blindfold	counterclockwise	practice	Guided	1	0.5	0	3.635479	0.44327	-1.45645	-0.80286	0.804861796084518	4.766634	-12.8723	-5.718706
Trial2	3	1	blindfold	counterclockwise	practice	Free	1	0.5	0	0	0.4846	-1.45653	-0.80256	0.802707710264849	1.260352	-13.73982	-5.377113
Trial2	3	1	blindfold	counterclockwise	practice	Free	1	0.5	0	0.01193237	0.48452	-1.45653	-0.80256	0.802709248850595	1.228305	-13.74405	-5.345474
Trial2	3	1	blindfold	counterclockwise	practice	Free	1	0.5	0	0.03193665	0.48442	-1.45653	-0.80256	0.80271118386611	1.229771	-13.70597	-5.30629
Trial2	3	1	blindfold	counterclockwise	practice	Free	1	0.5	0	0.05193329	0.4846	-1.45666	-0.80587	0.806017128294269	1.187912	-13.68057	-5.255019
Trial2	3	1	blindfold	counterclockwise	practice	Free	1	0.5	0	0.07193756	0.48518	-1.4568	-0.81426	0.814394861214077	1.117946	-13.65095	-4.806017
Trial2	3	1	blindfold	counterclockwise	practice	Free	1	0.5	0	0.0919342	0.48707	-1.45665	-0.81938	0.819481997753752	0.745425	-12.61839	-3.852454
Trial2	3	1	blindfold	counterclockwise	practice	Free	1	0.5	0	0.1119385	0.48818	-1.45637	-0.82532	0.825404642689701	0.780438	-12.58454	-3.862614
Trial2	3	1	blindfold	counterclockwise	practice	Free	1	0.5	0	0.1319351	0.48933	-1.45632	-0.83174	0.831808399566665	0.768234	-13.15583	-4.03409
Trial2	3	1	blindfold	counterclockwise	practice	Free	1	0.5	0	0.1519318	0.49057	-1.45653	-0.83877	0.83882297966133	0.822382	-13.57478	-4.139487
Trial2	3	1	blindfold	counterclockwise	practice	Free	1	0.5	0	0.171936	0.492	-1.45674	-0.85466	0.854697415697516	0.911876	-13.57478	-4.079929
Trial2	3	1	blindfold	counterclockwise	practice	Free	1	0.5	0	0.1919327	0.49531	-1.45668	-0.8626	0.862612718654168	0.834452	-13.14737	-3.692854
Trial2	3	1	blindfold	counterclockwise	practice	Free	1	0.5	0	0.211937	0.49713	-1.45658	-0.8709199	0.870924671671669	0.805295	-13.09659	-3.462635
Trial2	3	1	blindfold	counterclockwise	practice	Free	1	0.5	0	0.2319336	0.49902	-1.45654	-0.87949	0.879490563910805	0.812054	-13.10928	-3.342233
Trial2	3	1	blindfold	counterclockwise	practice	Free	1	0.5	0	0.2519379	0.50092	-1.45651	-0.88799	0.887990474443195	0.694479	-12.92731	-3.316642
Trial2	3	1	blindfold	counterclockwise	practice	Free	1	0.5	0	0.2719345	0.50285	-1.45647	-0.88799	0.887994571370687	0.718997	-12.85537	-3.408444
Trial2	3	1	blindfold	counterclockwise	practice	Free	1	0.5	0	0.2919388	0.50655	-1.4565	-0.91275	0.912773507300274	0.677088	-12.76651	-3.424292
Trial2	3	1	blindfold	counterclockwise	practice	Free	1	0.5	0	0.3119354	0.50822	-1.45644	-0.92114	0.921176691055388	0.642628	-12.86384	-3.4517
Trial2	3	1	blindfold	counterclockwise	practice	Free	1	0.5	0	0.3319321	0.50995	-1.45645	-0.92965	0.929703254152058	0.74059	-13.14737	-3.506179
Trial2	3	1	blindfold	counterclockwise	practice	Free	1	0.5	0	0.3519363	0.51172	-1.45652	-0.93853	0.938603142848527	0.780252	-13.11775	-3.522007
Trial2	3	1	blindfold	counterclockwise	practice	Free	1	0.5	0	0.371933	0.51357	-1.45655	-0.9561	0.956196282354304	0.727506	-13.04157	-3.432478
Trial2	3	1	blindfold	counterclockwise	practice	Free	1	0.5	0	0.3919373	0.51729	-1.45647	-0.96502	0.965174878543047	0.74169	-12.7919	-3.330016
Trial2	3	1	blindfold	counterclockwise	practice	Free	1	0.5	0	0.4119339	0.51917	-1.45643	-0.97336	0.973548758014195	0.688648	-12.94001	-3.290852
Trial2	3	1	blindfold	counterclockwise	practice	Free	1	0.5	0	0.4319382	0.52091	-1.45646	-0.98209	0.982312571203719	0.656182	-12.86384	-3.216682
Trial2	3	1	blindfold	counterclockwise	practice	Free	1	0.5	0	0.4519348	0.52267	-1.45646	-0.99044	0.99069942249165	0.623776	-12.94001	-3.206461
Trial2	3	1	blindfold	counterclockwise	practice	Free	1	0.5	0	0.4719315	0.52443	-1.45646	-1.00683	1.00712632243574	0.598582	-13.01618	-3.148889
Trial2	3	1	blindfold	counterclockwise	practice	Free	1	0.5	0	0.4919357	0.52773	-1.45645	-1.01475	1.01512882063404	0.607835	-12.81729	-3.262677
Trial2	3	1	blindfold	counterclockwise	practice	Free	1	0.5	0	0.5119324	0.52929	-1.45643	-1.02262	1.02303933937262	0.592253	-12.98656	-3.276539
Trial2	3	1	blindfold	counterclockwise	practice	Free	1	0.5	0	0.5319366	0.53082	-1.45647	-1.0304	1.03086085917186	0.712025	-13.01195	-3.284387
Trial2	3	1	blindfold	counterclockwise	practice	Free	1	0.5	0	0.5519333	0.53233	-1.45652	-1.03853	1.03903309655515	0.652297	-13.0458	-3.25082
Trial2	3	1	blindfold	counterclockwise	practice	Free	1	0.5	0	0.5719376	0.53391	-1.45652	-1.05357	1.05411560043757	0.621258	-12.9654	-3.14263
Trial2	3	1	blindfold	counterclockwise	practice	Free	1	0.5	0	0.5919342	0.53688	-1.45644	-1.06062	1.06126107411819	0.608177	-12.82575	-3.241143
Trial2	3	1	blindfold	counterclockwise	practice	Free	1	0.5	0	0.6119385	0.53827	-1.45643	-1.06789	1.06857556930629	0.632442	-13.02888	-3.332617
Trial2	3	1	blindfold	counterclockwise	practice	Free	1	0.5	0	0.6319351	0.53967	-1.45649	-1.07534	1.07607150961877	0.66487	-13.13467	-3.308868
Trial2	3	1	blindfold	counterclockwise	practice	Free	1	0.5	0	0.6519318	0.5411	-1.45654	-1.0826	1.08337988106703	0.585582	-12.96963	-3.433741
Trial2	3	1	blindfold	counterclockwise	practice	Free	1	0.5	0	0.671936	0.54249	-1.4565	-1.09742	1.0982422350731	0.619642	-12.87653	-3.375912
Trial2	3	1	blindfold	counterclockwise	practice	Free	1	0.5	0	0.6919327	0.54533	-1.45648	-1.10472	1.105649618267	0.638401	-13.01195	-3.336182
Trial2	3	1	blindfold	counterclockwise	practice	Free	1	0.5	0	0.711937	0.54672	-1.45649	-1.11252	1.11350054341032	0.587081	-12.84691	-3.429269
Trial2	3	1	blindfold	counterclockwise	practice	Free	1	0.5	0	0.7319336	0.5482	-1.45647	-1.12018	1.12121652577495	0.621821	-12.99502	-3.443484
Trial2	3	1	blindfold	counterclockwise	practice	Free	1	0.5	0	0.7519379	0.54959	-1.4565	-1.12721	1.12830031407843	0.61045	-13.14737	-3.457055
Trial2	3	1	blindfold	counterclockwise	practice	Free	1	0.5	0	0.7719345	0.55094	-1.45654	-1.1424	1.14353517716472	0.601616	-13.06696	-3.449216
Trial2	3	1	blindfold	counterclockwise	practice	Free	1	0.5	0	0.7919388	0.5537	-1.4565	-1.15031	1.15156267722178	0.562903	-12.96117	-3.400765
Trial2	3	1	blindfold	counterclockwise	practice	Free	1	0.5	0	0.8119354	0.55512	-1.45647	-1.15803	1.15934109347921	0.592671	-12.8596	-3.377644
Trial2	3	1	blindfold	counterclockwise	practice	Free	1	0.5	0	0.8319321	0.55651	-1.45645	-1.16608	1.16744847655161	0.596652	-12.93155	-3.479166
Trial2	3	1	blindfold	counterclockwise	practice	Free	1	0.5	0	0.8519363	0.55793	-1.45646	-1.17395	1.17537840091719	0.627405	-13.01618	-3.434282
Trial2	3	1	blindfold	counterclockwise	practice	Free	1	0.5	0	0.871933	0.55932	-1.45649	-1.18998	1.19145764974544	0.62997	-12.89346	-3.463758
Trial2	3	1	blindfold	counterclockwise	practice	Free	1	0.5	0	0.8919373	0.56211	-1.45641	-1.19846	1.20006832450966	0.628952	-12.98233	-3.49772
Trial2	3	1	blindfold	counterclockwise	practice	Free	1	0.5	0	0.9119339	0.56358	-1.45645	-1.20679	1.20846367180494	0.64025	-12.98656	-3.47557
Trial2	3	1	blindfold	counterclockwise	practice	Free	1	0.5	0	0.9319382	0.565	-1.45646	-1.21559	1.21732659880618	0.551422	-12.79613	-3.584394
Trial2	3	1	blindfold	counterclockwise	practice	Free	1	0.5	0	0.9519348	0.56645	-1.45642	-1.22437	1.22617189092734	0.531735	-12.88923	-3.654827
Trial2	3	1	blindfold	counterclockwise	practice	Free	1	0.5	0	0.9719315	0.56788	-1.45645	-1.24254	1.24439276569803	0.561592	-13.03734	-3.651451
Trial2	3	1	blindfold	counterclockwise	practice	Free	1	0.5	0	0.9919357	0.57079	-1.45652	-1.2521	1.25409952163108	0.551812	-12.94001	-3.520576
Trial2	3	1	blindfold	counterclockwise	practice	Free	1	0.5	0	1.011932	0.57234	-1.45645	-1.2615	1.26357244734282	0.542709	-12.67764	-3.508529
Trial2	3	1	blindfold	counterclockwise	practice	Free	1	0.5	0	1.031937	0.57387	-1.45636	-1.2713	1.27344440957232	0.554998	-12.74958	-3.499036
Trial2	3	1	blindfold	counterclockwise	practice	Free	1	0.5	0	1.051933	0.57547	-1.45637	-1.28112	1.28334108070106	0.582222	-12.83421	-3.377648
Trial2	3	1	blindfold	counterclockwise	practice	Free	1	0.5	0	1.071938	0.57707	-1.45641	-1.29974	1.30202294142861	0.560443	-12.7792	-3.345715
Trial2	3	1	blindfold	counterclockwise	practice	Free	1	0.5	0	1.091934	0.58011	-1.45638	-1.30931	1.31175855104469	0.53845	-12.66071	-3.198635
Trial2	3	1	blindfold	counterclockwise	practice	Free	1	0.5	0	1.111938	0.58167	-1.45635	-1.31856	1.32108673335665	0.56585	-12.66494	-3.243305
Trial2	3	1	blindfold	counterclockwise	practice	Free	1	0.5	0	1.131935	0.58317	-1.45633	-1.32804	1.33064188143081	0.534715	-12.72842	-3.275478
Trial2	3	1	blindfold	counterclockwise	practice	Free	1	0.5	0	1.151932	0.58466	-1.45636	-1.33722	1.3398973234842	0.553365	-12.86384	-3.346129
Trial2	3	1	blindfold	counterclockwise	practice	Free	1	0.5	0	1.171936	0.5862	-1.45642	-1.35541	1.35814836315992	0.561415	-12.91039	-3.336962
Trial2	3	1	blindfold	counterclockwise	practice	Free	1	0.5	0	1.191933	0.58919	-1.45639	-1.36471	1.36762147318216	0.531209	-12.6057	-3.271402
Trial2	3	1	blindfold	counterclockwise	practice	Free	1	0.5	0	1.211937	0.59071	-1.45633	-1.37372	1.3767116897282	0.526571	-12.65648	-3.263256
Trial2	3	1	blindfold	counterclockwise	practice	Free	1	0.5	0	1.231934	0.59219	-1.45633	-1.3829	1.38596947985047	0.556185	-12.7919	-3.205651
Trial2	3	1	blindfold	counterclockwise	practice	Free	1	0.5	0	1.251938	0.59369	-1.45636	-1.39176	1.39490992451674	0.53235	-12.64802	-3.275471
Trial2	3	1	blindfold	counterclockwise	practice	Free	1	0.5	0	1.271935	0.59514	-1.45634	-1.40948	1.4126873036008	0.53104	-12.68187	-3.203375
Trial2	3	1	blindfold	counterclockwise	practice	Free	1	0.5	0	1.291939	0.59798	-1.45633	-1.41821	1.42159057438462	0.478329	-12.61839	-3.385907
Trial2	3	1	blindfold	counterclockwise	practice	Free	1	0.5	0	1.311935	0.59931	-1.45632	-1.427	1.43045153813263	0.455397	-12.81729	-3.362275
Trial2	3	1	blindfold	counterclockwise	practice	Free	1	0.5	0	1.331932	0.60062	-1.45637	-1.43608	1.43960066846191	0.479104	-12.81729	-3.421407
Trial2	3	1	blindfold	counterclockwise	practice	Free	1	0.5	0	1.351936	0.60197	-1.4564	-1.44491	1.4485036884062	0.518518	-12.77074	-3.454775
Trial2	3	1	blindfold	counterclockwise	practice	Free	1	0.5	0	1.371933	0.60329	-1.45641	-1.46239	1.46603314513677	0.533193	-12.75381	-3.266751
Trial2	3	1	blindfold	counterclockwise	practice	Free	1	0.5	0	1.391937	0.60594	-1.45628	-1.47135	1.47515908294383	0.478418	-12.50837	-3.26692
Trial2	3	1	blindfold	counterclockwise	practice	Free	1	0.5	0	1.411934	0.60728	-1.45628	-1.47993	1.4838131896587	0.468301	-12.72419	-3.140353
Trial2	3	1	blindfold	counterclockwise	practice	Free	1	0.5	0	1.431938	0.60856	-1.45634	-1.48861	1.49256326007744	0.469197	-12.66071	-3.179658
Trial2	3	1	blindfold	counterclockwise	practice	Free	1	0.5	0	1.451935	0.60984	-1.45634	-1.49689	1.50091462422899	0.479601	-12.58031	-3.118169
Trial2	3	1	blindfold	counterclockwise	practice	Free	1	0.5	0	1.471931	0.61106	-1.4563	-1.51323	1.51730010876388	0.427507	-12.55915	-3.050229
Trial2	3	1	blindfold	counterclockwise	practice	Free	1	0.5	0	1.491936	0.61342	-1.4563	-1.52115	1.52537254453151	0.452892	-12.76227	-3.200982
Trial2	3	1	blindfold	counterclockwise	practice	Free	1	0.5	0	1.511932	0.61456	-1.45635	-1.52897	1.53325577315384	0.47128	-12.72842	-3.216449
Trial2	3	1	blindfold	counterclockwise	practice	Free	1	0.5	0	1.531937	0.61569	-1.45637	-1.53697	1.54131794734567	0.484018	-12.75804	-3.266342
Trial2	3	1	blindfold	counterclockwise	practice	Free	1	0.5	0	1.551933	0.61684	-1.45637	-1.54465	1.54906276491907	0.522544	-12.76227	-3.216462
Trial2	3	1	blindfold	counterclockwise	practice	Free	1	0.5	0	1.571938	0.61804	-1.45638	-1.55956	1.56402078946141	0.531968	-12.6988	-3.130691
Trial2	3	1	blindfold	counterclockwise	practice	Free	1	0.5	0	1.591934	0.6204	-1.45633	-1.56707	1.57168844579129	0.535447	-12.72419	-3.16014
Trial2	3	1	blindfold	counterclockwise	practice	Free	1	0.5	0	1.611938	0.62162	-1.45635	-1.57441	1.57910054370403	0.536357	-12.76227	-3.117583
Trial2	3	1	blindfold	counterclockwise	practice	Free	1	0.5	0	1.631935	0.62284	-1.45638	-1.58139	1.58615386014428	0.51897	-12.76227	-3.100675
Trial2	3	1	blindfold	counterclockwise	practice	Free	1	0.5	0	1.651932	0.62399	-1.45638	-1.58826	1.59309232069431	0.552782	-12.73688	-3.209599
Trial2	3	1	blindfold	counterclockwise	practice	Free	1	0.5	0	1.671936	0.62522	-1.45639	-1.60173	1.60661725573151	0.580786	-12.75804	-3.135077
Trial2	3	1	blindfold	counterclockwise	practice	Free	1	0.5	0	1.691933	0.6275899	-1.45638	-1.60817	1.61322349551626	0.587082	-12.68187	-3.206688
Trial2	3	1	blindfold	counterclockwise	practice	Free	1	0.5	0	1.711937	0.62873	-1.45637	-1.61456	1.61968374451638	0.551738	-12.75804	-3.239315
Trial2	3	1	blindfold	counterclockwise	practice	Free	1	0.5	0	1.731934	0.62984	-1.45638	-1.62106	1.62625163154716	0.564929	-12.8596	-3.19149
Trial2	3	1	blindfold	counterclockwise	practice	Free	1	0.5	0	1.751938	0.63095	-1.45641	-1.62724	1.63250057577733	0.562641	-12.84691	-3.161932
Trial2	3	1	blindfold	counterclockwise	practice	Free	1	0.5	0	1.771935	0.6320601	-1.45643	-1.63918	1.64449114924218	0.577917	-12.7792	-3.139409
Trial2	3	1	blindfold	counterclockwise	practice	Free	1	0.5	0	1.791939	0.63418	-1.45637	-1.64506	1.6505232151789	0.574344	-12.69456	-3.041993
Trial2	3	1	blindfold	counterclockwise	practice	Free	1	0.5	0	1.811935	0.63525	-1.45636	-1.65075	1.65628145340905	0.571648	-12.69033	-3.059181
Trial2	3	1	blindfold	counterclockwise	practice	Free	1	0.5	0	1.831932	0.6363	-1.45636	-1.65609	1.66168945333075	0.536299	-12.70726	-3.040871
Trial2	3	1	blindfold	counterclockwise	practice	Free	1	0.5	0	1.851936	0.63729	-1.45635	-1.66128	1.66694316225613	0.585972	-12.69456	-3.074927
Trial2	3	1	blindfold	counterclockwise	practice	Free	1	0.5	0	1.871933	0.63825	-1.45636	-1.67129	1.67699822899276	0.553782	-12.74111	-3.043617
Trial2	3	1	blindfold	counterclockwise	practice	Free	1	0.5	0	1.891937	0.6401	-1.45635	-1.67606	1.68190517110147	0.555384	-12.6861	-3.01825
Trial2	3	1	blindfold	counterclockwise	practice	Free	1	0.5	0	1.911934	0.64106	-1.45634	-1.68036	1.68627029741347	0.59309	-12.6861	-3.00205
Trial2	3	1	blindfold	counterclockwise	practice	Free	1	0.5	0	1.931938	0.6419	-1.45633	-1.6846	1.6905658094433	0.60832	-12.66494	-3.030478
Trial2	3	1	blindfold	counterclockwise	practice	Free	1	0.5	0	1.951935	0.64276	-1.45633	-1.68878	1.69480339603003	0.643192	-12.69456	-3.042041
Trial2	3	1	blindfold	counterclockwise	practice	Free	1	0.5	0	1.971931	0.64362	-1.45634	-1.69634	1.70240887208656	0.668915	-12.72419	-2.991376
Trial2	3	1	blindfold	counterclockwise	practice	Free	1	0.5	0	1.991936	0.64522	-1.45636	-1.6999	1.70609172050491	0.63249	-12.67764	-2.960413
Trial2	3	1	blindfold	counterclockwise	practice	Free	1	0.5	0	2.011932	0.64597	-1.45635	-1.70315	1.70939383777635	0.630783	-12.6057	-2.9393
Trial2	3	1	blindfold	counterclockwise	practice	Free	1	0.5	0	2.031937	0.64667	-1.45632	-1.70623	1.71252242276128	0.655484	-12.68187	-2.979667
Trial2	3	1	blindfold	counterclockwise	practice	Free	1	0.5	0	2.051933	0.64733	-1.45633	-1.70924	1.71557785154028	0.635128	-12.68187	-2.993718
Trial2	3	1	blindfold	counterclockwise	practice	Free	1	0.5	0	2.071938	0.64797	-1.45635	-1.71455	1.72092326229158	0.655897	-12.80882	-2.983841
Trial2	3	1	blindfold	counterclockwise	practice	Free	1	0.5	0	2.091934	0.64912	-1.45639	-1.71682	1.72328398248904	0.645677	-12.70303	-2.912473
Trial2	3	1	blindfold	counterclockwise	practice	Free	1	0.5	0	2.111938	0.64961	-1.45636	-1.71889	1.72538872163039	0.657674	-12.61416	-2.953912
Trial2	3	1	blindfold	counterclockwise	practice	Free	1	0.5	0	2.131935	0.65008	-1.45633	-1.72076	1.72729237009618	0.655474	-12.63955	-2.880084
Trial2	3	1	blindfold	counterclockwise	practice	Free	1	0.5	0	2.151932	0.65049	-1.45631	-1.72235	1.72891201712761	0.622766	-12.60993	-2.893132
Trial2	3	1	blindfold	counterclockwise	practice	Free	1	0.5	0	2.171936	0.65086	-1.45631	-1.72497	1.73155438752503	0.660025	-12.64802	-2.932445
Trial2	3	1	blindfold	counterclockwise	practice	Free	1	0.5	0	2.191933	0.65144	-1.45636	-1.72599	1.73262106584699	0.659264	-12.74535	-2.97496
Trial2	3	1	blindfold	counterclockwise	practice	Free	1	0.5	0	2.211937	0.65167	-1.45638	-1.72681	1.7334579609656	0.654928	-12.77074	-2.924357
Trial2	3	1	blindfold	counterclockwise	practice	Free	1	0.5	0	2.231934	0.65185	-1.45638	-1.72743	1.73409122619442	0.657628	-12.70726	-2.907138
Trial2	3	1	blindfold	counterclockwise	practice	Free	1	0.5	0	2.251938	0.6519901	-1.45636	-1.72779	1.73446211909467	0.644177	-12.63532	-2.899778
Trial2	3	1	blindfold	counterclockwise	practice	Free	1	0.5	0	2.271935	0.65207	-1.45633	-1.72812	1.73479794475606	0.61874	-12.63532	-2.850962
Trial2	3	1	blindfold	counterclockwise	practice	Free	1	0.5	0	2.291939	0.65214	-1.45632	-1.72828	1.73496356665269	0.560461	-12.62262	-2.766702
Trial2	3	1	blindfold	counterclockwise	practice	Free	1	0.5	0	2.311935	0.6521701	-1.45632	-1.72842	1.73510561361164	0.534003	-12.58454	-2.756198
Trial2	3	1	blindfold	counterclockwise	practice	Free	1	0.5	0	2.331932	0.6522	-1.4563	-1.72857	1.73525762528221	0.516347	-12.52529	-2.749196
Trial2	3	1	blindfold	counterclockwise	practice	Free	1	0.5	0	2.351936	0.65222	-1.45628	-1.72872	1.73540888795748	0.506056	-12.53799	-2.728832
Trial2	3	1	blindfold	counterclockwise	practice	Free	1	0.5	0	2.371933	0.65225	-1.45627	-1.72903	1.73572026726035	0.52914	-12.54645	-2.701399
Trial2	3	1	blindfold	counterclockwise	practice	Free	1	0.5	0	2.391937	0.65231	-1.45628	-1.72918	1.7358750387518	0.541054	-12.593	-2.793821
Trial2	3	1	blindfold	counterclockwise	practice	Free	1	0.5	0	2.411934	0.65234	-1.45629	-1.72933	1.73602693760115	0.571553	-12.593	-2.803984
Trial2	3	1	blindfold	counterclockwise	practice	Free	1	0.5	0	2.431938	0.65237	-1.45631	-1.72948	1.7361790741101	0.580984	-12.6057	-2.812421
Trial2	3	1	blindfold	counterclockwise	practice	Free	1	0.5	0	2.451935	0.6524	-1.45631	-1.72964	1.73634107219659	0.591038	-12.58877	-2.785347
Trial2	3	1	blindfold	counterclockwise	practice	Free	1	0.5	0	2.471931	0.65244	-1.45631	-1.72994	1.73664346918369	0.615522	-12.57184	-2.774783
Trial2	3	1	blindfold	counterclockwise	practice	Free	1	0.5	0	2.491936	0.65251	-1.45629	-1.73009	1.73679888538729	0.612778	-12.58454	-2.694321
Trial2	3	1	blindfold	counterclockwise	practice	Free	1	0.5	0	2.511932	0.65254	-1.45629	-1.73024	1.7369510281171	0.613033	-12.58031	-2.698546
Trial2	3	1	blindfold	counterclockwise	practice	Free	1	0.5	0	2.531937	0.65257	-1.45629	-1.73039	1.73710316577323	0.609148	-12.62262	-2.763227
Trial2	3	1	blindfold	counterclockwise	practice	Free	1	0.5	0	2.551933	0.6526	-1.4563	-1.73054	1.73725506609258	0.575674	-12.61839	-2.761158
Trial2	3	1	blindfold	counterclockwise	practice	Free	1	0.5	0	2.571938	0.65264	-1.45631	-1.73085	1.73756744411273	0.577357	-12.62686	-2.78225
Trial2	3	1	blindfold	counterclockwise	practice	Free	1	0.5	0	2.591934	0.6527	-1.4563	-1.73099	1.73771212815059	0.589058	-12.6057	-2.721801
Trial2	3	1	blindfold	counterclockwise	practice	Free	1	0.5	0	2.611938	0.65273	-1.45629	-1.73114	1.73786426670414	0.56324	-12.56338	-2.665922
Trial2	3	1	blindfold	counterclockwise	practice	Free	1	0.5	0	2.631935	0.65277	-1.45628	-1.73129	1.73801729081196	0.576507	-12.53376	-2.676147
Trial2	3	1	blindfold	counterclockwise	practice	Free	1	0.5	0	2.651932	0.6528	-1.45627	-1.73143	1.73815933098117	0.547567	-12.52952	-2.636122
Trial2	3	1	blindfold	counterclockwise	practice	Free	1	0.5	0	2.671936	0.65283	-1.45627	-1.73172	1.73845076641998	0.543976	-12.56761	-2.64492
Trial2	3	1	blindfold	counterclockwise	practice	Free	1	0.5	0	2.691933	0.65289	-1.45627	-1.73187	1.73860554183297	0.544159	-12.56338	-2.649151
Trial2	3	1	blindfold	counterclockwise	practice	Free	1	0.5	0	2.711937	0.65292	-1.45628	-1.73202	1.73875744920664	0.560608	-12.58031	-2.64351
Trial2	3	1	blindfold	counterclockwise	practice	Free	1	0.5	0	2.731934	0.65295	-1.45629	-1.73216	1.73889961946631	0.539436	-12.60147	-2.645301
Trial2	3	1	blindfold	counterclockwise	practice	Free	1	0.5	0	2.751938	0.65298	-1.4563	-1.73231	1.73905175417853	0.53234	-12.593	-2.670609
Trial2	3	1	blindfold	counterclockwise	practice	Free	1	0.5	0	2.771935	0.65301	-1.4563	-1.7326	1.73934318987696	0.535416	-12.55492	-2.649885
Trial2	3	1	blindfold	counterclockwise	practice	Free	1	0.5	0	2.791939	0.65307	-1.45629	-1.73274	1.73948787453472	0.594554	-12.59723	-2.598167
Trial2	3	1	blindfold	counterclockwise	practice	Free	1	0.5	0	2.811935	0.6531	-1.45629	-1.73288	1.73963004566512	0.591958	-12.58877	-2.568658
Trial2	3	1	blindfold	counterclockwise	practice	Free	1	0.5	0	2.831932	0.6531299	-1.4563	-1.73302	1.73977208773441	0.606664	-12.61839	-2.592893
Trial2	3	1	blindfold	counterclockwise	practice	Free	1	0.5	0	2.851936	0.65317	-1.45631	-1.73316	1.73991514071682	0.606559	-12.6057	-2.592901
Trial2	3	1	blindfold	counterclockwise	practice	Free	1	0.5	0	2.871933	0.6532	-1.45632	-1.73345	1.74020657670554	0.614171	-12.67341	-2.583764
Trial2	3	1	blindfold	counterclockwise	practice	Free	1	0.5	0	2.891937	0.65327	-1.45634	-1.73359	1.74035238382616	0.591895	-12.71149	-2.623867
Trial2	3	1	blindfold	counterclockwise	practice	Free	1	0.5	0	2.911934	0.6533	-1.45636	-1.73374	1.74050428813575	0.631881	-12.72419	-2.645966
Trial2	3	1	blindfold	counterclockwise	practice	Free	1	0.5	0	2.931938	0.65333	-1.45636	-1.73388	1.74064646069239	0.591056	-12.69033	-2.666404
Trial2	3	1	blindfold	counterclockwise	practice	Free	1	0.5	0	2.951935	0.6533599	-1.45635	-1.73403	1.7407984788247	0.580382	-12.6861	-2.641826
Trial2	3	1	blindfold	counterclockwise	practice	Free	1	0.5	0	2.971931	0.6533999	-1.45635	-1.73433	1.74110088545568	0.578566	-12.73265	-2.671708
Trial2	3	1	blindfold	counterclockwise	practice	Free	1	0.5	0	2.991936	0.65346	-1.45642	-1.73449	1.74126541753658	0.612259	-12.94001	-2.766206
Trial2	3	1	blindfold	counterclockwise	practice	Free	1	0.5	0	3.011932	0.6535	-1.45646	-1.73464	1.74141844302366	0.66352	-12.94424	-2.825899
Trial2	3	1	blindfold	counterclockwise	practice	Free	1	0.5	0	3.031937	0.65353	-1.45646	-1.73479	1.74157058613098	0.712305	-12.80036	-2.85049
Trial2	3	1	blindfold	counterclockwise	practice	Free	1	0.5	0	3.051933	0.65358	-1.45638	-1.73493	1.74171439664135	0.817144	-12.38988	-2.434919
Trial2	3	1	blindfold	counterclockwise	practice	Free	1	0.5	0	3.071938	0.65362	-1.45623	-1.73523	1.74201669085896	0.689147	-12.28831	-2.679328
Trial2	3	1	blindfold	counterclockwise	practice	Free	1	0.5	0	3.091934	0.65368	-1.45616	-1.73539	1.74218133484333	0.625879	-12.63109	-2.837572
Trial2	3	1	blindfold	counterclockwise	practice	Free	1	0.5	0	3.111938	0.65372	-1.45627	-1.73556	1.74235419278461	0.638331	-12.78343	-3.025549
Trial2	3	1	blindfold	counterclockwise	practice	Free	1	0.5	0	3.131935	0.65376	-1.45637	-1.73581	1.7426068472552	0.755861	-12.78766	-3.221531
Trial2	3	1	blindfold	counterclockwise	practice	Free	1	0.5	0	3.151932	0.65382	-1.4564	-1.73625	1.74305042876803	0.993526	-12.80036	-3.320329
Trial2	3	1	blindfold	counterclockwise	practice	Free	1	0.5	0	3.171936	0.65397	-1.4564	-1.73811	1.74491643396391	1.30721	-12.78766	-3.412666
Trial2	3	1	blindfold	counterclockwise	practice	Free	1	0.5	0	3.191933	0.65492	-1.45638	-1.73957	1.74645471196962	2.097017	-12.73265	-3.148773
Trial2	3	1	blindfold	counterclockwise	practice	Free	1	0.5	0	3.211937	0.65592	-1.45635	-1.74156	1.74852572434797	2.50535	-12.63955	-3.05572
Trial2	3	1	blindfold	counterclockwise	practice	Free	1	0.5	0	3.231934	0.65756	-1.45631	-1.74387	1.75097326687371	2.911484	-12.54222	-2.979929
Trial2	3	1	blindfold	counterclockwise	practice	Free	1	0.5	0	3.251938	0.65978	-1.45626	-1.74683	1.75412218487877	3.330637	-12.34332	-2.801213
Trial2	3	1	blindfold	counterclockwise	practice	Free	1	0.5	0	3.271935	0.66309	-1.45618	-1.75412	1.7616853556387	3.628276	-12.12327	-2.540478
Trial2	3	1	blindfold	counterclockwise	practice	Free	1	0.5	0	3.291939	0.67293	-1.45595	-1.75885	1.76733088347673	3.950854	-11.75934	-2.346085
Trial2	3	1	blindfold	counterclockwise	practice	Free	1	0.5	0	3.311935	0.6799101	-1.45589	-1.76357	1.7727230533213	4.113425	-11.75511	-2.136856
Trial2	3	1	blindfold	counterclockwise	practice	Free	1	0.5	0	3.331932	0.68808	-1.45586	-1.76868	1.7786521159636	4.310903	-11.56467	-1.796093
Trial2	3	1	blindfold	counterclockwise	practice	Free	1	0.5	0	3.351936	0.69771	-1.45579	-1.77424	1.78522179937248	4.355034	-11.38694	-1.542315
Trial2	3	1	blindfold	counterclockwise	practice	Free	1	0.5	0	3.371933	0.70914	-1.45568	-1.78535	1.79755779840522	4.280961	-11.15842	-1.404504
Trial2	3	1	blindfold	counterclockwise	practice	Free	1	0.5	0	3.391937	0.7357	-1.45556	-1.79079	1.8062345314609	3.981788	-11.16265	-1.189112
Trial2	3	1	blindfold	counterclockwise	practice	Free	1	0.5	0	3.411934	0.75037	-1.45558	-1.79643	1.8137933435751	3.707924	-11.26845	-1.098222
Trial2	3	1	blindfold	counterclockwise	practice	Free	1	0.5	0	3.431938	0.76567	-1.45562	-1.80227	1.82174572059241	3.253215	-11.33193	-1.072731
Trial2	3	1	blindfold	counterclockwise	practice	Free	1	0.5	0	3.451935	0.78124	-1.45567	-1.80801	1.82975311351848	2.944327	-11.49273	-1.187408
Trial2	3	1	blindfold	counterclockwise	practice	Free	1	0.5	0	3.471931	0.79723	-1.45575	-1.8197	1.84381500583645	2.642648	-11.66624	-1.106583
Trial2	3	1	blindfold	counterclockwise	practice	Free	1	0.5	0	3.491936	0.8274	-1.4559	-1.82551	1.85463679200566	2.292018	-11.98785	-1.258966
Trial2	3	1	blindfold	counterclockwise	practice	Free	1	0.5	0	3.511932	0.84126	-1.45599	-1.83141	1.86293336824786	2.282854	-12.16559	-1.223133
Trial2	3	1	blindfold	counterclockwise	practice	Free	1	0.5	0	3.531937	0.85475	-1.45607	-1.83673	1.87067491880089	2.179238	-12.08095	-1.041966
Trial2	3	1	blindfold	counterclockwise	practice	Free	1	0.5	0	3.551933	0.8666999	-1.45605	-1.8422	1.87834230958761	2.153482	-11.88629	-0.949676
Trial2	3	1	blindfold	counterclockwise	practice	Free	1	0.5	0	3.571938	0.87898	-1.45594	-1.85118	1.88957496467671	2.109694	-11.6874	-0.849651
Trial2	3	1	blindfold	counterclockwise	practice	Free	1	0.5	0	3.591934	0.89979	-1.45584	-1.85471	1.89730892473139	2.003755	-11.70856	-0.537666
Trial2	3	1	blindfold	counterclockwise	practice	Free	1	0.5	0	3.611938	0.90874	-1.45586	-1.85795	1.90237917416513	2.180898	-11.78473	-0.442628
Trial2	3	1	blindfold	counterclockwise	practice	Free	1	0.5	0	3.631935	0.91779	-1.4559	-1.8603	1.9066370417371	2.359591	-11.8609	-0.325669
Trial2	3	1	blindfold	counterclockwise	practice	Free	1	0.5	0	3.651932	0.92547	-1.45592	-1.86212	1.91010882700178	2.427971	-11.80165	-0.179094
Trial2	3	1	blindfold	counterclockwise	practice	Free	1	0.5	0	3.671936	0.93309	-1.4559	-1.86335	1.91301851206594	2.507144	-11.70009	0.267361
Trial2	3	1	blindfold	counterclockwise	practice	Free	1	0.5	0	3.691933	0.94646	-1.4558	-1.86276	1.9155160157138	2.542668	-11.5012	0.889427
Trial2	3	1	blindfold	counterclockwise	practice	Free	1	0.5	0	3.711937	0.95305	-1.45576	-1.86152	1.9158577134644	2.535798	-11.56044	1.39437
Trial2	3	1	blindfold	counterclockwise	practice	Free	1	0.5	0	3.731934	0.9585201	-1.45576	-1.85945	1.91514890333586	2.599603	-11.55621	1.565423
Trial2	3	1	blindfold	counterclockwise	practice	Free	1	0.5	0	3.751938	0.9642	-1.45577	-1.85692	1.91406204286322	2.625134	-11.44618	1.834968
Trial2	3	1	blindfold	counterclockwise	practice	Free	1	0.5	0	3.771935	0.96943	-1.45572	-1.85076	1.90936560444594	2.734501	-11.25575	1.667081
Trial2	3	1	blindfold	counterclockwise	practice	Free	1	0.5	0	3.791939	0.9801	-1.45567	-1.84645	1.90784526112281	3.281064	-11.44195	2.460983
Trial2	3	1	blindfold	counterclockwise	practice	Free	1	0.5	0	3.811935	0.98664	-1.4557	-1.84136	1.90458012583881	3.561226	-11.37001	2.691897
Trial2	3	1	blindfold	counterclockwise	practice	Free	1	0.5	0	3.831932	0.99394	-1.45567	-1.83498	1.90029691367859	4.01256	-11.32346	2.979977
Trial2	3	1	blindfold	counterclockwise	practice	Free	1	0.5	0	3.851936	1.00281	-1.45558	-1.82759	1.89549546670746	4.041493	-10.78179	3.027956
Trial2	3	1	blindfold	counterclockwise	practice	Free	1	0.5	0	3.871933	1.01292	-1.45544	-1.80877	1.88008926640155	4.036835	-10.68869	3.110293
Trial2	3	1	blindfold	counterclockwise	practice	Free	1	0.5	0	3.891937	1.03808	-1.45531	-1.7978	1.87659668872069	3.855599	-10.67176	3.039783
Trial2	3	1	blindfold	counterclockwise	practice	Free	1	0.5	0	3.911934	1.05212	-1.45532	-1.78571	1.86911652502483	3.78551	-10.78179	2.607777
Trial2	3	1	blindfold	counterclockwise	practice	Free	1	0.5	0	3.931938	1.06882	-1.45541	-1.77346	1.86244910589029	3.802521	-11.21767	2.479364
Trial2	3	1	blindfold	counterclockwise	practice	Free	1	0.5	0	3.951935	1.08515	-1.45557	-1.76057	1.85526467254886	3.867973	-11.43772	2.135289
Trial2	3	1	blindfold	counterclockwise	practice	Free	1	0.5	0	3.971931	1.10358	-1.45569	-1.73569	1.83764201307189	3.937336	-11.49697	2.008354
Trial2	3	1	blindfold	counterclockwise	practice	Free	1	0.5	0	3.991936	1.14266	-1.45579	-1.72262	1.83859500808211	4.231604	-11.48427	1.792458
Trial2	3	1	blindfold	counterclockwise	practice	Free	1	0.5	0	4.011932	1.16399	-1.45575	-1.7099	1.83429573170884	4.202551	-11.38694	1.707623
Trial2	3	1	blindfold	counterclockwise	practice	Free	1	0.5	0	4.031937	1.18718	-1.4557	-1.69713	1.83097431239107	4.061514	-11.32346	1.683221
Trial2	3	1	blindfold	counterclockwise	practice	Free	1	0.5	0	4.051933	1.21071	-1.45565	-1.68401	1.8278398591012	3.811346	-11.29807	1.535116
Trial2	3	1	blindfold	counterclockwise	practice	Free	1	0.5	0	4.071938	1.23578	-1.45564	-1.65881	1.81466870108294	3.637491	-11.45042	1.532059
Trial2	3	1	blindfold	counterclockwise	practice	Free	1	0.5	0	4.091934	1.28597	-1.45573	-1.64624	1.82424096805268	3.237906	-11.52659	1.194751
Trial2	3	1	blindfold	counterclockwise	practice	Free	1	0.5	0	4.111938	1.31215	-1.45576	-1.63446	1.82511561998031	3.037925	-11.59853	1.047608
Trial2	3	1	blindfold	counterclockwise	practice	Free	1	0.5	0	4.131935	1.33754	-1.45578	-1.62319	1.82653202161931	3.125835	-11.60276	0.833746
Trial2	3	1	blindfold	counterclockwise	practice	Free	1	0.5	0	4.151932	1.3629	-1.45579	-1.61187	1.82831100128865	3.05935	-11.52659	0.673798
Trial2	3	1	blindfold	counterclockwise	practice	Free	1	0.5	0	4.171936	1.38899	-1.45578	-1.59205	1.82343810710248	2.91638	-11.53928	0.72312
Trial2	3	1	blindfold	counterclockwise	practice	Free	1	0.5	0	4.191933	1.43881	-1.45576	-1.58284	1.8403114770467	2.320419	-11.51389	0.723637
Trial2	3	1	blindfold	counterclockwise	practice	Free	1	0.5	0	4.211937	1.4635	-1.45573	-1.57423	1.84567944745834	1.880654	-11.42079	0.520492
Trial2	3	1	blindfold	counterclockwise	practice	Free	1	0.5	0	4.231934	1.48631	-1.45572	-1.56609	1.85079584937935	1.402605	-11.57314	0.405361
Trial2	3	1	blindfold	counterclockwise	practice	Free	1	0.5	0	4.251938	1.50757	-1.45575	-1.55923	1.85644699930197	0.958735	-11.63238	0.164431
Trial2	3	1	blindfold	counterclockwise	practice	Free	1	0.5	0	4.271935	1.5269	-1.45582	-1.54708	1.85687375019619	0.504847	-11.76357	0.257804
Trial2	3	1	blindfold	counterclockwise	practice	Free	1	0.5	0	4.291939	1.5589	-1.45588	-1.54222	1.87075164696703	-0.185753	-11.6747	0.450755
Trial2	3	1	blindfold	counterclockwise	practice	Free	1	0.5	0	4.311935	1.57011	-1.45584	-1.53772	1.87342421240892	-0.436616	-11.49273	0.778548
Trial2	3	1	blindfold	counterclockwise	practice	Free	1	0.5	0	4.331932	1.57836	-1.45576	-1.53388	1.87500621433934	-0.710474	-11.32346	1.131502
Trial2	3	1	blindfold	counterclockwise	practice	Free	1	0.5	0	4.351936	1.58363	-1.45567	-1.53015	1.87499682566848	-1.055516	-11.21344	1.571519
Trial2	3	1	blindfold	counterclockwise	practice	Free	1	0.5	0	4.371933	1.5861	-1.45559	-1.52453	1.87184536070477	-1.473502	-11.07378	2.038472
Trial2	3	1	blindfold	counterclockwise	practice	Free	1	0.5	0	4.391937	1.58512	-1.45549	-1.52122	1.86858125046341	-2.309651	-10.91298	3.012916
Trial2	3	1	blindfold	counterclockwise	practice	Free	1	0.5	0	4.411934	1.58299	-1.45547	-1.51697	1.86388436514988	-2.6028	-11.00608	3.526843
Trial2	3	1	blindfold	counterclockwise	practice	Free	1	0.5	0	4.431938	1.58	-1.45549	-1.51112	1.8573863334646	-2.712748	-11.00185	3.954121
Trial2	3	1	blindfold	counterclockwise	practice	Free	1	0.5	0	4.451935	1.57595	-1.4555	-1.50368	1.84897856062811	-2.635785	-11.01031	4.338579
Trial2	3	1	blindfold	counterclockwise	practice	Free	1	0.5	0	4.471931	1.57113	-1.45548	-1.48248	1.82895233751488	-2.291908	-10.85796	4.627475
Trial2	3	1	blindfold	counterclockwise	practice	Free	1	0.5	0	4.491936	1.55962	-1.45541	-1.46773	1.81025570808653	-1.579181	-10.71831	5.42118
Trial2	3	1	blindfold	counterclockwise	practice	Free	1	0.5	0	4.511932	1.55334	-1.45536	-1.45078	1.79284348864144	-1.417549	-10.61675	5.632154
Trial2	3	1	blindfold	counterclockwise	practice	Free	1	0.5	0	4.531937	1.54659	-1.4553	-1.43063	1.77258368582229	-1.459191	-10.43055	5.614968
Trial2	3	1	blindfold	counterclockwise	practice	Free	1	0.5	0	4.551933	1.53937	-1.45527	-1.40866	1.75060352056601	-1.743863	-10.4898	5.456761
Trial2	3	1	blindfold	counterclockwise	practice	Free	1	0.5	0	4.571938	1.53192	-1.45528	-1.35778	1.70541058672354	-2.005887	-10.89605	5.398584
Trial2	3	1	blindfold	counterclockwise	practice	Free	1	0.5	0	4.591934	1.51342	-1.45557	-1.3309	1.67281658098758	-2.011732	-11.58583	5.121886
Trial2	3	1	blindfold	counterclockwise	practice	Free	1	0.5	0	4.611938	1.50351	-1.45575	-1.30089	1.64296896740117	-1.804163	-11.59007	4.715749
Trial2	3	1	blindfold	counterclockwise	practice	Free	1	0.5	0	4.631935	1.49243	-1.4558	-1.27058	1.61223165848992	-1.346555	-11.55621	4.585093
Trial2	3	1	blindfold	counterclockwise	practice	Free	1	0.5	0	4.651932	1.48148	-1.45582	-1.23811	1.57994279457294	-1.06428	-11.88206	4.703106
Trial2	3	1	blindfold	counterclockwise	practice	Free	1	0.5	0	4.671936	1.47026	-1.45595	-1.17089	1.52065384747595	-1.012389	-11.99209	4.903801
Trial2	3	1	blindfold	counterclockwise	practice	Free	1	0.5	0	4.691933	1.44877	-1.45587	-1.13635	1.48035671518471	-0.972086	-11.80589	4.536365
Trial2	3	1	blindfold	counterclockwise	practice	Free	1	0.5	0	4.711937	1.43831	-1.4559	-1.10093	1.44653811494004	-1.245416	-12.00478	4.583742
Trial2	3	1	blindfold	counterclockwise	practice	Free	1	0.5	0	4.731934	1.42738	-1.45592	-1.0638	1.41127743291071	-1.190644	-11.69586	4.142908
Trial2	3	1	blindfold	counterclockwise	practice	Free	1	0.5	0	4.751938	1.41656	-1.45594	-1.02716	1.3766407062312	-1.473129	-12.30524	4.250522
Trial2	3	1	blindfold	counterclockwise	practice	Free	1	0.5	0	4.771935	1.40537	-1.45612	-0.95215	1.31388143668929	-1.291611	-12.30947	3.858718
Trial2	3	1	blindfold	counterclockwise	practice	Free	1	0.5	0	4.791939	1.38226	-1.45624	-0.91495	1.27102965452072	-1.176154	-12.8596	4.250132
Trial2	3	1	blindfold	counterclockwise	practice	Free	1	0.5	0	4.811935	1.37097	-1.45635	-0.87672	1.23581015440782	-0.773563	-12.33909	3.557818
Trial2	3	1	blindfold	counterclockwise	practice	Free	1	0.5	0	4.831932	1.35962	-1.45628	-0.84073	1.20240319932568	-0.860057	-12.62686	3.765076
Trial2	3	1	blindfold	counterclockwise	practice	Free	1	0.5	0	4.851936	1.34912	-1.45632	-0.80265	1.16843989657984	-1.082936	-13.02464	3.527145
Trial2	3	1	blindfold	counterclockwise	practice	Free	1	0.5	0	4.871933	1.33812	-1.45632	-0.72849	1.11046962130951	-0.996886	-12.49144	3.427793
Trial2	3	1	blindfold	counterclockwise	practice	Free	1	0.5	0	4.891937	1.31703	-1.45633	-0.6938	1.07186591548921	-0.961029	-12.38988	2.901898
Trial2	3	1	blindfold	counterclockwise	practice	Free	1	0.5	0	4.911934	1.30657	-1.45626	-0.65665	1.04006946015694	-1.00299	-12.35179	2.780368
Trial2	3	1	blindfold	counterclockwise	practice	Free	1	0.5	0	4.931938	1.29596	-1.45629	-0.62247	1.01045592113158	-0.954982	-12.89346	2.940822
Trial2	3	1	blindfold	counterclockwise	practice	Free	1	0.5	0	4.951935	1.28558	-1.45641	-0.58849	0.981558098877396	-0.645751	-12.64378	2.332829
Trial2	3	1	blindfold	counterclockwise	practice	Free	1	0.5	0	4.971931	1.27558	-1.45637	-0.52686	0.937606359325	-0.865414	-12.91462	2.401114
Trial2	3	1	blindfold	counterclockwise	practice	Free	1	0.5	0	4.991936	1.2574	-1.45646	-0.49653	0.905647200425233	-0.808814	-12.43643	2.25863
Trial2	3	1	blindfold	counterclockwise	practice	Free	1	0.5	0	5.011932	1.24831	-1.45633	-0.46829	0.88275893438444	-0.753303	-12.69456	2.20052
Trial2	3	1	blindfold	counterclockwise	practice	Free	1	0.5	0	5.031937	1.23972	-1.45638	-0.44035	0.860868037563716	-1.015216	-12.96117	2.404754
Trial2	3	1	blindfold	counterclockwise	practice	Free	1	0.5	0	5.051933	1.23099	-1.45639	-0.41356	0.839867940978801	-1.013872	-12.23753	2.224358
Trial2	3	1	blindfold	counterclockwise	practice	Free	1	0.5	0	5.071938	1.22256	-1.45624	-0.3643	0.809201780946552	-1.123093	-12.44066	2.307283
Trial2	3	1	blindfold	counterclockwise	practice	Free	1	0.5	0	5.091934	1.20543	-1.45627	-0.3409	0.783482189365191	-1.239812	-12.38988	2.55304
Trial2	3	1	blindfold	counterclockwise	practice	Free	1	0.5	0	5.111938	1.19692	-1.4562	-0.31835	0.766188035379135	-1.407506	-12.11904	2.401364
Trial2	3	1	blindfold	counterclockwise	practice	Free	1	0.5	0	5.131935	1.1883	-1.45612	-0.29608	0.749279834937446	-1.370909	-12.34756	2.193636
Trial2	3	1	blindfold	counterclockwise	practice	Free	1	0.5	0	5.151932	1.17962	-1.45616	-0.27513	0.733198404776769	-1.423715	-12.32217	2.416964
Trial2	3	1	blindfold	counterclockwise	practice	Free	1	0.5	0	5.171936	1.17055	-1.45616	-0.23347	0.710032059122451	-1.754415	-11.83974	3.049231
Trial2	3	1	blindfold	counterclockwise	practice	Free	1	0.5	0	5.191933	1.15188	-1.45573	-0.21183	0.685433818219781	-1.853752	-11.29807	2.873858
Trial2	3	1	blindfold	counterclockwise	practice	Free	1	0.5	0	5.211937	1.1419	-1.45562	-0.19056	0.669588418486813	-1.719388	-11.12457	3.05037
Trial2	3	1	blindfold	counterclockwise	practice	Free	1	0.5	0	5.231934	1.13132	-1.45558	-0.1675	0.653162455605343	-1.632955	-11.14996	3.445866
Trial2	3	1	blindfold	counterclockwise	practice	Free	1	0.5	0	5.251938	1.12018	-1.45552	-0.14618	0.637174889120094	-1.595975	-10.69715	3.406335
Trial2	3	1	blindfold	counterclockwise	practice	Free	1	0.5	0	5.271935	1.10985	-1.45541	-0.10353	0.618575413835953	-1.332061	-11.03147	2.367009
Trial2	3	1	blindfold	counterclockwise	practice	Free	1	0.5	0	5.291939	1.08863	-1.45563	-0.084837	0.594712273862876	-1.145297	-11.52659	1.056841
Trial2	3	1	blindfold	counterclockwise	practice	Free	1	0.5	0	5.311935	1.07896	-1.45571	-0.06768399	0.582902854197176	-1.370898	-11.18804	0.614069
Trial2	3	1	blindfold	counterclockwise	practice	Free	1	0.5	0	5.331932	1.06856	-1.45564	-0.053559	0.571077092046571	-1.599474	-11.13303	-0.159253
Trial2	3	1	blindfold	counterclockwise	practice	Free	1	0.5	0	5.351936	1.05881	-1.45563	-0.042059	0.56039055171933	-1.807689	-11.43772	-0.738932
Trial2	3	1	blindfold	counterclockwise	practice	Free	1	0.5	0	5.371933	1.04887	-1.4557	-0.028708	0.549620223817394	-2.113573	-11.51812	-1.161849
Trial2	3	1	blindfold	counterclockwise	practice	Free	1	0.5	0	5.391937	1.02972	-1.45575	-0.025751	0.530345608389006	-3.295427	-11.55621	-1.416918
Trial2	3	1	blindfold	counterclockwise	practice	Free	1	0.5	0	5.411934	1.01969	-1.45581	-0.024458	0.520265247837273	-4.166233	-12.00901	-1.248436
Trial2	3	1	blindfold	counterclockwise	practice	Free	1	0.5	0	5.431938	1.00837	-1.45598	-0.024355	0.508953107336177	-4.915685	-12.33909	-1.055717
Trial2	3	1	blindfold	counterclockwise	practice	Free	1	0.5	0	5.451935	0.99592	-1.45615	-0.025106	0.49655509267904	-5.503841	-12.39834	-1.028825
Trial2	3	1	blindfold	counterclockwise	practice	Free	1	0.5	0	5.471931	0.9816	-1.45621	-0.029203	0.482484572013017	-5.766085	-12.33063	-1.165178
Trial2	3	1	blindfold	counterclockwise	practice	Free	1	0.5	0	5.491936	0.94648	-1.45614	-0.032498	0.447661191627288	-5.880748	-12.35602	-1.314228
Trial2	3	1	blindfold	counterclockwise	practice	Free	1	0.5	0	5.511932	0.92492	-1.45618	-0.036141	0.426454155551593	-5.935684	-12.54222	-1.18574
Trial2	3	1	blindfold	counterclockwise	practice	Free	1	0.5	0	5.531937	0.9018	-1.45626	-0.040319	0.403817893351989	-5.954498	-12.63109	-1.067414
Trial2	3	1	blindfold	counterclockwise	practice	Free	1	0.5	0	5.551933	0.87652	-1.45633	-0.045048	0.379205242619976	-6.103573	-12.64802	-1.037005
Trial2	3	1	blindfold	counterclockwise	practice	Free	1	0.5	0	5.571938	0.84902	-1.45633	-0.05538	0.353386343191213	-6.230795	-12.57607	-1.030214
Trial2	3	1	blindfold	counterclockwise	practice	Free	1	0.5	0	5.591934	0.78529	-1.45626	-0.060455	0.291625088965012	-5.836937	-12.49567	-0.452131
Trial2	3	1	blindfold	counterclockwise	practice	Free	1	0.5	0	5.611938	0.75131	-1.45625	-0.065344	0.259666227378268	-5.523201	-12.36025	-0.172469
Trial2	3	1	blindfold	counterclockwise	practice	Free	1	0.5	0	5.631935	0.7145799	-1.4562	-0.069725	0.225623859818918	-5.387373	-12.3137	-0.06793
Trial2	3	1	blindfold	counterclockwise	practice	Free	1	0.5	0	5.651932	0.6774	-1.45616	-0.073854	0.192159232721155	-5.327276	-12.27985	0.00086039
Trial2	3	1	blindfold	counterclockwise	practice	Free	1	0.5	0	5.671936	0.63762	-1.45614	-0.08057699	0.159473900834672	-5.285892	-12.37718	0.09001
Trial2	3	1	blindfold	counterclockwise	practice	Free	1	0.5	0	5.691933	0.55778	-1.4562	-0.083117	0.101227305507198	-4.965186	-12.33909	0.303178
Trial2	3	1	blindfold	counterclockwise	practice	Free	1	0.5	0	5.711937	0.51571	-1.45616	-0.085288	0.0867228123450005	-4.701379	-12.13597	0.3776
Trial2	3	1	blindfold	counterclockwise	practice	Free	1	0.5	0	5.731934	0.47154	-1.45608	-0.08694799	0.0914873021673794	-4.374187	-12.14866	0.365765
Trial2	3	1	blindfold	counterclockwise	practice	Free	1	0.5	0	5.751938	0.42684	-1.45608	-0.088072	0.114494812353149	-4.047694	-12.3264	0.361081
Trial2	3	1	blindfold	counterclockwise	practice	Free	1	0.5	0	5.771935	0.38327	-1.45615	-0.088807	0.146671641966248	-3.907659	-12.35179	0.45145
Trial2	3	1	blindfold	counterclockwise	practice	Free	1	0.5	0	5.791939	0.29606	-1.45612	-0.088314	0.222240609749555	-3.854027	-12.06403	0.699868
Trial2	3	1	blindfold	counterclockwise	practice	Free	1	0.5	0	5.811935	0.25243	-1.45605	-0.087185	0.262473107776397	-3.818111	-11.97516	0.684743
Trial2	3	1	blindfold	counterclockwise	practice	Free	1	0.5	0	5.831932	0.2075	-1.45601	-0.085435	0.304721825461443	-3.673887	-11.97939	0.747911
Trial2	3	1	blindfold	counterclockwise	practice	Free	1	0.5	0	5.851936	0.16401	-1.45599	-0.083149	0.34612574927506	-3.555242	-11.88206	0.822966
Trial2	3	1	blindfold	counterclockwise	practice	Free	1	0.5	0	5.871933	0.11943	-1.45595	-0.076972	0.388275945051583	-3.434604	-11.85667	0.82931
Trial2	3	1	blindfold	counterclockwise	practice	Free	1	0.5	0	5.891937	0.034055	-1.45601	-0.073123	0.471647874809783	-3.113954	-12.08942	0.783343
Trial2	3	1	blindfold	counterclockwise	practice	Free	1	0.5	0	5.911934	-0.0090198	-1.45603	-0.069145	0.51369464426107	-3.012592	-11.9413	0.575941
Trial2	3	1	blindfold	counterclockwise	practice	Free	1	0.5	0	5.931938	-0.05009	-1.45599	-0.065027	0.553920137450544	-2.781145	-11.96669	0.513188
Trial2	3	1	blindfold	counterclockwise	practice	Free	1	0.5	0	5.951935	-0.090266	-1.45598	-0.060788	0.593387846935374	-2.513823	-11.97093	0.398446
Trial2	3	1	blindfold	counterclockwise	practice	Free	1	0.5	0	5.971931	-0.12934	-1.456	-0.053137	0.631579279570798	-2.306579	-12.2206	0.15834
Trial2	3	1	blindfold	counterclockwise	practice	Free	1	0.5	0	5.991936	-0.20426	-1.45614	-0.049957	0.706029629444756	-1.815741	-12.21214	0.0033038
Trial2	3	1	blindfold	counterclockwise	practice	Free	1	0.5	0	6.011932	-0.23863	-1.45612	-0.046851	0.740114390151597	-1.735717	-12.24599	0.098386
Trial2	3	1	blindfold	counterclockwise	practice	Free	1	0.5	0	6.031937	-0.2722	-1.45611	-0.044063	0.773456120175393	-1.707852	-12.21637	0.041758
Trial2	3	1	blindfold	counterclockwise	practice	Free	1	0.5	0	6.051933	-0.30294	-1.45611	-0.041392	0.804006163525686	-1.565826	-12.26292	0.102725
Trial2	3	1	blindfold	counterclockwise	practice	Free	1	0.5	0	6.071938	-0.33179	-1.45613	-0.037015	0.832613184225902	-1.35435	-12.38141	0.076338
Trial2	3	1	blindfold	counterclockwise	practice	Free	1	0.5	0	6.091934	-0.38398	-1.45621	-0.035355	0.884686739538885	-1.181286	-12.33063	-0.110615
Trial2	3	1	blindfold	counterclockwise	practice	Free	1	0.5	0	6.111938	-0.40639	-1.45619	-0.034027	0.907028464405217	-1.126092	-12.27139	-0.161436
Trial2	3	1	blindfold	counterclockwise	practice	Free	1	0.5	0	6.131935	-0.42664	-1.45615	-0.033207	0.927234784957245	-1.016251	-12.26715	-0.331373
Trial2	3	1	blindfold	counterclockwise	practice	Free	1	0.5	0	6.151932	-0.44519	-1.45614	-0.033057	0.945767902249767	-0.838677	-12.42373	-0.605266
Trial2	3	1	blindfold	counterclockwise	practice	Free	1	0.5	0	6.171936	-0.46126	-1.45619	-0.035673	0.961921717387937	-0.651602	-12.49567	-1.067952
Trial2	3	1	blindfold	counterclockwise	practice	Free	1	0.5	0	6.191933	-0.48502	-1.45618	-0.038478	0.985771231581252	-0.213103	-12.16559	-2.002055
Trial2	3	1	blindfold	counterclockwise	practice	Free	1	0.5	0	6.211937	-0.49253	-1.4561	-0.042749	0.993450207123313	0.0098063	-12.2206	-2.831389
Trial2	3	1	blindfold	counterclockwise	practice	Free	1	0.5	0	6.231934	-0.49785	-1.45613	-0.048624	0.999033992097873	0.485595	-12.65225	-4.117069
Trial2	3	1	blindfold	counterclockwise	practice	Free	1	0.5	0	6.251938	-0.50076	-1.45631	-0.056323	1.00234370129695	0.957347	-13.12621	-5.466415
Trial2	3	1	blindfold	counterclockwise	practice	Free	1	0.5	0	6.271935	-0.5018	-1.45653	-0.08008301	1.00499578558731	1.505933	-13.44359	-6.38644
Trial2	3	1	blindfold	counterclockwise	practice	Free	1	0.5	0	6.291939	-0.49944	-1.45693	-0.09557001	1.00399895850747	2.147828	-14.18416	-6.937407
Trial2	3	1	blindfold	counterclockwise	practice	Free	1	0.5	0	6.311935	-0.49623	-1.45707	-0.11484	1.00282722893246	2.040905	-13.94718	-6.760722
Trial2	3	1	blindfold	counterclockwise	practice	Free	1	0.5	0	6.331932	-0.49188	-1.45698	-0.13648	1.0012256114695	1.385189	-13.49438	-7.022596
Trial2	3	1	blindfold	counterclockwise	practice	Free	1	0.5	0	6.351936	-0.48704	-1.45684	-0.16162	1.00018446044061	1.204509	-13.73136	-6.634045
Trial2	3	1	blindfold	counterclockwise	practice	Free	1	0.5	0	6.371933	-0.48189	-1.45679	-0.21735	1.00565847927396	0.7935	-13.17699	-6.506838
Trial2	3	1	blindfold	counterclockwise	practice	Free	1	0.5	0	6.391937	-0.47149	-1.45644	-0.24906	1.00290762179058	0.253667	-12.55068	-5.758977
Trial2	3	1	blindfold	counterclockwise	practice	Free	1	0.5	0	6.411934	-0.46655	-1.45633	-0.28172	1.00676960459185	0.153456	-13.27855	-5.822977
Trial2	3	1	blindfold	counterclockwise	practice	Free	1	0.5	0	6.431938	-0.46217	-1.45655	-0.31675	1.0129667403372	0.204211	-13.74405	-5.618134
Trial2	3	1	blindfold	counterclockwise	practice	Free	1	0.5	0	6.451935	-0.45806	-1.45678	-0.35277	1.02094348225104	-0.151356	-13.26586	-4.853865
Trial2	3	1	blindfold	counterclockwise	practice	Free	1	0.5	0	6.471931	-0.4545	-1.45664	-0.4256	1.04508640018594	-0.416497	-13.03734	-5.123435
Trial2	3	1	blindfold	counterclockwise	practice	Free	1	0.5	0	6.491936	-0.44946	-1.45665	-0.46172	1.05577442674987	-0.472381	-12.9781	-4.5682
Trial2	3	1	blindfold	counterclockwise	practice	Free	1	0.5	0	6.511932	-0.44788	-1.45654	-0.50052	1.07191266224285	-0.875877	-12.93155	-4.366663
Trial2	3	1	blindfold	counterclockwise	practice	Free	1	0.5	0	6.531937	-0.44702	-1.45648	-0.53825	1.08929330263888	-0.731727	-13.1516	-3.993807
Trial2	3	1	blindfold	counterclockwise	practice	Free	1	0.5	0	6.551933	-0.4469	-1.45652	-0.57734	1.10902710184595	-0.771697	-12.62686	-4.259665
Trial2	3	1	blindfold	counterclockwise	practice	Free	1	0.5	0	6.571938	-0.44751	-1.45642	-0.65489	1.15180559164162	-0.8943	-12.81729	-4.278304
Trial2	3	1	blindfold	counterclockwise	practice	Free	1	0.5	0	6.591934	-0.45078	-1.45646	-0.69305	1.17656317280992	-0.835244	-12.76651	-3.907756
Trial2	3	1	blindfold	counterclockwise	practice	Free	1	0.5	0	6.611938	-0.45313	-1.45639	-0.73083	1.20107003614394	-0.573609	-13.26586	-3.488554
Trial2	3	1	blindfold	counterclockwise	practice	Free	1	0.5	0	6.631935	-0.45584	-1.45652	-0.76811	1.22622311109899	-0.534269	-13.18545	-3.431716
Trial2	3	1	blindfold	counterclockwise	practice	Free	1	0.5	0	6.651932	-0.45875	-1.45654	-0.80515	1.25198564644525	-0.452806	-12.86807	-3.759235
Trial2	3	1	blindfold	counterclockwise	practice	Free	1	0.5	0	6.671936	-0.46174	-1.45649	-0.88061	1.3040006952444	-0.026596	-13.09659	-3.457074
Trial2	3	1	blindfold	counterclockwise	practice	Free	1	0.5	0	6.691933	-0.46729	-1.4564	-0.9170001	1.33286871635155	0.105119	-12.81729	-3.661717
Trial2	3	1	blindfold	counterclockwise	practice	Free	1	0.5	0	6.711937	-0.4695	-1.45643	-0.9528	1.35932264536136	0.315947	-13.13467	-3.16206
Trial2	3	1	blindfold	counterclockwise	practice	Free	1	0.5	0	6.731934	-0.47122	-1.45649	-0.99033	1.38709112583897	0.261619	-12.80459	-3.612862
Trial2	3	1	blindfold	counterclockwise	practice	Free	1	0.5	0	6.751938	-0.47255	-1.45643	-1.02512	1.41305502686186	0.454689	-13.06696	-3.214337
Trial2	3	1	blindfold	counterclockwise	practice	Free	1	0.5	0	6.771935	-0.47341	-1.45642	-1.09292	1.46355775989336	0.287339	-12.60993	-2.939958
Trial2	3	1	blindfold	counterclockwise	practice	Free	1	0.5	0	6.791939	-0.4742	-1.45611	-1.12623	1.48911370222901	0.286456	-12.3264	-3.168631
Trial2	3	1	blindfold	counterclockwise	practice	Free	1	0.5	0	6.811935	-0.47423	-1.45613	-1.1591	1.51414565791842	0.249121	-12.25023	-3.106625
Trial2	3	1	blindfold	counterclockwise	practice	Free	1	0.5	0	6.831932	-0.474	-1.45612	-1.19286	1.53999708131258	0.137174	-12.00901	-3.599525
Trial2	3	1	blindfold	counterclockwise	practice	Free	1	0.5	0	6.851936	-0.47362	-1.45604	-1.22534	1.56505400435348	0.177818	-12.30101	-3.385766
Trial2	3	1	blindfold	counterclockwise	practice	Free	1	0.5	0	6.871933	-0.47309	-1.45612	-1.2897	1.61562071822621	0.163376	-12.23753	-2.909705
Trial2	3	1	blindfold	counterclockwise	practice	Free	1	0.5	0	6.891937	-0.47176	-1.45599	-1.32087	1.63982168978776	-0.052781	-11.97939	-3.268712
Trial2	3	1	blindfold	counterclockwise	practice	Free	1	0.5	0	6.911934	-0.47112	-1.45599	-1.35144	1.66417066442654	0.094659	-12.06403	-2.781365
Trial2	3	1	blindfold	counterclockwise	practice	Free	1	0.5	0	6.931938	-0.47046	-1.45597	-1.38159	1.68836722565959	0.119509	-11.53082	-3.194743
Trial2	3	1	blindfold	counterclockwise	practice	Free	1	0.5	0	6.951935	-0.46976	-1.45586	-1.4122	1.71310922760459	0.0079942	-11.67047	-3.174551
Trial2	3	1	blindfold	counterclockwise	practice	Free	1	0.5	0	6.971931	-0.46902	-1.45588	-1.46902	1.759834996425	0.362814	-12.19521	-2.607663
Trial2	3	1	blindfold	counterclockwise	practice	Free	1	0.5	0	6.991936	-0.4667	-1.45604	-1.49689	1.78190594577308	0.956851	-12.2333	-2.622901
Trial2	3	1	blindfold	counterclockwise	practice	Free	1	0.5	0	7.011932	-0.46462	-1.45614	-1.52247	1.80233366115752	1.42363	-12.65225	-2.019205
Trial2	3	1	blindfold	counterclockwise	practice	Free	1	0.5	0	7.031937	-0.46163	-1.4563	-1.54594	1.82062155416354	1.894114	-12.74111	-1.275116
Trial2	3	1	blindfold	counterclockwise	practice	Free	1	0.5	0	7.051933	-0.45745	-1.45634	-1.56781	1.83704623975134	2.142873	-12.34332	-1.101832
Trial2	3	1	blindfold	counterclockwise	practice	Free	1	0.5	0	7.071938	-0.45185	-1.45624	-1.60347	1.86470757885612	2.337592	-12.51683	-0.907556
Trial2	3	1	blindfold	counterclockwise	practice	Free	1	0.5	0	7.091934	-0.43709	-1.45633	-1.61651	1.86848663862267	2.873501	-12.58454	0.06829
Trial2	3	1	blindfold	counterclockwise	practice	Free	1	0.5	0	7.111938	-0.42849	-1.4563	-1.62741	1.8736480962441	3.05444	-12.24176	0.511284
Trial2	3	1	blindfold	counterclockwise	practice	Free	1	0.5	0	7.131935	-0.41877	-1.45616	-1.63564	1.87602138654464	3.256157	-11.99632	0.576909
Trial2	3	1	blindfold	counterclockwise	practice	Free	1	0.5	0	7.151932	-0.40762	-1.45604	-1.64136	1.87558974276788	3.592584	-12.18675	0.712775
Trial2	3	1	blindfold	counterclockwise	practice	Free	1	0.5	0	7.171936	-0.39632	-1.45606	-1.64768	1.87569684419987	3.999742	-12.23753	0.74872
Trial2	3	1	blindfold	counterclockwise	practice	Free	1	0.5	0	7.191933	-0.37064	-1.45611	-1.6489	1.86464080778624	4.58097	-12.13597	0.837014
Trial2	3	1	blindfold	counterclockwise	practice	Free	1	0.5	0	7.211937	-0.35674	-1.45608	-1.64942	1.85865269378003	4.961425	-12.08519	0.600961
Trial2	3	1	blindfold	counterclockwise	practice	Free	1	0.5	0	7.231934	-0.34045	-1.45606	-1.64963	1.85138746639128	5.278309	-12.15289	0.331919
Trial2	3	1	blindfold	counterclockwise	practice	Free	1	0.5	0	7.251938	-0.32233	-1.45608	-1.64994	1.84350987929494	5.558532	-12.28831	-0.166563
Trial2	3	1	blindfold	counterclockwise	practice	Free	1	0.5	0	7.271935	-0.30284	-1.45612	-1.6523	1.83702143189092	5.702863	-12.40257	-0.605924
Trial2	3	1	blindfold	counterclockwise	practice	Free	1	0.5	0	7.291939	-0.25802	-1.45626	-1.65513	1.82045305162334	5.872898	-12.70726	-1.620602
Trial2	3	1	blindfold	counterclockwise	practice	Free	1	0.5	0	7.311935	-0.23177	-1.45636	-1.65912	1.81333029901002	6.071136	-13.03311	-1.834495
Trial2	3	1	blindfold	counterclockwise	practice	Free	1	0.5	0	7.331932	-0.20415	-1.4565	-1.66422	1.80705709869795	6.19238	-13.1643	-1.820751
Trial2	3	1	blindfold	counterclockwise	practice	Free	1	0.5	0	7.351936	-0.17436	-1.45657	-1.67056	1.80153593416561	6.351441	-13.07966	-1.824306
Trial2	3	1	blindfold	counterclockwise	practice	Free	1	0.5	0	7.371933	-0.14136	-1.45656	-1.6856	1.8034938735853	6.190114	-13.1516	-1.81397
Trial2	3	1	blindfold	counterclockwise	practice	Free	1	0.5	0	7.391937	-0.0711	-1.45665	-1.69454	1.78818922456531	5.755038	-13.28702	-1.679377
Trial2	3	1	blindfold	counterclockwise	practice	Free	1	0.5	0	7.411934	-0.032247	-1.45665	-1.70372	1.78492258004011	5.475987	-13.1643	-1.441908
Trial2	3	1	blindfold	counterclockwise	practice	Free	1	0.5	0	7.431938	0.0069024	-1.45657	-1.71344	1.78298112048126	5.33837	-12.84691	-1.185598
Trial2	3	1	blindfold	counterclockwise	practice	Free	1	0.5	0	7.451935	0.048591	-1.45642	-1.72276	1.78091897076307	5.081729	-12.4999	-1.086882
Trial2	3	1	blindfold	counterclockwise	practice	Free	1	0.5	0	7.471931	0.089001	-1.4563	-1.7425	1.79031468203482	5.085703	-12.62262	-0.949705
Trial2	3	1	blindfold	counterclockwise	practice	Free	1	0.5	0	7.491936	0.17671	-1.45636	-1.75242	1.78199116493103	4.740273	-12.74111	-0.72328
Trial2	3	1	blindfold	counterclockwise	practice	Free	1	0.5	0	7.511932	0.22239	-1.45638	-1.76181	1.78354759314591	4.558507	-12.64802	-0.578588
Trial2	3	1	blindfold	counterclockwise	practice	Free	1	0.5	0	7.531937	0.2673	-1.45632	-1.7709	1.7861232176209	4.413534	-12.4068	-0.443692
Trial2	3	1	blindfold	counterclockwise	practice	Free	1	0.5	0	7.551933	0.31268	-1.45622	-1.7796	1.78943136277085	4.305162	-12.22907	-0.30931
Trial2	3	1	blindfold	counterclockwise	practice	Free	1	0.5	0	7.571938	0.35844	-1.4561	-1.79635	1.80191913509927	4.069274	-11.89899	-0.358973
Trial2	3	1	blindfold	counterclockwise	practice	Free	1	0.5	0	7.591934	0.45354	-1.45589	-1.80349	1.80408837453913	3.86671	-11.71279	0.0074074
Trial2	3	1	blindfold	counterclockwise	practice	Free	1	0.5	0	7.611938	0.4985	-1.45584	-1.81072	1.81072058819684	3.774901	-11.71702	0.06371
Trial2	3	1	blindfold	counterclockwise	practice	Free	1	0.5	0	7.631935	0.54769	-1.45581	-1.81684	1.81746584848191	3.563961	-11.51812	-0.045503
Trial2	3	1	blindfold	counterclockwise	practice	Free	1	0.5	0	7.651932	0.59254	-1.45579	-1.82278	1.82512768513418	3.552374	-11.53928	-0.089986
Trial2	3	1	blindfold	counterclockwise	practice	Free	1	0.5	0	7.671936	0.63861	-1.4558	-1.83377	1.83900116396924	3.464505	-11.71702	-0.029676
Trial2	3	1	blindfold	counterclockwise	practice	Free	1	0.5	0	7.691933	0.73124	-1.45598	-1.83886	1.85334242759275	3.286722	-12.14866	-0.083454
Trial2	3	1	blindfold	counterclockwise	practice	Free	1	0.5	0	7.711937	0.77753	-1.45607	-1.84346	1.86423388731131	3.345023	-12.21214	-0.0080277
Trial2	3	1	blindfold	counterclockwise	practice	Free	1	0.5	0	7.731934	0.82196	-1.4561	-1.84795	1.87578724785825	3.388312	-12.06826	-0.074174
Trial2	3	1	blindfold	counterclockwise	practice	Free	1	0.5	0	7.751938	0.86726	-1.45604	-1.85202	1.88808318409897	3.141937	-11.90322	-0.057464
Trial2	3	1	blindfold	counterclockwise	practice	Free	1	0.5	0	7.771935	0.90943	-1.45597	-1.85905	1.90360172782797	3.058776	-11.83974	0.079425
Trial2	3	1	blindfold	counterclockwise	practice	Free	1	0.5	0	7.791939	0.9956	-1.45585	-1.86205	1.92687564674191	2.577093	-11.41656	0.169935
Trial2	3	1	blindfold	counterclockwise	practice	Free	1	0.5	0	7.811935	1.03789	-1.45573	-1.86439	1.94043172826913	2.520418	-11.06532	0.435741
Trial2	3	1	blindfold	counterclockwise	practice	Free	1	0.5	0	7.831932	1.078	-1.45556	-1.86637	1.95382209507677	2.373125	-10.78179	0.265135
Trial2	3	1	blindfold	counterclockwise	practice	Free	1	0.5	0	7.851936	1.11826	-1.4554	-1.86795	1.96760832549555	1.98051	-10.78602	0.232667
Trial2	3	1	blindfold	counterclockwise	practice	Free	1	0.5	0	7.871933	1.15607	-1.45539	-1.87015	1.981890195618	1.930669	-11.01877	0.281197
Trial2	3	1	blindfold	counterclockwise	practice	Free	1	0.5	0	7.891937	1.22778	-1.45558	-1.87097	2.007533931707	2.224421	-11.31077	0.079729
Trial2	3	1	blindfold	counterclockwise	practice	Free	1	0.5	0	7.911934	1.26287	-1.45563	-1.87168	2.02117705037529	2.257264	-11.23883	0.017162
Trial2	3	1	blindfold	counterclockwise	practice	Free	1	0.5	0	7.931938	1.29583	-1.45562	-1.87236	2.03447225175642	2.296192	-11.07378	-0.0078254
Trial2	3	1	blindfold	counterclockwise	practice	Free	1	0.5	0	7.951935	1.32868	-1.45555	-1.87295	2.04808510498867	2.070784	-10.90451	-0.0054507
Trial2	3	1	blindfold	counterclockwise	practice	Free	1	0.5	0	7.971931	1.35937	-1.45546	-1.87391	2.06156622180788	1.724659	-10.82411	0.040205
Trial2	3	1	blindfold	counterclockwise	practice	Free	1	0.5	0	7.991936	1.4162	-1.45535	-1.87414	2.08610237724681	0.966074	-10.52365	0.175767
Trial2	3	1	blindfold	counterclockwise	practice	Free	1	0.5	0	8.011932	1.44175	-1.45527	-1.87419	2.09749397753811	0.606606	-10.3967	0.210891
Trial2	3	1	blindfold	counterclockwise	practice	Free	1	0.5	0	8.031937	1.4657	-1.4552	-1.87413	2.10830254351272	0.170662	-10.37131	0.100245
Trial2	3	1	blindfold	counterclockwise	practice	Free	1	0.5	0	8.051933	1.48634	-1.4552	-1.87404	2.11775661563403	-0.115968	-10.5702	0.0026858
Trial2	3	1	blindfold	counterclockwise	practice	Free	1	0.5	0	8.071938	1.50415	-1.45527	-1.87409	2.12615391094132	-0.420825	-10.8495	-0.066766
Trial2	3	1	blindfold	counterclockwise	practice	Free	1	0.5	0	8.091934	1.53087	-1.45551	-1.87429	2.1390783263967	-0.744865	-11.19651	-0.181091
Trial2	3	1	blindfold	counterclockwise	practice	Free	1	0.5	0	8.111938	1.5385	-1.45559	-1.87454	2.14298448449185	-0.762992	-11.19651	-0.176513
Trial2	3	1	blindfold	counterclockwise	practice	Free	1	0.5	0	8.131935	1.54324	-1.45561	-1.87467	2.14539899905376	-0.664782	-11.06532	-0.105643
Trial2	3	1	blindfold	counterclockwise	practice	Free	1	0.5	0	8.151932	1.54443	-1.45554	-1.87467	2.14597794277912	-0.613329	-10.79872	-0.105748
Trial2	3	1	blindfold	counterclockwise	practice	Free	1	0.5	0	8.171936	1.54439	-1.45544	-1.87466	2.14594980541635	-0.815154	-10.6633	0.089187
Trial2	3	1	blindfold	counterclockwise	practice	Free	1	0.5	0	8.191933	1.54426	-1.4553	-1.87465	2.14587776425266	-1.609336	-10.60406	0.092763
Trial2	3	1	blindfold	counterclockwise	practice	Free	1	0.5	0	8.211937	1.54417	-1.45531	-1.87466	2.14584271514818	-1.920022	-10.73101	0.0058527
Trial2	3	1	blindfold	counterclockwise	practice	Free	1	0.5	0	8.231934	1.54406	-1.45536	-1.87467	2.14579787865799	-2.065823	-10.91298	-0.13322
Trial2	3	1	blindfold	counterclockwise	practice	Free	1	0.5	0	8.251938	1.54395	-1.45544	-1.87468	2.14575319720799	-1.991622	-11.01877	-0.288589
Trial2	3	1	blindfold	counterclockwise	practice	Free	1	0.5	0	8.271935	1.54384	-1.4555	-1.87472	2.14573461663439	-1.707115	-11.07378	-0.331964
Trial2	3	1	blindfold	counterclockwise	practice	Free	1	0.5	0	8.291931	1.54369	-1.45554	-1.87474	2.14567910698944	-1.0672	-11.00608	-0.318504
Trial2	3	1	blindfold	counterclockwise	practice	Free	1	0.5	0	8.311935	1.54364	-1.4555	-1.87476	2.14567220600674	-0.881969	-10.82834	-0.273499
Trial2	3	1	blindfold	counterclockwise	practice	Free	1	0.5	0	8.331932	1.54359	-1.45544	-1.87477	2.14565660314585	-0.867235	-10.69292	-0.301716
Trial2	3	1	blindfold	counterclockwise	practice	Free	1	0.5	0	8.351936	1.54355	-1.45537	-1.87479	2.14565478315548	-1.026677	-10.6633	-0.349229
Trial2	3	1	blindfold	counterclockwise	practice	Free	1	0.5	0	8.371933	1.54348	-1.45534	-1.87486	2.14568179018557	-1.315098	-10.72678	-0.461789
Trial2	3	1	blindfold	counterclockwise	practice	Free	1	0.5	0	8.391937	1.54332	-1.45544	-1.8749	2.14563893657829	-1.691407	-11.06109	-0.763934
Trial2	3	1	blindfold	counterclockwise	practice	Free	1	0.5	0	8.411934	1.54322	-1.45552	-1.87495	2.1456340103506	-1.782234	-11.21344	-0.859699
Trial2	3	1	blindfold	counterclockwise	practice	Free	1	0.5	0	8.431938	1.54312	-1.45559	-1.87499	2.1456203855864	-1.74659	-11.25998	-0.856442
Trial2	3	1	blindfold	counterclockwise	practice	Free	1	0.5	0	8.451935	1.54303	-1.45564	-1.87504	2.14562028055836	-1.637588	-11.31077	-0.774569
Trial2	3	1	blindfold	counterclockwise	practice	Free	1	0.5	0	8.471931	1.54294	-1.45565	-1.8751	2.14562903567201	-1.462143	-11.26845	-0.679663
Trial2	3	1	blindfold	counterclockwise	practice	Free	1	0.5	0	8.491936	1.5428	-1.45559	-1.87513	2.14558716170179	-1.269036	-11.15842	-0.520865
Trial2	3	1	blindfold	counterclockwise	practice	Free	1	0.5	0	8.511932	1.54273	-1.45557	-1.87515	2.14557076001615	-1.306347	-11.13726	-0.506533
Trial2	3	1	blindfold	counterclockwise	practice	Free	1	0.5	0	8.531937	1.54265	-1.45557	-1.87518	2.14555797984804	-1.466693	-11.23036	-0.546511
Trial2	3	1	blindfold	counterclockwise	practice	Free	1	0.5	0	8.551933	1.54257	-1.45561	-1.87522	2.14555401282912	-1.618908	-11.32769	-0.627992
Trial3	2	1	blindfold	counterclockwise	practice	Guided	1	0.5	-0.25	0	0.46586	-1.4572	-1.0533	0.804025165060687	3.18638	-15.14478	-6.604191
Trial3	2	1	blindfold	counterclockwise	practice	Guided	1	0.5	-0.25	0.01016998	0.46592	-1.4572	-1.05328	0.804002610789299	3.621447	-15.03052	-6.511735
Trial3	2	1	blindfold	counterclockwise	practice	Guided	1	0.5	-0.25	0.03016663	0.46601	-1.45719	-1.05327	0.803988796149625	4.109138	-14.97974	-6.445468
Trial3	2	1	blindfold	counterclockwise	practice	Guided	1	0.5	-0.25	0.0501709	0.46621	-1.45726	-1.05326	0.803970362018636	4.595149	-14.91203	-6.353849
Trial3	2	1	blindfold	counterclockwise	practice	Guided	1	0.5	-0.25	0.07016754	0.46667	-1.45734	-1.0532	0.803891249404985	5.014718	-14.8147	-6.338284
Trial3	2	1	blindfold	counterclockwise	practice	Guided	1	0.5	-0.25	0.09016418	0.46957	-1.45736	-1.05317	0.803746214989435	5.502472	-14.58195	-6.281843
Trial3	2	1	blindfold	counterclockwise	practice	Guided	1	0.5	-0.25	0.1101685	0.47245	-1.4573	-1.05312	0.803592412198705	5.721443	-14.40844	-6.204943
Trial3	2	1	blindfold	counterclockwise	practice	Guided	1	0.5	-0.25	0.1301651	0.47674	-1.45722	-1.05306	0.803396837844964	5.936389	-14.22225	-6.114322
Trial3	2	1	blindfold	counterclockwise	practice	Guided	1	0.5	-0.25	0.1501694	0.48262	-1.45713	-1.053	0.803188036194516	6.142775	-14.08683	-5.937583
Trial3	2	1	blindfold	counterclockwise	practice	Guided	1	0.5	-0.25	0.170166	0.49004	-1.45705	-1.05291	0.802971744145419	6.305013	-13.92179	-5.90662
Trial3	2	1	blindfold	counterclockwise	practice	Guided	1	0.5	-0.25	0.1901703	0.51013	-1.45689	-1.05285	0.802913913208537	6.542368	-13.62556	-5.669998
Trial3	2	1	blindfold	counterclockwise	practice	Guided	1	0.5	-0.25	0.2101669	0.52423	-1.45682	-1.05275	0.803115584323054	6.596461	-13.51977	-5.478202
Trial3	2	1	blindfold	counterclockwise	practice	Guided	1	0.5	-0.25	0.2301712	0.53971	-1.45677	-1.05266	0.803641673827749	6.595772	-13.46475	-5.285396
Trial3	2	1	blindfold	counterclockwise	practice	Guided	1	0.5	-0.25	0.2501678	0.55727	-1.45673	-1.05256	0.804600745808852	6.410545	-13.40974	-5.128832
Trial3	2	1	blindfold	counterclockwise	practice	Guided	1	0.5	-0.25	0.2701645	0.57672	-1.45669	-1.05256	0.806218622115196	6.125286	-13.25739	-4.898876
Trial3	2	1	blindfold	counterclockwise	practice	Guided	1	0.5	-0.25	0.2901688	0.62047	-1.45658	-1.0522	0.811195286779432	5.528134	-13.07119	-4.34221
Trial3	2	1	blindfold	counterclockwise	practice	Guided	1	0.5	-0.25	0.3101654	0.6451	-1.45654	-1.05211	0.815128451217363	5.287439	-12.9781	-4.198026
Trial3	2	1	blindfold	counterclockwise	practice	Guided	1	0.5	-0.25	0.3301697	0.6701	-1.45651	-1.05208	0.819918522737094	5.226954	-12.99925	-4.207104
Trial3	2	1	blindfold	counterclockwise	practice	Guided	1	0.5	-0.25	0.3501663	0.69686	-1.45651	-1.05205	0.825855955531885	5.155344	-13.08389	-4.081514
Trial3	2	1	blindfold	counterclockwise	practice	Guided	1	0.5	-0.25	0.3701706	0.72454	-1.45654	-1.05199	0.832830247519446	5.084472	-13.12621	-4.082987
Trial3	2	1	blindfold	counterclockwise	practice	Guided	1	0.5	-0.25	0.3901672	0.77974	-1.45656	-1.05193	0.849320964056134	4.927676	-13.08812	-3.837929
Trial3	2	1	blindfold	counterclockwise	practice	Guided	1	0.5	-0.25	0.4101715	0.8096099	-1.45654	-1.05185	0.859547481216927	4.691738	-12.90192	-3.701853
Trial3	2	1	blindfold	counterclockwise	practice	Guided	1	0.5	-0.25	0.4301682	0.83997	-1.45646	-1.05179	0.870888510891933	4.398707	-12.70303	-3.554988
Trial3	2	1	blindfold	counterclockwise	practice	Guided	1	0.5	-0.25	0.4501648	0.8688099	-1.45638	-1.05173	0.882491825735107	4.172492	-12.66917	-3.395238
Trial3	2	1	blindfold	counterclockwise	practice	Guided	1	0.5	-0.25	0.4701691	0.89956	-1.45634	-1.05168	0.895733747152679	4.095847	-12.75804	-3.400954
Trial3	2	1	blindfold	counterclockwise	practice	Guided	1	0.5	-0.25	0.4901657	0.96003	-1.45646	-1.05166	0.924276188082346	3.999864	-12.9781	-3.329331
Trial3	2	1	blindfold	counterclockwise	practice	Guided	1	0.5	-0.25	0.51017	0.99052	-1.45647	-1.05162	0.939789607182581	3.897689	-12.80459	-3.217971
Trial3	2	1	blindfold	counterclockwise	practice	Guided	1	0.5	-0.25	0.5301666	1.019	-1.45643	-1.05159	0.954938429952294	3.723479	-12.75804	-3.183224
Trial3	2	1	blindfold	counterclockwise	practice	Guided	1	0.5	-0.25	0.5501709	1.04894	-1.4564	-1.05155	0.971502708742304	3.542963	-12.86384	-3.107758
Trial3	2	1	blindfold	counterclockwise	practice	Guided	1	0.5	-0.25	0.5701675	1.0775	-1.45643	-1.05149	0.987872746500583	3.365797	-12.9654	-3.058908
Trial3	2	1	blindfold	counterclockwise	practice	Guided	1	0.5	-0.25	0.5901642	1.13443	-1.45647	-1.05146	1.02217398979519	3.386945	-12.83845	-2.887362
Trial3	2	1	blindfold	counterclockwise	practice	Guided	1	0.5	-0.25	0.6101685	1.16034	-1.45642	-1.05142	1.03842331576591	3.422781	-12.71572	-2.823906
Trial3	2	1	blindfold	counterclockwise	practice	Guided	1	0.5	-0.25	0.6301651	1.18653	-1.45638	-1.05139	1.05524852421955	3.367305	-12.67341	-2.805842
Trial3	2	1	blindfold	counterclockwise	practice	Guided	1	0.5	-0.25	0.6501694	1.21219	-1.45636	-1.05135	1.07208976313261	3.401959	-12.71149	-2.690939
Trial3	2	1	blindfold	counterclockwise	practice	Guided	1	0.5	-0.25	0.670166	1.23809	-1.45636	-1.05129	1.08942306989731	3.363909	-12.78343	-2.605797
Trial3	2	1	blindfold	counterclockwise	practice	Guided	1	0.5	-0.25	0.6901703	1.28681	-1.45635	-1.05126	1.1229815753554	3.432756	-12.593	-2.444871
Trial3	2	1	blindfold	counterclockwise	practice	Guided	1	0.5	-0.25	0.7101669	1.30695	-1.45632	-1.05127	1.13719034684453	3.814578	-12.2333	-2.748181
Trial3	2	1	blindfold	counterclockwise	practice	Guided	1	0.5	-0.25	0.7301712	1.30707	-1.4563	-1.05124	1.13725436793572	6.594676	-12.78343	-2.318397
Trial3	2	1	blindfold	counterclockwise	practice	Guided	1	0.5	-0.25	0.7501678	1.30568	-1.45633	-1.05122	1.13625424700538	7.958998	-13.12198	-1.800291
Trial3	2	1	blindfold	counterclockwise	practice	Guided	1	0.5	-0.25	0.7701645	1.30536	-1.45634	-1.05115	1.13597804639597	6.921491	-12.54222	-1.415985
Trial3	2	1	blindfold	counterclockwise	practice	Guided	1	0.5	-0.25	0.7901688	1.30442	-1.45622	-1.05109	1.13526944762786	3.568844	-11.45888	-1.581631
Trial3	2	1	blindfold	counterclockwise	practice	Guided	1	0.5	-0.25	0.8101654	1.30358	-1.4561	-1.05106	1.13465322935022	2.403831	-11.60276	-1.655846
Trial3	2	1	blindfold	counterclockwise	practice	Guided	1	0.5	-0.25	0.8301697	1.30286	-1.45605	-1.05104	1.13412918090006	1.911517	-12.11481	-1.604476
Trial3	2	1	blindfold	counterclockwise	practice	Guided	1	0.5	-0.25	0.8501663	1.30257	-1.45607	-1.05102	1.13390990110901	2.358015	-12.72842	-1.552073
Trial3	2	1	blindfold	counterclockwise	practice	Guided	1	0.5	-0.25	0.8701706	1.30247	-1.45612	-1.05096	1.13379666778176	3.251809	-12.94001	-1.335231
Trial3	2	1	blindfold	counterclockwise	practice	Guided	1	0.5	-0.25	0.8901672	1.30239	-1.45618	-1.05091	1.13370476788556	4.268129	-12.38141	-0.686829
Trial3	2	1	blindfold	counterclockwise	practice	Guided	1	0.5	-0.25	0.9101715	1.30237	-1.45617	-1.05085	1.1336482332584	3.930627	-12.0471	-0.205892
Trial3	2	1	blindfold	counterclockwise	practice	Guided	1	0.5	-0.25	0.9301682	1.30232	-1.45614	-1.05077	1.13355637350889	3.060473	-12.01748	0.165849
Trial3	2	1	blindfold	counterclockwise	practice	Guided	1	0.5	-0.25	0.9501648	1.30223	-1.45613	-1.05066	1.1334150269098	2.140607	-12.29678	0.718806
Trial3	2	1	blindfold	counterclockwise	practice	Guided	1	0.5	-0.25	0.9701691	1.3021	-1.45615	-1.04969	1.13263781853484	1.170699	-12.52529	1.705723
Trial3	2	1	blindfold	counterclockwise	practice	Guided	1	0.5	-0.25	0.9901657	1.30133	-1.45614	-1.04785	1.13079377224171	0.325907	-11.66624	4.067016
Trial3	2	1	blindfold	counterclockwise	practice	Guided	1	0.5	-0.25	1.01017	1.30087	-1.45586	-1.04392	1.12769760334947	0.689894	-10.85796	5.218679
Trial3	2	1	blindfold	counterclockwise	practice	Guided	1	0.5	-0.25	1.030167	1.3006	-1.4555	-1.0365	1.12229348080926	1.207014	-10.50672	6.377299
Trial3	2	1	blindfold	counterclockwise	practice	Guided	1	0.5	-0.25	1.050171	1.30059	-1.45527	-1.02494	1.1142156140287	1.345266	-10.47287	7.690365
Trial3	2	1	blindfold	counterclockwise	practice	Guided	1	0.5	-0.25	1.070168	1.30065	-1.45518	-0.9861701	1.08765186533662	1.248137	-10.25705	8.521431
Trial3	2	1	blindfold	counterclockwise	practice	Guided	1	0.5	-0.25	1.090164	1.30048	-1.455	-0.95961	1.06972649100985	0.454288	-10.06238	8.3636
Trial3	2	1	blindfold	counterclockwise	practice	Guided	1	0.5	-0.25	1.110168	1.30024	-1.45503	-0.92854	1.04919046947642	0.0095579	-10.52365	8.217324
Trial3	2	1	blindfold	counterclockwise	practice	Guided	1	0.5	-0.25	1.130165	1.29994	-1.45522	-0.89376	1.02680628592981	-0.185159	-11.08225	7.548813
Trial3	2	1	blindfold	counterclockwise	practice	Guided	1	0.5	-0.25	1.150169	1.29982	-1.45552	-0.85488	1.00279196796925	-0.423238	-11.91591	6.833047
Trial3	2	1	blindfold	counterclockwise	practice	Guided	1	0.5	-0.25	1.170166	1.29981	-1.45591	-0.77371	0.956016791476585	-0.359076	-12.55492	6.460053
Trial3	2	1	blindfold	counterclockwise	practice	Guided	1	0.5	-0.25	1.19017	1.30012	-1.45613	-0.73014	0.933127317366705	0.442281	-12.56761	5.059481
Trial3	2	1	blindfold	counterclockwise	practice	Guided	1	0.5	-0.25	1.210167	1.30028	-1.45619	-0.68742	0.912022096185202	0.854084	-11.91168	4.218657
Trial3	2	1	blindfold	counterclockwise	practice	Guided	1	0.5	-0.25	1.230171	1.30043	-1.45608	-0.6432	0.891792859648204	0.986588	-11.954	4.044045
Trial3	2	1	blindfold	counterclockwise	practice	Guided	1	0.5	-0.25	1.250168	1.30044	-1.45607	-0.59907	0.873243375767028	0.749046	-12.6861	3.956298
Trial3	2	1	blindfold	counterclockwise	practice	Guided	1	0.5	-0.25	1.270164	1.30035	-1.45613	-0.51652	0.843559699472733	0.10702	-12.1402	3.209743
Trial3	2	1	blindfold	counterclockwise	practice	Guided	1	0.5	-0.25	1.290169	1.29989	-1.45619	-0.47488	0.830900172765033	-0.265297	-12.29678	2.661997
Trial3	2	1	blindfold	counterclockwise	practice	Guided	1	0.5	-0.25	1.310165	1.29977	-1.45618	-0.43564	0.821032429496811	-0.399575	-12.53799	2.626582
Trial3	2	1	blindfold	counterclockwise	practice	Guided	1	0.5	-0.25	1.33017	1.29972	-1.4563	-0.3966	0.813045834071098	-0.731728	-12.99079	2.48155
Trial3	2	1	blindfold	counterclockwise	practice	Guided	1	0.5	-0.25	1.350166	1.29974	-1.45636	-0.36018	0.807294016393575	-0.301528	-12.61839	2.327301
Trial3	2	1	blindfold	counterclockwise	practice	Guided	1	0.5	-0.25	1.370171	1.29978	-1.45634	-0.29126	0.800843589105925	-0.51113	-13.12621	2.535006
Trial3	2	1	blindfold	counterclockwise	practice	Guided	1	0.5	-0.25	1.390167	1.29975	-1.45635	-0.25757	0.799785915583123	-0.730344	-12.54645	2.627822
Trial3	2	1	blindfold	counterclockwise	practice	Guided	1	0.5	-0.25	1.410172	1.29966	-1.45634	-0.22584	0.800024974385726	-1.066049	-13.02888	2.855855
Trial3	2	1	blindfold	counterclockwise	practice	Guided	1	0.5	-0.25	1.430168	1.29951	-1.45643	-0.1941	0.801461823390764	-1.216431	-12.33063	2.754678
Trial3	2	1	blindfold	counterclockwise	practice	Guided	1	0.5	-0.25	1.450165	1.2994	-1.45633	-0.16381	0.804033099109546	-1.374252	-12.74111	3.222452
Trial3	2	1	blindfold	counterclockwise	practice	Guided	1	0.5	-0.25	1.470169	1.29936	-1.45632	-0.10341	0.812689920315265	-1.397675	-12.95271	3.255747
Trial3	2	1	blindfold	counterclockwise	practice	Guided	1	0.5	-0.25	1.490166	1.29933	-1.45634	-0.07394	0.818489807985876	-1.306736	-12.43643	3.728171
Trial3	2	1	blindfold	counterclockwise	practice	Guided	1	0.5	-0.25	1.51017	1.29933	-1.45631	-0.043682	0.825527443015574	-1.368386	-12.99925	3.714409
Trial3	2	1	blindfold	counterclockwise	practice	Guided	1	0.5	-0.25	1.530167	1.29931	-1.45641	-0.014291	0.833339761970343	-1.611852	-12.82998	4.042274
Trial3	2	1	blindfold	counterclockwise	practice	Guided	1	0.5	-0.25	1.550171	1.29921	-1.45634	0.015935	0.842293394685609	-1.876289	-12.01324	3.663692
Trial3	2	1	blindfold	counterclockwise	practice	Guided	1	0.5	-0.25	1.570168	1.2991	-1.4561	0.073698	0.862172413605759	-1.998414	-12.20368	3.449699
Trial3	2	1	blindfold	counterclockwise	practice	Guided	1	0.5	-0.25	1.590164	1.299	-1.4562	0.10176	0.873003978639339	-2.089721	-12.3137	3.258095
Trial3	2	1	blindfold	counterclockwise	practice	Guided	1	0.5	-0.25	1.610168	1.29897	-1.45617	0.12997	0.884720427992793	-2.091165	-12.33486	3.169746
Trial3	2	1	blindfold	counterclockwise	practice	Guided	1	0.5	-0.25	1.630165	1.29897	-1.45617	0.15655	0.896457433419567	-2.165392	-12.67341	3.039186
Trial3	2	1	blindfold	counterclockwise	practice	Guided	1	0.5	-0.25	1.650169	1.29894	-1.45627	0.18244	0.908465505781388	-2.296406	-12.69033	3.164648
Trial3	2	1	blindfold	counterclockwise	practice	Guided	1	0.5	-0.25	1.670166	1.29885	-1.45632	0.23373	0.933892999015596	-2.488538	-12.38564	3.445355
Trial3	2	1	blindfold	counterclockwise	practice	Guided	1	0.5	-0.25	1.69017	1.29871	-1.45629	0.25838	0.946777622270834	-2.663132	-12.82575	3.398402
Trial3	2	1	blindfold	counterclockwise	practice	Guided	1	0.5	-0.25	1.710167	1.29866	-1.45637	0.28296	0.960158434028025	-2.872098	-12.81729	3.939395
Trial3	2	1	blindfold	counterclockwise	practice	Guided	1	0.5	-0.25	1.730171	1.29855	-1.45635	0.30761	0.97396674802454	-3.200009	-12.14866	3.902298
Trial3	2	1	blindfold	counterclockwise	practice	Guided	1	0.5	-0.25	1.750168	1.29842	-1.45615	0.33301	0.988622813092741	-3.46011	-12.27562	3.948684
Trial3	2	1	blindfold	counterclockwise	practice	Guided	1	0.5	-0.25	1.770164	1.2983	-1.4561	0.38243	1.01845501774052	-3.680644	-12.55915	3.773924
Trial3	2	1	blindfold	counterclockwise	practice	Guided	1	0.5	-0.25	1.790169	1.29803	-1.4562	0.40637	1.03328287807934	-4.220374	-12.00055	3.704376
Trial3	2	1	blindfold	counterclockwise	practice	Guided	1	0.5	-0.25	1.810165	1.29791	-1.45601	0.42972	1.04817926706038	-4.253637	-11.7805	3.380621
Trial3	2	1	blindfold	counterclockwise	practice	Guided	1	0.5	-0.25	1.83017	1.29786	-1.45593	0.45203	1.06274491147881	-4.34742	-12.14866	2.520784
Trial3	2	1	blindfold	counterclockwise	practice	Guided	1	0.5	-0.25	1.850166	1.29782	-1.45602	0.47374	1.07717986382911	-4.50834	-12.3264	2.414968
Trial3	2	1	blindfold	counterclockwise	practice	Guided	1	0.5	-0.25	1.870171	1.29772	-1.45615	0.51289	1.10379266659822	-4.808802	-12.28831	2.884434
Trial3	2	1	blindfold	counterclockwise	practice	Guided	1	0.5	-0.25	1.890167	1.29747	-1.45597	0.53226	1.11708963721457	-5.344219	-11.92015	3.068484
Trial3	2	1	blindfold	counterclockwise	practice	Guided	1	0.5	-0.25	1.910172	1.29734	-1.45593	0.54911	1.12886125219397	-5.538529	-12.16136	2.897298
Trial3	2	1	blindfold	counterclockwise	practice	Guided	1	0.5	-0.25	1.930168	1.2972	-1.456	0.5557	1.13343737367532	-5.655402	-12.10635	3.083774
Trial3	2	1	blindfold	counterclockwise	practice	Guided	1	0.5	-0.25	1.950165	1.29511	-1.45609	0.55495	1.13143466116983	-5.991696	-13.17699	7.10902
Trial3	2	1	blindfold	counterclockwise	practice	Guided	1	0.5	-0.25	1.970169	1.29171	-1.45587	0.55499	1.12907645627441	-4.676772	-8.251175	8.420986
Trial3	2	1	blindfold	counterclockwise	practice	Guided	1	0.5	-0.25	1.990166	1.28032	-1.45474	0.55526	1.12131300875126	-5.058235	-10.29513	10.66787
Trial3	2	1	blindfold	counterclockwise	practice	Guided	1	0.5	-0.25	2.01017	1.27242	-1.45495	0.55549	1.11599583999276	-5.524192	-9.719609	11.09272
Trial3	2	1	blindfold	counterclockwise	practice	Guided	1	0.5	-0.25	2.030167	1.26264	-1.45497	0.55548	1.10924199545317	-5.228076	-10.26551	10.98078
Trial3	2	1	blindfold	counterclockwise	practice	Guided	1	0.5	-0.25	2.050171	1.2519	-1.45506	0.55533	1.10177588456429	-4.501817	-9.897345	10.55604
Trial3	2	1	blindfold	counterclockwise	practice	Guided	1	0.5	-0.25	2.070168	1.24017	-1.45494	0.55515	1.09367184747285	-4.245135	-9.53341	10.48561
Trial3	2	1	blindfold	counterclockwise	practice	Guided	1	0.5	-0.25	2.090164	1.21518	-1.4548	0.55508	1.07686409990638	-4.839961	-9.402224	10.08551
Trial3	2	1	blindfold	counterclockwise	practice	Guided	1	0.5	-0.25	2.110168	1.20144	-1.45473	0.55505	1.06776568978275	-5.463546	-9.469933	10.11147
Trial3	2	1	blindfold	counterclockwise	practice	Guided	1	0.5	-0.25	2.130165	1.18609	-1.45471	0.55497	1.05768436720274	-5.830464	-9.326052	9.937949
Trial3	2	1	blindfold	counterclockwise	practice	Guided	1	0.5	-0.25	2.150169	1.16764	-1.45463	0.55485	1.04571823381298	-6.320651	-8.784382	9.743329
Trial3	2	1	blindfold	counterclockwise	practice	Guided	1	0.5	-0.25	2.170166	1.14767	-1.45445	0.55457	1.03286464960207	-7.020801	-8.661659	9.056887
Trial3	2	1	blindfold	counterclockwise	practice	Guided	1	0.5	-0.25	2.19017	1.12456	-1.45438	0.55391	1.01801105455509	-7.564026	-9.034058	8.300545
Trial3	2	1	blindfold	counterclockwise	practice	Guided	1	0.5	-0.25	2.210167	1.06692	-1.45479	0.55381	0.983620277769278	-8.498593	-10.34168	7.602669
Trial3	2	1	blindfold	counterclockwise	practice	Guided	1	0.5	-0.25	2.230171	1.03195	-1.4551	0.55388	0.963946998286339	-8.557941	-10.5829	7.780897
Trial3	2	1	blindfold	counterclockwise	practice	Guided	1	0.5	-0.25	2.250168	0.99176	-1.45526	0.55405	0.942509525897684	-8.233402	-10.40939	8.143398
Trial3	2	1	blindfold	counterclockwise	practice	Guided	1	0.5	-0.25	2.270164	0.95042	-1.45525	0.55452	0.922025265678781	-7.614652	-10.32476	8.661701
Trial3	2	1	blindfold	counterclockwise	practice	Guided	1	0.5	-0.25	2.290169	0.85459	-1.45502	0.55459	0.879260549583793	-7.469856	-9.681523	9.220735
Trial3	2	1	blindfold	counterclockwise	practice	Guided	1	0.5	-0.25	2.310165	0.80144	-1.45485	0.55458	0.859194450135362	-7.247451	-9.584192	9.161896
Trial3	2	1	blindfold	counterclockwise	practice	Guided	1	0.5	-0.25	2.33017	0.74713	-1.45479	0.55452	0.841620860853764	-6.894961	-9.668828	9.055701
Trial3	2	1	blindfold	counterclockwise	practice	Guided	1	0.5	-0.25	2.350166	0.6888	-1.45482	0.5544	0.826259544297351	-6.075281	-9.711146	8.759221
Trial3	2	1	blindfold	counterclockwise	practice	Guided	1	0.5	-0.25	2.370171	0.63061	-1.45487	0.55403	0.814569341456552	-5.426465	-9.871954	8.430929
Trial3	2	1	blindfold	counterclockwise	practice	Guided	1	0.5	-0.25	2.390167	0.51211	-1.45502	0.55386	0.803951220902127	-4.455659	-10.07085	7.689108
Trial3	2	1	blindfold	counterclockwise	practice	Guided	1	0.5	-0.25	2.410172	0.45261	-1.45504	0.55374	0.805135914309495	-4.156394	-10.12586	7.511745
Trial3	2	1	blindfold	counterclockwise	practice	Guided	1	0.5	-0.25	2.430168	0.39153	-1.45504	0.55365	0.810937175718346	-3.690122	-10.15549	7.293703
Trial3	2	1	blindfold	counterclockwise	practice	Guided	1	0.5	-0.25	2.450165	0.33286	-1.45507	0.55356	0.820758475666924	-3.425488	-10.25282	7.142865
Trial3	2	1	blindfold	counterclockwise	practice	Guided	1	0.5	-0.25	2.470169	0.27326	-1.45513	0.55335	0.83473481174471	-3.388852	-10.39247	6.936305
Trial3	2	1	blindfold	counterclockwise	practice	Guided	1	0.5	-0.25	2.490166	0.16018	-1.4552	0.55322	0.872146752234188	-3.208084	-10.51942	6.412554
Trial3	2	1	blindfold	counterclockwise	practice	Guided	1	0.5	-0.25	2.51017	0.10511	-1.45527	0.55305	0.894889595052717	-3.000191	-10.90874	6.073329
Trial3	2	1	blindfold	counterclockwise	practice	Guided	1	0.5	-0.25	2.530167	0.049681	-1.45546	0.55281	0.920484124324497	-2.883698	-11.35732	5.569841
Trial3	2	1	blindfold	counterclockwise	practice	Guided	1	0.5	-0.25	2.550171	-0.0027271	-1.45566	0.55248	0.946947020226316	-2.921079	-11.66624	4.931821
Trial3	2	1	blindfold	counterclockwise	practice	Guided	1	0.5	-0.25	2.570168	-0.05685	-1.45583	0.55202	0.976380062086397	-2.940277	-11.83128	4.33945
Trial3	2	1	blindfold	counterclockwise	practice	Guided	1	0.5	-0.25	2.590164	-0.1563	-1.45598	0.55195	1.03626900385212	-2.664198	-11.89476	3.888785
Trial3	2	1	blindfold	counterclockwise	practice	Guided	1	0.5	-0.25	2.610168	-0.20173	-1.45597	0.5519	1.06558371181497	-2.667368	-11.88629	3.865956
Trial3	2	1	blindfold	counterclockwise	practice	Guided	1	0.5	-0.25	2.630165	-0.24715	-1.45593	0.55181	1.09596188182238	-2.693618	-11.82281	3.610029
Trial3	2	1	blindfold	counterclockwise	practice	Guided	1	0.5	-0.25	2.650169	-0.29117	-1.45592	0.55175	1.12638938201283	-2.43607	-11.8482	3.258681
Trial3	2	1	blindfold	counterclockwise	practice	Guided	1	0.5	-0.25	2.670166	-0.3142	-1.45591	0.55202	1.1428725720093	-5.236957	-11.77626	2.609903
Trial3	2	1	blindfold	counterclockwise	practice	Guided	1	0.5	-0.25	2.69017	-0.30911	-1.45563	0.55286	1.13984351191878	-14.6186	-6.985867	8.181573
Trial3	2	1	blindfold	counterclockwise	practice	Guided	1	0.5	-0.25	2.710167	-0.30791	-1.45455	0.55387	1.13970416042124	-8.047638	-5.940612	10.34459
Trial3	2	1	blindfold	counterclockwise	practice	Guided	1	0.5	-0.25	2.730171	-0.30556	-1.45388	0.55382	1.13800418140315	-4.059948	-9.512251	8.409712
Trial3	2	1	blindfold	counterclockwise	practice	Guided	1	0.5	-0.25	2.750168	-0.30362	-1.45453	0.55306	1.13609439630226	-2.528925	-12.80882	4.598875
Trial3	2	1	blindfold	counterclockwise	practice	Guided	1	0.5	-0.25	2.770164	-0.30273	-1.45577	0.5509	1.13393836924834	-2.561648	-14.26879	0.523133
Trial3	2	1	blindfold	counterclockwise	practice	Guided	1	0.5	-0.25	2.790169	-0.3021	-1.4571	0.54945	1.13246840369729	-2.746411	-13.61287	-4.033911
Trial3	2	1	blindfold	counterclockwise	practice	Guided	1	0.5	-0.25	2.810165	-0.30172	-1.45677	0.54639	1.13004069620174	-1.130443	-11.8736	-5.150293
Trial3	2	1	blindfold	counterclockwise	practice	Guided	1	0.5	-0.25	2.83017	-0.301	-1.45618	0.54028	1.1252303996661	0.82451	-12.11904	-6.262719
Trial3	2	1	blindfold	counterclockwise	practice	Guided	1	0.5	-0.25	2.850166	-0.2998	-1.45607	0.52957	1.11687484204807	1.912727	-12.82152	-8.160517
Trial3	2	1	blindfold	counterclockwise	practice	Guided	1	0.5	-0.25	2.870171	-0.29911	-1.45633	0.49346	1.09147128026356	1.428722	-13.24893	-9.389152
Trial3	2	1	blindfold	counterclockwise	practice	Guided	1	0.5	-0.25	2.890167	-0.29972	-1.45657	0.4673	1.07427712818383	-1.072133	-12.45758	-9.871164
Trial3	2	1	blindfold	counterclockwise	practice	Guided	1	0.5	-0.25	2.910172	-0.30059	-1.45643	0.43466	1.05342474873887	-2.142678	-13.32934	-9.996911
Trial3	2	1	blindfold	counterclockwise	practice	Guided	1	0.5	-0.25	2.930168	-0.30113	-1.45659	0.39807	1.03043872588791	-3.174629	-13.61287	-9.715819
Trial3	2	1	blindfold	counterclockwise	practice	Guided	1	0.5	-0.25	2.950165	-0.30155	-1.45673	0.35677	1.00531201501548	-3.9066	-13.48591	-8.092609
Trial3	2	1	blindfold	counterclockwise	practice	Guided	1	0.5	-0.25	2.970169	-0.3019	-1.45675	0.26607	0.953609911048416	-4.344419	-13.21508	-8.096075
Trial3	2	1	blindfold	counterclockwise	practice	Guided	1	0.5	-0.25	2.990166	-0.30207	-1.4569	0.21686	0.928048807807433	-3.769922	-13.88793	-8.277989
Trial3	2	1	blindfold	counterclockwise	practice	Guided	1	0.5	-0.25	3.01017	-0.30192	-1.45697	0.16463	0.902770023098393	-3.336406	-14.37036	-8.090218
Trial3	2	1	blindfold	counterclockwise	practice	Guided	1	0.5	-0.25	3.030167	-0.30173	-1.45718	0.10782	0.877955667507543	-2.675072	-14.68774	-8.091547
Trial3	2	1	blindfold	counterclockwise	practice	Guided	1	0.5	-0.25	3.050171	-0.30155	-1.45727	0.050222	0.855929700490834	-2.690348	-14.73006	-7.62744
Trial3	2	1	blindfold	counterclockwise	practice	Guided	1	0.5	-0.25	3.070168	-0.30142	-1.45735	-0.070306	0.821318424251125	-2.960114	-14.28995	-7.435739
Trial3	2	1	blindfold	counterclockwise	practice	Guided	1	0.5	-0.25	3.090164	-0.30152	-1.45711	-0.13435	0.809820484056895	-3.825715	-13.73559	-6.399947
Trial3	2	1	blindfold	counterclockwise	practice	Guided	1	0.5	-0.25	3.110168	-0.30171	-1.4569	-0.19736	0.803436313393029	-3.888509	-13.44783	-5.750262
Trial3	2	1	blindfold	counterclockwise	practice	Guided	1	0.5	-0.25	3.130165	-0.30192	-1.45666	-0.26111	0.801996953511334	-3.681717	-12.88923	-5.728138
Trial3	2	1	blindfold	counterclockwise	practice	Guided	1	0.5	-0.25	3.150169	-0.30205	-1.45649	-0.32735	0.805771195367791	-4.361749	-12.4195	-5.578674
Trial3	2	1	blindfold	counterclockwise	practice	Guided	1	0.5	-0.25	3.170166	-0.30213	-1.45637	-0.45601	0.828162225895208	-4.603427	-12.65648	-4.652884
Trial3	2	1	blindfold	counterclockwise	practice	Guided	1	0.5	-0.25	3.19017	-0.30207	-1.45637	-0.52366	0.847470422765189	-4.039904	-13.1516	-4.34008
Trial3	2	1	blindfold	counterclockwise	practice	Guided	1	0.5	-0.25	3.210167	-0.30202	-1.45639	-0.58482	0.869103255071887	-3.981854	-12.81306	-3.816263
Trial3	2	1	blindfold	counterclockwise	practice	Guided	1	0.5	-0.25	3.230171	-0.30195	-1.4564	-0.64917	0.895801590156953	-3.894246	-12.71149	-4.165041
Trial3	2	1	blindfold	counterclockwise	practice	Guided	1	0.5	-0.25	3.250168	-0.30186	-1.45634	-0.71084	0.924852939938982	-3.538625	-12.4999	-3.742153
Trial3	2	1	blindfold	counterclockwise	practice	Guided	1	0.5	-0.25	3.270164	-0.30182	-1.45623	-0.83097	0.990172472893044	-3.281221	-12.00478	-3.704117
Trial3	2	1	blindfold	counterclockwise	practice	Guided	1	0.5	-0.25	3.290169	-0.30178	-1.45597	-0.89057	1.02624609651095	-3.41856	-11.96669	-2.649996
Trial3	2	1	blindfold	counterclockwise	practice	Guided	1	0.5	-0.25	3.310165	-0.30175	-1.45594	-0.9469	1.0622959538054	-3.402253	-11.85667	-2.787535
Trial3	2	1	blindfold	counterclockwise	practice	Guided	1	0.5	-0.25	3.33017	-0.30169	-1.45591	-1.00182	1.09906330131958	-3.123291	-12.07672	-2.626954
Trial3	2	1	blindfold	counterclockwise	practice	Guided	1	0.5	-0.25	3.350166	-0.3016	-1.45592	-1.05511	1.13611823811695	-2.81378	-11.60276	-3.298344
Trial3	2	1	blindfold	counterclockwise	practice	Guided	1	0.5	-0.25	3.370171	-0.30147	-1.45587	-1.06221	1.14106930412325	-2.294023	-11.38694	-2.994535
Trial3	2	1	blindfold	counterclockwise	practice	Guided	1	0.5	-0.25	3.390167	-0.30125	-1.45622	-1.05828	1.13812041367688	-0.859017	-17.16758	-10.58147
Trial3	2	1	blindfold	counterclockwise	practice	Guided	1	0.5	-0.25	3.410172	-0.30074	-1.45775	-1.05763	1.13729981559637	0.94663	-19.10574	-12.5618
Trial3	2	1	blindfold	counterclockwise	practice	Guided	1	0.5	-0.25	3.430168	-0.30048	-1.45869	-1.05695	1.13663384715777	1.89998	-17.75157	-9.856026
Trial3	2	1	blindfold	counterclockwise	practice	Guided	1	0.5	-0.25	3.450165	-0.30036	-1.45869	-1.05548	1.13550612331267	1.406511	-14.86548	-6.18593
Trial3	2	1	blindfold	counterclockwise	practice	Guided	1	0.5	-0.25	3.470169	-0.30004	-1.45752	-1.05315	1.13362861470021	2.065311	-9.385297	-5.567999
Trial3	2	1	blindfold	counterclockwise	practice	Guided	1	0.5	-0.25	3.490166	-0.29948	-1.45598	-1.05306	1.1331697612922	0.764078	-12.50837	-4.894416
Trial3	2	1	blindfold	counterclockwise	practice	Guided	1	0.5	-0.25	3.51017	-0.29946	-1.45604	-1.05295	1.13307767772661	-0.148498	-12.0598	-3.771244
Trial3	2	1	blindfold	counterclockwise	practice	Guided	1	0.5	-0.25	3.530167	-0.29947	-1.45603	-1.05288	1.13303515631564	-0.234289	-12.02171	-4.263416
Trial3	2	1	blindfold	counterclockwise	practice	Guided	1	0.5	-0.25	3.550171	-0.29948	-1.45604	-1.05285	1.13302091405602	0.142565	-12.25446	-4.766464
Trial3	2	1	blindfold	counterclockwise	practice	Guided	1	0.5	-0.25	3.570168	-0.29946	-1.45604	-1.05286	1.13301389930525	0.957245	-12.24176	-5.231724
Trial3	2	1	blindfold	counterclockwise	practice	Guided	1	0.5	-0.25	3.590164	-0.29925	-1.45636	-1.05293	1.13291533397991	3.849518	-14.29418	-6.354832
Trial3	2	1	blindfold	counterclockwise	practice	Guided	1	0.5	-0.25	3.610168	-0.2988	-1.45683	-1.05314	1.13274681955405	5.164879	-15.30135	-6.882917
Trial3	2	1	blindfold	counterclockwise	practice	Guided	1	0.5	-0.25	3.630165	-0.2974	-1.45744	-1.05347	1.13199417940149	6.26774	-16.15195	-7.610417
Trial3	2	1	blindfold	counterclockwise	practice	Guided	1	0.5	-0.25	3.650169	-0.29461	-1.45793	-1.05377	1.13024393825692	6.834431	-16.36777	-8.049909
Trial3	2	1	blindfold	counterclockwise	practice	Guided	1	0.5	-0.25	3.670166	-0.28999	-1.45812	-1.05391	1.12710049596333	6.971683	-15.88111	-8.074797
Trial3	2	1	blindfold	counterclockwise	practice	Guided	1	0.5	-0.25	3.69017	-0.27539	-1.45754	-1.05374	1.11679348040457	6.379758	-14.40844	-7.339478
Trial3	2	1	blindfold	counterclockwise	practice	Guided	1	0.5	-0.25	3.710167	-0.26595	-1.45725	-1.05354	1.11011526948892	6.182866	-14.26033	-6.877639
Trial3	2	1	blindfold	counterclockwise	practice	Guided	1	0.5	-0.25	3.730171	-0.25427	-1.4571	-1.05338	1.10197218806608	6.228245	-14.09106	-6.65563
Trial3	2	1	blindfold	counterclockwise	practice	Guided	1	0.5	-0.25	3.750168	-0.24125	-1.45702	-1.05332	1.0930574907057	6.362169	-13.81599	-6.604348
Trial3	2	1	blindfold	counterclockwise	practice	Guided	1	0.5	-0.25	3.770164	-0.22586	-1.45689	-1.05354	1.08284313584499	6.679293	-13.4309	-6.814644
Trial3	2	1	blindfold	counterclockwise	practice	Guided	1	0.5	-0.25	3.790169	-0.18835	-1.45676	-1.05369	1.05817922796461	7.617209	-13.84138	-7.436603
Trial3	2	1	blindfold	counterclockwise	practice	Guided	1	0.5	-0.25	3.810165	-0.16511	-1.4569	-1.05378	1.04328027707489	7.856505	-14.16723	-7.570107
Trial3	2	1	blindfold	counterclockwise	practice	Guided	1	0.5	-0.25	3.83017	-0.14054	-1.45706	-1.05379	1.02779852964952	7.893281	-14.38729	-7.553223
Trial3	2	1	blindfold	counterclockwise	practice	Guided	1	0.5	-0.25	3.850166	-0.11254	-1.45718	-1.05377	1.01056991809625	7.676856	-14.39998	-7.511022
Trial3	2	1	blindfold	counterclockwise	practice	Guided	1	0.5	-0.25	3.870171	-0.082026	-1.45719	-1.05364	0.992265857856484	7.445141	-14.12914	-7.435306
Trial3	2	1	blindfold	counterclockwise	practice	Guided	1	0.5	-0.25	3.890167	-0.013308	-1.45691	-1.05357	0.953524986143337	6.847382	-13.53246	-7.111709
Trial3	2	1	blindfold	counterclockwise	practice	Guided	1	0.5	-0.25	3.910172	0.023496	-1.45678	-1.05351	0.934175734376732	6.652409	-13.45629	-6.973511
Trial3	2	1	blindfold	counterclockwise	practice	Guided	1	0.5	-0.25	3.930168	0.064421	-1.45675	-1.0535	0.913970134807481	6.535096	-13.58324	-7.058308
Trial3	2	1	blindfold	counterclockwise	practice	Guided	1	0.5	-0.25	3.950165	0.10335	-1.45678	-1.05349	0.896062096478399	6.337146	-13.69327	-6.958222
Trial3	2	1	blindfold	counterclockwise	practice	Guided	1	0.5	-0.25	3.970169	0.14479	-1.45682	-1.05339	0.878413161647676	6.095016	-13.64249	-6.918377
Trial3	2	1	blindfold	counterclockwise	practice	Guided	1	0.5	-0.25	3.990166	0.23202	-1.45684	-1.05331	0.846829553336914	5.628351	-13.72289	-6.583763
Trial3	2	1	blindfold	counterclockwise	practice	Guided	1	0.5	-0.25	4.01017	0.27743	-1.45686	-1.05326	0.833525034557426	5.294366	-13.76521	-6.52462
Trial3	2	1	blindfold	counterclockwise	practice	Guided	1	0.5	-0.25	4.030167	0.32182	-1.45686	-1.05323	0.822755500618882	4.85639	-13.59171	-6.4752
Trial3	2	1	blindfold	counterclockwise	practice	Guided	1	0.5	-0.25	4.050171	0.36621	-1.4568	-1.05317	0.814236915354902	4.566183	-13.43936	-6.304536
Trial3	2	1	blindfold	counterclockwise	practice	Guided	1	0.5	-0.25	4.070168	0.41173	-1.45672	-1.05307	0.807906515408688	4.366451	-13.34203	-6.235306
Trial3	2	1	blindfold	counterclockwise	practice	Guided	1	0.5	-0.25	4.090164	0.49872	-1.45671	-1.05304	0.803041047756791	3.824708	-13.56208	-6.095432
Trial3	2	1	blindfold	counterclockwise	practice	Free	1	0.5	-0.25	0	0.48703	-1.4571	-1.05347	0.803574692708879	1.877	-14.81893	-7.187091
Trial3	2	1	blindfold	counterclockwise	practice	Free	1	0.5	-0.25	0.01357269	0.48697	-1.45709	-1.05346	0.803565651462001	1.869664	-14.76392	-7.205746
Trial3	2	1	blindfold	counterclockwise	practice	Free	1	0.5	-0.25	0.03356934	0.48691	-1.45708	-1.05497	0.805076450085864	1.868009	-14.83162	-7.242881
Trial3	2	1	blindfold	counterclockwise	practice	Free	1	0.5	-0.25	0.05357361	0.48732	-1.45724	-1.06618	0.816278481635584	1.837155	-14.91203	-7.100756
Trial3	2	1	blindfold	counterclockwise	practice	Free	1	0.5	-0.25	0.07357025	0.49033	-1.45731	-1.07469	0.824746675612779	1.324155	-13.59594	-5.231201
Trial3	2	1	blindfold	counterclockwise	practice	Free	1	0.5	-0.25	0.09357452	0.49257	-1.45688	-1.08436	0.834393085149494	1.167063	-12.91462	-4.783781
Trial3	2	1	blindfold	counterclockwise	practice	Free	1	0.5	-0.25	0.1135712	0.49501	-1.45652	-1.09545	0.845464769385746	1.076639	-13.01618	-4.866244
Trial3	2	1	blindfold	counterclockwise	practice	Free	1	0.5	-0.25	0.1335754	0.49772	-1.45652	-1.10841	0.858413028711154	1.190317	-13.76944	-5.193143
Trial3	2	1	blindfold	counterclockwise	practice	Free	1	0.5	-0.25	0.1535721	0.50075	-1.45682	-1.1379	0.887900311613179	1.318588	-14.3365	-5.243188
Trial3	2	1	blindfold	counterclockwise	practice	Free	1	0.5	-0.25	0.1735687	0.50801	-1.45721	-1.1554	0.90543546924287	1.421314	-14.37459	-5.553295
Trial3	2	1	blindfold	counterclockwise	practice	Free	1	0.5	-0.25	0.193573	0.51221	-1.4572	-1.1554	0.905482364690871	1.377507	-14.27303	-5.267474
Trial3	2	1	blindfold	counterclockwise	practice	Free	1	0.5	-0.25	0.2135696	0.5171	-1.4571	-1.19304	0.943195035985449	1.277252	-13.81176	-4.896631
Trial3	2	1	blindfold	counterclockwise	practice	Free	1	0.5	-0.25	0.2335739	0.52186	-1.45694	-1.21376	0.964007900755613	1.254626	-13.57901	-4.494732
Trial3	2	1	blindfold	counterclockwise	practice	Free	1	0.5	-0.25	0.2535706	0.52716	-1.45681	-1.25585	1.00621669720985	0.976157	-13.5113	-4.137083
Trial3	2	1	blindfold	counterclockwise	practice	Free	1	0.5	-0.25	0.2735748	0.53767	-1.45668	-1.27805	1.02873987054597	0.926226	-13.68481	-4.547505
Trial3	2	1	blindfold	counterclockwise	practice	Free	1	0.5	-0.25	0.2935715	0.54298	-1.45681	-1.30157	1.05244791437979	0.979175	-14.00642	-4.54323
Trial3	2	1	blindfold	counterclockwise	practice	Free	1	0.5	-0.25	0.3135757	0.5485	-1.45696	-1.32468	1.07577380970686	0.968286	-13.94295	-4.144815
Trial3	2	1	blindfold	counterclockwise	practice	Free	1	0.5	-0.25	0.3335724	0.55397	-1.45694	-1.34812	1.09944542213853	1.141537	-13.47322	-4.105814
Trial3	2	1	blindfold	counterclockwise	practice	Free	1	0.5	-0.25	0.353569	0.55961	-1.45677	-1.39727	1.14881753294121	1.076562	-13.46475	-4.335287
Trial3	2	1	blindfold	counterclockwise	practice	Free	1	0.5	-0.25	0.3735733	0.57154	-1.45688	-1.42175	1.17393193786395	0.973216	-13.84561	-3.926542
Trial3	2	1	blindfold	counterclockwise	practice	Free	1	0.5	-0.25	0.3935699	0.57755	-1.45687	-1.44694	1.19944955460147	1.006558	-13.3378	-3.673108
Trial3	2	1	blindfold	counterclockwise	practice	Free	1	0.5	-0.25	0.4135742	0.58361	-1.45671	-1.47232	1.22517619870382	0.876578	-12.94424	-3.882488
Trial3	2	1	blindfold	counterclockwise	practice	Free	1	0.5	-0.25	0.4335709	0.59005	-1.45658	-1.49628	1.24952900137697	0.923093	-13.48168	-3.797798
Trial3	2	1	blindfold	counterclockwise	practice	Free	1	0.5	-0.25	0.4535751	0.5959	-1.45669	-1.54558	1.29912448312026	0.895709	-13.76098	-3.536454
Trial3	2	1	blindfold	counterclockwise	practice	Free	1	0.5	-0.25	0.4735718	0.60801	-1.45673	-1.56958	1.32399298592642	0.868675	-13.10505	-3.62716
Trial3	2	1	blindfold	counterclockwise	practice	Free	1	0.5	-0.25	0.4935684	0.61395	-1.45663	-1.59418	1.34900127709629	0.86481	-13.44359	-3.504044
Trial3	2	1	blindfold	counterclockwise	practice	Free	1	0.5	-0.25	0.5135727	0.62002	-1.45667	-1.61763	1.37288623855457	0.916166	-13.45629	-3.227772
Trial3	2	1	blindfold	counterclockwise	practice	Free	1	0.5	-0.25	0.5335693	0.62587	-1.45671	-1.64115	1.3968326923301	0.808315	-13.22354	-2.981585
Trial3	2	1	blindfold	counterclockwise	practice	Free	1	0.5	-0.25	0.5535736	0.63165	-1.45665	-1.68581	1.44183286140609	0.871294	-13.02888	-3.249337
Trial3	2	1	blindfold	counterclockwise	practice	Free	1	0.5	-0.25	0.5735703	0.64324	-1.45659	-1.70802	1.46503922429991	0.779683	-13.45629	-2.940685
Trial3	2	1	blindfold	counterclockwise	practice	Free	1	0.5	-0.25	0.5935745	0.64893	-1.45668	-1.72872	1.48620092554363	0.812725	-13.25739	-2.661574
Trial3	2	1	blindfold	counterclockwise	practice	Free	1	0.5	-0.25	0.6135712	0.65432	-1.45662	-1.74878	1.50670374913488	0.815123	-12.77074	-2.833376
Trial3	2	1	blindfold	counterclockwise	practice	Free	1	0.5	-0.25	0.6335754	0.65959	-1.45645	-1.7689	1.52726104245543	0.741661	-12.94001	-2.845526
Trial3	2	1	blindfold	counterclockwise	practice	Free	1	0.5	-0.25	0.6535721	0.66487	-1.45646	-1.80585	1.56456110057656	0.762797	-13.26163	-2.928424
Trial3	2	1	blindfold	counterclockwise	practice	Free	1	0.5	-0.25	0.6735687	0.67456	-1.4566	-1.82292	1.58257651090824	0.719757	-13.01195	-2.358317
Trial3	2	1	blindfold	counterclockwise	practice	Free	1	0.5	-0.25	0.693573	0.67911	-1.45654	-1.8396	1.59965897078636	0.781099	-12.80882	-2.467467
Trial3	2	1	blindfold	counterclockwise	practice	Free	1	0.5	-0.25	0.7135696	0.68349	-1.45642	-1.85511	1.61556382097691	0.709705	-12.68187	-2.660415
Trial3	2	1	blindfold	counterclockwise	practice	Free	1	0.5	-0.25	0.7335739	0.68778	-1.45638	-1.87035	1.63119437332956	0.644083	-12.94001	-2.58106
Trial3	2	1	blindfold	counterclockwise	practice	Free	1	0.5	-0.25	0.7535706	0.69174	-1.45644	-1.89753	1.65864980830522	0.80202	-12.99502	-2.532994
Trial3	2	1	blindfold	counterclockwise	practice	Free	1	0.5	-0.25	0.7735748	0.69926	-1.45646	-1.90962	1.67153918449414	0.599323	-12.83421	-2.05359
Trial3	2	1	blindfold	counterclockwise	practice	Free	1	0.5	-0.25	0.7935715	0.70262	-1.4564	-1.92069	1.68293189210483	0.638878	-12.59723	-2.253882
Trial3	2	1	blindfold	counterclockwise	practice	Free	1	0.5	-0.25	0.8135757	0.70569	-1.45631	-1.92994	1.6924853739513	0.577739	-12.6057	-2.198877
Trial3	2	1	blindfold	counterclockwise	practice	Free	1	0.5	-0.25	0.8335724	0.70824	-1.4563	-1.93897	1.70175892678732	0.598122	-12.71996	-2.325284
Trial3	2	1	blindfold	counterclockwise	practice	Free	1	0.5	-0.25	0.853569	0.71071	-1.45635	-1.94735	1.71037884910409	0.571666	-12.90615	-2.344622
Trial3	2	1	blindfold	counterclockwise	practice	Free	1	0.5	-0.25	0.8735733	0.71298	-1.45643	-1.96084	1.72404580984801	0.577096	-12.99502	-2.211606
Trial3	2	1	blindfold	counterclockwise	practice	Free	1	0.5	-0.25	0.8935699	0.71658	-1.45642	-1.96602	1.72963334561018	0.61731	-12.72842	-2.136395
Trial3	2	1	blindfold	counterclockwise	practice	Free	1	0.5	-0.25	0.9135742	0.71805	-1.45637	-1.97019	1.73395478478912	0.633207	-12.70726	-2.024853
Trial3	2	1	blindfold	counterclockwise	practice	Free	1	0.5	-0.25	0.9335709	0.71924	-1.45634	-1.97346	1.73734867320023	0.66545	-12.593	-2.008731
Trial3	2	1	blindfold	counterclockwise	practice	Free	1	0.5	-0.25	0.9535751	0.7202	-1.4563	-1.97697	1.74095183005196	0.607969	-12.60993	-2.030901
Trial3	2	1	blindfold	counterclockwise	practice	Free	1	0.5	-0.25	0.9735718	0.72124	-1.45634	-1.9774	1.74151029662802	0.63348	-12.79613	-2.126295
Trial3	2	1	blindfold	counterclockwise	practice	Free	1	0.5	-0.25	0.9935684	0.72136	-1.45639	-1.97752	1.74164449528509	0.639087	-12.885	-2.189524
Trial3	2	1	blindfold	counterclockwise	practice	Free	1	0.5	-0.25	1.013573	0.7214	-1.45643	-1.97763	1.74175860591133	0.610277	-12.91885	-2.060411
Trial3	2	1	blindfold	counterclockwise	practice	Free	1	0.5	-0.25	1.033569	0.7214301	-1.45644	-1.97773	1.74186162984599	0.56229	-12.73688	-1.954283
Trial3	2	1	blindfold	counterclockwise	practice	Free	1	0.5	-0.25	1.053574	0.72146	-1.45638	-1.97783	1.74196463879283	0.531186	-12.54222	-1.846623
Trial3	2	1	blindfold	counterclockwise	practice	Free	1	0.5	-0.25	1.07357	0.72149	-1.45629	-1.97803	1.74216698626112	0.487433	-12.4195	-1.786849
Trial3	2	1	blindfold	counterclockwise	practice	Free	1	0.5	-0.25	1.093575	0.72154	-1.45623	-1.97813	1.74227254187092	0.486097	-12.53376	-1.8677
Trial3	2	1	blindfold	counterclockwise	practice	Free	1	0.5	-0.25	1.113571	0.72157	-1.45627	-1.97824	1.74238538058732	0.485977	-12.73265	-1.969621
Trial3	2	1	blindfold	counterclockwise	practice	Free	1	0.5	-0.25	1.133575	0.72159	-1.45634	-1.97835	1.74249693843116	0.513073	-12.78766	-2.026724
Trial3	2	1	blindfold	counterclockwise	practice	Free	1	0.5	-0.25	1.153572	0.72162	-1.45638	-1.97857	1.7427191506155	0.523334	-12.79613	-2.0003
Trial3	2	1	blindfold	counterclockwise	practice	Free	1	0.5	-0.25	1.173569	0.72168	-1.45638	-1.97867	1.7428259811552	0.512817	-12.6988	-1.933266
Trial3	2	1	blindfold	counterclockwise	practice	Free	1	0.5	-0.25	1.193573	0.72171	-1.45636	-1.97878	1.74293882050878	0.55638	-12.67341	-1.946317
Trial3	2	1	blindfold	counterclockwise	practice	Free	1	0.5	-0.25	1.21357	0.72174	-1.45635	-1.97888	1.74304183844122	0.563173	-12.70303	-1.941731
Trial3	2	1	blindfold	counterclockwise	practice	Free	1	0.5	-0.25	1.233574	0.72177	-1.45635	-1.97899	1.74315467050957	0.530511	-12.72842	-1.944408
Trial3	2	1	blindfold	counterclockwise	practice	Free	1	0.5	-0.25	1.253571	0.7218	-1.45637	-1.9791	1.74326762854442	0.538475	-12.79613	-1.939435
Trial3	2	1	blindfold	counterclockwise	practice	Free	1	0.5	-0.25	1.273575	0.72183	-1.45638	-1.97932	1.74348971502056	0.541804	-12.78343	-2.024116
Trial3	2	1	blindfold	counterclockwise	practice	Free	1	0.5	-0.25	1.293571	0.72189	-1.45642	-1.97942	1.74359655617292	0.566528	-12.80882	-2.017623
Trial3	2	1	blindfold	counterclockwise	practice	Free	1	0.5	-0.25	1.313576	0.72192	-1.45641	-1.97953	1.74370938896494	0.585204	-12.76651	-1.990437
Trial3	2	1	blindfold	counterclockwise	practice	Free	1	0.5	-0.25	1.333572	0.72195	-1.45639	-1.97964	1.74382234013899	0.546048	-12.75381	-1.934493
Trial3	2	1	blindfold	counterclockwise	practice	Free	1	0.5	-0.25	1.353569	0.72198	-1.45638	-1.97986	1.7440444342811	0.581951	-12.74111	-1.956735
Trial3	2	1	blindfold	counterclockwise	practice	Free	1	0.5	-0.25	1.373573	0.72205	-1.45639	-1.97997	1.74416235866592	0.554148	-12.82575	-2.027237
Trial3	2	1	blindfold	counterclockwise	practice	Free	1	0.5	-0.25	1.39357	0.72208	-1.45641	-1.98008	1.74427531049781	0.562094	-12.86384	-2.022268
Trial3	2	1	blindfold	counterclockwise	practice	Free	1	0.5	-0.25	1.413574	0.72211	-1.45642	-1.98019	1.74438826247152	0.501466	-12.82575	-2.039503
Trial3	2	1	blindfold	counterclockwise	practice	Free	1	0.5	-0.25	1.433571	0.72214	-1.45643	-1.9803	1.74450110393806	0.552324	-12.85537	-2.010406
Trial3	2	1	blindfold	counterclockwise	practice	Free	1	0.5	-0.25	1.453575	0.72216	-1.45642	-1.98053	1.74473184758435	0.520816	-12.82998	-2.038753
Trial3	2	1	blindfold	counterclockwise	practice	Free	1	0.5	-0.25	1.473572	0.72223	-1.45641	-1.98064	1.74484978252056	0.60335	-12.80882	-2.061017
Trial3	2	1	blindfold	counterclockwise	practice	Free	1	0.5	-0.25	1.493568	0.72226	-1.45641	-1.98075	1.74496273519281	0.603254	-12.78343	-2.061022
Trial3	2	1	blindfold	counterclockwise	practice	Free	1	0.5	-0.25	1.513573	0.72229	-1.45641	-1.98086	1.74507568800672	0.599317	-12.82998	-2.018888
Trial3	2	1	blindfold	counterclockwise	practice	Free	1	0.5	-0.25	1.533569	0.72233	-1.45641	-1.98097	1.74518991662269	0.580423	-12.83845	-2.046095
Trial3	2	1	blindfold	counterclockwise	practice	Free	1	0.5	-0.25	1.553574	0.72236	-1.45641	-1.98119	1.74541189273791	0.580709	-12.81729	-2.050315
Trial3	2	1	blindfold	counterclockwise	practice	Free	1	0.5	-0.25	1.57357	0.72243	-1.45639	-1.9813	1.74552994195027	0.605767	-12.76651	-2.048044
Trial3	2	1	blindfold	counterclockwise	practice	Free	1	0.5	-0.25	1.593575	0.72246	-1.45637	-1.98141	1.74564278501008	0.614874	-12.69033	-2.008972
Trial3	2	1	blindfold	counterclockwise	practice	Free	1	0.5	-0.25	1.613571	0.72249	-1.45636	-1.98152	1.7457558570907	0.599057	-12.69033	-1.976413
Trial3	2	1	blindfold	counterclockwise	practice	Free	1	0.5	-0.25	1.633575	0.72252	-1.45635	-1.98163	1.74586881107543	0.598574	-12.69456	-1.972204
Trial3	2	1	blindfold	counterclockwise	practice	Free	1	0.5	-0.25	1.653572	0.72256	-1.45635	-1.98174	1.74598292336487	0.575858	-12.6988	-1.957267
Trial3	2	1	blindfold	counterclockwise	practice	Free	1	0.5	-0.25	1.673569	0.72259	-1.45636	-1.98196	1.74620489961177	0.625155	-12.70726	-1.999422
Trial3	2	1	blindfold	counterclockwise	practice	Free	1	0.5	-0.25	1.693573	0.72265	-1.45635	-1.98206	1.74631174436377	0.568641	-12.67341	-1.929702
Trial3	2	1	blindfold	counterclockwise	practice	Free	1	0.5	-0.25	1.71357	0.72269	-1.45634	-1.98217	1.7464260942149	0.598034	-12.66494	-1.925509
Trial3	2	1	blindfold	counterclockwise	practice	Free	1	0.5	-0.25	1.733574	0.72272	-1.45632	-1.98227	1.7465290067753	0.570341	-12.62262	-1.902524
Trial3	2	1	blindfold	counterclockwise	practice	Free	1	0.5	-0.25	1.753571	0.7227499	-1.4563	-1.98238	1.74664195435085	0.552627	-12.55915	-1.895629
Trial3	2	1	blindfold	counterclockwise	practice	Free	1	0.5	-0.25	1.773575	0.72278	-1.45629	-1.98258	1.74684406707726	0.568231	-12.57607	-1.881467
Trial3	2	1	blindfold	counterclockwise	practice	Free	1	0.5	-0.25	1.793571	0.72284	-1.45628	-1.98269	1.74696084653346	0.581049	-12.59723	-1.931291
Trial3	2	1	blindfold	counterclockwise	practice	Free	1	0.5	-0.25	1.813576	0.72287	-1.45629	-1.9828	1.74707380990176	0.607753	-12.55915	-1.944709
Trial3	2	1	blindfold	counterclockwise	practice	Free	1	0.5	-0.25	1.833572	0.72291	-1.45629	-1.9829	1.74717811918939	0.611848	-12.58031	-1.945495
Trial3	2	1	blindfold	counterclockwise	practice	Free	1	0.5	-0.25	1.853569	0.72294	-1.45628	-1.98311	1.74739014867962	0.605227	-12.55915	-1.967337
Trial3	2	1	blindfold	counterclockwise	practice	Free	1	0.5	-0.25	1.873573	0.72301	-1.45627	-1.98321	1.74749828426945	0.628003	-12.50413	-1.893032
Trial3	2	1	blindfold	counterclockwise	practice	Free	1	0.5	-0.25	1.89357	0.72304	-1.45626	-1.98332	1.74761124856038	0.668098	-12.5126	-1.91489
Trial3	2	1	blindfold	counterclockwise	practice	Free	1	0.5	-0.25	1.913574	0.72308	-1.45626	-1.98342	1.74771542597656	0.604753	-12.4999	-1.920636
Trial3	2	1	blindfold	counterclockwise	practice	Free	1	0.5	-0.25	1.933571	0.72311	-1.45625	-1.98353	1.74782850127708	0.637197	-12.49144	-1.904945
Trial3	2	1	blindfold	counterclockwise	practice	Free	1	0.5	-0.25	1.953575	0.72315	-1.45625	-1.98363	1.74793281279954	0.641678	-12.47874	-1.908784
Trial3	2	1	blindfold	counterclockwise	practice	Free	1	0.5	-0.25	1.973572	0.7231801	-1.45624	-1.98385	1.74815478938872	0.652661	-12.49144	-1.937532
Trial3	2	1	blindfold	counterclockwise	practice	Free	1	0.5	-0.25	1.993568	0.72326	-1.45627	-1.98395	1.74826419315996	0.668956	-12.56761	-1.931801
Trial3	2	1	blindfold	counterclockwise	practice	Free	1	0.5	-0.25	2.013573	0.72329	-1.45628	-1.98405	1.7483672196405	0.665853	-12.56761	-1.910728
Trial3	2	1	blindfold	counterclockwise	practice	Free	1	0.5	-0.25	2.033569	0.72333	-1.45628	-1.98415	1.74847141465915	0.679229	-12.53376	-1.858628
Trial3	2	1	blindfold	counterclockwise	practice	Free	1	0.5	-0.25	2.053574	0.72337	-1.45626	-1.98425	1.7485757207122	0.661201	-12.44066	-1.754035
Trial3	2	1	blindfold	counterclockwise	practice	Free	1	0.5	-0.25	2.07357	0.7234	-1.45624	-1.98442	1.74874815036904	0.646189	-12.39411	-1.729897
Trial3	2	1	blindfold	counterclockwise	practice	Free	1	0.5	-0.25	2.093575	0.72347	-1.45621	-1.9845	1.74883642472966	0.547935	-12.45335	-1.445619
Trial3	2	1	blindfold	counterclockwise	practice	Free	1	0.5	-0.25	2.113571	0.7235	-1.45623	-1.98455	1.74888992101315	0.435623	-12.6057	-1.192357
Trial3	2	1	blindfold	counterclockwise	practice	Free	1	0.5	-0.25	2.133575	0.72352	-1.45627	-1.98459	1.74893219873396	0.306107	-12.67341	-0.842929
Trial3	2	1	blindfold	counterclockwise	practice	Free	1	0.5	-0.25	2.153572	0.72353	-1.45631	-1.9846	1.74894329176	0.142519	-12.67764	-0.492319
Trial3	2	1	blindfold	counterclockwise	practice	Free	1	0.5	-0.25	2.173569	0.72353	-1.45632	-1.98458	1.74892354707857	0.059801	-12.58454	-0.142819
Trial3	2	1	blindfold	counterclockwise	practice	Free	1	0.5	-0.25	2.193573	0.72352	-1.4562	-1.98452	1.74886267851028	-0.381318	-12.14443	0.832679
Trial3	2	1	blindfold	counterclockwise	practice	Free	1	0.5	-0.25	2.21357	0.72349	-1.45608	-1.98445	1.74878956304455	-0.60873	-11.87783	1.185971
Trial3	2	1	blindfold	counterclockwise	practice	Free	1	0.5	-0.25	2.233574	0.7234501	-1.45596	-1.98437	1.74870500792525	-0.681445	-11.6874	1.438091
Trial3	2	1	blindfold	counterclockwise	practice	Free	1	0.5	-0.25	2.253571	0.72341	-1.45586	-1.98428	1.74861074301823	-0.748852	-11.59007	1.606678
Trial3	2	1	blindfold	counterclockwise	practice	Free	1	0.5	-0.25	2.273575	0.72337	-1.45582	-1.9841	1.74842710240239	-0.792519	-11.70009	1.666454
Trial3	2	1	blindfold	counterclockwise	practice	Free	1	0.5	-0.25	2.293571	0.72329	-1.45594	-1.984	1.74831767998408	-0.635814	-12.11481	1.625433
Trial3	2	1	blindfold	counterclockwise	practice	Free	1	0.5	-0.25	2.313576	0.72326	-1.45604	-1.98391	1.7482245850301	-0.544477	-12.24176	1.697462
Trial3	2	1	blindfold	counterclockwise	practice	Free	1	0.5	-0.25	2.333572	0.72323	-1.45613	-1.9838	1.74811150883049	-0.514084	-12.37295	1.831944
Trial3	2	1	blindfold	counterclockwise	practice	Free	1	0.5	-0.25	2.353569	0.7232	-1.45617	-1.98369	1.74799866162743	-0.603191	-12.34332	2.020853
Trial3	2	1	blindfold	counterclockwise	practice	Free	1	0.5	-0.25	2.373573	0.72317	-1.45618	-1.98343	1.74773684793129	-0.675079	-12.3137	2.204017
Trial3	2	1	blindfold	counterclockwise	practice	Free	1	0.5	-0.25	2.39357	0.72308	-1.45611	-1.98329	1.74758655076542	-0.895576	-12.07672	2.528208
Trial3	2	1	blindfold	counterclockwise	practice	Free	1	0.5	-0.25	2.413574	0.72303	-1.45606	-1.98315	1.74744136068454	-0.918932	-12.00901	2.565757
Trial3	2	1	blindfold	counterclockwise	practice	Free	1	0.5	-0.25	2.433571	0.72298	-1.45602	-1.983	1.74728623947253	-0.977511	-12.08095	2.682252
Trial3	2	1	blindfold	counterclockwise	practice	Free	1	0.5	-0.25	2.453575	0.72293	-1.45604	-1.98284	1.7471211870627	-0.867532	-12.25023	2.781458
Trial3	2	1	blindfold	counterclockwise	practice	Free	1	0.5	-0.25	2.473572	0.72288	-1.45611	-1.98247	1.74674781267664	-0.734877	-12.4195	2.91247
Trial3	2	1	blindfold	counterclockwise	practice	Free	1	0.5	-0.25	2.493568	0.72282	-1.4563	-1.9821	1.74637316063105	-0.36224	-12.60147	3.396673
Trial3	2	1	blindfold	counterclockwise	practice	Free	1	0.5	-0.25	2.513573	0.72279	-1.4563	-1.98143	1.74570484797725	-0.229269	-12.49567	3.523459
Trial3	2	1	blindfold	counterclockwise	practice	Free	1	0.5	-0.25	2.533569	0.72276	-1.45625	-1.98033	1.7446099572381	-0.043494	-12.4068	3.582797
Trial3	2	1	blindfold	counterclockwise	practice	Free	1	0.5	-0.25	2.553574	0.72278	-1.45622	-1.97703	1.74133962185455	0.251447	-12.52106	3.656284
Trial3	2	1	blindfold	counterclockwise	practice	Free	1	0.5	-0.25	2.57357	0.72319	-1.45635	-1.97495	1.73932921865897	0.893595	-12.90615	3.50642
Trial3	2	1	blindfold	counterclockwise	practice	Free	1	0.5	-0.25	2.593575	0.72372	-1.45644	-1.97234	1.7368091611039	1.250165	-12.96117	3.645246
Trial3	2	1	blindfold	counterclockwise	practice	Free	1	0.5	-0.25	2.613571	0.72461	-1.45646	-1.9695	1.73410787982978	1.690474	-12.72419	3.60917
Trial3	2	1	blindfold	counterclockwise	practice	Free	1	0.5	-0.25	2.633575	0.72584	-1.4564	-1.96605	1.73084690608639	2.065832	-12.69456	3.584466
Trial3	2	1	blindfold	counterclockwise	practice	Free	1	0.5	-0.25	2.653572	0.72772	-1.45636	-1.96194	1.72701903161939	2.571655	-12.76651	3.392433
Trial3	2	1	blindfold	counterclockwise	practice	Free	1	0.5	-0.25	2.673569	0.73041	-1.45637	-1.95263	1.7181495343038	3.070669	-12.88923	3.18431
Trial3	2	1	blindfold	counterclockwise	practice	Free	1	0.5	-0.25	2.693573	0.73904	-1.45658	-1.94734	1.71408962564843	4.008089	-13.35896	2.687781
Trial3	2	1	blindfold	counterclockwise	practice	Free	1	0.5	-0.25	2.71357	0.74534	-1.45666	-1.94183	1.70952642315718	4.268076	-13.42243	2.431763
Trial3	2	1	blindfold	counterclockwise	practice	Free	1	0.5	-0.25	2.733574	0.75305	-1.45669	-1.93649	1.70536875889819	4.455341	-13.36319	2.182881
Trial3	2	1	blindfold	counterclockwise	practice	Free	1	0.5	-0.25	2.753571	0.76166	-1.45665	-1.93065	1.70089692616424	4.648134	-13.15583	1.986525
Trial3	2	1	blindfold	counterclockwise	practice	Free	1	0.5	-0.25	2.773575	0.77192	-1.45659	-1.91864	1.6906507647115	4.635744	-13.08389	1.856434
Trial3	2	1	blindfold	counterclockwise	practice	Free	1	0.5	-0.25	2.793571	0.79724	-1.45654	-1.91265	1.68901054323247	4.450147	-13.18122	1.501438
Trial3	2	1	blindfold	counterclockwise	practice	Free	1	0.5	-0.25	2.813576	0.81122	-1.45657	-1.90679	1.68576720915099	4.211628	-13.29125	1.233177
Trial3	2	1	blindfold	counterclockwise	practice	Free	1	0.5	-0.25	2.833572	0.82599	-1.45662	-1.90102	1.68289520384043	4.004233	-13.40127	1.012864
Trial3	2	1	blindfold	counterclockwise	practice	Free	1	0.5	-0.25	2.853569	0.84174	-1.45667	-1.89081	1.67602020694232	3.672161	-13.40551	0.866674
Trial3	2	1	blindfold	counterclockwise	practice	Free	1	0.5	-0.25	2.873573	0.87228	-1.45675	-1.88621	1.67802724899678	3.434337	-13.49861	0.747796
Trial3	2	1	blindfold	counterclockwise	practice	Free	1	0.5	-0.25	2.89357	0.88809	-1.45674	-1.88171	1.67722734139396	3.312587	-13.45629	0.651461
Trial3	2	1	blindfold	counterclockwise	practice	Free	1	0.5	-0.25	2.913574	0.90405	-1.45673	-1.87796	1.67735209468226	3.16487	-13.45206	0.598284
Trial3	2	1	blindfold	counterclockwise	practice	Free	1	0.5	-0.25	2.933571	0.91825	-1.45672	-1.87448	1.67745890642359	2.911184	-13.44359	0.50589
Trial3	2	1	blindfold	counterclockwise	practice	Free	1	0.5	-0.25	2.953575	0.9323699	-1.45672	-1.87129	1.67795271683011	2.780184	-13.51977	0.423067
Trial3	2	1	blindfold	counterclockwise	practice	Free	1	0.5	-0.25	2.973572	0.9458799	-1.45673	-1.86604	1.67642302873038	2.97045	-13.5113	0.399114
Trial3	2	1	blindfold	counterclockwise	practice	Free	1	0.5	-0.25	2.993568	0.9718	-1.45668	-1.86384	1.68139083682523	3.31609	-13.1516	0.363189
Trial3	2	1	blindfold	counterclockwise	practice	Free	1	0.5	-0.25	3.013573	0.98423	-1.45659	-1.86174	1.68290964254831	3.571986	-12.9781	0.498948
Trial3	2	1	blindfold	counterclockwise	practice	Free	1	0.5	-0.25	3.033569	0.99716	-1.45649	-1.85968	1.68470697266288	3.884445	-12.84691	0.52379
Trial3	2	1	blindfold	counterclockwise	practice	Free	1	0.5	-0.25	3.053574	1.01015	-1.45643	-1.85758	1.68658419943917	4.230179	-12.8596	0.489903
Trial3	2	1	blindfold	counterclockwise	practice	Free	1	0.5	-0.25	3.07357	1.02428	-1.45641	-1.85329	1.68683388394686	4.469845	-12.80459	0.550936
Trial3	2	1	blindfold	counterclockwise	practice	Free	1	0.5	-0.25	3.093575	1.05471	-1.45636	-1.85113	1.69449712975585	4.86545	-12.6057	0.469847
Trial3	2	1	blindfold	counterclockwise	practice	Free	1	0.5	-0.25	3.113571	1.07217	-1.45631	-1.84898	1.6982684688783	4.89573	-12.49144	0.408808
Trial3	2	1	blindfold	counterclockwise	practice	Free	1	0.5	-0.25	3.133575	1.09044	-1.45626	-1.84687	1.70253147942146	4.944764	-12.39834	0.307969
Trial3	2	1	blindfold	counterclockwise	practice	Free	1	0.5	-0.25	3.153572	1.11005	-1.45623	-1.84477	1.70746952116507	4.884706	-12.48298	0.287146
Trial3	2	1	blindfold	counterclockwise	practice	Free	1	0.5	-0.25	3.173569	1.13163	-1.45623	-1.84081	1.71161712574654	4.857838	-12.5126	0.215832
Trial3	2	1	blindfold	counterclockwise	practice	Free	1	0.5	-0.25	3.193573	1.17727	-1.4563	-1.83865	1.72699257398664	4.819345	-12.51683	0.488277
Trial3	2	1	blindfold	counterclockwise	practice	Free	1	0.5	-0.25	3.21357	1.20177	-1.45626	-1.83624	1.73454280245299	4.720275	-12.14443	0.496675
Trial3	2	1	blindfold	counterclockwise	practice	Free	1	0.5	-0.25	3.233574	1.22812	-1.45609	-1.83359	1.74296191829532	4.508955	-11.81858	0.591456
Trial3	2	1	blindfold	counterclockwise	practice	Free	1	0.5	-0.25	3.253571	1.25466	-1.45595	-1.83082	1.75171444336021	4.17607	-11.7678	0.505912
Trial3	2	1	blindfold	counterclockwise	practice	Free	1	0.5	-0.25	3.273575	1.2819	-1.4559	-1.82479	1.75821814517615	3.819457	-11.8736	0.538659
Trial3	2	1	blindfold	counterclockwise	practice	Free	1	0.5	-0.25	3.293571	1.33774	-1.45602	-1.82147	1.78082178929241	2.914089	-12.19098	0.537737
Trial3	2	1	blindfold	counterclockwise	practice	Free	1	0.5	-0.25	3.313576	1.36542	-1.45609	-1.81811	1.79106697053072	2.595947	-12.20368	0.586179
Trial3	2	1	blindfold	counterclockwise	practice	Free	1	0.5	-0.25	3.333572	1.39137	-1.4561	-1.81451	1.80061981257022	2.292783	-12.08519	0.606306
Trial3	2	1	blindfold	counterclockwise	practice	Free	1	0.5	-0.25	3.353569	1.41624	-1.45605	-1.8109	1.80994597175897	2.119457	-11.954	0.622873
Trial3	2	1	blindfold	counterclockwise	practice	Free	1	0.5	-0.25	3.373573	1.4399	-1.45597	-1.80295	1.81523156682561	1.752224	-11.82705	0.741396
Trial3	2	1	blindfold	counterclockwise	practice	Free	1	0.5	-0.25	3.39357	1.48307	-1.45589	-1.79821	1.83395220842565	0.655222	-11.83128	1.302961
Trial3	2	1	blindfold	counterclockwise	practice	Free	1	0.5	-0.25	3.413574	1.50155	-1.45589	-1.79303	1.83957711835962	0.159887	-11.72125	1.394061
Trial3	2	1	blindfold	counterclockwise	practice	Free	1	0.5	-0.25	3.433571	1.51711	-1.45585	-1.78804	1.84393045852184	-0.403269	-11.53505	1.2668
Trial3	2	1	blindfold	counterclockwise	practice	Free	1	0.5	-0.25	3.453575	1.52873	-1.45581	-1.78281	1.8460204906477	-1.056204	-11.74664	1.310047
Trial3	2	1	blindfold	counterclockwise	practice	Free	1	0.5	-0.25	3.473572	1.53746	-1.45587	-1.77386	1.84349462165232	-1.53665	-12.12327	1.550506
Trial3	2	1	blindfold	counterclockwise	practice	Free	1	0.5	-0.25	3.493568	1.54361	-1.45609	-1.7701	1.84386165046958	-2.308977	-12.16136	2.40636
Trial3	2	1	blindfold	counterclockwise	practice	Free	1	0.5	-0.25	3.513573	1.54279	-1.45608	-1.76662	1.84052895514217	-2.521965	-11.96669	2.925024
Trial3	2	1	blindfold	counterclockwise	practice	Free	1	0.5	-0.25	3.533569	1.54072	-1.45596	-1.76226	1.83576377480291	-2.826564	-11.55198	3.40017
Trial3	2	1	blindfold	counterclockwise	practice	Free	1	0.5	-0.25	3.553574	1.53759	-1.4558	-1.75635	1.82912086779661	-3.072454	-11.20497	3.887252
Trial3	2	1	blindfold	counterclockwise	practice	Free	1	0.5	-0.25	3.57357	1.53311	-1.45563	-1.73866	1.81202240699349	-3.252734	-11.08225	4.396285
Trial3	2	1	blindfold	counterclockwise	practice	Free	1	0.5	-0.25	3.593575	1.52018	-1.45553	-1.72696	1.7950425848113	-2.835373	-11.2092	4.985922
Trial3	2	1	blindfold	counterclockwise	practice	Free	1	0.5	-0.25	3.613571	1.51239	-1.45559	-1.71208	1.77837319984713	-2.52181	-11.315	5.233952
Trial3	2	1	blindfold	counterclockwise	practice	Free	1	0.5	-0.25	3.633575	1.50331	-1.45565	-1.69462	1.75885126249064	-2.314474	-11.34885	5.499667
Trial3	2	1	blindfold	counterclockwise	practice	Free	1	0.5	-0.25	3.653572	1.49384	-1.45565	-1.67517	1.73747743939118	-2.263591	-11.21344	5.52424
Trial3	2	1	blindfold	counterclockwise	practice	Free	1	0.5	-0.25	3.673569	1.48337	-1.45562	-1.62881	1.69355656381595	-2.459927	-11.20497	5.745159
Trial3	2	1	blindfold	counterclockwise	practice	Free	1	0.5	-0.25	3.693573	1.46004	-1.4556	-1.60244	1.65854482351592	-2.849031	-11.32346	5.264472
Trial3	2	1	blindfold	counterclockwise	practice	Free	1	0.5	-0.25	3.71357	1.44656	-1.45565	-1.57336	1.62703948375041	-2.919246	-11.62392	5.179918
Trial3	2	1	blindfold	counterclockwise	practice	Free	1	0.5	-0.25	3.733574	1.4314	-1.45584	-1.54341	1.59386804822072	-3.003923	-12.14866	5.145102
Trial3	2	1	blindfold	counterclockwise	practice	Free	1	0.5	-0.25	3.753571	1.41557	-1.45603	-1.51011	1.5576089074547	-2.605888	-12.19098	4.863415
Trial3	2	1	blindfold	counterclockwise	practice	Free	1	0.5	-0.25	3.773575	1.39844	-1.45609	-1.43558	1.4875464403173	-2.113013	-12.09365	4.772176
Trial3	2	1	blindfold	counterclockwise	practice	Free	1	0.5	-0.25	3.793571	1.35967	-1.45612	-1.40626	1.44082261289238	-1.272249	-11.70856	4.775671
Trial3	2	1	blindfold	counterclockwise	practice	Free	1	0.5	-0.25	3.813576	1.3469	-1.456	-1.36937	1.4036484652384	-1.132295	-11.69163	4.625081
Trial3	2	1	blindfold	counterclockwise	practice	Free	1	0.5	-0.25	3.833572	1.32985	-1.45594	-1.33023	1.36218493651913	-1.232146	-12.42796	4.856862
Trial3	2	1	blindfold	counterclockwise	practice	Free	1	0.5	-0.25	3.853569	1.31311	-1.45606	-1.29289	1.32240975655774	-1.070621	-12.03864	4.033522
Trial3	2	1	blindfold	counterclockwise	practice	Free	1	0.5	-0.25	3.873573	1.29821	-1.45611	-1.21384	1.25144988087664	-1.239876	-12.3137	3.949579
Trial3	2	1	blindfold	counterclockwise	practice	Free	1	0.5	-0.25	3.89357	1.26697	-1.45638	-1.17502	1.20162598268191	-1.017842	-12.65225	3.495577
Trial3	2	1	blindfold	counterclockwise	practice	Free	1	0.5	-0.25	3.913574	1.25179	-1.45641	-1.13496	1.16118137413614	-1.139167	-13.14737	3.968866
Trial3	2	1	blindfold	counterclockwise	practice	Free	1	0.5	-0.25	3.933571	1.2371	-1.45644	-1.09632	1.12230745162513	-0.638943	-12.48721	3.360024
Trial3	2	1	blindfold	counterclockwise	practice	Free	1	0.5	-0.25	3.953575	1.22393	-1.45635	-1.05775	1.08468183706255	-0.660748	-12.74958	3.720468
Trial3	2	1	blindfold	counterclockwise	practice	Free	1	0.5	-0.25	3.973572	1.21061	-1.45637	-0.98186	1.0200909610373	-0.215087	-12.70303	3.325276
Trial3	2	1	blindfold	counterclockwise	practice	Free	1	0.5	-0.25	3.993568	1.18706	-1.45643	-0.94359	0.976277927664295	-0.995783	-13.15583	3.222438
Trial3	2	1	blindfold	counterclockwise	practice	Free	1	0.5	-0.25	4.013573	1.17576	-1.4565	-0.9072601	0.942678315245259	-0.896919	-12.70726	2.878918
Trial3	2	1	blindfold	counterclockwise	practice	Free	1	0.5	-0.25	4.033569	1.16513	-1.45644	-0.8705	0.909625281843633	-1.055455	-12.84691	3.15634
Trial3	2	1	blindfold	counterclockwise	practice	Free	1	0.5	-0.25	4.053574	1.15458	-1.45647	-0.83564	0.878321767817893	-1.161632	-12.80459	2.792151
Trial3	2	1	blindfold	counterclockwise	practice	Free	1	0.5	-0.25	4.07357	1.1437	-1.45642	-0.76765	0.826021322761468	-1.221609	-12.57184	2.72684
Trial3	2	1	blindfold	counterclockwise	practice	Free	1	0.5	-0.25	4.093575	1.12209	-1.45651	-0.73666	0.789831567430641	-1.233044	-13.12621	2.456088
Trial3	2	1	blindfold	counterclockwise	practice	Free	1	0.5	-0.25	4.113571	1.11169	-1.45647	-0.7047499	0.762208777181467	-1.198893	-12.7919	2.579417
Trial3	2	1	blindfold	counterclockwise	practice	Free	1	0.5	-0.25	4.133575	1.10057	-1.45643	-0.67466	0.735540868297504	-1.460473	-13.13044	2.724555
Trial3	2	1	blindfold	counterclockwise	practice	Free	1	0.5	-0.25	4.153572	1.08963	-1.45649	-0.64473	0.709559964902438	-1.452186	-12.59723	2.242361
Trial3	2	1	blindfold	counterclockwise	practice	Free	1	0.5	-0.25	4.173569	1.07814	-1.4564	-0.58959	0.670497770392856	-1.728354	-12.84268	2.50744
Trial3	2	1	blindfold	counterclockwise	practice	Free	1	0.5	-0.25	4.193573	1.05521	-1.45659	-0.56386	0.637782280150252	-1.67693	-13.08812	2.115744
Trial3	2	1	blindfold	counterclockwise	practice	Free	1	0.5	-0.25	4.21357	1.04359	-1.45657	-0.53908	0.615676394753706	-1.644488	-12.89346	1.71108
Trial3	2	1	blindfold	counterclockwise	practice	Free	1	0.5	-0.25	4.233574	1.03166	-1.45653	-0.51669	0.594799023523779	-1.28783	-13.43513	0.873479
Trial3	2	1	blindfold	counterclockwise	practice	Free	1	0.5	-0.25	4.253571	1.02043	-1.45668	-0.49759	0.576323075465096	-1.202901	-13.75675	0.713592
Trial3	2	1	blindfold	counterclockwise	practice	Free	1	0.5	-0.25	4.273575	1.00948	-1.45679	-0.46822	0.554247089635111	-1.147466	-13.24047	0.037145
Trial3	2	1	blindfold	counterclockwise	practice	Free	1	0.5	-0.25	4.293571	0.9905699	-1.45675	-0.45818	0.532914431879486	-0.993138	-13.6975	-0.775855
Trial3	2	1	blindfold	counterclockwise	practice	Free	1	0.5	-0.25	4.313576	0.98243	-1.45683	-0.45153	0.522831731546042	-1.026311	-13.75251	-0.758454
Trial3	2	1	blindfold	counterclockwise	practice	Free	1	0.5	-0.25	4.333572	0.97566	-1.45687	-0.44808	0.515255420249319	-1.289943	-13.71866	-1.028407
Trial3	2	1	blindfold	counterclockwise	practice	Free	1	0.5	-0.25	4.353569	0.97062	-1.45688	-0.44698	0.51018063714713	-1.631416	-13.84561	-1.065961
Trial3	2	1	blindfold	counterclockwise	practice	Free	1	0.5	-0.25	4.373573	0.96677	-1.45689	-0.44795	0.507009301038934	-2.056033	-13.77367	-1.17585
Trial3	2	1	blindfold	counterclockwise	practice	Free	1	0.5	-0.25	4.39357	0.9628	-1.45699	-0.44859	0.503608820817922	-2.783544	-14.47615	-1.592968
Trial3	2	1	blindfold	counterclockwise	practice	Free	1	0.5	-0.25	4.413574	0.96162	-1.4572	-0.44901	0.502690733616682	-3.109467	-14.69197	-1.460018
Trial3	2	1	blindfold	counterclockwise	practice	Free	1	0.5	-0.25	4.433571	0.96066	-1.45731	-0.44931	0.501928365391708	-3.439079	-14.49308	-1.115074
Trial3	2	1	blindfold	counterclockwise	practice	Free	1	0.5	-0.25	4.453575	0.95973	-1.45726	-0.4496	0.501190435064437	-3.7617	-14.15877	-0.931494
Trial3	2	1	blindfold	counterclockwise	practice	Free	1	0.5	-0.25	4.473572	0.9585201	-1.4571	-0.4506	0.500480780768277	-4.079924	-13.87101	-0.892231
Trial3	2	1	blindfold	counterclockwise	practice	Free	1	0.5	-0.25	4.493568	0.95367	-1.45686	-0.45158	0.496438297304311	-4.95693	-13.72289	-1.154345
Trial3	2	1	blindfold	counterclockwise	practice	Free	1	0.5	-0.25	4.513573	0.94938	-1.45687	-0.45322	0.493194477753678	-5.379416	-13.95141	-1.571286
Trial3	2	1	blindfold	counterclockwise	practice	Free	1	0.5	-0.25	4.533569	0.94339	-1.45696	-0.45581	0.488827641349542	-5.711394	-14.163	-2.117515
Trial3	2	1	blindfold	counterclockwise	practice	Free	1	0.5	-0.25	4.553574	0.93545	-1.45706	-0.45973	0.483325292528181	-5.939104	-14.30688	-2.598599
Trial3	2	1	blindfold	counterclockwise	practice	Free	1	0.5	-0.25	4.57357	0.92535	-1.45714	-0.47134	0.479493458261981	-6.165105	-14.39998	-2.866585
Trial3	2	1	blindfold	counterclockwise	practice	Free	1	0.5	-0.25	4.593575	0.89735	-1.45725	-0.47931	0.458770216820956	-6.803761	-14.56502	-2.98901
Trial3	2	1	blindfold	counterclockwise	practice	Free	1	0.5	-0.25	4.613571	0.8788	-1.45729	-0.48804	0.447384071967229	-7.017358	-14.77238	-2.686
Trial3	2	1	blindfold	counterclockwise	practice	Free	1	0.5	-0.25	4.633575	0.85781	-1.45735	-0.49774	0.435204668870473	-7.178564	-14.73852	-2.350113
Trial3	2	1	blindfold	counterclockwise	practice	Free	1	0.5	-0.25	4.653572	0.83304	-1.45736	-0.50756	0.421014016541459	-7.245708	-14.51001	-1.930432
Trial3	2	1	blindfold	counterclockwise	practice	Free	1	0.5	-0.25	4.673569	0.80684	-1.45726	-0.52724	0.413536930312164	-7.1294	-14.06567	-1.485478
Trial3	2	1	blindfold	counterclockwise	practice	Free	1	0.5	-0.25	4.693573	0.7432001	-1.4569	-0.53651	0.37581144973609	-6.786185	-13.77791	-0.60475
Trial3	2	1	blindfold	counterclockwise	practice	Free	1	0.5	-0.25	4.71357	0.70784	-1.45687	-0.54527	0.361084240952709	-6.657058	-13.81599	-0.132995
Trial3	2	1	blindfold	counterclockwise	practice	Free	1	0.5	-0.25	4.733574	0.66891	-1.45689	-0.55298	0.3468825175014	-6.584742	-13.72289	0.30676
Trial3	2	1	blindfold	counterclockwise	practice	Free	1	0.5	-0.25	4.753571	0.6275899	-1.45685	-0.55931	0.334592056154843	-6.566856	-13.48591	0.551381
Trial3	2	1	blindfold	counterclockwise	practice	Free	1	0.5	-0.25	4.773575	0.58657	-1.45677	-0.56861	0.330161583537779	-6.379793	-13.46475	0.737201
Trial3	2	1	blindfold	counterclockwise	practice	Free	1	0.5	-0.25	4.793571	0.49472	-1.45673	-0.57255	0.32259321129564	-5.763814	-13.46052	0.754797
Trial3	2	1	blindfold	counterclockwise	practice	Free	1	0.5	-0.25	4.813576	0.43258	-1.45676	-0.57394	0.330881558631658	-5.218895	-13.56632	0.946477
Trial3	2	1	blindfold	counterclockwise	practice	Free	1	0.5	-0.25	4.833572	0.39573	-1.45677	-0.57495	0.34126934132779	-4.978878	-13.46475	1.026035
Trial3	2	1	blindfold	counterclockwise	practice	Free	1	0.5	-0.25	4.853569	0.34807	-1.45673	-0.57518	0.358921655506155	-4.67406	-13.27009	0.869668
Trial3	2	1	blindfold	counterclockwise	practice	Free	1	0.5	-0.25	4.873573	0.29852	-1.45665	-0.57412	0.381638514345204	-4.41108	-13.34626	0.635583
Trial3	2	1	blindfold	counterclockwise	practice	Free	1	0.5	-0.25	4.89357	0.19767	-1.45673	-0.57306	0.442460369278127	-4.065516	-13.47322	0.491184
Trial3	2	1	blindfold	counterclockwise	practice	Free	1	0.5	-0.25	4.913574	0.14825	-1.45672	-0.57162	0.476620897332617	-4.001648	-13.24047	0.471775
Trial3	2	1	blindfold	counterclockwise	practice	Free	1	0.5	-0.25	4.933571	0.096109	-1.45663	-0.56996	0.51526919568165	-3.831361	-13.10082	0.334616
Trial3	2	1	blindfold	counterclockwise	practice	Free	1	0.5	-0.25	4.953575	0.047259	-1.45658	-0.56821	0.553382346639724	-3.735482	-13.13044	0.236057
Trial3	2	1	blindfold	counterclockwise	practice	Free	1	0.5	-0.25	4.973572	-0.0012098	-1.45656	-0.56445	0.591684075093832	-3.636443	-13.10928	0.199135
Trial3	2	1	blindfold	counterclockwise	practice	Free	1	0.5	-0.25	4.993568	-0.096635	-1.45657	-0.56262	0.673575989544234	-3.382204	-13.26586	0.116116
Trial3	2	1	blindfold	counterclockwise	practice	Free	1	0.5	-0.25	5.013573	-0.14472	-1.45662	-0.56097	0.715797616919327	-3.119569	-13.33357	-0.023278
Trial3	2	1	blindfold	counterclockwise	practice	Free	1	0.5	-0.25	5.033569	-0.1904	-1.45667	-0.55956	0.756623790408712	-2.96737	-13.38858	-0.142678
Trial3	2	1	blindfold	counterclockwise	practice	Free	1	0.5	-0.25	5.053574	-0.23495	-1.45668	-0.55849	0.797068136877947	-2.828264	-13.29548	-0.323454
Trial3	2	1	blindfold	counterclockwise	practice	Free	1	0.5	-0.25	5.07357	-0.28078	-1.45667	-0.55819	0.839403632219277	-2.427309	-13.41397	-0.556509
Trial3	2	1	blindfold	counterclockwise	practice	Free	1	0.5	-0.25	5.093575	-0.36096	-1.4567	-0.55885	0.914680517837232	-1.672556	-13.21931	-0.560704
Trial3	2	1	blindfold	counterclockwise	practice	Free	1	0.5	-0.25	5.113571	-0.39859	-1.4566	-0.55997	0.950550050995349	-1.286813	-12.89769	-0.572693
Trial3	2	1	blindfold	counterclockwise	practice	Free	1	0.5	-0.25	5.133575	-0.43383	-1.45649	-0.56173	0.984486701637766	-0.902527	-13.05004	-0.856542
Trial3	2	1	blindfold	counterclockwise	practice	Free	1	0.5	-0.25	5.153572	-0.46732	-1.45653	-0.56449	1.01715878974483	-0.426863	-13.54093	-1.299805
Trial3	2	1	blindfold	counterclockwise	practice	Free	1	0.5	-0.25	5.173569	-0.49747	-1.45673	-0.57308	1.04848802177026	-0.062065	-13.83715	-1.662688
Trial3	2	1	blindfold	counterclockwise	practice	Free	1	0.5	-0.25	5.193573	-0.54519	-1.45697	-0.57908	1.09577180512593	0.430248	-13.86677	-2.091691
Trial3	2	1	blindfold	counterclockwise	practice	Free	1	0.5	-0.25	5.21357	-0.5634	-1.45697	-0.58553	1.11507846971178	0.612808	-13.94295	-2.041072
Trial3	2	1	blindfold	counterclockwise	practice	Free	1	0.5	-0.25	5.233574	-0.57815	-1.45698	-0.59233	1.13119287046513	0.957948	-13.95987	-2.183655
Trial3	2	1	blindfold	counterclockwise	practice	Free	1	0.5	-0.25	5.253571	-0.58861	-1.457	-0.59957	1.14335949197065	1.052888	-14.12914	-2.567316
Trial3	2	1	blindfold	counterclockwise	practice	Free	1	0.5	-0.25	5.273575	-0.59549	-1.45708	-0.61331	1.15416308847136	1.263444	-14.55233	-3.041784
Trial3	2	1	blindfold	counterclockwise	practice	Free	1	0.5	-0.25	5.293571	-0.60033	-1.45741	-0.61976	1.16079652946058	1.99818	-14.99666	-3.546196
Trial3	2	1	blindfold	counterclockwise	practice	Free	1	0.5	-0.25	5.313576	-0.59952	-1.4575	-0.62643	1.16217196929118	2.4184	-15.11939	-3.86759
Trial3	2	1	blindfold	counterclockwise	practice	Free	1	0.5	-0.25	5.333572	-0.59723	-1.45758	-0.63324	1.16223345173905	2.850192	-15.32251	-4.053256
Trial3	2	1	blindfold	counterclockwise	practice	Free	1	0.5	-0.25	5.353569	-0.59381	-1.45764	-0.64092	1.16156740827719	3.131691	-15.30135	-4.216091
Trial3	2	1	blindfold	counterclockwise	practice	Free	1	0.5	-0.25	5.373573	-0.58917	-1.45764	-0.65873	1.16333633662458	3.165744	-15.13631	-4.402681
Trial3	2	1	blindfold	counterclockwise	practice	Free	1	0.5	-0.25	5.39357	-0.57742	-1.4575	-0.66925	1.15611607136209	2.822535	-14.75545	-4.464191
Trial3	2	1	blindfold	counterclockwise	practice	Free	1	0.5	-0.25	5.413574	-0.57056	-1.45736	-0.68135	1.15419300109698	2.505604	-14.32381	-4.593815
Trial3	2	1	blindfold	counterclockwise	practice	Free	1	0.5	-0.25	5.433571	-0.56331	-1.4572	-0.6944	1.15244070775166	2.278489	-14.09529	-4.685795
Trial3	2	1	blindfold	counterclockwise	practice	Free	1	0.5	-0.25	5.453575	-0.55554	-1.45705	-0.7094001	1.15117897485195	2.113713	-13.83715	-4.906454
Trial3	2	1	blindfold	counterclockwise	practice	Free	1	0.5	-0.25	5.473572	-0.5475	-1.45693	-0.74472	1.15844904923789	2.063681	-13.58747	-5.557011
Trial3	2	1	blindfold	counterclockwise	practice	Free	1	0.5	-0.25	5.493568	-0.53083	-1.457	-0.76668	1.15306922759678	1.976325	-14.33227	-6.406658
Trial3	2	1	blindfold	counterclockwise	practice	Free	1	0.5	-0.25	5.513573	-0.52191	-1.45713	-0.79139	1.15646150224426	1.793281	-14.19262	-6.7132
Trial3	2	1	blindfold	counterclockwise	practice	Free	1	0.5	-0.25	5.533569	-0.51214	-1.45713	-0.81787	1.1605617708552	1.587855	-14.18839	-6.545532
Trial3	2	1	blindfold	counterclockwise	practice	Free	1	0.5	-0.25	5.553574	-0.50307	-1.4571	-0.84689	1.16723050767283	1.093809	-13.99796	-6.603907
Trial3	2	1	blindfold	counterclockwise	practice	Free	1	0.5	-0.25	5.57357	-0.49357	-1.457	-0.9127	1.19430005917882	0.666802	-13.93448	-6.860511
Trial3	2	1	blindfold	counterclockwise	practice	Free	1	0.5	-0.25	5.593575	-0.47668	-1.45702	-0.94859	1.20080462432703	0.042829	-13.68904	-5.877012
Trial3	2	1	blindfold	counterclockwise	practice	Free	1	0.5	-0.25	5.613571	-0.4693	-1.45683	-0.98748	1.21795698673113	-0.080707	-13.00772	-5.990188
Trial3	2	1	blindfold	counterclockwise	practice	Free	1	0.5	-0.25	5.633575	-0.46263	-1.45657	-1.0268	1.2369618800826	-0.446521	-13.11775	-5.644367
Trial3	2	1	blindfold	counterclockwise	practice	Free	1	0.5	-0.25	5.653572	-0.45705	-1.45661	-1.06723	1.25849497478867	-0.492351	-13.31664	-5.13267
Trial3	2	1	blindfold	counterclockwise	practice	Free	1	0.5	-0.25	5.673569	-0.45226	-1.45665	-1.15245	1.31195086833257	-0.487253	-13.02888	-5.400285
Trial3	2	1	blindfold	counterclockwise	practice	Free	1	0.5	-0.25	5.693573	-0.44502	-1.45651	-1.19691	1.33779723096563	-0.539584	-12.91039	-4.864428
Trial3	2	1	blindfold	counterclockwise	practice	Free	1	0.5	-0.25	5.71357	-0.44254	-1.45639	-1.24088	1.36756165785227	-0.460755	-12.64802	-4.884999
Trial3	2	1	blindfold	counterclockwise	practice	Free	1	0.5	-0.25	5.733574	-0.44066	-1.45633	-1.28677	1.39990472515093	-0.475007	-12.81306	-4.536601
Trial3	2	1	blindfold	counterclockwise	practice	Free	1	0.5	-0.25	5.753571	-0.43931	-1.45637	-1.33205	1.43287662814377	-0.440315	-12.47028	-4.988144
Trial3	2	1	blindfold	counterclockwise	practice	Free	1	0.5	-0.25	5.773575	-0.43846	-1.45634	-1.42352	1.50261647633784	-0.290588	-12.9781	-4.098771
Trial3	2	1	blindfold	counterclockwise	practice	Free	1	0.5	-0.25	5.793571	-0.4374	-1.45633	-1.47076	1.53914707960367	0.0033711	-12.48298	-3.947087
Trial3	2	1	blindfold	counterclockwise	practice	Free	1	0.5	-0.25	5.813576	-0.43699	-1.45635	-1.51639	1.57533926273917	0.167242	-12.44066	-3.884054
Trial3	2	1	blindfold	counterclockwise	practice	Free	1	0.5	-0.25	5.833572	-0.43652	-1.45631	-1.56164	1.61166661645986	0.190896	-12.593	-3.702305
Trial3	2	1	blindfold	counterclockwise	practice	Free	1	0.5	-0.25	5.853569	-0.43592	-1.45631	-1.60738	1.64876523473762	0.465231	-12.885	-2.933651
Trial3	2	1	blindfold	counterclockwise	practice	Free	1	0.5	-0.25	5.873573	-0.43505	-1.4563	-1.69447	1.72070109022504	0.343665	-12.44912	-3.231643
Trial3	2	1	blindfold	counterclockwise	practice	Free	1	0.5	-0.25	5.89357	-0.43257	-1.45621	-1.73541	1.75388985353277	0.277204	-12.05133	-2.655238
Trial3	2	1	blindfold	counterclockwise	practice	Free	1	0.5	-0.25	5.913574	-0.43098	-1.45611	-1.77435	1.78615969536881	0.435582	-12.34756	-1.498242
Trial3	2	1	blindfold	counterclockwise	practice	Free	1	0.5	-0.25	5.933571	-0.42914	-1.45613	-1.81104	1.81663071671067	0.494506	-12.16982	-1.441857
Trial3	2	1	blindfold	counterclockwise	practice	Free	1	0.5	-0.25	5.953575	-0.42708	-1.45609	-1.84606	1.84577488465759	0.292966	-12.11904	-0.714424
Trial3	2	1	blindfold	counterclockwise	practice	Free	1	0.5	-0.25	5.973572	-0.42491	-1.4561	-1.90332	1.89444593423917	0.42774	-12.51683	0.371882
Trial3	2	1	blindfold	counterclockwise	practice	Free	1	0.5	-0.25	5.993568	-0.41991	-1.45619	-1.92679	1.9125530265077	0.502376	-12.42796	0.913568
Trial3	2	1	blindfold	counterclockwise	practice	Free	1	0.5	-0.25	6.013573	-0.41716	-1.45626	-1.94505	1.92727188672023	0.736495	-12.73688	1.471532
Trial3	2	1	blindfold	counterclockwise	practice	Free	1	0.5	-0.25	6.033569	-0.41426	-1.45631	-1.9589	1.93809454659276	0.925682	-12.24176	1.49945
Trial3	2	1	blindfold	counterclockwise	practice	Free	1	0.5	-0.25	6.053574	-0.4111	-1.45618	-1.9691	1.94561251777433	1.096399	-12.06403	1.372493
Trial3	2	1	blindfold	counterclockwise	practice	Free	1	0.5	-0.25	6.07357	-0.40753	-1.45612	-1.97671	1.95067629582276	1.53345	-12.60993	1.48222
Trial3	2	1	blindfold	counterclockwise	practice	Free	1	0.5	-0.25	6.093575	-0.40089	-1.45633	-1.97676	1.94764036194111	2.537276	-12.72419	1.433834
Trial3	2	1	blindfold	counterclockwise	practice	Free	1	0.5	-0.25	6.113571	-0.39802	-1.4564	-1.97602	1.94565806267642	3.239522	-12.94001	1.40369
Trial3	2	1	blindfold	counterclockwise	practice	Free	1	0.5	-0.25	6.133575	-0.39523	-1.45645	-1.97515	1.94359956851847	3.889613	-12.87653	1.02118
Trial3	2	1	blindfold	counterclockwise	practice	Free	1	0.5	-0.25	6.153572	-0.39187	-1.45646	-1.97437	1.94136137517825	4.288867	-13.07966	0.617984
Trial3	2	1	blindfold	counterclockwise	practice	Free	1	0.5	-0.25	6.173569	-0.38761	-1.45654	-1.97374	1.93884787150692	4.556575	-13.45629	0.116388
Trial3	2	1	blindfold	counterclockwise	practice	Free	1	0.5	-0.25	6.193573	-0.37577	-1.45686	-1.97383	1.93353637501083	4.792177	-13.68481	-0.276232
Trial3	2	1	blindfold	counterclockwise	practice	Free	1	0.5	-0.25	6.21357	-0.36834	-1.45685	-1.97407	1.93039684938899	4.779567	-13.27855	-0.177975
Trial3	2	1	blindfold	counterclockwise	practice	Free	1	0.5	-0.25	6.233574	-0.35953	-1.45665	-1.9745	1.92683467640528	4.835542	-12.61839	-0.348429
Trial3	2	1	blindfold	counterclockwise	practice	Free	1	0.5	-0.25	6.253571	-0.34967	-1.45636	-1.97521	1.9230934776894	4.936309	-12.36872	-0.472931
Trial3	2	1	blindfold	counterclockwise	practice	Free	1	0.5	-0.25	6.273575	-0.33834	-1.45621	-1.97787	1.92050738689891	4.971646	-12.55492	-0.6531
Trial3	2	1	blindfold	counterclockwise	practice	Free	1	0.5	-0.25	6.293571	-0.31022	-1.45643	-1.97983	1.91017495913012	5.441615	-13.21931	-0.930551
Trial3	2	1	blindfold	counterclockwise	practice	Free	1	0.5	-0.25	6.313576	-0.29413	-1.45659	-1.98212	1.9054874116001	5.839266	-13.3251	-0.865195
Trial3	2	1	blindfold	counterclockwise	practice	Free	1	0.5	-0.25	6.333572	-0.27617	-1.45665	-1.98458	1.90031781757564	6.110793	-13.08812	-0.639517
Trial3	2	1	blindfold	counterclockwise	practice	Free	1	0.5	-0.25	6.353569	-0.25606	-1.45655	-1.98719	1.89458593219356	6.190994	-12.65648	-0.548269
Trial3	2	1	blindfold	counterclockwise	practice	Free	1	0.5	-0.25	6.373573	-0.23361	-1.45637	-1.99227	1.89042015020196	6.182903	-12.37718	-0.418934
Trial3	2	1	blindfold	counterclockwise	practice	Free	1	0.5	-0.25	6.39357	-0.18066	-1.45613	-1.99468	1.8727537251058	6.146922	-12.16559	-0.202191
Trial3	2	1	blindfold	counterclockwise	practice	Free	1	0.5	-0.25	6.413574	-0.15103	-1.45607	-1.99698	1.86434412551325	6.00895	-11.99632	-0.110581
Trial3	2	1	blindfold	counterclockwise	practice	Free	1	0.5	-0.25	6.433571	-0.11824	-1.45599	-1.99905	1.8551000662207	5.641415	-11.81435	-0.064127
Trial3	2	1	blindfold	counterclockwise	practice	Free	1	0.5	-0.25	6.453575	-0.084457	-1.45592	-2.0011	1.84606105287153	5.442076	-11.7678	-0.134449
Trial3	2	1	blindfold	counterclockwise	practice	Free	1	0.5	-0.25	6.473572	-0.048952	-1.45589	-2.00514	1.83898476021139	5.362083	-11.77203	-0.172587
Trial3	2	1	blindfold	counterclockwise	practice	Free	1	0.5	-0.25	6.493568	0.029174	-1.45591	-2.00717	1.81915458314002	5.440694	-11.80165	-0.279699
Trial3	2	1	blindfold	counterclockwise	practice	Free	1	0.5	-0.25	6.513573	0.069443	-1.45591	-2.00924	1.81116106305359	5.353264	-11.81012	-0.239636
Trial3	2	1	blindfold	counterclockwise	practice	Free	1	0.5	-0.25	6.533569	0.11121	-1.45591	-2.01134	1.80373942543035	5.268929	-11.85244	-0.161655
Trial3	2	1	blindfold	counterclockwise	practice	Free	1	0.5	-0.25	6.553574	0.1543	-1.45591	-2.01343	1.79699590152931	4.892832	-11.90322	-0.123735
Trial3	2	1	blindfold	counterclockwise	practice	Free	1	0.5	-0.25	6.57357	0.19843	-1.45593	-2.01747	1.79301261876256	4.647114	-11.88629	-0.069675
Trial3	2	1	blindfold	counterclockwise	practice	Free	1	0.5	-0.25	6.593575	0.29026	-1.45593	-2.0193	1.78168833029521	4.329965	-11.83551	-0.049366
Trial3	2	1	blindfold	counterclockwise	practice	Free	1	0.5	-0.25	6.613571	0.3363	-1.45589	-2.02102	1.77856945521387	4.270802	-11.61969	0.0062075
Trial3	2	1	blindfold	counterclockwise	practice	Free	1	0.5	-0.25	6.633575	0.38277	-1.45582	-2.02253	1.77640247495317	4.174604	-11.43772	0.0048268
Trial3	2	1	blindfold	counterclockwise	practice	Free	1	0.5	-0.25	6.653572	0.43109	-1.45572	-2.0238	1.7751379271412	4.204104	-11.25575	0.17596
Trial3	2	1	blindfold	counterclockwise	practice	Free	1	0.5	-0.25	6.673569	0.47993	-1.45562	-2.02524	1.77535339151411	4.25843	-11.08648	0.327428
Trial3	2	1	blindfold	counterclockwise	practice	Free	1	0.5	-0.25	6.693573	0.57623	-1.45547	-2.02545	1.77708572743372	3.756884	-10.87912	0.319411
Trial3	2	1	blindfold	counterclockwise	practice	Free	1	0.5	-0.25	6.71357	0.62623	-1.45544	-2.02529	1.77977207564614	3.41218	-10.8495	0.390597
Trial3	2	1	blindfold	counterclockwise	practice	Free	1	0.5	-0.25	6.733574	0.6731099	-1.45543	-2.02481	1.78323241876522	3.098993	-10.87489	0.370536
Trial3	2	1	blindfold	counterclockwise	practice	Free	1	0.5	-0.25	6.753571	0.72242	-1.45543	-2.02382	1.78771020215981	2.692263	-10.83257	0.350855
Trial3	2	1	blindfold	counterclockwise	practice	Free	1	0.5	-0.25	6.773575	0.76942	-1.45542	-2.01627	1.7866999069497	2.335352	-10.68869	0.215655
Trial3	2	1	blindfold	counterclockwise	practice	Free	1	0.5	-0.25	6.793571	0.8608199	-1.45532	-2.01048	1.79707556871197	1.900597	-10.88335	0.18454
Trial3	2	1	blindfold	counterclockwise	practice	Free	1	0.5	-0.25	6.813576	0.91379	-1.45543	-2.00674	1.80481520078213	1.620788	-10.98492	0.138231
Trial3	2	1	blindfold	counterclockwise	practice	Free	1	0.5	-0.25	6.833572	0.94602	-1.45548	-2.00159	1.80748483317852	1.502173	-11.06109	-0.035686
Trial3	2	1	blindfold	counterclockwise	practice	Free	1	0.5	-0.25	6.853569	0.9887	-1.45554	-1.99694	1.81400846941603	1.190287	-11.25575	-0.328182
Trial3	2	1	blindfold	counterclockwise	practice	Free	1	0.5	-0.25	6.873573	1.02554	-1.45561	-1.98842	1.81612125568988	0.932482	-11.34039	-0.55781
Trial3	2	1	blindfold	counterclockwise	practice	Free	1	0.5	-0.25	6.89357	1.08991	-1.45568	-1.98427	1.8318533263334	0.426023	-11.45465	-0.780249
Trial3	2	1	blindfold	counterclockwise	practice	Free	1	0.5	-0.25	6.913574	1.11982	-1.45572	-1.98059	1.83823777497642	0.070183	-11.45465	-0.902835
Trial3	2	1	blindfold	counterclockwise	practice	Free	1	0.5	-0.25	6.933571	1.14492	-1.45573	-1.97732	1.84378849796328	-0.25475	-11.43772	-1.001848
Trial3	2	1	blindfold	counterclockwise	practice	Free	1	0.5	-0.25	6.953575	1.16813	-1.45573	-1.9745	1.84940467106296	-0.442526	-11.34885	-0.988042
Trial3	2	1	blindfold	counterclockwise	practice	Free	1	0.5	-0.25	6.973572	1.18711	-1.45571	-1.9703	1.85244492304938	-0.602919	-11.39117	-0.962092
Trial3	2	1	blindfold	counterclockwise	practice	Free	1	0.5	-0.25	6.993568	1.2148	-1.45567	-1.96898	1.86167428005016	-0.680077	-11.29384	-1.112364
Trial3	2	1	blindfold	counterclockwise	practice	Free	1	0.5	-0.25	7.013573	1.22315	-1.45565	-1.96821	1.86418654806349	-0.577881	-11.25998	-1.243419
Trial3	2	1	blindfold	counterclockwise	practice	Free	1	0.5	-0.25	7.033569	1.22825	-1.45563	-1.96793	1.86591314268108	-0.430744	-11.17535	-1.306522
Trial3	2	1	blindfold	counterclockwise	practice	Free	1	0.5	-0.25	7.053574	1.22997	-1.45561	-1.96793	1.86658509688255	-0.409925	-11.23883	-1.256276
Trial3	2	1	blindfold	counterclockwise	practice	Free	1	0.5	-0.25	7.07357	1.22995	-1.45561	-1.96794	1.86658648104367	-0.441683	-11.23883	-1.209602
Trial3	2	1	blindfold	counterclockwise	practice	Free	1	0.5	-0.25	7.093575	1.22986	-1.45559	-1.96795	1.86656039278027	-1.008062	-11.14149	-1.147183
Trial3	2	1	blindfold	counterclockwise	practice	Free	1	0.5	-0.25	7.113571	1.22979	-1.45558	-1.96797	1.86655146496677	-1.30597	-11.13726	-1.214589
Trial3	2	1	blindfold	counterclockwise	practice	Free	1	0.5	-0.25	7.133575	1.22971	-1.45558	-1.96798	1.86652929882139	-1.519962	-11.29384	-1.184775
Trial3	2	1	blindfold	counterclockwise	practice	Free	1	0.5	-0.25	7.153572	1.22961	-1.45562	-1.96799	1.86649941695887	-1.510655	-11.33193	-1.164804
Trial3	2	1	blindfold	counterclockwise	practice	Free	1	0.5	-0.25	7.173569	1.22953	-1.45566	-1.96801	1.86648669447642	-1.308626	-11.40387	-1.157285
Trial3	2	1	blindfold	counterclockwise	practice	Free	1	0.5	-0.25	7.193573	1.2294	-1.45571	-1.96802	1.86644508172282	-0.833799	-11.44618	-1.055974
Trial3	2	1	blindfold	counterclockwise	practice	Free	1	0.5	-0.25	7.21357	1.22935	-1.45572	-1.96803	1.86643467016448	-0.741482	-11.51812	-1.025038
Trial3	2	1	blindfold	counterclockwise	practice	Free	1	0.5	-0.25	7.233574	1.2293	-1.45575	-1.96804	1.86642436966915	-0.70382	-11.60699	-1.06587
Trial3	2	1	blindfold	counterclockwise	practice	Free	1	0.5	-0.25	7.253571	1.22926	-1.45579	-1.96804	1.86640871892103	-0.780371	-11.66201	-1.124783
Trial3	2	1	blindfold	counterclockwise	practice	Free	1	0.5	-0.25	7.273575	1.2292	-1.45582	-1.96807	1.86641294379912	-0.892915	-11.71279	-1.283446
Trial3	2	1	blindfold	counterclockwise	practice	Free	1	0.5	-0.25	7.293571	1.22907	-1.45591	-1.96808	1.8663712429792	-1.250618	-12.03864	-1.451565
Trial3	2	1	blindfold	counterclockwise	practice	Free	1	0.5	-0.25	7.313576	1.22899	-1.456	-1.96809	1.86634926243771	-1.325911	-12.16982	-1.47443
Trial3	2	1	blindfold	counterclockwise	practice	Free	1	0.5	-0.25	7.333572	1.2289	-1.45606	-1.9681	1.86632343742582	-1.28281	-12.1275	-1.476328
Trial3	2	1	blindfold	counterclockwise	practice	Free	1	0.5	-0.25	7.353569	1.22882	-1.45607	-1.96811	1.86630137059306	-1.18312	-12.05556	-1.400982
Trial3	2	1	blindfold	counterclockwise	practice	Free	1	0.5	-0.25	7.373573	1.22875	-1.45602	-1.96813	1.86629237250675	-1.13168	-11.89476	-1.345931
Trial3	2	1	blindfold	counterclockwise	practice	Free	1	0.5	-0.25	7.39357	1.22862	-1.45596	-1.96814	1.86625081042026	-1.014985	-11.97093	-1.186598
Trial3	2	1	blindfold	counterclockwise	practice	Free	1	0.5	-0.25	7.413574	1.22856	-1.45597	-1.96815	1.86623661981587	-1.059064	-11.94977	-1.206235
Trial3	2	1	blindfold	counterclockwise	practice	Free	1	0.5	-0.25	7.433571	1.22849	-1.45598	-1.96817	1.86622763159212	-1.066458	-11.99632	-1.241621
Trial3	2	1	blindfold	counterclockwise	practice	Free	1	0.5	-0.25	7.453575	1.22842	-1.45598	-1.96818	1.86620953661759	-1.12017	-11.92015	-1.309843
Trial3	2	1	blindfold	counterclockwise	practice	Free	1	0.5	-0.25	7.473572	1.22835	-1.45596	-1.9682	1.86620077334086	-1.125008	-11.91591	-1.306297
Trial3	2	1	blindfold	counterclockwise	practice	Free	1	0.5	-0.25	7.493568	1.22821	-1.45599	-1.96821	1.86615522018931	-1.045255	-12.04287	-1.25798
Trial3	2	1	blindfold	counterclockwise	practice	Free	1	0.5	-0.25	7.513573	1.22815	-1.45601	-1.96822	1.86614104240625	-0.921108	-12.05556	-1.184892
Trial3	2	1	blindfold	counterclockwise	practice	Free	1	0.5	-0.25	7.533569	1.2281	-1.45602	-1.96822	1.8661215069694	-0.840697	-12.0471	-1.15107
Trial3	2	1	blindfold	counterclockwise	practice	Free	1	0.5	-0.25	7.553574	1.22805	-1.45602	-1.96823	1.86611123922363	-0.796315	-11.97516	-1.105688
Trial3	2	1	blindfold	counterclockwise	practice	Free	1	0.5	-0.25	7.57357	1.228	-1.45601	-1.96825	1.86611019296807	-0.76093	-12.02594	-1.113068
Trial3	2	1	blindfold	counterclockwise	practice	Free	1	0.5	-0.25	7.593575	1.22789	-1.456	-1.96826	1.86607638176122	-0.862928	-12.03017	-1.145909
Trial3	2	1	blindfold	counterclockwise	practice	Free	1	0.5	-0.25	7.613571	1.22784	-1.45601	-1.96827	1.86606611960056	-0.946252	-12.05133	-1.188723
Trial3	2	1	blindfold	counterclockwise	practice	Free	1	0.5	-0.25	7.633575	1.22778	-1.45603	-1.96827	1.86604268625112	-1.046327	-12.09365	-1.178454
Trial3	2	1	blindfold	counterclockwise	practice	Free	1	0.5	-0.25	7.653572	1.22771	-1.45605	-1.96829	1.8660339471637	-1.04149	-12.14443	-1.237643
Trial3	2	1	blindfold	counterclockwise	practice	Free	1	0.5	-0.25	7.673569	1.22764	-1.45606	-1.96831	1.86602499133163	-1.06853	-12.15289	-1.228956
Trial3	2	1	blindfold	counterclockwise	practice	Free	1	0.5	-0.25	7.693573	1.22751	-1.45607	-1.96832	1.86598350161863	-1.020268	-12.18252	-1.264323
Trial3	2	1	blindfold	counterclockwise	practice	Free	1	0.5	-0.25	7.71357	1.22745	-1.45608	-1.96832	1.86596012433422	-0.965908	-12.18252	-1.255932
Trial3	2	1	blindfold	counterclockwise	practice	Free	1	0.5	-0.25	7.733574	1.22739	-1.45609	-1.96833	1.86594597008059	-0.961405	-12.18675	-1.285201
Trial3	2	1	blindfold	counterclockwise	practice	Free	1	0.5	-0.25	7.753571	1.22733	-1.4561	-1.96834	1.86593166145305	-0.982328	-12.17828	-1.288416
Trial3	2	1	blindfold	counterclockwise	practice	Free	1	0.5	-0.25	7.773575	1.22726	-1.4561	-1.96836	1.86592282969578	-0.99682	-12.19944	-1.283911
Trial3	2	1	blindfold	counterclockwise	practice	Free	1	0.5	-0.25	7.793571	1.22713	-1.4561	-1.96837	1.865881364469	-1.042518	-12.21637	-1.31479
Trial4	4	1	blindfold	counterclockwise	test	Guided	1	-0.5	-0.5	0	-0.45984	-1.45742	-1.30094	0.801946237682471	4.247102	-15.27596	-6.443985
Trial4	4	1	blindfold	counterclockwise	test	Guided	1	-0.5	-0.5	0.01761627	-0.45984	-1.45743	-1.30095	0.801956238698924	4.276135	-15.2675	-6.449005
Trial4	4	1	blindfold	counterclockwise	test	Guided	1	-0.5	-0.5	0.03761292	-0.45985	-1.45743	-1.30098	0.801985622807947	4.280624	-15.24211	-6.445047
Trial4	4	1	blindfold	counterclockwise	test	Guided	1	-0.5	-0.5	0.05760956	-0.45933	-1.45775	-1.301	0.802031823281022	4.277128	-15.29712	-6.504031
Trial4	4	1	blindfold	counterclockwise	test	Guided	1	-0.5	-0.5	0.07761383	-0.45903	-1.45781	-1.301	0.80204709286874	4.276608	-15.27173	-6.51652
Trial4	4	1	blindfold	counterclockwise	test	Guided	1	-0.5	-0.5	0.09761047	-0.45876	-1.45781	-1.30101	0.802070812025901	4.239247	-15.25904	-6.509659
Trial4	4	1	blindfold	counterclockwise	test	Guided	1	-0.5	-0.5	0.1176147	-0.45852	-1.4578	-1.30101	0.802083186257669	4.207907	-15.23365	-6.456644
Trial4	4	1	blindfold	counterclockwise	test	Guided	1	-0.5	-0.5	0.1376114	-0.4583	-1.45779	-1.30102	0.802104595341458	4.231616	-15.25057	-6.484223
Trial4	4	1	blindfold	counterclockwise	test	Guided	1	-0.5	-0.5	0.1576157	-0.45786	-1.45781	-1.30102	0.802127590597742	4.288074	-15.30982	-6.490766
Trial4	4	1	blindfold	counterclockwise	test	Guided	1	-0.5	-0.5	0.1776123	-0.45763	-1.45782	-1.30102	0.802139705780576	4.287711	-15.32674	-6.499104
Trial4	4	1	blindfold	counterclockwise	test	Guided	1	-0.5	-0.5	0.1976089	-0.45741	-1.45782	-1.30101	0.802141358697996	4.289251	-15.2802	-6.477841
Trial4	4	1	blindfold	counterclockwise	test	Guided	1	-0.5	-0.5	0.2176132	-0.45718	-1.45781	-1.30101	0.802153602696192	4.25621	-15.22518	-6.476113
Trial4	4	1	blindfold	counterclockwise	test	Guided	1	-0.5	-0.5	0.2376099	-0.45697	-1.45779	-1.301	0.802154959366503	4.248718	-15.21672	-6.453831
Trial4	4	1	blindfold	counterclockwise	test	Guided	1	-0.5	-0.5	0.2576141	-0.45654	-1.45779	-1.30099	0.802168142857135	4.24118	-15.23788	-6.444605
Trial4	4	1	blindfold	counterclockwise	test	Guided	1	-0.5	-0.5	0.2776108	-0.45632	-1.4578	-1.30098	0.802170091829986	4.251689	-15.23788	-6.419647
Trial4	4	1	blindfold	counterclockwise	test	Guided	1	-0.5	-0.5	0.2976151	-0.45611	-1.4578	-1.30097	0.802171675590858	4.25714	-15.25904	-6.466525
Trial4	4	1	blindfold	counterclockwise	test	Guided	1	-0.5	-0.5	0.3176117	-0.45589	-1.4578	-1.30097	0.802183742783161	4.247319	-15.22941	-6.423355
Trial4	4	1	blindfold	counterclockwise	test	Guided	1	-0.5	-0.5	0.337616	-0.45568	-1.4578	-1.30095	0.802175320261159	4.20472	-15.25904	-6.429065
Trial4	4	1	blindfold	counterclockwise	test	Guided	1	-0.5	-0.5	0.3576126	-0.45526	-1.4578	-1.30093	0.802178519987148	4.155731	-15.24634	-6.404545
Trial4	4	1	blindfold	counterclockwise	test	Guided	1	-0.5	-0.5	0.3776093	-0.45505	-1.4578	-1.30092	0.802180381867457	4.178063	-15.22095	-6.388858
Trial4	4	1	blindfold	counterclockwise	test	Guided	1	-0.5	-0.5	0.3976135	-0.45485	-1.45778	-1.30091	0.802181614484847	4.167392	-15.19979	-6.371857
Trial4	4	1	blindfold	counterclockwise	test	Guided	1	-0.5	-0.5	0.4176102	-0.45464	-1.45777	-1.3009	0.802183463238019	4.158581	-15.17017	-6.366215
Trial4	4	1	blindfold	counterclockwise	test	Guided	1	-0.5	-0.5	0.4376144	-0.45443	-1.45776	-1.30087	0.802165494663627	4.206306	-15.20402	-6.352065
Trial4	4	1	blindfold	counterclockwise	test	Guided	1	-0.5	-0.5	0.4576111	-0.454	-1.45778	-1.30086	0.802180039502984	4.198759	-15.21249	-6.342844
Trial4	4	1	blindfold	counterclockwise	test	Guided	1	-0.5	-0.5	0.4776154	-0.4538	-1.45778	-1.30085	0.802181536336264	4.203144	-15.20402	-6.342999
Trial4	4	1	blindfold	counterclockwise	test	Guided	1	-0.5	-0.5	0.497612	-0.45359	-1.45778	-1.30083	0.802173544885485	4.225995	-15.22095	-6.318859
Trial4	4	1	blindfold	counterclockwise	test	Guided	1	-0.5	-0.5	0.5176163	-0.45336	-1.45778	-1.30082	0.802177005934209	4.216714	-15.21249	-6.322417
Trial4	4	1	blindfold	counterclockwise	test	Guided	1	-0.5	-0.5	0.5376129	-0.45316	-1.45779	-1.30079	0.802158790591916	4.225584	-15.29712	-6.33128
Trial4	4	1	blindfold	counterclockwise	test	Guided	1	-0.5	-0.5	0.5576096	-0.45274	-1.45783	-1.30078	0.802173427293806	4.200095	-15.3479	-6.334469
Trial4	4	1	blindfold	counterclockwise	test	Guided	1	-0.5	-0.5	0.5776138	-0.45253	-1.45785	-1.30077	0.802175830028117	4.204218	-15.37329	-6.342287
Trial4	4	1	blindfold	counterclockwise	test	Guided	1	-0.5	-0.5	0.5976105	-0.45232	-1.45785	-1.30075	0.802168174745698	4.200731	-15.31828	-6.333436
Trial4	4	1	blindfold	counterclockwise	test	Guided	1	-0.5	-0.5	0.6176147	-0.45211	-1.45783	-1.30074	0.802170808594134	4.217478	-15.25057	-6.270756
Trial4	4	1	blindfold	counterclockwise	test	Guided	1	-0.5	-0.5	0.6376114	-0.4519	-1.45781	-1.30071	0.802153385634715	4.241675	-15.20825	-6.293333
Trial4	4	1	blindfold	counterclockwise	test	Guided	1	-0.5	-0.5	0.6576157	-0.45148	-1.45781	-1.3007	0.802168684900304	4.265827	-15.31405	-6.319988
Trial4	4	1	blindfold	counterclockwise	test	Guided	1	-0.5	-0.5	0.6776123	-0.45126	-1.45784	-1.30069	0.802172147649695	4.323091	-15.41138	-6.331937
Trial4	4	1	blindfold	counterclockwise	test	Guided	1	-0.5	-0.5	0.6976089	-0.45105	-1.45787	-1.30068	0.802174938945659	4.380563	-15.47909	-6.390381
Trial4	4	1	blindfold	counterclockwise	test	Guided	1	-0.5	-0.5	0.7176132	-0.45083	-1.45791	-1.30068	0.802188391976674	4.430485	-15.55103	-6.478091
Trial4	4	1	blindfold	counterclockwise	test	Guided	1	-0.5	-0.5	0.7376099	-0.45057	-1.45795	-1.30068	0.802204372160284	4.560405	-15.6399	-6.574963
Trial4	4	1	blindfold	counterclockwise	test	Guided	1	-0.5	-0.5	0.7576141	-0.44968	-1.458	-1.30068	0.802259701034054	4.819021	-15.71184	-6.797838
Trial4	4	1	blindfold	counterclockwise	test	Guided	1	-0.5	-0.5	0.7776108	-0.44888	-1.45803	-1.30068	0.802310277410958	5.029548	-15.76685	-6.975333
Trial4	4	1	blindfold	counterclockwise	test	Guided	1	-0.5	-0.5	0.7976151	-0.44755	-1.45807	-1.30065	0.802366023181754	5.214774	-15.82187	-7.091384
Trial4	4	1	blindfold	counterclockwise	test	Guided	1	-0.5	-0.5	0.8176117	-0.44568	-1.45811	-1.30054	0.802380774586701	5.468325	-15.83033	-7.071046
Trial4	4	1	blindfold	counterclockwise	test	Guided	1	-0.5	-0.5	0.837616	-0.44296	-1.45811	-1.29998	0.802010874569442	5.646783	-15.74569	-7.045188
Trial4	4	1	blindfold	counterclockwise	test	Guided	1	-0.5	-0.5	0.8576126	-0.43472	-1.45804	-1.2995	0.802160652701837	6.070575	-15.60604	-6.985627
Trial4	4	1	blindfold	counterclockwise	test	Guided	1	-0.5	-0.5	0.8776093	-0.42881	-1.458	-1.29885	0.802015856213723	6.332765	-15.55949	-6.956641
Trial4	4	1	blindfold	counterclockwise	test	Guided	1	-0.5	-0.5	0.8976135	-0.42153	-1.45797	-1.29796	0.801809060652983	6.434238	-15.44524	-6.86994
Trial4	4	1	blindfold	counterclockwise	test	Guided	1	-0.5	-0.5	0.9176102	-0.41285	-1.45793	-1.29676	0.80151204439284	6.444536	-15.25057	-6.759957
Trial4	4	1	blindfold	counterclockwise	test	Guided	1	-0.5	-0.5	0.9376144	-0.40248	-1.45783	-1.29337	0.799341053321272	6.40039	-15.01359	-6.589869
Trial4	4	1	blindfold	counterclockwise	test	Guided	1	-0.5	-0.5	0.9576111	-0.37854	-1.45766	-1.29116	0.800429044382974	6.382032	-14.82739	-6.298251
Trial4	4	1	blindfold	counterclockwise	test	Guided	1	-0.5	-0.5	0.9776154	-0.36446	-1.45762	-1.29116	0.802686247283999	6.282682	-14.90356	-6.228023
Trial4	4	1	blindfold	counterclockwise	test	Guided	1	-0.5	-0.5	0.997612	-0.34989	-1.45763	-1.28847	0.802631921831361	6.257562	-14.92049	-6.222731
Trial4	4	1	blindfold	counterclockwise	test	Guided	1	-0.5	-0.5	1.017616	-0.33466	-1.45765	-1.28205	0.799336938581986	6.183659	-14.81046	-6.264821
Trial4	4	1	blindfold	counterclockwise	test	Guided	1	-0.5	-0.5	1.037613	-0.31846	-1.45765	-1.27393	0.794936804297679	6.195273	-14.93319	-6.310072
Trial4	4	1	blindfold	counterclockwise	test	Guided	1	-0.5	-0.5	1.05761	-0.2857	-1.45776	-1.26922	0.798513552075705	6.239982	-15.3606	-6.409811
Trial4	4	1	blindfold	counterclockwise	test	Guided	1	-0.5	-0.5	1.077614	-0.26956	-1.45784	-1.26434	0.798322066762839	6.297309	-15.31828	-6.486669
Trial4	4	1	blindfold	counterclockwise	test	Guided	1	-0.5	-0.5	1.09761	-0.25316	-1.45785	-1.25918	0.79830092245732	6.335048	-15.094	-6.393449
Trial4	4	1	blindfold	counterclockwise	test	Guided	1	-0.5	-0.5	1.117615	-0.23807	-1.45779	-1.25383	0.798039536261996	6.375678	-15.01359	-6.453118
Trial4	4	1	blindfold	counterclockwise	test	Guided	1	-0.5	-0.5	1.137611	-0.22294	-1.45773	-1.24277	0.792760764832824	6.419135	-14.97974	-6.559623
Trial4	4	1	blindfold	counterclockwise	test	Guided	1	-0.5	-0.5	1.157616	-0.19418	-1.45777	-1.23736	0.798264144771592	6.348178	-15.06861	-6.63458
Trial4	4	1	blindfold	counterclockwise	test	Guided	1	-0.5	-0.5	1.177612	-0.18083	-1.45777	-1.23209	0.798639624905487	6.457049	-15.02205	-6.787078
Trial4	4	1	blindfold	counterclockwise	test	Guided	1	-0.5	-0.5	1.197609	-0.16873	-1.45775	-1.22696	0.798880822791061	6.677427	-14.95858	-6.878563
Trial4	4	1	blindfold	counterclockwise	test	Guided	1	-0.5	-0.5	1.217613	-0.15745	-1.45773	-1.22183	0.79898627192626	6.776428	-15.07707	-6.849779
Trial4	4	1	blindfold	counterclockwise	test	Guided	1	-0.5	-0.5	1.23761	-0.14664	-1.45775	-1.21209	0.794943694685976	6.981091	-14.95858	-6.831086
Trial4	4	1	blindfold	counterclockwise	test	Guided	1	-0.5	-0.5	1.257614	-0.12703	-1.45764	-1.20757	0.799851151508413	7.343995	-14.62003	-6.633059
Trial4	4	1	blindfold	counterclockwise	test	Guided	1	-0.5	-0.5	1.277611	-0.11882	-1.45757	-1.20306	0.799744710520847	7.428508	-14.51001	-6.554532
Trial4	4	1	blindfold	counterclockwise	test	Guided	1	-0.5	-0.5	1.297615	-0.11082	-1.45751	-1.19896	0.80000390237802	7.503939	-14.53117	-6.48821
Trial4	4	1	blindfold	counterclockwise	test	Guided	1	-0.5	-0.5	1.317612	-0.10305	-1.45748	-1.1947	0.800110868166736	7.617675	-14.34497	-6.372108
Trial4	4	1	blindfold	counterclockwise	test	Guided	1	-0.5	-0.5	1.337616	-0.095869	-1.45742	-1.18642	0.796551463570546	7.698436	-14.13338	-6.187924
Trial4	4	1	blindfold	counterclockwise	test	Guided	1	-0.5	-0.5	1.357613	-0.08186001	-1.4572	-1.1821	0.800063462035148	8.094351	-13.76098	-5.809243
Trial4	4	1	blindfold	counterclockwise	test	Guided	1	-0.5	-0.5	1.377609	-0.07511801	-1.45716	-1.17748	0.799689837350205	8.276896	-13.70597	-5.447562
Trial4	4	1	blindfold	counterclockwise	test	Guided	1	-0.5	-0.5	1.397614	-0.067927	-1.4571	-1.1723	0.799171032650304	8.332026	-13.47745	-5.067374
Trial4	4	1	blindfold	counterclockwise	test	Guided	1	-0.5	-0.5	1.41761	-0.0601	-1.45696	-1.16679	0.798824714931843	8.344395	-13.07119	-4.786901
Trial4	4	1	blindfold	counterclockwise	test	Guided	1	-0.5	-0.5	1.437614	-0.051962	-1.45679	-1.15387	0.7926436815781	8.343694	-12.82575	-4.417399
Trial4	4	1	blindfold	counterclockwise	test	Guided	1	-0.5	-0.5	1.457611	-0.033545	-1.45655	-1.14662	0.797306550033304	8.263416	-12.63532	-4.119183
Trial4	4	1	blindfold	counterclockwise	test	Guided	1	-0.5	-0.5	1.477615	-0.023592	-1.45653	-1.13877	0.796863648592768	8.29942	-12.63109	-3.849417
Trial4	4	1	blindfold	counterclockwise	test	Guided	1	-0.5	-0.5	1.497612	-0.013131	-1.45652	-1.13006	0.796251922026189	8.343518	-12.47028	-3.739172
Trial4	4	1	blindfold	counterclockwise	test	Guided	1	-0.5	-0.5	1.517616	-0.001882	-1.45648	-1.12096	0.796060839314991	8.341011	-12.40257	-3.645616
Trial4	4	1	blindfold	counterclockwise	test	Guided	1	-0.5	-0.5	1.537613	0.0090944	-1.45644	-1.10016	0.787000087229826	8.371596	-12.50413	-3.411877
Trial4	4	1	blindfold	counterclockwise	test	Guided	1	-0.5	-0.5	1.55761	0.033407	-1.45642	-1.08909	0.794701228426129	8.24986	-12.35602	-2.98124
Trial4	4	1	blindfold	counterclockwise	test	Guided	1	-0.5	-0.5	1.577614	0.04551	-1.45639	-1.07708	0.794104842722672	8.046731	-12.26292	-2.850074
Trial4	4	1	blindfold	counterclockwise	test	Guided	1	-0.5	-0.5	1.59761	0.058457	-1.45632	-1.06531	0.79463804126376	7.872867	-12.03864	-2.718638
Trial4	4	1	blindfold	counterclockwise	test	Guided	1	-0.5	-0.5	1.617615	0.070654	-1.45625	-1.05237	0.794203090399621	7.799479	-12.06403	-2.528283
Trial4	4	1	blindfold	counterclockwise	test	Guided	1	-0.5	-0.5	1.637611	0.082743	-1.45625	-1.02648	0.78534741128489	7.735327	-12.16982	-2.406178
Trial4	4	1	blindfold	counterclockwise	test	Guided	1	-0.5	-0.5	1.657616	0.10615	-1.45628	-1.01327	0.794269430959699	7.561545	-11.96669	-2.141138
Trial4	4	1	blindfold	counterclockwise	test	Guided	1	-0.5	-0.5	1.677612	0.11732	-1.45622	-0.99994	0.794370169074042	7.468047	-12.03017	-1.881705
Trial4	4	1	blindfold	counterclockwise	test	Guided	1	-0.5	-0.5	1.697609	0.1281	-1.45624	-0.98624	0.794316642106373	7.415423	-12.19521	-1.909419
Trial4	4	1	blindfold	counterclockwise	test	Guided	1	-0.5	-0.5	1.717613	0.13839	-1.4563	-0.97303	0.794543395912171	7.224359	-12.4068	-1.538337
Trial4	4	1	blindfold	counterclockwise	test	Guided	1	-0.5	-0.5	1.73761	0.14844	-1.45633	-0.94674	0.787433197332884	7.065898	-12.14443	-1.5405
Trial4	4	1	blindfold	counterclockwise	test	Guided	1	-0.5	-0.5	1.757614	0.16627	-1.45621	-0.93407	0.795193356179439	6.686389	-11.8609	-1.087568
Trial4	4	1	blindfold	counterclockwise	test	Guided	1	-0.5	-0.5	1.777611	0.17467	-1.45614	-0.92123	0.795370562413739	6.462269	-11.78473	-0.717161
Trial4	4	1	blindfold	counterclockwise	test	Guided	1	-0.5	-0.5	1.797615	0.18232	-1.45607	-0.90903	0.79552881115457	6.089112	-11.74241	-0.504439
Trial4	4	1	blindfold	counterclockwise	test	Guided	1	-0.5	-0.5	1.817612	0.18971	-1.45602	-0.89674	0.795677393744011	5.818836	-11.8482	-0.251526
Trial4	4	1	blindfold	counterclockwise	test	Guided	1	-0.5	-0.5	1.837616	0.19665	-1.45606	-0.87348	0.7904482921632	5.633157	-11.954	0.074687
Trial4	4	1	blindfold	counterclockwise	test	Guided	1	-0.5	-0.5	1.857613	0.20882	-1.45615	-0.86184	0.795835387690095	5.207532	-12.07249	0.964883
Trial4	4	1	blindfold	counterclockwise	test	Guided	1	-0.5	-0.5	1.877609	0.21482	-1.45618	-0.8499	0.795862829869653	5.055138	-12.29254	1.534895
Trial4	4	1	blindfold	counterclockwise	test	Guided	1	-0.5	-0.5	1.897614	0.22057	-1.45619	-0.83751	0.795697250987017	5.010197	-11.7805	1.763935
Trial4	4	1	blindfold	counterclockwise	test	Guided	1	-0.5	-0.5	1.91761	0.22633	-1.45605	-0.82396	0.795302049819655	4.771493	-11.60699	2.272486
Trial4	4	1	blindfold	counterclockwise	test	Guided	1	-0.5	-0.5	1.937614	0.23234	-1.4559	-0.79402	0.789157554645274	4.48683	-11.41233	2.483266
Trial4	4	1	blindfold	counterclockwise	test	Guided	1	-0.5	-0.5	1.957611	0.24463	-1.45582	-0.77808	0.79485992913736	3.899902	-11.76357	3.000081
Trial4	4	1	blindfold	counterclockwise	test	Guided	1	-0.5	-0.5	1.977615	0.25061	-1.45591	-0.76133	0.794801067148691	3.703987	-11.70009	3.068526
Trial4	4	1	blindfold	counterclockwise	test	Guided	1	-0.5	-0.5	1.997612	0.25635	-1.45592	-0.74389	0.79469975062705	3.572944	-11.76357	2.990832
Trial4	4	1	blindfold	counterclockwise	test	Guided	1	-0.5	-0.5	2.017616	0.26212	-1.45596	-0.72588	0.794889090940504	3.444648	-11.98362	2.984602
Trial4	4	1	blindfold	counterclockwise	test	Guided	1	-0.5	-0.5	2.037613	0.26782	-1.45603	-0.68771	0.790431902618308	3.232398	-11.97939	3.110829
Trial4	4	1	blindfold	counterclockwise	test	Guided	1	-0.5	-0.5	2.05761	0.27785	-1.4561	-0.66807	0.795800324665869	3.012525	-12.06826	3.386673
Trial4	4	1	blindfold	counterclockwise	test	Guided	1	-0.5	-0.5	2.077614	0.28241	-1.45611	-0.6474299	0.796178993466164	2.760371	-11.89899	3.183416
Trial4	4	1	blindfold	counterclockwise	test	Guided	1	-0.5	-0.5	2.09761	0.28651	-1.45609	-0.62717	0.796724648726547	2.636192	-12.2206	3.16721
Trial4	4	1	blindfold	counterclockwise	test	Guided	1	-0.5	-0.5	2.117615	0.28992	-1.45615	-0.60688	0.797117899856483	2.560014	-12.33063	3.123183
Trial4	4	1	blindfold	counterclockwise	test	Guided	1	-0.5	-0.5	2.137611	0.29292	-1.45622	-0.56605	0.795666209861088	2.377517	-12.30101	3.002005
Trial4	4	1	blindfold	counterclockwise	test	Guided	1	-0.5	-0.5	2.157616	0.2973	-1.45622	-0.54617	0.79863566689972	2.132736	-12.09365	3.022525
Trial4	4	1	blindfold	counterclockwise	test	Guided	1	-0.5	-0.5	2.177612	0.2987	-1.45615	-0.5259	0.79911983332865	1.982493	-12.39411	3.139115
Trial4	4	1	blindfold	counterclockwise	test	Guided	1	-0.5	-0.5	2.197609	0.29958	-1.45619	-0.50649	0.799606346184099	1.923187	-12.44489	3.217295
Trial4	4	1	blindfold	counterclockwise	test	Guided	1	-0.5	-0.5	2.217613	0.29994	-1.45625	-0.48676	0.800049551917758	1.600193	-12.37295	3.132472
Trial4	4	1	blindfold	counterclockwise	test	Guided	1	-0.5	-0.5	2.23761	0.2998	-1.45626	-0.44915	0.801414857314743	1.325474	-12.24599	3.342359
Trial4	4	1	blindfold	counterclockwise	test	Guided	1	-0.5	-0.5	2.257614	0.29813	-1.45612	-0.43076	0.801127725313681	0.601773	-12.24599	3.31841
Trial4	4	1	blindfold	counterclockwise	test	Guided	1	-0.5	-0.5	2.277611	0.29663	-1.45616	-0.41266	0.801403533952843	0.516919	-12.38988	3.304778
Trial4	4	1	blindfold	counterclockwise	test	Guided	1	-0.5	-0.5	2.297615	0.29481	-1.45626	-0.39472	0.801752338546729	0.452546	-12.50837	3.52196
Trial4	4	1	blindfold	counterclockwise	test	Guided	1	-0.5	-0.5	2.317612	0.2927	-1.45631	-0.3761	0.802324427794826	0.537162	-12.36025	3.915398
Trial4	4	1	blindfold	counterclockwise	test	Guided	1	-0.5	-0.5	2.337616	0.28995	-1.45625	-0.33816	0.806357994867917	0.650751	-12.02171	4.14906
Trial4	4	1	blindfold	counterclockwise	test	Guided	1	-0.5	-0.5	2.357613	0.28329	-1.45607	-0.31889	0.803955261895717	0.497852	-12.09788	4.149947
Trial4	4	1	blindfold	counterclockwise	test	Guided	1	-0.5	-0.5	2.377609	0.27893	-1.45611	-0.29937	0.8043533791718	0.314945	-12.19944	4.108036
Trial4	4	1	blindfold	counterclockwise	test	Guided	1	-0.5	-0.5	2.397614	0.2741	-1.45616	-0.27905	0.805015356684807	-0.04963	-12.29254	4.044145
Trial4	4	1	blindfold	counterclockwise	test	Guided	1	-0.5	-0.5	2.41761	0.26849	-1.45618	-0.25919	0.805336152793472	-0.388571	-12.16136	3.968792
Trial4	4	1	blindfold	counterclockwise	test	Guided	1	-0.5	-0.5	2.437614	0.26243	-1.45611	-0.21815	0.812858473489843	-0.495463	-11.85667	3.691691
Trial4	4	1	blindfold	counterclockwise	test	Guided	1	-0.5	-0.5	2.457611	0.24836	-1.45598	-0.19878	0.806707003719039	-0.862083	-11.90745	3.741576
Trial4	4	1	blindfold	counterclockwise	test	Guided	1	-0.5	-0.5	2.477615	0.24051	-1.45598	-0.1787	0.807210462416455	-1.15744	-11.8609	3.722754
Trial4	4	1	blindfold	counterclockwise	test	Guided	1	-0.5	-0.5	2.497612	0.23198	-1.45596	-0.15792	0.807968717884243	-1.327067	-11.67893	3.637457
Trial4	4	1	blindfold	counterclockwise	test	Guided	1	-0.5	-0.5	2.517616	0.22245	-1.4559	-0.1378	0.808160151393978	-1.428053	-11.57314	3.26145
Trial4	4	1	blindfold	counterclockwise	test	Guided	1	-0.5	-0.5	2.537613	0.21253	-1.45589	-0.09709901	0.818552498827362	-1.549546	-11.8736	3.163727
[truncated: 6,661 more rows]
