# Supplementary material for: Assessing kinesthetic proprioceptive function of the upper limb: a novel dynamic movement reproduction task using a robotic arm
Source: PeerJ. 2021 May 3;9:e11301. doi: 10.7717/peerj.11301 (PMC8101453; doi:10.7717/peerj.11301)
Supplement: Supplemental Information 1 [file peerj-09-11301-s001.zip › DMR raw data_Study 1/Session 1/HMData_PP21-1_2019-06-26-15-42-16.txt]

Trial1	3	1	noBlindfold	counterclockwise	practice	Guided	1	0.5	0	0	0.44994	-1.45	-0.8	0.801564674687031	-0.0024529	0.0093727	-0.043292
Trial1	3	1	noBlindfold	counterclockwise	practice	Guided	1	0.5	0	0.01715088	0.44994	-1.44999	-0.8	0.801564674687031	0.0074171	0.022064	-0.00078738
Trial1	3	1	noBlindfold	counterclockwise	practice	Guided	1	0.5	0	0.03713989	0.44994	-1.44999	-0.8	0.801564674687031	-0.012853	0.013596	-0.014296
Trial1	3	1	noBlindfold	counterclockwise	practice	Guided	1	0.5	0	0.05715942	0.44994	-1.44999	-0.8	0.801564674687031	-0.00046176	0.00089671	-0.0092362
Trial1	3	1	noBlindfold	counterclockwise	practice	Guided	1	0.5	0	0.07714844	0.44993	-1.45	-0.8	0.801565300126034	-0.001299	0.0093598	0.00287
Trial1	3	1	noBlindfold	counterclockwise	practice	Guided	1	0.5	0	0.09713745	0.44993	-1.45	-0.8	0.801565300126034	-0.010581	-0.020265	0.015535
Trial1	3	1	noBlindfold	counterclockwise	practice	Guided	1	0.5	0	0.117157	0.44993	-1.45	-0.8	0.801565300126034	-0.0010157	0.026284	-0.00079411
Trial1	3	1	noBlindfold	counterclockwise	practice	Guided	1	0.5	0	0.137146	0.44993	-1.45	-0.8	0.801565300126034	-0.01228	0.038976	-0.022748
Trial1	3	1	noBlindfold	counterclockwise	practice	Guided	1	0.5	0	0.1571655	0.44993	-1.45	-0.8	0.801565300126034	-0.020719	-0.016044	-0.023307
Trial1	3	1	noBlindfold	counterclockwise	practice	Guided	1	0.5	0	0.1771545	0.44993	-1.45	-0.8	0.801565300126034	-0.0012831	0.013577	0.0034264
Trial1	3	1	noBlindfold	counterclockwise	practice	Guided	1	0.5	0	0.1971436	0.44993	-1.45	-0.8	0.801565300126034	-0.020409	-0.0075831	0.036086
Trial1	3	1	noBlindfold	counterclockwise	practice	Guided	1	0.5	0	0.2171631	0.44992	-1.45	-0.8	0.801565923827663	-0.022389	0.022036	0.0020243
Trial1	3	1	noBlindfold	counterclockwise	practice	Guided	1	0.5	0	0.2371521	0.44992	-1.45	-0.8	0.801565923827663	-0.0038184	0.017802	-0.022192
Trial1	3	1	noBlindfold	counterclockwise	practice	Guided	1	0.5	0	0.2571411	0.44992	-1.45	-0.8	0.801565923827663	-0.015921	0.030491	-0.024152
Trial1	3	1	noBlindfold	counterclockwise	practice	Guided	1	0.5	0	0.2771606	0.44992	-1.45	-0.8	0.801565923827663	0.010562	-0.0075977	-0.0098065
Trial1	3	1	noBlindfold	counterclockwise	practice	Guided	1	0.5	0	0.2971497	0.44992	-1.45	-0.8	0.801565923827663	-0.028279	0.00086433	-0.0047447
Trial1	3	1	noBlindfold	counterclockwise	practice	Guided	1	0.5	0	0.3171387	0.44992	-1.45	-0.8	0.801565923827663	0.0080217	0.03895	-0.008691
Trial1	3	1	noBlindfold	counterclockwise	practice	Guided	1	0.5	0	0.3371582	0.44992	-1.45	-0.8	0.801565923827663	-0.009427	0.017789	-0.0013663
Trial1	3	1	noBlindfold	counterclockwise	practice	Guided	1	0.5	0	0.3571472	0.44991	-1.45	-0.8	0.801566547653158	0.0038046	-0.011837	-0.0089755
Trial1	3	1	noBlindfold	counterclockwise	practice	Guided	1	0.5	0	0.3771362	0.44991	-1.45	-0.8	0.801566547653158	-0.0012555	-0.0033758	-0.0019298
Trial1	3	1	noBlindfold	counterclockwise	practice	Guided	1	0.5	0	0.3971558	0.44991	-1.45	-0.8	0.801566547653158	0.0049528	-0.0033774	0.037751
Trial1	3	1	noBlindfold	counterclockwise	practice	Guided	1	0.5	0	0.4171448	0.44991	-1.45	-0.8	0.801566547653158	-0.0054723	0.0093154	0.0031274
Trial1	3	1	noBlindfold	counterclockwise	practice	Guided	1	0.5	0	0.4371643	0.44991	-1.45	-0.8	0.801566547653158	-0.012516	-0.016078	-0.018546
Trial1	3	1	noBlindfold	counterclockwise	practice	Guided	1	0.5	0	0.4571533	0.44991	-1.45	-0.8	0.801566547653158	-0.022077	0.022009	-0.0022171
Trial1	3	1	noBlindfold	counterclockwise	practice	Guided	1	0.5	0	0.4771423	0.44991	-1.45	-0.8	0.801566547653158	0.0086022	0.0093116	-0.017149
Trial1	3	1	noBlindfold	counterclockwise	practice	Guided	1	0.5	0	0.4971619	0.44991	-1.45	-0.8	0.801566547653158	-0.010806	0.0050768	0.019733
Trial1	3	1	noBlindfold	counterclockwise	practice	Guided	1	0.5	0	0.5171509	0.4499	-1.45	-0.8	0.80156717346524	-0.017568	-0.0033887	-0.0061641
Trial1	3	1	noBlindfold	counterclockwise	practice	Guided	1	0.5	0	0.5371399	0.4499	-1.45	-0.8	0.80156717346524	0.0027076	0.021999	0.0079024
Trial1	3	1	noBlindfold	counterclockwise	practice	Guided	1	0.5	0	0.5571594	0.4499	-1.45	-0.8	0.80156717346524	-0.0031879	-0.0033968	0.032959
Trial1	3	1	noBlindfold	counterclockwise	practice	Guided	1	0.5	0	0.5771484	0.4499	-1.45	-0.8	0.80156717346524	-0.020659	0.0092976	-0.023334
Trial1	3	1	noBlindfold	counterclockwise	practice	Guided	1	0.5	0	0.5971375	0.4499	-1.45	-0.8	0.80156717346524	0.0024397	-0.0034007	0.012126
Trial1	3	1	noBlindfold	counterclockwise	practice	Guided	1	0.5	0	0.617157	0.44989	-1.45	-0.8	0.801567797538835	-0.014726	0.00082632	0.015229
Trial1	3	1	noBlindfold	counterclockwise	practice	Guided	1	0.5	0	0.637146	0.44989	-1.45	-0.8	0.801567797538835	-0.0043204	0.01352	-0.013771
Trial1	3	1	noBlindfold	counterclockwise	practice	Guided	1	0.5	0	0.6571655	0.44989	-1.45	-0.8	0.801567797538835	0.0080704	0.017747	-0.0087127
Trial1	3	1	noBlindfold	counterclockwise	practice	Guided	1	0.5	0	0.6771545	0.44989	-1.45	-0.8	0.801567797538835	0.0035687	0.0050497	-0.0098339
Trial1	3	1	noBlindfold	counterclockwise	practice	Guided	1	0.5	0	0.6971436	0.44989	-1.45	-0.8	0.801567797538835	0.0049719	0.009278	-0.025885
Trial1	3	1	noBlindfold	counterclockwise	practice	Guided	1	0.5	0	0.7171631	0.44989	-1.45	-0.8	0.801567797538835	-0.0062703	0.0050445	0.015781
Trial1	3	1	noBlindfold	counterclockwise	practice	Guided	1	0.5	0	0.7371521	0.44989	-1.45	-0.8	0.801567797538835	-0.00036708	0.0092738	-0.024183
Trial1	3	1	noBlindfold	counterclockwise	practice	Guided	1	0.5	0	0.7571411	0.44989	-1.45	-0.8	0.801567797538835	0.0016207	-0.020352	0.024785
Trial1	3	1	noBlindfold	counterclockwise	practice	Guided	1	0.5	0	0.7771606	0.44989	-1.45	-0.8	0.801567797538835	-0.019491	0.013501	0.023384
Trial1	3	1	noBlindfold	counterclockwise	practice	Guided	1	0.5	0	0.7971497	0.44988	-1.45	-0.8	0.801568423599757	-0.0020371	-0.011893	-0.031231
Trial1	3	1	noBlindfold	counterclockwise	practice	Guided	1	0.5	0	0.8171387	0.44988	-1.45	-0.8	0.801568423599757	-0.035814	0.017728	0.013817
Trial1	3	1	noBlindfold	counterclockwise	practice	Guided	1	0.5	0	0.8371582	0.44988	-1.45	-0.8	0.801568423599757	-0.013579	0.0007999	-0.0016741
Trial1	3	1	noBlindfold	counterclockwise	practice	Guided	1	0.5	0	0.8571472	0.44988	-1.45	-0.8	0.801568423599757	-0.028479	0.013492	0.056601
Trial1	3	1	noBlindfold	counterclockwise	practice	Guided	1	0.5	0	0.8771362	0.44988	-1.45	-0.8	0.801568423599757	0.028374	0.026186	-0.02139
Trial1	3	1	noBlindfold	counterclockwise	practice	Guided	1	0.5	0	0.8971558	0.44988	-1.45	-0.8	0.801568423599757	0.0021985	0.0092568	0.016331
Trial1	3	1	noBlindfold	counterclockwise	practice	Guided	1	0.5	0	0.9171448	0.44988	-1.45	-0.8	0.801568423599757	-0.030179	-0.020368	-0.0070229
Trial1	3	1	noBlindfold	counterclockwise	practice	Guided	1	0.5	0	0.9371643	0.44987	-1.45	-0.8	0.801569049785285	-0.0040026	0.0050195	-0.018011
Trial1	3	1	noBlindfold	counterclockwise	practice	Guided	1	0.5	0	0.9571533	0.44987	-1.45	-0.8	0.801569049785285	-0.021728	0.0050153	-0.006466
Trial1	3	1	noBlindfold	counterclockwise	practice	Guided	1	0.5	0	0.9771423	0.44987	-1.45	-0.8	0.801569049785285	-0.013841	0.026173	0.0025377
Trial1	3	1	noBlindfold	counterclockwise	practice	Guided	1	0.5	0	0.9971619	0.44987	-1.45	-0.8	0.801569049785285	0.013451	-0.041538	-0.02534
Trial1	3	1	noBlindfold	counterclockwise	practice	Guided	1	0.5	0	1.017151	0.44987	-1.45	-0.8	0.801569049785285	-0.018064	0.00077834	0.0022588
Trial1	3	1	noBlindfold	counterclockwise	practice	Guided	1	0.5	0	1.03714	0.44987	-1.45	-0.8	0.801569049785285	-0.033833	0.017704	-0.015752
Trial1	3	1	noBlindfold	counterclockwise	practice	Guided	1	0.5	0	1.057159	0.44987	-1.45	-0.8	0.801569049785285	-0.01017	0.0050013	0.011262
Trial1	3	1	noBlindfold	counterclockwise	practice	Guided	1	0.5	0	1.077148	0.44987	-1.45	-0.8	0.801569049785285	0.0027795	0.00076659	0.0078776
Trial1	3	1	noBlindfold	counterclockwise	practice	Guided	1	0.5	0	1.097137	0.44987	-1.45	-0.8	0.801569049785285	-0.0022801	0.0049976	0.020264
Trial1	3	1	noBlindfold	counterclockwise	practice	Guided	1	0.5	0	1.117157	0.44986	-1.45	-0.8	0.801569676095418	-0.02451	0.017689	0.035753
Trial1	3	1	noBlindfold	counterclockwise	practice	Guided	1	0.5	0	1.137146	0.44986	-1.45	-0.8	0.801569676095418	0.021077	-0.024631	-0.01212
Trial1	3	1	noBlindfold	counterclockwise	practice	Guided	1	0.5	0	1.157166	0.44986	-1.45	-0.8	0.801569676095418	-0.0056543	0.01345	0.0073123
Trial1	3	1	noBlindfold	counterclockwise	practice	Guided	1	0.5	0	1.177155	0.44986	-1.44999	-0.8	0.801569676095418	0.0027935	0.0092144	0.0078729
Trial1	3	1	noBlindfold	counterclockwise	practice	Guided	1	0.5	0	1.197144	0.44986	-1.45	-0.8	0.801569676095418	-0.00030926	0.030371	-0.034635
Trial1	3	1	noBlindfold	counterclockwise	practice	Guided	1	0.5	0	1.217163	0.44986	-1.45	-0.8	0.801569676095418	0.0013956	0.0049785	0.028982
Trial1	3	1	noBlindfold	counterclockwise	practice	Guided	1	0.5	0	1.237152	0.44986	-1.45	-0.8	0.801569676095418	-0.0034087	-0.020414	-0.026474
Trial1	3	1	noBlindfold	counterclockwise	practice	Guided	1	0.5	0	1.257141	0.44986	-1.45	-0.8	0.801569676095418	-0.0062005	0.0049731	0.015749
Trial1	3	1	noBlindfold	counterclockwise	practice	Guided	1	0.5	0	1.277161	0.44985	-1.45	-0.8	0.801570300665581	-0.0011377	-0.0077245	0.0033587
Trial1	3	1	noBlindfold	counterclockwise	practice	Guided	1	0.5	0	1.29715	0.44985	-1.45	-0.8	0.801570300665581	0.00082305	0.017664	-0.026201
Trial1	3	1	noBlindfold	counterclockwise	practice	Guided	1	0.5	0	1.317139	0.44985	-1.45	-0.8	0.801570300665581	-0.0030928	0.004966	0.032914
Trial1	3	1	noBlindfold	counterclockwise	practice	Guided	1	0.5	0	1.337158	0.44985	-1.45	-0.8	0.801570300665581	0.007313	0.0049648	0.0039151
Trial1	3	1	noBlindfold	counterclockwise	practice	Guided	1	0.5	0	1.357147	0.44985	-1.45	-0.8	0.801570300665581	-0.027584	-0.020431	0.018563
Trial1	3	1	noBlindfold	counterclockwise	practice	Guided	1	0.5	0	1.377136	0.44985	-1.45	-0.8	0.801570300665581	-0.004509	0.013423	-0.0095975
Trial1	3	1	noBlindfold	counterclockwise	practice	Guided	1	0.5	0	1.397156	0.44985	-1.45	-0.8	0.801570300665581	0.019148	0.013421	0.017417
Trial1	3	1	noBlindfold	counterclockwise	practice	Guided	1	0.5	0	1.417145	0.44985	-1.45	-0.8	0.801570300665581	0.010984	0.0091858	0.012634
Trial1	3	1	noBlindfold	counterclockwise	practice	Guided	1	0.5	0	1.437164	0.44985	-1.45	-0.8	0.801570300665581	0.006204	0.0091841	0.020797
Trial1	3	1	noBlindfold	counterclockwise	practice	Guided	1	0.5	0	1.457153	0.44985	-1.45	-0.8	0.801570300665581	-0.03378	-0.01621	-0.015782
Trial1	3	1	noBlindfold	counterclockwise	practice	Guided	1	0.5	0	1.477142	0.44984	-1.45	-0.8	0.801570925359609	-0.0053368	0.021875	0.003067
Trial1	3	1	noBlindfold	counterclockwise	practice	Guided	1	0.5	0	1.497162	0.44984	-1.45	-0.8	0.801570925359609	-0.01238	0.038796	-0.0062209
Trial1	3	1	noBlindfold	counterclockwise	practice	Guided	1	0.5	0	1.517151	0.44984	-1.45	-0.8	0.801570925359609	-0.024485	0.017636	-0.027895
Trial1	3	1	noBlindfold	counterclockwise	practice	Guided	1	0.5	0	1.53714	0.44984	-1.45	-0.8	0.801570925359609	-0.026721	0.0049379	0.022774
Trial1	3	1	noBlindfold	counterclockwise	practice	Guided	1	0.5	0	1.557159	0.44984	-1.45	-0.8	0.801570925359609	0.0062258	-0.0035296	0.012344
Trial1	3	1	noBlindfold	counterclockwise	practice	Guided	1	0.5	0	1.577148	0.44983	-1.45	-0.8	0.801571552042814	-0.0058773	-0.0035308	0.011503
Trial1	3	1	noBlindfold	counterclockwise	practice	Guided	1	0.5	0	1.597137	0.44983	-1.45	-0.8	0.801571552042814	-0.01432	0.017626	0.006998
Trial1	3	1	noBlindfold	counterclockwise	practice	Guided	1	0.5	0	1.617157	0.44983	-1.45	-0.8	0.801571552042814	0.012138	0.017624	-0.0042708
Trial1	3	1	noBlindfold	counterclockwise	practice	Guided	1	0.5	0	1.637146	0.44983	-1.45	-0.8	0.801571552042814	0.016083	0.00069564	0.00023135
Trial1	3	1	noBlindfold	counterclockwise	practice	Guided	1	0.5	0	1.657166	0.44983	-1.45	-0.8	0.801571552042814	-0.0072642	0.00069011	0.032609
Trial1	3	1	noBlindfold	counterclockwise	practice	Guided	1	0.5	0	1.677155	0.44983	-1.45	-0.8	0.801571552042814	-0.022475	0.017614	-0.014959
Trial1	3	1	noBlindfold	counterclockwise	practice	Guided	1	0.5	0	1.697144	0.44983	-1.45	-0.8	0.801571552042814	0.014411	0.01338	0.025561
Trial1	3	1	noBlindfold	counterclockwise	practice	Guided	1	0.5	0	1.717163	0.44983	-1.45	-0.8	0.801571552042814	-0.017129	-0.0035486	-0.010458
Trial1	3	1	noBlindfold	counterclockwise	practice	Guided	1	0.5	0	1.737152	0.44983	-1.45	-0.8	0.801571552042814	0.019475	0.013375	0.0038885
Trial1	3	1	noBlindfold	counterclockwise	practice	Guided	1	0.5	0	1.757141	0.44982	-1.45	-0.8	0.801572176984938	-0.0058582	0.03453	0.011492
Trial1	3	1	noBlindfold	counterclockwise	practice	Guided	1	0.5	0	1.777161	0.44982	-1.45	-0.8	0.801572176984938	-0.009798	0.013369	0.006989
Trial1	3	1	noBlindfold	counterclockwise	practice	Guided	1	0.5	0	1.79715	0.44982	-1.45	-0.8	0.801572176984938	-0.012338	0.00067378	-0.018628
Trial1	3	1	noBlindfold	counterclockwise	practice	Guided	1	0.5	0	1.817139	0.44982	-1.45	-0.8	0.801572176984938	-0.018238	-0.0035615	0.00080614
Trial1	3	1	noBlindfold	counterclockwise	practice	Guided	1	0.5	0	1.837158	0.44982	-1.45	-0.8	0.801572176984938	-0.02584	0.02606	-0.0068012
Trial1	3	1	noBlindfold	counterclockwise	practice	Guided	1	0.5	0	1.857147	0.44982	-1.45	-0.8	0.801572176984938	0.0062661	0.017591	0.020773
Trial1	3	1	noBlindfold	counterclockwise	practice	Guided	1	0.5	0	1.877136	0.44981	-1.45	-0.8	0.801572803916979	-0.0055596	-0.012035	0.0072643
Trial1	3	1	noBlindfold	counterclockwise	practice	Guided	1	0.5	0	1.897156	0.44981	-1.44999	-0.8	0.801572803916979	-0.021048	-0.0035753	-0.014969
Trial1	3	1	noBlindfold	counterclockwise	practice	Guided	1	0.5	0	1.917145	0.44981	-1.45	-0.8	0.801572803916979	0.011055	0.026045	0.012605
Trial1	3	1	noBlindfold	counterclockwise	practice	Guided	1	0.5	0	1.937164	0.44981	-1.45	-0.8	0.801572803916979	-0.017663	0.026043	-0.0020218
Trial1	3	1	noBlindfold	counterclockwise	practice	Guided	1	0.5	0	1.957153	0.44981	-1.45	-0.8	0.801572803916979	-0.0058293	0.013345	0.011485
Trial1	3	1	noBlindfold	counterclockwise	practice	Guided	1	0.5	0	1.977142	0.44981	-1.45	-0.8	0.801572803916979	0.015845	0.034503	0.0044378
Trial1	3	1	noBlindfold	counterclockwise	practice	Guided	1	0.5	0	1.997162	0.44981	-1.45	-0.8	0.801572803916979	-0.012591	0.038733	-0.014413
Trial1	3	1	noBlindfold	counterclockwise	practice	Guided	1	0.5	0	2.017151	0.44981	-1.45	-0.8	0.801572803916979	0.0088036	-0.028977	-0.017237
Trial1	3	1	noBlindfold	counterclockwise	practice	Guided	1	0.5	0	2.03714	0.44981	-1.45	-0.8	0.801572803916979	-0.0035815	0.021804	-0.022297
Trial1	3	1	noBlindfold	counterclockwise	practice	Guided	1	0.5	0	2.057159	0.4498	-1.45	-0.8	0.801573429107199	0.010791	-0.012056	0.016825
Trial1	3	1	noBlindfold	counterclockwise	practice	Guided	1	0.5	0	2.077148	0.4498	-1.45	-0.8	0.801573429107199	-0.014824	-0.0078258	0.019368
Trial1	3	1	noBlindfold	counterclockwise	practice	Guided	1	0.5	0	2.097137	0.4498	-1.45	-0.8	0.801573429107199	-0.0035787	-0.016291	-0.0223
Trial1	3	1	noBlindfold	counterclockwise	practice	Guided	1	0.5	0	2.117157	0.4498	-1.45	-0.8	0.801573429107199	-0.008359	0.030256	-0.014136
Trial1	3	1	noBlindfold	counterclockwise	practice	Guided	1	0.5	0	2.137146	0.4498	-1.45	-0.8	0.801573429107199	-0.0046934	0.00063177	-0.0054128
Trial1	3	1	noBlindfold	counterclockwise	practice	Guided	1	0.5	0	2.157166	0.4498	-1.45	-0.8	0.801573429107199	0.022629	0.017555	0.030322
Trial1	3	1	noBlindfold	counterclockwise	practice	Guided	1	0.5	0	2.177155	0.4498	-1.45	-0.8	0.801573429107199	0.0082582	0.017553	-0.0087995
Trial1	3	1	noBlindfold	counterclockwise	practice	Guided	1	0.5	0	2.197144	0.4498	-1.45	-0.8	0.801573429107199	-0.013972	0.00062299	0.0066898
Trial1	3	1	noBlindfold	counterclockwise	practice	Guided	1	0.5	0	2.217163	0.4498	-1.45	-0.8	0.801573429107199	-0.010868	0.021779	0.023858
Trial1	3	1	noBlindfold	counterclockwise	practice	Guided	1	0.5	0	2.237152	0.4498	-1.45	-0.8	0.801573429107199	0.011647	-0.01208	0.0041435
Trial1	3	1	noBlindfold	counterclockwise	practice	Guided	1	0.5	0	2.257141	0.4498	-1.45	-0.8	0.801573429107199	-0.010581	0.030234	0.0069652
Trial1	3	1	noBlindfold	counterclockwise	practice	Guided	1	0.5	0	2.277161	0.44979	-1.45	-0.8	0.801574056288076	-0.004678	0.0048401	-0.0054243
Trial1	3	1	noBlindfold	counterclockwise	practice	Guided	1	0.5	0	2.29715	0.44979	-1.45	-0.8	0.801574056288076	-0.022966	0.0006067	0.014568
Trial1	3	1	noBlindfold	counterclockwise	practice	Guided	1	0.5	0	2.317139	0.44979	-1.45	-0.8	0.801574056288076	-0.0193	0.017532	0.023292
Trial1	3	1	noBlindfold	counterclockwise	practice	Guided	1	0.5	0	2.337158	0.44979	-1.45	-0.8	0.801574056288076	0.00094891	0.017529	-0.026259
Trial1	3	1	noBlindfold	counterclockwise	practice	Guided	1	0.5	0	2.357147	0.44979	-1.45	-0.8	0.801574056288076	-0.021559	-0.0036357	-0.0065486
Trial1	3	1	noBlindfold	counterclockwise	practice	Guided	1	0.5	0	2.377136	0.44979	-1.44999	-0.8	0.801574056288076	0.0085616	0.021751	-0.013037
Trial1	3	1	noBlindfold	counterclockwise	practice	Guided	1	0.5	0	2.397156	0.44979	-1.45	-0.8	0.801574056288076	-0.018168	0.0090547	-0.022881
Trial1	3	1	noBlindfold	counterclockwise	practice	Guided	1	0.5	0	2.417145	0.44978	-1.45	-0.8	0.801574683593556	-0.013102	0.0090549	-0.0059911
Trial1	3	1	noBlindfold	counterclockwise	practice	Guided	1	0.5	0	2.437164	0.44978	-1.45	-0.8	0.801574683593556	0.008292	-0.0036423	-0.0054321
Trial1	3	1	noBlindfold	counterclockwise	practice	Guided	1	0.5	0	2.457153	0.44978	-1.45	-0.8	0.801574683593556	-0.010551	0.0090482	0.01962
Trial1	3	1	noBlindfold	counterclockwise	practice	Guided	1	0.5	0	2.477142	0.44978	-1.45	-0.8	0.801574683593556	0.0080216	-0.020577	-0.0045968
Trial1	3	1	noBlindfold	counterclockwise	practice	Guided	1	0.5	0	2.497162	0.44978	-1.45	-0.8	0.801574683593556	0.0040808	0.0048127	-0.0091007
Trial1	3	1	noBlindfold	counterclockwise	practice	Guided	1	0.5	0	2.517151	0.44978	-1.45	-0.8	0.801574683593556	0.0069083	-0.01635	0.012292
Trial1	3	1	noBlindfold	counterclockwise	practice	Guided	1	0.5	0	2.53714	0.44977	-1.45	-0.8	0.801575307288567	-0.0065963	0.03443	0.024121
Trial1	3	1	noBlindfold	counterclockwise	practice	Guided	1	0.5	0	2.557159	0.44977	-1.45	-0.8	0.801575307288567	-0.017581	-0.0078931	-0.0020554
Trial1	3	1	noBlindfold	counterclockwise	practice	Guided	1	0.5	0	2.577148	0.44977	-1.45	-0.8	0.801575307288567	-0.026584	0.013265	0.0058297
Trial1	3	1	noBlindfold	counterclockwise	practice	Guided	1	0.5	0	2.597137	0.44977	-1.45	-0.8	0.801575307288567	0.0080391	0.009033	-0.021211
Trial1	3	1	noBlindfold	counterclockwise	practice	Guided	1	0.5	0	2.617157	0.44977	-1.45	-0.8	0.801575307288567	-0.0026687	0.00056714	-0.034999
Trial1	3	1	noBlindfold	counterclockwise	practice	Guided	1	0.5	0	2.637146	0.44977	-1.45	-0.8	0.801575307288567	0.023813	0.017493	0.0030038
Trial1	3	1	noBlindfold	counterclockwise	practice	Guided	1	0.5	0	2.657166	0.44977	-1.45	-0.8	0.801575307288567	-0.0085645	0.000561	-0.0099465
Trial1	3	1	noBlindfold	counterclockwise	practice	Guided	1	0.5	0	2.677155	0.44977	-1.45	-0.8	0.801575307288567	-0.010242	-0.0079031	0.027215
Trial1	3	1	noBlindfold	counterclockwise	practice	Guided	1	0.5	0	2.697144	0.44977	-1.45	-0.8	0.801575307288567	0.0015862	-0.0036741	0.028893
Trial1	3	1	noBlindfold	counterclockwise	practice	Guided	1	0.5	0	2.717163	0.44976	-1.45	-0.8	0.801575936710415	-0.021508	0.00055559	-0.0065666
Trial1	3	1	noBlindfold	counterclockwise	practice	Guided	1	0.5	0	2.737152	0.44976	-1.45	-0.8	0.801575936710415	-0.026569	0.042872	0.0069401
Trial1	3	1	noBlindfold	counterclockwise	practice	Guided	1	0.5	0	2.757141	0.44976	-1.45	-0.8	0.801575936710415	-0.018401	0.0090116	0.010599
Trial1	3	1	noBlindfold	counterclockwise	practice	Guided	1	0.5	0	2.777161	0.44976	-1.45	-0.8	0.801575936710415	-0.043456	0.013241	0.0046982
Trial1	3	1	noBlindfold	counterclockwise	practice	Guided	1	0.5	0	2.79715	0.44976	-1.45	-0.8	0.801575936710415	-0.007433	0.0090059	-0.0060115
Trial1	3	1	noBlindfold	counterclockwise	practice	Guided	1	0.5	0	2.817139	0.44976	-1.45	-0.8	0.801575936710415	-0.026841	-0.0079223	0.010039
Trial1	3	1	noBlindfold	counterclockwise	practice	Guided	1	0.5	0	2.837158	0.44976	-1.45	-0.8	0.801575936710415	-0.014731	-0.0079258	0.01932
Trial1	3	1	noBlindfold	counterclockwise	practice	Guided	1	0.5	0	2.857147	0.44976	-1.45	-0.8	0.801575936710415	0.0027203	0.0089977	0.011992
Trial1	3	1	noBlindfold	counterclockwise	practice	Guided	1	0.5	0	2.877136	0.44976	-1.45	-0.8	0.801575936710415	0.010607	-0.020626	0.020997
Trial1	3	1	noBlindfold	counterclockwise	practice	Guided	1	0.5	0	2.897156	0.44976	-1.45	-0.8	0.801575936710415	-0.01643	-0.0079322	-0.0020757
Trial1	3	1	noBlindfold	counterclockwise	practice	Guided	1	0.5	0	2.917145	0.44976	-1.45	-0.8	0.801575936710415	-0.022329	0.0089926	0.0060868
Trial1	3	1	noBlindfold	counterclockwise	practice	Guided	1	0.5	0	2.937164	0.44975	-1.45	-0.8	0.801576562521054	-0.012763	0.004761	-0.010246
Trial1	3	1	noBlindfold	counterclockwise	practice	Guided	1	0.5	0	2.957153	0.44975	-1.45	-0.8	0.801576562521054	0.011455	0.03861	0.0083183
Trial1	3	1	noBlindfold	counterclockwise	practice	Guided	1	0.5	0	2.977142	0.44975	-1.45	-0.8	0.801576562521054	-0.0085352	-0.020638	-0.0099729
Trial1	3	1	noBlindfold	counterclockwise	practice	Guided	1	0.5	0	2.997162	0.44975	-1.45	-0.8	0.801576562521054	-0.026262	-0.029102	0.0015744
Trial1	3	1	noBlindfold	counterclockwise	practice	Guided	1	0.5	0	3.017151	0.44975	-1.45	-0.8	0.801576562521054	-0.00092403	-0.0079443	0.0032521
Trial1	3	1	noBlindfold	counterclockwise	practice	Guided	1	0.5	0	3.03714	0.44975	-1.45	-0.8	0.801576562521054	-0.0054237	0.017447	0.0071934
Trial1	3	1	noBlindfold	counterclockwise	practice	Guided	1	0.5	0	3.057159	0.44975	-1.45	-0.8	0.801576562521054	-0.0071254	0.013212	-0.03109
Trial1	3	1	noBlindfold	counterclockwise	practice	Guided	1	0.5	0	3.077148	0.44974	-1.45	-0.8	0.8015771903242	-0.035535	0.013206	0.013677
Trial1	3	1	noBlindfold	counterclockwise	practice	Guided	1	0.5	0	3.097137	0.44974	-1.45	-0.8	0.8015771903242	-0.0011943	0.0089726	0.0074696
Trial1	3	1	noBlindfold	counterclockwise	practice	Guided	1	0.5	0	3.117157	0.44974	-1.45	-0.8	0.8015771903242	-0.023982	-0.01642	0.032244
Trial1	3	1	noBlindfold	counterclockwise	practice	Guided	1	0.5	0	3.137146	0.44974	-1.45	-0.8	0.8015771903242	-0.042014	0.038591	-0.016444
Trial1	3	1	noBlindfold	counterclockwise	practice	Guided	1	0.5	0	3.157166	0.44974	-1.45	-0.8	0.8015771903242	-0.012451	0.0089662	-0.01449
Trial1	3	1	noBlindfold	counterclockwise	practice	Guided	1	0.5	0	3.177155	0.44974	-1.45	-0.8	0.8015771903242	0.014872	0.013196	0.021247
Trial1	3	1	noBlindfold	counterclockwise	practice	Guided	1	0.5	0	3.197144	0.44974	-1.45	-0.8	0.8015771903242	-0.00428	0.030121	-0.0097089
Trial1	3	1	noBlindfold	counterclockwise	practice	Guided	1	0.5	0	3.217163	0.44973	-1.45	-0.8	0.80157781638293	0.00050387	0.017423	-0.017877
Trial1	3	1	noBlindfold	counterclockwise	practice	Guided	1	0.5	0	3.237152	0.44973	-1.45	-0.8	0.80157781638293	-0.029331	0.01319	0.0054999
Trial1	3	1	noBlindfold	counterclockwise	practice	Guided	1	0.5	0	3.257141	0.44973	-1.45	-0.8	0.80157781638293	-4.9416E-05	-0.0079717	-0.009435
Trial1	3	1	noBlindfold	counterclockwise	practice	Guided	1	0.5	0	3.277161	0.44973	-1.45	-0.8	0.80157781638293	-0.0011668	0.013184	0.0074555
Trial1	3	1	noBlindfold	counterclockwise	practice	Guided	1	0.5	0	3.29715	0.44973	-1.45	-0.8	0.80157781638293	-0.0087704	0.0004873	0.022666
Trial1	3	1	noBlindfold	counterclockwise	practice	Guided	1	0.5	0	3.317139	0.44973	-1.45	-0.8	0.80157781638293	-0.0084904	0.00048463	-0.0099969
Trial1	3	1	noBlindfold	counterclockwise	practice	Guided	1	0.5	0	3.337158	0.44973	-1.45	-0.8	0.80157781638293	-0.0067839	0.013178	0.028285
Trial1	3	1	noBlindfold	counterclockwise	practice	Guided	1	0.5	0	3.357147	0.44973	-1.45	-0.8	0.80157781638293	-0.022271	0.0047099	0.0060501
Trial1	3	1	noBlindfold	counterclockwise	practice	Guided	1	0.5	0	3.377136	0.44973	-1.45	-0.8	0.80157781638293	-0.0070588	0.021634	0.020676
Trial1	3	1	noBlindfold	counterclockwise	practice	Guided	1	0.5	0	3.397156	0.44972	-1.45	-0.8	0.801578444434908	-0.022266	0.0089392	0.0060482
Trial1	3	1	noBlindfold	counterclockwise	practice	Guided	1	0.5	0	3.417145	0.44972	-1.45	-0.8	0.801578444434908	-0.03127	-0.0079897	0.013933
Trial1	3	1	noBlindfold	counterclockwise	practice	Guided	1	0.5	0	3.437164	0.44972	-1.45	-0.8	0.801578444434908	-0.0053735	0.0047023	0.0071668
Trial1	3	1	noBlindfold	counterclockwise	practice	Guided	1	0.5	0	3.457153	0.44972	-1.45	-0.8	0.801578444434908	-0.014936	0.017393	0.023491
Trial1	3	1	noBlindfold	counterclockwise	practice	Guided	1	0.5	0	3.477142	0.44972	-1.45	-0.8	0.801578444434908	0.024465	0.021623	0.0043349
Trial1	3	1	noBlindfold	counterclockwise	practice	Guided	1	0.5	0	3.497162	0.44972	-1.45	-0.8	0.801578444434908	0.012919	0.0046932	-0.012837
Trial1	3	1	noBlindfold	counterclockwise	practice	Guided	1	0.5	0	3.517151	0.44972	-1.45	-0.8	0.801578444434908	0.0095382	0.00045904	-0.025785
Trial1	3	1	noBlindfold	counterclockwise	practice	Guided	1	0.5	0	3.53714	0.44972	-1.45	-0.8	0.801578444434908	-0.0048071	0.025849	-0.0012894
Trial1	3	1	noBlindfold	counterclockwise	practice	Guided	1	0.5	0	3.557159	0.44972	-1.45	-0.8	0.801578444434908	-0.037158	0.047006	0.038976
Trial1	3	1	noBlindfold	counterclockwise	practice	Guided	1	0.5	0	3.577148	0.44972	-1.45	-0.8	0.801578444434908	0.001965	-0.0080124	0.024604
Trial1	3	1	noBlindfold	counterclockwise	practice	Guided	1	0.5	0	3.597137	0.44972	-1.45	-0.8	0.801578444434908	-0.014086	0.00044995	0.010816
Trial1	3	1	noBlindfold	counterclockwise	practice	Guided	1	0.5	0	3.617157	0.44972	-1.45	-0.8	0.801578444434908	-0.024792	0.038534	-0.019581
Trial1	3	1	noBlindfold	counterclockwise	practice	Guided	1	0.5	0	3.637146	0.44971	-1.45	-0.8	0.801579070741729	-0.021966	0.00044483	0.0018098
Trial1	3	1	noBlindfold	counterclockwise	practice	Guided	1	0.5	0	3.657166	0.44971	-1.45	-0.8	0.801579070741729	-0.02168	-0.0037909	-0.0024136
Trial1	3	1	noBlindfold	counterclockwise	practice	Guided	1	0.5	0	3.677155	0.44971	-1.45	-0.8	0.801579070741729	0.036599	-0.0080253	0.014169
Trial1	3	1	noBlindfold	counterclockwise	practice	Guided	1	0.5	0	3.697144	0.44971	-1.45	-0.8	0.801579070741729	-0.009288	0.0046699	0.0026461
Trial1	3	1	noBlindfold	counterclockwise	practice	Guided	1	0.5	0	3.717163	0.44971	-1.45	-0.8	0.801579070741729	-0.017731	0.017363	0.0020845
Trial1	3	1	noBlindfold	counterclockwise	practice	Guided	1	0.5	0	3.737152	0.44971	-1.45	-0.8	0.801579070741729	-0.0011171	0.021592	-0.019029
Trial1	3	1	noBlindfold	counterclockwise	practice	Guided	1	0.5	0	3.757141	0.4497	-1.45	-0.8	0.801579699042537	-0.022787	-0.0038004	0.01447
Trial1	3	1	noBlindfold	counterclockwise	practice	Guided	1	0.5	0	3.777161	0.4497	-1.45	-0.8	0.801579699042537	-0.012941	0.017357	-0.0060851
Trial1	3	1	noBlindfold	counterclockwise	practice	Guided	1	0.5	0	3.79715	0.4497	-1.45	-0.8	0.801579699042537	-0.0044932	0.0088917	-0.0055257
Trial1	3	1	noBlindfold	counterclockwise	practice	Guided	1	0.5	0	3.817139	0.4497	-1.45	-0.8	0.801579699042537	-0.014336	0.017354	0.014747
Trial1	3	1	noBlindfold	counterclockwise	practice	Guided	1	0.5	0	3.837158	0.4497	-1.45	-0.8	0.801579699042537	-0.030104	0.013116	-0.0029834
Trial1	3	1	noBlindfold	counterclockwise	practice	Guided	1	0.5	0	3.857147	0.4497	-1.45	-0.8	0.801579699042537	-0.025316	-0.020741	-0.011153
Trial1	3	1	noBlindfold	counterclockwise	practice	Guided	1	0.5	0	3.877136	0.4497	-1.45	-0.8	0.801579699042537	0.01101	0.021575	0.016701
Trial1	3	1	noBlindfold	counterclockwise	practice	Guided	1	0.5	0	3.897156	0.4497	-1.45	-0.8	0.801579699042537	0.025078	-0.024977	-0.0035756
Trial1	3	1	noBlindfold	counterclockwise	practice	Guided	1	0.5	0	3.917145	0.44969	-1.45	-0.8	0.801580327467945	0.016916	-0.016514	-0.0083592
Trial1	3	1	noBlindfold	counterclockwise	practice	Guided	1	0.5	0	3.937164	0.44969	-1.45	-0.8	0.801580327467945	-0.022205	0.021572	0.0060112
Trial1	3	1	noBlindfold	counterclockwise	practice	Guided	1	0.5	0	3.957153	0.44969	-1.45	-0.8	0.801580327467945	-0.017417	-0.0038219	-0.0021575
Trial1	3	1	noBlindfold	counterclockwise	practice	Guided	1	0.5	0	3.977142	0.44969	-1.45	-0.8	0.801580327467945	-0.0078261	-0.012288	0.034421
Trial1	3	1	noBlindfold	counterclockwise	practice	Guided	1	0.5	0	3.997162	0.44969	-1.45	-0.8	0.801580327467945	-0.013472	0.0046367	0.0023418
Trial1	3	1	noBlindfold	counterclockwise	practice	Guided	1	0.5	0	4.017151	0.44969	-1.45	-0.8	0.801580327467945	0.0062419	0.0088673	0.024852
Trial1	3	1	noBlindfold	counterclockwise	practice	Guided	1	0.5	0	4.03714	0.44969	-1.45	-0.8	0.801580327467945	-0.0039077	0.0046323	-0.013991
Trial1	3	1	noBlindfold	counterclockwise	practice	Guided	1	0.5	0	4.057159	0.44969	-1.45	-0.8	0.801580327467945	-0.01487	-0.008069	0.023454
Trial1	3	1	noBlindfold	counterclockwise	practice	Guided	1	0.5	0	4.077148	0.44969	-1.45	-0.8	0.801580327467945	0.010468	-0.012303	0.025132
Trial1	3	1	noBlindfold	counterclockwise	practice	Guided	1	0.5	0	4.097137	0.44969	-1.45	-0.8	0.801580327467945	-0.0055791	-0.0080724	0.011345
Trial1	3	1	noBlindfold	counterclockwise	practice	Guided	1	0.5	0	4.117157	0.44968	-1.45	-0.8	0.801580952276216	-0.04274	0.038474	-0.0027225
Trial1	3	1	noBlindfold	counterclockwise	practice	Guided	1	0.5	0	4.137146	0.44968	-1.45	-0.8	0.801580952276216	-0.0044528	0.017312	-0.0055469
Trial1	3	1	noBlindfold	counterclockwise	practice	Guided	1	0.5	0	4.157166	0.44968	-1.45	-0.8	0.801580952276216	0.021169	0.059625	-0.0080922
Trial1	3	1	noBlindfold	counterclockwise	practice	Guided	1	0.5	0	4.177155	0.44968	-1.44999	-0.8	0.801580952276216	-0.010344	0.021535	0.019506
Trial1	3	1	noBlindfold	counterclockwise	practice	Guided	1	0.5	0	4.197144	0.44968	-1.44999	-0.8	0.801580952276216	0.0079446	0.0046023	-0.0004881
Trial1	3	1	noBlindfold	counterclockwise	practice	Guided	1	0.5	0	4.217163	0.44968	-1.44999	-0.8	0.801580952276216	0.0031651	-0.012326	0.0076759
Trial1	3	1	noBlindfold	counterclockwise	practice	Guided	1	0.5	0	4.237152	0.44968	-1.44999	-0.8	0.801580952276216	0.0034476	0.00036438	-0.0010497
Trial1	3	1	noBlindfold	counterclockwise	practice	Guided	1	0.5	0	4.257141	0.44967	-1.44999	-0.8	0.801581582821321	-0.015117	0.017288	0.027665
Trial1	3	1	noBlindfold	counterclockwise	practice	Guided	1	0.5	0	4.277161	0.44967	-1.45	-0.8	0.801581582821321	-0.015115	0.004591	0.027944
Trial1	3	1	noBlindfold	counterclockwise	practice	Guided	1	0.5	0	4.29715	0.44967	-1.45	-0.8	0.801581582821321	-0.014554	-0.016568	0.019217
Trial1	3	1	noBlindfold	counterclockwise	practice	Guided	1	0.5	0	4.317139	0.44967	-1.45	-0.8	0.801581582821321	-0.005547	0.025748	0.011331
Trial1	3	1	noBlindfold	counterclockwise	practice	Guided	1	0.5	0	4.337158	0.44967	-1.45	-0.8	0.801581582821321	7.4243E-05	0.004586	-0.0095031
Trial1	3	1	noBlindfold	counterclockwise	practice	Guided	1	0.5	0	4.357147	0.44967	-1.45	-0.8	0.801581582821321	-0.012586	0.00035237	-0.010344
Trial1	3	1	noBlindfold	counterclockwise	practice	Guided	1	0.5	0	4.377136	0.44967	-1.45	-0.8	0.801581582821321	0.0014824	0.025741	-0.030619
Trial1	3	1	noBlindfold	counterclockwise	practice	Guided	1	0.5	0	4.397156	0.44967	-1.45	-0.8	0.801581582821321	-0.015382	0.042665	0.031879
Trial1	3	1	noBlindfold	counterclockwise	practice	Guided	1	0.5	0	4.417145	0.44966	-1.45	-0.8	0.801582209748547	-0.0024325	0.021501	0.0037179
Trial1	3	1	noBlindfold	counterclockwise	practice	Guided	1	0.5	0	4.437164	0.44966	-1.45	-0.8	0.801582209748547	0.0040296	0.025732	-0.0050066
Trial1	3	1	noBlindfold	counterclockwise	practice	Guided	1	0.5	0	4.457153	0.44966	-1.45	-0.8	0.801582209748547	-0.0032965	0.01303	-0.022459
Trial1	3	1	noBlindfold	counterclockwise	practice	Guided	1	0.5	0	4.477142	0.44966	-1.45	-0.8	0.801582209748547	0.0054315	0.0045655	0.016101
Trial1	3	1	noBlindfold	counterclockwise	practice	Guided	1	0.5	0	4.497162	0.44966	-1.45	-0.8	0.801582209748547	-0.012574	0.0045621	-0.010353
Trial1	3	1	noBlindfold	counterclockwise	practice	Guided	1	0.5	0	4.517151	0.44966	-1.45	-0.8	0.801582209748547	-0.017635	0.017256	0.0020333
Trial1	3	1	noBlindfold	counterclockwise	practice	Guided	1	0.5	0	4.53714	0.44966	-1.45	-0.8	0.801582209748547	0.0091008	-0.016599	-0.026965
Trial1	3	1	noBlindfold	counterclockwise	practice	Guided	1	0.5	0	4.557159	0.44966	-1.45	-0.8	0.801582209748547	-0.0049633	0.0045561	0.0028693
Trial1	3	1	noBlindfold	counterclockwise	practice	Guided	1	0.5	0	4.577148	0.44966	-1.45	-0.8	0.801582209748547	0.0088258	0.0087862	-0.035414
Trial1	3	1	noBlindfold	counterclockwise	practice	Guided	1	0.5	0	4.597137	0.44966	-1.45	-0.8	0.801582209748547	-0.0060772	0.0045508	0.019757
Trial1	3	1	noBlindfold	counterclockwise	practice	Guided	1	0.5	0	4.617157	0.44965	-1.45	-0.8	0.801582838671611	0.0037678	-0.012378	-0.00023669
Trial1	3	1	noBlindfold	counterclockwise	practice	Guided	1	0.5	0	4.637146	0.44965	-1.45	-0.8	0.801582838671611	-0.0012924	0.0087801	0.0062504
Trial1	3	1	noBlindfold	counterclockwise	practice	Guided	1	0.5	0	4.657166	0.44965	-1.45	-0.8	0.801582838671611	-0.0057908	0.021472	0.015531
Trial1	3	1	noBlindfold	counterclockwise	practice	Guided	1	0.5	0	4.677155	0.44965	-1.45	-0.8	0.801582838671611	-0.051676	0.0087753	0.0009041
Trial1	3	1	noBlindfold	counterclockwise	practice	Guided	1	0.5	0	4.697144	0.44965	-1.45	-0.8	0.801582838671611	-0.018173	0.013005	-0.00052199
Trial1	3	1	noBlindfold	counterclockwise	practice	Guided	1	0.5	0	4.717163	0.44965	-1.45	-0.8	0.801582838671611	-0.0018396	0.00030726	0.020029
Trial1	3	1	noBlindfold	counterclockwise	practice	Guided	1	0.5	0	4.737152	0.44965	-1.45	-0.8	0.801582838671611	0.0046234	0.03416	-0.013472
Trial1	3	1	noBlindfold	counterclockwise	practice	Guided	1	0.5	0	4.757141	0.44964	-1.45	-0.8	0.801583465846924	-0.030549	-0.0039319	0.0053984
Trial1	3	1	noBlindfold	counterclockwise	practice	Guided	1	0.5	0	4.777161	0.44964	-1.45	-0.8	0.801583465846924	-0.011112	0.00029811	0.032132
Trial1	3	1	noBlindfold	counterclockwise	practice	Guided	1	0.5	0	4.79715	0.44964	-1.45	-0.8	0.801583465846924	-0.046874	-0.0039366	-0.0041667
Trial1	3	1	noBlindfold	counterclockwise	practice	Guided	1	0.5	0	4.817139	0.44964	-1.45	-0.8	0.801583465846924	-0.0071886	0.025685	-0.026985
Trial1	3	1	noBlindfold	counterclockwise	practice	Guided	1	0.5	0	4.837158	0.44964	-1.45	-0.8	0.801583465846924	-0.022372	-0.0081708	0.010178
Trial1	3	1	noBlindfold	counterclockwise	practice	Guided	1	0.5	0	4.857147	0.44964	-1.45	-0.8	0.801583465846924	-0.003243	0.0045208	-0.022483
Trial1	3	1	noBlindfold	counterclockwise	practice	Guided	1	0.5	0	4.877136	0.44964	-1.45	-0.8	0.801583465846924	0.041809	0.012982	0.0059269
Trial1	3	1	noBlindfold	counterclockwise	practice	Guided	1	0.5	0	4.897156	0.44964	-1.45	-0.8	0.801583465846924	-0.014483	0.017213	0.019178
Trial1	3	1	noBlindfold	counterclockwise	practice	Guided	1	0.5	0	4.917145	0.44963	-1.45	-0.8	0.801584095018814	0.015077	0.029907	0.021135
Trial1	3	1	noBlindfold	counterclockwise	practice	Guided	1	0.5	0	4.937164	0.44963	-1.45	-0.8	0.801584095018814	0.0015716	-0.0081801	0.017191
Trial1	3	1	noBlindfold	counterclockwise	practice	Guided	1	0.5	0	4.957153	0.44963	-1.45	-0.8	0.801584095018814	-0.007733	0.0045127	-0.018549
Trial1	3	1	noBlindfold	counterclockwise	practice	Guided	1	0.5	0	4.977142	0.44963	-1.45	-0.8	0.801584095018814	-0.018136	0.0087437	0.0062249
Trial1	3	1	noBlindfold	counterclockwise	practice	Guided	1	0.5	0	4.997162	0.44963	-1.45	-0.8	0.801584095018814	-0.023196	-0.020882	0.023114
Trial1	3	1	noBlindfold	counterclockwise	practice	Guided	1	0.5	0	5.017151	0.44963	-1.45	-0.8	0.801584095018814	-0.020395	-0.0081867	-0.0041809
Trial1	3	1	noBlindfold	counterclockwise	practice	Guided	1	0.5	0	5.03714	0.44963	-1.45	-0.8	0.801584095018814	0.00016062	0.00027703	-0.0095489
Trial1	3	1	noBlindfold	counterclockwise	practice	Guided	1	0.5	0	5.057159	0.44963	-1.45	-0.8	0.801584095018814	0.024939	0.0087392	0.0005698
Trial1	3	1	noBlindfold	counterclockwise	practice	Guided	1	0.5	0	5.077148	0.44962	-1.45	-0.8	0.801584722442212	-0.010797	0.012969	0.027889
Trial1	3	1	noBlindfold	counterclockwise	practice	Guided	1	0.5	0	5.097137	0.44962	-1.45	-0.8	0.801584722442212	0.0072144	-0.0081914	-0.0047763
Trial1	3	1	noBlindfold	counterclockwise	practice	Guided	1	0.5	0	5.117157	0.44962	-1.45	-0.8	0.801584722442212	0.0024343	-0.008192	0.020278
Trial1	3	1	noBlindfold	counterclockwise	practice	Guided	1	0.5	0	5.137146	0.44962	-1.45	-0.8	0.801584722442212	-0.015011	-0.0081917	0.027603
Trial1	3	1	noBlindfold	counterclockwise	practice	Guided	1	0.5	0	5.157166	0.44962	-1.45	-0.8	0.801584722442212	-0.017833	0.017196	0.0062071
Trial1	3	1	noBlindfold	counterclockwise	practice	Guided	1	0.5	0	5.177155	0.44962	-1.45	-0.8	0.801584722442212	-0.0046036	0.029888	-0.018569
Trial1	3	1	noBlindfold	counterclockwise	practice	Guided	1	0.5	0	5.197144	0.44962	-1.45	-0.8	0.801584722442212	-0.021492	0.0087255	-0.0025199
Trial1	3	1	noBlindfold	counterclockwise	practice	Guided	1	0.5	0	5.217163	0.44961	-1.45	-0.8	0.801585349989467	0.0063902	0.017188	0.024773
Trial1	3	1	noBlindfold	counterclockwise	practice	Guided	1	0.5	0	5.237152	0.44961	-1.45	-0.8	0.801585349989467	0.0021689	-0.003974	0.024491
Trial1	3	1	noBlindfold	counterclockwise	practice	Guided	1	0.5	0	5.257141	0.44961	-1.45	-0.8	0.801585349989467	-0.012477	0.00025469	-0.01041
Trial1	3	1	noBlindfold	counterclockwise	practice	Guided	1	0.5	0	5.277161	0.44961	-1.45	-0.8	0.801585349989467	-0.0085328	0.0044839	-0.0059105
Trial1	3	1	noBlindfold	counterclockwise	practice	Guided	1	0.5	0	5.29715	0.44961	-1.45	-0.8	0.801585349989467	-0.030206	-0.0039832	0.0011354
Trial1	3	1	noBlindfold	counterclockwise	practice	Guided	1	0.5	0	5.317139	0.44961	-1.45	-0.8	0.801585349989467	0.016244	-0.012446	0.0042091
Trial1	3	1	noBlindfold	counterclockwise	practice	Guided	1	0.5	0	5.337158	0.44961	-1.45	-0.8	0.801585349989467	-0.03722	0.042565	0.027585
Trial1	3	1	noBlindfold	counterclockwise	practice	Guided	1	0.5	0	5.357147	0.44961	-1.45	-0.8	0.801585349989467	0.01287	-0.0082205	-0.0087438
Trial1	3	1	noBlindfold	counterclockwise	practice	Guided	1	0.5	0	5.377136	0.4496	-1.45	-0.8	0.801585981408241	-0.02653	0.017166	0.014912
Trial1	3	1	noBlindfold	counterclockwise	practice	Guided	1	0.5	0	5.397156	0.4496	-1.45	-0.8	0.801585981408241	-0.043418	0.021395	0.0087308
Trial1	3	1	noBlindfold	counterclockwise	practice	Guided	1	0.5	0	5.417145	0.4496	-1.45	-0.8	0.801585981408241	-6.9274E-05	0.029858	-0.005364
Trial1	3	1	noBlindfold	counterclockwise	practice	Guided	1	0.5	0	5.437164	0.4496	-1.45	-0.8	0.801585981408241	-0.013854	0.00023232	0.0014034
Trial1	3	1	noBlindfold	counterclockwise	practice	Guided	1	0.5	0	5.457153	0.4496	-1.45	-0.8	0.801585981408241	0.0072638	-0.008236	0.012086
Trial1	3	1	noBlindfold	counterclockwise	practice	Guided	1	0.5	0	5.477142	0.4496	-1.45	-0.8	0.801585981408241	-0.0037234	0.0086885	-0.0056461
Trial1	3	1	noBlindfold	counterclockwise	practice	Guided	1	0.5	0	5.497162	0.4496	-1.45	-0.8	0.801585981408241	0.01149	0.017149	0.012364
Trial1	3	1	noBlindfold	counterclockwise	practice	Guided	1	0.5	0	5.517151	0.4496	-1.45	-0.8	0.801585981408241	0.0072685	0.034075	0.012083
Trial1	3	1	noBlindfold	counterclockwise	practice	Guided	1	0.5	0	5.53714	0.4496	-1.45	-0.8	0.801585981408241	0.0041649	0.0086821	-0.0050887
Trial1	3	1	noBlindfold	counterclockwise	practice	Guided	1	0.5	0	5.557159	0.44959	-1.45	-0.8	0.801586607329747	-0.016663	-0.0040161	-0.010711
Trial1	3	1	noBlindfold	counterclockwise	practice	Guided	1	0.5	0	5.577148	0.44959	-1.45	-0.8	0.801586607329747	-0.01806	-0.0040177	0.0098429
Trial1	3	1	noBlindfold	counterclockwise	practice	Guided	1	0.5	0	5.597137	0.44959	-1.45	-0.8	0.801586607329747	-0.0098928	0.017139	0.015183
Trial1	3	1	noBlindfold	counterclockwise	practice	Guided	1	0.5	0	5.617157	0.44959	-1.45	-0.8	0.801586607329747	-0.0056679	0.0086731	-0.010435
Trial1	3	1	noBlindfold	counterclockwise	practice	Guided	1	0.5	0	5.637146	0.44959	-1.45	-0.8	0.801586607329747	-0.0051064	0.017134	0.007015
Trial1	3	1	noBlindfold	counterclockwise	practice	Guided	1	0.5	0	5.657166	0.44959	-1.45	-0.8	0.801586607329747	-0.0051023	0.034056	0.0070109
Trial1	3	1	noBlindfold	counterclockwise	practice	Guided	1	0.5	0	5.677155	0.44959	-1.45	-0.8	0.801586607329747	-0.034378	-0.008265	0.00082977
Trial1	3	1	noBlindfold	counterclockwise	practice	Guided	1	0.5	0	5.697144	0.44959	-1.45	-0.8	0.801586607329747	-0.022548	-0.016732	0.014335
Trial1	3	1	noBlindfold	counterclockwise	practice	Guided	1	0.5	0	5.717163	0.44958	-1.45	-0.8	0.801587238998085	-0.035771	0.008657	0.021942
Trial1	3	1	noBlindfold	counterclockwise	practice	Guided	1	0.5	0	5.737152	0.44958	-1.45	-0.8	0.801587238998085	-0.0081973	0.0086563	0.01095
Trial1	3	1	noBlindfold	counterclockwise	practice	Guided	1	0.5	0	5.757141	0.44958	-1.45	-0.8	0.801587238998085	0.0039125	0.00019009	-0.00088071
Trial1	3	1	noBlindfold	counterclockwise	practice	Guided	1	0.5	0	5.777161	0.44958	-1.45	-0.8	0.801587238998085	-0.022537	0.017113	0.014328
Trial1	3	1	noBlindfold	counterclockwise	practice	Guided	1	0.5	0	5.79715	0.44958	-1.45	-0.8	0.801587238998085	-0.053491	0.021345	0.033481
Trial1	3	1	noBlindfold	counterclockwise	practice	Guided	1	0.5	0	5.817139	0.44958	-1.45	-0.8	0.801587238998085	-0.012407	0.000183	-0.010449
Trial1	3	1	noBlindfold	counterclockwise	practice	Guided	1	0.5	0	5.837158	0.44957	-1.45	-0.8	0.801587867041875	-0.0011344	0.0086435	0.011501
Trial1	3	1	noBlindfold	counterclockwise	practice	Guided	1	0.5	0	5.857147	0.44957	-1.45	-0.8	0.801587867041875	-0.018862	0.03403	0.023045
Trial1	3	1	noBlindfold	counterclockwise	practice	Guided	1	0.5	0	5.877136	0.44957	-1.45	-0.8	0.801587867041875	0.0089924	0.0044043	-0.01328
Trial1	3	1	noBlindfold	counterclockwise	practice	Guided	1	0.5	0	5.897156	0.44957	-1.45	-0.8	0.801587867041875	-0.022802	0.025561	0.018542
Trial1	3	1	noBlindfold	counterclockwise	practice	Guided	1	0.5	0	5.917145	0.44957	-1.44999	-0.8	0.801587867041875	-0.018579	0.021324	0.018821
Trial1	3	1	noBlindfold	counterclockwise	practice	Guided	1	0.5	0	5.937164	0.44957	-1.45	-0.8	0.801587867041875	-0.029566	0.025554	-0.0073555
Trial1	3	1	noBlindfold	counterclockwise	practice	Guided	1	0.5	0	5.957153	0.44957	-1.45	-0.8	0.801587867041875	0.02027	-0.020998	0.0086633
Trial1	3	1	noBlindfold	counterclockwise	practice	Guided	1	0.5	0	5.977142	0.44957	-1.45	-0.8	0.801587867041875	-0.01463	0.012856	0.023313
Trial1	3	1	noBlindfold	counterclockwise	practice	Guided	1	0.5	0	5.997162	0.44957	-1.45	-0.8	0.801587867041875	0.0084437	-0.004071	-0.0048474
Trial1	3	1	noBlindfold	counterclockwise	practice	Guided	1	0.5	0	6.017151	0.44957	-1.45	-0.8	0.801587867041875	-0.0084461	0.0086217	-0.0059664
Trial1	3	1	noBlindfold	counterclockwise	practice	Guided	1	0.5	0	6.03714	0.44957	-1.45	-0.8	0.801587867041875	0.0011199	-0.0083077	-0.022296
Trial1	3	1	noBlindfold	counterclockwise	practice	Guided	1	0.5	0	6.057159	0.44956	-1.45	-0.8	0.801588497084834	-0.010676	0.038237	0.027814
Trial1	3	1	noBlindfold	counterclockwise	practice	Guided	1	0.5	0	6.077148	0.44956	-1.45	-0.8	0.801588497084834	0.021399	-0.0040815	-0.017798
Trial1	3	1	noBlindfold	counterclockwise	practice	Guided	1	0.5	0	6.097137	0.44956	-1.45	-0.8	0.801588497084834	0.011838	-0.0040823	0.0052991
Trial1	3	1	noBlindfold	counterclockwise	practice	Guided	1	0.5	0	6.117157	0.44956	-1.45	-0.8	0.801588497084834	-0.0044902	0.012843	0.014583
Trial1	3	1	noBlindfold	counterclockwise	practice	Guided	1	0.5	0	6.137146	0.44956	-1.45	-0.8	0.801588497084834	0.024511	-0.0040861	0.0089341
Trial1	3	1	noBlindfold	counterclockwise	practice	Guided	1	0.5	0	6.157166	0.44956	-1.45	-0.8	0.801588497084834	-0.021373	0.0043731	-0.0025908
Trial1	3	1	noBlindfold	counterclockwise	practice	Guided	1	0.5	0	6.177155	0.44956	-1.45	-0.8	0.801588497084834	0.015793	0.0086044	0.012591
Trial1	3	1	noBlindfold	counterclockwise	practice	Guided	1	0.5	0	6.197144	0.44955	-1.45	-0.8	0.801589125376705	0.0093353	-0.0040926	0.046089
Trial1	3	1	noBlindfold	counterclockwise	practice	Guided	1	0.5	0	6.217163	0.44955	-1.45	-0.8	0.801589125376705	0.0084708	0.017066	-0.0048638
Trial1	3	1	noBlindfold	counterclockwise	practice	Guided	1	0.5	0	6.237152	0.44955	-1.45	-0.8	0.801589125376705	0.0203	0.021295	0.0086418
Trial1	3	1	noBlindfold	counterclockwise	practice	Guided	1	0.5	0	6.257141	0.44955	-1.45	-0.8	0.801589125376705	-0.01658	0.00013166	-0.01077
Trial1	3	1	noBlindfold	counterclockwise	practice	Guided	1	0.5	0	6.277161	0.44955	-1.45	-0.8	0.801589125376705	-0.013195	0.029752	0.0021754
Trial1	3	1	noBlindfold	counterclockwise	practice	Guided	1	0.5	0	6.29715	0.44955	-1.45	-0.8	0.801589125376705	-0.0047477	0.00012686	0.01006
Trial1	3	1	noBlindfold	counterclockwise	practice	Guided	1	0.5	0	6.317139	0.44955	-1.45	-0.8	0.801589125376705	0.0031408	0.021285	0.011736
Trial1	3	1	noBlindfold	counterclockwise	practice	Guided	1	0.5	0	6.337158	0.44955	-1.45	-0.8	0.801589125376705	0.0087613	-0.025269	-0.009097
Trial1	3	1	noBlindfold	counterclockwise	practice	Guided	1	0.5	0	6.357147	0.44955	-1.45	-0.8	0.801589125376705	-0.0055802	-0.0041148	0.0154
Trial1	3	1	noBlindfold	counterclockwise	practice	Guided	1	0.5	0	6.377136	0.44954	-1.45	-0.8	0.801589755668485	-0.0143	0.00011622	0.01906
Trial1	3	1	noBlindfold	counterclockwise	practice	Guided	1	0.5	0	6.397156	0.44954	-1.45	-0.8	0.801589755668485	-0.018521	0.008576	0.019615
Trial1	3	1	noBlindfold	counterclockwise	practice	Guided	1	0.5	0	6.417145	0.44954	-1.45	-0.8	0.801589755668485	-0.028392	0.017037	-0.02429
Trial1	3	1	noBlindfold	counterclockwise	practice	Guided	1	0.5	0	6.437164	0.44954	-1.45	-0.8	0.801589755668485	-0.0097913	0.012803	0.01511
Trial1	3	1	noBlindfold	counterclockwise	practice	Guided	1	0.5	0	6.457153	0.44954	-1.45	-0.8	0.801589755668485	0.037778	-0.0083607	0.0012941
Trial1	3	1	noBlindfold	counterclockwise	practice	Guided	1	0.5	0	6.477142	0.44954	-1.45	-0.8	0.801589755668485	-0.017397	-0.02529	0.0013197
Trial1	3	1	noBlindfold	counterclockwise	practice	Guided	1	0.5	0	6.497162	0.44954	-1.45	-0.8	0.801589755668485	-0.012891	0.0085645	-0.011347
Trial1	3	1	noBlindfold	counterclockwise	practice	Guided	1	0.5	0	6.517151	0.44954	-1.45	-0.8	0.801589755668485	-0.025836	-0.012597	0.0013189
Trial1	3	1	noBlindfold	counterclockwise	practice	Guided	1	0.5	0	6.53714	0.44954	-1.45	-0.8	0.801589755668485	-0.0047205	0.021256	0.0027168
Trial1	3	1	noBlindfold	counterclockwise	practice	Guided	1	0.5	0	6.557159	0.44953	-1.45	-0.8	0.801590384208436	0.0048475	0.012789	-0.013615
Trial1	3	1	noBlindfold	counterclockwise	practice	Guided	1	0.5	0	6.577148	0.44953	-1.45	-0.8	0.801590384208436	-0.0013323	0.012787	-0.02346
Trial1	3	1	noBlindfold	counterclockwise	practice	Guided	1	0.5	0	6.597137	0.44953	-1.45	-0.8	0.801590384208436	0.017796	-0.0083758	0.0041104
Trial1	3	1	noBlindfold	counterclockwise	practice	Guided	1	0.5	0	6.617157	0.44953	-1.45	-0.8	0.801590384208436	-0.038213	0.025476	-0.0037514
Trial1	3	1	noBlindfold	counterclockwise	practice	Guided	1	0.5	0	6.637146	0.44953	-1.45	-0.8	0.801590384208436	-0.037092	0.012779	-0.020642
Trial1	3	1	noBlindfold	counterclockwise	practice	Guided	1	0.5	0	6.657166	0.44953	-1.45	-0.8	0.801590384208436	0.0051361	0.0043116	-0.017844
Trial1	3	1	noBlindfold	counterclockwise	practice	Guided	1	0.5	0	6.677155	0.44953	-1.45	-0.8	0.801590384208436	0.016406	0.021237	0.0041067
Trial1	3	1	noBlindfold	counterclockwise	practice	Guided	1	0.5	0	6.697144	0.44953	-1.45	-0.8	0.801590384208436	0.0074027	-0.025314	0.011991
Trial1	3	1	noBlindfold	counterclockwise	practice	Guided	1	0.5	0	6.717163	0.44953	-1.45	-0.8	0.801590384208436	-0.0055415	7.3164E-05	0.015374
Trial1	3	1	noBlindfold	counterclockwise	practice	Guided	1	0.5	0	6.737152	0.44953	-1.45	-0.8	0.801590384208436	0.00035859	0.0085367	-0.009685
Trial1	3	1	noBlindfold	counterclockwise	practice	Guided	1	0.5	0	6.757141	0.44953	-1.45	-0.8	0.801590384208436	0.0057036	0.016996	-0.020957
Trial1	3	1	noBlindfold	counterclockwise	practice	Guided	1	0.5	0	6.777161	0.44953	-1.45	-0.8	0.801590384208436	0.016695	0.0042982	-0.00012498
Trial1	3	1	noBlindfold	counterclockwise	practice	Guided	1	0.5	0	6.79715	0.44952	-1.45	-0.8	0.801591012872241	-0.0046947	0.025454	0.0026975
Trial1	3	1	noBlindfold	counterclockwise	practice	Guided	1	0.5	0	6.817139	0.44952	-1.45	-0.8	0.801591012872241	-0.03425	5.9791E-05	0.00073623
Trial1	3	1	noBlindfold	counterclockwise	practice	Guided	1	0.5	0	6.837158	0.44952	-1.45	-0.8	0.801591012872241	-0.013694	0.021216	0.010579
Trial1	3	1	noBlindfold	counterclockwise	practice	Guided	1	0.5	0	6.857147	0.44952	-1.45	-0.8	0.801591012872241	-0.018472	0.025443	0.018745
Trial1	3	1	noBlindfold	counterclockwise	practice	Guided	1	0.5	0	6.877136	0.44952	-1.45	-0.8	0.801591012872241	-0.029459	0.029674	0.010578
Trial1	3	1	noBlindfold	counterclockwise	practice	Guided	1	0.5	0	6.897156	0.44952	-1.45	-0.8	0.801591012872241	-0.00017819	0.0085121	-0.0012522
Trial1	3	1	noBlindfold	counterclockwise	practice	Guided	1	0.5	0	6.917145	0.44952	-1.45	-0.8	0.801591012872241	-0.025231	4.7466E-05	-0.0071526
Trial1	3	1	noBlindfold	counterclockwise	practice	Guided	1	0.5	0	6.937164	0.44951	-1.45	-0.8	0.801591645414229	0.019541	4.8018E-05	0.021258
Trial1	3	1	noBlindfold	counterclockwise	practice	Guided	1	0.5	0	6.957153	0.44951	-1.45	-0.8	0.801591645414229	-0.0041113	0.012743	-0.0057594
Trial1	3	1	noBlindfold	counterclockwise	practice	Guided	1	0.5	0	6.977142	0.44951	-1.45	-0.8	0.801591645414229	-0.019293	-0.0084165	0.031403
Trial1	3	1	noBlindfold	counterclockwise	practice	Guided	1	0.5	0	6.997162	0.44951	-1.45	-0.8	0.801591645414229	-0.022674	-0.0041868	0.018455
Trial1	3	1	noBlindfold	counterclockwise	practice	Guided	1	0.5	0	7.017151	0.44951	-1.45	-0.8	0.801591645414229	0.012507	0.012738	-0.00042321
Trial1	3	1	noBlindfold	counterclockwise	practice	Guided	1	0.5	0	7.03714	0.44951	-1.45	-0.8	0.801591645414229	0.00040117	4.3039E-05	-0.0097073
Trial1	3	1	noBlindfold	counterclockwise	practice	Guided	1	0.5	0	7.057159	0.44951	-1.45	-0.8	0.801591645414229	-0.0088826	0.0085057	0.0023996
Trial1	3	1	noBlindfold	counterclockwise	practice	Guided	1	0.5	0	7.077148	0.4495	-1.45	-0.8	0.801592272448949	-0.024624	0.025427	0.048004
Trial1	3	1	noBlindfold	counterclockwise	practice	Guided	1	0.5	0	7.097137	0.4495	-1.45	-0.8	0.801592272448949	0.016738	0.0042674	-0.00015161
Trial1	3	1	noBlindfold	counterclockwise	practice	Guided	1	0.5	0	7.117157	0.4495	-1.45	-0.8	0.801592272448949	-0.020984	0.0042678	-0.00127
Trial1	3	1	noBlindfold	counterclockwise	practice	Guided	1	0.5	0	7.137146	0.4495	-1.45	-0.8	0.801592272448949	-0.0099912	0.0084965	0.0052173
Trial1	3	1	noBlindfold	counterclockwise	practice	Guided	1	0.5	0	7.157166	0.4495	-1.45	-0.8	0.801592272448949	-0.020698	0.012724	-0.0066155
Trial1	3	1	noBlindfold	counterclockwise	practice	Guided	1	0.5	0	7.177155	0.4495	-1.45	-0.8	0.801592272448949	-0.01675	-0.021133	-0.0066154
Trial1	3	1	noBlindfold	counterclockwise	practice	Guided	1	0.5	0	7.197144	0.4495	-1.45	-0.8	0.801592272448949	0.0083084	0.012718	-0.00071649
Trial1	3	1	noBlindfold	counterclockwise	practice	Guided	1	0.5	0	7.217163	0.44949	-1.45	-0.8	0.801592905240495	-0.017024	2.1391E-05	0.0097132
Trial1	3	1	noBlindfold	counterclockwise	practice	Guided	1	0.5	0	7.237152	0.44949	-1.45	-0.8	0.801592905240495	0.021262	-0.016908	-0.0041007
Trial1	3	1	noBlindfold	counterclockwise	practice	Guided	1	0.5	0	7.257141	0.44949	-1.45	-0.8	0.801592905240495	0.0040928	-0.021141	0.01251
Trial1	3	1	noBlindfold	counterclockwise	practice	Guided	1	0.5	0	7.277161	0.44949	-1.45	-0.8	0.801592905240495	-0.004907	1.3824E-05	0.0068888
Trial1	3	1	noBlindfold	counterclockwise	practice	Guided	1	0.5	0	7.29715	0.44949	-1.45	-0.8	0.801592905240495	-0.018411	0.016938	0.018716
Trial1	3	1	noBlindfold	counterclockwise	practice	Guided	1	0.5	0	7.317139	0.44949	-1.45	-0.8	0.801592905240495	0.0032619	0.025402	0.011668
Trial1	3	1	noBlindfold	counterclockwise	practice	Guided	1	0.5	0	7.337158	0.44949	-1.45	-0.8	0.801592905240495	-0.019837	0.021168	-0.023792
Trial1	3	1	noBlindfold	counterclockwise	practice	Guided	1	0.5	0	7.357147	0.44949	-1.45	-0.8	0.801592905240495	-0.00039676	0.025395	0.0029392
Trial1	3	1	noBlindfold	counterclockwise	practice	Guided	1	0.5	0	7.377136	0.44949	-1.45	-0.8	0.801592905240495	0.036768	0.004234	0.018122
Trial1	3	1	noBlindfold	counterclockwise	practice	Guided	1	0.5	0	7.397156	0.44949	-1.45	-0.8	0.801592905240495	-0.039796	0.016929	0.021533
Trial1	3	1	noBlindfold	counterclockwise	practice	Guided	1	0.5	0	7.417145	0.44948	-1.45	-0.8	0.801593534400826	-0.0093998	0.012693	0.010822
Trial1	3	1	noBlindfold	counterclockwise	practice	Guided	1	0.5	0	7.437164	0.44948	-1.45	-0.8	0.801593534400826	0.0074924	0.012691	0.01194
Trial1	3	1	noBlindfold	counterclockwise	practice	Guided	1	0.5	0	7.457153	0.44948	-1.45	-0.8	0.801593534400826	-0.0054523	0.01269	0.015322
Trial1	3	1	noBlindfold	counterclockwise	practice	Guided	1	0.5	0	7.477142	0.44948	-1.45	-0.8	0.801593534400826	-0.018675	0.025379	0.022922
Trial1	3	1	noBlindfold	counterclockwise	practice	Guided	1	0.5	0	7.497162	0.44948	-1.45	-0.8	0.801593534400826	-0.0057252	-0.004247	0.011651
Trial1	3	1	noBlindfold	counterclockwise	practice	Guided	1	0.5	0	7.517151	0.44948	-1.44999	-0.8	0.801593534400826	-0.034163	0.021139	0.0023643
Trial1	3	1	noBlindfold	counterclockwise	practice	Guided	1	0.5	0	7.53714	0.44948	-1.44999	-0.8	0.801593534400826	-0.0091056	0.021136	0.0065855
Trial1	3	1	noBlindfold	counterclockwise	practice	Guided	1	0.5	0	7.557159	0.44948	-1.45	-0.8	0.801593534400826	-0.015031	0.0042089	-0.031977
Trial1	3	1	noBlindfold	counterclockwise	practice	Guided	1	0.5	0	7.577148	0.44948	-1.45	-0.8	0.801593534400826	0.0075116	0.0084369	0.011926
Trial1	3	1	noBlindfold	counterclockwise	practice	Guided	1	0.5	0	7.597137	0.44947	-1.45	-0.8	0.801594165563655	0.0089112	0.0042043	-0.009187
Trial1	3	1	noBlindfold	counterclockwise	practice	Guided	1	0.5	0	7.617157	0.44947	-1.45	-0.8	0.801594165563655	-0.01276	0.016896	-0.0021407
Trial1	3	1	noBlindfold	counterclockwise	practice	Guided	1	0.5	0	7.637146	0.44947	-1.45	-0.8	0.801594165563655	-0.053865	-0.008497	-0.021828
Trial1	3	1	noBlindfold	counterclockwise	practice	Guided	1	0.5	0	7.657166	0.44947	-1.45	-0.8	0.801594165563655	0.0038555	0.025358	0.0032011
Trial1	3	1	noBlindfold	counterclockwise	practice	Guided	1	0.5	0	7.677155	0.44947	-1.45	-0.8	0.801594165563655	-0.022035	-0.042356	0.0099649
Trial1	3	1	noBlindfold	counterclockwise	practice	Guided	1	0.5	0	7.697144	0.44947	-1.45	-0.8	0.801594165563655	0.026373	0.012656	-0.016519
Trial1	3	1	noBlindfold	counterclockwise	practice	Guided	1	0.5	0	7.717163	0.44947	-1.45	-0.8	0.801594165563655	0.0069699	0.0084209	0.023469
Trial1	3	1	noBlindfold	counterclockwise	practice	Guided	1	0.5	0	7.737152	0.44946	-1.45	-0.8	0.801594794972061	0.0041487	0.029577	-0.0010302
Trial1	3	1	noBlindfold	counterclockwise	practice	Guided	1	0.5	0	7.757141	0.44946	-1.45	-0.8	0.801594794972061	-0.026801	0.012645	0.005454
Trial1	3	1	noBlindfold	counterclockwise	practice	Guided	1	0.5	0	7.777161	0.44946	-1.45	-0.8	0.801594794972061	0.00077296	0.021104	-0.013984
Trial1	3	1	noBlindfold	counterclockwise	practice	Guided	1	0.5	0	7.79715	0.44946	-1.45	-0.8	0.801594794972061	0.014001	0.029568	-0.043263
Trial1	3	1	noBlindfold	counterclockwise	practice	Guided	1	0.5	0	7.817139	0.44946	-1.45	-0.8	0.801594794972061	-0.037785	-5.8528E-05	-0.0027142
Trial1	3	1	noBlindfold	counterclockwise	practice	Guided	1	0.5	0	7.837158	0.44946	-1.44999	-0.8	0.801594794972061	0.011771	-0.0042943	0.012189
Trial1	3	1	noBlindfold	counterclockwise	practice	Guided	1	0.5	0	7.857147	0.44946	-1.45	-0.8	0.801594794972061	0.021897	0.025324	-0.012587
Trial1	3	1	noBlindfold	counterclockwise	practice	Guided	1	0.5	0	7.877136	0.44945	-1.45	-0.8	0.80159542450432	-0.003717	0.016858	-0.010042
Trial1	3	1	noBlindfold	counterclockwise	practice	Guided	1	0.5	0	7.897156	0.44945	-1.45	-0.8	0.80159542450432	-0.021163	0.012623	-0.0027165
Trial1	3	1	noBlindfold	counterclockwise	practice	Guided	1	0.5	0	7.917145	0.44945	-1.45	-0.8	0.80159542450432	0.0013482	0.025316	-0.022433
Trial1	3	1	noBlindfold	counterclockwise	practice	Guided	1	0.5	0	7.937164	0.44945	-1.45	-0.8	0.80159542450432	0.0089567	-7.6734E-05	-0.0092046
Trial1	3	1	noBlindfold	counterclockwise	practice	Guided	1	0.5	0	7.957153	0.44945	-1.45	-0.8	0.80159542450432	-0.034944	0.0083836	0.01333
Trial1	3	1	noBlindfold	counterclockwise	practice	Guided	1	0.5	0	7.977142	0.44945	-1.45	-0.8	0.80159542450432	0.012066	0.025308	0.0079586
Trial1	3	1	noBlindfold	counterclockwise	practice	Guided	1	0.5	0	7.997162	0.44945	-1.45	-0.8	0.80159542450432	0.027557	-0.017014	0.030188
Trial1	3	1	noBlindfold	counterclockwise	practice	Guided	1	0.5	0	8.017151	0.44945	-1.45	-0.8	0.80159542450432	-0.0087665	-0.0043199	0.0023331
Trial1	3	1	noBlindfold	counterclockwise	practice	Guided	1	0.5	0	8.03714	0.44945	-1.45	-0.8	0.80159542450432	-0.0056591	-0.017016	0.019501
Trial1	3	1	noBlindfold	counterclockwise	practice	Guided	1	0.5	0	8.057159	0.44945	-1.45	-0.8	0.80159542450432	-0.013262	-0.0043226	0.0062711
Trial1	3	1	noBlindfold	counterclockwise	practice	Guided	1	0.5	0	8.077148	0.44944	-1.45	-0.8	0.801596056040187	0.0039104	0.0041382	0.0031668
Trial1	3	1	noBlindfold	counterclockwise	practice	Guided	1	0.5	0	8.097137	0.44944	-1.45	-0.8	0.801596056040187	0.0089738	-0.004329	-0.0092217
Trial1	3	1	noBlindfold	counterclockwise	practice	Guided	1	0.5	0	8.117157	0.44944	-1.45	-0.8	0.801596056040187	0.0036333	-0.021257	0.0073879
Trial1	3	1	noBlindfold	counterclockwise	practice	Guided	1	0.5	0	8.137146	0.44944	-1.45	-0.8	0.801596056040187	-0.047314	-0.0085637	0.0226
Trial1	3	1	noBlindfold	counterclockwise	practice	Guided	1	0.5	0	8.157166	0.44944	-1.45	-0.8	0.801596056040187	-0.038025	0.012593	-0.0038539
Trial1	3	1	noBlindfold	counterclockwise	practice	Guided	1	0.5	0	8.177155	0.44944	-1.45	-0.8	0.801596056040187	0.024196	0.029518	0.017228
Trial1	3	1	noBlindfold	counterclockwise	practice	Guided	1	0.5	0	8.197144	0.44944	-1.45	-0.8	0.801596056040187	-0.014925	-0.0043411	0.029333
Trial1	3	1	noBlindfold	counterclockwise	practice	Guided	1	0.5	0	8.217163	0.44944	-1.45	-0.8	0.801596056040187	0.013209	0.016814	-0.0089494
Trial1	3	1	noBlindfold	counterclockwise	practice	Guided	1	0.5	0	8.237152	0.44944	-1.45	-0.8	0.801596056040187	-0.020009	0.01258	-0.019633
Trial1	3	1	noBlindfold	counterclockwise	practice	Guided	1	0.5	0	8.257141	0.44943	-1.45	-0.8	0.801596685820519	-0.009016	0.012576	0.0065408
Trial1	3	1	noBlindfold	counterclockwise	practice	Guided	1	0.5	0	8.277161	0.44943	-1.45	-0.8	0.801596685820519	0.02278	-0.00012081	-0.025283
Trial1	3	1	noBlindfold	counterclockwise	practice	Guided	1	0.5	0	8.29715	0.44943	-1.45	-0.8	0.801596685820519	-0.019416	0.016805	0.010484
Trial1	3	1	noBlindfold	counterclockwise	practice	Guided	1	0.5	0	8.317139	0.44943	-1.45	-0.8	0.801596685820519	0.0022586	0.046426	0.028491
Trial1	3	1	noBlindfold	counterclockwise	practice	Guided	1	0.5	0	8.337158	0.44943	-1.45	-0.8	0.801596685820519	0.024213	0.0168	0.017221
Trial1	3	1	noBlindfold	counterclockwise	practice	Guided	1	0.5	0	8.357147	0.44943	-1.45	-0.8	0.801596685820519	-0.0231	-0.00013142	-0.036808
Trial1	3	1	noBlindfold	counterclockwise	practice	Guided	1	0.5	0	8.377136	0.44943	-1.45	-0.8	0.801596685820519	-0.011269	0.016794	-0.023302
Trial1	3	1	noBlindfold	counterclockwise	practice	Guided	1	0.5	0	8.397156	0.44943	-1.45	-0.8	0.801596685820519	0.0073315	0.046415	0.016096
Trial1	3	1	noBlindfold	counterclockwise	practice	Guided	1	0.5	0	8.417145	0.44943	-1.45	-0.8	0.801596685820519	-0.017723	0.012559	-0.0095213
Trial1	3	1	noBlindfold	counterclockwise	practice	Guided	1	0.5	0	8.437164	0.44942	-1.45	-0.8	0.801597319485698	-0.0061709	0.016787	0.027919
Trial1	3	1	noBlindfold	counterclockwise	practice	Guided	1	0.5	0	8.457153	0.44942	-1.45	-0.8	0.801597319485698	-0.027587	0.021015	-0.032875
Trial1	3	1	noBlindfold	counterclockwise	practice	Guided	1	0.5	0	8.477142	0.44942	-1.45	-0.8	0.801597319485698	-0.0047644	-0.00014537	0.0068051
Trial1	3	1	noBlindfold	counterclockwise	practice	Guided	1	0.5	0	8.497162	0.44942	-1.45	-0.8	0.801597319485698	-0.018271	0.012548	0.018634
Trial1	3	1	noBlindfold	counterclockwise	practice	Guided	1	0.5	0	8.517151	0.44942	-1.45	-0.8	0.801597319485698	-0.00025995	0.0083143	0.0028609
Trial1	3	1	noBlindfold	counterclockwise	practice	Guided	1	0.5	0	8.53714	0.44942	-1.45	-0.8	0.801597319485698	-0.012087	0.0083109	-0.010646
Trial1	3	1	noBlindfold	counterclockwise	practice	Guided	1	0.5	0	8.557159	0.44942	-1.45	-0.8	0.801597319485698	-0.00025414	0.0040775	0.0028591
Trial1	3	1	noBlindfold	counterclockwise	practice	Guided	1	0.5	0	8.577148	0.44941	-1.45	-0.8	0.801597947633606	-0.025304	0.037927	-0.0030434
Trial1	3	1	noBlindfold	counterclockwise	practice	Guided	1	0.5	0	8.597137	0.44941	-1.45	-0.8	0.801597947633606	-0.022197	-0.012859	0.014124
Trial1	3	1	noBlindfold	counterclockwise	practice	Guided	1	0.5	0	8.617157	0.44941	-1.45	-0.8	0.801597947633606	0.05409	-0.00016308	0.014931
Trial1	3	1	noBlindfold	counterclockwise	practice	Guided	1	0.5	0	8.637146	0.44941	-1.45	-0.8	0.801597947633606	-0.01403	0.01253	0.018901
Trial1	3	1	noBlindfold	counterclockwise	practice	Guided	1	0.5	0	8.657166	0.44941	-1.45	-0.8	0.801597947633606	0.0084878	-0.0001726	-0.00081669
Trial1	3	1	noBlindfold	counterclockwise	practice	Guided	1	0.5	0	8.677155	0.44941	-1.45	-0.8	0.801597947633606	-0.0092404	0.016754	0.010732
Trial1	3	1	noBlindfold	counterclockwise	practice	Guided	1	0.5	0	8.697144	0.4494	-1.45	-0.8	0.801598581548337	-0.034292	0.029448	0.0048325
Trial1	3	1	noBlindfold	counterclockwise	practice	Guided	1	0.5	0	8.717163	0.4494	-1.45	-0.8	0.801598581548337	-0.0047343	0.0040531	0.0067871
Trial1	3	1	noBlindfold	counterclockwise	practice	Guided	1	0.5	0	8.737152	0.4494	-1.45	-0.8	0.801598581548337	-0.021902	-0.0044126	0.0098891
Trial1	3	1	noBlindfold	counterclockwise	practice	Guided	1	0.5	0	8.757141	0.4494	-1.45	-0.8	0.801598581548337	-0.017117	0.012512	0.0017227
Trial1	3	1	noBlindfold	counterclockwise	practice	Guided	1	0.5	0	8.777161	0.4494	-1.45	-0.8	0.801598581548337	-0.0061242	-0.0044171	0.031835
Trial1	3	1	noBlindfold	counterclockwise	practice	Guided	1	0.5	0	8.79715	0.4494	-1.45	-0.8	0.801598581548337	-0.021057	0.025204	-0.0027834
Trial1	3	1	noBlindfold	counterclockwise	practice	Guided	1	0.5	0	8.817139	0.4494	-1.45	-0.8	0.801598581548337	-0.0010596	0.0040428	0.015504
Trial1	3	1	noBlindfold	counterclockwise	practice	Guided	1	0.5	0	8.837158	0.4494	-1.45	-0.8	0.801598581548337	0.0073874	0.0040422	0.016065
Trial1	3	1	noBlindfold	counterclockwise	practice	Guided	1	0.5	0	8.857147	0.4494	-1.45	-0.8	0.801598581548337	0.0082306	-0.021355	0.0033962
Trial1	3	1	noBlindfold	counterclockwise	practice	Guided	1	0.5	0	8.877136	0.4494	-1.45	-0.8	0.801598581548337	0.0093508	0.020959	-0.013494
Trial1	3	1	noBlindfold	counterclockwise	practice	Guided	1	0.5	0	8.897156	0.44939	-1.45	-0.8	0.801599211825184	-0.0052724	-0.034054	0.0070581
Trial1	3	1	noBlindfold	counterclockwise	practice	Guided	1	0.5	0	8.917145	0.44939	-1.45	-0.8	0.801599211825184	-0.029489	0.0040317	-0.0033424
Trial1	3	1	noBlindfold	counterclockwise	practice	Guided	1	0.5	0	8.937164	0.44939	-1.45	-0.8	0.801599211825184	-0.018217	0.008262	0.018607
Trial1	3	1	noBlindfold	counterclockwise	practice	Guided	1	0.5	0	8.957153	0.44939	-1.45	-0.8	0.801599211825184	-0.0086477	-0.0086712	-0.013497
Trial1	3	1	noBlindfold	counterclockwise	practice	Guided	1	0.5	0	8.977142	0.44939	-1.45	-0.8	0.801599211825184	-0.013986	-0.0044385	0.018884
Trial1	3	1	noBlindfold	counterclockwise	practice	Guided	1	0.5	0	8.997162	0.44939	-1.45	-0.8	0.801599211825184	-0.0089232	0.016718	0.0064955
Trial1	3	1	noBlindfold	counterclockwise	practice	Guided	1	0.5	0	9.017151	0.44939	-1.45	-0.8	0.801599211825184	0.033306	0.02518	0.0092887
Trial1	3	1	noBlindfold	counterclockwise	practice	Guided	1	0.5	0	9.03714	0.44939	-1.45	-0.8	0.801599211825184	-0.017085	-0.0086753	0.0017106
Trial1	3	1	noBlindfold	counterclockwise	practice	Guided	1	0.5	0	9.057159	0.44938	-1.45	-0.8	0.801599842225882	0.00036871	0.0082479	-0.00506
Trial1	3	1	noBlindfold	counterclockwise	practice	Guided	1	0.5	0	9.077148	0.44938	-1.45	-0.8	0.801599842225882	-0.002733	-0.00021765	-0.022789
Trial1	3	1	noBlindfold	counterclockwise	practice	Guided	1	0.5	0	9.097137	0.44938	-1.45	-0.8	0.801599842225882	-0.0046842	0.012474	0.0067671
Trial1	3	1	noBlindfold	counterclockwise	practice	Guided	1	0.5	0	9.117157	0.44938	-1.45	-0.8	0.801599842225882	-0.031135	-0.00022172	0.02198
Trial1	3	1	noBlindfold	counterclockwise	practice	Guided	1	0.5	0	9.137146	0.44938	-1.45	-0.8	0.801599842225882	0.015873	-0.012922	0.01661
Trial1	3	1	noBlindfold	counterclockwise	practice	Guided	1	0.5	0	9.157166	0.44938	-1.45	-0.8	0.801599842225882	-0.037899	0.0082325	-0.0039147
Trial1	3	1	noBlindfold	counterclockwise	practice	Guided	1	0.5	0	9.177155	0.44937	-1.45	-0.8	0.801600474632778	-0.01312	0.016693	0.0062071
Trial1	3	1	noBlindfold	counterclockwise	practice	Guided	1	0.5	0	9.197144	0.44937	-1.45	-0.8	0.801600474632778	0.015602	0.0082263	-0.014348
Trial1	3	1	noBlindfold	counterclockwise	practice	Guided	1	0.5	0	9.217163	0.44937	-1.45	-0.8	0.801600474632778	-0.0049508	-0.00023788	0.010986
Trial1	3	1	noBlindfold	counterclockwise	practice	Guided	1	0.5	0	9.237152	0.44937	-1.45	-0.8	0.801600474632778	-0.0032708	0.012456	-0.017736
Trial1	3	1	noBlindfold	counterclockwise	practice	Guided	1	0.5	0	9.257141	0.44937	-1.45	-0.8	0.801600474632778	0.016729	0.012453	0.0039361
Trial1	3	1	noBlindfold	counterclockwise	practice	Guided	1	0.5	0	9.277161	0.44937	-1.45	-0.8	0.801600474632778	-0.026612	0.0082198	0.01803
Trial1	3	1	noBlindfold	counterclockwise	practice	Guided	1	0.5	0	9.29715	0.44937	-1.45	-0.8	0.801600474632778	0.011951	-0.0087086	0.0121
Trial1	3	1	noBlindfold	counterclockwise	practice	Guided	1	0.5	0	9.317139	0.44937	-1.45	-0.8	0.801600474632778	-0.028035	0.037841	-0.0053214
Trial1	3	1	noBlindfold	counterclockwise	practice	Guided	1	0.5	0	9.337158	0.44936	-1.45	-0.8	0.801601105281545	-0.017322	0.016678	0.0059175
Trial1	3	1	noBlindfold	counterclockwise	practice	Guided	1	0.5	0	9.357147	0.44936	-1.45	-0.8	0.801601105281545	0.00012924	-0.0044864	-0.022525
Trial1	3	1	noBlindfold	counterclockwise	practice	Guided	1	0.5	0	9.377136	0.44936	-1.45	-0.8	0.801601105281545	-0.023219	-0.0087203	0.030972
Trial1	3	1	noBlindfold	counterclockwise	practice	Guided	1	0.5	0	9.397156	0.44936	-1.45	-0.8	0.801601105281545	-0.025483	-0.0087222	0.0011331
Trial1	3	1	noBlindfold	counterclockwise	practice	Guided	1	0.5	0	9.417145	0.44936	-1.45	-0.8	0.801601105281545	-0.0046474	-0.0087253	0.0067536
Trial1	3	1	noBlindfold	counterclockwise	practice	Guided	1	0.5	0	9.437164	0.44936	-1.45	-0.8	0.801601105281545	-0.021256	-0.0087295	0.00057379
Trial1	3	1	noBlindfold	counterclockwise	practice	Guided	1	0.5	0	9.457153	0.44936	-1.45	-0.8	0.801601105281545	0.0043623	0.033585	-0.0011355
Trial1	3	1	noBlindfold	counterclockwise	practice	Guided	1	0.5	0	9.477142	0.44936	-1.45	-0.8	0.801601105281545	-0.012805	0.025118	-0.011538
Trial1	3	1	noBlindfold	counterclockwise	practice	Guided	1	0.5	0	9.497162	0.44935	-1.44999	-0.8	0.801601737937251	-0.034752	0.012419	0.013237
Trial1	3	1	noBlindfold	counterclockwise	practice	Guided	1	0.5	0	9.517151	0.44935	-1.45	-0.8	0.801601737937251	-0.00068926	0.0039537	0.011249
Trial1	3	1	noBlindfold	counterclockwise	practice	Guided	1	0.5	0	9.53714	0.44935	-1.45	-0.8	0.801601737937251	-0.017018	0.016648	0.03208
Trial1	3	1	noBlindfold	counterclockwise	practice	Guided	1	0.5	0	9.557159	0.44935	-1.45	-0.8	0.801601737937251	-0.00040274	0.020879	0.0070213
Trial1	3	1	noBlindfold	counterclockwise	practice	Guided	1	0.5	0	9.577148	0.44935	-1.45	-0.8	0.801601737937251	0.015373	0.0039507	0.022512
Trial1	3	1	noBlindfold	counterclockwise	practice	Guided	1	0.5	0	9.597137	0.44935	-1.45	-0.8	0.801601737937251	-0.0012352	-0.0045163	0.019686
Trial1	3	1	noBlindfold	counterclockwise	practice	Guided	1	0.5	0	9.617157	0.44935	-1.45	-0.8	0.801601737937251	0.0012809	0.020872	-0.012976
Trial1	3	1	noBlindfold	counterclockwise	practice	Guided	1	0.5	0	9.637146	0.44935	-1.45	-0.8	0.801601737937251	0.0080502	0.0039427	0.032911
Trial1	3	1	noBlindfold	counterclockwise	practice	Guided	1	0.5	0	9.657166	0.44934	-1.45	-0.8	0.801602368834087	0.014793	0.016634	-0.010713
Trial1	3	1	noBlindfold	counterclockwise	practice	Guided	1	0.5	0	9.677155	0.44934	-1.45	-0.8	0.801602368834087	-0.0085559	-0.0002958	0.0022344
Trial1	3	1	noBlindfold	counterclockwise	practice	Guided	1	0.5	0	9.697144	0.44934	-1.45	-0.8	0.801602368834087	0.016223	-0.00029854	0.012358
Trial1	3	1	noBlindfold	counterclockwise	practice	Guided	1	0.5	0	9.717163	0.44934	-1.45	-0.8	0.801602368834087	-0.020659	0.050482	-0.0070487
Trial1	3	1	noBlindfold	counterclockwise	practice	Guided	1	0.5	0	9.737152	0.44934	-1.45	-0.8	0.801602368834087	-0.012213	0.0081626	0.025025
Trial1	3	1	noBlindfold	counterclockwise	practice	Guided	1	0.5	0	9.757141	0.44934	-1.45	-0.8	0.801602368834087	-0.00037717	0.020854	0.0070147
Trial1	3	1	noBlindfold	counterclockwise	practice	Guided	1	0.5	0	9.777161	0.44934	-1.45	-0.8	0.801602368834087	0.0075115	-0.00030619	0.030113
Trial1	3	1	noBlindfold	counterclockwise	practice	Guided	1	0.5	0	9.79715	0.44934	-1.45	-0.8	0.801602368834087	0.012854	0.029315	-0.00059341
Trial1	3	1	noBlindfold	counterclockwise	practice	Guided	1	0.5	0	9.817139	0.44933	-1.45	-0.8	0.801603003622432	0.011457	0.025082	0.031507
Trial1	3	1	noBlindfold	counterclockwise	practice	Guided	1	0.5	0	9.837158	0.44933	-1.45	-0.8	0.801603003622432	-0.008815	0.033543	-0.013825
Trial1	3	1	noBlindfold	counterclockwise	practice	Guided	1	0.5	0	9.857147	0.44933	-1.45	-0.8	0.801603003622432	-0.0062965	-0.0045479	-0.041121
Trial1	3	1	noBlindfold	counterclockwise	practice	Guided	1	0.5	0	9.877136	0.44933	-1.45	-0.8	0.801603003622432	-0.0043067	0.054695	0.0025029
Trial1	3	1	noBlindfold	counterclockwise	practice	Guided	1	0.5	0	9.897156	0.44933	-1.45	-0.8	0.801603003622432	-0.011632	-0.013015	-0.0022801
Trial1	3	1	noBlindfold	counterclockwise	practice	Guided	1	0.5	0	9.917145	0.44933	-1.45	-0.8	0.801603003622432	0.0041407	0.016606	0.0030601
Trial1	3	1	noBlindfold	counterclockwise	practice	Guided	1	0.5	0	9.937164	0.44933	-1.45	-0.8	0.801603003622432	-0.022032	-0.013019	-0.0017204
Trial1	3	1	noBlindfold	counterclockwise	practice	Guided	1	0.5	0	9.957153	0.44933	-1.45	-0.8	0.801603003622432	0.009766	0.0166	-0.017774
Trial1	3	1	noBlindfold	counterclockwise	practice	Guided	1	0.5	0	9.977142	0.44933	-1.45	-0.8	0.801603003622432	-0.013303	0.012364	-0.0098901
Trial1	3	1	noBlindfold	counterclockwise	practice	Guided	1	0.5	0	9.997162	0.44933	-1.45	-0.8	0.801603003622432	-0.0048554	0.0038979	-0.014671
Trial1	3	1	noBlindfold	counterclockwise	practice	Guided	1	0.5	0	10.01715	0.44932	-1.45	-0.8	0.801603632883505	0.01682	0.0081267	0.0038968
Trial1	3	1	noBlindfold	counterclockwise	practice	Guided	1	0.5	0	10.03714	0.44932	-1.45	-0.8	0.801603632883505	0.005832	0.029283	-0.022277
Trial1	3	1	noBlindfold	counterclockwise	practice	Guided	1	0.5	0	10.05716	0.44932	-1.45	-0.8	0.801603632883505	-0.016674	0.016583	-0.0025659
Trial1	3	1	noBlindfold	counterclockwise	practice	Guided	1	0.5	0	10.07715	0.44932	-1.45	-0.8	0.801603632883505	0.012047	0.0081188	0.012057
Trial1	3	1	noBlindfold	counterclockwise	practice	Guided	1	0.5	0	10.09714	0.44932	-1.45	-0.8	0.801603632883505	0.0075488	-0.0045797	0.015159
Trial1	3	1	noBlindfold	counterclockwise	practice	Guided	1	0.5	0	10.11716	0.44932	-1.45	-0.8	0.801603632883505	0.02416	0.02081	0.015438
Trial1	3	1	noBlindfold	counterclockwise	practice	Guided	1	0.5	0	10.13715	0.44932	-1.45	-0.8	0.801603632883505	-0.0037199	0.008112	-0.0059564
Trial1	3	1	noBlindfold	counterclockwise	practice	Guided	1	0.5	0	10.15717	0.44932	-1.45	-0.8	0.801603632883505	-0.0056751	0.0038786	0.023603
Trial1	3	1	noBlindfold	counterclockwise	practice	Guided	1	0.5	0	10.17715	0.44931	-1.45	-0.8	0.801604267921398	-0.005392	-0.0088196	0.0022123
Trial1	3	1	noBlindfold	counterclockwise	practice	Guided	1	0.5	0	10.19714	0.44931	-1.45	-0.8	0.801604267921398	-0.012996	0.0081077	0.0061522
Trial1	3	1	noBlindfold	counterclockwise	practice	Guided	1	0.5	0	10.21716	0.44931	-1.45	-0.8	0.801604267921398	-0.0048298	0.029266	0.010932
Trial1	3	1	noBlindfold	counterclockwise	practice	Guided	1	0.5	0	10.23715	0.44931	-1.45	-0.8	0.801604267921398	-0.004269	-0.0045912	0.0064293
Trial1	3	1	noBlindfold	counterclockwise	practice	Guided	1	0.5	0	10.25714	0.44931	-1.45	-0.8	0.801604267921398	-0.023113	0.012335	0.030925
Trial1	3	1	noBlindfold	counterclockwise	practice	Guided	1	0.5	0	10.27716	0.44931	-1.45	-0.8	0.801604267921398	-0.011309	-0.00036118	-0.019192
Trial1	3	1	noBlindfold	counterclockwise	practice	Guided	1	0.5	0	10.29715	0.44931	-1.45	-0.8	0.801604267921398	-0.026771	-0.017289	0.022195
Trial1	3	1	noBlindfold	counterclockwise	practice	Guided	1	0.5	0	10.31714	0.44931	-1.45	-0.8	0.801604267921398	0.0041857	0.020794	-0.014132
Trial1	3	1	noBlindfold	counterclockwise	practice	Guided	1	0.5	0	10.33716	0.4493	-1.45	-0.8	0.801604899314738	-0.019439	0.008097	0.039642
Trial1	3	1	noBlindfold	counterclockwise	practice	Guided	1	0.5	0	10.35715	0.4493	-1.45	-0.8	0.801604899314738	-0.007636	0.012326	-0.010471
Trial1	3	1	noBlindfold	counterclockwise	practice	Guided	1	0.5	0	10.37714	0.4493	-1.45	-0.8	0.801604899314738	0.00028409	0.020785	0.062153
Trial1	3	1	noBlindfold	counterclockwise	practice	Guided	1	0.5	0	10.39716	0.4493	-1.45	-0.8	0.801604899314738	0.003641	0.012319	0.01148
Trial1	3	1	noBlindfold	counterclockwise	practice	Guided	1	0.5	0	10.41714	0.4493	-1.45	-0.8	0.801604899314738	-0.013246	0.025012	0.010361
Trial1	3	1	noBlindfold	counterclockwise	practice	Guided	1	0.5	0	10.43716	0.4493	-1.45	-0.8	0.801604899314738	0.0056013	0.0080828	0.0030305
Trial1	3	1	noBlindfold	counterclockwise	practice	Guided	1	0.5	0	10.45715	0.4493	-1.45	-0.8	0.801604899314738	-0.015509	0.01231	-0.01948
Trial1	3	1	noBlindfold	counterclockwise	practice	Guided	1	0.5	0	10.47714	0.4493	-1.45	-0.8	0.801604899314738	0.01405	0.025001	-0.017524
Trial1	3	1	noBlindfold	counterclockwise	practice	Guided	1	0.5	0	10.49716	0.4493	-1.45	-0.8	0.801604899314738	-0.0045165	0.016535	0.0066923
Trial1	3	1	noBlindfold	counterclockwise	practice	Guided	1	0.5	0	10.51715	0.44929	-1.45	-0.8	0.801605530831926	-0.0076196	0.012301	-0.010477
Trial1	3	1	noBlindfold	counterclockwise	practice	Guided	1	0.5	0	10.53714	0.44929	-1.45	-0.8	0.801605530831926	-0.021684	-0.0088593	0.0097972
Trial1	3	1	noBlindfold	counterclockwise	practice	Guided	1	0.5	0	10.55716	0.44929	-1.45	-0.8	0.801605530831926	-0.0087345	0.012299	0.0064113
Trial1	3	1	noBlindfold	counterclockwise	practice	Guided	1	0.5	0	10.57715	0.44929	-1.45	-0.8	0.801605530831926	-0.021398	-0.03002	0.0055706
Trial1	3	1	noBlindfold	counterclockwise	practice	Guided	1	0.5	0	10.59714	0.44929	-1.45	-0.8	0.801605530831926	0.016047	0.020761	0.01653
Trial1	3	1	noBlindfold	counterclockwise	practice	Guided	1	0.5	0	10.61716	0.44929	-1.45	-0.8	0.801605530831926	0.00338	0.029222	0.015691
Trial1	3	1	noBlindfold	counterclockwise	practice	Guided	1	0.5	0	10.63715	0.44929	-1.45	-0.8	0.801605530831926	-0.024778	0.0080612	-0.011602
Trial1	3	1	noBlindfold	counterclockwise	practice	Guided	1	0.5	0	10.65717	0.44929	-1.45	-0.8	0.801605530831926	-0.014065	0.024984	0.023015
Trial1	3	1	noBlindfold	counterclockwise	practice	Guided	1	0.5	0	10.67715	0.44929	-1.45	-0.8	0.801605530831926	0.0067698	-0.021568	0.028634
Trial1	3	1	noBlindfold	counterclockwise	practice	Guided	1	0.5	0	10.69714	0.44929	-1.45	-0.8	0.801605530831926	0.0008432	-0.00041076	0.018512
Trial1	3	1	noBlindfold	counterclockwise	practice	Guided	1	0.5	0	10.71716	0.44928	-1.45	-0.8	0.801606164358642	-0.00027213	0.020746	0.00696
Trial1	3	1	noBlindfold	counterclockwise	practice	Guided	1	0.5	0	10.73715	0.44928	-1.45	-0.8	0.801606164358642	0.026184	-0.0088765	-0.008254
Trial1	3	1	noBlindfold	counterclockwise	practice	Guided	1	0.5	0	10.75714	0.44928	-1.45	-0.8	0.801606164358642	-0.0087108	0.024973	0.006398
Trial1	3	1	noBlindfold	counterclockwise	practice	Guided	1	0.5	0	10.77716	0.44928	-1.45	-0.8	0.801606164358642	-0.022807	0.020739	-0.036946
Trial1	3	1	noBlindfold	counterclockwise	practice	Guided	1	0.5	0	10.79715	0.44928	-1.45	-0.8	0.801606164358642	-0.012093	-0.025812	-0.006551
Trial1	3	1	noBlindfold	counterclockwise	practice	Guided	1	0.5	0	10.81714	0.44928	-1.45	-0.8	0.801606164358642	-0.0092674	0.0038091	0.014841
Trial1	3	1	noBlindfold	counterclockwise	practice	Guided	1	0.5	0	10.83716	0.44928	-1.45	-0.8	0.801606164358642	0.025074	-0.0046576	0.0086327
Trial1	3	1	noBlindfold	counterclockwise	practice	Guided	1	0.5	0	10.85715	0.44928	-1.45	-0.8	0.801606164358642	0.012129	0.020732	0.012018
Trial1	3	1	noBlindfold	counterclockwise	practice	Guided	1	0.5	0	10.87714	0.44928	-1.45	-0.8	0.801606164358642	0.012132	0.016496	0.012014
Trial1	3	1	noBlindfold	counterclockwise	practice	Guided	1	0.5	0	10.89716	0.44928	-1.45	-0.8	0.801606164358642	0.0050869	0.0080304	0.0069522
Trial1	3	1	noBlindfold	counterclockwise	practice	Guided	1	0.5	0	10.91714	0.44927	-1.45	-0.8	0.801606796123894	-0.022484	-0.0046672	0.022447
Trial1	3	1	noBlindfold	counterclockwise	practice	Guided	1	0.5	0	10.93716	0.44927	-1.45	-0.8	0.801606796123894	-0.020525	0.024954	0.019062
Trial1	3	1	noBlindfold	counterclockwise	practice	Guided	1	0.5	0	10.95715	0.44927	-1.45	-0.8	0.801606796123894	-0.02108	-0.00044209	0.0013307
Trial1	3	1	noBlindfold	counterclockwise	practice	Guided	1	0.5	0	10.97714	0.44927	-1.45	-0.8	0.801606796123894	-0.02642	-0.017372	0.017941
Trial1	3	1	noBlindfold	counterclockwise	practice	Guided	1	0.5	0	10.99716	0.44927	-1.45	-0.8	0.801606796123894	-0.00052249	0.0080189	0.011173
Trial1	3	1	noBlindfold	counterclockwise	practice	Guided	1	0.5	0	11.01715	0.44927	-1.45	-0.8	0.801606796123894	-0.0070092	0.024944	-0.018942
Trial1	3	1	noBlindfold	counterclockwise	practice	Guided	1	0.5	0	11.03714	0.44927	-1.45	-0.8	0.801606796123894	-0.021354	-0.0046824	0.005555
Trial1	3	1	noBlindfold	counterclockwise	practice	Guided	1	0.5	0	11.05716	0.44927	-1.45	-0.8	0.801606796123894	-0.030355	-0.00045208	0.013442
Trial1	3	1	noBlindfold	counterclockwise	practice	Guided	1	0.5	0	11.07715	0.44927	-1.45	-0.8	0.801606796123894	-0.0086795	0.020704	0.0063896
Trial1	3	1	noBlindfold	counterclockwise	practice	Guided	1	0.5	0	11.09714	0.44926	-1.45	-0.8	0.801607429899415	0.0048287	0.012239	-0.0054425
Trial1	3	1	noBlindfold	counterclockwise	practice	Guided	1	0.5	0	11.11716	0.44926	-1.45	-0.8	0.801607429899415	-0.007558	0.020698	-0.01839
Trial1	3	1	noBlindfold	counterclockwise	practice	Guided	1	0.5	0	11.13715	0.44926	-1.45	-0.8	0.801607429899415	0.0039928	-0.00046111	0.0072256
Trial1	3	1	noBlindfold	counterclockwise	practice	Guided	1	0.5	0	11.15717	0.44926	-1.45	-0.8	0.801607429899415	-0.019944	0.020694	-0.015568
Trial1	3	1	noBlindfold	counterclockwise	practice	Guided	1	0.5	0	11.17715	0.44926	-1.45	-0.8	0.801607429899415	-0.0086716	0.012228	0.0063823
Trial1	3	1	noBlindfold	counterclockwise	practice	Guided	1	0.5	0	11.19714	0.44926	-1.45	-0.8	0.801607429899415	-0.017953	-0.03009	0.05199
Trial1	3	1	noBlindfold	counterclockwise	practice	Guided	1	0.5	0	11.21716	0.44926	-1.45	-0.8	0.801607429899415	-0.0061206	-0.0089329	0.031992
Trial1	3	1	noBlindfold	counterclockwise	practice	Guided	1	0.5	0	11.23715	0.44926	-1.45	-0.8	0.801607429899415	-0.0089434	0.016456	-0.0029078
Trial1	3	1	noBlindfold	counterclockwise	practice	Guided	1	0.5	0	11.25714	0.44926	-1.45	-0.8	0.801607429899415	-0.039055	0.012222	-0.019801
Trial1	3	1	noBlindfold	counterclockwise	practice	Guided	1	0.5	0	11.27716	0.44925	-1.45	-0.8	0.801608061912731	0.0017458	0.050307	-0.022628
Trial1	3	1	noBlindfold	counterclockwise	practice	Guided	1	0.5	0	11.29715	0.44925	-1.45	-0.8	0.801608061912731	-0.012877	0.012221	0.0060923
Trial1	3	1	noBlindfold	counterclockwise	practice	Guided	1	0.5	0	11.31714	0.44925	-1.45	-0.8	0.801608061912731	-0.025262	0.0079895	0.02298
Trial1	3	1	noBlindfold	counterclockwise	practice	Guided	1	0.5	0	11.33716	0.44925	-1.45	-0.8	0.801608061912731	0.00063504	-0.008939	0.0032636
Trial1	3	1	noBlindfold	counterclockwise	practice	Guided	1	0.5	0	11.35715	0.44925	-1.45	-0.8	0.801608061912731	-0.015694	-0.0089432	-0.015305
Trial1	3	1	noBlindfold	counterclockwise	practice	Guided	1	0.5	0	11.37714	0.44925	-1.45	-0.8	0.801608061912731	0.021471	-0.013176	-0.00012076
Trial1	3	1	noBlindfold	counterclockwise	practice	Guided	1	0.5	0	11.39716	0.44925	-1.45	-0.8	0.801608061912731	0.016691	0.012213	0.0080436
Trial1	3	1	noBlindfold	counterclockwise	practice	Guided	1	0.5	0	11.41714	0.44925	-1.45	-0.8	0.801608061912731	-0.025814	-0.025874	0.009469
Trial1	3	1	noBlindfold	counterclockwise	practice	Guided	1	0.5	0	11.43716	0.44925	-1.45	-0.8	0.801608061912731	0.0071293	0.012211	0.024372
Trial1	3	1	noBlindfold	counterclockwise	practice	Guided	1	0.5	0	11.45715	0.44924	-1.45	-0.8	0.801608697824218	-0.0041369	0.012207	0.0024176
Trial1	3	1	noBlindfold	counterclockwise	practice	Guided	1	0.5	0	11.47714	0.44924	-1.45	-0.8	0.801608697824218	0.0037497	0.00374	0.011422
Trial1	3	1	noBlindfold	counterclockwise	practice	Guided	1	0.5	0	11.49716	0.44924	-1.45	-0.8	0.801608697824218	-0.020746	0.0079698	-0.002924
Trial1	3	1	noBlindfold	counterclockwise	practice	Guided	1	0.5	0	11.51715	0.44924	-1.45	-0.8	0.801608697824218	-0.013415	0.058748	0.014525
Trial1	3	1	noBlindfold	counterclockwise	practice	Guided	1	0.5	0	11.53714	0.44924	-1.45	-0.8	0.801608697824218	-0.034245	0.012197	0.009462
Trial1	3	1	noBlindfold	counterclockwise	practice	Guided	1	0.5	0	11.55716	0.44924	-1.45	-0.8	0.801608697824218	-0.012014	0.016428	-0.0051939
Trial1	3	1	noBlindfold	counterclockwise	practice	Guided	1	0.5	0	11.57715	0.44924	-1.45	-0.8	0.801608697824218	0.0034821	0.020654	0.015637
Trial1	3	1	noBlindfold	counterclockwise	practice	Guided	1	0.5	0	11.59714	0.44924	-1.45	-0.8	0.801608697824218	-0.025236	0.0037259	0.0010111
Trial1	3	1	noBlindfold	counterclockwise	practice	Guided	1	0.5	0	11.61716	0.44924	-1.45	-0.8	0.801608697824218	-0.0055179	-0.004739	0.039572
Trial1	3	1	noBlindfold	counterclockwise	practice	Guided	1	0.5	0	11.63715	0.44924	-1.45	-0.8	0.801608697824218	0.024041	0.020649	0.026035
Trial1	3	1	noBlindfold	counterclockwise	practice	Guided	1	0.5	0	11.65717	0.44924	-1.45	-0.8	0.801608697824218	-0.0072234	0.020646	-0.004642
Trial1	3	1	noBlindfold	counterclockwise	practice	Guided	1	0.5	0	11.67715	0.44923	-1.45	-0.8	0.801609328198433	-0.037056	0.029106	0.014231
Trial1	3	1	noBlindfold	counterclockwise	practice	Guided	1	0.5	0	11.69714	0.44923	-1.45	-0.8	0.801609328198433	-0.0091743	0.012175	0.014788
Trial1	3	1	noBlindfold	counterclockwise	practice	Guided	1	0.5	0	11.71716	0.44923	-1.45	-0.8	0.801609328198433	-0.0024336	0.02487	-0.022937
Trial1	3	1	noBlindfold	counterclockwise	practice	Guided	1	0.5	0	11.73715	0.44923	-1.45	-0.8	0.801609328198433	0.013062	0.0037104	-0.015051
Trial1	3	1	noBlindfold	counterclockwise	practice	Guided	1	0.5	0	11.75714	0.44923	-1.45	-0.8	0.801609328198433	-0.0066517	0.033331	0.011681
Trial1	3	1	noBlindfold	counterclockwise	practice	Guided	1	0.5	0	11.77716	0.44923	-1.45	-0.8	0.801609328198433	0.013344	0.024863	-0.0046535
Trial1	3	1	noBlindfold	counterclockwise	practice	Guided	1	0.5	0	11.79715	0.44923	-1.45	-0.8	0.801609328198433	0.0091233	-0.0089913	-0.0052125
Trial1	3	1	noBlindfold	counterclockwise	practice	Guided	1	0.5	0	11.81714	0.44923	-1.45	-0.8	0.801609328198433	-0.0012757	-0.0089942	0.023785
Trial1	3	1	noBlindfold	counterclockwise	practice	Guided	1	0.5	0	11.83716	0.44923	-1.45	-0.8	0.801609328198433	0.0046246	0.029091	-0.0094377
Trial1	3	1	noBlindfold	counterclockwise	practice	Guided	1	0.5	0	11.85715	0.44922	-1.45	-0.8	0.801609962471559	-0.015645	-0.00053317	-0.015339
Trial1	3	1	noBlindfold	counterclockwise	practice	Guided	1	0.5	0	11.87714	0.44922	-1.45	-0.8	0.801609962471559	-0.022098	-0.0047688	0.018161
Trial1	3	1	noBlindfold	counterclockwise	practice	Guided	1	0.5	0	11.89716	0.44922	-1.45	-0.8	0.801609962471559	0.0035207	-0.017464	0.0021064
Trial1	3	1	noBlindfold	counterclockwise	practice	Guided	1	0.5	0	11.91714	0.44922	-1.45	-0.8	0.801609962471559	-0.0083056	-0.030161	0.031663
Trial1	3	1	noBlindfold	counterclockwise	practice	Guided	1	0.5	0	11.93716	0.44922	-1.45	-0.8	0.801609962471559	-0.009701	-0.013234	0.031663
Trial1	3	1	noBlindfold	counterclockwise	practice	Guided	1	0.5	0	11.95715	0.44922	-1.45	-0.8	0.801609962471559	0.0009822299	0.02485	-0.010006
Trial1	3	1	noBlindfold	counterclockwise	practice	Guided	1	0.5	0	11.97714	0.44921	-1.45	-0.8	0.801610596869272	-0.012242	-0.00054467	-0.0024009
Trial1	3	1	noBlindfold	counterclockwise	practice	Guided	1	0.5	0	11.99716	0.44921	-1.45	-0.8	0.801610596869272	0.013932	0.020611	-0.013394
Trial1	3	1	noBlindfold	counterclockwise	practice	Guided	1	0.5	0	12.01715	0.44921	-1.45	-0.8	0.801610596869272	0.029705	-0.00054941	0.0046137
Trial1	3	1	noBlindfold	counterclockwise	practice	Guided	1	0.5	0	12.03714	0.44921	-1.45	-0.8	0.801610596869272	-0.008576	0.0079123	0.010823
Trial1	3	1	noBlindfold	counterclockwise	practice	Guided	1	0.5	0	12.05716	0.44921	-1.45	-0.8	0.801610596869272	0.0043717	0.012144	0.002934
Trial1	3	1	noBlindfold	counterclockwise	practice	Guided	1	0.5	0	12.07715	0.44921	-1.45	-0.8	0.801610596869272	-0.036424	-0.004788	0.0020918
Trial1	3	1	noBlindfold	counterclockwise	practice	Guided	1	0.5	0	12.09714	0.44921	-1.45	-0.8	0.801610596869272	-0.031082	0.0206	0.02603
Trial1	3	1	noBlindfold	counterclockwise	practice	Guided	1	0.5	0	12.11716	0.44921	-1.45	-0.8	0.801610596869272	-0.024341	0.0079038	-0.011696
Trial1	3	1	noBlindfold	counterclockwise	practice	Guided	1	0.5	0	12.13715	0.44921	-1.45	-0.8	0.801610596869272	-0.017572	0.0036698	0.014197
Trial1	3	1	noBlindfold	counterclockwise	practice	Guided	1	0.5	0	12.15717	0.44921	-1.45	-0.8	0.801610596869272	-0.018998	0.0036692	-0.02831
Trial1	3	1	noBlindfold	counterclockwise	practice	Guided	1	0.5	0	12.17715	0.44921	-1.45	-0.8	0.801610596869272	0.011991	-0.017495	0.016149
Trial1	3	1	noBlindfold	counterclockwise	practice	Guided	1	0.5	0	12.19714	0.44921	-1.45	-0.8	0.801610596869272	-0.016727	-0.021731	0.0015218
Trial1	3	1	noBlindfold	counterclockwise	practice	Guided	1	0.5	0	12.21716	0.4492	-1.45	-0.8	0.801611229502926	-0.00067365	-0.00057258	0.015307
Trial1	3	1	noBlindfold	counterclockwise	practice	Guided	1	0.5	0	12.23715	0.4492	-1.45	-0.8	0.801611229502926	-0.0074383	-0.0090377	-0.010588
Trial1	3	1	noBlindfold	counterclockwise	practice	Guided	1	0.5	0	12.25714	0.4492	-1.45	-0.8	0.801611229502926	-0.0093913	0.033278	-0.0049697
Trial1	3	1	noBlindfold	counterclockwise	practice	Guided	1	0.5	0	12.27716	0.4492	-1.45	-0.8	0.801611229502926	0.0091775	0.037506	-0.0052504
Trial1	3	1	noBlindfold	counterclockwise	practice	Guided	1	0.5	0	12.29715	0.4492	-1.45	-0.8	0.801611229502926	-0.030779	-0.00058218	0.021793
Trial1	3	1	noBlindfold	counterclockwise	practice	Guided	1	0.5	0	12.31714	0.4492	-1.45	-0.8	0.801611229502926	-0.014445	0.0036498	0.031357
Trial1	3	1	noBlindfold	counterclockwise	practice	Guided	1	0.5	0	12.33716	0.4492	-1.45	-0.8	0.801611229502926	-0.013047	-0.0048175	0.022632
Trial1	3	1	noBlindfold	counterclockwise	practice	Guided	1	0.5	0	12.35715	0.4492	-1.45	-0.8	0.801611229502926	-0.00065458	-0.021748	0.012757
Trial1	3	1	noBlindfold	counterclockwise	practice	Guided	1	0.5	0	12.37714	0.44919	-1.45	-0.8	0.801611864149439	-0.021766	0.012105	0.013906
Trial1	3	1	noBlindfold	counterclockwise	practice	Guided	1	0.5	0	12.39716	0.44919	-1.45	-0.8	0.801611864149439	0.0052483	-0.030213	-0.014535
Trial1	3	1	noBlindfold	counterclockwise	practice	Guided	1	0.5	0	12.41714	0.44919	-1.45	-0.8	0.801611864149439	-0.020365	-0.025982	-0.0072084
Trial1	3	1	noBlindfold	counterclockwise	practice	Guided	1	0.5	0	12.43716	0.44919	-1.45	-0.8	0.801611864149439	-0.0076958	-0.00059194	0.0062976
Trial1	3	1	noBlindfold	counterclockwise	practice	Guided	1	0.5	0	12.45715	0.44919	-1.45	-0.8	0.801611864149439	-0.012751	0.020564	0.018403
Trial1	3	1	noBlindfold	counterclockwise	practice	Guided	1	0.5	0	12.47714	0.44919	-1.45	-0.8	0.801611864149439	-0.0014794	0.012099	0.0093663
Trial1	3	1	noBlindfold	counterclockwise	practice	Guided	1	0.5	0	12.49716	0.44919	-1.45	-0.8	0.801611864149439	-0.012469	0.012097	0.0017895
Trial1	3	1	noBlindfold	counterclockwise	practice	Guided	1	0.5	0	12.51715	0.44919	-1.45	-0.8	0.801611864149439	-0.023147	-0.034452	0.035011
Trial1	3	1	noBlindfold	counterclockwise	practice	Guided	1	0.5	0	12.53714	0.44918	-1.45	-0.8	0.801612497031152	-0.035254	-0.0090617	0.025728
Trial1	3	1	noBlindfold	counterclockwise	practice	Guided	1	0.5	0	12.55716	0.44918	-1.45	-0.8	0.801612497031152	-0.011904	0.024791	-0.0066543
Trial1	3	1	noBlindfold	counterclockwise	practice	Guided	1	0.5	0	12.57715	0.44918	-1.45	-0.8	0.801612497031152	-0.016403	0.01209	-0.0027133
Trial1	3	1	noBlindfold	counterclockwise	practice	Guided	1	0.5	0	12.59714	0.44918	-1.45	-0.8	0.801612497031152	-0.0093533	0.029014	0.018958
Trial1	3	1	noBlindfold	counterclockwise	practice	Guided	1	0.5	0	12.61716	0.44918	-1.45	-0.8	0.801612497031152	0.0013308	0.0078545	-0.015101
Trial1	3	1	noBlindfold	counterclockwise	practice	Guided	1	0.5	0	12.63715	0.44918	-1.45	-0.8	0.801612497031152	0.0038784	0.0078517	0.011351
Trial1	3	1	noBlindfold	counterclockwise	practice	Guided	1	0.5	0	12.65717	0.44918	-1.45	-0.8	0.801612497031152	-0.022575	-0.030239	0.026564
Trial1	3	1	noBlindfold	counterclockwise	practice	Guided	1	0.5	0	12.67715	0.44918	-1.45	-0.8	0.801612497031152	0.0097788	-0.0090837	-0.013709
Trial1	3	1	noBlindfold	counterclockwise	practice	Guided	1	0.5	0	12.69714	0.44918	-1.45	-0.8	0.801612497031152	-0.021733	0.0078434	0.017556
Trial1	3	1	noBlindfold	counterclockwise	practice	Guided	1	0.5	0	12.71716	0.44918	-1.45	-0.8	0.801612497031152	-0.0071082	-0.0048549	-0.014831
Trial1	3	1	noBlindfold	counterclockwise	practice	Guided	1	0.5	0	12.73715	0.44918	-1.45	-0.8	0.801612497031152	0.0081071	-0.00062495	0.011621
Trial1	3	1	noBlindfold	counterclockwise	practice	Guided	1	0.5	0	12.75714	0.44917	-1.45	-0.8	0.801613131926464	-0.0048371	0.0036051	0.015003
Trial1	3	1	noBlindfold	counterclockwise	practice	Guided	1	0.5	0	12.77716	0.44917	-1.45	-0.8	0.801613131926464	-0.024547	-0.0090953	-0.0030043
Trial1	3	1	noBlindfold	counterclockwise	practice	Guided	1	0.5	0	12.79715	0.44917	-1.45	-0.8	0.801613131926464	-0.013273	0.024758	0.014444
Trial1	3	1	noBlindfold	counterclockwise	practice	Guided	1	0.5	0	12.81714	0.44917	-1.45	-0.8	0.801613131926464	-0.030998	-0.00063494	0.025992
Trial1	3	1	noBlindfold	counterclockwise	practice	Guided	1	0.5	0	12.83716	0.44917	-1.45	-0.8	0.801613131926464	0.0052987	0.0078296	-0.0097743
Trial1	3	1	noBlindfold	counterclockwise	practice	Guided	1	0.5	0	12.85715	0.44917	-1.45	-0.8	0.801613131926464	0.01713	-0.0090986	0.0037286
Trial1	3	1	noBlindfold	counterclockwise	practice	Guided	1	0.5	0	12.87714	0.44917	-1.45	-0.8	0.801613131926464	-0.017207	0.012056	0.009935
Trial1	3	1	noBlindfold	counterclockwise	practice	Guided	1	0.5	0	12.89716	0.44916	-1.45	-0.8	0.801613765056236	-0.002861	0.024749	-0.014561
Trial1	3	1	noBlindfold	counterclockwise	practice	Guided	1	0.5	0	12.91714	0.44916	-1.45	-0.8	0.801613765056236	-0.0048159	0.0035874	0.014994
Trial1	3	1	noBlindfold	counterclockwise	practice	Guided	1	0.5	0	12.93716	0.44916	-1.45	-0.8	0.801613765056236	-0.01298	-0.013339	0.0076677
Trial1	3	1	noBlindfold	counterclockwise	practice	Guided	1	0.5	0	12.95715	0.44916	-1.45	-0.8	0.801613765056236	-0.012418	-0.0006467	0.0017675
Trial1	3	1	noBlindfold	counterclockwise	practice	Guided	1	0.5	0	12.97714	0.44916	-1.45	-0.8	0.801613765056236	-0.012417	-0.0091145	0.0017675
Trial1	3	1	noBlindfold	counterclockwise	practice	Guided	1	0.5	0	12.99716	0.44916	-1.45	-0.8	0.801613765056236	-0.0025728	0.0078103	-0.0050011
Trial1	3	1	noBlindfold	counterclockwise	practice	Guided	1	0.5	0	13.01715	0.44916	-1.45	-0.8	0.801613765056236	0.014879	0.0332	-0.026114
Trial1	3	1	noBlindfold	counterclockwise	practice	Guided	1	0.5	0	13.03714	0.44916	-1.45	-0.8	0.801613765056236	0.0047578	-0.038742	-0.018507
Trial1	3	1	noBlindfold	counterclockwise	practice	Guided	1	0.5	0	13.05716	0.44916	-1.45	-0.8	0.801613765056236	-0.029859	0.016271	0.0090959
Trial1	3	1	noBlindfold	counterclockwise	practice	Guided	1	0.5	0	13.07715	0.44916	-1.45	-0.8	0.801613765056236	-0.0095812	-0.0048927	0.018937
Trial1	3	1	noBlindfold	counterclockwise	practice	Guided	1	0.5	0	13.09714	0.44915	-1.45	-0.8	0.801614398309851	-0.00368	0.0078014	-0.0018982
Trial1	3	1	noBlindfold	counterclockwise	practice	Guided	1	0.5	0	13.11716	0.44915	-1.45	-0.8	0.801614398309851	0.0056053	-0.0091293	-0.01401
Trial1	3	1	noBlindfold	counterclockwise	practice	Guided	1	0.5	0	13.13715	0.44915	-1.45	-0.8	0.801614398309851	-0.0011282	0.024725	0.023712
Trial1	3	1	noBlindfold	counterclockwise	practice	Guided	1	0.5	0	13.15717	0.44915	-1.45	-0.8	0.801614398309851	-0.012955	-0.030291	0.010486
Trial1	3	1	noBlindfold	counterclockwise	practice	Guided	1	0.5	0	13.17715	0.44915	-1.45	-0.8	0.801614398309851	-0.011553	-0.030295	-0.010909
Trial1	3	1	noBlindfold	counterclockwise	practice	Guided	1	0.5	0	13.19714	0.44915	-1.45	-0.8	0.801614398309851	-0.030119	0.0035579	0.010762
Trial1	3	1	noBlindfold	counterclockwise	practice	Guided	1	0.5	0	13.21716	0.44915	-1.45	-0.8	0.801614398309851	0.02251	0.024715	-0.012898
Trial1	3	1	noBlindfold	counterclockwise	practice	Guided	1	0.5	0	13.23715	0.44915	-1.45	-0.8	0.801614398309851	0.0053415	0.0077858	-0.015971
Trial1	3	1	noBlindfold	counterclockwise	practice	Guided	1	0.5	0	13.25714	0.44914	-1.45	-0.8	0.801615033578174	-0.012386	0.033173	0.001759
Trial1	3	1	noBlindfold	counterclockwise	practice	Guided	1	0.5	0	13.27716	0.44914	-1.45	-0.8	0.801615033578174	-0.012384	-0.0049189	0.0017557
Trial1	3	1	noBlindfold	counterclockwise	practice	Guided	1	0.5	0	13.29715	0.44914	-1.45	-0.8	0.801615033578174	-0.023095	0.0077756	-0.028643
Trial1	3	1	noBlindfold	counterclockwise	practice	Guided	1	0.5	0	13.31714	0.44914	-1.45	-0.8	0.801615033578174	-0.00027347	-0.00492	0.011036
Trial1	3	1	noBlindfold	counterclockwise	practice	Guided	1	0.5	0	13.33716	0.44914	-1.45	-0.8	0.801615033578174	-0.011822	0.024701	0.010198
Trial1	3	1	noBlindfold	counterclockwise	practice	Guided	1	0.5	0	13.35715	0.44914	-1.45	-0.8	0.801615033578174	-0.013218	0.012003	0.002591
Trial1	3	1	noBlindfold	counterclockwise	practice	Guided	1	0.5	0	13.37714	0.44914	-1.45	-0.8	0.801615033578174	-0.008995	0.016234	0.01976
Trial1	3	1	noBlindfold	counterclockwise	practice	Guided	1	0.5	0	13.39716	0.44914	-1.45	-0.8	0.801615033578174	0.025068	-0.0091594	0.012711
Trial1	3	1	noBlindfold	counterclockwise	practice	Guided	1	0.5	0	13.41714	0.44914	-1.45	-0.8	0.801615033578174	-0.01489	0.011998	0.039754
Trial1	3	1	noBlindfold	counterclockwise	practice	Guided	1	0.5	0	13.43716	0.44914	-1.45	-0.8	0.801615033578174	-0.0073112	0.037385	0.0059702
Trial1	3	1	noBlindfold	counterclockwise	practice	Guided	1	0.5	0	13.45715	0.44914	-1.45	-0.8	0.801615033578174	0.0039608	0.016226	0.011311
Trial1	3	1	noBlindfold	counterclockwise	practice	Guided	1	0.5	0	13.47714	0.44914	-1.45	-0.8	0.801615033578174	0.0090256	0.0077588	-0.0010774
Trial1	3	1	noBlindfold	counterclockwise	practice	Guided	1	0.5	0	13.49716	0.44914	-1.45	-0.8	0.801615033578174	-0.0039209	0.024684	-0.001917
Trial1	3	1	noBlindfold	counterclockwise	practice	Guided	1	0.5	0	13.51715	0.44913	-1.45	-0.8	0.801615668971081	-0.025311	0.020451	0.0051298
Trial1	3	1	noBlindfold	counterclockwise	practice	Guided	1	0.5	0	13.53714	0.44913	-1.45	-0.8	0.801615668971081	-0.002518	0.016217	-0.018809
Trial1	3	1	noBlindfold	counterclockwise	practice	Guided	1	0.5	0	13.55716	0.44913	-1.45	-0.8	0.801615668971081	-0.022203	-0.02187	0.022297
Trial1	3	1	noBlindfold	counterclockwise	practice	Guided	1	0.5	0	13.57715	0.44913	-1.45	-0.8	0.801615668971081	0.019435	0.020447	-0.03008
Trial1	3	1	noBlindfold	counterclockwise	practice	Guided	1	0.5	0	13.59714	0.44913	-1.45	-0.8	0.801615668971081	0.022264	0.0077504	0.0090725
Trial1	3	1	noBlindfold	counterclockwise	practice	Guided	1	0.5	0	13.61716	0.44913	-1.45	-0.8	0.801615668971081	0.014099	-0.0091786	-0.013471
Trial1	3	1	noBlindfold	counterclockwise	practice	Guided	1	0.5	0	13.63715	0.44913	-1.45	-0.8	0.801615668971081	0.0011513	-0.013411	-0.010088
Trial1	3	1	noBlindfold	counterclockwise	practice	Guided	1	0.5	0	13.65717	0.44913	-1.45	-0.8	0.801615668971081	-0.033185	0.016211	-0.0038804
Trial1	3	1	noBlindfold	counterclockwise	practice	Guided	1	0.5	0	13.67715	0.44913	-1.45	-0.8	0.801615668971081	0.02143	-0.0049523	0.0039729
Trial1	3	1	noBlindfold	counterclockwise	practice	Guided	1	0.5	0	13.69714	0.44913	-1.45	-0.8	0.801615668971081	-0.013188	0.0077411	0.014404
Trial1	3	1	noBlindfold	counterclockwise	practice	Guided	1	0.5	0	13.71716	0.44912	-1.45	-0.8	0.801616304488571	-0.016848	-0.021885	0.0056765
Trial1	3	1	noBlindfold	counterclockwise	practice	Guided	1	0.5	0	13.73715	0.44912	-1.45	-0.8	0.801616304488571	0.0096073	0.0077375	0.008189
Trial1	3	1	noBlindfold	counterclockwise	practice	Guided	1	0.5	0	13.75714	0.44912	-1.45	-0.8	0.801616304488571	-0.012062	-0.0091924	-0.0024903
Trial1	3	1	noBlindfold	counterclockwise	practice	Guided	1	0.5	0	13.77716	0.44912	-1.45	-0.8	0.801616304488571	-0.021899	-0.021891	0.018063
Trial1	3	1	noBlindfold	counterclockwise	practice	Guided	1	0.5	0	13.79715	0.44912	-1.45	-0.8	0.801616304488571	0.0017298	0.016194	-0.013203
Trial1	3	1	noBlindfold	counterclockwise	practice	Guided	1	0.5	0	13.81714	0.44912	-1.45	-0.8	0.801616304488571	0.013283	0.024654	-0.00081551
Trial1	3	1	noBlindfold	counterclockwise	practice	Guided	1	0.5	0	13.83716	0.44912	-1.45	-0.8	0.801616304488571	0.0093409	0.016189	-0.0053183
Trial1	3	1	noBlindfold	counterclockwise	practice	Guided	1	0.5	0	13.85715	0.44912	-1.45	-0.8	0.801616304488571	-0.01683	0.007725	0.0048354
Trial1	3	1	noBlindfold	counterclockwise	practice	Guided	1	0.5	0	13.87714	0.44911	-1.45	-0.8	0.801616938238668	-0.024994	0.01618	0.00089433
Trial1	3	1	noBlindfold	counterclockwise	practice	Guided	1	0.5	0	13.89716	0.44911	-1.45	-0.8	0.801616938238668	-0.0044374	-0.00074831	0.010737
Trial1	3	1	noBlindfold	counterclockwise	practice	Guided	1	0.5	0	13.91714	0.44911	-1.45	-0.8	0.801616938238668	0.021459	0.016177	0.016635
Trial1	3	1	noBlindfold	counterclockwise	practice	Guided	1	0.5	0	13.93716	0.44911	-1.45	-0.8	0.801616938238668	0.0034513	0.011945	0.019739
Trial1	3	1	noBlindfold	counterclockwise	practice	Guided	1	0.5	0	13.95715	0.44911	-1.45	-0.8	0.801616938238668	-0.0058317	-0.013449	0.031847
Trial1	3	1	noBlindfold	counterclockwise	practice	Guided	1	0.5	0	13.97714	0.44911	-1.45	-0.8	0.801616938238668	0.0093548	0.016171	-0.005318
Trial1	3	1	noBlindfold	counterclockwise	practice	Guided	1	0.5	0	13.99716	0.44911	-1.45	-0.8	0.801616938238668	-0.012035	0.016171	0.014397
Trial1	3	1	noBlindfold	counterclockwise	practice	Guided	1	0.5	0	14.01715	0.44911	-1.45	-0.8	0.801616938238668	-0.007811	0.011937	-0.017428
Trial1	3	1	noBlindfold	counterclockwise	practice	Guided	1	0.5	0	14.03714	0.44911	-1.45	-0.8	0.801616938238668	0.013024	-0.00076225	0.019736
Trial1	3	1	noBlindfold	counterclockwise	practice	Guided	1	0.5	0	14.05716	0.44911	-1.45	-0.8	0.801616938238668	-0.017649	-0.0092279	0.018337
Trial1	3	1	noBlindfold	counterclockwise	practice	Guided	1	0.5	0	14.07715	0.4491	-1.45	-0.8	0.801617574004953	-0.020192	0.0076972	-0.0072796
Trial1	3	1	noBlindfold	counterclockwise	practice	Guided	1	0.5	0	14.09714	0.4491	-1.45	-0.8	0.801617574004953	-0.0055656	0.0076949	-0.036
Trial1	3	1	noBlindfold	counterclockwise	practice	Guided	1	0.5	0	14.11716	0.4491	-1.45	-0.8	0.801617574004953	-0.030307	-0.013465	0.017497
Trial1	3	1	noBlindfold	counterclockwise	practice	Guided	1	0.5	0	14.13715	0.4491	-1.45	-0.8	0.801617574004953	-0.012577	-0.034624	-0.0024998
Trial1	3	1	noBlindfold	counterclockwise	practice	Guided	1	0.5	0	14.15717	0.4491	-1.45	-0.8	0.801617574004953	-0.023256	0.020388	0.039168
Trial1	3	1	noBlindfold	counterclockwise	practice	Guided	1	0.5	0	14.17715	0.4491	-1.45	-0.8	0.801617574004953	0.0077014	0.0034578	0.020005
Trial1	3	1	noBlindfold	counterclockwise	practice	Guided	1	0.5	0	14.19714	0.4491	-1.45	-0.8	0.801617574004953	-0.0030095	0.016152	-0.010391
Trial1	3	1	noBlindfold	counterclockwise	practice	Guided	1	0.5	0	14.21716	0.4491	-1.45	-0.8	0.801617574004953	0.0088222	0.0034543	0.0031144
Trial1	3	1	noBlindfold	counterclockwise	practice	Guided	1	0.5	0	14.23715	0.44909	-1.45	-0.8	0.801618208003104	-0.01061	0.024613	-0.012348
Trial1	3	1	noBlindfold	counterclockwise	practice	Guided	1	0.5	0	14.25714	0.44909	-1.45	-0.8	0.801618208003104	-0.023554	0.0076829	-0.020235
Trial1	3	1	noBlindfold	counterclockwise	practice	Guided	1	0.5	0	14.27716	0.44909	-1.45	-0.8	0.801618208003104	-0.062671	0.020375	-0.0058603
Trial1	3	1	noBlindfold	counterclockwise	practice	Guided	1	0.5	0	14.29715	0.44909	-1.45	-0.8	0.801618208003104	-0.023269	0.0076769	-0.024459
Trial1	3	1	noBlindfold	counterclockwise	practice	Guided	1	0.5	0	14.31714	0.44909	-1.45	-0.8	0.801618208003104	-0.019047	0.033064	-0.025888
Trial1	3	1	noBlindfold	counterclockwise	practice	Guided	1	0.5	0	14.33716	0.44909	-1.45	-0.8	0.801618208003104	0.015292	-0.0092558	-0.030389
Trial1	3	1	noBlindfold	counterclockwise	practice	Guided	1	0.5	0	14.35715	0.44909	-1.45	-0.8	0.801618208003104	-0.030872	-0.01772	-0.037686
Trial1	3	1	noBlindfold	counterclockwise	practice	Guided	1	0.5	0	14.37714	0.44909	-1.45	-0.8	0.801618208003104	0.0048991	0.003434	-0.0013901
Trial1	3	1	noBlindfold	counterclockwise	practice	Guided	1	0.5	0	14.39716	0.44908	-1.45	-0.8	0.801618844018184	0.0085649	-0.0050319	0.0073355
Trial1	3	1	noBlindfold	counterclockwise	practice	Guided	1	0.5	0	14.41714	0.44908	-1.45	-0.8	0.801618844018184	-0.039839	0.0076602	0.034658
Trial1	3	1	noBlindfold	counterclockwise	practice	Guided	1	0.5	0	14.43716	0.44908	-1.45	-0.8	0.801618844018184	-0.02661	0.0076577	0.019444
Trial1	3	1	noBlindfold	counterclockwise	practice	Guided	1	0.5	0	14.45715	0.44908	-1.45	-0.8	0.801618844018184	-0.0032607	0.0076564	-0.0061732
Trial1	3	1	noBlindfold	counterclockwise	practice	Guided	1	0.5	0	14.47714	0.44908	-1.45	-0.8	0.801618844018184	-0.0035362	0.024578	-0.015739
Trial1	3	1	noBlindfold	counterclockwise	practice	Guided	1	0.5	0	14.49716	0.44908	-1.45	-0.8	0.801618844018184	0.021801	-0.0092785	-0.00027701
Trial1	3	1	noBlindfold	counterclockwise	practice	Guided	1	0.5	0	14.51715	0.44908	-1.45	-0.8	0.801618844018184	-0.022101	-0.0050495	0.036605
Trial1	3	1	noBlindfold	counterclockwise	practice	Guided	1	0.5	0	14.53714	0.44908	-1.45	-0.8	0.801618844018184	-0.03393	0.0034121	0.0056502
Trial1	3	1	noBlindfold	counterclockwise	practice	Guided	1	0.5	0	14.55716	0.44908	-1.45	-0.8	0.801618844018184	-0.019583	-0.017745	-0.015745
Trial1	3	1	noBlindfold	counterclockwise	practice	Guided	1	0.5	0	14.57715	0.44908	-1.45	-0.8	0.801618844018184	0.0035199	0.024569	0.019714
Trial1	3	1	noBlindfold	counterclockwise	practice	Guided	1	0.5	0	14.59714	0.44908	-1.45	-0.8	0.801618844018184	-0.010542	0.016102	0.039987
Trial1	3	1	noBlindfold	counterclockwise	practice	Guided	1	0.5	0	14.61716	0.44907	-1.45	-0.8	0.801619478264387	0.0077476	-0.021987	0.01999
Trial1	3	1	noBlindfold	counterclockwise	practice	Guided	1	0.5	0	14.63715	0.44907	-1.45	-0.8	0.801619478264387	-0.0043592	0.0076325	0.012413
Trial1	3	1	noBlindfold	counterclockwise	practice	Guided	1	0.5	0	14.65717	0.44907	-1.45	-0.8	0.801619478264387	0.021257	0.011865	0.0081584
Trial1	3	1	noBlindfold	counterclockwise	practice	Guided	1	0.5	0	14.67715	0.44907	-1.45	-0.8	0.801619478264387	-0.006343	0.041482	-0.023357
Trial1	3	1	noBlindfold	counterclockwise	practice	Guided	1	0.5	0	14.69714	0.44907	-1.45	-0.8	0.801619478264387	-0.00041028	0.020322	0.0067572
Trial1	3	1	noBlindfold	counterclockwise	practice	Guided	1	0.5	0	14.71716	0.44907	-1.45	-0.8	0.801619478264387	-0.032234	0.0076269	-0.016591
Trial1	3	1	noBlindfold	counterclockwise	practice	Guided	1	0.5	0	14.73715	0.44907	-1.45	-0.8	0.801619478264387	-0.012515	-0.0050698	0.005918
Trial1	3	1	noBlindfold	counterclockwise	practice	Guided	1	0.5	0	14.75714	0.44907	-1.45	-0.8	0.801619478264387	-0.007733	0.0033946	-0.0022481
Trial1	3	1	noBlindfold	counterclockwise	practice	Guided	1	0.5	0	14.77716	0.44907	-1.45	-0.8	0.801619478264387	-0.003787	-0.01777	0.0022525
Trial1	3	1	noBlindfold	counterclockwise	practice	Guided	1	0.5	0	14.79715	0.44907	-1.45	-0.8	0.801619478264387	-0.0037852	0.003388	0.002252
Trial1	3	1	noBlindfold	counterclockwise	practice	Guided	1	0.5	0	14.81714	0.44906	-1.45	-0.8	0.801620112634432	-0.00039871	0.016083	0.015197
Trial1	3	1	noBlindfold	counterclockwise	practice	Guided	1	0.5	0	14.83716	0.44906	-1.45	-0.8	0.801620112634432	0.0046639	0.0076173	0.0028101
Trial1	3	1	noBlindfold	counterclockwise	practice	Guided	1	0.5	0	14.85715	0.44906	-1.45	-0.8	0.801620112634432	-0.0037789	-0.00084876	0.0022505
Trial1	3	1	noBlindfold	counterclockwise	practice	Guided	1	0.5	0	14.87714	0.44906	-1.45	-0.8	0.801620112634432	0.0041106	0.0033819	0.011252
Trial1	3	1	noBlindfold	counterclockwise	practice	Guided	1	0.5	0	14.89716	0.44906	-1.45	-0.8	0.801620112634432	0.0029939	-0.00085254	0.028141
Trial1	3	1	noBlindfold	counterclockwise	practice	Guided	1	0.5	0	14.91714	0.44906	-1.45	-0.8	0.801620112634432	0.00017005	0.020304	0.0067478
Trial1	3	1	noBlindfold	counterclockwise	practice	Guided	1	0.5	0	14.93716	0.44906	-1.45	-0.8	0.801620112634432	0.013958	-0.0093184	-0.0093053
Trial1	3	1	noBlindfold	counterclockwise	practice	Guided	1	0.5	0	14.95715	0.44906	-1.45	-0.8	0.801620112634432	0.012004	0.020302	0.020251
Trial1	3	1	noBlindfold	counterclockwise	practice	Guided	1	0.5	0	14.97714	0.44906	-1.45	-0.8	0.801620112634432	-0.038943	0.037224	0.0047867
Trial1	3	1	noBlindfold	counterclockwise	practice	Guided	1	0.5	0	14.99716	0.44905	-1.45	-0.8	0.801620749022514	0.0083468	0.028757	0.012081
Trial1	3	1	noBlindfold	counterclockwise	practice	Guided	1	0.5	0	15.01715	0.44905	-1.45	-0.8	0.801620749022514	-0.0079844	-0.005101	0.0019592
Trial1	3	1	noBlindfold	counterclockwise	practice	Guided	1	0.5	0	15.03714	0.44905	-1.45	-0.8	0.801620749022514	0.012571	0.02029	-0.00086605
Trial1	3	1	noBlindfold	counterclockwise	practice	Guided	1	0.5	0	15.05716	0.44905	-1.45	-0.8	0.801620749022514	0.0083503	0.0033611	0.011521
Trial1	3	1	noBlindfold	counterclockwise	practice	Guided	1	0.5	0	15.07715	0.44905	-1.45	-0.8	0.801620749022514	0.0052474	-0.0178	-0.0056508
Trial1	3	1	noBlindfold	counterclockwise	practice	Guided	1	0.5	0	15.09714	0.44905	-1.45	-0.8	0.801620749022514	-0.024028	0.01182	0.018566
Trial1	3	1	noBlindfold	counterclockwise	practice	Guided	1	0.5	0	15.11716	0.44905	-1.45	-0.8	0.801620749022514	-0.017818	-0.0093404	0.022508
Trial1	3	1	noBlindfold	counterclockwise	practice	Guided	1	0.5	0	15.13715	0.44905	-1.45	-0.8	0.801620749022514	-0.0034711	0.0033541	0.0036292
Trial1	3	1	noBlindfold	counterclockwise	practice	Guided	1	0.5	0	15.15717	0.44905	-1.45	-0.8	0.801620749022514	0.00047137	-0.0051112	0.0025091
Trial1	3	1	noBlindfold	counterclockwise	practice	Guided	1	0.5	0	15.17715	0.44905	-1.45	-0.8	0.801620749022514	0.016246	0.0033527	0.01151
Trial1	3	1	noBlindfold	counterclockwise	practice	Guided	1	0.5	0	15.19714	0.44905	-1.45	-0.8	0.801620749022514	-0.024863	0.0033518	0.00083033
Trial1	3	1	noBlindfold	counterclockwise	practice	Guided	1	0.5	0	15.21716	0.44905	-1.45	-0.8	0.801620749022514	0.016528	0.011814	0.01629
Trial1	3	1	noBlindfold	counterclockwise	practice	Guided	1	0.5	0	15.23715	0.44905	-1.45	-0.8	0.801620749022514	-0.041751	-0.00088332	-0.000291
Trial1	3	1	noBlindfold	counterclockwise	practice	Guided	1	0.5	0	15.25714	0.44905	-1.45	-0.8	0.801620749022514	0.013421	0.020274	-0.00088293
Trial1	3	1	noBlindfold	counterclockwise	practice	Guided	1	0.5	0	15.27716	0.44905	-1.45	-0.8	0.801620749022514	-0.01331	-0.013586	0.018553
Trial1	3	1	noBlindfold	counterclockwise	practice	Guided	1	0.5	0	15.29715	0.44904	-1.45	-0.8	0.801621385535178	-0.0034654	0.0075733	0.0024994
Trial1	3	1	noBlindfold	counterclockwise	practice	Guided	1	0.5	0	15.31714	0.44904	-1.45	-0.8	0.801621385535178	-0.017247	0.011803	0.01405
Trial1	3	1	noBlindfold	counterclockwise	practice	Guided	1	0.5	0	15.33716	0.44904	-1.45	-0.8	0.801621385535178	-0.0037368	0.016032	0.0022182
Trial1	3	1	noBlindfold	counterclockwise	practice	Guided	1	0.5	0	15.35715	0.44904	-1.45	-0.8	0.801621385535178	-0.01246	-0.00089735	0.0058814
Trial1	3	1	noBlindfold	counterclockwise	practice	Guided	1	0.5	0	15.37714	0.44904	-1.45	-0.8	0.801621385535178	-0.0028933	-0.0051284	-0.011291
Trial1	3	1	noBlindfold	counterclockwise	practice	Guided	1	0.5	0	15.39716	0.44904	-1.45	-0.8	0.801621385535178	-0.0073955	0.032958	-0.0065099
Trial1	3	1	noBlindfold	counterclockwise	practice	Guided	1	0.5	0	15.41714	0.44904	-1.45	-0.8	0.801621385535178	-0.029344	-0.0051314	0.006436
Trial1	3	1	noBlindfold	counterclockwise	practice	Guided	1	0.5	0	15.43716	0.44904	-1.45	-0.8	0.801621385535178	0.013163	0.011794	0.0033293
Trial1	3	1	noBlindfold	counterclockwise	practice	Guided	1	0.5	0	15.45715	0.44903	-1.45	-0.8	0.801622022172422	0.0089431	-0.034758	0.027546
Trial1	3	1	noBlindfold	counterclockwise	practice	Guided	1	0.5	0	15.47714	0.44903	-1.45	-0.8	0.801622022172422	0.010343	0.011787	-0.0048362
Trial1	3	1	noBlindfold	counterclockwise	practice	Guided	1	0.5	0	15.49716	0.44903	-1.45	-0.8	0.801622022172422	0.0067132	0.041408	0.03683
Trial1	3	1	noBlindfold	counterclockwise	practice	Guided	1	0.5	0	15.51715	0.44903	-1.45	-0.8	0.801622022172422	0.00022782	0.0033202	0.0067132
Trial1	3	1	noBlindfold	counterclockwise	practice	Guided	1	0.5	0	15.53714	0.44903	-1.45	-0.8	0.801622022172422	0.0044506	0.016013	0.023882
Trial1	3	1	noBlindfold	counterclockwise	practice	Guided	1	0.5	0	15.55716	0.44903	-1.45	-0.8	0.801622022172422	-0.0070995	-0.00091423	-0.010738
Trial1	3	1	noBlindfold	counterclockwise	practice	Guided	1	0.5	0	15.57715	0.44903	-1.45	-0.8	0.801622022172422	-0.011598	0.01178	-0.0067965
Trial1	3	1	noBlindfold	counterclockwise	practice	Guided	1	0.5	0	15.59714	0.44903	-1.45	-0.8	0.801622022172422	-0.0068155	0.020242	-0.014963
Trial1	3	1	noBlindfold	counterclockwise	practice	Guided	1	0.5	0	15.61716	0.44903	-1.45	-0.8	0.801622022172422	0.017685	0.016007	-0.00061958
Trial1	3	1	noBlindfold	counterclockwise	practice	Guided	1	0.5	0	15.63715	0.44902	-1.45	-0.8	0.801622657038937	0.021629	0.02447	0.0038818
Trial1	3	1	noBlindfold	counterclockwise	practice	Guided	1	0.5	0	15.65717	0.44902	-1.45	-0.8	0.801622657038937	0.0047396	-0.0051564	0.0027618
Trial1	3	1	noBlindfold	counterclockwise	practice	Guided	1	0.5	0	15.67715	0.44902	-1.45	-0.8	0.801622657038937	-0.027919	0.020227	-0.016365
Trial1	3	1	noBlindfold	counterclockwise	practice	Guided	1	0.5	0	15.69714	0.44902	-1.45	-0.8	0.801622657038937	-0.018912	-0.022094	-0.024252
Trial1	3	1	noBlindfold	counterclockwise	practice	Guided	1	0.5	0	15.71716	0.44902	-1.45	-0.8	0.801622657038937	-0.01326	-0.00093515	0.018533
Trial1	3	1	noBlindfold	counterclockwise	practice	Guided	1	0.5	0	15.73715	0.44902	-1.45	-0.8	0.801622657038937	-0.010464	0.0075275	-0.023694
Trial1	3	1	noBlindfold	counterclockwise	practice	Guided	1	0.5	0	15.75714	0.44902	-1.45	-0.8	0.801622657038937	-0.021142	0.011757	0.0095274
Trial1	3	1	noBlindfold	counterclockwise	practice	Guided	1	0.5	0	15.77716	0.44902	-1.45	-0.8	0.801622657038937	-0.0087493	-0.017868	0.014585
Trial1	3	1	noBlindfold	counterclockwise	practice	Guided	1	0.5	0	15.79715	0.44902	-1.45	-0.8	0.801622657038937	0.010098	-0.013637	-0.013856
Trial1	3	1	noBlindfold	counterclockwise	practice	Guided	1	0.5	0	15.81714	0.44901	-1.45	-0.8	0.801623293924971	-0.003406	-0.047492	-0.002026
Trial1	3	1	noBlindfold	counterclockwise	practice	Guided	1	0.5	0	15.83716	0.44901	-1.45	-0.8	0.801623293924971	-0.024238	0.020215	-0.0076469
Trial1	3	1	noBlindfold	counterclockwise	practice	Guided	1	0.5	0	15.85715	0.44901	-1.45	-0.8	0.801623293924971	0.016314	-0.030568	0.020481
Trial1	3	1	noBlindfold	counterclockwise	practice	Guided	1	0.5	0	15.87714	0.44901	-1.45	-0.8	0.801623293924971	0.017996	0.0032806	-0.0048562
Trial1	3	1	noBlindfold	counterclockwise	practice	Guided	1	0.5	0	15.89716	0.44901	-1.45	-0.8	0.801623293924971	-0.00084901	-0.013648	0.023584
Trial1	3	1	noBlindfold	counterclockwise	practice	Guided	1	0.5	0	15.91714	0.44901	-1.45	-0.8	0.801623293924971	-0.016341	-0.0051859	0.0021923
Trial1	3	1	noBlindfold	counterclockwise	practice	Guided	1	0.5	0	15.93716	0.44901	-1.45	-0.8	0.801623293924971	-0.018014	-0.026345	0.026687
Trial1	3	1	noBlindfold	counterclockwise	practice	Guided	1	0.5	0	15.95715	0.44901	-1.45	-0.8	0.801623293924971	0.008999	-0.0094183	0.0030258
Trial1	3	1	noBlindfold	counterclockwise	practice	Guided	1	0.5	0	15.97714	0.449	-1.45	-0.8	0.801623929039536	-0.019996	0.011741	-0.0073757
Trial1	3	1	noBlindfold	counterclockwise	practice	Guided	1	0.5	0	15.99716	0.449	-1.45	-0.8	0.801623929039536	-0.0045004	0.003276	-0.0054186
Trial1	3	1	noBlindfold	counterclockwise	practice	Guided	1	0.5	0	16.01715	0.449	-1.45	-0.8	0.801623929039536	-0.039427	0.0032741	-0.034108
Trial1	3	1	noBlindfold	counterclockwise	practice	Guided	1	0.5	0	16.03714	0.449	-1.45	-0.8	0.801623929039536	-0.0089968	0.020201	0.018797
Trial1	3	1	noBlindfold	counterclockwise	practice	Guided	1	0.5	0	16.05716	0.449	-1.45	-0.8	0.801623929039536	-0.0033718	0.0032727	-0.0090847
Trial1	3	1	noBlindfold	counterclockwise	practice	Guided	1	0.5	0	16.07715	0.44899	-1.45	-0.8	0.801624564277939	-0.0025324	-0.022121	-0.014705
Trial1	3	1	noBlindfold	counterclockwise	practice	Guided	1	0.5	0	16.09714	0.44899	-1.45	-0.8	0.801624564277939	0.0036795	-0.00096057	0.019633
Trial1	3	1	noBlindfold	counterclockwise	practice	Guided	1	0.5	0	16.11716	0.44899	-1.45	-0.8	0.801624564277939	-0.038822	0.045588	0.021061
Trial1	3	1	noBlindfold	counterclockwise	practice	Guided	1	0.5	0	16.13715	0.44899	-1.45	-0.8	0.801624564277939	-0.025033	-0.0051958	0.0050073
Trial1	3	1	noBlindfold	counterclockwise	practice	Guided	1	0.5	0	16.15717	0.44899	-1.45	-0.8	0.801624564277939	-0.0041982	0.024426	0.010626
Trial1	3	1	noBlindfold	counterclockwise	practice	Guided	1	0.5	0	16.17715	0.44899	-1.45	-0.8	0.801624564277939	-0.034031	-0.0051993	0.012893
Trial1	3	1	noBlindfold	counterclockwise	practice	Guided	1	0.5	0	16.19714	0.44899	-1.45	-0.8	0.801624564277939	0.01155	0.020189	-0.034985
Trial1	3	1	noBlindfold	counterclockwise	practice	Guided	1	0.5	0	16.21716	0.44898	-1.45	-0.8	0.80162520153697	0.0127	-0.02213	0.011741
Trial1	3	1	noBlindfold	counterclockwise	practice	Guided	1	0.5	0	16.23715	0.44898	-1.45	-0.8	0.80162520153697	0.0011501	0.0032595	-0.0059878
Trial1	3	1	noBlindfold	counterclockwise	practice	Guided	1	0.5	0	16.25714	0.44898	-1.45	-0.8	0.80162520153697	-0.028686	0.037111	-0.0037201
Trial1	3	1	noBlindfold	counterclockwise	practice	Guided	1	0.5	0	16.27716	0.44898	-1.45	-0.8	0.80162520153697	0.01833	-0.030603	-0.0090957
Trial1	3	1	noBlindfold	counterclockwise	practice	Guided	1	0.5	0	16.29715	0.44898	-1.45	-0.8	0.80162520153697	0.013273	-0.005214	0.0032935
Trial1	3	1	noBlindfold	counterclockwise	practice	Guided	1	0.5	0	16.31714	0.44898	-1.45	-0.8	0.80162520153697	0.0020003	-0.00098327	-0.018659
Trial1	3	1	noBlindfold	counterclockwise	practice	Guided	1	0.5	0	16.33716	0.44898	-1.45	-0.8	0.80162520153697	-0.0078393	-0.0052175	0.0018951
Trial1	3	1	noBlindfold	counterclockwise	practice	Guided	1	0.5	0	16.35715	0.44898	-1.45	-0.8	0.80162520153697	-0.0086749	0.0074764	0.014562
Trial1	3	1	noBlindfold	counterclockwise	practice	Guided	1	0.5	0	16.37714	0.44897	-1.45	-0.8	0.80162583702342	0.0034393	-0.022151	0.022721
Trial1	3	1	noBlindfold	counterclockwise	practice	Guided	1	0.5	0	16.39716	0.44897	-1.45	-0.8	0.80162583702342	0.018064	0.011703	0.0018865
Trial1	3	1	noBlindfold	counterclockwise	practice	Guided	1	0.5	0	16.41714	0.44897	-1.45	-0.8	0.80162583702342	0.014402	-0.01369	-0.013607
Trial1	3	1	noBlindfold	counterclockwise	practice	Guided	1	0.5	0	16.43716	0.44897	-1.45	-0.8	0.80162583702342	0.00033824	0.0032336	0.0066646
Trial1	3	1	noBlindfold	counterclockwise	practice	Guided	1	0.5	0	16.45715	0.44897	-1.45	-0.8	0.80162583702342	-0.0081053	0.0074637	0.0061043
Trial1	3	1	noBlindfold	counterclockwise	practice	Guided	1	0.5	0	16.47714	0.44897	-1.45	-0.8	0.80162583702342	-0.0072636	-0.0010007	-0.0065617
Trial1	3	1	noBlindfold	counterclockwise	practice	Guided	1	0.5	0	16.49716	0.44897	-1.45	-0.8	0.80162583702342	-0.0083792	-0.0052342	0.010329
Trial1	3	1	noBlindfold	counterclockwise	practice	Guided	1	0.5	0	16.51715	0.44897	-1.45	-0.8	0.80162583702342	0.0223	0.0032299	-0.0046056
Trial1	3	1	noBlindfold	counterclockwise	practice	Guided	1	0.5	0	16.53714	0.44897	-1.45	-0.8	0.80162583702342	-0.021881	0.0032304	0.02216
Trial1	3	1	noBlindfold	counterclockwise	practice	Guided	1	0.5	0	16.55716	0.44896	-1.45	-0.8	0.801626474531238	0.02935	-0.0094691	0.017068
Trial1	3	1	noBlindfold	counterclockwise	practice	Guided	1	0.5	0	16.57715	0.44896	-1.45	-0.8	0.801626474531238	-0.02048	0.015917	0.0010471
Trial1	3	1	noBlindfold	counterclockwise	practice	Guided	1	0.5	0	16.59714	0.44896	-1.45	-0.8	0.801626474531238	-0.0075285	0.02438	-0.0023399
Trial1	3	1	noBlindfold	counterclockwise	practice	Guided	1	0.5	0	16.61716	0.44896	-1.45	-0.8	0.801626474531238	-0.0001992	-0.0052424	0.015109
Trial1	3	1	noBlindfold	counterclockwise	practice	Guided	1	0.5	0	16.63715	0.44896	-1.45	-0.8	0.801626474531238	-0.037084	0.015916	0.001601
Trial1	3	1	noBlindfold	counterclockwise	practice	Guided	1	0.5	0	16.65717	0.44896	-1.45	-0.8	0.801626474531238	0.00092118	-0.0052424	-0.0017842
Trial1	3	1	noBlindfold	counterclockwise	practice	Guided	1	0.5	0	16.67715	0.44896	-1.45	-0.8	0.801626474531238	0.013871	-0.0010144	-0.0051692
Trial1	3	1	noBlindfold	counterclockwise	practice	Guided	1	0.5	0	16.69714	0.44896	-1.45	-0.8	0.801626474531238	0.0040296	0.024373	0.0027155
Trial1	3	1	noBlindfold	counterclockwise	practice	Guided	1	0.5	0	16.71716	0.44896	-1.45	-0.8	0.801626474531238	0.022039	0.007443	-0.00039126
Trial1	3	1	noBlindfold	counterclockwise	practice	Guided	1	0.5	0	16.73715	0.44895	-1.45	-0.8	0.801627112163634	0.012758	-0.0010245	0.011717
Trial1	3	1	noBlindfold	counterclockwise	practice	Guided	1	0.5	0	16.75714	0.44895	-1.45	-0.8	0.801627112163634	-0.0035728	0.0074379	0.0021545
Trial1	3	1	noBlindfold	counterclockwise	practice	Guided	1	0.5	0	16.77716	0.44895	-1.45	-0.8	0.801627112163634	0.014717	0.037055	-0.017844
Trial1	3	1	noBlindfold	counterclockwise	practice	Guided	1	0.5	0	16.79715	0.44895	-1.45	-0.8	0.801627112163634	0.0088202	0.024355	0.0063719
Trial1	3	1	noBlindfold	counterclockwise	practice	Guided	1	0.5	0	16.81714	0.44895	-1.45	-0.8	0.801627112163634	0.0091021	0.01589	0.0029845
Trial1	3	1	noBlindfold	counterclockwise	practice	Guided	1	0.5	0	16.83716	0.44895	-1.45	-0.8	0.801627112163634	0.0093805	-0.0052705	-0.0012374
Trial1	3	1	noBlindfold	counterclockwise	practice	Guided	1	0.5	0	16.85715	0.44895	-1.45	-0.8	0.801627112163634	-0.0046822	0.020119	0.019036
Trial1	3	1	noBlindfold	counterclockwise	practice	Guided	1	0.5	0	16.87714	0.44895	-1.45	-0.8	0.801627112163634	-0.020453	0.015884	0.0052451
Trial1	3	1	noBlindfold	counterclockwise	practice	Guided	1	0.5	0	16.89716	0.44895	-1.45	-0.8	0.801627112163634	-0.033397	0.015882	0.0044053
Trial1	3	1	noBlindfold	counterclockwise	practice	Guided	1	0.5	0	16.91714	0.44895	-1.45	-0.8	0.801627112163634	-0.0072218	0.0031832	-0.019256
Trial1	3	1	noBlindfold	counterclockwise	practice	Guided	1	0.5	0	16.93716	0.44895	-1.45	-0.8	0.801627112163634	-0.028611	-0.0010496	-0.0037629
Trial1	3	1	noBlindfold	counterclockwise	practice	Guided	1	0.5	0	16.95715	0.44894	-1.45	-0.8	0.801627749920608	-0.024662	0.037034	0.01201
Trial1	3	1	noBlindfold	counterclockwise	practice	Guided	1	0.5	0	16.97714	0.44894	-1.45	-0.8	0.801627749920608	-0.010874	-0.017985	-0.015314
Trial1	3	1	noBlindfold	counterclockwise	practice	Guided	1	0.5	0	16.99716	0.44894	-1.45	-0.8	0.801627749920608	0.017011	-0.0052903	0.011976
Trial1	3	1	noBlindfold	counterclockwise	practice	Guided	1	0.5	0	17.01715	0.44894	-1.45	-0.8	0.801627749920608	-0.029436	0.011635	0.008902
Trial1	3	1	noBlindfold	counterclockwise	practice	Guided	1	0.5	0	17.03714	0.44894	-1.45	-0.8	0.801627749920608	-0.036485	0.0074005	-0.012771
Trial1	3	1	noBlindfold	counterclockwise	practice	Guided	1	0.5	0	17.05716	0.44894	-1.45	-0.8	0.801627749920608	0.0091284	-0.0052968	0.0029674
Trial1	3	1	noBlindfold	counterclockwise	practice	Guided	1	0.5	0	17.07715	0.44894	-1.45	-0.8	0.801627749920608	-0.0032583	0.011628	-0.0020955
Trial1	3	1	noBlindfold	counterclockwise	practice	Guided	1	0.5	0	17.09714	0.44894	-1.45	-0.8	0.801627749920608	-0.032814	0.0031621	-0.0040506
Trial1	3	1	noBlindfold	counterclockwise	practice	Guided	1	0.5	0	17.11716	0.44893	-1.45	-0.8	0.801628385903518	0.0043537	0.015856	0.011132
Trial1	3	1	noBlindfold	counterclockwise	practice	Guided	1	0.5	0	17.13715	0.44893	-1.45	-0.8	0.801628385903518	-0.011415	0.032782	-0.0068763
Trial1	3	1	noBlindfold	counterclockwise	practice	Guided	1	0.5	0	17.15717	0.44893	-1.45	-0.8	0.801628385903518	0.007432	-0.01377	-0.035318
Trial1	3	1	noBlindfold	counterclockwise	practice	Guided	1	0.5	0	17.17715	0.44893	-1.45	-0.8	0.801628385903518	0.0038037	-0.026469	0.019576
Trial1	3	1	noBlindfold	counterclockwise	practice	Guided	1	0.5	0	17.19714	0.44893	-1.45	-0.8	0.801628385903518	-0.024636	-0.0010764	0.00072979
Trial1	3	1	noBlindfold	counterclockwise	practice	Guided	1	0.5	0	17.21716	0.44893	-1.45	-0.8	0.801628385903518	-0.026901	0.011617	-0.029109
Trial1	3	1	noBlindfold	counterclockwise	practice	Guided	1	0.5	0	17.23715	0.44893	-1.45	-0.8	0.801628385903518	-0.0077401	0.011615	0.0063475
Trial1	3	1	noBlindfold	counterclockwise	practice	Guided	1	0.5	0	17.25714	0.44893	-1.45	-0.8	0.801628385903518	0.019866	0.0031493	0.033358
Trial1	3	1	noBlindfold	counterclockwise	practice	Guided	1	0.5	0	17.27716	0.44892	-1.45	-0.8	0.801629023909277	0.0032585	0.0031467	0.028297
Trial1	3	1	noBlindfold	counterclockwise	practice	Guided	1	0.5	0	17.29715	0.44892	-1.45	-0.8	0.801629023909277	0.011392	-0.0010857	-0.017876
Trial1	3	1	noBlindfold	counterclockwise	practice	Guided	1	0.5	0	17.31714	0.44892	-1.45	-0.8	0.801629023909277	-0.00012447	0.036997	0.015067
Trial1	3	1	noBlindfold	counterclockwise	practice	Guided	1	0.5	0	17.33716	0.44892	-1.45	-0.8	0.801629023909277	0.011116	-0.0095567	-0.026603
Trial1	3	1	noBlindfold	counterclockwise	practice	Guided	1	0.5	0	17.35715	0.44892	-1.45	-0.8	0.801629023909277	0.0063368	-0.022253	-0.018436
Trial1	3	1	noBlindfold	counterclockwise	practice	Guided	1	0.5	0	17.37714	0.44892	-1.45	-0.8	0.801629023909277	0.0052221	-0.0010962	-0.001546
Trial1	3	1	noBlindfold	counterclockwise	practice	Guided	1	0.5	0	17.39716	0.44892	-1.45	-0.8	0.801629023909277	-0.016447	0.028525	0.0055021
Trial1	3	1	noBlindfold	counterclockwise	practice	Guided	1	0.5	0	17.41714	0.44892	-1.45	-0.8	0.801629023909277	-0.0085612	0.032755	0.014503
Trial1	3	1	noBlindfold	counterclockwise	practice	Guided	1	0.5	0	17.43716	0.44892	-1.45	-0.8	0.801629023909277	-0.029392	0.011592	0.0088833
Trial1	3	1	noBlindfold	counterclockwise	practice	Guided	1	0.5	0	17.45715	0.44892	-1.45	-0.8	0.801629023909277	-0.040383	0.0031263	-0.017291
Trial1	3	1	noBlindfold	counterclockwise	practice	Guided	1	0.5	0	17.47714	0.44892	-1.45	-0.8	0.801629023909277	-0.03389	0.011584	0.012826
Trial1	3	1	noBlindfold	counterclockwise	practice	Guided	1	0.5	0	17.49716	0.44891	-1.45	-0.8	0.80162966014023	-0.045999	0.020045	0.003542
Trial1	3	1	noBlindfold	counterclockwise	practice	Guided	1	0.5	0	17.51715	0.44891	-1.45	-0.8	0.80162966014023	-0.024603	-0.0011136	0.00071564
Trial1	3	1	noBlindfold	counterclockwise	practice	Guided	1	0.5	0	17.53714	0.44891	-1.45	-0.8	0.80162966014023	0.00017517	0.032739	0.010837
Trial1	3	1	noBlindfold	counterclockwise	practice	Guided	1	0.5	0	17.55716	0.44891	-1.45	-0.8	0.80162966014023	-0.011934	0.011576	0.020118
Trial1	3	1	noBlindfold	counterclockwise	practice	Guided	1	0.5	0	17.57715	0.44891	-1.45	-0.8	0.80162966014023	-0.011929	0.015804	0.0015507
Trial1	3	1	noBlindfold	counterclockwise	practice	Guided	1	0.5	0	17.59714	0.44891	-1.45	-0.8	0.80162966014023	-0.0079839	-0.013821	0.00043317
Trial1	3	1	noBlindfold	counterclockwise	practice	Guided	1	0.5	0	17.61716	0.44891	-1.45	-0.8	0.80162966014023	-0.011645	-0.013821	-0.0026721
Trial1	3	1	noBlindfold	counterclockwise	practice	Guided	1	0.5	0	17.63715	0.44891	-1.45	-0.8	0.80162966014023	-0.019811	0.015802	-0.007455
Trial1	3	1	noBlindfold	counterclockwise	practice	Guided	1	0.5	0	17.65717	0.44891	-1.45	-0.8	0.80162966014023	0.003571	-0.0053583	0.023778
Trial1	3	1	noBlindfold	counterclockwise	practice	Guided	1	0.5	0	17.67715	0.44891	-1.45	-0.8	0.80162966014023	0.00046653	0.020031	0.0066056
Trial1	3	1	noBlindfold	counterclockwise	practice	Guided	1	0.5	0	17.69714	0.4489	-1.45	-0.8	0.80163029649502	-0.017818	0.02426	0.0266
Trial1	3	1	noBlindfold	counterclockwise	practice	Guided	1	0.5	0	17.71716	0.4489	-1.45	-0.8	0.80163029649502	-0.033308	0.0073293	0.0043704
Trial1	3	1	noBlindfold	counterclockwise	practice	Guided	1	0.5	0	17.73715	0.4489	-1.45	-0.8	0.80163029649502	-0.011634	0.041181	-0.020686
Trial1	3	1	noBlindfold	counterclockwise	practice	Guided	1	0.5	0	17.75714	0.4489	-1.45	-0.8	0.80163029649502	-0.008251	-0.0096017	0.010268
Trial1	3	1	noBlindfold	counterclockwise	practice	Guided	1	0.5	0	17.77716	0.4489	-1.45	-0.8	0.80163029649502	-0.029639	-0.018068	0.014488
Trial1	3	1	noBlindfold	counterclockwise	practice	Guided	1	0.5	0	17.79715	0.4489	-1.45	-0.8	0.80163029649502	0.019047	0.024249	-0.017618
Trial1	3	1	noBlindfold	counterclockwise	practice	Guided	1	0.5	0	17.81714	0.4489	-1.45	-0.8	0.80163029649502	0.004147	-0.0096078	0.011102
Trial1	3	1	noBlindfold	counterclockwise	practice	Guided	1	0.5	0	17.83716	0.4489	-1.45	-0.8	0.80163029649502	0.010883	0.020013	-0.0224
Trial1	3	1	noBlindfold	counterclockwise	practice	Guided	1	0.5	0	17.85715	0.4489	-1.45	-0.8	0.80163029649502	-0.0031796	0.011547	-0.0021283
Trial1	3	1	noBlindfold	counterclockwise	practice	Guided	1	0.5	0	17.87714	0.4489	-1.45	-0.8	0.80163029649502	-0.017799	0.024242	0.02659
Trial1	3	1	noBlindfold	counterclockwise	practice	Guided	1	0.5	0	17.89716	0.4489	-1.45	-0.8	0.80163029649502	-0.020905	0.0073137	0.0094185
Trial1	3	1	noBlindfold	counterclockwise	practice	Guided	1	0.5	0	17.91714	0.44889	-1.45	-0.8	0.801630934873768	-0.021462	-0.0011512	0.017864
Trial1	3	1	noBlindfold	counterclockwise	practice	Guided	1	0.5	0	17.93716	0.44889	-1.45	-0.8	0.801630934873768	-0.0082326	-0.022312	0.010258
Trial1	3	1	noBlindfold	counterclockwise	practice	Guided	1	0.5	0	17.95715	0.44889	-1.45	-0.8	0.801630934873768	0.0013303	0.0030775	-0.0060747
Trial1	3	1	noBlindfold	counterclockwise	practice	Guided	1	0.5	0	17.97714	0.44889	-1.45	-0.8	0.801630934873768	-0.0085078	0.0073081	0.014478
Trial1	3	1	noBlindfold	counterclockwise	practice	Guided	1	0.5	0	17.99716	0.44889	-1.45	-0.8	0.801630934873768	-0.015554	0.024233	-0.0071953
Trial1	3	1	noBlindfold	counterclockwise	practice	Guided	1	0.5	0	18.01715	0.44889	-1.45	-0.8	0.801630934873768	0.0047249	0.028463	0.0068681
Trial1	3	1	noBlindfold	counterclockwise	practice	Guided	1	0.5	0	18.03714	0.44889	-1.45	-0.8	0.801630934873768	0.0086717	-0.013857	0.011367
Trial1	3	1	noBlindfold	counterclockwise	practice	Guided	1	0.5	0	18.05716	0.44889	-1.45	-0.8	0.801630934873768	-0.0011716	-0.0096256	0.031919
Trial1	3	1	noBlindfold	counterclockwise	practice	Guided	1	0.5	0	18.07715	0.44889	-1.45	-0.8	0.801630934873768	-0.0042745	-0.0053973	0.014747
Trial1	3	1	noBlindfold	counterclockwise	practice	Guided	1	0.5	0	18.09714	0.44888	-1.45	-0.8	0.8016315714766	0.027518	0.0030637	-0.01708
Trial1	3	1	noBlindfold	counterclockwise	practice	Guided	1	0.5	0	18.11716	0.44888	-1.45	-0.8	0.8016315714766	-0.015265	-0.0054004	-0.012266
Trial1	3	1	noBlindfold	counterclockwise	practice	Guided	1	0.5	0	18.13715	0.44888	-1.45	-0.8	0.8016315714766	0.0013475	-0.018097	-0.002984
Trial1	3	1	noBlindfold	counterclockwise	practice	Guided	1	0.5	0	18.15717	0.44888	-1.45	-0.8	0.8016315714766	0.0036163	0.011525	0.023749
Trial1	3	1	noBlindfold	counterclockwise	practice	Guided	1	0.5	0	18.17715	0.44888	-1.45	-0.8	0.8016315714766	-0.01299	0.0072877	0.018408
Trial1	3	1	noBlindfold	counterclockwise	practice	Guided	1	0.5	0	18.19714	0.44888	-1.45	-0.8	0.8016315714766	-0.004264	-0.013873	0.014742
Trial1	3	1	noBlindfold	counterclockwise	practice	Guided	1	0.5	0	18.21716	0.44888	-1.45	-0.8	0.8016315714766	-0.00059978	-0.03503	0.023467
Trial1	3	1	noBlindfold	counterclockwise	practice	Guided	1	0.5	0	18.23715	0.44888	-1.45	-0.8	0.8016315714766	-0.0031462	-0.018106	-0.0021506
Trial1	3	1	noBlindfold	counterclockwise	practice	Guided	1	0.5	0	18.25714	0.44888	-1.45	-0.8	0.8016315714766	-0.020316	-0.0096436	0.019241
Trial1	3	1	noBlindfold	counterclockwise	practice	Guided	1	0.5	0	18.27716	0.44888	-1.45	-0.8	0.8016315714766	0.0047462	0.019977	0.0068499
Trial1	3	1	noBlindfold	counterclockwise	practice	Guided	1	0.5	0	18.29715	0.44888	-1.45	-0.8	0.8016315714766	-0.018075	-0.013878	-0.0063775
Trial1	3	1	noBlindfold	counterclockwise	practice	Guided	1	0.5	0	18.31714	0.44887	-1.45	-0.8	0.801632210104129	-0.004534	0.011513	0.0017889
Trial1	3	1	noBlindfold	counterclockwise	practice	Guided	1	0.5	0	18.33716	0.44887	-1.45	-0.8	0.801632210104129	-0.01214	-0.026576	0.0057292
Trial1	3	1	noBlindfold	counterclockwise	practice	Guided	1	0.5	0	18.35715	0.44887	-1.45	-0.8	0.801632210104129	0.026984	0.015741	0.0079623
Trial1	3	1	noBlindfold	counterclockwise	practice	Guided	1	0.5	0	18.37714	0.44887	-1.45	-0.8	0.801632210104129	-0.016635	0.0030453	0.0096712
Trial1	3	1	noBlindfold	counterclockwise	practice	Guided	1	0.5	0	18.39716	0.44887	-1.45	-0.8	0.801632210104129	0.0053168	0.0072759	-0.0016003
Trial1	3	1	noBlindfold	counterclockwise	practice	Guided	1	0.5	0	18.41714	0.44887	-1.45	-0.8	0.801632210104129	-0.00030109	0.019969	0.01923
Trial1	3	1	noBlindfold	counterclockwise	practice	Guided	1	0.5	0	18.43716	0.44887	-1.45	-0.8	0.801632210104129	0.00053872	0.019969	0.0065616
Trial1	3	1	noBlindfold	counterclockwise	practice	Guided	1	0.5	0	18.45715	0.44887	-1.45	-0.8	0.801632210104129	-0.0036853	0.041127	0.0062827
Trial1	3	1	noBlindfold	counterclockwise	practice	Guided	1	0.5	0	18.47714	0.44887	-1.45	-0.8	0.801632210104129	-0.0095793	-0.0054275	0.031339
Trial1	3	1	noBlindfold	counterclockwise	practice	Guided	1	0.5	0	18.49716	0.44887	-1.45	-0.8	0.801632210104129	0.0030901	-0.0096613	0.032175
Trial1	3	1	noBlindfold	counterclockwise	practice	Guided	1	0.5	0	18.51715	0.44887	-1.45	-0.8	0.801632210104129	0.0042081	-0.0096621	0.013051
Trial1	3	1	noBlindfold	counterclockwise	practice	Guided	1	0.5	0	18.53714	0.44886	-1.45	-0.8	0.801632848856234	-0.019172	-0.0054328	-0.014553
Trial1	3	1	noBlindfold	counterclockwise	practice	Guided	1	0.5	0	18.55716	0.44886	-1.45	-0.8	0.801632848856234	-0.0022795	0.024189	-0.014836
Trial1	3	1	noBlindfold	counterclockwise	practice	Guided	1	0.5	0	18.57715	0.44886	-1.45	-0.8	0.801632848856234	0.018278	0.024184	-0.0049962
Trial1	3	1	noBlindfold	counterclockwise	practice	Guided	1	0.5	0	18.59714	0.44886	-1.45	-0.8	0.801632848856234	-0.029844	0.0072543	0.017825
Trial1	3	1	noBlindfold	counterclockwise	practice	Guided	1	0.5	0	18.61716	0.44886	-1.45	-0.8	0.801632848856234	-0.028723	-0.0054435	0.00037551
Trial1	3	1	noBlindfold	counterclockwise	practice	Guided	1	0.5	0	18.63715	0.44886	-1.45	-0.8	0.801632848856234	-0.0050605	-0.0096777	0.027386
Trial1	3	1	noBlindfold	counterclockwise	practice	Guided	1	0.5	0	18.65717	0.44886	-1.45	-0.8	0.801632848856234	0.012669	0.028406	0.015835
Trial1	3	1	noBlindfold	counterclockwise	practice	Guided	1	0.5	0	18.67715	0.44886	-1.45	-0.8	0.801632848856234	0.015183	0.0030157	-0.02217
Trial1	3	1	noBlindfold	counterclockwise	practice	Guided	1	0.5	0	18.69714	0.44886	-1.45	-0.8	0.801632848856234	-0.029553	-0.018145	0.01304
Trial1	3	1	noBlindfold	counterclockwise	practice	Guided	1	0.5	0	18.71716	0.44886	-1.45	-0.8	0.801632848856234	0.0016806	0.015707	-0.01034
Trial1	3	1	noBlindfold	counterclockwise	practice	Guided	1	0.5	0	18.73715	0.44886	-1.45	-0.8	0.801632848856234	0.0073339	0.0072411	0.01866
Trial1	3	1	noBlindfold	counterclockwise	practice	Guided	1	0.5	0	18.75714	0.44885	-1.45	-0.8	0.801633487732914	-0.023652	0.019936	-0.012018
Trial1	3	1	noBlindfold	counterclockwise	practice	Guided	1	0.5	0	18.77716	0.44885	-1.45	-0.8	0.801633487732914	0.0025263	0.0030075	-0.0021803
Trial1	3	1	noBlindfold	counterclockwise	practice	Guided	1	0.5	0	18.79715	0.44885	-1.45	-0.8	0.801633487732914	-0.019423	0.024163	-0.011742
Trial1	3	1	noBlindfold	counterclockwise	practice	Guided	1	0.5	0	18.81714	0.44885	-1.45	-0.8	0.801633487732914	-0.0028084	-0.035086	-0.0064026
Trial1	3	1	noBlindfold	counterclockwise	practice	Guided	1	0.5	0	18.83716	0.44885	-1.45	-0.8	0.801633487732914	-0.041927	-0.0012316	-0.012022
Trial1	3	1	noBlindfold	counterclockwise	practice	Guided	1	0.5	0	18.85715	0.44885	-1.45	-0.8	0.801633487732914	-0.031805	-0.0012314	-0.016804
Trial1	3	1	noBlindfold	counterclockwise	practice	Guided	1	0.5	0	18.87714	0.44885	-1.45	-0.8	0.801633487732914	0.0050839	-0.0097	0.0025971
Trial1	3	1	noBlindfold	counterclockwise	practice	Guided	1	0.5	0	18.89716	0.44885	-1.45	-0.8	0.801633487732914	-0.012363	0.015689	0.0099246
Trial1	3	1	noBlindfold	counterclockwise	practice	Guided	1	0.5	0	18.91714	0.44884	-1.45	-0.8	0.801634124832195	-0.019409	0.024152	-0.011748
Trial1	3	1	noBlindfold	counterclockwise	practice	Guided	1	0.5	0	18.93716	0.44884	-1.45	-0.8	0.801634124832195	-0.012359	-0.035095	0.019486
Trial1	3	1	noBlindfold	counterclockwise	practice	Guided	1	0.5	0	18.95715	0.44884	-1.45	-0.8	0.801634124832195	0.0045333	0.036843	-0.0058496
Trial1	3	1	noBlindfold	counterclockwise	practice	Guided	1	0.5	0	18.97714	0.44884	-1.45	-0.8	0.801634124832195	0.0079178	-0.0054777	0.023985
Trial1	3	1	noBlindfold	counterclockwise	practice	Guided	1	0.5	0	18.99716	0.44884	-1.45	-0.8	0.801634124832195	-0.023628	0.002985	0.030195
Trial1	3	1	noBlindfold	counterclockwise	practice	Guided	1	0.5	0	19.01715	0.44884	-1.45	-0.8	0.801634124832195	-0.02024	0.036836	-0.0092038
Trial1	3	1	noBlindfold	counterclockwise	practice	Guided	1	0.5	0	19.03714	0.44884	-1.45	-0.8	0.801634124832195	0.010437	0.019908	-0.014019
Trial1	3	1	noBlindfold	counterclockwise	practice	Guided	1	0.5	0	19.05716	0.44884	-1.45	-0.8	0.801634124832195	-0.019677	-0.0097167	-0.007528
Trial1	3	1	noBlindfold	counterclockwise	practice	Guided	1	0.5	0	19.07715	0.44884	-1.45	-0.8	0.801634124832195	-0.016846	-0.0054867	0.013864
Trial1	3	1	noBlindfold	counterclockwise	practice	Guided	1	0.5	0	19.09714	0.44883	-1.45	-0.8	0.80163476205531	-0.013493	0.0072076	-0.036805
Trial1	3	1	noBlindfold	counterclockwise	practice	Guided	1	0.5	0	19.11716	0.44883	-1.45	-0.8	0.80163476205531	-0.0010679	0.0072056	0.011598
Trial1	3	1	noBlindfold	counterclockwise	practice	Guided	1	0.5	0	19.13715	0.44883	-1.45	-0.8	0.80163476205531	0.0065067	0.0072033	-0.0055714
Trial1	3	1	noBlindfold	counterclockwise	practice	Guided	1	0.5	0	19.15717	0.44883	-1.45	-0.8	0.80163476205531	-0.020501	0.0029721	0.0051433
Trial1	3	1	noBlindfold	counterclockwise	practice	Guided	1	0.5	0	19.17715	0.44883	-1.45	-0.8	0.80163476205531	-0.010935	0.028363	-0.01119
Trial1	3	1	noBlindfold	counterclockwise	practice	Guided	1	0.5	0	19.19714	0.44883	-1.45	-0.8	0.80163476205531	0.014124	0.011432	0.0011966
Trial1	3	1	noBlindfold	counterclockwise	practice	Guided	1	0.5	0	19.21716	0.44883	-1.45	-0.8	0.80163476205531	0.0059594	0.015663	-0.010076
Trial1	3	1	noBlindfold	counterclockwise	practice	Guided	1	0.5	0	19.23715	0.44882	-1.45	-0.8	0.801635401304973	-0.00021495	0.028355	0.019202
Trial1	3	1	noBlindfold	counterclockwise	practice	Guided	1	0.5	0	19.25714	0.44882	-1.45	-0.8	0.801635401304973	0.0014629	0.015657	-0.0016329
Trial1	3	1	noBlindfold	counterclockwise	practice	Guided	1	0.5	0	19.27716	0.44882	-1.45	-0.8	0.801635401304973	0.017239	0.0029582	0.01187
Trial1	3	1	noBlindfold	counterclockwise	practice	Guided	1	0.5	0	19.29715	0.44882	-1.45	-0.8	0.801635401304973	0.013856	-0.0097369	0.0056918
Trial1	3	1	noBlindfold	counterclockwise	practice	Guided	1	0.5	0	19.31714	0.44882	-1.45	-0.8	0.801635401304973	-0.0030339	0.028345	-0.0021976
Trial1	3	1	noBlindfold	counterclockwise	practice	Guided	1	0.5	0	19.33716	0.44882	-1.45	-0.8	0.801635401304973	-0.01486	-0.013975	-0.015704
Trial1	3	1	noBlindfold	counterclockwise	practice	Guided	1	0.5	0	19.35715	0.44882	-1.45	-0.8	0.801635401304973	0.014421	0.015647	-0.0095259
Trial1	3	1	noBlindfold	counterclockwise	practice	Guided	1	0.5	0	19.37714	0.44881	-1.45	-0.8	0.801636038776126	-0.032858	-0.0097459	6.8896E-05
Trial1	3	1	noBlindfold	counterclockwise	practice	Guided	1	0.5	0	19.39716	0.44881	-1.45	-0.8	0.801636038776126	-0.01907	0.024108	-0.015983
Trial1	3	1	noBlindfold	counterclockwise	practice	Guided	1	0.5	0	19.41714	0.44881	-1.45	-0.8	0.801636038776126	-0.026082	0.019874	0.001466
Trial1	3	1	noBlindfold	counterclockwise	practice	Guided	1	0.5	0	19.43716	0.44881	-1.45	-0.8	0.801636038776126	-0.0066789	-0.030911	0.0031407
Trial1	3	1	noBlindfold	counterclockwise	practice	Guided	1	0.5	0	19.45715	0.44881	-1.45	-0.8	0.801636038776126	0.0088153	0.0029445	0.011307
Trial1	3	1	noBlindfold	counterclockwise	practice	Guided	1	0.5	0	19.47714	0.44881	-1.45	-0.8	0.801636038776126	-0.0080686	0.032563	0.010189
Trial1	3	1	noBlindfold	counterclockwise	practice	Guided	1	0.5	0	19.49716	0.44881	-1.45	-0.8	0.801636038776126	-0.0030079	0.0071705	-0.002201
Trial1	3	1	noBlindfold	counterclockwise	practice	Guided	1	0.5	0	19.51715	0.44881	-1.45	-0.8	0.801636038776126	0.031053	-0.0055272	-0.0041901
Trial1	3	1	noBlindfold	counterclockwise	practice	Guided	1	0.5	0	19.53714	0.44881	-1.45	-0.8	0.801636038776126	-0.011172	0.0114	-0.0069817
Trial1	3	1	noBlindfold	counterclockwise	practice	Guided	1	0.5	0	19.55716	0.44881	-1.45	-0.8	0.801636038776126	-0.010892	0.028324	-0.011205
Trial1	3	1	noBlindfold	counterclockwise	practice	Guided	1	0.5	0	19.57715	0.4488	-1.45	-0.8	0.801636678274566	-0.0046748	0.019858	0.023131
Trial1	3	1	noBlindfold	counterclockwise	practice	Guided	1	0.5	0	19.59714	0.4488	-1.45	-0.8	0.801636678274566	0.0051698	0.015624	0.002576
Trial1	3	1	noBlindfold	counterclockwise	practice	Guided	1	0.5	0	19.61716	0.4488	-1.45	-0.8	0.801636678274566	0.013336	0.024084	0.0073577
Trial1	3	1	noBlindfold	counterclockwise	practice	Guided	1	0.5	0	19.63715	0.4488	-1.45	-0.8	0.801636678274566	-0.0086134	0.0029229	0.018627
Trial1	3	1	noBlindfold	counterclockwise	practice	Guided	1	0.5	0	19.65717	0.4488	-1.45	-0.8	0.801636678274566	0.0054522	0.0071522	0.0082271
Trial1	3	1	noBlindfold	counterclockwise	practice	Guided	1	0.5	0	19.67715	0.4488	-1.45	-0.8	0.801636678274566	0.012782	-0.0013166	-0.010098
Trial1	3	1	noBlindfold	counterclockwise	practice	Guided	1	0.5	0	19.69714	0.4488	-1.45	-0.8	0.801636678274566	-0.0086076	-0.014013	0.018619
Trial1	3	1	noBlindfold	counterclockwise	practice	Guided	1	0.5	0	19.71716	0.4488	-1.45	-0.8	0.801636678274566	-0.0086069	0.0283	0.01862
Trial1	3	1	noBlindfold	counterclockwise	practice	Guided	1	0.5	0	19.73715	0.4488	-1.45	-0.8	0.801636678274566	-0.00016108	-0.0055561	0.019178
Trial1	3	1	noBlindfold	counterclockwise	practice	Guided	1	0.5	0	19.75714	0.4488	-1.45	-0.8	0.801636678274566	0.0051779	0.0071381	0.0025652
Trial1	3	1	noBlindfold	counterclockwise	practice	Guided	1	0.5	0	19.77716	0.4488	-1.45	-0.8	0.801636678274566	-0.0041035	0.024062	0.01467
Trial1	3	1	noBlindfold	counterclockwise	practice	Guided	1	0.5	0	19.79715	0.44879	-1.45	-0.8	0.801637315993755	-0.0027041	0.028292	-0.0064446
Trial1	3	1	noBlindfold	counterclockwise	practice	Guided	1	0.5	0	19.81714	0.44879	-1.45	-0.8	0.801637315993755	-0.012267	-0.0097965	0.0098868
Trial1	3	1	noBlindfold	counterclockwise	practice	Guided	1	0.5	0	19.83716	0.44879	-1.45	-0.8	0.801637315993755	-0.0024238	-0.014031	-0.010668
Trial1	3	1	noBlindfold	counterclockwise	practice	Guided	1	0.5	0	19.85715	0.44879	-1.45	-0.8	0.801637315993755	-0.05449	0.0028941	0.0070941
Trial1	3	1	noBlindfold	counterclockwise	practice	Guided	1	0.5	0	19.87714	0.44879	-1.45	-0.8	0.801637315993755	-0.004933	0.028281	0.027335
Trial1	3	1	noBlindfold	counterclockwise	practice	Guided	1	0.5	0	19.89716	0.44879	-1.45	-0.8	0.801637315993755	0.021522	0.03251	0.012118
Trial1	3	1	noBlindfold	counterclockwise	practice	Guided	1	0.5	0	19.91714	0.44879	-1.45	-0.8	0.801637315993755	-0.018747	-0.0013448	0.0056592
Trial1	3	1	noBlindfold	counterclockwise	practice	Guided	1	0.5	0	19.93716	0.44879	-1.45	-0.8	0.801637315993755	-0.016478	0.011351	0.0096013
Trial1	3	1	noBlindfold	counterclockwise	practice	Guided	1	0.5	0	19.95715	0.44879	-1.45	-0.8	0.801637315993755	-0.028306	0.01135	-0.0039041
Trial1	3	1	noBlindfold	counterclockwise	practice	Guided	1	0.5	0	19.97714	0.44879	-1.45	-0.8	0.801637315993755	-0.0063519	-0.0098117	-0.015178
Trial1	3	1	noBlindfold	counterclockwise	practice	Guided	1	0.5	0	19.99716	0.44879	-1.45	-0.8	0.801637315993755	0.0015362	0.0071137	0.036609
Trial1	3	1	noBlindfold	counterclockwise	practice	Guided	1	0.5	0	20.01715	0.44878	-1.45	-0.8	0.801637955740972	-0.015352	0.015576	-0.0072919
Trial1	3	1	noBlindfold	counterclockwise	practice	Guided	1	0.5	0	20.03714	0.44878	-1.45	-0.8	0.801637955740972	-0.012245	-0.0013511	0.0011523
Trial1	3	1	noBlindfold	counterclockwise	practice	Guided	1	0.5	0	20.05716	0.44878	-1.45	-0.8	0.801637955740972	-0.027181	0.0028786	-0.0208
Trial1	3	1	noBlindfold	counterclockwise	practice	Guided	1	0.5	0	20.07715	0.44878	-1.45	-0.8	0.801637955740972	0.012813	-0.0055897	0.0059289
Trial1	3	1	noBlindfold	counterclockwise	practice	Guided	1	0.5	0	20.09714	0.44878	-1.45	-0.8	0.801637955740972	-0.0043545	0.028263	0.018874
Trial1	3	1	noBlindfold	counterclockwise	practice	Guided	1	0.5	0	20.11716	0.44878	-1.45	-0.8	0.801637955740972	-0.02435	0.0028696	0.00058742
Trial1	3	1	noBlindfold	counterclockwise	practice	Guided	1	0.5	0	20.13715	0.44878	-1.45	-0.8	0.801637955740972	-0.0085725	0.024027	0.018594
Trial1	3	1	noBlindfold	counterclockwise	practice	Guided	1	0.5	0	20.15717	0.44878	-1.45	-0.8	0.801637955740972	-0.012236	-0.0098285	0.0098692
Trial1	3	1	noBlindfold	counterclockwise	practice	Guided	1	0.5	0	20.17715	0.44878	-1.45	-0.8	0.801637955740972	-0.020399	0.0028655	0.027038
Trial1	3	1	noBlindfold	counterclockwise	practice	Guided	1	0.5	0	20.19714	0.44878	-1.45	-0.8	0.801637955740972	0.020432	0.024022	0.02899
Trial1	3	1	noBlindfold	counterclockwise	practice	Guided	1	0.5	0	20.21716	0.44878	-1.45	-0.8	0.801637955740972	-0.0023876	-0.0098331	-0.010692
Trial1	3	1	noBlindfold	counterclockwise	practice	Guided	1	0.5	0	20.23715	0.44877	-1.45	-0.8	0.801638595612761	-0.0026656	-0.022531	-0.006469
Trial1	3	1	noBlindfold	counterclockwise	practice	Guided	1	0.5	0	20.25714	0.44877	-1.45	-0.8	0.801638595612761	0.013947	0.007093	-0.0011294
Trial1	3	1	noBlindfold	counterclockwise	practice	Guided	1	0.5	0	20.27716	0.44877	-1.45	-0.8	0.801638595612761	-0.030823	-0.022532	-0.029539
Trial1	3	1	noBlindfold	counterclockwise	practice	Guided	1	0.5	0	20.29715	0.44877	-1.45	-0.8	0.801638595612761	0.011717	0.011321	0.032648
Trial1	3	1	noBlindfold	counterclockwise	practice	Guided	1	0.5	0	20.31714	0.44877	-1.45	-0.8	0.801638595612761	-0.021224	0.01132	0.017745
Trial1	3	1	noBlindfold	counterclockwise	practice	Guided	1	0.5	0	20.33716	0.44877	-1.45	-0.8	0.801638595612761	-0.016164	0.0070876	0.0053549
Trial1	3	1	noBlindfold	counterclockwise	practice	Guided	1	0.5	0	20.35715	0.44877	-1.45	-0.8	0.801638595612761	-0.036716	0.011318	-0.0044871
Trial1	3	1	noBlindfold	counterclockwise	practice	Guided	1	0.5	0	20.37714	0.44877	-1.45	-0.8	0.801638595612761	-0.032491	-0.0013822	-0.016318
Trial1	3	1	noBlindfold	counterclockwise	practice	Guided	1	0.5	0	20.39716	0.44877	-1.45	-0.8	0.801638595612761	-0.021217	0.019776	0.017741
Trial1	3	1	noBlindfold	counterclockwise	practice	Guided	1	0.5	0	20.41714	0.44877	-1.45	-0.8	0.801638595612761	-0.0015311	-0.0056164	-0.023372
Trial1	3	1	noBlindfold	counterclockwise	practice	Guided	1	0.5	0	20.43716	0.44876	-1.45	-0.8	0.801639231799253	-0.00065642	0.024005	0.027576
Trial1	3	1	noBlindfold	counterclockwise	practice	Guided	1	0.5	0	20.45715	0.44876	-1.45	-0.8	0.801639231799253	0.031415	-0.0013874	-0.0084747
Trial1	3	1	noBlindfold	counterclockwise	practice	Guided	1	0.5	0	20.47714	0.44876	-1.45	-0.8	0.801639231799253	-0.014751	0.0028405	-0.016047
Trial1	3	1	noBlindfold	counterclockwise	practice	Guided	1	0.5	0	20.49716	0.44876	-1.45	-0.8	0.801639231799253	-0.011364	0.011303	-0.0017038
Trial1	3	1	noBlindfold	counterclockwise	practice	Guided	1	0.5	0	20.51715	0.44876	-1.45	-0.8	0.801639231799253	-0.0029188	0.0113	-0.0022619
Trial1	3	1	noBlindfold	counterclockwise	practice	Guided	1	0.5	0	20.53714	0.44876	-1.45	-0.8	0.801639231799253	-0.0088148	0.011298	0.0036346
Trial1	3	1	noBlindfold	counterclockwise	practice	Guided	1	0.5	0	20.55716	0.44876	-1.45	-0.8	0.801639231799253	-0.042873	-0.0013993	0.024779
Trial1	3	1	noBlindfold	counterclockwise	practice	Guided	1	0.5	0	20.57715	0.44876	-1.45	-0.8	0.801639231799253	-0.011636	0.0070608	0.017447
Trial1	3	1	noBlindfold	counterclockwise	practice	Guided	1	0.5	0	20.59714	0.44876	-1.45	-0.8	0.801639231799253	-0.0026311	-0.014099	-0.0064932
Trial1	3	1	noBlindfold	counterclockwise	practice	Guided	1	0.5	0	20.61716	0.44876	-1.45	-0.8	0.801639231799253	-0.010515	0.019755	0.00083557
Trial1	3	1	noBlindfold	counterclockwise	practice	Guided	1	0.5	0	20.63715	0.44875	-1.45	-0.8	0.801639873824751	0.019883	0.019752	-0.026211
Trial1	3	1	noBlindfold	counterclockwise	practice	Guided	1	0.5	0	20.65717	0.44875	-1.45	-0.8	0.801639873824751	0.039042	0.007054	0.0047422
Trial1	3	1	noBlindfold	counterclockwise	practice	Guided	1	0.5	0	20.67715	0.44875	-1.45	-0.8	0.801639873824751	-0.0090781	0.0028182	0.027004
Trial1	3	1	noBlindfold	counterclockwise	practice	Guided	1	0.5	0	20.69714	0.44875	-1.45	-0.8	0.801639873824751	0.010883	0.019744	-0.018329
Trial1	3	1	noBlindfold	counterclockwise	practice	Guided	1	0.5	0	20.71716	0.44875	-1.45	-0.8	0.801639873824751	-0.046521	-0.026808	0.016043
Trial1	3	1	noBlindfold	counterclockwise	practice	Guided	1	0.5	0	20.73715	0.44875	-1.45	-0.8	0.801639873824751	-0.0042918	0.0070452	0.018833
Trial1	3	1	noBlindfold	counterclockwise	practice	Guided	1	0.5	0	20.75714	0.44875	-1.45	-0.8	0.801639873824751	0.011726	0.011277	-0.031003
Trial1	3	1	noBlindfold	counterclockwise	practice	Guided	1	0.5	0	20.77716	0.44875	-1.45	-0.8	0.801639873824751	-0.024284	0.0070437	0.00054292
Trial1	3	1	noBlindfold	counterclockwise	practice	Guided	1	0.5	0	20.79715	0.44875	-1.45	-0.8	0.801639873824751	0.013163	-0.035277	0.019665
Trial1	3	1	noBlindfold	counterclockwise	practice	Guided	1	0.5	0	20.81714	0.44875	-1.45	-0.8	0.801639873824751	-0.0040057	-0.0014238	0.014604
Trial1	3	1	noBlindfold	counterclockwise	practice	Guided	1	0.5	0	20.83716	0.44875	-1.45	-0.8	0.801639873824751	-0.015834	0.015505	0.0010973
Trial1	3	1	noBlindfold	counterclockwise	practice	Guided	1	0.5	0	20.85715	0.44874	-1.45	-0.8	0.801640512164211	-0.020332	0.01127	0.0050381
Trial1	3	1	noBlindfold	counterclockwise	practice	Guided	1	0.5	0	20.87714	0.44874	-1.45	-0.8	0.801640512164211	-0.032716	-0.0014262	-2.2049E-05
Trial1	3	1	noBlindfold	counterclockwise	practice	Guided	1	0.5	0	20.89716	0.44874	-1.45	-0.8	0.801640512164211	0.0035808	0.011268	-0.035792
Trial1	3	1	noBlindfold	counterclockwise	practice	Guided	1	0.5	0	20.91714	0.44874	-1.45	-0.8	0.801640512164211	0.017963	-0.0056615	0.003328
Trial1	3	1	noBlindfold	counterclockwise	practice	Guided	1	0.5	0	20.93716	0.44874	-1.45	-0.8	0.801640512164211	0.0064135	-0.026822	-0.0017341
Trial1	3	1	noBlindfold	counterclockwise	practice	Guided	1	0.5	0	20.95715	0.44873	-1.45	-0.8	0.801641152533547	-0.0020293	0.040886	-0.014961
Trial1	3	1	noBlindfold	counterclockwise	practice	Guided	1	0.5	0	20.97714	0.44873	-1.45	-0.8	0.801641152533547	-0.021151	0.002797	0.018258
Trial1	3	1	noBlindfold	counterclockwise	practice	Guided	1	0.5	0	20.99716	0.44873	-1.45	-0.8	0.801641152533547	0.027253	0.0070256	-0.027073
Trial1	3	1	noBlindfold	counterclockwise	practice	Guided	1	0.5	0	21.01715	0.44873	-1.45	-0.8	0.801641152533547	-0.020033	-0.018368	0.0022053
Trial1	3	1	noBlindfold	counterclockwise	practice	Guided	1	0.5	0	21.03714	0.44873	-1.45	-0.8	0.801641152533547	0.0044669	0.036644	0.015149
Trial1	3	1	noBlindfold	counterclockwise	practice	Guided	1	0.5	0	21.05716	0.44873	-1.45	-0.8	0.801641152533547	-0.0039777	-0.0056747	0.014588
Trial1	3	1	noBlindfold	counterclockwise	practice	Guided	1	0.5	0	21.07715	0.44873	-1.45	-0.8	0.801641152533547	-0.0031362	0.011249	0.0019179
Trial1	3	1	noBlindfold	counterclockwise	practice	Guided	1	0.5	0	21.09714	0.44873	-1.45	-0.8	0.801641152533547	0.019096	0.011244	0.0033135
Trial1	3	1	noBlindfold	counterclockwise	practice	Guided	1	0.5	0	21.11716	0.44873	-1.45	-0.8	0.801641152533547	-0.0203	0.0070135	0.0050219
Trial1	3	1	noBlindfold	counterclockwise	practice	Guided	1	0.5	0	21.13715	0.44873	-1.45	-0.8	0.801641152533547	-0.029021	0.028169	-0.0087635
Trial1	3	1	noBlindfold	counterclockwise	practice	Guided	1	0.5	0	21.15717	0.44872	-1.45	-0.8	0.801641791121039	-0.00061234	-0.0056869	-0.036089
Trial1	3	1	noBlindfold	counterclockwise	practice	Guided	1	0.5	0	21.17715	0.44872	-1.45	-0.8	0.801641791121039	0.012096	0.045093	0.028362
Trial1	3	1	noBlindfold	counterclockwise	practice	Guided	1	0.5	0	21.19714	0.44872	-1.45	-0.8	0.801641791121039	-0.0073418	0.015471	0.0016274
Trial1	3	1	noBlindfold	counterclockwise	practice	Guided	1	0.5	0	21.21716	0.44872	-1.45	-0.8	0.801641791121039	-0.030686	-0.022615	0.03401
Trial1	3	1	noBlindfold	counterclockwise	practice	Guided	1	0.5	0	21.23715	0.44872	-1.45	-0.8	0.801641791121039	-0.0036749	0.011237	0.010349
Trial1	3	1	noBlindfold	counterclockwise	practice	Guided	1	0.5	0	21.25714	0.44872	-1.45	-0.8	0.801641791121039	0.023057	0.02393	-0.0090897
Trial1	3	1	noBlindfold	counterclockwise	practice	Guided	1	0.5	0	21.27716	0.44872	-1.45	-0.8	0.801641791121039	-0.028451	0.0070006	0.00022604
Trial1	3	1	noBlindfold	counterclockwise	practice	Guided	1	0.5	0	21.29715	0.44872	-1.45	-0.8	0.801641791121039	0.01123	0.019693	-0.011886
Trial1	3	1	noBlindfold	counterclockwise	practice	Guided	1	0.5	0	21.31714	0.44872	-1.45	-0.8	0.801641791121039	-0.011278	0.015461	-0.002882
Trial1	3	1	noBlindfold	counterclockwise	practice	Guided	1	0.5	0	21.33716	0.44872	-1.45	-0.8	0.801641791121039	-0.011556	-0.0056996	0.0013401
Trial1	3	1	noBlindfold	counterclockwise	practice	Guided	1	0.5	0	21.35715	0.44872	-1.45	-0.8	0.801641791121039	-0.029561	-0.005702	0.017113
Trial1	3	1	noBlindfold	counterclockwise	practice	Guided	1	0.5	0	21.37714	0.44871	-1.45	-0.8	0.801642431739148	-0.016328	-0.0014728	0.0095033
Trial1	3	1	noBlindfold	counterclockwise	practice	Guided	1	0.5	0	21.39716	0.44871	-1.45	-0.8	0.801642431739148	0.012954	0.015452	0.015677
Trial1	3	1	noBlindfold	counterclockwise	practice	Guided	1	0.5	0	21.41714	0.44871	-1.45	-0.8	0.801642431739148	-0.0059251	-0.026867	-0.019499
Trial1	3	1	noBlindfold	counterclockwise	practice	Guided	1	0.5	0	21.43716	0.44871	-1.45	-0.8	0.801642431739148	0.0084549	0.019682	0.015397
Trial1	3	1	noBlindfold	counterclockwise	practice	Guided	1	0.5	0	21.45715	0.44871	-1.45	-0.8	0.801642431739148	-0.017159	0.0027529	0.022167
Trial1	3	1	noBlindfold	counterclockwise	practice	Guided	1	0.5	0	21.47714	0.44871	-1.45	-0.8	0.801642431739148	-0.002814	-0.0057138	-0.0046027
Trial1	3	1	noBlindfold	counterclockwise	practice	Guided	1	0.5	0	21.49716	0.44871	-1.45	-0.8	0.801642431739148	0.005072	-0.0057145	0.00667
Trial1	3	1	noBlindfold	counterclockwise	practice	Guided	1	0.5	0	21.51715	0.44871	-1.45	-0.8	0.801642431739148	-0.024484	0.006981	0.0047154
Trial1	3	1	noBlindfold	counterclockwise	practice	Guided	1	0.5	0	21.53714	0.44871	-1.45	-0.8	0.801642431739148	-0.053762	-0.018411	-0.0014629
Trial1	3	1	noBlindfold	counterclockwise	practice	Guided	1	0.5	0	21.55716	0.44871	-1.45	-0.8	0.801642431739148	-0.025879	0.015443	0.025826
Trial1	3	1	noBlindfold	counterclockwise	practice	Guided	1	0.5	0	21.57715	0.4487	-1.45	-0.8	0.801643070574671	0.030694	-0.018414	0.0041169
Trial1	3	1	noBlindfold	counterclockwise	practice	Guided	1	0.5	0	21.59714	0.4487	-1.45	-0.8	0.801643070574671	-0.0030854	0.0027441	-0.0023405
Trial1	3	1	noBlindfold	counterclockwise	practice	Guided	1	0.5	0	21.61716	0.4487	-1.45	-0.8	0.801643070574671	0.0050816	0.0239	0.006662
Trial1	3	1	noBlindfold	counterclockwise	practice	Guided	1	0.5	0	21.63715	0.4487	-1.45	-0.8	0.801643070574671	-0.0081425	-0.009956	0.014268
Trial1	3	1	noBlindfold	counterclockwise	practice	Guided	1	0.5	0	21.65717	0.4487	-1.45	-0.8	0.801643070574671	-0.010688	0.011204	-0.011347
Trial1	3	1	noBlindfold	counterclockwise	practice	Guided	1	0.5	0	21.67715	0.4487	-1.45	-0.8	0.801643070574671	-0.019691	0.011201	-0.0034633
Trial1	3	1	noBlindfold	counterclockwise	practice	Guided	1	0.5	0	21.69714	0.4487	-1.45	-0.8	0.801643070574671	-0.012359	0.019665	0.013986
Trial1	3	1	noBlindfold	counterclockwise	practice	Guided	1	0.5	0	21.71716	0.4487	-1.45	-0.8	0.801643070574671	-0.0033557	0.011198	0.0060974
Trial1	3	1	noBlindfold	counterclockwise	practice	Guided	1	0.5	0	21.73715	0.4487	-1.45	-0.8	0.801643070574671	0.0056487	0.0069667	0.0010363
Trial1	3	1	noBlindfold	counterclockwise	practice	Guided	1	0.5	0	21.75714	0.4487	-1.45	-0.8	0.801643070574671	-0.028689	0.019662	0.0044195
Trial1	3	1	noBlindfold	counterclockwise	practice	Guided	1	0.5	0	21.77716	0.4487	-1.45	-0.8	0.801643070574671	-0.0030704	0.0069611	0.001869
Trial1	3	1	noBlindfold	counterclockwise	practice	Guided	1	0.5	0	21.79715	0.44869	-1.45	-0.8	0.80164371144155	-0.0019507	-0.0015035	-0.015022
Trial1	3	1	noBlindfold	counterclockwise	practice	Guided	1	0.5	0	21.81714	0.44869	-1.45	-0.8	0.80164371144155	-0.0081268	0.0069576	0.014256
Trial1	3	1	noBlindfold	counterclockwise	practice	Guided	1	0.5	0	21.83716	0.44869	-1.45	-0.8	0.80164371144155	-0.017445	0.036578	-0.026016
Trial1	3	1	noBlindfold	counterclockwise	practice	Guided	1	0.5	0	21.85715	0.44869	-1.45	-0.8	0.80164371144155	-0.0044591	-0.022667	0.022981
Trial1	3	1	noBlindfold	counterclockwise	practice	Guided	1	0.5	0	21.87714	0.44869	-1.45	-0.8	0.80164371144155	-0.013461	-0.035365	0.013973
Trial1	3	1	noBlindfold	counterclockwise	practice	Guided	1	0.5	0	21.89716	0.44869	-1.45	-0.8	0.80164371144155	-0.01517	0.015416	-0.0074218
Trial1	3	1	noBlindfold	counterclockwise	practice	Guided	1	0.5	0	21.91714	0.44869	-1.45	-0.8	0.80164371144155	-0.010387	0.0069499	-0.015588
Trial1	3	1	noBlindfold	counterclockwise	practice	Guided	1	0.5	0	21.93716	0.44869	-1.45	-0.8	0.80164371144155	4.983E-05	0.019643	-0.010528
Trial1	3	1	noBlindfold	counterclockwise	practice	Guided	1	0.5	0	21.95715	0.44869	-1.45	-0.8	0.80164371144155	0.0039574	-0.014215	-0.040088
Trial1	3	1	noBlindfold	counterclockwise	practice	Guided	1	0.5	0	21.97714	0.44869	-1.45	-0.8	0.80164371144155	0.0020049	0.015405	-0.010531
Trial1	3	1	noBlindfold	counterclockwise	practice	Guided	1	0.5	0	21.99716	0.44869	-1.45	-0.8	0.80164371144155	-0.002215	-0.031148	-0.038972
Trial1	3	1	noBlindfold	counterclockwise	practice	Guided	1	0.5	0	22.01715	0.44868	-1.45	-0.8	0.801644352433	-0.04161	-0.0099889	0.0077917
Trial1	3	1	noBlindfold	counterclockwise	practice	Guided	1	0.5	0	22.03714	0.44868	-1.45	-0.8	0.801644352433	0.012447	-0.0099919	0.024088
Trial1	3	1	noBlindfold	counterclockwise	practice	Guided	1	0.5	0	22.05716	0.44868	-1.45	-0.8	0.801644352433	0.0059594	0.0027027	-0.0060305
Trial1	3	1	noBlindfold	counterclockwise	practice	Guided	1	0.5	0	22.07715	0.44868	-1.45	-0.8	0.801644352433	-0.02499	-0.0015311	0.013128
Trial1	3	1	noBlindfold	counterclockwise	practice	Guided	1	0.5	0	22.09714	0.44868	-1.45	-0.8	0.801644352433	-0.0086569	0.011165	0.022688
Trial1	3	1	noBlindfold	counterclockwise	practice	Guided	1	0.5	0	22.11716	0.44868	-1.45	-0.8	0.801644352433	-0.0024803	-0.0015322	-0.0065925
Trial1	3	1	noBlindfold	counterclockwise	practice	Guided	1	0.5	0	22.13715	0.44868	-1.45	-0.8	0.801644352433	-0.0092109	-0.0057661	0.013123
Trial1	3	1	noBlindfold	counterclockwise	practice	Guided	1	0.5	0	22.15717	0.44868	-1.45	-0.8	0.801644352433	-0.015141	0.011161	-0.0074341
Trial1	3	1	noBlindfold	counterclockwise	practice	Guided	1	0.5	0	22.17715	0.44867	-1.45	-0.8	0.801644989732484	0.00063458	-0.022697	0.010568
Trial1	3	1	noBlindfold	counterclockwise	practice	Guided	1	0.5	0	22.19714	0.44867	-1.45	-0.8	0.801644989732484	0.010477	0.0026915	-0.009988
Trial1	3	1	noBlindfold	counterclockwise	practice	Guided	1	0.5	0	22.21716	0.44867	-1.45	-0.8	0.801644989732484	0.021191	-0.005773	0.020408
Trial1	3	1	noBlindfold	counterclockwise	practice	Guided	1	0.5	0	22.23715	0.44867	-1.45	-0.8	0.801644989732484	-0.0072514	-0.010006	0.001563
Trial1	3	1	noBlindfold	counterclockwise	practice	Guided	1	0.5	0	22.25714	0.44867	-1.45	-0.8	0.801644989732484	-0.0044221	0.0069188	0.0015619
Trial1	3	1	noBlindfold	counterclockwise	practice	Guided	1	0.5	0	22.27716	0.44867	-1.45	-0.8	0.801644989732484	0.0096451	0.049235	0.0026762
Trial1	3	1	noBlindfold	counterclockwise	practice	Guided	1	0.5	0	22.29715	0.44867	-1.45	-0.8	0.801644989732484	-0.0030188	0.023841	0.0018372
Trial1	3	1	noBlindfold	counterclockwise	practice	Guided	1	0.5	0	22.31714	0.44867	-1.45	-0.8	0.801644989732484	-0.018474	0.023838	0.030835
Trial1	3	1	noBlindfold	counterclockwise	practice	Guided	1	0.5	0	22.33716	0.44867	-1.45	-0.8	0.801644989732484	0.016145	0.0069096	0.032787
Trial1	3	1	noBlindfold	counterclockwise	practice	Guided	1	0.5	0	22.35715	0.44867	-1.45	-0.8	0.801644989732484	0.021765	0.011141	0.011951
Trial1	3	1	noBlindfold	counterclockwise	practice	Guided	1	0.5	0	22.37714	0.44866	-1.45	-0.8	0.80164563288097	0.0012122	0.036528	0.0021055
Trial1	3	1	noBlindfold	counterclockwise	practice	Guided	1	0.5	0	22.39716	0.44866	-1.45	-0.8	0.80164563288097	0.031608	0.015366	-0.0086096
Trial1	3	1	noBlindfold	counterclockwise	practice	Guided	1	0.5	0	22.41714	0.44866	-1.45	-0.8	0.80164563288097	0.0020532	0.015363	-0.010564
Trial1	3	1	noBlindfold	counterclockwise	practice	Guided	1	0.5	0	22.43716	0.44866	-1.45	-0.8	0.80164563288097	0.0062758	0.019594	-0.010285
Trial1	3	1	noBlindfold	counterclockwise	practice	Guided	1	0.5	0	22.45715	0.44866	-1.45	-0.8	0.80164563288097	-0.014558	0.015361	-0.015905
Trial1	3	1	noBlindfold	counterclockwise	practice	Guided	1	0.5	0	22.47714	0.44866	-1.45	-0.8	0.80164563288097	0.0065572	-0.026961	-0.030563
Trial1	3	1	noBlindfold	counterclockwise	practice	Guided	1	0.5	0	22.49716	0.44866	-1.45	-0.8	0.80164563288097	-0.0032814	-0.018499	0.0060428
Trial1	3	1	noBlindfold	counterclockwise	practice	Guided	1	0.5	0	22.51715	0.44866	-1.45	-0.8	0.80164563288097	0.0043274	0.03228	0.01927
Trial1	3	1	noBlindfold	counterclockwise	practice	Guided	1	0.5	0	22.53714	0.44866	-1.45	-0.8	0.80164563288097	0.0032131	0.023816	0.036159
Trial1	3	1	noBlindfold	counterclockwise	practice	Guided	1	0.5	0	22.55716	0.44866	-1.45	-0.8	0.80164563288097	-0.024669	0.01535	0.0088694
Trial1	3	1	noBlindfold	counterclockwise	practice	Guided	1	0.5	0	22.57715	0.44866	-1.45	-0.8	0.80164563288097	-0.0072164	-0.0015829	0.0015394
Trial1	3	1	noBlindfold	counterclockwise	practice	Guided	1	0.5	0	22.59714	0.44866	-1.45	-0.8	0.80164563288097	-0.0015972	0.0026479	-0.019296
Trial1	3	1	noBlindfold	counterclockwise	practice	Guided	1	0.5	0	22.61716	0.44865	-1.45	-0.8	0.80164627233675	-0.021276	0.028038	0.021814
Trial1	3	1	noBlindfold	counterclockwise	practice	Guided	1	0.5	0	22.63715	0.44865	-1.45	-0.8	0.80164627233675	0.0040605	-0.0015877	0.023485
Trial1	3	1	noBlindfold	counterclockwise	practice	Guided	1	0.5	0	22.65717	0.44865	-1.45	-0.8	0.80164627233675	-0.014537	0.0026421	-0.015915
Trial1	3	1	noBlindfold	counterclockwise	practice	Guided	1	0.5	0	22.67715	0.44865	-1.45	-0.8	0.80164627233675	-0.0035413	0.011101	0.010257
Trial1	3	1	noBlindfold	counterclockwise	practice	Guided	1	0.5	0	22.69714	0.44865	-1.45	-0.8	0.80164627233675	-0.01003	-0.022756	-0.0032495
Trial1	3	1	noBlindfold	counterclockwise	practice	Guided	1	0.5	0	22.71716	0.44865	-1.45	-0.8	0.80164627233675	-0.0069243	0.011096	0.0020888
Trial1	3	1	noBlindfold	counterclockwise	practice	Guided	1	0.5	0	22.73715	0.44865	-1.45	-0.8	0.80164627233675	0.0080137	0.0026296	0.027983
Trial1	3	1	noBlindfold	counterclockwise	practice	Guided	1	0.5	0	22.75714	0.44865	-1.45	-0.8	0.80164627233675	-0.015367	0.023787	-0.0032504
Trial1	3	1	noBlindfold	counterclockwise	practice	Guided	1	0.5	0	22.77716	0.44865	-1.45	-0.8	0.80164627233675	-0.0066385	-0.0058387	-0.0069158
Trial1	3	1	noBlindfold	counterclockwise	practice	Guided	1	0.5	0	22.79715	0.44865	-1.45	-0.8	0.80164627233675	0.0071482	-0.010072	-0.0071943
Trial1	3	1	noBlindfold	counterclockwise	practice	Guided	1	0.5	0	22.81714	0.44864	-1.45	-0.8	0.801646913825737	0.014756	-0.010071	-0.0097429
Trial1	3	1	noBlindfold	counterclockwise	practice	Guided	1	0.5	0	22.83716	0.44864	-1.45	-0.8	0.801646913825737	-0.023804	0.01955	0.0065895
Trial1	3	1	noBlindfold	counterclockwise	practice	Guided	1	0.5	0	22.85715	0.44864	-1.45	-0.8	0.801646913825737	0.0012574	0.011085	0.0015282
Trial1	3	1	noBlindfold	counterclockwise	practice	Guided	1	0.5	0	22.87714	0.44864	-1.45	-0.8	0.801646913825737	0.023488	0.023777	-0.013411
Trial1	3	1	noBlindfold	counterclockwise	practice	Guided	1	0.5	0	22.89716	0.44864	-1.45	-0.8	0.801646913825737	-0.038418	-0.027006	0.024909
Trial1	3	1	noBlindfold	counterclockwise	practice	Guided	1	0.5	0	22.91714	0.44864	-1.45	-0.8	0.801646913825737	0.010823	-0.022774	-0.01875
Trial1	3	1	noBlindfold	counterclockwise	practice	Guided	1	0.5	0	22.93716	0.44864	-1.45	-0.8	0.801646913825737	0.011103	0.015311	-0.01847
Trial1	3	1	noBlindfold	counterclockwise	practice	Guided	1	0.5	0	22.95715	0.44864	-1.45	-0.8	0.801646913825737	-0.020411	-0.018544	0.0091335
Trial1	3	1	noBlindfold	counterclockwise	practice	Guided	1	0.5	0	22.97714	0.44864	-1.45	-0.8	0.801646913825737	-0.015904	0.0068452	0.0051883
Trial1	3	1	noBlindfold	counterclockwise	practice	Guided	1	0.5	0	22.99716	0.44864	-1.45	-0.8	0.801646913825737	0.00098864	-0.0058527	0.025463
Trial1	3	1	noBlindfold	counterclockwise	practice	Guided	1	0.5	0	23.01715	0.44864	-1.45	-0.8	0.801646913825737	-0.0029552	-0.018548	0.0017994
Trial1	3	1	noBlindfold	counterclockwise	practice	Guided	1	0.5	0	23.03714	0.44863	-1.45	-0.8	0.801647553529543	-0.010281	0.0068419	-0.015647
Trial1	3	1	noBlindfold	counterclockwise	practice	Guided	1	0.5	0	23.05716	0.44863	-1.45	-0.8	0.801647553529543	-0.0032308	0.027998	0.0060214
Trial1	3	1	noBlindfold	counterclockwise	practice	Guided	1	0.5	0	23.07715	0.44863	-1.45	-0.8	0.801647553529543	0.022941	0.011066	0.0046252
Trial1	3	1	noBlindfold	counterclockwise	practice	Guided	1	0.5	0	23.09714	0.44863	-1.45	-0.8	0.801647553529543	-0.0057788	-0.0016294	-0.019595
Trial1	3	1	noBlindfold	counterclockwise	practice	Guided	1	0.5	0	23.11716	0.44863	-1.45	-0.8	0.801647553529543	0.0052181	0.023761	0.0065755
Trial1	3	1	noBlindfold	counterclockwise	practice	Guided	1	0.5	0	23.13715	0.44863	-1.45	-0.8	0.801647553529543	-0.019558	0.0068327	-0.0035444
Trial1	3	1	noBlindfold	counterclockwise	practice	Guided	1	0.5	0	23.15717	0.44863	-1.45	-0.8	0.801647553529543	-0.032223	0.0025996	-0.0043828
Trial1	3	1	noBlindfold	counterclockwise	practice	Guided	1	0.5	0	23.17715	0.44863	-1.45	-0.8	0.801647553529543	-0.024611	0.011061	0.0088426
Trial1	3	1	noBlindfold	counterclockwise	practice	Guided	1	0.5	0	23.19714	0.44863	-1.45	-0.8	0.801647553529543	0.0055068	-0.0016364	0.0023489
Trial1	3	1	noBlindfold	counterclockwise	practice	Guided	1	0.5	0	23.21716	0.44863	-1.45	-0.8	0.801647553529543	0.0012868	0.027984	-0.016216
Trial1	3	1	noBlindfold	counterclockwise	practice	Guided	1	0.5	0	23.23715	0.44863	-1.45	-0.8	0.801647553529543	0.017898	0.0025925	0.007407
Trial1	3	1	noBlindfold	counterclockwise	practice	Guided	1	0.5	0	23.25714	0.44863	-1.45	-0.8	0.801647553529543	0.01228	0.0025899	0.028241
Trial1	3	1	noBlindfold	counterclockwise	practice	Guided	1	0.5	0	23.27716	0.44863	-1.45	-0.8	0.801647553529543	0.012838	0.03221	-0.002713
Trial1	3	1	noBlindfold	counterclockwise	practice	Guided	1	0.5	0	23.29715	0.44863	-1.45	-0.8	0.801647553529543	0.013675	0.023743	0.0071292
Trial1	3	1	noBlindfold	counterclockwise	practice	Guided	1	0.5	0	23.31714	0.44863	-1.45	-0.8	0.801647553529543	-0.032494	-0.0016518	-0.001875
Trial1	3	1	noBlindfold	counterclockwise	practice	Guided	1	0.5	0	23.33716	0.44862	-1.45	-0.8	0.801648195267296	-0.0065971	0.027969	-0.0072143
Trial1	3	1	noBlindfold	counterclockwise	practice	Guided	1	0.5	0	23.35715	0.44862	-1.45	-0.8	0.801648195267296	0.0063529	-0.001657	-0.010321
Trial1	3	1	noBlindfold	counterclockwise	practice	Guided	1	0.5	0	23.37714	0.44862	-1.45	-0.8	0.801648195267296	0.0057965	-0.014355	0.0065681
Trial1	3	1	noBlindfold	counterclockwise	practice	Guided	1	0.5	0	23.39716	0.44862	-1.45	-0.8	0.801648195267296	-0.0068711	-0.0058915	0.015291
Trial1	3	1	noBlindfold	counterclockwise	practice	Guided	1	0.5	0	23.41714	0.44862	-1.45	-0.8	0.801648195267296	0.011415	0.011033	-0.01849
Trial1	3	1	noBlindfold	counterclockwise	practice	Guided	1	0.5	0	23.43716	0.44862	-1.45	-0.8	0.801648195267296	-0.0032058	0.019493	0.0060085
Trial1	3	1	noBlindfold	counterclockwise	practice	Guided	1	0.5	0	23.45715	0.44862	-1.45	-0.8	0.801648195267296	-0.015316	0.027954	-0.0032737
Trial1	3	1	noBlindfold	counterclockwise	practice	Guided	1	0.5	0	23.47714	0.44862	-1.45	-0.8	0.801648195267296	-0.023754	-0.010134	-0.0038316
Trial1	3	1	noBlindfold	counterclockwise	practice	Guided	1	0.5	0	23.49716	0.44862	-1.45	-0.8	0.801648195267296	-0.018971	-0.0016738	-0.011996
Trial1	3	1	noBlindfold	counterclockwise	practice	Guided	1	0.5	0	23.51715	0.44862	-1.45	-0.8	0.801648195267296	0.01003	0.0067894	-0.0015962
Trial1	3	1	noBlindfold	counterclockwise	practice	Guided	1	0.5	0	23.53714	0.44862	-1.45	-0.8	0.801648195267296	-0.015024	-0.018603	-0.0074947
Trial1	3	1	noBlindfold	counterclockwise	practice	Guided	1	0.5	0	23.55716	0.44861	-1.45	-0.8	0.801648835219128	-0.027969	0.011017	-0.0041108
Trial1	3	1	noBlindfold	counterclockwise	practice	Guided	1	0.5	0	23.57715	0.44861	-1.45	-0.8	0.801648835219128	0.0035455	0.023712	-0.018212
Trial1	3	1	noBlindfold	counterclockwise	practice	Guided	1	0.5	0	23.59714	0.44861	-1.45	-0.8	0.801648835219128	-0.018403	0.011015	-0.020445
Trial1	3	1	noBlindfold	counterclockwise	practice	Guided	1	0.5	0	23.61716	0.44861	-1.45	-0.8	0.801648835219128	-0.015016	0.011014	-0.027773
Trial1	3	1	noBlindfold	counterclockwise	practice	Guided	1	0.5	0	23.63715	0.44861	-1.45	-0.8	0.801648835219128	-0.027403	-0.0016808	-0.012558
Trial1	3	1	noBlindfold	counterclockwise	practice	Guided	1	0.5	0	23.65717	0.44861	-1.45	-0.8	0.801648835219128	0.021317	0.0067822	0.0031793
Trial1	3	1	noBlindfold	counterclockwise	practice	Guided	1	0.5	0	23.67715	0.44861	-1.45	-0.8	0.801648835219128	-0.011343	-0.0016846	0.0012226
Trial1	3	1	noBlindfold	counterclockwise	practice	Guided	1	0.5	0	23.69714	0.44861	-1.45	-0.8	0.801648835219128	-0.019509	0.0025466	-0.0035578
Trial1	3	1	noBlindfold	counterclockwise	practice	Guided	1	0.5	0	23.71716	0.4486	-1.45	-0.8	0.801649475294788	-0.019506	0.032169	0.01473
Trial1	3	1	noBlindfold	counterclockwise	practice	Guided	1	0.5	0	23.73715	0.4486	-1.45	-0.8	0.801649475294788	0.00077076	0.04063	0.04823
Trial1	3	1	noBlindfold	counterclockwise	practice	Guided	1	0.5	0	23.75714	0.4486	-1.45	-0.8	0.801649475294788	0.0036004	0.023701	0.031896
Trial1	3	1	noBlindfold	counterclockwise	practice	Guided	1	0.5	0	23.77716	0.4486	-1.45	-0.8	0.801649475294788	0.0010561	0.023699	-0.007504
Trial1	3	1	noBlindfold	counterclockwise	practice	Guided	1	0.5	0	23.79715	0.4486	-1.45	-0.8	0.801649475294788	-0.0056766	0.027928	0.014445
Trial1	3	1	noBlindfold	counterclockwise	practice	Guided	1	0.5	0	23.81714	0.4486	-1.45	-0.8	0.801649475294788	0.021019	0.011	-0.0063899
Trial1	3	1	noBlindfold	counterclockwise	practice	Guided	1	0.5	0	23.83716	0.4486	-1.45	-0.8	0.801649475294788	-0.012165	0.032156	0.013885
Trial1	3	1	noBlindfold	counterclockwise	practice	Guided	1	0.5	0	23.85715	0.4486	-1.45	-0.8	0.801649475294788	-0.037777	-0.035554	0.01727
Trial1	3	1	noBlindfold	counterclockwise	practice	Guided	1	0.5	0	23.87714	0.4486	-1.45	-0.8	0.801649475294788	-0.02626	0.0067629	-0.029461
Trial1	3	1	noBlindfold	counterclockwise	practice	Guided	1	0.5	0	23.89716	0.44859	-1.45	-0.8	0.801650119316733	0.0058473	0.0025297	-0.0018918
Trial1	3	1	noBlindfold	counterclockwise	practice	Guided	1	0.5	0	23.91714	0.44859	-1.45	-0.8	0.801650119316733	-0.006541	-0.0016999	-0.033126
Trial1	3	1	noBlindfold	counterclockwise	practice	Guided	1	0.5	0	23.93716	0.44859	-1.45	-0.8	0.801650119316733	0.00078897	0.0025311	0.010496
Trial1	3	1	noBlindfold	counterclockwise	practice	Guided	1	0.5	0	23.95715	0.44859	-1.45	-0.8	0.801650119316733	-0.0073756	0.0067611	0.0057132
Trial1	3	1	noBlindfold	counterclockwise	practice	Guided	1	0.5	0	23.97714	0.44859	-1.45	-0.8	0.801650119316733	0.017682	0.027919	0.011607
Trial1	3	1	noBlindfold	counterclockwise	practice	Guided	1	0.5	0	23.99716	0.44859	-1.45	-0.8	0.801650119316733	0.0078069	-0.0059371	-0.031455
Trial1	3	1	noBlindfold	counterclockwise	practice	Guided	1	0.5	0	24.01715	0.44859	-1.45	-0.8	0.801650119316733	-0.033266	-0.0059399	0.012479
Trial1	3	1	noBlindfold	counterclockwise	practice	Guided	1	0.5	0	24.03714	0.44859	-1.45	-0.8	0.801650119316733	-0.016095	0.01945	0.0093717
Trial1	3	1	noBlindfold	counterclockwise	practice	Guided	1	0.5	0	24.05716	0.44859	-1.45	-0.8	0.801650119316733	-0.0073689	0.0025223	0.0057079
Trial1	3	1	noBlindfold	counterclockwise	practice	Guided	1	0.5	0	24.07715	0.44859	-1.45	-0.8	0.801650119316733	-0.024814	0.0067501	-0.010624
Trial1	3	1	noBlindfold	counterclockwise	practice	Guided	1	0.5	0	24.09714	0.44859	-1.45	-0.8	0.801650119316733	0.0008006	-0.0017161	0.011048
Trial1	3	1	noBlindfold	counterclockwise	practice	Guided	1	0.5	0	24.11716	0.44859	-1.45	-0.8	0.801650119316733	0.044144	0.01521	-0.0058427
Trial1	3	1	noBlindfold	counterclockwise	practice	Guided	1	0.5	0	24.13715	0.44859	-1.45	-0.8	0.801650119316733	-0.0025818	0.027904	-0.0024588
Trial1	3	1	noBlindfold	counterclockwise	practice	Guided	1	0.5	0	24.15717	0.44858	-1.45	-0.8	0.801650757729187	0.011206	-0.005951	-0.018514
Trial1	3	1	noBlindfold	counterclockwise	practice	Guided	1	0.5	0	24.17715	0.44858	-1.45	-0.8	0.801650757729187	-0.0019816	0.010971	0.054104
Trial1	3	1	noBlindfold	counterclockwise	practice	Guided	1	0.5	0	24.19714	0.44858	-1.45	-0.8	0.801650757729187	0.0013693	0.019433	0.0020372
Trial1	3	1	noBlindfold	counterclockwise	practice	Guided	1	0.5	0	24.21716	0.44858	-1.45	-0.8	0.801650757729187	0.0033244	0.010968	-0.02752
Trial1	3	1	noBlindfold	counterclockwise	practice	Guided	1	0.5	0	24.23715	0.44858	-1.45	-0.8	0.801650757729187	0.0055946	0.01943	0.002317
Trial1	3	1	noBlindfold	counterclockwise	practice	Guided	1	0.5	0	24.25714	0.44858	-1.45	-0.8	0.801650757729187	0.0044803	0.015197	0.019207
Trial1	3	1	noBlindfold	counterclockwise	practice	Guided	1	0.5	0	24.27716	0.44858	-1.45	-0.8	0.801650757729187	-0.02284	0.036357	-0.016531
Trial1	3	1	noBlindfold	counterclockwise	practice	Guided	1	0.5	0	24.29715	0.44858	-1.45	-0.8	0.801650757729187	-0.002561	0.015194	-0.002468
Trial1	3	1	noBlindfold	counterclockwise	practice	Guided	1	0.5	0	24.31714	0.44857	-1.45	-0.8	0.801651402000636	-0.0059433	-0.010198	0.0054178
Trial1	3	1	noBlindfold	counterclockwise	practice	Guided	1	0.5	0	24.33716	0.44857	-1.45	-0.8	0.801651402000636	-0.0028356	0.0067272	0.0017501
Trial1	3	1	noBlindfold	counterclockwise	practice	Guided	1	0.5	0	24.35715	0.44857	-1.45	-0.8	0.801651402000636	-0.0011591	-0.0017369	-0.023586
Trial1	3	1	noBlindfold	counterclockwise	practice	Guided	1	0.5	0	24.37714	0.44857	-1.45	-0.8	0.801651402000636	0.0027858	0.027883	-0.019086
Trial1	3	1	noBlindfold	counterclockwise	practice	Guided	1	0.5	0	24.39716	0.44857	-1.45	-0.8	0.801651402000636	-0.0084491	-0.0017392	0.022583
Trial1	3	1	noBlindfold	counterclockwise	practice	Guided	1	0.5	0	24.41714	0.44857	-1.45	-0.8	0.801651402000636	0.00027516	0.02365	-0.016816
Trial1	3	1	noBlindfold	counterclockwise	practice	Guided	1	0.5	0	24.43716	0.44857	-1.45	-0.8	0.801651402000636	-0.014661	0.010953	-0.011757
Trial1	3	1	noBlindfold	counterclockwise	practice	Guided	1	0.5	0	24.45715	0.44857	-1.45	-0.8	0.801651402000636	0.0053385	-0.014438	0.0065287
Trial1	3	1	noBlindfold	counterclockwise	practice	Guided	1	0.5	0	24.47714	0.44857	-1.45	-0.8	0.801651402000636	-0.0073283	-0.0017472	0.0056878
Trial1	3	1	noBlindfold	counterclockwise	practice	Guided	1	0.5	0	24.49716	0.44857	-1.45	-0.8	0.801651402000636	-0.020275	0.027874	0.0090725
Trial1	3	1	noBlindfold	counterclockwise	practice	Guided	1	0.5	0	24.51715	0.44857	-1.45	-0.8	0.801651402000636	0.00028418	-0.0017489	0.000906
Trial1	3	1	noBlindfold	counterclockwise	practice	Guided	1	0.5	0	24.53714	0.44857	-1.45	-0.8	0.801651402000636	0.016616	-0.027142	0.028474
Trial1	3	1	noBlindfold	counterclockwise	practice	Guided	1	0.5	0	24.55716	0.44857	-1.45	-0.8	0.801651402000636	-0.0022628	-0.0017526	-0.0067018
Trial1	3	1	noBlindfold	counterclockwise	practice	Guided	1	0.5	0	24.57715	0.44856	-1.45	-0.8	0.801652042572712	0.015187	-0.014449	-0.014032
Trial1	3	1	noBlindfold	counterclockwise	practice	Guided	1	0.5	0	24.59714	0.44856	-1.45	-0.8	0.801652042572712	-0.02393	-0.018681	0.00034605
Trial1	3	1	noBlindfold	counterclockwise	practice	Guided	1	0.5	0	24.61716	0.44856	-1.45	-0.8	0.801652042572712	0.0019648	0.010939	-0.015989
Trial1	3	1	noBlindfold	counterclockwise	practice	Guided	1	0.5	0	24.63715	0.44856	-1.45	-0.8	0.801652042572712	-0.011818	-0.010222	0.0096239
Trial1	3	1	noBlindfold	counterclockwise	practice	Guided	1	0.5	0	24.65717	0.44856	-1.45	-0.8	0.801652042572712	-0.0067556	-0.018687	-0.002766
Trial1	3	1	noBlindfold	counterclockwise	practice	Guided	1	0.5	0	24.67715	0.44856	-1.45	-0.8	0.801652042572712	0.017468	0.0024718	0.015797
Trial1	3	1	noBlindfold	counterclockwise	practice	Guided	1	0.5	0	24.69714	0.44856	-1.45	-0.8	0.801652042572712	-0.029259	-0.0017596	0.0051188
Trial1	3	1	noBlindfold	counterclockwise	practice	Guided	1	0.5	0	24.71716	0.44856	-1.45	-0.8	0.801652042572712	-0.021091	0.0024724	0.0048389
Trial1	3	1	noBlindfold	counterclockwise	practice	Guided	1	0.5	0	24.73715	0.44856	-1.45	-0.8	0.801652042572712	-0.0019662	0.015166	-0.010936
Trial1	3	1	noBlindfold	counterclockwise	practice	Guided	1	0.5	0	24.75714	0.44856	-1.45	-0.8	0.801652042572712	0.017473	-0.010227	0.015795
Trial1	3	1	noBlindfold	counterclockwise	practice	Guided	1	0.5	0	24.77716	0.44855	-1.45	-0.8	0.801652685181324	-0.003358	0.019395	0.010174
Trial1	3	1	noBlindfold	counterclockwise	practice	Guided	1	0.5	0	24.79715	0.44855	-1.45	-0.8	0.801652685181324	0.021977	-0.0059972	0.01185
Trial1	3	1	noBlindfold	counterclockwise	practice	Guided	1	0.5	0	24.81714	0.44855	-1.45	-0.8	0.801652685181324	-0.019968	0.019393	-0.010936
Trial1	3	1	noBlindfold	counterclockwise	practice	Guided	1	0.5	0	24.83716	0.44855	-1.45	-0.8	0.801652685181324	3.0331E-05	0.049015	0.023123
Trial1	3	1	noBlindfold	counterclockwise	practice	Guided	1	0.5	0	24.85715	0.44855	-1.45	-0.8	0.801652685181324	3.2936E-05	-0.0060028	0.023121
Trial1	3	1	noBlindfold	counterclockwise	practice	Guided	1	0.5	0	24.87714	0.44855	-1.45	-0.8	0.801652685181324	0.0048144	-0.0187	0.010729
Trial1	3	1	noBlindfold	counterclockwise	practice	Guided	1	0.5	0	24.89716	0.44855	-1.45	-0.8	0.801652685181324	0.018043	-0.0060063	0.0073419
Trial1	3	1	noBlindfold	counterclockwise	practice	Guided	1	0.5	0	24.91714	0.44855	-1.45	-0.8	0.801652685181324	0.0017107	0.03631	-0.0022201
Trial1	3	1	noBlindfold	counterclockwise	practice	Guided	1	0.5	0	24.93716	0.44855	-1.45	-0.8	0.801652685181324	-0.0070108	0.015149	0.001443
Trial1	3	1	noBlindfold	counterclockwise	practice	Guided	1	0.5	0	24.95715	0.44855	-1.45	-0.8	0.801652685181324	-0.0070109	0.027843	0.0014425
Trial1	3	1	noBlindfold	counterclockwise	practice	Guided	1	0.5	0	24.97714	0.44855	-1.45	-0.8	0.801652685181324	-0.012069	0.0066808	0.034942
Trial1	3	1	noBlindfold	counterclockwise	practice	Guided	1	0.5	0	24.99716	0.44855	-1.45	-0.8	0.801652685181324	0.001717	-0.0017852	-0.0022233
Trial1	3	1	noBlindfold	counterclockwise	practice	Guided	1	0.5	0	25.01715	0.44855	-1.45	-0.8	0.801652685181324	0.0017183	0.040532	0.00088229
Trial1	3	1	noBlindfold	counterclockwise	practice	Guided	1	0.5	0	25.03714	0.44855	-1.45	-0.8	0.801652685181324	0.0093268	0.019372	0.010999
Trial1	3	1	noBlindfold	counterclockwise	practice	Guided	1	0.5	0	25.05716	0.44854	-1.45	-0.8	0.801653326001421	-0.0036178	-0.010253	0.014385
Trial1	3	1	noBlindfold	counterclockwise	practice	Guided	1	0.5	0	25.07715	0.44854	-1.45	-0.8	0.801653326001421	-0.039666	0.023597	-0.017686
Trial1	3	1	noBlindfold	counterclockwise	practice	Guided	1	0.5	0	25.09714	0.44854	-1.45	-0.8	0.801653326001421	-0.01377	-0.001795	-0.024458
Trial1	3	1	noBlindfold	counterclockwise	practice	Guided	1	0.5	0	25.11716	0.44854	-1.45	-0.8	0.801653326001421	-0.011776	0.032056	0.0096013
Trial1	3	1	noBlindfold	counterclockwise	practice	Guided	1	0.5	0	25.13715	0.44854	-1.45	-0.8	0.801653326001421	-0.0098204	0.0066633	-0.019957
Trial1	3	1	noBlindfold	counterclockwise	practice	Guided	1	0.5	0	25.15714	0.44854	-1.45	-0.8	0.801653326001421	-0.033444	0.0024296	0.022828
Trial1	3	1	noBlindfold	counterclockwise	practice	Guided	1	0.5	0	25.17715	0.44854	-1.45	-0.8	0.801653326001421	-0.01149	0.0024282	0.0053769
Trial1	3	1	noBlindfold	counterclockwise	practice	Guided	1	0.5	0	25.19714	0.44853	-1.45	-0.8	0.801653966945344	-0.03204	0.036283	-0.0044664
Trial1	3	1	noBlindfold	counterclockwise	practice	Guided	1	0.5	0	25.21716	0.44853	-1.45	-0.8	0.801653966945344	-0.0027601	-0.0060366	0.0017077
Trial1	3	1	noBlindfold	counterclockwise	practice	Guided	1	0.5	0	25.23715	0.44853	-1.45	-0.8	0.801653966945344	-0.0010833	0.015121	-0.023626
Trial1	3	1	noBlindfold	counterclockwise	practice	Guided	1	0.5	0	25.25714	0.44853	-1.45	-0.8	0.801653966945344	0.0076415	0.015119	-0.027292
Trial1	3	1	noBlindfold	counterclockwise	practice	Guided	1	0.5	0	25.27716	0.44853	-1.45	-0.8	0.801653966945344	-0.029206	0.0024213	0.026482
Trial1	3	1	noBlindfold	counterclockwise	practice	Guided	1	0.5	0	25.29715	0.44853	-1.45	-0.8	0.801653966945344	-0.0072561	0.0024207	0.0056459
Trial1	3	1	noBlindfold	counterclockwise	practice	Guided	1	0.5	0	25.31714	0.44853	-1.45	-0.8	0.801653966945344	-0.023586	0.0066507	0.02791
Trial1	3	1	noBlindfold	counterclockwise	practice	Guided	1	0.5	0	25.33716	0.44853	-1.45	-0.8	0.801653966945344	0.021749	-0.0060452	0.016041
Trial1	3	1	noBlindfold	counterclockwise	practice	Guided	1	0.5	0	25.35715	0.44853	-1.45	-0.8	0.801653966945344	-0.012589	0.015112	0.0064786
Trial1	3	1	noBlindfold	counterclockwise	practice	Guided	1	0.5	0	25.37714	0.44852	-1.45	-0.8	0.801654609926912	0.010762	-0.0018184	-0.018579
Trial1	3	1	noBlindfold	counterclockwise	practice	Guided	1	0.5	0	25.39716	0.44852	-1.45	-0.8	0.801654609926912	-0.016801	0.010873	0.021972
Trial1	3	1	noBlindfold	counterclockwise	practice	Guided	1	0.5	0	25.41714	0.44852	-1.45	-0.8	0.801654609926912	-0.0055662	0.010871	-0.019696
Trial1	3	1	noBlindfold	counterclockwise	practice	Guided	1	0.5	0	25.43716	0.44852	-1.45	-0.8	0.801654609926912	0.013875	0.0066384	0.0016949
Trial1	3	1	noBlindfold	counterclockwise	practice	Guided	1	0.5	0	25.45715	0.44852	-1.45	-0.8	0.801654609926912	-0.019905	-0.018755	0.0048014
Trial1	3	1	noBlindfold	counterclockwise	practice	Guided	1	0.5	0	25.47714	0.44852	-1.45	-0.8	0.801654609926912	-0.018508	0.019328	-0.013801
Trial1	3	1	noBlindfold	counterclockwise	practice	Guided	1	0.5	0	25.49716	0.44852	-1.45	-0.8	0.801654609926912	0.0023289	0.0023977	-0.010696
Trial1	3	1	noBlindfold	counterclockwise	practice	Guided	1	0.5	0	25.51715	0.44852	-1.45	-0.8	0.801654609926912	0.0012145	0.0066292	0.006194
Trial1	3	1	noBlindfold	counterclockwise	practice	Guided	1	0.5	0	25.53714	0.44852	-1.45	-0.8	0.801654609926912	0.01444	0.010859	-0.0014165
Trial1	3	1	noBlindfold	counterclockwise	practice	Guided	1	0.5	0	25.55716	0.44852	-1.45	-0.8	0.801654609926912	-0.037345	0.04048	0.014638
Trial1	3	1	noBlindfold	counterclockwise	practice	Guided	1	0.5	0	25.57715	0.44851	-1.45	-0.8	0.801655251118854	-0.055069	0.010852	0.01551
Trial1	3	1	noBlindfold	counterclockwise	practice	Guided	1	0.5	0	25.59714	0.44851	-1.45	-0.8	0.801655251118854	-0.0077827	0.015082	0.014074
Trial1	3	1	noBlindfold	counterclockwise	practice	Guided	1	0.5	0	25.61716	0.44851	-1.45	-0.8	0.801655251118854	-0.010886	0.0066167	0.011806
Trial1	3	1	noBlindfold	counterclockwise	practice	Guided	1	0.5	0	25.63715	0.44851	-1.45	-0.8	0.801655251118854	0.0060063	0.0066153	-0.0019789
Trial1	3	1	noBlindfold	counterclockwise	practice	Guided	1	0.5	0	25.65714	0.44851	-1.45	-0.8	0.801655251118854	0.015289	0.027771	-0.014089
Trial1	3	1	noBlindfold	counterclockwise	practice	Guided	1	0.5	0	25.67715	0.44851	-1.45	-0.8	0.801655251118854	0.018118	0.0066093	0.0073007
Trial1	3	1	noBlindfold	counterclockwise	practice	Guided	1	0.5	0	25.69714	0.44851	-1.45	-0.8	0.801655251118854	-0.0060977	-0.031476	-0.011264
Trial1	3	1	noBlindfold	counterclockwise	practice	Guided	1	0.5	0	25.71716	0.44851	-1.45	-0.8	0.801655251118854	-0.0029882	0.0066077	0.0061842
Trial1	3	1	noBlindfold	counterclockwise	practice	Guided	1	0.5	0	25.73715	0.44851	-1.45	-0.8	0.801655251118854	0.0088433	0.010837	0.019409
Trial1	3	1	noBlindfold	counterclockwise	practice	Guided	1	0.5	0	25.75714	0.44851	-1.45	-0.8	0.801655251118854	-0.0044173	0.0023709	-0.036601
Trial1	3	1	noBlindfold	counterclockwise	practice	Guided	1	0.5	0	25.77716	0.44851	-1.45	-0.8	0.801655251118854	-0.024097	0.0065995	0.0045051
Trial1	3	1	noBlindfold	counterclockwise	practice	Guided	1	0.5	0	25.79715	0.4485	-1.45	-0.8	0.801655896263744	-0.015651	0.0065978	0.0050623
Trial1	3	1	noBlindfold	counterclockwise	practice	Guided	1	0.5	0	25.81714	0.4485	-1.45	-0.8	0.801655896263744	-0.033098	-0.014562	0.0095639
Trial1	3	1	noBlindfold	counterclockwise	practice	Guided	1	0.5	0	25.83716	0.4485	-1.45	-0.8	0.801655896263744	-0.016207	0.0065944	0.013506
Trial1	3	1	noBlindfold	counterclockwise	practice	Guided	1	0.5	0	25.85715	0.4485	-1.45	-0.8	0.801655896263744	-0.0032578	-0.0061022	0.01717
Trial1	3	1	noBlindfold	counterclockwise	practice	Guided	1	0.5	0	25.87714	0.4485	-1.45	-0.8	0.801655896263744	0.0023644	0.0065878	-0.010713
Trial1	3	1	noBlindfold	counterclockwise	practice	Guided	1	0.5	0	25.89716	0.4485	-1.45	-0.8	0.801655896263744	-0.0052048	0.01505	0.039676
Trial1	3	1	noBlindfold	counterclockwise	practice	Guided	1	0.5	0	25.91714	0.4485	-1.45	-0.8	0.801655896263744	0.022643	-0.0018801	0.010954
Trial1	3	1	noBlindfold	counterclockwise	practice	Guided	1	0.5	0	25.93716	0.4485	-1.45	-0.8	0.801655896263744	-0.024641	0.019276	0.012941
Trial1	3	1	noBlindfold	counterclockwise	practice	Guided	1	0.5	0	25.95715	0.4485	-1.45	-0.8	0.801655896263744	-0.019581	0.048894	0.0073222
Trial1	3	1	noBlindfold	counterclockwise	practice	Guided	1	0.5	0	25.97714	0.4485	-1.45	-0.8	0.801655896263744	-0.016191	0.0023411	0.013497
Trial1	3	1	noBlindfold	counterclockwise	practice	Guided	1	0.5	0	25.99716	0.44849	-1.45	-0.8	0.801656535789143	0.0020974	0.0023389	-0.0076176
Trial1	3	1	noBlindfold	counterclockwise	practice	Guided	1	0.5	0	26.01715	0.44849	-1.45	-0.8	0.801656535789143	-0.011964	-0.0061263	0.0064458
Trial1	3	1	noBlindfold	counterclockwise	practice	Guided	1	0.5	0	26.03714	0.44849	-1.45	-0.8	0.801656535789143	-0.0029586	-0.0061257	0.0058876
Trial1	3	1	noBlindfold	counterclockwise	practice	Guided	1	0.5	0	26.05716	0.44849	-1.45	-0.8	0.801656535789143	-0.010287	0.036189	-0.011561
Trial1	3	1	noBlindfold	counterclockwise	practice	Guided	1	0.5	0	26.07715	0.44849	-1.45	-0.8	0.801656535789143	-0.0074571	0.015029	0.0098304
Trial1	3	1	noBlindfold	counterclockwise	practice	Guided	1	0.5	0	26.09714	0.44849	-1.45	-0.8	0.801656535789143	0.0052126	0.010795	0.010666
Trial1	3	1	noBlindfold	counterclockwise	practice	Guided	1	0.5	0	26.11716	0.44849	-1.45	-0.8	0.801656535789143	0.0071668	0.010793	-0.018895
Trial1	3	1	noBlindfold	counterclockwise	practice	Guided	1	0.5	0	26.13715	0.44849	-1.45	-0.8	0.801656535789143	0.010274	-0.014598	-0.0017264
Trial1	3	1	noBlindfold	counterclockwise	practice	Guided	1	0.5	0	26.15714	0.44849	-1.45	-0.8	0.801656535789143	-0.022073	-0.0061346	0.025879
Trial1	3	1	noBlindfold	counterclockwise	practice	Guided	1	0.5	0	26.17715	0.44849	-1.45	-0.8	0.801656535789143	-0.002667	0.010788	0.0098226
Trial1	3	1	noBlindfold	counterclockwise	practice	Guided	1	0.5	0	26.19714	0.44848	-1.45	-0.8	0.801657181183531	-0.0035013	0.0065553	0.021375
Trial1	3	1	noBlindfold	counterclockwise	practice	Guided	1	0.5	0	26.21716	0.44848	-1.45	-0.8	0.801657181183531	-0.026011	0.023479	0.034042
Trial1	3	1	noBlindfold	counterclockwise	practice	Guided	1	0.5	0	26.23715	0.44848	-1.45	-0.8	0.801657181183531	-0.019553	0.015014	0.0005402
Trial1	3	1	noBlindfold	counterclockwise	practice	Guided	1	0.5	0	26.25714	0.44848	-1.45	-0.8	0.801657181183531	-0.015327	-0.0061458	0.00081761
Trial1	3	1	noBlindfold	counterclockwise	practice	Guided	1	0.5	0	26.27716	0.44848	-1.45	-0.8	0.801657181183531	0.0041123	0.0065471	0.027546
Trial1	3	1	noBlindfold	counterclockwise	practice	Guided	1	0.5	0	26.29715	0.44848	-1.45	-0.8	0.801657181183531	-0.0021012	0.023474	-0.0067944
Trial1	3	1	noBlindfold	counterclockwise	practice	Guided	1	0.5	0	26.31714	0.44848	-1.45	-0.8	0.801657181183531	-0.011938	0.031937	0.013758
Trial1	3	1	noBlindfold	counterclockwise	practice	Guided	1	0.5	0	26.33716	0.44848	-1.45	-0.8	0.801657181183531	-0.0043657	0.015009	-0.036635
Trial1	3	1	noBlindfold	counterclockwise	practice	Guided	1	0.5	0	26.35715	0.44848	-1.45	-0.8	0.801657181183531	0.0057919	-0.014613	0.0022059
Trial1	3	1	noBlindfold	counterclockwise	practice	Guided	1	0.5	0	26.37714	0.44848	-1.45	-0.8	0.801657181183531	-0.022646	0.0023086	-0.016639
Trial1	3	1	noBlindfold	counterclockwise	practice	Guided	1	0.5	0	26.39716	0.44848	-1.45	-0.8	0.801657181183531	-0.023201	0.0023067	0.0039135
Trial1	3	1	noBlindfold	counterclockwise	practice	Guided	1	0.5	0	26.41714	0.44847	-1.45	-0.8	0.801657822871878	-0.02093	-0.018854	0.021639
Trial1	3	1	noBlindfold	counterclockwise	practice	Guided	1	0.5	0	26.43716	0.44847	-1.45	-0.8	0.801657822871878	0.014248	0.010767	-0.0023017
Trial1	3	1	noBlindfold	counterclockwise	practice	Guided	1	0.5	0	26.45715	0.44847	-1.45	-0.8	0.801657822871878	0.0069204	0.0065327	-0.014693
Trial1	3	1	noBlindfold	counterclockwise	practice	Guided	1	0.5	0	26.47714	0.44847	-1.45	-0.8	0.801657822871878	-0.037258	0.0022954	0.012075
Trial1	3	1	noBlindfold	counterclockwise	practice	Guided	1	0.5	0	26.49716	0.44847	-1.45	-0.8	0.801657822871878	-0.011083	-0.014634	0.0010799
Trial1	3	1	noBlindfold	counterclockwise	practice	Guided	1	0.5	0	26.51715	0.44847	-1.45	-0.8	0.801657822871878	0.013976	-0.010403	0.0069746
Trial1	3	1	noBlindfold	counterclockwise	practice	Guided	1	0.5	0	26.53714	0.44847	-1.45	-0.8	0.801657822871878	-0.011637	0.019217	0.014863
Trial1	3	1	noBlindfold	counterclockwise	practice	Guided	1	0.5	0	26.55716	0.44847	-1.45	-0.8	0.801657822871878	-0.0048634	-0.0019439	0.035416
Trial1	3	1	noBlindfold	counterclockwise	practice	Guided	1	0.5	0	26.57715	0.44847	-1.45	-0.8	0.801657822871878	-0.020076	-0.014641	0.0089653
Trial1	3	1	noBlindfold	counterclockwise	practice	Guided	1	0.5	0	26.59714	0.44846	-1.45	-0.8	0.801658466600092	-0.014174	0.027676	-0.016092
Trial1	3	1	noBlindfold	counterclockwise	practice	Guided	1	0.5	0	26.61716	0.44846	-1.45	-0.8	0.801658466600092	-0.033852	0.0022847	0.025017
Trial1	3	1	noBlindfold	counterclockwise	practice	Guided	1	0.5	0	26.63715	0.44846	-1.45	-0.8	0.801658466600092	-0.0017788	0.0065161	-0.012986
Trial1	3	1	noBlindfold	counterclockwise	practice	Guided	1	0.5	0	26.65714	0.44846	-1.45	-0.8	0.801658466600092	-0.023725	-0.023108	0.00024002
Trial1	3	1	noBlindfold	counterclockwise	practice	Guided	1	0.5	0	26.67715	0.44845	-1.45	-0.8	0.801659108536456	0.010619	0.027674	0.0021943
Trial1	3	1	noBlindfold	counterclockwise	practice	Guided	1	0.5	0	26.69714	0.44845	-1.45	-0.8	0.801659108536456	-0.0087815	0.0022823	0.030914
Trial1	3	1	noBlindfold	counterclockwise	practice	Guided	1	0.5	0	26.71716	0.44845	-1.45	-0.8	0.801659108536456	-0.023159	0.0022799	-0.0082061
Trial1	3	1	noBlindfold	counterclockwise	practice	Guided	1	0.5	0	26.73715	0.44845	-1.45	-0.8	0.801659108536456	-0.011327	-0.0061853	0.0095202
Trial1	3	1	noBlindfold	counterclockwise	practice	Guided	1	0.5	0	26.75714	0.44845	-1.45	-0.8	0.801659108536456	0.0013418	0.027668	0.010356
Trial1	3	1	noBlindfold	counterclockwise	practice	Guided	1	0.5	0	26.77716	0.44845	-1.45	-0.8	0.801659108536456	-0.0059845	0.010742	-0.016097
Trial1	3	1	noBlindfold	counterclockwise	practice	Guided	1	0.5	0	26.79715	0.44845	-1.45	-0.8	0.801659108536456	-0.0073785	0.01074	0.0097971
Trial1	3	1	noBlindfold	counterclockwise	practice	Guided	1	0.5	0	26.81714	0.44845	-1.45	-0.8	0.801659108536456	-0.028768	-0.0019582	0.012622
Trial1	3	1	noBlindfold	counterclockwise	practice	Guided	1	0.5	0	26.83716	0.44845	-1.45	-0.8	0.801659108536456	0.010074	0.027662	0.0024633
Trial1	3	1	noBlindfold	counterclockwise	practice	Guided	1	0.5	0	26.85715	0.44845	-1.45	-0.8	0.801659108536456	-0.023147	0.014964	-0.0082152
Trial1	3	1	noBlindfold	counterclockwise	practice	Guided	1	0.5	0	26.87714	0.44844	-1.45	-0.8	0.801659750596642	-0.0017522	-0.010428	-0.011045
Trial1	3	1	noBlindfold	counterclockwise	practice	Guided	1	0.5	0	26.89716	0.44844	-1.45	-0.8	0.801659750596642	-0.0099175	0.01073	0.01457
Trial1	3	1	noBlindfold	counterclockwise	practice	Guided	1	0.5	0	26.91714	0.44844	-1.45	-0.8	0.801659750596642	0.0095232	-0.0019657	0.010904
Trial1	3	1	noBlindfold	counterclockwise	practice	Guided	1	0.5	0	26.93716	0.44844	-1.45	-0.8	0.801659750596642	0.01291	-0.023125	0.023851
Trial1	3	1	noBlindfold	counterclockwise	practice	Guided	1	0.5	0	26.95715	0.44844	-1.45	-0.8	0.801659750596642	0.0010795	-0.0019676	0.010345
Trial1	3	1	noBlindfold	counterclockwise	practice	Guided	1	0.5	0	26.97714	0.44844	-1.45	-0.8	0.801659750596642	-0.011026	-0.035824	-0.011887
Trial1	3	1	noBlindfold	counterclockwise	practice	Guided	1	0.5	0	26.99716	0.44844	-1.45	-0.8	0.801659750596642	-0.014132	-0.010434	-0.01611
Trial1	3	1	noBlindfold	counterclockwise	practice	Guided	1	0.5	0	27.01715	0.44844	-1.45	-0.8	0.801659750596642	0.02276	0.027652	0.0032902
Trial1	3	1	noBlindfold	counterclockwise	practice	Guided	1	0.5	0	27.03714	0.44844	-1.45	-0.8	0.801659750596642	-0.019188	-0.010435	-0.0037253
Trial1	3	1	noBlindfold	counterclockwise	practice	Guided	1	0.5	0	27.05716	0.44844	-1.45	-0.8	0.801659750596642	-0.023967	-0.014668	0.0010546
Trial1	3	1	noBlindfold	counterclockwise	practice	Guided	1	0.5	0	27.07715	0.44844	-1.45	-0.8	0.801659750596642	-0.016077	-0.0019749	0.013441
Trial1	3	1	noBlindfold	counterclockwise	practice	Guided	1	0.5	0	27.09714	0.44844	-1.45	-0.8	0.801659750596642	-0.024521	0.0064887	-0.011896
Trial1	3	1	noBlindfold	counterclockwise	practice	Guided	1	0.5	0	27.11716	0.44843	-1.45	-0.8	0.801660394697804	-0.018901	0.01495	-0.0079532
Trial1	3	1	noBlindfold	counterclockwise	practice	Guided	1	0.5	0	27.13715	0.44843	-1.45	-0.8	0.801660394697804	0.0055995	-0.0062087	0.0063876
Trial1	3	1	noBlindfold	counterclockwise	practice	Guided	1	0.5	0	27.15714	0.44843	-1.45	-0.8	0.801660394697804	0.015443	0.0022533	0.0007692
Trial1	3	1	noBlindfold	counterclockwise	practice	Guided	1	0.5	0	27.17715	0.44843	-1.45	-0.8	0.801660394697804	-0.020288	-0.010446	0.030606
Trial1	3	1	noBlindfold	counterclockwise	practice	Guided	1	0.5	0	27.19714	0.44843	-1.45	-0.8	0.801660394697804	0.0022202	0.0064795	-0.0065617
Trial1	3	1	noBlindfold	counterclockwise	practice	Guided	1	0.5	0	27.21716	0.44843	-1.45	-0.8	0.801660394697804	-0.0031167	-0.0019819	0.010047
Trial1	3	1	noBlindfold	counterclockwise	practice	Guided	1	0.5	0	27.23715	0.44843	-1.45	-0.8	0.801660394697804	0.00054975	-0.0062128	0.015942
Trial1	3	1	noBlindfold	counterclockwise	practice	Guided	1	0.5	0	27.25714	0.44843	-1.45	-0.8	0.801660394697804	-0.015225	0.014943	0.00076092
Trial1	3	1	noBlindfold	counterclockwise	practice	Guided	1	0.5	0	27.27716	0.44843	-1.45	-0.8	0.801660394697804	0.010113	0.010707	0.0024325
Trial1	3	1	noBlindfold	counterclockwise	practice	Guided	1	0.5	0	27.29715	0.44843	-1.45	-0.8	0.801660394697804	-0.024503	-0.0062216	0.012867
Trial1	3	1	noBlindfold	counterclockwise	practice	Guided	1	0.5	0	27.31714	0.44843	-1.45	-0.8	0.801660394697804	-0.010999	0.019168	0.0010358
Trial1	3	1	noBlindfold	counterclockwise	practice	Guided	1	0.5	0	27.33716	0.44842	-1.45	-0.8	0.801661037006004	-0.015498	0.010703	0.0049802
Trial1	3	1	noBlindfold	counterclockwise	practice	Guided	1	0.5	0	27.35715	0.44842	-1.45	-0.8	0.801661037006004	0.0098381	0.014933	0.0066524
Trial1	3	1	noBlindfold	counterclockwise	practice	Guided	1	0.5	0	27.37714	0.44842	-1.45	-0.8	0.801661037006004	-0.022268	0.0064697	-0.020914
Trial1	3	1	noBlindfold	counterclockwise	practice	Guided	1	0.5	0	27.39716	0.44842	-1.45	-0.8	0.801661037006004	-0.0031067	0.010701	0.010036
Trial1	3	1	noBlindfold	counterclockwise	practice	Guided	1	0.5	0	27.41714	0.44842	-1.45	-0.8	0.801661037006004	-0.0062138	-0.0062267	0.013981
Trial1	3	1	noBlindfold	counterclockwise	practice	Guided	1	0.5	0	27.43716	0.44842	-1.45	-0.8	0.801661037006004	-0.0059314	-0.006228	-0.011355
Trial1	3	1	noBlindfold	counterclockwise	practice	Guided	1	0.5	0	27.45715	0.44842	-1.45	-0.8	0.801661037006004	-0.0011493	0.019162	-0.01952
Trial1	3	1	noBlindfold	counterclockwise	practice	Guided	1	0.5	0	27.47714	0.44842	-1.45	-0.8	0.801661037006004	-0.007881	0.019157	0.018205
Trial1	3	1	noBlindfold	counterclockwise	practice	Guided	1	0.5	0	27.49716	0.44842	-1.45	-0.8	0.801661037006004	0.0050686	0.023388	0.014818
Trial1	3	1	noBlindfold	counterclockwise	practice	Guided	1	0.5	0	27.51715	0.44842	-1.45	-0.8	0.801661037006004	0.0030781	0.0064592	-0.019241
Trial1	3	1	noBlindfold	counterclockwise	practice	Guided	1	0.5	0	27.53714	0.44842	-1.45	-0.8	0.801661037006004	-0.018312	-0.0020066	-0.016413
Trial1	3	1	noBlindfold	counterclockwise	practice	Guided	1	0.5	0	27.55716	0.44842	-1.45	-0.8	0.801661037006004	0.0098519	-0.010472	0.0066523
Trial1	3	1	noBlindfold	counterclockwise	practice	Guided	1	0.5	0	27.57715	0.44842	-1.45	-0.8	0.801661037006004	0.0030813	0.014916	-0.019245
Trial1	3	1	noBlindfold	counterclockwise	practice	Guided	1	0.5	0	27.59714	0.44842	-1.45	-0.8	0.801661037006004	-0.0064778	-0.0062461	-0.0029113
Trial1	3	1	noBlindfold	counterclockwise	practice	Guided	1	0.5	0	27.61716	0.44841	-1.45	-0.8	0.801661683273814	0.0025268	0.010682	-0.010797
Trial1	3	1	noBlindfold	counterclockwise	practice	Guided	1	0.5	0	27.63715	0.44841	-1.45	-0.8	0.801661683273814	-0.0093034	0.002217	-0.024301
Trial1	3	1	noBlindfold	counterclockwise	practice	Guided	1	0.5	0	27.65714	0.44841	-1.45	-0.8	0.801661683273814	0.0092995	-0.0020176	0.015098
Trial1	3	1	noBlindfold	counterclockwise	practice	Guided	1	0.5	0	27.67715	0.44841	-1.45	-0.8	0.801661683273814	0.0014121	0.014906	0.0060917
Trial1	3	1	noBlindfold	counterclockwise	practice	Guided	1	0.5	0	27.69714	0.44841	-1.45	-0.8	0.801661683273814	0.015196	0.027599	-0.0099623
Trial1	3	1	noBlindfold	counterclockwise	practice	Guided	1	0.5	0	27.71716	0.44841	-1.45	-0.8	0.801661683273814	0.014638	0.0064371	-0.001517
Trial1	3	1	noBlindfold	counterclockwise	practice	Guided	1	0.5	0	27.73715	0.44841	-1.45	-0.8	0.801661683273814	0.030134	0.01913	0.020711
Trial1	3	1	noBlindfold	counterclockwise	practice	Guided	1	0.5	0	27.75714	0.44841	-1.45	-0.8	0.801661683273814	-0.004481	0.0022005	0.031145
Trial1	3	1	noBlindfold	counterclockwise	practice	Guided	1	0.5	0	27.77716	0.44841	-1.45	-0.8	0.801661683273814	-0.036305	-0.0062643	0.016524
Trial1	3	1	noBlindfold	counterclockwise	practice	Guided	1	0.5	0	27.79715	0.44841	-1.45	-0.8	0.801661683273814	0.017754	-0.023192	0.015648
Trial1	3	1	noBlindfold	counterclockwise	practice	Guided	1	0.5	0	27.81714	0.44841	-1.45	-0.8	0.801661683273814	0.010427	0.0021982	-0.0018019
Trial1	3	1	noBlindfold	counterclockwise	practice	Guided	1	0.5	0	27.83716	0.44841	-1.45	-0.8	0.801661683273814	-0.0027974	0.023357	0.0058056
Trial1	3	1	noBlindfold	counterclockwise	practice	Guided	1	0.5	0	27.85715	0.44841	-1.45	-0.8	0.801661683273814	-0.028967	0.027587	0.016799
Trial1	3	1	noBlindfold	counterclockwise	practice	Guided	1	0.5	0	27.87714	0.4484	-1.45	-0.8	0.801662323912134	-0.023625	0.0064274	0.0001872
Trial1	3	1	noBlindfold	counterclockwise	practice	Guided	1	0.5	0	27.89716	0.4484	-1.45	-0.8	0.801662323912134	0.01888	0.019121	-0.0012468
Trial1	3	1	noBlindfold	counterclockwise	practice	Guided	1	0.5	0	27.91714	0.4484	-1.45	-0.8	0.801662323912134	-0.0044648	-0.0062685	0.031139
Trial1	3	1	noBlindfold	counterclockwise	practice	Guided	1	0.5	0	27.93716	0.4484	-1.45	-0.8	0.801662323912134	-0.016294	0.031816	0.017633
Trial1	3	1	noBlindfold	counterclockwise	practice	Guided	1	0.5	0	27.95715	0.4484	-1.45	-0.8	0.801662323912134	3.8147E-05	-0.031663	0.027195
Trial1	3	1	noBlindfold	counterclockwise	practice	Guided	1	0.5	0	27.97714	0.4484	-1.45	-0.8	0.801662323912134	-0.014896	-0.014739	-0.0079822
Trial1	3	1	noBlindfold	counterclockwise	practice	Guided	1	0.5	0	27.99716	0.4484	-1.45	-0.8	0.801662323912134	-0.010952	0.010651	0.0026944
Trial1	3	1	noBlindfold	counterclockwise	practice	Guided	1	0.5	0	28.01715	0.4484	-1.45	-0.8	0.801662323912134	-0.0033432	-0.010509	0.006916
Trial1	3	1	noBlindfold	counterclockwise	practice	Guided	1	0.5	0	28.03714	0.4484	-1.45	-0.8	0.801662323912134	-0.016009	-0.018974	0.013406
Trial1	3	1	noBlindfold	counterclockwise	practice	Guided	1	0.5	0	28.05716	0.4484	-1.45	-0.8	0.801662323912134	-0.021065	0.0021837	0.025794
Trial1	3	1	noBlindfold	counterclockwise	practice	Guided	1	0.5	0	28.07715	0.4484	-1.45	-0.8	0.801662323912134	-0.028671	0.019109	0.012569
Trial1	3	1	noBlindfold	counterclockwise	practice	Guided	1	0.5	0	28.09714	0.4484	-1.45	-0.8	0.801662323912134	5.1176E-05	-0.014747	0.027188
Trial1	3	1	noBlindfold	counterclockwise	practice	Guided	1	0.5	0	28.11716	0.4484	-1.45	-0.8	0.801662323912134	-0.019666	0.0021791	0.0046784
Trial1	3	1	noBlindfold	counterclockwise	practice	Guided	1	0.5	0	28.13715	0.44839	-1.45	-0.8	0.801662970429436	-0.012334	-0.0062863	0.022962
Trial1	3	1	noBlindfold	counterclockwise	practice	Guided	1	0.5	0	28.15714	0.44839	-1.45	-0.8	0.801662970429436	-0.0081087	0.01064	-0.0029317
Trial1	3	1	noBlindfold	counterclockwise	practice	Guided	1	0.5	0	28.17715	0.44839	-1.45	-0.8	0.801662970429436	-0.028939	0.019096	0.016786
Trial1	3	1	noBlindfold	counterclockwise	practice	Guided	1	0.5	0	28.19714	0.44839	-1.45	-0.8	0.801662970429436	-0.023599	0.0063995	0.00017605
Trial1	3	1	noBlindfold	counterclockwise	practice	Guided	1	0.5	0	28.21716	0.44839	-1.45	-0.8	0.801662970429436	-0.0036003	0.023325	-0.012494
Trial1	3	1	noBlindfold	counterclockwise	practice	Guided	1	0.5	0	28.23715	0.44839	-1.45	-0.8	0.801662970429436	-0.018536	-0.01053	0.018737
Trial1	3	1	noBlindfold	counterclockwise	practice	Guided	1	0.5	0	28.25714	0.44839	-1.45	-0.8	0.801662970429436	0.014969	0.010627	-0.0057614
Trial1	3	1	noBlindfold	counterclockwise	practice	Guided	1	0.5	0	28.27716	0.44839	-1.45	-0.8	0.801662970429436	-0.0067027	-0.014767	0.0012869
Trial1	3	1	noBlindfold	counterclockwise	practice	Guided	1	0.5	0	28.29715	0.44839	-1.45	-0.8	0.801662970429436	-0.011482	-0.0063032	0.0094516
Trial1	3	1	noBlindfold	counterclockwise	practice	Guided	1	0.5	0	28.31714	0.44839	-1.45	-0.8	0.801662970429436	0.0020237	-0.027464	-0.0023803
Trial1	3	1	noBlindfold	counterclockwise	practice	Guided	1	0.5	0	28.33716	0.44838	-1.45	-0.8	0.801663613234032	0.0023057	0.0021591	-0.0066034
Trial1	3	1	noBlindfold	counterclockwise	practice	Guided	1	0.5	0	28.35715	0.44838	-1.45	-0.8	0.801663613234032	0.0014713	-0.0063055	0.0060657
Trial1	3	1	noBlindfold	counterclockwise	practice	Guided	1	0.5	0	28.37714	0.44838	-1.45	-0.8	0.801663613234032	-0.028362	-0.0020752	0.0083352
Trial1	3	1	noBlindfold	counterclockwise	practice	Guided	1	0.5	0	28.39716	0.44838	-1.45	-0.8	0.801663613234032	-0.022187	0.010619	-0.020944
Trial1	3	1	noBlindfold	counterclockwise	practice	Guided	1	0.5	0	28.41714	0.44838	-1.45	-0.8	0.801663613234032	-0.015136	-0.014773	0.0018429
Trial1	3	1	noBlindfold	counterclockwise	practice	Guided	1	0.5	0	28.43716	0.44838	-1.45	-0.8	0.801663613234032	-0.041866	-0.014772	0.020165
Trial1	3	1	noBlindfold	counterclockwise	practice	Guided	1	0.5	0	28.45715	0.44838	-1.45	-0.8	0.801663613234032	-0.015412	-0.0020772	-0.012224
Trial1	3	1	noBlindfold	counterclockwise	practice	Guided	1	0.5	0	28.47714	0.44838	-1.45	-0.8	0.801663613234032	0.0062628	-0.0020816	0.019006
Trial1	3	1	noBlindfold	counterclockwise	practice	Guided	1	0.5	0	28.49716	0.44838	-1.45	-0.8	0.801663613234032	-0.0066835	-0.0020835	0.0012782
Trial1	3	1	noBlindfold	counterclockwise	practice	Guided	1	0.5	0	28.51715	0.44838	-1.45	-0.8	0.801663613234032	0.0076606	0.0063798	-0.023222
Trial1	3	1	noBlindfold	counterclockwise	practice	Guided	1	0.5	0	28.53714	0.44837	-1.45	-0.8	0.801664256162448	0.022321	0.014843	-0.0060523
Trial1	3	1	noBlindfold	counterclockwise	practice	Guided	1	0.5	0	28.55716	0.44837	-1.45	-0.8	0.801664256162448	-0.022733	0.006377	-0.012507
Trial1	3	1	noBlindfold	counterclockwise	practice	Guided	1	0.5	0	28.57715	0.44837	-1.45	-0.8	0.801664256162448	0.013597	-0.010555	0.01534
Trial1	3	1	noBlindfold	counterclockwise	practice	Guided	1	0.5	0	28.59714	0.44837	-1.45	-0.8	0.801664256162448	-0.027511	0.019067	0.01705
Trial1	3	1	noBlindfold	counterclockwise	practice	Guided	1	0.5	0	28.61716	0.44837	-1.45	-0.8	0.801664256162448	-0.014566	-0.010555	-0.0077296
Trial1	3	1	noBlindfold	counterclockwise	practice	Guided	1	0.5	0	28.63715	0.44837	-1.45	-0.8	0.801664256162448	-0.0094663	0.0063712	0.043498
Trial1	3	1	noBlindfold	counterclockwise	practice	Guided	1	0.5	0	28.65714	0.44837	-1.45	-0.8	0.801664256162448	0.0043186	0.019066	0.027443
Trial1	3	1	noBlindfold	counterclockwise	practice	Guided	1	0.5	0	28.67715	0.44837	-1.45	-0.8	0.801664256162448	0.0079496	-0.031722	-0.027449
Trial1	3	1	noBlindfold	counterclockwise	practice	Guided	1	0.5	0	28.69714	0.44837	-1.45	-0.8	0.801664256162448	-0.024397	-0.0063312	0.012824
Trial1	3	1	noBlindfold	counterclockwise	practice	Guided	1	0.5	0	28.71716	0.44837	-1.45	-0.8	0.801664256162448	-0.0077832	0.019059	0.018161
Trial1	3	1	noBlindfold	counterclockwise	practice	Guided	1	0.5	0	28.73715	0.44837	-1.45	-0.8	0.801664256162448	-0.0083752	0.031754	-0.0035109
Trial1	3	1	noBlindfold	counterclockwise	practice	Guided	1	0.5	0	28.75714	0.44836	-1.45	-0.8	0.801664901134429	0.020666	-0.023262	0.033932
Trial1	3	1	noBlindfold	counterclockwise	practice	Guided	1	0.5	0	28.77716	0.44836	-1.45	-0.8	0.801664901134429	0.014454	0.0021265	0.0026592
Trial1	3	1	noBlindfold	counterclockwise	practice	Guided	1	0.5	0	28.79715	0.44836	-1.45	-0.8	0.801664901134429	-0.025503	-0.0021075	0.029707
Trial1	3	1	noBlindfold	counterclockwise	practice	Guided	1	0.5	0	28.81714	0.44836	-1.45	-0.8	0.801664901134429	-0.029167	0.010586	0.020983
Trial1	3	1	noBlindfold	counterclockwise	practice	Guided	1	0.5	0	28.83716	0.44836	-1.45	-0.8	0.801664901134429	-0.04016	0.0021205	-0.00096717
Trial1	3	1	noBlindfold	counterclockwise	practice	Guided	1	0.5	0	28.85715	0.44836	-1.45	-0.8	0.801664901134429	0.0051759	-0.01904	0.014768
Trial1	3	1	noBlindfold	counterclockwise	practice	Guided	1	0.5	0	28.87714	0.44836	-1.45	-0.8	0.801664901134429	-0.040711	0.0021134	0.0032537
Trial1	3	1	noBlindfold	counterclockwise	practice	Guided	1	0.5	0	28.89716	0.44836	-1.45	-0.8	0.801664901134429	-0.011431	0.01904	0.0094291
Trial1	3	1	noBlindfold	counterclockwise	practice	Guided	1	0.5	0	28.91714	0.44836	-1.45	-0.8	0.801664901134429	0.0051811	0.0063444	0.014768
Trial1	3	1	noBlindfold	counterclockwise	practice	Guided	1	0.5	0	28.93716	0.44836	-1.45	-0.8	0.801664901134429	0.0023554	0.019039	-0.0066249
Trial1	3	1	noBlindfold	counterclockwise	practice	Guided	1	0.5	0	28.95715	0.44836	-1.45	-0.8	0.801664901134429	-0.023817	0.023268	0.0043672
Trial1	3	1	noBlindfold	counterclockwise	practice	Guided	1	0.5	0	28.97714	0.44836	-1.45	-0.8	0.801664901134429	0.0054641	0.0063378	0.010544
Trial1	3	1	noBlindfold	counterclockwise	practice	Guided	1	0.5	0	28.99716	0.44836	-1.45	-0.8	0.801664901134429	-0.032259	-0.010591	0.0038087
Trial1	3	1	noBlindfold	counterclockwise	practice	Guided	1	0.5	0	29.01715	0.44836	-1.45	-0.8	0.801664901134429	-0.037595	0.019031	0.020421
Trial1	3	1	noBlindfold	counterclockwise	practice	Guided	1	0.5	0	29.03714	0.44835	-1.45	-0.8	0.801665544310855	-0.001302	-0.023289	-0.015354
Trial1	3	1	noBlindfold	counterclockwise	practice	Guided	1	0.5	0	29.05716	0.44835	-1.45	-0.8	0.801665544310855	0.018416	0.019028	0.0071528
Trial1	3	1	noBlindfold	counterclockwise	practice	Guided	1	0.5	0	29.07715	0.44835	-1.45	-0.8	0.801665544310855	0.018973	0.010559	-0.001296
Trial1	3	1	noBlindfold	counterclockwise	practice	Guided	1	0.5	0	29.09714	0.44835	-1.45	-0.8	0.801665544310855	0.012483	0.0063254	-0.031414
Trial1	3	1	noBlindfold	counterclockwise	practice	Guided	1	0.5	0	29.11716	0.44835	-1.45	-0.8	0.801665544310855	-0.020979	-0.0063724	0.027702
Trial1	3	1	noBlindfold	counterclockwise	practice	Guided	1	0.5	0	29.13715	0.44835	-1.45	-0.8	0.801665544310855	-0.0052396	0.002091	-0.019862
Trial1	3	1	noBlindfold	counterclockwise	practice	Guided	1	0.5	0	29.15714	0.44835	-1.45	-0.8	0.801665544310855	0.014761	-0.0063748	-0.0015768
Trial1	3	1	noBlindfold	counterclockwise	practice	Guided	1	0.5	0	29.17715	0.44835	-1.45	-0.8	0.801665544310855	0.010821	0.0020863	-0.0060777
Trial1	3	1	noBlindfold	counterclockwise	practice	Guided	1	0.5	0	29.19714	0.44835	-1.45	-0.8	0.801665544310855	0.015045	-0.0021437	-0.0066364
Trial1	3	1	noBlindfold	counterclockwise	practice	Guided	1	0.5	0	29.21716	0.44835	-1.45	-0.8	0.801665544310855	0.0063209	0.0020879	-0.0021349
Trial1	3	1	noBlindfold	counterclockwise	practice	Guided	1	0.5	0	29.23715	0.44835	-1.45	-0.8	0.801665544310855	-0.033357	0.0063179	0.020689
Trial1	3	1	noBlindfold	counterclockwise	practice	Guided	1	0.5	0	29.25714	0.44835	-1.45	-0.80001	0.801675537086577	-0.012521	0.014781	0.026305
Trial1	3	1	noBlindfold	counterclockwise	practice	Guided	1	0.5	0	29.27716	0.44828	-1.44993	-0.80003	0.801700035863544	-0.466582	0.729909	-0.096976
Trial1	3	1	noBlindfold	counterclockwise	practice	Guided	1	0.5	0	29.29715	0.4479	-1.44963	-0.8	0.801694663817989	-1.183497	1.779395	-0.029705
Trial1	3	1	noBlindfold	counterclockwise	practice	Guided	1	0.5	0	29.31714	0.44676	-1.44918	-0.79985	0.801619922082708	-2.363206	2.376079	0.304409
Trial1	3	1	noBlindfold	counterclockwise	practice	Guided	1	0.5	0	29.33716	0.44415	-1.44887	-0.7997299	0.801677743598268	-2.959136	2.139098	0.733452
Trial1	3	1	noBlindfold	counterclockwise	practice	Guided	1	0.5	0	29.35715	0.43946	-1.44891	-0.80003	0.802317318933553	-2.675538	1.491633	0.292006
Trial1	3	1	noBlindfold	counterclockwise	practice	Guided	1	0.5	0	29.37714	0.42458	-1.44967	-0.80009	0.803636803440784	-2.099586	-0.22227	-0.021826
Trial1	3	1	noBlindfold	counterclockwise	practice	Guided	1	0.5	0	29.39716	0.41502	-1.45021	-0.80006	0.804560538398722	-1.733973	-0.586138	-0.106713
Trial1	3	1	noBlindfold	counterclockwise	practice	Guided	1	0.5	0	29.41714	0.40377	-1.45035	-0.80008	0.805846280162834	-0.982216	-0.217916	-0.131936
Trial1	3	1	noBlindfold	counterclockwise	practice	Guided	1	0.5	0	29.43716	0.39193	-1.45012	-0.80013	0.80739528995476	-0.408114	0.662269	-0.318115
Trial1	3	1	noBlindfold	counterclockwise	practice	Guided	1	0.5	0	29.45715	0.3807	-1.44963	-0.8002501	0.809093715116987	-0.034256	1.495933	-0.419766
Trial1	3	1	noBlindfold	counterclockwise	practice	Guided	1	0.5	0	29.47714	0.35926	-1.44914	-0.80028	0.81256125178466	0.071686	1.271648	-0.608953
Trial1	3	1	noBlindfold	counterclockwise	practice	Guided	1	0.5	0	29.49716	0.34955	-1.44934	-0.8002501	0.814269830463714	-0.443292	0.497224	-0.493026
Trial1	3	1	noBlindfold	counterclockwise	practice	Guided	1	0.5	0	29.51715	0.34008	-1.44974	-0.8002501	0.816072641749339	-1.392325	-0.01484	-0.422342
Trial1	3	1	noBlindfold	counterclockwise	practice	Guided	1	0.5	0	29.53714	0.32925	-1.45009	-0.8002501	0.818263843736579	-2.081589	0.505615	-0.910024
Trial1	3	1	noBlindfold	counterclockwise	practice	Guided	1	0.5	0	29.55716	0.31759	-1.44982	-0.80063	0.821146614841203	-2.160267	1.364671	-1.451669
Trial1	3	1	noBlindfold	counterclockwise	practice	Guided	1	0.5	0	29.57715	0.28943	-1.44915	-0.80037	0.827606083647464	-2.121289	1.521247	-0.584759
Trial1	3	1	noBlindfold	counterclockwise	practice	Guided	1	0.5	0	29.59714	0.27387	-1.44916	-0.8	0.831345117589316	-2.140645	1.559334	-0.0042919
Trial1	3	1	noBlindfold	counterclockwise	practice	Guided	1	0.5	0	29.61716	0.25649	-1.44919	-0.79987	0.836115463423919	-1.987058	1.85556	0.087233
Trial1	3	1	noBlindfold	counterclockwise	practice	Guided	1	0.5	0	29.63715	0.23911	-1.4491	-0.80011	0.841569768482658	-1.372892	2.007904	-0.289202
Trial1	3	1	noBlindfold	counterclockwise	practice	Guided	1	0.5	0	29.65714	0.22016	-1.44903	-0.80058	0.848079475871712	-0.956879	1.775155	-0.768895
Trial1	3	1	noBlindfold	counterclockwise	practice	Guided	1	0.5	0	29.67715	0.18262	-1.44923	-0.8006101	0.861223861078959	-1.084755	1.483161	-1.265765
Trial1	3	1	noBlindfold	counterclockwise	practice	Guided	1	0.5	0	29.69714	0.1639	-1.44925	-0.8004	0.868103339488789	-1.226091	1.631274	-0.740327
Trial1	3	1	noBlindfold	counterclockwise	practice	Guided	1	0.5	0	29.71716	0.14485	-1.44922	-0.80011	0.87538997106237	-1.2515	1.390062	-0.182795
Trial1	3	1	noBlindfold	counterclockwise	practice	Guided	1	0.5	0	29.73715	0.12481	-1.44929	-0.79986	0.883483760245315	-1.14744	1.182703	0.156989
Trial1	3	1	noBlindfold	counterclockwise	practice	Guided	1	0.5	0	29.75714	0.10497	-1.44941	-0.79994	0.892161805969305	-1.048871	0.882246	0.102305
Trial1	3	1	noBlindfold	counterclockwise	practice	Guided	1	0.5	0	29.77716	0.063372	-1.44977	-0.79992	0.91132648182973	-1.061576	-0.010724	0.206132
Trial1	3	1	noBlindfold	counterclockwise	practice	Guided	1	0.5	0	29.79715	0.041426	-1.45003	-0.79995	0.922068391737586	-0.836355	-0.08264	0.138382
Trial1	3	1	noBlindfold	counterclockwise	practice	Guided	1	0.5	0	29.81714	0.02047	-1.45007	-0.80004	0.932744891355654	-0.670756	0.458991	-0.053521
Trial1	3	1	noBlindfold	counterclockwise	practice	Guided	1	0.5	0	29.83716	-0.0019674	-1.44977	-0.80009	0.944518505569086	-0.434192	1.042971	-0.149249
Trial1	3	1	noBlindfold	counterclockwise	practice	Guided	1	0.5	0	29.85715	-0.023527	-1.44954	-0.80003	0.956100679648479	-0.26064	0.856772	-0.043095
Trial1	3	1	noBlindfold	counterclockwise	practice	Guided	1	0.5	0	29.87714	-0.06623	-1.44996	-0.8	0.980110369064453	-0.095312	-0.598964	-0.022255
Trial1	3	1	noBlindfold	counterclockwise	practice	Guided	1	0.5	0	29.89716	-0.086743	-1.45036	-0.79989	0.992013826377237	-0.172228	-0.80209	0.211943
Trial1	3	1	noBlindfold	counterclockwise	practice	Guided	1	0.5	0	29.91714	-0.10742	-1.45045	-0.79979	1.00430231805932	-0.390244	-0.929044	0.525238
Trial1	3	1	noBlindfold	counterclockwise	practice	Guided	1	0.5	0	29.93716	-0.1272	-1.4505	-0.79979	1.01638768835148	-0.399853	-1.22527	0.391089
Trial1	3	1	noBlindfold	counterclockwise	practice	Guided	1	0.5	0	29.95715	-0.14669	-1.4506	-0.79986	1.02858347821767	-0.34937	-1.339529	0.183404
Trial1	3	1	noBlindfold	counterclockwise	practice	Guided	1	0.5	0	29.97714	-0.18494	-1.45072	-0.79966	1.05290026904139	0.12369	-1.724623	0.806601
Trial1	3	1	noBlindfold	counterclockwise	practice	Guided	1	0.5	0	29.99716	-0.20266	-1.45084	-0.79942	1.06433237415599	-0.156122	-1.915054	1.263223
Trial1	3	1	noBlindfold	counterclockwise	practice	Guided	1	0.5	0	30.01715	-0.22016	-1.45093	-0.79932	1.07589166315139	-0.433318	-1.656914	1.362914
Trial1	3	1	noBlindfold	counterclockwise	practice	Guided	1	0.5	0	30.03714	-0.2372	-1.45083	-0.79929	1.08734922377509	-0.607125	-1.229502	1.383165
Trial1	3	1	noBlindfold	counterclockwise	practice	Guided	1	0.5	0	30.05716	-0.25311	-1.45065	-0.79906	1.0980307474322	-0.722096	-0.903653	1.608081
Trial1	3	1	noBlindfold	counterclockwise	practice	Guided	1	0.5	0	30.07715	-0.28662	-1.45032	-0.79898	1.12122256798652	-0.936449	-0.264594	2.050542
Trial1	3	1	noBlindfold	counterclockwise	practice	Guided	1	0.5	0	30.09714	-0.30289	-1.45016	-0.79885	1.13260482023847	-0.963542	0.035878	1.723934
Trial1	3	1	noBlindfold	counterclockwise	practice	Guided	1	0.5	0	30.11716	-0.30545	-1.45014	-0.79791	1.13375928383947	-3.174021	-0.112238	1.602009
Trial1	3	1	noBlindfold	counterclockwise	practice	Guided	1	0.5	0	30.13715	-0.3032	-1.45011	-0.79492	1.13005668006086	-5.894922	-0.412636	2.838345
Trial1	3	1	noBlindfold	counterclockwise	practice	Guided	1	0.5	0	30.15714	-0.30277	-1.45019	-0.78219	1.12083042627414	-6.915106	-0.848489	3.706773
Trial1	3	1	noBlindfold	counterclockwise	practice	Guided	1	0.5	0	30.17715	-0.30312	-1.4513	-0.77508	1.11613205284025	-4.773773	-4.652877	1.747757
Trial1	3	1	noBlindfold	counterclockwise	practice	Guided	1	0.5	0	30.19714	-0.30257	-1.45214	-0.76819	1.11096106949322	-4.288249	-4.805222	1.14148
Trial1	3	1	noBlindfold	counterclockwise	practice	Guided	1	0.5	0	30.21716	-0.30227	-1.45239	-0.76118	1.10590782286582	-4.979844	-4.407433	1.59165
Trial1	3	1	noBlindfold	counterclockwise	practice	Guided	1	0.5	0	30.23715	-0.30244	-1.45226	-0.75565	1.10223269867013	-5.659294	-4.496301	1.934392
Trial1	3	1	noBlindfold	counterclockwise	practice	Guided	1	0.5	0	30.25714	-0.30275	-1.45225	-0.7451301	1.09527455835051	-6.557165	-4.809454	1.362444
Trial1	3	1	noBlindfold	counterclockwise	practice	Guided	1	0.5	0	30.27716	-0.30356	-1.45265	-0.74194	1.09370181083543	-7.950742	-5.833549	0.888337
Trial1	3	1	noBlindfold	counterclockwise	practice	Guided	1	0.5	0	30.29715	-0.30392	-1.45284	-0.73918	1.09209632999933	-9.06497	-5.846245	1.731255
Trial1	3	1	noBlindfold	counterclockwise	practice	Guided	1	0.5	0	30.31714	-0.3044	-1.45293	-0.7372301	1.09113130291377	-10.02351	-5.833549	1.889809
Trial1	3	1	noBlindfold	counterclockwise	practice	Guided	1	0.5	0	30.33716	-0.3048	-1.45295	-0.73634	1.09082520209403	-10.36199	-6.07053	1.240631
Trial1	3	1	noBlindfold	counterclockwise	practice	Guided	1	0.5	0	30.35715	-0.30503	-1.45301	-0.73627	1.09094766618929	-10.65357	-6.260961	0.881236
Trial1	3	1	noBlindfold	counterclockwise	practice	Guided	1	0.5	0	30.37714	-0.3051	-1.45301	-0.73619	1.09094536770299	-10.89881	-5.770072	1.794938
Trial1	3	1	noBlindfold	counterclockwise	practice	Guided	1	0.5	0	30.39716	-0.30514	-1.45299	-0.73583	1.09073195766034	-10.87004	-5.689668	2.839508
Trial1	3	1	noBlindfold	counterclockwise	practice	Guided	1	0.5	0	30.41714	-0.3052	-1.45294	-0.73514	1.09031086328791	-10.63756	-5.6008	2.922193
Trial1	3	1	noBlindfold	counterclockwise	practice	Guided	1	0.5	0	30.43716	-0.3052	-1.45286	-0.7343	1.08974470609735	-10.06026	-5.380747	2.574064
Trial1	3	1	noBlindfold	counterclockwise	practice	Guided	1	0.5	0	30.45715	-0.30509	-1.45275	-0.7305599	1.08714661286479	-9.531318	-5.147998	2.82554
Trial1	3	1	noBlindfold	counterclockwise	practice	Guided	1	0.5	0	30.47714	-0.30465	-1.45268	-0.72682	1.08431035102142	-8.641681	-5.579641	3.877842
Trial1	3	1	noBlindfold	counterclockwise	practice	Guided	1	0.5	0	30.49716	-0.30439	-1.45275	-0.72158	1.08061141533105	-8.12965	-5.562714	3.791316
Trial1	3	1	noBlindfold	counterclockwise	practice	Guided	1	0.5	0	30.51715	-0.30413	-1.45274	-0.71471	1.07584172515923	-7.768087	-5.029507	3.901668
Trial1	3	1	noBlindfold	counterclockwise	practice	Guided	1	0.5	0	30.53714	-0.30391	-1.45256	-0.70612	1.06998915410174	-7.40725	-4.678268	4.577207
Trial1	3	1	noBlindfold	counterclockwise	practice	Guided	1	0.5	0	30.55716	-0.30375	-1.45234	-0.68079	1.05332288957416	-7.205938	-4.288942	4.91073
Trial1	3	1	noBlindfold	counterclockwise	practice	Guided	1	0.5	0	30.57715	-0.30339	-1.45222	-0.666	1.04354755405388	-6.22397	-4.762904	3.375522
Trial1	3	1	noBlindfold	counterclockwise	practice	Guided	1	0.5	0	30.59714	-0.30315	-1.45233	-0.64961	1.03297779598588	-5.935003	-4.593632	3.295277
Trial1	3	1	noBlindfold	counterclockwise	practice	Guided	1	0.5	0	30.61716	-0.30297	-1.45228	-0.63265	1.02225576704416	-5.715421	-4.293174	3.180003
Trial1	3	1	noBlindfold	counterclockwise	practice	Guided	1	0.5	0	30.63715	-0.30283	-1.45213	-0.61508	1.01136513245085	-5.443624	-4.102743	2.537109
Trial1	3	1	noBlindfold	counterclockwise	practice	Guided	1	0.5	0	30.65714	-0.30275	-1.45207	-0.57832	0.98937431375158	-5.515876	-4.301638	2.085449
Trial1	3	1	noBlindfold	counterclockwise	practice	Guided	1	0.5	0	30.67715	-0.30291	-1.45234	-0.56046	0.97917307694955	-6.421407	-4.796758	2.814053
Trial1	3	1	noBlindfold	counterclockwise	practice	Guided	1	0.5	0	30.69714	-0.30315	-1.45241	-0.54056	0.968119331931929	-6.746795	-4.733281	2.587918
Trial1	3	1	noBlindfold	counterclockwise	practice	Guided	1	0.5	0	30.71716	-0.30337	-1.45245	-0.52202	0.958075266951366	-6.967576	-5.135302	2.71958
Trial1	3	1	noBlindfold	counterclockwise	practice	Guided	1	0.5	0	30.73715	-0.30354	-1.45255	-0.50149	0.947189914824849	-7.472736	-5.203011	3.403568
Trial1	3	1	noBlindfold	counterclockwise	practice	Guided	1	0.5	0	30.75714	-0.30371	-1.45259	-0.45708	0.924592813369222	-7.690926	-4.970262	3.930094
Trial1	3	1	noBlindfold	counterclockwise	practice	Guided	1	0.5	0	30.77716	-0.30379	-1.45248	-0.43236	0.912695750490874	-7.473658	-4.987189	4.250613
Trial1	3	1	noBlindfold	counterclockwise	practice	Guided	1	0.5	0	30.79715	-0.30371	-1.45256	-0.40599	0.900431908523379	-7.027154	-5.651582	3.375046
Trial1	3	1	noBlindfold	counterclockwise	practice	Guided	1	0.5	0	30.81714	-0.30355	-1.45277	-0.3805	0.889085401939692	-6.790125	-5.706595	3.360673
Trial1	3	1	noBlindfold	counterclockwise	practice	Guided	1	0.5	0	30.83716	-0.3034	-1.45285	-0.35225	0.877229500963229	-6.573777	-5.626191	3.887599
Trial1	3	1	noBlindfold	counterclockwise	practice	Guided	1	0.5	0	30.85715	-0.30329	-1.45282	-0.29322	0.855133215123148	-6.367664	-5.016812	3.711421
Trial1	3	1	noBlindfold	counterclockwise	practice	Guided	1	0.5	0	30.87714	-0.30296	-1.45255	-0.2625	0.844778680367594	-5.874677	-5.190316	3.669454
Trial1	3	1	noBlindfold	counterclockwise	practice	Guided	1	0.5	0	30.89716	-0.30291	-1.45256	-0.22947	0.83505745250661	-5.967122	-5.131071	4.192353
Trial1	3	1	noBlindfold	counterclockwise	practice	Guided	1	0.5	0	30.91714	-0.30296	-1.45252	-0.19709	0.826794559203354	-5.826757	-5.10568	2.789141
Trial1	3	1	noBlindfold	counterclockwise	practice	Guided	1	0.5	0	30.93716	-0.30293	-1.45263	-0.16537	0.819782784374849	-5.727719	-6.108616	1.684169
Trial1	3	1	noBlindfold	counterclockwise	practice	Guided	1	0.5	0	30.95715	-0.30294	-1.45293	-0.10074	0.809234923348618	-6.414186	-6.112848	2.825348
Trial1	3	1	noBlindfold	counterclockwise	practice	Guided	1	0.5	0	30.97714	-0.30327	-1.45282	-0.06915	0.806240898948523	-6.34915	-5.676973	2.029295
Trial1	3	1	noBlindfold	counterclockwise	practice	Guided	1	0.5	0	30.99716	-0.30323	-1.45287	-0.038088	0.804132549055465	-6.711069	-6.138239	2.15492
Trial1	3	1	noBlindfold	counterclockwise	practice	Guided	1	0.5	0	31.01715	-0.30332	-1.45293	-0.0077822	0.803357714768208	-6.782413	-5.186084	1.821502
Trial1	3	1	noBlindfold	counterclockwise	practice	Guided	1	0.5	0	31.03714	-0.30334	-1.45278	0.02176	0.803634639562856	-6.114039	-5.676973	0.641184
Trial1	3	1	noBlindfold	counterclockwise	practice	Guided	2	0.5	0	0	0.45589	-1.45018	-0.8016	0.802812692405194	0.5179	-0.891304	-3.517553
Trial1	3	1	noBlindfold	counterclockwise	practice	Guided	2	0.5	0	0.0009155273	0.45589	-1.45023	-0.8016	0.802812692405194	0.573273	-0.870145	-3.522316
Trial1	3	1	noBlindfold	counterclockwise	practice	Guided	2	0.5	0	0.02090454	0.45589	-1.45023	-0.80164	0.802852686224232	0.573273	-0.870145	-3.522316
Trial1	3	1	noBlindfold	counterclockwise	practice	Guided	2	0.5	0	0.04089355	0.45595	-1.45026	-0.80165	0.802859329745839	0.54258	-0.590846	-3.320794
Trial1	3	1	noBlindfold	counterclockwise	practice	Guided	2	0.5	0	0.06091309	0.45607	-1.45028	-0.80164	0.80284281652629	0.688894	-0.705105	-3.295393
Trial1	3	1	noBlindfold	counterclockwise	practice	Guided	2	0.5	0	0.0809021	0.45634	-1.45033	-0.80163	0.80281808866526	0.752643	-0.954781	-3.226055
Trial1	3	1	noBlindfold	counterclockwise	practice	Guided	2	0.5	0	0.1008911	0.45675	-1.45044	-0.80163	0.802795897968962	0.652887	-1.242543	-3.253937
Trial1	3	1	noBlindfold	counterclockwise	practice	Guided	2	0.5	0	0.1209106	0.4572	-1.45057	-0.80167	0.802811717350136	0.56803	-1.462597	-3.314764
Trial1	3	1	noBlindfold	counterclockwise	practice	Guided	2	0.5	0	0.1408997	0.45757	-1.45071	-0.80167	0.802792076917485	0.383353	-1.627637	-3.373442
Trial1	3	1	noBlindfold	counterclockwise	practice	Guided	2	0.5	0	0.1608887	0.45758	-1.45073	-0.8016599	0.802781487044527	0.28441	-1.741896	-3.189137
Trial1	3	1	noBlindfold	counterclockwise	practice	Guided	2	0.5	0	0.1809082	0.45758	-1.45074	-0.80164	0.802761606906748	0.179505	-1.839227	-2.963463
Trial1	3	1	noBlindfold	counterclockwise	practice	Guided	2	0.5	0	0.2008972	0.45759	-1.45077	-0.80162	0.802741081782603	0.061252	-2.012731	-2.907814
Trial1	3	1	noBlindfold	counterclockwise	practice	Guided	2	0.5	0	0.2208862	0.45759	-1.45082	-0.8016	0.802721082591766	-0.074043	-2.071976	-2.976315
Trial1	3	1	noBlindfold	counterclockwise	practice	Guided	2	0.5	0	0.2409058	0.45758	-1.45089	-0.80158	0.802701668894903	-0.253821	-2.101599	-2.886637
Trial1	3	1	noBlindfold	counterclockwise	practice	Guided	2	0.5	0	0.2608948	0.45757	-1.4509	-0.80156	0.802682200553412	-0.366997	-2.055049	-2.788192
Trial1	3	1	noBlindfold	counterclockwise	practice	Guided	2	0.5	0	0.2809143	0.45756	-1.45091	-0.80154	0.802662788734817	-0.285908	-1.881545	-2.723385
Trial1	3	1	noBlindfold	counterclockwise	practice	Guided	2	0.5	0	0.3009033	0.45755	-1.45091	-0.80152	0.802643319122623	-0.256037	-1.606478	-2.598371
Trial1	3	1	noBlindfold	counterclockwise	practice	Guided	2	0.5	0	0.3208923	0.45755	-1.45089	-0.80137	0.802493563757554	0.044136	-1.335643	-2.645998
Trial1	3	1	noBlindfold	counterclockwise	practice	Guided	2	0.5	0	0.3409119	0.45761	-1.45077	-0.80116	0.802280637537938	0.505224	-1.267934	-1.906454
Trial1	3	1	noBlindfold	counterclockwise	practice	Guided	2	0.5	0	0.3609009	0.4578	-1.45072	-0.801	0.802110864155167	0.723182	-1.394888	-1.709522
Trial1	3	1	noBlindfold	counterclockwise	practice	Guided	2	0.5	0	0.3808899	0.4582	-1.45072	-0.80096	0.802049978426531	0.814966	-1.598015	-1.872926
Trial1	3	1	noBlindfold	counterclockwise	practice	Guided	2	0.5	0	0.4009094	0.45882	-1.45079	-0.80098	0.802037905584909	0.718503	-1.77575	-2.018723
Trial1	3	1	noBlindfold	counterclockwise	practice	Guided	2	0.5	0	0.4208984	0.45945	-1.45085	-0.80079	0.801815969935551	0.651235	-1.767287	-1.828722
Trial1	3	1	noBlindfold	counterclockwise	practice	Guided	2	0.5	0	0.4408875	0.4607	-1.45082	-0.80065	0.801613944079513	0.512402	-1.441438	-1.155161
Trial1	3	1	noBlindfold	counterclockwise	practice	Guided	2	0.5	0	0.460907	0.46134	-1.45074	-0.80058	0.80151292759239	0.536772	-1.432974	-1.073179
Trial1	3	1	noBlindfold	counterclockwise	practice	Guided	2	0.5	0	0.480896	0.46196	-1.45072	-0.8006101	0.801513268410683	0.491942	-1.593783	-1.236454
Trial1	3	1	noBlindfold	counterclockwise	practice	Guided	2	0.5	0	0.5009155	0.46254	-1.45079	-0.80068	0.801555788716698	0.420257	-1.864618	-1.483699
Trial1	3	1	noBlindfold	counterclockwise	practice	Guided	2	0.5	0	0.5209045	0.46294	-1.45089	-0.80074	0.801597153432166	0.474634	-1.902704	-1.535116
Trial1	3	1	noBlindfold	counterclockwise	practice	Guided	2	0.5	0	0.5408936	0.46332	-1.45089	-0.80073	0.801569671368171	0.647027	-1.559928	-1.514855
Trial1	3	1	noBlindfold	counterclockwise	practice	Guided	2	0.5	0	0.5609131	0.46353	-1.45084	-0.80065	0.801480183175307	0.69983	-1.51761	-1.231275
Trial1	3	1	noBlindfold	counterclockwise	practice	Guided	2	0.5	0	0.5809021	0.46387	-1.45079	-0.8005201	0.801334978695091	0.671442	-1.598015	-0.876873
Trial1	3	1	noBlindfold	counterclockwise	practice	Guided	2	0.5	0	0.6008911	0.46437	-1.45079	-0.80044	0.801232621161958	0.57957	-1.712273	-0.772822
Trial1	3	1	noBlindfold	counterclockwise	practice	Guided	2	0.5	0	0.6209106	0.46495	-1.45085	-0.8004	0.80116708036711	0.556444	-1.936559	-0.867677
Trial1	3	1	noBlindfold	counterclockwise	practice	Guided	2	0.5	0	0.6408997	0.46595	-1.451	-0.80037	0.801093941603646	0.535112	-1.919631	-0.682437
Trial1	3	1	noBlindfold	counterclockwise	practice	Guided	2	0.5	0	0.6608887	0.46632	-1.45096	-0.8003401	0.801048406636771	0.490464	-1.691114	-0.629281
Trial1	3	1	noBlindfold	counterclockwise	practice	Guided	2	0.5	0	0.6809082	0.46664	-1.45088	-0.80036	0.801054906022522	0.504492	-1.636101	-0.671777
Trial1	3	1	noBlindfold	counterclockwise	practice	Guided	2	0.5	0	0.7008972	0.46698	-1.45084	-0.80044	0.801120799122926	0.551254	-1.737664	-0.980685
Trial1	3	1	noBlindfold	counterclockwise	practice	Guided	2	0.5	0	0.7208862	0.46733	-1.45086	-0.80064	0.801306257960235	0.543316	-1.906936	-1.237461
Trial1	3	1	noBlindfold	counterclockwise	practice	Guided	2	0.5	0	0.7409058	0.46786	-1.45103	-0.80071	0.801354803264618	0.625547	-2.275103	-1.694125
Trial1	3	1	noBlindfold	counterclockwise	practice	Guided	2	0.5	0	0.7608948	0.46803	-1.45111	-0.80073	0.801367953832794	0.605457	-2.402057	-1.648842
Trial1	3	1	noBlindfold	counterclockwise	practice	Guided	2	0.5	0	0.7809143	0.46811	-1.45116	-0.80074	0.801374772346515	0.581673	-2.397825	-1.612301
Trial1	3	1	noBlindfold	counterclockwise	practice	Guided	2	0.5	0	0.8009033	0.46814	-1.45117	-0.80073	0.801363574170124	0.566416	-2.351275	-1.392777
Trial1	3	1	noBlindfold	counterclockwise	practice	Guided	2	0.5	0	0.8208923	0.46816	-1.45117	-0.8006999	0.801332762360311	0.537032	-2.359739	-1.142973
Trial1	3	1	noBlindfold	counterclockwise	practice	Guided	2	0.5	0	0.8409119	0.4682	-1.45119	-0.8006999	0.801331173030533	0.490087	-2.50362	-1.275028
Trial1	3	1	noBlindfold	counterclockwise	practice	Guided	2	0.5	0	0.8609009	0.46822	-1.4512	-0.8006999	0.8013303797051	0.464503	-2.478229	-1.336179
Trial1	3	1	noBlindfold	counterclockwise	practice	Guided	2	0.5	0	0.8808899	0.46824	-1.45121	-0.8006999	0.801329585696732	0.493223	-2.359739	-1.3851
Trial1	3	1	noBlindfold	counterclockwise	practice	Guided	2	0.5	0	0.9009094	0.46826	-1.4512	-0.8006999	0.80132879336855	0.584243	-2.300493	-1.476381
Trial1	3	1	noBlindfold	counterclockwise	practice	Guided	2	0.5	0	0.9208984	0.46828	-1.45118	-0.80075	0.801378030201253	0.618839	-2.12699	-1.486715
Trial1	3	1	noBlindfold	counterclockwise	practice	Guided	2	0.5	0	0.9408875	0.4685	-1.45106	-0.80082	0.801439275276122	1.031201	-1.983108	-1.806061
Trial1	3	1	noBlindfold	counterclockwise	practice	Guided	2	0.5	0	0.960907	0.46895	-1.45104	-0.80086	0.801461678588478	1.040427	-2.249712	-1.813807
Trial1	3	1	noBlindfold	counterclockwise	practice	Guided	2	0.5	0	0.980896	0.46972	-1.45112	-0.80084	0.801412263419273	1.029139	-2.465534	-1.708417
Trial1	3	1	noBlindfold	counterclockwise	practice	Guided	2	0.5	0	1.000916	0.47068	-1.4512	-0.80079	0.801326531548515	0.980996	-2.529011	-1.499506
Trial1	3	1	noBlindfold	counterclockwise	practice	Guided	2	0.5	0	1.020905	0.47175	-1.45126	-0.80068	0.80117819143019	0.942481	-2.694051	-1.429924
Trial1	3	1	noBlindfold	counterclockwise	practice	Guided	2	0.5	0	1.040894	0.47389	-1.45132	-0.80065	0.801075623879941	0.649155	-2.330116	-1.309521
Trial1	3	1	noBlindfold	counterclockwise	practice	Guided	2	0.5	0	1.060913	0.47479	-1.45119	-0.80066	0.801056803239344	0.604705	-2.03389	-1.262334
Trial1	3	1	noBlindfold	counterclockwise	practice	Guided	2	0.5	0	1.080902	0.47562	-1.45108	-0.8006999	0.801071028733669	0.694464	-2.279334	-1.451117
Trial1	3	1	noBlindfold	counterclockwise	practice	Guided	2	0.5	0	1.100891	0.47643	-1.45111	-0.80078	0.801126800596719	0.591343	-2.393593	-1.61101
Trial1	3	1	noBlindfold	counterclockwise	practice	Guided	2	0.5	0	1.120911	0.47713	-1.45116	-0.80089	0.801216496837461	0.576934	-2.224321	-1.828342
Trial1	3	1	noBlindfold	counterclockwise	practice	Guided	2	0.5	0	1.1409	0.47802	-1.4511	-0.80092	0.801221555909712	0.782061	-2.342811	-1.84356
Trial1	3	1	noBlindfold	counterclockwise	practice	Guided	2	0.5	0	1.160889	0.47849	-1.45116	-0.80094	0.801228820513846	0.848148	-2.516315	-1.958124
Trial1	3	1	noBlindfold	counterclockwise	practice	Guided	2	0.5	0	1.180908	0.47894	-1.4512	-0.80088	0.801156804854038	0.764942	-2.122758	-1.708665
Trial1	3	1	noBlindfold	counterclockwise	practice	Guided	2	0.5	0	1.200897	0.47937	-1.45107	-0.80078	0.801045693243966	0.682038	-1.496451	-1.447452
Trial1	3	1	noBlindfold	counterclockwise	practice	Guided	2	0.5	0	1.220886	0.47989	-1.45083	-0.80067	0.80092253424173	0.658745	-1.28063	-1.296325
Trial1	3	1	noBlindfold	counterclockwise	practice	Guided	2	0.5	0	1.240906	0.48126	-1.45088	-0.80068	0.800899257489088	0.479523	-2.33858	-1.387445
Trial1	3	1	noBlindfold	counterclockwise	practice	Guided	2	0.5	0	1.260895	0.48177	-1.45111	-0.80068	0.800887486284953	0.38183	-2.452838	-1.341272
Trial1	3	1	noBlindfold	counterclockwise	practice	Guided	2	0.5	0	1.280914	0.48191	-1.45118	-0.80069	0.800894323245094	0.47483	-2.105831	-1.512871
Trial1	3	1	noBlindfold	counterclockwise	practice	Guided	2	0.5	0	1.300903	0.48194	-1.45112	-0.80073	0.800933631161492	0.631431	-1.94079	-1.688417
Trial1	3	1	noBlindfold	counterclockwise	practice	Guided	2	0.5	0	1.320892	0.48203	-1.45107	-0.80085	0.801051620303831	0.778768	-2.29203	-1.911288
Trial1	3	1	noBlindfold	counterclockwise	practice	Guided	2	0.5	0	1.340912	0.48231	-1.45121	-0.80084	0.801035376325383	0.744501	-2.600951	-1.727043
Trial1	3	1	noBlindfold	counterclockwise	practice	Guided	2	0.5	0	1.360901	0.48236	-1.45123	-0.80083	0.801024262354316	0.676789	-2.368202	-1.430634
Trial1	3	1	noBlindfold	counterclockwise	practice	Guided	2	0.5	0	1.38089	0.4824	-1.45121	-0.80081	0.80100336027097	0.673246	-2.313189	-1.261182
Trial1	3	1	noBlindfold	counterclockwise	practice	Guided	2	0.5	0	1.400909	0.48242	-1.45121	-0.80081	0.801002921129674	0.599311	-2.469765	-1.474312
Trial1	3	1	noBlindfold	counterclockwise	practice	Guided	2	0.5	0	1.420898	0.48245	-1.45121	-0.80083	0.801022285380043	0.514693	-2.330116	-1.708862
Trial1	3	1	noBlindfold	counterclockwise	practice	Guided	2	0.5	0	1.440887	0.48248	-1.45109	-0.80082	0.801011617884556	0.269429	-1.860386	-1.73109
Trial1	3	1	noBlindfold	counterclockwise	practice	Guided	2	0.5	0	1.460907	0.48249	-1.45106	-0.80081	0.801001387739039	0.145575	-2.262407	-1.481102
Trial1	3	1	noBlindfold	counterclockwise	practice	Guided	2	0.5	0	1.480896	0.48249	-1.45111	-0.8008	0.800991436142005	0.090721	-2.795614	-1.425606
Trial1	3	1	noBlindfold	counterclockwise	practice	Guided	2	0.5	0	1.500916	0.4825	-1.45127	-0.8008	0.80099121730365	0.080461	-3.011436	-1.460275
Trial1	3	1	noBlindfold	counterclockwise	practice	Guided	2	0.5	0	1.520905	0.4825	-1.45139	-0.80077	0.800961183733498	0.113955	-2.901409	-1.394257
Trial1	3	1	noBlindfold	counterclockwise	practice	Guided	2	0.5	0	1.540894	0.48251	-1.45138	-0.80076	0.800951014060614	0.214949	-2.469765	-1.322842
Trial1	3	1	noBlindfold	counterclockwise	practice	Guided	2	0.5	0	1.560913	0.48252	-1.45132	-0.80074	0.800930773070624	0.241807	-2.279334	-1.164562
Trial1	3	1	noBlindfold	counterclockwise	practice	Guided	2	0.5	0	1.580902	0.48253	-1.45124	-0.80071	0.800900581237797	0.135758	-2.194698	-0.86664
Trial1	3	1	noBlindfold	counterclockwise	practice	Guided	2	0.5	0	1.600891	0.48254	-1.45119	-0.80069	0.800880341123478	0.13516	-2.258175	-0.798803
Trial1	3	1	noBlindfold	counterclockwise	practice	Guided	2	0.5	0	1.620911	0.48254	-1.45118	-0.80069	0.800880341123478	0.082554	-2.435911	-1.19285
Trial1	3	1	noBlindfold	counterclockwise	practice	Guided	2	0.5	0	1.6409	0.48255	-1.45123	-0.80069	0.800880122879659	0.088797	-2.723673	-1.459683
Trial1	3	1	noBlindfold	counterclockwise	practice	Guided	2	0.5	0	1.660889	0.48255	-1.45127	-0.80068	0.800870111676573	0.10668	-2.639037	-1.174165
Trial1	3	1	noBlindfold	counterclockwise	practice	Guided	2	0.5	0	1.680908	0.48256	-1.45127	-0.80066	0.800849931383235	0.154079	-2.402057	-0.945945
Trial1	3	1	noBlindfold	counterclockwise	practice	Guided	2	0.5	0	1.700897	0.48256	-1.45126	-0.80065	0.800839920177609	0.176961	-2.385129	-0.969773
Trial1	3	1	noBlindfold	counterclockwise	practice	Guided	2	0.5	0	1.720886	0.48257	-1.45125	-0.80065	0.800839702172818	0.251021	-2.626342	-1.176633
Trial1	3	1	noBlindfold	counterclockwise	practice	Guided	2	0.5	0	1.740906	0.48258	-1.45128	-0.80065	0.800839484293176	0.122766	-2.596719	-1.402116
Trial1	3	1	noBlindfold	counterclockwise	practice	Guided	2	0.5	0	1.760895	0.48258	-1.45127	-0.80064	0.80082947308216	0.068549	-2.334348	-1.236271
Trial1	3	1	noBlindfold	counterclockwise	practice	Guided	2	0.5	0	1.780914	0.48258	-1.45123	-0.80064	0.80082947308216	0.071016	-2.148149	-1.091851
Trial1	3	1	noBlindfold	counterclockwise	practice	Guided	2	0.5	0	1.800903	0.48259	-1.45117	-0.80064	0.800829255324945	0.083345	-2.177771	-1.212143
Trial1	3	1	noBlindfold	counterclockwise	practice	Guided	2	0.5	0	1.820892	0.48259	-1.45117	-0.80066	0.80084927775248	0.125794	-2.529011	-1.38493
Trial1	3	1	noBlindfold	counterclockwise	practice	Guided	2	0.5	0	1.840912	0.48261	-1.4513	-0.80067	0.80085885449081	0.283359	-2.829468	-1.513731
Trial1	3	1	noBlindfold	counterclockwise	practice	Guided	2	0.5	0	1.860901	0.48263	-1.45133	-0.80067	0.800858421160769	0.230572	-2.706746	-1.426291
Trial1	3	1	noBlindfold	counterclockwise	practice	Guided	2	0.5	0	1.88089	0.48263	-1.45133	-0.80066	0.800848409936064	0.217606	-2.482461	-1.306281
Trial1	3	1	noBlindfold	counterclockwise	practice	Guided	2	0.5	0	1.900909	0.48264	-1.45131	-0.80066	0.800848192808915	0.128678	-2.389361	-1.189571
Trial1	3	1	noBlindfold	counterclockwise	practice	Guided	2	0.5	0	1.920898	0.48264	-1.45128	-0.80064	0.800828170354254	0.022875	-2.36397	-1.141298
Trial1	3	1	noBlindfold	counterclockwise	practice	Guided	2	0.5	0	1.940887	0.48263	-1.45128	-0.80064	0.800828387486832	-0.272171	-2.660196	-1.158676
Trial1	3	1	noBlindfold	counterclockwise	practice	Guided	2	0.5	0	1.960907	0.48262	-1.45128	-0.80063	0.800818592875954	-0.301034	-2.507852	-1.228608
Trial1	3	1	noBlindfold	counterclockwise	practice	Guided	2	0.5	0	1.980896	0.48261	-1.45127	-0.80062	0.800808857985552	-0.313861	-2.351275	-1.064274
Trial1	3	1	noBlindfold	counterclockwise	practice	Guided	2	0.5	0	2.000916	0.4826	-1.45125	-0.8006101	0.800799123872559	-0.292291	-2.55017	-0.93101
Trial1	3	1	noBlindfold	counterclockwise	practice	Guided	2	0.5	0	2.020905	0.4826	-1.45128	-0.80059	0.800779041849617	-0.145695	-2.897177	-0.963013
Trial1	3	1	noBlindfold	counterclockwise	practice	Guided	2	0.5	0	2.040894	0.48259	-1.45146	-0.80058	0.800769307224872	0.11574	-3.066449	-1.052933
Trial1	3	1	noBlindfold	counterclockwise	practice	Guided	2	0.5	0	2.060913	0.48259	-1.45148	-0.80058	0.800769307224872	0.120252	-3.036827	-1.062896
Trial1	3	1	noBlindfold	counterclockwise	practice	Guided	2	0.5	0	2.080902	0.4826	-1.45148	-0.80057	0.800759079008055	0.100653	-3.032595	-1.032148
Trial1	3	1	noBlindfold	counterclockwise	practice	Guided	2	0.5	0	2.100891	0.4826	-1.45148	-0.80055	0.800739056576158	0.049449	-2.960654	-0.837356
Trial1	3	1	noBlindfold	counterclockwise	practice	Guided	2	0.5	0	2.120911	0.4826	-1.45148	-0.8005201	0.800709142109895	-0.01832	-2.994509	-0.665469
Trial1	3	1	noBlindfold	counterclockwise	practice	Guided	2	0.5	0	2.1409	0.48259	-1.45149	-0.8005201	0.800709359126921	-0.205215	-3.011436	-0.83997
Trial1	3	1	noBlindfold	counterclockwise	practice	Guided	2	0.5	0	2.160889	0.48259	-1.45149	-0.8005201	0.800709359126921	-0.207299	-2.99874	-0.986784
Trial1	3	1	noBlindfold	counterclockwise	practice	Guided	2	0.5	0	2.180908	0.48258	-1.45149	-0.8005201	0.800709576916742	-0.315151	-3.096072	-1.021727
Trial1	3	1	noBlindfold	counterclockwise	practice	Guided	2	0.5	0	2.200897	0.48257	-1.45151	-0.8005201	0.800709794831733	-0.291559	-3.227258	-1.113384
Trial1	3	1	noBlindfold	counterclockwise	practice	Guided	2	0.5	0	2.220886	0.48255	-1.45153	-0.8005201	0.800710230387735	-0.302594	-3.163781	-1.080808
Trial1	3	1	noBlindfold	counterclockwise	practice	Guided	2	0.5	0	2.240906	0.48255	-1.45153	-0.80053	0.800720181999382	0.024908	-2.939495	-1.205433
Trial1	3	1	noBlindfold	counterclockwise	practice	Guided	2	0.5	0	2.260895	0.48255	-1.45152	-0.80055	0.800740144813341	0.12316	-2.901409	-1.338729
Trial1	3	1	noBlindfold	counterclockwise	practice	Guided	2	0.5	0	2.280914	0.48256	-1.45151	-0.80057	0.800759949715751	0.338041	-2.935263	-1.492874
Trial1	3	1	noBlindfold	counterclockwise	practice	Guided	2	0.5	0	2.300903	0.48257	-1.4515	-0.80059	0.800779694514479	0.446501	-2.859091	-1.527588
Trial1	3	1	noBlindfold	counterclockwise	practice	Guided	2	0.5	0	2.320892	0.48259	-1.45149	-0.80063	0.800819244111267	0.476207	-2.812541	-1.648508
Trial1	3	1	noBlindfold	counterclockwise	practice	Guided	2	0.5	0	2.340912	0.48264	-1.45143	-0.80064	0.800828170354254	0.446171	-2.643269	-1.596649
Trial1	3	1	noBlindfold	counterclockwise	practice	Guided	2	0.5	0	2.360901	0.48266	-1.45139	-0.80066	0.800847759575343	0.453594	-2.562865	-1.633146
Trial1	3	1	noBlindfold	counterclockwise	practice	Guided	2	0.5	0	2.38089	0.48268	-1.45137	-0.80067	0.800857337434591	0.447163	-2.702514	-1.6633
Trial1	3	1	noBlindfold	counterclockwise	practice	Guided	2	0.5	0	2.400909	0.48269	-1.45138	-0.80067	0.800857121579674	0.357599	-2.956422	-1.478756
Trial1	3	1	noBlindfold	counterclockwise	practice	Guided	2	0.5	0	2.420898	0.48271	-1.45141	-0.80065	0.800836667106995	0.271683	-3.011436	-1.293007
Trial1	3	1	noBlindfold	counterclockwise	practice	Guided	2	0.5	0	2.440887	0.48272	-1.45142	-0.80063	0.800816429122476	0.098667	-2.562865	-0.941398
Trial1	3	1	noBlindfold	counterclockwise	practice	Guided	2	0.5	0	2.460907	0.48272	-1.45134	-0.8006101	0.800796525806445	-0.0031839	-2.308957	-0.761971
Trial1	3	1	noBlindfold	counterclockwise	practice	Guided	2	0.5	0	2.480896	0.48272	-1.45126	-0.80058	0.800766492060535	-0.089969	-2.347043	-0.679027
Trial1	3	1	noBlindfold	counterclockwise	practice	Guided	2	0.5	0	2.500916	0.48272	-1.45123	-0.80056	0.800746469563553	-0.1719	-2.33858	-0.595784
Trial1	3	1	noBlindfold	counterclockwise	practice	Guided	2	0.5	0	2.520905	0.48271	-1.45121	-0.80054	0.80072666258313	-0.243922	-2.253944	-0.715452
Trial1	3	1	noBlindfold	counterclockwise	practice	Guided	2	0.5	0	2.540894	0.48269	-1.45113	-0.80055	0.800737105873564	-0.0045193	-2.093135	-1.084259
Trial1	3	1	noBlindfold	counterclockwise	practice	Guided	2	0.5	0	2.560913	0.48269	-1.45112	-0.80056	0.800747117113871	-0.123061	-2.148149	-1.398383
Trial1	3	1	noBlindfold	counterclockwise	practice	Guided	2	0.5	0	2.580902	0.48269	-1.45111	-0.80059	0.800777091244427	0.031002	-2.122758	-1.535915
Trial1	3	1	noBlindfold	counterclockwise	practice	Guided	2	0.5	0	2.600891	0.48269	-1.45111	-0.8006	0.800787102484968	0.192564	-2.122758	-1.660186
Trial1	3	1	noBlindfold	counterclockwise	practice	Guided	2	0.5	0	2.620911	0.4827	-1.45111	-0.8006101	0.800796957569623	0.201944	-2.194698	-1.532353
Trial1	3	1	noBlindfold	counterclockwise	practice	Guided	2	0.5	0	2.6409	0.48271	-1.4511	-0.8006	0.80078667046716	0.329834	-2.182003	-1.017437
Trial1	3	1	noBlindfold	counterclockwise	practice	Guided	2	0.5	0	2.660889	0.48272	-1.4511	-0.80059	0.800776443718348	0.315579	-2.135453	-1.065976
Trial1	3	1	noBlindfold	counterclockwise	practice	Guided	2	0.5	0	2.680908	0.48273	-1.4511	-0.8006	0.800786238948496	0.279297	-2.182003	-1.2128
Trial1	3	1	noBlindfold	counterclockwise	practice	Guided	2	0.5	0	2.700897	0.48274	-1.4511	-0.8006101	0.800796094542405	0.105546	-2.203162	-1.394855
Trial1	3	1	noBlindfold	counterclockwise	practice	Guided	2	0.5	0	2.720886	0.48274	-1.4511	-0.80062	0.800806046205751	-0.052755	-2.169308	-1.495203
Trial1	3	1	noBlindfold	counterclockwise	practice	Guided	2	0.5	0	2.740906	0.48273	-1.45106	-0.8006	0.800786238948496	-0.243929	-1.847691	-1.012426
Trial1	3	1	noBlindfold	counterclockwise	practice	Guided	2	0.5	0	2.760895	0.48271	-1.451	-0.80059	0.800776659221218	-0.199174	-1.826532	-0.865
Trial1	3	1	noBlindfold	counterclockwise	practice	Guided	2	0.5	0	2.780914	0.48271	-1.45099	-0.80058	0.800766707566083	-0.13279	-2.139685	-0.902104
Trial1	3	1	noBlindfold	counterclockwise	practice	Guided	2	0.5	0	2.800903	0.4827	-1.45103	-0.80057	0.800756912596785	-0.081227	-2.461302	-1.030555
Trial1	3	1	noBlindfold	counterclockwise	practice	Guided	2	0.5	0	2.820892	0.4827	-1.45114	-0.80057	0.800756912596785	0.0026086	-2.630574	-1.075503
Trial1	3	1	noBlindfold	counterclockwise	practice	Guided	2	0.5	0	2.840912	0.48269	-1.45123	-0.80056	0.800747117113871	-0.309615	-2.440143	-0.978915
Trial1	3	1	noBlindfold	counterclockwise	practice	Guided	2	0.5	0	2.860901	0.48267	-1.45122	-0.80055	0.80073753841752	-0.617382	-2.317421	-0.886247
Trial1	3	1	noBlindfold	counterclockwise	practice	Guided	2	0.5	0	2.88089	0.48264	-1.45121	-0.80051	0.800698203176597	-0.880294	-2.418984	-0.887969
Trial1	3	1	noBlindfold	counterclockwise	practice	Guided	2	0.5	0	2.900909	0.48243	-1.45123	-0.80045	0.800642776023023	-1.171534	-2.710978	-0.789856
Trial1	3	1	noBlindfold	counterclockwise	practice	Guided	2	0.5	0	2.920898	0.48187	-1.45133	-0.80046	0.800665272249088	-1.310021	-3.024131	-0.812275
Trial1	3	1	noBlindfold	counterclockwise	practice	Guided	2	0.5	0	2.940887	0.47939	-1.45158	-0.80049	0.800755297917225	-1.389903	-3.265344	-1.008136
Trial1	3	1	noBlindfold	counterclockwise	practice	Guided	2	0.5	0	2.960907	0.47766	-1.45163	-0.8005201	0.800831721377851	-1.408355	-3.34998	-1.025203
Trial1	3	1	noBlindfold	counterclockwise	practice	Guided	2	0.5	0	2.980896	0.47546	-1.45168	-0.80056	0.800936028431854	-1.29437	-3.506556	-1.170164
Trial1	3	1	noBlindfold	counterclockwise	practice	Guided	2	0.5	0	3.000916	0.47308	-1.45174	-0.80056	0.801012481547261	-1.208789	-3.553106	-1.125533
Trial1	3	1	noBlindfold	counterclockwise	practice	Guided	2	0.5	0	3.020905	0.47059	-1.45176	-0.8003401	0.800880237164624	-1.048067	-3.337284	-0.94004
Trial1	3	1	noBlindfold	counterclockwise	practice	Guided	2	0.5	0	3.040894	0.46547	-1.45146	-0.80023	0.800974607189527	-0.811545	-2.461302	-0.37578
Trial1	3	1	noBlindfold	counterclockwise	practice	Guided	2	0.5	0	3.060913	0.46281	-1.45126	-0.80024	0.801103690877563	-0.492591	-2.393593	-0.514879
Trial1	3	1	noBlindfold	counterclockwise	practice	Guided	2	0.5	0	3.080902	0.46039	-1.45119	-0.80023	0.801209680101143	-0.249446	-2.57556	-0.536416
Trial1	3	1	noBlindfold	counterclockwise	practice	Guided	2	0.5	0	3.100891	0.45834	-1.45125	-0.80013	0.80121382062615	-0.128133	-2.605183	-0.197262
Trial1	3	1	noBlindfold	counterclockwise	practice	Guided	2	0.5	0	3.120911	0.45691	-1.45126	-0.7998	0.800959955786616	0.10562	-2.131221	0.102676
Trial1	3	1	noBlindfold	counterclockwise	practice	Guided	2	0.5	0	3.1409	0.45619	-1.45072	-0.79961	0.800809277559912	0.880892	-0.675482	1.007132
Trial1	3	1	noBlindfold	counterclockwise	practice	Guided	2	0.5	0	3.160889	0.45688	-1.4504	-0.79951	0.800671953822981	1.522527	-0.349575	0.986901
Trial1	3	1	noBlindfold	counterclockwise	practice	Guided	2	0.5	0	3.180908	0.45879	-1.45019	-0.7995	0.800561362701407	1.893431	-0.040593	0.953346
Trial1	3	1	noBlindfold	counterclockwise	practice	Guided	2	0.5	0	3.200897	0.46209	-1.44998	-0.7994599	0.800358265639789	2.085128	0.302146	1.056909
Trial1	3	1	noBlindfold	counterclockwise	practice	Guided	2	0.5	0	3.220886	0.46725	-1.4498	-0.79932	0.799990622260493	1.978752	0.653329	1.272791
Trial1	3	1	noBlindfold	counterclockwise	practice	Guided	2	0.5	0	3.240906	0.4814	-1.44964	-0.79932	0.799536361891801	1.688016	0.577157	1.363647
Trial1	3	1	noBlindfold	counterclockwise	practice	Guided	2	0.5	0	3.260895	0.49019	-1.44969	-0.79934	0.799400204289647	1.644313	0.471358	1.287823
Trial1	3	1	noBlindfold	counterclockwise	practice	Guided	2	0.5	0	3.280914	0.50037	-1.44974	-0.79931	0.799310054596591	1.508555	0.48817	1.426332
Trial1	3	1	noBlindfold	counterclockwise	practice	Guided	2	0.5	0	3.300903	0.51122	-1.44976	-0.7993	0.799378759943695	1.399598	0.466908	1.433552
Trial1	3	1	noBlindfold	counterclockwise	practice	Guided	2	0.5	0	3.320892	0.52327	-1.44977	-0.7994	0.7997385876537	1.449034	0.458318	1.312914
Trial1	3	1	noBlindfold	counterclockwise	practice	Guided	2	0.5	0	3.340912	0.54955	-1.44978	-0.79943	0.800964136149894	1.663913	0.483469	1.17139
Trial1	3	1	noBlindfold	counterclockwise	practice	Guided	2	0.5	0	3.360901	0.56473	-1.44978	-0.79948	0.802096180713604	1.61359	0.301382	1.035343
Trial1	3	1	noBlindfold	counterclockwise	practice	Guided	2	0.5	0	3.38089	0.58048	-1.44984	-0.79948	0.803520585349723	1.452034	0.081277	0.914891
Trial1	3	1	noBlindfold	counterclockwise	practice	Guided	2	0.5	0	3.400909	0.59718	-1.44996	-0.79953	0.805414316904648	1.257371	-0.100678	0.931044
Trial1	3	1	noBlindfold	counterclockwise	practice	Guided	2	0.5	0	3.420898	0.61462	-1.45008	-0.79951	0.807684332590655	0.977516	-0.075254	0.970162
Trial1	3	1	noBlindfold	counterclockwise	practice	Guided	2	0.5	0	3.440887	0.65157	-1.45005	-0.7995	0.813740562650138	0.508487	-0.138679	1.042778
Trial1	3	1	noBlindfold	counterclockwise	practice	Guided	2	0.5	0	3.460907	0.66907	-1.45006	-0.79948	0.817161532813234	0.614066	-0.189425	1.025188
Trial1	3	1	noBlindfold	counterclockwise	practice	Guided	2	0.5	0	3.480896	0.68717	-1.45009	-0.79951	0.82112658168786	0.487241	-0.345935	0.992716
Trial1	3	1	noBlindfold	counterclockwise	practice	Guided	2	0.5	0	3.500916	0.70579	-1.45017	-0.79957	0.825628088497658	0.489078	-0.59977	0.871102
Trial1	3	1	noBlindfold	counterclockwise	practice	Guided	2	0.5	0	3.520905	0.72433	-1.45029	-0.79966	0.830530018318268	0.574562	-0.76481	0.652095
Trial1	3	1	noBlindfold	counterclockwise	practice	Guided	2	0.5	0	3.540894	0.76034	-1.45043	-0.79961	0.84092396556259	0.66452	-0.92985	0.818881
Trial1	3	1	noBlindfold	counterclockwise	practice	Guided	2	0.5	0	3.560913	0.7789	-1.45045	-0.79953	0.846778302131972	0.549092	-0.874837	0.939716
Trial1	3	1	noBlindfold	counterclockwise	practice	Guided	2	0.5	0	3.580902	0.79679	-1.45043	-0.79944	0.852753576342821	0.472341	-0.756346	1.17092
Trial1	3	1	noBlindfold	counterclockwise	practice	Guided	2	0.5	0	3.600891	0.81451	-1.45038	-0.79934	0.858988348894016	0.3224	-0.714028	1.363086
Trial1	3	1	noBlindfold	counterclockwise	practice	Guided	2	0.5	0	3.620911	0.83192	-1.45039	-0.79923	0.865412864127808	0.149923	-1.031413	1.479415
Trial1	3	1	noBlindfold	counterclockwise	practice	Guided	2	0.5	0	3.6409	0.8658301	-1.45049	-0.79927	0.87901315536392	0.566035	-0.633624	1.390072
Trial1	3	1	noBlindfold	counterclockwise	practice	Guided	2	0.5	0	3.660889	0.8822	-1.45035	-0.79922	0.885905974689141	0.714065	-0.34156	1.46645
Trial1	3	1	noBlindfold	counterclockwise	practice	Guided	2	0.5	0	3.680908	0.89919	-1.45021	-0.79907	0.893233188442204	0.775898	-0.47688	1.99793
Trial1	3	1	noBlindfold	counterclockwise	practice	Guided	2	0.5	0	3.700897	0.91583	-1.45022	-0.79898	0.900712850435949	0.734033	-0.836551	2.114332
Trial1	3	1	noBlindfold	counterclockwise	practice	Guided	2	0.5	0	3.720886	0.933	-1.45038	-0.79908	0.908855237034936	0.720831	-1.11585	2.020963
Trial1	3	1	noBlindfold	counterclockwise	practice	Guided	2	0.5	0	3.740906	0.96641	-1.4504	-0.79916	0.925308047119207	1.199135	-0.184808	1.692982
Trial1	3	1	noBlindfold	counterclockwise	practice	Guided	2	0.5	0	3.760895	0.9837	-1.45013	-0.79917	0.934151188114402	1.214742	0.111409	1.658874
Trial1	3	1	noBlindfold	counterclockwise	practice	Guided	2	0.5	0	3.780914	1.00213	-1.4499	-0.7991	0.943766626221173	1.089972	-0.218661	1.825515
Trial1	3	1	noBlindfold	counterclockwise	practice	Guided	2	0.5	0	3.800903	1.02047	-1.45007	-0.799	0.953566917048047	0.904855	-0.646008	2.027845
Trial1	3	1	noBlindfold	counterclockwise	practice	Guided	2	0.5	0	3.820892	1.03959	-1.45034	-0.79887	0.964028365473305	0.866445	-1.246924	2.132222
Trial1	3	1	noBlindfold	counterclockwise	practice	Guided	2	0.5	0	3.840912	1.07644	-1.45073	-0.79892	0.985168142822388	0.739194	-1.246924	2.170948
Trial1	3	1	noBlindfold	counterclockwise	practice	Guided	2	0.5	0	3.860901	1.09509	-1.45063	-0.79901	0.996267628282405	0.648341	-0.794121	1.926141
Trial1	3	1	noBlindfold	counterclockwise	practice	Guided	2	0.5	0	3.88089	1.11305	-1.45043	-0.79907	1.00714604144193	0.360777	-0.65024	1.86119
Trial1	3	1	noBlindfold	counterclockwise	practice	Guided	2	0.5	0	3.900909	1.13182	-1.45034	-0.79908	1.01868804614586	0.084024	-0.853367	1.883162
Trial1	3	1	noBlindfold	counterclockwise	practice	Guided	2	0.5	0	3.920898	1.14843	-1.45041	-0.79901	1.02901821806834	-0.138481	-1.272315	1.927634
Trial1	3	1	noBlindfold	counterclockwise	practice	Guided	2	0.5	0	3.940887	1.18019	-1.45069	-0.79903	1.04933661986914	-0.052374	-1.280778	1.926414
Trial1	3	1	noBlindfold	counterclockwise	practice	Guided	2	0.5	0	3.960907	1.19482	-1.45067	-0.79912	1.05894649799263	0.027255	-1.043798	1.721932
Trial1	3	1	noBlindfold	counterclockwise	practice	Guided	2	0.5	0	3.980896	1.20927	-1.45055	-0.79921	1.06855068984348	0.256203	-0.929539	1.553047
Trial1	3	1	noBlindfold	counterclockwise	practice	Guided	2	0.5	0	4.000916	1.22295	-1.45048	-0.79924	1.07770183380558	0.370564	-1.018407	1.475915
Trial1	3	1	noBlindfold	counterclockwise	practice	Guided	2	0.5	0	4.020905	1.23673	-1.45051	-0.79909	1.0868835448204	0.092071	-1.145361	1.783104
Trial1	3	1	noBlindfold	counterclockwise	practice	Guided	2	0.5	0	4.040894	1.2616	-1.45053	-0.79909	1.10389282270227	0.040266	-0.899916	1.796394
Trial1	3	1	noBlindfold	counterclockwise	practice	Guided	2	0.5	0	4.060913	1.27314	-1.45046	-0.79912	1.11190744964235	0.216212	-0.827976	1.782078
Trial1	3	1	noBlindfold	counterclockwise	practice	Guided	2	0.5	0	4.080902	1.28463	-1.45041	-0.7991	1.11991303569148	0.376538	-0.781426	1.809907
Trial1	3	1	noBlindfold	counterclockwise	practice	Guided	2	0.5	0	4.100891	1.29559	-1.45039	-0.79896	1.12751960364734	0.516181	-0.756035	1.876627
Trial1	3	1	noBlindfold	counterclockwise	practice	Guided	2	0.5	0	4.120911	1.30352	-1.45038	-0.7968	1.13160717218085	1.119976	-0.658704	1.936676
Trial1	3	1	noBlindfold	counterclockwise	practice	Guided	2	0.5	0	4.1409	1.30221	-1.45047	-0.79536	1.12966292398552	5.148888	-0.997248	0.711703
Trial1	3	1	noBlindfold	counterclockwise	practice	Guided	2	0.5	0	4.160889	1.30238	-1.45047	-0.79456	1.12922062824131	5.429691	-0.760267	0.073991
Trial1	3	1	noBlindfold	counterclockwise	practice	Guided	2	0.5	0	4.180908	1.3026	-1.4504	-0.79409	1.12904640373366	5.070948	-0.311668	0.23218
Trial1	3	1	noBlindfold	counterclockwise	practice	Guided	2	0.5	0	4.200897	1.30254	-1.45022	-0.79295	1.12820224726878	4.403477	0.517752	1.29075
Trial1	3	1	noBlindfold	counterclockwise	practice	Guided	2	0.5	0	4.220886	1.30224	-1.44978	-0.78649	1.12345694306493	3.692006	1.059423	2.21426
Trial1	3	1	noBlindfold	counterclockwise	practice	Guided	2	0.5	0	4.240906	1.30175	-1.44965	-0.78153	1.11963929462289	3.508957	-0.227075	1.662685
Trial1	3	1	noBlindfold	counterclockwise	practice	Guided	2	0.5	0	4.260895	1.30174	-1.45013	-0.7759399	1.11573729425896	3.543478	-1.17074	1.437301
Trial1	3	1	noBlindfold	counterclockwise	practice	Guided	2	0.5	0	4.280914	1.30175	-1.4506	-0.76978	1.11146938405672	3.473528	-1.589688	1.526127
Trial1	3	1	noBlindfold	counterclockwise	practice	Guided	2	0.5	0	4.300903	1.30172	-1.45077	-0.76282	1.10663876499614	3.196047	-1.208826	1.785476
Trial1	3	1	noBlindfold	counterclockwise	practice	Guided	2	0.5	0	4.320892	1.30162	-1.45067	-0.74613	1.09512766211782	3.087511	-1.048017	1.743696
Trial1	3	1	noBlindfold	counterclockwise	practice	Guided	2	0.5	0	4.340912	1.30145	-1.45063	-0.7363	1.08832890376273	2.493682	-1.725105	1.80292
Trial1	3	1	noBlindfold	counterclockwise	practice	Guided	2	0.5	0	4.360901	1.30125	-1.45082	-0.72537	1.08081596682396	1.913901	-1.868987	2.45867
Trial1	3	1	noBlindfold	counterclockwise	practice	Guided	2	0.5	0	4.38089	1.30099	-1.4509	-0.71289	1.07228594609751	1.591322	-1.818205	2.597336
Trial1	3	1	noBlindfold	counterclockwise	practice	Guided	2	0.5	0	4.400909	1.3008	-1.45094	-0.69871	1.06276821718362	1.344501	-2.139822	2.297974
Trial1	3	1	noBlindfold	counterclockwise	practice	Guided	2	0.5	0	4.420898	1.30068	-1.45104	-0.66857	1.04310806207115	1.183876	-2.194835	1.92259
Trial1	3	1	noBlindfold	counterclockwise	practice	Guided	2	0.5	0	4.440887	1.30055	-1.45114	-0.65206	1.03250301902974	0.998454	-2.203299	2.224
Trial1	3	1	noBlindfold	counterclockwise	practice	Guided	2	0.5	0	4.460907	1.30051	-1.45114	-0.63419	1.02128020050231	1.037133	-2.414889	1.999444
Trial1	3	1	noBlindfold	counterclockwise	practice	Guided	2	0.5	0	4.480896	1.30054	-1.45122	-0.61624	1.01025541922954	1.376308	-2.922705	1.23453
Trial1	3	1	noBlindfold	counterclockwise	practice	Guided	2	0.5	0	4.500916	1.30066	-1.45141	-0.59902	0.999940805584781	1.524342	-2.977718	0.984232
Trial1	3	1	noBlindfold	counterclockwise	practice	Guided	2	0.5	0	4.520905	1.30076	-1.45149	-0.56327	0.979024866436265	1.569979	-2.660333	1.580791
Trial1	3	1	noBlindfold	counterclockwise	practice	Guided	2	0.5	0	4.540894	1.3008	-1.45117	-0.54407	0.968138810353775	1.662755	-2.114431	2.127575
Trial1	3	1	noBlindfold	counterclockwise	practice	Guided	2	0.5	0	4.560913	1.30082	-1.45108	-0.52355	0.956774391618811	1.734348	-2.338716	1.849677
Trial1	3	1	noBlindfold	counterclockwise	practice	Guided	2	0.5	0	4.580902	1.30086	-1.45113	-0.50322	0.945836775395557	1.853567	-2.749201	1.637448
Trial1	3	1	noBlindfold	counterclockwise	practice	Guided	2	0.5	0	4.600891	1.30091	-1.45128	-0.48171	0.934612932313975	1.924555	-2.787287	1.92498
Trial1	3	1	noBlindfold	counterclockwise	practice	Guided	2	0.5	0	4.620911	1.30094	-1.45137	-0.43706	0.912428838215107	1.849758	-2.749201	2.312883
Trial1	3	1	noBlindfold	counterclockwise	practice	Guided	2	0.5	0	4.6409	1.30085	-1.4514	-0.41311	0.901121877848675	1.516871	-2.550306	2.386762
Trial1	3	1	noBlindfold	counterclockwise	practice	Guided	2	0.5	0	4.660889	1.30079	-1.45134	-0.3875	0.889618445938549	1.676242	-2.579929	2.356737
Trial1	3	1	noBlindfold	counterclockwise	practice	Guided	2	0.5	0	4.680908	1.30078	-1.45134	-0.36182	0.878727729427561	1.464981	-2.753433	2.202183
Trial1	3	1	noBlindfold	counterclockwise	practice	Guided	2	0.5	0	4.700897	1.30075	-1.45139	-0.33507	0.868027829830255	1.357174	-2.825373	2.474378
Trial1	3	1	noBlindfold	counterclockwise	practice	Guided	2	0.5	0	4.720886	1.30069	-1.4514	-0.27763	0.84745677272107	1.299119	-2.482598	2.823626
Trial1	3	1	noBlindfold	counterclockwise	practice	Guided	2	0.5	0	4.740906	1.30079	-1.45146	-0.24927	0.838689613361767	1.852766	-3.460143	1.178843
Trial1	3	1	noBlindfold	counterclockwise	practice	Guided	2	0.5	0	4.760895	1.30092	-1.45164	-0.22091	0.830827352062844	1.667968	-3.443216	1.726038
Trial1	3	1	noBlindfold	counterclockwise	practice	Guided	2	0.5	0	4.780914	1.30088	-1.45165	-0.19154	0.823466010082482	1.669341	-2.778824	1.654319
Trial1	3	1	noBlindfold	counterclockwise	practice	Guided	2	0.5	0	4.800903	1.30086	-1.45149	-0.16345	0.817369389443337	1.94377	-3.134295	1.006346
Trial1	3	1	noBlindfold	counterclockwise	practice	Guided	2	0.5	0	4.820892	1.30093	-1.45155	-0.10825	0.80821208448377	1.879932	-3.506693	0.465588
Trial1	3	1	noBlindfold	counterclockwise	practice	Guided	2	0.5	0	4.840912	1.30074	-1.45146	-0.081008	0.804827217331078	1.30707	-2.647638	1.54072
Trial1	3	1	noBlindfold	counterclockwise	practice	Guided	2	0.5	0	4.860901	1.3007	-1.45137	-0.053539	0.802487902289852	1.665751	-3.455912	0.743817
Trial1	3	1	noBlindfold	counterclockwise	practice	Guided	2	0.5	0	4.88089	1.30078	-1.45163	-0.027621	0.80125627656533	1.639352	-3.917178	0.736772
Trial1	3	1	noBlindfold	counterclockwise	practice	Guided	2	0.5	0	4.900909	1.30077	-1.45186	-0.00099056	0.800770656992575	1.275859	-3.540548	1.733359
Trial1	3	1	noBlindfold	counterclockwise	practice	Guided	2	0.5	0	4.920898	1.3007	-1.4518	0.050531	0.802292833510931	1.382291	-3.40513	1.337883
Trial1	3	1	noBlindfold	counterclockwise	practice	Guided	2	0.5	0	4.940887	1.30073	-1.45181	0.074639	0.804201154696375	1.256811	-3.587097	1.308928
Trial1	3	1	noBlindfold	counterclockwise	practice	Guided	2	0.5	0	4.960907	1.30063	-1.45174	0.10179	0.807074691473078	0.944246	-2.829605	2.440205
Trial1	3	1	noBlindfold	counterclockwise	practice	Guided	2	0.5	0	4.980896	1.30052	-1.45149	0.127	0.810531418607662	1.191947	-2.922705	1.769777
Trial1	3	1	noBlindfold	counterclockwise	practice	Guided	2	0.5	0	5.000916	1.3006	-1.45145	0.15321	0.815128055538554	1.606703	-3.430521	0.697413
Trial1	3	1	noBlindfold	counterclockwise	practice	Guided	2	0.5	0	5.020905	1.30074	-1.45164	0.20464	0.826475700414638	1.649178	-3.485534	1.107456
Trial1	3	1	noBlindfold	counterclockwise	practice	Guided	2	0.5	0	5.040894	1.30076	-1.45142	0.22989	0.833106256030502	1.59188	-2.55877	1.779103
Trial1	3	1	noBlindfold	counterclockwise	practice	Guided	2	0.5	0	5.060913	1.3008	-1.45131	0.25644	0.840857934444472	1.742205	-3.206235	1.051421
Trial1	3	1	noBlindfold	counterclockwise	practice	Guided	2	0.5	0	5.080902	1.30085	-1.4515	0.28267	0.849272100406871	1.60591	-3.367044	1.113524
Trial1	3	1	noBlindfold	counterclockwise	practice	Guided	2	0.5	0	5.100891	1.30078	-1.45164	0.30766	0.857848102330455	1.171375	-2.914241	1.95559
Trial1	3	1	noBlindfold	counterclockwise	practice	Guided	2	0.5	0	5.120911	1.30065	-1.45154	0.3602	0.877943200783062	1.346409	-3.10044	1.500353
Trial1	3	1	noBlindfold	counterclockwise	practice	Guided	2	0.5	0	5.1409	1.30067	-1.4517	0.38434	0.888138345002418	1.14409	-3.320494	1.139288
Trial1	3	1	noBlindfold	counterclockwise	practice	Guided	2	0.5	0	5.160889	1.30058	-1.45164	0.41078	0.899815867129123	0.803559	-2.77036	2.423057
Trial1	3	1	noBlindfold	counterclockwise	practice	Guided	2	0.5	0	5.180908	1.30047	-1.45143	0.43703	0.912001785857659	1.034816	-2.969255	1.920904
Trial1	3	1	noBlindfold	counterclockwise	practice	Guided	2	0.5	0	5.200897	1.30051	-1.45148	0.46315	0.924837421304272	1.268376	-3.701356	1.256784
Trial1	3	1	noBlindfold	counterclockwise	practice	Guided	2	0.5	0	5.220886	1.30059	-1.45176	0.51689	0.952953131345757	1.229506	-3.684429	1.56633
Trial1	3	1	noBlindfold	counterclockwise	practice	Guided	2	0.5	0	5.240906	1.30058	-1.45166	0.5441	0.967973745174238	1.237885	-3.379739	1.947584
Trial1	3	1	noBlindfold	counterclockwise	practice	Guided	2	0.5	0	5.260895	1.30062	-1.45166	0.571	0.983378546276896	1.423578	-3.777528	1.126797
Trial1	3	1	noBlindfold	counterclockwise	practice	Guided	2	0.5	0	5.280914	1.30066	-1.4518	0.59864	0.999713187328673	1.190492	-3.61672	1.460217
Trial1	3	1	noBlindfold	counterclockwise	practice	Guided	2	0.5	0	5.300903	1.30059	-1.45175	0.62615	1.0163701328613	0.95134	-3.007341	2.373874
Trial1	3	1	noBlindfold	counterclockwise	practice	Guided	2	0.5	0	5.320892	1.30052	-1.45158	0.68206	1.05168342555916	1.191179	-3.168149	1.63968
Trial1	3	1	noBlindfold	counterclockwise	practice	Guided	2	0.5	0	5.340912	1.30064	-1.45176	0.7093101	1.06964720472735	1.175454	-3.40513	1.554279
Trial1	3	1	noBlindfold	counterclockwise	practice	Guided	2	0.5	0	5.360901	1.30061	-1.45169	0.7378	1.08872646703023	1.014396	-2.626479	1.867081
Trial1	3	1	noBlindfold	counterclockwise	practice	Guided	2	0.5	0	5.38089	1.30059	-1.45149	0.7652	1.10746353363109	1.286784	-3.303567	0.988324
Trial1	3	1	noBlindfold	counterclockwise	practice	Guided	2	0.5	0	5.400909	1.30065	-1.45162	0.79178	1.12603543148188	1.238167	-3.764833	0.492092
Trial1	3	1	noBlindfold	counterclockwise	practice	Guided	2	0.5	0	5.420898	1.30065	-1.45182	0.8081501	1.13760570529934	1.047907	-3.519389	1.39048
Trial1	3	1	noBlindfold	counterclockwise	practice	Guided	2	0.5	0	5.440887	1.30054	-1.45181	0.80702	1.1367257973792	0.246911	0.03956	11.91707
Trial1	3	1	noBlindfold	counterclockwise	practice	Guided	2	0.5	0	5.460907	1.30036	-1.45111	0.80718	1.13671267297382	-0.082252	-1.225742	15.10068
Trial1	3	1	noBlindfold	counterclockwise	practice	Guided	2	0.5	0	5.480896	1.30026	-1.45108	0.80724	1.13668483611029	-1.480042	-3.328946	15.17898
Trial1	3	1	noBlindfold	counterclockwise	practice	Guided	2	0.5	0	5.500916	1.29994	-1.45117	0.80694	1.13624657388769	-2.883026	-2.622236	13.7889
Trial1	3	1	noBlindfold	counterclockwise	practice	Guided	2	0.5	0	5.520905	1.29889	-1.45134	0.80546	1.13445625599232	-2.500897	-4.590023	12.4145
Trial1	3	1	noBlindfold	counterclockwise	practice	Guided	2	0.5	0	5.540894	1.29631	-1.45244	0.80475	1.13213609447271	-1.20488	-5.92304	8.349841
Trial1	3	1	noBlindfold	counterclockwise	practice	Guided	2	0.5	0	5.560913	1.29569	-1.45275	0.80424	1.13133749873084	-1.125963	-6.291206	7.215718
Trial1	3	1	noBlindfold	counterclockwise	practice	Guided	2	0.5	0	5.580902	1.29538	-1.45292	0.80387	1.13085646801944	-1.820043	-6.248888	6.412515
Trial1	3	1	noBlindfold	counterclockwise	practice	Guided	2	0.5	0	5.600891	1.29492	-1.45302	0.80366	1.13038365480106	-2.607351	-6.41816	6.600094
Trial1	3	1	noBlindfold	counterclockwise	practice	Guided	2	0.5	0	5.620911	1.29405	-1.45314	0.8038599	1.12991432200466	-3.40995	-6.617055	7.205894
Trial1	3	1	noBlindfold	counterclockwise	practice	Guided	2	0.5	0	5.6409	1.28863	-1.45321	0.80405	1.12624759392242	-4.555816	-6.265816	8.316331
Trial1	3	1	noBlindfold	counterclockwise	practice	Guided	2	0.5	0	5.660889	1.28355	-1.45315	0.80401	1.12266770431102	-4.554863	-6.261584	8.058095
Trial1	3	1	noBlindfold	counterclockwise	practice	Guided	2	0.5	0	5.680908	1.27651	-1.45314	0.80384	1.11764332066563	-4.258716	-6.409697	7.512535
Trial1	3	1	noBlindfold	counterclockwise	practice	Guided	2	0.5	0	5.700897	1.26757	-1.45321	0.80376	1.11139275625181	-4.288632	-6.72285	7.447763
Trial1	3	1	noBlindfold	counterclockwise	practice	Guided	2	0.5	0	5.720886	1.2573	-1.45335	0.8038599	1.10439755360534	-4.665974	-7.031771	7.771499
Trial1	3	1	noBlindfold	counterclockwise	practice	Guided	2	0.5	0	5.740906	1.23083	-1.45354	0.8037699	1.08635110455753	-5.142098	-7.124871	7.466199
Trial1	3	1	noBlindfold	counterclockwise	practice	Guided	2	0.5	0	5.760895	1.21467	-1.45357	0.8036399	1.07544895937706	-5.30655	-7.103712	7.22191
Trial1	3	1	noBlindfold	counterclockwise	practice	Guided	2	0.5	0	5.780914	1.19629	-1.45358	0.8034999	1.06321772722027	-5.31382	-7.217971	7.016935
Trial1	3	1	noBlindfold	counterclockwise	practice	Guided	2	0.5	0	5.800903	1.17506	-1.4536	0.80329	1.04927636425868	-5.068486	-7.366084	6.594502
Trial1	3	1	noBlindfold	counterclockwise	practice	Guided	2	0.5	0	5.820892	1.15246	-1.45367	0.80274	1.03445420212235	-4.825404	-7.611528	5.93894
Trial1	3	1	noBlindfold	counterclockwise	practice	Guided	2	0.5	0	5.840912	1.10157	-1.45389	0.80249	1.00293403111292	-4.388647	-7.785032	4.907703
Trial1	3	1	noBlindfold	counterclockwise	practice	Guided	2	0.5	0	5.860901	1.07449	-1.45389	0.80232	0.986790873971909	-4.189228	-7.611528	4.598198
Trial1	3	1	noBlindfold	counterclockwise	practice	Guided	2	0.5	0	5.88089	1.04535	-1.45378	0.80229	0.970090592876319	-4.120559	-7.158725	4.551445
Trial1	3	1	noBlindfold	counterclockwise	practice	Guided	2	0.5	0	5.900909	1.01584	-1.45361	0.80241	0.953914450788714	-4.1945	-6.917513	4.848717
Trial1	3	1	noBlindfold	counterclockwise	practice	Guided	2	0.5	0	5.920898	0.9841	-1.45346	0.80259	0.937285218397916	-4.207718	-6.710155	5.175969
Trial1	3	1	noBlindfold	counterclockwise	practice	Guided	2	0.5	0	5.940887	0.91791	-1.4533	0.80256	0.904848749562073	-3.302312	-6.748241	5.084817
Trial1	3	1	noBlindfold	counterclockwise	practice	Guided	2	0.5	0	5.960907	0.88435	-1.45339	0.80252	0.889810787485635	-2.991527	-7.179884	5.036295
Trial1	3	1	noBlindfold	counterclockwise	practice	Guided	2	0.5	0	5.980896	0.85069	-1.45354	0.8025	0.875779507903255	-3.119751	-7.103712	4.956859
Trial1	3	1	noBlindfold	counterclockwise	practice	Guided	2	0.5	0	6.000916	0.81584	-1.45356	0.8025	0.862415894228163	-3.331163	-6.799022	4.993881
Trial1	3	1	noBlindfold	counterclockwise	practice	Guided	2	0.5	0	6.020905	0.78268	-1.45339	0.8026	0.850925831215336	-3.348004	-6.079616	5.113133
Trial1	3	1	noBlindfold	counterclockwise	practice	Guided	2	0.5	0	6.040894	0.71147	-1.45286	0.80269	0.830078819828196	-3.076766	-5.626814	5.384049
Trial1	3	1	noBlindfold	counterclockwise	practice	Guided	2	0.5	0	6.060913	0.67566	-1.4528	0.80277	0.821764043566709	-2.669657	-5.6649	5.55607
Trial1	3	1	noBlindfold	counterclockwise	practice	Guided	2	0.5	0	6.080902	0.63882	-1.45284	0.80277	0.81468441316652	-2.119555	-5.889185	5.577121
Trial1	3	1	noBlindfold	counterclockwise	practice	Guided	2	0.5	0	6.100891	0.60353	-1.45291	0.8027	0.809348949262362	-2.098501	-5.935735	5.35085
Trial1	3	1	noBlindfold	counterclockwise	practice	Guided	2	0.5	0	6.120911	0.56874	-1.45298	0.80281	0.805747485726027	-2.20615	-6.193875	5.345335
Trial1	3	1	noBlindfold	counterclockwise	practice	Guided	2	0.5	0	6.1409	0.49928	-1.45315	0.80304	0.803040290808788	-2.56777	-6.18118	6.091259
Trial1	3	1	noBlindfold	counterclockwise	practice	Guided	2	0.5	0	6.160889	0.46549	-1.45308	0.80336	0.804100868858407	-2.654088	-5.736841	6.85258
Trial1	3	1	noBlindfold	counterclockwise	practice	Guided	2	0.5	0	6.180908	0.43082	-1.4529	0.8036399	0.806612075683638	-2.481278	-5.5718	7.359537
Trial1	3	1	noBlindfold	counterclockwise	practice	Guided	2	0.5	0	6.200897	0.39743	-1.4528	0.80385	0.810367459260841	-2.237617	-5.588728	7.754911
Trial1	3	1	noBlindfold	counterclockwise	practice	Guided	2	0.5	0	6.220886	0.36456	-1.4528	0.80388	0.815209852431665	-2.098005	-5.749536	7.93915
Trial1	3	1	noBlindfold	counterclockwise	practice	Guided	2	0.5	0	6.240906	0.29983	-1.45281	0.80375	0.828300757530154	-2.232676	-5.461774	7.494439
Trial1	3	1	noBlindfold	counterclockwise	practice	Guided	2	0.5	0	6.260895	0.2687	-1.45274	0.8037	0.83632136544779	-2.258014	-5.224793	7.337801
Trial1	3	1	noBlindfold	counterclockwise	practice	Guided	2	0.5	0	6.280914	0.23698	-1.45262	0.8038	0.845738692525454	-2.311929	-4.941262	7.644537
Trial1	3	1	noBlindfold	counterclockwise	practice	Guided	2	0.5	0	6.300903	0.20648	-1.45248	0.80396	0.855865415937828	-2.120841	-4.60695	7.976488
Trial1	3	1	noBlindfold	counterclockwise	practice	Guided	2	0.5	0	6.320892	0.17633	-1.45233	0.80407	0.866770342749288	-2.050314	-4.323419	8.158696
Trial1	3	1	noBlindfold	counterclockwise	practice	Guided	2	0.5	0	6.340912	0.11635	-1.45216	0.80399	0.890835145634889	-2.066962	-4.340347	7.934089
Trial1	3	1	noBlindfold	counterclockwise	practice	Guided	2	0.5	0	6.360901	0.08735201	-1.45218	0.80392	0.903640294143149	-2.161095	-4.416519	7.833521
Trial1	3	1	noBlindfold	counterclockwise	practice	Guided	2	0.5	0	6.38089	0.057733	-1.45221	0.80396	0.917579275236764	-2.299522	-4.509619	7.937615
Trial1	3	1	noBlindfold	counterclockwise	practice	Guided	2	0.5	0	6.400909	0.029163	-1.45223	0.80413	0.931832855656557	-2.184463	-4.471532	8.309544
Trial1	3	1	noBlindfold	counterclockwise	practice	Guided	2	0.5	0	6.420898	-0.00085699	-1.45223	0.8043301	0.947525490570114	-2.128327	-4.403824	8.690022
Trial1	3	1	noBlindfold	counterclockwise	practice	Guided	2	0.5	0	6.440887	-0.056447	-1.45215	0.80418	0.977925703456973	-2.054508	-4.103366	8.331446
Trial1	3	1	noBlindfold	counterclockwise	practice	Guided	2	0.5	0	6.460907	-0.083788	-1.45206	0.8039	0.993510767188288	-2.129352	-4.001803	7.650671
Trial1	3	1	noBlindfold	counterclockwise	practice	Guided	2	0.5	0	6.480896	-0.11016	-1.452	0.80374	1.00910517462243	-2.195379	-3.97218	7.367684
Trial1	3	1	noBlindfold	counterclockwise	practice	Guided	2	0.5	0	6.500916	-0.13894	-1.45202	0.80384	1.0268413429894	-2.056007	-4.298029	7.699159
Trial1	3	1	noBlindfold	counterclockwise	practice	Guided	2	0.5	0	6.520905	-0.16507	-1.45213	0.80446	1.04377870036647	-1.976902	-4.556168	8.486289
Trial1	3	1	noBlindfold	counterclockwise	practice	Guided	2	0.5	0	6.540894	-0.21838	-1.45237	0.80455	1.0785965511492	-2.260569	-4.742368	9.132796
Trial1	3	1	noBlindfold	counterclockwise	practice	Guided	2	0.5	0	6.560913	-0.24409	-1.45234	0.8045	1.09585133042929	-2.652522	-4.272638	8.882283
Trial1	3	1	noBlindfold	counterclockwise	practice	Guided	2	0.5	0	6.580902	-0.26991	-1.45216	0.80446	1.11351573585468	-2.768316	-3.993339	8.921005
Trial1	3	1	noBlindfold	counterclockwise	practice	Guided	2	0.5	0	6.600891	-0.29686	-1.45203	0.80446	1.13231698240716	-2.761163	-4.221856	8.9035
Trial1	3	1	noBlindfold	counterclockwise	practice	Guided	2	0.5	0	6.620911	-0.30871	-1.45204	0.80564	1.1415198900531	-6.023234	-4.073743	8.862408
Trial1	3	1	noBlindfold	counterclockwise	practice	Guided	2	0.5	0	6.6409	-0.3076	-1.45214	0.80728	1.14189261809747	-16.01636	-5.846867	18.2044
Trial1	3	1	noBlindfold	counterclockwise	practice	Guided	2	0.5	0	6.660889	-0.30756	-1.45229	0.80793	1.14232395648813	-12.35532	-6.39277	18.65546
Trial1	3	1	noBlindfold	counterclockwise	practice	Guided	2	0.5	0	6.680908	-0.307	-1.45252	0.80788	1.14189280738284	-9.469738	-6.633982	16.23197
Trial1	3	1	noBlindfold	counterclockwise	practice	Guided	2	0.5	0	6.700897	-0.30627	-1.45266	0.80751	1.14111513353613	-8.426098	-7.230666	13.68533
Trial1	3	1	noBlindfold	counterclockwise	practice	Guided	2	0.5	0	6.720886	-0.30572	-1.45298	0.8062201	1.13981379936952	-8.358729	-8.174357	11.54334
Trial1	3	1	noBlindfold	counterclockwise	practice	Guided	2	0.5	0	6.740906	-0.30497	-1.4534	0.8056999	1.13891575428815	-7.574692	-6.612823	8.816995
Trial1	3	1	noBlindfold	counterclockwise	practice	Guided	2	0.5	0	6.760895	-0.30473	-1.45336	0.80531	1.13847028223525	-7.437712	-6.113471	8.266044
Trial1	3	1	noBlindfold	counterclockwise	practice	Guided	2	0.5	0	6.780914	-0.30457	-1.4533	0.80471	1.13793281927758	-7.511936	-6.113471	6.926478
Trial1	3	1	noBlindfold	counterclockwise	practice	Guided	2	0.5	0	6.800903	-0.30445	-1.45328	0.80392	1.13728942077458	-7.656268	-6.650909	5.180582
Trial1	3	1	noBlindfold	counterclockwise	practice	Guided	2	0.5	0	6.820892	-0.30434	-1.4533	0.8024	1.13613757626041	-7.567065	-6.837109	3.529643
Trial1	3	1	noBlindfold	counterclockwise	practice	Guided	2	0.5	0	6.840912	-0.30406	-1.45333	0.80195	1.13562157679171	-7.033857	-6.502796	1.475901
Trial1	3	1	noBlindfold	counterclockwise	practice	Guided	2	0.5	0	6.860901	-0.30391	-1.45328	0.80164	1.13529646309694	-6.613733	-6.003444	1.061376
Trial1	3	1	noBlindfold	counterclockwise	practice	Guided	2	0.5	0	6.88089	-0.30377	-1.45317	0.80142	1.13504193569647	-6.380798	-5.495628	0.837089
Trial1	3	1	noBlindfold	counterclockwise	practice	Guided	2	0.5	0	6.900909	-0.30365	-1.45303	0.80125	1.13483692272311	-6.249733	-5.161316	0.602884
Trial1	3	1	noBlindfold	counterclockwise	practice	Guided	2	0.5	0	6.920898	-0.30356	-1.45291	0.80116	1.13470963938295	-6.193266	-5.102071	0.481486
Trial1	3	1	noBlindfold	counterclockwise	practice	Guided	2	0.5	0	6.940887	-0.30351	-1.45286	0.80108	1.13461777022147	-6.140154	-5.317892	0.592059
Trial1	3	1	noBlindfold	counterclockwise	practice	Guided	2	0.5	0	6.960907	-0.30345	-1.45282	0.80104	1.13454702653164	-6.315063	-5.034362	0.936945
Trial1	3	1	noBlindfold	counterclockwise	practice	Guided	2	0.5	0	6.980896	-0.30343	-1.45279	0.80099	1.13449755718825	-6.340246	-4.72544	0.650102
Trial1	3	1	noBlindfold	counterclockwise	practice	Guided	2	0.5	0	7.000916	-0.30341	-1.45271	0.8009	1.13441985163632	-6.210999	-4.496923	0.176269
Trial1	3	1	noBlindfold	counterclockwise	practice	Guided	2	0.5	0	7.020905	-0.30337	-1.45263	0.80047	1.13408798924539	-5.941879	-4.48846	-0.225174
Trial1	3	1	noBlindfold	counterclockwise	practice	Guided	2	0.5	0	7.040894	-0.30311	-1.45241	0.80003	1.13359325486127	-4.947032	-4.285333	-1.415351
Trial1	3	1	noBlindfold	counterclockwise	practice	Guided	2	0.5	0	7.060913	-0.30283	-1.45227	0.79891	1.1326046304461	-4.342919	-4.010266	-2.211695
Trial1	3	1	noBlindfold	counterclockwise	practice	Guided	2	0.5	0	7.080902	-0.30245	-1.4521	0.79654	1.13066441129646	-3.846552	-3.836762	-2.68034
Trial1	3	1	noBlindfold	counterclockwise	practice	Guided	2	0.5	0	7.100891	-0.30207	-1.45194	0.79353	1.12827574661369	-3.474884	-3.650563	-2.281878
Trial1	3	1	noBlindfold	counterclockwise	practice	Guided	2	0.5	0	7.120911	-0.3018	-1.45184	0.78566	1.12256177580701	-3.240203	-3.506682	-1.744635
Trial1	3	1	noBlindfold	counterclockwise	practice	Guided	2	0.5	0	7.1409	-0.30158	-1.45167	0.78103	1.11916860889094	-3.271982	-3.180833	-1.857517
Trial1	3	1	noBlindfold	counterclockwise	practice	Guided	2	0.5	0	7.160889	-0.30163	-1.4516	0.77568	1.11547752663243	-3.412883	-3.07927	-1.802876
Trial1	3	1	noBlindfold	counterclockwise	practice	Guided	2	0.5	0	7.180908	-0.30168	-1.4515	0.76972	1.11137740042921	-3.199671	-2.486818	-1.92977
Trial1	3	1	noBlindfold	counterclockwise	practice	Guided	2	0.5	0	7.200897	-0.30161	-1.45123	0.76249	1.10633161075417	-2.918454	-1.5262	-2.276873
Trial1	3	1	noBlindfold	counterclockwise	practice	Guided	2	0.5	0	7.220886	-0.30148	-1.45082	0.742	1.09221525292763	-2.644565	-0.971834	-2.755002
Trial1	3	1	noBlindfold	counterclockwise	practice	Guided	2	0.5	0	7.240906	-0.30119	-1.45061	0.72768	1.08232325145326	-2.185709	-1.788571	-4.163738
Trial1	3	1	noBlindfold	counterclockwise	practice	Guided	2	0.5	0	7.260895	-0.3011	-1.45087	0.71001	1.07045568624934	-2.148947	-2.558759	-5.026619
Trial1	3	1	noBlindfold	counterclockwise	practice	Guided	2	0.5	0	7.280914	-0.30108	-1.45119	0.6889	1.05655683686827	-2.528514	-2.541832	-4.249238
Trial1	3	1	noBlindfold	counterclockwise	practice	Guided	2	0.5	0	7.300903	-0.30124	-1.45121	0.66544	1.04153534641965	-2.907695	-2.313314	-4.426146
Trial1	3	1	noBlindfold	counterclockwise	practice	Guided	2	0.5	0	7.320892	-0.30144	-1.45128	0.60879	1.00644488905528	-3.194407	-3.6421	-5.206434
Trial1	3	1	noBlindfold	counterclockwise	practice	Guided	2	0.5	0	7.340912	-0.30189	-1.45205	0.57844	0.988746905393239	-4.078451	-4.454605	-3.09473
Trial1	3	1	noBlindfold	counterclockwise	practice	Guided	2	0.5	0	7.360901	-0.30204	-1.45217	0.54457	0.969445560615051	-4.104878	-4.357274	-4.76678
Trial1	3	1	noBlindfold	counterclockwise	practice	Guided	2	0.5	0	7.38089	-0.30205	-1.45232	0.50746	0.949104758880775	-3.996817	-6.164252	-7.280781
Trial1	3	1	noBlindfold	counterclockwise	practice	Guided	2	0.5	0	7.400909	-0.30199	-1.4529	0.46618	0.927637727396659	-4.01828	-6.858268	-6.246802
Trial1	3	1	noBlindfold	counterclockwise	practice	Guided	2	0.5	0	7.420898	-0.30203	-1.4533	0.38122	0.888020715850874	-4.41968	-6.066921	-4.464807
Trial1	3	1	noBlindfold	counterclockwise	practice	Guided	2	0.5	0	7.440887	-0.30234	-1.45346	0.33762	0.870480760751481	-5.377425	-7.23913	-3.409032
Trial1	3	1	noBlindfold	counterclockwise	practice	Guided	2	0.5	0	7.460907	-0.30262	-1.45355	0.29447	0.854933589434627	-5.82224	-6.81595	-2.91394
Trial1	3	1	noBlindfold	counterclockwise	practice	Guided	2	0.5	0	7.480896	-0.30284	-1.45352	0.25188	0.8414247447536	-5.658971	-7.243361	-0.847489
Trial1	3	1	noBlindfold	counterclockwise	practice	Guided	2	0.5	0	7.500916	-0.30285	-1.45345	0.21186	0.83033294251385	-5.436528	-6.405465	-1.575205
Trial1	3	1	noBlindfold	counterclockwise	practice	Guided	2	0.5	0	7.520905	-0.30269	-1.45337	0.1321	0.813487335673926	-4.498865	-7.564978	-2.456457
Trial1	3	1	noBlindfold	counterclockwise	practice	Guided	2	0.5	0	7.540894	-0.3021	-1.45362	0.092046	0.807364156105744	-3.764255	-7.442256	-4.213629
Trial1	3	1	noBlindfold	counterclockwise	practice	Guided	2	0.5	0	7.560913	-0.3019	-1.45373	0.051476	0.803550488619669	-3.745752	-8.081258	-3.508146
Trial1	3	1	noBlindfold	counterclockwise	practice	Guided	2	0.5	0	7.580902	-0.30189	-1.45383	0.009149	0.801942205725728	-4.050818	-6.985222	-3.820234
Trial1	3	1	noBlindfold	counterclockwise	practice	Guided	2	0.5	0	7.600891	-0.30205	-1.45373	-0.032234	0.802697467609072	-4.436829	-7.831582	-3.683384
Trial1	3	1	noBlindfold	counterclockwise	practice	Guided	2	0.5	0	7.620911	-0.30224	-1.45385	-0.075202	0.80575699416218	-5.160537	-7.205275	-2.07259
Trial1	3	1	noBlindfold	counterclockwise	practice	Guided	2	0.5	0	7.6409	-0.30253	-1.45371	-0.15251	0.816892702083734	-5.490447	-7.459183	-2.502571
Trial1	3	1	noBlindfold	counterclockwise	practice	Guided	2	0.5	0	7.660889	-0.30274	-1.45367	-0.19048	0.825029786074352	-5.380067	-6.714386	-2.358663
Trial1	3	1	noBlindfold	counterclockwise	practice	Guided	2	0.5	0	7.680908	-0.30267	-1.45348	-0.22908	0.834719582526609	-4.779978	-7.124871	-2.495434
Trial1	3	1	noBlindfold	counterclockwise	practice	Guided	2	0.5	0	7.700897	-0.3025	-1.45351	-0.26531	0.845219294508641	-4.964451	-6.60436	-1.331587
Trial1	3	1	noBlindfold	counterclockwise	practice	Guided	2	0.5	0	7.720886	-0.30242	-1.45339	-0.33803	0.870713574493747	-4.715914	-6.227729	-2.837177
Trial1	3	1	noBlindfold	counterclockwise	practice	Guided	2	0.5	0	7.740906	-0.30222	-1.45354	-0.37241	0.884446811772238	-4.418053	-6.646678	-1.361513
Trial1	3	1	noBlindfold	counterclockwise	practice	Guided	2	0.5	0	7.760895	-0.30227	-1.45347	-0.40656	0.899404348373763	-4.572058	-7.044467	-2.748985
Trial1	3	1	noBlindfold	counterclockwise	practice	Guided	2	0.5	0	7.780914	-0.30229	-1.45353	-0.44105	0.915529534498126	-4.616939	-7.645382	-2.36673
Trial1	3	1	noBlindfold	counterclockwise	practice	Guided	2	0.5	0	7.800903	-0.30235	-1.45369	-0.47342	0.931607207298128	-4.868441	-6.748241	-1.504557
Trial1	3	1	noBlindfold	counterclockwise	practice	Guided	2	0.5	0	7.820892	-0.30246	-1.45357	-0.53751	0.965846287790392	-4.997577	-7.315302	-2.612301
Trial1	3	1	noBlindfold	counterclockwise	practice	Guided	2	0.5	0	7.840912	-0.30255	-1.45377	-0.56744	0.982890977826978	-5.452461	-6.84134	-1.607836
Trial1	3	1	noBlindfold	counterclockwise	practice	Guided	2	0.5	0	7.860901	-0.30268	-1.45361	-0.5981	1.00100890368527	-5.383086	-6.875195	-2.874324
Trial1	3	1	noBlindfold	counterclockwise	practice	Guided	2	0.5	0	7.88089	-0.30273	-1.45351	-0.62756	1.01892444343411	-5.638371	-6.832877	-2.583938
Trial1	3	1	noBlindfold	counterclockwise	practice	Guided	2	0.5	0	7.900909	-0.30279	-1.45346	-0.65609	1.03678632208725	-5.887153	-6.583201	-1.534902
Trial1	3	1	noBlindfold	counterclockwise	practice	Guided	2	0.5	0	7.920898	-0.3029	-1.45328	-0.71377	1.07429795432509	-5.995026	-6.130398	-2.521459
Trial1	3	1	noBlindfold	counterclockwise	practice	Guided	2	0.5	0	7.940887	-0.30284	-1.45332	-0.74158	1.09292861939314	-5.586553	-6.968294	-2.00211
Trial1	3	1	noBlindfold	counterclockwise	practice	Guided	2	0.5	0	7.960907	-0.30279	-1.45342	-0.76886	1.11158330075244	-5.498226	-6.320829	-2.214549
Trial1	3	1	noBlindfold	counterclockwise	practice	Guided	2	0.5	0	7.980896	-0.30273	-1.45335	-0.7974401	1.13149727350396	-5.324084	-6.638214	-3.5492
Trial1	3	1	noBlindfold	counterclockwise	practice	Guided	2	0.5	0	8.000916	-0.30264	-1.45344	-0.81003	1.14034188995671	-5.126713	-7.217971	-3.317491
Trial1	3	1	noBlindfold	counterclockwise	practice	Guided	2	0.5	0	8.020905	-0.30263	-1.45338	-0.80808	1.13895045854741	-4.686977	-2.4445	-10.42805
Trial1	3	1	noBlindfold	counterclockwise	practice	Guided	2	0.5	0	8.040894	-0.30206	-1.45386	-0.80665	1.13753437375374	-2.122775	-9.452361	-10.55933
Trial1	3	1	noBlindfold	counterclockwise	practice	Guided	2	0.5	0	8.060913	-0.30182	-1.45389	-0.80536	1.13645065396093	-1.608411	-5.224793	-8.060774
Trial1	3	1	noBlindfold	counterclockwise	practice	Guided	2	0.5	0	8.080902	-0.30141	-1.45324	-0.80508	1.13596292735546	-0.875557	-5.013203	-8.973609
Trial1	3	1	noBlindfold	counterclockwise	practice	Guided	2	0.5	0	8.100891	-0.3012	-1.45302	-0.80505	1.13579354253848	-1.059947	-6.295438	-9.759176
Trial1	3	1	noBlindfold	counterclockwise	practice	Guided	2	0.5	0	8.120911	-0.30117	-1.45303	-0.80437	1.13529046051618	-1.477396	-6.25312	-8.752856
Trial1	3	1	noBlindfold	counterclockwise	practice	Guided	2	0.5	0	8.1409	-0.30113	-1.453	-0.80404	1.13502842307822	-1.675285	-5.279806	-6.130544
Trial1	3	1	noBlindfold	counterclockwise	practice	Guided	2	0.5	0	8.160889	-0.3011	-1.45296	-0.80402	1.13499313812438	-1.604729	-5.068216	-7.027436
Trial1	3	1	noBlindfold	counterclockwise	practice	Guided	2	0.5	0	8.180908	-0.30108	-1.45292	-0.80404	1.1349931265883	-0.988984	-4.568864	-8.050054
Trial1	3	1	noBlindfold	counterclockwise	practice	Guided	2	0.5	0	8.200897	-0.301	-1.45277	-0.8041	1.1349792365353	0.282244	-4.111829	-8.521254
Trial1	3	1	noBlindfold	counterclockwise	practice	Guided	2	0.5	0	8.220886	-0.30069	-1.4525	-0.80383	1.13456916130985	1.743652	-3.938326	-8.339911
Trial1	3	1	noBlindfold	counterclockwise	practice	Guided	2	0.5	0	8.240906	-0.29843	-1.45212	-0.8035899	1.13280503615455	3.80509	-4.196465	-6.814757
Trial1	3	1	noBlindfold	counterclockwise	practice	Guided	2	0.5	0	8.260895	-0.29503	-1.45209	-0.80357	1.13039705146623	4.68905	-4.259942	-7.154023
Trial1	3	1	noBlindfold	counterclockwise	practice	Guided	2	0.5	0	8.280914	-0.28908	-1.45211	-0.80369	1.12630585505208	5.106674	-4.27687	-7.496421
Trial1	3	1	noBlindfold	counterclockwise	practice	Guided	2	0.5	0	8.300903	-0.28005	-1.45212	-0.80373	1.1200267193473	4.622141	-4.158379	-7.514913
Trial1	3	1	noBlindfold	counterclockwise	practice	Guided	2	0.5	0	8.320892	-0.26852	-1.45207	-0.80323	1.11166608991761	3.875051	-3.984875	-7.061536
Trial1	3	1	noBlindfold	counterclockwise	practice	Guided	2	0.5	0	8.340912	-0.24076	-1.45199	-0.80283	1.09236502764346	2.914888	-4.06528	-5.54605
Trial1	3	1	noBlindfold	counterclockwise	practice	Guided	2	0.5	0	8.360901	-0.22553	-1.45202	-0.8024501	1.08181323662264	2.220216	-3.989107	-4.742358
Trial1	3	1	noBlindfold	counterclockwise	practice	Guided	2	0.5	0	8.38089	-0.21039	-1.45201	-0.80212	1.07147113870151	1.844917	-4.01873	-4.18
Trial1	3	1	noBlindfold	counterclockwise	practice	Guided	2	0.5	0	8.400909	-0.19416	-1.452	-0.80189	1.06060625451147	1.871345	-4.014498	-3.706258
Trial1	3	1	noBlindfold	counterclockwise	practice	Guided	2	0.5	0	8.420898	-0.17819	-1.45203	-0.80177	1.05013183459149	2.099747	-4.293797	-3.558816
Trial1	3	1	noBlindfold	counterclockwise	practice	Guided	2	0.5	0	8.440887	-0.14465	-1.45231	-0.80192	1.02890684722034	2.543884	-4.903176	-3.831514
Trial1	3	1	noBlindfold	counterclockwise	practice	Guided	2	0.5	0	8.460907	-0.12682	-1.45243	-0.80214	1.01800387302116	2.942172	-4.873553	-4.423572
Trial1	3	1	noBlindfold	counterclockwise	practice	Guided	2	0.5	0	8.480896	-0.10868	-1.45244	-0.8022701	1.00703951118984	3.264692	-4.759295	-4.627036
Trial1	3	1	noBlindfold	counterclockwise	practice	Guided	2	0.5	0	8.500916	-0.089461	-1.4524	-0.80221	0.995492395949717	3.331624	-4.70005	-4.351609
Trial1	3	1	noBlindfold	counterclockwise	practice	Guided	2	0.5	0	8.520905	-0.069015	-1.45236	-0.80205	0.983393237535406	3.547045	-4.793149	-4.020683
Trial1	3	1	noBlindfold	counterclockwise	practice	Guided	2	0.5	0	8.540894	-0.023089	-1.45257	-0.80205	0.957552241185253	3.609267	-5.516787	-4.139313
Trial1	3	1	noBlindfold	counterclockwise	practice	Guided	2	0.5	0	8.560913	0.0015579	-1.45272	-0.80203	0.944296878912697	3.654078	-5.563337	-4.019825
Trial1	3	1	noBlindfold	counterclockwise	practice	Guided	2	0.5	0	8.580902	0.02743	-1.45278	-0.80205	0.930917074035985	3.991984	-5.470237	-4.058
Trial1	3	1	noBlindfold	counterclockwise	practice	Guided	2	0.5	0	8.600891	0.055657	-1.45276	-0.8021	0.916954260944171	4.245208	-5.576032	-4.291855
Trial1	3	1	noBlindfold	counterclockwise	practice	Guided	2	0.5	0	8.620911	0.084759	-1.45281	-0.80165	0.902811050762186	3.98965	-5.897649	-4.031731
Trial1	3	1	noBlindfold	counterclockwise	practice	Guided	2	0.5	0	8.6409	0.14779	-1.45299	-0.8013	0.875290610290548	3.259266	-5.897649	-2.421909
Trial1	3	1	noBlindfold	counterclockwise	practice	Guided	2	0.5	0	8.660889	0.18017	-1.45298	-0.80114	0.862621901733819	2.980087	-5.92304	-2.295923
Trial1	3	1	noBlindfold	counterclockwise	practice	Guided	2	0.5	0	8.680908	0.2132	-1.45299	-0.80105	0.850843906128647	2.609713	-6.172716	-2.146534
Trial1	3	1	noBlindfold	counterclockwise	practice	Guided	2	0.5	0	8.700897	0.24739	-1.45308	-0.80093	0.839821781800135	1.935039	-6.329293	-1.841632
Trial1	3	1	noBlindfold	counterclockwise	practice	Guided	2	0.5	0	8.720886	0.28019	-1.45314	-0.80078	0.830400533320547	1.613896	-6.143093	-1.55679
Trial1	3	1	noBlindfold	counterclockwise	practice	Guided	2	0.5	0	8.740906	0.34471	-1.45302	-0.80087	0.815786575159023	1.437657	-5.990749	-1.776757
Trial1	3	1	noBlindfold	counterclockwise	practice	Guided	2	0.5	0	8.760895	0.37538	-1.45299	-0.801	0.81063626118877	1.502192	-6.071153	-2.084979
Trial1	3	1	noBlindfold	counterclockwise	practice	Guided	2	0.5	0	8.780914	0.40531	-1.45303	-0.8011	0.80667678525258	1.498008	-6.155789	-2.206561
Trial1	3	1	noBlindfold	counterclockwise	practice	Guided	2	0.5	0	8.800903	0.43537	-1.45306	-0.80113	0.803732737119754	1.682686	-6.079616	-2.290175
Trial1	3	1	noBlindfold	counterclockwise	practice	Free	1	0.5	0	0	0.48267	-1.45332	-0.80106	0.801247396383719	2.099446	-6.938672	-2.356904
Trial1	3	1	noBlindfold	counterclockwise	practice	Free	1	0.5	0	0.003356934	0.48262	-1.45331	-0.80106	0.801248479561227	2.019224	-6.803254	-2.362623
Trial1	3	1	noBlindfold	counterclockwise	practice	Free	1	0.5	0	0.02334595	0.48262	-1.45331	-0.80154	0.80172842249004	2.019224	-6.803254	-2.362623
Trial1	3	1	noBlindfold	counterclockwise	practice	Free	1	0.5	0	0.04333496	0.48297	-1.45337	-0.80282	0.803000632922682	1.929196	-7.02754	-2.245845
Trial1	3	1	noBlindfold	counterclockwise	practice	Free	1	0.5	0	0.06335449	0.4841	-1.4535	-0.80432	0.804477120325855	1.694551	-7.103712	-1.668335
[truncated: 15,509 more rows]
