# Supplementary material for: Assessing kinesthetic proprioceptive function of the upper limb: a novel dynamic movement reproduction task using a robotic arm
Source: PeerJ. 2021 May 3;9:e11301. doi: 10.7717/peerj.11301 (PMC8101453; doi:10.7717/peerj.11301)
Supplement: Supplemental Information 1 [file peerj-09-11301-s001.zip › DMR raw data_Study 1/Session 1/HMData_PP22-1_2019-07-01-12-17-13.txt]

Trial1	2	1	blindfold	counterclockwise	practice	Guided	1	0.5	-0.25	0	0.45232	-1.4528	-1.05178	0.803196443299916	2.290287	-5.92022	-3.799157
Trial1	2	1	blindfold	counterclockwise	practice	Guided	1	0.5	-0.25	0.01565552	0.45298	-1.4528	-1.05179	0.803167532095097	2.26551	-5.886366	-3.792421
Trial1	2	1	blindfold	counterclockwise	practice	Guided	1	0.5	-0.25	0.03564453	0.45353	-1.45281	-1.05183	0.803175389102913	2.29124	-5.92022	-3.835315
Trial1	2	1	blindfold	counterclockwise	practice	Guided	1	0.5	-0.25	0.05563354	0.45422	-1.45287	-1.05187	0.803175751031046	2.234583	-5.911756	-3.826893
Trial1	2	1	blindfold	counterclockwise	practice	Guided	1	0.5	-0.25	0.07565308	0.45643	-1.45292	-1.05185	0.803032935139025	2.129583	-5.742484	-3.689867
Trial1	2	1	blindfold	counterclockwise	practice	Guided	1	0.5	-0.25	0.09564209	0.45789	-1.45288	-1.05182	0.802925045015543	2.090309	-5.66208	-3.592824
Trial1	2	1	blindfold	counterclockwise	practice	Guided	1	0.5	-0.25	0.1156311	0.45964	-1.45284	-1.05179	0.802805164662628	2.186194	-5.568981	-3.534313
Trial1	2	1	blindfold	counterclockwise	practice	Guided	1	0.5	-0.25	0.1356506	0.46167	-1.4528	-1.05177	0.802685664373994	2.236897	-5.547822	-3.53282
Trial1	2	1	blindfold	counterclockwise	practice	Guided	1	0.5	-0.25	0.1556396	0.46415	-1.45278	-1.05173	0.80253116666992	2.285898	-5.526663	-3.482126
Trial1	2	1	blindfold	counterclockwise	practice	Guided	1	0.5	-0.25	0.1756592	0.47026	-1.45277	-1.05171	0.802261432215736	2.319661	-5.501272	-3.426962
Trial1	2	1	blindfold	counterclockwise	practice	Guided	1	0.5	-0.25	0.1956482	0.47398	-1.45275	-1.05169	0.802112129197701	2.254868	-5.488576	-3.359324
Trial1	2	1	blindfold	counterclockwise	practice	Guided	1	0.5	-0.25	0.2156372	0.47812	-1.45274	-1.05165	0.801948465705715	2.194124	-5.40394	-3.29066
Trial1	2	1	blindfold	counterclockwise	practice	Guided	1	0.5	-0.25	0.2356567	0.48279	-1.4527	-1.0516	0.801784703836503	2.169098	-5.247364	-3.174621
Trial1	2	1	blindfold	counterclockwise	practice	Guided	1	0.5	-0.25	0.2556458	0.4877	-1.45264	-1.05149	0.801584443560135	2.150488	-5.116178	-3.055722
Trial1	2	1	blindfold	counterclockwise	practice	Guided	1	0.5	-0.25	0.2756348	0.49899	-1.45254	-1.05145	0.801450650524014	2.226194	-5.031542	-2.911266
Trial1	2	1	blindfold	counterclockwise	practice	Guided	1	0.5	-0.25	0.2956543	0.50569	-1.4525	-1.0514	0.801420145943807	2.234061	-4.879197	-2.802642
Trial1	2	1	blindfold	counterclockwise	practice	Guided	1	0.5	-0.25	0.3156433	0.51235	-1.45245	-1.05136	0.801455170583114	2.303928	-4.752243	-2.731846
Trial1	2	1	blindfold	counterclockwise	practice	Guided	1	0.5	-0.25	0.3356323	0.51979	-1.45239	-1.05131	0.801554402377136	2.326101	-4.714157	-2.587822
Trial1	2	1	blindfold	counterclockwise	practice	Guided	1	0.5	-0.25	0.3556519	0.5281	-1.45236	-1.05118	0.801672633499135	2.269097	-4.684534	-2.462159
Trial1	2	1	blindfold	counterclockwise	practice	Guided	1	0.5	-0.25	0.3756409	0.54605	-1.45233	-1.05111	0.802432478488555	2.27273	-4.637985	-2.201548
Trial1	2	1	blindfold	counterclockwise	practice	Guided	1	0.5	-0.25	0.3956299	0.55595	-1.45232	-1.05107	0.803021485152437	2.322444	-4.642216	-2.143621
Trial1	2	1	blindfold	counterclockwise	practice	Guided	1	0.5	-0.25	0.4156494	0.56687	-1.45232	-1.05107	0.803856147639411	2.424459	-4.599898	-2.046893
Trial1	2	1	blindfold	counterclockwise	practice	Guided	1	0.5	-0.25	0.4356384	0.57857	-1.4523	-1.05099	0.804834270528794	2.437453	-4.523726	-1.952755
Trial1	2	1	blindfold	counterclockwise	practice	Guided	1	0.5	-0.25	0.455658	0.59074	-1.45227	-1.05093	0.806053747203223	2.558331	-4.511031	-1.929837
Trial1	2	1	blindfold	counterclockwise	practice	Guided	1	0.5	-0.25	0.475647	0.61773	-1.45229	-1.0509	0.809506717584634	2.657144	-4.616826	-1.812039
Trial1	2	1	blindfold	counterclockwise	practice	Guided	1	0.5	-0.25	0.495636	0.63257	-1.45231	-1.05086	0.811758237956942	2.640703	-4.69723	-1.707645
Trial1	2	1	blindfold	counterclockwise	practice	Guided	1	0.5	-0.25	0.5156555	0.64829	-1.45233	-1.05083	0.814443747102774	2.639896	-4.633753	-1.647361
Trial1	2	1	blindfold	counterclockwise	practice	Guided	1	0.5	-0.25	0.5356445	0.66488	-1.45232	-1.05081	0.817607503767006	2.642669	-4.587203	-1.606466
Trial1	2	1	blindfold	counterclockwise	practice	Guided	1	0.5	-0.25	0.5556335	0.6828899	-1.45229	-1.05078	0.821399561585095	2.633503	-4.456017	-1.617785
Trial1	2	1	blindfold	counterclockwise	practice	Guided	1	0.5	-0.25	0.5756531	0.7210701	-1.45218	-1.05077	0.830725364621604	2.49826	-4.307904	-1.567178
Trial1	2	1	blindfold	counterclockwise	practice	Guided	1	0.5	-0.25	0.5956421	0.74111	-1.45216	-1.05076	0.83627187154631	2.418798	-4.312136	-1.525127
Trial1	2	1	blindfold	counterclockwise	practice	Guided	1	0.5	-0.25	0.6156311	0.76252	-1.45216	-1.05072	0.842656043562832	2.371056	-4.27405	-1.435523
Trial1	2	1	blindfold	counterclockwise	practice	Guided	1	0.5	-0.25	0.6356506	0.78332	-1.45215	-1.05067	0.849318974950455	2.31679	-4.261354	-1.324145
Trial1	2	1	blindfold	counterclockwise	practice	Guided	1	0.5	-0.25	0.6556396	0.80612	-1.45214	-1.05062	0.857147455968261	2.308765	-4.261354	-1.283924
Trial1	2	1	blindfold	counterclockwise	practice	Guided	1	0.5	-0.25	0.6756592	0.85212	-1.45212	-1.05058	0.874595253745396	2.129323	-4.087851	-1.207297
Trial1	2	1	blindfold	counterclockwise	practice	Guided	1	0.5	-0.25	0.6956482	0.87656	-1.45205	-1.05048	0.884627411114762	2.067779	-3.982056	-0.922445
Trial1	2	1	blindfold	counterclockwise	practice	Guided	1	0.5	-0.25	0.7156372	0.90074	-1.452	-1.05038	0.895098151280904	2.050766	-3.965128	-0.691264
Trial1	2	1	blindfold	counterclockwise	practice	Guided	1	0.5	-0.25	0.7356567	0.92538	-1.45197	-1.05031	0.90633562127415	2.00275	-3.85087	-0.618204
Trial1	2	1	blindfold	counterclockwise	practice	Guided	1	0.5	-0.25	0.7556458	0.95123	-1.45193	-1.05019	0.918647100151896	1.894404	-3.800088	-0.459558
Trial1	2	1	blindfold	counterclockwise	practice	Guided	1	0.5	-0.25	0.7756348	1.00252	-1.45184	-1.05016	0.944871706344285	1.702241	-3.618121	-0.304107
Trial1	2	1	blindfold	counterclockwise	practice	Guided	1	0.5	-0.25	0.7956543	1.02938	-1.4518	-1.05012	0.959393117686665	1.702386	-3.558876	-0.237012
Trial1	2	1	blindfold	counterclockwise	practice	Guided	1	0.5	-0.25	0.8156433	1.0557	-1.45178	-1.05007	0.974122498207764	1.677596	-3.520789	-0.118942
Trial1	2	1	blindfold	counterclockwise	practice	Guided	1	0.5	-0.25	0.8356323	1.08225	-1.45176	-1.05004	0.989484246266758	1.658917	-3.448849	-0.072796
Trial1	2	1	blindfold	counterclockwise	practice	Guided	1	0.5	-0.25	0.8556519	1.11067	-1.45172	-1.05	1.00643814345029	1.626049	-3.406531	-0.02019
Trial1	2	1	blindfold	counterclockwise	practice	Guided	1	0.5	-0.25	0.8756409	1.16417	-1.45169	-1.04997	1.03974702434072	1.649719	-3.376908	0.030512
Trial1	2	1	blindfold	counterclockwise	practice	Guided	1	0.5	-0.25	0.8956299	1.19253	-1.45169	-1.04993	1.05805756836233	1.57667	-3.359981	0.136117
Trial1	2	1	blindfold	counterclockwise	practice	Guided	1	0.5	-0.25	0.9156494	1.22023	-1.45168	-1.04989	1.07636207065291	1.482734	-3.271113	0.166566
Trial1	2	1	blindfold	counterclockwise	practice	Guided	1	0.5	-0.25	0.9356384	1.24879	-1.45165	-1.04985	1.0956488964793	1.339187	-3.220332	0.290638
Trial1	2	1	blindfold	counterclockwise	practice	Guided	1	0.5	-0.25	0.955658	1.27733	-1.45161	-1.04981	1.1153196496944	1.444304	-3.173782	0.349714
Trial1	2	1	blindfold	counterclockwise	practice	Guided	1	0.5	-0.25	0.975647	1.30855	-1.4516	-1.04979	1.13728492196834	4.878216	-3.368445	-0.106699
Trial1	2	1	blindfold	counterclockwise	practice	Guided	1	0.5	-0.25	0.995636	1.30516	-1.45167	-1.04982	1.13489851717128	6.951909	-4.303672	0.243874
Trial1	2	1	blindfold	counterclockwise	practice	Guided	1	0.5	-0.25	1.015656	1.3038	-1.45179	-1.04998	1.1340470368842	6.473177	-4.075155	-0.820388
Trial1	2	1	blindfold	counterclockwise	practice	Guided	1	0.5	-0.25	1.035645	1.30334	-1.4519	-1.05016	1.13384804369939	4.37572	-4.2275	-1.190351
Trial1	2	1	blindfold	counterclockwise	practice	Guided	1	0.5	-0.25	1.055634	1.30273	-1.45203	-1.04999	1.13329576792366	2.4393	-4.76917	-0.7268
Trial1	2	1	blindfold	counterclockwise	practice	Guided	1	0.5	-0.25	1.075653	1.30088	-1.4522	-1.04956	1.13168237963973	-0.570516	-3.740843	0.681481
Trial1	2	1	blindfold	counterclockwise	practice	Guided	1	0.5	-0.25	1.095642	1.30015	-1.45191	-1.04886	1.13067125982166	-0.16698	-2.708284	0.82717
Trial1	2	1	blindfold	counterclockwise	practice	Guided	1	0.5	-0.25	1.115631	1.29995	-1.45146	-1.04778	1.12976678815411	0.945955	-2.378203	1.04542
Trial1	2	1	blindfold	counterclockwise	practice	Guided	1	0.5	-0.25	1.135651	1.30035	-1.45122	-1.04633	1.12902678135545	2.040008	-2.302031	1.062579
Trial1	2	1	blindfold	counterclockwise	practice	Guided	1	0.5	-0.25	1.15564	1.30087	-1.45113	-1.0429	1.12697968523946	2.751531	-2.187772	1.030879
Trial1	2	1	blindfold	counterclockwise	practice	Guided	1	0.5	-0.25	1.175659	1.30141	-1.45114	-1.0413	1.12623882773364	2.788232	-2.610952	0.878622
Trial1	2	1	blindfold	counterclockwise	practice	Guided	1	0.5	-0.25	1.195648	1.30136	-1.45129	-1.03984	1.12517779311336	2.25147	-2.936801	0.895462
Trial1	2	1	blindfold	counterclockwise	practice	Guided	1	0.5	-0.25	1.215637	1.30116	-1.45144	-1.0384	1.12402489088181	1.62703	-3.017205	0.990812
Trial1	2	1	blindfold	counterclockwise	practice	Guided	1	0.5	-0.25	1.235657	1.30093	-1.45151	-1.0369	1.12280915098544	1.316816	-3.021437	1.062543
Trial1	2	1	blindfold	counterclockwise	practice	Guided	1	0.5	-0.25	1.255646	1.30077	-1.45152	-1.0332	1.12010488077051	1.525796	-2.991814	1.165779
Trial1	2	1	blindfold	counterclockwise	practice	Guided	1	0.5	-0.25	1.275635	1.30092	-1.45145	-1.03097	1.11865408744869	2.354874	-2.771761	1.285603
Trial1	2	1	blindfold	counterclockwise	practice	Guided	1	0.5	-0.25	1.295654	1.30113	-1.45139	-1.02825	1.11690751500772	2.732762	-2.678661	1.539536
Trial1	2	1	blindfold	counterclockwise	practice	Guided	1	0.5	-0.25	1.315643	1.30131	-1.45135	-1.0248	1.11463579364315	2.929973	-2.623648	1.831302
Trial1	2	1	blindfold	counterclockwise	practice	Guided	1	0.5	-0.25	1.335632	1.30143	-1.4513	-1.02022	1.11154349261303	2.945408	-2.437449	2.111315
Trial1	2	1	blindfold	counterclockwise	practice	Guided	1	0.5	-0.25	1.355652	1.30146	-1.45123	-1.00659	1.10216451463065	2.808761	-2.318958	2.459495
Trial1	2	1	blindfold	counterclockwise	practice	Guided	1	0.5	-0.25	1.375641	1.30135	-1.45116	-0.99754	1.09589135674643	2.656745	-2.420521	3.13405
Trial1	2	1	blindfold	counterclockwise	practice	Guided	1	0.5	-0.25	1.39563	1.30132	-1.45121	-0.9861701	1.08814530823159	2.573243	-2.522085	3.420298
Trial1	2	1	blindfold	counterclockwise	practice	Guided	1	0.5	-0.25	1.415649	1.30131	-1.45125	-0.97229	1.07879591700296	2.700737	-2.390899	3.419832
Trial1	2	1	blindfold	counterclockwise	practice	Guided	1	0.5	-0.25	1.435638	1.30137	-1.45123	-0.95681	1.06853829975564	2.926487	-2.403594	3.359229
Trial1	2	1	blindfold	counterclockwise	practice	Guided	1	0.5	-0.25	1.455658	1.30147	-1.45122	-0.91979	1.04449635699842	3.264996	-2.479767	3.17552
Trial1	2	1	blindfold	counterclockwise	practice	Guided	1	0.5	-0.25	1.475647	1.30169	-1.45128	-0.89885	1.031364773011	3.437981	-2.733675	3.453543
Trial1	2	1	blindfold	counterclockwise	practice	Guided	1	0.5	-0.25	1.495636	1.30167	-1.45134	-0.8754	1.01675959634449	3.407109	-2.847933	3.471589
Trial1	2	1	blindfold	counterclockwise	practice	Guided	1	0.5	-0.25	1.515656	1.30167	-1.45141	-0.8508	1.00181611166374	3.137054	-2.953728	3.500442
Trial1	2	1	blindfold	counterclockwise	practice	Guided	1	0.5	-0.25	1.535645	1.30157	-1.45146	-0.82452	0.986198553855441	2.911188	-2.822542	3.362744
Trial1	2	1	blindfold	counterclockwise	practice	Guided	1	0.5	-0.25	1.555634	1.30147	-1.45144	-0.76653	0.953497412174311	2.759732	-3.131464	3.244072
Trial1	2	1	blindfold	counterclockwise	practice	Guided	1	0.5	-0.25	1.575653	1.30132	-1.45158	-0.73582	0.937088540169124	2.498537	-3.16955	3.270736
Trial1	2	1	blindfold	counterclockwise	practice	Guided	1	0.5	-0.25	1.595642	1.30125	-1.45159	-0.70284	0.92036168155798	2.347386	-2.941033	2.957011
Trial1	2	1	blindfold	counterclockwise	practice	Guided	1	0.5	-0.25	1.615631	1.30122	-1.45155	-0.66968	0.90448045055288	2.48685	-3.254186	2.84896
Trial1	2	1	blindfold	counterclockwise	practice	Guided	1	0.5	-0.25	1.635651	1.30123	-1.45166	-0.63553	0.889158594884615	2.390462	-3.71122	2.889066
Trial1	2	1	blindfold	counterclockwise	practice	Guided	1	0.5	-0.25	1.65564	1.30118	-1.45176	-0.56354	0.860346860715582	2.252233	-3.067987	2.593102
Trial1	2	1	blindfold	counterclockwise	practice	Guided	1	0.5	-0.25	1.675659	1.30105	-1.45177	-0.52699	0.847587557648996	1.902395	-3.893188	2.550722
Trial1	2	1	blindfold	counterclockwise	practice	Guided	1	0.5	-0.25	1.695648	1.30095	-1.45187	-0.48997	0.836125937517341	1.747829	-3.402299	2.211663
Trial1	2	1	blindfold	counterclockwise	practice	Guided	1	0.5	-0.25	1.715637	1.30087	-1.45174	-0.45127	0.825773863133171	1.565081	-3.63928	2.337009
Trial1	2	1	blindfold	counterclockwise	practice	Guided	1	0.5	-0.25	1.735657	1.30081	-1.45179	-0.41319	0.8172683779652	1.497078	-4.100546	2.575973
Trial1	2	1	blindfold	counterclockwise	practice	Guided	1	0.5	-0.25	1.755646	1.30077	-1.45188	-0.33492	0.805260248889386	1.595463	-3.182245	2.074746
Trial1	2	1	blindfold	counterclockwise	practice	Guided	1	0.5	-0.25	1.775635	1.30075	-1.45187	-0.29618	0.802080415162284	1.517705	-3.994751	1.891926
Trial1	2	1	blindfold	counterclockwise	practice	Guided	1	0.5	-0.25	1.795654	1.30074	-1.45191	-0.25528	0.800757411411932	1.540805	-3.47424	1.60513
Trial1	2	1	blindfold	counterclockwise	practice	Guided	1	0.5	-0.25	1.815643	1.30073	-1.45184	-0.21803	0.801367954427265	1.254797	-4.168255	1.621205
Trial1	2	1	blindfold	counterclockwise	practice	Guided	1	0.5	-0.25	1.835632	1.30065	-1.45197	-0.17879	0.803810360837966	1.34068	-3.838174	1.472509
Trial1	2	1	blindfold	counterclockwise	practice	Guided	1	0.5	-0.25	1.855652	1.30061	-1.45191	-0.10397	0.813818920910671	1.072599	-3.651975	1.158331
Trial1	2	1	blindfold	counterclockwise	practice	Guided	1	0.5	-0.25	1.875641	1.30053	-1.452	-0.066225	0.821353433357533	1.095417	-3.635048	1.162189
Trial1	2	1	blindfold	counterclockwise	practice	Guided	1	0.5	-0.25	1.89563	1.30053	-1.45192	-0.029987	0.830213184647591	1.004734	-4.130169	1.356469
Trial1	2	1	blindfold	counterclockwise	practice	Guided	1	0.5	-0.25	1.915649	1.3005	-1.45201	0.0059035	0.840408774271634	0.794265	-4.417931	1.61322
Trial1	2	1	blindfold	counterclockwise	practice	Guided	1	0.5	-0.25	1.935638	1.30045	-1.45202	0.041429	0.851851519471878	0.793349	-3.368445	1.2009
Trial1	2	1	blindfold	counterclockwise	practice	Guided	1	0.5	-0.25	1.955658	1.30041	-1.4519	0.1127	0.878753384093751	0.719782	-3.918579	1.372368
Trial1	2	1	blindfold	counterclockwise	practice	Guided	1	0.5	-0.25	1.975647	1.30028	-1.45191	0.14843	0.893976793291524	0.463422	-3.49963	1.244301
Trial1	2	1	blindfold	counterclockwise	practice	Guided	1	0.5	-0.25	1.995636	1.30022	-1.45185	0.18179	0.909282501643388	0.326804	-4.286745	1.30579
Trial1	2	1	blindfold	counterclockwise	practice	Guided	1	0.5	-0.25	2.015656	1.30019	-1.45198	0.21605	0.926016518607574	0.37597	-3.698525	1.540864
Trial1	2	1	blindfold	counterclockwise	practice	Guided	1	0.5	-0.25	2.035645	1.30018	-1.45191	0.25139	0.944288042909169	0.345433	-3.825479	1.692751
Trial1	2	1	blindfold	counterclockwise	practice	Guided	1	0.5	-0.25	2.055634	1.30017	-1.45197	0.3206	0.98277988579873	0.385353	-4.451785	1.638289
Trial1	2	1	blindfold	counterclockwise	practice	Guided	1	0.5	-0.25	2.075653	1.30017	-1.452	0.35436	1.00275768123031	0.248706	-4.037069	1.422084
Trial1	2	1	blindfold	counterclockwise	practice	Guided	1	0.5	-0.25	2.095642	1.30013	-1.452	0.38872	1.02380236280765	0.159724	-4.197877	1.14162
Trial1	2	1	blindfold	counterclockwise	practice	Guided	1	0.5	-0.25	2.115631	1.30008	-1.45209	0.42179	1.044715139339	-0.065767	-3.982056	1.450288
Trial1	2	1	blindfold	counterclockwise	practice	Guided	1	0.5	-0.25	2.135651	1.29996	-1.45197	0.45462	1.06603254112622	-0.157349	-3.986287	1.424837
Trial1	2	1	blindfold	counterclockwise	practice	Guided	1	0.5	-0.25	2.15564	1.2999	-1.45203	0.52024	1.11045467191265	-0.130914	-4.460249	1.322612
Trial1	2	1	blindfold	counterclockwise	practice	Guided	1	0.5	-0.25	2.175659	1.29985	-1.45206	0.55204	1.13270831757136	-0.365979	-4.100546	1.362748
Trial1	2	1	blindfold	counterclockwise	practice	Guided	1	0.5	-0.25	2.195648	1.29983	-1.45209	0.5603	1.1385578784803	-0.28613	-4.612594	1.094629
Trial1	2	1	blindfold	counterclockwise	practice	Guided	1	0.5	-0.25	2.215637	1.2998	-1.45215	0.55684	1.13607689014933	-0.686698	-6.779275	8.887537
Trial1	2	1	blindfold	counterclockwise	practice	Guided	1	0.5	-0.25	2.235657	1.29973	-1.45193	0.55437	1.13427468306453	-0.468665	-0.181885	7.019496
Trial1	2	1	blindfold	counterclockwise	practice	Guided	1	0.5	-0.25	2.255646	1.29938	-1.45125	0.55365	1.13351746518517	-1.362138	-3.791604	8.708168
Trial1	2	1	blindfold	counterclockwise	practice	Guided	1	0.5	-0.25	2.275635	1.29761	-1.45135	0.55346	1.13213495998295	-2.774826	-1.332928	6.692188
Trial1	2	1	blindfold	counterclockwise	practice	Guided	1	0.5	-0.25	2.295654	1.29526	-1.45105	0.55331	1.13037405356031	-2.536615	-2.636322	6.950812
Trial1	2	1	blindfold	counterclockwise	practice	Guided	1	0.5	-0.25	2.315643	1.2921	-1.45117	0.5528	1.12778995145569	-0.277729	-2.691336	5.258601
Trial1	2	1	blindfold	counterclockwise	practice	Guided	1	0.5	-0.25	2.335632	1.28962	-1.45137	0.55227	1.12567169611974	0.500491	-3.304947	4.238969
Trial1	2	1	blindfold	counterclockwise	practice	Guided	1	0.5	-0.25	2.355652	1.28858	-1.45161	0.55171	1.12454313500116	0.010044	-3.753517	3.204221
Trial1	2	1	blindfold	counterclockwise	practice	Guided	1	0.5	-0.25	2.375641	1.28826	-1.45186	0.55145	1.12413349472287	-1.208474	-3.94818	2.068059
Trial1	2	1	blindfold	counterclockwise	practice	Guided	1	0.5	-0.25	2.39563	1.2879	-1.45197	0.55126	1.1237455810645	-1.247249	-4.303651	1.933089
Trial1	2	1	blindfold	counterclockwise	practice	Guided	1	0.5	-0.25	2.415649	1.28749	-1.4521	0.55121	1.12342243090662	-0.900122	-4.400983	2.002634
Trial1	2	1	blindfold	counterclockwise	practice	Guided	1	0.5	-0.25	2.435638	1.28738	-1.45214	0.55119	1.12333106386	-0.638202	-4.384056	2.085548
Trial1	2	1	blindfold	counterclockwise	practice	Guided	1	0.5	-0.25	2.455658	1.28736	-1.45215	0.5512	1.12332420936054	-0.851699	-4.51101	2.161184
Trial1	2	1	blindfold	counterclockwise	practice	Guided	1	0.5	-0.25	2.475647	1.28708	-1.45219	0.55125	1.12316367097381	-2.185625	-4.460228	2.580839
Trial1	2	1	blindfold	counterclockwise	practice	Guided	1	0.5	-0.25	2.495636	1.28619	-1.45221	0.55128	1.12256155334462	-2.462202	-4.379824	2.635444
Trial1	2	1	blindfold	counterclockwise	practice	Guided	1	0.5	-0.25	2.515656	1.28438	-1.45218	0.55129	1.12130171912561	-2.464399	-4.231711	2.629327
Trial1	2	1	blindfold	counterclockwise	practice	Guided	1	0.5	-0.25	2.535645	1.28151	-1.45214	0.55126	1.11927452030401	-2.401707	-4.320579	2.519163
Trial1	2	1	blindfold	counterclockwise	practice	Guided	1	0.5	-0.25	2.555634	1.27783	-1.45214	0.55105	1.11655749089062	-2.324906	-4.316347	2.312519
Trial1	2	1	blindfold	counterclockwise	practice	Guided	1	0.5	-0.25	2.575653	1.26776	-1.45222	0.55092	1.1094720164462	-2.463644	-4.570255	1.793042
Trial1	2	1	blindfold	counterclockwise	practice	Guided	1	0.5	-0.25	2.595642	1.26144	-1.45226	0.55082	1.10503556219956	-2.485869	-4.527937	1.581987
Trial1	2	1	blindfold	counterclockwise	practice	Guided	1	0.5	-0.25	2.615631	1.25417	-1.45227	0.55076	1.09999492326705	-2.480632	-4.527937	1.477631
Trial1	2	1	blindfold	counterclockwise	practice	Guided	1	0.5	-0.25	2.635651	1.24595	-1.45228	0.55074	1.09436096941123	-2.459574	-4.616805	1.50069
Trial1	2	1	blindfold	counterclockwise	practice	Guided	1	0.5	-0.25	2.65564	1.23625	-1.4523	0.55077	1.0877944610927	-2.423629	-4.646427	1.562703
Trial1	2	1	blindfold	counterclockwise	practice	Guided	1	0.5	-0.25	2.675659	1.21576	-1.45237	0.55075	1.07401720516833	-2.496108	-4.680282	1.47664
Trial1	2	1	blindfold	counterclockwise	practice	Guided	1	0.5	-0.25	2.695648	1.20336	-1.45234	0.55074	1.06578607445005	-2.669639	-4.6295	1.439105
Trial1	2	1	blindfold	counterclockwise	practice	Guided	1	0.5	-0.25	2.715637	1.19102	-1.45231	0.55074	1.05768294407703	-2.817392	-4.557559	1.503588
Trial1	2	1	blindfold	counterclockwise	practice	Guided	1	0.5	-0.25	2.735657	1.17675	-1.45228	0.55072	1.04840019471576	-2.838071	-4.587182	1.423328
Trial1	2	1	blindfold	counterclockwise	practice	Guided	1	0.5	-0.25	2.755646	1.16175	-1.45227	0.5507	1.03876545485615	-2.692493	-4.557559	1.396482
Trial1	2	1	blindfold	counterclockwise	practice	Guided	1	0.5	-0.25	2.775635	1.12861	-1.45231	0.55069	1.01796611898809	-2.805516	-4.625268	1.331906
Trial1	2	1	blindfold	counterclockwise	practice	Guided	1	0.5	-0.25	2.795654	1.10993	-1.45234	0.55067	1.00652225492965	-2.834957	-4.709904	1.336272
Trial1	2	1	blindfold	counterclockwise	practice	Guided	1	0.5	-0.25	2.815643	1.09016	-1.45235	0.55063	0.99463424926993	-2.857768	-4.561791	1.270264
Trial1	2	1	blindfold	counterclockwise	practice	Guided	1	0.5	-0.25	2.835632	1.06989	-1.45231	0.55063	0.982742635311686	-2.895352	-4.561791	1.255778
Trial1	2	1	blindfold	counterclockwise	practice	Guided	1	0.5	-0.25	2.855652	1.04854	-1.45227	0.55068	0.970558939956963	-2.818568	-4.405215	1.229085
Trial1	2	1	blindfold	counterclockwise	practice	Guided	1	0.5	-0.25	2.875641	1.00214	-1.45224	0.55071	0.945135463989631	-2.628015	-4.566023	1.429201
Trial1	2	1	blindfold	counterclockwise	practice	Guided	1	0.5	-0.25	2.89563	0.97804	-1.45226	0.5507	0.932546397561999	-2.523443	-4.481387	1.413302
Trial1	2	1	blindfold	counterclockwise	practice	Guided	1	0.5	-0.25	2.915649	0.9532	-1.45225	0.55068	0.920042799452826	-2.54252	-4.595646	1.373118
Trial1	2	1	blindfold	counterclockwise	practice	Guided	1	0.5	-0.25	2.935638	0.92763	-1.45227	0.55064	0.907684863752577	-2.566686	-4.532169	1.259784
Trial1	2	1	blindfold	counterclockwise	practice	Guided	1	0.5	-0.25	2.955658	0.90053	-1.45227	0.55057	0.895174065834155	-2.601538	-4.553328	1.261513
Trial1	2	1	blindfold	counterclockwise	practice	Guided	1	0.5	-0.25	2.975647	0.84486	-1.45222	0.55055	0.871670068534837	-2.37323	-4.362897	1.069583
Trial1	2	1	blindfold	counterclockwise	practice	Guided	1	0.5	-0.25	2.995636	0.81652	-1.4522	0.55051	0.860814229611053	-2.191913	-4.345969	0.981928
Trial1	2	1	blindfold	counterclockwise	practice	Guided	1	0.5	-0.25	3.015656	0.78778	-1.45219	0.55049	0.85064769456023	-2.13123	-4.481387	0.954024
Trial1	2	1	blindfold	counterclockwise	practice	Guided	1	0.5	-0.25	3.035645	0.75695	-1.45222	0.55047	0.840699426281996	-2.067991	-4.396751	0.883767
Trial1	2	1	blindfold	counterclockwise	practice	Guided	1	0.5	-0.25	3.055634	0.72847	-1.45221	0.55045	0.83241744284234	-2.034791	-4.392519	0.872899
Trial1	2	1	blindfold	counterclockwise	practice	Guided	1	0.5	-0.25	3.075653	0.6682	-1.45219	0.55045	0.81793122638543	-1.765779	-4.261333	0.900248
Trial1	2	1	blindfold	counterclockwise	practice	Guided	1	0.5	-0.25	3.095642	0.63937	-1.45216	0.55046	0.812502421394939	-1.669492	-4.32481	0.92833
Trial1	2	1	blindfold	counterclockwise	practice	Guided	1	0.5	-0.25	3.115631	0.60879	-1.45215	0.55046	0.807818940706323	-1.624665	-4.15977	0.902114
Trial1	2	1	blindfold	counterclockwise	practice	Guided	1	0.5	-0.25	3.135651	0.57829	-1.4521	0.55048	0.80429942512874	-1.613836	-4.172466	0.959598
Trial1	2	1	blindfold	counterclockwise	practice	Guided	1	0.5	-0.25	3.15564	0.54878	-1.45208	0.55051	0.801994846401229	-1.50948	-4.08783	1.041579
Trial1	2	1	blindfold	counterclockwise	practice	Guided	1	0.5	-0.25	3.175659	0.49038	-1.45204	0.5505	0.800557837449372	-1.308016	-4.223247	1.01859
Trial1	2	1	blindfold	counterclockwise	practice	Guided	1	0.5	-0.25	3.195648	0.46168	-1.45204	0.55048	0.801396697139995	-1.234135	-3.965107	0.912229
Trial1	2	1	blindfold	counterclockwise	practice	Guided	1	0.5	-0.25	3.215637	0.43248	-1.45199	0.55047	0.803312617581843	-1.279626	-3.905862	0.910692
Trial1	2	1	blindfold	counterclockwise	practice	Guided	1	0.5	-0.25	3.235657	0.40446	-1.45196	0.55048	0.806161359924642	-1.251449	-3.880471	0.944267
Trial1	2	1	blindfold	counterclockwise	practice	Guided	1	0.5	-0.25	3.255646	0.37514	-1.45196	0.55051	0.810189027130813	-1.194688	-4.024353	1.000729
Trial1	2	1	blindfold	counterclockwise	practice	Guided	1	0.5	-0.25	3.275635	0.32114	-1.45199	0.55053	0.820267767202356	-1.202533	-3.990498	1.104754
Trial1	2	1	blindfold	counterclockwise	practice	Guided	1	0.5	-0.25	3.295654	0.29475	-1.45199	0.55055	0.826442882050734	-1.162156	-3.931253	1.095142
Trial1	2	1	blindfold	counterclockwise	practice	Guided	1	0.5	-0.25	3.315643	0.26878	-1.45197	0.55056	0.833282065870627	-1.026777	-3.884703	1.115147
Trial1	2	1	blindfold	counterclockwise	practice	Guided	1	0.5	-0.25	3.335632	0.24331	-1.45195	0.55057	0.840715229158336	-0.980253	-3.846617	1.142707
Trial1	2	1	blindfold	counterclockwise	practice	Guided	1	0.5	-0.25	3.355652	0.21837	-1.45193	0.55056	0.848652916033905	-0.92233	-3.749286	1.093996
Trial1	2	1	blindfold	counterclockwise	practice	Guided	1	0.5	-0.25	3.375641	0.16861	-1.4519	0.55057	0.866447736655911	-1.044561	-3.791604	1.128104
Trial1	2	1	blindfold	counterclockwise	practice	Guided	1	0.5	-0.25	3.39563	0.14513	-1.4519	0.55056	0.875687747523745	-1.132509	-3.766213	1.122017
Trial1	2	1	blindfold	counterclockwise	practice	Guided	1	0.5	-0.25	3.415649	0.12199	-1.4519	0.55055	0.885308892371808	-1.18279	-3.859312	1.104488
Trial1	2	1	blindfold	counterclockwise	practice	Guided	1	0.5	-0.25	3.435638	0.098465	-1.45193	0.55053	0.895588443957399	-1.142618	-3.825458	1.028751
Trial1	2	1	blindfold	counterclockwise	practice	Guided	1	0.5	-0.25	3.455658	0.075945	-1.45192	0.55045	0.905838222114233	-1.252088	-3.850849	0.982378
Trial1	2	1	blindfold	counterclockwise	practice	Guided	1	0.5	-0.25	3.475647	0.031652	-1.45196	0.55045	0.927399641468927	-1.282027	-3.922789	0.916143
Trial1	2	1	blindfold	counterclockwise	practice	Guided	1	0.5	-0.25	3.495636	0.0091581	-1.45196	0.55046	0.938968557471478	-1.252846	-3.931253	0.959253
Trial1	2	1	blindfold	counterclockwise	practice	Guided	1	0.5	-0.25	3.515656	-0.012455	-1.45195	0.55048	0.950462188090035	-1.240675	-3.82969	0.951571
Trial1	2	1	blindfold	counterclockwise	practice	Guided	1	0.5	-0.25	3.535645	-0.033846	-1.45192	0.55049	0.962172401067153	-1.279095	-3.774676	0.973744
Trial1	2	1	blindfold	counterclockwise	practice	Guided	1	0.5	-0.25	3.555634	-0.055705	-1.45191	0.5505	0.97447850532553	-1.402033	-3.87624	0.988977
Trial1	2	1	blindfold	counterclockwise	practice	Guided	1	0.5	-0.25	3.575653	-0.098647	-1.45196	0.55049	0.999581116330383	-1.560618	-3.897399	0.935799
Trial1	2	1	blindfold	counterclockwise	practice	Guided	1	0.5	-0.25	3.595642	-0.11985	-1.45196	0.55047	1.01240616228389	-1.544482	-3.893167	0.933251
Trial1	2	1	blindfold	counterclockwise	practice	Guided	1	0.5	-0.25	3.615631	-0.14108	-1.45194	0.55049	1.02555728984026	-1.471949	-3.825458	0.979419
Trial1	2	1	blindfold	counterclockwise	practice	Guided	1	0.5	-0.25	3.635651	-0.16296	-1.45192	0.55049	1.03937487538967	-1.452013	-3.804299	0.959249
Trial1	2	1	blindfold	counterclockwise	practice	Guided	1	0.5	-0.25	3.65564	-0.18416	-1.45191	0.55047	1.05300860875779	-1.395259	-3.812763	1.022358
Trial1	2	1	blindfold	counterclockwise	practice	Guided	1	0.5	-0.25	3.675659	-0.22643	-1.45188	0.55045	1.08093514559002	-1.495171	-3.749286	0.893905
Trial1	2	1	blindfold	counterclockwise	practice	Guided	1	0.5	-0.25	3.695648	-0.24825	-1.45188	0.55046	1.09572543675126	-1.524682	-3.766213	0.918254
Trial1	2	1	blindfold	counterclockwise	practice	Guided	1	0.5	-0.25	3.715637	-0.26951	-1.45188	0.55046	1.11035211652835	-1.507206	-3.867776	0.928178
Trial1	2	1	blindfold	counterclockwise	practice	Guided	1	0.5	-0.25	3.735657	-0.29083	-1.45193	0.55045	1.12522547079623	-1.433823	-4.007425	0.908619
Trial1	2	1	blindfold	counterclockwise	practice	Guided	1	0.5	-0.25	3.755646	-0.30675	-1.45197	0.55052	1.13652005555586	-2.288812	-3.939717	0.754398
Trial1	2	1	blindfold	counterclockwise	practice	Guided	1	0.5	-0.25	3.775635	-0.3046	-1.45197	0.55079	1.13518531891647	-7.299025	-3.73659	2.480401
Trial1	2	1	blindfold	counterclockwise	practice	Guided	1	0.5	-0.25	3.795654	-0.30391	-1.45186	0.55126	1.13502814689849	-4.288698	-2.759044	3.625729
Trial1	2	1	blindfold	counterclockwise	practice	Guided	1	0.5	-0.25	3.815643	-0.30277	-1.45162	0.55162	1.13447535788414	-1.864132	-3.008721	4.067306
Trial1	2	1	blindfold	counterclockwise	practice	Guided	1	0.5	-0.25	3.835632	-0.30167	-1.45155	0.55162	1.13369724690595	-1.426887	-3.182224	3.383935
Trial1	2	1	blindfold	counterclockwise	practice	Guided	1	0.5	-0.25	3.855652	-0.30128	-1.45157	0.55133	1.13321637243744	-2.162005	-3.448828	2.404741
Trial1	2	1	blindfold	counterclockwise	practice	Guided	1	0.5	-0.25	3.875641	-0.30146	-1.45178	0.5511	1.13318108141659	-4.165862	-4.121684	1.032289
Trial1	2	1	blindfold	counterclockwise	practice	Guided	1	0.5	-0.25	3.89563	-0.30163	-1.45189	0.55103	1.13325181251246	-3.706873	-4.028584	0.901331
Trial1	2	1	blindfold	counterclockwise	practice	Guided	1	0.5	-0.25	3.915649	-0.30164	-1.45191	0.55098	1.1332235907933	-2.394235	-3.863544	0.944719
Trial1	2	1	blindfold	counterclockwise	practice	Guided	1	0.5	-0.25	3.935638	-0.30156	-1.4519	0.55083	1.13306094651463	-1.56043	-3.630795	0.858817
Trial1	2	1	blindfold	counterclockwise	practice	Guided	1	0.5	-0.25	3.955658	-0.30131	-1.45187	0.5505	1.13265088490948	-1.283348	-3.719663	0.504366
Trial1	2	1	blindfold	counterclockwise	practice	Guided	1	0.5	-0.25	3.975647	-0.30106	-1.45199	0.55036	1.1323750814549	-1.958509	-4.405215	-0.506737
Trial1	2	1	blindfold	counterclockwise	practice	Guided	1	0.5	-0.25	3.995636	-0.30106	-1.45208	0.55025	1.13229731506386	-2.289357	-4.37136	-0.830358
Trial1	2	1	blindfold	counterclockwise	practice	Guided	1	0.5	-0.25	4.015656	-0.30107	-1.45211	0.55018	1.13225492427993	-2.269595	-4.147075	-0.933165
Trial1	2	1	blindfold	counterclockwise	practice	Guided	1	0.5	-0.25	4.035645	-0.30107	-1.45208	0.55009	1.13219131971173	-2.013469	-3.778908	-0.976969
Trial1	2	1	blindfold	counterclockwise	practice	Guided	1	0.5	-0.25	4.055634	-0.30106	-1.452	0.54938	1.13168261830172	-1.865238	-3.673113	-1.20978
Trial1	2	1	blindfold	counterclockwise	practice	Guided	1	0.5	-0.25	4.075653	-0.30103	-1.4519	0.54827	1.13087755712599	-2.22361	-3.821226	-1.868163
Trial1	2	1	blindfold	counterclockwise	practice	Guided	1	0.5	-0.25	4.095642	-0.30108	-1.4519	0.54644	1.12962198543966	-2.359487	-3.855081	-1.959061
Trial1	2	1	blindfold	counterclockwise	practice	Guided	1	0.5	-0.25	4.115631	-0.30114	-1.45193	0.54396	1.12791744311448	-2.304738	-4.007425	-2.0546
Trial1	2	1	blindfold	counterclockwise	practice	Guided	1	0.5	-0.25	4.135651	-0.30114	-1.45199	0.54063	1.12557589088053	-2.130598	-4.104757	-2.259069
Trial1	2	1	blindfold	counterclockwise	practice	Guided	1	0.5	-0.25	4.15564	-0.30109	-1.45205	0.53063	1.11853850026166	-1.951706	-4.231711	-2.476697
Trial1	2	1	blindfold	counterclockwise	practice	Guided	1	0.5	-0.25	4.175659	-0.30093	-1.4521	0.52192	1.11236203091782	-1.73827	-4.121684	-2.666976
Trial1	2	1	blindfold	counterclockwise	practice	Guided	1	0.5	-0.25	4.195648	-0.30087	-1.45206	0.51621	1.10836390825657	-1.719411	-4.104757	-2.426315
Trial1	2	1	blindfold	counterclockwise	practice	Guided	1	0.5	-0.25	4.215637	-0.30087	-1.45204	0.50677	1.10185916262116	-1.810216	-3.943948	-2.337056
Trial1	2	1	blindfold	counterclockwise	practice	Guided	1	0.5	-0.25	4.235657	-0.30091	-1.45199	0.49749	1.09553555380964	-1.941169	-3.893167	-2.365246
Trial1	2	1	blindfold	counterclockwise	practice	Guided	1	0.5	-0.25	4.255646	-0.30097	-1.45197	0.47602	1.08104487514618	-2.030774	-3.982035	-2.471898
Trial1	2	1	blindfold	counterclockwise	practice	Guided	1	0.5	-0.25	4.275635	-0.30106	-1.45192	0.46362	1.07282369081188	-2.141878	-3.808531	-2.187939
Trial1	2	1	blindfold	counterclockwise	practice	Guided	1	0.5	-0.25	4.295654	-0.30108	-1.45191	0.45089	1.06441342839122	-2.076367	-3.812763	-2.157857
Trial1	2	1	blindfold	counterclockwise	practice	Guided	1	0.5	-0.25	4.315643	-0.30106	-1.45191	0.43703	1.05532336366525	-2.039315	-3.859312	-2.261819
Trial1	2	1	blindfold	counterclockwise	practice	Guided	1	0.5	-0.25	4.335632	-0.30102	-1.45193	0.42292	1.04616172064402	-1.960778	-3.893167	-2.147664
Trial1	2	1	blindfold	counterclockwise	practice	Guided	1	0.5	-0.25	4.355652	-0.30099	-1.45192	0.39313	1.02722987063597	-1.963681	-3.833922	-2.043666
Trial1	2	1	blindfold	counterclockwise	practice	Guided	1	0.5	-0.25	4.375641	-0.30097	-1.45189	0.37692	1.01714386246702	-1.97046	-3.592709	-2.109834
Trial1	2	1	blindfold	counterclockwise	practice	Guided	1	0.5	-0.25	4.39563	-0.30097	-1.45186	0.36047	1.00708817227761	-1.91018	-3.910094	-2.257414
Trial1	2	1	blindfold	counterclockwise	practice	Guided	1	0.5	-0.25	4.415649	-0.30094	-1.45189	0.34335	0.996779368382006	-1.757424	-3.651954	-2.261606
Trial1	2	1	blindfold	counterclockwise	practice	Guided	1	0.5	-0.25	4.435638	-0.30088	-1.45184	0.32509	0.985970230846463	-1.664229	-3.601173	-2.108244
Trial1	2	1	blindfold	counterclockwise	practice	Guided	1	0.5	-0.25	4.455658	-0.30082	-1.45181	0.28749	0.964473002395642	-1.461198	-3.698504	-1.964235
Trial1	2	1	blindfold	counterclockwise	practice	Guided	1	0.5	-0.25	4.475647	-0.30071	-1.45175	0.26806	0.953688971641485	-1.423534	-3.254165	-2.052828
Trial1	2	1	blindfold	counterclockwise	practice	Guided	1	0.5	-0.25	4.495636	-0.30072	-1.45169	0.24789	0.942892876241295	-1.524981	-3.495378	-2.232834
Trial1	2	1	blindfold	counterclockwise	practice	Guided	1	0.5	-0.25	4.515656	-0.30073	-1.4517	0.22638	0.931722290446158	-1.381349	-3.19492	-2.16854
Trial1	2	1	blindfold	counterclockwise	practice	Guided	1	0.5	-0.25	4.535645	-0.30072	-1.45164	0.20502	0.920975420270078	-1.455865	-3.177993	-1.897977
Trial1	2	1	blindfold	counterclockwise	practice	Guided	1	0.5	-0.25	4.555634	-0.30071	-1.45161	0.16075	0.899917805244489	-1.400532	-3.300715	-1.490066
Trial1	2	1	blindfold	counterclockwise	practice	Guided	1	0.5	-0.25	4.575653	-0.3007	-1.45152	0.13805	0.889777112798107	-1.438592	-3.423437	-2.16237
Trial1	2	1	blindfold	counterclockwise	practice	Guided	1	0.5	-0.25	4.595642	-0.30072	-1.45162	0.11477	0.879891858818924	-1.476433	-3.144138	-1.999704
Trial1	2	1	blindfold	counterclockwise	practice	Guided	1	0.5	-0.25	4.615631	-0.30071	-1.45159	0.091226	0.870385933416844	-1.350402	-2.962171	-1.612321
Trial1	2	1	blindfold	counterclockwise	practice	Guided	1	0.5	-0.25	4.635651	-0.30067	-1.4515	0.066927	0.861112750731874	-1.296366	-2.987562	-1.236924
Trial1	2	1	blindfold	counterclockwise	practice	Guided	1	0.5	-0.25	4.65564	-0.30064	-1.45144	0.017592	0.844174073962664	-1.218794	-2.63209	-1.918101
Trial1	2	1	blindfold	counterclockwise	practice	Guided	1	0.5	-0.25	4.675659	-0.30059	-1.45153	-0.0073078	0.836566713207675	-1.053783	-2.932548	-1.895155
Trial1	2	1	blindfold	counterclockwise	practice	Guided	1	0.5	-0.25	4.695648	-0.30054	-1.45151	-0.032242	0.829628132623161	-0.973914	-3.093357	-1.149376
Trial1	2	1	blindfold	counterclockwise	practice	Guided	1	0.5	-0.25	4.715637	-0.30049	-1.45146	-0.057464	0.823319098828562	-0.709896	-2.953707	-1.641428
Trial1	2	1	blindfold	counterclockwise	practice	Guided	1	0.5	-0.25	4.735657	-0.30045	-1.45146	-0.083898	0.817502337770899	-0.76771	-3.203383	-1.875979
Trial1	2	1	blindfold	counterclockwise	practice	Guided	1	0.5	-0.25	4.755646	-0.3004	-1.45152	-0.13655	0.808400298500472	-0.710911	-2.847912	-1.590812
Trial1	2	1	blindfold	counterclockwise	practice	Guided	1	0.5	-0.25	4.775635	-0.30031	-1.45141	-0.16279	0.80504761195625	-0.439912	-2.869071	-1.608496
Trial1	2	1	blindfold	counterclockwise	practice	Guided	1	0.5	-0.25	4.795654	-0.30028	-1.45141	-0.18946	0.802566619203693	-0.578369	-3.203383	-1.851839
Trial1	2	1	blindfold	counterclockwise	practice	Guided	1	0.5	-0.25	4.815643	-0.30028	-1.45149	-0.21629	0.800989669272791	-0.546057	-2.788667	-1.485652
Trial1	2	1	blindfold	counterclockwise	practice	Guided	1	0.5	-0.25	4.835632	-0.30028	-1.45144	-0.2437	0.800304801944679	-0.658572	-2.687104	-0.805979
Trial1	2	1	blindfold	counterclockwise	practice	Guided	1	0.5	-0.25	4.855652	-0.30032	-1.45133	-0.29873	0.801802167598314	-0.790159	-2.598236	-1.346329
Trial1	2	1	blindfold	counterclockwise	practice	Guided	1	0.5	-0.25	4.875641	-0.30038	-1.4514	-0.32435	0.803825884914558	-0.788486	-2.687104	-0.965608
Trial1	2	1	blindfold	counterclockwise	practice	Guided	1	0.5	-0.25	4.89563	-0.30037	-1.45136	-0.35029	0.806628931727052	-0.71674	-2.327401	-0.706288
Trial1	2	1	blindfold	counterclockwise	practice	Guided	1	0.5	-0.25	4.915649	-0.30038	-1.45126	-0.37679	0.810360314444518	-0.779014	-2.471282	-1.042399
Trial1	2	1	blindfold	counterclockwise	practice	Guided	1	0.5	-0.25	4.935638	-0.30038	-1.45127	-0.40157	0.814605181940935	-0.856348	-2.674408	-0.979617
Trial1	2	1	blindfold	counterclockwise	practice	Guided	1	0.5	-0.25	4.955658	-0.30039	-1.45127	-0.45283	0.825690121002989	-0.694919	-2.285083	-0.792421
Trial1	2	1	blindfold	counterclockwise	practice	Guided	1	0.5	-0.25	4.975647	-0.30037	-1.4511	-0.4771	0.831965483648078	-0.700747	-2.242765	-0.741472
Trial1	2	1	blindfold	counterclockwise	practice	Guided	1	0.5	-0.25	4.995636	-0.30035	-1.45113	-0.50101	0.83878850707055	-0.653335	-2.306242	-0.726831
Trial1	2	1	blindfold	counterclockwise	practice	Guided	1	0.5	-0.25	5.015656	-0.30032	-1.45111	-0.52433	0.846031359570166	-0.552294	-2.13697	-0.577306
Trial1	2	1	blindfold	counterclockwise	practice	Guided	1	0.5	-0.25	5.035645	-0.30028	-1.45108	-0.54773	0.853868385901303	-0.566626	-1.99732	-0.320008
Trial1	2	1	blindfold	counterclockwise	practice	Guided	1	0.5	-0.25	5.055634	-0.30025	-1.45103	-0.5923	0.870384593772805	-0.511593	-1.938075	-0.788552
Trial1	2	1	blindfold	counterclockwise	practice	Guided	1	0.5	-0.25	5.075653	-0.30022	-1.4511	-0.61546	0.879723313422757	-0.336285	-1.99732	-0.669559
Trial1	2	1	blindfold	counterclockwise	practice	Guided	1	0.5	-0.25	5.095642	-0.30019	-1.45108	-0.6368	0.888773464951169	-0.394567	-2.048102	-0.463602
Trial1	2	1	blindfold	counterclockwise	practice	Guided	1	0.5	-0.25	5.115631	-0.3002	-1.45105	-0.65784	0.898138931965119	-0.485183	-2.09042	-0.692511
Trial1	2	1	blindfold	counterclockwise	practice	Guided	1	0.5	-0.25	5.135651	-0.30023	-1.45106	-0.67866	0.907809132927795	-0.500534	-2.30201	-0.75542
Trial1	2	1	blindfold	counterclockwise	practice	Guided	1	0.5	-0.25	5.15564	-0.30025	-1.45108	-0.71977	0.927946045252659	-0.574996	-1.87883	-0.625073
Trial1	2	1	blindfold	counterclockwise	practice	Guided	1	0.5	-0.25	5.175659	-0.30026	-1.45099	-0.73904	0.937857248074933	-0.57449	-2.018479	-0.049068
Trial1	2	1	blindfold	counterclockwise	practice	Guided	1	0.5	-0.25	5.195648	-0.30029	-1.45094	-0.75793	0.947869705588476	-0.646123	-1.616458	-0.422861
Trial1	2	1	blindfold	counterclockwise	practice	Guided	1	0.5	-0.25	5.215637	-0.30031	-1.45087	-0.7776	0.95857075180917	-0.627921	-2.005784	-0.491493
Trial1	2	1	blindfold	counterclockwise	practice	Guided	1	0.5	-0.25	5.235657	-0.30033	-1.45091	-0.7957399	0.968689926511645	-0.701723	-1.83228	-0.437459
Trial1	2	1	blindfold	counterclockwise	practice	Guided	1	0.5	-0.25	5.255646	-0.30034	-1.4509	-0.83031	0.988586764827683	-0.619198	-1.62069	-0.199627
Trial1	2	1	blindfold	counterclockwise	practice	Guided	1	0.5	-0.25	5.275635	-0.30033	-1.45086	-0.84702	0.998479342956606	-0.723652	-1.78573	-0.563401
Trial1	2	1	blindfold	counterclockwise	practice	Guided	1	0.5	-0.25	5.295654	-0.30034	-1.4509	-0.86406	1.00876844483335	-0.656174	-1.976161	-0.757226
Trial1	2	1	blindfold	counterclockwise	practice	Guided	1	0.5	-0.25	5.315643	-0.30033	-1.45097	-0.8803	1.0187277500922	-0.648727	-1.87883	-0.588186
Trial1	2	1	blindfold	counterclockwise	practice	Guided	1	0.5	-0.25	5.335632	-0.30033	-1.45095	-0.89622	1.02865364925926	-0.597937	-1.844976	-0.459386
Trial1	2	1	blindfold	counterclockwise	practice	Guided	1	0.5	-0.25	5.355652	-0.30031	-1.45093	-0.92792	1.04884297109477	-0.503206	-1.959234	-0.458983
Trial1	2	1	blindfold	counterclockwise	practice	Guided	1	0.5	-0.25	5.375641	-0.30026	-1.45097	-0.9429901	1.05860819431814	-0.501013	-1.751876	-0.708956
Trial1	2	1	blindfold	counterclockwise	practice	Guided	1	0.5	-0.25	5.39563	-0.30026	-1.45095	-0.95762	1.06824256549896	-0.515668	-2.073493	-0.954045
Trial1	2	1	blindfold	counterclockwise	practice	Guided	1	0.5	-0.25	5.415649	-0.30027	-1.45102	-0.97315	1.07860001982542	-0.542002	-2.221606	-0.847305
Trial1	2	1	blindfold	counterclockwise	practice	Guided	1	0.5	-0.25	5.435638	-0.30028	-1.45106	-0.9882	1.08875494904993	-0.525354	-1.967698	-0.890174
Trial1	2	1	blindfold	counterclockwise	practice	Guided	1	0.5	-0.25	5.455658	-0.30027	-1.451	-1.01792	1.10911370545672	-0.52162	-2.069261	-0.753853
Trial1	2	1	blindfold	counterclockwise	practice	Guided	1	0.5	-0.25	5.475647	-0.30024	-1.45103	-1.03303	1.11960710014651	-0.453369	-1.99732	-0.711056
Trial1	2	1	blindfold	counterclockwise	practice	Guided	1	0.5	-0.25	5.495636	-0.30023	-1.45102	-1.04778	1.12996505898409	-0.528909	-1.946539	-0.991864
Trial1	2	1	blindfold	counterclockwise	practice	Guided	1	0.5	-0.25	5.515656	-0.30023	-1.45101	-1.0549	1.13500305993268	-0.422988	-2.141202	-0.996403
Trial1	2	1	blindfold	counterclockwise	practice	Guided	1	0.5	-0.25	5.535645	-0.30023	-1.45101	-1.05339	1.13393279396611	-0.417167	-1.764571	-2.415484
Trial1	2	1	blindfold	counterclockwise	practice	Guided	1	0.5	-0.25	5.555634	-0.30022	-1.451	-1.05138	1.13250246945834	0.039321	-2.839445	-2.384099
Trial1	2	1	blindfold	counterclockwise	practice	Guided	1	0.5	-0.25	5.575653	-0.30004	-1.45124	-1.05124	1.13227624610498	0.414032	-2.018476	-2.010178
Trial1	2	1	blindfold	counterclockwise	practice	Guided	1	0.5	-0.25	5.595642	-0.29997	-1.45118	-1.05118	1.13218435027218	0.262388	-2.704028	-1.813283
Trial1	2	1	blindfold	counterclockwise	practice	Guided	1	0.5	-0.25	5.615631	-0.29995	-1.45129	-1.05115	1.13214896265822	0.259139	-3.122976	-1.787732
Trial1	2	1	blindfold	counterclockwise	practice	Guided	1	0.5	-0.25	5.635651	-0.29994	-1.45136	-1.05112	1.13212071381472	0.338826	-2.471279	-1.803818
Trial1	2	1	blindfold	counterclockwise	practice	Guided	1	0.5	-0.25	5.65564	-0.29993	-1.45132	-1.05106	1.13207122900465	0.013872	-2.365484	-1.571049
Trial1	2	1	blindfold	counterclockwise	practice	Guided	1	0.5	-0.25	5.675659	-0.29994	-1.45132	-1.05103	1.13205702697022	-0.33347	-2.560146	-1.576233
Trial1	2	1	blindfold	counterclockwise	practice	Guided	1	0.5	-0.25	5.695648	-0.29995	-1.45129	-1.05097	1.13202167531006	-0.361755	-2.166589	-1.34631
Trial1	2	1	blindfold	counterclockwise	practice	Guided	1	0.5	-0.25	5.715637	-0.29999	-1.45122	-1.05092	1.13201451370711	-0.377597	-2.306238	-1.222806
Trial1	2	1	blindfold	counterclockwise	practice	Guided	1	0.5	-0.25	5.735657	-0.30001	-1.45121	-1.0509	1.13201447654632	-0.240951	-2.416265	-1.398024
Trial1	2	1	blindfold	counterclockwise	practice	Guided	1	0.5	-0.25	5.755646	-0.30001	-1.45121	-1.0509	1.13201447654632	0.041566	-2.395106	-1.72768
Trial1	2	1	blindfold	counterclockwise	practice	Guided	1	0.5	-0.25	5.775635	-0.30001	-1.45124	-1.05091	1.13202156117422	0.195316	-2.814054	-1.895156
Trial1	2	1	blindfold	counterclockwise	practice	Guided	1	0.5	-0.25	5.795654	-0.29999	-1.45127	-1.05092	1.13201451370711	0.348887	-2.665941	-2.067218
Trial1	2	1	blindfold	counterclockwise	practice	Guided	1	0.5	-0.25	5.815643	-0.29998	-1.45128	-1.05093	1.13201454308331	0.411656	-2.699796	-2.082229
Trial1	2	1	blindfold	counterclockwise	practice	Guided	1	0.5	-0.25	5.835632	-0.29997	-1.4513	-1.05094	1.13201455157547	0.510147	-2.82675	-2.056758
Trial1	2	1	blindfold	counterclockwise	practice	Guided	1	0.5	-0.25	5.855652	-0.29994	-1.45132	-1.05095	1.13200042881313	0.60723	-2.682869	-2.063492
Trial1	2	1	blindfold	counterclockwise	practice	Guided	1	0.5	-0.25	5.875641	-0.2999	-1.4513	-1.05095	1.13197216648035	0.603974	-2.492438	-1.942136
Trial1	2	1	blindfold	counterclockwise	practice	Guided	1	0.5	-0.25	5.89563	-0.29988	-1.4513	-1.05096	1.13196503665277	0.657145	-2.52206	-2.013012
Trial1	2	1	blindfold	counterclockwise	practice	Guided	1	0.5	-0.25	5.915649	-0.29985	-1.45129	-1.05096	1.13194383023447	0.743422	-2.505133	-2.049705
Trial1	2	1	blindfold	counterclockwise	practice	Guided	1	0.5	-0.25	5.935638	-0.29982	-1.45128	-1.05097	1.13192981536031	0.835455	-2.467047	-1.986174
Trial1	2	1	blindfold	counterclockwise	practice	Guided	1	0.5	-0.25	5.955658	-0.29978	-1.45128	-1.05097	1.13190155550392	0.9167	-2.577074	-1.996774
Trial1	2	1	blindfold	counterclockwise	practice	Guided	1	0.5	-0.25	5.975647	-0.29958	-1.45128	-1.05097	1.13176024578252	1.099287	-2.598233	-1.936977
Trial1	2	1	blindfold	counterclockwise	practice	Guided	1	0.5	-0.25	5.995636	-0.29926	-1.45129	-1.05096	1.13152700603831	1.126754	-2.691332	-1.904868
Trial1	2	1	blindfold	counterclockwise	practice	Guided	1	0.5	-0.25	6.015656	-0.29872	-1.45132	-1.05095	1.1311386409435	1.109533	-2.674405	-1.912486
Trial1	2	1	blindfold	counterclockwise	practice	Guided	1	0.5	-0.25	6.035645	-0.29797	-1.45133	-1.05095	1.13060917171285	1.106971	-2.640551	-1.900728
Trial1	2	1	blindfold	counterclockwise	practice	Guided	1	0.5	-0.25	6.055634	-0.29698	-1.45132	-1.05094	1.12990355901582	1.118895	-2.589769	-1.908815
Trial1	2	1	blindfold	counterclockwise	practice	Guided	1	0.5	-0.25	6.075653	-0.29434	-1.45129	-1.05093	1.12803586524313	1.253772	-2.564378	-1.841355
Trial1	2	1	blindfold	counterclockwise	practice	Guided	1	0.5	-0.25	6.095642	-0.29255	-1.45127	-1.05091	1.1267618738626	1.312765	-2.488206	-1.770518
Trial1	2	1	blindfold	counterclockwise	practice	Guided	1	0.5	-0.25	6.115631	-0.29029	-1.45125	-1.0509	1.1251662379032	1.290524	-2.488206	-1.799635
Trial1	2	1	blindfold	counterclockwise	practice	Guided	1	0.5	-0.25	6.135651	-0.28771	-1.45124	-1.05091	1.12336275671897	1.31529	-2.483974	-1.833951
Trial1	2	1	blindfold	counterclockwise	practice	Guided	1	0.5	-0.25	6.15564	-0.28463	-1.45125	-1.05093	1.12121948782582	1.366194	-2.52206	-1.852278
Trial1	2	1	blindfold	counterclockwise	practice	Guided	1	0.5	-0.25	6.175659	-0.27735	-1.45129	-1.05092	1.11612987483284	1.452914	-2.585537	-1.85397
Trial1	2	1	blindfold	counterclockwise	practice	Guided	1	0.5	-0.25	6.195648	-0.27289	-1.45129	-1.05088	1.1129994825723	1.466653	-2.52206	-1.747589
Trial1	2	1	blindfold	counterclockwise	practice	Guided	1	0.5	-0.25	6.215637	-0.26808	-1.45127	-1.05085	1.1096430313377	1.377762	-2.424729	-1.666903
Trial1	2	1	blindfold	counterclockwise	practice	Guided	1	0.5	-0.25	6.235657	-0.26282	-1.45123	-1.05085	1.10600865152028	1.362158	-2.424729	-1.657085
Trial1	2	1	blindfold	counterclockwise	practice	Guided	1	0.5	-0.25	6.255646	-0.25695	-1.45121	-1.05092	1.10201912445064	1.333875	-2.433192	-1.785621
Trial1	2	1	blindfold	counterclockwise	practice	Guided	1	0.5	-0.25	6.275635	-0.24441	-1.45123	-1.05094	1.09345836811629	1.240721	-2.45012	-1.881611
Trial1	2	1	blindfold	counterclockwise	practice	Guided	1	0.5	-0.25	6.295654	-0.23769	-1.45122	-1.05094	1.08889461434693	1.271482	-2.369715	-1.902511
Trial1	2	1	blindfold	counterclockwise	practice	Guided	1	0.5	-0.25	6.315643	-0.23044	-1.45119	-1.05096	1.08401079937139	1.31104	-2.352788	-1.931342
Trial1	2	1	blindfold	counterclockwise	practice	Guided	1	0.5	-0.25	6.335632	-0.22281	-1.45119	-1.05098	1.07889907392857	1.346067	-2.483974	-1.948493
Trial1	2	1	blindfold	counterclockwise	practice	Guided	1	0.5	-0.25	6.355652	-0.21503	-1.45123	-1.051	1.07371732724208	1.385364	-2.551683	-1.981917
Trial1	2	1	blindfold	counterclockwise	practice	Guided	1	0.5	-0.25	6.375641	-0.19837	-1.45131	-1.05099	1.06268791580468	1.504476	-2.644782	-1.981574
Trial1	2	1	blindfold	counterclockwise	practice	Guided	1	0.5	-0.25	6.39563	-0.18916	-1.45132	-1.05099	1.05665815084509	1.510972	-2.606696	-1.967098
Trial1	2	1	blindfold	counterclockwise	practice	Guided	1	0.5	-0.25	6.415649	-0.1798	-1.45132	-1.05099	1.05057746117955	1.564717	-2.682869	-1.983072
Trial1	2	1	blindfold	counterclockwise	practice	Guided	1	0.5	-0.25	6.435638	-0.16999	-1.45132	-1.05101	1.04427182505041	1.566089	-2.704028	-2.048456
Trial1	2	1	blindfold	counterclockwise	practice	Guided	1	0.5	-0.25	6.455658	-0.1594	-1.45134	-1.05097	1.03747838867268	1.573857	-2.729418	-2.025029
Trial1	2	1	blindfold	counterclockwise	practice	Guided	1	0.5	-0.25	6.475647	-0.13723	-1.45138	-1.05095	1.02351504548692	1.557235	-2.73365	-1.896767
Trial1	2	1	blindfold	counterclockwise	practice	Guided	1	0.5	-0.25	6.495636	-0.12568	-1.45138	-1.05095	1.01636432692658	1.564356	-2.7802	-1.902659
Trial1	2	1	blindfold	counterclockwise	practice	Guided	1	0.5	-0.25	6.515656	-0.11373	-1.45138	-1.05095	1.00905177973347	1.5469	-2.7802	-1.891354
Trial1	2	1	blindfold	counterclockwise	practice	Guided	1	0.5	-0.25	6.535645	-0.1014	-1.45138	-1.05094	1.00159218543257	1.512497	-2.720955	-1.86723
Trial1	2	1	blindfold	counterclockwise	practice	Guided	1	0.5	-0.25	6.555634	-0.08829801	-1.45136	-1.0509	0.993748120968121	1.57546	-2.670173	-1.839117
Trial1	2	1	blindfold	counterclockwise	practice	Guided	1	0.5	-0.25	6.575653	-0.061676	-1.45135	-1.05088	0.978206942286606	1.498592	-2.720955	-1.743582
Trial1	2	1	blindfold	counterclockwise	practice	Guided	1	0.5	-0.25	6.595642	-0.047412	-1.45135	-1.05086	0.970070367965493	1.459939	-2.716723	-1.719113
Trial1	2	1	blindfold	counterclockwise	practice	Guided	1	0.5	-0.25	6.615631	-0.033264	-1.45135	-1.05084	0.962140962429201	1.425457	-2.674405	-1.682127
Trial1	2	1	blindfold	counterclockwise	practice	Guided	1	0.5	-0.25	6.635651	-0.018819	-1.45136	-1.0508	0.954176996512389	1.429016	-2.682869	-1.602995
Trial1	2	1	blindfold	counterclockwise	practice	Guided	1	0.5	-0.25	6.65564	-0.0036151	-1.45135	-1.05075	0.945953888345434	1.483162	-2.678637	-1.502488
Trial1	2	1	blindfold	counterclockwise	practice	Guided	1	0.5	-0.25	6.675659	0.027378	-1.45133	-1.05073	0.929806470851496	1.498307	-2.649014	-1.474534
Trial1	2	1	blindfold	counterclockwise	practice	Guided	1	0.5	-0.25	6.695648	0.043113	-1.45133	-1.05069	0.921873149215018	1.395109	-2.657478	-1.361736
Trial1	2	1	blindfold	counterclockwise	practice	Guided	1	0.5	-0.25	6.715637	0.059092	-1.45133	-1.05063	0.914006684153429	1.342078	-2.61516	-1.262043
Trial1	2	1	blindfold	counterclockwise	practice	Guided	1	0.5	-0.25	6.735657	0.075279	-1.45131	-1.05057	0.906256184953488	1.394173	-2.623623	-1.131292
Trial1	2	1	blindfold	counterclockwise	practice	Guided	1	0.5	-0.25	6.755646	0.092205	-1.4513	-1.05049	0.898376892280446	1.378525	-2.606696	-1.039404
Trial1	2	1	blindfold	counterclockwise	practice	Guided	1	0.5	-0.25	6.775635	0.12675	-1.45132	-1.05047	0.883214452575631	1.216831	-2.627855	-0.942786
Trial1	2	1	blindfold	counterclockwise	practice	Guided	1	0.5	-0.25	6.795654	0.14323	-1.45131	-1.05045	0.876358938715446	1.167066	-2.610928	-0.886032
Trial1	2	1	blindfold	counterclockwise	practice	Guided	1	0.5	-0.25	6.815643	0.16034	-1.45131	-1.05044	0.869524604490581	1.199099	-2.594001	-0.89084
Trial1	2	1	blindfold	counterclockwise	practice	Guided	1	0.5	-0.25	6.835632	0.17758	-1.45131	-1.05041	0.862908382637677	1.280041	-2.61516	-0.81515
Trial1	2	1	blindfold	counterclockwise	practice	Guided	1	0.5	-0.25	6.855652	0.19604	-1.45131	-1.05033	0.856107391276825	1.244278	-2.61516	-0.688844
Trial1	2	1	blindfold	counterclockwise	practice	Guided	1	0.5	-0.25	6.875641	0.23076	-1.45129	-1.05032	0.84439454029832	1.131171	-2.581305	-0.619136
Trial1	2	1	blindfold	counterclockwise	practice	Guided	1	0.5	-0.25	6.89563	0.24848	-1.45129	-1.05031	0.838903114515258	1.090277	-2.572842	-0.613409
Trial1	2	1	blindfold	counterclockwise	practice	Guided	1	0.5	-0.25	6.915649	0.26674	-1.45129	-1.05027	0.833571977285418	1.0418	-2.56861	-0.519487
Trial1	2	1	blindfold	counterclockwise	practice	Guided	1	0.5	-0.25	6.935638	0.28444	-1.45128	-1.05021	0.828735280070219	1.008119	-2.505133	-0.395381
Trial1	2	1	blindfold	counterclockwise	practice	Guided	1	0.5	-0.25	6.955658	0.30268	-1.45126	-1.05018	0.824149951157222	0.964353	-2.45012	-0.339691
Trial1	2	1	blindfold	counterclockwise	practice	Guided	1	0.5	-0.25	6.975647	0.33811	-1.45125	-1.05021	0.816421713802822	1.048489	-2.581305	-0.463755
Trial1	2	1	blindfold	counterclockwise	practice	Guided	1	0.5	-0.25	6.995636	0.35579	-1.45127	-1.05023	0.813120299900128	1.016037	-2.56861	-0.460895
Trial1	2	1	blindfold	counterclockwise	practice	Guided	1	0.5	-0.25	7.015656	0.37397	-1.45129	-1.05023	0.810093608983729	0.979424	-2.594001	-0.452217
Trial1	2	1	blindfold	counterclockwise	practice	Guided	1	0.5	-0.25	7.035645	0.39156	-1.4513	-1.05022	0.807534084947397	0.999228	-2.56861	-0.41868
Trial1	2	1	blindfold	counterclockwise	practice	Free	1	0.5	-0.25	0	0.46001	-1.45128	-1.04981	0.800809046645697	0.577324	-2.649014	0.577876
Trial1	2	1	blindfold	counterclockwise	practice	Free	1	0.5	-0.25	0.01135254	0.45997	-1.45128	-1.0498	0.800801162856719	0.578429	-2.674405	0.560985
Trial1	2	1	blindfold	counterclockwise	practice	Free	1	0.5	-0.25	0.03137207	0.45997	-1.45128	-1.04976	0.80076115861199	0.584314	-2.699796	0.53589
Trial1	2	1	blindfold	counterclockwise	practice	Free	1	0.5	-0.25	0.05136108	0.46001	-1.45131	-1.04968	0.800679270661171	0.59332	-2.665941	0.527878
Trial1	2	1	blindfold	counterclockwise	practice	Free	1	0.5	-0.25	0.07138062	0.46011	-1.45133	-1.04934	0.800334719036186	0.5891	-2.678637	0.527492
Trial1	2	1	blindfold	counterclockwise	practice	Free	1	0.5	-0.25	0.09136963	0.46046	-1.45133	-1.04909	0.800067674372222	0.557585	-2.649014	0.555066
Trial1	2	1	blindfold	counterclockwise	practice	Free	1	0.5	-0.25	0.1113586	0.46071	-1.45132	-1.04879	0.799755671412047	0.489164	-2.678637	0.563326
Trial1	2	1	blindfold	counterclockwise	practice	Free	1	0.5	-0.25	0.1313782	0.46098	-1.45133	-1.04844	0.799392870556344	0.453131	-2.6871	0.594919
Trial1	2	1	blindfold	counterclockwise	practice	Free	1	0.5	-0.25	0.1513672	0.46129	-1.45134	-1.04808	0.799018209102983	0.468253	-2.742114	0.557772
Trial1	2	1	blindfold	counterclockwise	practice	Free	1	0.5	-0.25	0.1713562	0.46161	-1.45135	-1.04736	0.798283578834139	0.536617	-2.742114	0.549535
Trial1	2	1	blindfold	counterclockwise	practice	Free	1	0.5	-0.25	0.1913757	0.46237	-1.45138	-1.04702	0.797907903701306	0.61868	-2.775968	0.461489
Trial1	2	1	blindfold	counterclockwise	practice	Free	1	0.5	-0.25	0.2113647	0.4628	-1.45139	-1.04662	0.79748810821116	0.616988	-2.788664	0.486754
Trial1	2	1	blindfold	counterclockwise	practice	Free	1	0.5	-0.25	0.2313538	0.46331	-1.45138	-1.04621	0.797054954509705	0.623731	-2.750577	0.512564
Trial1	2	1	blindfold	counterclockwise	practice	Free	1	0.5	-0.25	0.2513733	0.46381	-1.45137	-1.04572	0.796542531695032	0.582867	-2.704028	0.488597
Trial1	2	1	blindfold	counterclockwise	practice	Free	1	0.5	-0.25	0.2713623	0.46437	-1.45136	-1.04476	0.795558255517221	0.578336	-2.729418	0.492457
Trial1	2	1	blindfold	counterclockwise	practice	Free	1	0.5	-0.25	0.2913818	0.46548	-1.45137	-1.04428	0.795029829413143	0.534895	-2.767505	0.442794
Trial1	2	1	blindfold	counterclockwise	practice	Free	1	0.5	-0.25	0.3113708	0.46605	-1.45137	-1.04383	0.794555682391584	0.563582	-2.754809	0.457353
Trial1	2	1	blindfold	counterclockwise	practice	Free	1	0.5	-0.25	0.3313599	0.46661	-1.45138	-1.04339	0.794092337056344	0.580721	-2.73365	0.45419
Trial1	2	1	blindfold	counterclockwise	practice	Free	1	0.5	-0.25	0.3513794	0.46719	-1.45138	-1.04298	0.793658550907761	0.631921	-2.7802	0.449054
Trial1	2	1	blindfold	counterclockwise	practice	Free	1	0.5	-0.25	0.3713684	0.46776	-1.45138	-1.04225	0.792905756851735	0.628507	-2.818286	0.372447
Trial1	2	1	blindfold	counterclockwise	practice	Free	1	0.5	-0.25	0.3913574	0.46892	-1.45142	-1.04192	0.792529720333946	0.640003	-2.818286	0.360271
Trial1	2	1	blindfold	counterclockwise	practice	Free	1	0.5	-0.25	0.411377	0.46949	-1.45142	-1.04163	0.792217750682946	0.609859	-2.860604	0.337151
Trial1	2	1	blindfold	counterclockwise	practice	Free	1	0.5	-0.25	0.431366	0.46999	-1.45142	-1.04137	0.791938842497223	0.578308	-2.82675	0.357655
Trial1	2	1	blindfold	counterclockwise	practice	Free	1	0.5	-0.25	0.451355	0.47044	-1.45142	-1.04114	0.791692122740382	0.583929	-2.835213	0.339585
Trial1	2	1	blindfold	counterclockwise	practice	Free	1	0.5	-0.25	0.4713745	0.47085	-1.45142	-1.04079	0.791327041583271	0.592644	-2.822518	0.335878
Trial1	2	1	blindfold	counterclockwise	practice	Free	1	0.5	-0.25	0.4913635	0.47148	-1.45143	-1.04067	0.791184118296385	0.59291	-2.911386	0.331549
Trial1	2	1	blindfold	counterclockwise	practice	Free	1	0.5	-0.25	0.5113525	0.4717	-1.45145	-1.04058	0.791086393217007	0.621359	-2.907154	0.286746
Trial1	2	1	blindfold	counterclockwise	practice	Free	1	0.5	-0.25	0.5313721	0.47188	-1.45146	-1.04052	0.791019930695589	0.628953	-2.928313	0.299917
Trial1	2	1	blindfold	counterclockwise	practice	Free	1	0.5	-0.25	0.5513611	0.47201	-1.45147	-1.04047	0.790965401602736	0.675681	-2.915618	0.298757
Trial1	2	1	blindfold	counterclockwise	practice	Free	1	0.5	-0.25	0.5713806	0.47212	-1.45146	-1.04039	0.790881576924415	0.681574	-2.864836	0.337263
Trial1	2	1	blindfold	counterclockwise	practice	Free	1	0.5	-0.25	0.5913696	0.47228	-1.45144	-1.04037	0.790855937645234	0.631193	-2.890227	0.329494
Trial1	2	1	blindfold	counterclockwise	practice	Free	1	0.5	-0.25	0.6113586	0.47232	-1.45144	-1.04035	0.790834522969739	0.572654	-2.881763	0.317
Trial1	2	1	blindfold	counterclockwise	practice	Free	1	0.5	-0.25	0.6313782	0.47235	-1.45144	-1.04034	0.790823465667239	0.596007	-2.881763	0.348174
Trial1	2	1	blindfold	counterclockwise	practice	Free	1	0.5	-0.25	0.6513672	0.47238	-1.45144	-1.04032	0.790802522182341	0.604741	-2.881763	0.344435
Trial1	2	1	blindfold	counterclockwise	practice	Free	1	0.5	-0.25	0.6713562	0.47242	-1.45144	-1.04028	0.790761095322046	0.587854	-2.885995	0.372779
Trial1	2	1	blindfold	counterclockwise	practice	Free	1	0.5	-0.25	0.6913757	0.47248	-1.45145	-1.04026	0.790738990176047	0.639382	-2.924081	0.333797
Trial1	2	1	blindfold	counterclockwise	practice	Free	1	0.5	-0.25	0.7113647	0.47251	-1.45146	-1.04025	0.790727938750319	0.636014	-2.915618	0.308106
Trial1	2	1	blindfold	counterclockwise	practice	Free	1	0.5	-0.25	0.7313538	0.47255	-1.45146	-1.04023	0.790706654410334	0.638855	-2.902922	0.278485
Trial1	2	1	blindfold	counterclockwise	practice	Free	1	0.5	-0.25	0.7513733	0.47258	-1.45146	-1.04022	0.790695604534034	0.670403	-2.928313	0.250859
Trial1	2	1	blindfold	counterclockwise	practice	Free	1	0.5	-0.25	0.7713623	0.47262	-1.45147	-1.0402	0.790674203445667	0.632404	-2.953704	0.248256
Trial1	2	1	blindfold	counterclockwise	practice	Free	1	0.5	-0.25	0.7913818	0.47269	-1.45148	-1.04018	0.790651767128616	0.611298	-2.974863	0.24673
Trial1	2	1	blindfold	counterclockwise	practice	Free	1	0.5	-0.25	0.8113708	0.47272	-1.45148	-1.04017	0.790640724496838	0.610772	-2.941008	0.191501
Trial1	2	1	blindfold	counterclockwise	practice	Free	1	0.5	-0.25	0.8313599	0.47275	-1.45148	-1.04016	0.790629681947383	0.573341	-2.936777	0.18046
Trial1	2	1	blindfold	counterclockwise	practice	Free	1	0.5	-0.25	0.8513794	0.47278	-1.45147	-1.04015	0.790618760674376	0.586009	-2.919849	0.177051
Trial1	2	1	blindfold	counterclockwise	practice	Free	1	0.5	-0.25	0.8713684	0.47281	-1.45146	-1.04013	0.790597712690886	0.598111	-2.894459	0.190523
Trial1	2	1	blindfold	counterclockwise	practice	Free	1	0.5	-0.25	0.8913574	0.47288	-1.45144	-1.04012	0.790585300486159	0.643709	-2.890227	0.206216
Trial1	2	1	blindfold	counterclockwise	practice	Free	1	0.5	-0.25	0.911377	0.47291	-1.45144	-1.04011	0.790574264890507	0.637254	-2.907154	0.192095
Trial1	2	1	blindfold	counterclockwise	practice	Free	1	0.5	-0.25	0.931366	0.47295	-1.45145	-1.0401	0.790562886695412	0.672456	-2.94524	0.157186
Trial1	2	1	blindfold	counterclockwise	practice	Free	1	0.5	-0.25	0.951355	0.47299	-1.45146	-1.04009	0.790551630647694	0.677531	-2.924081	0.144781
Trial1	2	1	blindfold	counterclockwise	practice	Free	1	0.5	-0.25	0.9713745	0.47302	-1.45146	-1.04008	0.790540478975828	0.668234	-2.881763	0.15686
Trial1	2	1	blindfold	counterclockwise	practice	Free	1	0.5	-0.25	0.9913635	0.47309	-1.45145	-1.04007	0.79052808611933	0.636976	-2.869068	0.180148
Trial1	2	1	blindfold	counterclockwise	practice	Free	1	0.5	-0.25	1.011353	0.47312	-1.45145	-1.04006	0.790517177463508	0.647655	-2.936777	0.210519
Trial1	2	1	blindfold	counterclockwise	practice	Free	1	0.5	-0.25	1.031372	0.47316	-1.45145	-1.04005	0.790505809711407	0.600116	-2.907154	0.177804
Trial1	2	1	blindfold	counterclockwise	practice	Free	1	0.5	-0.25	1.051361	0.47319	-1.45145	-1.04004	0.790494784511755	0.606899	-2.902922	0.122885
Trial1	2	1	blindfold	counterclockwise	practice	Free	1	0.5	-0.25	1.071381	0.47322	-1.45145	-1.04003	0.790483758403005	0.613923	-2.902922	0.144542
Trial1	2	1	blindfold	counterclockwise	practice	Free	1	0.5	-0.25	1.09137	0.47329	-1.45145	-1.04002	0.790471381988118	0.609177	-2.941008	0.089046
Trial1	2	1	blindfold	counterclockwise	practice	Free	1	0.5	-0.25	1.111359	0.47332	-1.45146	-1.04002	0.790470369495493	0.677871	-2.957936	0.076701
Trial1	2	1	blindfold	counterclockwise	practice	Free	1	0.5	-0.25	1.131378	0.47336	-1.45147	-1.04002	0.790469020602595	0.668289	-2.915618	0.093012
Trial1	2	1	blindfold	counterclockwise	practice	Free	1	0.5	-0.25	1.151367	0.47339	-1.45146	-1.04001	0.790458002856263	0.663782	-2.907154	0.097231
Trial1	2	1	blindfold	counterclockwise	practice	Free	1	0.5	-0.25	1.171356	0.47343	-1.45146	-1.04	0.790446648559415	0.667436	-2.843677	0.107613
Trial1	2	1	blindfold	counterclockwise	practice	Free	1	0.5	-0.25	1.191376	0.4735	-1.45145	-1.04	0.790444298493043	0.640441	-2.894459	0.065668
Trial1	2	1	blindfold	counterclockwise	practice	Free	1	0.5	-0.25	1.211365	0.47353	-1.45145	-1.03999	0.790433285966456	0.658708	-2.8733	0.1093
Trial1	2	1	blindfold	counterclockwise	practice	Free	1	0.5	-0.25	1.231354	0.47357	-1.45145	-1.03999	0.790431947635321	0.637312	-2.890227	0.112087
Trial1	2	1	blindfold	counterclockwise	practice	Free	1	0.5	-0.25	1.251373	0.4736	-1.45144	-1.03998	0.790420936722344	0.644097	-2.852141	0.074353
Trial1	2	1	blindfold	counterclockwise	practice	Free	1	0.5	-0.25	1.271362	0.47363	-1.45143	-1.03997	0.790410046065248	0.659278	-2.852141	0.100819
Trial1	2	1	blindfold	counterclockwise	practice	Free	1	0.5	-0.25	1.291382	0.4737	-1.45143	-1.03997	0.790407713604157	0.675646	-2.902922	0.046769
Trial1	2	1	blindfold	counterclockwise	practice	Free	1	0.5	-0.25	1.311371	0.47374	-1.45144	-1.03997	0.790406384823016	0.657333	-2.907154	0.066741
Trial1	2	1	blindfold	counterclockwise	practice	Free	1	0.5	-0.25	1.33136	0.47377	-1.45145	-1.03996	0.790395379271657	0.665778	-2.924081	0.067303
Trial1	2	1	blindfold	counterclockwise	practice	Free	1	0.5	-0.25	1.351379	0.47381	-1.45145	-1.03996	0.790394054009496	0.644382	-2.89869	0.070101
Trial1	2	1	blindfold	counterclockwise	practice	Free	1	0.5	-0.25	1.371368	0.47384	-1.45145	-1.03996	0.790393060154563	0.629771	-2.911386	0.035183
Trial1	2	1	blindfold	counterclockwise	practice	Free	1	0.5	-0.25	1.391357	0.47391	-1.45146	-1.03996	0.790390746242108	0.664118	-2.924081	0.02903
Trial1	2	1	blindfold	counterclockwise	practice	Free	1	0.5	-0.25	1.411377	0.47394	-1.45146	-1.03995	0.790379748044686	0.628061	-2.962167	0.060535
Trial1	2	1	blindfold	counterclockwise	practice	Free	1	0.5	-0.25	1.431366	0.47398	-1.45147	-1.03995	0.79037843037074	0.647513	-2.970631	0.023685
Trial1	2	1	blindfold	counterclockwise	practice	Free	1	0.5	-0.25	1.451355	0.47401	-1.45148	-1.03996	0.790387452097076	0.663881	-2.949472	-0.030336
Trial1	2	1	blindfold	counterclockwise	practice	Free	1	0.5	-0.25	1.471375	0.47405	-1.45148	-1.03996	0.790386136998385	0.63404	-2.987558	-0.033443
Trial1	2	1	blindfold	counterclockwise	practice	Free	1	0.5	-0.25	1.491364	0.47411	-1.45148	-1.03996	0.790384170587049	0.628391	-2.949472	-0.0072083
Trial1	2	1	blindfold	counterclockwise	practice	Free	1	0.5	-0.25	1.511353	0.47415	-1.45148	-1.03996	0.790382860546169	0.64362	-2.962167	-0.044327
Trial1	2	1	blindfold	counterclockwise	practice	Free	1	0.5	-0.25	1.531372	0.47418	-1.45148	-1.03996	0.790381880561154	0.641909	-2.983326	-0.018974
Trial1	2	1	blindfold	counterclockwise	practice	Free	1	0.5	-0.25	1.551361	0.47422	-1.45149	-1.03997	0.790390583285933	0.642763	-2.987558	-0.031332
Trial1	2	1	blindfold	counterclockwise	practice	Free	1	0.5	-0.25	1.571381	0.47425	-1.45149	-1.03997	0.790389604022971	0.669235	-2.983326	-0.046775
Trial1	2	1	blindfold	counterclockwise	practice	Free	1	0.5	-0.25	1.59137	0.47432	-1.45149	-1.03997	0.790387326416445	0.669802	-2.936777	-0.055166
Trial1	2	1	blindfold	counterclockwise	practice	Free	1	0.5	-0.25	1.611359	0.47436	-1.45148	-1.03997	0.790386028950961	0.668946	-2.983326	-0.042468
Trial1	2	1	blindfold	counterclockwise	practice	Free	1	0.5	-0.25	1.631378	0.47439	-1.45148	-1.03998	0.790394944179639	0.636592	-2.979095	-0.041065
Trial1	2	1	blindfold	counterclockwise	practice	Free	1	0.5	-0.25	1.651367	0.47442	-1.45149	-1.03998	0.790393973314317	0.646121	-3.025644	-0.018509
Trial1	2	1	blindfold	counterclockwise	practice	Free	1	0.5	-0.25	1.671356	0.47446	-1.45149	-1.03998	0.790392679952409	0.63602	-2.99179	-0.057338
Trial1	2	1	blindfold	counterclockwise	practice	Free	1	0.5	-0.25	1.691376	0.47453	-1.45151	-1.03999	0.79040042933339	0.66249	-2.99179	-0.072458
Trial1	2	1	blindfold	counterclockwise	practice	Free	1	0.5	-0.25	1.711365	0.47456	-1.45151	-1.03999	0.790399463784532	0.673445	-3.025644	-0.046238
Trial1	2	1	blindfold	counterclockwise	practice	Free	1	0.5	-0.25	1.731354	0.4746	-1.4515	-1.03999	0.790398176557054	0.655414	-2.957936	-0.031043
Trial1	2	1	blindfold	counterclockwise	practice	Free	1	0.5	-0.25	1.751373	0.47463	-1.45149	-1.03999	0.79039721366088	0.617699	-3.017181	-0.03724
Trial1	2	1	blindfold	counterclockwise	practice	Free	1	0.5	-0.25	1.771362	0.47466	-1.4515	-1.03999	0.790396251900771	0.582779	-3.012949	-0.022615
Trial1	2	1	blindfold	counterclockwise	practice	Free	1	0.5	-0.25	1.791382	0.47473	-1.4515	-1.04	0.790404019085145	0.586199	-2.996022	-0.073229
Trial1	2	1	blindfold	counterclockwise	practice	Free	1	0.5	-0.25	1.811371	0.47476	-1.4515	-1.04	0.790403060174281	0.656035	-2.99179	-0.102404
Trial1	2	1	blindfold	counterclockwise	practice	Free	1	0.5	-0.25	1.83136	0.47479	-1.4515	-1.04001	0.790412110887424	0.597492	-2.996022	-0.114799
Trial1	2	1	blindfold	counterclockwise	practice	Free	1	0.5	-0.25	1.851379	0.47482	-1.4515	-1.04002	0.790421163712651	0.624535	-2.99179	-0.138371
Trial1	2	1	blindfold	counterclockwise	practice	Free	1	0.5	-0.25	1.871368	0.47485	-1.4515	-1.04003	0.790430216749988	0.589042	-2.996022	-0.115274
Trial1	2	1	blindfold	counterclockwise	practice	Free	1	0.5	-0.25	1.891357	0.47492	-1.4515	-1.04004	0.790438000937243	0.631031	-3.051035	-0.171705
Trial1	2	1	blindfold	counterclockwise	practice	Free	1	0.5	-0.25	1.911377	0.47495	-1.45151	-1.04005	0.790447057832785	0.651341	-3.055267	-0.221162
Trial1	2	1	blindfold	counterclockwise	practice	Free	1	0.5	-0.25	1.931366	0.47499	-1.45152	-1.04006	0.790455799941501	0.674388	-3.029876	-0.185597
Trial1	2	1	blindfold	counterclockwise	practice	Free	1	0.5	-0.25	1.951355	0.47503	-1.45151	-1.04008	0.790474434478627	0.680889	-3.025644	-0.21902
Trial1	2	1	blindfold	counterclockwise	practice	Free	1	0.5	-0.25	1.971375	0.47506	-1.4515	-1.0401	0.790493503292694	0.642601	-2.962167	-0.237545
Trial1	2	1	blindfold	counterclockwise	practice	Free	1	0.5	-0.25	1.991364	0.47513	-1.4515	-1.04011	0.790501306341967	0.635576	-3.021413	-0.236244
Trial1	2	1	blindfold	counterclockwise	practice	Free	1	0.5	-0.25	2.011353	0.47517	-1.45151	-1.04012	0.79051005771746	0.622904	-3.034108	-0.239593
Trial1	2	1	blindfold	counterclockwise	practice	Free	1	0.5	-0.25	2.031372	0.4752	-1.45152	-1.04014	0.790529133878522	0.605156	-3.067962	-0.227985
Trial1	2	1	blindfold	counterclockwise	practice	Free	1	0.5	-0.25	2.051361	0.47523	-1.45153	-1.04015	0.790538202559951	0.63893	-3.080658	-0.225622
Trial1	2	1	blindfold	counterclockwise	practice	Free	1	0.5	-0.25	2.071381	0.47527	-1.45153	-1.04017	0.790556847687751	0.616672	-3.08489	-0.210092
Trial1	2	1	blindfold	counterclockwise	practice	Free	1	0.5	-0.25	2.09137	0.47534	-1.45153	-1.04018	0.79056466959281	0.61387	-3.072194	-0.231336
Trial1	2	1	blindfold	counterclockwise	practice	Free	1	0.5	-0.25	2.111359	0.47537	-1.45153	-1.04019	0.790573743682121	0.624534	-3.08489	-0.20085
Trial1	2	1	blindfold	counterclockwise	practice	Free	1	0.5	-0.25	2.131378	0.4754	-1.45154	-1.0402	0.79058281707641	0.598911	-3.11028	-0.203927
Trial1	2	1	blindfold	counterclockwise	practice	Free	1	0.5	-0.25	2.151367	0.47543	-1.45155	-1.04021	0.790591893487268	0.606782	-3.139903	-0.189193
Trial1	2	1	blindfold	counterclockwise	practice	Free	1	0.5	-0.25	2.171356	0.47546	-1.45155	-1.04023	0.790610979813066	0.601412	-3.101817	-0.172527
Trial1	2	1	blindfold	counterclockwise	practice	Free	1	0.5	-0.25	2.191376	0.47553	-1.45155	-1.04024	0.790618818766259	0.599407	-3.101817	-0.142861
Trial1	2	1	blindfold	counterclockwise	practice	Free	1	0.5	-0.25	2.211365	0.47556	-1.45155	-1.04025	0.790627780126015	0.588166	-3.11028	-0.164769
Trial1	2	1	blindfold	counterclockwise	practice	Free	1	0.5	-0.25	2.231354	0.47559	-1.45155	-1.04025	0.790626853913074	0.649273	-3.114512	-0.165505
Trial1	2	1	blindfold	counterclockwise	practice	Free	1	0.5	-0.25	2.251373	0.47563	-1.45155	-1.04027	0.790645755995673	0.627016	-3.15683	-0.174738
Trial1	2	1	blindfold	counterclockwise	practice	Free	1	0.5	-0.25	2.271362	0.47566	-1.45156	-1.04029	0.790664730974204	0.650695	-3.131439	-0.203659
Trial1	2	1	blindfold	counterclockwise	practice	Free	1	0.5	-0.25	2.291382	0.47573	-1.45158	-1.0403	0.790672587862067	0.632943	-3.169526	-0.211103
Trial1	2	1	blindfold	counterclockwise	practice	Free	1	0.5	-0.25	2.311371	0.47576	-1.45159	-1.04031	0.79068155786771	0.657414	-3.173757	-0.185132
Trial1	2	1	blindfold	counterclockwise	practice	Free	1	0.5	-0.25	2.33136	0.47579	-1.45159	-1.04032	0.79069076551399	0.636301	-3.15683	-0.186491
Trial1	2	1	blindfold	counterclockwise	practice	Free	1	0.5	-0.25	2.351379	0.47583	-1.45159	-1.04032	0.790689542846651	0.627567	-3.182221	-0.182781
Trial1	2	1	blindfold	counterclockwise	practice	Free	1	0.5	-0.25	2.371368	0.47586	-1.45159	-1.04034	0.79070852470449	0.635151	-3.182221	-0.16948
Trial1	2	1	blindfold	counterclockwise	practice	Free	1	0.5	-0.25	2.391357	0.47593	-1.45159	-1.04036	0.790726408436761	0.672066	-3.182221	-0.200554
Trial1	2	1	blindfold	counterclockwise	practice	Free	1	0.5	-0.25	2.411377	0.47597	-1.4516	-1.04037	0.790735201854818	0.665049	-3.224539	-0.235108
Trial1	2	1	blindfold	counterclockwise	practice	Free	1	0.5	-0.25	2.431366	0.476	-1.45161	-1.04038	0.79074429846949	0.692378	-3.279552	-0.262868
Trial1	2	1	blindfold	counterclockwise	practice	Free	1	0.5	-0.25	2.451355	0.47604	-1.45163	-1.0404	0.790763104462885	0.669616	-3.29648	-0.284457
Trial1	2	1	blindfold	counterclockwise	practice	Free	1	0.5	-0.25	2.471375	0.47608	-1.45164	-1.04042	0.790781910733059	0.691224	-3.32187	-0.257609
Trial1	2	1	blindfold	counterclockwise	practice	Free	1	0.5	-0.25	2.491364	0.47615	-1.45165	-1.04043	0.790789687028729	0.697374	-3.300711	-0.211285
Trial1	2	1	blindfold	counterclockwise	practice	Free	1	0.5	-0.25	2.511353	0.47619	-1.45164	-1.04044	0.790798489951363	0.710321	-3.258393	-0.214577
Trial1	2	1	blindfold	counterclockwise	practice	Free	1	0.5	-0.25	2.531372	0.47623	-1.45164	-1.04045	0.790807414083959	0.713396	-3.24993	-0.197326
Trial1	2	1	blindfold	counterclockwise	practice	Free	1	0.5	-0.25	2.551361	0.47626	-1.45163	-1.04047	0.790826412462162	0.683264	-3.245698	-0.190814
Trial1	2	1	blindfold	counterclockwise	practice	Free	1	0.5	-0.25	2.571381	0.4763	-1.45163	-1.04049	0.790845111871992	0.663581	-3.266857	-0.222013
Trial1	2	1	blindfold	counterclockwise	practice	Free	1	0.5	-0.25	2.59137	0.47637	-1.45164	-1.0405	0.790853145307854	0.631513	-3.275321	-0.240746
Trial1	2	1	blindfold	counterclockwise	practice	Free	1	0.5	-0.25	2.611359	0.4764	-1.45164	-1.04051	0.790862259186616	0.650617	-3.254162	-0.209682
Trial1	2	1	blindfold	counterclockwise	practice	Free	1	0.5	-0.25	2.631378	0.47644	-1.45164	-1.04052	0.790870955812011	0.643027	-3.288016	-0.222851
Trial1	2	1	blindfold	counterclockwise	practice	Free	1	0.5	-0.25	2.651367	0.47647	-1.45165	-1.04053	0.790880072391405	0.695335	-3.279552	-0.181059
Trial1	2	1	blindfold	counterclockwise	practice	Free	1	0.5	-0.25	2.671356	0.47651	-1.45165	-1.04055	0.790898901817345	0.69984	-3.304943	-0.190005
Trial1	2	1	blindfold	counterclockwise	practice	Free	1	0.5	-0.25	2.691376	0.47658	-1.45164	-1.04056	0.790906834906199	0.656753	-3.279552	-0.195521
Trial1	2	1	blindfold	counterclockwise	practice	Free	1	0.5	-0.25	2.711365	0.47662	-1.45164	-1.04058	0.790925669137095	0.644442	-3.271089	-0.243611
Trial1	2	1	blindfold	counterclockwise	practice	Free	1	0.5	-0.25	2.731354	0.47665	-1.45164	-1.04059	0.790934792669803	0.649446	-3.258393	-0.192297
Trial1	2	1	blindfold	counterclockwise	practice	Free	1	0.5	-0.25	2.751373	0.47669	-1.45164	-1.0406	0.790943622185594	0.636202	-3.275321	-0.184641
Trial1	2	1	blindfold	counterclockwise	practice	Free	1	0.5	-0.25	2.771362	0.47672	-1.45163	-1.04062	0.790962637624482	0.644357	-3.228771	-0.179777
Trial1	2	1	blindfold	counterclockwise	practice	Free	1	0.5	-0.25	2.791382	0.47679	-1.45162	-1.04063	0.790970589547744	0.653654	-3.224539	-0.191733
Trial1	2	1	blindfold	counterclockwise	practice	Free	1	0.5	-0.25	2.811371	0.47683	-1.45162	-1.04064	0.790979426248977	0.656727	-3.258393	-0.174492
Trial1	2	1	blindfold	counterclockwise	practice	Free	1	0.5	-0.25	2.83136	0.47686	-1.45163	-1.04065	0.790988557879951	0.698944	-3.326102	-0.171564
Trial1	2	1	blindfold	counterclockwise	practice	Free	1	0.5	-0.25	2.851379	0.4769	-1.45164	-1.04066	0.790997397301792	0.681842	-3.313407	-0.232036
Trial1	2	1	blindfold	counterclockwise	practice	Free	1	0.5	-0.25	2.871368	0.47694	-1.45164	-1.04068	0.791016248969949	0.707456	-3.292248	-0.234466
Trial1	2	1	blindfold	counterclockwise	practice	Free	1	0.5	-0.25	2.891357	0.47701	-1.45164	-1.0407	0.791034110776271	0.686912	-3.283784	-0.244175
Trial1	2	1	blindfold	counterclockwise	practice	Free	1	0.5	-0.25	2.911377	0.47705	-1.45164	-1.04071	0.791042959641473	0.6751	-3.288016	-0.262414
Trial1	2	1	blindfold	counterclockwise	practice	Free	1	0.5	-0.25	2.931366	0.47709	-1.45164	-1.04072	0.791051808827286	0.691699	-3.292248	-0.252162
Trial1	2	1	blindfold	counterclockwise	practice	Free	1	0.5	-0.25	2.951355	0.47712	-1.45165	-1.04073	0.791060950489053	0.687471	-3.359957	-0.252371
Trial1	2	1	blindfold	counterclockwise	practice	Free	1	0.5	-0.25	2.971375	0.47716	-1.45166	-1.04076	0.791089822941236	0.651971	-3.355725	-0.254009
Trial1	2	1	blindfold	counterclockwise	practice	Free	1	0.5	-0.25	2.991364	0.47723	-1.45167	-1.04078	0.791107823724574	0.718447	-3.347261	-0.250391
Trial1	2	1	blindfold	counterclockwise	practice	Free	1	0.5	-0.25	3.011353	0.47727	-1.45167	-1.04079	0.791116563018935	0.703848	-3.376884	-0.276488
Trial1	2	1	blindfold	counterclockwise	practice	Free	1	0.5	-0.25	3.031372	0.4773	-1.45168	-1.04081	0.791135721097222	0.687527	-3.364188	-0.315535
Trial1	2	1	blindfold	counterclockwise	practice	Free	1	0.5	-0.25	3.051361	0.47734	-1.45168	-1.04083	0.791154593485362	0.715644	-3.364188	-0.292311
Trial1	2	1	blindfold	counterclockwise	practice	Free	1	0.5	-0.25	3.071381	0.47738	-1.45169	-1.04086	0.791183357426359	0.721295	-3.410738	-0.279253
Trial1	2	1	blindfold	counterclockwise	practice	Free	1	0.5	-0.25	3.09137	0.47746	-1.45169	-1.04087	0.791191203239387	0.710545	-3.393811	-0.27962
Trial1	2	1	blindfold	counterclockwise	practice	Free	1	0.5	-0.25	3.111359	0.47749	-1.45169	-1.04089	0.791210248728399	0.667745	-3.364188	-0.273955
Trial1	2	1	blindfold	counterclockwise	practice	Free	1	0.5	-0.25	3.131378	0.47753	-1.45168	-1.0409	0.79121912142708	0.713037	-3.351493	-0.253823
Trial1	2	1	blindfold	counterclockwise	practice	Free	1	0.5	-0.25	3.151367	0.47757	-1.45167	-1.04092	0.791238005730598	0.685406	-3.334566	-0.221678
Trial1	2	1	blindfold	counterclockwise	practice	Free	1	0.5	-0.25	3.171356	0.4776	-1.45166	-1.04094	0.791257175527093	0.695853	-3.300711	-0.250578
Trial1	2	1	blindfold	counterclockwise	practice	Free	1	0.5	-0.25	3.191376	0.47768	-1.45166	-1.04096	0.791274933464222	0.666289	-3.351493	-0.252406
Trial1	2	1	blindfold	counterclockwise	practice	Free	1	0.5	-0.25	3.211365	0.47771	-1.45166	-1.04097	0.791283977939527	0.672229	-3.36842	-0.289162
Trial1	2	1	blindfold	counterclockwise	practice	Free	1	0.5	-0.25	3.231354	0.47775	-1.45167	-1.04099	0.791302871564302	0.678743	-3.334566	-0.310747
Trial1	2	1	blindfold	counterclockwise	practice	Free	1	0.5	-0.25	3.251373	0.47778	-1.45168	-1.04101	0.791322048380365	0.641024	-3.326102	-0.301628
Trial1	2	1	blindfold	counterclockwise	practice	Free	1	0.5	-0.25	3.271362	0.47782	-1.45168	-1.04104	0.791350835295042	0.694759	-3.334566	-0.326283
Trial1	2	1	blindfold	counterclockwise	practice	Free	1	0.5	-0.25	3.291382	0.47789	-1.45167	-1.04105	0.791359005103666	0.658675	-3.326102	-0.265053
Trial1	2	1	blindfold	counterclockwise	practice	Free	1	0.5	-0.25	3.311371	0.47793	-1.45166	-1.04107	0.791377788898737	0.691011	-3.317639	-0.241564
Trial1	2	1	blindfold	counterclockwise	practice	Free	1	0.5	-0.25	3.33136	0.47796	-1.45166	-1.04108	0.791386963046687	0.660677	-3.338798	-0.294439
Trial1	2	1	blindfold	counterclockwise	practice	Free	1	0.5	-0.25	3.351379	0.478	-1.45166	-1.04109	0.791395859091478	0.682846	-3.317639	-0.24618
Trial1	2	1	blindfold	counterclockwise	practice	Free	1	0.5	-0.25	3.371368	0.47804	-1.45166	-1.04113	0.791434668024865	0.669111	-3.338798	-0.293684
Trial1	2	1	blindfold	counterclockwise	practice	Free	1	0.5	-0.25	3.391357	0.47811	-1.45166	-1.04114	0.791442857580184	0.699229	-3.330334	-0.279961
Trial1	2	1	blindfold	counterclockwise	practice	Free	1	0.5	-0.25	3.411377	0.47815	-1.45165	-1.04116	0.791461653589057	0.709594	-3.309175	-0.265187
Trial1	2	1	blindfold	counterclockwise	practice	Free	1	0.5	-0.25	3.431366	0.47818	-1.45165	-1.04117	0.791470834592939	0.689629	-3.288016	-0.253864
Trial1	2	1	blindfold	counterclockwise	practice	Free	1	0.5	-0.25	3.451355	0.47822	-1.45164	-1.04118	0.791479743600706	0.692122	-3.283784	-0.257709
Trial1	2	1	blindfold	counterclockwise	practice	Free	1	0.5	-0.25	3.471375	0.47826	-1.45165	-1.04121	0.791508554274604	0.664862	-3.283784	-0.281603
Trial1	2	1	blindfold	counterclockwise	practice	Free	1	0.5	-0.25	3.491364	0.47833	-1.45164	-1.04123	0.791526654207011	0.667064	-3.254162	-0.263386
Trial1	2	1	blindfold	counterclockwise	practice	Free	1	0.5	-0.25	3.511353	0.47836	-1.45164	-1.04124	0.79153584298865	0.64681	-3.292248	-0.277407
Trial1	2	1	blindfold	counterclockwise	practice	Free	1	0.5	-0.25	3.531372	0.4784	-1.45164	-1.04126	0.791554770275004	0.6375	-3.304943	-0.26522
Trial1	2	1	blindfold	counterclockwise	practice	Free	1	0.5	-0.25	3.551361	0.47843	-1.45165	-1.04127	0.791563960952338	0.664553	-3.288016	-0.28873
Trial1	2	1	blindfold	counterclockwise	practice	Free	1	0.5	-0.25	3.571381	0.47847	-1.45165	-1.0413	0.791592902551352	0.668194	-3.300711	-0.279916
Trial1	2	1	blindfold	counterclockwise	practice	Free	1	0.5	-0.25	3.59137	0.47854	-1.45164	-1.04131	0.791600892342391	0.666747	-3.271089	-0.258628
Trial1	2	1	blindfold	counterclockwise	practice	Free	1	0.5	-0.25	3.611359	0.47857	-1.45164	-1.04133	0.791620099146561	0.648796	-3.275321	-0.304112
Trial1	2	1	blindfold	counterclockwise	practice	Free	1	0.5	-0.25	3.631378	0.47861	-1.45164	-1.04135	0.791639038110971	0.655026	-3.283784	-0.356684
Trial1	2	1	blindfold	counterclockwise	practice	Free	1	0.5	-0.25	3.651367	0.47864	-1.45164	-1.04136	0.791648236916844	0.64149	-3.275321	-0.323662
Trial1	2	1	blindfold	counterclockwise	practice	Free	1	0.5	-0.25	3.671356	0.47868	-1.45164	-1.0414	0.791687080233167	0.657512	-3.254162	-0.309739
Trial1	2	1	blindfold	counterclockwise	practice	Free	1	0.5	-0.25	3.691376	0.47875	-1.45163	-1.04142	0.791705218029301	0.712674	-3.266857	-0.310012
Trial1	2	1	blindfold	counterclockwise	practice	Free	1	0.5	-0.25	3.711365	0.47879	-1.45163	-1.04144	0.791724165520756	0.674186	-3.258393	-0.367665
Trial1	2	1	blindfold	counterclockwise	practice	Free	1	0.5	-0.25	3.731354	0.47882	-1.45163	-1.04146	0.791743381302549	0.731276	-3.292248	-0.366114
Trial1	2	1	blindfold	counterclockwise	practice	Free	1	0.5	-0.25	3.751373	0.47886	-1.45163	-1.04147	0.791752323216971	0.689914	-3.279552	-0.349395
Trial1	2	1	blindfold	counterclockwise	practice	Free	1	0.5	-0.25	3.771362	0.4789	-1.45164	-1.04151	0.79179117649106	0.664287	-3.266857	-0.346793
Trial1	2	1	blindfold	counterclockwise	practice	Free	1	0.5	-0.25	3.791382	0.47897	-1.45163	-1.04153	0.791809334930599	0.650171	-3.245698	-0.326333
Trial1	2	1	blindfold	counterclockwise	practice	Free	1	0.5	-0.25	3.811371	0.479	-1.45162	-1.04154	0.791818549273749	0.652087	-3.216075	-0.292166
Trial1	2	1	blindfold	counterclockwise	practice	Free	1	0.5	-0.25	3.83136	0.47904	-1.45161	-1.04156	0.791837508926903	0.643443	-3.220307	-0.352041
Trial1	2	1	blindfold	counterclockwise	practice	Free	1	0.5	-0.25	3.851379	0.47907	-1.45161	-1.04158	0.791856616886813	0.632117	-3.207612	-0.309134
Trial1	2	1	blindfold	counterclockwise	practice	Free	1	0.5	-0.25	3.871368	0.47911	-1.45161	-1.04161	0.791885590272284	0.696306	-3.279552	-0.318526
Trial1	2	1	blindfold	counterclockwise	practice	Free	1	0.5	-0.25	3.891357	0.47918	-1.45162	-1.04163	0.791903767631638	0.685644	-3.258393	-0.348725
Trial1	2	1	blindfold	counterclockwise	practice	Free	1	0.5	-0.25	3.911377	0.47922	-1.45163	-1.04165	0.791922736618341	0.67604	-3.258393	-0.332296
Trial1	2	1	blindfold	counterclockwise	practice	Free	1	0.5	-0.25	3.931366	0.47925	-1.45163	-1.04167	0.79194185159901	0.677762	-3.266857	-0.357511
Trial1	2	1	blindfold	counterclockwise	practice	Free	1	0.5	-0.25	3.951355	0.47929	-1.45163	-1.04169	0.791960824221392	0.682556	-3.224539	-0.365545
Trial1	2	1	blindfold	counterclockwise	practice	Free	1	0.5	-0.25	3.971375	0.47933	-1.45163	-1.04173	0.791999700866314	0.681109	-3.245698	-0.344326
Trial1	2	1	blindfold	counterclockwise	practice	Free	1	0.5	-0.25	3.991364	0.4794	-1.45164	-1.04175	0.792017897301412	0.665648	-3.309175	-0.382096
Trial1	2	1	blindfold	counterclockwise	practice	Free	1	0.5	-0.25	4.011353	0.47944	-1.45165	-1.04177	0.792036877706069	0.678885	-3.313407	-0.373812
Trial1	2	1	blindfold	counterclockwise	practice	Free	1	0.5	-0.25	4.031372	0.47947	-1.45165	-1.04179	0.792056120444275	0.705649	-3.288016	-0.393073
Trial1	2	1	blindfold	counterclockwise	practice	Free	1	0.5	-0.25	4.051361	0.47951	-1.45164	-1.04181	0.792075105254165	0.690385	-3.258393	-0.35581
Trial1	2	1	blindfold	counterclockwise	practice	Free	1	0.5	-0.25	4.071381	0.47955	-1.45163	-1.04189	0.792154034421712	0.711012	-3.224539	-0.409404
Trial1	2	1	blindfold	counterclockwise	practice	Free	1	0.5	-0.25	4.09137	0.47969	-1.4516	-1.04198	0.792240406493392	0.740952	-3.182221	-0.475018
Trial1	2	1	blindfold	counterclockwise	practice	Free	1	0.5	-0.25	4.111359	0.47982	-1.45161	-1.0421	0.792356969387685	0.746046	-3.266857	-0.487375
Trial1	2	1	blindfold	counterclockwise	practice	Free	1	0.5	-0.25	4.131378	0.48001	-1.45162	-1.04226	0.792512201312582	0.764681	-3.233003	-0.511528
Trial1	2	1	blindfold	counterclockwise	practice	Free	1	0.5	-0.25	4.151367	0.48026	-1.45163	-1.04244	0.792685884714315	0.780436	-3.279552	-0.493454
Trial1	2	1	blindfold	counterclockwise	practice	Free	1	0.5	-0.25	4.171356	0.48055	-1.45162	-1.04287	0.793108574307879	0.730262	-3.245698	-0.441712
Trial1	2	1	blindfold	counterclockwise	practice	Free	1	0.5	-0.25	4.191376	0.48129	-1.4516	-1.04309	0.79331065188571	0.770491	-3.182221	-0.408978
Trial1	2	1	blindfold	counterclockwise	practice	Free	1	0.5	-0.25	4.211365	0.4817	-1.45159	-1.04331	0.793521089373363	0.738638	-3.165294	-0.404426
Trial1	2	1	blindfold	counterclockwise	practice	Free	1	0.5	-0.25	4.231354	0.48214	-1.45158	-1.04353	0.793730949525501	0.738366	-3.101817	-0.390147
Trial1	2	1	blindfold	counterclockwise	practice	Free	1	0.5	-0.25	4.251373	0.48257	-1.45156	-1.04375	0.793941278756265	0.69835	-3.089121	-0.345575
Trial1	2	1	blindfold	counterclockwise	practice	Free	1	0.5	-0.25	4.271362	0.48296	-1.45155	-1.04416	0.794342797575994	0.674483	-3.063731	-0.368269
Trial1	2	1	blindfold	counterclockwise	practice	Free	1	0.5	-0.25	4.291382	0.48368	-1.45154	-1.04435	0.794517538972539	0.648141	-3.093353	-0.416448
Trial1	2	1	blindfold	counterclockwise	practice	Free	1	0.5	-0.25	4.311371	0.48399	-1.45155	-1.0445	0.794661285741811	0.625293	-3.122976	-0.392422
Trial1	2	1	blindfold	counterclockwise	practice	Free	1	0.5	-0.25	4.33136	0.48423	-1.45156	-1.04463	0.794786519061256	0.641454	-3.106049	-0.442067
Trial1	2	1	blindfold	counterclockwise	practice	Free	1	0.5	-0.25	4.351379	0.48444	-1.45156	-1.04473	0.794882377104597	0.625005	-3.139903	-0.387925
Trial1	2	1	blindfold	counterclockwise	practice	Free	1	0.5	-0.25	4.371368	0.48459	-1.45155	-1.04484	0.794989345375183	0.657323	-3.080658	-0.364356
Trial1	2	1	blindfold	counterclockwise	practice	Free	1	0.5	-0.25	4.391357	0.48476	-1.45154	-1.04486	0.795006091904442	0.583505	-3.072194	-0.339503
Trial1	2	1	blindfold	counterclockwise	practice	Free	1	0.5	-0.25	4.411377	0.4848	-1.45153	-1.04487	0.795015337404253	0.635906	-3.034108	-0.361238
Trial1	2	1	blindfold	counterclockwise	practice	Free	1	0.5	-0.25	4.431366	0.48483	-1.45153	-1.04489	0.79503466908346	0.6046	-3.072194	-0.337842
Trial1	2	1	blindfold	counterclockwise	practice	Free	1	0.5	-0.25	4.451355	0.48486	-1.45152	-1.04491	0.795054239729512	0.607362	-3.059499	-0.316334
Trial1	2	1	blindfold	counterclockwise	practice	Free	1	0.5	-0.25	4.471375	0.4849	-1.45152	-1.04494	0.795083395261682	0.664422	-3.089121	-0.282612
Trial1	2	1	blindfold	counterclockwise	practice	Free	1	0.5	-0.25	4.491364	0.48497	-1.45153	-1.04495	0.795092081168989	0.675332	-3.059499	-0.245005
Trial1	2	1	blindfold	counterclockwise	practice	Free	1	0.5	-0.25	4.511353	0.485	-1.45153	-1.04497	0.79511153745745	0.718709	-3.067962	-0.270098
Trial1	2	1	blindfold	counterclockwise	practice	Free	1	0.5	-0.25	4.531372	0.48504	-1.45153	-1.04498	0.795120796320748	0.717104	-3.051035	-0.292273
Trial1	2	1	blindfold	counterclockwise	practice	Free	1	0.5	-0.25	4.551361	0.48508	-1.45153	-1.045	0.795140067909941	0.711713	-3.03834	-0.291586
Trial1	2	1	blindfold	counterclockwise	practice	Free	1	0.5	-0.25	4.571381	0.48512	-1.45152	-1.04503	0.795169234747288	0.688414	-3.042572	-0.322788
Trial1	2	1	blindfold	counterclockwise	practice	Free	1	0.5	-0.25	4.59137	0.48519	-1.45152	-1.04505	0.795187951498836	0.634539	-3.017181	-0.279648
Trial1	2	1	blindfold	counterclockwise	practice	Free	1	0.5	-0.25	4.611359	0.48523	-1.45152	-1.04506	0.795197218921066	0.671365	-3.072194	-0.260041
Trial1	2	1	blindfold	counterclockwise	practice	Free	1	0.5	-0.25	4.631378	0.48526	-1.45152	-1.04508	0.795216567148275	0.636276	-3.034108	-0.304792
Trial1	2	1	blindfold	counterclockwise	practice	Free	1	0.5	-0.25	4.651367	0.48529	-1.45152	-1.0451	0.795236035722324	0.649811	-2.996022	-0.316476
Trial1	2	1	blindfold	counterclockwise	practice	Free	1	0.5	-0.25	4.671356	0.48533	-1.45151	-1.04513	0.795265332548071	0.626225	-2.974863	-0.343452
Trial1	2	1	blindfold	counterclockwise	practice	Free	1	0.5	-0.25	4.691376	0.4854	-1.45149	-1.04514	0.795274056148225	0.665518	-2.953704	-0.298122
Trial1	2	1	blindfold	counterclockwise	practice	Free	1	0.5	-0.25	4.711365	0.48544	-1.45148	-1.04516	0.795293346170454	0.69215	-2.949472	-0.25378
Trial1	2	1	blindfold	counterclockwise	practice	Free	1	0.5	-0.25	4.731354	0.48547	-1.45148	-1.04517	0.795302690569606	0.710632	-2.953704	-0.214242
Trial1	2	1	blindfold	counterclockwise	practice	Free	1	0.5	-0.25	4.751373	0.48551	-1.45148	-1.04518	0.795311972798543	0.682823	-2.949472	-0.241534
Trial1	2	1	blindfold	counterclockwise	practice	Free	1	0.5	-0.25	4.771362	0.48555	-1.45147	-1.04521	0.795341280369929	0.728676	-2.915618	-0.229798
Trial1	2	1	blindfold	counterclockwise	practice	Free	1	0.5	-0.25	4.791382	0.48562	-1.45145	-1.04522	0.795350023510945	0.677715	-2.885995	-0.233719
Trial1	2	1	blindfold	counterclockwise	practice	Free	1	0.5	-0.25	4.811371	0.48566	-1.45144	-1.04523	0.795359313899179	0.676545	-2.877531	-0.211948
Trial1	2	1	blindfold	counterclockwise	practice	Free	1	0.5	-0.25	4.83136	0.48569	-1.45144	-1.04524	0.795368785339332	0.644948	-2.881763	-0.183793
Trial1	2	1	blindfold	counterclockwise	practice	Free	1	0.5	-0.25	4.851379	0.48573	-1.45143	-1.04524	0.795368066773343	0.629947	-2.839445	-0.171059
Trial1	2	1	blindfold	counterclockwise	practice	Free	1	0.5	-0.25	4.871368	0.48576	-1.45143	-1.04526	0.795387433661954	0.598933	-2.847909	-0.132284
Trial1	2	1	blindfold	counterclockwise	practice	Free	1	0.5	-0.25	4.891357	0.48582	-1.45143	-1.04527	0.795396373861233	0.577387	-2.881763	-0.188791
Trial1	2	1	blindfold	counterclockwise	practice	Free	1	0.5	-0.25	4.911377	0.48585	-1.45143	-1.04528	0.795405851400024	0.591216	-2.907154	-0.204735
Trial1	2	1	blindfold	counterclockwise	practice	Free	1	0.5	-0.25	4.931366	0.48588	-1.45145	-1.04529	0.795415330084261	0.615667	-2.953704	-0.189963
Trial1	2	1	blindfold	counterclockwise	practice	Free	1	0.5	-0.25	4.951355	0.48592	-1.45147	-1.04531	0.79543464513762	0.617705	-2.99179	-0.219727
Trial1	2	1	blindfold	counterclockwise	practice	Free	1	0.5	-0.25	4.971375	0.48595	-1.45148	-1.04533	0.795454139042705	0.636631	-2.962167	-0.205816
Trial1	2	1	blindfold	counterclockwise	practice	Free	1	0.5	-0.25	4.991364	0.48602	-1.45149	-1.04534	0.795462917654864	0.631663	-3.017181	-0.176114
Trial1	2	1	blindfold	counterclockwise	practice	Free	1	0.5	-0.25	5.011353	0.48605	-1.4515	-1.04535	0.795472284160446	0.626562	-2.996022	-0.163681
Trial1	2	1	blindfold	counterclockwise	practice	Free	1	0.5	-0.25	5.031372	0.48609	-1.45151	-1.04536	0.795481595315261	0.616812	-3.025644	-0.206704
Trial1	2	1	blindfold	counterclockwise	practice	Free	1	0.5	-0.25	5.051361	0.48612	-1.45151	-1.04537	0.795491083678114	0.64025	-3.025644	-0.238944
Trial1	2	1	blindfold	counterclockwise	practice	Free	1	0.5	-0.25	5.071381	0.48615	-1.45151	-1.0454	0.795520596271199	0.611862	-2.974863	-0.25779
Trial1	2	1	blindfold	counterclockwise	practice	Free	1	0.5	-0.25	5.09137	0.48622	-1.45149	-1.04541	0.79552939314973	0.63835	-2.936777	-0.272753
Trial1	2	1	blindfold	counterclockwise	practice	Free	1	0.5	-0.25	5.111359	0.48625	-1.45148	-1.04543	0.795548779364934	0.629745	-2.962167	-0.209638
Trial1	2	1	blindfold	counterclockwise	practice	Free	1	0.5	-0.25	5.131378	0.48629	-1.45147	-1.04543	0.795548088600174	0.644293	-2.894459	-0.17462
Trial1	2	1	blindfold	counterclockwise	practice	Free	1	0.5	-0.25	5.151367	0.48632	-1.45145	-1.04544	0.795557584588025	0.616915	-2.843677	-0.146764
Trial1	2	1	blindfold	counterclockwise	practice	Free	1	0.5	-0.25	5.171356	0.48635	-1.45143	-1.04545	0.795567081207079	0.584733	-2.814054	-0.126185
Trial1	2	1	blindfold	counterclockwise	practice	Free	1	0.5	-0.25	5.191376	0.48642	-1.45139	-1.04546	0.79557589578922	0.654746	-2.767505	-0.080381
Trial1	2	1	blindfold	counterclockwise	practice	Free	1	0.5	-0.25	5.211365	0.48645	-1.45139	-1.04546	0.795575383578002	0.65124	-2.775968	-0.029688
Trial1	2	1	blindfold	counterclockwise	practice	Free	1	0.5	-0.25	5.231354	0.48648	-1.45139	-1.04546	0.795574873513705	0.649487	-2.759041	-0.0043429
Trial1	2	1	blindfold	counterclockwise	practice	Free	1	0.5	-0.25	5.251373	0.48652	-1.45138	-1.04546	0.795574194848349	0.686605	-2.759041	0.010967
Trial1	2	1	blindfold	counterclockwise	practice	Free	1	0.5	-0.25	5.271362	0.48656	-1.45138	-1.04546	0.795573517689545	0.688065	-2.754809	-0.010125
Trial1	2	1	blindfold	counterclockwise	practice	Free	1	0.5	-0.25	5.291382	0.48663	-1.45138	-1.04546	0.795572338131522	0.675265	-2.767505	-0.070342
Trial1	2	1	blindfold	counterclockwise	practice	Free	1	0.5	-0.25	5.311371	0.48667	-1.45139	-1.04547	0.79558167967999	0.640612	-2.814054	-0.059979
Trial1	2	1	blindfold	counterclockwise	practice	Free	1	0.5	-0.25	5.33136	0.4867	-1.4514	-1.04548	0.795591189592022	0.600439	-2.852141	-0.092411
Trial1	2	1	blindfold	counterclockwise	practice	Free	1	0.5	-0.25	5.351379	0.48673	-1.45142	-1.04548	0.795590688461121	0.599135	-2.881763	-0.137501
Trial1	2	1	blindfold	counterclockwise	practice	Free	1	0.5	-0.25	5.371368	0.48676	-1.45143	-1.04548	0.795590188957927	0.571461	-2.881763	-0.102801
Trial1	2	1	blindfold	counterclockwise	practice	Free	1	0.5	-0.25	5.391357	0.48681	-1.45141	-1.04548	0.795589358797909	0.490494	-2.7802	0.055443
Trial1	2	1	blindfold	counterclockwise	practice	Free	1	0.5	-0.25	5.411377	0.48684	-1.45139	-1.04547	0.795578849110863	0.468951	-2.729418	0.148876
Trial1	2	1	blindfold	counterclockwise	practice	Free	1	0.5	-0.25	5.431366	0.48686	-1.45137	-1.04546	0.795568506363332	0.468676	-2.61516	0.212446
Trial1	2	1	blindfold	counterclockwise	practice	Free	1	0.5	-0.25	5.451355	0.48689	-1.45133	-1.04544	0.79554798681289	0.486598	-2.564378	0.319671
Trial1	2	1	blindfold	counterclockwise	practice	Free	1	0.5	-0.25	5.471375	0.48691	-1.4513	-1.04538	0.795487703369485	0.496448	-2.517828	0.422068
Trial1	2	1	blindfold	counterclockwise	practice	Free	1	0.5	-0.25	5.491364	0.48698	-1.45127	-1.04534	0.795446624723047	0.540848	-2.560146	0.454627
Trial1	2	1	blindfold	counterclockwise	practice	Free	1	0.5	-0.25	5.511353	0.48703	-1.45128	-1.04529	0.795395746992759	0.580601	-2.577074	0.414063
Trial1	2	1	blindfold	counterclockwise	practice	Free	1	0.5	-0.25	5.531372	0.48711	-1.45128	-1.04526	0.795364409882401	0.603209	-2.598233	0.293601
Trial1	2	1	blindfold	counterclockwise	practice	Free	1	0.5	-0.25	5.551361	0.4872	-1.45129	-1.04525	0.795352944063129	0.645339	-2.572842	0.122225
Trial1	2	1	blindfold	counterclockwise	practice	Free	1	0.5	-0.25	5.571381	0.48728	-1.4513	-1.04534	0.795441770996332	0.719195	-2.653246	-0.038026
Trial1	2	1	blindfold	counterclockwise	practice	Free	1	0.5	-0.25	5.59137	0.48762	-1.45134	-1.04549	0.795586354028831	0.783952	-2.73365	-0.359973
Trial1	2	1	blindfold	counterclockwise	practice	Free	1	0.5	-0.25	5.611359	0.48797	-1.45138	-1.04573	0.795820925594485	0.811227	-2.835213	-0.44699
Trial1	2	1	blindfold	counterclockwise	practice	Free	1	0.5	-0.25	5.631378	0.48846	-1.45141	-1.04609	0.796173643417042	0.803698	-2.89869	-0.460168
Trial1	2	1	blindfold	counterclockwise	practice	Free	1	0.5	-0.25	5.651367	0.48909	-1.45145	-1.04644	0.796514726537659	0.688396	-2.907154	-0.387455
Trial1	2	1	blindfold	counterclockwise	practice	Free	1	0.5	-0.25	5.671356	0.48974	-1.45144	-1.04699	0.79705607477247	0.634041	-2.695564	-0.260248
Trial1	2	1	blindfold	counterclockwise	practice	Free	1	0.5	-0.25	5.691376	0.49094	-1.4513	-1.04713	0.797181474254445	0.443328	-2.543219	-0.158121
Trial1	2	1	blindfold	counterclockwise	practice	Free	1	0.5	-0.25	5.711365	0.49133	-1.45127	-1.04716	0.797207175977224	0.355051	-2.458583	-0.049702
Trial1	2	1	blindfold	counterclockwise	practice	Free	1	0.5	-0.25	5.731354	0.49149	-1.45123	-1.04715	0.797195438854004	0.33825	-2.382411	0.067907
Trial1	2	1	blindfold	counterclockwise	practice	Free	1	0.5	-0.25	5.751373	0.49151	-1.4512	-1.04714	0.797185212622254	0.271982	-2.331629	0.16506
Trial1	2	1	blindfold	counterclockwise	practice	Free	1	0.5	-0.25	5.771362	0.49152	-1.45118	-1.04712	0.797165080013336	0.230967	-2.306238	0.205455
Trial1	2	1	blindfold	counterclockwise	practice	Free	1	0.5	-0.25	5.791382	0.49154	-1.45113	-1.04711	0.797154974041203	0.19462	-2.23853	0.17647
Trial1	2	1	blindfold	counterclockwise	practice	Free	1	0.5	-0.25	5.811371	0.49156	-1.45112	-1.04711	0.797154762064821	0.276737	-2.208907	0.093092
Trial1	2	1	blindfold	counterclockwise	practice	Free	1	0.5	-0.25	5.83136	0.49157	-1.45112	-1.04712	0.797164549924911	0.372676	-2.196212	-0.0062589
Trial1	2	1	blindfold	counterclockwise	practice	Free	1	0.5	-0.25	5.851379	0.49159	-1.45112	-1.04713	0.797174351412566	0.476144	-2.251225	-0.122765
Trial1	2	1	blindfold	counterclockwise	practice	Free	1	0.5	-0.25	5.871368	0.49162	-1.45113	-1.04727	0.7973140988604	0.605813	-2.327397	-0.248641
Trial1	2	1	blindfold	counterclockwise	practice	Free	1	0.5	-0.25	5.891357	0.49188	-1.45119	-1.04751	0.797551364479878	0.766756	-2.52206	-0.496522
Trial1	2	1	blindfold	counterclockwise	practice	Free	1	0.5	-0.25	5.911377	0.49227	-1.45126	-1.0479	0.797937404516912	0.771817	-2.720955	-0.559189
Trial1	2	1	blindfold	counterclockwise	practice	Free	1	0.5	-0.25	5.931366	0.49283	-1.45135	-1.04834	0.798372159609334	0.723958	-2.839445	-0.541259
Trial1	2	1	blindfold	counterclockwise	practice	Free	1	0.5	-0.25	5.951355	0.49345	-1.45141	-1.04885	0.798876792384491	0.673429	-2.885995	-0.485346
Trial1	2	1	blindfold	counterclockwise	practice	Free	1	0.5	-0.25	5.971375	0.49416	-1.45145	-1.04998	0.800001360638145	0.641785	-2.957936	-0.517201
Trial1	2	1	blindfold	counterclockwise	practice	Free	1	0.5	-0.25	5.991364	0.49557	-1.45152	-1.05062	0.800632215780038	0.611031	-3.046803	-0.58308
Trial1	2	1	blindfold	counterclockwise	practice	Free	1	0.5	-0.25	6.011353	0.49629	-1.45153	-1.05131	0.80131865086849	0.560186	-3.051035	-0.560968
Trial1	2	1	blindfold	counterclockwise	practice	Free	1	0.5	-0.25	6.031372	0.49697	-1.45153	-1.05193	0.801935674954773	0.500179	-3.097585	-0.512321
Trial1	2	1	blindfold	counterclockwise	practice	Free	1	0.5	-0.25	6.051361	0.49758	-1.45153	-1.05242	0.802423669330879	0.354184	-3.046803	-0.469351
Trial1	2	1	blindfold	counterclockwise	practice	Free	1	0.5	-0.25	6.071381	0.49801	-1.45152	-1.05276	0.802762471596602	0.311976	-2.983326	-0.353417
Trial1	2	1	blindfold	counterclockwise	practice	Free	1	0.5	-0.25	6.09137	0.4983	-1.45148	-1.05277	0.802771818559229	0.297696	-2.894459	-0.273639
Trial1	2	1	blindfold	counterclockwise	practice	Free	1	0.5	-0.25	6.111359	0.49831	-1.45146	-1.05277	0.802771797479234	0.331459	-2.907154	-0.152406
Trial1	2	1	blindfold	counterclockwise	practice	Free	1	0.5	-0.25	6.131378	0.49833	-1.45146	-1.05278	0.802781769188393	0.350119	-2.869068	-0.070382
Trial1	2	1	blindfold	counterclockwise	practice	Free	1	0.5	-0.25	6.151367	0.49835	-1.45146	-1.05278	0.802781727837553	0.403696	-2.970631	-0.036936
Trial1	2	1	blindfold	counterclockwise	practice	Free	1	0.5	-0.25	6.171356	0.49837	-1.45148	-1.05279	0.802791581335483	0.427375	-3.08489	-0.061954
Trial1	2	1	blindfold	counterclockwise	practice	Free	1	0.5	-0.25	6.191376	0.49842	-1.45157	-1.05281	0.802811627685872	0.522905	-3.245698	-0.227776
Trial1	2	1	blindfold	counterclockwise	practice	Free	1	0.5	-0.25	6.211365	0.49845	-1.45161	-1.05282	0.802821463592921	0.543302	-3.279552	-0.277163
Trial1	2	1	blindfold	counterclockwise	practice	Free	1	0.5	-0.25	6.231354	0.49848	-1.45163	-1.05283	0.802831419717257	0.547516	-3.245698	-0.276772
Trial1	2	1	blindfold	counterclockwise	practice	Free	1	0.5	-0.25	6.251373	0.49851	-1.45163	-1.05285	0.802851390640782	0.559578	-3.275321	-0.267343
Trial1	2	1	blindfold	counterclockwise	practice	Free	1	0.5	-0.25	6.271362	0.49854	-1.45163	-1.05288	0.802881376250441	0.546012	-3.24993	-0.255495
Trial1	2	1	blindfold	counterclockwise	practice	Free	1	0.5	-0.25	6.291382	0.49859	-1.4516	-1.05289	0.802891181225028	0.513059	-3.161062	-0.270384
Trial1	2	1	blindfold	counterclockwise	practice	Free	1	0.5	-0.25	6.311371	0.49862	-1.45159	-1.05291	0.802911156212884	0.516864	-3.186453	-0.265783
Trial1	2	1	blindfold	counterclockwise	practice	Free	1	0.5	-0.25	6.33136	0.49865	-1.45159	-1.05292	0.802921118758881	0.516762	-3.224539	-0.2657
Trial1	2	1	blindfold	counterclockwise	practice	Free	1	0.5	-0.25	6.351379	0.49868	-1.4516	-1.05294	0.802941096043643	0.496756	-3.228771	-0.283992
Trial1	2	1	blindfold	counterclockwise	practice	Free	1	0.5	-0.25	6.371368	0.4987	-1.45161	-1.05297	0.80297098491023	0.501481	-3.207612	-0.292055
Trial1	2	1	blindfold	counterclockwise	practice	Free	1	0.5	-0.25	6.391357	0.49876	-1.45162	-1.05298	0.802980903546716	0.485557	-3.283784	-0.305439
Trial1	2	1	blindfold	counterclockwise	practice	Free	1	0.5	-0.25	6.411377	0.49878	-1.45163	-1.053	0.80300090005278	0.47549	-3.326102	-0.289367
Trial1	2	1	blindfold	counterclockwise	practice	Free	1	0.5	-0.25	6.431366	0.4988	-1.45166	-1.05302	0.80302089705836	0.447018	-3.389579	-0.308254
Trial1	2	1	blindfold	counterclockwise	practice	Free	1	0.5	-0.25	6.451355	0.49882	-1.45168	-1.05303	0.803030881037699	0.372124	-3.372652	-0.354869
Trial1	2	1	blindfold	counterclockwise	practice	Free	1	0.5	-0.25	6.471375	0.49884	-1.45168	-1.05307	0.803070786971675	0.345197	-3.326102	-0.311029
Trial1	2	1	blindfold	counterclockwise	practice	Free	1	0.5	-0.25	6.491364	0.49888	-1.45166	-1.05308	0.803080862933917	0.271473	-3.233003	-0.286682
Trial1	2	1	blindfold	counterclockwise	practice	Free	1	0.5	-0.25	6.511353	0.49889	-1.45163	-1.0531	0.803100757004632	0.21593	-3.194916	-0.285972
Trial1	2	1	blindfold	counterclockwise	practice	Free	1	0.5	-0.25	6.531372	0.4989	-1.4516	-1.05311	0.803110756797575	0.215011	-3.122976	-0.213847
Trial1	2	1	blindfold	counterclockwise	practice	Free	1	0.5	-0.25	6.551361	0.49891	-1.45157	-1.05312	0.803120756756162	0.225822	-3.089121	-0.186967
Trial1	2	1	blindfold	counterclockwise	practice	Free	1	0.5	-0.25	6.571381	0.49892	-1.45156	-1.05314	0.803140770330313	0.257435	-3.11028	-0.155574
Trial1	2	1	blindfold	counterclockwise	practice	Free	1	0.5	-0.25	6.59137	0.49896	-1.45158	-1.05315	0.80315061190832	0.453468	-3.220307	-0.230635
Trial1	2	1	blindfold	counterclockwise	practice	Free	1	0.5	-0.25	6.611359	0.49899	-1.4516	-1.05317	0.803170600790812	0.533485	-3.29648	-0.343657
Trial1	2	1	blindfold	counterclockwise	practice	Free	1	0.5	-0.25	6.631378	0.49902	-1.45164	-1.0532	0.803200604367201	0.614545	-3.398043	-0.409921
Trial1	2	1	blindfold	counterclockwise	practice	Free	1	0.5	-0.25	6.651367	0.49905	-1.45169	-1.05322	0.803220595456868	0.675432	-3.469983	-0.430929
Trial1	2	1	blindfold	counterclockwise	practice	Free	1	0.5	-0.25	6.671356	0.49909	-1.45173	-1.05327	0.803270497809136	0.641955	-3.537692	-0.437459
Trial1	2	1	blindfold	counterclockwise	practice	Free	1	0.5	-0.25	6.691376	0.49916	-1.45177	-1.05329	0.803290448700923	0.623563	-3.58001	-0.432723
Trial1	2	1	blindfold	counterclockwise	practice	Free	1	0.5	-0.25	6.711365	0.49919	-1.45179	-1.05331	0.803310444999224	0.614815	-3.630792	-0.413574
Trial1	2	1	blindfold	counterclockwise	practice	Free	1	0.5	-0.25	6.731354	0.49922	-1.4518	-1.05334	0.803340336846682	0.575622	-3.639255	-0.399251
Trial1	2	1	blindfold	counterclockwise	practice	Free	1	0.5	-0.25	6.751373	0.49925	-1.45181	-1.05336	0.803360335448503	0.564146	-3.643487	-0.416901
Trial1	2	1	blindfold	counterclockwise	practice	Free	1	0.5	-0.25	6.771362	0.49928	-1.45182	-1.0534	0.803400243113963	0.584342	-3.694269	-0.40262
Trial1	2	1	blindfold	counterclockwise	practice	Free	1	0.5	-0.25	6.791382	0.49934	-1.45186	-1.05342	0.803420337926347	0.59366	-3.74505	-0.414431
Trial1	2	1	blindfold	counterclockwise	practice	Free	1	0.5	-0.25	6.811371	0.49937	-1.45187	-1.05344	0.803440221801761	0.59096	-3.766209	-0.376311
Trial1	2	1	blindfold	counterclockwise	practice	Free	1	0.5	-0.25	6.83136	0.4994	-1.45188	-1.05346	0.803460225961859	0.547242	-3.795832	-0.365631
Trial1	2	1	blindfold	counterclockwise	practice	Free	1	0.5	-0.25	6.851379	0.49943	-1.45188	-1.05348	0.803480231288557	0.556848	-3.770441	-0.433642
Trial1	2	1	blindfold	counterclockwise	practice	Free	1	0.5	-0.25	6.871368	0.49946	-1.45189	-1.05352	0.803520145681892	0.543902	-3.804296	-0.370814
Trial1	2	1	blindfold	counterclockwise	practice	Free	1	0.5	-0.25	6.891357	0.49952	-1.45189	-1.05353	0.803530121163577	0.505294	-3.804296	-0.24608
Trial1	2	1	blindfold	counterclockwise	practice	Free	1	0.5	-0.25	6.911377	0.49955	-1.4519	-1.05354	0.803540117392142	0.580057	-3.808527	-0.223722
Trial1	2	1	blindfold	counterclockwise	practice	Free	1	0.5	-0.25	6.931366	0.49958	-1.4519	-1.05355	0.803550114708607	0.593015	-3.816991	-0.226972
Trial1	2	1	blindfold	counterclockwise	practice	Free	1	0.5	-0.25	6.951355	0.49961	-1.4519	-1.05357	0.803570126756605	0.632799	-3.804296	-0.24952
Trial1	2	1	blindfold	counterclockwise	practice	Free	1	0.5	-0.25	6.971375	0.49965	-1.4519	-1.05359	0.803590135500182	0.695512	-3.783137	-0.236502
Trial1	2	1	blindfold	counterclockwise	practice	Free	1	0.5	-0.25	6.991364	0.49972	-1.45187	-1.05359	0.803590108058983	0.712145	-3.702732	-0.112149
Trial1	2	1	blindfold	counterclockwise	practice	Free	1	0.5	-0.25	7.011353	0.49976	-1.45185	-1.05359	0.803590095127898	0.62957	-3.656183	-0.024644
Trial1	2	1	blindfold	counterclockwise	practice	Free	1	0.5	-0.25	7.031372	0.49979	-1.45184	-1.05359	0.803590086716404	0.583462	-3.639255	0.024529
Trial1	2	1	blindfold	counterclockwise	practice	Free	1	0.5	-0.25	7.051361	0.49982	-1.45182	-1.05359	0.803590079441278	0.529811	-3.588474	0.066769
Trial1	2	1	blindfold	counterclockwise	practice	Free	1	0.5	-0.25	7.071381	0.49985	-1.45181	-1.05358	0.803579940495282	0.501454	-3.605401	0.046882
Trial1	2	1	blindfold	counterclockwise	practice	Free	1	0.5	-0.25	7.09137	0.4999	-1.45178	-1.05357	0.803570038344049	0.518931	-3.50807	0.099026
Trial1	2	1	blindfold	counterclockwise	practice	Free	1	0.5	-0.25	7.111359	0.49993	-1.45176	-1.05356	0.803560021586258	0.523778	-3.486911	0.150256
Trial1	2	1	blindfold	counterclockwise	practice	Free	1	0.5	-0.25	7.131378	0.49996	-1.45175	-1.05356	0.803560019534735	0.523173	-3.495374	0.158664
Trial1	2	1	blindfold	counterclockwise	practice	Free	1	0.5	-0.25	7.151367	0.49998	-1.45175	-1.05355	0.803550005207936	0.514128	-3.478447	0.166476
Trial1	2	1	blindfold	counterclockwise	practice	Free	1	0.5	-0.25	7.171356	0.50001	-1.45175	-1.05352	0.803519964280535	0.469472	-3.46152	0.1972
Trial1	2	1	blindfold	counterclockwise	practice	Free	1	0.5	-0.25	7.191376	0.50006	-1.45173	-1.05351	0.803509952875172	0.472929	-3.381116	0.265222
Trial1	2	1	blindfold	counterclockwise	practice	Free	1	0.5	-0.25	7.211365	0.50009	-1.45171	-1.05349	0.803489928518022	0.500928	-3.376884	0.288359
Trial1	2	1	blindfold	counterclockwise	practice	Free	1	0.5	-0.25	7.231354	0.50011	-1.45169	-1.05348	0.803480036640017	0.528358	-3.389579	0.31993
Trial1	2	1	blindfold	counterclockwise	practice	Free	1	0.5	-0.25	7.251373	0.50014	-1.45169	-1.05346	0.803460014144713	0.552465	-3.359957	0.279152
Trial1	2	1	blindfold	counterclockwise	practice	Free	1	0.5	-0.25	7.271362	0.50017	-1.45169	-1.05344	0.803439992768417	0.546426	-3.436129	0.244717
Trial1	2	1	blindfold	counterclockwise	practice	Free	1	0.5	-0.25	7.291382	0.50023	-1.45173	-1.05343	0.80342999412998	0.585897	-3.516533	0.153572
Trial1	2	1	blindfold	counterclockwise	practice	Free	1	0.5	-0.25	7.311371	0.50026	-1.45175	-1.05342	0.803420108902173	0.603983	-3.53346	0.151123
Trial1	2	1	blindfold	counterclockwise	practice	Free	1	0.5	-0.25	7.33136	0.50029	-1.45175	-1.05341	0.803410105584125	0.594665	-3.516533	0.21832
Trial1	2	1	blindfold	counterclockwise	practice	Free	1	0.5	-0.25	7.351379	0.50032	-1.45175	-1.0534	0.803399984199623	0.603109	-3.478447	0.223102
Trial1	2	1	blindfold	counterclockwise	practice	Free	1	0.5	-0.25	7.371368	0.50036	-1.45175	-1.05337	0.803370079597502	0.635682	-3.499606	0.242337
Trial1	2	1	blindfold	counterclockwise	practice	Free	1	0.5	-0.25	7.391357	0.50042	-1.45174	-1.05336	0.803360095127022	0.645352	-3.524997	0.275393
Trial1	2	1	blindfold	counterclockwise	practice	Free	1	0.5	-0.25	7.411377	0.50046	-1.45176	-1.05334	0.803340089907471	0.607963	-3.58001	0.274132
Trial1	2	1	blindfold	counterclockwise	practice	Free	1	0.5	-0.25	7.431366	0.50049	-1.45177	-1.05333	0.803330094057015	0.651678	-3.588474	0.268935
Trial1	2	1	blindfold	counterclockwise	practice	Free	1	0.5	-0.25	7.451355	0.50052	-1.45178	-1.05332	0.803320218535207	0.622713	-3.613865	0.173319
Trial1	2	1	blindfold	counterclockwise	practice	Free	1	0.5	-0.25	7.471375	0.50056	-1.4518	-1.0533	0.803300218263698	0.657084	-3.635024	0.179906
Trial1	2	1	blindfold	counterclockwise	practice	Free	1	0.5	-0.25	7.491364	0.50062	-1.45182	-1.05329	0.803290248770376	0.574185	-3.706964	0.212119
Trial1	2	1	blindfold	counterclockwise	practice	Free	1	0.5	-0.25	7.511353	0.50065	-1.45184	-1.05328	0.803280258893314	0.564846	-3.732355	0.224132
Trial1	2	1	blindfold	counterclockwise	practice	Free	1	0.5	-0.25	7.531372	0.50068	-1.45186	-1.05327	0.803270270135852	0.590474	-3.740819	0.221667
Trial1	2	1	blindfold	counterclockwise	practice	Free	1	0.5	-0.25	7.551361	0.50071	-1.45187	-1.05325	0.803250268974307	0.548867	-3.761978	0.210173
Trial1	2	1	blindfold	counterclockwise	practice	Free	1	0.5	-0.25	7.571381	0.50074	-1.45188	-1.05323	0.803230388091903	0.568774	-3.800064	0.228509
Trial1	2	1	blindfold	counterclockwise	practice	Free	1	0.5	-0.25	7.59137	0.5008	-1.4519	-1.05322	0.803220432055457	0.569361	-3.816991	0.160591
Trial1	2	1	blindfold	counterclockwise	practice	Free	1	0.5	-0.25	7.611359	0.50083	-1.45191	-1.05321	0.803210448901456	0.589268	-3.800064	0.178941
Trial1	2	1	blindfold	counterclockwise	practice	Free	1	0.5	-0.25	7.631378	0.50086	-1.45191	-1.0532	0.803200466867321	0.585949	-3.83815	0.165942
Trial1	2	1	blindfold	counterclockwise	practice	Free	1	0.5	-0.25	7.651367	0.50089	-1.45191	-1.0532	0.803200499593315	0.567866	-3.850845	0.181588
Trial1	2	1	blindfold	counterclockwise	practice	Free	1	0.5	-0.25	7.671356	0.50092	-1.45191	-1.05318	0.803180506227088	0.554603	-3.83815	0.189096
Trial1	2	1	blindfold	counterclockwise	practice	Free	1	0.5	-0.25	7.691376	0.50098	-1.45193	-1.05316	0.803160550003001	0.550687	-3.888932	0.184497
Trial1	2	1	blindfold	counterclockwise	practice	Free	1	0.5	-0.25	7.711365	0.50101	-1.45194	-1.05315	0.803150573646003	0.547987	-3.872004	0.22244
Trial1	2	1	blindfold	counterclockwise	practice	Free	1	0.5	-0.25	7.731354	0.50104	-1.45194	-1.05314	0.803140717545583	0.5314	-3.905859	0.216972
Trial1	2	1	blindfold	counterclockwise	practice	Free	1	0.5	-0.25	7.751373	0.50106	-1.45194	-1.05313	0.803130730156725	0.532301	-3.905859	0.208483
Trial1	2	1	blindfold	counterclockwise	practice	Free	1	0.5	-0.25	7.771362	0.50109	-1.45195	-1.05311	0.803110743144614	0.491292	-3.910091	0.1985
Trial1	2	1	blindfold	counterclockwise	practice	Free	1	0.5	-0.25	7.791382	0.50115	-1.45196	-1.0531	0.803100813279781	0.476799	-3.948177	0.149289
Trial1	2	1	blindfold	counterclockwise	practice	Free	1	0.5	-0.25	7.811371	0.50117	-1.45197	-1.05309	0.803090828637984	0.536161	-3.973568	0.149235
Trial1	2	1	blindfold	counterclockwise	practice	Free	1	0.5	-0.25	7.83136	0.5012	-1.45198	-1.05308	0.803080978517748	0.476982	-3.986263	0.204371
Trial1	2	1	blindfold	counterclockwise	practice	Free	1	0.5	-0.25	7.851379	0.50122	-1.45198	-1.05307	0.803070875824993	0.46935	-3.965104	0.250445
Trial1	2	1	blindfold	counterclockwise	practice	Free	1	0.5	-0.25	7.871368	0.50125	-1.45198	-1.05305	0.803051014003343	0.470455	-3.952409	0.233497
Trial1	2	1	blindfold	counterclockwise	practice	Free	1	0.5	-0.25	7.891357	0.5013	-1.45197	-1.05304	0.803041079832384	0.450028	-3.901627	0.159838
Trial1	2	1	blindfold	counterclockwise	practice	Free	1	0.5	-0.25	7.911377	0.50132	-1.45195	-1.05303	0.803031098935646	0.459262	-3.880468	0.205016
Trial1	2	1	blindfold	counterclockwise	practice	Free	1	0.5	-0.25	7.931366	0.50134	-1.45195	-1.05302	0.803021118439733	0.427771	-3.872004	0.184161
Trial1	2	1	blindfold	counterclockwise	practice	Free	1	0.5	-0.25	7.951355	0.50137	-1.45194	-1.05301	0.803011155462088	0.450571	-3.876236	0.206418
Trial1	2	1	blindfold	counterclockwise	practice	Free	1	0.5	-0.25	7.971375	0.50139	-1.45194	-1.053	0.803001176313244	0.437167	-3.842382	0.154514
Trial1	2	1	blindfold	counterclockwise	practice	Free	1	0.5	-0.25	7.991364	0.50144	-1.45192	-1.05299	0.802991370185628	0.475818	-3.774673	0.144481
Trial1	2	1	blindfold	counterclockwise	practice	Free	1	0.5	-0.25	8.011353	0.50146	-1.45189	-1.05298	0.802981273361559	0.455196	-3.728123	0.1345
Trial1	2	1	blindfold	counterclockwise	practice	Free	1	0.5	-0.25	8.031372	0.50149	-1.45188	-1.05297	0.802971314979573	0.462313	-3.698501	0.16039
Trial1	2	1	blindfold	counterclockwise	practice	Free	1	0.5	-0.25	8.051361	0.50151	-1.45186	-1.05297	0.802971352391806	0.43144	-3.681573	0.166688
Trial1	2	1	blindfold	counterclockwise	practice	Free	1	0.5	-0.25	8.071381	0.50153	-1.45185	-1.05295	0.802951482274753	0.424382	-3.656183	0.182628
Trial1	2	1	blindfold	counterclockwise	practice	Free	1	0.5	-0.25	8.09137	0.50157	-1.45184	-1.05295	0.802951559479128	0.46274	-3.694269	0.139139
Trial1	2	1	blindfold	counterclockwise	practice	Free	1	0.5	-0.25	8.111359	0.5016	-1.45184	-1.05294	0.802941605099599	0.442413	-3.668878	0.12494
Trial1	2	1	blindfold	counterclockwise	practice	Free	1	0.5	-0.25	8.131378	0.50162	-1.45184	-1.05293	0.802931631696187	0.43927	-3.67311	0.107726
Trial1	2	1	blindfold	counterclockwise	practice	Free	1	0.5	-0.25	8.151367	0.50164	-1.45184	-1.05293	0.802931672231002	0.482564	-3.711196	0.093819
Trial1	2	1	blindfold	counterclockwise	practice	Free	1	0.5	-0.25	8.171356	0.50167	-1.45185	-1.05292	0.802921720591556	0.500557	-3.753514	0.078118
Trial1	2	1	blindfold	counterclockwise	practice	Free	1	0.5	-0.25	8.191376	0.50172	-1.45188	-1.05292	0.802921826161514	0.481651	-3.749282	0.102208
Trial1	2	1	blindfold	counterclockwise	practice	Free	1	0.5	-0.25	8.211365	0.50175	-1.45188	-1.05291	0.802911877390017	0.431485	-3.761978	0.149521
Trial1	2	1	blindfold	counterclockwise	practice	Free	1	0.5	-0.25	8.231354	0.50177	-1.45188	-1.0529	0.802902026943138	0.441011	-3.706964	0.133203
Trial1	2	1	blindfold	counterclockwise	practice	Free	1	0.5	-0.25	8.251373	0.50179	-1.45187	-1.0529	0.802902071210451	0.411046	-3.732355	0.139504
Trial1	2	1	blindfold	counterclockwise	practice	Free	1	0.5	-0.25	8.271362	0.50181	-1.45187	-1.05288	0.802882088998951	0.37023	-3.732355	0.111133
Trial1	2	1	blindfold	counterclockwise	practice	Free	1	0.5	-0.25	8.291382	0.50185	-1.45187	-1.05288	0.802882180159026	0.384187	-3.787368	0.150265
Trial1	2	1	blindfold	counterclockwise	practice	Free	1	0.5	-0.25	8.311371	0.50187	-1.45188	-1.05287	0.802872212863596	0.401559	-3.783137	0.153844
Trial1	2	1	blindfold	counterclockwise	practice	Free	1	0.5	-0.25	8.33136	0.50189	-1.45189	-1.05286	0.802862246206231	0.43009	-3.833918	0.157711
Trial1	2	1	blindfold	counterclockwise	practice	Free	1	0.5	-0.25	8.351379	0.50192	-1.4519	-1.05285	0.802852303792388	0.428155	-3.863541	0.123606
Trial1	2	1	blindfold	counterclockwise	practice	Free	1	0.5	-0.25	8.371368	0.50194	-1.45192	-1.05284	0.802842338385133	0.462398	-3.893163	0.117538
Trial1	2	1	blindfold	counterclockwise	practice	Free	1	0.5	-0.25	8.391357	0.50199	-1.45194	-1.05284	0.802842460636396	0.425064	-3.867773	0.129558
Trial1	2	1	blindfold	counterclockwise	practice	Free	1	0.5	-0.25	8.411377	0.50201	-1.45193	-1.05283	0.802832496977449	0.425552	-3.850845	0.093649
Trial1	2	1	blindfold	counterclockwise	practice	Free	1	0.5	-0.25	8.431366	0.50203	-1.45192	-1.05283	0.802832547367651	0.410964	-3.833918	0.118043
Trial1	2	1	blindfold	counterclockwise	practice	Free	1	0.5	-0.25	8.451355	0.50205	-1.45192	-1.05282	0.802822584557563	0.380402	-3.863541	0.128569
Trial1	2	1	blindfold	counterclockwise	practice	Free	1	0.5	-0.25	8.471375	0.50207	-1.45191	-1.05281	0.80281274160795	0.381194	-3.766209	0.115866
Trial1	2	1	blindfold	counterclockwise	practice	Free	1	0.5	-0.25	8.491364	0.50211	-1.45189	-1.0528	0.8028027129738	0.392137	-3.795832	0.137808
Trial1	2	1	blindfold	counterclockwise	practice	Free	1	0.5	-0.25	8.511353	0.50213	-1.45189	-1.05279	0.802792752315865	0.421273	-3.800064	0.144101
Trial1	2	1	blindfold	counterclockwise	practice	Free	1	0.5	-0.25	8.531372	0.50215	-1.4519	-1.05279	0.802792805543644	0.378956	-3.846614	0.14106
Trial1	2	1	blindfold	counterclockwise	practice	Free	1	0.5	-0.25	8.551361	0.50217	-1.45191	-1.05278	0.802782964933178	0.37402	-3.846614	0.117206
Trial1	2	1	blindfold	counterclockwise	practice	Free	1	0.5	-0.25	8.571381	0.50219	-1.45191	-1.05278	0.802783019317509	0.412198	-3.821223	0.088238
Trial1	2	1	blindfold	counterclockwise	practice	Free	1	0.5	-0.25	8.59137	0.50223	-1.45191	-1.05278	0.802783129419447	0.411957	-3.829686	0.028816
Trial1	2	1	blindfold	counterclockwise	practice	Free	1	0.5	-0.25	8.611359	0.50225	-1.45191	-1.05278	0.802783185301141	0.403404	-3.821223	0.028207
Trial1	2	1	blindfold	counterclockwise	practice	Free	1	0.5	-0.25	8.631378	0.50227	-1.45191	-1.05278	0.802783241513909	0.399075	-3.842382	0.027905
Trial1	2	1	blindfold	counterclockwise	practice	Free	1	0.5	-0.25	8.651367	0.50229	-1.45192	-1.05277	0.80277328485377	0.374246	-3.83815	-0.0037527
Trial1	2	1	blindfold	counterclockwise	practice	Free	1	0.5	-0.25	8.671356	0.50231	-1.45192	-1.05277	0.802773342062029	0.39223	-3.859309	0.00197
Trial1	2	1	blindfold	counterclockwise	practice	Free	1	0.5	-0.25	8.691376	0.50235	-1.45194	-1.05277	0.802773458142986	0.406192	-3.876236	0.040251
Trial1	2	1	blindfold	counterclockwise	practice	Free	1	0.5	-0.25	8.711365	0.50237	-1.45194	-1.05277	0.802773517018654	0.343072	-3.855077	0.032409
Trial1	2	1	blindfold	counterclockwise	practice	Free	1	0.5	-0.25	8.731354	0.50239	-1.45193	-1.05277	0.802773576393944	0.373422	-3.833918	0.021848
Trial1	2	1	blindfold	counterclockwise	practice	Free	1	0.5	-0.25	8.751373	0.50241	-1.45193	-1.05276	0.802763622554718	0.335938	-3.812759	0.070076
Trial1	2	1	blindfold	counterclockwise	practice	Free	1	0.5	-0.25	8.771362	0.50243	-1.45192	-1.05275	0.802753669394074	0.300876	-3.770441	0.084532
Trial1	2	1	blindfold	counterclockwise	practice	Free	1	0.5	-0.25	8.791382	0.50246	-1.45189	-1.05275	0.802753760710062	0.296189	-3.749282	0.12006
Trial1	2	1	blindfold	counterclockwise	practice	Free	1	0.5	-0.25	8.811371	0.50247	-1.45188	-1.05274	0.802743777925764	0.280131	-3.761978	0.133898
Trial1	2	1	blindfold	counterclockwise	practice	Free	1	0.5	-0.25	8.83136	0.50249	-1.45188	-1.05274	0.802743839613619	0.29723	-3.787368	0.130844
Trial1	2	1	blindfold	counterclockwise	practice	Free	1	0.5	-0.25	8.851379	0.5025	-1.45188	-1.05273	0.802733857204851	0.344177	-3.736587	0.125688
Trial1	2	1	blindfold	counterclockwise	practice	Free	1	0.5	-0.25	8.871368	0.50252	-1.45189	-1.05272	0.802724025504071	0.328406	-3.770441	0.107571
Trial1	2	1	blindfold	counterclockwise	practice	Free	1	0.5	-0.25	8.891357	0.50255	-1.45188	-1.05272	0.802724120184975	0.336969	-3.74505	0.103899
Trial1	2	1	blindfold	counterclockwise	practice	Free	1	0.5	-0.25	8.911377	0.50257	-1.45188	-1.05271	0.80271405131721	0.311554	-3.778905	0.102063
Trial1	2	1	blindfold	counterclockwise	practice	Free	1	0.5	-0.25	8.931366	0.50258	-1.45188	-1.0527	0.802704188928439	0.268964	-3.766209	0.103242
Trial1	2	1	blindfold	counterclockwise	practice	Free	1	0.5	-0.25	8.951355	0.5026	-1.45188	-1.0527	0.802704253547956	0.280339	-3.804296	0.121003
Trial1	2	1	blindfold	counterclockwise	practice	Free	1	0.5	-0.25	8.971375	0.50261	-1.45189	-1.05269	0.802694272323894	0.290811	-3.812759	0.090523
Trial1	2	1	blindfold	counterclockwise	practice	Free	1	0.5	-0.25	8.991364	0.50262	-1.4519	-1.05269	0.802694304945606	0.259988	-3.795832	0.106778
Trial1	2	1	blindfold	counterclockwise	practice	Free	1	0.5	-0.25	9.011353	0.50265	-1.4519	-1.05268	0.802684390034497	0.270704	-3.812759	0.073564
Trial1	2	1	blindfold	counterclockwise	practice	Free	1	0.5	-0.25	9.031372	0.50266	-1.4519	-1.05268	0.802684423156293	0.256464	-3.855077	0.093742
Trial1	2	1	blindfold	counterclockwise	practice	Free	1	0.5	-0.25	9.051361	0.50267	-1.45191	-1.05267	0.802674442679818	0.236196	-3.808527	0.079552
Trial1	2	1	blindfold	counterclockwise	practice	Free	1	0.5	-0.25	9.071381	0.50269	-1.45191	-1.05266	0.802664496023264	0.274717	-3.833918	0.081942
Trial1	2	1	blindfold	counterclockwise	practice	Free	1	0.5	-0.25	9.09137	0.50271	-1.45191	-1.05266	0.802664563190081	0.292364	-3.812759	0.12168
Trial1	2	1	blindfold	counterclockwise	practice	Free	1	0.5	-0.25	9.111359	0.50272	-1.4519	-1.05265	0.802654583537923	0.279929	-3.795832	0.116524
Trial1	2	1	blindfold	counterclockwise	practice	Free	1	0.5	-0.25	9.131378	0.50274	-1.4519	-1.05265	0.802654651654877	0.247888	-3.770441	0.083031
Trial1	2	1	blindfold	counterclockwise	practice	Free	1	0.5	-0.25	9.151367	0.50275	-1.45189	-1.05264	0.802644672379191	0.267415	-3.787368	0.076374
Trial1	2	1	blindfold	counterclockwise	practice	Free	1	0.5	-0.25	9.171356	0.50276	-1.45189	-1.05263	0.802634812232911	0.250466	-3.761978	0.110118
Trial1	2	1	blindfold	counterclockwise	practice	Free	1	0.5	-0.25	9.191376	0.50278	-1.45188	-1.05263	0.802634881349481	0.246726	-3.761978	0.10131
Trial1	2	1	blindfold	counterclockwise	practice	Free	1	0.5	-0.25	9.211365	0.5028	-1.45189	-1.05262	0.802624818029872	0.268064	-3.825455	0.098568
Trial1	2	1	blindfold	counterclockwise	practice	Free	1	0.5	-0.25	9.231354	0.50281	-1.4519	-1.05262	0.802624853025099	0.275526	-3.867773	0.052414
Trial1	2	1	blindfold	counterclockwise	practice	Free	1	0.5	-0.25	9.251373	0.50283	-1.45192	-1.05262	0.802624923390339	0.277251	-3.888932	0.028279
Trial1	2	1	blindfold	counterclockwise	practice	Free	1	0.5	-0.25	9.271362	0.50284	-1.45193	-1.05262	0.802624958549445	0.331133	-3.863541	0.043651
Trial1	2	1	blindfold	counterclockwise	practice	Free	1	0.5	-0.25	9.291382	0.50287	-1.45194	-1.05262	0.802625065406821	0.281824	-3.922786	0.018926
Trial1	2	1	blindfold	counterclockwise	practice	Free	1	0.5	-0.25	9.311371	0.50289	-1.45195	-1.05261	0.802615123539684	0.268482	-3.93125	0.085842
Trial1	2	1	blindfold	counterclockwise	practice	Free	1	0.5	-0.25	9.33136	0.5029	-1.45195	-1.05261	0.802615159658228	0.241282	-3.918554	0.109332
Trial1	2	1	blindfold	counterclockwise	practice	Free	1	0.5	-0.25	9.351379	0.50291	-1.45195	-1.0526	0.802605301595705	0.236396	-3.872004	0.117442
Trial1	2	1	blindfold	counterclockwise	practice	Free	1	0.5	-0.25	9.371368	0.50292	-1.45195	-1.05259	0.802595324450508	0.233017	-3.872004	0.104451
Trial1	2	1	blindfold	counterclockwise	practice	Free	1	0.5	-0.25	9.391357	0.50294	-1.45194	-1.05259	0.802595397345578	0.268454	-3.872004	0.081485
Trial1	2	1	blindfold	counterclockwise	practice	Free	1	0.5	-0.25	9.411377	0.50296	-1.45194	-1.05258	0.802585457445013	0.298526	-3.901627	0.07513
Trial1	2	1	blindfold	counterclockwise	practice	Free	1	0.5	-0.25	9.431366	0.50297	-1.45196	-1.05258	0.802585494218131	0.254726	-3.960872	0.033808
Trial1	2	1	blindfold	counterclockwise	practice	Free	1	0.5	-0.25	9.451355	0.50299	-1.45197	-1.05258	0.802585568578822	0.279374	-3.990495	0.04405
Trial1	2	1	blindfold	counterclockwise	practice	Free	1	0.5	-0.25	9.471375	0.503	-1.45198	-1.05257	0.802575592213405	0.305527	-3.986263	0.033188
Trial1	2	1	blindfold	counterclockwise	practice	Free	1	0.5	-0.25	9.491364	0.50303	-1.45197	-1.05257	0.802575705065428	0.274317	-3.95664	0.052153
Trial1	2	1	blindfold	counterclockwise	practice	Free	1	0.5	-0.25	9.511353	0.50304	-1.45197	-1.05257	0.80257574293264	0.232943	-3.952409	0.095853
Trial1	2	1	blindfold	counterclockwise	practice	Free	1	0.5	-0.25	9.531372	0.50305	-1.45198	-1.05257	0.802575780924788	0.215994	-3.977799	0.035232
Trial1	2	1	blindfold	counterclockwise	practice	Free	1	0.5	-0.25	9.551361	0.50306	-1.45198	-1.05256	0.802565805307076	0.248791	-3.965104	0.070795
Trial1	2	1	blindfold	counterclockwise	practice	Free	1	0.5	-0.25	9.571381	0.50308	-1.45198	-1.05256	0.802565881915519	0.219481	-3.973568	0.056907
Trial1	2	1	blindfold	counterclockwise	practice	Free	1	0.5	-0.25	9.59137	0.5031	-1.45199	-1.05255	0.802555945518092	0.2299	-4.007422	0.07436
Trial1	2	1	blindfold	counterclockwise	practice	Free	1	0.5	-0.25	9.611359	0.50311	-1.45199	-1.05255	0.8025559840291	0.247021	-3.965104	0.071325
Trial1	2	1	blindfold	counterclockwise	practice	Free	1	0.5	-0.25	9.631378	0.50312	-1.45199	-1.05254	0.802546128599017	0.240322	-3.93125	0.104763
Trial1	2	1	blindfold	counterclockwise	practice	Free	1	0.5	-0.25	9.651367	0.50313	-1.45198	-1.05253	0.802536154086453	0.208296	-3.935481	0.133065
Trial1	2	1	blindfold	counterclockwise	practice	Free	1	0.5	-0.25	9.671356	0.50314	-1.45197	-1.05252	0.802526179699807	0.207634	-3.910091	0.144788
Trial1	2	1	blindfold	counterclockwise	practice	Free	1	0.5	-0.25	9.691376	0.50317	-1.45197	-1.05251	0.80251628406437	0.224096	-3.910091	0.150136
Trial1	2	1	blindfold	counterclockwise	practice	Free	1	0.5	-0.25	9.711365	0.50318	-1.45196	-1.0525	0.802506309943517	0.239406	-3.893163	0.172405
Trial1	2	1	blindfold	counterclockwise	practice	Free	1	0.5	-0.25	9.731354	0.50319	-1.45196	-1.0525	0.802506349922185	0.26949	-3.935481	0.106641
Trial1	2	1	blindfold	counterclockwise	practice	Free	1	0.5	-0.25	9.751373	0.5032	-1.45196	-1.05249	0.802496376051223	0.240165	-3.927018	0.160872
Trial1	2	1	blindfold	counterclockwise	practice	Free	1	0.5	-0.25	9.771362	0.50322	-1.45196	-1.05248	0.802486442660716	0.26361	-3.939713	0.136717
Trial1	2	1	blindfold	counterclockwise	practice	Free	1	0.5	-0.25	9.791382	0.50324	-1.45196	-1.05247	0.802476509531359	0.248095	-3.927018	0.164375
Trial1	2	1	blindfold	counterclockwise	practice	Free	1	0.5	-0.25	9.811371	0.50325	-1.45196	-1.05246	0.802466536525347	0.189543	-3.872004	0.151662
Trial1	2	1	blindfold	counterclockwise	practice	Free	1	0.5	-0.25	9.83136	0.50326	-1.45195	-1.05245	0.802456682853606	0.179234	-3.850845	0.176336
Trial1	2	1	blindfold	counterclockwise	practice	Free	1	0.5	-0.25	9.851379	0.50327	-1.45194	-1.05244	0.802446709856635	0.176769	-3.905859	0.150658
Trial1	2	1	blindfold	counterclockwise	practice	Free	1	0.5	-0.25	9.871368	0.50328	-1.45195	-1.05243	0.802436618263127	0.182746	-3.927018	0.128006
Trial1	2	1	blindfold	counterclockwise	practice	Free	1	0.5	-0.25	9.891357	0.5033	-1.45197	-1.05242	0.802426805843668	0.200421	-4.011654	0.114067
Trial1	2	1	blindfold	counterclockwise	practice	Free	1	0.5	-0.25	9.911377	0.50331	-1.45198	-1.05242	0.802426847087382	0.26186	-4.007422	0.143886
Trial1	2	1	blindfold	counterclockwise	practice	Free	1	0.5	-0.25	9.931366	0.50333	-1.45199	-1.05241	0.802416916208235	0.228026	-3.935481	0.141437
Trial1	2	1	blindfold	counterclockwise	practice	Free	1	0.5	-0.25	9.951355	0.50334	-1.45198	-1.0524	0.802406944333026	0.232175	-3.905859	0.201091
Trial1	2	1	blindfold	counterclockwise	practice	Free	1	0.5	-0.25	9.971375	0.50335	-1.45196	-1.05238	0.802386959090773	0.20739	-3.867773	0.190784
Trial1	2	1	blindfold	counterclockwise	practice	Free	1	0.5	-0.25	9.991364	0.50337	-1.45194	-1.05237	0.802377029463443	0.210892	-3.855077	0.199423
Trial1	2	1	blindfold	counterclockwise	practice	Free	1	0.5	-0.25	10.01135	0.50338	-1.45194	-1.05236	0.802367177049422	0.193346	-3.918554	0.206604
Trial1	2	1	blindfold	counterclockwise	practice	Free	1	0.5	-0.25	10.03137	0.50339	-1.45194	-1.05235	0.802357205551696	0.223738	-3.901627	0.195997
Trial1	2	1	blindfold	counterclockwise	practice	Free	1	0.5	-0.25	10.05136	0.5034	-1.45195	-1.05234	0.80234723468366	0.230007	-3.927018	0.166699
Trial1	2	1	blindfold	counterclockwise	practice	Free	1	0.5	-0.25	10.07138	0.50342	-1.45195	-1.05234	0.802347319546659	0.273356	-3.910091	0.152787
Trial1	2	1	blindfold	counterclockwise	practice	Free	1	0.5	-0.25	10.09137	0.50343	-1.45196	-1.05232	0.802327335314267	0.269067	-3.95664	0.09305
Trial1	2	1	blindfold	counterclockwise	practice	Free	1	0.5	-0.25	10.11136	0.50345	-1.45197	-1.05231	0.802317407437766	0.272846	-3.939713	0.156899
Trial1	2	1	blindfold	counterclockwise	practice	Free	1	0.5	-0.25	10.13138	0.50346	-1.45196	-1.0523	0.802307437071587	0.216702	-3.888932	0.169814
Trial1	2	1	blindfold	counterclockwise	practice	Free	1	0.5	-0.25	10.15137	0.50347	-1.45196	-1.0523	0.80230748031813	0.170813	-3.893163	0.217394
Trial1	2	1	blindfold	counterclockwise	practice	Free	1	0.5	-0.25	10.17136	0.50348	-1.45195	-1.05228	0.802287496458866	0.176797	-3.893163	0.192319
Trial1	2	1	blindfold	counterclockwise	practice	Free	1	0.5	-0.25	10.19138	0.5035	-1.45195	-1.05227	0.802277689300644	0.194493	-3.897395	0.154841
Trial1	2	1	blindfold	counterclockwise	practice	Free	1	0.5	-0.25	10.21136	0.50351	-1.45195	-1.05226	0.802267719563497	0.22097	-3.880468	0.16565
Trial1	2	1	blindfold	counterclockwise	practice	Free	1	0.5	-0.25	10.23135	0.50352	-1.45195	-1.05226	0.802267763436364	0.2182	-3.914322	0.144202
Trial1	2	1	blindfold	counterclockwise	practice	Free	1	0.5	-0.25	10.25137	0.50353	-1.45195	-1.05225	0.802257674742692	0.225065	-3.95664	0.165869
Trial1	2	1	blindfold	counterclockwise	practice	Free	1	0.5	-0.25	10.27136	0.50354	-1.45196	-1.05223	0.802237810845532	0.24098	-3.914322	0.120303
Trial1	2	1	blindfold	counterclockwise	practice	Free	1	0.5	-0.25	10.29138	0.50357	-1.45196	-1.05222	0.802227930220265	0.190496	-3.901627	0.173282
Trial1	2	1	blindfold	counterclockwise	practice	Free	1	0.5	-0.25	10.31137	0.50358	-1.45196	-1.05221	0.802218080837252	0.182599	-3.893163	0.222067
Trial1	2	1	blindfold	counterclockwise	practice	Free	1	0.5	-0.25	10.33136	0.50358	-1.45195	-1.0522	0.802207948148542	0.160852	-3.863541	0.169551
Trial1	2	1	blindfold	counterclockwise	practice	Free	1	0.5	-0.25	10.35138	0.50359	-1.45194	-1.0522	0.802207992632156	0.168646	-3.859309	0.178543
Trial1	2	1	blindfold	counterclockwise	practice	Free	1	0.5	-0.25	10.37137	0.5036	-1.45194	-1.05218	0.802188129755871	0.149916	-3.872004	0.143223
Trial1	2	1	blindfold	counterclockwise	practice	Free	1	0.5	-0.25	10.39136	0.50361	-1.45194	-1.05217	0.80217816127766	0.182089	-3.859309	0.166654
Trial1	2	1	blindfold	counterclockwise	practice	Free	1	0.5	-0.25	10.41138	0.50362	-1.45194	-1.05216	0.802168192656591	0.205254	-3.8847	0.197966
Trial1	2	1	blindfold	counterclockwise	practice	Free	1	0.5	-0.25	10.43137	0.50363	-1.45194	-1.05215	0.802158224429886	0.192836	-3.876236	0.20274
Trial1	2	1	blindfold	counterclockwise	practice	Free	1	0.5	-0.25	10.45135	0.50364	-1.45194	-1.05214	0.802148256329315	0.221111	-3.863541	0.211728
Trial1	2	1	blindfold	counterclockwise	practice	Free	1	0.5	-0.25	10.47137	0.50366	-1.45194	-1.05213	0.802138333710712	0.230998	-3.901627	0.191172
Trial1	2	1	blindfold	counterclockwise	practice	Free	1	0.5	-0.25	10.49136	0.50368	-1.45194	-1.05212	0.802128411864876	0.212177	-3.901627	0.155805
Trial1	2	1	blindfold	counterclockwise	practice	Free	1	0.5	-0.25	10.51135	0.50369	-1.45194	-1.05211	0.802118444393144	0.200965	-3.905859	0.133754
Trial1	2	1	blindfold	counterclockwise	practice	Free	1	0.5	-0.25	10.53137	0.5037	-1.45195	-1.05211	0.802118490521356	0.179202	-3.888932	0.140647
Trial1	2	1	blindfold	counterclockwise	practice	Free	1	0.5	-0.25	10.55136	0.50371	-1.45195	-1.0521	0.802108523025676	0.195426	-3.910091	0.150253
Trial1	2	1	blindfold	counterclockwise	practice	Free	1	0.5	-0.25	10.57138	0.50372	-1.45195	-1.05208	0.802088661666484	0.201092	-3.855077	0.188801
Trial1	2	1	blindfold	counterclockwise	practice	Free	1	0.5	-0.25	10.59137	0.50374	-1.45194	-1.05207	0.802078741328474	0.235952	-3.859309	0.174233
Trial1	2	1	blindfold	counterclockwise	practice	Free	1	0.5	-0.25	10.61136	0.50375	-1.45194	-1.05206	0.802068774333748	0.228655	-3.867773	0.156698
Trial1	2	1	blindfold	counterclockwise	practice	Free	1	0.5	-0.25	10.63138	0.50376	-1.45194	-1.05206	0.802068821492848	0.208999	-3.905859	0.134045
Trial1	2	1	blindfold	counterclockwise	practice	Free	1	0.5	-0.25	10.65137	0.50377	-1.45194	-1.05205	0.802058854748416	0.214976	-3.8847	0.108987
Trial1	2	1	blindfold	counterclockwise	practice	Free	1	0.5	-0.25	10.67136	0.50378	-1.45194	-1.05204	0.802048888409598	0.235416	-3.893163	0.118905
Trial1	2	1	blindfold	counterclockwise	practice	Free	1	0.5	-0.25	10.69138	0.5038	-1.45194	-1.05203	0.802039088504034	0.198527	-3.846614	0.099228
Trial1	2	1	blindfold	counterclockwise	practice	Free	1	0.5	-0.25	10.71136	0.50381	-1.45193	-1.05203	0.80203913600981	0.225298	-3.800064	0.139294
Trial1	2	1	blindfold	counterclockwise	practice	Free	1	0.5	-0.25	10.73135	0.50382	-1.45192	-1.05202	0.802029050965924	0.17097	-3.804296	0.152515
Trial1	2	1	blindfold	counterclockwise	practice	Free	1	0.5	-0.25	10.75137	0.50383	-1.45191	-1.05201	0.802019085256197	0.211005	-3.812759	0.159414
Trial1	2	1	blindfold	counterclockwise	practice	Free	1	0.5	-0.25	10.77136	0.50384	-1.45191	-1.052	0.802009238595225	0.194363	-3.850845	0.153941
Trial1	2	1	blindfold	counterclockwise	practice	Free	1	0.5	-0.25	10.79138	0.50387	-1.45193	-1.05199	0.80199936952726	0.221683	-3.897395	0.126129
Trial1	2	1	blindfold	counterclockwise	practice	Free	1	0.5	-0.25	10.81137	0.50388	-1.45194	-1.05198	0.801989404446702	0.186948	-3.901627	0.136037
Trial1	2	1	blindfold	counterclockwise	practice	Free	1	0.5	-0.25	10.83136	0.50389	-1.45194	-1.05197	0.80197943920327	0.174232	-3.846614	0.135395
Trial1	2	1	blindfold	counterclockwise	practice	Free	1	0.5	-0.25	10.85138	0.50389	-1.45193	-1.05197	0.80197943920327	0.13709	-3.808527	0.179364
Trial1	2	1	blindfold	counterclockwise	practice	Free	1	0.5	-0.25	10.87137	0.5039	-1.45192	-1.05196	0.801969474374446	0.1479	-3.821223	0.205547
Trial1	2	1	blindfold	counterclockwise	practice	Free	1	0.5	-0.25	10.89136	0.50391	-1.45191	-1.05194	0.801949496210567	0.119225	-3.825455	0.190715
Trial1	2	1	blindfold	counterclockwise	practice	Free	1	0.5	-0.25	10.91138	0.50392	-1.45192	-1.05193	0.801939531343501	0.145386	-3.850845	0.179759
Trial1	2	1	blindfold	counterclockwise	practice	Free	1	0.5	-0.25	10.93137	0.50393	-1.45192	-1.05192	0.801929566893302	0.156495	-3.833918	0.181519
Trial1	2	1	blindfold	counterclockwise	practice	Free	1	0.5	-0.25	10.95135	0.50394	-1.45192	-1.05191	0.801919721777217	0.169121	-3.846614	0.14318
Trial1	2	1	blindfold	counterclockwise	practice	Free	1	0.5	-0.25	10.97137	0.50395	-1.45192	-1.0519	0.801909757579543	0.197708	-3.833918	0.157909
Trial1	2	1	blindfold	counterclockwise	practice	Free	1	0.5	-0.25	10.99136	0.50395	-1.45192	-1.05188	0.801889730661865	0.193438	-3.842382	0.157554
Trial1	2	1	blindfold	counterclockwise	practice	Free	1	0.5	-0.25	11.01135	0.50397	-1.45191	-1.05187	0.801879816105419	0.156251	-3.83815	0.212018
Trial1	2	1	blindfold	counterclockwise	practice	Free	1	0.5	-0.25	11.03137	0.50398	-1.45191	-1.05186	0.801869851991359	0.177916	-3.83815	0.194477
Trial1	2	1	blindfold	counterclockwise	practice	Free	1	0.5	-0.25	11.05136	0.50399	-1.45191	-1.05186	0.801869901755037	0.130538	-3.800064	0.203766
Trial1	2	1	blindfold	counterclockwise	practice	Free	1	0.5	-0.25	11.07138	0.50399	-1.4519	-1.05184	0.801849994050142	0.15673	-3.821223	0.192865
Trial1	2	1	blindfold	counterclockwise	practice	Free	1	0.5	-0.25	11.09137	0.50401	-1.45191	-1.05183	0.80183996099413	0.1464	-3.863541	0.158098
Trial1	2	1	blindfold	counterclockwise	practice	Free	1	0.5	-0.25	11.11136	0.50402	-1.45191	-1.05182	0.80183011688739	0.16867	-3.804296	0.142681
Trial1	2	1	blindfold	counterclockwise	practice	Free	1	0.5	-0.25	11.13138	0.50402	-1.45191	-1.05182	0.80183011688739	0.176765	-3.808527	0.174299
Trial1	2	1	blindfold	counterclockwise	practice	Free	1	0.5	-0.25	11.15137	0.50403	-1.45191	-1.05181	0.80182015369916	0.175206	-3.83815	0.168521
Trial1	2	1	blindfold	counterclockwise	practice	Free	1	0.5	-0.25	11.17136	0.50404	-1.45192	-1.0518	0.801810190637241	0.200186	-3.83815	0.115126
Trial1	2	1	blindfold	counterclockwise	practice	Free	1	0.5	-0.25	11.19138	0.50406	-1.45192	-1.0518	0.80181029179625	0.181379	-3.8847	0.139189
Trial1	2	1	blindfold	counterclockwise	practice	Free	1	0.5	-0.25	11.21136	0.50407	-1.45193	-1.05179	0.801800328809463	0.17561	-3.872004	0.100568
Trial1	2	1	blindfold	counterclockwise	practice	Free	1	0.5	-0.25	11.23135	0.50408	-1.45193	-1.05179	0.801800379701493	0.212639	-3.859309	0.105062
Trial1	2	1	blindfold	counterclockwise	practice	Free	1	0.5	-0.25	11.25137	0.50409	-1.45193	-1.05178	0.801790417268537	0.194204	-3.821223	0.076393
Trial1	2	1	blindfold	counterclockwise	practice	Free	1	0.5	-0.25	11.27136	0.5041	-1.45193	-1.05177	0.801780454657121	0.224894	-3.846614	0.120987
Trial1	2	1	blindfold	counterclockwise	practice	Free	1	0.5	-0.25	11.29138	0.50411	-1.45192	-1.05176	0.801770492476093	0.18649	-3.7916	0.122419
Trial1	2	1	blindfold	counterclockwise	practice	Free	1	0.5	-0.25	11.31137	0.50412	-1.45192	-1.05175	0.801760649629126	0.206935	-3.816991	0.132334
Trial1	2	1	blindfold	counterclockwise	practice	Free	1	0.5	-0.25	11.33136	0.50414	-1.45191	-1.05175	0.801760752792439	0.224363	-3.812759	0.125062
Trial1	2	1	blindfold	counterclockwise	practice	Free	1	0.5	-0.25	11.35138	0.50414	-1.45191	-1.05174	0.801750620137917	0.176669	-3.825455	0.16451
Trial1	2	1	blindfold	counterclockwise	practice	Free	1	0.5	-0.25	11.37137	0.50415	-1.45191	-1.05173	0.801740777669341	0.196815	-3.833918	0.152713
Trial1	2	1	blindfold	counterclockwise	practice	Free	1	0.5	-0.25	11.39136	0.50417	-1.45191	-1.05172	0.801730867830725	0.203655	-3.829686	0.117965
Trial1	2	1	blindfold	counterclockwise	practice	Free	1	0.5	-0.25	11.41138	0.50418	-1.45192	-1.05171	0.801720906532146	0.187912	-3.859309	0.156222
Trial1	2	1	blindfold	counterclockwise	practice	Free	1	0.5	-0.25	11.43137	0.50419	-1.45192	-1.05171	0.801720958491997	0.233687	-3.872004	0.100722
Trial1	2	1	blindfold	counterclockwise	practice	Free	1	0.5	-0.25	11.45135	0.5042	-1.45193	-1.0517	0.801710997444766	0.233928	-3.876236	0.104304
Trial1	2	1	blindfold	counterclockwise	practice	Free	1	0.5	-0.25	11.47137	0.50421	-1.45193	-1.05169	0.801701036523918	0.216074	-3.863541	0.115723
Trial1	2	1	blindfold	counterclockwise	practice	Free	1	0.5	-0.25	11.49136	0.50424	-1.45194	-1.05168	0.801691181085014	0.192728	-3.897395	0.143686
Trial1	2	1	blindfold	counterclockwise	practice	Free	1	0.5	-0.25	11.51135	0.50425	-1.45194	-1.05167	0.801681339875278	0.187546	-3.846614	0.156007
Trial1	2	1	blindfold	counterclockwise	practice	Free	1	0.5	-0.25	11.53137	0.50426	-1.45193	-1.05167	0.801681393023267	0.217642	-3.842382	0.149634
Trial1	2	1	blindfold	counterclockwise	practice	Free	1	0.5	-0.25	11.55136	0.50427	-1.45193	-1.05166	0.80167143285805	0.190446	-3.833918	0.180032
Trial1	2	1	blindfold	counterclockwise	practice	Free	1	0.5	-0.25	11.57138	0.50428	-1.45192	-1.05164	0.801651459063413	0.187679	-3.842382	0.15165
Trial1	2	1	blindfold	counterclockwise	practice	Free	1	0.5	-0.25	11.59137	0.5043	-1.45193	-1.05163	0.801641552801164	0.233387	-3.855077	0.163331
Trial1	2	1	blindfold	counterclockwise	practice	Free	1	0.5	-0.25	11.61136	0.50431	-1.45193	-1.05162	0.801631593140871	0.241766	-3.872004	0.162378
Trial1	2	1	blindfold	counterclockwise	practice	Free	1	0.5	-0.25	11.63138	0.50432	-1.45193	-1.05162	0.801631647041921	0.227826	-3.846614	0.180728
Trial1	2	1	blindfold	counterclockwise	practice	Free	1	0.5	-0.25	11.65137	0.50433	-1.45193	-1.05161	0.801621687311855	0.257611	-3.842382	0.177672
Trial1	2	1	blindfold	counterclockwise	practice	Free	1	0.5	-0.25	11.67136	0.50434	-1.45192	-1.05159	0.801601714595877	0.245786	-3.774673	0.16405
Trial1	2	1	blindfold	counterclockwise	practice	Free	1	0.5	-0.25	11.69138	0.50437	-1.4519	-1.05158	0.80159186404742	0.210085	-3.787368	0.18685
Trial1	2	1	blindfold	counterclockwise	practice	Free	1	0.5	-0.25	11.71136	0.50438	-1.4519	-1.05157	0.801582024476873	0.200379	-3.7916	0.203073
Trial1	2	1	blindfold	counterclockwise	practice	Free	1	0.5	-0.25	11.73135	0.50439	-1.4519	-1.05156	0.801571946617766	0.185544	-3.795832	0.223811
Trial1	2	1	blindfold	counterclockwise	practice	Free	1	0.5	-0.25	11.75137	0.50439	-1.4519	-1.05155	0.801562052395125	0.162289	-3.808527	0.200228
Trial1	2	1	blindfold	counterclockwise	practice	Free	1	0.5	-0.25	11.77136	0.5044	-1.4519	-1.05153	0.801542080441224	0.158923	-3.800064	0.179673
Trial1	2	1	blindfold	counterclockwise	practice	Free	1	0.5	-0.25	11.79138	0.50442	-1.4519	-1.05152	0.801532176872498	0.18989	-3.804296	0.108734
Trial1	2	1	blindfold	counterclockwise	practice	Free	1	0.5	-0.25	11.81137	0.50443	-1.4519	-1.05152	0.801532232154101	0.208217	-3.778905	0.1482
Trial1	2	1	blindfold	counterclockwise	practice	Free	1	0.5	-0.25	11.83136	0.50444	-1.4519	-1.05151	0.801522274134114	0.22324	-3.812759	0.115306
Trial1	2	1	blindfold	counterclockwise	practice	Free	1	0.5	-0.25	11.85138	0.50445	-1.4519	-1.05151	0.801522329666603	0.214741	-3.770441	0.114666
Trial1	2	1	blindfold	counterclockwise	practice	Free	1	0.5	-0.25	11.87137	0.50446	-1.4519	-1.05149	0.801502477349379	0.209552	-3.761978	0.128205
Trial1	2	1	blindfold	counterclockwise	practice	Free	1	0.5	-0.25	11.89136	0.50448	-1.45188	-1.05149	0.801502589041131	0.249232	-3.74505	0.104323
Trial1	2	1	blindfold	counterclockwise	practice	Free	1	0.5	-0.25	11.91138	0.50449	-1.45188	-1.05148	0.801492631651465	0.214801	-3.749282	0.110314
Trial1	2	1	blindfold	counterclockwise	practice	Free	1	0.5	-0.25	11.93137	0.50451	-1.45188	-1.05148	0.80149274375983	0.215343	-3.74505	0.108182
Trial1	2	1	blindfold	counterclockwise	practice	Free	1	0.5	-0.25	11.95135	0.50452	-1.45188	-1.05147	0.801482667540142	0.236374	-3.753514	0.103324
Trial1	2	1	blindfold	counterclockwise	practice	Free	1	0.5	-0.25	11.97137	0.50453	-1.45188	-1.05147	0.801482724074749	0.201042	-3.757746	0.121983
Trial1	2	1	blindfold	counterclockwise	practice	Free	1	0.5	-0.25	11.99136	0.50454	-1.45188	-1.05145	0.801462872764869	0.239575	-3.770441	0.116232
Trial1	2	1	blindfold	counterclockwise	practice	Free	1	0.5	-0.25	12.01135	0.50456	-1.45187	-1.05145	0.801462986460937	0.233723	-3.71966	0.136965
Trial1	2	1	blindfold	counterclockwise	practice	Free	1	0.5	-0.25	12.03137	0.50457	-1.45186	-1.05144	0.801453030079102	0.18784	-3.685805	0.125156
Trial1	2	1	blindfold	counterclockwise	practice	Free	1	0.5	-0.25	12.05136	0.50458	-1.45186	-1.05144	0.801453087240617	0.179346	-3.702732	0.12452
Trial1	2	1	blindfold	counterclockwise	practice	Free	1	0.5	-0.25	12.07138	0.50459	-1.45186	-1.05143	0.801443131111145	0.195588	-3.736587	0.074744
Trial1	2	1	blindfold	counterclockwise	practice	Free	1	0.5	-0.25	12.09137	0.50461	-1.45188	-1.05143	0.801443245718299	0.180419	-3.800064	0.048177
Trial1	2	1	blindfold	counterclockwise	practice	Free	1	0.5	-0.25	12.11136	0.50462	-1.45189	-1.05143	0.801443303380223	0.1864	-3.7916	0.023145
Trial1	2	1	blindfold	counterclockwise	practice	Free	1	0.5	-0.25	12.13138	0.50463	-1.45189	-1.05143	0.801443360822917	0.222833	-3.812759	-0.012425
Trial1	2	1	blindfold	counterclockwise	practice	Free	1	0.5	-0.25	12.15137	0.50463	-1.4519	-1.05143	0.801443360822917	0.19624	-3.7916	0.0083827
Trial1	2	1	blindfold	counterclockwise	practice	Free	1	0.5	-0.25	12.17136	0.50464	-1.4519	-1.05143	0.801443418734316	0.200406	-3.829686	0.0017418
Trial1	2	1	blindfold	counterclockwise	practice	Free	1	0.5	-0.25	12.19138	0.50466	-1.4519	-1.05143	0.801443534932445	0.180092	-3.74505	0.048166
Trial1	2	1	blindfold	counterclockwise	practice	Free	1	0.5	-0.25	12.21136	0.50467	-1.45189	-1.05143	0.801443593219174	0.153815	-3.770441	0.059005
Trial1	2	1	blindfold	counterclockwise	practice	Free	1	0.5	-0.25	12.23135	0.50468	-1.45189	-1.05142	0.801433638221425	0.164028	-3.71966	0.034279
Trial1	2	1	blindfold	counterclockwise	practice	Free	1	0.5	-0.25	12.25137	0.50468	-1.45188	-1.05142	0.801433638221425	0.201972	-3.702732	0.047538
Trial1	2	1	blindfold	counterclockwise	practice	Free	1	0.5	-0.25	12.27136	0.50469	-1.45187	-1.05142	0.801433696410295	0.174194	-3.706964	0.030647
Trial1	2	1	blindfold	counterclockwise	practice	Free	1	0.5	-0.25	12.29138	0.50471	-1.45187	-1.05142	0.801433813859499	0.166546	-3.761978	0.05565
Trial1	2	1	blindfold	counterclockwise	practice	Free	1	0.5	-0.25	12.31137	0.50472	-1.45187	-1.05142	0.801433872420729	0.180977	-3.732355	0.031217
Trial1	2	1	blindfold	counterclockwise	practice	Free	1	0.5	-0.25	12.33136	0.50473	-1.45187	-1.05141	0.801423918051445	0.158915	-3.778905	0.042355
Trial1	2	1	blindfold	counterclockwise	practice	Free	1	0.5	-0.25	12.35138	0.50473	-1.45187	-1.05141	0.801423918051445	0.180877	-3.766209	0.0312
Trial1	2	1	blindfold	counterclockwise	practice	Free	1	0.5	-0.25	12.37137	0.50474	-1.45187	-1.05141	0.80142397721393	0.152191	-3.74505	0.016412
Trial1	2	1	blindfold	counterclockwise	practice	Free	1	0.5	-0.25	12.39136	0.50475	-1.45187	-1.0514	0.801414023097093	0.129785	-3.690037	0.091152
Trial1	2	1	blindfold	counterclockwise	practice	Free	1	0.5	-0.25	12.41138	0.50476	-1.45186	-1.0514	0.801414082510545	0.130052	-3.694269	0.086905
Trial1	2	1	blindfold	counterclockwise	practice	Free	1	0.5	-0.25	12.43137	0.50477	-1.45186	-1.0514	0.801414142049113	0.11132	-3.71966	0.110991
Trial1	2	1	blindfold	counterclockwise	practice	Free	1	0.5	-0.25	12.45135	0.50477	-1.45186	-1.05139	0.801404247853346	0.115509	-3.706964	0.119711
Trial1	2	1	blindfold	counterclockwise	practice	Free	1	0.5	-0.25	12.47137	0.50478	-1.45186	-1.05139	0.801404307162248	0.101619	-3.749282	0.067825
Trial1	2	1	blindfold	counterclockwise	practice	Free	1	0.5	-0.25	12.49136	0.50479	-1.45188	-1.05139	0.801404366951037	0.140461	-3.808527	-0.0015224
Trial1	2	1	blindfold	counterclockwise	practice	Free	1	0.5	-0.25	12.51135	0.50479	-1.45189	-1.05139	0.801404366951037	0.169668	-3.778905	0.0048161
Trial1	2	1	blindfold	counterclockwise	practice	Free	1	0.5	-0.25	12.53137	0.5048	-1.45189	-1.05139	0.801404426864941	0.125301	-3.7916	0.03133
Trial1	2	1	blindfold	counterclockwise	practice	Free	1	0.5	-0.25	12.55136	0.50481	-1.45189	-1.05138	0.801394353939116	0.125872	-3.766209	0.018959
Trial1	2	1	blindfold	counterclockwise	practice	Free	1	0.5	-0.25	12.57138	0.50481	-1.45189	-1.05138	0.801394353939116	0.128847	-3.74505	0.04005
Trial1	2	1	blindfold	counterclockwise	practice	Free	1	0.5	-0.25	12.59137	0.50482	-1.45188	-1.05138	0.801394414103268	0.150465	-3.736587	0.067768
Trial1	2	1	blindfold	counterclockwise	practice	Free	1	0.5	-0.25	12.61136	0.50483	-1.45188	-1.05137	0.801384580201212	0.183586	-3.740819	0.103328
Trial1	2	1	blindfold	counterclockwise	practice	Free	1	0.5	-0.25	12.63138	0.50484	-1.45188	-1.05137	0.801384640616344	0.215202	-3.761978	0.09155
Trial1	2	1	blindfold	counterclockwise	practice	Free	1	0.5	-0.25	12.65137	0.50485	-1.45188	-1.05137	0.801384701156594	0.205799	-3.770441	0.087913
Trial1	2	1	blindfold	counterclockwise	practice	Free	1	0.5	-0.25	12.67136	0.50486	-1.45188	-1.05136	0.801374748064311	0.193984	-3.774673	0.08307
Trial1	2	1	blindfold	counterclockwise	practice	Free	1	0.5	-0.25	12.69138	0.50488	-1.45187	-1.05135	0.801364856375782	0.195373	-3.698501	0.112568
Trial1	2	1	blindfold	counterclockwise	practice	Free	1	0.5	-0.25	12.71136	0.50488	-1.45186	-1.05134	0.801354842981133	0.148294	-3.706964	0.117645
Trial1	2	1	blindfold	counterclockwise	practice	Free	1	0.5	-0.25	12.73135	0.50489	-1.45186	-1.05134	0.801354904023401	0.133774	-3.728123	0.142027
Trial1	2	1	blindfold	counterclockwise	practice	Free	1	0.5	-0.25	12.75137	0.5049	-1.45186	-1.05133	0.801344951433209	0.146417	-3.757746	0.123008
Trial1	2	1	blindfold	counterclockwise	practice	Free	1	0.5	-0.25	12.77136	0.5049	-1.45187	-1.05133	0.801344951433209	0.131597	-3.787368	0.112117
Trial1	2	1	blindfold	counterclockwise	practice	Free	1	0.5	-0.25	12.79138	0.50492	-1.45189	-1.05132	0.80133506075182	0.185798	-3.812759	0.065058
Trial1	2	1	blindfold	counterclockwise	practice	Free	1	0.5	-0.25	12.81137	0.50493	-1.45189	-1.05132	0.801335121928673	0.174901	-3.812759	0.038816
Trial1	2	1	blindfold	counterclockwise	practice	Free	1	0.5	-0.25	12.83136	0.50494	-1.4519	-1.05132	0.801335183964054	0.215239	-3.795832	0.067157
Trial1	2	1	blindfold	counterclockwise	practice	Free	1	0.5	-0.25	12.85138	0.50495	-1.4519	-1.05132	0.801335245389669	0.179318	-3.800064	0.03487
Trial1	2	1	blindfold	counterclockwise	practice	Free	1	0.5	-0.25	12.87137	0.50495	-1.4519	-1.05131	0.801325351207412	0.143986	-3.774673	0.053537
Trial1	2	1	blindfold	counterclockwise	practice	Free	1	0.5	-0.25	12.89136	0.50497	-1.45189	-1.05131	0.801325475170444	0.148728	-3.753514	0.045366
Trial1	2	1	blindfold	counterclockwise	practice	Free	1	0.5	-0.25	12.91138	0.50498	-1.45189	-1.05131	0.801325537339651	0.162557	-3.749282	0.029377
Trial1	2	1	blindfold	counterclockwise	practice	Free	1	0.5	-0.25	12.93137	0.50498	-1.45188	-1.0513	0.80131552395271	0.143811	-3.753514	0.069146
Trial1	2	1	blindfold	counterclockwise	practice	Free	1	0.5	-0.25	12.95135	0.50499	-1.45188	-1.0513	0.801315585876648	0.20435	-3.774673	0.095986
Trial1	2	1	blindfold	counterclockwise	practice	Free	1	0.5	-0.25	12.97137	0.505	-1.45188	-1.0513	0.801315648296145	0.187732	-3.740819	0.068524
Trial1	2	1	blindfold	counterclockwise	practice	Free	1	0.5	-0.25	12.99136	0.50502	-1.45189	-1.05129	0.801305759753301	0.215961	-3.825455	0.050118
Trial1	2	1	blindfold	counterclockwise	practice	Free	1	0.5	-0.25	13.01135	0.50503	-1.45189	-1.05129	0.801305822922379	0.181232	-3.7916	0.060344
Trial1	2	1	blindfold	counterclockwise	practice	Free	1	0.5	-0.25	13.03137	0.50504	-1.45189	-1.05129	0.80130588546828	0.184799	-3.740819	0.069071
Trial1	2	1	blindfold	counterclockwise	practice	Free	1	0.5	-0.25	13.05136	0.50505	-1.45188	-1.05128	0.801295935132006	0.149172	-3.711196	0.091953
Trial1	2	1	blindfold	counterclockwise	practice	Free	1	0.5	-0.25	13.07138	0.50505	-1.45187	-1.05127	0.801285921750553	0.127118	-3.706964	0.103073
Trial1	2	1	blindfold	counterclockwise	practice	Free	1	0.5	-0.25	13.09137	0.50507	-1.45186	-1.05127	0.801286048219476	0.152363	-3.71966	0.104828
Trial1	2	1	blindfold	counterclockwise	practice	Free	1	0.5	-0.25	13.11136	0.50507	-1.45186	-1.05126	0.801276034839608	0.137257	-3.736587	0.078265
Trial1	2	1	blindfold	counterclockwise	practice	Free	1	0.5	-0.25	13.13138	0.50508	-1.45187	-1.05126	0.801276097884675	0.167969	-3.787368	0.063481
Trial1	2	1	blindfold	counterclockwise	practice	Free	1	0.5	-0.25	13.15137	0.50509	-1.45188	-1.05126	0.801276161432019	0.163399	-3.846614	0.041452
Trial1	2	1	blindfold	counterclockwise	practice	Free	1	0.5	-0.25	13.17136	0.5051	-1.45189	-1.05125	0.801266211727014	0.15703	-3.770441	0.037218
Trial1	2	1	blindfold	counterclockwise	practice	Free	1	0.5	-0.25	13.19138	0.50511	-1.45188	-1.05125	0.801266275145303	0.137324	-3.753514	0.073961
Trial1	2	1	blindfold	counterclockwise	practice	Free	1	0.5	-0.25	13.21136	0.50512	-1.45187	-1.05124	0.80125632607309	0.146026	-3.702732	0.070326
Trial1	2	1	blindfold	counterclockwise	practice	Free	1	0.5	-0.25	13.23135	0.50513	-1.45186	-1.05124	0.801256389740959	0.135427	-3.668878	0.099242
Trial1	2	1	blindfold	counterclockwise	practice	Free	1	0.5	-0.25	13.25137	0.50513	-1.45185	-1.05124	0.801256389740959	0.125152	-3.647719	0.069974
Trial1	2	1	blindfold	counterclockwise	practice	Free	1	0.5	-0.25	13.27136	0.50514	-1.45184	-1.05123	0.801246440540556	0.168231	-3.715428	0.054889
Trial1	2	1	blindfold	counterclockwise	practice	Free	1	0.5	-0.25	13.29138	0.50516	-1.45185	-1.05123	0.801246568881484	0.1769	-3.761978	-0.0081363
Trial1	2	1	blindfold	counterclockwise	practice	Free	1	0.5	-0.25	13.31137	0.50517	-1.45186	-1.05123	0.801246633430839	0.204271	-3.766209	0.023534
Trial1	2	1	blindfold	counterclockwise	practice	Free	1	0.5	-0.25	13.33136	0.50518	-1.45187	-1.05123	0.801246698105333	0.243411	-3.774673	0.0093758
Trial1	2	1	blindfold	counterclockwise	practice	Free	1	0.5	-0.25	13.35138	0.50519	-1.45187	-1.05123	0.801246762904967	0.224952	-3.736587	0.038011
Trial1	2	1	blindfold	counterclockwise	practice	Free	1	0.5	-0.25	13.37137	0.5052	-1.45187	-1.05123	0.801246827442912	0.237555	-3.668878	0.030168
Trial1	2	1	blindfold	counterclockwise	practice	Free	1	0.5	-0.25	13.39136	0.50522	-1.45183	-1.05122	0.801236944298574	0.127994	-3.635024	0.077436
Trial1	2	1	blindfold	counterclockwise	practice	Free	1	0.5	-0.25	13.41138	0.50522	-1.45182	-1.05122	0.801236944298574	0.141832	-3.635024	0.061439
Trial1	2	1	blindfold	counterclockwise	practice	Free	1	0.5	-0.25	13.43137	0.50523	-1.45182	-1.05122	0.801237009598836	0.130644	-3.660414	0.039409
Trial1	2	1	blindfold	counterclockwise	practice	Free	1	0.5	-0.25	13.45135	0.50524	-1.45182	-1.05122	0.801237075024239	0.147485	-3.67311	0.040612
Trial1	2	1	blindfold	counterclockwise	practice	Free	1	0.5	-0.25	13.47137	0.50524	-1.45183	-1.05122	0.801237075024239	0.204129	-3.702732	0.01922
Trial1	2	1	blindfold	counterclockwise	practice	Free	1	0.5	-0.25	13.49136	0.50526	-1.45184	-1.05122	0.801237205859172	0.226331	-3.690037	0.003848
Trial1	2	1	blindfold	counterclockwise	practice	Free	1	0.5	-0.25	13.51135	0.50527	-1.45184	-1.05122	0.801237271659253	0.226878	-3.698501	-0.0045965
Trial1	2	1	blindfold	counterclockwise	practice	Free	1	0.5	-0.25	13.53137	0.50528	-1.45184	-1.05122	0.801237337584474	0.212338	-3.715428	0.019819
Trial1	2	1	blindfold	counterclockwise	practice	Free	1	0.5	-0.25	13.55136	0.50529	-1.45184	-1.05121	0.801227509085929	0.166462	-3.651951	0.0080434
Trial1	2	1	blindfold	counterclockwise	practice	Free	1	0.5	-0.25	13.57138	0.5053	-1.45184	-1.05121	0.801227575655781	0.195356	-3.685805	0.018598
Trial1	2	1	blindfold	counterclockwise	practice	Free	1	0.5	-0.25	13.59137	0.50532	-1.45183	-1.05121	0.801227707592319	0.167231	-3.668878	-0.0040314
Trial1	2	1	blindfold	counterclockwise	practice	Free	1	0.5	-0.25	13.61136	0.50533	-1.45183	-1.05121	0.801227774539084	0.210905	-3.664646	-0.011258
Trial1	2	1	blindfold	counterclockwise	practice	Free	1	0.5	-0.25	13.63138	0.50533	-1.45184	-1.05122	0.801237668691187	0.184621	-3.71966	-0.011856
Trial1	2	1	blindfold	counterclockwise	practice	Free	1	0.5	-0.25	13.65137	0.50534	-1.45184	-1.05122	0.801237734969261	0.185477	-3.706964	-0.024514
Trial1	2	1	blindfold	counterclockwise	practice	Free	1	0.5	-0.25	13.67136	0.50535	-1.45185	-1.05121	0.801227907618517	0.170938	-3.690037	-9.1585E-05
Trial1	2	1	blindfold	counterclockwise	practice	Free	1	0.5	-0.25	13.69138	0.50537	-1.45184	-1.05121	0.801228041595026	0.177152	-3.647719	0.03005
Trial1	2	1	blindfold	counterclockwise	practice	Free	1	0.5	-0.25	13.71136	0.50538	-1.45184	-1.05121	0.801228108370767	0.160824	-3.635024	0.020384
Trial1	2	1	blindfold	counterclockwise	practice	Free	1	0.5	-0.25	13.73135	0.50539	-1.45183	-1.05121	0.801228176072104	0.117054	-3.605401	0.013121
Trial1	2	1	blindfold	counterclockwise	practice	Free	1	0.5	-0.25	13.75137	0.50539	-1.45182	-1.05121	0.801228176072104	0.137515	-3.588474	0.04839
Trial1	2	1	blindfold	counterclockwise	practice	Free	1	0.5	-0.25	13.77136	0.5054	-1.45181	-1.0512	0.801218229743744	0.107631	-3.596937	0.050475
Trial1	2	1	blindfold	counterclockwise	practice	Free	1	0.5	-0.25	13.79138	0.50541	-1.45181	-1.0512	0.801218296892775	0.130156	-3.622328	0.090244
Trial1	2	1	blindfold	counterclockwise	practice	Free	1	0.5	-0.25	13.81137	0.50542	-1.45181	-1.05119	0.801208351620675	0.165094	-3.630792	0.075769
Trial1	2	1	blindfold	counterclockwise	practice	Free	1	0.5	-0.25	13.83136	0.50543	-1.45181	-1.05119	0.801208419019345	0.137625	-3.656183	0.044087
Trial1	2	1	blindfold	counterclockwise	practice	Free	1	0.5	-0.25	13.85138	0.50543	-1.45182	-1.05119	0.801208419019345	0.154466	-3.635024	0.075743
Trial1	2	1	blindfold	counterclockwise	practice	Free	1	0.5	-0.25	13.87137	0.50544	-1.45181	-1.05118	0.801198473596871	0.136932	-3.605401	0.052199
Trial1	2	1	blindfold	counterclockwise	practice	Free	1	0.5	-0.25	13.89136	0.50545	-1.4518	-1.05118	0.801198541649893	0.108224	-3.596937	0.037684
Trial1	2	1	blindfold	counterclockwise	practice	Free	1	0.5	-0.25	13.91138	0.50546	-1.4518	-1.05118	0.801198609828062	0.080446	-3.601169	0.069617
Trial1	2	1	blindfold	counterclockwise	practice	Free	1	0.5	-0.25	13.93137	0.50546	-1.4518	-1.05118	0.801198609828062	0.124748	-3.613865	0.033434
Trial1	2	1	blindfold	counterclockwise	practice	Free	1	0.5	-0.25	13.95135	0.50547	-1.4518	-1.05118	0.80119867772444	0.116275	-3.546156	0.042466
Trial1	2	1	blindfold	counterclockwise	practice	Free	1	0.5	-0.25	13.97137	0.50547	-1.4518	-1.05117	0.801188664377496	0.152733	-3.588474	0.0068925
Trial1	2	1	blindfold	counterclockwise	practice	Free	1	0.5	-0.25	13.99136	0.50549	-1.4518	-1.05117	0.801188801359788	0.20449	-3.651951	-0.0063619
Trial1	2	1	blindfold	counterclockwise	practice	Free	1	0.5	-0.25	14.01135	0.5055	-1.45181	-1.05117	0.801188869629483	0.202318	-3.643487	0.023183
Trial1	2	1	blindfold	counterclockwise	practice	Free	1	0.5	-0.25	14.03137	0.50551	-1.45182	-1.05117	0.801188938842671	0.200768	-3.651951	-0.015109
Trial1	2	1	blindfold	counterclockwise	practice	Free	1	0.5	-0.25	14.05136	0.50552	-1.45182	-1.05117	0.801189007361172	0.217881	-3.635024	0.018049
Trial1	2	1	blindfold	counterclockwise	practice	Free	1	0.5	-0.25	14.07138	0.50553	-1.45182	-1.05117	0.801189076414738	0.168394	-3.588474	0.020749
Trial1	2	1	blindfold	counterclockwise	practice	Free	1	0.5	-0.25	14.09137	0.50554	-1.45179	-1.05116	0.801179132252528	0.145672	-3.550388	0.099698
Trial1	2	1	blindfold	counterclockwise	practice	Free	1	0.5	-0.25	14.11136	0.50555	-1.45179	-1.05116	0.801179201144358	0.132968	-3.567315	0.098763
Trial1	2	1	blindfold	counterclockwise	practice	Free	1	0.5	-0.25	14.13138	0.50555	-1.45179	-1.05116	0.801179201144358	0.133256	-3.605401	0.035125
Trial1	2	1	blindfold	counterclockwise	practice	Free	1	0.5	-0.25	14.15137	0.50556	-1.4518	-1.05115	0.801169257234301	0.154623	-3.630792	0.03241
Trial1	2	1	blindfold	counterclockwise	practice	Free	1	0.5	-0.25	14.17136	0.50557	-1.45181	-1.05115	0.801169326789452	0.150053	-3.656183	0.039048
Trial1	2	1	blindfold	counterclockwise	practice	Free	1	0.5	-0.25	14.19138	0.50558	-1.45182	-1.05115	0.801169396469754	0.168644	-3.622328	0.071575
Trial1	2	1	blindfold	counterclockwise	practice	Free	1	0.5	-0.25	14.21136	0.50559	-1.45182	-1.05115	0.801169465859327	0.183683	-3.622328	0.038703
Trial1	2	1	blindfold	counterclockwise	practice	Free	1	0.5	-0.25	14.23135	0.5056	-1.45181	-1.05114	0.801159522870113	0.150171	-3.62656	0.032042
Trial1	2	1	blindfold	counterclockwise	practice	Free	1	0.5	-0.25	14.25137	0.50561	-1.45181	-1.05114	0.801159592509368	0.19473	-3.635024	0.055256
Trial1	2	1	blindfold	counterclockwise	practice	Free	1	0.5	-0.25	14.27136	0.50562	-1.45182	-1.05114	0.801159662690404	0.207945	-3.668878	0.053145
Trial1	2	1	blindfold	counterclockwise	practice	Free	1	0.5	-0.25	14.29138	0.50563	-1.45182	-1.05114	0.801159732996593	0.163891	-3.664646	0.016038
Trial1	2	1	blindfold	counterclockwise	practice	Free	1	0.5	-0.25	14.31137	0.50564	-1.45183	-1.05114	0.801159803008329	0.19816	-3.694269	0.010016
Trial1	2	1	blindfold	counterclockwise	practice	Free	1	0.5	-0.25	14.33136	0.50565	-1.45183	-1.05114	0.801159873564077	0.195982	-3.656183	0.013933
Trial1	2	1	blindfold	counterclockwise	practice	Free	1	0.5	-0.25	14.35138	0.50566	-1.45183	-1.05114	0.801159944244977	0.172119	-3.630792	-0.011398
Trial1	2	1	blindfold	counterclockwise	practice	Free	1	0.5	-0.25	14.37137	0.50567	-1.45183	-1.05114	0.801160015051029	0.19107	-3.630792	-0.011704
Trial1	2	1	blindfold	counterclockwise	practice	Free	1	0.5	-0.25	14.39136	0.50569	-1.45182	-1.05114	0.801160157038589	0.202718	-3.622328	0.0018661
Trial1	2	1	blindfold	counterclockwise	practice	Free	1	0.5	-0.25	14.41138	0.5057	-1.45182	-1.05114	0.801160227796027	0.192708	-3.62656	0.022362
Trial1	2	1	blindfold	counterclockwise	practice	Free	1	0.5	-0.25	14.43137	0.50571	-1.45182	-1.05114	0.801160299101941	0.189038	-3.630792	0.022056
Trial1	2	1	blindfold	counterclockwise	practice	Free	1	0.5	-0.25	14.45135	0.50572	-1.45182	-1.05114	0.801160370533008	0.212516	-3.67311	-0.018637
Trial1	2	1	blindfold	counterclockwise	practice	Free	1	0.5	-0.25	14.47137	0.50573	-1.45182	-1.05114	0.801160441662926	0.211247	-3.647719	-0.0017485
Trial1	2	1	blindfold	counterclockwise	practice	Free	1	0.5	-0.25	14.49136	0.50575	-1.45182	-1.05114	0.801160585149329	0.18341	-3.677342	-0.029181
Trial1	2	1	blindfold	counterclockwise	practice	Free	1	0.5	-0.25	14.51135	0.50575	-1.45183	-1.05114	0.801160585149329	0.172796	-3.660414	-0.00023558
Trial1	2	1	blindfold	counterclockwise	practice	Free	1	0.5	-0.25	14.53137	0.50576	-1.45183	-1.05114	0.801160657080257	0.154955	-3.660414	0.011211
Trial1	2	1	blindfold	counterclockwise	practice	Free	1	0.5	-0.25	14.55136	0.50577	-1.45183	-1.05114	0.801160728707062	0.151302	-3.62656	0.005471
Trial1	2	1	blindfold	counterclockwise	practice	Free	1	0.5	-0.25	14.57138	0.50577	-1.45183	-1.05114	0.801160728707062	0.111177	-3.651951	-0.030115
Trial1	2	1	blindfold	counterclockwise	practice	Free	1	0.5	-0.25	14.59137	0.50578	-1.45183	-1.05115	0.801170814207272	0.163021	-3.694269	-0.092174
Trial1	2	1	blindfold	counterclockwise	practice	Free	1	0.5	-0.25	14.61136	0.50581	-1.45185	-1.05115	0.801171031496927	0.300051	-3.736587	-0.063135
Trial1	2	1	blindfold	counterclockwise	practice	Free	1	0.5	-0.25	14.63138	0.50582	-1.45187	-1.05115	0.801171103744122	0.323138	-3.842382	0.027635
Trial1	2	1	blindfold	counterclockwise	practice	Free	1	0.5	-0.25	14.65137	0.50584	-1.45191	-1.05115	0.801171249478452	0.353473	-3.888932	0.080699
Trial1	2	1	blindfold	counterclockwise	practice	Free	1	0.5	-0.25	14.67136	0.50586	-1.45193	-1.05113	0.801151487858601	0.313573	-3.918554	0.099054
Trial1	2	1	blindfold	counterclockwise	practice	Free	1	0.5	-0.25	14.69138	0.50588	-1.45191	-1.05113	0.801151634596286	0.140956	-3.685805	0.137506
Trial1	2	1	blindfold	counterclockwise	practice	Free	1	0.5	-0.25	14.71136	0.50589	-1.45186	-1.05112	0.801141694843164	0.063438	-3.491142	0.153106
Trial1	2	1	blindfold	counterclockwise	practice	Free	1	0.5	-0.25	14.73135	0.50589	-1.45178	-1.05112	0.801141694843164	0.029716	-3.347261	0.031862
Trial1	2	1	blindfold	counterclockwise	practice	Free	1	0.5	-0.25	14.75137	0.50589	-1.45171	-1.05114	0.80116160225649	0.096432	-3.245698	-0.188185
Trial1	2	1	blindfold	counterclockwise	practice	Free	1	0.5	-0.25	14.77136	0.5059	-1.45165	-1.05119	0.801211742481304	0.217059	-3.211844	-0.332176
Trial1	2	1	blindfold	counterclockwise	practice	Free	1	0.5	-0.25	14.79138	0.50594	-1.45163	-1.05122	0.80124195826319	0.583015	-3.330334	-0.558352
Trial1	2	1	blindfold	counterclockwise	practice	Free	1	0.5	-0.25	14.81137	0.50598	-1.45167	-1.0513	0.801322362616304	0.673209	-3.486911	-0.664119
Trial1	2	1	blindfold	counterclockwise	practice	Free	1	0.5	-0.25	14.83136	0.50606	-1.45174	-1.05143	0.801452897954698	0.760673	-3.668878	-0.69602
Trial1	2	1	blindfold	counterclockwise	practice	Free	1	0.5	-0.25	14.85138	0.5062	-1.45181	-1.05155	0.801574009010556	0.771835	-3.740819	-0.673985
Trial1	2	1	blindfold	counterclockwise	practice	Free	1	0.5	-0.25	14.87137	0.50634	-1.45188	-1.05159	0.801615038060251	0.673459	-3.83815	-0.485885
Trial1	2	1	blindfold	counterclockwise	practice	Free	1	0.5	-0.25	14.89136	0.50639	-1.45192	-1.0516	0.801625447926025	0.522273	-3.880468	-0.271809
Trial1	2	1	blindfold	counterclockwise	practice	Free	1	0.5	-0.25	14.91138	0.50643	-1.45192	-1.0516	0.801625768210588	0.127007	-3.778905	-0.028619
Trial1	2	1	blindfold	counterclockwise	practice	Free	1	0.5	-0.25	14.93137	0.50643	-1.4519	-1.0516	0.801625768210588	-0.043697	-3.715428	0.043952
Trial1	2	1	blindfold	counterclockwise	practice	Free	1	0.5	-0.25	14.95135	0.50643	-1.45188	-1.05159	0.801615754952413	-0.142913	-3.643487	0.146379
Trial1	2	1	blindfold	counterclockwise	practice	Free	1	0.5	-0.25	14.97137	0.50642	-1.45184	-1.05158	0.801605661433484	-0.223399	-3.563083	0.190037
Trial1	2	1	blindfold	counterclockwise	practice	Free	1	0.5	-0.25	14.99136	0.5064	-1.45181	-1.05156	0.801585474764885	-0.222426	-3.567315	0.170978
Trial1	2	1	blindfold	counterclockwise	practice	Free	1	0.5	-0.25	15.01135	0.50639	-1.45176	-1.05156	0.801585394877369	-0.105331	-3.431897	0.136872
Trial1	2	1	blindfold	counterclockwise	practice	Free	1	0.5	-0.25	15.03137	0.50639	-1.45172	-1.05156	0.801585394877369	0.047569	-3.288016	0.044658
Trial1	2	1	blindfold	counterclockwise	practice	Free	1	0.5	-0.25	15.05136	0.50639	-1.45166	-1.05156	0.801585394877369	0.202861	-3.24993	-0.054159
Trial1	2	1	blindfold	counterclockwise	practice	Free	1	0.5	-0.25	15.07138	0.50641	-1.45162	-1.05158	0.801605581297802	0.330358	-3.169526	-0.086332
Trial1	2	1	blindfold	counterclockwise	practice	Free	1	0.5	-0.25	15.09137	0.50645	-1.4516	-1.0516	0.801625928623745	0.540424	-3.283784	-0.291745
Trial1	2	1	blindfold	counterclockwise	practice	Free	1	0.5	-0.25	15.11136	0.50649	-1.45163	-1.05162	0.801646277928929	0.619159	-3.398043	-0.378426
Trial1	2	1	blindfold	counterclockwise	practice	Free	1	0.5	-0.25	15.13138	0.50652	-1.45169	-1.05164	0.801666548194746	0.636065	-3.541924	-0.441617
Trial1	2	1	blindfold	counterclockwise	practice	Free	1	0.5	-0.25	15.15137	0.50655	-1.45175	-1.05167	0.801696832333137	0.663208	-3.656183	-0.477725
Trial1	2	1	blindfold	counterclockwise	practice	Free	1	0.5	-0.25	15.17136	0.50659	-1.45182	-1.0517	0.801727080615858	0.592935	-3.774673	-0.431853
Trial1	2	1	blindfold	counterclockwise	practice	Free	1	0.5	-0.25	15.19138	0.50664	-1.4519	-1.05171	0.801737506468772	0.303196	-3.842382	-0.180983
Trial1	2	1	blindfold	counterclockwise	practice	Free	1	0.5	-0.25	15.21136	0.50665	-1.45191	-1.05171	0.801737588969721	0.167991	-3.83815	-0.071878
Trial1	2	1	blindfold	counterclockwise	practice	Free	1	0.5	-0.25	15.23135	0.50666	-1.45191	-1.05171	0.801737672089376	0.090424	-3.83815	0.0031625
Trial1	2	1	blindfold	counterclockwise	practice	Free	1	0.5	-0.25	15.25137	0.50666	-1.45191	-1.0517	0.801727658854558	-0.017843	-3.825455	0.034461
Trial1	2	1	blindfold	counterclockwise	practice	Free	1	0.5	-0.25	15.27136	0.50666	-1.45191	-1.0517	0.801727658854558	-0.06186	-3.749282	0.055828
Trial1	2	1	blindfold	counterclockwise	practice	Free	1	0.5	-0.25	15.29138	0.50665	-1.45189	-1.05169	0.801717562498019	-0.123048	-3.706964	0.081097
Trial1	2	1	blindfold	counterclockwise	practice	Free	1	0.5	-0.25	15.31137	0.50664	-1.45184	-1.05169	0.801717479995009	-0.071424	-3.596937	0.063583
Trial1	2	1	blindfold	counterclockwise	practice	Free	1	0.5	-0.25	15.33136	0.50664	-1.45182	-1.05169	0.801717479995009	0.0012842	-3.592706	0.0051148
Trial1	2	1	blindfold	counterclockwise	practice	Free	1	0.5	-0.25	15.35138	0.50664	-1.45181	-1.05169	0.801717479995009	0.105002	-3.563083	-0.03855
Trial1	2	1	blindfold	counterclockwise	practice	Free	1	0.5	-0.25	15.37137	0.50665	-1.4518	-1.0517	0.801727575733866	0.191838	-3.558851	-0.108431
Trial1	2	1	blindfold	counterclockwise	practice	Free	1	0.5	-0.25	15.39136	0.50666	-1.4518	-1.05172	0.801747685324202	0.281656	-3.596937	-0.178291
Trial1	2	1	blindfold	counterclockwise	practice	Free	1	0.5	-0.25	15.41138	0.5067	-1.45181	-1.05173	0.801758032279912	0.442781	-3.651951	-0.238682
Trial1	2	1	blindfold	counterclockwise	practice	Free	1	0.5	-0.25	15.43137	0.50673	-1.45181	-1.05175	0.801778309838418	0.497266	-3.660414	-0.289828
Trial1	2	1	blindfold	counterclockwise	practice	Free	1	0.5	-0.25	15.45135	0.50676	-1.45182	-1.05177	0.80179846930035	0.504405	-3.656183	-0.33164
Trial1	2	1	blindfold	counterclockwise	practice	Free	1	0.5	-0.25	15.47137	0.50678	-1.45183	-1.0518	0.801828678067363	0.482866	-3.690037	-0.328845
Trial1	2	1	blindfold	counterclockwise	practice	Free	1	0.5	-0.25	15.49136	0.50682	-1.45184	-1.05181	0.801839030466456	0.282726	-3.694269	-0.26245
Trial1	2	1	blindfold	counterclockwise	practice	Free	1	0.5	-0.25	15.51135	0.50683	-1.45185	-1.05183	0.801859022420697	0.14669	-3.736587	-0.259442
Trial1	2	1	blindfold	counterclockwise	practice	Free	1	0.5	-0.25	15.53137	0.50683	-1.45187	-1.05183	0.801859022420697	0.040499	-3.829686	-0.199137
Trial1	2	1	blindfold	counterclockwise	practice	Free	1	0.5	-0.25	15.55136	0.50684	-1.45189	-1.05184	0.80186924019663	-0.013534	-3.846614	-0.096912
Trial1	2	1	blindfold	counterclockwise	practice	Free	1	0.5	-0.25	15.57138	0.50683	-1.45191	-1.05184	0.801869154842735	-0.051242	-3.880468	-0.04445
Trial1	2	1	blindfold	counterclockwise	practice	Free	1	0.5	-0.25	15.59137	0.50683	-1.45192	-1.05185	0.801879168059818	-0.066624	-3.888932	-0.032686
Trial1	2	1	blindfold	counterclockwise	practice	Free	1	0.5	-0.25	15.61136	0.50683	-1.45195	-1.05185	0.801879168059818	0.012713	-3.914322	-0.048298
Trial1	2	1	blindfold	counterclockwise	practice	Free	1	0.5	-0.25	15.63138	0.50683	-1.45195	-1.05185	0.801879168059818	-0.011428	-3.905859	-0.0075987
Trial1	2	1	blindfold	counterclockwise	practice	Free	1	0.5	-0.25	15.65137	0.50683	-1.45195	-1.05184	0.801869154842735	0.019298	-3.821223	0.037041
Trial1	2	1	blindfold	counterclockwise	practice	Free	1	0.5	-0.25	15.67136	0.50683	-1.45193	-1.05184	0.801869154842735	0.047317	-3.74505	0.077753
Trial1	2	1	blindfold	counterclockwise	practice	Free	1	0.5	-0.25	15.69138	0.50683	-1.45189	-1.05183	0.801859022420697	0.073507	-3.643487	0.096131
Trial1	2	1	blindfold	counterclockwise	practice	Free	1	0.5	-0.25	15.71136	0.50684	-1.4518	-1.05182	0.801849213764624	0.133426	-3.512301	0.159711
Trial1	2	1	blindfold	counterclockwise	practice	Free	1	0.5	-0.25	15.73135	0.50685	-1.45177	-1.05181	0.801839286030771	0.16114	-3.457288	0.12773
Trial1	2	1	blindfold	counterclockwise	practice	Free	1	0.5	-0.25	15.75137	0.50686	-1.45175	-1.05181	0.80183937163795	0.199411	-3.478447	0.076782
Trial1	2	1	blindfold	counterclockwise	practice	Free	1	0.5	-0.25	15.77136	0.50687	-1.45176	-1.05181	0.801839457370172	0.2084	-3.529229	0.058969
Trial1	2	1	blindfold	counterclockwise	practice	Free	1	0.5	-0.25	15.79135	0.50689	-1.45179	-1.0518	0.801829615486943	0.221862	-3.647719	0.04719
Trial1	2	1	blindfold	counterclockwise	practice	Free	1	0.5	-0.25	15.81137	0.5069	-1.45182	-1.05181	0.801839714804184	0.124771	-3.749282	-0.019201
Trial1	2	1	blindfold	counterclockwise	practice	Free	1	0.5	-0.25	15.83136	0.5069	-1.45185	-1.05181	0.801839714804184	0.100935	-3.761978	-0.042124
Trial1	2	1	blindfold	counterclockwise	practice	Free	1	0.5	-0.25	15.85138	0.50691	-1.45187	-1.05181	0.801839801035833	0.0098492	-3.774673	-0.014734
Trial1	2	1	blindfold	counterclockwise	practice	Free	1	0.5	-0.25	15.87137	0.50691	-1.45188	-1.05181	0.801839801035833	-0.0085547	-3.774673	0.0051576
Trial1	2	1	blindfold	counterclockwise	practice	Free	1	0.5	-0.25	15.89136	0.50691	-1.45188	-1.05181	0.801839801035833	-0.073372	-3.783137	0.021702
Trial1	2	1	blindfold	counterclockwise	practice	Free	1	0.5	-0.25	15.91138	0.5069	-1.45189	-1.0518	0.801829701594625	-0.101953	-3.812759	0.0069008
Trial1	2	1	blindfold	counterclockwise	practice	Free	1	0.5	-0.25	15.93137	0.50689	-1.4519	-1.0518	0.801829615486943	-0.121239	-3.816991	0.035228
Trial1	2	1	blindfold	counterclockwise	practice	Free	1	0.5	-0.25	15.95135	0.50689	-1.4519	-1.05181	0.801839628697577	-0.087716	-3.829686	-0.013293
Trial1	2	1	blindfold	counterclockwise	practice	Free	1	0.5	-0.25	15.97137	0.50689	-1.45191	-1.05181	0.801839628697577	-0.072639	-3.872004	0.013251
Trial1	2	1	blindfold	counterclockwise	practice	Free	1	0.5	-0.25	15.99136	0.50688	-1.45191	-1.05181	0.801839542716013	-0.027992	-3.808527	-0.01717
Trial1	2	1	blindfold	counterclockwise	practice	Free	1	0.5	-0.25	16.01135	0.50689	-1.4519	-1.0518	0.801829615486943	0.088038	-3.766209	0.020579
Trial1	2	1	blindfold	counterclockwise	practice	Free	1	0.5	-0.25	16.03137	0.50689	-1.45189	-1.0518	0.801829615486943	0.124173	-3.668878	0.048629
Trial1	2	1	blindfold	counterclockwise	practice	Free	1	0.5	-0.25	16.05136	0.5069	-1.45186	-1.05179	0.801819688385076	0.166005	-3.647719	0.115261
Trial1	2	1	blindfold	counterclockwise	practice	Free	1	0.5	-0.25	16.07138	0.50691	-1.45183	-1.05178	0.801809761410417	0.14904	-3.62656	0.173402
Trial1	2	1	blindfold	counterclockwise	practice	Free	1	0.5	-0.25	16.09137	0.50693	-1.4518	-1.05177	0.801799920533857	0.185447	-3.630792	0.137758
Trial1	2	1	blindfold	counterclockwise	practice	Free	1	0.5	-0.25	16.11136	0.50694	-1.45181	-1.05176	0.801789993939007	0.172429	-3.643487	0.141025
Trial1	2	1	blindfold	counterclockwise	practice	Free	1	0.5	-0.25	16.13138	0.50695	-1.45182	-1.05176	0.801790080158841	0.172683	-3.660414	0.136766
Trial1	2	1	blindfold	counterclockwise	practice	Free	1	0.5	-0.25	16.15137	0.50695	-1.45182	-1.05175	0.801780186159528	0.148528	-3.681573	0.118024
Trial1	2	1	blindfold	counterclockwise	practice	Free	1	0.5	-0.25	16.17136	0.50696	-1.45183	-1.05175	0.801780273538807	0.123773	-3.694269	0.107727
Trial1	2	1	blindfold	counterclockwise	practice	Free	1	0.5	-0.25	16.19138	0.50696	-1.45183	-1.05174	0.801770141130986	0.046252	-3.706964	0.123334
Trial1	2	1	blindfold	counterclockwise	practice	Free	1	0.5	-0.25	16.21136	0.50697	-1.45184	-1.05174	0.801770227601592	-0.021568	-3.749282	0.063252
Trial1	2	1	blindfold	counterclockwise	practice	Free	1	0.5	-0.25	16.23135	0.50697	-1.45185	-1.05173	0.801760333604442	-0.037836	-3.778905	0.05358
Trial1	2	1	blindfold	counterclockwise	practice	Free	1	0.5	-0.25	16.25137	0.50696	-1.45186	-1.05173	0.801760247132769	-0.033298	-3.787368	0.049652
Trial1	2	1	blindfold	counterclockwise	practice	Free	1	0.5	-0.25	16.27136	0.50696	-1.45187	-1.05173	0.801760247132769	-0.035377	-3.732355	0.019793
Trial1	2	1	blindfold	counterclockwise	practice	Free	1	0.5	-0.25	16.29135	0.50696	-1.45187	-1.05173	0.801760247132769	-0.027536	-3.728123	0.042412
Trial1	2	1	blindfold	counterclockwise	practice	Free	1	0.5	-0.25	16.31137	0.50696	-1.45187	-1.05173	0.801760247132769	0.034888	-3.757746	-0.01333
Trial1	2	1	blindfold	counterclockwise	practice	Free	1	0.5	-0.25	16.33136	0.50696	-1.45187	-1.05173	0.801760247132769	0.071947	-3.766209	0.0020725
Trial1	2	1	blindfold	counterclockwise	practice	Free	1	0.5	-0.25	16.35138	0.50697	-1.45187	-1.05173	0.801760333604442	0.085799	-3.753514	0.0027192
Trial1	2	1	blindfold	counterclockwise	practice	Free	1	0.5	-0.25	16.37137	0.50697	-1.45187	-1.05173	0.801760333604442	0.093906	-3.728123	0.00028939
Trial1	2	1	blindfold	counterclockwise	practice	Free	1	0.5	-0.25	16.39136	0.50698	-1.45186	-1.05173	0.801760420718593	0.124904	-3.677342	0.03135
Trial1	2	1	blindfold	counterclockwise	practice	Free	1	0.5	-0.25	16.41138	0.50699	-1.45184	-1.05172	0.80175049475805	0.103704	-3.643487	0.089192
Trial1	2	1	blindfold	counterclockwise	practice	Free	1	0.5	-0.25	16.43137	0.50699	-1.45183	-1.05171	0.801740481558313	0.117517	-3.605401	0.132582
Trial1	2	1	blindfold	counterclockwise	practice	Free	1	0.5	-0.25	16.45135	0.507	-1.45182	-1.05171	0.801740568924755	0.103608	-3.592706	0.162394
Trial1	2	1	blindfold	counterclockwise	practice	Free	1	0.5	-0.25	16.47137	0.50701	-1.45181	-1.05169	0.801720629500011	0.110502	-3.618096	0.170184
Trial1	2	1	blindfold	counterclockwise	practice	Free	1	0.5	-0.25	16.49136	0.50701	-1.45181	-1.05169	0.801720629500011	0.092385	-3.58001	0.126373
Trial1	2	1	blindfold	counterclockwise	practice	Free	1	0.5	-0.25	16.51135	0.50702	-1.45181	-1.05168	0.801710703921576	0.079697	-3.677342	0.125428
Trial1	2	1	blindfold	counterclockwise	practice	Free	1	0.5	-0.25	16.53137	0.50702	-1.45182	-1.05168	0.801710703921576	0.052256	-3.685805	0.093727
Trial1	2	1	blindfold	counterclockwise	practice	Free	1	0.5	-0.25	16.55136	0.50703	-1.45183	-1.05168	0.801710791665736	0.068853	-3.681573	0.039753
Trial1	2	1	blindfold	counterclockwise	practice	Free	1	0.5	-0.25	16.57138	0.50703	-1.45183	-1.05168	0.801710791665736	0.036894	-3.740819	-0.012119
Trial1	2	1	blindfold	counterclockwise	practice	Free	1	0.5	-0.25	16.59137	0.50703	-1.45185	-1.05168	0.801710791665736	0.072469	-3.766209	-0.010902
Trial1	2	1	blindfold	counterclockwise	practice	Free	1	0.5	-0.25	16.61136	0.50704	-1.45189	-1.05169	0.801720892205808	0.092355	-3.821223	-0.051871
Trial1	2	1	blindfold	counterclockwise	practice	Free	1	0.5	-0.25	16.63138	0.50704	-1.45189	-1.05169	0.801720892205808	0.101687	-3.821223	-0.063913
Trial1	2	1	blindfold	counterclockwise	practice	Free	1	0.5	-0.25	16.65137	0.50705	-1.4519	-1.05169	0.801720980722389	0.125163	-3.804296	-0.024395
Trial1	2	1	blindfold	counterclockwise	practice	Free	1	0.5	-0.25	16.67136	0.50705	-1.4519	-1.05169	0.801720980722389	0.102813	-3.800064	-0.021377
Trial1	2	1	blindfold	counterclockwise	practice	Free	1	0.5	-0.25	16.69138	0.50705	-1.4519	-1.05169	0.801720980722389	0.094342	-3.787368	-0.021976
Trial1	2	1	blindfold	counterclockwise	practice	Free	1	0.5	-0.25	16.71136	0.50706	-1.4519	-1.05169	0.801721068315753	0.114478	-3.846614	-0.041548
Trial1	2	1	blindfold	counterclockwise	practice	Free	1	0.5	-0.25	16.73135	0.50707	-1.45191	-1.0517	0.801731169749276	0.095472	-3.901627	-0.038837
Trial1	2	1	blindfold	counterclockwise	practice	Free	1	0.5	-0.25	16.75137	0.50707	-1.45192	-1.0517	0.801731169749276	0.098483	-3.855077	-0.081032
Trial1	2	1	blindfold	counterclockwise	practice	Free	1	0.5	-0.25	16.77136	0.50708	-1.45192	-1.0517	0.801731258115797	0.11982	-3.872004	-0.024323
Trial1	2	1	blindfold	counterclockwise	practice	Free	1	0.5	-0.25	16.79135	0.50708	-1.45192	-1.0517	0.801731258115797	0.125831	-3.850845	-0.049332
Trial1	2	1	blindfold	counterclockwise	practice	Free	1	0.5	-0.25	16.81137	0.5071	-1.45191	-1.0517	0.801731434696167	0.121809	-3.795832	0.004338
Trial1	2	1	blindfold	counterclockwise	practice	Free	1	0.5	-0.25	16.83136	0.5071	-1.45191	-1.0517	0.801731434696167	0.11664	-3.7916	0.017912
Trial1	2	1	blindfold	counterclockwise	practice	Free	1	0.5	-0.25	16.85138	0.50711	-1.4519	-1.0517	0.801731523437122	0.143451	-3.7916	-0.0013696
Trial1	2	1	blindfold	counterclockwise	practice	Free	1	0.5	-0.25	16.87137	0.50711	-1.45191	-1.0517	0.801731523437122	0.165732	-3.821223	-0.01673
Trial1	2	1	blindfold	counterclockwise	practice	Free	1	0.5	-0.25	16.89136	0.50712	-1.45191	-1.05171	0.801741625488577	0.111735	-3.842382	-0.033334
Trial1	2	1	blindfold	counterclockwise	practice	Free	1	0.5	-0.25	16.91138	0.50713	-1.45191	-1.05171	0.801741713948466	0.136984	-3.859309	-0.031493
Trial1	2	1	blindfold	counterclockwise	practice	Free	1	0.5	-0.25	16.93137	0.50714	-1.45192	-1.05171	0.801741803593557	0.153216	-3.872004	-0.021827
Trial1	2	1	blindfold	counterclockwise	practice	Free	1	0.5	-0.25	16.95135	0.50714	-1.45192	-1.05171	0.801741803593557	0.116711	-3.855077	-0.042047
Trial1	2	1	blindfold	counterclockwise	practice	Free	1	0.5	-0.25	16.97137	0.50715	-1.45192	-1.05171	0.801741892302073	0.12873	-3.83815	-0.036296
Trial1	2	1	blindfold	counterclockwise	practice	Free	1	0.5	-0.25	16.99136	0.50716	-1.45192	-1.05171	0.801741981666463	0.070155	-3.804296	0.01041
Trial1	2	1	blindfold	counterclockwise	practice	Free	1	0.5	-0.25	17.01135	0.50716	-1.45192	-1.05171	0.801741981666463	0.085193	-3.825455	0.036948
Trial1	2	1	blindfold	counterclockwise	practice	Free	1	0.5	-0.25	17.03137	0.50716	-1.45191	-1.05171	0.801741981666463	0.055934	-3.808527	0.030592
Trial1	2	1	blindfold	counterclockwise	practice	Free	1	0.5	-0.25	17.05136	0.50717	-1.45191	-1.05171	0.80174207115591	0.054431	-3.783137	-0.0077069
Trial1	2	1	blindfold	counterclockwise	practice	Free	1	0.5	-0.25	17.07138	0.50717	-1.45191	-1.05171	0.80174207115591	0.077911	-3.774673	0.019438
Trial1	2	1	blindfold	counterclockwise	practice	Free	1	0.5	-0.25	17.09137	0.50717	-1.45191	-1.05171	0.80174207115591	0.094464	-3.829686	0.024869
Trial1	2	1	blindfold	counterclockwise	practice	Free	1	0.5	-0.25	17.11136	0.50718	-1.4519	-1.0517	0.801732147057862	0.093768	-3.766209	0.092682
Trial1	2	1	blindfold	counterclockwise	practice	Free	1	0.5	-0.25	17.13138	0.50718	-1.4519	-1.0517	0.801732147057862	0.056977	-3.783137	0.055553
Trial1	2	1	blindfold	counterclockwise	practice	Free	1	0.5	-0.25	17.15137	0.50719	-1.4519	-1.0517	0.8017322367978	0.052132	-3.770441	0.081161
Trial1	2	1	blindfold	counterclockwise	practice	Free	1	0.5	-0.25	17.17136	0.50719	-1.45189	-1.05169	0.801722223620168	0.0509	-3.753514	0.098024
Trial1	2	1	blindfold	counterclockwise	practice	Free	1	0.5	-0.25	17.19138	0.5072	-1.45189	-1.05169	0.801722313486288	0.081354	-3.7916	0.028061
Trial1	2	1	blindfold	counterclockwise	practice	Free	1	0.5	-0.25	17.21136	0.5072	-1.45189	-1.05169	0.801722313486288	0.067753	-3.795832	0.039797
Trial1	2	1	blindfold	counterclockwise	practice	Free	1	0.5	-0.25	17.23135	0.5072	-1.4519	-1.05169	0.801722313486288	0.119586	-3.863541	0.023855
Trial1	2	1	blindfold	counterclockwise	practice	Free	1	0.5	-0.25	17.25137	0.50721	-1.45192	-1.05169	0.801722403477468	0.125903	-3.876236	-0.0026895
Trial1	2	1	blindfold	counterclockwise	practice	Free	1	0.5	-0.25	17.27136	0.50722	-1.45193	-1.05169	0.801722493056932	0.077621	-3.880468	0.019293
Trial1	2	1	blindfold	counterclockwise	practice	Free	1	0.5	-0.25	17.29135	0.50722	-1.45193	-1.05168	0.801712479882675	0.05258	-3.829686	0.013246
Trial1	2	1	blindfold	counterclockwise	practice	Free	1	0.5	-0.25	17.31137	0.50722	-1.45192	-1.05168	0.801712479882675	-0.010511	-3.783137	0.12322
Trial1	2	1	blindfold	counterclockwise	practice	Free	1	0.5	-0.25	17.33136	0.50722	-1.45191	-1.05167	0.801702585912884	-0.026781	-3.753514	0.087294
Trial1	2	1	blindfold	counterclockwise	practice	Free	1	0.5	-0.25	17.35138	0.50722	-1.45189	-1.05166	0.801692572738648	-0.024685	-3.728123	0.143349
Trial1	2	1	blindfold	counterclockwise	practice	Free	1	0.5	-0.25	17.37137	0.50722	-1.45188	-1.05166	0.801692572738648	0.01391	-3.736587	0.137611
Trial1	2	1	blindfold	counterclockwise	practice	Free	1	0.5	-0.25	17.39136	0.50722	-1.45188	-1.05165	0.801682440359966	0.067594	-3.749282	0.114686
Trial1	2	1	blindfold	counterclockwise	practice	Free	1	0.5	-0.25	17.41138	0.50723	-1.45188	-1.05165	0.801682531142578	0.06486	-3.715428	0.077554
Trial1	2	1	blindfold	counterclockwise	practice	Free	1	0.5	-0.25	17.43137	0.50723	-1.45188	-1.05164	0.801672637173938	0.076888	-3.761978	0.099239
Trial1	2	1	blindfold	counterclockwise	practice	Free	1	0.5	-0.25	17.45135	0.50723	-1.45187	-1.05164	0.801672637173938	0.064807	-3.723891	0.077501
Trial1	2	1	blindfold	counterclockwise	practice	Free	1	0.5	-0.25	17.47137	0.50724	-1.45186	-1.05163	0.80166271383568	0.092506	-3.694269	0.104928
Trial1	2	1	blindfold	counterclockwise	practice	Free	1	0.5	-0.25	17.49136	0.50724	-1.45185	-1.05162	0.80165270066374	0.034004	-3.681573	0.092196
Trial1	2	1	blindfold	counterclockwise	practice	Free	1	0.5	-0.25	17.51135	0.50725	-1.45185	-1.05161	0.801642777991516	0.034238	-3.74505	0.147298
Trial1	2	1	blindfold	counterclockwise	practice	Free	1	0.5	-0.25	17.53137	0.50725	-1.45186	-1.05161	0.801642777991516	0.039056	-3.800064	0.139123
Trial1	2	1	blindfold	counterclockwise	practice	Free	1	0.5	-0.25	17.55136	0.50725	-1.45187	-1.0516	0.801632764820727	0.039081	-3.787368	0.079697
Trial1	2	1	blindfold	counterclockwise	practice	Free	1	0.5	-0.25	17.57138	0.50725	-1.45188	-1.0516	0.801632764820727	0.068917	-3.812759	0.085111
Trial1	2	1	blindfold	counterclockwise	practice	Free	1	0.5	-0.25	17.59137	0.50726	-1.45189	-1.05159	0.801622842276991	0.046885	-3.812759	0.088702
Trial1	2	1	blindfold	counterclockwise	practice	Free	1	0.5	-0.25	17.61136	0.50726	-1.4519	-1.05158	0.801612829107354	0.018804	-3.812759	0.125107
Trial1	2	1	blindfold	counterclockwise	practice	Free	1	0.5	-0.25	17.63138	0.50726	-1.4519	-1.05158	0.801612829107354	-0.00081845	-3.795832	0.161534
Trial1	2	1	blindfold	counterclockwise	practice	Free	1	0.5	-0.25	17.65137	0.50726	-1.4519	-1.05157	0.801602935142128	0.018458	-3.804296	0.188328
Trial1	2	1	blindfold	counterclockwise	practice	Free	1	0.5	-0.25	17.67136	0.50726	-1.4519	-1.05156	0.801592802768112	0.0003565	-3.770441	0.203942
Trial1	2	1	blindfold	counterclockwise	practice	Free	1	0.5	-0.25	17.69138	0.50726	-1.45189	-1.05153	0.801562882463726	0.015109	-3.723891	0.234642
Trial1	2	1	blindfold	counterclockwise	practice	Free	1	0.5	-0.25	17.71136	0.50726	-1.45188	-1.05152	0.801552869294151	0.042809	-3.728123	0.261964
Trial1	2	1	blindfold	counterclockwise	practice	Free	1	0.5	-0.25	17.73135	0.50727	-1.45187	-1.05151	0.801542946345145	0.07656	-3.774673	0.26432
Trial1	2	1	blindfold	counterclockwise	practice	Free	1	0.5	-0.25	17.75137	0.50727	-1.45187	-1.05149	0.801523039212687	0.072321	-3.723891	0.263944
Trial1	2	1	blindfold	counterclockwise	practice	Free	1	0.5	-0.25	17.77136	0.50727	-1.45187	-1.05148	0.80151302604428	0.047548	-3.711196	0.312994
Trial1	2	1	blindfold	counterclockwise	practice	Free	1	0.5	-0.25	17.79135	0.50728	-1.45187	-1.05144	0.801473064264208	0.0397	-3.685805	0.308384
Trial1	2	1	blindfold	counterclockwise	practice	Free	1	0.5	-0.25	17.81137	0.50728	-1.45185	-1.05143	0.801463051096988	-0.0134	-3.698501	0.33379
Trial1	2	1	blindfold	counterclockwise	practice	Free	1	0.5	-0.25	17.83136	0.50728	-1.45185	-1.05141	0.801443024762579	0.015535	-3.677342	0.344268
Trial1	2	1	blindfold	counterclockwise	practice	Free	1	0.5	-0.25	17.85138	0.50728	-1.45185	-1.05139	0.801423117632583	0.01344	-3.711196	0.314329
Trial1	2	1	blindfold	counterclockwise	practice	Free	1	0.5	-0.25	17.87137	0.50728	-1.45185	-1.05138	0.801412985261043	0.028531	-3.757746	0.281386
Trial1	2	1	blindfold	counterclockwise	practice	Free	1	0.5	-0.25	17.89136	0.50728	-1.45186	-1.05135	0.801383064963971	0.020992	-3.715428	0.268038
Trial1	2	1	blindfold	counterclockwise	practice	Free	1	0.5	-0.25	17.91138	0.50729	-1.45187	-1.05134	0.801373142826755	0.056222	-3.728123	0.308603
Trial1	2	1	blindfold	counterclockwise	practice	Free	1	0.5	-0.25	17.93137	0.50729	-1.45186	-1.05132	0.801353116494807	0.047463	-3.711196	0.312134
Trial1	2	1	blindfold	counterclockwise	practice	Free	1	0.5	-0.25	17.95135	0.50729	-1.45186	-1.05131	0.801343222533205	0.041178	-3.702732	0.235782
Trial1	2	1	blindfold	counterclockwise	practice	Free	1	0.5	-0.25	17.97137	0.50729	-1.45186	-1.05129	0.801323196201318	0.008887	-3.71966	0.259212
Trial1	2	1	blindfold	counterclockwise	practice	Free	1	0.5	-0.25	17.99136	0.50729	-1.45186	-1.05127	0.801303169869473	-0.016745	-3.706964	0.260604
Trial1	2	1	blindfold	counterclockwise	practice	Free	1	0.5	-0.25	18.01135	0.50729	-1.45186	-1.05126	0.801293156703566	0.023365	-3.711196	0.233674
Trial1	2	1	blindfold	counterclockwise	practice	Free	1	0.5	-0.25	18.03137	0.50729	-1.45186	-1.05125	0.80128314353767	0.018833	-3.706964	0.237529
Trial1	2	1	blindfold	counterclockwise	practice	Free	1	0.5	-0.25	18.05136	0.50729	-1.45186	-1.05124	0.801273130371783	0.010384	-3.685805	0.260698
Trial1	2	1	blindfold	counterclockwise	practice	Free	1	0.5	-0.25	18.07138	0.5073	-1.45186	-1.05122	0.801253195208724	0.02331	-3.67311	0.292863
Trial1	2	1	blindfold	counterclockwise	practice	Free	1	0.5	-0.25	18.09137	0.5073	-1.45185	-1.05119	0.801223274918949	0.0055069	-3.647719	0.312974
Trial1	2	1	blindfold	counterclockwise	practice	Free	1	0.5	-0.25	18.11136	0.5073	-1.45184	-1.05118	0.801213261754264	-0.021944	-3.630792	0.331783
Trial1	2	1	blindfold	counterclockwise	practice	Free	1	0.5	-0.25	18.13138	0.5073	-1.45183	-1.05116	0.801193235424926	-0.0056645	-3.651951	0.341352
Trial1	2	1	blindfold	counterclockwise	practice	Free	1	0.5	-0.25	18.15137	0.50729	-1.45183	-1.05114	0.801173117917846	-0.01532	-3.643487	0.357541
Trial1	2	1	blindfold	counterclockwise	practice	Free	1	0.5	-0.25	18.17136	0.50729	-1.45183	-1.05112	0.801153210790665	0.015447	-3.639255	0.342689
Trial1	2	1	blindfold	counterclockwise	practice	Free	1	0.5	-0.25	18.19138	0.50729	-1.45182	-1.05109	0.801123171293441	0.0052167	-3.62656	0.307915
Trial1	2	1	blindfold	counterclockwise	practice	Free	1	0.5	-0.25	18.21136	0.5073	-1.45182	-1.05108	0.801113249312328	-0.00053344	-3.647719	0.328542
Trial1	2	1	blindfold	counterclockwise	practice	Free	1	0.5	-0.25	18.23135	0.5073	-1.45182	-1.05106	0.801093342187538	0.038972	-3.681573	0.315793
Trial1	2	1	blindfold	counterclockwise	practice	Free	1	0.5	-0.25	18.25137	0.5073	-1.45183	-1.05104	0.801073196654108	0.011207	-3.694269	0.341933
Trial1	2	1	blindfold	counterclockwise	practice	Free	1	0.5	-0.25	18.27136	0.5073	-1.45184	-1.05103	0.801063302693919	-0.028874	-3.685805	0.309259
Trial1	2	1	blindfold	counterclockwise	practice	Free	1	0.5	-0.25	18.29135	0.5073	-1.45184	-1.051	0.801033263200394	-0.00024301	-3.71966	0.323961
Trial1	2	1	blindfold	counterclockwise	practice	Free	1	0.5	-0.25	18.31137	0.5073	-1.45185	-1.05098	0.801013236871429	0.027512	-3.702732	0.291856
Trial1	2	1	blindfold	counterclockwise	practice	Free	1	0.5	-0.25	18.33136	0.5073	-1.45185	-1.05097	0.801003342911301	9.1196E-05	-3.698501	0.2601
Trial1	2	1	blindfold	counterclockwise	practice	Free	1	0.5	-0.25	18.35138	0.5073	-1.45184	-1.05096	0.800993210542506	0.023588	-3.651951	0.287172
Trial1	2	1	blindfold	counterclockwise	practice	Free	1	0.5	-0.25	18.37137	0.5073	-1.45184	-1.05094	0.800973303417963	0.025673	-3.698501	0.316941
Trial1	2	1	blindfold	counterclockwise	practice	Free	1	0.5	-0.25	18.39136	0.5073	-1.45184	-1.05091	0.800943263924718	0.013917	-3.681573	0.303285
Trial1	2	1	blindfold	counterclockwise	practice	Free	1	0.5	-0.25	18.41138	0.50731	-1.45184	-1.0509	0.800933341546605	0.049187	-3.677342	0.284456
Trial1	2	1	blindfold	counterclockwise	practice	Free	1	0.5	-0.25	18.43137	0.50731	-1.45184	-1.05088	0.800913434424442	0.025944	-3.698501	0.312397
Trial1	2	1	blindfold	counterclockwise	practice	Free	1	0.5	-0.25	18.45135	0.50731	-1.45185	-1.05086	0.800893288893673	0.036776	-3.690037	0.338551
Trial1	2	1	blindfold	counterclockwise	practice	Free	1	0.5	-0.25	18.47137	0.50731	-1.45184	-1.05085	0.80088339493479	-0.00060738	-3.651951	0.331535
Trial1	2	1	blindfold	counterclockwise	practice	Free	1	0.5	-0.25	18.49136	0.50731	-1.45184	-1.05081	0.800843342282066	-0.0078691	-3.656183	0.363951
Trial1	2	1	blindfold	counterclockwise	practice	Free	1	0.5	-0.25	18.51135	0.50731	-1.45183	-1.05079	0.800823435160089	-0.015081	-3.622328	0.351393
Trial1	2	1	blindfold	counterclockwise	practice	Free	1	0.5	-0.25	18.53137	0.5073	-1.45182	-1.05077	0.800803318032821	-0.063021	-3.62656	0.369053
Trial1	2	1	blindfold	counterclockwise	practice	Free	1	0.5	-0.25	18.55136	0.5073	-1.45182	-1.05076	0.800793304868572	-0.012059	-3.651951	0.368378
Trial1	2	1	blindfold	counterclockwise	practice	Free	1	0.5	-0.25	18.57138	0.5073	-1.45182	-1.05074	0.800773278540106	-0.037378	-3.656183	0.366457
Trial1	2	1	blindfold	counterclockwise	practice	Free	1	0.5	-0.25	18.59137	0.5073	-1.45182	-1.0507	0.800733345087634	0.023845	-3.706964	0.341071
Trial1	2	1	blindfold	counterclockwise	practice	Free	1	0.5	-0.25	18.61136	0.5073	-1.45184	-1.05068	0.800713199554957	0.00034169	-3.677342	0.313729
Trial1	2	1	blindfold	counterclockwise	practice	Free	1	0.5	-0.25	18.63138	0.5073	-1.45184	-1.05067	0.800703305595137	0.0060826	-3.706964	0.292836
Trial1	2	1	blindfold	counterclockwise	practice	Free	1	0.5	-0.25	18.65137	0.5073	-1.45185	-1.05065	0.800683279266858	-0.025285	-3.723891	0.315949
Trial1	2	1	blindfold	counterclockwise	practice	Free	1	0.5	-0.25	18.67136	0.5073	-1.45185	-1.05064	0.800673266102734	-0.031586	-3.728123	0.285711
Trial1	2	1	blindfold	counterclockwise	practice	Free	1	0.5	-0.25	18.69138	0.5073	-1.45186	-1.05061	0.800643345814759	-0.064166	-3.694269	0.325707
Trial1	2	1	blindfold	counterclockwise	practice	Free	1	0.5	-0.25	18.71136	0.50729	-1.45186	-1.05059	0.800623228246198	-0.03307	-3.74505	0.30656
Trial1	2	1	blindfold	counterclockwise	practice	Free	1	0.5	-0.25	18.73135	0.50729	-1.45186	-1.05058	0.800613215080995	-0.029146	-3.715428	0.305256
Trial1	2	1	blindfold	counterclockwise	practice	Free	1	0.5	-0.25	18.75137	0.50729	-1.45186	-1.05056	0.800593188750621	-0.038489	-3.736587	0.322969
Trial1	2	1	blindfold	counterclockwise	practice	Free	1	0.5	-0.25	18.77136	0.50729	-1.45187	-1.05055	0.800583175585449	-0.023687	-3.766209	0.29425
Trial1	2	1	blindfold	counterclockwise	practice	Free	1	0.5	-0.25	18.79135	0.50729	-1.45188	-1.05052	0.800553255294344	-0.0022727	-3.804296	0.291466
Trial1	2	1	blindfold	counterclockwise	practice	Free	1	0.5	-0.25	18.81137	0.50728	-1.45191	-1.0505	0.800533018634315	-0.032719	-3.816991	0.30184
Trial1	2	1	blindfold	counterclockwise	practice	Free	1	0.5	-0.25	18.83136	0.50728	-1.45191	-1.05049	0.800523124672426	-0.049898	-3.783137	0.304761
Trial1	2	1	blindfold	counterclockwise	practice	Free	1	0.5	-0.25	18.85138	0.50728	-1.4519	-1.05047	0.800503098339958	-0.053842	-3.778905	0.360153
Trial1	2	1	blindfold	counterclockwise	practice	Free	1	0.5	-0.25	18.87137	0.50728	-1.45189	-1.05045	0.800483072007533	-0.057441	-3.736587	0.350702
Trial1	2	1	blindfold	counterclockwise	practice	Free	1	0.5	-0.25	18.89136	0.50727	-1.45188	-1.05041	0.80044304753676	-0.05533	-3.749282	0.380452
Trial1	2	1	blindfold	counterclockwise	practice	Free	1	0.5	-0.25	18.91138	0.50727	-1.45188	-1.05039	0.800423021202181	-0.058008	-3.778905	0.358842
Trial1	2	1	blindfold	counterclockwise	practice	Free	1	0.5	-0.25	18.93137	0.50727	-1.45188	-1.05038	0.800413008034907	-0.0055213	-3.787368	0.337068
Trial1	2	1	blindfold	counterclockwise	practice	Free	1	0.5	-0.25	18.95135	0.50727	-1.45189	-1.05036	0.80039298170039	-0.037496	-3.812759	0.368606
Trial1	2	1	blindfold	counterclockwise	practice	Free	1	0.5	-0.25	18.97137	0.50727	-1.4519	-1.05034	0.800373074570286	-0.040494	-3.812759	0.351318
Trial1	2	1	blindfold	counterclockwise	practice	Free	1	0.5	-0.25	18.99136	0.50726	-1.4519	-1.0503	0.800332931544507	-0.035047	-3.850845	0.334641
Trial1	2	1	blindfold	counterclockwise	practice	Free	1	0.5	-0.25	19.01135	0.50726	-1.4519	-1.05029	0.800322918376195	-0.058562	-3.783137	0.366692
Trial1	2	1	blindfold	counterclockwise	practice	Free	1	0.5	-0.25	19.03137	0.50726	-1.4519	-1.05027	0.800302892039603	-0.057031	-3.7916	0.375638
Trial1	2	1	blindfold	counterclockwise	practice	Free	1	0.5	-0.25	19.05136	0.50726	-1.4519	-1.05025	0.800282984907436	-0.041665	-3.816991	0.367707
Trial1	2	1	blindfold	counterclockwise	practice	Free	1	0.5	-0.25	19.07138	0.50726	-1.4519	-1.05023	0.800262958570926	-0.031394	-3.829686	0.34289
Trial1	2	1	blindfold	counterclockwise	practice	Free	1	0.5	-0.25	19.09137	0.50726	-1.45191	-1.0502	0.800232919066239	-0.026259	-3.83815	0.330435
Trial1	2	1	blindfold	counterclockwise	practice	Free	1	0.5	-0.25	19.11136	0.50726	-1.45193	-1.05019	0.800222905898031	0.012646	-3.888932	0.320339
Trial1	2	1	blindfold	counterclockwise	practice	Free	1	0.5	-0.25	19.13138	0.50726	-1.45193	-1.05017	0.800202879561644	0.010554	-3.867773	0.290405
Trial1	2	1	blindfold	counterclockwise	practice	Free	1	0.5	-0.25	19.15137	0.50726	-1.45193	-1.05015	0.800182972429683	-0.054887	-3.850845	0.315299
Trial1	2	1	blindfold	counterclockwise	practice	Free	1	0.5	-0.25	19.17136	0.50725	-1.45193	-1.05013	0.800162855300988	-0.02959	-3.812759	0.367073
Trial1	2	1	blindfold	counterclockwise	practice	Free	1	0.5	-0.25	19.19138	0.50725	-1.45192	-1.0501	0.800132934997596	-0.048559	-3.761978	0.345256
Trial1	2	1	blindfold	counterclockwise	practice	Free	1	0.5	-0.25	19.21136	0.50725	-1.4519	-1.05008	0.800112789454727	-0.025611	-3.778905	0.312815
Trial1	2	1	blindfold	counterclockwise	practice	Free	1	0.5	-0.25	19.23135	0.50725	-1.4519	-1.05006	0.800092882320691	-0.0032811	-3.800064	0.288011
Trial1	2	1	blindfold	counterclockwise	practice	Free	1	0.5	-0.25	19.25137	0.50725	-1.4519	-1.05005	0.80008286915149	0.014207	-3.821223	0.31899
Trial1	2	1	blindfold	counterclockwise	practice	Free	1	0.5	-0.25	19.27136	0.50725	-1.45191	-1.05003	0.800062842813119	0.049487	-3.83815	0.279741
Trial1	2	1	blindfold	counterclockwise	practice	Free	1	0.5	-0.25	19.29135	0.50725	-1.45191	-1.05	0.800032803305641	0.0775	-3.83815	0.302891
Trial1	2	1	blindfold	counterclockwise	practice	Free	1	0.5	-0.25	19.31137	0.50726	-1.45191	-1.04998	0.800012986981177	0.0017723	-3.821223	0.352409
Trial1	2	1	blindfold	counterclockwise	practice	Free	1	0.5	-0.25	19.33136	0.50725	-1.4519	-1.04996	0.799992869833541	0.013833	-3.804296	0.360751
Trial1	2	1	blindfold	counterclockwise	practice	Free	1	0.5	-0.25	19.35138	0.50725	-1.4519	-1.04995	0.799982856664443	-0.033805	-3.800064	0.375098
Trial1	2	1	blindfold	counterclockwise	practice	Free	1	0.5	-0.25	19.37137	0.50725	-1.4519	-1.04993	0.799962830326278	-0.047638	-3.778905	0.331574
Trial1	2	1	blindfold	counterclockwise	practice	Free	1	0.5	-0.25	19.39136	0.50725	-1.4519	-1.0499	0.799932790819108	-0.042191	-3.795832	0.314908
Trial1	2	1	blindfold	counterclockwise	practice	Free	1	0.5	-0.25	19.41138	0.50725	-1.4519	-1.04989	0.799922896854465	0.039829	-3.83815	0.295198
Trial1	2	1	blindfold	counterclockwise	practice	Free	1	0.5	-0.25	19.43137	0.50725	-1.45191	-1.04987	0.799902870516423	0.044648	-3.859309	0.286983
Trial1	2	1	blindfold	counterclockwise	practice	Free	1	0.5	-0.25	19.45135	0.50725	-1.45192	-1.04986	0.799892857347418	0.057033	-3.914322	0.232653
Trial1	2	1	blindfold	counterclockwise	practice	Free	1	0.5	-0.25	19.47137	0.50726	-1.45193	-1.04985	0.799882935002597	0.04257	-3.901627	0.197605
Trial1	2	1	blindfold	counterclockwise	practice	Free	1	0.5	-0.25	19.49136	0.50726	-1.45194	-1.04983	0.799862908666912	0.016626	-3.867773	0.204162
Trial1	2	1	blindfold	counterclockwise	practice	Free	1	0.5	-0.25	19.51135	0.50726	-1.45192	-1.04982	0.799853014703464	-0.0087472	-3.7916	0.261599
Trial1	2	1	blindfold	counterclockwise	practice	Free	1	0.5	-0.25	19.53137	0.50726	-1.45191	-1.0498	0.79983298836784	-0.0036171	-3.7916	0.249168
Trial1	2	1	blindfold	counterclockwise	practice	Free	1	0.5	-0.25	19.55136	0.50726	-1.45191	-1.04979	0.799822975200044	0.049763	-3.812759	0.214767
Trial1	2	1	blindfold	counterclockwise	practice	Free	1	0.5	-0.25	19.57138	0.50726	-1.45191	-1.04978	0.799812962032258	0.06937	-3.872004	0.177938
Trial1	2	1	blindfold	counterclockwise	practice	Free	1	0.5	-0.25	19.59137	0.50727	-1.45193	-1.04977	0.799803039281309	0.107643	-3.93125	0.176406
Trial1	2	1	blindfold	counterclockwise	practice	Free	1	0.5	-0.25	19.61136	0.50728	-1.45196	-1.04976	0.799793117199048	0.078358	-3.943945	0.169965
Trial1	2	1	blindfold	counterclockwise	practice	Free	1	0.5	-0.25	19.63138	0.50728	-1.45197	-1.04975	0.799783104033565	0.02678	-3.952409	0.170488
Trial1	2	1	blindfold	counterclockwise	practice	Free	1	0.5	-0.25	19.65137	0.50728	-1.45197	-1.04974	0.799773210072444	-0.010334	-3.893163	0.240059
Trial1	2	1	blindfold	counterclockwise	practice	Free	1	0.5	-0.25	19.67136	0.50728	-1.45196	-1.04973	0.799763196906982	-0.022992	-3.876236	0.221893
Trial1	2	1	blindfold	counterclockwise	practice	Free	1	0.5	-0.25	19.69138	0.50728	-1.45195	-1.0497	0.799733157410659	-0.020586	-3.872004	0.247458
Trial1	2	1	blindfold	counterclockwise	practice	Free	1	0.5	-0.25	19.71136	0.50727	-1.45194	-1.0497	0.799733066319458	0.0044859	-3.927018	0.193982
Trial1	2	1	blindfold	counterclockwise	practice	Free	1	0.5	-0.25	19.73135	0.50727	-1.45195	-1.04969	0.799723053152897	0.063308	-3.952409	0.137882
Trial1	2	1	blindfold	counterclockwise	practice	Free	1	0.5	-0.25	19.75137	0.50728	-1.45196	-1.04968	0.799713131079828	0.065727	-3.960872	0.109209
Trial1	2	1	blindfold	counterclockwise	practice	Free	1	0.5	-0.25	19.77136	0.50728	-1.45198	-1.04968	0.799713131079828	0.058787	-4.011654	0.087466
Trial1	2	1	blindfold	counterclockwise	practice	Free	1	0.5	-0.25	19.79135	0.50728	-1.45198	-1.04967	0.799703117914429	0.109113	-4.00319	0.095312
Trial1	2	1	blindfold	counterclockwise	practice	Free	1	0.5	-0.25	19.81137	0.50729	-1.45199	-1.04966	0.799693195970181	0.013487	-4.00319	0.126545
Trial1	2	1	blindfold	counterclockwise	practice	Free	1	0.5	-0.25	19.83136	0.50729	-1.45199	-1.04965	0.799683182805944	-0.0022223	-3.986263	0.1678
Trial1	2	1	blindfold	counterclockwise	practice	Free	1	0.5	-0.25	19.85138	0.50729	-1.45199	-1.04964	0.799673288846054	-0.0058707	-3.994727	0.218395
Trial1	2	1	blindfold	counterclockwise	practice	Free	1	0.5	-0.25	19.87137	0.50729	-1.45199	-1.04963	0.799663156477502	-0.0064733	-3.998958	0.226775
Trial1	2	1	blindfold	counterclockwise	practice	Free	1	0.5	-0.25	19.89136	0.50729	-1.45199	-1.04961	0.799643249353437	-0.0067741	-3.935481	0.230933
Trial1	2	1	blindfold	counterclockwise	practice	Free	1	0.5	-0.25	19.91138	0.50729	-1.45198	-1.0496	0.799633236189253	-0.025444	-3.95664	0.195533
Trial1	2	1	blindfold	counterclockwise	practice	Free	1	0.5	-0.25	19.93137	0.50729	-1.45198	-1.0496	0.799633236189253	0.00018338	-3.982031	0.193087
Trial1	2	1	blindfold	counterclockwise	practice	Free	1	0.5	-0.25	19.95135	0.50729	-1.45199	-1.04959	0.799623223025079	0.01706	-4.024349	0.194252
Trial1	2	1	blindfold	counterclockwise	practice	Free	1	0.5	-0.25	19.97137	0.50729	-1.452	-1.04958	0.799613209860915	0.011958	-4.028581	0.147166
Trial1	2	1	blindfold	counterclockwise	practice	Free	1	0.5	-0.25	19.99136	0.50729	-1.45201	-1.04956	0.799593302736954	0.014078	-4.041276	0.126025
Trial1	2	1	blindfold	counterclockwise	practice	Free	1	0.5	-0.25	20.01135	0.50729	-1.452	-1.04955	0.799583289572821	-0.030299	-3.93125	0.203384
Trial1	2	1	blindfold	counterclockwise	practice	Free	1	0.5	-0.25	20.03137	0.50729	-1.45199	-1.04954	0.799573157204364	-0.057745	-3.935481	0.231046
Trial1	2	1	blindfold	counterclockwise	practice	Free	1	0.5	-0.25	20.05136	0.50729	-1.45197	-1.04953	0.799563263244587	-0.051988	-3.948177	0.210181
Trial1	2	1	blindfold	counterclockwise	practice	Free	1	0.5	-0.25	20.07138	0.50728	-1.45197	-1.04952	0.799553158843379	-0.042316	-3.905859	0.193845
Trial1	2	1	blindfold	counterclockwise	practice	Free	1	0.5	-0.25	20.09137	0.50728	-1.45197	-1.0495	0.799533132512922	-0.042605	-3.943945	0.198007
Trial1	2	1	blindfold	counterclockwise	practice	Free	1	0.5	-0.25	20.11136	0.50728	-1.45197	-1.04949	0.799523119347709	-0.011256	-3.939713	0.23409
Trial1	2	1	blindfold	counterclockwise	practice	Free	1	0.5	-0.25	20.13138	0.50728	-1.45197	-1.04948	0.799513106182507	-0.016688	-3.969336	0.250607
Trial1	2	1	blindfold	counterclockwise	practice	Free	1	0.5	-0.25	20.15137	0.50728	-1.45198	-1.04946	0.799493199056481	-0.013073	-3.93125	0.259283
Trial1	2	1	blindfold	counterclockwise	practice	Free	1	0.5	-0.25	20.17136	0.50728	-1.45197	-1.04945	0.799483066686962	-0.012761	-3.927018	0.254382
Trial1	2	1	blindfold	counterclockwise	practice	Free	1	0.5	-0.25	20.19138	0.50727	-1.45196	-1.04942	0.799453055272752	-0.031764	-3.880468	0.283246
Trial1	2	1	blindfold	counterclockwise	practice	Free	1	0.5	-0.25	20.21136	0.50727	-1.45194	-1.04941	0.799443042106481	-0.068228	-3.850845	0.276435
Trial1	2	1	blindfold	counterclockwise	practice	Free	1	0.5	-0.25	20.23135	0.50726	-1.45194	-1.04939	0.799422925314162	-0.083265	-3.893163	0.292015
Trial1	2	1	blindfold	counterclockwise	practice	Free	1	0.5	-0.25	20.25137	0.50726	-1.45194	-1.04938	0.799413031351162	-0.081722	-3.893163	0.270835
Trial1	2	1	blindfold	counterclockwise	practice	Free	1	0.5	-0.25	20.27136	0.50726	-1.45194	-1.04937	0.7994030181838	-0.032536	-3.8847	0.234605
Trial1	2	1	blindfold	counterclockwise	practice	Free	1	0.5	-0.25	20.29135	0.50725	-1.45195	-1.04935	0.799382900968128	-0.056933	-3.943945	0.221575
Trial1	2	1	blindfold	counterclockwise	practice	Free	1	0.5	-0.25	20.31137	0.50725	-1.45196	-1.04934	0.799372887799658	-0.038515	-3.910091	0.201575
Trial1	2	1	blindfold	counterclockwise	practice	Free	1	0.5	-0.25	20.33136	0.50725	-1.45196	-1.04933	0.799362874631199	-0.0080482	-3.927018	0.190994
Trial1	2	1	blindfold	counterclockwise	practice	Free	1	0.5	-0.25	20.35138	0.50725	-1.45196	-1.04933	0.799362874631199	-0.024619	-3.901627	0.185505
Trial1	2	1	blindfold	counterclockwise	practice	Free	1	0.5	-0.25	20.37137	0.50725	-1.45195	-1.04932	0.799352861462749	-0.038143	-3.914322	0.137812
Trial1	2	1	blindfold	counterclockwise	practice	Free	1	0.5	-0.25	20.39136	0.50724	-1.45195	-1.0493	0.799332744364646	-0.037561	-3.8847	0.188719
Trial1	2	1	blindfold	counterclockwise	practice	Free	1	0.5	-0.25	20.41138	0.50724	-1.45195	-1.04929	0.799322731195091	0.0064862	-3.95664	0.181402
Trial1	2	1	blindfold	counterclockwise	practice	Free	1	0.5	-0.25	20.43137	0.50724	-1.45196	-1.04929	0.799322731195091	0.0089189	-3.952409	0.132529
Trial1	2	1	blindfold	counterclockwise	practice	Free	1	0.5	-0.25	20.45135	0.50724	-1.45197	-1.04928	0.799312837229945	0.032111	-3.982031	0.16386
Trial1	2	1	blindfold	counterclockwise	practice	Free	1	0.5	-0.25	20.47137	0.50724	-1.45198	-1.04927	0.79930282406041	-0.017627	-3.986263	0.147505
Trial1	2	1	blindfold	counterclockwise	practice	Free	1	0.5	-0.25	20.49136	0.50724	-1.45198	-1.04925	0.799282797721371	-0.020365	-3.943945	0.185448
Trial1	2	1	blindfold	counterclockwise	practice	Free	1	0.5	-0.25	20.51135	0.50724	-1.45197	-1.04924	0.799272784551867	-0.096653	-3.880468	0.243473
Trial1	2	1	blindfold	counterclockwise	practice	Free	1	0.5	-0.25	20.53137	0.50723	-1.45195	-1.04923	0.799262681277812	-0.061647	-3.859309	0.228958
Trial1	2	1	blindfold	counterclockwise	practice	Free	1	0.5	-0.25	20.55136	0.50723	-1.45195	-1.04922	0.799252668107199	-0.058013	-3.918554	0.237646
Trial1	2	1	blindfold	counterclockwise	practice	Free	1	0.5	-0.25	20.57138	0.50723	-1.45195	-1.04921	0.799242654936597	-0.053737	-3.905859	0.178495
Trial1	2	1	blindfold	counterclockwise	practice	Free	1	0.5	-0.25	20.59137	0.50723	-1.45196	-1.0492	0.799232760970417	0.030988	-3.952409	0.180307
Trial1	2	1	blindfold	counterclockwise	practice	Free	1	0.5	-0.25	20.61136	0.50723	-1.45198	-1.04919	0.799222747799835	0.059647	-4.00319	0.135618
Trial1	2	1	blindfold	counterclockwise	practice	Free	1	0.5	-0.25	20.63138	0.50723	-1.45199	-1.04918	0.799212734629264	0.04214	-3.986263	0.142807
Trial1	2	1	blindfold	counterclockwise	practice	Free	1	0.5	-0.25	20.65137	0.50723	-1.45199	-1.04917	0.799202721458703	0.046048	-3.952409	0.147289
Trial1	2	1	blindfold	counterclockwise	practice	Free	1	0.5	-0.25	20.67136	0.50723	-1.45198	-1.04917	0.799202721458703	-0.015788	-3.922786	0.180968
Trial1	2	1	blindfold	counterclockwise	practice	Free	1	0.5	-0.25	20.69138	0.50723	-1.45198	-1.04915	0.799182695117611	-0.046551	-3.910091	0.195668
Trial1	2	1	blindfold	counterclockwise	practice	Free	1	0.5	-0.25	20.71136	0.50723	-1.45197	-1.04914	0.799172681947081	-0.023304	-3.952409	0.167541
Trial1	2	1	blindfold	counterclockwise	practice	Free	1	0.5	-0.25	20.73135	0.50723	-1.45198	-1.04913	0.799162668776561	0.029179	-3.986263	0.144302
Trial1	2	1	blindfold	counterclockwise	practice	Free	1	0.5	-0.25	20.75137	0.50723	-1.45198	-1.04913	0.799162668776561	-0.020558	-3.973568	0.129471
Trial1	2	1	blindfold	counterclockwise	practice	Free	1	0.5	-0.25	20.77136	0.50723	-1.45199	-1.04912	0.799152655606051	0.0026327	-4.020117	0.160801
Trial1	2	1	blindfold	counterclockwise	practice	Free	1	0.5	-0.25	20.79135	0.50723	-1.45199	-1.0491	0.799132748469473	0.033085	-4.011654	0.150226
Trial1	2	1	blindfold	counterclockwise	practice	Free	1	0.5	-0.25	20.81137	0.50723	-1.452	-1.0491	0.799132748469473	0.00078923	-4.007422	0.18599
Trial1	2	1	blindfold	counterclockwise	practice	Free	1	0.5	-0.25	20.83136	0.50723	-1.45199	-1.04909	0.799122735298994	-0.024539	-3.977799	0.184113
Trial1	2	1	blindfold	counterclockwise	practice	Free	1	0.5	-0.25	20.85138	0.50723	-1.45199	-1.04908	0.799112722128525	-0.017005	-3.948177	0.197326
Trial1	2	1	blindfold	counterclockwise	practice	Free	1	0.5	-0.25	20.87137	0.50723	-1.45198	-1.04906	0.799092695787618	-0.01308	-3.927018	0.201793
Trial1	2	1	blindfold	counterclockwise	practice	Free	1	0.5	-0.25	20.89136	0.50723	-1.45198	-1.04904	0.799072788651162	-0.041437	-3.948177	0.242118
Trial1	2	1	blindfold	counterclockwise	practice	Free	1	0.5	-0.25	20.91138	0.50723	-1.45197	-1.04904	0.799072788651162	-0.038685	-3.8847	0.204013
Trial1	2	1	blindfold	counterclockwise	practice	Free	1	0.5	-0.25	20.93137	0.50723	-1.45196	-1.04903	0.799062656276335	-0.0018767	-3.927018	0.164184
Trial1	2	1	blindfold	counterclockwise	practice	Free	1	0.5	-0.25	20.95135	0.50723	-1.45196	-1.04902	0.799052762310337	0.051772	-3.905859	0.18497
Trial1	2	1	blindfold	counterclockwise	practice	Free	1	0.5	-0.25	20.97137	0.50723	-1.45196	-1.04901	0.79904274913994	0.026738	-3.910091	0.178876
Trial1	2	1	blindfold	counterclockwise	practice	Free	1	0.5	-0.25	20.99136	0.50723	-1.45196	-1.04899	0.799022722799177	0.018896	-3.914322	0.169778
Trial1	2	1	blindfold	counterclockwise	practice	Free	1	0.5	-0.25	21.01135	0.50723	-1.45196	-1.04898	0.79901270962881	-0.016085	-3.893163	0.184106
Trial1	2	1	blindfold	counterclockwise	practice	Free	1	0.5	-0.25	21.03137	0.50723	-1.45195	-1.04898	0.79901270962881	-0.041404	-3.867773	0.182247
Trial1	2	1	blindfold	counterclockwise	practice	Free	1	0.5	-0.25	21.05136	0.50723	-1.45195	-1.04897	0.799002696458454	-0.048618	-3.846614	0.164708
Trial1	2	1	blindfold	counterclockwise	practice	Free	1	0.5	-0.25	21.07138	0.50723	-1.45194	-1.04896	0.798992683288109	-0.036854	-3.842382	0.178235
Trial1	2	1	blindfold	counterclockwise	practice	Free	1	0.5	-0.25	21.09137	0.50722	-1.45193	-1.04895	0.798982698232818	-0.04707	-3.876236	0.146252
Trial1	2	1	blindfold	counterclockwise	practice	Free	1	0.5	-0.25	21.11136	0.50722	-1.45194	-1.04895	0.798982698232818	-0.0090404	-3.960872	0.086805
Trial1	2	1	blindfold	counterclockwise	practice	Free	1	0.5	-0.25	21.13138	0.50722	-1.45196	-1.04895	0.798982698232818	-0.003565	-3.95664	0.010816
Trial1	2	1	blindfold	counterclockwise	practice	Free	1	0.5	-0.25	21.15137	0.50722	-1.45196	-1.04895	0.798982698232818	-0.026193	-3.95664	0.016551
Trial1	2	1	blindfold	counterclockwise	practice	Free	1	0.5	-0.25	21.17136	0.50722	-1.45197	-1.04894	0.798972565856929	-0.03615	-3.922786	0.056921
Trial1	2	1	blindfold	counterclockwise	practice	Free	1	0.5	-0.25	21.19138	0.50722	-1.45196	-1.04893	0.798962552685472	-0.055761	-3.905859	0.087623
Trial1	2	1	blindfold	counterclockwise	practice	Free	1	0.5	-0.25	21.21136	0.50722	-1.45195	-1.04893	0.798962552685472	-0.081958	-3.872004	0.098407
Trial1	2	1	blindfold	counterclockwise	practice	Free	1	0.5	-0.25	21.23135	0.50721	-1.45195	-1.04893	0.798962462796565	-0.073491	-3.888932	0.098987
Trial1	2	1	blindfold	counterclockwise	practice	Free	1	0.5	-0.25	21.25137	0.50721	-1.45195	-1.04892	0.798952568828427	-0.090655	-3.897395	0.101963
Trial1	2	1	blindfold	counterclockwise	practice	Free	1	0.5	-0.25	21.27136	0.5072	-1.45195	-1.04892	0.798952478525263	-0.064398	-3.888932	0.091099
Trial1	2	1	blindfold	counterclockwise	practice	Free	1	0.5	-0.25	21.29135	0.5072	-1.45195	-1.0489	0.798932452177884	-0.045714	-3.8847	0.126356
Trial1	2	1	blindfold	counterclockwise	practice	Free	1	0.5	-0.25	21.31137	0.5072	-1.45195	-1.04889	0.79892243900421	-0.07436	-3.863541	0.170875
Trial1	2	1	blindfold	counterclockwise	practice	Free	1	0.5	-0.25	21.33136	0.5072	-1.45194	-1.04889	0.79892243900421	-0.026696	-3.808527	0.157288
Trial1	2	1	blindfold	counterclockwise	practice	Free	1	0.5	-0.25	21.35138	0.50719	-1.45192	-1.04888	0.798912335648355	-0.096038	-3.783137	0.177697
Trial1	2	1	blindfold	counterclockwise	practice	Free	1	0.5	-0.25	21.37137	0.50719	-1.45191	-1.04887	0.798902322473571	-0.108673	-3.7916	0.176734
Trial1	2	1	blindfold	counterclockwise	practice	Free	1	0.5	-0.25	21.39136	0.50718	-1.4519	-1.04885	0.798882206063956	-0.118604	-3.778905	0.197176
Trial1	2	1	blindfold	counterclockwise	practice	Free	1	0.5	-0.25	21.41138	0.50717	-1.4519	-1.04884	0.798872222691822	-0.110062	-3.83815	0.138293
Trial1	2	1	blindfold	counterclockwise	practice	Free	1	0.5	-0.25	21.43137	0.50717	-1.4519	-1.04884	0.798872222691822	-0.0268	-3.812759	0.098485
Trial1	2	1	blindfold	counterclockwise	practice	Free	1	0.5	-0.25	21.45135	0.50716	-1.4519	-1.04884	0.798872132880896	-0.047282	-3.795832	0.09184
Trial1	2	1	blindfold	counterclockwise	practice	Free	1	0.5	-0.25	21.47137	0.50716	-1.4519	-1.04883	0.798862119702777	-0.0047624	-3.821223	0.090637
Trial1	2	1	blindfold	counterclockwise	practice	Free	1	0.5	-0.25	21.49136	0.50716	-1.45191	-1.04883	0.798862119702777	-0.023467	-3.83815	0.114719
Trial1	2	1	blindfold	counterclockwise	practice	Free	1	0.5	-0.25	21.51135	0.50716	-1.45192	-1.04883	0.798862119702777	-0.051444	-3.8847	0.032055
Trial1	2	1	blindfold	counterclockwise	practice	Free	1	0.5	-0.25	21.53137	0.50716	-1.45192	-1.04882	0.798852106524668	-0.067403	-3.880468	0.018169
Trial1	2	1	blindfold	counterclockwise	practice	Free	1	0.5	-0.25	21.55136	0.50716	-1.45193	-1.04882	0.798852106524668	-0.047499	-3.859309	0.036566
Trial1	2	1	blindfold	counterclockwise	practice	Free	1	0.5	-0.25	21.57138	0.50715	-1.45193	-1.04882	0.798852016837	-0.042955	-3.812759	0.032637
Trial1	2	1	blindfold	counterclockwise	practice	Free	1	0.5	-0.25	21.59137	0.50715	-1.45192	-1.04881	0.798842003657777	-0.067387	-3.812759	0.073918
Trial1	2	1	blindfold	counterclockwise	practice	Free	1	0.5	-0.25	21.61136	0.50715	-1.45191	-1.04881	0.798842003657777	-0.027853	-3.795832	0.059125
Trial1	2	1	blindfold	counterclockwise	practice	Free	1	0.5	-0.25	21.63138	0.50715	-1.45191	-1.04881	0.798842003657777	-0.024232	-3.833918	0.067855
Trial1	2	1	blindfold	counterclockwise	practice	Free	1	0.5	-0.25	21.65137	0.50714	-1.45191	-1.04881	0.79884191462724	-0.047723	-3.859309	0.040688
Trial1	2	1	blindfold	counterclockwise	practice	Free	1	0.5	-0.25	21.67136	0.50714	-1.45192	-1.0488	0.798831901446911	-0.031439	-3.8847	0.05033
Trial1	2	1	blindfold	counterclockwise	practice	Free	1	0.5	-0.25	21.69138	0.50714	-1.45192	-1.0488	0.798831901446911	-0.010327	-3.872004	0.051835
Trial1	2	1	blindfold	counterclockwise	practice	Free	1	0.5	-0.25	21.71136	0.50714	-1.45192	-1.0488	0.798831901446911	-0.058564	-3.808527	0.073774
Trial1	2	1	blindfold	counterclockwise	practice	Free	1	0.5	-0.25	21.73135	0.50714	-1.45192	-1.04879	0.798821888266592	-0.071515	-3.83815	0.07706
Trial1	2	1	blindfold	counterclockwise	practice	Free	1	0.5	-0.25	21.75137	0.50713	-1.45192	-1.04879	0.798821798293824	-0.047997	-3.7916	0.104192
Trial1	2	1	blindfold	counterclockwise	practice	Free	1	0.5	-0.25	21.77136	0.50713	-1.45192	-1.04879	0.798821798293824	-0.056992	-3.842382	0.052612
Trial1	2	1	blindfold	counterclockwise	practice	Free	1	0.5	-0.25	21.79135	0.50713	-1.45192	-1.04878	0.798811785112387	-0.066026	-3.829686	0.060428
Trial1	2	1	blindfold	counterclockwise	practice	Free	1	0.5	-0.25	21.81137	0.50713	-1.45192	-1.04878	0.798811785112387	-0.0069159	-3.880468	0.064656
Trial1	2	1	blindfold	counterclockwise	practice	Free	1	0.5	-0.25	21.83136	0.50713	-1.45192	-1.04878	0.798811785112387	-0.015655	-3.897395	0.068253
Trial1	2	1	blindfold	counterclockwise	practice	Free	1	0.5	-0.25	21.85138	0.50712	-1.45193	-1.04878	0.79881169632804	-0.027394	-3.850845	0.05466
Trial1	2	1	blindfold	counterclockwise	practice	Free	1	0.5	-0.25	21.87137	0.50712	-1.45193	-1.04877	0.798801802350054	-0.046961	-3.855077	0.032023
Trial1	2	1	blindfold	counterclockwise	practice	Free	1	0.5	-0.25	21.89136	0.50712	-1.45193	-1.04877	0.798801802350054	-0.082528	-3.880468	0.054902
Trial1	2	1	blindfold	counterclockwise	practice	Free	1	0.5	-0.25	21.91138	0.50711	-1.45193	-1.04877	0.798801713158102	-0.132497	-3.825455	0.042776
Trial1	2	1	blindfold	counterclockwise	practice	Free	1	0.5	-0.25	21.93137	0.5071	-1.45193	-1.04876	0.798791491702322	-0.116185	-3.825455	0.05242
Trial1	2	1	blindfold	counterclockwise	practice	Free	1	0.5	-0.25	21.95135	0.5071	-1.45193	-1.04877	0.798801624091667	-0.096535	-3.855077	0.015642
Trial1	2	1	blindfold	counterclockwise	practice	Free	1	0.5	-0.25	21.97137	0.50709	-1.45193	-1.04877	0.798801535679789	-0.034078	-3.880468	-0.031962
Trial1	2	1	blindfold	counterclockwise	practice	Free	1	0.5	-0.25	21.99136	0.50709	-1.45193	-1.04877	0.798801535679789	-0.01327	-3.897395	-0.020776
Trial1	2	1	blindfold	counterclockwise	practice	Free	1	0.5	-0.25	22.01135	0.50709	-1.45194	-1.04877	0.798801535679789	-0.010833	-3.943945	-0.054528
Trial1	2	1	blindfold	counterclockwise	practice	Free	1	0.5	-0.25	22.03137	0.50709	-1.45195	-1.04877	0.798801535679789	-0.033148	-3.927018	-0.039152
Trial1	2	1	blindfold	counterclockwise	practice	Free	1	0.5	-0.25	22.05136	0.50709	-1.45195	-1.04877	0.798801535679789	-0.087741	-3.888932	0.012074
Trial1	2	1	blindfold	counterclockwise	practice	Free	1	0.5	-0.25	22.07138	0.50709	-1.45195	-1.04877	0.798801535679789	-0.086541	-3.825455	0.054578
Trial1	2	1	blindfold	counterclockwise	practice	Free	1	0.5	-0.25	22.09137	0.50708	-1.45193	-1.04876	0.79879131447205	-0.12815	-3.800064	0.10247
Trial1	2	1	blindfold	counterclockwise	practice	Free	1	0.5	-0.25	22.11136	0.50707	-1.45192	-1.04876	0.798791225780297	-0.10063	-3.808527	0.051172
Trial1	2	1	blindfold	counterclockwise	practice	Free	1	0.5	-0.25	22.13138	0.50706	-1.45192	-1.04876	0.798791137214063	-0.067406	-3.8847	0.026172
Trial1	2	1	blindfold	counterclockwise	practice	Free	1	0.5	-0.25	22.15137	0.50706	-1.45192	-1.04876	0.798791137214063	-0.096625	-3.8847	0.013197
Trial1	2	1	blindfold	counterclockwise	practice	Free	1	0.5	-0.25	22.17136	0.50706	-1.45194	-1.04875	0.798781124024865	-0.064624	-3.910091	-0.011828
Trial1	2	1	blindfold	counterclockwise	practice	Free	1	0.5	-0.25	22.19138	0.50705	-1.45195	-1.04875	0.798781036109111	-0.068822	-3.939713	-0.012136
Trial1	2	1	blindfold	counterclockwise	practice	Free	1	0.5	-0.25	22.21136	0.50705	-1.45195	-1.04875	0.798781036109111	-0.069696	-3.93125	0.00052347
Trial1	2	1	blindfold	counterclockwise	practice	Free	1	0.5	-0.25	22.23135	0.50704	-1.45195	-1.04875	0.798780947266741	-0.077816	-3.943945	-0.0043079
Trial1	2	1	blindfold	counterclockwise	practice	Free	1	0.5	-0.25	22.25137	0.50704	-1.45196	-1.04875	0.798780947266741	-0.076889	-3.960872	-0.016971
Trial1	2	1	blindfold	counterclockwise	practice	Free	1	0.5	-0.25	22.27136	0.50704	-1.45197	-1.04875	0.798780947266741	-0.052159	-3.969336	-0.023889
Trial1	2	1	blindfold	counterclockwise	practice	Free	1	0.5	-0.25	22.29135	0.50704	-1.45198	-1.04876	0.798790960458155	-0.068418	-3.95664	-0.016356
Trial1	2	1	blindfold	counterclockwise	practice	Free	1	0.5	-0.25	22.31137	0.50703	-1.45199	-1.04876	0.798790872793047	-0.083145	-3.998958	-0.063068
Trial1	2	1	blindfold	counterclockwise	practice	Free	1	0.5	-0.25	22.33136	0.50703	-1.45199	-1.04876	0.798790872793047	-0.063545	-3.998958	-0.024462
Trial1	2	1	blindfold	counterclockwise	practice	Free	1	0.5	-0.25	22.35138	0.50703	-1.45199	-1.04876	0.798790872793047	-0.05478	-3.998958	-0.049471
Trial1	2	1	blindfold	counterclockwise	practice	Free	1	0.5	-0.25	22.37137	0.50703	-1.452	-1.04876	0.798790872793047	-0.082791	-3.982031	-0.051286
Trial1	2	1	blindfold	counterclockwise	practice	Free	1	0.5	-0.25	22.39136	0.50702	-1.452	-1.04876	0.798790784728145	-0.052957	-4.00319	0.0060218
Trial1	2	1	blindfold	counterclockwise	practice	Free	1	0.5	-0.25	22.41138	0.50702	-1.452	-1.04876	0.798790784728145	-0.076724	-4.024349	-0.016904
Trial1	2	1	blindfold	counterclockwise	practice	Free	1	0.5	-0.25	22.43137	0.50701	-1.452	-1.04877	0.79880082918819	-0.070054	-4.007422	-0.050362
Trial1	2	1	blindfold	counterclockwise	practice	Free	1	0.5	-0.25	22.45135	0.50701	-1.45201	-1.04877	0.79880082918819	-0.064335	-4.041276	-0.011756
Trial1	2	1	blindfold	counterclockwise	practice	Free	1	0.5	-0.25	22.47137	0.50701	-1.45201	-1.04877	0.79880082918819	-0.041396	-4.011654	-0.035548
Trial1	2	1	blindfold	counterclockwise	practice	Free	1	0.5	-0.25	22.49136	0.50701	-1.45201	-1.04877	0.79880082918819	-0.002182	-4.011654	-0.049684
Trial1	2	1	blindfold	counterclockwise	practice	Free	1	0.5	-0.25	22.51135	0.50701	-1.45201	-1.04878	0.798810723178229	-0.046456	-4.037045	-0.082557
Trial1	2	1	blindfold	counterclockwise	practice	Free	1	0.5	-0.25	22.53137	0.507	-1.45201	-1.04878	0.798810635888885	-0.081422	-4.007422	-0.06809
Trial1	2	1	blindfold	counterclockwise	practice	Free	1	0.5	-0.25	22.55136	0.507	-1.45201	-1.04878	0.798810635888885	-0.082615	-4.075131	-0.05119
Trial1	2	1	blindfold	counterclockwise	practice	Free	1	0.5	-0.25	22.57138	0.50699	-1.45202	-1.04878	0.798810548201993	-0.11696	-4.066667	-0.048172
Trial1	2	1	blindfold	counterclockwise	practice	Free	1	0.5	-0.25	22.59137	0.50699	-1.45202	-1.04879	0.798820561398934	-0.108182	-4.011654	-0.048765
Trial1	2	1	blindfold	counterclockwise	practice	Free	1	0.5	-0.25	22.61136	0.50698	-1.45202	-1.04879	0.798820473838657	-0.110823	-4.062435	-0.07014
Trial1	2	1	blindfold	counterclockwise	practice	Free	1	0.5	-0.25	22.63138	0.50698	-1.45202	-1.04879	0.798820473838657	-0.108365	-4.100522	-0.103885
Trial1	2	1	blindfold	counterclockwise	practice	Free	1	0.5	-0.25	22.65137	0.50697	-1.45203	-1.0488	0.79883039960304	-0.08271	-4.079363	-0.106255
Trial1	2	1	blindfold	counterclockwise	practice	Free	1	0.5	-0.25	22.67136	0.50697	-1.45203	-1.0488	0.79883039960304	-0.089644	-4.108985	-0.068548
Trial1	2	1	blindfold	counterclockwise	practice	Free	1	0.5	-0.25	22.69138	0.50696	-1.45204	-1.04881	0.798840326014449	-0.086615	-4.053972	-0.051341
Trial1	2	1	blindfold	counterclockwise	practice	Free	1	0.5	-0.25	22.71136	0.50696	-1.45203	-1.04881	0.798840326014449	-0.094406	-4.032813	-0.042556
Trial1	2	1	blindfold	counterclockwise	practice	Free	1	0.5	-0.25	22.73135	0.50695	-1.45203	-1.04881	0.79884023831359	-0.111265	-4.037045	-0.061554
Trial1	2	1	blindfold	counterclockwise	practice	Free	1	0.5	-0.25	22.75137	0.50695	-1.45202	-1.04882	0.79885025151494	-0.058464	-4.037045	-0.087431
Trial1	2	1	blindfold	counterclockwise	practice	Free	1	0.5	-0.25	22.77136	0.50695	-1.45202	-1.04882	0.79885025151494	-0.069894	-4.058204	-0.105204
Trial1	2	1	blindfold	counterclockwise	practice	Free	1	0.5	-0.25	22.79135	0.50695	-1.45203	-1.04883	0.7988602647163	-0.019839	-4.117449	-0.099132
Trial1	2	1	blindfold	counterclockwise	practice	Free	1	0.5	-0.25	22.81137	0.50694	-1.45204	-1.04883	0.798860178180255	-0.021952	-4.104753	-0.063495
Trial1	2	1	blindfold	counterclockwise	practice	Free	1	0.5	-0.25	22.83136	0.50694	-1.45204	-1.04883	0.798860178180255	-0.034336	-4.04974	-0.0092172
Trial1	2	1	blindfold	counterclockwise	practice	Free	1	0.5	-0.25	22.85138	0.50694	-1.45203	-1.04883	0.798860178180255	-0.050598	-4.032813	-0.018867
Trial1	2	1	blindfold	counterclockwise	practice	Free	1	0.5	-0.25	22.87137	0.50694	-1.45203	-1.04883	0.798860178180255	-0.061725	-4.011654	-0.040874
Trial1	2	1	blindfold	counterclockwise	practice	Free	1	0.5	-0.25	22.89136	0.50693	-1.45202	-1.04884	0.79887010445471	-0.066231	-4.024349	-0.049308
Trial1	2	1	blindfold	counterclockwise	practice	Free	1	0.5	-0.25	22.91138	0.50693	-1.45202	-1.04884	0.79887010445471	-0.078853	-4.037045	-0.037839
Trial1	2	1	blindfold	counterclockwise	practice	Free	1	0.5	-0.25	22.93137	0.50693	-1.45202	-1.04884	0.79887010445471	-0.075795	-4.041276	-0.080031
Trial1	2	1	blindfold	counterclockwise	practice	Free	1	0.5	-0.25	22.95135	0.50692	-1.45203	-1.04885	0.798879911652042	-0.019691	-4.092058	-0.101377
Trial1	2	1	blindfold	counterclockwise	practice	Free	1	0.5	-0.25	22.97137	0.50692	-1.45203	-1.04886	0.79889004406151	-0.0097223	-4.104753	-0.113398
Trial1	2	1	blindfold	counterclockwise	practice	Free	1	0.5	-0.25	22.99136	0.50692	-1.45204	-1.04886	0.79889004406151	0.011993	-4.117449	-0.120287
Trial1	2	1	blindfold	counterclockwise	practice	Free	1	0.5	-0.25	23.01135	0.50692	-1.45205	-1.04887	0.798899938061352	0.030652	-4.04974	-0.084952
Trial1	2	1	blindfold	counterclockwise	practice	Free	1	0.5	-0.25	23.03137	0.50692	-1.45204	-1.04887	0.798899938061352	0.018252	-4.053972	-0.030674
Trial1	2	1	blindfold	counterclockwise	practice	Free	1	0.5	-0.25	23.05136	0.50692	-1.45203	-1.04887	0.798899938061352	-0.006162	-4.011654	-0.04515
Trial1	2	1	blindfold	counterclockwise	practice	Free	1	0.5	-0.25	23.07138	0.50692	-1.45202	-1.04887	0.798899938061352	-0.073994	-3.986263	-0.045784
Trial1	2	1	blindfold	counterclockwise	practice	Free	1	0.5	-0.25	23.09137	0.50692	-1.45201	-1.04887	0.798899938061352	-0.080635	-3.969336	-0.012317
Trial1	2	1	blindfold	counterclockwise	practice	Free	1	0.5	-0.25	23.11136	0.50692	-1.452	-1.04887	0.798899938061352	-0.016387	-3.990495	-0.020412
Trial1	2	1	blindfold	counterclockwise	practice	Free	1	0.5	-0.25	23.13138	0.50692	-1.452	-1.04887	0.798899938061352	0.036662	-3.998958	0.0088711
Trial1	2	1	blindfold	counterclockwise	practice	Free	1	0.5	-0.25	23.15137	0.50692	-1.452	-1.04887	0.798899938061352	0.061098	-3.969336	-0.036029
Trial1	2	1	blindfold	counterclockwise	practice	Free	1	0.5	-0.25	23.17136	0.50692	-1.45199	-1.04888	0.798909951266021	0.046593	-3.998958	-0.041153
Trial1	2	1	blindfold	counterclockwise	practice	Free	1	0.5	-0.25	23.19138	0.50692	-1.45199	-1.04888	0.798909951266021	0.061065	-3.960872	-0.058329
Trial1	2	1	blindfold	counterclockwise	practice	Free	1	0.5	-0.25	23.21136	0.50693	-1.45198	-1.04888	0.798910038064174	-0.0031726	-3.897395	-0.0279
Trial1	2	1	blindfold	counterclockwise	practice	Free	1	0.5	-0.25	23.23135	0.50693	-1.45197	-1.04888	0.798910038064174	-0.042678	-3.859309	-0.016758
Trial1	2	1	blindfold	counterclockwise	practice	Free	1	0.5	-0.25	23.25137	0.50692	-1.45195	-1.04888	0.798909951266021	0.0019332	-3.846614	0.019133
Trial1	2	1	blindfold	counterclockwise	practice	Free	1	0.5	-0.25	23.27136	0.50692	-1.45194	-1.04888	0.798909951266021	0.041439	-3.867773	-0.00075647
Trial1	2	1	blindfold	counterclockwise	practice	Free	1	0.5	-0.25	23.29135	0.50693	-1.45194	-1.04888	0.798910038064174	0.06105	-3.901627	-0.036001
Trial1	2	1	blindfold	counterclockwise	practice	Free	1	0.5	-0.25	23.31137	0.50693	-1.45195	-1.04889	0.798920051267765	0.083637	-3.943945	-0.055553
Trial1	2	1	blindfold	counterclockwise	practice	Free	1	0.5	-0.25	23.33136	0.50694	-1.45195	-1.04889	0.79892013819033	0.063117	-3.952409	-0.065494
Trial1	2	1	blindfold	counterclockwise	practice	Free	1	0.5	-0.25	23.35138	0.50694	-1.45196	-1.04889	0.79892013819033	0.06553	-3.897395	-0.099237
Trial1	2	1	blindfold	counterclockwise	practice	Free	1	0.5	-0.25	23.37137	0.50694	-1.45196	-1.0489	0.79893015139284	0.050416	-3.872004	-0.054912
Trial1	2	1	blindfold	counterclockwise	practice	Free	1	0.5	-0.25	23.39136	0.50694	-1.45195	-1.0489	0.79893015139284	0.051621	-3.846614	-0.083223
Trial1	2	1	blindfold	counterclockwise	practice	Free	1	0.5	-0.25	23.41138	0.50695	-1.45193	-1.0489	0.798930237921306	0.039546	-3.850845	-0.092544
Trial1	2	1	blindfold	counterclockwise	practice	Free	1	0.5	-0.25	23.43137	0.50695	-1.45193	-1.04891	0.798940251122742	0.069078	-3.855077	-0.122679
Trial1	2	1	blindfold	counterclockwise	practice	Free	1	0.5	-0.25	23.45135	0.50695	-1.45193	-1.04891	0.798940251122742	0.080198	-3.876236	-0.068351
Trial1	2	1	blindfold	counterclockwise	practice	Free	1	0.5	-0.25	23.47137	0.50696	-1.45194	-1.04892	0.798950352012968	0.104016	-3.943945	-0.104793
Trial1	2	1	blindfold	counterclockwise	practice	Free	1	0.5	-0.25	23.49136	0.50696	-1.45195	-1.04893	0.798960246008558	0.084403	-3.965104	-0.131914
Trial1	2	1	blindfold	counterclockwise	practice	Free	1	0.5	-0.25	23.51135	0.50697	-1.45196	-1.04893	0.798960332783276	0.059601	-3.905859	-0.078203
Trial1	2	1	blindfold	counterclockwise	practice	Free	1	0.5	-0.25	23.53137	0.50697	-1.45196	-1.04893	0.798960332783276	0.035473	-3.910091	-0.096888
Trial1	2	1	blindfold	counterclockwise	practice	Free	1	0.5	-0.25	23.55136	0.50697	-1.45195	-1.04894	0.798970345982553	0.054138	-3.872004	-0.04291
Trial1	2	1	blindfold	counterclockwise	practice	Free	1	0.5	-0.25	23.57138	0.50697	-1.45195	-1.04894	0.798970345982553	-0.010696	-3.850845	-0.045022
Trial1	2	1	blindfold	counterclockwise	practice	Free	1	0.5	-0.25	23.59137	0.50697	-1.45194	-1.04894	0.798970345982553	0.0016661	-3.846614	-0.039875
Trial1	2	1	blindfold	counterclockwise	practice	Free	1	0.5	-0.25	23.61136	0.50697	-1.45194	-1.04894	0.798970345982553	-0.023345	-3.859309	-0.023887
Trial1	2	1	blindfold	counterclockwise	practice	Free	1	0.5	-0.25	23.63138	0.50697	-1.45194	-1.04894	0.798970345982553	0.0025868	-3.880468	-0.052513
Trial1	2	1	blindfold	counterclockwise	practice	Free	1	0.5	-0.25	23.65137	0.50697	-1.45194	-1.04895	0.798980478386594	0.041177	-3.872004	-0.058206
Trial1	2	1	blindfold	counterclockwise	practice	Free	1	0.5	-0.25	23.67136	0.50697	-1.45193	-1.04895	0.798980478386594	0.058051	-3.833918	-0.056975
Trial1	2	1	blindfold	counterclockwise	practice	Free	1	0.5	-0.25	23.69138	0.50698	-1.45193	-1.04895	0.798980565803836	0.031499	-3.821223	-0.041905
Trial1	2	1	blindfold	counterclockwise	practice	Free	1	0.5	-0.25	23.71136	0.50698	-1.45192	-1.04895	0.798980565803836	0.04232	-3.812759	-0.015657
Trial1	2	1	blindfold	counterclockwise	practice	Free	1	0.5	-0.25	23.73135	0.50698	-1.45192	-1.04895	0.798980565803836	-0.0025935	-3.855077	-0.040105
Trial1	2	1	blindfold	counterclockwise	practice	Free	1	0.5	-0.25	23.75137	0.50698	-1.45192	-1.04895	0.798980565803836	-0.011642	-3.867773	-0.032266
Trial1	2	1	blindfold	counterclockwise	practice	Free	1	0.5	-0.25	23.77136	0.50698	-1.45192	-1.04895	0.798980565803836	0.02182	-3.850845	-0.025603
Trial1	2	1	blindfold	counterclockwise	practice	Free	1	0.5	-0.25	23.79135	0.50698	-1.45192	-1.04896	0.798990459797297	0.009155	-3.816991	-0.026508
Trial1	2	1	blindfold	counterclockwise	practice	Free	1	0.5	-0.25	23.81137	0.50698	-1.45192	-1.04896	0.798990459797297	0.040474	-3.821223	0.0097024
Trial1	2	1	blindfold	counterclockwise	practice	Free	1	0.5	-0.25	23.83136	0.50698	-1.45192	-1.04896	0.798990459797297	0.040194	-3.833918	-0.049688
Trial1	2	1	blindfold	counterclockwise	practice	Free	1	0.5	-0.25	23.85138	0.50699	-1.45192	-1.04896	0.798990547338946	0.061589	-3.850845	-0.032493
Trial1	2	1	blindfold	counterclockwise	practice	Free	1	0.5	-0.25	23.87137	0.50699	-1.45192	-1.04896	0.798990547338946	0.051915	-3.867773	0.0061137
Trial1	2	1	blindfold	counterclockwise	practice	Free	1	0.5	-0.25	23.89136	0.50699	-1.45193	-1.04896	0.798990547338946	0.059125	-3.867773	-0.004719
Trial1	2	1	blindfold	counterclockwise	practice	Free	1	0.5	-0.25	23.91138	0.50699	-1.45193	-1.04896	0.798990547338946	0.038297	-3.846614	-0.020118
Trial1	2	1	blindfold	counterclockwise	practice	Free	1	0.5	-0.25	23.93137	0.507	-1.45193	-1.04896	0.798990635006083	0.017486	-3.876236	-0.025859
Trial1	2	1	blindfold	counterclockwise	practice	Free	1	0.5	-0.25	23.95135	0.507	-1.45193	-1.04896	0.798990635006083	0.071469	-3.867773	-0.068627
Trial1	2	1	blindfold	counterclockwise	practice	Free	1	0.5	-0.25	23.97137	0.507	-1.45193	-1.04897	0.799000648202098	0.068148	-3.872004	-0.081575
Trial1	2	1	blindfold	counterclockwise	practice	Free	1	0.5	-0.25	23.99136	0.507	-1.45194	-1.04897	0.799000648202098	0.072964	-3.901627	-0.089696
Trial1	2	1	blindfold	counterclockwise	practice	Free	1	0.5	-0.25	24.01135	0.50701	-1.45195	-1.04897	0.799000735470683	0.045783	-3.927018	-0.066171
Trial1	2	1	blindfold	counterclockwise	practice	Free	1	0.5	-0.25	24.03137	0.50701	-1.45195	-1.04897	0.799000735470683	0.031888	-3.93125	-0.050188
Trial1	2	1	blindfold	counterclockwise	practice	Free	1	0.5	-0.25	24.05136	0.50701	-1.45195	-1.04898	0.799010748665614	0.027353	-3.897395	-0.02516
Trial1	2	1	blindfold	counterclockwise	practice	Free	1	0.5	-0.25	24.07138	0.50701	-1.45195	-1.04898	0.799010748665614	0.028827	-3.876236	-0.0079636
Trial1	2	1	blindfold	counterclockwise	practice	Free	1	0.5	-0.25	24.09137	0.50701	-1.45194	-1.04898	0.799010748665614	0.018288	-3.829686	-0.037199
Trial1	2	1	blindfold	counterclockwise	practice	Free	1	0.5	-0.25	24.11136	0.50702	-1.45193	-1.04898	0.799010836580777	0.044809	-3.850845	-0.053454
Trial1	2	1	blindfold	counterclockwise	practice	Free	1	0.5	-0.25	24.13138	0.50702	-1.45193	-1.04899	0.799020849774616	0.082205	-3.859309	-0.101653
Trial1	2	1	blindfold	counterclockwise	practice	Free	1	0.5	-0.25	24.15137	0.50702	-1.45193	-1.04899	0.799020849774616	0.114427	-3.876236	-0.079917
Trial1	2	1	blindfold	counterclockwise	practice	Free	1	0.5	-0.25	24.17136	0.50703	-1.45193	-1.049	0.799030951006907	0.107169	-3.910091	-0.094642
Trial1	2	1	blindfold	counterclockwise	practice	Free	1	0.5	-0.25	24.19138	0.50703	-1.45194	-1.04901	0.799040964199662	0.125236	-3.922786	-0.111192
Trial1	2	1	blindfold	counterclockwise	practice	Free	1	0.5	-0.25	24.21136	0.50705	-1.45195	-1.04901	0.799041140650781	0.090495	-3.922786	-0.100907
Trial1	2	1	blindfold	counterclockwise	practice	Free	1	0.5	-0.25	24.23135	0.50705	-1.45195	-1.04901	0.799041140650781	0.067242	-3.876236	-0.072853
Trial1	2	1	blindfold	counterclockwise	practice	Free	1	0.5	-0.25	24.25137	0.50705	-1.45195	-1.04901	0.799041140650781	0.050916	-3.855077	-0.0231
Trial1	2	1	blindfold	counterclockwise	practice	Free	1	0.5	-0.25	24.27136	0.50705	-1.45194	-1.04901	0.799041140650781	-0.0018703	-3.812759	0.0040196
Trial1	2	1	blindfold	counterclockwise	practice	Free	1	0.5	-0.25	24.29135	0.50705	-1.45192	-1.04901	0.799041140650781	0.013493	-3.812759	0.025124
Trial1	2	1	blindfold	counterclockwise	practice	Free	1	0.5	-0.25	24.31137	0.50705	-1.45192	-1.04901	0.799041140650781	0.072921	-3.842382	-0.034233
Trial1	2	1	blindfold	counterclockwise	practice	Free	1	0.5	-0.25	24.33136	0.50705	-1.45192	-1.04902	0.799051153841334	0.059033	-3.867773	-0.018256
Trial1	2	1	blindfold	counterclockwise	practice	Free	1	0.5	-0.25	24.35138	0.50706	-1.45192	-1.04902	0.799051241727369	0.039433	-3.867773	-0.04087
Trial1	2	1	blindfold	counterclockwise	practice	Free	1	0.5	-0.25	24.37137	0.50706	-1.45193	-1.04902	0.799051241727369	0.086147	-3.867773	-0.041738
Trial1	2	1	blindfold	counterclockwise	practice	Free	1	0.5	-0.25	24.39136	0.50706	-1.45193	-1.04902	0.799051241727369	0.089433	-3.833918	-0.028769
Trial1	2	1	blindfold	counterclockwise	practice	Free	1	0.5	-0.25	24.41138	0.50707	-1.45191	-1.04901	0.79904131707643	0.043235	-3.749282	0.02305
Trial1	2	1	blindfold	counterclockwise	practice	Free	1	0.5	-0.25	24.43137	0.50707	-1.45189	-1.04901	0.79904131707643	0.035087	-3.766209	0.018211
Trial1	2	1	blindfold	counterclockwise	practice	Free	1	0.5	-0.25	24.45135	0.50707	-1.45189	-1.04901	0.79904131707643	0.016978	-3.761978	0.033867
Trial1	2	1	blindfold	counterclockwise	practice	Free	1	0.5	-0.25	24.47137	0.50707	-1.45189	-1.04901	0.79904131707643	0.054992	-3.783137	-0.022792
Trial1	2	1	blindfold	counterclockwise	practice	Free	1	0.5	-0.25	24.49136	0.50708	-1.45189	-1.04902	0.799051418927656	0.043232	-3.829686	-0.017649
Trial1	2	1	blindfold	counterclockwise	practice	Free	1	0.5	-0.25	24.51135	0.50708	-1.45191	-1.04902	0.799051418927656	0.11494	-3.83815	-0.03116
Trial1	2	1	blindfold	counterclockwise	practice	Free	1	0.5	-0.25	24.53137	0.50709	-1.45191	-1.04902	0.799051507716017	0.066657	-3.833918	-0.009171
Trial1	2	1	blindfold	counterclockwise	practice	Free	1	0.5	-0.25	24.55136	0.50709	-1.45191	-1.04902	0.799051507716017	0.112451	-3.800064	0.0026181
Trial1	2	1	blindfold	counterclockwise	practice	Free	1	0.5	-0.25	24.57138	0.5071	-1.45191	-1.04902	0.799051596100237	0.077139	-3.753514	0.021285
Trial1	2	1	blindfold	counterclockwise	practice	Free	1	0.5	-0.25	24.59137	0.5071	-1.4519	-1.04901	0.799041582915225	0.091569	-3.74505	0.055956
Trial1	2	1	blindfold	counterclockwise	practice	Free	1	0.5	-0.25	24.61136	0.5071	-1.45188	-1.04901	0.799041582915225	0.014351	-3.71966	0.067634
Trial1	2	1	blindfold	counterclockwise	practice	Free	1	0.5	-0.25	24.63138	0.50711	-1.45187	-1.04901	0.799041671954913	0.033353	-3.685805	0.039285
Trial1	2	1	blindfold	counterclockwise	practice	Free	1	0.5	-0.25	24.65137	0.50711	-1.45186	-1.049	0.799031658771027	0.065888	-3.685805	0.058587
Trial1	2	1	blindfold	counterclockwise	practice	Free	1	0.5	-0.25	24.67136	0.50711	-1.45185	-1.049	0.799031658771027	0.118342	-3.664646	0.034464
Trial1	2	1	blindfold	counterclockwise	practice	Free	1	0.5	-0.25	24.69138	0.50711	-1.45185	-1.049	0.799031658771027	0.087554	-3.715428	0.05164
Trial1	2	1	blindfold	counterclockwise	practice	Free	1	0.5	-0.25	24.71136	0.50712	-1.45185	-1.049	0.799031747937312	0.121874	-3.706964	0.045604
Trial1	2	1	blindfold	counterclockwise	practice	Free	1	0.5	-0.25	24.73135	0.50713	-1.45185	-1.04899	0.799021823515563	0.088384	-3.694269	0.03894
Trial1	2	1	blindfold	counterclockwise	practice	Free	1	0.5	-0.25	24.75137	0.50713	-1.45185	-1.04899	0.799021823515563	0.09045	-3.690037	0.068775
Trial1	2	1	blindfold	counterclockwise	practice	Free	1	0.5	-0.25	24.77136	0.50713	-1.45184	-1.04899	0.799021823515563	0.111226	-3.635024	0.074501
Trial1	2	1	blindfold	counterclockwise	practice	Free	1	0.5	-0.25	24.79135	0.50714	-1.45183	-1.04898	0.799011900285299	0.046979	-3.588474	0.082579
Trial1	2	1	blindfold	counterclockwise	practice	Free	1	0.5	-0.25	24.81137	0.50715	-1.45181	-1.04898	0.799011989296896	0.086746	-3.618096	0.044283
Trial1	2	1	blindfold	counterclockwise	practice	Free	1	0.5	-0.25	24.83136	0.50715	-1.45181	-1.04898	0.799011989296896	0.089154	-3.618096	0.026171
Trial1	2	1	blindfold	counterclockwise	practice	Free	1	0.5	-0.25	24.85138	0.50716	-1.45182	-1.04898	0.799012078966608	0.134376	-3.728123	-0.012999
Trial1	2	1	blindfold	counterclockwise	practice	Free	1	0.5	-0.25	24.87137	0.50716	-1.45184	-1.04898	0.799012078966608	0.105408	-3.770441	-0.023568
Trial1	2	1	blindfold	counterclockwise	practice	Free	1	0.5	-0.25	24.89136	0.50717	-1.45187	-1.04898	0.799012168761805	0.122568	-3.74505	-0.026565
Trial1	2	1	blindfold	counterclockwise	practice	Free	1	0.5	-0.25	24.91138	0.50717	-1.45187	-1.04898	0.799012168761805	0.102894	-3.71966	0.010209
Trial1	2	1	blindfold	counterclockwise	practice	Free	1	0.5	-0.25	24.93137	0.50718	-1.45187	-1.04898	0.799012258146872	0.074506	-3.664646	0.050578
Trial1	2	1	blindfold	counterclockwise	practice	Free	1	0.5	-0.25	24.95135	0.50718	-1.45185	-1.04897	0.799002244970858	0.051253	-3.643487	0.078588
Trial1	2	1	blindfold	counterclockwise	practice	Free	1	0.5	-0.25	24.97137	0.50718	-1.45184	-1.04897	0.799002244970858	0.026521	-3.651951	0.084007
Trial1	2	1	blindfold	counterclockwise	practice	Free	1	0.5	-0.25	24.99136	0.50719	-1.45184	-1.04897	0.799002335017406	0.070539	-3.67311	0.046004
Trial1	2	1	blindfold	counterclockwise	practice	Free	1	0.5	-0.25	25.01135	0.50719	-1.45184	-1.04897	0.799002335017406	0.105484	-3.740819	0.031537
Trial1	2	1	blindfold	counterclockwise	practice	Free	1	0.5	-0.25	25.03137	0.5072	-1.45185	-1.04896	0.798992412015693	0.094889	-3.71966	0.030007
Trial1	2	1	blindfold	counterclockwise	practice	Free	1	0.5	-0.25	25.05136	0.5072	-1.45185	-1.04896	0.798992412015693	0.076765	-3.681573	0.084562
Trial1	2	1	blindfold	counterclockwise	practice	Free	1	0.5	-0.25	25.07138	0.5072	-1.45185	-1.04896	0.798992412015693	0.065296	-3.685805	0.058307
Trial1	2	1	blindfold	counterclockwise	practice	Free	1	0.5	-0.25	25.09137	0.50721	-1.45184	-1.04895	0.798982608346177	0.073106	-3.664646	0.067339
Trial1	2	1	blindfold	counterclockwise	practice	Free	1	0.5	-0.25	25.11136	0.50722	-1.45184	-1.04895	0.798982698232818	0.059489	-3.664646	0.07905
Trial1	2	1	blindfold	counterclockwise	practice	Free	1	0.5	-0.25	25.13138	0.50722	-1.45184	-1.04895	0.798982698232818	0.050424	-3.694269	0.08686
Trial1	2	1	blindfold	counterclockwise	practice	Free	1	0.5	-0.25	25.15137	0.50722	-1.45184	-1.04894	0.798972565856929	0.06638	-3.698501	0.05368
Trial1	2	1	blindfold	counterclockwise	practice	Free	1	0.5	-0.25	25.17136	0.50722	-1.45184	-1.04894	0.798972565856929	0.050394	-3.698501	0.086819
Trial1	2	1	blindfold	counterclockwise	practice	Free	1	0.5	-0.25	25.19138	0.50722	-1.45184	-1.04893	0.798962552685472	0.02388	-3.698501	0.042464
Trial1	2	1	blindfold	counterclockwise	practice	Free	1	0.5	-0.25	25.21136	0.50722	-1.45185	-1.04893	0.798962552685472	0.088956	-3.728123	0.096121
Trial1	2	1	blindfold	counterclockwise	practice	Free	1	0.5	-0.25	25.23135	0.50723	-1.45185	-1.04893	0.798962643777133	0.024413	-3.702732	0.09336
Trial1	2	1	blindfold	counterclockwise	practice	Free	1	0.5	-0.25	25.25137	0.50723	-1.45185	-1.04892	0.798952749811237	0.057596	-3.706964	0.044816
Trial1	2	1	blindfold	counterclockwise	practice	Free	1	0.5	-0.25	25.27136	0.50723	-1.45186	-1.04892	0.798952749811237	0.094653	-3.757746	0.060195
Trial1	2	1	blindfold	counterclockwise	practice	Free	1	0.5	-0.25	25.29135	0.50724	-1.45187	-1.04891	0.798942826781587	0.077136	-3.778905	0.067401
Trial1	2	1	blindfold	counterclockwise	practice	Free	1	0.5	-0.25	25.31137	0.50724	-1.45189	-1.04891	0.798942826781587	0.102073	-3.842382	0.132793
Trial1	2	1	blindfold	counterclockwise	practice	Free	1	0.5	-0.25	25.33136	0.50725	-1.4519	-1.0489	0.798932904419101	0.094826	-3.833918	0.115272
Trial1	2	1	blindfold	counterclockwise	practice	Free	1	0.5	-0.25	25.35138	0.50725	-1.45191	-1.04889	0.798922891251095	0.080621	-3.825455	0.135427
Trial1	2	1	blindfold	counterclockwise	practice	Free	1	0.5	-0.25	25.37137	0.50725	-1.4519	-1.04889	0.798922891251095	0.021514	-3.778905	0.13113
Trial1	2	1	blindfold	counterclockwise	practice	Free	1	0.5	-0.25	25.39136	0.50726	-1.45189	-1.04888	0.798912969017544	-0.00081111	-3.757746	0.146458
Trial1	2	1	blindfold	counterclockwise	practice	Free	1	0.5	-0.25	25.41138	0.50725	-1.45184	-1.04889	0.798922891251095	-0.029617	-3.62656	-0.042326
Trial1	2	1	blindfold	counterclockwise	practice	Free	1	0.5	-0.25	25.43137	0.50725	-1.45183	-1.0489	0.798932904419101	-0.015996	-3.622328	-0.113448
Trial1	2	1	blindfold	counterclockwise	practice	Free	1	0.5	-0.25	25.45135	0.50725	-1.45182	-1.04891	0.798942917587117	0.046477	-3.618096	-0.182078
Trial1	2	1	blindfold	counterclockwise	practice	Free	1	0.5	-0.25	25.47137	0.50726	-1.45182	-1.04892	0.79895302168503	0.133304	-3.668878	-0.242587
Trial1	2	1	blindfold	counterclockwise	practice	Free	1	0.5	-0.25	25.49136	0.50726	-1.45183	-1.04896	0.798992955148313	0.18547	-3.761978	-0.319362
Trial1	2	1	blindfold	counterclockwise	practice	Free	1	0.5	-0.25	25.51135	0.50729	-1.45193	-1.04898	0.799013254460473	0.296062	-4.04974	-0.442697
Trial1	2	1	blindfold	counterclockwise	practice	Free	1	0.5	-0.25	25.53137	0.50731	-1.45199	-1.049	0.799033463211666	0.287195	-4.134376	-0.379579
Trial1	2	1	blindfold	counterclockwise	practice	Free	1	0.5	-0.25	25.55136	0.50732	-1.45204	-1.04901	0.799043568590003	0.22769	-4.138608	-0.320123
Trial1	2	1	blindfold	counterclockwise	practice	Free	1	0.5	-0.25	25.57138	0.50733	-1.45206	-1.04902	0.799053672999457	0.214581	-4.14284	-0.197954
Trial1	2	1	blindfold	counterclockwise	practice	Free	1	0.5	-0.25	25.59137	0.50734	-1.45207	-1.04902	0.799053764372771	0.122207	-4.163999	-0.094257
Trial1	2	1	blindfold	counterclockwise	practice	Free	1	0.5	-0.25	25.61136	0.50734	-1.45207	-1.04902	0.799053764372771	-0.029537	-4.087826	0.0093758
Trial1	2	1	blindfold	counterclockwise	practice	Free	1	0.5	-0.25	25.63138	0.50734	-1.45206	-1.04902	0.799053764372771	-0.070852	-4.041276	0.053061
Trial1	2	1	blindfold	counterclockwise	practice	Free	1	0.5	-0.25	25.65137	0.50734	-1.45204	-1.04901	0.799043751214932	-0.121816	-4.00319	0.113004
Trial1	2	1	blindfold	counterclockwise	practice	Free	1	0.5	-0.25	25.67136	0.50733	-1.45202	-1.04901	0.799043659840472	-0.12452	-3.977799	0.15548
Trial1	2	1	blindfold	counterclockwise	practice	Free	1	0.5	-0.25	25.69138	0.50733	-1.452	-1.04899	0.799023633522534	-0.047306	-3.943945	0.139509
Trial1	2	1	blindfold	counterclockwise	practice	Free	1	0.5	-0.25	25.71136	0.50733	-1.45199	-1.04899	0.799023633522534	0.116727	-3.982031	0.100354
Trial1	2	1	blindfold	counterclockwise	practice	Free	1	0.5	-0.25	25.73135	0.50733	-1.45199	-1.04899	0.799023633522534	0.182475	-3.960872	0.0072176
Trial1	2	1	blindfold	counterclockwise	practice	Free	1	0.5	-0.25	25.75137	0.50734	-1.45199	-1.049	0.799033738057102	0.254511	-3.969336	-0.04669
Trial1	2	1	blindfold	counterclockwise	practice	Free	1	0.5	-0.25	25.77136	0.50736	-1.45198	-1.049	0.799033922278325	0.299688	-3.973568	-0.095489
Trial1	2	1	blindfold	counterclockwise	practice	Free	1	0.5	-0.25	25.79135	0.50737	-1.45198	-1.04902	0.799054040885896	0.280937	-3.986263	-0.121081
Trial1	2	1	blindfold	counterclockwise	practice	Free	1	0.5	-0.25	25.81137	0.5074	-1.452	-1.04903	0.799064211923057	0.255233	-4.070899	-0.236778
Trial1	2	1	blindfold	counterclockwise	practice	Free	1	0.5	-0.25	25.83136	0.50741	-1.45202	-1.04905	0.799084331019122	0.181289	-4.113217	-0.212947
Trial1	2	1	blindfold	counterclockwise	practice	Free	1	0.5	-0.25	25.85138	0.50742	-1.45205	-1.04906	0.79909443708742	0.092954	-4.176694	-0.282884
Trial1	2	1	blindfold	counterclockwise	practice	Free	1	0.5	-0.25	25.87137	0.50743	-1.45207	-1.04908	0.799114555872152	0.061592	-4.227476	-0.318999
Trial1	2	1	blindfold	counterclockwise	practice	Free	1	0.5	-0.25	25.89136	0.50743	-1.4521	-1.04912	0.799154489258047	0.049867	-4.290953	-0.391877
Trial1	2	1	blindfold	counterclockwise	practice	Free	1	0.5	-0.25	25.91138	0.50743	-1.45214	-1.04914	0.799174515553128	0.021787	-4.329039	-0.375394
Trial1	2	1	blindfold	counterclockwise	practice	Free	1	0.5	-0.25	25.93137	0.50743	-1.45216	-1.04915	0.799184528700684	0.041363	-4.320575	-0.332781
Trial1	2	1	blindfold	counterclockwise	practice	Free	1	0.5	-0.25	25.95135	0.50743	-1.45216	-1.04917	0.79920455499583	0.040135	-4.337502	-0.292275
Trial1	2	1	blindfold	counterclockwise	practice	Free	1	0.5	-0.25	25.97137	0.50744	-1.45217	-1.04918	0.799214661853004	0.071757	-4.320575	-0.270482
Trial1	2	1	blindfold	counterclockwise	practice	Free	1	0.5	-0.25	25.99136	0.50744	-1.45216	-1.0492	0.799234688145867	0.076833	-4.26133	-0.236644
Trial1	2	1	blindfold	counterclockwise	practice	Free	1	0.5	-0.25	26.01135	0.50745	-1.45212	-1.04921	0.79924467481002	0.158753	-4.189389	-0.188539
Trial1	2	1	blindfold	counterclockwise	practice	Free	1	0.5	-0.25	26.03137	0.50746	-1.4521	-1.04922	0.799254781356271	0.183418	-4.197853	-0.186353
Trial1	2	1	blindfold	counterclockwise	practice	Free	1	0.5	-0.25	26.05136	0.50747	-1.4521	-1.04923	0.799264888025636	0.261769	-4.151303	-0.21458
Trial1	2	1	blindfold	counterclockwise	practice	Free	1	0.5	-0.25	26.07138	0.50749	-1.4521	-1.04924	0.799275088034497	0.273749	-4.172462	-0.201251
Trial1	2	1	blindfold	counterclockwise	practice	Free	1	0.5	-0.25	26.09137	0.5075	-1.4521	-1.04926	0.799295208213086	0.304394	-4.223244	-0.161385
Trial1	2	1	blindfold	counterclockwise	practice	Free	1	0.5	-0.25	26.11136	0.50753	-1.4521	-1.04927	0.799305503793528	0.263256	-4.163999	-0.180297
Trial1	2	1	blindfold	counterclockwise	practice	Free	1	0.5	-0.25	26.13138	0.50754	-1.45209	-1.04928	0.799315610763913	0.214631	-4.151303	-0.154052
Trial1	2	1	blindfold	counterclockwise	practice	Free	1	0.5	-0.25	26.15137	0.50755	-1.45209	-1.04929	0.799325599214924	0.176589	-4.155535	-0.156748
Trial1	2	1	blindfold	counterclockwise	practice	Free	1	0.5	-0.25	26.17136	0.50756	-1.45208	-1.04929	0.799325693860553	0.129204	-4.14284	-0.147392
Trial1	2	1	blindfold	counterclockwise	practice	Free	1	0.5	-0.25	26.19138	0.50756	-1.45208	-1.04932	0.799355733257914	0.083961	-4.210548	-0.183549
Trial1	2	1	blindfold	counterclockwise	practice	Free	1	0.5	-0.25	26.21136	0.50757	-1.45211	-1.04933	0.799365840592249	0.105704	-4.290953	-0.293159
Trial1	2	1	blindfold	counterclockwise	practice	Free	1	0.5	-0.25	26.23135	0.50758	-1.45213	-1.04935	0.799385961743494	0.070126	-4.299416	-0.329576
Trial1	2	1	blindfold	counterclockwise	practice	Free	1	0.5	-0.25	26.25137	0.50758	-1.45215	-1.04937	0.799405988003788	0.08067	-4.329039	-0.358415
Trial1	2	1	blindfold	counterclockwise	practice	Free	1	0.5	-0.25	26.27136	0.50759	-1.45216	-1.04939	0.799425990069494	0.09	-4.312112	-0.370359
Trial1	2	1	blindfold	counterclockwise	practice	Free	1	0.5	-0.25	26.29135	0.50759	-1.45216	-1.04943	0.799466042585548	0.095418	-4.303648	-0.386832
Trial1	2	1	blindfold	counterclockwise	practice	Free	1	0.5	-0.25	26.31137	0.5076	-1.45213	-1.04945	0.799486044767306	0.100165	-4.206317	-0.335368
Trial1	2	1	blindfold	counterclockwise	practice	Free	1	0.5	-0.25	26.33136	0.5076	-1.45211	-1.04947	0.799506071023062	0.167665	-4.189389	-0.330403
Trial1	2	1	blindfold	counterclockwise	practice	Free	1	0.5	-0.25	26.35138	0.50761	-1.4521	-1.04948	0.799516178833037	0.189595	-4.151303	-0.28206
Trial1	2	1	blindfold	counterclockwise	practice	Free	1	0.5	-0.25	26.37137	0.50762	-1.45208	-1.0495	0.799536301026235	0.250452	-4.151303	-0.303041
Trial1	2	1	blindfold	counterclockwise	practice	Free	1	0.5	-0.25	26.39136	0.50764	-1.45208	-1.04952	0.799556517824057	0.293753	-4.125912	-0.257403
Trial1	2	1	blindfold	counterclockwise	practice	Free	1	0.5	-0.25	26.41138	0.50767	-1.45207	-1.04953	0.799566817984512	0.323386	-4.189389	-0.199958
Trial1	2	1	blindfold	counterclockwise	practice	Free	1	0.5	-0.25	26.43137	0.50769	-1.45208	-1.04954	0.799576904262774	0.328735	-4.138608	-0.215259
Trial1	2	1	blindfold	counterclockwise	practice	Free	1	0.5	-0.25	26.45135	0.5077	-1.45207	-1.04955	0.799587132377864	0.283442	-4.147071	-0.23665
Trial1	2	1	blindfold	counterclockwise	practice	Free	1	0.5	-0.25	26.47137	0.50772	-1.45208	-1.04956	0.799597338602354	0.285447	-4.151303	-0.171451
Trial1	2	1	blindfold	counterclockwise	practice	Free	1	0.5	-0.25	26.49136	0.50773	-1.45208	-1.04958	0.799617342365758	0.256698	-4.172462	-0.162088
Trial1	2	1	blindfold	counterclockwise	practice	Free	1	0.5	-0.25	26.51135	0.50776	-1.45209	-1.04959	0.799627645868177	0.26561	-4.206317	-0.180407
Trial1	2	1	blindfold	counterclockwise	practice	Free	1	0.5	-0.25	26.53137	0.50777	-1.4521	-1.0496	0.799637756215257	0.261623	-4.21478	-0.17431
Trial1	2	1	blindfold	counterclockwise	practice	Free	1	0.5	-0.25	26.55136	0.50778	-1.4521	-1.04961	0.799647866685296	0.26007	-4.248635	-0.212542
Trial1	2	1	blindfold	counterclockwise	practice	Free	1	0.5	-0.25	26.57138	0.5078	-1.45211	-1.04962	0.799658074308893	0.236203	-4.248635	-0.235412
Trial1	2	1	blindfold	counterclockwise	practice	Free	1	0.5	-0.25	26.59137	0.50781	-1.45212	-1.04964	0.799678198250998	0.232828	-4.26133	-0.244094
Trial1	2	1	blindfold	counterclockwise	practice	Free	1	0.5	-0.25	26.61136	0.50783	-1.45213	-1.04966	0.799698301092543	0.196244	-4.223244	-0.272029
Trial1	2	1	blindfold	counterclockwise	practice	Free	1	0.5	-0.25	26.63138	0.50784	-1.45212	-1.04967	0.799708411715179	0.233258	-4.231707	-0.256556
Trial1	2	1	blindfold	counterclockwise	practice	Free	1	0.5	-0.25	26.65137	0.50785	-1.45212	-1.04968	0.799718523044342	0.206355	-4.176694	-0.237213
Trial1	2	1	blindfold	counterclockwise	practice	Free	1	0.5	-0.25	26.67136	0.50786	-1.4521	-1.04969	0.799728634496427	0.190629	-4.176694	-0.255246
Trial1	2	1	blindfold	counterclockwise	practice	Free	1	0.5	-0.25	26.69138	0.50787	-1.45209	-1.04972	0.799758653058842	0.270724	-4.138608	-0.189998
Trial1	2	1	blindfold	counterclockwise	practice	Free	1	0.5	-0.25	26.71136	0.5079	-1.45208	-1.04973	0.799769080945132	0.258882	-4.155535	-0.262834
Trial1	2	1	blindfold	counterclockwise	practice	Free	1	0.5	-0.25	26.73135	0.50792	-1.45207	-1.04975	0.79978918599636	0.278989	-4.14284	-0.252186
Trial1	2	1	blindfold	counterclockwise	practice	Free	1	0.5	-0.25	26.75137	0.50793	-1.45207	-1.04976	0.799799297717067	0.303316	-4.138608	-0.234011
Trial1	2	1	blindfold	counterclockwise	practice	Free	1	0.5	-0.25	26.77136	0.50795	-1.45206	-1.04977	0.799809509621977	0.313154	-4.087826	-0.195048
Trial1	2	1	blindfold	counterclockwise	practice	Free	1	0.5	-0.25	26.79135	0.50796	-1.45205	-1.04979	0.799829634794015	0.245238	-4.062435	-0.195649
Trial1	2	1	blindfold	counterclockwise	practice	Free	1	0.5	-0.25	26.81137	0.50799	-1.45203	-1.04979	0.799829934325717	0.251404	-4.015886	-0.165391
Trial1	2	1	blindfold	counterclockwise	practice	Free	1	0.5	-0.25	26.83136	0.508	-1.45201	-1.0498	0.799840047499747	0.239587	-3.986263	-0.17892
Trial1	2	1	blindfold	counterclockwise	practice	Free	1	0.5	-0.25	26.85138	0.50801	-1.452	-1.04981	0.799850041593323	0.222282	-3.965104	-0.116485
Trial1	2	1	blindfold	counterclockwise	practice	Free	1	0.5	-0.25	26.87137	0.50803	-1.45199	-1.04982	0.799860374084883	0.300618	-3.960872	-0.144729
Trial1	2	1	blindfold	counterclockwise	practice	Free	1	0.5	-0.25	26.89136	0.50804	-1.45199	-1.04984	0.799880381622007	0.323163	-4.037045	-0.164265
Trial1	2	1	blindfold	counterclockwise	practice	Free	1	0.5	-0.25	26.91138	0.50807	-1.45201	-1.04985	0.799890696610402	0.286528	-4.070899	-0.188003
Trial1	2	1	blindfold	counterclockwise	practice	Free	1	0.5	-0.25	26.93137	0.50809	-1.45202	-1.04986	0.799900911980646	0.299109	-4.045508	-0.208442
Trial1	2	1	blindfold	counterclockwise	practice	Free	1	0.5	-0.25	26.95135	0.5081	-1.45202	-1.04986	0.799901013318433	0.259828	-3.973568	-0.172839
Trial1	2	1	blindfold	counterclockwise	practice	Free	1	0.5	-0.25	26.97137	0.50811	-1.45201	-1.04987	0.799911127242892	0.187661	-3.982031	-0.114355
Trial1	2	1	blindfold	counterclockwise	practice	Free	1	0.5	-0.25	26.99136	0.50813	-1.452	-1.04988	0.799921343604256	0.180991	-3.927018	-0.140258
Trial1	2	1	blindfold	counterclockwise	practice	Free	1	0.5	-0.25	27.01135	0.50814	-1.45197	-1.04988	0.79992144483358	0.174798	-3.880468	-0.055805
Trial1	2	1	blindfold	counterclockwise	practice	Free	1	0.5	-0.25	27.03137	0.50815	-1.45196	-1.04988	0.799921546794033	0.205207	-3.897395	-0.06632
Trial1	2	1	blindfold	counterclockwise	practice	Free	1	0.5	-0.25	27.05136	0.50816	-1.45196	-1.04989	0.799931661939133	0.227168	-3.943945	-0.081966
Trial1	2	1	blindfold	counterclockwise	practice	Free	1	0.5	-0.25	27.07138	0.50817	-1.45196	-1.04989	0.799931764148985	0.251814	-3.939713	-0.067149
Trial1	2	1	blindfold	counterclockwise	practice	Free	1	0.5	-0.25	27.09137	0.50819	-1.45197	-1.0499	0.79994186218689	0.284643	-3.998958	-0.096367
Trial1	2	1	blindfold	counterclockwise	practice	Free	1	0.5	-0.25	27.11136	0.50822	-1.45199	-1.0499	0.799942170314444	0.262774	-3.994727	-0.077907
Trial1	2	1	blindfold	counterclockwise	practice	Free	1	0.5	-0.25	27.13138	0.50823	-1.45199	-1.0499	0.799942272661073	0.216542	-3.948177	-0.052606
Trial1	2	1	blindfold	counterclockwise	practice	Free	1	0.5	-0.25	27.15137	0.50824	-1.45198	-1.0499	0.799942375745519	0.21796	-3.927018	-0.014307
Trial1	2	1	blindfold	counterclockwise	practice	Free	1	0.5	-0.25	27.17136	0.50825	-1.45198	-1.0499	0.7999424789553	0.125007	-3.939713	0.038383
Trial1	2	1	blindfold	counterclockwise	practice	Free	1	0.5	-0.25	27.19138	0.50825	-1.45198	-1.0499	0.7999424789553	0.155425	-3.965104	0.029988
Trial1	2	1	blindfold	counterclockwise	practice	Free	1	0.5	-0.25	27.21136	0.50827	-1.45198	-1.04991	0.799952698796057	0.205116	-4.011654	-0.015222
Trial1	2	1	blindfold	counterclockwise	practice	Free	1	0.5	-0.25	27.23135	0.50828	-1.45199	-1.04991	0.799952801763603	0.240041	-4.00319	-0.037489
Trial1	2	1	blindfold	counterclockwise	practice	Free	1	0.5	-0.25	27.25137	0.50829	-1.45199	-1.04991	0.799952905472681	0.250248	-3.994727	-0.054359
Trial1	2	1	blindfold	counterclockwise	practice	Free	1	0.5	-0.25	27.27136	0.5083	-1.452	-1.04991	0.799953009307092	0.261609	-4.020117	-0.036543
Trial1	2	1	blindfold	counterclockwise	practice	Free	1	0.5	-0.25	27.29135	0.50832	-1.45201	-1.04992	0.799963348973554	0.247094	-4.045508	-0.071514
Trial1	2	1	blindfold	counterclockwise	practice	Free	1	0.5	-0.25	27.31137	0.50834	-1.45201	-1.04992	0.799963557515579	0.224943	-4.032813	-0.060339
Trial1	2	1	blindfold	counterclockwise	practice	Free	1	0.5	-0.25	27.33136	0.50835	-1.45201	-1.04992	0.799963661974589	0.189596	-3.986263	-0.015732
Trial1	2	1	blindfold	counterclockwise	practice	Free	1	0.5	-0.25	27.35138	0.50836	-1.452	-1.04992	0.799963766558931	0.219394	-3.994727	-0.043743
Trial1	2	1	blindfold	counterclockwise	practice	Free	1	0.5	-0.25	27.37137	0.50837	-1.452	-1.04993	0.799973764474402	0.224168	-4.024349	-0.051867
Trial1	2	1	blindfold	counterclockwise	practice	Free	1	0.5	-0.25	27.39136	0.50838	-1.452	-1.04994	0.79998388233827	0.235602	-4.011654	-0.093448
Trial1	2	1	blindfold	counterclockwise	practice	Free	1	0.5	-0.25	27.41138	0.5084	-1.45202	-1.04994	0.799984092377557	0.245744	-4.083594	-0.118114
Trial1	2	1	blindfold	counterclockwise	practice	Free	1	0.5	-0.25	27.43137	0.50841	-1.45203	-1.04995	0.799994209985567	0.261947	-4.134376	-0.111425
Trial1	2	1	blindfold	counterclockwise	practice	Free	1	0.5	-0.25	27.45135	0.50843	-1.45205	-1.04995	0.799994420772694	0.261267	-4.125912	-0.099952
Trial1	2	1	blindfold	counterclockwise	practice	Free	1	0.5	-0.25	27.47137	0.50844	-1.45205	-1.04996	0.800004539377283	0.254277	-4.100522	-0.121633
Trial1	2	1	blindfold	counterclockwise	practice	Free	1	0.5	-0.25	27.49136	0.50845	-1.45205	-1.04997	0.800014658104567	0.215611	-4.04974	-0.133401
Trial1	2	1	blindfold	counterclockwise	practice	Free	1	0.5	-0.25	27.51135	0.50848	-1.45203	-1.04997	0.800014975337409	0.197987	-4.037045	-0.108629
Trial1	2	1	blindfold	counterclockwise	practice	Free	1	0.5	-0.25	27.53137	0.50849	-1.45203	-1.04998	0.800025094558631	0.238607	-4.015886	-0.085971
Trial1	2	1	blindfold	counterclockwise	practice	Free	1	0.5	-0.25	27.55136	0.5085	-1.45202	-1.04998	0.800025200254125	0.278969	-4.037045	-0.115439
Trial1	2	1	blindfold	counterclockwise	practice	Free	1	0.5	-0.25	27.57138	0.50851	-1.45202	-1.04999	0.800035200518729	0.282853	-4.092058	-0.170272
Trial1	2	1	blindfold	counterclockwise	practice	Free	1	0.5	-0.25	27.59137	0.50853	-1.45204	-1.05002	0.800065452832231	0.30662	-4.155535	-0.206685
Trial1	2	1	blindfold	counterclockwise	practice	Free	1	0.5	-0.25	27.61136	0.50856	-1.45208	-1.05003	0.800075786049584	0.318795	-4.21478	-0.201427
Trial1	2	1	blindfold	counterclockwise	practice	Free	1	0.5	-0.25	27.63138	0.50858	-1.4521	-1.05004	0.800086012935896	0.312401	-4.189389	-0.231521
Trial1	2	1	blindfold	counterclockwise	practice	Free	1	0.5	-0.25	27.65137	0.5086	-1.45209	-1.05005	0.800096240955801	0.292687	-4.121681	-0.194698
Trial1	2	1	blindfold	counterclockwise	practice	Free	1	0.5	-0.25	27.67136	0.50861	-1.45208	-1.05005	0.800096348651453	0.257267	-4.070899	-0.116594
Trial1	2	1	blindfold	counterclockwise	practice	Free	1	0.5	-0.25	27.69138	0.50862	-1.45205	-1.05006	0.800106469471574	0.243265	-4.007422	-0.041203
Trial1	2	1	blindfold	counterclockwise	practice	Free	1	0.5	-0.25	27.71136	0.50865	-1.45201	-1.05006	0.800106793037872	0.205771	-4.037045	-0.065936
Trial1	2	1	blindfold	counterclockwise	practice	Free	1	0.5	-0.25	27.73135	0.50866	-1.45201	-1.05006	0.800106901357973	0.204849	-4.028581	-0.099075
Trial1	2	1	blindfold	counterclockwise	practice	Free	1	0.5	-0.25	27.75137	0.50867	-1.45201	-1.05007	0.800117022149922	0.223148	-4.024349	-0.059539
Trial1	2	1	blindfold	counterclockwise	practice	Free	1	0.5	-0.25	27.77136	0.50868	-1.45201	-1.05007	0.800117130718535	0.220079	-4.079363	-0.076703
Trial1	2	1	blindfold	counterclockwise	practice	Free	1	0.5	-0.25	27.79135	0.50869	-1.45202	-1.05008	0.80012713319991	0.241728	-4.079363	-0.083597
Trial1	2	1	blindfold	counterclockwise	practice	Free	1	0.5	-0.25	27.81137	0.50872	-1.45202	-1.05008	0.800127460029467	0.253029	-4.020117	-0.06332
Trial1	2	1	blindfold	counterclockwise	practice	Free	1	0.5	-0.25	27.83136	0.50873	-1.45202	-1.05008	0.800127568572928	0.224283	-3.990495	-0.021147
Trial1	2	1	blindfold	counterclockwise	practice	Free	1	0.5	-0.25	27.85138	0.50874	-1.45201	-1.05009	0.800137690874195	0.203423	-3.977799	-0.026883
Trial1	2	1	blindfold	counterclockwise	practice	Free	1	0.5	-0.25	27.87137	0.50875	-1.45199	-1.05009	0.800137800316485	0.204283	-3.927018	-0.039535
Trial1	2	1	blindfold	counterclockwise	practice	Free	1	0.5	-0.25	27.89136	0.50876	-1.45198	-1.05009	0.800137909231519	0.207234	-3.905859	-0.02234
Trial1	2	1	blindfold	counterclockwise	practice	Free	1	0.5	-0.25	27.91138	0.50878	-1.45197	-1.0501	0.800148260920683	0.221064	-3.952409	-0.085624
Trial1	2	1	blindfold	counterclockwise	practice	Free	1	0.5	-0.25	27.93137	0.50879	-1.45198	-1.0501	0.800148370862047	0.234887	-4.011654	-0.113617
Trial1	2	1	blindfold	counterclockwise	practice	Free	1	0.5	-0.25	27.95135	0.5088	-1.45199	-1.05011	0.800158374701343	0.267367	-4.058204	-0.094264
Trial1	2	1	blindfold	counterclockwise	practice	Free	1	0.5	-0.25	27.97137	0.50881	-1.45201	-1.05011	0.800158484235679	0.249497	-4.053972	-0.07374
Trial1	2	1	blindfold	counterclockwise	practice	Free	1	0.5	-0.25	27.99136	0.50882	-1.45201	-1.05012	0.800168607522812	0.257871	-4.028581	-0.052917
Trial1	2	1	blindfold	counterclockwise	practice	Free	1	0.5	-0.25	28.01135	0.50885	-1.45201	-1.05012	0.800168938556695	0.198297	-3.943945	-0.014337
Trial1	2	1	blindfold	counterclockwise	practice	Free	1	0.5	-0.25	28.03137	0.50886	-1.45199	-1.05012	0.800169049370918	0.182277	-3.910091	-0.035738
Trial1	2	1	blindfold	counterclockwise	practice	Free	1	0.5	-0.25	28.05136	0.50887	-1.45197	-1.05012	0.80016916031044	0.1807	-3.910091	-0.015543
Trial1	2	1	blindfold	counterclockwise	practice	Free	1	0.5	-0.25	28.07138	0.50887	-1.45197	-1.05012	0.80016916031044	0.199359	-3.948177	-0.048078
Trial1	2	1	blindfold	counterclockwise	practice	Free	1	0.5	-0.25	28.09137	0.50888	-1.45198	-1.05013	0.80017928367748	0.22676	-3.998958	-0.067336
Trial1	2	1	blindfold	counterclockwise	practice	Free	1	0.5	-0.25	28.11136	0.50891	-1.452	-1.05013	0.800179617617308	0.277577	-4.053972	-0.067857
Trial1	2	1	blindfold	counterclockwise	practice	Free	1	0.5	-0.25	28.13138	0.50892	-1.45201	-1.05014	0.800189622937426	0.252179	-4.058204	-0.06967
Trial1	2	1	blindfold	counterclockwise	practice	Free	1	0.5	-0.25	28.15137	0.50894	-1.45202	-1.05014	0.800189845772363	0.25572	-4.037045	-0.060901
Trial1	2	1	blindfold	counterclockwise	practice	Free	1	0.5	-0.25	28.17136	0.50895	-1.45202	-1.05014	0.800189957709989	0.238775	-4.020117	-0.062107
Trial1	2	1	blindfold	counterclockwise	practice	Free	1	0.5	-0.25	28.19138	0.50896	-1.45201	-1.05015	0.800200201927282	0.186239	-4.015886	-0.040426
Trial1	2	1	blindfold	counterclockwise	practice	Free	1	0.5	-0.25	28.21136	0.50897	-1.452	-1.05016	0.800210326397104	0.198851	-3.994727	-0.098862
Trial1	2	1	blindfold	counterclockwise	practice	Free	1	0.5	-0.25	28.23135	0.50898	-1.452	-1.05016	0.800210439375926	0.211766	-4.032813	-0.10636
Trial1	2	1	blindfold	counterclockwise	practice	Free	1	0.5	-0.25	28.25137	0.50899	-1.45201	-1.05017	0.80022044488888	0.218983	-4.045508	-0.144007
Trial1	2	1	blindfold	counterclockwise	practice	Free	1	0.5	-0.25	28.27136	0.509	-1.45201	-1.05018	0.800230570394993	0.262347	-4.066667	-0.157798
Trial1	2	1	blindfold	counterclockwise	practice	Free	1	0.5	-0.25	28.29135	0.50902	-1.45202	-1.05019	0.800240808830474	0.266804	-4.062435	-0.161671
Trial1	2	1	blindfold	counterclockwise	practice	Free	1	0.5	-0.25	28.31137	0.50904	-1.45203	-1.0502	0.800251047088142	0.270268	-4.087826	-0.173932
Trial1	2	1	blindfold	counterclockwise	practice	Free	1	0.5	-0.25	28.33136	0.50906	-1.45203	-1.05021	0.800261285838341	0.292524	-4.083594	-0.168132
Trial1	2	1	blindfold	counterclockwise	practice	Free	1	0.5	-0.25	28.35138	0.50907	-1.45203	-1.05022	0.800271412880028	0.257462	-4.04974	-0.153645
Trial1	2	1	blindfold	counterclockwise	practice	Free	1	0.5	-0.25	28.37137	0.50908	-1.45203	-1.05023	0.800281538693093	0.251641	-3.998958	-0.132804
Trial1	2	1	blindfold	counterclockwise	practice	Free	1	0.5	-0.25	28.39136	0.5091	-1.45201	-1.05024	0.800291779104709	0.237391	-3.973568	-0.112583
Trial1	2	1	blindfold	counterclockwise	practice	Free	1	0.5	-0.25	28.41138	0.50912	-1.45198	-1.05024	0.800292006402412	0.198063	-3.922786	-0.098395
Trial1	2	1	blindfold	counterclockwise	practice	Free	1	0.5	-0.25	28.43137	0.50913	-1.45197	-1.05025	0.800302133506733	0.201919	-3.905859	-0.09384
Trial1	2	1	blindfold	counterclockwise	practice	Free	1	0.5	-0.25	28.45135	0.50914	-1.45197	-1.05025	0.800302247806226	0.209139	-3.95664	-0.135713
Trial1	2	1	blindfold	counterclockwise	practice	Free	1	0.5	-0.25	28.47137	0.50915	-1.45198	-1.05026	0.800312255273865	0.235619	-3.977799	-0.150726
Trial1	2	1	blindfold	counterclockwise	practice	Free	1	0.5	-0.25	28.49136	0.50916	-1.45199	-1.05028	0.800332515554279	0.246123	-4.041276	-0.188059
Trial1	2	1	blindfold	counterclockwise	practice	Free	1	0.5	-0.25	28.51135	0.50919	-1.45201	-1.05028	0.800332859258717	0.264938	-4.015886	-0.148454
Trial1	2	1	blindfold	counterclockwise	practice	Free	1	0.5	-0.25	28.53137	0.5092	-1.45201	-1.05029	0.800342867336935	0.257586	-3.95664	-0.106517
Trial1	2	1	blindfold	counterclockwise	practice	Free	1	0.5	-0.25	28.55136	0.50922	-1.45199	-1.05029	0.800343097800578	0.24663	-3.935481	-0.073332
Trial1	2	1	blindfold	counterclockwise	practice	Free	1	0.5	-0.25	28.57138	0.50923	-1.45198	-1.0503	0.800353226134708	0.183861	-3.948177	-0.086331
Trial1	2	1	blindfold	counterclockwise	practice	Free	1	0.5	-0.25	28.59137	0.50924	-1.45197	-1.05031	0.800363353903111	0.212733	-3.922786	-0.07573
Trial1	2	1	blindfold	counterclockwise	practice	Free	1	0.5	-0.25	28.61136	0.50926	-1.45197	-1.05031	0.800363585361625	0.241902	-3.969336	-0.128714
Trial1	2	1	blindfold	counterclockwise	practice	Free	1	0.5	-0.25	28.63138	0.50928	-1.45198	-1.05032	0.800373711027131	0.252411	-3.982031	-0.144034
Trial1	2	1	blindfold	counterclockwise	practice	Free	1	0.5	-0.25	28.65137	0.50929	-1.45199	-1.05033	0.800383958608581	0.301762	-4.011654	-0.137026
Trial1	2	1	blindfold	counterclockwise	practice	Free	1	0.5	-0.25	28.67136	0.50931	-1.45199	-1.05033	0.800384191312442	0.296849	-3.960872	-0.128848
Trial1	2	1	blindfold	counterclockwise	practice	Free	1	0.5	-0.25	28.69138	0.50932	-1.45199	-1.05034	0.800394320753689	0.287105	-3.939713	-0.112542
Trial1	2	1	blindfold	counterclockwise	practice	Free	1	0.5	-0.25	28.71136	0.50935	-1.45196	-1.05035	0.800404564119976	0.251045	-3.872004	-0.085385
Trial1	2	1	blindfold	counterclockwise	practice	Free	1	0.5	-0.25	28.73135	0.50936	-1.45194	-1.05035	0.800404680460173	0.261498	-3.867773	-0.054908
Trial1	2	1	blindfold	counterclockwise	practice	Free	1	0.5	-0.25	28.75137	0.50937	-1.45194	-1.05035	0.80040479831967	0.241245	-3.880468	-0.069085
Trial1	2	1	blindfold	counterclockwise	practice	Free	1	0.5	-0.25	28.77136	0.50939	-1.45194	-1.05035	0.800405032321144	0.274942	-3.863541	-0.074452
Trial1	2	1	blindfold	counterclockwise	practice	Free	1	0.5	-0.25	28.79135	0.5094	-1.45194	-1.05036	0.800415162748408	0.2734	-3.905859	-0.104891
Trial1	2	1	blindfold	counterclockwise	practice	Free	1	0.5	-0.25	28.81137	0.50943	-1.45195	-1.05037	0.800425528291202	0.318454	-3.893163	-0.060188
Trial1	2	1	blindfold	counterclockwise	practice	Free	1	0.5	-0.25	28.83136	0.50944	-1.45195	-1.05037	0.800425646326048	0.306323	-3.8847	-0.09393
Trial1	2	1	blindfold	counterclockwise	practice	Free	1	0.5	-0.25	28.85138	0.50946	-1.45194	-1.05038	0.80043589565245	0.275784	-3.893163	-0.083385
Trial1	2	1	blindfold	counterclockwise	practice	Free	1	0.5	-0.25	28.87137	0.50947	-1.45193	-1.05038	0.800436013356394	0.272704	-3.872004	-0.100544
Trial1	2	1	blindfold	counterclockwise	practice	Free	1	0.5	-0.25	28.89136	0.50948	-1.45193	-1.05039	0.800446144768041	0.264189	-3.829686	-0.101132
Trial1	2	1	blindfold	counterclockwise	practice	Free	1	0.5	-0.25	28.91138	0.50951	-1.45191	-1.05039	0.800446500407869	0.280013	-3.825455	-0.087206
Trial1	2	1	blindfold	counterclockwise	practice	Free	1	0.5	-0.25	28.93137	0.50952	-1.45191	-1.0504	0.800456632312376	0.256447	-3.804296	-0.122169
Trial1	2	1	blindfold	counterclockwise	practice	Free	1	0.5	-0.25	28.95135	0.50954	-1.45191	-1.05041	0.800466882908741	0.305549	-3.846614	-0.148928
Trial1	2	1	blindfold	counterclockwise	practice	Free	1	0.5	-0.25	28.97137	0.50955	-1.45191	-1.05042	0.800477015891946	0.288888	-3.821223	-0.157016
Trial1	2	1	blindfold	counterclockwise	practice	Free	1	0.5	-0.25	28.99136	0.50957	-1.45191	-1.05043	0.800487267227161	0.31382	-3.833918	-0.148222
Trial1	2	1	blindfold	counterclockwise	practice	Free	1	0.5	-0.25	29.01135	0.5096	-1.4519	-1.05044	0.800497519879147	0.32208	-3.816991	-0.147518
Trial1	2	1	blindfold	counterclockwise	practice	Free	1	0.5	-0.25	29.03137	0.50962	-1.4519	-1.05045	0.800507773163007	0.321993	-3.804296	-0.147474
Trial1	2	1	blindfold	counterclockwise	practice	Free	1	0.5	-0.25	29.05136	0.50963	-1.4519	-1.05045	0.800507892845652	0.295358	-3.761978	-0.133608
Trial1	2	1	blindfold	counterclockwise	practice	Free	1	0.5	-0.25	29.07138	0.50965	-1.45189	-1.05046	0.800518146871971	0.299493	-3.778905	-0.132043
Trial1	2	1	blindfold	counterclockwise	practice	Free	1	0.5	-0.25	29.09137	0.50966	-1.45189	-1.05048	0.800538293347602	0.315377	-3.774673	-0.11812
Trial1	2	1	blindfold	counterclockwise	practice	Free	1	0.5	-0.25	29.11136	0.5097	-1.45189	-1.05048	0.800538776958268	0.345053	-3.795832	-0.120123
Trial1	2	1	blindfold	counterclockwise	practice	Free	1	0.5	-0.25	29.13138	0.50971	-1.4519	-1.05049	0.800548911197537	0.355846	-3.770441	-0.149931
Trial1	2	1	blindfold	counterclockwise	practice	Free	1	0.5	-0.25	29.15137	0.50973	-1.4519	-1.0505	0.800559047277102	0.323208	-3.795832	-0.172522
Trial1	2	1	blindfold	counterclockwise	practice	Free	1	0.5	-0.25	29.17136	0.50975	-1.45189	-1.0505	0.800559290937348	0.346294	-3.761978	-0.141101
Trial1	2	1	blindfold	counterclockwise	practice	Free	1	0.5	-0.25	29.19138	0.50977	-1.45189	-1.05052	0.800579679240772	0.338068	-3.74505	-0.145898
Trial1	2	1	blindfold	counterclockwise	practice	Free	1	0.5	-0.25	29.21136	0.5098	-1.45188	-1.05052	0.800580046410319	0.30224	-3.681573	-0.063562
Trial1	2	1	blindfold	counterclockwise	practice	Free	1	0.5	-0.25	29.23135	0.50981	-1.45186	-1.05052	0.800580168320256	0.237321	-3.660414	-0.047031
Trial1	2	1	blindfold	counterclockwise	practice	Free	1	0.5	-0.25	29.25137	0.50982	-1.45185	-1.05052	0.80058029108505	0.298419	-3.635024	-0.012897
Trial1	2	1	blindfold	counterclockwise	practice	Free	1	0.5	-0.25	29.27136	0.50984	-1.45183	-1.05052	0.800580536990328	0.278464	-3.639255	-0.031305
Trial1	2	1	blindfold	counterclockwise	practice	Free	1	0.5	-0.25	29.29135	0.50985	-1.45183	-1.05052	0.800580660130812	0.262115	-3.660414	-0.040962
Trial1	2	1	blindfold	counterclockwise	practice	Free	1	0.5	-0.25	29.31137	0.50988	-1.45183	-1.05053	0.800590923185607	0.303852	-3.690037	-0.037883
Trial1	2	1	blindfold	counterclockwise	practice	Free	1	0.5	-0.25	29.33136	0.5099	-1.45184	-1.05053	0.800591169852032	0.307984	-3.723891	-0.033341
Trial1	2	1	blindfold	counterclockwise	practice	Free	1	0.5	-0.25	29.35138	0.50991	-1.45184	-1.05053	0.800591293740872	0.308507	-3.668878	-0.041771
Trial1	2	1	blindfold	counterclockwise	practice	Free	1	0.5	-0.25	29.37137	0.50993	-1.45184	-1.05053	0.800591541894237	0.306279	-3.694269	-0.012212
Trial1	2	1	blindfold	counterclockwise	practice	Free	1	0.5	-0.25	29.39136	0.50995	-1.45185	-1.05054	0.80060180261467	0.315549	-3.668878	-0.02425
Trial1	2	1	blindfold	counterclockwise	practice	Free	1	0.5	-0.25	29.41138	0.50997	-1.45184	-1.05054	0.80060205176525	0.234587	-3.639255	-0.029731
Trial1	2	1	blindfold	counterclockwise	practice	Free	1	0.5	-0.25	29.43137	0.50999	-1.45183	-1.05054	0.800602300672981	0.239048	-3.647719	-0.016449
Trial1	2	1	blindfold	counterclockwise	practice	Free	1	0.5	-0.25	29.45135	0.51	-1.45183	-1.05054	0.800602425685817	0.228463	-3.685805	-0.055961
Trial1	2	1	blindfold	counterclockwise	practice	Free	1	0.5	-0.25	29.47137	0.51001	-1.45184	-1.05054	0.800602550823879	0.200934	-3.690037	-0.028242
Trial1	2	1	blindfold	counterclockwise	practice	Free	1	0.5	-0.25	29.49136	0.51002	-1.45184	-1.05055	0.800612688883204	0.231028	-3.681573	-0.034532
Trial1	2	1	blindfold	counterclockwise	practice	Free	1	0.5	-0.25	29.51135	0.51004	-1.45184	-1.05055	0.800612939034852	0.223684	-3.622328	-0.02185
Trial1	2	1	blindfold	counterclockwise	practice	Free	1	0.5	-0.25	29.53137	0.51005	-1.45183	-1.05055	0.8006130646715	0.19494	-3.62656	-0.0074091
Trial1	2	1	blindfold	counterclockwise	practice	Free	1	0.5	-0.25	29.55136	0.51006	-1.45183	-1.05055	0.800613190433372	0.183078	-3.647719	0.038404
Trial1	2	1	blindfold	counterclockwise	practice	Free	1	0.5	-0.25	29.57138	0.51007	-1.45183	-1.05055	0.80061331557077	0.169816	-3.622328	-0.013472
Trial1	2	1	blindfold	counterclockwise	practice	Free	1	0.5	-0.25	29.59137	0.51008	-1.45182	-1.05054	0.80060342879572	0.171844	-3.62656	-0.0092537
Trial1	2	1	blindfold	counterclockwise	practice	Free	1	0.5	-0.25	29.61136	0.5101	-1.45182	-1.05054	0.800603681197698	0.219698	-3.639255	-0.0013655
Trial1	2	1	blindfold	counterclockwise	practice	Free	1	0.5	-0.25	29.63138	0.5101	-1.45182	-1.05054	0.800603681197698	0.192177	-3.651951	0.018511
Trial1	2	1	blindfold	counterclockwise	practice	Free	1	0.5	-0.25	29.65137	0.51011	-1.45182	-1.05054	0.800603807586524	0.190349	-3.639255	-0.020396
Trial1	2	1	blindfold	counterclockwise	practice	Free	1	0.5	-0.25	29.67136	0.51012	-1.45182	-1.05054	0.800603933347146	0.160749	-3.635024	-0.0098762
Trial1	2	1	blindfold	counterclockwise	practice	Free	1	0.5	-0.25	29.69138	0.51013	-1.45182	-1.05054	0.800604059985677	0.159477	-3.613865	0.0070111
Trial1	2	1	blindfold	counterclockwise	practice	Free	1	0.5	-0.25	29.71136	0.51015	-1.45182	-1.05054	0.800604313638416	0.173882	-3.668878	-0.017396
Trial1	2	1	blindfold	counterclockwise	practice	Free	1	0.5	-0.25	29.73135	0.51015	-1.45182	-1.05054	0.800604313638416	0.191268	-3.647719	0.034785
Trial1	2	1	blindfold	counterclockwise	practice	Free	1	0.5	-0.25	29.75137	0.51016	-1.45183	-1.05054	0.800604439896215	0.211705	-3.651951	0.044757
Trial1	2	1	blindfold	counterclockwise	practice	Free	1	0.5	-0.25	29.77136	0.51017	-1.45183	-1.05055	0.80061457980729	0.165588	-3.668878	-0.022224
Trial1	2	1	blindfold	counterclockwise	practice	Free	1	0.5	-0.25	29.79135	0.51018	-1.45184	-1.05055	0.80061470706961	0.209879	-3.702732	-0.048704
Trial1	2	1	blindfold	counterclockwise	practice	Free	1	0.5	-0.25	29.81137	0.5102	-1.45186	-1.05055	0.800614961969919	0.205235	-3.740819	-0.065873
Trial1	2	1	blindfold	counterclockwise	practice	Free	1	0.5	-0.25	29.83136	0.51021	-1.45186	-1.05055	0.800615088847787	0.217537	-3.711196	-0.039616
Trial1	2	1	blindfold	counterclockwise	practice	Free	1	0.5	-0.25	29.85138	0.51022	-1.45186	-1.05055	0.800615216610254	0.171609	-3.702732	0.0079795
Trial1	2	1	blindfold	counterclockwise	practice	Free	1	0.5	-0.25	29.87137	0.51023	-1.45185	-1.05055	0.800615344497944	0.175775	-3.677342	0.017032
Trial1	2	1	blindfold	counterclockwise	practice	Free	1	0.5	-0.25	29.89136	0.51024	-1.45185	-1.05055	0.800615472510857	0.188391	-3.656183	0.0092014
Trial1	2	1	blindfold	counterclockwise	practice	Free	1	0.5	-0.25	29.91138	0.51025	-1.45185	-1.05055	0.800615599885895	0.14157	-3.71966	0.010052
Trial1	2	1	blindfold	counterclockwise	practice	Free	1	0.5	-0.25	29.93137	0.51026	-1.45186	-1.05055	0.800615728148509	0.142746	-3.778905	-0.0068256
Trial1	2	1	blindfold	counterclockwise	practice	Free	1	0.5	-0.25	29.95135	0.51027	-1.45187	-1.05055	0.800615856536345	0.173472	-3.757746	-0.023392
Trial1	2	1	blindfold	counterclockwise	practice	Free	1	0.5	-0.25	29.97137	0.51028	-1.45187	-1.05056	0.800625997804238	0.149327	-3.774673	-0.040268
Trial1	2	1	blindfold	counterclockwise	practice	Free	1	0.5	-0.25	29.99136	0.51029	-1.45188	-1.05055	0.800616113687685	0.18659	-3.753514	0.030328
Trial1	2	1	blindfold	counterclockwise	practice	Free	1	0.5	-0.25	30.01135	0.5103	-1.45188	-1.05055	0.800616241684369	0.21365	-3.770441	0.0068364
Trial1	2	1	blindfold	counterclockwise	practice	Free	1	0.5	-0.25	30.03137	0.51031	-1.45188	-1.05055	0.80061637057235	0.178608	-3.753514	0.021267
Trial1	2	1	blindfold	counterclockwise	practice	Free	1	0.5	-0.25	30.05136	0.51032	-1.45188	-1.05055	0.800616499585553	0.161438	-3.766209	-0.035134
Trial1	2	1	blindfold	counterclockwise	practice	Free	1	0.5	-0.25	30.07138	0.51033	-1.45188	-1.05056	0.800626641470764	0.180969	-3.761978	-0.050483
Trial1	2	1	blindfold	counterclockwise	practice	Free	1	0.5	-0.25	30.09137	0.51033	-1.45188	-1.05056	0.800626641470764	0.132422	-3.787368	-0.045708
Trial1	2	1	blindfold	counterclockwise	practice	Free	1	0.5	-0.25	30.11136	0.51035	-1.45188	-1.05056	0.800626899349516	0.153064	-3.774673	0.019442
Trial1	2	1	blindfold	counterclockwise	practice	Free	1	0.5	-0.25	30.13138	0.51036	-1.45188	-1.05056	0.800627028861243	0.188923	-3.74505	-0.00013289
Trial1	2	1	blindfold	counterclockwise	practice	Free	1	0.5	-0.25	30.15137	0.51036	-1.45188	-1.05055	0.800617016119304	0.176213	-3.753514	-0.0085762
Trial1	2	1	blindfold	counterclockwise	practice	Free	1	0.5	-0.25	30.17136	0.51037	-1.45188	-1.05055	0.800617145757873	0.177935	-3.753514	0.025493
Trial1	2	1	blindfold	counterclockwise	practice	Free	1	0.5	-0.25	30.19138	0.51038	-1.45188	-1.05055	0.800617275521665	0.16254	-3.787368	0.012217
Trial1	2	1	blindfold	counterclockwise	practice	Free	1	0.5	-0.25	30.21136	0.51039	-1.45188	-1.05055	0.80061740463716	0.127161	-3.736587	0.021811
Trial1	2	1	blindfold	counterclockwise	practice	Free	1	0.5	-0.25	30.23135	0.5104	-1.45187	-1.05055	0.80061753465065	0.126819	-3.711196	0.026025
Trial1	2	1	blindfold	counterclockwise	practice	Free	1	0.5	-0.25	30.25137	0.5104	-1.45187	-1.05055	0.80061753465065	0.101461	-3.698501	0.024181
Trial1	2	1	blindfold	counterclockwise	practice	Free	1	0.5	-0.25	30.27136	0.51041	-1.45186	-1.05055	0.800617664789363	0.13611	-3.698501	0.013959
Trial1	2	1	blindfold	counterclockwise	practice	Free	1	0.5	-0.25	30.29135	0.51042	-1.45186	-1.05055	0.800617795053297	0.149957	-3.728123	-0.002011
Trial1	2	1	blindfold	counterclockwise	practice	Free	1	0.5	-0.25	30.31137	0.51043	-1.45186	-1.05055	0.800617924665957	0.137522	-3.770441	-0.0071542
Trial1	2	1	blindfold	counterclockwise	practice	Free	1	0.5	-0.25	30.33136	0.51044	-1.45187	-1.05055	0.800618055179589	0.121517	-3.783137	-0.021038
Trial1	2	1	blindfold	counterclockwise	practice	Free	1	0.5	-0.25	30.35138	0.51044	-1.45188	-1.05055	0.800618055179589	0.131145	-3.778905	-0.037299
Trial1	2	1	blindfold	counterclockwise	practice	Free	1	0.5	-0.25	30.37137	0.51045	-1.45188	-1.05055	0.800618185818443	0.135331	-3.753514	-0.036982
Trial1	2	1	blindfold	counterclockwise	practice	Free	1	0.5	-0.25	30.39136	0.51045	-1.45187	-1.05055	0.800618185818443	0.078286	-3.715428	-0.01141
Trial1	2	1	blindfold	counterclockwise	practice	Free	1	0.5	-0.25	30.41138	0.51046	-1.45186	-1.05055	0.800618316582519	0.093341	-3.677342	-0.040644
Trial1	2	1	blindfold	counterclockwise	practice	Free	1	0.5	-0.25	30.43137	0.51047	-1.45186	-1.05056	0.800628460195855	0.10659	-3.71966	-0.051767
Trial1	2	1	blindfold	counterclockwise	practice	Free	1	0.5	-0.25	30.45135	0.51047	-1.45186	-1.05056	0.800628460195855	0.103256	-3.711196	-0.06472
Trial1	2	1	blindfold	counterclockwise	practice	Free	1	0.5	-0.25	30.47137	0.51048	-1.45187	-1.05056	0.800628590428527	0.149955	-3.749282	-0.065555
Trial1	2	1	blindfold	counterclockwise	practice	Free	1	0.5	-0.25	30.49136	0.51048	-1.45187	-1.05057	0.800638603150958	0.168324	-3.7916	-0.085414
Trial1	2	1	blindfold	counterclockwise	practice	Free	1	0.5	-0.25	30.51135	0.5105	-1.45189	-1.05057	0.800638865547606	0.14707	-3.766209	-0.022987
Trial1	2	1	blindfold	counterclockwise	practice	Free	1	0.5	-0.25	30.53137	0.51051	-1.45188	-1.05057	0.800638996151327	0.141276	-3.736587	-0.0067104
Trial1	2	1	blindfold	counterclockwise	practice	Free	1	0.5	-0.25	30.55136	0.51051	-1.45188	-1.05057	0.800638996151327	0.123129	-3.685805	0.013473
Trial1	2	1	blindfold	counterclockwise	practice	Free	1	0.5	-0.25	30.57138	0.51052	-1.45186	-1.05057	0.800639127661951	0.093243	-3.694269	0.011629
Trial1	2	1	blindfold	counterclockwise	practice	Free	1	0.5	-0.25	30.59137	0.51052	-1.45185	-1.05056	0.800629114946079	0.10404	-3.694269	0.037248
Trial1	2	1	blindfold	counterclockwise	practice	Free	1	0.5	-0.25	30.61136	0.51053	-1.45185	-1.05056	0.800629246583567	0.107286	-3.723891	0.023954
Trial1	2	1	blindfold	counterclockwise	practice	Free	1	0.5	-0.25	30.63138	0.51054	-1.45185	-1.05056	0.800629378346275	0.106093	-3.757746	0.0076785
Trial1	2	1	blindfold	counterclockwise	practice	Free	1	0.5	-0.25	30.65137	0.51054	-1.45186	-1.05056	0.800629378346275	0.158539	-3.783137	-0.013977
Trial1	2	1	blindfold	counterclockwise	practice	Free	1	0.5	-0.25	30.67136	0.51055	-1.45187	-1.05056	0.800629510234202	0.148216	-3.774673	0.010731
Trial1	2	1	blindfold	counterclockwise	practice	Free	1	0.5	-0.25	30.69138	0.51056	-1.45188	-1.05056	0.800629642247349	0.142791	-3.766209	-0.032083
Trial1	2	1	blindfold	counterclockwise	practice	Free	1	0.5	-0.25	30.71136	0.51057	-1.45188	-1.05056	0.800629773598807	0.159827	-3.795832	0.024327
Trial1	2	1	blindfold	counterclockwise	practice	Free	1	0.5	-0.25	30.73135	0.51058	-1.45189	-1.05056	0.800629905861647	0.124185	-3.778905	0.048115
Trial1	2	1	blindfold	counterclockwise	practice	Free	1	0.5	-0.25	30.75137	0.51059	-1.45189	-1.05056	0.800630038249707	0.155837	-3.770441	0.019788
Trial1	2	1	blindfold	counterclockwise	practice	Free	1	0.5	-0.25	30.77136	0.51059	-1.45189	-1.05056	0.800630038249707	0.121118	-3.774673	0.0079701
Trial1	2	1	blindfold	counterclockwise	practice	Free	1	0.5	-0.25	30.79135	0.5106	-1.45189	-1.05056	0.800630169973846	0.162129	-3.774673	-0.0094592
Trial1	2	1	blindfold	counterclockwise	practice	Free	1	0.5	-0.25	30.81137	0.51061	-1.45189	-1.05056	0.800630302611598	0.159043	-3.783137	-0.026641
Trial1	2	1	blindfold	counterclockwise	practice	Free	1	0.5	-0.25	30.83136	0.51062	-1.45189	-1.05056	0.80063043537457	0.198743	-3.800064	0.010191
Trial1	2	1	blindfold	counterclockwise	practice	Free	1	0.5	-0.25	30.85138	0.51063	-1.45189	-1.05056	0.80063056826276	0.217716	-3.800064	-0.03232
Trial1	2	1	blindfold	counterclockwise	practice	Free	1	0.5	-0.25	30.87137	0.51064	-1.4519	-1.05056	0.80063070127617	0.22365	-3.800064	0.016253
Trial1	2	1	blindfold	counterclockwise	practice	Free	1	0.5	-0.25	30.89136	0.51065	-1.4519	-1.05056	0.800630834414798	0.191052	-3.804296	-0.003082
Trial1	2	1	blindfold	counterclockwise	practice	Free	1	0.5	-0.25	30.91138	0.51067	-1.45188	-1.05056	0.800631100273358	0.174607	-3.706964	0.046628
Trial1	2	1	blindfold	counterclockwise	practice	Free	1	0.5	-0.25	30.93137	0.51068	-1.45187	-1.05055	0.800621221097545	0.147093	-3.71966	0.074318
Trial1	2	1	blindfold	counterclockwise	practice	Free	1	0.5	-0.25	30.95135	0.51069	-1.45187	-1.05055	0.800621353942125	0.147051	-3.732355	0.0743
Trial1	2	1	blindfold	counterclockwise	practice	Free	1	0.5	-0.25	30.97137	0.51069	-1.45186	-1.05055	0.800621353942125	0.150922	-3.71966	0.078809
Trial1	2	1	blindfold	counterclockwise	practice	Free	1	0.5	-0.25	30.99136	0.5107	-1.45186	-1.05054	0.800611475021034	0.186174	-3.715428	0.04387
Trial1	2	1	blindfold	counterclockwise	practice	Free	1	0.5	-0.25	31.01135	0.51072	-1.45186	-1.05054	0.800611742929853	0.199036	-3.732355	0.056809
Trial1	2	1	blindfold	counterclockwise	practice	Free	1	0.5	-0.25	31.03137	0.51073	-1.45186	-1.05054	0.800611877072094	0.208037	-3.740819	0.048967
Trial1	2	1	blindfold	counterclockwise	practice	Free	1	0.5	-0.25	31.05136	0.51074	-1.45187	-1.05054	0.800612010539976	0.201991	-3.736587	0.014577
Trial1	2	1	blindfold	counterclockwise	practice	Free	1	0.5	-0.25	31.07138	0.51075	-1.45187	-1.05054	0.800612144931915	0.198023	-3.736587	0.010046
Trial1	2	1	blindfold	counterclockwise	practice	Free	1	0.5	-0.25	31.09137	0.51075	-1.45187	-1.05053	0.80060213225432	0.181397	-3.711196	0.0046002
Trial1	2	1	blindfold	counterclockwise	practice	Free	1	0.5	-0.25	31.11136	0.51077	-1.45186	-1.05053	0.800602401417228	0.146622	-3.71966	0.014799
Trial1	2	1	blindfold	counterclockwise	practice	Free	1	0.5	-0.25	31.13138	0.51078	-1.45186	-1.05053	0.800602535383948	0.173128	-3.728123	-0.00025134
Trial1	2	1	blindfold	counterclockwise	practice	Free	1	0.5	-0.25	31.15137	0.51078	-1.45186	-1.05053	0.800602535383948	0.187272	-3.740819	-0.020435
Trial1	2	1	blindfold	counterclockwise	practice	Free	1	0.5	-0.25	31.17136	0.51079	-1.45186	-1.05054	0.80061268294858	0.212849	-3.732355	-0.048444
Trial1	2	1	blindfold	counterclockwise	practice	Free	1	0.5	-0.25	31.19138	0.5108	-1.45187	-1.05054	0.80061281796588	0.225454	-3.723891	-0.021886
Trial1	2	1	blindfold	counterclockwise	practice	Free	1	0.5	-0.25	31.21136	0.51082	-1.45187	-1.05053	0.800603075710346	0.177384	-3.711196	-0.0083717
Trial1	2	1	blindfold	counterclockwise	practice	Free	1	0.5	-0.25	31.23135	0.51083	-1.45186	-1.05053	0.800603210298711	0.197207	-3.715428	0.014256
Trial1	2	1	blindfold	counterclockwise	practice	Free	1	0.5	-0.25	31.25137	0.51084	-1.45186	-1.05053	0.800603345817844	0.1769	-3.651951	0.045556
Trial1	2	1	blindfold	counterclockwise	practice	Free	1	0.5	-0.25	31.27136	0.51085	-1.45184	-1.05052	0.800593587999842	0.160209	-3.647719	0.113369
Trial1	2	1	blindfold	counterclockwise	practice	Free	1	0.5	-0.25	31.29135	0.51086	-1.45183	-1.05051	0.80058371111212	0.170445	-3.613865	0.088627
Trial1	2	1	blindfold	counterclockwise	practice	Free	1	0.5	-0.25	31.31137	0.51087	-1.45182	-1.05051	0.80058384620101	0.167904	-3.639255	0.122345
Trial1	2	1	blindfold	counterclockwise	practice	Free	1	0.5	-0.25	31.33136	0.51088	-1.45182	-1.05051	0.800583982223669	0.162172	-3.643487	0.076199
Trial1	2	1	blindfold	counterclockwise	practice	Free	1	0.5	-0.25	31.35138	0.51089	-1.45182	-1.0505	0.800573986519431	0.161514	-3.664646	0.076178
Trial1	2	1	blindfold	counterclockwise	practice	Free	1	0.5	-0.25	31.37137	0.5109	-1.45183	-1.0505	0.800574121982735	0.157557	-3.647719	0.086061
Trial1	2	1	blindfold	counterclockwise	practice	Free	1	0.5	-0.25	31.39136	0.5109	-1.45182	-1.05049	0.800564228528831	0.178618	-3.605401	0.068848
Trial1	2	1	blindfold	counterclockwise	practice	Free	1	0.5	-0.25	31.41138	0.51092	-1.45181	-1.05048	0.800554488807353	0.112472	-3.596937	0.110384
Trial1	2	1	blindfold	counterclockwise	practice	Free	1	0.5	-0.25	31.43137	0.51092	-1.45181	-1.05048	0.800554488807353	0.108215	-3.588474	0.122099
Trial1	2	1	blindfold	counterclockwise	practice	Free	1	0.5	-0.25	31.45135	0.51093	-1.45181	-1.05048	0.800554625460518	0.132651	-3.605401	0.07718
Trial1	2	1	blindfold	counterclockwise	practice	Free	1	0.5	-0.25	31.47137	0.51094	-1.45181	-1.05047	0.80054474959365	0.151332	-3.609633	0.053064
Trial1	2	1	blindfold	counterclockwise	practice	Free	1	0.5	-0.25	31.49136	0.51094	-1.45181	-1.05047	0.80054474959365	0.176614	-3.651951	0.054891
Trial1	2	1	blindfold	counterclockwise	practice	Free	1	0.5	-0.25	31.51135	0.51096	-1.45182	-1.05047	0.800545022713526	0.13371	-3.656183	0.072903
Trial1	2	1	blindfold	counterclockwise	practice	Free	1	0.5	-0.25	31.53137	0.51096	-1.45183	-1.05047	0.800545022713526	0.153855	-3.651951	0.074422
Trial1	2	1	blindfold	counterclockwise	practice	Free	1	0.5	-0.25	31.55136	0.51097	-1.45183	-1.05046	0.800535147228471	0.142073	-3.668878	0.060824
Trial1	2	1	blindfold	counterclockwise	practice	Free	1	0.5	-0.25	31.57138	0.51098	-1.45183	-1.05046	0.800535284510472	0.118787	-3.660414	0.088818
Trial1	2	1	blindfold	counterclockwise	practice	Free	1	0.5	-0.25	31.59137	0.51098	-1.45183	-1.05045	0.800525271872104	0.130497	-3.639255	0.109896
Trial1	2	1	blindfold	counterclockwise	practice	Free	1	0.5	-0.25	31.61136	0.51099	-1.45182	-1.05044	0.800515395826139	0.114167	-3.630792	0.092647
Trial1	2	1	blindfold	counterclockwise	practice	Free	1	0.5	-0.25	31.63138	0.511	-1.45182	-1.05044	0.800515534180336	0.103007	-3.639255	0.0706
Trial1	2	1	blindfold	counterclockwise	practice	Free	1	0.5	-0.25	31.65137	0.511	-1.45182	-1.05043	0.800505640743489	0.121626	-3.677342	0.10587
Trial1	2	1	blindfold	counterclockwise	practice	Free	1	0.5	-0.25	31.67136	0.51101	-1.45182	-1.05043	0.80050577758654	0.104403	-3.643487	0.108832
Trial1	2	1	blindfold	counterclockwise	practice	Free	1	0.5	-0.25	31.69138	0.51101	-1.45183	-1.05042	0.800495764953393	0.112194	-3.685805	0.122075
Trial1	2	1	blindfold	counterclockwise	practice	Free	1	0.5	-0.25	31.71136	0.51102	-1.45183	-1.05041	0.800485890111051	0.120259	-3.630792	0.122614
Trial1	2	1	blindfold	counterclockwise	practice	Free	1	0.5	-0.25	31.73135	0.51103	-1.45182	-1.0504	0.800476015397421	0.144631	-3.618096	0.120197
Trial1	2	1	blindfold	counterclockwise	practice	Free	1	0.5	-0.25	31.75137	0.51104	-1.45182	-1.0504	0.800476153440409	0.127406	-3.62656	0.140649
Trial1	2	1	blindfold	counterclockwise	practice	Free	1	0.5	-0.25	31.77136	0.51104	-1.45182	-1.05039	0.800466140812508	0.140646	-3.618096	0.132477
Trial1	2	1	blindfold	counterclockwise	practice	Free	1	0.5	-0.25	31.79135	0.51105	-1.45182	-1.05038	0.800456265533497	0.136386	-3.67311	0.132133
Trial1	2	1	blindfold	counterclockwise	practice	Free	1	0.5	-0.25	31.81137	0.51106	-1.45183	-1.05038	0.800456403829681	0.167442	-3.668878	0.053725
Trial1	2	1	blindfold	counterclockwise	practice	Free	1	0.5	-0.25	31.83136	0.51107	-1.45184	-1.05038	0.80045654225111	0.184274	-3.732355	0.054931
Trial1	2	1	blindfold	counterclockwise	practice	Free	1	0.5	-0.25	31.85138	0.51108	-1.45185	-1.05038	0.800456679972731	0.179458	-3.787368	0.0036606
Trial1	2	1	blindfold	counterclockwise	practice	Free	1	0.5	-0.25	31.87137	0.51109	-1.45187	-1.05037	0.800446806850496	0.178184	-3.7916	0.023839
Trial1	2	1	blindfold	counterclockwise	practice	Free	1	0.5	-0.25	31.89136	0.5111	-1.45188	-1.05037	0.800446944822839	0.142537	-3.766209	0.043405
Trial1	2	1	blindfold	counterclockwise	practice	Free	1	0.5	-0.25	31.91138	0.51111	-1.45188	-1.05037	0.800447083746237	0.138861	-3.761978	0.034639
Trial1	2	1	blindfold	counterclockwise	practice	Free	1	0.5	-0.25	31.93137	0.51112	-1.45188	-1.05037	0.800447222794881	0.136373	-3.753514	0.068392
Trial1	2	1	blindfold	counterclockwise	practice	Free	1	0.5	-0.25	31.95135	0.51112	-1.45187	-1.05037	0.800447222794881	0.144233	-3.753514	0.018037
Trial1	2	1	blindfold	counterclockwise	practice	Free	1	0.5	-0.25	31.97137	0.51113	-1.45188	-1.05037	0.800447361139984	0.171661	-3.7916	-0.0096793
Trial1	2	1	blindfold	counterclockwise	practice	Free	1	0.5	-0.25	31.99136	0.51114	-1.45188	-1.05037	0.800447500438373	0.180056	-3.7916	-0.0090702
Trial1	2	1	blindfold	counterclockwise	practice	Free	1	0.5	-0.25	32.01135	0.51115	-1.45189	-1.05036	0.800437627253246	0.199522	-3.778905	0.013564
Trial1	2	1	blindfold	counterclockwise	practice	Free	1	0.5	-0.25	32.03137	0.51116	-1.45189	-1.05036	0.800437766803871	0.187734	-3.766209	-1.7874E-05
Trial1	2	1	blindfold	counterclockwise	practice	Free	1	0.5	-0.25	32.05136	0.51117	-1.45189	-1.05036	0.800437905647969	0.117402	-3.749282	0.033059
Trial1	2	1	blindfold	counterclockwise	practice	Free	1	0.5	-0.25	32.07138	0.51118	-1.45189	-1.05036	0.800438046280863	0.138468	-3.74505	0.034582
Trial1	2	1	blindfold	counterclockwise	practice	Free	1	0.5	-0.25	32.09137	0.51118	-1.45188	-1.05036	0.800438046280863	0.112494	-3.698501	0.041173
Trial1	2	1	blindfold	counterclockwise	practice	Free	1	0.5	-0.25	32.11136	0.51119	-1.45188	-1.05035	0.800428172772208	0.14918	-3.795832	0.054724
Trial1	2	1	blindfold	counterclockwise	practice	Free	1	0.5	-0.25	32.13138	0.5112	-1.45189	-1.05035	0.800428312824827	0.165784	-3.821223	0.0068227
Trial1	2	1	blindfold	counterclockwise	practice	Free	1	0.5	-0.25	32.15137	0.51121	-1.4519	-1.05035	0.800428453002694	0.148314	-3.8847	-0.045359
Trial1	2	1	blindfold	counterclockwise	practice	Free	1	0.5	-0.25	32.17136	0.51122	-1.45191	-1.05035	0.800428592470301	0.134388	-3.850845	-0.029391
Trial1	2	1	blindfold	counterclockwise	practice	Free	1	0.5	-0.25	32.19138	0.51122	-1.45192	-1.05036	0.800438605066806	0.121074	-3.867773	-0.021865
Trial1	2	1	blindfold	counterclockwise	practice	Free	1	0.5	-0.25	32.21136	0.51123	-1.45192	-1.05036	0.800438745492667	0.133359	-3.83815	-0.0098079
Trial1	2	1	blindfold	counterclockwise	practice	Free	1	0.5	-0.25	32.23135	0.51124	-1.45192	-1.05036	0.800438886043774	0.117598	-3.833918	0.024574
Trial1	2	1	blindfold	counterclockwise	practice	Free	1	0.5	-0.25	32.25137	0.51124	-1.45191	-1.05036	0.800438886043774	0.119096	-3.821223	-0.018241
Trial1	2	1	blindfold	counterclockwise	practice	Free	1	0.5	-0.25	32.27136	0.51125	-1.45191	-1.05036	0.800439026720128	0.113379	-3.808527	-0.03512
Trial1	2	1	blindfold	counterclockwise	practice	Free	1	0.5	-0.25	32.29135	0.51126	-1.45191	-1.05036	0.800439166683253	0.095231	-3.83815	-0.019458
Trial1	2	1	blindfold	counterclockwise	practice	Free	1	0.5	-0.25	32.31137	0.51127	-1.45191	-1.05036	0.800439308448574	0.177483	-3.842382	-0.043158
Trial1	2	1	blindfold	counterclockwise	practice	Free	1	0.5	-0.25	32.33136	0.51128	-1.45192	-1.05037	0.800449461246678	0.166308	-3.872004	-0.056112
Trial1	2	1	blindfold	counterclockwise	practice	Free	1	0.5	-0.25	32.35138	0.51129	-1.45193	-1.05037	0.800449601580808	0.173787	-3.880468	-0.05187
Trial1	2	1	blindfold	counterclockwise	practice	Free	1	0.5	-0.25	32.37137	0.51129	-1.45193	-1.05037	0.800449601580808	0.154477	-3.872004	-0.078707
Trial1	2	1	blindfold	counterclockwise	practice	Free	1	0.5	-0.25	32.39136	0.5113	-1.45193	-1.05038	0.800459756304046	0.136019	-3.897395	-0.058811
Trial1	2	1	blindfold	counterclockwise	practice	Free	1	0.5	-0.25	32.41138	0.51131	-1.45194	-1.05038	0.800459896885415	0.112701	-3.905859	-0.030775
Trial1	2	1	blindfold	counterclockwise	practice	Free	1	0.5	-0.25	32.43137	0.51132	-1.45194	-1.05038	0.800460038433459	0.102465	-3.867773	-0.065445
Trial1	2	1	blindfold	counterclockwise	practice	Free	1	0.5	-0.25	32.45135	0.51132	-1.45194	-1.05039	0.800470051012424	0.12085	-3.880468	-0.085301
Trial1	2	1	blindfold	counterclockwise	practice	Free	1	0.5	-0.25	32.47137	0.51133	-1.45194	-1.05039	0.800470192683938	0.108768	-3.888932	-0.094639
Trial1	2	1	blindfold	counterclockwise	practice	Free	1	0.5	-0.25	32.49136	0.51133	-1.45194	-1.0504	0.800480205261157	0.177794	-3.914322	-0.110811
Trial1	2	1	blindfold	counterclockwise	practice	Free	1	0.5	-0.25	32.51135	0.51135	-1.45195	-1.05041	0.800490500704932	0.190976	-3.927018	-0.118278
Trial1	2	1	blindfold	counterclockwise	practice	Free	1	0.5	-0.25	32.53137	0.51136	-1.45196	-1.05041	0.80049064274787	0.200898	-3.927018	-0.138735
Trial1	2	1	blindfold	counterclockwise	practice	Free	1	0.5	-0.25	32.55136	0.51137	-1.45196	-1.05042	0.800500797486222	0.189102	-3.943945	-0.152278
Trial1	2	1	blindfold	counterclockwise	practice	Free	1	0.5	-0.25	32.57138	0.51138	-1.45197	-1.05043	0.800510951498943	0.16158	-3.960872	-0.124536
Trial1	2	1	blindfold	counterclockwise	practice	Free	1	0.5	-0.25	32.59137	0.51138	-1.45197	-1.05044	0.800520844870156	0.147647	-3.948177	-0.108542
Trial1	2	1	blindfold	counterclockwise	practice	Free	1	0.5	-0.25	32.61136	0.5114	-1.45197	-1.05045	0.800531142385473	0.133751	-3.95664	-0.151905
Trial1	2	1	blindfold	counterclockwise	practice	Free	1	0.5	-0.25	32.63138	0.5114	-1.45197	-1.05045	0.800531142385473	0.141538	-3.922786	-0.142804
Trial1	2	1	blindfold	counterclockwise	practice	Free	1	0.5	-0.25	32.65137	0.51141	-1.45197	-1.05046	0.800541297609897	0.140577	-3.910091	-0.130103
Trial1	2	1	blindfold	counterclockwise	practice	Free	1	0.5	-0.25	32.67136	0.51142	-1.45196	-1.05046	0.800541440394606	0.157416	-3.927018	-0.128842
Trial1	2	1	blindfold	counterclockwise	practice	Free	1	0.5	-0.25	32.69138	0.51143	-1.45196	-1.05048	0.800561608423794	0.175781	-3.905859	-0.14868
Trial1	2	1	blindfold	counterclockwise	practice	Free	1	0.5	-0.25	32.71136	0.51144	-1.45196	-1.05049	0.800571763161519	0.163636	-3.935481	-0.157956
Trial1	2	1	blindfold	counterclockwise	practice	Free	1	0.5	-0.25	32.73135	0.51145	-1.45196	-1.05049	0.8005719063158	0.167508	-3.905859	-0.153389
Trial1	2	1	blindfold	counterclockwise	practice	Free	1	0.5	-0.25	32.75137	0.51146	-1.45196	-1.0505	0.800581942952558	0.157491	-3.893163	-0.13286
Trial1	2	1	blindfold	counterclockwise	practice	Free	1	0.5	-0.25	32.77136	0.51147	-1.45195	-1.05051	0.800592217251181	0.139956	-3.842382	-0.12561
Trial1	2	1	blindfold	counterclockwise	practice	Free	1	0.5	-0.25	32.79135	0.51147	-1.45194	-1.05052	0.800602229803777	0.185423	-3.850845	-0.109539
Trial1	2	1	blindfold	counterclockwise	practice	Free	1	0.5	-0.25	32.81137	0.51149	-1.45194	-1.05053	0.800612410328663	0.197451	-3.943945	-0.159492
Trial1	2	1	blindfold	counterclockwise	practice	Free	1	0.5	-0.25	32.83136	0.5115	-1.45195	-1.05054	0.800622566648408	0.186267	-3.977799	-0.18147
Trial1	2	1	blindfold	counterclockwise	practice	Free	1	0.5	-0.25	32.85138	0.51151	-1.45197	-1.05054	0.800622710544313	0.240461	-3.952409	-0.168994
Trial1	2	1	blindfold	counterclockwise	practice	Free	1	0.5	-0.25	32.87137	0.51152	-1.45197	-1.05055	0.800632866251489	0.210549	-3.952409	-0.166875
Trial1	2	1	blindfold	counterclockwise	practice	Free	1	0.5	-0.25	32.89136	0.51153	-1.45197	-1.05056	0.800643022937196	0.187242	-3.876236	-0.138825
Trial1	2	1	blindfold	counterclockwise	practice	Free	1	0.5	-0.25	32.91138	0.51155	-1.45193	-1.05056	0.800643311596809	0.177396	-3.787368	-0.063118
[truncated: 16,121 more rows]
