# Supplementary material for: Assessing kinesthetic proprioceptive function of the upper limb: a novel dynamic movement reproduction task using a robotic arm
Source: PeerJ. 2021 May 3;9:e11301. doi: 10.7717/peerj.11301 (PMC8101453; doi:10.7717/peerj.11301)
Supplement: Supplemental Information 1 [file peerj-09-11301-s001.zip › DMR raw data_Study 1/Session 1/HMData_PP23-1_2019-07-02-16-23-46.txt]

Trial1	2	1	noBlindfold	counterclockwise	practice	Guided	1	0.5	-0.25	0	0.44994	-1.45	-1.05	0.801564674687031	0.01576	-0.0092989	0.0092269
Trial1	2	1	noBlindfold	counterclockwise	practice	Guided	1	0.5	-0.25	0.01702881	0.44994	-1.45	-1.05	0.801564674687031	-0.0050842	0.011859	-0.0050624
Trial1	2	1	noBlindfold	counterclockwise	practice	Guided	1	0.5	-0.25	0.03703308	0.44994	-1.45	-1.05	0.801564674687031	-0.0090347	0.016089	-0.00083858
Trial1	2	1	noBlindfold	counterclockwise	practice	Guided	1	0.5	-0.25	0.05703735	0.44994	-1.45	-1.05	0.801564674687031	-0.038323	-0.00084172	-0.0069523
Trial1	2	1	noBlindfold	counterclockwise	practice	Guided	1	0.5	-0.25	0.07704163	0.44994	-1.45	-1.05	0.801564674687031	-0.043354	0.011851	0.0062572
Trial1	2	1	noBlindfold	counterclockwise	practice	Guided	1	0.5	-0.25	0.09703064	0.44994	-1.45	-1.05	0.801564674687031	0.011819	0.024545	0.0047359
Trial1	2	1	noBlindfold	counterclockwise	practice	Guided	1	0.5	-0.25	0.1170349	0.44993	-1.45	-1.05	0.801565300126034	0.0028338	0.0076147	0.022439
Trial1	2	1	noBlindfold	counterclockwise	practice	Guided	1	0.5	-0.25	0.1370392	0.44993	-1.45	-1.05	0.801565300126034	-0.022234	0.0033804	0.0067972
Trial1	2	1	noBlindfold	counterclockwise	practice	Guided	1	0.5	-0.25	0.1570435	0.44993	-1.45	-1.05	0.801565300126034	-0.016387	-0.047405	-0.018272
Trial1	2	1	noBlindfold	counterclockwise	practice	Guided	1	0.5	-0.25	0.1770325	0.44993	-1.45	-1.05	0.801565300126034	-0.012432	0.01184	-0.013779
Trial1	2	1	noBlindfold	counterclockwise	practice	Guided	1	0.5	-0.25	0.1970367	0.44993	-1.45	-1.05	0.801565300126034	-0.028071	0.011837	0.031866
Trial1	2	1	noBlindfold	counterclockwise	practice	Guided	1	0.5	-0.25	0.217041	0.44993	-1.45	-1.05	0.801565300126034	-0.020605	-0.013556	-0.018542
Trial1	2	1	noBlindfold	counterclockwise	practice	Guided	1	0.5	-0.25	0.23703	0.44993	-1.45	-1.05	0.801565300126034	0.017406	0.024529	-0.016111
Trial1	2	1	noBlindfold	counterclockwise	practice	Guided	1	0.5	-0.25	0.2570343	0.44993	-1.45	-1.05	0.801565300126034	0.013726	0.024524	-0.024826
Trial1	2	1	noBlindfold	counterclockwise	practice	Guided	1	0.5	-0.25	0.2770386	0.44993	-1.45	-1.05	0.801565300126034	-0.0092779	0.0033634	-0.012695
Trial1	2	1	noBlindfold	counterclockwise	practice	Guided	1	0.5	-0.25	0.2970428	0.44993	-1.45	-1.05	0.801565300126034	-0.013501	0.02452	0.0031189
Trial1	2	1	noBlindfold	counterclockwise	practice	Guided	1	0.5	-0.25	0.3170319	0.44992	-1.45	-1.05	0.801565923827663	0.015524	0.0075894	0.013458
Trial1	2	1	noBlindfold	counterclockwise	practice	Guided	1	0.5	-0.25	0.3370361	0.44992	-1.45	-1.05	0.801565923827663	-0.0098142	-0.022035	0.011839
Trial1	2	1	noBlindfold	counterclockwise	practice	Guided	1	0.5	-0.25	0.3570404	0.44992	-1.45	-1.05	0.801565923827663	0.0047487	0.02028	-0.032725
Trial1	2	1	noBlindfold	counterclockwise	practice	Guided	1	0.5	-0.25	0.3770294	0.44992	-1.45	-1.05	0.801565923827663	0.0087035	-0.0093424	-0.012418
Trial1	2	1	noBlindfold	counterclockwise	practice	Guided	1	0.5	-0.25	0.3970337	0.44992	-1.45	-1.05	0.801565923827663	-0.019603	0.007584	0.032415
Trial1	2	1	noBlindfold	counterclockwise	practice	Guided	1	0.5	-0.25	0.417038	0.44992	-1.45	-1.05	0.801565923827663	-0.012947	-0.022041	-0.0053225
Trial1	2	1	noBlindfold	counterclockwise	practice	Guided	1	0.5	-0.25	0.4370422	0.44992	-1.45	-1.05	0.801565923827663	-0.0092597	0.0033478	-0.001639
Trial1	2	1	noBlindfold	counterclockwise	practice	Guided	1	0.5	-0.25	0.4570313	0.44991	-1.45	-1.05	0.801566547653158	-0.009527	-0.00088959	0.0081592
Trial1	2	1	noBlindfold	counterclockwise	practice	Guided	1	0.5	-0.25	0.4770355	0.44991	-1.45	-1.05	0.801566547653158	0.014831	0.016036	-0.041708
Trial1	2	1	noBlindfold	counterclockwise	practice	Guided	1	0.5	-0.25	0.4970398	0.44991	-1.45	-1.05	0.801566547653158	-0.017701	0.0033388	0.0028572
Trial1	2	1	noBlindfold	counterclockwise	practice	Guided	1	0.5	-0.25	0.5170288	0.44991	-1.45	-1.05	0.801566547653158	-0.034593	-0.0051246	0.0017779
Trial1	2	1	noBlindfold	counterclockwise	practice	Guided	1	0.5	-0.25	0.5370331	0.44991	-1.45	-1.05	0.801566547653158	-0.0084441	-0.0051266	-0.00927
Trial1	2	1	noBlindfold	counterclockwise	practice	Guided	1	0.5	-0.25	0.5570374	0.44991	-1.45	-1.05	0.801566547653158	0.027135	-0.0093598	0.03117
Trial1	2	1	noBlindfold	counterclockwise	practice	Guided	1	0.5	-0.25	0.5770416	0.44991	-1.45	-1.05	0.801566547653158	-0.0097921	-0.00089877	0.011845
Trial1	2	1	noBlindfold	counterclockwise	practice	Guided	1	0.5	-0.25	0.5970306	0.44991	-1.45	-1.05	0.801566547653158	-0.012124	0.016025	-0.017986
Trial1	2	1	noBlindfold	counterclockwise	practice	Guided	1	0.5	-0.25	0.6170349	0.44991	-1.45	-1.05	0.801566547653158	-0.0028673	0.0075584	-0.030116
Trial1	2	1	noBlindfold	counterclockwise	practice	Guided	1	0.5	-0.25	0.6370392	0.44991	-1.45	-1.05	0.801566547653158	-0.013201	-0.0051383	-0.0010931
Trial1	2	1	noBlindfold	counterclockwise	practice	Guided	1	0.5	-0.25	0.6570435	0.44991	-1.45	-1.05	0.801566547653158	-0.014009	0.011787	0.011575
Trial1	2	1	noBlindfold	counterclockwise	practice	Guided	1	0.5	-0.25	0.6770325	0.44991	-1.45	-1.05	0.801566547653158	-0.010594	0.062564	0.024515
Trial1	2	1	noBlindfold	counterclockwise	practice	Guided	1	0.5	-0.25	0.6970367	0.44991	-1.45	-1.05	0.801566547653158	-0.030088	-0.017843	-0.0021734
Trial1	2	1	noBlindfold	counterclockwise	practice	Guided	1	0.5	-0.25	0.717041	0.44991	-1.45	-1.05	0.801566547653158	-0.0044771	0.011778	-0.0047755
Trial1	2	1	noBlindfold	counterclockwise	practice	Guided	1	0.5	-0.25	0.73703	0.4499	-1.45	-1.05	0.80156717346524	-0.0388	0.0075437	-0.00028265
Trial1	2	1	noBlindfold	counterclockwise	practice	Guided	1	0.5	-0.25	0.7570343	0.4499	-1.45	-1.05	0.80156717346524	-0.0076133	-0.0009252	-0.021938
Trial1	2	1	noBlindfold	counterclockwise	practice	Guided	1	0.5	-0.25	0.7770386	0.4499	-1.45	-1.05	0.80156717346524	0.016106	-0.0051584	0.0050205
Trial1	2	1	noBlindfold	counterclockwise	practice	Guided	1	0.5	-0.25	0.7970428	0.4499	-1.45	-1.05	0.80156717346524	-0.0047372	0.011765	-0.0010914
Trial1	2	1	noBlindfold	counterclockwise	practice	Guided	1	0.5	-0.25	0.8170319	0.4499	-1.45	-1.05	0.80156717346524	-0.02217	0.011765	0.0068153
Trial1	2	1	noBlindfold	counterclockwise	practice	Guided	1	0.5	-0.25	0.8370361	0.4499	-1.45	-1.05	0.80156717346524	-0.034297	-0.0051647	-0.0087273
Trial1	2	1	noBlindfold	counterclockwise	practice	Guided	1	0.5	-0.25	0.8570404	0.4499	-1.45	-1.05	0.80156717346524	-0.012908	0.024456	-0.0053132
Trial1	2	1	noBlindfold	counterclockwise	practice	Guided	1	0.5	-0.25	0.8770294	0.4499	-1.45	-1.05	0.80156717346524	0.0095607	0.020223	-0.025078
Trial1	2	1	noBlindfold	counterclockwise	practice	Guided	1	0.5	-0.25	0.8970337	0.4499	-1.45	-1.05	0.80156717346524	0.00084724	0.020222	-0.021391
Trial1	2	1	noBlindfold	counterclockwise	practice	Guided	1	0.5	-0.25	0.917038	0.44989	-1.45	-1.05	0.801567797538835	-0.016313	0.020218	-0.018248
Trial1	2	1	noBlindfold	counterclockwise	practice	Guided	1	0.5	-0.25	0.9370422	0.44989	-1.45	-1.05	0.801567797538835	-0.011549	-0.0094062	-0.026963
Trial1	2	1	noBlindfold	counterclockwise	practice	Guided	1	0.5	-0.25	0.9570313	0.44989	-1.45	-1.05	0.801567797538835	-0.012351	0.020213	-0.015643
Trial1	2	1	noBlindfold	counterclockwise	practice	Guided	1	0.5	-0.25	0.9770355	0.44989	-1.45	-1.05	0.801567797538835	-0.038497	-0.013644	-0.013752
Trial1	2	1	noBlindfold	counterclockwise	practice	Guided	1	0.5	-0.25	0.9970398	0.44989	-1.45	-1.05	0.801567797538835	-0.0033592	0.015976	-0.021657
Trial1	2	1	noBlindfold	counterclockwise	practice	Guided	1	0.5	-0.25	1.017029	0.44989	-1.45	-1.05	0.801567797538835	0.0026586	0.024437	0.016895
Trial1	2	1	noBlindfold	counterclockwise	practice	Guided	1	0.5	-0.25	1.037033	0.44989	-1.45	-1.05	0.801567797538835	-0.028695	-0.0009583	-0.014826
Trial1	2	1	noBlindfold	counterclockwise	practice	Guided	1	0.5	-0.25	1.057037	0.44988	-1.45	-1.05	0.801568423599757	-0.0097372	-0.00096118	-0.0087093
Trial1	2	1	noBlindfold	counterclockwise	practice	Guided	1	0.5	-0.25	1.077042	0.44988	-1.45	-1.05	0.801568423599757	-0.012067	0.024427	-0.017967
Trial1	2	1	noBlindfold	counterclockwise	practice	Guided	1	0.5	-0.25	1.097031	0.44988	-1.45	-1.05	0.801568423599757	-0.015478	0.007499	0.010516
Trial1	2	1	noBlindfold	counterclockwise	practice	Guided	1	0.5	-0.25	1.117035	0.44988	-1.45	-1.05	0.801568423599757	0.019561	0.024426	0.01798
Trial1	2	1	noBlindfold	counterclockwise	practice	Guided	1	0.5	-0.25	1.137039	0.44988	-1.45	-1.05	0.801568423599757	-0.024733	0.032886	-0.017695
Trial1	2	1	noBlindfold	counterclockwise	practice	Guided	1	0.5	-0.25	1.157043	0.44988	-1.45	-1.05	0.801568423599757	0.0090555	0.0032595	-0.016612
Trial1	2	1	noBlindfold	counterclockwise	practice	Guided	1	0.5	-0.25	1.177032	0.44988	-1.45	-1.05	0.801568423599757	0.00033851	0.020185	-0.012928
Trial1	2	1	noBlindfold	counterclockwise	practice	Guided	1	0.5	-0.25	1.197037	0.44988	-1.45	-1.05	0.801568423599757	-0.0089168	0.0032553	-0.00079754
Trial1	2	1	noBlindfold	counterclockwise	practice	Guided	1	0.5	-0.25	1.217041	0.44988	-1.45	-1.05	0.801568423599757	-0.0044205	0.015951	-0.0044798
Trial1	2	1	noBlindfold	counterclockwise	practice	Guided	1	0.5	-0.25	1.23703	0.44988	-1.45	-1.05	0.801568423599757	-0.0046878	0.011716	-0.00052539
Trial1	2	1	noBlindfold	counterclockwise	practice	Guided	1	0.5	-0.25	1.257034	0.44988	-1.45	-1.05	0.801568423599757	-0.016814	-0.0094475	-0.0097824
Trial1	2	1	noBlindfold	counterclockwise	practice	Guided	1	0.5	-0.25	1.277039	0.44987	-1.45	-1.05	0.801569049785285	-0.0052234	-0.0052173	0.0079189
Trial1	2	1	noBlindfold	counterclockwise	practice	Guided	1	0.5	-0.25	1.297043	0.44987	-1.45	-1.05	0.801569049785285	-0.0033302	-0.0052193	-0.021642
Trial1	2	1	noBlindfold	counterclockwise	practice	Guided	1	0.5	-0.25	1.317032	0.44987	-1.45	-1.05	0.801569049785285	0.0024191	0.015936	0.02113
Trial1	2	1	noBlindfold	counterclockwise	practice	Guided	1	0.5	-0.25	1.337036	0.44987	-1.45	-1.05	0.801569049785285	0.0032324	0.011703	0.0039668
Trial1	2	1	noBlindfold	counterclockwise	practice	Guided	1	0.5	-0.25	1.35704	0.44987	-1.45	-1.05	0.801569049785285	0.015903	0.0074695	0.025622
Trial1	2	1	noBlindfold	counterclockwise	practice	Guided	1	0.5	-0.25	1.377029	0.44987	-1.45	-1.05	0.801569049785285	-0.022911	-0.00099515	0.019508
Trial1	2	1	noBlindfold	counterclockwise	practice	Guided	1	0.5	-0.25	1.397034	0.44987	-1.45	-1.05	0.801569049785285	-0.019496	0.032858	0.032449
Trial1	2	1	noBlindfold	counterclockwise	practice	Guided	1	0.5	-0.25	1.417038	0.44986	-1.45	-1.05	0.801569676095418	-0.021017	-0.0094631	-0.01005
Trial1	2	1	noBlindfold	counterclockwise	practice	Guided	1	0.5	-0.25	1.437042	0.44986	-1.45	-1.05	0.801569676095418	0.022027	0.020158	-0.0070793
Trial1	2	1	noBlindfold	counterclockwise	practice	Guided	1	0.5	-0.25	1.457031	0.44986	-1.45	-1.05	0.801569676095418	-0.017058	0.0074588	-0.0055534
Trial1	2	1	noBlindfold	counterclockwise	practice	Guided	1	0.5	-0.25	1.477036	0.44986	-1.45	-1.05	0.801569676095418	-0.016785	-0.0052375	-0.0097752
Trial1	2	1	noBlindfold	counterclockwise	practice	Guided	1	0.5	-0.25	1.49704	0.44986	-1.45	-1.05	0.801569676095418	0.0040614	-0.0010066	-0.0042022
Trial1	2	1	noBlindfold	counterclockwise	practice	Guided	1	0.5	-0.25	1.517029	0.44986	-1.45	-1.05	0.801569676095418	0.012509	-0.0052392	0.0068463
Trial1	2	1	noBlindfold	counterclockwise	practice	Guided	1	0.5	-0.25	1.537033	0.44986	-1.45	-1.05	0.801569676095418	-0.0086068	-0.0052412	-0.0081557
Trial1	2	1	noBlindfold	counterclockwise	practice	Guided	1	0.5	-0.25	1.557037	0.44986	-1.45	-1.05	0.801569676095418	-0.030525	-0.0010122	0.0063077
Trial1	2	1	noBlindfold	counterclockwise	practice	Guided	1	0.5	-0.25	1.577042	0.44985	-1.45	-1.05	0.801570300665581	-0.00068972	0.024377	0.0039746
Trial1	2	1	noBlindfold	counterclockwise	practice	Guided	1	0.5	-0.25	1.597031	0.44985	-1.45	-1.05	0.801570300665581	0.0056962	0.011679	-0.029539
Trial1	2	1	noBlindfold	counterclockwise	practice	Guided	1	0.5	-0.25	1.617035	0.44985	-1.45	-1.05	0.801570300665581	-0.0091327	-0.001019	0.003438
Trial1	2	1	noBlindfold	counterclockwise	practice	Guided	1	0.5	-0.25	1.637039	0.44985	-1.45	-1.05	0.801570300665581	-0.026563	0.02437	0.010803
Trial1	2	1	noBlindfold	counterclockwise	practice	Guided	1	0.5	-0.25	1.657043	0.44985	-1.45	-1.05	0.801570300665581	0.010371	-0.001024	0.030127
Trial1	2	1	noBlindfold	counterclockwise	practice	Guided	1	0.5	-0.25	1.677032	0.44985	-1.45	-1.05	0.801570300665581	0.020977	-0.0010252	-0.0031205
Trial1	2	1	noBlindfold	counterclockwise	practice	Guided	1	0.5	-0.25	1.697037	0.44985	-1.45	-1.05	0.801570300665581	-0.024127	0.0074374	-0.01903
Trial1	2	1	noBlindfold	counterclockwise	practice	Guided	1	0.5	-0.25	1.717041	0.44984	-1.45	-1.05	0.801570925359609	-0.027806	0.011668	-0.035921
Trial1	2	1	noBlindfold	counterclockwise	practice	Guided	1	0.5	-0.25	1.73703	0.44984	-1.45	-1.05	0.801570925359609	-0.011452	0.011665	-0.026393
Trial1	2	1	noBlindfold	counterclockwise	practice	Guided	1	0.5	-0.25	1.757034	0.44984	-1.45	-1.05	0.801570925359609	0.02261	0.028586	-0.037171
Trial1	2	1	noBlindfold	counterclockwise	practice	Guided	1	0.5	-0.25	1.777039	0.44984	-1.45	-1.05	0.801570925359609	-0.029685	0.024352	-0.0063547
Trial1	2	1	noBlindfold	counterclockwise	practice	Guided	1	0.5	-0.25	1.797043	0.44984	-1.45	-1.05	0.801570925359609	-0.010185	0.015887	0.020337
Trial1	2	1	noBlindfold	counterclockwise	practice	Guided	1	0.5	-0.25	1.817032	0.44984	-1.45	-1.05	0.801570925359609	0.0038358	-0.0095045	3.3413E-05
Trial1	2	1	noBlindfold	counterclockwise	practice	Guided	1	0.5	-0.25	1.837036	0.44983	-1.45	-1.05	0.801571552042814	0.019382	0.015884	0.022228
Trial1	2	1	noBlindfold	counterclockwise	practice	Guided	1	0.5	-0.25	1.85704	0.44983	-1.45	-1.05	0.801571552042814	-0.012778	-0.013744	-0.0052719
Trial1	2	1	noBlindfold	counterclockwise	practice	Guided	1	0.5	-0.25	1.877029	0.44983	-1.45	-1.05	0.801571552042814	-0.024097	0.045499	-0.027196
Trial1	2	1	noBlindfold	counterclockwise	practice	Guided	1	0.5	-0.25	1.897034	0.44983	-1.45	-1.05	0.801571552042814	-0.004059	0.0074116	-0.038243
Trial1	2	1	noBlindfold	counterclockwise	practice	Guided	1	0.5	-0.25	1.917038	0.44983	-1.45	-1.05	0.801571552042814	0.021551	0.011642	-0.011552
Trial1	2	1	noBlindfold	counterclockwise	practice	Guided	1	0.5	-0.25	1.937042	0.44983	-1.45	-1.05	0.801571552042814	0.0046615	0.015873	-0.012633
Trial1	2	1	noBlindfold	counterclockwise	practice	Guided	1	0.5	-0.25	1.957031	0.44983	-1.45	-1.05	0.801571552042814	-0.0090833	0.011638	0.0034513
Trial1	2	1	noBlindfold	counterclockwise	practice	Guided	1	0.5	-0.25	1.977036	0.44983	-1.45	-1.05	0.801571552042814	-0.0056678	-0.0010591	0.016391
Trial1	2	1	noBlindfold	counterclockwise	practice	Guided	1	0.5	-0.25	1.99704	0.44982	-1.45	-1.05	0.801572176984938	0.0015265	-0.030686	-0.029794
Trial1	2	1	noBlindfold	counterclockwise	practice	Guided	1	0.5	-0.25	2.017029	0.44982	-1.45	-1.05	0.801572176984938	-0.031274	-0.0052952	0.018995
Trial1	2	1	noBlindfold	counterclockwise	practice	Guided	1	0.5	-0.25	2.037033	0.44982	-1.45	-1.05	0.801572176984938	-0.024444	-0.0010635	0.044874
Trial1	2	1	noBlindfold	counterclockwise	practice	Guided	1	0.5	-0.25	2.057037	0.44982	-1.45	-1.05	0.801572176984938	0.029478	-0.001067	0.0082141
Trial1	2	1	noBlindfold	counterclockwise	practice	Guided	1	0.5	-0.25	2.077042	0.44982	-1.45	-1.05	0.801572176984938	-0.014545	-0.026458	-0.043545
Trial1	2	1	noBlindfold	counterclockwise	practice	Guided	1	0.5	-0.25	2.097031	0.44982	-1.45	-1.05	0.801572176984938	-0.0053835	-0.0053016	-0.00050309
Trial1	2	1	noBlindfold	counterclockwise	practice	Guided	1	0.5	-0.25	2.117035	0.44982	-1.45	-1.05	0.801572176984938	-0.020383	-0.0053034	-0.0066166
Trial1	2	1	noBlindfold	counterclockwise	practice	Guided	1	0.5	-0.25	2.137039	0.44981	-1.45	-1.05	0.801572803916979	-0.018045	0.028548	-0.00077281
Trial1	2	1	noBlindfold	counterclockwise	practice	Guided	1	0.5	-0.25	2.157043	0.44981	-1.45	-1.05	0.801572803916979	-0.0082435	0.0031529	-0.0092203
Trial1	2	1	noBlindfold	counterclockwise	practice	Guided	1	0.5	-0.25	2.177032	0.44981	-1.45	-1.05	0.801572803916979	-0.029627	0.011613	-0.0063466
Trial1	2	1	noBlindfold	counterclockwise	practice	Guided	1	0.5	-0.25	2.197037	0.44981	-1.45	-1.05	0.801572803916979	0.021594	0.024307	-0.011552
Trial1	2	1	noBlindfold	counterclockwise	practice	Guided	1	0.5	-0.25	2.217041	0.44981	-1.45	-1.05	0.801572803916979	0.0044326	0.003147	-0.0084081
Trial1	2	1	noBlindfold	counterclockwise	practice	Guided	1	0.5	-0.25	2.23703	0.44981	-1.45	-1.05	0.801572803916979	-0.022255	0.0073742	-0.0052627
Trial1	2	1	noBlindfold	counterclockwise	practice	Guided	1	0.5	-0.25	2.257034	0.4498	-1.45	-1.05	0.801573429107199	-0.035188	0.024297	0.018726
Trial1	2	1	noBlindfold	counterclockwise	practice	Guided	1	0.5	-0.25	2.277039	0.4498	-1.45	-1.05	0.801573429107199	0.016302	0.036989	0.0050722
Trial1	2	1	noBlindfold	counterclockwise	practice	Guided	1	0.5	-0.25	2.297043	0.4498	-1.45	-1.05	0.801573429107199	0.011809	-0.0010968	0.0090263
Trial1	2	1	noBlindfold	counterclockwise	practice	Guided	1	0.5	-0.25	2.317032	0.4498	-1.45	-1.05	0.801573429107199	0.0036366	-0.0053294	0.0042607
Trial1	2	1	noBlindfold	counterclockwise	practice	Guided	1	0.5	-0.25	2.337036	0.4498	-1.45	-1.05	0.801573429107199	0.012895	-0.034955	-0.0078701
Trial1	2	1	noBlindfold	counterclockwise	practice	Guided	1	0.5	-0.25	2.35704	0.4498	-1.45	-1.05	0.801573429107199	0.017122	0.028519	-0.026652
Trial1	2	1	noBlindfold	counterclockwise	practice	Guided	1	0.5	-0.25	2.377029	0.4498	-1.45	-1.05	0.801573429107199	-3.994E-05	0.01159	-0.0044543
Trial1	2	1	noBlindfold	counterclockwise	practice	Guided	1	0.5	-0.25	2.397034	0.44979	-1.45	-1.05	0.801574056288076	-0.0058785	0.0031252	-0.0047219
Trial1	2	1	noBlindfold	counterclockwise	practice	Guided	1	0.5	-0.25	2.417038	0.44979	-1.45	-1.05	0.801574056288076	-0.0042572	0.0031232	-0.0047199
Trial1	2	1	noBlindfold	counterclockwise	practice	Guided	1	0.5	-0.25	2.437042	0.44979	-1.45	-1.05	0.801574056288076	0.00023719	-0.0011118	-0.0086729
Trial1	2	1	noBlindfold	counterclockwise	practice	Guided	1	0.5	-0.25	2.457031	0.44979	-1.45	-1.05	0.801574056288076	0.0033847	0.011582	-0.0049907
Trial1	2	1	noBlindfold	counterclockwise	practice	Guided	1	0.5	-0.25	2.477036	0.44979	-1.45	-1.05	0.801574056288076	0.030075	0.024273	-0.011007
Trial1	2	1	noBlindfold	counterclockwise	practice	Guided	1	0.5	-0.25	2.49704	0.44979	-1.45	-1.05	0.801574056288076	-0.0042512	-0.0095843	-0.0047197
Trial1	2	1	noBlindfold	counterclockwise	practice	Guided	1	0.5	-0.25	2.517029	0.44979	-1.45	-1.05	0.801574056288076	0.0084199	0.0073403	-0.0039095
Trial1	2	1	noBlindfold	counterclockwise	practice	Guided	1	0.5	-0.25	2.537033	0.44979	-1.45	-1.05	0.801574056288076	0.020552	0.0073397	0.0026488
Trial1	2	1	noBlindfold	counterclockwise	practice	Guided	1	0.5	-0.25	2.557037	0.44979	-1.45	-1.05	0.801574056288076	-0.010626	-0.0095911	0.012985
Trial1	2	1	noBlindfold	counterclockwise	practice	Guided	1	0.5	-0.25	2.577042	0.44978	-1.45	-1.05	0.801574683593556	0.011303	0.020029	0.017477
Trial1	2	1	noBlindfold	counterclockwise	practice	Guided	1	0.5	-0.25	2.597031	0.44978	-1.45	-1.05	0.801574683593556	0.0020497	0.0030997	0.029608
Trial1	2	1	noBlindfold	counterclockwise	practice	Guided	1	0.5	-0.25	2.617035	0.44978	-1.45	-1.05	0.801574683593556	-0.014302	-0.0053648	0.007411
Trial1	2	1	noBlindfold	counterclockwise	practice	Guided	1	0.5	-0.25	2.637039	0.44978	-1.45	-1.05	0.801574683593556	-0.00027995	0.0073297	-0.0002265
Trial1	2	1	noBlindfold	counterclockwise	practice	Guided	1	0.5	-0.25	2.657043	0.44978	-1.45	-1.05	0.801574683593556	-0.015553	0.020023	-0.026643
Trial1	2	1	noBlindfold	counterclockwise	practice	Guided	1	0.5	-0.25	2.677032	0.44978	-1.45	-1.05	0.801574683593556	-0.016088	0.011557	-0.018196
Trial1	2	1	noBlindfold	counterclockwise	practice	Guided	1	0.5	-0.25	2.697037	0.44978	-1.45	-1.05	0.801574683593556	-0.00872	-0.00114	-0.00076325
Trial1	2	1	noBlindfold	counterclockwise	practice	Guided	1	0.5	-0.25	2.717041	0.44978	-1.45	-1.05	0.801574683593556	0.0081748	0.020015	0.00031741
Trial1	2	1	noBlindfold	counterclockwise	practice	Guided	1	0.5	-0.25	2.73703	0.44978	-1.45	-1.05	0.801574683593556	-0.040611	0.020014	-0.032483
Trial1	2	1	noBlindfold	counterclockwise	practice	Guided	1	0.5	-0.25	2.757034	0.44977	-1.45	-1.05	0.801575307288567	0.022199	0.015778	-0.0020153
Trial1	2	1	noBlindfold	counterclockwise	practice	Guided	1	0.5	-0.25	2.777039	0.44977	-1.45	-1.05	0.801575307288567	-0.0079026	-0.013846	-0.013431
Trial1	2	1	noBlindfold	counterclockwise	practice	Guided	1	0.5	-0.25	2.797043	0.44977	-1.45	-1.05	0.801575307288567	-0.011585	0.032701	-0.022147
Trial1	2	1	noBlindfold	counterclockwise	practice	Guided	1	0.5	-0.25	2.817032	0.44977	-1.45	-1.05	0.801575307288567	0.016899	-0.013852	-0.0033634
Trial1	2	1	noBlindfold	counterclockwise	practice	Guided	1	0.5	-0.25	2.837036	0.44977	-1.45	-1.05	0.801575307288567	-0.0050246	-0.022317	0.0079568
Trial1	2	1	noBlindfold	counterclockwise	practice	Guided	1	0.5	-0.25	2.85704	0.44977	-1.45	-1.05	0.801575307288567	0.028763	-0.001161	0.017213
Trial1	2	1	noBlindfold	counterclockwise	practice	Guided	1	0.5	-0.25	2.877029	0.44977	-1.45	-1.05	0.801575307288567	-0.014548	-0.0096249	0.02431
Trial1	2	1	noBlindfold	counterclockwise	practice	Guided	1	0.5	-0.25	2.897034	0.44977	-1.45	-1.05	0.801575307288567	-0.001605	-0.013857	0.020897
Trial1	2	1	noBlindfold	counterclockwise	practice	Guided	1	0.5	-0.25	2.917038	0.44977	-1.45	-1.05	0.801575307288567	-0.0005227	0.024228	0.004006
Trial1	2	1	noBlindfold	counterclockwise	practice	Guided	1	0.5	-0.25	2.937042	0.44977	-1.45	-1.05	0.801575307288567	0.0098156	0.011529	-0.025015
Trial1	2	1	noBlindfold	counterclockwise	practice	Guided	1	0.5	-0.25	2.957031	0.44976	-1.45	-1.05	0.801575936710415	-0.0078817	-0.022328	-0.013424
Trial1	2	1	noBlindfold	counterclockwise	practice	Guided	1	0.5	-0.25	2.977036	0.44976	-1.45	-1.05	0.801575936710415	-0.017136	0.019991	-0.0012933
Trial1	2	1	noBlindfold	counterclockwise	practice	Guided	1	0.5	-0.25	2.99704	0.44976	-1.45	-1.05	0.801575936710415	-0.013719	0.015758	0.011644
Trial1	2	1	noBlindfold	counterclockwise	practice	Guided	1	0.5	-0.25	3.017029	0.44976	-1.45	-1.05	0.801575936710415	0.013511	0.019987	-0.016297
Trial1	2	1	noBlindfold	counterclockwise	practice	Guided	1	0.5	-0.25	3.037033	0.44976	-1.45	-1.05	0.801575936710415	-0.025308	0.0030571	-0.0060563
Trial1	2	1	noBlindfold	counterclockwise	practice	Guided	1	0.5	-0.25	3.057037	0.44976	-1.45	-1.05	0.801575936710415	-0.0084098	-0.0096401	-0.0049738
Trial1	2	1	noBlindfold	counterclockwise	practice	Guided	1	0.5	-0.25	3.077042	0.44976	-1.45	-1.05	0.801575936710415	-0.045334	0.0072859	-0.024294
Trial1	2	1	noBlindfold	counterclockwise	practice	Guided	1	0.5	-0.25	3.097031	0.44975	-1.45	-1.05	0.801576562521054	-0.029786	-0.022339	-0.0020976
Trial1	2	1	noBlindfold	counterclockwise	practice	Guided	1	0.5	-0.25	3.117035	0.44975	-1.45	-1.05	0.801576562521054	-0.016303	-0.0054123	-0.013957
Trial1	2	1	noBlindfold	counterclockwise	practice	Guided	1	0.5	-0.25	3.137039	0.44975	-1.45	-1.05	0.801576562521054	-0.017921	0.015745	0.011383
Trial1	2	1	noBlindfold	counterclockwise	practice	Guided	1	0.5	-0.25	3.157043	0.44975	-1.45	-1.05	0.801576562521054	-0.0030888	0.015741	-0.021591
Trial1	2	1	noBlindfold	counterclockwise	practice	Guided	1	0.5	-0.25	3.177032	0.44975	-1.45	-1.05	0.801576562521054	-0.016567	0.015739	-0.0097325
Trial1	2	1	noBlindfold	counterclockwise	practice	Guided	1	0.5	-0.25	3.197037	0.44975	-1.45	-1.05	0.801576562521054	0.034385	0.049591	-0.010716
Trial1	2	1	noBlindfold	counterclockwise	practice	Guided	1	0.5	-0.25	3.217041	0.44974	-1.45	-1.05	0.8015771903242	-0.020515	0.0072711	-0.014225
Trial1	2	1	noBlindfold	counterclockwise	practice	Guided	1	0.5	-0.25	3.23703	0.44974	-1.45	-1.05	0.8015771903242	-0.008381	0.0072706	-0.004969
Trial1	2	1	noBlindfold	counterclockwise	practice	Guided	1	0.5	-0.25	3.257034	0.44974	-1.45	-1.05	0.8015771903242	-0.0033447	0.011499	-0.012872
Trial1	2	1	noBlindfold	counterclockwise	practice	Guided	1	0.5	-0.25	3.277039	0.44974	-1.45	-1.05	0.8015771903242	-0.0036131	0.0030346	-0.01314
Trial1	2	1	noBlindfold	counterclockwise	practice	Guided	1	0.5	-0.25	3.297043	0.44974	-1.45	-1.05	0.8015771903242	0.017235	0.0072647	-0.007565
Trial1	2	1	noBlindfold	counterclockwise	practice	Guided	1	0.5	-0.25	3.317032	0.44974	-1.45	-1.05	0.8015771903242	0.015348	0.015727	0.021998
Trial1	2	1	noBlindfold	counterclockwise	practice	Guided	1	0.5	-0.25	3.337036	0.44974	-1.45	-1.05	0.8015771903242	-0.030565	0.019957	0.010583
Trial1	2	1	noBlindfold	counterclockwise	practice	Guided	1	0.5	-0.25	3.35704	0.44973	-1.45	-1.05	0.80157781638293	-0.0091761	0.036881	0.007711
Trial1	2	1	noBlindfold	counterclockwise	practice	Guided	1	0.5	-0.25	3.377029	0.44973	-1.45	-1.05	0.80157781638293	-0.0083634	0.003023	-0.0049582
Trial1	2	1	noBlindfold	counterclockwise	practice	Guided	1	0.5	-0.25	3.397034	0.44973	-1.45	-1.05	0.80157781638293	0.012754	0.019948	-0.016548
Trial1	2	1	noBlindfold	counterclockwise	practice	Guided	1	0.5	-0.25	3.417038	0.44973	-1.45	-1.05	0.80157781638293	0.003501	0.0072489	0.0074433
Trial1	2	1	noBlindfold	counterclockwise	practice	Guided	1	0.5	-0.25	3.437042	0.44973	-1.45	-1.05	0.80157781638293	-0.0046746	0.032636	0.0037626
Trial1	2	1	noBlindfold	counterclockwise	practice	Guided	1	0.5	-0.25	3.457031	0.44973	-1.45	-1.05	0.80157781638293	0.029385	-0.0012221	0.0087984
Trial1	2	1	noBlindfold	counterclockwise	practice	Guided	1	0.5	-0.25	3.477036	0.44973	-1.45	-1.05	0.80157781638293	0.0029683	-0.052007	-0.008905
Trial1	2	1	noBlindfold	counterclockwise	practice	Guided	1	0.5	-0.25	3.49704	0.44973	-1.45	-1.05	0.80157781638293	-0.0075416	-0.039313	-0.017621
Trial1	2	1	noBlindfold	counterclockwise	practice	Guided	1	0.5	-0.25	3.517029	0.44973	-1.45	-1.05	0.80157781638293	0.010163	0.036858	-0.029211
Trial1	2	1	noBlindfold	counterclockwise	practice	Guided	1	0.5	-0.25	3.537033	0.44973	-1.45	-1.05	0.80157781638293	0.012498	-0.0012313	0.00062297
Trial1	2	1	noBlindfold	counterclockwise	practice	Guided	1	0.5	-0.25	3.557037	0.44972	-1.45	-1.05	0.801578444434908	-0.0088843	0.015694	0.0069087
Trial1	2	1	noBlindfold	counterclockwise	practice	Guided	1	0.5	-0.25	3.577042	0.44972	-1.45	-1.05	0.801578444434908	0.0014527	0.024155	-0.025527
Trial1	2	1	noBlindfold	counterclockwise	practice	Guided	1	0.5	-0.25	3.597031	0.44972	-1.45	-1.05	0.801578444434908	-0.0051976	-0.0012385	0.012213
Trial1	2	1	noBlindfold	counterclockwise	practice	Guided	1	0.5	-0.25	3.617035	0.44972	-1.45	-1.05	0.801578444434908	0.020952	0.011455	0.001162
Trial1	2	1	noBlindfold	counterclockwise	practice	Guided	1	0.5	-0.25	3.637039	0.44972	-1.45	-1.05	0.801578444434908	-0.043746	-0.001242	0.028295
Trial1	2	1	noBlindfold	counterclockwise	practice	Guided	1	0.5	-0.25	3.657043	0.44972	-1.45	-1.05	0.801578444434908	-0.00097046	-0.0054771	0.012482
Trial1	2	1	noBlindfold	counterclockwise	practice	Guided	1	0.5	-0.25	3.677032	0.44972	-1.45	-1.05	0.801578444434908	-0.016779	0.024142	-0.0054874
Trial1	2	1	noBlindfold	counterclockwise	practice	Guided	1	0.5	-0.25	3.697037	0.44972	-1.45	-1.05	0.801578444434908	0.056907	0.024137	-0.03046
Trial1	2	1	noBlindfold	counterclockwise	practice	Guided	1	0.5	-0.25	3.717041	0.44972	-1.45	-1.05	0.801578444434908	-0.035288	-0.0054862	0.018774
Trial1	2	1	noBlindfold	counterclockwise	practice	Guided	1	0.5	-0.25	3.73703	0.44971	-1.45	-1.05	0.801579070741729	-0.01228	0.015672	0.007725
Trial1	2	1	noBlindfold	counterclockwise	practice	Guided	1	0.5	-0.25	3.757034	0.44971	-1.45	-1.05	0.801579070741729	0.0077635	-0.0012619	0.0088078
Trial1	2	1	noBlindfold	counterclockwise	practice	Guided	1	0.5	-0.25	3.777039	0.44971	-1.45	-1.05	0.801579070741729	0.021782	-0.018191	-0.0046708
Trial1	2	1	noBlindfold	counterclockwise	practice	Guided	1	0.5	-0.25	3.797043	0.44971	-1.45	-1.05	0.801579070741729	-0.016225	0.015662	-0.013929
Trial1	2	1	noBlindfold	counterclockwise	practice	Guided	1	0.5	-0.25	3.817032	0.44971	-1.45	-1.05	0.801579070741729	-0.017573	0.0029653	0.011139
Trial1	2	1	noBlindfold	counterclockwise	practice	Guided	1	0.5	-0.25	3.837036	0.44971	-1.45	-1.05	0.801579070741729	-0.005711	0.015659	0.020665
Trial1	2	1	noBlindfold	counterclockwise	practice	Guided	1	0.5	-0.25	3.85704	0.44971	-1.45	-1.05	0.801579070741729	-0.0083113	0.0029557	-0.0049426
Trial1	2	1	noBlindfold	counterclockwise	practice	Guided	1	0.5	-0.25	3.877029	0.44971	-1.45	-1.05	0.801579070741729	-0.022059	0.011417	-0.00098758
Trial1	2	1	noBlindfold	counterclockwise	practice	Guided	1	0.5	-0.25	3.897034	0.44971	-1.45	-1.05	0.801579070741729	-0.02044	-0.0055101	-0.014196
Trial1	2	1	noBlindfold	counterclockwise	practice	Guided	1	0.5	-0.25	3.917038	0.44971	-1.45	-1.05	0.801579070741729	0.0043594	0.041036	-0.0041295
Trial1	2	1	noBlindfold	counterclockwise	practice	Guided	1	0.5	-0.25	3.937042	0.44971	-1.45	-1.05	0.801579070741729	0.0020276	0.0029485	-0.03396
Trial1	2	1	noBlindfold	counterclockwise	practice	Guided	1	0.5	-0.25	3.957031	0.4497	-1.45	-1.05	0.801579699042537	-0.003814	0.011411	-0.0088913
Trial1	2	1	noBlindfold	counterclockwise	practice	Guided	1	0.5	-0.25	3.977036	0.4497	-1.45	-1.05	0.801579699042537	0.0040943	0.019868	9.7141E-05
Trial1	2	1	noBlindfold	counterclockwise	practice	Guided	1	0.5	-0.25	3.99704	0.4497	-1.45	-1.05	0.801579699042537	0.0080506	-0.0055245	0.004591
Trial1	2	1	noBlindfold	counterclockwise	practice	Guided	1	0.5	-0.25	4.017029	0.4497	-1.45	-1.05	0.801579699042537	0.0072427	-0.018222	0.017261
Trial1	2	1	noBlindfold	counterclockwise	practice	Guided	1	0.5	-0.25	4.037033	0.4497	-1.45	-1.05	0.801579699042537	0.017311	0.024092	-0.0033151
Trial1	2	1	noBlindfold	counterclockwise	practice	Guided	1	0.5	-0.25	4.057037	0.4497	-1.44999	-1.05	0.801579699042537	-0.021237	0.015621	-0.021289
Trial1	2	1	noBlindfold	counterclockwise	practice	Guided	1	0.5	-0.25	4.077042	0.4497	-1.44999	-1.05	0.801579699042537	0.033935	0.0029242	-0.0022348
Trial1	2	1	noBlindfold	counterclockwise	practice	Guided	1	0.5	-0.25	4.097031	0.4497	-1.44999	-1.05	0.801579699042537	-0.0096434	-0.039397	0.016184
Trial1	2	1	noBlindfold	counterclockwise	practice	Guided	1	0.5	-0.25	4.117035	0.4497	-1.44999	-1.05	0.801579699042537	-0.01809	0.00715	0.015644
Trial1	2	1	noBlindfold	counterclockwise	practice	Guided	1	0.5	-0.25	4.137039	0.4497	-1.44999	-1.05	0.801579699042537	-0.022314	-0.0097802	-0.0046611
Trial1	2	1	noBlindfold	counterclockwise	practice	Guided	1	0.5	-0.25	4.157043	0.4497	-1.45	-1.05	0.801579699042537	-0.011707	-0.0013203	-0.017871
Trial1	2	1	noBlindfold	counterclockwise	practice	Guided	1	0.5	-0.25	4.177032	0.4497	-1.45	-1.05	0.801579699042537	-0.020421	0.011372	-0.014187
Trial1	2	1	noBlindfold	counterclockwise	practice	Guided	1	0.5	-0.25	4.197037	0.4497	-1.45	-1.05	0.801579699042537	-0.02788	0.0071389	0.036223
Trial1	2	1	noBlindfold	counterclockwise	practice	Guided	1	0.5	-0.25	4.217041	0.44969	-1.45	-1.05	0.801580327467945	-0.020144	-0.0055579	-0.018409
Trial1	2	1	noBlindfold	counterclockwise	practice	Guided	1	0.5	-0.25	4.23703	0.44969	-1.45	-1.05	0.801580327467945	-0.049976	0.024064	-0.016074
Trial1	2	1	noBlindfold	counterclockwise	practice	Guided	1	0.5	-0.25	4.257034	0.44969	-1.45	-1.05	0.801580327467945	-0.00091247	0.011364	0.012507
Trial1	2	1	noBlindfold	counterclockwise	practice	Guided	1	0.5	-0.25	4.277039	0.44969	-1.45	-1.05	0.801580327467945	-0.013579	0.015595	0.011697
Trial1	2	1	noBlindfold	counterclockwise	practice	Guided	1	0.5	-0.25	4.297043	0.44969	-1.45	-1.05	0.801580327467945	-0.021213	-0.0055668	-0.0015124
Trial1	2	1	noBlindfold	counterclockwise	practice	Guided	1	0.5	-0.25	4.317032	0.44969	-1.45	-1.05	0.801580327467945	0.0060203	0.024052	-0.029455
Trial1	2	1	noBlindfold	counterclockwise	practice	Guided	1	0.5	-0.25	4.337036	0.44969	-1.45	-1.05	0.801580327467945	-0.02543	0.045209	-0.0017812
Trial1	2	1	noBlindfold	counterclockwise	practice	Guided	1	0.5	-0.25	4.35704	0.44968	-1.45	-1.05	0.801580952276216	0.018156	0.0071167	-0.020195
Trial1	2	1	noBlindfold	counterclockwise	practice	Guided	1	0.5	-0.25	4.377029	0.44968	-1.45	-1.05	0.801580952276216	-0.025423	0.011346	-0.0017748
Trial1	2	1	noBlindfold	counterclockwise	practice	Guided	1	0.5	-0.25	4.397034	0.44968	-1.45	-1.05	0.801580952276216	-0.011941	0.011343	-0.013634
Trial1	2	1	noBlindfold	counterclockwise	practice	Guided	1	0.5	-0.25	4.417038	0.44968	-1.45	-1.05	0.801580952276216	-0.039707	-0.030975	0.022757
Trial1	2	1	noBlindfold	counterclockwise	practice	Guided	1	0.5	-0.25	4.437042	0.44968	-1.45	-1.05	0.801580952276216	-0.025415	-0.0098166	-0.0017719
Trial1	2	1	noBlindfold	counterclockwise	practice	Guided	1	0.5	-0.25	4.457031	0.44968	-1.45	-1.05	0.801580952276216	0.0089154	0.011341	-0.0080578
Trial1	2	1	noBlindfold	counterclockwise	practice	Guided	1	0.5	-0.25	4.477036	0.44967	-1.45	-1.05	0.801581582821321	-0.020915	-0.0055891	-0.0057235
Trial1	2	1	noBlindfold	counterclockwise	practice	Guided	1	0.5	-0.25	4.49704	0.44967	-1.45	-1.05	0.801581582821321	0.0081116	0.011336	0.0040733
Trial1	2	1	noBlindfold	counterclockwise	practice	Guided	1	0.5	-0.25	4.517029	0.44967	-1.45	-1.05	0.801581582821321	0.0052397	0.0028684	-0.016774
Trial1	2	1	noBlindfold	counterclockwise	practice	Guided	1	0.5	-0.25	4.537033	0.44967	-1.45	-1.05	0.801581582821321	-0.00033083	-0.018292	0.0040741
Trial1	2	1	noBlindfold	counterclockwise	practice	Guided	1	0.5	-0.25	4.557037	0.44967	-1.45	-1.05	0.801581582821321	-0.0026618	0.036716	-0.025757
Trial1	2	1	noBlindfold	counterclockwise	practice	Guided	1	0.5	-0.25	4.577042	0.44967	-1.45	-1.05	0.801581582821321	-0.021711	-0.026764	0.0069508
Trial1	2	1	noBlindfold	counterclockwise	practice	Guided	1	0.5	-0.25	4.597031	0.44967	-1.45	-1.05	0.801581582821321	0.024207	-0.0056054	0.018366
Trial1	2	1	noBlindfold	counterclockwise	practice	Guided	1	0.5	-0.25	4.617035	0.44967	-1.45	-1.05	0.801581582821321	-0.016946	0.0070884	-0.001225
Trial1	2	1	noBlindfold	counterclockwise	practice	Guided	1	0.5	-0.25	4.637039	0.44967	-1.45	-1.05	0.801581582821321	-0.024582	0.01555	-0.014433
Trial1	2	1	noBlindfold	counterclockwise	practice	Guided	1	0.5	-0.25	4.657043	0.44966	-1.45	-1.05	0.801582209748547	0.0017462	0.019778	0.038137
Trial1	2	1	noBlindfold	counterclockwise	practice	Guided	1	0.5	-0.25	4.677032	0.44966	-1.45	-1.05	0.801582209748547	-0.038595	-0.039471	0.0058772
Trial1	2	1	noBlindfold	counterclockwise	practice	Guided	1	0.5	-0.25	4.697037	0.44966	-1.45	-1.05	0.801582209748547	0.0041794	0.01131	0.00012896
Trial1	2	1	noBlindfold	counterclockwise	practice	Guided	1	0.5	-0.25	4.717041	0.44966	-1.45	-1.05	0.801582209748547	-0.044434	0.019772	0.030946
Trial1	2	1	noBlindfold	counterclockwise	practice	Guided	1	0.5	-0.25	4.73703	0.44966	-1.45	-1.05	0.801582209748547	-0.0039943	0.007075	0.016754
Trial1	2	1	noBlindfold	counterclockwise	practice	Guided	1	0.5	-0.25	4.757034	0.44966	-1.45	-1.05	0.801582209748547	0.011016	0.032465	-0.00040776
Trial1	2	1	noBlindfold	counterclockwise	practice	Guided	1	0.5	-0.25	4.777039	0.44966	-1.45	-1.05	0.801582209748547	0.016591	-0.0056232	0.005164
Trial1	2	1	noBlindfold	counterclockwise	practice	Guided	1	0.5	-0.25	4.797043	0.44966	-1.45	-1.05	0.801582209748547	0.017671	0.0028407	-0.011727
Trial1	2	1	noBlindfold	counterclockwise	practice	Guided	1	0.5	-0.25	4.817032	0.44966	-1.45	-1.05	0.801582209748547	-0.012971	-0.0013906	0.0032775
Trial1	2	1	noBlindfold	counterclockwise	practice	Guided	1	0.5	-0.25	4.837036	0.44965	-1.45	-1.05	0.801582838671611	-0.014763	0.028229	-0.035001
Trial1	2	1	noBlindfold	counterclockwise	practice	Guided	1	0.5	-0.25	4.85704	0.44965	-1.45	-1.05	0.801582838671611	-0.012427	0.0070673	-0.005169
Trial1	2	1	noBlindfold	counterclockwise	practice	Guided	1	0.5	-0.25	4.877029	0.44965	-1.45	-1.05	0.801582838671611	-0.0047834	0.0070615	0.0080408
Trial1	2	1	noBlindfold	counterclockwise	practice	Guided	1	0.5	-0.25	4.897034	0.44965	-1.45	-1.05	0.801582838671611	0.0084263	-0.035257	0.00040476
Trial1	2	1	noBlindfold	counterclockwise	practice	Guided	1	0.5	-0.25	4.917038	0.44965	-1.45	-1.05	0.801582838671611	0.0042023	0.011293	0.00013353
Trial1	2	1	noBlindfold	counterclockwise	practice	Guided	1	0.5	-0.25	4.937042	0.44965	-1.45	-1.05	0.801582838671611	-0.0055939	0.0070585	0.020708
Trial1	2	1	noBlindfold	counterclockwise	practice	Guided	1	0.5	-0.25	4.957031	0.44965	-1.45	-1.05	0.801582838671611	-0.037214	-0.0014116	-0.015238
Trial1	2	1	noBlindfold	counterclockwise	practice	Guided	1	0.5	-0.25	4.977036	0.44965	-1.45	-1.05	0.801582838671611	-0.0069357	0.015515	0.024391
Trial1	2	1	noBlindfold	counterclockwise	practice	Guided	1	0.5	-0.25	4.99704	0.44965	-1.45	-1.05	0.801582838671611	0.021645	0.040903	-0.007235
Trial1	2	1	noBlindfold	counterclockwise	practice	Guided	1	0.5	-0.25	5.017029	0.44964	-1.45	-1.05	0.801583465846924	-0.011869	-0.0098811	-0.013617
Trial1	2	1	noBlindfold	counterclockwise	practice	Guided	1	0.5	-0.25	5.037033	0.44964	-1.45	-1.05	0.801583465846924	-0.011869	0.002813	-0.013616
Trial1	2	1	noBlindfold	counterclockwise	practice	Guided	1	0.5	-0.25	5.057037	0.44964	-1.45	-1.05	0.801583465846924	-0.0039588	0.019737	-0.0046282
Trial1	2	1	noBlindfold	counterclockwise	practice	Guided	1	0.5	-0.25	5.077042	0.44964	-1.45	-1.05	0.801583465846924	-0.021661	0.032432	0.0069644
Trial1	2	1	noBlindfold	counterclockwise	practice	Guided	1	0.5	-0.25	5.097031	0.44964	-1.45	-1.05	0.801583465846924	-0.00081129	0.002808	0.012536
Trial1	2	1	noBlindfold	counterclockwise	practice	Guided	1	0.5	-0.25	5.117035	0.44964	-1.45	-1.05	0.801583465846924	-0.02561	0.019732	0.0024717
Trial1	2	1	noBlindfold	counterclockwise	practice	Guided	1	0.5	-0.25	5.137039	0.44964	-1.45	-1.05	0.801583465846924	0.0047666	0.011268	-0.022325
Trial1	2	1	noBlindfold	counterclockwise	practice	Guided	1	0.5	-0.25	5.157043	0.44964	-1.45	-1.05	0.801583465846924	0.0079123	0.0028001	0.0088574
Trial1	2	1	noBlindfold	counterclockwise	practice	Guided	1	0.5	-0.25	5.177032	0.44964	-1.45	-1.05	0.801583465846924	-0.033779	0.011261	-0.002286
Trial1	2	1	noBlindfold	counterclockwise	practice	Guided	1	0.5	-0.25	5.197037	0.44964	-1.45	-1.05	0.801583465846924	-0.033236	0.0070264	-0.010733
Trial1	2	1	noBlindfold	counterclockwise	practice	Guided	1	0.5	-0.25	5.217041	0.44963	-1.45	-1.05	0.801584095018814	-0.0097859	0.032414	0.02045
Trial1	2	1	noBlindfold	counterclockwise	practice	Guided	1	0.5	-0.25	5.23703	0.44963	-1.45	-1.05	0.801584095018814	0.0013607	0.028179	-0.021241
Trial1	2	1	noBlindfold	counterclockwise	practice	Guided	1	0.5	-0.25	5.257034	0.44963	-1.45	-1.05	0.801584095018814	-0.028738	0.023946	-0.014683
Trial1	2	1	noBlindfold	counterclockwise	practice	Guided	1	0.5	-0.25	5.277039	0.44963	-1.45	-1.05	0.801584095018814	-0.017686	0.011247	0.011466
Trial1	2	1	noBlindfold	counterclockwise	practice	Guided	1	0.5	-0.25	5.297043	0.44963	-1.45	-1.05	0.801584095018814	0.0066693	0.0070136	-0.025732
Trial1	2	1	noBlindfold	counterclockwise	practice	Guided	1	0.5	-0.25	5.317032	0.44963	-1.45	-1.05	0.801584095018814	-0.0050132	0.019706	0.012279
Trial1	2	1	noBlindfold	counterclockwise	practice	Guided	1	0.5	-0.25	5.337036	0.44963	-1.45	-1.05	0.801584095018814	-0.0062649	0.0070104	-0.034444
Trial1	2	1	noBlindfold	counterclockwise	practice	Guided	1	0.5	-0.25	5.35704	0.44963	-1.45	-1.05	0.801584095018814	-0.0020361	0.0070041	-0.034173
Trial1	2	1	noBlindfold	counterclockwise	practice	Guided	1	0.5	-0.25	5.377029	0.44962	-1.45	-1.05	0.801584722442212	-0.012101	-0.0056946	-0.0093728
Trial1	2	1	noBlindfold	counterclockwise	practice	Guided	1	0.5	-0.25	5.397034	0.44962	-1.45	-1.05	0.801584722442212	-0.0044617	-0.018392	0.0038395
Trial1	2	1	noBlindfold	counterclockwise	practice	Guided	1	0.5	-0.25	5.417038	0.44962	-1.45	-1.05	0.801584722442212	-0.008143	0.0069967	0.020461
Trial1	2	1	noBlindfold	counterclockwise	practice	Guided	1	0.5	-0.25	5.437042	0.44962	-1.45	-1.05	0.801584722442212	-0.0044561	0.011227	0.0038402
Trial1	2	1	noBlindfold	counterclockwise	practice	Guided	1	0.5	-0.25	5.457031	0.44962	-1.45	-1.05	0.801584722442212	-0.0081348	0.0069906	-0.0048749
Trial1	2	1	noBlindfold	counterclockwise	practice	Guided	1	0.5	-0.25	5.477036	0.44962	-1.45	-1.05	0.801584722442212	-0.011547	0.011219	-0.017813
Trial1	2	1	noBlindfold	counterclockwise	practice	Guided	1	0.5	-0.25	5.49704	0.44962	-1.45	-1.05	0.801584722442212	-0.013434	0.0027542	0.011751
Trial1	2	1	noBlindfold	counterclockwise	practice	Guided	1	0.5	-0.25	5.517029	0.44962	-1.45	-1.05	0.801584722442212	-0.026102	-0.0014769	0.010941
Trial1	2	1	noBlindfold	counterclockwise	practice	Guided	1	0.5	-0.25	5.537033	0.44962	-1.45	-1.05	0.801584722442212	-0.013972	0.0027537	-0.0093641
Trial1	2	1	noBlindfold	counterclockwise	practice	Guided	1	0.5	-0.25	5.557037	0.44961	-1.45	-1.05	0.801585349989467	-0.017109	0.036604	0.003035
Trial1	2	1	noBlindfold	counterclockwise	practice	Guided	1	0.5	-0.25	5.577042	0.44961	-1.45	-1.05	0.801585349989467	-0.025554	0.0027456	0.0024971
Trial1	2	1	noBlindfold	counterclockwise	practice	Guided	1	0.5	-0.25	5.597031	0.44961	-1.45	-1.05	0.801585349989467	0.013536	-0.0014896	-0.011964
Trial1	2	1	noBlindfold	counterclockwise	practice	Guided	1	0.5	-0.25	5.617035	0.44961	-1.45	-1.05	0.801585349989467	-0.033998	0.015436	0.0019611
Trial1	2	1	noBlindfold	counterclockwise	practice	Guided	1	0.5	-0.25	5.637039	0.44961	-1.45	-1.05	0.801585349989467	-0.0073073	0.019668	-0.0048662
Trial1	2	1	noBlindfold	counterclockwise	practice	Guided	1	0.5	-0.25	5.657043	0.44961	-1.45	-1.05	0.801585349989467	-0.01845	0.019668	0.012297
Trial1	2	1	noBlindfold	counterclockwise	practice	Guided	1	0.5	-0.25	5.677032	0.4496	-1.45	-1.05	0.801585981408241	-0.029224	-0.018422	-0.006213
Trial1	2	1	noBlindfold	counterclockwise	practice	Guided	1	0.5	-0.25	5.697037	0.4496	-1.45	-1.05	0.801585981408241	-0.02608	0.01543	0.01095
Trial1	2	1	noBlindfold	counterclockwise	practice	Guided	1	0.5	-0.25	5.717041	0.4496	-1.45	-1.05	0.801585981408241	-0.022394	0.0027303	0.0019624
Trial1	2	1	noBlindfold	counterclockwise	practice	Guided	1	0.5	-0.25	5.73703	0.4496	-1.45	-1.05	0.801585981408241	-0.002801	0.0027293	-0.017535
Trial1	2	1	noBlindfold	counterclockwise	practice	Guided	1	0.5	-0.25	5.757034	0.4496	-1.45	-1.05	0.801585981408241	0.02991	0.015424	0.021554
Trial1	2	1	noBlindfold	counterclockwise	practice	Guided	1	0.5	-0.25	5.777039	0.4496	-1.45	-1.05	0.801585981408241	-0.01367	-0.022665	0.015983
Trial1	2	1	noBlindfold	counterclockwise	practice	Guided	1	0.5	-0.25	5.797043	0.4496	-1.45	-1.05	0.801585981408241	-0.029753	0.0027247	0.0022322
Trial1	2	1	noBlindfold	counterclockwise	practice	Guided	1	0.5	-0.25	5.817032	0.4496	-1.45	-1.05	0.801585981408241	-0.0075549	0.019648	-0.013311
Trial1	2	1	noBlindfold	counterclockwise	practice	Guided	1	0.5	-0.25	5.837036	0.4496	-1.45	-1.05	0.801585981408241	0.011675	0.0069495	0.017602
Trial1	2	1	noBlindfold	counterclockwise	practice	Guided	1	0.5	-0.25	5.85704	0.4496	-1.45	-1.05	0.801585981408241	8.4565E-05	0.032338	-0.00010072
Trial1	2	1	noBlindfold	counterclockwise	practice	Guided	1	0.5	-0.25	5.877029	0.4496	-1.45	-1.05	0.801585981408241	-0.0015316	0.0069418	0.025242
Trial1	2	1	noBlindfold	counterclockwise	practice	Guided	1	0.5	-0.25	5.897034	0.44959	-1.45	-1.05	0.801586607329747	-0.028933	-0.026913	-0.010432
Trial1	2	1	noBlindfold	counterclockwise	practice	Guided	1	0.5	-0.25	5.917038	0.44959	-1.45	-1.05	0.801586607329747	-0.021831	0.0027088	0.011226
Trial1	2	1	noBlindfold	counterclockwise	practice	Guided	1	0.5	-0.25	5.937042	0.44959	-1.45	-1.05	0.801586607329747	0.0014442	0.0069382	-0.02013
Trial1	2	1	noBlindfold	counterclockwise	practice	Guided	1	0.5	-0.25	5.957031	0.44959	-1.45	-1.05	0.801586607329747	0.025167	0.0069354	0.0057502
Trial1	2	1	noBlindfold	counterclockwise	practice	Guided	1	0.5	-0.25	5.977036	0.44959	-1.45	-1.05	0.801586607329747	-0.021013	0.036551	-0.0014426
Trial1	2	1	noBlindfold	counterclockwise	practice	Guided	1	0.5	-0.25	5.99704	0.44959	-1.45	-1.05	0.801586607329747	-0.0065467	-0.014232	0.037644
Trial1	2	1	noBlindfold	counterclockwise	practice	Guided	1	0.5	-0.25	6.017029	0.44959	-1.45	-1.05	0.801586607329747	0.0077437	-0.026927	0.026053
Trial1	2	1	noBlindfold	counterclockwise	practice	Guided	1	0.5	-0.25	6.037033	0.44958	-1.45	-1.05	0.801587238998085	-0.028644	0.019621	-0.014652
Trial1	2	1	noBlindfold	counterclockwise	practice	Guided	1	0.5	-0.25	6.057037	0.44958	-1.45	-1.05	0.801587238998085	-0.0038427	0.02385	-0.0045844
Trial1	2	1	noBlindfold	counterclockwise	practice	Guided	1	0.5	-0.25	6.077042	0.44958	-1.45	-1.05	0.801587238998085	-0.0088735	-0.0015442	-0.020398
Trial1	2	1	noBlindfold	counterclockwise	practice	Guided	1	0.5	-0.25	6.097031	0.44958	-1.45	-1.05	0.801587238998085	-0.048499	0.015379	0.030726
Trial1	2	1	noBlindfold	counterclockwise	practice	Guided	1	0.5	-0.25	6.117035	0.44958	-1.45	-1.05	0.801587238998085	-0.00069187	0.023841	0.01258
Trial1	2	1	noBlindfold	counterclockwise	practice	Guided	1	0.5	-0.25	6.137039	0.44958	-1.45	-1.05	0.801587238998085	-0.0032952	-0.0015515	-0.013027
Trial1	2	1	noBlindfold	counterclockwise	practice	Guided	1	0.5	-0.25	6.157043	0.44958	-1.45	-1.05	0.801587238998085	-0.016774	0.019606	-0.0011648
Trial1	2	1	noBlindfold	counterclockwise	practice	Guided	1	0.5	-0.25	6.177032	0.44958	-1.45	-1.05	0.801587238998085	0.0043455	0.015369	0.00018566
Trial1	2	1	noBlindfold	counterclockwise	practice	Guided	1	0.5	-0.25	6.197037	0.44958	-1.45	-1.05	0.801587238998085	0.0077616	0.015367	0.013124
Trial1	2	1	noBlindfold	counterclockwise	practice	Guided	1	0.5	-0.25	6.217041	0.44958	-1.45	-1.05	0.801587238998085	-0.0088601	-0.0015648	-0.0098805
Trial1	2	1	noBlindfold	counterclockwise	practice	Guided	1	0.5	-0.25	6.23703	0.44958	-1.45	-1.05	0.801587238998085	0.013065	-0.014262	-0.0034987
Trial1	2	1	noBlindfold	counterclockwise	practice	Guided	1	0.5	-0.25	6.257034	0.44958	-1.45	-1.05	0.801587238998085	-0.0040974	0.006897	-0.0003567
Trial1	2	1	noBlindfold	counterclockwise	practice	Guided	1	0.5	-0.25	6.277039	0.44957	-1.45	-1.05	0.801587867041875	-0.025209	0.015357	-0.0017053
Trial1	2	1	noBlindfold	counterclockwise	practice	Guided	1	0.5	-0.25	6.297043	0.44957	-1.45	-1.05	0.801587867041875	-0.0077745	0.011124	-0.0090717
Trial1	2	1	noBlindfold	counterclockwise	practice	Guided	1	0.5	-0.25	6.317032	0.44957	-1.45	-1.05	0.801587867041875	0.00040215	0.019585	-0.016438
Trial1	2	1	noBlindfold	counterclockwise	practice	Guided	1	0.5	-0.25	6.337036	0.44957	-1.45	-1.05	0.801587867041875	0.012534	-0.0058081	0.0049499
Trial1	2	1	noBlindfold	counterclockwise	practice	Guided	1	0.5	-0.25	6.35704	0.44957	-1.45	-1.05	0.801587867041875	-0.0046245	0.011115	-0.02147
Trial1	2	1	noBlindfold	counterclockwise	practice	Guided	1	0.5	-0.25	6.377029	0.44957	-1.45	-1.05	0.801587867041875	-0.024928	0.015344	0.0041406
Trial1	2	1	noBlindfold	counterclockwise	practice	Guided	1	0.5	-0.25	6.397034	0.44957	-1.45	-1.05	0.801587867041875	0.0049061	0.015342	-0.0082578
Trial1	2	1	noBlindfold	counterclockwise	practice	Guided	1	0.5	-0.25	6.417038	0.44957	-1.45	-1.05	0.801587867041875	-0.019622	0.061889	-0.034946
Trial1	2	1	noBlindfold	counterclockwise	practice	Guided	1	0.5	-0.25	6.437042	0.44957	-1.45	-1.05	0.801587867041875	0.0012268	-0.031214	-0.016972
Trial1	2	1	noBlindfold	counterclockwise	practice	Guided	1	0.5	-0.25	6.457031	0.44957	-1.45	-1.05	0.801587867041875	-0.008838	0.019568	0.0078296
Trial1	2	1	noBlindfold	counterclockwise	practice	Guided	1	0.5	-0.25	6.477036	0.44956	-1.45	-1.05	0.801588497084834	-0.033903	-0.0058279	0.0019886
Trial1	2	1	noBlindfold	counterclockwise	practice	Guided	1	0.5	-0.25	6.49704	0.44956	-1.45	-1.05	0.801588497084834	0.014888	0.023793	0.03479
Trial1	2	1	noBlindfold	counterclockwise	practice	Guided	1	0.5	-0.25	6.517029	0.44956	-1.45	-1.05	0.801588497084834	0.00042536	0.015326	-0.0042976
Trial1	2	1	noBlindfold	counterclockwise	practice	Guided	1	0.5	-0.25	6.537033	0.44956	-1.45	-1.05	0.801588497084834	-0.024914	-0.0016008	-0.0059153
Trial1	2	1	noBlindfold	counterclockwise	practice	Guided	1	0.5	-0.25	6.557037	0.44956	-1.45	-1.05	0.801588497084834	-0.032549	0.023789	-0.019124
Trial1	2	1	noBlindfold	counterclockwise	practice	Guided	1	0.5	-0.25	6.577042	0.44956	-1.45	-1.05	0.801588497084834	-0.019875	-0.0058391	-0.018313
Trial1	2	1	noBlindfold	counterclockwise	practice	Guided	1	0.5	-0.25	6.597031	0.44956	-1.45	-1.05	0.801588497084834	0.0043862	-0.022769	0.00019944
Trial1	2	1	noBlindfold	counterclockwise	practice	Guided	1	0.5	-0.25	6.617035	0.44956	-1.45	-1.05	0.801588497084834	-0.05105	0.015317	0.0051401
Trial1	2	1	noBlindfold	counterclockwise	practice	Guided	1	0.5	-0.25	6.637039	0.44955	-1.45	-1.05	0.801589125376705	-0.036218	-0.010075	-0.027835
Trial1	2	1	noBlindfold	counterclockwise	practice	Guided	1	0.5	-0.25	6.657043	0.44955	-1.45	-1.05	0.801589125376705	-0.011956	0.015312	-0.0093227
Trial1	2	1	noBlindfold	counterclockwise	practice	Guided	1	0.5	-0.25	6.677032	0.44955	-1.45	-1.05	0.801589125376705	-0.011684	0.023771	-0.013542
Trial1	2	1	noBlindfold	counterclockwise	practice	Guided	1	0.5	-0.25	6.697037	0.44955	-1.45	-1.05	0.801589125376705	-0.037291	0.011073	-0.010938
Trial1	2	1	noBlindfold	counterclockwise	practice	Guided	1	0.5	-0.25	6.717041	0.44955	-1.45	-1.05	0.801589125376705	-0.00062719	0.015302	0.012607
Trial1	2	1	noBlindfold	counterclockwise	practice	Guided	1	0.5	-0.25	6.73703	0.44955	-1.45	-1.05	0.801589125376705	0.0097093	0.015301	-6.2412E-05
Trial1	2	1	noBlindfold	counterclockwise	practice	Guided	1	0.5	-0.25	6.757034	0.44955	-1.45	-1.05	0.801589125376705	-0.029377	0.01953	-0.0019502
Trial1	2	1	noBlindfold	counterclockwise	practice	Guided	1	0.5	-0.25	6.777039	0.44955	-1.45	-1.05	0.801589125376705	0.013398	0.0068316	-0.0076967
Trial1	2	1	noBlindfold	counterclockwise	practice	Guided	1	0.5	-0.25	6.797043	0.44954	-1.45	-1.05	0.801589755668485	-0.015893	0.01106	-0.013808
Trial1	2	1	noBlindfold	counterclockwise	practice	Guided	1	0.5	-0.25	6.817032	0.44954	-1.45	-1.05	0.801589755668485	0.0083676	-0.010102	0.004704
Trial1	2	1	noBlindfold	counterclockwise	practice	Guided	1	0.5	-0.25	6.837036	0.44954	-1.45	-1.05	0.801589755668485	-0.012748	0.032216	0.0033543
Trial1	2	1	noBlindfold	counterclockwise	practice	Guided	1	0.5	-0.25	6.85704	0.44954	-1.45	-1.05	0.801589755668485	-0.049134	0.02375	-0.024414
Trial1	2	1	noBlindfold	counterclockwise	practice	Guided	1	0.5	-0.25	6.877029	0.44954	-1.45	-1.05	0.801589755668485	0.0089162	0.011053	-0.003742
Trial1	2	1	noBlindfold	counterclockwise	practice	Guided	1	0.5	-0.25	6.897034	0.44954	-1.45	-1.05	0.801589755668485	-0.029359	-0.010109	-0.0019459
Trial1	2	1	noBlindfold	counterclockwise	practice	Guided	1	0.5	-0.25	6.917038	0.44954	-1.45	-1.05	0.801589755668485	-0.00087449	0.019512	0.025551
Trial1	2	1	noBlindfold	counterclockwise	practice	Guided	1	0.5	-0.25	6.937042	0.44954	-1.45	-1.05	0.801589755668485	-0.020909	0.0068147	-0.0014057
Trial1	2	1	noBlindfold	counterclockwise	practice	Guided	1	0.5	-0.25	6.957031	0.44953	-1.45	-1.05	0.801590384208436	-0.0045536	-0.0016507	-0.0079631
Trial1	2	1	noBlindfold	counterclockwise	practice	Guided	1	0.5	-0.25	6.977036	0.44953	-1.45	-1.05	0.801590384208436	-0.0076941	0.015273	-0.0090402
Trial1	2	1	noBlindfold	counterclockwise	practice	Guided	1	0.5	-0.25	6.99704	0.44953	-1.45	-1.05	0.801590384208436	-0.0079628	0.011039	-0.0048167
Trial1	2	1	noBlindfold	counterclockwise	practice	Guided	1	0.5	-0.25	7.017029	0.44953	-1.45	-1.05	0.801590384208436	-0.00032571	0.019498	0.0083941
Trial1	2	1	noBlindfold	counterclockwise	practice	Guided	1	0.5	-0.25	7.037033	0.44953	-1.45	-1.05	0.801590384208436	-0.016948	0.027961	0.0030919
Trial1	2	1	noBlindfold	counterclockwise	practice	Guided	1	0.5	-0.25	7.057037	0.44953	-1.45	-1.05	0.801590384208436	0.004173	0.011032	0.0044413
Trial1	2	1	noBlindfold	counterclockwise	practice	Guided	1	0.5	-0.25	7.077042	0.44953	-1.45	-1.05	0.801590384208436	-0.0063359	0.011029	-0.030153
Trial1	2	1	noBlindfold	counterclockwise	practice	Guided	1	0.5	-0.25	7.097031	0.44953	-1.45	-1.05	0.801590384208436	-0.0087625	0.019492	0.0078572
Trial1	2	1	noBlindfold	counterclockwise	practice	Guided	1	0.5	-0.25	7.117035	0.44953	-1.45	-1.05	0.801590384208436	-0.020621	-0.0059006	-0.0056228
Trial1	2	1	noBlindfold	counterclockwise	practice	Guided	1	0.5	-0.25	7.137039	0.44953	-1.45	-1.05	0.801590384208436	-0.0066013	0.036416	-0.025928
Trial1	2	1	noBlindfold	counterclockwise	practice	Guided	1	0.5	-0.25	7.157043	0.44952	-1.45	-1.05	0.801591012872241	-0.025379	0.015252	0.0025554
Trial1	2	1	noBlindfold	counterclockwise	practice	Guided	1	0.5	-0.25	7.177032	0.44952	-1.45	-1.05	0.801591012872241	0.020539	0.015247	-0.01407
Trial1	2	1	noBlindfold	counterclockwise	practice	Guided	1	0.5	-0.25	7.197037	0.44952	-1.45	-1.05	0.801591012872241	-0.013519	-0.027074	0.016032
Trial1	2	1	noBlindfold	counterclockwise	practice	Guided	1	0.5	-0.25	7.217041	0.44952	-1.45	-1.05	0.801591012872241	-0.0071329	-0.001683	-0.012179
Trial1	2	1	noBlindfold	counterclockwise	practice	Guided	1	0.5	-0.25	7.23703	0.44952	-1.45	-1.05	0.801591012872241	0.00023642	-0.01015	-4.9457E-05
Trial1	2	1	noBlindfold	counterclockwise	practice	Guided	1	0.5	-0.25	7.257034	0.44952	-1.45	-1.05	0.801591012872241	0.0086837	0.015238	0.00049164
Trial1	2	1	noBlindfold	counterclockwise	practice	Guided	1	0.5	-0.25	7.277039	0.44952	-1.45	-1.05	0.801591012872241	-0.03588	-0.0016918	-0.029067
Trial1	2	1	noBlindfold	counterclockwise	practice	Guided	1	0.5	-0.25	7.297043	0.44952	-1.45	-1.05	0.801591012872241	0.016595	0.0025394	0.009483
Trial1	2	1	noBlindfold	counterclockwise	practice	Guided	1	0.5	-0.25	7.317032	0.44952	-1.45	-1.05	0.801591012872241	-0.0079326	0.015232	-0.009028
Trial1	2	1	noBlindfold	counterclockwise	practice	Guided	1	0.5	-0.25	7.337036	0.44951	-1.45	-1.05	0.801591645414229	0.005281	0.023695	-0.012442
Trial1	2	1	noBlindfold	counterclockwise	practice	Guided	1	0.5	-0.25	7.35704	0.44951	-1.45	-1.05	0.801591645414229	0.0044716	0.01946	0.00022773
Trial1	2	1	noBlindfold	counterclockwise	practice	Guided	1	0.5	-0.25	7.377029	0.44951	-1.45	-1.05	0.801591645414229	0.005554	0.0067609	-0.016663
Trial1	2	1	noBlindfold	counterclockwise	practice	Guided	1	0.5	-0.25	7.397034	0.44951	-1.45	-1.05	0.801591645414229	-0.028228	-0.0059361	-0.018821
Trial1	2	1	noBlindfold	counterclockwise	practice	Guided	1	0.5	-0.25	7.417038	0.44951	-1.45	-1.05	0.801591645414229	-0.013938	0.019452	-0.04335
Trial1	2	1	noBlindfold	counterclockwise	practice	Guided	1	0.5	-0.25	7.437042	0.44951	-1.45	-1.05	0.801591645414229	-0.035146	0.023684	0.023141
Trial1	2	1	noBlindfold	counterclockwise	practice	Guided	1	0.5	-0.25	7.457031	0.44951	-1.45	-1.05	0.801591645414229	-0.0092633	0.032145	0.016312
Trial1	2	1	noBlindfold	counterclockwise	practice	Guided	1	0.5	-0.25	7.477036	0.44951	-1.45	-1.05	0.801591645414229	-0.02058	0.02368	-0.0056132
Trial1	2	1	noBlindfold	counterclockwise	practice	Guided	1	0.5	-0.25	7.49704	0.4495	-1.45	-1.05	0.801592272448949	0.0057464	0.010984	0.023951
Trial1	2	1	noBlindfold	counterclockwise	practice	Guided	1	0.5	-0.25	7.517029	0.4495	-1.45	-1.05	0.801592272448949	0.021655	0.040604	-0.03068
Trial1	2	1	noBlindfold	counterclockwise	practice	Guided	1	0.5	-0.25	7.537033	0.4495	-1.45	-1.05	0.801592272448949	-0.016621	0.010978	-0.0011156
Trial1	2	1	noBlindfold	counterclockwise	practice	Guided	1	0.5	-0.25	7.557037	0.4495	-1.45	-1.05	0.801592272448949	0.0016221	0.006744	-0.021152
Trial1	2	1	noBlindfold	counterclockwise	practice	Guided	1	0.5	-0.25	7.577042	0.4495	-1.45	-1.05	0.801592272448949	0.00027419	0.010969	-3.5544E-05
Trial1	2	1	noBlindfold	counterclockwise	practice	Guided	1	0.5	-0.25	7.597031	0.4495	-1.45	-1.05	0.801592272448949	0.0087217	0.010965	0.00050472
Trial1	2	1	noBlindfold	counterclockwise	practice	Guided	1	0.5	-0.25	7.617035	0.4495	-1.45	-1.05	0.801592272448949	-0.0020591	0.019427	-0.02169
Trial1	2	1	noBlindfold	counterclockwise	practice	Guided	1	0.5	-0.25	7.637039	0.4495	-1.45	-1.05	0.801592272448949	-0.017694	0.015193	0.015782
Trial1	2	1	noBlindfold	counterclockwise	practice	Guided	1	0.5	-0.25	7.657043	0.4495	-1.45	-1.05	0.801592272448949	-0.01077	0.010962	-0.026178
Trial1	2	1	noBlindfold	counterclockwise	practice	Guided	1	0.5	-0.25	7.677032	0.4495	-1.45	-1.05	0.801592272448949	-0.031613	-0.010202	-0.031744
Trial1	2	1	noBlindfold	counterclockwise	practice	Guided	1	0.5	-0.25	7.697037	0.4495	-1.45	-1.05	0.801592272448949	-0.012383	0.02365	-0.0095499
Trial1	2	1	noBlindfold	counterclockwise	practice	Guided	1	0.5	-0.25	7.717041	0.44949	-1.45	-1.05	0.801592905240495	-0.020018	-0.0229	-0.014043
Trial1	2	1	noBlindfold	counterclockwise	practice	Guided	1	0.5	-0.25	7.73703	0.44949	-1.45	-1.05	0.801592905240495	-0.022447	0.015185	0.023967
Trial1	2	1	noBlindfold	counterclockwise	practice	Guided	1	0.5	-0.25	7.757034	0.44949	-1.45	-1.05	0.801592905240495	-0.029814	-0.010207	0.0065353
Trial1	2	1	noBlindfold	counterclockwise	practice	Guided	1	0.5	-0.25	7.777039	0.44949	-1.45	-1.05	0.801592905240495	0.013232	0.023645	-0.0034345
Trial1	2	1	noBlindfold	counterclockwise	practice	Guided	1	0.5	-0.25	7.797043	0.44949	-1.45	-1.05	0.801592905240495	-0.0084201	0.010946	0.0036628
Trial1	2	1	noBlindfold	counterclockwise	practice	Guided	1	0.5	-0.25	7.817032	0.44949	-1.45	-1.05	0.801592905240495	-0.0089554	-0.0059808	0.01211
Trial1	2	1	noBlindfold	counterclockwise	practice	Guided	1	0.5	-0.25	7.837036	0.44949	-1.45	-1.05	0.801592905240495	-0.0031125	0.0067114	-0.012959
Trial1	2	1	noBlindfold	counterclockwise	practice	Guided	1	0.5	-0.25	7.85704	0.44949	-1.45	-1.05	0.801592905240495	0.00030291	0.049025	-1.8181E-05
Trial1	2	1	noBlindfold	counterclockwise	practice	Guided	1	0.5	-0.25	7.877029	0.44949	-1.45	-1.05	0.801592905240495	-0.016586	0.019403	-0.0010951
Trial1	2	1	noBlindfold	counterclockwise	practice	Guided	1	0.5	-0.25	7.897034	0.44948	-1.45	-1.05	0.801593534400826	-0.0031045	0.019399	-0.012957
Trial1	2	1	noBlindfold	counterclockwise	practice	Guided	1	0.5	-0.25	7.917038	0.44948	-1.45	-1.05	0.801593534400826	-0.0081324	0.006702	-0.00055835
Trial1	2	1	noBlindfold	counterclockwise	practice	Guided	1	0.5	-0.25	7.937042	0.44948	-1.45	-1.05	0.801593534400826	-0.019721	0.0024682	-0.018261
Trial1	2	1	noBlindfold	counterclockwise	practice	Guided	1	0.5	-0.25	7.957031	0.44948	-1.45	-1.05	0.801593534400826	-0.0020161	-0.018693	-0.029852
Trial1	2	1	noBlindfold	counterclockwise	practice	Guided	1	0.5	-0.25	7.977036	0.44948	-1.45	-1.05	0.801593534400826	-0.0041681	0.023622	0.0039339
Trial1	2	1	noBlindfold	counterclockwise	practice	Guided	1	0.5	-0.25	7.99704	0.44947	-1.45	-1.05	0.801594165563655	-0.011533	0.010922	-0.013499
Trial1	2	1	noBlindfold	counterclockwise	practice	Guided	1	0.5	-0.25	8.017029	0.44947	-1.45	-1.05	0.801594165563655	-0.02582	0.023614	-0.005862
Trial1	2	1	noBlindfold	counterclockwise	practice	Guided	1	0.5	-0.25	8.037033	0.44947	-1.45	-1.05	0.801594165563655	-0.033994	-0.0017786	0.0062684
Trial1	2	1	noBlindfold	counterclockwise	practice	Guided	1	0.5	-0.25	8.057037	0.44947	-1.45	-1.05	0.801594165563655	-0.0078433	-0.010243	-0.004783
Trial1	2	1	noBlindfold	counterclockwise	practice	Guided	1	0.5	-0.25	8.077042	0.44947	-1.45	-1.05	0.801594165563655	6.9549E-05	-0.022944	0.0042014
Trial1	2	1	noBlindfold	counterclockwise	practice	Guided	1	0.5	-0.25	8.097031	0.44947	-1.45	-1.05	0.801594165563655	0.01355	0.0066769	-0.0076584
Trial1	2	1	noBlindfold	counterclockwise	practice	Guided	1	0.5	-0.25	8.117035	0.44947	-1.45	-1.05	0.801594165563655	-0.020234	-0.0060211	0.0086946
Trial1	2	1	noBlindfold	counterclockwise	practice	Guided	1	0.5	-0.25	8.137039	0.44947	-1.45	-1.05	0.801594165563655	-0.0036073	0.032063	-0.0045144
Trial1	2	1	noBlindfold	counterclockwise	practice	Guided	1	0.5	-0.25	8.157028	0.44946	-1.45	-1.05	0.801594794972061	-0.053203	0.023597	-0.024645
Trial1	2	1	noBlindfold	counterclockwise	practice	Guided	1	0.5	-0.25	8.177032	0.44946	-1.45	-1.05	0.801594794972061	-0.0049515	0.010895	0.016602
Trial1	2	1	noBlindfold	counterclockwise	practice	Guided	1	0.5	-0.25	8.197037	0.44946	-1.45	-1.05	0.801594794972061	-0.001981	0.010893	-0.029852
Trial1	2	1	noBlindfold	counterclockwise	practice	Guided	1	0.5	-0.25	8.217041	0.44946	-1.45	-1.05	0.801594794972061	-0.015727	0.03628	-0.038834
Trial1	2	1	noBlindfold	counterclockwise	practice	Guided	1	0.5	-0.25	8.23703	0.44946	-1.45	-1.05	0.801594794972061	0.0090757	0.019352	-0.0036993
Trial1	2	1	noBlindfold	counterclockwise	practice	Guided	1	0.5	-0.25	8.257034	0.44946	-1.45	-1.05	0.801594794972061	-0.0030534	0.01935	-0.012956
Trial1	2	1	noBlindfold	counterclockwise	practice	Guided	1	0.5	-0.25	8.277039	0.44946	-1.45	-1.05	0.801594794972061	-0.024706	0.0066484	-0.0058556
Trial1	2	1	noBlindfold	counterclockwise	practice	Guided	1	0.5	-0.25	8.297043	0.44946	-1.45	-1.05	0.801594794972061	-0.0056552	0.010879	-0.038561
Trial1	2	1	noBlindfold	counterclockwise	practice	Guided	1	0.5	-0.25	8.317032	0.44946	-1.45	-1.05	0.801594794972061	0.054186	-0.035673	0.011943
Trial1	2	1	noBlindfold	counterclockwise	practice	Guided	1	0.5	-0.25	8.337036	0.44946	-1.45	-1.05	0.801594794972061	-0.012844	0.027801	0.0076264
Trial1	2	1	noBlindfold	counterclockwise	practice	Guided	1	0.5	-0.25	8.35704	0.44946	-1.45	-1.05	0.801594794972061	-0.0072706	0.0024073	-0.013218
Trial1	2	1	noBlindfold	counterclockwise	practice	Guided	1	0.5	-0.25	8.377029	0.44945	-1.45	-1.05	0.80159542450432	-0.017058	0.015099	0.0073602
Trial1	2	1	noBlindfold	counterclockwise	practice	Guided	1	0.5	-0.25	8.397034	0.44945	-1.45	-1.05	0.80159542450432	-0.014992	0.015096	0.041415
Trial1	2	1	noBlindfold	counterclockwise	practice	Guided	1	0.5	-0.25	8.417038	0.44945	-1.45	-1.05	0.80159542450432	-0.00097382	-0.0018343	0.0089787
Trial1	2	1	noBlindfold	counterclockwise	practice	Guided	1	0.5	-0.25	8.437042	0.44945	-1.45	-1.05	0.80159542450432	0.0074756	-0.0060672	0.02165
Trial1	2	1	noBlindfold	counterclockwise	practice	Guided	1	0.5	-0.25	8.457031	0.44945	-1.45	-1.05	0.80159542450432	0.00011036	0.01086	0.0042191
Trial1	2	1	noBlindfold	counterclockwise	practice	Guided	1	0.5	-0.25	8.477036	0.44945	-1.45	-1.05	0.80159542450432	0.011974	0.032013	0.017697
Trial1	2	1	noBlindfold	counterclockwise	practice	Guided	1	0.5	-0.25	8.49704	0.44945	-1.45	-1.05	0.80159542450432	-0.024683	-0.010307	-0.0058456
Trial1	2	1	noBlindfold	counterclockwise	practice	Guided	1	0.5	-0.25	8.517029	0.44944	-1.45	-1.05	0.801596056040187	-0.03789	-0.0060789	0.0017941
Trial1	2	1	noBlindfold	counterclockwise	practice	Guided	1	0.5	-0.25	8.537033	0.44944	-1.45	-1.05	0.801596056040187	-0.012549	0.023541	0.0034134
Trial1	2	1	noBlindfold	counterclockwise	practice	Guided	1	0.5	-0.25	8.557037	0.44944	-1.45	-1.05	0.801596056040187	-0.0088644	-0.010317	0.012129
Trial1	2	1	noBlindfold	counterclockwise	practice	Guided	1	0.5	-0.25	8.577042	0.44944	-1.45	-1.05	0.801596056040187	0.02286	-0.0018537	-0.019768
Trial1	2	1	noBlindfold	counterclockwise	practice	Guided	1	0.5	-0.25	8.597031	0.44944	-1.45	-1.05	0.801596056040187	0.016482	0.032	0.013748
Trial1	2	1	noBlindfold	counterclockwise	practice	Guided	1	0.5	-0.25	8.617035	0.44944	-1.45	-1.05	0.801596056040187	0.0080389	-0.014552	0.013208
Trial1	2	1	noBlindfold	counterclockwise	practice	Guided	1	0.5	-0.25	8.637039	0.44944	-1.45	-1.05	0.801596056040187	-0.0064231	0.01507	-0.0044948
Trial1	2	1	noBlindfold	counterclockwise	practice	Guided	1	0.5	-0.25	8.657028	0.44943	-1.45	-1.05	0.801596685820519	0.0083145	0.044689	0.0089846
Trial1	2	1	noBlindfold	counterclockwise	practice	Guided	1	0.5	-0.25	8.677032	0.44943	-1.45	-1.05	0.801596685820519	-0.015398	-0.01033	-0.01905
Trial1	2	1	noBlindfold	counterclockwise	practice	Guided	1	0.5	-0.25	8.697037	0.44943	-1.45	-1.05	0.801596685820519	-0.014139	0.0023608	0.011324
Trial1	2	1	noBlindfold	counterclockwise	practice	Guided	1	0.5	-0.25	8.717041	0.44943	-1.44999	-1.05	0.801596685820519	-0.021236	0.010822	0.0070999
Trial1	2	1	noBlindfold	counterclockwise	practice	Guided	1	0.5	-0.25	8.73703	0.44943	-1.45	-1.05	0.801596685820519	-0.042079	-0.0018751	0.0015296
Trial1	2	1	noBlindfold	counterclockwise	practice	Guided	1	0.5	-0.25	8.757034	0.44943	-1.45	-1.05	0.801596685820519	-0.028597	-0.0061076	-0.010331
Trial1	2	1	noBlindfold	counterclockwise	practice	Guided	1	0.5	-0.25	8.777039	0.44942	-1.45	-1.05	0.801597319485698	0.012019	0.010816	0.017706
Trial1	2	1	noBlindfold	counterclockwise	practice	Guided	1	0.5	-0.25	8.797043	0.44942	-1.45	-1.05	0.801597319485698	-0.0074799	0.010816	-0.015538
Trial1	2	1	noBlindfold	counterclockwise	practice	Guided	1	0.5	-0.25	8.817032	0.44942	-1.45	-1.05	0.801597319485698	-0.0074766	-0.0061139	-0.008978
Trial1	2	1	noBlindfold	counterclockwise	practice	Guided	1	0.5	-0.25	8.837036	0.44942	-1.45	-1.05	0.801597319485698	-0.0241	-0.023043	-0.01428
Trial1	2	1	noBlindfold	counterclockwise	practice	Guided	1	0.5	-0.25	8.85704	0.44942	-1.45	-1.05	0.801597319485698	-0.0046009	0.0023464	0.01241
Trial1	2	1	noBlindfold	counterclockwise	practice	Guided	1	0.5	-0.25	8.877029	0.44942	-1.45	-1.05	0.801597319485698	-0.013044	-0.0061256	0.011872
Trial1	2	1	noBlindfold	counterclockwise	practice	Guided	1	0.5	-0.25	8.897034	0.44942	-1.45	-1.05	0.801597319485698	-0.011154	-0.0018947	-0.01769
Trial1	2	1	noBlindfold	counterclockwise	practice	Guided	1	0.5	-0.25	8.917038	0.44942	-1.45	-1.05	0.801597319485698	-0.01304	0.0023362	0.018161
Trial1	2	1	noBlindfold	counterclockwise	practice	Guided	1	0.5	-0.25	8.937042	0.44942	-1.45	-1.05	0.801597319485698	0.01257	0.015031	0.0092675
Trial1	2	1	noBlindfold	counterclockwise	practice	Guided	1	0.5	-0.25	8.957031	0.44942	-1.45	-1.05	0.801597319485698	-0.031188	0.01926	-0.035929
Trial1	2	1	noBlindfold	counterclockwise	practice	Guided	1	0.5	-0.25	8.977036	0.44942	-1.45	-1.05	0.801597319485698	-0.011687	0.0023305	-0.0092381
Trial1	2	1	noBlindfold	counterclockwise	practice	Guided	1	0.5	-0.25	8.99704	0.44942	-1.45	-1.05	0.801597319485698	-0.034149	-0.0019028	0.010527
Trial1	2	1	noBlindfold	counterclockwise	practice	Guided	1	0.5	-0.25	9.017029	0.44941	-1.45	-1.05	0.801597947633606	-0.020129	-0.014597	-0.0097805
Trial1	2	1	noBlindfold	counterclockwise	practice	Guided	1	0.5	-0.25	9.037033	0.44941	-1.45	-1.05	0.801597947633606	-0.012759	0.01079	0.0071122
Trial1	2	1	noBlindfold	counterclockwise	practice	Guided	1	0.5	-0.25	9.057037	0.44941	-1.45	-1.05	0.801597947633606	0.0046745	0.027713	0.00028541
Trial1	2	1	noBlindfold	counterclockwise	practice	Guided	1	0.5	-0.25	9.077042	0.44941	-1.45	-1.05	0.801597947633606	-0.032522	-0.0061477	-0.014811
Trial1	2	1	noBlindfold	counterclockwise	practice	Guided	1	0.5	-0.25	9.097031	0.44941	-1.45	-1.05	0.801597947633606	-0.0032266	0.0065462	-0.0087
Trial1	2	1	noBlindfold	counterclockwise	practice	Guided	1	0.5	-0.25	9.117035	0.44941	-1.45	-1.05	0.801597947633606	-0.004304	-0.023078	0.0081921
Trial1	2	1	noBlindfold	counterclockwise	practice	Guided	1	0.5	-0.25	9.137039	0.44941	-1.45	-1.05	0.801597947633606	-0.014274	0.031934	-0.03485
Trial1	2	1	noBlindfold	counterclockwise	practice	Guided	1	0.5	-0.25	9.157028	0.44941	-1.45	-1.05	0.801597947633606	0.016007	0.019234	0.022209
Trial1	2	1	noBlindfold	counterclockwise	practice	Guided	1	0.5	-0.25	9.177032	0.44941	-1.45	-1.05	0.801597947633606	-0.019571	0.010767	-0.018224
Trial1	2	1	noBlindfold	counterclockwise	practice	Guided	1	0.5	-0.25	9.197037	0.44941	-1.45	-1.05	0.801597947633606	0.00019663	0.031924	0.0042415
Trial1	2	1	noBlindfold	counterclockwise	practice	Guided	1	0.5	-0.25	9.217041	0.4494	-1.45	-1.05	0.801598581548337	-0.034935	0.04885	0.0232
Trial1	2	1	noBlindfold	counterclockwise	practice	Guided	1	0.5	-0.25	9.23703	0.4494	-1.45	-1.05	0.801598581548337	-0.013816	0.02769	0.024549
Trial1	2	1	noBlindfold	counterclockwise	practice	Guided	1	0.5	-0.25	9.257034	0.4494	-1.45	-1.05	0.801598581548337	-0.019022	0.0065276	-0.02667
Trial1	2	1	noBlindfold	counterclockwise	practice	Guided	1	0.5	-0.25	9.277039	0.4494	-1.45	-1.05	0.801598581548337	0.0036232	-0.018868	0.017183
Trial1	2	1	noBlindfold	counterclockwise	practice	Guided	1	0.5	-0.25	9.297043	0.4494	-1.45	-1.05	0.801598581548337	-0.0014086	0.010754	0.029583
Trial1	2	1	noBlindfold	counterclockwise	practice	Guided	1	0.5	-0.25	9.317032	0.4494	-1.45	-1.05	0.801598581548337	-0.010932	-0.0061758	0.045934
Trial1	2	1	noBlindfold	counterclockwise	practice	Guided	1	0.5	-0.25	9.337036	0.4494	-1.45	-1.05	0.801598581548337	0.019441	0.0065193	0.0039724
Trial1	2	1	noBlindfold	counterclockwise	practice	Guided	1	0.5	-0.25	9.35704	0.4494	-1.45	-1.05	0.801598581548337	-0.0023903	-0.010409	-0.021367
Trial1	2	1	noBlindfold	counterclockwise	practice	Guided	1	0.5	-0.25	9.377029	0.44939	-1.45	-1.05	0.801599211825184	0.0039001	0.0022824	0.012961
Trial1	2	1	noBlindfold	counterclockwise	practice	Guided	1	0.5	-0.25	9.397034	0.44939	-1.45	-1.05	0.801599211825184	-0.0087698	0.023441	0.012152
Trial1	2	1	noBlindfold	counterclockwise	practice	Guided	1	0.5	-0.25	9.417038	0.44939	-1.45	-1.05	0.801599211825184	0.018999	0.014975	-0.024236
Trial1	2	1	noBlindfold	counterclockwise	practice	Guided	1	0.5	-0.25	9.437042	0.44939	-1.45	-1.05	0.801599211825184	-0.00032	-0.014648	-0.004198
Trial1	2	1	noBlindfold	counterclockwise	practice	Guided	1	0.5	-0.25	9.457031	0.44939	-1.45	-1.05	0.801599211825184	0.023225	0.019204	-0.023965
Trial1	2	1	noBlindfold	counterclockwise	practice	Guided	1	0.5	-0.25	9.477036	0.44939	-1.45	-1.05	0.801599211825184	-0.038862	-0.006193	-0.019292
Trial1	2	1	noBlindfold	counterclockwise	practice	Guided	1	0.5	-0.25	9.49704	0.44939	-1.45	-1.05	0.801599211825184	-0.0029172	0.0022704	-0.01291
Trial1	2	1	noBlindfold	counterclockwise	practice	Guided	1	0.5	-0.25	9.517029	0.44939	-1.45	-1.05	0.801599211825184	-0.021695	-0.0019617	0.015575
Trial1	2	1	noBlindfold	counterclockwise	practice	Guided	1	0.5	-0.25	9.537033	0.44939	-1.45	-1.05	0.801599211825184	0.0044557	0.010731	0.0045234
Trial1	2	1	noBlindfold	counterclockwise	practice	Guided	1	0.5	-0.25	9.557037	0.44939	-1.45	-1.05	0.801599211825184	-0.0074036	-0.01043	-0.0089576
Trial1	2	1	noBlindfold	counterclockwise	practice	Guided	1	0.5	-0.25	9.577042	0.44939	-1.45	-1.05	0.801599211825184	-0.0034497	0.01496	-0.0044645
Trial1	2	1	noBlindfold	counterclockwise	practice	Guided	1	0.5	-0.25	9.597031	0.44938	-1.45	-1.04997	0.80156998041595	-0.029056	-0.014665	-0.0018603
Trial1	2	1	noBlindfold	counterclockwise	practice	Guided	1	0.5	-0.25	9.617035	0.4494	-1.44997	-1.04981	0.80140894098694	0.143521	0.277295	0.416214
Trial1	2	1	noBlindfold	counterclockwise	practice	Guided	1	0.5	-0.25	9.637039	0.44949	-1.44988	-1.04964	0.801233727907677	0.19447	0.603084	0.945272
Trial1	2	1	noBlindfold	counterclockwise	practice	Guided	1	0.5	-0.25	9.657028	0.44961	-1.44982	-1.04963	0.801216056539289	0.053803	0.150202	0.690342
Trial1	2	1	noBlindfold	counterclockwise	practice	Guided	1	0.5	-0.25	9.677032	0.44958	-1.44992	-1.04972	0.801307771065587	-0.376389	0.061302	0.654378
Trial1	2	1	noBlindfold	counterclockwise	practice	Guided	1	0.5	-0.25	9.697037	0.44936	-1.44997	-1.04993	0.801531269213586	-0.145187	0.078217	-0.043265
Trial1	2	1	noBlindfold	counterclockwise	practice	Guided	1	0.5	-0.25	9.717041	0.44905	-1.44999	-1.05006	0.801680709034816	-0.166535	-0.014883	-0.040381
Trial1	2	1	noBlindfold	counterclockwise	practice	Guided	1	0.5	-0.25	9.73703	0.44867	-1.45002	-1.05004	0.801684961863316	-0.019779	0.0020589	-0.014049
Trial1	2	1	noBlindfold	counterclockwise	practice	Guided	1	0.5	-0.25	9.757034	0.44833	-1.45001	-1.04999	0.801656840196881	0.062798	0.057061	0.020893
Trial1	2	1	noBlindfold	counterclockwise	practice	Guided	1	0.5	-0.25	9.777039	0.44795	-1.45	-1.04999	0.801681423012258	0.038492	-0.0064164	0.0023836
Trial1	2	1	noBlindfold	counterclockwise	practice	Guided	1	0.5	-0.25	9.797043	0.4479	-1.45001	-1.05	0.801694663817989	-0.014534	0.048594	-0.030675
Trial1	2	1	noBlindfold	counterclockwise	practice	Guided	1	0.5	-0.25	9.817032	0.44787	-1.44999	-1.05	0.80169661277049	-0.104282	0.010495	-0.017008
Trial1	2	1	noBlindfold	counterclockwise	practice	Guided	1	0.5	-0.25	9.837036	0.4478	-1.44999	-1.05	0.801701167902253	-0.067056	-0.048745	-0.0043334
Trial1	2	1	noBlindfold	counterclockwise	practice	Guided	1	0.5	-0.25	9.85704	0.44769	-1.45001	-1.04993	0.801638510982972	-0.038281	0.052824	0.010219
Trial1	2	1	noBlindfold	counterclockwise	practice	Guided	1	0.5	-0.25	9.877029	0.44761	-1.44996	-1.04985	0.801563918107737	0.142097	0.154335	0.373542
Trial1	2	1	noBlindfold	counterclockwise	practice	Guided	1	0.5	-0.25	9.897034	0.44769	-1.44993	-1.04978	0.801488865377914	0.141097	0.319315	0.521785
Trial1	2	1	noBlindfold	counterclockwise	practice	Guided	1	0.5	-0.25	9.917038	0.44779	-1.44987	-1.04975	0.801452368915436	0.109073	0.391152	0.590892
Trial1	2	1	noBlindfold	counterclockwise	practice	Guided	1	0.5	-0.25	9.937042	0.44782	-1.44984	-1.04975	0.80145041443524	-0.022672	0.251408	0.562251
Trial1	2	1	noBlindfold	counterclockwise	practice	Guided	1	0.5	-0.25	9.957031	0.4478	-1.4499	-1.04982	0.801521662891008	-0.171463	-0.049049	0.501857
Trial1	2	1	noBlindfold	counterclockwise	practice	Guided	1	0.5	-0.25	9.977036	0.44737	-1.45006	-1.04985	0.801579640096268	-0.340542	-0.082855	0.282661
Trial1	2	1	noBlindfold	counterclockwise	practice	Guided	1	0.5	-0.25	9.99704	0.44683	-1.45008	-1.04985	0.801615277641036	-0.423051	-0.340937	0.328739
Trial1	2	1	noBlindfold	counterclockwise	practice	Guided	1	0.5	-0.25	10.01703	0.44606	-1.45013	-1.04983	0.801646735230095	-0.381189	-0.294299	0.321342
Trial1	2	1	noBlindfold	counterclockwise	practice	Guided	1	0.5	-0.25	10.03703	0.445	-1.45014	-1.04984	0.801728747092687	-0.218946	-0.103808	0.324598
Trial1	2	1	noBlindfold	counterclockwise	practice	Guided	1	0.5	-0.25	10.05704	0.4439	-1.45008	-1.05004	0.802004503379173	-0.207433	-0.095322	0.210794
Trial1	2	1	noBlindfold	counterclockwise	practice	Guided	1	0.5	-0.25	10.07704	0.44103	-1.45005	-1.05011	0.802280153992687	-0.820963	-0.141816	-0.200108
Trial1	2	1	noBlindfold	counterclockwise	practice	Guided	1	0.5	-0.25	10.09703	0.4388	-1.45006	-1.05013	0.802467115509893	-0.761395	-0.222174	-0.222718
Trial1	2	1	noBlindfold	counterclockwise	practice	Guided	1	0.5	-0.25	10.11703	0.43587	-1.45013	-1.05014	0.802705751793935	-0.329653	-0.509836	-0.27546
Trial1	2	1	noBlindfold	counterclockwise	practice	Guided	1	0.5	-0.25	10.13704	0.43308	-1.45022	-1.05015	0.8029435630596	-0.037583	-0.598699	-0.337912
Trial1	2	1	noBlindfold	counterclockwise	practice	Guided	1	0.5	-0.25	10.15703	0.43041	-1.45028	-1.0501	0.803120740347686	0.025247	-0.484432	-0.257671
Trial1	2	1	noBlindfold	counterclockwise	practice	Guided	1	0.5	-0.25	10.17703	0.42555	-1.45016	-1.0501	0.803556439496886	-0.258743	0.0066006	-0.189883
Trial1	2	1	noBlindfold	counterclockwise	practice	Guided	1	0.5	-0.25	10.19704	0.42309	-1.44997	-1.05015	0.803837811897518	-0.325917	0.30701	-0.342127
Trial1	2	1	noBlindfold	counterclockwise	practice	Guided	1	0.5	-0.25	10.21704	0.42048	-1.44983	-1.05021	0.804151398049	-0.475712	0.285763	-0.461013
Trial1	2	1	noBlindfold	counterclockwise	practice	Guided	1	0.5	-0.25	10.23703	0.41748	-1.44984	-1.05023	0.804473521403263	-0.586763	0.146052	-0.450248
Trial1	2	1	noBlindfold	counterclockwise	practice	Guided	1	0.5	-0.25	10.25703	0.41441	-1.4499	-1.05013	0.80469477523268	-0.561116	0.099468	-0.384772
Trial1	2	1	noBlindfold	counterclockwise	practice	Guided	1	0.5	-0.25	10.27704	0.40699	-1.44989	-1.05011	0.805497883416016	-0.144193	0.315163	-0.194746
Trial1	2	1	noBlindfold	counterclockwise	practice	Guided	1	0.5	-0.25	10.29704	0.40326	-1.44986	-1.05017	0.80599663121763	0.124488	0.268537	-0.374279
Trial1	2	1	noBlindfold	counterclockwise	practice	Guided	1	0.5	-0.25	10.31703	0.39983	-1.44988	-1.05024	0.806485057228287	0.257457	0.120375	-0.481153
Trial1	2	1	noBlindfold	counterclockwise	practice	Guided	1	0.5	-0.25	10.33704	0.39667	-1.44995	-1.05029	0.806933180602	0.185643	-0.086987	-0.565797
Trial1	2	1	noBlindfold	counterclockwise	practice	Guided	1	0.5	-0.25	10.35704	0.39393	-1.45004	-1.05025	0.807249025436639	0.021103	-0.023492	-0.58349
Trial1	2	1	noBlindfold	counterclockwise	practice	Guided	1	0.5	-0.25	10.37703	0.38888	-1.44993	-1.05016	0.807838942759612	-0.192661	0.196495	-0.247583
Trial1	2	1	noBlindfold	counterclockwise	practice	Guided	1	0.5	-0.25	10.39703	0.38629	-1.44989	-1.05011	0.808149708793182	-0.123404	0.192197	-0.197039
Trial1	2	1	noBlindfold	counterclockwise	practice	Guided	1	0.5	-0.25	10.41704	0.3838	-1.4499	-1.0501	0.80849402658271	0.0077687	0.048282	-0.194055
Trial1	2	1	noBlindfold	counterclockwise	practice	Guided	1	0.5	-0.25	10.43704	0.38142	-1.44997	-1.05012	0.808859213780317	0.133424	-0.036352	-0.246546
Trial1	2	1	noBlindfold	counterclockwise	practice	Guided	1	0.5	-0.25	10.45703	0.37918	-1.45005	-1.0502	0.809269723754469	0.189004	-0.112497	-0.336745
Trial1	2	1	noBlindfold	counterclockwise	practice	Guided	1	0.5	-0.25	10.47704	0.3757	-1.45004	-1.0502	0.809796584062633	0.086492	0.0018005	-0.405618
Trial1	2	1	noBlindfold	counterclockwise	practice	Guided	1	0.5	-0.25	10.49704	0.3742	-1.45	-1.05014	0.809968827744395	-0.001286	0.061035	-0.270337
Trial1	2	1	noBlindfold	counterclockwise	practice	Guided	1	0.5	-0.25	10.51703	0.37295	-1.44996	-1.05006	0.810085034622515	-0.012707	0.014466	-0.135285
Trial1	2	1	noBlindfold	counterclockwise	practice	Guided	1	0.5	-0.25	10.53703	0.37166	-1.44999	-1.04997	0.810199486090571	0.078443	-0.070161	0.088705
Trial1	2	1	noBlindfold	counterclockwise	practice	Guided	1	0.5	-0.25	10.55704	0.37057	-1.45004	-1.04994	0.810343206017741	0.027288	-0.112453	0.033081
Trial1	2	1	noBlindfold	counterclockwise	practice	Guided	1	0.5	-0.25	10.57704	0.36866	-1.45003	-1.04994	0.810650463929101	-0.0174	0.006059	0.114438
Trial1	2	1	noBlindfold	counterclockwise	practice	Guided	1	0.5	-0.25	10.59703	0.36775	-1.45	-1.04997	0.810828043147475	-0.114602	-0.053183	0.028828
Trial1	2	1	noBlindfold	counterclockwise	practice	Guided	1	0.5	-0.25	10.61703	0.36683	-1.45001	-1.04999	0.810998244933429	-0.186623	-0.057396	0.029322
Trial1	2	1	noBlindfold	counterclockwise	practice	Guided	1	0.5	-0.25	10.63704	0.36574	-1.45005	-1.04997	0.811158306023469	-0.386052	-0.247786	0.035948
Trial1	2	1	noBlindfold	counterclockwise	practice	Guided	1	0.5	-0.25	10.65703	0.36451	-1.45012	-1.04991	0.811303560426427	-0.523705	-0.526989	0.160235
Trial1	2	1	noBlindfold	counterclockwise	practice	Guided	1	0.5	-0.25	10.67703	0.36109	-1.45034	-1.04993	0.811901443593949	-0.41569	-0.641248	0.106647
Trial1	2	1	noBlindfold	counterclockwise	practice	Guided	1	0.5	-0.25	10.69704	0.35914	-1.45032	-1.04997	0.812276792298013	-0.3172	-0.349198	0.022718
Trial1	2	1	noBlindfold	counterclockwise	practice	Guided	1	0.5	-0.25	10.71704	0.35708	-1.45017	-1.04997	0.81263656174338	-0.155504	0.082472	0.094535
Trial1	2	1	noBlindfold	counterclockwise	practice	Guided	1	0.5	-0.25	10.73703	0.35495	-1.44991	-1.04997	0.813013867979665	-0.167261	0.437871	0.078075
Trial1	2	1	noBlindfold	counterclockwise	practice	Guided	1	0.5	-0.25	10.75703	0.35278	-1.44979	-1.04997	0.813403825369015	-0.014629	0.285424	-0.0085395
Trial1	2	1	noBlindfold	counterclockwise	practice	Guided	1	0.5	-0.25	10.77704	0.34894	-1.45	-1.04988	0.814019150845801	0.116085	-0.137775	0.260566
Trial1	2	1	noBlindfold	counterclockwise	practice	Guided	1	0.5	-0.25	10.79704	0.34735	-1.45009	-1.04977	0.814207633929007	0.190504	-0.108117	0.556454
Trial1	2	1	noBlindfold	counterclockwise	practice	Guided	1	0.5	-0.25	10.81703	0.34606	-1.45007	-1.04972	0.814401311591771	0.159077	-0.031926	0.593635
Trial1	2	1	noBlindfold	counterclockwise	practice	Guided	1	0.5	-0.25	10.83704	0.345	-1.45003	-1.0498	0.814680981547101	0.068007	-0.010761	0.376634
Trial1	2	1	noBlindfold	counterclockwise	practice	Guided	1	0.5	-0.25	10.85704	0.34412	-1.45	-1.04992	0.814966694677645	0.083409	-0.044611	0.148525
Trial1	2	1	noBlindfold	counterclockwise	practice	Guided	1	0.5	-0.25	10.87703	0.34283	-1.45	-1.04988	0.815175114316836	-0.018979	0.145819	0.249349
Trial1	2	1	noBlindfold	counterclockwise	practice	Guided	1	0.5	-0.25	10.89703	0.34232	-1.44994	-1.0498	0.815195115203314	-0.178706	0.285413	0.398252
Trial1	2	1	noBlindfold	counterclockwise	practice	Guided	1	0.5	-0.25	10.91704	0.34177	-1.44987	-1.04973	0.815233033205377	-0.183634	0.35726	0.588635
Trial1	2	1	noBlindfold	counterclockwise	practice	Guided	1	0.5	-0.25	10.93704	0.3413	-1.44983	-1.04968	0.815275278875962	-0.086019	0.289458	0.673875
Trial1	2	1	noBlindfold	counterclockwise	practice	Guided	1	0.5	-0.25	10.95703	0.34089	-1.44985	-1.04973	0.815404297277809	0.0069982	0.132818	0.678383
Trial1	2	1	noBlindfold	counterclockwise	practice	Guided	1	0.5	-0.25	10.97704	0.34053	-1.45007	-1.04973	0.815474617119118	0.086398	-0.472257	0.483687
Trial1	2	1	noBlindfold	counterclockwise	practice	Guided	1	0.5	-0.25	10.99704	0.34054	-1.45022	-1.04971	0.815453024272688	0.223854	-0.865807	0.748067
Trial1	2	1	noBlindfold	counterclockwise	practice	Guided	1	0.5	-0.25	11.01703	0.34058	-1.45036	-1.0497	0.815435378160722	0.219214	-0.933516	0.667346
Trial1	2	1	noBlindfold	counterclockwise	practice	Guided	1	0.5	-0.25	11.03703	0.3406	-1.45041	-1.04969	0.815421648460728	0.244905	-0.713462	0.641981
Trial1	2	1	noBlindfold	counterclockwise	practice	Guided	1	0.5	-0.25	11.05704	0.34062	-1.45037	-1.04958	0.815309831944742	0.200852	-0.357947	0.780851
Trial1	2	1	noBlindfold	counterclockwise	practice	Guided	1	0.5	-0.25	11.07704	0.3407	-1.45023	-1.04953	0.815245213160034	0.029205	-0.565124	1.072765
Trial1	2	1	noBlindfold	counterclockwise	practice	Guided	1	0.5	-0.25	11.09703	0.3407	-1.45026	-1.0495	0.815215751524579	0.02911	-0.831728	1.175028
Trial1	2	1	noBlindfold	counterclockwise	practice	Guided	1	0.5	-0.25	11.11703	0.3407	-1.45034	-1.04949	0.815205930988821	0.043335	-0.979841	1.230795
Trial1	2	1	noBlindfold	counterclockwise	practice	Guided	1	0.5	-0.25	11.13704	0.34071	-1.45041	-1.04949	0.815203980110111	0.015833	-0.958682	1.098123
Trial1	2	1	noBlindfold	counterclockwise	practice	Guided	1	0.5	-0.25	11.15703	0.34071	-1.45042	-1.0496	0.815311889608222	-0.0067288	-0.835959	0.864008
Trial1	2	1	noBlindfold	counterclockwise	practice	Guided	1	0.5	-0.25	11.17703	0.34056	-1.45044	-1.04965	0.815390186484892	-0.725683	-1.276067	0.663907
Trial1	2	1	noBlindfold	counterclockwise	practice	Guided	1	0.5	-0.25	11.19704	0.34005	-1.45062	-1.0497	0.815539161217131	-1.235371	-1.885446	0.516462
Trial1	2	1	noBlindfold	counterclockwise	practice	Guided	1	0.5	-0.25	11.21704	0.33894	-1.45089	-1.04973	0.815787042180618	-1.505398	-2.325553	0.584279
Trial1	2	1	noBlindfold	counterclockwise	practice	Guided	1	0.5	-0.25	11.23703	0.33712	-1.45111	-1.04983	0.816246200744165	-1.666592	-2.334017	0.3271
Trial1	2	1	noBlindfold	counterclockwise	practice	Guided	1	0.5	-0.25	11.25703	0.33435	-1.45118	-1.05029	0.817253933346823	-1.929069	-2.317089	-0.120898
Trial1	2	1	noBlindfold	counterclockwise	practice	Guided	1	0.5	-0.25	11.27704	0.32531	-1.45127	-1.05046	0.819300177027988	-2.216694	-2.837601	-0.965544
Trial1	2	1	noBlindfold	counterclockwise	practice	Guided	1	0.5	-0.25	11.29704	0.31907	-1.45141	-1.05058	0.820770398800251	-2.215599	-3.121131	-1.20032
Trial1	2	1	noBlindfold	counterclockwise	practice	Guided	1	0.5	-0.25	11.31703	0.31157	-1.45155	-1.05062	0.822495099820237	-2.256888	-3.290403	-1.25453
Trial1	2	1	noBlindfold	counterclockwise	practice	Guided	1	0.5	-0.25	11.33704	0.303	-1.45165	-1.05065	0.824529818863509	-2.287248	-3.417357	-1.273936
Trial1	2	1	noBlindfold	counterclockwise	practice	Guided	1	0.5	-0.25	11.35704	0.2937	-1.45173	-1.05089	0.827033510980886	-2.270228	-3.662802	-1.524092
Trial1	2	1	noBlindfold	counterclockwise	practice	Guided	1	0.5	-0.25	11.37703	0.27278	-1.45194	-1.05098	0.832585036637852	-2.163973	-4.077518	-1.995392
Trial1	2	1	noBlindfold	counterclockwise	practice	Guided	1	0.5	-0.25	11.39703	0.26075	-1.45203	-1.05098	0.835948251936378	-2.10868	-4.107141	-1.976826
Trial1	2	1	noBlindfold	counterclockwise	practice	Guided	1	0.5	-0.25	11.41704	0.24851	-1.45206	-1.05093	0.839485628583572	-2.006224	-4.1283	-1.820712
Trial1	2	1	noBlindfold	counterclockwise	practice	Guided	1	0.5	-0.25	11.43704	0.23542	-1.45206	-1.05086	0.843432984306662	-1.918168	-4.073286	-1.670432
Trial1	2	1	noBlindfold	counterclockwise	practice	Guided	1	0.5	-0.25	11.45703	0.22231	-1.45205	-1.05085	0.847627581708813	-1.819957	-4.119836	-1.64189
Trial1	2	1	noBlindfold	counterclockwise	practice	Guided	1	0.5	-0.25	11.47704	0.19525	-1.45207	-1.05088	0.856902242657692	-1.726554	-4.132532	-1.776284
Trial1	2	1	noBlindfold	counterclockwise	practice	Guided	1	0.5	-0.25	11.49704	0.18092	-1.45207	-1.0509	0.862121119797312	-1.775555	-4.098677	-1.791233
Trial1	2	1	noBlindfold	counterclockwise	practice	Guided	1	0.5	-0.25	11.51703	0.1663	-1.45204	-1.05084	0.867583096163663	-1.794356	-3.959028	-1.681997
Trial1	2	1	noBlindfold	counterclockwise	practice	Guided	1	0.5	-0.25	11.53703	0.15177	-1.45199	-1.05074	0.873183078881387	-1.921847	-3.827842	-1.405581
Trial1	2	1	noBlindfold	counterclockwise	practice	Guided	1	0.5	-0.25	11.55704	0.13675	-1.45191	-1.05051	0.87907161396634	-2.059392	-3.726279	-1.217545
Trial1	2	1	noBlindfold	counterclockwise	practice	Guided	1	0.5	-0.25	11.57704	0.10413	-1.4519	-1.05044	0.89298218159375	-2.162799	-3.904014	-0.857828
Trial1	2	1	noBlindfold	counterclockwise	practice	Guided	1	0.5	-0.25	11.59703	0.086887	-1.45193	-1.05041	0.900732240394428	-2.266815	-3.781292	-0.832072
Trial1	2	1	noBlindfold	counterclockwise	practice	Guided	1	0.5	-0.25	11.61703	0.068827	-1.45191	-1.0504	0.909148141425079	-2.298832	-3.679729	-0.800904
Trial1	2	1	noBlindfold	counterclockwise	practice	Guided	1	0.5	-0.25	11.63704	0.049929	-1.45186	-1.05042	0.918278908856226	-2.27102	-3.633179	-0.883426
Trial1	2	1	noBlindfold	counterclockwise	practice	Guided	1	0.5	-0.25	11.65703	0.029585	-1.45182	-1.05038	0.928384835587459	-2.337198	-3.61202	-0.834427
Trial1	2	1	noBlindfold	counterclockwise	practice	Guided	1	0.5	-0.25	11.67703	-0.012993	-1.45181	-1.05037	0.950659728879765	-2.121753	-3.645875	-0.706462
Trial1	2	1	noBlindfold	counterclockwise	practice	Guided	1	0.5	-0.25	11.69704	-0.034981	-1.45181	-1.05037	0.96270284782824	-2.039667	-3.70512	-0.738321
Trial1	2	1	noBlindfold	counterclockwise	practice	Guided	1	0.5	-0.25	11.71704	-0.057536	-1.45185	-1.05035	0.975400652747119	-1.957335	-3.899783	-0.727973
Trial1	2	1	noBlindfold	counterclockwise	practice	Guided	1	0.5	-0.25	11.73703	-0.08126	-1.45192	-1.05033	0.989136674110648	-2.000696	-3.937869	-0.615257
Trial1	2	1	noBlindfold	counterclockwise	practice	Guided	1	0.5	-0.25	11.75703	-0.10547	-1.45197	-1.0504	1.00361053844497	-2.046769	-4.018273	-0.705075
Trial1	2	1	noBlindfold	counterclockwise	practice	Guided	1	0.5	-0.25	11.77704	-0.15382	-1.45203	-1.05039	1.03349153997284	-2.130344	-4.08175	-0.790238
Trial1	2	1	noBlindfold	counterclockwise	practice	Guided	1	0.5	-0.25	11.79704	-0.17869	-1.45203	-1.05032	1.04934839598324	-2.081157	-4.018273	-0.589359
Trial1	2	1	noBlindfold	counterclockwise	practice	Guided	1	0.5	-0.25	11.81703	-0.20406	-1.45201	-1.05028	1.06590277095951	-2.123583	-3.904014	-0.496309
Trial1	2	1	noBlindfold	counterclockwise	practice	Guided	1	0.5	-0.25	11.83704	-0.22994	-1.45197	-1.05028	1.08317156009299	-2.019589	-3.904014	-0.627109
Trial1	2	1	noBlindfold	counterclockwise	practice	Guided	1	0.5	-0.25	11.85704	-0.25706	-1.45196	-1.05027	1.10162236795015	-1.817635	-4.026737	-0.593644
Trial1	2	1	noBlindfold	counterclockwise	practice	Guided	1	0.5	-0.25	11.87703	-0.30726	-1.45205	-1.05026	1.13669903773092	-1.964945	-4.183313	-0.561376
Trial1	2	1	noBlindfold	counterclockwise	practice	Guided	1	0.5	-0.25	11.89703	-0.30808	-1.45204	-1.04974	1.13691576464125	-7.902203	-3.595093	0.789306
Trial1	2	1	noBlindfold	counterclockwise	practice	Guided	1	0.5	-0.25	11.91704	-0.30597	-1.45196	-1.04744	1.13379815250754	-13.5461	-3.370808	3.892417
Trial1	2	1	noBlindfold	counterclockwise	practice	Guided	1	0.5	-0.25	11.93704	-0.30632	-1.4518	-1.04287	1.13083812675718	-13.98102	-3.298867	4.790498
Trial1	2	1	noBlindfold	counterclockwise	practice	Guided	1	0.5	-0.25	11.95703	-0.30663	-1.45173	-1.03242	1.12375847022688	-11.71525	-4.026737	3.308467
Trial1	2	1	noBlindfold	counterclockwise	practice	Guided	1	0.5	-0.25	11.97704	-0.30489	-1.45245	-1.0278	1.1192947364022	-7.151319	-5.169323	1.487621
Trial1	2	1	noBlindfold	counterclockwise	practice	Guided	1	0.5	-0.25	11.99704	-0.30376	-1.45258	-1.02386	1.11574611361956	-4.964662	-4.898487	1.339996
Trial1	2	1	noBlindfold	counterclockwise	practice	Guided	1	0.5	-0.25	12.01703	-0.3027	-1.45253	-1.02056	1.11269495580538	-3.147734	-5.325899	0.943846
Trial1	2	1	noBlindfold	counterclockwise	practice	Guided	1	0.5	-0.25	12.03703	-0.3018	-1.45265	-1.0181	1.110342697519	-2.048341	-5.723688	0.645834
Trial1	2	1	noBlindfold	counterclockwise	practice	Guided	1	0.5	-0.25	12.05704	-0.30123	-1.45281	-1.01493	1.10773977383023	-1.712614	-5.571344	0.729613
Trial1	2	1	noBlindfold	counterclockwise	practice	Guided	1	0.5	-0.25	12.07704	-0.30113	-1.45242	-1.01238	1.10590801702774	-3.092461	-3.899783	2.536778
Trial1	2	1	noBlindfold	counterclockwise	practice	Guided	1	0.5	-0.25	12.09703	-0.30145	-1.45204	-1.00815	1.10322867963557	-4.044462	-3.544311	3.244193
Trial1	2	1	noBlindfold	counterclockwise	practice	Guided	1	0.5	-0.25	12.11703	-0.30194	-1.4518	-1.00155	1.09906108768483	-5.087327	-3.489298	3.5546
Trial1	2	1	noBlindfold	counterclockwise	practice	Guided	1	0.5	-0.25	12.13704	-0.30243	-1.45174	-0.99348	1.09391794082722	-5.621684	-3.603557	3.876728
Trial1	2	1	noBlindfold	counterclockwise	practice	Guided	1	0.5	-0.25	12.15703	-0.30278	-1.45178	-0.97023	1.07851149596438	-6.044143	-3.713583	4.187853
Trial1	2	1	noBlindfold	counterclockwise	practice	Guided	1	0.5	-0.25	12.17703	-0.30299	-1.45199	-0.95532	1.06876998200953	-5.561319	-4.284876	3.782392
Trial1	2	1	noBlindfold	counterclockwise	practice	Guided	1	0.5	-0.25	12.19704	-0.30279	-1.45214	-0.93953	1.05826433532028	-4.980619	-4.610725	3.397409
Trial1	2	1	noBlindfold	counterclockwise	practice	Guided	1	0.5	-0.25	12.21704	-0.3025	-1.45224	-0.92253	1.04704482238103	-4.317974	-4.259486	3.182029
Trial1	2	1	noBlindfold	counterclockwise	practice	Guided	1	0.5	-0.25	12.23703	-0.30219	-1.45217	-0.90375	1.03484195459474	-3.899762	-3.967491	3.095712
Trial1	2	1	noBlindfold	counterclockwise	practice	Guided	1	0.5	-0.25	12.25703	-0.30196	-1.45204	-0.8637201	1.0098475821619	-3.653165	-3.98865	2.933928
Trial1	2	1	noBlindfold	counterclockwise	practice	Guided	1	0.5	-0.25	12.27704	-0.30192	-1.45194	-0.8429101	0.997305374574848	-4.384473	-3.396198	2.370056
Trial1	2	1	noBlindfold	counterclockwise	practice	Guided	1	0.5	-0.25	12.29704	-0.30212	-1.45177	-0.82108	0.98464654879596	-4.677359	-3.066118	2.731137
Trial1	2	1	noBlindfold	counterclockwise	practice	Guided	1	0.5	-0.25	12.31703	-0.30233	-1.45156	-0.79772	0.971457988482286	-5.197031	-2.799515	3.399235
Trial1	2	1	noBlindfold	counterclockwise	practice	Guided	1	0.5	-0.25	12.33704	-0.30258	-1.45138	-0.77173	0.957254853023668	-5.736434	-2.566766	3.754379
Trial1	2	1	noBlindfold	counterclockwise	practice	Guided	1	0.5	-0.25	12.35704	-0.30282	-1.4513	-0.71499	0.927758379525573	-6.081386	-2.465202	3.88601
Trial1	2	1	noBlindfold	counterclockwise	practice	Guided	1	0.5	-0.25	12.37703	-0.30292	-1.45123	-0.6837	0.912565728263119	-5.512955	-2.81221	3.497861
Trial1	2	1	noBlindfold	counterclockwise	practice	Guided	1	0.5	-0.25	12.39703	-0.30278	-1.45138	-0.65154	0.897602437989161	-5.198594	-2.960323	3.878585
Trial1	2	1	noBlindfold	counterclockwise	practice	Guided	1	0.5	-0.25	12.41704	-0.30262	-1.45145	-0.61781	0.882883377571035	-4.832317	-2.617547	3.532624
Trial1	2	1	noBlindfold	counterclockwise	practice	Guided	1	0.5	-0.25	12.43704	-0.30239	-1.45136	-0.5831	0.868783811435728	-4.093752	-2.672561	2.809323
Trial1	2	1	noBlindfold	counterclockwise	practice	Guided	1	0.5	-0.25	12.45703	-0.30209	-1.45144	-0.51197	0.843787072102342	-3.793236	-3.370808	2.423555
Trial1	2	1	noBlindfold	counterclockwise	practice	Guided	1	0.5	-0.25	12.47704	-0.30194	-1.45154	-0.47584	0.833133519173263	-3.725873	-3.193072	2.024259
Trial1	2	1	noBlindfold	counterclockwise	practice	Guided	1	0.5	-0.25	12.49704	-0.30185	-1.45155	-0.43828	0.823658158140784	-3.716202	-3.87016	2.303992
Trial1	2	1	noBlindfold	counterclockwise	practice	Guided	1	0.5	-0.25	12.51703	-0.3019	-1.45172	-0.40152	0.816089403533258	-4.238251	-3.315794	2.362579
Trial1	2	1	noBlindfold	counterclockwise	practice	Guided	1	0.5	-0.25	12.53703	-0.30198	-1.45169	-0.36368	0.809996971483472	-3.927371	-3.603557	1.761649
Trial1	2	1	noBlindfold	counterclockwise	practice	Guided	1	0.5	-0.25	12.55704	-0.30197	-1.45176	-0.29048	0.802990982759834	-4.183007	-4.039432	2.168788
Trial1	2	1	noBlindfold	counterclockwise	practice	Guided	1	0.5	-0.25	12.57704	-0.30206	-1.45162	-0.25329	0.802066755697829	-3.905404	-3.404662	1.310593
Trial1	2	1	noBlindfold	counterclockwise	practice	Guided	1	0.5	-0.25	12.59703	-0.30199	-1.45169	-0.21754	0.802646631965205	-4.302862	-3.747438	1.4961
Trial1	2	1	noBlindfold	counterclockwise	practice	Guided	2	0.5	-0.25	0	0.45167	-1.45065	-1.05082	0.802277041294012	0.451545	-1.33534	-1.718292
Trial1	2	1	noBlindfold	counterclockwise	practice	Guided	2	0.5	-0.25	0.002243042	0.45167	-1.45065	-1.05082	0.802277041294012	0.551276	-1.369195	-1.754296
Trial1	2	1	noBlindfold	counterclockwise	practice	Guided	2	0.5	-0.25	0.02223206	0.45167	-1.45065	-1.05083	0.802287036688487	0.551276	-1.369195	-1.754296
Trial1	2	1	noBlindfold	counterclockwise	practice	Guided	2	0.5	-0.25	0.04223633	0.45172	-1.45066	-1.05085	0.802304016592095	0.580976	-1.360731	-1.79573
Trial1	2	1	noBlindfold	counterclockwise	practice	Guided	2	0.5	-0.25	0.0622406	0.45179	-1.45067	-1.05086	0.802309685209284	0.463618	-1.415745	-1.781119
Trial1	2	1	noBlindfold	counterclockwise	practice	Guided	2	0.5	-0.25	0.08224487	0.45182	-1.45068	-1.05086	0.802307880650147	0.389966	-1.390354	-1.82401
Trial1	2	1	noBlindfold	counterclockwise	practice	Guided	2	0.5	-0.25	0.1022339	0.45183	-1.45068	-1.05086	0.802307281168802	0.33391	-1.390354	-1.810647
Trial1	2	1	noBlindfold	counterclockwise	practice	Guided	2	0.5	-0.25	0.1222382	0.45184	-1.45068	-1.05086	0.802306680022305	0.307042	-1.369195	-1.723322
Trial1	2	1	noBlindfold	counterclockwise	practice	Guided	2	0.5	-0.25	0.1422424	0.45185	-1.45068	-1.05086	0.802306080788907	0.347257	-1.280327	-1.691056
Trial1	2	1	noBlindfold	counterclockwise	practice	Guided	2	0.5	-0.25	0.1622467	0.45186	-1.45067	-1.05086	0.802305479891097	0.44838	-1.288791	-1.710705
Trial1	2	1	noBlindfold	counterclockwise	practice	Guided	2	0.5	-0.25	0.1822357	0.45188	-1.45067	-1.05087	0.802314277597518	0.496637	-1.2634	-1.774756
Trial1	2	1	noBlindfold	counterclockwise	practice	Guided	2	0.5	-0.25	0.20224	0.4519	-1.45067	-1.05088	0.802323191250897	0.567906	-1.301486	-1.829543
Trial1	2	1	noBlindfold	counterclockwise	practice	Guided	2	0.5	-0.25	0.2222443	0.45196	-1.45066	-1.05092	0.802359460371012	0.640959	-1.305718	-1.888823
Trial1	2	1	noBlindfold	counterclockwise	practice	Guided	2	0.5	-0.25	0.2422333	0.45236	-1.45065	-1.05093	0.802345607636247	0.63483	-1.305718	-1.880324
Trial1	2	1	noBlindfold	counterclockwise	practice	Guided	2	0.5	-0.25	0.2622375	0.4527	-1.45065	-1.05094	0.802335486900597	0.605552	-1.267632	-1.886423
Trial1	2	1	noBlindfold	counterclockwise	practice	Guided	2	0.5	-0.25	0.2822418	0.45306	-1.45064	-1.05095	0.802324340061761	0.539607	-1.221082	-1.916086
Trial1	2	1	noBlindfold	counterclockwise	practice	Guided	2	0.5	-0.25	0.3022461	0.45345	-1.45062	-1.05097	0.80232160966006	0.51929	-1.221082	-1.930096
Trial1	2	1	noBlindfold	counterclockwise	practice	Guided	2	0.5	-0.25	0.3222351	0.45382	-1.45062	-1.05099	0.802320104525512	0.52146	-1.250704	-1.963861
Trial1	2	1	noBlindfold	counterclockwise	practice	Guided	2	0.5	-0.25	0.3422394	0.45457	-1.45064	-1.051	0.802287280892594	0.660415	-1.343804	-2.014205
Trial1	2	1	noBlindfold	counterclockwise	practice	Guided	2	0.5	-0.25	0.3622437	0.45503	-1.45066	-1.05101	0.802271362485871	0.727863	-1.364963	-2.019321
Trial1	2	1	noBlindfold	counterclockwise	practice	Guided	2	0.5	-0.25	0.3822327	0.45564	-1.45068	-1.05102	0.80224740138746	0.812408	-1.364963	-2.063629
Trial1	2	1	noBlindfold	counterclockwise	practice	Guided	2	0.5	-0.25	0.4022369	0.45641	-1.45069	-1.05103	0.802215189925129	0.811864	-1.373427	-2.05085
Trial1	2	1	noBlindfold	counterclockwise	practice	Guided	2	0.5	-0.25	0.4222412	0.45737	-1.45069	-1.05102	0.802153601698143	0.760661	-1.394586	-2.041364
Trial1	2	1	noBlindfold	counterclockwise	practice	Guided	2	0.5	-0.25	0.4422455	0.45968	-1.45071	-1.051	0.80201415299072	0.638145	-1.432672	-1.998717
Trial1	2	1	noBlindfold	counterclockwise	practice	Guided	2	0.5	-0.25	0.4622345	0.46092	-1.4507	-1.05097	0.801922883450765	0.597638	-1.360731	-1.932983
Trial1	2	1	noBlindfold	counterclockwise	practice	Guided	2	0.5	-0.25	0.4822388	0.46211	-1.45069	-1.05095	0.801845767148766	0.493184	-1.352268	-1.888882
Trial1	2	1	noBlindfold	counterclockwise	practice	Guided	2	0.5	-0.25	0.502243	0.46328	-1.45068	-1.05092	0.801761322696642	0.477362	-1.314181	-1.838977
Trial1	2	1	noBlindfold	counterclockwise	practice	Guided	2	0.5	-0.25	0.5222321	0.4643	-1.45067	-1.05092	0.801715257091439	0.479505	-1.301486	-1.83358
Trial1	2	1	noBlindfold	counterclockwise	practice	Guided	2	0.5	-0.25	0.5422363	0.46617	-1.45064	-1.05092	0.801634162085355	0.463131	-1.208386	-1.810101
Trial1	2	1	noBlindfold	counterclockwise	practice	Guided	2	0.5	-0.25	0.5622406	0.46701	-1.45061	-1.05092	0.801599153234014	0.487723	-1.094128	-1.829762
Trial1	2	1	noBlindfold	counterclockwise	practice	Guided	2	0.5	-0.25	0.5822449	0.46786	-1.45057	-1.0509	0.801544610459361	0.514866	-1.026419	-1.819299
Trial1	2	1	noBlindfold	counterclockwise	practice	Guided	2	0.5	-0.25	0.6022339	0.46875	-1.45052	-1.05088	0.801489523470387	0.564802	-0.891001	-1.739577
Trial1	2	1	noBlindfold	counterclockwise	practice	Guided	2	0.5	-0.25	0.6222382	0.46966	-1.45046	-1.0508	0.801374506753616	0.586593	-0.764047	-1.682919
Trial1	2	1	noBlindfold	counterclockwise	practice	Guided	2	0.5	-0.25	0.6422424	0.47204	-1.45035	-1.05077	0.801258026871852	0.592816	-0.586312	-1.516912
Trial1	2	1	noBlindfold	counterclockwise	practice	Guided	2	0.5	-0.25	0.6622467	0.47352	-1.45032	-1.05077	0.801207746919566	0.493415	-0.586312	-1.548956
Trial1	2	1	noBlindfold	counterclockwise	practice	Guided	2	0.5	-0.25	0.6822357	0.47501	-1.45031	-1.05076	0.801149877713422	0.468622	-0.649789	-1.554786
Trial1	2	1	noBlindfold	counterclockwise	practice	Guided	2	0.5	-0.25	0.70224	0.47669	-1.45033	-1.05074	0.801079215625213	0.495499	-0.721729	-1.446836
Trial1	2	1	noBlindfold	counterclockwise	practice	Guided	2	0.5	-0.25	0.7222443	0.4784	-1.45035	-1.05075	0.801041291281317	0.390807	-0.730193	-1.469648
Trial1	2	1	noBlindfold	counterclockwise	practice	Guided	2	0.5	-0.25	0.7422333	0.48193	-1.45031	-1.05075	0.800953877735889	0.359342	-0.433936	-1.489821
Trial1	2	1	noBlindfold	counterclockwise	practice	Guided	2	0.5	-0.25	0.7622375	0.48361	-1.45023	-1.05075	0.800917737320339	0.358198	-0.230718	-1.468625
Trial1	2	1	noBlindfold	counterclockwise	practice	Guided	2	0.5	-0.25	0.7822418	0.48539	-1.45013	-1.05076	0.800893300460206	0.270307	-0.031788	-1.559108
Trial1	2	1	noBlindfold	counterclockwise	practice	Guided	2	0.5	-0.25	0.8022461	0.48727	-1.45002	-1.05074	0.800841186692966	0.039611	-0.074105	-1.452437
Trial1	2	1	noBlindfold	counterclockwise	practice	Guided	2	0.5	-0.25	0.8222351	0.48897	-1.44999	-1.05074	0.800815968026964	-0.027874	-0.150251	-1.452911
Trial1	2	1	noBlindfold	counterclockwise	practice	Guided	2	0.5	-0.25	0.8422394	0.49173	-1.45012	-1.05074	0.800782708459274	0.0076277	-0.230523	-1.467437
Trial1	2	1	noBlindfold	counterclockwise	practice	Guided	2	0.5	-0.25	0.8622437	0.49269	-1.45011	-1.05074	0.800773369888635	-0.016911	-0.175459	-1.477653
Trial1	2	1	noBlindfold	counterclockwise	practice	Guided	2	0.5	-0.25	0.8822327	0.4934	-1.45009	-1.05075	0.800777216388017	0.023011	-0.166955	-1.500313
Trial1	2	1	noBlindfold	counterclockwise	practice	Guided	2	0.5	-0.25	0.9022369	0.49391	-1.45009	-1.05077	0.800793201652544	0.012511	-0.264223	-1.531342
Trial1	2	1	noBlindfold	counterclockwise	practice	Guided	2	0.5	-0.25	0.9222412	0.4942	-1.45012	-1.05079	0.800811075531935	0.065219	-0.327617	-1.624281
Trial1	2	1	noBlindfold	counterclockwise	practice	Guided	2	0.5	-0.25	0.9422455	0.49431	-1.45014	-1.05079	0.800810286390261	0.084855	-0.280893	-1.593545
Trial1	2	1	noBlindfold	counterclockwise	practice	Guided	2	0.5	-0.25	0.9622345	0.49431	-1.45014	-1.05079	0.800810286390261	0.0047312	-0.280816	-1.542817
Trial1	2	1	noBlindfold	counterclockwise	practice	Guided	2	0.5	-0.25	0.9822388	0.49431	-1.45014	-1.05079	0.800810286390261	-0.022713	-0.268046	-1.58407
Trial1	2	1	noBlindfold	counterclockwise	practice	Guided	2	0.5	-0.25	1.002243	0.49431	-1.45014	-1.05079	0.800810286390261	-0.062442	-0.246813	-1.539411
Trial1	2	1	noBlindfold	counterclockwise	practice	Guided	2	0.5	-0.25	1.022232	0.49431	-1.45014	-1.05079	0.800810286390261	-0.070257	-0.25521	-1.551111
Trial1	2	1	noBlindfold	counterclockwise	practice	Guided	2	0.5	-0.25	1.042236	0.49431	-1.45014	-1.05079	0.800810286390261	-0.050963	-0.263525	-1.649749
Trial1	2	1	noBlindfold	counterclockwise	practice	Guided	2	0.5	-0.25	1.062241	0.4943	-1.45014	-1.0508	0.800820251510762	-0.012647	-0.322692	-1.651299
Trial1	2	1	noBlindfold	counterclockwise	practice	Guided	2	0.5	-0.25	1.082245	0.49431	-1.45014	-1.0508	0.800820180511532	-0.0015051	-0.394543	-1.703139
Trial1	2	1	noBlindfold	counterclockwise	practice	Guided	2	0.5	-0.25	1.102234	0.49431	-1.45015	-1.05081	0.800830193839091	0.044957	-0.373271	-1.685433
Trial1	2	1	noBlindfold	counterclockwise	practice	Guided	2	0.5	-0.25	1.122238	0.49431	-1.45015	-1.05085	0.800870247149387	0.037059	-0.352005	-1.753863
Trial1	2	1	noBlindfold	counterclockwise	practice	Guided	2	0.5	-0.25	1.142242	0.49431	-1.45015	-1.05085	0.800870247149387	0.015038	-0.360279	-1.802074
Trial1	2	1	noBlindfold	counterclockwise	practice	Guided	2	0.5	-0.25	1.162247	0.49431	-1.45016	-1.05086	0.800880141270696	0.016552	-0.402492	-1.823179
Trial1	2	1	noBlindfold	counterclockwise	practice	Guided	2	0.5	-0.25	1.182236	0.49431	-1.45016	-1.05086	0.800880141270696	-0.0027398	-0.330445	-1.84458
Trial1	2	1	noBlindfold	counterclockwise	practice	Guided	2	0.5	-0.25	1.20224	0.49431	-1.45016	-1.05087	0.800890154598292	-0.025289	-0.343036	-1.83036
Trial1	2	1	noBlindfold	counterclockwise	practice	Guided	2	0.5	-0.25	1.222244	0.49431	-1.45016	-1.05088	0.800900287132175	0.01785	-0.326017	-1.824654
Trial1	2	1	noBlindfold	counterclockwise	practice	Guided	2	0.5	-0.25	1.242233	0.49431	-1.45016	-1.05089	0.800910181253503	0.019021	-0.3766	-1.916335
Trial1	2	1	noBlindfold	counterclockwise	practice	Guided	2	0.5	-0.25	1.262238	0.49431	-1.45017	-1.0509	0.800920194581118	0.073625	-0.406112	-1.908257
Trial1	2	1	noBlindfold	counterclockwise	practice	Guided	2	0.5	-0.25	1.282242	0.49432	-1.45017	-1.0509	0.800920123715199	0.071866	-0.410228	-1.882928
Trial1	2	1	noBlindfold	counterclockwise	practice	Guided	2	0.5	-0.25	1.302246	0.49432	-1.45017	-1.0509	0.800920123715199	0.038708	-0.367803	-1.893741
Trial1	2	1	noBlindfold	counterclockwise	practice	Guided	2	0.5	-0.25	1.322235	0.49432	-1.45017	-1.05091	0.800930137043707	0.029995	-0.35077	-1.89011
Trial1	2	1	noBlindfold	counterclockwise	practice	Guided	2	0.5	-0.25	1.342239	0.49432	-1.45017	-1.05091	0.800930137043707	0.035751	-0.367492	-1.910917
Trial1	2	1	noBlindfold	counterclockwise	practice	Guided	2	0.5	-0.25	1.362244	0.49432	-1.45018	-1.05092	0.800940150372221	0.043029	-0.384321	-1.893437
Trial1	2	1	noBlindfold	counterclockwise	practice	Guided	2	0.5	-0.25	1.382233	0.49432	-1.45018	-1.05092	0.800940150372221	0.087336	-0.379985	-1.874179
Trial1	2	1	noBlindfold	counterclockwise	practice	Guided	2	0.5	-0.25	1.402237	0.49433	-1.45018	-1.05092	0.800940079421539	0.117192	-0.41796	-1.922167
Trial1	2	1	noBlindfold	counterclockwise	practice	Guided	2	0.5	-0.25	1.422241	0.49433	-1.45018	-1.05094	0.800960106080359	0.145781	-0.439004	-1.935198
Trial1	2	1	noBlindfold	counterclockwise	practice	Guided	2	0.5	-0.25	1.442245	0.49434	-1.45019	-1.05094	0.800960035256635	0.226865	-0.451449	-1.973854
Trial1	2	1	noBlindfold	counterclockwise	practice	Guided	2	0.5	-0.25	1.462234	0.49435	-1.45019	-1.05095	0.800969977889283	0.225344	-0.480944	-1.952751
Trial1	2	1	noBlindfold	counterclockwise	practice	Guided	2	0.5	-0.25	1.482239	0.49436	-1.4502	-1.05095	0.800969907526659	0.253332	-0.476597	-1.988964
Trial1	2	1	noBlindfold	counterclockwise	practice	Guided	2	0.5	-0.25	1.502243	0.49436	-1.4502	-1.05096	0.800979801652399	0.262636	-0.506127	-2.001037
Trial1	2	1	noBlindfold	counterclockwise	practice	Guided	2	0.5	-0.25	1.522232	0.49437	-1.4502	-1.05096	0.800979731205603	0.248162	-0.501797	-1.951272
Trial1	2	1	noBlindfold	counterclockwise	practice	Guided	2	0.5	-0.25	1.542236	0.49439	-1.45021	-1.05096	0.800979590896284	0.288597	-0.399986	-1.888916
Trial1	2	1	noBlindfold	counterclockwise	practice	Guided	2	0.5	-0.25	1.562241	0.49439	-1.45021	-1.05096	0.800979590896284	0.277376	-0.437961	-1.910915
Trial1	2	1	noBlindfold	counterclockwise	practice	Guided	2	0.5	-0.25	1.582245	0.4944	-1.45021	-1.05096	0.800979521033018	0.316213	-0.437842	-1.920914
Trial1	2	1	noBlindfold	counterclockwise	practice	Guided	2	0.5	-0.25	1.602234	0.49442	-1.45021	-1.05097	0.800989514015905	0.363402	-0.420754	-1.989717
Trial1	2	1	noBlindfold	counterclockwise	practice	Guided	2	0.5	-0.25	1.622238	0.49443	-1.45021	-1.051	0.801019365128199	0.313001	-0.433361	-1.9975
Trial1	2	1	noBlindfold	counterclockwise	practice	Guided	2	0.5	-0.25	1.642242	0.49453	-1.45021	-1.05102	0.801038702587058	0.370691	-0.411961	-2.095257
Trial1	2	1	noBlindfold	counterclockwise	practice	Guided	2	0.5	-0.25	1.662247	0.49461	-1.45021	-1.05104	0.801058067864975	0.373002	-0.41607	-2.129033
Trial1	2	1	noBlindfold	counterclockwise	practice	Guided	2	0.5	-0.25	1.682236	0.49472	-1.45022	-1.05106	0.801077481202508	0.378419	-0.470962	-2.145614
Trial1	2	1	noBlindfold	counterclockwise	practice	Guided	2	0.5	-0.25	1.70224	0.49487	-1.45022	-1.05106	0.80107650680163	0.368204	-0.475068	-2.120871
Trial1	2	1	noBlindfold	counterclockwise	practice	Guided	2	0.5	-0.25	1.722244	0.49504	-1.45022	-1.05107	0.801085330217862	0.393817	-0.432626	-2.123305
Trial1	2	1	noBlindfold	counterclockwise	practice	Guided	2	0.5	-0.25	1.742233	0.49552	-1.45022	-1.05108	0.801092515494385	0.446862	-0.445085	-2.153489
Trial1	2	1	noBlindfold	counterclockwise	practice	Guided	2	0.5	-0.25	1.762238	0.49587	-1.45022	-1.05109	0.801100648076506	0.441143	-0.466121	-2.206207
Trial1	2	1	noBlindfold	counterclockwise	practice	Guided	2	0.5	-0.25	1.782242	0.49629	-1.45022	-1.05109	0.801098592879213	0.431598	-0.389826	-2.185078
Trial1	2	1	noBlindfold	counterclockwise	practice	Guided	2	0.5	-0.25	1.802246	0.4968	-1.45022	-1.05109	0.801096393423622	0.427465	-0.415092	-2.194385
Trial1	2	1	noBlindfold	counterclockwise	practice	Guided	2	0.5	-0.25	1.822235	0.49731	-1.45022	-1.05111	0.801114545461587	0.406759	-0.427672	-2.181695
Trial1	2	1	noBlindfold	counterclockwise	practice	Guided	2	0.5	-0.25	1.842239	0.49847	-1.45022	-1.05111	0.801111490238517	0.436799	-0.444357	-2.243159
Trial1	2	1	noBlindfold	counterclockwise	practice	Guided	2	0.5	-0.25	1.862244	0.49913	-1.45022	-1.05111	0.801110501615943	0.39474	-0.427311	-2.246116
Trial1	2	1	noBlindfold	counterclockwise	practice	Guided	2	0.5	-0.25	1.882233	0.49986	-1.45021	-1.0511	0.801100027870206	0.428399	-0.380644	-2.18006
Trial1	2	1	noBlindfold	counterclockwise	practice	Guided	2	0.5	-0.25	1.902237	0.50061	-1.4502	-1.0511	0.801100247878768	0.442131	-0.363611	-2.19178
Trial1	2	1	noBlindfold	counterclockwise	practice	Guided	2	0.5	-0.25	1.922241	0.50144	-1.4502	-1.0511	0.801101309946309	0.431759	-0.367736	-2.222183
Trial1	2	1	noBlindfold	counterclockwise	practice	Guided	2	0.5	-0.25	1.942245	0.5033	-1.45019	-1.0511	0.801106812561512	0.438553	-0.363291	-2.199763
Trial1	2	1	noBlindfold	counterclockwise	practice	Guided	2	0.5	-0.25	1.962234	0.50432	-1.45018	-1.0511	0.801111663676581	0.434896	-0.342035	-2.196384
Trial1	2	1	noBlindfold	counterclockwise	practice	Guided	2	0.5	-0.25	1.982239	0.50539	-1.45017	-1.0511	0.801118148387962	0.366753	-0.312323	-2.188511
Trial1	2	1	noBlindfold	counterclockwise	practice	Guided	2	0.5	-0.25	2.002243	0.50658	-1.45016	-1.05109	0.801117024994871	0.379107	-0.28684	-2.179099
Trial1	2	1	noBlindfold	counterclockwise	practice	Guided	2	0.5	-0.25	2.022232	0.50773	-1.45016	-1.0511	0.801137309123534	0.396343	-0.333304	-2.237216
Trial1	2	1	noBlindfold	counterclockwise	practice	Guided	2	0.5	-0.25	2.042236	0.51025	-1.45017	-1.0511	0.801165586499985	0.363479	-0.337351	-2.217823
Trial1	2	1	noBlindfold	counterclockwise	practice	Guided	2	0.5	-0.25	2.062241	0.51153	-1.45016	-1.05109	0.801172972514291	0.383068	-0.286488	-2.159284
Trial1	2	1	noBlindfold	counterclockwise	practice	Guided	2	0.5	-0.25	2.082245	0.51287	-1.45014	-1.05107	0.801173353237704	0.334232	-0.244096	-2.122774
Trial1	2	1	noBlindfold	counterclockwise	practice	Guided	2	0.5	-0.25	2.102234	0.51423	-1.45013	-1.05108	0.801206366181306	0.337974	-0.277879	-2.169141
Trial1	2	1	noBlindfold	counterclockwise	practice	Guided	2	0.5	-0.25	2.122238	0.51551	-1.45014	-1.05108	0.801230121061274	0.32023	-0.30319	-2.177829
Trial1	2	1	noBlindfold	counterclockwise	practice	Guided	2	0.5	-0.25	2.142242	0.51815	-1.45014	-1.05107	0.801275561943189	0.373618	-0.273407	-2.157098
Trial1	2	1	noBlindfold	counterclockwise	practice	Guided	2	0.5	-0.25	2.162247	0.51948	-1.45013	-1.05106	0.801296900422406	0.436315	-0.214096	-2.102327
Trial1	2	1	noBlindfold	counterclockwise	practice	Guided	2	0.5	-0.25	2.182236	0.52091	-1.45012	-1.05103	0.801302908567999	0.521854	-0.209805	-2.066445
Trial1	2	1	noBlindfold	counterclockwise	practice	Guided	2	0.5	-0.25	2.20224	0.52261	-1.4501	-1.05101	0.801329054023568	0.502549	-0.197053	-2.012401
Trial1	2	1	noBlindfold	counterclockwise	practice	Guided	2	0.5	-0.25	2.222244	0.52436	-1.4501	-1.05099	0.801360322495316	0.573167	-0.209688	-1.980964
Trial1	2	1	noBlindfold	counterclockwise	practice	Guided	2	0.5	-0.25	2.242233	0.52871	-1.45013	-1.05098	0.801494341778067	0.597059	-0.222242	-1.949767
Trial1	2	1	noBlindfold	counterclockwise	practice	Guided	2	0.5	-0.25	2.262238	0.53122	-1.45013	-1.05097	0.801578287461654	0.631407	-0.239101	-1.944066
Trial1	2	1	noBlindfold	counterclockwise	practice	Guided	2	0.5	-0.25	2.282242	0.53408	-1.45012	-1.05096	0.801684652091337	0.647808	-0.22634	-1.901974
Trial1	2	1	noBlindfold	counterclockwise	practice	Guided	2	0.5	-0.25	2.302246	0.53716	-1.45011	-1.05094	0.801801600504657	0.722019	-0.175505	-1.888688
Trial1	2	1	noBlindfold	counterclockwise	practice	Guided	2	0.5	-0.25	2.322235	0.54058	-1.45009	-1.05088	0.801907496481361	0.786611	-0.095056	-1.825344
Trial1	2	1	noBlindfold	counterclockwise	practice	Guided	2	0.5	-0.25	2.342239	0.54911	-1.45002	-1.05085	0.802354390664294	1.029299	0.023457	-1.702211
Trial1	2	1	noBlindfold	counterclockwise	practice	Guided	2	0.5	-0.25	2.362244	0.55404	-1.44999	-1.0508	0.802621273398868	1.132963	-0.0061651	-1.629454
Trial1	2	1	noBlindfold	counterclockwise	practice	Guided	2	0.5	-0.25	2.382233	0.5599	-1.44998	-1.0508	0.803037106002321	1.303146	0.086924	-1.47918
Trial1	2	1	noBlindfold	counterclockwise	practice	Guided	2	0.5	-0.25	2.402237	0.56706	-1.44996	-1.05068	0.803483279490749	1.341577	0.13767	-1.35586
Trial1	2	1	noBlindfold	counterclockwise	practice	Guided	2	0.5	-0.25	2.422241	0.57447	-1.44993	-1.05055	0.804006258793546	1.323558	0.188405	-1.212715
Trial1	2	1	noBlindfold	counterclockwise	practice	Guided	2	0.5	-0.25	2.442245	0.59266	-1.44991	-1.05051	0.805854959507802	1.295217	0.141757	-0.994009
Trial1	2	1	noBlindfold	counterclockwise	practice	Guided	2	0.5	-0.25	2.462234	0.60325	-1.44992	-1.05048	0.807111399636032	1.285029	0.124794	-0.954789
Trial1	2	1	noBlindfold	counterclockwise	practice	Guided	2	0.5	-0.25	2.482239	0.61438	-1.44993	-1.05046	0.808590728359193	1.234956	0.171305	-0.944423
Trial1	2	1	noBlindfold	counterclockwise	practice	Guided	2	0.5	-0.25	2.502243	0.62629	-1.44994	-1.0504	0.810302008425959	1.240566	-0.095323	-0.746533
Trial1	2	1	noBlindfold	counterclockwise	practice	Guided	2	0.5	-0.25	2.522232	0.63896	-1.45004	-1.05022	0.812195759247749	1.259742	-0.344947	-0.597841
Trial1	2	1	noBlindfold	counterclockwise	practice	Guided	2	0.5	-0.25	2.542236	0.6671	-1.45031	-1.05023	0.817490372429989	1.478443	-0.590356	-0.47406
Trial1	2	1	noBlindfold	counterclockwise	practice	Guided	2	0.5	-0.25	2.562241	0.68226	-1.4503	-1.05022	0.820713585584365	1.486675	-0.340629	-0.457289
Trial1	2	1	noBlindfold	counterclockwise	practice	Guided	2	0.5	-0.25	2.582245	0.69882	-1.4502	-1.05019	0.824520091659392	1.40599	-0.141666	-0.378076
Trial1	2	1	noBlindfold	counterclockwise	practice	Guided	2	0.5	-0.25	2.602234	0.7164	-1.45008	-1.05016	0.828905952474843	1.407025	-0.061244	-0.274956
Trial1	2	1	noBlindfold	counterclockwise	practice	Guided	2	0.5	-0.25	2.622238	0.73384	-1.44998	-1.05014	0.833609624661251	1.298116	-0.018927	-0.321524
Trial1	2	1	noBlindfold	counterclockwise	practice	Guided	2	0.5	-0.25	2.642242	0.77284	-1.44997	-1.05011	0.845350614984043	1.239057	0.040302	-0.227086
Trial1	2	1	noBlindfold	counterclockwise	practice	Guided	2	0.5	-0.25	2.662247	0.79323	-1.44999	-1.05009	0.852131309044037	1.381683	0.036066	-0.198499
Trial1	2	1	noBlindfold	counterclockwise	practice	Guided	2	0.5	-0.25	2.682236	0.81446	-1.44999	-1.05008	0.859658648487071	1.357059	0.044525	-0.197155
Trial1	2	1	noBlindfold	counterclockwise	practice	Guided	2	0.5	-0.25	2.70224	0.8372	-1.45	-1.05008	0.868234843654399	1.411787	-0.0020259	-0.181795
Trial1	2	1	noBlindfold	counterclockwise	practice	Guided	2	0.5	-0.25	2.722244	0.86011	-1.45001	-1.05011	0.877413919018548	1.344658	-0.06549	-0.1572
Trial1	2	1	noBlindfold	counterclockwise	practice	Guided	2	0.5	-0.25	2.742233	0.90882	-1.45006	-1.05016	0.898548788706393	1.104407	-0.141596	-0.250437
Trial1	2	1	noBlindfold	counterclockwise	practice	Guided	2	0.5	-0.25	2.762238	0.93368	-1.45006	-1.0502	0.910163917872815	1.047311	-0.166957	-0.480702
Trial1	2	1	noBlindfold	counterclockwise	practice	Guided	2	0.5	-0.25	2.782242	0.95974	-1.4501	-1.05017	0.922839526974428	0.941319	-0.281136	-0.316598
Trial1	2	1	noBlindfold	counterclockwise	practice	Guided	2	0.5	-0.25	2.802246	0.98532	-1.45012	-1.05012	0.935803122121134	0.771877	-0.090654	-0.196393
Trial1	2	1	noBlindfold	counterclockwise	practice	Guided	2	0.5	-0.25	2.822235	1.01108	-1.45007	-1.0501	0.94940136118792	0.647966	-0.044084	-0.185681
Trial1	2	1	noBlindfold	counterclockwise	practice	Guided	2	0.5	-0.25	2.842239	1.06351	-1.45009	-1.05013	0.978647853119494	0.326564	-0.314809	-0.286599
Trial1	2	1	noBlindfold	counterclockwise	practice	Guided	2	0.5	-0.25	2.862244	1.08988	-1.45015	-1.05014	0.994073572814166	0.340704	-0.33164	-0.287544
Trial1	2	1	noBlindfold	counterclockwise	practice	Guided	2	0.5	-0.25	2.882233	1.11443	-1.45017	-1.05015	1.00884302334135	0.342937	-0.365401	-0.280016
Trial1	2	1	noBlindfold	counterclockwise	practice	Guided	2	0.5	-0.25	2.902237	1.14095	-1.45019	-1.05018	1.02523403316367	0.242215	-0.445698	-0.353007
Trial1	2	1	noBlindfold	counterclockwise	practice	Guided	2	0.5	-0.25	2.922241	1.16486	-1.45021	-1.05017	1.04034166195299	0.182922	-0.568343	-0.426607
Trial1	2	1	noBlindfold	counterclockwise	practice	Guided	2	0.5	-0.25	2.942245	1.21368	-1.45034	-1.05009	1.07213950598441	0.21127	-0.657211	-0.154364
Trial1	2	1	noBlindfold	counterclockwise	practice	Guided	2	0.5	-0.25	2.962234	1.23708	-1.45034	-1.04996	1.08776050814416	0.179485	-0.58527	0.051206
Trial1	2	1	noBlindfold	counterclockwise	practice	Guided	2	0.5	-0.25	2.982239	1.26076	-1.45031	-1.04991	1.10390743635362	0.168329	-0.564111	0.13577
Trial1	2	1	noBlindfold	counterclockwise	practice	Guided	2	0.5	-0.25	3.002243	1.28405	-1.45029	-1.0499	1.12007780556833	0.270197	-0.619125	0.211112
Trial1	2	1	noBlindfold	counterclockwise	practice	Guided	2	0.5	-0.25	3.022232	1.30437	-1.45029	-1.05003	1.13448629791168	0.349867	-0.597966	0.058984
Trial1	2	1	noBlindfold	counterclockwise	practice	Guided	2	0.5	-0.25	3.042236	1.30347	-1.4505	-1.05021	1.13397535620658	5.253023	-1.973253	-0.555178
Trial1	2	1	noBlindfold	counterclockwise	practice	Guided	2	0.5	-0.25	3.062241	1.30266	-1.45074	-1.05026	1.13343682708801	5.633582	-1.803981	-1.263647
Trial1	2	1	noBlindfold	counterclockwise	practice	Guided	2	0.5	-0.25	3.082245	1.30265	-1.45076	-1.05037	1.13350742551107	4.751234	-1.181907	-1.49544
Trial1	2	1	noBlindfold	counterclockwise	practice	Guided	2	0.5	-0.25	3.102234	1.30246	-1.45066	-1.05048	1.13345058257194	3.299675	-0.449801	-1.372126
Trial1	2	1	noBlindfold	counterclockwise	practice	Guided	2	0.5	-0.25	3.122238	1.3019	-1.45042	-1.05027	1.13290585127508	2.160691	0.206159	-1.01775
Trial1	2	1	noBlindfold	counterclockwise	practice	Guided	2	0.5	-0.25	3.142242	1.3009	-1.44986	-1.05008	1.13206390945134	1.654276	-0.030948	0.079349
Trial1	2	1	noBlindfold	counterclockwise	practice	Guided	2	0.5	-0.25	3.162247	1.30087	-1.44999	-1.04988	1.13190145918542	2.198523	-0.674123	0.208737
Trial1	2	1	noBlindfold	counterclockwise	practice	Guided	2	0.5	-0.25	3.182236	1.30104	-1.45027	-1.04979	1.13195814887327	2.81261	-1.330052	0.168652
Trial1	2	1	noBlindfold	counterclockwise	practice	Guided	2	0.5	-0.25	3.20224	1.30126	-1.45054	-1.04979	1.13211380280364	3.19149	-1.761696	0.027954
Trial1	2	1	noBlindfold	counterclockwise	practice	Guided	2	0.5	-0.25	3.222244	1.30137	-1.45072	-1.0498	1.13219866928065	3.105268	-1.867491	-0.134234
Trial1	2	1	noBlindfold	counterclockwise	practice	Guided	2	0.5	-0.25	3.242233	1.30138	-1.45078	-1.04979	1.1321986832537	2.48107	-1.397761	0.146434
Trial1	2	1	noBlindfold	counterclockwise	practice	Guided	2	0.5	-0.25	3.262238	1.30136	-1.45076	-1.04971	1.132128088155	2.231667	-1.097303	0.414131
Trial1	2	1	noBlindfold	counterclockwise	practice	Guided	2	0.5	-0.25	3.282242	1.30128	-1.45069	-1.04942	1.13186660350089	2.125623	-1.06768	0.696159
Trial1	2	1	noBlindfold	counterclockwise	practice	Guided	2	0.5	-0.25	3.302246	1.30118	-1.45061	-1.04875	1.13132260701803	2.284781	-1.143853	0.92931
Trial1	2	1	noBlindfold	counterclockwise	practice	Guided	2	0.5	-0.25	3.322235	1.30118	-1.45059	-1.04582	1.12925589190763	2.622852	-1.334284	1.176224
Trial1	2	1	noBlindfold	counterclockwise	practice	Guided	2	0.5	-0.25	3.342239	1.30139	-1.45072	-1.04342	1.12771496954945	2.847966	-1.579728	1.514165
Trial1	2	1	noBlindfold	counterclockwise	practice	Guided	2	0.5	-0.25	3.362244	1.30143	-1.45077	-1.04013	1.12543123788643	2.720731	-1.499324	1.619978
Trial1	2	1	noBlindfold	counterclockwise	practice	Guided	2	0.5	-0.25	3.382233	1.30138	-1.45074	-1.03583	1.12238077158103	2.496104	-1.177707	1.8799
Trial1	2	1	noBlindfold	counterclockwise	practice	Guided	2	0.5	-0.25	3.402237	1.30127	-1.4506	-1.03002	1.11824184504005	2.259637	-0.729136	2.249612
Trial1	2	1	noBlindfold	counterclockwise	practice	Guided	2	0.5	-0.25	3.422241	1.30115	-1.45038	-1.01244	1.10596390466458	2.120086	-0.386309	2.426551
Trial1	2	1	noBlindfold	counterclockwise	practice	Guided	2	0.5	-0.25	3.442245	1.30104	-1.45014	-1.0006	1.09775475294215	2.1233	-0.356518	2.837338
Trial1	2	1	noBlindfold	counterclockwise	practice	Guided	2	0.5	-0.25	3.462234	1.30107	-1.45016	-0.98647	1.08816411542491	2.220325	-0.576467	3.097429
Trial1	2	1	noBlindfold	counterclockwise	practice	Guided	2	0.5	-0.25	3.482239	1.30111	-1.45025	-0.96915	1.07654717507277	2.326245	-0.635713	3.630697
Trial1	2	1	noBlindfold	counterclockwise	practice	Guided	2	0.5	-0.25	3.502243	1.30115	-1.45028	-0.9486901	1.06301893296004	2.339114	-0.377508	4.038144
Trial1	2	1	noBlindfold	counterclockwise	practice	Guided	2	0.5	-0.25	3.522232	1.30117	-1.45022	-0.9005499	1.03203129332033	2.431846	-0.301246	3.804562
Trial1	2	1	noBlindfold	counterclockwise	practice	Guided	2	0.5	-0.25	3.542236	1.30126	-1.45014	-0.87264	1.01474044240432	2.53662	-0.241843	3.591922
Trial1	2	1	noBlindfold	counterclockwise	practice	Guided	2	0.5	-0.25	3.562241	1.30127	-1.45011	-0.84128	0.995814061344791	2.487794	-0.174087	3.56369
Trial1	2	1	noBlindfold	counterclockwise	practice	Guided	2	0.5	-0.25	3.582245	1.30123	-1.45006	-0.80861	0.976736805180708	2.463273	0.050208	3.204203
Trial1	2	1	noBlindfold	counterclockwise	practice	Guided	2	0.5	-0.25	3.602234	1.30123	-1.44996	-0.77418	0.957462425926389	2.610323	-0.148696	2.963803
Trial1	2	1	noBlindfold	counterclockwise	practice	Guided	2	0.5	-0.25	3.622238	1.30128	-1.45007	-0.70082	0.919395655566385	2.706689	-0.652222	2.337507
Trial1	2	1	noBlindfold	counterclockwise	practice	Guided	2	0.5	-0.25	3.642242	1.30134	-1.45028	-0.66353	0.901749867884849	2.704105	-0.554803	1.914113
Trial1	2	1	noBlindfold	counterclockwise	practice	Guided	2	0.5	-0.25	3.662247	1.30137	-1.45031	-0.62465	0.884622150434424	2.831932	-1.126096	1.804546
Trial1	2	1	noBlindfold	counterclockwise	practice	Guided	2	0.5	-0.25	3.682236	1.30139	-1.45046	-0.58681	0.869290972786435	2.918361	-0.669061	1.294504
Trial1	2	1	noBlindfold	counterclockwise	practice	Guided	2	0.5	-0.25	3.70224	1.30139	-1.45041	-0.54899	0.855348379861158	2.592153	-0.821402	1.224178
Trial1	2	1	noBlindfold	counterclockwise	practice	Guided	2	0.5	-0.25	3.722244	1.30136	-1.45041	-0.47314	0.831846937585424	2.569358	-1.320755	1.272707
Trial1	2	1	noBlindfold	counterclockwise	practice	Guided	2	0.5	-0.25	3.742233	1.30124	-1.45046	-0.43652	0.82266347888442	2.329087	-1.231887	0.520244
Trial1	2	1	noBlindfold	counterclockwise	practice	Guided	2	0.5	-0.25	3.762238	1.30118	-1.45057	-0.40036	0.815167177077769	2.264682	-1.460404	0.773069
Trial1	2	1	noBlindfold	counterclockwise	practice	Guided	2	0.5	-0.25	3.782242	1.30115	-1.45061	-0.36246	0.809004766258354	2.360237	-1.130324	0.828894
Trial1	2	1	noBlindfold	counterclockwise	practice	Guided	2	0.5	-0.25	3.802246	1.30113	-1.45061	-0.32826	0.804943473509116	2.458272	-1.752398	0.731755
Trial1	2	1	noBlindfold	counterclockwise	practice	Guided	2	0.5	-0.25	3.822235	1.30116	-1.45079	-0.25865	0.801206672958698	2.231811	-1.401159	0.441723
Trial1	2	1	noBlindfold	counterclockwise	practice	Guided	2	0.5	-0.25	3.842239	1.3012	-1.45079	-0.22437	0.801609753801887	2.562342	-2.010538	0.519884
Trial1	2	1	noBlindfold	counterclockwise	practice	Guided	2	0.5	-0.25	3.862244	1.30123	-1.4509	-0.19171	0.803347592572	2.445403	-1.42655	0.541433
Trial1	2	1	noBlindfold	counterclockwise	practice	Guided	2	0.5	-0.25	3.882233	1.30122	-1.45081	-0.15949	0.806316095347893	2.454303	-1.401159	0.744907
Trial1	2	1	noBlindfold	counterclockwise	practice	Guided	2	0.5	-0.25	3.902237	1.30123	-1.45076	-0.12777	0.810499725327055	2.485422	-1.853962	0.576837
Trial1	2	1	noBlindfold	counterclockwise	practice	Guided	2	0.5	-0.25	3.922241	1.30125	-1.45085	-0.064431	0.822458136863163	2.403378	-1.443477	0.736926
Trial1	2	1	noBlindfold	counterclockwise	practice	Guided	2	0.5	-0.25	3.942245	1.30122	-1.4507	-0.03276	0.830148661644283	2.519676	-1.506954	0.838952
Trial1	2	1	noBlindfold	counterclockwise	practice	Guided	2	0.5	-0.25	3.962234	1.30123	-1.45079	-0.0031388	0.838397329331593	2.161639	-1.595822	1.270791
Trial1	2	1	noBlindfold	counterclockwise	practice	Guided	2	0.5	-0.25	3.982239	1.30114	-1.45071	0.028273	0.848092727195091	2.079558	-1.024529	1.031558
Trial1	2	1	noBlindfold	counterclockwise	practice	Guided	2	0.5	-0.25	4.002243	1.30107	-1.45059	0.058511	0.858424221572792	2.205584	-1.413854	0.765579
Trial1	2	1	noBlindfold	counterclockwise	practice	Guided	2	0.5	-0.25	4.022232	1.30107	-1.45072	0.12043	0.882570954472652	2.1303	-1.659299	0.929129
Trial1	2	1	noBlindfold	counterclockwise	practice	Guided	2	0.5	-0.25	4.042236	1.30103	-1.45072	0.15066	0.895643653952562	2.264058	-1.853962	1.258833
Trial1	2	1	noBlindfold	counterclockwise	practice	Guided	2	0.5	-0.25	4.062241	1.30112	-1.45084	0.18175	0.910055704375052	2.494049	-1.985147	1.196057
Trial1	2	1	noBlindfold	counterclockwise	practice	Guided	2	0.5	-0.25	4.082245	1.30119	-1.45096	0.21225	0.924975844107285	2.236519	-1.528113	1.817851
Trial1	2	1	noBlindfold	counterclockwise	practice	Guided	2	0.5	-0.25	4.102234	1.30119	-1.45081	0.24405	0.941270773146301	2.407502	-1.358841	1.645722
Trial1	2	1	noBlindfold	counterclockwise	practice	Guided	2	0.5	-0.25	4.122238	1.30123	-1.45074	0.30486	0.974596965327484	2.619125	-1.930134	1.151593
Trial1	2	1	noBlindfold	counterclockwise	practice	Guided	2	0.5	-0.25	4.142242	1.3012	-1.45084	0.33573	0.992472141949439	2.229617	-1.202264	1.19058
Trial1	2	1	noBlindfold	counterclockwise	practice	Guided	2	0.5	-0.25	4.162247	1.30116	-1.45075	0.36638	1.0108321252113	2.309338	-1.900511	0.942463
Trial1	2	1	noBlindfold	counterclockwise	practice	Guided	2	0.5	-0.25	4.182236	1.30118	-1.45086	0.39759	1.03017580283235	2.438503	-2.052856	0.758223
Trial1	2	1	noBlindfold	counterclockwise	practice	Guided	2	0.5	-0.25	4.20224	1.30116	-1.45093	0.42875	1.0500280203788	2.266253	-1.392695	1.16005
Trial1	2	1	noBlindfold	counterclockwise	practice	Guided	2	0.5	-0.25	4.222244	1.30113	-1.45086	0.48847	1.08956290988147	2.383302	-1.820107	1.047076
Trial1	2	1	noBlindfold	counterclockwise	practice	Guided	2	0.5	-0.25	4.242233	1.30118	-1.45104	0.51808	1.10988120127898	2.107601	-1.879352	1.470769
Trial1	2	1	noBlindfold	counterclockwise	practice	Guided	2	0.5	-0.25	4.262238	1.30111	-1.45088	0.54783	1.13062362166658	2.168432	-1.413854	1.375079
Trial1	2	1	noBlindfold	counterclockwise	practice	Guided	2	0.5	-0.25	4.282242	1.3011	-1.45077	0.56001	1.13924424994013	2.348554	-2.002075	0.879197
Trial1	2	1	noBlindfold	counterclockwise	practice	Guided	2	0.5	-0.25	4.302246	1.30109	-1.45083	0.55743	1.13740425662766	0.950011	-3.508595	8.02532
Trial1	2	1	noBlindfold	counterclockwise	practice	Guided	2	0.5	-0.25	4.322235	1.30097	-1.45065	0.55592	1.13624826480952	0.84532	3.143793	10.43501
Trial1	2	1	noBlindfold	counterclockwise	practice	Guided	2	0.5	-0.25	4.342239	1.30062	-1.44925	0.5552	1.13549083001334	0.657477	-2.133266	9.534206
Trial1	2	1	noBlindfold	counterclockwise	practice	Guided	2	0.5	-0.25	4.362244	1.30038	-1.45039	0.55503	1.13520104514053	-0.762278	-2.327929	9.616774
Trial1	2	1	noBlindfold	counterclockwise	practice	Guided	2	0.5	-0.25	4.382233	1.3001	-1.45085	0.55524	1.13515257931115	-0.775442	-2.30677	11.05804
Trial1	2	1	noBlindfold	counterclockwise	practice	Guided	2	0.5	-0.25	4.402237	1.30006	-1.45089	0.55542	1.13525213245687	-0.244248	-1.892054	11.4199
Trial1	2	1	noBlindfold	counterclockwise	practice	Guided	2	0.5	-0.25	4.422241	1.30006	-1.45088	0.55544	1.13526634108463	0.561812	-1.862431	11.46892
Trial1	2	1	noBlindfold	counterclockwise	practice	Guided	2	0.5	-0.25	4.442245	1.3001	-1.45094	0.55542	1.13528027676728	0.808794	-2.780732	10.47071
Trial1	2	1	noBlindfold	counterclockwise	practice	Guided	2	0.5	-0.25	4.462234	1.30011	-1.45098	0.55541	1.13528035623191	0.099176	-2.336393	10.43606
Trial1	2	1	noBlindfold	counterclockwise	practice	Guided	2	0.5	-0.25	4.482239	1.3001	-1.45098	0.55537	1.13524479913118	-0.64344	-2.057094	10.4849
Trial1	2	1	noBlindfold	counterclockwise	practice	Guided	2	0.5	-0.25	4.502243	1.30006	-1.45099	0.55531	1.13517411499431	-1.339152	-2.120571	10.20992
Trial1	2	1	noBlindfold	counterclockwise	practice	Guided	2	0.5	-0.25	4.522232	1.29997	-1.451	0.55515	1.13499714901481	-1.788777	-2.167121	10.10686
Trial1	2	1	noBlindfold	counterclockwise	practice	Guided	2	0.5	-0.25	4.542236	1.29877	-1.45114	0.55509	1.1341090595163	-2.447068	-2.61146	10.18019
Trial1	2	1	noBlindfold	counterclockwise	practice	Guided	2	0.5	-0.25	4.562241	1.29725	-1.45124	0.55501	1.13298211002558	-2.582332	-2.746877	10.03488
Trial1	2	1	noBlindfold	counterclockwise	practice	Guided	2	0.5	-0.25	4.582245	1.29498	-1.45133	0.55487	1.1312864405567	-2.640957	-2.82305	9.664377
Trial1	2	1	noBlindfold	counterclockwise	practice	Guided	2	0.5	-0.25	4.602234	1.2918	-1.45141	0.55474	1.1289613215355	-2.788562	-2.992322	9.381763
Trial1	2	1	noBlindfold	counterclockwise	practice	Guided	2	0.5	-0.25	4.622238	1.28778	-1.45149	0.55457	1.12602403600102	-2.997608	-3.157362	9.215492
Trial1	2	1	noBlindfold	counterclockwise	practice	Guided	2	0.5	-0.25	4.642242	1.27616	-1.45159	0.55449	1.11786786177555	-3.090924	-3.144667	8.996772
Trial1	2	1	noBlindfold	counterclockwise	practice	Guided	2	0.5	-0.25	4.662247	1.26861	-1.4516	0.55433	1.11252328874872	-3.241387	-3.330866	8.632163
Trial1	2	1	noBlindfold	counterclockwise	practice	Guided	2	0.5	-0.25	4.682236	1.26031	-1.45166	0.55412	1.10665269068199	-3.529157	-3.618628	8.173004
Trial1	2	1	noBlindfold	counterclockwise	practice	Guided	2	0.5	-0.25	4.70224	1.25033	-1.45178	0.55391	1.09966656773707	-3.834851	-3.766741	7.785014
Trial1	2	1	noBlindfold	counterclockwise	practice	Guided	2	0.5	-0.25	4.722244	1.23829	-1.45184	0.55356	1.09122901218303	-4.049697	-3.593237	7.385639
Trial1	2	1	noBlindfold	counterclockwise	practice	Guided	2	0.5	-0.25	4.742233	1.20882	-1.45159	0.55337	1.07136787653527	-4.433771	-2.615692	6.708535
Trial1	2	1	noBlindfold	counterclockwise	practice	Guided	2	0.5	-0.25	4.762238	1.19048	-1.45135	0.55304	1.05907309100622	-4.40284	-2.323697	6.050426
Trial1	2	1	noBlindfold	counterclockwise	practice	Guided	2	0.5	-0.25	4.782242	1.16961	-1.45118	0.55262	1.04526381255418	-4.173574	-2.184048	5.136053
Trial1	2	1	noBlindfold	counterclockwise	practice	Guided	2	0.5	-0.25	4.802246	1.14555	-1.45107	0.55226	1.02973583839816	-4.030982	-1.853968	4.481923
Trial1	2	1	noBlindfold	counterclockwise	practice	Guided	2	0.5	-0.25	4.822235	1.11978	-1.45093	0.55185	1.01345487480508	-3.929269	-1.595828	3.999632
Trial1	2	1	noBlindfold	counterclockwise	practice	Guided	2	0.5	-0.25	4.842239	1.0604	-1.4507	0.55187	0.978286077088062	-3.49926	-1.320761	3.781877
Trial1	2	1	noBlindfold	counterclockwise	practice	Guided	2	0.5	-0.25	4.862244	1.02803	-1.45065	0.55205	0.960260336851793	-3.268124	-1.244588	4.12382
Trial1	2	1	noBlindfold	counterclockwise	practice	Guided	2	0.5	-0.25	4.882233	0.99391	-1.45063	0.55228	0.942125393024315	-3.007794	-1.219198	4.615674
Trial1	2	1	noBlindfold	counterclockwise	practice	Guided	2	0.5	-0.25	4.902237	0.9584	-1.45058	0.55256	0.924247355509067	-2.700206	-0.969521	5.223551
Trial1	2	1	noBlindfold	counterclockwise	practice	Guided	2	0.5	-0.25	4.922241	0.9206	-1.45045	0.55322	0.906678931161128	-2.610246	-0.432061	5.820117
Trial1	2	1	noBlindfold	counterclockwise	practice	Guided	2	0.5	-0.25	4.942245	0.84259	-1.45009	0.55347	0.873459785708923	-2.65623	-0.025701	6.993806
Trial1	2	1	noBlindfold	counterclockwise	practice	Guided	2	0.5	-0.25	4.962234	0.80244	-1.45001	0.55365	0.858675318893965	-2.634218	-0.084924	7.28253
Trial1	2	1	noBlindfold	counterclockwise	practice	Guided	2	0.5	-0.25	4.982239	0.76131	-1.45003	0.55385	0.845256009166265	-2.490198	-0.216064	7.689829
Trial1	2	1	noBlindfold	counterclockwise	practice	Guided	2	0.5	-0.25	5.002243	0.71809	-1.45007	0.55406	0.833112058646725	-2.381769	-0.122921	8.248441
Trial1	2	1	noBlindfold	counterclockwise	practice	Guided	2	0.5	-0.25	5.022232	0.67549	-1.45007	0.55418	0.82310524302973	-2.164866	-0.122888	8.354038
Trial1	2	1	noBlindfold	counterclockwise	practice	Guided	2	0.5	-0.25	5.042236	0.58648	-1.45003	0.55416	0.808796697529976	-2.05586	-0.059366	8.290385
Trial1	2	1	noBlindfold	counterclockwise	practice	Guided	2	0.5	-0.25	5.062241	0.54409	-1.44999	0.55424	0.805447633181042	-1.997475	0.181843	8.437578
Trial1	2	1	noBlindfold	counterclockwise	practice	Guided	2	0.5	-0.25	5.082245	0.49873	-1.44995	0.55438	0.804381002251391	-2.072979	-0.038239	8.840361
Trial1	2	1	noBlindfold	counterclockwise	practice	Guided	2	0.5	-0.25	5.102234	0.45578	-1.45002	0.55449	0.805704422546747	-1.952847	-0.224398	9.004987
Trial1	2	1	noBlindfold	counterclockwise	practice	Guided	2	0.5	-0.25	5.122238	0.41004	-1.45011	0.55459	0.809603514107181	-1.702755	-0.304728	9.130581
Trial1	2	1	noBlindfold	counterclockwise	practice	Guided	2	0.5	-0.25	5.142242	0.32168	-1.45013	0.55466	0.824181879491113	-1.480481	-0.118391	9.262484
Trial1	2	1	noBlindfold	counterclockwise	practice	Guided	2	0.5	-0.25	5.162247	0.27656	-1.45008	0.5548	0.835241538648274	-1.42112	-0.101443	9.609133
Trial1	2	1	noBlindfold	counterclockwise	practice	Guided	2	0.5	-0.25	5.182236	0.2331	-1.45003	0.55493	0.848025923463476	-1.261508	-0.021023	9.93559
Trial1	2	1	noBlindfold	counterclockwise	practice	Guided	2	0.5	-0.25	5.20224	0.18883	-1.45004	0.55497	0.863019999190374	-1.209075	-0.164867	9.948677
Trial1	2	1	noBlindfold	counterclockwise	practice	Guided	2	0.5	-0.25	5.222244	0.14647	-1.45009	0.55494	0.879154050244869	-1.11177	-0.270595	9.877892
Trial1	2	1	noBlindfold	counterclockwise	practice	Guided	2	0.5	-0.25	5.242233	0.063916	-1.45012	0.55495	0.915485531115358	-0.909249	-0.223922	9.931809
Trial1	2	1	noBlindfold	counterclockwise	practice	Guided	2	0.5	-0.25	5.262238	0.022616	-1.45009	0.55493	0.935846055563945	-0.795058	-0.101157	9.844979
Trial1	2	1	noBlindfold	counterclockwise	practice	Guided	2	0.5	-0.25	5.282242	-0.017749	-1.45006	0.55485	0.956999227429356	-0.555731	-0.0080406	9.688219
Trial1	2	1	noBlindfold	counterclockwise	practice	Guided	2	0.5	-0.25	5.302246	-0.055836	-1.44998	0.55474	0.978038879022528	-0.239036	0.076576	9.455137
Trial1	2	1	noBlindfold	counterclockwise	practice	Guided	2	0.5	-0.25	5.322235	-0.092628	-1.44994	0.55461	0.999302368414959	-0.116257	0.106165	9.235124
Trial1	2	1	noBlindfold	counterclockwise	practice	Guided	2	0.5	-0.25	5.342239	-0.16312	-1.44996	0.55467	1.04269933687269	-0.217243	0.051109	9.332324
Trial1	2	1	noBlindfold	counterclockwise	practice	Guided	2	0.5	-0.25	5.362244	-0.19687	-1.44999	0.55476	1.06454986728802	-0.23781	0.017253	9.573655
Trial1	2	1	noBlindfold	counterclockwise	practice	Guided	2	0.5	-0.25	5.382233	-0.22742	-1.45	0.55482	1.08483874093993	-0.239612	0.034174	9.657895
Trial1	2	1	noBlindfold	counterclockwise	practice	Guided	2	0.5	-0.25	5.402237	-0.25863	-1.45	0.5548	1.10599387031003	-0.193305	0.072257	9.553386
Trial1	2	1	noBlindfold	counterclockwise	practice	Guided	2	0.5	-0.25	5.422241	-0.28763	-1.44997	0.55484	1.12611210590538	-0.00022493	0.275349	9.529193
Trial1	2	1	noBlindfold	counterclockwise	practice	Guided	2	0.5	-0.25	5.442245	-0.30703	-1.44989	0.55565	1.14033739409921	-9.146208	1.269688	12.05373
Trial1	2	1	noBlindfold	counterclockwise	practice	Guided	2	0.5	-0.25	5.462234	-0.30556	-1.4497	0.55716	1.14036581835309	-10.60218	1.27392	16.31659
Trial1	2	1	noBlindfold	counterclockwise	practice	Guided	2	0.5	-0.25	5.482239	-0.30545	-1.44968	0.55785	1.14077662933	-7.913067	0.232873	17.45364
Trial1	2	1	noBlindfold	counterclockwise	practice	Guided	2	0.5	-0.25	5.502243	-0.30463	-1.44989	0.55742	1.13989321266543	-4.053559	-2.403521	14.52824
Trial1	2	1	noBlindfold	counterclockwise	practice	Guided	2	0.5	-0.25	5.522232	-0.30324	-1.45063	0.55617	1.13802660207323	-2.942272	-3.13139	12.23009
Trial1	2	1	noBlindfold	counterclockwise	practice	Guided	2	0.5	-0.25	5.542236	-0.30227	-1.45101	0.55568	1.1369948858551	-3.842834	-0.706569	10.44454
Trial1	2	1	noBlindfold	counterclockwise	practice	Guided	2	0.5	-0.25	5.562241	-0.30224	-1.45089	0.555	1.13649197264364	-4.280027	-0.35526	9.129483
Trial1	2	1	noBlindfold	counterclockwise	practice	Guided	2	0.5	-0.25	5.582245	-0.30222	-1.45075	0.55424	1.13593966127041	-4.301462	-0.617547	7.515926
Trial1	2	1	noBlindfold	counterclockwise	practice	Guided	2	0.5	-0.25	5.602234	-0.30221	-1.45071	0.55368	1.13553618870417	-4.000302	-0.981481	6.371872
Trial1	2	1	noBlindfold	counterclockwise	practice	Guided	2	0.5	-0.25	5.622238	-0.30217	-1.4507	0.55302	1.13504087844103	-3.524402	-1.201535	5.934414
Trial1	2	1	noBlindfold	counterclockwise	practice	Guided	2	0.5	-0.25	5.642242	-0.30194	-1.4507	0.55254	1.13453876644165	-2.792116	-1.544311	4.31287
Trial1	2	1	noBlindfold	counterclockwise	practice	Guided	2	0.5	-0.25	5.662247	-0.30176	-1.45072	0.55191	1.1339659374719	-2.743612	-1.514688	3.047035
Trial1	2	1	noBlindfold	counterclockwise	practice	Guided	2	0.5	-0.25	5.682236	-0.30162	-1.45073	0.55124	1.1333931887003	-2.77238	-1.383502	1.683809
Trial1	2	1	noBlindfold	counterclockwise	practice	Guided	2	0.5	-0.25	5.70224	-0.30153	-1.45073	0.55042	1.13274997284149	-2.763647	-1.590861	0.076922
Trial1	2	1	noBlindfold	counterclockwise	practice	Guided	2	0.5	-0.25	5.722244	-0.30143	-1.45078	0.54555	1.12924302458924	-2.500784	-1.751669	-1.611755
Trial1	2	1	noBlindfold	counterclockwise	practice	Guided	2	0.5	-0.25	5.742233	-0.30116	-1.45096	0.53979	1.12500022859083	-2.087592	-2.039431	-3.594208
Trial1	2	1	noBlindfold	counterclockwise	practice	Guided	2	0.5	-0.25	5.762238	-0.30106	-1.45103	0.53101	1.11878225479078	-1.901663	-2.081749	-4.212844
Trial1	2	1	noBlindfold	counterclockwise	practice	Guided	2	0.5	-0.25	5.782242	-0.30098	-1.45106	0.51832	1.10990297882484	-1.888449	-2.179081	-4.855053
Trial1	2	1	noBlindfold	counterclockwise	practice	Guided	2	0.5	-0.25	5.802246	-0.30096	-1.4511	0.50254	1.09902382530841	-2.124925	-2.428757	-4.752743
Trial1	2	1	noBlindfold	counterclockwise	practice	Guided	2	0.5	-0.25	5.822235	-0.30107	-1.45114	0.45968	1.07021439070316	-2.652813	-2.090213	-4.80899
Trial1	2	1	noBlindfold	counterclockwise	practice	Guided	2	0.5	-0.25	5.842239	-0.30152	-1.45122	0.43285	1.05295698926667	-3.459242	-2.851937	-5.804522
Trial1	2	1	noBlindfold	counterclockwise	practice	Guided	2	0.5	-0.25	5.862244	-0.30174	-1.45134	0.40293	1.0339751570527	-4.010937	-2.471075	-5.009285
Trial1	2	1	noBlindfold	counterclockwise	practice	Guided	2	0.5	-0.25	5.882233	-0.30195	-1.45129	0.37061	1.01404170787173	-4.092978	-2.686897	-4.224708
Trial1	2	1	noBlindfold	counterclockwise	practice	Guided	2	0.5	-0.25	5.902237	-0.30204	-1.45132	0.33482	0.992614030658079	-4.30047	-2.737678	-4.351226
Trial1	2	1	noBlindfold	counterclockwise	practice	Guided	2	0.5	-0.25	5.922241	-0.30209	-1.45139	0.25765	0.949240149278763	-4.346821	-3.630588	-4.486817
Trial1	2	1	noBlindfold	counterclockwise	practice	Guided	2	0.5	-0.25	5.942245	-0.30202	-1.45162	0.21739	0.928272302101168	-4.08295	-2.796924	-3.447573
Trial1	2	1	noBlindfold	counterclockwise	practice	Guided	2	0.5	-0.25	5.962234	-0.302	-1.45152	0.17482	0.907566003312858	-3.799071	-3.431694	-3.196386
Trial1	2	1	noBlindfold	counterclockwise	practice	Guided	2	0.5	-0.25	5.982239	-0.3019	-1.45163	0.13288	0.888617299593363	-3.75138	-2.966196	-2.658342
Trial1	2	1	noBlindfold	counterclockwise	practice	Guided	2	0.5	-0.25	6.002243	-0.30187	-1.45156	0.089099	0.87062254072036	-3.827934	-2.902719	-2.58688
Trial1	2	1	noBlindfold	counterclockwise	practice	Guided	2	0.5	-0.25	6.022232	-0.30187	-1.45155	0.0022677	0.8406155309678	-3.345772	-3.486707	-1.969691
Trial1	2	1	noBlindfold	counterclockwise	practice	Guided	2	0.5	-0.25	6.042236	-0.30179	-1.45148	-0.040372	0.828740671894523	-3.38387	-3.287812	-1.660876
Trial1	2	1	noBlindfold	counterclockwise	practice	Guided	2	0.5	-0.25	6.062241	-0.30173	-1.45154	-0.082709	0.818997730680947	-3.456439	-2.805387	-1.514454
Trial1	2	1	noBlindfold	counterclockwise	practice	Guided	2	0.5	-0.25	6.082245	-0.30174	-1.45143	-0.12469	0.811473725933285	-3.553649	-2.801155	-1.434495
Trial1	2	1	noBlindfold	counterclockwise	practice	Guided	2	0.5	-0.25	6.102234	-0.30173	-1.45144	-0.16631	0.806086236419978	-3.306772	-2.885791	-1.395482
Trial1	2	1	noBlindfold	counterclockwise	practice	Guided	2	0.5	-0.25	6.122238	-0.30171	-1.45139	-0.25143	0.801711284918953	-3.312413	-2.551479	-1.927698
Trial1	2	1	noBlindfold	counterclockwise	practice	Guided	2	0.5	-0.25	6.142242	-0.30161	-1.45136	-0.2909	0.802652720790032	-3.468175	-2.183313	-1.464487
Trial1	2	1	noBlindfold	counterclockwise	practice	Guided	2	0.5	-0.25	6.162247	-0.30161	-1.45125	-0.33252	0.805846221422943	-2.996744	-2.589565	-1.387732
Trial1	2	1	noBlindfold	counterclockwise	practice	Guided	2	0.5	-0.25	6.182236	-0.30153	-1.45131	-0.37266	0.810861162529485	-2.742053	-2.513393	-1.419806
Trial1	2	1	noBlindfold	counterclockwise	practice	Guided	2	0.5	-0.25	6.20224	-0.30147	-1.45128	-0.41286	0.817849315825622	-3.085626	-2.196008	-1.739709
Trial1	2	1	noBlindfold	counterclockwise	practice	Guided	2	0.5	-0.25	6.222244	-0.30146	-1.45119	-0.49427	0.837857959082644	-2.869574	-2.517625	-1.479546
Trial1	2	1	noBlindfold	counterclockwise	practice	Guided	2	0.5	-0.25	6.242233	-0.30148	-1.45111	-0.53573	0.850888840066906	-2.976744	-2.162154	-1.774139
Trial1	2	1	noBlindfold	counterclockwise	practice	Guided	2	0.5	-0.25	6.262238	-0.30148	-1.45113	-0.57596	0.86522836900101	-2.921418	-2.179081	-1.716821
Trial1	2	1	noBlindfold	counterclockwise	practice	Guided	2	0.5	-0.25	6.282242	-0.30151	-1.45111	-0.61639	0.88128310700141	-3.432677	-1.789755	-1.978152
Trial1	2	1	noBlindfold	counterclockwise	practice	Guided	2	0.5	-0.25	6.302246	-0.3016	-1.45101	-0.6580001	0.899459069199921	-3.333687	-2.191776	-1.48788
Trial1	2	1	noBlindfold	counterclockwise	practice	Guided	2	0.5	-0.25	6.322235	-0.30165	-1.45103	-0.73881	0.938923810336397	-3.381012	-1.82361	-1.702705
Trial1	2	1	noBlindfold	counterclockwise	practice	Guided	2	0.5	-0.25	6.342239	-0.30179	-1.45098	-0.77888	0.960510935403958	-3.502359	-2.030968	-1.309309
Trial1	2	1	noBlindfold	counterclockwise	practice	Guided	2	0.5	-0.25	6.362244	-0.30184	-1.451	-0.81876	0.983074451648295	-4.142237	-1.836305	-1.530373
Trial1	2	1	noBlindfold	counterclockwise	practice	Guided	2	0.5	-0.25	6.382233	-0.30193	-1.45099	-0.85922	1.00709519712602	-3.843427	-2.361048	-0.825893
Trial1	2	1	noBlindfold	counterclockwise	practice	Guided	2	0.5	-0.25	6.402237	-0.30197	-1.45111	-0.8977	1.03085940698037	-4.091884	-2.094445	-0.781125
Trial1	2	1	noBlindfold	counterclockwise	practice	Guided	2	0.5	-0.25	6.422241	-0.30204	-1.45108	-0.9748	1.08101952119319	-4.29867	-1.878623	-1.02226
Trial1	2	1	noBlindfold	counterclockwise	practice	Guided	2	0.5	-0.25	6.442245	-0.30212	-1.45106	-1.01013	1.10507646927052	-4.370255	-2.06059	-1.052382
Trial1	2	1	noBlindfold	counterclockwise	practice	Guided	2	0.5	-0.25	6.462234	-0.3022	-1.45102	-1.04621	1.13025451465362	-4.300571	-2.162154	-1.310349
Trial1	2	1	noBlindfold	counterclockwise	practice	Guided	2	0.5	-0.25	6.482239	-0.30222	-1.45109	-1.06232	1.1416745279767	-4.371427	-2.559943	-1.291396
Trial1	2	1	noBlindfold	counterclockwise	practice	Guided	2	0.5	-0.25	6.502243	-0.30223	-1.45103	-1.05872	1.13912290828843	-4.031141	-0.397496	-10.51425
Trial1	2	1	noBlindfold	counterclockwise	practice	Guided	2	0.5	-0.25	6.522232	-0.30205	-1.45117	-1.05481	1.13622330799023	-1.108035	-5.073629	-9.499245
Trial1	2	1	noBlindfold	counterclockwise	practice	Guided	2	0.5	-0.25	6.542236	-0.30114	-1.45228	-1.05367	1.13477340107365	-1.399262	-2.492231	-5.90356
Trial1	2	1	noBlindfold	counterclockwise	practice	Guided	2	0.5	-0.25	6.562241	-0.30102	-1.45169	-1.05315	1.13432043906763	-1.883073	-2.157919	-4.730891
Trial1	2	1	noBlindfold	counterclockwise	practice	Guided	2	0.5	-0.25	6.582245	-0.30094	-1.45147	-1.05324	1.1343277701138	-0.976596	-3.736381	-7.319294
Trial1	2	1	noBlindfold	counterclockwise	practice	Guided	2	0.5	-0.25	6.602234	-0.30087	-1.45158	-1.05326	1.13429243866673	-1.068532	-3.440155	-7.192557
Trial1	2	1	noBlindfold	counterclockwise	practice	Guided	2	0.5	-0.25	6.622238	-0.30087	-1.45157	-1.05322	1.13426415858815	-2.03339	-2.085979	-6.721372
Trial1	2	1	noBlindfold	counterclockwise	practice	Guided	2	0.5	-0.25	6.642242	-0.30093	-1.45119	-1.05309	1.13421442609594	-2.589121	-1.2904	-5.696213
Trial1	2	1	noBlindfold	counterclockwise	practice	Guided	2	0.5	-0.25	6.662247	-0.30098	-1.45105	-1.05291	1.13412229652925	-2.053614	-1.239619	-5.178685
Trial1	2	1	noBlindfold	counterclockwise	practice	Guided	2	0.5	-0.25	6.682236	-0.30097	-1.45098	-1.05275	1.13400199219871	-1.139836	-1.379268	-4.783674
Trial1	2	1	noBlindfold	counterclockwise	practice	Guided	2	0.5	-0.25	6.70224	-0.30085	-1.45092	-1.05263	1.13383233023472	-0.253906	-1.573931	-4.770537
Trial1	2	1	noBlindfold	counterclockwise	practice	Guided	2	0.5	-0.25	6.722244	-0.30056	-1.45089	-1.05252	1.1335496102914	0.810964	-1.832071	-4.934366
Trial1	2	1	noBlindfold	counterclockwise	practice	Guided	2	0.5	-0.25	6.742233	-0.29888	-1.45085	-1.05248	1.13233537162772	2.558677	-1.603553	-4.917409
Trial1	2	1	noBlindfold	counterclockwise	practice	Guided	2	0.5	-0.25	6.762238	-0.29621	-1.45081	-1.05247	1.13044610687669	3.081185	-1.531613	-4.938865
Trial1	2	1	noBlindfold	counterclockwise	practice	Guided	2	0.5	-0.25	6.782242	-0.29188	-1.45077	-1.05242	1.12736499917674	3.282498	-1.417354	-4.876605
Trial1	2	1	noBlindfold	counterclockwise	practice	Guided	2	0.5	-0.25	6.802246	-0.28512	-1.45071	-1.05223	1.12249113920407	3.266498	-1.214228	-4.456895
Trial1	2	1	noBlindfold	counterclockwise	practice	Guided	2	0.5	-0.25	6.822235	-0.27646	-1.45061	-1.05174	1.11609902616285	2.975366	-0.989942	-3.822311
Trial1	2	1	noBlindfold	counterclockwise	practice	Guided	2	0.5	-0.25	6.842239	-0.25303	-1.45047	-1.05162	1.09984036069235	2.675127	-1.070347	-3.228727
Trial1	2	1	noBlindfold	counterclockwise	practice	Guided	2	0.5	-0.25	6.862244	-0.23885	-1.45053	-1.05157	1.09014397054151	2.710518	-1.248082	-3.126547
Trial1	2	1	noBlindfold	counterclockwise	practice	Guided	2	0.5	-0.25	6.882233	-0.22302	-1.4506	-1.05155	1.07946300324567	2.769329	-1.277705	-3.112648
Trial1	2	1	noBlindfold	counterclockwise	practice	Guided	2	0.5	-0.25	6.902237	-0.20502	-1.45063	-1.05152	1.06746779270901	2.793309	-1.150751	-3.008807
Trial1	2	1	noBlindfold	counterclockwise	practice	Guided	2	0.5	-0.25	6.922241	-0.18586	-1.45058	-1.05156	1.05494182970853	2.932051	-0.977247	-3.04556
Trial1	2	1	noBlindfold	counterclockwise	practice	Guided	2	0.5	-0.25	6.942245	-0.14119	-1.45048	-1.05159	1.02648482638681	3.313547	-1.019565	-3.20118
Trial1	2	1	noBlindfold	counterclockwise	practice	Guided	2	0.5	-0.25	6.962234	-0.11613	-1.45051	-1.05158	1.01101266016014	3.194776	-1.209996	-3.166274
Trial1	2	1	noBlindfold	counterclockwise	practice	Guided	2	0.5	-0.25	6.982239	-0.087455	-1.4506	-1.05157	0.993789681560405	3.114815	-1.421586	-3.159876
Trial1	2	1	noBlindfold	counterclockwise	practice	Guided	2	0.5	-0.25	7.002243	-0.06038	-1.4507	-1.05154	0.978004161534329	3.094525	-1.603553	-3.05786
Trial1	2	1	noBlindfold	counterclockwise	practice	Guided	2	0.5	-0.25	7.022232	-0.028074	-1.4508	-1.05139	0.959733382090767	3.071053	-1.738971	-2.903385
Trial1	2	1	noBlindfold	counterclockwise	practice	Guided	2	0.5	-0.25	7.042236	0.036589	-1.4509	-1.05134	0.925686515206662	3.06706	-1.891316	-2.671182
Trial1	2	1	noBlindfold	counterclockwise	practice	Guided	2	0.5	-0.25	7.062241	0.072775	-1.45093	-1.05133	0.90810292533934	2.988168	-1.861693	-2.678005
Trial1	2	1	noBlindfold	counterclockwise	practice	Guided	2	0.5	-0.25	7.082245	0.10929	-1.45094	-1.05131	0.8914887116997	2.769172	-1.899779	-2.627946
Trial1	2	1	noBlindfold	counterclockwise	practice	Guided	2	0.5	-0.25	7.102234	0.14815	-1.45095	-1.05124	0.875090800938333	2.475952	-1.929402	-2.480794
Trial1	2	1	noBlindfold	counterclockwise	practice	Guided	2	0.5	-0.25	7.122238	0.18684	-1.45096	-1.05102	0.8600594568879	2.287983	-1.963256	-2.22194
Trial1	2	1	noBlindfold	counterclockwise	practice	Guided	2	0.5	-0.25	7.142242	0.26639	-1.45107	-1.05095	0.834322849512201	2.027441	-2.428754	-1.89428
Trial1	2	1	noBlindfold	counterclockwise	practice	Guided	2	0.5	-0.25	7.162247	0.30941	-1.45118	-1.05093	0.823294265702531	1.903629	-2.598026	-1.85984
Trial1	2	1	noBlindfold	counterclockwise	practice	Guided	2	0.5	-0.25	7.182236	0.34902	-1.45127	-1.05092	0.815026270072588	1.759854	-2.640344	-1.819354
Trial1	2	1	noBlindfold	counterclockwise	practice	Guided	2	0.5	-0.25	7.20224	0.39124	-1.45131	-1.0509	0.808250901227203	1.700295	-2.648808	-1.770895
Trial1	2	1	noBlindfold	counterclockwise	practice	Free	1	0.5	-0.25	0	0.4902	-1.45074	-1.05097	0.801030027779652	3.4846	-1.514686	-1.979465
Trial1	2	1	noBlindfold	counterclockwise	practice	Free	1	0.5	-0.25	0.0113678	0.49018	-1.45073	-1.05097	0.80103027268229	3.494219	-1.497758	-1.995764
Trial1	2	1	noBlindfold	counterclockwise	practice	Free	1	0.5	-0.25	0.03137207	0.49016	-1.45073	-1.05097	0.801030518084077	3.49088	-1.514686	-2.008722
Trial1	2	1	noBlindfold	counterclockwise	practice	Free	1	0.5	-0.25	0.05136108	0.4913	-1.45074	-1.0538	0.803847068211265	3.480601	-1.578163	-2.038595
Trial1	2	1	noBlindfold	counterclockwise	practice	Free	1	0.5	-0.25	0.07136536	0.49513	-1.45077	-1.06147	0.811484645131989	2.909221	-1.497758	-1.647526
Trial1	2	1	noBlindfold	counterclockwise	practice	Free	1	0.5	-0.25	0.09136963	0.50894	-1.45055	-1.06602	0.816068981822505	1.581188	-0.393239	-0.448257
Trial1	2	1	noBlindfold	counterclockwise	practice	Free	1	0.5	-0.25	0.1113739	0.518	-1.45028	-1.07085	0.821047347508834	1.476889	-0.422766	-0.347741
Trial1	2	1	noBlindfold	counterclockwise	practice	Free	1	0.5	-0.25	0.1313629	0.52829	-1.45024	-1.07626	0.826744135213365	1.879316	-0.964417	-0.638927
Trial1	2	1	noBlindfold	counterclockwise	practice	Free	1	0.5	-0.25	0.1513672	0.54039	-1.45044	-1.08141	0.832390429397642	2.310707	-1.235252	-0.897658
Trial1	2	1	noBlindfold	counterclockwise	practice	Free	1	0.5	-0.25	0.1713715	0.55219	-1.45059	-1.08141	0.833046379484798	2.433278	-1.252179	-0.867442
Trial1	2	1	noBlindfold	counterclockwise	practice	Free	1	0.5	-0.25	0.1913605	0.58356	-1.45058	-1.10124	0.855331442012611	2.057661	-0.943258	-0.382318
Trial1	2	1	noBlindfold	counterclockwise	practice	Free	1	0.5	-0.25	0.2113647	0.60184	-1.45046	-1.10783	0.863854020048437	1.627362	-0.6428	-0.252876
Trial1	2	1	noBlindfold	counterclockwise	practice	Free	1	0.5	-0.25	0.231369	0.62007	-1.45034	-1.11484	0.87313520081141	1.320376	-0.562396	-0.205687
Trial1	2	1	noBlindfold	counterclockwise	practice	Free	1	0.5	-0.25	0.2513733	0.6396	-1.45028	-1.12162	0.882728552858469	1.026612	-0.579323	-0.121096
Trial1	2	1	noBlindfold	counterclockwise	practice	Free	1	0.5	-0.25	0.2713623	0.6602499	-1.45026	-1.13504	0.899430890545234	0.939487	-0.460752	-0.076445
Trial1	2	1	noBlindfold	counterclockwise	practice	Free	1	0.5	-0.25	0.2913666	0.70231	-1.45022	-1.14137	0.914040427324525	1.089776	-0.485913	0.072656
Trial1	2	1	noBlindfold	counterclockwise	practice	Free	1	0.5	-0.25	0.3113708	0.72376	-1.45024	-1.14762	0.925089259999909	1.203832	-0.540874	-0.082438
Trial1	2	1	noBlindfold	counterclockwise	practice	Free	1	0.5	-0.25	0.3313599	0.74576	-1.45029	-1.15391	0.936723716930038	1.190357	-0.722841	-0.229049
Trial1	2	1	noBlindfold	counterclockwise	practice	Free	1	0.5	-0.25	0.3513641	0.76824	-1.45035	-1.16045	0.94914271071843	1.034899	-0.667828	-0.276537
Trial1	2	1	noBlindfold	counterclockwise	practice	Free	1	0.5	-0.25	0.3713684	0.79176	-1.45033	-1.17356	0.968548930227984	0.791077	-0.498503	-0.368976
Trial1	2	1	noBlindfold	counterclockwise	practice	Free	1	0.5	-0.25	0.3913727	0.83776	-1.45024	-1.1805	0.989905099098417	0.461619	-0.498324	-0.328173
Trial1	2	1	noBlindfold	counterclockwise	practice	Free	1	0.5	-0.25	0.4113617	0.86137	-1.45025	-1.18763	1.00485728053885	0.42779	-0.498264	-0.363686
Trial1	2	1	noBlindfold	counterclockwise	practice	Free	1	0.5	-0.25	0.431366	0.88485	-1.45026	-1.19481	1.02018396124532	0.528096	-0.599815	-0.47343
Trial1	2	1	noBlindfold	counterclockwise	practice	Free	1	0.5	-0.25	0.4513702	0.90759	-1.4503	-1.20232	1.03587787772176	0.62685	-0.692914	-0.566043
Trial1	2	1	noBlindfold	counterclockwise	practice	Free	1	0.5	-0.25	0.4713593	0.93036	-1.45035	-1.21857	1.05987620944914	0.739325	-0.786014	-0.567145
Trial1	2	1	noBlindfold	counterclockwise	practice	Free	1	0.5	-0.25	0.4913635	0.97602	-1.45037	-1.22719	1.08696614822735	0.472794	-0.743696	-0.770272
Trial1	2	1	noBlindfold	counterclockwise	practice	Free	1	0.5	-0.25	0.5113678	0.99946	-1.45039	-1.23649	1.10572275718882	0.317192	-0.794478	-0.679976
Trial1	2	1	noBlindfold	counterclockwise	practice	Free	1	0.5	-0.25	0.5313721	1.02259	-1.4504	-1.24586	1.1246499242197	0.135976	-0.688683	-0.701353
Trial1	2	1	noBlindfold	counterclockwise	practice	Free	1	0.5	-0.25	0.5513611	1.04462	-1.45036	-1.25541	1.14344224356469	0.017162	-0.667524	-0.414713
Trial1	2	1	noBlindfold	counterclockwise	practice	Free	1	0.5	-0.25	0.5713654	1.06615	-1.45032	-1.27555	1.17144294972311	-0.046413	-0.654828	-0.496948
Trial1	2	1	noBlindfold	counterclockwise	practice	Free	1	0.5	-0.25	0.5913696	1.10785	-1.45039	-1.28636	1.20146729906897	0.294732	-0.959518	-0.748867
Trial1	2	1	noBlindfold	counterclockwise	practice	Free	1	0.5	-0.25	0.6113739	1.12944	-1.45048	-1.29693	1.22157980989237	0.410157	-1.027227	-0.73454
Trial1	2	1	noBlindfold	counterclockwise	practice	Free	1	0.5	-0.25	0.6313629	1.14895	-1.45051	-1.30856	1.24164633959608	0.442226	-0.967981	-0.76301
Trial1	2	1	noBlindfold	counterclockwise	practice	Free	1	0.5	-0.25	0.6513672	1.1695	-1.4505	-1.32013	1.26230273019438	0.37364	-0.997604	-0.619033
Trial1	2	1	noBlindfold	counterclockwise	practice	Free	1	0.5	-0.25	0.6713715	1.18923	-1.4505	-1.34422	1.29319582653143	0.273531	-0.934127	-0.618632
Trial1	2	1	noBlindfold	counterclockwise	practice	Free	1	0.5	-0.25	0.6913605	1.2283	-1.45042	-1.35652	1.32469153531477	-0.053207	-0.807173	-0.732251
Trial1	2	1	noBlindfold	counterclockwise	practice	Free	1	0.5	-0.25	0.7113647	1.24695	-1.45042	-1.36964	1.34593008516295	0.01391	-0.98914	-0.914334
Trial1	2	1	noBlindfold	counterclockwise	practice	Free	1	0.5	-0.25	0.731369	1.26519	-1.45049	-1.38238	1.36667481350796	0.091624	-1.103399	-0.806653
Trial1	2	1	noBlindfold	counterclockwise	practice	Free	1	0.5	-0.25	0.7513733	1.28298	-1.45052	-1.39634	1.38821938118373	0.068623	-0.946822	-0.93539
Trial1	2	1	noBlindfold	counterclockwise	practice	Free	1	0.5	-0.25	0.7713623	1.30088	-1.45047	-1.42434	1.4214370056901	0.191304	-0.836796	-0.72038
Trial1	2	1	noBlindfold	counterclockwise	practice	Free	1	0.5	-0.25	0.7913666	1.33464	-1.45045	-1.43928	1.45293178481301	0.273027	-0.997604	-0.799943
Trial1	2	1	noBlindfold	counterclockwise	practice	Free	1	0.5	-0.25	0.8113708	1.35161	-1.45049	-1.45471	1.47531884662459	0.333012	-1.065313	-0.978031
Trial1	2	1	noBlindfold	counterclockwise	practice	Free	1	0.5	-0.25	0.8313599	1.36829	-1.45054	-1.46966	1.49716330819712	0.153134	-1.179571	-1.019652
Trial1	2	1	noBlindfold	counterclockwise	practice	Free	1	0.5	-0.25	0.8513641	1.38366	-1.45056	-1.48594	1.51934290092302	0.071102	-1.044154	-1.009201
Trial1	2	1	noBlindfold	counterclockwise	practice	Free	1	0.5	-0.25	0.8713684	1.39962	-1.45053	-1.5187	1.55528645098804	0.096206	-0.87065	-0.767818
Trial1	2	1	noBlindfold	counterclockwise	practice	Free	1	0.5	-0.25	0.8913727	1.43001	-1.45042	-1.53528	1.58646254297943	0.194823	-0.781782	-0.865414
Trial1	2	1	noBlindfold	counterclockwise	practice	Free	1	0.5	-0.25	0.9113617	1.44456	-1.45044	-1.55277	1.60916233214129	0.281936	-1.08224	-0.930449
Trial1	2	1	noBlindfold	counterclockwise	practice	Free	1	0.5	-0.25	0.931366	1.45931	-1.45052	-1.5696	1.63144718101841	0.172622	-1.111863	-0.981741
Trial1	2	1	noBlindfold	counterclockwise	practice	Free	1	0.5	-0.25	0.9513702	1.47297	-1.45055	-1.58778	1.65418438006641	0.138658	-0.900273	-0.867676
Trial1	2	1	noBlindfold	counterclockwise	practice	Free	1	0.5	-0.25	0.9713593	1.48721	-1.45048	-1.62367	1.6916124372337	0.119511	-0.760623	-0.698962
Trial1	2	1	noBlindfold	counterclockwise	practice	Free	1	0.5	-0.25	0.9913635	1.51417	-1.45034	-1.6426	1.72275239582533	0.113731	-0.671755	-0.833941
Trial1	2	1	noBlindfold	counterclockwise	practice	Free	1	0.5	-0.25	1.011368	1.52776	-1.45034	-1.66129	1.74586080326259	0.099962	-0.743696	-1.018062
Trial1	2	1	noBlindfold	counterclockwise	practice	Free	1	0.5	-0.25	1.031372	1.54075	-1.45037	-1.68072	1.76921458714868	0.145281	-0.815637	-0.702482
Trial1	2	1	noBlindfold	counterclockwise	practice	Free	1	0.5	-0.25	1.051361	1.55387	-1.45039	-1.70024	1.79271795228946	0.0076396	-0.688683	-0.488638
Trial1	2	1	noBlindfold	counterclockwise	practice	Free	1	0.5	-0.25	1.071365	1.56671	-1.45035	-1.73849	1.83124893196994	0.06593	-0.620974	-0.797215
Trial1	2	1	noBlindfold	counterclockwise	practice	Free	1	0.5	-0.25	1.09137	1.59068	-1.45034	-1.75906	1.8619465698588	0.188764	-0.781782	-1.053408
Trial1	2	1	noBlindfold	counterclockwise	practice	Free	1	0.5	-0.25	1.111374	1.60297	-1.45039	-1.77916	1.88543720871455	0.038144	-0.633669	-0.875967
Trial1	2	1	noBlindfold	counterclockwise	practice	Free	1	0.5	-0.25	1.131363	1.61466	-1.45035	-1.79926	1.90857884603398	-0.049783	-0.443231	-0.574509
Trial1	2	1	noBlindfold	counterclockwise	practice	Free	1	0.5	-0.25	1.151367	1.62606	-1.45027	-1.82006	1.93212307933852	0.010954	-0.345795	-0.717527
Trial1	2	1	noBlindfold	counterclockwise	practice	Free	1	0.5	-0.25	1.171371	1.63751	-1.45023	-1.86066	1.9718405159527	-0.112878	-0.595412	-0.804188
Trial1	2	1	noBlindfold	counterclockwise	practice	Free	1	0.5	-0.25	1.19136	1.65874	-1.45032	-1.87881	1.99892477927484	-0.152326	-0.620802	-0.285102
Trial1	2	1	noBlindfold	counterclockwise	practice	Free	1	0.5	-0.25	1.211365	1.6685	-1.45026	-1.88443	2.00916741868665	0.156769	-0.163697	-0.98528
Trial1	2	1	noBlindfold	counterclockwise	practice	Free	1	0.5	-0.25	1.231369	1.6751	-1.45002	-1.88485	2.0133541223341	0.865973	-0.498007	-3.53844
Trial1	2	1	noBlindfold	counterclockwise	practice	Free	1	0.5	-0.25	1.251373	1.68052	-1.45029	-1.88413	2.01593860694503	0.583245	-2.643521	-2.37206
Trial1	2	1	noBlindfold	counterclockwise	practice	Free	1	0.5	-0.25	1.271362	1.68539	-1.45109	-1.8825	2.01747512075496	0.859004	-2.355758	-3.686951
Trial1	2	1	noBlindfold	counterclockwise	practice	Free	1	0.5	-0.25	1.291367	1.69326	-1.4509	-1.88179	2.02153613480347	0.502454	-1.289345	-2.698783
Trial1	2	1	noBlindfold	counterclockwise	practice	Free	1	0.5	-0.25	1.311371	1.69656	-1.45066	-1.88115	2.02296958820583	0.327965	-1.192013	-2.126042
Trial1	2	1	noBlindfold	counterclockwise	practice	Free	1	0.5	-0.25	1.33136	1.69954	-1.45061	-1.88057	2.02426652356991	0.233191	-1.073523	-1.743927
Trial1	2	1	noBlindfold	counterclockwise	practice	Free	1	0.5	-0.25	1.351364	1.70214	-1.45054	-1.88012	2.0254460885762	-0.010453	-0.768833	-1.415674
Trial1	2	1	noBlindfold	counterclockwise	practice	Free	1	0.5	-0.25	1.371368	1.70435	-1.45041	-1.87959	2.02633230002597	-0.216253	-0.679966	-1.183211
Trial1	2	1	noBlindfold	counterclockwise	practice	Free	1	0.5	-0.25	1.391373	1.70666	-1.45035	-1.87952	2.02764971796639	-0.082113	-0.743443	-1.240814
Trial1	2	1	noBlindfold	counterclockwise	practice	Free	1	0.5	-0.25	1.411362	1.70701	-1.45036	-1.87952	2.0278580934815	0.015938	-0.777297	-1.293168
Trial1	2	1	noBlindfold	counterclockwise	practice	Free	1	0.5	-0.25	1.431366	1.707	-1.45037	-1.87952	2.02785213327178	0.111257	-0.955033	-1.333122
Trial1	2	1	noBlindfold	counterclockwise	practice	Free	1	0.5	-0.25	1.45137	1.707	-1.45045	-1.87952	2.02785213327178	0.30858	-1.115841	-1.525064
Trial1	2	1	noBlindfold	counterclockwise	practice	Free	1	0.5	-0.25	1.471359	1.707	-1.45054	-1.87952	2.02785213327178	0.445668	-1.158159	-1.637341
Trial1	2	1	noBlindfold	counterclockwise	practice	Free	1	0.5	-0.25	1.491364	1.70701	-1.45058	-1.87952	2.0278580934815	0.337461	-1.103146	-1.512874
Trial1	2	1	noBlindfold	counterclockwise	practice	Free	1	0.5	-0.25	1.511368	1.70701	-1.45057	-1.87952	2.0278580934815	0.204483	-1.073523	-1.40384
Trial1	2	1	noBlindfold	counterclockwise	practice	Free	1	0.5	-0.25	1.531372	1.707	-1.45055	-1.87952	2.02785213327178	0.107513	-0.984655	-1.255987
Trial1	2	1	noBlindfold	counterclockwise	practice	Free	1	0.5	-0.25	1.551361	1.70699	-1.45051	-1.87952	2.02784617309399	0.09464	-0.895787	-1.159065
Trial1	2	1	noBlindfold	counterclockwise	practice	Free	1	0.5	-0.25	1.571365	1.70699	-1.45047	-1.87952	2.02784617309399	0.112516	-0.819615	-1.099018
Trial1	2	1	noBlindfold	counterclockwise	practice	Free	1	0.5	-0.25	1.59137	1.70698	-1.45039	-1.87952	2.02784021294813	0.270791	-0.751906	-1.030069
Trial1	2	1	noBlindfold	counterclockwise	practice	Free	1	0.5	-0.25	1.611374	1.70699	-1.45038	-1.87952	2.02784617309399	0.32633	-0.756138	-1.02669
Trial1	2	1	noBlindfold	counterclockwise	practice	Free	1	0.5	-0.25	1.631363	1.70699	-1.45038	-1.87952	2.02784617309399	0.357528	-0.823847	-1.100244
Trial1	2	1	noBlindfold	counterclockwise	practice	Free	1	0.5	-0.25	1.651367	1.707	-1.45039	-1.87952	2.02785213327178	0.353854	-0.811151	-1.202198
Trial1	2	1	noBlindfold	counterclockwise	practice	Free	1	0.5	-0.25	1.671371	1.707	-1.45039	-1.87952	2.02785213327178	0.292487	-0.840774	-1.25053
Trial1	2	1	noBlindfold	counterclockwise	practice	Free	1	0.5	-0.25	1.69136	1.707	-1.45039	-1.87952	2.02785213327178	0.30378	-0.701125	-1.291688
Trial1	2	1	noBlindfold	counterclockwise	practice	Free	1	0.5	-0.25	1.711365	1.707	-1.45037	-1.87952	2.02785213327178	0.269457	-0.671502	-1.264182
Trial1	2	1	noBlindfold	counterclockwise	practice	Free	1	0.5	-0.25	1.731369	1.707	-1.45035	-1.87952	2.02785213327178	0.292133	-0.62072	-1.228956
Trial1	2	1	noBlindfold	counterclockwise	practice	Free	1	0.5	-0.25	1.751373	1.707	-1.45033	-1.87952	2.02785213327178	0.349882	-0.624952	-1.193732
Trial1	2	1	noBlindfold	counterclockwise	practice	Free	1	0.5	-0.25	1.771362	1.70701	-1.45032	-1.87952	2.0278580934815	0.377711	-0.62072	-1.184425
Trial1	2	1	noBlindfold	counterclockwise	practice	Free	1	0.5	-0.25	1.791367	1.70702	-1.45032	-1.87952	2.0278639827677	0.361656	-0.679966	-1.170585
Trial1	2	1	noBlindfold	counterclockwise	practice	Free	1	0.5	-0.25	1.811371	1.70702	-1.45032	-1.87951	2.02785593621667	0.366314	-0.637648	-1.152255
Trial1	2	1	noBlindfold	counterclockwise	practice	Free	1	0.5	-0.25	1.83136	1.70702	-1.45032	-1.87951	2.02785593621667	0.310937	-0.612257	-1.116628
Trial1	2	1	noBlindfold	counterclockwise	practice	Free	1	0.5	-0.25	1.851364	1.70703	-1.45031	-1.87951	2.02786189651351	0.248399	-0.591098	-1.041984
Trial1	2	1	noBlindfold	counterclockwise	practice	Free	1	0.5	-0.25	1.871368	1.70703	-1.4503	-1.87951	2.02786189651351	0.227572	-0.557243	-0.996838
Trial1	2	1	noBlindfold	counterclockwise	practice	Free	1	0.5	-0.25	1.891373	1.70703	-1.45029	-1.87951	2.02786189651351	0.20336	-0.553012	-0.880142
Trial1	2	1	noBlindfold	counterclockwise	practice	Free	1	0.5	-0.25	1.911362	1.70703	-1.45028	-1.87951	2.02786189651351	0.245607	-0.540316	-0.875315
Trial1	2	1	noBlindfold	counterclockwise	practice	Free	1	0.5	-0.25	1.931366	1.70703	-1.45029	-1.87951	2.02786189651351	0.289983	-0.616489	-0.900336
Trial1	2	1	noBlindfold	counterclockwise	practice	Free	1	0.5	-0.25	1.95137	1.70704	-1.45029	-1.87951	2.02786792779878	0.321392	-0.616489	-0.964721
Trial1	2	1	noBlindfold	counterclockwise	practice	Free	1	0.5	-0.25	1.971359	1.70704	-1.4503	-1.87951	2.02786792779878	0.357825	-0.646111	-0.993535
Trial1	2	1	noBlindfold	counterclockwise	practice	Free	1	0.5	-0.25	1.991364	1.70706	-1.4503	-1.87951	2.02787984855287	0.389938	-0.54878	-0.974318
Trial1	2	1	noBlindfold	counterclockwise	practice	Free	1	0.5	-0.25	2.011368	1.70707	-1.45029	-1.8795	2.02787778739547	0.395821	-0.544548	-0.989974
Trial1	2	1	noBlindfold	counterclockwise	practice	Free	1	0.5	-0.25	2.031372	1.70708	-1.45028	-1.8795	2.02788374787533	0.377439	-0.540316	-0.985299
Trial1	2	1	noBlindfold	counterclockwise	practice	Free	1	0.5	-0.25	2.051361	1.7071	-1.45028	-1.8795	2.02789559797178	0.375255	-0.531853	-0.965526
Trial1	2	1	noBlindfold	counterclockwise	practice	Free	1	0.5	-0.25	2.071365	1.70711	-1.45028	-1.87949	2.0278935122434	0.346608	-0.565707	-0.983322
Trial1	2	1	noBlindfold	counterclockwise	practice	Free	1	0.5	-0.25	2.09137	1.70713	-1.45027	-1.87949	2.02790550449745	0.421654	-0.519157	-1.01504
Trial1	2	1	noBlindfold	counterclockwise	practice	Free	1	0.5	-0.25	2.111374	1.70715	-1.45027	-1.87948	2.02790930876677	0.418161	-0.54878	-1.054413
Trial1	2	1	noBlindfold	counterclockwise	practice	Free	1	0.5	-0.25	2.131363	1.7072	-1.45027	-1.87946	2.02792304572509	0.418667	-0.565707	-1.036981
Trial1	2	1	noBlindfold	counterclockwise	practice	Free	1	0.5	-0.25	2.151367	1.70726	-1.45027	-1.87945	2.02795067047115	0.391126	-0.603793	-1.02996
Trial1	2	1	noBlindfold	counterclockwise	practice	Free	1	0.5	-0.25	2.171371	1.70731	-1.45029	-1.87944	2.02797236009794	0.381577	-0.624952	-1.01377
Trial1	2	1	noBlindfold	counterclockwise	practice	Free	1	0.5	-0.25	2.19136	1.70738	-1.4503	-1.87943	2.02800597394365	0.413133	-0.569939	-1.009304
Trial1	2	1	noBlindfold	counterclockwise	practice	Free	1	0.5	-0.25	2.211365	1.7074	-1.45029	-1.87943	2.02801789724256	0.381099	-0.540316	-0.9845
Trial1	2	1	noBlindfold	counterclockwise	practice	Free	1	0.5	-0.25	2.231369	1.70743	-1.45028	-1.87942	2.02802783278408	0.367604	-0.527621	-0.922474
Trial1	2	1	noBlindfold	counterclockwise	practice	Free	1	0.5	-0.25	2.251373	1.70744	-1.45027	-1.87942	2.02803379460054	0.356262	-0.497925	-0.890291
Trial1	2	1	noBlindfold	counterclockwise	practice	Free	1	0.5	-0.25	2.271362	1.70746	-1.45026	-1.87942	2.02804564735424	0.296681	-0.531703	-0.955171
Trial1	2	1	noBlindfold	counterclockwise	practice	Free	1	0.5	-0.25	2.291367	1.70747	-1.45025	-1.87942	2.02805160926607	0.3303	-0.421548	-0.853438
Trial1	2	1	noBlindfold	counterclockwise	practice	Free	1	0.5	-0.25	2.311371	1.70748	-1.45023	-1.87941	2.0280495259201	0.333303	-0.383357	-0.864957
Trial1	2	1	noBlindfold	counterclockwise	practice	Free	1	0.5	-0.25	2.33136	1.70751	-1.4502	-1.8794	2.02805936681255	0.330733	-0.345172	-0.913144
Trial1	2	1	noBlindfold	counterclockwise	practice	Free	1	0.5	-0.25	2.351364	1.70755	-1.45018	-1.87939	2.02807517038976	0.40923	-0.395853	-0.995715
Trial1	2	1	noBlindfold	counterclockwise	practice	Free	1	0.5	-0.25	2.371368	1.70762	-1.4502	-1.87935	2.02808465644817	0.427283	-0.509984	-1.139024
Trial1	2	1	noBlindfold	counterclockwise	practice	Free	1	0.5	-0.25	2.391373	1.70779	-1.45031	-1.87933	2.0281697939469	0.529206	-0.80621	-1.389715
Trial1	2	1	noBlindfold	counterclockwise	practice	Free	1	0.5	-0.25	2.411362	1.7079	-1.45038	-1.8793	2.02821128304696	0.583625	-0.924701	-1.42983
Trial1	2	1	noBlindfold	counterclockwise	practice	Free	1	0.5	-0.25	2.431366	1.70803	-1.45044	-1.87926	2.02825649529151	0.629956	-1.038959	-1.415485
Trial1	2	1	noBlindfold	counterclockwise	practice	Free	1	0.5	-0.25	2.45137	1.7082	-1.4505	-1.87922	2.02832567004761	0.623662	-1.022032	-1.282449
Trial1	2	1	noBlindfold	counterclockwise	practice	Free	1	0.5	-0.25	2.471359	1.7084	-1.45051	-1.8791	2.02834850837278	0.619353	-0.94586	-1.127642
Trial1	2	1	noBlindfold	counterclockwise	practice	Free	1	0.5	-0.25	2.491364	1.70894	-1.45041	-1.87903	2.02861398494612	0.45161	-0.636938	-0.87389
Trial1	2	1	noBlindfold	counterclockwise	practice	Free	1	0.5	-0.25	2.511368	1.70928	-1.45034	-1.87896	2.02876042882696	0.375202	-0.586157	-0.821179
Trial1	2	1	noBlindfold	counterclockwise	practice	Free	1	0.5	-0.25	2.531372	1.70959	-1.4503	-1.8789	2.02889695527522	0.289249	-0.573461	-0.844166
Trial1	2	1	noBlindfold	counterclockwise	practice	Free	1	0.5	-0.25	2.551361	1.70984	-1.45028	-1.87887	2.02902205008763	0.212307	-0.552302	-0.836059
Trial1	2	1	noBlindfold	counterclockwise	practice	Free	1	0.5	-0.25	2.571365	1.71	-1.45027	-1.87886	2.02910940598993	0.254532	-0.59462	-0.903668
Trial1	2	1	noBlindfold	counterclockwise	practice	Free	1	0.5	-0.25	2.59137	1.71006	-1.4503	-1.87886	2.02914509221886	0.3866	-0.691952	-1.113159
Trial1	2	1	noBlindfold	counterclockwise	practice	Free	1	0.5	-0.25	2.611374	1.71007	-1.45032	-1.87885	2.0291431677202	0.460075	-0.700415	-1.192472
Trial1	2	1	noBlindfold	counterclockwise	practice	Free	1	0.5	-0.25	2.631363	1.71008	-1.45034	-1.87884	2.02914103004922	0.527436	-0.746965	-1.203824
Trial1	2	1	noBlindfold	counterclockwise	practice	Free	1	0.5	-0.25	2.651367	1.71012	-1.45037	-1.87883	2.02915690329525	0.497527	-0.780819	-1.211378
Trial1	2	1	noBlindfold	counterclockwise	practice	Free	1	0.5	-0.25	2.671371	1.71017	-1.45039	-1.87882	2.02917872458064	0.474447	-0.763892	-1.2229
Trial1	2	1	noBlindfold	counterclockwise	practice	Free	1	0.5	-0.25	2.69136	1.71023	-1.45039	-1.87882	2.02921448570052	0.463194	-0.789283	-1.248088
Trial1	2	1	noBlindfold	counterclockwise	practice	Free	1	0.5	-0.25	2.711365	1.71024	-1.4504	-1.87882	2.02922038675051	0.427385	-0.844296	-1.143274
Trial1	2	1	noBlindfold	counterclockwise	practice	Free	1	0.5	-0.25	2.731369	1.71025	-1.4504	-1.87881	2.02921822554734	0.371457	-0.869687	-1.025506
Trial1	2	1	noBlindfold	counterclockwise	practice	Free	1	0.5	-0.25	2.751373	1.71026	-1.45041	-1.87881	2.02922426887996	0.322183	-0.814674	-0.867472
Trial1	2	1	noBlindfold	counterclockwise	practice	Free	1	0.5	-0.25	2.771362	1.71026	-1.45041	-1.87881	2.02922426887996	0.256914	-0.700415	-0.677964
Trial1	2	1	noBlindfold	counterclockwise	practice	Free	1	0.5	-0.25	2.791367	1.71028	-1.45028	-1.87881	2.02923621344503	0.201138	-0.361759	-0.551579
Trial1	2	1	noBlindfold	counterclockwise	practice	Free	1	0.5	-0.25	2.811371	1.71029	-1.45021	-1.87881	2.02924211467596	0.207756	-0.353203	-0.569024
Trial1	2	1	noBlindfold	counterclockwise	practice	Free	1	0.5	-0.25	2.83136	1.7103	-1.45018	-1.8788	2.02924004947871	0.191906	-0.370035	-0.618466
Trial1	2	1	noBlindfold	counterclockwise	practice	Free	1	0.5	-0.25	2.851364	1.7103	-1.45018	-1.8788	2.02924004947871	0.215784	-0.403782	-0.70855
Trial1	2	1	noBlindfold	counterclockwise	practice	Free	1	0.5	-0.25	2.871368	1.7103	-1.45019	-1.8788	2.02924004947871	0.253516	-0.382508	-0.782633
Trial1	2	1	noBlindfold	counterclockwise	practice	Free	1	0.5	-0.25	2.891373	1.71031	-1.4502	-1.87879	2.02923798437819	0.376041	-0.437287	-0.968213
Trial1	2	1	noBlindfold	counterclockwise	practice	Free	1	0.5	-0.25	2.911362	1.71035	-1.45022	-1.87878	2.02925393273785	0.462818	-0.513345	-1.048965
Trial1	2	1	noBlindfold	counterclockwise	practice	Free	1	0.5	-0.25	2.931366	1.71043	-1.45025	-1.87875	2.02927755654038	0.476064	-0.56835	-1.150015
Trial1	2	1	noBlindfold	counterclockwise	practice	Free	1	0.5	-0.25	2.95137	1.71057	-1.45029	-1.87871	2.0293288667634	0.492743	-0.640291	-1.21025
Trial1	2	1	noBlindfold	counterclockwise	practice	Free	1	0.5	-0.25	2.971359	1.71076	-1.45032	-1.87862	2.02936999587325	0.488389	-0.699536	-1.246928
Trial1	2	1	noBlindfold	counterclockwise	practice	Free	1	0.5	-0.25	2.991364	1.71114	-1.45033	-1.87858	2.0295646409361	0.427578	-0.589509	-1.186514
Trial1	2	1	noBlindfold	counterclockwise	practice	Free	1	0.5	-0.25	3.011368	1.71133	-1.45031	-1.87854	2.02964599747261	0.445361	-0.576814	-1.195682
Trial1	2	1	noBlindfold	counterclockwise	practice	Free	1	0.5	-0.25	3.031372	1.7115	-1.45028	-1.87851	2.02972335396662	0.412081	-0.509081	-1.15523
Trial1	2	1	noBlindfold	counterclockwise	practice	Free	1	0.5	-0.25	3.051361	1.71165	-1.45026	-1.87849	2.02979687220489	0.346444	-0.475139	-1.179682
Trial1	2	1	noBlindfold	counterclockwise	practice	Free	1	0.5	-0.25	3.071365	1.71175	-1.45024	-1.87847	2.02984060537497	0.373574	-0.500409	-1.137614
Trial1	2	1	noBlindfold	counterclockwise	practice	Free	1	0.5	-0.25	3.09137	1.71186	-1.45025	-1.87846	2.0298981873504	0.379995	-0.525726	-1.227161
Trial1	2	1	noBlindfold	counterclockwise	practice	Free	1	0.5	-0.25	3.111374	1.71187	-1.45025	-1.87846	2.02990416552665	0.429218	-0.48754	-1.194805
Trial1	2	1	noBlindfold	counterclockwise	practice	Free	1	0.5	-0.25	3.131363	1.7119	-1.45024	-1.87844	2.02990593830266	0.454165	-0.40701	-1.150404
Trial1	2	1	noBlindfold	counterclockwise	practice	Free	1	0.5	-0.25	3.151367	1.71198	-1.45021	-1.87841	2.0299296916902	0.478211	-0.381509	-1.104564
Trial1	2	1	noBlindfold	counterclockwise	practice	Free	1	0.5	-0.25	3.171371	1.71214	-1.45019	-1.87829	2.02992901425052	0.432881	-0.351783	-1.07274
Trial1	2	1	noBlindfold	counterclockwise	practice	Free	1	0.5	-0.25	3.19136	1.71266	-1.45018	-1.87822	2.03018341552862	0.426748	-0.347352	-1.10761
Trial1	2	1	noBlindfold	counterclockwise	practice	Free	1	0.5	-0.25	3.211365	1.71301	-1.45018	-1.87813	2.03032031961248	0.427653	-0.389569	-1.108499
Trial1	2	1	noBlindfold	counterclockwise	practice	Free	1	0.5	-0.25	3.231369	1.71342	-1.45019	-1.87803	2.03048517834028	0.423887	-0.385234	-1.130964
Trial1	2	1	noBlindfold	counterclockwise	practice	Free	1	0.5	-0.25	3.251373	1.71388	-1.45019	-1.87791	2.03066388941397	0.429489	-0.389359	-1.116738
Trial1	2	1	noBlindfold	counterclockwise	practice	Free	1	0.5	-0.25	3.271362	1.71441	-1.45019	-1.87764	2.0307643409634	0.43402	-0.393483	-1.137392
Trial1	2	1	noBlindfold	counterclockwise	practice	Free	1	0.5	-0.25	3.291367	1.71566	-1.4502	-1.87749	2.03139189212953	0.436422	-0.393258	-1.128176
Trial1	2	1	noBlindfold	counterclockwise	practice	Free	1	0.5	-0.25	3.311371	1.71638	-1.45021	-1.87733	2.03169462676078	0.474069	-0.426998	-1.141603
Trial1	2	1	noBlindfold	counterclockwise	practice	Free	1	0.5	-0.25	3.33136	1.7171	-1.45021	-1.87715	2.03198164231369	0.449701	-0.431113	-1.168553
Trial1	2	1	noBlindfold	counterclockwise	practice	Free	1	0.5	-0.25	3.351364	1.7179	-1.45021	-1.87697	2.03231682238134	0.454659	-0.409833	-1.210766
Trial1	2	1	noBlindfold	counterclockwise	practice	Free	1	0.5	-0.25	3.371368	1.71873	-1.45022	-1.87662	2.03253426725578	0.441293	-0.464719	-1.248317
Trial1	2	1	noBlindfold	counterclockwise	practice	Free	1	0.5	-0.25	3.391373	1.72037	-1.45025	-1.87644	2.03337411701452	0.424139	-0.511134	-1.347332
Trial1	2	1	noBlindfold	counterclockwise	practice	Free	1	0.5	-0.25	3.411362	1.72116	-1.45027	-1.87627	2.03371233982101	0.441545	-0.574611	-1.393293
Trial1	2	1	noBlindfold	counterclockwise	practice	Free	1	0.5	-0.25	3.431366	1.72198	-1.45028	-1.8761	2.03406894596888	0.472891	-0.519597	-1.37582
Trial1	2	1	noBlindfold	counterclockwise	practice	Free	1	0.5	-0.25	3.45137	1.72273	-1.45027	-1.87593	2.03438360892749	0.490289	-0.523829	-1.410789
Trial1	2	1	noBlindfold	counterclockwise	practice	Free	1	0.5	-0.25	3.471359	1.72351	-1.45026	-1.8756	2.03458901739485	0.515072	-0.528028	-1.444331
Trial1	2	1	noBlindfold	counterclockwise	practice	Free	1	0.5	-0.25	3.491364	1.725	-1.45026	-1.87544	2.03535752555884	0.491366	-0.511048	-1.453822
Trial1	2	1	noBlindfold	counterclockwise	practice	Free	1	0.5	-0.25	3.511368	1.72575	-1.45026	-1.87527	2.0356732522617	0.475722	-0.519507	-1.481307
Trial1	2	1	noBlindfold	counterclockwise	practice	Free	1	0.5	-0.25	3.531372	1.72651	-1.45026	-1.8751	2.03599525273056	0.505669	-0.523731	-1.498307
Trial1	2	1	noBlindfold	counterclockwise	practice	Free	1	0.5	-0.25	3.551361	1.72728	-1.45026	-1.87494	2.03633150249088	0.52824	-0.532178	-1.502
Trial1	2	1	noBlindfold	counterclockwise	practice	Free	1	0.5	-0.25	3.571365	1.72803	-1.45026	-1.87461	2.03652043106806	0.514616	-0.532174	-1.478978
Trial1	2	1	noBlindfold	counterclockwise	practice	Free	1	0.5	-0.25	3.59137	1.72954	-1.45029	-1.87445	2.0373036088278	0.50646	-0.595651	-1.51973
Trial1	2	1	noBlindfold	counterclockwise	practice	Free	1	0.5	-0.25	3.611374	1.73024	-1.4503	-1.87431	2.03761455368723	0.47431	-0.561796	-1.570116
Trial1	2	1	noBlindfold	counterclockwise	practice	Free	1	0.5	-0.25	3.631363	1.73087	-1.45029	-1.87418	2.03789143919154	0.468856	-0.511015	-1.608611
Trial1	2	1	noBlindfold	counterclockwise	practice	Free	1	0.5	-0.25	3.651367	1.73148	-1.45027	-1.87405	2.03815646141169	0.473477	-0.519462	-1.600397
Trial1	2	1	noBlindfold	counterclockwise	practice	Free	1	0.5	-0.25	3.671371	1.73206	-1.45027	-1.87384	2.03833951947556	0.466197	-0.536385	-1.610873
Trial1	2	1	noBlindfold	counterclockwise	practice	Free	1	0.5	-0.25	3.69136	1.733	-1.45029	-1.87376	2.03884427426388	0.478495	-0.578703	-1.72515
Trial1	2	1	noBlindfold	counterclockwise	practice	Free	1	0.5	-0.25	3.711365	1.73337	-1.45029	-1.8737	2.03902015404146	0.486315	-0.582935	-1.704052
Trial1	2	1	noBlindfold	counterclockwise	practice	Free	1	0.5	-0.25	3.731369	1.73368	-1.45028	-1.87364	2.03915988225393	0.485015	-0.510994	-1.715949
Trial1	2	1	noBlindfold	counterclockwise	practice	Free	1	0.5	-0.25	3.751373	1.73393	-1.45027	-1.87359	2.03927136210284	0.503871	-0.519454	-1.702214
Trial1	2	1	noBlindfold	counterclockwise	practice	Free	1	0.5	-0.25	3.771362	1.73413	-1.45027	-1.87354	2.03935247345451	0.495113	-0.527913	-1.721475
Trial1	2	1	noBlindfold	counterclockwise	practice	Free	1	0.5	-0.25	3.791367	1.73439	-1.45027	-1.87353	2.03950201802195	0.482208	-0.565995	-1.741651
Trial1	2	1	noBlindfold	counterclockwise	practice	Free	1	0.5	-0.25	3.811371	1.73444	-1.45028	-1.87352	2.03952435044598	0.469359	-0.57869	-1.713706
Trial1	2	1	noBlindfold	counterclockwise	practice	Free	1	0.5	-0.25	3.83136	1.73444	-1.45028	-1.87352	2.03952435044598	0.474441	-0.57869	-1.687029
Trial1	2	1	noBlindfold	counterclockwise	practice	Free	1	0.5	-0.25	3.851364	1.73445	-1.45028	-1.87352	2.03953033911646	0.448773	-0.549064	-1.649353
Trial1	2	1	noBlindfold	counterclockwise	practice	Free	1	0.5	-0.25	3.871368	1.73445	-1.45028	-1.87352	2.03953033911646	0.473538	-0.510969	-1.631985
Trial1	2	1	noBlindfold	counterclockwise	practice	Free	1	0.5	-0.25	3.891373	1.73446	-1.45026	-1.87352	2.03953639997057	0.428097	-0.481166	-1.61491
Trial1	2	1	noBlindfold	counterclockwise	practice	Free	1	0.5	-0.25	3.911362	1.73446	-1.45025	-1.87352	2.03953639997057	0.44194	-0.48527	-1.559858
Trial1	2	1	noBlindfold	counterclockwise	practice	Free	1	0.5	-0.25	3.931366	1.73447	-1.45025	-1.87352	2.03954246085582	0.416764	-0.476675	-1.50474
Trial1	2	1	noBlindfold	counterclockwise	practice	Free	1	0.5	-0.25	3.95137	1.73447	-1.45025	-1.87352	2.03954246085582	0.44147	-0.472336	-1.532762
Trial1	2	1	noBlindfold	counterclockwise	practice	Free	1	0.5	-0.25	3.971359	1.73448	-1.45025	-1.87352	2.03954844961828	0.40803	-0.51876	-1.484998
Trial1	2	1	noBlindfold	counterclockwise	practice	Free	1	0.5	-0.25	3.991364	1.73448	-1.45024	-1.87352	2.03954844961828	0.404411	-0.480424	-1.429462
Trial1	2	1	noBlindfold	counterclockwise	practice	Free	1	0.5	-0.25	4.011368	1.73449	-1.45023	-1.87351	2.03954653959454	0.39479	-0.4803	-1.393184
Trial1	2	1	noBlindfold	counterclockwise	practice	Free	1	0.5	-0.25	4.031372	1.73449	-1.45024	-1.87351	2.03954653959454	0.372844	-0.480178	-1.349062
Trial1	2	1	noBlindfold	counterclockwise	practice	Free	1	0.5	-0.25	4.051361	1.73449	-1.45024	-1.87351	2.03954653959454	0.357209	-0.518144	-1.363774
Trial1	2	1	noBlindfold	counterclockwise	practice	Free	1	0.5	-0.25	4.071365	1.73449	-1.45024	-1.87351	2.03954653959454	0.352997	-0.501105	-1.393127
Trial1	2	1	noBlindfold	counterclockwise	practice	Free	1	0.5	-0.25	4.09137	1.7345	-1.45024	-1.87351	2.03955260059657	0.382322	-0.509467	-1.428993
Trial1	2	1	noBlindfold	counterclockwise	practice	Free	1	0.5	-0.25	4.111374	1.7345	-1.45024	-1.87351	2.03955260059657	0.365846	-0.441655	-1.372961
Trial1	2	1	noBlindfold	counterclockwise	practice	Free	1	0.5	-0.25	4.131363	1.7345	-1.45023	-1.87351	2.03955260059657	0.327018	-0.373831	-1.257185
Trial1	2	1	noBlindfold	counterclockwise	practice	Free	1	0.5	-0.25	4.151367	1.7345	-1.45021	-1.87351	2.03955260059657	0.281263	-0.424505	-1.180489
Trial1	2	1	noBlindfold	counterclockwise	practice	Free	1	0.5	-0.25	4.171371	1.7345	-1.45021	-1.87351	2.03955260059657	0.302826	-0.394773	-1.16585
Trial1	2	1	noBlindfold	counterclockwise	practice	Free	1	0.5	-0.25	4.19136	1.73451	-1.45021	-1.87351	2.03955873378509	0.344353	-0.479166	-1.295364
Trial1	2	1	noBlindfold	counterclockwise	practice	Free	1	0.5	-0.25	4.211365	1.73451	-1.45023	-1.87351	2.03955873378509	0.368219	-0.491801	-1.28577
Trial1	2	1	noBlindfold	counterclockwise	practice	Free	1	0.5	-0.25	4.231369	1.73452	-1.45023	-1.87351	2.0395647948498	0.385637	-0.491689	-1.286264
Trial1	2	1	noBlindfold	counterclockwise	practice	Free	1	0.5	-0.25	4.251373	1.73452	-1.45023	-1.87351	2.0395647948498	0.381966	-0.4831	-1.249565
Trial1	2	1	noBlindfold	counterclockwise	practice	Free	1	0.5	-0.25	4.271362	1.73452	-1.45023	-1.87351	2.0395647948498	0.39798	-0.436421	-1.283543
Trial1	2	1	noBlindfold	counterclockwise	practice	Free	1	0.5	-0.25	4.291367	1.73453	-1.45023	-1.8735	2.03956290782245	0.390215	-0.436161	-1.228921
Trial1	2	1	noBlindfold	counterclockwise	practice	Free	1	0.5	-0.25	4.311371	1.73454	-1.45023	-1.8735	2.0395689689725	0.385631	-0.44027	-1.243635
Trial1	2	1	noBlindfold	counterclockwise	practice	Free	1	0.5	-0.25	4.33136	1.73454	-1.45023	-1.8735	2.0395689689725	0.398842	-0.45708	-1.248686
Trial1	2	1	noBlindfold	counterclockwise	practice	Free	1	0.5	-0.25	4.351364	1.73455	-1.45022	-1.8735	2.03957503015369	0.402097	-0.490806	-1.204635
Trial1	2	1	noBlindfold	counterclockwise	practice	Free	1	0.5	-0.25	4.371368	1.73455	-1.45023	-1.8735	2.03957503015369	0.441498	-0.461058	-1.226283
Trial1	2	1	noBlindfold	counterclockwise	practice	Free	1	0.5	-0.25	4.391373	1.73457	-1.45023	-1.87349	2.0395791818639	0.412913	-0.43541	-1.254251
Trial1	2	1	noBlindfold	counterclockwise	practice	Free	1	0.5	-0.25	4.411362	1.73458	-1.45023	-1.87349	2.03958517100373	0.418829	-0.435284	-1.261614
Trial1	2	1	noBlindfold	counterclockwise	practice	Free	1	0.5	-0.25	4.431366	1.73459	-1.45022	-1.87349	2.03959123233284	0.427968	-0.388618	-1.263933
Trial1	2	1	noBlindfold	counterclockwise	practice	Free	1	0.5	-0.25	4.45137	1.73461	-1.45021	-1.87348	2.03959536172288	0.383816	-0.388509	-1.315772
Trial1	2	1	noBlindfold	counterclockwise	practice	Free	1	0.5	-0.25	4.471359	1.73463	-1.4502	-1.87347	2.03959944191964	0.441225	-0.337621	-1.265341
Trial1	2	1	noBlindfold	counterclockwise	practice	Free	1	0.5	-0.25	4.491364	1.7347	-1.45018	-1.87346	2.0396339029176	0.40215	-0.337421	-1.265287
Trial1	2	1	noBlindfold	counterclockwise	practice	Free	1	0.5	-0.25	4.511368	1.73475	-1.45018	-1.87344	2.03964829434107	0.432937	-0.34579	-1.257092
Trial1	2	1	noBlindfold	counterclockwise	practice	Free	1	0.5	-0.25	4.531372	1.73485	-1.45017	-1.87341	2.03968486129734	0.450648	-0.294916	-1.32826
Trial1	2	1	noBlindfold	counterclockwise	practice	Free	1	0.5	-0.25	4.551361	1.73499	-1.45016	-1.87337	2.03973778672139	0.478639	-0.324451	-1.325528
Trial1	2	1	noBlindfold	counterclockwise	practice	Free	1	0.5	-0.25	4.571365	1.73517	-1.45015	-1.87325	2.03975134093561	0.471712	-0.307442	-1.345273
Trial1	2	1	noBlindfold	counterclockwise	practice	Free	1	0.5	-0.25	4.59137	1.73569	-1.45015	-1.87318	2.04001041769379	0.412957	-0.273425	-1.35389
Trial1	2	1	noBlindfold	counterclockwise	practice	Free	1	0.5	-0.25	4.611359	1.736	-1.45013	-1.87311	2.04014264637039	0.450712	-0.24373	-1.289218
Trial1	2	1	noBlindfold	counterclockwise	practice	Free	1	0.5	-0.25	4.631363	1.73633	-1.45012	-1.87303	2.04027896397876	0.436463	-0.209815	-1.322689
Trial1	2	1	noBlindfold	counterclockwise	practice	Free	1	0.5	-0.25	4.651367	1.73672	-1.45012	-1.87294	2.04044382883627	0.445617	-0.256294	-1.352568
Trial1	2	1	noBlindfold	counterclockwise	practice	Free	1	0.5	-0.25	4.671371	1.73713	-1.45013	-1.87273	2.04052521734415	0.468511	-0.273147	-1.428275
Trial1	2	1	noBlindfold	counterclockwise	practice	Free	1	0.5	-0.25	4.69136	1.73806	-1.45014	-1.87262	2.04100175851339	0.488326	-0.298377	-1.458547
Trial1	2	1	noBlindfold	counterclockwise	practice	Free	1	0.5	-0.25	4.711365	1.73857	-1.45014	-1.87249	2.04120786298375	0.493464	-0.268677	-1.422731
Trial1	2	1	noBlindfold	counterclockwise	practice	Free	1	0.5	-0.25	4.731369	1.73912	-1.45013	-1.87236	2.04143829965463	0.479782	-0.243218	-1.399738
Trial1	2	1	noBlindfold	counterclockwise	practice	Free	1	0.5	-0.25	4.751373	1.73974	-1.45012	-1.87222	2.0417035666827	0.495908	-0.226222	-1.413493
Trial1	2	1	noBlindfold	counterclockwise	practice	Free	1	0.5	-0.25	4.771362	1.7404	-1.45012	-1.87189	2.0418421472993	0.479457	-0.276936	-1.437777
Trial1	2	1	noBlindfold	counterclockwise	practice	Free	1	0.5	-0.25	4.791367	1.74185	-1.45013	-1.87173	2.04259620774578	0.475941	-0.2514	-1.478545
Trial1	2	1	noBlindfold	counterclockwise	practice	Free	1	0.5	-0.25	4.811371	1.7426	-1.45013	-1.87155	2.04290950674133	0.458616	-0.268253	-1.478035
Trial1	2	1	noBlindfold	counterclockwise	practice	Free	1	0.5	-0.25	4.83136	1.74339	-1.45013	-1.87138	2.04325524626658	0.432109	-0.242788	-1.484879
Trial1	2	1	noBlindfold	counterclockwise	practice	Free	1	0.5	-0.25	4.851364	1.74416	-1.45013	-1.87121	2.04358910448057	0.45882	-0.246954	-1.516976
Trial1	2	1	noBlindfold	counterclockwise	practice	Free	1	0.5	-0.25	4.871368	1.74495	-1.45012	-1.87086	2.04379241166041	0.425453	-0.221493	-1.502693
Trial1	2	1	noBlindfold	counterclockwise	practice	Free	1	0.5	-0.25	4.891373	1.74654	-1.45014	-1.87068	2.04461872362439	0.46608	-0.284818	-1.551743
Trial1	2	1	noBlindfold	counterclockwise	practice	Free	1	0.5	-0.25	4.911362	1.74731	-1.45015	-1.87051	2.04495353099779	0.464367	-0.331286	-1.559506
Trial1	2	1	noBlindfold	counterclockwise	practice	Free	1	0.5	-0.25	4.931366	1.7481	-1.45014	-1.87034	2.04530080863313	0.48285	-0.280426	-1.524577
Trial1	2	1	noBlindfold	counterclockwise	practice	Free	1	0.5	-0.25	4.95137	1.74887	-1.45014	-1.87017	2.04563602537806	0.467364	-0.259191	-1.558967
Trial1	2	1	noBlindfold	counterclockwise	practice	Free	1	0.5	-0.25	4.971359	1.74964	-1.45014	-1.86983	2.04583708253858	0.468867	-0.288731	-1.597026
Trial1	2	1	noBlindfold	counterclockwise	practice	Free	1	0.5	-0.25	4.991364	1.75116	-1.45017	-1.86967	2.04663930063964	0.440695	-0.364716	-1.663975
Trial1	2	1	noBlindfold	counterclockwise	practice	Free	1	0.5	-0.25	5.011368	1.75188	-1.45018	-1.86952	2.04696080175658	0.483476	-0.351919	-1.602409
Trial1	2	1	noBlindfold	counterclockwise	practice	Free	1	0.5	-0.25	5.031372	1.75256	-1.45018	-1.86937	2.04725810450318	0.464732	-0.326433	-1.576228
Trial1	2	1	noBlindfold	counterclockwise	practice	Free	1	0.5	-0.25	5.051361	1.75322	-1.45017	-1.86922	2.04754334298468	0.442788	-0.267103	-1.549571
Trial1	2	1	noBlindfold	counterclockwise	practice	Free	1	0.5	-0.25	5.071365	1.75388	-1.45015	-1.86892	2.04771020075037	0.502555	-0.267026	-1.550428
Trial1	2	1	noBlindfold	counterclockwise	practice	Free	1	0.5	-0.25	5.09137	1.75525	-1.45015	-1.86876	2.04842290785309	0.497267	-0.351493	-1.564589
Trial1	2	1	noBlindfold	counterclockwise	practice	Free	1	0.5	-0.25	5.111359	1.75594	-1.45016	-1.86861	2.04872721700092	0.472627	-0.342936	-1.596714
Trial1	2	1	noBlindfold	counterclockwise	practice	Free	1	0.5	-0.25	5.131363	1.75665	-1.45017	-1.86845	2.04903635870621	0.501213	-0.296293	-1.620051
Trial1	2	1	noBlindfold	counterclockwise	practice	Free	1	0.5	-0.25	5.151367	1.75733	-1.45016	-1.8683	2.04933485406509	0.487519	-0.304671	-1.597083
Trial1	2	1	noBlindfold	counterclockwise	practice	Free	1	0.5	-0.25	5.171371	1.75802	-1.45015	-1.86798	2.04950572597184	0.469265	-0.30882	-1.592481
Trial1	2	1	noBlindfold	counterclockwise	practice	Free	1	0.5	-0.25	5.19136	1.75945	-1.45015	-1.86782	2.0502575034289	0.469362	-0.283255	-1.514382
Trial1	2	1	noBlindfold	counterclockwise	practice	Free	1	0.5	-0.25	5.211365	1.76018	-1.45015	-1.86765	2.05057193234593	0.483276	-0.300099	-1.537273
Trial1	2	1	noBlindfold	counterclockwise	practice	Free	1	0.5	-0.25	5.231369	1.7609	-1.45015	-1.86749	2.05088823401812	0.485662	-0.325406	-1.528052
Trial1	2	1	noBlindfold	counterclockwise	practice	Free	1	0.5	-0.25	5.251373	1.76164	-1.45015	-1.86732	2.05120926874511	0.529906	-0.29147	-1.578
Trial1	2	1	noBlindfold	counterclockwise	practice	Free	1	0.5	-0.25	5.271362	1.76241	-1.45015	-1.86695	2.05139119876865	0.536004	-0.287155	-1.577453
Trial1	2	1	noBlindfold	counterclockwise	practice	Free	1	0.5	-0.25	5.291367	1.76406	-1.45016	-1.86676	2.0522574602061	0.508701	-0.31237	-1.570531
Trial1	2	1	noBlindfold	counterclockwise	practice	Free	1	0.5	-0.25	5.311371	1.76491	-1.45016	-1.86656	2.05262362410597	0.518028	-0.341899	-1.572755
Trial1	2	1	noBlindfold	counterclockwise	practice	Free	1	0.5	-0.25	5.33136	1.76578	-1.45017	-1.86636	2.05300229488496	0.469559	-0.341807	-1.587964
Trial1	2	1	noBlindfold	counterclockwise	practice	Free	1	0.5	-0.25	5.351364	1.76669	-1.45017	-1.86616	2.05340615935366	0.488083	-0.32902	-1.592465
Trial1	2	1	noBlindfold	counterclockwise	practice	Free	1	0.5	-0.25	5.371368	1.76756	-1.45016	-1.86577	2.05363613812334	0.49967	-0.320466	-1.585504
Trial1	2	1	noBlindfold	counterclockwise	practice	Free	1	0.5	-0.25	5.391373	1.76932	-1.45017	-1.86559	2.05458138009184	0.453913	-0.324499	-1.535047
Trial1	2	1	noBlindfold	counterclockwise	practice	Free	1	0.5	-0.25	5.411362	1.77012	-1.45017	-1.8654	2.05492617735829	0.440712	-0.324411	-1.533672
Trial1	2	1	noBlindfold	counterclockwise	practice	Free	1	0.5	-0.25	5.431366	1.77095	-1.45016	-1.8652	2.05528212008108	0.500906	-0.282006	-1.51142
Trial1	2	1	noBlindfold	counterclockwise	practice	Free	1	0.5	-0.25	5.45137	1.77181	-1.45016	-1.86501	2.05566490221672	0.48331	-0.324237	-1.567427
Trial1	2	1	noBlindfold	counterclockwise	practice	Free	1	0.5	-0.25	5.471359	1.77269	-1.45016	-1.86463	2.05591090871894	0.490911	-0.366461	-1.616918
Trial1	2	1	noBlindfold	counterclockwise	practice	Free	1	0.5	-0.25	5.491364	1.77437	-1.45018	-1.86444	2.05680224730318	0.499833	-0.374722	-1.581006
Trial1	2	1	noBlindfold	counterclockwise	practice	Free	1	0.5	-0.25	5.511368	1.77522	-1.45019	-1.86426	2.05718772949211	0.479325	-0.374617	-1.57977
Trial1	2	1	noBlindfold	counterclockwise	practice	Free	1	0.5	-0.25	5.531372	1.77602	-1.45018	-1.86409	2.05755031084578	0.44815	-0.340664	-1.538062
Trial1	2	1	noBlindfold	counterclockwise	practice	Free	1	0.5	-0.25	5.551361	1.77677	-1.45018	-1.86391	2.05787445793414	0.464398	-0.323642	-1.574634
Trial1	2	1	noBlindfold	counterclockwise	practice	Free	1	0.5	-0.25	5.571365	1.77753	-1.45017	-1.86361	2.05811081142253	0.434301	-0.33624	-1.595777
Trial1	2	1	noBlindfold	counterclockwise	practice	Free	1	0.5	-0.25	5.59137	1.77887	-1.45018	-1.86347	2.0588330296324	0.456644	-0.382589	-1.616739
Trial1	2	1	noBlindfold	counterclockwise	practice	Free	1	0.5	-0.25	5.611359	1.77947	-1.4502	-1.86335	2.05911178495741	0.441157	-0.445951	-1.624579
Trial1	2	1	noBlindfold	counterclockwise	practice	Free	1	0.5	-0.25	5.631363	1.78002	-1.45021	-1.86324	2.05936750140876	0.500882	-0.416208	-1.619722
Trial1	2	1	noBlindfold	counterclockwise	practice	Free	1	0.5	-0.25	5.651367	1.78052	-1.45022	-1.86313	2.0595922095394	0.472994	-0.407626	-1.630373
Trial1	2	1	noBlindfold	counterclockwise	practice	Free	1	0.5	-0.25	5.671371	1.78098	-1.4502	-1.86295	2.05973721956727	0.477523	-0.390589	-1.707445
Trial1	2	1	noBlindfold	counterclockwise	practice	Free	1	0.5	-0.25	5.69136	1.78176	-1.45019	-1.86288	2.06016759187078	0.466946	-0.419996	-1.679462
Trial1	2	1	noBlindfold	counterclockwise	practice	Free	1	0.5	-0.25	5.711365	1.78207	-1.4502	-1.86283	2.06032134160733	0.473155	-0.449503	-1.725782
Trial1	2	1	noBlindfold	counterclockwise	practice	Free	1	0.5	-0.25	5.731369	1.78232	-1.45022	-1.86279	2.06044562834849	0.466799	-0.398596	-1.754285
Trial1	2	1	noBlindfold	counterclockwise	practice	Free	1	0.5	-0.25	5.751373	1.78248	-1.45022	-1.86276	2.06052177561488	0.496619	-0.411171	-1.72203
Trial1	2	1	noBlindfold	counterclockwise	practice	Free	1	0.5	-0.25	5.771362	1.7826	-1.45022	-1.86273	2.0605728143431	0.480116	-0.398359	-1.737217
Trial1	2	1	noBlindfold	counterclockwise	practice	Free	1	0.5	-0.25	5.791367	1.78274	-1.45021	-1.86272	2.06065233475992	0.486838	-0.419288	-1.709655
Trial1	2	1	noBlindfold	counterclockwise	practice	Free	1	0.5	-0.25	5.811371	1.78277	-1.45021	-1.86272	2.06067096081467	0.484003	-0.427629	-1.697281
Trial1	2	1	noBlindfold	counterclockwise	practice	Free	1	0.5	-0.25	5.83136	1.78277	-1.45022	-1.86272	2.06067096081467	0.501972	-0.474059	-1.71924
Trial1	2	1	noBlindfold	counterclockwise	practice	Free	1	0.5	-0.25	5.851364	1.78278	-1.45022	-1.86272	2.06067712008654	0.536842	-0.49087	-1.720007
Trial1	2	1	noBlindfold	counterclockwise	practice	Free	1	0.5	-0.25	5.871368	1.78278	-1.45023	-1.86272	2.06067712008654	0.535314	-0.465356	-1.694317
Trial1	2	1	noBlindfold	counterclockwise	practice	Free	1	0.5	-0.25	5.891373	1.7828	-1.45023	-1.86272	2.06068958713552	0.498478	-0.469345	-1.684762
Trial1	2	1	noBlindfold	counterclockwise	practice	Free	1	0.5	-0.25	5.911362	1.7828	-1.45024	-1.86271	2.06068175039871	0.490565	-0.443823	-1.668818
Trial1	2	1	noBlindfold	counterclockwise	practice	Free	1	0.5	-0.25	5.931366	1.78281	-1.45024	-1.86271	2.06068798399161	0.495421	-0.486017	-1.633938
Trial1	2	1	noBlindfold	counterclockwise	practice	Free	1	0.5	-0.25	5.95137	1.78282	-1.45023	-1.86271	2.06069421761432	0.498572	-0.46896	-1.636029
Trial1	2	1	noBlindfold	counterclockwise	practice	Free	1	0.5	-0.25	5.971359	1.78282	-1.45023	-1.86271	2.06069421761432	0.493854	-0.456134	-1.608258
Trial1	2	1	noBlindfold	counterclockwise	practice	Free	1	0.5	-0.25	5.991364	1.78284	-1.45023	-1.8627	2.060698848326	0.534666	-0.40088	-1.616356
Trial1	2	1	noBlindfold	counterclockwise	practice	Free	1	0.5	-0.25	6.011368	1.78285	-1.45023	-1.8627	2.06070508206182	0.555258	-0.468466	-1.611684
Trial1	2	1	noBlindfold	counterclockwise	practice	Free	1	0.5	-0.25	6.031372	1.78289	-1.45023	-1.86268	2.06071427013717	0.542658	-0.438715	-1.574934
Trial1	2	1	noBlindfold	counterclockwise	practice	Free	1	0.5	-0.25	6.051361	1.78295	-1.45024	-1.86266	2.06073609487118	0.560608	-0.523259	-1.597452
Trial1	2	1	noBlindfold	counterclockwise	practice	Free	1	0.5	-0.25	6.071365	1.78304	-1.45025	-1.86261	2.06075294905607	0.575612	-0.514775	-1.568006
Trial1	2	1	noBlindfold	counterclockwise	practice	Free	1	0.5	-0.25	6.09137	1.78329	-1.45025	-1.86257	2.06087735082294	0.561878	-0.480831	-1.584132
Trial1	2	1	noBlindfold	counterclockwise	practice	Free	1	0.5	-0.25	6.111359	1.78347	-1.45025	-1.86252	2.06095026963938	0.592081	-0.468028	-1.564252
Trial1	2	1	noBlindfold	counterclockwise	practice	Free	1	0.5	-0.25	6.131363	1.78369	-1.45024	-1.86245	2.06103240720772	0.558315	-0.472148	-1.511158
Trial1	2	1	noBlindfold	counterclockwise	practice	Free	1	0.5	-0.25	6.151367	1.78397	-1.45025	-1.86237	2.06114434704341	0.600902	-0.518657	-1.488461
Trial1	2	1	noBlindfold	counterclockwise	practice	Free	1	0.5	-0.25	6.171371	1.78433	-1.45026	-1.86218	2.06122000538138	0.576708	-0.54828	-1.51564
Trial1	2	1	noBlindfold	counterclockwise	practice	Free	1	0.5	-0.25	6.19136	1.78519	-1.45027	-1.86206	2.06166209301343	0.586339	-0.556739	-1.515976
Trial1	2	1	noBlindfold	counterclockwise	practice	Free	1	0.5	-0.25	6.211365	1.78572	-1.45027	-1.86194	2.06189877125371	0.584689	-0.539812	-1.53114
Trial1	2	1	noBlindfold	counterclockwise	practice	Free	1	0.5	-0.25	6.231369	1.78624	-1.45027	-1.8618	2.06211364701034	0.55679	-0.531344	-1.541807
Trial1	2	1	noBlindfold	counterclockwise	practice	Free	1	0.5	-0.25	6.251373	1.78685	-1.45026	-1.86165	2.06237691758712	0.596443	-0.53556	-1.563149
Trial1	2	1	noBlindfold	counterclockwise	practice	Free	1	0.5	-0.25	6.271362	1.7875	-1.45027	-1.86134	2.06254026963592	0.574018	-0.548255	-1.55955
Trial1	2	1	noBlindfold	counterclockwise	practice	Free	1	0.5	-0.25	6.291367	1.78889	-1.45028	-1.86117	2.06327562560563	0.566878	-0.577878	-1.565476
Trial1	2	1	noBlindfold	counterclockwise	practice	Free	1	0.5	-0.25	6.311371	1.78965	-1.4503	-1.861	2.06361775159512	0.566246	-0.620196	-1.60032
Trial1	2	1	noBlindfold	counterclockwise	practice	Free	1	0.5	-0.25	6.33136	1.79037	-1.45031	-1.86082	2.06392731321261	0.649071	-0.615964	-1.620483
Trial1	2	1	noBlindfold	counterclockwise	practice	Free	1	0.5	-0.25	6.351364	1.79116	-1.45031	-1.86063	2.0642730497986	0.622393	-0.599037	-1.674285
Trial1	2	1	noBlindfold	counterclockwise	practice	Free	1	0.5	-0.25	6.371368	1.79199	-1.45031	-1.86026	2.06450363500592	0.590432	-0.620196	-1.685894
Trial1	2	1	noBlindfold	counterclockwise	practice	Free	1	0.5	-0.25	6.391373	1.79363	-1.45032	-1.86007	2.06538227945176	0.595159	-0.641355	-1.667408
Trial1	2	1	noBlindfold	counterclockwise	practice	Free	1	0.5	-0.25	6.411362	1.79448	-1.45032	-1.85988	2.06576666213268	0.563214	-0.65405	-1.679027
Trial1	2	1	noBlindfold	counterclockwise	practice	Free	1	0.5	-0.25	6.431366	1.79528	-1.45032	-1.8597	2.06612782799445	0.580074	-0.65405	-1.714223
Trial1	2	1	noBlindfold	counterclockwise	practice	Free	1	0.5	-0.25	6.45137	1.79607	-1.45033	-1.85952	2.06648305049913	0.590338	-0.675209	-1.720538
Trial1	2	1	noBlindfold	counterclockwise	practice	Free	1	0.5	-0.25	6.471359	1.79685	-1.45033	-1.85918	2.06670753177233	0.583733	-0.649818	-1.748078
Trial1	2	1	noBlindfold	counterclockwise	practice	Free	1	0.5	-0.25	6.491364	1.79834	-1.45032	-1.85901	2.06751052690786	0.635155	-0.65405	-1.857825
Trial1	2	1	noBlindfold	counterclockwise	practice	Free	1	0.5	-0.25	6.511368	1.79908	-1.45032	-1.85884	2.06784315226304	0.597998	-0.662514	-1.770806
Trial1	2	1	noBlindfold	counterclockwise	practice	Free	1	0.5	-0.25	6.531372	1.79983	-1.45033	-1.85868	2.06818993531606	0.611074	-0.65405	-1.7895
Trial1	2	1	noBlindfold	counterclockwise	practice	Free	1	0.5	-0.25	6.551361	1.80053	-1.45033	-1.85852	2.0685054649744	0.612401	-0.641355	-1.824344
Trial1	2	1	noBlindfold	counterclockwise	practice	Free	1	0.5	-0.25	6.571365	1.80122	-1.45032	-1.85822	2.06870615382699	0.623669	-0.632891	-1.786575
Trial1	2	1	noBlindfold	counterclockwise	practice	Free	1	0.5	-0.25	6.59137	1.80255	-1.45031	-1.85807	2.06942638664501	0.616248	-0.615964	-1.859112
Trial1	2	1	noBlindfold	counterclockwise	practice	Free	1	0.5	-0.25	6.611359	1.80319	-1.45031	-1.85793	2.06972048006707	0.635006	-0.620196	-1.853388
Trial1	2	1	noBlindfold	counterclockwise	practice	Free	1	0.5	-0.25	6.631363	1.80381	-1.45032	-1.85778	2.0699945322782	0.590997	-0.624428	-1.850459
Trial1	2	1	noBlindfold	counterclockwise	practice	Free	1	0.5	-0.25	6.651367	1.80444	-1.45031	-1.85765	2.07029042067112	0.617745	-0.590573	-1.852982
Trial1	2	1	noBlindfold	counterclockwise	practice	Free	1	0.5	-0.25	6.671371	1.80503	-1.4503	-1.85739	2.07046025015365	0.598831	-0.53556	-1.840246
Trial1	2	1	noBlindfold	counterclockwise	practice	Free	1	0.5	-0.25	6.69136	1.80616	-1.45028	-1.85727	2.07107968155754	0.581844	-0.565178	-1.865543
Trial1	2	1	noBlindfold	counterclockwise	practice	Free	1	0.5	-0.25	6.711365	1.80666	-1.45028	-1.85716	2.07130967025736	0.545423	-0.552483	-1.895627
Trial1	2	1	noBlindfold	counterclockwise	practice	Free	1	0.5	-0.25	6.731369	1.80716	-1.45027	-1.85705	2.07153974260534	0.569601	-0.510148	-1.852797
Trial1	2	1	noBlindfold	counterclockwise	practice	Free	1	0.5	-0.25	6.751373	1.80763	-1.45026	-1.85696	2.07176663936984	0.52022	-0.510112	-1.823252
Trial1	2	1	noBlindfold	counterclockwise	practice	Free	1	0.5	-0.25	6.771362	1.80803	-1.45025	-1.85679	2.07188726058935	0.571641	-0.493119	-1.876544
Trial1	2	1	noBlindfold	counterclockwise	practice	Free	1	0.5	-0.25	6.791367	1.80876	-1.45026	-1.85672	2.07229387992441	0.548892	-0.526912	-1.890458
Trial1	2	1	noBlindfold	counterclockwise	practice	Free	1	0.5	-0.25	6.811371	1.80906	-1.45026	-1.85665	2.07242906530636	0.586338	-0.526888	-1.928208
Trial1	2	1	noBlindfold	counterclockwise	practice	Free	1	0.5	-0.25	6.83136	1.80934	-1.45026	-1.8566	2.07256723517331	0.615538	-0.514192	-1.953261
Trial1	2	1	noBlindfold	counterclockwise	practice	Free	1	0.5	-0.25	6.851364	1.80959	-1.45027	-1.85655	2.07268636162727	0.593051	-0.55227	-1.949753
Trial1	2	1	noBlindfold	counterclockwise	practice	Free	1	0.5	-0.25	6.871368	1.8098	-1.45026	-1.85647	2.07275701136316	0.540743	-0.493013	-1.892322
Trial1	2	1	noBlindfold	counterclockwise	practice	Free	1	0.5	-0.25	6.891373	1.81011	-1.45024	-1.85645	2.07293751302647	0.543282	-0.509731	-1.809221
Trial1	2	1	noBlindfold	counterclockwise	practice	Free	1	0.5	-0.25	6.911362	1.81022	-1.45024	-1.85643	2.0729915518551	0.534393	-0.522325	-1.846011
Trial1	2	1	noBlindfold	counterclockwise	practice	Free	1	0.5	-0.25	6.931366	1.81031	-1.45024	-1.85642	2.07304067917834	0.563241	-0.484143	-1.839359
Trial1	2	1	noBlindfold	counterclockwise	practice	Free	1	0.5	-0.25	6.95137	1.81036	-1.45024	-1.85641	2.07306449119024	0.553058	-0.467106	-1.84286
Trial1	2	1	noBlindfold	counterclockwise	practice	Free	1	0.5	-0.25	6.971359	1.8104	-1.45023	-1.85639	2.07307429054851	0.577762	-0.458517	-1.827325
Trial1	2	1	noBlindfold	counterclockwise	practice	Free	1	0.5	-0.25	6.991364	1.81049	-1.45023	-1.85637	2.07311566480826	0.530781	-0.466732	-1.755641
Trial1	2	1	noBlindfold	counterclockwise	practice	Free	1	0.5	-0.25	7.011368	1.81055	-1.45023	-1.85636	2.07314581066033	0.579284	-0.453902	-1.740113
Trial1	2	1	noBlindfold	counterclockwise	practice	Free	1	0.5	-0.25	7.031372	1.81062	-1.45023	-1.85633	2.07316686309961	0.601771	-0.46224	-1.743612
Trial1	2	1	noBlindfold	counterclockwise	practice	Free	1	0.5	-0.25	7.051361	1.81072	-1.45024	-1.8563	2.07320672557898	0.583347	-0.462129	-1.795629
Trial1	2	1	noBlindfold	counterclockwise	practice	Free	1	0.5	-0.25	7.071365	1.81086	-1.45024	-1.85622	2.07323340447084	0.604918	-0.474713	-1.774376
Trial1	2	1	noBlindfold	counterclockwise	practice	Free	1	0.5	-0.25	7.09137	1.8112	-1.45024	-1.85618	2.07341728243748	0.594439	-0.478699	-1.749628
Trial1	2	1	noBlindfold	counterclockwise	practice	Free	1	0.5	-0.25	7.111359	1.81141	-1.45024	-1.85612	2.07350365583597	0.58492	-0.516685	-1.764848
Trial1	2	1	noBlindfold	counterclockwise	practice	Free	1	0.5	-0.25	7.131363	1.81164	-1.45025	-1.85607	2.07361050627908	0.591592	-0.512375	-1.793703
Trial1	2	1	noBlindfold	counterclockwise	practice	Free	1	0.5	-0.25	7.151367	1.81188	-1.45026	-1.85602	2.07372352804857	0.576688	-0.533534	-1.823197
Trial1	2	1	noBlindfold	counterclockwise	practice	Free	1	0.5	-0.25	7.171371	1.8121	-1.45026	-1.85591	2.07377746701712	0.611911	-0.54623	-1.806063
Trial1	2	1	noBlindfold	counterclockwise	practice	Free	1	0.5	-0.25	7.19136	1.81255	-1.45027	-1.85587	2.07403130446752	0.595737	-0.550461	-1.792727
Trial1	2	1	noBlindfold	counterclockwise	practice	Free	1	0.5	-0.25	7.211365	1.81275	-1.45027	-1.85582	2.07411913747718	0.598918	-0.550457	-1.844105
Trial1	2	1	noBlindfold	counterclockwise	practice	Free	1	0.5	-0.25	7.231369	1.81296	-1.45027	-1.85578	2.07422117016182	0.557374	-0.541994	-1.865992
Trial1	2	1	noBlindfold	counterclockwise	practice	Free	1	0.5	-0.25	7.251373	1.81314	-1.45028	-1.85574	2.07430411013785	0.58879	-0.58008	-1.881527
Trial1	2	1	noBlindfold	counterclockwise	practice	Free	1	0.5	-0.25	7.271362	1.81328	-1.45029	-1.8557	2.07436179681425	0.584644	-0.592775	-1.895167
Trial1	2	1	noBlindfold	counterclockwise	practice	Free	1	0.5	-0.25	7.291367	1.81345	-1.4503	-1.8557	2.07446942333132	0.570643	-0.597007	-1.872339
Trial1	2	1	noBlindfold	counterclockwise	practice	Free	1	0.5	-0.25	7.311371	1.81347	-1.45029	-1.8557	2.07448210358275	0.566499	-0.584312	-1.929759
Trial1	2	1	noBlindfold	counterclockwise	practice	Free	1	0.5	-0.25	7.33136	1.81347	-1.4503	-1.8557	2.07448210358275	0.552823	-0.597007	-1.889485
Trial1	2	1	noBlindfold	counterclockwise	practice	Free	1	0.5	-0.25	7.351364	1.81348	-1.4503	-1.8557	2.07448836827353	0.532182	-0.622398	-1.894253
Trial1	2	1	noBlindfold	counterclockwise	practice	Free	1	0.5	-0.25	7.371368	1.81348	-1.4503	-1.8557	2.07448836827353	0.508687	-0.571616	-1.88665
Trial1	2	1	noBlindfold	counterclockwise	practice	Free	1	0.5	-0.25	7.391373	1.81349	-1.4503	-1.85569	2.07448695777137	0.522599	-0.520835	-1.853035
Trial1	2	1	noBlindfold	counterclockwise	practice	Free	1	0.5	-0.25	7.411362	1.81349	-1.45029	-1.85569	2.07448695777137	0.518138	-0.53353	-1.871438
Trial1	2	1	noBlindfold	counterclockwise	practice	Free	1	0.5	-0.25	7.431366	1.81349	-1.45029	-1.85569	2.07448695777137	0.606929	-0.558921	-1.898076
Trial1	2	1	noBlindfold	counterclockwise	practice	Free	1	0.5	-0.25	7.45137	1.8135	-1.45028	-1.85569	2.07449329802179	0.538696	-0.563153	-1.873669
Trial1	2	1	noBlindfold	counterclockwise	practice	Free	1	0.5	-0.25	7.471359	1.8135	-1.45028	-1.85569	2.07449329802179	0.546909	-0.584312	-1.864792
Trial1	2	1	noBlindfold	counterclockwise	practice	Free	1	0.5	-0.25	7.491364	1.81351	-1.45028	-1.85569	2.07449971378085	0.531945	-0.575848	-1.894308
Trial1	2	1	noBlindfold	counterclockwise	practice	Free	1	0.5	-0.25	7.511368	1.81352	-1.45029	-1.85569	2.07450605408952	0.544602	-0.575848	-1.874011
Trial1	2	1	noBlindfold	counterclockwise	practice	Free	1	0.5	-0.25	7.531372	1.81352	-1.45029	-1.85569	2.07450605408952	0.556006	-0.567384	-1.923496
Trial1	2	1	noBlindfold	counterclockwise	practice	Free	1	0.5	-0.25	7.551361	1.81353	-1.45029	-1.85569	2.07451231894677	0.525201	-0.546225	-1.865463
Trial1	2	1	noBlindfold	counterclockwise	practice	Free	1	0.5	-0.25	7.571365	1.81353	-1.45029	-1.85568	2.07450456836098	0.555953	-0.575848	-1.923508
Trial1	2	1	noBlindfold	counterclockwise	practice	Free	1	0.5	-0.25	7.59137	1.81354	-1.45029	-1.85568	2.07451090875091	0.563813	-0.605471	-1.907029
Trial1	2	1	noBlindfold	counterclockwise	practice	Free	1	0.5	-0.25	7.611359	1.81354	-1.45029	-1.85568	2.07451090875091	0.581863	-0.601239	-1.893076
Trial1	2	1	noBlindfold	counterclockwise	practice	Free	1	0.5	-0.25	7.631363	1.81355	-1.45029	-1.85568	2.0745172491698	0.557089	-0.541994	-1.910216
Trial1	2	1	noBlindfold	counterclockwise	practice	Free	1	0.5	-0.25	7.651367	1.81356	-1.45029	-1.85568	2.07452358961764	0.565301	-0.558921	-1.908319
Trial1	2	1	noBlindfold	counterclockwise	practice	Free	1	0.5	-0.25	7.671371	1.81356	-1.45028	-1.85568	2.07452358961764	0.496758	-0.584312	-1.893749
Trial1	2	1	noBlindfold	counterclockwise	practice	Free	1	0.5	-0.25	7.69136	1.81357	-1.45028	-1.85568	2.07452993009444	0.525573	-0.537762	-1.887093
Trial1	2	1	noBlindfold	counterclockwise	practice	Free	1	0.5	-0.25	7.711365	1.81357	-1.45028	-1.85568	2.07452993009444	0.52969	-0.520835	-1.886142
Trial1	2	1	noBlindfold	counterclockwise	practice	Free	1	0.5	-0.25	7.731369	1.81357	-1.45028	-1.85567	2.07452227189019	0.500166	-0.520835	-1.871245
Trial1	2	1	noBlindfold	counterclockwise	practice	Free	1	0.5	-0.25	7.751373	1.81358	-1.45027	-1.85567	2.07452853693669	0.539793	-0.525066	-1.915654
Trial1	2	1	noBlindfold	counterclockwise	practice	Free	1	0.5	-0.25	7.771362	1.81358	-1.45027	-1.85567	2.07452853693669	0.540405	-0.58008	-1.938495
Trial1	2	1	noBlindfold	counterclockwise	practice	Free	1	0.5	-0.25	7.791367	1.81359	-1.45028	-1.85567	2.07453487749446	0.516248	-0.512371	-1.941365
Trial1	2	1	noBlindfold	counterclockwise	practice	Free	1	0.5	-0.25	7.811371	1.81359	-1.45027	-1.85567	2.07453487749446	0.544448	-0.512334	-1.938513
Trial1	2	1	noBlindfold	counterclockwise	practice	Free	1	0.5	-0.25	7.83136	1.8136	-1.45027	-1.85567	2.07454129356454	0.515894	-0.486878	-1.869371
Trial1	2	1	noBlindfold	counterclockwise	practice	Free	1	0.5	-0.25	7.851364	1.8136	-1.45026	-1.85567	2.07454129356454	0.505414	-0.499508	-1.913465
Trial1	2	1	noBlindfold	counterclockwise	practice	Free	1	0.5	-0.25	7.871368	1.8136	-1.45026	-1.85567	2.07454129356454	0.500011	-0.503723	-1.890634
Trial1	2	1	noBlindfold	counterclockwise	practice	Free	1	0.5	-0.25	7.891373	1.81361	-1.45026	-1.85567	2.07454763418057	0.507279	-0.49515	-1.92172
Trial1	2	1	noBlindfold	counterclockwise	practice	Free	1	0.5	-0.25	7.911362	1.81361	-1.45026	-1.85567	2.07454763418057	0.476497	-0.469654	-1.912851
Trial1	2	1	noBlindfold	counterclockwise	practice	Free	1	0.5	-0.25	7.931366	1.81361	-1.45025	-1.85567	2.07454763418057	0.453963	-0.47799	-1.916664
Trial1	2	1	noBlindfold	counterclockwise	practice	Free	1	0.5	-0.25	7.95137	1.81361	-1.45025	-1.85567	2.07454763418057	0.475501	-0.499037	-1.91444
Trial1	2	1	noBlindfold	counterclockwise	practice	Free	1	0.5	-0.25	7.971359	1.81361	-1.45025	-1.85567	2.07454763418057	0.483733	-0.481988	-1.91413
Trial1	2	1	noBlindfold	counterclockwise	practice	Free	1	0.5	-0.25	7.991364	1.81362	-1.45024	-1.85566	2.07454613222572	0.479274	-0.443653	-1.932533
Trial1	2	1	noBlindfold	counterclockwise	practice	Free	1	0.5	-0.25	8.011368	1.81362	-1.45024	-1.85566	2.07454613222572	0.458652	-0.443529	-1.880835
Trial1	2	1	noBlindfold	counterclockwise	practice	Free	1	0.5	-0.25	8.031372	1.81362	-1.45023	-1.85566	2.07454613222572	0.468482	-0.418019	-1.904623
Trial1	2	1	noBlindfold	counterclockwise	practice	Free	1	0.5	-0.25	8.051361	1.81362	-1.45023	-1.85566	2.07454613222572	0.445003	-0.405201	-1.897017
Trial1	2	1	noBlindfold	counterclockwise	practice	Free	1	0.5	-0.25	8.071365	1.81362	-1.45023	-1.85566	2.07454613222572	0.455774	-0.430469	-1.86847
Trial1	2	1	noBlindfold	counterclockwise	practice	Free	1	0.5	-0.25	8.09137	1.81362	-1.45022	-1.85566	2.07454613222572	0.485559	-0.442919	-1.858325
Trial1	2	1	noBlindfold	counterclockwise	practice	Free	1	0.5	-0.25	8.111359	1.81362	-1.45023	-1.85566	2.07454613222572	0.458909	-0.40894	-1.863402
Trial1	2	1	noBlindfold	counterclockwise	practice	Free	1	0.5	-0.25	8.131363	1.81363	-1.45022	-1.85566	2.07455239743896	0.458918	-0.404594	-1.846907
Trial1	2	1	noBlindfold	counterclockwise	practice	Free	1	0.5	-0.25	8.151367	1.81363	-1.45022	-1.85566	2.07455239743896	0.432268	-0.408708	-1.86087
Trial1	2	1	noBlindfold	counterclockwise	practice	Free	1	0.5	-0.25	8.171371	1.81363	-1.45022	-1.85566	2.07455239743896	0.42814	-0.417058	-1.861824
Trial1	2	1	noBlindfold	counterclockwise	practice	Free	1	0.5	-0.25	8.19136	1.81363	-1.45021	-1.85566	2.07455239743896	0.488373	-0.41683	-1.82185
Trial1	2	1	noBlindfold	counterclockwise	practice	Free	1	0.5	-0.25	8.211365	1.81363	-1.45021	-1.85566	2.07455239743896	0.483596	-0.429404	-1.801237
Trial1	2	1	noBlindfold	counterclockwise	practice	Free	1	0.5	-0.25	8.231369	1.81364	-1.45021	-1.85566	2.07455873816547	0.489607	-0.441982	-1.816781
Trial1	2	1	noBlindfold	counterclockwise	practice	Free	1	0.5	-0.25	8.251373	1.81364	-1.45021	-1.85566	2.07455873816547	0.470242	-0.463016	-1.799979
Trial1	2	1	noBlindfold	counterclockwise	practice	Free	1	0.5	-0.25	8.271362	1.81364	-1.45022	-1.85566	2.07455873816547	0.456268	-0.467126	-1.777147
Trial1	2	1	noBlindfold	counterclockwise	practice	Free	1	0.5	-0.25	8.291367	1.81364	-1.45022	-1.85566	2.07455873816547	0.414671	-0.488031	-1.747667
Trial1	2	1	noBlindfold	counterclockwise	practice	Free	1	0.5	-0.25	8.311371	1.81365	-1.45023	-1.85566	2.07456507892095	0.436243	-0.46675	-1.747027
Trial1	2	1	noBlindfold	counterclockwise	practice	Free	1	0.5	-0.25	8.33136	1.81365	-1.45023	-1.85566	2.07456507892095	0.438123	-0.441232	-1.698817
Trial1	2	1	noBlindfold	counterclockwise	practice	Free	1	0.5	-0.25	8.351364	1.81365	-1.45022	-1.85566	2.07456507892095	0.406702	-0.407258	-1.695963
Trial1	2	1	noBlindfold	counterclockwise	practice	Free	1	0.5	-0.25	8.371368	1.81365	-1.45022	-1.85566	2.07456507892095	0.434598	-0.453681	-1.664886
Trial1	2	1	noBlindfold	counterclockwise	practice	Free	1	0.5	-0.25	8.391373	1.81366	-1.45023	-1.85566	2.07457134421967	0.397151	-0.504284	-1.690909
Trial1	2	1	noBlindfold	counterclockwise	practice	Free	1	0.5	-0.25	8.411362	1.81366	-1.45023	-1.85566	2.07457134421967	0.405699	-0.470309	-1.671561
Trial1	2	1	noBlindfold	counterclockwise	practice	Free	1	0.5	-0.25	8.431366	1.81366	-1.45023	-1.85566	2.07457134421967	0.412971	-0.436334	-1.609076
Trial1	2	1	noBlindfold	counterclockwise	practice	Free	1	0.5	-0.25	8.45137	1.81366	-1.45023	-1.85566	2.07457134421967	0.396796	-0.448909	-1.651902
Trial1	2	1	noBlindfold	counterclockwise	practice	Free	1	0.5	-0.25	8.471359	1.81366	-1.45023	-1.85565	2.0745635939994	0.40313	-0.486863	-1.641752
Trial1	2	1	noBlindfold	counterclockwise	practice	Free	1	0.5	-0.25	8.491364	1.81366	-1.45024	-1.85565	2.0745635939994	0.422795	-0.507912	-1.689329
Trial1	2	1	noBlindfold	counterclockwise	practice	Free	1	0.5	-0.25	8.511368	1.81366	-1.45024	-1.85565	2.0745635939994	0.420245	-0.469718	-1.659515
Trial1	2	1	noBlindfold	counterclockwise	practice	Free	1	0.5	-0.25	8.531372	1.81366	-1.45024	-1.85565	2.0745635939994	0.380901	-0.478043	-1.585298
Trial1	2	1	noBlindfold	counterclockwise	practice	Free	1	0.5	-0.25	8.551361	1.81366	-1.45024	-1.85565	2.0745635939994	0.378356	-0.456756	-1.591013
Trial1	2	1	noBlindfold	counterclockwise	practice	Free	1	0.5	-0.25	8.571365	1.81366	-1.45024	-1.85565	2.0745635939994	0.343154	-0.465091	-1.607831
Trial1	2	1	noBlindfold	counterclockwise	practice	Free	1	0.5	-0.25	8.59137	1.81366	-1.45023	-1.85565	2.0745635939994	0.33777	-0.439446	-1.613219
Trial1	2	1	noBlindfold	counterclockwise	practice	Free	1	0.5	-0.25	8.611359	1.81366	-1.45023	-1.85565	2.0745635939994	0.361235	-0.447792	-1.573252
Trial1	2	1	noBlindfold	counterclockwise	practice	Free	1	0.5	-0.25	8.631363	1.81366	-1.45023	-1.85565	2.0745635939994	0.343167	-0.456139	-1.607828
Trial1	2	1	noBlindfold	counterclockwise	practice	Free	1	0.5	-0.25	8.651367	1.81366	-1.45022	-1.85565	2.0745635939994	0.358724	-0.456011	-1.656354
Trial1	2	1	noBlindfold	counterclockwise	practice	Free	1	0.5	-0.25	8.671371	1.81366	-1.45022	-1.85566	2.07457134421967	0.352371	-0.455889	-1.610045
Trial1	2	1	noBlindfold	counterclockwise	practice	Free	1	0.5	-0.25	8.69136	1.81366	-1.45023	-1.85566	2.07457134421967	0.338419	-0.459865	-1.587209
Trial1	2	1	noBlindfold	counterclockwise	practice	Free	1	0.5	-0.25	8.711365	1.81366	-1.45022	-1.85566	2.07457134421967	0.325104	-0.417428	-1.585941
Trial1	2	1	noBlindfold	counterclockwise	practice	Free	1	0.5	-0.25	8.731369	1.81366	-1.45022	-1.85566	2.07457134421967	0.333672	-0.430007	-1.561513
Trial1	2	1	noBlindfold	counterclockwise	practice	Free	1	0.5	-0.25	8.751373	1.81366	-1.45021	-1.85566	2.07457134421967	0.302912	-0.37912	-1.565008
Trial1	2	1	noBlindfold	counterclockwise	practice	Free	1	0.5	-0.25	8.771362	1.81365	-1.45021	-1.85566	2.07456507892095	0.350822	-0.379009	-1.584344
Trial1	2	1	noBlindfold	counterclockwise	practice	Free	1	0.5	-0.25	8.791367	1.81365	-1.4502	-1.85566	2.07456507892095	0.329268	-0.378791	-1.58498
Trial1	2	1	noBlindfold	counterclockwise	practice	Free	1	0.5	-0.25	8.811371	1.81365	-1.4502	-1.85566	2.07456507892095	0.368287	-0.425232	-1.584652
Trial1	2	1	noBlindfold	counterclockwise	practice	Free	1	0.5	-0.25	8.83136	1.81365	-1.4502	-1.85566	2.07456507892095	0.349266	-0.41242	-1.615106
Trial1	2	1	noBlindfold	counterclockwise	practice	Free	1	0.5	-0.25	8.851364	1.81365	-1.4502	-1.85566	2.07456507892095	0.351486	-0.437698	-1.605906
Trial1	2	1	noBlindfold	counterclockwise	practice	Free	1	0.5	-0.25	8.871368	1.81365	-1.4502	-1.85566	2.07456507892095	0.354344	-0.412191	-1.59766
Trial1	2	1	noBlindfold	counterclockwise	practice	Free	1	0.5	-0.25	8.891373	1.81365	-1.45021	-1.85566	2.07456507892095	0.368933	-0.382335	-1.595115
Trial1	2	1	noBlindfold	counterclockwise	practice	Free	1	0.5	-0.25	8.911362	1.81365	-1.4502	-1.85566	2.07456507892095	0.367968	-0.373766	-1.545637
Trial1	2	1	noBlindfold	counterclockwise	practice	Free	1	0.5	-0.25	8.931366	1.81365	-1.4502	-1.85566	2.07456507892095	0.343543	-0.327113	-1.533906
Trial1	2	1	noBlindfold	counterclockwise	practice	Free	1	0.5	-0.25	8.95137	1.81365	-1.45019	-1.85566	2.07456507892095	0.382867	-0.343949	-1.516136
Trial1	2	1	noBlindfold	counterclockwise	practice	Free	1	0.5	-0.25	8.971359	1.81365	-1.45018	-1.85565	2.07455732867727	0.429489	-0.318461	-1.542457
Trial1	2	1	noBlindfold	counterclockwise	practice	Free	1	0.5	-0.25	8.991364	1.81366	-1.45016	-1.85565	2.0745635939994	0.488134	-0.309838	-1.596057
Trial1	2	1	noBlindfold	counterclockwise	practice	Free	1	0.5	-0.25	9.011368	1.81368	-1.45015	-1.85564	2.07456852554828	0.501424	-0.335149	-1.59733
Trial1	2	1	noBlindfold	counterclockwise	practice	Free	1	0.5	-0.25	9.031372	1.81372	-1.45015	-1.85563	2.07458613935588	0.5322	-0.330832	-1.71183
Trial1	2	1	noBlindfold	counterclockwise	practice	Free	1	0.5	-0.25	9.051361	1.81375	-1.45016	-1.85562	2.07459750492842	0.503973	-0.305348	-1.793671
Trial1	2	1	noBlindfold	counterclockwise	practice	Free	1	0.5	-0.25	9.071365	1.8138	-1.45017	-1.85559	2.0746060539415	0.583262	-0.406809	-1.839015
Trial1	2	1	noBlindfold	counterclockwise	practice	Free	1	0.5	-0.25	9.09137	1.81395	-1.45021	-1.85556	2.07467761084934	0.591106	-0.406571	-1.741648
Trial1	2	1	noBlindfold	counterclockwise	practice	Free	1	0.5	-0.25	9.111359	1.81409	-1.4502	-1.85551	2.07472767181066	0.616129	-0.342994	-1.675035
Trial1	2	1	noBlindfold	counterclockwise	practice	Free	1	0.5	-0.25	9.131363	1.8143	-1.45017	-1.85544	2.07480649572379	0.569818	-0.270971	-1.611912
Trial1	2	1	noBlindfold	counterclockwise	practice	Free	1	0.5	-0.25	9.151367	1.81461	-1.45015	-1.85535	2.07493328629489	0.547969	-0.338596	-1.616971
Trial1	2	1	noBlindfold	counterclockwise	practice	Free	1	0.5	-0.25	9.171371	1.815	-1.45016	-1.85515	2.07502569207706	0.586395	-0.355425	-1.664523
Trial1	2	1	noBlindfold	counterclockwise	practice	Free	1	0.5	-0.25	9.19136	1.81585	-1.45018	-1.85505	2.07548718507207	0.554545	-0.350998	-1.789145
Trial1	2	1	noBlindfold	counterclockwise	practice	Free	1	0.5	-0.25	9.211365	1.81631	-1.45017	-1.85495	2.07570146151164	0.519712	-0.312818	-1.788511
Trial1	2	1	noBlindfold	counterclockwise	practice	Free	1	0.5	-0.25	9.231369	1.81674	-1.45016	-1.85485	2.07589691882195	0.579756	-0.325427	-1.822387
Trial1	2	1	noBlindfold	counterclockwise	practice	Free	1	0.5	-0.25	9.251373	1.81717	-1.45016	-1.85474	2.07608446809283	0.57987	-0.333799	-1.87882
Trial1	2	1	noBlindfold	counterclockwise	practice	Free	1	0.5	-0.25	9.271362	1.81765	-1.45017	-1.85451	2.07621152433596	0.589475	-0.363326	-1.920026
Trial1	2	1	noBlindfold	counterclockwise	practice	Free	1	0.5	-0.25	9.291367	1.81861	-1.45018	-1.8544	2.07673582629069	0.632279	-0.346206	-2.065515
Trial1	2	1	noBlindfold	counterclockwise	practice	Free	1	0.5	-0.25	9.311371	1.81909	-1.45018	-1.8543	2.07696333565177	0.583911	-0.401118	-2.138488
Trial1	2	1	noBlindfold	counterclockwise	practice	Free	1	0.5	-0.25	9.33136	1.81952	-1.45019	-1.85422	2.07717474826532	0.527601	-0.434857	-2.194978
Trial1	2	1	noBlindfold	counterclockwise	practice	Free	1	0.5	-0.25	9.351364	1.81988	-1.45022	-1.85417	2.07736480024448	0.53884	-0.506667	-2.259666
Trial1	2	1	noBlindfold	counterclockwise	practice	Free	1	0.5	-0.25	9.371368	1.8201	-1.45024	-1.85415	2.07748917744846	0.538515	-0.498138	-2.222855
Trial1	2	1	noBlindfold	counterclockwise	practice	Free	1	0.5	-0.25	9.391373	1.82019	-1.45025	-1.85415	2.07754636926917	0.477599	-0.493806	-2.208332
Trial1	2	1	noBlindfold	counterclockwise	practice	Free	1	0.5	-0.25	9.411362	1.82019	-1.45025	-1.85415	2.07754636926917	0.447437	-0.425976	-2.148405
Trial1	2	1	noBlindfold	counterclockwise	practice	Free	1	0.5	-0.25	9.431366	1.82018	-1.45024	-1.85415	2.07754000609074	0.424254	-0.451246	-2.123372
Trial1	2	1	noBlindfold	counterclockwise	practice	Free	1	0.5	-0.25	9.45137	1.82018	-1.45023	-1.85415	2.07754000609074	0.417942	-0.417272	-2.136392
Trial1	2	1	noBlindfold	counterclockwise	practice	Free	1	0.5	-0.25	9.471359	1.82018	-1.45022	-1.85415	2.07754000609074	0.424953	-0.417166	-2.14493
Trial1	2	1	noBlindfold	counterclockwise	practice	Free	1	0.5	-0.25	9.491364	1.82017	-1.45021	-1.85415	2.07753364294109	0.467755	-0.404255	-2.104596
Trial1	2	1	noBlindfold	counterclockwise	practice	Free	1	0.5	-0.25	9.511368	1.82017	-1.45021	-1.85415	2.07753364294109	0.516207	-0.442222	-2.032544
Trial1	2	1	noBlindfold	counterclockwise	practice	Free	1	0.5	-0.25	9.531372	1.82018	-1.45021	-1.85415	2.07754000609074	0.524381	-0.40825	-1.974175
Trial1	2	1	noBlindfold	counterclockwise	practice	Free	1	0.5	-0.25	9.551361	1.82018	-1.45021	-1.85415	2.07754000609074	0.491326	-0.40814	-1.925367
Trial1	2	1	noBlindfold	counterclockwise	practice	Free	1	0.5	-0.25	9.571365	1.82018	-1.4502	-1.85415	2.07754000609074	0.508692	-0.357251	-1.92818
Trial1	2	1	noBlindfold	counterclockwise	practice	Free	1	0.5	-0.25	9.59137	1.82019	-1.4502	-1.85415	2.07754636926917	0.47508	-0.454351	-1.911758
Trial1	2	1	noBlindfold	counterclockwise	practice	Free	1	0.5	-0.25	9.611359	1.82019	-1.45022	-1.85414	2.0775386374248	0.441432	-0.500797	-1.869879
Trial1	2	1	noBlindfold	counterclockwise	practice	Free	1	0.5	-0.25	9.631363	1.82019	-1.45024	-1.85414	2.0775386374248	0.464247	-0.500781	-1.883862
Trial1	2	1	noBlindfold	counterclockwise	practice	Free	1	0.5	-0.25	9.651367	1.82019	-1.45025	-1.85414	2.0775386374248	0.429652	-0.534635	-1.865819
Trial1	2	1	noBlindfold	counterclockwise	practice	Free	1	0.5	-0.25	9.671371	1.82019	-1.45025	-1.85415	2.07754636926917	0.400784	-0.555794	-1.872513
Trial1	2	1	noBlindfold	counterclockwise	practice	Free	1	0.5	-0.25	9.69136	1.82018	-1.45026	-1.85415	2.07754000609074	0.364667	-0.530403	-1.885232
Trial1	2	1	noBlindfold	counterclockwise	practice	Free	1	0.5	-0.25	9.711365	1.82018	-1.45026	-1.85415	2.07754000609074	0.340013	-0.560026	-1.947422
Trial1	2	1	noBlindfold	counterclockwise	practice	Free	1	0.5	-0.25	9.731369	1.82018	-1.45027	-1.85415	2.07754000609074	0.370215	-0.560026	-1.983859
Trial1	2	1	noBlindfold	counterclockwise	practice	Free	1	0.5	-0.25	9.751373	1.82017	-1.45027	-1.85415	2.07753364294109	0.301121	-0.555794	-2.004225
Trial1	2	1	noBlindfold	counterclockwise	practice	Free	1	0.5	-0.25	9.771362	1.82016	-1.45027	-1.85415	2.07752735557148	0.360847	-0.564258	-2.055536
Trial1	2	1	noBlindfold	counterclockwise	practice	Free	1	0.5	-0.25	9.791367	1.82015	-1.45028	-1.85416	2.0775286323901	0.338822	-0.576953	-2.147525
Trial1	2	1	noBlindfold	counterclockwise	practice	Free	1	0.5	-0.25	9.811371	1.82015	-1.45029	-1.85416	2.0775286323901	0.356005	-0.589648	-2.165261
Trial1	2	1	noBlindfold	counterclockwise	practice	Free	1	0.5	-0.25	9.83136	1.82014	-1.45029	-1.85416	2.07752226934983	0.396011	-0.572721	-2.169017
Trial1	2	1	noBlindfold	counterclockwise	practice	Free	1	0.5	-0.25	9.851364	1.82013	-1.45029	-1.85416	2.07751598208831	0.379195	-0.581185	-2.133819
Trial1	2	1	noBlindfold	counterclockwise	practice	Free	1	0.5	-0.25	9.871368	1.82013	-1.45029	-1.85416	2.07751598208831	0.33926	-0.564258	-2.130047
Trial1	2	1	noBlindfold	counterclockwise	practice	Free	1	0.5	-0.25	9.891373	1.82012	-1.45027	-1.85416	2.07750961910525	0.331237	-0.432985	-2.001584
Trial1	2	1	noBlindfold	counterclockwise	practice	Free	1	0.5	-0.25	9.911362	1.82011	-1.45024	-1.85416	2.07750318040168	0.353431	-0.415941	-1.96603
Trial1	2	1	noBlindfold	counterclockwise	practice	Free	1	0.5	-0.25	9.931366	1.82011	-1.45022	-1.85416	2.07750318040168	0.350289	-0.411597	-1.971102
Trial1	2	1	noBlindfold	counterclockwise	practice	Free	1	0.5	-0.25	9.95137	1.82011	-1.45022	-1.85416	2.07750318040168	0.35987	-0.479187	-2.012322
Trial1	2	1	noBlindfold	counterclockwise	practice	Free	1	0.5	-0.25	9.971359	1.8201	-1.45022	-1.85417	2.07750454957249	0.422081	-0.479057	-2.036993
Trial1	2	1	noBlindfold	counterclockwise	practice	Free	1	0.5	-0.25	9.991364	1.8201	-1.45023	-1.85417	2.07750454957249	0.426589	-0.47881	-2.075045
Trial1	2	1	noBlindfold	counterclockwise	practice	Free	1	0.5	-0.25	10.01137	1.8201	-1.45023	-1.85417	2.07750454957249	0.430422	-0.465988	-2.091532
Trial1	2	1	noBlindfold	counterclockwise	practice	Free	1	0.5	-0.25	10.03137	1.8201	-1.45023	-1.85417	2.07750454957249	0.445608	-0.503986	-2.04457
Trial1	2	1	noBlindfold	counterclockwise	practice	Free	1	0.5	-0.25	10.05136	1.82009	-1.45024	-1.85417	2.07749818669979	0.423755	-0.520905	-2.06267
Trial1	2	1	noBlindfold	counterclockwise	practice	Free	1	0.5	-0.25	10.07137	1.82009	-1.45025	-1.85417	2.07749818669979	0.403817	-0.571686	-2.089013
Trial1	2	1	noBlindfold	counterclockwise	practice	Free	1	0.5	-0.25	10.09137	1.82008	-1.45027	-1.85417	2.07749189960383	0.429847	-0.575918	-2.069945
Trial1	2	1	noBlindfold	counterclockwise	practice	Free	1	0.5	-0.25	10.11136	1.82008	-1.45028	-1.85417	2.07749189960383	0.408659	-0.605541	-2.10961
Trial1	2	1	noBlindfold	counterclockwise	practice	Free	1	0.5	-0.25	10.13136	1.82008	-1.45029	-1.85417	2.07749189960383	0.41185	-0.643627	-2.121972
Trial1	2	1	noBlindfold	counterclockwise	practice	Free	1	0.5	-0.25	10.15137	1.82007	-1.4503	-1.85417	2.07748553678835	0.391603	-0.622468	-2.148317
Trial1	2	1	noBlindfold	counterclockwise	practice	Free	1	0.5	-0.25	10.17137	1.82007	-1.45031	-1.85418	2.07749326897456	0.361519	-0.630932	-2.168324
Trial1	2	1	noBlindfold	counterclockwise	practice	Free	1	0.5	-0.25	10.19136	1.82006	-1.45031	-1.85418	2.07748690621153	0.370126	-0.614004	-2.148952
Trial1	2	1	noBlindfold	counterclockwise	practice	Free	1	0.5	-0.25	10.21136	1.82005	-1.45031	-1.85418	2.07748054347728	0.380559	-0.592845	-2.081373
Trial1	2	1	noBlindfold	counterclockwise	practice	Free	1	0.5	-0.25	10.23137	1.82005	-1.45031	-1.85418	2.07748054347728	0.370794	-0.614004	-2.114045
Trial1	2	1	noBlindfold	counterclockwise	practice	Free	1	0.5	-0.25	10.25137	1.82004	-1.4503	-1.85418	2.07747418077181	0.37364	-0.597077	-2.069945
Trial1	2	1	noBlindfold	counterclockwise	practice	Free	1	0.5	-0.25	10.27136	1.82004	-1.4503	-1.85418	2.07747418077181	0.384483	-0.601309	-2.097839
Trial1	2	1	noBlindfold	counterclockwise	practice	Free	1	0.5	-0.25	10.29137	1.82003	-1.4503	-1.85418	2.0774678938411	0.419124	-0.622468	-2.115871
Trial1	2	1	noBlindfold	counterclockwise	practice	Free	1	0.5	-0.25	10.31137	1.82003	-1.45031	-1.85418	2.0774678938411	0.429961	-0.6267	-2.143767
Trial1	2	1	noBlindfold	counterclockwise	practice	Free	1	0.5	-0.25	10.33136	1.82002	-1.45031	-1.85418	2.0774614554472	0.388999	-0.6267	-2.079416
Trial1	2	1	noBlindfold	counterclockwise	practice	Free	1	0.5	-0.25	10.35136	1.82002	-1.45031	-1.85419	2.07746909571973	0.400132	-0.592845	-2.089867
Trial1	2	1	noBlindfold	counterclockwise	practice	Free	1	0.5	-0.25	10.37137	1.82002	-1.4503	-1.85419	2.07746909571973	0.369686	-0.58015	-2.070861
Trial1	2	1	noBlindfold	counterclockwise	practice	Free	1	0.5	-0.25	10.39137	1.82001	-1.4503	-1.85419	2.07746273312399	0.387833	-0.584382	-2.09463
Trial1	2	1	noBlindfold	counterclockwise	practice	Free	1	0.5	-0.25	10.41136	1.82001	-1.4503	-1.85419	2.07746273312399	0.39771	-0.622468	-2.116493
Trial1	2	1	noBlindfold	counterclockwise	practice	Free	1	0.5	-0.25	10.43137	1.82	-1.4503	-1.85419	2.07745637055704	0.412291	-0.656322	-2.104423
Trial1	2	1	noBlindfold	counterclockwise	practice	Free	1	0.5	-0.25	10.45137	1.82	-1.4503	-1.85419	2.07745637055704	0.397076	-0.575918	-2.074963
Trial1	2	1	noBlindfold	counterclockwise	practice	Free	1	0.5	-0.25	10.47136	1.82	-1.4503	-1.85419	2.07745637055704	0.404688	-0.58015	-2.071433
Trial1	2	1	noBlindfold	counterclockwise	practice	Free	1	0.5	-0.25	10.49136	1.81999	-1.45029	-1.85419	2.07745000801886	0.421518	-0.546296	-2.050155
Trial1	2	1	noBlindfold	counterclockwise	practice	Free	1	0.5	-0.25	10.51137	1.81999	-1.45029	-1.85419	2.07745000801886	0.422551	-0.563223	-2.093944
Trial1	2	1	noBlindfold	counterclockwise	practice	Free	1	0.5	-0.25	10.53137	1.81998	-1.45029	-1.85419	2.07744372125346	0.430809	-0.588614	-2.108818
Trial1	2	1	noBlindfold	counterclockwise	practice	Free	1	0.5	-0.25	10.55136	1.81998	-1.45029	-1.85419	2.07744372125346	0.465058	-0.58015	-2.087845
Trial1	2	1	noBlindfold	counterclockwise	practice	Free	1	0.5	-0.25	10.57137	1.81998	-1.45029	-1.85419	2.07744372125346	0.447623	-0.563223	-2.108155
Trial1	2	1	noBlindfold	counterclockwise	practice	Free	1	0.5	-0.25	10.59137	1.81998	-1.45028	-1.85419	2.07744372125346	0.453382	-0.546296	-2.112272
Trial1	2	1	noBlindfold	counterclockwise	practice	Free	1	0.5	-0.25	10.61136	1.81998	-1.45028	-1.85419	2.07744372125346	0.463191	-0.550527	-2.07959
Trial1	2	1	noBlindfold	counterclockwise	practice	Free	1	0.5	-0.25	10.63136	1.81997	-1.45027	-1.8542	2.07744527534046	0.425743	-0.525096	-2.049176
Trial1	2	1	noBlindfold	counterclockwise	practice	Free	1	0.5	-0.25	10.65137	1.81997	-1.45027	-1.8542	2.07744527534046	0.409922	-0.516599	-2.061241
Trial1	2	1	noBlindfold	counterclockwise	practice	Free	1	0.5	-0.25	10.67137	1.81997	-1.45027	-1.8542	2.07744527534046	0.459401	-0.533502	-2.063092
Trial1	2	1	noBlindfold	counterclockwise	practice	Free	1	0.5	-0.25	10.69136	1.81997	-1.45028	-1.8542	2.07744527534046	0.456612	-0.605443	-2.107179
Trial1	2	1	noBlindfold	counterclockwise	practice	Free	1	0.5	-0.25	10.71136	1.81997	-1.45028	-1.8542	2.07744527534046	0.469944	-0.584284	-2.108432
Trial1	2	1	noBlindfold	counterclockwise	practice	Free	1	0.5	-0.25	10.73137	1.81996	-1.45029	-1.8542	2.07743891291254	0.439189	-0.554661	-2.106875
Trial1	2	1	noBlindfold	counterclockwise	practice	Free	1	0.5	-0.25	10.75137	1.81996	-1.45029	-1.8542	2.07743891291254	0.418235	-0.592747	-2.072637
Trial1	2	1	noBlindfold	counterclockwise	practice	Free	1	0.5	-0.25	10.77136	1.81996	-1.45029	-1.8542	2.07743891291254	0.384976	-0.584284	-2.097724
Trial1	2	1	noBlindfold	counterclockwise	practice	Free	1	0.5	-0.25	10.79137	1.81995	-1.4503	-1.8542	2.07743262625607	0.365668	-0.647761	-2.089168
Trial1	2	1	noBlindfold	counterclockwise	practice	Free	1	0.5	-0.25	10.81137	1.81995	-1.45031	-1.8542	2.07743262625607	0.383142	-0.609675	-2.089461
Trial1	2	1	noBlindfold	counterclockwise	practice	Free	1	0.5	-0.25	10.83136	1.81994	-1.45031	-1.8542	2.07742626388536	0.395835	-0.635065	-2.069142
Trial1	2	1	noBlindfold	counterclockwise	practice	Free	1	0.5	-0.25	10.85136	1.81994	-1.45031	-1.8542	2.07742626388536	0.389825	-0.609675	-2.070391
Trial1	2	1	noBlindfold	counterclockwise	practice	Free	1	0.5	-0.25	10.87137	1.81993	-1.45031	-1.85421	2.07742746632302	0.389849	-0.596979	-2.061842
Trial1	2	1	noBlindfold	counterclockwise	practice	Free	1	0.5	-0.25	10.89137	1.81993	-1.45031	-1.85421	2.07742746632302	0.411799	-0.643529	-2.100192
Trial1	2	1	noBlindfold	counterclockwise	practice	Free	1	0.5	-0.25	10.91136	1.81993	-1.45031	-1.85421	2.07742746632302	0.415641	-0.66892	-2.116678
Trial1	2	1	noBlindfold	counterclockwise	practice	Free	1	0.5	-0.25	10.93137	1.81992	-1.45032	-1.85421	2.07742110403362	0.403297	-0.647761	-2.11954
Trial1	2	1	noBlindfold	counterclockwise	practice	Free	1	0.5	-0.25	10.95137	1.81992	-1.45032	-1.85421	2.07742110403362	0.432833	-0.664688	-2.135368
Trial1	2	1	noBlindfold	counterclockwise	practice	Free	1	0.5	-0.25	10.97136	1.81991	-1.45032	-1.85421	2.077414741773	0.387154	-0.618138	-2.105906
Trial1	2	1	noBlindfold	counterclockwise	practice	Free	1	0.5	-0.25	10.99136	1.81991	-1.45031	-1.85421	2.077414741773	0.404287	-0.618138	-2.067182
Trial1	2	1	noBlindfold	counterclockwise	practice	Free	1	0.5	-0.25	11.01137	1.8199	-1.45031	-1.85421	2.07740845528185	0.394811	-0.635065	-2.082411
Trial1	2	1	noBlindfold	counterclockwise	practice	Free	1	0.5	-0.25	11.03137	1.8199	-1.45031	-1.85421	2.07740845528185	0.370696	-0.643529	-2.053249
Trial1	2	1	noBlindfold	counterclockwise	practice	Free	1	0.5	-0.25	11.05136	1.8199	-1.45031	-1.85421	2.07740845528185	0.354887	-0.618138	-2.065611
Trial1	2	1	noBlindfold	counterclockwise	practice	Free	1	0.5	-0.25	11.07137	1.81989	-1.45031	-1.85422	2.07740982576832	0.393269	-0.639297	-2.056704
Trial1	2	1	noBlindfold	counterclockwise	practice	Free	1	0.5	-0.25	11.09137	1.81988	-1.45032	-1.85422	2.07740346361739	0.345415	-0.647761	-2.047547
Trial1	2	1	noBlindfold	counterclockwise	practice	Free	1	0.5	-0.25	11.11136	1.81988	-1.45032	-1.85422	2.07740346361739	0.35148	-0.647761	-2.044672
Trial1	2	1	noBlindfold	counterclockwise	practice	Free	1	0.5	-0.25	11.13136	1.81987	-1.45032	-1.85422	2.07739710149524	0.332161	-0.643529	-2.036119
Trial1	2	1	noBlindfold	counterclockwise	practice	Free	1	0.5	-0.25	11.15137	1.81987	-1.45032	-1.85422	2.07739710149524	0.322998	-0.613906	-2.033899
Trial1	2	1	noBlindfold	counterclockwise	practice	Free	1	0.5	-0.25	11.17137	1.81986	-1.45031	-1.85422	2.07739073940188	0.336286	-0.57582	-1.978689
Trial1	2	1	noBlindfold	counterclockwise	practice	Free	1	0.5	-0.25	11.19136	1.81985	-1.4503	-1.85423	2.07739218587979	0.342992	-0.554661	-1.95107
Trial1	2	1	noBlindfold	counterclockwise	practice	Free	1	0.5	-0.25	11.21136	1.81984	-1.45029	-1.85423	2.07738582386733	0.335797	-0.558893	-2.013555
Trial1	2	1	noBlindfold	counterclockwise	practice	Free	1	0.5	-0.25	11.23137	1.81984	-1.45029	-1.85423	2.07738582386733	0.336791	-0.546198	-1.999923
Trial1	2	1	noBlindfold	counterclockwise	practice	Free	1	0.5	-0.25	11.25137	1.81983	-1.45028	-1.85423	2.07737938614593	0.314006	-0.508111	-2.031639
Trial1	2	1	noBlindfold	counterclockwise	practice	Free	1	0.5	-0.25	11.27136	1.81982	-1.45028	-1.85423	2.07737302419139	0.324144	-0.525034	-1.981504
Trial1	2	1	noBlindfold	counterclockwise	practice	Free	1	0.5	-0.25	11.29137	1.81981	-1.45026	-1.85423	2.07736666226563	0.287951	-0.486765	-1.881294
Trial1	2	1	noBlindfold	counterclockwise	practice	Free	1	0.5	-0.25	11.31137	1.81981	-1.45025	-1.85424	2.07737430312526	0.279427	-0.473939	-1.885411
Trial1	2	1	noBlindfold	counterclockwise	practice	Free	1	0.5	-0.25	11.33136	1.8198	-1.45024	-1.85424	2.07736801698811	0.300318	-0.418806	-1.821953
Trial1	2	1	noBlindfold	counterclockwise	practice	Free	1	0.5	-0.25	11.35136	1.81979	-1.45023	-1.85424	2.07736165514297	0.321621	-0.435613	-1.838735
Trial1	2	1	noBlindfold	counterclockwise	practice	Free	1	0.5	-0.25	11.37137	1.81979	-1.45023	-1.85424	2.07736165514297	0.278817	-0.45665	-1.819071
Trial1	2	1	noBlindfold	counterclockwise	practice	Free	1	0.5	-0.25	11.39137	1.81978	-1.45022	-1.85424	2.07735529332663	0.26676	-0.426793	-1.75154
Trial1	2	1	noBlindfold	counterclockwise	practice	Free	1	0.5	-0.25	11.41136	1.81977	-1.45021	-1.85424	2.07734900727447	0.292127	-0.380128	-1.710908
Trial1	2	1	noBlindfold	counterclockwise	practice	Free	1	0.5	-0.25	11.43137	1.81976	-1.45021	-1.85424	2.07734264551535	0.30859	-0.388481	-1.668064
Trial1	2	1	noBlindfold	counterclockwise	practice	Free	1	0.5	-0.25	11.45137	1.81976	-1.45021	-1.85424	2.07734264551535	0.287704	-0.409529	-1.66047
Trial1	2	1	noBlindfold	counterclockwise	practice	Free	1	0.5	-0.25	11.47136	1.81976	-1.45021	-1.85425	2.07735037857074	0.309891	-0.392489	-1.637285
Trial1	2	1	noBlindfold	counterclockwise	practice	Free	1	0.5	-0.25	11.49136	1.81975	-1.45021	-1.85425	2.0773440168641	0.350842	-0.42188	-1.645168
Trial1	2	1	noBlindfold	counterclockwise	practice	Free	1	0.5	-0.25	11.51137	1.81975	-1.45021	-1.85425	2.0773440168641	0.385438	-0.358296	-1.663212
Trial1	2	1	noBlindfold	counterclockwise	practice	Free	1	0.5	-0.25	11.53137	1.81975	-1.4502	-1.85425	2.0773440168641	0.371105	-0.383586	-1.601374
Trial1	2	1	noBlindfold	counterclockwise	practice	Free	1	0.5	-0.25	11.55136	1.81975	-1.45019	-1.85425	2.0773440168641	0.37965	-0.328473	-1.582017
Trial1	2	1	noBlindfold	counterclockwise	practice	Free	1	0.5	-0.25	11.57137	1.81975	-1.45019	-1.85425	2.0773440168641	0.363502	-0.387615	-1.624857
Trial1	2	1	noBlindfold	counterclockwise	practice	Free	1	0.5	-0.25	11.59137	1.81975	-1.45019	-1.85425	2.0773440168641	0.399357	-0.404339	-1.629577
Trial1	2	1	noBlindfold	counterclockwise	practice	Free	1	0.5	-0.25	11.61136	1.81975	-1.45019	-1.85425	2.0773440168641	0.355271	-0.336527	-1.674979
Trial1	2	1	noBlindfold	counterclockwise	practice	Free	1	0.5	-0.25	11.63136	1.81975	-1.45018	-1.85425	2.0773440168641	0.345477	-0.361822	-1.659443
Trial1	2	1	noBlindfold	counterclockwise	practice	Free	1	0.5	-0.25	11.65137	1.81975	-1.45018	-1.85425	2.0773440168641	0.367709	-0.365954	-1.680354
Trial1	2	1	noBlindfold	counterclockwise	practice	Free	1	0.5	-0.25	11.67137	1.81975	-1.45018	-1.85425	2.0773440168641	0.365875	-0.412398	-1.727608
Trial1	2	1	noBlindfold	counterclockwise	practice	Free	1	0.5	-0.25	11.69136	1.81975	-1.4502	-1.85425	2.0773440168641	0.360266	-0.446011	-1.816744
Trial1	2	1	noBlindfold	counterclockwise	practice	Free	1	0.5	-0.25	11.71136	1.81974	-1.45021	-1.85425	2.07733757945215	0.382129	-0.467046	-1.783765
Trial1	2	1	noBlindfold	counterclockwise	practice	Free	1	0.5	-0.25	11.73137	1.81974	-1.45021	-1.85425	2.07733757945215	0.330709	-0.433068	-1.745403
Trial1	2	1	noBlindfold	counterclockwise	practice	Free	1	0.5	-0.25	11.75137	1.81974	-1.45021	-1.85425	2.07733757945215	0.307264	-0.445643	-1.731117
Trial1	2	1	noBlindfold	counterclockwise	practice	Free	1	0.5	-0.25	11.77136	1.81973	-1.45021	-1.85425	2.07733121780342	0.316789	-0.441292	-1.722566
Trial1	2	1	noBlindfold	counterclockwise	practice	Free	1	0.5	-0.25	11.79137	1.81973	-1.45022	-1.85425	2.07733121780342	0.313112	-0.428357	-1.818986
Trial1	2	1	noBlindfold	counterclockwise	practice	Free	1	0.5	-0.25	11.81137	1.81972	-1.45022	-1.85425	2.07732493191688	0.329027	-0.49172	-1.850049
Trial1	2	1	noBlindfold	counterclockwise	practice	Free	1	0.5	-0.25	11.83136	1.81972	-1.45023	-1.85425	2.07732493191688	0.322664	-0.500135	-1.80374
Trial1	2	1	noBlindfold	counterclockwise	practice	Free	1	0.5	-0.25	11.85136	1.81972	-1.45024	-1.85426	2.07733266508648	0.349387	-0.478952	-1.862705
Trial1	2	1	noBlindfold	counterclockwise	practice	Free	1	0.5	-0.25	11.87137	1.81971	-1.45024	-1.85426	2.07732630351867	0.357654	-0.466128	-1.877279
Trial1	2	1	noBlindfold	counterclockwise	practice	Free	1	0.5	-0.25	11.89137	1.8197	-1.45023	-1.85426	2.07731994197964	0.32055	-0.470113	-1.812918
Trial1	2	1	noBlindfold	counterclockwise	practice	Free	1	0.5	-0.25	11.91136	1.8197	-1.45023	-1.85426	2.07731994197964	0.315199	-0.453055	-1.827191
Trial1	2	1	noBlindfold	counterclockwise	practice	Free	1	0.5	-0.25	11.93137	1.8197	-1.45023	-1.85426	2.07731994197964	0.301302	-0.457157	-1.86082
Trial1	2	1	noBlindfold	counterclockwise	practice	Free	1	0.5	-0.25	11.95137	1.81969	-1.45023	-1.85426	2.07731358046941	0.344465	-0.4528	-1.837335
Trial1	2	1	noBlindfold	counterclockwise	practice	Free	1	0.5	-0.25	11.97136	1.81969	-1.45023	-1.85426	2.07731358046941	0.348911	-0.456903	-1.841096
Trial1	2	1	noBlindfold	counterclockwise	practice	Free	1	0.5	-0.25	11.99136	1.81968	-1.45023	-1.85426	2.07730721898796	0.348356	-0.477808	-1.875977
Trial1	2	1	noBlindfold	counterclockwise	practice	Free	1	0.5	-0.25	12.01137	1.81968	-1.45023	-1.85426	2.07730721898796	0.336967	-0.503082	-1.882961
Trial1	2	1	noBlindfold	counterclockwise	practice	Free	1	0.5	-0.25	12.03137	1.81967	-1.45024	-1.85427	2.07730866657392	0.324923	-0.486062	-1.859476
Trial1	2	1	noBlindfold	counterclockwise	practice	Free	1	0.5	-0.25	12.05136	1.81967	-1.45024	-1.85427	2.07730866657392	0.337316	-0.498634	-1.853436
Trial1	2	1	noBlindfold	counterclockwise	practice	Free	1	0.5	-0.25	12.07137	1.81967	-1.45024	-1.85427	2.07730866657392	0.319296	-0.485812	-1.900089
Trial1	2	1	noBlindfold	counterclockwise	practice	Free	1	0.5	-0.25	12.09137	1.81966	-1.45024	-1.85427	2.07730230517338	0.363081	-0.51527	-1.863875
Trial1	2	1	noBlindfold	counterclockwise	practice	Free	1	0.5	-0.25	12.11136	1.81966	-1.45025	-1.85427	2.07730230517338	0.365655	-0.515258	-1.893686
Trial1	2	1	noBlindfold	counterclockwise	practice	Free	1	0.5	-0.25	12.13136	1.81965	-1.45025	-1.85427	2.0772958680712	0.344765	-0.536417	-1.915904
Trial1	2	1	noBlindfold	counterclockwise	practice	Free	1	0.5	-0.25	12.15137	1.81965	-1.45025	-1.85427	2.0772958680712	0.360921	-0.481391	-1.914944
Trial1	2	1	noBlindfold	counterclockwise	practice	Free	1	0.5	-0.25	12.17137	1.81965	-1.45025	-1.85427	2.0772958680712	0.353057	-0.489802	-1.913982
Trial1	2	1	noBlindfold	counterclockwise	practice	Free	1	0.5	-0.25	12.19136	1.81964	-1.45025	-1.85427	2.07728950672859	0.330231	-0.489708	-1.871489
Trial1	2	1	noBlindfold	counterclockwise	practice	Free	1	0.5	-0.25	12.21136	1.81963	-1.45025	-1.85427	2.07728314541477	0.316875	-0.468432	-1.813769
Trial1	2	1	noBlindfold	counterclockwise	practice	Free	1	0.5	-0.25	12.23137	1.81963	-1.45025	-1.85428	2.07729087883647	0.354955	-0.430226	-1.797574
Trial1	2	1	noBlindfold	counterclockwise	practice	Free	1	0.5	-0.25	12.25137	1.81963	-1.45024	-1.85428	2.07729087883647	0.319432	-0.476641	-1.787112
Trial1	2	1	noBlindfold	counterclockwise	practice	Free	1	0.5	-0.25	12.27136	1.81962	-1.45024	-1.85428	2.07728459330426	0.32195	-0.472288	-1.760464
Trial1	2	1	noBlindfold	counterclockwise	practice	Free	1	0.5	-0.25	12.29137	1.81962	-1.45024	-1.85428	2.07728459330426	0.339137	-0.429718	-1.7782
Trial1	2	1	noBlindfold	counterclockwise	practice	Free	1	0.5	-0.25	12.31137	1.81961	-1.45023	-1.85428	2.07727823207136	0.312814	-0.438057	-1.758238
Trial1	2	1	noBlindfold	counterclockwise	practice	Free	1	0.5	-0.25	12.33136	1.81961	-1.45023	-1.85428	2.07727823207136	0.332438	-0.421014	-1.692873
Trial1	2	1	noBlindfold	counterclockwise	practice	Free	1	0.5	-0.25	12.35136	1.81961	-1.45022	-1.85428	2.07727823207136	0.302047	-0.40397	-1.738871
Trial1	2	1	noBlindfold	counterclockwise	practice	Free	1	0.5	-0.25	12.37137	1.8196	-1.45022	-1.85428	2.07727187086725	0.315988	-0.41655	-1.671951
Trial1	2	1	noBlindfold	counterclockwise	practice	Free	1	0.5	-0.25	12.39137	1.8196	-1.45021	-1.85428	2.07727187086725	0.324277	-0.390935	-1.694765
Trial1	2	1	noBlindfold	counterclockwise	practice	Free	1	0.5	-0.25	12.41136	1.8196	-1.45021	-1.85428	2.07727187086725	0.359179	-0.39083	-1.695363
Trial1	2	1	noBlindfold	counterclockwise	practice	Free	1	0.5	-0.25	12.43137	1.8196	-1.4502	-1.85428	2.07727187086725	0.35917	-0.373798	-1.695365
Trial1	2	1	noBlindfold	counterclockwise	practice	Free	1	0.5	-0.25	12.45137	1.8196	-1.4502	-1.85428	2.07727187086725	0.363597	-0.394846	-1.676962
Trial1	2	1	noBlindfold	counterclockwise	practice	Free	1	0.5	-0.25	12.47136	1.8196	-1.4502	-1.85428	2.07727187086725	0.369939	-0.43282	-1.666804
Trial1	2	1	noBlindfold	counterclockwise	practice	Free	1	0.5	-0.25	12.49136	1.81959	-1.45021	-1.85428	2.07726558542004	0.342056	-0.407195	-1.677611
Trial1	2	1	noBlindfold	counterclockwise	practice	Free	1	0.5	-0.25	12.51137	1.81959	-1.4502	-1.85428	2.07726558542004	0.338246	-0.36476	-1.664941
Trial1	2	1	noBlindfold	counterclockwise	practice	Free	1	0.5	-0.25	12.53137	1.81959	-1.4502	-1.85428	2.07726558542004	0.349381	-0.385813	-1.67157
Trial1	2	1	noBlindfold	counterclockwise	practice	Free	1	0.5	-0.25	12.55136	1.81959	-1.4502	-1.85428	2.07726558542004	0.330991	-0.406856	-1.667145
Trial1	2	1	noBlindfold	counterclockwise	practice	Free	1	0.5	-0.25	12.57137	1.81959	-1.45021	-1.85429	2.07727331895539	0.359845	-0.444821	-1.660456
Trial1	2	1	noBlindfold	counterclockwise	practice	Free	1	0.5	-0.25	12.59137	1.81958	-1.45021	-1.85429	2.0772669578322	0.316075	-0.402276	-1.640194
Trial1	2	1	noBlindfold	counterclockwise	practice	Free	1	0.5	-0.25	12.61136	1.81958	-1.4502	-1.85429	2.0772669578322	0.351929	-0.41063	-1.60369
Trial1	2	1	noBlindfold	counterclockwise	practice	Free	1	0.5	-0.25	12.63136	1.81958	-1.4502	-1.85429	2.0772669578322	0.357314	-0.368208	-1.630635
Trial1	2	1	noBlindfold	counterclockwise	practice	Free	1	0.5	-0.25	12.65137	1.81958	-1.45019	-1.85429	2.0772669578322	0.381451	-0.34272	-1.659792
Trial1	2	1	noBlindfold	counterclockwise	practice	Free	1	0.5	-0.25	12.67137	1.81958	-1.45019	-1.85429	2.0772669578322	0.396086	-0.355317	-1.704183
Trial1	2	1	noBlindfold	counterclockwise	practice	Free	1	0.5	-0.25	12.69136	1.81958	-1.45019	-1.85429	2.0772669578322	0.4075	-0.393202	-1.697194
Trial1	2	1	noBlindfold	counterclockwise	practice	Free	1	0.5	-0.25	12.71136	1.81958	-1.45019	-1.85429	2.0772669578322	0.414491	-0.388864	-1.708605
Trial1	2	1	noBlindfold	counterclockwise	practice	Free	1	0.5	-0.25	12.73137	1.81958	-1.45018	-1.85429	2.0772669578322	0.365679	-0.359145	-1.74164
Trial1	2	1	noBlindfold	counterclockwise	practice	Free	1	0.5	-0.25	12.75137	1.81958	-1.45018	-1.85429	2.0772669578322	0.358996	-0.342124	-1.715948
Trial1	2	1	noBlindfold	counterclockwise	practice	Free	1	0.5	-0.25	12.77136	1.81958	-1.45018	-1.85429	2.0772669578322	0.362526	-0.333566	-1.746715
Trial1	2	1	noBlindfold	counterclockwise	practice	Free	1	0.5	-0.25	12.79137	1.81957	-1.45017	-1.85429	2.07726059673781	0.361591	-0.350314	-1.742587
Trial1	2	1	noBlindfold	counterclockwise	practice	Free	1	0.5	-0.25	12.81137	1.81957	-1.45017	-1.85429	2.07726059673781	0.397451	-0.329064	-1.747307
Trial1	2	1	noBlindfold	counterclockwise	practice	Free	1	0.5	-0.25	12.83136	1.81957	-1.45017	-1.85429	2.07726059673781	0.348291	-0.303584	-1.741326
Trial1	2	1	noBlindfold	counterclockwise	practice	Free	1	0.5	-0.25	12.85136	1.81957	-1.45017	-1.85429	2.07726059673781	0.34197	-0.324658	-1.751479
Trial1	2	1	noBlindfold	counterclockwise	practice	Free	1	0.5	-0.25	12.87137	1.81957	-1.45016	-1.85429	2.07726059673781	0.322629	-0.299178	-1.742931
Trial1	2	1	noBlindfold	counterclockwise	practice	Free	1	0.5	-0.25	12.89137	1.81956	-1.45016	-1.85429	2.07725415994541	0.335033	-0.320158	-1.740055
Trial1	2	1	noBlindfold	counterclockwise	practice	Free	1	0.5	-0.25	12.91136	1.81956	-1.45016	-1.85429	2.07725415994541	0.330573	-0.30738	-1.719439
Trial1	2	1	noBlindfold	counterclockwise	practice	Free	1	0.5	-0.25	12.93137	1.81956	-1.45015	-1.85429	2.07725415994541	0.32742	-0.273449	-1.707068
Trial1	2	1	noBlindfold	counterclockwise	practice	Free	1	0.5	-0.25	12.95137	1.81955	-1.45015	-1.85429	2.07724779890894	0.369969	-0.256446	-1.740645
Trial1	2	1	noBlindfold	counterclockwise	practice	Free	1	0.5	-0.25	12.97136	1.81955	-1.45014	-1.85429	2.07724779890894	0.362035	-0.24368	-1.725108
Trial1	2	1	noBlindfold	counterclockwise	practice	Free	1	0.5	-0.25	12.99136	1.81955	-1.45014	-1.85429	2.07724779890894	0.362654	-0.256239	-1.696902
Trial1	2	1	noBlindfold	counterclockwise	practice	Free	1	0.5	-0.25	13.01137	1.81955	-1.45013	-1.85429	2.07724779890894	0.343011	-0.273095	-1.69911
Trial1	2	1	noBlindfold	counterclockwise	practice	Free	1	0.5	-0.25	13.03137	1.81955	-1.45013	-1.85429	2.07724779890894	0.350016	-0.268791	-1.710519
Trial1	2	1	noBlindfold	counterclockwise	practice	Free	1	0.5	-0.25	13.05136	1.81954	-1.45013	-1.8543	2.07724924730061	0.337364	-0.272953	-1.730827
Trial1	2	1	noBlindfold	counterclockwise	practice	Free	1	0.5	-0.25	13.07137	1.81954	-1.45013	-1.8543	2.07724924730061	0.346224	-0.268651	-1.694021
Trial1	2	1	noBlindfold	counterclockwise	practice	Free	1	0.5	-0.25	13.09137	1.81954	-1.45013	-1.8543	2.07724924730061	0.345355	-0.285429	-1.746351
Trial1	2	1	noBlindfold	counterclockwise	practice	Free	1	0.5	-0.25	13.11136	1.81953	-1.45013	-1.8543	2.07724288634507	0.364724	-0.319204	-1.754893
Trial1	2	1	noBlindfold	counterclockwise	practice	Free	1	0.5	-0.25	13.13136	1.81953	-1.45014	-1.8543	2.07724288634507	0.349544	-0.28527	-1.786917
Trial1	2	1	noBlindfold	counterclockwise	practice	Free	1	0.5	-0.25	13.15137	1.81953	-1.45014	-1.8543	2.07724288634507	0.371427	-0.31058	-1.783747
Trial1	2	1	noBlindfold	counterclockwise	practice	Free	1	0.5	-0.25	13.17137	1.81953	-1.45014	-1.8543	2.07724288634507	0.339366	-0.285109	-1.751418
Trial1	2	1	noBlindfold	counterclockwise	practice	Free	1	0.5	-0.25	13.19136	1.81952	-1.45014	-1.8543	2.07723652541832	0.312818	-0.318797	-1.792988
Trial1	2	1	noBlindfold	counterclockwise	practice	Free	1	0.5	-0.25	13.21136	1.81952	-1.45015	-1.8543	2.07723652541832	0.320488	-0.331395	-1.825962
Trial1	2	1	noBlindfold	counterclockwise	practice	Free	1	0.5	-0.25	13.23137	1.81951	-1.45016	-1.8543	2.07723016452037	0.348054	-0.36092	-1.776133
Trial1	2	1	noBlindfold	counterclockwise	practice	Free	1	0.5	-0.25	13.25137	1.81951	-1.45017	-1.8543	2.07723016452037	0.351293	-0.39044	-1.793875
Trial1	2	1	noBlindfold	counterclockwise	practice	Free	1	0.5	-0.25	13.27136	1.81951	-1.45018	-1.8543	2.07723016452037	0.328076	-0.369175	-1.724443
Trial1	2	1	noBlindfold	counterclockwise	practice	Free	1	0.5	-0.25	13.29137	1.8195	-1.45018	-1.8543	2.0772238036512	0.3176	-0.364743	-1.700656
Trial1	2	1	noBlindfold	counterclockwise	practice	Free	1	0.5	-0.25	13.31137	1.8195	-1.45018	-1.85431	2.07723153743864	0.32461	-0.343488	-1.712063
Trial1	2	1	noBlindfold	counterclockwise	practice	Free	1	0.5	-0.25	13.33136	1.8195	-1.45017	-1.85431	2.07723153743864	0.322719	-0.32647	-1.703813
Trial1	2	1	noBlindfold	counterclockwise	practice	Free	1	0.5	-0.25	13.35136	1.81949	-1.45017	-1.85431	2.0772252523458	0.291016	-0.347536	-1.69813
Trial1	2	1	noBlindfold	counterclockwise	practice	Free	1	0.5	-0.25	13.37137	1.81949	-1.45018	-1.85431	2.0772252523458	0.327841	-0.389748	-1.70697
Trial1	2	1	noBlindfold	counterclockwise	practice	Free	1	0.5	-0.25	13.39137	1.81948	-1.45018	-1.85431	2.07721889155756	0.3396	-0.393766	-1.682524
Trial1	2	1	noBlindfold	counterclockwise	practice	Free	1	0.5	-0.25	13.41136	1.81948	-1.45018	-1.85431	2.07721889155756	0.299636	-0.389432	-1.678755
Trial1	2	1	noBlindfold	counterclockwise	practice	Free	1	0.5	-0.25	13.43137	1.81948	-1.45018	-1.85431	2.07721889155756	0.289802	-0.359707	-1.669249
Trial1	2	1	noBlindfold	counterclockwise	practice	Free	1	0.5	-0.25	13.45137	1.81947	-1.45018	-1.85431	2.07721245507497	0.270469	-0.384991	-1.646419
Trial1	2	1	noBlindfold	counterclockwise	practice	Free	1	0.5	-0.25	13.47136	1.81947	-1.45019	-1.85431	2.07721245507497	0.285123	-0.393349	-1.690807
Trial1	2	1	noBlindfold	counterclockwise	practice	Free	1	0.5	-0.25	13.49136	1.81946	-1.45019	-1.85431	2.07720609434467	0.286368	-0.333896	-1.621014
Trial1	2	1	noBlindfold	counterclockwise	practice	Free	1	0.5	-0.25	13.51137	1.81946	-1.45019	-1.85431	2.07720609434467	0.270256	-0.397269	-1.663845
Trial1	2	1	noBlindfold	counterclockwise	practice	Free	1	0.5	-0.25	13.53137	1.81946	-1.45019	-1.85432	2.07721382824631	0.282591	-0.367542	-1.604514
Trial1	2	1	noBlindfold	counterclockwise	practice	Free	1	0.5	-0.25	13.55136	1.81945	-1.45019	-1.85432	2.07720746756849	0.313082	-0.363206	-1.62351
Trial1	2	1	noBlindfold	counterclockwise	practice	Free	1	0.5	-0.25	13.57137	1.81945	-1.45019	-1.85432	2.07720746756849	0.269015	-0.384257	-1.620692
Trial1	2	1	noBlindfold	counterclockwise	practice	Free	1	0.5	-0.25	13.59137	1.81944	-1.45019	-1.85432	2.0772011826413	0.270017	-0.384055	-1.624804
Trial1	2	1	noBlindfold	counterclockwise	practice	Free	1	0.5	-0.25	13.61136	1.81944	-1.45019	-1.85432	2.0772011826413	0.278234	-0.358555	-1.566428
Trial1	2	1	noBlindfold	counterclockwise	practice	Free	1	0.5	-0.25	13.63136	1.81943	-1.45019	-1.85432	2.07719482202072	0.272581	-0.392303	-1.598146
Trial1	2	1	noBlindfold	counterclockwise	practice	Free	1	0.5	-0.25	13.65137	1.81943	-1.45019	-1.85432	2.07719482202072	0.269081	-0.396427	-1.574962
Trial1	2	1	noBlindfold	counterclockwise	practice	Free	1	0.5	-0.25	13.67137	1.81943	-1.45019	-1.85432	2.07719482202072	0.289717	-0.349774	-1.559422
Trial1	2	1	noBlindfold	counterclockwise	practice	Free	1	0.5	-0.25	13.69136	1.81942	-1.45018	-1.85432	2.07718846142894	0.281461	-0.345356	-1.504864
Trial1	2	1	noBlindfold	counterclockwise	practice	Free	1	0.5	-0.25	13.71136	1.81942	-1.45018	-1.85432	2.07718846142894	0.272281	-0.362186	-1.502648
Trial1	2	1	noBlindfold	counterclockwise	practice	Free	1	0.5	-0.25	13.73137	1.81941	-1.45018	-1.85433	2.07718991062575	0.265913	-0.391708	-1.476652
Trial1	2	1	noBlindfold	counterclockwise	practice	Free	1	0.5	-0.25	13.75137	1.81941	-1.45018	-1.85433	2.07718991062575	0.272266	-0.378911	-1.459803
Trial1	2	1	noBlindfold	counterclockwise	practice	Free	1	0.5	-0.25	13.77136	1.81941	-1.45018	-1.85433	2.07718991062575	0.325272	-0.344953	-1.468646
Trial1	2	1	noBlindfold	counterclockwise	practice	Free	1	0.5	-0.25	13.79137	1.81941	-1.45017	-1.85433	2.07718991062575	0.29734	-0.294004	-1.416003
Trial1	2	1	noBlindfold	counterclockwise	practice	Free	1	0.5	-0.25	13.81137	1.8194	-1.45017	-1.85433	2.0771835501149	0.298662	-0.344699	-1.466125
Trial1	2	1	noBlindfold	counterclockwise	practice	Free	1	0.5	-0.25	13.83136	1.8194	-1.45016	-1.85433	2.0771835501149	0.317661	-0.33614	-1.436313
Trial1	2	1	noBlindfold	counterclockwise	practice	Free	1	0.5	-0.25	13.85136	1.8194	-1.45017	-1.85433	2.0771835501149	0.28409	-0.374133	-1.47819
Trial1	2	1	noBlindfold	counterclockwise	practice	Free	1	0.5	-0.25	13.87137	1.8194	-1.45017	-1.85433	2.0771835501149	0.283502	-0.31903	-1.513079
Trial1	2	1	noBlindfold	counterclockwise	practice	Free	1	0.5	-0.25	13.89137	1.8194	-1.45016	-1.85433	2.0771835501149	0.279095	-0.297781	-1.531476
Trial1	2	1	noBlindfold	counterclockwise	practice	Free	1	0.5	-0.25	13.91136	1.81939	-1.45016	-1.85433	2.07717718963284	0.248616	-0.272232	-1.440771
Trial1	2	1	noBlindfold	counterclockwise	practice	Free	1	0.5	-0.25	13.93137	1.81938	-1.45015	-1.85433	2.07717075346008	0.249597	-0.24677	-1.460121
Trial1	2	1	noBlindfold	counterclockwise	practice	Free	1	0.5	-0.25	13.95137	1.81937	-1.45014	-1.85434	2.07717203511605	0.246155	-0.255161	-1.482639
Trial1	2	1	noBlindfold	counterclockwise	practice	Free	1	0.5	-0.25	13.97136	1.81936	-1.45013	-1.85434	2.07716575046268	0.266191	-0.267788	-1.512747
Trial1	2	1	noBlindfold	counterclockwise	practice	Free	1	0.5	-0.25	13.99136	1.81934	-1.45014	-1.85435	2.07716076404802	0.231355	-0.254933	-1.506754
Trial1	2	1	noBlindfold	counterclockwise	practice	Free	1	0.5	-0.25	14.01137	1.81932	-1.45014	-1.85436	2.07715577786275	0.231071	-0.288709	-1.529573
Trial1	2	1	noBlindfold	counterclockwise	practice	Free	1	0.5	-0.25	14.03137	1.81928	-1.45013	-1.85437	2.07713797965984	0.204392	-0.237858	-1.470596
Trial1	2	1	noBlindfold	counterclockwise	practice	Free	1	0.5	-0.25	14.05136	1.81922	-1.45012	-1.85439	2.07711553253262	0.216178	-0.22933	-1.502615
Trial1	2	1	noBlindfold	counterclockwise	practice	Free	1	0.5	-0.25	14.07137	1.81913	-1.45011	-1.85446	2.07711242306316	0.236145	-0.233504	-1.476266
Trial1	2	1	noBlindfold	counterclockwise	practice	Free	1	0.5	-0.25	14.09137	1.81885	-1.4501	-1.8545	2.07696554055604	0.208544	-0.199542	-1.469625
Trial1	2	1	noBlindfold	counterclockwise	practice	Free	1	0.5	-0.25	14.11136	1.81866	-1.4501	-1.85454	2.0768757380749	0.247899	-0.21218	-1.508287
Trial1	2	1	noBlindfold	counterclockwise	practice	Free	1	0.5	-0.25	14.13136	1.81846	-1.4501	-1.85459	2.0767874215455	0.262167	-0.19097	-1.513667
Trial1	2	1	noBlindfold	counterclockwise	practice	Free	1	0.5	-0.25	14.15137	1.81824	-1.45009	-1.85465	2.0766939620314	0.306895	-0.169763	-1.563141
Trial1	2	1	noBlindfold	counterclockwise	practice	Free	1	0.5	-0.25	14.17137	1.81801	-1.45009	-1.85476	2.07663319404201	0.240557	-0.190872	-1.514322
Trial1	2	1	noBlindfold	counterclockwise	practice	Free	1	0.5	-0.25	14.19136	1.81753	-1.4501	-1.85482	2.07637481102043	0.255774	-0.220381	-1.580292
Trial1	2	1	noBlindfold	counterclockwise	practice	Free	1	0.5	-0.25	14.21136	1.81728	-1.45011	-1.85487	2.07625497413765	0.268739	-0.228783	-1.542539
Trial1	2	1	noBlindfold	counterclockwise	practice	Free	1	0.5	-0.25	14.23137	1.81704	-1.45011	-1.85493	2.07614901132106	0.260768	-0.182179	-1.527006
Trial1	2	1	noBlindfold	counterclockwise	practice	Free	1	0.5	-0.25	14.25137	1.81681	-1.45009	-1.85499	2.07604957528221	0.270905	-0.144048	-1.533345
Trial1	2	1	noBlindfold	counterclockwise	practice	Free	1	0.5	-0.25	14.27136	1.81656	-1.45008	-1.85504	2.07592965915354	0.327672	-0.19478	-1.572331
Trial1	2	1	noBlindfold	counterclockwise	practice	Free	1	0.5	-0.25	14.29137	1.81633	-1.4501	-1.85509	2.07582228274176	0.369549	-0.304743	-1.640826
Trial1	2	1	noBlindfold	counterclockwise	practice	Free	1	0.5	-0.25	14.31137	1.8161	-1.45018	-1.85509	2.07567647041504	0.388544	-0.439949	-1.610371
Trial1	2	1	noBlindfold	counterclockwise	practice	Free	1	0.5	-0.25	14.33136	1.8161	-1.45021	-1.85509	2.07567647041504	0.293323	-0.422898	-1.480374
Trial1	2	1	noBlindfold	counterclockwise	practice	Free	1	0.5	-0.25	14.35136	1.8161	-1.45021	-1.85509	2.07567647041504	0.243804	-0.372004	-1.378896
Trial1	2	1	noBlindfold	counterclockwise	practice	Free	1	0.5	-0.25	14.37137	1.8161	-1.45018	-1.8551	2.07568421377826	0.216532	-0.278824	-1.3548
Trial1	2	1	noBlindfold	counterclockwise	practice	Free	1	0.5	-0.25	14.39137	1.81608	-1.45016	-1.85512	2.07568717014252	0.195023	-0.278747	-1.411898
Trial1	2	1	noBlindfold	counterclockwise	practice	Free	1	0.5	-0.25	14.41136	1.81599	-1.45019	-1.85513	2.07563784898602	0.219925	-0.490127	-1.581567
Trial1	2	1	noBlindfold	counterclockwise	practice	Free	1	0.5	-0.25	14.43137	1.81593	-1.45022	-1.85514	2.07560740846779	0.200613	-0.528149	-1.623436
Trial1	2	1	noBlindfold	counterclockwise	practice	Free	1	0.5	-0.25	14.45137	1.81588	-1.45024	-1.85515	2.07558340988288	0.241559	-0.506909	-1.631338
Trial1	2	1	noBlindfold	counterclockwise	practice	Free	1	0.5	-0.25	14.47136	1.81584	-1.45024	-1.85518	2.07558132436252	0.209891	-0.451766	-1.707788
Trial1	2	1	noBlindfold	counterclockwise	practice	Free	1	0.5	-0.25	14.49136	1.81574	-1.45025	-1.85519	2.07552557126287	0.214732	-0.544738	-1.702693
Trial1	2	1	noBlindfold	counterclockwise	practice	Free	1	0.5	-0.25	14.51137	1.81567	-1.45027	-1.85521	2.07549679347196	0.231271	-0.557433	-1.766746
Trial1	2	1	noBlindfold	counterclockwise	practice	Free	1	0.5	-0.25	14.53137	1.81559	-1.45028	-1.85523	2.07546150266702	0.188172	-0.50242	-1.756609
Trial1	2	1	noBlindfold	counterclockwise	practice	Free	1	0.5	-0.25	14.55136	1.81548	-1.45026	-1.85527	2.07542263035198	0.191703	-0.498099	-1.764845
Trial1	2	1	noBlindfold	counterclockwise	practice	Free	1	0.5	-0.25	14.57137	1.8153	-1.45024	-1.85533	2.07535501443102	0.173307	-0.430259	-1.786095
Trial1	2	1	noBlindfold	counterclockwise	practice	Free	1	0.5	-0.25	14.59137	1.81507	-1.45022	-1.8555	2.07534078810379	0.174904	-0.463996	-1.811778
Trial1	2	1	noBlindfold	counterclockwise	practice	Free	1	0.5	-0.25	14.61136	1.81434	-1.45024	-1.85559	2.0749480770096	0.254814	-0.510328	-2.034407
Trial1	2	1	noBlindfold	counterclockwise	practice	Free	1	0.5	-0.25	14.63136	1.81393	-1.45025	-1.85569	2.07476565420354	0.24526	-0.514514	-2.116886
Trial1	2	1	noBlindfold	counterclockwise	practice	Free	1	0.5	-0.25	14.65137	1.81347	-1.45026	-1.85579	2.0745517689049	0.31433	-0.535645	-2.096578
Trial1	2	1	noBlindfold	counterclockwise	practice	Free	1	0.5	-0.25	14.67137	1.81307	-1.45026	-1.85589	2.07437599916453	0.299353	-0.514454	-2.069625
Trial1	2	1	noBlindfold	counterclockwise	practice	Free	1	0.5	-0.25	14.69136	1.81264	-1.45026	-1.85605	2.07422763742957	0.365256	-0.514413	-1.997944
Trial1	2	1	noBlindfold	counterclockwise	practice	Free	1	0.5	-0.25	14.71136	1.81194	-1.45025	-1.85611	2.07383124076087	0.380385	-0.518503	-1.894557
Trial1	2	1	noBlindfold	counterclockwise	practice	Free	1	0.5	-0.25	14.73137	1.8117	-1.45025	-1.85614	2.07370263305006	0.396848	-0.526931	-1.834299
Trial1	2	1	noBlindfold	counterclockwise	practice	Free	1	0.5	-0.25	14.75137	1.81156	-1.45026	-1.85615	2.07362179155887	0.383207	-0.543854	-1.850475
Trial1	2	1	noBlindfold	counterclockwise	practice	Free	1	0.5	-0.25	14.77136	1.81152	-1.45028	-1.85615	2.07359653294425	0.387021	-0.670808	-1.923425
Trial1	2	1	noBlindfold	counterclockwise	practice	Free	1	0.5	-0.25	14.79137	1.81152	-1.45031	-1.85615	2.07359653294425	0.402889	-0.738517	-1.954508
Trial1	2	1	noBlindfold	counterclockwise	practice	Free	1	0.5	-0.25	14.81137	1.81151	-1.45036	-1.85615	2.07359027491105	0.366758	-0.74698	-1.967187
Trial1	2	1	noBlindfold	counterclockwise	practice	Free	1	0.5	-0.25	14.83136	1.81151	-1.45036	-1.85615	2.07359027491105	0.3376	-0.730053	-1.934827
Trial1	2	1	noBlindfold	counterclockwise	practice	Free	1	0.5	-0.25	14.85136	1.81151	-1.45036	-1.85615	2.07359027491105	0.348418	-0.666576	-1.867575
Trial1	2	1	noBlindfold	counterclockwise	practice	Free	1	0.5	-0.25	14.87137	1.8115	-1.45035	-1.85616	2.07359169780546	0.29104	-0.649649	-1.845681
Trial1	2	1	noBlindfold	counterclockwise	practice	Free	1	0.5	-0.25	14.89137	1.81149	-1.45031	-1.85616	2.07358536445582	0.276844	-0.509999	-1.783811
Trial1	2	1	noBlindfold	counterclockwise	practice	Free	1	0.5	-0.25	14.91136	1.81148	-1.45028	-1.85616	2.07357895573869	0.322548	-0.467601	-1.852952
Trial1	2	1	noBlindfold	counterclockwise	practice	Free	1	0.5	-0.25	14.93137	1.81147	-1.45026	-1.85616	2.07357262244742	0.298157	-0.488664	-1.913526
Trial1	2	1	noBlindfold	counterclockwise	practice	Free	1	0.5	-0.25	14.95137	1.81147	-1.45026	-1.85616	2.07357262244742	0.366062	-0.543657	-2.019463
Trial1	2	1	noBlindfold	counterclockwise	practice	Free	1	0.5	-0.25	14.97136	1.81146	-1.45027	-1.85616	2.07356636458097	0.366725	-0.64522	-2.097483
Trial1	2	1	noBlindfold	counterclockwise	practice	Free	1	0.5	-0.25	14.99136	1.81146	-1.45029	-1.85616	2.07356636458097	0.408618	-0.64522	-2.165991
Trial1	2	1	noBlindfold	counterclockwise	practice	Free	1	0.5	-0.25	15.01137	1.81145	-1.45031	-1.85617	2.07356769544331	0.432764	-0.615598	-2.195164
Trial1	2	1	noBlindfold	counterclockwise	practice	Free	1	0.5	-0.25	15.03137	1.81145	-1.45031	-1.85617	2.07356769544331	0.442292	-0.662148	-2.236396
Trial1	2	1	noBlindfold	counterclockwise	practice	Free	1	0.5	-0.25	15.05136	1.81145	-1.45032	-1.85617	2.07356769544331	0.444526	-0.763711	-2.283653
Trial1	2	1	noBlindfold	counterclockwise	practice	Free	1	0.5	-0.25	15.07137	1.81144	-1.45036	-1.85617	2.07356136226215	0.468334	-0.827188	-2.273817
Trial1	2	1	noBlindfold	counterclockwise	practice	Free	1	0.5	-0.25	15.09137	1.81144	-1.45041	-1.85617	2.07356136226215	0.424602	-0.83142	-2.145031
Trial1	2	1	noBlindfold	counterclockwise	practice	Free	1	0.5	-0.25	15.11136	1.81143	-1.45041	-1.85617	2.07355502910999	0.430651	-0.806029	-2.091421
Trial1	2	1	noBlindfold	counterclockwise	practice	Free	1	0.5	-0.25	15.13136	1.81143	-1.4504	-1.85617	2.07355502910999	0.398003	-0.772174	-2.025123
Trial1	2	1	noBlindfold	counterclockwise	practice	Free	1	0.5	-0.25	15.15137	1.81143	-1.4504	-1.85617	2.07355502910999	0.395485	-0.801797	-1.995303
Trial1	2	1	noBlindfold	counterclockwise	practice	Free	1	0.5	-0.25	15.17137	1.81143	-1.4504	-1.85617	2.07355502910999	0.373935	-0.776406	-2.014646
Trial1	2	1	noBlindfold	counterclockwise	practice	Free	1	0.5	-0.25	15.19136	1.81142	-1.45039	-1.85617	2.07354869598685	0.334326	-0.742552	-1.91821
Trial1	2	1	noBlindfold	counterclockwise	practice	Free	1	0.5	-0.25	15.21136	1.81142	-1.45038	-1.85617	2.07354869598685	0.360678	-0.632525	-1.825272
Trial1	2	1	noBlindfold	counterclockwise	practice	Free	1	0.5	-0.25	15.23137	1.81141	-1.45035	-1.85617	2.07354243828654	0.30742	-0.636757	-1.820187
Trial1	2	1	noBlindfold	counterclockwise	practice	Free	1	0.5	-0.25	15.25137	1.81141	-1.45033	-1.85618	2.07355019483468	0.339777	-0.615598	-1.832873
Trial1	2	1	noBlindfold	counterclockwise	practice	Free	1	0.5	-0.25	15.27136	1.8114	-1.45032	-1.85618	2.07354386179292	0.33156	-0.64522	-1.905819
Trial1	2	1	noBlindfold	counterclockwise	practice	Free	1	0.5	-0.25	15.29137	1.8114	-1.45033	-1.85618	2.07354386179292	0.374087	-0.725625	-1.995896
Trial1	2	1	noBlindfold	counterclockwise	practice	Free	1	0.5	-0.25	15.31137	1.81139	-1.45038	-1.85618	2.07353752878017	0.392534	-0.835651	-2.113243
Trial1	2	1	noBlindfold	counterclockwise	practice	Free	1	0.5	-0.25	15.33136	1.81138	-1.45039	-1.85618	2.07353112040395	0.375754	-0.814492	-2.080248
Trial1	2	1	noBlindfold	counterclockwise	practice	Free	1	0.5	-0.25	15.35136	1.81138	-1.4504	-1.85618	2.07353112040395	0.377366	-0.835651	-2.103713
Trial1	2	1	noBlindfold	counterclockwise	practice	Free	1	0.5	-0.25	15.37137	1.81137	-1.4504	-1.85618	2.07352478744957	0.349147	-0.827188	-2.075478
Trial1	2	1	noBlindfold	counterclockwise	practice	Free	1	0.5	-0.25	15.39137	1.81137	-1.45041	-1.85619	2.0735325441121	0.385968	-0.873738	-2.084356
Trial1	2	1	noBlindfold	counterclockwise	practice	Free	1	0.5	-0.25	15.41136	1.81136	-1.45043	-1.85619	2.07352628660195	0.380316	-0.899128	-2.059602
Trial1	2	1	noBlindfold	counterclockwise	practice	Free	1	0.5	-0.25	15.43137	1.81135	-1.45043	-1.85619	2.07351995372896	0.364804	-0.890665	-2.04088
Trial1	2	1	noBlindfold	counterclockwise	practice	Free	1	0.5	-0.25	15.45137	1.81135	-1.45044	-1.85619	2.07351995372896	0.35818	-0.907592	-2.038651
Trial1	2	1	noBlindfold	counterclockwise	practice	Free	1	0.5	-0.25	15.47136	1.81134	-1.45044	-1.85619	2.07351362088498	0.378194	-0.861042	-2.012319
Trial1	2	1	noBlindfold	counterclockwise	practice	Free	1	0.5	-0.25	15.49136	1.81134	-1.45043	-1.85619	2.07351362088498	0.412497	-0.844115	-1.991377
Trial1	2	1	noBlindfold	counterclockwise	practice	Free	1	0.5	-0.25	15.51137	1.81133	-1.45043	-1.85619	2.0735073634605	0.403951	-0.827188	-1.925398
Trial1	2	1	noBlindfold	counterclockwise	practice	Free	1	0.5	-0.25	15.53137	1.81133	-1.45043	-1.85619	2.0735073634605	0.41221	-0.844115	-1.954259
Trial1	2	1	noBlindfold	counterclockwise	practice	Free	1	0.5	-0.25	15.55136	1.81133	-1.45042	-1.85619	2.0735073634605	0.418562	-0.827188	-1.942206
Trial1	2	1	noBlindfold	counterclockwise	practice	Free	1	0.5	-0.25	15.57137	1.81133	-1.45042	-1.85619	2.0735073634605	0.413494	-0.839883	-1.939032
Trial1	2	1	noBlindfold	counterclockwise	practice	Free	1	0.5	-0.25	15.59137	1.81133	-1.45042	-1.85619	2.0735073634605	0.40811	-0.818724	-1.953303
Trial1	2	1	noBlindfold	counterclockwise	practice	Free	1	0.5	-0.25	15.61136	1.81133	-1.45042	-1.85619	2.0735073634605	0.403378	-0.844115	-1.93268
Trial1	2	1	noBlindfold	counterclockwise	practice	Free	1	0.5	-0.25	15.63136	1.81132	-1.45042	-1.8562	2.07350878747397	0.373576	-0.861042	-1.99167
Trial1	2	1	noBlindfold	counterclockwise	practice	Free	1	0.5	-0.25	15.65137	1.81132	-1.45043	-1.8562	2.07350878747397	0.364712	-0.865274	-2.028458
Trial1	2	1	noBlindfold	counterclockwise	practice	Free	1	0.5	-0.25	15.67137	1.81132	-1.45043	-1.8562	2.07350878747397	0.351735	-0.873738	-2.009737
Trial1	2	1	noBlindfold	counterclockwise	practice	Free	1	0.5	-0.25	15.69136	1.81131	-1.45043	-1.8562	2.07350245474039	0.344178	-0.848347	-2.089654
Trial1	2	1	noBlindfold	counterclockwise	practice	Free	1	0.5	-0.25	15.71136	1.8113	-1.45043	-1.8562	2.07349612203583	0.342625	-0.916056	-2.120412
Trial1	2	1	noBlindfold	counterclockwise	practice	Free	1	0.5	-0.25	15.73137	1.8113	-1.45044	-1.8562	2.07349612203583	0.382626	-0.899128	-2.124214
Trial1	2	1	noBlindfold	counterclockwise	practice	Free	1	0.5	-0.25	15.75137	1.81129	-1.45044	-1.8562	2.07348971397146	0.32842	-0.882201	-2.171462
Trial1	2	1	noBlindfold	counterclockwise	practice	Free	1	0.5	-0.25	15.77136	1.81128	-1.45044	-1.85621	2.07349121362761	0.300868	-0.852579	-2.153689
Trial1	2	1	noBlindfold	counterclockwise	practice	Free	1	0.5	-0.25	15.79137	1.81128	-1.45043	-1.85621	2.07349121362761	0.320563	-0.848347	-2.099443
Trial1	2	1	noBlindfold	counterclockwise	practice	Free	1	0.5	-0.25	15.81137	1.81126	-1.45042	-1.85621	2.073478548469	0.376147	-0.801797	-2.095307
Trial1	2	1	noBlindfold	counterclockwise	practice	Free	1	0.5	-0.25	15.83136	1.81126	-1.45042	-1.85621	2.073478548469	0.382841	-0.776406	-2.067705
Trial1	2	1	noBlindfold	counterclockwise	practice	Free	1	0.5	-0.25	15.85136	1.81125	-1.45041	-1.85621	2.07347221593322	0.387293	-0.763711	-2.060725
Trial1	2	1	noBlindfold	counterclockwise	practice	Free	1	0.5	-0.25	15.87137	1.81125	-1.4504	-1.85621	2.07347221593322	0.378125	-0.734088	-1.934161
Trial1	2	1	noBlindfold	counterclockwise	practice	Free	1	0.5	-0.25	15.89137	1.81125	-1.45039	-1.85621	2.07347221593322	0.367044	-0.746784	-1.923688
Trial1	2	1	noBlindfold	counterclockwise	practice	Free	1	0.5	-0.25	15.91136	1.81124	-1.45038	-1.85621	2.07346588342646	0.390868	-0.725625	-1.857392
Trial1	2	1	noBlindfold	counterclockwise	practice	Free	1	0.5	-0.25	15.93137	1.81124	-1.45037	-1.85621	2.07346588342646	0.371531	-0.666379	-1.792365
Trial1	2	1	noBlindfold	counterclockwise	practice	Free	1	0.5	-0.25	15.95137	1.81124	-1.45036	-1.85621	2.07346588342646	0.389319	-0.666379	-1.718776
Trial1	2	1	noBlindfold	counterclockwise	practice	Free	1	0.5	-0.25	15.97136	1.81124	-1.45035	-1.85621	2.07346588342646	0.429603	-0.657916	-1.648682
Trial1	2	1	noBlindfold	counterclockwise	practice	Free	1	0.5	-0.25	15.99136	1.81124	-1.45035	-1.85621	2.07346588342646	0.402325	-0.729856	-1.568115
Trial1	2	1	noBlindfold	counterclockwise	practice	Free	1	0.5	-0.25	16.01137	1.81124	-1.45036	-1.85621	2.07346588342646	0.336028	-0.746784	-1.487864
Trial1	2	1	noBlindfold	counterclockwise	practice	Free	1	0.5	-0.25	16.03137	1.81124	-1.45037	-1.85621	2.07346588342646	0.330319	-0.742552	-1.50753
Trial1	2	1	noBlindfold	counterclockwise	practice	Free	1	0.5	-0.25	16.05136	1.81124	-1.45037	-1.85621	2.07346588342646	0.277361	-0.746784	-1.497055
Trial1	2	1	noBlindfold	counterclockwise	practice	Free	1	0.5	-0.25	16.07137	1.81124	-1.45037	-1.85621	2.07346588342646	0.264048	-0.717161	-1.439324
Trial1	2	1	noBlindfold	counterclockwise	practice	Free	1	0.5	-0.25	16.09137	1.81124	-1.45037	-1.85622	2.07347364045442	0.209222	-0.700234	-1.310851
Trial1	2	1	noBlindfold	counterclockwise	practice	Free	1	0.5	-0.25	16.11136	1.81122	-1.45034	-1.85622	2.07346105096118	0.085276	-0.598671	-1.120199
Trial1	2	1	noBlindfold	counterclockwise	practice	Free	1	0.5	-0.25	16.13136	1.81122	-1.45032	-1.85622	2.07346105096118	0.065023	-0.552121	-1.046598
Trial1	2	1	noBlindfold	counterclockwise	practice	Free	1	0.5	-0.25	16.15137	1.81121	-1.4503	-1.85623	2.07346247568291	0.044464	-0.509795	-0.934303
Trial1	2	1	noBlindfold	counterclockwise	practice	Free	1	0.5	-0.25	16.17137	1.81119	-1.45027	-1.85626	2.0734730072534	0.03277	-0.497015	-0.906378
Trial1	2	1	noBlindfold	counterclockwise	practice	Free	1	0.5	-0.25	16.19136	1.81104	-1.45023	-1.85629	2.07340143372139	0.015103	-0.45445	-0.867023
Trial1	2	1	noBlindfold	counterclockwise	practice	Free	1	0.5	-0.25	16.21136	1.81092	-1.45022	-1.85632	2.07334880437782	0.026538	-0.437402	-0.860037
Trial1	2	1	noBlindfold	counterclockwise	practice	Free	1	0.5	-0.25	16.23137	1.81079	-1.45021	-1.85635	2.07328983321913	0.057967	-0.403431	-0.826729
Trial1	2	1	noBlindfold	counterclockwise	practice	Free	1	0.5	-0.25	16.25137	1.81065	-1.4502	-1.85638	2.07322448020631	0.039285	-0.373701	-0.783263
Trial1	2	1	noBlindfold	counterclockwise	practice	Free	1	0.5	-0.25	16.27136	1.81051	-1.45018	-1.85647	2.07320582388056	0.02377	-0.30167	-0.77754
Trial1	2	1	noBlindfold	counterclockwise	practice	Free	1	0.5	-0.25	16.29137	1.81012	-1.45015	-1.85653	2.07300583097113	0.01716	-0.335355	-0.70584
Trial1	2	1	noBlindfold	counterclockwise	practice	Free	1	0.5	-0.25	16.31137	1.80988	-1.45015	-1.85659	2.07290067175125	0.00225	-0.314112	-0.735326
Trial1	2	1	noBlindfold	counterclockwise	practice	Free	1	0.5	-0.25	16.33136	1.80961	-1.45016	-1.85664	2.07276877764847	0.056509	-0.326716	-0.691572
Trial1	2	1	noBlindfold	counterclockwise	practice	Free	1	0.5	-0.25	16.35136	1.80937	-1.45016	-1.85669	2.07265598160817	0.03434	-0.301236	-0.626842
Trial1	2	1	noBlindfold	counterclockwise	practice	Free	1	0.5	-0.25	16.37137	1.80917	-1.45016	-1.85673	2.07256057848054	0.072122	-0.275765	-0.510764
Trial1	2	1	noBlindfold	counterclockwise	practice	Free	1	0.5	-0.25	16.39137	1.80901	-1.45013	-1.85673	2.07245952867525	0.081359	-0.169909	-0.32956
Trial1	2	1	noBlindfold	counterclockwise	practice	Free	1	0.5	-0.25	16.41136	1.80901	-1.45005	-1.85668	2.0724208048484	0.226331	-0.01329	-0.049402
Trial1	2	1	noBlindfold	counterclockwise	practice	Free	1	0.5	-0.25	16.43137	1.80922	-1.45001	-1.85655	2.07245266267007	0.299901	-0.017524	0.107258
Trial1	2	1	noBlindfold	counterclockwise	practice	Free	1	0.5	-0.25	16.45137	1.80968	-1.44998	-1.85623	2.07249524536503	0.296986	-0.013296	0.251227
Trial1	2	1	noBlindfold	counterclockwise	practice	Free	1	0.5	-0.25	16.47136	1.81038	-1.44999	-1.85568	2.07251157686999	0.323841	0.033249	0.298784
Trial1	2	1	noBlindfold	counterclockwise	practice	Free	1	0.5	-0.25	16.49136	1.81134	-1.44999	-1.85382	2.07167830823775	0.331305	0.016315	0.322223
Trial1	2	1	noBlindfold	counterclockwise	practice	Free	1	0.5	-0.25	16.51137	1.81402	-1.44997	-1.8528	2.07258675119307	0.343784	0.033212	0.060257
Trial1	2	1	noBlindfold	counterclockwise	practice	Free	1	0.5	-0.25	16.53137	1.81581	-1.44998	-1.8519	2.07302679932193	0.426242	-0.081048	-0.089923
Trial1	2	1	noBlindfold	counterclockwise	practice	Free	1	0.5	-0.25	16.55136	1.81787	-1.45004	-1.85117	2.07377119340732	0.465872	-0.174113	-0.167422
Trial1	2	1	noBlindfold	counterclockwise	practice	Free	1	0.5	-0.25	16.57137	1.82033	-1.45008	-1.85056	2.07486470036006	0.422878	-0.110592	-0.094645
Trial1	2	1	noBlindfold	counterclockwise	practice	Free	1	0.5	-0.25	16.59137	1.82301	-1.45005	-1.84929	2.07559242665612	0.389242	0.05022	0.049772
Trial1	2	1	noBlindfold	counterclockwise	practice	Free	1	0.5	-0.25	16.61136	1.82908	-1.44993	-1.84875	2.07905150379327	0.327494	0.041695	-0.077273
Trial1	2	1	noBlindfold	counterclockwise	practice	Free	1	0.5	-0.25	16.63136	1.83258	-1.44998	-1.84844	2.08105261209248	0.316821	-0.097944	-0.236021
Trial1	2	1	noBlindfold	counterclockwise	practice	Free	1	0.5	-0.25	16.65137	1.83595	-1.45006	-1.84844	2.08321219388457	0.266827	-0.199464	-0.356204
Trial1	2	1	noBlindfold	counterclockwise	practice	Free	1	0.5	-0.25	16.67137	1.83967	-1.4501	-1.84843	2.08559203598612	0.279011	-0.220567	-0.370522
Trial1	2	1	noBlindfold	counterclockwise	practice	Free	1	0.5	-0.25	16.69136	1.84334	-1.4501	-1.84702	2.08687199806669	0.334094	-0.123187	-0.326927
Trial1	2	1	noBlindfold	counterclockwise	practice	Free	1	0.5	-0.25	16.71136	1.8506	-1.45007	-1.84616	2.09089619766886	0.280335	-0.173895	-0.431411
Trial1	2	1	noBlindfold	counterclockwise	practice	Free	1	0.5	-0.25	16.73137	1.85439	-1.45009	-1.84529	2.09268314158703	0.307372	-0.30078	-0.597956
Trial1	2	1	noBlindfold	counterclockwise	practice	Free	1	0.5	-0.25	16.75137	1.85808	-1.45014	-1.84441	2.09440312061474	0.313415	-0.368394	-0.713871
Trial1	2	1	noBlindfold	counterclockwise	practice	Free	1	0.5	-0.25	16.77136	1.86181	-1.45018	-1.84358	2.09619265145169	0.228419	-0.3429	-0.81232
Trial1	2	1	noBlindfold	counterclockwise	practice	Free	1	0.5	-0.25	16.79137	1.86531	-1.45018	-1.84197	2.09724580596406	0.205841	-0.342809	-0.843787
Trial1	2	1	noBlindfold	counterclockwise	practice	Free	1	0.5	-0.25	16.81137	1.87202	-1.45016	-1.84128	2.10109754255024	0.188023	-0.359552	-0.948122
Trial1	2	1	noBlindfold	counterclockwise	practice	Free	1	0.5	-0.25	16.83136	1.8749	-1.45017	-1.84062	2.10247998298729	0.16759	-0.380614	-1.065895
Trial1	2	1	noBlindfold	counterclockwise	practice	Free	1	0.5	-0.25	16.85136	1.87767	-1.45018	-1.84001	2.10383134687476	0.191337	-0.359353	-1.104022
Trial1	2	1	noBlindfold	counterclockwise	practice	Free	1	0.5	-0.25	16.87137	1.8802	-1.45019	-1.83945	2.1050661334994	0.148909	-0.41849	-1.179519
Trial1	2	1	noBlindfold	counterclockwise	practice	Free	1	0.5	-0.25	16.89137	1.88256	-1.45021	-1.83853	2.10592021628771	0.175936	-0.456454	-1.181761
Trial1	2	1	noBlindfold	counterclockwise	practice	Free	1	0.5	-0.25	16.91136	1.88633	-1.45022	-1.83816	2.10811832406103	0.173922	-0.413893	-1.243233
Trial1	2	1	noBlindfold	counterclockwise	practice	Free	1	0.5	-0.25	16.93137	1.88787	-1.45021	-1.83786	2.1089055764213	0.175152	-0.401088	-1.24731
Trial1	2	1	noBlindfold	counterclockwise	practice	Free	1	0.5	-0.25	16.95137	1.8891	-1.45019	-1.83763	2.10954208533096	0.149541	-0.388285	-1.251104
Trial1	2	1	noBlindfold	counterclockwise	practice	Free	1	0.5	-0.25	16.97136	1.89008	-1.45019	-1.83747	2.11006709208635	0.087163	-0.426259	-1.259873
Trial1	2	1	noBlindfold	counterclockwise	practice	Free	1	0.5	-0.25	16.99136	1.89073	-1.45021	-1.83737	2.11042008272073	0.103597	-0.468452	-1.275316
Trial1	2	1	noBlindfold	counterclockwise	practice	Free	1	0.5	-0.25	17.01137	1.89109	-1.45023	-1.83739	2.11067249333209	0.111803	-0.413187	-1.288763
Trial1	2	1	noBlindfold	counterclockwise	practice	Free	1	0.5	-0.25	17.03137	1.89104	-1.45021	-1.83741	2.11065462493835	0.15638	-0.366523	-1.238818
Trial1	2	1	noBlindfold	counterclockwise	practice	Free	1	0.5	-0.25	17.05136	1.89096	-1.4502	-1.83744	2.11062442380705	0.112591	-0.370657	-1.201503
Trial1	2	1	noBlindfold	counterclockwise	practice	Free	1	0.5	-0.25	17.07137	1.89083	-1.45018	-1.83747	2.11056122023479	0.154877	-0.349398	-1.17823
Trial1	2	1	noBlindfold	counterclockwise	practice	Free	1	0.5	-0.25	17.09137	1.89068	-1.45018	-1.83752	2.11050013766453	0.19489	-0.370459	-1.181629
Trial1	2	1	noBlindfold	counterclockwise	practice	Free	1	0.5	-0.25	17.11136	1.8905	-1.45019	-1.83752	2.11038152993562	0.314723	-0.391407	-1.206317
Trial1	2	1	noBlindfold	counterclockwise	practice	Free	1	0.5	-0.25	17.13136	1.8905	-1.45019	-1.83752	2.11038152993562	0.322228	-0.391297	-1.168305
Trial1	2	1	noBlindfold	counterclockwise	practice	Free	1	0.5	-0.25	17.15137	1.89051	-1.45019	-1.83752	2.11038812775326	0.398369	-0.378496	-1.141222
Trial1	2	1	noBlindfold	counterclockwise	practice	Free	1	0.5	-0.25	17.17137	1.89051	-1.45019	-1.83751	2.11038059514014	0.374651	-0.365693	-1.163641
Trial1	2	1	noBlindfold	counterclockwise	practice	Free	1	0.5	-0.25	17.19136	1.89052	-1.45019	-1.83751	2.11038711446202	0.346113	-0.386746	-1.123361
Trial1	2	1	noBlindfold	counterclockwise	practice	Free	1	0.5	-0.25	17.21136	1.89052	-1.45019	-1.83751	2.11038711446202	0.373294	-0.382292	-1.1821
Trial1	2	1	noBlindfold	counterclockwise	practice	Free	1	0.5	-0.25	17.23137	1.89053	-1.4502	-1.83751	2.11039371235666	0.394967	-0.386411	-1.16381
Trial1	2	1	noBlindfold	counterclockwise	practice	Free	1	0.5	-0.25	17.25137	1.89054	-1.4502	-1.83751	2.1104003102782	0.414935	-0.390535	-1.102397
Trial1	2	1	noBlindfold	counterclockwise	practice	Free	1	0.5	-0.25	17.27136	1.89055	-1.45019	-1.8375	2.11039938685308	0.40752	-0.369275	-1.125954
Trial1	2	1	noBlindfold	counterclockwise	practice	Free	1	0.5	-0.25	17.29137	1.8906	-1.45019	-1.83742	2.11037211880501	0.431457	-0.360708	-1.074896
Trial1	2	1	noBlindfold	counterclockwise	practice	Free	1	0.5	-0.25	17.31137	1.89091	-1.45019	-1.83734	2.1105162035151	0.573908	-0.398588	-1.094495
Trial1	2	1	noBlindfold	counterclockwise	practice	Free	1	0.5	-0.25	17.33136	1.89125	-1.45019	-1.83722	2.11065017509598	0.58565	-0.402708	-1.161302
Trial1	2	1	noBlindfold	counterclockwise	practice	Free	1	0.5	-0.25	17.35136	1.89174	-1.4502	-1.83707	2.11086031663665	0.605247	-0.411056	-1.152187
Trial1	2	1	noBlindfold	counterclockwise	practice	Free	1	0.5	-0.25	17.37137	1.89239	-1.45021	-1.83686	2.11113116593925	0.668273	-0.46172	-1.10644
Trial1	2	1	noBlindfold	counterclockwise	practice	Free	1	0.5	-0.25	17.39137	1.89325	-1.45022	-1.83626	2.11124754467343	0.723782	-0.474284	-1.085354
Trial1	2	1	noBlindfold	counterclockwise	practice	Free	1	0.5	-0.25	17.41136	1.89574	-1.45025	-1.83582	2.11256128476047	0.900204	-0.571519	-1.019586
Trial1	2	1	noBlindfold	counterclockwise	practice	Free	1	0.5	-0.25	17.43137	1.8976	-1.45028	-1.83525	2.11336291910335	0.995088	-0.584214	-0.98406
Trial1	2	1	noBlindfold	counterclockwise	practice	Free	1	0.5	-0.25	17.45137	1.89995	-1.45029	-1.83455	2.114393259316	1.122696	-0.567287	-0.999961
Trial1	2	1	noBlindfold	counterclockwise	practice	Free	1	0.5	-0.25	17.47136	1.90284	-1.45029	-1.83377	2.11572390590241	1.086995	-0.516505	-1.030059
Trial1	2	1	noBlindfold	counterclockwise	practice	Free	1	0.5	-0.25	17.49136	1.90608	-1.45027	-1.83178	2.11638579172855	1.067818	-0.495334	-1.056133
Trial1	2	1	noBlindfold	counterclockwise	practice	Free	1	0.5	-0.25	17.51137	1.91428	-1.45026	-1.83056	2.12093326036871	1.043618	-0.533362	-1.022021
Trial1	2	1	noBlindfold	counterclockwise	practice	Free	1	0.5	-0.25	17.53137	1.91926	-1.45026	-1.82927	2.123297616454	1.063836	-0.562985	-0.977116
Trial1	2	1	noBlindfold	counterclockwise	practice	Free	1	0.5	-0.25	17.55136	1.92455	-1.45027	-1.82781	2.12575320732205	1.053426	-0.546058	-0.948627
Trial1	2	1	noBlindfold	counterclockwise	practice	Free	1	0.5	-0.25	17.57137	1.9305	-1.45027	-1.82627	2.12860465478105	1.065536	-0.55029	-0.90578
Trial1	2	1	noBlindfold	counterclockwise	practice	Free	1	0.5	-0.25	17.59137	1.93674	-1.45027	-1.82288	2.13029884992538	1.036515	-0.567217	-0.94276
Trial1	2	1	noBlindfold	counterclockwise	practice	Free	1	0.5	-0.25	17.61136	1.9504	-1.45031	-1.82101	2.13816101940552	0.909974	-0.647621	-1.107186
Trial1	2	1	noBlindfold	counterclockwise	practice	Free	1	0.5	-0.25	17.63136	1.95788	-1.45034	-1.81915	2.14187903128151	0.838151	-0.702634	-1.095085
Trial1	2	1	noBlindfold	counterclockwise	practice	Free	1	0.5	-0.25	17.65137	1.96555	-1.45035	-1.81719	2.14567510339772	0.778771	-0.702634	-1.148788
Trial1	2	1	noBlindfold	counterclockwise	practice	Free	1	0.5	-0.25	17.67137	1.97288	-1.45035	-1.81526	2.14928241403351	0.711099	-0.626462	-1.169815
Trial1	2	1	noBlindfold	counterclockwise	practice	Free	1	0.5	-0.25	17.69136	1.98073	-1.45032	-1.81131	2.15180170605906	0.61145	-0.579912	-1.133615
Trial1	2	1	noBlindfold	counterclockwise	practice	Free	1	0.5	-0.25	17.71136	1.99602	-1.45032	-1.80936	2.16094401641367	0.57764	-0.677244	-1.131542
Trial1	2	1	noBlindfold	counterclockwise	practice	Free	1	0.5	-0.25	17.73137	2.00386	-1.45033	-1.80743	2.1649902571627	0.578476	-0.702634	-1.26353
Trial1	2	1	noBlindfold	counterclockwise	practice	Free	1	0.5	-0.25	17.75137	2.01137	-1.45035	-1.80546	2.16880048983307	0.54639	-0.677244	-1.310594
Trial1	2	1	noBlindfold	counterclockwise	practice	Free	1	0.5	-0.25	17.77136	2.01898	-1.45035	-1.80359	2.17277297305229	0.535486	-0.749184	-1.357269
Trial1	2	1	noBlindfold	counterclockwise	practice	Free	1	0.5	-0.25	17.79137	2.02643	-1.45037	-1.79998	2.17541414681715	0.494471	-0.740721	-1.345926
Trial1	2	1	noBlindfold	counterclockwise	practice	Free	1	0.5	-0.25	17.81137	2.04006	-1.45037	-1.79821	2.1837443115146	0.415586	-0.728025	-1.343282
Trial1	2	1	noBlindfold	counterclockwise	practice	Free	1	0.5	-0.25	17.83136	2.0468	-1.45036	-1.79657	2.18734279773985	0.339399	-0.694171	-1.383672
Trial1	2	1	noBlindfold	counterclockwise	practice	Free	1	0.5	-0.25	17.85136	2.05303	-1.45035	-1.79496	2.19061719476427	0.358374	-0.711098	-1.392217
Trial1	2	1	noBlindfold	counterclockwise	practice	Free	1	0.5	-0.25	17.87137	2.05897	-1.45035	-1.79346	2.19377661134932	0.341702	-0.71533	-1.407712
Trial1	2	1	noBlindfold	counterclockwise	practice	Free	1	0.5	-0.25	17.89137	2.06477	-1.45036	-1.79069	2.19595778828178	0.339459	-0.723793	-1.363055
Trial1	2	1	noBlindfold	counterclockwise	practice	Free	1	0.5	-0.25	17.91136	2.07521	-1.45033	-1.78936	2.20247955588126	0.284736	-0.626462	-1.153538
Trial1	2	1	noBlindfold	counterclockwise	practice	Free	1	0.5	-0.25	17.93137	2.08017	-1.45031	-1.78815	2.20518556173693	0.226264	-0.613767	-1.108975
Trial1	2	1	noBlindfold	counterclockwise	practice	Free	1	0.5	-0.25	17.95137	2.08468	-1.45031	-1.78703	2.20763949086759	0.210613	-0.660316	-1.162576
Trial1	2	1	noBlindfold	counterclockwise	practice	Free	1	0.5	-0.25	17.97136	2.08886	-1.45033	-1.78597	2.20990496795652	0.200186	-0.728025	-1.235541
Trial1	2	1	noBlindfold	counterclockwise	practice	Free	1	0.5	-0.25	17.99136	2.09279	-1.45035	-1.78418	2.21149009338157	0.20049	-0.719562	-1.217991
Trial1	2	1	noBlindfold	counterclockwise	practice	Free	1	0.5	-0.25	18.01137	2.09941	-1.45033	-1.78345	2.21575745296287	0.098302	-0.609535	-1.070956
Trial1	2	1	noBlindfold	counterclockwise	practice	Free	1	0.5	-0.25	18.03137	2.10211	-1.45031	-1.78283	2.21727850514245	0.046559	-0.601071	-0.983585
Trial1	2	1	noBlindfold	counterclockwise	practice	Free	1	0.5	-0.25	18.05136	2.10441	-1.45031	-1.7823	2.21857488252479	0.023227	-0.605303	-0.928582
Trial1	2	1	noBlindfold	counterclockwise	practice	Free	1	0.5	-0.25	18.07137	2.10635	-1.45031	-1.78189	2.21969521762077	-0.0041927	-0.601071	-0.826448
Trial1	2	1	noBlindfold	counterclockwise	practice	Free	1	0.5	-0.25	18.09137	2.10785	-1.4503	-1.78132	2.22038796866178	0.021737	-0.567217	-0.727373
Trial1	2	1	noBlindfold	counterclockwise	practice	Free	1	0.5	-0.25	18.11136	2.10993	-1.45024	-1.78114	2.2217705407869	0.0025944	-0.435837	-0.478242
Trial1	2	1	noBlindfold	counterclockwise	practice	Free	1	0.5	-0.25	18.13136	2.11059	-1.45021	-1.78101	2.22215926619107	0.015744	-0.338401	-0.364941
Trial1	2	1	noBlindfold	counterclockwise	practice	Free	1	0.5	-0.25	18.15137	2.11108	-1.45018	-1.7809	2.22243860648116	0.034119	-0.279061	-0.2064
Trial1	2	1	noBlindfold	counterclockwise	practice	Free	1	0.5	-0.25	18.17137	2.11146	-1.45015	-1.78079	2.2226383360393	0.037652	-0.215507	-0.025625
Trial1	2	1	noBlindfold	counterclockwise	practice	Free	1	0.5	-0.25	18.19136	2.11182	-1.45012	-1.78028	2.22254820333527	0.071973	-0.143512	0.1547
Trial1	2	1	noBlindfold	counterclockwise	practice	Free	1	0.5	-0.25	18.21136	2.11252	-1.45006	-1.7798	2.22272555657858	0.09127	-0.113826	0.212499
Trial1	2	1	noBlindfold	counterclockwise	practice	Free	1	0.5	-0.25	18.23137	2.11293	-1.45005	-1.7791	2.22254133976501	0.048263	-0.101097	0.29264
Trial1	2	1	noBlindfold	counterclockwise	practice	Free	1	0.5	-0.25	18.25137	2.11333	-1.45006	-1.77812	2.22215764289807	0.036737	-0.122222	0.315942
Trial1	2	1	noBlindfold	counterclockwise	practice	Free	1	0.5	-0.25	18.27136	2.11375	-1.45006	-1.77678	2.22154140129009	0.05525	-0.10526	0.312135
Trial1	2	1	noBlindfold	counterclockwise	practice	Free	1	0.5	-0.25	18.29137	2.11424	-1.45006	-1.77383	2.21987130152368	0.031116	-0.12638	0.400761
Trial1	2	1	noBlindfold	counterclockwise	practice	Free	1	0.5	-0.25	18.31137	2.11499	-1.45003	-1.7715	2.21881835915449	-0.025698	0.021754	0.599949
Trial1	2	1	noBlindfold	counterclockwise	practice	Free	1	0.5	-0.25	18.33136	2.11536	-1.44997	-1.76874	2.21719620260968	-0.091842	0.114835	0.671223
Trial1	2	1	noBlindfold	counterclockwise	practice	Free	1	0.5	-0.25	18.35136	2.11563	-1.44996	-1.7655	2.21517521636518	-0.113849	0.051344	0.625556
Trial1	2	1	noBlindfold	counterclockwise	practice	Free	1	0.5	-0.25	18.37137	2.11581	-1.44999	-1.76179	2.21277011373741	-0.059755	-0.071371	0.47221
Trial1	2	1	noBlindfold	counterclockwise	practice	Free	1	0.5	-0.25	18.39137	2.11593	-1.45004	-1.75336	2.2071070236203	-0.076147	-0.14328	0.534836
Trial1	2	1	noBlindfold	counterclockwise	practice	Free	1	0.5	-0.25	18.41136	2.11577	-1.44998	-1.74863	2.20377038518052	-0.254093	0.038679	0.639789
Trial1	2	1	noBlindfold	counterclockwise	practice	Free	1	0.5	-0.25	18.43137	2.1154	-1.44995	-1.74369	2.20014255511758	-0.262141	0.051354	0.348
Trial1	2	1	noBlindfold	counterclockwise	practice	Free	1	0.5	-0.25	18.45137	2.11482	-1.44999	-1.73859	2.19625677869581	-0.275788	-0.172915	0.26957
Trial1	2	1	noBlindfold	counterclockwise	practice	Free	1	0.5	-0.25	18.47136	2.114	-1.45006	-1.73318	2.19198980696582	-0.29504	-0.054395	0.308053
Trial1	2	1	noBlindfold	counterclockwise	practice	Free	1	0.5	-0.25	18.49136	2.11289	-1.45002	-1.72214	2.1837148544183	-0.28119	0.106399	0.241536
Trial1	2	1	noBlindfold	counterclockwise	practice	Free	1	0.5	-0.25	18.51137	2.11002	-1.44993	-1.71658	2.17784791989735	-0.27471	0.097868	0.234329
Trial1	2	1	noBlindfold	counterclockwise	practice	Free	1	0.5	-0.25	18.53137	2.10821	-1.44995	-1.71102	2.17276761362136	-0.225213	0.047066	0.133736
Trial1	2	1	noBlindfold	counterclockwise	practice	Free	1	0.5	-0.25	18.55136	2.10629	-1.44996	-1.70528	2.1674887805895	-0.191753	0.11052	0.101433
Trial1	2	1	noBlindfold	counterclockwise	practice	Free	1	0.5	-0.25	18.57137	2.10419	-1.44995	-1.69952	2.16206699716821	-0.170257	0.173966	0.401683
Trial1	2	1	noBlindfold	counterclockwise	practice	Free	1	0.5	-0.25	18.59137	2.10206	-1.44992	-1.68693	2.15206052354699	-0.099045	0.267002	0.619879
Trial1	2	1	noBlindfold	counterclockwise	practice	Free	1	0.5	-0.25	18.61136	2.09771	-1.44983	-1.67974	2.14402285398361	-0.080878	0.342993	0.778365
Trial1	2	1	noBlindfold	counterclockwise	practice	Free	1	0.5	-0.25	18.63136	2.09546	-1.44984	-1.6721	2.1372554072504	-0.069082	0.199037	0.993258
Trial1	2	1	noBlindfold	counterclockwise	practice	Free	1	0.5	-0.25	18.65137	2.09327	-1.44986	-1.6637	2.13003696641581	-0.063187	0.368232	1.050774
Trial1	2	1	noBlindfold	counterclockwise	practice	Free	1	0.5	-0.25	18.67137	2.09107	-1.44984	-1.65417	2.12207375803116	-0.026542	0.418909	1.157285
Trial1	2	1	noBlindfold	counterclockwise	practice	Free	1	0.5	-0.25	18.69136	2.08891	-1.44982	-1.63243	2.10612153068367	-0.0029868	0.253776	1.381067
Trial1	2	1	noBlindfold	counterclockwise	practice	Free	1	0.5	-0.25	18.71136	2.08459	-1.44986	-1.61948	2.09437353817732	0.015583	0.249388	1.504636
Trial1	2	1	noBlindfold	counterclockwise	practice	Free	1	0.5	-0.25	18.73137	2.08243	-1.44986	-1.60533	2.08350755374649	-0.118838	0.338174	1.619182
Trial1	2	1	noBlindfold	counterclockwise	practice	Free	1	0.5	-0.25	18.75137	2.08022	-1.44984	-1.59009	2.07194019801266	-0.062772	0.32961	1.476664
Trial1	2	1	noBlindfold	counterclockwise	practice	Free	1	0.5	-0.25	18.77136	2.07796	-1.44983	-1.5743	2.06003109576201	-0.162683	0.376067	1.471304
Trial1	2	1	noBlindfold	counterclockwise	practice	Free	1	0.5	-0.25	18.79137	2.07568	-1.44983	-1.53951	2.0360755358442	-0.187963	0.240563	1.439641
Trial1	2	1	noBlindfold	counterclockwise	practice	Free	1	0.5	-0.25	18.81137	2.07063	-1.44988	-1.5218	2.02097851862025	-0.353068	0.231969	1.344538
Trial1	2	1	noBlindfold	counterclockwise	practice	Free	1	0.5	-0.25	18.83136	2.06792	-1.44987	-1.50251	2.0067771446771	-0.337177	0.299592	0.918772
Trial1	2	1	noBlindfold	counterclockwise	practice	Free	1	0.5	-0.25	18.85136	2.06478	-1.44987	-1.48284	1.99209213016868	-0.345301	0.214887	0.819939
Trial1	2	1	noBlindfold	counterclockwise	practice	Free	1	0.5	-0.25	18.87137	2.06135	-1.44989	-1.46339	1.9774047212571	-0.363451	0.032876	0.757839
Trial1	2	1	noBlindfold	counterclockwise	practice	Free	1	0.5	-0.25	18.89137	2.05774	-1.44995	-1.42318	1.95010386871326	-0.470896	0.011706	0.772669
Trial1	2	1	noBlindfold	counterclockwise	practice	Free	1	0.5	-0.25	18.91136	2.04954	-1.44996	-1.40234	1.93105195967726	-0.581456	0.210552	1.053129
Trial1	2	1	noBlindfold	counterclockwise	practice	Free	1	0.5	-0.25	18.93137	2.04484	-1.44993	-1.38063	1.91438114293857	-0.539598	0.125868	0.647567
Trial1	2	1	noBlindfold	counterclockwise	practice	Free	1	0.5	-0.25	18.95137	2.0396	-1.44993	-1.35936	1.8976426605263	-0.524625	-0.073045	0.541076
Trial1	2	1	noBlindfold	counterclockwise	practice	Free	1	0.5	-0.25	18.97136	2.03411	-1.45002	-1.33785	1.8806677728823	-0.578862	-0.060326	0.663021
Trial1	2	1	noBlindfold	counterclockwise	practice	Free	1	0.5	-0.25	18.99136	2.02816	-1.45007	-1.29325	1.85030897028838	-0.695041	-0.111077	1.004098
Trial1	2	1	noBlindfold	counterclockwise	practice	Free	1	0.5	-0.25	19.01137	2.01447	-1.44988	-1.26953	1.82566713883848	-0.634889	0.163878	0.790528
Trial1	2	1	noBlindfold	counterclockwise	practice	Free	1	0.5	-0.25	19.03137	2.0066	-1.44991	-1.24625	1.80619984440436	-0.493574	-0.221206	0.770168
Trial1	2	1	noBlindfold	counterclockwise	practice	Free	1	0.5	-0.25	19.05136	1.99861	-1.45014	-1.22275	1.78663781593481	-0.455471	-0.3523	0.776357
Trial1	2	1	noBlindfold	counterclockwise	practice	Free	1	0.5	-0.25	19.07137	1.99034	-1.45021	-1.19785	1.76621994681518	-0.738466	-0.233732	1.374427
Trial1	2	1	noBlindfold	counterclockwise	practice	Free	1	0.5	-0.25	19.09137	1.9814	-1.45005	-1.14769	1.73216431789619	-0.483292	0.214788	1.026247
Trial1	2	1	noBlindfold	counterclockwise	practice	Free	1	0.5	-0.25	19.11136	1.96297	-1.45008	-1.12299	1.7036410525828	-0.366658	-0.678106	0.537725
Trial1	2	1	noBlindfold	counterclockwise	practice	Free	1	0.5	-0.25	19.13136	1.95363	-1.45032	-1.09735	1.68257009246136	-0.477899	-0.398799	0.928547
Trial1	2	1	noBlindfold	counterclockwise	practice	Free	1	0.5	-0.25	19.15137	1.9435	-1.45021	-1.07215	1.66121129916428	-0.245077	0.189435	0.865132
Trial1	2	1	noBlindfold	counterclockwise	practice	Free	1	0.5	-0.25	19.17137	1.93411	-1.44996	-1.04686	1.64062704708555	-0.136234	-0.343763	0.644824
Trial1	2	1	noBlindfold	counterclockwise	practice	Free	1	0.5	-0.25	19.19136	1.92446	-1.45009	-0.99572	1.60785088416445	-0.105181	-0.813445	0.547975
Trial1	2	1	noBlindfold	counterclockwise	practice	Free	1	0.5	-0.25	19.21136	1.90532	-1.45024	-0.97004	1.57904453786053	-0.23443	-0.089754	0.218859
Trial1	2	1	noBlindfold	counterclockwise	practice	Free	1	0.5	-0.25	19.23137	1.89545	-1.45012	-0.94623	1.55949261908523	-0.229569	-0.597511	0.088616
Trial1	2	1	noBlindfold	counterclockwise	practice	Free	1	0.5	-0.25	19.25137	1.88584	-1.45023	-0.92213	1.54023084585494	-0.270591	-0.9572	0.07941
Trial1	2	1	noBlindfold	counterclockwise	practice	Free	1	0.5	-0.25	19.27136	1.87617	-1.45035	-0.89767	1.52096036939091	-0.315783	-0.390109	0.225057
Trial1	2	1	noBlindfold	counterclockwise	practice	Free	1	0.5	-0.25	19.29137	1.86609	-1.4502	-0.85057	1.49227555467122	-0.214063	-0.089621	0.165964
Trial1	2	1	noBlindfold	counterclockwise	practice	Free	1	0.5	-0.25	19.31137	1.84615	-1.45028	-0.82807	1.46502042283921	-0.224599	-0.838574	0.07265
Trial1	2	1	noBlindfold	counterclockwise	practice	Free	1	0.5	-0.25	19.33136	1.83645	-1.45034	-0.80582	1.44742336942158	-0.072135	-0.16991	0.289665
Trial1	2	1	noBlindfold	counterclockwise	practice	Free	1	0.5	-0.25	19.35136	1.82682	-1.45019	-0.78312	1.4299188827314	-0.036802	-0.288343	0.206286
Trial1	2	1	noBlindfold	counterclockwise	practice	Free	1	0.5	-0.25	19.37137	1.81704	-1.45017	-0.76147	1.41286793217824	-0.0079044	-0.741092	0.016828
Trial1	2	1	noBlindfold	counterclockwise	practice	Free	1	0.5	-0.25	19.39137	1.80775	-1.4503	-0.71801	1.38897206432712	-0.072407	-0.728397	0.351504
Trial1	2	1	noBlindfold	counterclockwise	practice	Free	1	0.5	-0.25	19.41136	1.78909	-1.45013	-0.6967599	1.36431212251918	0.020145	-0.190879	0.405072
Trial1	2	1	noBlindfold	counterclockwise	practice	Free	1	0.5	-0.25	19.43137	1.78056	-1.45013	-0.67529	1.34933521799818	0.134236	-0.89331	0.12441
Trial1	2	1	noBlindfold	counterclockwise	practice	Free	1	0.5	-0.25	19.45137	1.77212	-1.45034	-0.65484	1.33498491048725	0.169539	-0.838296	0.238791
Trial1	2	1	noBlindfold	counterclockwise	practice	Free	1	0.5	-0.25	19.47136	1.76357	-1.45038	-0.6343501	1.32073248320196	-0.055599	-0.288115	0.708721
Trial1	2	1	noBlindfold	counterclockwise	practice	Free	1	0.5	-0.25	19.49136	1.75591	-1.45019	-0.59338	1.30200608014156	-0.073864	-0.127281	0.331724
Trial1	2	1	noBlindfold	counterclockwise	practice	Free	1	0.5	-0.25	19.51137	1.74051	-1.45031	-0.57413	1.28215649730815	0.117907	-0.901639	-0.195379
Trial1	2	1	noBlindfold	counterclockwise	practice	Free	1	0.5	-0.25	19.53137	1.73338	-1.45039	-0.55506	1.27054622537852	-0.098446	-0.385356	0.425904
Trial1	2	1	noBlindfold	counterclockwise	practice	Free	1	0.5	-0.25	19.55136	1.72638	-1.45023	-0.53533	1.2591350558162	-0.077654	-0.0044525	0.496983
Trial1	2	1	noBlindfold	counterclockwise	practice	Free	1	0.5	-0.25	19.57137	1.71922	-1.45003	-0.51639	1.24798271880462	0.058789	-0.42337	0.26149
Trial1	2	1	noBlindfold	counterclockwise	practice	Free	1	0.5	-0.25	19.59137	1.71242	-1.45014	-0.4797	1.23398716111379	0.052249	-0.884625	-0.046547
Trial1	2	1	noBlindfold	counterclockwise	practice	Free	1	0.5	-0.25	19.61136	1.6995	-1.45027	-0.4607	1.21786478930164	-0.217845	-0.076274	0.766277
Trial1	2	1	noBlindfold	counterclockwise	practice	Free	1	0.5	-0.25	19.63136	1.69295	-1.45006	-0.44199	1.20830041547778	-0.166615	-0.122833	0.758528
Trial1	2	1	noBlindfold	counterclockwise	practice	Free	1	0.5	-0.25	19.65137	1.6866	-1.44999	-0.42337	1.19919833499885	-0.080926	-0.550195	0.294624
Trial1	2	1	noBlindfold	counterclockwise	practice	Free	1	0.5	-0.25	19.67137	1.68033	-1.45022	-0.40444	1.19039099340359	-0.051067	-0.689844	0.179751
Trial1	2	1	noBlindfold	counterclockwise	practice	Free	1	0.5	-0.25	19.69136	1.67421	-1.45032	-0.36622	1.17994749883427	-0.08524	-0.270851	0.61267
Trial1	2	1	noBlindfold	counterclockwise	practice	Free	1	0.5	-0.25	19.71136	1.66183	-1.45004	-0.3465	1.16583063986691	-0.174536	-0.088839	1.122915
Trial1	2	1	noBlindfold	counterclockwise	practice	Free	1	0.5	-0.25	19.73137	1.65547	-1.44998	-0.32657	1.15800428234029	0.0020415	-0.355408	0.63103
Trial1	2	1	noBlindfold	counterclockwise	practice	Free	1	0.5	-0.25	19.75137	1.6494	-1.45011	-0.30588	1.150757542906	0.031444	-0.367999	0.568692
Trial1	2	1	noBlindfold	counterclockwise	practice	Free	1	0.5	-0.25	19.77136	1.64329	-1.45018	-0.28479	1.14381924572306	-0.039172	-0.228249	0.956979
Trial1	2	1	noBlindfold	counterclockwise	practice	Free	1	0.5	-0.25	19.79137	1.63727	-1.45013	-0.24203	1.13729790026667	-0.151985	-0.02931	1.15497
Trial1	2	1	noBlindfold	counterclockwise	practice	Free	1	0.5	-0.25	19.81137	1.62566	-1.44998	-0.22009	1.12605736212868	-0.088838	-0.32975	0.895909
Trial1	2	1	noBlindfold	counterclockwise	practice	Free	1	0.5	-0.25	19.83136	1.61958	-1.45012	-0.19808	1.12078314748909	-0.117028	-0.54548	0.735506
Trial1	2	1	noBlindfold	counterclockwise	practice	Free	1	0.5	-0.25	19.85136	1.61373	-1.45021	-0.17595	1.11618908663022	-0.063461	-0.299951	0.714476
Trial1	2	1	noBlindfold	counterclockwise	practice	Free	1	0.5	-0.25	19.87137	1.60792	-1.45017	-0.15279	1.11217640663568	-0.185699	-0.151787	0.969095
Trial1	2	1	noBlindfold	counterclockwise	practice	Free	1	0.5	-0.25	19.89137	1.60184	-1.45007	-0.10703	1.11107688647059	-0.177609	-0.012126	0.632259
Trial1	2	1	noBlindfold	counterclockwise	practice	Free	1	0.5	-0.25	19.91136	1.58976	-1.45018	-0.08492	1.10219254421195	-0.115788	-0.587568	0.092869
Trial1	2	1	noBlindfold	counterclockwise	practice	Free	1	0.5	-0.25	19.93137	1.58384	-1.45026	-0.062681	1.09990787036895	-0.351235	-0.236269	0.661221
Trial1	2	1	noBlindfold	counterclockwise	practice	Free	1	0.5	-0.25	19.95137	1.57777	-1.45009	-0.0402	1.09800009201745	-0.401995	0.351914	0.82293
Trial1	2	1	noBlindfold	counterclockwise	practice	Free	1	0.5	-0.25	19.97136	1.57152	-1.44985	-0.016551	1.09665559003713	-0.194375	-0.147481	0.37845
Trial1	2	1	noBlindfold	counterclockwise	practice	Free	1	0.5	-0.25	19.99136	1.56488	-1.45008	0.026444	1.10017758968094	-0.046592	-0.621398	-0.25651
Trial1	2	1	noBlindfold	counterclockwise	practice	Free	1	0.5	-0.25	20.01137	1.55271	-1.45018	0.047701	1.09399456020399	-0.282126	0.131939	0.565467
Trial1	2	1	noBlindfold	counterclockwise	practice	Free	1	0.5	-0.25	20.03137	1.54621	-1.44993	0.069172	1.09381270656397	-0.172253	-0.160091	0.048174
Trial1	2	1	noBlindfold	counterclockwise	practice	Free	1	0.5	-0.25	20.05136	1.53969	-1.45005	0.089147	1.09360688619595	-0.010358	-0.794812	-0.43187
Trial1	2	1	noBlindfold	counterclockwise	practice	Free	1	0.5	-0.25	20.07137	1.53345	-1.45031	0.10888	1.09398984048009	-0.104352	-0.57899	-0.454967
Trial1	2	1	noBlindfold	counterclockwise	practice	Free	1	0.5	-0.25	20.09137	1.52707	-1.45029	0.14649	1.10094366776377	-0.294612	0.022007	0.295771
Trial1	2	1	noBlindfold	counterclockwise	practice	Free	1	0.5	-0.25	20.11136	1.51453	-1.44993	0.16432	1.09587057458675	-0.077804	-0.57045	-0.45675
[truncated: 10,409 more rows]
