# Supplementary material for: Assessing kinesthetic proprioceptive function of the upper limb: a novel dynamic movement reproduction task using a robotic arm
Source: PeerJ. 2021 May 3;9:e11301. doi: 10.7717/peerj.11301 (PMC8101453; doi:10.7717/peerj.11301)
Supplement: Supplemental Information 1 [file peerj-09-11301-s001.zip › DMR raw data_Study 1/Session 1/HMData_PP24-1_2019-07-03-11-33-10.txt]

Trial1	3	1	noBlindfold	counterclockwise	practice	Guided	1	0.5	0	0	0.44989	-1.45	-0.8	0.801567797538835	-0.012218	0.0043763	0.0081114
Trial1	3	1	noBlindfold	counterclockwise	practice	Guided	1	0.5	0	0.007263184	0.44989	-1.45	-0.8	0.801567797538835	-0.011092	-0.0040864	-0.02284
Trial1	3	1	noBlindfold	counterclockwise	practice	Guided	1	0.5	0	0.02726746	0.44989	-1.45	-0.8	0.801567797538835	-0.015034	-0.029477	-0.013277
Trial1	3	1	noBlindfold	counterclockwise	practice	Guided	1	0.5	0	0.04725647	0.44989	-1.45	-0.8	0.801567797538835	-0.0063081	0.021303	0.0047355
Trial1	3	1	noBlindfold	counterclockwise	practice	Guided	1	0.5	0	0.06726074	0.44989	-1.45	-0.8	0.801567797538835	0.022131	0.012839	0.0019122
Trial1	3	1	noBlindfold	counterclockwise	practice	Guided	1	0.5	0	0.08726501	0.44989	-1.45	-0.8	0.801567797538835	0.014526	-0.03371	-0.011314
Trial1	3	1	noBlindfold	counterclockwise	practice	Guided	1	0.5	0	0.1072693	0.44989	-1.45	-0.8	0.801567797538835	0.023252	0.017072	-0.014975
Trial1	3	1	noBlindfold	counterclockwise	practice	Guided	1	0.5	0	0.1272583	0.44989	-1.45	-0.8	0.801567797538835	0.0060799	0.01707	-0.011869
Trial1	3	1	noBlindfold	counterclockwise	practice	Guided	1	0.5	0	0.1472626	0.44989	-1.45	-0.8	0.801567797538835	0.022134	-0.00832	-0.0028614
Trial1	3	1	noBlindfold	counterclockwise	practice	Guided	1	0.5	0	0.1672668	0.44989	-1.45	-0.8	0.801567797538835	-0.0012164	-0.021017	0.033181
Trial1	3	1	noBlindfold	counterclockwise	practice	Guided	1	0.5	0	0.1872559	0.44989	-1.45	-0.8	0.801567797538835	-0.033596	0.00014297	0.010949
Trial1	3	1	noBlindfold	counterclockwise	practice	Guided	1	0.5	0	0.2072601	0.44989	-1.45	-0.8	0.801567797538835	-0.012482	0.012837	-0.0099062
Trial1	3	1	noBlindfold	counterclockwise	practice	Guided	1	0.5	0	0.2272644	0.44989	-1.45	-0.8	0.801567797538835	-0.0049006	0.017066	-0.025371
Trial1	3	1	noBlindfold	counterclockwise	practice	Guided	1	0.5	0	0.2472687	0.44989	-1.45	-0.8	0.801567797538835	-0.036136	0.00014038	-0.014659
Trial1	3	1	noBlindfold	counterclockwise	practice	Guided	1	0.5	0	0.2672577	0.44989	-1.45	-0.8	0.801567797538835	-0.0029156	0.017068	-0.0070753
Trial1	3	1	noBlindfold	counterclockwise	practice	Guided	1	0.5	0	0.287262	0.44989	-1.45	-0.79998	0.801547928527868	0.001026	0.00013928	0.00053164
Trial1	3	1	noBlindfold	counterclockwise	practice	Guided	1	0.5	0	0.3072662	0.44988	-1.45001	-0.79993	0.801498644172175	-0.072355	-0.139485	0.211922
Trial1	3	1	noBlindfold	counterclockwise	practice	Guided	1	0.5	0	0.3272705	0.44984	-1.45006	-0.79988	0.80145123588571	-0.142664	-0.312924	0.313215
Trial1	3	1	noBlindfold	counterclockwise	practice	Guided	1	0.5	0	0.3472595	0.44976	-1.45012	-0.79985	0.801426266327141	-0.195246	-0.359384	0.333702
Trial1	3	1	noBlindfold	counterclockwise	practice	Guided	1	0.5	0	0.3672638	0.44962	-1.45014	-0.79984	0.801425119411095	-0.246133	-0.190044	0.340381
Trial1	3	1	noBlindfold	counterclockwise	practice	Guided	1	0.5	0	0.3872681	0.44938	-1.4501	-0.79986	0.801460169894233	-0.189488	-0.092676	0.318321
Trial1	3	1	noBlindfold	counterclockwise	practice	Guided	1	0.5	0	0.4072571	0.44868	-1.45005	-0.79987	0.801514621408196	-0.110844	-0.130705	0.285211
Trial1	3	1	noBlindfold	counterclockwise	practice	Guided	1	0.5	0	0.4272614	0.4483	-1.45006	-0.79988	0.801549094874624	-0.064391	-0.122207	0.248821
Trial1	3	1	noBlindfold	counterclockwise	practice	Guided	1	0.5	0	0.4472656	0.44789	-1.45007	-0.7999	0.801595567117052	-0.091683	-0.194104	0.188813
Trial1	3	1	noBlindfold	counterclockwise	practice	Guided	1	0.5	0	0.4672699	0.44753	-1.45008	-0.7999099	0.801628983848694	-0.087427	-0.134815	0.186493
Trial1	3	1	noBlindfold	counterclockwise	practice	Guided	1	0.5	0	0.4872589	0.44715	-1.45006	-0.7999099	0.801653946750188	-0.060392	-0.033225	0.165334
Trial1	3	1	noBlindfold	counterclockwise	practice	Guided	1	0.5	0	0.5072632	0.44646	-1.45003	-0.79992	0.801709723582549	-0.076955	-0.071273	0.159912
Trial1	3	1	noBlindfold	counterclockwise	practice	Guided	1	0.5	0	0.5272675	0.44611	-1.45004	-0.79992	0.801733171338868	-0.058096	-0.138954	0.13142
Trial1	3	1	noBlindfold	counterclockwise	practice	Guided	1	0.5	0	0.5472565	0.44579	-1.45005	-0.79993	0.801764795612347	-0.097185	-0.138924	0.145783
Trial1	3	1	noBlindfold	counterclockwise	practice	Guided	1	0.5	0	0.5672607	0.44547	-1.45006	-0.79994	0.801796427558828	-0.128165	-0.1135	0.102976
Trial1	3	1	noBlindfold	counterclockwise	practice	Guided	1	0.5	0	0.587265	0.44511	-1.45006	-0.79996	0.801840908993484	-0.098015	-0.121929	0.094784
Trial1	3	1	noBlindfold	counterclockwise	practice	Guided	1	0.5	0	0.6072693	0.44433	-1.45006	-0.79996	0.801894682549705	-0.055448	-0.151483	0.093292
Trial1	3	1	noBlindfold	counterclockwise	practice	Guided	1	0.5	0	0.6272583	0.44393	-1.45007	-0.79997	0.801932600064394	-0.061665	-0.130286	0.05894
Trial1	3	1	noBlindfold	counterclockwise	practice	Guided	1	0.5	0	0.6472626	0.44356	-1.45006	-0.79997	0.801958554587178	-0.033466	-0.130252	0.081971
Trial1	3	1	noBlindfold	counterclockwise	practice	Guided	1	0.5	0	0.6672668	0.44321	-1.45006	-0.79997	0.801983262667796	-0.083848	-0.08367	0.074423
Trial1	3	1	noBlindfold	counterclockwise	practice	Guided	1	0.5	0	0.6872559	0.44287	-1.45006	-0.79996	0.801997363888334	-0.078777	-0.121722	0.062016
Trial1	3	1	noBlindfold	counterclockwise	practice	Guided	1	0.5	0	0.7072601	0.4422	-1.45005	-0.79996	0.802045368528814	-0.07193	-0.083576	0.073181
Trial1	3	1	noBlindfold	counterclockwise	practice	Guided	1	0.5	0	0.7272644	0.44184	-1.45005	-0.79996	0.802071393441416	-0.058685	-0.121637	0.080234
Trial1	3	1	noBlindfold	counterclockwise	practice	Guided	1	0.5	0	0.7472687	0.44147	-1.45005	-0.79997	0.802108353893093	-0.045172	-0.066596	0.072594
Trial1	3	1	noBlindfold	counterclockwise	practice	Guided	1	0.5	0	0.7672577	0.44114	-1.45005	-0.79998	0.802142488244388	-0.055356	-0.100425	0.055689
Trial1	3	1	noBlindfold	counterclockwise	practice	Guided	1	0.5	0	0.787262	0.44082	-1.45005	-0.79998	0.80216603192489	-0.072234	-0.125784	0.028427
Trial1	3	1	noBlindfold	counterclockwise	practice	Guided	1	0.5	0	0.8072662	0.4402	-1.45007	-0.79999	0.802221937698815	-0.084044	-0.142637	0.014925
Trial1	3	1	noBlindfold	counterclockwise	practice	Guided	1	0.5	0	0.8272705	0.4399	-1.45007	-0.79998	0.802234429628301	-0.064001	-0.108745	0.058518
Trial1	3	1	noBlindfold	counterclockwise	practice	Guided	1	0.5	0	0.8472595	0.43959	-1.45007	-0.79997	0.802247730442686	-0.052953	-0.104478	0.059328
Trial1	3	1	noBlindfold	counterclockwise	practice	Guided	1	0.5	0	0.8672638	0.4393	-1.45006	-0.79997	0.802269618066446	-0.08672	-0.095987	0.058495
Trial1	3	1	noBlindfold	counterclockwise	practice	Guided	1	0.5	0	0.8872681	0.43902	-1.45005	-0.79997	0.802290853263942	-0.052921	-0.100193	0.059298
Trial1	3	1	noBlindfold	counterclockwise	practice	Guided	1	0.5	0	0.9072571	0.43853	-1.45004	-0.79998	0.802338228255466	-0.055754	-0.070525	0.037884
Trial1	3	1	noBlindfold	counterclockwise	practice	Guided	1	0.5	0	0.9272614	0.4383	-1.45004	-0.79998	0.802355880959945	-0.042523	-0.066272	0.030249
Trial1	3	1	noBlindfold	counterclockwise	practice	Guided	1	0.5	0	0.9472656	0.43807	-1.45004	-0.79998	0.802373601496818	-0.068114	-0.053553	0.032828
Trial1	3	1	noBlindfold	counterclockwise	practice	Guided	1	0.5	0	0.9672699	0.43783	-1.45004	-0.79999	0.802402082811757	-0.084716	-0.061995	0.027509
Trial1	3	1	noBlindfold	counterclockwise	practice	Guided	1	0.5	0	0.9872589	0.43759	-1.45004	-0.80001	0.802440622886037	-0.044512	-0.095825	-0.0038283
Trial1	3	1	noBlindfold	counterclockwise	practice	Guided	1	0.5	0	1.007263	0.43714	-1.45004	-0.80001	0.802475745990261	-0.01698	-0.07462	-0.035972
Trial1	3	1	noBlindfold	counterclockwise	practice	Guided	1	0.5	0	1.027267	0.43696	-1.45004	-0.80002	0.802499908445068	0.018163	-0.13384	-0.054901
Trial1	3	1	noBlindfold	counterclockwise	practice	Guided	1	0.5	0	1.047256	0.43683	-1.45005	-0.80003	0.80252005625334	0.010259	-0.112651	-0.063875
Trial1	3	1	noBlindfold	counterclockwise	practice	Guided	1	0.5	0	1.067261	0.43678	-1.45005	-0.80003	0.802523991835326	0.026878	-0.104161	-0.050103
Trial1	3	1	noBlindfold	counterclockwise	practice	Guided	1	0.5	0	1.087265	0.43677	-1.45005	-0.80003	0.802524780731761	-0.0021384	-0.104129	-0.068877
Trial1	3	1	noBlindfold	counterclockwise	practice	Guided	1	0.5	0	1.107269	0.43677	-1.45005	-0.80003	0.802524780731761	0.013939	-0.087144	-0.055629
Trial1	3	1	noBlindfold	counterclockwise	practice	Guided	1	0.5	0	1.127258	0.43677	-1.45005	-0.80003	0.802524780731761	0.030014	-0.053267	-0.041309
Trial1	3	1	noBlindfold	counterclockwise	practice	Guided	1	0.5	0	1.147263	0.43677	-1.45005	-0.80003	0.802524780731761	0.055889	-0.099794	-0.048111
Trial1	3	1	noBlindfold	counterclockwise	practice	Guided	1	0.5	0	1.167267	0.43677	-1.45005	-0.80003	0.802524780731761	0.02714	-0.053223	-0.019898
Trial1	3	1	noBlindfold	counterclockwise	practice	Guided	1	0.5	0	1.187256	0.43677	-1.45005	-0.80003	0.802524780731761	0.008614	-0.095518	-0.038409
Trial1	3	1	noBlindfold	counterclockwise	practice	Guided	1	0.5	0	1.20726	0.43677	-1.45004	-0.80002	0.802514857700129	-0.038919	-0.078547	-0.024488
Trial1	3	1	noBlindfold	counterclockwise	practice	Guided	1	0.5	0	1.227264	0.43677	-1.45004	-0.80002	0.802514857700129	-0.024461	-0.108146	-0.015768
Trial1	3	1	noBlindfold	counterclockwise	practice	Guided	1	0.5	0	1.247269	0.43676	-1.45004	-0.80001	0.80250560252229	-0.038205	-0.103889	0.030683
Trial1	3	1	noBlindfold	counterclockwise	practice	Guided	1	0.5	0	1.267258	0.43676	-1.45004	-0.80001	0.80250560252229	-0.027847	-0.082704	0.0016626
Trial1	3	1	noBlindfold	counterclockwise	practice	Guided	1	0.5	0	1.287262	0.43676	-1.45004	-0.80001	0.80250560252229	-0.023889	-0.091147	0.0061569
Trial1	3	1	noBlindfold	counterclockwise	practice	Guided	1	0.5	0	1.307266	0.43675	-1.45004	-0.80001	0.80250638933744	-0.047857	-0.099563	-0.016581
Trial1	3	1	noBlindfold	counterclockwise	practice	Guided	1	0.5	0	1.327271	0.43675	-1.45005	-0.80001	0.80250638933744	-0.065279	-0.09107	-0.0092145
Trial1	3	1	noBlindfold	counterclockwise	practice	Guided	1	0.5	0	1.34726	0.43674	-1.45005	-0.80001	0.802507180974536	-0.034617	-0.103733	-0.024195
Trial1	3	1	noBlindfold	counterclockwise	practice	Guided	1	0.5	0	1.367264	0.43674	-1.45005	-0.80001	0.802507180974536	-0.0028686	-0.13332	-0.058244
Trial1	3	1	noBlindfold	counterclockwise	practice	Guided	1	0.5	0	1.387268	0.43674	-1.45005	-0.80001	0.802507180974536	-0.019755	-0.107894	-0.057146
Trial1	3	1	noBlindfold	counterclockwise	practice	Guided	1	0.5	0	1.407257	0.43674	-1.45006	-0.80002	0.802517222814494	0.032006	-0.145905	-0.06707
Trial1	3	1	noBlindfold	counterclockwise	practice	Guided	1	0.5	0	1.427261	0.43674	-1.45007	-0.80002	0.802517222814494	0.015105	-0.175482	-0.071817
Trial1	3	1	noBlindfold	counterclockwise	practice	Guided	1	0.5	0	1.447266	0.43674	-1.45007	-0.80002	0.802517222814494	0.047106	-0.162737	-0.107896
Trial1	3	1	noBlindfold	counterclockwise	practice	Guided	1	0.5	0	1.46727	0.43675	-1.45007	-0.80003	0.802526354199481	0.01808	-0.175384	-0.142196
Trial1	3	1	noBlindfold	counterclockwise	practice	Guided	1	0.5	0	1.487259	0.43675	-1.45008	-0.80003	0.802526354199481	0.011263	-0.162642	-0.144066
Trial1	3	1	noBlindfold	counterclockwise	practice	Guided	1	0.5	0	1.507263	0.43675	-1.45008	-0.80003	0.802526354199481	-0.045541	-0.141393	-0.124521
Trial1	3	1	noBlindfold	counterclockwise	practice	Guided	1	0.5	0	1.527267	0.43675	-1.45008	-0.80003	0.802526354199481	-0.018153	-0.162513	-0.082266
Trial1	3	1	noBlindfold	counterclockwise	practice	Guided	1	0.5	0	1.547256	0.43675	-1.45007	-0.80003	0.802526354199481	-0.024547	-0.111696	-0.048736
Trial1	3	1	noBlindfold	counterclockwise	practice	Guided	1	0.5	0	1.567261	0.43675	-1.45007	-0.80003	0.802526354199481	-0.004514	-0.145519	-0.030472
Trial1	3	1	noBlindfold	counterclockwise	practice	Guided	1	0.5	0	1.587265	0.43675	-1.45007	-0.80003	0.802526354199481	-0.014044	-0.10317	-0.014117
Trial1	3	1	noBlindfold	counterclockwise	practice	Guided	1	0.5	0	1.607269	0.43674	-1.45007	-0.80003	0.802527145816882	-0.030383	-0.158118	-0.023636
Trial1	3	1	noBlindfold	counterclockwise	practice	Guided	1	0.5	0	1.627258	0.43674	-1.45007	-0.80003	0.802527145816882	-0.021385	-0.124227	-0.015454
Trial1	3	1	noBlindfold	counterclockwise	practice	Guided	1	0.5	0	1.647263	0.43674	-1.45007	-0.80003	0.802527145816882	-0.012117	-0.14535	-0.043648
Trial1	3	1	noBlindfold	counterclockwise	practice	Guided	1	0.5	0	1.667267	0.43674	-1.45007	-0.80002	0.802517222814494	-0.033767	-0.136847	-0.03655
Trial1	3	1	noBlindfold	counterclockwise	practice	Guided	1	0.5	0	1.687256	0.43674	-1.45007	-0.80002	0.802517222814494	-0.054603	-0.102956	-0.042121
Trial1	3	1	noBlindfold	counterclockwise	practice	Guided	1	0.5	0	1.70726	0.43674	-1.45007	-0.80003	0.802527145816882	-0.0614	-0.098652	-0.067975
Trial1	3	1	noBlindfold	counterclockwise	practice	Guided	1	0.5	0	1.727264	0.43674	-1.45007	-0.80003	0.802527145816882	-0.031289	-0.119776	-0.074498
Trial1	3	1	noBlindfold	counterclockwise	practice	Guided	1	0.5	0	1.747269	0.43674	-1.45006	-0.80003	0.802527145816882	-0.021206	-0.107047	-0.099269
Trial1	3	1	noBlindfold	counterclockwise	practice	Guided	1	0.5	0	1.767258	0.43674	-1.45006	-0.80003	0.802527145816882	-0.012755	-0.107017	-0.102652
Trial1	3	1	noBlindfold	counterclockwise	practice	Guided	1	0.5	0	1.787262	0.43673	-1.45006	-0.80003	0.802527930510491	-0.027864	-0.145071	-0.061486
Trial1	3	1	noBlindfold	counterclockwise	practice	Guided	1	0.5	0	1.807266	0.43673	-1.45006	-0.80003	0.802527930510491	-0.022541	-0.11538	-0.078065
Trial1	3	1	noBlindfold	counterclockwise	practice	Guided	1	0.5	0	1.827271	0.43673	-1.45006	-0.80003	0.802527930510491	-0.027572	-0.119581	-0.06565
Trial1	3	1	noBlindfold	counterclockwise	practice	Guided	1	0.5	0	1.84726	0.43673	-1.45006	-0.80003	0.802527930510491	-0.02211	-0.140707	-0.018641
Trial1	3	1	noBlindfold	counterclockwise	practice	Guided	1	0.5	0	1.867264	0.43673	-1.45006	-0.80003	0.802527930510491	-0.039539	-0.144903	-0.011274
Trial1	3	1	noBlindfold	counterclockwise	practice	Guided	1	0.5	0	1.887268	0.43673	-1.45006	-0.80002	0.802518007517805	-0.04321	-0.153328	-0.031146
Trial1	3	1	noBlindfold	counterclockwise	practice	Guided	1	0.5	0	1.907257	0.43672	-1.45007	-0.80001	0.802508757573472	-0.055571	-0.119397	-0.025012
Trial1	3	1	noBlindfold	counterclockwise	practice	Guided	1	0.5	0	1.927261	0.43669	-1.45007	-0.80001	0.802511122224839	-0.083877	-0.098202	0.019811
Trial1	3	1	noBlindfold	counterclockwise	practice	Guided	1	0.5	0	1.947266	0.43666	-1.45006	-0.8	0.802503505647749	-0.080177	-0.115097	0.01109
Trial1	3	1	noBlindfold	counterclockwise	practice	Guided	1	0.5	0	1.96727	0.43661	-1.45006	-0.79999	0.802497533730757	-0.074304	-0.144686	0.0034534
Trial1	3	1	noBlindfold	counterclockwise	practice	Guided	1	0.5	0	1.987259	0.43657	-1.45006	-0.8	0.802510614419121	-0.067202	-0.115029	0.025107
Trial1	3	1	noBlindfold	counterclockwise	practice	Guided	1	0.5	0	2.007263	0.43652	-1.45006	-0.8	0.802514568594792	-0.040359	-0.14035	-0.062214
Trial1	3	1	noBlindfold	counterclockwise	practice	Guided	1	0.5	0	2.027267	0.43651	-1.45006	-0.80001	0.80252534293874	-0.077538	-0.131847	-0.077311
Trial1	3	1	noBlindfold	counterclockwise	practice	Guided	1	0.5	0	2.047256	0.4365	-1.45007	-0.80002	0.802536174447612	-0.055049	-0.148737	-0.097047
Trial1	3	1	noBlindfold	counterclockwise	practice	Guided	1	0.5	0	2.067261	0.43649	-1.45007	-0.80003	0.802546889583921	-0.062122	-0.148698	-0.093344
Trial1	3	1	noBlindfold	counterclockwise	practice	Guided	1	0.5	0	2.087265	0.43648	-1.45007	-0.80003	0.802547679717534	-0.076136	-0.135964	-0.098355
Trial1	3	1	noBlindfold	counterclockwise	practice	Guided	1	0.5	0	2.107269	0.43648	-1.45007	-0.80003	0.802547679717534	-0.0048714	-0.135885	-0.08346
Trial1	3	1	noBlindfold	counterclockwise	practice	Guided	1	0.5	0	2.127258	0.43648	-1.45007	-0.80003	0.802547679717534	-0.05949	-0.157	-0.092964
Trial1	3	1	noBlindfold	counterclockwise	practice	Guided	1	0.5	0	2.147263	0.43647	-1.45007	-0.80004	0.802558456849935	-0.047083	-0.165421	-0.087898
Trial1	3	1	noBlindfold	counterclockwise	practice	Guided	1	0.5	0	2.167267	0.43647	-1.45007	-0.80004	0.802558456849935	-0.067643	-0.190765	-0.108715
Trial1	3	1	noBlindfold	counterclockwise	practice	Guided	1	0.5	0	2.187256	0.43647	-1.45008	-0.80004	0.802558456849935	-0.034932	-0.182256	-0.067274
Trial1	3	1	noBlindfold	counterclockwise	practice	Guided	1	0.5	0	2.20726	0.43647	-1.45007	-0.80003	0.802548474692891	-0.046336	-0.127166	-0.032632
Trial1	3	1	noBlindfold	counterclockwise	practice	Guided	1	0.5	0	2.227264	0.43646	-1.45007	-0.80003	0.802549262714553	-0.061707	-0.1229	0.0087921
Trial1	3	1	noBlindfold	counterclockwise	practice	Guided	1	0.5	0	2.247269	0.43646	-1.45007	-0.80003	0.802549262714553	-0.043985	-0.097476	-0.02417
Trial1	3	1	noBlindfold	counterclockwise	practice	Guided	1	0.5	0	2.267258	0.43645	-1.45007	-0.80002	0.802540135219505	-0.043425	-0.09321	-0.011225
Trial1	3	1	noBlindfold	counterclockwise	practice	Guided	1	0.5	0	2.287262	0.43644	-1.45006	-0.80001	0.802530884314312	-0.073782	-0.1228	-0.00045494
Trial1	3	1	noBlindfold	counterclockwise	practice	Guided	1	0.5	0	2.307266	0.43642	-1.45006	-0.8	0.802522486236319	-0.077714	-0.148162	-0.0049486
Trial1	3	1	noBlindfold	counterclockwise	practice	Guided	1	0.5	0	2.327271	0.43631	-1.45005	-0.8	0.802531208529425	-0.102194	-0.105795	-0.019246
Trial1	3	1	noBlindfold	counterclockwise	practice	Guided	1	0.5	0	2.34726	0.43622	-1.45005	-0.8	0.802538356310356	-0.10543	-0.13962	0.050225
Trial1	3	1	noBlindfold	counterclockwise	practice	Guided	1	0.5	0	2.367264	0.43611	-1.45005	-0.8	0.802547103471726	-0.083477	-0.097272	-0.0012675
Trial1	3	1	noBlindfold	counterclockwise	practice	Guided	1	0.5	0	2.387268	0.43598	-1.45006	-0.80001	0.802567446971806	-0.092596	-0.118398	-0.035595
Trial1	3	1	noBlindfold	counterclockwise	practice	Guided	1	0.5	0	2.407257	0.43566	-1.45007	-0.80001	0.802593035441954	-0.086005	-0.143716	-0.0054758
Trial1	3	1	noBlindfold	counterclockwise	practice	Guided	1	0.5	0	2.427261	0.4355	-1.45007	-0.80002	0.802615919014154	-0.065569	-0.139446	-0.073035
Trial1	3	1	noBlindfold	counterclockwise	practice	Guided	1	0.5	0	2.447266	0.43532	-1.45007	-0.80002	0.802630404754315	-0.074809	-0.147871	-0.047138
Trial1	3	1	noBlindfold	counterclockwise	practice	Guided	1	0.5	0	2.46727	0.43501	-1.45007	-0.80003	0.802665364779195	-0.054762	-0.156292	-0.024385
Trial1	3	1	noBlindfold	counterclockwise	practice	Guided	1	0.5	0	2.487259	0.43501	-1.45008	-0.80003	0.802665364779195	-0.079272	-0.1901	-0.043153
Trial1	3	1	noBlindfold	counterclockwise	practice	Guided	1	0.5	0	2.507263	0.43481	-1.45008	-0.80003	0.802681585771573	-0.088776	-0.185776	-0.026768
Trial1	3	1	noBlindfold	counterclockwise	practice	Guided	1	0.5	0	2.527267	0.43475	-1.45009	-0.80002	0.802676539239508	-0.041764	-0.189957	-0.032224
Trial1	3	1	noBlindfold	counterclockwise	practice	Guided	1	0.5	0	2.547256	0.4347	-1.4501	-0.80002	0.802680605988476	-0.064212	-0.249141	-0.012451
Trial1	3	1	noBlindfold	counterclockwise	practice	Guided	1	0.5	0	2.567261	0.43466	-1.45011	-0.80002	0.802683858219685	-0.088445	-0.244844	-0.030958
Trial1	3	1	noBlindfold	counterclockwise	practice	Guided	1	0.5	0	2.587265	0.43461	-1.45012	-0.80001	0.802677893260505	-0.101087	-0.265928	-0.031761
Trial1	3	1	noBlindfold	counterclockwise	practice	Guided	1	0.5	0	2.607269	0.43453	-1.45013	-0.8	0.802674430898771	-0.101405	-0.248856	0.040305
Trial1	3	1	noBlindfold	counterclockwise	practice	Guided	1	0.5	0	2.627258	0.43447	-1.45013	-0.79999	0.802669408051957	-0.114315	-0.227628	0.043712
Trial1	3	1	noBlindfold	counterclockwise	practice	Guided	1	0.5	0	2.647263	0.43441	-1.45012	-0.79998	0.802664387350178	-0.107732	-0.219104	0.073807
Trial1	3	1	noBlindfold	counterclockwise	practice	Guided	1	0.5	0	2.667267	0.43433	-1.45011	-0.79997	0.802660950101052	-0.10635	-0.202121	0.052675
Trial1	3	1	noBlindfold	counterclockwise	practice	Guided	1	0.5	0	2.687256	0.43423	-1.4501	-0.79997	0.802669136744635	-0.061215	-0.185136	0.064075
Trial1	3	1	noBlindfold	counterclockwise	practice	Guided	1	0.5	0	2.70726	0.434	-1.4501	-0.79997	0.802688014199393	-0.088558	-0.176567	0.041033
Trial1	3	1	noBlindfold	counterclockwise	practice	Guided	1	0.5	0	2.727264	0.43385	-1.4501	-0.79997	0.802700363727246	-0.076128	-0.193437	0.044163
Trial1	3	1	noBlindfold	counterclockwise	practice	Guided	1	0.5	0	2.747269	0.4337	-1.4501	-0.79999	0.802732635513955	-0.078705	-0.227233	0.020435
Trial1	3	1	noBlindfold	counterclockwise	practice	Guided	1	0.5	0	2.767258	0.43354	-1.45011	-0.80001	0.802765765931949	-0.076521	-0.24833	-0.013349
Trial1	3	1	noBlindfold	counterclockwise	practice	Guided	1	0.5	0	2.787262	0.43338	-1.45012	-0.80002	0.802789067128031	-0.05637	-0.252493	-0.069052
Trial1	3	1	noBlindfold	counterclockwise	practice	Guided	1	0.5	0	2.807266	0.43317	-1.45013	-0.80003	0.802816439754707	-0.031007	-0.273506	-0.061294
Trial1	3	1	noBlindfold	counterclockwise	practice	Guided	1	0.5	0	2.827271	0.43316	-1.45014	-0.80003	0.802817273391292	-0.0063809	-0.298815	-0.114823
Trial1	3	1	noBlindfold	counterclockwise	practice	Guided	1	0.5	0	2.84726	0.43316	-1.45014	-0.80003	0.802817273391292	-0.0074544	-0.28604	-0.097899
Trial1	3	1	noBlindfold	counterclockwise	practice	Guided	1	0.5	0	2.867264	0.43316	-1.45014	-0.80004	0.802827252206159	-0.0026024	-0.311345	-0.173879
Trial1	3	1	noBlindfold	counterclockwise	practice	Guided	1	0.5	0	2.887268	0.43316	-1.45014	-0.80005	0.802837171624177	0.032261	-0.332417	-0.18857
Trial1	3	1	noBlindfold	counterclockwise	practice	Guided	1	0.5	0	2.907257	0.43316	-1.45015	-0.80005	0.802837171624177	-0.009968	-0.289926	-0.191158
Trial1	3	1	noBlindfold	counterclockwise	practice	Guided	1	0.5	0	2.927261	0.43316	-1.45015	-0.80006	0.802847209838491	-0.026319	-0.281386	-0.200626
Trial1	3	1	noBlindfold	counterclockwise	practice	Guided	1	0.5	0	2.947266	0.43316	-1.45014	-0.80006	0.802847209838491	-0.020739	-0.260156	-0.221415
Trial1	3	1	noBlindfold	counterclockwise	practice	Guided	1	0.5	0	2.96727	0.43316	-1.45014	-0.80007	0.802857188655955	-0.033402	-0.166992	-0.179124
Trial1	3	1	noBlindfold	counterclockwise	practice	Guided	1	0.5	0	2.987259	0.43315	-1.45012	-0.80009	0.802877861196575	-0.024678	-0.192328	-0.225784
Trial1	3	1	noBlindfold	counterclockwise	practice	Guided	1	0.5	0	3.007263	0.43315	-1.4501	-0.8001	0.802887840006264	-0.027539	-0.133001	-0.24704
Trial1	3	1	noBlindfold	counterclockwise	practice	Guided	1	0.5	0	3.027267	0.43315	-1.45008	-0.8001	0.802887840006264	-0.018012	-0.082193	-0.263324
Trial1	3	1	noBlindfold	counterclockwise	practice	Guided	1	0.5	0	3.047256	0.43315	-1.45006	-0.80011	0.802897878214503	-0.014328	-0.027167	-0.254537
Trial1	3	1	noBlindfold	counterclockwise	practice	Guided	1	0.5	0	3.067261	0.43314	-1.45004	-0.80011	0.802898712016306	-0.0090226	-0.069472	-0.271086
Trial1	3	1	noBlindfold	counterclockwise	practice	Guided	1	0.5	0	3.087265	0.43314	-1.45004	-0.80012	0.802908631419741	-0.015129	-0.060987	-0.241722
Trial1	3	1	noBlindfold	counterclockwise	practice	Guided	1	0.5	0	3.107269	0.43315	-1.45004	-0.80014	0.802927695855977	0.035632	-0.07363	-0.30617
Trial1	3	1	noBlindfold	counterclockwise	practice	Guided	1	0.5	0	3.127258	0.43315	-1.45004	-0.80015	0.802937734067695	0.043079	-0.103228	-0.356483
Trial1	3	1	noBlindfold	counterclockwise	practice	Guided	1	0.5	0	3.147263	0.43316	-1.45004	-0.80017	0.80295679868487	0.124647	-0.001649	-0.372375
Trial1	3	1	noBlindfold	counterclockwise	practice	Guided	1	0.5	0	3.167267	0.43322	-1.45002	-0.8002	0.80298174370011	0.129913	0.057596	-0.388894
Trial1	3	1	noBlindfold	counterclockwise	practice	Guided	1	0.5	0	3.187256	0.43333	-1.45	-0.80022	0.802992501610693	0.125746	0.036429	-0.45688
Trial1	3	1	noBlindfold	counterclockwise	practice	Guided	1	0.5	0	3.20726	0.43348	-1.44998	-0.8002501	0.803009999379166	0.122848	0.082961	-0.478132
Trial1	3	1	noBlindfold	counterclockwise	practice	Guided	1	0.5	0	3.227264	0.43383	-1.44995	-0.80027	0.803000922088907	0.087254	0.053287	-0.518512
Trial1	3	1	noBlindfold	counterclockwise	practice	Guided	1	0.5	0	3.247269	0.434	-1.44998	-0.80028	0.802996909254144	0.073061	-0.052506	-0.561823
Trial1	3	1	noBlindfold	counterclockwise	practice	Guided	1	0.5	0	3.267258	0.43417	-1.45002	-0.80029	0.802992994371204	0.077561	-0.082109	-0.565774
Trial1	3	1	noBlindfold	counterclockwise	practice	Guided	1	0.5	0	3.287262	0.43431	-1.45003	-0.80022	0.802911730009169	0.122115	-0.044008	-0.533238
Trial1	3	1	noBlindfold	counterclockwise	practice	Guided	1	0.5	0	3.307266	0.43467	-1.45002	-0.80017	0.802832513432461	0.128853	-0.022835	-0.307921
Trial1	3	1	noBlindfold	counterclockwise	practice	Guided	1	0.5	0	3.327271	0.43493	-1.45001	-0.80014	0.802781456386791	0.11221	0.0025569	-0.312058
Trial1	3	1	noBlindfold	counterclockwise	practice	Guided	1	0.5	0	3.34726	0.43524	-1.45	-0.80011	0.802726564278623	0.085503	0.02371	-0.293573
Trial1	3	1	noBlindfold	counterclockwise	practice	Guided	1	0.5	0	3.367264	0.43561	-1.44998	-0.80006	0.802646952436293	0.031335	0.015232	-0.110416
Trial1	3	1	noBlindfold	counterclockwise	practice	Guided	1	0.5	0	3.387268	0.43593	-1.44998	-0.80003	0.80259139849691	0.019087	-0.031321	-0.051817
Trial1	3	1	noBlindfold	counterclockwise	practice	Guided	1	0.5	0	3.407257	0.43625	-1.45001	-0.80006	0.802595863451347	0.014172	-0.099015	-0.107245
Trial1	3	1	noBlindfold	counterclockwise	practice	Guided	1	0.5	0	3.427261	0.43665	-1.45006	-0.80008	0.802584097670758	0.027785	-0.120106	-0.18687
Trial1	3	1	noBlindfold	counterclockwise	practice	Guided	1	0.5	0	3.447266	0.43677	-1.45007	-0.8001	0.80259453907157	0.051069	-0.120071	-0.21924
Trial1	3	1	noBlindfold	counterclockwise	practice	Guided	1	0.5	0	3.46727	0.43685	-1.45007	-0.80012	0.802608204031763	0.041107	-0.179274	-0.262216
Trial1	3	1	noBlindfold	counterclockwise	practice	Guided	1	0.5	0	3.487259	0.43689	-1.45008	-0.80012	0.802605058199153	0.053491	-0.18346	-0.257111
Trial1	3	1	noBlindfold	counterclockwise	practice	Guided	1	0.5	0	3.507263	0.4369	-1.45008	-0.80012	0.802604273221993	0.048968	-0.208742	-0.245391
Trial1	3	1	noBlindfold	counterclockwise	practice	Guided	1	0.5	0	3.527267	0.4369	-1.45009	-0.80012	0.802604273221993	0.044462	-0.191757	-0.249001
Trial1	3	1	noBlindfold	counterclockwise	practice	Guided	1	0.5	0	3.547256	0.43691	-1.45009	-0.80012	0.802603483682932	0.064745	-0.225554	-0.234909
Trial1	3	1	noBlindfold	counterclockwise	practice	Guided	1	0.5	0	3.567261	0.43691	-1.45009	-0.80012	0.802603483682932	0.080257	-0.17895	-0.212641
Trial1	3	1	noBlindfold	counterclockwise	practice	Guided	1	0.5	0	3.587265	0.43691	-1.45009	-0.80012	0.802603483682932	0.084731	-0.166209	-0.217082
Trial1	3	1	noBlindfold	counterclockwise	practice	Guided	1	0.5	0	3.607269	0.43691	-1.45009	-0.80012	0.802603483682932	0.027209	-0.174574	-0.245552
Trial1	3	1	noBlindfold	counterclockwise	practice	Guided	1	0.5	0	3.627258	0.43691	-1.45009	-0.80012	0.802603483682932	-0.031225	-0.221066	-0.194123
Trial1	3	1	noBlindfold	counterclockwise	practice	Guided	1	0.5	0	3.647263	0.43691	-1.45009	-0.80011	0.802593560508119	-0.066085	-0.254852	-0.17935
Trial1	3	1	noBlindfold	counterclockwise	practice	Guided	1	0.5	0	3.667267	0.43691	-1.4501	-0.80011	0.802593560508119	-0.082414	-0.237854	-0.188837
Trial1	3	1	noBlindfold	counterclockwise	practice	Guided	1	0.5	0	3.687256	0.4369	-1.45012	-0.8001	0.802584308052368	-0.054464	-0.28009	-0.16155
Trial1	3	1	noBlindfold	counterclockwise	practice	Guided	1	0.5	0	3.70726	0.43689	-1.45013	-0.8001	0.802585093049055	-0.059196	-0.334944	-0.15329
Trial1	3	1	noBlindfold	counterclockwise	practice	Guided	1	0.5	0	3.727264	0.43689	-1.45013	-0.8001	0.802585093049055	-0.034931	-0.305234	-0.134728
Trial1	3	1	noBlindfold	counterclockwise	practice	Guided	1	0.5	0	3.747269	0.43689	-1.45014	-0.80009	0.802575110475165	-0.074014	-0.343224	-0.120245
Trial1	3	1	noBlindfold	counterclockwise	practice	Guided	1	0.5	0	3.767258	0.43689	-1.45015	-0.80009	0.802575110475165	-0.050983	-0.415062	-0.148409
Trial1	3	1	noBlindfold	counterclockwise	practice	Guided	1	0.5	0	3.787262	0.43689	-1.45017	-0.80008	0.802565187322123	-0.052327	-0.398021	-0.127258
Trial1	3	1	noBlindfold	counterclockwise	practice	Guided	1	0.5	0	3.807266	0.43688	-1.45021	-0.80006	0.802546069101265	-0.138776	-0.473948	-0.03525
Trial1	3	1	noBlindfold	counterclockwise	practice	Guided	1	0.5	0	3.827271	0.43686	-1.45023	-0.80004	0.802527677052976	-0.129608	-0.55006	0.020463
Trial1	3	1	noBlindfold	counterclockwise	practice	Guided	1	0.5	0	3.84726	0.43684	-1.45025	-0.80003	0.802519268100823	-0.117993	-0.524665	0.038163
Trial1	3	1	noBlindfold	counterclockwise	practice	Guided	1	0.5	0	3.867264	0.43682	-1.45026	-0.80002	0.802510916757177	-0.111684	-0.566983	0.072481
Trial1	3	1	noBlindfold	counterclockwise	practice	Guided	1	0.5	0	3.887268	0.4368	-1.45027	-0.80001	0.802502451801954	-0.139849	-0.579678	0.049447
Trial1	3	1	noBlindfold	counterclockwise	practice	Guided	1	0.5	0	3.907257	0.43678	-1.45028	-0.8	0.802494044455271	-0.146163	-0.596605	0.082924
Trial1	3	1	noBlindfold	counterclockwise	practice	Guided	1	0.5	0	3.927261	0.43677	-1.45029	-0.8	0.802494833381146	-0.14422	-0.545824	0.075001
Trial1	3	1	noBlindfold	counterclockwise	practice	Guided	1	0.5	0	3.947266	0.43676	-1.45029	-0.8	0.802495620082647	-0.165292	-0.558519	0.051964
Trial1	3	1	noBlindfold	counterclockwise	practice	Guided	1	0.5	0	3.96727	0.43675	-1.45029	-0.79999	0.802486483897722	-0.171789	-0.596605	0.040367
Trial1	3	1	noBlindfold	counterclockwise	practice	Guided	1	0.5	0	3.987259	0.43674	-1.45029	-0.8	0.802497198554527	-0.172287	-0.575446	0.030283
Trial1	3	1	noBlindfold	counterclockwise	practice	Guided	1	0.5	0	4.007263	0.43671	-1.45028	-0.8	0.802499562492858	-0.185812	-0.566983	-0.022021
Trial1	3	1	noBlindfold	counterclockwise	practice	Guided	1	0.5	0	4.027267	0.43664	-1.45028	-0.80001	0.802515066568313	-0.23166	-0.588142	-0.032903
Trial1	3	1	noBlindfold	counterclockwise	practice	Guided	1	0.5	0	4.047256	0.43653	-1.45029	-0.80002	0.802533802772404	-0.242364	-0.554287	-0.063263
Trial1	3	1	noBlindfold	counterclockwise	practice	Guided	1	0.5	0	4.067261	0.43634	-1.45028	-0.80002	0.802548850847481	-0.234393	-0.541592	-0.05425
Trial1	3	1	noBlindfold	counterclockwise	practice	Guided	1	0.5	0	4.087265	0.43612	-1.45028	-0.80003	0.802576254164613	-0.253819	-0.550056	-0.080922
Trial1	3	1	noBlindfold	counterclockwise	practice	Guided	1	0.5	0	4.107269	0.43551	-1.45027	-0.80002	0.802615114362584	-0.229986	-0.562751	-0.0539
Trial1	3	1	noBlindfold	counterclockwise	practice	Guided	1	0.5	0	4.127258	0.43512	-1.45028	-0.80003	0.802656465788054	-0.233876	-0.545824	-0.091069
Trial1	3	1	noBlindfold	counterclockwise	practice	Guided	1	0.5	0	4.147263	0.43472	-1.45028	-0.80004	0.802698880815706	-0.245139	-0.575446	-0.080258
Trial1	3	1	noBlindfold	counterclockwise	practice	Guided	1	0.5	0	4.167267	0.43424	-1.45028	-0.80005	0.802747979903799	-0.235824	-0.58391	-0.092344
Trial1	3	1	noBlindfold	counterclockwise	practice	Guided	1	0.5	0	4.187256	0.43377	-1.45028	-0.80006	0.802796655733822	-0.233341	-0.566983	-0.130304
Trial1	3	1	noBlindfold	counterclockwise	practice	Guided	1	0.5	0	4.20726	0.4327	-1.45029	-0.80006	0.802885639798771	-0.180755	-0.575446	-0.088696
Trial1	3	1	noBlindfold	counterclockwise	practice	Guided	1	0.5	0	4.227264	0.43214	-1.45029	-0.80005	0.80292273605007	-0.167503	-0.58391	-0.096292
Trial1	3	1	noBlindfold	counterclockwise	practice	Guided	1	0.5	0	4.247269	0.43158	-1.45029	-0.80005	0.80297026033789	-0.162698	-0.575446	-0.10443
Trial1	3	1	noBlindfold	counterclockwise	practice	Guided	1	0.5	0	4.267258	0.43105	-1.45029	-0.80005	0.803015592390448	-0.125186	-0.588142	-0.093532
Trial1	3	1	noBlindfold	counterclockwise	practice	Guided	1	0.5	0	4.287262	0.43054	-1.4503	-0.80005	0.803059544312789	-0.118784	-0.566983	-0.127014
Trial1	3	1	noBlindfold	counterclockwise	practice	Guided	1	0.5	0	4.307266	0.42968	-1.4503	-0.80005	0.80313438422117	-0.142243	-0.596605	-0.090268
Trial1	3	1	noBlindfold	counterclockwise	practice	Guided	1	0.5	0	4.327271	0.42936	-1.45031	-0.80004	0.803152551822275	-0.134029	-0.600837	-0.085479
Trial1	3	1	noBlindfold	counterclockwise	practice	Guided	1	0.5	0	4.34726	0.42906	-1.45031	-0.80004	0.803178992568654	-0.14008	-0.617764	-0.056156
Trial1	3	1	noBlindfold	counterclockwise	practice	Guided	1	0.5	0	4.367264	0.42879	-1.45031	-0.80003	0.80319291173117	-0.178582	-0.609301	-0.050091
Trial1	3	1	noBlindfold	counterclockwise	practice	Guided	1	0.5	0	4.387268	0.42856	-1.4503	-0.80001	0.80319338672886	-0.158487	-0.588142	-0.031847
Trial1	3	1	noBlindfold	counterclockwise	practice	Guided	1	0.5	0	4.407257	0.42813	-1.45028	-0.80001	0.803231748821365	-0.171328	-0.566983	-0.019955
Trial1	3	1	noBlindfold	counterclockwise	practice	Guided	1	0.5	0	4.427261	0.42789	-1.45028	-0.80001	0.803253258468665	-0.180788	-0.554287	-0.01203
Trial1	3	1	noBlindfold	counterclockwise	practice	Guided	1	0.5	0	4.447266	0.42766	-1.45028	-0.80001	0.80327393739614	-0.21848	-0.588142	-0.018634
Trial1	3	1	noBlindfold	counterclockwise	practice	Guided	1	0.5	0	4.46727	0.4274	-1.45028	-0.80002	0.803307428047809	-0.195713	-0.554287	-0.042628
Trial1	3	1	noBlindfold	counterclockwise	practice	Guided	1	0.5	0	4.487259	0.42713	-1.45028	-0.80002	0.803331872786595	-0.182192	-0.520433	-0.067951
Trial1	3	1	noBlindfold	counterclockwise	practice	Guided	1	0.5	0	4.507263	0.42651	-1.45027	-0.80002	0.803388350750975	-0.220096	-0.533124	-0.056833
Trial1	3	1	noBlindfold	counterclockwise	practice	Guided	1	0.5	0	4.527267	0.42614	-1.45027	-0.80002	0.803422280623434	-0.215817	-0.533124	-0.056544
Trial1	3	1	noBlindfold	counterclockwise	practice	Guided	1	0.5	0	4.547256	0.42578	-1.45027	-0.80003	0.803465368540031	-0.208897	-0.516197	-0.069718
Trial1	3	1	noBlindfold	counterclockwise	practice	Guided	1	0.5	0	4.567261	0.42537	-1.45027	-0.80005	0.803523226310227	-0.21201	-0.51618	-0.115873
Trial1	3	1	noBlindfold	counterclockwise	practice	Guided	1	0.5	0	4.587265	0.42494	-1.45026	-0.80007	0.803583278700439	-0.171308	-0.511912	-0.155412
Trial1	3	1	noBlindfold	counterclockwise	practice	Guided	1	0.5	0	4.607269	0.42407	-1.45024	-0.80006	0.803655039480699	-0.184426	-0.456677	-0.14766
Trial1	3	1	noBlindfold	counterclockwise	practice	Guided	1	0.5	0	4.627258	0.42361	-1.45024	-0.80006	0.80369863385415	-0.151918	-0.490405	-0.12439
Trial1	3	1	noBlindfold	counterclockwise	practice	Guided	1	0.5	0	4.647263	0.42316	-1.45024	-0.80005	0.803731499031799	-0.187513	-0.490309	-0.096891
Trial1	3	1	noBlindfold	counterclockwise	practice	Guided	1	0.5	0	4.667267	0.42273	-1.45024	-0.80005	0.803772724443012	-0.123859	-0.481721	-0.09713
Trial1	3	1	noBlindfold	counterclockwise	practice	Guided	1	0.5	0	4.687256	0.42233	-1.45024	-0.80003	0.803791400361891	-0.151006	-0.511251	-0.069108
Trial1	3	1	noBlindfold	counterclockwise	practice	Guided	1	0.5	0	4.70726	0.42162	-1.45025	-0.80002	0.803850412425127	-0.131911	-0.51539	-0.040544
Trial1	3	1	noBlindfold	counterclockwise	practice	Guided	1	0.5	0	4.727264	0.42127	-1.45026	-0.80002	0.80388461765388	-0.206026	-0.540781	-0.00038587
Trial1	3	1	noBlindfold	counterclockwise	practice	Guided	1	0.5	0	4.747269	0.42091	-1.45026	-0.80002	0.803919953045928	-0.169307	-0.489995	-0.044733
Trial1	3	1	noBlindfold	counterclockwise	practice	Guided	1	0.5	0	4.767258	0.42055	-1.45026	-0.80002	0.803955451017182	-0.2091	-0.536512	-0.0175
Trial1	3	1	noBlindfold	counterclockwise	practice	Guided	1	0.5	0	4.787262	0.42017	-1.45025	-0.8	0.803973103497481	-0.19111	-0.464498	-0.033329
Trial1	3	1	noBlindfold	counterclockwise	practice	Guided	1	0.5	0	4.807266	0.41932	-1.45023	-0.79999	0.804048044015933	-0.197062	-0.438854	-0.0039958
Trial1	3	1	noBlindfold	counterclockwise	practice	Guided	1	0.5	0	4.827271	0.41887	-1.45022	-0.79999	0.804093324195271	-0.160826	-0.430273	0.027923
Trial1	3	1	noBlindfold	counterclockwise	practice	Guided	1	0.5	0	4.84726	0.41837	-1.45021	-0.79999	0.804143925527275	-0.200349	-0.438619	0.050931
Trial1	3	1	noBlindfold	counterclockwise	practice	Guided	1	0.5	0	4.867264	0.41786	-1.45021	-0.79999	0.804195857255702	-0.210367	-0.417346	0.0079244
Trial1	3	1	noBlindfold	counterclockwise	practice	Guided	1	0.5	0	4.887268	0.41728	-1.45021	-0.79998	0.804245402069332	-0.208682	-0.408764	0.050431
Trial1	3	1	noBlindfold	counterclockwise	practice	Guided	1	0.5	0	4.907257	0.41606	-1.45021	-0.79999	0.80438169790922	-0.167454	-0.417	0.0020939
Trial1	3	1	noBlindfold	counterclockwise	practice	Guided	1	0.5	0	4.927261	0.41537	-1.45021	-0.79999	0.804453995837226	-0.199037	-0.425344	0.034089
Trial1	3	1	noBlindfold	counterclockwise	practice	Guided	1	0.5	0	4.947266	0.41471	-1.45021	-0.79999	0.804523696963814	-0.185023	-0.433693	0.013758
Trial1	3	1	noBlindfold	counterclockwise	practice	Guided	1	0.5	0	4.96727	0.41399	-1.45021	-0.79999	0.804600347440795	-0.201611	-0.429343	0.0085226
Trial1	3	1	noBlindfold	counterclockwise	practice	Guided	1	0.5	0	4.987259	0.41326	-1.45021	-0.79999	0.804678707816463	-0.176475	-0.441925	0.014308
Trial1	3	1	noBlindfold	counterclockwise	practice	Guided	1	0.5	0	5.007263	0.41169	-1.45022	-0.79999	0.80484946053559	-0.164461	-0.445912	0.027783
Trial1	3	1	noBlindfold	counterclockwise	practice	Guided	1	0.5	0	5.027267	0.41087	-1.45022	-0.79999	0.804939843441963	-0.146236	-0.437331	0.0076979
Trial1	3	1	noBlindfold	counterclockwise	practice	Guided	1	0.5	0	5.047256	0.41001	-1.45022	-0.79999	0.805035527854702	-0.150409	-0.407586	0.0074568
Trial1	3	1	noBlindfold	counterclockwise	practice	Guided	1	0.5	0	5.067261	0.40916	-1.45021	-0.79998	0.805121095942911	-0.207308	-0.445555	0.037955
Trial1	3	1	noBlindfold	counterclockwise	practice	Guided	1	0.5	0	5.087265	0.40828	-1.45021	-0.79997	0.805210907653043	-0.176414	-0.407354	0.018626
Trial1	3	1	noBlindfold	counterclockwise	practice	Guided	1	0.5	0	5.107269	0.40642	-1.4502	-0.79997	0.805424899023592	-0.189489	-0.390205	0.026336
Trial1	3	1	noBlindfold	counterclockwise	practice	Guided	1	0.5	0	5.127258	0.40548	-1.45019	-0.79997	0.805534655397082	-0.156656	-0.364717	0.045259
Trial1	3	1	noBlindfold	counterclockwise	practice	Guided	1	0.5	0	5.147263	0.40452	-1.45018	-0.79996	0.805637861082983	-0.180494	-0.373078	0.090473
Trial1	3	1	noBlindfold	counterclockwise	practice	Guided	1	0.5	0	5.167267	0.40356	-1.45018	-0.79996	0.805752201787162	-0.16379	-0.36028	0.095706
Trial1	3	1	noBlindfold	counterclockwise	practice	Guided	1	0.5	0	5.187256	0.40256	-1.45018	-0.79996	0.805872501212384	-0.15951	-0.372873	0.09696
Trial1	3	1	noBlindfold	counterclockwise	practice	Guided	1	0.5	0	5.20726	0.40064	-1.45018	-0.79996	0.806106904330894	-0.149712	-0.317666	0.075336
Trial1	3	1	noBlindfold	counterclockwise	practice	Guided	1	0.5	0	5.227264	0.39962	-1.45018	-0.79997	0.806243260589885	-0.1519	-0.342955	0.041292
Trial1	3	1	noBlindfold	counterclockwise	practice	Guided	1	0.5	0	5.247269	0.39867	-1.45018	-0.79997	0.806362090814218	-0.130734	-0.355556	0.042533
Trial1	3	1	noBlindfold	counterclockwise	practice	Guided	1	0.5	0	5.267258	0.39775	-1.45017	-0.79997	0.806478217097366	-0.102111	-0.330071	0.061162
Trial1	3	1	noBlindfold	counterclockwise	practice	Guided	1	0.5	0	5.287262	0.3968	-1.45017	-0.79998	0.80660914266446	-0.131641	-0.355366	0.059433
Trial1	3	1	noBlindfold	counterclockwise	practice	Guided	1	0.5	0	5.307266	0.3958	-1.45016	-0.80002	0.8067773571964	-0.119211	-0.317184	-0.007654
Trial1	3	1	noBlindfold	counterclockwise	practice	Guided	1	0.5	0	5.327271	0.3941	-1.45016	-0.80002	0.806998684659735	-0.125163	-0.329714	-0.050349
Trial1	3	1	noBlindfold	counterclockwise	practice	Guided	1	0.5	0	5.34726	0.39322	-1.45016	-0.80002	0.807114632346333	-0.049103	-0.316928	-0.045925
Trial1	3	1	noBlindfold	counterclockwise	practice	Guided	1	0.5	0	5.367264	0.39244	-1.45016	-0.80002	0.807218197526203	-0.044377	-0.299909	-0.054115
Trial1	3	1	noBlindfold	counterclockwise	practice	Guided	1	0.5	0	5.387268	0.39175	-1.45016	-0.80003	0.807320289964153	-0.070692	-0.325213	-0.038663
Trial1	3	1	noBlindfold	counterclockwise	practice	Guided	1	0.5	0	5.407257	0.39051	-1.45017	-0.80003	0.807487493066946	-0.065226	-0.346178	-0.062752
Trial1	3	1	noBlindfold	counterclockwise	practice	Guided	1	0.5	0	5.427261	0.39001	-1.45018	-0.80003	0.807555440852592	-0.0075244	-0.371471	-0.030733
Trial1	3	1	noBlindfold	counterclockwise	practice	Guided	1	0.5	0	5.447266	0.38959	-1.45018	-0.80002	0.80760289258025	-0.010532	-0.362903	-0.052087
Trial1	3	1	noBlindfold	counterclockwise	practice	Guided	1	0.5	0	5.46727	0.38928	-1.45018	-0.80003	0.807655192577968	-0.023689	-0.371266	-0.04435
Trial1	3	1	noBlindfold	counterclockwise	practice	Guided	1	0.5	0	5.487259	0.38909	-1.45018	-0.80003	0.8076812598668	-0.0023212	-0.362703	-0.047348
Trial1	3	1	noBlindfold	counterclockwise	practice	Guided	1	0.5	0	5.507263	0.389	-1.45017	-0.80003	0.807693623912408	0.010356	-0.32866	-0.046597
Trial1	3	1	noBlindfold	counterclockwise	practice	Guided	1	0.5	0	5.527267	0.389	-1.45017	-0.80003	0.807693623912408	-0.0078671	-0.298952	-0.063966
Trial1	3	1	noBlindfold	counterclockwise	practice	Guided	1	0.5	0	5.547256	0.38901	-1.45016	-0.80003	0.807692247823495	0.002273	-0.265025	-0.127558
Trial1	3	1	noBlindfold	counterclockwise	practice	Guided	1	0.5	0	5.567261	0.38901	-1.45014	-0.80003	0.807692247823495	0.018443	-0.184559	-0.081298
Trial1	3	1	noBlindfold	counterclockwise	practice	Guided	1	0.5	0	5.587265	0.38901	-1.45013	-0.80003	0.807692247823495	0.0017843	-0.247975	-0.119049
Trial1	3	1	noBlindfold	counterclockwise	practice	Guided	1	0.5	0	5.607269	0.38901	-1.45012	-0.80004	0.80770216641014	-0.0036566	-0.235167	-0.098106
Trial1	3	1	noBlindfold	counterclockwise	practice	Guided	1	0.5	0	5.627258	0.38901	-1.45012	-0.80004	0.80770216641014	0.0021269	-0.27742	-0.051125
Trial1	3	1	noBlindfold	counterclockwise	practice	Guided	1	0.5	0	5.647263	0.38901	-1.45012	-0.80003	0.807692247823495	0.019747	-0.25619	-0.062811
Trial1	3	1	noBlindfold	counterclockwise	practice	Guided	1	0.5	0	5.667267	0.38901	-1.45012	-0.80003	0.807692247823495	0.026493	-0.273047	-0.032739
Trial1	3	1	noBlindfold	counterclockwise	practice	Guided	1	0.5	0	5.687256	0.38901	-1.45012	-0.80003	0.807692247823495	0.045563	-0.298363	-0.069778
Trial1	3	1	noBlindfold	counterclockwise	practice	Guided	1	0.5	0	5.70726	0.38901	-1.45013	-0.80004	0.80770216641014	-0.0044239	-0.281285	-0.0724
Trial1	3	1	noBlindfold	counterclockwise	practice	Guided	1	0.5	0	5.727264	0.38901	-1.45013	-0.80004	0.80770216641014	0.038063	-0.234662	-0.087089
Trial1	3	1	noBlindfold	counterclockwise	practice	Guided	1	0.5	0	5.747269	0.38901	-1.45013	-0.80004	0.80770216641014	0.013918	-0.21344	-0.109638
Trial1	3	1	noBlindfold	counterclockwise	practice	Guided	1	0.5	0	5.767258	0.38902	-1.45012	-0.80004	0.807700794554835	0.026343	-0.15414	-0.104656
Trial1	3	1	noBlindfold	counterclockwise	practice	Guided	1	0.5	0	5.787262	0.38902	-1.45011	-0.80004	0.807700794554835	0.037557	-0.179481	-0.078553
Trial1	3	1	noBlindfold	counterclockwise	practice	Guided	1	0.5	0	5.807266	0.38902	-1.45008	-0.80004	0.807700794554835	0.0010773	-0.128629	-0.03398
Trial1	3	1	noBlindfold	counterclockwise	practice	Guided	1	0.5	0	5.827271	0.38902	-1.45007	-0.80004	0.807700794554835	0.027149	-0.111674	-0.045184
Trial1	3	1	noBlindfold	counterclockwise	practice	Guided	1	0.5	0	5.84726	0.38902	-1.45007	-0.80004	0.807700794554835	0.021119	-0.111642	-0.089354
Trial1	3	1	noBlindfold	counterclockwise	practice	Guided	1	0.5	0	5.867264	0.38902	-1.45007	-0.80004	0.807700794554835	0.02354	-0.094682	-0.130121
Trial1	3	1	noBlindfold	counterclockwise	practice	Guided	1	0.5	0	5.887268	0.38902	-1.45006	-0.80006	0.807720631768849	0.026203	-0.115809	-0.15121
Trial1	3	1	noBlindfold	counterclockwise	practice	Guided	1	0.5	0	5.907257	0.38902	-1.45006	-0.80008	0.807740409952868	-0.012167	-0.132669	-0.226561
Trial1	3	1	noBlindfold	counterclockwise	practice	Guided	1	0.5	0	5.927261	0.38902	-1.45006	-0.8001	0.807760188146206	-0.0027489	-0.132631	-0.262818
Trial1	3	1	noBlindfold	counterclockwise	practice	Guided	1	0.5	0	5.947266	0.38902	-1.45007	-0.80011	0.807770165805485	0.018374	-0.166444	-0.261535
Trial1	3	1	noBlindfold	counterclockwise	practice	Guided	1	0.5	0	5.96727	0.38902	-1.45007	-0.80011	0.807770165805485	0.040222	-0.145244	-0.287051
Trial1	3	1	noBlindfold	counterclockwise	practice	Guided	1	0.5	0	5.987259	0.38902	-1.45007	-0.80013	0.80778994401284	0.042877	-0.157899	-0.319309
Trial1	3	1	noBlindfold	counterclockwise	practice	Guided	1	0.5	0	6.007263	0.38903	-1.45007	-0.80014	0.807798427940139	0.04033	-0.13243	-0.348457
Trial1	3	1	noBlindfold	counterclockwise	practice	Guided	1	0.5	0	6.027267	0.38903	-1.45007	-0.80014	0.807798427940139	0.038386	-0.140855	-0.293686
Trial1	3	1	noBlindfold	counterclockwise	practice	Guided	1	0.5	0	6.047256	0.38903	-1.45007	-0.80014	0.807798427940139	0.0058979	-0.128126	-0.265963
Trial1	3	1	noBlindfold	counterclockwise	practice	Guided	1	0.5	0	6.067261	0.38903	-1.45007	-0.80014	0.807798427940139	0.014829	-0.090011	-0.273849
Trial1	3	1	noBlindfold	counterclockwise	practice	Guided	1	0.5	0	6.087265	0.38903	-1.45006	-0.80012	0.807778649694457	-0.027903	-0.111141	-0.267748
Trial1	3	1	noBlindfold	counterclockwise	practice	Guided	1	0.5	0	6.107269	0.38902	-1.45006	-0.80011	0.807770165805485	-0.040937	-0.089932	-0.187851
Trial1	3	1	noBlindfold	counterclockwise	practice	Guided	1	0.5	0	6.127258	0.38902	-1.45006	-0.80009	0.807750269528681	-0.057961	-0.089905	-0.112492
Trial1	3	1	noBlindfold	counterclockwise	practice	Guided	1	0.5	0	6.147263	0.38901	-1.45005	-0.80006	0.807722003590462	-0.068822	-0.068719	-0.100273
Trial1	3	1	noBlindfold	counterclockwise	practice	Guided	1	0.5	0	6.167267	0.38899	-1.45005	-0.80004	0.807704914579973	-0.022336	-0.111014	-0.068019
Trial1	3	1	noBlindfold	counterclockwise	practice	Guided	1	0.5	0	6.187256	0.38897	-1.45005	-0.80003	0.807697744716411	-0.066748	-0.11099	-0.032405
Trial1	3	1	noBlindfold	counterclockwise	practice	Guided	1	0.5	0	6.20726	0.38889	-1.45005	-0.80003	0.807708752530513	-0.057291	-0.127859	-0.048793
Trial1	3	1	noBlindfold	counterclockwise	practice	Guided	1	0.5	0	6.227264	0.38884	-1.45005	-0.80004	0.807725547488718	-0.101567	-0.127826	-0.080043
Trial1	3	1	noBlindfold	counterclockwise	practice	Guided	1	0.5	0	6.247269	0.38878	-1.45006	-0.80004	0.807733805844671	-0.097559	-0.119331	-0.084966
Trial1	3	1	noBlindfold	counterclockwise	practice	Guided	1	0.5	0	6.267258	0.38871	-1.45005	-0.80005	0.807753303110913	-0.032959	-0.102375	-0.102432
Trial1	3	1	noBlindfold	counterclockwise	practice	Guided	1	0.5	0	6.287262	0.38865	-1.45005	-0.80006	0.807771551962538	-0.053346	-0.089652	-0.11629
Trial1	3	1	noBlindfold	counterclockwise	practice	Guided	1	0.5	0	6.307266	0.38857	-1.45005	-0.80006	0.807782582261498	-0.08747	-0.157305	-0.180321
Trial1	3	1	noBlindfold	counterclockwise	practice	Guided	1	0.5	0	6.327271	0.38854	-1.45006	-0.80007	0.807796640481966	-0.08516	-0.153036	-0.155413
Trial1	3	1	noBlindfold	counterclockwise	practice	Guided	1	0.5	0	6.34726	0.3885	-1.45006	-0.80008	0.807812022748095	-0.080674	-0.161465	-0.155852
Trial1	3	1	noBlindfold	counterclockwise	practice	Guided	1	0.5	0	6.367264	0.38846	-1.45006	-0.80008	0.807817539962731	-0.069786	-0.136037	-0.175964
Trial1	3	1	noBlindfold	counterclockwise	practice	Guided	1	0.5	0	6.387268	0.38844	-1.45007	-0.80009	0.807830159955943	-0.090653	-0.106376	-0.211403
Trial1	3	1	noBlindfold	counterclockwise	practice	Guided	1	0.5	0	6.407257	0.38843	-1.45006	-0.80009	0.807831542875431	-0.027249	-0.127466	-0.199215
Trial1	3	1	noBlindfold	counterclockwise	practice	Guided	1	0.5	0	6.427261	0.38843	-1.45006	-0.80009	0.807831542875431	-0.033995	-0.140124	-0.22922
Trial1	3	1	noBlindfold	counterclockwise	practice	Guided	1	0.5	0	6.447266	0.38843	-1.45007	-0.80009	0.807831542875431	-0.027713	-0.186631	-0.20008
Trial1	3	1	noBlindfold	counterclockwise	practice	Guided	1	0.5	0	6.46727	0.38843	-1.45007	-0.80009	0.807831542875431	0.013814	-0.114645	-0.175512
Trial1	3	1	noBlindfold	counterclockwise	practice	Guided	1	0.5	0	6.487259	0.38843	-1.45007	-0.80009	0.807831542875431	-0.0060979	-0.178081	-0.206237
Trial1	3	1	noBlindfold	counterclockwise	practice	Guided	1	0.5	0	6.507263	0.38843	-1.45007	-0.80009	0.807831542875431	0.034942	-0.084916	-0.174137
Trial1	3	1	noBlindfold	counterclockwise	practice	Guided	1	0.5	0	6.527267	0.38843	-1.45006	-0.80009	0.807831542875431	-0.0033254	-0.093354	-0.172043
Trial1	3	1	noBlindfold	counterclockwise	practice	Guided	1	0.5	0	6.547256	0.38843	-1.45006	-0.80009	0.807831542875431	-0.035074	-0.072171	-0.130961
Trial1	3	1	noBlindfold	counterclockwise	practice	Guided	1	0.5	0	6.567261	0.38843	-1.45006	-0.80008	0.807821684291571	0.0057288	-0.080612	-0.107863
Trial1	3	1	noBlindfold	counterclockwise	practice	Guided	1	0.5	0	6.587265	0.38842	-1.45006	-0.80007	0.807813208785053	-0.048702	-0.063663	-0.119425
Trial1	3	1	noBlindfold	counterclockwise	practice	Guided	1	0.5	0	6.607269	0.38841	-1.45005	-0.80006	0.807804666169419	-0.075717	-0.055155	-0.119372
Trial1	3	1	noBlindfold	counterclockwise	practice	Guided	1	0.5	0	6.627258	0.3884	-1.45004	-0.80005	0.807796077029045	-0.038163	-0.088988	-0.084825
Trial1	3	1	noBlindfold	counterclockwise	practice	Guided	1	0.5	0	6.647263	0.38839	-1.45004	-0.80005	0.807797456385368	-0.029942	-0.04242	-0.070679
Trial1	3	1	noBlindfold	counterclockwise	practice	Guided	1	0.5	0	6.667267	0.38838	-1.45004	-0.80005	0.807798839980753	-0.063243	-0.080489	-0.086233
Trial1	3	1	noBlindfold	counterclockwise	practice	Guided	1	0.5	0	6.687256	0.38837	-1.45003	-0.80005	0.80780021957951	-0.076866	-0.059316	-0.070036
Trial1	3	1	noBlindfold	counterclockwise	practice	Guided	1	0.5	0	6.70726	0.38831	-1.45003	-0.80005	0.807808516195998	-0.052563	-0.093135	-0.123695
Trial1	3	1	noBlindfold	counterclockwise	practice	Guided	1	0.5	0	6.727264	0.38828	-1.45004	-0.80006	0.807822638410621	-0.070173	-0.080414	-0.144787
Trial1	3	1	noBlindfold	counterclockwise	practice	Guided	1	0.5	0	6.747269	0.38824	-1.45004	-0.80007	0.807838091971362	-0.096828	-0.080386	-0.164304
Trial1	3	1	noBlindfold	counterclockwise	practice	Guided	1	0.5	0	6.767258	0.3882	-1.45005	-0.80008	0.807853484188103	-0.050821	-0.093053	-0.153151
Trial1	3	1	noBlindfold	counterclockwise	practice	Guided	1	0.5	0	6.787262	0.38817	-1.45005	-0.80009	0.807867492011861	-0.062029	-0.126879	-0.179174
Trial1	3	1	noBlindfold	counterclockwise	practice	Guided	1	0.5	0	6.807266	0.38814	-1.45005	-0.80009	0.807871642731145	-0.021204	-0.109892	-0.151305
Trial1	3	1	noBlindfold	counterclockwise	practice	Guided	1	0.5	0	6.827271	0.38814	-1.45005	-0.80008	0.807861784636636	-0.038579	-0.105633	-0.143779
Trial1	3	1	noBlindfold	counterclockwise	practice	Guided	1	0.5	0	6.84726	0.38814	-1.45005	-0.80008	0.807861784636636	0.0066901	-0.126763	-0.119959
Trial1	3	1	noBlindfold	counterclockwise	practice	Guided	1	0.5	0	6.867264	0.38814	-1.45005	-0.80008	0.807861784636636	-0.028671	-0.118266	-0.168571
Trial1	3	1	noBlindfold	counterclockwise	practice	Guided	1	0.5	0	6.887268	0.38814	-1.45005	-0.80008	0.807861784636636	-0.033372	-0.130928	-0.160328
Trial1	3	1	noBlindfold	counterclockwise	practice	Guided	1	0.5	0	6.907257	0.38814	-1.45006	-0.80007	0.807851926544478	-0.070538	-0.135086	-0.103045
Trial1	3	1	noBlindfold	counterclockwise	practice	Guided	1	0.5	0	6.927261	0.38814	-1.45006	-0.80007	0.807851926544478	-0.032989	-0.135049	-0.092389
Trial1	3	1	noBlindfold	counterclockwise	practice	Guided	1	0.5	0	6.947266	0.38814	-1.45006	-0.80007	0.807851926544478	-0.023325	-0.122316	-0.113005
Trial1	3	1	noBlindfold	counterclockwise	practice	Guided	1	0.5	0	6.96727	0.38814	-1.45006	-0.80006	0.807842009424201	-0.020061	-0.113818	-0.095841
Trial1	3	1	noBlindfold	counterclockwise	practice	Guided	1	0.5	0	6.987259	0.38814	-1.45006	-0.80005	0.807832033275848	-0.034903	-0.105325	-0.058522
Trial1	3	1	noBlindfold	counterclockwise	practice	Guided	1	0.5	0	7.007263	0.38813	-1.45005	-0.80004	0.807823565969669	-0.028368	-0.075663	-0.024206
Trial1	3	1	noBlindfold	counterclockwise	practice	Guided	1	0.5	0	7.027267	0.38811	-1.45004	-0.80003	0.807816418449241	-0.062635	-0.084108	-0.017677
Trial1	3	1	noBlindfold	counterclockwise	practice	Guided	1	0.5	0	7.047256	0.38809	-1.45004	-0.80002	0.807809326385973	-0.069858	-0.058695	-0.023103
Trial1	3	1	noBlindfold	counterclockwise	practice	Guided	1	0.5	0	7.067261	0.38804	-1.45004	-0.80002	0.807816259941521	-0.099169	-0.054442	-0.045188
Trial1	3	1	noBlindfold	counterclockwise	practice	Guided	1	0.5	0	7.087265	0.38796	-1.45004	-0.80001	0.807817370069252	-0.113267	-0.079811	-0.020554
Trial1	3	1	noBlindfold	counterclockwise	practice	Guided	1	0.5	0	7.107269	0.3877	-1.45004	-0.80001	0.807853471093202	-0.11793	-0.092463	-0.012328
Trial1	3	1	noBlindfold	counterclockwise	practice	Guided	1	0.5	0	7.127258	0.38754	-1.45004	-0.80002	0.807885704600924	-0.052365	-0.04166	-0.038271
Trial1	3	1	noBlindfold	counterclockwise	practice	Guided	1	0.5	0	7.147263	0.38736	-1.45004	-0.80002	0.807910781616268	-0.081681	-0.130504	-0.052624
Trial1	3	1	noBlindfold	counterclockwise	practice	Guided	1	0.5	0	7.167267	0.38718	-1.45005	-0.80003	0.807945754409619	-0.088906	-0.088155	-0.074213
Trial1	3	1	noBlindfold	counterclockwise	practice	Guided	1	0.5	0	7.187256	0.38699	-1.45005	-0.80003	0.807972306124472	-0.068006	-0.100822	-0.068764
Trial1	3	1	noBlindfold	counterclockwise	practice	Guided	1	0.5	0	7.20726	0.38661	-1.45005	-0.80003	0.808025545134907	-0.060727	-0.088067	-0.047119
Trial1	3	1	noBlindfold	counterclockwise	practice	Guided	1	0.5	0	7.227264	0.38642	-1.45006	-0.80002	0.808042373093832	-0.06988	-0.109192	-0.034908
Trial1	3	1	noBlindfold	counterclockwise	practice	Guided	1	0.5	0	7.247269	0.38622	-1.45006	-0.80001	0.808060541583699	-0.06165	-0.113391	-0.030193
Trial1	3	1	noBlindfold	counterclockwise	practice	Guided	1	0.5	0	7.267258	0.38603	-1.45006	-0.80001	0.808087311035037	-0.049437	-0.092205	-0.021017
Trial1	3	1	noBlindfold	counterclockwise	practice	Guided	1	0.5	0	7.287262	0.38581	-1.45005	-0.79999	0.80809860557671	-0.076687	-0.079483	0.011346
Trial1	3	1	noBlindfold	counterclockwise	practice	Guided	1	0.5	0	7.307266	0.38531	-1.45004	-0.79998	0.808159552298744	-0.073615	-0.083672	0.032709
Trial1	3	1	noBlindfold	counterclockwise	practice	Guided	1	0.5	0	7.327271	0.38503	-1.45004	-0.79998	0.808199343486808	-0.104602	-0.070953	0.056374
Trial1	3	1	noBlindfold	counterclockwise	practice	Guided	1	0.5	0	7.34726	0.3847	-1.45004	-0.79998	0.808246349398585	-0.147776	-0.083624	0.041538
Trial1	3	1	noBlindfold	counterclockwise	practice	Guided	1	0.5	0	7.367264	0.38434	-1.45004	-0.79997	0.808287874754891	-0.133391	-0.066674	0.042011
Trial1	3	1	noBlindfold	counterclockwise	practice	Guided	1	0.5	0	7.387268	0.38391	-1.45004	-0.79997	0.808349514862377	-0.142994	-0.087808	0.062653
Trial1	3	1	noBlindfold	counterclockwise	practice	Guided	1	0.5	0	7.407257	0.38287	-1.45005	-0.79997	0.808499529811474	-0.142197	-0.058133	0.049968
Trial1	3	1	noBlindfold	counterclockwise	practice	Guided	1	0.5	0	7.427261	0.38228	-1.45005	-0.79998	0.808595117858493	-0.117758	-0.096194	0.068296
Trial1	3	1	noBlindfold	counterclockwise	practice	Guided	1	0.5	0	7.447266	0.38164	-1.45005	-0.79998	0.808688541374336	-0.091896	-0.070778	0.061268
Trial1	3	1	noBlindfold	counterclockwise	practice	Guided	1	0.5	0	7.46727	0.38096	-1.45004	-0.79999	0.808798196083289	-0.07236	-0.079219	0.015738
Trial1	3	1	noBlindfold	counterclockwise	practice	Guided	1	0.5	0	7.487259	0.38026	-1.45004	-0.80001	0.808921262068118	-0.087818	-0.074962	0.023718
Trial1	3	1	noBlindfold	counterclockwise	practice	Guided	1	0.5	0	7.507263	0.3789	-1.45005	-0.80002	0.809133657060318	-0.072284	-0.121453	-0.060524
Trial1	3	1	noBlindfold	counterclockwise	practice	Guided	1	0.5	0	7.527267	0.37823	-1.45006	-0.80002	0.80923420698214	-0.043169	-0.09603	-0.050405
Trial1	3	1	noBlindfold	counterclockwise	practice	Guided	1	0.5	0	7.547256	0.37763	-1.45006	-0.80002	0.809324706759336	-0.068276	-0.142546	-0.056023
Trial1	3	1	noBlindfold	counterclockwise	practice	Guided	1	0.5	0	7.567261	0.377	-1.45007	-0.80002	0.809420201091507	-0.048782	-0.138275	-0.025254
Trial1	3	1	noBlindfold	counterclockwise	practice	Guided	1	0.5	0	7.587265	0.37645	-1.45007	-0.80001	0.809494007075956	-0.061447	-0.146699	-0.025946
Trial1	3	1	noBlindfold	counterclockwise	practice	Guided	1	0.5	0	7.607269	0.37535	-1.45007	-0.80001	0.809662626292143	-0.061887	-0.159313	0.0036544
Trial1	3	1	noBlindfold	counterclockwise	practice	Guided	1	0.5	0	7.627258	0.37483	-1.45008	-0.79999	0.809723115919362	-0.054588	-0.19735	0.0041272
Trial1	3	1	noBlindfold	counterclockwise	practice	Guided	1	0.5	0	7.647263	0.37435	-1.45009	-0.79999	0.809797458987365	-0.076162	-0.218453	0.029244
Trial1	3	1	noBlindfold	counterclockwise	practice	Guided	1	0.5	0	7.667267	0.37391	-1.45009	-0.79998	0.809856010038432	-0.04959	-0.163391	0.071726
Trial1	3	1	noBlindfold	counterclockwise	practice	Guided	1	0.5	0	7.687256	0.37347	-1.45009	-0.79997	0.809914741768902	-0.058253	-0.129492	0.071717
Trial1	3	1	noBlindfold	counterclockwise	practice	Guided	1	0.5	0	7.70726	0.37265	-1.45007	-0.79997	0.810043253966856	-0.071121	-0.099795	0.075219
Trial1	3	1	noBlindfold	counterclockwise	practice	Guided	1	0.5	0	7.727264	0.37227	-1.45007	-0.79997	0.810103078929106	-0.05281	-0.133614	0.050779
Trial1	3	1	noBlindfold	counterclockwise	practice	Guided	1	0.5	0	7.747269	0.37192	-1.45006	-0.79997	0.810158342067282	-0.044575	-0.061647	0.077041
Trial1	3	1	noBlindfold	counterclockwise	practice	Guided	1	0.5	0	7.767258	0.37158	-1.45004	-0.79997	0.810212160701388	-0.010527	-0.023548	0.053062
Trial1	3	1	noBlindfold	counterclockwise	practice	Guided	1	0.5	0	7.787262	0.37125	-1.45002	-0.79997	0.81026453668338	-0.0065226	-0.010842	0.057503
Trial1	3	1	noBlindfold	counterclockwise	practice	Guided	1	0.5	0	7.807266	0.37095	-1.45002	-0.79999	0.810331971588601	-0.031632	-0.065842	0.052804
Trial1	3	1	noBlindfold	counterclockwise	practice	Guided	1	0.5	0	7.827271	0.37039	-1.45004	-0.8	0.810431166932201	-0.013094	-0.086958	0.023216
Trial1	3	1	noBlindfold	counterclockwise	practice	Guided	1	0.5	0	7.84726	0.37016	-1.45004	-0.80001	0.810477863759708	0.0096475	-0.07847	-0.0019051
Trial1	3	1	noBlindfold	counterclockwise	practice	Guided	1	0.5	0	7.867264	0.36998	-1.45004	-0.80002	0.810516663249543	0.033535	-0.057291	-0.054755
Trial1	3	1	noBlindfold	counterclockwise	practice	Guided	1	0.5	0	7.887268	0.36989	-1.45004	-0.80003	0.810540930951142	0.050426	-0.057273	-0.053821
Trial1	3	1	noBlindfold	counterclockwise	practice	Guided	1	0.5	0	7.907257	0.3699	-1.45004	-0.80003	0.810539323607209	0.075742	-0.099547	-0.065081
Trial1	3	1	noBlindfold	counterclockwise	practice	Guided	1	0.5	0	7.927261	0.36993	-1.45005	-0.80005	0.810554220646581	0.045146	-0.10798	-0.113378
Trial1	3	1	noBlindfold	counterclockwise	practice	Guided	1	0.5	0	7.947266	0.36995	-1.45005	-0.80006	0.810560954585769	0.023238	-0.061404	-0.178104
Trial1	3	1	noBlindfold	counterclockwise	practice	Guided	1	0.5	0	7.96727	0.36996	-1.45004	-0.80008	0.810579056941833	0.033984	0.044397	-0.219846
Trial1	3	1	noBlindfold	counterclockwise	practice	Guided	1	0.5	0	7.987259	0.36997	-1.45	-0.80005	0.810547798856745	0.0073239	0.09939	-0.119533
Trial1	3	1	noBlindfold	counterclockwise	practice	Guided	1	0.5	0	8.007263	0.36997	-1.44995	-0.80005	0.810547798856745	0.026842	0.065473	-0.088768
Trial1	3	1	noBlindfold	counterclockwise	practice	Guided	1	0.5	0	8.027267	0.36997	-1.44996	-0.80004	0.810537973801905	0.017233	-0.01071	-0.068079
Trial1	3	1	noBlindfold	counterclockwise	practice	Guided	1	0.5	0	8.047256	0.36998	-1.44997	-0.80002	0.810516663249543	0.038662	0.061224	0.0051437
Trial1	3	1	noBlindfold	counterclockwise	practice	Guided	1	0.5	0	8.067261	0.36999	-1.44998	-0.80001	0.810505118999981	0.02529	0.023128	0.017125
Trial1	3	1	noBlindfold	counterclockwise	practice	Guided	1	0.5	0	8.087265	0.36999	-1.44998	-0.80001	0.810505118999981	-0.0045213	-0.0064992	0.0077514
Trial1	3	1	noBlindfold	counterclockwise	practice	Guided	1	0.5	0	8.107269	0.36999	-1.44999	-0.8	0.810495235086142	-0.0165	0.018882	0.0063659
Trial1	3	1	noBlindfold	counterclockwise	practice	Guided	1	0.5	0	8.127258	0.36999	-1.44999	-0.8	0.810495235086142	0.02222	0.014647	-0.0042384
Trial1	3	1	noBlindfold	counterclockwise	practice	Guided	1	0.5	0	8.147263	0.36999	-1.44999	-0.8	0.810495235086142	-6.4493E-05	0.03157	0.015737
Trial1	3	1	noBlindfold	counterclockwise	practice	Guided	1	0.5	0	8.167267	0.36999	-1.44999	-0.8	0.810495235086142	0.029049	0.02733	0.01151
Trial1	3	1	noBlindfold	counterclockwise	practice	Guided	1	0.5	0	8.187256	0.37	-1.44999	-0.8	0.810493628886915	0.034191	0.031555	0.0091246
Trial1	3	1	noBlindfold	counterclockwise	practice	Guided	1	0.5	0	8.20726	0.37001	-1.44998	-0.8	0.81049202758804	0.024801	0.048457	0.025572
Trial1	3	1	noBlindfold	counterclockwise	practice	Guided	1	0.5	0	8.227264	0.37001	-1.44998	-0.8	0.81049202758804	-0.0069342	0.027286	-0.014302
Trial1	3	1	noBlindfold	counterclockwise	practice	Guided	1	0.5	0	8.247269	0.37001	-1.44999	-0.8	0.81049202758804	0.0057385	0.035751	-0.013612
Trial1	3	1	noBlindfold	counterclockwise	practice	Guided	1	0.5	0	8.267258	0.37001	-1.44999	-0.8	0.81049202758804	0.025711	0.014588	0.0086699
Trial1	3	1	noBlindfold	counterclockwise	practice	Guided	1	0.5	0	8.287262	0.37001	-1.44999	-0.8	0.81049202758804	0.0090399	0.010347	0.0035211
Trial1	3	1	noBlindfold	counterclockwise	practice	Guided	1	0.5	0	8.307266	0.37001	-1.44999	-0.8	0.81049202758804	0.013727	0.010345	-0.0046995
Trial1	3	1	noBlindfold	counterclockwise	practice	Guided	1	0.5	0	8.327271	0.37001	-1.44999	-0.8	0.81049202758804	0.0003603	0.014565	-0.022293
Trial1	3	1	noBlindfold	counterclockwise	practice	Guided	1	0.5	0	8.34726	0.37001	-1.44999	-0.8	0.81049202758804	0.0090404	-0.010829	0.0035204
Trial1	3	1	noBlindfold	counterclockwise	practice	Guided	1	0.5	0	8.367264	0.37001	-1.44999	-0.8	0.81049202758804	-0.012319	-0.0023691	0.0065939
Trial1	3	1	noBlindfold	counterclockwise	practice	Guided	1	0.5	0	8.387268	0.37001	-1.44999	-0.8	0.81049202758804	-0.001795	0.065332	-0.030976
Trial1	3	1	noBlindfold	counterclockwise	practice	Guided	1	0.5	0	8.407257	0.37001	-1.44999	-0.8	0.81049202758804	0.0088056	0.035699	0.0077448
Trial1	3	1	noBlindfold	counterclockwise	practice	Guided	1	0.5	0	8.427261	0.37001	-1.44999	-0.8	0.81049202758804	-0.016548	0.048386	0.0063614
Trial1	3	1	noBlindfold	counterclockwise	practice	Guided	1	0.5	0	8.447266	0.37001	-1.44999	-0.8	0.81049202758804	0.0050397	-0.015098	-0.00093873
Trial1	3	1	noBlindfold	counterclockwise	practice	Guided	1	0.5	0	8.46727	0.37001	-1.44999	-0.8	0.81049202758804	0.021247	0.0018239	0.012659
Trial1	3	1	noBlindfold	counterclockwise	practice	Guided	1	0.5	0	8.487259	0.37002	-1.44999	-0.8	0.810490421629523	0.013485	0.027209	-0.00047881
Trial1	3	1	noBlindfold	counterclockwise	practice	Guided	1	0.5	0	8.507263	0.37002	-1.44999	-0.8	0.810490421629523	0.0092591	0.0060433	-0.00071087
Trial1	3	1	noBlindfold	counterclockwise	practice	Guided	1	0.5	0	8.527267	0.37001	-1.44999	-0.8	0.81049202758804	0.0017317	0.069509	-0.018074
Trial1	3	1	noBlindfold	counterclockwise	practice	Guided	1	0.5	0	8.547256	0.37002	-1.44999	-0.8	0.810490421629523	-0.025467	0.014488	0.014348
Trial1	3	1	noBlindfold	counterclockwise	practice	Guided	1	0.5	0	8.567261	0.37002	-1.44999	-0.8	0.810490421629523	0.032996	0.018715	0.030249
Trial1	3	1	noBlindfold	counterclockwise	practice	Guided	1	0.5	0	8.587265	0.37002	-1.44999	-0.8	0.810490421629523	-0.0083402	0.031406	0.040622
Trial1	3	1	noBlindfold	counterclockwise	practice	Guided	1	0.5	0	8.607269	0.37002	-1.44999	-0.8	0.810490421629523	-0.0092634	0.010235	0.027944
Trial1	3	1	noBlindfold	counterclockwise	practice	Guided	1	0.5	0	8.627258	0.37002	-1.44999	-0.8	0.810490421629523	0.0061777	0.035622	-0.022073
Trial1	3	1	noBlindfold	counterclockwise	practice	Guided	1	0.5	0	8.647263	0.37002	-1.44999	-0.8	0.810490421629523	0.012323	0.005991	0.020644
Trial1	3	1	noBlindfold	counterclockwise	practice	Guided	1	0.5	0	8.667267	0.37002	-1.44999	-0.8	0.810490421629523	-0.012342	-0.0067099	0.006582
Trial1	3	1	noBlindfold	counterclockwise	practice	Guided	1	0.5	0	8.687256	0.37002	-1.44999	-0.8	0.810490421629523	0.010167	0.018677	-0.0018714
Trial1	3	1	noBlindfold	counterclockwise	practice	Guided	1	0.5	0	8.70726	0.37002	-1.44999	-0.8	0.810490421629523	0.020537	0.052521	0.024861
Trial1	3	1	noBlindfold	counterclockwise	practice	Guided	1	0.5	0	8.727264	0.37002	-1.44999	-0.8	0.810490421629523	0.016543	0.044054	0.020867
Trial1	3	1	noBlindfold	counterclockwise	practice	Guided	1	0.5	0	8.747269	0.37002	-1.44999	-0.8	0.810490421629523	0.020767	0.044048	0.012414
Trial1	3	1	noBlindfold	counterclockwise	practice	Guided	1	0.5	0	8.767258	0.37002	-1.44999	-0.8	0.810490421629523	0.031291	-0.023666	-0.016474
Trial1	3	1	noBlindfold	counterclockwise	practice	Guided	1	0.5	0	8.787262	0.37002	-1.44999	-0.8	0.810490421629523	-0.0081263	0.014419	0.0068047
Trial1	3	1	noBlindfold	counterclockwise	practice	Guided	1	0.5	0	8.807266	0.37002	-1.44999	-0.8	0.810490421629523	0.00055369	0.018643	0.0030386
Trial1	3	1	noBlindfold	counterclockwise	practice	Guided	1	0.5	0	8.827271	0.37003	-1.44999	-0.8	0.810488820570643	-0.011896	0.031332	0.0034933
Trial1	3	1	noBlindfold	counterclockwise	practice	Guided	1	0.5	0	8.84726	0.37003	-1.44999	-0.8	0.810488820570643	-0.0036749	0.03979	0.0028009
Trial1	3	1	noBlindfold	counterclockwise	practice	Guided	1	0.5	0	8.867264	0.37003	-1.44999	-0.8	0.810488820570643	-0.0092842	0.014392	0.027924
Trial1	3	1	noBlindfold	counterclockwise	practice	Guided	1	0.5	0	8.887268	0.37003	-1.44999	-0.8	0.810488820570643	0.025208	0.0016922	0.017088
Trial1	3	1	noBlindfold	counterclockwise	practice	Guided	1	0.5	0	8.907257	0.37003	-1.44999	-0.8	0.810488820570643	-0.0076778	0.039764	-0.0016603
Trial1	3	1	noBlindfold	counterclockwise	practice	Guided	1	0.5	0	8.927261	0.37003	-1.44999	-0.8	0.810488820570643	0.0054579	0.0059055	-0.012726
Trial1	3	1	noBlindfold	counterclockwise	practice	Guided	1	0.5	0	8.947266	0.37003	-1.44999	-0.8	0.810488820570643	-0.003225	0.043988	-0.0056562
Trial1	3	1	noBlindfold	counterclockwise	practice	Guided	1	0.5	0	8.96727	0.37003	-1.44999	-0.8	0.810488820570643	-0.0036877	0.027052	0.0027941
Trial1	3	1	noBlindfold	counterclockwise	practice	Guided	1	0.5	0	8.987259	0.37003	-1.44999	-0.8	0.810488820570643	-0.0029968	0.018586	-0.0098834
Trial1	3	1	noBlindfold	counterclockwise	practice	Guided	1	0.5	0	9.007263	0.37003	-1.44999	-0.8	0.810488820570643	0.026118	0.0058776	0.00017692
Trial1	3	1	noBlindfold	counterclockwise	practice	Guided	1	0.5	0	9.027267	0.37003	-1.44999	-0.8	0.810488820570643	-0.0039218	0.014338	0.0070128
Trial1	3	1	noBlindfold	counterclockwise	practice	Guided	1	0.5	0	9.047256	0.37003	-1.44999	-0.8	0.810488820570643	-0.0067642	0.010101	-0.018572
Trial1	3	1	noBlindfold	counterclockwise	practice	Guided	1	0.5	0	9.067261	0.37003	-1.44999	-0.8	0.810488820570643	-0.021054	0.005864	-0.0009806
Trial1	3	1	noBlindfold	counterclockwise	practice	Guided	1	0.5	0	9.087265	0.37003	-1.44999	-0.8	0.810488820570643	-0.015216	0.031248	-0.019035
Trial1	3	1	noBlindfold	counterclockwise	practice	Guided	1	0.5	0	9.107269	0.37003	-1.44999	-0.8	0.810488820570643	-0.033271	0.018549	0.011925
Trial1	3	1	noBlindfold	counterclockwise	practice	Guided	1	0.5	0	9.127258	0.37003	-1.44999	-0.8	0.810488820570643	-0.0074606	0.018537	-0.0059011
Trial1	3	1	noBlindfold	counterclockwise	practice	Guided	1	0.5	0	9.147263	0.37003	-1.44999	-0.8	0.810488820570643	-0.0039287	0.014301	0.0070042
Trial1	3	1	noBlindfold	counterclockwise	practice	Guided	1	0.5	0	9.167267	0.37004	-1.44999	-0.8	0.810487214852839	0.043934	0.035457	-0.015816
Trial1	3	1	noBlindfold	counterclockwise	practice	Guided	1	0.5	0	9.187256	0.37004	-1.44999	-0.8	0.810487214852839	0.0094364	0.022753	-0.0089788
Trial1	3	1	noBlindfold	counterclockwise	practice	Guided	1	0.5	0	9.20726	0.37004	-1.44999	-0.8	0.810487214852839	0.031715	0.022741	-0.02496
Trial1	3	1	noBlindfold	counterclockwise	practice	Guided	1	0.5	0	9.227264	0.37004	-1.44999	-0.8	0.810487214852839	-0.0037058	0.0058083	0.0027742
Trial1	3	1	noBlindfold	counterclockwise	practice	Guided	1	0.5	0	9.247269	0.37004	-1.44999	-0.8	0.810487214852839	0.01811	0.014266	-0.017201
Trial1	3	1	noBlindfold	counterclockwise	practice	Guided	1	0.5	0	9.267258	0.37004	-1.44999	-0.8	0.810487214852839	-0.0039398	0.014261	-0.023501
Trial1	3	1	noBlindfold	counterclockwise	practice	Guided	1	0.5	0	9.287262	0.37004	-1.44999	-0.8	0.810487214852839	0.0016676	0.018485	-0.018122
Trial1	3	1	noBlindfold	counterclockwise	practice	Guided	1	0.5	0	9.307266	0.37004	-1.44999	-0.8	0.810487214852839	0.0012047	-0.002684	-0.0096715
Trial1	3	1	noBlindfold	counterclockwise	practice	Guided	1	0.5	0	9.327255	0.37004	-1.44999	-0.8	0.810487214852839	0.018336	0.018471	-0.012977
Trial1	3	1	noBlindfold	counterclockwise	practice	Guided	1	0.5	0	9.34726	0.37004	-1.44999	-0.8	0.810487214852839	0.017181	0.0057708	-0.0054464
Trial1	3	1	noBlindfold	counterclockwise	practice	Guided	1	0.5	0	9.367264	0.37004	-1.44999	-0.8	0.810487214852839	-0.011017	0.0099989	-0.018815
Trial1	3	1	noBlindfold	counterclockwise	practice	Guided	1	0.5	0	9.387268	0.37004	-1.44999	-0.8	0.810487214852839	-0.015934	0.014226	-0.0063711
Trial1	3	1	noBlindfold	counterclockwise	practice	Guided	1	0.5	0	9.407257	0.37004	-1.44999	-0.8	0.810487214852839	0.0011978	0.031144	-0.0096732
Trial1	3	1	noBlindfold	counterclockwise	practice	Guided	1	0.5	0	9.427261	0.37004	-1.44999	-0.8	0.810487214852839	0.0047305	0.0057476	0.0032319
Trial1	3	1	noBlindfold	counterclockwise	practice	Guided	1	0.5	0	9.447266	0.37004	-1.44999	-0.8	0.810487214852839	-0.020162	-0.0027205	0.0060757
Trial1	3	1	noBlindfold	counterclockwise	practice	Guided	1	0.5	0	9.46727	0.37004	-1.44999	-0.8	0.810487214852839	0.013641	0.0099708	-0.0047594
Trial1	3	1	noBlindfold	counterclockwise	practice	Guided	1	0.5	0	9.487259	0.37004	-1.44999	-0.8	0.810487214852839	0.00096297	0.048052	-0.0054529
Trial1	3	1	noBlindfold	counterclockwise	practice	Guided	1	0.5	0	9.507263	0.37004	-1.44999	-0.8	0.810487214852839	-0.0051058	0.031119	0.02812
Trial1	3	1	noBlindfold	counterclockwise	practice	Guided	1	0.5	0	9.527267	0.37005	-1.44999	-0.8	0.810485609255572	-0.033534	0.018417	0.018977
Trial1	3	1	noBlindfold	counterclockwise	practice	Guided	1	0.5	0	9.547256	0.37005	-1.44999	-0.8	0.810485609255572	-0.0051089	0.0057166	0.028121
Trial1	3	1	noBlindfold	counterclockwise	practice	Guided	1	0.5	0	9.567261	0.37005	-1.44999	-0.8	0.810485609255572	0.0058762	0.022638	0.021513
Trial1	3	1	noBlindfold	counterclockwise	practice	Guided	1	0.5	0	9.587265	0.37005	-1.44999	-0.8	0.810485609255572	0.043213	0.0099377	-0.0031502
Trial1	3	1	noBlindfold	counterclockwise	practice	Guided	1	0.5	0	9.607269	0.37005	-1.44999	-0.8	0.810485609255572	0.031226	-0.002769	0.0039176
Trial1	3	1	noBlindfold	counterclockwise	practice	Guided	1	0.5	0	9.627258	0.37005	-1.44999	-0.8	0.810485609255572	0.012016	0.031082	0.024813
Trial1	3	1	noBlindfold	counterclockwise	practice	Guided	1	0.5	0	9.647263	0.37005	-1.44999	-0.8	0.810485609255572	0.013398	0.0099158	-0.00054259
Trial1	3	1	noBlindfold	counterclockwise	practice	Guided	1	0.5	0	9.667267	0.37005	-1.44999	-0.8	0.810485609255572	-0.015491	-0.011249	-0.014834
Trial1	3	1	noBlindfold	counterclockwise	practice	Guided	1	0.5	0	9.687256	0.37005	-1.44999	-0.8	0.810485609255572	-0.012419	0.035297	0.0065238
Trial1	3	1	noBlindfold	counterclockwise	practice	Guided	1	0.5	0	9.70726	0.37005	-1.44999	-0.8	0.810485609255572	0.0047122	0.039516	0.003219
Trial1	3	1	noBlindfold	counterclockwise	practice	Guided	1	0.5	0	9.727264	0.37005	-1.44999	-0.8	0.810485609255572	0.025837	0.014119	0.0043691
Trial1	3	1	noBlindfold	counterclockwise	practice	Guided	1	0.5	0	9.747269	0.37005	-1.44999	-0.8	0.810485609255572	0.015081	-0.0070447	0.046163
Trial1	3	1	noBlindfold	counterclockwise	practice	Guided	1	0.5	0	9.767258	0.37005	-1.44999	-0.8	0.810485609255572	-0.008891	0.022575	0.019427
Trial1	3	1	noBlindfold	counterclockwise	practice	Guided	1	0.5	0	9.787262	0.37005	-1.44999	-0.8	0.810485609255572	-0.00774	0.035267	-0.0017022
Trial1	3	1	noBlindfold	counterclockwise	practice	Guided	1	0.5	0	9.807266	0.37005	-1.44999	-0.8	0.810485609255572	0.00094123	0.04372	-0.0096951
Trial1	3	1	noBlindfold	counterclockwise	practice	Guided	1	0.5	0	9.827255	0.37005	-1.44999	-0.8	0.810485609255572	0.0091602	0.01409	-0.00078478
Trial1	3	1	noBlindfold	counterclockwise	practice	Guided	1	0.5	0	9.84726	0.37005	-1.44999	-0.8	0.810485609255572	-0.007283	0.043709	-0.010158
Trial1	3	1	noBlindfold	counterclockwise	practice	Guided	1	0.5	0	9.867264	0.37005	-1.44999	-0.8	0.810485609255572	0.00093682	0.06063	-0.022144
Trial1	3	1	noBlindfold	counterclockwise	practice	Guided	1	0.5	0	9.887268	0.37005	-1.44999	-0.8	0.810485609255572	0.025827	0.043698	0.0043589
Trial1	3	1	noBlindfold	counterclockwise	practice	Guided	1	0.5	0	9.907257	0.37006	-1.44999	-0.8	0.810484013334895	0.0042356	0.001375	0.011657
Trial1	3	1	noBlindfold	counterclockwise	practice	Guided	1	0.5	0	9.927261	0.37006	-1.44999	-0.8	0.810484013334895	-0.024424	0.052148	-0.0068614
Trial1	3	1	noBlindfold	counterclockwise	practice	Guided	1	0.5	0	9.947266	0.37006	-1.44999	-0.8	0.810484013334895	-0.0046809	-0.0071029	0.020104
Trial1	3	1	noBlindfold	counterclockwise	practice	Guided	1	0.5	0	9.96727	0.37006	-1.44999	-0.8	0.810484013334895	-0.0091392	0.0098178	0.023636
Trial1	3	1	noBlindfold	counterclockwise	practice	Guided	1	0.5	0	9.987259	0.37006	-1.44999	-0.8	0.810484013334895	-0.013827	0.0098125	0.031855
Trial1	3	1	noBlindfold	counterclockwise	practice	Guided	1	0.5	0	10.00726	0.37006	-1.44999	-0.8	0.810484013334895	0.0070666	0.022505	0.037232
Trial1	3	1	noBlindfold	counterclockwise	practice	Guided	1	0.5	0	10.02727	0.37006	-1.44999	-0.8	0.810484013334895	-0.0033081	-0.0028969	-0.0057171
Trial1	3	1	noBlindfold	counterclockwise	practice	Guided	1	0.5	0	10.04726	0.37006	-1.44999	-0.8	0.810484013334895	0.021583	0.014025	0.004117
Trial1	3	1	noBlindfold	counterclockwise	practice	Guided	1	0.5	0	10.06726	0.37006	-1.44999	-0.8	0.810484013334895	-0.014067	0.026714	0.036076
Trial1	3	1	noBlindfold	counterclockwise	practice	Guided	1	0.5	0	10.08727	0.37006	-1.44999	-0.8	0.810484013334895	0.0049054	0.026709	-0.0010334
Trial1	3	1	noBlindfold	counterclockwise	practice	Guided	1	0.5	0	10.10727	0.37007	-1.44999	-0.8	0.810482403200319	-0.020913	0.005542	0.0060348
Trial1	3	1	noBlindfold	counterclockwise	practice	Guided	1	0.5	0	10.12726	0.37007	-1.44999	-0.8	0.810482403200319	0.016424	0.026695	0.020783
Trial1	3	1	noBlindfold	counterclockwise	practice	Guided	1	0.5	0	10.14726	0.37007	-1.44999	-0.8	0.810482403200319	0.0022855	0.018226	-0.030846
Trial1	3	1	noBlindfold	counterclockwise	practice	Guided	1	0.5	0	10.16727	0.37007	-1.44999	-0.8	0.810482403200319	0.020187	0.030914	0.028542
Trial1	3	1	noBlindfold	counterclockwise	practice	Guided	1	0.5	0	10.18726	0.37007	-1.44999	-0.8	0.810482403200319	0.021107	0.022447	0.012559
Trial1	3	1	noBlindfold	counterclockwise	practice	Guided	1	0.5	0	10.20726	0.37007	-1.44999	-0.8	0.810482403200319	0.0044348	0.018206	0.0074097
Trial1	3	1	noBlindfold	counterclockwise	practice	Guided	1	0.5	0	10.22726	0.37007	-1.44999	-0.8	0.810482403200319	-0.0047086	0.018199	0.010251
Trial1	3	1	noBlindfold	counterclockwise	practice	Guided	1	0.5	0	10.24727	0.37007	-1.44999	-0.8	0.810482403200319	-0.024684	0.0012668	-0.0026569
Trial1	3	1	noBlindfold	counterclockwise	practice	Guided	1	0.5	0	10.26726	0.37007	-1.44999	-0.8	0.810482403200319	0.0091184	0.030884	-0.00081257
Trial1	3	1	noBlindfold	counterclockwise	practice	Guided	1	0.5	0	10.28726	0.37007	-1.44999	-0.8	0.810482403200319	-0.00094941	0.013948	0.028302
Trial1	3	1	noBlindfold	counterclockwise	practice	Guided	1	0.5	0	10.30727	0.37007	-1.44999	-0.8	0.810482403200319	-0.007326	0.018176	0.0047923
Trial1	3	1	noBlindfold	counterclockwise	practice	Guided	1	0.5	0	10.32726	0.37007	-1.44999	-0.8	0.810482403200319	0.022021	0.026629	-0.0043516
Trial1	3	1	noBlindfold	counterclockwise	practice	Guided	1	0.5	0	10.34726	0.37007	-1.44999	-0.8	0.810482403200319	-0.005408	-0.0029976	0.040055
Trial1	3	1	noBlindfold	counterclockwise	practice	Guided	1	0.5	0	10.36726	0.37007	-1.44999	-0.8	0.810482403200319	-2.9977E-05	0.018154	0.011397
Trial1	3	1	noBlindfold	counterclockwise	practice	Guided	1	0.5	0	10.38727	0.37007	-1.44999	-0.8	0.810482403200319	-0.0051778	0.052002	0.028068
Trial1	3	1	noBlindfold	counterclockwise	practice	Guided	1	0.5	0	10.40726	0.37007	-1.44999	-0.8	0.810482403200319	-0.010096	0.013905	0.040514
Trial1	3	1	noBlindfold	counterclockwise	practice	Guided	1	0.5	0	10.42726	0.37007	-1.44999	-0.8	0.810482403200319	0.031388	0.026595	-0.021256
Trial1	3	1	noBlindfold	counterclockwise	practice	Guided	1	0.5	0	10.44727	0.37007	-1.44999	-0.8	0.810482403200319	0.0041909	0.018126	0.011625
Trial1	3	1	noBlindfold	counterclockwise	practice	Guided	1	0.5	0	10.46727	0.37007	-1.44999	-0.8	0.810482403200319	0.0086457	0.013889	0.0076285
Trial1	3	1	noBlindfold	counterclockwise	practice	Guided	1	0.5	0	10.48726	0.37007	-1.44999	-0.8	0.810482403200319	0.014484	0.013886	-0.021721
Trial1	3	1	noBlindfold	counterclockwise	practice	Guided	1	0.5	0	10.50726	0.37007	-1.44999	-0.8	0.810482403200319	0.0086448	0.047729	0.0076248
Trial1	3	1	noBlindfold	counterclockwise	practice	Guided	1	0.5	0	10.52727	0.37007	-1.44999	-0.8	0.810482403200319	-0.0040335	0.022331	0.0069307
Trial1	3	1	noBlindfold	counterclockwise	practice	Guided	1	0.5	0	10.54726	0.37007	-1.44999	-0.8	0.810482403200319	0.024853	0.035021	0.021219
Trial1	3	1	noBlindfold	counterclockwise	practice	Guided	1	0.5	0	10.56726	0.37008	-1.44999	-0.8	0.810480802741618	-0.017864	-0.0073024	0.027364
Trial1	3	1	noBlindfold	counterclockwise	practice	Guided	1	0.5	0	10.58727	0.37008	-1.44999	-0.8	0.810480802741618	-0.016483	0.0053888	0.0020095
Trial1	3	1	noBlindfold	counterclockwise	practice	Guided	1	0.5	0	10.60727	0.37008	-1.44999	-0.8	0.810480802741618	0.001337	0.0011473	-0.013972
Trial1	3	1	noBlindfold	counterclockwise	practice	Guided	1	0.5	0	10.62726	0.37008	-1.44999	-0.8	0.810480802741618	0.020159	0.01807	0.024978
Trial1	3	1	noBlindfold	counterclockwise	practice	Guided	1	0.5	0	10.64726	0.37008	-1.44999	-0.8	0.810480802741618	0.0081716	0.022296	0.033655
Trial1	3	1	noBlindfold	counterclockwise	practice	Guided	1	0.5	0	10.66727	0.37008	-1.44999	-0.8	0.810480802741618	0.0053296	0.034987	-0.009522
Trial1	3	1	noBlindfold	counterclockwise	practice	Guided	1	0.5	0	10.68726	0.37008	-1.44999	-0.8	0.810480802741618	0.001565	0.039212	-0.018203
Trial1	3	1	noBlindfold	counterclockwise	practice	Guided	1	0.5	0	10.70726	0.37008	-1.44999	-0.8	0.810480802741618	0.0090949	0.022279	-0.00084081
Trial1	3	1	noBlindfold	counterclockwise	practice	Guided	1	0.5	0	10.72726	0.37008	-1.44999	-0.8	0.810480802741618	-0.027786	0.022268	-0.024044
Trial1	3	1	noBlindfold	counterclockwise	practice	Guided	1	0.5	0	10.74727	0.37008	-1.44999	-0.8	0.810480802741618	0.01001	0.022262	-0.017744
Trial1	3	1	noBlindfold	counterclockwise	practice	Guided	1	0.5	0	10.76726	0.37008	-1.44999	-0.8	0.810480802741618	-0.0073542	0.018026	-0.010218
Trial1	3	1	noBlindfold	counterclockwise	practice	Guided	1	0.5	0	10.78726	0.37008	-1.44999	-0.8	0.810480802741618	0.021069	0.039178	0.012523
Trial1	3	1	noBlindfold	counterclockwise	practice	Guided	1	0.5	0	10.80727	0.37008	-1.44999	-0.8	0.810480802741618	0.031593	0.013774	-0.025279
Trial1	3	1	noBlindfold	counterclockwise	practice	Guided	1	0.5	0	10.82726	0.37008	-1.44999	-0.8	0.810480802741618	0.012613	0.060319	0.01206
Trial1	3	1	noBlindfold	counterclockwise	practice	Guided	1	0.5	0	10.84726	0.37008	-1.44999	-0.8	0.810480802741618	0.0046222	0.017995	0.0031452
Trial1	3	1	noBlindfold	counterclockwise	practice	Guided	1	0.5	0	10.86726	0.37008	-1.44999	-0.8	0.810480802741618	-0.018579	0.051844	0.0052957
Trial1	3	1	noBlindfold	counterclockwise	practice	Guided	1	0.5	0	10.88727	0.37008	-1.44999	-0.8	0.810480802741618	0.017067	0.030679	0.0080607
Trial1	3	1	noBlindfold	counterclockwise	practice	Guided	1	0.5	0	10.90726	0.37009	-1.44999	-0.8	0.810479197625789	0.00485	0.009514	-0.0010833
Trial1	3	1	noBlindfold	counterclockwise	practice	Guided	1	0.5	0	10.92726	0.37009	-1.44999	-0.8	0.810479197625789	0.036808	0.022196	0.034563
Trial1	3	1	noBlindfold	counterclockwise	practice	Guided	1	0.5	0	10.94727	0.37009	-1.44999	-0.8	0.810479197625789	-0.02189	0.030654	0.022882
Trial1	3	1	noBlindfold	counterclockwise	practice	Guided	1	0.5	0	10.96727	0.37009	-1.44999	-0.8	0.810479197625789	0.0064584	0.0010256	-0.030668
Trial1	3	1	noBlindfold	counterclockwise	practice	Guided	1	0.5	0	10.98726	0.37009	-1.44999	-0.8	0.810479197625789	0.004613	0.026412	-0.030898
Trial1	3	1	noBlindfold	counterclockwise	practice	Guided	1	0.5	0	11.00726	0.37009	-1.44999	-0.8	0.810479197625789	0.0013063	0.026402	-0.013997
Trial1	3	1	noBlindfold	counterclockwise	practice	Guided	1	0.5	0	11.02727	0.37009	-1.44999	-0.8	0.810479197625789	0.030883	0.03063	0.00029393
Trial1	3	1	noBlindfold	counterclockwise	practice	Guided	1	0.5	0	11.04726	0.37009	-1.44999	-0.8	0.810479197625789	0.017972	0.0052352	-0.0088494
Trial1	3	1	noBlindfold	counterclockwise	practice	Guided	1	0.5	0	11.06726	0.37009	-1.44999	-0.8	0.810479197625789	0.0092881	0.026389	-0.036047
Trial1	3	1	noBlindfold	counterclockwise	practice	Guided	1	0.5	0	11.08727	0.37009	-1.44999	-0.8	0.810479197625789	0.034409	0.030617	0.00052352
Trial1	3	1	noBlindfold	counterclockwise	practice	Guided	1	0.5	0	11.10727	0.37009	-1.44999	-0.8	0.810479197625789	0.003446	0.013679	0.024261
Trial1	3	1	noBlindfold	counterclockwise	practice	Guided	1	0.5	0	11.12726	0.37009	-1.44999	-0.8	0.810479197625789	-0.0033912	0.0052109	-0.0057782
Trial1	3	1	noBlindfold	counterclockwise	practice	Guided	1	0.5	0	11.14726	0.37009	-1.44999	-0.8	0.810479197625789	-0.010922	0.013672	-0.023141
Trial1	3	1	noBlindfold	counterclockwise	practice	Guided	1	0.5	0	11.16727	0.37009	-1.44999	-0.8	0.810479197625789	-0.0054681	0.017898	0.0068977
Trial1	3	1	noBlindfold	counterclockwise	practice	Guided	1	0.5	0	11.18726	0.37009	-1.44999	-0.8	0.810479197625789	0.024801	0.039052	0.021186
Trial1	3	1	noBlindfold	counterclockwise	practice	Guided	1	0.5	0	11.20726	0.3701	-1.44999	-0.8	0.810477597407093	0.03978	-0.0032716	-0.020378
Trial1	3	1	noBlindfold	counterclockwise	practice	Guided	1	0.5	0	11.22726	0.3701	-1.44999	-0.8	0.810477597407093	0.0088182	0.039037	0.0033627
Trial1	3	1	noBlindfold	counterclockwise	practice	Guided	1	0.5	0	11.24727	0.3701	-1.44999	-0.8	0.810477597407093	0.013964	-0.0032856	-0.013311
Trial1	3	1	noBlindfold	counterclockwise	practice	Guided	1	0.5	0	11.26726	0.3701	-1.44999	-0.8	0.810477597407093	-0.015618	0.026332	-0.014925
Trial1	3	1	noBlindfold	counterclockwise	practice	Guided	1	0.5	0	11.28726	0.3701	-1.44999	-0.8	0.810477597407093	-0.013007	0.0093986	0.014884
Trial1	3	1	noBlindfold	counterclockwise	practice	Guided	1	0.5	0	11.30727	0.3701	-1.44999	-0.8	0.810477597407093	0.0085816	0.0093887	0.0075822
Trial1	3	1	noBlindfold	counterclockwise	practice	Guided	1	0.5	0	11.32726	0.3701	-1.44999	-0.8	0.810477597407093	-0.016772	0.022079	0.0061978
Trial1	3	1	noBlindfold	counterclockwise	practice	Guided	1	0.5	0	11.34726	0.3701	-1.44999	-0.8	0.810477597407093	-0.0029442	0.005148	-0.014239
Trial1	3	1	noBlindfold	counterclockwise	practice	Guided	1	0.5	0	11.36726	0.3701	-1.44999	-0.8	0.810477597407093	0.01188	0.01784	0.028248
Trial1	3	1	noBlindfold	counterclockwise	practice	Guided	1	0.5	0	11.38727	0.3701	-1.44999	-0.8	0.810477597407093	0.0031984	0.030529	0.028478
Trial1	3	1	noBlindfold	counterclockwise	practice	Guided	1	0.5	0	11.40726	0.3701	-1.44999	-0.8	0.810477597407093	0.0097294	-0.020259	-0.013546
Trial1	3	1	noBlindfold	counterclockwise	practice	Guided	1	0.5	0	11.42726	0.3701	-1.44999	-0.8	0.810477597407093	0.017031	0.0051206	0.0080432
Trial1	3	1	noBlindfold	counterclockwise	practice	Guided	1	0.5	0	11.44727	0.3701	-1.44999	-0.8	0.810477597407093	0.016798	0.030507	0.012269
Trial1	3	1	noBlindfold	counterclockwise	practice	Guided	1	0.5	0	11.46727	0.3701	-1.44999	-0.8	0.810477597407093	0.00035559	0.0051115	0.0015133
Trial1	3	1	noBlindfold	counterclockwise	practice	Guided	1	0.5	0	11.48726	0.3701	-1.44999	-0.8	0.810477597407093	-0.00079762	0.047424	0.024022
Trial1	3	1	noBlindfold	counterclockwise	practice	Guided	1	0.5	0	11.50726	0.3701	-1.44999	-0.8	0.810477597407093	0.038383	0.034717	0.0049659
Trial1	3	1	noBlindfold	counterclockwise	practice	Guided	1	0.5	0	11.52727	0.3701	-1.44999	-0.8	0.810477597407093	0.030622	-0.0033745	-0.0081721
Trial1	3	1	noBlindfold	counterclockwise	practice	Guided	1	0.5	0	11.54726	0.3701	-1.44999	-0.8	0.810477597407093	-0.0031826	0.0093166	-0.010018
Trial1	3	1	noBlindfold	counterclockwise	practice	Guided	1	0.5	0	11.56726	0.3701	-1.44999	-0.8	0.810477597407093	0.025473	0.00084978	0.0084985
Trial1	3	1	noBlindfold	counterclockwise	practice	Guided	1	0.5	0	11.58727	0.3701	-1.44999	-0.8	0.810477597407093	-0.016321	0.022003	-0.0022589
Trial1	3	1	noBlindfold	counterclockwise	practice	Guided	1	0.5	0	11.60727	0.3701	-1.44999	-0.8	0.810477597407093	0.012103	0.021998	0.020481
Trial1	3	1	noBlindfold	counterclockwise	practice	Guided	1	0.5	0	11.62726	0.3701	-1.44999	-0.8	0.810477597407093	0.026851	0.0050623	-0.016858
Trial1	3	1	noBlindfold	counterclockwise	practice	Guided	1	0.5	0	11.64726	0.37011	-1.44999	-0.8	0.810475992531987	-0.016559	0.026216	-0.0093297
Trial1	3	1	noBlindfold	counterclockwise	practice	Guided	1	0.5	0	11.66727	0.37011	-1.44999	-0.8	0.810475992531987	0.012788	0.055834	0.0078022
Trial1	3	1	noBlindfold	counterclockwise	practice	Guided	1	0.5	0	11.68726	0.37011	-1.44999	-0.8	0.810475992531987	0.018164	0.026206	0.011796
Trial1	3	1	noBlindfold	counterclockwise	practice	Guided	1	0.5	0	11.70726	0.37011	-1.44999	-0.8	0.810475992531987	0.013707	0.038896	-0.0048765
Trial1	3	1	noBlindfold	counterclockwise	practice	Guided	1	0.5	0	11.72726	0.37011	-1.44999	-0.8	0.810475992531987	-0.012572	0.00079802	0.0064149
Trial1	3	1	noBlindfold	counterclockwise	practice	Guided	1	0.5	0	11.74727	0.37011	-1.44999	-0.8	0.810475992531987	0.021232	0.03888	0.0068732
Trial1	3	1	noBlindfold	counterclockwise	practice	Guided	1	0.5	0	11.76726	0.37011	-1.44999	-0.8	0.810475992531987	0.0043276	0.021946	-0.005805
Trial1	3	1	noBlindfold	counterclockwise	practice	Guided	1	0.5	0	11.78726	0.37011	-1.44999	-0.8	0.810475992531987	0.021458	0.0050129	0.0040277
Trial1	3	1	noBlindfold	counterclockwise	practice	Guided	1	0.5	0	11.80727	0.37011	-1.44999	-0.8	0.810475992531987	-0.017494	0.00924	0.018856
Trial1	3	1	noBlindfold	counterclockwise	practice	Guided	1	0.5	0	11.82726	0.37011	-1.44999	-0.8	0.810475992531987	0.0050137	0.017695	-0.0053447
Trial1	3	1	noBlindfold	counterclockwise	practice	Guided	1	0.5	0	11.84726	0.37011	-1.44999	-0.8	0.810475992531987	0.005013	0.021923	-0.0053453
Trial1	3	1	noBlindfold	counterclockwise	practice	Guided	1	0.5	0	11.86726	0.37011	-1.44999	-0.8	0.810475992531987	-0.013504	0.0092222	0.023311
Trial1	3	1	noBlindfold	counterclockwise	practice	Guided	1	0.5	0	11.88727	0.37011	-1.44999	-0.8	0.810475992531987	0.020759	0.0049848	0.016703
Trial1	3	1	noBlindfold	counterclockwise	practice	Guided	1	0.5	0	11.90726	0.37011	-1.44999	-0.8	0.810475992531987	0.033434	0.0092098	0.017393
Trial1	3	1	noBlindfold	counterclockwise	practice	Guided	1	0.5	0	11.92726	0.37011	-1.44999	-0.8	0.810475992531987	-0.0027537	0.047285	-0.014032
Trial1	3	1	noBlindfold	counterclockwise	practice	Guided	1	0.5	0	11.94727	0.37012	-1.44999	-0.8	0.810474392553299	-0.013512	0.02189	0.014855
Trial1	3	1	noBlindfold	counterclockwise	practice	Guided	1	0.5	0	11.96727	0.37012	-1.44999	-0.8	0.810474392553299	0.013453	0.017653	-0.004893
Trial1	3	1	noBlindfold	counterclockwise	practice	Guided	1	0.5	0	11.98726	0.37012	-1.44999	-0.8	0.810474392553299	0.00077462	0.0091865	-0.0055838
Trial1	3	1	noBlindfold	counterclockwise	practice	Guided	1	0.5	0	12.00726	0.37012	-1.44999	-0.8	0.810474392553299	-0.0048349	0.021878	0.02023
Trial1	3	1	noBlindfold	counterclockwise	practice	Guided	1	0.5	0	12.02727	0.37012	-1.44999	-0.8	0.810474392553299	0.017444	0.0261	-0.00044004
Trial1	3	1	noBlindfold	counterclockwise	practice	Guided	1	0.5	0	12.04726	0.37012	-1.44999	-0.8	0.810474392553299	-0.0095242	-0.0077601	0.027756
Trial1	3	1	noBlindfold	counterclockwise	practice	Guided	1	0.5	0	12.06726	0.37012	-1.44999	-0.8	0.810474392553299	-0.010061	0.038783	-0.040083
Trial1	3	1	noBlindfold	counterclockwise	practice	Guided	1	0.5	0	12.08727	0.37012	-1.44999	-0.8	0.810474392553299	-0.006528	0.0091521	-0.027176
Trial1	3	1	noBlindfold	counterclockwise	practice	Guided	1	0.5	0	12.10727	0.37012	-1.44999	-0.8	0.810474392553299	-0.0048388	0.013378	0.019534
Trial1	3	1	noBlindfold	counterclockwise	practice	Guided	1	0.5	0	12.12726	0.37012	-1.44999	-0.8	0.810474392553299	-0.011219	0.034526	-0.018961
Trial1	3	1	noBlindfold	counterclockwise	practice	Guided	1	0.5	0	12.14726	0.37012	-1.44999	-0.8	0.810474392553299	-0.018673	0.017595	0.039966
Trial1	3	1	noBlindfold	counterclockwise	practice	Guided	1	0.5	0	12.16727	0.37012	-1.44999	-0.8	0.810474392553299	0.029653	0.02182	0.0086952
Trial1	3	1	noBlindfold	counterclockwise	practice	Guided	1	0.5	0	12.18726	0.37012	-1.44999	-0.8	0.810474392553299	0.00053329	0.017583	-0.0013718
Trial1	3	1	noBlindfold	counterclockwise	practice	Guided	1	0.5	0	12.20726	0.37012	-1.44999	-0.8	0.810474392553299	0.00099426	0.013347	-0.0098243
Trial1	3	1	noBlindfold	counterclockwise	practice	Guided	1	0.5	0	12.22726	0.37012	-1.44999	-0.8	0.810474392553299	0.032953	0.026034	0.025823
Trial1	3	1	noBlindfold	counterclockwise	practice	Guided	1	0.5	0	12.24727	0.37012	-1.44999	-0.8	0.810474392553299	0.030572	0.038724	-0.008213
Trial1	3	1	noBlindfold	counterclockwise	practice	Guided	1	0.5	0	12.26726	0.37012	-1.44999	-0.8	0.810474392553299	-0.008843	-0.007831	0.015064
Trial1	3	1	noBlindfold	counterclockwise	practice	Guided	1	0.5	0	12.28726	0.37012	-1.44999	-0.8	0.810474392553299	0.00029788	0.021786	0.0028456
Trial1	3	1	noBlindfold	counterclockwise	practice	Guided	1	0.5	0	12.30727	0.37012	-1.44999	-0.8	0.810474392553299	-0.0072321	0.0048521	-0.035417
Trial1	3	1	noBlindfold	counterclockwise	practice	Guided	1	0.5	0	12.32726	0.37012	-1.44999	-0.8	0.810474392553299	0.026111	0.013308	-0.0051475
Trial1	3	1	noBlindfold	counterclockwise	practice	Guided	1	0.5	0	12.34726	0.37012	-1.44999	-0.8	0.810474392553299	0.0096684	0.030232	-0.0136
Trial1	3	1	noBlindfold	counterclockwise	practice	Guided	1	0.5	0	12.36726	0.37012	-1.44999	-0.8	0.810474392553299	0.02142	0.017531	0.0039943
Trial1	3	1	noBlindfold	counterclockwise	practice	Guided	1	0.5	0	12.38727	0.37012	-1.44999	-0.8	0.810474392553299	-0.0016286	0.00059879	-0.039644
Trial1	3	1	noBlindfold	counterclockwise	practice	Guided	1	0.5	0	12.40726	0.37012	-1.44999	-0.8	0.810474392553299	-0.0072378	0.01329	-0.040566
Trial1	3	1	noBlindfold	counterclockwise	practice	Guided	1	0.5	0	12.42726	0.37013	-1.44999	-0.8	0.810472787918918	0.0042837	0.021743	0.0072945
Trial1	3	1	noBlindfold	counterclockwise	practice	Guided	1	0.5	0	12.44727	0.37013	-1.44999	-0.8	0.810472787918918	0.012965	-0.0078831	0.0035278
Trial1	3	1	noBlindfold	counterclockwise	practice	Guided	1	0.5	0	12.46727	0.37013	-1.44999	-0.8	0.810472787918918	-0.011699	0.021734	-0.022749
Trial1	3	1	noBlindfold	counterclockwise	practice	Guided	1	0.5	0	12.48726	0.37013	-1.44999	-0.8	0.810472787918918	0.016497	0.00056957	-0.0053854
Trial1	3	1	noBlindfold	counterclockwise	practice	Guided	1	0.5	0	12.50726	0.37013	-1.44999	-0.8	0.810472787918918	-0.014001	0.0047979	0.031719
Trial1	3	1	noBlindfold	counterclockwise	practice	Guided	1	0.5	0	12.52727	0.37013	-1.44999	-0.8	0.810472787918918	-0.017306	-0.0079085	0.014583
Trial1	3	1	noBlindfold	counterclockwise	practice	Guided	1	0.5	0	12.54726	0.37013	-1.44999	-0.8	0.810472787918918	-0.011699	0.021711	-0.030514
Trial1	3	1	noBlindfold	counterclockwise	practice	Guided	1	0.5	0	12.56726	0.37013	-1.44999	-0.8	0.810472787918918	-0.012853	0.051328	0.010589
Trial1	3	1	noBlindfold	counterclockwise	practice	Guided	1	0.5	0	12.58727	0.37013	-1.44999	-0.8	0.810472787918918	0.012499	0.025934	0.011972
Trial1	3	1	noBlindfold	counterclockwise	practice	Guided	1	0.5	0	12.60727	0.37013	-1.44999	-0.8	0.810472787918918	-0.0025589	0.017465	-0.022755
Trial1	3	1	noBlindfold	counterclockwise	practice	Guided	1	0.5	0	12.62726	0.37013	-1.44999	-0.8	0.810472787918918	0.021638	-0.0037054	-0.00024763
Trial1	3	1	noBlindfold	counterclockwise	practice	Guided	1	0.5	0	12.64726	0.37013	-1.44999	-0.8	0.810472787918918	0.030317	-0.0079413	-0.0040135
Trial1	3	1	noBlindfold	counterclockwise	practice	Guided	1	0.5	0	12.66727	0.37013	-1.44999	-0.8	0.810472787918918	-0.0063309	0.025908	-0.031443
Trial1	3	1	noBlindfold	counterclockwise	practice	Guided	1	0.5	0	12.68726	0.37013	-1.44999	-0.8	0.810472787918918	0.0045003	0.021673	0.0030529
Trial1	3	1	noBlindfold	counterclockwise	practice	Guided	1	0.5	0	12.70726	0.37013	-1.44999	-0.8	0.810472787918918	0.0040391	0.0047418	0.011505
Trial1	3	1	noBlindfold	counterclockwise	practice	Guided	1	0.5	0	12.72726	0.37013	-1.44999	-0.8	0.810472787918918	0.0028846	0.0089604	0.03263
Trial1	3	1	noBlindfold	counterclockwise	practice	Guided	1	0.5	0	12.74727	0.37013	-1.44999	-0.8	0.810472787918918	-0.00088113	0.0047231	0.023946
Trial1	3	1	noBlindfold	counterclockwise	practice	Guided	1	0.5	0	12.76726	0.37013	-1.44999	-0.8	0.810472787918918	-0.012176	0.034339	-0.023457
Trial1	3	1	noBlindfold	counterclockwise	practice	Guided	1	0.5	0	12.78726	0.37013	-1.44999	-0.8	0.810472787918918	-0.001806	0.0301	0.040847
Trial1	3	1	noBlindfold	counterclockwise	practice	Guided	1	0.5	0	12.80727	0.37013	-1.44999	-0.8	0.810472787918918	-0.011718	-0.0079905	-0.010552
Trial1	3	1	noBlindfold	counterclockwise	practice	Guided	1	0.5	0	12.82726	0.37013	-1.44999	-0.8	0.810472787918918	-0.02017	0.017389	-0.011011
Trial1	3	1	noBlindfold	counterclockwise	practice	Guided	1	0.5	0	12.84726	0.37014	-1.44999	-0.8	0.810471183405081	-0.012643	0.038542	0.0063515
Trial1	3	1	noBlindfold	counterclockwise	practice	Guided	1	0.5	0	12.86726	0.37014	-1.44999	-0.8	0.810471183405081	0.025618	0.013146	-0.014317
Trial1	3	1	noBlindfold	counterclockwise	practice	Guided	1	0.5	0	12.88727	0.37014	-1.44999	-0.8	0.810471183405081	0.036142	0.025834	-0.033371
Trial1	3	1	noBlindfold	counterclockwise	practice	Guided	1	0.5	0	12.90726	0.37014	-1.44999	-0.8	0.810471183405081	-0.025093	0.013134	0.0014315
Trial1	3	1	noBlindfold	counterclockwise	practice	Guided	1	0.5	0	12.92726	0.37014	-1.44999	-0.8	0.810471183405081	-0.00020277	0.017357	0.011264
Trial1	3	1	noBlindfold	counterclockwise	practice	Guided	1	0.5	0	12.94727	0.37014	-1.44999	-0.8	0.810471183405081	0.012933	0.021581	0.02463
Trial1	3	1	noBlindfold	counterclockwise	practice	Guided	1	0.5	0	12.96727	0.37014	-1.44999	-0.8	0.810471183405081	-0.015723	0.025808	-0.015013
Trial1	3	1	noBlindfold	counterclockwise	practice	Guided	1	0.5	0	12.98726	0.37014	-1.44999	-0.8	0.810471183405081	0.024688	-0.008052	0.017101
Trial1	3	1	noBlindfold	counterclockwise	practice	Guided	1	0.5	0	13.00726	0.37014	-1.44999	-0.8	0.810471183405081	-0.0030474	0.017333	-0.014323
Trial1	3	1	noBlindfold	counterclockwise	practice	Guided	1	0.5	0	13.02727	0.37014	-1.44999	-0.8	0.810471183405081	0.0054018	0.013094	-0.013864
Trial1	3	1	noBlindfold	counterclockwise	practice	Guided	1	0.5	0	13.04726	0.37014	-1.44999	-0.8	0.810471183405081	-0.015958	0.030016	-0.0061041
Trial1	3	1	noBlindfold	counterclockwise	practice	Guided	1	0.5	0	13.06726	0.37014	-1.44999	-0.8	0.810471183405081	0.016462	0.0046219	0.016407
Trial1	3	1	noBlindfold	counterclockwise	practice	Guided	1	0.5	0	13.08727	0.37014	-1.44999	-0.8	0.810471183405081	0.00048157	-0.020775	-0.0023401
Trial1	3	1	noBlindfold	counterclockwise	practice	Guided	1	0.5	0	13.10727	0.37014	-1.44999	-0.8	0.810471183405081	0.00025114	0.013075	0.0065731
Trial1	3	1	noBlindfold	counterclockwise	practice	Guided	1	0.5	0	13.12726	0.37014	-1.44999	-0.8	0.810471183405081	0.0098522	0.029992	-0.01786
Trial1	3	1	noBlindfold	counterclockwise	practice	Guided	1	0.5	0	13.14726	0.37014	-1.44999	-0.8	0.810471183405081	-0.0037469	-0.0080977	-0.012481
Trial1	3	1	noBlindfold	counterclockwise	practice	Guided	1	0.5	0	13.16727	0.37014	-1.44999	-0.8	0.810471183405081	0.013845	0.0045926	-0.035222
Trial1	3	1	noBlindfold	counterclockwise	practice	Guided	1	0.5	0	13.18726	0.37014	-1.44999	-0.8	0.810471183405081	-0.0086676	0.029977	-0.009178
Trial1	3	1	noBlindfold	counterclockwise	practice	Guided	1	0.5	0	13.20726	0.37014	-1.44999	-0.8	0.810471183405081	0.017145	0.055362	0.0079547
Trial1	3	1	noBlindfold	counterclockwise	practice	Guided	1	0.5	0	13.22726	0.37015	-1.44999	-0.8	0.810469588561392	-0.0065983	0.021498	-0.027233
Trial1	3	1	noBlindfold	counterclockwise	practice	Guided	1	0.5	0	13.24727	0.37015	-1.44999	-0.8	0.810469588561392	-0.019277	0.034189	-0.027925
Trial1	3	1	noBlindfold	counterclockwise	practice	Guided	1	0.5	0	13.26726	0.37015	-1.44999	-0.8	0.810469588561392	-0.017588	0.021488	0.018786
Trial1	3	1	noBlindfold	counterclockwise	practice	Guided	1	0.5	0	13.28726	0.37015	-1.44999	-0.8	0.810469588561392	0.01222	0.008788	0.016173
Trial1	3	1	noBlindfold	counterclockwise	practice	Guided	1	0.5	0	13.30727	0.37015	-1.44999	-0.8	0.810469588561392	0.017595	0.038408	-0.0058765
Trial1	3	1	noBlindfold	counterclockwise	practice	Guided	1	0.5	0	13.32726	0.37015	-1.44999	-0.8	0.810469588561392	0.00022526	0.021473	0.0028031
Trial1	3	1	noBlindfold	counterclockwise	practice	Guided	1	0.5	0	13.34726	0.37015	-1.44999	-0.8	0.810469588561392	0.030724	0.029931	-0.013408
Trial1	3	1	noBlindfold	counterclockwise	practice	Guided	1	0.5	0	13.36726	0.37015	-1.44999	-0.8	0.810469588561392	0.0011431	0.017231	-0.014101
Trial1	3	1	noBlindfold	counterclockwise	practice	Guided	1	0.5	0	13.38727	0.37015	-1.44999	-0.8	0.810469588561392	-0.0044663	0.004532	-0.0054199
Trial1	3	1	noBlindfold	counterclockwise	practice	Guided	1	0.5	0	13.40726	0.37015	-1.44999	-0.8	0.810469588561392	0.0042134	0.017224	0.032837
Trial1	3	1	noBlindfold	counterclockwise	practice	Guided	1	0.5	0	13.42726	0.37016	-1.44999	-0.8	0.810467979513482	0.00044522	0.021445	-0.0084995
Trial1	3	1	noBlindfold	counterclockwise	practice	Guided	1	0.5	0	13.44727	0.37016	-1.44999	-0.8	0.810467979513482	0.012428	0.029903	0.016161
Trial1	3	1	noBlindfold	counterclockwise	practice	Guided	1	0.5	0	13.46727	0.37016	-1.44999	-0.8	0.810467979513482	-0.0044746	0.021433	0.011013
Trial1	3	1	noBlindfold	counterclockwise	practice	Guided	1	0.5	0	13.48726	0.37016	-1.44999	-0.8	0.810467979513482	0.009122	0.042586	-5.3022E-05
Trial1	3	1	noBlindfold	counterclockwise	practice	Guided	1	0.5	0	13.50726	0.37016	-1.44999	-0.8	0.810467979513482	0.016419	0.00026349	0.016384
Trial1	3	1	noBlindfold	counterclockwise	practice	Guided	1	0.5	0	13.52727	0.37016	-1.44999	-0.8	0.810467979513482	0.0013602	-0.012441	-0.018345
Trial1	3	1	noBlindfold	counterclockwise	practice	Guided	1	0.5	0	13.54726	0.37016	-1.44999	-0.8	0.810467979513482	-0.0030973	0.012946	-0.00074982
Trial1	3	1	noBlindfold	counterclockwise	practice	Guided	1	0.5	0	13.56726	0.37016	-1.44999	-0.8	0.810467979513482	-0.019925	0.0044772	0.061019
Trial1	3	1	noBlindfold	counterclockwise	practice	Guided	1	0.5	0	13.58727	0.37016	-1.44999	-0.8	0.810467979513482	-0.01155	0.021399	0.0037059
Trial1	3	1	noBlindfold	counterclockwise	practice	Guided	1	0.5	0	13.60727	0.37016	-1.44999	-0.8	0.810467979513482	0.0063495	0.0086988	0.045498
Trial1	3	1	noBlindfold	counterclockwise	practice	Guided	1	0.5	0	13.62726	0.37016	-1.44999	-0.8	0.810467979513482	0.0039647	0.0044536	0.011459
Trial1	3	1	noBlindfold	counterclockwise	practice	Guided	1	0.5	0	13.64726	0.37016	-1.44999	-0.8	0.810467979513482	0.00043017	0.012913	-0.0014486
Trial1	3	1	noBlindfold	counterclockwise	practice	Guided	1	0.5	0	13.66727	0.37016	-1.44999	-0.8	0.810467979513482	0.039612	0.029834	-0.0205
Trial1	3	1	noBlindfold	counterclockwise	practice	Guided	1	0.5	0	13.68726	0.37016	-1.44999	-0.8	0.810467979513482	-0.0094064	0.038293	-0.0059072
Trial1	3	1	noBlindfold	counterclockwise	practice	Guided	1	0.5	0	13.70726	0.37016	-1.44999	-0.8	0.810467979513482	-0.015782	0.034056	-0.01505
Trial1	3	1	noBlindfold	counterclockwise	practice	Guided	1	0.5	0	13.72726	0.37016	-1.44999	-0.8	0.810467979513482	0.016636	0.038277	0.012145
Trial1	3	1	noBlindfold	counterclockwise	practice	Guided	1	0.5	0	13.74727	0.37016	-1.44999	-0.8	0.810467979513482	0.017326	0.012882	0.014757
Trial1	3	1	noBlindfold	counterclockwise	practice	Guided	1	0.5	0	13.76726	0.37016	-1.44999	-0.8	0.810467979513482	0.01571	0.025572	0.029046
Trial1	3	1	noBlindfold	counterclockwise	practice	Guided	1	0.5	0	13.78726	0.37017	-1.44999	-0.8	0.810466380135006	0.00087898	0.0086398	-0.009908
Trial1	3	1	noBlindfold	counterclockwise	practice	Guided	1	0.5	0	13.80727	0.37017	-1.44999	-0.8	0.810466380135006	0.0197	0.0086352	0.033501
Trial1	3	1	noBlindfold	counterclockwise	practice	Guided	1	0.5	0	13.82726	0.37017	-1.44999	-0.8	0.810466380135006	0.016163	0.021318	0.020591
Trial1	3	1	noBlindfold	counterclockwise	practice	Guided	1	0.5	0	13.84726	0.37017	-1.44999	-0.8	0.810466380135006	-0.0045034	0.012852	0.032575
Trial1	3	1	noBlindfold	counterclockwise	practice	Guided	1	0.5	0	13.86726	0.37017	-1.44999	-0.8	0.810466380135006	0.016624	-0.0083112	0.012139
Trial1	3	1	noBlindfold	counterclockwise	practice	Guided	1	0.5	0	13.88727	0.37017	-1.44999	-0.8	0.810466380135006	-0.048143	-0.012547	0.034032
Trial1	3	1	noBlindfold	counterclockwise	practice	Guided	1	0.5	0	13.90726	0.37017	-1.44999	-0.8	0.810466380135006	-0.0005101	0.017072	0.015437
Trial1	3	1	noBlindfold	counterclockwise	practice	Guided	1	0.5	0	13.92726	0.37017	-1.44999	-0.8	0.810466380135006	-0.011808	0.00013687	-0.010609
Trial1	3	1	noBlindfold	counterclockwise	practice	Guided	1	0.5	0	13.94727	0.37017	-1.44999	-0.8	0.810466380135006	-0.012271	0.0043635	-0.0010077
Trial1	3	1	noBlindfold	counterclockwise	practice	Guided	1	0.5	0	13.96727	0.37017	-1.44999	-0.8	0.810466380135006	0.022221	0.00012721	-0.012993
Trial1	3	1	noBlindfold	counterclockwise	practice	Guided	1	0.5	0	13.98726	0.37017	-1.44999	-0.8	0.810466380135006	-0.018806	0.017051	0.039862
Trial1	3	1	noBlindfold	counterclockwise	practice	Guided	1	0.5	0	14.00726	0.37017	-1.44999	-0.8	0.810466380135006	0.026215	0.025508	-0.0010117
Trial1	3	1	noBlindfold	counterclockwise	practice	Guided	1	0.5	0	14.02727	0.37017	-1.44999	-0.8	0.810466380135006	-0.012511	0.012799	0.0020579
Trial1	3	1	noBlindfold	counterclockwise	practice	Guided	1	0.5	0	14.04726	0.37017	-1.44999	-0.8	0.810466380135006	-0.020964	0.021259	0.0074371
Trial1	3	1	noBlindfold	counterclockwise	practice	Guided	1	0.5	0	14.06726	0.37018	-1.44999	-0.8	0.810464776102632	0.006001	0.0043267	-0.026599
Trial1	3	1	noBlindfold	counterclockwise	practice	Guided	1	0.5	0	14.08727	0.37018	-1.44999	-0.8	0.810464776102632	0.011913	0.02548	0.014042
Trial1	3	1	noBlindfold	counterclockwise	practice	Guided	1	0.5	0	14.10727	0.37018	-1.44999	-0.8	0.810464776102632	0.020134	0.021243	0.025028
Trial1	3	1	noBlindfold	counterclockwise	practice	Guided	1	0.5	0	14.12726	0.37018	-1.44999	-0.8	0.810464776102632	-0.017207	0.017002	0.010272
Trial1	3	1	noBlindfold	counterclockwise	practice	Guided	1	0.5	0	14.14726	0.37018	-1.44999	-0.8	0.810464776102632	0.009299	0.02123	0.018028
Trial1	3	1	noBlindfold	counterclockwise	practice	Guided	1	0.5	0	14.16727	0.37018	-1.44999	-0.8	0.810464776102632	0.033266	0.033919	0.017261
Trial1	3	1	noBlindfold	counterclockwise	practice	Guided	1	0.5	0	14.18726	0.37018	-1.44999	-0.8	0.810464776102632	-7.8488E-05	0.038145	0.0069638
Trial1	3	1	noBlindfold	counterclockwise	practice	Guided	1	0.5	0	14.20726	0.37018	-1.44999	-0.8	0.810464776102632	0.012828	0.033907	0.0034301
Trial1	3	1	noBlindfold	counterclockwise	practice	Guided	1	0.5	0	14.22726	0.37018	-1.44999	-0.8	0.810464776102632	-0.021671	0.012738	-0.0047918
Trial1	3	1	noBlindfold	counterclockwise	practice	Guided	1	0.5	0	14.24727	0.37018	-1.44999	-0.8	0.810464776102632	-0.0076109	-0.0041945	-0.010401
Trial1	3	1	noBlindfold	counterclockwise	practice	Guided	1	0.5	0	14.26726	0.37018	-1.44999	-0.8	0.810464776102632	-0.0083048	0.025425	0.0022739
Trial1	3	1	noBlindfold	counterclockwise	practice	Guided	1	0.5	0	14.28726	0.37018	-1.44999	-0.8	0.810464776102632	-0.012992	-0.0042048	0.010725
Trial1	3	1	noBlindfold	counterclockwise	practice	Guided	1	0.5	0	14.30727	0.37018	-1.44999	-0.8	0.810464776102632	-0.0036177	0.025414	0.003658
Trial1	3	1	noBlindfold	counterclockwise	practice	Guided	1	0.5	0	14.32726	0.37018	-1.44999	-0.8	0.810464776102632	-0.0099195	0.012706	0.031851
Trial1	3	1	noBlindfold	counterclockwise	practice	Guided	1	0.5	0	14.34726	0.37018	-1.44999	-0.8	0.810464776102632	-0.0045423	0.021164	0.010954
Trial1	3	1	noBlindfold	counterclockwise	practice	Guided	1	0.5	0	14.36726	0.37018	-1.44999	-0.8	0.810464776102632	0.011666	0.04655	0.024554
Trial1	3	1	noBlindfold	counterclockwise	practice	Guided	1	0.5	0	14.38727	0.37018	-1.44999	-0.8	0.810464776102632	0.016812	-5.2161E-06	-0.013245
Trial1	3	1	noBlindfold	counterclockwise	practice	Guided	1	0.5	0	14.40726	0.37018	-1.44999	-0.8	0.810464776102632	0.0095125	0.016918	-0.013705
Trial1	3	1	noBlindfold	counterclockwise	practice	Guided	1	0.5	0	14.42726	0.37019	-1.44999	-0.8	0.810463176964173	0.010277	-0.0042489	0.049903
Trial1	3	1	noBlindfold	counterclockwise	practice	Guided	1	0.5	0	14.44727	0.37019	-1.44999	-0.8	0.810463176964173	-0.01769	0.012672	0.01871
Trial1	3	1	noBlindfold	counterclockwise	practice	Guided	1	0.5	0	14.46727	0.37019	-1.44999	-0.8	0.810463176964173	-0.028293	0.021129	-0.020014
Trial1	3	1	noBlindfold	counterclockwise	practice	Guided	1	0.5	0	14.48726	0.37019	-1.44999	-0.8	0.810463176964173	-0.0038629	0.021124	-0.0017273
Trial1	3	1	noBlindfold	counterclockwise	practice	Guided	1	0.5	0	14.50726	0.37019	-1.44999	-0.8	0.810463176964173	-0.012084	0.042278	-0.0064149
Trial1	3	1	noBlindfold	counterclockwise	practice	Guided	1	0.5	0	14.52727	0.37019	-1.44999	-0.8	0.810463176964173	-0.020538	0.029571	-0.0068796
Trial1	3	1	noBlindfold	counterclockwise	practice	Guided	1	0.5	0	14.54726	0.37019	-1.44999	-0.8	0.810463176964173	0.021716	0.025334	-0.027546
Trial1	3	1	noBlindfold	counterclockwise	practice	Guided	1	0.5	0	14.56726	0.37019	-1.44999	-0.8	0.810463176964173	-0.0094783	0.016866	0.023392
Trial1	3	1	noBlindfold	counterclockwise	practice	Guided	1	0.5	0	14.58727	0.37019	-1.44999	-0.8	0.810463176964173	-0.017241	0.0041666	-0.0092607
Trial1	3	1	noBlindfold	counterclockwise	practice	Guided	1	0.5	0	14.60727	0.37019	-1.44999	-0.8	0.810463176964173	0.026628	0.016858	-0.027317
Trial1	3	1	noBlindfold	counterclockwise	practice	Guided	1	0.5	0	14.62726	0.37019	-1.44999	-0.8	0.810463176964173	-0.013017	0.021078	0.010482
Trial1	3	1	noBlindfold	counterclockwise	practice	Guided	1	0.5	0	14.64726	0.37019	-1.44999	-0.8	0.810463176964173	0.0076476	0.029536	-0.0085706
Trial1	3	1	noBlindfold	counterclockwise	practice	Guided	1	0.5	0	14.66727	0.37019	-1.44999	-0.8	0.810463176964173	-0.017013	0.05069	-0.0075732
Trial1	3	1	noBlindfold	counterclockwise	practice	Guided	1	0.5	0	14.68726	0.37019	-1.44999	-0.8	0.810463176964173	0.0038823	0.021062	-0.017485
Trial1	3	1	noBlindfold	counterclockwise	practice	Guided	1	0.5	0	14.70726	0.37019	-1.44999	-0.8	0.810463176964173	-0.021931	0.016828	0.018469
Trial1	3	1	noBlindfold	counterclockwise	practice	Guided	1	0.5	0	14.72726	0.37019	-1.44999	-0.8	0.810463176964173	0.013947	-0.00011018	0.0067129
Trial1	3	1	noBlindfold	counterclockwise	practice	Guided	1	0.5	0	14.74727	0.37019	-1.44999	-0.8	0.810463176964173	-0.02685	0.025274	0.015856
Trial1	3	1	noBlindfold	counterclockwise	practice	Guided	1	0.5	0	14.76726	0.37019	-1.44999	-0.8	0.810463176964173	0.0059561	0.042195	-0.02663
Trial1	3	1	noBlindfold	counterclockwise	practice	Guided	1	0.5	0	14.78726	0.37019	-1.44999	-0.8	0.810463176964173	0.01279	0.029495	0.03345
Trial1	3	1	noBlindfold	counterclockwise	practice	Guided	1	0.5	0	14.80727	0.37019	-1.44999	-0.8	0.810463176964173	0.016554	0.02526	0.012089
Trial1	3	1	noBlindfold	counterclockwise	practice	Guided	1	0.5	0	14.82726	0.37019	-1.44999	-0.8	0.810463176964173	0.0085646	0.02948	0.0031739
Trial1	3	1	noBlindfold	counterclockwise	practice	Guided	1	0.5	0	14.84726	0.37019	-1.44999	-0.8	0.810463176964173	0.029462	0.016779	-0.0019736
Trial1	3	1	noBlindfold	counterclockwise	practice	Guided	1	0.5	0	14.86726	0.37019	-1.44999	-0.8	0.810463176964173	-0.0038818	0.016776	-0.0017419
Trial1	3	1	noBlindfold	counterclockwise	practice	Guided	1	0.5	0	14.88727	0.3702	-1.44999	-0.8	0.810461573172535	0.012095	0.0083076	-0.0097321
Trial1	3	1	noBlindfold	counterclockwise	practice	Guided	1	0.5	0	14.90726	0.3702	-1.44999	-0.8	0.810461573172535	0.00033981	-0.0043928	-0.0015131
Trial1	3	1	noBlindfold	counterclockwise	practice	Guided	1	0.5	0	14.92726	0.3702	-1.44999	-0.8	0.810461573172535	0.0031791	0.02099	0.024067
Trial1	3	1	noBlindfold	counterclockwise	practice	Guided	1	0.5	0	14.94727	0.3702	-1.44999	-0.8	0.810461573172535	0.01793	-0.00017455	-0.01327
Trial1	3	1	noBlindfold	counterclockwise	practice	Guided	1	0.5	0	14.96727	0.3702	-1.44999	-0.8	0.810461573172535	-0.018947	0.012516	0.0022485
Trial1	3	1	noBlindfold	counterclockwise	practice	Guided	1	0.5	0	14.98726	0.3702	-1.44999	-0.8	0.810461573172535	-0.0050433	0.025206	0.019382
Trial1	3	1	noBlindfold	counterclockwise	practice	Guided	1	0.5	0	15.00726	0.3702	-1.44999	-0.8	0.810461573172535	-0.00035824	0.033665	-0.0034352
Trial1	3	1	noBlindfold	counterclockwise	practice	Guided	1	0.5	0	15.02727	0.3702	-1.44999	-0.8	0.810461573172535	-0.0043545	-0.012896	0.0067039
Trial1	3	1	noBlindfold	counterclockwise	practice	Guided	1	0.5	0	15.04726	0.3702	-1.44999	-0.8	0.810461573172535	-0.011886	-0.017132	-0.018188
Trial1	3	1	noBlindfold	counterclockwise	practice	Guided	1	0.5	0	15.06726	0.3702	-1.44999	-0.8	0.810461573172535	0.0012524	0.016719	-0.014192
Trial1	3	1	noBlindfold	counterclockwise	practice	Guided	1	0.5	0	15.08727	0.3702	-1.44999	-0.8	0.810461573172535	-0.0076596	0.02941	-0.010427
Trial1	3	1	noBlindfold	counterclockwise	practice	Guided	1	0.5	0	15.10727	0.3702	-1.44999	-0.8	0.810461573172535	0.0040938	0.033636	0.0071664
Trial1	3	1	noBlindfold	counterclockwise	practice	Guided	1	0.5	0	15.12726	0.3702	-1.44999	-0.8	0.810461573172535	0.0040915	0.020929	0.0071654
Trial1	3	1	noBlindfold	counterclockwise	practice	Guided	1	0.5	0	15.14726	0.3702	-1.44999	-0.8	0.810461573172535	0.017689	0.0039966	-0.01066
Trial1	3	1	noBlindfold	counterclockwise	practice	Guided	1	0.5	0	15.16727	0.3702	-1.44999	-0.8	0.810461573172535	-0.0081252	0.0082227	-0.0019792
Trial1	3	1	noBlindfold	counterclockwise	practice	Guided	1	0.5	0	15.18726	0.3702	-1.44999	-0.8	0.810461573172535	-0.0048243	0.029376	0.015151
Trial1	3	1	noBlindfold	counterclockwise	practice	Guided	1	0.5	0	15.20726	0.3702	-1.44999	-0.8	0.810461573172535	0.017916	0.025139	-0.013275
Trial1	3	1	noBlindfold	counterclockwise	practice	Guided	1	0.5	0	15.22726	0.3702	-1.44999	-0.8	0.810461573172535	0.042344	0.012433	0.0050058
Trial1	3	1	noBlindfold	counterclockwise	practice	Guided	1	0.5	0	15.24727	0.3702	-1.44999	-0.8	0.810461573172535	0.01768	0.0081943	0.015607
Trial1	3	1	noBlindfold	counterclockwise	practice	Guided	1	0.5	0	15.26726	0.3702	-1.44999	-0.8	0.810461573172535	-0.0090573	0.01242	0.014912
Trial1	3	1	noBlindfold	counterclockwise	practice	Guided	1	0.5	0	15.28726	0.3702	-1.44999	-0.8	0.810461573172535	0.021906	0.012415	-0.0088292
Trial1	3	1	noBlindfold	counterclockwise	practice	Guided	1	0.5	0	15.30727	0.3702	-1.44999	-0.8	0.810461573172535	0.017678	0.029339	-0.0090606
Trial1	3	1	noBlindfold	counterclockwise	practice	Guided	1	0.5	0	15.32726	0.37021	-1.44999	-0.8	0.810459974274097	0.017213	-0.00029049	0.0069182
Trial1	3	1	noBlindfold	counterclockwise	practice	Guided	1	0.5	0	15.34726	0.37021	-1.44999	-0.8	0.810459974274097	0.0061505	-0.0087576	-0.030884
Trial1	3	1	noBlindfold	counterclockwise	practice	Guided	1	0.5	0	15.36726	0.37021	-1.44999	-0.8	0.810459974274097	0.0045358	0.033555	-0.0013049
Trial1	3	1	noBlindfold	counterclockwise	practice	Guided	1	0.5	0	15.38727	0.37021	-1.44999	-0.8	0.810459974274097	0.012756	0.012392	0.0033822
Trial1	3	1	noBlindfold	counterclockwise	practice	Guided	1	0.5	0	15.40726	0.37021	-1.44999	-0.8	0.810459974274097	0.0099116	0.029315	-0.022202
Trial1	3	1	noBlindfold	counterclockwise	practice	Guided	1	0.5	0	15.42726	0.37021	-1.44999	-0.8	0.810459974274097	-0.0069943	-0.00031647	-0.023124
Trial1	3	1	noBlindfold	counterclockwise	practice	Guided	1	0.5	0	15.44727	0.37021	-1.44999	-0.8	0.810459974274097	0.00030158	0.012374	0.0078371
Trial1	3	1	noBlindfold	counterclockwise	practice	Guided	1	0.5	0	15.46727	0.37021	-1.44999	-0.8	0.810459974274097	0.00030008	0.03776	0.0059929
Trial1	3	1	noBlindfold	counterclockwise	practice	Guided	1	0.5	0	15.48726	0.37021	-1.44999	-0.8	0.810459974274097	0.045857	0.020829	0.017901
Trial1	3	1	noBlindfold	counterclockwise	practice	Guided	1	0.5	0	15.50726	0.37021	-1.44999	-0.8	0.810459974274097	-0.033736	0.01236	0.00084096
Trial1	3	1	noBlindfold	counterclockwise	practice	Guided	1	0.5	0	15.52727	0.37021	-1.44999	-0.8	0.810459974274097	-0.01238	0.033508	-0.0022325
Trial1	3	1	noBlindfold	counterclockwise	practice	Guided	1	0.5	0	15.54726	0.37021	-1.44999	-0.8	0.810459974274097	-0.0015489	0.020806	-0.0053047
Trial1	3	1	noBlindfold	counterclockwise	practice	Guided	1	0.5	0	15.56726	0.37021	-1.44999	-0.8	0.810459974274097	-0.017761	0.016569	0.018663
Trial1	3	1	noBlindfold	counterclockwise	practice	Guided	1	0.5	0	15.58727	0.37021	-1.44999	-0.8	0.810459974274097	0.0042891	0.0081003	0.0029113
Trial1	3	1	noBlindfold	counterclockwise	practice	Guided	1	0.5	0	15.60727	0.37021	-1.44999	-0.8	0.810459974274097	6.2393E-05	0.012329	0.0026794
Trial1	3	1	noBlindfold	counterclockwise	practice	Guided	1	0.5	0	15.62726	0.37021	-1.44999	-0.8	0.810459974274097	0.016042	-0.013074	0.020505
Trial1	3	1	noBlindfold	counterclockwise	practice	Guided	1	0.5	0	15.64726	0.37021	-1.44999	-0.8	0.810459974274097	0.0087421	0.0038498	0.011589
Trial1	3	1	noBlindfold	counterclockwise	practice	Guided	1	0.5	0	15.66727	0.37021	-1.44999	-0.8	0.810459974274097	0.0085103	0.0080752	0.0031366
Trial1	3	1	noBlindfold	counterclockwise	practice	Guided	1	0.5	0	15.68726	0.37022	-1.44999	-0.8	0.810458375495492	0.0071261	-0.0088573	0.020038
Trial1	3	1	noBlindfold	counterclockwise	practice	Guided	1	0.5	0	15.70726	0.37022	-1.44999	-0.8	0.810458375495492	0.036472	0.033456	0.034327
Trial1	3	1	noBlindfold	counterclockwise	practice	Guided	1	0.5	0	15.72726	0.37022	-1.44999	-0.8	0.810458375495492	0.026562	0.05037	-0.017075
Trial1	3	1	noBlindfold	counterclockwise	practice	Guided	1	0.5	0	15.74727	0.37022	-1.44999	-0.8	0.810458375495492	-0.013774	0.0419	0.023106
Trial1	3	1	noBlindfold	counterclockwise	practice	Guided	1	0.5	0	15.76726	0.37022	-1.44999	-0.8	0.810458375495492	0.021414	0.016505	-0.00040188
Trial1	3	1	noBlindfold	counterclockwise	practice	Guided	1	0.5	0	15.78726	0.37022	-1.44999	-0.8	0.810458375495492	-0.019691	0.024963	-0.023838
Trial1	3	1	noBlindfold	counterclockwise	practice	Guided	1	0.5	0	15.80727	0.37022	-1.44999	-0.8	0.810458375495492	-0.021305	0.0080312	0.0057413
Trial1	3	1	noBlindfold	counterclockwise	practice	Guided	1	0.5	0	15.82726	0.37022	-1.44999	-0.8	0.810458375495492	0.0080411	0.012252	0.011579
Trial1	3	1	noBlindfold	counterclockwise	practice	Guided	1	0.5	0	15.84726	0.37022	-1.44999	-0.8	0.810458375495492	0.01388	0.020713	-0.017771
Trial1	3	1	noBlindfold	counterclockwise	practice	Guided	1	0.5	0	15.86726	0.37022	-1.44999	-0.8	0.810458375495492	-0.0041765	0.016478	0.0024335
Trial1	3	1	noBlindfold	counterclockwise	practice	Guided	1	0.5	0	15.88727	0.37022	-1.44999	-0.8	0.810458375495492	0.016951	0.016472	0.0035853
Trial1	3	1	noBlindfold	counterclockwise	practice	Guided	1	0.5	0	15.90726	0.37022	-1.44999	-0.8	0.810458375495492	-0.016855	0.046089	0.0017414
Trial1	3	1	noBlindfold	counterclockwise	practice	Guided	1	0.5	0	15.92726	0.37022	-1.44999	-0.8	0.810458375495492	0.00073854	0.016456	-0.010015
Trial1	3	1	noBlindfold	counterclockwise	practice	Guided	1	0.5	0	15.94727	0.37022	-1.44999	-0.8	0.810458375495492	4.6891E-05	0.016451	0.0026619
Trial1	3	1	noBlindfold	counterclockwise	practice	Guided	1	0.5	0	15.96727	0.37022	-1.44999	-0.8	0.810458375495492	0.013875	0.020676	-0.017775
Trial1	3	1	noBlindfold	counterclockwise	practice	Guided	1	0.5	0	15.98726	0.37022	-1.44999	-0.8	0.810458375495492	0.013412	0.029134	-0.0093254
Trial1	3	1	noBlindfold	counterclockwise	practice	Guided	1	0.5	0	16.00726	0.37022	-1.44999	-0.8	0.810458375495492	-0.010791	-0.021653	-0.01309
Trial1	3	1	noBlindfold	counterclockwise	practice	Guided	1	0.5	0	16.02727	0.37022	-1.44999	-0.8	0.810458375495492	-0.0084119	0.020656	0.01065
Trial1	3	1	noBlindfold	counterclockwise	practice	Guided	1	0.5	0	16.04726	0.37022	-1.44999	-0.8	0.810458375495492	0.01717	0.0079574	-0.00064297
Trial1	3	1	noBlindfold	counterclockwise	practice	Guided	1	0.5	0	16.06726	0.37022	-1.44999	-0.8	0.810458375495492	-0.014022	-0.0047432	0.02732
Trial1	3	1	noBlindfold	counterclockwise	practice	Guided	1	0.5	0	16.08727	0.37022	-1.44999	-0.8	0.810458375495492	0.024467	0.012181	0.0026584
Trial1	3	1	noBlindfold	counterclockwise	practice	Guided	1	0.5	0	16.10727	0.37022	-1.44999	-0.8	0.810458375495492	0.0024165	0.016408	0.036691
Trial1	3	1	noBlindfold	counterclockwise	practice	Guided	1	0.5	0	16.12726	0.37022	-1.44999	-0.8	0.810458375495492	0.013634	0.01217	-0.013558
Trial1	3	1	noBlindfold	counterclockwise	practice	Guided	1	0.5	0	16.14726	0.37022	-1.44999	-0.8	0.810458375495492	0.022083	-0.00052913	-0.013096
Trial1	3	1	noBlindfold	counterclockwise	practice	Guided	1	0.5	0	16.16727	0.37022	-1.44999	-0.8	0.810458375495492	-0.0037309	0.016392	-0.0060277
Trial1	3	1	noBlindfold	counterclockwise	practice	Guided	1	0.5	0	16.18726	0.37023	-1.44999	-0.8	0.810456767292848	0.021851	-0.0090035	-0.0088697
Trial1	3	1	noBlindfold	counterclockwise	practice	Guided	1	0.5	0	16.20726	0.37023	-1.44999	-0.8	0.810456767292848	-0.0046572	0.037542	0.016022
Trial1	3	1	noBlindfold	counterclockwise	practice	Guided	1	0.5	0	16.22726	0.37023	-1.44999	-0.8	0.810456767292848	-0.010037	0.024837	0.031766
Trial1	3	1	noBlindfold	counterclockwise	practice	Guided	1	0.5	0	16.24727	0.37023	-1.44999	-0.8	0.810456767292848	0.0091697	0.0036739	-0.0095683
Trial1	3	1	noBlindfold	counterclockwise	practice	Guided	1	0.5	0	16.26726	0.37023	-1.44999	-0.8	0.810456767292848	0.027224	-0.0047927	-0.029774
Trial1	3	1	noBlindfold	counterclockwise	practice	Guided	1	0.5	0	16.28726	0.37023	-1.44999	-0.8	0.810456767292848	-0.030708	0.03752	0.0021858
Trial1	3	1	noBlindfold	counterclockwise	practice	Guided	1	0.5	0	16.30727	0.37023	-1.44999	-0.8	0.810456767292848	0.0096265	-0.00057092	-0.018019
Trial1	3	1	noBlindfold	counterclockwise	practice	Guided	1	0.5	0	16.32726	0.37023	-1.44999	-0.8	0.810456767292848	-0.01358	0.037506	0.018857
Trial1	3	1	noBlindfold	counterclockwise	practice	Guided	1	0.5	0	16.34726	0.37023	-1.44999	-0.8	0.810456767292848	-0.010046	-0.013281	0.031763
Trial1	3	1	noBlindfold	counterclockwise	practice	Guided	1	0.5	0	16.36726	0.37023	-1.44999	-0.8	0.810456767292848	-0.0011358	0.016339	-0.00019836
Trial1	3	1	noBlindfold	counterclockwise	practice	Guided	1	0.5	0	16.38727	0.37023	-1.44999	-0.8	0.810456767292848	0.0084668	0.012103	0.0031046
Trial1	3	1	noBlindfold	counterclockwise	practice	Guided	1	0.5	0	16.40726	0.37023	-1.44999	-0.8	0.810456767292848	-0.012895	-0.00059932	0.006177
Trial1	3	1	noBlindfold	counterclockwise	practice	Guided	1	0.5	0	16.42726	0.37023	-1.44999	-0.8	0.810456767292848	0.047644	-0.017534	-0.01595
Trial1	3	1	noBlindfold	counterclockwise	practice	Guided	1	0.5	0	16.44727	0.37023	-1.44999	-0.8	0.810456767292848	-0.011284	0.029011	-0.023405
Trial1	3	1	noBlindfold	counterclockwise	practice	Guided	1	0.5	0	16.46727	0.37023	-1.44999	-0.8	0.810456767292848	0.013608	0.012079	-0.013572
Trial1	3	1	noBlindfold	counterclockwise	practice	Guided	1	0.5	0	16.48726	0.37024	-1.44999	-0.8	0.810455173526204	0.0035396	0.016306	0.015544
Trial1	3	1	noBlindfold	counterclockwise	practice	Guided	1	0.5	0	16.50726	0.37024	-1.44999	-0.8	0.810455173526204	-0.01805	0.012072	0.015541
Trial1	3	1	noBlindfold	counterclockwise	practice	Guided	1	0.5	0	16.52727	0.37024	-1.44999	-0.8	0.810455173526204	0.013143	0.041684	-0.0051279
Trial1	3	1	noBlindfold	counterclockwise	practice	Guided	1	0.5	0	16.54726	0.37024	-1.44999	-0.8	0.810455173526204	-0.0084456	-0.00064157	0.0021702
Trial1	3	1	noBlindfold	counterclockwise	practice	Guided	1	0.5	0	16.56726	0.37024	-1.44999	-0.8	0.810455173526204	0.0044605	0.020514	-0.0013656
Trial1	3	1	noBlindfold	counterclockwise	practice	Guided	1	0.5	0	16.58727	0.37024	-1.44999	-0.8	0.810455173526204	0.016212	-0.0091112	-0.0039762
Trial1	3	1	noBlindfold	counterclockwise	practice	Guided	1	0.5	0	16.60727	0.37024	-1.44999	-0.8	0.810455173526204	-0.020438	0.045898	-0.011202
Trial1	3	1	noBlindfold	counterclockwise	practice	Guided	1	0.5	0	16.62726	0.37024	-1.44999	-0.8	0.810455173526204	0.0053759	0.033189	-0.018269
Trial1	3	1	noBlindfold	counterclockwise	practice	Guided	1	0.5	0	16.64726	0.37024	-1.44999	-0.8	0.810455173526204	-0.009148	0.020491	0.014844
Trial1	3	1	noBlindfold	counterclockwise	practice	Guided	1	0.5	0	16.66727	0.37024	-1.44999	-0.8	0.810455173526204	0.0039881	0.016256	0.0073157
Trial1	3	1	noBlindfold	counterclockwise	practice	Guided	1	0.5	0	16.68726	0.37024	-1.44999	-0.8	0.810455173526204	-0.011993	0.024716	-0.0029791
Trial1	3	1	noBlindfold	counterclockwise	practice	Guided	1	0.5	0	16.70726	0.37024	-1.44999	-0.8	0.810455173526204	-0.0089204	0.016247	0.010851
Trial1	3	1	noBlindfold	counterclockwise	practice	Guided	1	0.5	0	16.72726	0.37024	-1.44999	-0.8	0.810455173526204	-0.021826	0.012007	0.01415
Trial1	3	1	noBlindfold	counterclockwise	practice	Guided	1	0.5	0	16.74727	0.37024	-1.44999	-0.8	0.810455173526204	0.0002225	0.028929	0.020449
Trial1	3	1	noBlindfold	counterclockwise	practice	Guided	1	0.5	0	16.76726	0.37024	-1.44999	-0.8	0.810455173526204	0.029568	0.016229	0.0042365
Trial1	3	1	noBlindfold	counterclockwise	practice	Guided	1	0.5	0	16.78726	0.37024	-1.44999	-0.8	0.810455173526204	0.025109	0.020456	0.010841
Trial1	3	1	noBlindfold	counterclockwise	practice	Guided	1	0.5	0	16.80727	0.37025	-1.44999	-0.8	0.810453565565019	-0.016226	0.045842	-0.010978
Trial1	3	1	noBlindfold	counterclockwise	practice	Guided	1	0.5	0	16.82726	0.37025	-1.44999	-0.8	0.810453565565019	0.009817	0.020442	-0.02227
Trial1	3	1	noBlindfold	counterclockwise	practice	Guided	1	0.5	0	16.84726	0.37025	-1.44999	-0.8	0.810453565565019	0.017344	0.016206	-0.0049076
Trial1	3	1	noBlindfold	counterclockwise	practice	Guided	1	0.5	0	16.86726	0.37025	-1.44999	-0.8	0.810453565565019	-0.0040164	0.020433	-0.0018344
Trial1	3	1	noBlindfold	counterclockwise	practice	Guided	1	0.5	0	16.88727	0.37025	-1.44999	-0.8	0.810453565565019	-0.0089358	0.028892	-0.014742
Trial1	3	1	noBlindfold	counterclockwise	practice	Guided	1	0.5	0	16.90726	0.37025	-1.44999	-0.8	0.810453565565019	-0.0014056	0.016192	0.027973
Trial1	3	1	noBlindfold	counterclockwise	practice	Guided	1	0.5	0	16.92726	0.37025	-1.44999	-0.8	0.810453565565019	0.020872	0.037346	-0.014975
Trial1	3	1	noBlindfold	counterclockwise	practice	Guided	1	0.5	0	16.94727	0.37025	-1.44999	-0.8	0.810453565565019	-0.012012	0.037342	-0.014054
Trial1	3	1	noBlindfold	counterclockwise	practice	Guided	1	0.5	0	16.96727	0.37025	-1.44999	-0.8	0.810453565565019	0.0091141	0.02464	-0.0096006
Trial1	3	1	noBlindfold	counterclockwise	practice	Guided	1	0.5	0	16.98726	0.37025	-1.44999	-0.8	0.810453565565019	-0.012247	-0.00075583	-0.0049164
Trial1	3	1	noBlindfold	counterclockwise	practice	Guided	1	0.5	0	17.00726	0.37025	-1.44999	-0.8	0.810453565565019	-0.0087156	-0.00075954	0.006376
Trial1	3	1	noBlindfold	counterclockwise	practice	Guided	1	0.5	0	17.02727	0.37025	-1.44999	-0.8	0.810453565565019	-0.030998	-0.0092314	0.026349
Trial1	3	1	noBlindfold	counterclockwise	practice	Guided	1	0.5	0	17.04726	0.37025	-1.44999	-0.8	0.810453565565019	0.0011152	-0.0050048	-0.018519
Trial1	3	1	noBlindfold	counterclockwise	practice	Guided	1	0.5	0	17.06726	0.37026	-1.44999	-0.8	0.810451967266825	0.025081	-0.0304	0.0082172
Trial1	3	1	noBlindfold	counterclockwise	practice	Guided	1	0.5	0	17.08727	0.37026	-1.44999	-0.8	0.810451967266825	0.02508	0.016145	0.008217
Trial1	3	1	noBlindfold	counterclockwise	practice	Guided	1	0.5	0	17.10727	0.37026	-1.44999	-0.8	0.810451967266825	0.044055	0.011909	-0.02889
Trial1	3	1	noBlindfold	counterclockwise	practice	Guided	1	0.5	0	17.12726	0.37026	-1.44999	-0.8	0.810451967266825	-0.00050545	0.033061	0.011058
Trial1	3	1	noBlindfold	counterclockwise	practice	Guided	1	0.5	0	17.14726	0.37026	-1.44999	-0.8	0.810451967266825	-0.0084972	0.011898	0.0030675
Trial1	3	1	noBlindfold	counterclockwise	practice	Guided	1	0.5	0	17.16727	0.37026	-1.44999	-0.8	0.810451967266825	0.0030271	0.0076613	0.014128
Trial1	3	1	noBlindfold	counterclockwise	practice	Guided	1	0.5	0	17.18726	0.37026	-1.44999	-0.8	0.810451967266825	0.022465	0.01189	-0.021596
Trial1	3	1	noBlindfold	counterclockwise	practice	Guided	1	0.5	0	17.20726	0.37026	-1.44999	-0.8	0.810451967266825	0.014014	-0.0050424	-0.022057
Trial1	3	1	noBlindfold	counterclockwise	practice	Guided	1	0.5	0	17.22726	0.37026	-1.44999	-0.8	0.810451967266825	0.00018333	0.028801	-0.0016211
Trial1	3	1	noBlindfold	counterclockwise	practice	Guided	1	0.5	0	17.24727	0.37026	-1.44999	-0.8	0.810451967266825	0.0041767	0.016099	0.0028353
Trial1	3	1	noBlindfold	counterclockwise	practice	Guided	1	0.5	0	17.26726	0.37026	-1.44999	-0.8	0.810451967266825	0.0041738	-0.01353	0.002833
Trial1	3	1	noBlindfold	counterclockwise	practice	Guided	1	0.5	0	17.28726	0.37026	-1.44999	-0.8	0.810451967266825	0.017543	0.0076252	0.0019084
Trial1	3	1	noBlindfold	counterclockwise	practice	Guided	1	0.5	0	17.30727	0.37026	-1.44999	-0.8	0.810451967266825	0.017311	-0.005075	0.0068246
Trial1	3	1	noBlindfold	counterclockwise	practice	Guided	1	0.5	0	17.32726	0.37026	-1.44999	-0.8	0.810451967266825	-0.012501	0.033005	0.0028268
Trial1	3	1	noBlindfold	counterclockwise	practice	Guided	1	0.5	0	17.34726	0.37026	-1.44999	-0.8	0.810451967266825	-0.016497	0.033001	-0.0067793
Trial1	3	1	noBlindfold	counterclockwise	practice	Guided	1	0.5	0	17.36726	0.37026	-1.44999	-0.8	0.810451967266825	-0.020033	0.0203	-0.019688
Trial1	3	1	noBlindfold	counterclockwise	practice	Guided	1	0.5	0	17.38727	0.37026	-1.44999	-0.8	0.810451967266825	0.025063	0.032991	0.0082013
Trial1	3	1	noBlindfold	counterclockwise	practice	Guided	1	0.5	0	17.40726	0.37026	-1.44999	-0.8	0.810451967266825	-0.0071276	0.0033605	-0.023223
Trial1	3	1	noBlindfold	counterclockwise	practice	Guided	1	0.5	0	17.42726	0.37026	-1.44999	-0.8	0.810451967266825	-6.1829E-05	-0.00088418	0.0025914
Trial1	3	1	noBlindfold	counterclockwise	practice	Guided	1	0.5	0	17.44727	0.37026	-1.44999	-0.8	0.810451967266825	0.0076983	0.028733	0.015727
Trial1	3	1	noBlindfold	counterclockwise	practice	Guided	1	0.5	0	17.46727	0.37026	-1.44999	-0.8	0.810451967266825	-0.01343	0.041425	0.014573
Trial1	3	1	noBlindfold	counterclockwise	practice	Guided	1	0.5	0	17.48726	0.37026	-1.44999	-0.8	0.810451967266825	0.012153	-0.013592	0.011729
Trial1	3	1	noBlindfold	counterclockwise	practice	Guided	1	0.5	0	17.50726	0.37026	-1.44999	-0.8	0.810451967266825	-0.024495	0.016026	-0.0014074
Trial1	3	1	noBlindfold	counterclockwise	practice	Guided	1	0.5	0	17.52727	0.37026	-1.44999	-0.8	0.810451967266825	-0.01251	0.0033221	-0.0023318
Trial1	3	1	noBlindfold	counterclockwise	practice	Guided	1	0.5	0	17.54726	0.37026	-1.44999	-0.8	0.810451967266825	0.032356	-0.0093755	0.029783
Trial1	3	1	noBlindfold	counterclockwise	practice	Guided	1	0.5	0	17.56726	0.37027	-1.44999	-0.8	0.810450364317964	0.0074634	0.037169	0.019947
Trial1	3	1	noBlindfold	counterclockwise	practice	Guided	1	0.5	0	17.58727	0.37027	-1.44999	-0.8	0.810450364317964	-0.008057	0.062555	-0.0063304
Trial1	3	1	noBlindfold	counterclockwise	practice	Guided	1	0.5	0	17.60727	0.37027	-1.44999	-0.8	0.810450364317964	-0.0073643	0.011768	-0.0016431
Trial1	3	1	noBlindfold	counterclockwise	practice	Guided	1	0.5	0	17.62726	0.37027	-1.44999	-0.8	0.810450364317964	0.020137	0.03292	0.020637
Trial1	3	1	noBlindfold	counterclockwise	practice	Guided	1	0.5	0	17.64726	0.37027	-1.44999	-0.8	0.810450364317964	0.021059	0.011756	0.0037339
Trial1	3	1	noBlindfold	counterclockwise	practice	Guided	1	0.5	0	17.66727	0.37027	-1.44999	-0.8	0.810450364317964	0.0036947	0.041375	0.0032728
Trial1	3	1	noBlindfold	counterclockwise	practice	Guided	1	0.5	0	17.68726	0.37027	-1.44999	-0.8	0.810450364317964	-0.0052186	0.037136	0.019251
Trial1	3	1	noBlindfold	counterclockwise	practice	Guided	1	0.5	0	17.70726	0.37027	-1.44999	-0.8	0.810450364317964	-0.0049901	0.007509	0.015025
Trial1	3	1	noBlindfold	counterclockwise	practice	Guided	1	0.5	0	17.72726	0.37027	-1.44999	-0.8	0.810450364317964	-0.0040693	-0.00096551	-0.0018796
Trial1	3	1	noBlindfold	counterclockwise	practice	Guided	1	0.5	0	17.74727	0.37027	-1.44999	-0.8	0.810450364317964	0.0039195	0.028652	0.0070322
Trial1	3	1	noBlindfold	counterclockwise	practice	Guided	1	0.5	0	17.76726	0.37027	-1.44999	-0.8	0.810450364317964	-0.012983	-0.00097495	0.0061076
Trial1	3	1	noBlindfold	counterclockwise	practice	Guided	1	0.5	0	17.78726	0.37027	-1.44999	-0.8	0.810450364317964	-0.0071458	0.020178	-0.02324
Trial1	3	1	noBlindfold	counterclockwise	practice	Guided	1	0.5	0	17.80727	0.37027	-1.44999	-0.8	0.810450364317964	-0.023053	0.024404	0.035225
Trial1	3	1	noBlindfold	counterclockwise	practice	Guided	1	0.5	0	17.82726	0.37027	-1.44999	-0.8	0.810450364317964	0.0085988	0.015932	-0.0011941
Trial1	3	1	noBlindfold	counterclockwise	practice	Guided	1	0.5	0	17.84726	0.37027	-1.44999	-0.8	0.810450364317964	-0.0094554	0.028624	0.01901
Trial1	3	1	noBlindfold	counterclockwise	practice	Guided	1	0.5	0	17.86726	0.37027	-1.44999	-0.8	0.810450364317964	0.021737	0.011692	-0.0089563
Trial1	3	1	noBlindfold	counterclockwise	practice	Guided	1	0.5	0	17.88727	0.37027	-1.44999	-0.8	0.810450364317964	0.015664	0.032846	0.024617
Trial1	3	1	noBlindfold	counterclockwise	practice	Guided	1	0.5	0	17.90726	0.37027	-1.44999	-0.8	0.810450364317964	0.0027558	-0.0052427	0.028149
Trial1	3	1	noBlindfold	counterclockwise	practice	Guided	1	0.5	0	17.92726	0.37027	-1.44999	-0.8	0.810450364317964	0.0088242	-0.0010172	-0.0054245
Trial1	3	1	noBlindfold	counterclockwise	practice	Guided	1	0.5	0	17.94727	0.37028	-1.44999	-0.8	0.810448766259801	-0.00055067	0.037063	-0.012723
Trial1	3	1	noBlindfold	counterclockwise	practice	Guided	1	0.5	0	17.96727	0.37028	-1.44999	-0.8	0.810448766259801	0.020805	-0.017956	0.002565
Trial1	3	1	noBlindfold	counterclockwise	practice	Guided	1	0.5	0	17.98726	0.37028	-1.44999	-0.8	0.810448766259801	0.025029	0.024357	0.0081744
Trial1	3	1	noBlindfold	counterclockwise	practice	Guided	1	0.5	0	18.00726	0.37028	-1.44999	-0.8	0.810448766259801	0.00036601	0.0074264	-0.005887
Trial1	3	1	noBlindfold	counterclockwise	practice	Guided	1	0.5	0	18.02727	0.37028	-1.44999	-0.8	0.810448766259801	0.0083539	0.020114	0.003024
Trial1	3	1	noBlindfold	counterclockwise	practice	Guided	1	0.5	0	18.04726	0.37028	-1.44999	-0.8	0.810448766259801	0.022414	0.020108	-0.021637
Trial1	3	1	noBlindfold	counterclockwise	practice	Guided	1	0.5	0	18.06726	0.37028	-1.44999	-0.8	0.810448766259801	0.0048192	0.028565	-0.0098835
Trial1	3	1	noBlindfold	counterclockwise	practice	Guided	1	0.5	0	18.08727	0.37028	-1.44999	-0.8	0.810448766259801	-0.017695	0.00317	0.015469
Trial1	3	1	noBlindfold	counterclockwise	practice	Guided	1	0.5	0	18.10727	0.37028	-1.44999	-0.8	0.810448766259801	0.0078867	0.03702	0.0157
Trial1	3	1	noBlindfold	counterclockwise	practice	Guided	1	0.5	0	18.12726	0.37028	-1.44999	-0.8	0.810448766259801	0.014954	0.011618	0.037287
Trial1	3	1	noBlindfold	counterclockwise	practice	Guided	1	0.5	0	18.14726	0.37028	-1.44999	-0.8	0.810448766259801	0.0022756	0.024309	0.036592
Trial1	3	1	noBlindfold	counterclockwise	practice	Guided	1	0.5	0	18.16727	0.37028	-1.44999	-0.8	0.810448766259801	-0.00079814	0.024303	0.015234
Trial1	3	1	noBlindfold	counterclockwise	practice	Guided	1	0.5	0	18.18726	0.37028	-1.44999	-0.8	0.810448766259801	-0.021464	0.032761	0.0056294
Trial1	3	1	noBlindfold	counterclockwise	practice	Guided	1	0.5	0	18.20726	0.37028	-1.44999	-0.8	0.810448766259801	-0.00033585	0.045451	0.027449
Trial1	3	1	noBlindfold	counterclockwise	practice	Guided	1	0.5	0	18.22726	0.37028	-1.44999	-0.8	0.810448766259801	-0.017241	-0.0053376	0.0058558
Trial1	3	1	noBlindfold	counterclockwise	practice	Guided	1	0.5	0	18.24727	0.37028	-1.44999	-0.8	0.810448766259801	0.0074172	0.0031217	0.006778
Trial1	3	1	noBlindfold	counterclockwise	practice	Guided	1	0.5	0	18.26726	0.37028	-1.44999	-0.8	0.810448766259801	-0.0099481	0.036971	0.027445
Trial1	3	1	noBlindfold	counterclockwise	practice	Guided	1	0.5	0	18.28726	0.37028	-1.44999	-0.8	0.810448766259801	-0.0038762	0.02427	-0.0061292
Trial1	3	1	noBlindfold	counterclockwise	practice	Guided	1	0.5	0	18.30727	0.37028	-1.44999	-0.8	0.810448766259801	-0.013018	0.028497	0.0060876
Trial1	3	1	noBlindfold	counterclockwise	practice	Guided	1	0.5	0	18.32726	0.37028	-1.44999	-0.8	0.810448766259801	-0.016322	0.015793	-0.011046
Trial1	3	1	noBlindfold	counterclockwise	practice	Guided	1	0.5	0	18.34726	0.37028	-1.44999	-0.8	0.810448766259801	0.037456	0.0030923	0.013082
Trial1	3	1	noBlindfold	counterclockwise	practice	Guided	1	0.5	0	18.36726	0.37029	-1.44999	-0.8	0.810447163551689	0.0036495	0.015783	0.011238
Trial1	3	1	noBlindfold	counterclockwise	practice	Guided	1	0.5	0	18.38727	0.37029	-1.44999	-0.8	0.810447163551689	-0.025928	0.011544	0.0096223
Trial1	3	1	noBlindfold	counterclockwise	practice	Guided	1	0.5	0	18.40726	0.37029	-1.44999	-0.8	0.810447163551689	-0.016326	0.003077	-0.011045
Trial1	3	1	noBlindfold	counterclockwise	practice	Guided	1	0.5	0	18.42726	0.37029	-1.44999	-0.8	0.810447163551689	-0.021246	0.011533	0.0014048
Trial1	3	1	noBlindfold	counterclockwise	practice	Guided	1	0.5	0	18.44727	0.37029	-1.44999	-0.8	0.810447163551689	-0.051289	0.011526	0.0082395
Trial1	3	1	noBlindfold	counterclockwise	practice	Guided	1	0.5	0	18.46727	0.37029	-1.44999	-0.8	0.810447163551689	0.0047921	0.019986	-0.014117
Trial1	3	1	noBlindfold	counterclockwise	practice	Guided	1	0.5	0	18.48726	0.37029	-1.44999	-0.8	0.810447163551689	0.02077	0.01998	-0.013885
Trial1	3	1	noBlindfold	counterclockwise	practice	Guided	1	0.5	0	18.50726	0.37029	-1.44999	-0.8	0.810447163551689	-0.0041223	-0.0054154	-0.001902
Trial1	3	1	noBlindfold	counterclockwise	practice	Guided	1	0.5	0	18.52727	0.37029	-1.44999	-0.8	0.810447163551689	-0.0099669	0.024201	0.027442
Trial1	3	1	noBlindfold	counterclockwise	practice	Guided	1	0.5	0	18.54726	0.37029	-1.44999	-0.8	0.810447163551689	0.023837	0.0072713	0.029287
Trial1	3	1	noBlindfold	counterclockwise	practice	Guided	1	0.5	0	18.56726	0.37029	-1.44999	-0.8	0.810447163551689	-0.025947	0.024194	0.0096164
Trial1	3	1	noBlindfold	counterclockwise	practice	Guided	1	0.5	0	18.58727	0.37029	-1.44999	-0.8	0.810447163551689	-0.0095074	0.015726	0.018988
Trial1	3	1	noBlindfold	counterclockwise	practice	Guided	1	0.5	0	18.60727	0.37029	-1.44999	-0.8	0.810447163551689	0.0045507	0.0030279	-0.0056766
Trial1	3	1	noBlindfold	counterclockwise	practice	Guided	1	0.5	0	18.62726	0.3703	-1.44999	-0.8	0.810445565733558	0.0020115	0.03264	0.040802
Trial1	3	1	noBlindfold	counterclockwise	practice	Guided	1	0.5	0	18.64726	0.3703	-1.44999	-0.8	0.810445565733558	-0.00059939	0.0072439	0.010991
Trial1	3	1	noBlindfold	counterclockwise	practice	Guided	1	0.5	0	18.66727	0.3703	-1.44999	-0.8	0.810445565733558	-0.0090516	0.015704	0.01053
Trial1	3	1	noBlindfold	counterclockwise	practice	Guided	1	0.5	0	18.68726	0.3703	-1.44999	-0.8	0.810445565733558	0.033895	0.041091	0.0001591
Trial1	3	1	noBlindfold	counterclockwise	practice	Guided	1	0.5	0	18.70726	0.3703	-1.44999	-0.8	0.810445565733558	0.030132	0.028388	-0.0085238
Trial1	3	1	noBlindfold	counterclockwise	practice	Guided	1	0.5	0	18.72726	0.3703	-1.44999	-0.8	0.810445565733558	0.0060039	-0.0012443	0.045253
Trial1	3	1	noBlindfold	counterclockwise	practice	Guided	1	0.5	0	18.74727	0.3703	-1.44999	-0.8	0.810445565733558	-0.016582	0.04107	-0.022589
Trial1	3	1	noBlindfold	counterclockwise	practice	Guided	1	0.5	0	18.76726	0.3703	-1.44999	-0.8	0.810445565733558	0.037657	0.015675	0.0088333
Trial1	3	1	noBlindfold	counterclockwise	practice	Guided	1	0.5	0	18.78726	0.3703	-1.44999	-0.8	0.810445565733558	-0.0017585	0.019904	0.032111
Trial1	3	1	noBlindfold	counterclockwise	practice	Guided	1	0.5	0	18.80727	0.3703	-1.44999	-0.8	0.810445565733558	-0.0095204	-0.0054917	0.018971
Trial1	3	1	noBlindfold	counterclockwise	practice	Guided	1	0.5	0	18.82726	0.3703	-1.44999	-0.8	0.810445565733558	-0.0041419	0.019888	-0.0047689
Trial1	3	1	noBlindfold	counterclockwise	practice	Guided	1	0.5	0	18.84726	0.3703	-1.44999	-0.8	0.810445565733558	0.00031285	0.028348	-0.0059226
Trial1	3	1	noBlindfold	counterclockwise	practice	Guided	1	0.5	0	18.86726	0.3703	-1.44999	-0.8	0.810445565733558	0.011834	0.011415	0.015896
Trial1	3	1	noBlindfold	counterclockwise	practice	Guided	1	0.5	0	18.88727	0.3703	-1.44999	-0.8	0.810445565733558	-0.0081416	0.015641	-0.0063854
Trial1	3	1	noBlindfold	counterclockwise	practice	Guided	1	0.5	0	18.90726	0.3703	-1.44999	-0.8	0.810445565733558	0.026353	0.011405	-0.017219
Trial1	3	1	noBlindfold	counterclockwise	practice	Guided	1	0.5	0	18.92726	0.3703	-1.44999	-0.8	0.810445565733558	-0.017058	0.011394	0.0016034
Trial1	3	1	noBlindfold	counterclockwise	practice	Guided	1	0.5	0	18.94727	0.3703	-1.44999	-0.8	0.810445565733558	-0.0095299	0.053708	0.018965
Trial1	3	1	noBlindfold	counterclockwise	practice	Guided	1	0.5	0	18.96727	0.3703	-1.44999	-0.8	0.810445565733558	0.0094471	0.0029213	-0.018141
Trial1	3	1	noBlindfold	counterclockwise	practice	Guided	1	0.5	0	18.98726	0.3703	-1.44999	-0.8	0.810445565733558	0.014437	-0.026706	0.045702
Trial1	3	1	noBlindfold	counterclockwise	practice	Guided	1	0.5	0	19.00726	0.3703	-1.44999	-0.8	0.810445565733558	0.0099057	-0.0097814	-0.022368
Trial1	3	1	noBlindfold	counterclockwise	practice	Guided	1	0.5	0	19.02727	0.37031	-1.44999	-0.8	0.810443968035267	0.0040629	0.0071347	0.0152
Trial1	3	1	noBlindfold	counterclockwise	practice	Guided	1	0.5	0	19.04726	0.37031	-1.44999	-0.8	0.810443968035267	0.0075965	0.011363	0.01566
Trial1	3	1	noBlindfold	counterclockwise	practice	Guided	1	0.5	0	19.06726	0.37031	-1.44999	-0.8	0.810443968035267	0.012051	0.01559	0.011664
Trial1	3	1	noBlindfold	counterclockwise	practice	Guided	1	0.5	0	19.08727	0.37031	-1.44999	-0.8	0.810443968035267	-0.012612	0.011355	-0.0023965
Trial1	3	1	noBlindfold	counterclockwise	practice	Guided	1	0.5	0	19.10727	0.37031	-1.44999	-0.8	0.810443968035267	-0.0086176	0.019813	0.0020574
Trial1	3	1	noBlindfold	counterclockwise	practice	Guided	1	0.5	0	19.12726	0.37031	-1.44999	-0.8	0.810443968035267	-0.0086208	0.028264	0.0020536
Trial1	3	1	noBlindfold	counterclockwise	practice	Guided	1	0.5	0	19.14726	0.37031	-1.44999	-0.8	0.810443968035267	-0.012846	0.028259	0.0018227
Trial1	3	1	noBlindfold	counterclockwise	practice	Guided	1	0.5	0	19.16727	0.37031	-1.44999	-0.8	0.810443968035267	-0.0083918	0.049411	-0.0021736
Trial1	3	1	noBlindfold	counterclockwise	practice	Guided	1	0.5	0	19.18726	0.37031	-1.44999	-0.8	0.810443968035267	-0.01569	0.015552	-0.023761
Trial1	3	1	noBlindfold	counterclockwise	practice	Guided	1	0.5	0	19.20726	0.37031	-1.44999	-0.8	0.810443968035267	0.012964	0.028243	-0.005244
Trial1	3	1	noBlindfold	counterclockwise	practice	Guided	1	0.5	0	19.22726	0.37031	-1.44999	-0.8	0.810443968035267	-0.00017739	0.019769	-0.022609
Trial1	3	1	noBlindfold	counterclockwise	practice	Guided	1	0.5	0	19.24727	0.37031	-1.44999	-0.8	0.810443968035267	0.0012063	0.019764	-0.02284
Trial1	3	1	noBlindfold	counterclockwise	practice	Guided	1	0.5	0	19.26726	0.37031	-1.44999	-0.8	0.810443968035267	0.034316	0.0070651	-0.0083178
Trial1	3	1	noBlindfold	counterclockwise	practice	Guided	1	0.5	0	19.28726	0.37031	-1.44999	-0.8	0.810443968035267	-0.00748	0.0028309	-0.019074
Trial1	3	1	noBlindfold	counterclockwise	practice	Guided	1	0.5	0	19.30727	0.37031	-1.44999	-0.8	0.810443968035267	-0.0030246	-0.0056378	-0.023071
Trial1	3	1	noBlindfold	counterclockwise	practice	Guided	1	0.5	0	19.32726	0.37031	-1.44999	-0.8	0.810443968035267	-0.013324	0.0028166	0.010273
Trial1	3	1	noBlindfold	counterclockwise	practice	Guided	1	0.5	0	19.34726	0.37031	-1.44999	-0.8	0.810443968035267	0.024707	0.015508	0.012349
Trial1	3	1	noBlindfold	counterclockwise	practice	Guided	1	0.5	0	19.36726	0.37031	-1.44999	-0.8	0.810443968035267	0.036921	0.032431	0.021488
Trial1	3	1	noBlindfold	counterclockwise	practice	Guided	1	0.5	0	19.38727	0.37032	-1.44999	-0.8	0.810442360919394	0.0042679	0.053584	-0.0014851
Trial1	3	1	noBlindfold	counterclockwise	practice	Guided	1	0.5	0	19.40726	0.37032	-1.44999	-0.8	0.810442360919394	0.020937	0.049349	0.0036615
Trial1	3	1	noBlindfold	counterclockwise	practice	Guided	1	0.5	0	19.42726	0.37032	-1.44999	-0.8	0.810442360919394	0.049361	0.015484	0.026401
Trial1	3	1	noBlindfold	counterclockwise	practice	Guided	1	0.5	0	19.44727	0.37032	-1.44999	-0.8	0.810442360919394	0.00026802	0.028174	-0.0059486
Trial1	3	1	noBlindfold	counterclockwise	practice	Guided	1	0.5	0	19.46727	0.37032	-1.44999	-0.8	0.810442360919394	-0.0084132	0.019706	-0.0021854
Trial1	3	1	noBlindfold	counterclockwise	practice	Guided	1	0.5	0	19.48726	0.37032	-1.44999	-0.8	0.810442360919394	0.012716	-0.0099219	-0.0010333
Trial1	3	1	noBlindfold	counterclockwise	practice	Guided	1	0.5	0	19.50726	0.37032	-1.44999	-0.8	0.810442360919394	0.036149	0.036624	-0.042137
Trial1	3	1	noBlindfold	counterclockwise	practice	Guided	1	0.5	0	19.52727	0.37032	-1.44999	-0.8	0.810442360919394	0.020702	0.019688	0.0078784
Trial1	3	1	noBlindfold	counterclockwise	practice	Guided	1	0.5	0	19.54726	0.37032	-1.44999	-0.8	0.810442360919394	-0.00042818	0.0069897	0.0067252
Trial1	3	1	noBlindfold	counterclockwise	practice	Guided	1	0.5	0	19.56726	0.37032	-1.44999	-0.8	0.810442360919394	0.025617	0.032376	-0.0045683
Trial1	3	1	noBlindfold	counterclockwise	practice	Guided	1	0.5	0	19.58727	0.37032	-1.44999	-0.8	0.810442360919394	0.017394	0.015444	-0.0092546
Trial1	3	1	noBlindfold	counterclockwise	practice	Guided	1	0.5	0	19.60727	0.37032	-1.44999	-0.8	0.810442360919394	0.0037934	0.019673	0.0069545
Trial1	3	1	noBlindfold	counterclockwise	practice	Guided	1	0.5	0	19.62726	0.37032	-1.44999	-0.8	0.810442360919394	0.033369	-0.0057284	0.0085661
Trial1	3	1	noBlindfold	counterclockwise	practice	Guided	1	0.5	0	19.64726	0.37032	-1.44999	-0.8	0.810442360919394	0.0084732	0.019659	0.0031858
Trial1	3	1	noBlindfold	counterclockwise	practice	Guided	1	0.5	0	19.66727	0.37032	-1.44999	-0.8	0.810442360919394	0.0070872	0.036584	0.024083
Trial1	3	1	noBlindfold	counterclockwise	practice	Guided	1	0.5	0	19.68726	0.37032	-1.44999	-0.8	0.810442360919394	0.0040157	0.049275	0.0027241
Trial1	3	1	noBlindfold	counterclockwise	practice	Guided	1	0.5	0	19.70726	0.37032	-1.44999	-0.8	0.810442360919394	-0.016191	0.006948	0.014709
Trial1	3	1	noBlindfold	counterclockwise	practice	Guided	1	0.5	0	19.72726	0.37032	-1.44999	-0.8	0.810442360919394	0.017152	0.036565	0.0067174
Trial1	3	1	noBlindfold	counterclockwise	practice	Guided	1	0.5	0	19.74727	0.37033	-1.44999	-0.8	0.810440768229851	0.0049345	0.0027059	0.0027227
Trial1	3	1	noBlindfold	counterclockwise	practice	Guided	1	0.5	0	19.76726	0.37033	-1.44999	-0.8	0.810440768229851	0.02913	0.019627	0.0083314
Trial1	3	1	noBlindfold	counterclockwise	practice	Guided	1	0.5	0	19.78726	0.37033	-1.44999	-0.8	0.810440768229851	-0.0089012	0.04078	0.0062535
Trial1	3	1	noBlindfold	counterclockwise	practice	Guided	1	0.5	0	19.80727	0.37033	-1.44999	-0.8	0.810440768229851	-0.013357	0.019615	0.010248
Trial1	3	1	noBlindfold	counterclockwise	practice	Guided	1	0.5	0	19.82726	0.37033	-1.44999	-0.8	0.810440768229851	-0.016661	0.015373	0.0067143
Trial1	3	1	noBlindfold	counterclockwise	practice	Guided	1	0.5	0	19.84726	0.37033	-1.44999	-0.8	0.810440768229851	-0.011976	0.0026725	-0.015106
Trial1	3	1	noBlindfold	counterclockwise	practice	Guided	1	0.5	0	19.86726	0.37033	-1.44999	-0.8	0.810440768229851	0.01691	0.049218	-0.0052721
Trial1	3	1	noBlindfold	counterclockwise	practice	Guided	1	0.5	0	19.88727	0.37033	-1.44999	-0.8	0.810440768229851	-0.0046811	0.011128	-0.0061937
Trial1	3	1	noBlindfold	counterclockwise	practice	Guided	1	0.5	0	19.90726	0.37033	-1.44999	-0.8	0.810440768229851	0.0030779	0.019588	0.0069448
Trial1	3	1	noBlindfold	counterclockwise	practice	Guided	1	0.5	0	19.92726	0.37033	-1.44999	-0.8	0.810440768229851	-0.01759	-0.0058136	0.010016
Trial1	3	1	noBlindfold	counterclockwise	practice	Guided	1	0.5	0	19.94727	0.37033	-1.44999	-0.8	0.810440768229851	-0.0046825	0.070353	-0.011114
Trial1	3	1	noBlindfold	counterclockwise	practice	Guided	1	0.5	0	19.96727	0.37033	-1.44999	-0.8	0.810440768229851	0.011759	0.036494	0.015852
Trial1	3	1	noBlindfold	counterclockwise	practice	Guided	1	0.5	0	19.98726	0.37033	-1.44999	-0.8	0.810440768229851	0.029581	0.019561	0.019616
Trial1	3	1	noBlindfold	counterclockwise	practice	Guided	1	0.5	0	20.00726	0.37033	-1.44999	-0.8	0.810440768229851	-0.0037645	-0.0016035	-0.0015119
Trial1	3	1	noBlindfold	counterclockwise	practice	Guided	1	0.5	0	20.02727	0.37033	-1.44999	-0.8	0.810440768229851	-0.016902	0.015316	-0.0059664
Trial1	3	1	noBlindfold	counterclockwise	practice	Guided	1	0.5	0	20.04726	0.37033	-1.44999	-0.8	0.810440768229851	-0.0046864	0.015312	0.0064804
Trial1	3	1	noBlindfold	counterclockwise	practice	Guided	1	0.5	0	20.06726	0.37033	-1.44999	-0.8	0.810440768229851	-0.015517	0.032236	-0.018642
Trial1	3	1	noBlindfold	counterclockwise	practice	Guided	1	0.5	0	20.08727	0.37033	-1.44999	-0.8	0.810440768229851	0.0046863	0.011073	-0.013263
Trial1	3	1	noBlindfold	counterclockwise	practice	Guided	1	0.5	0	20.10727	0.37033	-1.44999	-0.8	0.810440768229851	0.015978	0.00684	0.016086
Trial1	3	1	noBlindfold	counterclockwise	practice	Guided	1	0.5	0	20.12726	0.37033	-1.44999	-0.8	0.810440768229851	0.029115	0.0068308	-0.0085776
Trial1	3	1	noBlindfold	counterclockwise	practice	Guided	1	0.5	0	20.14726	0.37033	-1.44999	-0.8	0.810440768229851	-0.011989	0.011058	-0.015109
Trial1	3	1	noBlindfold	counterclockwise	practice	Guided	1	0.5	0	20.16727	0.37033	-1.44999	-0.8	0.810440768229851	0.024885	0.0068225	0.0080939
Trial1	3	1	noBlindfold	counterclockwise	practice	Guided	1	0.5	0	20.18726	0.37034	-1.44999	-0.8	0.81043916135545	0.0044486	0.019515	-0.0057385
Trial1	3	1	noBlindfold	counterclockwise	practice	Guided	1	0.5	0	20.20726	0.37034	-1.44999	-0.8	0.81043916135545	0.0042184	0.011045	-0.0015148
Trial1	3	1	noBlindfold	counterclockwise	practice	Guided	1	0.5	0	20.22726	0.37034	-1.44999	-0.8	0.81043916135545	-0.010304	0.023734	0.031597
Trial1	3	1	noBlindfold	counterclockwise	practice	Guided	1	0.5	0	20.24727	0.37034	-1.44999	-0.8	0.81043916135545	-0.0093828	0.036424	0.0064734
Trial1	3	1	noBlindfold	counterclockwise	practice	Guided	1	0.5	0	20.26726	0.37034	-1.44999	-0.8	0.81043916135545	0.033564	0.044884	0.0043235
Trial1	3	1	noBlindfold	counterclockwise	practice	Guided	1	0.5	0	20.28726	0.37034	-1.44999	-0.8	0.81043916135545	-0.020679	0.036414	-0.011353
Trial1	3	1	noBlindfold	counterclockwise	practice	Guided	1	0.5	0	20.30727	0.37034	-1.44999	-0.8	0.81043916135545	0.013123	0.053336	0.0050135
Trial1	3	1	noBlindfold	counterclockwise	practice	Guided	1	0.5	0	20.32726	0.37034	-1.44999	-0.8	0.81043916135545	0.0032858	0.040633	0.015384
Trial1	3	1	noBlindfold	counterclockwise	practice	Guided	1	0.5	0	20.34726	0.37034	-1.44999	-0.8	0.81043916135545	-0.0042447	0.015238	-0.0019783
Trial1	3	1	noBlindfold	counterclockwise	practice	Guided	1	0.5	0	20.36726	0.37034	-1.44999	-0.8	0.81043916135545	0.0046653	0.019465	-0.013964
Trial1	3	1	noBlindfold	counterclockwise	practice	Guided	1	0.5	0	20.38727	0.37034	-1.44999	-0.8	0.81043916135545	0.039391	0.027922	-0.025026
Trial1	3	1	noBlindfold	counterclockwise	practice	Guided	1	0.5	0	20.40726	0.37034	-1.44999	-0.8	0.81043916135545	0.020413	0.010988	0.012082
Trial1	3	1	noBlindfold	counterclockwise	practice	Guided	1	0.5	0	20.42726	0.37034	-1.44999	-0.8	0.81043916135545	-0.0080157	0.010981	-0.010662
Trial1	3	1	noBlindfold	counterclockwise	practice	Guided	1	0.5	0	20.44727	0.37034	-1.44999	-0.8	0.81043916135545	0.025327	0.010978	-0.00036623
Trial1	3	1	noBlindfold	counterclockwise	practice	Guided	1	0.5	0	20.46727	0.37034	-1.44999	-0.8	0.81043916135545	-0.0044839	0.015206	0.0022419
Trial1	3	1	noBlindfold	counterclockwise	practice	Guided	1	0.5	0	20.48726	0.37034	-1.44999	-0.8	0.81043916135545	0.021099	0.015202	-0.0048255
Trial1	3	1	noBlindfold	counterclockwise	practice	Guided	1	0.5	0	20.50726	0.37035	-1.44999	-0.8	0.810437564137595	0.028623	0.010966	0.016764
Trial1	3	1	noBlindfold	counterclockwise	practice	Guided	1	0.5	0	20.52727	0.37035	-1.44999	-0.8	0.810437564137595	0.029311	-0.0017378	0.0078478
Trial1	3	1	noBlindfold	counterclockwise	practice	Guided	1	0.5	0	20.54726	0.37035	-1.44999	-0.8	0.810437564137595	0.0088737	0.015184	0.0071559
Trial1	3	1	noBlindfold	counterclockwise	practice	Guided	1	0.5	0	20.56726	0.37035	-1.44999	-0.8	0.810437564137595	0.03261	-0.018675	0.021217
Trial1	3	1	noBlindfold	counterclockwise	practice	Guided	1	0.5	0	20.58727	0.37035	-1.44999	-0.8	0.810437564137595	-0.031696	0.040564	0.03466
Trial1	3	1	noBlindfold	counterclockwise	practice	Guided	1	0.5	0	20.60727	0.37035	-1.44999	-0.8	0.810437564137595	0.0037224	0.023633	0.006925
Trial1	3	1	noBlindfold	counterclockwise	practice	Guided	1	0.5	0	20.62726	0.37035	-1.44999	-0.8	0.810437564137595	-0.010646	0.032088	-0.0052924
Trial1	3	1	noBlindfold	counterclockwise	practice	Guided	1	0.5	0	20.64726	0.37035	-1.44999	-0.8	0.810437564137595	-0.016948	-0.0017702	-0.00268
Trial1	3	1	noBlindfold	counterclockwise	practice	Guided	1	0.5	0	20.66727	0.37035	-1.44999	-0.8	0.810437564137595	0.0011076	0.01092	-0.022886
Trial1	3	1	noBlindfold	counterclockwise	practice	Guided	1	0.5	0	20.68726	0.37035	-1.44999	-0.8	0.810437564137595	0.010554	0.0066827	0.036964
Trial1	3	1	noBlindfold	counterclockwise	practice	Guided	1	0.5	0	20.70726	0.37035	-1.44999	-0.8	0.810437564137595	0.038444	0.010912	-0.0081332
Trial1	3	1	noBlindfold	counterclockwise	practice	Guided	1	0.5	0	20.72726	0.37035	-1.44999	-0.8	0.810437564137595	-0.0031218	0.019367	-0.023115
Trial1	3	1	noBlindfold	counterclockwise	practice	Guided	1	0.5	0	20.74727	0.37035	-1.44999	-0.8	0.810437564137595	0.015927	0.044753	0.016067
Trial1	3	1	noBlindfold	counterclockwise	practice	Guided	1	0.5	0	20.76726	0.37035	-1.44999	-0.8	0.810437564137595	-0.023489	0.015126	0.039342
Trial1	3	1	noBlindfold	counterclockwise	practice	Guided	1	0.5	0	20.78726	0.37036	-1.44999	-0.8	0.810435962272306	0.012621	0.019352	-0.014437
Trial1	3	1	noBlindfold	counterclockwise	practice	Guided	1	0.5	0	20.80727	0.37036	-1.44999	-0.8	0.810435962272306	0.011926	0.0066504	0.011608
Trial1	3	1	noBlindfold	counterclockwise	practice	Guided	1	0.5	0	20.82726	0.37036	-1.44999	-0.8	0.810435962272306	0.0057795	0.010872	-0.03111
Trial1	3	1	noBlindfold	counterclockwise	practice	Guided	1	0.5	0	20.84726	0.37036	-1.44999	-0.8	0.810435962272306	0.017764	-0.027216	-0.017741
Trial1	3	1	noBlindfold	counterclockwise	practice	Guided	1	0.5	0	20.86726	0.37036	-1.44999	-0.8	0.810435962272306	-0.0045175	0.015098	0.0022308
Trial1	3	1	noBlindfold	counterclockwise	practice	Guided	1	0.5	0	20.88727	0.37036	-1.44999	-0.8	0.810435962272306	0.01922	0.032022	0.033191
Trial1	3	1	noBlindfold	counterclockwise	practice	Guided	1	0.5	0	20.90726	0.37036	-1.44999	-0.8	0.810435962272306	0.01146	-0.0060682	0.020054
Trial1	3	1	noBlindfold	counterclockwise	practice	Guided	1	0.5	0	20.92726	0.37036	-1.44999	-0.8	0.810435962272306	0.0018543	0.023547	0.040716
Trial1	3	1	noBlindfold	counterclockwise	practice	Guided	1	0.5	0	20.94727	0.37036	-1.44999	-0.8	0.810435962272306	0.024135	0.010848	0.020739
Trial1	3	1	noBlindfold	counterclockwise	practice	Guided	1	0.5	0	20.96727	0.37036	-1.44999	-0.8	0.810435962272306	0.043804	0.036235	-0.029045
Trial1	3	1	noBlindfold	counterclockwise	practice	Guided	1	0.5	0	20.98726	0.37036	-1.44999	-0.8	0.810435962272306	0.011685	-0.018784	-0.018677
Trial1	3	1	noBlindfold	counterclockwise	practice	Guided	1	0.5	0	21.00726	0.37036	-1.44999	-0.8	0.810435962272306	-0.014361	0.027762	0.02711
Trial1	3	1	noBlindfold	counterclockwise	practice	Guided	1	0.5	0	21.02727	0.37036	-1.44999	-0.8	0.810435962272306	-0.0061467	0.048913	0.031794
Trial1	3	1	noBlindfold	counterclockwise	practice	Guided	1	0.5	0	21.04726	0.37036	-1.44999	-0.8	0.810435962272306	0.01214	0.019285	0.013968
Trial1	3	1	noBlindfold	counterclockwise	practice	Guided	1	0.5	0	21.06726	0.37036	-1.44999	-0.8	0.810435962272306	0.016826	0.0065841	-0.00085813
Trial1	3	1	noBlindfold	counterclockwise	practice	Guided	1	0.5	0	21.08727	0.37036	-1.44999	-0.8	0.810435962272306	-0.012985	0.015042	0.0017518
Trial1	3	1	noBlindfold	counterclockwise	practice	Guided	1	0.5	0	21.10727	0.37036	-1.44999	-0.8	0.810435962272306	0.0041475	0.015036	-0.014457
Trial1	3	1	noBlindfold	counterclockwise	practice	Guided	1	0.5	0	21.12726	0.37037	-1.44999	-0.8	0.810434365294494	-0.012987	0.044648	0.0017504
Trial1	3	1	noBlindfold	counterclockwise	practice	Guided	1	0.5	0	21.14726	0.37037	-1.44999	-0.8	0.810434365294494	-0.004768	0.027717	0.0064367
Trial1	3	1	noBlindfold	counterclockwise	practice	Guided	1	0.5	0	21.16727	0.37037	-1.44999	-0.8	0.810434365294494	-0.030121	0.036177	0.0050522
Trial1	3	1	noBlindfold	counterclockwise	practice	Guided	1	0.5	0	21.18726	0.37037	-1.44999	-0.8	0.810434365294494	-0.0092244	-0.0019152	0.010429
Trial1	3	1	noBlindfold	counterclockwise	practice	Guided	1	0.5	0	21.20726	0.37037	-1.44999	-0.8	0.810434365294494	0.0069834	0.01924	0.024026
Trial1	3	1	noBlindfold	counterclockwise	practice	Guided	1	0.5	0	21.22726	0.37037	-1.44999	-0.8	0.810434365294494	0.016817	0.031923	-0.00087009
Trial1	3	1	noBlindfold	counterclockwise	practice	Guided	1	0.5	0	21.24727	0.37037	-1.44999	-0.8	0.810434365294494	-0.00077787	0.027685	0.0055061
Trial1	3	1	noBlindfold	counterclockwise	practice	Guided	1	0.5	0	21.26726	0.37037	-1.44999	-0.8	0.810434365294494	-0.0085388	0.031913	-0.0022527
Trial1	3	1	noBlindfold	counterclockwise	practice	Guided	1	0.5	0	21.28726	0.37037	-1.44999	-0.8	0.810434365294494	0.00060245	-0.0061767	-0.014467
Trial1	3	1	noBlindfold	counterclockwise	practice	Guided	1	0.5	0	21.30727	0.37037	-1.44999	-0.8	0.810434365294494	-8.8794E-05	-0.0061802	-0.0017902
Trial1	3	1	noBlindfold	counterclockwise	practice	Guided	1	0.5	0	21.32726	0.37037	-1.44999	-0.8	0.810434365294494	0.012819	-0.010418	-0.0053264
Trial1	3	1	noBlindfold	counterclockwise	practice	Guided	1	0.5	0	21.34726	0.37037	-1.44999	-0.8	0.810434365294494	-0.018146	0.040359	0.018411
Trial1	3	1	noBlindfold	counterclockwise	practice	Guided	1	0.5	0	21.36726	0.37037	-1.44999	-0.8	0.810434365294494	-0.0080802	-0.0019633	-0.010707
Trial1	3	1	noBlindfold	counterclockwise	practice	Guided	1	0.5	0	21.38727	0.37037	-1.44999	-0.8	0.810434365294494	0.015196	0.010728	0.028704
Trial1	3	1	noBlindfold	counterclockwise	practice	Guided	1	0.5	0	21.40726	0.37037	-1.44999	-0.8	0.810434365294494	-0.0043186	-0.0062042	-0.0020284
Trial1	3	1	noBlindfold	counterclockwise	practice	Guided	1	0.5	0	21.42726	0.37037	-1.44999	-0.8	0.810434365294494	0.029023	0.014944	0.0082662
Trial1	3	1	noBlindfold	counterclockwise	practice	Guided	1	0.5	0	21.44727	0.37037	-1.44999	-0.8	0.810434365294494	-0.0029362	-0.0062209	-0.027383
Trial1	3	1	noBlindfold	counterclockwise	practice	Guided	1	0.5	0	21.46727	0.37037	-1.44999	-0.8	0.810434365294494	0.013273	0.0064704	-0.013788
Trial1	3	1	noBlindfold	counterclockwise	practice	Guided	1	0.5	0	21.48726	0.37037	-1.44999	-0.8	0.810434365294494	0.024794	0.0064655	0.0080308
Trial1	3	1	noBlindfold	counterclockwise	practice	Guided	1	0.5	0	21.50726	0.37037	-1.44999	-0.8	0.810434365294494	-0.012543	0.02339	-0.006723
Trial1	3	1	noBlindfold	counterclockwise	practice	Guided	1	0.5	0	21.52727	0.37037	-1.44999	-0.8	0.810434365294494	0.025484	0.010686	-0.0046495
Trial1	3	1	noBlindfold	counterclockwise	practice	Guided	1	0.5	0	21.54726	0.37037	-1.44999	-0.8	0.810434365294494	-0.0050174	-0.018941	0.003108
Trial1	3	1	noBlindfold	counterclockwise	practice	Guided	1	0.5	0	21.56726	0.37037	-1.44999	-0.8	0.810434365294494	0.024328	0.023374	-0.0053449
Trial1	3	1	noBlindfold	counterclockwise	practice	Guided	1	0.5	0	21.58727	0.37037	-1.44999	-0.8	0.810434365294494	0.021716	0.019139	-0.0025035
Trial1	3	1	noBlindfold	counterclockwise	practice	Guided	1	0.5	0	21.60727	0.37038	-1.44999	-0.8	0.810432768436527	-0.0092486	0.03606	0.010401
Trial1	3	1	noBlindfold	counterclockwise	practice	Guided	1	0.5	0	21.62726	0.37038	-1.44999	-0.8	0.810432768436527	0.0041193	0.027585	-0.0015863
Trial1	3	1	noBlindfold	counterclockwise	practice	Guided	1	0.5	0	21.64726	0.37038	-1.44999	-0.8	0.810432768436527	-0.022389	0.036043	0.018157
Trial1	3	1	noBlindfold	counterclockwise	practice	Guided	1	0.5	0	21.66727	0.37038	-1.44999	-0.8	0.810432768436527	0.012798	0.040271	-0.0053539
Trial1	3	1	noBlindfold	counterclockwise	practice	Guided	1	0.5	0	21.68726	0.37038	-1.44999	-0.8	0.810432768436527	0.025472	0.027571	0.019768
Trial1	3	1	noBlindfold	counterclockwise	practice	Guided	1	0.5	0	21.70726	0.37038	-1.44999	-0.8	0.810432768436527	-0.0087938	0.023334	0.0019419
Trial1	3	1	noBlindfold	counterclockwise	practice	Guided	1	0.5	0	21.72726	0.37038	-1.44999	-0.8	0.810432768436527	-0.012097	0.0063953	0.0063953
Trial1	3	1	noBlindfold	counterclockwise	practice	Guided	1	0.5	0	21.74727	0.37038	-1.44999	-0.8	0.810432768436527	0.017479	0.010623	-0.0091251
Trial1	3	1	noBlindfold	counterclockwise	practice	Guided	1	0.5	0	21.76726	0.37038	-1.44999	-0.8	0.810432768436527	0.0036483	0.01485	0.0068516
Trial1	3	1	noBlindfold	counterclockwise	practice	Guided	1	0.5	0	21.78726	0.37038	-1.44999	-0.8	0.810432768436527	0.037451	0.019079	-0.021345
Trial1	3	1	noBlindfold	counterclockwise	practice	Guided	1	0.5	0	21.80727	0.37038	-1.44999	-0.8	0.810432768436527	-0.01725	0.036001	0.0014691
Trial1	3	1	noBlindfold	counterclockwise	practice	Guided	1	0.5	0	21.82726	0.37038	-1.44999	-0.8	0.810432768436527	-0.0010398	0.014837	0.012759
Trial1	3	1	noBlindfold	counterclockwise	practice	Guided	1	0.5	0	21.84726	0.37038	-1.44999	-0.8	0.810432768436527	0.042138	-0.0020941	0.00047082
Trial1	3	1	noBlindfold	counterclockwise	practice	Guided	1	0.5	0	21.86726	0.37038	-1.44999	-0.8	0.810432768436527	0.025232	0.014827	-0.00045189
Trial1	3	1	noBlindfold	counterclockwise	practice	Guided	1	0.5	0	21.88727	0.37038	-1.44999	-0.8	0.810432768436527	-0.0083428	0.035981	0.023056
Trial1	3	1	noBlindfold	counterclockwise	practice	Guided	1	0.5	0	21.90726	0.37038	-1.44999	-0.8	0.810432768436527	0.010705	0.019051	0.03266
Trial1	3	1	noBlindfold	counterclockwise	practice	Guided	1	0.5	0	21.92726	0.37038	-1.44999	-0.8	0.810432768436527	-0.0003581	-0.0021173	0.0023868
Trial1	3	1	noBlindfold	counterclockwise	practice	Guided	1	0.5	0	21.94727	0.37038	-1.44999	-0.8	0.810432768436527	-0.013497	-0.0021192	-0.021584
Trial1	3	1	noBlindfold	counterclockwise	practice	Guided	1	0.5	0	21.96727	0.37038	-1.44999	-0.8	0.810432768436527	0.0005628	0.035961	-0.014517
Trial1	3	1	noBlindfold	counterclockwise	practice	Guided	1	0.5	0	21.98726	0.37039	-1.44999	-0.8	0.810431166932201	-0.0095044	0.023262	0.0099116
Trial1	3	1	noBlindfold	counterclockwise	practice	Guided	1	0.5	0	22.00726	0.37039	-1.44999	-0.8	0.810431166932201	0.011392	0.0063314	0.019977
Trial1	3	1	noBlindfold	counterclockwise	practice	Guided	1	0.5	0	22.02727	0.37039	-1.44999	-0.8	0.810431166932201	0.0022476	0.023252	0.032189
Trial1	3	1	noBlindfold	counterclockwise	practice	Guided	1	0.5	0	22.04726	0.37039	-1.44999	-0.8	0.810431166932201	-0.0092771	0.040175	0.010369
Trial1	3	1	noBlindfold	counterclockwise	practice	Guided	1	0.5	0	22.06726	0.37039	-1.44999	-0.8	0.810431166932201	0.011851	0.010547	0.023508
Trial1	3	1	noBlindfold	counterclockwise	practice	Guided	1	0.5	0	22.08727	0.37039	-1.44999	-0.8	0.810431166932201	-0.045692	0.0063102	-0.021287
Trial1	3	1	noBlindfold	counterclockwise	practice	Guided	1	0.5	0	22.10727	0.37039	-1.44999	-0.8	0.810431166932201	0.0031673	-0.0063909	-0.005151
Trial1	3	1	noBlindfold	counterclockwise	practice	Guided	1	0.5	0	22.12726	0.37039	-1.44999	-0.8	0.810431166932201	0.012306	0.035921	0.003068
Trial1	3	1	noBlindfold	counterclockwise	practice	Guided	1	0.5	0	22.14726	0.37039	-1.44999	-0.8	0.810431166932201	0.0096941	0.014757	-0.010071
Trial1	3	1	noBlindfold	counterclockwise	practice	Guided	1	0.5	0	22.16727	0.37039	-1.44999	-0.80001	0.810441051627397	0.04426	-0.357645	0.038719
Trial1	3	1	noBlindfold	counterclockwise	practice	Guided	1	0.5	0	22.18726	0.3704	-1.45011	-0.80001	0.810439455028951	0.025198	-0.818856	-0.00045061
Trial1	3	1	noBlindfold	counterclockwise	practice	Guided	1	0.5	0	22.20726	0.3704	-1.4503	-0.80002	0.810449398584401	0.016669	-0.801929	-0.077181
Trial1	3	1	noBlindfold	counterclockwise	practice	Guided	1	0.5	0	22.22726	0.3704	-1.45034	-0.80003	0.810459224467783	-0.037402	-0.632657	-0.173295
Trial1	3	1	noBlindfold	counterclockwise	practice	Guided	1	0.5	0	22.24727	0.37039	-1.45033	-0.80005	0.810480531602269	-0.112822	-0.776538	-0.283719
Trial1	3	1	noBlindfold	counterclockwise	practice	Guided	1	0.5	0	22.26726	0.37038	-1.45035	-0.80007	0.810501961232628	-0.122003	-0.670743	-0.318128
Trial1	3	1	noBlindfold	counterclockwise	practice	Guided	1	0.5	0	22.28726	0.37036	-1.45034	-0.8001	0.810534691107242	-0.105373	-0.691902	-0.38664
Trial1	3	1	noBlindfold	counterclockwise	practice	Guided	1	0.5	0	22.30727	0.37035	-1.45036	-0.80012	0.810556062078162	-0.106569	-0.933115	-0.45643
Trial1	3	1	noBlindfold	counterclockwise	practice	Guided	1	0.5	0	22.32726	0.37034	-1.45038	-0.80012	0.810557659062515	0.011753	-0.260207	-0.216682
Trial1	3	1	noBlindfold	counterclockwise	practice	Guided	1	0.5	0	22.34726	0.37034	-1.45026	-0.80012	0.810557659062515	-0.033267	-0.336282	-0.168229
Trial1	3	1	noBlindfold	counterclockwise	practice	Guided	1	0.5	0	22.36726	0.37034	-1.45022	-0.80011	0.810547833267122	-0.070825	-0.573197	-0.178709
Trial1	3	1	noBlindfold	counterclockwise	practice	Guided	1	0.5	0	22.38727	0.37034	-1.45022	-0.80007	0.810508353605789	-0.032632	-0.149948	-0.02402
Trial1	3	1	noBlindfold	counterclockwise	practice	Guided	1	0.5	0	22.40726	0.37032	-1.4501	-0.8	0.810442360919394	-0.045529	0.150499	-0.020484
Trial1	3	1	noBlindfold	counterclockwise	practice	Guided	1	0.5	0	22.42726	0.37028	-1.44998	-0.79996	0.810409287205418	0.120261	-0.162644	0.047897
Trial1	3	1	noBlindfold	counterclockwise	practice	Guided	1	0.5	0	22.44727	0.37045	-1.4501	-0.79971	0.81013538725341	1.19293	-1.292486	0.737895
Trial1	3	1	noBlindfold	counterclockwise	practice	Guided	1	0.5	0	22.46727	0.3714	-1.45063	-0.79957	0.809845777691271	1.260534	-2.358899	0.970744
Trial1	3	1	noBlindfold	counterclockwise	practice	Guided	1	0.5	0	22.48726	0.37288	-1.45107	-0.79953	0.809572582740515	1.391924	-2.303886	0.965674
Trial1	3	1	noBlindfold	counterclockwise	practice	Guided	1	0.5	0	22.50726	0.37495	-1.45113	-0.79974	0.809457595247078	1.353067	-1.601407	0.819941
Trial1	3	1	noBlindfold	counterclockwise	practice	Guided	1	0.5	0	22.52727	0.38064	-1.45099	-0.79998	0.808835509208808	0.32673	-2.303886	-0.0081628
Trial1	3	1	noBlindfold	counterclockwise	practice	Guided	1	0.5	0	22.54726	0.38323	-1.45107	-0.80017	0.808645329312249	-0.307689	-2.113455	-0.243288
Trial1	3	1	noBlindfold	counterclockwise	practice	Guided	1	0.5	0	22.56726	0.38505	-1.45109	-0.80017	0.808384524019996	-0.642013	-2.566258	-0.338539
Trial1	3	1	noBlindfold	counterclockwise	practice	Guided	1	0.5	0	22.58727	0.38568	-1.45128	-0.80015	0.808275410531713	-0.60187	-3.116392	-0.0013445
Trial1	3	1	noBlindfold	counterclockwise	practice	Guided	1	0.5	0	22.60727	0.38565	-1.45146	-0.80006	0.808190562279536	-0.667951	-2.925961	0.26614
Trial1	3	1	noBlindfold	counterclockwise	practice	Guided	1	0.5	0	22.62726	0.38556	-1.4516	-0.80003	0.80817356357481	-0.577427	-3.666526	0.538218
Trial1	3	1	noBlindfold	counterclockwise	practice	Guided	1	0.5	0	22.64726	0.38552	-1.45175	-0.8	0.808149485890311	-0.653467	-3.526876	0.533906
Trial1	3	1	noBlindfold	counterclockwise	practice	Guided	1	0.5	0	22.66727	0.38549	-1.45173	-0.79998	0.808134030607131	-0.637185	-3.057146	0.445866
Trial1	3	1	noBlindfold	counterclockwise	practice	Guided	1	0.5	0	22.68726	0.38545	-1.45159	-0.79995	0.808109961286677	-0.723499	-2.917497	0.428762
Trial1	3	1	noBlindfold	counterclockwise	practice	Guided	1	0.5	0	22.70726	0.38537	-1.45148	-0.79989	0.808061952015352	-0.841065	-2.786311	0.404308
Trial1	3	1	noBlindfold	counterclockwise	practice	Guided	1	0.5	0	22.72726	0.38492	-1.4513	-0.7999	0.808135761296993	-0.614522	-2.354668	0.253449
Trial1	3	1	noBlindfold	counterclockwise	practice	Guided	1	0.5	0	22.74727	0.38467	-1.45119	-0.79993	0.80820113034232	-0.516445	-2.079601	0.062274
Trial1	3	1	noBlindfold	counterclockwise	practice	Guided	1	0.5	0	22.76726	0.38448	-1.45107	-0.79995	0.808248030497903	-0.275424	-1.910329	0.00083307
Trial1	3	1	noBlindfold	counterclockwise	practice	Guided	1	0.5	0	22.78726	0.38445	-1.45097	-0.79995	0.808252320399816	-0.079109	-1.745288	-0.02315
Trial1	3	1	noBlindfold	counterclockwise	practice	Guided	1	0.5	0	22.80727	0.38445	-1.45089	-0.79999	0.808291904313481	0.083439	-1.601407	-0.124127
Trial1	3	1	noBlindfold	counterclockwise	practice	Guided	1	0.5	0	22.82726	0.38447	-1.45071	-0.80002	0.808318778128854	0.18102	-1.216313	-0.351582
Trial1	3	1	noBlindfold	counterclockwise	practice	Guided	1	0.5	0	22.84726	0.38448	-1.45064	-0.80004	0.808337109581399	0.01877	-1.245936	-0.33101
Trial1	3	1	noBlindfold	counterclockwise	practice	Guided	1	0.5	0	22.86726	0.38448	-1.45063	-0.80004	0.808337109581399	-0.134354	-1.347499	-0.246356
Trial1	3	1	noBlindfold	counterclockwise	practice	Guided	1	0.5	0	22.88727	0.38447	-1.45066	-0.80005	0.808348392477467	-0.317876	-1.525235	-0.222782
Trial1	3	1	noBlindfold	counterclockwise	practice	Guided	1	0.5	0	22.90726	0.38445	-1.4507	-0.8001	0.808400745536421	-0.402198	-1.461758	-0.277964
Trial1	3	1	noBlindfold	counterclockwise	practice	Guided	1	0.5	0	22.92726	0.38431	-1.45069	-0.80014	0.808460348966526	-0.309576	-1.330572	-0.438238
Trial1	3	1	noBlindfold	counterclockwise	practice	Guided	1	0.5	0	22.94727	0.38425	-1.45066	-0.80017	0.808498671496764	-0.212396	-1.233241	-0.569295
Trial1	3	1	noBlindfold	counterclockwise	practice	Guided	1	0.5	0	22.96727	0.38423	-1.45064	-0.80021	0.808541113021039	-0.16123	-1.216313	-0.73494
Trial1	3	1	noBlindfold	counterclockwise	practice	Guided	1	0.5	0	22.98726	0.38422	-1.45062	-0.80027	0.808601891232859	-0.067601	-1.2544	-0.890224
Trial1	3	1	noBlindfold	counterclockwise	practice	Guided	1	0.5	0	23.00726	0.38421	-1.45063	-0.80037	0.808702306787502	-0.178682	-1.402513	-1.024148
Trial1	3	1	noBlindfold	counterclockwise	practice	Guided	1	0.5	0	23.02727	0.38418	-1.45069	-0.80039	0.808726429280496	-0.060219	-1.478685	-1.093734
Trial1	3	1	noBlindfold	counterclockwise	practice	Guided	1	0.5	0	23.04726	0.38418	-1.45069	-0.8004	0.808736339641211	-0.114705	-1.461758	-1.029002
Trial1	3	1	noBlindfold	counterclockwise	practice	Guided	1	0.5	0	23.06726	0.38417	-1.4507	-0.8004	0.808737769489396	-0.227681	-1.449062	-0.904002
Trial1	3	1	noBlindfold	counterclockwise	practice	Guided	1	0.5	0	23.08727	0.38416	-1.4507	-0.8004	0.808739203727046	-0.336646	-1.432135	-0.774536
Trial1	3	1	noBlindfold	counterclockwise	practice	Guided	1	0.5	0	23.10727	0.38414	-1.4507	-0.80035	0.808692571590107	-0.492964	-1.355963	-0.707091
Trial1	3	1	noBlindfold	counterclockwise	practice	Guided	1	0.5	0	23.12726	0.38389	-1.45072	-0.8003	0.808678938002867	-0.609146	-1.516771	-0.52711
Trial1	3	1	noBlindfold	counterclockwise	practice	Guided	1	0.5	0	23.14726	0.38356	-1.45075	-0.80024	0.808666989009023	-0.556478	-1.508308	-0.409535
Trial1	3	1	noBlindfold	counterclockwise	practice	Guided	1	0.5	0	23.16727	0.38314	-1.45076	-0.80021	0.808697905751885	-0.52438	-1.542162	-0.377916
Trial1	3	1	noBlindfold	counterclockwise	practice	Guided	1	0.5	0	23.18726	0.38264	-1.45077	-0.8002	0.808760459478669	-0.56316	-1.597175	-0.369808
Trial1	3	1	noBlindfold	counterclockwise	practice	Guided	1	0.5	0	23.20726	0.38203	-1.45079	-0.80022	0.808868955491023	-0.566475	-1.63103	-0.384227
Trial1	3	1	noBlindfold	counterclockwise	practice	Guided	1	0.5	0	23.22726	0.38061	-1.45084	-0.80024	0.809097027945758	-0.648682	-1.67758	-0.509472
Trial1	3	1	noBlindfold	counterclockwise	practice	Guided	1	0.5	0	23.24727	0.37973	-1.45085	-0.80026	0.80924714918692	-0.603437	-1.664884	-0.5595
Trial1	3	1	noBlindfold	counterclockwise	practice	Guided	1	0.5	0	23.26726	0.3788	-1.45085	-0.80027	0.809395731336796	-0.577933	-1.70297	-0.562172
Trial1	3	1	noBlindfold	counterclockwise	practice	Guided	1	0.5	0	23.28726	0.37781	-1.45084	-0.80027	0.809544567528506	-0.588345	-1.622566	-0.491397
Trial1	3	1	noBlindfold	counterclockwise	practice	Guided	1	0.5	0	23.30727	0.37675	-1.45082	-0.80029	0.809725092549569	-0.524123	-1.559089	-0.541937
Trial1	3	1	noBlindfold	counterclockwise	practice	Guided	1	0.5	0	23.32726	0.3747	-1.45078	-0.80032	0.81006922010746	-0.426501	-1.597175	-0.621157
Trial1	3	1	noBlindfold	counterclockwise	practice	Guided	1	0.5	0	23.34726	0.37369	-1.45079	-0.8003401	0.810245900764821	-0.405612	-1.601407	-0.691992
Trial1	3	1	noBlindfold	counterclockwise	practice	Guided	1	0.5	0	23.36726	0.37283	-1.45081	-0.80035	0.81039024374012	-0.382126	-1.626798	-0.733036
Trial1	3	1	noBlindfold	counterclockwise	practice	Guided	1	0.5	0	23.38727	0.37202	-1.45082	-0.80035	0.810517746849242	-0.317713	-1.639493	-0.670133
Trial1	3	1	noBlindfold	counterclockwise	practice	Guided	1	0.5	0	23.40726	0.37158	-1.45082	-0.80032	0.81055767778857	-0.2768	-1.656421	-0.642451
Trial1	3	1	noBlindfold	counterclockwise	practice	Guided	1	0.5	0	23.42726	0.37123	-1.45083	-0.80031	0.810603380309438	-0.28005	-1.690275	-0.502757
Trial1	3	1	noBlindfold	counterclockwise	practice	Guided	1	0.5	0	23.44727	0.37122	-1.45083	-0.8003	0.810595079959435	-0.270297	-1.618334	-0.446996
Trial1	3	1	noBlindfold	counterclockwise	practice	Guided	1	0.5	0	23.46727	0.3712	-1.45083	-0.80029	0.810588429685381	-0.332606	-1.660652	-0.390959
Trial1	3	1	noBlindfold	counterclockwise	practice	Guided	1	0.5	0	23.48726	0.37119	-1.45084	-0.80028	0.810580070950983	-0.378688	-1.732593	-0.321327
Trial1	3	1	noBlindfold	counterclockwise	practice	Guided	1	0.5	0	23.50726	0.37117	-1.45085	-0.80026	0.810563535245732	-0.413081	-1.753752	-0.310411
Trial1	3	1	noBlindfold	counterclockwise	practice	Guided	1	0.5	0	23.52727	0.37113	-1.45086	-0.8002501	0.810560070291048	-0.464477	-1.812997	-0.299884
Trial1	3	1	noBlindfold	counterclockwise	practice	Guided	1	0.5	0	23.54726	0.37111	-1.45088	-0.80024	0.810553304871139	-0.495788	-1.846852	-0.263856
Trial1	3	1	noBlindfold	counterclockwise	practice	Guided	1	0.5	0	23.56726	0.37108	-1.4509	-0.80023	0.810548186747594	-0.459272	-1.91456	-0.232127
Trial1	3	1	noBlindfold	counterclockwise	practice	Guided	1	0.5	0	23.58727	0.37106	-1.45092	-0.80022	0.810541540402443	-0.465518	-1.944183	-0.270545
Trial1	3	1	noBlindfold	counterclockwise	practice	Guided	1	0.5	0	23.60727	0.37104	-1.45094	-0.80021	0.810534840514715	-0.458623	-1.973806	-0.316711
Trial1	3	1	noBlindfold	counterclockwise	practice	Guided	1	0.5	0	23.62726	0.371	-1.45097	-0.8002	0.810531377729157	-0.45976	-1.948415	-0.291194
Trial1	3	1	noBlindfold	counterclockwise	practice	Guided	1	0.5	0	23.64726	0.37097	-1.45098	-0.8002	0.810536149913162	-0.406094	-1.978037	-0.262759
Trial1	3	1	noBlindfold	counterclockwise	practice	Guided	1	0.5	0	23.66727	0.37096	-1.45099	-0.80019	0.810527799335707	-0.344751	-1.986501	-0.297465
Trial1	3	1	noBlindfold	counterclockwise	practice	Guided	1	0.5	0	23.68726	0.37094	-1.451	-0.80019	0.810530983253711	-0.316535	-2.049978	-0.34669
Trial1	3	1	noBlindfold	counterclockwise	practice	Guided	1	0.5	0	23.70726	0.37093	-1.45101	-0.80019	0.810532577765913	-0.308688	-2.05421	-0.333452
Trial1	3	1	noBlindfold	counterclockwise	practice	Guided	1	0.5	0	23.72726	0.3709	-1.45101	-0.80019	0.810537352532306	-0.321419	-2.041514	-0.329735
Trial1	3	1	noBlindfold	counterclockwise	practice	Guided	1	0.5	0	23.74727	0.37088	-1.45101	-0.80018	0.810530652187101	-0.360051	-1.978037	-0.319043
Trial1	3	1	noBlindfold	counterclockwise	practice	Guided	1	0.5	0	23.76726	0.37087	-1.451	-0.80018	0.810532247441116	-0.369554	-1.965342	-0.298289
Trial1	3	1	noBlindfold	counterclockwise	practice	Guided	1	0.5	0	23.78726	0.37085	-1.451	-0.80017	0.810525606760965	-0.456493	-1.982269	-0.25635
Trial1	3	1	noBlindfold	counterclockwise	practice	Guided	1	0.5	0	23.80727	0.37083	-1.45099	-0.8001601	0.810518966642031	-0.496716	-1.944183	-0.216104
Trial1	3	1	noBlindfold	counterclockwise	practice	Guided	1	0.5	0	23.82726	0.37076	-1.45099	-0.80014	0.810510296416738	-0.564253	-1.956878	-0.143417
Trial1	3	1	noBlindfold	counterclockwise	practice	Guided	1	0.5	0	23.84726	0.37069	-1.45099	-0.80012	0.810501750325456	-0.621266	-1.939951	-0.108352
Trial1	3	1	noBlindfold	counterclockwise	practice	Guided	1	0.5	0	23.86726	0.37055	-1.45099	-0.80009	0.810494440081975	-0.566107	-1.994965	-0.109542
Trial1	3	1	noBlindfold	counterclockwise	practice	Guided	1	0.5	0	23.88727	0.37037	-1.45099	-0.80008	0.810513383795232	-0.538839	-2.011892	-0.065637
Trial1	3	1	noBlindfold	counterclockwise	practice	Guided	1	0.5	0	23.90726	0.37019	-1.45098	-0.80008	0.810542192656106	-0.517096	-1.96111	-0.148724
Trial1	3	1	noBlindfold	counterclockwise	practice	Guided	1	0.5	0	23.92726	0.36988	-1.45097	-0.80008	0.810591893372505	-0.511841	-1.965342	-0.159927
Trial1	3	1	noBlindfold	counterclockwise	practice	Guided	1	0.5	0	23.94727	0.36978	-1.45097	-0.80008	0.810607954512428	-0.490661	-1.923024	-0.168781
Trial1	3	1	noBlindfold	counterclockwise	practice	Guided	1	0.5	0	23.96727	0.36971	-1.45097	-0.80008	0.810619203505514	-0.491976	-1.990733	-0.143381
Trial1	3	1	noBlindfold	counterclockwise	practice	Guided	1	0.5	0	23.98726	0.36967	-1.45098	-0.80008	0.810625627985331	-0.466087	-1.994965	-0.150413
Trial1	3	1	noBlindfold	counterclockwise	practice	Guided	1	0.5	0	24.00726	0.36965	-1.45098	-0.80008	0.810628848133382	-0.472506	-1.956878	-0.108352
Trial1	3	1	noBlindfold	counterclockwise	practice	Guided	1	0.5	0	24.02727	0.3696	-1.45098	-0.80008	0.810636891024134	-0.464109	-1.944183	-0.179873
Trial1	3	1	noBlindfold	counterclockwise	practice	Guided	1	0.5	0	24.04726	0.36958	-1.45098	-0.80008	0.81064010326819	-0.489341	-1.952647	-0.20679
Trial1	3	1	noBlindfold	counterclockwise	practice	Guided	1	0.5	0	24.06726	0.36956	-1.45097	-0.80008	0.810643325582288	-0.519216	-1.935719	-0.098038
Trial1	3	1	noBlindfold	counterclockwise	practice	Guided	1	0.5	0	24.08727	0.36953	-1.45097	-0.80007	0.810638330953193	-0.525933	-1.918792	-0.072896
Trial1	3	1	noBlindfold	counterclockwise	practice	Guided	1	0.5	0	24.10727	0.3695	-1.45096	-0.80005	0.810623336902528	-0.528913	-1.872242	0.0031716
Trial1	3	1	noBlindfold	counterclockwise	practice	Guided	1	0.5	0	24.12726	0.36942	-1.45093	-0.80004	0.810626389241414	-0.511685	-1.817229	-0.00014759
Trial1	3	1	noBlindfold	counterclockwise	practice	Guided	1	0.5	0	24.14726	0.36934	-1.45092	-0.80003	0.810629400360162	-0.516317	-1.791838	0.0080732
Trial1	3	1	noBlindfold	counterclockwise	practice	Guided	1	0.5	0	24.16727	0.36926	-1.45091	-0.80002	0.810632473508052	-0.519303	-1.791838	-0.013284
Trial1	3	1	noBlindfold	counterclockwise	practice	Guided	1	0.5	0	24.18726	0.36917	-1.45091	-0.80001	0.810637053059983	-0.487253	-1.851083	0.022366
Trial1	3	1	noBlindfold	counterclockwise	practice	Guided	1	0.5	0	24.20726	0.36907	-1.45091	-0.80001	0.810653200904704	-0.491626	-1.821461	0.00077813
Trial1	3	1	noBlindfold	counterclockwise	practice	Guided	1	0.5	0	24.22726	0.36883	-1.4509	-0.80001	0.810691998012989	-0.485423	-1.791838	-0.0072095
Trial1	3	1	noBlindfold	counterclockwise	practice	Guided	1	0.5	0	24.24727	0.36869	-1.45089	-0.80001	0.810714658796349	-0.452539	-1.817229	-0.064744
Trial1	3	1	noBlindfold	counterclockwise	practice	Guided	1	0.5	0	24.26726	0.36855	-1.45089	-0.80002	0.810747287849386	-0.460861	-1.791838	-0.065177
Trial1	3	1	noBlindfold	counterclockwise	practice	Guided	1	0.5	0	24.28726	0.36841	-1.4509	-0.80002	0.810769995428887	-0.45698	-1.817229	-0.06938
Trial1	3	1	noBlindfold	counterclockwise	practice	Guided	1	0.5	0	24.30727	0.36828	-1.45091	-0.80003	0.810800931113529	-0.473307	-1.84262	-0.065816
Trial1	3	1	noBlindfold	counterclockwise	practice	Guided	1	0.5	0	24.32726	0.36809	-1.45092	-0.80003	0.810831817892857	-0.464147	-1.846852	-0.073758
Trial1	3	1	noBlindfold	counterclockwise	practice	Guided	1	0.5	0	24.34726	0.36805	-1.45092	-0.80003	0.81083832538482	-0.430222	-1.829924	-0.071898
Trial1	3	1	noBlindfold	counterclockwise	practice	Guided	1	0.5	0	24.36726	0.36803	-1.45093	-0.80003	0.810841579850993	-0.434324	-1.880706	-0.072105
Trial1	3	1	noBlindfold	counterclockwise	practice	Guided	1	0.5	0	24.38727	0.36801	-1.45094	-0.80003	0.810844839648533	-0.401319	-1.893401	-0.05335
Trial1	3	1	noBlindfold	counterclockwise	practice	Guided	1	0.5	0	24.40726	0.36799	-1.45094	-0.80003	0.810848095075656	-0.361805	-1.880706	-0.076621
Trial1	3	1	noBlindfold	counterclockwise	practice	Guided	1	0.5	0	24.42726	0.36795	-1.45094	-0.80003	0.810854602516827	-0.383406	-1.880706	-0.065043
Trial1	3	1	noBlindfold	counterclockwise	practice	Guided	1	0.5	0	24.44727	0.36793	-1.45094	-0.80003	0.810857864237651	-0.42578	-1.884938	-0.075991
Trial1	3	1	noBlindfold	counterclockwise	practice	Guided	1	0.5	0	24.46727	0.36791	-1.45094	-0.80003	0.810861121585173	-0.456387	-1.910329	-0.043546
Trial1	3	1	noBlindfold	counterclockwise	practice	Guided	1	0.5	0	24.48726	0.36788	-1.45094	-0.80003	0.810866006078664	-0.441985	-1.855315	-0.07242
Trial1	3	1	noBlindfold	counterclockwise	practice	Guided	1	0.5	0	24.50726	0.36786	-1.45094	-0.80003	0.81086926462603	-0.448145	-1.897633	-0.034609
Trial1	3	1	noBlindfold	counterclockwise	practice	Guided	1	0.5	0	24.52727	0.36781	-1.45094	-0.80003	0.810877415523944	-0.398339	-1.863779	-0.010717
Trial1	3	1	noBlindfold	counterclockwise	practice	Guided	1	0.5	0	24.54726	0.36779	-1.45094	-0.80003	0.81088067575189	-0.402673	-1.872242	-0.0067099
Trial1	3	1	noBlindfold	counterclockwise	practice	Guided	1	0.5	0	24.56726	0.36777	-1.45094	-0.80003	0.810883936459887	-0.405182	-1.884938	-0.061633
Trial1	3	1	noBlindfold	counterclockwise	practice	Guided	1	0.5	0	24.58727	0.36775	-1.45094	-0.80003	0.810887202508477	-0.454403	-1.88917	-0.064595
Trial1	3	1	noBlindfold	counterclockwise	practice	Guided	1	0.5	0	24.60727	0.36773	-1.45095	-0.80003	0.810890464177273	-0.454507	-1.931488	-0.060354
Trial1	3	1	noBlindfold	counterclockwise	practice	Guided	1	0.5	0	24.62726	0.36768	-1.45095	-0.80003	0.810898618017868	-0.428445	-1.884938	-0.067384
Trial1	3	1	noBlindfold	counterclockwise	practice	Guided	1	0.5	0	24.64726	0.36766	-1.45095	-0.80003	0.810901886230166	-0.469197	-1.880706	-0.095005
Trial1	3	1	noBlindfold	counterclockwise	practice	Guided	1	0.5	0	24.66727	0.36764	-1.45095	-0.80003	0.810905150059423	-0.461081	-1.876474	-0.086068
Trial1	3	1	noBlindfold	counterclockwise	practice	Guided	1	0.5	0	24.68726	0.36761	-1.45094	-0.80003	0.810910044270541	-0.431146	-1.880706	-0.11562
Trial1	3	1	noBlindfold	counterclockwise	practice	Guided	1	0.5	0	24.70726	0.36759	-1.45094	-0.80003	0.810913309299447	-0.411277	-1.893401	-0.053231
Trial1	3	1	noBlindfold	counterclockwise	practice	Guided	1	0.5	0	24.72726	0.36755	-1.45095	-0.80004	0.810929724774413	-0.41835	-1.906097	-0.083679
Trial1	3	1	noBlindfold	counterclockwise	practice	Guided	1	0.5	0	24.74727	0.36753	-1.45095	-0.80004	0.810932991204201	-0.426459	-1.876474	-0.088332
Trial1	3	1	noBlindfold	counterclockwise	practice	Guided	1	0.5	0	24.76726	0.36751	-1.45094	-0.80004	0.810936258113959	-0.446553	-1.897633	-0.10635
Trial1	3	1	noBlindfold	counterclockwise	practice	Guided	1	0.5	0	24.78726	0.36748	-1.45094	-0.80004	0.8109411618136	-0.416624	-1.863779	-0.109629
Trial1	3	1	noBlindfold	counterclockwise	practice	Guided	1	0.5	0	24.80727	0.36746	-1.45094	-0.80004	0.810944429923615	-0.399611	-1.88917	-0.107997
Trial1	3	1	noBlindfold	counterclockwise	practice	Guided	1	0.5	0	24.82726	0.36742	-1.45095	-0.80005	0.810960782762535	-0.371739	-1.927256	-0.148816
Trial1	3	1	noBlindfold	counterclockwise	practice	Guided	1	0.5	0	24.84726	0.3674	-1.45095	-0.80005	0.810964052272073	-0.405888	-1.918792	-0.142149
Trial1	3	1	noBlindfold	counterclockwise	practice	Guided	1	0.5	0	24.86726	0.36738	-1.45096	-0.80005	0.810967322261538	-0.425068	-1.956878	-0.177048
Trial1	3	1	noBlindfold	counterclockwise	practice	Guided	1	0.5	0	24.88727	0.36736	-1.45096	-0.80006	0.810980535145107	-0.431571	-1.918792	-0.196982
Trial1	3	1	noBlindfold	counterclockwise	practice	Guided	1	0.5	0	24.90726	0.36734	-1.45096	-0.80006	0.810983806055042	-0.437968	-1.927256	-0.161874
Trial1	3	1	noBlindfold	counterclockwise	practice	Guided	1	0.5	0	24.92726	0.36729	-1.45096	-0.80006	0.810991982991029	-0.439328	-1.927256	-0.13952
Trial1	3	1	noBlindfold	counterclockwise	practice	Guided	1	0.5	0	24.94727	0.36727	-1.45096	-0.80006	0.810995260457783	-0.438973	-1.910329	-0.143709
Trial1	3	1	noBlindfold	counterclockwise	practice	Guided	1	0.5	0	24.96727	0.36725	-1.45096	-0.80006	0.810998533527594	-0.447766	-1.948415	-0.135678
Trial1	3	1	noBlindfold	counterclockwise	practice	Guided	1	0.5	0	24.98726	0.36723	-1.45096	-0.80006	0.811001807077283	-0.449586	-1.939951	-0.178114
Trial1	3	1	noBlindfold	counterclockwise	practice	Guided	1	0.5	0	25.00726	0.36721	-1.45097	-0.80007	0.811014964428593	-0.441706	-1.935719	-0.164928
Trial1	3	1	noBlindfold	counterclockwise	practice	Guided	1	0.5	0	25.02727	0.36717	-1.45098	-0.80008	0.811031328533762	-0.433134	-1.986501	-0.240639
Trial1	3	1	noBlindfold	counterclockwise	practice	Guided	1	0.5	0	25.04726	0.36715	-1.45098	-0.80008	0.811034603923349	-0.433701	-2.003428	-0.227897
Trial1	3	1	noBlindfold	counterclockwise	practice	Guided	1	0.5	0	25.06726	0.36712	-1.45098	-0.80008	0.811039525231603	-0.458249	-1.931488	-0.24188
Trial1	3	1	noBlindfold	counterclockwise	practice	Guided	1	0.5	0	25.08727	0.3671	-1.45098	-0.80008	0.811042796938343	-0.44305	-1.994965	-0.207326
Trial1	3	1	noBlindfold	counterclockwise	practice	Guided	1	0.5	0	25.10727	0.36708	-1.45102	-0.80007	0.811036254620363	-0.40412	-2.303886	-0.11512
Trial1	3	1	noBlindfold	counterclockwise	practice	Guided	1	0.5	0	25.12726	0.36705	-1.45118	-0.80007	0.811041173626241	-0.231723	-2.299654	-0.034547
Trial1	3	1	noBlindfold	counterclockwise	practice	Guided	1	0.5	0	25.14726	0.36704	-1.45118	-0.80007	0.811042810277876	-0.130944	-2.363131	-0.038191
Trial1	3	1	noBlindfold	counterclockwise	practice	Guided	1	0.5	0	25.16727	0.36703	-1.45118	-0.80006	0.811034568966142	-0.115947	-2.418145	-0.057934
Trial1	3	1	noBlindfold	counterclockwise	practice	Guided	1	0.5	0	25.18726	0.36703	-1.45119	-0.80006	0.811034568966142	-0.154856	-2.47739	-0.028567
Trial1	3	1	noBlindfold	counterclockwise	practice	Guided	1	0.5	0	25.20726	0.36702	-1.45122	-0.80004	0.81101645464742	-0.174456	-2.545099	0.0067238
Trial1	3	1	noBlindfold	counterclockwise	practice	Guided	1	0.5	0	25.22726	0.36698	-1.45132	-0.80003	0.811013140338402	-0.514738	-2.80747	0.111156
Trial1	3	1	noBlindfold	counterclockwise	practice	Guided	1	0.5	0	25.24727	0.36695	-1.45137	-0.80002	0.811008239183576	-0.67508	-2.858252	0.098211
Trial1	3	1	noBlindfold	counterclockwise	practice	Guided	1	0.5	0	25.26726	0.36691	-1.45142	-0.8	0.810994991922671	-0.786201	-3.052915	0.193873
Trial1	3	1	noBlindfold	counterclockwise	practice	Guided	1	0.5	0	25.28726	0.36683	-1.45151	-0.79996	0.810968670769193	-0.857915	-3.154478	0.266217
Trial1	3	1	noBlindfold	counterclockwise	practice	Guided	1	0.5	0	25.30727	0.36669	-1.45157	-0.79988	0.810912826575964	-0.872519	-3.167173	0.362872
Trial1	3	1	noBlindfold	counterclockwise	practice	Guided	1	0.5	0	25.32726	0.36637	-1.4516	-0.79985	0.810935862255991	-0.803965	-3.327982	0.52327
Trial1	3	1	noBlindfold	counterclockwise	practice	Guided	1	0.5	0	25.34726	0.36626	-1.45165	-0.79984	0.810944183149137	-0.826349	-3.39569	0.451213
Trial1	3	1	noBlindfold	counterclockwise	practice	Guided	1	0.5	0	25.36726	0.36621	-1.45169	-0.79983	0.810942550681147	-0.896692	-3.450704	0.514037
Trial1	3	1	noBlindfold	counterclockwise	practice	Guided	1	0.5	0	25.38727	0.36614	-1.45172	-0.7998	0.810924533351003	-1.110483	-3.679221	0.549116
Trial1	3	1	noBlindfold	counterclockwise	practice	Guided	1	0.5	0	25.40726	0.36591	-1.45182	-0.79968	0.810844142569836	-1.292257	-3.966983	0.637715
Trial1	3	1	noBlindfold	counterclockwise	practice	Guided	1	0.5	0	25.42726	0.36472	-1.45205	-0.79962	0.810982661967777	-1.638197	-4.119328	0.850685
Trial1	3	1	noBlindfold	counterclockwise	practice	Guided	1	0.5	0	25.44727	0.36354	-1.45208	-0.79959	0.811150713361398	-1.77549	-4.148951	0.860271
Trial1	3	1	noBlindfold	counterclockwise	practice	Guided	1	0.5	0	25.46727	0.36185	-1.45208	-0.79959	0.811436737474413	-1.903743	-4.153183	0.800975
Trial1	3	1	noBlindfold	counterclockwise	practice	Guided	1	0.5	0	25.48726	0.35944	-1.45209	-0.79966	0.811919498930815	-1.914728	-4.182805	0.684779
Trial1	3	1	noBlindfold	counterclockwise	practice	Guided	1	0.5	0	25.50726	0.35643	-1.45211	-0.79989	0.812672396999758	-1.960997	-4.352077	0.383754
Trial1	3	1	noBlindfold	counterclockwise	practice	Guided	1	0.5	0	25.52727	0.34841	-1.45228	-0.79995	0.814186424146064	-1.985975	-4.800648	0.054417
Trial1	3	1	noBlindfold	counterclockwise	practice	Guided	1	0.5	0	25.54726	0.34331	-1.45239	-0.79996	0.8151611437802	-2.051016	-4.931834	0.074968
Trial1	3	1	noBlindfold	counterclockwise	practice	Guided	1	0.5	0	25.56726	0.33772	-1.45246	-0.79996	0.816254090133399	-2.193529	-4.944529	0.14499
Trial1	3	1	noBlindfold	counterclockwise	practice	Guided	1	0.5	0	25.58727	0.33102	-1.45248	-0.79989	0.817544077995321	-2.387447	-4.986847	0.218338
Trial1	3	1	noBlindfold	counterclockwise	practice	Guided	1	0.5	0	25.60727	0.32399	-1.4525	-0.79983	0.818967389214405	-2.641349	-5.084179	0.31075
Trial1	3	1	noBlindfold	counterclockwise	practice	Guided	1	0.5	0	25.62726	0.30587	-1.45267	-0.79983	0.82305195358022	-3.046845	-5.469272	0.312974
Trial1	3	1	noBlindfold	counterclockwise	practice	Guided	1	0.5	0	25.64726	0.29536	-1.45274	-0.79986	0.825623128678967	-3.348029	-5.51159	0.241851
Trial1	3	1	noBlindfold	counterclockwise	practice	Guided	1	0.5	0	25.66727	0.2826	-1.45276	-0.79987	0.828887634429894	-3.647051	-5.575067	0.219702
Trial1	3	1	noBlindfold	counterclockwise	practice	Guided	1	0.5	0	25.68726	0.26844	-1.45279	-0.79987	0.832713620681683	-3.793196	-5.685094	0.298627
Trial1	3	1	noBlindfold	counterclockwise	practice	Guided	1	0.5	0	25.70726	0.25242	-1.45284	-0.79985	0.837290782285508	-3.859477	-5.735876	0.267985
Trial1	3	1	noBlindfold	counterclockwise	practice	Guided	1	0.5	0	25.72726	0.21295	-1.45288	-0.79979	0.849742191042942	-3.730636	-5.76973	0.460577
Trial1	3	1	noBlindfold	counterclockwise	practice	Guided	1	0.5	0	25.74727	0.19275	-1.45288	-0.79971	0.85670222297443	-3.659999	-5.617385	0.579513
Trial1	3	1	noBlindfold	counterclockwise	practice	Guided	1	0.5	0	25.76726	0.16756	-1.45281	-0.79966	0.866009535120793	-3.457331	-5.426954	0.721329
Trial1	3	1	noBlindfold	counterclockwise	practice	Guided	1	0.5	0	25.78726	0.14449	-1.45272	-0.7996399	0.875106503011133	-3.314813	-5.3	0.719243
Trial1	3	1	noBlindfold	counterclockwise	practice	Guided	1	0.5	0	25.80727	0.1179	-1.45265	-0.7997	0.886295963842785	-3.121544	-5.198437	0.735053
Trial1	3	1	noBlindfold	counterclockwise	practice	Guided	1	0.5	0	25.82726	0.062879	-1.45259	-0.79975	0.911413672582959	-3.138925	-5.232292	0.486281
Trial1	3	1	noBlindfold	counterclockwise	practice	Guided	1	0.5	0	25.84726	0.032833	-1.45262	-0.79976	0.926207881126365	-3.039302	-5.388868	0.470976
Trial1	3	1	noBlindfold	counterclockwise	practice	Guided	1	0.5	0	25.86726	0.0026649	-1.45267	-0.7997299	0.94175909006081	-2.93109	-5.34655	0.538985
Trial1	3	1	noBlindfold	counterclockwise	practice	Guided	1	0.5	0	25.88727	-0.028387	-1.45268	-0.79966	0.958461778801239	-2.956905	-5.249219	0.726803
Trial1	3	1	noBlindfold	counterclockwise	practice	Guided	1	0.5	0	25.90726	-0.061254	-1.45264	-0.7996399	0.976949376791875	-2.834331	-5.168815	0.786004
Trial1	3	1	noBlindfold	counterclockwise	practice	Guided	1	0.5	0	25.92726	-0.12723	-1.45257	-0.79967	1.01631174143454	-2.52936	-5.13496	0.655303
Trial1	3	1	noBlindfold	counterclockwise	practice	Guided	1	0.5	0	25.94727	-0.16313	-1.45256	-0.7996899	1.03886736931904	-2.489143	-5.13496	0.62083
Trial1	3	1	noBlindfold	counterclockwise	practice	Guided	1	0.5	0	25.96727	-0.19639	-1.45256	-0.79967	1.06039196278919	-2.439144	-5.118033	0.640441
Trial1	3	1	noBlindfold	counterclockwise	practice	Guided	1	0.5	0	25.98726	-0.23314	-1.45257	-0.7996399	1.08485864589825	-2.307459	-5.177278	0.79663
Trial1	3	1	noBlindfold	counterclockwise	practice	Guided	1	0.5	0	26.00726	-0.26696	-1.45256	-0.7996	1.107965614184	-2.282865	-5.079947	0.794533
Trial1	3	1	noBlindfold	counterclockwise	practice	Guided	1	0.5	0	26.02727	-0.31184	-1.45253	-0.79944	1.1393807693657	-6.908548	-4.610217	0.478489
Trial1	3	1	noBlindfold	counterclockwise	practice	Guided	1	0.5	0	26.04726	-0.30782	-1.45254	-0.79783	1.13538796273254	-12.96312	-5.930539	3.106588
Trial1	3	1	noBlindfold	counterclockwise	practice	Guided	1	0.5	0	26.06726	-0.3068	-1.45293	-0.79352	1.13163607284609	-14.9327	-7.966034	6.414953
Trial1	3	1	noBlindfold	counterclockwise	practice	Guided	1	0.5	0	26.08727	-0.30704	-1.45363	-0.78605	1.12658251344019	-13.50372	-8.228406	6.899247
Trial1	3	1	noBlindfold	counterclockwise	practice	Guided	1	0.5	0	26.10727	-0.30665	-1.45399	-0.76631	1.11261642743296	-10.40539	-7.365119	5.709788
Trial1	3	1	noBlindfold	counterclockwise	practice	Guided	1	0.5	0	26.12726	-0.30416	-1.45284	-0.75565	1.10348551963472	-6.72722	-4.457872	2.170748
Trial1	3	1	noBlindfold	counterclockwise	practice	Guided	1	0.5	0	26.14726	-0.30346	-1.45243	-0.74473	1.09552304460591	-6.516237	-6.049029	1.585142
Trial1	3	1	noBlindfold	counterclockwise	practice	Guided	1	0.5	0	26.16727	-0.30324	-1.45293	-0.73568	1.08922887334345	-6.743477	-7.551318	1.523477
Trial1	3	1	noBlindfold	counterclockwise	practice	Guided	1	0.5	0	26.18726	-0.30333	-1.45365	-0.72733	1.08367337333201	-6.926673	-8.19032	1.875397
Trial1	3	1	noBlindfold	counterclockwise	practice	Guided	1	0.5	0	26.20726	-0.30343	-1.45407	-0.71242	1.07379792695568	-6.971214	-8.406142	2.200055
Trial1	3	1	noBlindfold	counterclockwise	practice	Guided	1	0.5	0	26.22726	-0.30369	-1.45441	-0.70541	1.0693553738202	-8.127272	-9.040912	3.138942
Trial1	3	1	noBlindfold	counterclockwise	practice	Guided	1	0.5	0	26.24727	-0.30399	-1.4545	-0.69775	1.06454448210099	-8.70274	-9.074766	3.801331
Trial1	3	1	noBlindfold	counterclockwise	practice	Guided	1	0.5	0	26.26726	-0.3043	-1.45453	-0.6896001	1.05945586788428	-9.250948	-8.926653	4.118275
Trial1	3	1	noBlindfold	counterclockwise	practice	Guided	1	0.5	0	26.28726	-0.30455	-1.45448	-0.68068	1.05386238227314	-9.489988	-8.880103	4.1736
Trial1	3	1	noBlindfold	counterclockwise	practice	Guided	1	0.5	0	26.30727	-0.30471	-1.45446	-0.65969	1.04055227279361	-9.658544	-8.952044	4.465843
Trial1	3	1	noBlindfold	counterclockwise	practice	Guided	1	0.5	0	26.32726	-0.30486	-1.45453	-0.64809	1.03335389261627	-9.638067	-9.286356	4.343642
Trial1	3	1	noBlindfold	counterclockwise	practice	Guided	1	0.5	0	26.34726	-0.30481	-1.45463	-0.63537	1.02538489037464	-9.419698	-9.345601	4.389299
Trial1	3	1	noBlindfold	counterclockwise	practice	Guided	1	0.5	0	26.36726	-0.30472	-1.45466	-0.62217	1.01718720060112	-9.166535	-9.307515	4.378423
Trial1	3	1	noBlindfold	counterclockwise	practice	Guided	1	0.5	0	26.38727	-0.30461	-1.45468	-0.60706	1.00792814060533	-9.123214	-9.41331	4.652424
Trial1	3	1	noBlindfold	counterclockwise	practice	Guided	1	0.5	0	26.40726	-0.30455	-1.4547	-0.5741	0.988378227153622	-9.044555	-9.434469	4.882428
Trial1	3	1	noBlindfold	counterclockwise	practice	Guided	1	0.5	0	26.42726	-0.30455	-1.45473	-0.55651	0.978265866017684	-9.274558	-9.358297	5.649976
Trial1	3	1	noBlindfold	counterclockwise	practice	Guided	1	0.5	0	26.44727	-0.3046	-1.45468	-0.53533	0.966415731908129	-9.262634	-9.163634	5.594197
Trial1	3	1	noBlindfold	counterclockwise	practice	Guided	1	0.5	0	26.46727	-0.30462	-1.45463	-0.51273	0.954099259053915	-9.190638	-9.231343	5.860342
Trial1	3	1	noBlindfold	counterclockwise	practice	Guided	1	0.5	0	26.48726	-0.3046	-1.45462	-0.48786	0.940950867223358	-9.092018	-9.235574	6.239059
Trial1	3	1	noBlindfold	counterclockwise	practice	Guided	1	0.5	0	26.50726	-0.30454	-1.45459	-0.42868	0.911620079677702	-8.849463	-9.087461	6.691113
Trial1	3	1	noBlindfold	counterclockwise	practice	Guided	1	0.5	0	26.52727	-0.30429	-1.45437	-0.39505	0.896073052938046	-8.053366	-8.655818	6.767312
Trial1	3	1	noBlindfold	counterclockwise	practice	Guided	1	0.5	0	26.54726	-0.30406	-1.4543	-0.35761	0.879998526162965	-7.755042	-8.541559	6.547409
Trial1	3	1	noBlindfold	counterclockwise	practice	Guided	1	0.5	0	26.56726	-0.30385	-1.45435	-0.31729	0.864203543096424	-7.366548	-8.681209	6.751306
Trial1	3	1	noBlindfold	counterclockwise	practice	Guided	1	0.5	0	26.58727	-0.30368	-1.45429	-0.27585	0.849702752801163	-6.670345	-8.23687	6.037888
Trial1	3	1	noBlindfold	counterclockwise	practice	Guided	1	0.5	0	26.60727	-0.3034	-1.45421	-0.18611	0.824674761256705	-6.279029	-8.647354	5.597317
Trial1	3	1	noBlindfold	counterclockwise	practice	Guided	1	0.5	0	26.62726	-0.30299	-1.45408	-0.14117	0.815304813329207	-5.445348	-8.071829	4.815057
Trial1	3	1	noBlindfold	counterclockwise	practice	Guided	1	0.5	0	26.64726	-0.30278	-1.45407	-0.092463	0.808087333676587	-5.378709	-8.427301	4.686362
Trial1	3	1	noBlindfold	counterclockwise	practice	Guided	1	0.5	0	26.66727	-0.30262	-1.45403	-0.044705	0.803864038008626	-4.799703	-7.690967	3.761602
Trial1	3	1	noBlindfold	counterclockwise	practice	Guided	1	0.5	0	26.68726	-0.30246	-1.45395	0.0032911	0.802466763625107	-4.305126	-8.296115	3.628423
Trial1	3	1	noBlindfold	counterclockwise	practice	Guided	2	0.5	0	0	0.44702	-1.45054	-0.79967	0.801423083973353	-0.231128	-1.241955	0.92078
Trial1	3	1	noBlindfold	counterclockwise	practice	Guided	2	0.5	0	0.01124573	0.44702	-1.45055	-0.79966	0.801413151772143	-0.242634	-1.225028	0.903058
Trial1	3	1	noBlindfold	counterclockwise	practice	Guided	2	0.5	0	0.03125	0.44703	-1.45055	-0.79965	0.801402498171172	-0.250972	-1.271578	0.966124
Trial1	3	1	noBlindfold	counterclockwise	practice	Guided	2	0.5	0	0.05123901	0.44701	-1.45057	-0.79963	0.801383838816142	-0.253192	-1.233492	0.934344
Trial1	3	1	noBlindfold	counterclockwise	practice	Guided	2	0.5	0	0.07124329	0.447	-1.45059	-0.79962	0.801374566854204	-0.266356	-1.27581	0.943905
Trial1	3	1	noBlindfold	counterclockwise	practice	Guided	2	0.5	0	0.09124756	0.44698	-1.45061	-0.79961	0.801365898015503	-0.220641	-1.250419	0.95964
Trial1	3	1	noBlindfold	counterclockwise	practice	Guided	2	0.5	0	0.1112518	0.44697	-1.45061	-0.7996	0.80135656699354	-0.22616	-1.258883	1.044095
Trial1	3	1	noBlindfold	counterclockwise	practice	Guided	2	0.5	0	0.1312408	0.44696	-1.45062	-0.79959	0.80134723808501	-0.263285	-1.27581	1.028927
Trial1	3	1	noBlindfold	counterclockwise	practice	Guided	2	0.5	0	0.1512451	0.44695	-1.45062	-0.79957	0.801327975206228	-0.268832	-1.288505	1.049768
Trial1	3	1	noBlindfold	counterclockwise	practice	Guided	2	0.5	0	0.1712494	0.44694	-1.45062	-0.79952	0.801278739652629	-0.252064	-1.280042	1.182343
Trial1	3	1	noBlindfold	counterclockwise	practice	Guided	2	0.5	0	0.1912384	0.44691	-1.45063	-0.79948	0.801240820681958	-0.304472	-1.27581	1.335807
Trial1	3	1	noBlindfold	counterclockwise	practice	Guided	2	0.5	0	0.2112427	0.44688	-1.45063	-0.7994599	0.801222765210647	-0.331411	-1.292737	1.359479
Trial1	3	1	noBlindfold	counterclockwise	practice	Guided	2	0.5	0	0.2312469	0.44686	-1.45063	-0.79945	0.801214159198481	-0.375848	-1.267346	1.326865
Trial1	3	1	noBlindfold	counterclockwise	practice	Guided	2	0.5	0	0.2512512	0.44685	-1.45063	-0.79942	0.801184908310557	-0.336824	-1.305432	1.443943
Trial1	3	1	noBlindfold	counterclockwise	practice	Guided	2	0.5	0	0.2712402	0.44683	-1.45064	-0.79931	0.801076449570085	-0.355538	-1.288505	1.526733
Trial1	3	1	noBlindfold	counterclockwise	practice	Guided	2	0.5	0	0.2912445	0.44673	-1.45064	-0.79927	0.801043186040428	-0.391813	-1.267346	1.703267
Trial1	3	1	noBlindfold	counterclockwise	practice	Guided	2	0.5	0	0.3112488	0.44668	-1.45064	-0.79924	0.801016596559921	-0.411955	-1.296969	1.752835
Trial1	3	1	noBlindfold	counterclockwise	practice	Guided	2	0.5	0	0.3312531	0.44665	-1.45064	-0.79922	0.800998610134088	-0.427047	-1.34775	1.79001
Trial1	3	1	noBlindfold	counterclockwise	practice	Guided	2	0.5	0	0.3512421	0.44664	-1.45065	-0.79921	0.800989347265523	-0.392894	-1.373141	1.78802
Trial1	3	1	noBlindfold	counterclockwise	practice	Guided	2	0.5	0	0.3712463	0.44662	-1.45065	-0.7992	0.800980688371701	-0.390594	-1.34775	1.754243
Trial1	3	1	noBlindfold	counterclockwise	practice	Guided	2	0.5	0	0.3912506	0.4466	-1.45066	-0.79919	0.800972089480753	-0.392727	-1.356214	1.724416
Trial1	3	1	noBlindfold	counterclockwise	practice	Guided	2	0.5	0	0.4112396	0.44659	-1.45066	-0.79919	0.800972755151214	-0.344802	-1.296969	1.706368
Trial1	3	1	noBlindfold	counterclockwise	practice	Guided	2	0.5	0	0.4312439	0.44658	-1.45066	-0.79918	0.800963370188942	-0.319354	-1.339287	1.788547
Trial1	3	1	noBlindfold	counterclockwise	practice	Guided	2	0.5	0	0.4512482	0.44658	-1.45066	-0.79917	0.800953438376738	-0.268022	-1.3943	1.830167
Trial1	3	1	noBlindfold	counterclockwise	practice	Guided	2	0.5	0	0.4712524	0.44657	-1.45066	-0.79915	0.800934125737809	-0.271873	-1.44085	1.889287
Trial1	3	1	noBlindfold	counterclockwise	practice	Guided	2	0.5	0	0.4912415	0.44656	-1.45068	-0.79914	0.800924858031438	-0.238903	-1.538181	1.840566
Trial1	3	1	noBlindfold	counterclockwise	practice	Guided	2	0.5	0	0.5112457	0.44655	-1.45069	-0.79914	0.800925528217062	-0.211539	-1.576268	1.876295
Trial1	3	1	noBlindfold	counterclockwise	practice	Guided	2	0.5	0	0.53125	0.44654	-1.4507	-0.79913	0.800916143829277	-0.227516	-1.584731	1.932635
Trial1	3	1	noBlindfold	counterclockwise	practice	Guided	2	0.5	0	0.551239	0.44654	-1.45071	-0.79911	0.800896220805474	-0.280878	-1.55934	2.030314
Trial1	3	1	noBlindfold	counterclockwise	practice	Guided	2	0.5	0	0.5712433	0.44653	-1.45072	-0.79897	0.800757190401987	-0.289178	-1.597427	2.15533
Trial1	3	1	noBlindfold	counterclockwise	practice	Guided	2	0.5	0	0.5912476	0.4465	-1.45076	-0.79871	0.800499778590078	-0.168747	-1.775162	3.032649
Trial1	3	1	noBlindfold	counterclockwise	practice	Guided	2	0.5	0	0.6112518	0.44648	-1.45079	-0.7984	0.800191807466835	-0.13044	-2.012143	3.721999
Trial1	3	1	noBlindfold	counterclockwise	practice	Guided	2	0.5	0	0.6312408	0.44646	-1.45085	-0.7981	0.799893827544285	-0.235206	-2.299905	4.320227
Trial1	3	1	noBlindfold	counterclockwise	practice	Guided	2	0.5	0	0.6512451	0.44642	-1.45097	-0.79785	0.799647023811559	-0.2964	-2.680767	4.885841
Trial1	3	1	noBlindfold	counterclockwise	practice	Guided	2	0.5	0	0.6712494	0.44636	-1.45112	-0.79741	0.79921209735791	-0.36349	-3.006616	5.348117
Trial1	3	1	noBlindfold	counterclockwise	practice	Guided	2	0.5	0	0.6912384	0.44626	-1.45128	-0.7971	0.798909512428045	-0.439747	-2.930444	6.572975
Trial1	3	1	noBlindfold	counterclockwise	practice	Guided	2	0.5	0	0.7112427	0.44624	-1.4513	-0.79678	0.798591566152641	-0.488521	-3.197047	7.089253
Trial1	3	1	noBlindfold	counterclockwise	practice	Guided	2	0.5	0	0.7312469	0.4462	-1.45137	-0.79638	0.798195161964876	-0.540274	-3.615995	8.037971
Trial1	3	1	noBlindfold	counterclockwise	practice	Guided	2	0.5	0	0.7512512	0.44613	-1.45148	-0.79577	0.797591281462562	-0.509807	-3.831817	9.380112
Trial1	3	1	noBlindfold	counterclockwise	practice	Guided	2	0.5	0	0.7712402	0.4461	-1.45154	-0.79426	0.796086743413502	-0.298156	-3.852976	10.9436
Trial1	3	1	noBlindfold	counterclockwise	practice	Guided	2	0.5	0	0.7912445	0.44611	-1.45161	-0.7937	0.795527365281961	0.525684	-4.123811	13.5577
Trial1	3	1	noBlindfold	counterclockwise	practice	Guided	2	0.5	0	0.8112488	0.44614	-1.45166	-0.79333	0.795156218147524	1.104358	-4.394646	14.23616
Trial1	3	1	noBlindfold	counterclockwise	practice	Guided	2	0.5	0	0.8312531	0.44624	-1.45174	-0.79305	0.794870068115308	1.80595	-4.500441	14.78281
Trial1	3	1	noBlindfold	counterclockwise	practice	Guided	2	0.5	0	0.8512421	0.4465	-1.45185	-0.79283	0.794633024294763	2.458093	-4.31001	14.91496
Trial1	3	1	noBlindfold	counterclockwise	practice	Guided	2	0.5	0	0.8712463	0.44701	-1.45193	-0.79249	0.794259624401393	2.889905	-4.02648	15.02868
Trial1	3	1	noBlindfold	counterclockwise	practice	Guided	2	0.5	0	0.8912506	0.44943	-1.45184	-0.79232	0.793932192372885	3.643475	-3.218206	15.38604
Trial1	3	1	noBlindfold	counterclockwise	practice	Guided	2	0.5	0	0.9112396	0.45222	-1.45166	-0.79207	0.793509838220166	3.756389	-2.841576	15.98564
Trial1	3	1	noBlindfold	counterclockwise	practice	Guided	2	0.5	0	0.9312439	0.45597	-1.45149	-0.79172	0.792943410344025	3.639801	-2.680767	16.60048
Trial1	3	1	noBlindfold	counterclockwise	practice	Guided	2	0.5	0	0.9512482	0.46106	-1.45138	-0.79131	0.792267543321313	3.493048	-2.723085	17.54885
Trial1	3	1	noBlindfold	counterclockwise	practice	Guided	2	0.5	0	0.9712524	0.46691	-1.45136	-0.79081	0.791501981335484	3.550874	-2.75694	18.11748
Trial1	3	1	noBlindfold	counterclockwise	practice	Guided	2	0.5	0	0.9912415	0.48136	-1.45135	-0.7906901	0.790909747075631	3.978173	-2.553813	18.60795
Trial1	3	1	noBlindfold	counterclockwise	practice	Guided	2	0.5	0	1.011246	0.49026	-1.45129	-0.79065	0.790710001193821	4.09429	-2.388773	18.69341
Trial1	3	1	noBlindfold	counterclockwise	practice	Guided	2	0.5	0	1.03125	0.50075	-1.45121	-0.79068	0.79068034695665	4.184748	-2.147561	18.6564
Trial1	3	1	noBlindfold	counterclockwise	practice	Guided	2	0.5	0	1.051239	0.51271	-1.4511	-0.79077	0.79087213080931	4.11402	-2.079852	18.40074
Trial1	3	1	noBlindfold	counterclockwise	practice	Guided	2	0.5	0	1.071243	0.5257	-1.45105	-0.79096	0.791377367545639	3.923735	-2.164488	18.35041
Trial1	3	1	noBlindfold	counterclockwise	practice	Guided	2	0.5	0	1.091248	0.55456	-1.4511	-0.79132	0.793198640511224	3.221835	-2.376078	17.33542
Trial1	3	1	noBlindfold	counterclockwise	practice	Guided	2	0.5	0	1.111252	0.57034	-1.45117	-0.79178	0.794898283606124	3.242217	-2.435323	16.25606
Trial1	3	1	noBlindfold	counterclockwise	practice	Guided	2	0.5	0	1.131241	0.58727	-1.4512	-0.79178	0.796574928721734	3.479519	-2.342223	15.48134
Trial1	3	1	noBlindfold	counterclockwise	practice	Guided	2	0.5	0	1.151245	0.60416	-1.45115	-0.7926	0.799414804658772	3.517769	-2.016375	14.72402
Trial1	3	1	noBlindfold	counterclockwise	practice	Guided	2	0.5	0	1.171249	0.62157	-1.45104	-0.79313	0.802392998073272	3.406408	-1.86403	14.01667
Trial1	3	1	noBlindfold	counterclockwise	practice	Guided	2	0.5	0	1.191238	0.66123	-1.45098	-0.79326	0.809479162787945	3.193591	-2.215269	13.5142
Trial1	3	1	noBlindfold	counterclockwise	practice	Guided	2	0.5	0	1.211243	0.68214	-1.45108	-0.79336	0.813999421642916	2.973676	-2.384541	13.26343
Trial1	3	1	noBlindfold	counterclockwise	practice	Guided	2	0.5	0	1.231247	0.70365	-1.45117	-0.79341	0.81912926618588	2.904966	-2.443787	13.16515
Trial1	3	1	noBlindfold	counterclockwise	practice	Guided	2	0.5	0	1.251251	0.72635	-1.4512	-0.79344	0.82509474334428	2.931306	-2.278746	13.18512
Trial1	3	1	noBlindfold	counterclockwise	practice	Guided	2	0.5	0	1.27124	0.74897	-1.45114	-0.79369	0.831823240892457	3.240016	-1.999448	12.89861
Trial1	3	1	noBlindfold	counterclockwise	practice	Guided	2	0.5	0	1.291245	0.79713	-1.45096	-0.79375	0.847540720993845	3.454242	-1.86403	12.45577
Trial1	3	1	noBlindfold	counterclockwise	practice	Guided	2	0.5	0	1.311249	0.82449	-1.45094	-0.7937	0.857469175126944	3.283372	-1.931739	12.65167
Trial1	3	1	noBlindfold	counterclockwise	practice	Guided	2	0.5	0	1.331253	0.85207	-1.45097	-0.79364	0.868226781403617	2.983173	-2.105243	12.77282
Trial1	3	1	noBlindfold	counterclockwise	practice	Guided	2	0.5	0	1.351242	0.88033	-1.45104	-0.79366	0.880083550207767	2.898581	-2.270283	12.69986
Trial1	3	1	noBlindfold	counterclockwise	practice	Guided	2	0.5	0	1.371246	0.90827	-1.45114	-0.79386	0.892691504739273	2.740264	-2.418396	12.42794
Trial1	3	1	noBlindfold	counterclockwise	practice	Guided	2	0.5	0	1.391251	0.96308	-1.45123	-0.7939399	0.919121165751452	2.144743	-2.684999	12.13583
Trial1	3	1	noBlindfold	counterclockwise	practice	Guided	2	0.5	0	1.41124	0.99198	-1.45134	-0.79403	0.934091987418503	2.07141	-3.074325	11.91246
Trial1	3	1	noBlindfold	counterclockwise	practice	Guided	2	0.5	0	1.431244	1.0197	-1.45153	-0.79415	0.949085010237998	2.191201	-3.505968	11.69786
Trial1	3	1	noBlindfold	counterclockwise	practice	Guided	2	0.5	0	1.451248	1.04788	-1.45174	-0.79422	0.964861536327469	2.175217	-3.692168	11.49242
Trial1	3	1	noBlindfold	counterclockwise	practice	Guided	2	0.5	0	1.471252	1.07483	-1.45184	-0.79416	0.980367130922831	2.241273	-3.628691	11.66037
Trial1	3	1	noBlindfold	counterclockwise	practice	Guided	2	0.5	0	1.491241	1.12801	-1.4518	-0.79412	1.01243424725949	2.420626	-3.658313	11.74378
Trial1	3	1	noBlindfold	counterclockwise	practice	Guided	2	0.5	0	1.511246	1.15437	-1.45182	-0.79407	1.02895449917143	2.238868	-3.827585	11.85348
Trial1	3	1	noBlindfold	counterclockwise	practice	Guided	2	0.5	0	1.53125	1.18116	-1.45192	-0.79403	1.04616560460145	2.153394	-4.140738	11.94496
Trial1	3	1	noBlindfold	counterclockwise	practice	Guided	2	0.5	0	1.551239	1.20667	-1.45205	-0.79396	1.06289937935821	2.299298	-4.348097	12.01537
Trial1	3	1	noBlindfold	counterclockwise	practice	Guided	2	0.5	0	1.571243	1.23251	-1.45217	-0.79377	1.08011188967498	2.498492	-4.508905	12.21186
Trial1	3	1	noBlindfold	counterclockwise	practice	Guided	2	0.5	0	1.591248	1.28185	-1.45223	-0.79222	1.11305979217944	2.759106	-4.301547	12.69595
Trial1	3	1	noBlindfold	counterclockwise	practice	Guided	2	0.5	0	1.611252	1.30546	-1.45217	-0.78403	1.12404130079233	3.018393	-3.941844	11.72957
Trial1	3	1	noBlindfold	counterclockwise	practice	Guided	2	0.5	0	1.631241	1.30811	-1.45202	-0.77021	1.11636251135787	7.509864	-3.658313	8.92792
Trial1	3	1	noBlindfold	counterclockwise	practice	Guided	2	0.5	0	1.651245	1.30572	-1.45187	-0.75384	1.103385501375	11.96042	-3.379014	4.5795
Trial1	3	1	noBlindfold	counterclockwise	practice	Guided	2	0.5	0	1.671249	1.30566	-1.45189	-0.72035	1.08073688390898	12.73928	-4.02648	2.509902
Trial1	3	1	noBlindfold	counterclockwise	practice	Guided	2	0.5	0	1.691238	1.30559	-1.45193	-0.70202	1.06855377763659	8.943358	-3.64985	3.639294
Trial1	3	1	noBlindfold	counterclockwise	practice	Guided	2	0.5	0	1.711243	1.30464	-1.45187	-0.68092	1.05408617799007	7.137821	-3.967235	5.784586
Trial1	3	1	noBlindfold	counterclockwise	practice	Guided	2	0.5	0	1.731247	1.30373	-1.4519	-0.65471	1.03664222750274	6.338011	-3.489041	6.784424
Trial1	3	1	noBlindfold	counterclockwise	practice	Guided	2	0.5	0	1.751251	1.30316	-1.45175	-0.62491	1.01763382637439	6.087014	-2.985457	6.689383
Trial1	3	1	noBlindfold	counterclockwise	practice	Guided	2	0.5	0	1.77124	1.30302	-1.45148	-0.55279	0.974893817706549	6.277472	-2.54535	5.763662
Trial1	3	1	noBlindfold	counterclockwise	practice	Guided	2	0.5	0	1.791245	1.30352	-1.45117	-0.51486	0.954319327620649	7.853761	-2.325296	4.884136
Trial1	3	1	noBlindfold	counterclockwise	practice	Guided	2	0.5	0	1.811249	1.30393	-1.45117	-0.47353	0.933024207405951	8.908525	-2.130633	4.641533
Trial1	3	1	noBlindfold	counterclockwise	practice	Guided	2	0.5	0	1.831253	1.30446	-1.45113	-0.4304	0.912359656002238	9.904702	-2.477641	4.330017
Trial1	3	1	noBlindfold	counterclockwise	practice	Guided	2	0.5	0	1.851242	1.30493	-1.45125	-0.38432	0.891972036959516	10.181	-2.947371	4.276864
Trial1	3	1	noBlindfold	counterclockwise	practice	Guided	2	0.5	0	1.871246	1.30511	-1.45138	-0.29093	0.856062113886223	9.88736	-2.879662	4.046596
Trial1	3	1	noBlindfold	counterclockwise	practice	Guided	2	0.5	0	1.891251	1.30446	-1.45174	-0.23945	0.839340381544699	7.615196	-3.582141	3.969994
Trial1	3	1	noBlindfold	counterclockwise	practice	Guided	2	0.5	0	1.91124	1.30382	-1.45184	-0.19088	0.826172977972887	6.305624	-3.687936	4.339255
Trial1	3	1	noBlindfold	counterclockwise	practice	Guided	2	0.5	0	1.931244	1.30324	-1.45187	-0.13909	0.815193611251005	5.627252	-3.404405	4.311192
Trial1	3	1	noBlindfold	counterclockwise	practice	Guided	2	0.5	0	1.951248	1.30284	-1.45176	-0.085618	0.807392407259884	5.249978	-3.501737	4.089659
Trial1	3	1	noBlindfold	counterclockwise	practice	Guided	2	0.5	0	1.971252	1.30266	-1.45174	0.025656	0.803069914333935	5.439637	-3.154729	3.566214
Trial1	3	1	noBlindfold	counterclockwise	practice	Guided	2	0.5	0	1.991241	1.30296	-1.45175	0.081607	0.807096354355851	6.564146	-3.188583	1.855615
Trial1	3	1	noBlindfold	counterclockwise	practice	Guided	2	0.5	0	2.011246	1.30327	-1.45172	0.13642	0.814771796273535	6.933794	-3.717558	1.63373
Trial1	3	1	noBlindfold	counterclockwise	practice	Guided	2	0.5	0	2.03125	1.30347	-1.45173	0.18965	0.825549022180695	6.877043	-3.243597	0.802431
Trial1	3	1	noBlindfold	counterclockwise	practice	Guided	2	0.5	0	2.051239	1.30354	-1.4517	0.23831	0.838133747232213	6.703482	-3.810658	1.02002
Trial1	3	1	noBlindfold	counterclockwise	practice	Guided	2	0.5	0	2.071243	1.30344	-1.45173	0.33443	0.870263991925309	6.128605	-3.268988	0.822975
Trial1	3	1	noBlindfold	counterclockwise	practice	Guided	2	0.5	0	2.091248	1.30292	-1.45185	0.3802	0.888387606530163	5.606672	-3.632922	0.685792
Trial1	3	1	noBlindfold	counterclockwise	practice	Guided	2	0.5	0	2.111252	1.30275	-1.45189	0.42576	0.908668876502236	5.336543	-4.199984	0.636487
Trial1	3	1	noBlindfold	counterclockwise	practice	Guided	2	0.5	0	2.131241	1.30265	-1.45197	0.46991	0.93008731538473	5.208662	-3.599068	0.833465
Trial1	3	1	noBlindfold	counterclockwise	practice	Guided	2	0.5	0	2.151245	1.30267	-1.45187	0.51122	0.951643314656664	5.750876	-3.869903	0.475641
Trial1	3	1	noBlindfold	counterclockwise	practice	Guided	2	0.5	0	2.171249	1.30279	-1.45195	0.58994	0.99624348163817	5.778422	-3.831817	0.548867
Trial1	3	1	noBlindfold	counterclockwise	practice	Guided	2	0.5	0	2.191238	1.30303	-1.45207	0.62606	1.01823785940145	6.028868	-4.559687	0.676545
Trial1	3	1	noBlindfold	counterclockwise	practice	Guided	2	0.5	0	2.211243	1.30301	-1.45217	0.66059	1.03980968348861	5.841768	-4.013784	0.626858
Trial1	3	1	noBlindfold	counterclockwise	practice	Guided	2	0.5	0	2.231247	1.30297	-1.45215	0.69402	1.06133157404964	5.803577	-5.139443	0.077079
Trial1	3	1	noBlindfold	counterclockwise	practice	Guided	2	0.5	0	2.251251	1.30289	-1.45241	0.72549	1.082112819718	5.136027	-4.999794	0.334288
Trial1	3	1	noBlindfold	counterclockwise	practice	Guided	2	0.5	0	2.27124	1.30266	-1.45249	0.78338	1.12158247021102	4.908846	-4.640091	1.587979
Trial1	3	1	noBlindfold	counterclockwise	practice	Guided	2	0.5	0	2.291245	1.3024	-1.45248	0.80749	1.1383697304639	4.742452	-5.08443	0.595573
Trial1	3	1	noBlindfold	counterclockwise	practice	Guided	2	0.5	0	2.311249	1.30237	-1.45252	0.80845	1.13902981355804	4.154953	-5.846154	3.397775
Trial1	3	1	noBlindfold	counterclockwise	practice	Guided	2	0.5	0	2.331253	1.30232	-1.45258	0.80782	1.13854757307156	3.793481	-4.458123	12.72584
Trial1	3	1	noBlindfold	counterclockwise	practice	Guided	2	0.5	0	2.351242	1.30226	-1.45243	0.80784	1.13851948716865	3.532487	-4.242302	16.80207
Trial1	3	1	noBlindfold	counterclockwise	practice	Guided	2	0.5	0	2.371246	1.30222	-1.45245	0.80715	1.1380016910372	2.417671	-6.282029	15.37019
Trial1	3	1	noBlindfold	counterclockwise	practice	Guided	2	0.5	0	2.391251	1.30176	-1.45268	0.80606	1.13690443056353	0.988817	-7.297661	10.31177
Trial1	3	1	noBlindfold	counterclockwise	practice	Guided	2	0.5	0	2.41124	1.30135	-1.45316	0.80468	1.13563713594365	1.080256	-8.00014	7.097108
Trial1	3	1	noBlindfold	counterclockwise	practice	Guided	2	0.5	0	2.431244	1.3011	-1.45352	0.80335	1.13451858169167	1.650679	-7.885881	4.3343
Trial1	3	1	noBlindfold	counterclockwise	practice	Guided	2	0.5	0	2.451248	1.30101	-1.45374	0.80234	1.13373995189457	1.77682	-8.482565	2.42013
Trial1	3	1	noBlindfold	counterclockwise	practice	Guided	2	0.5	0	2.471252	1.30096	-1.45397	0.80136	1.13301142598347	1.609088	-8.359843	1.104183
Trial1	3	1	noBlindfold	counterclockwise	practice	Guided	2	0.5	0	2.491241	1.30074	-1.45405	0.80124	1.13277095593749	-0.519425	-8.09324	0.876515
Trial1	3	1	noBlindfold	counterclockwise	practice	Guided	2	0.5	0	2.511246	1.30048	-1.45404	0.80132	1.13264389942976	-2.62576	-8.042458	2.25658
Trial1	3	1	noBlindfold	counterclockwise	practice	Guided	2	0.5	0	2.53125	1.29967	-1.45405	0.80173	1.13236174887754	-4.41935	-8.309061	3.908496
Trial1	3	1	noBlindfold	counterclockwise	practice	Guided	2	0.5	0	2.551239	1.29711	-1.45413	0.80221	1.13089580514847	-5.490662	-8.37677	4.919068
Trial1	3	1	noBlindfold	counterclockwise	practice	Guided	2	0.5	0	2.571243	1.29176	-1.45417	0.80204	1.12701032024612	-5.962415	-8.135558	4.773395
Trial1	3	1	noBlindfold	counterclockwise	practice	Guided	2	0.5	0	2.591248	1.272	-1.45389	0.80158	1.11288572200463	-6.334798	-7.386529	2.987978
Trial1	3	1	noBlindfold	counterclockwise	practice	Guided	2	0.5	0	2.611252	1.25762	-1.45372	0.80111	1.10261743726623	-6.59745	-7.36537	2.129355
Trial1	3	1	noBlindfold	counterclockwise	practice	Guided	2	0.5	0	2.631241	1.23836	-1.45367	0.80065	1.08913542910181	-6.674987	-7.433079	1.191956
Trial1	3	1	noBlindfold	counterclockwise	practice	Guided	2	0.5	0	2.651245	1.21575	-1.45368	0.8002501	1.0736378255454	-6.494992	-7.331516	0.374145
Trial1	3	1	noBlindfold	counterclockwise	practice	Guided	2	0.5	0	2.671249	1.18943	-1.45367	0.79985	1.05597051305553	-6.122539	-7.251111	0.053127
Trial1	3	1	noBlindfold	counterclockwise	practice	Guided	2	0.5	0	2.691238	1.12599	-1.4536	0.80001	1.01581468149298	-5.102486	-7.141085	-0.06426
Trial1	3	1	noBlindfold	counterclockwise	practice	Guided	2	0.5	0	2.711243	1.0908	-1.45358	0.80029	0.994740597626012	-4.711147	-7.018362	0.569
Trial1	3	1	noBlindfold	counterclockwise	practice	Guided	2	0.5	0	2.731247	1.05128	-1.45348	0.80044	0.971912484411716	-4.14547	-6.650196	0.909179
Trial1	3	1	noBlindfold	counterclockwise	practice	Guided	2	0.5	0	2.751251	1.0136	-1.45338	0.80057	0.951155767637605	-3.654091	-6.535937	1.1771
Trial1	3	1	noBlindfold	counterclockwise	practice	Guided	2	0.5	0	2.77124	0.97123	-1.45324	0.80101	0.929341016733536	-3.25836	-6.04928	1.636803
Trial1	3	1	noBlindfold	counterclockwise	practice	Guided	2	0.5	0	2.791245	0.89054	-1.45288	0.80109	0.891216408034646	-2.703259	-5.384888	2.117491
Trial1	3	1	noBlindfold	counterclockwise	practice	Guided	2	0.5	0	2.811249	0.84781	-1.45274	0.80114	0.873382557468154	-2.494378	-5.325642	2.254925
Trial1	3	1	noBlindfold	counterclockwise	practice	Guided	2	0.5	0	2.831238	0.80617	-1.45267	0.80121	0.857716523557465	-2.447229	-5.270629	2.474955
Trial1	3	1	noBlindfold	counterclockwise	practice	Guided	2	0.5	0	2.851242	0.76441	-1.45265	0.80124	0.843740547715083	-2.419918	-5.422974	2.47454
Trial1	3	1	noBlindfold	counterclockwise	practice	Guided	2	0.5	0	2.871246	0.72004	-1.45272	0.80115	0.830818181664903	-2.622436	-5.630332	2.311564
Trial1	3	1	noBlindfold	counterclockwise	practice	Guided	2	0.5	0	2.891251	0.6362	-1.45286	0.80116	0.812654756427923	-2.274099	-5.588014	2.350741
Trial1	3	1	noBlindfold	counterclockwise	practice	Guided	2	0.5	0	2.91124	0.59317	-1.4528	0.80118	0.806579225522709	-2.298851	-5.317179	2.326259
Trial1	3	1	noBlindfold	counterclockwise	practice	Guided	2	0.5	0	2.931244	0.55272	-1.45273	0.80121	0.80294267354406	-2.372585	-5.427206	2.361066
Trial1	3	1	noBlindfold	counterclockwise	practice	Guided	2	0.5	0	2.951248	0.51105	-1.4527	0.80127	0.801346197375433	-2.187422	-5.232543	2.491888
Trial1	3	1	noBlindfold	counterclockwise	practice	Guided	2	0.5	0	2.971252	0.4683	-1.45263	0.80152	0.80214661083406	-1.898719	-5.063271	2.766181
Trial1	3	1	noBlindfold	counterclockwise	practice	Guided	2	0.5	0	2.991241	0.38549	-1.45248	0.80159	0.8097277992659	-1.50625	-4.91939	3.200568
Trial1	3	1	noBlindfold	counterclockwise	practice	Guided	2	0.5	0	3.011246	0.34571	-1.45246	0.80159	0.816303852297744	-1.517231	-4.982867	3.090973
Trial1	3	1	noBlindfold	counterclockwise	practice	Guided	2	0.5	0	3.03125	0.30664	-1.45247	0.80159	0.824581505243126	-1.605175	-4.889767	3.18066
Trial1	3	1	noBlindfold	counterclockwise	practice	Guided	2	0.5	0	3.051239	0.26817	-1.45248	0.80159	0.834440961463176	-1.782443	-5.109821	3.170458
Trial1	3	1	noBlindfold	counterclockwise	practice	Guided	2	0.5	0	3.071243	0.22906	-1.45254	0.80158	0.846131787678795	-1.84628	-5.105589	3.095397
Trial1	3	1	noBlindfold	counterclockwise	practice	Guided	2	0.5	0	3.091248	0.15484	-1.45252	0.8016599	0.872808164973836	-1.294929	-4.910926	3.323844
Trial1	3	1	noBlindfold	counterclockwise	practice	Guided	2	0.5	0	3.111252	0.11897	-1.45247	0.8017	0.887641115949553	-1.057794	-4.87284	3.437832
Trial1	3	1	noBlindfold	counterclockwise	practice	Guided	2	0.5	0	3.131241	0.083065	-1.45245	0.80167	0.90360921339282	-1.071512	-4.864376	3.317977
Trial1	3	1	noBlindfold	counterclockwise	practice	Guided	2	0.5	0	3.151245	0.049231	-1.45242	0.80164	0.919684421313178	-1.155808	-4.673945	3.231152
Trial1	3	1	noBlindfold	counterclockwise	practice	Guided	2	0.5	0	3.171249	0.016279	-1.45235	0.80165	0.936284522916684	-1.296499	-4.585077	3.276415
Trial1	3	1	noBlindfold	counterclockwise	practice	Guided	2	0.5	0	3.191238	-0.048506	-1.45233	0.80163	0.971323591957619	-1.460167	-4.758581	3.240106
Trial1	3	1	noBlindfold	counterclockwise	practice	Guided	2	0.5	0	3.211243	-0.08141	-1.45238	0.80164	0.990284973993294	-1.676893	-4.817826	3.279066
Trial1	3	1	noBlindfold	counterclockwise	practice	Guided	2	0.5	0	3.231247	-0.11111	-1.45242	0.80167	1.00803285557543	-1.819557	-4.87284	3.411574
Trial1	3	1	noBlindfold	counterclockwise	practice	Guided	2	0.5	0	3.251251	-0.14144	-1.45244	0.80168	1.02671132596769	-1.800529	-4.978635	3.40086
Trial1	3	1	noBlindfold	counterclockwise	practice	Guided	2	0.5	0	3.27124	-0.17237	-1.45248	0.8017	1.04632896487117	-1.818618	-5.126748	3.408647
Trial1	3	1	noBlindfold	counterclockwise	practice	Guided	2	0.5	0	3.291245	-0.23144	-1.45247	0.80165	1.08519452902305	-1.743167	-4.66125	3.339373
Trial1	3	1	noBlindfold	counterclockwise	practice	Guided	2	0.5	0	3.311249	-0.26138	-1.45237	0.80154	1.10551613694491	-1.629614	-4.809363	3.046077
Trial1	3	1	noBlindfold	counterclockwise	practice	Guided	2	0.5	0	3.331238	-0.29003	-1.45237	0.80145	1.12537528412641	-1.491006	-4.813595	2.703344
Trial1	3	1	noBlindfold	counterclockwise	practice	Guided	2	0.5	0	3.351242	-0.30913	-1.45239	0.80143	1.13885091294178	-2.866102	-4.881303	2.01861
Trial1	3	1	noBlindfold	counterclockwise	practice	Guided	2	0.5	0	3.371246	-0.3075	-1.45241	0.80305	1.13883520597591	-11.95734	-6.019658	3.809232
Trial1	3	1	noBlindfold	counterclockwise	practice	Guided	2	0.5	0	3.391251	-0.30617	-1.45321	0.80402	1.13857732799635	-9.096615	-7.538874	11.22843
Trial1	3	1	noBlindfold	counterclockwise	practice	Guided	2	0.5	0	3.41124	-0.30526	-1.45332	0.80417	1.13803913850576	-5.495104	-5.778445	9.834296
Trial1	3	1	noBlindfold	counterclockwise	practice	Guided	2	0.5	0	3.431244	-0.30421	-1.45313	0.80379	1.13702777125124	-5.494981	-5.164834	6.580124
Trial1	3	1	noBlindfold	counterclockwise	practice	Guided	2	0.5	0	3.451248	-0.30381	-1.45301	0.80289	1.13610865380665	-6.580781	-6.205857	3.515044
Trial1	3	1	noBlindfold	counterclockwise	practice	Guided	2	0.5	0	3.471252	-0.30374	-1.45308	0.80083	1.13460419471012	-7.331013	-7.170707	0.752626
Trial1	3	1	noBlindfold	counterclockwise	practice	Guided	2	0.5	0	3.491241	-0.30354	-1.45338	0.7998	1.13373569189208	-5.736761	-6.56556	-2.150991
Trial1	3	1	noBlindfold	counterclockwise	practice	Guided	2	0.5	0	3.511246	-0.30318	-1.4533	0.79761	1.13193629112212	-4.984273	-6.248175	-3.505357
Trial1	3	1	noBlindfold	counterclockwise	practice	Guided	2	0.5	0	3.53125	-0.30278	-1.45319	0.79299	1.12840104486416	-4.781829	-6.463997	-4.649583
Trial1	3	1	noBlindfold	counterclockwise	practice	Guided	2	0.5	0	3.551239	-0.30252	-1.45322	0.78592	1.1232580493646	-4.976842	-6.569792	-5.367671
Trial1	3	1	noBlindfold	counterclockwise	practice	Guided	2	0.5	0	3.571243	-0.3025	-1.45324	0.76204	1.1066667320914	-5.294955	-6.222784	-5.646438
Trial1	3	1	noBlindfold	counterclockwise	practice	Guided	2	0.5	0	3.591248	-0.30277	-1.45289	0.74578	1.09573148988545	-5.980094	-5.219847	-4.944259
Trial1	3	1	noBlindfold	counterclockwise	practice	Guided	2	0.5	0	3.611252	-0.30294	-1.45266	0.72798	1.08382079679266	-6.256946	-5.228311	-4.380804
Trial1	3	1	noBlindfold	counterclockwise	practice	Guided	2	0.5	0	3.631241	-0.30309	-1.4526	0.70857	1.07099251160979	-6.417971	-5.359497	-4.109756
Trial1	3	1	noBlindfold	counterclockwise	practice	Guided	2	0.5	0	3.651245	-0.30319	-1.45269	0.6877201	1.05738973236359	-6.504431	-5.761518	-3.985351
Trial1	3	1	noBlindfold	counterclockwise	practice	Guided	2	0.5	0	3.671249	-0.30327	-1.45286	0.63936	1.02665665522133	-6.586191	-6.269334	-4.632901
Trial1	3	1	noBlindfold	counterclockwise	practice	Guided	2	0.5	0	3.691238	-0.30315	-1.45328	0.61232	1.00994341881468	-5.836567	-6.40052	-5.114832
Trial1	3	1	noBlindfold	counterclockwise	practice	Guided	2	0.5	0	3.711243	-0.30294	-1.45322	0.58273	0.99211232267819	-5.335157	-6.294725	-4.403724
Trial1	3	1	noBlindfold	counterclockwise	practice	Guided	2	0.5	0	3.731247	-0.30274	-1.45314	0.55126	0.973796231974548	-5.084164	-6.045048	-4.567672
Trial1	3	1	noBlindfold	counterclockwise	practice	Guided	2	0.5	0	3.751251	-0.30262	-1.45306	0.51761	0.955049203091388	-5.079815	-6.210089	-5.092918
Trial1	3	1	noBlindfold	counterclockwise	practice	Guided	2	0.5	0	3.77124	-0.30258	-1.45306	0.44857	0.919428999224087	-5.161256	-5.990035	-4.333663
Trial1	3	1	noBlindfold	counterclockwise	practice	Guided	2	0.5	0	3.791245	-0.30272	-1.45292	0.41282	0.902651511987043	-5.740682	-6.210089	-3.709186
Trial1	3	1	noBlindfold	counterclockwise	practice	Guided	2	0.5	0	3.811249	-0.30279	-1.45304	0.37533	0.886196576146586	-5.558339	-6.218552	-3.528971
Trial1	3	1	noBlindfold	counterclockwise	practice	Guided	2	0.5	0	3.831238	-0.30277	-1.45309	0.33971	0.871689500286153	-5.542812	-5.97734	-3.027544
Trial1	3	1	noBlindfold	counterclockwise	practice	Guided	2	0.5	0	3.851242	-0.30272	-1.45304	0.30105	0.857315882173133	-5.241558	-6.506315	-3.770477
Trial1	3	1	noBlindfold	counterclockwise	practice	Guided	2	0.5	0	3.871246	-0.30265	-1.45318	0.22394	0.833304358261292	-5.186944	-6.421679	-3.23671
Trial1	3	1	noBlindfold	counterclockwise	practice	Guided	2	0.5	0	3.891251	-0.30255	-1.45312	0.18519	0.823639372842443	-4.946065	-6.700977	-3.786721
Trial1	3	1	noBlindfold	counterclockwise	practice	Guided	2	0.5	0	3.91124	-0.30249	-1.4533	0.14642	0.815738322374906	-4.957189	-6.463997	-2.881067
Trial1	3	1	noBlindfold	counterclockwise	practice	Guided	2	0.5	0	3.931244	-0.30249	-1.4533	0.10653	0.809530008833833	-5.005219	-6.595182	-2.846294
Trial1	3	1	noBlindfold	counterclockwise	practice	Guided	2	0.5	0	3.951248	-0.30246	-1.45336	0.066695	0.805226861228181	-4.771671	-7.170707	-3.025124
Trial1	3	1	noBlindfold	counterclockwise	practice	Guided	2	0.5	0	3.971252	-0.30239	-1.45346	-0.0093005	0.802443908389009	-4.581504	-6.150843	-2.638086
Trial1	3	1	noBlindfold	counterclockwise	practice	Guided	2	0.5	0	3.991241	-0.30228	-1.45325	-0.047677	0.803695408167292	-4.579354	-6.607878	-2.29373
Trial1	3	1	noBlindfold	counterclockwise	practice	Guided	2	0.5	0	4.011246	-0.30227	-1.45318	-0.08676299	0.806947930437762	-4.519971	-5.998499	-2.116697
Trial1	3	1	noBlindfold	counterclockwise	practice	Guided	2	0.5	0	4.03125	-0.3023	-1.45308	-0.12457	0.81191316288781	-4.481232	-6.959117	-2.826631
Trial1	3	1	noBlindfold	counterclockwise	practice	Guided	2	0.5	0	4.051239	-0.30231	-1.45327	-0.16294	0.818688472350754	-4.991373	-6.358202	-2.140963
Trial1	3	1	noBlindfold	counterclockwise	practice	Guided	2	0.5	0	4.071243	-0.30241	-1.45323	-0.23703	0.836686942188559	-4.920883	-6.375129	-2.49415
Trial1	3	1	noBlindfold	counterclockwise	practice	Guided	2	0.5	0	4.091248	-0.30246	-1.45341	-0.27106	0.847003892272929	-5.154093	-6.535937	-1.6511
Trial1	3	1	noBlindfold	counterclockwise	practice	Guided	2	0.5	0	4.111252	-0.30254	-1.45341	-0.30663	0.859123055653155	-5.089733	-7.005667	-2.460461
Trial1	3	1	noBlindfold	counterclockwise	practice	Guided	2	0.5	0	4.131241	-0.30253	-1.45354	-0.34026	0.871683000220967	-5.092869	-7.331516	-1.996265
Trial1	3	1	noBlindfold	counterclockwise	practice	Guided	2	0.5	0	4.151245	-0.30256	-1.45356	-0.37401	0.885429845606266	-5.237778	-6.286261	-1.760328
Trial1	3	1	noBlindfold	counterclockwise	practice	Guided	2	0.5	0	4.171249	-0.30257	-1.45336	-0.4385	0.914549531897561	-5.02458	-6.692514	-2.717038
Trial1	3	1	noBlindfold	counterclockwise	practice	Guided	2	0.5	0	4.191238	-0.3026	-1.45344	-0.47046	0.930322182632898	-5.39541	-6.337043	-1.706493
Trial1	3	1	noBlindfold	counterclockwise	practice	Guided	2	0.5	0	4.211243	-0.30263	-1.45334	-0.50153	0.946439253764624	-4.895046	-6.954885	-3.063521
Trial1	3	1	noBlindfold	counterclockwise	practice	Guided	2	0.5	0	4.231247	-0.30256	-1.45345	-0.53311	0.963487857902096	-5.075882	-7.06068	-2.390114
Trial1	3	1	noBlindfold	counterclockwise	practice	Guided	2	0.5	0	4.251251	-0.30256	-1.45346	-0.56371	0.980750473514964	-5.307568	-6.252407	-1.472502
Trial1	3	1	noBlindfold	counterclockwise	practice	Guided	2	0.5	0	4.27124	-0.30256	-1.45326	-0.6224	1.01562015463395	-4.550745	-6.599414	-2.817353
Trial1	3	1	noBlindfold	counterclockwise	practice	Guided	2	0.5	0	4.291245	-0.30235	-1.45337	-0.65166	1.03364704252292	-4.743628	-6.510546	-1.777047
Trial1	3	1	noBlindfold	counterclockwise	practice	Guided	2	0.5	0	4.311249	-0.30232	-1.45332	-0.68262	1.05341706777372	-4.088907	-6.586719	-2.618816
Trial1	3	1	noBlindfold	counterclockwise	practice	Guided	2	0.5	0	4.331238	-0.30215	-1.45339	-0.71127	1.07207724403127	-4.034043	-7.20033	-3.352921
Trial1	3	1	noBlindfold	counterclockwise	practice	Guided	2	0.5	0	4.351242	-0.30204	-1.45351	-0.74132	1.09216461300739	-4.015932	-7.10723	-2.299716
Trial1	3	1	noBlindfold	counterclockwise	practice	Guided	2	0.5	0	4.371246	-0.30198	-1.4535	-0.79986	1.13267293197784	-3.93786	-6.531705	-1.888826
Trial1	3	1	noBlindfold	counterclockwise	practice	Guided	2	0.5	0	4.391251	-0.30179	-1.45349	-0.81007	1.13977215799943	-3.672391	-7.170707	-2.516335
Trial1	3	1	noBlindfold	counterclockwise	practice	Guided	2	0.5	0	4.41124	-0.3018	-1.4534	-0.80804	1.13833731485379	-2.728351	-5.325642	-9.733567
Trial1	3	1	noBlindfold	counterclockwise	practice	Guided	2	0.5	0	4.431244	-0.3016	-1.45343	-0.80648	1.13708950826334	-0.511883	-8.694155	-10.95382
Trial1	3	1	noBlindfold	counterclockwise	practice	Guided	2	0.5	0	4.451248	-0.30121	-1.4538	-0.80537	1.13602741316507	-0.880945	-7.242648	-9.149997
Trial1	3	1	noBlindfold	counterclockwise	practice	Guided	2	0.5	0	4.471252	-0.3009	-1.45366	-0.80331	1.13434904190247	0.90233	-5.359497	-6.202091
Trial1	3	1	noBlindfold	counterclockwise	practice	Guided	2	0.5	0	4.491241	-0.29958	-1.45343	-0.80304	1.13322609354331	1.292635	-7.505019	-5.037876
Trial1	3	1	noBlindfold	counterclockwise	practice	Guided	2	0.5	0	4.511246	-0.29926	-1.45347	-0.803	1.13297201429705	1.75057	-5.858849	-5.025309
Trial1	3	1	noBlindfold	counterclockwise	practice	Guided	2	0.5	0	4.53125	-0.299	-1.45318	-0.80315	1.13289492521971	2.711883	-5.211384	-6.482171
Trial1	3	1	noBlindfold	counterclockwise	practice	Guided	2	0.5	0	4.551239	-0.29812	-1.45285	-0.80325	1.13234542233246	2.913265	-4.957476	-6.943602
Trial1	3	1	noBlindfold	counterclockwise	practice	Guided	2	0.5	0	4.571243	-0.29627	-1.45253	-0.80296	1.13083630835554	3.225517	-4.119579	-6.053599
Trial1	3	1	noBlindfold	counterclockwise	practice	Guided	2	0.5	0	4.591248	-0.28772	-1.45206	-0.80298	1.12484651388604	4.621128	-4.343865	-6.037905
Trial1	3	1	noBlindfold	counterclockwise	practice	Guided	2	0.5	0	4.611252	-0.27979	-1.45212	-0.80304	1.11935053031974	5.081104	-4.369256	-6.083034
Trial1	3	1	noBlindfold	counterclockwise	practice	Guided	2	0.5	0	4.631241	-0.26861	-1.45219	-0.80311	1.11164158374632	5.443155	-4.627395	-6.217518
Trial1	3	1	noBlindfold	counterclockwise	practice	Guided	2	0.5	0	4.651245	-0.25462	-1.4523	-0.80311	1.10201497298043	5.540538	-4.822058	-6.27918
Trial1	3	1	noBlindfold	counterclockwise	practice	Guided	2	0.5	0	4.671249	-0.23697	-1.4524	-0.80281	1.08978374624468	5.379285	-4.813595	-5.95677
Trial1	3	1	noBlindfold	counterclockwise	practice	Guided	2	0.5	0	4.691238	-0.19433	-1.45234	-0.80266	1.06129976664768	4.536552	-4.585077	-5.35862
Trial1	3	1	noBlindfold	counterclockwise	practice	Guided	2	0.5	0	4.711243	-0.16875	-1.45231	-0.80251	1.04462859605192	4.158667	-4.631627	-4.99354
Trial1	3	1	noBlindfold	counterclockwise	practice	Guided	2	0.5	0	4.731247	-0.14211	-1.45231	-0.80232	1.02762962519563	3.65732	-4.699336	-4.623662
Trial1	3	1	noBlindfold	counterclockwise	practice	Guided	2	0.5	0	4.751251	-0.11411	-1.45233	-0.80211	1.01020368012278	3.255079	-4.728959	-4.16665
Trial1	3	1	noBlindfold	counterclockwise	practice	Guided	2	0.5	0	4.77124	-0.084245	-1.45235	-0.8019	0.992162220866739	2.857452	-4.703568	-3.860476
Trial1	3	1	noBlindfold	counterclockwise	practice	Guided	2	0.5	0	4.791245	-0.024598	-1.45234	-0.80193	0.958276947471641	2.349963	-4.728959	-3.894546
Trial1	3	1	noBlindfold	counterclockwise	practice	Guided	2	0.5	0	4.811249	0.0065251	-1.45236	-0.80198	0.941641827787461	2.380861	-4.724727	-3.968
Trial1	3	1	noBlindfold	counterclockwise	practice	Guided	2	0.5	0	4.831238	0.037882	-1.45236	-0.802	0.925611754007665	2.501783	-4.771277	-4.057505
Trial1	3	1	noBlindfold	counterclockwise	practice	Guided	2	0.5	0	4.851242	0.067648	-1.45239	-0.80195	0.911071958540804	2.288492	-4.885535	-3.854918
Trial1	3	1	noBlindfold	counterclockwise	practice	Guided	2	0.5	0	4.871246	0.098444	-1.45243	-0.80181	0.896742181059858	2.125677	-5.046344	-3.708128
Trial1	3	1	noBlindfold	counterclockwise	practice	Guided	2	0.5	0	4.891251	0.16124	-1.45259	-0.80169	0.870324742692801	1.515634	-5.198688	-3.363244
Trial1	3	1	noBlindfold	counterclockwise	practice	Guided	2	0.5	0	4.91124	0.19086	-1.45262	-0.80152	0.859070330018668	1.362084	-5.207152	-3.035234
Trial1	3	1	noBlindfold	counterclockwise	practice	Guided	2	0.5	0	4.931244	0.21976	-1.45259	-0.80131	0.848900570030371	1.271797	-4.970171	-2.592788
Trial1	3	1	noBlindfold	counterclockwise	practice	Guided	2	0.5	0	4.951248	0.24793	-1.45251	-0.80111	0.839831212625591	1.21732	-4.902462	-2.142283
Trial1	3	1	noBlindfold	counterclockwise	practice	Guided	2	0.5	0	4.971252	0.27622	-1.45245	-0.80093	0.831604652305281	1.089531	-4.893999	-1.922902
Trial1	3	1	noBlindfold	counterclockwise	practice	Guided	2	0.5	0	4.991241	0.32951	-1.45244	-0.80094	0.818884473825298	1.035653	-4.796667	-1.905479
Trial1	3	1	noBlindfold	counterclockwise	practice	Guided	2	0.5	0	5.011246	0.35382	-1.4524	-0.80096	0.814190101923737	1.160082	-4.652786	-1.958833
Trial1	3	1	noBlindfold	counterclockwise	practice	Guided	2	0.5	0	5.03125	0.37975	-1.45233	-0.80097	0.809946257824632	1.193501	-4.525832	-1.89797
Trial1	3	1	noBlindfold	counterclockwise	practice	Guided	2	0.5	0	5.051239	0.40364	-1.45228	-0.801	0.806775215090556	1.228737	-4.572382	-2.015038
Trial1	3	1	noBlindfold	counterclockwise	practice	Free	1	0.5	0	0	0.45393	-1.45043	-0.80049	0.801814640597722	0.220208	-0.814544	-0.919492
Trial1	3	1	noBlindfold	counterclockwise	practice	Free	1	0.5	0	0.007324219	0.45393	-1.45042	-0.80048	0.801804643560305	0.248276	-0.801848	-0.960027
Trial1	3	1	noBlindfold	counterclockwise	practice	Free	1	0.5	0	0.02731323	0.45392	-1.45042	-0.80048	0.801805218981532	0.195023	-0.742603	-0.925417
Trial1	3	1	noBlindfold	counterclockwise	practice	Free	1	0.5	0	0.0473175	0.45398	-1.45039	-0.8017	0.803019753235034	0.191051	-0.71298	-0.946813
Trial1	3	1	noBlindfold	counterclockwise	practice	Free	1	0.5	0	0.06732178	0.45419	-1.45037	-0.80319	0.804495319660253	0.150184	-0.71298	-0.826624
Trial1	3	1	noBlindfold	counterclockwise	practice	Free	1	0.5	0	0.08732605	0.4545	-1.45035	-0.80721	0.808491301305524	0.110451	-0.653735	-0.676595
Trial1	3	1	noBlindfold	counterclockwise	practice	Free	1	0.5	0	0.1073151	0.45529	-1.45027	-0.8095599	0.810793611777756	0.024801	-0.433588	-0.355861
Trial1	3	1	noBlindfold	counterclockwise	practice	Free	1	0.5	0	0.1273193	0.45569	-1.45023	-0.81189	0.813098246438082	-0.04163	-0.420769	-0.304845
Trial1	3	1	noBlindfold	counterclockwise	practice	Free	1	0.5	0	0.1473236	0.45602	-1.45021	-0.81455	0.815736424759828	-0.040479	-0.386807	-0.337687
Trial1	3	1	noBlindfold	counterclockwise	practice	Free	1	0.5	0	0.1673126	0.45632	-1.4502	-0.8174	0.818566225751739	0.015579	-0.378235	-0.398362
Trial1	3	1	noBlindfold	counterclockwise	practice	Free	1	0.5	0	0.1873169	0.45661	-1.4502	-0.82351	0.824652289247286	0.077773	-0.47122	-0.377119
Trial1	3	1	noBlindfold	counterclockwise	practice	Free	1	0.5	0	0.2073212	0.45739	-1.45023	-0.82712	0.828216830438905	0.207267	-0.551393	-0.474223
Trial1	3	1	noBlindfold	counterclockwise	practice	Free	1	0.5	0	0.2273254	0.45799	-1.45026	-0.83064	0.831701617974089	0.224983	-0.555625	-0.487667
Trial1	3	1	noBlindfold	counterclockwise	practice	Free	1	0.5	0	0.2473145	0.45876	-1.45029	-0.83449	0.835508408250268	0.275917	-0.61487	-0.486419
Trial1	3	1	noBlindfold	counterclockwise	practice	Free	1	0.5	0	0.2673187	0.45971	-1.45031	-0.8385	0.839467374213988	0.260959	-0.644493	-0.453396
Trial1	3	1	noBlindfold	counterclockwise	practice	Free	1	0.5	0	0.287323	0.46083	-1.45033	-0.84688	0.847785382485015	0.207947	-0.623334	-0.359276
Trial1	3	1	noBlindfold	counterclockwise	practice	Free	1	0.5	0	0.307312	0.46346	-1.45029	-0.85106	0.851844087287445	0.144762	-0.542922	-0.24033
Trial1	3	1	noBlindfold	counterclockwise	practice	Free	1	0.5	0	0.3273163	0.46485	-1.45026	-0.85538	0.85610190050708	0.087389	-0.487849	-0.269597
Trial1	3	1	noBlindfold	counterclockwise	practice	Free	1	0.5	0	0.3473206	0.46626	-1.45025	-0.8595901	0.860251966983605	0.075796	-0.530106	-0.226536
Trial1	3	1	noBlindfold	counterclockwise	practice	Free	1	0.5	0	0.3673248	0.46771	-1.45025	-0.86382	0.864423312754364	0.088014	-0.530094	-0.27788
Trial1	3	1	noBlindfold	counterclockwise	practice	Free	1	0.5	0	0.3873138	0.46911	-1.45027	-0.87256	0.87310662996822	0.096772	-0.555485	-0.281437
Trial1	3	1	noBlindfold	counterclockwise	practice	Free	1	0.5	0	0.4073181	0.47198	-1.45029	-0.87702	0.877467493966214	0.145725	-0.657048	-0.375407
Trial1	3	1	noBlindfold	counterclockwise	practice	Free	1	0.5	0	0.4273224	0.47342	-1.45032	-0.8817201	0.88212061058807	0.10078	-0.745916	-0.399596
Trial1	3	1	noBlindfold	counterclockwise	practice	Free	1	0.5	0	0.4473114	0.47489	-1.45035	-0.8865	0.886855548614811	0.073442	-0.703598	-0.379243
Trial1	3	1	noBlindfold	counterclockwise	practice	Free	1	0.5	0	0.4673157	0.47636	-1.45035	-0.89123	0.891543518931643	0.073485	-0.690902	-0.371564
Trial1	3	1	noBlindfold	counterclockwise	practice	Free	1	0.5	0	0.4873199	0.47776	-1.45034	-0.90084	0.901114533833484	0.044748	-0.724757	-0.44559
Trial1	3	1	noBlindfold	counterclockwise	practice	Free	1	0.5	0	0.5073242	0.48044	-1.45035	-0.90559	0.905801213302172	0.0098862	-0.644352	-0.248498
Trial1	3	1	noBlindfold	counterclockwise	practice	Free	1	0.5	0	0.5273132	0.48172	-1.45033	-0.90559	0.905774476588789	0.046723	-0.712061	-0.228888
Trial1	3	1	noBlindfold	counterclockwise	practice	Free	1	0.5	0	0.5473175	0.483	-1.45036	-0.9151	0.915257870878508	0.019265	-0.822088	-0.260432
Trial1	3	1	noBlindfold	counterclockwise	practice	Free	1	0.5	0	0.5673218	0.48421	-1.4504	-0.9199	0.920035507338524	0.098456	-0.830552	-0.360845
Trial1	3	1	noBlindfold	counterclockwise	practice	Free	1	0.5	0	0.587326	0.48546	-1.45042	-0.92928	0.929393726094172	0.112333	-0.860174	-0.376734
Trial1	3	1	noBlindfold	counterclockwise	practice	Free	1	0.5	0	0.6073151	0.48795	-1.45045	-0.934	0.934077743590553	0.146433	-0.843247	-0.378339
Trial1	3	1	noBlindfold	counterclockwise	practice	Free	1	0.5	0	0.6273193	0.48927	-1.45043	-0.9388	0.938861294126192	0.21305	-0.822088	-0.420166
Trial1	3	1	noBlindfold	counterclockwise	practice	Free	1	0.5	0	0.6473236	0.49065	-1.45042	-0.94382	0.943866311697701	0.157295	-0.864406	-0.388655
Trial1	3	1	noBlindfold	counterclockwise	practice	Free	1	0.5	0	0.6673126	0.49214	-1.45043	-0.94892	0.948952563341506	0.119935	-0.813624	-0.410498
Trial1	3	1	noBlindfold	counterclockwise	practice	Free	1	0.5	0	0.6873169	0.49365	-1.45043	-0.95906	0.95908097541662	0.135052	-0.894029	-0.395596
Trial1	3	1	noBlindfold	counterclockwise	practice	Free	1	0.5	0	0.7073212	0.49665	-1.45046	-0.96427	0.964275814804817	0.161055	-0.923651	-0.512297
Trial1	3	1	noBlindfold	counterclockwise	practice	Free	1	0.5	0	0.7273254	0.49826	-1.45046	-0.9697599	0.969761502120115	0.233158	-0.87287	-0.519689
Trial1	3	1	noBlindfold	counterclockwise	practice	Free	1	0.5	0	0.7473145	0.50007	-1.45045	-0.97518	0.975179972775059	0.359138	-0.839015	-0.383181
Trial1	3	1	noBlindfold	counterclockwise	practice	Free	1	0.5	0	0.7673187	0.502	-1.45043	-0.98066	0.98066206069323	0.323546	-0.805161	-0.360105
Trial1	3	1	noBlindfold	counterclockwise	practice	Free	1	0.5	0	0.787323	0.50406	-1.45041	-0.99185	0.991858268507516	0.143546	-0.762843	-0.334794
Trial1	3	1	noBlindfold	counterclockwise	practice	Free	1	0.5	0	0.807312	0.50832	-1.45038	-0.99736	0.997394693068298	0.038654	-0.750147	-0.291298
Trial1	3	1	noBlindfold	counterclockwise	practice	Free	1	0.5	0	0.8273163	0.51049	-1.45038	-1.00305	1.00310482092677	0.091515	-0.712061	-0.317041
Trial1	3	1	noBlindfold	counterclockwise	practice	Free	1	0.5	0	0.8473206	0.5126	-1.45036	-1.00861	1.00868870950689	0.088783	-0.771306	-0.278634
Trial1	3	1	noBlindfold	counterclockwise	practice	Free	1	0.5	0	0.8673248	0.51464	-1.45036	-1.01422	1.0143256557119	0.130976	-0.741684	-0.390285
Trial1	3	1	noBlindfold	counterclockwise	practice	Free	1	0.5	0	0.8873138	0.51673	-1.45037	-1.0258	1.02593640744484	0.226831	-0.745916	-0.382976
Trial1	3	1	noBlindfold	counterclockwise	practice	Free	1	0.5	0	0.9073181	0.52135	-1.45039	-1.03174	1.03196082574301	0.323862	-0.822088	-0.528294
Trial1	3	1	noBlindfold	counterclockwise	practice	Free	1	0.5	0	0.9273224	0.52388	-1.45041	-1.03794	1.03821469398887	0.35452	-0.868638	-0.653219
Trial1	3	1	noBlindfold	counterclockwise	practice	Free	1	0.5	0	0.9473114	0.52661	-1.45044	-1.04462	1.0449589058245	0.424495	-0.949042	-0.622382
Trial1	3	1	noBlindfold	counterclockwise	practice	Free	1	0.5	0	0.9673157	0.52957	-1.45044	-1.05151	1.05192566960056	0.373175	-0.864406	-0.503052
Trial1	3	1	noBlindfold	counterclockwise	practice	Free	1	0.5	0	0.9873199	0.53295	-1.45043	-1.06513	1.06563953209531	0.379847	-0.839015	-0.4217
Trial1	3	1	noBlindfold	counterclockwise	practice	Free	1	0.5	0	1.007324	0.53974	-1.45039	-1.07194	1.07267633100072	0.192466	-0.720525	-0.299765
Trial1	3	1	noBlindfold	counterclockwise	practice	Free	1	0.5	0	1.027313	0.54323	-1.45035	-1.07862	1.0794860357558	0.153535	-0.580875	-0.124382
Trial1	3	1	noBlindfold	counterclockwise	practice	Free	1	0.5	0	1.047318	0.54669	-1.45029	-1.08534	1.08634383162848	0.027279	-0.538526	-0.05978
Trial1	3	1	noBlindfold	counterclockwise	practice	Free	1	0.5	0	1.067322	0.55015	-1.45026	-1.0917	1.09285123605945	-0.049219	-0.475022	-0.135804
Trial1	3	1	noBlindfold	counterclockwise	practice	Free	1	0.5	0	1.087326	0.55337	-1.45024	-1.1044	1.1056888361148	-0.060489	-0.369123	-0.153664
Trial1	3	1	noBlindfold	counterclockwise	practice	Free	1	0.5	0	1.107315	0.55954	-1.45019	-1.1107	1.11229471389933	0.097607	-0.411223	-0.272679
Trial1	3	1	noBlindfold	counterclockwise	practice	Free	1	0.5	0	1.127319	0.56252	-1.45021	-1.11747	1.11921758625744	0.187073	-0.461892	-0.329126
Trial1	3	1	noBlindfold	counterclockwise	practice	Free	1	0.5	0	1.147324	0.56562	-1.45021	-1.12397	1.12588392710755	0.186295	-0.398296	-0.371481
Trial1	3	1	noBlindfold	counterclockwise	practice	Free	1	0.5	0	1.167313	0.5688	-1.45021	-1.13065	1.13274123068454	0.192802	-0.440496	-0.451444
Trial1	3	1	noBlindfold	counterclockwise	practice	Free	1	0.5	0	1.187317	0.57199	-1.45023	-1.14463	1.14689158011583	0.222983	-0.495431	-0.508285
Trial1	3	1	noBlindfold	counterclockwise	practice	Free	1	0.5	0	1.207321	0.57866	-1.45023	-1.15209	1.15477212390737	0.177067	-0.372497	-0.409835
Trial1	3	1	noBlindfold	counterclockwise	practice	Free	1	0.5	0	1.227325	0.58211	-1.4502	-1.15945	1.16235373349224	0.170549	-0.380857	-0.380475
Trial1	3	1	noBlindfold	counterclockwise	practice	Free	1	0.5	0	1.247314	0.5856	-1.45018	-1.16684	1.16997557622919	0.14795	-0.346905	-0.259047
Trial1	3	1	noBlindfold	counterclockwise	practice	Free	1	0.5	0	1.267319	0.58921	-1.45015	-1.1742	1.17758405484723	0.079535	-0.181794	-0.200892
Trial1	3	1	noBlindfold	counterclockwise	practice	Free	1	0.5	0	1.287323	0.59272	-1.45011	-1.18896	1.19256981791682	0.086288	-0.122499	-0.128075
Trial1	3	1	noBlindfold	counterclockwise	practice	Free	1	0.5	0	1.307312	0.59977	-1.45008	-1.19614	1.20029362697452	0.018539	-0.16896	-0.129379
Trial1	3	1	noBlindfold	counterclockwise	practice	Free	1	0.5	0	1.327316	0.60315	-1.45007	-1.2035	1.20791235304234	-0.030948	-0.130838	-0.146249
Trial1	3	1	noBlindfold	counterclockwise	practice	Free	1	0.5	0	1.347321	0.60654	-1.45006	-1.21066	1.21533878121315	-0.030823	-0.16043	-0.19996
Trial1	3	1	noBlindfold	counterclockwise	practice	Free	1	0.5	0	1.367325	0.60974	-1.45006	-1.21783	1.2227644574291	-0.059193	-0.118074	-0.212281
Trial1	3	1	noBlindfold	counterclockwise	practice	Free	1	0.5	0	1.387314	0.61285	-1.45007	-1.23247	1.23762575659289	-0.0046596	-0.075717	-0.20335
Trial1	3	1	noBlindfold	counterclockwise	practice	Free	1	0.5	0	1.407318	0.61882	-1.45005	-1.2397	1.24538125927135	-0.0028277	-0.185685	-0.173361
Trial1	3	1	noBlindfold	counterclockwise	practice	Free	1	0.5	0	1.427322	0.62161	-1.45006	-1.24711	1.25302528453483	-0.023268	-0.151797	-0.137405
Trial1	3	1	noBlindfold	counterclockwise	practice	Free	1	0.5	0	1.447311	0.62431	-1.45005	-1.2543	1.26044494759937	-0.010415	0.013257	-0.182437
Trial1	3	1	noBlindfold	counterclockwise	practice	Free	1	0.5	0	1.467316	0.62701	-1.45002	-1.2617	1.26807657984402	0.0052076	-0.088297	-0.215025
Trial1	3	1	noBlindfold	counterclockwise	practice	Free	1	0.5	0	1.48732	0.62957	-1.45004	-1.27596	1.2825219422668	0.040267	-0.126351	-0.177951
Trial1	3	1	noBlindfold	counterclockwise	practice	Free	1	0.5	0	1.507324	0.63472	-1.45	-1.28305	1.29010346211449	0.043599	0.017537	-0.10397
Trial1	3	1	noBlindfold	counterclockwise	practice	Free	1	0.5	0	1.527313	0.63725	-1.44999	-1.29054	1.29781778536566	0.077564	-0.0078499	-0.14992
Trial1	3	1	noBlindfold	counterclockwise	practice	Free	1	0.5	0	1.547318	0.6399601	-1.45	-1.29759	1.30511634301482	0.118619	0.047163	-0.14962
Trial1	3	1	noBlindfold	counterclockwise	practice	Free	1	0.5	0	1.567322	0.64257	-1.44998	-1.30488	1.3126453342679	0.115409	0.119075	-0.209298
Trial1	3	1	noBlindfold	counterclockwise	practice	Free	1	0.5	0	1.587326	0.64533	-1.44995	-1.31905	1.32703199248147	0.144457	-0.033295	-0.261751
Trial1	3	1	noBlindfold	counterclockwise	practice	Free	1	0.5	0	1.607315	0.65086	-1.45002	-1.32636	1.33491181689828	0.129546	0.148674	-0.25309
Trial1	3	1	noBlindfold	counterclockwise	practice	Free	1	0.5	0	1.627319	0.65378	-1.44996	-1.33393	1.3427649042502	0.153365	0.131713	-0.252222
Trial1	3	1	noBlindfold	counterclockwise	practice	Free	1	0.5	0	1.647324	0.65686	-1.44995	-1.34131	1.35045090206253	0.1454	-0.012189	-0.198498
Trial1	3	1	noBlindfold	counterclockwise	practice	Free	1	0.5	0	1.667313	0.65991	-1.44997	-1.34871	1.358156847617	0.133988	0.110522	-0.164256
Trial1	3	1	noBlindfold	counterclockwise	practice	Free	1	0.5	0	1.687317	0.663	-1.44996	-1.36374	1.37344664785194	0.082255	0.148578	-0.215858
Trial1	3	1	noBlindfold	counterclockwise	practice	Free	1	0.5	0	1.707321	0.66931	-1.44997	-1.37132	1.381732410817	0.053977	0.017359	-0.137563
Trial1	3	1	noBlindfold	counterclockwise	practice	Free	1	0.5	0	1.727325	0.6725	-1.44999	-1.37862	1.38937004041989	0.114901	0.068132	-0.106443
Trial1	3	1	noBlindfold	counterclockwise	practice	Free	1	0.5	0	1.747314	0.67559	-1.44999	-1.38588	1.39695926813626	0.036014	-0.037672	-0.126373
Trial1	3	1	noBlindfold	counterclockwise	practice	Free	1	0.5	0	1.767319	0.67867	-1.45001	-1.39351	1.40491745731228	0.028334	-0.071514	-0.088793
Trial1	3	1	noBlindfold	counterclockwise	practice	Free	1	0.5	0	1.787323	0.68179	-1.45002	-1.40755	1.41924083249113	0.031865	0.0088974	-0.12668
Trial1	3	1	noBlindfold	counterclockwise	practice	Free	1	0.5	0	1.807312	0.68775	-1.45	-1.41461	1.42701492205559	-0.023631	-0.024955	-0.123275
Trial1	3	1	noBlindfold	counterclockwise	practice	Free	1	0.5	0	1.827316	0.69065	-1.45002	-1.42159	1.43431707155077	0.028814	-0.037633	-0.092855
Trial1	3	1	noBlindfold	counterclockwise	practice	Free	1	0.5	0	1.847321	0.6935	-1.45002	-1.42873	1.44177379899385	0.014358	-0.024932	-0.11968
Trial1	3	1	noBlindfold	counterclockwise	practice	Free	1	0.5	0	1.867325	0.69637	-1.45002	-1.43559	1.44895809722512	-0.013414	-0.079935	-0.050004
Trial1	3	1	noBlindfold	counterclockwise	practice	Free	1	0.5	0	1.887314	0.69909	-1.45003	-1.44918	1.4627915698422	-0.027464	-0.084146	-0.081074
Trial1	3	1	noBlindfold	counterclockwise	practice	Free	1	0.5	0	1.907318	0.70435	-1.45002	-1.45575	1.47002277176166	-0.029219	-0.071427	-0.106737
Trial1	3	1	noBlindfold	counterclockwise	practice	Free	1	0.5	0	1.927322	0.7068	-1.45002	-1.46245	1.47699909147169	-0.05606	-0.109499	-0.07723
Trial1	3	1	noBlindfold	counterclockwise	practice	Free	1	0.5	0	1.947311	0.70917	-1.45003	-1.46908	1.48389624610315	0.042465	-0.046001	-0.099876
Trial1	3	1	noBlindfold	counterclockwise	practice	Free	1	0.5	0	1.967316	0.71163	-1.45003	-1.47548	1.49057999340655	0.035855	-0.071378	-0.074961
Trial1	3	1	noBlindfold	counterclockwise	practice	Free	1	0.5	0	1.98732	0.71391	-1.45003	-1.48848	1.50377196004032	0.036087	-0.134834	-0.121654
Trial1	3	1	noBlindfold	counterclockwise	practice	Free	1	0.5	0	2.007324	0.71852	-1.45006	-1.49531	1.51119263629498	-0.026154	-0.079757	-0.225314
Trial1	3	1	noBlindfold	counterclockwise	practice	Free	1	0.5	0	2.027313	0.72076	-1.45004	-1.50142	1.51756286586697	0.038294	-0.062811	-0.231796
Trial1	3	1	noBlindfold	counterclockwise	practice	Free	1	0.5	0	2.047318	0.72276	-1.45004	-1.50798	1.52434422461335	0.024478	-0.07125	-0.220312
Trial1	3	1	noBlindfold	counterclockwise	practice	Free	1	0.5	0	2.067322	0.72485	-1.45005	-1.51478	1.53137719240307	0.0026414	-0.096608	-0.236551
Trial1	3	1	noBlindfold	counterclockwise	practice	Free	1	0.5	0	2.087326	0.72688	-1.45004	-1.52818	1.54492985970593	-0.034003	0.068445	-0.230114
Trial1	3	1	noBlindfold	counterclockwise	practice	Free	1	0.5	0	2.107315	0.73087	-1.44998	-1.53498	1.55224494695819	-0.033102	-0.024662	-0.238416
Trial1	3	1	noBlindfold	counterclockwise	practice	Free	1	0.5	0	2.127319	0.73274	-1.44999	-1.54226	1.55972240881824	-0.045685	0.07266	-0.239593
Trial1	3	1	noBlindfold	counterclockwise	practice	Free	1	0.5	0	2.147324	0.73455	-1.44996	-1.54897	1.56662749677264	-0.100071	0.131869	-0.291615
Trial1	3	1	noBlindfold	counterclockwise	practice	Free	1	0.5	0	2.167313	0.73619	-1.44994	-1.55616	1.57398207996633	-0.076296	0.068365	-0.292476
Trial1	3	1	noBlindfold	counterclockwise	practice	Free	1	0.5	0	2.187317	0.73773	-1.44996	-1.5701	1.58799551758095	-0.065678	0.038726	-0.207361
Trial1	3	1	noBlindfold	counterclockwise	practice	Free	1	0.5	0	2.207321	0.74055	-1.44993	-1.57694	1.59518146244096	-0.039267	0.237542	-0.085667
Trial1	3	1	noBlindfold	counterclockwise	practice	Free	1	0.5	0	2.227325	0.74183	-1.44992	-1.58395	1.60230442880219	-0.031733	0.059766	-0.118913
Trial1	3	1	noBlindfold	counterclockwise	practice	Free	1	0.5	0	2.247314	0.74303	-1.44994	-1.59073	1.60918779709029	-0.045248	0.114759	-0.154217
Trial1	3	1	noBlindfold	counterclockwise	practice	Free	1	0.5	0	2.267319	0.74419	-1.44995	-1.5974	1.61595648008554	-0.003227	0.080875	0.024276
Trial1	3	1	noBlindfold	counterclockwise	practice	Free	1	0.5	0	2.287323	0.74527	-1.44995	-1.61053	1.62909923612734	0.013135	-0.024941	-0.012382
Trial1	3	1	noBlindfold	counterclockwise	practice	Free	1	0.5	0	2.307312	0.74738	-1.45003	-1.61679	1.6356059914727	0.026944	0.072405	-0.011544
Trial1	3	1	noBlindfold	counterclockwise	practice	Free	1	0.5	0	2.327316	0.74839	-1.44999	-1.62291	1.64180831506137	0.057731	0.055459	0.046937
Trial1	3	1	noBlindfold	counterclockwise	practice	Free	1	0.5	0	2.347321	0.74941	-1.44997	-1.62907	1.64805175025267	0.04391	-0.020724	0.020426
Trial1	3	1	noBlindfold	counterclockwise	practice	Free	1	0.5	0	2.367325	0.75046	-1.45	-1.63506	1.65413169512586	0.011931	-0.084188	0.042791
Trial1	3	1	noBlindfold	counterclockwise	practice	Free	1	0.5	0	2.387314	0.75151	-1.45002	-1.6463	1.66540109724077	0.046386	0.085083	-0.0048434
Trial1	3	1	noBlindfold	counterclockwise	practice	Free	1	0.5	0	2.407318	0.7535	-1.44997	-1.65174	1.67107974520737	0.031201	-0.113843	-0.023336
Trial1	3	1	noBlindfold	counterclockwise	practice	Free	1	0.5	0	2.427322	0.75447	-1.45002	-1.65705	1.67647526927506	-0.044549	-0.05881	0.011711
Trial1	3	1	noBlindfold	counterclockwise	practice	Free	1	0.5	0	2.447311	0.75541	-1.45002	-1.66235	1.68185658320131	0.038011	0.08083	0.036869
Trial1	3	1	noBlindfold	counterclockwise	practice	Free	1	0.5	0	2.467316	0.7563699	-1.44996	-1.66735	1.68694438401896	0.056931	0.059642	0.017472
Trial1	3	1	noBlindfold	counterclockwise	practice	Free	1	0.5	0	2.48732	0.75729	-1.44997	-1.67732	1.69693857908824	0.041699	-0.037687	-0.043564
Trial1	3	1	noBlindfold	counterclockwise	practice	Free	1	0.5	0	2.507324	0.7591799	-1.45001	-1.68183	1.70168333059395	0.036312	0.063878	0.053722
Trial1	3	1	noBlindfold	counterclockwise	practice	Free	1	0.5	0	2.527313	0.76006	-1.44996	-1.68635	1.70628470425987	0.028302	-0.0080844	0.048677
Trial1	3	1	noBlindfold	counterclockwise	practice	Free	1	0.5	0	2.547318	0.76094	-1.44998	-1.6909	1.71091577730044	-0.031529	-0.016542	0.0087187
Trial1	3	1	noBlindfold	counterclockwise	practice	Free	1	0.5	0	2.567322	0.76183	-1.45002	-1.69522	1.71532089156785	0.012254	0.0088529	-0.0039438
Trial1	3	1	noBlindfold	counterclockwise	practice	Free	1	0.5	0	2.587326	0.7626801	-1.45	-1.70368	1.72381161500841	0.032022	0.029998	0.011232
Trial1	3	1	noBlindfold	counterclockwise	practice	Free	1	0.5	0	2.607315	0.76437	-1.45	-1.70782	1.7281609939661	0.015617	-0.025018	-0.0022636
Trial1	3	1	noBlindfold	counterclockwise	practice	Free	1	0.5	0	2.627319	0.76523	-1.45	-1.71185	1.73227524854043	-0.0046065	0.038453	-0.0056098
Trial1	3	1	noBlindfold	counterclockwise	practice	Free	1	0.5	0	2.647324	0.76605	-1.44999	-1.71566	1.73616581746096	0.010954	0.106151	-0.033834
Trial1	3	1	noBlindfold	counterclockwise	practice	Free	1	0.5	0	2.667313	0.7669001	-1.44998	-1.7195	1.74009071788025	0.002111	-0.041968	-0.030456
Trial1	3	1	noBlindfold	counterclockwise	practice	Free	1	0.5	0	2.687317	0.76773	-1.45	-1.72314	1.74381501762756	-0.0025011	-0.0038768	0.020916
Trial1	3	1	noBlindfold	counterclockwise	practice	Free	1	0.5	0	2.707321	0.76851	-1.45	-1.73011	1.75082221428488	0.022345	0.05113	0.0036518
Trial1	3	1	noBlindfold	counterclockwise	practice	Free	1	0.5	0	2.727325	0.77	-1.44999	-1.73344	1.75434157658126	0.0021249	-0.033518	0.012064
Trial1	3	1	noBlindfold	counterclockwise	practice	Free	1	0.5	0	2.747314	0.77074	-1.45	-1.7367	1.75767653739156	0.015593	0.03842	0.0049061
Trial1	3	1	noBlindfold	counterclockwise	practice	Free	1	0.5	0	2.767319	0.7715	-1.44999	-1.73987	1.76092592426018	-0.003787	0.021484	-0.01404
Trial1	3	1	noBlindfold	counterclockwise	practice	Free	1	0.5	0	2.787323	0.77225	-1.44999	-1.74599	1.76708836032377	-0.020214	-0.016609	-0.019934
Trial1	3	1	noBlindfold	counterclockwise	practice	Free	1	0.5	0	2.807312	0.77378	-1.45002	-1.74867	1.76997248698915	0.061858	-0.101226	0.179618
Trial1	3	1	noBlindfold	counterclockwise	practice	Free	1	0.5	0	2.827316	0.77459	-1.45004	-1.75111	1.77250832452269	0.043721	-0.084275	0.181253
Trial1	3	1	noBlindfold	counterclockwise	practice	Free	1	0.5	0	2.847321	0.7754	-1.45005	-1.7534	1.77489623125594	0.056768	-0.088481	0.102475
Trial1	3	1	noBlindfold	counterclockwise	practice	Free	1	0.5	0	2.867325	0.77624	-1.45006	-1.75553	1.77713074762187	0.019291	-0.181543	0.05191
Trial1	3	1	noBlindfold	counterclockwise	practice	Free	1	0.5	0	2.887314	0.77707	-1.45007	-1.75937	1.7810531901608	-0.010171	-0.168802	0.0064135
Trial1	3	1	noBlindfold	counterclockwise	practice	Free	1	0.5	0	2.907318	0.77845	-1.45008	-1.76119	1.78306601267924	-0.079141	-0.096775	-0.111097
Trial1	3	1	noBlindfold	counterclockwise	practice	Free	1	0.5	0	2.927322	0.77903	-1.45007	-1.76296	1.78490491771212	-0.061504	-0.139059	-0.015496
Trial1	3	1	noBlindfold	counterclockwise	practice	Free	1	0.5	0	2.947311	0.77953	-1.45006	-1.76475	1.7867511365341	-0.021875	-0.105173	-0.045781
Trial1	3	1	noBlindfold	counterclockwise	practice	Free	1	0.5	0	2.967316	0.7799799	-1.45006	-1.76646	1.78851041243286	-0.055572	-0.096678	-0.0066261
Trial1	3	1	noBlindfold	counterclockwise	practice	Free	1	0.5	0	2.98732	0.78037	-1.45005	-1.76986	1.79192952883106	0.03497	-0.088186	-0.018768
Trial1	3	1	noBlindfold	counterclockwise	practice	Free	1	0.5	0	3.007324	0.78118	-1.45004	-1.77154	1.79371578186574	0.092652	-0.050056	-0.042691
Trial1	3	1	noBlindfold	counterclockwise	practice	Free	1	0.5	0	3.027313	0.7816399	-1.45003	-1.7733	1.79552614169528	0.088874	-0.071199	-0.089825
Trial1	3	1	noBlindfold	counterclockwise	practice	Free	1	0.5	0	3.047318	0.78218	-1.45003	-1.77508	1.79736874607503	0.064475	-0.041559	-0.143279
Trial1	3	1	noBlindfold	counterclockwise	practice	Free	1	0.5	0	3.067322	0.78272	-1.45003	-1.77698	1.79933005660098	0.076281	-0.054235	-0.176067
Trial1	3	1	noBlindfold	counterclockwise	practice	Free	1	0.5	0	3.087326	0.78334	-1.45004	-1.7809	1.80329875282157	0.101532	-0.071135	-0.173469
Trial1	3	1	noBlindfold	counterclockwise	practice	Free	1	0.5	0	3.107315	0.78474	-1.45004	-1.78298	1.8055731520813	0.125914	-0.079551	-0.16239
Trial1	3	1	noBlindfold	counterclockwise	practice	Free	1	0.5	0	3.127319	0.78553	-1.45004	-1.78513	1.8078209443525	0.11913	-0.041445	-0.137496
Trial1	3	1	noBlindfold	counterclockwise	practice	Free	1	0.5	0	3.147324	0.7864	-1.45003	-1.78746	1.81025911958016	0.146073	-0.100672	-0.174477
Trial1	3	1	noBlindfold	counterclockwise	practice	Free	1	0.5	0	3.167313	0.78739	-1.45003	-1.78982	1.81274623415935	0.151598	-0.109116	-0.206379
Trial1	3	1	noBlindfold	counterclockwise	practice	Free	1	0.5	0	3.187317	0.78843	-1.45004	-1.79495	1.81797617789677	0.109915	-0.096393	-0.214788
Trial1	3	1	noBlindfold	counterclockwise	practice	Free	1	0.5	0	3.207321	0.7907	-1.45004	-1.79762	1.82097346873581	0.052189	-0.024414	-0.190741
Trial1	3	1	noBlindfold	counterclockwise	practice	Free	1	0.5	0	3.227325	0.79187	-1.45002	-1.80044	1.82394411180102	0.06389	-0.003248	-0.138455
Trial1	3	1	noBlindfold	counterclockwise	practice	Free	1	0.5	0	3.247314	0.79307	-1.45001	-1.80323	1.82689041923789	0.025997	0.0052195	-0.142267
Trial1	3	1	noBlindfold	counterclockwise	practice	Free	1	0.5	0	3.267319	0.79432	-1.45001	-1.80606	1.82988438341436	0.015869	0.0094545	-0.126248
Trial1	3	1	noBlindfold	counterclockwise	practice	Free	1	0.5	0	3.287323	0.7955099	-1.45	-1.81193	1.8358693398712	-0.0018181	-0.037092	-0.11951
Trial1	3	1	noBlindfold	counterclockwise	practice	Free	1	0.5	0	3.307312	0.79782	-1.45002	-1.81502	1.83929177816356	-0.035798	-0.011675	-0.161196
Trial1	3	1	noBlindfold	counterclockwise	practice	Free	1	0.5	0	3.327316	0.79889	-1.45002	-1.81802	1.84242566536209	-0.0024286	-0.028594	-0.196015
Trial1	3	1	noBlindfold	counterclockwise	practice	Free	1	0.5	0	3.347321	0.7999099	-1.45001	-1.82129	1.84581778643152	-0.041588	-0.015892	-0.187217
Trial1	3	1	noBlindfold	counterclockwise	practice	Free	1	0.5	0	3.367325	0.80091	-1.45001	-1.82458	1.84922655042283	0.015317	0.0010384	-0.202601
Trial1	3	1	noBlindfold	counterclockwise	practice	Free	1	0.5	0	3.387314	0.80186	-1.45	-1.83146	1.85616949890202	-0.0090615	-0.011658	-0.210644
Trial1	3	1	noBlindfold	counterclockwise	practice	Free	1	0.5	0	3.407318	0.80367	-1.45001	-1.83493	1.85988811378421	-0.039046	-0.041263	-0.169763
Trial1	3	1	noBlindfold	counterclockwise	practice	Free	1	0.5	0	3.427322	0.8045601	-1.45002	-1.83843	1.86348648269819	0.002075	-0.075106	-0.128684
Trial1	3	1	noBlindfold	counterclockwise	practice	Free	1	0.5	0	3.447311	0.80538	-1.45002	-1.84217	1.86731016317495	0.0033841	-0.062397	-0.127036
Trial1	3	1	noBlindfold	counterclockwise	practice	Free	1	0.5	0	3.467316	0.8062201	-1.45002	-1.84561	1.87084127524851	-0.05467	-0.053919	-0.141482
Trial1	3	1	noBlindfold	counterclockwise	practice	Free	1	0.5	0	3.48732	0.80694	-1.45003	-1.85284	1.87809170403528	0.0058829	-0.041208	-0.109689
Trial1	3	1	noBlindfold	counterclockwise	practice	Free	1	0.5	0	3.507324	0.80836	-1.45002	-1.85638	1.88181628469378	-0.0013536	-0.020032	-0.080603
Trial1	3	1	noBlindfold	counterclockwise	practice	Free	1	0.5	0	3.527313	0.80904	-1.45001	-1.85999	1.88548905433525	0.022602	-0.053879	-0.094381
Trial1	3	1	noBlindfold	counterclockwise	practice	Free	1	0.5	0	3.547318	0.80973	-1.45001	-1.86348	1.88904492235727	0.065561	-0.036944	-0.069404
Trial1	3	1	noBlindfold	counterclockwise	practice	Free	1	0.5	0	3.567322	0.81041	-1.45001	-1.86696	1.89258916842703	0.015477	0.0096105	-0.078802
Trial1	3	1	noBlindfold	counterclockwise	practice	Free	1	0.5	0	3.587326	0.81111	-1.45001	-1.87406	1.89970799287731	0.015038	-0.045396	-0.074567
Trial1	3	1	noBlindfold	counterclockwise	practice	Free	1	0.5	0	3.607315	0.81252	-1.45002	-1.87771	1.90353986089011	-0.0068957	-0.032677	-0.191627
Trial1	3	1	noBlindfold	counterclockwise	practice	Free	1	0.5	0	3.627319	0.81322	-1.45002	-1.88126	1.90715643390288	0.016484	-0.0072773	-0.125405
Trial1	3	1	noBlindfold	counterclockwise	practice	Free	1	0.5	0	3.647324	0.81389	-1.45002	-1.88481	1.91076832279547	-0.012688	-0.045353	-0.094311
Trial1	3	1	noBlindfold	counterclockwise	practice	Free	1	0.5	0	3.667313	0.81455	-1.45002	-1.88838	1.91439831467967	0.022728	-0.07496	-0.069752
Trial1	3	1	noBlindfold	counterclockwise	practice	Free	1	0.5	0	3.687317	0.81521	-1.45003	-1.89218	1.91825502948221	0.029403	-0.053787	-0.125308
Trial1	3	1	noBlindfold	counterclockwise	practice	Free	1	0.5	0	3.707321	0.81591	-1.45002	-1.89939	1.92548225430292	0.042175	0.026628	-0.131074
Trial1	3	1	noBlindfold	counterclockwise	practice	Free	1	0.5	0	3.727325	0.8172799	-1.45002	-1.90301	1.92927801469288	0.034179	-0.053752	-0.136087
Trial1	3	1	noBlindfold	counterclockwise	practice	Free	1	0.5	0	3.747314	0.81803	-1.45003	-1.90662	1.93296223524457	0.079447	-0.06643	-0.08031
Trial1	3	1	noBlindfold	counterclockwise	practice	Free	1	0.5	0	3.767319	0.81877	-1.45003	-1.91031	1.93672358962709	0.060859	-0.053721	-0.06519
Trial1	3	1	noBlindfold	counterclockwise	practice	Free	1	0.5	0	3.787323	0.81951	-1.45002	-1.91753	1.94396711895258	-0.0050258	-0.041013	-0.127304
Trial1	3	1	noBlindfold	counterclockwise	practice	Free	1	0.5	0	3.807312	0.82104	-1.45002	-1.92128	1.94791776143912	0.064943	-0.079074	-0.154075
Trial1	3	1	noBlindfold	counterclockwise	practice	Free	1	0.5	0	3.827316	0.82181	-1.45002	-1.92482	1.95153619138845	0.045043	-0.062134	-0.117742
Trial1	3	1	noBlindfold	counterclockwise	practice	Free	1	0.5	0	3.847321	0.82258	-1.45002	-1.92858	1.95537167216191	0.038204	-0.087514	-0.09289
Trial1	3	1	noBlindfold	counterclockwise	practice	Free	1	0.5	0	3.867325	0.82339	-1.45002	-1.93219	1.95906598331482	0.019172	-0.095964	-0.073573
Trial1	3	1	noBlindfold	counterclockwise	practice	Free	1	0.5	0	3.887314	0.82419	-1.45002	-1.93949	1.96639784300457	0.048803	-0.040937	-0.113009
Trial1	3	1	noBlindfold	counterclockwise	practice	Free	1	0.5	0	3.907318	0.82585	-1.45002	-1.9432	1.97033093039636	0.027747	0.0014033	-0.115147
Trial1	3	1	noBlindfold	counterclockwise	practice	Free	1	0.5	0	3.927322	0.82672	-1.45	-1.94683	1.97405499929269	0.055188	-0.040914	-0.133519
Trial1	3	1	noBlindfold	counterclockwise	practice	Free	1	0.5	0	3.947311	0.82757	-1.45001	-1.95046	1.9777755593336	0.061846	-0.019746	-0.115772
Trial1	3	1	noBlindfold	counterclockwise	practice	Free	1	0.5	0	3.967316	0.82849	-1.45001	-1.9541	1.98151773961889	0.015981	-0.083214	-0.124775
Trial1	3	1	noBlindfold	counterclockwise	practice	Free	1	0.5	0	3.98732	0.82937	-1.45002	-1.96146	1.98892179850699	0.038596	-0.070502	-0.096856
Trial1	3	1	noBlindfold	counterclockwise	practice	Free	1	0.5	0	4.007324	0.83127	-1.45002	-1.96508	1.99280688862645	0.078226	0.014152	-0.109671
Trial1	3	1	noBlindfold	counterclockwise	practice	Free	1	0.5	0	4.027313	0.83222	-1.45002	-1.9687	1.99653438811965	0.036771	-0.087399	-0.160781
Trial1	3	1	noBlindfold	counterclockwise	practice	Free	1	0.5	0	4.047318	0.83318	-1.45002	-1.97246	2.00040183342699	0.038774	-0.061994	-0.139255
Trial1	3	1	noBlindfold	counterclockwise	practice	Free	1	0.5	0	4.067322	0.83416	-1.45003	-1.97615	2.00420354504278	0.028351	-0.074673	-0.161581
Trial1	3	1	noBlindfold	counterclockwise	practice	Free	1	0.5	0	4.087326	0.8351899	-1.45003	-1.98368	2.0117998599136	0.03059	-0.10851	-0.105946
Trial1	3	1	noBlindfold	counterclockwise	practice	Free	1	0.5	0	4.107315	0.83717	-1.45004	-1.98738	2.01577838889142	-0.0010794	-0.07461	-0.083714
Trial1	3	1	noBlindfold	counterclockwise	practice	Free	1	0.5	0	4.127319	0.8381801	-1.45005	-1.99109	2.01960525366554	0.006669	-0.044962	-0.115139
Trial1	3	1	noBlindfold	counterclockwise	practice	Free	1	0.5	0	4.147324	0.8391399	-1.45005	-1.99494	2.02356163013137	0.039674	-0.108413	-0.14744
Trial1	3	1	noBlindfold	counterclockwise	practice	Free	1	0.5	0	4.167313	0.84009	-1.45005	-1.99884	2.02756564273127	0.035249	-0.095689	-0.194574
Trial1	3	1	noBlindfold	counterclockwise	practice	Free	1	0.5	0	4.187317	0.84109	-1.45005	-2.00654	2.03532440085161	0.025949	-0.06181	-0.178572
Trial1	3	1	noBlindfold	counterclockwise	practice	Free	1	0.5	0	4.207321	0.8429999	-1.45005	-2.01036	2.03941077157986	0.026597	-0.116772	-0.051348
Trial1	3	1	noBlindfold	counterclockwise	practice	Free	1	0.5	0	4.227325	0.84394	-1.45006	-2.01416	2.04331468738575	-0.032977	-0.078653	-0.085226
Trial1	3	1	noBlindfold	counterclockwise	practice	Free	1	0.5	0	4.247314	0.84488	-1.45005	-2.01692	2.04619374749239	0.058513	-0.11248	-0.128142
Trial1	3	1	noBlindfold	counterclockwise	practice	Free	1	0.5	0	4.267319	0.8457	-1.45004	-2.01757	2.046972703065	0.057099	-0.044752	-0.472941
Trial1	3	1	noBlindfold	counterclockwise	practice	Free	1	0.5	0	4.287323	0.84628	-1.45004	-2.01765	2.04714969172402	0.066419	-0.205532	-0.480372
Trial1	3	1	noBlindfold	counterclockwise	practice	Free	1	0.5	0	4.307312	0.84726	-1.45008	-2.01761	2.04727621816571	0.170535	-0.061563	-0.498914
Trial1	3	1	noBlindfold	counterclockwise	practice	Free	1	0.5	0	4.327316	0.8477401	-1.45006	-2.01755	2.04729849164278	0.167218	-0.133474	-0.507719
Trial1	3	1	noBlindfold	counterclockwise	practice	Free	1	0.5	0	4.347321	0.84827	-1.45008	-2.01749	2.04732936521742	0.189972	-0.251903	-0.44136
Trial1	3	1	noBlindfold	counterclockwise	practice	Free	1	0.5	0	4.367325	0.84884	-1.45012	-2.01743	2.04736743645664	0.202958	-0.234907	-0.363256
Trial1	3	1	noBlindfold	counterclockwise	practice	Free	1	0.5	0	4.387314	0.84944	-1.45011	-2.01728	2.04732199453873	0.183422	-0.175613	-0.339674
Trial1	3	1	noBlindfold	counterclockwise	practice	Free	1	0.5	0	4.407318	0.85082	-1.4501	-2.01721	2.04748892232722	0.124746	-0.277061	-0.388224
Trial1	3	1	noBlindfold	counterclockwise	practice	Free	1	0.5	0	4.427322	0.85149	-1.45012	-2.01714	2.04753476550832	0.114181	-0.209287	-0.448798
Trial1	3	1	noBlindfold	counterclockwise	practice	Free	1	0.5	0	4.447311	0.85212	-1.4501	-2.01708	2.04758406054319	0.08294	-0.103454	-0.434968
Trial1	3	1	noBlindfold	counterclockwise	practice	Free	1	0.5	0	4.467316	0.85274	-1.45006	-2.01702	2.04763160036429	0.108818	-0.124582	-0.398039
Trial1	3	1	noBlindfold	counterclockwise	practice	Free	1	0.5	0	4.48732	0.85332	-1.45006	-2.01691	2.04762332460016	0.054569	-0.17109	-0.40796
Trial1	3	1	noBlindfold	counterclockwise	practice	Free	1	0.5	0	4.507324	0.85434	-1.45008	-2.01686	2.04775025287063	0.047067	-0.128682	-0.417043
Trial1	3	1	noBlindfold	counterclockwise	practice	Free	1	0.5	0	4.527313	0.85475	-1.45007	-2.01682	2.04778179333707	0.064185	-0.16673	-0.457654
Trial1	3	1	noBlindfold	counterclockwise	practice	Free	1	0.5	0	4.547318	0.85511	-1.45008	-2.01679	2.0478148403406	0.100388	-0.213227	-0.517539
Trial1	3	1	noBlindfold	counterclockwise	practice	Free	1	0.5	0	4.567322	0.85542	-1.4501	-2.01676	2.04783880097508	0.082505	-0.187779	-0.549215
Trial1	3	1	noBlindfold	counterclockwise	practice	Free	1	0.5	0	4.587326	0.85566	-1.4501	-2.01672	2.04784125233928	0.133904	-0.175035	-0.552233
Trial1	3	1	noBlindfold	counterclockwise	practice	Free	1	0.5	0	4.607315	0.8561	-1.45009	-2.0167	2.04789800398037	0.109702	-0.217245	-0.525022
Trial1	3	1	noBlindfold	counterclockwise	practice	Free	1	0.5	0	4.627319	0.85629	-1.45011	-2.01668	2.0479113220949	0.128929	-0.229878	-0.505915
Trial1	3	1	noBlindfold	counterclockwise	practice	Free	1	0.5	0	4.647324	0.85648	-1.45011	-2.01666	2.04792466831416	0.170696	-0.229816	-0.458824
Trial1	3	1	noBlindfold	counterclockwise	practice	Free	1	0.5	0	4.667313	0.85669	-1.45011	-2.01663	2.04793165978183	0.15474	-0.250911	-0.468923
Trial1	3	1	noBlindfold	counterclockwise	practice	Free	1	0.5	0	4.687317	0.85689	-1.45013	-2.0166	2.04793715252152	0.146901	-0.276226	-0.426732
Trial1	3	1	noBlindfold	counterclockwise	practice	Free	1	0.5	0	4.707321	0.85725	-1.45014	-2.01658	2.04797996693778	0.128511	-0.254912	-0.462838
Trial1	3	1	noBlindfold	counterclockwise	practice	Free	1	0.5	0	4.727325	0.85738	-1.45013	-2.01657	2.04799302258871	0.065076	-0.237913	-0.456403
Trial1	3	1	noBlindfold	counterclockwise	practice	Free	1	0.5	0	4.747314	0.85747	-1.45013	-2.01657	2.04800873026275	0.106526	-0.263229	-0.456425
Trial1	3	1	noBlindfold	counterclockwise	practice	Free	1	0.5	0	4.767319	0.85752	-1.45013	-2.01656	2.04800759974072	0.092073	-0.233537	-0.440828
Trial1	3	1	noBlindfold	counterclockwise	practice	Free	1	0.5	0	4.787323	0.85754	-1.45012	-2.01656	2.04801108556508	0.085282	-0.246167	-0.377601
Trial1	3	1	noBlindfold	counterclockwise	practice	Free	1	0.5	0	4.807312	0.85754	-1.45012	-2.01656	2.04801108556508	0.088688	-0.246038	-0.330219
Trial1	3	1	noBlindfold	counterclockwise	practice	Free	1	0.5	0	4.827316	0.85754	-1.45012	-2.01656	2.04801108556508	0.02601	-0.237506	-0.341099
Trial1	3	1	noBlindfold	counterclockwise	practice	Free	1	0.5	0	4.847321	0.85754	-1.45012	-2.01656	2.04801108556508	0.038024	-0.186659	-0.374661
Trial1	3	1	noBlindfold	counterclockwise	practice	Free	1	0.5	0	4.867325	0.85754	-1.45012	-2.01656	2.04801108556508	0.0019564	-0.224683	-0.394539
Trial1	3	1	noBlindfold	counterclockwise	practice	Free	1	0.5	0	4.887314	0.85754	-1.45011	-2.01656	2.04801108556508	0.027951	-0.182311	-0.438456
Trial1	3	1	noBlindfold	counterclockwise	practice	Free	1	0.5	0	4.907318	0.85754	-1.4501	-2.01656	2.04801108556508	0.025242	-0.148412	-0.413091
Trial1	3	1	noBlindfold	counterclockwise	practice	Free	1	0.5	0	4.927322	0.85754	-1.45008	-2.01656	2.04801108556508	0.068037	-0.152572	-0.455083
Trial1	3	1	noBlindfold	counterclockwise	practice	Free	1	0.5	0	4.947311	0.85754	-1.45008	-2.01656	2.04801108556508	0.117897	-0.131371	-0.483671
Trial1	3	1	noBlindfold	counterclockwise	practice	Free	1	0.5	0	4.967316	0.85756	-1.45008	-2.01656	2.04801457157818	0.180833	-0.135565	-0.51521
Trial1	3	1	noBlindfold	counterclockwise	practice	Free	1	0.5	0	4.98732	0.85762	-1.45007	-2.01655	2.04801519183066	0.124753	-0.139758	-0.508448
Trial1	3	1	noBlindfold	counterclockwise	practice	Free	1	0.5	0	5.007324	0.85771	-1.45007	-2.01652	2.04800133091059	0.137957	-0.165105	-0.472955
Trial1	3	1	noBlindfold	counterclockwise	practice	Free	1	0.5	0	5.027313	0.85796	-1.45009	-2.01651	2.04803514883679	0.1167	-0.126899	-0.394093
Trial1	3	1	noBlindfold	counterclockwise	practice	Free	1	0.5	0	5.047318	0.85805	-1.45009	-2.0165	2.0480410223081	0.109614	-0.118405	-0.407526
Trial1	3	1	noBlindfold	counterclockwise	practice	Free	1	0.5	0	5.067322	0.85817	-1.45007	-2.01648	2.04804229391378	0.101775	-0.084522	-0.374206
Trial1	3	1	noBlindfold	counterclockwise	practice	Free	1	0.5	0	5.087326	0.85829	-1.45005	-2.01646	2.04804355189596	0.076504	-0.071804	-0.257654
Trial1	3	1	noBlindfold	counterclockwise	practice	Free	1	0.5	0	5.107315	0.85854	-1.45003	-2.01645	2.04807745064052	0.073317	-0.037918	-0.228059
Trial1	3	1	noBlindfold	counterclockwise	practice	Free	1	0.5	0	5.127319	0.85865	-1.45002	-2.01644	2.04808684628974	0.083978	-0.04637	-0.268121
Trial1	3	1	noBlindfold	counterclockwise	practice	Free	1	0.5	0	5.147324	0.85874	-1.45002	-2.01643	2.04809298500938	0.051352	-0.012503	-0.221768
Trial1	3	1	noBlindfold	counterclockwise	practice	Free	1	0.5	0	5.167313	0.85881	-1.45002	-2.01642	2.04809539473037	0.036316	-0.029425	-0.24034
Trial1	3	1	noBlindfold	counterclockwise	practice	Free	1	0.5	0	5.187317	0.85887	-1.45001	-2.01641	2.04809581754617	0.06155	-0.042113	-0.237565
Trial1	3	1	noBlindfold	counterclockwise	practice	Free	1	0.5	0	5.207321	0.8589799	-1.45003	-2.0164	2.04810522058043	0.074894	-0.097082	-0.2828
Trial1	3	1	noBlindfold	counterclockwise	practice	Free	1	0.5	0	5.227325	0.85905	-1.45005	-2.01639	2.04810764909001	0.110641	-0.1436	-0.338468
Trial1	3	1	noBlindfold	counterclockwise	practice	Free	1	0.5	0	5.247314	0.85913	-1.45006	-2.01638	2.04811204969328	0.162307	-0.139335	-0.383899
Trial1	3	1	noBlindfold	counterclockwise	practice	Free	1	0.5	0	5.267319	0.85927	-1.45007	-2.01636	2.04811688824119	0.150244	-0.143525	-0.351034
Trial1	3	1	noBlindfold	counterclockwise	practice	Free	1	0.5	0	5.287323	0.85944	-1.45008	-2.01632	2.04810727113375	0.151565	-0.194257	-0.363546
Trial1	3	1	noBlindfold	counterclockwise	practice	Free	1	0.5	0	5.307312	0.85988	-1.45009	-2.01629	2.04815496321053	0.140691	-0.164531	-0.381505
Trial1	3	1	noBlindfold	counterclockwise	practice	Free	1	0.5	0	5.327316	0.86011	-1.45009	-2.01626	2.04816605331915	0.126689	-0.134863	-0.369679
Trial1	3	1	noBlindfold	counterclockwise	practice	Free	1	0.5	0	5.347321	0.86035	-1.45008	-2.01624	2.04818855405009	0.073463	-0.151747	-0.350206
Trial1	3	1	noBlindfold	counterclockwise	practice	Free	1	0.5	0	5.367325	0.86058	-1.45008	-2.01622	2.04820907479099	0.050917	-0.134776	-0.382277
Trial1	3	1	noBlindfold	counterclockwise	practice	Free	1	0.5	0	5.387314	0.86077	-1.45008	-2.0162	2.04822305625479	0.058421	-0.147429	-0.368646
Trial1	3	1	noBlindfold	counterclockwise	practice	Free	1	0.5	0	5.407318	0.86096	-1.45008	-2.0162	2.04825653447607	0.026241	-0.193889	-0.346373
Trial1	3	1	noBlindfold	counterclockwise	practice	Free	1	0.5	0	5.427322	0.86096	-1.45008	-2.0162	2.04825653447607	-0.01674	-0.202301	-0.348542
Trial1	3	1	noBlindfold	counterclockwise	practice	Free	1	0.5	0	5.447311	0.86096	-1.45009	-2.0162	2.04825653447607	-0.0014026	-0.193784	-0.353551
Trial1	3	1	noBlindfold	counterclockwise	practice	Free	1	0.5	0	5.467316	0.86096	-1.45009	-2.0162	2.04825653447607	-0.0014038	-0.1895	-0.36607
Trial1	3	1	noBlindfold	counterclockwise	practice	Free	1	0.5	0	5.48732	0.86096	-1.45009	-2.0162	2.04825653447607	0.0061062	-0.248683	-0.356643
Trial1	3	1	noBlindfold	counterclockwise	practice	Free	1	0.5	0	5.507324	0.86095	-1.45011	-2.0162	2.04825476982726	0.068039	-0.261244	-0.417855
Trial1	3	1	noBlindfold	counterclockwise	practice	Free	1	0.5	0	5.527313	0.86095	-1.45011	-2.0162	2.04825476982726	0.057078	-0.252707	-0.474241
Trial1	3	1	noBlindfold	counterclockwise	practice	Free	1	0.5	0	5.547318	0.86095	-1.45012	-2.0162	2.04825476982726	0.06354	-0.278027	-0.494747
Trial1	3	1	noBlindfold	counterclockwise	practice	Free	1	0.5	0	5.567322	0.86095	-1.45012	-2.0162	2.04825476982726	0.084439	-0.286409	-0.530793
Trial1	3	1	noBlindfold	counterclockwise	practice	Free	1	0.5	0	5.587326	0.86096	-1.45013	-2.0162	2.04825653447607	0.071223	-0.307489	-0.566263
Trial1	3	1	noBlindfold	counterclockwise	practice	Free	1	0.5	0	5.607315	0.86096	-1.45014	-2.0162	2.04825653447607	0.104853	-0.311548	-0.562647
Trial1	3	1	noBlindfold	counterclockwise	practice	Free	1	0.5	0	5.627319	0.86096	-1.45014	-2.0162	2.04825653447607	0.135646	-0.290302	-0.558125
Trial1	3	1	noBlindfold	counterclockwise	practice	Free	1	0.5	0	5.647324	0.86097	-1.45015	-2.0162	2.0482582991723	0.163401	-0.307146	-0.51379
Trial1	3	1	noBlindfold	counterclockwise	practice	Free	1	0.5	0	5.667313	0.86097	-1.45015	-2.0162	2.0482582991723	0.148807	-0.302831	-0.53664
Trial1	3	1	noBlindfold	counterclockwise	practice	Free	1	0.5	0	5.687317	0.86097	-1.45015	-2.0162	2.0482582991723	0.159597	-0.28582	-0.518454
Trial1	3	1	noBlindfold	counterclockwise	practice	Free	1	0.5	0	5.707321	0.86098	-1.45015	-2.01619	2.04825020707206	0.126915	-0.26027	-0.513189
Trial1	3	1	noBlindfold	counterclockwise	practice	Free	1	0.5	0	5.727325	0.86099	-1.45014	-2.01619	2.04825196136676	0.121642	-0.247505	-0.522495
Trial1	3	1	noBlindfold	counterclockwise	practice	Free	1	0.5	0	5.747314	0.86099	-1.45013	-2.01619	2.04825196136676	0.140842	-0.22628	-0.503373
Trial1	3	1	noBlindfold	counterclockwise	practice	Free	1	0.5	0	5.767319	0.86101	-1.45012	-2.01619	2.04825549110769	0.126385	-0.22199	-0.487845
Trial1	3	1	noBlindfold	counterclockwise	practice	Free	1	0.5	0	5.787323	0.86102	-1.45011	-2.01619	2.04825725604931	0.136254	-0.192313	-0.461118
Trial1	3	1	noBlindfold	counterclockwise	practice	Free	1	0.5	0	5.807312	0.86108	-1.4501	-2.01618	2.04825796892264	0.090218	-0.213359	-0.50838
Trial1	3	1	noBlindfold	counterclockwise	practice	Free	1	0.5	0	5.827316	0.8610899	-1.45011	-2.01618	2.04825972369646	0.151495	-0.230227	-0.48468
Trial1	3	1	noBlindfold	counterclockwise	practice	Free	1	0.5	0	5.847321	0.8610899	-1.45011	-2.01618	2.04825972369646	0.105646	-0.247089	-0.49383
Trial1	3	1	noBlindfold	counterclockwise	practice	Free	1	0.5	0	5.867325	0.8610899	-1.45011	-2.01618	2.04825972369646	0.131643	-0.259713	-0.537852
Trial1	3	1	noBlindfold	counterclockwise	practice	Free	1	0.5	0	5.887314	0.8611	-1.45012	-2.01618	2.04826149953324	0.122758	-0.255409	-0.539664
Trial1	3	1	noBlindfold	counterclockwise	practice	Free	1	0.5	0	5.907318	0.8611	-1.45012	-2.01618	2.04826149953324	0.196373	-0.272196	-0.588483
Trial1	3	1	noBlindfold	counterclockwise	practice	Free	1	0.5	0	5.927322	0.86112	-1.45012	-2.01618	2.04826501982496	0.157569	-0.238269	-0.581882
Trial1	3	1	noBlindfold	counterclockwise	practice	Free	1	0.5	0	5.947311	0.86115	-1.45012	-2.01617	2.04826045968368	0.175419	-0.212809	-0.565186
Trial1	3	1	noBlindfold	counterclockwise	practice	Free	1	0.5	0	5.967316	0.8612	-1.45012	-2.01617	2.04826927775622	0.151819	-0.250825	-0.608036
Trial1	3	1	noBlindfold	counterclockwise	practice	Free	1	0.5	0	5.98732	0.86125	-1.45013	-2.01615	2.04825838379271	0.184552	-0.280375	-0.596002
Trial1	3	1	noBlindfold	counterclockwise	practice	Free	1	0.5	0	6.007324	0.86138	-1.45013	-2.01615	2.04828131540758	0.123021	-0.263302	-0.538776
Trial1	3	1	noBlindfold	counterclockwise	practice	Free	1	0.5	0	6.027313	0.86143	-1.45013	-2.01614	2.04828028255164	0.140284	-0.263224	-0.566419
Trial1	3	1	noBlindfold	counterclockwise	practice	Free	1	0.5	0	6.047318	0.86147	-1.45013	-2.01614	2.04828734021235	0.119223	-0.275846	-0.54344
Trial1	3	1	noBlindfold	counterclockwise	practice	Free	1	0.5	0	6.067322	0.86149	-1.45013	-2.01614	2.04829086406681	0.112283	-0.280005	-0.518649
Trial1	3	1	noBlindfold	counterclockwise	practice	Free	1	0.5	0	6.087326	0.8615	-1.45013	-2.01614	2.048292620805	0.169354	-0.229158	-0.495479
Trial1	3	1	noBlindfold	counterclockwise	practice	Free	1	0.5	0	6.107315	0.8615	-1.45012	-2.01614	2.048292620805	0.146027	-0.207934	-0.482257
Trial1	3	1	noBlindfold	counterclockwise	practice	Free	1	0.5	0	6.127319	0.86151	-1.45012	-2.01614	2.04829438810986	0.126756	-0.220499	-0.495725
Trial1	3	1	noBlindfold	counterclockwise	practice	Free	1	0.5	0	6.147324	0.86151	-1.45012	-2.01614	2.04829438810986	0.079868	-0.271212	-0.534788
Trial1	3	1	noBlindfold	counterclockwise	practice	Free	1	0.5	0	6.167313	0.86151	-1.45012	-2.01614	2.04829438810986	0.069051	-0.249981	-0.552976
Trial1	3	1	noBlindfold	counterclockwise	practice	Free	1	0.5	0	6.187317	0.86151	-1.45012	-2.01614	2.04829438810986	0.085098	-0.228754	-0.504427
Trial1	3	1	noBlindfold	counterclockwise	practice	Free	1	0.5	0	6.207321	0.86151	-1.45012	-2.01614	2.04829438810986	0.113048	-0.271	-0.526953
Trial1	3	1	noBlindfold	counterclockwise	practice	Free	1	0.5	0	6.227325	0.8615201	-1.45013	-2.01614	2.04829616598225	0.078331	-0.283537	-0.560482
Trial1	3	1	noBlindfold	counterclockwise	practice	Free	1	0.5	0	6.247314	0.8615201	-1.45013	-2.01614	2.04829616598225	0.128498	-0.279226	-0.512517
Trial1	3	1	noBlindfold	counterclockwise	practice	Free	1	0.5	0	6.267319	0.8615201	-1.45014	-2.01614	2.04829616598225	0.094821	-0.300299	-0.547085
Trial1	3	1	noBlindfold	counterclockwise	practice	Free	1	0.5	0	6.287323	0.8615201	-1.45014	-2.01614	2.04829616598225	0.081155	-0.312911	-0.547405
Trial1	3	1	noBlindfold	counterclockwise	practice	Free	1	0.5	0	6.307312	0.8615201	-1.45015	-2.01614	2.04829616598225	0.114798	-0.329654	-0.543785
Trial1	3	1	noBlindfold	counterclockwise	practice	Free	1	0.5	0	6.327316	0.86153	-1.45015	-2.01614	2.04829792286187	0.117504	-0.308408	-0.569031
Trial1	3	1	noBlindfold	counterclockwise	practice	Free	1	0.5	0	6.347321	0.86153	-1.45015	-2.01614	2.04829792286187	0.13341	-0.329476	-0.558808
Trial1	3	1	noBlindfold	counterclockwise	practice	Free	1	0.5	0	6.367325	0.86153	-1.45015	-2.01614	2.04829792286187	0.150679	-0.346319	-0.561205
Trial1	3	1	noBlindfold	counterclockwise	practice	Free	1	0.5	0	6.387314	0.86153	-1.45015	-2.01614	2.04829792286187	0.150788	-0.329306	-0.522887
Trial1	3	1	noBlindfold	counterclockwise	practice	Free	1	0.5	0	6.407318	0.86154	-1.45015	-2.01614	2.04829967978837	0.144614	-0.320759	-0.544833
Trial1	3	1	noBlindfold	counterclockwise	practice	Free	1	0.5	0	6.427322	0.86154	-1.45016	-2.01613	2.04828982342882	0.112857	-0.295193	-0.540044
Trial1	3	1	noBlindfold	counterclockwise	practice	Free	1	0.5	0	6.447311	0.86155	-1.45016	-2.01613	2.04829159093162	0.112839	-0.324724	-0.526967
Trial1	3	1	noBlindfold	counterclockwise	practice	Free	1	0.5	0	6.467316	0.86155	-1.45016	-2.01613	2.04829159093162	0.120777	-0.316164	-0.52182
Trial1	3	1	noBlindfold	counterclockwise	practice	Free	1	0.5	0	6.48732	0.86155	-1.45016	-2.01613	2.04829159093162	0.091897	-0.311844	-0.522265
Trial1	3	1	noBlindfold	counterclockwise	practice	Free	1	0.5	0	6.507324	0.86156	-1.45016	-2.01613	2.04829336900312	0.104014	-0.349751	-0.485141
Trial1	3	1	noBlindfold	counterclockwise	practice	Free	1	0.5	0	6.527313	0.86156	-1.45016	-2.01613	2.04829336900312	0.110595	-0.332729	-0.450509
Trial1	3	1	noBlindfold	counterclockwise	practice	Free	1	0.5	0	6.547318	0.86156	-1.45016	-2.01613	2.04829336900312	0.069077	-0.332636	-0.437625
Trial1	3	1	noBlindfold	counterclockwise	practice	Free	1	0.5	0	6.567322	0.86156	-1.45017	-2.01613	2.04829336900312	0.074031	-0.336774	-0.483787
Trial1	3	1	noBlindfold	counterclockwise	practice	Free	1	0.5	0	6.587326	0.86157	-1.45017	-2.01613	2.04829512607951	0.071291	-0.374761	-0.458416
Trial1	3	1	noBlindfold	counterclockwise	practice	Free	1	0.5	0	6.607315	0.86157	-1.45017	-2.01613	2.04829512607951	0.055984	-0.315325	-0.553569
Trial1	3	1	noBlindfold	counterclockwise	practice	Free	1	0.5	0	6.627319	0.86157	-1.45017	-2.01613	2.04829512607951	0.084977	-0.306773	-0.542891
Trial1	3	1	noBlindfold	counterclockwise	practice	Free	1	0.5	0	6.647324	0.86157	-1.45016	-2.01613	2.04829512607951	0.110794	-0.310921	-0.509365
Trial1	3	1	noBlindfold	counterclockwise	practice	Free	1	0.5	0	6.667313	0.86157	-1.45016	-2.01613	2.04829512607951	0.124758	-0.3066	-0.520631
Trial1	3	1	noBlindfold	counterclockwise	practice	Free	1	0.5	0	6.687317	0.86158	-1.45016	-2.01613	2.04829689372459	0.122337	-0.336136	-0.528139
Trial1	3	1	noBlindfold	counterclockwise	practice	Free	1	0.5	0	6.707321	0.86158	-1.45016	-2.01613	2.04829689372459	0.137756	-0.327486	-0.51882
Trial1	3	1	noBlindfold	counterclockwise	practice	Free	1	0.5	0	6.727325	0.86159	-1.45017	-2.01613	2.04829865089499	0.169905	-0.344316	-0.54555
Trial1	3	1	noBlindfold	counterclockwise	practice	Free	1	0.5	0	6.747314	0.86159	-1.45017	-2.01613	2.04829865089499	0.121924	-0.365372	-0.495378
Trial1	3	1	noBlindfold	counterclockwise	practice	Free	1	0.5	0	6.767319	0.86159	-1.45017	-2.01613	2.04829865089499	0.066759	-0.356804	-0.497041
Trial1	3	1	noBlindfold	counterclockwise	practice	Free	1	0.5	0	6.787323	0.86159	-1.45018	-2.01613	2.04829865089499	0.080853	-0.360933	-0.469895
Trial1	3	1	noBlindfold	counterclockwise	practice	Free	1	0.5	0	6.807312	0.86159	-1.45018	-2.01613	2.04829865089499	0.075138	-0.310046	-0.495923
Trial1	3	1	noBlindfold	counterclockwise	practice	Free	1	0.5	0	6.827316	0.8616	-1.45018	-2.01613	2.04830041863465	0.060799	-0.343707	-0.441884
Trial1	3	1	noBlindfold	counterclockwise	practice	Free	1	0.5	0	6.847321	0.8616	-1.45018	-2.01613	2.04830041863465	0.053276	-0.318225	-0.433799
Trial1	3	1	noBlindfold	counterclockwise	practice	Free	1	0.5	0	6.867325	0.8616	-1.45017	-2.01613	2.04830041863465	0.041998	-0.335061	-0.464934
Trial1	3	1	noBlindfold	counterclockwise	practice	Free	1	0.5	0	6.887314	0.8616	-1.45017	-2.01613	2.04830041863465	0.041989	-0.334974	-0.451743
Trial1	3	1	noBlindfold	counterclockwise	practice	Free	1	0.5	0	6.907318	0.86159	-1.45017	-2.01613	2.04829865089499	0.032787	-0.330557	-0.418731
Trial1	3	1	noBlindfold	counterclockwise	practice	Free	1	0.5	0	6.927322	0.86159	-1.45017	-2.01613	2.04829865089499	0.036851	-0.321999	-0.456482
Trial1	3	1	noBlindfold	counterclockwise	practice	Free	1	0.5	0	6.947311	0.86159	-1.45017	-2.01613	2.04829865089499	0.054573	-0.334603	-0.46296
Trial1	3	1	noBlindfold	counterclockwise	practice	Free	1	0.5	0	6.967316	0.86159	-1.45017	-2.01613	2.04829865089499	0.071834	-0.355664	-0.465226
Trial1	3	1	noBlindfold	counterclockwise	practice	Free	1	0.5	0	6.98732	0.86159	-1.45017	-2.01613	2.04829865089499	0.067939	-0.37673	-0.461832
Trial1	3	1	noBlindfold	counterclockwise	practice	Free	1	0.5	0	7.007324	0.8616	-1.45017	-2.01613	2.04830041863465	0.068244	-0.342679	-0.55062
Trial1	3	1	noBlindfold	counterclockwise	practice	Free	1	0.5	0	7.027313	0.8616	-1.45017	-2.01613	2.04830041863465	0.06313	-0.351041	-0.542657
Trial1	3	1	noBlindfold	counterclockwise	practice	Free	1	0.5	0	7.047318	0.8616	-1.45018	-2.01613	2.04830041863465	0.074712	-0.363632	-0.571205
Trial1	3	1	noBlindfold	counterclockwise	practice	Free	1	0.5	0	7.067322	0.8616	-1.45018	-2.01613	2.04830041863465	0.074251	-0.393146	-0.566998
Trial1	3	1	noBlindfold	counterclockwise	practice	Free	1	0.5	0	7.087326	0.8616	-1.45018	-2.01613	2.04830041863465	0.052765	-0.414197	-0.565054
Trial1	3	1	noBlindfold	counterclockwise	practice	Free	1	0.5	0	7.107315	0.8616	-1.45019	-2.01613	2.04830041863465	0.054568	-0.375898	-0.581885
Trial1	3	1	noBlindfold	counterclockwise	practice	Free	1	0.5	0	7.127319	0.8616	-1.45019	-2.01613	2.04830041863465	0.068099	-0.388491	-0.588941
Trial1	3	1	noBlindfold	counterclockwise	practice	Free	1	0.5	0	7.147324	0.8616	-1.45019	-2.01613	2.04830041863465	0.07185	-0.37569	-0.600659
Trial1	3	1	noBlindfold	counterclockwise	practice	Free	1	0.5	0	7.167313	0.8616	-1.45018	-2.01613	2.04830041863465	0.087316	-0.34597	-0.569848
Trial1	3	1	noBlindfold	counterclockwise	practice	Free	1	0.5	0	7.187317	0.8616	-1.45018	-2.01613	2.04830041863465	0.091379	-0.362798	-0.607718
Trial1	3	1	noBlindfold	counterclockwise	practice	Free	1	0.5	0	7.207321	0.8616	-1.45018	-2.01613	2.04830041863465	0.078289	-0.358367	-0.595097
Trial1	3	1	noBlindfold	counterclockwise	practice	Free	1	0.5	0	7.227325	0.8616	-1.45018	-2.01613	2.04830041863465	0.139135	-0.366728	-0.586682
Trial1	3	1	noBlindfold	counterclockwise	practice	Free	1	0.5	0	7.247314	0.8616101	-1.45018	-2.01613	2.04830219694443	0.108763	-0.358165	-0.571797
Trial1	3	1	noBlindfold	counterclockwise	practice	Free	1	0.5	0	7.267319	0.8616101	-1.45018	-2.01613	2.04830219694443	0.138335	-0.345367	-0.530304
Trial1	3	1	noBlindfold	counterclockwise	practice	Free	1	0.5	0	7.287323	0.8616101	-1.45018	-2.01613	2.04830219694443	0.125108	-0.362188	-0.565778
Trial1	3	1	noBlindfold	counterclockwise	practice	Free	1	0.5	0	7.307312	0.8616101	-1.45019	-2.01613	2.04830219694443	0.144178	-0.37467	-0.585006
Trial1	3	1	noBlindfold	counterclockwise	practice	Free	1	0.5	0	7.327316	0.86162	-1.45019	-2.01613	2.04830395425626	0.111858	-0.37033	-0.601253
Trial1	3	1	noBlindfold	counterclockwise	practice	Free	1	0.5	0	7.347321	0.86162	-1.45019	-2.01613	2.04830395425626	0.142783	-0.357529	-0.583067
Trial1	3	1	noBlindfold	counterclockwise	practice	Free	1	0.5	0	7.367325	0.86162	-1.45019	-2.01613	2.04830395425626	0.136291	-0.336264	-0.551805
Trial1	3	1	noBlindfold	counterclockwise	practice	Free	1	0.5	0	7.387314	0.86163	-1.45019	-2.01613	2.04830571161496	0.122611	-0.361554	-0.583071
Trial1	3	1	noBlindfold	counterclockwise	practice	Free	1	0.5	0	7.407318	0.86163	-1.45018	-2.01613	2.04830571161496	0.147818	-0.386749	-0.582302
Trial1	3	1	noBlindfold	counterclockwise	practice	Free	1	0.5	0	7.427322	0.86163	-1.45018	-2.01613	2.04830571161496	0.138932	-0.399341	-0.577058
Trial1	3	1	noBlindfold	counterclockwise	practice	Free	1	0.5	0	7.447311	0.86164	-1.45018	-2.01612	2.04829762327098	0.136198	-0.369614	-0.551815
Trial1	3	1	noBlindfold	counterclockwise	practice	Free	1	0.5	0	7.467316	0.86164	-1.45018	-2.01612	2.04829762327098	0.119804	-0.377973	-0.557836
Trial1	3	1	noBlindfold	counterclockwise	practice	Free	1	0.5	0	7.48732	0.86164	-1.45018	-2.01612	2.04829762327098	0.088976	-0.386336	-0.548384
Trial1	3	1	noBlindfold	counterclockwise	practice	Free	1	0.5	0	7.507324	0.86165	-1.45019	-2.01612	2.04829940177987	0.10351	-0.403047	-0.525539
Trial1	3	1	noBlindfold	counterclockwise	practice	Free	1	0.5	0	7.527313	0.86165	-1.45019	-2.01612	2.04829940177987	0.109062	-0.411397	-0.537706
Trial1	3	1	noBlindfold	counterclockwise	practice	Free	1	0.5	0	7.547318	0.86165	-1.4502	-2.01612	2.04829940177987	0.133706	-0.466286	-0.569104
Trial1	3	1	noBlindfold	counterclockwise	practice	Free	1	0.5	0	7.567322	0.86165	-1.4502	-2.01612	2.04829940177987	0.126319	-0.453474	-0.540106
Trial1	3	1	noBlindfold	counterclockwise	practice	Free	1	0.5	0	7.587326	0.86165	-1.45021	-2.01612	2.04829940177987	0.104232	-0.423727	-0.572276
Trial1	3	1	noBlindfold	counterclockwise	practice	Free	1	0.5	0	7.607315	0.86166	-1.45021	-2.01612	2.04830115928846	0.115615	-0.406682	-0.519976
Trial1	3	1	noBlindfold	counterclockwise	practice	Free	1	0.5	0	7.627319	0.86166	-1.45021	-2.01612	2.04830115928846	0.138749	-0.42761	-0.577074
Trial1	3	1	noBlindfold	counterclockwise	practice	Free	1	0.5	0	7.647324	0.86166	-1.45021	-2.01612	2.04830115928846	0.118597	-0.440183	-0.587755
Trial1	3	1	noBlindfold	counterclockwise	practice	Free	1	0.5	0	7.667313	0.86167	-1.45021	-2.01612	2.04830292736834	0.15613	-0.431601	-0.563549
Trial1	3	1	noBlindfold	counterclockwise	practice	Free	1	0.5	0	7.687317	0.86167	-1.45021	-2.01612	2.04830292736834	0.123675	-0.452643	-0.595268
Trial1	3	1	noBlindfold	counterclockwise	practice	Free	1	0.5	0	7.707321	0.86167	-1.45021	-2.01612	2.04830292736834	0.16696	-0.414441	-0.642137
Trial1	3	1	noBlindfold	counterclockwise	practice	Free	1	0.5	0	7.727325	0.86168	-1.45022	-2.01612	2.04830468497094	0.078124	-0.443811	-0.647441
Trial1	3	1	noBlindfold	counterclockwise	practice	Free	1	0.5	0	7.747314	0.86168	-1.45022	-2.01612	2.04830468497094	0.101415	-0.46484	-0.663499
Trial1	3	1	noBlindfold	counterclockwise	practice	Free	1	0.5	0	7.767319	0.86168	-1.45022	-2.01612	2.04830468497094	0.1071	-0.464715	-0.640067
Trial1	3	1	noBlindfold	counterclockwise	practice	Free	1	0.5	0	7.787323	0.86168	-1.45023	-2.01612	2.04830468497094	0.154275	-0.46459	-0.64771
Trial1	3	1	noBlindfold	counterclockwise	practice	Free	1	0.5	0	7.807312	0.86169	-1.45023	-2.01612	2.0483064531454	0.138013	-0.464464	-0.6369
Trial1	3	1	noBlindfold	counterclockwise	practice	Free	1	0.5	0	7.827316	0.86169	-1.45023	-2.01612	2.0483064531454	0.138429	-0.481155	-0.595735
Trial1	3	1	noBlindfold	counterclockwise	practice	Free	1	0.5	0	7.847321	0.86169	-1.45023	-2.01612	2.0483064531454	0.117956	-0.493731	-0.583567
Trial1	3	1	noBlindfold	counterclockwise	practice	Free	1	0.5	0	7.867325	0.8617001	-1.45023	-2.01612	2.04830823189255	0.159555	-0.489381	-0.575287
Trial1	3	1	noBlindfold	counterclockwise	practice	Free	1	0.5	0	7.887314	0.8617001	-1.45024	-2.01612	2.04830823189255	0.12574	-0.459633	-0.61678
Trial1	3	1	noBlindfold	counterclockwise	practice	Free	1	0.5	0	7.907318	0.86171	-1.45023	-2.01612	2.04830998963658	0.193137	-0.472074	-0.57122
Trial1	3	1	noBlindfold	counterclockwise	practice	Free	1	0.5	0	7.927322	0.86171	-1.45023	-2.01612	2.04830998963658	0.184237	-0.425409	-0.567922
Trial1	3	1	noBlindfold	counterclockwise	practice	Free	1	0.5	0	7.947311	0.86172	-1.45022	-2.01612	2.04831174742748	0.168731	-0.408359	-0.582359
Trial1	3	1	noBlindfold	counterclockwise	practice	Free	1	0.5	0	7.967316	0.86172	-1.45022	-2.01612	2.04831174742748	0.15789	-0.437862	-0.600551
Trial1	3	1	noBlindfold	counterclockwise	practice	Free	1	0.5	0	7.98732	0.86173	-1.45022	-2.01612	2.04831351579136	0.135471	-0.463132	-0.590195
Trial1	3	1	noBlindfold	counterclockwise	practice	Free	1	0.5	0	8.007324	0.86173	-1.45022	-2.01611	2.04830365959629	0.149566	-0.43761	-0.56314
Trial1	3	1	noBlindfold	counterclockwise	practice	Free	1	0.5	0	8.027313	0.86174	-1.45022	-2.01611	2.04830542801611	0.09574	-0.450063	-0.577445
Trial1	3	1	noBlindfold	counterclockwise	practice	Free	1	0.5	0	8.047318	0.86174	-1.45022	-2.01611	2.04830542801611	0.121873	-0.445705	-0.583145
Trial1	3	1	noBlindfold	counterclockwise	practice	Free	1	0.5	0	8.067322	0.86174	-1.45022	-2.01611	2.04830542801611	0.105161	-0.470972	-0.546638
Trial1	3	1	noBlindfold	counterclockwise	practice	Free	1	0.5	0	8.087326	0.86174	-1.45022	-2.01611	2.04830542801611	0.098093	-0.415829	-0.560167
Trial1	3	1	noBlindfold	counterclockwise	practice	Free	1	0.5	0	8.107315	0.86174	-1.45022	-2.01611	2.04830542801611	0.109219	-0.466502	-0.584507
Trial1	3	1	noBlindfold	counterclockwise	practice	Free	1	0.5	0	8.127319	0.86175	-1.45022	-2.01611	2.04830719648335	0.099297	-0.453568	-0.611113
Trial1	3	1	noBlindfold	counterclockwise	practice	Free	1	0.5	0	8.147324	0.86175	-1.45022	-2.01611	2.04830719648335	0.097798	-0.432292	-0.636811
Trial1	3	1	noBlindfold	counterclockwise	practice	Free	1	0.5	0	8.167313	0.86175	-1.45022	-2.01611	2.04830719648335	0.113714	-0.470252	-0.626586
[truncated: 13,483 more rows]
