# Supplementary material for: Assessing kinesthetic proprioceptive function of the upper limb: a novel dynamic movement reproduction task using a robotic arm
Source: PeerJ. 2021 May 3;9:e11301. doi: 10.7717/peerj.11301 (PMC8101453; doi:10.7717/peerj.11301)
Supplement: Supplemental Information 1 [file peerj-09-11301-s001.zip › DMR raw data_Study 1/Session 1/HMData_PP25-1_2019-07-03-09-57-01.txt]

Trial1	1	1	blindfold	clockwise	practice	Guided	1	-0.5	-0.5	0	-0.55007	-1.45	-1.3	0.801565298264424	-0.019551	0.0078439	-0.025238
Trial1	1	1	blindfold	clockwise	practice	Guided	1	-0.5	-0.5	0.01646423	-0.55007	-1.45	-1.3	0.801565298264424	0.003456	0.012074	-0.0015066
Trial1	1	1	blindfold	clockwise	practice	Guided	1	-0.5	-0.5	0.03646851	-0.55007	-1.45	-1.3	0.801565298264424	-0.0052983	0.020538	-0.0050916
Trial1	1	1	blindfold	clockwise	practice	Guided	1	-0.5	-0.5	0.05647278	-0.55007	-1.45	-1.3	0.801565298264424	-0.014055	0.02477	-0.0096281
Trial1	1	1	blindfold	clockwise	practice	Guided	1	-0.5	-0.5	0.07647705	-0.55007	-1.45	-1.3	0.801565298264424	0.015171	-0.026013	0.0039855
Trial1	1	1	blindfold	clockwise	practice	Guided	1	-0.5	-0.5	0.09646606	-0.55007	-1.45	-1.3	0.801565298264424	-0.0010718	0.029001	-0.0054045
Trial1	1	1	blindfold	clockwise	practice	Guided	1	-0.5	-0.5	0.1164703	-0.55007	-1.45	-1.3	0.801565298264424	-0.0017069	-0.01755	-0.013845
Trial1	1	1	blindfold	clockwise	practice	Guided	1	-0.5	-0.5	0.1364746	-0.55007	-1.45	-1.3	0.801565298264424	-0.02344	0.016302	-0.020695
Trial1	1	1	blindfold	clockwise	practice	Guided	1	-0.5	-0.5	0.1564636	-0.55007	-1.45	-1.3	0.801565298264424	0.0067351	0.0078389	-0.014477
Trial1	1	1	blindfold	clockwise	practice	Guided	1	-0.5	-0.5	0.1764679	-0.55008	-1.45	-1.3	0.801565923827663	0.010959	-0.00062779	-0.030088
Trial1	1	1	blindfold	clockwise	practice	Guided	1	-0.5	-0.5	0.1964722	-0.55008	-1.45	-1.3	0.801565923827663	-0.049479	-0.00062704	0.027946
Trial1	1	1	blindfold	clockwise	practice	Guided	1	-0.5	-0.5	0.2164764	-0.55008	-1.45	-1.3	0.801565923827663	-0.0026462	-0.00062769	-0.026502
Trial1	1	1	blindfold	clockwise	practice	Guided	1	-0.5	-0.5	0.2364655	-0.55008	-1.45	-1.3	0.801565923827663	0.01192	-0.017556	-0.0021345
Trial1	1	1	blindfold	clockwise	practice	Guided	1	-0.5	-0.5	0.2564697	-0.55008	-1.45	-1.3	0.801565923827663	-0.011718	0.0036045	-0.034305
Trial1	1	1	blindfold	clockwise	practice	Guided	1	-0.5	-0.5	0.276474	-0.55008	-1.45	-1.3	0.801565923827663	0.016464	-0.0090896	0.0017687
Trial1	1	1	blindfold	clockwise	practice	Guided	1	-0.5	-0.5	0.2964783	-0.55009	-1.45	-1.3	0.801566549515509	0.00085545	0.020533	0.01992
Trial1	1	1	blindfold	clockwise	practice	Guided	1	-0.5	-0.5	0.3164673	-0.55009	-1.45	-1.3	0.801566549515509	-0.021829	0.0078364	0.00040907
Trial1	1	1	blindfold	clockwise	practice	Guided	1	-0.5	-0.5	0.3364716	-0.55009	-1.45	-1.3	0.801566549515509	-0.0049472	-0.00062615	-0.00085986
Trial1	1	1	blindfold	clockwise	practice	Guided	1	-0.5	-0.5	0.3564758	-0.55009	-1.45	-1.3	0.801566549515509	0.033668	-0.026016	0.0047235
Trial1	1	1	blindfold	clockwise	practice	Guided	1	-0.5	-0.5	0.3764648	-0.55009	-1.45	-1.3	0.801566549515509	0.03789	0.0036064	0.004405
Trial1	1	1	blindfold	clockwise	practice	Guided	1	-0.5	-0.5	0.3964691	-0.55009	-1.45	-1.3	0.801566549515509	0.0038139	-0.0090893	0.0027253
Trial1	1	1	blindfold	clockwise	practice	Guided	1	-0.5	-0.5	0.4164734	-0.55009	-1.45	-1.3	0.801566549515509	0.021329	0.028996	0.0098957
Trial1	1	1	blindfold	clockwise	practice	Guided	1	-0.5	-0.5	0.4364777	-0.55009	-1.45	-1.3	0.801566549515509	0.012573	-0.013322	0.0063118
Trial1	1	1	blindfold	clockwise	practice	Guided	1	-0.5	-0.5	0.4564667	-0.55009	-1.45	-1.3	0.801566549515509	-0.020868	0.0078375	0.01307
Trial1	1	1	blindfold	clockwise	practice	Guided	1	-0.5	-0.5	0.4764709	-0.55009	-1.45	-1.3	0.801566549515509	0.0070878	-0.021788	-0.010251
Trial1	1	1	blindfold	clockwise	practice	Guided	1	-0.5	-0.5	0.4964752	-0.5501	-1.45	-1.3	0.801567171602519	-0.0016666	-0.00486	-0.013834
Trial1	1	1	blindfold	clockwise	practice	Guided	1	-0.5	-0.5	0.5164642	-0.5501	-1.45	-1.3	0.801567171602519	-0.039011	0.0036033	-0.0025363
Trial1	1	1	blindfold	clockwise	practice	Guided	1	-0.5	-0.5	0.5364685	-0.5501	-1.45	-1.3	0.801567171602519	0.0038258	-0.0048618	0.00273
Trial1	1	1	blindfold	clockwise	practice	Guided	1	-0.5	-0.5	0.5564728	-0.5501	-1.45	-1.3	0.801567171602519	-0.013369	0.020529	-0.00022094
Trial1	1	1	blindfold	clockwise	practice	Guided	1	-0.5	-0.5	0.5764771	-0.5501	-1.45	-1.3	0.801567171602519	0.00805	0.024758	0.0024155
Trial1	1	1	blindfold	clockwise	practice	Guided	1	-0.5	-0.5	0.5964661	-0.5501	-1.45	-1.3	0.801567171602519	-7.0543E-05	0.020525	0.0072704
Trial1	1	1	blindfold	clockwise	practice	Guided	1	-0.5	-0.5	0.6164703	-0.5501	-1.45	-1.3	0.801567171602519	-0.0042902	-0.013331	0.0075894
Trial1	1	1	blindfold	clockwise	practice	Guided	1	-0.5	-0.5	0.6364746	-0.5501	-1.45	-1.3	0.801567171602519	-6.8583E-05	-0.00063506	0.0072721
Trial1	1	1	blindfold	clockwise	practice	Guided	1	-0.5	-0.5	0.6564636	-0.5501	-1.45	-1.3	0.801567171602519	-0.026655	0.0078284	-0.0077001
Trial1	1	1	blindfold	clockwise	practice	Guided	1	-0.5	-0.5	0.6764679	-0.55011	-1.45	-1.3	0.801567797538835	-0.02243	0.0078265	0.0079111
Trial1	1	1	blindfold	clockwise	practice	Guided	1	-0.5	-0.5	0.6964722	-0.55011	-1.45	-1.3	0.801567797538835	-0.0081817	0.012057	0.012131
Trial1	1	1	blindfold	clockwise	practice	Guided	1	-0.5	-0.5	0.7164764	-0.55011	-1.45	-1.3	0.801567797538835	-0.011036	0.0035925	-0.025847
Trial1	1	1	blindfold	clockwise	practice	Guided	1	-0.5	-0.5	0.7364655	-0.55011	-1.45	-1.3	0.801567797538835	-0.032861	0.012056	0.022476
Trial1	1	1	blindfold	clockwise	practice	Guided	1	-0.5	-0.5	0.7564697	-0.55011	-1.45	-1.3	0.801567797538835	-0.039934	-0.021801	0.019526
Trial1	1	1	blindfold	clockwise	practice	Guided	1	-0.5	-0.5	0.776474	-0.55011	-1.45	-1.3	0.801567797538835	-0.017564	0.033216	0.0001084
Trial1	1	1	blindfold	clockwise	practice	Guided	1	-0.5	-0.5	0.7964783	-0.55011	-1.45	-1.3	0.801567797538835	-0.0025909	0.012056	-0.026481
Trial1	1	1	blindfold	clockwise	practice	Guided	1	-0.5	-0.5	0.8164673	-0.55011	-1.45	-1.3	0.801567797538835	-0.0045874	-0.0048699	0.0033761
Trial1	1	1	blindfold	clockwise	practice	Guided	1	-0.5	-0.5	0.8364716	-0.55011	-1.45	-1.3	0.801567797538835	-0.01661	-0.00064038	0.012768
Trial1	1	1	blindfold	clockwise	practice	Guided	1	-0.5	-0.5	0.8564758	-0.55012	-1.45	-1.3	0.801568423599757	-0.011025	0.012054	0.0021074
Trial1	1	1	blindfold	clockwise	practice	Guided	1	-0.5	-0.5	0.8764648	-0.55012	-1.45	-1.3	0.801568423599757	-0.0064825	-0.0091067	0.016676
Trial1	1	1	blindfold	clockwise	practice	Guided	1	-0.5	-0.5	0.8964691	-0.55012	-1.45	-1.3	0.801568423599757	-0.0091133	0.012052	-0.00083939
Trial1	1	1	blindfold	clockwise	practice	Guided	1	-0.5	-0.5	0.9164734	-0.55012	-1.45	-1.3	0.801568423599757	-0.010065	0.012052	-0.007373
Trial1	1	1	blindfold	clockwise	practice	Guided	1	-0.5	-0.5	0.9364777	-0.55012	-1.45	-1.3	0.801568423599757	-0.011108	0.012051	0.029337
Trial1	1	1	blindfold	clockwise	practice	Guided	1	-0.5	-0.5	0.9564667	-0.55012	-1.45	-1.3	0.801568423599757	-0.011016	0.028979	-0.025838
Trial1	1	1	blindfold	clockwise	practice	Guided	1	-0.5	-0.5	0.9764709	-0.55012	-1.45	-1.3	0.801568423599757	-0.0067945	0.020511	-0.026151
Trial1	1	1	blindfold	clockwise	practice	Guided	1	-0.5	-0.5	0.9964752	-0.55012	-1.45	-1.3	0.801568423599757	0.011991	0.012046	-0.0021019
Trial1	1	1	blindfold	clockwise	practice	Guided	1	-0.5	-0.5	1.016464	-0.55012	-1.45	-1.3	0.801568423599757	-0.0058382	0.012043	0.0069731
Trial1	1	1	blindfold	clockwise	practice	Guided	1	-0.5	-0.5	1.036469	-0.55012	-1.45	-1.3	0.801568423599757	0.014627	0.037432	-0.023516
Trial1	1	1	blindfold	clockwise	practice	Guided	1	-0.5	-0.5	1.056473	-0.55012	-1.45	-1.3	0.801568423599757	0.024972	-0.021816	0.0011696
Trial1	1	1	blindfold	clockwise	practice	Guided	1	-0.5	-0.5	1.076477	-0.55013	-1.45	-1.3	0.801569049785285	-0.02852	0.016268	-0.032997
Trial1	1	1	blindfold	clockwise	practice	Guided	1	-0.5	-0.5	1.096466	-0.55013	-1.45	-1.3	0.801569049785285	0.014539	0.037426	0.031664
Trial1	1	1	blindfold	clockwise	practice	Guided	1	-0.5	-0.5	1.11647	-0.55013	-1.45	-1.3	0.801569049785285	-0.0084642	-0.013357	0.0079313
Trial1	1	1	blindfold	clockwise	practice	Guided	1	-0.5	-0.5	1.136475	-0.55013	-1.45	-1.3	0.801569049785285	-0.010366	-0.0006616	-0.017388
Trial1	1	1	blindfold	clockwise	practice	Guided	1	-0.5	-0.5	1.156464	-0.55013	-1.45	-1.3	0.801569049785285	-0.0081417	0.012031	0.012153
Trial1	1	1	blindfold	clockwise	practice	Guided	1	-0.5	-0.5	1.176468	-0.55013	-1.45	-1.3	0.801569049785285	-0.014581	0.03742	-0.017067
Trial1	1	1	blindfold	clockwise	practice	Guided	1	-0.5	-0.5	1.196472	-0.55013	-1.45	-1.3	0.801569049785285	-1.4781E-05	-0.00066792	0.0072979
Trial1	1	1	blindfold	clockwise	practice	Guided	1	-0.5	-0.5	1.216476	-0.55013	-1.45	-1.3	0.801569049785285	-0.0081339	0.024724	0.012155
Trial1	1	1	blindfold	clockwise	practice	Guided	1	-0.5	-0.5	1.236465	-0.55013	-1.45	-1.3	0.801569049785285	-0.010036	-0.030289	-0.013164
Trial1	1	1	blindfold	clockwise	practice	Guided	1	-0.5	-0.5	1.25647	-0.55014	-1.45	-1.3	0.801569676095418	-0.0012754	-0.013361	-0.0095778
Trial1	1	1	blindfold	clockwise	practice	Guided	1	-0.5	-0.5	1.276474	-0.55014	-1.45	-1.3	0.801569676095418	-0.011075	0.012031	-0.0177
Trial1	1	1	blindfold	clockwise	practice	Guided	1	-0.5	-0.5	1.296478	-0.55014	-1.45	-1.3	0.801569676095418	-0.0078035	-0.017592	0.016375
Trial1	1	1	blindfold	clockwise	practice	Guided	1	-0.5	-0.5	1.316467	-0.55014	-1.45	-1.3	0.801569676095418	0.0032703	0.0035686	-0.0056761
Trial1	1	1	blindfold	clockwise	practice	Guided	1	-0.5	-0.5	1.336472	-0.55014	-1.45	-1.3	0.801569676095418	0.0094897	0.0078017	-0.03585
Trial1	1	1	blindfold	clockwise	practice	Guided	1	-0.5	-0.5	1.356476	-0.55014	-1.45	-1.3	0.801569676095418	-0.013287	0.02473	0.016695
Trial1	1	1	blindfold	clockwise	practice	Guided	1	-0.5	-0.5	1.376465	-0.55015	-1.45	-1.3	0.801570302530155	-0.030165	0.0078035	0.0010879
Trial1	1	1	blindfold	clockwise	practice	Guided	1	-0.5	-0.5	1.396469	-0.55015	-1.45	-1.3	0.801570302530155	-0.0096993	0.0035719	-0.0089377
Trial1	1	1	blindfold	clockwise	practice	Guided	1	-0.5	-0.5	1.416473	-0.55015	-1.45	-1.3	0.801570302530155	-0.0061144	-0.021819	-0.010841
Trial1	1	1	blindfold	clockwise	practice	Guided	1	-0.5	-0.5	1.436478	-0.55015	-1.45	-1.3	0.801570302530155	0.022063	0.0035721	0.018384
Trial1	1	1	blindfold	clockwise	practice	Guided	1	-0.5	-0.5	1.456467	-0.55015	-1.45	-1.3	0.801570302530155	-0.0084291	0.007805	0.0079472
Trial1	1	1	blindfold	clockwise	practice	Guided	1	-0.5	-0.5	1.476471	-0.55015	-1.45	-1.3	0.801570302530155	0.0090866	0.037426	0.0069956
Trial1	1	1	blindfold	clockwise	practice	Guided	1	-0.5	-0.5	1.496475	-0.55015	-1.45	-1.3	0.801570302530155	-0.001893	-0.0048924	-0.018005
Trial1	1	1	blindfold	clockwise	practice	Guided	1	-0.5	-0.5	1.516464	-0.55015	-1.45	-1.3	0.801570302530155	-0.00030378	0.007802	-0.022224
Trial1	1	1	blindfold	clockwise	practice	Guided	1	-0.5	-0.5	1.536469	-0.55015	-1.45	-1.3	0.801570302530155	-0.0035704	-0.013359	0.016073
Trial1	1	1	blindfold	clockwise	practice	Guided	1	-0.5	-0.5	1.556473	-0.55015	-1.45	-1.3	0.801570302530155	0.0039185	-0.034518	0.0027799
Trial1	1	1	blindfold	clockwise	practice	Guided	1	-0.5	-0.5	1.576477	-0.55015	-1.45	-1.3	0.801570302530155	0.0032862	-0.026055	-0.0056582
Trial1	1	1	blindfold	clockwise	practice	Guided	1	-0.5	-0.5	1.596466	-0.55015	-1.45	-1.3	0.801570302530155	0.00065547	-0.0091266	0.015758
Trial1	1	1	blindfold	clockwise	practice	Guided	1	-0.5	-0.5	1.61647	-0.55015	-1.45	-1.3	0.801570302530155	0.0045577	0.024726	0.028736
Trial1	1	1	blindfold	clockwise	practice	Guided	1	-0.5	-0.5	1.636475	-0.55015	-1.45	-1.3	0.801570302530155	-0.014543	-0.026056	-0.017046
Trial1	1	1	blindfold	clockwise	practice	Guided	1	-0.5	-0.5	1.656464	-0.55015	-1.45	-1.3	0.801570302530155	-0.018444	-0.021823	-0.012508
Trial1	1	1	blindfold	clockwise	practice	Guided	1	-0.5	-0.5	1.676468	-0.55015	-1.45	-1.3	0.801570302530155	-0.0093684	-0.0091275	-0.004703
Trial1	1	1	blindfold	clockwise	practice	Guided	1	-0.5	-0.5	1.696472	-0.55015	-1.45	-1.3	0.801570302530155	0.002974	0.0035677	-0.0098778
Trial1	1	1	blindfold	clockwise	practice	Guided	1	-0.5	-0.5	1.716476	-0.55015	-1.45	-1.3	0.801570302530155	-0.022661	-0.0048969	0.011221
Trial1	1	1	blindfold	clockwise	practice	Guided	1	-0.5	-0.5	1.736465	-0.55015	-1.45	-1.3	0.801570302530155	-0.02561	-0.0048969	0.0062721
Trial1	1	1	blindfold	clockwise	practice	Guided	1	-0.5	-0.5	1.75647	-0.55016	-1.45	-1.3	0.801570925359609	-0.013585	0.0035641	-0.004389
Trial1	1	1	blindfold	clockwise	practice	Guided	1	-0.5	-0.5	1.776474	-0.55016	-1.45	-1.3	0.801570925359609	-0.0080932	-0.021827	0.0079554
Trial1	1	1	blindfold	clockwise	practice	Guided	1	-0.5	-0.5	1.796478	-0.55016	-1.45	-1.3	0.801570925359609	-0.015805	-0.013364	-0.033925
Trial1	1	1	blindfold	clockwise	practice	Guided	1	-0.5	-0.5	1.816467	-0.55016	-1.45	-1.3	0.801570925359609	0.033472	0.02049	0.0027846
Trial1	1	1	blindfold	clockwise	practice	Guided	1	-0.5	-0.5	1.836472	-0.55016	-1.45	-1.3	0.801570925359609	-0.0096783	-0.030293	-0.0036555
Trial1	1	1	blindfold	clockwise	practice	Guided	1	-0.5	-0.5	1.856476	-0.55016	-1.45	-1.3	0.801570925359609	-0.017481	-0.0049019	0.00015518
Trial1	1	1	blindfold	clockwise	practice	Guided	1	-0.5	-0.5	1.876465	-0.55016	-1.45	-1.3	0.801570925359609	-0.017795	0.007794	-0.0040636
Trial1	1	1	blindfold	clockwise	practice	Guided	1	-0.5	-0.5	1.896469	-0.55016	-1.45	-1.3	0.801570925359609	-0.0051345	0.02049	-0.0050168
Trial1	1	1	blindfold	clockwise	practice	Guided	1	-0.5	-0.5	1.916473	-0.55016	-1.45	-1.3	0.801570925359609	-0.0080836	0.016256	0.0018352
Trial1	1	1	blindfold	clockwise	practice	Guided	1	-0.5	-0.5	1.936478	-0.55016	-1.45	-1.3	0.801570925359609	0.007212	0.016256	-0.010189
Trial1	1	1	blindfold	clockwise	practice	Guided	1	-0.5	-0.5	1.956467	-0.55017	-1.45	-1.3	0.801571552042814	0.0065805	-0.0049016	-0.018627
Trial1	1	1	blindfold	clockwise	practice	Guided	1	-0.5	-0.5	1.976471	-0.55017	-1.45	-1.3	0.801571552042814	-0.0057582	-0.026059	-0.013452
Trial1	1	1	blindfold	clockwise	practice	Guided	1	-0.5	-0.5	1.996475	-0.55017	-1.45	-1.3	0.801571552042814	-0.0083907	-0.013364	0.0079679
Trial1	1	1	blindfold	clockwise	practice	Guided	1	-0.5	-0.5	2.016464	-0.55017	-1.45	-1.3	0.801571552042814	-0.0083892	0.003563	0.0079678
Trial1	1	1	blindfold	clockwise	practice	Guided	1	-0.5	-0.5	2.036469	-0.55017	-1.45	-1.3	0.801571552042814	0.011123	0.012025	-0.01472
Trial1	1	1	blindfold	clockwise	practice	Guided	1	-0.5	-0.5	2.056473	-0.55017	-1.45	-1.3	0.801571552042814	-0.014192	0.0077939	-0.0062797
Trial1	1	1	blindfold	clockwise	practice	Guided	1	-0.5	-0.5	2.076477	-0.55017	-1.45	-1.3	0.801571552042814	0.0088161	-0.00066818	-0.0095432
Trial1	1	1	blindfold	clockwise	practice	Guided	1	-0.5	-0.5	2.096466	-0.55017	-1.45	-1.3	0.801571552042814	-0.0021633	0.016255	-0.022203
Trial1	1	1	blindfold	clockwise	practice	Guided	1	-0.5	-0.5	2.11647	-0.55017	-1.45	-1.3	0.801571552042814	-0.018726	-0.0006726	-0.01671
Trial1	1	1	blindfold	clockwise	practice	Guided	1	-0.5	-0.5	2.136475	-0.55017	-1.45	-1.3	0.801571552042814	-0.012601	0.028948	-0.018297
Trial1	1	1	blindfold	clockwise	practice	Guided	1	-0.5	-0.5	2.156464	-0.55017	-1.45	-1.3	0.801571552042814	-0.014503	0.0077862	-0.017025
Trial1	1	1	blindfold	clockwise	practice	Guided	1	-0.5	-0.5	2.176468	-0.55018	-1.45	-1.3	0.801572178850622	-0.022304	-0.00068024	-0.0079504
Trial1	1	1	blindfold	clockwise	practice	Guided	1	-0.5	-0.5	2.196472	-0.55018	-1.45	-1.3	0.801572178850622	-0.019352	-0.0091445	-0.025145
Trial1	1	1	blindfold	clockwise	practice	Guided	1	-0.5	-0.5	2.216476	-0.55018	-1.45	-1.3	0.801572178850622	0.00038746	-0.0049135	-0.013119
Trial1	1	1	blindfold	clockwise	practice	Guided	1	-0.5	-0.5	2.236465	-0.55018	-1.45	-1.3	0.801572178850622	0.030245	-0.0091462	0.013562
Trial1	1	1	blindfold	clockwise	practice	Guided	1	-0.5	-0.5	2.25647	-0.55018	-1.45	-1.3	0.801572178850622	-0.0051004	0.012011	-0.0049974
Trial1	1	1	blindfold	clockwise	practice	Guided	1	-0.5	-0.5	2.276474	-0.55018	-1.45	-1.3	0.801572178850622	0.0072437	0.03317	-0.017339
Trial1	1	1	blindfold	clockwise	practice	Guided	1	-0.5	-0.5	2.296478	-0.55018	-1.45	-1.3	0.801572178850622	0.017908	-0.0091483	0.018735
Trial1	1	1	blindfold	clockwise	practice	Guided	1	-0.5	-0.5	2.316467	-0.55018	-1.45	-1.3	0.801572178850622	-0.0044619	-0.0049162	0.0060749
Trial1	1	1	blindfold	clockwise	practice	Guided	1	-0.5	-0.5	2.336472	-0.55018	-1.45	-1.3	0.801572178850622	0.0056595	0.0035464	-0.031267
Trial1	1	1	blindfold	clockwise	practice	Guided	1	-0.5	-0.5	2.356476	-0.55018	-1.45	-1.3	0.801572178850622	-0.012581	-0.00068479	0.0040811
Trial1	1	1	blindfold	clockwise	practice	Guided	1	-0.5	-0.5	2.376465	-0.55019	-1.45	-1.3	0.801572802050925	-0.0099441	0.016242	-0.013114
Trial1	1	1	blindfold	clockwise	practice	Guided	1	-0.5	-0.5	2.396469	-0.55019	-1.45	-1.3	0.801572802050925	0.0036691	0.0077774	-0.0014061
Trial1	1	1	blindfold	clockwise	practice	Guided	1	-0.5	-0.5	2.416473	-0.55019	-1.45	-1.3	0.801572802050925	-0.0050874	-0.0049173	-0.0049898
Trial1	1	1	blindfold	clockwise	practice	Guided	1	-0.5	-0.5	2.436478	-0.55019	-1.45	-1.3	0.801572802050925	-0.0060384	-0.03454	-0.01765
Trial1	1	1	blindfold	clockwise	practice	Guided	1	-0.5	-0.5	2.456467	-0.55019	-1.45	-1.3	0.801572802050925	0.013699	-0.0091488	0.019058
Trial1	1	1	blindfold	clockwise	practice	Guided	1	-0.5	-0.5	2.476471	-0.55019	-1.45	-1.3	0.801572802050925	0.0094806	0.028936	0.0015472
Trial1	1	1	blindfold	clockwise	practice	Guided	1	-0.5	-0.5	2.496475	-0.55019	-1.45	-1.3	0.801572802050925	-0.012889	-0.021847	0.0040887
Trial1	1	1	blindfold	clockwise	practice	Guided	1	-0.5	-0.5	2.516464	-0.55019	-1.45	-1.3	0.801572802050925	0.011797	0.0035457	-0.0062567
Trial1	1	1	blindfold	clockwise	practice	Guided	1	-0.5	-0.5	2.536469	-0.55019	-1.45	-1.3	0.801572802050925	-0.018059	-0.013383	-0.0082522
Trial1	1	1	blindfold	clockwise	practice	Guided	1	-0.5	-0.5	2.556473	-0.55019	-1.45	-1.3	0.801572802050925	-0.00086101	0.020472	-0.005301
Trial1	1	1	blindfold	clockwise	practice	Guided	1	-0.5	-0.5	2.576477	-0.55019	-1.45	-1.3	0.801572802050925	-0.021958	0.020469	-0.0037089
Trial1	1	1	blindfold	clockwise	practice	Guided	1	-0.5	-0.5	2.596466	-0.55019	-1.45	-1.3	0.801572802050925	-0.012566	-0.013386	0.0083192
Trial1	1	1	blindfold	clockwise	practice	Guided	1	-0.5	-0.5	2.61647	-0.55019	-1.45	-1.3	0.801572802050925	-0.0014936	-0.038776	-0.01373
Trial1	1	1	blindfold	clockwise	practice	Guided	1	-0.5	-0.5	2.636475	-0.55019	-1.45	-1.3	0.801572802050925	-0.010249	-0.021848	-0.0085581
Trial1	1	1	blindfold	clockwise	practice	Guided	1	-0.5	-0.5	2.656464	-0.55019	-1.45	-1.3	0.801572802050925	0.0039978	0.0035438	0.00315
Trial1	1	1	blindfold	clockwise	practice	Guided	1	-0.5	-0.5	2.676468	-0.55019	-1.45	-1.3	0.801572802050925	0.021197	-0.013382	0.0057816
Trial1	1	1	blindfold	clockwise	practice	Guided	1	-0.5	-0.5	2.696472	-0.55019	-1.45	-1.3	0.801572802050925	-0.034613	0.0035463	-0.0027489
Trial1	1	1	blindfold	clockwise	practice	Guided	1	-0.5	-0.5	2.716476	-0.55019	-1.45	-1.3	0.801572802050925	-0.0083418	-0.013385	-0.0088734
Trial1	1	1	blindfold	clockwise	practice	Guided	1	-0.5	-0.5	2.736465	-0.5502	-1.45	-1.3	0.801573429107199	-0.01551	0.02047	0.025522
Trial1	1	1	blindfold	clockwise	practice	Guided	1	-0.5	-0.5	2.75647	-0.5502	-1.45	-1.3	0.801573429107199	-0.012243	0.012005	-0.0049713
Trial1	1	1	blindfold	clockwise	practice	Guided	1	-0.5	-0.5	2.776474	-0.5502	-1.45	-1.3	0.801573429107199	-0.017729	0.003539	-0.0040157
Trial1	1	1	blindfold	clockwise	practice	Guided	1	-0.5	-0.5	2.796478	-0.5502	-1.45	-1.3	0.801573429107199	-0.0066574	-0.00069413	-0.026068
Trial1	1	1	blindfold	clockwise	practice	Guided	1	-0.5	-0.5	2.816467	-0.5502	-1.45	-1.3	0.801573429107199	-0.022266	-0.026084	-0.012134
Trial1	1	1	blindfold	clockwise	practice	Guided	1	-0.5	-0.5	2.836472	-0.5502	-1.45	-1.3	0.801573429107199	0.016351	-0.0049251	-0.0023313
Trial1	1	1	blindfold	clockwise	practice	Guided	1	-0.5	-0.5	2.856476	-0.5502	-1.45	-1.3	0.801573429107199	0.019618	-0.0091555	-0.015307
Trial1	1	1	blindfold	clockwise	practice	Guided	1	-0.5	-0.5	2.876465	-0.5502	-1.45	-1.3	0.801573429107199	-0.013823	0.012002	-0.017936
Trial1	1	1	blindfold	clockwise	practice	Guided	1	-0.5	-0.5	2.896469	-0.5502	-1.45	-1.3	0.801573429107199	0.00274	-0.0049254	-0.014033
Trial1	1	1	blindfold	clockwise	practice	Guided	1	-0.5	-0.5	2.916473	-0.5502	-1.45	-1.3	0.801573429107199	0.021844	-0.013388	0.014236
Trial1	1	1	blindfold	clockwise	practice	Guided	1	-0.5	-0.5	2.936478	-0.5502	-1.45	-1.3	0.801573429107199	0.031236	0.012003	0.02626
Trial1	1	1	blindfold	clockwise	practice	Guided	1	-0.5	-0.5	2.956467	-0.5502	-1.45	-1.3	0.801573429107199	0.028696	-0.030315	-0.0074991
Trial1	1	1	blindfold	clockwise	practice	Guided	1	-0.5	-0.5	2.976471	-0.5502	-1.45	-1.3	0.801573429107199	0.0036963	-0.00069378	-0.0065475
Trial1	1	1	blindfold	clockwise	practice	Guided	1	-0.5	-0.5	2.996475	-0.5502	-1.45	-1.3	0.801573429107199	-0.0017947	0.007769	-0.017938
Trial1	1	1	blindfold	clockwise	practice	Guided	1	-0.5	-0.5	3.016464	-0.5502	-1.45	-1.3	0.801573429107199	-0.0072832	-0.01339	-0.017618
Trial1	1	1	blindfold	clockwise	practice	Guided	1	-0.5	-0.5	3.036469	-0.5502	-1.45	-1.3	0.801573429107199	0.0049686	0.016232	0.015507
Trial1	1	1	blindfold	clockwise	practice	Guided	1	-0.5	-0.5	3.056473	-0.5502	-1.45	-1.3	0.801573429107199	-0.0063289	-0.013391	-0.021837
Trial1	1	1	blindfold	clockwise	practice	Guided	1	-0.5	-0.5	3.076477	-0.5502	-1.45	-1.3	0.801573429107199	0.0066465	0.0035352	-0.018569
Trial1	1	1	blindfold	clockwise	practice	Guided	1	-0.5	-0.5	3.096466	-0.5502	-1.45	-1.3	0.801573429107199	-0.044308	0.028924	-0.018979
Trial1	1	1	blindfold	clockwise	practice	Guided	1	-0.5	-0.5	3.11647	-0.5502	-1.45	-1.3	0.801573429107199	-0.026792	-0.0049315	-0.01181
Trial1	1	1	blindfold	clockwise	practice	Guided	1	-0.5	-0.5	3.136475	-0.5502	-1.45	-1.3	0.801573429107199	-0.010229	0.0077644	-0.017298
Trial1	1	1	blindfold	clockwise	practice	Guided	1	-0.5	-0.5	3.156464	-0.55021	-1.45	-1.3	0.801574056288076	-0.00051766	-0.00070097	0.0038033
Trial1	1	1	blindfold	clockwise	practice	Guided	1	-0.5	-0.5	3.176468	-0.55021	-1.45	-1.3	0.801574056288076	-0.021295	0.020454	0.00053691
Trial1	1	1	blindfold	clockwise	practice	Guided	1	-0.5	-0.5	3.196472	-0.55021	-1.45	-1.3	0.801574056288076	-0.0092679	0.0077582	-0.0046342
Trial1	1	1	blindfold	clockwise	practice	Guided	1	-0.5	-0.5	3.216476	-0.55021	-1.45	-1.3	0.801574056288076	-0.0092659	0.011989	0.0038054
Trial1	1	1	blindfold	clockwise	practice	Guided	1	-0.5	-0.5	3.236465	-0.55021	-1.45	-1.3	0.801574056288076	-0.0044076	0.02045	0.0034907
Trial1	1	1	blindfold	clockwise	practice	Guided	1	-0.5	-0.5	3.25647	-0.55021	-1.45	-1.3	0.801574056288076	-0.010847	-0.030332	-0.025731
Trial1	1	1	blindfold	clockwise	practice	Guided	1	-0.5	-0.5	3.276474	-0.55022	-1.45	-1.3	0.801574683593556	-0.012839	0.0035228	0.004126
Trial1	1	1	blindfold	clockwise	practice	Guided	1	-0.5	-0.5	3.296478	-0.55022	-1.45	-1.3	0.801574683593556	-0.012835	-0.017637	0.0041263
Trial1	1	1	blindfold	clockwise	practice	Guided	1	-0.5	-0.5	3.316467	-0.55022	-1.45	-1.3	0.801574683593556	-0.029395	0.01622	0.033981
Trial1	1	1	blindfold	clockwise	practice	Guided	1	-0.5	-0.5	3.336472	-0.55022	-1.45	-1.3	0.801574683593556	0.003095	-0.017635	-0.0098025
Trial1	1	1	blindfold	clockwise	practice	Guided	1	-0.5	-0.5	3.356476	-0.55022	-1.45	-1.3	0.801574683593556	-0.0047077	-0.0091731	-0.00072652
Trial1	1	1	blindfold	clockwise	practice	Guided	1	-0.5	-0.5	3.376465	-0.55022	-1.45	-1.3	0.801574683593556	-0.015051	-0.030329	-0.025409
Trial1	1	1	blindfold	clockwise	practice	Guided	1	-0.5	-0.5	3.396469	-0.55022	-1.45	-1.3	0.801574683593556	-0.0056585	0.011988	-0.013382
Trial1	1	1	blindfold	clockwise	practice	Guided	1	-0.5	-0.5	3.416473	-0.55022	-1.45	-1.3	0.801574683593556	0.017347	-0.00070897	0.0019107
Trial1	1	1	blindfold	clockwise	practice	Guided	1	-0.5	-0.5	3.436478	-0.55022	-1.45	-1.3	0.801574683593556	-0.018317	-0.017636	-0.012429
Trial1	1	1	blindfold	clockwise	practice	Guided	1	-0.5	-0.5	3.456467	-0.55022	-1.45	-1.3	0.801574683593556	-0.0053398	0.016217	-0.0091601
Trial1	1	1	blindfold	clockwise	practice	Guided	1	-0.5	-0.5	3.476471	-0.55023	-1.45	-1.3	0.801575311023638	-0.0017523	0.011982	-0.013062
Trial1	1	1	blindfold	clockwise	practice	Guided	1	-0.5	-0.5	3.496475	-0.55022	-1.45	-1.3	0.801574683593556	-0.012508	-0.00071458	0.0083549
Trial1	1	1	blindfold	clockwise	practice	Guided	1	-0.5	-0.5	3.516464	-0.55023	-1.45	-1.3	0.801575311023638	-0.0089212	0.024673	-0.00040137
Trial1	1	1	blindfold	clockwise	practice	Guided	1	-0.5	-0.5	3.536469	-0.55023	-1.45	-1.3	0.801575311023638	-0.0076501	0.0077463	0.016479
Trial1	1	1	blindfold	clockwise	practice	Guided	1	-0.5	-0.5	3.556473	-0.55023	-1.45	-1.3	0.801575311023638	0.011546	0.016211	-0.010429
Trial1	1	1	blindfold	clockwise	practice	Guided	1	-0.5	-0.5	3.576477	-0.55023	-1.45	-1.3	0.801575311023638	-0.0070121	-0.013413	0.024919
Trial1	1	1	blindfold	clockwise	practice	Guided	1	-0.5	-0.5	3.596466	-0.55023	-1.45	-1.3	0.801575311023638	-0.021894	-0.0049481	-0.0036652
Trial1	1	1	blindfold	clockwise	practice	Guided	1	-0.5	-0.5	3.61647	-0.55023	-1.45	-1.3	0.801575311023638	-0.024206	0.020443	0.021971
Trial1	1	1	blindfold	clockwise	practice	Guided	1	-0.5	-0.5	3.636475	-0.55023	-1.45	-1.3	0.801575311023638	-0.00047173	-0.021874	-0.0010333
Trial1	1	1	blindfold	clockwise	practice	Guided	1	-0.5	-0.5	3.656464	-0.55023	-1.45	-1.3	0.801575311023638	-0.018618	-0.0049471	-0.016642
Trial1	1	1	blindfold	clockwise	practice	Guided	1	-0.5	-0.5	3.676468	-0.55023	-1.45	-1.3	0.801575311023638	-0.01798	0.0035171	-0.0082007
Trial1	1	1	blindfold	clockwise	practice	Guided	1	-0.5	-0.5	3.696472	-0.55024	-1.45	-1.3	0.801575938578323	-0.0040488	0.024676	0.007726
Trial1	1	1	blindfold	clockwise	practice	Guided	1	-0.5	-0.5	3.716476	-0.55024	-1.45	-1.3	0.801575938578323	0.0053446	-0.017642	0.019751
Trial1	1	1	blindfold	clockwise	practice	Guided	1	-0.5	-0.5	3.736465	-0.55024	-1.45	-1.3	0.801575938578323	0.011246	0.020444	-0.014643
Trial1	1	1	blindfold	clockwise	practice	Guided	1	-0.5	-0.5	3.75647	-0.55024	-1.45	-1.3	0.801575938578323	0.0028075	-0.00071872	-0.014005
Trial1	1	1	blindfold	clockwise	practice	Guided	1	-0.5	-0.5	3.776474	-0.55024	-1.45	-1.3	0.801575938578323	0.016101	0.011979	-0.013368
Trial1	1	1	blindfold	clockwise	practice	Guided	1	-0.5	-0.5	3.796478	-0.55024	-1.45	-1.3	0.801575938578323	0.0089326	-0.017645	0.011
Trial1	1	1	blindfold	clockwise	practice	Guided	1	-0.5	-0.5	3.816467	-0.55024	-1.45	-1.3	0.801575938578323	0.024225	0.0077451	-0.023075
Trial1	1	1	blindfold	clockwise	practice	Guided	1	-0.5	-0.5	3.836472	-0.55024	-1.45	-1.3	0.801575938578323	0.016103	0.016206	-0.0065123
Trial1	1	1	blindfold	clockwise	practice	Guided	1	-0.5	-0.5	3.856476	-0.55024	-1.45	-1.3	0.801575938578323	-0.0088968	0.011973	-0.00038617
Trial1	1	1	blindfold	clockwise	practice	Guided	1	-0.5	-0.5	3.876465	-0.55024	-1.45	-1.3	0.801575938578323	-0.024186	0.0077418	0.0057423
Trial1	1	1	blindfold	clockwise	practice	Guided	1	-0.5	-0.5	3.896469	-0.55024	-1.45	-1.3	0.801575938578323	0.030358	-0.02188	0.013639
Trial1	1	1	blindfold	clockwise	practice	Guided	1	-0.5	-0.5	3.916473	-0.55024	-1.45	-1.3	0.801575938578323	-0.017011	-0.0049517	0.0038381
Trial1	1	1	blindfold	clockwise	practice	Guided	1	-0.5	-0.5	3.936478	-0.55025	-1.45	-1.3	0.801576562521054	-0.025446	-0.0049519	0.005109
Trial1	1	1	blindfold	clockwise	practice	Guided	1	-0.5	-0.5	3.956467	-0.55025	-1.45	-1.3	0.801576562521054	-0.011105	-0.0049525	-0.035727
Trial1	1	1	blindfold	clockwise	practice	Guided	1	-0.5	-0.5	3.976471	-0.55025	-1.45	-1.3	0.801576562521054	-0.018906	0.011973	-0.024747
Trial1	1	1	blindfold	clockwise	practice	Guided	1	-0.5	-0.5	3.996475	-0.55025	-1.45	-1.3	0.801576562521054	-0.029973	-0.013415	0.001209
Trial1	1	1	blindfold	clockwise	practice	Guided	1	-0.5	-0.5	4.016464	-0.55025	-1.45	-1.3	0.801576562521054	0.004742	0.024672	0.011328
Trial1	1	1	blindfold	clockwise	practice	Guided	1	-0.5	-0.5	4.036469	-0.55026	-1.45	-1.3	0.8015771903242	-0.023843	0.024671	0.026212
Trial1	1	1	blindfold	clockwise	practice	Guided	1	-0.5	-0.5	4.056473	-0.55026	-1.45	-1.3	0.8015771903242	-0.016037	-0.00072003	0.017135
Trial1	1	1	blindfold	clockwise	practice	Guided	1	-0.5	-0.5	4.076477	-0.55026	-1.45	-1.3	0.8015771903242	-0.0052794	0.045833	-0.0091368
Trial1	1	1	blindfold	clockwise	practice	Guided	1	-0.5	-0.5	4.096466	-0.55026	-1.45	-1.3	0.8015771903242	0.0080157	0.0035146	-0.0016515
Trial1	1	1	blindfold	clockwise	practice	Guided	1	-0.5	-0.5	4.11647	-0.55026	-1.45	-1.3	0.8015771903242	-0.014353	0.033136	-0.018213
Trial1	1	1	blindfold	clockwise	practice	Guided	1	-0.5	-0.5	4.136475	-0.55026	-1.45	-1.3	0.8015771903242	0.016775	0.003514	0.0019356
Trial1	1	1	blindfold	clockwise	practice	Guided	1	-0.5	-0.5	4.156464	-0.55026	-1.45	-1.3	0.8015771903242	-0.011492	0.011977	-0.013039
Trial1	1	1	blindfold	clockwise	practice	Guided	1	-0.5	-0.5	4.176468	-0.55026	-1.45	-1.3	0.8015771903242	0.008022	-0.017649	-0.0016463
Trial1	1	1	blindfold	clockwise	practice	Guided	1	-0.5	-0.5	4.196472	-0.55026	-1.45	-1.3	0.8015771903242	-0.01403	-0.004952	-0.012716
Trial1	1	1	blindfold	clockwise	practice	Guided	1	-0.5	-0.5	4.216476	-0.55026	-1.45	-1.3	0.8015771903242	0.018051	0.0035118	-0.018524
Trial1	1	1	blindfold	clockwise	practice	Guided	1	-0.5	-0.5	4.236465	-0.55026	-1.45	-1.3	0.8015771903242	0.025539	0.0077424	0.026216
Trial1	1	1	blindfold	clockwise	practice	Guided	1	-0.5	-0.5	4.25647	-0.55026	-1.45	-1.3	0.8015771903242	-0.008854	-0.00072157	-0.00037378
Trial1	1	1	blindfold	clockwise	practice	Guided	1	-0.5	-0.5	4.276474	-0.55026	-1.45	-1.3	0.8015771903242	-0.022146	-0.0049565	0.0032141
Trial1	1	1	blindfold	clockwise	practice	Guided	1	-0.5	-0.5	4.296478	-0.55027	-1.45	-1.3	0.801577818251948	-0.030583	-0.0007258	-0.0072213
Trial1	1	1	blindfold	clockwise	practice	Guided	1	-0.5	-0.5	4.316467	-0.55027	-1.45	-1.3	0.801577818251948	0.0028598	-0.026117	0.014922
Trial1	1	1	blindfold	clockwise	practice	Guided	1	-0.5	-0.5	4.336472	-0.55027	-1.45	-1.3	0.801577818251948	-0.016013	-0.017654	0.017146
Trial1	1	1	blindfold	clockwise	practice	Guided	1	-0.5	-0.5	4.356476	-0.55027	-1.45	-1.3	0.801577818251948	-0.0055721	-0.017653	-0.013345
Trial1	1	1	blindfold	clockwise	practice	Guided	1	-0.5	-0.5	4.376465	-0.55027	-1.45	-1.3	0.801577818251948	-0.019179	0.0035104	-0.02505
Trial1	1	1	blindfold	clockwise	practice	Guided	1	-0.5	-0.5	4.396469	-0.55028	-1.45	-1.3	0.801578442565521	0.0035091	-0.0007223	-0.005537
Trial1	1	1	blindfold	clockwise	practice	Guided	1	-0.5	-0.5	4.416473	-0.55028	-1.45	-1.3	0.801578442565521	0.0019237	0.011972	-0.026634
Trial1	1	1	blindfold	clockwise	practice	Guided	1	-0.5	-0.5	4.436478	-0.55028	-1.45	-1.3	0.801578442565521	0.0012009	-0.0007212	0.020101
Trial1	1	1	blindfold	clockwise	practice	Guided	1	-0.5	-0.5	4.456467	-0.55028	-1.45	-1.3	0.801578442565521	-0.0019738	-0.013418	-0.022097
Trial1	1	1	blindfold	clockwise	practice	Guided	1	-0.5	-0.5	4.476471	-0.55028	-1.45	-1.3	0.801578442565521	0.015545	0.0077427	-0.014923
Trial1	1	1	blindfold	clockwise	practice	Guided	1	-0.5	-0.5	4.496475	-0.55028	-1.45	-1.3	0.801578442565521	-0.0078693	-0.013417	0.012302
Trial1	1	1	blindfold	clockwise	practice	Guided	1	-0.5	-0.5	4.516464	-0.55028	-1.45	-1.3	0.801578442565521	-0.00038033	-0.013417	-3.9339E-05
Trial1	1	1	blindfold	clockwise	practice	Guided	1	-0.5	-0.5	4.536469	-0.55028	-1.45	-1.3	0.801578442565521	0.014911	-0.021881	-0.023361
Trial1	1	1	blindfold	clockwise	practice	Guided	1	-0.5	-0.5	4.556473	-0.55028	-1.45	-1.3	0.801578442565521	-0.034457	-0.00072092	-0.027989
Trial1	1	1	blindfold	clockwise	practice	Guided	1	-0.5	-0.5	4.576477	-0.55028	-1.45	-1.3	0.801578442565521	0.013554	0.011973	0.014939
Trial1	1	1	blindfold	clockwise	practice	Guided	1	-0.5	-0.5	4.596466	-0.55029	-1.45	-1.3	0.801579070741729	-0.013352	-0.0049541	-0.0042551
Trial1	1	1	blindfold	clockwise	practice	Guided	1	-0.5	-0.5	4.61647	-0.55029	-1.45	-1.3	0.801579070741729	-0.017571	-0.013419	-0.0039362
Trial1	1	1	blindfold	clockwise	practice	Guided	1	-0.5	-0.5	4.636475	-0.55029	-1.45	-1.3	0.801579070741729	-0.023377	-0.026116	-0.024717
Trial1	1	1	blindfold	clockwise	practice	Guided	1	-0.5	-0.5	4.656464	-0.55029	-1.45	-1.3	0.801579070741729	-0.026006	-0.0091868	-0.0033
Trial1	1	1	blindfold	clockwise	practice	Guided	1	-0.5	-0.5	4.676468	-0.55029	-1.45	-1.3	0.801579070741729	-0.027591	0.0035087	-0.024396
Trial1	1	1	blindfold	clockwise	practice	Guided	1	-0.5	-0.5	4.696472	-0.55029	-1.45	-1.3	0.801579070741729	-0.025364	0.0077417	0.0051442
Trial1	1	1	blindfold	clockwise	practice	Guided	1	-0.5	-0.5	4.716476	-0.55029	-1.45	-1.3	0.801579070741729	0.00027337	0.033133	0.0074587
Trial1	1	1	blindfold	clockwise	practice	Guided	1	-0.5	-0.5	4.736465	-0.55029	-1.45	-1.3	0.801579070741729	-0.023364	-0.026113	-0.024713
Trial1	1	1	blindfold	clockwise	practice	Guided	1	-0.5	-0.5	4.75647	-0.5503	-1.45	-1.3	0.801579699042537	0.0093542	0.045829	0.007778
Trial1	1	1	blindfold	clockwise	practice	Guided	1	-0.5	-0.5	4.776474	-0.5503	-1.45	-1.3	0.801579699042537	0.0035471	0.0077398	-0.005515
Trial1	1	1	blindfold	clockwise	practice	Guided	1	-0.5	-0.5	4.796478	-0.5503	-1.45	-1.3	0.801579699042537	0.0041833	0.0035072	0.0029251
Trial1	1	1	blindfold	clockwise	practice	Guided	1	-0.5	-0.5	4.816467	-0.5503	-1.45	-1.3	0.801579699042537	0.011988	0.020433	-0.0061498
Trial1	1	1	blindfold	clockwise	practice	Guided	1	-0.5	-0.5	4.836472	-0.5503	-1.45	-1.3	0.801579699042537	0.019159	-0.026119	-0.023663
Trial1	1	1	blindfold	clockwise	practice	Guided	1	-0.5	-0.5	4.856476	-0.5503	-1.45	-1.3	0.801579699042537	0.02719	0.011966	0.026658
Trial1	1	1	blindfold	clockwise	practice	Guided	1	-0.5	-0.5	4.876465	-0.5503	-1.45	-1.3	0.801579699042537	0.0035513	0.020427	-0.0055106
Trial1	1	1	blindfold	clockwise	practice	Guided	1	-0.5	-0.5	4.896469	-0.5503	-1.45	-1.3	0.801579699042537	0.0087265	-0.00073256	0.0068304
Trial1	1	1	blindfold	clockwise	practice	Guided	1	-0.5	-0.5	4.916473	-0.5503	-1.45	-1.3	0.801579699042537	-0.017542	-0.026124	-0.0036055
Trial1	1	1	blindfold	clockwise	practice	Guided	1	-0.5	-0.5	4.936478	-0.5503	-1.45	-1.3	0.801579699042537	-0.0081487	0.024658	0.008104
Trial1	1	1	blindfold	clockwise	practice	Guided	1	-0.5	-0.5	4.956467	-0.5503	-1.45	-1.3	0.801579699042537	-0.013636	-0.0091965	-0.0084602
Trial1	1	1	blindfold	clockwise	practice	Guided	1	-0.5	-0.5	4.976471	-0.55031	-1.45	-1.3	0.801580327467945	-0.036321	0.016195	-0.027969
Trial1	1	1	blindfold	clockwise	practice	Guided	1	-0.5	-0.5	4.996475	-0.55031	-1.45	-1.3	0.801580327467945	-2.1156E-05	0.037355	0.0032474
Trial1	1	1	blindfold	clockwise	practice	Guided	1	-0.5	-0.5	5.016464	-0.55031	-1.45	-1.3	0.801580327467945	0.012322	-0.01766	-0.001923
Trial1	1	1	blindfold	clockwise	practice	Guided	1	-0.5	-0.5	5.036469	-0.55031	-1.45	-1.3	0.801580327467945	-0.013405	0.0034976	0.05094
Trial1	1	1	blindfold	clockwise	practice	Guided	1	-0.5	-0.5	5.056473	-0.55031	-1.45	-1.3	0.801580327467945	-0.011634	0.0034973	-0.038311
Trial1	1	1	blindfold	clockwise	practice	Guided	1	-0.5	-0.5	5.076477	-0.55031	-1.45	-1.3	0.801580327467945	-0.0087701	0.011962	-0.00033133
Trial1	1	1	blindfold	clockwise	practice	Guided	1	-0.5	-0.5	5.096466	-0.55031	-1.45	-1.3	0.801580327467945	-0.014261	-0.0091966	-0.01689
Trial1	1	1	blindfold	clockwise	practice	Guided	1	-0.5	-0.5	5.11647	-0.55031	-1.45	-1.3	0.801580327467945	0.01106	0.024659	-0.017525
Trial1	1	1	blindfold	clockwise	practice	Guided	1	-0.5	-0.5	5.136475	-0.55031	-1.45	-1.3	0.801580327467945	-0.017842	-0.013429	-0.0081302
Trial1	1	1	blindfold	clockwise	practice	Guided	1	-0.5	-0.5	5.156464	-0.55031	-1.45	-1.3	0.801580327467945	-0.0048634	0.024656	-0.0048623
Trial1	1	1	blindfold	clockwise	practice	Guided	1	-0.5	-0.5	5.176468	-0.55031	-1.45	-1.3	0.801580327467945	0.014647	0.0077301	0.0019904
Trial1	1	1	blindfold	clockwise	practice	Guided	1	-0.5	-0.5	5.196472	-0.55032	-1.45	-1.3	0.801580956017953	-0.019107	0.024656	-0.025006
Trial1	1	1	blindfold	clockwise	practice	Guided	1	-0.5	-0.5	5.216476	-0.55032	-1.45	-1.3	0.801580956017953	-0.015521	-0.00073585	-0.033761
Trial1	1	1	blindfold	clockwise	practice	Guided	1	-0.5	-0.5	5.236465	-0.55032	-1.45	-1.3	0.801580956017953	-0.014252	-0.0092001	-0.016881
Trial1	1	1	blindfold	clockwise	practice	Guided	1	-0.5	-0.5	5.25647	-0.55032	-1.45	-1.3	0.801580956017953	-0.044516	-0.004969	0.032078
Trial1	1	1	blindfold	clockwise	practice	Guided	1	-0.5	-0.5	5.276474	-0.55032	-1.45	-1.3	0.801580956017953	-0.0065322	-0.017663	0.02922
Trial1	1	1	blindfold	clockwise	practice	Guided	1	-0.5	-0.5	5.296478	-0.55032	-1.45	-1.3	0.801580956017953	-0.017194	0.037349	0.0090735
Trial1	1	1	blindfold	clockwise	practice	Guided	1	-0.5	-0.5	5.316467	-0.55032	-1.45	-1.3	0.801580956017953	-0.022047	-0.00073769	-0.0078063
Trial1	1	1	blindfold	clockwise	practice	Guided	1	-0.5	-0.5	5.336472	-0.55032	-1.45	-1.3	0.801580956017953	-0.0097006	-0.0049688	0.0048518
Trial1	1	1	blindfold	clockwise	practice	Guided	1	-0.5	-0.5	5.356476	-0.55032	-1.45	-1.3	0.801580956017953	-0.02753	-0.030359	-0.024371
Trial1	1	1	blindfold	clockwise	practice	Guided	1	-0.5	-0.5	5.376465	-0.55033	-1.45	-1.3	0.801581580950082	-0.01033	0.020421	0.010751
Trial1	1	1	blindfold	clockwise	practice	Guided	1	-0.5	-0.5	5.396469	-0.55033	-1.45	-1.3	0.801581580950082	-0.0214	-0.013434	0.016877
Trial1	1	1	blindfold	clockwise	practice	Guided	1	-0.5	-0.5	5.416473	-0.55033	-1.45	-1.3	0.801581580950082	0.0016969	0.0034948	-0.030812
Trial1	1	1	blindfold	clockwise	practice	Guided	1	-0.5	-0.5	5.436478	-0.55033	-1.45	-1.3	0.801581580950082	0.014993	-0.0092024	-0.023324
Trial1	1	1	blindfold	clockwise	practice	Guided	1	-0.5	-0.5	5.456467	-0.55033	-1.45	-1.3	0.801581580950082	-0.012321	-0.00073793	0.0084376
Trial1	1	1	blindfold	clockwise	practice	Guided	1	-0.5	-0.5	5.476471	-0.55033	-1.45	-1.3	0.801581580950082	0.013637	0.0077255	0.014974
Trial1	1	1	blindfold	clockwise	practice	Guided	1	-0.5	-0.5	5.496475	-0.55033	-1.45	-1.3	0.801581580950082	0.0094181	0.0077258	-0.0045351
Trial1	1	1	blindfold	clockwise	practice	Guided	1	-0.5	-0.5	5.516464	-0.55033	-1.45	-1.3	0.801581580950082	-0.015899	-0.017663	0.0172
Trial1	1	1	blindfold	clockwise	practice	Guided	1	-0.5	-0.5	5.536469	-0.55033	-1.45	-1.3	0.801581580950082	-0.023294	0.011957	-0.02468
Trial1	1	1	blindfold	clockwise	practice	Guided	1	-0.5	-0.5	5.556473	-0.55033	-1.45	-1.3	0.801581580950082	-0.0084108	0.020419	0.0039049
Trial1	1	1	blindfold	clockwise	practice	Guided	1	-0.5	-0.5	5.576477	-0.55034	-1.45	-1.3	0.801582209748547	0.0075184	0.016184	-0.010022
Trial1	1	1	blindfold	clockwise	practice	Guided	1	-0.5	-0.5	5.596466	-0.55034	-1.45	-1.3	0.801582209748547	-0.012944	-0.0007438	6.8878E-06
Trial1	1	1	blindfold	clockwise	practice	Guided	1	-0.5	-0.5	5.61647	-0.55034	-1.45	-1.3	0.801582209748547	0.017549	0.0077197	0.010442
Trial1	1	1	blindfold	clockwise	practice	Guided	1	-0.5	-0.5	5.636475	-0.55034	-1.45	-1.3	0.801582209748547	-0.0015518	-0.0346	-0.017825
Trial1	1	1	blindfold	clockwise	practice	Guided	1	-0.5	-0.5	5.656464	-0.55034	-1.45	-1.3	0.801582209748547	-0.0077661	0.028876	0.01235
Trial1	1	1	blindfold	clockwise	practice	Guided	1	-0.5	-0.5	5.676468	-0.55034	-1.45	-1.3	0.801582209748547	-0.0068098	0.020411	-0.012333
Trial1	1	1	blindfold	clockwise	practice	Guided	1	-0.5	-0.5	5.696472	-0.55034	-1.45	-1.3	0.801582209748547	-0.023597	0.011946	-0.028895
Trial1	1	1	blindfold	clockwise	practice	Guided	1	-0.5	-0.5	5.716476	-0.55034	-1.45	-1.3	0.801582209748547	0.019873	-0.017678	-0.015191
Trial1	1	1	blindfold	clockwise	practice	Guided	1	-0.5	-0.5	5.736465	-0.55034	-1.45	-1.3	0.801582209748547	0.012386	-0.017677	-0.0018955
Trial1	1	1	blindfold	clockwise	practice	Guided	1	-0.5	-0.5	5.75647	-0.55034	-1.45	-1.3	0.801582209748547	-0.019056	0.037335	-0.024991
Trial1	1	1	blindfold	clockwise	practice	Guided	1	-0.5	-0.5	5.776474	-0.55035	-1.45	-1.3	0.801582838671611	-0.011341	-0.026142	0.021431
Trial1	1	1	blindfold	clockwise	practice	Guided	1	-0.5	-0.5	5.796478	-0.55035	-1.45	-1.3	0.801582838671611	5.1226E-05	0.0077125	0.0032811
Trial1	1	1	blindfold	clockwise	practice	Guided	1	-0.5	-0.5	5.816467	-0.55035	-1.45	-1.3	0.801582838671611	0.0069043	-0.00074952	-0.018452
Trial1	1	1	blindfold	clockwise	practice	Guided	1	-0.5	-0.5	5.836472	-0.55035	-1.45	-1.3	0.801582838671611	-0.0051204	0.0077115	-0.0090599
Trial1	1	1	blindfold	clockwise	practice	Guided	1	-0.5	-0.5	5.856476	-0.55035	-1.45	-1.3	0.801582838671611	-0.0015352	0.020407	-0.017817
Trial1	1	1	blindfold	clockwise	practice	Guided	1	-0.5	-0.5	5.876465	-0.55035	-1.45	-1.3	0.801582838671611	-0.0077496	0.028869	0.01236
Trial1	1	1	blindfold	clockwise	practice	Guided	1	-0.5	-0.5	5.896469	-0.55035	-1.45	-1.3	0.801582838671611	0.026965	0.0077106	0.022479
Trial1	1	1	blindfold	clockwise	practice	Guided	1	-0.5	-0.5	5.916473	-0.55035	-1.45	-1.3	0.801582838671611	0.016937	0.016174	-0.025938
Trial1	1	1	blindfold	clockwise	practice	Guided	1	-0.5	-0.5	5.936478	-0.55035	-1.45	-1.3	0.801582838671611	-0.0074284	-0.00075374	0.016578
Trial1	1	1	blindfold	clockwise	practice	Guided	1	-0.5	-0.5	5.956467	-0.55035	-1.45	-1.3	0.801582838671611	0.0088172	-0.021915	0.0068689
Trial1	1	1	blindfold	clockwise	practice	Guided	1	-0.5	-0.5	5.976471	-0.55035	-1.45	-1.3	0.801582838671611	-0.018088	-0.0092218	-0.012324
Trial1	1	1	blindfold	clockwise	practice	Guided	1	-0.5	-0.5	5.996475	-0.55035	-1.45	-1.3	0.801582838671611	0.004283	-0.0092217	0.0029673
Trial1	1	1	blindfold	clockwise	practice	Guided	1	-0.5	-0.5	6.016464	-0.55035	-1.45	-1.3	0.801582838671611	-0.013865	0.024633	-0.00029837
Trial1	1	1	blindfold	clockwise	practice	Guided	1	-0.5	-0.5	6.036469	-0.55035	-1.45	-1.3	0.801582838671611	6.5729E-05	0.016168	0.0032864
Trial1	1	1	blindfold	clockwise	practice	Guided	1	-0.5	-0.5	6.056473	-0.55035	-1.45	-1.3	0.801582838671611	0.017989	0.024632	-0.0405
Trial1	1	1	blindfold	clockwise	practice	Guided	1	-0.5	-0.5	6.076477	-0.55036	-1.45	-1.3	0.801583467719274	-0.0061463	-0.0049951	0.033463
Trial1	1	1	blindfold	clockwise	practice	Guided	1	-0.5	-0.5	6.096466	-0.55036	-1.45	-1.3	0.801583467719274	-0.00024615	-0.00076464	-0.0018853
Trial1	1	1	blindfold	clockwise	practice	Guided	1	-0.5	-0.5	6.11647	-0.55036	-1.45	-1.3	0.801583467719274	0.029929	-0.00076468	0.0052828
Trial1	1	1	blindfold	clockwise	practice	Guided	1	-0.5	-0.5	6.136475	-0.55036	-1.45	-1.3	0.801583467719274	-0.023567	-0.0049952	-0.028884
Trial1	1	1	blindfold	clockwise	practice	Guided	1	-0.5	-0.5	6.156464	-0.55036	-1.45	-1.3	0.801583467719274	0.011146	-0.0092264	-0.018765
Trial1	1	1	blindfold	clockwise	practice	Guided	1	-0.5	-0.5	6.176468	-0.55036	-1.45	-1.3	0.801583467719274	-0.0047811	0.024629	-0.0048356
Trial1	1	1	blindfold	clockwise	practice	Guided	1	-0.5	-0.5	6.196472	-0.55036	-1.45	-1.3	0.801583467719274	0.0013455	-0.013459	0.0029717
Trial1	1	1	blindfold	clockwise	practice	Guided	1	-0.5	-0.5	6.216476	-0.55036	-1.45	-1.3	0.801583467719274	-0.0093162	-0.00076538	-0.0087342
Trial1	1	1	blindfold	clockwise	practice	Guided	1	-0.5	-0.5	6.236465	-0.55036	-1.45	-1.3	0.801583467719274	0.017594	-0.0092277	0.010459
Trial1	1	1	blindfold	clockwise	practice	Guided	1	-0.5	-0.5	6.25647	-0.55036	-1.45	-1.3	0.801583467719274	0.0030304	-0.01769	-0.013906
Trial1	1	1	blindfold	clockwise	practice	Guided	1	-0.5	-0.5	6.276474	-0.55036	-1.45	-1.3	0.801583467719274	-0.014164	-0.0092282	-0.016853
Trial1	1	1	blindfold	clockwise	practice	Guided	1	-0.5	-0.5	6.296478	-0.55037	-1.45	-1.3	0.801584093146094	-0.017113	0.020394	0.00034354
Trial1	1	1	blindfold	clockwise	practice	Guided	1	-0.5	-0.5	6.316467	-0.55037	-1.45	-1.3	0.801584093146094	0.024453	0.0076999	0.029248
Trial1	1	1	blindfold	clockwise	practice	Guided	1	-0.5	-0.5	6.336472	-0.55037	-1.45	-1.3	0.801584093146094	-0.00054697	-0.0092281	-0.0051456
Trial1	1	1	blindfold	clockwise	practice	Guided	1	-0.5	-0.5	6.356476	-0.55037	-1.45	-1.3	0.801584093146094	-0.040202	-0.0092282	0.03179
Trial1	1	1	blindfold	clockwise	practice	Guided	1	-0.5	-0.5	6.376465	-0.55037	-1.45	-1.3	0.801584093146094	0.020557	-0.0049958	-0.0067359
Trial1	1	1	blindfold	clockwise	practice	Guided	1	-0.5	-0.5	6.396469	-0.55037	-1.45	-1.3	0.801584093146094	-0.0057183	-0.013462	-0.017487
Trial1	1	1	blindfold	clockwise	practice	Guided	1	-0.5	-0.5	6.416473	-0.55037	-1.45	-1.3	0.801584093146094	-0.0060348	-0.021926	-0.021705
Trial1	1	1	blindfold	clockwise	practice	Guided	1	-0.5	-0.5	6.436478	-0.55037	-1.45	-1.3	0.801584093146094	-0.021008	0.0076952	0.0048845
Trial1	1	1	blindfold	clockwise	practice	Guided	1	-0.5	-0.5	6.456467	-0.55037	-1.45	-1.3	0.801584093146094	0.012118	-0.0050003	-0.0060959
Trial1	1	1	blindfold	clockwise	practice	Guided	1	-0.5	-0.5	6.476471	-0.55037	-1.45	-1.3	0.801584093146094	-0.0047586	-0.02193	-0.004824
Trial1	1	1	blindfold	clockwise	practice	Guided	1	-0.5	-0.5	6.496475	-0.55037	-1.45	-1.3	0.801584093146094	-0.016781	-0.013468	0.0045684
Trial1	1	1	blindfold	clockwise	practice	Guided	1	-0.5	-0.5	6.516464	-0.55037	-1.45	-1.3	0.801584093146094	-0.00021822	0.0034588	0.025986
Trial1	1	1	blindfold	clockwise	practice	Guided	1	-0.5	-0.5	6.536469	-0.55037	-1.45	-1.3	0.801584093146094	-0.031027	0.0034584	-0.015575
Trial1	1	1	blindfold	clockwise	practice	Guided	1	-0.5	-0.5	6.556473	-0.55037	-1.45	-1.3	0.801584093146094	0.0066351	-0.00077287	-0.022654
Trial1	1	1	blindfold	clockwise	practice	Guided	1	-0.5	-0.5	6.576477	-0.55038	-1.45	-1.3	0.801584722442212	-0.017413	0.020387	-0.00028361
Trial1	1	1	blindfold	clockwise	practice	Guided	1	-0.5	-0.5	6.596466	-0.55038	-1.45	-1.3	0.801584722442212	-0.020996	0.016155	0.0048913
Trial1	1	1	blindfold	clockwise	practice	Guided	1	-0.5	-0.5	6.61647	-0.55038	-1.45	-1.3	0.801584722442212	-0.023853	0.0076918	-0.033087
Trial1	1	1	blindfold	clockwise	practice	Guided	1	-0.5	-0.5	6.636475	-0.55038	-1.45	-1.3	0.801584722442212	0.02057	0.024616	-0.0067241
Trial1	1	1	blindfold	clockwise	practice	Guided	1	-0.5	-0.5	6.656464	-0.55038	-1.45	-1.3	0.801584722442212	-0.0092862	0.024614	-0.0087213
Trial1	1	1	blindfold	clockwise	practice	Guided	1	-0.5	-0.5	6.676468	-0.55038	-1.45	-1.3	0.801584722442212	0.0030575	0.024613	-0.013892
Trial1	1	1	blindfold	clockwise	practice	Guided	1	-0.5	-0.5	6.696472	-0.55038	-1.45	-1.3	0.801584722442212	0.029331	0.016148	-0.0031353
Trial1	1	1	blindfold	clockwise	practice	Guided	1	-0.5	-0.5	6.716476	-0.55038	-1.45	-1.3	0.801584722442212	0.022162	0.011915	0.014378
Trial1	1	1	blindfold	clockwise	practice	Guided	1	-0.5	-0.5	6.736465	-0.55038	-1.45	-1.3	0.801584722442212	-0.0041074	0.0034515	-0.02233
Trial1	1	1	blindfold	clockwise	practice	Guided	1	-0.5	-0.5	6.75647	-0.55038	-1.45	-1.3	0.801584722442212	0.024797	-0.00078075	-0.007038
Trial1	1	1	blindfold	clockwise	practice	Guided	1	-0.5	-0.5	6.776474	-0.55038	-1.45	-1.3	0.801584722442212	-0.001155	0.020381	-0.02655
Trial1	1	1	blindfold	clockwise	practice	Guided	1	-0.5	-0.5	6.796478	-0.55038	-1.45	-1.3	0.801584722442212	0.025119	-0.0050109	-0.0028171
Trial1	1	1	blindfold	clockwise	practice	Guided	1	-0.5	-0.5	6.816467	-0.55038	-1.45	-1.3	0.801584722442212	-0.019709	0.011915	0.021777
Trial1	1	1	blindfold	clockwise	practice	Guided	1	-0.5	-0.5	6.836472	-0.55038	-1.45	-1.3	0.801584722442212	-0.016442	-0.017708	0.0088016
Trial1	1	1	blindfold	clockwise	practice	Guided	1	-0.5	-0.5	6.856476	-0.55039	-1.45	-1.3	0.801585351862928	-0.0083185	-0.013476	0.024094
Trial1	1	1	blindfold	clockwise	practice	Guided	1	-0.5	-0.5	6.876465	-0.55039	-1.45	-1.3	0.801585351862928	-0.011901	0.0076811	0.012705
Trial1	1	1	blindfold	clockwise	practice	Guided	1	-0.5	-0.5	6.896469	-0.55039	-1.45	-1.3	0.801585351862928	-0.0028246	0.0034494	0.02051
Trial1	1	1	blindfold	clockwise	practice	Guided	1	-0.5	-0.5	6.916473	-0.55039	-1.45	-1.3	0.801585351862928	-0.0037754	0.020375	0.0078508
Trial1	1	1	blindfold	clockwise	practice	Guided	1	-0.5	-0.5	6.936478	-0.55039	-1.45	-1.3	0.801585351862928	-0.0037758	0.011911	0.0078511
Trial1	1	1	blindfold	clockwise	practice	Guided	1	-0.5	-0.5	6.956467	-0.55039	-1.45	-1.3	0.801585351862928	0.0079318	-0.026176	-0.0057601
Trial1	1	1	blindfold	clockwise	practice	Guided	1	-0.5	-0.5	6.976471	-0.55039	-1.45	-1.3	0.801585351862928	-0.0054526	0.0034476	0.036442
Trial1	1	1	blindfold	clockwise	practice	Guided	1	-0.5	-0.5	6.996475	-0.55039	-1.45	-1.3	0.801585351862928	0.0096155	0.011913	-0.039834
Trial1	1	1	blindfold	clockwise	practice	Guided	1	-0.5	-0.5	7.016464	-0.55039	-1.45	-1.3	0.801585351862928	-0.018651	0.0076801	-0.020729
Trial1	1	1	blindfold	clockwise	practice	Guided	1	-0.5	-0.5	7.036469	-0.55039	-1.45	-1.3	0.801585351862928	-0.00018012	-0.017711	-0.00089859
Trial1	1	1	blindfold	clockwise	practice	Guided	1	-0.5	-0.5	7.056473	-0.5504	-1.45	-1.3	0.801585977660579	0.017022	0.03307	0.0030053
Trial1	1	1	blindfold	clockwise	practice	Guided	1	-0.5	-0.5	7.076477	-0.5504	-1.45	-1.3	0.801585977660579	-0.0098833	0.016144	-0.01714
Trial1	1	1	blindfold	clockwise	practice	Guided	1	-0.5	-0.5	7.096466	-0.5504	-1.45	-1.3	0.801585977660579	-0.0079752	-0.0050156	0.0081798
Trial1	1	1	blindfold	clockwise	practice	Guided	1	-0.5	-0.5	7.11647	-0.5504	-1.45	-1.3	0.801585977660579	0.0057297	0.011911	-0.035288
Trial1	1	1	blindfold	clockwise	practice	Guided	1	-0.5	-0.5	7.136475	-0.5504	-1.45	-1.3	0.801585977660579	-0.023899	-0.026173	0.020525
Trial1	1	1	blindfold	clockwise	practice	Guided	1	-0.5	-0.5	7.156464	-0.5504	-1.45	-1.3	0.801585977660579	-0.046267	0.0076818	0.0068228
Trial1	1	1	blindfold	clockwise	practice	Guided	1	-0.5	-0.5	7.176468	-0.5504	-1.45	-1.3	0.801585977660579	0.011544	0.024609	-0.014502
Trial1	1	1	blindfold	clockwise	practice	Guided	1	-0.5	-0.5	7.196472	-0.55041	-1.45	-1.3	0.801586611078151	-0.005652	0.024608	-0.01745
Trial1	1	1	blindfold	clockwise	practice	Guided	1	-0.5	-0.5	7.216476	-0.55041	-1.45	-1.3	0.801586611078151	-0.0046981	0.0034481	-0.0047875
Trial1	1	1	blindfold	clockwise	practice	Guided	1	-0.5	-0.5	7.236465	-0.55041	-1.45	-1.3	0.801586611078151	0.0062832	-0.0092471	0.028337
Trial1	1	1	blindfold	clockwise	practice	Guided	1	-0.5	-0.5	7.25647	-0.55041	-1.45	-1.3	0.801586611078151	0.012818	-0.0092469	-0.0060573
Trial1	1	1	blindfold	clockwise	practice	Guided	1	-0.5	-0.5	7.276474	-0.55041	-1.45	-1.3	0.801586611078151	-0.0056441	-0.0092471	-0.017445
Trial1	1	1	blindfold	clockwise	practice	Guided	1	-0.5	-0.5	7.296478	-0.55041	-1.45	-1.3	0.801586611078151	-0.0046886	0.0034482	0.0078749
Trial1	1	1	blindfold	clockwise	practice	Guided	1	-0.5	-0.5	7.316467	-0.55041	-1.45	-1.3	0.801586611078151	-0.010178	0.011912	-0.021347
Trial1	1	1	blindfold	clockwise	practice	Guided	1	-0.5	-0.5	7.336472	-0.55041	-1.45	-1.3	0.801586611078151	0.0001699	0.016143	0.0033372
Trial1	1	1	blindfold	clockwise	practice	Guided	1	-0.5	-0.5	7.356476	-0.55041	-1.45	-1.3	0.801586611078151	-0.016391	0.016141	0.0088282
Trial1	1	1	blindfold	clockwise	practice	Guided	1	-0.5	-0.5	7.376465	-0.55042	-1.45	-1.3	0.801587237123513	-0.015117	-0.0050174	0.02571
Trial1	1	1	blindfold	clockwise	practice	Guided	1	-0.5	-0.5	7.396469	-0.55042	-1.45	-1.3	0.801587237123513	-0.034851	-0.0092484	0.014958
Trial1	1	1	blindfold	clockwise	practice	Guided	1	-0.5	-0.5	7.416473	-0.55042	-1.45	-1.3	0.801587237123513	-0.027363	0.016141	0.0013447
Trial1	1	1	blindfold	clockwise	practice	Guided	1	-0.5	-0.5	7.436478	-0.55042	-1.45	-1.3	0.801587237123513	0.017695	-0.017712	0.01051
Trial1	1	1	blindfold	clockwise	practice	Guided	1	-0.5	-0.5	7.456467	-0.55042	-1.45	-1.3	0.801587237123513	0.029719	0.0076764	0.0011178
Trial1	1	1	blindfold	clockwise	practice	Guided	1	-0.5	-0.5	7.476471	-0.55042	-1.45	-1.3	0.801587237123513	-0.028086	0.0034423	0.022444
Trial1	1	1	blindfold	clockwise	practice	Guided	1	-0.5	-0.5	7.496475	-0.55042	-1.45	-1.3	0.801587237123513	-0.022184	0.0034407	-0.01195
Trial1	1	1	blindfold	clockwise	practice	Guided	1	-0.5	-0.5	7.516464	-0.55042	-1.45	-1.3	0.801587237123513	0.020333	-0.017719	-0.010904
Trial1	1	1	blindfold	clockwise	practice	Guided	1	-0.5	-0.5	7.536469	-0.55042	-1.45	-1.3	0.801587237123513	0.0018672	0.011905	-0.030732
Trial1	1	1	blindfold	clockwise	practice	Guided	1	-0.5	-0.5	7.556473	-0.55042	-1.45	-1.3	0.801587237123513	0.00050674	0.011902	0.0075655
Trial1	1	1	blindfold	clockwise	practice	Guided	1	-0.5	-0.5	7.576477	-0.55043	-1.45	-1.3	0.801587867041875	-0.0056154	0.041528	-0.017433
Trial1	1	1	blindfold	clockwise	practice	Guided	1	-0.5	-0.5	7.596466	-0.55043	-1.45	-1.3	0.801587867041875	-0.0010772	-0.0092565	-0.01353
Trial1	1	1	blindfold	clockwise	practice	Guided	1	-0.5	-0.5	7.61647	-0.55043	-1.45	-1.3	0.801587867041875	-0.011193	0.024595	0.021183
Trial1	1	1	blindfold	clockwise	practice	Guided	1	-0.5	-0.5	7.636475	-0.55043	-1.45	-1.3	0.801587867041875	-0.034514	0.0034358	-0.0067665
Trial1	1	1	blindfold	clockwise	practice	Guided	1	-0.5	-0.5	7.656464	-0.55043	-1.45	-1.3	0.801587867041875	-0.00043488	0.033059	-0.0050864
Trial1	1	1	blindfold	clockwise	practice	Guided	1	-0.5	-0.5	7.676468	-0.55043	-1.45	-1.3	0.801587867041875	0.020031	0.011896	-0.015113
Trial1	1	1	blindfold	clockwise	practice	Guided	1	-0.5	-0.5	7.696472	-0.55043	-1.45	-1.3	0.801587867041875	-0.0091916	0.016126	-0.0086691
Trial1	1	1	blindfold	clockwise	practice	Guided	1	-0.5	-0.5	7.716476	-0.55043	-1.45	-1.3	0.801587867041875	-0.0036982	0.020359	-0.017108
Trial1	1	1	blindfold	clockwise	practice	Guided	1	-0.5	-0.5	7.736465	-0.55043	-1.45	-1.3	0.801587867041875	0.011594	-0.013497	-0.014474
Trial1	1	1	blindfold	clockwise	practice	Guided	1	-0.5	-0.5	7.75647	-0.55043	-1.45	-1.3	0.801587867041875	-0.016357	-0.013497	0.0088518
Trial1	1	1	blindfold	clockwise	practice	Guided	1	-0.5	-0.5	7.776474	-0.55043	-1.45	-1.3	0.801587867041875	-0.021844	0.024585	-0.0077094
Trial1	1	1	blindfold	clockwise	practice	Guided	1	-0.5	-0.5	7.796478	-0.55044	-1.45	-1.3	0.801588497084834	-0.0095014	-0.0008065	-0.012881
Trial1	1	1	blindfold	clockwise	practice	Guided	1	-0.5	-0.5	7.816467	-0.55044	-1.45	-1.3	0.801588497084834	-0.00106	-0.0050405	-0.013516
Trial1	1	1	blindfold	clockwise	practice	Guided	1	-0.5	-0.5	7.836472	-0.55044	-1.45	-1.3	0.801588497084834	-0.04294	0.020351	-0.0073892
Trial1	1	1	blindfold	clockwise	practice	Guided	1	-0.5	-0.5	7.856476	-0.55044	-1.45	-1.3	0.801588497084834	-0.026695	-0.013502	-0.0077056
Trial1	1	1	blindfold	clockwise	practice	Guided	1	-0.5	-0.5	7.876465	-0.55044	-1.45	-1.3	0.801588497084834	-0.041032	-0.026197	0.019202
Trial1	1	1	blindfold	clockwise	practice	Guided	1	-0.5	-0.5	7.896469	-0.55044	-1.45	-1.3	0.801588497084834	-0.013397	0.028815	-0.0083395
Trial1	1	1	blindfold	clockwise	practice	Guided	1	-0.5	-0.5	7.916473	-0.55044	-1.45	-1.3	0.801588497084834	-0.0098106	0.0034235	-0.017096
Trial1	1	1	blindfold	clockwise	practice	Guided	1	-0.5	-0.5	7.936478	-0.55044	-1.45	-1.3	0.801588497084834	-0.029637	-0.0050415	0.0013727
Trial1	1	1	blindfold	clockwise	practice	Guided	1	-0.5	-0.5	7.956467	-0.55044	-1.45	-1.3	0.801588497084834	-0.0039982	0.016117	0.028688
Trial1	1	1	blindfold	clockwise	practice	Guided	1	-0.5	-0.5	7.976471	-0.55044	-1.45	-1.3	0.801588497084834	0.0089801	-0.0092753	0.0069535
Trial1	1	1	blindfold	clockwise	practice	Guided	1	-0.5	-0.5	7.996475	-0.55044	-1.45	-1.3	0.801588497084834	-0.014433	0.020348	0.034178
Trial1	1	1	blindfold	clockwise	practice	Guided	1	-0.5	-0.5	8.016464	-0.55044	-1.45	-1.3	0.801588497084834	0.033983	-0.00081343	0.0095846
Trial1	1	1	blindfold	clockwise	practice	Guided	1	-0.5	-0.5	8.036469	-0.55044	-1.45	-1.3	0.801588497084834	0.014154	0.0034188	0.019295
Trial1	1	1	blindfold	clockwise	practice	Guided	1	-0.5	-0.5	8.056473	-0.55044	-1.45	-1.3	0.801588497084834	-0.020238	0.016114	0.013398
Trial1	1	1	blindfold	clockwise	practice	Guided	1	-0.5	-0.5	8.076477	-0.55044	-1.45	-1.3	0.801588497084834	-0.0098015	0.011881	-0.017094
Trial1	1	1	blindfold	clockwise	practice	Guided	1	-0.5	-0.5	8.096466	-0.55045	-1.45	-1.3	0.801589127252389	-0.01538	0.0076482	0.021523
Trial1	1	1	blindfold	clockwise	practice	Guided	1	-0.5	-0.5	8.11647	-0.55045	-1.45	-1.3	0.801589127252389	-0.024455	-0.013511	0.013719
Trial1	1	1	blindfold	clockwise	practice	Guided	1	-0.5	-0.5	8.136475	-0.55045	-1.45	-1.3	0.801589127252389	0.0038166	0.024574	-0.0053848
Trial1	1	1	blindfold	clockwise	practice	Guided	1	-0.5	-0.5	8.156464	-0.55045	-1.45	-1.3	0.801589127252389	0.0086735	-0.0092806	0.0017853
Trial1	1	1	blindfold	clockwise	practice	Guided	1	-0.5	-0.5	8.176468	-0.55045	-1.45	-1.3	0.801589127252389	0.0022338	-0.00081793	-0.026478
Trial1	1	1	blindfold	clockwise	practice	Guided	1	-0.5	-0.5	8.196472	-0.55045	-1.45	-1.3	0.801589127252389	-0.019499	-0.00081759	-0.033327
Trial1	1	1	blindfold	clockwise	practice	Guided	1	-0.5	-0.5	8.216476	-0.55045	-1.45	-1.3	0.801589127252389	0.0050967	0.0076461	0.011504
Trial1	1	1	blindfold	clockwise	practice	Guided	1	-0.5	-0.5	8.236465	-0.55045	-1.45	-1.3	0.801589127252389	-0.0121	0.011877	0.0085563
Trial1	1	1	blindfold	clockwise	practice	Guided	1	-0.5	-0.5	8.25647	-0.55045	-1.45	-1.3	0.801589127252389	-0.0058818	-0.0008203	-0.021619
Trial1	1	1	blindfold	clockwise	practice	Guided	1	-0.5	-0.5	8.276474	-0.55046	-1.45	-1.3	0.801589753792431	-0.015362	-0.013515	-0.001474
Trial1	1	1	blindfold	clockwise	practice	Guided	1	-0.5	-0.5	8.296478	-0.55046	-1.45	-1.3	0.801589753792431	-6.9966E-05	-0.038906	-0.00083634
Trial1	1	1	blindfold	clockwise	practice	Guided	1	-0.5	-0.5	8.316467	-0.55046	-1.45	-1.3	0.801589753792431	-0.020215	-0.021977	0.013413
Trial1	1	1	blindfold	clockwise	practice	Guided	1	-0.5	-0.5	8.336472	-0.55046	-1.45	-1.3	0.801589753792431	-0.017261	-0.021977	-0.0037831
Trial1	1	1	blindfold	clockwise	practice	Guided	1	-0.5	-0.5	8.356476	-0.55046	-1.45	-1.3	0.801589753792431	0.0047925	-0.0092829	-0.0017855
Trial1	1	1	blindfold	clockwise	practice	Guided	1	-0.5	-0.5	8.376465	-0.55046	-1.45	-1.3	0.801589753792431	-0.0069137	0.0034108	0.022807
Trial1	1	1	blindfold	clockwise	practice	Guided	1	-0.5	-0.5	8.396469	-0.55046	-1.45	-1.3	0.801589753792431	-0.0049158	0.0076403	-0.0089543
Trial1	1	1	blindfold	clockwise	practice	Guided	1	-0.5	-0.5	8.416473	-0.55046	-1.45	-1.3	0.801589753792431	-0.021476	0.0034076	-0.0034649
Trial1	1	1	blindfold	clockwise	practice	Guided	1	-0.5	-0.5	8.436478	-0.55046	-1.45	-1.3	0.801589753792431	-0.019479	-0.0092877	-0.03332
Trial1	1	1	blindfold	clockwise	practice	Guided	1	-0.5	-0.5	8.456467	-0.55047	-1.45	-1.3	0.801590384208436	0.010699	-0.0050545	-0.027103
Trial1	1	1	blindfold	clockwise	practice	Guided	1	-0.5	-0.5	8.476471	-0.55047	-1.45	-1.3	0.801590384208436	-0.013982	0.0034098	-0.021926
Trial1	1	1	blindfold	clockwise	practice	Guided	1	-0.5	-0.5	8.496475	-0.55047	-1.45	-1.3	0.801590384208436	-0.0052231	-0.017749	-0.013486
Trial1	1	1	blindfold	clockwise	practice	Guided	1	-0.5	-0.5	8.516464	-0.55047	-1.45	-1.3	0.801590384208436	0.011658	-0.043139	-0.031952
Trial1	1	1	blindfold	clockwise	practice	Guided	1	-0.5	-0.5	8.536469	-0.55047	-1.45	-1.3	0.801590384208436	-0.0042681	0.028803	-0.0063147
Trial1	1	1	blindfold	clockwise	practice	Guided	1	-0.5	-0.5	8.556473	-0.55047	-1.45	-1.3	0.801590384208436	-0.019558	0.011874	0.021865
Trial1	1	1	blindfold	clockwise	practice	Guided	1	-0.5	-0.5	8.576477	-0.55047	-1.45	-1.3	0.801590384208436	-0.036117	-0.026214	0.027356
Trial1	1	1	blindfold	clockwise	practice	Guided	1	-0.5	-0.5	8.596466	-0.55047	-1.45	-1.3	0.801590384208436	-0.0026744	0.0034087	0.020594
Trial1	1	1	blindfold	clockwise	practice	Guided	1	-0.5	-0.5	8.61647	-0.55047	-1.45	-1.3	0.801590384208436	-0.010069	-0.0092875	-0.021287
Trial1	1	1	blindfold	clockwise	practice	Guided	1	-0.5	-0.5	8.636475	-0.55047	-1.45	-1.3	0.801590384208436	0.0077649	0.020335	-0.0098975
Trial1	1	1	blindfold	clockwise	practice	Guided	1	-0.5	-0.5	8.656464	-0.55047	-1.45	-1.3	0.801590384208436	-0.016601	-0.005057	0.0046669
Trial1	1	1	blindfold	clockwise	practice	Guided	1	-0.5	-0.5	8.676468	-0.55048	-1.45	-1.3	0.801591014749035	-0.01365	-0.005058	-0.012529
Trial1	1	1	blindfold	clockwise	practice	Guided	1	-0.5	-0.5	8.696472	-0.55048	-1.45	-1.3	0.801591014749035	-0.021454	-0.0092889	-0.0034556
Trial1	1	1	blindfold	clockwise	practice	Guided	1	-0.5	-0.5	8.716476	-0.55047	-1.45	-1.3	0.801590384208436	0.017477	-0.021984	0.0063422
Trial1	1	1	blindfold	clockwise	practice	Guided	1	-0.5	-0.5	8.736465	-0.55048	-1.45	-1.3	0.801591014749035	0.0051358	0.020335	0.011516
Trial1	1	1	blindfold	clockwise	practice	Guided	1	-0.5	-0.5	8.75647	-0.55048	-1.45	-1.3	0.801591014749035	-0.0084776	-0.0050561	-0.00019071
Trial1	1	1	blindfold	clockwise	practice	Guided	1	-0.5	-0.5	8.776474	-0.55048	-1.45	-1.3	0.801591014749035	-0.016599	0.0034063	-0.021608
Trial1	1	1	blindfold	clockwise	practice	Guided	1	-0.5	-0.5	8.796478	-0.55048	-1.45	-1.3	0.801591014749035	0.00091766	0.0161	0.011833
Trial1	1	1	blindfold	clockwise	practice	Guided	1	-0.5	-0.5	8.816467	-0.55048	-1.45	-1.3	0.801591014749035	0.0021892	-0.0092923	0.028714
Trial1	1	1	blindfold	clockwise	practice	Guided	1	-0.5	-0.5	8.836472	-0.55048	-1.45	-1.3	0.801591014749035	0.0029158	-0.017756	-0.01802
Trial1	1	1	blindfold	clockwise	practice	Guided	1	-0.5	-0.5	8.856476	-0.55048	-1.45	-1.3	0.801591014749035	-0.028618	0.0076315	0.014062
Trial1	1	1	blindfold	clockwise	practice	Guided	1	-0.5	-0.5	8.876465	-0.55048	-1.45	-1.3	0.801591014749035	0.0080927	0.024555	-0.0056785
Trial1	1	1	blindfold	clockwise	practice	Guided	1	-0.5	-0.5	8.896469	-0.55048	-1.45	-1.3	0.801591014749035	-0.011734	0.0033951	0.012789
Trial1	1	1	blindfold	clockwise	practice	Guided	1	-0.5	-0.5	8.916473	-0.55048	-1.45	-1.3	0.801591014749035	-0.021443	0.016089	-0.0034541
Trial1	1	1	blindfold	clockwise	practice	Guided	1	-0.5	-0.5	8.936478	-0.55048	-1.45	-1.3	0.801591014749035	-0.01913	-0.00083767	-0.02909
Trial1	1	1	blindfold	clockwise	practice	Guided	1	-0.5	-0.5	8.956467	-0.55048	-1.45	-1.3	0.801591014749035	-0.005518	-0.0093012	0.0053039
Trial1	1	1	blindfold	clockwise	practice	Guided	1	-0.5	-0.5	8.976471	-0.55048	-1.45	-1.3	0.801591014749035	0.012638	0.0076278	-0.0017733
Trial1	1	1	blindfold	clockwise	practice	Guided	1	-0.5	-0.5	8.996475	-0.55048	-1.45	-1.3	0.801591014749035	0.006831	0.016089	-0.022554
Trial1	1	1	blindfold	clockwise	practice	Guided	1	-0.5	-0.5	9.016464	-0.55049	-1.45	-1.3	0.801591641659901	-0.012041	-0.00083807	0.0085738
Trial1	1	1	blindfold	clockwise	practice	Guided	1	-0.5	-0.5	9.036469	-0.55049	-1.45	-1.3	0.801591641659901	-0.0058242	0.0033919	-0.021599
Trial1	1	1	blindfold	clockwise	practice	Guided	1	-0.5	-0.5	9.056473	-0.55049	-1.45	-1.3	0.801591641659901	-0.013309	0.011855	-0.0083022
Trial1	1	1	blindfold	clockwise	practice	Guided	1	-0.5	-0.5	9.076477	-0.55049	-1.45	-1.3	0.801591641659901	-0.016254	0.024549	0.0088962
Trial1	1	1	blindfold	clockwise	practice	Guided	1	-0.5	-0.5	9.096466	-0.55049	-1.45	-1.3	0.801591641659901	-0.021109	0.016085	0.00077328
Trial1	1	1	blindfold	clockwise	practice	Guided	1	-0.5	-0.5	9.11647	-0.55049	-1.45	-1.3	0.801591641659901	0.017186	-0.00084318	0.002137
Trial1	1	1	blindfold	clockwise	practice	Guided	1	-0.5	-0.5	9.136475	-0.55049	-1.45	-1.3	0.801591641659901	-0.0042305	0.0076183	-0.00049219
Trial1	1	1	blindfold	clockwise	practice	Guided	1	-0.5	-0.5	9.156464	-0.55049	-1.45	-1.3	0.801591641659901	0.0032563	-0.00084466	-0.013786
Trial1	1	1	blindfold	clockwise	practice	Guided	1	-0.5	-0.5	9.176468	-0.55049	-1.45	-1.3	0.801591641659901	0.015917	-0.013542	-0.014739
Trial1	1	1	blindfold	clockwise	practice	Guided	1	-0.5	-0.5	9.196472	-0.55049	-1.45	-1.3	0.801591641659901	-0.012029	0.011848	0.0085851
Trial1	1	1	blindfold	clockwise	practice	Guided	1	-0.5	-0.5	9.216476	-0.55049	-1.45	-1.3	0.801591641659901	-0.01425	-0.005082	0.0085865
Trial1	1	1	blindfold	clockwise	practice	Guided	1	-0.5	-0.5	9.236465	-0.55049	-1.45	-1.3	0.801591641659901	0.0023121	0.041467	-0.013146
Trial1	1	1	blindfold	clockwise	practice	Guided	1	-0.5	-0.5	9.25647	-0.55049	-1.45	-1.3	0.801591641659901	0.020779	0.011841	-0.0066128
Trial1	1	1	blindfold	clockwise	practice	Guided	1	-0.5	-0.5	9.276474	-0.55049	-1.45	-1.3	0.801591641659901	0.0070755	-0.0050855	0.03686
Trial1	1	1	blindfold	clockwise	practice	Guided	1	-0.5	-0.5	9.296478	-0.55049	-1.45	-1.3	0.801591641659901	-0.012027	-0.00085089	0.00859
Trial1	1	1	blindfold	clockwise	practice	Guided	1	-0.5	-0.5	9.316467	-0.5505	-1.45	-1.3	0.801592276204018	-0.010029	-0.00085202	-0.021266
Trial1	1	1	blindfold	clockwise	practice	Guided	1	-0.5	-0.5	9.336472	-0.5505	-1.45	-1.3	0.801592276204018	0.0081223	-0.01778	-0.0056567
Trial1	1	1	blindfold	clockwise	practice	Guided	1	-0.5	-0.5	9.356476	-0.5505	-1.45	-1.3	0.801592276204018	0.01298	0.016074	0.0024654
Trial1	1	1	blindfold	clockwise	practice	Guided	1	-0.5	-0.5	9.376465	-0.5505	-1.45	-1.3	0.801592276204018	0.0078075	-0.0050868	-0.0098719
Trial1	1	1	blindfold	clockwise	practice	Guided	1	-0.5	-0.5	9.396469	-0.5505	-1.45	-1.3	0.801592276204018	-0.03439	-0.0093194	-0.0066927
Trial1	1	1	blindfold	clockwise	practice	Guided	1	-0.5	-0.5	9.416473	-0.5505	-1.45	-1.3	0.801592276204018	-0.02563	0.0076094	-0.0031074
Trial1	1	1	blindfold	clockwise	practice	Guided	1	-0.5	-0.5	9.436478	-0.5505	-1.45	-1.3	0.801592276204018	7.4657E-06	0.0033766	-0.00079152
Trial1	1	1	blindfold	clockwise	practice	Guided	1	-0.5	-0.5	9.456467	-0.5505	-1.45	-1.3	0.801592276204018	0.014257	0.016073	0.019356
Trial1	1	1	blindfold	clockwise	practice	Guided	1	-0.5	-0.5	9.476471	-0.5505	-1.45	-1.3	0.801592276204018	-0.024991	-0.0093168	0.0053384
Trial1	1	1	blindfold	clockwise	practice	Guided	1	-0.5	-0.5	9.496475	-0.5505	-1.45	-1.3	0.801592276204018	0.0013723	-0.034707	-0.039082
Trial1	1	1	blindfold	clockwise	practice	Guided	1	-0.5	-0.5	9.516464	-0.5505	-1.45	-1.3	0.801592276204018	-0.0042089	0.024539	-0.00046731
Trial1	1	1	blindfold	clockwise	practice	Guided	1	-0.5	-0.5	9.536469	-0.5505	-1.45	-1.3	0.801592276204018	0.0019198	0.00761	0.024536
Trial1	1	1	blindfold	clockwise	practice	Guided	1	-0.5	-0.5	9.556473	-0.5505	-1.45	-1.3	0.801592276204018	0.011087	-0.0093175	-0.004367
Trial1	1	1	blindfold	clockwise	practice	Guided	1	-0.5	-0.5	9.576477	-0.55051	-1.45	-1.3	0.80159290336259	0.0061459	-0.0008574	0.024222
Trial1	1	1	blindfold	clockwise	practice	Guided	1	-0.5	-0.5	9.596466	-0.55051	-1.45	-1.3	0.80159290336259	-0.0093735	-0.0050907	-0.012803
Trial1	1	1	blindfold	clockwise	practice	Guided	1	-0.5	-0.5	9.61647	-0.55051	-1.45	-1.3	0.80159290336259	-0.015905	0.0203	0.03457
Trial1	1	1	blindfold	clockwise	practice	Guided	1	-0.5	-0.5	9.636475	-0.55051	-1.45	-1.3	0.80159290336259	-0.01917	-0.030484	0.026131
Trial1	1	1	blindfold	clockwise	practice	Guided	1	-0.5	-0.5	9.656464	-0.55051	-1.45	-1.3	0.80159290336259	-0.010322	-0.022022	-0.02546
Trial1	1	1	blindfold	clockwise	practice	Guided	1	-0.5	-0.5	9.676468	-0.55051	-1.45	-1.3	0.80159290336259	0.013003	-0.0093252	0.0024903
Trial1	1	1	blindfold	clockwise	practice	Guided	1	-0.5	-0.5	9.696472	-0.55051	-1.45	-1.3	0.80159290336259	-0.030148	0.007601	-0.006991
Trial1	1	1	blindfold	clockwise	practice	Guided	1	-0.5	-0.5	9.716476	-0.55051	-1.45	-1.3	0.80159290336259	-0.0026029	0.016063	0.020643
Trial1	1	1	blindfold	clockwise	practice	Guided	1	-0.5	-0.5	9.736465	-0.55051	-1.45	-1.3	0.80159290336259	-0.015578	-0.00086375	0.017377
Trial1	1	1	blindfold	clockwise	practice	Guided	1	-0.5	-0.5	9.75647	-0.55051	-1.45	-1.3	0.80159290336259	-0.018526	0.020295	0.034575
Trial1	1	1	blindfold	clockwise	practice	Guided	1	-0.5	-0.5	9.776474	-0.55051	-1.45	-1.3	0.80159290336259	0.020816	0.0033662	-0.0065797
Trial1	1	1	blindfold	clockwise	practice	Guided	1	-0.5	-0.5	9.796478	-0.55051	-1.45	-1.3	0.80159290336259	0.0042534	0.01606	-0.0010886
Trial1	1	1	blindfold	clockwise	practice	Guided	1	-0.5	-0.5	9.816467	-0.55052	-1.45	-1.3	0.801593534400826	0.0016234	0.0033639	0.020331
Trial1	1	1	blindfold	clockwise	practice	Guided	1	-0.5	-0.5	9.836472	-0.55052	-1.45	-1.3	0.801593534400826	-0.022014	0.0075961	-0.011839
Trial1	1	1	blindfold	clockwise	practice	Guided	1	-0.5	-0.5	9.856476	-0.55052	-1.45	-1.3	0.801593534400826	-0.0044981	-0.0050996	0.0021805
Trial1	1	1	blindfold	clockwise	practice	Guided	1	-0.5	-0.5	9.876465	-0.55052	-1.45	-1.3	0.801593534400826	-0.026231	0.011828	-0.011518
Trial1	1	1	blindfold	clockwise	practice	Guided	1	-0.5	-0.5	9.896469	-0.55052	-1.45	-1.3	0.801593534400826	0.01565	-0.00086783	-0.018913
Trial1	1	1	blindfold	clockwise	practice	Guided	1	-0.5	-0.5	9.916473	-0.55052	-1.45	-1.3	0.801593534400826	0.025045	-0.00086706	-0.006889
Trial1	1	1	blindfold	clockwise	practice	Guided	1	-0.5	-0.5	9.936478	-0.55052	-1.45	-1.3	0.801593534400826	-0.0021801	-0.0051021	-0.0303
Trial1	1	1	blindfold	clockwise	practice	Guided	1	-0.5	-0.5	9.956467	-0.55052	-1.45	-1.3	0.801593534400826	-0.029495	0.0033641	0.0076807
Trial1	1	1	blindfold	clockwise	practice	Guided	1	-0.5	-0.5	9.976471	-0.55052	-1.45	-1.3	0.801593534400826	-0.016832	0.0033615	0.00051249
Trial1	1	1	blindfold	clockwise	practice	Guided	1	-0.5	-0.5	9.996475	-0.55052	-1.45	-1.3	0.801593534400826	0.01239	0.02452	-0.0059288
Trial1	1	1	blindfold	clockwise	practice	Guided	1	-0.5	-0.5	10.01646	-0.55052	-1.45	-1.3	0.801593534400826	-0.021049	0.0033587	0.00083546
Trial1	1	1	blindfold	clockwise	practice	Guided	1	-0.5	-0.5	10.03647	-0.55052	-1.45	-1.3	0.801593534400826	0.00036857	0.0033567	0.0034682
Trial1	1	1	blindfold	clockwise	practice	Guided	1	-0.5	-0.5	10.05647	-0.55052	-1.45	-1.3	0.801593534400826	0.009127	0.0075891	0.0070519
Trial1	1	1	blindfold	clockwise	practice	Guided	1	-0.5	-0.5	10.07648	-0.55053	-1.45	-1.3	0.801594165563655	0.0064981	-0.0051073	0.029102
Trial1	1	1	blindfold	clockwise	practice	Guided	1	-0.5	-0.5	10.09647	-0.55053	-1.45	-1.3	0.801594165563655	0.0052263	0.020283	0.011587
Trial1	1	1	blindfold	clockwise	practice	Guided	1	-0.5	-0.5	10.11647	-0.55053	-1.45	-1.3	0.801594165563655	-0.0035302	0.011816	0.0080041
Trial1	1	1	blindfold	clockwise	practice	Guided	1	-0.5	-0.5	10.13647	-0.55053	-1.45	-1.3	0.801594165563655	0.019884	-0.00087949	-0.019221
Trial1	1	1	blindfold	clockwise	practice	Guided	1	-0.5	-0.5	10.15646	-0.55053	-1.45	-1.3	0.801594165563655	-0.024946	-0.0093444	0.0053735
Trial1	1	1	blindfold	clockwise	practice	Guided	1	-0.5	-0.5	10.17647	-0.55053	-1.45	-1.3	0.801594165563655	-0.012921	-0.01781	-0.0040175
Trial1	1	1	blindfold	clockwise	practice	Guided	1	-0.5	-0.5	10.19647	-0.55053	-1.45	-1.3	0.801594165563655	-0.009969	0.0075806	0.0083242
Trial1	1	1	blindfold	clockwise	practice	Guided	1	-0.5	-0.5	10.21648	-0.55053	-1.45	-1.3	0.801594165563655	0.014308	-0.017809	0.019396
Trial1	1	1	blindfold	clockwise	practice	Guided	1	-0.5	-0.5	10.23647	-0.55053	-1.45	-1.3	0.801594165563655	-0.012598	0.0033497	0.00020383
Trial1	1	1	blindfold	clockwise	practice	Guided	1	-0.5	-0.5	10.25647	-0.55053	-1.45	-1.3	0.801594165563655	-0.031383	0.0033506	-0.025115
Trial1	1	1	blindfold	clockwise	practice	Guided	1	-0.5	-0.5	10.27647	-0.55053	-1.45	-1.3	0.801594165563655	-0.0015239	-0.013577	-0.021847
Trial1	1	1	blindfold	clockwise	practice	Guided	1	-0.5	-0.5	10.29648	-0.55053	-1.45	-1.3	0.801594165563655	0.02475	-0.0051144	-0.0036948
Trial1	1	1	blindfold	clockwise	practice	Guided	1	-0.5	-0.5	10.31647	-0.55053	-1.45	-1.3	0.801594165563655	-0.0012041	-0.013579	-0.017625
Trial1	1	1	blindfold	clockwise	practice	Guided	1	-0.5	-0.5	10.33647	-0.55053	-1.45	-1.3	0.801594165563655	-0.0015194	-0.013579	-0.021844
Trial1	1	1	blindfold	clockwise	practice	Guided	1	-0.5	-0.5	10.35648	-0.55053	-1.45	-1.3	0.801594165563655	-0.017445	0.0033477	-0.0079119
Trial1	1	1	blindfold	clockwise	practice	Guided	1	-0.5	-0.5	10.37646	-0.55054	-1.45	-1.3	0.801594796851077	-0.016172	0.020272	0.0089674
Trial1	1	1	blindfold	clockwise	practice	Guided	1	-0.5	-0.5	10.39647	-0.55054	-1.45	-1.3	0.801594796851077	0.0049312	-0.030509	-0.029012
Trial1	1	1	blindfold	clockwise	practice	Guided	1	-0.5	-0.5	10.41647	-0.55054	-1.45	-1.3	0.801594796851077	-0.0028729	0.011809	0.016454
Trial1	1	1	blindfold	clockwise	practice	Guided	1	-0.5	-0.5	10.43648	-0.55054	-1.45	-1.3	0.801594796851077	-0.017439	-0.0093502	-0.0079123
Trial1	1	1	blindfold	clockwise	practice	Guided	1	-0.5	-0.5	10.45647	-0.55054	-1.45	-1.3	0.801594796851077	-0.011948	0.0033462	0.0086508
Trial1	1	1	blindfold	clockwise	practice	Guided	1	-0.5	-0.5	10.47647	-0.55054	-1.45	-1.3	0.801594796851077	-0.0080423	-0.022043	0.0041135
Trial1	1	1	blindfold	clockwise	practice	Guided	1	-0.5	-0.5	10.49648	-0.55054	-1.45	-1.3	0.801594796851077	0.021818	-0.017812	0.0061112
Trial1	1	1	blindfold	clockwise	practice	Guided	1	-0.5	-0.5	10.51646	-0.55054	-1.45	-1.3	0.801594796851077	-0.026187	0.0033457	-0.011493
Trial1	1	1	blindfold	clockwise	practice	Guided	1	-0.5	-0.5	10.53647	-0.55054	-1.45	-1.3	0.801594796851077	-0.020696	-0.013582	0.0050712
Trial1	1	1	blindfold	clockwise	practice	Guided	1	-0.5	-0.5	10.55647	-0.55055	-1.45	-1.3	0.80159542450432	0.020869	-0.0051196	-0.0065455
Trial1	1	1	blindfold	clockwise	practice	Guided	1	-0.5	-0.5	10.57648	-0.55054	-1.45	-1.3	0.801594796851077	-0.012255	0.024505	0.0044364
Trial1	1	1	blindfold	clockwise	practice	Guided	1	-0.5	-0.5	10.59647	-0.55055	-1.45	-1.3	0.80159542450432	-0.0031773	-0.00088721	0.021633
Trial1	1	1	blindfold	clockwise	practice	Guided	1	-0.5	-0.5	10.61647	-0.55055	-1.45	-1.3	0.80159542450432	-0.00022484	-0.0051183	-0.0049577
Trial1	1	1	blindfold	clockwise	practice	Guided	1	-0.5	-0.5	10.63647	-0.55055	-1.45	-1.3	0.80159542450432	0.0046322	0.0033471	0.0031652
Trial1	1	1	blindfold	clockwise	practice	Guided	1	-0.5	-0.5	10.65646	-0.55055	-1.45	-1.3	0.80159542450432	-0.0057125	0.0033466	-0.021518
Trial1	1	1	blindfold	clockwise	practice	Guided	1	-0.5	-0.5	10.67647	-0.55055	-1.45	-1.3	0.80159542450432	0.0033645	0.016043	-0.013711
Trial1	1	1	blindfold	clockwise	practice	Guided	1	-0.5	-0.5	10.69647	-0.55055	-1.45	-1.3	0.80159542450432	0.0033642	0.020273	0.020048
Trial1	1	1	blindfold	clockwise	practice	Guided	1	-0.5	-0.5	10.71648	-0.55055	-1.45	-1.3	0.80159542450432	-0.0044402	-0.013582	-0.0046358
Trial1	1	1	blindfold	clockwise	practice	Guided	1	-0.5	-0.5	10.73647	-0.55055	-1.45	-1.3	0.80159542450432	-0.01973	-0.0051184	0.017735
Trial1	1	1	blindfold	clockwise	practice	Guided	1	-0.5	-0.5	10.75647	-0.55055	-1.45	-1.3	0.80159542450432	-0.0018049	-0.0051171	-0.026051
Trial1	1	1	blindfold	clockwise	practice	Guided	1	-0.5	-0.5	10.77647	-0.55055	-1.45	-1.3	0.80159542450432	-0.0034816	0.011811	0.0080269
Trial1	1	1	blindfold	clockwise	practice	Guided	1	-0.5	-0.5	10.79648	-0.55055	-1.45	-1.3	0.80159542450432	-0.031024	-0.005115	0.0086619
Trial1	1	1	blindfold	clockwise	practice	Guided	1	-0.5	-0.5	10.81647	-0.55055	-1.45	-1.3	0.80159542450432	-0.0025262	0.0033503	0.020686
Trial1	1	1	blindfold	clockwise	practice	Guided	1	-0.5	-0.5	10.83647	-0.55056	-1.45	-1.3	0.801596056040187	-0.034286	0.024509	-0.0066275
Trial1	1	1	blindfold	clockwise	practice	Guided	1	-0.5	-0.5	10.85648	-0.55056	-1.45	-1.3	0.801596056040187	0.0046487	-0.013581	0.0031718
Trial1	1	1	blindfold	clockwise	practice	Guided	1	-0.5	-0.5	10.87646	-0.55056	-1.45	-1.3	0.801596056040187	-0.014453	0.011808	-0.025096
Trial1	1	1	blindfold	clockwise	practice	Guided	1	-0.5	-0.5	10.89647	-0.55056	-1.45	-1.3	0.801596056040187	0.016039	-0.0051185	-0.024779
Trial1	1	1	blindfold	clockwise	practice	Guided	1	-0.5	-0.5	10.91647	-0.55056	-1.45	-1.3	0.801596056040187	0.013409	0.011808	0.0067558
Trial1	1	1	blindfold	clockwise	practice	Guided	1	-0.5	-0.5	10.93648	-0.55056	-1.45	-1.3	0.801596056040187	-0.011593	0.0075745	0.012883
Trial1	1	1	blindfold	clockwise	practice	Guided	1	-0.5	-0.5	10.95647	-0.55056	-1.45	-1.3	0.801596056040187	0.012456	0.0075722	0.0054857
Trial1	1	1	blindfold	clockwise	practice	Guided	1	-0.5	-0.5	10.97647	-0.55056	-1.45	-1.3	0.801596056040187	-0.042717	-0.0051258	-0.0059918
Trial1	1	1	blindfold	clockwise	practice	Guided	1	-0.5	-0.5	10.99648	-0.55056	-1.45	-1.3	0.801596056040187	-0.0095915	-0.017822	-0.019604
Trial1	1	1	blindfold	clockwise	practice	Guided	1	-0.5	-0.5	11.01646	-0.55056	-1.45	-1.3	0.801596056040187	-0.017712	0.016031	-0.012117
Trial1	1	1	blindfold	clockwise	practice	Guided	1	-0.5	-0.5	11.03647	-0.55056	-1.45	-1.3	0.801596056040187	-0.012538	-0.013593	0.00022522
Trial1	1	1	blindfold	clockwise	practice	Guided	1	-0.5	-0.5	11.05647	-0.55056	-1.45	-1.3	0.801596056040187	-0.0037806	-0.00089889	0.042743
Trial1	1	1	blindfold	clockwise	practice	Guided	1	-0.5	-0.5	11.07648	-0.55057	-1.45	-1.3	0.801596687700646	-0.0076781	-0.0051313	0.008348
Trial1	1	1	blindfold	clockwise	practice	Guided	1	-0.5	-0.5	11.09647	-0.55057	-1.45	-1.3	0.801596687700646	0.0098403	-0.022057	0.015516
Trial1	1	1	blindfold	clockwise	practice	Guided	1	-0.5	-0.5	11.11647	-0.55057	-1.45	-1.3	0.801596687700646	0.0027636	0.01603	-0.022144
Trial1	1	1	blindfold	clockwise	practice	Guided	1	-0.5	-0.5	11.13647	-0.55057	-1.45	-1.3	0.801596687700646	-0.011889	-0.00089789	0.0086664
Trial1	1	1	blindfold	clockwise	practice	Guided	1	-0.5	-0.5	11.15646	-0.55057	-1.45	-1.3	0.801596687700646	-0.03267	0.032956	0.013206
Trial1	1	1	blindfold	clockwise	practice	Guided	1	-0.5	-0.5	11.17647	-0.55057	-1.45	-1.3	0.801596687700646	0.013751	-0.013594	0.0002268
Trial1	1	1	blindfold	clockwise	practice	Guided	1	-0.5	-0.5	11.19647	-0.55057	-1.45	-1.3	0.801596687700646	-0.002174	-0.0051308	0.024912
Trial1	1	1	blindfold	clockwise	practice	Guided	1	-0.5	-0.5	11.21648	-0.55058	-1.45	-1.3	0.801597315724704	-0.0063027	0.02026	-0.029945
Trial1	1	1	blindfold	clockwise	practice	Guided	1	-0.5	-0.5	11.23647	-0.55058	-1.45	-1.3	0.801597315724704	0.0040442	0.020261	-0.0052592
Trial1	1	1	blindfold	clockwise	practice	Guided	1	-0.5	-0.5	11.25647	-0.55058	-1.45	-1.3	0.801597315724704	-0.02191	0.007564	-0.011791
Trial1	1	1	blindfold	clockwise	practice	Guided	1	-0.5	-0.5	11.27647	-0.55058	-1.45	-1.3	0.801597315724704	-0.0021675	-0.00090086	0.024919
Trial1	1	1	blindfold	clockwise	practice	Guided	1	-0.5	-0.5	11.29648	-0.55058	-1.45	-1.3	0.801597315724704	-0.034246	-0.022058	-0.0066154
Trial1	1	1	blindfold	clockwise	practice	Guided	1	-0.5	-0.5	11.31647	-0.55058	-1.45	-1.3	0.801597315724704	0.0063639	0.0033331	-0.030889
Trial1	1	1	blindfold	clockwise	practice	Guided	1	-0.5	-0.5	11.33647	-0.55058	-1.45	-1.3	0.801597315724704	0.0020567	0.016028	0.024606
Trial1	1	1	blindfold	clockwise	practice	Guided	1	-0.5	-0.5	11.35648	-0.55058	-1.45	-1.3	0.801597315724704	-0.02031	0.016026	0.0093164
Trial1	1	1	blindfold	clockwise	practice	Guided	1	-0.5	-0.5	11.37646	-0.55058	-1.45	-1.3	0.801597315724704	0.012499	-0.0093641	-0.0058865
Trial1	1	1	blindfold	clockwise	practice	Guided	1	-0.5	-0.5	11.39647	-0.55058	-1.45	-1.3	0.801597315724704	0.008597	-0.026292	-0.0013473
Trial1	1	1	blindfold	clockwise	practice	Guided	1	-0.5	-0.5	11.41647	-0.55058	-1.45	-1.3	0.801597315724704	-0.0079645	-0.0093642	0.004145
Trial1	1	1	blindfold	clockwise	practice	Guided	1	-0.5	-0.5	11.43648	-0.55058	-1.45	-1.3	0.801597315724704	-0.013138	0.0033312	0.0301
Trial1	1	1	blindfold	clockwise	practice	Guided	1	-0.5	-0.5	11.45647	-0.55059	-1.45	-1.3	0.801597951395341	0.02516	0.02449	-0.0068357
Trial1	1	1	blindfold	clockwise	practice	Guided	1	-0.5	-0.5	11.47647	-0.55059	-1.45	-1.3	0.801597951395341	-0.016083	0.024491	0.0090033
Trial1	1	1	blindfold	clockwise	practice	Guided	1	-0.5	-0.5	11.49648	-0.55059	-1.45	-1.3	0.801597951395341	0.0089199	0.016026	0.0028788
Trial1	1	1	blindfold	clockwise	practice	Guided	1	-0.5	-0.5	11.51646	-0.55059	-1.45	-1.3	0.801597951395341	0.0043838	0.016025	-0.0010221
Trial1	1	1	blindfold	clockwise	practice	Guided	1	-0.5	-0.5	11.53647	-0.55059	-1.45	-1.3	0.801597951395341	-0.029057	-0.0051337	0.0057386
Trial1	1	1	blindfold	clockwise	practice	Guided	1	-0.5	-0.5	11.55647	-0.55059	-1.45	-1.3	0.801597951395341	0.019675	-0.0051341	-0.023394
Trial1	1	1	blindfold	clockwise	practice	Guided	1	-0.5	-0.5	11.57648	-0.55059	-1.45	-1.3	0.801597951395341	0.021902	-0.0093669	-0.0016556
Trial1	1	1	blindfold	clockwise	practice	Guided	1	-0.5	-0.5	11.59647	-0.55059	-1.45	-1.3	0.801597951395341	-0.021249	-0.009367	-0.0033327
Trial1	1	1	blindfold	clockwise	practice	Guided	1	-0.5	-0.5	11.61647	-0.55059	-1.45	-1.3	0.801597951395341	-0.017346	0.020255	-0.0078699
Trial1	1	1	blindfold	clockwise	practice	Guided	1	-0.5	-0.5	11.63647	-0.55059	-1.45	-1.3	0.801597951395341	0.033932	-0.0093663	-0.0032411
Trial1	1	1	blindfold	clockwise	practice	Guided	1	-0.5	-0.5	11.65646	-0.55059	-1.45	-1.3	0.801597951395341	0.0040759	-0.013598	-0.0052345
Trial1	1	1	blindfold	clockwise	practice	Guided	1	-0.5	-0.5	11.67647	-0.55059	-1.45	-1.3	0.801597951395341	-0.0059509	0.011793	-0.025698
Trial1	1	1	blindfold	clockwise	practice	Guided	1	-0.5	-0.5	11.69647	-0.5506	-1.45	-1.3	0.801598579667099	-0.0059501	0.0033288	-0.025697
Trial1	1	1	blindfold	clockwise	practice	Guided	1	-0.5	-0.5	11.71648	-0.5506	-1.45	-1.3	0.801598579667099	-0.012483	-0.00090472	0.00025981
Trial1	1	1	blindfold	clockwise	practice	Guided	1	-0.5	-0.5	11.73647	-0.5506	-1.45	-1.3	0.801598579667099	-0.019651	0.0033275	0.017775
Trial1	1	1	blindfold	clockwise	practice	Guided	1	-0.5	-0.5	11.75647	-0.5506	-1.45	-1.3	0.801598579667099	0.021596	0.0075604	0.0019383
Trial1	1	1	blindfold	clockwise	practice	Guided	1	-0.5	-0.5	11.77647	-0.5506	-1.45	-1.3	0.801598579667099	0.019692	0.0075635	-0.023378
Trial1	1	1	blindfold	clockwise	practice	Guided	1	-0.5	-0.5	11.79648	-0.5506	-1.45	-1.3	0.801598579667099	-0.017335	0.0075645	-0.0078573
Trial1	1	1	blindfold	clockwise	practice	Guided	1	-0.5	-0.5	11.81647	-0.5506	-1.45	-1.3	0.801598579667099	-0.013432	-0.0093609	-0.012394
Trial1	1	1	blindfold	clockwise	practice	Guided	1	-0.5	-0.5	11.83647	-0.5506	-1.45	-1.3	0.801598579667099	-0.016697	-0.0051302	0.00058404
Trial1	1	1	blindfold	clockwise	practice	Guided	1	-0.5	-0.5	11.85648	-0.5506	-1.45	-1.3	0.801598579667099	0.015066	0.020261	-0.00036858
Trial1	1	1	blindfold	clockwise	practice	Guided	1	-0.5	-0.5	11.87646	-0.5506	-1.45	-1.3	0.801598579667099	-0.0098439	-0.0093628	-0.0049023
Trial1	1	1	blindfold	clockwise	practice	Guided	1	-0.5	-0.5	11.89647	-0.5506	-1.45	-1.3	0.801598579667099	-0.026087	-0.013594	-0.011433
Trial1	1	1	blindfold	clockwise	practice	Guided	1	-0.5	-0.5	11.91647	-0.5506	-1.45	-1.3	0.801598579667099	-0.012156	-0.022058	0.0044929
Trial1	1	1	blindfold	clockwise	practice	Guided	1	-0.5	-0.5	11.93648	-0.5506	-1.45	-1.3	0.801598579667099	0.013165	-0.005129	0.0025847
Trial1	1	1	blindfold	clockwise	practice	Guided	1	-0.5	-0.5	11.95647	-0.5506	-1.45	-1.3	0.801598579667099	-0.023453	0.028725	-0.032852
Trial1	1	1	blindfold	clockwise	practice	Guided	1	-0.5	-0.5	11.97647	-0.5506	-1.45	-1.3	0.801598579667099	-0.0052992	-0.0009021	-0.017244
Trial1	1	1	blindfold	clockwise	practice	Guided	1	-0.5	-0.5	11.99648	-0.5506	-1.45	-1.3	0.801598579667099	0.020656	0.0033286	-0.010711
Trial1	1	1	blindfold	clockwise	practice	Guided	1	-0.5	-0.5	12.01646	-0.5506	-1.45	-1.3	0.801598579667099	-0.0076127	0.0075605	0.0083961
Trial1	1	1	blindfold	clockwise	practice	Guided	1	-0.5	-0.5	12.03647	-0.5506	-1.45	-1.3	0.801598579667099	0.016119	0.016024	-0.014607
Trial1	1	1	blindfold	clockwise	practice	Guided	1	-0.5	-0.5	12.05647	-0.5506	-1.45	-1.3	0.801598579667099	-0.028711	-0.00090148	0.0099863
Trial1	1	1	blindfold	clockwise	practice	Guided	1	-0.5	-0.5	12.07648	-0.55061	-1.45	-1.3	0.801599211825184	-0.0010771	-0.0093642	-0.017555
Trial1	1	1	blindfold	clockwise	practice	Guided	1	-0.5	-0.5	12.09647	-0.5506	-1.45	-1.3	0.801598579667099	0.0027349	-0.0009025	0.033084
Trial1	1	1	blindfold	clockwise	practice	Guided	1	-0.5	-0.5	12.11647	-0.55061	-1.45	-1.3	0.801599211825184	-0.012463	-0.0051348	0.00027906
Trial1	1	1	blindfold	clockwise	practice	Guided	1	-0.5	-0.5	12.13647	-0.55061	-1.45	-1.3	0.801599211825184	0.0034646	-0.013597	-0.018508
Trial1	1	1	blindfold	clockwise	practice	Guided	1	-0.5	-0.5	12.15646	-0.55061	-1.45	-1.3	0.801599211825184	-0.014366	0.011793	-0.02504
Trial1	1	1	blindfold	clockwise	practice	Guided	1	-0.5	-0.5	12.17647	-0.55061	-1.45	-1.3	0.801599211825184	-0.031878	0.032952	-0.032207
Trial1	1	1	blindfold	clockwise	practice	Guided	1	-0.5	-0.5	12.19647	-0.55061	-1.45	-1.3	0.801599211825184	-0.026385	0.011792	-0.015644
Trial1	1	1	blindfold	clockwise	practice	Guided	1	-0.5	-0.5	12.21648	-0.55061	-1.45	-1.3	0.801599211825184	-0.0082338	-0.00090445	0.0032315
Trial1	1	1	blindfold	clockwise	practice	Guided	1	-0.5	-0.5	12.23647	-0.55061	-1.45	-1.3	0.801599211825184	0.025527	-0.0051334	-0.0025767
Trial1	1	1	blindfold	clockwise	practice	Guided	1	-0.5	-0.5	12.25647	-0.55061	-1.45	-1.3	0.801599211825184	-0.016989	-0.022062	-0.0036183
Trial1	1	1	blindfold	clockwise	practice	Guided	1	-0.5	-0.5	12.27647	-0.55061	-1.45	-1.3	0.801599211825184	0.02258	-0.01783	0.014619
Trial1	1	1	blindfold	clockwise	practice	Guided	1	-0.5	-0.5	12.29648	-0.55061	-1.45	-1.3	0.801599211825184	-0.021206	-0.026294	-0.0033009
Trial1	1	1	blindfold	clockwise	practice	Guided	1	-0.5	-0.5	12.31647	-0.55061	-1.45	-1.3	0.801599211825184	-0.0043265	-0.022063	0.00028347
Trial1	1	1	blindfold	clockwise	practice	Guided	1	-0.5	-0.5	12.33647	-0.55061	-1.45	-1.3	0.801599211825184	0.026801	-0.00090477	0.014303
Trial1	1	1	blindfold	clockwise	practice	Guided	1	-0.5	-0.5	12.35648	-0.55061	-1.45	-1.3	0.801599211825184	0.025212	0.011791	-0.0067967
Trial1	1	1	blindfold	clockwise	practice	Guided	1	-0.5	-0.5	12.37646	-0.55062	-1.45	-1.3	0.80159984410786	-0.012762	0.024489	-0.0039363
Trial1	1	1	blindfold	clockwise	practice	Guided	1	-0.5	-0.5	12.39647	-0.55062	-1.45	-1.3	0.80159984410786	0.010655	0.011791	-0.031162
Trial1	1	1	blindfold	clockwise	practice	Guided	1	-0.5	-0.5	12.41647	-0.55062	-1.45	-1.3	0.80159984410786	-0.038711	-0.0093693	-0.010469
Trial1	1	1	blindfold	clockwise	practice	Guided	1	-0.5	-0.5	12.43648	-0.55062	-1.45	-1.3	0.80159984410786	0.00085657	-0.013601	0.0077692
Trial1	1	1	blindfold	clockwise	practice	Guided	1	-0.5	-0.5	12.45647	-0.55062	-1.45	-1.3	0.80159984410786	0.0089801	-0.017832	0.0029147
Trial1	1	1	blindfold	clockwise	practice	Guided	1	-0.5	-0.5	12.47647	-0.55062	-1.45	-1.3	0.80159984410786	0.017423	0.028719	0.0022827
Trial1	1	1	blindfold	clockwise	practice	Guided	1	-0.5	-0.5	12.49648	-0.55062	-1.45	-1.3	0.80159984410786	0.0034931	-0.030528	-0.013644
Trial1	1	1	blindfold	clockwise	practice	Guided	1	-0.5	-0.5	12.51646	-0.55062	-1.45	-1.3	0.80159984410786	0.0050835	-0.00090539	0.0074555
Trial1	1	1	blindfold	clockwise	practice	Guided	1	-0.5	-0.5	12.53647	-0.55063	-1.45	-1.3	0.801600476515127	0.0099413	-0.017835	0.015578
Trial1	1	1	blindfold	clockwise	practice	Guided	1	-0.5	-0.5	12.55647	-0.55063	-1.45	-1.3	0.801600476515127	-0.012428	-0.03053	-0.0081506
Trial1	1	1	blindfold	clockwise	practice	Guided	1	-0.5	-0.5	12.57648	-0.55063	-1.45	-1.3	0.801600476515127	-0.0091604	0.011787	-0.014274
Trial1	1	1	blindfold	clockwise	practice	Guided	1	-0.5	-0.5	12.59647	-0.55063	-1.45	-1.3	0.801600476515127	-0.027629	-0.017837	-0.032512
Trial1	1	1	blindfold	clockwise	practice	Guided	1	-0.5	-0.5	12.61647	-0.55063	-1.45	-1.3	0.801600476515127	0.0060424	-0.013603	0.020125
Trial1	1	1	blindfold	clockwise	practice	Guided	1	-0.5	-0.5	12.63647	-0.55063	-1.45	-1.3	0.801600476515127	0.021016	0.0075554	-0.0064646
Trial1	1	1	blindfold	clockwise	practice	Guided	1	-0.5	-0.5	12.65646	-0.55063	-1.45	-1.3	0.801600476515127	0.012578	0.0033245	-0.0058283
Trial1	1	1	blindfold	clockwise	practice	Guided	1	-0.5	-0.5	12.67647	-0.55063	-1.45	-1.3	0.801600476515127	0.00023648	-0.0093745	-0.00065343
Trial1	1	1	blindfold	clockwise	practice	Guided	1	-0.5	-0.5	12.69647	-0.55063	-1.45	-1.3	0.801600476515127	-0.047134	-0.0051428	-0.0098169
Trial1	1	1	blindfold	clockwise	practice	Guided	1	-0.5	-0.5	12.71648	-0.55063	-1.45	-1.3	0.801600476515127	0.0086777	0.011785	-0.0012855
Trial1	1	1	blindfold	clockwise	practice	Guided	1	-0.5	-0.5	12.73647	-0.55063	-1.45	-1.3	0.801600476515127	0.008043	-0.0051431	-0.0097243
Trial1	1	1	blindfold	clockwise	practice	Guided	1	-0.5	-0.5	12.75647	-0.55063	-1.45	-1.3	0.801600476515127	-0.012101	0.011785	0.0045265
Trial1	1	1	blindfold	clockwise	practice	Guided	1	-0.5	-0.5	12.77647	-0.55063	-1.45	-1.3	0.801600476515127	-0.010418	0.0075512	-0.02955
Trial1	1	1	blindfold	clockwise	practice	Guided	1	-0.5	-0.5	12.79648	-0.55063	-1.45	-1.3	0.801600476515127	0.00088225	-0.00091291	0.0077941
Trial1	1	1	blindfold	clockwise	practice	Guided	1	-0.5	-0.5	12.81647	-0.55064	-1.45	-1.3	0.801601105281545	-0.019578	0.024477	0.017824
Trial1	1	1	blindfold	clockwise	practice	Guided	1	-0.5	-0.5	12.83647	-0.55064	-1.45	-1.3	0.801601105281545	-0.009458	0.011782	-0.01689
Trial1	1	1	blindfold	clockwise	practice	Guided	1	-0.5	-0.5	12.85648	-0.55064	-1.45	-1.3	0.801601105281545	0.021035	-0.013608	-0.0064538
Trial1	1	1	blindfold	clockwise	practice	Guided	1	-0.5	-0.5	12.87646	-0.55064	-1.45	-1.3	0.801601105281545	-0.0030104	-0.00091354	0.012335
Trial1	1	1	blindfold	clockwise	practice	Guided	1	-0.5	-0.5	12.89647	-0.55064	-1.45	-1.3	0.801601105281545	0.015141	0.024476	0.011063
Trial1	1	1	blindfold	clockwise	practice	Guided	1	-0.5	-0.5	12.91647	-0.55064	-1.45	-1.3	0.801601105281545	0.021992	-0.039001	0.006208
Trial1	1	1	blindfold	clockwise	practice	Guided	1	-0.5	-0.5	12.93648	-0.55064	-1.45	-1.3	0.801601105281545	-0.040987	-0.0051493	0.015193
Trial1	1	1	blindfold	clockwise	practice	Guided	1	-0.5	-0.5	12.95647	-0.55064	-1.45	-1.3	0.801601105281545	-0.015348	0.0075462	0.017506
Trial1	1	1	blindfold	clockwise	practice	Guided	1	-0.5	-0.5	12.97647	-0.55064	-1.45	-1.3	0.801601105281545	-0.021474	0.016007	-5.3527E-06
Trial1	1	1	blindfold	clockwise	practice	Guided	1	-0.5	-0.5	12.99648	-0.55064	-1.45	-1.3	0.801601105281545	-0.0016433	-0.00092308	-0.02596
Trial1	1	1	blindfold	clockwise	practice	Guided	1	-0.5	-0.5	13.01646	-0.55064	-1.45	-1.3	0.801601105281545	-0.015344	-0.0009242	0.0097047
Trial1	1	1	blindfold	clockwise	practice	Guided	1	-0.5	-0.5	13.03647	-0.55065	-1.45	-1.3	0.801601737937251	0.026945	0.011772	-0.040844
Trial1	1	1	blindfold	clockwise	practice	Guided	1	-0.5	-0.5	13.05647	-0.55065	-1.45	-1.3	0.801601737937251	-0.0075377	0.020235	0.0084346
Trial1	1	1	blindfold	clockwise	practice	Guided	1	-0.5	-0.5	13.07648	-0.55065	-1.45	-1.3	0.801601737937251	-0.025053	0.024466	0.0015858
Trial1	1	1	blindfold	clockwise	practice	Guided	1	-0.5	-0.5	13.09647	-0.55065	-1.45	-1.3	0.801601737937251	0.0054415	-0.0051566	0.011703
Trial1	1	1	blindfold	clockwise	practice	Guided	1	-0.5	-0.5	13.11647	-0.55065	-1.45	-1.3	0.801601737937251	0.021051	-0.01362	-0.0064456
Trial1	1	1	blindfold	clockwise	practice	Guided	1	-0.5	-0.5	13.13647	-0.55065	-1.45	-1.3	0.801601737937251	0.01261	0.028698	-0.0058086
Trial1	1	1	blindfold	clockwise	practice	Guided	1	-0.5	-0.5	13.15646	-0.55065	-1.45	-1.3	0.801601737937251	-0.0182	-0.0093887	-0.02046
Trial1	1	1	blindfold	clockwise	practice	Guided	1	-0.5	-0.5	13.17647	-0.55065	-1.45	-1.3	0.801601737937251	0.00090762	0.011769	0.0078084
Trial1	1	1	blindfold	clockwise	practice	Guided	1	-0.5	-0.5	13.19647	-0.55065	-1.45	-1.3	0.801601737937251	-0.0048984	-0.00092637	0.010987
Trial1	1	1	blindfold	clockwise	practice	Guided	1	-0.5	-0.5	13.21648	-0.55065	-1.45	-1.3	0.801601737937251	-0.023045	0.0033045	-0.028579
Trial1	1	1	blindfold	clockwise	practice	Guided	1	-0.5	-0.5	13.23647	-0.55065	-1.45	-1.3	0.801601737937251	-0.028941	0.011768	0.0058161
Trial1	1	1	blindfold	clockwise	practice	Guided	1	-0.5	-0.5	13.25647	-0.55065	-1.45	-1.3	0.801601737937251	0.0025953	0.0075343	-0.0071616
Trial1	1	1	blindfold	clockwise	practice	Guided	1	-0.5	-0.5	13.27647	-0.55066	-1.45	-1.3	0.801602370717547	-0.0081551	-0.017856	5.3411E-06
Trial1	1	1	blindfold	clockwise	practice	Guided	1	-0.5	-0.5	13.29648	-0.55066	-1.45	-1.3	0.801602370717547	0.0038698	0.0033031	-0.0093869
Trial1	1	1	blindfold	clockwise	practice	Guided	1	-0.5	-0.5	13.31647	-0.55066	-1.45	-1.3	0.801602370717547	0.013899	0.024462	0.01108
Trial1	1	1	blindfold	clockwise	practice	Guided	1	-0.5	-0.5	13.33647	-0.55066	-1.45	-1.3	0.801602370717547	-0.0095116	0.0033022	0.038306
Trial1	1	1	blindfold	clockwise	practice	Guided	1	-0.5	-0.5	13.35648	-0.55066	-1.45	-1.3	0.801602370717547	-0.029886	-0.022088	-0.0068396
Trial1	1	1	blindfold	clockwise	practice	Guided	1	-0.5	-0.5	13.37646	-0.55066	-1.45	-1.3	0.801602370717547	0.010318	-0.0051601	0.019843
Trial1	1	1	blindfold	clockwise	practice	Guided	1	-0.5	-0.5	13.39647	-0.55066	-1.45	-1.3	0.801602370717547	0.01853	-0.0093943	-0.040189
Trial1	1	1	blindfold	clockwise	practice	Guided	1	-0.5	-0.5	13.41647	-0.55066	-1.45	-1.3	0.801602370717547	-0.011094	0.020229	0.017212
Trial1	1	1	blindfold	clockwise	practice	Guided	1	-0.5	-0.5	13.43648	-0.55066	-1.45	-1.3	0.801602370717547	-0.0090958	0.015997	-0.004204
Trial1	1	1	blindfold	clockwise	practice	Guided	1	-0.5	-0.5	13.45647	-0.55066	-1.45	-1.3	0.801602370717547	-0.0045579	-0.013626	-0.0087392
Trial1	1	1	blindfold	clockwise	practice	Guided	1	-0.5	-0.5	13.47647	-0.55067	-1.45	-1.3	0.801602999854772	0.0022079	-0.0093964	0.024702
Trial1	1	1	blindfold	clockwise	practice	Guided	1	-0.5	-0.5	13.49648	-0.55067	-1.45	-1.3	0.801602999854772	-0.007184	-0.013628	0.012678
Trial1	1	1	blindfold	clockwise	practice	Guided	1	-0.5	-0.5	13.51646	-0.55067	-1.45	-1.3	0.801602999854772	0.00093855	-0.00093427	0.0078226
Trial1	1	1	blindfold	clockwise	practice	Guided	1	-0.5	-0.5	13.53647	-0.55067	-1.45	-1.3	0.801602999854772	0.0096969	0.024454	0.011407
Trial1	1	1	blindfold	clockwise	practice	Guided	1	-0.5	-0.5	13.55647	-0.55067	-1.45	-1.3	0.801602999854772	-0.017528	-0.0051691	-0.012006
Trial1	1	1	blindfold	clockwise	practice	Guided	1	-0.5	-0.5	13.57648	-0.55067	-1.45	-1.3	0.801602999854772	0.0019841	0.020218	-0.0015694
Trial1	1	1	blindfold	clockwise	practice	Guided	1	-0.5	-0.5	13.59647	-0.55067	-1.45	-1.3	0.801602999854772	0.0032574	-0.00094232	-0.017813
Trial1	1	1	blindfold	clockwise	practice	Guided	1	-0.5	-0.5	13.61647	-0.55067	-1.45	-1.3	0.801602999854772	-0.009083	-0.0051753	-0.012638
Trial1	1	1	blindfold	clockwise	practice	Guided	1	-0.5	-0.5	13.63647	-0.55067	-1.45	-1.3	0.801602999854772	-0.0026395	-0.0051743	0.016584
Trial1	1	1	blindfold	clockwise	practice	Guided	1	-0.5	-0.5	13.65646	-0.55067	-1.45	-1.3	0.801602999854772	0.017189	-0.0051737	-0.0018851
Trial1	1	1	blindfold	clockwise	practice	Guided	1	-0.5	-0.5	13.67647	-0.55067	-1.45	-1.3	0.801602999854772	-0.0055895	-0.0051752	0.033784
Trial1	1	1	blindfold	clockwise	practice	Guided	1	-0.5	-0.5	13.69647	-0.55067	-1.45	-1.3	0.801602999854772	-0.012985	-0.0051768	-0.0080977
Trial1	1	1	blindfold	clockwise	practice	Guided	1	-0.5	-0.5	13.71648	-0.55067	-1.45	-1.3	0.801602999854772	-0.01625	-0.00094447	0.0048781
Trial1	1	1	blindfold	clockwise	practice	Guided	1	-0.5	-0.5	13.73647	-0.55067	-1.45	-1.3	0.801602999854772	-0.0039064	0.020213	-0.00029428
Trial1	1	1	blindfold	clockwise	practice	Guided	1	-0.5	-0.5	13.75647	-0.55067	-1.45	-1.3	0.801602999854772	0.00095084	0.0032853	0.0078281
Trial1	1	1	blindfold	clockwise	practice	Guided	1	-0.5	-0.5	13.77647	-0.55067	-1.45	-1.3	0.801602999854772	-0.0039034	0.024439	-0.00029281
Trial1	1	1	blindfold	clockwise	practice	Guided	1	-0.5	-0.5	13.79648	-0.55067	-1.45	-1.3	0.801602999854772	-0.040926	0.011742	0.015227
Trial1	1	1	blindfold	clockwise	practice	Guided	1	-0.5	-0.5	13.81647	-0.55068	-1.45	-1.3	0.801603636651906	-0.011068	-0.00095238	0.017224
Trial1	1	1	blindfold	clockwise	practice	Guided	1	-0.5	-0.5	13.83647	-0.55068	-1.45	-1.3	0.801603636651906	-0.0078006	0.0075117	0.0042471
Trial1	1	1	blindfold	clockwise	practice	Guided	1	-0.5	-0.5	13.85648	-0.55068	-1.45	-1.3	0.801603636651906	0.0045419	-0.00095044	-0.00092641
Trial1	1	1	blindfold	clockwise	practice	Guided	1	-0.5	-0.5	13.87646	-0.55068	-1.45	-1.3	0.801603636651906	0.022059	0.028672	0.0062417
Trial1	1	1	blindfold	clockwise	practice	Guided	1	-0.5	-0.5	13.89647	-0.55068	-1.45	-1.3	0.801603636651906	0.025009	0.011743	-0.010955
Trial1	1	1	blindfold	clockwise	practice	Guided	1	-0.5	-0.5	13.91647	-0.55068	-1.45	-1.3	0.801603636651906	-0.032478	-0.0051847	0.02176
Trial1	1	1	blindfold	clockwise	practice	Guided	1	-0.5	-0.5	13.93648	-0.55068	-1.45	-1.3	0.801603636651906	-0.0071559	0.015974	0.012687
Trial1	1	1	blindfold	clockwise	practice	Guided	1	-0.5	-0.5	13.95647	-0.55068	-1.45	-1.3	0.801603636651906	0.007818	-0.00095343	-0.0035566
Trial1	1	1	blindfold	clockwise	practice	Guided	1	-0.5	-0.5	13.97647	-0.55069	-1.45	-1.3	0.801604266036827	0.0039214	0.0075094	-0.0093639
Trial1	1	1	blindfold	clockwise	practice	Guided	1	-0.5	-0.5	13.99648	-0.55069	-1.45	-1.3	0.801604266036827	-0.0064231	-0.0051848	-0.034047
Trial1	1	1	blindfold	clockwise	practice	Guided	1	-0.5	-0.5	14.01646	-0.55069	-1.45	-1.3	0.801604266036827	-0.017174	0.015974	-0.0077733
Trial1	1	1	blindfold	clockwise	practice	Guided	1	-0.5	-0.5	14.03647	-0.55069	-1.45	-1.3	0.801604266036827	0.0045611	-0.026344	-0.00092091
Trial1	1	1	blindfold	clockwise	practice	Guided	1	-0.5	-0.5	14.05647	-0.55069	-1.45	-1.3	0.801604266036827	0.0051991	0.0032799	0.011423
Trial1	1	1	blindfold	clockwise	practice	Guided	1	-0.5	-0.5	14.07648	-0.55069	-1.45	-1.3	0.801604266036827	-0.043122	-0.022111	-0.014301
Trial1	1	1	blindfold	clockwise	practice	Guided	1	-0.5	-0.5	14.09647	-0.55069	-1.45	-1.3	0.801604266036827	0.013961	-0.0051821	0.011106
Trial1	1	1	blindfold	clockwise	practice	Guided	1	-0.5	-0.5	14.11647	-0.55069	-1.45	-1.3	0.801604266036827	0.0048862	-0.009414	0.003304
Trial1	1	1	blindfold	clockwise	practice	Guided	1	-0.5	-0.5	14.13647	-0.55069	-1.45	-1.3	0.801604266036827	0.0064753	-0.00095221	0.024402
Trial1	1	1	blindfold	clockwise	practice	Guided	1	-0.5	-0.5	14.15646	-0.55069	-1.45	-1.3	0.801604266036827	-0.008089	0.0075116	3.7047E-05
Trial1	1	1	blindfold	clockwise	practice	Guided	1	-0.5	-0.5	14.17647	-0.55069	-1.45	-1.3	0.801604266036827	0.0045729	0.0032804	-0.00091643
Trial1	1	1	blindfold	clockwise	practice	Guided	1	-0.5	-0.5	14.19647	-0.5507	-1.45	-1.3	0.801604899314738	-0.042161	-0.022112	-0.0016398
Trial1	1	1	blindfold	clockwise	practice	Guided	1	-0.5	-0.5	14.21648	-0.5507	-1.45	-1.3	0.801604899314738	0.0042597	-0.026343	-0.0051356
Trial1	1	1	blindfold	clockwise	practice	Guided	1	-0.5	-0.5	14.23647	-0.5507	-1.45	-1.3	0.801604899314738	-0.018198	-0.030576	0.034751
Trial1	1	1	blindfold	clockwise	practice	Guided	1	-0.5	-0.5	14.25647	-0.5507	-1.45	-1.3	0.801604899314738	-0.019469	-0.0094165	0.017871
Trial1	1	1	blindfold	clockwise	practice	Guided	1	-0.5	-0.5	14.27647	-0.5507	-1.45	-1.3	0.801604899314738	4.3311E-05	-0.017882	-0.0048174
Trial1	1	1	blindfold	clockwise	practice	Guided	1	-0.5	-0.5	14.29648	-0.5507	-1.45	-1.3	0.801604899314738	-0.01874	-0.0051878	-0.028863
Trial1	1	1	blindfold	clockwise	practice	Guided	1	-0.5	-0.5	14.31647	-0.5507	-1.45	-1.3	0.801604899314738	-0.01261	-0.00095631	-0.0038598
Trial1	1	1	blindfold	clockwise	practice	Guided	1	-0.5	-0.5	14.33647	-0.5507	-1.45	-1.3	0.801604899314738	0.021785	0.020202	0.0020383
Trial1	1	1	blindfold	clockwise	practice	Guided	1	-0.5	-0.5	14.35648	-0.5507	-1.45	-1.3	0.801604899314738	-0.00058634	0.0032768	0.0078472
Trial1	1	1	blindfold	clockwise	practice	Guided	1	-0.5	-0.5	14.37646	-0.5507	-1.45	-1.3	0.801604899314738	0.018203	0.020202	-0.013251
Trial1	1	1	blindfold	clockwise	practice	Guided	1	-0.5	-0.5	14.39647	-0.5507	-1.45	-1.3	0.801604899314738	-0.0041683	0.015969	-0.004495
Trial1	1	1	blindfold	clockwise	practice	Guided	1	-0.5	-0.5	14.41647	-0.55071	-1.45	-1.3	0.801605532717237	-0.013241	-0.026349	-0.0123
Trial1	1	1	blindfold	clockwise	practice	Guided	1	-0.5	-0.5	14.43648	-0.55071	-1.45	-1.3	0.801605532717237	-0.0051173	-0.0051897	-0.017154
Trial1	1	1	blindfold	clockwise	practice	Guided	1	-0.5	-0.5	14.45647	-0.55071	-1.45	-1.3	0.801605532717237	-0.049308	-0.013652	0.015883
Trial1	1	1	blindfold	clockwise	practice	Guided	1	-0.5	-0.5	14.47647	-0.55071	-1.45	-1.3	0.801605532717237	0.0023733	-0.0094213	-0.030447
Trial1	1	1	blindfold	clockwise	practice	Guided	1	-0.5	-0.5	14.49648	-0.55071	-1.45	-1.3	0.801605532717237	0.03931	0.01597	0.0092094
Trial1	1	1	blindfold	clockwise	practice	Guided	1	-0.5	-0.5	14.51646	-0.55071	-1.45	-1.3	0.801605532717237	-0.019765	-0.02635	0.01366
Trial1	1	1	blindfold	clockwise	practice	Guided	1	-0.5	-0.5	14.53647	-0.55071	-1.45	-1.3	0.801605532717237	-0.0083739	-0.0094214	-0.0041725
Trial1	1	1	blindfold	clockwise	practice	Guided	1	-0.5	-0.5	14.55647	-0.55071	-1.45	-1.3	0.801605532717237	-0.0395	0.015968	-0.023047
Trial1	1	1	blindfold	clockwise	practice	Guided	1	-0.5	-0.5	14.57648	-0.55071	-1.45	-1.3	0.801605532717237	-0.030105	-0.030582	-0.011021
Trial1	1	1	blindfold	clockwise	practice	Guided	1	-0.5	-0.5	14.59647	-0.55071	-1.45	-1.3	0.801605532717237	-0.0090053	0.011736	-0.01261
Trial1	1	1	blindfold	clockwise	practice	Guided	1	-0.5	-0.5	14.61647	-0.55071	-1.45	-1.3	0.801605532717237	-0.016176	-0.0094248	0.0049046
Trial1	1	1	blindfold	clockwise	practice	Guided	1	-0.5	-0.5	14.63647	-0.55071	-1.45	-1.3	0.801605532717237	6.7633E-05	0.011733	-0.0048056
Trial1	1	1	blindfold	clockwise	practice	Guided	1	-0.5	-0.5	14.65646	-0.55071	-1.45	-1.3	0.801605532717237	-0.016812	-0.009427	-0.0035333
Trial1	1	1	blindfold	clockwise	practice	Guided	1	-0.5	-0.5	14.67647	-0.55071	-1.45	-1.3	0.801605532717237	-0.0025633	-0.022123	0.01661
Trial1	1	1	blindfold	clockwise	practice	Guided	1	-0.5	-0.5	14.69647	-0.55071	-1.45	-1.3	0.801605532717237	0.020531	-0.017891	-0.03952
Trial1	1	1	blindfold	clockwise	practice	Guided	1	-0.5	-0.5	14.71648	-0.55071	-1.45	-1.3	0.801605532717237	-0.023256	0.01173	-0.032756
Trial1	1	1	blindfold	clockwise	practice	Guided	1	-0.5	-0.5	14.73647	-0.55071	-1.45	-1.3	0.801605532717237	0.001658	-0.022126	0.016295
Trial1	1	1	blindfold	clockwise	practice	Guided	1	-0.5	-0.5	14.75647	-0.55071	-1.45	-1.3	0.801605532717237	0.00070642	0.0074971	0.0036378
Trial1	1	1	blindfold	clockwise	practice	Guided	1	-0.5	-0.5	14.77647	-0.55072	-1.45	-1.3	0.801606162472961	0.00070995	-0.0094292	0.00364
Trial1	1	1	blindfold	clockwise	practice	Guided	1	-0.5	-0.5	14.79648	-0.55072	-1.45	-1.3	0.801606162472961	-0.018077	-0.00096523	0.001096
Trial1	1	1	blindfold	clockwise	practice	Guided	1	-0.5	-0.5	14.81647	-0.55072	-1.45	-1.3	0.801606162472961	-0.004464	0.011728	-0.0087034
Trial1	1	1	blindfold	clockwise	practice	Guided	1	-0.5	-0.5	14.83647	-0.55072	-1.45	-1.3	0.801606162472961	0.002707	0.032887	-0.026218
Trial1	1	1	blindfold	clockwise	practice	Guided	1	-0.5	-0.5	14.85648	-0.55072	-1.45	-1.3	0.801606162472961	-0.003507	0.04135	-0.0090206
Trial1	1	1	blindfold	clockwise	practice	Guided	1	-0.5	-0.5	14.87646	-0.55072	-1.45	-1.3	0.801606162472961	0.016005	0.0032606	-0.018732
Trial1	1	1	blindfold	clockwise	practice	Guided	1	-0.5	-0.5	14.89647	-0.55072	-1.45	-1.3	0.801606162472961	0.013377	-0.0052019	0.002682
Trial1	1	1	blindfold	clockwise	practice	Guided	1	-0.5	-0.5	14.91647	-0.55072	-1.45	-1.3	0.801606162472961	0.0091591	0.0032615	0.0030012
Trial1	1	1	blindfold	clockwise	practice	Guided	1	-0.5	-0.5	14.93648	-0.55072	-1.45	-1.3	0.801606162472961	-0.0034983	-0.00096991	0.0039559
Trial1	1	1	blindfold	clockwise	practice	Guided	1	-0.5	-0.5	14.95647	-0.55072	-1.45	-1.3	0.801606162472961	8.8839E-05	-0.00097131	-0.0048011
Trial1	1	1	blindfold	clockwise	practice	Guided	1	-0.5	-0.5	14.97647	-0.55072	-1.45	-1.3	0.801606162472961	-0.0038134	0.011723	-0.00026181
Trial1	1	1	blindfold	clockwise	practice	Guided	1	-0.5	-0.5	14.99648	-0.55073	-1.45	-1.3	0.801606796123894	-0.0080322	-0.0094361	5.9006E-05
Trial1	1	1	blindfold	clockwise	practice	Guided	1	-0.5	-0.5	15.01646	-0.55073	-1.45	-1.3	0.801606796123894	0.0039931	-0.0094375	-0.0093338
Trial1	1	1	blindfold	clockwise	practice	Guided	1	-0.5	-0.5	15.03647	-0.55073	-1.45	-1.3	0.801606796123894	-0.01933	0.011722	-0.00089342
Trial1	1	1	blindfold	clockwise	practice	Guided	1	-0.5	-0.5	15.05647	-0.55073	-1.45	-1.3	0.801606796123894	-0.0067571	0.011721	0.016941
Trial1	1	1	blindfold	clockwise	practice	Guided	1	-0.5	-0.5	15.07648	-0.55073	-1.45	-1.3	0.801606796123894	-0.014154	0.024417	-0.02494
Trial1	1	1	blindfold	clockwise	practice	Guided	1	-0.5	-0.5	15.09647	-0.55073	-1.45	-1.3	0.801606796123894	-0.023952	0.011722	0.0065077
Trial1	1	1	blindfold	clockwise	practice	Guided	1	-0.5	-0.5	15.11647	-0.55073	-1.45	-1.3	0.801606796123894	0.0043171	-0.01367	-0.0051109
Trial1	1	1	blindfold	clockwise	practice	Guided	1	-0.5	-0.5	15.13647	-0.55073	-1.45	-1.3	0.801606796123894	0.0046359	0.015952	-0.0008903
Trial1	1	1	blindfold	clockwise	practice	Guided	1	-0.5	-0.5	15.15646	-0.55073	-1.45	-1.3	0.801606796123894	-0.011608	0.049807	0.0088214
Trial1	1	1	blindfold	clockwise	practice	Guided	1	-0.5	-0.5	15.17647	-0.55073	-1.45	-1.3	0.801606796123894	0.020883	-0.017902	-0.018403
Trial1	1	1	blindfold	clockwise	practice	Guided	1	-0.5	-0.5	15.19647	-0.55073	-1.45	-1.3	0.801606796123894	-0.012876	-0.017902	-0.021032
Trial1	1	1	blindfold	clockwise	practice	Guided	1	-0.5	-0.5	15.21648	-0.55073	-1.45	-1.3	0.801606796123894	-0.011921	-0.026367	0.0046055
Trial1	1	1	blindfold	clockwise	practice	Guided	1	-0.5	-0.5	15.23647	-0.55073	-1.45	-1.3	0.801606796123894	0.011495	-0.0052074	-0.022619
Trial1	1	1	blindfold	clockwise	practice	Guided	1	-0.5	-0.5	15.25647	-0.55074	-1.45	-1.3	0.801607429899415	-0.054749	-0.005206	-0.0035161
Trial1	1	1	blindfold	clockwise	practice	Guided	1	-0.5	-0.5	15.27647	-0.55074	-1.45	-1.3	0.801607429899415	0.015719	0.020185	-0.022935
Trial1	1	1	blindfold	clockwise	practice	Guided	1	-0.5	-0.5	15.29648	-0.55074	-1.45	-1.3	0.801607429899415	-0.012231	-0.00097397	0.00038987
Trial1	1	1	blindfold	clockwise	practice	Guided	1	-0.5	-0.5	15.31647	-0.55074	-1.45	-1.3	0.801607429899415	0.013726	0.0074891	0.0069233
Trial1	1	1	blindfold	clockwise	practice	Guided	1	-0.5	-0.5	15.33647	-0.55074	-1.45	-1.3	0.801607429899415	0.0010673	-0.00097506	0.007877
Trial1	1	1	blindfold	clockwise	practice	Guided	1	-0.5	-0.5	15.35648	-0.55074	-1.45	-1.3	0.801607429899415	-0.018124	-0.026364	-0.0047819
Trial1	1	1	blindfold	clockwise	practice	Guided	1	-0.5	-0.5	15.37646	-0.55074	-1.45	-1.3	0.801607429899415	-0.0080057	-0.00097206	7.0948E-05
Trial1	1	1	blindfold	clockwise	practice	Guided	1	-0.5	-0.5	15.39647	-0.55074	-1.45	-1.3	0.801607429899415	-0.012543	0.028648	-0.0038282
Trial1	1	1	blindfold	clockwise	practice	Guided	1	-0.5	-0.5	15.41647	-0.55074	-1.45	-1.3	0.801607429899415	0.010782	-0.017904	-0.0047791
Trial1	1	1	blindfold	clockwise	practice	Guided	1	-0.5	-0.5	15.43648	-0.55074	-1.45	-1.3	0.801607429899415	-0.01254	-0.00097707	-0.0038241
Trial1	1	1	blindfold	clockwise	practice	Guided	1	-0.5	-0.5	15.45647	-0.55074	-1.45	-1.3	0.801607429899415	-0.0060061	-0.00097754	-0.029779
Trial1	1	1	blindfold	clockwise	practice	Guided	1	-0.5	-0.5	15.47647	-0.55074	-1.45	-1.3	0.801607429899415	-0.00051112	-0.0094422	-0.013217
Trial1	1	1	blindfold	clockwise	practice	Guided	1	-0.5	-0.5	15.49648	-0.55074	-1.45	-1.3	0.801607429899415	-0.0014644	0.0074868	-0.025875
Trial1	1	1	blindfold	clockwise	practice	Guided	1	-0.5	-0.5	15.51646	-0.55075	-1.45	-1.3	0.801608063799523	-0.024558	-0.00097469	0.0055698
Trial1	1	1	blindfold	clockwise	practice	Guided	1	-0.5	-0.5	15.53647	-0.55075	-1.45	-1.3	0.801608063799523	0.0049837	0.028647	0.0033466
Trial1	1	1	blindfold	clockwise	practice	Guided	1	-0.5	-0.5	15.55647	-0.55075	-1.45	-1.3	0.801608063799523	0.0092054	0.032878	0.00303
Trial1	1	1	blindfold	clockwise	practice	Guided	1	-0.5	-0.5	15.57648	-0.55075	-1.45	-1.3	0.801608063799523	0.0046725	-0.0094403	-0.00087279
Trial1	1	1	blindfold	clockwise	practice	Guided	1	-0.5	-0.5	15.59647	-0.55075	-1.45	-1.3	0.801608063799523	0.00045434	0.011718	-0.00055481
Trial1	1	1	blindfold	clockwise	practice	Guided	1	-0.5	-0.5	15.61647	-0.55075	-1.45	-1.3	0.801608063799523	-0.0037634	0.0074867	-0.00023626
Trial1	1	1	blindfold	clockwise	practice	Guided	1	-0.5	-0.5	15.63647	-0.55075	-1.45	-1.3	0.801608063799523	-0.00049529	-0.013671	-0.013213
Trial1	1	1	blindfold	clockwise	practice	Guided	1	-0.5	-0.5	15.65646	-0.55075	-1.45	-1.3	0.801608063799523	-0.019369	-0.034829	0.017914
Trial1	1	1	blindfold	clockwise	practice	Guided	1	-0.5	-0.5	15.67647	-0.55076	-1.45	-1.3	0.801608694049893	0.00046179	0.0032563	-0.00055235
Trial1	1	1	blindfold	clockwise	practice	Guided	1	-0.5	-0.5	15.69647	-0.55076	-1.45	-1.3	0.801608694049893	0.012167	-0.005207	-0.014165
Trial1	1	1	blindfold	clockwise	practice	Guided	1	-0.5	-0.5	15.71648	-0.55076	-1.45	-1.3	0.801608694049893	0.0082662	0.0032563	-0.0096259
Trial1	1	1	blindfold	clockwise	practice	Guided	1	-0.5	-0.5	15.73647	-0.55076	-1.45	-1.3	0.801608694049893	-0.0037574	-0.017904	-0.00023008
Trial1	1	1	blindfold	clockwise	practice	Guided	1	-0.5	-0.5	15.75647	-0.55076	-1.45	-1.3	0.801608694049893	-0.007977	-0.013674	0.015379
Trial1	1	1	blindfold	clockwise	practice	Guided	1	-0.5	-0.5	15.77647	-0.55076	-1.45	-1.3	0.801608694049893	-0.025172	-0.00097727	-0.0028595
Trial1	1	1	blindfold	clockwise	practice	Guided	1	-0.5	-0.5	15.79648	-0.55076	-1.45	-1.3	0.801608694049893	0.0085879	0.024415	-0.0054036
Trial1	1	1	blindfold	clockwise	practice	Guided	1	-0.5	-0.5	15.81647	-0.55076	-1.45	-1.3	0.801608694049893	0.004051	0.028646	-0.0093059
Trial1	1	1	blindfold	clockwise	practice	Guided	1	-0.5	-0.5	15.83647	-0.55076	-1.45	-1.3	0.801608694049893	0.013128	0.024413	-0.0015012
Trial1	1	1	blindfold	clockwise	practice	Guided	1	-0.5	-0.5	15.85648	-0.55076	-1.45	-1.3	0.801608694049893	-0.0043854	0.04134	-0.0086676
Trial1	1	1	blindfold	clockwise	practice	Guided	1	-0.5	-0.5	15.87646	-0.55076	-1.45	-1.3	0.801608694049893	-0.0098727	0.020179	-0.025229
Trial1	1	1	blindfold	clockwise	practice	Guided	1	-0.5	-0.5	15.89647	-0.55076	-1.45	-1.3	0.801608694049893	0.0059651	-0.013678	0.016653
Trial1	1	1	blindfold	clockwise	practice	Guided	1	-0.5	-0.5	15.91647	-0.55076	-1.45	-1.3	0.801608694049893	-0.0031098	-0.026375	-0.0077105
Trial1	1	1	blindfold	clockwise	practice	Guided	1	-0.5	-0.5	15.93648	-0.55076	-1.45	-1.3	0.801608694049893	-0.029063	0.015943	0.0016812
Trial1	1	1	blindfold	clockwise	practice	Guided	1	-0.5	-0.5	15.95647	-0.55076	-1.45	-1.3	0.801608694049893	-0.0043783	0.032868	-0.0086642
Trial1	1	1	blindfold	clockwise	practice	Guided	1	-0.5	-0.5	15.97647	-0.55077	-1.45	-1.3	0.8016093319735	0.0089191	-0.013682	-0.0011788
Trial1	1	1	blindfold	clockwise	practice	Guided	1	-0.5	-0.5	15.99648	-0.55077	-1.45	-1.3	0.8016093319735	-0.052065	0.024404	-0.022047
Trial1	1	1	blindfold	clockwise	practice	Guided	1	-0.5	-0.5	16.01646	-0.55077	-1.45	-1.3	0.8016093319735	0.010511	-0.026379	0.019924
Trial1	1	1	blindfold	clockwise	practice	Guided	1	-0.5	-0.5	16.03647	-0.55077	-1.45	-1.3	0.8016093319735	0.011552	-0.03061	-0.022592
Trial1	1	1	blindfold	clockwise	practice	Guided	1	-0.5	-0.5	16.05647	-0.55077	-1.45	-1.3	0.8016093319735	-0.0046903	0.01594	-0.012881
Trial1	1	1	blindfold	clockwise	practice	Guided	1	-0.5	-0.5	16.07648	-0.55077	-1.45	-1.3	0.8016093319735	-0.0040508	-0.0094521	-0.024901
Trial1	1	1	blindfold	clockwise	practice	Guided	1	-0.5	-0.5	16.09647	-0.55077	-1.45	-1.3	0.8016093319735	-0.0089058	0.0032449	0.026054
Trial1	1	1	blindfold	clockwise	practice	Guided	1	-0.5	-0.5	16.11647	-0.55077	-1.45	-1.3	0.8016093319735	-0.017028	0.0032444	-0.0077045
Trial1	1	1	blindfold	clockwise	practice	Guided	1	-0.5	-0.5	16.13647	-0.55077	-1.45	-1.3	0.8016093319735	-0.044341	0.015938	0.024061
Trial1	1	1	blindfold	clockwise	practice	Guided	1	-0.5	-0.5	16.15646	-0.55077	-1.45	-1.3	0.8016093319735	-0.030639	0.028632	-0.021315
Trial1	1	1	blindfold	clockwise	practice	Guided	1	-0.5	-0.5	16.17647	-0.55077	-1.45	-1.3	0.8016093319735	0.013149	-0.017918	0.016029
Trial1	1	1	blindfold	clockwise	practice	Guided	1	-0.5	-0.5	16.19647	-0.55077	-1.45	-1.3	0.8016093319735	0.014508	-0.00099	-0.039781
Trial1	1	1	blindfold	clockwise	practice	Guided	1	-0.5	-0.5	16.21648	-0.55077	-1.45	-1.3	0.8016093319735	-0.0040471	0.011706	-0.0044342
Trial1	1	1	blindfold	clockwise	practice	Guided	1	-0.5	-0.5	16.23647	-0.55077	-1.45	-1.3	0.8016093319735	-0.017024	0.02017	-0.0076991
Trial1	1	1	blindfold	clockwise	practice	Guided	1	-0.5	-0.5	16.25647	-0.55077	-1.45	-1.3	0.8016093319735	-0.0037281	-0.0052211	-0.00021246
Trial1	1	1	blindfold	clockwise	practice	Guided	1	-0.5	-0.5	16.27647	-0.55078	-1.45	-1.3	0.801609962471559	-0.0069895	-0.0052212	0.012765
Trial1	1	1	blindfold	clockwise	practice	Guided	1	-0.5	-0.5	16.29648	-0.55078	-1.45	-1.3	0.801609962471559	0.008936	-0.0094545	0.018662
Trial1	1	1	blindfold	clockwise	practice	Guided	1	-0.5	-0.5	16.31647	-0.55078	-1.45	-1.3	0.801609962471559	-0.00141	0.0074722	-0.02585
Trial1	1	1	blindfold	clockwise	practice	Guided	1	-0.5	-0.5	16.33647	-0.55078	-1.45	-1.3	0.801609962471559	-0.0040399	0.024397	-0.0044328
Trial1	1	1	blindfold	clockwise	practice	Guided	1	-0.5	-0.5	16.35648	-0.55078	-1.45	-1.3	0.801609962471559	-0.026411	0.049785	0.0062322
Trial1	1	1	blindfold	clockwise	practice	Guided	1	-0.5	-0.5	16.37646	-0.55078	-1.45	-1.3	0.801609962471559	0.0044006	-0.039085	-0.0050681
Trial1	1	1	blindfold	clockwise	practice	Guided	1	-0.5	-0.5	16.39647	-0.55078	-1.45	-1.3	0.801609962471559	0.008938	-0.0052289	-0.013825
Trial1	1	1	blindfold	clockwise	practice	Guided	1	-0.5	-0.5	16.41647	-0.55078	-1.45	-1.3	0.801609962471559	-0.004357	-0.013691	0.0043233
Trial1	1	1	blindfold	clockwise	practice	Guided	1	-0.5	-0.5	16.43648	-0.55078	-1.45	-1.3	0.801609962471559	-0.02219	0.0032358	-0.020039
Trial1	1	1	blindfold	clockwise	practice	Guided	1	-0.5	-0.5	16.45647	-0.55078	-1.45	-1.3	0.801609962471559	-0.035166	-0.0052261	0.00010872
Trial1	1	1	blindfold	clockwise	practice	Guided	1	-0.5	-0.5	16.47647	-0.55078	-1.45	-1.3	0.801609962471559	0.005357	-0.0009945401	0.0075975
Trial1	1	1	blindfold	clockwise	practice	Guided	1	-0.5	-0.5	16.49648	-0.55078	-1.45	-1.3	0.801609962471559	-0.024817	0.028628	0.0091884
Trial1	1	1	blindfold	clockwise	practice	Guided	1	-0.5	-0.5	16.51646	-0.55078	-1.45	-1.3	0.801609962471559	-0.023457	-0.00099403	-0.036911
Trial1	1	1	blindfold	clockwise	practice	Guided	1	-0.5	-0.5	16.53647	-0.55078	-1.45	-1.3	0.801609962471559	-0.0049868	0.024395	-0.017082
Trial1	1	1	blindfold	clockwise	practice	Guided	1	-0.5	-0.5	16.55647	-0.55078	-1.45	-1.3	0.801609962471559	0.00018814	-0.00946	-0.0047381
Trial1	1	1	blindfold	clockwise	practice	Guided	1	-0.5	-0.5	16.57648	-0.55078	-1.45	-1.3	0.801609962471559	0.0047263	0.024395	-0.0008328
Trial1	1	1	blindfold	clockwise	practice	Guided	1	-0.5	-0.5	16.59647	-0.55078	-1.45	-1.3	0.801609962471559	-0.0040308	0.007467	-0.0044166
Trial1	1	1	blindfold	clockwise	practice	Guided	1	-0.5	-0.5	16.61647	-0.55078	-1.45	-1.3	0.801609962471559	0.00018991	0.0074666	0.016047
Trial1	1	1	blindfold	clockwise	practice	Guided	1	-0.5	-0.5	16.63647	-0.55078	-1.45	-1.3	0.801609962471559	-0.026082	-0.022154	-0.0252
Trial1	1	1	blindfold	clockwise	practice	Guided	1	-0.5	-0.5	16.65646	-0.55078	-1.45	-1.3	0.801609962471559	0.021925	0.0032367	0.002114
Trial1	1	1	blindfold	clockwise	practice	Guided	1	-0.5	-0.5	16.67647	-0.55078	-1.45	-1.3	0.801609962471559	0.00082824	-0.022155	0.0037033
Trial1	1	1	blindfold	clockwise	practice	Guided	1	-0.5	-0.5	16.69647	-0.55078	-1.45	-1.3	0.801609962471559	-0.0096054	0.0032367	0.0037021
Trial1	1	1	blindfold	clockwise	practice	Guided	1	-0.5	-0.5	16.71648	-0.55078	-1.45	-1.3	0.801609962471559	0.0076798	0.0074691	-0.018033
Trial1	1	1	blindfold	clockwise	practice	Guided	1	-0.5	-0.5	16.73647	-0.55079	-1.45	-1.3	0.801610593092726	-0.013187	0.028628	0.042951
Trial1	1	1	blindfold	clockwise	practice	Guided	1	-0.5	-0.5	16.75647	-0.55079	-1.45	-1.3	0.801610593092726	-0.005382	-0.005229	0.0076024
Trial1	1	1	blindfold	clockwise	practice	Guided	1	-0.5	-0.5	16.77647	-0.55079	-1.45	-1.3	0.801610593092726	-0.020585	-0.0052276	0.0010705
Trial1	1	1	blindfold	clockwise	practice	Guided	1	-0.5	-0.5	16.79648	-0.55079	-1.45	-1.3	0.801610593092726	0.011903	0.011699	-0.010549
Trial1	1	1	blindfold	clockwise	practice	Guided	1	-0.5	-0.5	16.81647	-0.55079	-1.45	-1.3	0.801610593092726	-0.04327	-0.022156	0.0078321
Trial1	1	1	blindfold	clockwise	practice	Guided	1	-0.5	-0.5	16.83647	-0.55079	-1.45	-1.3	0.801610593092726	0.0174	-0.030617	-0.001792
Trial1	1	1	blindfold	clockwise	practice	Guided	1	-0.5	-0.5	16.85648	-0.55079	-1.45	-1.3	0.801610593092726	-0.012773	-0.013691	-0.008006
Trial1	1	1	blindfold	clockwise	practice	Guided	1	-0.5	-0.5	16.87646	-0.55079	-1.45	-1.3	0.801610593092726	-0.0036928	-0.0052271	-0.00020358
Trial1	1	1	blindfold	clockwise	practice	Guided	1	-0.5	-0.5	16.89647	-0.55079	-1.45	-1.3	0.801610593092726	-0.021842	-0.060241	-0.020666
Trial1	1	1	blindfold	clockwise	practice	Guided	1	-0.5	-0.5	16.91647	-0.55079	-1.45	-1.3	0.801610593092726	-0.011812	-0.0052261	-0.0080034
Trial1	1	1	blindfold	clockwise	practice	Guided	1	-0.5	-0.5	16.93648	-0.5508	-1.45	-1.3	0.80161123139157	-0.019933	-0.017922	0.0095108
Trial1	1	1	blindfold	clockwise	practice	Guided	1	-0.5	-0.5	16.95647	-0.5508	-1.45	-1.3	0.80161123139157	-0.027012	-0.0052265	0.0024298
Trial1	1	1	blindfold	clockwise	practice	Guided	1	-0.5	-0.5	16.97647	-0.5508	-1.45	-1.3	0.80161123139157	0.017731	-0.0052246	0.0024304
Trial1	1	1	blindfold	clockwise	practice	Guided	1	-0.5	-0.5	16.99648	-0.5508	-1.45	-1.3	0.80161123139157	0.0050692	-0.043312	0.025437
Trial1	1	1	blindfold	clockwise	practice	Guided	1	-0.5	-0.5	17.01646	-0.5508	-1.45	-1.3	0.80161123139157	-0.0043226	0.0074689	-0.0086398
Trial1	1	1	blindfold	clockwise	practice	Guided	1	-0.5	-0.5	17.03647	-0.5508	-1.45	-1.3	0.80161123139157	-0.017298	-0.026386	-0.011906
Trial1	1	1	blindfold	clockwise	practice	Guided	1	-0.5	-0.5	17.05647	-0.5508	-1.45	-1.3	0.80161123139157	-0.020244	-0.013692	0.0052927
Trial1	1	1	blindfold	clockwise	practice	Guided	1	-0.5	-0.5	17.07648	-0.5508	-1.45	-1.3	0.80161123139157	0.0050775	0.015931	0.0088751
Trial1	1	1	blindfold	clockwise	practice	Guided	1	-0.5	-0.5	17.09647	-0.5508	-1.45	-1.3	0.80161123139157	0.0021311	-0.030619	0.02058
Trial1	1	1	blindfold	clockwise	practice	Guided	1	-0.5	-0.5	17.11647	-0.5508	-1.45	-1.3	0.80161123139157	-0.020239	0.0074674	0.0052881
Trial1	1	1	blindfold	clockwise	practice	Guided	1	-0.5	-0.5	17.13647	-0.5508	-1.45	-1.3	0.80161123139157	-0.020237	-0.022152	0.0052888
Trial1	1	1	blindfold	clockwise	practice	Guided	1	-0.5	-0.5	17.15646	-0.5508	-1.45	-1.3	0.80161123139157	-0.02246	0.020167	-0.02425
Trial1	1	1	blindfold	clockwise	practice	Guided	1	-0.5	-0.5	17.17647	-0.55081	-1.45	-1.3	0.801611862260425	-0.028989	-0.013686	0.0017076
Trial1	1	1	blindfold	clockwise	practice	Guided	1	-0.5	-0.5	17.19647	-0.55081	-1.45	-1.3	0.801611862260425	0.0096268	-0.013687	-0.0050542
Trial1	1	1	blindfold	clockwise	practice	Guided	1	-0.5	-0.5	17.21648	-0.55081	-1.45	-1.3	0.801611862260425	-0.011153	-0.0052233	0.013099
Trial1	1	1	blindfold	clockwise	practice	Guided	1	-0.5	-0.5	17.23647	-0.55081	-1.45	-1.3	0.801611862260425	0.0015049	0.015935	0.012145
Trial1	1	1	blindfold	clockwise	practice	Guided	1	-0.5	-0.5	17.25647	-0.55081	-1.45	-1.3	0.801611862260425	0.021332	-0.0094541	-0.0063246
Trial1	1	1	blindfold	clockwise	practice	Guided	1	-0.5	-0.5	17.27647	-0.55081	-1.45	-1.3	0.801611862260425	-0.015056	0.0244	0.017636
Trial1	1	1	blindfold	clockwise	practice	Guided	1	-0.5	-0.5	17.29648	-0.55081	-1.45	-1.3	0.801611862260425	-0.0085213	0.015935	-0.008319
Trial1	1	1	blindfold	clockwise	practice	Guided	1	-0.5	-0.5	17.31647	-0.55081	-1.45	-1.3	0.801611862260425	0.012578	0.02863	-0.0099081
Trial1	1	1	blindfold	clockwise	practice	Guided	1	-0.5	-0.5	17.33647	-0.55081	-1.45	-1.3	0.801611862260425	-0.028984	0.028631	0.0017101
Trial1	1	1	blindfold	clockwise	practice	Guided	1	-0.5	-0.5	17.35648	-0.55081	-1.45	-1.3	0.801611862260425	0.0089961	0.0074707	-0.0011504
Trial1	1	1	blindfold	clockwise	practice	Guided	1	-0.5	-0.5	17.37646	-0.55081	-1.45	-1.3	0.801611862260425	0.0050958	0.0074678	0.0033858
Trial1	1	1	blindfold	clockwise	practice	Guided	1	-0.5	-0.5	17.39647	-0.55081	-1.45	-1.3	0.801611862260425	-0.010104	-0.009459	-0.029419
Trial1	1	1	blindfold	clockwise	practice	Guided	1	-0.5	-0.5	17.41647	-0.55081	-1.45	-1.3	0.801611862260425	0.02039	0.032858	-0.018983
Trial1	1	1	blindfold	clockwise	practice	Guided	1	-0.5	-0.5	17.43648	-0.55081	-1.45	-1.3	0.801611862260425	-0.03224	0.0032337	0.014688
Trial1	1	1	blindfold	clockwise	practice	Guided	1	-0.5	-0.5	17.45647	-0.55082	-1.45	-1.3	0.801612497031152	-0.018855	-0.0009992	-0.033
Trial1	1	1	blindfold	clockwise	practice	Guided	1	-0.5	-0.5	17.47647	-0.55082	-1.45	-1.3	0.801612497031152	0.0090073	0.0032335	-0.0011468
Trial1	1	1	blindfold	clockwise	practice	Guided	1	-0.5	-0.5	17.49648	-0.55082	-1.45	-1.3	0.801612497031152	-0.0052405	-0.0009988101	-0.021292
Trial1	1	1	blindfold	clockwise	practice	Guided	1	-0.5	-0.5	17.51646	-0.55082	-1.45	-1.3	0.801612497031152	-0.0072334	-0.0052316	0.0085658
Trial1	1	1	blindfold	clockwise	practice	Guided	1	-0.5	-0.5	17.53647	-0.55082	-1.45	-1.3	0.801612497031152	0.019765	-0.022157	-0.017388
Trial1	1	1	blindfold	clockwise	practice	Guided	1	-0.5	-0.5	17.55647	-0.55082	-1.45	-1.3	0.801612497031152	-0.012723	0.0074652	-0.0079914
Trial1	1	1	blindfold	clockwise	practice	Guided	1	-0.5	-0.5	17.57648	-0.55082	-1.45	-1.3	0.801612497031152	-0.015984	-0.026385	0.0049889
Trial1	1	1	blindfold	clockwise	practice	Guided	1	-0.5	-0.5	17.59647	-0.55082	-1.45	-1.3	0.801612497031152	-0.013352	-0.0009938	-0.01643
Trial1	1	1	blindfold	clockwise	practice	Guided	1	-0.5	-0.5	17.61647	-0.55082	-1.45	-1.3	0.801612497031152	-0.0052294	0.020164	-0.021286
Trial1	1	1	blindfold	clockwise	practice	Guided	1	-0.5	-0.5	17.63647	-0.55082	-1.45	-1.3	0.801612497031152	-0.034129	0.015933	-0.010619
Trial1	1	1	blindfold	clockwise	practice	Guided	1	-0.5	-0.5	17.65646	-0.55083	-1.45	-1.3	0.801613131926464	-0.024098	0.0032357	0.0098479
Trial1	1	1	blindfold	clockwise	practice	Guided	1	-0.5	-0.5	17.67647	-0.55083	-1.45	-1.3	0.801613131926464	-0.019241	0.0117	0.01797
Trial1	1	1	blindfold	clockwise	practice	Guided	1	-0.5	-0.5	17.69647	-0.55083	-1.45	-1.3	0.801613131926464	-0.0010002	0.024396	-0.021596
Trial1	1	1	blindfold	clockwise	practice	Guided	1	-0.5	-0.5	17.71648	-0.55083	-1.45	-1.3	0.801613131926464	-0.018833	0.0032376	-0.032983
Trial1	1	1	blindfold	clockwise	practice	Guided	1	-0.5	-0.5	17.73647	-0.55083	-1.45	-1.3	0.801613131926464	-0.024729	-0.00099398	0.01017
Trial1	1	1	blindfold	clockwise	practice	Guided	1	-0.5	-0.5	17.75647	-0.55083	-1.45	-1.3	0.801613131926464	-0.0006773	-0.00099336	-0.017373
Trial1	1	1	blindfold	clockwise	practice	Guided	1	-0.5	-0.5	17.77647	-0.55083	-1.45	-1.3	0.801613131926464	0.005134	-0.00099059	0.0034098
Trial1	1	1	blindfold	clockwise	practice	Guided	1	-0.5	-0.5	17.79648	-0.55083	-1.45	-1.3	0.801613131926464	0.0016398	0.015937	-0.026129
Trial1	1	1	blindfold	clockwise	practice	Guided	1	-0.5	-0.5	17.81647	-0.55083	-1.45	-1.3	0.801613131926464	-0.0052095	0.020168	-0.02127
Trial1	1	1	blindfold	clockwise	practice	Guided	1	-0.5	-0.5	17.83647	-0.55083	-1.45	-1.3	0.801613131926464	0.029822	-0.013688	-0.0069336
Trial1	1	1	blindfold	clockwise	practice	Guided	1	-0.5	-0.5	17.85648	-0.55083	-1.45	-1.3	0.801613131926464	-0.028301	0.015934	0.01018
Trial1	1	1	blindfold	clockwise	practice	Guided	1	-0.5	-0.5	17.87646	-0.55084	-1.45	-1.3	0.801613766946361	-0.025348	-0.00099366	-0.0070168
Trial1	1	1	blindfold	clockwise	practice	Guided	1	-0.5	-0.5	17.89647	-0.55084	-1.45	-1.3	0.801613766946361	-0.028294	-0.00099377	0.010182
Trial1	1	1	blindfold	clockwise	practice	Guided	1	-0.5	-0.5	17.91647	-0.55084	-1.45	-1.3	0.801613766946361	-0.0045629	-0.022154	-0.012825
Trial1	1	1	blindfold	clockwise	practice	Guided	1	-0.5	-0.5	17.93648	-0.55084	-1.45	-1.3	0.801613766946361	-0.021124	0.028627	-0.0073338
Trial1	1	1	blindfold	clockwise	practice	Guided	1	-0.5	-0.5	17.95647	-0.55084	-1.45	-1.3	0.801613766946361	0.021077	-0.00099446	-0.010513
Trial1	1	1	blindfold	clockwise	practice	Guided	1	-0.5	-0.5	17.97647	-0.55084	-1.45	-1.3	0.801613766946361	0.0081027	-0.017924	-0.013779
Trial1	1	1	blindfold	clockwise	practice	Guided	1	-0.5	-0.5	17.99648	-0.55084	-1.45	-1.3	0.801613766946361	-0.032823	0.011701	-0.012504
Trial1	1	1	blindfold	clockwise	practice	Guided	1	-0.5	-0.5	18.01646	-0.55084	-1.45	-1.3	0.801613766946361	0.0093769	-0.00099854	0.0031035
Trial1	1	1	blindfold	clockwise	practice	Guided	1	-0.5	-0.5	18.03647	-0.55084	-1.45	-1.3	0.801613766946361	-0.0039188	0.015929	-0.0043814
Trial1	1	1	blindfold	clockwise	practice	Guided	1	-0.5	-0.5	18.05647	-0.55085	-1.45	-1.3	0.801614398309851	-0.014262	-0.0094606	-0.029065
Trial1	1	1	blindfold	clockwise	practice	Guided	1	-0.5	-0.5	18.07648	-0.55085	-1.45	-1.3	0.801614398309851	-0.017524	-0.013692	-0.016086
Trial1	1	1	blindfold	clockwise	practice	Guided	1	-0.5	-0.5	18.09647	-0.55085	-1.45	-1.3	0.801614398309851	0.012335	0.020162	-0.014091
Trial1	1	1	blindfold	clockwise	practice	Guided	1	-0.5	-0.5	18.11647	-0.55085	-1.45	-1.3	0.801614398309851	0.00031454	-0.0009988101	-0.0046975
Trial1	1	1	blindfold	clockwise	practice	Guided	1	-0.5	-0.5	18.13647	-0.55085	-1.45	-1.3	0.801614398309851	-0.010755	0.0074635	0.017355
Trial1	1	1	blindfold	clockwise	practice	Guided	1	-0.5	-0.5	18.15646	-0.55085	-1.45	-1.3	0.801614398309851	-0.017199	0.0074647	-0.011865
Trial1	1	1	blindfold	clockwise	practice	Guided	1	-0.5	-0.5	18.17647	-0.55085	-1.45	-1.3	0.801614398309851	-0.005897	0.0074664	0.025481
Trial1	1	1	blindfold	clockwise	practice	Guided	1	-0.5	-0.5	18.19647	-0.55086	-1.45	-1.3	0.801615037359906	-0.0067618	-0.0094598	-0.039726
Trial1	1	1	blindfold	clockwise	practice	Guided	1	-0.5	-0.5	18.21648	-0.55086	-1.45	-1.3	0.801615037359906	-0.012657	0.028626	-0.0079592
Trial1	1	1	blindfold	clockwise	practice	Guided	1	-0.5	-0.5	18.23647	-0.55086	-1.45	-1.3	0.801615037359906	-0.0071658	0.011698	0.0086018
Trial1	1	1	blindfold	clockwise	practice	Guided	1	-0.5	-0.5	18.25647	-0.55086	-1.45	-1.3	0.801615037359906	-0.024044	0.0032337	0.0098741
Trial1	1	1	blindfold	clockwise	practice	Guided	1	-0.5	-0.5	18.27647	-0.55086	-1.45	-1.3	0.801615037359906	0.013935	0.020162	0.0070123
Trial1	1	1	blindfold	clockwise	practice	Guided	1	-0.5	-0.5	18.29648	-0.55086	-1.45	-1.3	0.801615037359906	0.01752	-0.026389	0.00606
Trial1	1	1	blindfold	clockwise	practice	Guided	1	-0.5	-0.5	18.31647	-0.55086	-1.45	-1.3	0.801615037359906	0.011393	-0.0094611	-0.026747
Trial1	1	1	blindfold	clockwise	practice	Guided	1	-0.5	-0.5	18.33647	-0.55086	-1.45	-1.3	0.801615037359906	0.0087665	-0.0009973299	-0.0053298
Trial1	1	1	blindfold	clockwise	practice	Guided	1	-0.5	-0.5	18.35648	-0.55086	-1.45	-1.3	0.801615037359906	0.0055026	-0.00099666	0.00765
Trial1	1	1	blindfold	clockwise	practice	Guided	1	-0.5	-0.5	18.37646	-0.55086	-1.45	-1.3	0.801615037359906	-0.0077898	-0.00099618	0.00016526
Trial1	1	1	blindfold	clockwise	practice	Guided	1	-0.5	-0.5	18.39647	-0.55086	-1.45	-1.3	0.801615037359906	0.0048698	0.015932	0.006379
Trial1	1	1	blindfold	clockwise	practice	Guided	1	-0.5	-0.5	18.41647	-0.55086	-1.45	-1.3	0.801615037359906	-0.00062062	0.0074687	-0.01735
Trial1	1	1	blindfold	clockwise	practice	Guided	1	-0.5	-0.5	18.43648	-0.55086	-1.45	-1.3	0.801615037359906	-0.010014	-0.022156	-0.029372
Trial1	1	1	blindfold	clockwise	practice	Guided	1	-0.5	-0.5	18.45647	-0.55086	-1.45	-1.3	0.801615037359906	-0.015185	-0.00099761	-0.041713
Trial1	1	1	blindfold	clockwise	practice	Guided	1	-0.5	-0.5	18.47647	-0.55087	-1.45	-1.3	0.801615668971081	-0.018448	-0.013696	-0.028737
Trial1	1	1	blindfold	clockwise	practice	Guided	1	-0.5	-0.5	18.49648	-0.55087	-1.45	-1.3	0.801615668971081	-0.016221	0.0032316	0.006294
Trial1	1	1	blindfold	clockwise	practice	Guided	1	-0.5	-0.5	18.51646	-0.55087	-1.45	-1.3	0.801615668971081	-0.0015663	-0.00099968	-0.030324
Trial1	1	1	blindfold	clockwise	practice	Guided	1	-0.5	-0.5	18.53647	-0.55087	-1.45	-1.3	0.801615668971081	0.025343	0.02439	0.0031181
Trial1	1	1	blindfold	clockwise	practice	Guided	1	-0.5	-0.5	18.55647	-0.55087	-1.45	-1.3	0.801615668971081	-0.033732	0.024389	-0.0063617
Trial1	1	1	blindfold	clockwise	practice	Guided	1	-0.5	-0.5	18.57648	-0.55087	-1.45	-1.3	0.801615668971081	0.0081522	0.0074608	-0.013762
Trial1	1	1	blindfold	clockwise	practice	Guided	1	-0.5	-0.5	18.59647	-0.55087	-1.45	-1.3	0.801615668971081	0.011419	0.024387	-0.025467
Trial1	1	1	blindfold	clockwise	practice	Guided	1	-0.5	-0.5	18.61647	-0.55087	-1.45	-1.3	0.801615668971081	-0.02338	0.011693	0.018323
Trial1	1	1	blindfold	clockwise	practice	Guided	1	-0.5	-0.5	18.63647	-0.55087	-1.45	-1.3	0.801615668971081	3.4681E-05	0.0074611	-0.0089034
Trial1	1	1	blindfold	clockwise	practice	Guided	1	-0.5	-0.5	18.65646	-0.55088	-1.45	-1.3	0.801616300705361	0.021136	0.0032287	-0.010494
Trial1	1	1	blindfold	clockwise	practice	Guided	1	-0.5	-0.5	18.67647	-0.55088	-1.45	-1.3	0.801616300705361	-0.00027982	-0.030629	-0.013121
Trial1	1	1	blindfold	clockwise	practice	Guided	1	-0.5	-0.5	18.69647	-0.55088	-1.45	-1.3	0.801616300705361	-0.015884	0.01169	-0.032948
Trial1	1	1	blindfold	clockwise	practice	Guided	1	-0.5	-0.5	18.71648	-0.55088	-1.45	-1.3	0.801616300705361	-0.029178	0.01169	-0.0024543
Trial1	1	1	blindfold	clockwise	practice	Guided	1	-0.5	-0.5	18.73647	-0.55088	-1.45	-1.3	0.801616300705361	0.026316	0.01169	0.0001767
Trial1	1	1	blindfold	clockwise	practice	Guided	1	-0.5	-0.5	18.75647	-0.55088	-1.45	-1.3	0.801616300705361	-0.008079	0.015921	-0.0040409
Trial1	1	1	blindfold	clockwise	practice	Guided	1	-0.5	-0.5	18.77647	-0.55088	-1.45	-1.3	0.801616300705361	-0.0083983	0.024381	-0.0082579
Trial1	1	1	blindfold	clockwise	practice	Guided	1	-0.5	-0.5	18.79648	-0.55088	-1.45	-1.3	0.801616300705361	-0.023688	0.024381	0.014113
Trial1	1	1	blindfold	clockwise	practice	Guided	1	-0.5	-0.5	18.81647	-0.55088	-1.45	-1.3	0.801616300705361	0.0091166	-0.017937	-0.0010878
Trial1	1	1	blindfold	clockwise	practice	Guided	1	-0.5	-0.5	18.83647	-0.55088	-1.45	-1.3	0.801616300705361	-0.031404	-0.0052427	-0.031984
Trial1	1	1	blindfold	clockwise	practice	Guided	1	-0.5	-0.5	18.85648	-0.55088	-1.45	-1.3	0.801616300705361	0.0061703	-0.0052425	0.016113
Trial1	1	1	blindfold	clockwise	practice	Guided	1	-0.5	-0.5	18.87646	-0.55088	-1.45	-1.3	0.801616300705361	-0.026953	-0.001011	0.027095
Trial1	1	1	blindfold	clockwise	practice	Guided	1	-0.5	-0.5	18.89647	-0.55088	-1.45	-1.3	0.801616300705361	0.0019512	0.011685	0.010216
Trial1	1	1	blindfold	clockwise	practice	Guided	1	-0.5	-0.5	18.91647	-0.55088	-1.45	-1.3	0.801616300705361	-0.025274	0.0074501	-0.0069792
Trial1	1	1	blindfold	clockwise	practice	Guided	1	-0.5	-0.5	18.93648	-0.55088	-1.45	-1.3	0.801616300705361	0.0091227	0.015912	-0.020591
Trial1	1	1	blindfold	clockwise	practice	Guided	1	-0.5	-0.5	18.95647	-0.55088	-1.45	-1.3	0.801616300705361	0.001956	0.003215	0.016434
Trial1	1	1	blindfold	clockwise	practice	Guided	1	-0.5	-0.5	18.97647	-0.55088	-1.45	-1.3	0.801616300705361	-0.024952	0.01591	0.0044098
Trial1	1	1	blindfold	clockwise	practice	Guided	1	-0.5	-0.5	18.99648	-0.55088	-1.45	-1.3	0.801616300705361	-0.028536	-0.017944	-0.02218
Trial1	1	1	blindfold	clockwise	practice	Guided	1	-0.5	-0.5	19.01646	-0.55088	-1.45	-1.3	0.801616300705361	0.016929	0.028607	-0.010155
Trial1	1	1	blindfold	clockwise	practice	Guided	1	-0.5	-0.5	19.03647	-0.55088	-1.45	-1.3	0.801616300705361	-0.034663	0.011677	-0.018999
Trial1	1	1	blindfold	clockwise	practice	Guided	1	-0.5	-0.5	19.05647	-0.55088	-1.45	-1.3	0.801616300705361	0.0055451	0.02014	0.0076798
Trial1	1	1	blindfold	clockwise	practice	Guided	1	-0.5	-0.5	19.07648	-0.55089	-1.45	-1.3	0.801616940130645	0.0036394	0.024369	-0.017644
Trial1	1	1	blindfold	clockwise	practice	Guided	1	-0.5	-0.5	19.09647	-0.55089	-1.45	-1.3	0.801616940130645	-0.016187	-0.0010205	-0.0079303
Trial1	1	1	blindfold	clockwise	practice	Guided	1	-0.5	-0.5	19.11647	-0.55089	-1.45	-1.3	0.801616940130645	-0.0080631	0.0032119	-0.017323
Trial1	1	1	blindfold	clockwise	practice	Guided	1	-0.5	-0.5	19.13647	-0.55089	-1.45	-1.3	0.801616940130645	-0.033063	0.024371	-0.014373
Trial1	1	1	blindfold	clockwise	practice	Guided	1	-0.5	-0.5	19.15646	-0.55089	-1.45	-1.3	0.801616940130645	-0.030517	-0.0052532	0.035859
Trial1	1	1	blindfold	clockwise	practice	Guided	1	-0.5	-0.5	19.17647	-0.55089	-1.45	-1.3	0.801616940130645	-0.011234	-0.026412	-0.046224
Trial1	1	1	blindfold	clockwise	practice	Guided	1	-0.5	-0.5	19.19647	-0.55089	-1.45	-1.3	0.801616940130645	-0.028199	0.0032079	0.0099067
Trial1	1	1	blindfold	clockwise	practice	Guided	1	-0.5	-0.5	19.21648	-0.55089	-1.45	-1.3	0.801616940130645	0.0010203	0.0074371	-0.009835
Trial1	1	1	blindfold	clockwise	practice	Guided	1	-0.5	-0.5	19.23647	-0.55089	-1.45	-1.3	0.801616940130645	0.011052	0.032826	0.024244
Trial1	1	1	blindfold	clockwise	practice	Guided	1	-0.5	-0.5	19.25647	-0.55089	-1.45	-1.3	0.801616940130645	-0.02756	-0.0052596	0.012537
Trial1	1	1	blindfold	clockwise	practice	Guided	1	-0.5	-0.5	19.27647	-0.5509	-1.45	-1.3	0.801617572112607	0.0062022	-0.022187	0.016123
Trial1	1	1	blindfold	clockwise	practice	Guided	1	-0.5	-0.5	19.29648	-0.5509	-1.45	-1.3	0.801617572112607	-0.029145	-0.009493	0.018668
Trial1	1	1	blindfold	clockwise	practice	Guided	1	-0.5	-0.5	19.31647	-0.5509	-1.45	-1.3	0.801617572112607	-0.025239	0.0159	-0.028067
Trial1	1	1	blindfold	clockwise	practice	Guided	1	-0.5	-0.5	19.33647	-0.5509	-1.45	-1.3	0.801617572112607	-0.012578	-0.0010281	-0.020898
Trial1	1	1	blindfold	clockwise	practice	Guided	1	-0.5	-0.5	19.35648	-0.5509	-1.45	-1.3	0.801617572112607	-0.023327	0.045522	0.018353
Trial1	1	1	blindfold	clockwise	practice	Guided	1	-0.5	-0.5	19.37646	-0.5509	-1.45	-1.3	0.801617572112607	0.018554	-0.013726	0.010952
Trial1	1	1	blindfold	clockwise	practice	Guided	1	-0.5	-0.5	19.39647	-0.5509	-1.45	-1.3	0.801617572112607	-0.03399	-0.0052634	-0.024801
Trial1	1	1	blindfold	clockwise	practice	Guided	1	-0.5	-0.5	19.41647	-0.5509	-1.45	-1.3	0.801617572112607	0.014654	-0.013726	0.01549
Trial1	1	1	blindfold	clockwise	practice	Guided	1	-0.5	-0.5	19.43648	-0.5509	-1.45	-1.3	0.801617572112607	0.016968	-0.0010318	-0.010145
Trial1	1	1	blindfold	clockwise	practice	Guided	1	-0.5	-0.5	19.45647	-0.55091	-1.45	-1.3	0.801618208003104	-0.021008	0.024358	-0.0072837
Trial1	1	1	blindfold	clockwise	practice	Guided	1	-0.5	-0.5	19.47647	-0.55091	-1.45	-1.3	0.801618208003104	0.0088522	0.0031987	-0.0052911
Trial1	1	1	blindfold	clockwise	practice	Guided	1	-0.5	-0.5	19.49648	-0.55091	-1.45	-1.3	0.801618208003104	-0.0041244	0.003197	-0.0076022
Trial1	1	1	blindfold	clockwise	practice	Guided	1	-0.5	-0.5	19.51646	-0.55091	-1.45	-1.3	0.801618208003104	-0.011608	0.0031974	-0.00043438
Trial1	1	1	blindfold	clockwise	practice	Guided	1	-0.5	-0.5	19.53647	-0.55091	-1.45	-1.3	0.801618208003104	0.017933	-0.0094963	0.0025143
Trial1	1	1	blindfold	clockwise	practice	Guided	1	-0.5	-0.5	19.55647	-0.55091	-1.45	-1.3	0.801618208003104	0.022473	-0.0010327	0.0064159
Trial1	1	1	blindfold	clockwise	practice	Guided	1	-0.5	-0.5	19.57648	-0.55091	-1.45	-1.3	0.801618208003104	-0.016457	-0.017962	-0.0033823
Trial1	1	1	blindfold	clockwise	practice	Guided	1	-0.5	-0.5	19.59647	-0.55091	-1.45	-1.3	0.801618208003104	-0.0025254	0.0031969	0.031012
Trial1	1	1	blindfold	clockwise	practice	Guided	1	-0.5	-0.5	19.61647	-0.55091	-1.45	-1.3	0.801618208003104	0.010136	0.011659	0.01159
Trial1	1	1	blindfold	clockwise	practice	Guided	1	-0.5	-0.5	19.63647	-0.55091	-1.45	-1.3	0.801618208003104	-0.0050665	0.0074247	-0.021213
Trial1	1	1	blindfold	clockwise	practice	Guided	1	-0.5	-0.5	19.65646	-0.55091	-1.45	-1.3	0.801618208003104	0.008228	0.0031912	-0.013724
Trial1	1	1	blindfold	clockwise	practice	Guided	1	-0.5	-0.5	19.67647	-0.55092	-1.45	-1.3	0.801618844018184	-0.03946	0.024351	-0.027105
Trial1	1	1	blindfold	clockwise	practice	Guided	1	-0.5	-0.5	19.69647	-0.55092	-1.45	-1.3	0.801618844018184	-0.01064	-0.030662	0.017406
Trial1	1	1	blindfold	clockwise	practice	Guided	1	-0.5	-0.5	19.71648	-0.55092	-1.45	-1.3	0.801618844018184	-0.0051455	0.020119	0.033966
Trial1	1	1	blindfold	clockwise	practice	Guided	1	-0.5	-0.5	19.73647	-0.55092	-1.45	-1.3	0.801618844018184	0.026388	-0.0010425	0.0018842
Trial1	1	1	blindfold	clockwise	practice	Guided	1	-0.5	-0.5	19.75647	-0.55092	-1.45	-1.3	0.801618844018184	-0.0041044	0.020118	-0.0085469
Trial1	1	1	blindfold	clockwise	practice	Guided	1	-0.5	-0.5	19.77647	-0.55092	-1.45	-1.3	0.801618844018184	0.00075439	-0.0010418	-0.00042434
Trial1	1	1	blindfold	clockwise	practice	Guided	1	-0.5	-0.5	19.79648	-0.55092	-1.45	-1.3	0.801618844018184	-0.024562	-0.0095055	0.001484
Trial1	1	1	blindfold	clockwise	practice	Guided	1	-0.5	-0.5	19.81647	-0.55092	-1.45	-1.3	0.801618844018184	-0.019704	0.015885	0.0096061
Trial1	1	1	blindfold	clockwise	practice	Guided	1	-0.5	-0.5	19.83647	-0.55093	-1.45	-1.3	0.801619480157845	-0.022012	0.011656	0.035242
Trial1	1	1	blindfold	clockwise	practice	Guided	1	-0.5	-0.5	19.85648	-0.55093	-1.45	-1.3	0.801619480157845	-0.03363	0.0074228	-0.0063209
Trial1	1	1	blindfold	clockwise	practice	Guided	1	-0.5	-0.5	19.87646	-0.55093	-1.45	-1.3	0.801619480157845	0.020909	-0.0010397	-0.014671
Trial1	1	1	blindfold	clockwise	practice	Guided	1	-0.5	-0.5	19.89647	-0.55093	-1.45	-1.3	0.801619480157845	-0.016117	-0.009503	0.00085228
Trial1	1	1	blindfold	clockwise	practice	Guided	1	-0.5	-0.5	19.91647	-0.55093	-1.45	-1.3	0.801619480157845	-0.00082592	0.032814	-0.024466
Trial1	1	1	blindfold	clockwise	practice	Guided	1	-0.5	-0.5	19.93648	-0.55093	-1.45	-1.3	0.801619480157845	-0.012849	-0.013736	-0.012124
Trial1	1	1	blindfold	clockwise	practice	Guided	1	-0.5	-0.5	19.95647	-0.55093	-1.45	-1.3	0.801619480157845	-0.026144	0.0031931	-0.0082214
Trial1	1	1	blindfold	clockwise	practice	Guided	1	-0.5	-0.5	19.97647	-0.55093	-1.45	-1.3	0.801619480157845	-0.0056793	-0.02643	-0.029636
Trial1	1	1	blindfold	clockwise	practice	Guided	1	-0.5	-0.5	19.99648	-0.55093	-1.45	-1.3	0.801619480157845	0.019959	-0.022199	-0.030271
Trial1	1	1	blindfold	clockwise	practice	Guided	1	-0.5	-0.5	20.01646	-0.55093	-1.45	-1.3	0.801619480157845	0.013429	-0.0052706	-0.0013656
Trial1	1	1	blindfold	clockwise	practice	Guided	1	-0.5	-0.5	20.03647	-0.55093	-1.45	-1.3	0.801619480157845	0.030307	-0.005271	-0.0026359
Trial1	1	1	blindfold	clockwise	practice	Guided	1	-0.5	-0.5	20.05647	-0.55093	-1.45	-1.3	0.801619480157845	-0.023915	0.0074238	0.0099368
Trial1	1	1	blindfold	clockwise	practice	Guided	1	-0.5	-0.5	20.07648	-0.55093	-1.45	-1.3	0.801619480157845	-0.011572	-0.0095043	0.0047642
Trial1	1	1	blindfold	clockwise	practice	Guided	1	-0.5	-0.5	20.09647	-0.55093	-1.45	-1.3	0.801619480157845	-0.0021778	0.020117	0.0073944
Trial1	1	1	blindfold	clockwise	practice	Guided	1	-0.5	-0.5	20.11647	-0.55093	-1.45	-1.3	0.801619480157845	-0.010297	-0.017969	0.021644
Trial1	1	1	blindfold	clockwise	practice	Guided	1	-0.5	-0.5	20.13647	-0.55093	-1.45	-1.3	0.801619480157845	-0.025181	0.0074224	-0.0069411
Trial1	1	1	blindfold	clockwise	practice	Guided	1	-0.5	-0.5	20.15646	-0.55093	-1.45	-1.3	0.801619480157845	-0.02391	0.0074221	0.0099381
Trial1	1	1	blindfold	clockwise	practice	Guided	1	-0.5	-0.5	20.17647	-0.55093	-1.45	-1.3	0.801619480157845	0.018928	-0.017967	0.015197
Trial1	1	1	blindfold	clockwise	practice	Guided	1	-0.5	-0.5	20.19647	-0.55094	-1.45	-1.3	0.801620112634432	-0.013152	-0.034893	-0.016972
Trial1	1	1	blindfold	clockwise	practice	Guided	1	-0.5	-0.5	20.21648	-0.55094	-1.45	-1.3	0.801620112634432	-0.029392	-0.013732	-0.0066233
Trial1	1	1	blindfold	clockwise	practice	Guided	1	-0.5	-0.5	20.23647	-0.55094	-1.45	-1.3	0.801620112634432	-0.0070198	-0.0094999	0.0086677
Trial1	1	1	blindfold	clockwise	practice	Guided	1	-0.5	-0.5	20.25647	-0.55094	-1.45	-1.29998	0.801600125951839	0.0092222	0.020118	-0.001045
Trial1	1	1	blindfold	clockwise	practice	Guided	1	-0.5	-0.5	20.27647	-0.55092	-1.45002	-1.29998	0.80159885730396	0.075275	-0.115276	0.087318
Trial1	1	1	blindfold	clockwise	practice	Guided	1	-0.5	-0.5	20.29648	-0.55088	-1.45003	-1.29997	0.801586439508563	0.051621	-0.085633	0.055137
Trial1	1	1	blindfold	clockwise	practice	Guided	1	-0.5	-0.5	20.31647	-0.55084	-1.45003	-1.29997	0.801583905655174	0.108683	-0.068687	0.080523
Trial1	1	1	blindfold	clockwise	practice	Guided	1	-0.5	-0.5	20.33647	-0.55077	-1.45003	-1.29997	0.801579470517096	0.099585	-0.064441	0.072701
Trial1	1	1	blindfold	clockwise	practice	Guided	1	-0.5	-0.5	20.35648	-0.55068	-1.45003	-1.29999	0.801593643104954	0.034676	-0.064423	0.056357
Trial1	1	1	blindfold	clockwise	practice	Guided	1	-0.5	-0.5	20.37646	-0.55051	-1.45001	-1.3	0.80159290336259	0.014606	0.049849	0.015417
Trial1	1	1	blindfold	clockwise	practice	Guided	1	-0.5	-0.5	20.39647	-0.55047	-1.45	-1.30001	0.801600377921106	-0.160617	-0.064403	0.0082994
Trial1	1	1	blindfold	clockwise	practice	Guided	1	-0.5	-0.5	20.41647	-0.55053	-1.45002	-1.30007	0.801664121232786	-0.159355	-0.055923	-0.153944
Trial1	1	1	blindfold	clockwise	practice	Guided	1	-0.5	-0.5	20.43648	-0.55071	-1.45002	-1.30018	0.801785178281217	-0.216664	-0.051684	-0.408414
Trial1	1	1	blindfold	clockwise	practice	Guided	1	-0.5	-0.5	20.45647	-0.55103	-1.45001	-1.30031	0.801935271747422	-0.319536	-0.026291	-0.59157
Trial1	1	1	blindfold	clockwise	practice	Guided	1	-0.5	-0.5	20.47647	-0.55224	-1.45004	-1.30031	0.802013179608574	-0.232191	-0.11088	-0.615081
Trial1	1	1	blindfold	clockwise	practice	Guided	1	-0.5	-0.5	20.49648	-0.55303	-1.45005	-1.30028	0.802035049530099	-0.107682	-0.068536	-0.539606
Trial1	1	1	blindfold	clockwise	practice	Guided	1	-0.5	-0.5	20.51646	-0.5538	-1.45004	-1.3002	0.802006518293181	-0.026131	-0.072748	-0.358976
Trial1	1	1	blindfold	clockwise	practice	Guided	1	-0.5	-0.5	20.53647	-0.55455	-1.45005	-1.30012	0.801977493769209	0.016187	-0.208127	-0.192352
Trial1	1	1	blindfold	clockwise	practice	Guided	1	-0.5	-0.5	20.55647	-0.55518	-1.45009	-1.3001	0.80200049507756	0.020383	-0.233454	-0.19263
Trial1	1	1	blindfold	clockwise	practice	Guided	1	-0.5	-0.5	20.57648	-0.55613	-1.45014	-1.30012	0.802086513338034	-0.034754	-0.330624	-0.247738
Trial1	1	1	blindfold	clockwise	practice	Guided	1	-0.5	-0.5	20.59647	-0.55647	-1.45017	-1.30014	0.802130239923654	-0.122665	-0.432079	-0.28765
Trial1	1	1	blindfold	clockwise	practice	Guided	1	-0.5	-0.5	20.61647	-0.55675	-1.45021	-1.30016	0.802169856025792	-0.161218	-0.461576	-0.34342
Trial1	1	1	blindfold	clockwise	practice	Guided	1	-0.5	-0.5	20.63647	-0.55701	-1.45022	-1.30015	0.802178422134384	-0.165122	-0.402211	-0.288469
Trial1	1	1	blindfold	clockwise	practice	Guided	1	-0.5	-0.5	20.65646	-0.55726	-1.45021	-1.30007	0.802116441461431	-0.159619	-0.338631	-0.216661
Trial1	1	1	blindfold	clockwise	practice	Guided	1	-0.5	-0.5	20.67647	-0.55777	-1.45018	-1.3	0.802083099311769	-0.10355	-0.35959	0.016808
Trial1	1	1	blindfold	clockwise	practice	Guided	1	-0.5	-0.5	20.69647	-0.55801	-1.45018	-1.29991	0.802010651436563	-0.145487	-0.452587	0.205349
Trial1	1	1	blindfold	clockwise	practice	Guided	1	-0.5	-0.5	20.71648	-0.55824	-1.45023	-1.29989	0.802007465948765	-0.154906	-0.697996	0.28802
Trial1	1	1	blindfold	clockwise	practice	Guided	1	-0.5	-0.5	20.73647	-0.55844	-1.45033	-1.29991	0.802041871759526	-0.248232	-0.939209	0.121091
Trial1	1	1	blindfold	clockwise	practice	Guided	1	-0.5	-0.5	20.75647	-0.55862	-1.45045	-1.29994	0.802085082758028	-0.388006	-1.116945	0.068096
Trial1	1	1	blindfold	clockwise	practice	Guided	1	-0.5	-0.5	20.77647	-0.55924	-1.45065	-1.29993	0.802120647792348	-0.593379	-1.607833	0.155974
Trial1	1	1	blindfold	clockwise	practice	Guided	1	-0.5	-0.5	20.79648	-0.55972	-1.45079	-1.29993	0.802156240358251	-0.438858	-1.92945	0.1781
Trial1	1	1	blindfold	clockwise	practice	Guided	1	-0.5	-0.5	20.81647	-0.56013	-1.45092	-1.29993	0.802186870296784	-0.223864	-1.988695	0.102188
Trial1	1	1	blindfold	clockwise	practice	Guided	1	-0.5	-0.5	20.83647	-0.56025	-1.451	-1.29993	0.802195872942914	0.069884	-2.098722	0.113598
Trial1	1	1	blindfold	clockwise	practice	Guided	1	-0.5	-0.5	20.85648	-0.56024	-1.45103	-1.29989	0.8021551841771	0.426837	-2.102954	0.120163
Trial1	1	1	blindfold	clockwise	practice	Guided	1	-0.5	-0.5	20.87646	-0.55971	-1.45104	-1.29979	0.802015817101474	1.514275	-2.111418	0.465506
Trial1	1	1	blindfold	clockwise	practice	Guided	1	-0.5	-0.5	20.89647	-0.55842	-1.45104	-1.29968	0.801811069033072	1.970955	-2.077563	0.723951
Trial1	1	1	blindfold	clockwise	practice	Guided	1	-0.5	-0.5	20.91647	-0.55596	-1.45104	-1.29959	0.801545804161587	2.187226	-2.026782	0.895205
Trial1	1	1	blindfold	clockwise	practice	Guided	1	-0.5	-0.5	20.93648	-0.55213	-1.45101	-1.29955	0.801247550620449	2.359551	-1.891364	0.93883
Trial1	1	1	blindfold	clockwise	practice	Guided	1	-0.5	-0.5	20.95647	-0.54639	-1.45096	-1.29948	0.800824844211036	2.691408	-1.887132	0.907971
Trial1	1	1	blindfold	clockwise	practice	Guided	1	-0.5	-0.5	20.97647	-0.52977	-1.45091	-1.29931	0.799864163688298	3.29976	-1.658615	1.426482
Trial1	1	1	blindfold	clockwise	practice	Guided	1	-0.5	-0.5	20.99648	-0.51807	-1.45083	-1.2991	0.799304322781525	3.540691	-1.417402	1.844809
Trial1	1	1	blindfold	clockwise	practice	Guided	1	-0.5	-0.5	21.01646	-0.50344	-1.45073	-1.29894	0.798947468397429	3.49956	-1.320071	2.186153
Trial1	1	1	blindfold	clockwise	practice	Guided	1	-0.5	-0.5	21.03647	-0.48737	-1.45067	-1.29888	0.798979812416772	3.196138	-1.269289	2.243938
Trial1	1	1	blindfold	clockwise	practice	Guided	1	-0.5	-0.5	21.05647	-0.46816	-1.45064	-1.29909	0.799723995704715	2.855011	-1.252362	2.048858
Trial1	1	1	blindfold	clockwise	practice	Guided	1	-0.5	-0.5	21.07648	-0.4252	-1.45067	-1.29919	0.802682854422058	2.136827	-1.383548	1.580524
Trial1	1	1	blindfold	clockwise	practice	Guided	1	-0.5	-0.5	21.09647	-0.40222	-1.4507	-1.29922	0.805179278666512	1.842452	-1.413171	1.644841
Trial1	1	1	blindfold	clockwise	practice	Guided	1	-0.5	-0.5	21.11647	-0.37845	-1.45072	-1.29922	0.808410258148121	1.59624	-1.544356	1.49772
Trial1	1	1	blindfold	clockwise	practice	Guided	1	-0.5	-0.5	21.13647	-0.3541	-1.45078	-1.29923	0.812437919710633	1.59327	-1.734787	1.549632
Trial1	1	1	blindfold	clockwise	practice	Guided	1	-0.5	-0.5	21.15646	-0.32925	-1.45084	-1.29925	0.81728583932537	1.576857	-1.692469	1.593688
Trial1	1	1	blindfold	clockwise	practice	Guided	1	-0.5	-0.5	21.17647	-0.27736	-1.45084	-1.29932	0.829747548500874	1.681977	-1.561284	1.308763
Trial1	1	1	blindfold	clockwise	practice	Guided	1	-0.5	-0.5	21.19647	-0.251	-1.45079	-1.29936	0.837243861931562	1.659464	-1.514734	1.290058
Trial1	1	1	blindfold	clockwise	practice	Guided	1	-0.5	-0.5	21.21648	-0.22322	-1.45074	-1.29935	0.845912308240363	1.629068	-1.396243	1.297181
Trial1	1	1	blindfold	clockwise	practice	Guided	1	-0.5	-0.5	21.23647	-0.19568	-1.45071	-1.2993	0.855272632686357	1.676348	-1.421634	1.365679
Trial1	1	1	blindfold	clockwise	practice	Guided	1	-0.5	-0.5	21.25647	-0.16668	-1.4507	-1.29923	0.86595079943432	1.834846	-1.404707	1.525615
Trial1	1	1	blindfold	clockwise	practice	Guided	1	-0.5	-0.5	21.27647	-0.10812	-1.45067	-1.29927	0.890169831760236	2.062546	-1.370853	1.47463
Trial1	1	1	blindfold	clockwise	practice	Guided	1	-0.5	-0.5	21.29648	-0.076623	-1.45068	-1.29931	0.904513410854709	2.11379	-1.476648	1.271447
Trial1	1	1	blindfold	clockwise	practice	Guided	1	-0.5	-0.5	21.31647	-0.044168	-1.45073	-1.29928	0.92012565077398	2.040832	-1.463952	1.509994
Trial1	1	1	blindfold	clockwise	practice	Guided	1	-0.5	-0.5	21.33647	-0.011785	-1.45075	-1.29925	0.936565245376281	2.072048	-1.493575	1.54427
Trial1	1	1	blindfold	clockwise	practice	Guided	1	-0.5	-0.5	21.35648	0.020363	-1.45075	-1.29929	0.953751672417367	1.951505	-1.408939	1.451365
Trial1	1	1	blindfold	clockwise	practice	Guided	1	-0.5	-0.5	21.37646	0.09059101	-1.45074	-1.2993	0.99382007705869	1.638271	-1.548588	1.376832
Trial1	1	1	blindfold	clockwise	practice	Guided	1	-0.5	-0.5	21.39647	0.12427	-1.45076	-1.29933	1.01421964304446	1.28923	-1.569747	1.373023
Trial1	1	1	blindfold	clockwise	practice	Guided	1	-0.5	-0.5	21.41647	0.16131	-1.45079	-1.29935	1.03744463887054	1.232879	-1.684006	1.33152
Trial1	1	1	blindfold	clockwise	practice	Guided	1	-0.5	-0.5	21.43648	0.19515	-1.45084	-1.29934	1.05932902232247	1.050024	-1.81096	1.293869
Trial1	1	1	blindfold	clockwise	practice	Guided	1	-0.5	-0.5	21.45647	0.23098	-1.45087	-1.29929	1.08314188966554	1.053216	-1.637456	1.388246
Trial1	1	1	blindfold	clockwise	practice	Guided	1	-0.5	-0.5	21.47647	0.30015	-1.45072	-1.29922	1.13092560786389	0.947047	-1.273521	1.393945
Trial1	1	1	blindfold	clockwise	practice	Guided	1	-0.5	-0.5	21.49648	0.31109	-1.45071	-1.29905	1.13857271884681	3.541271	-1.273521	1.193321
Trial1	1	1	blindfold	clockwise	practice	Guided	1	-0.5	-0.5	21.51646	0.3061	-1.45073	-1.29871	1.13478406466057	7.477549	-1.823655	0.70523
Trial1	1	1	blindfold	clockwise	practice	Guided	1	-0.5	-0.5	21.53647	0.30395	-1.45083	-1.2987	1.13325073286046	8.226951	-1.777105	-0.204232
Trial1	1	1	blindfold	clockwise	practice	Guided	1	-0.5	-0.5	21.55647	0.30386	-1.45084	-1.29895	1.1333631135848	7.91688	-1.053468	-0.487868
Trial1	1	1	blindfold	clockwise	practice	Guided	1	-0.5	-0.5	21.57648	0.30369	-1.45066	-1.29942	1.13357398402079	6.198134	-1.256594	-1.262319
Trial1	1	1	blindfold	clockwise	practice	Guided	1	-0.5	-0.5	21.59647	0.30325	-1.45067	-1.29977	1.1335089710389	5.012847	-1.628992	-0.62573
Trial1	1	1	blindfold	clockwise	practice	Guided	1	-0.5	-0.5	21.61647	0.30274	-1.45071	-1.29981	1.13317582409956	4.590056	-1.231203	-0.135119
Trial1	1	1	blindfold	clockwise	practice	Guided	1	-0.5	-0.5	21.63647	0.3025	-1.45069	-1.29975	1.13296357893547	4.909497	-0.812255	0.432989
Trial1	1	1	blindfold	clockwise	practice	Guided	1	-0.5	-0.5	21.65646	0.30251	-1.45063	-1.29859	1.13215201689912	5.287265	-0.8715	1.085813
Trial1	1	1	blindfold	clockwise	practice	Guided	1	-0.5	-0.5	21.67647	0.30258	-1.45045	-1.29728	1.13127811338068	4.715614	-0.422914	1.225308
Trial1	1	1	blindfold	clockwise	practice	Guided	1	-0.5	-0.5	21.69647	0.30238	-1.45031	-1.29545	1.12984703190826	4.138165	-0.528626	1.15877
Trial1	1	1	blindfold	clockwise	practice	Guided	1	-0.5	-0.5	21.71648	0.30212	-1.4503	-1.29325	1.12811444022461	3.803978	-0.943343	1.047378
Trial1	1	1	blindfold	clockwise	practice	Guided	1	-0.5	-0.5	21.73647	0.30191	-1.45042	-1.29054	1.12606089034357	3.551517	-1.074529	0.990163
Trial1	1	1	blindfold	clockwise	practice	Guided	1	-0.5	-0.5	21.75647	0.30182	-1.4505	-1.28478	1.12196034544316	3.496726	-1.066065	1.000741
Trial1	1	1	blindfold	clockwise	practice	Guided	1	-0.5	-0.5	21.77647	0.30167	-1.45082	-1.28194	1.11986827364304	3.078626	-2.5345	0.767407
Trial1	1	1	blindfold	clockwise	practice	Guided	1	-0.5	-0.5	21.79648	0.30154	-1.45117	-1.27936	1.11797515538184	2.667601	-2.978839	0.669893
Trial1	1	1	blindfold	clockwise	practice	Guided	1	-0.5	-0.5	21.81647	0.30134	-1.45146	-1.27742	1.11648004665963	2.046941	-3.232747	0.622902
Trial1	1	1	blindfold	clockwise	practice	Guided	1	-0.5	-0.5	21.83647	0.30109	-1.45165	-1.27591	1.11524954621921	1.48745	-3.82943	0.735135
Trial1	1	1	blindfold	clockwise	practice	Guided	1	-0.5	-0.5	21.85648	0.30084	-1.45186	-1.2723	1.11256102555381	1.085355	-4.045252	1.137719
Trial1	1	1	blindfold	clockwise	practice	Guided	1	-0.5	-0.5	21.87646	0.30054	-1.4519	-1.26911	1.11013261785022	1.050524	-3.296224	2.080758
Trial1	1	1	blindfold	clockwise	practice	Guided	1	-0.5	-0.5	21.89647	0.30054	-1.4517	-1.26485	1.10718555158552	1.410513	-3.270833	2.489586
Trial1	1	1	blindfold	clockwise	practice	Guided	1	-0.5	-0.5	21.91647	0.30066	-1.45162	-1.25877	1.10308130003664	1.661727	-3.448568	3.067624
Trial1	1	1	blindfold	clockwise	practice	Guided	1	-0.5	-0.5	21.93648	0.30081	-1.45169	-1.25089	1.09778526491472	1.982672	-3.613609	2.98367
Trial1	1	1	blindfold	clockwise	practice	Guided	1	-0.5	-0.5	21.95647	0.301	-1.45182	-1.23093	1.08437061035425	2.62663	-3.935225	2.860727
Trial1	1	1	blindfold	clockwise	practice	Guided	1	-0.5	-0.5	21.97647	0.3015	-1.45212	-1.21854	1.07643016612442	3.319195	-4.718108	3.713807
Trial1	1	1	blindfold	clockwise	practice	Guided	1	-0.5	-0.5	21.99648	0.30168	-1.45233	-1.20464	1.06733697832775	3.690245	-5.230156	3.54338
Trial1	1	1	blindfold	clockwise	practice	Guided	1	-0.5	-0.5	22.01646	0.30184	-1.45258	-1.18896	1.05717227475927	4.03482	-5.462905	3.499014
Trial1	1	1	blindfold	clockwise	practice	Guided	1	-0.5	-0.5	22.03647	0.302	-1.4527	-1.173	1.04696370333384	4.39593	-5.40366	3.463931
Trial1	1	1	blindfold	clockwise	practice	Guided	1	-0.5	-0.5	22.05647	0.30217	-1.45273	-1.13553	1.02341343019168	4.65702	-5.386733	3.589927
Trial1	1	1	blindfold	clockwise	practice	Guided	1	-0.5	-0.5	22.07648	0.3024	-1.45269	-1.11401	1.01037319826756	4.834431	-5.276706	4.077378
Trial1	1	1	blindfold	clockwise	practice	Guided	1	-0.5	-0.5	22.09647	0.30243	-1.45264	-1.09115	0.99667053049563	4.861483	-5.230156	4.328886
Trial1	1	1	blindfold	clockwise	practice	Guided	1	-0.5	-0.5	22.11647	0.30243	-1.45261	-1.06535	0.981587793629819	4.8228	-5.153984	4.620404
Trial1	1	1	blindfold	clockwise	practice	Guided	1	-0.5	-0.5	22.13647	0.30241	-1.45257	-1.03909	0.966684998815044	4.841513	-4.946626	4.465253
Trial1	1	1	blindfold	clockwise	practice	Guided	1	-0.5	-0.5	22.15646	0.30239	-1.45253	-0.97922	0.934602326882031	4.568269	-5.280938	4.051025
Trial1	1	1	blindfold	clockwise	practice	Guided	1	-0.5	-0.5	22.17647	0.3023	-1.4527	-0.94656	0.918205370685812	4.545539	-5.49676	4.107785
Trial1	1	1	blindfold	clockwise	practice	Guided	1	-0.5	-0.5	22.19647	0.30222	-1.45269	-0.91375	0.902632822250634	4.286471	-5.158216	3.615563
Trial1	1	1	blindfold	clockwise	practice	Guided	1	-0.5	-0.5	22.21648	0.30215	-1.45258	-0.88062	0.887871740027	4.379004	-5.204765	2.657938
Trial1	1	1	blindfold	clockwise	practice	Guided	1	-0.5	-0.5	22.23647	0.30217	-1.45264	-0.84684	0.873942032884028	4.283111	-5.6618	2.036241
Trial1	1	1	blindfold	clockwise	practice	Guided	1	-0.5	-0.5	22.25647	0.30211	-1.45274	-0.7833	0.850669938575837	3.877239	-5.196302	1.629323
Trial1	1	1	blindfold	clockwise	practice	Guided	1	-0.5	-0.5	22.27647	0.30186	-1.45276	-0.75177	0.840456786404668	3.38587	-6.13153	1.617234
Trial1	1	1	blindfold	clockwise	practice	Guided	1	-0.5	-0.5	22.29648	0.30168	-1.45293	-0.72219	0.831900971449122	2.719212	-5.746436	1.270154
Trial1	1	1	blindfold	clockwise	practice	Guided	1	-0.5	-0.5	22.31647	0.30143	-1.45296	-0.69393	0.824559810125188	2.419685	-6.182311	0.863113
Trial1	1	1	blindfold	clockwise	practice	Guided	1	-0.5	-0.5	22.33647	0.3012	-1.45312	-0.66714	0.818448059343507	2.00792	-6.795922	0.784571
Trial1	1	1	blindfold	clockwise	practice	Guided	1	-0.5	-0.5	22.35648	0.30096	-1.45331	-0.61511	0.809189246132132	1.174867	-6.457378	1.216494
Trial1	1	1	blindfold	clockwise	practice	Guided	1	-0.5	-0.5	22.37646	0.30035	-1.45319	-0.592	0.805620345164622	0.308133	-6.927108	0.988353
Trial1	1	1	blindfold	clockwise	practice	Guided	1	-0.5	-0.5	22.39647	0.30018	-1.45336	-0.56809	0.803071767946018	-0.0079578	-7.028671	1.349567
Trial1	1	1	blindfold	clockwise	practice	Guided	1	-0.5	-0.5	22.41647	0.29998	-1.45343	-0.54379	0.80117762468309	-0.299735	-6.262715	2.595742
Trial1	1	1	blindfold	clockwise	practice	Guided	1	-0.5	-0.5	22.43648	0.29984	-1.45323	-0.52006	0.800091516337159	-0.230802	-6.29657	3.238891
Trial1	1	1	blindfold	clockwise	practice	Guided	1	-0.5	-0.5	22.45647	0.29986	-1.45316	-0.46685	0.800546653369327	-0.084242	-6.575869	3.241072
Trial1	1	1	blindfold	clockwise	practice	Guided	1	-0.5	-0.5	22.47647	0.30013	-1.45334	-0.4374	0.802575099720091	0.479214	-6.406597	4.102026
Trial1	1	1	blindfold	clockwise	practice	Guided	2	-0.5	-0.5	0	-0.55172	-1.45058	-1.2998	0.801470443268496	-0.432577	-1.222982	0.464193
Trial1	1	1	blindfold	clockwise	practice	Guided	2	-0.5	-0.5	0.01698303	-0.55173	-1.45058	-1.29979	0.801461211934415	-0.4487	-1.261068	0.473783
Trial1	1	1	blindfold	clockwise	practice	Guided	2	-0.5	-0.5	0.0369873	-0.55175	-1.45058	-1.29979	0.801462504828263	-0.419035	-1.256836	0.47142
Trial1	1	1	blindfold	clockwise	practice	Guided	2	-0.5	-0.5	0.05699158	-0.55187	-1.45061	-1.29979	0.801470261084176	-0.440529	-1.227214	0.464339
Trial1	1	1	blindfold	clockwise	practice	Guided	2	-0.5	-0.5	0.07698059	-0.55198	-1.45061	-1.29979	0.801477389597929	-0.375763	-1.235677	0.398387
Trial1	1	1	blindfold	clockwise	practice	Guided	2	-0.5	-0.5	0.09698486	-0.5521	-1.45062	-1.29979	0.801485180143464	-0.401284	-1.239909	0.418733
Trial1	1	1	blindfold	clockwise	practice	Guided	2	-0.5	-0.5	0.1169891	-0.55221	-1.45062	-1.29979	0.801492336218562	-0.350537	-1.273763	0.4148
Trial1	1	1	blindfold	clockwise	practice	Guided	2	-0.5	-0.5	0.1369781	-0.55229	-1.45062	-1.29979	0.801497554669513	-0.342315	-1.252604	0.41143
Trial1	1	1	blindfold	clockwise	practice	Guided	2	-0.5	-0.5	0.1569824	-0.5524	-1.45062	-1.29979	0.801504736705795	-0.33956	-1.244141	0.451792
Trial1	1	1	blindfold	clockwise	practice	Guided	2	-0.5	-0.5	0.1769867	-0.55242	-1.45061	-1.29979	0.801506042372804	-0.358649	-1.227214	0.449682
Trial1	1	1	blindfold	clockwise	practice	Guided	2	-0.5	-0.5	0.196991	-0.55243	-1.45061	-1.29978	0.801496709107695	-0.421523	-1.159505	0.479014
Trial1	1	1	blindfold	clockwise	practice	Guided	2	-0.5	-0.5	0.21698	-0.55247	-1.4506	-1.29976	0.801479461116713	-0.402373	-1.210286	0.562366
Trial1	1	1	blindfold	clockwise	practice	Guided	2	-0.5	-0.5	0.2369843	-0.55255	-1.4506	-1.29974	0.801464598697908	-0.465536	-1.227214	0.556463
Trial1	1	1	blindfold	clockwise	practice	Guided	2	-0.5	-0.5	0.2569885	-0.55288	-1.45059	-1.29975	0.801496412431153	-0.427291	-1.146809	0.533981
Trial1	1	1	blindfold	clockwise	practice	Guided	2	-0.5	-0.5	0.2769775	-0.55317	-1.45058	-1.29975	0.80151559632051	-0.468713	-1.112955	0.465326
Trial1	1	1	blindfold	clockwise	practice	Guided	2	-0.5	-0.5	0.2969818	-0.55353	-1.45055	-1.29976	0.801549550080779	-0.444303	-1.045246	0.505821
Trial1	1	1	blindfold	clockwise	practice	Guided	2	-0.5	-0.5	0.3169861	-0.55402	-1.45053	-1.29977	0.801592295443498	-0.392167	-1.032551	0.435326
Trial1	1	1	blindfold	clockwise	practice	Guided	2	-0.5	-0.5	0.3369904	-0.55452	-1.45052	-1.2998	0.801655999934893	-0.332581	-1.032551	0.421673
Trial1	1	1	blindfold	clockwise	practice	Guided	2	-0.5	-0.5	0.3569794	-0.55552	-1.45053	-1.29982	0.801744608131498	-0.223566	-1.104491	0.34014
Trial1	1	1	blindfold	clockwise	practice	Guided	2	-0.5	-0.5	0.3769836	-0.55591	-1.45054	-1.29984	0.801791806485905	-0.248164	-1.104491	0.341985
Trial1	1	1	blindfold	clockwise	practice	Guided	2	-0.5	-0.5	0.3969879	-0.5562	-1.45055	-1.29985	0.801821953328229	-0.219151	-1.12565	0.276044
Trial1	1	1	blindfold	clockwise	practice	Guided	2	-0.5	-0.5	0.4169922	-0.55637	-1.45055	-1.29985	0.801833881908885	-0.234037	-1.096028	0.302574
Trial1	1	1	blindfold	clockwise	practice	Guided	2	-0.5	-0.5	0.4369812	-0.55645	-1.45055	-1.29986	0.801849502170798	-0.220623	-1.079101	0.260994
Trial1	1	1	blindfold	clockwise	practice	Guided	2	-0.5	-0.5	0.4569855	-0.55647	-1.45055	-1.29986	0.801850912326883	-0.29024	-1.096028	0.230273
Trial1	1	1	blindfold	clockwise	practice	Guided	2	-0.5	-0.5	0.4769897	-0.55649	-1.45055	-1.29986	0.801852318781576	-0.303142	-1.096028	0.226955
Trial1	1	1	blindfold	clockwise	practice	Guided	2	-0.5	-0.5	0.4969788	-0.5565	-1.45054	-1.29986	0.801853024294383	-0.271958	-1.079101	0.300906
Trial1	1	1	blindfold	clockwise	practice	Guided	2	-0.5	-0.5	0.516983	-0.55651	-1.45054	-1.29986	0.801853729931619	-0.312147	-1.066405	0.329352
Trial1	1	1	blindfold	clockwise	practice	Guided	2	-0.5	-0.5	0.5369873	-0.55653	-1.45054	-1.29984	0.801835278961171	-0.31403	-1.083332	0.359109
Trial1	1	1	blindfold	clockwise	practice	Guided	2	-0.5	-0.5	0.5569916	-0.55658	-1.45054	-1.29981	0.801808721367079	-0.362644	-1.108723	0.498384
Trial1	1	1	blindfold	clockwise	practice	Guided	2	-0.5	-0.5	0.5769806	-0.55664	-1.45055	-1.29978	0.801783108082372	-0.385283	-1.091796	0.53398
Trial1	1	1	blindfold	clockwise	practice	Guided	2	-0.5	-0.5	0.5969849	-0.55675	-1.45054	-1.29975	0.801761041915658	-0.392626	-1.083332	0.547282
Trial1	1	1	blindfold	clockwise	practice	Guided	2	-0.5	-0.5	0.6169891	-0.55689	-1.45054	-1.29973	0.801750868726701	-0.414597	-1.049478	0.591399
Trial1	1	1	blindfold	clockwise	practice	Guided	2	-0.5	-0.5	0.6369781	-0.55707	-1.45053	-1.29971	0.801743804106136	-0.402762	-1.011392	0.578745
Trial1	1	1	blindfold	clockwise	practice	Guided	2	-0.5	-0.5	0.6569824	-0.55761	-1.4505	-1.29971	0.801782420520998	-0.414148	-0.973306	0.598896
Trial1	1	1	blindfold	clockwise	practice	Guided	2	-0.5	-0.5	0.6769867	-0.55797	-1.45048	-1.29971	0.801808368649483	-0.404238	-0.943683	0.569049
Trial1	1	1	blindfold	clockwise	practice	Guided	2	-0.5	-0.5	0.696991	-0.55839	-1.45047	-1.29973	0.801858696904238	-0.332679	-0.939451	0.542777
Trial1	1	1	blindfold	clockwise	practice	Guided	2	-0.5	-0.5	0.71698	-0.55881	-1.45047	-1.29976	0.801919471206489	-0.304287	-0.943683	0.46837
Trial1	1	1	blindfold	clockwise	practice	Guided	2	-0.5	-0.5	0.7369843	-0.55926	-1.45047	-1.29979	0.80198243906701	-0.288262	-0.935219	0.454304
Trial1	1	1	blindfold	clockwise	practice	Guided	2	-0.5	-0.5	0.7569885	-0.55999	-1.45048	-1.29981	0.80205656110791	-0.218601	-0.998696	0.363902
Trial1	1	1	blindfold	clockwise	practice	Guided	2	-0.5	-0.5	0.7769775	-0.56025	-1.45049	-1.29983	0.80209602000541	-0.22435	-1.002928	0.287865
Trial1	1	1	blindfold	clockwise	practice	Guided	2	-0.5	-0.5	0.7969818	-0.56042	-1.4505	-1.29985	0.802128781767837	-0.204807	-0.994465	0.265081
Trial1	1	1	blindfold	clockwise	practice	Guided	2	-0.5	-0.5	0.8169861	-0.5605	-1.4505	-1.29986	0.802144791468401	-0.22648	-0.986001	0.203022
Trial1	1	1	blindfold	clockwise	practice	Guided	2	-0.5	-0.5	0.8369904	-0.56052	-1.4505	-1.29986	0.80214630222052	-0.234862	-1.015624	0.214007
Trial1	1	1	blindfold	clockwise	practice	Guided	2	-0.5	-0.5	0.8569794	-0.56053	-1.4505	-1.29987	0.802157042813283	-0.176968	-1.015624	0.182092
Trial1	1	1	blindfold	clockwise	practice	Guided	2	-0.5	-0.5	0.8769836	-0.56054	-1.4505	-1.29987	0.802157798490667	-0.221381	-1.002928	0.210913
Trial1	1	1	blindfold	clockwise	practice	Guided	2	-0.5	-0.5	0.8969879	-0.56055	-1.4505	-1.29987	0.802158549793156	-0.183997	-0.994465	0.199509
Trial1	1	1	blindfold	clockwise	practice	Guided	2	-0.5	-0.5	0.9169922	-0.56056	-1.4505	-1.29987	0.802159305718381	-0.22193	-0.956378	0.257533
Trial1	1	1	blindfold	clockwise	practice	Guided	2	-0.5	-0.5	0.9369812	-0.56057	-1.45049	-1.29987	0.802160061767897	-0.207272	-0.922524	0.299655
Trial1	1	1	blindfold	clockwise	practice	Guided	2	-0.5	-0.5	0.9569855	-0.56059	-1.45048	-1.29986	0.80215158476374	-0.221437	-0.918292	0.316687
Trial1	1	1	blindfold	clockwise	practice	Guided	2	-0.5	-0.5	0.9769897	-0.5606	-1.45049	-1.29985	0.802142360734009	-0.324271	-1.151041	0.413601
Trial1	1	1	blindfold	clockwise	practice	Guided	2	-0.5	-0.5	0.9969788	-0.56066	-1.45055	-1.29984	0.802137026937879	-0.447168	-1.43034	0.414436
Trial1	1	1	blindfold	clockwise	practice	Guided	2	-0.5	-0.5	1.016983	-0.56079	-1.45067	-1.29984	0.802146868229244	-0.482168	-1.54883	0.28972
Trial1	1	1	blindfold	clockwise	practice	Guided	2	-0.5	-0.5	1.036987	-0.56102	-1.45078	-1.29982	0.802144244457488	-0.670434	-1.815434	0.418157
Trial1	1	1	blindfold	clockwise	practice	Guided	2	-0.5	-0.5	1.056992	-0.56197	-1.45099	-1.29983	0.802227053300227	-0.804746	-2.086269	0.364862
Trial1	1	1	blindfold	clockwise	practice	Guided	2	-0.5	-0.5	1.076981	-0.5627	-1.45103	-1.2998	0.802253823502986	-0.851113	-2.103196	0.402867
Trial1	1	1	blindfold	clockwise	practice	Guided	2	-0.5	-0.5	1.096985	-0.56365	-1.45105	-1.29976	0.802288942178109	-0.912691	-2.242846	0.539215
Trial1	1	1	blindfold	clockwise	practice	Guided	2	-0.5	-0.5	1.116989	-0.56487	-1.45112	-1.29976	0.802386652180074	-0.970062	-2.467131	0.509745
Trial1	1	1	blindfold	clockwise	practice	Guided	2	-0.5	-0.5	1.136978	-0.56627	-1.45122	-1.29985	0.802590626551177	-0.988546	-2.657562	0.375169
Trial1	1	1	blindfold	clockwise	practice	Guided	2	-0.5	-0.5	1.156982	-0.56989	-1.45139	-1.29987	0.802917589055928	-1.145311	-2.95802	0.218377
Trial1	1	1	blindfold	clockwise	practice	Guided	2	-0.5	-0.5	1.176987	-0.57199	-1.45147	-1.29987	0.803103107695877	-1.286036	-3.144219	0.263706
Trial1	1	1	blindfold	clockwise	practice	Guided	2	-0.5	-0.5	1.196991	-0.57453	-1.45155	-1.29987	0.803334775367352	-1.448802	-3.207696	0.298234
Trial1	1	1	blindfold	clockwise	practice	Guided	2	-0.5	-0.5	1.21698	-0.57757	-1.4516	-1.29988	0.80363248254941	-1.644862	-3.254246	0.233763
Trial1	1	1	blindfold	clockwise	practice	Guided	2	-0.5	-0.5	1.236984	-0.58136	-1.45163	-1.29992	0.804046885305573	-1.803498	-3.49969	0.219339
Trial1	1	1	blindfold	clockwise	practice	Guided	2	-0.5	-0.5	1.256989	-0.59133	-1.45176	-1.29998	0.805176408035781	-2.279749	-3.601253	0.041407
Trial1	1	1	blindfold	clockwise	practice	Guided	2	-0.5	-0.5	1.276978	-0.59793	-1.4518	-1.30004	0.806011352208408	-2.437788	-3.774757	-0.013933
Trial1	1	1	blindfold	clockwise	practice	Guided	2	-0.5	-0.5	1.296982	-0.606	-1.45185	-1.30007	0.80706138677703	-2.530284	-3.80438	-0.15172
Trial1	1	1	blindfold	clockwise	practice	Guided	2	-0.5	-0.5	1.316986	-0.61512	-1.45189	-1.30009	0.808329480822154	-2.601178	-3.808612	-0.198025
Trial1	1	1	blindfold	clockwise	practice	Guided	2	-0.5	-0.5	1.33699	-0.62587	-1.45192	-1.30012	0.809960155258427	-2.604555	-3.889016	-0.260705
Trial1	1	1	blindfold	clockwise	practice	Guided	2	-0.5	-0.5	1.356979	-0.65051	-1.45199	-1.3001	0.814133408203074	-2.544189	-4.066751	-0.202877
Trial1	1	1	blindfold	clockwise	practice	Guided	2	-0.5	-0.5	1.376984	-0.66457	-1.45202	-1.30005	0.816800667723398	-2.446708	-4.049824	-0.086098
Trial1	1	1	blindfold	clockwise	practice	Guided	2	-0.5	-0.5	1.396988	-0.67971	-1.45202	-1.30005	0.81998518798201	-2.410437	-4.028665	0.034847
Trial1	1	1	blindfold	clockwise	practice	Guided	2	-0.5	-0.5	1.416992	-0.6964	-1.452	-1.2999	0.823658233355524	-2.341279	-4.020202	0.182723
Trial1	1	1	blindfold	clockwise	practice	Guided	2	-0.5	-0.5	1.436981	-0.7136201	-1.452	-1.29985	0.827884976687218	-2.336675	-4.028665	0.333543
Trial1	1	1	blindfold	clockwise	practice	Guided	2	-0.5	-0.5	1.456985	-0.75139	-1.45204	-1.29984	0.83841582524909	-2.37416	-4.037129	0.30616
Trial1	1	1	blindfold	clockwise	practice	Guided	2	-0.5	-0.5	1.47699	-0.77185	-1.45202	-1.29983	0.844766465781181	-2.25	-3.948261	0.363883
Trial1	1	1	blindfold	clockwise	practice	Guided	2	-0.5	-0.5	1.496979	-0.7925	-1.45198	-1.29984	0.85164572151966	-2.255031	-3.821307	0.315426
Trial1	1	1	blindfold	clockwise	practice	Guided	2	-0.5	-0.5	1.516983	-0.81326	-1.45195	-1.29983	0.858987662367297	-2.237541	-3.859393	0.392714
Trial1	1	1	blindfold	clockwise	practice	Guided	2	-0.5	-0.5	1.536987	-0.8360701	-1.45192	-1.29975	0.867492531153355	-2.194319	-3.787453	0.467265
Trial1	1	1	blindfold	clockwise	practice	Guided	2	-0.5	-0.5	1.556992	-0.88231	-1.45182	-1.29971	0.886395541638585	-1.964674	-3.495458	0.555528
Trial1	1	1	blindfold	clockwise	practice	Guided	2	-0.5	-0.5	1.576981	-0.90776	-1.45175	-1.29967	0.897630362197281	-1.941146	-3.326186	0.631865
Trial1	1	1	blindfold	clockwise	practice	Guided	2	-0.5	-0.5	1.596985	-0.93231	-1.45167	-1.29964	0.90901922825192	-1.868726	-3.199232	0.718941
Trial1	1	1	blindfold	clockwise	practice	Guided	2	-0.5	-0.5	1.616989	-0.95731	-1.45158	-1.29959	0.921127871329329	-1.773659	-2.945324	0.811106
Trial1	1	1	blindfold	clockwise	practice	Guided	2	-0.5	-0.5	1.636978	-0.98343	-1.45149	-1.29951	0.934302325508695	-1.607424	-2.831066	0.918648
Trial1	1	1	blindfold	clockwise	practice	Guided	2	-0.5	-0.5	1.656982	-1.03487	-1.45133	-1.29947	0.961893099804138	-1.398426	-2.433277	1.058895
Trial1	1	1	blindfold	clockwise	practice	Guided	2	-0.5	-0.5	1.676987	-1.06089	-1.45123	-1.29942	0.976560297783499	-1.399693	-2.340177	1.145783
Trial1	1	1	blindfold	clockwise	practice	Guided	2	-0.5	-0.5	1.696991	-1.08791	-1.45117	-1.29937	0.992285503784308	-1.342948	-2.264005	1.271353
Trial1	1	1	blindfold	clockwise	practice	Guided	2	-0.5	-0.5	1.71698	-1.1151	-1.45112	-1.29933	1.00860125164784	-1.289758	-2.124355	1.341336
Trial1	1	1	blindfold	clockwise	practice	Guided	2	-0.5	-0.5	1.736984	-1.14158	-1.45108	-1.29932	1.02495722467624	-1.124402	-2.128587	1.384794
Trial1	1	1	blindfold	clockwise	practice	Guided	2	-0.5	-0.5	1.756989	-1.19437	-1.45103	-1.29932	1.05880223597994	-0.962945	-2.077805	1.350279
Trial1	1	1	blindfold	clockwise	practice	Guided	2	-0.5	-0.5	1.776978	-1.22057	-1.45101	-1.29931	1.07615868047698	-0.938668	-1.904302	1.39319
Trial1	1	1	blindfold	clockwise	practice	Guided	2	-0.5	-0.5	1.796982	-1.24743	-1.45095	-1.29928	1.09430341272203	-0.988449	-1.790043	1.462375
Trial1	1	1	blindfold	clockwise	practice	Guided	2	-0.5	-0.5	1.816986	-1.27417	-1.45089	-1.29927	1.11273153292423	-0.904	-1.739261	1.515694
Trial1	1	1	blindfold	clockwise	practice	Guided	2	-0.5	-0.5	1.83699	-1.2992	-1.45085	-1.29874	1.12991431849622	-0.834751	-1.629235	1.373842
Trial1	1	1	blindfold	clockwise	practice	Guided	2	-0.5	-0.5	1.856979	-1.30494	-1.45077	-1.29633	1.1322852154747	-5.749743	-1.193359	2.970285
Trial1	1	1	blindfold	clockwise	practice	Guided	2	-0.5	-0.5	1.876984	-1.30303	-1.45061	-1.29201	1.12789049284258	-6.061977	-0.998696	2.810772
Trial1	1	1	blindfold	clockwise	practice	Guided	2	-0.5	-0.5	1.896988	-1.30284	-1.45053	-1.28533	1.12307406492684	-6.128139	-1.31185	3.498417
Trial1	1	1	blindfold	clockwise	practice	Guided	2	-0.5	-0.5	1.916992	-1.30293	-1.45068	-1.27696	1.11730177701648	-5.340823	-2.306323	3.282026
Trial1	1	1	blindfold	clockwise	practice	Guided	2	-0.5	-0.5	1.936981	-1.30271	-1.45103	-1.25882	1.10460459589392	-4.278481	-2.585621	1.936724
Trial1	1	1	blindfold	clockwise	practice	Guided	2	-0.5	-0.5	1.956985	-1.30184	-1.45134	-1.24974	1.09775105380738	-3.538643	-2.602549	1.442218
Trial1	1	1	blindfold	clockwise	practice	Guided	2	-0.5	-0.5	1.97699	-1.30178	-1.45126	-1.23975	1.0909084509942	-4.141054	-1.756189	2.147077
Trial1	1	1	blindfold	clockwise	practice	Guided	2	-0.5	-0.5	1.996979	-1.302	-1.45094	-1.22868	1.08359523675483	-4.635084	-0.91406	2.57712
Trial1	1	1	blindfold	clockwise	practice	Guided	2	-0.5	-0.5	2.016983	-1.30222	-1.45057	-1.21481	1.07448130366707	-4.387412	-0.778643	2.762473
Trial1	1	1	blindfold	clockwise	practice	Guided	2	-0.5	-0.5	2.036987	-1.30221	-1.45041	-1.18526	1.05504598206681	-3.821568	-1.066405	1.956133
Trial1	1	1	blindfold	clockwise	practice	Guided	2	-0.5	-0.5	2.056992	-1.30159	-1.4506	-1.16938	1.0443257829319	-2.578816	-1.083332	1.927037
Trial1	1	1	blindfold	clockwise	practice	Guided	2	-0.5	-0.5	2.076981	-1.30133	-1.45058	-1.15243	1.03334161457463	-2.425525	-1.159505	2.033664
Trial1	1	1	blindfold	clockwise	practice	Guided	2	-0.5	-0.5	2.096985	-1.3012	-1.45059	-1.13433	1.02190796698641	-2.31752	-1.417645	2.127034
Trial1	1	1	blindfold	clockwise	practice	Guided	2	-0.5	-0.5	2.116989	-1.30115	-1.45067	-1.1148	1.00986160798286	-2.385469	-1.388022	2.527886
Trial1	1	1	blindfold	clockwise	practice	Guided	2	-0.5	-0.5	2.136978	-1.30117	-1.45067	-1.06776	0.981949470339483	-2.46839	-1.00716	3.172767
Trial1	1	1	blindfold	clockwise	practice	Guided	2	-0.5	-0.5	2.156982	-1.30128	-1.45043	-1.04199	0.967369049774153	-2.571636	-0.892901	3.806832
Trial1	1	1	blindfold	clockwise	practice	Guided	2	-0.5	-0.5	2.176987	-1.30129	-1.45039	-1.01146	0.950608650578255	-2.423197	-0.715166	3.364167
Trial1	1	1	blindfold	clockwise	practice	Guided	2	-0.5	-0.5	2.196991	-1.30124	-1.45037	-0.9775699	0.932769280515516	-2.340213	-0.816729	3.381283
Trial1	1	1	blindfold	clockwise	practice	Guided	2	-0.5	-0.5	2.21698	-1.30118	-1.45038	-0.9463	0.917100385502395	-2.207366	-0.660152	3.432391
Trial1	1	1	blindfold	clockwise	practice	Guided	2	-0.5	-0.5	2.236984	-1.30114	-1.45039	-0.87409	0.884176852835583	-2.27759	-0.431628	3.159532
Trial1	1	1	blindfold	clockwise	practice	Guided	2	-0.5	-0.5	2.256989	-1.30106	-1.45041	-0.83554	0.868495337329325	-2.031221	-1.299107	2.885864
Trial1	1	1	blindfold	clockwise	practice	Guided	2	-0.5	-0.5	2.276978	-1.301	-1.45061	-0.7955099	0.853772288034866	-1.948741	-1.002881	2.920248
Trial1	1	1	blindfold	clockwise	practice	Guided	2	-0.5	-0.5	2.296982	-1.30097	-1.45059	-0.75292	0.839953318513249	-1.807706	-1.057894	2.585648
Trial1	1	1	blindfold	clockwise	practice	Guided	2	-0.5	-0.5	2.316986	-1.30092	-1.45067	-0.71052	0.828125319282858	-1.637099	-2.268189	2.740734
Trial1	1	1	blindfold	clockwise	practice	Guided	2	-0.5	-0.5	2.33699	-1.30082	-1.45092	-0.62447	0.81043534041807	-1.644879	-1.832314	1.97743
Trial1	1	1	blindfold	clockwise	practice	Guided	2	-0.5	-0.5	2.356979	-1.3006	-1.45103	-0.5812	0.804707327951351	-0.920016	-1.980427	1.376512
Trial1	1	1	blindfold	clockwise	practice	Guided	2	-0.5	-0.5	2.376984	-1.30052	-1.45105	-0.53826	0.80143371892167	-0.748145	-2.192017	0.965567
Trial1	1	1	blindfold	clockwise	practice	Guided	2	-0.5	-0.5	2.396988	-1.30044	-1.4511	-0.49454	0.800458575555977	-0.857331	-2.462852	1.018766
Trial1	1	1	blindfold	clockwise	practice	Guided	2	-0.5	-0.5	2.416992	-1.30036	-1.45113	-0.45302	0.801737608176425	-0.559615	-2.149699	0.411925
Trial1	1	1	blindfold	clockwise	practice	Guided	2	-0.5	-0.5	2.436981	-1.3003	-1.45114	-0.37114	0.8106079094968	-0.46856	-2.784469	0.433104
Trial1	1	1	blindfold	clockwise	practice	Guided	2	-0.5	-0.5	2.456985	-1.30019	-1.45124	-0.33497	0.817030533654423	-0.228373	-2.568647	-0.612583
Trial1	1	1	blindfold	clockwise	practice	Guided	2	-0.5	-0.5	2.47699	-1.30012	-1.45132	-0.29848	0.825107573371295	0.069539	-2.831019	-0.652216
Trial1	1	1	blindfold	clockwise	practice	Guided	2	-0.5	-0.5	2.496979	-1.30008	-1.45134	-0.26527	0.833802187908721	-0.266582	-2.335898	-1.155777
Trial1	1	1	blindfold	clockwise	practice	Guided	2	-0.5	-0.5	2.516983	-1.30005	-1.45125	-0.2343	0.843016329298648	-0.0093569	-2.924118	-1.314862
Trial1	1	1	blindfold	clockwise	practice	Guided	2	-0.5	-0.5	2.536987	-1.30002	-1.45133	-0.17896	0.862031810773828	-0.113907	-2.492475	-1.353761
Trial1	1	1	blindfold	clockwise	practice	Guided	2	-0.5	-0.5	2.556992	-1.30003	-1.45118	-0.1547	0.871366789862346	-0.028103	-2.619429	-1.488923
Trial1	1	1	blindfold	clockwise	practice	Guided	2	-0.5	-0.5	2.576981	-1.30003	-1.45126	-0.13331	0.880062243879407	-0.064472	-2.437461	-1.22622
Trial1	1	1	blindfold	clockwise	practice	Guided	2	-0.5	-0.5	2.596985	-1.30004	-1.45123	-0.11302	0.888716788645907	-0.218236	-2.010049	-0.825951
Trial1	1	1	blindfold	clockwise	practice	Guided	2	-0.5	-0.5	2.616989	-1.30009	-1.45115	-0.094927	0.896787641280541	-0.244303	-2.594038	-0.681912
Trial1	1	1	blindfold	clockwise	practice	Guided	2	-0.5	-0.5	2.636978	-1.30012	-1.45125	-0.063875	0.911261329392228	-0.188408	-2.555952	-0.884203
Trial1	1	1	blindfold	clockwise	practice	Guided	2	-0.5	-0.5	2.656982	-1.30009	-1.45118	-0.048695	0.918596831076701	-0.23227	-2.276653	0.064522
Trial1	1	1	blindfold	clockwise	practice	Guided	2	-0.5	-0.5	2.676987	-1.30012	-1.45112	-0.035363	0.925245773160086	-0.361182	-1.959268	0.20923
Trial1	1	1	blindfold	clockwise	practice	Guided	2	-0.5	-0.5	2.696991	-1.30016	-1.45101	-0.022002	0.932061158470192	-0.42839	-1.976195	0.418674
Trial1	1	1	blindfold	clockwise	practice	Guided	2	-0.5	-0.5	2.71698	-1.30022	-1.45097	-0.008491	0.939112967428518	-0.541909	-2.069295	0.436437
Trial1	1	1	blindfold	clockwise	practice	Guided	2	-0.5	-0.5	2.736984	-1.30029	-1.451	0.018742	0.953707049496381	-0.596	-1.904254	0.922979
Trial1	1	1	blindfold	clockwise	practice	Guided	2	-0.5	-0.5	2.756989	-1.30037	-1.4509	0.03354	0.961902818601351	-0.761518	-1.853473	1.631081
Trial1	1	1	blindfold	clockwise	practice	Guided	2	-0.5	-0.5	2.776978	-1.30039	-1.45091	0.04867	0.970393183529211	-0.722899	-1.853473	1.605932
Trial1	1	1	blindfold	clockwise	practice	Guided	2	-0.5	-0.5	2.796982	-1.30039	-1.45091	0.064602	0.979489449413003	-0.770193	-1.933877	1.742499
Trial1	1	1	blindfold	clockwise	practice	Guided	2	-0.5	-0.5	2.816986	-1.30037	-1.45092	0.081328	0.989208951908531	-0.662864	-1.993122	1.793245
Trial1	1	1	blindfold	clockwise	practice	Guided	2	-0.5	-0.5	2.83699	-1.30034	-1.45095	0.1171	1.01062180144911	-0.628092	-1.815387	1.513288
Trial1	1	1	blindfold	clockwise	practice	Guided	2	-0.5	-0.5	2.856979	-1.30021	-1.45102	0.13538	1.0217846088473	-0.181696	-2.132772	1.367498
Trial1	1	1	blindfold	clockwise	practice	Guided	2	-0.5	-0.5	2.876984	-1.30012	-1.45106	0.15401	1.03340276570016	-0.125161	-2.086222	1.325418
Trial1	1	1	blindfold	clockwise	practice	Guided	2	-0.5	-0.5	2.896988	-1.30006	-1.45106	0.17361	1.04587116424993	-0.034642	-2.208944	1.357558
Trial1	1	1	blindfold	clockwise	practice	Guided	2	-0.5	-0.5	2.916992	-1.30002	-1.45108	0.19292	1.05838097290929	-0.046019	-2.192017	1.321319
Trial1	1	1	blindfold	clockwise	practice	Guided	2	-0.5	-0.5	2.936981	-1.3	-1.45107	0.23172	1.08416515478305	0.026077	-2.323203	1.058181
Trial1	1	1	blindfold	clockwise	practice	Guided	2	-0.5	-0.5	2.956985	-1.29999	-1.45115	0.25178	1.09779646358258	0.010258	-2.373984	1.057721
Trial1	1	1	blindfold	clockwise	practice	Guided	2	-0.5	-0.5	2.97699	-1.29997	-1.45116	0.27182	1.1116016265136	0.22725	-2.420534	0.939285
Trial1	1	1	blindfold	clockwise	practice	Guided	2	-0.5	-0.5	2.996979	-1.29994	-1.4512	0.29116	1.12509479784279	0.260198	-2.471316	0.871024
Trial1	1	1	blindfold	clockwise	practice	Guided	2	-0.5	-0.5	3.016983	-1.29993	-1.45123	0.30592	1.13551539495139	0.224054	-2.352825	0.614449
Trial1	1	1	blindfold	clockwise	practice	Guided	2	-0.5	-0.5	3.036987	-1.29991	-1.45123	0.30322	1.13358647732207	0.356001	-3.359994	2.329334
Trial1	1	1	blindfold	clockwise	practice	Guided	2	-0.5	-0.5	3.056992	-1.30023	-1.45082	0.30236	1.13320327464129	-1.698831	-1.222907	4.438744
Trial1	1	1	blindfold	clockwise	practice	Guided	2	-0.5	-0.5	3.076981	-1.30059	-1.45084	0.30229	1.13340797668089	-2.389564	-2.627865	4.683193
Trial1	1	1	blindfold	clockwise	practice	Guided	2	-0.5	-0.5	3.096985	-1.30073	-1.45093	0.30224	1.13347144174964	-2.167798	-0.803959	3.941333
Trial1	1	1	blindfold	clockwise	practice	Guided	2	-0.5	-0.5	3.116989	-1.30081	-1.45078	0.30224	1.13352795092867	-2.376469	-1.138271	4.550047
Trial1	1	1	blindfold	clockwise	practice	Guided	2	-0.5	-0.5	3.136978	-1.30085	-1.45078	0.30218	1.13351379191336	-2.19554	-2.21738	4.239649
Trial1	1	1	blindfold	clockwise	practice	Guided	2	-0.5	-0.5	3.156982	-1.30085	-1.45079	0.30212	1.1334713367229	-1.209563	-1.976167	3.919186
Trial1	1	1	blindfold	clockwise	practice	Guided	2	-0.5	-0.5	3.176987	-1.30079	-1.45085	0.30184	1.13323083963858	-0.527166	-2.365493	3.086345
Trial1	1	1	blindfold	clockwise	practice	Guided	2	-0.5	-0.5	3.196991	-1.30058	-1.45095	0.30156	1.13288427697892	0.171195	-1.950777	2.571063
Trial1	1	1	blindfold	clockwise	practice	Guided	2	-0.5	-0.5	3.21698	-1.30028	-1.45099	0.30135	1.13252366721932	0.641517	-2.331639	2.407356
Trial1	1	1	blindfold	clockwise	practice	Guided	2	-0.5	-0.5	3.236984	-1.29991	-1.45109	0.30079	1.13186596826861	1.318838	-2.251234	1.951775
Trial1	1	1	blindfold	clockwise	practice	Guided	2	-0.5	-0.5	3.256989	-1.29732	-1.45105	0.30049	1.12982450970831	2.231996	-2.196221	0.878655
Trial1	1	1	blindfold	clockwise	practice	Guided	2	-0.5	-0.5	3.276978	-1.29397	-1.45107	0.30028	1.12731389525499	2.594215	-2.035413	0.490125
Trial1	1	1	blindfold	clockwise	practice	Guided	2	-0.5	-0.5	3.296982	-1.28896	-1.45102	0.30015	1.12369828516537	2.785807	-1.802664	0.267463
Trial1	1	1	blindfold	clockwise	practice	Guided	2	-0.5	-0.5	3.316986	-1.28197	-1.45092	0.29999	1.11868722887582	2.886524	-1.781505	0.045058
Trial1	1	1	blindfold	clockwise	practice	Guided	2	-0.5	-0.5	3.33699	-1.27233	-1.45085	0.29983	1.11185509826726	2.875561	-1.404874	-0.301248
Trial1	1	1	blindfold	clockwise	practice	Guided	2	-0.5	-0.5	3.356979	-1.24724	-1.4506	0.29993	1.09464867969107	3.042981	-1.070562	-0.091088
Trial1	1	1	blindfold	clockwise	practice	Guided	2	-0.5	-0.5	3.376984	-1.23204	-1.45051	0.3001	1.0844549964368	3.043996	-0.808191	0.16399
Trial1	1	1	blindfold	clockwise	practice	Guided	2	-0.5	-0.5	3.396988	-1.21417	-1.45043	0.3002	1.07254781876506	3.083065	-0.858972	0.403548
Trial1	1	1	blindfold	clockwise	practice	Guided	2	-0.5	-0.5	3.416992	-1.19345	-1.45042	0.30025	1.05890175139273	3.045199	-0.867436	0.448659
Trial1	1	1	blindfold	clockwise	practice	Guided	2	-0.5	-0.5	3.436981	-1.17116	-1.45043	0.30024	1.04443273995816	3.079941	-0.918217	0.492441
Trial1	1	1	blindfold	clockwise	practice	Guided	2	-0.5	-0.5	3.456985	-1.11934	-1.45052	0.30021	1.01188833748885	3.135924	-1.201748	0.404848
Trial1	1	1	blindfold	clockwise	practice	Guided	2	-0.5	-0.5	3.47699	-1.09063	-1.45059	0.30019	0.994559148623304	3.002067	-1.244066	0.459747
Trial1	1	1	blindfold	clockwise	practice	Guided	2	-0.5	-0.5	3.496979	-1.05996	-1.45063	0.30012	0.97659982505603	2.837209	-1.337166	0.221778
Trial1	1	1	blindfold	clockwise	practice	Guided	2	-0.5	-0.5	3.516983	-1.02748	-1.45069	0.30003	0.958270915112673	2.886832	-1.637623	0.014365
Trial1	1	1	blindfold	clockwise	practice	Guided	2	-0.5	-0.5	3.536987	-0.99224	-1.45078	0.30004	0.939342451575162	2.898294	-1.608001	-0.051744
Trial1	1	1	blindfold	clockwise	practice	Guided	2	-0.5	-0.5	3.556992	-0.91914	-1.4509	0.30018	0.903308550456563	2.561047	-1.836518	0.402833
Trial1	1	1	blindfold	clockwise	practice	Guided	2	-0.5	-0.5	3.576981	-0.87944	-1.45092	0.30033	0.885721628359978	2.537546	-1.74765	0.684715
Trial1	1	1	blindfold	clockwise	practice	Guided	2	-0.5	-0.5	3.596985	-0.83855	-1.45089	0.30043	0.869082451923096	2.361108	-1.806895	0.932031
Trial1	1	1	blindfold	clockwise	practice	Guided	2	-0.5	-0.5	3.616989	-0.79783	-1.45091	0.30049	0.854100068768832	2.266773	-1.781505	0.973671
Trial1	1	1	blindfold	clockwise	practice	Guided	2	-0.5	-0.5	3.636978	-0.75627	-1.45089	0.30065	0.840663269036616	2.025785	-1.671478	1.164858
Trial1	1	1	blindfold	clockwise	practice	Guided	2	-0.5	-0.5	3.656982	-0.67145	-1.45081	0.30073	0.818879481627585	1.618243	-1.502206	1.438401
Trial1	1	1	blindfold	clockwise	practice	Guided	2	-0.5	-0.5	3.676987	-0.62594	-1.45078	0.30084	0.810682189744042	1.473108	-1.637623	1.758321
Trial1	1	1	blindfold	clockwise	practice	Guided	2	-0.5	-0.5	3.696991	-0.58159	-1.45077	0.30094	0.805084978339249	1.455199	-1.565683	1.901835
Trial1	1	1	blindfold	clockwise	practice	Guided	2	-0.5	-0.5	3.71698	-0.54115	-1.45079	0.30103	0.802086280989414	1.421108	-1.633392	2.067085
Trial1	1	1	blindfold	clockwise	practice	Guided	2	-0.5	-0.5	3.736984	-0.49558	-1.4508	0.30108	0.801092182242882	1.133445	-1.620696	2.189348
Trial1	1	1	blindfold	clockwise	practice	Guided	2	-0.5	-0.5	3.756989	-0.41184	-1.45081	0.30107	0.805906529457557	0.991519	-1.514901	2.144991
Trial1	1	1	blindfold	clockwise	practice	Guided	2	-0.5	-0.5	3.776978	-0.36736	-1.45079	0.30105	0.811957194048878	0.919013	-1.646087	2.06665
Trial1	1	1	blindfold	clockwise	practice	Guided	2	-0.5	-0.5	3.796982	-0.32584	-1.45081	0.30105	0.819763881334299	0.927158	-1.557219	2.110375
Trial1	1	1	blindfold	clockwise	practice	Guided	2	-0.5	-0.5	3.816986	-0.28476	-1.45081	0.30106	0.829472974511339	0.856589	-1.493742	2.106661
Trial1	1	1	blindfold	clockwise	practice	Guided	2	-0.5	-0.5	3.83699	-0.2454	-1.45078	0.30105	0.840536897450949	0.680866	-1.502206	2.101521
Trial1	1	1	blindfold	clockwise	practice	Guided	2	-0.5	-0.5	3.856979	-0.16498	-1.45076	0.30106	0.868294628189857	0.317905	-1.544524	2.148186
Trial1	1	1	blindfold	clockwise	practice	Guided	2	-0.5	-0.5	3.876984	-0.12546	-1.45076	0.30106	0.884294843130129	0.429787	-1.531828	2.10166
Trial1	1	1	blindfold	clockwise	practice	Guided	2	-0.5	-0.5	3.896988	-0.087962	-1.45076	0.30109	0.900844328148368	0.382428	-1.442961	2.168213
Trial1	1	1	blindfold	clockwise	practice	Guided	2	-0.5	-0.5	3.916992	-0.050155	-1.45073	0.30114	0.91879586482018	0.300885	-1.409106	2.293621
Trial1	1	1	blindfold	clockwise	practice	Guided	2	-0.5	-0.5	3.936981	-0.014302	-1.45071	0.3012	0.936922617729792	0.295169	-1.362556	2.451976
Trial1	1	1	blindfold	clockwise	practice	Guided	2	-0.5	-0.5	3.956985	0.021705	-1.45067	0.30123	0.956109614665315	0.152264	-1.227139	2.482301
Trial1	1	1	blindfold	clockwise	practice	Guided	2	-0.5	-0.5	3.97699	0.089536	-1.45054	0.30125	0.994763404872739	-0.18627	-0.922449	2.51989
Trial1	1	1	blindfold	clockwise	practice	Guided	2	-0.5	-0.5	3.996979	0.12033	-1.45047	0.30128	1.01334048193095	-0.154468	-0.837813	2.5793
Trial1	1	1	blindfold	clockwise	practice	Guided	2	-0.5	-0.5	4.016983	0.15294	-1.45041	0.30132	1.03365581875657	0.136085	-0.685468	2.587905
Trial1	1	1	blindfold	clockwise	practice	Guided	2	-0.5	-0.5	4.036987	0.182	-1.45037	0.30144	1.05234504310163	0.290923	-0.596601	2.852982
Trial1	1	1	blindfold	clockwise	practice	Guided	2	-0.5	-0.5	4.056992	0.24017	-1.45025	0.30141	1.09092144687864	0.25979	-0.528767	2.813279
Trial1	1	1	blindfold	clockwise	practice	Guided	2	-0.5	-0.5	4.076981	0.27007	-1.45028	0.30135	1.11138186446418	0.257915	-0.651489	2.649966
Trial1	1	1	blindfold	clockwise	practice	Guided	2	-0.5	-0.5	4.096985	0.29849	-1.45032	0.30133	1.13124534467852	0.486673	-0.634562	2.503674
Trial1	1	1	blindfold	clockwise	practice	Guided	2	-0.5	-0.5	4.116989	0.30889	-1.45032	0.30131	1.1385959673111	2.986849	-0.79537	2.29993
Trial1	1	1	blindfold	clockwise	practice	Guided	2	-0.5	-0.5	4.136978	0.30567	-1.45033	0.30074	1.13590875127561	7.206138	-1.400518	2.128256
Trial1	1	1	blindfold	clockwise	practice	Guided	2	-0.5	-0.5	4.156982	0.30227	-1.45053	0.30026	1.13316072321295	2.011163	-2.162242	0.357385
Trial1	1	1	blindfold	clockwise	practice	Guided	2	-0.5	-0.5	4.176987	0.30129	-1.45072	0.2996	1.13200081318983	0.080267	-1.47669	-0.55416
Trial1	1	1	blindfold	clockwise	practice	Guided	2	-0.5	-0.5	4.196991	0.30029	-1.45076	0.29909	1.13093277357114	-0.333886	-1.222782	-0.253834
Trial1	1	1	blindfold	clockwise	practice	Guided	2	-0.5	-0.5	4.21698	0.29986	-1.4506	0.29924	1.13073453433577	1.298889	-0.799602	0.688086
Trial1	1	1	blindfold	clockwise	practice	Guided	2	-0.5	-0.5	4.236984	0.30047	-1.45045	0.30085	1.13230426167438	2.715776	-0.626098	1.45833
Trial1	1	1	blindfold	clockwise	practice	Guided	2	-0.5	-0.5	4.256989	0.3015	-1.45018	0.30079	1.13299023882975	2.830724	-0.384784	1.467607
Trial1	1	1	blindfold	clockwise	practice	Guided	2	-0.5	-0.5	4.276978	0.30142	-1.45021	0.30055	1.13276400822846	1.741926	-0.922188	0.640043
Trial1	1	1	blindfold	clockwise	practice	Guided	2	-0.5	-0.5	4.296982	0.30107	-1.45034	0.30027	1.13231851136638	0.897605	-0.871406	0.1798
Trial1	1	1	blindfold	clockwise	practice	Guided	2	-0.5	-0.5	4.316986	0.30066	-1.45041	0.30012	1.13192246482485	0.868071	-0.901029	0.017122
Trial1	1	1	blindfold	clockwise	practice	Guided	2	-0.5	-0.5	4.33699	0.30055	-1.45046	0.29937	1.13131457123128	1.563191	-1.154937	-0.3063
Trial1	1	1	blindfold	clockwise	practice	Guided	2	-0.5	-0.5	4.356979	0.30103	-1.45069	0.2979	1.13061641283478	2.751804	-1.933588	-1.705209
Trial1	1	1	blindfold	clockwise	practice	Guided	2	-0.5	-0.5	4.376984	0.30127	-1.45091	0.295	1.12874206637122	2.79549	-2.344072	-2.529185
Trial1	1	1	blindfold	clockwise	practice	Guided	2	-0.5	-0.5	4.396988	0.30136	-1.45114	0.28993	1.12524097426884	2.659775	-2.674153	-3.167815
Trial1	1	1	blindfold	clockwise	practice	Guided	2	-0.5	-0.5	4.416992	0.30135	-1.45137	0.28225	1.11985573217433	2.653233	-3.313155	-4.248906
Trial1	1	1	blindfold	clockwise	practice	Guided	2	-0.5	-0.5	4.436981	0.30134	-1.45162	0.25729	1.10255789987187	2.650956	-3.44434	-4.935759
Trial1	1	1	blindfold	clockwise	practice	Guided	2	-0.5	-0.5	4.456985	0.30137	-1.45166	0.23939	1.09036298627042	2.668931	-2.983074	-4.901582
Trial1	1	1	blindfold	clockwise	practice	Guided	2	-0.5	-0.5	4.47699	0.30133	-1.45153	0.21887	1.07652397377836	2.372016	-2.99577	-4.837148
Trial1	1	1	blindfold	clockwise	practice	Guided	2	-0.5	-0.5	4.496979	0.30123	-1.45148	0.1954	1.06091971705598	2.125454	-2.974611	-4.648701
Trial1	1	1	blindfold	clockwise	practice	Guided	2	-0.5	-0.5	4.516983	0.30108	-1.45148	0.16752	1.04274259540868	1.813312	-3.088869	-4.32475
Trial1	1	1	blindfold	clockwise	practice	Guided	2	-0.5	-0.5	4.536987	0.30093	-1.45148	0.10738	1.00518621261845	1.552781	-3.173505	-4.639495
Trial1	1	1	blindfold	clockwise	practice	Guided	2	-0.5	-0.5	4.556992	0.30075	-1.45175	0.072291	0.984234515038271	1.411363	-3.461268	-4.244901
Trial1	1	1	blindfold	clockwise	practice	Guided	2	-0.5	-0.5	4.576981	0.30074	-1.45176	0.035238	0.963153295995822	1.343756	-3.23275	-3.689385
Trial1	1	1	blindfold	clockwise	practice	Guided	2	-0.5	-0.5	4.596985	0.30074	-1.45168	-0.0013027	0.943336392993436	1.405674	-3.503586	-3.642014
Trial1	1	1	blindfold	clockwise	practice	Guided	2	-0.5	-0.5	4.616989	0.30074	-1.45173	-0.042592	0.922174948161542	1.664306	-3.389327	-3.030076
Trial1	1	1	blindfold	clockwise	practice	Guided	2	-0.5	-0.5	4.636978	0.30074	-1.45167	-0.12346	0.884854181915338	1.204514	-2.90267	-2.83734
Trial1	1	1	blindfold	clockwise	practice	Guided	2	-0.5	-0.5	4.656982	0.30065	-1.45166	-0.16601	0.867519307346485	1.270974	-3.02116	-2.15689
Trial1	1	1	blindfold	clockwise	practice	Guided	2	-0.5	-0.5	4.676987	0.30062	-1.45152	-0.20652	0.852715007133038	1.185584	-2.788411	-2.072482
Trial1	1	1	blindfold	clockwise	practice	Guided	2	-0.5	-0.5	4.696991	0.30058	-1.45149	-0.24827	0.83922364042611	1.239925	-3.308923	-1.544854
Trial1	1	1	blindfold	clockwise	practice	Guided	2	-0.5	-0.5	4.71698	0.30058	-1.45152	-0.29138	0.827315311808374	0.922481	-2.339841	-1.738384
Trial1	1	1	blindfold	clockwise	practice	Guided	2	-0.5	-0.5	4.736984	0.30055	-1.45135	-0.37597	0.810101053117425	1.114748	-2.771484	-1.428696
Trial1	1	1	blindfold	clockwise	practice	Guided	2	-0.5	-0.5	4.756989	0.30049	-1.45131	-0.41757	0.804722891978213	0.784454	-2.22135	-1.54233
Trial1	1	1	blindfold	clockwise	practice	Guided	2	-0.5	-0.5	4.776978	0.30046	-1.45123	-0.45998	0.801459781053672	0.897868	-2.69108	-0.715396
Trial1	1	1	blindfold	clockwise	practice	Guided	2	-0.5	-0.5	4.796982	0.30045	-1.45123	-0.49969	0.800450057216848	0.745405	-2.208655	-1.269213
Trial1	1	1	blindfold	clockwise	practice	Guided	2	-0.5	-0.5	4.816986	0.30044	-1.45113	-0.54279	0.801582933198508	0.970926	-2.301754	-1.114974
Trial1	1	1	blindfold	clockwise	practice	Guided	2	-0.5	-0.5	4.83699	0.30045	-1.45114	-0.62312	0.80986340504661	0.848172	-2.212887	-1.031901
Trial1	1	1	blindfold	clockwise	practice	Guided	2	-0.5	-0.5	4.856979	0.30044	-1.45104	-0.66374	0.817015909193973	0.976257	-2.301754	-0.5055
Trial1	1	1	blindfold	clockwise	practice	Guided	2	-0.5	-0.5	4.876984	0.30047	-1.45105	-0.7015001	0.825441994092271	0.703821	-1.899733	-0.950092
Trial1	1	1	blindfold	clockwise	practice	Guided	2	-0.5	-0.5	4.896988	0.30048	-1.45099	-0.73976	0.83561541439959	0.937125	-1.823561	-0.583988
Trial1	1	1	blindfold	clockwise	practice	Guided	2	-0.5	-0.5	4.916992	0.30048	-1.45101	-0.77812	0.847419023007462	1.059282	-1.887038	-0.286442
Trial1	1	1	blindfold	clockwise	practice	Guided	2	-0.5	-0.5	4.936981	0.30048	-1.45096	-0.85103	0.874065385863395	0.762006	-1.417308	-0.558165
Trial1	1	1	blindfold	clockwise	practice	Guided	2	-0.5	-0.5	4.956985	0.30044	-1.45089	-0.88533	0.888359946479194	0.821303	-1.654289	0.066699
Trial1	1	1	blindfold	clockwise	practice	Guided	2	-0.5	-0.5	4.97699	0.30043	-1.4508	-0.91979	0.903831734047639	0.84541	-1.366527	-0.245732
Trial1	1	1	blindfold	clockwise	practice	Guided	2	-0.5	-0.5	4.996979	0.3004	-1.45072	-0.9520299	0.919223156803976	0.758671	-1.899733	0.385699
Trial1	1	1	blindfold	clockwise	practice	Guided	2	-0.5	-0.5	5.016983	0.30037	-1.4508	-0.98308	0.934857425821317	0.621022	-1.552726	0.239748
Trial1	1	1	blindfold	clockwise	practice	Guided	2	-0.5	-0.5	5.036987	0.30035	-1.45074	-1.04236	0.966806315921442	0.644424	-1.336904	-0.106702
Trial1	1	1	blindfold	clockwise	practice	Guided	2	-0.5	-0.5	5.056992	0.30035	-1.45082	-1.07054	0.982891708798083	0.843562	-1.590812	-0.208603
Trial1	1	1	blindfold	clockwise	practice	Guided	2	-0.5	-0.5	5.076981	0.30039	-1.45083	-1.09901	0.99971852500176	0.814096	-1.51464	-0.413207
Trial1	1	1	blindfold	clockwise	practice	Guided	2	-0.5	-0.5	5.096985	0.30042	-1.4508	-1.12609	1.01619924462346	0.953188	-1.89127	-0.539738
Trial1	1	1	blindfold	clockwise	practice	Guided	2	-0.5	-0.5	5.116989	0.30046	-1.4509	-1.15326	1.03319155971051	0.939858	-1.899733	-0.285226
Trial1	1	1	blindfold	clockwise	practice	Guided	2	-0.5	-0.5	5.136978	0.30049	-1.45089	-1.20571	1.06715083595018	0.925274	-1.510408	-0.544315
Trial1	1	1	blindfold	clockwise	practice	Guided	2	-0.5	-0.5	5.156982	0.30046	-1.45084	-1.23106	1.08405947520267	0.949422	-1.84472	-0.619818
Trial1	1	1	blindfold	clockwise	practice	Guided	2	-0.5	-0.5	5.176987	0.30045	-1.45088	-1.25598	1.10101134452588	0.836074	-1.51464	-0.44252
Trial1	1	1	blindfold	clockwise	practice	Guided	2	-0.5	-0.5	5.196991	0.30041	-1.45077	-1.28656	1.12220002576593	0.709993	-1.349599	-0.634272
Trial1	1	1	blindfold	clockwise	practice	Guided	2	-0.5	-0.5	5.21698	0.30034	-1.45071	-1.30498	1.13513742544693	0.656077	-1.620435	-0.395136
Trial1	1	1	blindfold	clockwise	practice	Guided	2	-0.5	-0.5	5.236984	0.30032	-1.45075	-1.30735	1.13680517033238	0.584282	-1.336904	-0.813173
Trial1	1	1	blindfold	clockwise	practice	Guided	2	-0.5	-0.5	5.256989	0.30034	-1.45067	-1.30206	1.13306856236195	0.380242	-2.411772	-5.116229
Trial1	1	1	blindfold	clockwise	practice	Guided	2	-0.5	-0.5	5.276978	0.30049	-1.4515	-1.30168	1.13290564068784	1.364706	-2.204414	-3.097673
Trial1	1	1	blindfold	clockwise	practice	Guided	2	-0.5	-0.5	5.296982	0.30057	-1.45139	-1.30163	1.13292675488188	1.147156	-1.527326	-2.852489
Trial1	1	1	blindfold	clockwise	practice	Guided	2	-0.5	-0.5	5.316986	0.30061	-1.45122	-1.30161	1.132940846789	1.455301	-2.572581	-2.928688
Trial1	1	1	blindfold	clockwise	practice	Guided	2	-0.5	-0.5	5.33699	0.30063	-1.45128	-1.30159	1.1329408927495	1.855059	-3.262364	-2.865587
Trial1	1	1	blindfold	clockwise	practice	Guided	2	-0.5	-0.5	5.356979	0.30068	-1.45127	-1.30156	1.13295489509787	1.631236	-1.963202	-2.675755
Trial1	1	1	blindfold	clockwise	practice	Guided	2	-0.5	-0.5	5.376984	0.30067	-1.45124	-1.30154	1.13293373356239	1.007318	-2.834952	-2.438934
Trial1	1	1	blindfold	clockwise	practice	Guided	2	-0.5	-0.5	5.396988	0.30066	-1.45125	-1.30152	1.13291250879315	0.574725	-2.559885	-2.63046
Trial1	1	1	blindfold	clockwise	practice	Guided	2	-0.5	-0.5	5.416992	0.30062	-1.45121	-1.30144	1.13282763130887	0.196588	-1.645817	-2.601977
Trial1	1	1	blindfold	clockwise	practice	Guided	2	-0.5	-0.5	5.436981	0.30046	-1.45105	-1.3013	1.13261545033303	-0.257316	-1.91242	-2.298441
Trial1	1	1	blindfold	clockwise	practice	Guided	2	-0.5	-0.5	5.456985	0.30021	-1.45105	-1.3013	1.1324387929782	-0.305349	-1.844711	-2.5482
Trial1	1	1	blindfold	clockwise	practice	Guided	2	-0.5	-0.5	5.47699	0.30019	-1.45103	-1.30129	1.13241757687149	-0.402162	-1.895493	-2.531238
Trial1	1	1	blindfold	clockwise	practice	Guided	2	-0.5	-0.5	5.496979	0.30016	-1.45104	-1.3013	1.13240345639892	-0.539269	-2.521799	-2.625607
Trial1	1	1	blindfold	clockwise	practice	Guided	2	-0.5	-0.5	5.516983	0.30009	-1.45113	-1.30134	1.13238233568439	-0.724573	-2.597972	-2.857711
Trial1	1	1	blindfold	clockwise	practice	Guided	2	-0.5	-0.5	5.536987	0.30002	-1.45116	-1.30142	1.13238950408815	-0.950029	-2.255196	-3.040639
Trial1	1	1	blindfold	clockwise	practice	Guided	2	-0.5	-0.5	5.556992	0.29928	-1.45119	-1.30146	1.13189519062059	-1.538155	-2.526031	-2.98446
Trial1	1	1	blindfold	clockwise	practice	Guided	2	-0.5	-0.5	5.576981	0.29818	-1.45121	-1.30147	1.13112570944061	-1.643773	-2.128242	-2.983891
Trial1	1	1	blindfold	clockwise	practice	Guided	2	-0.5	-0.5	5.596985	0.29653	-1.4511	-1.30142	1.12992655861777	-1.753044	-1.933579	-2.818357
Trial1	1	1	blindfold	clockwise	practice	Guided	2	-0.5	-0.5	5.616989	0.29392	-1.45101	-1.30135	1.12803847510876	-1.90836	-2.081692	-2.671312
Trial1	1	1	blindfold	clockwise	practice	Guided	2	-0.5	-0.5	5.636978	0.29041	-1.45102	-1.3013	1.12553521365418	-2.009036	-2.009751	-2.60575
Trial1	1	1	blindfold	clockwise	practice	Guided	2	-0.5	-0.5	5.656982	0.28012	-1.45093	-1.30128	1.11831878780259	-2.326074	-1.882797	-2.530158
Trial1	1	1	blindfold	clockwise	practice	Guided	2	-0.5	-0.5	5.676987	0.27282	-1.45094	-1.30128	1.11323870717632	-2.509145	-2.013983	-2.58065
Trial1	1	1	blindfold	clockwise	practice	Guided	2	-0.5	-0.5	5.696991	0.264	-1.45097	-1.30131	1.10715573156228	-2.587187	-1.840479	-2.626393
Trial1	1	1	blindfold	clockwise	practice	Guided	2	-0.5	-0.5	5.71698	0.25426	-1.45094	-1.30133	1.10047174676559	-2.631388	-1.827784	-2.683177
Trial1	1	1	blindfold	clockwise	practice	Guided	2	-0.5	-0.5	5.736984	0.24234	-1.45093	-1.30133	1.09233629702465	-2.600052	-1.95897	-2.653184
Trial1	1	1	blindfold	clockwise	practice	Guided	2	-0.5	-0.5	5.756989	0.21431	-1.45096	-1.30133	1.07348437162857	-2.646209	-1.925115	-2.701466
Trial1	1	1	blindfold	clockwise	practice	Guided	2	-0.5	-0.5	5.776978	0.19837	-1.45097	-1.30132	1.06293674024521	-2.583241	-2.052069	-2.595982
Trial1	1	1	blindfold	clockwise	practice	Guided	2	-0.5	-0.5	5.796982	0.18108	-1.45101	-1.30133	1.05166527786217	-2.6007	-2.068997	-2.665922
Trial1	1	1	blindfold	clockwise	practice	Guided	2	-0.5	-0.5	5.816986	0.16192	-1.45103	-1.30133	1.03935942458261	-2.574257	-2.07746	-2.645552
Trial1	1	1	blindfold	clockwise	practice	Guided	2	-0.5	-0.5	5.83699	0.14267	-1.45104	-1.30127	1.02716033894733	-2.586566	-2.128242	-2.60863
Trial1	1	1	blindfold	clockwise	practice	Guided	2	-0.5	-0.5	5.856979	0.098496	-1.45106	-1.30121	1.00006740047884	-2.6517	-2.043606	-2.402565
Trial1	1	1	blindfold	clockwise	practice	Guided	2	-0.5	-0.5	5.876984	0.074016	-1.45102	-1.30114	0.985555567642919	-2.737288	-1.937811	-2.258176
Trial1	1	1	blindfold	clockwise	practice	Guided	2	-0.5	-0.5	5.896988	0.048834	-1.45096	-1.30107	0.971046789857148	-2.771505	-1.878566	-2.0796
Trial1	1	1	blindfold	clockwise	practice	Guided	2	-0.5	-0.5	5.916992	0.021355	-1.45093	-1.30103	0.955751098338966	-2.737315	-1.823552	-2.013528
Trial1	1	1	blindfold	clockwise	practice	Guided	2	-0.5	-0.5	5.936981	-0.0068289	-1.45091	-1.30097	0.94062255925931	-2.863743	-1.730453	-2.031695
Trial1	1	1	blindfold	clockwise	practice	Guided	2	-0.5	-0.5	5.956985	-0.06871	-1.45085	-1.30092	0.909661435085938	-2.862873	-1.675439	-1.87158
Trial1	1	1	blindfold	clockwise	practice	Guided	2	-0.5	-0.5	5.97699	-0.10145	-1.45084	-1.30087	0.894558524660617	-2.754711	-1.662744	-1.694438
Trial1	1	1	blindfold	clockwise	practice	Guided	2	-0.5	-0.5	5.996979	-0.13557	-1.45083	-1.30082	0.879841964661374	-2.639896	-1.683903	-1.671136
Trial1	1	1	blindfold	clockwise	practice	Guided	2	-0.5	-0.5	6.016983	-0.17206	-1.45083	-1.30079	0.86533772803429	-2.590651	-1.586571	-1.536585
Trial1	1	1	blindfold	clockwise	practice	Guided	2	-0.5	-0.5	6.036987	-0.20755	-1.45082	-1.30074	0.852473784599919	-2.405169	-1.531558	-1.461989
Trial1	1	1	blindfold	clockwise	practice	Guided	2	-0.5	-0.5	6.056992	-0.285	-1.45076	-1.30076	0.829120997429731	-2.271748	-1.459617	-1.514324
Trial1	1	1	blindfold	clockwise	practice	Guided	2	-0.5	-0.5	6.076981	-0.32573	-1.45075	-1.3008	0.81954293336282	-2.192669	-1.514631	-1.615871
Trial1	1	1	blindfold	clockwise	practice	Guided	2	-0.5	-0.5	6.096985	-0.36608	-1.45075	-1.30084	0.811960046498949	-2.042405	-1.514631	-1.699797
Trial1	1	1	blindfold	clockwise	practice	Guided	2	-0.5	-0.5	6.116989	-0.40711	-1.45076	-1.30084	0.806209090771632	-1.956623	-1.573876	-1.665699
Trial1	1	1	blindfold	clockwise	practice	Guided	2	-0.5	-0.5	6.136978	-0.44995	-1.45077	-1.30074	0.802302659765268	-1.702726	-1.527326	-1.582744
Trial1	1	1	blindfold	clockwise	practice	Guided	2	-0.5	-0.5	6.156982	-0.53664	-1.45077	-1.30069	0.801527948830818	-1.441318	-1.548485	-1.342057
Trial1	1	1	blindfold	clockwise	practice	Guided	2	-0.5	-0.5	6.176987	-0.57763	-1.45077	-1.30065	0.804404529358853	-1.238615	-1.586571	-1.258138
Trial1	1	1	blindfold	clockwise	practice	Free	1	-0.5	-0.5	0	-0.55029	-1.45006	-1.30008	0.801658902610778	0.010728	-0.116691	-0.119719
Trial1	1	1	blindfold	clockwise	practice	Free	1	-0.5	-0.5	0.01641846	-0.55028	-1.45006	-1.30008	0.801658274497126	0.02402	-0.146275	-0.112199
Trial1	1	1	blindfold	clockwise	practice	Free	1	-0.5	-0.5	0.03642273	-0.55028	-1.45006	-1.3001	0.801678262228583	-0.011012	-0.133544	-0.126508
Trial1	1	1	blindfold	clockwise	practice	Free	1	-0.5	-0.5	0.056427	-0.55028	-1.45006	-1.30026	0.80183792620169	0.013669	-0.07427	-0.136821
Trial1	1	1	blindfold	clockwise	practice	Free	1	-0.5	-0.5	0.07641602	-0.55026	-1.45005	-1.30037	0.801946488206879	-0.0020387	-0.108065	-0.063447
Trial1	1	1	blindfold	clockwise	practice	Free	1	-0.5	-0.5	0.09642029	-0.55024	-1.45005	-1.30049	0.802065045025612	0.03625	-0.112269	-0.062067
Trial1	1	1	blindfold	clockwise	practice	Free	1	-0.5	-0.5	0.1164246	-0.5502	-1.45005	-1.30062	0.802192220496303	-0.0014173	-0.07416	-0.054971
Trial1	1	1	blindfold	clockwise	practice	Free	1	-0.5	-0.5	0.1364136	-0.55016	-1.45004	-1.30079	0.802359497525044	0.017775	-0.086838	-0.081854
Trial1	1	1	blindfold	clockwise	practice	Free	1	-0.5	-0.5	0.1564178	-0.55013	-1.45004	-1.30121	0.802776659076718	-0.017887	-0.095279	-0.104611
Trial1	1	1	blindfold	clockwise	practice	Free	1	-0.5	-0.5	0.1764221	-0.55012	-1.45005	-1.30142	0.802985670935656	-0.0026794	-0.112148	-0.071763
Trial1	1	1	blindfold	clockwise	practice	Free	1	-0.5	-0.5	0.1964264	-0.55014	-1.45006	-1.30164	0.803206552261212	-0.017965	-0.103653	-0.049378
Trial1	1	1	blindfold	clockwise	practice	Free	1	-0.5	-0.5	0.2164154	-0.55017	-1.45006	-1.30184	0.803407948097733	-0.0092012	-0.116312	-0.045777
Trial1	1	1	blindfold	clockwise	practice	Free	1	-0.5	-0.5	0.2364197	-0.55021	-1.45007	-1.30205	0.803620201873323	-0.0062436	-0.158589	-0.062956
Trial1	1	1	blindfold	clockwise	practice	Free	1	-0.5	-0.5	0.256424	-0.55027	-1.45008	-1.30254	0.804112945490091	-0.042535	-0.116227	-0.096058
Trial1	1	1	blindfold	clockwise	practice	Free	1	-0.5	-0.5	0.276413	-0.55038	-1.45007	-1.30284	0.804419169465729	0.037332	-0.158466	-0.104344
Trial1	1	1	blindfold	clockwise	practice	Free	1	-0.5	-0.5	0.2964172	-0.55042	-1.45008	-1.30317	0.804750998064928	0.016863	-0.175349	-0.09429
Trial1	1	1	blindfold	clockwise	practice	Free	1	-0.5	-0.5	0.3164215	-0.55044	-1.45008	-1.30354	0.805121551504916	0.051659	-0.149915	-0.139311
Trial1	1	1	blindfold	clockwise	practice	Free	1	-0.5	-0.5	0.3364258	-0.55042	-1.45008	-1.3044	0.805978586709548	0.044479	-0.18372	-0.121761
Trial1	1	1	blindfold	clockwise	practice	Free	1	-0.5	-0.5	0.3564148	-0.5503	-1.4501	-1.30488	0.806450091289867	0.050904	-0.217463	-0.086983
Trial1	1	1	blindfold	clockwise	practice	Free	1	-0.5	-0.5	0.3764191	-0.55022	-1.45011	-1.30538	0.806944219107134	0.022723	-0.230096	-0.128512
Trial1	1	1	blindfold	clockwise	practice	Free	1	-0.5	-0.5	0.3964233	-0.55015	-1.45012	-1.30588	0.807438865083783	-0.038351	-0.234259	-0.096721
Trial1	1	1	blindfold	clockwise	practice	Free	1	-0.5	-0.5	0.4164276	-0.5501	-1.45012	-1.3064	0.807954865513584	-0.04637	-0.251121	-0.144471
Trial1	1	1	blindfold	clockwise	practice	Free	1	-0.5	-0.5	0.4364166	-0.55008	-1.45012	-1.30695	0.808502483380251	-0.043186	-0.259513	-0.102238
Trial1	1	1	blindfold	clockwise	practice	Free	1	-0.5	-0.5	0.4564209	-0.5501	-1.45013	-1.30796	0.809511842089785	-0.059102	-0.263674	-0.088281
Trial1	1	1	blindfold	clockwise	practice	Free	1	-0.5	-0.5	0.4764252	-0.55023	-1.45014	-1.30842	0.809978925370047	-0.057493	-0.305837	-0.067142
Trial1	1	1	blindfold	clockwise	practice	Free	1	-0.5	-0.5	0.4964142	-0.55035	-1.45016	-1.30882	0.810385667987863	-0.066549	-0.356522	-0.074925
Trial1	1	1	blindfold	clockwise	practice	Free	1	-0.5	-0.5	0.5164185	-0.55048	-1.45018	-1.30922	0.810793045102272	-0.107681	-0.386042	-0.114243
Trial1	1	1	blindfold	clockwise	practice	Free	1	-0.5	-0.5	0.5364227	-0.55065	-1.4502	-1.3099	0.811482289448526	-0.075489	-0.449402	-0.137849
Trial1	1	1	blindfold	clockwise	practice	Free	1	-0.5	-0.5	0.556427	-0.55099	-1.45025	-1.31018	0.811782931618023	-0.056043	-0.533924	-0.103713
Trial1	1	1	blindfold	clockwise	practice	Free	1	-0.5	-0.5	0.576416	-0.55113	-1.45027	-1.31038	0.811991374207872	-0.023956	-0.559315	-0.07374
Trial1	1	1	blindfold	clockwise	practice	Free	1	-0.5	-0.5	0.5964203	-0.55122	-1.45028	-1.31051	0.812126844915535	-0.0151	-0.584705	-0.125305
Trial1	1	1	blindfold	clockwise	practice	Free	1	-0.5	-0.5	0.6164246	-0.55128	-1.45029	-1.31056	0.812180481669068	-0.062232	-0.610096	-0.075053
Trial1	1	1	blindfold	clockwise	practice	Free	1	-0.5	-0.5	0.6364136	-0.55131	-1.4503	-1.31056	0.81218237519027	-0.071058	-0.622792	-0.023449
Trial1	1	1	blindfold	clockwise	practice	Free	1	-0.5	-0.5	0.6564178	-0.55131	-1.45031	-1.31056	0.81218237519027	-0.109332	-0.673573	-0.024806
Trial1	1	1	blindfold	clockwise	practice	Free	1	-0.5	-0.5	0.6764221	-0.55133	-1.45032	-1.31056	0.812183636894465	-0.114213	-0.656646	0.022249
Trial1	1	1	blindfold	clockwise	practice	Free	1	-0.5	-0.5	0.6964264	-0.55133	-1.45032	-1.31055	0.812173643332693	-0.149295	-0.627023	0.06308
Trial1	1	1	blindfold	clockwise	practice	Free	1	-0.5	-0.5	0.7164154	-0.55134	-1.45032	-1.31055	0.812174276259803	-0.147983	-0.631255	0.079944
Trial1	1	1	blindfold	clockwise	practice	Free	1	-0.5	-0.5	0.7364197	-0.55135	-1.45032	-1.31054	0.812164915764179	-0.168719	-0.652414	0.085733
Trial1	1	1	blindfold	clockwise	practice	Free	1	-0.5	-0.5	0.756424	-0.55136	-1.45031	-1.31053	0.812155555407598	-0.174437	-0.605864	0.09023
Trial1	1	1	blindfold	clockwise	practice	Free	1	-0.5	-0.5	0.776413	-0.55138	-1.4503	-1.31051	0.812136950311168	-0.153062	-0.567778	0.12269
Trial1	1	1	blindfold	clockwise	practice	Free	1	-0.5	-0.5	0.7964172	-0.55142	-1.45029	-1.31046	0.812089514123082	-0.148795	-0.580474	0.12234
Trial1	1	1	blindfold	clockwise	practice	Free	1	-0.5	-0.5	0.8164215	-0.55148	-1.45028	-1.31038	0.812013488267669	-0.133865	-0.49159	0.15089
Trial1	1	1	blindfold	clockwise	practice	Free	1	-0.5	-0.5	0.8364258	-0.55157	-1.45026	-1.3101	0.81173974209588	-0.167262	-0.516931	0.143364
Trial1	1	1	blindfold	clockwise	practice	Free	1	-0.5	-0.5	0.8564148	-0.55184	-1.45026	-1.30993	0.811587295171062	-0.15865	-0.550745	0.125776
Trial1	1	1	blindfold	clockwise	practice	Free	1	-0.5	-0.5	0.8764191	-0.55202	-1.45027	-1.30979	0.811459149026091	-0.164098	-0.584599	0.08514
Trial1	1	1	blindfold	clockwise	practice	Free	1	-0.5	-0.5	0.8964233	-0.55221	-1.45028	-1.30965	0.811331568244105	-0.152425	-0.588831	0.128591
Trial1	1	1	blindfold	clockwise	practice	Free	1	-0.5	-0.5	0.9164276	-0.55243	-1.45029	-1.30952	0.811216092565625	-0.224351	-0.626917	0.072681
Trial1	1	1	blindfold	clockwise	practice	Free	1	-0.5	-0.5	0.9364166	-0.55266	-1.4503	-1.30941	0.811121308198928	-0.173977	-0.60999	0.064624
Trial1	1	1	blindfold	clockwise	practice	Free	1	-0.5	-0.5	0.9564209	-0.5529	-1.45031	-1.30926	0.810987157955414	-0.158006	-0.635381	0.050679
Trial1	1	1	blindfold	clockwise	practice	Free	1	-0.5	-0.5	0.9764252	-0.55336	-1.45033	-1.30922	0.810977446543739	-0.219852	-0.70309	0.014606
Trial1	1	1	blindfold	clockwise	practice	Free	1	-0.5	-0.5	0.9964142	-0.55357	-1.45034	-1.30921	0.810981302390515	-0.213344	-0.681931	-0.0029081
Trial1	1	1	blindfold	clockwise	practice	Free	1	-0.5	-0.5	1.016418	-0.55377	-1.45035	-1.3092	0.810984425862208	-0.147692	-0.724249	0.01596
Trial1	1	1	blindfold	clockwise	practice	Free	1	-0.5	-0.5	1.036423	-0.55392	-1.45036	-1.30918	0.810974522748818	-0.158705	-0.749639	0.038014
Trial1	1	1	blindfold	clockwise	practice	Free	1	-0.5	-0.5	1.056427	-0.55406	-1.45037	-1.30915	0.81095386595188	-0.213826	-0.753871	0.015565
Trial1	1	1	blindfold	clockwise	practice	Free	1	-0.5	-0.5	1.076416	-0.55424	-1.45038	-1.30915	0.810965885441404	-0.190645	-0.762335	0.0064712
Trial1	1	1	blindfold	clockwise	practice	Free	1	-0.5	-0.5	1.09642	-0.55426	-1.45038	-1.30914	0.810957234026797	-0.210098	-0.72848	0.0376
Trial1	1	1	blindfold	clockwise	practice	Free	1	-0.5	-0.5	1.116425	-0.55427	-1.45038	-1.30914	0.810957904083012	-0.195473	-0.70309	0.053507
Trial1	1	1	blindfold	clockwise	practice	Free	1	-0.5	-0.5	1.136414	-0.55428	-1.45037	-1.30914	0.810958570272793	-0.157127	-0.732712	0.054832
Trial1	1	1	blindfold	clockwise	practice	Free	1	-0.5	-0.5	1.156418	-0.55428	-1.45037	-1.30913	0.810948698090508	-0.160026	-0.698858	0.072011
Trial1	1	1	blindfold	clockwise	practice	Free	1	-0.5	-0.5	1.176422	-0.5543	-1.45037	-1.30913	0.810950038833255	-0.095689	-0.783494	0.079835
Trial1	1	1	blindfold	clockwise	practice	Free	1	-0.5	-0.5	1.196426	-0.5543	-1.45037	-1.30912	0.810940047726084	-0.146292	-0.732712	0.083646
Trial1	1	1	blindfold	clockwise	practice	Free	1	-0.5	-0.5	1.216415	-0.55431	-1.45038	-1.30912	0.810940718290358	-0.132638	-0.796189	0.095326
Trial1	1	1	blindfold	clockwise	practice	Free	1	-0.5	-0.5	1.23642	-0.55432	-1.45039	-1.30912	0.810941384985176	-0.14264	-0.830044	0.074846
Trial1	1	1	blindfold	clockwise	practice	Free	1	-0.5	-0.5	1.256424	-0.55432	-1.4504	-1.30911	0.810931274953489	-0.134484	-0.842739	0.069966
Trial1	1	1	blindfold	clockwise	practice	Free	1	-0.5	-0.5	1.276413	-0.55433	-1.45041	-1.30911	0.810931945771582	-0.114208	-0.859666	0.017712
Trial1	1	1	blindfold	clockwise	practice	Free	1	-0.5	-0.5	1.296417	-0.55434	-1.45042	-1.30911	0.81093261671277	-0.168776	-0.846971	0.045895
Trial1	1	1	blindfold	clockwise	practice	Free	1	-0.5	-0.5	1.316422	-0.55435	-1.45042	-1.30911	0.810933287777052	-0.121365	-0.808885	0.073181
Trial1	1	1	blindfold	clockwise	practice	Free	1	-0.5	-0.5	1.336426	-0.55435	-1.45042	-1.3091	0.810923296712272	-0.131749	-0.804653	0.103658
Trial1	1	1	blindfold	clockwise	practice	Free	1	-0.5	-0.5	1.356415	-0.55436	-1.45041	-1.3091	0.810923967907919	-0.077438	-0.817348	0.035873
Trial1	1	1	blindfold	clockwise	practice	Free	1	-0.5	-0.5	1.376419	-0.55436	-1.4504	-1.30909	0.810913976851964	-0.048564	-0.707321	0.080337
Trial1	1	1	blindfold	clockwise	practice	Free	1	-0.5	-0.5	1.396423	-0.55437	-1.45038	-1.30909	0.810914644182619	-0.026428	-0.65654	0.03621
Trial1	1	1	blindfold	clockwise	practice	Free	1	-0.5	-0.5	1.416428	-0.55437	-1.45036	-1.30909	0.810914644182619	-0.022842	-0.635381	0.027442
Trial1	1	1	blindfold	clockwise	practice	Free	1	-0.5	-0.5	1.436417	-0.55437	-1.45034	-1.30909	0.810914644182619	0.00024051	-0.614222	-0.0040231
Trial1	1	1	blindfold	clockwise	practice	Free	1	-0.5	-0.5	1.456421	-0.55437	-1.45032	-1.30909	0.810914644182619	0.017373	-0.546513	0.05409
Trial1	1	1	blindfold	clockwise	practice	Free	1	-0.5	-0.5	1.476425	-0.55436	-1.45027	-1.30911	0.81093395896443	0.031881	-0.470241	-0.146455
Trial1	1	1	blindfold	clockwise	practice	Free	1	-0.5	-0.5	1.496414	-0.55436	-1.45025	-1.30923	0.811053851685891	0.017362	-0.444725	-0.219742
Trial1	1	1	blindfold	clockwise	practice	Free	1	-0.5	-0.5	1.516418	-0.55434	-1.45023	-1.30956	0.811381620866043	0.066519	-0.41498	-0.361141
Trial1	1	1	blindfold	clockwise	practice	Free	1	-0.5	-0.5	1.536423	-0.55428	-1.4502	-1.31035	0.812165835189486	0.11094	-0.317547	-0.614816
Trial1	1	1	blindfold	clockwise	practice	Free	1	-0.5	-0.5	1.556427	-0.55414	-1.45017	-1.31368	0.815479105065173	0.173441	-0.245527	-0.797789
Trial1	1	1	blindfold	clockwise	practice	Free	1	-0.5	-0.5	1.576416	-0.55347	-1.45007	-1.31621	0.817959569964742	0.098225	-0.029626	-0.613826
Trial1	1	1	blindfold	clockwise	practice	Free	1	-0.5	-0.5	1.59642	-0.55296	-1.45001	-1.31912	0.820830201376878	0.143002	0.050773	-0.583234
Trial1	1	1	blindfold	clockwise	practice	Free	1	-0.5	-0.5	1.616425	-0.55234	-1.44995	-1.32253	0.824193624728665	0.140077	0.054982	-0.566013
Trial1	1	1	blindfold	clockwise	practice	Free	1	-0.5	-0.5	1.636414	-0.5516	-1.44996	-1.32618	0.827789779631363	0.118284	0.063431	-0.517605
Trial1	1	1	blindfold	clockwise	practice	Free	1	-0.5	-0.5	1.656418	-0.55079	-1.44995	-1.3342	0.835744757867532	0.104715	0.190351	-0.359445
Trial1	1	1	blindfold	clockwise	practice	Free	1	-0.5	-0.5	1.676422	-0.54892	-1.44991	-1.33841	0.839835892041829	0.039492	0.152169	-0.324644
Trial1	1	1	blindfold	clockwise	practice	Free	1	-0.5	-0.5	1.696426	-0.54803	-1.44992	-1.34277	0.844137502200647	0.034234	0.088657	-0.281718
Trial1	1	1	blindfold	clockwise	practice	Free	1	-0.5	-0.5	1.716415	-0.54706	-1.44993	-1.34722	0.848525944398961	0.067884	0.143633	-0.228962
Trial1	1	1	blindfold	clockwise	practice	Free	1	-0.5	-0.5	1.73642	-0.5461	-1.44993	-1.3518	0.85304653571389	0.045241	0.168983	-0.133862
Trial1	1	1	blindfold	clockwise	practice	Free	1	-0.5	-0.5	1.756424	-0.5451	-1.44993	-1.3614	0.862579843916993	0.0034923	0.152013	0.047468
Trial1	1	1	blindfold	clockwise	practice	Free	1	-0.5	-0.5	1.776413	-0.54303	-1.44994	-1.364	0.865070817135125	-0.082137	0.130777	0.325223
Trial1	1	1	blindfold	clockwise	practice	Free	1	-0.5	-0.5	1.796417	-0.54252	-1.44993	-1.36733	0.868371579612378	-0.088301	0.113821	0.414701
Trial1	1	1	blindfold	clockwise	practice	Free	1	-0.5	-0.5	1.816422	-0.54183	-1.44993	-1.36984	0.870845232997056	-0.164169	0.07993	0.479519
Trial1	1	1	blindfold	clockwise	practice	Free	1	-0.5	-0.5	1.836426	-0.54137	-1.44995	-1.37186	0.872840983241579	-0.177745	0.037595	0.467659
Trial1	1	1	blindfold	clockwise	practice	Free	1	-0.5	-0.5	1.856415	-0.54106	-1.44997	-1.37485	0.875813056159844	-0.19594	0.088365	0.39249
Trial1	1	1	blindfold	clockwise	practice	Free	1	-0.5	-0.5	1.876419	-0.54092	-1.45001	-1.37594	0.876895244990002	-0.152214	-0.085134	0.176973
Trial1	1	1	blindfold	clockwise	practice	Free	1	-0.5	-0.5	1.896423	-0.54105	-1.45005	-1.37678	0.877740465886951	-0.12397	-0.1655	0.09849
Trial1	1	1	blindfold	clockwise	practice	Free	1	-0.5	-0.5	1.916428	-0.5413	-1.45008	-1.37747	0.878441415074514	-0.137214	-0.254312	0.158784
Trial1	1	1	blindfold	clockwise	practice	Free	1	-0.5	-0.5	1.936417	-0.54162	-1.45012	-1.37801	0.878995930895066	-0.114021	-0.321944	0.059529
Trial1	1	1	blindfold	clockwise	practice	Free	1	-0.5	-0.5	1.956421	-0.54197	-1.45016	-1.37883	0.879831559892159	-0.050183	-0.389555	0.019577
Trial1	1	1	blindfold	clockwise	practice	Free	1	-0.5	-0.5	1.976425	-0.54256	-1.45019	-1.37916	0.880189485225868	0.010034	-0.410499	-0.04289
Trial1	1	1	blindfold	clockwise	practice	Free	1	-0.5	-0.5	1.996414	-0.54275	-1.4502	-1.37945	0.880488387773616	-0.0060369	-0.431542	-0.088366
Trial1	1	1	blindfold	clockwise	practice	Free	1	-0.5	-0.5	2.016418	-0.54289	-1.45022	-1.37975	0.880794887604942	-0.013972	-0.473748	-0.138671
Trial1	1	1	blindfold	clockwise	practice	Free	1	-0.5	-0.5	2.036423	-0.543	-1.45024	-1.3801	0.881149833648663	-0.011728	-0.465168	-0.223652
Trial1	1	1	blindfold	clockwise	practice	Free	1	-0.5	-0.5	2.056427	-0.54308	-1.45025	-1.38113	0.88218260073097	0.015024	-0.537056	-0.263735
Trial1	1	1	blindfold	clockwise	practice	Free	1	-0.5	-0.5	2.076416	-0.54313	-1.45028	-1.38187	0.882924089278758	0.053682	-0.583606	-0.372475
Trial1	1	1	blindfold	clockwise	practice	Free	1	-0.5	-0.5	2.09642	-0.5431	-1.45029	-1.38275	0.883801580143592	0.083019	-0.59207	-0.319371
Trial1	1	1	blindfold	clockwise	practice	Free	1	-0.5	-0.5	2.116425	-0.543	-1.45031	-1.38383	0.884875466964691	0.08648	-0.613229	-0.387418
Trial1	1	1	blindfold	clockwise	practice	Free	1	-0.5	-0.5	2.136414	-0.54285	-1.45032	-1.38508	0.886116756323355	0.048372	-0.693633	-0.443902
Trial1	1	1	blindfold	clockwise	practice	Free	1	-0.5	-0.5	2.156418	-0.54266	-1.45033	-1.38821	0.88923393037699	0.049925	-0.655547	-0.422681
Trial1	1	1	blindfold	clockwise	practice	Free	1	-0.5	-0.5	2.176422	-0.54223	-1.45032	-1.39011	0.891111224313733	0.034712	-0.630156	-0.514668
Trial1	1	1	blindfold	clockwise	practice	Free	1	-0.5	-0.5	2.196426	-0.54203	-1.45032	-1.39229	0.893279327074048	0.013934	-0.562447	-0.50884
Trial1	1	1	blindfold	clockwise	practice	Free	1	-0.5	-0.5	2.216415	-0.54182	-1.4503	-1.39479	0.895766675986554	0.0007685	-0.604765	-0.456933
Trial1	1	1	blindfold	clockwise	practice	Free	1	-0.5	-0.5	2.23642	-0.54162	-1.4503	-1.39744	0.898404531132244	-0.00013115	-0.630156	-0.469462
Trial1	1	1	blindfold	clockwise	practice	Free	1	-0.5	-0.5	2.256424	-0.54118	-1.45034	-1.40367	0.904607867330283	-0.025733	-0.638619	-0.471709
Trial1	1	1	blindfold	clockwise	practice	Free	1	-0.5	-0.5	2.276413	-0.54118	-1.45034	-1.40367	0.904607867330283	0.026218	-0.719024	-0.632445
Trial1	1	1	blindfold	clockwise	practice	Free	1	-0.5	-0.5	2.296417	-0.54107	-1.45035	-1.40719	0.908119142331247	0.0025387	-0.714792	-0.550098
Trial1	1	1	blindfold	clockwise	practice	Free	1	-0.5	-0.5	2.316422	-0.54098	-1.45035	-1.41484	0.915757485070635	0.004179	-0.676706	-0.469582
Trial1	1	1	blindfold	clockwise	practice	Free	1	-0.5	-0.5	2.336426	-0.54089	-1.45035	-1.41907	0.919979165628896	0.0194	-0.727487	-0.377219
Trial1	1	1	blindfold	clockwise	practice	Free	1	-0.5	-0.5	2.356415	-0.5408	-1.45034	-1.42762	0.928516882593118	-0.036064	-0.655547	-0.382486
Trial1	1	1	blindfold	clockwise	practice	Free	1	-0.5	-0.5	2.376419	-0.54066	-1.45031	-1.43203	0.93291655895066	-0.045001	-0.558215	-0.329821
Trial1	1	1	blindfold	clockwise	practice	Free	1	-0.5	-0.5	2.396423	-0.54065	-1.45029	-1.43616	0.937042225788066	-0.051433	-0.583606	-0.185015
Trial1	1	1	blindfold	clockwise	practice	Free	1	-0.5	-0.5	2.416428	-0.54071	-1.45028	-1.44035	0.941230742035241	-0.08725	-0.528588	-0.152667
Trial1	1	1	blindfold	clockwise	practice	Free	1	-0.5	-0.5	2.436417	-0.54084	-1.45026	-1.44456	0.945442538199188	-0.089298	-0.469263	-0.122776
Trial1	1	1	blindfold	clockwise	practice	Free	1	-0.5	-0.5	2.456421	-0.54105	-1.45025	-1.45243	0.95331423079685	-0.081378	-0.477646	-0.092901
Trial1	1	1	blindfold	clockwise	practice	Free	1	-0.5	-0.5	2.476425	-0.5417	-1.45022	-1.45607	0.956978909202539	-0.118939	-0.405467	-0.029563
Trial1	1	1	blindfold	clockwise	practice	Free	1	-0.5	-0.5	2.496414	-0.54213	-1.4502	-1.45956	0.960484342154365	-0.092425	-0.426516	-0.050355
Trial1	1	1	blindfold	clockwise	practice	Free	1	-0.5	-0.5	2.516418	-0.54264	-1.4502	-1.46291	0.963853696552023	-0.098692	-0.392554	-0.020185
Trial1	1	1	blindfold	clockwise	practice	Free	1	-0.5	-0.5	2.536423	-0.54323	-1.45019	-1.46624	0.967206510230983	-0.084234	-0.33321	-0.055161
Trial1	1	1	blindfold	clockwise	practice	Free	1	-0.5	-0.5	2.556427	-0.5439	-1.45017	-1.47257	0.973560221118013	-0.066184	-0.324658	-0.111231
Trial1	1	1	blindfold	clockwise	practice	Free	1	-0.5	-0.5	2.576416	-0.54525	-1.45013	-1.47552	0.976568923104511	-0.010525	-0.273728	0.024396
Trial1	1	1	blindfold	clockwise	practice	Free	1	-0.5	-0.5	2.59642	-0.54589	-1.45012	-1.47838	0.97945558615923	-0.014514	-0.197493	-0.030466
Trial1	1	1	blindfold	clockwise	practice	Free	1	-0.5	-0.5	2.616425	-0.5466	-1.45011	-1.48119	0.98229593723053	-0.072445	-0.260907	-0.068648
Trial1	1	1	blindfold	clockwise	practice	Free	1	-0.5	-0.5	2.636414	-0.54733	-1.45011	-1.484	0.985137587932185	-0.084163	-0.243915	-0.055038
Trial1	1	1	blindfold	clockwise	practice	Free	1	-0.5	-0.5	2.656418	-0.54813	-1.45011	-1.48929	0.990460096341718	-0.097422	-0.197312	-0.06253
Trial1	1	1	blindfold	clockwise	practice	Free	1	-0.5	-0.5	2.676422	-0.54981	-1.45009	-1.49174	0.992990050192423	-0.032118	-0.163361	0.017568
Trial1	1	1	blindfold	clockwise	practice	Free	1	-0.5	-0.5	2.696426	-0.55065	-1.45009	-1.49408	0.995369461317324	-0.079764	-0.163312	0.0040947
Trial1	1	1	blindfold	clockwise	practice	Free	1	-0.5	-0.5	2.716415	-0.55156	-1.45008	-1.49644	0.997773126124193	-0.066776	-0.133647	0.0073919
Trial1	1	1	blindfold	clockwise	practice	Free	1	-0.5	-0.5	2.73642	-0.55251	-1.45007	-1.49843	0.999809876145673	-0.080533	-0.116684	0.050839
Trial1	1	1	blindfold	clockwise	practice	Free	1	-0.5	-0.5	2.756424	-0.5534	-1.45005	-1.50245	1.00387127608904	-0.061278	-0.036258	0.023962
Trial1	1	1	blindfold	clockwise	practice	Free	1	-0.5	-0.5	2.776413	-0.55527	-1.45	-1.50434	1.00585968999457	-0.014203	-0.032016	0.028961
Trial1	1	1	blindfold	clockwise	practice	Free	1	-0.5	-0.5	2.796417	-0.55623	-1.45	-1.50607	1.00764016127432	-0.022321	-0.044702	0.033795
Trial1	1	1	blindfold	clockwise	practice	Free	1	-0.5	-0.5	2.816422	-0.55716	-1.45001	-1.50771	1.0093299321543	-0.024654	0.0018531	0.059418
Trial1	1	1	blindfold	clockwise	practice	Free	1	-0.5	-0.5	2.836426	-0.55807	-1.45001	-1.5093	1.01096914011872	-0.0077577	-0.031997	0.058158
Trial1	1	1	blindfold	clockwise	practice	Free	1	-0.5	-0.5	2.856415	-0.55901	-1.45001	-1.51225	1.01396850584675	0.0063085	-0.010831	0.018911
Trial1	1	1	blindfold	clockwise	practice	Free	1	-0.5	-0.5	2.876419	-0.56082	-1.45	-1.51361	1.01543306692005	-0.0010428	0.044185	-0.02298
Trial1	1	1	blindfold	clockwise	practice	Free	1	-0.5	-0.5	2.896423	-0.5617	-1.45	-1.51492	1.016793728905	-0.027744	0.010329	0.030179
Trial1	1	1	blindfold	clockwise	practice	Free	1	-0.5	-0.5	2.916428	-0.56255	-1.44999	-1.51622	1.01814318158532	0.01446	0.031484	0.014049
Trial1	1	1	blindfold	clockwise	practice	Free	1	-0.5	-0.5	2.936417	-0.56338	-1.44999	-1.51739	1.01936228241116	-0.045248	0.01455	0.010034
Trial1	1	1	blindfold	clockwise	practice	Free	1	-0.5	-0.5	2.956421	-0.5642	-1.44998	-1.51963	1.02164910007463	-0.037432	0.06532	0.00096272
Trial1	1	1	blindfold	clockwise	practice	Free	1	-0.5	-0.5	2.976425	-0.56584	-1.44998	-1.52062	1.02274144688667	-0.071579	0.0060552	0.054443
Trial1	1	1	blindfold	clockwise	practice	Free	1	-0.5	-0.5	2.996414	-0.56667	-1.44998	-1.52149	1.02366347367511	-0.061531	0.056824	0.074896
Trial1	1	1	blindfold	clockwise	practice	Free	1	-0.5	-0.5	3.016418	-0.56753	-1.44998	-1.52226	1.02448802061629	-0.048846	0.065277	0.073933
Trial1	1	1	blindfold	clockwise	practice	Free	1	-0.5	-0.5	3.036423	-0.56839	-1.44999	-1.523	1.02528347183338	-0.07215	0.018727	0.045981
Trial1	1	1	blindfold	clockwise	practice	Free	1	-0.5	-0.5	3.056427	-0.56929	-1.45001	-1.52437	1.02671072191014	-0.024686	-0.015123	-4.2769E-05
Trial1	1	1	blindfold	clockwise	practice	Free	1	-0.5	-0.5	3.076416	-0.57102	-1.45	-1.5251	1.02755721814094	0.0019875	-0.0024262	-0.040239
Trial1	1	1	blindfold	clockwise	practice	Free	1	-0.5	-0.5	3.09642	-0.5719	-1.45001	-1.52577	1.02828673026629	0.0074834	-0.065892	-0.023671
Trial1	1	1	blindfold	clockwise	practice	Free	1	-0.5	-0.5	3.116425	-0.57264	-1.45002	-1.52647	1.02903710547228	0.030546	-0.04472	-0.055122
Trial1	1	1	blindfold	clockwise	practice	Free	1	-0.5	-0.5	3.136414	-0.57335	-1.45003	-1.5272	1.02981553231928	0.039293	-0.103948	-0.051533
Trial1	1	1	blindfold	clockwise	practice	Free	1	-0.5	-0.5	3.156418	-0.57398	-1.45004	-1.52868	1.03133687810284	0.027948	-0.120848	-0.088847
Trial1	1	1	blindfold	clockwise	practice	Free	1	-0.5	-0.5	3.176422	-0.57504	-1.45005	-1.52946	1.03219125867404	0.03375	-0.057315	-0.06803
Trial1	1	1	blindfold	clockwise	practice	Free	1	-0.5	-0.5	3.196426	-0.57548	-1.45004	-1.53032	1.03308113428846	-0.0016217	-0.082687	-0.08652
Trial1	1	1	blindfold	clockwise	practice	Free	1	-0.5	-0.5	3.216415	-0.57592	-1.45004	-1.53118	1.03397102785299	0.0016294	-0.078434	-0.099473
Trial1	1	1	blindfold	clockwise	practice	Free	1	-0.5	-0.5	3.23642	-0.57632	-1.45004	-1.53211	1.03492789286893	-0.00065455	-0.048792	-0.073809
Trial1	1	1	blindfold	clockwise	practice	Free	1	-0.5	-0.5	3.256424	-0.57673	-1.45003	-1.53401	1.03685306766386	-0.026613	-0.044547	-0.080285
Trial1	1	1	blindfold	clockwise	practice	Free	1	-0.5	-0.5	3.276413	-0.57754	-1.45003	-1.53504	1.037940409424	-0.0051638	-0.036051	-0.119499
Trial1	1	1	blindfold	clockwise	practice	Free	1	-0.5	-0.5	3.296417	-0.57794	-1.45003	-1.5361	1.03902738830833	-0.044773	-0.057198	-0.095784
Trial1	1	1	blindfold	clockwise	practice	Free	1	-0.5	-0.5	3.316422	-0.57835	-1.45002	-1.53722	1.04017501153068	-0.037952	-0.069879	-0.118785
Trial1	1	1	blindfold	clockwise	practice	Free	1	-0.5	-0.5	3.336426	-0.57874	-1.45003	-1.53841	1.04139111582563	0.00034435	-0.091016	-0.119076
Trial1	1	1	blindfold	clockwise	practice	Free	1	-0.5	-0.5	3.356415	-0.57913	-1.45004	-1.54081	1.04381367546527	0.0078077	-0.078297	-0.129427
Trial1	1	1	blindfold	clockwise	practice	Free	1	-0.5	-0.5	3.376419	-0.5798	-1.45005	-1.54194	1.04499136389724	-0.017849	-0.129025	-0.076484
Trial1	1	1	blindfold	clockwise	practice	Free	1	-0.5	-0.5	3.396423	-0.58011	-1.45006	-1.54313	1.04620153233566	0.00065267	-0.128989	-0.085555
Trial1	1	1	blindfold	clockwise	practice	Free	1	-0.5	-0.5	3.416428	-0.58041	-1.45006	-1.54427	1.04736129497728	-0.01623	-0.08241	-0.05535
Trial1	1	1	blindfold	clockwise	practice	Free	1	-0.5	-0.5	3.436417	-0.58069	-1.45005	-1.54545	1.04855925678843	-0.019473	-0.095084	-0.042679
Trial1	1	1	blindfold	clockwise	practice	Free	1	-0.5	-0.5	3.456421	-0.58099	-1.45004	-1.5474	1.05052660031607	-0.027909	-0.095065	0.013477
Trial1	1	1	blindfold	clockwise	practice	Free	1	-0.5	-0.5	3.476425	-0.58162	-1.45004	-1.54813	1.05130318743413	-0.054493	-0.099249	0.103994
Trial1	1	1	blindfold	clockwise	practice	Free	1	-0.5	-0.5	3.496414	-0.58195	-1.45005	-1.54875	1.05194686483069	-0.038569	-0.154234	0.150047
Trial1	1	1	blindfold	clockwise	practice	Free	1	-0.5	-0.5	3.516418	-0.58231	-1.45006	-1.5492	1.05242360818638	-0.049274	-0.107651	0.065963
Trial1	1	1	blindfold	clockwise	practice	Free	1	-0.5	-0.5	3.536423	-0.58266	-1.45006	-1.54958	1.05282990038695	-0.067112	-0.133011	0.054592
Trial1	1	1	blindfold	clockwise	practice	Free	1	-0.5	-0.5	3.556427	-0.58302	-1.45006	-1.54995	1.05322698195021	-0.054112	-0.120282	0.074695
Trial1	1	1	blindfold	clockwise	practice	Free	1	-0.5	-0.5	3.576416	-0.58371	-1.45007	-1.55001	1.05334149024112	-0.035577	-0.154062	0.077566
Trial1	1	1	blindfold	clockwise	practice	Free	1	-0.5	-0.5	3.59642	-0.584	-1.45007	-1.55006	1.05341448306844	0.014064	-0.124401	0.0058152
Trial1	1	1	blindfold	clockwise	practice	Free	1	-0.5	-0.5	3.616425	-0.58424	-1.45007	-1.55012	1.05349342048403	-0.015162	-0.120134	-0.025649
Trial1	1	1	blindfold	clockwise	practice	Free	1	-0.5	-0.5	3.636414	-0.58443	-1.45006	-1.55017	1.05355853405146	-0.011571	-0.124332	0.0035637
Trial1	1	1	blindfold	clockwise	practice	Free	1	-0.5	-0.5	3.656418	-0.58459	-1.45006	-1.55018	1.05358122892025	-0.019352	-0.175075	0.012651
Trial1	1	1	blindfold	clockwise	practice	Free	1	-0.5	-0.5	3.676422	-0.58474	-1.45006	-1.55018	1.05359328473518	0.017317	-0.115761	-0.0071683
Trial1	1	1	blindfold	clockwise	practice	Free	1	-0.5	-0.5	3.696426	-0.58474	-1.45006	-1.55018	1.05359328473518	0.0053102	-0.098809	0.0022502
Trial1	1	1	blindfold	clockwise	practice	Free	1	-0.5	-0.5	3.716415	-0.58474	-1.45006	-1.55017	1.05358342241925	0.011488	-0.136865	0.027238
Trial1	1	1	blindfold	clockwise	practice	Free	1	-0.5	-0.5	3.73642	-0.58474	-1.45006	-1.55017	1.05358342241925	-0.00084117	-0.13683	0.032426
Trial1	1	1	blindfold	clockwise	practice	Free	1	-0.5	-0.5	3.756424	-0.58474	-1.45006	-1.55017	1.05358342241925	-0.055366	-0.107176	0.040875
Trial1	1	1	blindfold	clockwise	practice	Free	1	-0.5	-0.5	3.776413	-0.58474	-1.45006	-1.55017	1.05358342241925	0.01992	-0.107112	0.02655
Trial1	1	1	blindfold	clockwise	practice	Free	1	-0.5	-0.5	3.796417	-0.58474	-1.45006	-1.55017	1.05358342241925	0.052687	-0.145158	0.011275
Trial1	1	1	blindfold	clockwise	practice	Free	1	-0.5	-0.5	3.816422	-0.58473	-1.45007	-1.55017	1.05358261707171	0.028994	-0.183199	0.034324
Trial1	1	1	blindfold	clockwise	practice	Free	1	-0.5	-0.5	3.836426	-0.58473	-1.45007	-1.55017	1.05358261707171	0.032204	-0.18315	-0.033836
Trial1	1	1	blindfold	clockwise	practice	Free	1	-0.5	-0.5	3.856415	-0.58473	-1.45008	-1.55017	1.05358261707171	0.046809	-0.178868	-0.0094926
Trial1	1	1	blindfold	clockwise	practice	Free	1	-0.5	-0.5	3.876419	-0.58473	-1.45008	-1.55017	1.05358261707171	0.029915	-0.195697	-0.0081721
Trial1	1	1	blindfold	clockwise	practice	Free	1	-0.5	-0.5	3.896423	-0.58473	-1.45008	-1.55017	1.05358261707171	0.0052481	-0.178719	0.0022245
Trial1	1	1	blindfold	clockwise	practice	Free	1	-0.5	-0.5	3.916428	-0.58473	-1.45009	-1.55017	1.05358261707171	0.033146	-0.191362	0.0012471
Trial1	1	1	blindfold	clockwise	practice	Free	1	-0.5	-0.5	3.936417	-0.58473	-1.45009	-1.55019	1.05360246054245	0.011368	-0.157459	-0.083122
Trial1	1	1	blindfold	clockwise	practice	Free	1	-0.5	-0.5	3.956421	-0.58472	-1.45009	-1.55035	1.05376123983522	0.019144	-0.178569	-0.100625
Trial1	1	1	blindfold	clockwise	practice	Free	1	-0.5	-0.5	3.976425	-0.58466	-1.45009	-1.55051	1.05391575888801	0.061943	-0.1827	-0.142113
Trial1	1	1	blindfold	clockwise	practice	Free	1	-0.5	-0.5	3.996414	-0.58461	-1.4501	-1.55074	1.05414107440926	0.041487	-0.212264	-0.147273
Trial1	1	1	blindfold	clockwise	practice	Free	1	-0.5	-0.5	4.016418	-0.58453	-1.45011	-1.55101	1.05440379686883	0.044716	-0.275671	-0.144947
Trial1	1	1	blindfold	clockwise	practice	Free	1	-0.5	-0.5	4.036423	-0.58443	-1.45013	-1.55132	1.05470473258231	0.027174	-0.267133	-0.152038
Trial1	1	1	blindfold	clockwise	practice	Free	1	-0.5	-0.5	4.056427	-0.58432	-1.45012	-1.55206	1.05543350031248	0.053783	-0.207826	-0.13708
Trial1	1	1	blindfold	clockwise	practice	Free	1	-0.5	-0.5	4.076416	-0.5841	-1.45012	-1.55244	1.05579477812283	0.0064035	-0.262712	-0.062354
Trial1	1	1	blindfold	clockwise	practice	Free	1	-0.5	-0.5	4.09642	-0.584	-1.45013	-1.55281	1.05615578782458	0.0080337	-0.249945	-0.06979
Trial1	1	1	blindfold	clockwise	practice	Free	1	-0.5	-0.5	4.116425	-0.58392	-1.45013	-1.55315	1.05648822041284	0.0086834	-0.271034	-0.061333
Trial1	1	1	blindfold	clockwise	practice	Free	1	-0.5	-0.5	4.136414	-0.58385	-1.45013	-1.55344	1.05677178584443	0.0116	-0.262493	-0.078517
Trial1	1	1	blindfold	clockwise	practice	Free	1	-0.5	-0.5	4.156418	-0.58379	-1.45014	-1.55385	1.05717581446522	-0.012091	-0.27088	-0.056428
Trial1	1	1	blindfold	clockwise	practice	Free	1	-0.5	-0.5	4.176422	-0.58371	-1.45013	-1.55393	1.05724921593454	-0.010451	-0.300359	0.02083
Trial1	1	1	blindfold	clockwise	practice	Free	1	-0.5	-0.5	4.196426	-0.58371	-1.45014	-1.55393	1.05724921593454	-6.7262E-05	-0.266428	-0.0096827
Trial1	1	1	blindfold	clockwise	practice	Free	1	-0.5	-0.5	4.216415	-0.58371	-1.45014	-1.55393	1.05724921593454	0.00092612	-0.291739	0.058142
Trial1	1	1	blindfold	clockwise	practice	Free	1	-0.5	-0.5	4.23642	-0.58371	-1.45014	-1.55392	1.05723923379156	-0.049688	-0.270504	0.117204
Trial1	1	1	blindfold	clockwise	practice	Free	1	-0.5	-0.5	4.256424	-0.58371	-1.45014	-1.55387	1.05718932308559	-0.024038	-0.287351	0.100301
Trial1	1	1	blindfold	clockwise	practice	Free	1	-0.5	-0.5	4.276413	-0.58372	-1.45014	-1.5538	1.05712035522814	-0.056472	-0.287192	0.138858
Trial1	1	1	blindfold	clockwise	practice	Free	1	-0.5	-0.5	4.296417	-0.58375	-1.45014	-1.55366	1.05698322301475	-0.031457	-0.274423	0.187819
Trial1	1	1	blindfold	clockwise	practice	Free	1	-0.5	-0.5	4.316422	-0.58378	-1.45013	-1.55345	1.05677609438411	-0.067153	-0.291276	0.165062
Trial1	1	1	blindfold	clockwise	practice	Free	1	-0.5	-0.5	4.336426	-0.58384	-1.45014	-1.55315	1.05648186962324	-0.046678	-0.316583	0.210118
Trial1	1	1	blindfold	clockwise	practice	Free	1	-0.5	-0.5	4.356415	-0.58392	-1.45015	-1.55232	1.05566090981869	-0.035308	-0.295342	0.192208
Trial1	1	1	blindfold	clockwise	practice	Free	1	-0.5	-0.5	4.376419	-0.58409	-1.45015	-1.55179	1.05514611745339	-0.0073838	-0.282483	0.168729
Trial1	1	1	blindfold	clockwise	practice	Free	1	-0.5	-0.5	4.396423	-0.58417	-1.45015	-1.55125	1.05461431775753	-0.0090032	-0.33741	0.147588
Trial1	1	1	blindfold	clockwise	practice	Free	1	-0.5	-0.5	4.416428	-0.58426	-1.45016	-1.5507	1.0540732324082	-0.019063	-0.345779	0.127103
Trial1	1	1	blindfold	clockwise	practice	Free	1	-0.5	-0.5	4.436417	-0.58434	-1.45017	-1.55012	1.05350141801137	-0.017752	-0.35838	0.143943
Trial1	1	1	blindfold	clockwise	practice	Free	1	-0.5	-0.5	4.456421	-0.58441	-1.45018	-1.54875	1.0521413605109	0.016671	-0.35405	0.204899
Trial1	1	1	blindfold	clockwise	practice	Free	1	-0.5	-0.5	4.476425	-0.58448	-1.45018	-1.54797	1.05136963898088	-0.016754	-0.358083	0.21161
Trial1	1	1	blindfold	clockwise	practice	Free	1	-0.5	-0.5	4.496414	-0.58451	-1.45019	-1.54711	1.0505147387765	-0.0021536	-0.379138	0.180714
Trial1	1	1	blindfold	clockwise	practice	Free	1	-0.5	-0.5	4.516418	-0.58455	-1.45018	-1.54618	1.04959102482609	-0.016414	-0.374802	0.21572
Trial1	1	1	blindfold	clockwise	practice	Free	1	-0.5	-0.5	4.536423	-0.58459	-1.45019	-1.54525	1.04866719979827	-0.034921	-0.374696	0.195867
Trial1	1	1	blindfold	clockwise	practice	Free	1	-0.5	-0.5	4.556427	-0.58462	-1.45019	-1.54322	1.04664635991182	0.018624	-0.395754	0.1747
Trial1	1	1	blindfold	clockwise	practice	Free	1	-0.5	-0.5	4.576416	-0.58464	-1.45021	-1.54212	1.04555151778721	-0.022585	-0.42514	0.190513
Trial1	1	1	blindfold	clockwise	practice	Free	1	-0.5	-0.5	4.59642	-0.58466	-1.45021	-1.54102	1.04445669184792	-0.003743	-0.437713	0.207662
Trial1	1	1	blindfold	clockwise	practice	Free	1	-0.5	-0.5	4.616425	-0.58468	-1.45022	-1.53992	1.04336199128925	-0.0161	-0.403744	0.164439
Trial1	1	1	blindfold	clockwise	practice	Free	1	-0.5	-0.5	4.636414	-0.58469	-1.45021	-1.53881	1.04225651766602	0.016346	-0.471336	0.144908
Trial1	1	1	blindfold	clockwise	practice	Free	1	-0.5	-0.5	4.656418	-0.58468	-1.45022	-1.53667	1.04012274353293	0.013403	-0.43736	0.106891
Trial1	1	1	blindfold	clockwise	practice	Free	1	-0.5	-0.5	4.676422	-0.58463	-1.45022	-1.5358	1.03925157585865	0.047113	-0.415954	0.0016628
Trial1	1	1	blindfold	clockwise	practice	Free	1	-0.5	-0.5	4.696426	-0.58457	-1.45022	-1.535	1.03844945037567	0.040596	-0.436999	0.019841
Trial1	1	1	blindfold	clockwise	practice	Free	1	-0.5	-0.5	4.716415	-0.58447	-1.45022	-1.53435	1.03779341718157	0.070114	-0.483428	0.01755
Trial1	1	1	blindfold	clockwise	practice	Free	1	-0.5	-0.5	4.73642	-0.58434	-1.45023	-1.53383	1.03726457423754	0.056458	-0.500235	0.0058707
Trial1	1	1	blindfold	clockwise	practice	Free	1	-0.5	-0.5	4.756424	-0.58419	-1.45024	-1.53328	1.03670417542213	0.054153	-0.504344	-0.015549
Trial1	1	1	blindfold	clockwise	practice	Free	1	-0.5	-0.5	4.776413	-0.5839	-1.45025	-1.5332	1.03660093507064	0.0051277	-0.525406	0.0013682
Trial1	1	1	blindfold	clockwise	practice	Free	1	-0.5	-0.5	4.796417	-0.58382	-1.45025	-1.53318	1.03657450240688	0.037266	-0.495747	0.032829
Trial1	1	1	blindfold	clockwise	practice	Free	1	-0.5	-0.5	4.816422	-0.58381	-1.45025	-1.53318	1.03657369273199	0.03535	-0.491369	0.117843
Trial1	1	1	blindfold	clockwise	practice	Free	1	-0.5	-0.5	4.836426	-0.58381	-1.45024	-1.53316	1.03655384995959	0.010684	-0.461635	0.128211
Trial1	1	1	blindfold	clockwise	practice	Free	1	-0.5	-0.5	4.856415	-0.58381	-1.45024	-1.533	1.03639427613836	0.0068108	-0.457279	0.187886
Trial1	1	1	blindfold	clockwise	practice	Free	1	-0.5	-0.5	4.876419	-0.58381	-1.45022	-1.53275	1.03614511316835	-0.028848	-0.414721	0.275411
Trial1	1	1	blindfold	clockwise	practice	Free	1	-0.5	-0.5	4.896423	-0.58383	-1.45022	-1.5323	1.03569819410692	-0.042124	-0.414605	0.323042
Trial1	1	1	blindfold	clockwise	practice	Free	1	-0.5	-0.5	4.916428	-0.58388	-1.45021	-1.53165	1.0350543314762	-0.015789	-0.406029	0.388817
Trial1	1	1	blindfold	clockwise	practice	Free	1	-0.5	-0.5	4.936417	-0.58395	-1.4502	-1.53076	1.03417292278338	-0.034937	-0.422846	0.360483
Trial1	1	1	blindfold	clockwise	practice	Free	1	-0.5	-0.5	4.956421	-0.58404	-1.4502	-1.52827	1.03169856299132	-0.0086237	-0.40581	0.371079
Trial1	1	1	blindfold	clockwise	practice	Free	1	-0.5	-0.5	4.976425	-0.58427	-1.45019	-1.52658	1.03003295105999	-0.023793	-0.388667	0.448419
Trial1	1	1	blindfold	clockwise	practice	Free	1	-0.5	-0.5	4.996414	-0.58441	-1.4502	-1.52479	1.02826039474607	0.043704	-0.388545	0.387885
Trial1	1	1	blindfold	clockwise	practice	Free	1	-0.5	-0.5	5.016418	-0.58451	-1.45021	-1.52283	1.0263153380646	-0.0027334	-0.481526	0.336218
Trial1	1	1	blindfold	clockwise	practice	Free	1	-0.5	-0.5	5.036423	-0.58459	-1.45023	-1.52071	1.02420913278635	0.037499	-0.439077	0.307543
Trial1	1	1	blindfold	clockwise	practice	Free	1	-0.5	-0.5	5.056427	-0.58465	-1.45024	-1.51653	1.02004849644459	0.016366	-0.519365	0.253932
Trial1	1	1	blindfold	clockwise	practice	Free	1	-0.5	-0.5	5.076416	-0.58468	-1.45025	-1.5144	1.0179283209856	0.052977	-0.489578	0.178827
Trial1	1	1	blindfold	clockwise	practice	Free	1	-0.5	-0.5	5.09642	-0.58463	-1.45024	-1.5123	1.01583146159494	0.043258	-0.45138	0.217726
Trial1	1	1	blindfold	clockwise	practice	Free	1	-0.5	-0.5	5.116425	-0.58453	-1.45023	-1.51017	1.01370050536766	0.049384	-0.404704	0.16605
Trial1	1	1	blindfold	clockwise	practice	Free	1	-0.5	-0.5	5.136414	-0.58439	-1.45023	-1.50808	1.01160613745909	0.031463	-0.510394	0.120901
Trial1	1	1	blindfold	clockwise	practice	Free	1	-0.5	-0.5	5.156418	-0.58418	-1.45025	-1.50406	1.00758265952735	0.075554	-0.501905	0.087728
Trial1	1	1	blindfold	clockwise	practice	Free	1	-0.5	-0.5	5.176422	-0.58362	-1.45025	-1.50213	1.00561270207792	0.08268	-0.522939	0.125311
Trial1	1	1	blindfold	clockwise	practice	Free	1	-0.5	-0.5	5.196426	-0.58329	-1.45026	-1.5004	1.00386130203378	0.051449	-0.569489	0.051312
Trial1	1	1	blindfold	clockwise	practice	Free	1	-0.5	-0.5	5.216415	-0.58292	-1.45027	-1.49886	1.0022958802612	0.092598	-0.561026	-0.020777
Trial1	1	1	blindfold	clockwise	practice	Free	1	-0.5	-0.5	5.23642	-0.58253	-1.45026	-1.49746	1.00086845857613	0.090287	-0.497486	-0.049319
Trial1	1	1	blindfold	clockwise	practice	Free	1	-0.5	-0.5	5.256424	-0.58209	-1.45025	-1.49527	0.998649669311013	0.076657	-0.497425	-0.0058057
Trial1	1	1	blindfold	clockwise	practice	Free	1	-0.5	-0.5	5.276413	-0.58119	-1.45025	-1.49443	0.997738928261057	0.123654	-0.476132	-0.056111
Trial1	1	1	blindfold	clockwise	practice	Free	1	-0.5	-0.5	5.296417	-0.58071	-1.45024	-1.49381	0.997081890733824	0.100903	-0.467538	-0.075547
Trial1	1	1	blindfold	clockwise	practice	Free	1	-0.5	-0.5	5.316422	-0.58025	-1.45024	-1.49334	0.996576360913008	0.086614	-0.514004	-0.040467
Trial1	1	1	blindfold	clockwise	practice	Free	1	-0.5	-0.5	5.336426	-0.5798	-1.45025	-1.49298	0.996181373354893	0.076217	-0.488537	-0.0099416
Trial1	1	1	blindfold	clockwise	practice	Free	1	-0.5	-0.5	5.356415	-0.57939	-1.45024	-1.4925	0.995670202891591	0.065497	-0.479949	0.016354
Trial1	1	1	blindfold	clockwise	practice	Free	1	-0.5	-0.5	5.376419	-0.57881	-1.45024	-1.49233	0.995454550240166	0.00024674	-0.420521	0.051079
Trial1	1	1	blindfold	clockwise	practice	Free	1	-0.5	-0.5	5.396423	-0.57864	-1.45023	-1.49219	0.995301706266887	-0.0036546	-0.407703	0.055605
Trial1	1	1	blindfold	clockwise	practice	Free	1	-0.5	-0.5	5.416428	-0.57853	-1.45021	-1.4921	0.995203177459426	0.026198	-0.369505	0.057529
Trial1	1	1	blindfold	clockwise	practice	Free	1	-0.5	-0.5	5.436417	-0.57848	-1.45019	-1.49208	0.995179272539433	-0.001072	-0.348247	0.034154
Trial1	1	1	blindfold	clockwise	practice	Free	1	-0.5	-0.5	5.456421	-0.57847	-1.45017	-1.49208	0.995178482916866	0.023266	-0.288919	0.019541
Trial1	1	1	blindfold	clockwise	practice	Free	1	-0.5	-0.5	5.476425	-0.57847	-1.45016	-1.49208	0.995178482916866	0.0083369	-0.318382	0.046144
Trial1	1	1	blindfold	clockwise	practice	Free	1	-0.5	-0.5	5.496414	-0.57847	-1.45015	-1.49208	0.995178482916866	0.0011847	-0.305602	0.0084903
Trial1	1	1	blindfold	clockwise	practice	Free	1	-0.5	-0.5	5.516418	-0.57847	-1.45016	-1.49208	0.995178482916866	0.039802	-0.284351	0.013997
Trial1	1	1	blindfold	clockwise	practice	Free	1	-0.5	-0.5	5.536423	-0.57847	-1.45015	-1.49208	0.995178482916866	0.052124	-0.288503	0.0087991
Trial1	1	1	blindfold	clockwise	practice	Free	1	-0.5	-0.5	5.556427	-0.57846	-1.45015	-1.49208	0.995177693394429	0.04237	-0.271499	-0.007425
Trial1	1	1	blindfold	clockwise	practice	Free	1	-0.5	-0.5	5.576416	-0.57846	-1.45014	-1.49208	0.995177693394429	0.052727	-0.267123	-0.037936
Trial1	1	1	blindfold	clockwise	practice	Free	1	-0.5	-0.5	5.59642	-0.57846	-1.45014	-1.49208	0.995177693394429	0.044283	-0.267048	0.017893
Trial1	1	1	blindfold	clockwise	practice	Free	1	-0.5	-0.5	5.616425	-0.57846	-1.45014	-1.49208	0.995177693394429	0.013108	-0.266972	-0.0009284
Trial1	1	1	blindfold	clockwise	practice	Free	1	-0.5	-0.5	5.636414	-0.57845	-1.45014	-1.49208	0.99517690867077	0.069896	-0.258432	0.020156
Trial1	1	1	blindfold	clockwise	practice	Free	1	-0.5	-0.5	5.656418	-0.57845	-1.45014	-1.49207	0.995166926252469	0.039706	-0.283748	0.069161
Trial1	1	1	blindfold	clockwise	practice	Free	1	-0.5	-0.5	5.676422	-0.57845	-1.45014	-1.49207	0.995166926252469	0.041299	-0.220125	0.035056
Trial1	1	1	blindfold	clockwise	practice	Free	1	-0.5	-0.5	5.696426	-0.57845	-1.45013	-1.49207	0.995166926252469	0.024086	-0.198908	0.032128
Trial1	1	1	blindfold	clockwise	practice	Free	1	-0.5	-0.5	5.716415	-0.57844	-1.45012	-1.49206	0.995156154496189	0.048096	-0.16923	0.068461
Trial1	1	1	blindfold	clockwise	practice	Free	1	-0.5	-0.5	5.73642	-0.57844	-1.45011	-1.49206	0.995156154496189	0.026015	-0.190328	0.057409
Trial1	1	1	blindfold	clockwise	practice	Free	1	-0.5	-0.5	5.756424	-0.57844	-1.45011	-1.49205	0.995146172071221	0.040289	-0.215661	0.077512
Trial1	1	1	blindfold	clockwise	practice	Free	1	-0.5	-0.5	5.776413	-0.57843	-1.45011	-1.49203	0.995125536799411	0.03702	-0.236689	0.090454
Trial1	1	1	blindfold	clockwise	practice	Free	1	-0.5	-0.5	5.796417	-0.57842	-1.45012	-1.49198	0.995074840146359	0.062646	-0.240856	0.092694
Trial1	1	1	blindfold	clockwise	practice	Free	1	-0.5	-0.5	5.816422	-0.57839	-1.45012	-1.49188	0.994972767412579	0.066209	-0.211168	0.139075
Trial1	1	1	blindfold	clockwise	practice	Free	1	-0.5	-0.5	5.836426	-0.57836	-1.45011	-1.49175	0.994840871291619	0.038281	-0.244962	0.107234
Trial1	1	1	blindfold	clockwise	practice	Free	1	-0.5	-0.5	5.856415	-0.57832	-1.45011	-1.49144	0.994528616451548	0.073643	-0.211045	0.070521
Trial1	1	1	blindfold	clockwise	practice	Free	1	-0.5	-0.5	5.876419	-0.57823	-1.45012	-1.49125	0.994332101979463	0.024954	-0.2363	0.154858
Trial1	1	1	blindfold	clockwise	practice	Free	1	-0.5	-0.5	5.896423	-0.57819	-1.45013	-1.49099	0.994069889538323	-0.0045825	-0.253157	0.157093
Trial1	1	1	blindfold	clockwise	practice	Free	1	-0.5	-0.5	5.916428	-0.57816	-1.45013	-1.49067	0.993748441377355	0.0045027	-0.25732	0.164834
Trial1	1	1	blindfold	clockwise	practice	Free	1	-0.5	-0.5	5.936417	-0.57814	-1.45013	-1.49026	0.993338294370072	-0.0013355	-0.27417	0.199185
Trial1	1	1	blindfold	clockwise	practice	Free	1	-0.5	-0.5	5.956421	-0.57811	-1.45014	-1.48933	0.992408629277255	-0.027303	-0.291019	0.192651
Trial1	1	1	blindfold	clockwise	practice	Free	1	-0.5	-0.5	5.976425	-0.57807	-1.45015	-1.48883	0.991907068644066	-4.7475E-05	-0.295085	0.178284
Trial1	1	1	blindfold	clockwise	practice	Free	1	-0.5	-0.5	5.996414	-0.57803	-1.45015	-1.48831	0.991385542979273	0.00026671	-0.286542	0.109763
Trial1	1	1	blindfold	clockwise	practice	Free	1	-0.5	-0.5	6.016418	-0.578	-1.45015	-1.48781	0.990884770539904	0.015845	-0.28223	0.14673
Trial1	1	1	blindfold	clockwise	practice	Free	1	-0.5	-0.5	6.036423	-0.57794	-1.45015	-1.4873	0.990371532261003	0.033683	-0.290611	0.08568
Trial1	1	1	blindfold	clockwise	practice	Free	1	-0.5	-0.5	6.056427	-0.57787	-1.45015	-1.48635	0.989419111680402	0.054117	-0.324378	0.092794
Trial1	1	1	blindfold	clockwise	practice	Free	1	-0.5	-0.5	6.076416	-0.57766	-1.45015	-1.48586	0.988914169440457	0.051818	-0.27343	0.118372
Trial1	1	1	blindfold	clockwise	practice	Free	1	-0.5	-0.5	6.09642	-0.57751	-1.45015	-1.48535	0.988393872740864	0.039469	-0.315665	0.123534
Trial1	1	1	blindfold	clockwise	practice	Free	1	-0.5	-0.5	6.116425	-0.57737	-1.45016	-1.48483	0.987864389574369	0.015118	-0.340959	0.136808
Trial1	1	1	blindfold	clockwise	practice	Free	1	-0.5	-0.5	6.136414	-0.57723	-1.45017	-1.48426	0.987285239497073	-0.016695	-0.353557	0.165975
Trial1	1	1	blindfold	clockwise	practice	Free	1	-0.5	-0.5	6.156418	-0.57711	-1.45017	-1.48307	0.986089434451966	-0.030006	-0.332303	0.156519
Trial1	1	1	blindfold	clockwise	practice	Free	1	-0.5	-0.5	6.176422	-0.57694	-1.45016	-1.48238	0.985388396491888	0.030363	-0.327892	0.178181
Trial1	1	1	blindfold	clockwise	practice	Free	1	-0.5	-0.5	6.196426	-0.57686	-1.45016	-1.4817	0.984704138502738	0.019974	-0.289719	0.145996
Trial1	1	1	blindfold	clockwise	practice	Free	1	-0.5	-0.5	6.216415	-0.5768	-1.45015	-1.48097	0.98397164311847	-0.022541	-0.30657	0.144983
Trial1	1	1	blindfold	clockwise	practice	Free	1	-0.5	-0.5	6.23642	-0.57676	-1.45015	-1.48022	0.983220863836243	-0.017346	-0.314948	0.157276
Trial1	1	1	blindfold	clockwise	practice	Free	1	-0.5	-0.5	6.256424	-0.57672	-1.45015	-1.47865	0.981652550370583	0.0018037	-0.327558	0.137439
Trial1	1	1	blindfold	clockwise	practice	Free	1	-0.5	-0.5	6.276413	-0.57663	-1.45017	-1.47791	0.980907847967351	0.049821	-0.361226	0.09225
Trial1	1	1	blindfold	clockwise	practice	Free	1	-0.5	-0.5	6.296417	-0.57654	-1.45018	-1.47717	0.980163027757784	0.055001	-0.382284	0.10488
Trial1	1	1	blindfold	clockwise	practice	Free	1	-0.5	-0.5	6.316422	-0.57642	-1.45018	-1.47648	0.979465784089615	0.035182	-0.318707	0.068179
Trial1	1	1	blindfold	clockwise	practice	Free	1	-0.5	-0.5	6.336426	-0.57626	-1.45017	-1.47589	0.978865021590687	0.084499	-0.377857	0.04739
Trial1	1	1	blindfold	clockwise	practice	Free	1	-0.5	-0.5	6.356415	-0.57608	-1.45018	-1.47488	0.977844131579108	0.055268	-0.360827	0.060362
Trial1	1	1	blindfold	clockwise	practice	Free	1	-0.5	-0.5	6.376419	-0.57569	-1.45018	-1.47443	0.977365201717335	0.022134	-0.335242	0.064872
Trial1	1	1	blindfold	clockwise	practice	Free	1	-0.5	-0.5	6.396423	-0.5755	-1.45017	-1.474	0.97692192081127	0.027313	-0.373234	0.077186
Trial1	1	1	blindfold	clockwise	practice	Free	1	-0.5	-0.5	6.416428	-0.57531	-1.45017	-1.4736	0.97650825959422	0.041905	-0.368897	0.101501
Trial1	1	1	blindfold	clockwise	practice	Free	1	-0.5	-0.5	6.436417	-0.57515	-1.45018	-1.47319	0.976087309228114	0.013976	-0.343413	0.124834
Trial1	1	1	blindfold	clockwise	practice	Free	1	-0.5	-0.5	6.456421	-0.57498	-1.45017	-1.4724	0.975286453454091	0.072063	-0.360248	0.107608
Trial1	1	1	blindfold	clockwise	practice	Free	1	-0.5	-0.5	6.476425	-0.57468	-1.45019	-1.47204	0.974904481447831	0.037313	-0.351573	0.097489
Trial1	1	1	blindfold	clockwise	practice	Free	1	-0.5	-0.5	6.496414	-0.57454	-1.45018	-1.47168	0.974534808444996	0.047684	-0.33455	0.12213
Trial1	1	1	blindfold	clockwise	practice	Free	1	-0.5	-0.5	6.516418	-0.57442	-1.45018	-1.4713	0.974146823742169	0.032417	-0.347146	0.144485
Trial1	1	1	blindfold	clockwise	practice	Free	1	-0.5	-0.5	6.536423	-0.57431	-1.45018	-1.47091	0.973749631756301	0.0067712	-0.368206	0.142171
Trial1	1	1	blindfold	clockwise	practice	Free	1	-0.5	-0.5	6.556427	-0.57421	-1.45018	-1.47014	0.972974272549696	0.0061162	-0.368103	0.116493
Trial1	1	1	blindfold	clockwise	practice	Free	1	-0.5	-0.5	6.576416	-0.57405	-1.45017	-1.46978	0.972603116345664	0.013252	-0.380607	0.116109
Trial1	1	1	blindfold	clockwise	practice	Free	1	-0.5	-0.5	6.59642	-0.57399	-1.45018	-1.46943	0.972249445643396	0.01325	-0.37204	0.11608
Trial1	1	1	blindfold	clockwise	practice	Free	1	-0.5	-0.5	6.616425	-0.57395	-1.45018	-1.46912	0.97193723791408	0.024277	-0.338086	0.149161
Trial1	1	1	blindfold	clockwise	practice	Free	1	-0.5	-0.5	6.636414	-0.57391	-1.45018	-1.46878	0.971595314487245	-0.015963	-0.342219	0.122504
Trial1	1	1	blindfold	clockwise	practice	Free	1	-0.5	-0.5	6.656418	-0.57389	-1.45018	-1.46801	0.970825931165288	-0.016943	-0.409831	0.164979
Trial1	1	1	blindfold	clockwise	practice	Free	1	-0.5	-0.5	6.676422	-0.57392	-1.45017	-1.46757	0.970389613298263	-0.042566	-0.354626	0.151251
Trial1	1	1	blindfold	clockwise	practice	Free	1	-0.5	-0.5	6.696426	-0.57396	-1.45017	-1.46711	0.969933970816137	-0.029577	-0.333367	0.165815
Trial1	1	1	blindfold	clockwise	practice	Free	1	-0.5	-0.5	6.716415	-0.57402	-1.45018	-1.46655	0.969380019517067	-0.054558	-0.358663	0.171932
Trial1	1	1	blindfold	clockwise	practice	Free	1	-0.5	-0.5	6.73642	-0.5741	-1.45018	-1.46595	0.9687880256709	-0.059419	-0.362791	0.218933
Trial1	1	1	blindfold	clockwise	practice	Free	1	-0.5	-0.5	6.756424	-0.57419	-1.45018	-1.46461	0.967458818217831	-0.020784	-0.358464	0.224404
Trial1	1	1	blindfold	clockwise	practice	Free	1	-0.5	-0.5	6.776413	-0.57439	-1.45019	-1.46395	0.966816072001835	0.0091042	-0.379407	0.11592
Trial1	1	1	blindfold	clockwise	practice	Free	1	-0.5	-0.5	6.796417	-0.57446	-1.45019	-1.46331	0.966183445083055	-0.0074508	-0.375066	0.121399
Trial1	1	1	blindfold	clockwise	practice	Free	1	-0.5	-0.5	6.816422	-0.57451	-1.45019	-1.46269	0.965569021504728	0.0026136	-0.349572	0.086639
Trial1	1	1	blindfold	clockwise	practice	Free	1	-0.5	-0.5	6.836426	-0.57455	-1.45019	-1.46211	0.9649940064549	-0.011987	-0.417175	0.062266
Trial1	1	1	blindfold	clockwise	practice	Free	1	-0.5	-0.5	6.856415	-0.57458	-1.45019	-1.46114	0.964029221280811	0.031828	-0.378982	0.080096
Trial1	1	1	blindfold	clockwise	practice	Free	1	-0.5	-0.5	6.876419	-0.57457	-1.45018	-1.46088	0.963769235010672	0.043495	-0.36608	-0.043896
Trial1	1	1	blindfold	clockwise	practice	Free	1	-0.5	-0.5	6.896423	-0.57452	-1.45019	-1.46079	0.963675633456695	0.068473	-0.404064	-0.105221
Trial1	1	1	blindfold	clockwise	practice	Free	1	-0.5	-0.5	6.916428	-0.57445	-1.45019	-1.46083	0.963710040585428	0.071054	-0.370105	-0.126611
Trial1	1	1	blindfold	clockwise	practice	Free	1	-0.5	-0.5	6.936417	-0.57442	-1.45018	-1.4609	0.963777606062321	0.069739	-0.370007	-0.143449
Trial1	1	1	blindfold	clockwise	practice	Free	1	-0.5	-0.5	6.956421	-0.57438	-1.45018	-1.46104	0.963913938723893	0.055764	-0.386834	-0.104142
Trial1	1	1	blindfold	clockwise	practice	Free	1	-0.5	-0.5	6.976425	-0.57431	-1.45018	-1.46108	0.963948590971774	0.0067244	-0.297763	-0.079097
Trial1	1	1	blindfold	clockwise	practice	Free	1	-0.5	-0.5	6.996414	-0.57429	-1.45017	-1.46108	0.96394705189487	0.018074	-0.323065	-0.041758
Trial1	1	1	blindfold	clockwise	practice	Free	1	-0.5	-0.5	7.016418	-0.57428	-1.45017	-1.46108	0.963946275621058	0.012874	-0.352598	-0.054083
Trial1	1	1	blindfold	clockwise	practice	Free	1	-0.5	-0.5	7.036423	-0.57428	-1.45017	-1.46108	0.963946275621058	0.048568	-0.297493	-0.0135
Trial1	1	1	blindfold	clockwise	practice	Free	1	-0.5	-0.5	7.056427	-0.57428	-1.45016	-1.46109	0.963956140572434	0.037526	-0.310105	-0.064444
Trial1	1	1	blindfold	clockwise	practice	Free	1	-0.5	-0.5	7.076416	-0.57428	-1.45016	-1.46109	0.963956140572434	0.054053	-0.3057	-0.06993
Trial1	1	1	blindfold	clockwise	practice	Free	1	-0.5	-0.5	7.09642	-0.57427	-1.45016	-1.46109	0.963955373595933	0.098176	-0.297152	-0.047842
Trial1	1	1	blindfold	clockwise	practice	Free	1	-0.5	-0.5	7.116425	-0.57427	-1.45016	-1.4611	0.963965357410702	0.043958	-0.30976	-0.035173
Trial1	1	1	blindfold	clockwise	practice	Free	1	-0.5	-0.5	7.136414	-0.57427	-1.45016	-1.4611	0.963965357410702	0.062768	-0.318127	-0.066316
Trial1	1	1	blindfold	clockwise	practice	Free	1	-0.5	-0.5	7.156418	-0.57427	-1.45016	-1.46111	0.963975341226089	0.092608	-0.322271	-0.064351
Trial1	1	1	blindfold	clockwise	practice	Free	1	-0.5	-0.5	7.176422	-0.57426	-1.45016	-1.46111	0.96397456977599	0.115281	-0.330552	-0.044836
Trial1	1	1	blindfold	clockwise	practice	Free	1	-0.5	-0.5	7.196426	-0.57425	-1.45016	-1.46111	0.963973798429293	0.092866	-0.313532	-0.063323
Trial1	1	1	blindfold	clockwise	practice	Free	1	-0.5	-0.5	7.216415	-0.57425	-1.45017	-1.46111	0.963973798429293	0.065256	-0.326135	-0.087651
Trial1	1	1	blindfold	clockwise	practice	Free	1	-0.5	-0.5	7.23642	-0.57425	-1.45017	-1.46112	0.96398366340613	0.079187	-0.330271	-0.071728
Trial1	1	1	blindfold	clockwise	practice	Free	1	-0.5	-0.5	7.256424	-0.57424	-1.45017	-1.46112	0.963982896761108	0.088571	-0.347109	-0.029846
Trial1	1	1	blindfold	clockwise	practice	Free	1	-0.5	-0.5	7.276413	-0.57424	-1.45016	-1.46112	0.963982896761108	0.076838	-0.308847	0.0091069
Trial1	1	1	blindfold	clockwise	practice	Free	1	-0.5	-0.5	7.296417	-0.57423	-1.45016	-1.46111	0.963972260635918	0.096936	-0.329916	0.049998
Trial1	1	1	blindfold	clockwise	practice	Free	1	-0.5	-0.5	7.316422	-0.57423	-1.45016	-1.46111	0.963972260635918	0.04758	-0.346757	0.070748
Trial1	1	1	blindfold	clockwise	practice	Free	1	-0.5	-0.5	7.336426	-0.57422	-1.45016	-1.46108	0.963941656890229	0.076772	-0.325511	0.119408
Trial1	1	1	blindfold	clockwise	practice	Free	1	-0.5	-0.5	7.356415	-0.57421	-1.45016	-1.46093	0.963791246931486	0.057928	-0.308496	0.150527
Trial1	1	1	blindfold	clockwise	practice	Free	1	-0.5	-0.5	7.376419	-0.57416	-1.45016	-1.46082	0.963677693759961	0.042003	-0.308316	0.126108
Trial1	1	1	blindfold	clockwise	practice	Free	1	-0.5	-0.5	7.396423	-0.57412	-1.45016	-1.46067	0.963525095804126	0.04004	-0.337854	0.13905
Trial1	1	1	blindfold	clockwise	practice	Free	1	-0.5	-0.5	7.416428	-0.57407	-1.45016	-1.46053	0.96338171266332	0.064045	-0.341991	0.120194
Trial1	1	1	blindfold	clockwise	practice	Free	1	-0.5	-0.5	7.436417	-0.57402	-1.45017	-1.46043	0.963278152720628	0.069552	-0.346127	0.08155
Trial1	1	1	blindfold	clockwise	practice	Free	1	-0.5	-0.5	7.456421	-0.57396	-1.45017	-1.46032	0.963163837054625	0.058179	-0.362955	0.062711
Trial1	1	1	blindfold	clockwise	practice	Free	1	-0.5	-0.5	7.476425	-0.57385	-1.45018	-1.4603	0.963135430607097	0.087348	-0.358519	0.03769
Trial1	1	1	blindfold	clockwise	practice	Free	1	-0.5	-0.5	7.496414	-0.57383	-1.45019	-1.46029	0.963123911081685	0.081802	-0.379571	0.076294
Trial1	1	1	blindfold	clockwise	practice	Free	1	-0.5	-0.5	7.516418	-0.57381	-1.45019	-1.46029	0.963122376070397	0.086978	-0.409083	0.066868
Trial1	1	1	blindfold	clockwise	practice	Free	1	-0.5	-0.5	7.536423	-0.57381	-1.45019	-1.46029	0.963122376070397	0.099289	-0.400511	0.028236
Trial1	1	1	blindfold	clockwise	practice	Free	1	-0.5	-0.5	7.556427	-0.57381	-1.45019	-1.46028	0.963112391939052	0.06973	-0.345391	0.030496
Trial1	1	1	blindfold	clockwise	practice	Free	1	-0.5	-0.5	7.576416	-0.5738	-1.45019	-1.46028	0.963111624580702	0.070657	-0.362107	0.04313
Trial1	1	1	blindfold	clockwise	practice	Free	1	-0.5	-0.5	7.59642	-0.5738	-1.45019	-1.46028	0.963111624580702	0.096599	-0.387391	0.053184
Trial1	1	1	blindfold	clockwise	practice	Free	1	-0.5	-0.5	7.616425	-0.57379	-1.45019	-1.46028	0.963110861892541	0.057307	-0.412674	0.03564
Trial1	1	1	blindfold	clockwise	practice	Free	1	-0.5	-0.5	7.636414	-0.57379	-1.45019	-1.46028	0.963110861892541	0.08519	-0.395634	0.067439
Trial1	1	1	blindfold	clockwise	practice	Free	1	-0.5	-0.5	7.656418	-0.57379	-1.45019	-1.46026	0.963091012458839	0.124436	-0.425148	0.081382
Trial1	1	1	blindfold	clockwise	practice	Free	1	-0.5	-0.5	7.676422	-0.57377	-1.45021	-1.46026	0.963089478226794	0.110749	-0.45453	0.06965
Trial1	1	1	blindfold	clockwise	practice	Free	1	-0.5	-0.5	7.696426	-0.57377	-1.45021	-1.46026	0.963089478226794	0.08995	-0.450176	0.075469
Trial1	1	1	blindfold	clockwise	practice	Free	1	-0.5	-0.5	7.716415	-0.57376	-1.45022	-1.46025	0.963078731661775	0.110369	-0.424659	0.045265
Trial1	1	1	blindfold	clockwise	practice	Free	1	-0.5	-0.5	7.73642	-0.57376	-1.45022	-1.46024	0.963068747493197	0.087296	-0.43723	0.096845
Trial1	1	1	blindfold	clockwise	practice	Free	1	-0.5	-0.5	7.756424	-0.57375	-1.45022	-1.46013	0.96295839243623	0.066166	-0.424417	0.153607
Trial1	1	1	blindfold	clockwise	practice	Free	1	-0.5	-0.5	7.776413	-0.5737	-1.45021	-1.46001	0.962834753278923	0.05866	-0.39879	0.166818
Trial1	1	1	blindfold	clockwise	practice	Free	1	-0.5	-0.5	7.796417	-0.57365	-1.45021	-1.45989	0.962711353558844	0.087533	-0.466381	0.100894
Trial1	1	1	blindfold	clockwise	practice	Free	1	-0.5	-0.5	7.816422	-0.57359	-1.45021	-1.45983	0.962646857903949	0.083625	-0.415479	0.050239
Trial1	1	1	blindfold	clockwise	practice	Free	1	-0.5	-0.5	7.836426	-0.57353	-1.45021	-1.45978	0.962592473156928	0.047896	-0.423823	0.082674
Trial1	1	1	blindfold	clockwise	practice	Free	1	-0.5	-0.5	7.856415	-0.57349	-1.45022	-1.45974	0.962549481474384	0.085526	-0.406773	0.075517
Trial1	1	1	blindfold	clockwise	practice	Free	1	-0.5	-0.5	7.876419	-0.57345	-1.45022	-1.45974	0.96254642418167	0.09359	-0.440381	0.070601
Trial1	1	1	blindfold	clockwise	practice	Free	1	-0.5	-0.5	7.896423	-0.57344	-1.45022	-1.45973	0.962535680273845	0.112393	-0.478347	0.03943
Trial1	1	1	blindfold	clockwise	practice	Free	1	-0.5	-0.5	7.916428	-0.57344	-1.45023	-1.45973	0.962535680273845	0.104251	-0.482459	0.044283
Trial1	1	1	blindfold	clockwise	practice	Free	1	-0.5	-0.5	7.936417	-0.57343	-1.45023	-1.45973	0.962534916304609	0.093518	-0.482338	0.015386
Trial1	1	1	blindfold	clockwise	practice	Free	1	-0.5	-0.5	7.956421	-0.57343	-1.45024	-1.45973	0.962534916304609	0.070444	-0.482247	0.046857
Trial1	1	1	blindfold	clockwise	practice	Free	1	-0.5	-0.5	7.976425	-0.57342	-1.45024	-1.45972	0.962524286894419	0.104802	-0.431212	0.052677
Trial1	1	1	blindfold	clockwise	practice	Free	1	-0.5	-0.5	7.996414	-0.57342	-1.45024	-1.45972	0.962524286894419	0.075569	-0.469173	0.059146
Trial1	1	1	blindfold	clockwise	practice	Free	1	-0.5	-0.5	8.016418	-0.57341	-1.45023	-1.45972	0.962523523124492	0.08171	-0.439419	0.102617
Trial1	1	1	blindfold	clockwise	practice	Free	1	-0.5	-0.5	8.036423	-0.57341	-1.45023	-1.45972	0.962523523124492	0.051507	-0.443533	0.077929
Trial1	1	1	blindfold	clockwise	practice	Free	1	-0.5	-0.5	8.056427	-0.57341	-1.45023	-1.45971	0.962513538710667	0.063823	-0.426484	0.093167
Trial1	1	1	blindfold	clockwise	practice	Free	1	-0.5	-0.5	8.076416	-0.5734	-1.45022	-1.4597	0.962502795160669	0.059889	-0.405084	0.077211
Trial1	1	1	blindfold	clockwise	practice	Free	1	-0.5	-0.5	8.09642	-0.5734	-1.45022	-1.4597	0.962502795160669	0.063442	-0.43882	0.068421
Trial1	1	1	blindfold	clockwise	practice	Free	1	-0.5	-0.5	8.116425	-0.5734	-1.45022	-1.4597	0.962502795160669	0.075756	-0.464082	0.058015
Trial1	1	1	blindfold	clockwise	practice	Free	1	-0.5	-0.5	8.136414	-0.57339	-1.45023	-1.45969	0.962492166015255	0.082232	-0.485126	0.037223
Trial1	1	1	blindfold	clockwise	practice	Free	1	-0.5	-0.5	8.156418	-0.57339	-1.45023	-1.45969	0.962492166015255	0.072803	-0.468115	0.025198
Trial1	1	1	blindfold	clockwise	practice	Free	1	-0.5	-0.5	8.176422	-0.57339	-1.45023	-1.45969	0.962492166015255	0.047456	-0.476357	0.027115
Trial1	1	1	blindfold	clockwise	practice	Free	1	-0.5	-0.5	8.196426	-0.57338	-1.45023	-1.45969	0.962491402531757	0.064314	-0.44661	0.025809
Trial1	1	1	blindfold	clockwise	practice	Free	1	-0.5	-0.5	8.216415	-0.57338	-1.45023	-1.45969	0.962491402531757	0.071437	-0.488802	0.0082803
Trial1	1	1	blindfold	clockwise	practice	Free	1	-0.5	-0.5	8.23642	-0.57338	-1.45024	-1.45969	0.962491402531757	0.095434	-0.509849	-0.010541
Trial1	1	1	blindfold	clockwise	practice	Free	1	-0.5	-0.5	8.256424	-0.57337	-1.45024	-1.45969	0.962490639151833	0.103848	-0.501341	-0.011184
Trial1	1	1	blindfold	clockwise	practice	Free	1	-0.5	-0.5	8.276413	-0.57336	-1.45025	-1.45969	0.962489875875483	0.085623	-0.505519	-0.026746
Trial1	1	1	blindfold	clockwise	practice	Free	1	-0.5	-0.5	8.296417	-0.57336	-1.45025	-1.45969	0.962489875875483	0.085919	-0.535121	-0.028358
Trial1	1	1	blindfold	clockwise	practice	Free	1	-0.5	-0.5	8.316422	-0.57336	-1.45025	-1.4597	0.962499741465126	0.098225	-0.484264	-0.027706
Trial1	1	1	blindfold	clockwise	practice	Free	1	-0.5	-0.5	8.336426	-0.57335	-1.45025	-1.4597	0.962498982842515	0.116703	-0.437595	-0.063071
Trial1	1	1	blindfold	clockwise	practice	Free	1	-0.5	-0.5	8.356415	-0.57335	-1.45024	-1.4597	0.962498982842515	0.09298	-0.437469	-0.040019
Trial1	1	1	blindfold	clockwise	practice	Free	1	-0.5	-0.5	8.376419	-0.57334	-1.45022	-1.4597	0.962498219780519	0.085791	-0.424545	-0.00074079
Trial1	1	1	blindfold	clockwise	practice	Free	1	-0.5	-0.5	8.396423	-0.57334	-1.45022	-1.4597	0.962498219780519	0.071804	-0.432896	0.016781
Trial1	1	1	blindfold	clockwise	practice	Free	1	-0.5	-0.5	8.416428	-0.57333	-1.45022	-1.4597	0.962497456822097	0.080544	-0.449705	0.020346
Trial1	1	1	blindfold	clockwise	practice	Free	1	-0.5	-0.5	8.436417	-0.57333	-1.45022	-1.45969	0.962487591209036	0.071114	-0.432654	0.0083258
Trial1	1	1	blindfold	clockwise	practice	Free	1	-0.5	-0.5	8.456421	-0.57333	-1.45022	-1.45969	0.962487591209036	0.056163	-0.41984	0.034929
Trial1	1	1	blindfold	clockwise	practice	Free	1	-0.5	-0.5	8.476425	-0.57333	-1.45021	-1.45966	0.962457518922265	-0.0026184	-0.373055	0.148798
Trial1	1	1	blindfold	clockwise	practice	Free	1	-0.5	-0.5	8.496414	-0.57333	-1.4502	-1.45955	0.96234780861033	-0.010419	-0.347564	0.218202
Trial1	1	1	blindfold	clockwise	practice	Free	1	-0.5	-0.5	8.516418	-0.57333	-1.45018	-1.45931	0.962108657024288	-0.044502	-0.33054	0.266815
Trial1	1	1	blindfold	clockwise	practice	Free	1	-0.5	-0.5	8.536423	-0.57337	-1.45017	-1.45897	0.961772711652889	-0.023059	-0.292363	0.219033
Trial1	1	1	blindfold	clockwise	practice	Free	1	-0.5	-0.5	8.556427	-0.57341	-1.45016	-1.45817	0.960977966861924	-0.014276	-0.330363	0.167374
Trial1	1	1	blindfold	clockwise	practice	Free	1	-0.5	-0.5	8.576416	-0.57351	-1.45017	-1.45772	0.960536916481225	0.047397	-0.342868	0.141344
Trial1	1	1	blindfold	clockwise	practice	Free	1	-0.5	-0.5	8.59642	-0.57351	-1.45017	-1.45717	0.959988617695171	0.062622	-0.35547	0.257164
Trial1	1	1	blindfold	clockwise	practice	Free	1	-0.5	-0.5	8.616425	-0.57345	-1.45017	-1.45655	0.959365953409907	0.075904	-0.34268	0.236646
Trial1	1	1	blindfold	clockwise	practice	Free	1	-0.5	-0.5	8.636414	-0.57332	-1.45018	-1.4559	0.958707868242442	0.109328	-0.380661	0.119433
Trial1	1	1	blindfold	clockwise	practice	Free	1	-0.5	-0.5	8.656418	-0.57313	-1.45019	-1.45487	0.957666271700611	0.116773	-0.410174	0.050924
Trial1	1	1	blindfold	clockwise	practice	Free	1	-0.5	-0.5	8.676422	-0.5726	-1.45021	-1.45448	0.957237015119049	0.10082	-0.426865	0.027218
Trial1	1	1	blindfold	clockwise	practice	Free	1	-0.5	-0.5	8.696426	-0.57232	-1.45021	-1.45418	0.956916744952831	0.049181	-0.439443	0.056089
Trial1	1	1	blindfold	clockwise	practice	Free	1	-0.5	-0.5	8.716415	-0.57207	-1.4502	-1.45397	0.956688434736654	0.028409	-0.37163	0.0067449
Trial1	1	1	blindfold	clockwise	practice	Free	1	-0.5	-0.5	8.73642	-0.57186	-1.4502	-1.45382	0.956523097179229	0.067663	-0.388446	0.020712
Trial1	1	1	blindfold	clockwise	practice	Free	1	-0.5	-0.5	8.756424	-0.57169	-1.4502	-1.4537	0.956390754106165	0.078688	-0.388334	-0.0013541
Trial1	1	1	blindfold	clockwise	practice	Free	1	-0.5	-0.5	8.776413	-0.57146	-1.45021	-1.45368	0.95635344993324	0.069542	-0.434646	0.046023
Trial1	1	1	blindfold	clockwise	practice	Free	1	-0.5	-0.5	8.796417	-0.57143	-1.45021	-1.45367	0.956341338984362	0.055551	-0.413372	0.085272
Trial1	1	1	blindfold	clockwise	practice	Free	1	-0.5	-0.5	8.816422	-0.57142	-1.45021	-1.45366	0.956330609947543	0.082141	-0.404792	0.100188
Trial1	1	1	blindfold	clockwise	practice	Free	1	-0.5	-0.5	8.836426	-0.57141	-1.45021	-1.45364	0.956309890924179	0.047051	-0.358127	0.141034
Trial1	1	1	blindfold	clockwise	practice	Free	1	-0.5	-0.5	8.856415	-0.5714	-1.4502	-1.45345	0.956119654100126	0.059368	-0.38341	0.130943
Trial1	1	1	blindfold	clockwise	practice	Free	1	-0.5	-0.5	8.876419	-0.57136	-1.4502	-1.45324	0.955907326331405	-0.0068938	-0.383193	0.212918
Trial1	1	1	blindfold	clockwise	practice	Free	1	-0.5	-0.5	8.896423	-0.57134	-1.45019	-1.45295	0.955616604366657	0.0090127	-0.391549	0.198908
Trial1	1	1	blindfold	clockwise	practice	Free	1	-0.5	-0.5	8.916428	-0.57132	-1.4502	-1.45264	0.955306034459376	-0.017918	-0.412594	0.179696
Trial1	1	1	blindfold	clockwise	practice	Free	1	-0.5	-0.5	8.936417	-0.57132	-1.45021	-1.45225	0.954917070630471	0.013882	-0.420942	0.20692
Trial1	1	1	blindfold	clockwise	practice	Free	1	-0.5	-0.5	8.956421	-0.57133	-1.45021	-1.45121	0.953880626477338	-0.009492	-0.37851	0.234116
Trial1	1	1	blindfold	clockwise	practice	Free	1	-0.5	-0.5	8.976425	-0.5714	-1.4502	-1.45041	0.953088213247787	-0.029318	-0.390978	0.337807
Trial1	1	1	blindfold	clockwise	practice	Free	1	-0.5	-0.5	8.996414	-0.57147	-1.45019	-1.44926	0.951946692239511	-0.0069512	-0.378182	0.488296
Trial1	1	1	blindfold	clockwise	practice	Free	1	-0.5	-0.5	9.016418	-0.57155	-1.45018	-1.44774	0.950437088691354	0.00052101	-0.297687	0.530121
Trial1	1	1	blindfold	clockwise	practice	Free	1	-0.5	-0.5	9.036423	-0.57164	-1.45014	-1.44592	0.948628968670666	-0.035815	-0.331465	0.609279
Trial1	1	1	blindfold	clockwise	practice	Free	1	-0.5	-0.5	9.056427	-0.57176	-1.45015	-1.44094	0.943672413134287	-0.012382	-0.327144	0.561571
Trial1	1	1	blindfold	clockwise	practice	Free	1	-0.5	-0.5	9.076416	-0.57208	-1.45018	-1.43794	0.940705573023248	-0.017152	-0.293088	0.573905
Trial1	1	1	blindfold	clockwise	practice	Free	1	-0.5	-0.5	9.09642	-0.57223	-1.45016	-1.43445	0.937237445578292	-0.014836	-0.250692	0.548264
Trial1	1	1	blindfold	clockwise	practice	Free	1	-0.5	-0.5	9.116425	-0.57238	-1.45013	-1.43058	0.93339061429054	-0.053088	-0.276018	0.657316
Trial1	1	1	blindfold	clockwise	practice	Free	1	-0.5	-0.5	9.136414	-0.57255	-1.45011	-1.42612	0.928957273072042	-0.0052961	-0.18286	0.836151
Trial1	1	1	blindfold	clockwise	practice	Free	1	-0.5	-0.5	9.156418	-0.57272	-1.45007	-1.41484	0.917725781323961	-0.013641	-0.030494	0.891976
Trial1	1	1	blindfold	clockwise	practice	Free	1	-0.5	-0.5	9.176422	-0.57314	-1.45002	-1.40793	0.910871100487694	-0.083481	-0.08971	0.973786
Trial1	1	1	blindfold	clockwise	practice	Free	1	-0.5	-0.5	9.196426	-0.57342	-1.45003	-1.40056	0.90354792169841	-0.031445	-0.085454	0.876402
Trial1	1	1	blindfold	clockwise	practice	Free	1	-0.5	-0.5	9.216415	-0.5737	-1.45004	-1.39264	0.895677314430779	0.046549	-0.068506	0.857208
Trial1	1	1	blindfold	clockwise	practice	Free	1	-0.5	-0.5	9.23642	-0.57395	-1.45003	-1.38432	0.887406615020265	0.062399	-0.0007842	0.605982
Trial1	1	1	blindfold	clockwise	practice	Free	1	-0.5	-0.5	9.256424	-0.57416	-1.45002	-1.36671	0.869877027223583	0.103906	-0.131953	0.48386
Trial1	1	1	blindfold	clockwise	practice	Free	1	-0.5	-0.5	9.276413	-0.57429	-1.45006	-1.35775	0.860961071950821	0.19735	-0.089567	0.429638
Trial1	1	1	blindfold	clockwise	practice	Free	1	-0.5	-0.5	9.296417	-0.57414	-1.45005	-1.34836	0.85159352722629	0.206039	-0.195339	0.377912
Trial1	1	1	blindfold	clockwise	practice	Free	1	-0.5	-0.5	9.316422	-0.57385	-1.45008	-1.33902	0.842263860877621	0.144173	-0.267213	0.509976
Trial1	1	1	blindfold	clockwise	practice	Free	1	-0.5	-0.5	9.336426	-0.57345	-1.4501	-1.32942	0.832665949359567	0.139293	-0.068267	0.501848
Trial1	1	1	blindfold	clockwise	practice	Free	1	-0.5	-0.5	9.356415	-0.57298	-1.45007	-1.30934	0.812623722457694	0.117533	-0.123253	0.495035
Trial1	1	1	blindfold	clockwise	practice	Free	1	-0.5	-0.5	9.376419	-0.57175	-1.45007	-1.29946	0.802673188056766	0.163179	-0.042772	0.155983
Trial1	1	1	blindfold	clockwise	practice	Free	1	-0.5	-0.5	9.396423	-0.571	-1.45004	-1.28937	0.792556683898618	0.203415	-0.072383	0.161361
Trial1	1	1	blindfold	clockwise	practice	Free	1	-0.5	-0.5	9.416428	-0.57009	-1.45003	-1.27966	0.782804127520225	0.105606	-0.076595	0.126446
Trial1	1	1	blindfold	clockwise	practice	Free	1	-0.5	-0.5	9.436417	-0.56907	-1.45002	-1.26967	0.772762955926657	0.116692	-0.152755	0.214685
Trial1	1	1	blindfold	clockwise	practice	Free	1	-0.5	-0.5	9.456421	-0.56792	-1.45004	-1.25004	0.753108907481295	0.083285	-0.097707	0.276641
Trial1	1	1	blindfold	clockwise	practice	Free	1	-0.5	-0.5	9.476425	-0.56564	-1.45007	-1.24002	0.742925474545006	-0.094781	-0.211888	0.443113
Trial1	1	1	blindfold	clockwise	practice	Free	1	-0.5	-0.5	9.496414	-0.56456	-1.4501	-1.22969	0.732540509827114	0.060172	-0.182212	0.252673
Trial1	1	1	blindfold	clockwise	practice	Free	1	-0.5	-0.5	9.516418	-0.56344	-1.45008	-1.2195	0.722291473374582	0.047627	-0.12293	0.072479
Trial1	1	1	blindfold	clockwise	practice	Free	1	-0.5	-0.5	9.536423	-0.56226	-1.45007	-1.21009	0.712814266203154	0.172197	-0.101737	0.001964
Trial1	1	1	blindfold	clockwise	practice	Free	1	-0.5	-0.5	9.556427	-0.56107	-1.45004	-1.19137	0.694061979881236	0.231804	-0.080565	-0.104513
Trial1	1	1	blindfold	clockwise	practice	Free	1	-0.5	-0.5	9.576416	-0.55821	-1.45005	-1.18263	0.685107323575154	0.114117	-0.093207	-0.358089
Trial1	1	1	blindfold	clockwise	practice	Free	1	-0.5	-0.5	9.59642	-0.55659	-1.45005	-1.18263	0.684971582894761	0.098803	-0.101644	-0.560838
Trial1	1	1	blindfold	clockwise	practice	Free	1	-0.5	-0.5	9.616425	-0.55495	-1.45008	-1.17459	0.676824319229143	0.069632	-0.266623	-0.609458
Trial1	1	1	blindfold	clockwise	practice	Free	1	-0.5	-0.5	9.636414	-0.55322	-1.45013	-1.16756	0.669678052747564	0.037241	-0.304628	-0.865848
Trial1	1	1	blindfold	clockwise	practice	Free	1	-0.5	-0.5	9.656418	-0.55156	-1.45016	-1.16156	0.663566112319627	0.139639	-0.368008	-1.247184
Trial1	1	1	blindfold	clockwise	practice	Free	1	-0.5	-0.5	9.676422	-0.54786	-1.45024	-1.15362	0.655369889914804	0.119483	-0.443969	-1.517157
Trial1	1	1	blindfold	clockwise	practice	Free	1	-0.5	-0.5	9.696426	-0.54602	-1.45023	-1.15198	0.653602187124523	0.111781	-0.456549	-1.622612
Trial1	1	1	blindfold	clockwise	practice	Free	1	-0.5	-0.5	9.716415	-0.54417	-1.45023	-1.15191	0.653404599277821	0.075376	-0.494536	-1.827745
Trial1	1	1	blindfold	clockwise	practice	Free	1	-0.5	-0.5	9.73642	-0.54245	-1.45024	-1.15345	0.654827398532083	0.093044	-0.579088	-1.879953
Trial1	1	1	blindfold	clockwise	practice	Free	1	-0.5	-0.5	9.756424	-0.54084	-1.45027	-1.15654	0.657809031782153	0.017283	-0.557929	-1.70868
Trial1	1	1	blindfold	clockwise	practice	Free	1	-0.5	-0.5	9.776413	-0.53769	-1.45021	-1.16686	0.667924227493935	-0.085107	-0.337676	-1.671248
Trial1	1	1	blindfold	clockwise	practice	Free	1	-0.5	-0.5	9.796417	-0.53628	-1.45019	-1.17412	0.675095509620263	-0.156016	-0.39258	-1.831458
Trial1	1	1	blindfold	clockwise	practice	Free	1	-0.5	-0.5	9.816422	-0.53509	-1.45017	-1.18234	0.68324170035186	-0.158544	-0.257083	-1.928874
Trial1	1	1	blindfold	clockwise	practice	Free	1	-0.5	-0.5	9.836426	-0.53402	-1.45012	-1.19259	0.693425025884024	-0.207345	-0.163928	-1.734319
Trial1	1	1	blindfold	clockwise	practice	Free	1	-0.5	-0.5	9.856415	-0.53317	-1.4501	-1.20425	0.705030694011287	-0.216874	-0.248511	-1.466308
Trial1	1	1	blindfold	clockwise	practice	Free	1	-0.5	-0.5	9.876419	-0.53222	-1.45004	-1.23013	0.730840531980466	-0.344246	-0.024175	-1.244848
Trial1	1	1	blindfold	clockwise	practice	Free	1	-0.5	-0.5	9.896423	-0.53222	-1.45002	-1.24447	0.74516690082392	-0.380146	-0.066481	-1.042822
Trial1	1	1	blindfold	clockwise	practice	Free	1	-0.5	-0.5	9.916428	-0.53256	-1.45003	-1.27503	0.775713539471489	-0.375558	-0.032607	-0.932916
Trial1	1	1	blindfold	clockwise	practice	Free	1	-0.5	-0.5	9.936417	-0.53322	-1.45002	-1.29102	0.791717288487823	-0.372157	-0.129934	-0.763395
Trial1	1	1	blindfold	clockwise	practice	Free	1	-0.5	-0.5	9.956421	-0.53421	-1.45003	-1.32483	0.825539182498818	-0.361678	-0.066431	-0.653976
Trial1	1	1	blindfold	clockwise	practice	Free	1	-0.5	-0.5	9.976425	-0.53731	-1.45005	-1.34158	0.842406664781967	-0.498656	-0.100229	-0.639538
Trial1	1	1	blindfold	clockwise	practice	Free	1	-0.5	-0.5	9.996414	-0.53939	-1.45006	-1.35847	0.85937317102201	-0.413518	-0.176362	-0.577812
Trial1	1	1	blindfold	clockwise	practice	Free	1	-0.5	-0.5	10.01642	-0.5418	-1.45009	-1.3753	0.876297443970888	-0.325631	-0.188993	-0.363488
Trial1	1	1	blindfold	clockwise	practice	Free	1	-0.5	-0.5	10.03642	-0.5445	-1.45009	-1.39193	0.893039386549937	-0.320374	-0.104323	-0.062446
Trial1	1	1	blindfold	clockwise	practice	Free	1	-0.5	-0.5	10.05643	-0.54744	-1.45007	-1.42445	0.925666359267359	-0.298261	-0.116983	0.061901
Trial1	1	1	blindfold	clockwise	practice	Free	1	-0.5	-0.5	10.07642	-0.5541	-1.45009	-1.43988	0.941435740597854	-0.348872	-0.095724	0.0078329
Trial1	1	1	blindfold	clockwise	practice	Free	1	-0.5	-0.5	10.09642	-0.55776	-1.45008	-1.43988	0.941653151292484	-0.36648	-0.154923	0.111124
Trial1	1	1	blindfold	clockwise	practice	Free	1	-0.5	-0.5	10.11642	-0.5618	-1.45009	-1.46968	0.971647405303676	-0.386067	-0.108323	0.299422
Trial1	1	1	blindfold	clockwise	practice	Free	1	-0.5	-0.5	10.13641	-0.56599	-1.45007	-1.4833	0.985511800298983	-0.361033	-0.120991	0.514042
Trial1	1	1	blindfold	clockwise	practice	Free	1	-0.5	-0.5	10.15642	-0.57046	-1.45004	-1.50819	1.01064917897159	-0.412352	-0.061731	0.670936
Trial1	1	1	blindfold	clockwise	practice	Free	1	-0.5	-0.5	10.17642	-0.58036	-1.45002	-1.519	1.02216368295274	-0.462885	-0.036314	0.828186
Trial1	1	1	blindfold	clockwise	practice	Free	1	-0.5	-0.5	10.19643	-0.58566	-1.45001	-1.52887	1.03242969808937	-0.438301	0.02293	0.809627
Trial1	1	1	blindfold	clockwise	practice	Free	1	-0.5	-0.5	10.21642	-0.59128	-1.45	-1.53801	1.0420156191083	-0.445204	-0.061696	0.823238
Trial1	1	1	blindfold	clockwise	practice	Free	1	-0.5	-0.5	10.23642	-0.5974	-1.45002	-1.54605	1.05057484950575	-0.495885	-0.070146	0.92531
Trial1	1	1	blindfold	clockwise	practice	Free	1	-0.5	-0.5	10.25642	-0.60387	-1.45002	-1.55822	1.06330539414888	-0.463319	-0.010889	1.109953
Trial1	1	1	blindfold	clockwise	practice	Free	1	-0.5	-0.5	10.27641	-0.61708	-1.45001	-1.56258	1.06901073618249	-0.358503	-0.099742	1.174454
Trial1	1	1	blindfold	clockwise	practice	Free	1	-0.5	-0.5	10.29642	-0.62432	-1.45003	-1.56589	1.07311560629163	-0.260638	-0.103952	1.162498
Trial1	1	1	blindfold	clockwise	practice	Free	1	-0.5	-0.5	10.31642	-0.6314499	-1.45004	-1.56798	1.07603925373277	-0.197965	-0.048921	1.187284
Trial1	1	1	blindfold	clockwise	practice	Free	1	-0.5	-0.5	10.33643	-0.63881	-1.45003	-1.56904	1.07801420301651	-0.121308	-0.023514	1.12584
Trial1	1	1	blindfold	clockwise	practice	Free	1	-0.5	-0.5	10.35641	-0.6461	-1.45004	-1.56838	1.07832324749238	0.029242	-0.1716	1.036646
Trial1	1	1	blindfold	clockwise	practice	Free	1	-0.5	-0.5	10.37642	-0.65972	-1.45009	-1.56687	1.07875960047959	0.149231	-0.167268	0.918994
Trial1	1	1	blindfold	clockwise	practice	Free	1	-0.5	-0.5	10.39642	-0.6661	-1.45008	-1.56462	1.0774994204646	0.214644	-0.162996	0.894909
Trial1	1	1	blindfold	clockwise	practice	Free	1	-0.5	-0.5	10.41643	-0.67215	-1.45008	-1.56177	1.07563519876214	0.219582	-0.141795	0.638736
Trial1	1	1	blindfold	clockwise	practice	Free	1	-0.5	-0.5	10.43642	-0.67816	-1.45009	-1.55878	1.0736648517613	0.29722	-0.213679	0.286111
Trial1	1	1	blindfold	clockwise	practice	Free	1	-0.5	-0.5	10.45642	-0.68322	-1.45012	-1.55215	1.06798371933324	0.365905	-0.353241	0.292343
Trial1	1	1	blindfold	clockwise	practice	Free	1	-0.5	-0.5	10.47643	-0.69225	-1.45016	-1.5485	1.06597957092261	0.37925	-0.340364	0.481756
Trial1	1	1	blindfold	clockwise	practice	Free	1	-0.5	-0.5	10.49641	-0.69592	-1.45018	-1.54448	1.0626962366705	0.34599	-0.437588	0.442127
Trial1	1	1	blindfold	clockwise	practice	Free	1	-0.5	-0.5	10.51642	-0.69913	-1.4502	-1.54045	1.05933418280113	0.354226	-0.416312	0.30088
Trial1	1	1	blindfold	clockwise	practice	Free	1	-0.5	-0.5	10.53642	-0.70197	-1.45021	-1.53632	1.05581767165174	0.356882	-0.373884	0.283416
Trial1	1	1	blindfold	clockwise	practice	Free	1	-0.5	-0.5	10.55643	-0.70432	-1.45018	-1.52766	1.04777467458125	0.305024	-0.31878	0.242013
Trial1	1	1	blindfold	clockwise	practice	Free	1	-0.5	-0.5	10.57642	-0.70803	-1.4502	-1.52357	1.04449600287497	0.303639	-0.386267	0.168914
Trial1	1	1	blindfold	clockwise	practice	Free	1	-0.5	-0.5	10.59642	-0.70935	-1.45019	-1.51924	1.04051797921532	0.287138	-0.390399	0.174611
Trial1	1	1	blindfold	clockwise	practice	Free	1	-0.5	-0.5	10.61642	-0.71037	-1.45019	-1.51505	1.03662042617196	0.254407	-0.40299	0.143594
Trial1	1	1	blindfold	clockwise	practice	Free	1	-0.5	-0.5	10.63641	-0.71108	-1.4502	-1.51099	1.03279007269223	0.288671	-0.445191	0.088592
Trial1	1	1	blindfold	clockwise	practice	Free	1	-0.5	-0.5	10.65642	-0.71149	-1.45023	-1.50354	1.02558306329543	0.379499	-0.529769	0.041062
Trial1	1	1	blindfold	clockwise	practice	Free	1	-0.5	-0.5	10.67642	-0.71122	-1.45026	-1.5002	1.02225925312512	0.479855	-0.614333	-0.120131
Trial1	1	1	blindfold	clockwise	practice	Free	1	-0.5	-0.5	10.69643	-0.71047	-1.4503	-1.49726	1.01922780775834	0.515956	-0.63126	-0.187252
Trial1	1	1	blindfold	clockwise	practice	Free	1	-0.5	-0.5	10.71642	-0.7093	-1.45032	-1.4948	1.01657929634233	0.534273	-0.601638	-0.218598
Trial1	1	1	blindfold	clockwise	practice	Free	1	-0.5	-0.5	10.73642	-0.70778	-1.45032	-1.4927	1.01421190173804	0.516683	-0.618565	-0.225265
Trial1	1	1	blindfold	clockwise	practice	Free	1	-0.5	-0.5	10.75642	-0.70591	-1.45031	-1.48934	1.01054079938584	0.480131	-0.614333	-0.186239
Trial1	1	1	blindfold	clockwise	practice	Free	1	-0.5	-0.5	10.77641	-0.70127	-1.45029	-1.48803	1.00832178699084	0.46746	-0.546624	-0.113817
Trial1	1	1	blindfold	clockwise	practice	Free	1	-0.5	-0.5	10.79642	-0.69861	-1.45027	-1.48686	1.00664724085209	0.466295	-0.538153	-0.079516
Trial1	1	1	blindfold	clockwise	practice	Free	1	-0.5	-0.5	10.81642	-0.69572	-1.45027	-1.48577	1.00501183700342	0.446767	-0.508526	-0.027987
Trial1	1	1	blindfold	clockwise	practice	Free	1	-0.5	-0.5	10.83643	-0.69252	-1.45026	-1.48475	1.00339253803425	0.414874	-0.563519	0.010596
Trial1	1	1	blindfold	clockwise	practice	Free	1	-0.5	-0.5	10.85641	-0.68919	-1.45026	-1.48295	1.00099126631728	0.409734	-0.495762	-0.043993
Trial1	1	1	blindfold	clockwise	practice	Free	1	-0.5	-0.5	10.87642	-0.68191	-1.45027	-1.48196	0.998667393101684	0.435944	-0.567699	0.106969
Trial1	1	1	blindfold	clockwise	practice	Free	1	-0.5	-0.5	10.89642	-0.67758	-1.45027	-1.48102	0.996962810209201	0.485565	-0.483002	0.09421
Trial1	1	1	blindfold	clockwise	practice	Free	1	-0.5	-0.5	10.91643	-0.6736	-1.45025	-1.47998	0.995237524469837	0.60486	-0.478657	0.194207
Trial1	1	1	blindfold	clockwise	practice	Free	1	-0.5	-0.5	10.93642	-0.66945	-1.45024	-1.47888	0.993438204219615	0.657758	-0.436212	0.121816
Trial1	1	1	blindfold	clockwise	practice	Free	1	-0.5	-0.5	10.95642	-0.66466	-1.45023	-1.47628	0.990068439676246	0.707763	-0.503802	0.160249
Trial1	1	1	blindfold	clockwise	practice	Free	1	-0.5	-0.5	10.97643	-0.6533999	-1.45025	-1.47494	0.986934479368052	0.707865	-0.533309	0.165463
Trial1	1	1	blindfold	clockwise	practice	Free	1	-0.5	-0.5	10.99641	-0.64749	-1.45026	-1.4734	0.98451046771184	0.601594	-0.533305	0.164768
Trial1	1	1	blindfold	clockwise	practice	Free	1	-0.5	-0.5	11.01642	-0.64107	-1.45027	-1.47179	0.981975797053287	0.529485	-0.545992	0.219885
Trial1	1	1	blindfold	clockwise	practice	Free	1	-0.5	-0.5	11.03642	-0.63422	-1.45027	-1.46999	0.979232167952737	0.463878	-0.579842	0.302222
Trial1	1	1	blindfold	clockwise	practice	Free	1	-0.5	-0.5	11.05643	-0.62739	-1.45027	-1.46558	0.973947087607807	0.436433	-0.541756	0.334528
Trial1	1	1	blindfold	clockwise	practice	Free	1	-0.5	-0.5	11.07642	-0.61332	-1.45024	-1.46291	0.969555154173137	0.170045	-0.401941	0.46285
Trial1	1	1	blindfold	clockwise	practice	Free	1	-0.5	-0.5	11.09642	-0.60641	-1.45021	-1.45975	0.965630893637543	0.10501	-0.334126	0.55734
Trial1	1	1	blindfold	clockwise	practice	Free	1	-0.5	-0.5	11.11642	-0.5994	-1.45018	-1.45624	0.961392311821599	0.046798	-0.363651	0.578998
Trial1	1	1	blindfold	clockwise	practice	Free	1	-0.5	-0.5	11.13641	-0.59275	-1.45017	-1.45217	0.956676696264381	-0.0023165	-0.270461	0.608332
Trial1	1	1	blindfold	clockwise	practice	Free	1	-0.5	-0.5	11.15642	-0.5861	-1.45015	-1.44314	0.947061942514249	-0.042452	-0.249227	0.526578
Trial1	1	1	blindfold	clockwise	practice	Free	1	-0.5	-0.5	11.17642	-0.57404	-1.45014	-1.43814	0.941057076882159	-0.074622	-0.274464	0.456644
Trial1	1	1	blindfold	clockwise	practice	Free	1	-0.5	-0.5	11.19643	-0.56812	-1.45014	-1.43285	0.935333996886941	-0.13566	-0.257457	0.495041
Trial1	1	1	blindfold	clockwise	practice	Free	1	-0.5	-0.5	11.21642	-0.56263	-1.45014	-1.42716	0.929272956623401	-0.063781	-0.350474	0.438497
Trial1	1	1	blindfold	clockwise	practice	Free	1	-0.5	-0.5	11.23642	-0.55722	-1.45016	-1.42155	0.923324750152408	-0.062549	-0.371537	0.230304
Trial1	1	1	blindfold	clockwise	practice	Free	1	-0.5	-0.5	11.25642	-0.5522	-1.45017	-1.41049	0.911985168572375	-0.032641	-0.405293	0.17708
Trial1	1	1	blindfold	clockwise	practice	Free	1	-0.5	-0.5	11.27641	-0.54259	-1.45021	-1.40548	0.90648109994648	-0.031798	-0.392366	-0.220687
[truncated: 10,490 more rows]
