# Supplementary material for: Assessing kinesthetic proprioceptive function of the upper limb: a novel dynamic movement reproduction task using a robotic arm
Source: PeerJ. 2021 May 3;9:e11301. doi: 10.7717/peerj.11301 (PMC8101453; doi:10.7717/peerj.11301)
Supplement: Supplemental Information 1 [file peerj-09-11301-s001.zip › DMR raw data_Study 1/Session 2/HMData_PP01-2_2019-06-13-10-02-10.txt]

Trial1	1	1	blindfold	counterclockwise	practice	Guided	1	-0.5	-0.5	0	-0.55007	-1.45	-1.3	0.801565298264424	0.021411	-0.037154	0.010872
Trial1	1	1	blindfold	counterclockwise	practice	Guided	1	-0.5	-0.5	0.00617981	-0.55007	-1.45	-1.29998	0.801545310215025	0.023318	0.0093961	0.013505
Trial1	1	1	blindfold	counterclockwise	practice	Guided	1	-0.5	-0.5	0.02618408	-0.55012	-1.45	-1.29998	0.801548435628294	-0.1063	0.0051564	0.095382
Trial1	1	1	blindfold	counterclockwise	practice	Guided	1	-0.5	-0.5	0.0461731	-0.5502	-1.44999	-1.29999	0.801563435183632	-0.076341	0.013617	0.042204
Trial1	1	1	blindfold	counterclockwise	practice	Guided	1	-0.5	-0.5	0.06617737	-0.55028	-1.45	-1.3	0.801578442565521	-0.023694	-0.011772	-0.024904
Trial1	1	1	blindfold	counterclockwise	practice	Guided	1	-0.5	-0.5	0.08618164	-0.55036	-1.45	-1.29998	0.801563480122955	-0.419474	0.157494	0.106215
Trial1	1	1	blindfold	counterclockwise	practice	Guided	1	-0.5	-0.5	0.1061859	-0.55061	-1.44996	-1.29977	0.80136971601664	-0.227918	0.132067	0.079891
Trial1	1	1	blindfold	counterclockwise	practice	Guided	1	-0.5	-0.5	0.1261749	-0.55174	-1.44984	-1.29967	0.801342065010834	-0.722975	0.445059	0.736146
Trial1	1	1	blindfold	counterclockwise	practice	Guided	1	-0.5	-0.5	0.1461792	-0.55299	-1.44977	-1.29976	0.80151366709644	-0.706633	0.54657	0.514301
Trial1	1	1	blindfold	counterclockwise	practice	Guided	1	-0.5	-0.5	0.1661835	-0.5545	-1.44971	-1.29988	0.801734561472668	-0.536465	0.584657	0.183192
Trial1	1	1	blindfold	counterclockwise	practice	Guided	1	-0.5	-0.5	0.1861725	-0.55638	-1.4497	-1.29994	0.801924489318206	-0.468524	0.546544	0.127198
Trial1	1	1	blindfold	counterclockwise	practice	Guided	1	-0.5	-0.5	0.2061768	-0.55849	-1.44977	-1.30002	0.802155373252318	-0.189873	0.080969	0.046601
Trial1	1	1	blindfold	counterclockwise	practice	Guided	1	-0.5	-0.5	0.226181	-0.56261	-1.45007	-1.30002	0.802466302542751	0.123329	-0.092514	-0.015683
Trial1	1	1	blindfold	counterclockwise	practice	Guided	1	-0.5	-0.5	0.2461853	-0.5644	-1.45005	-1.3	0.802587868042708	0.13791	0.119071	-0.010181
Trial1	1	1	blindfold	counterclockwise	practice	Guided	1	-0.5	-0.5	0.2661743	-0.56607	-1.44997	-1.30004	0.80276351423674	0.056743	0.021721	0.0021621
Trial1	1	1	blindfold	counterclockwise	practice	Guided	1	-0.5	-0.5	0.2861786	-0.56767	-1.44992	-1.30007	0.802926713931422	0.02687	-0.321065	-0.054901
Trial1	1	1	blindfold	counterclockwise	practice	Guided	1	-0.5	-0.5	0.3061829	-0.56922	-1.4499	-1.30009	0.803078667326517	-0.20498	0.110538	-0.198067
Trial1	1	1	blindfold	counterclockwise	practice	Guided	1	-0.5	-0.5	0.3261719	-0.57289	-1.44989	-1.3001	0.803413287148784	-0.378529	0.199307	-0.189154
Trial1	1	1	blindfold	counterclockwise	practice	Guided	1	-0.5	-0.5	0.3461761	-0.575	-1.44994	-1.3001	0.803607465409569	-0.265926	0.114652	-0.218386
Trial1	1	1	blindfold	counterclockwise	practice	Guided	1	-0.5	-0.5	0.3661804	-0.57732	-1.44995	-1.30008	0.803807372724217	-0.195304	0.072292	-0.121352
Trial1	1	1	blindfold	counterclockwise	practice	Guided	1	-0.5	-0.5	0.3861847	-0.57957	-1.44993	-1.30006	0.804007115546675	-0.148894	0.04263	-0.138266
Trial1	1	1	blindfold	counterclockwise	practice	Guided	1	-0.5	-0.5	0.4061737	-0.58199	-1.44995	-1.3	0.804190452812056	-0.086321	0.012996	-0.041325
Trial1	1	1	blindfold	counterclockwise	practice	Guided	1	-0.5	-0.5	0.426178	-0.58681	-1.45	-1.30003	0.804726018368627	-0.146094	-0.283237	-0.151077
Trial1	1	1	blindfold	counterclockwise	practice	Guided	1	-0.5	-0.5	0.4461823	-0.58909	-1.45009	-1.30005	0.804995068996488	-0.083771	-0.236616	-0.062629
Trial1	1	1	blindfold	counterclockwise	practice	Guided	1	-0.5	-0.5	0.4661713	-0.59144	-1.45014	-1.30007	0.805278435284435	-0.0012503	-0.278853	-0.196635
Trial1	1	1	blindfold	counterclockwise	practice	Guided	1	-0.5	-0.5	0.4861755	-0.59357	-1.45012	-1.30009	0.805542848265602	0.065392	-0.113768	-0.159563
Trial1	1	1	blindfold	counterclockwise	practice	Guided	1	-0.5	-0.5	0.5061798	-0.59559	-1.4501	-1.30011	0.805799988867998	0.146923	-0.325296	-0.200156
Trial1	1	1	blindfold	counterclockwise	practice	Guided	1	-0.5	-0.5	0.5261841	-0.59877	-1.45015	-1.3001	0.806173354542	0.142908	-0.092378	-0.216622
Trial1	1	1	blindfold	counterclockwise	practice	Guided	1	-0.5	-0.5	0.5461731	-0.59998	-1.45008	-1.30009	0.806312555003436	0.201477	-0.066977	-0.153618
Trial1	1	1	blindfold	counterclockwise	practice	Guided	1	-0.5	-0.5	0.5661774	-0.60098	-1.45006	-1.30012	0.806467083026645	0.223289	-0.35045	-0.272719
Trial1	1	1	blindfold	counterclockwise	practice	Guided	1	-0.5	-0.5	0.5861816	-0.60165	-1.45014	-1.30015	0.806580934458792	0.173751	-0.350344	-0.333824
Trial1	1	1	blindfold	counterclockwise	practice	Guided	1	-0.5	-0.5	0.6061859	-0.60202	-1.45016	-1.30014	0.806617710050968	0.107611	-0.02865	-0.31131
Trial1	1	1	blindfold	counterclockwise	practice	Guided	1	-0.5	-0.5	0.6261749	-0.60211	-1.45009	-1.30002	0.806510138809249	0.197169	-0.185152	0.055098
Trial1	1	1	blindfold	counterclockwise	practice	Guided	1	-0.5	-0.5	0.6461792	-0.60201	-1.45006	-1.2999	0.8063782919016	0.159063	0.077238	0.171714
Trial1	1	1	blindfold	counterclockwise	practice	Guided	1	-0.5	-0.5	0.6661835	-0.60178	-1.45001	-1.29989	0.806339411236566	0.259821	-0.020096	0.19846
Trial1	1	1	blindfold	counterclockwise	practice	Guided	1	-0.5	-0.5	0.6861725	-0.60139	-1.45004	-1.29994	0.806339947748313	0.171291	-0.388196	0.103801
Trial1	1	1	blindfold	counterclockwise	practice	Guided	1	-0.5	-0.5	0.7061768	-0.60098	-1.45016	-1.29995	0.806298310445682	0.00058888	-0.489652	-0.0095411
Trial1	1	1	blindfold	counterclockwise	practice	Guided	1	-0.5	-0.5	0.726181	-0.60083	-1.45032	-1.29989	0.806220051157145	-0.547957	-0.726584	0.341168
Trial1	1	1	blindfold	counterclockwise	practice	Guided	1	-0.5	-0.5	0.7461853	-0.60121	-1.45035	-1.29989	0.806267661496261	-0.631778	-0.578471	0.199418
Trial1	1	1	blindfold	counterclockwise	practice	Guided	1	-0.5	-0.5	0.7661743	-0.60193	-1.45028	-1.29994	0.806408020591543	-0.645745	-0.265239	0.132689
Trial1	1	1	blindfold	counterclockwise	practice	Guided	1	-0.5	-0.5	0.7861786	-0.60314	-1.45017	-1.3001	0.806720409518723	-0.677526	-0.337112	-0.098071
Trial1	1	1	blindfold	counterclockwise	practice	Guided	1	-0.5	-0.5	0.8061829	-0.60654	-1.4503	-1.30011	0.807172186658617	-0.502858	-0.91681	-0.184356
Trial1	1	1	blindfold	counterclockwise	practice	Guided	1	-0.5	-0.5	0.8261719	-0.60908	-1.45044	-1.30012	0.807521299347712	-0.352024	-0.925274	-0.217861
Trial1	1	1	blindfold	counterclockwise	practice	Guided	1	-0.5	-0.5	0.8461761	-0.6112	-1.45048	-1.30011	0.807800476160522	-0.33687	-1.086082	-0.189239
Trial1	1	1	blindfold	counterclockwise	practice	Guided	1	-0.5	-0.5	0.8661804	-0.61339	-1.45055	-1.30012	0.808114771500145	-0.403627	-1.263818	-0.225927
Trial1	1	1	blindfold	counterclockwise	practice	Guided	1	-0.5	-0.5	0.8861847	-0.61565	-1.45062	-1.30018	0.808494210131095	-0.518662	-1.306136	-0.381621
Trial1	1	1	blindfold	counterclockwise	practice	Guided	1	-0.5	-0.5	0.9061737	-0.61791	-1.45066	-1.30022	0.80886020374306	-0.674203	-1.445785	-0.461639
Trial1	1	1	blindfold	counterclockwise	practice	Guided	1	-0.5	-0.5	0.926178	-0.62287	-1.45084	-1.30022	0.809598108821517	-0.571511	-1.801257	-0.422904
Trial1	1	1	blindfold	counterclockwise	practice	Guided	1	-0.5	-0.5	0.9461823	-0.62535	-1.4509	-1.3002	0.809958418018051	-0.58803	-1.733548	-0.391614
Trial1	1	1	blindfold	counterclockwise	practice	Guided	1	-0.5	-0.5	0.9661713	-0.62784	-1.45087	-1.30019	0.810337625644541	-0.550778	-1.631985	-0.36049
Trial1	1	1	blindfold	counterclockwise	practice	Guided	1	-0.5	-0.5	0.9861755	-0.63032	-1.45084	-1.30019	0.81073256801707	-0.429969	-1.746243	-0.379198
Trial1	1	1	blindfold	counterclockwise	practice	Guided	1	-0.5	-0.5	1.00618	-0.63282	-1.45086	-1.30012	0.811069265834633	-0.395143	-1.742011	-0.369229
Trial1	1	1	blindfold	counterclockwise	practice	Guided	1	-0.5	-0.5	1.026184	-0.63744	-1.45079	-1.30009	0.811808904431003	-0.479717	-1.382308	-0.170303
Trial1	1	1	blindfold	counterclockwise	practice	Guided	1	-0.5	-0.5	1.046173	-0.6397	-1.45072	-1.30009	0.812194573589018	-0.427798	-1.517726	-0.208645
Trial1	1	1	blindfold	counterclockwise	practice	Guided	1	-0.5	-0.5	1.066177	-0.64196	-1.45074	-1.3001	0.812596204752372	-0.416342	-1.576971	-0.17547
Trial1	1	1	blindfold	counterclockwise	practice	Guided	1	-0.5	-0.5	1.086182	-0.6441801	-1.45077	-1.30011	0.812996964557808	-0.431527	-1.437322	-0.203678
Trial1	1	1	blindfold	counterclockwise	practice	Guided	1	-0.5	-0.5	1.106186	-0.64642	-1.45073	-1.30011	0.813397191919791	-0.389697	-1.331527	-0.21144
Trial1	1	1	blindfold	counterclockwise	practice	Guided	1	-0.5	-0.5	1.126175	-0.65063	-1.45071	-1.30011	0.814165567261767	-0.322942	-1.492335	-0.225554
Trial1	1	1	blindfold	counterclockwise	practice	Guided	1	-0.5	-0.5	1.146179	-0.65253	-1.45075	-1.30011	0.814519221373592	-0.30674	-1.454249	-0.282082
Trial1	1	1	blindfold	counterclockwise	practice	Guided	1	-0.5	-0.5	1.166183	-0.65432	-1.45074	-1.30013	0.814875877197809	-0.339301	-1.38654	-0.266269
Trial1	1	1	blindfold	counterclockwise	practice	Guided	1	-0.5	-0.5	1.186172	-0.6559401	-1.45071	-1.30011	0.815164692476145	-0.278411	-1.378077	-0.203627
Trial1	1	1	blindfold	counterclockwise	practice	Guided	1	-0.5	-0.5	1.206177	-0.65745	-1.4507	-1.30011	0.815454893748733	-0.248492	-1.378077	-0.20196
Trial1	1	1	blindfold	counterclockwise	practice	Guided	1	-0.5	-0.5	1.226181	-0.65995	-1.45064	-1.30012	0.815951105833821	-0.153805	-1.280745	-0.235809
Trial1	1	1	blindfold	counterclockwise	practice	Guided	1	-0.5	-0.5	1.246185	-0.66091	-1.45064	-1.30013	0.816149535178036	-0.099761	-1.331527	-0.243753
Trial1	1	1	blindfold	counterclockwise	practice	Guided	1	-0.5	-0.5	1.266174	-0.66156	-1.45066	-1.30014	0.816287749540733	-0.052614	-1.437322	-0.29154
Trial1	1	1	blindfold	counterclockwise	practice	Guided	1	-0.5	-0.5	1.286179	-0.6619	-1.4507	-1.30015	0.816364922195494	-0.026166	-1.492335	-0.327842
Trial1	1	1	blindfold	counterclockwise	practice	Guided	1	-0.5	-0.5	1.306183	-0.66193	-1.45072	-1.30015	0.816370868527962	0.074199	-1.471176	-0.298603
Trial1	1	1	blindfold	counterclockwise	practice	Guided	1	-0.5	-0.5	1.326172	-0.66192	-1.45072	-1.30014	0.816359079543591	0.167208	-1.331527	-0.209147
Trial1	1	1	blindfold	counterclockwise	practice	Guided	1	-0.5	-0.5	1.346176	-0.6619101	-1.45071	-1.30014	0.816357105289491	0.159117	-1.356918	-0.204106
Trial1	1	1	blindfold	counterclockwise	practice	Guided	1	-0.5	-0.5	1.36618	-0.6619101	-1.4507	-1.30013	0.816347290633175	0.107346	-1.407699	-0.165374
Trial1	1	1	blindfold	counterclockwise	practice	Guided	1	-0.5	-0.5	1.386185	-0.6619	-1.45071	-1.30013	0.816345292829994	0.065173	-1.466944	-0.169944
Trial1	1	1	blindfold	counterclockwise	practice	Guided	1	-0.5	-0.5	1.406174	-0.6619	-1.45071	-1.30012	0.816335594995837	0.042562	-1.458481	-0.17642
Trial1	1	1	blindfold	counterclockwise	practice	Guided	1	-0.5	-0.5	1.426178	-0.6619	-1.45074	-1.30011	0.816325780325107	-0.082727	-1.543117	-0.105513
Trial1	1	1	blindfold	counterclockwise	practice	Guided	1	-0.5	-0.5	1.446182	-0.6619101	-1.45076	-1.30011	0.816327778176041	-0.042872	-1.59813	-0.087852
Trial1	1	1	blindfold	counterclockwise	practice	Guided	1	-0.5	-0.5	1.466171	-0.6619101	-1.45077	-1.3001	0.816317846693218	-0.010694	-1.657375	-0.069432
Trial1	1	1	blindfold	counterclockwise	practice	Guided	1	-0.5	-0.5	1.486176	-0.6619101	-1.4508	-1.30009	0.81630803205623	0.028012	-1.674303	-0.102729
Trial1	1	1	blindfold	counterclockwise	practice	Guided	1	-0.5	-0.5	1.50618	-0.6619101	-1.45082	-1.30009	0.81630803205623	0.026459	-1.76317	-0.072819
Trial1	1	1	blindfold	counterclockwise	practice	Guided	1	-0.5	-0.5	1.526184	-0.6619	-1.45086	-1.30008	0.816296219500791	0.027589	-1.813952	-0.060125
Trial1	1	1	blindfold	counterclockwise	practice	Guided	1	-0.5	-0.5	1.546173	-0.6619	-1.45088	-1.30008	0.816296219500791	-0.027583	-1.80972	-0.059361
Trial1	1	1	blindfold	counterclockwise	practice	Guided	1	-0.5	-0.5	1.566177	-0.6619	-1.45089	-1.30007	0.816286521690505	-0.055948	-1.792793	0.0046294
Trial1	1	1	blindfold	counterclockwise	practice	Guided	1	-0.5	-0.5	1.586182	-0.6619101	-1.45089	-1.30006	0.816278705014976	-0.066306	-1.733548	0.075867
Trial1	1	1	blindfold	counterclockwise	practice	Guided	1	-0.5	-0.5	1.606186	-0.6619101	-1.45088	-1.30003	0.816249261176331	-0.131441	-1.712389	0.153968
Trial1	1	1	blindfold	counterclockwise	practice	Guided	1	-0.5	-0.5	1.626175	-0.66193	-1.45086	-1.30001	0.816233581216196	-0.191146	-1.69123	0.240021
Trial1	1	1	blindfold	counterclockwise	practice	Guided	1	-0.5	-0.5	1.646179	-0.66194	-1.45085	-1.3	0.816225753315147	-0.229026	-1.665839	0.294328
Trial1	1	1	blindfold	counterclockwise	practice	Guided	1	-0.5	-0.5	1.666183	-0.66196	-1.45083	-1.29999	0.816219912489649	-0.307444	-1.500799	0.178151
Trial1	1	1	blindfold	counterclockwise	practice	Guided	1	-0.5	-0.5	1.686172	-0.66197	-1.45078	-1.29998	0.81621208507176	-0.378234	-1.411931	0.193014
Trial1	1	1	blindfold	counterclockwise	practice	Guided	1	-0.5	-0.5	1.706177	-0.66201	-1.45071	-1.29993	0.816171184628316	-0.376987	-1.284977	0.205607
Trial1	1	1	blindfold	counterclockwise	practice	Guided	1	-0.5	-0.5	1.726181	-0.66215	-1.45063	-1.29991	0.81617924362248	-0.300563	-1.153791	0.241124
Trial1	1	1	blindfold	counterclockwise	practice	Guided	1	-0.5	-0.5	1.746185	-0.66221	-1.45059	-1.29991	0.816191158420439	-0.257194	-1.077619	0.258316
Trial1	1	1	blindfold	counterclockwise	practice	Guided	1	-0.5	-0.5	1.766174	-0.66223	-1.45056	-1.29991	0.816195138858194	-0.209991	-1.064923	0.215742
Trial1	1	1	blindfold	counterclockwise	practice	Guided	1	-0.5	-0.5	1.786179	-0.66224	-1.45056	-1.29992	0.816206943016239	-0.211048	-1.149559	0.142528
Trial1	1	1	blindfold	counterclockwise	practice	Guided	1	-0.5	-0.5	1.806183	-0.66225	-1.45056	-1.29994	0.816228665979359	-0.184913	-1.141096	0.022215
Trial1	1	1	blindfold	counterclockwise	practice	Guided	1	-0.5	-0.5	1.826172	-0.66226	-1.45053	-1.29995	0.816240353437372	-0.088248	-0.946433	-0.084228
Trial1	1	1	blindfold	counterclockwise	practice	Guided	1	-0.5	-0.5	1.846176	-0.6622699	-1.45049	-1.29996	0.816252145951394	-0.131507	-0.849102	-0.093024
Trial1	1	1	blindfold	counterclockwise	practice	Guided	1	-0.5	-0.5	1.86618	-0.66228	-1.45045	-1.29996	0.816254148548211	-0.096615	-0.853333	-0.083406
Trial1	1	1	blindfold	counterclockwise	practice	Guided	1	-0.5	-0.5	1.886185	-0.66228	-1.45045	-1.29997	0.81626396223906	-0.132213	-0.937969	-0.118252
Trial1	1	1	blindfold	counterclockwise	practice	Guided	1	-0.5	-0.5	1.906174	-0.66229	-1.45047	-1.29999	0.816285451749166	-0.118377	-1.136864	-0.136603
Trial1	1	1	blindfold	counterclockwise	practice	Guided	1	-0.5	-0.5	1.926178	-0.6623	-1.4506	-1.3	0.81629725631803	-0.108705	-1.276513	-0.218106
Trial1	1	1	blindfold	counterclockwise	practice	Guided	1	-0.5	-0.5	1.946182	-0.66231	-1.45062	-1.30001	0.816309060961859	-0.128234	-1.246891	-0.152542
Trial1	1	1	blindfold	counterclockwise	practice	Guided	1	-0.5	-0.5	1.966171	-0.66231	-1.45062	-1.30001	0.816309060961859	-0.163836	-1.2215	-0.123773
Trial1	1	1	blindfold	counterclockwise	practice	Guided	1	-0.5	-0.5	1.986176	-0.66232	-1.45062	-1.30002	0.816320982509485	-0.191761	-1.187646	-0.104211
Trial1	1	1	blindfold	counterclockwise	practice	Guided	1	-0.5	-0.5	2.00618	-0.66233	-1.45061	-1.30002	0.816322973702563	-0.224287	-1.217268	-0.058224
Trial1	1	1	blindfold	counterclockwise	practice	Guided	1	-0.5	-0.5	2.026184	-0.66235	-1.45063	-1.30001	0.816317014212778	-0.266693	-1.331527	0.0046126
Trial1	1	1	blindfold	counterclockwise	practice	Guided	1	-0.5	-0.5	2.046173	-0.66237	-1.45065	-1.30001	0.816320997471811	-0.236754	-1.331527	0.052891
Trial1	1	1	blindfold	counterclockwise	practice	Guided	1	-0.5	-0.5	2.066177	-0.66238	-1.45065	-1.30001	0.816322977421948	-0.204882	-1.301904	0.028751
Trial1	1	1	blindfold	counterclockwise	practice	Guided	1	-0.5	-0.5	2.086182	-0.66239	-1.45065	-1.30001	0.816324969345697	-0.194484	-1.234195	0.049051
Trial1	1	1	blindfold	counterclockwise	practice	Guided	1	-0.5	-0.5	2.106186	-0.6624	-1.45063	-1.3	0.816317147964064	-0.163403	-1.200341	0.063226
Trial1	1	1	blindfold	counterclockwise	practice	Guided	1	-0.5	-0.5	2.126175	-0.66241	-1.45058	-1.3	0.816319140147705	-0.13497	-1.098778	0.047893
Trial1	1	1	blindfold	counterclockwise	practice	Guided	1	-0.5	-0.5	2.146179	-0.66242	-1.45057	-1.3	0.816321132449318	-0.095874	-1.094546	0.086966
Trial1	1	1	blindfold	counterclockwise	practice	Guided	1	-0.5	-0.5	2.166183	-0.66242	-1.45056	-1.29999	0.816311319078726	-0.070927	-1.05646	0.050558
Trial1	1	1	blindfold	counterclockwise	practice	Guided	1	-0.5	-0.5	2.186172	-0.66243	-1.45053	-1.29999	0.81631329966213	-0.091207	-0.980287	0.06088
Trial1	1	1	blindfold	counterclockwise	practice	Guided	1	-0.5	-0.5	2.206177	-0.66243	-1.4505	-1.29999	0.81631329966213	-0.062827	-0.950665	0.045552
Trial1	1	1	blindfold	counterclockwise	practice	Guided	1	-0.5	-0.5	2.226181	-0.66244	-1.45046	-1.3	0.816325105545766	-0.084215	-0.882956	-0.0034941
Trial1	1	1	blindfold	counterclockwise	practice	Guided	1	-0.5	-0.5	2.246185	-0.66245	-1.45044	-1.3	0.816327086339198	-0.124788	-0.832174	-0.029552
Trial1	1	1	blindfold	counterclockwise	practice	Guided	1	-0.5	-0.5	2.266174	-0.66245	-1.45043	-1.3	0.816327086339198	-0.130113	-0.849102	-0.088542
Trial1	1	1	blindfold	counterclockwise	practice	Guided	1	-0.5	-0.5	2.286179	-0.66246	-1.45043	-1.30001	0.816338904253163	-0.131204	-0.785625	-0.194632
Trial1	1	1	blindfold	counterclockwise	practice	Guided	1	-0.5	-0.5	2.306183	-0.66246	-1.45043	-1.30003	0.816358530827326	-0.102426	-0.84487	-0.25242
Trial1	1	1	blindfold	counterclockwise	practice	Guided	1	-0.5	-0.5	2.326172	-0.66247	-1.45043	-1.30004	0.816370325054416	-0.065959	-0.840638	-0.319306
Trial1	1	1	blindfold	counterclockwise	practice	Guided	1	-0.5	-0.5	2.346176	-0.66247	-1.45042	-1.30005	0.816380138329846	-0.071694	-0.79832	-0.30505
Trial1	1	1	blindfold	counterclockwise	practice	Guided	1	-0.5	-0.5	2.36618	-0.66248	-1.45041	-1.30006	0.816391944474425	-0.036042	-0.79832	-0.317587
Trial1	1	1	blindfold	counterclockwise	practice	Guided	1	-0.5	-0.5	2.386185	-0.66248	-1.4504	-1.30007	0.81640175773563	-0.041007	-0.794088	-0.325545
Trial1	1	1	blindfold	counterclockwise	practice	Guided	1	-0.5	-0.5	2.406174	-0.66248	-1.4504	-1.30009	0.816421267447952	-0.042517	-0.75177	-0.342305
Trial1	1	1	blindfold	counterclockwise	practice	Guided	1	-0.5	-0.5	2.426178	-0.66249	-1.45038	-1.3001	0.8164330736104	-0.075797	-0.620584	-0.334842
Trial1	1	1	blindfold	counterclockwise	practice	Guided	1	-0.5	-0.5	2.446182	-0.6625	-1.45035	-1.3001	0.816435054751587	-0.104507	-0.565571	-0.318287
Trial1	1	1	blindfold	counterclockwise	practice	Guided	1	-0.5	-0.5	2.466171	-0.6625	-1.45032	-1.3001	0.816435054751587	-0.081121	-0.565571	-0.300185
Trial1	1	1	blindfold	counterclockwise	practice	Guided	1	-0.5	-0.5	2.486176	-0.6625	-1.45031	-1.30011	0.816444984808656	-0.081116	-0.557107	-0.241871
Trial1	1	1	blindfold	counterclockwise	practice	Guided	1	-0.5	-0.5	2.50618	-0.6625	-1.4503	-1.30012	0.816454798046419	-0.033585	-0.561339	-0.322237
Trial1	1	1	blindfold	counterclockwise	practice	Guided	1	-0.5	-0.5	2.526184	-0.6625	-1.4503	-1.30012	0.816454798046419	0.052255	-0.607889	-0.396358
Trial1	1	1	blindfold	counterclockwise	practice	Guided	1	-0.5	-0.5	2.546173	-0.6625	-1.4503	-1.30013	0.816464494464701	0.11124	-0.645975	-0.379761
Trial1	1	1	blindfold	counterclockwise	practice	Guided	1	-0.5	-0.5	2.566177	-0.6625	-1.4503	-1.30014	0.816474307712136	0.185154	-0.629048	-0.408742
Trial1	1	1	blindfold	counterclockwise	practice	Guided	1	-0.5	-0.5	2.586182	-0.66246	-1.45031	-1.30018	0.81650549710212	0.331063	-0.650207	-0.437333
Trial1	1	1	blindfold	counterclockwise	practice	Guided	1	-0.5	-0.5	2.606186	-0.66233	-1.45032	-1.30022	0.816518896145051	0.407974	-0.63328	-0.432959
Trial1	1	1	blindfold	counterclockwise	practice	Guided	1	-0.5	-0.5	2.626175	-0.66158	-1.45032	-1.30024	0.816389739602684	0.432738	-0.612121	-0.485905
Trial1	1	1	blindfold	counterclockwise	practice	Guided	1	-0.5	-0.5	2.646179	-0.66091	-1.45031	-1.30026	0.816276923257443	0.441173	-0.654439	-0.530147
Trial1	1	1	blindfold	counterclockwise	practice	Guided	1	-0.5	-0.5	2.666183	-0.66009	-1.45031	-1.3003	0.816155060354547	0.557776	-0.616353	-0.607358
Trial1	1	1	blindfold	counterclockwise	practice	Guided	1	-0.5	-0.5	2.686172	-0.659	-1.45031	-1.30031	0.815951661972019	0.589325	-0.599425	-0.635583
Trial1	1	1	blindfold	counterclockwise	practice	Guided	1	-0.5	-0.5	2.706177	-0.65756	-1.45029	-1.30032	0.815682107171478	0.689015	-0.552876	-0.567903
Trial1	1	1	blindfold	counterclockwise	practice	Guided	1	-0.5	-0.5	2.726181	-0.65346	-1.45029	-1.3004	0.814978631276205	1.032351	-0.603657	-0.791791
Trial1	1	1	blindfold	counterclockwise	practice	Guided	1	-0.5	-0.5	2.746185	-0.65041	-1.45029	-1.30049	0.814498276180054	1.23549	-0.667134	-1.023357
Trial1	1	1	blindfold	counterclockwise	practice	Guided	1	-0.5	-0.5	2.766174	-0.64663	-1.45032	-1.30054	0.813857848719329	1.437867	-0.747538	-1.095567
Trial1	1	1	blindfold	counterclockwise	practice	Guided	1	-0.5	-0.5	2.786179	-0.64189	-1.45037	-1.30057	0.813046818291981	1.608586	-0.79832	-1.152514
Trial1	1	1	blindfold	counterclockwise	practice	Guided	1	-0.5	-0.5	2.806183	-0.63589	-1.4504	-1.30056	0.812011332247679	1.768781	-0.840638	-1.168272
Trial1	1	1	blindfold	counterclockwise	practice	Guided	1	-0.5	-0.5	2.826172	-0.62048	-1.4504	-1.30051	0.809525644417936	1.814506	-0.802552	-1.023253
Trial1	1	1	blindfold	counterclockwise	practice	Guided	1	-0.5	-0.5	2.846176	-0.61108	-1.45039	-1.30045	0.808120606503689	1.755401	-0.760234	-0.91567
Trial1	1	1	blindfold	counterclockwise	practice	Guided	1	-0.5	-0.5	2.86618	-0.60022	-1.45037	-1.3004	0.806650012861925	1.514449	-0.658671	-0.810828
Trial1	1	1	blindfold	counterclockwise	practice	Guided	1	-0.5	-0.5	2.886185	-0.5887	-1.45034	-1.30039	0.805289916524928	1.374748	-0.574035	-0.76733
Trial1	1	1	blindfold	counterclockwise	practice	Guided	1	-0.5	-0.5	2.906174	-0.57598	-1.45029	-1.30036	0.80395835347969	1.178468	-0.421633	-0.812824
Trial1	1	1	blindfold	counterclockwise	practice	Guided	1	-0.5	-0.5	2.926178	-0.5493	-1.4502	-1.30032	0.801837041242794	1.138052	-0.374858	-0.631644
Trial1	1	1	blindfold	counterclockwise	practice	Guided	1	-0.5	-0.5	2.946182	-0.53512	-1.45019	-1.30027	0.801040215082445	1.026007	-0.400145	-0.493869
Trial1	1	1	blindfold	counterclockwise	practice	Guided	1	-0.5	-0.5	2.966171	-0.52051	-1.4502	-1.30024	0.800502830833798	0.813289	-0.463506	-0.514982
Trial1	1	1	blindfold	counterclockwise	practice	Guided	1	-0.5	-0.5	2.986176	-0.50512	-1.45022	-1.30022	0.800236392241983	0.704099	-0.526894	-0.447457
Trial1	1	1	blindfold	counterclockwise	practice	Guided	1	-0.5	-0.5	3.00618	-0.48952	-1.45025	-1.30019	0.800258596900194	0.643356	-0.48456	-0.419499
Trial1	1	1	blindfold	counterclockwise	practice	Guided	1	-0.5	-0.5	3.026184	-0.4595	-1.45025	-1.30017	0.801194228460844	0.544595	-0.463223	-0.348386
Trial1	1	1	blindfold	counterclockwise	practice	Guided	1	-0.5	-0.5	3.046173	-0.44333	-1.45023	-1.30015	0.802154331443493	0.504974	-0.41655	-0.288138
Trial1	1	1	blindfold	counterclockwise	practice	Guided	1	-0.5	-0.5	3.066177	-0.42854	-1.45021	-1.30013	0.803314736063362	0.466111	-0.412208	-0.23391
Trial1	1	1	blindfold	counterclockwise	practice	Guided	1	-0.5	-0.5	3.086182	-0.41327	-1.4502	-1.30013	0.80481682749971	0.482009	-0.407866	-0.259142
Trial1	1	1	blindfold	counterclockwise	practice	Guided	1	-0.5	-0.5	3.106186	-0.39704	-1.45021	-1.30016	0.806756891046804	0.50274	-0.488144	-0.276018
Trial1	1	1	blindfold	counterclockwise	practice	Guided	1	-0.5	-0.5	3.126175	-0.36626	-1.45024	-1.30018	0.811279455823731	0.536612	-0.45827	-0.385501
Trial1	1	1	blindfold	counterclockwise	practice	Guided	1	-0.5	-0.5	3.146179	-0.35074	-1.45023	-1.30019	0.813991734008997	0.580323	-0.436986	-0.373494
Trial1	1	1	blindfold	counterclockwise	practice	Guided	1	-0.5	-0.5	3.166183	-0.33515	-1.4502	-1.30017	0.816974578472538	0.477033	-0.254928	-0.329448
Trial1	1	1	blindfold	counterclockwise	practice	Guided	1	-0.5	-0.5	3.186172	-0.31904	-1.45016	-1.30017	0.820377024266005	0.557803	-0.318321	-0.335943
Trial1	1	1	blindfold	counterclockwise	practice	Guided	1	-0.5	-0.5	3.206177	-0.30286	-1.45015	-1.30015	0.824077826571894	0.562226	-0.377475	-0.347415
Trial1	1	1	blindfold	counterclockwise	practice	Guided	1	-0.5	-0.5	3.226181	-0.2713	-1.45019	-1.30014	0.83218251520912	0.712242	-0.394187	-0.333129
Trial1	1	1	blindfold	counterclockwise	practice	Guided	1	-0.5	-0.5	3.246185	-0.25492	-1.45019	-1.30011	0.836803667773987	0.742094	-0.427938	-0.218143
Trial1	1	1	blindfold	counterclockwise	practice	Guided	1	-0.5	-0.5	3.266174	-0.2389	-1.45019	-1.30007	0.84159686767148	0.694275	-0.368579	-0.153412
Trial1	1	1	blindfold	counterclockwise	practice	Guided	1	-0.5	-0.5	3.286179	-0.22223	-1.45019	-1.30006	0.846907455151102	0.626512	-0.254223	-0.143608
Trial1	1	1	blindfold	counterclockwise	practice	Guided	1	-0.5	-0.5	3.306183	-0.20586	-1.45016	-1.30007	0.852426195080708	0.630808	-0.317619	-0.150772
Trial1	1	1	blindfold	counterclockwise	practice	Guided	1	-0.5	-0.5	3.326172	-0.17304	-1.45017	-1.30006	0.864290979700226	0.48383	-0.406296	-0.123434
Trial1	1	1	blindfold	counterclockwise	practice	Guided	1	-0.5	-0.5	3.346176	-0.15554	-1.4502	-1.30007	0.871071053109698	0.636578	-0.440035	-0.116758
Trial1	1	1	blindfold	counterclockwise	practice	Guided	1	-0.5	-0.5	3.36618	-0.13835	-1.45022	-1.30006	0.878001585297756	0.754744	-0.477998	-0.151069
Trial1	1	1	blindfold	counterclockwise	practice	Guided	1	-0.5	-0.5	3.386185	-0.12096	-1.45024	-1.30005	0.885297327789156	0.798107	-0.494843	-0.103242
Trial1	1	1	blindfold	counterclockwise	practice	Guided	1	-0.5	-0.5	3.406174	-0.10173	-1.45025	-1.30002	0.893672841734155	0.73959	-0.499009	-0.062297
Trial1	1	1	blindfold	counterclockwise	practice	Guided	1	-0.5	-0.5	3.426178	-0.065694	-1.45028	-1.30001	0.910295364103819	0.799252	-0.554014	-0.042065
Trial1	1	1	blindfold	counterclockwise	practice	Guided	1	-0.5	-0.5	3.446182	-0.047856	-1.45028	-1.29998	0.91891352946484	0.82931	-0.498992	0.035954
Trial1	1	1	blindfold	counterclockwise	practice	Guided	1	-0.5	-0.5	3.466171	-0.029204	-1.45026	-1.29995	0.92820734866408	0.757351	-0.520082	0.080432
Trial1	1	1	blindfold	counterclockwise	practice	Guided	1	-0.5	-0.5	3.486176	-0.010311	-1.45025	-1.29991	0.937897245793111	0.676639	-0.45652	0.200885
Trial1	1	1	blindfold	counterclockwise	practice	Guided	1	-0.5	-0.5	3.50618	0.0099412	-1.45024	-1.29985	0.948577898224338	0.629365	-0.473322	0.253272
Trial1	1	1	blindfold	counterclockwise	practice	Guided	1	-0.5	-0.5	3.526184	0.048022	-1.4502	-1.29985	0.969581412986041	0.69107	-0.3927	0.303576
Trial1	1	1	blindfold	counterclockwise	practice	Guided	1	-0.5	-0.5	3.546173	0.068178	-1.45019	-1.29984	0.981106727788053	0.669067	-0.422212	0.305166
Trial1	1	1	blindfold	counterclockwise	practice	Guided	1	-0.5	-0.5	3.566177	0.08847	-1.4502	-1.29982	0.992979800352433	0.650162	-0.417863	0.387043
Trial1	1	1	blindfold	counterclockwise	practice	Guided	1	-0.5	-0.5	3.586182	0.10826	-1.45021	-1.29978	1.00480261333457	0.635731	-0.383893	0.426567
Trial1	1	1	blindfold	counterclockwise	practice	Guided	1	-0.5	-0.5	3.606186	0.1281	-1.45021	-1.29977	1.01692756321168	0.549192	-0.383775	0.49453
Trial1	1	1	blindfold	counterclockwise	practice	Guided	1	-0.5	-0.5	3.626175	0.16779	-1.4502	-1.29976	1.04190196325228	0.461829	-0.383558	0.47368
Trial1	1	1	blindfold	counterclockwise	practice	Guided	1	-0.5	-0.5	3.646179	0.1882	-1.45019	-1.29975	1.05509215815365	0.544598	-0.362297	0.494131
Trial1	1	1	blindfold	counterclockwise	practice	Guided	1	-0.5	-0.5	3.666183	0.208	-1.45018	-1.29974	1.06810486595113	0.610793	-0.379121	0.501887
Trial1	1	1	blindfold	counterclockwise	practice	Guided	1	-0.5	-0.5	3.686172	0.22779	-1.45019	-1.29973	1.08131692168826	0.570501	-0.434021	0.527592
Trial1	1	1	blindfold	counterclockwise	practice	Guided	1	-0.5	-0.5	3.706177	0.24818	-1.45023	-1.29972	1.09513710616779	0.517203	-0.556697	0.556932
Trial1	1	1	blindfold	counterclockwise	practice	Guided	1	-0.5	-0.5	3.726181	0.28828	-1.45027	-1.2997	1.12290048503631	0.628157	-0.556693	0.568708
Trial1	1	1	blindfold	counterclockwise	practice	Guided	1	-0.5	-0.5	3.746185	0.30502	-1.45027	-1.29968	1.13470053379699	0.680028	-0.57362	0.517386
Trial1	1	1	blindfold	counterclockwise	practice	Guided	1	-0.5	-0.5	3.766174	0.30551	-1.45027	-1.29957	1.13497077219437	2.891714	-0.759819	0.321129
Trial1	1	1	blindfold	counterclockwise	practice	Guided	1	-0.5	-0.5	3.786179	0.30276	-1.45035	-1.29944	1.13292885506798	4.108697	-1.250708	0.208072
Trial1	1	1	blindfold	counterclockwise	practice	Guided	1	-0.5	-0.5	3.806183	0.30192	-1.45052	-1.29964	1.13247503956199	3.760507	-1.758524	-0.098157
Trial1	1	1	blindfold	counterclockwise	practice	Guided	1	-0.5	-0.5	3.826172	0.30165	-1.45091	-1.30015	1.13264415602851	2.099824	-2.240949	-1.00977
Trial1	1	1	blindfold	counterclockwise	practice	Guided	1	-0.5	-0.5	3.846176	0.30127	-1.45101	-1.30046	1.13259428172048	1.310888	-1.838928	-1.394057
Trial1	1	1	blindfold	counterclockwise	practice	Guided	1	-0.5	-0.5	3.86618	0.30089	-1.45093	-1.30045	1.13231839173541	0.728913	-1.212622	-1.0454
Trial1	1	1	blindfold	counterclockwise	practice	Guided	1	-0.5	-0.5	3.886185	0.30063	-1.4507	-1.30022	1.13197193901417	0.77538	-0.670952	-0.221783
Trial1	1	1	blindfold	counterclockwise	practice	Guided	1	-0.5	-0.5	3.906174	0.30055	-1.45045	-1.2985	1.13070005939717	1.347722	-0.543998	0.585371
Trial1	1	1	blindfold	counterclockwise	practice	Guided	1	-0.5	-0.5	3.926178	0.3009	-1.4504	-1.29708	1.12994575965441	2.29435	-1.238013	0.840576
Trial1	1	1	blindfold	counterclockwise	practice	Guided	1	-0.5	-0.5	3.946182	0.30109	-1.45058	-1.29595	1.12928361888431	2.264048	-1.695047	0.34382
Trial1	1	1	blindfold	counterclockwise	practice	Guided	1	-0.5	-0.5	3.966171	0.30113	-1.45081	-1.29546	1.12896672255547	2.080574	-2.088605	0.069394
Trial1	1	1	blindfold	counterclockwise	practice	Guided	1	-0.5	-0.5	3.986176	0.30108	-1.45099	-1.29545	1.12892418086435	1.994202	-2.257877	-0.104073
Trial1	1	1	blindfold	counterclockwise	practice	Guided	1	-0.5	-0.5	4.00618	0.30108	-1.45104	-1.29542	1.12890301409358	2.072086	-2.080141	-0.032523
Trial1	1	1	blindfold	counterclockwise	practice	Guided	1	-0.5	-0.5	4.026184	0.3011	-1.451	-1.29515	1.12872705998152	2.730855	-1.656961	0.833309
Trial1	1	1	blindfold	counterclockwise	practice	Guided	1	-0.5	-0.5	4.046173	0.30122	-1.45091	-1.29448	1.1283403319474	3.003628	-1.530007	1.200479
Trial1	1	1	blindfold	counterclockwise	practice	Guided	1	-0.5	-0.5	4.066177	0.30141	-1.45083	-1.29325	1.1276097139825	3.215367	-1.686584	1.302542
Trial1	1	1	blindfold	counterclockwise	practice	Guided	1	-0.5	-0.5	4.086182	0.30155	-1.45084	-1.29157	1.12652810686865	3.27823	-1.864319	1.317939
Trial1	1	1	blindfold	counterclockwise	practice	Guided	1	-0.5	-0.5	4.106186	0.30162	-1.45092	-1.28605	1.12270618496039	3.276499	-1.965882	1.563551
Trial1	1	1	blindfold	counterclockwise	practice	Guided	1	-0.5	-0.5	4.126175	0.30166	-1.45091	-1.28182	1.11977728840423	3.407407	-1.487689	2.183271
Trial1	1	1	blindfold	counterclockwise	practice	Guided	1	-0.5	-0.5	4.146179	0.30168	-1.45078	-1.27569	1.11552046976372	3.413357	-1.326881	2.547886
Trial1	1	1	blindfold	counterclockwise	practice	Guided	1	-0.5	-0.5	4.166183	0.30171	-1.45067	-1.26788	1.11012556045936	3.514008	-1.212622	2.772498
Trial1	1	1	blindfold	counterclockwise	practice	Guided	1	-0.5	-0.5	4.186172	0.30176	-1.45061	-1.25809	1.10341270769738	3.598225	-1.233781	3.060573
Trial1	1	1	blindfold	counterclockwise	practice	Guided	1	-0.5	-0.5	4.206177	0.30178	-1.45062	-1.23242	1.08595126688407	3.64629	-1.390358	3.045318
Trial1	1	1	blindfold	counterclockwise	practice	Guided	1	-0.5	-0.5	4.226181	0.30184	-1.45078	-1.2172	1.07578961505649	3.702361	-1.750061	2.958563
Trial1	1	1	blindfold	counterclockwise	practice	Guided	1	-0.5	-0.5	4.246185	0.30184	-1.45088	-1.19983	1.06428826148177	3.667022	-1.79661	2.937055
Trial1	1	1	blindfold	counterclockwise	practice	Guided	1	-0.5	-0.5	4.266174	0.30186	-1.45094	-1.18136	1.05225040998242	3.758978	-1.855856	2.958321
Trial1	1	1	blindfold	counterclockwise	practice	Guided	1	-0.5	-0.5	4.286179	0.30187	-1.45096	-1.16074	1.03902495138742	3.761248	-1.906637	2.996998
Trial1	1	1	blindfold	counterclockwise	practice	Guided	1	-0.5	-0.5	4.306183	0.30189	-1.45094	-1.11671	1.01161195948543	3.894027	-1.932028	2.753252
Trial1	1	1	blindfold	counterclockwise	practice	Guided	1	-0.5	-0.5	4.326172	0.3019	-1.45105	-1.09217	0.99684949616087	3.728672	-2.169009	2.641394
Trial1	1	1	blindfold	counterclockwise	practice	Guided	1	-0.5	-0.5	4.346176	0.30188	-1.45109	-1.06722	0.982216898129273	3.623498	-2.245181	2.616267
Trial1	1	1	blindfold	counterclockwise	practice	Guided	1	-0.5	-0.5	4.36618	0.30183	-1.45112	-1.04055	0.967018942071887	3.541003	-2.080141	2.359119
Trial1	1	1	blindfold	counterclockwise	practice	Guided	1	-0.5	-0.5	4.386185	0.30179	-1.45111	-1.01393	0.95236086096275	3.45973	-2.435612	2.271457
Trial1	1	1	blindfold	counterclockwise	practice	Guided	1	-0.5	-0.5	4.406174	0.30175	-1.45118	-0.95818	0.923434857809613	3.474732	-2.554103	2.014327
Trial1	1	1	blindfold	counterclockwise	practice	Guided	1	-0.5	-0.5	4.426178	0.30172	-1.45125	-0.92991	0.909712899436139	3.42236	-2.300195	2.034488
Trial1	1	1	blindfold	counterclockwise	practice	Guided	1	-0.5	-0.5	4.446182	0.30171	-1.45119	-0.90123	0.89650679550334	3.409717	-2.583725	1.928662
Trial1	1	1	blindfold	counterclockwise	practice	Guided	1	-0.5	-0.5	4.466171	0.30169	-1.45123	-0.87223	0.883890289364123	3.390823	-2.719143	1.86918
Trial1	1	1	blindfold	counterclockwise	practice	Guided	1	-0.5	-0.5	4.486176	0.30166	-1.45126	-0.84198	0.871555543089669	3.324887	-2.384831	2.013989
Trial1	1	1	blindfold	counterclockwise	practice	Guided	1	-0.5	-0.5	4.50618	0.30162	-1.4512	-0.78181	0.849712600191621	3.165413	-2.287499	1.779963
Trial1	1	1	blindfold	counterclockwise	practice	Guided	1	-0.5	-0.5	4.526184	0.30159	-1.4513	-0.752	0.840268116796476	3.242962	-2.850329	1.831293
Trial1	1	1	blindfold	counterclockwise	practice	Guided	1	-0.5	-0.5	4.546173	0.30159	-1.45127	-0.7221	0.831790201748126	3.209186	-2.321354	1.538189
Trial1	1	1	blindfold	counterclockwise	practice	Guided	1	-0.5	-0.5	4.566177	0.30162	-1.4512	-0.69133	0.824136995288522	3.342216	-2.469467	1.49403
Trial1	1	1	blindfold	counterclockwise	practice	Guided	1	-0.5	-0.5	4.586182	0.30164	-1.45128	-0.66155	0.817756145148454	3.367449	-2.592189	1.398465
Trial1	1	1	blindfold	counterclockwise	practice	Guided	1	-0.5	-0.5	4.606186	0.30166	-1.45129	-0.60232	0.808163430878381	3.250509	-2.380599	1.542099
Trial1	1	1	blindfold	counterclockwise	practice	Guided	1	-0.5	-0.5	4.626175	0.30171	-1.45128	-0.57243	0.804975183759734	3.592972	-2.765693	0.991567
Trial1	1	1	blindfold	counterclockwise	practice	Guided	1	-0.5	-0.5	4.646179	0.30174	-1.4514	-0.54388	0.802939889319394	3.497093	-2.706447	1.254681
Trial1	1	1	blindfold	counterclockwise	practice	Guided	1	-0.5	-0.5	4.666183	0.30177	-1.45133	-0.51583	0.801926258345637	3.501434	-2.659898	1.039665
Trial1	1	1	blindfold	counterclockwise	practice	Guided	1	-0.5	-0.5	4.686172	0.30177	-1.4513	-0.48748	0.801867748186048	3.534565	-3.015369	0.982121
Trial1	1	1	blindfold	counterclockwise	practice	Guided	1	-0.5	-0.5	4.706177	0.30178	-1.45135	-0.43274	0.804596204469389	3.560668	-2.651434	1.124342
Trial1	1	1	blindfold	counterclockwise	practice	Guided	1	-0.5	-0.5	4.726181	0.30173	-1.45117	-0.40614	0.807205486906808	3.4288	-2.549871	1.127969
Trial1	1	1	blindfold	counterclockwise	practice	Guided	1	-0.5	-0.5	4.746185	0.30171	-1.45121	-0.38006	0.810632184747487	3.456691	-2.494857	0.803725
Trial1	1	1	blindfold	counterclockwise	practice	Guided	1	-0.5	-0.5	4.766174	0.30173	-1.45122	-0.35356	0.8149942806084	3.578317	-2.334049	1.094074
Trial1	1	1	blindfold	counterclockwise	practice	Guided	1	-0.5	-0.5	4.786179	0.30176	-1.45118	-0.32809	0.819983030438291	3.512492	-2.173241	1.049269
Trial1	1	1	blindfold	counterclockwise	practice	Guided	1	-0.5	-0.5	4.806183	0.30179	-1.4512	-0.27797	0.831964251818187	3.741611	-2.575262	0.895038
Trial1	1	1	blindfold	counterclockwise	practice	Guided	1	-0.5	-0.5	4.826172	0.30192	-1.45132	-0.25472	0.838592844224984	3.863099	-2.668361	1.059888
Trial1	1	1	blindfold	counterclockwise	practice	Guided	1	-0.5	-0.5	4.846176	0.30193	-1.45131	-0.22975	0.846242731259975	3.751546	-2.410221	0.911084
Trial1	1	1	blindfold	counterclockwise	practice	Guided	1	-0.5	-0.5	4.86618	0.30192	-1.45127	-0.20606	0.854093911281293	3.842909	-2.592189	0.975078
Trial1	1	1	blindfold	counterclockwise	practice	Guided	1	-0.5	-0.5	4.886185	0.30193	-1.4513	-0.18441	0.861793912423723	3.939774	-2.702216	0.680424
Trial1	1	1	blindfold	counterclockwise	practice	Guided	1	-0.5	-0.5	4.906174	0.30194	-1.45133	-0.13989	0.879083025698082	3.798323	-2.769924	1.072166
Trial1	1	1	blindfold	counterclockwise	practice	Guided	1	-0.5	-0.5	4.926178	0.30187	-1.45127	-0.11819	0.888129692287701	3.821129	-2.579493	1.29065
Trial1	1	1	blindfold	counterclockwise	practice	Guided	1	-0.5	-0.5	4.946182	0.30188	-1.4513	-0.096861	0.897514672342252	3.918034	-2.841865	1.126701
Trial1	1	1	blindfold	counterclockwise	practice	Guided	1	-0.5	-0.5	4.966171	0.30192	-1.45137	-0.075061	0.907551009111353	3.894166	-2.714911	1.176255
Trial1	1	1	blindfold	counterclockwise	practice	Guided	1	-0.5	-0.5	4.986176	0.30194	-1.45139	-0.053861	0.917686091084926	3.860166	-2.706447	1.515034
Trial1	1	1	blindfold	counterclockwise	practice	Guided	1	-0.5	-0.5	5.00618	0.30194	-1.45137	-0.011575	0.938971104621653	3.84112	-2.668361	1.298686
Trial1	1	1	blindfold	counterclockwise	practice	Guided	1	-0.5	-0.5	5.026184	0.30198	-1.45146	0.0092129	0.949984067096679	3.972733	-2.951892	1.28557
Trial1	1	1	blindfold	counterclockwise	practice	Guided	1	-0.5	-0.5	5.046173	0.30199	-1.45148	0.029072	0.96078360977934	4.149076	-2.977283	1.146851
Trial1	1	1	blindfold	counterclockwise	practice	Guided	1	-0.5	-0.5	5.066177	0.30202	-1.45149	0.048661	0.97173296127541	4.119359	-3.163482	1.311342
Trial1	1	1	blindfold	counterclockwise	practice	Guided	1	-0.5	-0.5	5.086182	0.30205	-1.45156	0.06791399	0.982756581472522	4.191512	-3.256581	1.222475
Trial1	1	1	blindfold	counterclockwise	practice	Guided	1	-0.5	-0.5	5.106186	0.30209	-1.45164	0.10579	1.00515167007781	4.340744	-3.447012	1.366465
Trial1	1	1	blindfold	counterclockwise	practice	Guided	1	-0.5	-0.5	5.126175	0.30222	-1.45184	0.12541	1.01719939613701	4.57331	-3.781325	1.943597
Trial1	1	1	blindfold	counterclockwise	practice	Guided	1	-0.5	-0.5	5.146179	0.30225	-1.45191	0.14484	1.02928309386377	4.485163	-3.904047	2.275397
Trial1	1	1	blindfold	counterclockwise	practice	Guided	1	-0.5	-0.5	5.166183	0.30225	-1.45194	0.16465	1.04180837599869	4.486815	-3.806715	2.292443
Trial1	1	1	blindfold	counterclockwise	practice	Guided	1	-0.5	-0.5	5.186172	0.30224	-1.45193	0.18524	1.05505585190281	4.499628	-3.971756	2.039639
Trial1	1	1	blindfold	counterclockwise	practice	Guided	1	-0.5	-0.5	5.206177	0.30225	-1.45197	0.22581	1.08185267139972	4.549236	-4.039464	1.894773
Trial1	1	1	blindfold	counterclockwise	practice	Guided	1	-0.5	-0.5	5.226181	0.30223	-1.45197	0.2467	1.09596252081553	4.415546	-3.929438	2.249633
Trial1	1	1	blindfold	counterclockwise	practice	Guided	1	-0.5	-0.5	5.246185	0.30221	-1.45198	0.27445	1.11503977417209	4.382199	-4.026769	2.2827
Trial1	1	1	blindfold	counterclockwise	practice	Guided	1	-0.5	-0.5	5.266174	0.30218	-1.45201	0.2913	1.12678677127584	4.357805	-4.119869	1.803602
Trial1	1	1	blindfold	counterclockwise	practice	Guided	1	-0.5	-0.5	5.286179	0.30222	-1.45204	0.30678	1.13773939920513	4.344449	-4.602294	3.358631
Trial1	1	1	blindfold	counterclockwise	practice	Guided	1	-0.5	-0.5	5.306183	0.30222	-1.45204	0.30678	1.13773939920513	4.344449	-4.602294	3.358631
Trial1	1	1	blindfold	counterclockwise	practice	Guided	1	-0.5	-0.5	5.326172	0.30177	-1.45204	0.30484	1.13604689987024	4.344449	-4.602294	3.358631
Trial1	1	1	blindfold	counterclockwise	practice	Guided	1	-0.5	-0.5	5.346176	0.30177	-1.45132	0.30462	1.13589104948864	1.983105	-3.142323	8.856447
Trial1	1	1	blindfold	counterclockwise	practice	Guided	1	-0.5	-0.5	5.36618	0.30171	-1.45131	0.30405	1.13544499627921	2.668797	-1.458066	6.718828
Trial1	1	1	blindfold	counterclockwise	practice	Guided	1	-0.5	-0.5	5.386185	0.30161	-1.45124	0.30376	1.13516902079996	2.424988	-3.015369	6.684629
Trial1	1	1	blindfold	counterclockwise	practice	Guided	1	-0.5	-0.5	5.406174	0.30156	-1.45131	0.30321	1.1347443313385	3.144547	-3.396231	6.06171
Trial1	1	1	blindfold	counterclockwise	practice	Guided	1	-0.5	-0.5	5.426178	0.30168	-1.45141	0.30298	1.13466634295436	4.616865	-3.984451	4.906749
Trial1	1	1	blindfold	counterclockwise	practice	Guided	1	-0.5	-0.5	5.446182	0.30184	-1.45162	0.30277	1.13463082103482	4.810718	-4.212968	4.366257
Trial1	1	1	blindfold	counterclockwise	practice	Guided	1	-0.5	-0.5	5.466171	0.30194	-1.45173	0.30268	1.13463781072097	4.488772	-3.874424	4.044084
Trial1	1	1	blindfold	counterclockwise	practice	Guided	1	-0.5	-0.5	5.486176	0.30195	-1.45175	0.30266	1.13463072045352	3.662746	-3.832106	4.436707
Trial1	1	1	blindfold	counterclockwise	practice	Guided	1	-0.5	-0.5	5.50618	0.30194	-1.45175	0.30268	1.13463781072097	3.250629	-3.049223	4.855549
Trial1	1	1	blindfold	counterclockwise	practice	Guided	1	-0.5	-0.5	5.526184	0.30188	-1.4517	0.30273	1.13463076857795	2.522912	-2.68952	6.189938
Trial1	1	1	blindfold	counterclockwise	practice	Guided	1	-0.5	-0.5	5.546173	0.30182	-1.45164	0.30281	1.13464498667935	2.423622	-2.325585	6.384289
Trial1	1	1	blindfold	counterclockwise	practice	Guided	1	-0.5	-0.5	5.566177	0.30172	-1.45154	0.30284	1.13459552458089	2.259504	-2.592189	6.442907
Trial1	1	1	blindfold	counterclockwise	practice	Guided	1	-0.5	-0.5	5.586182	0.30168	-1.45153	0.30285	1.13457434995528	2.185121	-2.82917	6.167741
Trial1	1	1	blindfold	counterclockwise	practice	Guided	1	-0.5	-0.5	5.606186	0.30165	-1.45152	0.30286	1.13456020959259	2.200429	-2.714911	5.880364
Trial1	1	1	blindfold	counterclockwise	practice	Guided	1	-0.5	-0.5	5.626175	0.30159	-1.45151	0.30286	1.13451782158656	1.909877	-2.799547	5.746528
Trial1	1	1	blindfold	counterclockwise	practice	Guided	1	-0.5	-0.5	5.646179	0.30155	-1.4515	0.30286	1.13448956379845	1.50093	-2.685288	5.814401
Trial1	1	1	blindfold	counterclockwise	practice	Guided	1	-0.5	-0.5	5.666183	0.30143	-1.45149	0.30287	1.13441186061773	1.035528	-2.752997	5.87777
Trial1	1	1	blindfold	counterclockwise	practice	Guided	1	-0.5	-0.5	5.686172	0.30121	-1.45147	0.3029	1.13427771112077	0.438708	-2.596421	5.944909
Trial1	1	1	blindfold	counterclockwise	practice	Guided	1	-0.5	-0.5	5.706177	0.30088	-1.45142	0.30307	1.13416499559005	-0.341168	-2.558334	6.122599
Trial1	1	1	blindfold	counterclockwise	practice	Guided	1	-0.5	-0.5	5.726181	0.3	-1.45126	0.30318	1.1336216523061	-1.940592	-2.046287	6.496873
Trial1	1	1	blindfold	counterclockwise	practice	Guided	1	-0.5	-0.5	5.746185	0.29888	-1.45112	0.30329	1.13290957762975	-2.561293	-1.953187	6.654569
Trial1	1	1	blindfold	counterclockwise	practice	Guided	1	-0.5	-0.5	5.766174	0.29636	-1.45101	0.30332	1.13115528670631	-2.861136	-1.860087	6.631886
Trial1	1	1	blindfold	counterclockwise	practice	Guided	1	-0.5	-0.5	5.786179	0.2923	-1.45095	0.30324	1.12824368572995	-3.041196	-2.012432	6.464054
Trial1	1	1	blindfold	counterclockwise	practice	Guided	1	-0.5	-0.5	5.806183	0.28692	-1.45101	0.3028	1.12415788184819	-3.072748	-2.355208	6.063188
Trial1	1	1	blindfold	counterclockwise	practice	Guided	1	-0.5	-0.5	5.826172	0.27107	-1.45128	0.30258	1.11296163683162	-3.253131	-2.702216	5.089438
Trial1	1	1	blindfold	counterclockwise	practice	Guided	1	-0.5	-0.5	5.846176	0.2603	-1.45134	0.30246	1.10544026580557	-3.318531	-2.638739	4.906631
Trial1	1	1	blindfold	counterclockwise	practice	Guided	1	-0.5	-0.5	5.86618	0.2481	-1.45132	0.30242	1.09705580865484	-3.249797	-2.469467	4.866053
Trial1	1	1	blindfold	counterclockwise	practice	Guided	1	-0.5	-0.5	5.886185	0.23374	-1.45124	0.30241	1.08730686054188	-3.149919	-2.334049	4.83183
Trial1	1	1	blindfold	counterclockwise	practice	Guided	1	-0.5	-0.5	5.906174	0.21818	-1.45119	0.30244	1.07689017421377	-2.998768	-2.325585	4.803726
Trial1	1	1	blindfold	counterclockwise	practice	Guided	1	-0.5	-0.5	5.926178	0.18272	-1.45113	0.30246	1.05358846850422	-2.889364	-2.185936	4.923165
Trial1	1	1	blindfold	counterclockwise	practice	Guided	1	-0.5	-0.5	5.946182	0.16297	-1.4511	0.30246	1.04089926750884	-2.810071	-2.164777	4.854834
Trial1	1	1	blindfold	counterclockwise	practice	Guided	1	-0.5	-0.5	5.966171	0.14067	-1.45108	0.30248	1.02685547812001	-2.712118	-2.126691	4.973809
Trial1	1	1	blindfold	counterclockwise	practice	Guided	1	-0.5	-0.5	5.986176	0.11848	-1.45107	0.30251	1.01318300220628	-2.578661	-2.156313	5.041802
Trial1	1	1	blindfold	counterclockwise	practice	Guided	1	-0.5	-0.5	6.00618	0.095319	-1.45106	0.30249	0.999197132093759	-2.417714	-2.130923	5.045905
Trial1	1	1	blindfold	counterclockwise	practice	Guided	1	-0.5	-0.5	6.026184	0.046597	-1.45107	0.3025	0.97096578210518	-2.305451	-2.215559	5.016555
Trial1	1	1	blindfold	counterclockwise	practice	Guided	1	-0.5	-0.5	6.046173	0.021136	-1.45109	0.30249	0.956855749259204	-2.350186	-2.300195	4.967782
Trial1	1	1	blindfold	counterclockwise	practice	Guided	1	-0.5	-0.5	6.066177	-0.0066519	-1.45114	0.30249	0.942009841564	-2.423709	-2.338281	4.937196
Trial1	1	1	blindfold	counterclockwise	practice	Guided	1	-0.5	-0.5	6.086182	-0.033585	-1.45118	0.30255	0.928239966163698	-2.397482	-2.448308	5.122677
Trial1	1	1	blindfold	counterclockwise	practice	Guided	1	-0.5	-0.5	6.106186	-0.060353	-1.45121	0.30266	0.915178967110511	-2.375757	-2.350976	5.227278
Trial1	1	1	blindfold	counterclockwise	practice	Guided	1	-0.5	-0.5	6.126175	-0.1183	-1.45116	0.30269	0.888822884843089	-2.152539	-2.325585	5.408277
Trial1	1	1	blindfold	counterclockwise	practice	Guided	1	-0.5	-0.5	6.146179	-0.1486	-1.45115	0.30275	0.876293044729512	-2.163773	-2.274804	5.484512
Trial1	1	1	blindfold	counterclockwise	practice	Guided	1	-0.5	-0.5	6.166183	-0.17936	-1.45113	0.30283	0.86449177794974	-2.08236	-2.169009	5.659175
Trial1	1	1	blindfold	counterclockwise	practice	Guided	1	-0.5	-0.5	6.186172	-0.21049	-1.45109	0.30287	0.853473071486343	-2.03766	-2.046287	5.79284
Trial1	1	1	blindfold	counterclockwise	practice	Guided	1	-0.5	-0.5	6.206177	-0.24008	-1.45103	0.30284	0.84386637780673	-2.082218	-1.902405	5.726404
Trial1	1	1	blindfold	counterclockwise	practice	Guided	1	-0.5	-0.5	6.226181	-0.30224	-1.45095	0.30281	0.826808890412681	-1.887874	-1.809306	5.597602
Trial1	1	1	blindfold	counterclockwise	practice	Guided	1	-0.5	-0.5	6.246185	-0.33474	-1.45093	0.30281	0.81964308734794	-1.772888	-1.847392	5.578189
Trial1	1	1	blindfold	counterclockwise	practice	Guided	1	-0.5	-0.5	6.266174	-0.3664	-1.45093	0.30284	0.813880221985935	-1.688774	-1.940492	5.681337
Trial1	1	1	blindfold	counterclockwise	practice	Guided	1	-0.5	-0.5	6.286179	-0.39808	-1.45096	0.30293	0.809372758922542	-1.671482	-1.987041	5.865836
Trial1	1	1	blindfold	counterclockwise	practice	Guided	1	-0.5	-0.5	6.306183	-0.43161	-1.45099	0.30314	0.806046569611488	-1.564417	-2.0082	6.073248
Trial1	1	1	blindfold	counterclockwise	practice	Guided	1	-0.5	-0.5	6.326172	-0.49443	-1.45094	0.30324	0.803259313278447	-1.535921	-1.762756	6.373865
Trial1	1	1	blindfold	counterclockwise	practice	Guided	1	-0.5	-0.5	6.346176	-0.52566	-1.45089	0.3033	0.803709719792626	-1.641874	-1.775451	6.467938
Trial1	1	1	blindfold	counterclockwise	practice	Guided	1	-0.5	-0.5	6.36618	-0.55687	-1.45087	0.30333	0.805340481234761	-1.680832	-1.800842	6.564591
Trial1	1	1	blindfold	counterclockwise	practice	Guided	1	-0.5	-0.5	6.386185	-0.58808	-1.45087	0.30336	0.808174084290403	-1.734828	-1.711974	6.87708
Trial1	1	1	blindfold	counterclockwise	practice	Guided	1	-0.5	-0.5	6.406174	-0.62019	-1.45087	0.30334	0.812281218709668	-1.497734	-1.669656	6.753737
Trial1	1	1	blindfold	counterclockwise	practice	Guided	1	-0.5	-0.5	6.426178	-0.6821	-1.45088	0.30333	0.823710813904412	-1.538092	-1.800842	6.591082
Trial1	1	1	blindfold	counterclockwise	practice	Guided	1	-0.5	-0.5	6.446182	-0.71277	-1.45088	0.30327	0.830971558554675	-1.452751	-1.779683	6.688998
Trial1	1	1	blindfold	counterclockwise	practice	Guided	1	-0.5	-0.5	6.466171	-0.74503	-1.4509	0.30319	0.839734397708375	-1.456626	-1.906637	6.460765
Trial1	1	1	blindfold	counterclockwise	practice	Guided	1	-0.5	-0.5	6.486176	-0.77423	-1.45094	0.30307	0.848600927234036	-1.274979	-1.919333	6.031522
Trial1	1	1	blindfold	counterclockwise	practice	Guided	1	-0.5	-0.5	6.50618	-0.80398	-1.45097	0.30293	0.858545524045635	-1.326647	-2.063214	5.738992
Trial1	1	1	blindfold	counterclockwise	practice	Guided	1	-0.5	-0.5	6.526184	-0.86325	-1.45102	0.3029	0.88124852786007	-1.17211	-1.991273	5.671621
Trial1	1	1	blindfold	counterclockwise	practice	Guided	1	-0.5	-0.5	6.546173	-0.89271	-1.45102	0.30283	0.893732171139051	-1.180421	-2.020896	5.783015
Trial1	1	1	blindfold	counterclockwise	practice	Guided	1	-0.5	-0.5	6.566177	-0.9208601	-1.45103	0.30277	0.906401062547939	-1.113647	-2.152082	5.60967
Trial1	1	1	blindfold	counterclockwise	practice	Guided	1	-0.5	-0.5	6.586182	-0.94858	-1.45105	0.30268	0.919521176590933	-1.056274	-2.152082	5.193947
Trial1	1	1	blindfold	counterclockwise	practice	Guided	1	-0.5	-0.5	6.606186	-0.9759099	-1.45104	0.30258	0.933072844789882	-1.228727	-1.978578	5.426473
Trial1	1	1	blindfold	counterclockwise	practice	Guided	1	-0.5	-0.5	6.626175	-1.03119	-1.45097	0.30246	0.962343458213264	-1.066133	-1.944723	4.719565
Trial1	1	1	blindfold	counterclockwise	practice	Guided	1	-0.5	-0.5	6.646179	-1.05741	-1.45096	0.30237	0.976986973251223	-0.942052	-1.902405	4.838164
Trial1	1	1	blindfold	counterclockwise	practice	Guided	1	-0.5	-0.5	6.666183	-1.08318	-1.45097	0.30233	0.991883190408885	-1.040767	-2.029359	4.58082
Trial1	1	1	blindfold	counterclockwise	practice	Guided	1	-0.5	-0.5	6.686172	-1.10852	-1.451	0.3023	1.00696669655379	-0.960647	-1.991273	4.366321
Trial1	1	1	blindfold	counterclockwise	practice	Guided	1	-0.5	-0.5	6.706177	-1.13342	-1.451	0.30239	1.02227716947148	-0.920857	-2.020896	4.819195
Trial1	1	1	blindfold	counterclockwise	practice	Guided	1	-0.5	-0.5	6.726181	-1.18325	-1.45098	0.30238	1.05387110926691	-0.86698	-1.953187	4.793185
Trial1	1	1	blindfold	counterclockwise	practice	Guided	1	-0.5	-0.5	6.746185	-1.20598	-1.45098	0.30227	1.06866505222371	-1.079369	-2.075909	4.668639
Trial1	1	1	blindfold	counterclockwise	practice	Guided	1	-0.5	-0.5	6.766174	-1.23047	-1.45105	0.30215	1.08491066485061	-1.068967	-2.35944	4.295467
Trial1	1	1	blindfold	counterclockwise	practice	Guided	1	-0.5	-0.5	6.786179	-1.25254	-1.45116	0.30202	1.09979665095908	-1.150361	-2.503321	3.994203
Trial1	1	1	blindfold	counterclockwise	practice	Guided	1	-0.5	-0.5	6.806183	-1.27502	-1.45126	0.3018	1.1151408345819	-1.145727	-2.630275	3.731518
Trial1	1	1	blindfold	counterclockwise	practice	Guided	1	-0.5	-0.5	6.826172	-1.30753	-1.45133	0.30183	1.13799645021718	-3.441765	-2.630275	2.336949
Trial1	1	1	blindfold	counterclockwise	practice	Guided	1	-0.5	-0.5	6.846176	-1.3052	-1.45135	0.30284	1.13705719541021	-7.203093	-2.934965	6.583153
Trial1	1	1	blindfold	counterclockwise	practice	Guided	1	-0.5	-0.5	6.86618	-1.30415	-1.45122	0.30388	1.13704884298005	-7.398258	-0.226603	9.583868
Trial1	1	1	blindfold	counterclockwise	practice	Guided	1	-0.5	-0.5	6.886185	-1.30378	-1.45072	0.30384	1.13675898388421	-5.486832	-0.39589	8.165791
Trial1	1	1	blindfold	counterclockwise	practice	Guided	1	-0.5	-0.5	6.906174	-1.3032	-1.4507	0.30219	1.13518238877707	-3.962018	-3.02383	4.717147
Trial1	1	1	blindfold	counterclockwise	practice	Guided	1	-0.5	-0.5	6.926178	-1.30218	-1.45173	0.30193	1.13427709540601	-3.623584	-4.576901	2.629043
Trial1	1	1	blindfold	counterclockwise	practice	Guided	1	-0.5	-0.5	6.946182	-1.30208	-1.45196	0.30191	1.13419224638865	-3.67517	-4.069085	2.992421
Trial1	1	1	blindfold	counterclockwise	practice	Guided	1	-0.5	-0.5	6.966171	-1.30207	-1.45195	0.3019	1.13417808504763	-3.58486	-2.973048	3.444938
Trial1	1	1	blindfold	counterclockwise	practice	Guided	1	-0.5	-0.5	6.986176	-1.30204	-1.45183	0.30186	1.13412864757203	-3.45505	-2.48216	3.272052
Trial1	1	1	blindfold	counterclockwise	practice	Guided	1	-0.5	-0.5	7.00618	-1.30202	-1.45169	0.30176	1.1340437083443	-3.582588	-2.757227	2.730656
Trial1	1	1	blindfold	counterclockwise	practice	Guided	1	-0.5	-0.5	7.026184	-1.302	-1.4516	0.30173	1.13400841153954	-3.926098	-2.461001	2.46376
Trial1	1	1	blindfold	counterclockwise	practice	Guided	1	-0.5	-0.5	7.046173	-1.302	-1.45157	0.3017	1.13398719437346	-3.936849	-2.499087	2.587756
Trial1	1	1	blindfold	counterclockwise	practice	Guided	1	-0.5	-0.5	7.066177	-1.30199	-1.45155	0.30163	1.13393062096107	-3.937976	-2.541405	2.240717
Trial1	1	1	blindfold	counterclockwise	practice	Guided	1	-0.5	-0.5	7.086182	-1.30199	-1.45153	0.30146	1.13381045151448	-4.053364	-2.837631	1.659363
Trial1	1	1	blindfold	counterclockwise	practice	Guided	1	-0.5	-0.5	7.106186	-1.302	-1.45153	0.30095	1.13345708392806	-4.169026	-2.985744	1.190869
Trial1	1	1	blindfold	counterclockwise	practice	Guided	1	-0.5	-0.5	7.126175	-1.30202	-1.45151	0.30065	1.13325920671031	-4.160996	-2.871485	0.069037
Trial1	1	1	blindfold	counterclockwise	practice	Guided	1	-0.5	-0.5	7.146179	-1.30202	-1.4515	0.30032	1.13302608430138	-3.918393	-2.816472	-0.620006
Trial1	1	1	blindfold	counterclockwise	practice	Guided	1	-0.5	-0.5	7.166183	-1.30199	-1.45146	0.29981	1.13264470843515	-3.636138	-2.769922	-1.202844
Trial1	1	1	blindfold	counterclockwise	practice	Guided	1	-0.5	-0.5	7.186172	-1.30191	-1.45143	0.29849	1.13165621378161	-3.373705	-2.901108	-1.942717
Trial1	1	1	blindfold	counterclockwise	practice	Guided	1	-0.5	-0.5	7.206177	-1.30175	-1.45145	0.29169	1.12675463928967	-2.977643	-3.006903	-2.319861
Trial1	1	1	blindfold	counterclockwise	practice	Guided	1	-0.5	-0.5	7.226181	-1.30144	-1.45154	0.28579	1.12239564899178	-2.595909	-3.260811	-3.145576
Trial1	1	1	blindfold	counterclockwise	practice	Guided	1	-0.5	-0.5	7.246185	-1.30133	-1.45161	0.27819	1.11700922763098	-2.506878	-3.248115	-3.426752
Trial1	1	1	blindfold	counterclockwise	practice	Guided	1	-0.5	-0.5	7.266174	-1.30127	-1.45164	0.26836	1.11013996605969	-2.518046	-3.345447	-3.520286
Trial1	1	1	blindfold	counterclockwise	practice	Guided	1	-0.5	-0.5	7.286179	-1.30126	-1.45166	0.25617	1.10173075416061	-2.627025	-3.324288	-3.491997
Trial1	1	1	blindfold	counterclockwise	practice	Guided	1	-0.5	-0.5	7.306183	-1.30131	-1.45167	0.22686	1.0818610353581	-2.858236	-3.226956	-3.323593
Trial1	1	1	blindfold	counterclockwise	practice	Guided	1	-0.5	-0.5	7.326172	-1.30155	-1.45152	0.21044	1.07107761017676	-3.463502	-2.943426	-3.267851
Trial1	1	1	blindfold	counterclockwise	practice	Guided	1	-0.5	-0.5	7.346176	-1.30178	-1.45155	0.19104	1.05848355652367	-3.616705	-3.11693	-3.634298
Trial1	1	1	blindfold	counterclockwise	practice	Guided	1	-0.5	-0.5	7.36618	-1.30178	-1.45155	0.17037	1.04510626192799	-3.55279	-3.053453	-3.62693
Trial1	1	1	blindfold	counterclockwise	practice	Guided	1	-0.5	-0.5	7.386185	-1.30182	-1.45153	0.14735	1.03052287529847	-3.61911	-3.015366	-3.287044
Trial1	1	1	blindfold	counterclockwise	practice	Guided	1	-0.5	-0.5	7.406174	-1.30183	-1.45154	0.097267	0.999829542857539	-3.589066	-3.375069	-3.499917
Trial1	1	1	blindfold	counterclockwise	practice	Guided	1	-0.5	-0.5	7.426178	-1.30176	-1.45169	0.068191	0.982680030528367	-3.585576	-3.616282	-4.212337
Trial1	1	1	blindfold	counterclockwise	practice	Guided	1	-0.5	-0.5	7.446182	-1.30176	-1.45183	0.037923	0.965494787878046	-3.575455	-3.91674	-4.09184
Trial1	1	1	blindfold	counterclockwise	practice	Guided	1	-0.5	-0.5	7.466171	-1.30176	-1.45189	0.0050271	0.947560764485851	-3.414627	-3.438546	-3.774591
Trial1	1	1	blindfold	counterclockwise	practice	Guided	1	-0.5	-0.5	7.486176	-1.30174	-1.45178	-0.02823	0.930243973245562	-3.751424	-3.163479	-3.354188
Trial1	1	1	blindfold	counterclockwise	practice	Guided	1	-0.5	-0.5	7.50618	-1.30181	-1.45168	-0.09830101	0.896806220965566	-4.001745	-3.561269	-3.312519
Trial1	1	1	blindfold	counterclockwise	practice	Guided	1	-0.5	-0.5	7.526184	-1.30195	-1.4517	-0.1352	0.881023837759811	-4.235831	-2.841863	-2.180597
Trial1	1	1	blindfold	counterclockwise	practice	Guided	1	-0.5	-0.5	7.546173	-1.30206	-1.45156	-0.17106	0.866892024888733	-4.465193	-2.951889	-1.829502
Trial1	1	1	blindfold	counterclockwise	practice	Guided	1	-0.5	-0.5	7.566177	-1.30217	-1.45156	-0.20668	0.854115561691637	-4.32496	-3.252347	-1.71233
Trial1	1	1	blindfold	counterclockwise	practice	Guided	1	-0.5	-0.5	7.586182	-1.3022	-1.45154	-0.24303	0.84235286569313	-4.327688	-2.668359	-1.491668
Trial1	1	1	blindfold	counterclockwise	practice	Guided	1	-0.5	-0.5	7.606186	-1.30224	-1.45145	-0.31174	0.824033290378522	-4.617422	-2.985744	-1.27605
Trial1	1	1	blindfold	counterclockwise	practice	Guided	1	-0.5	-0.5	7.626175	-1.30231	-1.45152	-0.34484	0.817175592269039	-4.631081	-2.511782	-0.924081
Trial1	1	1	blindfold	counterclockwise	practice	Guided	1	-0.5	-0.5	7.646179	-1.30233	-1.45141	-0.37806	0.811543478033888	-4.771718	-3.02383	-0.839289
Trial1	1	1	blindfold	counterclockwise	practice	Guided	1	-0.5	-0.5	7.666183	-1.30234	-1.45146	-0.40923	0.807458183956102	-4.731867	-2.981512	-0.566819
Trial1	1	1	blindfold	counterclockwise	practice	Guided	1	-0.5	-0.5	7.686172	-1.30232	-1.45143	-0.43928	0.804614383434477	-4.699818	-2.418683	-0.586353
Trial1	1	1	blindfold	counterclockwise	practice	Guided	1	-0.5	-0.5	7.706177	-1.30236	-1.4513	-0.49786	0.802362911618218	-4.763093	-2.892644	-0.499908
Trial1	1	1	blindfold	counterclockwise	practice	Guided	1	-0.5	-0.5	7.726181	-1.30239	-1.4514	-0.5247	0.802770059412279	-4.733247	-2.71914	-0.384262
Trial1	1	1	blindfold	counterclockwise	practice	Guided	1	-0.5	-0.5	7.746185	-1.30239	-1.45135	-0.55064	0.803986372561048	-4.572315	-2.854558	-0.795097
Trial1	1	1	blindfold	counterclockwise	practice	Guided	1	-0.5	-0.5	7.766174	-1.3024	-1.45142	-0.57594	0.805985386301548	-4.756489	-3.28197	-0.968907
Trial1	1	1	blindfold	counterclockwise	practice	Guided	1	-0.5	-0.5	7.786179	-1.30238	-1.45155	-0.60085	0.808692975844473	-4.722487	-3.078843	-1.328322
Trial1	1	1	blindfold	counterclockwise	practice	Guided	1	-0.5	-0.5	7.806183	-1.30233	-1.45158	-0.65073	0.816365722821464	-4.694217	-3.150784	-1.284516
Trial1	1	1	blindfold	counterclockwise	practice	Guided	1	-0.5	-0.5	7.826172	-1.30234	-1.45172	-0.67529	0.821264941958659	-4.670807	-3.582428	-1.839404
Trial1	1	1	blindfold	counterclockwise	practice	Guided	1	-0.5	-0.5	7.846176	-1.30234	-1.45175	-0.70041	0.826990747405863	-4.591567	-3.451242	-1.685288
Trial1	1	1	blindfold	counterclockwise	practice	Guided	1	-0.5	-0.5	7.86618	-1.30232	-1.45172	-0.72415	0.833042982942259	-4.744283	-3.366606	-0.947448
Trial1	1	1	blindfold	counterclockwise	practice	Guided	1	-0.5	-0.5	7.886185	-1.30235	-1.45165	-0.74816	0.839850570875359	-4.932283	-3.002671	-1.168388
Trial1	1	1	blindfold	counterclockwise	practice	Guided	1	-0.5	-0.5	7.906174	-1.30239	-1.45157	-0.79445	0.854710753801494	-4.861079	-3.430083	-1.61166
Trial1	1	1	blindfold	counterclockwise	practice	Guided	1	-0.5	-0.5	7.926178	-1.30244	-1.45169	-0.81806	0.863175637332162	-4.926281	-3.210029	-1.518819
Trial1	1	1	blindfold	counterclockwise	practice	Guided	1	-0.5	-0.5	7.946182	-1.30247	-1.45161	-0.84099	0.871912974809357	-5.084694	-2.841863	-1.702567
Trial1	1	1	blindfold	counterclockwise	practice	Guided	1	-0.5	-0.5	7.966171	-1.30251	-1.45149	-0.86428	0.881318469672951	-4.992728	-3.053453	-2.089044
Trial1	1	1	blindfold	counterclockwise	practice	Guided	1	-0.5	-0.5	7.986176	-1.30251	-1.45151	-0.88875	0.891711227180237	-4.865072	-3.11693	-2.266841
Trial1	1	1	blindfold	counterclockwise	practice	Guided	1	-0.5	-0.5	8.00618	-1.30249	-1.45154	-0.93755	0.914024180955193	-4.882867	-3.036525	-1.921191
Trial1	1	1	blindfold	counterclockwise	practice	Guided	1	-0.5	-0.5	8.026184	-1.30249	-1.45151	-0.96151	0.925733047979843	-4.931748	-2.947658	-2.495567
Trial1	1	1	blindfold	counterclockwise	practice	Guided	1	-0.5	-0.5	8.046173	-1.30248	-1.45154	-0.9869	0.938640379940006	-4.949057	-3.277738	-2.576965
Trial1	1	1	blindfold	counterclockwise	practice	Guided	1	-0.5	-0.5	8.066177	-1.30249	-1.45163	-1.01354	0.952740025156628	-4.951392	-3.222725	-2.355771
Trial1	1	1	blindfold	counterclockwise	practice	Guided	1	-0.5	-0.5	8.086182	-1.30251	-1.4516	-1.0412	0.967946187768832	-5.193184	-2.926499	-1.875096
Trial1	1	1	blindfold	counterclockwise	practice	Guided	1	-0.5	-0.5	8.106186	-1.30257	-1.45145	-1.09399	0.998470161742109	-5.355593	-2.943426	-2.089333
Trial1	1	1	blindfold	counterclockwise	practice	Guided	1	-0.5	-0.5	8.126175	-1.30265	-1.45147	-1.12217	1.01555032148951	-5.334566	-3.040757	-2.091352
Trial1	1	1	blindfold	counterclockwise	practice	Guided	1	-0.5	-0.5	8.146179	-1.3027	-1.45148	-1.14937	1.03247697171823	-5.664487	-2.710677	-1.647636
Trial1	1	1	blindfold	counterclockwise	practice	Guided	1	-0.5	-0.5	8.166183	-1.30279	-1.4514	-1.1765	1.04982104117988	-5.767179	-2.587955	-1.701077
Trial1	1	1	blindfold	counterclockwise	practice	Guided	1	-0.5	-0.5	8.186172	-1.30286	-1.45135	-1.20444	1.06809163145034	-5.835167	-2.846094	-1.873004
Trial1	1	1	blindfold	counterclockwise	practice	Guided	1	-0.5	-0.5	8.206177	-1.30288	-1.4514	-1.25782	1.10404145779083	-5.685994	-2.824935	-1.581109
Trial1	1	1	blindfold	counterclockwise	practice	Guided	1	-0.5	-0.5	8.226181	-1.30291	-1.45116	-1.28496	1.12286538438403	-5.831652	-2.092834	-1.428743
Trial1	1	1	blindfold	counterclockwise	practice	Guided	1	-0.5	-0.5	8.246185	-1.30293	-1.45105	-1.30702	1.13841028246524	-5.879043	-2.037821	-1.582882
Trial1	1	1	blindfold	counterclockwise	practice	Guided	1	-0.5	-0.5	8.266174	-1.30292	-1.45102	-1.30771	1.13889237211776	-5.976812	-1.504614	-1.692757
Trial1	1	1	blindfold	counterclockwise	practice	Guided	1	-0.5	-0.5	8.286179	-1.30294	-1.45095	-1.30458	1.13668878906067	-5.282475	-3.540104	-5.790492
Trial1	1	1	blindfold	counterclockwise	practice	Guided	1	-0.5	-0.5	8.306183	-1.30268	-1.45137	-1.30296	1.13535890313777	-4.283657	-5.435951	-5.75303
Trial1	1	1	blindfold	counterclockwise	practice	Guided	1	-0.5	-0.5	8.326172	-1.30222	-1.45167	-1.30242	1.13465175485941	-3.386821	-1.970107	-3.759301
Trial1	1	1	blindfold	counterclockwise	practice	Guided	1	-0.5	-0.5	8.346176	-1.30203	-1.45144	-1.30215	1.13432654412559	-3.960985	-2.693744	-3.338915
Trial1	1	1	blindfold	counterclockwise	practice	Guided	1	-0.5	-0.5	8.36618	-1.30202	-1.45145	-1.30214	1.13431238278453	-4.080756	-3.336978	-3.731279
Trial1	1	1	blindfold	counterclockwise	practice	Guided	1	-0.5	-0.5	8.386185	-1.30202	-1.45145	-1.30213	1.13430538590571	-4.155274	-2.554095	-4.163987
Trial1	1	1	blindfold	counterclockwise	practice	Guided	1	-0.5	-0.5	8.406174	-1.30202	-1.45144	-1.30206	1.1342558188914	-4.487195	-2.207087	-3.421394
Trial1	1	1	blindfold	counterclockwise	practice	Guided	1	-0.5	-0.5	8.426178	-1.30205	-1.45142	-1.30204	1.13426306781783	-4.524904	-2.435605	-3.247036
Trial1	1	1	blindfold	counterclockwise	practice	Guided	1	-0.5	-0.5	8.446182	-1.30206	-1.4514	-1.30201	1.13424873841976	-4.354982	-1.872775	-3.353909
Trial1	1	1	blindfold	counterclockwise	practice	Guided	1	-0.5	-0.5	8.466171	-1.30207	-1.45136	-1.302	1.1342488232402	-4.336833	-2.19016	-3.349289
Trial1	1	1	blindfold	counterclockwise	practice	Guided	1	-0.5	-0.5	8.486176	-1.30207	-1.45136	-1.302	1.1342488232402	-4.215167	-2.757221	-3.727709
Trial1	1	1	blindfold	counterclockwise	practice	Guided	1	-0.5	-0.5	8.50618	-1.30207	-1.45136	-1.302	1.1342488232402	-3.952565	-2.600645	-4.135573
Trial1	1	1	blindfold	counterclockwise	practice	Guided	1	-0.5	-0.5	8.526184	-1.30205	-1.45135	-1.302	1.13423474566606	-3.600922	-2.723367	-3.923132
Trial1	1	1	blindfold	counterclockwise	practice	Guided	1	-0.5	-0.5	8.546173	-1.30204	-1.45135	-1.30201	1.13423466102033	-3.331019	-2.70644	-4.362386
Trial1	1	1	blindfold	counterclockwise	practice	Guided	1	-0.5	-0.5	8.566177	-1.30201	-1.45135	-1.30202	1.13422041520714	-3.023132	-2.56679	-4.516114
Trial1	1	1	blindfold	counterclockwise	practice	Guided	1	-0.5	-0.5	8.586182	-1.30198	-1.45135	-1.30204	1.13421350389754	-2.753777	-2.664122	-4.572724
Trial1	1	1	blindfold	counterclockwise	practice	Guided	1	-0.5	-0.5	8.606186	-1.30192	-1.45135	-1.30215	1.13424874953443	-2.457605	-2.731831	-4.720077
Trial1	1	1	blindfold	counterclockwise	practice	Guided	1	-0.5	-0.5	8.626175	-1.3016	-1.45134	-1.3022	1.13405789199932	-1.71742	-2.617572	-4.933378
Trial1	1	1	blindfold	counterclockwise	practice	Guided	1	-0.5	-0.5	8.646179	-1.30142	-1.45134	-1.30228	1.1339872532755	-1.342693	-2.757221	-4.978942
Trial1	1	1	blindfold	counterclockwise	practice	Guided	1	-0.5	-0.5	8.666183	-1.30123	-1.45136	-1.30239	1.13393091007394	-0.912019	-2.87148	-5.313542
Trial1	1	1	blindfold	counterclockwise	practice	Guided	1	-0.5	-0.5	8.686172	-1.30102	-1.45138	-1.30252	1.13387446426284	-0.442311	-2.892639	-5.573383
Trial1	1	1	blindfold	counterclockwise	practice	Guided	1	-0.5	-0.5	8.706177	-1.3008	-1.45141	-1.30268	1.13383226331361	-0.0079065	-3.049216	-5.69366
Trial1	1	1	blindfold	counterclockwise	practice	Guided	1	-0.5	-0.5	8.726181	-1.30045	-1.45149	-1.30274	1.13362763829342	0.691082	-3.133852	-5.792463
Trial1	1	1	blindfold	counterclockwise	practice	Guided	1	-0.5	-0.5	8.746185	-1.30029	-1.45151	-1.30282	1.13357124820851	1.09128	-3.17617	-5.965538
Trial1	1	1	blindfold	counterclockwise	practice	Guided	1	-0.5	-0.5	8.766174	-1.30012	-1.45155	-1.30289	1.1335010591383	1.391313	-3.34121	-6.118684
Trial1	1	1	blindfold	counterclockwise	practice	Guided	1	-0.5	-0.5	8.786179	-1.2999	-1.45159	-1.30299	1.13341642063921	1.589468	-3.320051	-6.214015
Trial1	1	1	blindfold	counterclockwise	practice	Guided	1	-0.5	-0.5	8.806183	-1.29949	-1.45163	-1.30323	1.13329719727356	1.821137	-3.290428	-6.388234
Trial1	1	1	blindfold	counterclockwise	practice	Guided	1	-0.5	-0.5	8.826172	-1.29745	-1.45168	-1.30333	1.13193012089206	2.273423	-3.396223	-6.733886
Trial1	1	1	blindfold	counterclockwise	practice	Guided	1	-0.5	-0.5	8.846176	-1.29562	-1.45168	-1.30338	1.13067712555981	2.417267	-3.235415	-6.755309
Trial1	1	1	blindfold	counterclockwise	practice	Guided	1	-0.5	-0.5	8.86618	-1.29291	-1.45163	-1.30339	1.12877888451348	2.553653	-3.112693	-6.779276
Trial1	1	1	blindfold	counterclockwise	practice	Guided	1	-0.5	-0.5	8.886185	-1.28948	-1.45158	-1.30337	1.12635783820535	2.642966	-3.112693	-6.708394
Trial1	1	1	blindfold	counterclockwise	practice	Guided	1	-0.5	-0.5	8.906174	-1.28482	-1.45155	-1.30343	1.12313946803627	2.700519	-3.049216	-6.724325
Trial1	1	1	blindfold	counterclockwise	practice	Guided	1	-0.5	-0.5	8.926178	-1.27232	-1.4515	-1.30349	1.11448386670369	2.834687	-2.960348	-6.985047
Trial1	1	1	blindfold	counterclockwise	practice	Guided	1	-0.5	-0.5	8.946182	-1.26422	-1.45149	-1.30351	1.10890064464595	2.908822	-2.977275	-7.038397
Trial1	1	1	blindfold	counterclockwise	practice	Guided	1	-0.5	-0.5	8.966171	-1.25548	-1.45149	-1.3035	1.10288814318215	2.925726	-2.879944	-6.951235
Trial1	1	1	blindfold	counterclockwise	practice	Guided	1	-0.5	-0.5	8.986176	-1.24528	-1.45146	-1.3035	1.09592630595179	3.045348	-2.867248	-6.983238
Trial1	1	1	blindfold	counterclockwise	practice	Guided	1	-0.5	-0.5	9.00618	-1.2334	-1.45144	-1.30352	1.08789708416129	3.199632	-2.82493	-7.023462
Trial1	1	1	blindfold	counterclockwise	practice	Guided	1	-0.5	-0.5	9.026184	-1.20521	-1.45141	-1.30354	1.06911066789238	3.292004	-2.808003	-7.059697
Trial1	1	1	blindfold	counterclockwise	practice	Guided	1	-0.5	-0.5	9.046173	-1.18935	-1.4514	-1.3036	1.05876178244266	3.326662	-2.829162	-7.234999
Trial1	1	1	blindfold	counterclockwise	practice	Guided	1	-0.5	-0.5	9.066177	-1.17152	-1.4514	-1.30362	1.04725563664666	3.331165	-2.77838	-7.232899
Trial1	1	1	blindfold	counterclockwise	practice	Guided	1	-0.5	-0.5	9.086182	-1.15338	-1.45139	-1.30363	1.03572510060114	3.335386	-2.736062	-7.264586
Trial1	1	1	blindfold	counterclockwise	practice	Guided	1	-0.5	-0.5	9.106186	-1.13268	-1.45136	-1.30361	1.02277721299761	3.345958	-2.672585	-7.219102
Trial1	1	1	blindfold	counterclockwise	practice	Guided	1	-0.5	-0.5	9.126175	-1.0876	-1.4513	-1.30362	0.995529515705377	3.31205	-2.617572	-7.267194
Trial1	1	1	blindfold	counterclockwise	practice	Guided	1	-0.5	-0.5	9.146179	-1.06336	-1.4513	-1.30361	0.981409004126134	3.226386	-2.56679	-7.244901
Trial1	1	1	blindfold	counterclockwise	practice	Guided	1	-0.5	-0.5	9.166183	-1.03787	-1.45128	-1.3036	0.966993867088896	3.12451	-2.545631	-7.189582
Trial1	1	1	blindfold	counterclockwise	practice	Guided	1	-0.5	-0.5	9.186172	-1.01042	-1.45127	-1.30359	0.951990259369116	2.94122	-2.545631	-7.19654
Trial1	1	1	blindfold	counterclockwise	practice	Guided	1	-0.5	-0.5	9.206177	-0.98281	-1.45128	-1.30353	0.937425165581026	2.698735	-2.554095	-7.081686
Trial1	1	1	blindfold	counterclockwise	practice	Guided	1	-0.5	-0.5	9.226181	-0.92536	-1.45122	-1.3035	0.909144267345798	2.552468	-2.334041	-6.991924
Trial1	1	1	blindfold	counterclockwise	practice	Guided	1	-0.5	-0.5	9.246185	-0.89477	-1.45118	-1.30347	0.895213627823276	2.420369	-2.325578	-6.940635
Trial1	1	1	blindfold	counterclockwise	practice	Guided	1	-0.5	-0.5	9.266174	-0.86454	-1.45115	-1.30343	0.882263731420399	2.357165	-2.300187	-6.907614
Trial1	1	1	blindfold	counterclockwise	practice	Guided	1	-0.5	-0.5	9.286179	-0.83383	-1.45115	-1.30338	0.869978110481204	2.245848	-2.28326	-6.788061
Trial1	1	1	blindfold	counterclockwise	practice	Guided	1	-0.5	-0.5	9.306183	-0.80182	-1.45114	-1.30331	0.858138776578487	2.118707	-2.211319	-6.604406
Trial1	1	1	blindfold	counterclockwise	practice	Guided	1	-0.5	-0.5	9.326172	-0.7378	-1.45111	-1.30329	0.837749175086495	2.273932	-2.198624	-6.552271
Trial1	1	1	blindfold	counterclockwise	practice	Guided	1	-0.5	-0.5	9.346176	-0.70667	-1.45111	-1.30326	0.829421034298249	2.403782	-2.266333	-6.543495
Trial1	1	1	blindfold	counterclockwise	practice	Guided	1	-0.5	-0.5	9.36618	-0.67309	-1.45113	-1.30323	0.821668095286422	2.428388	-2.367896	-6.476371
Trial1	1	1	blindfold	counterclockwise	practice	Guided	1	-0.5	-0.5	9.386185	-0.63997	-1.45117	-1.30322	0.815324372948121	2.359423	-2.321346	-6.397753
Trial1	1	1	blindfold	counterclockwise	practice	Guided	1	-0.5	-0.5	9.406174	-0.60541	-1.45116	-1.30328	0.81016665920548	2.212756	-2.194392	-6.5214
Trial1	1	1	blindfold	counterclockwise	practice	Guided	1	-0.5	-0.5	9.426178	-0.5376	-1.45105	-1.30331	0.804189394379179	1.908148	-1.999729	-6.636005
Trial1	1	1	blindfold	counterclockwise	practice	Free	1	-0.5	-0.5	0	-0.55359	-1.4501	-1.29998	0.801772890984267	-0.464774	-0.182911	0.060014
Trial1	1	1	blindfold	counterclockwise	practice	Free	1	-0.5	-0.5	0.01176453	-0.55368	-1.45009	-1.29998	0.801778911758567	-0.470816	-0.174396	0.035004
Trial1	1	1	blindfold	counterclockwise	practice	Free	1	-0.5	-0.5	0.03175354	-0.55368	-1.45009	-1.29995	0.801749057365649	-0.530849	-0.15742	0.081987
Trial1	1	1	blindfold	counterclockwise	practice	Free	1	-0.5	-0.5	0.05175781	-0.55394	-1.45008	-1.29988	0.801696689669689	-0.513252	-0.127758	0.033991
Trial1	1	1	blindfold	counterclockwise	practice	Free	1	-0.5	-0.5	0.07176208	-0.55455	-1.45007	-1.29975	0.801608325508301	-0.437821	-0.182732	0.019842
Trial1	1	1	blindfold	counterclockwise	practice	Free	1	-0.5	-0.5	0.0917511	-0.55675	-1.45009	-1.29979	0.801800876868626	-0.246059	-0.233407	-0.08372
Trial1	1	1	blindfold	counterclockwise	practice	Free	1	-0.5	-0.5	0.1117554	-0.55805	-1.45012	-1.29995	0.802053498856244	-0.237219	-0.309504	-0.135241
Trial1	1	1	blindfold	counterclockwise	practice	Free	1	-0.5	-0.5	0.1317596	-0.55954	-1.45015	-1.30026	0.802471806100314	-0.26119	-0.368658	-0.171502
Trial1	1	1	blindfold	counterclockwise	practice	Free	1	-0.5	-0.5	0.1517639	-0.56114	-1.45017	-1.30068	0.803010976424078	-0.267643	-0.355862	-0.200604
Trial1	1	1	blindfold	counterclockwise	practice	Free	1	-0.5	-0.5	0.1717529	-0.56275	-1.45018	-1.30171	0.804161985969577	-0.316599	-0.359996	-0.121297
Trial1	1	1	blindfold	counterclockwise	practice	Free	1	-0.5	-0.5	0.1917572	-0.56665	-1.45014	-1.30221	0.804973950057881	-0.381966	-0.173647	-0.00063623
Trial1	1	1	blindfold	counterclockwise	practice	Free	1	-0.5	-0.5	0.2117615	-0.56891	-1.4501	-1.30269	0.805642520824797	-0.356232	-0.207449	0.00074545
Trial1	1	1	blindfold	counterclockwise	practice	Free	1	-0.5	-0.5	0.2317505	-0.57137	-1.4501	-1.30324	0.806404534327838	-0.309498	-0.237013	-0.079685
Trial1	1	1	blindfold	counterclockwise	practice	Free	1	-0.5	-0.5	0.2517548	-0.57407	-1.45012	-1.30388	0.807285308534771	-0.219637	-0.283488	-0.131597
Trial1	1	1	blindfold	counterclockwise	practice	Free	1	-0.5	-0.5	0.271759	-0.57683	-1.45014	-1.30551	0.809165671149161	-0.16036	-0.325722	-0.187108
Trial1	1	1	blindfold	counterclockwise	practice	Free	1	-0.5	-0.5	0.2917633	-0.58209	-1.45017	-1.30646	0.810627244919365	-0.036097	-0.350924	-0.171355
Trial1	1	1	blindfold	counterclockwise	practice	Free	1	-0.5	-0.5	0.3117523	-0.58454	-1.45017	-1.30757	0.811982935046526	0.033708	-0.338143	-0.147186
Trial1	1	1	blindfold	counterclockwise	practice	Free	1	-0.5	-0.5	0.3317566	-0.58698	-1.45016	-1.30868	0.813344301800605	0.026384	-0.346508	-0.172117
Trial1	1	1	blindfold	counterclockwise	practice	Free	1	-0.5	-0.5	0.3517609	-0.58912	-1.45017	-1.30995	0.814838367928317	0.032041	-0.363341	-0.219147
Trial1	1	1	blindfold	counterclockwise	practice	Free	1	-0.5	-0.5	0.3717499	-0.59104	-1.45018	-1.31273	0.817813216718672	-0.0070077	-0.359011	-0.228681
Trial1	1	1	blindfold	counterclockwise	practice	Free	1	-0.5	-0.5	0.3917542	-0.59456	-1.45019	-1.31412	0.819593222385868	0.0080836	-0.36727	-0.093969
Trial1	1	1	blindfold	counterclockwise	practice	Free	1	-0.5	-0.5	0.4117584	-0.59618	-1.45019	-1.31548	0.821132277350781	0.049457	-0.367158	-0.054865
Trial1	1	1	blindfold	counterclockwise	practice	Free	1	-0.5	-0.5	0.4317627	-0.5976	-1.45019	-1.31686	0.822670013968683	0.070524	-0.367059	-0.056575
Trial1	1	1	blindfold	counterclockwise	practice	Free	1	-0.5	-0.5	0.4517517	-0.59889	-1.45019	-1.31807	0.824025273696852	0.102853	-0.405039	-0.076204
Trial1	1	1	blindfold	counterclockwise	practice	Free	1	-0.5	-0.5	0.471756	-0.59998	-1.4502	-1.32035	0.826420114585196	0.14423	-0.434547	-0.037139
Trial1	1	1	blindfold	counterclockwise	practice	Free	1	-0.5	-0.5	0.4917603	-0.60148	-1.45023	-1.32125	0.827496155580445	0.138483	-0.463915	-0.0027127
Trial1	1	1	blindfold	counterclockwise	practice	Free	1	-0.5	-0.5	0.5117645	-0.60191	-1.45024	-1.32206	0.828352628158497	0.15566	-0.51884	0.0001187
Trial1	1	1	blindfold	counterclockwise	practice	Free	1	-0.5	-0.5	0.5317535	-0.60216	-1.45025	-1.32267	0.828988879101346	0.129964	-0.510323	0.010631
Trial1	1	1	blindfold	counterclockwise	practice	Free	1	-0.5	-0.5	0.5517578	-0.60223	-1.45025	-1.32316	0.829483718162727	0.164358	-0.463678	0.0036378
Trial1	1	1	blindfold	counterclockwise	practice	Free	1	-0.5	-0.5	0.5717621	-0.60216	-1.45024	-1.32366	0.829971374776302	0.193487	-0.463568	-0.003007
Trial1	1	1	blindfold	counterclockwise	practice	Free	1	-0.5	-0.5	0.5917511	-0.6017	-1.45025	-1.32376	0.830014146269698	0.212669	-0.480326	0.025133
Trial1	1	1	blindfold	counterclockwise	practice	Free	1	-0.5	-0.5	0.6117554	-0.60091	-1.45024	-1.3238	0.829957358299901	0.242469	-0.454806	0.026938
Trial1	1	1	blindfold	counterclockwise	practice	Free	1	-0.5	-0.5	0.6317596	-0.60091	-1.45023	-1.32381	0.829967415916032	0.266593	-0.433521	0.063182
Trial1	1	1	blindfold	counterclockwise	practice	Free	1	-0.5	-0.5	0.6517639	-0.60035	-1.45022	-1.32378	0.829869578622005	0.284149	-0.399543	0.019292
Trial1	1	1	blindfold	counterclockwise	practice	Free	1	-0.5	-0.5	0.6717529	-0.59968	-1.45021	-1.32368	0.829689532846953	0.353958	-0.390969	0.043321
Trial1	1	1	blindfold	counterclockwise	practice	Free	1	-0.5	-0.5	0.6917572	-0.59759	-1.45019	-1.3237	0.829460916338987	0.524411	-0.352666	-0.051107
Trial1	1	1	blindfold	counterclockwise	practice	Free	1	-0.5	-0.5	0.7117615	-0.59604	-1.45019	-1.32381	0.829389393098805	0.66829	-0.377951	-0.109339
Trial1	1	1	blindfold	counterclockwise	practice	Free	1	-0.5	-0.5	0.7317505	-0.59397	-1.45019	-1.32397	0.829311073345058	0.694319	-0.327069	-0.102698
Trial1	1	1	blindfold	counterclockwise	practice	Free	1	-0.5	-0.5	0.7517548	-0.59144	-1.45017	-1.32417	0.829226904499803	0.745843	-0.301592	-0.042888
Trial1	1	1	blindfold	counterclockwise	practice	Free	1	-0.5	-0.5	0.771759	-0.58827	-1.45015	-1.32461	0.829320949983527	0.781968	-0.297279	-0.015705
Trial1	1	1	blindfold	counterclockwise	practice	Free	1	-0.5	-0.5	0.7917633	-0.58035	-1.45015	-1.32485	0.828754359012601	0.715717	-0.284419	-0.047774
Trial1	1	1	blindfold	counterclockwise	practice	Free	1	-0.5	-0.5	0.8117523	-0.57585	-1.45016	-1.32516	0.828638819644043	0.687473	-0.339342	-0.082645
Trial1	1	1	blindfold	counterclockwise	practice	Free	1	-0.5	-0.5	0.8317566	-0.57062	-1.45016	-1.32552	0.828535164364887	0.618742	-0.347715	-0.039251
Trial1	1	1	blindfold	counterclockwise	practice	Free	1	-0.5	-0.5	0.8517609	-0.56516	-1.45016	-1.32594	0.828506323148476	0.625599	-0.271456	-0.06051
Trial1	1	1	blindfold	counterclockwise	practice	Free	1	-0.5	-0.5	0.8717499	-0.55915	-1.45015	-1.32692	0.829032731711146	0.634412	-0.267145	-0.056373
Trial1	1	1	blindfold	counterclockwise	practice	Free	1	-0.5	-0.5	0.8917542	-0.5463	-1.45013	-1.3275	0.828794373207291	0.667034	-0.216219	-0.079415
Trial1	1	1	blindfold	counterclockwise	practice	Free	1	-0.5	-0.5	0.9117584	-0.53921	-1.45012	-1.32807	0.828997840611633	0.669257	-0.224624	-0.044321
Trial1	1	1	blindfold	counterclockwise	practice	Free	1	-0.5	-0.5	0.9317627	-0.53165	-1.45011	-1.32871	0.829314245798822	0.723571	-0.203409	-0.056002
Trial1	1	1	blindfold	counterclockwise	practice	Free	1	-0.5	-0.5	0.9517517	-0.52338	-1.4501	-1.32937	0.82969949778796	0.745339	-0.156806	-0.048167
Trial1	1	1	blindfold	counterclockwise	practice	Free	1	-0.5	-0.5	0.971756	-0.51458	-1.45009	-1.33075	0.830877921368192	0.770435	-0.165223	-0.053238
Trial1	1	1	blindfold	counterclockwise	practice	Free	1	-0.5	-0.5	0.9917603	-0.49587	-1.45007	-1.33147	0.831480269705183	0.869938	-0.122824	-0.023863
Trial1	1	1	blindfold	counterclockwise	practice	Free	1	-0.5	-0.5	1.011765	-0.48565	-1.45006	-1.33216	0.832283714494234	0.907049	-0.105865	0.025869
Trial1	1	1	blindfold	counterclockwise	practice	Free	1	-0.5	-0.5	1.031754	-0.47485	-1.45005	-1.33282	0.833199718759926	0.878516	-0.042368	0.046023
Trial1	1	1	blindfold	counterclockwise	practice	Free	1	-0.5	-0.5	1.051758	-0.46313	-1.45003	-1.33338	0.834195177803728	0.869987	0.016884	0.048016
Trial1	1	1	blindfold	counterclockwise	practice	Free	1	-0.5	-0.5	1.071762	-0.45117	-1.44999	-1.33399	0.835418251650678	0.905061	0.063424	0.140547
Trial1	1	1	blindfold	counterclockwise	practice	Free	1	-0.5	-0.5	1.091751	-0.42514	-1.44995	-1.33389	0.837243386384804	0.88073	0.021057	0.342353
Trial1	1	1	blindfold	counterclockwise	practice	Free	1	-0.5	-0.5	1.111755	-0.41149	-1.44997	-1.33389	0.838574077506426	0.904685	0.012584	0.386916
Trial1	1	1	blindfold	counterclockwise	practice	Free	1	-0.5	-0.5	1.13176	-0.39643	-1.45	-1.33268	0.839096360586407	0.923909	0.016817	0.366402
Trial1	1	1	blindfold	counterclockwise	practice	Free	1	-0.5	-0.5	1.151764	-0.38214	-1.45002	-1.33163	0.839940128769272	0.887633	-0.03819	0.336086
Trial1	1	1	blindfold	counterclockwise	practice	Free	1	-0.5	-0.5	1.171753	-0.3669	-1.45002	-1.32871	0.839330689392413	0.876034	-0.063571	0.287489
Trial1	1	1	blindfold	counterclockwise	practice	Free	1	-0.5	-0.5	1.191757	-0.33443	-1.45002	-1.3269	0.843313133248879	0.760555	-0.021229	0.296291
Trial1	1	1	blindfold	counterclockwise	practice	Free	1	-0.5	-0.5	1.211761	-0.3178	-1.45002	-1.32483	0.844713829932388	0.722184	0.012635	0.307928
Trial1	1	1	blindfold	counterclockwise	practice	Free	1	-0.5	-0.5	1.23175	-0.30081	-1.45	-1.32248	0.846256428308108	0.698824	0.076105	0.272299
Trial1	1	1	blindfold	counterclockwise	practice	Free	1	-0.5	-0.5	1.251755	-0.28298	-1.44997	-1.31993	0.848164381231704	0.553727	0.088781	0.285649
Trial1	1	1	blindfold	counterclockwise	practice	Free	1	-0.5	-0.5	1.271759	-0.26486	-1.44997	-1.31448	0.847743237089067	0.574516	0.025292	0.271315
Trial1	1	1	blindfold	counterclockwise	practice	Free	1	-0.5	-0.5	1.291763	-0.22894	-1.44998	-1.31158	0.855649181346318	0.720732	0.016812	0.108897
Trial1	1	1	blindfold	counterclockwise	practice	Free	1	-0.5	-0.5	1.311752	-0.21004	-1.44999	-1.3089	0.859299719344012	0.747246	-0.025505	0.0041573
Trial1	1	1	blindfold	counterclockwise	practice	Free	1	-0.5	-0.5	1.331757	-0.19199	-1.45001	-1.30628	0.863109276922146	0.667811	-0.025505	-0.127516
Trial1	1	1	blindfold	counterclockwise	practice	Free	1	-0.5	-0.5	1.351761	-0.17308	-1.45001	-1.30368	0.867627880534795	0.737112	-0.101663	-0.067975
Trial1	1	1	blindfold	counterclockwise	practice	Free	1	-0.5	-0.5	1.37175	-0.15332	-1.45005	-1.29884	0.870822853210701	0.657622	-0.148172	-0.026375
Trial1	1	1	blindfold	counterclockwise	practice	Free	1	-0.5	-0.5	1.391754	-0.11375	-1.45006	-1.29681	0.885491553390124	0.541991	-0.088868	-0.1354
Trial1	1	1	blindfold	counterclockwise	practice	Free	1	-0.5	-0.5	1.411758	-0.094022	-1.45004	-1.29491	0.892580513403876	0.503765	-0.029606	-0.180026
Trial1	1	1	blindfold	counterclockwise	practice	Free	1	-0.5	-0.5	1.431763	-0.07416	-1.45002	-1.29317	0.900254582569309	0.551226	-0.03383	-0.124003
Trial1	1	1	blindfold	counterclockwise	practice	Free	1	-0.5	-0.5	1.451752	-0.054154	-1.45002	-1.29153	0.908459364132739	0.517856	-0.139611	-0.092654
Trial1	1	1	blindfold	counterclockwise	practice	Free	1	-0.5	-0.5	1.471756	-0.0334	-1.45005	-1.28856	0.916265510755894	0.55627	-0.169194	-0.061603
Trial1	1	1	blindfold	counterclockwise	practice	Free	1	-0.5	-0.5	1.49176	0.008494101	-1.45007	-1.28727	0.937208841194507	0.565039	-0.118334	-0.045593
Trial1	1	1	blindfold	counterclockwise	practice	Free	1	-0.5	-0.5	1.511765	0.028366	-1.45006	-1.28597	0.947058400850108	0.509828	-0.122535	0.0021669
Trial1	1	1	blindfold	counterclockwise	practice	Free	1	-0.5	-0.5	1.531754	0.048905	-1.45005	-1.2847	0.957627717695968	0.374794	-0.07596	-0.052664
Trial1	1	1	blindfold	counterclockwise	practice	Free	1	-0.5	-0.5	1.551758	0.069402	-1.45005	-1.28333	0.96841337849962	0.30171	-0.075929	0.049088
Trial1	1	1	blindfold	counterclockwise	practice	Free	1	-0.5	-0.5	1.571762	0.090985	-1.45006	-1.28044	0.978953431807584	0.165161	-0.168988	0.111426
Trial1	1	1	blindfold	counterclockwise	practice	Free	1	-0.5	-0.5	1.591751	0.13081	-1.45009	-1.27874	1.00217629611665	-0.027336	-0.173124	0.180299
Trial1	1	1	blindfold	counterclockwise	practice	Free	1	-0.5	-0.5	1.611755	0.13081	-1.45009	-1.27874	1.00217629611665	-0.027336	-0.173124	0.180299
Trial1	1	1	blindfold	counterclockwise	practice	Free	1	-0.5	-0.5	1.63176	0.15071	-1.45009	-1.27537	1.01223621049971	-0.075406	-0.181536	0.225452
Trial1	1	1	blindfold	counterclockwise	practice	Free	1	-0.5	-0.5	1.651764	0.18569	-1.4501	-1.27313	1.03339289019221	-0.129178	-0.22375	0.143307
Trial1	1	1	blindfold	counterclockwise	practice	Free	1	-0.5	-0.5	1.671753	0.20575	-1.45011	-1.26913	1.04386014927896	-0.165275	-0.342166	0.065649
Trial1	1	1	blindfold	counterclockwise	practice	Free	1	-0.5	-0.5	1.691757	0.24033	-1.45022	-1.26713	1.06610356213065	-0.245373	-0.50704	0.049334
Trial1	1	1	blindfold	counterclockwise	practice	Free	1	-0.5	-0.5	1.711761	0.25682	-1.45026	-1.26531	1.07632521729353	-0.527147	-0.562045	-0.0040082
Trial1	1	1	blindfold	counterclockwise	practice	Free	1	-0.5	-0.5	1.73175	0.27149	-1.45029	-1.26349	1.08540946531858	-0.816081	-0.655145	-0.088335
Trial1	1	1	blindfold	counterclockwise	practice	Free	1	-0.5	-0.5	1.751755	0.28557	-1.45031	-1.26185	1.09431971547654	-0.880032	-0.642449	-0.084462
Trial1	1	1	blindfold	counterclockwise	practice	Free	1	-0.5	-0.5	1.771759	0.29887	-1.45031	-1.25873	1.10175513900559	-0.880444	-0.523959	-0.088942
Trial1	1	1	blindfold	counterclockwise	practice	Free	1	-0.5	-0.5	1.791763	0.32149	-1.45023	-1.25703	1.11711245613441	-0.980393	-0.413713	0.178485
Trial1	1	1	blindfold	counterclockwise	practice	Free	1	-0.5	-0.5	1.811752	0.33119	-1.45021	-1.2553	1.12310059992239	-0.958605	-0.438987	0.250272
Trial1	1	1	blindfold	counterclockwise	practice	Free	1	-0.5	-0.5	1.831757	0.33923	-1.45021	-1.2534	1.12779364537004	-0.896649	-0.430408	0.189282
Trial1	1	1	blindfold	counterclockwise	practice	Free	1	-0.5	-0.5	1.851761	0.34647	-1.45022	-1.25133	1.13181627263672	-0.817322	-0.46837	0.208624
Trial1	1	1	blindfold	counterclockwise	practice	Free	1	-0.5	-0.5	1.87175	0.35291	-1.45023	-1.24697	1.13376345737226	-0.711612	-0.447086	0.208905
Trial1	1	1	blindfold	counterclockwise	practice	Free	1	-0.5	-0.5	1.891754	0.36298	-1.45023	-1.24472	1.13988698836038	-0.607001	-0.514589	0.145421
Trial1	1	1	blindfold	counterclockwise	practice	Free	1	-0.5	-0.5	1.911758	0.36677	-1.45026	-1.2424	1.14124846817397	-0.620607	-0.582298	0.161349
Trial1	1	1	blindfold	counterclockwise	practice	Free	1	-0.5	-0.5	1.931763	0.3698	-1.45029	-1.24013	1.14207897355316	-0.638527	-0.675398	0.103323
Trial1	1	1	blindfold	counterclockwise	practice	Free	1	-0.5	-0.5	1.951752	0.37217	-1.45033	-1.23809	1.14256613102444	-0.687225	-0.743106	0.136257
Trial1	1	1	blindfold	counterclockwise	practice	Free	1	-0.5	-0.5	1.971756	0.37357	-1.45036	-1.23418	1.14111558138999	-0.650361	-0.827742	0.078731
Trial1	1	1	blindfold	counterclockwise	practice	Free	1	-0.5	-0.5	1.99176	0.37447	-1.45044	-1.23254	1.14075093401694	-0.51149	-0.857365	0.171271
Trial1	1	1	blindfold	counterclockwise	practice	Free	1	-0.5	-0.5	2.011765	0.37415	-1.45045	-1.23086	1.13942729849261	-0.472581	-0.840438	0.329345
Trial1	1	1	blindfold	counterclockwise	practice	Free	1	-0.5	-0.5	2.031754	0.37348	-1.45043	-1.22892	1.13766938878319	-0.38405	-0.793888	0.422866
Trial1	1	1	blindfold	counterclockwise	practice	Free	1	-0.5	-0.5	2.051758	0.37253	-1.4504	-1.22664	1.13547974066115	-0.294181	-0.738875	0.509675
Trial1	1	1	blindfold	counterclockwise	practice	Free	1	-0.5	-0.5	2.071762	0.37142	-1.45039	-1.22139	1.13127203023346	-0.244958	-0.836206	0.608013
Trial1	1	1	blindfold	counterclockwise	practice	Free	1	-0.5	-0.5	2.091751	0.36897	-1.45046	-1.21804	1.12724899602167	-0.207337	-0.920842	0.87272
Trial1	1	1	blindfold	counterclockwise	practice	Free	1	-0.5	-0.5	2.111755	0.36764	-1.45047	-1.21401	1.12365894752375	-0.198563	-0.950465	0.953701
Trial1	1	1	blindfold	counterclockwise	practice	Free	1	-0.5	-0.5	2.13176	0.36622	-1.45047	-1.20918	1.11949691946023	-0.241372	-1.05626	1.133758
Trial1	1	1	blindfold	counterclockwise	practice	Free	1	-0.5	-0.5	2.151764	0.36463	-1.45052	-1.20368	1.11478717153005	-0.312272	-1.111273	1.452237
Trial1	1	1	blindfold	counterclockwise	practice	Free	1	-0.5	-0.5	2.171753	0.3629	-1.45056	-1.18788	1.10352853456803	-0.349017	-1.310168	1.852968
Trial1	1	1	blindfold	counterclockwise	practice	Free	1	-0.5	-0.5	2.191757	0.35876	-1.4508	-1.1775	1.09383499636711	-0.455746	-1.801056	2.572317
Trial1	1	1	blindfold	counterclockwise	practice	Free	1	-0.5	-0.5	2.211761	0.35619	-1.45093	-1.1653	1.08429030511746	-0.489435	-1.957633	2.757176
Trial1	1	1	blindfold	counterclockwise	practice	Free	1	-0.5	-0.5	2.23175	0.35341	-1.45099	-1.15079	1.07323631123678	-0.395225	-2.203077	2.842425
Trial1	1	1	blindfold	counterclockwise	practice	Free	1	-0.5	-0.5	2.251755	0.35043	-1.4511	-1.13486	1.06126267893242	-0.284238	-2.448522	2.929475
Trial1	1	1	blindfold	counterclockwise	practice	Free	1	-0.5	-0.5	2.271759	0.3473	-1.4512	-1.09715	1.03658350491448	-0.088263	-2.579708	2.929522
Trial1	1	1	blindfold	counterclockwise	practice	Free	1	-0.5	-0.5	2.291763	0.34147	-1.45132	-1.07543	1.01940742199806	0.189158	-2.808225	2.828433
Trial1	1	1	blindfold	counterclockwise	practice	Free	1	-0.5	-0.5	2.311752	0.33894	-1.45137	-1.05359	1.00512798599443	0.224205	-2.74898	2.733177
Trial1	1	1	blindfold	counterclockwise	practice	Free	1	-0.5	-0.5	2.331757	0.33668	-1.45135	-1.02913	0.989955530303853	0.257949	-2.672807	2.556235
Trial1	1	1	blindfold	counterclockwise	practice	Free	1	-0.5	-0.5	2.351761	0.33463	-1.45136	-1.0044	0.975205943785397	0.183633	-2.977497	2.251861
Trial1	1	1	blindfold	counterclockwise	practice	Free	1	-0.5	-0.5	2.37175	0.33287	-1.45146	-0.95179	0.947516031257609	0.096516	-3.100219	2.124839
Trial1	1	1	blindfold	counterclockwise	practice	Free	1	-0.5	-0.5	2.391754	0.32982	-1.45148	-0.92473	0.932199962478694	0.143193	-2.647416	2.122816
Trial1	1	1	blindfold	counterclockwise	practice	Free	1	-0.5	-0.5	2.411758	0.32848	-1.4514	-0.89706	0.9187142057433	-0.021697	-2.782834	1.937037
Trial1	1	1	blindfold	counterclockwise	practice	Free	1	-0.5	-0.5	2.431763	0.32724	-1.45141	-0.86892	0.905774800188879	0.040626	-2.892861	1.783248
Trial1	1	1	blindfold	counterclockwise	practice	Free	1	-0.5	-0.5	2.451752	0.32613	-1.45148	-0.8386	0.89282742867857	-0.040989	-2.850543	1.804788
Trial1	1	1	blindfold	counterclockwise	practice	Free	1	-0.5	-0.5	2.471756	0.32502	-1.45142	-0.78071	0.871467767803095	-0.039898	-2.829384	1.512517
Trial1	1	1	blindfold	counterclockwise	practice	Free	1	-0.5	-0.5	2.49176	0.32308	-1.45147	-0.75164	0.860687726381201	-0.017621	-3.19755	1.402608
Trial1	1	1	blindfold	counterclockwise	practice	Free	1	-0.5	-0.5	2.511765	0.32208	-1.45149	-0.72252	0.851663461446726	-0.110872	-2.706662	1.305768
Trial1	1	1	blindfold	counterclockwise	practice	Free	1	-0.5	-0.5	2.531754	0.3211	-1.4514	-0.6934201	0.84357366073274	0.004807	-2.770139	1.188447
Trial1	1	1	blindfold	counterclockwise	practice	Free	1	-0.5	-0.5	2.551758	0.32015	-1.45144	-0.66358	0.836304023213147	0.118266	-3.036742	1.117637
Trial1	1	1	blindfold	counterclockwise	practice	Free	1	-0.5	-0.5	2.571762	0.31919	-1.45155	-0.60505	0.82589814414343	-0.119382	-2.905556	1.212141
Trial1	1	1	blindfold	counterclockwise	practice	Free	1	-0.5	-0.5	2.591751	0.31716	-1.45153	-0.57627	0.820711638148321	-0.046474	-3.40914	1.180758
Trial1	1	1	blindfold	counterclockwise	practice	Free	1	-0.5	-0.5	2.611755	0.31616	-1.45158	-0.54649	0.817483000561885	-0.163831	-3.142537	1.515031
Trial1	1	1	blindfold	counterclockwise	practice	Free	1	-0.5	-0.5	2.63176	0.31508	-1.45156	-0.51749	0.815267615160283	0.109119	-2.897093	1.398771
Trial1	1	1	blindfold	counterclockwise	practice	Free	1	-0.5	-0.5	2.651764	0.31405	-1.45158	-0.4885	0.8141312146015	0.112254	-3.320273	1.320771
Trial1	1	1	blindfold	counterclockwise	practice	Free	1	-0.5	-0.5	2.671753	0.3132	-1.45168	-0.42968	0.81623473013446	0.29175	-3.489545	1.334969
Trial1	1	1	blindfold	counterclockwise	practice	Free	1	-0.5	-0.5	2.691757	0.31199	-1.45167	-0.40057	0.818055084189608	0.067425	-3.540326	1.530498
Trial1	1	1	blindfold	counterclockwise	practice	Free	1	-0.5	-0.5	2.711761	0.3116	-1.45168	-0.37047	0.821871391170369	0.070833	-3.426068	1.454426
Trial1	1	1	blindfold	counterclockwise	practice	Free	1	-0.5	-0.5	2.73175	0.31131	-1.45169	-0.3409	0.826762791815653	-0.025092	-3.019815	1.848009
Trial1	1	1	blindfold	counterclockwise	practice	Free	1	-0.5	-0.5	2.751755	0.31101	-1.4516	-0.31091	0.83276181891835	-0.113984	-2.98596	1.839401
Trial1	1	1	blindfold	counterclockwise	practice	Free	1	-0.5	-0.5	2.771759	0.31062	-1.45155	-0.24899	0.848593436754708	-0.124069	-3.227173	1.694841
Trial1	1	1	blindfold	counterclockwise	practice	Free	1	-0.5	-0.5	2.791763	0.30949	-1.45151	-0.2179	0.857236528800512	-0.180503	-2.461217	1.713206
Trial1	1	1	blindfold	counterclockwise	practice	Free	1	-0.5	-0.5	2.811752	0.3087	-1.45143	-0.18546	0.867716021052303	-0.118712	-3.155232	1.830678
Trial1	1	1	blindfold	counterclockwise	practice	Free	1	-0.5	-0.5	2.831757	0.30771	-1.45148	-0.15264	0.87923512252218	-0.138307	-3.028278	1.711058
Trial1	1	1	blindfold	counterclockwise	practice	Free	1	-0.5	-0.5	2.851761	0.30666	-1.45149	-0.12043	0.891500832738178	-0.333038	-2.736284	1.620805
Trial1	1	1	blindfold	counterclockwise	practice	Free	1	-0.5	-0.5	2.87175	0.30553	-1.45141	-0.05553	0.92001748904583	-0.137426	-2.973265	1.605168
Trial1	1	1	blindfold	counterclockwise	practice	Free	1	-0.5	-0.5	2.891754	0.3029	-1.45148	-0.022931	0.933939647387928	-0.244236	-2.664344	1.489753
Trial1	1	1	blindfold	counterclockwise	practice	Free	1	-0.5	-0.5	2.911758	0.30145	-1.4514	0.0096848	0.949789829724788	-0.125832	-2.859006	1.287959
Trial1	1	1	blindfold	counterclockwise	practice	Free	1	-0.5	-0.5	2.931763	0.29994	-1.45144	0.042164	0.966356967314631	-0.10002	-2.969033	1.111295
Trial1	1	1	blindfold	counterclockwise	practice	Free	1	-0.5	-0.5	2.951752	0.29842	-1.45149	0.075568	0.984252526473877	-0.014104	-2.964801	1.424921
Trial1	1	1	blindfold	counterclockwise	practice	Free	1	-0.5	-0.5	2.971756	0.29685	-1.4514	0.14095	1.02263718449634	-0.033933	-2.70243	1.144274
Trial1	1	1	blindfold	counterclockwise	practice	Free	1	-0.5	-0.5	2.99176	0.29397	-1.45144	0.17279	1.04068953824344	-0.100224	-2.60933	1.196023
Trial1	1	1	blindfold	counterclockwise	practice	Free	1	-0.5	-0.5	3.011765	0.29264	-1.45134	0.20435	1.06037120174916	0.08132	-2.787066	0.955175
Trial1	1	1	blindfold	counterclockwise	practice	Free	1	-0.5	-0.5	3.031754	0.29135	-1.45133	0.23653	1.08106950900827	-0.090708	-2.829384	0.836338
Trial1	1	1	blindfold	counterclockwise	practice	Free	1	-0.5	-0.5	3.051758	0.29011	-1.45136	0.26765	1.10161714519758	0.03332	-2.732052	1.147677
Trial1	1	1	blindfold	counterclockwise	practice	Free	1	-0.5	-0.5	3.071762	0.28886	-1.45127	0.33167	1.14628753133725	-0.0043622	-2.342727	1.137303
Trial1	1	1	blindfold	counterclockwise	practice	Free	1	-0.5	-0.5	3.091751	0.28651	-1.45124	0.36249	1.16725616841211	0.148075	-2.097282	0.967083
Trial1	1	1	blindfold	counterclockwise	practice	Free	1	-0.5	-0.5	3.111755	0.28557	-1.45119	0.39203	1.18862851226846	0.22377	-2.135369	0.725198
Trial1	1	1	blindfold	counterclockwise	practice	Free	1	-0.5	-0.5	3.13176	0.28484	-1.45117	0.42365	1.21206564279692	0.333553	-2.723589	0.646073
Trial1	1	1	blindfold	counterclockwise	practice	Free	1	-0.5	-0.5	3.151764	0.28439	-1.45125	0.45173	1.23331167733361	0.456949	-2.317336	0.135455
Trial1	1	1	blindfold	counterclockwise	practice	Free	1	-0.5	-0.5	3.171753	0.28439	-1.45123	0.50819	1.27738588693706	0.440206	-2.203077	0.210937
Trial1	1	1	blindfold	counterclockwise	practice	Free	1	-0.5	-0.5	3.191757	0.2857	-1.45125	0.53339	1.29815998314662	0.679567	-2.427363	-0.559941
Trial1	1	1	blindfold	counterclockwise	practice	Free	1	-0.5	-0.5	3.211761	0.2871	-1.45124	0.55624	1.31725829712051	0.621006	-2.423131	-0.727955
Trial1	1	1	blindfold	counterclockwise	practice	Free	1	-0.5	-0.5	3.23175	0.28896	-1.45123	0.5779	1.3357867684787	0.594571	-2.427363	-1.173982
Trial1	1	1	blindfold	counterclockwise	practice	Free	1	-0.5	-0.5	3.251755	0.29137	-1.45125	0.59793	1.35340932456655	0.625719	-2.56278	-1.341428
Trial1	1	1	blindfold	counterclockwise	practice	Free	1	-0.5	-0.5	3.271759	0.29439	-1.45129	0.62971	1.3810503926746	0.700888	-2.571244	-1.608077
Trial1	1	1	blindfold	counterclockwise	practice	Free	1	-0.5	-0.5	3.291763	0.30156	-1.45131	0.64266	1.39576872526406	0.416103	-2.583939	-1.470634
Trial1	1	1	blindfold	counterclockwise	practice	Free	1	-0.5	-0.5	3.311752	0.30558	-1.45129	0.65356	1.4070038706082	0.207777	-2.575476	-1.291644
Trial1	1	1	blindfold	counterclockwise	practice	Free	1	-0.5	-0.5	3.331757	0.30955	-1.45129	0.66222	1.41637795563225	-0.066245	-2.545853	-1.266345
Trial1	1	1	blindfold	counterclockwise	practice	Free	1	-0.5	-0.5	3.351761	0.31313	-1.4513	0.669	1.42398786928137	-0.168732	-2.854775	-1.271407
Trial1	1	1	blindfold	counterclockwise	practice	Free	1	-0.5	-0.5	3.37175	0.31625	-1.45137	0.6772799	1.43256837024359	-0.386876	-2.892861	-1.225278
Trial1	1	1	blindfold	counterclockwise	practice	Free	1	-0.5	-0.5	3.391754	0.32007	-1.45157	0.67897	1.43613546136231	-1.205383	-3.307577	-0.859544
Trial1	1	1	blindfold	counterclockwise	practice	Free	1	-0.5	-0.5	3.411758	0.32013	-1.45166	0.67966	1.43673617234831	-1.790711	-3.294882	-0.364279
Trial1	1	1	blindfold	counterclockwise	practice	Free	1	-0.5	-0.5	3.431763	0.31893	-1.45168	0.68014	1.43644589462587	-2.366433	-3.349895	0.114427
Trial1	1	1	blindfold	counterclockwise	practice	Free	1	-0.5	-0.5	3.451752	0.31627	-1.45168	0.68066	1.43535875672528	-2.778168	-3.358359	0.269738
Trial1	1	1	blindfold	counterclockwise	practice	Free	1	-0.5	-0.5	3.471756	0.31202	-1.45168	0.6817501	1.43384437398653	-2.964058	-3.400677	0.193841
Trial1	1	1	blindfold	counterclockwise	practice	Free	1	-0.5	-0.5	3.49176	0.29797	-1.45176	0.68187	1.42603393168135	-2.797064	-3.624962	-0.355625
Trial1	1	1	blindfold	counterclockwise	practice	Free	1	-0.5	-0.5	3.511765	0.28864	-1.45181	0.68151	1.42053470593509	-2.680283	-3.798466	-0.568179
Trial1	1	1	blindfold	counterclockwise	practice	Free	1	-0.5	-0.5	3.531754	0.2779	-1.45189	0.68067	1.41389891053971	-2.747628	-3.912725	-0.595294
Trial1	1	1	blindfold	counterclockwise	practice	Free	1	-0.5	-0.5	3.551758	0.26579	-1.45193	0.67954	1.40632459376269	-2.768725	-3.828089	-0.445268
Trial1	1	1	blindfold	counterclockwise	practice	Free	1	-0.5	-0.5	3.571762	0.2519	-1.45191	0.67716	1.39680324840634	-2.665826	-3.646121	-0.212429
Trial1	1	1	blindfold	counterclockwise	practice	Free	1	-0.5	-0.5	3.591751	0.22039	-1.45178	0.6763	1.37936340578508	-2.517085	-3.45569	0.191643
Trial1	1	1	blindfold	counterclockwise	practice	Free	1	-0.5	-0.5	3.611755	0.20358	-1.45174	0.67573	1.37017004593504	-2.383063	-3.426068	0.259782
Trial1	1	1	blindfold	counterclockwise	practice	Free	1	-0.5	-0.5	3.63176	0.18462	-1.45173	0.67539	1.36023755987545	-2.377193	-3.536094	0.247287
Trial1	1	1	blindfold	counterclockwise	practice	Free	1	-0.5	-0.5	3.651764	0.16514	-1.45176	0.6752	1.35037262615712	-2.4785	-3.612267	0.121505
Trial1	1	1	blindfold	counterclockwise	practice	Free	1	-0.5	-0.5	3.671753	0.14395	-1.4518	0.67477	1.33968509369756	-2.539369	-3.688439	0.054632
Trial1	1	1	blindfold	counterclockwise	practice	Free	1	-0.5	-0.5	3.691757	0.098918	-1.45186	0.67422	1.31814090185893	-2.515987	-3.811161	-0.316124
Trial1	1	1	blindfold	counterclockwise	practice	Free	1	-0.5	-0.5	3.711761	0.074417	-1.45189	0.67327	1.30633738192112	-2.586798	-3.794234	-0.533514
Trial1	1	1	blindfold	counterclockwise	practice	Free	1	-0.5	-0.5	3.73175	0.050297	-1.45191	0.67182	1.2945998875388	-2.707605	-3.92542	-0.547491
Trial1	1	1	blindfold	counterclockwise	practice	Free	1	-0.5	-0.5	3.751755	0.024335	-1.45194	0.67009	1.28220039273495	-2.697798	-3.853479	-0.427548
Trial1	1	1	blindfold	counterclockwise	practice	Free	1	-0.5	-0.5	3.771759	-0.0035809	-1.45193	0.6663	1.26755181740707	-2.771375	-3.794234	-0.277148
Trial1	1	1	blindfold	counterclockwise	practice	Free	1	-0.5	-0.5	3.791763	-0.061183	-1.4519	0.66447	1.24440774777116	-2.580542	-3.777307	-0.037633
Trial1	1	1	blindfold	counterclockwise	practice	Free	1	-0.5	-0.5	3.811752	-0.092465	-1.45187	0.66275	1.23210078863894	-2.532984	-3.578412	0.056897
Trial1	1	1	blindfold	counterclockwise	practice	Free	1	-0.5	-0.5	3.831757	-0.12382	-1.45179	0.66098	1.2204039991697	-2.576576	-3.489545	-0.0071575
Trial1	1	1	blindfold	counterclockwise	practice	Free	1	-0.5	-0.5	3.851761	-0.15713	-1.45173	0.65898	1.20863332029861	-2.371389	-3.498008	-0.412631
Trial1	1	1	blindfold	counterclockwise	practice	Free	1	-0.5	-0.5	3.87175	-0.19027	-1.45175	0.653	1.19387673659342	-2.096188	-3.734989	-0.773086
Trial1	1	1	blindfold	counterclockwise	practice	Free	1	-0.5	-0.5	3.891754	-0.25772	-1.4519	0.64903	1.17429530947378	-1.681798	-3.747684	-0.81235
Trial1	1	1	blindfold	counterclockwise	practice	Free	1	-0.5	-0.5	3.911758	-0.29367	-1.45188	0.64496	1.16340258550959	-1.60486	-3.582644	-0.567718
Trial1	1	1	blindfold	counterclockwise	practice	Free	1	-0.5	-0.5	3.931763	-0.32655	-1.45182	0.64058	1.15369304109922	-1.500127	-3.447227	-0.394327
Trial1	1	1	blindfold	counterclockwise	practice	Free	1	-0.5	-0.5	3.951752	-0.36047	-1.45174	0.63587	1.14440786798533	-1.51253	-3.421836	-0.408271
Trial1	1	1	blindfold	counterclockwise	practice	Free	1	-0.5	-0.5	3.971756	-0.39548	-1.45169	0.6262	1.13103969279626	-1.610985	-3.332968	-0.321248
Trial1	1	1	blindfold	counterclockwise	practice	Free	1	-0.5	-0.5	3.99176	-0.46488	-1.45161	0.62135	1.12189982441699	-1.644838	-3.066365	-0.254982
Trial1	1	1	blindfold	counterclockwise	practice	Free	1	-0.5	-0.5	4.011765	-0.49934	-1.45156	0.61612	1.11612017595369	-1.676655	-3.138305	-0.422553
Trial1	1	1	blindfold	counterclockwise	practice	Free	1	-0.5	-0.5	4.031754	-0.53509	-1.45157	0.61078	1.11133411721114	-1.571772	-3.180623	-0.724905
Trial1	1	1	blindfold	counterclockwise	practice	Free	1	-0.5	-0.5	4.051758	-0.56885	-1.45158	0.60454	1.10668374448564	-1.551788	-3.07906	-0.809096
Trial1	1	1	blindfold	counterclockwise	practice	Free	1	-0.5	-0.5	4.071762	-0.60476	-1.45156	0.59062	1.09563981277441	-1.500646	-3.070596	-0.861607
Trial1	1	1	blindfold	counterclockwise	practice	Free	1	-0.5	-0.5	4.091751	-0.67566	-1.45146	0.58307	1.09722241248631	-1.407941	-2.850543	-0.800317
Trial1	1	1	blindfold	counterclockwise	practice	Free	1	-0.5	-0.5	4.111755	-0.71062	-1.45143	0.57513	1.09556618463383	-1.190242	-2.91402	-0.69173
Trial1	1	1	blindfold	counterclockwise	practice	Free	1	-0.5	-0.5	4.13176	-0.74544	-1.45142	0.56659	1.09446564518564	-1.142971	-2.638953	-0.685356
Trial1	1	1	blindfold	counterclockwise	practice	Free	1	-0.5	-0.5	4.151764	-0.78114	-1.45139	0.55779	1.09451329860569	-1.136324	-2.812457	-0.577427
Trial1	1	1	blindfold	counterclockwise	practice	Free	1	-0.5	-0.5	4.171753	-0.81661	-1.4514	0.54025	1.08736468033569	-1.03467	-2.596635	-0.526639
Trial1	1	1	blindfold	counterclockwise	practice	Free	1	-0.5	-0.5	4.191757	-0.88382	-1.45137	0.53059	1.09974248523725	-0.952932	-2.744748	-0.761047
Trial1	1	1	blindfold	counterclockwise	practice	Free	1	-0.5	-0.5	4.211761	-0.91755	-1.45137	0.52097	1.10305382440726	-0.957228	-2.596635	-0.631112
Trial1	1	1	blindfold	counterclockwise	practice	Free	1	-0.5	-0.5	4.23175	-0.952	-1.45133	0.51116	1.10758683537996	-1.0162	-2.82092	-0.598527
Trial1	1	1	blindfold	counterclockwise	practice	Free	1	-0.5	-0.5	4.251755	-0.98517	-1.45137	0.50091	1.11229974905437	-0.898587	-2.719357	-0.56797
Trial1	1	1	blindfold	counterclockwise	practice	Free	1	-0.5	-0.5	4.271759	-1.019	-1.45137	0.4809	1.10974128575219	-0.776278	-2.884397	-0.33253
Trial1	1	1	blindfold	counterclockwise	practice	Free	1	-0.5	-0.5	4.291763	-1.08344	-1.45147	0.46998	1.13192911134369	-0.8579	-2.990192	-0.70788
Trial1	1	1	blindfold	counterclockwise	practice	Free	1	-0.5	-0.5	4.311752	-1.11689	-1.45151	0.45948	1.14068184061761	-0.807254	-3.036742	-0.634703
Trial1	1	1	blindfold	counterclockwise	practice	Free	1	-0.5	-0.5	4.331757	-1.1479	-1.45149	0.44888	1.14897679578771	-0.611812	-2.833616	-0.529847
Trial1	1	1	blindfold	counterclockwise	practice	Free	1	-0.5	-0.5	4.351761	-1.17836	-1.45144	0.43829	1.15782571821263	-0.612906	-2.926715	-0.440716
Trial1	1	1	blindfold	counterclockwise	practice	Free	1	-0.5	-0.5	4.37175	-1.20827	-1.45142	0.41732	1.15893152472963	-0.554434	-2.782834	-0.321173
Trial1	1	1	blindfold	counterclockwise	practice	Free	1	-0.5	-0.5	4.391754	-1.26723	-1.45132	0.40733	1.18822961217143	-0.677842	-2.723589	-0.123086
Trial1	1	1	blindfold	counterclockwise	practice	Free	1	-0.5	-0.5	4.411758	-1.29564	-1.45133	0.39727	1.19922326472502	-0.620657	-2.634721	-0.207495
Trial1	1	1	blindfold	counterclockwise	practice	Free	1	-0.5	-0.5	4.431763	-1.3244	-1.4513	0.38783	1.21155988881038	-0.537589	-2.372349	-0.020836
Trial1	1	1	blindfold	counterclockwise	practice	Free	1	-0.5	-0.5	4.451752	-1.35176	-1.45124	0.37876	1.22381136257053	-0.357854	-2.600867	0.050788
Trial1	1	1	blindfold	counterclockwise	practice	Free	1	-0.5	-0.5	4.471756	-1.37846	-1.45128	0.36203	1.23076706544413	-0.217056	-2.617794	0.170461
Trial1	1	1	blindfold	counterclockwise	practice	Free	1	-0.5	-0.5	4.49176	-1.42945	-1.45132	0.35488	1.26281318489306	-0.298076	-2.74898	0.446462
Trial1	1	1	blindfold	counterclockwise	practice	Free	1	-0.5	-0.5	4.511765	-1.45443	-1.45136	0.34848	1.27704939592357	-0.16069	-2.884397	0.464566
Trial1	1	1	blindfold	counterclockwise	practice	Free	1	-0.5	-0.5	4.531754	-1.47769	-1.45146	0.34287	1.29085534888016	0.185294	-3.053669	0.658555
Trial1	1	1	blindfold	counterclockwise	practice	Free	1	-0.5	-0.5	4.551758	-1.49972	-1.45152	0.33856	1.30484603314613	0.28898	-3.049437	0.938909
Trial1	1	1	blindfold	counterclockwise	practice	Free	1	-0.5	-0.5	4.571762	-1.52108	-1.45155	0.33325	1.31791881025386	0.248412	-3.206014	1.035999
Trial1	1	1	blindfold	counterclockwise	practice	Free	1	-0.5	-0.5	4.591751	-1.55929	-1.45157	0.33203	1.34698518130062	0.121818	-3.053669	0.905832
Trial1	1	1	blindfold	counterclockwise	practice	Free	1	-0.5	-0.5	4.611755	-1.57632	-1.45153	0.33149	1.36008831875253	0.1631	-2.977497	0.681135
Trial1	1	1	blindfold	counterclockwise	practice	Free	1	-0.5	-0.5	4.63176	-1.5927	-1.45148	0.33149	1.37308737404879	0.175108	-2.757443	0.516213
Trial1	1	1	blindfold	counterclockwise	practice	Free	1	-0.5	-0.5	4.651764	-1.60836	-1.45142	0.33179	1.38576200889262	0.169344	-2.86747	0.3361
Trial1	1	1	blindfold	counterclockwise	practice	Free	1	-0.5	-0.5	4.671753	-1.62162	-1.45143	0.33254	1.3968372909714	0.234052	-2.91402	0.136726
Trial1	1	1	blindfold	counterclockwise	practice	Free	1	-0.5	-0.5	4.691757	-1.64571	-1.45148	0.33275	1.41637706291301	0.187088	-3.049437	-0.122497
Trial1	1	1	blindfold	counterclockwise	practice	Free	1	-0.5	-0.5	4.711761	-1.65642	-1.45152	0.33274	1.42504844535321	0.173995	-3.049437	-0.211583
Trial1	1	1	blindfold	counterclockwise	practice	Free	1	-0.5	-0.5	4.73175	-1.66547	-1.45152	0.33251	1.4322685576972	0.193216	-3.03251	-0.267636
Trial1	1	1	blindfold	counterclockwise	practice	Free	1	-0.5	-0.5	4.751755	-1.67403	-1.45152	0.33207	1.43898811258324	0.186871	-3.045206	-0.255623
Trial1	1	1	blindfold	counterclockwise	practice	Free	1	-0.5	-0.5	4.771759	-1.68151	-1.45153	0.33075	1.44433780249997	0.169007	-3.062133	-0.210803
Trial1	1	1	blindfold	counterclockwise	practice	Free	1	-0.5	-0.5	4.791763	-1.69301	-1.45158	0.32985	1.45324606708842	0.222625	-3.235637	-0.399357
Trial1	1	1	blindfold	counterclockwise	practice	Free	1	-0.5	-0.5	4.811752	-1.69712	-1.45161	0.32871	1.45597278808994	0.344798	-3.167928	-0.506733
Trial1	1	1	blindfold	counterclockwise	practice	Free	1	-0.5	-0.5	4.831757	-1.70036	-1.45161	0.32722	1.45779188831206	0.461343	-3.252564	-0.78035
Trial1	1	1	blindfold	counterclockwise	practice	Free	1	-0.5	-0.5	4.851761	-1.7024	-1.45163	0.32534	1.4584072839488	0.62294	-3.307577	-1.144403
Trial1	1	1	blindfold	counterclockwise	practice	Free	1	-0.5	-0.5	4.87175	-1.70328	-1.45164	0.31913	1.45562939673541	0.868154	-3.256796	-1.618248
Trial1	1	1	blindfold	counterclockwise	practice	Free	1	-0.5	-0.5	4.891754	-1.70243	-1.4516	0.31433	1.45222976707235	0.825116	-3.074828	-2.222805
Trial1	1	1	blindfold	counterclockwise	practice	Free	1	-0.5	-0.5	4.911758	-1.70108	-1.45153	0.30778	1.44744668030156	0.5962	-2.930947	-2.518053
Trial1	1	1	blindfold	counterclockwise	practice	Free	1	-0.5	-0.5	4.931763	-1.69939	-1.45148	0.29969	1.44154095475357	0.375912	-2.918252	-2.775874
Trial1	1	1	blindfold	counterclockwise	practice	Free	1	-0.5	-0.5	4.951752	-1.69751	-1.45145	0.28979	1.43450286196285	0.286681	-2.86747	-2.845541
Trial1	1	1	blindfold	counterclockwise	practice	Free	1	-0.5	-0.5	4.971756	-1.69552	-1.45144	0.26436	1.41898346338295	0.082081	-2.96057	-2.978171
Trial1	1	1	blindfold	counterclockwise	practice	Free	1	-0.5	-0.5	4.99176	-1.69214	-1.45153	0.2485	1.40763985940493	-0.236851	-3.231405	-3.451593
Trial1	1	1	blindfold	counterclockwise	practice	Free	1	-0.5	-0.5	5.011765	-1.6909	-1.45161	0.22931	1.3964727361379	-0.282217	-3.400677	-3.624481
Trial1	1	1	blindfold	counterclockwise	practice	Free	1	-0.5	-0.5	5.031754	-1.68992	-1.4517	0.20905	1.38515753115588	-0.210708	-3.392213	-3.492876
Trial1	1	1	blindfold	counterclockwise	practice	Free	1	-0.5	-0.5	5.051758	-1.68939	-1.45169	0.18652	1.3733019125672	-0.306336	-3.396445	-3.865252
Trial1	1	1	blindfold	counterclockwise	practice	Free	1	-0.5	-0.5	5.071762	-1.68917	-1.45169	0.13429	1.34775706024298	-0.303551	-3.785771	-3.627257
Trial1	1	1	blindfold	counterclockwise	practice	Free	1	-0.5	-0.5	5.091751	-1.68933	-1.45168	0.10589	1.33476918578028	0.067309	-3.481081	-3.287138
Trial1	1	1	blindfold	counterclockwise	practice	Free	1	-0.5	-0.5	5.111755	-1.68943	-1.45173	0.075914	1.32152209641249	0.021605	-3.438763	-3.123141
Trial1	1	1	blindfold	counterclockwise	practice	Free	1	-0.5	-0.5	5.13176	-1.68951	-1.45174	0.043344	1.30772971039443	-0.036698	-3.574181	-3.219709
Trial1	1	1	blindfold	counterclockwise	practice	Free	1	-0.5	-0.5	5.151764	-1.68959	-1.45179	0.00935	1.29404869308565	-0.019417	-3.472617	-3.17496
Trial1	1	1	blindfold	counterclockwise	practice	Free	1	-0.5	-0.5	5.171753	-1.68963	-1.45176	-0.059628	1.26852162443128	0.016445	-3.070596	-2.4381
Trial1	1	1	blindfold	counterclockwise	practice	Free	1	-0.5	-0.5	5.191757	-1.68991	-1.45157	-0.096508	1.25645988572119	-0.171132	-3.349895	-2.395566
Trial1	1	1	blindfold	counterclockwise	practice	Free	1	-0.5	-0.5	5.211761	-1.69026	-1.45159	-0.13281	1.24561129233858	0.033188	-2.86747	-1.906841
Trial1	1	1	blindfold	counterclockwise	practice	Free	1	-0.5	-0.5	5.23175	-1.69065	-1.4515	-0.16964	1.2356314646105	-0.150997	-3.057901	-2.044195
Trial1	1	1	blindfold	counterclockwise	practice	Free	1	-0.5	-0.5	5.251755	-1.69128	-1.45153	-0.20676	1.22684055651086	-0.148159	-3.332968	-1.899638
Trial1	1	1	blindfold	counterclockwise	practice	Free	1	-0.5	-0.5	5.271759	-1.69196	-1.4516	-0.28179	1.21176903589028	0.208614	-2.897093	-1.693345
Trial1	1	1	blindfold	counterclockwise	practice	Free	1	-0.5	-0.5	5.291763	-1.69312	-1.45154	-0.32066	1.20652317769658	0.134069	-3.544558	-1.531222
Trial1	1	1	blindfold	counterclockwise	practice	Free	1	-0.5	-0.5	5.311752	-1.69353	-1.45167	-0.3595	1.20177120032384	0.217513	-2.977497	-1.653408
Trial1	1	1	blindfold	counterclockwise	practice	Free	1	-0.5	-0.5	5.331757	-1.69377	-1.45157	-0.39609	1.19828374685348	0.192109	-3.3372	-1.593133
Trial1	1	1	blindfold	counterclockwise	practice	Free	1	-0.5	-0.5	5.351761	-1.69392	-1.45163	-0.43472	1.19570334378435	0.282424	-3.688439	-1.357874
Trial1	1	1	blindfold	counterclockwise	practice	Free	1	-0.5	-0.5	5.37175	-1.69389	-1.45172	-0.51069	1.19393783307759	0.20471	-2.922483	-1.695284
Trial1	1	1	blindfold	counterclockwise	practice	Free	1	-0.5	-0.5	5.391754	-1.69324	-1.45172	-0.54773	1.19419415256758	0.244222	-3.739221	-1.104763
Trial1	1	1	blindfold	counterclockwise	practice	Free	1	-0.5	-0.5	5.411758	-1.69263	-1.45177	-0.58475	1.19563748863068	0.277454	-3.269491	-1.529014
Trial1	1	1	blindfold	counterclockwise	practice	Free	1	-0.5	-0.5	5.431763	-1.69177	-1.4517	-0.62171	1.19796867921925	0.314238	-3.489545	-1.492343
Trial1	1	1	blindfold	counterclockwise	practice	Free	1	-0.5	-0.5	5.451752	-1.69064	-1.45179	-0.65953	1.20127989218633	0.565517	-3.696903	-1.336741
Trial1	1	1	blindfold	counterclockwise	practice	Free	1	-0.5	-0.5	5.471756	-1.68912	-1.45181	-0.73345	1.21181893049521	0.223318	-3.417604	-1.541453
Trial1	1	1	blindfold	counterclockwise	practice	Free	1	-0.5	-0.5	5.49176	-1.68531	-1.4518	-0.76917	1.21548849939286	0.51096	-3.578412	-1.052899
Trial1	1	1	blindfold	counterclockwise	practice	Free	1	-0.5	-0.5	5.511765	-1.68289	-1.45175	-0.8056099	1.22173087241676	0.264645	-3.214478	-1.208762
Trial1	1	1	blindfold	counterclockwise	practice	Free	1	-0.5	-0.5	5.531754	-1.68028	-1.45169	-0.8393	1.22808196904927	0.153879	-3.464154	-0.779772
Trial1	1	1	blindfold	counterclockwise	practice	Free	1	-0.5	-0.5	5.551758	-1.6777	-1.45171	-0.87439	1.23577719159854	0.194358	-3.38375	-0.671521
Trial1	1	1	blindfold	counterclockwise	practice	Free	1	-0.5	-0.5	5.571762	-1.6749	-1.45165	-0.94205	1.25530805941848	0.133922	-3.049437	-0.99349
Trial1	1	1	blindfold	counterclockwise	practice	Free	1	-0.5	-0.5	5.591751	-1.66938	-1.45163	-0.9743	1.26190736753055	0.115494	-3.053669	-0.520501
Trial1	1	1	blindfold	counterclockwise	practice	Free	1	-0.5	-0.5	5.611755	-1.66675	-1.45156	-1.00599	1.27174343501439	-0.097813	-2.888629	-0.743488
Trial1	1	1	blindfold	counterclockwise	practice	Free	1	-0.5	-0.5	5.63176	-1.66407	-1.45149	-1.03788	1.28233145124294	-0.13158	-3.222941	-0.596258
Trial1	1	1	blindfold	counterclockwise	practice	Free	1	-0.5	-0.5	5.651764	-1.66154	-1.45155	-1.06795	1.29295880012514	0.08551	-3.095987	-0.43412
Trial1	1	1	blindfold	counterclockwise	practice	Free	1	-0.5	-0.5	5.671753	-1.65917	-1.45153	-1.12722	1.31798325386669	-0.020056	-2.596635	-0.609084
Trial1	1	1	blindfold	counterclockwise	practice	Free	1	-0.5	-0.5	5.691757	-1.65483	-1.45147	-1.15542	1.32785832895418	0.0035892	-3.129842	-0.475269
Trial1	1	1	blindfold	counterclockwise	practice	Free	1	-0.5	-0.5	5.711761	-1.65295	-1.45149	-1.18293	1.34003253285481	0.018983	-2.744748	-0.448175
Trial1	1	1	blindfold	counterclockwise	practice	Free	1	-0.5	-0.5	5.73175	-1.65119	-1.4514	-1.21059	1.3528402230252	-0.079689	-2.787066	-0.520953
Trial1	1	1	blindfold	counterclockwise	practice	Free	1	-0.5	-0.5	5.751755	-1.6496	-1.4514	-1.23725	1.36569313740889	-0.131863	-3.024047	-0.161712
Trial1	1	1	blindfold	counterclockwise	practice	Free	1	-0.5	-0.5	5.771759	-1.64811	-1.4515	-1.28617	1.39148119778292	-0.069531	-2.918252	0.142636
Trial1	1	1	blindfold	counterclockwise	practice	Free	1	-0.5	-0.5	5.791763	-1.64571	-1.45135	-1.30809	1.40202025186062	-0.254983	-2.816688	-0.056166
Trial1	1	1	blindfold	counterclockwise	practice	Free	1	-0.5	-0.5	5.811752	-1.64487	-1.4514	-1.3297	1.41390575835476	-0.248616	-3.040974	-0.144471
Trial1	1	1	blindfold	counterclockwise	practice	Free	1	-0.5	-0.5	5.831757	-1.64428	-1.45147	-1.35079	1.425910335252	-0.13112	-2.833616	0.089311
Trial1	1	1	blindfold	counterclockwise	practice	Free	1	-0.5	-0.5	5.851761	-1.64385	-1.45142	-1.37065	1.43750628914905	-0.248985	-2.736284	0.241196
Trial1	1	1	blindfold	counterclockwise	practice	Free	1	-0.5	-0.5	5.87175	-1.64364	-1.45138	-1.40609	1.4590789553395	-0.272936	-2.897093	0.094587
Trial1	1	1	blindfold	counterclockwise	practice	Free	1	-0.5	-0.5	5.891754	-1.64394	-1.45153	-1.42247	1.46954074600301	-0.052839	-2.964801	-0.184076
Trial1	1	1	blindfold	counterclockwise	practice	Free	1	-0.5	-0.5	5.911758	-1.64422	-1.45151	-1.43797	1.47953615880413	-0.0037819	-2.909788	-0.060527
Trial1	1	1	blindfold	counterclockwise	practice	Free	1	-0.5	-0.5	5.931763	-1.64452	-1.45147	-1.45298	1.48932773135082	-0.043308	-2.952106	-0.004122
Trial1	1	1	blindfold	counterclockwise	practice	Free	1	-0.5	-0.5	5.951752	-1.64483	-1.45146	-1.46665	1.49834840498534	-8.4326E-05	-2.901324	-0.04399
Trial1	1	1	blindfold	counterclockwise	practice	Free	1	-0.5	-0.5	5.971756	-1.6451	-1.45145	-1.49193	1.51498486624864	0.110773	-2.842079	-0.150666
Trial1	1	1	blindfold	counterclockwise	practice	Free	1	-0.5	-0.5	5.99176	-1.64528	-1.45148	-1.50302	1.52240443521466	0.23452	-3.036742	0.077932
Trial1	1	1	blindfold	counterclockwise	practice	Free	1	-0.5	-0.5	6.011765	-1.64514	-1.4515	-1.5135	1.52922469889444	0.224097	-2.871702	0.010939
Trial1	1	1	blindfold	counterclockwise	practice	Free	1	-0.5	-0.5	6.031754	-1.64476	-1.45146	-1.52248	1.53490753216851	0.301771	-2.875934	0.089313
Trial1	1	1	blindfold	counterclockwise	practice	Free	1	-0.5	-0.5	6.051758	-1.64421	-1.45144	-1.53109	1.54024783233771	0.383824	-2.833616	0.088781
Trial1	1	1	blindfold	counterclockwise	practice	Free	1	-0.5	-0.5	6.071762	-1.64334	-1.45144	-1.54449	1.54860765015149	0.468872	-2.803993	0.019998
Trial1	1	1	blindfold	counterclockwise	practice	Free	1	-0.5	-0.5	6.091751	-1.64087	-1.45143	-1.55121	1.5513305933473	0.666702	-2.837847	-0.0026749
Trial1	1	1	blindfold	counterclockwise	practice	Free	1	-0.5	-0.5	6.111755	-1.63868	-1.45142	-1.5569	1.55358609715208	0.899287	-2.812457	-0.147989
Trial1	1	1	blindfold	counterclockwise	practice	Free	1	-0.5	-0.5	6.13176	-1.63601	-1.45142	-1.56191	1.55504710001944	1.073376	-2.91402	-0.362979
Trial1	1	1	blindfold	counterclockwise	practice	Free	1	-0.5	-0.5	6.151764	-1.63296	-1.45145	-1.56682	1.55618226501167	1.345881	-2.926715	-0.600467
Trial1	1	1	blindfold	counterclockwise	practice	Free	1	-0.5	-0.5	6.171753	-1.62891	-1.45147	-1.57722	1.56039763618744	1.688561	-2.86747	-0.765591
Trial1	1	1	blindfold	counterclockwise	practice	Free	1	-0.5	-0.5	6.191757	-1.61783	-1.45142	-1.58272	1.55622183999591	2.179125	-2.922483	-0.883414
Trial1	1	1	blindfold	counterclockwise	practice	Free	1	-0.5	-0.5	6.211761	-1.61009	-1.45146	-1.58848	1.55469886076041	2.381695	-3.049437	-0.841973
Trial1	1	1	blindfold	counterclockwise	practice	Free	1	-0.5	-0.5	6.23175	-1.60115	-1.45151	-1.5947	1.55270721841376	2.513024	-3.083292	-0.843084
Trial1	1	1	blindfold	counterclockwise	practice	Free	1	-0.5	-0.5	6.251755	-1.59041	-1.45155	-1.60117	1.54969979769545	2.515115	-3.091755	-0.752483
Trial1	1	1	blindfold	counterclockwise	practice	Free	1	-0.5	-0.5	6.271759	-1.5785	-1.45153	-1.61432	1.55076480193713	2.542595	-2.96057	-0.684096
Trial1	1	1	blindfold	counterclockwise	practice	Free	1	-0.5	-0.5	6.291763	-1.54993	-1.45144	-1.62106	1.53594556454133	2.337411	-2.753211	-0.527673
Trial1	1	1	blindfold	counterclockwise	practice	Free	1	-0.5	-0.5	6.311752	-1.5344	-1.4514	-1.62787	1.53038369547941	2.234803	-2.660112	-0.436979
Trial1	1	1	blindfold	counterclockwise	practice	Free	1	-0.5	-0.5	6.331757	-1.51668	-1.45132	-1.63493	1.52371409245652	2.175184	-2.435826	-0.389186
Trial1	1	1	blindfold	counterclockwise	practice	Free	1	-0.5	-0.5	6.351761	-1.49834	-1.45122	-1.64198	1.51683920761471	2.201794	-2.181918	-0.36265
Trial1	1	1	blindfold	counterclockwise	practice	Free	1	-0.5	-0.5	6.37175	-1.47828	-1.45111	-1.65507	1.51367715036308	2.062565	-2.076123	-0.165966
Trial1	1	1	blindfold	counterclockwise	practice	Free	1	-0.5	-0.5	6.391754	-1.43606	-1.45097	-1.66166	1.49186537925792	2.024006	-1.801056	-0.064996
Trial1	1	1	blindfold	counterclockwise	practice	Free	1	-0.5	-0.5	6.411758	-1.41265	-1.4509	-1.66806	1.48232731055273	1.951891	-1.669871	-0.054196
Trial1	1	1	blindfold	counterclockwise	practice	Free	1	-0.5	-0.5	6.431763	-1.38816	-1.45083	-1.67399	1.47210078283443	1.93526	-1.602162	-0.117633
Trial1	1	1	blindfold	counterclockwise	practice	Free	1	-0.5	-0.5	6.451752	-1.36414	-1.45079	-1.68025	1.46278097307474	1.94282	-1.559844	-0.182851
Trial1	1	1	blindfold	counterclockwise	practice	Free	1	-0.5	-0.5	6.471756	-1.33761	-1.45079	-1.69259	1.45734739393967	1.911122	-1.564076	-0.224731
Trial1	1	1	blindfold	counterclockwise	practice	Free	1	-0.5	-0.5	6.49176	-1.28261	-1.45074	-1.69866	1.43152501404612	1.675359	-1.403267	-0.148252
Trial1	1	1	blindfold	counterclockwise	practice	Free	1	-0.5	-0.5	6.511765	-1.25442	-1.45069	-1.7048	1.42151069755662	1.476872	-1.233995	-0.027058
Trial1	1	1	blindfold	counterclockwise	practice	Free	1	-0.5	-0.5	6.531754	-1.22477	-1.45062	-1.71053	1.41091269653714	1.36052	-1.136664	0.125634
Trial1	1	1	blindfold	counterclockwise	practice	Free	1	-0.5	-0.5	6.551758	-1.19549	-1.45055	-1.71599	1.40083481740597	1.291783	-0.950465	0.13273
Trial1	1	1	blindfold	counterclockwise	practice	Free	1	-0.5	-0.5	6.571762	-1.16572	-1.45048	-1.72659	1.3956023527436	1.416077	-0.886988	0.084893
Trial1	1	1	blindfold	counterclockwise	practice	Free	1	-0.5	-0.5	6.591751	-1.10441	-1.45044	-1.7317	1.37200441622491	1.620597	-0.903915	-0.086088
Trial1	1	1	blindfold	counterclockwise	practice	Free	1	-0.5	-0.5	6.611755	-1.07176	-1.45046	-1.73689	1.36264676171493	1.664357	-0.937769	-0.042307
Trial1	1	1	blindfold	counterclockwise	practice	Free	1	-0.5	-0.5	6.63176	-1.03833	-1.45048	-1.74179	1.35345546229439	1.564737	-0.96316	0.050603
Trial1	1	1	blindfold	counterclockwise	practice	Free	1	-0.5	-0.5	6.651764	-1.00519	-1.45047	-1.74648	1.34496442771634	1.63751	-0.865829	0.094829
Trial1	1	1	blindfold	counterclockwise	practice	Free	1	-0.5	-0.5	6.671753	-0.97244	-1.45043	-1.7551	1.34107255485808	1.490848	-0.696557	0.196522
Trial1	1	1	blindfold	counterclockwise	practice	Free	1	-0.5	-0.5	6.691757	-0.90213	-1.45027	-1.75921	1.32186158242365	1.433659	-0.400229	0.10113
Trial1	1	1	blindfold	counterclockwise	practice	Free	1	-0.5	-0.5	6.711761	-0.86677	-1.4502	-1.76308	1.31525345237361	1.109467	-0.332425	0.061843
Trial1	1	1	blindfold	counterclockwise	practice	Free	1	-0.5	-0.5	6.73175	-0.82991	-1.45016	-1.76702	1.30926706321764	1.070147	-0.340797	-0.02245
Trial1	1	1	blindfold	counterclockwise	practice	Free	1	-0.5	-0.5	6.751755	-0.79265	-1.45016	-1.77074	1.30400316056801	1.280485	-0.332238	-0.11883
Trial1	1	1	blindfold	counterclockwise	practice	Free	1	-0.5	-0.5	6.771759	-0.75718	-1.45016	-1.77894	1.30454166939727	1.243468	-0.285604	-0.160474
Trial1	1	1	blindfold	counterclockwise	practice	Free	1	-0.5	-0.5	6.791763	-0.68144	-1.45011	-1.78331	1.29607298066436	1.207734	-0.103517	-0.289241
Trial1	1	1	blindfold	counterclockwise	practice	Free	1	-0.5	-0.5	6.811752	-0.64227	-1.45007	-1.78762	1.29545597476428	1.107864	-0.116182	-0.330256
Trial1	1	1	blindfold	counterclockwise	practice	Free	1	-0.5	-0.5	6.831757	-0.60387	-1.45005	-1.79219	1.29635792343386	1.178188	-0.10346	-0.198187
Trial1	1	1	blindfold	counterclockwise	practice	Free	1	-0.5	-0.5	6.851761	-0.5652	-1.45004	-1.79694	1.29857780652412	0.968938	-0.0018829	-0.165152
Trial1	1	1	blindfold	counterclockwise	practice	Free	1	-0.5	-0.5	6.87175	-0.52515	-1.45	-1.80601	1.30625214379872	0.85237	0.125062	-0.072159
Trial1	1	1	blindfold	counterclockwise	practice	Free	1	-0.5	-0.5	6.891754	-0.44732	-1.4499	-1.81049	1.31154841805183	0.601784	0.264609	0.072604
Trial1	1	1	blindfold	counterclockwise	practice	Free	1	-0.5	-0.5	6.911758	-0.40743	-1.44987	-1.81479	1.3180447555955	0.574857	0.302614	0.109991
Trial1	1	1	blindfold	counterclockwise	practice	Free	1	-0.5	-0.5	6.931763	-0.36779	-1.44985	-1.81864	1.32525126425759	0.621176	0.289834	0.15402
Trial1	1	1	blindfold	counterclockwise	practice	Free	1	-0.5	-0.5	6.951752	-0.33071	-1.44986	-1.82239	1.33318202555354	0.420994	0.183973	0.147587
Trial1	1	1	blindfold	counterclockwise	practice	Free	1	-0.5	-0.5	6.971756	-0.2927	-1.44989	-1.82916	1.34522843128015	0.589256	0.103526	0.236479
Trial1	1	1	blindfold	counterclockwise	practice	Free	1	-0.5	-0.5	6.99176	-0.21648	-1.44999	-1.83192	1.36176155813033	0.139773	0.040032	0.354778
Trial1	1	1	blindfold	counterclockwise	practice	Free	1	-0.5	-0.5	7.011765	-0.17967	-1.45	-1.83426	1.37217382922671	-0.136184	0.116194	0.398637
Trial1	1	1	blindfold	counterclockwise	practice	Free	1	-0.5	-0.5	7.031754	-0.14245	-1.44998	-1.83616	1.38317222226082	-0.107356	0.095016	0.465175
Trial1	1	1	blindfold	counterclockwise	practice	Free	1	-0.5	-0.5	7.051758	-0.10715	-1.44997	-1.8376	1.39409643156653	-0.451238	0.073841	0.561121
Trial1	1	1	blindfold	counterclockwise	practice	Free	1	-0.5	-0.5	7.071762	-0.071809	-1.44998	-1.83858	1.40539827092711	-0.648391	-0.08697	0.547493
Trial1	1	1	blindfold	counterclockwise	practice	Free	1	-0.5	-0.5	7.091751	-0.0062217	-1.45006	-1.83805	1.42625202295534	-1.249992	-0.065746	0.782081
Trial1	1	1	blindfold	counterclockwise	practice	Free	1	-0.5	-0.5	7.111755	0.023557	-1.45004	-1.83669	1.43556677028887	-1.443528	0.069676	0.822942
Trial1	1	1	blindfold	counterclockwise	practice	Free	1	-0.5	-0.5	7.13176	0.053112	-1.44995	-1.83477	1.4448334652042	-1.573292	0.175427	0.803848
Trial1	1	1	blindfold	counterclockwise	practice	Free	1	-0.5	-0.5	7.151764	0.077453	-1.44991	-1.83211	1.45188457892823	-1.6252	0.044206	0.696905
Trial1	1	1	blindfold	counterclockwise	practice	Free	1	-0.5	-0.5	7.171753	0.10284	-1.44999	-1.82551	1.45615689083115	-1.773143	-0.256219	0.584336
Trial1	1	1	blindfold	counterclockwise	practice	Free	1	-0.5	-0.5	7.191757	0.14449	-1.45027	-1.82162	1.47039000134294	-1.770887	-0.624317	0.49475
Trial1	1	1	blindfold	counterclockwise	practice	Free	1	-0.5	-0.5	7.211761	0.16172	-1.45032	-1.81741	1.47425996228955	-1.67496	-0.751271	0.518845
Trial1	1	1	blindfold	counterclockwise	practice	Free	1	-0.5	-0.5	7.23175	0.17802	-1.45037	-1.81294	1.47767461083219	-1.491107	-0.886689	0.401703
Trial1	1	1	blindfold	counterclockwise	practice	Free	1	-0.5	-0.5	7.251755	0.19202	-1.45042	-1.80803	1.47980883366866	-1.405382	-0.929007	0.333691
Trial1	1	1	blindfold	counterclockwise	practice	Free	1	-0.5	-0.5	7.271759	0.20504	-1.45045	-1.7987	1.47773577365147	-1.28968	-0.903616	0.26271
Trial1	1	1	blindfold	counterclockwise	practice	Free	1	-0.5	-0.5	7.291763	0.22437	-1.45048	-1.79419	1.48311815972111	-1.432627	-1.03057	0.064978
Trial1	1	1	blindfold	counterclockwise	practice	Free	1	-0.5	-0.5	7.311752	0.23195	-1.45051	-1.78994	1.48313721715583	-1.442518	-1.072888	-0.029607
Trial1	1	1	blindfold	counterclockwise	practice	Free	1	-0.5	-0.5	7.331757	0.23764	-1.45055	-1.78593	1.48247378211469	-1.389105	-1.24216	-0.113454
Trial1	1	1	blindfold	counterclockwise	practice	Free	1	-0.5	-0.5	7.351761	0.24174	-1.45061	-1.78246	1.48151344971919	-1.267602	-1.360651	-0.072041
Trial1	1	1	blindfold	counterclockwise	practice	Free	1	-0.5	-0.5	7.37175	0.24446	-1.45068	-1.77689	1.47806253068292	-1.156808	-1.508764	-0.094181
Trial1	1	1	blindfold	counterclockwise	practice	Free	1	-0.5	-0.5	7.391754	0.24611	-1.45079	-1.77501	1.47727123119133	-1.032934	-1.606095	-0.128326
Trial1	1	1	blindfold	counterclockwise	practice	Free	1	-0.5	-0.5	7.411758	0.24549	-1.45084	-1.77362	1.47575843698324	-0.964605	-1.766903	-0.147172
Trial1	1	1	blindfold	counterclockwise	practice	Free	1	-0.5	-0.5	7.431763	0.24418	-1.45087	-1.77269	1.4742942524976	-0.914955	-1.728817	-0.111433
Trial1	1	1	blindfold	counterclockwise	practice	Free	1	-0.5	-0.5	7.451752	0.24249	-1.45086	-1.77192	1.47277690501348	-0.857352	-1.576472	-0.058565
Trial1	1	1	blindfold	counterclockwise	practice	Free	1	-0.5	-0.5	7.471756	0.24037	-1.45081	-1.77074	1.47068962540571	-0.782017	-1.491836	-0.030313
Trial1	1	1	blindfold	counterclockwise	practice	Free	1	-0.5	-0.5	7.49176	0.23519	-1.45078	-1.77032	1.46772514071949	-0.510689	-1.627254	-0.043009
Trial1	1	1	blindfold	counterclockwise	practice	Free	1	-0.5	-0.5	7.511765	0.23262	-1.45082	-1.77002	1.46617969109226	-0.361178	-1.754208	-0.084937
Trial1	1	1	blindfold	counterclockwise	practice	Free	1	-0.5	-0.5	7.531754	0.23	-1.45085	-1.76987	1.46474227483703	-0.279624	-1.71189	-0.120495
Trial1	1	1	blindfold	counterclockwise	practice	Free	1	-0.5	-0.5	7.551758	0.22767	-1.45086	-1.76988	1.4635911263206	-0.176962	-1.699195	-0.155483
Trial1	1	1	blindfold	counterclockwise	practice	Free	1	-0.5	-0.5	7.571762	0.22562	-1.45085	-1.77029	1.46292895052049	-0.099834	-1.678036	-0.187034
Trial1	1	1	blindfold	counterclockwise	practice	Free	1	-0.5	-0.5	7.591751	0.22253	-1.45084	-1.77058	1.46165076505806	-0.046199	-1.623022	-0.1388
Trial1	1	1	blindfold	counterclockwise	practice	Free	1	-0.5	-0.5	7.611755	0.22157	-1.45082	-1.77086	1.46141995833651	-0.037867	-1.610327	-0.134285
Trial1	1	1	blindfold	counterclockwise	practice	Free	1	-0.5	-0.5	7.63176	0.22097	-1.4508	-1.77106	1.46129779504924	0.0046726	-1.551082	-0.16277
Trial1	1	1	blindfold	counterclockwise	practice	Free	1	-0.5	-0.5	7.651764	0.22071	-1.45078	-1.77112	1.46122169791014	-0.012125	-1.512995	-0.16309
Trial1	1	1	blindfold	counterclockwise	practice	Free	1	-0.5	-0.5	7.671753	0.22067	-1.45077	-1.77114	1.46121937920031	0.021957	-1.534154	-0.149876
Trial1	1	1	blindfold	counterclockwise	practice	Free	1	-0.5	-0.5	7.691757	0.22068	-1.45076	-1.77115	1.46123292516403	0.01844	-1.457982	-0.179027
Trial1	1	1	blindfold	counterclockwise	practice	Free	1	-0.5	-0.5	7.711761	0.22068	-1.45075	-1.77116	1.46124184355046	0.047919	-1.483373	-0.173905
Trial1	1	1	blindfold	counterclockwise	practice	Free	1	-0.5	-0.5	7.73175	0.22068	-1.45074	-1.77116	1.46124184355046	0.054919	-1.390273	-0.122864
Trial2	2	1	blindfold	counterclockwise	practice	Guided	1	0.5	-0.25	0	0.44973	-1.45022	-1.05004	0.801617791863316	0.209807	-0.468899	-0.063559
Trial2	2	1	blindfold	counterclockwise	practice	Guided	1	0.5	-0.25	0.006668091	0.44999	-1.45022	-1.05005	0.801611523445404	0.186259	-0.439036	-0.100967
Trial2	2	1	blindfold	counterclockwise	practice	Guided	1	0.5	-0.25	0.02667236	0.45008	-1.45022	-1.05006	0.801615907620918	0.157999	-0.489684	-0.123938
Trial2	2	1	blindfold	counterclockwise	practice	Guided	1	0.5	-0.25	0.04667664	0.45017	-1.45023	-1.05006	0.801610307787947	0.179067	-0.502267	-0.122549
Trial2	2	1	blindfold	counterclockwise	practice	Guided	1	0.5	-0.25	0.06666565	0.45027	-1.45024	-1.05007	0.801614092876837	0.192499	-0.493723	-0.130139
Trial2	2	1	blindfold	counterclockwise	practice	Guided	1	0.5	-0.25	0.08666992	0.45038	-1.45025	-1.05007	0.801607276265136	0.1663	-0.493642	-0.123273
Trial2	2	1	blindfold	counterclockwise	practice	Guided	1	0.5	-0.25	0.1066742	0.45062	-1.45024	-1.05006	0.80158245962163	0.115268	-0.476486	-0.12222
Trial2	2	1	blindfold	counterclockwise	practice	Guided	1	0.5	-0.25	0.1266785	0.45071	-1.45023	-1.05006	0.801576922022125	0.111824	-0.442506	-0.084723
Trial2	2	1	blindfold	counterclockwise	practice	Guided	1	0.5	-0.25	0.1466675	0.45077	-1.45023	-1.05005	0.801563240591811	0.140703	-0.442378	-0.056921
Trial2	2	1	blindfold	counterclockwise	practice	Guided	1	0.5	-0.25	0.1666718	0.45081	-1.45022	-1.05004	0.801550788674753	0.139856	-0.391479	-0.064806
Trial2	2	1	blindfold	counterclockwise	practice	Guided	1	0.5	-0.25	0.186676	0.45084	-1.45021	-1.05004	0.801548949335414	0.09391	-0.361742	-0.055638
Trial2	2	1	blindfold	counterclockwise	practice	Guided	1	0.5	-0.25	0.206665	0.45084	-1.45021	-1.05004	0.801548949335414	0.09391	-0.361742	-0.055638
Trial2	2	1	blindfold	counterclockwise	practice	Guided	1	0.5	-0.25	0.2266693	0.45085	-1.45021	-1.05004	0.801548335252272	0.094666	-0.391148	-0.068273
Trial2	2	1	blindfold	counterclockwise	practice	Guided	1	0.5	-0.25	0.2466736	0.45086	-1.45021	-1.05004	0.801547723120829	0.118049	-0.475573	-0.037321
Trial2	2	1	blindfold	counterclockwise	practice	Guided	1	0.5	-0.25	0.2666779	0.45086	-1.45021	-1.05004	0.801547723120829	0.133823	-0.500817	-0.037303
Trial2	2	1	blindfold	counterclockwise	practice	Guided	1	0.5	-0.25	0.2866669	0.45087	-1.45022	-1.05004	0.801547111113272	0.088424	-0.454158	-0.038913
Trial2	2	1	blindfold	counterclockwise	practice	Guided	1	0.5	-0.25	0.3066711	0.45087	-1.45022	-1.05003	0.801537116361164	0.021372	-0.394668	-0.051662
Trial2	2	1	blindfold	counterclockwise	practice	Guided	1	0.5	-0.25	0.3266754	0.45087	-1.45021	-1.05003	0.801537116361164	-0.015657	-0.373406	-0.0042237
Trial2	2	1	blindfold	counterclockwise	practice	Guided	1	0.5	-0.25	0.3466644	0.45087	-1.4502	-1.05003	0.801537116361164	-0.016191	-0.356381	0.0053077
Trial2	2	1	blindfold	counterclockwise	practice	Guided	1	0.5	-0.25	0.3666687	0.45087	-1.45019	-1.05003	0.801537116361164	-0.0085513	-0.309741	0.018514
Trial2	2	1	blindfold	counterclockwise	practice	Guided	1	0.5	-0.25	0.386673	0.45087	-1.45018	-1.05002	0.801527121609525	0.033136	-0.335041	0.029657
Trial2	2	1	blindfold	counterclockwise	practice	Guided	1	0.5	-0.25	0.4066772	0.45087	-1.45018	-1.05002	0.801527121609525	0.061171	-0.318012	-0.010959
Trial2	2	1	blindfold	counterclockwise	practice	Guided	1	0.5	-0.25	0.4266663	0.45087	-1.45018	-1.05002	0.801527121609525	0.074885	-0.381296	-0.013824
Trial2	2	1	blindfold	counterclockwise	practice	Guided	1	0.5	-0.25	0.4466705	0.45088	-1.45018	-1.05002	0.801526507884217	0.056621	-0.402353	-0.006997
Trial2	2	1	blindfold	counterclockwise	practice	Guided	1	0.5	-0.25	0.4666748	0.45088	-1.45018	-1.05002	0.801526507884217	0.055522	-0.343004	0.0090886
Trial2	2	1	blindfold	counterclockwise	practice	Guided	1	0.5	-0.25	0.4866638	0.45088	-1.45018	-1.05001	0.801516513125395	0.047333	-0.347138	0.0077369
Trial2	2	1	blindfold	counterclockwise	practice	Guided	1	0.5	-0.25	0.5066681	0.45089	-1.45017	-1.05001	0.801515899517067	0.039026	-0.30464	0.068194
Trial2	2	1	blindfold	counterclockwise	practice	Guided	1	0.5	-0.25	0.5266724	0.45089	-1.45017	-1.05	0.801505904751064	0.035332	-0.313015	0.059456
Trial2	2	1	blindfold	counterclockwise	practice	Guided	1	0.5	-0.25	0.5466766	0.45089	-1.45017	-1.05	0.801505904751064	0.047179	-0.334082	0.072916
Trial2	2	1	blindfold	counterclockwise	practice	Guided	1	0.5	-0.25	0.5666656	0.45089	-1.45017	-1.05	0.801505904751064	0.062003	-0.359382	0.031752
Trial2	2	1	blindfold	counterclockwise	practice	Guided	1	0.5	-0.25	0.5866699	0.45089	-1.45017	-1.05	0.801505904751064	0.063779	-0.371976	0.078194
Trial2	2	1	blindfold	counterclockwise	practice	Guided	1	0.5	-0.25	0.6066742	0.45089	-1.45017	-1.05	0.801505904751064	0.032142	-0.350623	0.038805
Trial2	2	1	blindfold	counterclockwise	practice	Guided	1	0.5	-0.25	0.6266785	0.4509	-1.45017	-1.04999	0.801495296486535	0.0049001	-0.325143	0.070141
Trial2	2	1	blindfold	counterclockwise	practice	Guided	1	0.5	-0.25	0.6466675	0.4509	-1.45017	-1.04999	0.801495296486535	0.044525	-0.333518	0.047221
Trial2	2	1	blindfold	counterclockwise	practice	Guided	1	0.5	-0.25	0.6666718	0.4509	-1.45017	-1.04999	0.801495296486535	0.0096503	-0.316499	0.061931
Trial2	2	1	blindfold	counterclockwise	practice	Guided	1	0.5	-0.25	0.686676	0.4509	-1.45017	-1.04998	0.801485420699206	-0.013088	-0.337561	0.085896
Trial2	2	1	blindfold	counterclockwise	practice	Guided	1	0.5	-0.25	0.706665	0.4509	-1.45017	-1.04998	0.801485420699206	0.0016586	-0.362756	0.120716
Trial2	2	1	blindfold	counterclockwise	practice	Guided	1	0.5	-0.25	0.7266693	0.45089	-1.45018	-1.04998	0.801486034205761	-0.058265	-0.426128	0.129564
Trial2	2	1	blindfold	counterclockwise	practice	Guided	1	0.5	-0.25	0.7466736	0.45089	-1.45019	-1.04997	0.801476039441161	-0.040112	-0.434466	0.177327
Trial2	2	1	blindfold	counterclockwise	practice	Guided	1	0.5	-0.25	0.7666779	0.45089	-1.4502	-1.04997	0.801476039441161	-0.030032	-0.430112	0.152488
Trial2	2	1	blindfold	counterclockwise	practice	Guided	1	0.5	-0.25	0.7866669	0.45089	-1.45021	-1.04997	0.801476039441161	-0.014112	-0.468075	0.102588
Trial2	2	1	blindfold	counterclockwise	practice	Guided	1	0.5	-0.25	0.8066711	0.45089	-1.45023	-1.04997	0.801476039441161	0.061726	-0.535622	0.018193
Trial2	2	1	blindfold	counterclockwise	practice	Guided	1	0.5	-0.25	0.8266754	0.4509	-1.45025	-1.04997	0.801475425926955	0.115896	-0.565244	0.0079551
Trial2	2	1	blindfold	counterclockwise	practice	Guided	1	0.5	-0.25	0.8466644	0.4509	-1.45026	-1.04998	0.801485420699206	0.190359	-0.590635	-0.067137
Trial2	2	1	blindfold	counterclockwise	practice	Guided	1	0.5	-0.25	0.8666687	0.45093	-1.45028	-1.05	0.801503455182634	0.219594	-0.616026	-0.039351
Trial2	2	1	blindfold	counterclockwise	practice	Guided	1	0.5	-0.25	0.886673	0.45101	-1.4503	-1.05004	0.801538539622072	0.297166	-0.637185	-0.059794
Trial2	2	1	blindfold	counterclockwise	practice	Guided	1	0.5	-0.25	0.9066772	0.45138	-1.45032	-1.05005	0.801526005721896	0.287865	-0.594867	-0.115434
Trial2	2	1	blindfold	counterclockwise	practice	Guided	1	0.5	-0.25	0.9266663	0.4517	-1.4503	-1.05005	0.801506657354071	0.337375	-0.535622	-0.095243
Trial2	2	1	blindfold	counterclockwise	practice	Guided	1	0.5	-0.25	0.9466705	0.45217	-1.45028	-1.05004	0.801468477075002	0.383734	-0.556781	-0.092203
Trial2	2	1	blindfold	counterclockwise	practice	Guided	1	0.5	-0.25	0.9666748	0.45285	-1.45027	-1.05004	0.801428183559296	0.43458	-0.57794	-0.093094
Trial2	2	1	blindfold	counterclockwise	practice	Guided	1	0.5	-0.25	0.9866638	0.45373	-1.45027	-1.05006	0.801396887797087	0.475203	-0.552549	-0.132779
Trial2	2	1	blindfold	counterclockwise	practice	Guided	1	0.5	-0.25	1.006668	0.45494	-1.45029	-1.05008	0.801347811436489	0.520457	-0.620258	-0.112745
Trial2	2	1	blindfold	counterclockwise	practice	Guided	1	0.5	-0.25	1.026672	0.45801	-1.45036	-1.0501	0.8012011683159	0.627882	-0.810689	-0.198667
Trial2	2	1	blindfold	counterclockwise	practice	Guided	1	0.5	-0.25	1.046677	0.45994	-1.4504	-1.05013	0.801132221938825	0.735999	-0.882629	-0.272549
Trial2	2	1	blindfold	counterclockwise	practice	Guided	1	0.5	-0.25	1.066666	0.46235	-1.45044	-1.05015	0.801035333387631	0.784716	-0.941875	-0.303212
Trial2	2	1	blindfold	counterclockwise	practice	Guided	1	0.5	-0.25	1.08667	0.46512	-1.45047	-1.05017	0.800929805713039	0.902221	-1.009583	-0.366092
Trial2	2	1	blindfold	counterclockwise	practice	Guided	1	0.5	-0.25	1.106674	0.47234	-1.45053	-1.05017	0.800647873150063	1.194527	-1.16616	-0.353587
Trial2	2	1	blindfold	counterclockwise	practice	Guided	1	0.5	-0.25	1.126678	0.47689	-1.45058	-1.05017	0.80050360029492	1.315766	-1.267723	-0.340349
Trial2	2	1	blindfold	counterclockwise	practice	Guided	1	0.5	-0.25	1.146667	0.4822	-1.45063	-1.05017	0.800367902628838	1.284005	-1.343896	-0.363028
Trial2	2	1	blindfold	counterclockwise	practice	Guided	1	0.5	-0.25	1.166672	0.48849	-1.45066	-1.05018	0.800262735283318	1.572584	-1.280419	-0.314869
Trial2	2	1	blindfold	counterclockwise	practice	Guided	1	0.5	-0.25	1.186676	0.49577	-1.45065	-1.05021	0.800221179095133	1.654677	-1.288882	-0.388083
Trial2	2	1	blindfold	counterclockwise	practice	Guided	1	0.5	-0.25	1.206665	0.51296	-1.4507	-1.05025	0.800354989994752	1.769066	-1.483545	-0.511197
Trial2	2	1	blindfold	counterclockwise	practice	Guided	1	0.5	-0.25	1.226669	0.52312	-1.45074	-1.0503	0.800633892531163	1.862517	-1.492009	-0.611847
Trial2	2	1	blindfold	counterclockwise	practice	Guided	1	0.5	-0.25	1.246674	0.53469	-1.45075	-1.05034	0.80109150503102	1.861379	-1.466618	-0.689289
Trial2	2	1	blindfold	counterclockwise	practice	Guided	1	0.5	-0.25	1.266678	0.54702	-1.45074	-1.05037	0.801749947366595	1.93123	-1.483545	-0.748441
Trial2	2	1	blindfold	counterclockwise	practice	Guided	1	0.5	-0.25	1.286667	0.56047	-1.45074	-1.05037	0.802651057865285	2.023073	-1.517399	-0.758317
Trial2	2	1	blindfold	counterclockwise	practice	Guided	1	0.5	-0.25	1.306671	0.59119	-1.45076	-1.0504	0.805577930722428	1.954965	-1.610499	-0.806165
Trial2	2	1	blindfold	counterclockwise	practice	Guided	1	0.5	-0.25	1.326675	0.6079	-1.45078	-1.05044	0.807679714890653	1.972088	-1.614731	-0.884283
Trial2	2	1	blindfold	counterclockwise	practice	Guided	1	0.5	-0.25	1.346664	0.62617	-1.45081	-1.05048	0.810362330783929	2.03305	-1.673976	-0.955068
Trial2	2	1	blindfold	counterclockwise	practice	Guided	1	0.5	-0.25	1.366669	0.64432	-1.45084	-1.05051	0.813415394463996	2.0132	-1.750148	-1.028245
Trial2	2	1	blindfold	counterclockwise	practice	Guided	1	0.5	-0.25	1.386673	0.66465	-1.45087	-1.05054	0.817296674803847	2.021142	-1.728989	-1.048092
Trial2	2	1	blindfold	counterclockwise	practice	Guided	1	0.5	-0.25	1.406677	0.7077399	-1.45088	-1.05055	0.827064787880725	1.997914	-1.817857	-1.058945
Trial2	2	1	blindfold	counterclockwise	practice	Guided	1	0.5	-0.25	1.426666	0.72967	-1.45088	-1.05057	0.832862921610903	2.00691	-1.762844	-1.145588
Trial2	2	1	blindfold	counterclockwise	practice	Guided	1	0.5	-0.25	1.446671	0.7546	-1.45088	-1.05059	0.840098562014771	1.903308	-1.796698	-1.205746
Trial2	2	1	blindfold	counterclockwise	practice	Guided	1	0.5	-0.25	1.466675	0.77896	-1.45089	-1.05059	0.847798965081322	1.876649	-1.784003	-1.189803
Trial2	2	1	blindfold	counterclockwise	practice	Guided	1	0.5	-0.25	1.486664	0.80562	-1.45089	-1.05055	0.856903652818087	1.835731	-1.758612	-1.158084
Trial2	2	1	blindfold	counterclockwise	practice	Guided	1	0.5	-0.25	1.506668	0.8579	-1.45085	-1.05051	0.876874429510194	1.600369	-1.614731	-1.036215
Trial2	2	1	blindfold	counterclockwise	practice	Guided	1	0.5	-0.25	1.526672	0.88405	-1.45082	-1.05047	0.887832542545921	1.555081	-1.508936	-0.945419
Trial2	2	1	blindfold	counterclockwise	practice	Guided	1	0.5	-0.25	1.546677	0.91151	-1.45076	-1.0504	0.899989256803449	1.516091	-1.466618	-0.77779
Trial2	2	1	blindfold	counterclockwise	practice	Guided	1	0.5	-0.25	1.566666	0.9403	-1.45072	-1.05035	0.913468183890765	1.440293	-1.356591	-0.667198
Trial2	2	1	blindfold	counterclockwise	practice	Guided	1	0.5	-0.25	1.58667	0.96866	-1.45068	-1.05033	0.927453702481174	1.337517	-1.280419	-0.697554
Trial2	2	1	blindfold	counterclockwise	practice	Guided	1	0.5	-0.25	1.606674	1.02716	-1.45063	-1.05036	0.958370316527633	1.078872	-1.238101	-0.721719
Trial2	2	1	blindfold	counterclockwise	practice	Guided	1	0.5	-0.25	1.626678	1.05624	-1.45063	-1.05038	0.974685091099855	1.076966	-1.314273	-0.745127
Trial2	2	1	blindfold	counterclockwise	practice	Guided	1	0.5	-0.25	1.646667	1.08541	-1.45065	-1.05041	0.991645645665312	1.125314	-1.365055	-0.824244
Trial2	2	1	blindfold	counterclockwise	practice	Guided	1	0.5	-0.25	1.666672	1.11559	-1.45069	-1.05043	1.00977197710485	1.199591	-1.54279	-0.844777
Trial2	2	1	blindfold	counterclockwise	practice	Guided	1	0.5	-0.25	1.686676	1.14503	-1.45073	-1.05048	1.02802333254681	1.316469	-1.508936	-0.906773
Trial2	2	1	blindfold	counterclockwise	practice	Guided	1	0.5	-0.25	1.706665	1.20547	-1.45077	-1.05054	1.06702957646015	1.312531	-1.610499	-1.109224
Trial2	2	1	blindfold	counterclockwise	practice	Guided	1	0.5	-0.25	1.726669	1.23553	-1.45082	-1.05066	1.0872262261499	1.265727	-1.868639	-1.309759
Trial2	2	1	blindfold	counterclockwise	practice	Guided	1	0.5	-0.25	1.746674	1.2666	-1.45093	-1.05081	1.10859018702218	1.311744	-2.156401	-1.680483
Trial2	2	1	blindfold	counterclockwise	practice	Guided	1	0.5	-0.25	1.766678	1.29679	-1.45107	-1.05086	1.1297126823378	1.383988	-2.291819	-1.837435
Trial2	2	1	blindfold	counterclockwise	practice	Guided	1	0.5	-0.25	1.786667	1.31016	-1.45108	-1.05081	1.13914701200836	3.384452	-1.953275	-2.574451
Trial2	2	1	blindfold	counterclockwise	practice	Guided	1	0.5	-0.25	1.806671	1.30361	-1.45114	-1.0508	1.13449096794496	5.665386	-2.367991	-1.454383
Trial2	2	1	blindfold	counterclockwise	practice	Guided	1	0.5	-0.25	1.826675	1.30283	-1.45114	-1.05082	1.13395266187398	3.787837	-2.367991	-1.564969
Trial2	2	1	blindfold	counterclockwise	practice	Guided	1	0.5	-0.25	1.846664	1.30228	-1.45115	-1.0509	1.13361982108717	2.098913	-2.503409	-2.12893
Trial2	2	1	blindfold	counterclockwise	practice	Guided	1	0.5	-0.25	1.866669	1.30155	-1.4512	-1.05105	1.13320928314067	0.980202	-2.511872	-2.466847
Trial2	2	1	blindfold	counterclockwise	practice	Guided	1	0.5	-0.25	1.886673	1.30094	-1.45121	-1.0511	1.13281339044251	0.550565	-2.186024	-2.492637
Trial2	2	1	blindfold	counterclockwise	practice	Guided	1	0.5	-0.25	1.906677	1.30072	-1.45115	-1.05106	1.13262956577262	2.222224	-2.329905	-1.828788
Trial2	2	1	blindfold	counterclockwise	practice	Guided	1	0.5	-0.25	1.926666	1.30086	-1.45116	-1.05095	1.13265078404076	3.543449	-2.423005	-1.449278
Trial2	2	1	blindfold	counterclockwise	practice	Guided	1	0.5	-0.25	1.946671	1.30128	-1.45118	-1.0509	1.13291237746601	4.178555	-2.452627	-1.398234
Trial2	2	1	blindfold	counterclockwise	practice	Guided	1	0.5	-0.25	1.966675	1.30162	-1.45121	-1.0509	1.13315286559738	4.011015	-2.816562	-1.562463
Trial2	2	1	blindfold	counterclockwise	practice	Guided	1	0.5	-0.25	1.986664	1.30167	-1.45124	-1.05094	1.13321659482923	3.41648	-3.138179	-1.861665
Trial2	2	1	blindfold	counterclockwise	practice	Guided	1	0.5	-0.25	2.006668	1.30161	-1.4514	-1.05102	1.13323063108599	2.258209	-3.582518	-2.673911
Trial2	2	1	blindfold	counterclockwise	practice	Guided	1	0.5	-0.25	2.026672	1.30152	-1.45154	-1.05108	1.1332093550001	2.240802	-3.75179	-2.952559
Trial2	2	1	blindfold	counterclockwise	practice	Guided	1	0.5	-0.25	2.046677	1.30148	-1.45164	-1.05111	1.13320226180546	2.675205	-3.772949	-3.056934
Trial2	2	1	blindfold	counterclockwise	practice	Guided	1	0.5	-0.25	2.066666	1.30148	-1.45166	-1.05112	1.13320934086361	3.243195	-3.768717	-2.857765
Trial2	2	1	blindfold	counterclockwise	practice	Guided	1	0.5	-0.25	2.08667	1.3015	-1.45168	-1.05113	1.13323066880006	3.76745	-3.781412	-2.613721
Trial2	2	1	blindfold	counterclockwise	practice	Guided	1	0.5	-0.25	2.106674	1.30155	-1.4517	-1.05114	1.13327290681257	3.766786	-3.519041	-2.36083
Trial2	2	1	blindfold	counterclockwise	practice	Guided	1	0.5	-0.25	2.126678	1.30157	-1.4517	-1.05114	1.13328707186405	3.469471	-3.421709	-2.424499
Trial2	2	1	blindfold	counterclockwise	practice	Guided	1	0.5	-0.25	2.146667	1.30157	-1.4517	-1.05114	1.13328707186405	3.227506	-3.396319	-2.400223
Trial2	2	1	blindfold	counterclockwise	practice	Guided	1	0.5	-0.25	2.166672	1.30157	-1.4517	-1.05114	1.13328707186405	3.161745	-3.260901	-2.300482
Trial2	2	1	blindfold	counterclockwise	practice	Guided	1	0.5	-0.25	2.186676	1.30157	-1.4517	-1.05111	1.13326592002083	3.334775	-3.193192	-2.049048
Trial2	2	1	blindfold	counterclockwise	practice	Guided	1	0.5	-0.25	2.206665	1.3016	-1.45168	-1.05107	1.13325885465777	3.766033	-2.956211	-1.28512
Trial2	2	1	blindfold	counterclockwise	practice	Guided	1	0.5	-0.25	2.226669	1.30162	-1.45166	-1.05098	1.13320940266188	3.858191	-2.901198	-0.945342
Trial2	2	1	blindfold	counterclockwise	practice	Guided	1	0.5	-0.25	2.246674	1.30166	-1.45161	-1.05086	1.13315280812861	3.827495	-2.854648	-0.662685
Trial2	2	1	blindfold	counterclockwise	practice	Guided	1	0.5	-0.25	2.266678	1.3017	-1.45157	-1.05071	1.1330751643985	3.641792	-2.770012	-0.309683
Trial2	2	1	blindfold	counterclockwise	practice	Guided	1	0.5	-0.25	2.286667	1.30171	-1.45152	-1.05026	1.1327642841599	3.489113	-2.778476	0.144128
Trial2	2	1	blindfold	counterclockwise	practice	Guided	1	0.5	-0.25	2.306671	1.30172	-1.45146	-1.04994	1.13254535591252	3.596158	-2.803867	1.097962
Trial2	2	1	blindfold	counterclockwise	practice	Guided	1	0.5	-0.25	2.326675	1.30176	-1.45143	-1.04924	1.13207932462517	3.812358	-2.702303	1.469169
Trial2	2	1	blindfold	counterclockwise	practice	Guided	1	0.5	-0.25	2.346664	1.30186	-1.45137	-1.04796	1.13124702899631	4.00534	-2.520336	1.728787
Trial2	2	1	blindfold	counterclockwise	practice	Guided	1	0.5	-0.25	2.366669	1.30195	-1.4513	-1.04582	1.12980238408828	4.046606	-2.516104	2.063814
Trial2	2	1	blindfold	counterclockwise	practice	Guided	1	0.5	-0.25	2.386673	1.30199	-1.45127	-1.03803	1.12435729966608	3.99702	-2.575349	2.258752
Trial2	2	1	blindfold	counterclockwise	practice	Guided	1	0.5	-0.25	2.406677	1.30194	-1.45135	-1.03227	1.1202919210321	3.75641	-2.786939	2.655263
Trial2	2	1	blindfold	counterclockwise	practice	Guided	1	0.5	-0.25	2.426666	1.30188	-1.45138	-1.02497	1.11516363751826	3.664725	-2.774244	2.673758
Trial2	2	1	blindfold	counterclockwise	practice	Guided	1	0.5	-0.25	2.446671	1.30183	-1.4514	-1.01623	1.10907151998894	3.552848	-2.926589	2.771429
Trial2	2	1	blindfold	counterclockwise	practice	Guided	1	0.5	-0.25	2.466675	1.3018	-1.45143	-1.00667	1.10246666449191	3.684509	-2.896966	2.828782
Trial2	2	1	blindfold	counterclockwise	practice	Guided	1	0.5	-0.25	2.486664	1.30181	-1.45145	-0.98281	1.08623655072551	3.72668	-2.947748	2.849001
Trial2	2	1	blindfold	counterclockwise	practice	Guided	1	0.5	-0.25	2.506668	1.30185	-1.45154	-0.9682	1.07646391250556	3.706431	-3.100093	3.076353
Trial2	2	1	blindfold	counterclockwise	practice	Guided	1	0.5	-0.25	2.526672	1.30184	-1.45156	-0.9519399	1.0656767716953	3.594963	-3.167801	3.193354
Trial2	2	1	blindfold	counterclockwise	practice	Guided	1	0.5	-0.25	2.546677	1.3018	-1.45157	-0.93466	1.05434459173414	3.583988	-3.222815	3.08705
Trial2	2	1	blindfold	counterclockwise	practice	Guided	1	0.5	-0.25	2.566666	1.30176	-1.45161	-0.91544	1.04193543697209	3.389896	-3.379391	3.013806
Trial2	2	1	blindfold	counterclockwise	practice	Guided	1	0.5	-0.25	2.58667	1.30174	-1.45167	-0.8735901	1.01570245162821	3.519845	-3.37516	2.980192
Trial2	2	1	blindfold	counterclockwise	practice	Guided	1	0.5	-0.25	2.606674	1.30175	-1.45172	-0.85082	1.00189203617035	3.559237	-3.544432	3.226776
Trial2	2	1	blindfold	counterclockwise	practice	Guided	1	0.5	-0.25	2.626678	1.30177	-1.45177	-0.82741	0.988047350592702	3.601744	-3.527504	3.093644
Trial2	2	1	blindfold	counterclockwise	practice	Guided	1	0.5	-0.25	2.646667	1.3018	-1.4518	-0.80121	0.972993203878506	3.691267	-3.654458	3.044787
Trial2	2	1	blindfold	counterclockwise	practice	Guided	1	0.5	-0.25	2.666672	1.30182	-1.45184	-0.77541	0.958629772422852	3.651948	-3.662922	3.083473
Trial2	2	1	blindfold	counterclockwise	practice	Guided	1	0.5	-0.25	2.686676	1.30179	-1.45187	-0.71756	0.928159226541129	3.360846	-3.815267	3.21051
Trial2	2	1	blindfold	counterclockwise	practice	Guided	1	0.5	-0.25	2.706665	1.30169	-1.45186	-0.68629	0.912718989375312	3.331137	-3.739094	3.065777
Trial2	2	1	blindfold	counterclockwise	practice	Guided	1	0.5	-0.25	2.726669	1.30169	-1.45184	-0.65397	0.897718654405952	3.387655	-3.561359	2.829989
Trial2	2	1	blindfold	counterclockwise	practice	Guided	1	0.5	-0.25	2.746674	1.3017	-1.45186	-0.62155	0.88361320926182	3.250289	-3.976075	3.298551
Trial2	2	1	blindfold	counterclockwise	practice	Guided	1	0.5	-0.25	2.766678	1.30171	-1.4519	-0.58629	0.869384785241701	3.413035	-3.976075	2.855422
Trial2	2	1	blindfold	counterclockwise	practice	Guided	1	0.5	-0.25	2.786667	1.30175	-1.45194	-0.51911	0.845708684364454	3.641351	-4.234215	2.671923
Trial2	2	1	blindfold	counterclockwise	practice	Guided	1	0.5	-0.25	2.806671	1.30175	-1.45205	-0.48345	0.835046031193885	3.296752	-3.971843	2.196881
Trial2	2	1	blindfold	counterclockwise	practice	Guided	1	0.5	-0.25	2.826675	1.30171	-1.452	-0.44876	0.825980925949936	3.39	-4.301924	2.154886
Trial2	2	1	blindfold	counterclockwise	practice	Guided	1	0.5	-0.25	2.846664	1.30167	-1.45209	-0.41405	0.818283144895278	3.134474	-4.242679	2.193487
Trial2	2	1	blindfold	counterclockwise	practice	Guided	1	0.5	-0.25	2.866669	1.30163	-1.45211	-0.37943	0.812011589064433	3.280969	-4.238447	1.933315
Trial2	2	1	blindfold	counterclockwise	practice	Guided	1	0.5	-0.25	2.886673	1.30164	-1.45207	-0.30964	0.803855504498302	3.313526	-4.526209	1.978535
Trial2	2	1	blindfold	counterclockwise	practice	Guided	1	0.5	-0.25	2.906677	1.30166	-1.45217	-0.27468	0.802039752083411	3.392786	-3.988771	1.666
Trial2	2	1	blindfold	counterclockwise	practice	Guided	1	0.5	-0.25	2.926666	1.30168	-1.4521	-0.24213	0.801718716584152	3.371425	-4.788581	1.607345
Trial2	2	1	blindfold	counterclockwise	practice	Guided	1	0.5	-0.25	2.946671	1.30167	-1.45222	-0.208	0.802769523542622	3.189182	-4.382328	1.761114
Trial2	2	1	blindfold	counterclockwise	practice	Guided	1	0.5	-0.25	2.966675	1.30163	-1.45219	-0.17436	0.805190722736113	3.246203	-4.229983	1.526062
Trial2	2	1	blindfold	counterclockwise	practice	Guided	1	0.5	-0.25	2.986664	1.30162	-1.45212	-0.11068	0.813636709793519	3.305615	-4.471196	1.486228
Trial2	2	1	blindfold	counterclockwise	practice	Guided	1	0.5	-0.25	3.006668	1.3016	-1.4522	-0.079741	0.819481942248639	3.108848	-3.849121	1.155671
Trial2	2	1	blindfold	counterclockwise	practice	Guided	1	0.5	-0.25	3.026672	1.3016	-1.45211	-0.049405	0.826317663224763	3.146612	-4.4585	1.265269
Trial2	2	1	blindfold	counterclockwise	practice	Guided	1	0.5	-0.25	3.046677	1.30162	-1.45218	-0.017923	0.834538416306487	3.152879	-4.496587	1.156499
Trial2	2	1	blindfold	counterclockwise	practice	Guided	1	0.5	-0.25	3.066666	1.30161	-1.45216	0.011275	0.843115179818277	3.31238	-3.772949	1.272483
Trial2	2	1	blindfold	counterclockwise	practice	Guided	1	0.5	-0.25	3.08667	1.30163	-1.45208	0.040885	0.852774749417397	3.37095	-4.259606	1.462486
Trial2	2	1	blindfold	counterclockwise	practice	Guided	1	0.5	-0.25	3.106674	1.30167	-1.45214	0.097175	0.873616271809964	3.43531	-4.22152	1.363319
Trial2	2	1	blindfold	counterclockwise	practice	Guided	1	0.5	-0.25	3.126678	1.30171	-1.45206	0.12495	0.885057309623431	3.51261	-4.132652	1.635001
Trial2	2	1	blindfold	counterclockwise	practice	Guided	1	0.5	-0.25	3.146667	1.30174	-1.45206	0.15232	0.897021904726209	3.547712	-4.149579	1.512356
Trial2	2	1	blindfold	counterclockwise	practice	Guided	1	0.5	-0.25	3.166672	1.30176	-1.45207	0.17929	0.909455301087364	3.383954	-3.997234	1.388365
Trial2	2	1	blindfold	counterclockwise	practice	Guided	1	0.5	-0.25	3.186676	1.30173	-1.45208	0.23386	0.936424776046305	3.342798	-4.141115	1.653492
Trial2	2	1	blindfold	counterclockwise	practice	Guided	1	0.5	-0.25	3.206665	1.30171	-1.45208	0.25885	0.949561620089958	3.461379	-4.284997	1.325752
Trial2	2	1	blindfold	counterclockwise	practice	Guided	1	0.5	-0.25	3.226669	1.30171	-1.45211	0.28556	0.964138717073444	3.424874	-4.395023	1.312258
Trial2	2	1	blindfold	counterclockwise	practice	Guided	1	0.5	-0.25	3.246674	1.30169	-1.45213	0.30943	0.977583217676985	3.410633	-4.094566	1.36222
Trial2	2	1	blindfold	counterclockwise	practice	Guided	1	0.5	-0.25	3.266678	1.30167	-1.4521	0.33429	0.992002877937992	3.387151	-4.268069	1.401367
Trial2	2	1	blindfold	counterclockwise	practice	Guided	1	0.5	-0.25	3.286667	1.30167	-1.45214	0.38131	1.02040541298899	3.327645	-4.441573	1.369639
Trial2	2	1	blindfold	counterclockwise	practice	Guided	1	0.5	-0.25	3.306671	1.30163	-1.4522	0.40456	1.03492003672032	3.143141	-4.356937	1.915499
Trial2	2	1	blindfold	counterclockwise	practice	Guided	1	0.5	-0.25	3.326675	1.30163	-1.45215	0.42818	1.05001846343223	3.204604	-4.204592	1.498678
Trial2	2	1	blindfold	counterclockwise	practice	Guided	1	0.5	-0.25	3.346664	1.30166	-1.45213	0.45066	1.06469858838347	3.400143	-4.403487	1.421806
Trial2	2	1	blindfold	counterclockwise	practice	Guided	1	0.5	-0.25	3.366669	1.30167	-1.45215	0.47265	1.07930436787871	3.343682	-4.318851	1.24779
Trial2	2	1	blindfold	counterclockwise	practice	Guided	1	0.5	-0.25	3.386673	1.30167	-1.45217	0.49555	1.09476925453376	3.33879	-4.263838	1.330897
Trial2	2	1	blindfold	counterclockwise	practice	Guided	1	0.5	-0.25	3.406677	1.30166	-1.45216	0.53724	1.12356816905925	3.372164	-4.103029	1.551094
Trial2	2	1	blindfold	counterclockwise	practice	Guided	1	0.5	-0.25	3.426666	1.30176	-1.45206	0.55585	1.13675560254021	3.524129	-4.005698	1.728889
Trial2	2	1	blindfold	counterclockwise	practice	Guided	1	0.5	-0.25	3.446671	1.30177	-1.45203	0.5566	1.13729450802773	3.455473	-4.196129	2.520287
Trial2	2	1	blindfold	counterclockwise	practice	Guided	1	0.5	-0.25	3.466675	1.30176	-1.45207	0.55457	1.13584855792873	3.18054	-3.324378	5.897551
Trial2	2	1	blindfold	counterclockwise	practice	Guided	1	0.5	-0.25	3.486664	1.30179	-1.45177	0.55344	1.13506959944834	3.582827	-2.74039	5.976624
Trial2	2	1	blindfold	counterclockwise	practice	Guided	1	0.5	-0.25	3.506668	1.30179	-1.45177	0.55344	1.13506959944834	3.053911	-2.562654	6.206599
Trial2	2	1	blindfold	counterclockwise	practice	Guided	1	0.5	-0.25	3.526672	1.30177	-1.45173	0.55344	1.13505553696528	2.426442	-2.465323	7.17479
Trial2	2	1	blindfold	counterclockwise	practice	Guided	1	0.5	-0.25	3.546677	1.30175	-1.45172	0.55344	1.13504130624736	2.805358	-3.354001	6.791127
Trial2	2	1	blindfold	counterclockwise	practice	Guided	1	0.5	-0.25	3.566666	1.30173	-1.45171	0.55344	1.13502715991245	3.133367	-2.939284	6.947882
Trial2	2	1	blindfold	counterclockwise	practice	Guided	1	0.5	-0.25	3.58667	1.30173	-1.4517	0.5534	1.13499884961626	3.318396	-3.210119	6.774572
Trial2	2	1	blindfold	counterclockwise	practice	Guided	1	0.5	-0.25	3.606674	1.30171	-1.45171	0.55334	1.13494234375335	2.778062	-3.590981	5.64802
Trial2	2	1	blindfold	counterclockwise	practice	Guided	1	0.5	-0.25	3.626678	1.30169	-1.45172	0.5532	1.13482918073983	2.527177	-3.764485	5.188667
Trial2	2	1	blindfold	counterclockwise	practice	Guided	1	0.5	-0.25	3.646667	1.30166	-1.45174	0.55303	1.13468756295714	2.51965	-3.620604	4.747343
Trial2	2	1	blindfold	counterclockwise	practice	Guided	1	0.5	-0.25	3.666672	1.30163	-1.45174	0.55294	1.13460272804899	2.618861	-3.497882	4.584098
Trial2	2	1	blindfold	counterclockwise	practice	Guided	1	0.5	-0.25	3.686676	1.30161	-1.45174	0.55285	1.1345248856724	2.771684	-3.616372	4.665602
Trial2	2	1	blindfold	counterclockwise	practice	Guided	1	0.5	-0.25	3.706665	1.30158	-1.45175	0.55279	1.13446131202479	2.575944	-3.667154	4.421326
Trial2	2	1	blindfold	counterclockwise	practice	Guided	1	0.5	-0.25	3.726669	1.30156	-1.45176	0.55269	1.13437626063523	2.329417	-3.637531	4.19699
Trial2	2	1	blindfold	counterclockwise	practice	Guided	1	0.5	-0.25	3.746674	1.30153	-1.45176	0.55256	1.13426317519807	2.089408	-3.557127	3.908956
Trial2	2	1	blindfold	counterclockwise	practice	Guided	1	0.5	-0.25	3.766678	1.30147	-1.45176	0.55242	1.13412161119651	1.819695	-3.650227	3.726959
Trial2	2	1	blindfold	counterclockwise	practice	Guided	1	0.5	-0.25	3.786667	1.30138	-1.45178	0.55217	1.13388118640495	1.586687	-3.574054	3.518917
Trial2	2	1	blindfold	counterclockwise	practice	Guided	1	0.5	-0.25	3.806671	1.30115	-1.45177	0.55206	1.13364091001989	0.832485	-3.514809	3.325528
Trial2	2	1	blindfold	counterclockwise	practice	Guided	1	0.5	-0.25	3.826675	1.30098	-1.45176	0.55194	1.1334358020167	0.332836	-3.468259	3.244353
Trial2	2	1	blindfold	counterclockwise	practice	Guided	1	0.5	-0.25	3.846664	1.30075	-1.45175	0.55183	1.13319536617242	-0.223895	-3.434405	3.175328
Trial2	2	1	blindfold	counterclockwise	practice	Guided	1	0.5	-0.25	3.866669	1.30048	-1.45174	0.55172	1.13292693047063	-0.852963	-3.451332	3.09751
Trial2	2	1	blindfold	counterclockwise	practice	Guided	1	0.5	-0.25	3.886673	1.30017	-1.45172	0.55155	1.13258747663517	-1.471743	-3.337073	2.943306
Trial2	2	1	blindfold	counterclockwise	practice	Guided	1	0.5	-0.25	3.906677	1.29811	-1.45169	0.55159	1.1311613760009	-2.613297	-3.265133	3.190984
Trial2	2	1	blindfold	counterclockwise	practice	Guided	1	0.5	-0.25	3.926666	1.29527	-1.45164	0.55167	1.12921615811325	-3.071281	-3.150874	3.381525
Trial2	2	1	blindfold	counterclockwise	practice	Guided	1	0.5	-0.25	3.946671	1.29066	-1.45159	0.55167	1.12597428291375	-3.334473	-3.100093	3.436842
Trial2	2	1	blindfold	counterclockwise	practice	Guided	1	0.5	-0.25	3.966675	1.28448	-1.45157	0.5515	1.12152174417352	-3.461855	-3.265133	2.893021
Trial2	2	1	blindfold	counterclockwise	practice	Guided	1	0.5	-0.25	3.986664	1.27586	-1.45163	0.55097	1.11512856844519	-3.519188	-3.459796	2.328476
Trial2	2	1	blindfold	counterclockwise	practice	Guided	1	0.5	-0.25	4.006668	1.25275	-1.4517	0.55081	1.09905834446346	-3.197755	-3.290524	1.624263
Trial2	2	1	blindfold	counterclockwise	practice	Guided	1	0.5	-0.25	4.026672	1.23863	-1.45165	0.55076	1.08939924521254	-2.987266	-3.214351	1.494128
Trial2	2	1	blindfold	counterclockwise	practice	Guided	1	0.5	-0.25	4.046677	1.22296	-1.4516	0.5508	1.07886599517372	-2.703765	-3.078934	1.651666
Trial2	2	1	blindfold	counterclockwise	practice	Guided	1	0.5	-0.25	4.066666	1.20591	-1.45154	0.55091	1.06759810034092	-2.711303	-2.875807	1.817745
Trial2	2	1	blindfold	counterclockwise	practice	Guided	1	0.5	-0.25	4.08667	1.18697	-1.45147	0.55117	1.05536777001417	-2.735861	-2.863112	2.11033
Trial2	2	1	blindfold	counterclockwise	practice	Guided	1	0.5	-0.25	4.106674	1.145	-1.45132	0.55129	1.02863530974851	-2.700002	-2.541495	2.662647
Trial2	2	1	blindfold	counterclockwise	practice	Guided	1	0.5	-0.25	4.126678	1.12271	-1.45125	0.55134	1.01484654058813	-2.634874	-2.490713	2.702952
Trial2	2	1	blindfold	counterclockwise	practice	Guided	1	0.5	-0.25	4.146667	1.09996	-1.45124	0.55134	1.00104831795887	-2.614548	-2.592277	2.62755
Trial2	2	1	blindfold	counterclockwise	practice	Guided	1	0.5	-0.25	4.166672	1.0746	-1.45127	0.55135	0.986066406001723	-2.661221	-2.689608	2.698114
Trial2	2	1	blindfold	counterclockwise	practice	Guided	1	0.5	-0.25	4.186676	1.04883	-1.45133	0.55131	0.971242567539763	-2.74875	-2.774244	2.744055
Trial2	2	1	blindfold	counterclockwise	practice	Guided	1	0.5	-0.25	4.206665	0.9937299	-1.45137	0.55125	0.941154020332621	-2.652226	-2.643058	2.529997
Trial2	2	1	blindfold	counterclockwise	practice	Guided	1	0.5	-0.25	4.226669	0.96271	-1.45134	0.55121	0.925223220265739	-2.522161	-2.545727	2.397513
Trial2	2	1	blindfold	counterclockwise	practice	Guided	1	0.5	-0.25	4.246674	0.93344	-1.45131	0.55118	0.910911444547499	-2.389585	-2.516104	2.31085
Trial2	2	1	blindfold	counterclockwise	practice	Guided	1	0.5	-0.25	4.266678	0.90151	-1.45129	0.55117	0.896149337751834	-2.354418	-2.609204	2.349616
Trial2	2	1	blindfold	counterclockwise	practice	Guided	1	0.5	-0.25	4.286667	0.86976	-1.4513	0.55123	0.882435252478094	-2.108178	-2.609204	2.38215
Trial2	2	1	blindfold	counterclockwise	practice	Guided	1	0.5	-0.25	4.306671	0.8026301	-1.45129	0.55127	0.856515372445077	-1.887912	-2.511872	2.503031
Trial2	2	1	blindfold	counterclockwise	practice	Guided	1	0.5	-0.25	4.326675	0.7705801	-1.45126	0.55133	0.845779691560763	-1.753446	-2.5288	2.705765
Trial2	2	1	blindfold	counterclockwise	practice	Guided	1	0.5	-0.25	4.346664	0.7363499	-1.45123	0.55136	0.835487379719905	-1.694322	-2.376455	2.683668
Trial2	2	1	blindfold	counterclockwise	practice	Guided	1	0.5	-0.25	4.366669	0.70297	-1.45119	0.55138	0.826684161229199	-1.67842	-2.351064	2.830063
Trial2	2	1	blindfold	counterclockwise	practice	Guided	1	0.5	-0.25	4.386673	0.66838	-1.45113	0.55131	0.818809838984996	-1.677388	-2.152169	2.69368
Trial2	2	1	blindfold	counterclockwise	practice	Guided	1	0.5	-0.25	4.406677	0.60062	-1.45109	0.55126	0.807553067923404	-1.732531	-2.135242	2.500629
Trial2	2	1	blindfold	counterclockwise	practice	Guided	1	0.5	-0.25	4.426666	0.56742	-1.45109	0.5512	0.80403162457918	-1.831901	-2.300282	2.389394
Trial2	2	1	blindfold	counterclockwise	practice	Guided	1	0.5	-0.25	4.446671	0.53179	-1.45113	0.55111	0.801740474634828	-1.869574	-2.31721	2.196604
Trial2	2	1	blindfold	counterclockwise	practice	Guided	1	0.5	-0.25	4.466675	0.49575	-1.45117	0.55101	0.801021287322021	-1.991686	-2.456859	2.069762
Trial2	2	1	blindfold	counterclockwise	practice	Guided	1	0.5	-0.25	4.486664	0.45922	-1.45123	0.55078	0.801817694192796	-2.039126	-2.672681	1.797016
Trial2	2	1	blindfold	counterclockwise	practice	Guided	1	0.5	-0.25	4.506668	0.38692	-1.45134	0.55065	0.808596010790729	-1.909653	-2.676913	1.306167
Trial2	2	1	blindfold	counterclockwise	practice	Guided	1	0.5	-0.25	4.526672	0.35018	-1.45137	0.55052	0.814418999858225	-1.844795	-2.664217	1.011616
Trial2	2	1	blindfold	counterclockwise	practice	Guided	1	0.5	-0.25	4.546677	0.31197	-1.45135	0.55042	0.822208876732701	-1.800603	-2.672681	0.80747
Trial2	2	1	blindfold	counterclockwise	practice	Guided	1	0.5	-0.25	4.566666	0.27572	-1.45132	0.55038	0.831209750378315	-1.728867	-2.596508	0.85213
Trial2	2	1	blindfold	counterclockwise	practice	Guided	1	0.5	-0.25	4.58667	0.23694	-1.45127	0.55031	0.84243497472898	-1.525701	-2.461091	0.694057
Trial2	2	1	blindfold	counterclockwise	practice	Guided	1	0.5	-0.25	4.606674	0.1591	-1.45126	0.55029	0.869871759736825	-1.285084	-2.596508	0.627896
Trial2	2	1	blindfold	counterclockwise	practice	Guided	1	0.5	-0.25	4.626678	0.12261	-1.45128	0.55029	0.884809174761143	-1.160529	-2.537263	0.537191
Trial2	2	1	blindfold	counterclockwise	practice	Guided	1	0.5	-0.25	4.646667	0.08406501	-1.45127	0.55027	0.901905774659068	-1.157135	-2.566886	0.591771
Trial2	2	1	blindfold	counterclockwise	practice	Guided	1	0.5	-0.25	4.666672	0.046897	-1.45128	0.5503	0.919664297746428	-1.056089	-2.596508	0.646336
Trial2	2	1	blindfold	counterclockwise	practice	Guided	1	0.5	-0.25	4.686676	0.01001	-1.45127	0.55033	0.938412639435375	-0.997097	-2.359528	0.505315
Trial2	2	1	blindfold	counterclockwise	practice	Guided	1	0.5	-0.25	4.706665	-0.063761	-1.45126	0.55038	0.978996726910926	-1.032501	-2.524568	0.781532
Trial2	2	1	blindfold	counterclockwise	practice	Guided	1	0.5	-0.25	4.726669	-0.09945799	-1.45124	0.55042	1.00001102047917	-0.983842	-2.444164	0.876698
Trial2	2	1	blindfold	counterclockwise	practice	Guided	1	0.5	-0.25	4.746674	-0.13485	-1.45123	0.55042	1.02161963127796	-1.216585	-2.617667	0.805075
Trial2	2	1	blindfold	counterclockwise	practice	Guided	1	0.5	-0.25	4.766678	-0.17111	-1.45128	0.55043	1.04454622795957	-1.332775	-2.702303	0.847209
Trial2	2	1	blindfold	counterclockwise	practice	Guided	1	0.5	-0.25	4.786667	-0.20515	-1.45132	0.55043	1.06673554299644	-1.371472	-2.655754	0.926124
Trial2	2	1	blindfold	counterclockwise	practice	Guided	1	0.5	-0.25	4.806671	-0.27725	-1.45128	0.55039	1.11567993178221	-1.238465	-2.465323	0.745602
Trial2	2	1	blindfold	counterclockwise	practice	Guided	1	0.5	-0.25	4.826675	-0.30888	-1.45126	0.55038	1.13793452683246	-1.200218	-2.478018	0.479048
Trial2	2	1	blindfold	counterclockwise	practice	Guided	1	0.5	-0.25	4.846664	-0.30979	-1.45126	0.55052	1.13868000057133	-7.707707	-2.727694	0.78893
Trial2	2	1	blindfold	counterclockwise	practice	Guided	1	0.5	-0.25	4.866669	-0.30619	-1.45126	0.55172	1.13696846304725	-9.735084	-2.236805	4.193993
Trial2	2	1	blindfold	counterclockwise	practice	Guided	1	0.5	-0.25	4.886673	-0.30482	-1.45103	0.5538	1.13746633051455	-6.336233	0.192269	9.233702
Trial2	2	1	blindfold	counterclockwise	practice	Guided	1	0.5	-0.25	4.906677	-0.30207	-1.45006	0.55289	1.13487826487084	-1.754868	-2.418767	5.155165
Trial2	2	1	blindfold	counterclockwise	practice	Guided	1	0.5	-0.25	4.926666	-0.30132	-1.4509	0.55189	1.13364073586733	-2.254399	-4.1665	2.241312
Trial2	2	1	blindfold	counterclockwise	practice	Guided	1	0.5	-0.25	4.946671	-0.30132	-1.45177	0.55121	1.13315981348523	-3.548215	-4.868979	0.910017
Trial2	2	1	blindfold	counterclockwise	practice	Guided	1	0.5	-0.25	4.966675	-0.3016	-1.45219	0.55107	1.13325891787107	-4.285634	-4.204587	0.832452
Trial2	2	1	blindfold	counterclockwise	practice	Guided	1	0.5	-0.25	4.986664	-0.30171	-1.45214	0.55152	1.13365481244064	-3.279102	-2.82502	2.556932
Trial2	2	1	blindfold	counterclockwise	practice	Guided	1	0.5	-0.25	5.006668	-0.30126	-1.45115	0.55165	1.13342855159585	-1.30628	-1.843242	3.829385
Trial2	2	1	blindfold	counterclockwise	practice	Guided	1	0.5	-0.25	5.026672	-0.30105	-1.45106	0.5516	1.13324474022154	-1.609002	-2.583807	2.875477
Trial2	2	1	blindfold	counterclockwise	practice	Guided	1	0.5	-0.25	5.046677	-0.30105	-1.45111	0.55149	1.1331669552721	-2.344529	-2.87157	2.064151
Trial2	2	1	blindfold	counterclockwise	practice	Guided	1	0.5	-0.25	5.066666	-0.30111	-1.4512	0.55148	1.13320228289348	-3.198625	-2.89696	2.484277
Trial2	2	1	blindfold	counterclockwise	practice	Guided	1	0.5	-0.25	5.08667	-0.30119	-1.45122	0.55182	1.13349930692298	-3.29185	-1.970196	3.714266
Trial2	2	1	blindfold	counterclockwise	practice	Guided	1	0.5	-0.25	5.106674	-0.30128	-1.45104	0.55189	1.13361246574206	-2.65225	-1.775533	4.628408
Trial2	2	1	blindfold	counterclockwise	practice	Guided	1	0.5	-0.25	5.126678	-0.30128	-1.45104	0.55188	1.13360538239984	-2.937352	-2.363754	3.762582
Trial2	2	1	blindfold	counterclockwise	practice	Guided	1	0.5	-0.25	5.146667	-0.3013	-1.45107	0.55183	1.13358416508326	-3.501394	-2.977365	3.217358
Trial2	2	1	blindfold	counterclockwise	practice	Guided	1	0.5	-0.25	5.166672	-0.30139	-1.45118	0.5518	1.13362656101764	-3.873091	-3.028146	3.147408
Trial2	2	1	blindfold	counterclockwise	practice	Guided	1	0.5	-0.25	5.186676	-0.30148	-1.45123	0.55179	1.13368310620587	-3.937712	-2.621893	3.449283
Trial2	2	1	blindfold	counterclockwise	practice	Guided	1	0.5	-0.25	5.206665	-0.30152	-1.45124	0.55176	1.13369017838876	-3.527675	-2.714993	2.89262
Trial2	2	1	blindfold	counterclockwise	practice	Guided	1	0.5	-0.25	5.226669	-0.30153	-1.45125	0.55169	1.13364772945147	-3.527289	-2.994292	2.481127
Trial2	2	1	blindfold	counterclockwise	practice	Guided	1	0.5	-0.25	5.246674	-0.30156	-1.45129	0.55159	1.1335982014587	-3.633547	-3.049305	2.203394
Trial2	2	1	blindfold	counterclockwise	practice	Guided	1	0.5	-0.25	5.266678	-0.30159	-1.45132	0.55153	1.13357702326283	-3.646621	-2.841947	2.064221
Trial2	2	1	blindfold	counterclockwise	practice	Guided	1	0.5	-0.25	5.286667	-0.30161	-1.45132	0.5513	1.13342853924563	-3.531554	-2.676907	1.901115
Trial2	2	1	blindfold	counterclockwise	practice	Guided	1	0.5	-0.25	5.306671	-0.30162	-1.45133	0.55111	1.1333012919508	-3.406204	-2.710761	1.177928
Trial2	2	1	blindfold	counterclockwise	practice	Guided	1	0.5	-0.25	5.326675	-0.30163	-1.45133	0.55092	1.13317408336491	-3.537042	-2.892729	0.727424
Trial2	2	1	blindfold	counterclockwise	practice	Guided	1	0.5	-0.25	5.346664	-0.30166	-1.45135	0.55071	1.13304690887006	-3.598899	-2.858874	0.37478
Trial2	2	1	blindfold	counterclockwise	practice	Guided	1	0.5	-0.25	5.366669	-0.30169	-1.45137	0.55048	1.13290560908493	-3.676212	-2.867338	-0.104066
Trial2	2	1	blindfold	counterclockwise	practice	Guided	1	0.5	-0.25	5.386673	-0.30174	-1.45139	0.55018	1.13272903813274	-3.767089	-2.89696	-0.7517
Trial2	2	1	blindfold	counterclockwise	practice	Guided	1	0.5	-0.25	5.406677	-0.30179	-1.45142	0.54845	1.13154301466824	-3.827469	-2.964669	-1.374685
Trial2	2	1	blindfold	counterclockwise	practice	Guided	1	0.5	-0.25	5.426666	-0.30191	-1.45152	0.54625	1.13007685960085	-3.943189	-3.180491	-2.250724
Trial2	2	1	blindfold	counterclockwise	practice	Guided	1	0.5	-0.25	5.446671	-0.30194	-1.45157	0.543	1.12781058999568	-3.900825	-3.133941	-2.634508
Trial2	2	1	blindfold	counterclockwise	practice	Guided	1	0.5	-0.25	5.466675	-0.30195	-1.45159	0.5381	1.12437779746279	-3.891535	-3.1551	-2.851268
Trial2	2	1	blindfold	counterclockwise	practice	Guided	1	0.5	-0.25	5.486664	-0.30195	-1.45157	0.5234	1.11412359648159	-3.930036	-3.08316	-3.014656
Trial2	2	1	blindfold	counterclockwise	practice	Guided	1	0.5	-0.25	5.506668	-0.30197	-1.45153	0.51358	1.10734378192713	-4.004392	-3.03661	-3.223275
Trial2	2	1	blindfold	counterclockwise	practice	Guided	1	0.5	-0.25	5.526672	-0.30198	-1.45152	0.50218	1.09952111075227	-4.003654	-3.074696	-3.062719
Trial2	2	1	blindfold	counterclockwise	practice	Guided	1	0.5	-0.25	5.546677	-0.30198	-1.45151	0.4891	1.09061484026621	-3.975151	-3.066232	-3.256644
Trial2	2	1	blindfold	counterclockwise	practice	Guided	1	0.5	-0.25	5.566666	-0.30197	-1.45155	0.47363	1.08018344826912	-3.875246	-3.387849	-3.600591
Trial2	2	1	blindfold	counterclockwise	practice	Guided	1	0.5	-0.25	5.58667	-0.30193	-1.45165	0.43738	1.05621161697887	-3.805899	-3.430167	-3.740634
Trial2	2	1	blindfold	counterclockwise	practice	Guided	1	0.5	-0.25	5.606674	-0.3019	-1.45171	0.41661	1.04279072898759	-3.793657	-3.387849	-3.149353
Trial2	2	1	blindfold	counterclockwise	practice	Guided	1	0.5	-0.25	5.626678	-0.30191	-1.45169	0.3959	1.02968271480923	-3.863891	-3.353995	-2.892036
Trial2	2	1	blindfold	counterclockwise	practice	Guided	1	0.5	-0.25	5.646667	-0.30193	-1.4517	0.37284	1.0153922298933	-3.910991	-3.252432	-2.754653
Trial2	2	1	blindfold	counterclockwise	practice	Guided	1	0.5	-0.25	5.666672	-0.30198	-1.45163	0.34926	1.00114159872864	-4.094919	-3.324372	-2.991554
Trial2	2	1	blindfold	counterclockwise	practice	Guided	1	0.5	-0.25	5.686676	-0.302	-1.45168	0.32365	0.986041759241037	-4.06407	-3.455558	-3.108418
Trial2	2	1	blindfold	counterclockwise	practice	Guided	1	0.5	-0.25	5.706665	-0.30198	-1.45173	0.27153	0.956642824473106	-3.899909	-3.277822	-2.745203
Trial2	2	1	blindfold	counterclockwise	practice	Guided	1	0.5	-0.25	5.726669	-0.30194	-1.4516	0.24451	0.942150680097512	-4.036749	-3.002755	-2.47291
Trial2	2	1	blindfold	counterclockwise	practice	Guided	1	0.5	-0.25	5.746674	-0.30194	-1.45159	0.21568	0.927343312630644	-3.850919	-3.599439	-2.822562
Trial2	2	1	blindfold	counterclockwise	practice	Guided	1	0.5	-0.25	5.766678	-0.30194	-1.45171	0.18614	0.912866832811508	-3.800282	-3.489412	-2.597368
Trial2	2	1	blindfold	counterclockwise	practice	Guided	1	0.5	-0.25	5.786667	-0.30192	-1.45169	0.15734	0.899445140558942	-3.841264	-3.011219	-1.846253
Trial2	2	1	blindfold	counterclockwise	practice	Guided	1	0.5	-0.25	5.806671	-0.30192	-1.45152	0.098094	0.874211138677757	-3.897359	-2.913888	-1.819669
Trial2	2	1	blindfold	counterclockwise	practice	Guided	1	0.5	-0.25	5.826675	-0.30189	-1.45148	0.06867	0.862889427568531	-3.771583	-2.888497	-1.589971
Trial2	2	1	blindfold	counterclockwise	practice	Guided	1	0.5	-0.25	5.846664	-0.3019	-1.45141	0.040089	0.85275743147531	-4.076197	-2.410303	-1.672895
Trial2	2	1	blindfold	counterclockwise	practice	Guided	1	0.5	-0.25	5.866669	-0.30195	-1.45135	0.0094904	0.842887348528232	-3.945066	-2.922351	-1.956419
Trial2	2	1	blindfold	counterclockwise	practice	Guided	1	0.5	-0.25	5.886673	-0.30198	-1.4514	-0.021239	0.83396855194636	-3.935279	-2.816556	-1.838686
Trial2	2	1	blindfold	counterclockwise	practice	Guided	1	0.5	-0.25	5.906677	-0.30199	-1.45137	-0.08086301	0.819631189340143	-4.248731	-2.427231	-1.252041
Trial2	2	1	blindfold	counterclockwise	practice	Guided	1	0.5	-0.25	5.926666	-0.30204	-1.45126	-0.11213	0.813803609798659	-3.908398	-2.774238	-2.097061
Trial2	2	1	blindfold	counterclockwise	practice	Guided	1	0.5	-0.25	5.946671	-0.302	-1.45132	-0.14159	0.809293984838674	-3.944201	-2.554185	-1.630244
Trial2	2	1	blindfold	counterclockwise	practice	Guided	1	0.5	-0.25	5.966675	-0.302	-1.45127	-0.17296	0.80569174470886	-3.85899	-2.304508	-1.798673
Trial2	2	1	blindfold	counterclockwise	practice	Guided	1	0.5	-0.25	5.986664	-0.30201	-1.45124	-0.23556	0.802139983608801	-3.8072	-2.782702	-1.880233
Trial2	2	1	blindfold	counterclockwise	practice	Guided	1	0.5	-0.25	6.006668	-0.30187	-1.45132	-0.26654	0.802040553626907	-3.671207	-2.228336	-1.630345
Trial2	2	1	blindfold	counterclockwise	practice	Guided	1	0.5	-0.25	6.026672	-0.30183	-1.45127	-0.29851	0.803296060237507	-3.630587	-2.808093	-1.675476
Trial2	2	1	blindfold	counterclockwise	practice	Guided	1	0.5	-0.25	6.046677	-0.30177	-1.45133	-0.32933	0.805685040209512	-3.194571	-2.736152	-1.415718
Trial2	2	1	blindfold	counterclockwise	practice	Guided	1	0.5	-0.25	6.066666	-0.30168	-1.45134	-0.35879	0.809027865116982	-3.396011	-2.241031	-1.124894
Trial2	2	1	blindfold	counterclockwise	practice	Guided	1	0.5	-0.25	6.08667	-0.30166	-1.45123	-0.42004	0.819495187983343	-3.393478	-2.431462	-0.896922
Trial2	2	1	blindfold	counterclockwise	practice	Guided	1	0.5	-0.25	6.106674	-0.30163	-1.45116	-0.449	0.825961041327565	-3.162678	-2.101382	-0.701008
Trial2	2	1	blindfold	counterclockwise	practice	Guided	1	0.5	-0.25	6.126678	-0.3016	-1.45105	-0.47785	0.833353582074368	-3.140888	-2.1437	-1.320429
Trial2	2	1	blindfold	counterclockwise	practice	Guided	1	0.5	-0.25	6.146667	-0.30158	-1.45108	-0.50666	0.841667905457893	-3.065699	-2.439926	-1.487083
Trial2	2	1	blindfold	counterclockwise	practice	Guided	1	0.5	-0.25	6.166672	-0.30156	-1.45119	-0.53602	0.851061595024057	-3.07829	-2.452621	-1.208804
Trial2	2	1	blindfold	counterclockwise	practice	Guided	1	0.5	-0.25	6.186676	-0.30155	-1.4512	-0.592	0.871462224752685	-3.258834	-2.033673	-1.038704
Trial2	2	1	blindfold	counterclockwise	practice	Guided	1	0.5	-0.25	6.206665	-0.30166	-1.45115	-0.62037	0.88308135124585	-3.387791	-2.406072	-1.182245
Trial2	2	1	blindfold	counterclockwise	practice	Guided	1	0.5	-0.25	6.226669	-0.3017	-1.45122	-0.64832	0.895199263465484	-3.494632	-2.317204	-0.928123
Trial2	2	1	blindfold	counterclockwise	practice	Guided	1	0.5	-0.25	6.246674	-0.30173	-1.45114	-0.67449	0.90717296778236	-3.398995	-2.0506	-1.280228
Trial2	2	1	blindfold	counterclockwise	practice	Guided	1	0.5	-0.25	6.266678	-0.30175	-1.45109	-0.70228	0.920521758615596	-3.448688	-2.325667	-1.422828
Trial2	2	1	blindfold	counterclockwise	practice	Guided	1	0.5	-0.25	6.286667	-0.30176	-1.45114	-0.7551401	0.947621027987837	-3.496458	-2.329899	-1.171366
Trial2	2	1	blindfold	counterclockwise	practice	Guided	1	0.5	-0.25	6.306671	-0.30181	-1.45104	-0.78097	0.961679981673186	-3.914243	-1.961733	-0.954444
Trial2	2	1	blindfold	counterclockwise	practice	Guided	1	0.5	-0.25	6.326675	-0.30187	-1.45101	-0.80724	0.976479342503744	-3.926365	-2.054832	-1.118456
Trial2	2	1	blindfold	counterclockwise	practice	Guided	1	0.5	-0.25	6.346664	-0.30194	-1.45104	-0.83285	0.991373719955913	-4.073905	-1.851706	-0.741462
Trial2	2	1	blindfold	counterclockwise	practice	Guided	1	0.5	-0.25	6.366669	-0.30203	-1.45092	-0.85703	1.0058516682504	-4.179763	-1.208472	-0.551046
Trial2	2	1	blindfold	counterclockwise	practice	Guided	1	0.5	-0.25	6.386673	-0.30209	-1.45068	-0.90452	1.03525109354827	-4.152122	-1.238095	-0.599484
Trial2	2	1	blindfold	counterclockwise	practice	Guided	1	0.5	-0.25	6.406677	-0.3021	-1.45061	-0.92618	1.04908713351081	-4.154507	-1.009578	-0.270207
Trial2	2	1	blindfold	counterclockwise	practice	Guided	1	0.5	-0.25	6.426666	-0.3021	-1.45053	-0.94824	1.06343950007307	-4.2078	-0.692193	-0.03543
Trial2	2	1	blindfold	counterclockwise	practice	Guided	1	0.5	-0.25	6.446671	-0.3021	-1.45039	-0.96971	1.0776580569038	-4.172785	-0.785288	-0.401637
Trial2	2	1	blindfold	counterclockwise	practice	Guided	1	0.5	-0.25	6.466675	-0.30208	-1.45043	-0.99016	1.09140699637733	-4.056244	-1.233859	-0.746118
Trial2	2	1	blindfold	counterclockwise	practice	Guided	1	0.5	-0.25	6.486664	-0.30204	-1.45059	-1.03009	1.11884250317611	-4.039462	-1.326959	-0.654199
Trial2	2	1	blindfold	counterclockwise	practice	Guided	1	0.5	-0.25	6.506668	-0.30194	-1.45059	-1.04891	1.13197392948579	-3.74276	-0.869924	-0.456001
Trial2	2	1	blindfold	counterclockwise	practice	Guided	1	0.5	-0.25	6.526672	-0.30189	-1.45048	-1.05613	1.13704584658478	-3.752613	-1.043428	-0.688982
Trial2	2	1	blindfold	counterclockwise	practice	Guided	1	0.5	-0.25	6.546677	-0.30188	-1.45048	-1.0542	1.13567128308922	-3.645892	1.436408	-6.835233
Trial2	2	1	blindfold	counterclockwise	practice	Guided	1	0.5	-0.25	6.566666	-0.30182	-1.45064	-1.05258	1.13448225331993	-3.054019	-3.053533	-3.59118
Trial2	2	1	blindfold	counterclockwise	practice	Guided	1	0.5	-0.25	6.58667	-0.30164	-1.45132	-1.05225	1.13412151530948	-2.76211	-3.375149	-3.984127
Trial2	2	1	blindfold	counterclockwise	practice	Guided	1	0.5	-0.25	6.606674	-0.3015	-1.45141	-1.05223	1.13400847080078	-2.133477	-2.367981	-3.725451
Trial2	2	1	blindfold	counterclockwise	practice	Guided	1	0.5	-0.25	6.626678	-0.30148	-1.45141	-1.05222	1.13398725310028	-2.225083	-2.926579	-3.706262
Trial2	2	1	blindfold	counterclockwise	practice	Guided	1	0.5	-0.25	6.646667	-0.30146	-1.4514	-1.05219	1.13395186756991	-2.255605	-2.181782	-4.12429
Trial2	2	1	blindfold	counterclockwise	practice	Guided	1	0.5	-0.25	6.666672	-0.30144	-1.45134	-1.05204	1.13383164773234	-2.567161	-1.826311	-3.320327
Trial2	2	1	blindfold	counterclockwise	practice	Guided	1	0.5	-0.25	6.686676	-0.30143	-1.45126	-1.05187	1.13370432757037	-2.830794	-2.143696	-2.812321
Trial2	2	1	blindfold	counterclockwise	practice	Guided	1	0.5	-0.25	6.706665	-0.30143	-1.45121	-1.05181	1.13366191699885	-2.946294	-1.843238	-2.739449
Trial2	2	1	blindfold	counterclockwise	practice	Guided	1	0.5	-0.25	6.726669	-0.30143	-1.45119	-1.05177	1.13363358795735	-2.873061	-2.080219	-2.614952
Trial2	2	1	blindfold	counterclockwise	practice	Guided	1	0.5	-0.25	6.746674	-0.30143	-1.45118	-1.05176	1.13362650580749	-2.606629	-2.262186	-2.919115
Trial2	2	1	blindfold	counterclockwise	practice	Guided	1	0.5	-0.25	6.766678	-0.30142	-1.45118	-1.05175	1.13361244984683	-2.466842	-2.219868	-3.018256
Trial2	2	1	blindfold	counterclockwise	practice	Guided	1	0.5	-0.25	6.786667	-0.30141	-1.45118	-1.05173	1.13359120639994	-2.438591	-2.363749	-2.976157
Trial2	2	1	blindfold	counterclockwise	practice	Guided	1	0.5	-0.25	6.806671	-0.3014	-1.45118	-1.05171	1.13356998406659	-2.426448	-2.473776	-2.973731
Trial2	2	1	blindfold	counterclockwise	practice	Guided	1	0.5	-0.25	6.826675	-0.30139	-1.45118	-1.0517	1.13355582272575	-2.545275	-2.410299	-2.863887
Trial2	2	1	blindfold	counterclockwise	practice	Guided	1	0.5	-0.25	6.846664	-0.30138	-1.45118	-1.05168	1.13353460043682	-2.535017	-2.338358	-2.828982
Trial2	2	1	blindfold	counterclockwise	practice	Guided	1	0.5	-0.25	6.866669	-0.30138	-1.45118	-1.05166	1.13352052084298	-2.445593	-2.156391	-2.727067
Trial2	2	1	blindfold	counterclockwise	practice	Guided	1	0.5	-0.25	6.886673	-0.30137	-1.45117	-1.05164	1.13349927761675	-2.422014	-2.105609	-2.562717
Trial2	2	1	blindfold	counterclockwise	practice	Guided	1	0.5	-0.25	6.906677	-0.30136	-1.45117	-1.05159	1.13345681024697	-2.378833	-2.092914	-2.518913
Trial2	2	1	blindfold	counterclockwise	practice	Guided	1	0.5	-0.25	6.926666	-0.30134	-1.45115	-1.05156	1.1334214059009	-2.370905	-2.008278	-2.357349
Trial2	2	1	blindfold	counterclockwise	practice	Guided	1	0.5	-0.25	6.946671	-0.30134	-1.45114	-1.05154	1.13340732700945	-2.427735	-1.957496	-2.299884
Trial2	2	1	blindfold	counterclockwise	practice	Guided	1	0.5	-0.25	6.966675	-0.30133	-1.45113	-1.05151	1.13337902371967	-2.417837	-1.839006	-2.291067
Trial2	2	1	blindfold	counterclockwise	practice	Guided	1	0.5	-0.25	6.986664	-0.30132	-1.45111	-1.05146	1.13333662117124	-2.432587	-1.728979	-2.185188
Trial2	2	1	blindfold	counterclockwise	practice	Guided	1	0.5	-0.25	7.006668	-0.30131	-1.45106	-1.05143	1.13330831841211	-2.538827	-1.521621	-2.223144
Trial2	2	1	blindfold	counterclockwise	practice	Guided	1	0.5	-0.25	7.026672	-0.30131	-1.45102	-1.05141	1.13329415609937	-2.616732	-1.407362	-2.262181
Trial2	2	1	blindfold	counterclockwise	practice	Guided	1	0.5	-0.25	7.046677	-0.30131	-1.45097	-1.05139	1.13328007826147	-2.605489	-1.305799	-2.296545
Trial2	2	1	blindfold	counterclockwise	practice	Guided	1	0.5	-0.25	7.066666	-0.30131	-1.45092	-1.05138	1.13327291296202	-2.522827	-1.153454	-2.444079
Trial2	2	1	blindfold	counterclockwise	practice	Guided	1	0.5	-0.25	7.08667	-0.3013	-1.45085	-1.05138	1.13326585369486	-2.273749	-1.047659	-2.662239
Trial2	2	1	blindfold	counterclockwise	practice	Guided	1	0.5	-0.25	7.106674	-0.30129	-1.4508	-1.05145	1.13330834195763	-1.974176	-1.0265	-2.789381
Trial2	2	1	blindfold	counterclockwise	practice	Guided	1	0.5	-0.25	7.126678	-0.30108	-1.45069	-1.05156	1.13323760149216	-1.088045	-1.034964	-3.466737
Trial2	2	1	blindfold	counterclockwise	practice	Guided	1	0.5	-0.25	7.146667	-0.30086	-1.45062	-1.05169	1.13317410306601	-0.675412	-0.950328	-3.628343
Trial2	2	1	blindfold	counterclockwise	practice	Guided	1	0.5	-0.25	7.166672	-0.30064	-1.45055	-1.05182	1.13311065872389	-0.313502	-0.848765	-3.872493
Trial2	2	1	blindfold	counterclockwise	practice	Guided	1	0.5	-0.25	7.186676	-0.30045	-1.4505	-1.05209	1.13316752705151	0.050851	-0.764129	-4.184436
Trial2	2	1	blindfold	counterclockwise	practice	Guided	1	0.5	-0.25	7.206665	-0.30008	-1.45042	-1.0522	1.13298401753855	0.735343	-0.709115	-4.531108
Trial2	2	1	blindfold	counterclockwise	practice	Guided	1	0.5	-0.25	7.226669	-0.29979	-1.45039	-1.05232	1.13286425667939	1.050277	-0.687956	-4.701114
Trial2	2	1	blindfold	counterclockwise	practice	Guided	1	0.5	-0.25	7.246674	-0.29914	-1.45036	-1.05243	1.13248331982696	1.182944	-0.717579	-4.884439
Trial2	2	1	blindfold	counterclockwise	practice	Guided	1	0.5	-0.25	7.266678	-0.2981	-1.45037	-1.05252	1.13181359365231	1.202115	-0.831838	-5.054407
Trial2	2	1	blindfold	counterclockwise	practice	Guided	1	0.5	-0.25	7.286667	-0.29657	-1.4504	-1.0526	1.1307920107944	1.225754	-0.886851	-5.22869
Trial2	2	1	blindfold	counterclockwise	practice	Guided	1	0.5	-0.25	7.306671	-0.29463	-1.45043	-1.05263	1.12944758485275	1.34059	-0.848765	-5.279537
Trial2	2	1	blindfold	counterclockwise	practice	Guided	1	0.5	-0.25	7.326675	-0.28931	-1.45042	-1.05262	1.12570378018465	1.59765	-0.802215	-5.195425
Trial2	2	1	blindfold	counterclockwise	practice	Guided	1	0.5	-0.25	7.346664	-0.28553	-1.45042	-1.05264	1.12307091928203	1.735998	-0.857228	-5.305778
Trial2	2	1	blindfold	counterclockwise	practice	Guided	1	0.5	-0.25	7.366669	-0.28122	-1.45044	-1.05266	1.12007489698546	1.815975	-0.912242	-5.307499
Trial2	2	1	blindfold	counterclockwise	practice	Guided	1	0.5	-0.25	7.386673	-0.27595	-1.45045	-1.0527	1.11643440637334	1.829745	-0.958792	-5.395249
Trial2	2	1	blindfold	counterclockwise	practice	Guided	1	0.5	-0.25	7.406677	-0.26963	-1.45047	-1.05278	1.11210884988266	1.935433	-0.95456	-5.541168
Trial2	2	1	blindfold	counterclockwise	practice	Guided	1	0.5	-0.25	7.426666	-0.25457	-1.45045	-1.05279	1.10174750378188	2.070181	-0.852997	-5.566287
Trial2	2	1	blindfold	counterclockwise	practice	Guided	1	0.5	-0.25	7.446671	-0.245	-1.45043	-1.05281	1.09523011191714	2.127759	-0.865692	-5.598861
Trial2	2	1	blindfold	counterclockwise	practice	Guided	1	0.5	-0.25	7.466675	-0.23521	-1.45043	-1.05284	1.08861646272541	2.167373	-0.912242	-5.685483
Trial2	2	1	blindfold	counterclockwise	practice	Guided	1	0.5	-0.25	7.486664	-0.2237	-1.45046	-1.05288	1.08090612162804	2.299455	-1.077282	-5.706504
Trial2	2	1	blindfold	counterclockwise	practice	Guided	1	0.5	-0.25	7.506668	-0.19791	-1.45054	-1.05291	1.0638340015137	2.47471	-1.106905	-5.836967
Trial2	2	1	blindfold	counterclockwise	practice	Guided	1	0.5	-0.25	7.526672	-0.18322	-1.45055	-1.05298	1.05430847527339	2.496713	-1.07305	-5.984833
Trial2	2	1	blindfold	counterclockwise	practice	Guided	1	0.5	-0.25	7.546677	-0.16675	-1.45054	-1.05304	1.04375707286513	2.546418	-1.111136	-6.110103
Trial2	2	1	blindfold	counterclockwise	practice	Guided	1	0.5	-0.25	7.566666	-0.14944	-1.45055	-1.05304	1.03278536327711	2.698858	-1.144991	-6.075154
Trial2	2	1	blindfold	counterclockwise	practice	Guided	1	0.5	-0.25	7.58667	-0.13026	-1.45057	-1.053	1.02080195521249	2.678854	-1.149223	-6.012748
Trial2	2	1	blindfold	counterclockwise	practice	Guided	1	0.5	-0.25	7.606674	-0.11038	-1.45058	-1.05288	1.00855347387042	2.604689	-1.128064	-5.918922
Trial2	2	1	blindfold	counterclockwise	practice	Guided	1	0.5	-0.25	7.626678	-0.06579	-1.45054	-1.05281	0.982151889733364	2.400031	-1.013805	-5.629154
Trial2	2	1	blindfold	counterclockwise	practice	Guided	1	0.5	-0.25	7.646667	-0.043272	-1.45052	-1.05274	0.969296620127456	2.275224	-0.996878	-5.485282
Trial2	2	1	blindfold	counterclockwise	practice	Guided	1	0.5	-0.25	7.666672	-0.019164	-1.4505	-1.05268	0.955942710614514	2.09129	-1.00111	-5.34212
Trial2	2	1	blindfold	counterclockwise	practice	Guided	1	0.5	-0.25	7.686676	0.0065133	-1.45051	-1.05264	0.942210183861814	2.064426	-1.00111	-5.283624
Trial2	2	1	blindfold	counterclockwise	practice	Guided	1	0.5	-0.25	7.706665	0.058526	-1.45054	-1.05263	0.916031830926583	1.994011	-1.16615	-5.265593
Trial2	2	1	blindfold	counterclockwise	practice	Guided	1	0.5	-0.25	7.726669	0.085443	-1.45058	-1.05261	0.903349430063993	1.814583	-1.28464	-5.213519
Trial2	2	1	blindfold	counterclockwise	practice	Guided	1	0.5	-0.25	7.746674	0.11448	-1.45063	-1.05258	0.890370893519861	1.737794	-1.352349	-5.156715
Trial2	2	1	blindfold	counterclockwise	practice	Guided	1	0.5	-0.25	7.766678	0.14135	-1.45068	-1.05254	0.879033773987424	1.714734	-1.407362	-5.100674
Trial2	2	1	blindfold	counterclockwise	practice	Guided	1	0.5	-0.25	7.786667	0.17015	-1.45072	-1.05247	0.867616888695252	1.617607	-1.466608	-4.978297
Trial2	2	1	blindfold	counterclockwise	practice	Guided	1	0.5	-0.25	7.806671	0.19828	-1.45074	-1.0523	0.857158220768041	1.537574	-1.415826	-4.737662
Trial2	2	1	blindfold	counterclockwise	practice	Guided	1	0.5	-0.25	7.826675	0.25589	-1.45067	-1.05222	0.838538367489524	1.327353	-1.318495	-4.425601
Trial2	2	1	blindfold	counterclockwise	practice	Guided	1	0.5	-0.25	7.846664	0.28612	-1.45065	-1.05216	0.830183931791011	1.273499	-1.28464	-4.317306
Trial2	2	1	blindfold	counterclockwise	practice	Guided	1	0.5	-0.25	7.866669	0.31371	-1.45065	-1.0521	0.823449015661913	1.120537	-1.314263	-4.205912
Trial2	2	1	blindfold	counterclockwise	practice	Guided	1	0.5	-0.25	7.886673	0.34284	-1.45066	-1.05198	0.817233883433841	1.033719	-1.386203	-4.075337
Trial2	2	1	blindfold	counterclockwise	practice	Guided	1	0.5	-0.25	7.906677	0.39782	-1.4507	-1.05192	0.80840357422181	0.970265	-1.428521	-3.827019
Trial2	2	1	blindfold	counterclockwise	practice	Guided	1	0.5	-0.25	7.926666	0.42534	-1.45071	-1.05186	0.805328215921894	0.982511	-1.381972	-3.717402
Trial2	2	1	blindfold	counterclockwise	practice	Free	1	0.5	-0.25	0	0.45329	-1.4504	-1.05016	0.801522257270117	0.048688	-0.857228	-0.298755
Trial2	2	1	blindfold	counterclockwise	practice	Free	1	0.5	-0.25	0.01574707	0.45328	-1.4504	-1.05016	0.801522842626927	0.080675	-0.827606	-0.334764
Trial2	2	1	blindfold	counterclockwise	practice	Free	1	0.5	-0.25	0.03573608	0.45327	-1.4504	-1.0502	0.80156329008329	0.063219	-0.797983	-0.327315
Trial2	2	1	blindfold	counterclockwise	practice	Free	1	0.5	-0.25	0.05574036	0.45327	-1.45039	-1.05044	0.8018028503654	0.081873	-0.793751	-0.287866
Trial2	2	1	blindfold	counterclockwise	practice	Free	1	0.5	-0.25	0.07574463	0.4533	-1.45039	-1.05059	0.801950933346767	0.032412	-0.764129	-0.244258
Trial2	2	1	blindfold	counterclockwise	practice	Free	1	0.5	-0.25	0.09573364	0.45332	-1.45038	-1.05077	0.802129469979113	0.020823	-0.768361	-0.261901
Trial2	2	1	blindfold	counterclockwise	practice	Free	1	0.5	-0.25	0.1157379	0.45335	-1.45038	-1.05099	0.802347294751133	0.0847	-0.734506	-0.266196
Trial2	2	1	blindfold	counterclockwise	practice	Free	1	0.5	-0.25	0.1357422	0.45339	-1.45038	-1.05122	0.802574535131239	0.049815	-0.836069	-0.251406
Trial2	2	1	blindfold	counterclockwise	practice	Free	1	0.5	-0.25	0.1557465	0.45343	-1.4504	-1.0517	0.803051460841803	0.020512	-0.878387	-0.257466
Trial2	2	1	blindfold	counterclockwise	practice	Free	1	0.5	-0.25	0.1757355	0.4535	-1.45045	-1.05193	0.803276973159591	0.012053	-0.878387	-0.257871
Trial2	2	1	blindfold	counterclockwise	practice	Free	1	0.5	-0.25	0.1957397	0.45351	-1.45044	-1.05211	0.803456099652031	-0.028402	-0.797983	-0.222252
Trial2	2	1	blindfold	counterclockwise	practice	Free	1	0.5	-0.25	0.215744	0.45351	-1.45041	-1.05225	0.803595816918006	-0.024576	-0.751433	-0.149861
Trial2	2	1	blindfold	counterclockwise	practice	Free	1	0.5	-0.25	0.235733	0.4535	-1.45038	-1.05234	0.803686365799433	-0.017753	-0.747202	-0.123933
Trial2	2	1	blindfold	counterclockwise	practice	Free	1	0.5	-0.25	0.2557373	0.45348	-1.45037	-1.0524	0.803747384807461	-0.011351	-0.74297	-0.157401
Trial2	2	1	blindfold	counterclockwise	practice	Free	1	0.5	-0.25	0.2757416	0.45348	-1.45039	-1.05242	0.803767378395665	0.029371	-0.806447	-0.197079
Trial2	2	1	blindfold	counterclockwise	practice	Free	1	0.5	-0.25	0.2957458	0.45349	-1.4504	-1.05244	0.80378679422624	0.061636	-0.840301	-0.237343
Trial2	2	1	blindfold	counterclockwise	practice	Free	1	0.5	-0.25	0.3157349	0.45349	-1.45041	-1.05246	0.803806668822594	0.074018	-0.810679	-0.232241
Trial2	2	1	blindfold	counterclockwise	practice	Free	1	0.5	-0.25	0.3357391	0.4535	-1.4504	-1.05248	0.8038260830991	0.055748	-0.802215	-0.212152
Trial2	2	1	blindfold	counterclockwise	practice	Free	1	0.5	-0.25	0.3557434	0.45351	-1.4504	-1.0525	0.80384549925402	0.070444	-0.74297	-0.177221
Trial2	2	1	blindfold	counterclockwise	practice	Free	1	0.5	-0.25	0.3757477	0.45351	-1.45038	-1.0525	0.80384549925402	0.049455	-0.700652	-0.11488
Trial2	2	1	blindfold	counterclockwise	practice	Free	1	0.5	-0.25	0.3957367	0.45351	-1.45037	-1.0525	0.80384549925402	0.024797	-0.709115	-0.061311
Trial2	2	1	blindfold	counterclockwise	practice	Free	1	0.5	-0.25	0.415741	0.45351	-1.45037	-1.05251	0.803855496073657	-0.0076322	-0.747202	-0.06238
Trial2	2	1	blindfold	counterclockwise	practice	Free	1	0.5	-0.25	0.4357452	0.45351	-1.45037	-1.05251	0.803855496073657	0.031055	-0.751433	-0.043839
Trial2	2	1	blindfold	counterclockwise	practice	Free	1	0.5	-0.25	0.4557343	0.45351	-1.45037	-1.05251	0.803855496073657	0.025048	-0.721811	-0.060446
Trial2	2	1	blindfold	counterclockwise	practice	Free	1	0.5	-0.25	0.4757385	0.45352	-1.45037	-1.05252	0.803864913839726	0.016037	-0.759897	-0.057541
Trial2	2	1	blindfold	counterclockwise	practice	Free	1	0.5	-0.25	0.4957428	0.45352	-1.45037	-1.05252	0.803864913839726	0.029512	-0.759897	-0.06937
Trial2	2	1	blindfold	counterclockwise	practice	Free	1	0.5	-0.25	0.5157471	0.45352	-1.45037	-1.05252	0.803864913839726	0.031135	-0.738738	-0.094687
Trial2	2	1	blindfold	counterclockwise	practice	Free	1	0.5	-0.25	0.5357361	0.45352	-1.45037	-1.05253	0.803874910667398	0.032082	-0.768361	-0.043719
Trial2	2	1	blindfold	counterclockwise	practice	Free	1	0.5	-0.25	0.5557404	0.45352	-1.45037	-1.05253	0.803874910667398	0.067485	-0.747202	-0.066868
Trial2	2	1	blindfold	counterclockwise	practice	Free	1	0.5	-0.25	0.5757446	0.45353	-1.45038	-1.05253	0.803874333467731	0.048383	-0.776824	-0.034154
Trial2	2	1	blindfold	counterclockwise	practice	Free	1	0.5	-0.25	0.5957336	0.45353	-1.45038	-1.05253	0.803874333467731	0.094268	-0.793751	-0.046682
Trial2	2	1	blindfold	counterclockwise	practice	Free	1	0.5	-0.25	0.6157379	0.45354	-1.45038	-1.05253	0.803873752946786	0.119309	-0.819142	-0.046672
Trial2	2	1	blindfold	counterclockwise	practice	Free	1	0.5	-0.25	0.6357422	0.45354	-1.45039	-1.05253	0.803873752946786	0.144341	-0.819142	-0.010976
Trial2	2	1	blindfold	counterclockwise	practice	Free	1	0.5	-0.25	0.6557465	0.45355	-1.4504	-1.05253	0.803873177717077	0.162555	-0.836069	-0.031004
Trial2	2	1	blindfold	counterclockwise	practice	Free	1	0.5	-0.25	0.6757355	0.45357	-1.45041	-1.05253	0.8038720207409	0.184796	-0.819142	0.017074
Trial2	2	1	blindfold	counterclockwise	practice	Free	1	0.5	-0.25	0.6957397	0.45358	-1.45042	-1.05253	0.803871444160243	0.194543	-0.874156	-0.019577
Trial2	2	1	blindfold	counterclockwise	practice	Free	1	0.5	-0.25	0.715744	0.45359	-1.45042	-1.05253	0.803870865982584	0.228267	-0.878387	-0.0015952
Trial2	2	1	blindfold	counterclockwise	practice	Free	1	0.5	-0.25	0.735733	0.4536	-1.45043	-1.05254	0.803880286535014	0.223154	-0.878387	-0.087127
Trial2	2	1	blindfold	counterclockwise	practice	Free	1	0.5	-0.25	0.7557373	0.45362	-1.45044	-1.05263	0.80396898564146	0.27539	-0.941864	-0.142409
Trial2	2	1	blindfold	counterclockwise	practice	Free	1	0.5	-0.25	0.7757416	0.45382	-1.45047	-1.05273	0.804057204944958	0.418802	-0.963023	-0.133063
Trial2	2	1	blindfold	counterclockwise	practice	Free	1	0.5	-0.25	0.7957458	0.4541	-1.45048	-1.05287	0.804181013331679	0.482028	-0.967255	-0.134234
Trial2	2	1	blindfold	counterclockwise	practice	Free	1	0.5	-0.25	0.8157349	0.45458	-1.45048	-1.05305	0.804333478262102	0.534018	-0.929169	-0.146672
Trial2	2	1	blindfold	counterclockwise	practice	Free	1	0.5	-0.25	0.8357391	0.45531	-1.45047	-1.05329	0.804532183291862	0.673665	-0.920705	-0.141758
Trial2	2	1	blindfold	counterclockwise	practice	Free	1	0.5	-0.25	0.8557434	0.4564	-1.45046	-1.05401	0.805191341315243	0.777616	-0.967255	-0.109386
Trial2	2	1	blindfold	counterclockwise	practice	Free	1	0.5	-0.25	0.8757477	0.46013	-1.45051	-1.05456	0.805547338796424	1.075692	-1.123832	-0.191008
Trial2	2	1	blindfold	counterclockwise	practice	Free	1	0.5	-0.25	0.8957367	0.46302	-1.45056	-1.05522	0.806068721606007	1.242374	-1.191541	-0.272701
Trial2	2	1	blindfold	counterclockwise	practice	Free	1	0.5	-0.25	0.915741	0.46649	-1.45059	-1.05611	0.806806108926303	1.387778	-1.216931	-0.287671
Trial2	2	1	blindfold	counterclockwise	practice	Free	1	0.5	-0.25	0.9357452	0.4711	-1.45062	-1.05713	0.807647209363541	1.519158	-1.301567	-0.281905
Trial2	2	1	blindfold	counterclockwise	practice	Free	1	0.5	-0.25	0.9557343	0.47656	-1.45066	-1.0596	0.809939248743935	1.598455	-1.390435	-0.258165
Trial2	2	1	blindfold	counterclockwise	practice	Free	1	0.5	-0.25	0.9757385	0.49087	-1.45074	-1.06095	0.811001433797142	1.688021	-1.504694	-0.192938
Trial2	2	1	blindfold	counterclockwise	practice	Free	1	0.5	-0.25	0.9957428	0.49953	-1.45076	-1.06233	0.812330143527188	1.705432	-1.555475	-0.134231
Trial2	2	1	blindfold	counterclockwise	practice	Free	1	0.5	-0.25	1.015747	0.50924	-1.45077	-1.06379	0.813842537689911	1.766144	-1.576634	-0.098182
Trial2	2	1	blindfold	counterclockwise	practice	Free	1	0.5	-0.25	1.035736	0.52033	-1.4508	-1.06513	0.815383479532475	1.788968	-1.585098	-0.069266
Trial2	2	1	blindfold	counterclockwise	practice	Free	1	0.5	-0.25	1.05574	0.53178	-1.4508	-1.06787	0.818487226362209	1.764808	-1.534316	-0.061852
Trial2	2	1	blindfold	counterclockwise	practice	Free	1	0.5	-0.25	1.075745	0.55891	-1.45078	-1.0692	0.821315346246637	1.694609	-1.479303	0.028731
Trial2	2	1	blindfold	counterclockwise	practice	Free	1	0.5	-0.25	1.095734	0.57423	-1.45074	-1.07039	0.823741357684512	1.773264	-1.483535	0.027953
Trial2	2	1	blindfold	counterclockwise	practice	Free	1	0.5	-0.25	1.115738	0.59007	-1.45073	-1.07039	0.825319535546533	1.731785	-1.627416	-0.002662
Trial2	2	1	blindfold	counterclockwise	practice	Free	1	0.5	-0.25	1.135742	0.60681	-1.45079	-1.07283	0.82973351906551	1.672478	-1.805152	-0.097065
Trial2	2	1	blindfold	counterclockwise	practice	Free	1	0.5	-0.25	1.155746	0.62541	-1.45087	-1.0755	0.834971821140532	1.660076	-1.767065	-0.093759
Trial2	2	1	blindfold	counterclockwise	practice	Free	1	0.5	-0.25	1.175735	0.66265	-1.45082	-1.07702	0.84286249208796	1.630293	-1.610489	-0.168384
Trial2	2	1	blindfold	counterclockwise	practice	Free	1	0.5	-0.25	1.19574	0.68235	-1.45081	-1.0784	0.848232352087516	1.502722	-1.585098	0.142555
Trial2	2	1	blindfold	counterclockwise	practice	Free	1	0.5	-0.25	1.215744	0.70268	-1.45076	-1.07954	0.853941341260929	1.43643	-1.33119	0.250906
Trial2	2	1	blindfold	counterclockwise	practice	Free	1	0.5	-0.25	1.235733	0.72362	-1.45069	-1.08032	0.859905347558344	1.335837	-1.369276	0.355316
Trial2	2	1	blindfold	counterclockwise	practice	Free	1	0.5	-0.25	1.255737	0.74577	-1.45069	-1.08097	0.866553018198444	1.260679	-1.415826	0.296142
Trial2	2	1	blindfold	counterclockwise	practice	Free	1	0.5	-0.25	1.275742	0.7907	-1.45065	-1.08093	0.880313101458293	1.118381	-1.263481	0.228262
Trial2	2	1	blindfold	counterclockwise	practice	Free	1	0.5	-0.25	1.295746	0.81335	-1.45065	-1.08066	0.887797413697359	1.017523	-1.356581	0.249881
Trial2	2	1	blindfold	counterclockwise	practice	Free	1	0.5	-0.25	1.315735	0.8362501	-1.45066	-1.08015	0.895663521369123	0.972145	-1.305799	0.269138
Trial2	2	1	blindfold	counterclockwise	practice	Free	1	0.5	-0.25	1.335739	0.85933	-1.45065	-1.07937	0.903865410838881	0.839028	-1.28464	0.307007
Trial2	2	1	blindfold	counterclockwise	practice	Free	1	0.5	-0.25	1.355743	0.8832	-1.45065	-1.07722	0.911666136898875	0.745649	-1.390435	0.297987
Trial2	2	1	blindfold	counterclockwise	practice	Free	1	0.5	-0.25	1.375732	0.92934	-1.45067	-1.0759	0.930829512563075	0.592007	-1.233859	0.128653
Trial2	2	1	blindfold	counterclockwise	practice	Free	1	0.5	-0.25	1.395737	0.95216	-1.45064	-1.07449	0.940336398539731	0.53989	-1.259249	0.196013
Trial2	2	1	blindfold	counterclockwise	practice	Free	1	0.5	-0.25	1.415741	0.97542	-1.45063	-1.073	0.950448893581902	0.389428	-1.267713	0.138168
Trial2	2	1	blindfold	counterclockwise	practice	Free	1	0.5	-0.25	1.435745	0.99767	-1.45063	-1.07144	0.960436914584772	0.23931	-1.301567	0.139212
Trial2	2	1	blindfold	counterclockwise	practice	Free	1	0.5	-0.25	1.455734	1.01949	-1.45065	-1.06827	0.969244862978417	0.140903	-1.365044	0.0785
Trial2	2	1	blindfold	counterclockwise	practice	Free	1	0.5	-0.25	1.475739	1.06215	-1.45068	-1.06671	0.991477604683586	0.183695	-1.369276	-0.0082485
Trial2	2	1	blindfold	counterclockwise	practice	Free	1	0.5	-0.25	1.495743	1.08238	-1.45068	-1.06518	1.0018407691529	0.197783	-1.428521	0.011578
Trial2	2	1	blindfold	counterclockwise	practice	Free	1	0.5	-0.25	1.515747	1.1027	-1.45071	-1.06381	1.01268651876238	0.186936	-1.559707	-0.028138
Trial2	2	1	blindfold	counterclockwise	practice	Free	1	0.5	-0.25	1.535736	1.12189	-1.45078	-1.06241	1.02311155791921	0.135349	-1.648575	-0.053103
Trial2	2	1	blindfold	counterclockwise	practice	Free	1	0.5	-0.25	1.55574	1.14158	-1.45083	-1.06018	1.033448802503	-0.0057711	-1.737443	-0.05444
Trial2	2	1	blindfold	counterclockwise	practice	Free	1	0.5	-0.25	1.575745	1.17593	-1.4509	-1.05927	1.05441897198603	-0.259248	-1.881324	-0.127231
Trial2	2	1	blindfold	counterclockwise	practice	Free	1	0.5	-0.25	1.595734	1.19293	-1.45093	-1.05863	1.06491052283862	-0.400711	-1.868629	-0.151986
Trial2	2	1	blindfold	counterclockwise	practice	Free	1	0.5	-0.25	1.615738	1.20735	-1.45093	-1.05814	1.07398061806477	-0.662369	-1.80092	-0.202315
Trial2	2	1	blindfold	counterclockwise	practice	Free	1	0.5	-0.25	1.635742	1.22102	-1.45092	-1.05776	1.08274929428544	-0.730971	-1.822079	-0.103821
Trial2	2	1	blindfold	counterclockwise	practice	Free	1	0.5	-0.25	1.655746	1.23374	-1.45092	-1.05697	1.09067636263451	-0.821488	-1.864397	-0.0049646
Trial2	2	1	blindfold	counterclockwise	practice	Free	1	0.5	-0.25	1.675735	1.25429	-1.45092	-1.05642	1.10420411456626	-0.759625	-1.758602	0.175815
Trial2	2	1	blindfold	counterclockwise	practice	Free	1	0.5	-0.25	1.69574	1.26285	-1.45089	-1.05567	1.10952439307417	-0.626762	-1.783993	0.271994
Trial2	2	1	blindfold	counterclockwise	practice	Free	1	0.5	-0.25	1.715744	1.27025	-1.45088	-1.05478	1.11398198545529	-0.456607	-1.826311	0.280637
Trial2	2	1	blindfold	counterclockwise	practice	Free	1	0.5	-0.25	1.735733	1.27627	-1.4509	-1.05364	1.11733272792193	-0.407488	-1.940569	0.340775
Trial2	2	1	blindfold	counterclockwise	practice	Free	1	0.5	-0.25	1.755737	1.28156	-1.45096	-1.05089	1.11904462595667	-0.384144	-2.01251	0.353296
Trial2	2	1	blindfold	counterclockwise	practice	Free	1	0.5	-0.25	1.775742	1.28966	-1.451	-1.04922	1.12352811854443	-0.240249	-1.87286	0.435064
Trial2	2	1	blindfold	counterclockwise	practice	Free	1	0.5	-0.25	1.795746	1.29264	-1.45096	-1.0475	1.12440401817757	-0.144874	-1.809383	0.383567
Trial2	2	1	blindfold	counterclockwise	practice	Free	1	0.5	-0.25	1.815735	1.29498	-1.45092	-1.04575	1.1248161520572	-0.129965	-1.894019	0.278608
Trial2	2	1	blindfold	counterclockwise	practice	Free	1	0.5	-0.25	1.835739	1.29683	-1.45094	-1.04414	1.12498731163487	-0.203686	-2.025205	0.234784
Trial2	2	1	blindfold	counterclockwise	practice	Free	1	0.5	-0.25	1.855743	1.29821	-1.45101	-1.04168	1.12423148501452	-0.258849	-2.097146	0.207278
Trial2	2	1	blindfold	counterclockwise	practice	Free	1	0.5	-0.25	1.875732	1.29925	-1.45098	-1.04054	1.12416815158867	-0.250422	-1.771297	0.488342
Trial2	2	1	blindfold	counterclockwise	practice	Free	1	0.5	-0.25	1.895737	1.29927	-1.4509	-1.03937	1.12335991026934	-0.302429	-1.699357	0.560471
Trial2	2	1	blindfold	counterclockwise	practice	Free	1	0.5	-0.25	1.915741	1.29905	-1.45086	-1.03808	1.1222971577685	-0.390659	-1.745906	0.595816
Trial2	2	1	blindfold	counterclockwise	practice	Free	1	0.5	-0.25	1.935745	1.29859	-1.45087	-1.03666	1.12097269651792	-0.447148	-1.796688	0.529448
Trial2	2	1	blindfold	counterclockwise	practice	Free	1	0.5	-0.25	1.955734	1.29788	-1.45091	-1.03369	1.11838381946854	-0.403538	-1.87286	0.550434
Trial2	2	1	blindfold	counterclockwise	practice	Free	1	0.5	-0.25	1.975739	1.29611	-1.45093	-1.03192	1.11588081986074	-0.251392	-1.805152	0.660312
Trial2	2	1	blindfold	counterclockwise	practice	Free	1	0.5	-0.25	1.995743	1.29518	-1.45092	-1.02992	1.11381620637127	-0.186485	-1.830542	0.775555
Trial2	2	1	blindfold	counterclockwise	practice	Free	1	0.5	-0.25	2.015747	1.29428	-1.45091	-1.0276	1.11154965656798	-0.200535	-1.817847	0.848623
Trial2	2	1	blindfold	counterclockwise	practice	Free	1	0.5	-0.25	2.035736	1.29337	-1.45091	-1.02492	1.10902522792007	-0.187755	-1.839006	0.900113
Trial2	2	1	blindfold	counterclockwise	practice	Free	1	0.5	-0.25	2.05574	1.29245	-1.45093	-1.01799	1.10353321409325	-0.205758	-1.902483	1.021584
Trial2	2	1	blindfold	counterclockwise	practice	Free	1	0.5	-0.25	2.075745	1.29052	-1.45096	-1.01344	1.09898246076961	-0.181319	-1.885556	1.310069
Trial2	2	1	blindfold	counterclockwise	practice	Free	1	0.5	-0.25	2.095734	1.28947	-1.45096	-1.00815	1.0945567122044	-0.222313	-1.982887	1.556392
Trial2	2	1	blindfold	counterclockwise	practice	Free	1	0.5	-0.25	2.115738	1.28834	-1.45098	-1.00171	1.08928772287085	-0.275175	-1.96596	1.680054
Trial2	2	1	blindfold	counterclockwise	practice	Free	1	0.5	-0.25	2.135742	1.28708	-1.45099	-0.9943	1.083271667674	-0.320318	-2.033669	1.919919
Trial2	2	1	blindfold	counterclockwise	practice	Free	1	0.5	-0.25	2.155746	1.28562	-1.45099	-0.97566	1.06947707652055	-0.330353	-1.970192	2.027035
Trial2	2	1	blindfold	counterclockwise	practice	Free	1	0.5	-0.25	2.175735	1.28204	-1.45099	-0.96348	1.05860297838411	-0.356574	-1.96596	2.263168
Trial2	2	1	blindfold	counterclockwise	practice	Free	1	0.5	-0.25	2.19574	1.27982	-1.45099	-0.95095	1.04854675812241	-0.297562	-1.906715	2.307177
Trial2	2	1	blindfold	counterclockwise	practice	Free	1	0.5	-0.25	2.215744	1.27763	-1.45098	-0.93616	1.03707480057212	-0.240641	-2.008278	2.357639
Trial2	2	1	blindfold	counterclockwise	practice	Free	1	0.5	-0.25	2.235733	1.27517	-1.45101	-0.91995	1.0245591705568	-0.192165	-2.037901	2.280507
Trial2	2	1	blindfold	counterclockwise	practice	Free	1	0.5	-0.25	2.255737	1.27271	-1.45103	-0.88501	1.00015918549829	-0.290948	-2.17755	2.348402
Trial2	2	1	blindfold	counterclockwise	practice	Free	1	0.5	-0.25	2.275742	1.26741	-1.45107	-0.8646	0.983184282187995	-0.280095	-2.08445	2.449406
Trial2	2	1	blindfold	counterclockwise	practice	Free	1	0.5	-0.25	2.295746	1.26447	-1.45107	-0.8433599	0.967724424284388	-0.257461	-2.016742	2.488027
Trial2	2	1	blindfold	counterclockwise	practice	Free	1	0.5	-0.25	2.315735	1.26156	-1.45104	-0.81945	0.950918978550285	-0.270911	-2.143696	2.388102
Trial2	2	1	blindfold	counterclockwise	practice	Free	1	0.5	-0.25	2.335739	1.2583	-1.45107	-0.79719	0.935112676064878	-0.213479	-2.304504	2.26506
Trial2	2	1	blindfold	counterclockwise	practice	Free	1	0.5	-0.25	2.355743	1.25531	-1.45114	-0.74573	0.903460878847495	-0.207119	-2.410299	2.230626
Trial2	2	1	blindfold	counterclockwise	practice	Free	1	0.5	-0.25	2.375732	1.24906	-1.45123	-0.71797	0.88322526532509	0.133101	-2.279113	2.199159
Trial2	2	1	blindfold	counterclockwise	practice	Free	1	0.5	-0.25	2.395737	1.24595	-1.45123	-0.68929	0.865688814269097	-0.143331	-2.638816	2.130741
Trial2	2	1	blindfold	counterclockwise	practice	Free	1	0.5	-0.25	2.415741	1.243	-1.45132	-0.66069	0.848949544631135	-0.028376	-2.698061	2.040321
Trial2	2	1	blindfold	counterclockwise	practice	Free	1	0.5	-0.25	2.435745	1.24013	-1.45141	-0.63137	0.832607604110326	-0.053105	-2.583803	2.177295
Trial2	2	1	blindfold	counterclockwise	practice	Free	1	0.5	-0.25	2.455734	1.23725	-1.45136	-0.57084	0.804037203876718	0.038382	-2.528789	1.949766
Trial2	2	1	blindfold	counterclockwise	practice	Free	1	0.5	-0.25	2.475739	1.23215	-1.45143	-0.53884	0.787065502421762	-0.116868	-3.040837	1.985557
Trial2	2	1	blindfold	counterclockwise	practice	Free	1	0.5	-0.25	2.495743	1.22968	-1.45142	-0.50737	0.77373917201099	-0.063355	-2.338358	1.672808
Trial2	2	1	blindfold	counterclockwise	practice	Free	1	0.5	-0.25	2.515747	1.22738	-1.45134	-0.47456	0.761254711320576	-0.073622	-2.892724	1.744228
Trial2	2	1	blindfold	counterclockwise	practice	Free	1	0.5	-0.25	2.535736	1.22518	-1.45138	-0.44343	0.750533964326568	-0.057231	-2.808088	1.583813
Trial2	2	1	blindfold	counterclockwise	practice	Free	1	0.5	-0.25	2.55574	1.22302	-1.45143	-0.37766	0.734203718991897	0.079346	-2.50763	1.379078
Trial2	2	1	blindfold	counterclockwise	practice	Free	1	0.5	-0.25	2.575745	1.21883	-1.45141	-0.34308	0.724831320179471	0.068793	-2.994287	1.449017
Trial2	2	1	blindfold	counterclockwise	practice	Free	1	0.5	-0.25	2.595734	1.21681	-1.45148	-0.31144	0.71943827492123	0.023512	-2.575339	1.298322
Trial2	2	1	blindfold	counterclockwise	practice	Free	1	0.5	-0.25	2.615738	1.21489	-1.45141	-0.27782	0.715431106806915	0.027265	-3.087387	1.385436
Trial2	2	1	blindfold	counterclockwise	practice	Free	1	0.5	-0.25	2.635742	1.21301	-1.45145	-0.2443	0.71303285609008	0.02117	-3.121241	1.233591
Trial2	2	1	blindfold	counterclockwise	practice	Free	1	0.5	-0.25	2.655746	1.21121	-1.45152	-0.18039	0.714608447921863	-0.12436	-2.69383	1.201135
Trial2	2	1	blindfold	counterclockwise	practice	Free	1	0.5	-0.25	2.675735	1.20802	-1.45143	-0.14714	0.715452626592538	0.076535	-3.396308	1.068224
Trial2	2	1	blindfold	counterclockwise	practice	Free	1	0.5	-0.25	2.69574	1.20658	-1.45154	-0.11492	0.719376093532327	0.041281	-2.753075	1.457097
Trial2	2	1	blindfold	counterclockwise	practice	Free	1	0.5	-0.25	2.715744	1.20531	-1.45146	-0.082635	0.724895317246976	0.21468	-2.968897	1.385067
Trial2	2	1	blindfold	counterclockwise	practice	Free	1	0.5	-0.25	2.735733	1.20429	-1.45146	-0.049453	0.732286520659103	0.247272	-3.150864	1.323759
Trial2	2	1	blindfold	counterclockwise	practice	Free	1	0.5	-0.25	2.755737	1.20354	-1.45158	0.0143	0.751547055001149	0.277606	-3.214341	1.251813
Trial2	2	1	blindfold	counterclockwise	practice	Free	1	0.5	-0.25	2.775742	1.20299	-1.45152	0.046544	0.762976535797656	0.265053	-3.379381	0.809998
Trial2	2	1	blindfold	counterclockwise	practice	Free	1	0.5	-0.25	2.795746	1.20326	-1.45159	0.077393	0.775732378808632	0.362659	-3.184718	1.154171
Trial2	2	1	blindfold	counterclockwise	practice	Free	1	0.5	-0.25	2.815735	1.20378	-1.45154	0.10762	0.789429180408806	0.437639	-2.939274	0.5482
Trial2	2	1	blindfold	counterclockwise	practice	Free	1	0.5	-0.25	2.835739	1.20463	-1.45157	0.13701	0.803915547566927	0.355141	-3.77717	0.484285
Trial2	2	1	blindfold	counterclockwise	practice	Free	1	0.5	-0.25	2.855743	1.2058	-1.45168	0.19466	0.834191961791093	0.33766	-3.434395	0.398999
Trial2	2	1	blindfold	counterclockwise	practice	Free	1	0.5	-0.25	2.875732	1.20899	-1.45167	0.22095	0.851152570447407	0.443914	-3.802561	0.041474
Trial2	2	1	blindfold	counterclockwise	practice	Free	1	0.5	-0.25	2.895737	1.21103	-1.45178	0.24604	0.866959833621573	0.354901	-3.468249	0.084089
Trial2	2	1	blindfold	counterclockwise	practice	Free	1	0.5	-0.25	2.915741	1.21323	-1.45174	0.27013	0.882741342836251	0.236677	-3.519031	0.314711
Trial2	2	1	blindfold	counterclockwise	practice	Free	1	0.5	-0.25	2.935745	1.21553	-1.45173	0.29382	0.898734248873421	0.046639	-3.392077	0.148997
Trial2	2	1	blindfold	counterclockwise	practice	Free	1	0.5	-0.25	2.955734	1.21796	-1.45171	0.33626	0.926912818750767	0.212261	-3.404772	-0.018776
Trial2	2	1	blindfold	counterclockwise	practice	Free	1	0.5	-0.25	2.975739	1.22276	-1.45167	0.35639	0.943446232780873	0.098102	-3.404772	0.108508
Trial2	2	1	blindfold	counterclockwise	practice	Free	1	0.5	-0.25	2.995743	1.22521	-1.45166	0.37478	0.957224906216498	0.026834	-3.277818	-0.0021783
Trial2	2	1	blindfold	counterclockwise	practice	Free	1	0.5	-0.25	3.015747	1.22754	-1.45162	0.39192	0.970245187402418	0.070211	-3.180487	-0.193682
Trial2	2	1	blindfold	counterclockwise	practice	Free	1	0.5	-0.25	3.035736	1.2298	-1.4516	0.4081	0.982702213896853	0.107251	-3.396308	-0.426261
Trial2	2	1	blindfold	counterclockwise	practice	Free	1	0.5	-0.25	3.05574	1.23206	-1.45166	0.4347	1.00236013712317	0.052829	-3.519031	-0.628917
Trial2	2	1	blindfold	counterclockwise	practice	Free	1	0.5	-0.25	3.075745	1.23609	-1.45185	0.44519	1.01248089380045	-0.070486	-3.933747	-1.27654
Trial2	2	1	blindfold	counterclockwise	practice	Free	1	0.5	-0.25	3.095734	1.23782	-1.45193	0.45264	1.01886277828135	-0.198932	-3.760243	-1.027935
Trial2	2	1	blindfold	counterclockwise	practice	Free	1	0.5	-0.25	3.115738	1.23904	-1.45186	0.45909	1.0242015266138	-0.159659	-3.413236	-0.87187
Trial2	2	1	blindfold	counterclockwise	practice	Free	1	0.5	-0.25	3.135742	1.24008	-1.45175	0.46382	1.02823021235992	-0.227665	-3.590971	-0.644366
Trial2	2	1	blindfold	counterclockwise	practice	Free	1	0.5	-0.25	3.155746	1.24073	-1.45175	0.46915	1.03240384164218	-0.385003	-3.476713	-0.579986
Trial2	2	1	blindfold	counterclockwise	practice	Free	1	0.5	-0.25	3.175735	1.2406	-1.45176	0.46985	1.03279832149425	-0.967478	-3.624826	-0.615031
Trial2	2	1	blindfold	counterclockwise	practice	Free	1	0.5	-0.25	3.19574	1.23973	-1.4518	0.46965	1.03203517217879	-1.33499	-3.620594	-0.753555
Trial2	2	1	blindfold	counterclockwise	practice	Free	1	0.5	-0.25	3.215744	1.2385	-1.45181	0.46888	1.03061665993136	-1.744074	-3.688303	-0.844576
Trial2	2	1	blindfold	counterclockwise	practice	Free	1	0.5	-0.25	3.235733	1.23648	-1.45184	0.46755	1.02824160732487	-2.235489	-3.743316	-1.009843
Trial2	2	1	blindfold	counterclockwise	practice	Free	1	0.5	-0.25	3.255737	1.23317	-1.45186	0.46359	1.02310751101294	-2.555352	-3.730621	-0.961626
Trial2	2	1	blindfold	counterclockwise	practice	Free	1	0.5	-0.25	3.275742	1.22209	-1.45186	0.4612	1.01351833479036	-3.048809	-3.709462	-0.495505
Trial2	2	1	blindfold	counterclockwise	practice	Free	1	0.5	-0.25	3.295746	1.21388	-1.45184	0.45885	1.00602835962177	-3.269682	-3.662912	-0.295499
Trial2	2	1	blindfold	counterclockwise	practice	Free	1	0.5	-0.25	3.315735	1.20335	-1.45182	0.45656	0.996959459001958	-3.450214	-3.620594	-0.136733
Trial2	2	1	blindfold	counterclockwise	practice	Free	1	0.5	-0.25	3.335739	1.19099	-1.4518	0.45425	0.986628204455326	-3.647648	-3.616362	-0.096562
Trial2	2	1	blindfold	counterclockwise	practice	Free	1	0.5	-0.25	3.355743	1.17548	-1.45181	0.45053	0.973147241498695	-3.626714	-3.65868	0.039898
Trial2	2	1	blindfold	counterclockwise	practice	Free	1	0.5	-0.25	3.375732	1.14014	-1.45181	0.4488	0.947681765508871	-3.541606	-3.599435	0.047483
Trial2	2	1	blindfold	counterclockwise	practice	Free	1	0.5	-0.25	3.395737	1.11846	-1.45182	0.44698	0.931812114695391	-3.406557	-3.781402	-0.243728
Trial2	2	1	blindfold	counterclockwise	practice	Free	1	0.5	-0.25	3.415741	1.09554	-1.45187	0.44488	0.915164560995035	-3.316694	-3.768707	-0.452942
Trial2	2	1	blindfold	counterclockwise	practice	Free	1	0.5	-0.25	3.435745	1.07088	-1.45187	0.44258	0.897536036454817	-3.251033	-3.578276	-0.226394
Trial2	2	1	blindfold	counterclockwise	practice	Free	1	0.5	-0.25	3.455734	1.04369	-1.45181	0.43863	0.87738818968048	-3.250328	-3.366686	0.014072
Trial2	2	1	blindfold	counterclockwise	practice	Free	1	0.5	-0.25	3.475739	0.985	-1.45164	0.43735	0.841234237966866	-2.892518	-3.184718	0.4404
Trial2	2	1	blindfold	counterclockwise	practice	Free	1	0.5	-0.25	3.495743	0.95486	-1.4516	0.43667	0.823658479186722	-2.79431	-3.231268	0.653692
Trial2	2	1	blindfold	counterclockwise	practice	Free	1	0.5	-0.25	3.515747	0.92155	-1.45158	0.4366	0.805682314533488	-2.755706	-3.167791	0.641741
Trial2	2	1	blindfold	counterclockwise	practice	Free	1	0.5	-0.25	3.535736	0.88799	-1.45157	0.43714	0.789111932765488	-2.678092	-3.146632	0.652671
Trial2	2	1	blindfold	counterclockwise	practice	Free	1	0.5	-0.25	3.55574	0.85226	-1.45157	0.43982	0.774557114648984	-2.475385	-3.07046	0.612359
Trial2	2	1	blindfold	counterclockwise	practice	Free	1	0.5	-0.25	3.575745	0.78012	-1.45156	0.44193	0.74648128501323	-2.146922	-3.146632	0.599119
Trial2	2	1	blindfold	counterclockwise	practice	Free	1	0.5	-0.25	3.595734	0.74191	-1.45157	0.44428	0.735217732232875	-1.94399	-3.227036	0.345598
Trial2	2	1	blindfold	counterclockwise	practice	Free	1	0.5	-0.25	3.615738	0.70438	-1.45161	0.44684	0.726193599328009	-1.826925	-3.298977	0.290649
Trial2	2	1	blindfold	counterclockwise	practice	Free	1	0.5	-0.25	3.635742	0.66659	-1.45165	0.44966	0.719219271019455	-1.794564	-3.341295	0.35327
Trial2	2	1	blindfold	counterclockwise	practice	Free	1	0.5	-0.25	3.655746	0.62857	-1.45165	0.45519	0.716814613627371	-1.831518	-3.315904	0.178
Trial2	2	1	blindfold	counterclockwise	practice	Free	1	0.5	-0.25	3.675735	0.55076	-1.45166	0.45779	0.709607837482337	-1.655145	-3.248195	-0.098464
Trial2	2	1	blindfold	counterclockwise	practice	Free	1	0.5	-0.25	3.69574	0.51227	-1.45164	0.45993	0.710036027941162	-1.412227	-3.370918	-0.308818
Trial2	2	1	blindfold	counterclockwise	practice	Free	1	0.5	-0.25	3.715744	0.47387	-1.45167	0.46146	0.711939704145399	-1.283515	-3.54019	-0.606958
Trial2	2	1	blindfold	counterclockwise	practice	Free	1	0.5	-0.25	3.735733	0.43458	-1.45172	0.46232	0.715317802751504	-1.232363	-3.472481	-0.71696
Trial2	2	1	blindfold	counterclockwise	practice	Free	1	0.5	-0.25	3.755737	0.39565	-1.45174	0.46238	0.719982095683041	-1.070599	-3.430163	-0.599833
Trial2	2	1	blindfold	counterclockwise	practice	Free	1	0.5	-0.25	3.775742	0.32029	-1.45167	0.46189	0.734222739474186	-0.960024	-3.243964	-0.34164
Trial2	2	1	blindfold	counterclockwise	practice	Free	1	0.5	-0.25	3.795746	0.28391	-1.45164	0.46122	0.743322788832948	-0.883486	-3.332831	-0.204798
Trial2	2	1	blindfold	counterclockwise	practice	Free	1	0.5	-0.25	3.815735	0.24809	-1.45165	0.46034	0.753685343467211	-0.778762	-3.370918	-0.203212
Trial2	2	1	blindfold	counterclockwise	practice	Free	1	0.5	-0.25	3.835739	0.21189	-1.45168	0.45932	0.765599240929299	-0.697444	-3.383613	-0.259169
Trial2	2	1	blindfold	counterclockwise	practice	Free	1	0.5	-0.25	3.855743	0.17853	-1.45169	0.45639	0.776099111270405	-0.638034	-3.409004	-0.320755
Trial2	2	1	blindfold	counterclockwise	practice	Free	1	0.5	-0.25	3.875732	0.11111	-1.45168	0.4543	0.804533373616481	-0.503615	-3.392077	-0.492702
Trial2	2	1	blindfold	counterclockwise	practice	Free	1	0.5	-0.25	3.895737	0.07824	-1.4517	0.45209	0.819031074486796	-0.438904	-3.413236	-0.446481
Trial2	2	1	blindfold	counterclockwise	practice	Free	1	0.5	-0.25	3.915741	0.048207	-1.45172	0.44974	0.832918346664923	-0.404475	-3.434395	-0.156461
Trial2	2	1	blindfold	counterclockwise	practice	Free	1	0.5	-0.25	3.935745	0.017279	-1.4517	0.44743	0.848191128224455	-0.375381	-3.248195	0.031947
Trial2	2	1	blindfold	counterclockwise	practice	Free	1	0.5	-0.25	3.955734	-0.012647	-1.45165	0.44296	0.861974767143031	-0.201967	-3.324368	-0.022238
Trial2	2	1	blindfold	counterclockwise	practice	Free	1	0.5	-0.25	3.975739	-0.067377	-1.45162	0.4404	0.89362676001988	0.262596	-3.231268	-0.336487
Trial2	2	1	blindfold	counterclockwise	practice	Free	1	0.5	-0.25	3.995743	-0.092731	-1.45163	0.43778	0.907948982977027	0.346605	-3.260891	-0.292709
Trial2	2	1	blindfold	counterclockwise	practice	Free	1	0.5	-0.25	4.015747	-0.11732	-1.45164	0.43503	0.922144296161106	0.349092	-3.345527	-0.311109
Trial2	2	1	blindfold	counterclockwise	practice	Free	1	0.5	-0.25	4.035736	-0.13966	-1.45166	0.43207	0.935085249870598	0.471075	-3.413236	-0.294645
Trial2	2	1	blindfold	counterclockwise	practice	Free	1	0.5	-0.25	4.05574	-0.16103	-1.45169	0.42594	0.945439340538002	0.61179	-3.387845	-0.364251
Trial2	2	1	blindfold	counterclockwise	practice	Free	1	0.5	-0.25	4.075745	-0.19744	-1.45169	0.42276	0.969034850762387	0.767583	-3.358222	-0.221282
Trial2	2	1	blindfold	counterclockwise	practice	Free	1	0.5	-0.25	4.095734	-0.21352	-1.45167	0.41975	0.978609128975612	0.774688	-3.260891	-0.032918
Trial2	2	1	blindfold	counterclockwise	practice	Free	1	0.5	-0.25	4.115738	-0.22781	-1.45165	0.4171	0.987284060357848	0.730444	-3.2355	0.022231
Trial2	2	1	blindfold	counterclockwise	practice	Free	1	0.5	-0.25	4.135742	-0.24001	-1.45164	0.41479	0.994766566942892	0.757089	-3.332831	0.142396
Trial2	2	1	blindfold	counterclockwise	practice	Free	1	0.5	-0.25	4.155746	-0.2503	-1.45165	0.41128	1.00012063392625	0.721804	-3.315904	0.177327
Trial2	2	1	blindfold	counterclockwise	practice	Free	1	0.5	-0.25	4.175735	-0.2672	-1.45171	0.40995	1.01199301165013	0.564781	-3.455554	0.093407
Trial2	2	1	blindfold	counterclockwise	practice	Free	1	0.5	-0.25	4.19574	-0.2735	-1.45173	0.40894	1.01612213305807	0.509065	-3.417467	0.078701
Trial2	2	1	blindfold	counterclockwise	practice	Free	1	0.5	-0.25	4.215744	-0.2781	-1.45172	0.40816	1.01912426012183	0.41775	-3.392077	0.121275
Trial2	2	1	blindfold	counterclockwise	practice	Free	1	0.5	-0.25	4.235733	-0.28168	-1.4517	0.40748	1.02142232000337	0.499076	-3.430163	-0.116297
Trial2	2	1	blindfold	counterclockwise	practice	Free	1	0.5	-0.25	4.255737	-0.28389	-1.45173	0.40575	1.02200372652801	0.474475	-3.679839	-0.513379
Trial2	2	1	blindfold	counterclockwise	practice	Free	1	0.5	-0.25	4.275742	-0.28502	-1.45195	0.40442	1.02201856678504	0.574852	-4.115714	-1.454892
Trial2	2	1	blindfold	counterclockwise	practice	Free	1	0.5	-0.25	4.295746	-0.28467	-1.45206	0.40242	1.02046992919482	0.705119	-4.34	-1.897846
Trial2	2	1	blindfold	counterclockwise	practice	Free	1	0.5	-0.25	4.315735	-0.28399	-1.45216	0.39938	1.01800525331012	0.794263	-4.454258	-2.321664
Trial2	2	1	blindfold	counterclockwise	practice	Free	1	0.5	-0.25	4.335739	-0.28296	-1.45224	0.39512	1.01449800599647	0.732321	-4.610835	-2.555569
Trial2	2	1	blindfold	counterclockwise	practice	Free	1	0.5	-0.25	4.355743	-0.28162	-1.4523	0.38243	1.00543398917332	0.599844	-4.665848	-2.595274
Trial2	2	1	blindfold	counterclockwise	practice	Free	1	0.5	-0.25	4.375732	-0.27834	-1.45231	0.37431	0.99778563373633	0.318042	-4.657385	-2.678319
Trial2	2	1	blindfold	counterclockwise	practice	Free	1	0.5	-0.25	4.395737	-0.27669	-1.45232	0.36448	0.990370162664488	0.249852	-4.695471	-2.878194
Trial2	2	1	blindfold	counterclockwise	practice	Free	1	0.5	-0.25	4.415741	-0.27492	-1.45235	0.35385	0.982413261743048	0.150447	-4.682776	-2.941014
Trial2	2	1	blindfold	counterclockwise	practice	Free	1	0.5	-0.25	4.435745	-0.27324	-1.45235	0.34065	0.973019807680523	0.127994	-4.674312	-2.990658
Trial2	2	1	blindfold	counterclockwise	practice	Free	1	0.5	-0.25	4.455734	-0.27157	-1.45234	0.31118	0.954066689373816	0.123486	-4.699703	-3.10896
Trial2	2	1	blindfold	counterclockwise	practice	Free	1	0.5	-0.25	4.475739	-0.26852	-1.45229	0.2943	0.941745966677534	-0.033106	-4.572749	-2.974333
Trial2	2	1	blindfold	counterclockwise	practice	Free	1	0.5	-0.25	4.495743	-0.2672	-1.45228	0.27601	0.930205545337733	-0.223856	-4.382318	-2.999335
Trial2	2	1	blindfold	counterclockwise	practice	Free	1	0.5	-0.25	4.515747	-0.26611	-1.4522	0.2561	0.918183938885042	-0.323815	-4.348463	-3.257402
Trial2	2	1	blindfold	counterclockwise	practice	Free	1	0.5	-0.25	4.535736	-0.26523	-1.45221	0.23376	0.905318004807117	-0.033698	-4.509272	-3.419011
Trial2	2	1	blindfold	counterclockwise	practice	Free	1	0.5	-0.25	4.55574	-0.26441	-1.45223	0.18592	0.879970978778939	-0.0044229	-4.348463	-3.356761
Trial2	2	1	blindfold	counterclockwise	practice	Free	1	0.5	-0.25	4.575745	-0.26284	-1.45217	0.16038	0.866219729066713	-0.087841	-4.077628	-2.620088
Trial2	2	1	blindfold	counterclockwise	practice	Free	1	0.5	-0.25	4.595734	-0.26217	-1.45206	0.13276	0.8528823735463	-0.255175	-4.158032	-2.875262
Trial2	2	1	blindfold	counterclockwise	practice	Free	1	0.5	-0.25	4.615738	-0.26166	-1.45209	0.10472	0.840209617144988	-0.266577	-4.213046	-2.95951
Trial2	2	1	blindfold	counterclockwise	practice	Free	1	0.5	-0.25	4.635742	-0.2614	-1.45209	0.075777	0.828167034111424	-0.26656	-3.874502	-2.556586
Trial2	2	1	blindfold	counterclockwise	practice	Free	1	0.5	-0.25	4.655746	-0.26143	-1.45198	0.014636	0.806106599694138	-0.539251	-3.396308	-2.267622
Trial2	2	1	blindfold	counterclockwise	practice	Free	1	0.5	-0.25	4.675735	-0.26269	-1.4518	-0.016861	0.797527329102849	-0.168977	-3.607898	-2.514852
Trial2	2	1	blindfold	counterclockwise	practice	Free	1	0.5	-0.25	4.69574	-0.26374	-1.45181	-0.050063	0.789476786654348	-0.20116	-3.489408	-2.187289
Trial2	2	1	blindfold	counterclockwise	practice	Free	1	0.5	-0.25	4.715744	-0.26505	-1.45179	-0.08529	0.78257963010723	-0.226709	-3.667144	-2.580107
Trial2	2	1	blindfold	counterclockwise	practice	Free	1	0.5	-0.25	4.735733	-0.26664	-1.45182	-0.11745	0.778014398257941	-0.238108	-3.785634	-2.744806
Trial2	2	1	blindfold	counterclockwise	practice	Free	1	0.5	-0.25	4.755737	-0.26814	-1.45187	-0.1912	0.770387257732049	-0.027252	-3.485176	-2.566905
Trial2	2	1	blindfold	counterclockwise	practice	Free	1	0.5	-0.25	4.775742	-0.27127	-1.45183	-0.22866	0.771565175258425	0.107882	-3.959138	-2.870046
Trial2	2	1	blindfold	counterclockwise	practice	Free	1	0.5	-0.25	4.795746	-0.27255	-1.45192	-0.26818	0.772763897367651	0.280926	-3.717925	-2.691206
Trial2	2	1	blindfold	counterclockwise	practice	Free	1	0.5	-0.25	4.815735	-0.27365	-1.4519	-0.30608	0.775679909447302	-0.253464	-3.954906	-2.519663
Trial2	2	1	blindfold	counterclockwise	practice	Free	1	0.5	-0.25	4.835739	-0.27464	-1.45201	-0.34675	0.780658491884744	-0.101199	-4.208814	-2.191744
Trial2	2	1	blindfold	counterclockwise	practice	Free	1	0.5	-0.25	4.855743	-0.27562	-1.45206	-0.42709	0.795579803252141	-0.091324	-3.582508	-2.408106
Trial2	2	1	blindfold	counterclockwise	practice	Free	1	0.5	-0.25	4.875732	-0.27719	-1.45198	-0.46755	0.807064001456538	0.322726	-3.696766	-1.756618
Trial2	2	1	blindfold	counterclockwise	practice	Free	1	0.5	-0.25	4.895737	-0.27756	-1.4519	-0.50933	0.819665530926992	0.4178	-3.561349	-2.01894
Trial2	2	1	blindfold	counterclockwise	practice	Free	1	0.5	-0.25	4.915741	-0.27765	-1.45184	-0.54959	0.833362876226242	0.310746	-4.022615	-1.357744
Trial2	2	1	blindfold	counterclockwise	practice	Free	1	0.5	-0.25	4.935745	-0.27749	-1.45195	-0.59089	0.848938554932525	0.241401	-3.633289	-1.550181
Trial2	2	1	blindfold	counterclockwise	practice	Free	1	0.5	-0.25	4.955734	-0.27718	-1.45193	-0.6698	0.883312404238153	0.060437	-3.806793	-1.486847
Trial2	2	1	blindfold	counterclockwise	practice	Free	1	0.5	-0.25	4.975739	-0.2766	-1.45195	-0.70836	0.901776840255351	-0.142302	-3.586739	-1.074186
Trial2	2	1	blindfold	counterclockwise	practice	Free	1	0.5	-0.25	4.995743	-0.27648	-1.45183	-0.74708	0.921959689360039	-0.236841	-3.726389	-0.500468
Trial2	2	1	blindfold	counterclockwise	practice	Free	1	0.5	-0.25	5.015747	-0.27651	-1.4518	-0.78361	0.942182253038197	-0.149541	-3.366686	-0.440464
Trial2	2	1	blindfold	counterclockwise	practice	Free	1	0.5	-0.25	5.035736	-0.27668	-1.45171	-0.82021	0.963520229329401	-0.071085	-3.362454	-0.388551
Trial2	2	1	blindfold	counterclockwise	practice	Free	1	0.5	-0.25	5.05574	-0.27701	-1.4517	-0.8887399	1.00584951452984	-0.095566	-3.739084	-0.052913
Trial2	2	1	blindfold	counterclockwise	practice	Free	1	0.5	-0.25	5.075745	-0.27806	-1.45172	-0.92096	1.02740679723294	-0.299989	-3.464017	-0.400377
Trial2	2	1	blindfold	counterclockwise	practice	Free	1	0.5	-0.25	5.095734	-0.27883	-1.45176	-0.95283	1.04906920096181	-0.319821	-3.595203	-0.052248
Trial2	2	1	blindfold	counterclockwise	practice	Free	1	0.5	-0.25	5.115738	-0.27987	-1.45177	-0.98169	1.06937713793209	-0.212013	-3.265123	-0.111603
Trial2	2	1	blindfold	counterclockwise	practice	Free	1	0.5	-0.25	5.135742	-0.28102	-1.45169	-1.01113	1.09055538940212	-0.238655	-3.417467	-0.089739
Trial2	2	1	blindfold	counterclockwise	practice	Free	1	0.5	-0.25	5.155746	-0.28238	-1.45171	-1.06385	1.12892443653906	-0.242965	-3.582508	0.198296
Trial2	2	1	blindfold	counterclockwise	practice	Free	1	0.5	-0.25	5.175735	-0.28548	-1.45166	-1.0882	1.14872016337077	-0.349727	-3.222805	0.143783
Trial2	2	1	blindfold	counterclockwise	practice	Free	1	0.5	-0.25	5.19574	-0.2872	-1.45165	-1.11192	1.1673002745517	-0.206561	-3.489408	0.121075
Trial2	2	1	blindfold	counterclockwise	practice	Free	1	0.5	-0.25	5.215744	-0.28908	-1.45172	-1.13337	1.1844787324837	-0.198411	-3.370918	0.319771
Trial2	2	1	blindfold	counterclockwise	practice	Free	1	0.5	-0.25	5.235733	-0.29104	-1.45168	-1.1531	1.20055567202225	-0.445414	-3.066228	0.698324
Trial2	2	1	blindfold	counterclockwise	practice	Free	1	0.5	-0.25	5.255737	-0.29326	-1.45155	-1.18793	1.22840305086709	-0.516797	-3.053533	0.811489
Trial2	2	1	blindfold	counterclockwise	practice	Free	1	0.5	-0.25	5.275742	-0.29867	-1.45153	-1.20286	1.243308463106	-0.440892	-3.087387	0.889141
Trial2	2	1	blindfold	counterclockwise	practice	Free	1	0.5	-0.25	5.295746	-0.30176	-1.45153	-1.21535	1.25487840456991	-0.491305	-2.918115	1.192156
Trial2	2	1	blindfold	counterclockwise	practice	Free	1	0.5	-0.25	5.315735	-0.30499	-1.4515	-1.22588	1.2650496893373	-0.484766	-2.896956	1.234464
Trial2	2	1	blindfold	counterclockwise	practice	Free	1	0.5	-0.25	5.335739	-0.30842	-1.45146	-1.23471	1.2740473465908	-0.448375	-2.901188	0.983243
Trial2	2	1	blindfold	counterclockwise	practice	Free	1	0.5	-0.25	5.355743	-0.31196	-1.45147	-1.24788	1.28648494709383	-0.340087	-3.184718	0.830514
Trial2	2	1	blindfold	counterclockwise	practice	Free	1	0.5	-0.25	5.375732	-0.31887	-1.45163	-1.25203	1.29406807862817	-0.218205	-3.248195	0.884757
Trial2	2	1	blindfold	counterclockwise	practice	Free	1	0.5	-0.25	5.395737	-0.32189	-1.45163	-1.25473	1.29806991781829	-0.175821	-3.201646	0.971915
Trial2	2	1	blindfold	counterclockwise	practice	Free	1	0.5	-0.25	5.415741	-0.3246	-1.4516	-1.25607	1.30082360797637	-0.158109	-3.104314	0.894164
Trial2	2	1	blindfold	counterclockwise	practice	Free	1	0.5	-0.25	5.435745	-0.3268	-1.45155	-1.25637	1.30245105231994	-0.099212	-3.066228	0.777956
Trial2	2	1	blindfold	counterclockwise	practice	Free	1	0.5	-0.25	5.455734	-0.32828	-1.45153	-1.25536	1.30261132578602	-0.048341	-3.083155	0.775672
Trial2	2	1	blindfold	counterclockwise	practice	Free	1	0.5	-0.25	5.475739	-0.32953	-1.45154	-1.25463	1.30284358149832	-0.01597	-3.032374	0.833516
Trial2	2	1	blindfold	counterclockwise	practice	Free	1	0.5	-0.25	5.495743	-0.32966	-1.45152	-1.254	1.30244072760974	0.150448	-2.998519	0.673469
Trial2	2	1	blindfold	counterclockwise	practice	Free	1	0.5	-0.25	5.515747	-0.32961	-1.45151	-1.25365	1.30213908519242	0.350434	-3.036605	0.507666
Trial2	2	1	blindfold	counterclockwise	practice	Free	1	0.5	-0.25	5.535736	-0.32941	-1.45152	-1.25352	1.30191141802438	0.635533	-3.138169	0.257441
Trial2	2	1	blindfold	counterclockwise	practice	Free	1	0.5	-0.25	5.55574	-0.32917	-1.45156	-1.2536	1.30182019984644	0.868068	-3.218573	0.060479
Trial2	2	1	blindfold	counterclockwise	practice	Free	1	0.5	-0.25	5.575745	-0.32836	-1.45163	-1.25385	1.30149725830752	1.242151	-3.294745	-0.379793
Trial2	2	1	blindfold	counterclockwise	practice	Free	1	0.5	-0.25	5.595734	-0.32747	-1.45164	-1.25438	1.30133998946082	1.487329	-3.231268	-0.550003
Trial2	2	1	blindfold	counterclockwise	practice	Free	1	0.5	-0.25	5.615738	-0.32596	-1.45161	-1.25528	1.30107554122892	1.622466	-3.146632	-0.688402
Trial2	2	1	blindfold	counterclockwise	practice	Free	1	0.5	-0.25	5.635742	-0.32373	-1.45158	-1.25661	1.30069014909158	1.743395	-3.133937	-0.801058
Trial2	2	1	blindfold	counterclockwise	practice	Free	1	0.5	-0.25	5.655746	-0.32055	-1.45157	-1.26085	1.30196772985796	1.832253	-3.138169	-0.941652
Trial2	2	1	blindfold	counterclockwise	practice	Free	1	0.5	-0.25	5.675735	-0.31127	-1.45152	-1.26366	1.29833191238246	2.080396	-2.871565	-0.813706
Trial2	2	1	blindfold	counterclockwise	practice	Free	1	0.5	-0.25	5.69574	-0.30482	-1.45144	-1.26663	1.2966385994364	2.189321	-2.782697	-0.683511
Trial2	2	1	blindfold	counterclockwise	practice	Free	1	0.5	-0.25	5.715744	-0.29754	-1.45139	-1.27005	1.29482505571441	2.292573	-2.829247	-0.737102
Trial2	2	1	blindfold	counterclockwise	practice	Free	1	0.5	-0.25	5.735733	-0.28872	-1.45141	-1.27391	1.29246694127305	2.423711	-2.93081	-0.65426
Trial2	2	1	blindfold	counterclockwise	practice	Free	1	0.5	-0.25	5.755737	-0.27815	-1.45144	-1.28213	1.29259806337696	2.515152	-2.85887	-0.606991
Trial2	2	1	blindfold	counterclockwise	practice	Free	1	0.5	-0.25	5.775742	-0.25322	-1.45138	-1.28669	1.2814314283369	2.693388	-2.64728	-0.53115
Trial2	2	1	blindfold	counterclockwise	practice	Free	1	0.5	-0.25	5.795746	-0.23841	-1.45133	-1.29124	1.27649128931623	2.867025	-2.566876	-0.424556
Trial2	2	1	blindfold	counterclockwise	practice	Free	1	0.5	-0.25	5.815735	-0.22141	-1.45129	-1.29579	1.27047590745636	2.830346	-2.494935	-0.255404
Trial2	2	1	blindfold	counterclockwise	practice	Free	1	0.5	-0.25	5.835739	-0.20319	-1.45125	-1.30032	1.26398114636493	2.742861	-2.528789	-0.054811
Trial2	2	1	blindfold	counterclockwise	practice	Free	1	0.5	-0.25	5.855743	-0.1827	-1.45126	-1.30834	1.25942953679187	2.719164	-2.634584	0.021661
Trial2	2	1	blindfold	counterclockwise	practice	Free	1	0.5	-0.25	5.875732	-0.13828	-1.45134	-1.31197	1.23902446916165	2.712155	-2.558412	0.140719
Trial2	2	1	blindfold	counterclockwise	practice	Free	1	0.5	-0.25	5.895737	-0.11317	-1.4513	-1.3151	1.22898967188563	2.611761	-2.422994	0.282623
Trial2	2	1	blindfold	counterclockwise	practice	Free	1	0.5	-0.25	5.915741	-0.08743399	-1.45123	-1.31778	1.21870130204934	2.484257	-2.211404	0.369485
Trial2	2	1	blindfold	counterclockwise	practice	Free	1	0.5	-0.25	5.935745	-0.060412	-1.45112	-1.32001	1.20788364209399	2.386083	-2.037901	0.455508
Trial2	2	1	blindfold	counterclockwise	practice	Free	1	0.5	-0.25	5.955734	-0.031311	-1.45102	-1.32285	1.19720444171243	2.358825	-1.982887	0.541743
Trial2	2	1	blindfold	counterclockwise	practice	Free	1	0.5	-0.25	5.975739	0.028705	-1.45102	-1.32368	1.1725645207931	2.38085	-2.152159	0.388101
Trial2	2	1	blindfold	counterclockwise	practice	Free	1	0.5	-0.25	5.995743	0.060413	-1.45106	-1.32422	1.16068308130385	2.333453	-2.279113	0.313237
Trial2	2	1	blindfold	counterclockwise	practice	Free	1	0.5	-0.25	6.015747	0.09417699	-1.45111	-1.32456	1.14863902339885	2.190113	-2.249491	0.207466
Trial2	2	1	blindfold	counterclockwise	practice	Free	1	0.5	-0.25	6.035736	0.12789	-1.45112	-1.3248	1.13739216196623	2.048479	-2.186014	0.062666
Trial2	2	1	blindfold	counterclockwise	practice	Free	1	0.5	-0.25	6.05574	0.16239	-1.45109	-1.32502	1.12678687764482	1.929705	-2.05906	0.076286
Trial2	2	1	blindfold	counterclockwise	practice	Free	1	0.5	-0.25	6.075745	0.23441	-1.45099	-1.32489	1.10721557976112	1.63315	-1.877092	0.187993
Trial2	2	1	blindfold	counterclockwise	practice	Free	1	0.5	-0.25	6.095734	0.2707	-1.45095	-1.32451	1.09870386361998	1.625877	-1.855933	0.264051
Trial2	2	1	blindfold	counterclockwise	practice	Free	1	0.5	-0.25	6.115738	0.30965	-1.45093	-1.32401	1.09074774000717	1.534479	-1.894019	0.187629
Trial2	2	1	blindfold	counterclockwise	practice	Free	1	0.5	-0.25	6.135742	0.3456	-1.45093	-1.32337	1.08441803751871	1.5019	-1.864397	0.151163
Trial2	2	1	blindfold	counterclockwise	practice	Free	1	0.5	-0.25	6.155746	0.38407	-1.45093	-1.32178	1.07803156683532	1.413097	-1.868629	0.141145
Trial2	2	1	blindfold	counterclockwise	practice	Free	1	0.5	-0.25	6.175735	0.46039	-1.45096	-1.32096	1.07169217330815	1.02594	-1.982887	0.049607
Trial2	2	1	blindfold	counterclockwise	practice	Free	1	0.5	-0.25	6.19574	0.49681	-1.45099	-1.32006	1.0700647695777	0.937738	-2.008278	0.078206
Trial2	2	1	blindfold	counterclockwise	practice	Free	1	0.5	-0.25	6.215744	0.53522	-1.451	-1.31916	1.0697399304255	0.62025	-1.885556	0.062621
Trial2	2	1	blindfold	counterclockwise	practice	Free	1	0.5	-0.25	6.235733	0.57201	-1.45097	-1.31821	1.07063453941525	0.551446	-1.84747	0.12375
Trial2	2	1	blindfold	counterclockwise	practice	Free	1	0.5	-0.25	6.255737	0.6082	-1.45093	-1.31606	1.07153676590209	0.322743	-1.834774	0.110756
Trial2	2	1	blindfold	counterclockwise	practice	Free	1	0.5	-0.25	6.275742	0.67931	-1.45094	-1.31487	1.07986118548196	0.080401	-1.961728	0.145674
Trial2	2	1	blindfold	counterclockwise	practice	Free	1	0.5	-0.25	6.295746	0.71287	-1.45098	-1.31353	1.08462430574803	-0.12787	-2.029437	0.17952
Trial2	2	1	blindfold	counterclockwise	practice	Free	1	0.5	-0.25	6.315735	0.7453099	-1.45101	-1.31208	1.09004172029014	-0.206129	-2.080219	0.188497
Trial2	2	1	blindfold	counterclockwise	practice	Free	1	0.5	-0.25	6.335739	0.7784	-1.45103	-1.3106	1.09653044280375	-0.302197	-2.109841	0.202603
Trial2	2	1	blindfold	counterclockwise	practice	Free	1	0.5	-0.25	6.355743	0.80739	-1.45105	-1.30721	1.10099115079013	-0.430443	-2.122537	0.199653
Trial2	2	1	blindfold	counterclockwise	practice	Free	1	0.5	-0.25	6.375732	0.86362	-1.45116	-1.30543	1.11631171311371	-0.919758	-2.469544	0.107461
Trial2	2	1	blindfold	counterclockwise	practice	Free	1	0.5	-0.25	6.395737	0.88866	-1.45122	-1.30356	1.12296274154363	-1.159447	-2.541485	0.108647
Trial2	2	1	blindfold	counterclockwise	practice	Free	1	0.5	-0.25	6.415741	0.91233	-1.45128	-1.30171	1.12965038796531	-1.291582	-2.651512	0.135204
Trial2	2	1	blindfold	counterclockwise	practice	Free	1	0.5	-0.25	6.435745	0.93308	-1.45132	-1.29981	1.13563162884339	-1.417808	-2.659975	0.115398
Trial2	2	1	blindfold	counterclockwise	practice	Free	1	0.5	-0.25	6.455734	0.95208	-1.45135	-1.29601	1.13952325087157	-1.473409	-2.681134	0.140378
Trial2	2	1	blindfold	counterclockwise	practice	Free	1	0.5	-0.25	6.475739	0.98247	-1.45136	-1.29416	1.15023797576724	-1.461692	-2.69383	0.173387
Trial2	2	1	blindfold	counterclockwise	practice	Free	1	0.5	-0.25	6.495743	0.99376	-1.45137	-1.29219	1.15323841041312	-1.456262	-2.782697	0.223332
Trial2	2	1	blindfold	counterclockwise	practice	Free	1	0.5	-0.25	6.515747	1.00328	-1.4514	-1.29027	1.15561771128701	-1.412245	-2.922347	0.210696
Trial2	2	1	blindfold	counterclockwise	practice	Free	1	0.5	-0.25	6.535736	1.01089	-1.45146	-1.28845	1.15731888747995	-1.310253	-2.981592	0.151029
Trial2	2	1	blindfold	counterclockwise	practice	Free	1	0.5	-0.25	6.55574	1.01625	-1.45151	-1.28563	1.15717049250664	-1.197486	-3.159328	0.046419
Trial2	2	1	blindfold	counterclockwise	practice	Free	1	0.5	-0.25	6.575745	1.02169	-1.4516	-1.28492	1.15897360918433	-0.908476	-3.252427	0.026647
Trial2	2	1	blindfold	counterclockwise	practice	Free	1	0.5	-0.25	6.595734	1.02213	-1.45163	-1.28468	1.15895759950307	-0.87748	-3.222805	0.23181
Trial2	2	1	blindfold	counterclockwise	practice	Free	1	0.5	-0.25	6.615738	1.02188	-1.45161	-1.28449	1.15867513033328	-0.870027	-3.066228	0.331107
Trial2	2	1	blindfold	counterclockwise	practice	Free	1	0.5	-0.25	6.635742	1.02146	-1.45156	-1.28426	1.1582807990345	-0.916524	-3.036605	0.40179
Trial2	2	1	blindfold	counterclockwise	practice	Free	1	0.5	-0.25	6.655746	1.02091	-1.45154	-1.28372	1.15755100373326	-0.906404	-3.087387	0.315071
Trial2	2	1	blindfold	counterclockwise	practice	Free	1	0.5	-0.25	6.675735	1.01937	-1.45158	-1.28348	1.15664430253518	-0.797076	-3.252427	0.240545
Trial2	2	1	blindfold	counterclockwise	practice	Free	1	0.5	-0.25	6.69574	1.01857	-1.45161	-1.28329	1.1561154034028	-0.693699	-3.256659	0.172056
Trial2	2	1	blindfold	counterclockwise	practice	Free	1	0.5	-0.25	6.715744	1.01791	-1.45164	-1.28316	1.15570337806035	-0.608099	-3.324368	0.171177
Trial2	2	1	blindfold	counterclockwise	practice	Free	1	0.5	-0.25	6.735733	1.01746	-1.45165	-1.2831	1.15544806114687	-0.605152	-3.337063	0.150179
Trial2	2	1	blindfold	counterclockwise	practice	Free	1	0.5	-0.25	6.755737	1.01724	-1.45167	-1.2831	1.15534957865721	-0.640115	-3.434395	0.064054
Trial2	2	1	blindfold	counterclockwise	practice	Free	1	0.5	-0.25	6.775742	1.01715	-1.45174	-1.2831	1.15530923452542	-0.667371	-3.531726	-0.046646
Trial2	2	1	blindfold	counterclockwise	practice	Free	1	0.5	-0.25	6.795746	1.01711	-1.45175	-1.28311	1.15530031344749	-0.646192	-3.489408	-0.159804
Trial2	2	1	blindfold	counterclockwise	practice	Free	1	0.5	-0.25	6.815735	1.01708	-1.45175	-1.28312	1.15529598215113	-0.601174	-3.434395	-0.122836
Trial2	2	1	blindfold	counterclockwise	practice	Free	1	0.5	-0.25	6.835739	1.01705	-1.45173	-1.28313	1.1552914917463	-0.525241	-3.455554	-0.14639
Trial2	2	1	blindfold	counterclockwise	practice	Free	1	0.5	-0.25	6.855743	1.01702	-1.45173	-1.28314	1.15528700219195	-0.478529	-3.531726	-0.144111
Trial2	2	1	blindfold	counterclockwise	practice	Free	1	0.5	-0.25	6.875732	1.01698	-1.45176	-1.28315	1.15527797917489	-0.40713	-3.552885	-0.14304
Trial2	2	1	blindfold	counterclockwise	practice	Free	1	0.5	-0.25	6.895737	1.01696	-1.45177	-1.28316	1.15527797236979	-0.414408	-3.54019	-0.223113
Trial2	2	1	blindfold	counterclockwise	practice	Free	1	0.5	-0.25	6.915741	1.01693	-1.45177	-1.28318	1.15528244059339	-0.439438	-3.519031	-0.229669
Trial2	2	1	blindfold	counterclockwise	practice	Free	1	0.5	-0.25	6.935745	1.01691	-1.45176	-1.28319	1.15528243491664	-0.441181	-3.502103	-0.254068
Trial2	2	1	blindfold	counterclockwise	practice	Free	1	0.5	-0.25	6.955734	1.01689	-1.45176	-1.28321	1.15529143843122	-0.481628	-3.548653	-0.204889
Trial2	2	1	blindfold	counterclockwise	practice	Free	1	0.5	-0.25	6.975739	1.01684	-1.45176	-1.28321	1.15526903837116	-0.433356	-3.468249	-0.154585
Trial2	2	1	blindfold	counterclockwise	practice	Free	1	0.5	-0.25	6.995743	1.01682	-1.45175	-1.28322	1.15526903451498	-0.427201	-3.468249	-0.136601
Trial2	2	1	blindfold	counterclockwise	practice	Free	1	0.5	-0.25	7.015747	1.01679	-1.45174	-1.28323	1.15526455163618	-0.446192	-3.459785	-0.12214
Trial2	2	1	blindfold	counterclockwise	practice	Free	1	0.5	-0.25	7.035736	1.01677	-1.45173	-1.28324	1.15526460214591	-0.437101	-3.480944	-0.125121
Trial2	2	1	blindfold	counterclockwise	practice	Free	1	0.5	-0.25	7.05574	1.01673	-1.45172	-1.28324	1.15524668570486	-0.472068	-3.413236	-0.087248
Trial2	2	1	blindfold	counterclockwise	practice	Free	1	0.5	-0.25	7.075745	1.0167	-1.4517	-1.28325	1.15524215195062	-0.471829	-3.345527	-0.057298
Trial2	2	1	blindfold	counterclockwise	practice	Free	1	0.5	-0.25	7.095734	1.01668	-1.45168	-1.28325	1.15523319463024	-0.402124	-3.324368	-0.0048386
Trial2	2	1	blindfold	counterclockwise	practice	Free	1	0.5	-0.25	7.115738	1.01666	-1.45167	-1.28325	1.15522423758761	-0.410481	-3.311672	-0.035922
Trial2	2	1	blindfold	counterclockwise	practice	Free	1	0.5	-0.25	7.135742	1.01664	-1.45166	-1.28326	1.15522423719805	-0.402178	-3.324368	-0.09458
Trial2	2	1	blindfold	counterclockwise	practice	Free	1	0.5	-0.25	7.155746	1.01662	-1.45166	-1.28326	1.15521533409155	-0.397793	-3.375149	-0.064045
Trial2	2	1	blindfold	counterclockwise	practice	Free	1	0.5	-0.25	7.175735	1.01658	-1.45168	-1.28327	1.15520637868673	-0.391729	-3.375149	-0.067022
Trial2	2	1	blindfold	counterclockwise	practice	Free	1	0.5	-0.25	7.19574	1.01656	-1.45168	-1.28327	1.15519742317011	-0.388022	-3.379381	-0.101106
Trial2	2	1	blindfold	counterclockwise	practice	Free	1	0.5	-0.25	7.215744	1.01654	-1.45168	-1.28328	1.15519737136369	-0.372904	-3.3286	-0.093374
Trial2	2	1	blindfold	counterclockwise	practice	Free	1	0.5	-0.25	7.235733	1.01652	-1.45168	-1.28328	1.1551884164696	-0.35487	-3.315904	-0.092178
Trial2	2	1	blindfold	counterclockwise	practice	Free	1	0.5	-0.25	7.255737	1.0165	-1.45167	-1.28329	1.15518841876569	-0.338503	-3.324368	-0.055697
Trial2	2	1	blindfold	counterclockwise	practice	Free	1	0.5	-0.25	7.275742	1.01647	-1.45167	-1.2833	1.15518405113161	-0.327685	-3.324368	-0.101172
Trial3	3	1	blindfold	counterclockwise	practice	Guided	1	0.5	0	0	0.44666	-1.45108	-0.80009	0.801866007583701	0.078684	-2.257449	-0.354545
Trial3	3	1	blindfold	counterclockwise	practice	Guided	1	0.5	0	0.01521301	0.44668	-1.45108	-0.8001	0.801874667046814	0.122779	-2.278608	-0.428775
Trial3	3	1	blindfold	counterclockwise	practice	Guided	1	0.5	0	0.03521729	0.44671	-1.45109	-0.80012	0.801892656921608	0.197576	-2.325158	-0.470373
Trial3	3	1	blindfold	counterclockwise	practice	Guided	1	0.5	0	0.0552063	0.44672	-1.45113	-0.80015	0.80192196588884	0.274864	-2.418257	-0.550077
Trial3	3	1	blindfold	counterclockwise	practice	Guided	1	0.5	0	0.07521057	0.44676	-1.4512	-0.80017	0.80193923312054	0.400157	-2.473271	-0.642257
Trial3	3	1	blindfold	counterclockwise	practice	Guided	1	0.5	0	0.09521484	0.44678	-1.45121	-0.80018	0.801947837794764	0.502268	-2.392866	-0.606869
Trial3	3	1	blindfold	counterclockwise	practice	Guided	1	0.5	0	0.1152191	0.4468	-1.45121	-0.80019	0.80195650247221	0.535969	-2.439416	-0.592257
Trial3	3	1	blindfold	counterclockwise	practice	Guided	1	0.5	0	0.1352081	0.44683	-1.45121	-0.8002	0.801964565169619	0.592511	-2.464807	-0.61398
Trial3	3	1	blindfold	counterclockwise	practice	Guided	1	0.5	0	0.1552124	0.44686	-1.45121	-0.80023	0.801992429810605	0.57924	-2.422489	-0.669982
Trial3	3	1	blindfold	counterclockwise	practice	Guided	1	0.5	0	0.1752167	0.44694	-1.45121	-0.80026	0.802017108609317	0.635201	-2.414025	-0.74687
Trial3	3	1	blindfold	counterclockwise	practice	Guided	1	0.5	0	0.1952057	0.447	-1.45121	-0.80028	0.802033065786199	0.677712	-2.44788	-0.748307
Trial3	3	1	blindfold	counterclockwise	practice	Guided	1	0.5	0	0.21521	0.44707	-1.45121	-0.8003	0.802048426211055	0.705564	-2.443648	-0.798132
Trial3	3	1	blindfold	counterclockwise	practice	Guided	1	0.5	0	0.2352142	0.44714	-1.45121	-0.80032	0.80206373347698	0.669286	-2.380171	-0.748846
Trial3	3	1	blindfold	counterclockwise	practice	Guided	1	0.5	0	0.2552185	0.44722	-1.4512	-0.80037	0.802108367616217	0.706927	-2.435184	-0.835568
Trial3	3	1	blindfold	counterclockwise	practice	Guided	1	0.5	0	0.2752075	0.44745	-1.45125	-0.8004	0.8021232413392	0.737025	-2.51982	-0.939433
Trial3	3	1	blindfold	counterclockwise	practice	Guided	1	0.5	0	0.2952118	0.44758	-1.45125	-0.80041	0.802124667899913	0.777039	-2.456343	-0.89158
Trial3	3	1	blindfold	counterclockwise	practice	Guided	1	0.5	0	0.3152161	0.44773	-1.45124	-0.80042	0.80212486982065	0.753721	-2.435184	-0.870447
Trial3	3	1	blindfold	counterclockwise	practice	Guided	1	0.5	0	0.3352051	0.44795	-1.45122	-0.80042	0.802110563644106	0.809488	-2.426721	-0.879459
Trial3	3	1	blindfold	counterclockwise	practice	Guided	1	0.5	0	0.3552094	0.44823	-1.45121	-0.80044	0.802112430537152	0.842755	-2.384403	-0.868741
Trial3	3	1	blindfold	counterclockwise	practice	Guided	1	0.5	0	0.3752136	0.44912	-1.4512	-0.80044	0.802055478742907	0.880611	-2.359012	-0.905224
Trial3	3	1	blindfold	counterclockwise	practice	Guided	1	0.5	0	0.3952179	0.44973	-1.4512	-0.80045	0.802026946116375	0.912496	-2.346317	-0.892483
Trial3	3	1	blindfold	counterclockwise	practice	Guided	1	0.5	0	0.4152069	0.45054	-1.45119	-0.80045	0.801976583994925	0.963295	-2.312462	-0.914605
Trial3	3	1	blindfold	counterclockwise	practice	Guided	1	0.5	0	0.4352112	0.45156	-1.45116	-0.80047	0.801934315685026	0.993009	-2.278608	-0.951581
Trial3	3	1	blindfold	counterclockwise	practice	Guided	1	0.5	0	0.4552155	0.45291	-1.45114	-0.80048	0.8018638980144	1.046154	-2.261681	-0.981744
Trial3	3	1	blindfold	counterclockwise	practice	Guided	1	0.5	0	0.4752045	0.45648	-1.45112	-0.80047	0.801652169137258	1.04222	-2.261681	-0.977195
Trial3	3	1	blindfold	counterclockwise	practice	Guided	1	0.5	0	0.4952087	0.45866	-1.45111	-0.80046	0.80152677820932	1.003644	-2.210899	-0.903109
Trial3	3	1	blindfold	counterclockwise	practice	Guided	1	0.5	0	0.515213	0.46111	-1.45111	-0.80044	0.80138420716225	1.002836	-2.210899	-0.885839
Trial3	3	1	blindfold	counterclockwise	practice	Guided	1	0.5	0	0.5352173	0.46389	-1.4511	-0.8004301	0.801244165741624	0.945146	-2.177045	-0.842733
Trial3	3	1	blindfold	counterclockwise	practice	Guided	1	0.5	0	0.5552063	0.46682	-1.45109	-0.80041	0.801097395227059	0.937686	-2.164349	-0.851312
Trial3	3	1	blindfold	counterclockwise	practice	Guided	1	0.5	0	0.5752106	0.47339	-1.45106	-0.80042	0.800862190005612	0.9132	-2.105104	-0.852158
Trial3	3	1	blindfold	counterclockwise	practice	Guided	1	0.5	0	0.5952148	0.47691	-1.45105	-0.8004301	0.800763028848822	0.892861	-2.054322	-0.857369
Trial3	3	1	blindfold	counterclockwise	practice	Guided	1	0.5	0	0.6152191	0.48061	-1.45104	-0.8004301	0.80066488170468	0.911127	-2.079713	-0.86833
Trial3	3	1	blindfold	counterclockwise	practice	Guided	1	0.5	0	0.6352081	0.4845	-1.45103	-0.8004301	0.800580121115149	0.919772	-2.045859	-0.86297
Trial3	3	1	blindfold	counterclockwise	practice	Guided	1	0.5	0	0.6552124	0.48873	-1.45103	-0.80045	0.800529301702453	0.968583	-2.037395	-0.884346
Trial3	3	1	blindfold	counterclockwise	practice	Guided	1	0.5	0	0.6752167	0.49781	-1.45102	-0.80046	0.800462976863752	0.986547	-2.037395	-0.936904
Trial3	3	1	blindfold	counterclockwise	practice	Guided	1	0.5	0	0.6952057	0.50267	-1.45102	-0.80048	0.800484460970495	1.032239	-1.982382	-0.971044
Trial3	3	1	blindfold	counterclockwise	practice	Guided	1	0.5	0	0.71521	0.5078	-1.45101	-0.80048	0.800518009256177	1.040203	-2.0247	-0.956926
Trial3	3	1	blindfold	counterclockwise	practice	Guided	1	0.5	0	0.7352142	0.51321	-1.451	-0.80049	0.800599012560901	1.098083	-1.97815	-0.977189
Trial3	3	1	blindfold	counterclockwise	practice	Guided	1	0.5	0	0.7552185	0.5191	-1.45099	-0.8005	0.800727807349577	1.080801	-1.927368	-1.015795
Trial3	3	1	blindfold	counterclockwise	practice	Guided	1	0.5	0	0.7752075	0.53169	-1.45099	-0.80051	0.801137003952472	1.108687	-1.982382	-1.020199
Trial3	3	1	blindfold	counterclockwise	practice	Guided	1	0.5	0	0.7952118	0.53841	-1.45099	-0.80051	0.801430952496002	1.147218	-1.944296	-0.947507
Trial3	3	1	blindfold	counterclockwise	practice	Guided	1	0.5	0	0.8152161	0.54551	-1.45097	-0.80055	0.801842525938991	1.182005	-1.956991	-1.109707
Trial3	3	1	blindfold	counterclockwise	practice	Guided	1	0.5	0	0.8352051	0.55325	-1.45099	-0.80059	0.802358945897037	1.249352	-2.003541	-1.136844
Trial3	3	1	blindfold	counterclockwise	practice	Guided	1	0.5	0	0.8552094	0.56119	-1.45102	-0.80059	0.802924984791531	1.380829	-2.147422	-1.414373
Trial3	3	1	blindfold	counterclockwise	practice	Guided	1	0.5	0	0.8752136	0.57888	-1.45105	-0.80082	0.804695419098318	1.653656	-2.117799	-1.59218
Trial3	3	1	blindfold	counterclockwise	practice	Guided	1	0.5	0	0.8952179	0.58856	-1.45108	-0.80084	0.805721793731053	1.737315	-2.28284	-1.682475
Trial3	3	1	blindfold	counterclockwise	practice	Guided	1	0.5	0	0.9152069	0.59895	-1.45114	-0.80083	0.806919951168798	1.795245	-2.363244	-1.632265
Trial3	3	1	blindfold	counterclockwise	practice	Guided	1	0.5	0	0.9352112	0.61074	-1.45119	-0.80083	0.80845039946324	1.753397	-2.481734	-1.696928
Trial3	3	1	blindfold	counterclockwise	practice	Guided	1	0.5	0	0.9552155	0.62219	-1.45123	-0.80083	0.810098200982098	1.703439	-2.498661	-1.675165
Trial3	3	1	blindfold	counterclockwise	practice	Guided	1	0.5	0	0.9752045	0.64756	-1.45123	-0.80084	0.814321000371068	1.600724	-2.456343	-1.681491
Trial3	3	1	blindfold	counterclockwise	practice	Guided	1	0.5	0	0.9952087	0.6610299	-1.45124	-0.80084	0.816869253828274	1.520731	-2.536748	-1.695003
Trial3	3	1	blindfold	counterclockwise	practice	Guided	1	0.5	0	1.015213	0.67576	-1.45126	-0.80084	0.81990018013004	1.510803	-2.540979	-1.642095
Trial3	3	1	blindfold	counterclockwise	practice	Guided	1	0.5	0	1.035217	0.69004	-1.45128	-0.80083	0.823069801508814	1.498991	-2.617152	-1.695687
Trial3	3	1	blindfold	counterclockwise	practice	Guided	1	0.5	0	1.055206	0.70465	-1.4513	-0.80085	0.826584776575953	1.517277	-2.693324	-1.669616
Trial3	3	1	blindfold	counterclockwise	practice	Guided	1	0.5	0	1.075211	0.73526	-1.45132	-0.80086	0.834699941386739	1.433618	-2.502893	-1.723862
Trial3	3	1	blindfold	counterclockwise	practice	Guided	1	0.5	0	1.095215	0.75124	-1.45129	-0.80091	0.839391664777148	1.512007	-2.600225	-1.852754
Trial3	3	1	blindfold	counterclockwise	practice	Guided	1	0.5	0	1.115219	0.76705	-1.45129	-0.80097	0.844315457326778	1.44801	-2.693324	-1.959294
Trial3	3	1	blindfold	counterclockwise	practice	Guided	1	0.5	0	1.135208	0.7826	-1.45133	-0.801	0.849390222649791	1.474352	-2.701788	-1.995942
Trial3	3	1	blindfold	counterclockwise	practice	Guided	1	0.5	0	1.155212	0.79886	-1.45136	-0.80104	0.854975054396981	1.423434	-2.752569	-2.097095
Trial3	3	1	blindfold	counterclockwise	practice	Guided	1	0.5	0	1.175217	0.83294	-1.45141	-0.80108	0.867512639580829	1.466738	-2.841437	-2.218157
Trial3	3	1	blindfold	counterclockwise	practice	Guided	1	0.5	0	1.195206	0.8503	-1.45141	-0.80109	0.874331315613879	1.542649	-2.77796	-2.196971
Trial3	3	1	blindfold	counterclockwise	practice	Guided	1	0.5	0	1.21521	0.86684	-1.45141	-0.80106	0.881061093703926	1.546706	-2.794887	-2.150731
Trial3	3	1	blindfold	counterclockwise	practice	Guided	1	0.5	0	1.235214	0.88515	-1.4514	-0.80101	0.888795549461176	1.500181	-2.782192	-2.011159
Trial3	3	1	blindfold	counterclockwise	practice	Guided	1	0.5	0	1.255219	0.9021	-1.45139	-0.80096	0.896226150031069	1.449944	-2.765265	-1.939842
Trial3	3	1	blindfold	counterclockwise	practice	Guided	1	0.5	0	1.275208	0.93817	-1.4514	-0.801	0.913013669792973	1.404176	-2.807583	-2.038342
Trial3	3	1	blindfold	counterclockwise	practice	Guided	1	0.5	0	1.295212	0.95614	-1.45142	-0.80101	0.921781306846762	1.371809	-2.845669	-2.026792
Trial3	3	1	blindfold	counterclockwise	practice	Guided	1	0.5	0	1.315216	0.97418	-1.45142	-0.80097	0.930805880430549	1.320118	-2.769497	-1.984467
Trial3	3	1	blindfold	counterclockwise	practice	Guided	1	0.5	0	1.335205	0.99338	-1.45138	-0.80095	0.940715005767063	1.320638	-2.761033	-1.861834
Trial3	3	1	blindfold	counterclockwise	practice	Guided	1	0.5	0	1.355209	1.011	-1.45136	-0.801	0.950116790006301	1.259928	-2.828742	-1.966677
Trial3	3	1	blindfold	counterclockwise	practice	Guided	1	0.5	0	1.375214	1.04731	-1.45145	-0.80102	0.970144946485547	1.221509	-2.934537	-2.083355
Trial3	3	1	blindfold	counterclockwise	practice	Guided	1	0.5	0	1.395218	1.06589	-1.45145	-0.80101	0.980738742483407	1.258716	-2.807583	-2.010861
Trial3	3	1	blindfold	counterclockwise	practice	Guided	1	0.5	0	1.415207	1.08387	-1.45142	-0.80102	0.991230157948193	1.243811	-2.900682	-2.015083
Trial3	3	1	blindfold	counterclockwise	practice	Guided	1	0.5	0	1.435211	1.10182	-1.45143	-0.80105	1.00193234158516	1.215406	-2.938769	-2.094585
Trial3	3	1	blindfold	counterclockwise	practice	Guided	1	0.5	0	1.455215	1.12021	-1.45147	-0.80111	1.0131325399845	1.179853	-2.968391	-2.174988
Trial3	3	1	blindfold	counterclockwise	practice	Guided	1	0.5	0	1.475204	1.15599	-1.45151	-0.80112	1.03543044625559	1.015127	-2.921841	-2.251297
Trial3	3	1	blindfold	counterclockwise	practice	Guided	1	0.5	0	1.495209	1.17336	-1.45149	-0.80113	1.04652900009009	1.066151	-2.976855	-2.283197
Trial3	3	1	blindfold	counterclockwise	practice	Guided	1	0.5	0	1.515213	1.19056	-1.45149	-0.80114	1.05768540061102	1.174642	-3.014941	-2.25861
Trial3	3	1	blindfold	counterclockwise	practice	Guided	1	0.5	0	1.535217	1.20811	-1.4515	-0.80113	1.0692188776079	1.106	-3.065723	-2.273342
Trial3	3	1	blindfold	counterclockwise	practice	Guided	1	0.5	0	1.555206	1.22495	-1.45152	-0.80115	1.08046003017669	1.121619	-3.040332	-2.224209
Trial3	3	1	blindfold	counterclockwise	practice	Guided	1	0.5	0	1.575211	1.25816	-1.45153	-0.80117	1.10303215429447	1.212999	-3.0361	-2.291509
Trial3	3	1	blindfold	counterclockwise	practice	Guided	1	0.5	0	1.595215	1.25816	-1.45153	-0.80117	1.10303215429447	1.212999	-3.0361	-2.291509
Trial3	3	1	blindfold	counterclockwise	practice	Guided	1	0.5	0	1.615219	1.27502	-1.45154	-0.80125	1.1147454205781	1.118714	-3.108041	-2.483591
Trial3	3	1	blindfold	counterclockwise	practice	Guided	1	0.5	0	1.635208	1.30376	-1.45159	-0.80127	1.1349289206736	1.13966	-3.273081	-2.639331
Trial3	3	1	blindfold	counterclockwise	practice	Guided	1	0.5	0	1.655212	1.30446	-1.45159	-0.80123	1.13539662860199	3.140128	-3.222299	-2.503921
Trial3	3	1	blindfold	counterclockwise	practice	Guided	1	0.5	0	1.675217	1.30217	-1.45161	-0.80122	1.13376816778692	2.929972	-3.209604	-2.192224
Trial3	3	1	blindfold	counterclockwise	practice	Guided	1	0.5	0	1.695206	1.30193	-1.45161	-0.80123	1.13360538997398	2.142889	-3.429657	-2.513209
Trial3	3	1	blindfold	counterclockwise	practice	Guided	1	0.5	0	1.71521	1.30162	-1.45163	-0.80129	1.13342854207291	1.278746	-3.543916	-2.827148
Trial3	3	1	blindfold	counterclockwise	practice	Guided	1	0.5	0	1.735214	1.30126	-1.45167	-0.80134	1.13320931370081	1.022771	-3.543916	-3.048185
Trial3	3	1	blindfold	counterclockwise	practice	Guided	1	0.5	0	1.755219	1.30109	-1.45169	-0.80135	1.13309620506222	1.384844	-3.573539	-3.124728
Trial3	3	1	blindfold	counterclockwise	practice	Guided	1	0.5	0	1.775208	1.30108	-1.4517	-0.80134	1.13308204372131	2.732769	-3.666638	-2.613454
Trial3	3	1	blindfold	counterclockwise	practice	Guided	1	0.5	0	1.795212	1.3011	-1.45171	-0.80133	1.13308912114435	3.083704	-3.696261	-2.330824
Trial3	3	1	blindfold	counterclockwise	practice	Guided	1	0.5	0	1.815216	1.30113	-1.45172	-0.80132	1.13310332092675	2.92834	-3.653943	-2.149442
Trial3	3	1	blindfold	counterclockwise	practice	Guided	1	0.5	0	1.835205	1.30114	-1.45172	-0.80131	1.13310331933651	2.362378	-3.55238	-2.14145
Trial3	3	1	blindfold	counterclockwise	practice	Guided	1	0.5	0	1.855209	1.30113	-1.45173	-0.8013	1.13308920014681	1.849539	-3.57777	-2.231018
Trial3	3	1	blindfold	counterclockwise	practice	Guided	1	0.5	0	1.875214	1.3011	-1.45174	-0.8013	1.13306796058788	1.639583	-3.747042	-2.529725
Trial3	3	1	blindfold	counterclockwise	practice	Guided	1	0.5	0	1.895218	1.30109	-1.45174	-0.80129	1.13305375709478	2.000032	-3.755506	-2.501097
Trial3	3	1	blindfold	counterclockwise	practice	Guided	1	0.5	0	1.915207	1.30109	-1.45175	-0.80129	1.13305375709478	2.411091	-3.738579	-2.381544
Trial3	3	1	blindfold	counterclockwise	practice	Guided	1	0.5	0	1.935211	1.3011	-1.45175	-0.80128	1.13305379756756	2.669757	-3.687797	-2.306659
Trial3	3	1	blindfold	counterclockwise	practice	Guided	1	0.5	0	1.955215	1.30111	-1.45176	-0.80127	1.13305371177994	2.689743	-3.620088	-2.287646
Trial3	3	1	blindfold	counterclockwise	practice	Guided	1	0.5	0	1.975204	1.30112	-1.45176	-0.80127	1.13306087605094	2.271188	-3.653943	-2.430351
Trial3	3	1	blindfold	counterclockwise	practice	Guided	1	0.5	0	1.995209	1.30112	-1.45177	-0.80127	1.13306087605094	2.233069	-3.666638	-2.512148
Trial3	3	1	blindfold	counterclockwise	practice	Guided	1	0.5	0	2.015213	1.30112	-1.45177	-0.80127	1.13306087605094	2.298157	-3.67087	-2.481201
Trial3	3	1	blindfold	counterclockwise	practice	Guided	1	0.5	0	2.035217	1.30113	-1.45177	-0.80126	1.13306087481409	2.459731	-3.675102	-2.310803
Trial3	3	1	blindfold	counterclockwise	practice	Guided	1	0.5	0	2.055206	1.30113	-1.45177	-0.80123	1.13303967342856	2.651813	-3.603161	-2.167908
Trial3	3	1	blindfold	counterclockwise	practice	Guided	1	0.5	0	2.075211	1.30115	-1.45177	-0.80122	1.13304675297312	2.618947	-3.50583	-1.928588
Trial3	3	1	blindfold	counterclockwise	practice	Guided	1	0.5	0	2.095215	1.30116	-1.45177	-0.80121	1.13304671030081	2.461718	-3.471975	-1.876671
Trial3	3	1	blindfold	counterclockwise	practice	Guided	1	0.5	0	2.115219	1.30116	-1.45177	-0.80119	1.13303254860573	2.306521	-3.497366	-1.872065
Trial3	3	1	blindfold	counterclockwise	practice	Guided	1	0.5	0	2.135208	1.30116	-1.45177	-0.80118	1.13302546782456	2.290869	-3.556611	-1.857827
Trial3	3	1	blindfold	counterclockwise	practice	Guided	1	0.5	0	2.155212	1.30116	-1.45177	-0.80114	1.13299718728868	2.386821	-3.535452	-1.797167
Trial3	3	1	blindfold	counterclockwise	practice	Guided	1	0.5	0	2.175217	1.30117	-1.45177	-0.80111	1.13298302665455	2.561147	-3.488903	-1.491535
Trial3	3	1	blindfold	counterclockwise	practice	Guided	1	0.5	0	2.195206	1.30117	-1.45177	-0.80108	1.13296182778228	2.578221	-3.467744	-1.322277
Trial3	3	1	blindfold	counterclockwise	practice	Guided	1	0.5	0	2.21521	1.30118	-1.45176	-0.80104	1.13294063045573	2.495908	-3.425426	-1.150696
Trial3	3	1	blindfold	counterclockwise	practice	Guided	1	0.5	0	2.235214	1.30118	-1.45176	-0.801	1.13291235274485	2.429677	-3.41273	-1.029808
Trial3	3	1	blindfold	counterclockwise	practice	Guided	1	0.5	0	2.255219	1.30118	-1.45175	-0.80091	1.13284871994224	2.385023	-3.353485	-0.909097
Trial3	3	1	blindfold	counterclockwise	practice	Guided	1	0.5	0	2.275208	1.30119	-1.45174	-0.80082	1.13279208868668	2.46029	-3.256154	-0.537068
Trial3	3	1	blindfold	counterclockwise	practice	Guided	1	0.5	0	2.295212	1.30119	-1.45173	-0.8006999	1.13270722771784	2.490542	-3.239226	-0.289991
Trial3	3	1	blindfold	counterclockwise	practice	Guided	1	0.5	0	2.315216	1.3012	-1.4517	-0.80057	1.13262246285604	2.468706	-3.15459	-0.018405
Trial3	3	1	blindfold	counterclockwise	practice	Guided	1	0.5	0	2.335205	1.3012	-1.45167	-0.8004301	1.13252354530712	2.402724	-3.091113	0.23622
Trial3	3	1	blindfold	counterclockwise	practice	Guided	1	0.5	0	2.355209	1.3012	-1.45163	-0.80019	1.13235387216125	2.36372	-3.023405	0.423307
Trial3	3	1	blindfold	counterclockwise	practice	Guided	1	0.5	0	2.375214	1.30119	-1.45156	-0.80007	1.1322620437356	2.325104	-3.010709	0.889142
Trial3	3	1	blindfold	counterclockwise	practice	Guided	1	0.5	0	2.395218	1.30118	-1.45153	-0.79983	1.13208544756192	2.372162	-2.955696	1.160939
Trial3	3	1	blindfold	counterclockwise	practice	Guided	1	0.5	0	2.415207	1.30118	-1.45151	-0.79922	1.13165452081384	2.385937	-2.91761	1.42645
Trial3	3	1	blindfold	counterclockwise	practice	Guided	1	0.5	0	2.435211	1.30119	-1.45147	-0.79802	1.13081438959413	2.426486	-2.811815	1.619558
Trial3	3	1	blindfold	counterclockwise	practice	Guided	1	0.5	0	2.455215	1.30121	-1.45143	-0.79334	1.12753077602559	2.44443	-2.786424	1.795485
Trial3	3	1	blindfold	counterclockwise	practice	Guided	1	0.5	0	2.475204	1.3012	-1.4514	-0.78968	1.12495146985898	2.360426	-2.82451	2.120205
Trial3	3	1	blindfold	counterclockwise	practice	Guided	1	0.5	0	2.495209	1.30119	-1.45141	-0.785	1.12166407455481	2.339733	-2.883755	2.150524
Trial3	3	1	blindfold	counterclockwise	practice	Guided	1	0.5	0	2.515213	1.30117	-1.45143	-0.77925	1.11763315314353	2.336098	-2.934537	2.287858
Trial3	3	1	blindfold	counterclockwise	practice	Guided	1	0.5	0	2.535217	1.30116	-1.45146	-0.77219	1.11271503963048	2.366525	-2.904914	2.286371
Trial3	3	1	blindfold	counterclockwise	practice	Guided	1	0.5	0	2.555206	1.30117	-1.45148	-0.75467	1.10063622978085	2.35513	-3.031868	2.500267
Trial3	3	1	blindfold	counterclockwise	practice	Guided	1	0.5	0	2.575211	1.30118	-1.45151	-0.74402	1.09336871132529	2.404657	-3.048795	2.416545
Trial3	3	1	blindfold	counterclockwise	practice	Guided	1	0.5	0	2.595215	1.30119	-1.45155	-0.733	1.08590709837962	2.43702	-3.323862	2.402126
Trial3	3	1	blindfold	counterclockwise	practice	Guided	1	0.5	0	2.615219	1.30118	-1.45162	-0.7207	1.07763534062763	2.313065	-3.306935	2.373948
Trial3	3	1	blindfold	counterclockwise	practice	Guided	1	0.5	0	2.635208	1.30117	-1.45165	-0.70744	1.06880528407294	2.287408	-3.361949	2.366491
Trial3	3	1	blindfold	counterclockwise	practice	Guided	1	0.5	0	2.655212	1.30115	-1.45167	-0.67707	1.0489353033187	2.25206	-3.315399	2.459578
Trial3	3	1	blindfold	counterclockwise	practice	Guided	1	0.5	0	2.675217	1.30113	-1.45167	-0.66087	1.03853673251577	2.227453	-3.36618	2.440194
Trial3	3	1	blindfold	counterclockwise	practice	Guided	1	0.5	0	2.695206	1.30113	-1.45169	-0.64372	1.02770854101283	2.205599	-3.357717	2.486261
Trial3	3	1	blindfold	counterclockwise	practice	Guided	1	0.5	0	2.71521	1.30111	-1.45169	-0.62518	1.0161826252473	2.240983	-3.36618	2.305255
Trial3	3	1	blindfold	counterclockwise	practice	Guided	1	0.5	0	2.735214	1.30112	-1.45171	-0.60651	1.00481226261949	2.310165	-3.556611	2.223458
Trial3	3	1	blindfold	counterclockwise	practice	Guided	1	0.5	0	2.755219	1.30112	-1.45177	-0.56777	0.981914507851306	2.294399	-3.628552	2.057987
Trial3	3	1	blindfold	counterclockwise	practice	Guided	1	0.5	0	2.775208	1.30112	-1.45182	-0.54706	0.970086584074368	2.165043	-3.57777	2.026719
Trial3	3	1	blindfold	counterclockwise	practice	Guided	1	0.5	0	2.795212	1.30109	-1.4518	-0.52648	0.958606489600447	2.236814	-3.463512	1.986496
Trial3	3	1	blindfold	counterclockwise	practice	Guided	1	0.5	0	2.815216	1.30108	-1.45175	-0.50556	0.947269783218624	2.183284	-3.510062	1.839341
Trial3	3	1	blindfold	counterclockwise	practice	Guided	1	0.5	0	2.835205	1.3011	-1.45174	-0.48446	0.936195878542331	2.280886	-3.649711	1.705494
Trial3	3	1	blindfold	counterclockwise	practice	Guided	1	0.5	0	2.855209	1.30113	-1.45179	-0.44067	0.914330028876776	2.251035	-3.620088	1.609828
Trial3	3	1	blindfold	counterclockwise	practice	Guided	1	0.5	0	2.875214	1.30115	-1.45185	-0.41987	0.904506641298787	2.339883	-3.598929	1.709281
Trial3	3	1	blindfold	counterclockwise	practice	Guided	1	0.5	0	2.895218	1.30116	-1.45181	-0.39761	0.89439981509446	2.385637	-3.738579	1.841277
Trial3	3	1	blindfold	counterclockwise	practice	Guided	1	0.5	0	2.915207	1.3012	-1.45181	-0.37586	0.884981380851388	2.476087	-3.730115	1.732083
Trial3	3	1	blindfold	counterclockwise	practice	Guided	1	0.5	0	2.935211	1.30123	-1.45181	-0.35317	0.875613318773881	2.560627	-3.573539	1.884311
Trial3	3	1	blindfold	counterclockwise	practice	Guided	1	0.5	0	2.955215	1.30125	-1.45178	-0.30812	0.858451788922485	2.41535	-3.497366	1.972469
Trial3	3	1	blindfold	counterclockwise	practice	Guided	1	0.5	0	2.975204	1.30128	-1.45172	-0.2836	0.849987431999372	2.636771	-3.421194	2.039814
Trial3	3	1	blindfold	counterclockwise	practice	Guided	1	0.5	0	2.995209	1.30133	-1.45172	-0.26087	0.84272359575375	2.673455	-3.484671	2.029724
Trial3	3	1	blindfold	counterclockwise	practice	Guided	1	0.5	0	3.015213	1.30136	-1.45175	-0.23709	0.835697033316416	2.738092	-3.607393	1.955
Trial3	3	1	blindfold	counterclockwise	practice	Guided	1	0.5	0	3.035217	1.30137	-1.45177	-0.21223	0.828996560299493	2.672502	-3.45928	1.982335
Trial3	3	1	blindfold	counterclockwise	practice	Guided	1	0.5	0	3.055206	1.30137	-1.45172	-0.16235	0.817649831868912	2.759182	-3.497366	1.873263
Trial3	3	1	blindfold	counterclockwise	practice	Guided	1	0.5	0	3.075211	1.30137	-1.45177	-0.13749	0.813078856371627	2.615417	-3.535452	1.807324
Trial3	3	1	blindfold	counterclockwise	practice	Guided	1	0.5	0	3.095215	1.30136	-1.4518	-0.11232	0.809193208969087	2.595096	-3.620088	2.019256
Trial3	3	1	blindfold	counterclockwise	practice	Guided	1	0.5	0	3.115219	1.30134	-1.45177	-0.086888	0.806036782330245	2.784585	-3.370412	1.844565
Trial3	3	1	blindfold	counterclockwise	practice	Guided	1	0.5	0	3.135208	1.30136	-1.45173	-0.059666	0.803578184736254	2.783465	-3.493134	1.85643
Trial3	3	1	blindfold	counterclockwise	practice	Guided	1	0.5	0	3.155212	1.30139	-1.45173	-0.0084105	0.80143406506149	2.829687	-3.607393	1.810564
Trial3	3	1	blindfold	counterclockwise	practice	Guided	1	0.5	0	3.175217	1.3014	-1.45176	0.018916	0.801623278044245	2.774545	-3.442353	2.026543
Trial3	3	1	blindfold	counterclockwise	practice	Guided	1	0.5	0	3.195206	1.3014	-1.45176	0.046505	0.802748266846223	2.775857	-3.641247	1.988503
Trial3	3	1	blindfold	counterclockwise	practice	Guided	1	0.5	0	3.21521	1.30139	-1.4518	0.073452	0.8047490421948	2.709062	-3.569307	1.911872
Trial3	3	1	blindfold	counterclockwise	practice	Guided	1	0.5	0	3.235214	1.30136	-1.45184	0.10138	0.807747344720067	2.605021	-3.776665	2.004594
Trial3	3	1	blindfold	counterclockwise	practice	Guided	1	0.5	0	3.255219	1.30136	-1.45183	0.15445	0.816108246303891	2.721227	-3.628552	1.669294
Trial3	3	1	blindfold	counterclockwise	practice	Guided	1	0.5	0	3.275208	1.30138	-1.45185	0.1819	0.82176479767616	2.740647	-3.823215	1.514934
Trial3	3	1	blindfold	counterclockwise	practice	Guided	1	0.5	0	3.295212	1.30137	-1.45188	0.20831	0.828001681670553	2.80174	-3.679334	1.470856
Trial3	3	1	blindfold	counterclockwise	practice	Guided	1	0.5	0	3.315216	1.30135	-1.45186	0.23442	0.834933863028965	2.715689	-3.675102	1.367829
Trial3	3	1	blindfold	counterclockwise	practice	Guided	1	0.5	0	3.335205	1.30135	-1.45188	0.2609	0.842751816209207	2.649601	-3.78936	1.273323
Trial3	3	1	blindfold	counterclockwise	practice	Guided	1	0.5	0	3.355209	1.30136	-1.45189	0.31517	0.861109743312405	2.675677	-3.873996	1.499078
Trial3	3	1	blindfold	counterclockwise	practice	Guided	1	0.5	0	3.375214	1.30139	-1.45193	0.33808	0.869783825474716	2.886824	-4.00095	0.950321
Trial3	3	1	blindfold	counterclockwise	practice	Guided	1	0.5	0	3.395218	1.30143	-1.45197	0.36031	0.87869979691868	2.875553	-4.055964	0.885184
Trial3	3	1	blindfold	counterclockwise	practice	Guided	1	0.5	0	3.415207	1.30145	-1.45201	0.38406	0.888720543928427	2.879374	-4.119441	1.092832
Trial3	3	1	blindfold	counterclockwise	practice	Guided	1	0.5	0	3.435211	1.30142	-1.45204	0.40674	0.898727661353259	2.709143	-3.962864	1.41217
Trial3	3	1	blindfold	counterclockwise	practice	Guided	1	0.5	0	3.455215	1.30138	-1.45196	0.45138	0.919757409362592	2.681844	-3.768201	1.191182
Trial3	3	1	blindfold	counterclockwise	practice	Guided	1	0.5	0	3.475204	1.30137	-1.45197	0.47246	0.930275339224763	2.736255	-3.886692	0.974303
Trial3	3	1	blindfold	counterclockwise	practice	Guided	1	0.5	0	3.495209	1.30138	-1.45198	0.49312	0.940944788036701	2.794504	-3.865533	1.249658
Trial3	3	1	blindfold	counterclockwise	practice	Guided	1	0.5	0	3.515213	1.30137	-1.45195	0.51318	0.951602572362928	2.662682	-3.797824	0.970443
Trial3	3	1	blindfold	counterclockwise	practice	Guided	1	0.5	0	3.535217	1.30138	-1.45193	0.53296	0.962422014377944	2.724623	-4.102514	0.70908
Trial3	3	1	blindfold	counterclockwise	practice	Guided	1	0.5	0	3.555206	1.3014	-1.45199	0.56972	0.983271568412836	2.814001	-4.208309	0.811351
Trial3	3	1	blindfold	counterclockwise	practice	Guided	1	0.5	0	3.575211	1.3014	-1.45217	0.58693	0.99334226865137	2.724274	-4.360653	1.709172
Trial3	3	1	blindfold	counterclockwise	practice	Guided	1	0.5	0	3.595215	1.3014	-1.45215	0.60533	1.00432388307774	2.837446	-4.1406	1.820556
Trial3	3	1	blindfold	counterclockwise	practice	Guided	1	0.5	0	3.615219	1.30142	-1.45208	0.62323	1.01522883246927	3.004927	-4.161759	1.636835
Trial3	3	1	blindfold	counterclockwise	practice	Guided	1	0.5	0	3.635208	1.30149	-1.45212	0.64144	1.0265630262711	3.0745	-4.534157	1.490899
Trial3	3	1	blindfold	counterclockwise	practice	Guided	1	0.5	0	3.655212	1.30156	-1.45221	0.67561	1.04830682221636	3.20989	-4.534157	1.494258
Trial3	3	1	blindfold	counterclockwise	practice	Guided	1	0.5	0	3.675217	1.30168	-1.45226	0.69218	1.05915257063199	3.363722	-4.309872	1.512868
Trial3	3	1	blindfold	counterclockwise	practice	Guided	1	0.5	0	3.695206	1.30169	-1.45218	0.70938	1.07047978137653	3.33943	-4.208309	1.918699
Trial3	3	1	blindfold	counterclockwise	practice	Guided	1	0.5	0	3.71521	1.30168	-1.45211	0.72676	1.08206797590049	3.477655	-4.280249	1.912567
Trial3	3	1	blindfold	counterclockwise	practice	Guided	1	0.5	0	3.735214	1.30171	-1.45213	0.7435	1.0934034849697	3.568926	-4.339494	1.628713
Trial3	3	1	blindfold	counterclockwise	practice	Guided	1	0.5	0	3.755219	1.30176	-1.45215	0.77539	1.11536928200822	3.590781	-4.280249	1.257674
Trial3	3	1	blindfold	counterclockwise	practice	Guided	1	0.5	0	3.775208	1.30179	-1.45209	0.79061	1.12602459961945	3.412502	-4.191381	1.270838
Trial3	3	1	blindfold	counterclockwise	practice	Guided	1	0.5	0	3.795212	1.30174	-1.45205	0.80428	1.13562899234543	3.253446	-4.123673	1.536602
Trial3	3	1	blindfold	counterclockwise	practice	Guided	1	0.5	0	3.815216	1.30168	-1.45205	0.80506	1.13613930393059	2.80823	-4.741515	3.396683
Trial3	3	1	blindfold	counterclockwise	practice	Guided	1	0.5	0	3.835205	1.30166	-1.45206	0.80471	1.13587714800528	2.636828	-3.184213	7.388194
Trial3	3	1	blindfold	counterclockwise	practice	Guided	1	0.5	0	3.855209	1.30164	-1.45184	0.80476	1.13589848484141	3.235166	-2.595993	9.666943
Trial3	3	1	blindfold	counterclockwise	practice	Guided	1	0.5	0	3.875214	1.30163	-1.45174	0.80476	1.1358914179584	2.955543	-2.655238	9.80923
Trial3	3	1	blindfold	counterclockwise	practice	Guided	1	0.5	0	3.895218	1.30162	-1.45174	0.80471	1.13584896363746	3.089602	-3.759738	8.927623
Trial3	3	1	blindfold	counterclockwise	practice	Guided	1	0.5	0	3.915207	1.30163	-1.45174	0.80437	1.13561514768958	3.53409	-3.518525	7.293906
Trial3	3	1	blindfold	counterclockwise	practice	Guided	1	0.5	0	3.935211	1.30165	-1.45176	0.80389	1.13528926842332	3.934981	-4.005182	6.408373
Trial3	3	1	blindfold	counterclockwise	practice	Guided	1	0.5	0	3.955215	1.3017	-1.45179	0.80326	1.13487861068319	4.122235	-4.039037	5.748503
Trial3	3	1	blindfold	counterclockwise	practice	Guided	1	0.5	0	3.975204	1.30176	-1.45182	0.80304	1.13476527128221	3.914653	-3.759738	4.749593
Trial3	3	1	blindfold	counterclockwise	practice	Guided	1	0.5	0	3.995209	1.30177	-1.45182	0.80294	1.13470169657811	3.584306	-3.704724	4.598501
Trial3	3	1	blindfold	counterclockwise	practice	Guided	1	0.5	0	4.015213	1.30177	-1.45183	0.8029	1.13467335360766	3.399596	-3.687797	4.582982
Trial3	3	1	blindfold	counterclockwise	practice	Guided	1	0.5	0	4.035217	1.30176	-1.45183	0.80287	1.13464502116607	3.317411	-3.611625	4.71327
Trial3	3	1	blindfold	counterclockwise	practice	Guided	1	0.5	0	4.055206	1.30176	-1.45183	0.80284	1.13462376466293	3.2167	-3.692029	4.941066
Trial3	3	1	blindfold	counterclockwise	practice	Guided	1	0.5	0	4.075211	1.30173	-1.45183	0.80283	1.13459545160758	2.798817	-3.755506	5.185106
Trial3	3	1	blindfold	counterclockwise	practice	Guided	1	0.5	0	4.095215	1.30171	-1.45183	0.80281	1.13456721316792	2.654147	-3.793592	5.131655
Trial3	3	1	blindfold	counterclockwise	practice	Guided	1	0.5	0	4.115219	1.30169	-1.45184	0.80278	1.13453197357879	2.517794	-3.776665	4.890389
Trial3	3	1	blindfold	counterclockwise	practice	Guided	1	0.5	0	4.135208	1.30167	-1.45184	0.80274	1.1344894800334	2.513865	-3.899387	4.562989
Trial3	3	1	blindfold	counterclockwise	practice	Guided	1	0.5	0	4.155212	1.30165	-1.45185	0.80264	1.13440451791997	2.527436	-4.009414	4.268365
Trial3	3	1	blindfold	counterclockwise	practice	Guided	1	0.5	0	4.175217	1.30161	-1.45187	0.80255	1.13431261650914	2.390173	-3.958632	3.887476
Trial3	3	1	blindfold	counterclockwise	practice	Guided	1	0.5	0	4.195206	1.30158	-1.45188	0.8024501	1.13422075060098	2.294863	-3.861301	3.675975
Trial3	3	1	blindfold	counterclockwise	practice	Guided	1	0.5	0	4.21521	1.30154	-1.45188	0.80234	1.13411455692402	2.153414	-3.747042	3.463404
Trial3	3	1	blindfold	counterclockwise	practice	Guided	1	0.5	0	4.235214	1.30149	-1.45188	0.8022	1.13398020495591	1.98731	-3.687797	3.209788
Trial3	3	1	blindfold	counterclockwise	practice	Guided	1	0.5	0	4.255219	1.30143	-1.45187	0.80189	1.13371845072676	1.80686	-3.620088	2.958193
Trial3	3	1	blindfold	counterclockwise	practice	Guided	1	0.5	0	4.275208	1.30121	-1.45181	0.8017499	1.133463859281	1.145143	-3.383108	2.62426
Trial3	3	1	blindfold	counterclockwise	practice	Guided	1	0.5	0	4.295212	1.30105	-1.45177	0.80161	1.13325186547573	0.623918	-3.273081	2.510095
Trial3	3	1	blindfold	counterclockwise	practice	Guided	1	0.5	0	4.315216	1.30083	-1.45171	0.8014799	1.13300423467016	0.070892	-3.184213	2.378528
Trial3	3	1	blindfold	counterclockwise	practice	Guided	1	0.5	0	4.335205	1.30057	-1.45166	0.80136	1.13273571945374	-0.532489	-3.163054	2.290086
Trial3	3	1	blindfold	counterclockwise	practice	Guided	1	0.5	0	4.355209	1.30025	-1.45162	0.80124	1.1324246700107	-1.272298	-3.1292	2.333118
Trial3	3	1	blindfold	counterclockwise	practice	Guided	1	0.5	0	4.375214	1.2983	-1.45153	0.80123	1.13104043640654	-2.462688	-2.849901	2.44908
Trial3	3	1	blindfold	counterclockwise	practice	Guided	1	0.5	0	4.395218	1.29552	-1.45143	0.80123	1.12908002890292	-2.766801	-2.587529	2.463484
Trial3	3	1	blindfold	counterclockwise	practice	Guided	1	0.5	0	4.415207	1.29105	-1.45132	0.80118	1.12589938957042	-2.956406	-2.507125	2.379448
Trial3	3	1	blindfold	counterclockwise	practice	Guided	1	0.5	0	4.435211	1.2851	-1.45125	0.80096	1.12156984275636	-3.077887	-2.507125	1.916957
Trial3	3	1	blindfold	counterclockwise	practice	Guided	1	0.5	0	4.455215	1.27654	-1.45126	0.80046	1.11523567749395	-3.148899	-2.676397	1.211804
Trial3	3	1	blindfold	counterclockwise	practice	Guided	1	0.5	0	4.475204	1.25499	-1.45142	0.8004	1.10029544319515	-3.006325	-2.955696	0.762669
Trial3	3	1	blindfold	counterclockwise	practice	Guided	1	0.5	0	4.495209	1.24098	-1.45148	0.8005	1.09080319700664	-2.890126	-2.955696	1.021195
Trial3	3	1	blindfold	counterclockwise	practice	Guided	1	0.5	0	4.515213	1.2258	-1.45145	0.80067	1.08067487598092	-2.792201	-2.722947	1.389614
Trial3	3	1	blindfold	counterclockwise	practice	Guided	1	0.5	0	4.535217	1.20916	-1.45135	0.80086	1.06971238349783	-2.665986	-2.507125	1.756666
Trial3	3	1	blindfold	counterclockwise	practice	Guided	1	0.5	0	4.555206	1.18996	-1.45125	0.80117	1.0573164903991	-2.704697	-2.375939	2.081729
Trial3	3	1	blindfold	counterclockwise	practice	Guided	1	0.5	0	4.575211	1.15002	-1.45116	0.80128	1.03178276678669	-2.885845	-2.303999	2.570669
Trial3	3	1	blindfold	counterclockwise	practice	Guided	1	0.5	0	4.595215	1.12685	-1.45115	0.80135	1.01739999619858	-2.877448	-2.367476	2.759928
Trial3	3	1	blindfold	counterclockwise	practice	Guided	1	0.5	0	4.615219	1.1029	-1.45116	0.80141	1.0028691157022	-2.893348	-2.325158	2.82853
Trial3	3	1	blindfold	counterclockwise	practice	Guided	1	0.5	0	4.635208	1.07755	-1.45117	0.80145	0.987869450805422	-2.841453	-2.40133	2.888786
Trial3	3	1	blindfold	counterclockwise	practice	Guided	1	0.5	0	4.655212	1.05088	-1.45119	0.80149	0.972550816532598	-2.78264	-2.359012	2.899075
Trial3	3	1	blindfold	counterclockwise	practice	Guided	1	0.5	0	4.675217	0.99291	-1.45119	0.8015699	0.940996600959523	-2.791612	-2.295535	3.12878
Trial3	3	1	blindfold	counterclockwise	practice	Guided	1	0.5	0	4.695206	0.96251	-1.45115	0.8016599	0.925512943089922	-2.610296	-2.181276	3.337874
Trial3	3	1	blindfold	counterclockwise	practice	Guided	1	0.5	0	4.71521	0.93012	-1.45109	0.8017499	0.909838546514427	-2.289661	-2.147422	3.530764
Trial3	3	1	blindfold	counterclockwise	practice	Guided	1	0.5	0	4.735214	0.8979	-1.45106	0.80186	0.895155803860922	-2.140853	-2.088177	3.717802
Trial3	3	1	blindfold	counterclockwise	practice	Guided	1	0.5	0	4.755219	0.86508	-1.45103	0.80212	0.881294418702837	-2.164487	-1.982382	3.978867
Trial3	3	1	blindfold	counterclockwise	practice	Guided	1	0.5	0	4.775208	0.79564	-1.45097	0.80223	0.854971331930885	-2.150628	-1.81311	4.471939
Trial3	3	1	blindfold	counterclockwise	practice	Guided	1	0.5	0	4.795212	0.76114	-1.45093	0.80232	0.843748470714945	-1.992608	-1.85966	4.670179
Trial3	3	1	blindfold	counterclockwise	practice	Guided	1	0.5	0	4.815216	0.72627	-1.45092	0.8024	0.833692911466256	-1.827978	-1.762328	4.746704
Trial3	3	1	blindfold	counterclockwise	practice	Guided	1	0.5	0	4.835205	0.69121	-1.4509	0.8025	0.8249651759052	-1.766379	-1.762328	5.041058
Trial3	3	1	blindfold	counterclockwise	practice	Guided	1	0.5	0	4.855209	0.6559801	-1.45088	0.80266	0.817675261431767	-1.840779	-1.758096	5.28822
Trial3	3	1	blindfold	counterclockwise	practice	Guided	1	0.5	0	4.875214	0.58388	-1.45089	0.80265	0.807020964846931	-1.909228	-1.851196	5.242607
Trial3	3	1	blindfold	counterclockwise	practice	Guided	1	0.5	0	4.895218	0.54585	-1.45092	0.80261	0.803918528666702	-1.861225	-1.745401	5.189004
Trial3	3	1	blindfold	counterclockwise	practice	Guided	1	0.5	0	4.915207	0.51088	-1.45091	0.80258	0.802653741661971	-1.732447	-1.745401	5.070091
Trial3	3	1	blindfold	counterclockwise	practice	Guided	1	0.5	0	4.935211	0.47474	-1.45089	0.8026	0.802997428150769	-1.521192	-1.749633	5.156527
Trial3	3	1	blindfold	counterclockwise	practice	Guided	1	0.5	0	4.955215	0.4376	-1.45088	0.80265	0.805071884996885	-1.457952	-1.770792	5.322783
Trial3	3	1	blindfold	counterclockwise	practice	Guided	1	0.5	0	4.975204	0.36519	-1.45087	0.80265	0.813892330960356	-1.258235	-1.703083	5.264878
Trial3	3	1	blindfold	counterclockwise	practice	Guided	1	0.5	0	4.995209	0.3311	-1.45085	0.80268	0.820257533806928	-1.156108	-1.631142	5.365614
Trial3	3	1	blindfold	counterclockwise	practice	Guided	1	0.5	0	5.015213	0.29528	-1.45083	0.80272	0.828413909783314	-1.072356	-1.605752	5.440737
Trial3	3	1	blindfold	counterclockwise	practice	Guided	1	0.5	0	5.035217	0.26099	-1.45081	0.80277	0.837595060745748	-1.002068	-1.614215	5.554107
Trial3	3	1	blindfold	counterclockwise	practice	Guided	1	0.5	0	5.055206	0.22626	-1.4508	0.80281	0.848196565650954	-0.950185	-1.681924	5.751667
Trial3	3	1	blindfold	counterclockwise	practice	Guided	1	0.5	0	5.075211	0.16071	-1.4508	0.80277	0.871525910240762	-0.929352	-1.576129	5.639083
Trial3	3	1	blindfold	counterclockwise	practice	Guided	1	0.5	0	5.095215	0.12884	-1.45081	0.80271	0.88436592246663	-0.913318	-1.669229	5.487622
Trial3	3	1	blindfold	counterclockwise	practice	Guided	1	0.5	0	5.115219	0.096664	-1.45084	0.80266	0.898300054904064	-0.81736	-1.787719	5.219037
Trial3	3	1	blindfold	counterclockwise	practice	Guided	1	0.5	0	5.135208	0.065219	-1.45088	0.80267	0.912860148139449	-0.759474	-1.830037	5.101104
Trial3	3	1	blindfold	counterclockwise	practice	Guided	1	0.5	0	5.155212	0.035369	-1.4509	0.8027	0.927474650773191	-0.925793	-1.787719	5.329152
Trial3	3	1	blindfold	counterclockwise	practice	Guided	1	0.5	0	5.175217	-0.022546	-1.4509	0.80267	0.957775262296731	-0.90043	-1.736937	5.445036
Trial3	3	1	blindfold	counterclockwise	practice	Guided	1	0.5	0	5.195206	-0.051472	-1.45089	0.80261	0.973809092075087	-0.843878	-1.800414	5.297018
Trial3	3	1	blindfold	counterclockwise	practice	Guided	1	0.5	0	5.21521	-0.07894701	-1.45091	0.80253	0.989562541532196	-0.924051	-1.889282	4.943774
Trial3	3	1	blindfold	counterclockwise	practice	Guided	1	0.5	0	5.235214	-0.10587	-1.45093	0.80244	1.00547918522887	-0.913827	-1.9316	4.720069
Trial3	3	1	blindfold	counterclockwise	practice	Guided	1	0.5	0	5.255219	-0.13308	-1.45095	0.8023601	1.02204303038115	-1.002045	-1.808878	4.774582
Trial3	3	1	blindfold	counterclockwise	practice	Guided	1	0.5	0	5.275208	-0.18455	-1.45089	0.80234	1.05468390274296	-1.047309	-1.749633	4.8006
Trial3	3	1	blindfold	counterclockwise	practice	Guided	1	0.5	0	5.295212	-0.21048	-1.45088	0.80232	1.07168056103277	-1.233937	-1.762328	4.742852
Trial3	3	1	blindfold	counterclockwise	practice	Guided	1	0.5	0	5.315216	-0.23619	-1.45089	0.80219	1.08879957226654	-1.301018	-1.9316	4.117906
Trial3	3	1	blindfold	counterclockwise	practice	Guided	1	0.5	0	5.335205	-0.26028	-1.45091	0.80204	1.10512167875292	-1.292316	-1.838501	4.259789
Trial3	3	1	blindfold	counterclockwise	practice	Guided	1	0.5	0	5.355209	-0.28652	-1.45093	0.80193	1.12325658821709	-1.069352	-1.779255	3.87287
Trial3	3	1	blindfold	counterclockwise	practice	Guided	1	0.5	0	5.375214	-0.30712	-1.45092	0.80234	1.13806507549975	-6.857213	-1.923137	4.477269
Trial3	3	1	blindfold	counterclockwise	practice	Guided	1	0.5	0	5.395218	-0.305	-1.45091	0.8039	1.13766437363379	-7.557299	-1.034459	9.600291
Trial3	3	1	blindfold	counterclockwise	practice	Guided	1	0.5	0	5.415207	-0.30392	-1.4506	0.80493	1.13762899178979	-3.963749	0.196999	11.14865
Trial3	3	1	blindfold	counterclockwise	practice	Guided	1	0.5	0	5.435211	-0.30274	-1.45029	0.80459	1.13655469147983	-1.966807	-1.123321	9.128861
Trial3	3	1	blindfold	counterclockwise	practice	Guided	1	0.5	0	5.455215	-0.3018	-1.45052	0.80274	1.13458130259759	-1.949177	-2.8372	6.164901
Trial3	3	1	blindfold	counterclockwise	practice	Guided	1	0.5	0	5.475204	-0.30161	-1.4513	0.80239	1.13419939156581	-4.412921	-3.290003	3.573678
Trial3	3	1	blindfold	counterclockwise	practice	Guided	1	0.5	0	5.495209	-0.30185	-1.45141	0.80242	1.1343902753739	-4.407075	-2.13049	4.69284
Trial3	3	1	blindfold	counterclockwise	practice	Guided	1	0.5	0	5.515213	-0.30186	-1.45131	0.80261	1.13453173038272	-3.31274	-1.136017	6.153884
Trial3	3	1	blindfold	counterclockwise	practice	Guided	1	0.5	0	5.535217	-0.30175	-1.45107	0.80266	1.13448936811461	-2.256138	-1.076772	5.899027
Trial3	3	1	blindfold	counterclockwise	practice	Guided	1	0.5	0	5.555206	-0.30155	-1.45095	0.80215	1.13398723282062	-2.055388	-1.982377	4.390991
Trial3	3	1	blindfold	counterclockwise	practice	Guided	1	0.5	0	5.575211	-0.30143	-1.45111	0.802	1.13379632095626	-3.149987	-2.71871	3.004559
Trial3	3	1	blindfold	counterclockwise	practice	Guided	1	0.5	0	5.595215	-0.30146	-1.45114	0.80199	1.13381045151448	-3.331078	-2.346312	3.443238
Trial3	3	1	blindfold	counterclockwise	practice	Guided	1	0.5	0	5.615219	-0.30146	-1.45114	0.802	1.13381753454731	-3.088501	-1.846959	4.192197
Trial3	3	1	blindfold	counterclockwise	practice	Guided	1	0.5	0	5.635208	-0.30146	-1.45113	0.802	1.13381753454731	-2.690013	-1.741164	4.266602
Trial3	3	1	blindfold	counterclockwise	practice	Guided	1	0.5	0	5.655212	-0.30145	-1.45112	0.80195	1.13377510456755	-2.70535	-2.219358	3.643587
Trial3	3	1	blindfold	counterclockwise	practice	Guided	1	0.5	0	5.675217	-0.30146	-1.45113	0.80193	1.13376795424548	-3.370989	-2.536743	3.047063
Trial3	3	1	blindfold	counterclockwise	practice	Guided	1	0.5	0	5.695206	-0.30147	-1.45114	0.80192	1.13376797127441	-3.437215	-2.278603	3.440873
Trial3	3	1	blindfold	counterclockwise	practice	Guided	1	0.5	0	5.71521	-0.30148	-1.45113	0.80191	1.13376800954641	-3.199544	-2.079708	3.592435
Trial3	3	1	blindfold	counterclockwise	practice	Guided	1	0.5	0	5.735214	-0.30149	-1.45113	0.80189	1.13376088122036	-3.087403	-2.265907	3.310493
Trial3	3	1	blindfold	counterclockwise	practice	Guided	1	0.5	0	5.755219	-0.30149	-1.45114	0.80177	1.13367606378135	-3.177913	-2.485961	2.794273
Trial3	3	1	blindfold	counterclockwise	practice	Guided	1	0.5	0	5.775208	-0.30151	-1.45115	0.8017499	1.13367599596493	-3.391526	-2.485961	2.692186
Trial3	3	1	blindfold	counterclockwise	practice	Guided	1	0.5	0	5.795212	-0.30152	-1.45116	0.80173	1.13366897554851	-3.276549	-2.350543	2.774548
Trial3	3	1	blindfold	counterclockwise	practice	Guided	1	0.5	0	5.815216	-0.30152	-1.45116	0.80169	1.13364064950963	-3.168503	-2.359007	2.608412
Trial3	3	1	blindfold	counterclockwise	practice	Guided	1	0.5	0	5.835205	-0.30153	-1.45116	0.80161	1.13359116414784	-3.237539	-2.485961	2.292047
Trial3	3	1	blindfold	counterclockwise	practice	Guided	1	0.5	0	5.855209	-0.30154	-1.45117	0.80147	1.13349922046764	-3.356118	-2.570597	2.058573
Trial3	3	1	blindfold	counterclockwise	practice	Guided	1	0.5	0	5.875214	-0.30156	-1.45118	0.80144	1.1334921629648	-3.534779	-2.452107	2.047719
Trial3	3	1	blindfold	counterclockwise	practice	Guided	1	0.5	0	5.895218	-0.30157	-1.45118	0.80141	1.13347804624021	-3.554612	-2.346312	1.998001
Trial3	3	1	blindfold	counterclockwise	practice	Guided	1	0.5	0	5.915207	-0.30158	-1.45118	0.80137	1.13345685045626	-3.6024	-2.320921	1.852856
Trial3	3	1	blindfold	counterclockwise	practice	Guided	1	0.5	0	5.935211	-0.3016	-1.45118	0.8013	1.13342152044424	-3.687983	-2.371702	1.670881
Trial3	3	1	blindfold	counterclockwise	practice	Guided	1	0.5	0	5.955215	-0.30162	-1.45118	0.80121	1.13337203619703	-3.758923	-2.41402	1.543614
Trial3	3	1	blindfold	counterclockwise	practice	Guided	1	0.5	0	5.975204	-0.30166	-1.45118	0.80115	1.13335785301864	-3.789097	-2.278603	1.388523
Trial3	3	1	blindfold	counterclockwise	practice	Guided	1	0.5	0	5.995209	-0.30167	-1.45118	0.80105	1.13329428084126	-3.763727	-2.350543	1.13137
Trial3	3	1	blindfold	counterclockwise	practice	Guided	1	0.5	0	6.015213	-0.30169	-1.45118	0.80094	1.13323069945834	-3.739958	-2.244748	0.918666
Trial3	3	1	blindfold	counterclockwise	practice	Guided	1	0.5	0	6.035217	-0.30171	-1.45117	0.80081	1.13315292993546	-3.712627	-2.210894	0.664216
Trial3	3	1	blindfold	counterclockwise	practice	Guided	1	0.5	0	6.055206	-0.30171	-1.45117	0.80081	1.13315292993546	-3.712627	-2.210894	0.664216
Trial3	3	1	blindfold	counterclockwise	practice	Guided	1	0.5	0	6.075211	-0.30174	-1.45115	0.80053	1.13297631038723	-3.632898	-2.261676	-0.212101
Trial3	3	1	blindfold	counterclockwise	practice	Guided	1	0.5	0	6.095215	-0.30174	-1.45115	0.80024	1.13277139734785	-3.500601	-2.198199	-0.21779
Trial3	3	1	blindfold	counterclockwise	practice	Guided	1	0.5	0	6.115219	-0.30174	-1.45113	0.80005	1.13263716704992	-3.495538	-2.160112	-0.820857
Trial3	3	1	blindfold	counterclockwise	practice	Guided	1	0.5	0	6.135208	-0.30174	-1.45111	0.79963	1.13234055286986	-3.479109	-2.20243	-1.164283
Trial3	3	1	blindfold	counterclockwise	practice	Guided	1	0.5	0	6.155212	-0.30173	-1.45111	0.79717	1.13059766560011	-3.36729	-2.240517	-1.42933
Trial3	3	1	blindfold	counterclockwise	practice	Guided	1	0.5	0	6.175217	-0.30166	-1.45114	0.79467	1.12878658033062	-3.152877	-2.38863	-2.120071
Trial3	3	1	blindfold	counterclockwise	practice	Guided	1	0.5	0	6.195206	-0.3016	-1.45117	0.79059	1.12587526140613	-3.028598	-2.38863	-2.511008
Trial3	3	1	blindfold	counterclockwise	practice	Guided	1	0.5	0	6.21521	-0.30154	-1.45118	0.78507	1.12196312748966	-2.936501	-2.236285	-2.709457
Trial3	3	1	blindfold	counterclockwise	practice	Guided	1	0.5	0	6.235214	-0.30149	-1.45112	0.7778699	1.11690101508896	-2.907089	-2.075476	-2.57153
Trial3	3	1	blindfold	counterclockwise	practice	Guided	1	0.5	0	6.255219	-0.30146	-1.45105	0.76004	1.10453560707381	-2.961074	-2.041622	-2.335546
Trial3	3	1	blindfold	counterclockwise	practice	Guided	1	0.5	0	6.275208	-0.30154	-1.45099	0.74987	1.097620777676	-3.227313	-2.003536	-1.960533
Trial3	3	1	blindfold	counterclockwise	practice	Guided	1	0.5	0	6.295212	-0.3016	-1.45099	0.7386	1.08999654577893	-3.283215	-1.99084	-1.830514
Trial3	3	1	blindfold	counterclockwise	practice	Guided	1	0.5	0	6.315216	-0.30163	-1.45098	0.72729	1.0823868757035	-3.276479	-1.821568	-1.865185
Trial3	3	1	blindfold	counterclockwise	practice	Guided	1	0.5	0	6.335205	-0.30162	-1.45094	0.71496	1.07413336779136	-3.111088	-1.940059	-1.794531
Trial3	3	1	blindfold	counterclockwise	practice	Guided	1	0.5	0	6.355209	-0.30157	-1.45094	0.6870199	1.05570396694984	-3.006615	-1.686151	-1.819251
Trial3	3	1	blindfold	counterclockwise	practice	Guided	1	0.5	0	6.375214	-0.30146	-1.45093	0.67121	1.04539991400931	-2.834117	-2.079708	-2.536468
Trial3	3	1	blindfold	counterclockwise	practice	Guided	1	0.5	0	6.395218	-0.30141	-1.45101	0.65451	1.0347179998856	-2.647955	-2.109331	-2.551708
Trial3	3	1	blindfold	counterclockwise	practice	Guided	1	0.5	0	6.415207	-0.30135	-1.45105	0.6364601	1.02334902840488	-2.657349	-2.160112	-2.653413
Trial3	3	1	blindfold	counterclockwise	practice	Guided	1	0.5	0	6.435211	-0.30131	-1.45108	0.61699	1.01132306605245	-2.527788	-2.17704	-2.771321
Trial3	3	1	blindfold	counterclockwise	practice	Guided	1	0.5	0	6.455215	-0.30127	-1.45106	0.57402	0.985663542257883	-2.402275	-2.062781	-2.583866
Trial3	3	1	blindfold	counterclockwise	practice	Guided	1	0.5	0	6.475204	-0.30125	-1.45091	0.54963	0.971645333318525	-2.64492	-1.770787	-2.779176
Trial3	3	1	blindfold	counterclockwise	practice	Guided	1	0.5	0	6.495209	-0.30127	-1.45089	0.52452	0.957682044187084	-2.647511	-1.686151	-2.762714
Trial3	3	1	blindfold	counterclockwise	practice	Guided	1	0.5	0	6.515213	-0.30128	-1.45086	0.49841	0.943643030870198	-2.605663	-1.626906	-2.244389
Trial3	3	1	blindfold	counterclockwise	practice	Guided	1	0.5	0	6.535217	-0.3013	-1.45084	0.4717	0.929829336137123	-2.634796	-1.61421	-1.708745
Trial3	3	1	blindfold	counterclockwise	practice	Guided	1	0.5	0	6.555206	-0.30135	-1.4508	0.41524	0.902544219204721	-2.716394	-1.584588	-1.964204
Trial3	3	1	blindfold	counterclockwise	practice	Guided	1	0.5	0	6.575211	-0.30145	-1.451	0.38659	0.889816810524147	-2.808231	-2.096635	-1.880151
Trial3	3	1	blindfold	counterclockwise	practice	Guided	1	0.5	0	6.595215	-0.30143	-1.45101	0.35686	0.877290768230236	-2.963294	-1.724237	-1.436292
Trial3	3	1	blindfold	counterclockwise	practice	Guided	1	0.5	0	6.615219	-0.30139	-1.45093	0.32754	0.865741519131811	-2.747746	-1.986609	-1.880704
Trial3	3	1	blindfold	counterclockwise	practice	Guided	1	0.5	0	6.635208	-0.30134	-1.45103	0.29766	0.854837552635663	-2.531267	-2.282835	-2.12596
Trial3	3	1	blindfold	counterclockwise	practice	Guided	1	0.5	0	6.655212	-0.30128	-1.45111	0.23652	0.835458759720815	-2.512315	-2.312457	-1.373354
Trial3	3	1	blindfold	counterclockwise	practice	Guided	1	0.5	0	6.675217	-0.3013	-1.45102	0.20603	0.827363330016626	-2.693563	-2.240517	-1.615278
Trial3	3	1	blindfold	counterclockwise	practice	Guided	1	0.5	0	6.695206	-0.30132	-1.45107	0.17467	0.820136164526691	-2.396079	-2.067013	-1.279644
Trial3	3	1	blindfold	counterclockwise	practice	Guided	1	0.5	0	6.71521	-0.30128	-1.451	0.14435	0.81417844827365	-2.347143	-1.605747	-1.159963
Trial3	3	1	blindfold	counterclockwise	practice	Guided	1	0.5	0	6.735214	-0.30125	-1.45089	0.11204	0.809045420928581	-2.40217	-2.126258	-1.331502
Trial3	3	1	blindfold	counterclockwise	practice	Guided	1	0.5	0	6.755219	-0.30121	-1.45097	0.05208	0.802900875783218	-2.302593	-2.011999	-1.464312
Trial3	3	1	blindfold	counterclockwise	practice	Guided	1	0.5	0	6.775208	-0.30116	-1.45094	0.021637	0.801452100867303	-2.460691	-2.050086	-1.254128
Trial3	3	1	blindfold	counterclockwise	practice	Guided	1	0.5	0	6.795212	-0.30119	-1.45096	-0.009911699	0.801251296421654	-2.470118	-2.113563	-1.533894
Trial3	3	1	blindfold	counterclockwise	practice	Guided	1	0.5	0	6.815216	-0.3012	-1.45101	-0.040387	0.80221727321013	-2.376409	-1.87235	-1.107641
Trial3	3	1	blindfold	counterclockwise	practice	Guided	1	0.5	0	6.835205	-0.3012	-1.4509	-0.070897	0.804330670948846	-2.194703	-1.559197	-1.294571
Trial3	3	1	blindfold	counterclockwise	practice	Guided	1	0.5	0	6.855209	-0.3012	-1.45083	-0.13407	0.812339960366502	-2.385725	-2.041622	-1.48056
Trial3	3	1	blindfold	counterclockwise	practice	Guided	1	0.5	0	6.875214	-0.30114	-1.45092	-0.16466	0.817886440231235	-2.316502	-1.423779	-1.224575
Trial3	3	1	blindfold	counterclockwise	practice	Guided	1	0.5	0	6.895218	-0.30114	-1.45086	-0.19542	0.82462979052002	-2.348333	-2.088172	-1.393656
Trial3	3	1	blindfold	counterclockwise	practice	Guided	1	0.5	0	6.915207	-0.30116	-1.45097	-0.22633	0.832515812362599	-2.242309	-2.122026	-1.438956
Trial3	3	1	blindfold	counterclockwise	practice	Guided	1	0.5	0	6.935211	-0.30114	-1.45103	-0.25725	0.841429072671792	-2.268044	-1.677687	-1.337248
Trial3	3	1	blindfold	counterclockwise	practice	Guided	1	0.5	0	6.955215	-0.30113	-1.45095	-0.32146	0.863218285764381	-2.24867	-2.13049	-1.499013
Trial3	3	1	blindfold	counterclockwise	practice	Guided	1	0.5	0	6.975204	-0.30108	-1.45105	-0.35232	0.875133441947805	-2.099178	-1.935827	-0.863202
Trial3	3	1	blindfold	counterclockwise	practice	Guided	1	0.5	0	6.995209	-0.30107	-1.45097	-0.38291	0.887881315627596	-2.248085	-1.855423	-0.971028
Trial3	3	1	blindfold	counterclockwise	practice	Guided	1	0.5	0	7.015213	-0.3011	-1.45095	-0.41407	0.901784431360593	-2.277916	-1.961218	-0.889641
Trial3	3	1	blindfold	counterclockwise	practice	Guided	1	0.5	0	7.035217	-0.30114	-1.45098	-0.44358	0.915744797423159	-2.364761	-1.923132	-0.394641
Trial3	3	1	blindfold	counterclockwise	practice	Guided	1	0.5	0	7.055206	-0.30117	-1.45089	-0.50176	0.945323467835814	-2.600711	-1.351839	-0.460368
Trial3	3	1	blindfold	counterclockwise	practice	Guided	1	0.5	0	7.075211	-0.30124	-1.45081	-0.52957	0.960432142546291	-2.319298	-1.690383	-0.690232
Trial3	3	1	blindfold	counterclockwise	practice	Guided	1	0.5	0	7.095215	-0.3012	-1.45085	-0.55654	0.975529717258307	-2.430492	-1.33068	-0.266302
Trial3	3	1	blindfold	counterclockwise	practice	Guided	1	0.5	0	7.115219	-0.30117	-1.45079	-0.58363	0.99121004928434	-2.429314	-1.529574	-0.436702
Trial3	3	1	blindfold	counterclockwise	practice	Guided	1	0.5	0	7.135208	-0.30117	-1.45082	-0.60849	1.00604842004979	-2.388305	-1.923132	-0.45964
Trial3	3	1	blindfold	counterclockwise	practice	Guided	1	0.5	0	7.155212	-0.30116	-1.45089	-0.65776	1.03658356202664	-2.251662	-1.766555	-0.063767
Trial3	3	1	blindfold	counterclockwise	practice	Guided	1	0.5	0	7.175217	-0.30119	-1.45068	-0.68245	1.05244638624481	-2.421178	-1.525342	-0.348998
Trial3	3	1	blindfold	counterclockwise	practice	Guided	1	0.5	0	7.195206	-0.30121	-1.45074	-0.70462	1.06697087091111	-2.451617	-1.703078	-0.746205
Trial3	3	1	blindfold	counterclockwise	practice	Guided	1	0.5	0	7.21521	-0.30119	-1.45083	-0.72755	1.08223585416115	-2.394424	-1.576124	-0.5119
Trial3	3	1	blindfold	counterclockwise	practice	Guided	1	0.5	0	7.235214	-0.30118	-1.45079	-0.74927	1.09694802350467	-2.357133	-1.334911	-0.419516
Trial3	3	1	blindfold	counterclockwise	practice	Guided	1	0.5	0	7.255219	-0.30118	-1.45072	-0.79195	1.12653192723985	-2.449502	-1.546501	-0.802297
Trial3	3	1	blindfold	counterclockwise	practice	Guided	1	0.5	0	7.275208	-0.30121	-1.45096	-0.80651	1.13683588264911	-2.378402	-2.100867	-0.636671
Trial3	3	1	blindfold	counterclockwise	practice	Guided	1	0.5	0	7.295212	-0.30121	-1.45099	-0.8054299	1.13606992332595	-2.407627	-1.19103	-1.686047
Trial3	3	1	blindfold	counterclockwise	practice	Guided	1	0.5	0	7.315216	-0.3012	-1.45095	-0.80314	1.13444055574289	-1.863653	-3.890917	-2.989175
Trial3	3	1	blindfold	counterclockwise	practice	Guided	1	0.5	0	7.335205	-0.30111	-1.45158	-0.80255	1.13395933008764	-2.007773	-5.109675	-3.960969
Trial3	3	1	blindfold	counterclockwise	practice	Guided	1	0.5	0	7.355209	-0.30107	-1.45196	-0.80222	1.13369755908336	-1.345942	-3.044557	-4.312413
Trial3	3	1	blindfold	counterclockwise	practice	Guided	1	0.5	0	7.375214	-0.30097	-1.45163	-0.80217	1.13359148029074	-1.742337	-2.727172	-3.502806
Trial3	3	1	blindfold	counterclockwise	practice	Guided	1	0.5	0	7.395218	-0.30096	-1.45157	-0.80212	1.13354901761001	-1.606519	-2.033157	-3.784118
Trial3	3	1	blindfold	counterclockwise	practice	Guided	1	0.5	0	7.415207	-0.30095	-1.45138	-0.80196	1.13342874305182	-1.76158	-2.024693	-3.074116
Trial3	3	1	blindfold	counterclockwise	practice	Guided	1	0.5	0	7.435211	-0.30094	-1.45132	-0.80189	1.13337213495696	-2.048242	-2.612913	-2.849643
Trial3	3	1	blindfold	counterclockwise	practice	Guided	1	0.5	0	7.455215	-0.30095	-1.45132	-0.80181	1.13332263973956	-1.939008	-2.490191	-3.062023
Trial3	3	1	blindfold	counterclockwise	practice	Guided	1	0.5	0	7.475204	-0.30095	-1.45131	-0.80179	1.13330847088996	-1.706669	-2.672158	-2.788469
Trial3	3	1	blindfold	counterclockwise	practice	Guided	1	0.5	0	7.495209	-0.30094	-1.45131	-0.80177	1.13328728842342	-1.59414	-2.646768	-3.022174
[truncated: 8,587 more rows]
