# Supplementary material for: Assessing kinesthetic proprioceptive function of the upper limb: a novel dynamic movement reproduction task using a robotic arm
Source: PeerJ. 2021 May 3;9:e11301. doi: 10.7717/peerj.11301 (PMC8101453; doi:10.7717/peerj.11301)
Supplement: Supplemental Information 1 [file peerj-09-11301-s001.zip › DMR raw data_Study 1/Session 2/HMData_PP02-2_2019-06-13-14-51-06.txt]

Trial1	1	1	blindfold	counterclockwise	practice	Guided	1	-0.5	-0.5	0	-0.55283	-1.45134	-1.29997	0.801712577567646	-0.808059	-2.799925	-0.019407
Trial1	1	1	blindfold	counterclockwise	practice	Guided	1	-0.5	-0.5	0.002182007	-0.55286	-1.45134	-1.29997	0.801714557705014	-0.891176	-2.833779	0.0045079
Trial1	1	1	blindfold	counterclockwise	practice	Guided	1	-0.5	-0.5	0.02218628	-0.55286	-1.45134	-1.29999	0.801734422337839	-0.891176	-2.833779	0.0045079
Trial1	1	1	blindfold	counterclockwise	practice	Guided	1	-0.5	-0.5	0.04219055	-0.55303	-1.45137	-1.30001	0.801765631542516	-1.008297	-2.770302	-0.029634
Trial1	1	1	blindfold	counterclockwise	practice	Guided	1	-0.5	-0.5	0.06217957	-0.55346	-1.45138	-1.30004	0.80182416029243	-1.083159	-2.778766	-0.120805
Trial1	1	1	blindfold	counterclockwise	practice	Guided	1	-0.5	-0.5	0.08218384	-0.55423	-1.45138	-1.30008	0.801915708382763	-1.169428	-2.774534	-0.19531
Trial1	1	1	blindfold	counterclockwise	practice	Guided	1	-0.5	-0.5	0.1021881	-0.55532	-1.45138	-1.30012	0.802030238822413	-1.204775	-2.761839	-0.268695
Trial1	1	1	blindfold	counterclockwise	practice	Guided	1	-0.5	-0.5	0.1221771	-0.55691	-1.45138	-1.30017	0.802191178050866	-1.292127	-2.808388	-0.299802
Trial1	1	1	blindfold	counterclockwise	practice	Guided	1	-0.5	-0.5	0.1421814	-0.56143	-1.4514	-1.30017	0.802524505935967	-1.387751	-2.799925	-0.32522
Trial1	1	1	blindfold	counterclockwise	practice	Guided	1	-0.5	-0.5	0.1621857	-0.56456	-1.4514	-1.30016	0.802760181231368	-1.453149	-2.698362	-0.344835
Trial1	1	1	blindfold	counterclockwise	practice	Guided	1	-0.5	-0.5	0.1821899	-0.56817	-1.45137	-1.30015	0.803048710736558	-1.371528	-2.706825	-0.302144
Trial1	1	1	blindfold	counterclockwise	practice	Guided	1	-0.5	-0.5	0.202179	-0.57231	-1.45135	-1.30015	0.803410742967225	-1.367832	-2.681434	-0.332665
Trial1	1	1	blindfold	counterclockwise	practice	Guided	1	-0.5	-0.5	0.2221832	-0.57709	-1.45134	-1.30012	0.803825273814169	-1.333163	-2.668739	-0.266454
Trial1	1	1	blindfold	counterclockwise	practice	Guided	1	-0.5	-0.5	0.2421875	-0.58773	-1.45132	-1.30011	0.804905414363788	-1.250002	-2.660275	-0.228512
Trial1	1	1	blindfold	counterclockwise	practice	Guided	1	-0.5	-0.5	0.2621765	-0.59385	-1.45132	-1.30012	0.805605377645038	-1.243143	-2.651812	-0.260048
Trial1	1	1	blindfold	counterclockwise	practice	Guided	1	-0.5	-0.5	0.2821808	-0.60018	-1.45133	-1.30013	0.806377119458747	-1.276369	-2.664507	-0.233849
Trial1	1	1	blindfold	counterclockwise	practice	Guided	1	-0.5	-0.5	0.3021851	-0.60689	-1.45134	-1.30012	0.807228383481488	-1.269938	-2.672971	-0.25291
Trial1	1	1	blindfold	counterclockwise	practice	Guided	1	-0.5	-0.5	0.3221893	-0.61421	-1.45133	-1.30009	0.808200385366705	-1.308785	-2.630653	-0.205739
Trial1	1	1	blindfold	counterclockwise	practice	Guided	1	-0.5	-0.5	0.3421783	-0.62969	-1.45129	-1.30005	0.810493385993507	-1.299503	-2.541785	-0.132183
Trial1	1	1	blindfold	counterclockwise	practice	Guided	1	-0.5	-0.5	0.3621826	-0.63834	-1.45126	-1.30002	0.811892919595111	-1.331531	-2.491003	0.030286
Trial1	1	1	blindfold	counterclockwise	practice	Guided	1	-0.5	-0.5	0.3821869	-0.6472	-1.45124	-1.30003	0.813459173140172	-1.283798	-2.474076	-0.121217
Trial1	1	1	blindfold	counterclockwise	practice	Guided	1	-0.5	-0.5	0.4021759	-0.6565	-1.45124	-1.30006	0.815222854199822	-1.260932	-2.579871	-0.125611
Trial1	1	1	blindfold	counterclockwise	practice	Guided	1	-0.5	-0.5	0.4221802	-0.66617	-1.45127	-1.30006	0.81713433835784	-1.261543	-2.613726	-0.17473
Trial1	1	1	blindfold	counterclockwise	practice	Guided	1	-0.5	-0.5	0.4421844	-0.68724	-1.4513	-1.30008	0.821697470173754	-1.284898	-2.571408	-0.143234
Trial1	1	1	blindfold	counterclockwise	practice	Guided	1	-0.5	-0.5	0.4621887	-0.69768	-1.45128	-1.30005	0.82411007508896	-1.290273	-2.52909	-0.108416
Trial1	1	1	blindfold	counterclockwise	practice	Guided	1	-0.5	-0.5	0.4821777	-0.70917	-1.45126	-1.30002	0.826912489557698	-1.281674	-2.448685	-0.058708
Trial1	1	1	blindfold	counterclockwise	practice	Guided	1	-0.5	-0.5	0.502182	-0.72069	-1.45123	-1.29996	0.82984340944789	-1.258624	-2.414831	0.089919
Trial1	1	1	blindfold	counterclockwise	practice	Guided	1	-0.5	-0.5	0.5221863	-0.7326	-1.45119	-1.29997	0.833099529250189	-1.288008	-2.330195	0.052486
Trial1	1	1	blindfold	counterclockwise	practice	Guided	1	-0.5	-0.5	0.5421906	-0.75791	-1.45118	-1.3	0.840545952708291	-1.217805	-2.359818	-0.004988
Trial1	1	1	blindfold	counterclockwise	practice	Guided	1	-0.5	-0.5	0.5621796	-0.77125	-1.45121	-1.30004	0.844772501857353	-1.208174	-2.52909	-0.072534
Trial1	1	1	blindfold	counterclockwise	practice	Guided	1	-0.5	-0.5	0.5821838	-0.7844501	-1.45124	-1.30007	0.849131270198475	-1.108159	-2.584103	-0.116301
Trial1	1	1	blindfold	counterclockwise	practice	Guided	1	-0.5	-0.5	0.6021881	-0.79818	-1.45128	-1.30008	0.85383795397567	-1.006027	-2.452917	-0.16266
Trial1	1	1	blindfold	counterclockwise	practice	Guided	1	-0.5	-0.5	0.6221771	-0.8115799	-1.45127	-1.30011	0.858637429615708	-0.799786	-2.596798	-0.171358
Trial1	1	1	blindfold	counterclockwise	practice	Guided	1	-0.5	-0.5	0.6421814	-0.83803	-1.45133	-1.30015	0.868622098057966	-0.552952	-2.893024	-0.320488
Trial1	1	1	blindfold	counterclockwise	practice	Guided	1	-0.5	-0.5	0.6621857	-0.85115	-1.45143	-1.30017	0.873829667718772	-0.510396	-3.041137	-0.316003
Trial1	1	1	blindfold	counterclockwise	practice	Guided	1	-0.5	-0.5	0.6821899	-0.86339	-1.4515	-1.30016	0.878810665016877	-0.48858	-2.986124	-0.343286
Trial1	1	1	blindfold	counterclockwise	practice	Guided	1	-0.5	-0.5	0.702179	-0.87546	-1.45149	-1.30012	0.883833913826711	-0.469383	-2.833779	-0.251049
Trial1	1	1	blindfold	counterclockwise	practice	Guided	1	-0.5	-0.5	0.7221832	-0.8867	-1.45142	-1.29999	0.888549840179962	-0.455383	-2.702593	-0.064468
Trial1	1	1	blindfold	counterclockwise	practice	Guided	1	-0.5	-0.5	0.7421875	-0.90824	-1.45132	-1.29996	0.898106866291371	-0.441088	-2.643348	0.04074
Trial1	1	1	blindfold	counterclockwise	practice	Guided	1	-0.5	-0.5	0.7621765	-0.91858	-1.45131	-1.29995	0.902845070342308	-0.47862	-2.613726	0.089672
Trial1	1	1	blindfold	counterclockwise	practice	Guided	1	-0.5	-0.5	0.7821808	-0.92795	-1.45132	-1.29992	0.907200733342946	-0.574251	-2.668739	0.175045
Trial1	1	1	blindfold	counterclockwise	practice	Guided	1	-0.5	-0.5	0.8021851	-0.93787	-1.45133	-1.29987	0.911878390439635	-0.592557	-2.702593	0.263469
Trial1	1	1	blindfold	counterclockwise	practice	Guided	1	-0.5	-0.5	0.8221893	-0.9469401	-1.45134	-1.29979	0.916198398216414	-0.632537	-2.656044	0.375052
Trial1	1	1	blindfold	counterclockwise	practice	Guided	1	-0.5	-0.5	0.8421783	-0.96439	-1.45134	-1.29979	0.924836275822152	-0.705827	-2.711057	0.434158
Trial1	1	1	blindfold	counterclockwise	practice	Guided	1	-0.5	-0.5	0.8621826	-0.97256	-1.45135	-1.29982	0.928991328921707	-0.684731	-2.732216	0.333899
Trial1	1	1	blindfold	counterclockwise	practice	Guided	1	-0.5	-0.5	0.8821869	-0.98104	-1.45137	-1.2998	0.933316341396975	-0.718934	-2.799925	0.394778
Trial1	1	1	blindfold	counterclockwise	practice	Guided	1	-0.5	-0.5	0.9021759	-0.9891	-1.45139	-1.29976	0.937462005929465	-0.805253	-2.744911	0.479872
Trial1	1	1	blindfold	counterclockwise	practice	Guided	1	-0.5	-0.5	0.9221802	-0.9972299	-1.45139	-1.29974	0.941712060875019	-0.746542	-2.736448	0.534858
Trial1	1	1	blindfold	counterclockwise	practice	Guided	1	-0.5	-0.5	0.9421844	-1.01279	-1.45136	-1.29974	0.95001976109131	-0.753127	-2.677203	0.539066
Trial1	1	1	blindfold	counterclockwise	practice	Guided	1	-0.5	-0.5	0.9621887	-1.02003	-1.45135	-1.29972	0.953930390220934	-0.801136	-2.605262	0.556803
Trial1	1	1	blindfold	counterclockwise	practice	Guided	1	-0.5	-0.5	0.9821777	-1.02769	-1.4513	-1.29968	0.958094403363779	-0.927602	-2.474076	0.659203
Trial1	1	1	blindfold	counterclockwise	practice	Guided	1	-0.5	-0.5	1.002182	-1.0352	-1.45125	-1.29966	0.962234531674984	-0.975386	-2.393672	0.679918
Trial1	1	1	blindfold	counterclockwise	practice	Guided	1	-0.5	-0.5	1.022186	-1.04287	-1.45121	-1.29966	0.966521670524504	-0.966908	-2.431758	0.675526
Trial1	1	1	blindfold	counterclockwise	practice	Guided	1	-0.5	-0.5	1.042191	-1.05913	-1.45125	-1.29969	0.975771701745907	-1.002786	-2.55448	0.597472
Trial1	1	1	blindfold	counterclockwise	practice	Guided	1	-0.5	-0.5	1.06218	-1.06697	-1.45129	-1.29972	0.980309612489994	-1.114197	-2.69413	0.563594
Trial1	1	1	blindfold	counterclockwise	practice	Guided	1	-0.5	-0.5	1.082184	-1.07573	-1.45132	-1.29975	0.985426474726206	-1.065483	-2.672971	0.484961
Trial1	1	1	blindfold	counterclockwise	practice	Guided	1	-0.5	-0.5	1.102188	-1.08388	-1.45132	-1.29977	0.990226157167181	-1.094862	-2.588335	0.486285
Trial1	1	1	blindfold	counterclockwise	practice	Guided	1	-0.5	-0.5	1.122177	-1.09268	-1.45131	-1.29979	0.995456497960823	-1.013765	-2.617957	0.453956
Trial1	1	1	blindfold	counterclockwise	practice	Guided	1	-0.5	-0.5	1.142181	-1.11012	-1.45132	-1.29978	1.00592962281722	-0.983422	-2.672971	0.451739
Trial1	1	1	blindfold	counterclockwise	practice	Guided	1	-0.5	-0.5	1.162186	-1.11899	-1.45133	-1.2998	1.01134989472322	-1.051428	-2.651812	0.424872
Trial1	1	1	blindfold	counterclockwise	practice	Guided	1	-0.5	-0.5	1.18219	-1.12825	-1.45132	-1.29984	1.01707533640317	-0.970322	-2.677203	0.310835
Trial1	1	1	blindfold	counterclockwise	practice	Guided	1	-0.5	-0.5	1.202179	-1.13759	-1.45134	-1.29988	1.02290230793324	-0.902295	-2.816852	0.224319
Trial1	1	1	blindfold	counterclockwise	practice	Guided	1	-0.5	-0.5	1.222183	-1.14666	-1.45139	-1.30002	1.02868910535155	-0.872329	-2.909952	0.169287
Trial1	1	1	blindfold	counterclockwise	practice	Guided	1	-0.5	-0.5	1.242188	-1.16461	-1.45147	-1.30014	1.04015890442271	-0.702925	-3.096151	-0.271381
Trial1	1	1	blindfold	counterclockwise	practice	Guided	1	-0.5	-0.5	1.262177	-1.17349	-1.45154	-1.30025	1.04593928695534	-0.523055	-3.303509	-0.493625
Trial1	1	1	blindfold	counterclockwise	practice	Guided	1	-0.5	-0.5	1.282181	-1.18137	-1.45164	-1.30037	1.05112187953692	-0.412029	-3.460086	-0.745938
Trial1	1	1	blindfold	counterclockwise	practice	Guided	1	-0.5	-0.5	1.302185	-1.18911	-1.45172	-1.30048	1.05623912179131	-0.352827	-3.523563	-0.982607
Trial1	1	1	blindfold	counterclockwise	practice	Guided	1	-0.5	-0.5	1.322189	-1.19612	-1.45177	-1.30075	1.06102944658108	-0.435821	-3.603967	-1.247556
Trial1	1	1	blindfold	counterclockwise	practice	Guided	1	-0.5	-0.5	1.342178	-1.20783	-1.45184	-1.301	1.0689360316503	-0.601749	-3.802861	-2.081915
Trial1	1	1	blindfold	counterclockwise	practice	Guided	1	-0.5	-0.5	1.362183	-1.21288	-1.45191	-1.30133	1.07253336953558	-0.636139	-3.942511	-2.796776
Trial1	1	1	blindfold	counterclockwise	practice	Guided	1	-0.5	-0.5	1.382187	-1.21712	-1.45197	-1.30159	1.07554993447073	-0.735784	-3.972133	-3.307768
Trial1	1	1	blindfold	counterclockwise	practice	Guided	1	-0.5	-0.5	1.402176	-1.22073	-1.45197	-1.30177	1.07809420153401	-0.883407	-3.756312	-3.591905
Trial1	1	1	blindfold	counterclockwise	practice	Guided	1	-0.5	-0.5	1.42218	-1.22395	-1.45189	-1.30203	1.08044236871234	-0.944051	-3.570112	-3.843375
Trial1	1	1	blindfold	counterclockwise	practice	Guided	1	-0.5	-0.5	1.442184	-1.22913	-1.45177	-1.30214	1.08400146482357	-1.034732	-3.582808	-4.342891
Trial1	1	1	blindfold	counterclockwise	practice	Guided	1	-0.5	-0.5	1.462189	-1.23113	-1.45179	-1.30224	1.08542163366613	-1.082762	-3.650517	-4.545
Trial1	1	1	blindfold	counterclockwise	practice	Guided	1	-0.5	-0.5	1.482178	-1.23296	-1.45182	-1.30231	1.08670679607057	-1.178488	-3.726689	-4.674686
Trial1	1	1	blindfold	counterclockwise	practice	Guided	1	-0.5	-0.5	1.502182	-1.23449	-1.45187	-1.30239	1.08779828932816	-1.286705	-3.895961	-4.827992
Trial1	1	1	blindfold	counterclockwise	practice	Guided	1	-0.5	-0.5	1.522186	-1.23585	-1.45193	-1.30252	1.08881293033933	-1.333688	-3.984829	-5.025988
Trial1	1	1	blindfold	counterclockwise	practice	Guided	1	-0.5	-0.5	1.542191	-1.23789	-1.45196	-1.30253	1.09020004643298	-1.351608	-3.735153	-5.125848
Trial1	1	1	blindfold	counterclockwise	practice	Guided	1	-0.5	-0.5	1.56218	-1.23868	-1.45191	-1.3025	1.09071280142938	-1.363448	-3.692835	-4.990741
Trial1	1	1	blindfold	counterclockwise	practice	Guided	1	-0.5	-0.5	1.582184	-1.2394	-1.45186	-1.30246	1.0911711061421	-1.446157	-3.663212	-4.817851
Trial1	1	1	blindfold	counterclockwise	practice	Guided	1	-0.5	-0.5	1.602188	-1.24008	-1.45184	-1.30244	1.09161734794235	-1.475928	-3.713994	-4.838487
Trial1	1	1	blindfold	counterclockwise	practice	Guided	1	-0.5	-0.5	1.622177	-1.24077	-1.45186	-1.30236	1.09202647822076	-1.488027	-3.769007	-4.780569
Trial1	1	1	blindfold	counterclockwise	practice	Guided	1	-0.5	-0.5	1.642181	-1.24214	-1.4519	-1.30229	1.09290486555481	-1.431706	-3.82402	-4.51959
Trial1	1	1	blindfold	counterclockwise	practice	Guided	1	-0.5	-0.5	1.662186	-1.24277	-1.45192	-1.30223	1.09328886871825	-1.391094	-3.895961	-4.328984
Trial1	1	1	blindfold	counterclockwise	practice	Guided	1	-0.5	-0.5	1.68219	-1.24335	-1.45194	-1.30219	1.09365349875799	-1.290377	-3.950974	-4.290278
Trial1	1	1	blindfold	counterclockwise	practice	Guided	1	-0.5	-0.5	1.702179	-1.24382	-1.45196	-1.30215	1.0939436737134	-1.261033	-3.946743	-4.192221
Trial1	1	1	blindfold	counterclockwise	practice	Guided	1	-0.5	-0.5	1.722183	-1.24412	-1.45195	-1.30209	1.09410366611351	-1.259231	-3.836716	-4.066776
Trial1	1	1	blindfold	counterclockwise	practice	Guided	1	-0.5	-0.5	1.742188	-1.24433	-1.45192	-1.30208	1.0942392809952	-1.301769	-3.730921	-3.873353
Trial1	1	1	blindfold	counterclockwise	practice	Guided	1	-0.5	-0.5	1.762177	-1.24438	-1.45191	-1.30206	1.09425857859218	-1.317564	-3.764775	-3.783524
Trial1	1	1	blindfold	counterclockwise	practice	Guided	1	-0.5	-0.5	1.782181	-1.24443	-1.45191	-1.30205	1.09428538634014	-1.331532	-3.857875	-3.8239
Trial1	1	1	blindfold	counterclockwise	practice	Guided	1	-0.5	-0.5	1.802185	-1.24448	-1.45191	-1.30203	1.09430460086682	-1.331911	-3.866338	-3.725097
Trial1	1	1	blindfold	counterclockwise	practice	Guided	1	-0.5	-0.5	1.822189	-1.24453	-1.45191	-1.30198	1.09430197632016	-1.297493	-3.849411	-3.623635
Trial1	1	1	blindfold	counterclockwise	practice	Guided	1	-0.5	-0.5	1.842178	-1.24463	-1.45192	-1.30197	1.09436268887467	-1.228461	-3.879034	-3.570995
Trial1	1	1	blindfold	counterclockwise	practice	Guided	1	-0.5	-0.5	1.862183	-1.24468	-1.45192	-1.30194	1.09437466218813	-1.250588	-3.912888	-3.524294
Trial1	1	1	blindfold	counterclockwise	practice	Guided	1	-0.5	-0.5	1.882187	-1.24472	-1.45193	-1.30192	1.09438724288161	-1.249447	-3.874802	-3.391407
Trial1	1	1	blindfold	counterclockwise	practice	Guided	1	-0.5	-0.5	1.902176	-1.24477	-1.45193	-1.30187	1.09438480298	-1.221733	-3.785934	-3.216103
Trial1	1	1	blindfold	counterclockwise	practice	Guided	1	-0.5	-0.5	1.92218	-1.24484	-1.45192	-1.30174	1.09433705105701	-1.223892	-3.773239	-3.03945
Trial1	1	1	blindfold	counterclockwise	practice	Guided	1	-0.5	-0.5	1.942184	-1.24507	-1.4519	-1.30167	1.09444240794681	-1.192032	-3.743616	-2.851673
Trial1	1	1	blindfold	counterclockwise	practice	Guided	1	-0.5	-0.5	1.962189	-1.24519	-1.45189	-1.30161	1.09448012922863	-1.124153	-3.701298	-2.730152
Trial1	1	1	blindfold	counterclockwise	practice	Guided	1	-0.5	-0.5	1.982178	-1.24529	-1.45187	-1.30155	1.09450414713785	-1.091682	-3.642053	-2.589719
Trial1	1	1	blindfold	counterclockwise	practice	Guided	1	-0.5	-0.5	2.002182	-1.24538	-1.45186	-1.30149	1.09452161333496	-0.983007	-3.599735	-2.354959
Trial1	1	1	blindfold	counterclockwise	practice	Guided	1	-0.5	-0.5	2.022186	-1.24545	-1.45185	-1.30142	1.09451802442718	-0.911635	-3.633589	-2.238335
Trial1	1	1	blindfold	counterclockwise	practice	Guided	1	-0.5	-0.5	2.042191	-1.24552	-1.45184	-1.30139	1.09454368944202	-0.837838	-3.70553	-2.259496
Trial1	1	1	blindfold	counterclockwise	practice	Guided	1	-0.5	-0.5	2.06218	-1.24554	-1.45184	-1.30137	1.0945426675407	-0.81696	-3.654748	-2.288812
Trial1	1	1	blindfold	counterclockwise	practice	Guided	1	-0.5	-0.5	2.082184	-1.24558	-1.45184	-1.30136	1.09456262548385	-0.892208	-3.637821	-2.355484
Trial1	1	1	blindfold	counterclockwise	practice	Guided	1	-0.5	-0.5	2.102188	-1.24561	-1.45184	-1.30135	1.09457575740189	-0.891965	-3.692835	-2.511885
Trial1	1	1	blindfold	counterclockwise	practice	Guided	1	-0.5	-0.5	2.122177	-1.24564	-1.45184	-1.30135	1.09459622096371	-0.880831	-3.75208	-2.715787
Trial1	1	1	blindfold	counterclockwise	practice	Guided	1	-0.5	-0.5	2.142181	-1.2457	-1.45184	-1.30135	1.09463706820397	-0.849199	-3.61243	-2.682541
Trial1	1	1	blindfold	counterclockwise	practice	Guided	1	-0.5	-0.5	2.162186	-1.24573	-1.45184	-1.30134	1.09465020261495	-0.836193	-3.61243	-2.581729
Trial1	1	1	blindfold	counterclockwise	practice	Guided	1	-0.5	-0.5	2.18219	-1.24576	-1.45183	-1.30134	1.0946705868664	-0.767332	-3.684371	-2.606345
Trial1	1	1	blindfold	counterclockwise	practice	Guided	1	-0.5	-0.5	2.202179	-1.24579	-1.45184	-1.30134	1.0946910527709	-0.732262	-3.794398	-2.552224
Trial1	1	1	blindfold	counterclockwise	practice	Guided	1	-0.5	-0.5	2.222183	-1.24581	-1.45185	-1.30132	1.09469012412267	-0.716238	-3.802861	-2.559247
Trial1	1	1	blindfold	counterclockwise	practice	Guided	1	-0.5	-0.5	2.242188	-1.24586	-1.45186	-1.3013	1.09470940794473	-0.705249	-3.718225	-2.269205
Trial1	1	1	blindfold	counterclockwise	practice	Guided	1	-0.5	-0.5	2.262177	-1.24589	-1.45186	-1.30127	1.09470797465395	-0.74398	-3.663212	-2.06523
Trial1	1	1	blindfold	counterclockwise	practice	Guided	1	-0.5	-0.5	2.282181	-1.24592	-1.45185	-1.30123	1.09469913263409	-0.814911	-3.642053	-1.881316
Trial1	1	1	blindfold	counterclockwise	practice	Guided	1	-0.5	-0.5	2.302185	-1.24595	-1.45184	-1.3012	1.09469752838818	-0.843601	-3.625126	-1.747633
Trial1	1	1	blindfold	counterclockwise	practice	Guided	1	-0.5	-0.5	2.322189	-1.24598	-1.45184	-1.30111	1.09465212950475	-0.867029	-3.608199	-1.683532
Trial1	1	1	blindfold	counterclockwise	practice	Guided	1	-0.5	-0.5	2.342178	-1.24606	-1.45182	-1.30105	1.09466284942231	-0.83241	-3.578576	-1.375443
Trial1	1	1	blindfold	counterclockwise	practice	Guided	1	-0.5	-0.5	2.362183	-1.24615	-1.45181	-1.301	1.09468755634655	-0.761225	-3.61243	-1.289444
Trial1	1	1	blindfold	counterclockwise	practice	Guided	1	-0.5	-0.5	2.382187	-1.24615	-1.45182	-1.30097	1.09466566248402	-0.743531	-3.684371	-1.210897
Trial1	1	1	blindfold	counterclockwise	practice	Guided	1	-0.5	-0.5	2.402176	-1.24618	-1.45182	-1.30093	1.09465674498671	-0.701701	-3.735153	-1.192274
Trial1	1	1	blindfold	counterclockwise	practice	Guided	1	-0.5	-0.5	2.42218	-1.24621	-1.45184	-1.30088	1.09464059655799	-0.659881	-3.756312	-1.199402
Trial1	1	1	blindfold	counterclockwise	practice	Guided	1	-0.5	-0.5	2.442184	-1.24626	-1.45185	-1.30085	1.09465283732362	-0.626984	-3.769007	-1.209303
Trial1	1	1	blindfold	counterclockwise	practice	Guided	1	-0.5	-0.5	2.462189	-1.24628	-1.45186	-1.30083	1.09465167045877	-0.626061	-3.811325	-1.17941
Trial1	1	1	blindfold	counterclockwise	practice	Guided	1	-0.5	-0.5	2.482178	-1.24631	-1.45186	-1.30081	1.09465758700048	-0.594917	-3.79863	-1.249113
Trial1	1	1	blindfold	counterclockwise	practice	Guided	1	-0.5	-0.5	2.502182	-1.24633	-1.45187	-1.30079	1.0946566774762	-0.577219	-3.815557	-1.196324
Trial1	1	1	blindfold	counterclockwise	practice	Guided	1	-0.5	-0.5	2.522186	-1.24635	-1.45188	-1.30075	1.09464094395007	-0.535307	-3.79863	-1.177716
Trial1	1	1	blindfold	counterclockwise	practice	Guided	1	-0.5	-0.5	2.542191	-1.24639	-1.45189	-1.30074	1.09466093525671	-0.500865	-3.87057	-1.117302
Trial1	1	1	blindfold	counterclockwise	practice	Guided	1	-0.5	-0.5	2.56218	-1.24641	-1.4519	-1.30072	1.09465994127225	-0.46641	-3.874802	-1.05209
Trial1	1	1	blindfold	counterclockwise	practice	Guided	1	-0.5	-0.5	2.582184	-1.24643	-1.4519	-1.3007	1.09465886673284	-0.518418	-3.853643	-1.030339
Trial1	1	1	blindfold	counterclockwise	practice	Guided	1	-0.5	-0.5	2.602188	-1.24645	-1.45191	-1.30068	1.09465804269386	-0.499405	-3.82402	-1.00746
Trial1	1	1	blindfold	counterclockwise	practice	Guided	1	-0.5	-0.5	2.622177	-1.24647	-1.45191	-1.30065	1.09464955825282	-0.479793	-3.857875	-0.981117
Trial1	1	1	blindfold	counterclockwise	practice	Guided	1	-0.5	-0.5	2.642181	-1.24651	-1.45192	-1.30063	1.09466231207728	-0.439133	-3.900193	-0.945125
Trial1	1	1	blindfold	counterclockwise	practice	Guided	1	-0.5	-0.5	2.662186	-1.24652	-1.45192	-1.30062	1.09466181709882	-0.464095	-3.900193	-0.977794
Trial1	1	1	blindfold	counterclockwise	practice	Guided	1	-0.5	-0.5	2.68219	-1.24654	-1.45193	-1.3006	1.0946609148767	-0.402262	-3.955206	-0.981464
Trial1	1	1	blindfold	counterclockwise	practice	Guided	1	-0.5	-0.5	2.702179	-1.24655	-1.45194	-1.30059	1.0946603391463	-0.368634	-3.91712	-0.935686
Trial1	1	1	blindfold	counterclockwise	practice	Guided	1	-0.5	-0.5	2.722183	-1.24657	-1.45194	-1.30058	1.09466667420182	-0.336732	-3.950974	-0.975473
Trial1	1	1	blindfold	counterclockwise	practice	Guided	1	-0.5	-0.5	2.742188	-1.24659	-1.45195	-1.30057	1.09467300967867	-0.284459	-3.989061	-0.971512
Trial1	1	1	blindfold	counterclockwise	practice	Guided	1	-0.5	-0.5	2.762177	-1.2466	-1.45196	-1.30057	1.09467983917557	-0.258174	-4.001756	-1.018926
Trial1	1	1	blindfold	counterclockwise	practice	Guided	1	-0.5	-0.5	2.782181	-1.24661	-1.45196	-1.30056	1.09467926427189	-0.252852	-4.01022	-1.088522
Trial1	1	1	blindfold	counterclockwise	practice	Guided	1	-0.5	-0.5	2.802185	-1.24661	-1.45197	-1.30056	1.09467926427189	-0.241646	-4.022915	-1.073262
Trial1	1	1	blindfold	counterclockwise	practice	Guided	1	-0.5	-0.5	2.822189	-1.24662	-1.45197	-1.30056	1.09468609391188	-0.213249	-4.052538	-1.108158
Trial1	1	1	blindfold	counterclockwise	practice	Guided	1	-0.5	-0.5	2.842178	-1.24663	-1.45198	-1.30056	1.09469300490698	-0.178657	-4.061001	-1.15699
Trial1	1	1	blindfold	counterclockwise	practice	Guided	1	-0.5	-0.5	2.862183	-1.24663	-1.45199	-1.30056	1.09469300490698	-0.155768	-4.044074	-1.173774
Trial1	1	1	blindfold	counterclockwise	practice	Guided	1	-0.5	-0.5	2.882187	-1.24664	-1.45199	-1.30056	1.09469975333883	-0.203596	-4.048306	-1.125652
Trial1	1	1	blindfold	counterclockwise	practice	Guided	1	-0.5	-0.5	2.902176	-1.24664	-1.45199	-1.30056	1.09469975333883	-0.255683	-3.997524	-1.10521
Trial1	1	1	blindfold	counterclockwise	practice	Guided	1	-0.5	-0.5	2.92218	-1.24665	-1.45199	-1.30055	1.09469926020598	-0.198302	-4.01022	-1.020556
Trial1	1	1	blindfold	counterclockwise	practice	Guided	1	-0.5	-0.5	2.942184	-1.24666	-1.45199	-1.30054	1.09469876725611	-0.252804	-4.027147	-0.912518
Trial1	1	1	blindfold	counterclockwise	practice	Guided	1	-0.5	-0.5	2.962189	-1.24667	-1.45199	-1.30053	1.09469827448921	-0.240265	-3.976365	-0.909873
Trial1	1	1	blindfold	counterclockwise	practice	Guided	1	-0.5	-0.5	2.982178	-1.24667	-1.45199	-1.30053	1.09469827448921	-0.21237	-3.976365	-0.902245
Trial1	1	1	blindfold	counterclockwise	practice	Guided	1	-0.5	-0.5	3.002182	-1.24668	-1.45199	-1.30052	1.09469778190528	-0.193534	-3.959438	-0.892581
Trial1	1	1	blindfold	counterclockwise	practice	Guided	1	-0.5	-0.5	3.022186	-1.24668	-1.45199	-1.30051	1.0946905464667	-0.172668	-4.044074	-0.896141
Trial1	1	1	blindfold	counterclockwise	practice	Guided	1	-0.5	-0.5	3.042191	-1.24669	-1.452	-1.30051	1.09469737667748	-0.160246	-4.077928	-0.924019
Trial1	1	1	blindfold	counterclockwise	practice	Guided	1	-0.5	-0.5	3.06218	-1.2467	-1.452	-1.3005	1.09469688445845	-0.208872	-4.039842	-0.907135
Trial1	1	1	blindfold	counterclockwise	practice	Guided	1	-0.5	-0.5	3.082184	-1.2467	-1.452	-1.3005	1.09469688445845	-0.211612	-3.942511	-0.898081
Trial1	1	1	blindfold	counterclockwise	practice	Guided	1	-0.5	-0.5	3.102188	-1.24671	-1.45199	-1.30049	1.09469631110782	-0.291451	-3.807093	-0.862992
Trial1	1	1	blindfold	counterclockwise	practice	Guided	1	-0.5	-0.5	3.122177	-1.24673	-1.45197	-1.30048	1.09470273696627	-0.344924	-3.730921	-0.849574
Trial1	1	1	blindfold	counterclockwise	practice	Guided	1	-0.5	-0.5	3.142181	-1.24676	-1.45189	-1.30048	1.09472322888806	-0.336873	-3.582808	-0.953978
Trial1	1	1	blindfold	counterclockwise	practice	Guided	1	-0.5	-0.5	3.162186	-1.24678	-1.45186	-1.30049	1.09474412527597	-0.280058	-3.519331	-1.038326
Trial1	1	1	blindfold	counterclockwise	practice	Guided	1	-0.5	-0.5	3.18219	-1.24679	-1.45182	-1.3005	1.09475819677417	-0.146965	-3.455854	-1.152367
Trial1	1	1	blindfold	counterclockwise	practice	Guided	1	-0.5	-0.5	3.202179	-1.24679	-1.4518	-1.3005	1.09475819677417	-0.061322	-3.489708	-1.125498
Trial1	1	1	blindfold	counterclockwise	practice	Guided	1	-0.5	-0.5	3.222183	-1.24679	-1.4518	-1.30052	1.09477275378595	0.064994	-3.536258	-1.189985
Trial1	1	1	blindfold	counterclockwise	practice	Guided	1	-0.5	-0.5	3.242188	-1.24678	-1.4518	-1.30053	1.0947733266473	0.151614	-3.70553	-1.234817
Trial1	1	1	blindfold	counterclockwise	practice	Guided	1	-0.5	-0.5	3.262177	-1.24678	-1.45181	-1.30053	1.0947733266473	0.094752	-3.773239	-1.165012
Trial1	1	1	blindfold	counterclockwise	practice	Guided	1	-0.5	-0.5	3.282181	-1.24678	-1.45181	-1.30053	1.0947733266473	-0.026181	-3.773239	-1.118616
Trial1	1	1	blindfold	counterclockwise	practice	Guided	1	-0.5	-0.5	3.302185	-1.24678	-1.45182	-1.30053	1.0947733266473	-0.131727	-3.735153	-1.057675
Trial1	1	1	blindfold	counterclockwise	practice	Guided	1	-0.5	-0.5	3.322189	-1.24679	-1.45182	-1.30052	1.09477275378595	-0.174774	-3.769007	-1.033157
Trial1	1	1	blindfold	counterclockwise	practice	Guided	1	-0.5	-0.5	3.342178	-1.2468	-1.45184	-1.30052	1.09477958448917	-0.287868	-3.828252	-0.966634
Trial1	1	1	blindfold	counterclockwise	practice	Guided	1	-0.5	-0.5	3.362183	-1.24682	-1.45186	-1.30051	1.09478601123488	-0.294445	-3.900193	-0.887995
Trial1	1	1	blindfold	counterclockwise	practice	Guided	1	-0.5	-0.5	3.382187	-1.24683	-1.45189	-1.30049	1.09477819840085	-0.316794	-4.001756	-0.740477
Trial1	1	1	blindfold	counterclockwise	practice	Guided	1	-0.5	-0.5	3.402176	-1.24684	-1.45193	-1.30047	1.09477029880604	-0.214615	-4.061001	-0.588473
Trial1	1	1	blindfold	counterclockwise	practice	Guided	1	-0.5	-0.5	3.42218	-1.24685	-1.45198	-1.30038	1.0947114112206	-0.112347	-4.124478	-0.240956
Trial1	1	1	blindfold	counterclockwise	practice	Guided	1	-0.5	-0.5	3.442184	-1.24685	-1.45202	-1.30027	1.09463096706761	0.058331	-4.12871	0.532641
Trial1	1	1	blindfold	counterclockwise	practice	Guided	1	-0.5	-0.5	3.462189	-1.24685	-1.45203	-1.30007	1.09448482114881	0.068189	-4.124478	0.917327
Trial1	1	1	blindfold	counterclockwise	practice	Guided	1	-0.5	-0.5	3.482178	-1.24684	-1.45205	-1.29981	1.09428785714156	0.037171	-4.107551	1.33904
Trial1	1	1	blindfold	counterclockwise	practice	Guided	1	-0.5	-0.5	3.502182	-1.24684	-1.45206	-1.29959	1.09412711347725	-0.046903	-4.200651	1.877139
Trial1	1	1	blindfold	counterclockwise	practice	Guided	1	-0.5	-0.5	3.522186	-1.24684	-1.45206	-1.29927	1.09389322251118	-0.033899	-4.234505	2.329977
Trial1	1	1	blindfold	counterclockwise	practice	Guided	1	-0.5	-0.5	3.542191	-1.24684	-1.45207	-1.29921	1.09384949801918	0.068417	-4.149869	2.627233
Trial1	1	1	blindfold	counterclockwise	practice	Guided	1	-0.5	-0.5	3.56218	-1.24684	-1.45206	-1.29916	1.09381291694747	0.231086	-4.027147	2.572384
Trial1	1	1	blindfold	counterclockwise	practice	Guided	1	-0.5	-0.5	3.582184	-1.24683	-1.45206	-1.29912	1.09377690266483	0.396555	-3.989061	2.535553
Trial1	1	1	blindfold	counterclockwise	practice	Guided	1	-0.5	-0.5	3.602188	-1.24681	-1.45205	-1.29909	1.09374127450503	0.637156	-4.12871	2.511655
Trial1	1	1	blindfold	counterclockwise	practice	Guided	1	-0.5	-0.5	3.622177	-1.24678	-1.45207	-1.29902	1.09366972546744	0.845138	-4.382618	2.523376
Trial1	1	1	blindfold	counterclockwise	practice	Guided	1	-0.5	-0.5	3.642181	-1.24669	-1.45219	-1.29896	1.0935643751462	1.047697	-4.67038	2.754971
Trial1	1	1	blindfold	counterclockwise	practice	Guided	1	-0.5	-0.5	3.662186	-1.24662	-1.45224	-1.29888	1.09345807355428	1.055798	-4.666149	3.054103
Trial1	1	1	blindfold	counterclockwise	practice	Guided	1	-0.5	-0.5	3.68219	-1.24655	-1.45227	-1.29878	1.09333722166466	1.028985	-4.67038	3.35061
Trial1	1	1	blindfold	counterclockwise	practice	Guided	1	-0.5	-0.5	3.702179	-1.24646	-1.45229	-1.29865	1.09318083491525	0.975916	-4.649221	3.694524
Trial1	1	1	blindfold	counterclockwise	practice	Guided	1	-0.5	-0.5	3.722183	-1.24637	-1.45231	-1.29835	1.0929001780273	0.942436	-4.628062	4.025808
Trial1	1	1	blindfold	counterclockwise	practice	Guided	1	-0.5	-0.5	3.742188	-1.24618	-1.45229	-1.29827	1.09271206205646	0.920849	-4.50534	4.455195
Trial1	1	1	blindfold	counterclockwise	practice	Guided	1	-0.5	-0.5	3.762177	-1.24614	-1.45228	-1.29822	1.09264822065815	0.840257	-4.467254	4.511878
Trial1	1	1	blindfold	counterclockwise	practice	Guided	1	-0.5	-0.5	3.782181	-1.24611	-1.45228	-1.29817	1.09259113025635	0.771976	-4.399545	4.489184
Trial1	1	1	blindfold	counterclockwise	practice	Guided	1	-0.5	-0.5	3.802185	-1.24609	-1.45227	-1.29813	1.09254836178999	0.797873	-4.344532	4.540575
Trial1	1	1	blindfold	counterclockwise	practice	Guided	1	-0.5	-0.5	3.822189	-1.24607	-1.45226	-1.29806	1.0924833985959	0.740899	-4.344532	4.558881
Trial1	1	1	blindfold	counterclockwise	practice	Guided	1	-0.5	-0.5	3.842178	-1.24602	-1.45224	-1.29804	1.09243474550626	0.76082	-4.399545	4.499674
Trial1	1	1	blindfold	counterclockwise	practice	Guided	1	-0.5	-0.5	3.862183	-1.246	-1.45224	-1.29802	1.09240652029213	0.763368	-4.530731	4.439138
Trial1	1	1	blindfold	counterclockwise	practice	Guided	1	-0.5	-0.5	3.882187	-1.24598	-1.45225	-1.298	1.09237830075553	0.75391	-4.539195	4.333428
Trial1	1	1	blindfold	counterclockwise	practice	Guided	1	-0.5	-0.5	3.902176	-1.24596	-1.45225	-1.298	1.09236462439931	0.718388	-4.50534	4.150599
Trial1	1	1	blindfold	counterclockwise	practice	Guided	1	-0.5	-0.5	3.92218	-1.24595	-1.45225	-1.29808	1.09241613524834	0.638665	-4.454559	3.86286
Trial1	1	1	blindfold	counterclockwise	practice	Guided	1	-0.5	-0.5	3.942184	-1.24592	-1.45224	-1.29834	1.0925855836537	0.265398	-4.50534	2.124336
Trial1	1	1	blindfold	counterclockwise	practice	Guided	1	-0.5	-0.5	3.962189	-1.24591	-1.45224	-1.29883	1.09293697028361	-0.132416	-4.496877	1.050278
Trial1	1	1	blindfold	counterclockwise	practice	Guided	1	-0.5	-0.5	3.982178	-1.24594	-1.45224	-1.29936	1.09334473831391	-0.422952	-4.446095	0.00081487
Trial1	1	1	blindfold	counterclockwise	practice	Guided	1	-0.5	-0.5	4.002182	-1.24611	-1.45223	-1.29994	1.09388493658094	-0.731976	-4.399545	-0.779251
Trial1	1	1	blindfold	counterclockwise	practice	Guided	1	-0.5	-0.5	4.022186	-1.24647	-1.45221	-1.30081	1.09476666282153	-0.937932	-4.424936	-1.508243
Trial1	1	1	blindfold	counterclockwise	practice	Guided	1	-0.5	-0.5	4.042191	-1.24745	-1.45221	-1.30114	1.09567646016467	-1.097784	-4.484181	-2.996301
Trial1	1	1	blindfold	counterclockwise	practice	Guided	1	-0.5	-0.5	4.06218	-1.24788	-1.45224	-1.30149	1.09622570544085	-1.087782	-4.666149	-3.766436
Trial1	1	1	blindfold	counterclockwise	practice	Guided	1	-0.5	-0.5	4.082184	-1.2482	-1.45231	-1.30182	1.0966853260333	-1.063488	-4.941216	-4.629193
Trial1	1	1	blindfold	counterclockwise	practice	Guided	1	-0.5	-0.5	4.102188	-1.24844	-1.45241	-1.30208	1.09703913205152	-0.968777	-5.267064	-5.280753
Trial1	1	1	blindfold	counterclockwise	practice	Guided	1	-0.5	-0.5	4.122177	-1.24858	-1.45251	-1.30244	1.09739783776319	-0.846083	-5.487118	-5.74257
Trial1	1	1	blindfold	counterclockwise	practice	Guided	1	-0.5	-0.5	4.142181	-1.2487	-1.45262	-1.30266	1.09764055180682	-0.665851	-5.647926	-6.671971
Trial1	1	1	blindfold	counterclockwise	practice	Guided	1	-0.5	-0.5	4.162186	-1.24874	-1.45265	-1.30296	1.09788730107251	-0.783979	-5.626767	-7.28717
Trial1	1	1	blindfold	counterclockwise	practice	Guided	1	-0.5	-0.5	4.18219	-1.2488	-1.45267	-1.30331	1.09818410219609	-0.991751	-5.546363	-8.05019
Trial1	1	1	blindfold	counterclockwise	practice	Guided	1	-0.5	-0.5	4.202179	-1.24889	-1.45269	-1.30358	1.09844298610465	-1.164981	-5.410945	-8.535766
Trial1	1	1	blindfold	counterclockwise	practice	Guided	1	-0.5	-0.5	4.222183	-1.24898	-1.45269	-1.30388	1.09872394904152	-1.214819	-5.330541	-8.795791
Trial1	1	1	blindfold	counterclockwise	practice	Guided	1	-0.5	-0.5	4.242188	-1.24909	-1.4527	-1.30404	1.09891583484137	-1.062443	-5.72833	-9.390457
Trial1	1	1	blindfold	counterclockwise	practice	Guided	1	-0.5	-0.5	4.262177	-1.24913	-1.45272	-1.30432	1.09914803343917	-0.806443	-6.037252	-10.04672
Trial1	1	1	blindfold	counterclockwise	practice	Guided	1	-0.5	-0.5	4.282181	-1.24916	-1.45276	-1.30466	1.0994173175055	-0.495133	-6.253074	-10.82582
Trial1	1	1	blindfold	counterclockwise	practice	Guided	1	-0.5	-0.5	4.302185	-1.24917	-1.45279	-1.30494	1.0996291038693	-0.190615	-6.231915	-11.39838
Trial1	1	1	blindfold	counterclockwise	practice	Guided	1	-0.5	-0.5	4.322189	-1.24918	-1.45282	-1.30513	1.09977494796668	-0.0011108	-6.134583	-11.66904
Trial1	1	1	blindfold	counterclockwise	practice	Guided	1	-0.5	-0.5	4.342178	-1.24918	-1.45285	-1.30511	1.09976028644442	6.4656E-05	-5.884907	-10.55944
Trial1	1	1	blindfold	counterclockwise	practice	Guided	1	-0.5	-0.5	4.362183	-1.24918	-1.45286	-1.30499	1.09967249539408	-0.169225	-5.787576	-9.088014
Trial1	1	1	blindfold	counterclockwise	practice	Guided	1	-0.5	-0.5	4.382187	-1.24919	-1.45286	-1.30464	1.09942313650944	-0.443617	-5.614072	-7.628682
Trial1	1	1	blindfold	counterclockwise	practice	Guided	1	-0.5	-0.5	4.402176	-1.24921	-1.45285	-1.3042	1.09911471558341	-0.647651	-5.584449	-6.81247
Trial1	1	1	blindfold	counterclockwise	practice	Guided	1	-0.5	-0.5	4.42218	-1.24924	-1.45284	-1.3039	1.09891568174901	-0.736964	-5.313614	-6.373215
Trial1	1	1	blindfold	counterclockwise	practice	Guided	1	-0.5	-0.5	4.442184	-1.2493	-1.4528	-1.30391	1.09896397121475	-0.831429	-5.27976	-7.58389
Trial1	1	1	blindfold	counterclockwise	practice	Guided	1	-0.5	-0.5	4.462189	-1.24932	-1.45279	-1.30398	1.09902890239108	-0.611571	-5.60984	-8.759153
Trial1	1	1	blindfold	counterclockwise	practice	Guided	1	-0.5	-0.5	4.482178	-1.24933	-1.4528	-1.30407	1.09910140303381	-0.340242	-5.910298	-9.55675
Trial1	1	1	blindfold	counterclockwise	practice	Guided	1	-0.5	-0.5	4.502182	-1.24934	-1.45281	-1.30412	1.09914485252993	-0.1797	-5.982238	-9.622916
Trial1	1	1	blindfold	counterclockwise	practice	Guided	1	-0.5	-0.5	4.522186	-1.24935	-1.45282	-1.30377	1.09889565250242	-0.143789	-5.719867	-8.507112
Trial1	1	1	blindfold	counterclockwise	practice	Guided	1	-0.5	-0.5	4.542191	-1.24936	-1.4528	-1.30291	1.09827354425555	-0.134409	-5.148574	-4.103292
Trial1	1	1	blindfold	counterclockwise	practice	Guided	1	-0.5	-0.5	4.56218	-1.24937	-1.45276	-1.30183	1.09749105168782	-0.265865	-4.81003	-2.138088
Trial1	1	1	blindfold	counterclockwise	practice	Guided	1	-0.5	-0.5	4.582184	-1.24946	-1.45257	-1.3008	1.09680027799775	-0.406816	-4.3403	-0.250706
Trial1	1	1	blindfold	counterclockwise	practice	Guided	1	-0.5	-0.5	4.602188	-1.2497	-1.45227	-1.29955	1.09605205967181	-0.419456	-3.972133	1.331401
Trial1	1	1	blindfold	counterclockwise	practice	Guided	1	-0.5	-0.5	4.622177	-1.25007	-1.45203	-1.2981	1.0952482590637	-0.423052	-3.980597	2.969193
Trial1	1	1	blindfold	counterclockwise	practice	Guided	1	-0.5	-0.5	4.642181	-1.25032	-1.45201	-1.29745	1.09494595579806	-0.201374	-4.272591	6.240114
Trial1	1	1	blindfold	counterclockwise	practice	Guided	1	-0.5	-0.5	4.662186	-1.25033	-1.45203	-1.29687	1.09453050703128	-0.13665	-4.306446	7.345311
Trial1	1	1	blindfold	counterclockwise	practice	Guided	1	-0.5	-0.5	4.68219	-1.25033	-1.45203	-1.29638	1.09417385167076	0.061764	-4.099087	8.303122
Trial1	1	1	blindfold	counterclockwise	practice	Guided	1	-0.5	-0.5	4.702179	-1.25033	-1.45203	-1.29593	1.09384635765498	0.202171	-3.769007	9.197877
Trial1	1	1	blindfold	counterclockwise	practice	Guided	1	-0.5	-0.5	4.722183	-1.25031	-1.45201	-1.295	1.09315604265905	0.336507	-3.460086	10.07369
Trial1	1	1	blindfold	counterclockwise	practice	Guided	1	-0.5	-0.5	4.742188	-1.25027	-1.45194	-1.29453	1.09278683259721	0.627997	-3.007283	11.95864
Trial1	1	1	blindfold	counterclockwise	practice	Guided	1	-0.5	-0.5	4.762177	-1.25023	-1.45189	-1.29413	1.09246856678342	0.803999	-3.015747	12.72456
Trial1	1	1	blindfold	counterclockwise	practice	Guided	1	-0.5	-0.5	4.782181	-1.25019	-1.45186	-1.2938	1.0922012176176	0.873134	-3.104614	13.38931
Trial1	1	1	blindfold	counterclockwise	practice	Guided	1	-0.5	-0.5	4.802185	-1.25015	-1.45183	-1.29354	1.09198483612259	0.987228	-3.146932	13.85492
Trial1	1	1	blindfold	counterclockwise	practice	Guided	1	-0.5	-0.5	4.822189	-1.25009	-1.4518	-1.29313	1.09164567201957	1.186288	-2.998819	14.34033
Trial1	1	1	blindfold	counterclockwise	practice	Guided	1	-0.5	-0.5	4.842178	-1.24998	-1.45172	-1.29307	1.09152650362429	1.367143	-2.448685	14.64424
Trial1	1	1	blindfold	counterclockwise	practice	Guided	1	-0.5	-0.5	4.862183	-1.24993	-1.45167	-1.29306	1.0914848271655	1.388297	-2.393672	14.24062
Trial1	1	1	blindfold	counterclockwise	practice	Guided	1	-0.5	-0.5	4.882187	-1.2499	-1.45163	-1.29311	1.09150047583774	1.245535	-2.516394	13.45861
Trial1	1	1	blindfold	counterclockwise	practice	Guided	1	-0.5	-0.5	4.902176	-1.24986	-1.4516	-1.29334	1.09164023213773	0.914391	-2.787229	12.52784
Trial1	1	1	blindfold	counterclockwise	practice	Guided	1	-0.5	-0.5	4.92218	-1.24983	-1.45159	-1.2944	1.09239020649961	0.591304	-3.062296	11.41963
Trial1	1	1	blindfold	counterclockwise	practice	Guided	1	-0.5	-0.5	4.942184	-1.2498	-1.4516	-1.29488	1.0927187453143	-0.0676	-3.582808	9.252645
Trial1	1	1	blindfold	counterclockwise	practice	Guided	1	-0.5	-0.5	4.962189	-1.24981	-1.45162	-1.29522	1.09297286939216	-0.114827	-3.61243	8.676803
Trial1	1	1	blindfold	counterclockwise	practice	Guided	1	-0.5	-0.5	4.982178	-1.24981	-1.45164	-1.29543	1.09312579044294	0.010786	-3.451622	8.307521
Trial1	1	1	blindfold	counterclockwise	practice	Guided	1	-0.5	-0.5	5.002182	-1.24981	-1.45164	-1.29557	1.09322763270366	0.065496	-3.358522	7.950381
Trial1	1	1	blindfold	counterclockwise	practice	Guided	1	-0.5	-0.5	5.022186	-1.24981	-1.45165	-1.29568	1.09330762035375	0.190495	-3.502404	7.916562
Trial1	1	1	blindfold	counterclockwise	practice	Guided	1	-0.5	-0.5	5.042191	-1.24979	-1.45169	-1.29571	1.09331583553813	0.306769	-3.879034	7.806009
Trial1	1	1	blindfold	counterclockwise	practice	Guided	1	-0.5	-0.5	5.06218	-1.24979	-1.45171	-1.29573	1.09333032453608	0.264869	-3.887497	8.069956
Trial1	1	1	blindfold	counterclockwise	practice	Guided	1	-0.5	-0.5	5.082184	-1.24978	-1.45173	-1.29573	1.09332345739338	0.203316	-3.785934	8.330332
Trial1	1	1	blindfold	counterclockwise	practice	Guided	1	-0.5	-0.5	5.102188	-1.24977	-1.45174	-1.29573	1.09331667205008	0.138795	-3.608199	8.530283
Trial1	1	1	blindfold	counterclockwise	practice	Guided	1	-0.5	-0.5	5.122177	-1.24977	-1.45175	-1.29572	1.09330947082011	0.118615	-3.502404	8.688298
Trial1	1	1	blindfold	counterclockwise	practice	Guided	1	-0.5	-0.5	5.142181	-1.24976	-1.45175	-1.29572	1.09330260372876	0.488907	-3.553185	8.569102
Trial1	1	1	blindfold	counterclockwise	practice	Guided	1	-0.5	-0.5	5.162186	-1.24974	-1.45175	-1.29574	1.09330335922945	0.731247	-3.718225	8.320451
Trial1	1	1	blindfold	counterclockwise	practice	Guided	1	-0.5	-0.5	5.18219	-1.24972	-1.45176	-1.29577	1.09331140385139	0.918352	-3.832484	7.955714
Trial1	1	1	blindfold	counterclockwise	practice	Guided	1	-0.5	-0.5	5.202179	-1.24969	-1.45178	-1.29585	1.09334911392557	1.073827	-3.989061	7.545913
Trial1	1	1	blindfold	counterclockwise	practice	Guided	1	-0.5	-0.5	5.222183	-1.24965	-1.45181	-1.29624	1.09360560440259	1.212815	-4.044074	7.079175
Trial1	1	1	blindfold	counterclockwise	practice	Guided	1	-0.5	-0.5	5.242188	-1.24943	-1.45189	-1.29645	1.09360781269589	1.196237	-4.090624	6.206913
Trial1	1	1	blindfold	counterclockwise	practice	Guided	1	-0.5	-0.5	5.262177	-1.24929	-1.45194	-1.29663	1.09364294214802	1.184014	-4.17526	5.835492
Trial1	1	1	blindfold	counterclockwise	practice	Guided	1	-0.5	-0.5	5.282181	-1.24917	-1.45198	-1.29676	1.09365544157102	1.269964	-4.281055	5.636182
Trial1	1	1	blindfold	counterclockwise	practice	Guided	1	-0.5	-0.5	5.302185	-1.24904	-1.45203	-1.29686	1.09363922758259	1.400888	-4.352995	5.549396
Trial1	1	1	blindfold	counterclockwise	practice	Guided	1	-0.5	-0.5	5.322189	-1.24891	-1.45207	-1.29694	1.09360844358609	1.480472	-4.302214	5.637318
Trial1	1	1	blindfold	counterclockwise	practice	Guided	1	-0.5	-0.5	5.342178	-1.24865	-1.45209	-1.29695	1.09343779344907	1.885898	-4.137174	6.003148
Trial1	1	1	blindfold	counterclockwise	practice	Guided	1	-0.5	-0.5	5.362183	-1.24828	-1.45207	-1.29693	1.0931699660791	2.013407	-4.005988	6.154339
Trial1	1	1	blindfold	counterclockwise	practice	Guided	1	-0.5	-0.5	5.382187	-1.24764	-1.45203	-1.29689	1.09270266067682	2.091737	-3.929815	6.268426
Trial1	1	1	blindfold	counterclockwise	practice	Guided	1	-0.5	-0.5	5.402176	-1.2466	-1.45198	-1.29686	1.09196952095635	2.160412	-3.840948	6.317236
Trial1	1	1	blindfold	counterclockwise	practice	Guided	1	-0.5	-0.5	5.42218	-1.24503	-1.45194	-1.29688	1.0909113226718	2.207394	-3.75208	6.300933
Trial1	1	1	blindfold	counterclockwise	practice	Guided	1	-0.5	-0.5	5.442184	-1.24016	-1.45188	-1.29698	1.08766436739083	2.415312	-3.874802	6.013319
Trial1	1	1	blindfold	counterclockwise	practice	Guided	1	-0.5	-0.5	5.462189	-1.23689	-1.45193	-1.29714	1.085559380983	2.593041	-4.086392	5.687868
Trial1	1	1	blindfold	counterclockwise	practice	Guided	1	-0.5	-0.5	5.482178	-1.23241	-1.45201	-1.29731	1.08264840482356	2.841023	-4.217578	5.248143
Trial1	1	1	blindfold	counterclockwise	practice	Guided	1	-0.5	-0.5	5.502182	-1.22731	-1.4521	-1.29739	1.07926388750914	3.062006	-4.348764	5.161275
Trial1	1	1	blindfold	counterclockwise	practice	Guided	1	-0.5	-0.5	5.522186	-1.22046	-1.45216	-1.2973	1.07459292478344	3.165965	-4.272591	5.253461
Trial1	1	1	blindfold	counterclockwise	practice	Guided	1	-0.5	-0.5	5.542191	-1.2033	-1.45213	-1.29723	1.06311173929204	3.232939	-4.217578	5.544331
Trial1	1	1	blindfold	counterclockwise	practice	Guided	1	-0.5	-0.5	5.56218	-1.19324	-1.45211	-1.29715	1.05642299978542	3.149653	-4.196419	5.694194
Trial1	1	1	blindfold	counterclockwise	practice	Guided	1	-0.5	-0.5	5.582184	-1.1817	-1.4521	-1.29706	1.04881816444522	3.018251	-4.044074	5.898895
Trial1	1	1	blindfold	counterclockwise	practice	Guided	1	-0.5	-0.5	5.602188	-1.16912	-1.45205	-1.297	1.04063951181733	2.907976	-3.976365	5.985082
Trial1	1	1	blindfold	counterclockwise	practice	Guided	1	-0.5	-0.5	5.622177	-1.15558	-1.45199	-1.29702	1.03200097289702	2.847826	-3.929815	6.057651
Trial1	1	1	blindfold	counterclockwise	practice	Guided	1	-0.5	-0.5	5.642181	-1.12529	-1.45198	-1.29706	1.01306085375228	2.878354	-4.022915	5.902604
Trial1	1	1	blindfold	counterclockwise	practice	Guided	1	-0.5	-0.5	5.662186	-1.10902	-1.452	-1.2971	1.00313203070203	2.901742	-4.039842	5.758259
Trial1	1	1	blindfold	counterclockwise	practice	Guided	1	-0.5	-0.5	5.68219	-1.09186	-1.45203	-1.29714	0.992839618964676	2.846225	-4.090624	5.731031
Trial1	1	1	blindfold	counterclockwise	practice	Guided	1	-0.5	-0.5	5.702179	-1.0728	-1.45204	-1.29717	0.981621089600274	2.719582	-4.099087	5.628097
Trial1	1	1	blindfold	counterclockwise	practice	Guided	1	-0.5	-0.5	5.722183	-1.05468	-1.45205	-1.29715	0.97114254812818	2.68053	-4.099087	5.67277
Trial1	1	1	blindfold	counterclockwise	practice	Guided	1	-0.5	-0.5	5.742188	-1.01454	-1.45205	-1.2971	0.948746480588939	2.304091	-4.039842	5.845555
Trial1	1	1	blindfold	counterclockwise	practice	Guided	1	-0.5	-0.5	5.762177	-0.99511	-1.45203	-1.29706	0.938316871697202	2.344049	-4.027147	5.860848
Trial1	1	1	blindfold	counterclockwise	practice	Guided	1	-0.5	-0.5	5.782181	-0.97476	-1.452	-1.29701	0.927697200631253	2.469824	-3.908656	5.965478
Trial1	1	1	blindfold	counterclockwise	practice	Guided	1	-0.5	-0.5	5.802185	-0.95338	-1.45195	-1.29696	0.916896204434944	2.474229	-3.769007	6.07983
Trial1	1	1	blindfold	counterclockwise	practice	Guided	1	-0.5	-0.5	5.822189	-0.93213	-1.4519	-1.29689	0.906515214124235	2.587241	-3.802861	6.184383
Trial1	1	1	blindfold	counterclockwise	practice	Guided	1	-0.5	-0.5	5.842178	-0.88726	-1.45187	-1.29686	0.885977484978911	2.696376	-3.688603	6.221123
Trial1	1	1	blindfold	counterclockwise	practice	Guided	1	-0.5	-0.5	5.862183	-0.86355	-1.45184	-1.29684	0.875855306366241	2.577124	-3.654748	6.319184
Trial1	1	1	blindfold	counterclockwise	practice	Guided	1	-0.5	-0.5	5.882187	-0.84071	-1.45183	-1.29679	0.866578013895997	2.518347	-3.654748	6.442309
Trial1	1	1	blindfold	counterclockwise	practice	Guided	1	-0.5	-0.5	5.902176	-0.81522	-1.45181	-1.29676	0.856848928377892	2.522406	-3.502404	6.533401
Trial1	1	1	blindfold	counterclockwise	practice	Guided	1	-0.5	-0.5	5.92218	-0.79145	-1.45176	-1.29679	0.848420436125244	2.561668	-3.362754	6.502181
Trial1	1	1	blindfold	counterclockwise	practice	Guided	1	-0.5	-0.5	5.942184	-0.73917	-1.45171	-1.29677	0.831892235595335	2.738572	-3.417768	6.471915
Trial1	1	1	blindfold	counterclockwise	practice	Guided	1	-0.5	-0.5	5.962189	-0.71279	-1.4517	-1.29684	0.824762677286053	2.806667	-3.307741	6.201107
Trial1	1	1	blindfold	counterclockwise	practice	Guided	1	-0.5	-0.5	5.982178	-0.68656	-1.45166	-1.29693	0.818475514768265	2.690207	-3.252727	6.225787
Trial1	1	1	blindfold	counterclockwise	practice	Guided	1	-0.5	-0.5	6.002182	-0.65716	-1.45164	-1.297	0.81234742639731	2.689957	-3.421999	5.863263
Trial1	1	1	blindfold	counterclockwise	practice	Guided	1	-0.5	-0.5	6.022186	-0.62971	-1.45167	-1.29706	0.807545263726242	2.306081	-3.362754	5.968957
Trial1	1	1	blindfold	counterclockwise	practice	Guided	1	-0.5	-0.5	6.042191	-0.57104	-1.45166	-1.29703	0.800189636518754	2.343451	-3.295045	5.996174
Trial1	1	1	blindfold	counterclockwise	practice	Guided	1	-0.5	-0.5	6.06218	-0.5416	-1.45164	-1.297	0.798084982722959	2.321761	-3.244264	5.933544
Trial1	1	1	blindfold	counterclockwise	practice	Guided	1	-0.5	-0.5	6.082184	-0.51184	-1.45162	-1.29697	0.797057834651319	2.296418	-3.100383	6.180552
Trial1	1	1	blindfold	counterclockwise	practice	Guided	1	-0.5	-0.5	6.102188	-0.47995	-1.45155	-1.29707	0.797322042222094	2.3297	-3.041137	5.788004
Trial1	1	1	blindfold	counterclockwise	practice	Guided	1	-0.5	-0.5	6.122177	-0.44949	-1.45152	-1.2972	0.798798501163977	2.173519	-3.138469	5.949787
Trial1	1	1	blindfold	counterclockwise	practice	Guided	1	-0.5	-0.5	6.142181	-0.38799	-1.45158	-1.29723	0.805060197669867	1.781648	-3.049601	5.468837
Trial1	1	1	blindfold	counterclockwise	practice	Guided	1	-0.5	-0.5	6.162186	-0.35634	-1.45152	-1.29723	0.810070292908546	1.860819	-2.897256	5.411441
Trial1	1	1	blindfold	counterclockwise	practice	Guided	1	-0.5	-0.5	6.18219	-0.32656	-1.45147	-1.29744	0.816083257582394	1.907699	-2.994588	5.157958
Trial1	1	1	blindfold	counterclockwise	practice	Guided	1	-0.5	-0.5	6.202179	-0.29486	-1.45151	-1.29761	0.823567854085236	1.71898	-3.252727	4.905544
Trial1	1	1	blindfold	counterclockwise	practice	Guided	1	-0.5	-0.5	6.222183	-0.26416	-1.4516	-1.29771	0.831842324923711	1.522907	-3.354291	4.596333
Trial1	1	1	blindfold	counterclockwise	practice	Guided	1	-0.5	-0.5	6.242188	-0.20296	-1.45158	-1.29779	0.851294036400345	1.218991	-3.074992	4.471678
Trial1	1	1	blindfold	counterclockwise	practice	Guided	1	-0.5	-0.5	6.262177	-0.17271	-1.45157	-1.29787	0.862389212331233	1.093843	-3.265423	4.190845
Trial1	1	1	blindfold	counterclockwise	practice	Guided	1	-0.5	-0.5	6.282181	-0.14478	-1.45162	-1.2979	0.873398878181654	1.112238	-3.299277	4.253187
Trial1	1	1	blindfold	counterclockwise	practice	Guided	1	-0.5	-0.5	6.302185	-0.11574	-1.45163	-1.29793	0.885634255834429	1.094394	-3.138469	4.152036
Trial1	1	1	blindfold	counterclockwise	practice	Guided	1	-0.5	-0.5	6.322189	-0.08818799	-1.45159	-1.29806	0.898047213588317	0.963907	-3.100383	4.042857
Trial1	1	1	blindfold	counterclockwise	practice	Guided	1	-0.5	-0.5	6.342178	-0.03454	-1.45158	-1.29815	0.923956894264795	0.811307	-3.151164	3.711471
Trial1	1	1	blindfold	counterclockwise	practice	Guided	1	-0.5	-0.5	6.362183	-0.009337001	-1.45158	-1.29827	0.937008618607715	0.909481	-3.201946	3.375828
Trial1	1	1	blindfold	counterclockwise	practice	Guided	1	-0.5	-0.5	6.382187	0.01518	-1.45162	-1.29845	0.950227774821451	0.831791	-3.620894	3.149926
Trial1	1	1	blindfold	counterclockwise	practice	Guided	1	-0.5	-0.5	6.402176	0.039666	-1.45177	-1.29874	0.963963187487749	0.797412	-3.866338	2.484006
Trial1	1	1	blindfold	counterclockwise	practice	Guided	1	-0.5	-0.5	6.42218	0.06262	-1.45192	-1.29956	0.977669457910582	0.647738	-4.03561	1.617159
Trial1	1	1	blindfold	counterclockwise	practice	Guided	1	-0.5	-0.5	6.442184	0.10628	-1.45211	-1.29996	1.00374870676599	0.045092	-4.467254	0.129361
Trial1	1	1	blindfold	counterclockwise	practice	Guided	1	-0.5	-0.5	6.462189	0.12648	-1.45222	-1.30036	1.0163922770028	-0.235675	-4.534963	-0.464271
Trial1	1	1	blindfold	counterclockwise	practice	Guided	1	-0.5	-0.5	6.482178	0.1439	-1.45227	-1.30063	1.0274315419296	-0.362308	-4.59844	-1.204096
Trial1	1	1	blindfold	counterclockwise	practice	Guided	1	-0.5	-0.5	6.502182	0.16054	-1.45232	-1.30099	1.03821869930165	-0.360671	-4.88197	-2.017698
Trial1	1	1	blindfold	counterclockwise	practice	Guided	1	-0.5	-0.5	6.522186	0.17475	-1.45242	-1.30188	1.04799766243261	-0.237394	-5.220514	-2.888172
Trial1	1	1	blindfold	counterclockwise	practice	Guided	1	-0.5	-0.5	6.542191	0.19796	-1.45273	-1.30229	1.06339896174326	0.433763	-5.652158	-4.655557
Trial1	1	1	blindfold	counterclockwise	practice	Guided	1	-0.5	-0.5	6.56218	0.20726	-1.45283	-1.30262	1.0697736561563	0.784798	-5.804503	-5.314075
Trial1	1	1	blindfold	counterclockwise	practice	Guided	1	-0.5	-0.5	6.582184	0.21476	-1.4529	-1.3029	1.07495599785553	0.996715	-5.897602	-5.878346
Trial1	1	1	blindfold	counterclockwise	practice	Guided	1	-0.5	-0.5	6.602188	0.22174	-1.45294	-1.30314	1.07978820557547	1.114533	-5.863748	-6.352743
Trial1	1	1	blindfold	counterclockwise	practice	Guided	1	-0.5	-0.5	6.622177	0.22712	-1.45292	-1.30366	1.08377707611363	1.146912	-5.719867	-6.888947
Trial1	1	1	blindfold	counterclockwise	practice	Guided	1	-0.5	-0.5	6.642181	0.23538	-1.45284	-1.30394	1.08954264815811	1.26373	-5.690244	-8.04824
Trial1	1	1	blindfold	counterclockwise	practice	Guided	1	-0.5	-0.5	6.662186	0.23811	-1.45284	-1.30419	1.09157133463387	1.398045	-5.686012	-8.589744
Trial1	1	1	blindfold	counterclockwise	practice	Guided	1	-0.5	-0.5	6.68219	0.23986	-1.45286	-1.30445	1.09294678550235	1.580204	-5.884907	-9.155743
Trial1	1	1	blindfold	counterclockwise	practice	Guided	1	-0.5	-0.5	6.702179	0.24099	-1.45293	-1.30467	1.09387382625417	1.863937	-6.172669	-9.806128
Trial1	1	1	blindfold	counterclockwise	practice	Guided	1	-0.5	-0.5	6.722183	0.24157	-1.45302	-1.30516	1.09462714565004	2.106769	-6.511213	-10.48041
Trial1	1	1	blindfold	counterclockwise	practice	Guided	1	-0.5	-0.5	6.742188	0.2423	-1.45322	-1.30546	1.09534244364337	2.586634	-6.853989	-11.89472
Trial1	1	1	blindfold	counterclockwise	practice	Guided	1	-0.5	-0.5	6.762177	0.2428	-1.4533	-1.30574	1.09588721213789	2.784388	-6.820135	-12.33253
Trial1	1	1	blindfold	counterclockwise	practice	Guided	1	-0.5	-0.5	6.782181	0.24342	-1.45333	-1.30596	1.09646920997272	2.993615	-6.591618	-12.51185
Trial1	1	1	blindfold	counterclockwise	practice	Guided	1	-0.5	-0.5	6.802185	0.24425	-1.4533	-1.30611	1.09714239427367	3.162281	-6.4562	-12.53522
Trial1	1	1	blindfold	counterclockwise	practice	Guided	1	-0.5	-0.5	6.822189	0.24531	-1.45326	-1.30629	1.09799389790989	3.270997	-6.485823	-12.55648
Trial1	1	1	blindfold	counterclockwise	practice	Guided	1	-0.5	-0.5	6.842178	0.24859	-1.45326	-1.30642	1.10031820064508	3.456728	-6.561995	-12.95931
Trial1	1	1	blindfold	counterclockwise	practice	Guided	1	-0.5	-0.5	6.862183	0.25085	-1.45327	-1.30667	1.10203998092516	3.551728	-6.511213	-13.48847
Trial1	1	1	blindfold	counterclockwise	practice	Guided	1	-0.5	-0.5	6.882187	0.25357	-1.45326	-1.30702	1.10415087998397	3.61831	-6.473127	-14.25549
Trial1	1	1	blindfold	counterclockwise	practice	Guided	1	-0.5	-0.5	6.902176	0.25685	-1.45325	-1.30743	1.10669109531344	3.703594	-6.481591	-15.14014
Trial1	1	1	blindfold	counterclockwise	practice	Guided	1	-0.5	-0.5	6.92218	0.26053	-1.45324	-1.30823	1.10979352799151	3.914388	-6.485823	-15.93534
Trial1	1	1	blindfold	counterclockwise	practice	Guided	1	-0.5	-0.5	6.942184	0.26987	-1.45327	-1.30863	1.11650447878455	4.349201	-6.591618	-17.43032
Trial1	1	1	blindfold	counterclockwise	practice	Guided	1	-0.5	-0.5	6.962189	0.27577	-1.45328	-1.30901	1.12085509325097	4.443618	-6.430809	-18.16458
Trial1	1	1	blindfold	counterclockwise	practice	Guided	1	-0.5	-0.5	6.982178	0.28233	-1.45322	-1.30929	1.12560667493805	4.531314	-6.121888	-18.74183
Trial1	1	1	blindfold	counterclockwise	practice	Guided	1	-0.5	-0.5	7.002182	0.28973	-1.4531	-1.30938	1.13082685328958	4.49261	-5.994934	-18.7478
Trial1	1	1	blindfold	counterclockwise	practice	Guided	1	-0.5	-0.5	7.022186	0.29824	-1.453	-1.30938	1.13678625376097	4.326609	-5.880675	-18.64828
Trial1	1	1	blindfold	counterclockwise	practice	Guided	1	-0.5	-0.5	7.042191	0.30305	-1.45298	-1.3094	1.14018323656934	5.653399	-5.973775	-19.36553
Trial1	1	1	blindfold	counterclockwise	practice	Guided	1	-0.5	-0.5	7.06218	0.30304	-1.45298	-1.30941	1.14018329242634	5.961383	-5.93992	-19.48226
Trial1	1	1	blindfold	counterclockwise	practice	Guided	1	-0.5	-0.5	7.082184	0.30304	-1.45298	-1.3094	1.14017618386038	5.617935	-5.741026	-18.9512
Trial1	1	1	blindfold	counterclockwise	practice	Guided	1	-0.5	-0.5	7.102188	0.30302	-1.45297	-1.30937	1.14014068924075	4.951264	-5.389786	-18.11081
Trial1	1	1	blindfold	counterclockwise	practice	Guided	1	-0.5	-0.5	7.122177	0.30298	-1.45295	-1.30919	1.13998474078431	4.11621	-5.14011	-17.1884
Trial1	1	1	blindfold	counterclockwise	practice	Guided	1	-0.5	-0.5	7.142181	0.30285	-1.45291	-1.30903	1.13977970102736	3.471446	-5.605608	-16.19495
Trial1	1	1	blindfold	counterclockwise	practice	Guided	1	-0.5	-0.5	7.162186	0.30278	-1.45291	-1.30887	1.13961683642506	3.64784	-5.91453	-15.81021
Trial1	1	1	blindfold	counterclockwise	practice	Guided	1	-0.5	-0.5	7.18219	0.30272	-1.45292	-1.30856	1.13935459956508	3.962211	-6.138815	-15.22114
Trial1	1	1	blindfold	counterclockwise	practice	Guided	1	-0.5	-0.5	7.202179	0.30267	-1.45293	-1.30798	1.13890768622291	4.176986	-6.210756	-13.80721
Trial1	1	1	blindfold	counterclockwise	practice	Guided	1	-0.5	-0.5	7.222183	0.30262	-1.45294	-1.30607	1.13751819810167	4.084025	-6.003397	-12.11294
Trial1	1	1	blindfold	counterclockwise	practice	Guided	1	-0.5	-0.5	7.242188	0.30237	-1.45287	-1.30494	1.13654125122729	2.705618	-4.941216	-7.967103
Trial1	1	1	blindfold	counterclockwise	practice	Guided	1	-0.5	-0.5	7.262177	0.30201	-1.45269	-1.30366	1.1353806851296	1.944412	-4.467254	-5.605922
Trial1	1	1	blindfold	counterclockwise	practice	Guided	1	-0.5	-0.5	7.282181	0.30154	-1.45243	-1.30227	1.1340649896996	1.16689	-3.887497	-3.202855
Trial1	1	1	blindfold	counterclockwise	practice	Guided	1	-0.5	-0.5	7.302185	0.30098	-1.45209	-1.30098	1.13275676050338	0.453714	-3.426231	-0.809721
Trial1	1	1	blindfold	counterclockwise	practice	Guided	1	-0.5	-0.5	7.322189	0.3005	-1.45179	-1.29673	1.12941534335872	-0.015205	-3.079224	1.063879
Trial1	1	1	blindfold	counterclockwise	practice	Guided	1	-0.5	-0.5	7.342178	0.29984	-1.45156	-1.29295	1.12628317373886	-0.229633	-3.515099	2.308991
Trial1	1	1	blindfold	counterclockwise	practice	Guided	1	-0.5	-0.5	7.362183	0.29987	-1.45171	-1.28764	1.12257247359372	-0.026636	-3.895961	2.525054
Trial1	1	1	blindfold	counterclockwise	practice	Guided	1	-0.5	-0.5	7.382187	0.29997	-1.45194	-1.2808	1.11785536584181	0.022542	-4.12871	3.069053
Trial1	1	1	blindfold	counterclockwise	practice	Guided	1	-0.5	-0.5	7.402176	0.30003	-1.45207	-1.27182	1.11164482084587	-0.119329	-4.242969	3.626508
Trial1	1	1	blindfold	counterclockwise	practice	Guided	1	-0.5	-0.5	7.42218	0.29995	-1.45213	-1.24516	1.09324444179187	-0.384645	-4.259896	4.161964
Trial1	1	1	blindfold	counterclockwise	practice	Guided	1	-0.5	-0.5	7.442184	0.29966	-1.45206	-1.2267	1.08053185945411	-1.155399	-3.934047	5.002369
Trial1	1	1	blindfold	counterclockwise	practice	Guided	1	-0.5	-0.5	7.462189	0.29946	-1.45198	-1.20611	1.06664315247013	-1.401395	-4.116015	5.203826
Trial1	1	1	blindfold	counterclockwise	practice	Guided	1	-0.5	-0.5	7.482178	0.2993	-1.45199	-1.18085	1.04997010827516	-1.550569	-3.887497	5.162602
Trial1	1	1	blindfold	counterclockwise	practice	Guided	1	-0.5	-0.5	7.502182	0.29919	-1.45197	-1.15216	1.03151219492416	-1.763698	-3.96367	5.425508
Trial1	1	1	blindfold	counterclockwise	practice	Guided	1	-0.5	-0.5	7.522186	0.29913	-1.45192	-1.0886	0.992501284321796	-1.682643	-3.807093	4.382478
Trial1	1	1	blindfold	counterclockwise	practice	Guided	1	-0.5	-0.5	7.542191	0.29926	-1.45214	-1.05582	0.973525752961433	-1.286645	-4.666149	3.687035
Trial1	1	1	blindfold	counterclockwise	practice	Guided	1	-0.5	-0.5	7.56218	0.29935	-1.4523	-1.01984	0.95351666991086	-1.107421	-4.2472	3.045308
Trial1	1	1	blindfold	counterclockwise	practice	Guided	1	-0.5	-0.5	7.582184	0.29944	-1.45226	-0.98428	0.934682552853419	-0.935563	-4.649221	2.574918
Trial1	1	1	blindfold	counterclockwise	practice	Guided	1	-0.5	-0.5	7.602188	0.29949	-1.45232	-0.94815	0.916527536380539	-1.06954	-5.190892	2.721436
Trial1	1	1	blindfold	counterclockwise	practice	Guided	1	-0.5	-0.5	7.622177	0.29945	-1.45241	-0.87402	0.882616120800731	-1.103225	-4.391082	2.41056
Trial1	1	1	blindfold	counterclockwise	practice	Guided	1	-0.5	-0.5	7.642181	0.29932	-1.45237	-0.83732	0.867581256673092	-1.704084	-5.161269	2.489309
Trial1	1	1	blindfold	counterclockwise	practice	Guided	1	-0.5	-0.5	7.662186	0.29922	-1.45247	-0.80103	0.854032602679962	-1.61717	-4.67038	1.540059
Trial1	1	1	blindfold	counterclockwise	practice	Guided	1	-0.5	-0.5	7.68219	0.29923	-1.45243	-0.76426	0.841784951516956	-1.340339	-5.047011	1.306263
Trial1	1	1	blindfold	counterclockwise	practice	Guided	1	-0.5	-0.5	7.702179	0.29929	-1.45255	-0.72812	0.831205887100335	-1.26387	-5.300919	1.673642
Trial1	1	1	blindfold	counterclockwise	practice	Guided	1	-0.5	-0.5	7.722183	0.29936	-1.45257	-0.66194	0.815598539439623	-0.827915	-4.932752	0.738814
Trial1	1	1	blindfold	counterclockwise	practice	Guided	1	-0.5	-0.5	7.742188	0.29953	-1.45272	-0.62756	0.809641759462072	-1.125791	-5.550595	1.403701
Trial1	1	1	blindfold	counterclockwise	practice	Guided	1	-0.5	-0.5	7.762177	0.2995	-1.45272	-0.5952	0.805147981503109	-1.136825	-5.23321	0.894633
Trial1	1	1	blindfold	counterclockwise	practice	Guided	1	-0.5	-0.5	7.782181	0.29943	-1.45272	-0.56637	0.802180355959639	-1.456086	-5.766417	1.294968
Trial1	1	1	blindfold	counterclockwise	practice	Guided	1	-0.5	-0.5	7.802185	0.29931	-1.4528	-0.53515	0.800082493250626	-1.703456	-5.334773	1.881304
Trial1	1	1	blindfold	counterclockwise	practice	Guided	1	-0.5	-0.5	7.822189	0.29918	-1.45265	-0.47466	0.799581634780273	-1.657598	-4.848116	1.638655
Trial1	1	1	blindfold	counterclockwise	practice	Guided	1	-0.5	-0.5	7.842178	0.29912	-1.45265	-0.44438	0.801053288747636	-1.705827	-5.487118	2.087154
Trial1	1	1	blindfold	counterclockwise	practice	Guided	1	-0.5	-0.5	7.862183	0.29914	-1.45265	-0.41508	0.80363928885604	-1.650782	-4.666149	1.805532
Trial1	1	1	blindfold	counterclockwise	practice	Guided	1	-0.5	-0.5	7.882187	0.2992	-1.45253	-0.38523	0.80739877954434	-1.459702	-5.427873	1.606559
Trial1	1	1	blindfold	counterclockwise	practice	Guided	1	-0.5	-0.5	7.902176	0.29927	-1.45265	-0.35741	0.811889428154195	-1.396838	-5.686012	1.698185
Trial1	1	1	blindfold	counterclockwise	practice	Guided	1	-0.5	-0.5	7.92218	0.29928	-1.45273	-0.29877	0.82422209097022	-1.655876	-4.915825	2.443742
Trial1	1	1	blindfold	counterclockwise	practice	Guided	1	-0.5	-0.5	7.942184	0.2992	-1.45258	-0.27026	0.83156545272439	-1.547189	-5.410945	1.546141
Trial1	1	1	blindfold	counterclockwise	practice	Guided	1	-0.5	-0.5	7.962189	0.29918	-1.45267	-0.24053	0.840246008844375	-1.836156	-5.047011	2.548712
Trial1	1	1	blindfold	counterclockwise	practice	Guided	1	-0.5	-0.5	7.982178	0.29911	-1.45251	-0.21122	0.849688575467018	-1.746038	-4.560354	2.404443
Trial1	1	1	blindfold	counterclockwise	practice	Guided	1	-0.5	-0.5	8.002182	0.29914	-1.4524	-0.18209	0.860053184431503	-1.546634	-5.406714	1.773944
Trial1	1	1	blindfold	counterclockwise	practice	Guided	1	-0.5	-0.5	8.022186	0.29922	-1.45256	-0.12349	0.88346611557545	-1.454927	-5.410945	1.613868
Trial1	1	1	blindfold	counterclockwise	practice	Guided	1	-0.5	-0.5	8.042191	0.2993	-1.45255	-0.095136	0.895988461648837	-1.267056	-5.224746	1.231622
Trial1	1	1	blindfold	counterclockwise	practice	Guided	1	-0.5	-0.5	8.06218	0.29936	-1.45263	-0.06685	0.909172890115572	-1.240935	-5.4448	0.868238
Trial1	1	1	blindfold	counterclockwise	practice	Guided	1	-0.5	-0.5	8.082184	0.29936	-1.4527	-0.03964	0.922446612059111	-1.621757	-5.025852	1.966362
Trial1	1	1	blindfold	counterclockwise	practice	Guided	1	-0.5	-0.5	8.102188	0.29927	-1.45255	-0.012649	0.936132221884682	-1.56003	-4.725394	1.737403
Trial1	1	1	blindfold	counterclockwise	practice	Guided	1	-0.5	-0.5	8.122177	0.29921	-1.45245	0.039625	0.9643297071364	-1.619965	-5.27976	0.966561
Trial1	1	1	blindfold	counterclockwise	practice	Guided	1	-0.5	-0.5	8.142181	0.29914	-1.4526	0.064822	0.978595216314108	-1.934048	-4.936984	1.988754
Trial1	1	1	blindfold	counterclockwise	practice	Guided	1	-0.5	-0.5	8.162186	0.29908	-1.45247	0.091075	0.993930822973323	-1.671953	-4.966606	1.323709
Trial1	1	1	blindfold	counterclockwise	practice	Guided	1	-0.5	-0.5	8.18219	0.2991	-1.45246	0.11446	1.00802872914105	-1.750542	-5.258601	1.196459
Trial1	1	1	blindfold	counterclockwise	practice	Guided	1	-0.5	-0.5	8.202179	0.29912	-1.45254	0.13843	1.02283217233765	-1.886688	-5.18666	1.782382
Trial1	1	1	blindfold	counterclockwise	practice	Guided	1	-0.5	-0.5	8.222183	0.29909	-1.45256	0.18713	1.05389394488429	-2.014055	-5.02162	2.188507
Trial1	1	1	blindfold	counterclockwise	practice	Guided	1	-0.5	-0.5	8.242188	0.29905	-1.45249	0.21061	1.06932103836846	-1.782216	-5.245905	1.460379
Trial1	1	1	blindfold	counterclockwise	practice	Guided	1	-0.5	-0.5	8.262177	0.29908	-1.45255	0.2348	1.08556890875693	-1.73595	-5.038547	1.906377
Trial1	1	1	blindfold	counterclockwise	practice	Guided	1	-0.5	-0.5	8.282181	0.29911	-1.45254	0.25872	1.1019223175121	-1.841396	-4.869275	2.308589
Trial1	1	1	blindfold	counterclockwise	practice	Guided	1	-0.5	-0.5	8.302185	0.29911	-1.45246	0.28292	1.11872271617763	-1.732104	-4.704235	2.021256
Trial1	1	1	blindfold	counterclockwise	practice	Guided	1	-0.5	-0.5	8.322189	0.29913	-1.45245	0.30823	1.13659337411606	-1.736364	-5.110488	1.91232
Trial1	1	1	blindfold	counterclockwise	practice	Guided	1	-0.5	-0.5	8.342178	0.29892	-1.45258	0.30665	1.13532260539623	-2.117015	-4.369923	9.955442
Trial1	1	1	blindfold	counterclockwise	practice	Guided	1	-0.5	-0.5	8.362183	0.29807	-1.45195	0.30587	1.13417024747252	-2.367749	-0.857529	11.59248
Trial1	1	1	blindfold	counterclockwise	practice	Guided	1	-0.5	-0.5	8.382187	0.29603	-1.45129	0.30529	1.1323231616086	-2.659176	-4.154101	11.00833
Trial1	1	1	blindfold	counterclockwise	practice	Guided	1	-0.5	-0.5	8.402176	0.2932	-1.45152	0.30447	1.12975139004301	-2.437222	-2.406367	8.139649
Trial1	1	1	blindfold	counterclockwise	practice	Guided	1	-0.5	-0.5	8.42218	0.28992	-1.45142	0.30359	1.12682318821072	-2.806768	-3.565881	8.185843
Trial1	1	1	blindfold	counterclockwise	practice	Guided	1	-0.5	-0.5	8.442184	0.28085	-1.4524	0.30284	1.11994587752392	-1.615951	-4.526499	5.231049
Trial1	1	1	blindfold	counterclockwise	practice	Guided	1	-0.5	-0.5	8.462189	0.2764	-1.4524	0.3021	1.11631598314032	-1.627765	-4.59844	3.91865
Trial1	1	1	blindfold	counterclockwise	practice	Guided	1	-0.5	-0.5	8.482178	0.27227	-1.45242	0.30143	1.11296494448524	-1.878894	-5.190892	2.573318
Trial1	1	1	blindfold	counterclockwise	practice	Guided	1	-0.5	-0.5	8.502182	0.26763	-1.45248	0.3009	1.10936766557465	-2.322476	-4.560354	1.592535
Trial1	1	1	blindfold	counterclockwise	practice	Guided	1	-0.5	-0.5	8.522186	0.26174	-1.45239	0.3003	1.10486556626579	-3.318468	-5.216283	1.005156
Trial1	1	1	blindfold	counterclockwise	practice	Guided	1	-0.5	-0.5	8.542191	0.245	-1.45242	0.30017	1.09329640116126	-3.800677	-4.302214	0.261992
Trial1	1	1	blindfold	counterclockwise	practice	Guided	1	-0.5	-0.5	8.56218	0.23487	-1.45227	0.30015	1.08640411697699	-3.981585	-4.530731	0.333602
Trial1	1	1	blindfold	counterclockwise	practice	Guided	1	-0.5	-0.5	8.582184	0.22188	-1.45224	0.30014	1.07765244707073	-4.215408	-4.50534	0.306134
Trial1	1	1	blindfold	counterclockwise	practice	Guided	1	-0.5	-0.5	8.602188	0.20601	-1.45223	0.30014	1.0670867801586	-4.497929	-4.352995	0.314204
Trial1	1	1	blindfold	counterclockwise	practice	Guided	1	-0.5	-0.5	8.622177	0.18742	-1.45222	0.30009	1.05484134126247	-4.691445	-4.649221	0.222435
Trial1	1	1	blindfold	counterclockwise	practice	Guided	1	-0.5	-0.5	8.642181	0.14171	-1.45231	0.3002	1.02572500522826	-4.612852	-4.564585	0.401213
Trial1	1	1	blindfold	counterclockwise	practice	Guided	1	-0.5	-0.5	8.662186	0.11387	-1.45232	0.30033	1.00864485953999	-4.490471	-4.687308	0.833078
Trial1	1	1	blindfold	counterclockwise	practice	Guided	1	-0.5	-0.5	8.68219	0.08437201	-1.4523	0.30029	0.99093630231016	-4.34685	-4.437631	0.542662
Trial1	1	1	blindfold	counterclockwise	practice	Guided	1	-0.5	-0.5	8.702179	0.051548	-1.45228	0.30019	0.971858650028605	-4.367598	-4.76348	0.298078
Trial1	1	1	blindfold	counterclockwise	practice	Guided	1	-0.5	-0.5	8.722183	0.017336	-1.45235	0.30015	0.952825546818139	-4.4377	-4.759248	0.245372
Trial1	1	1	blindfold	counterclockwise	practice	Guided	1	-0.5	-0.5	8.742188	-0.05908	-1.45238	0.30016	0.913600820757961	-4.192837	-4.755016	0.290185
Trial1	1	1	blindfold	counterclockwise	practice	Guided	1	-0.5	-0.5	8.762177	-0.09985401	-1.45238	0.30015	0.894626626838175	-4.013945	-4.704235	0.277926
Trial1	1	1	blindfold	counterclockwise	practice	Guided	1	-0.5	-0.5	8.782181	-0.14247	-1.45236	0.30016	0.876403851088214	-3.888808	-4.814262	0.307085
Trial1	1	1	blindfold	counterclockwise	practice	Guided	1	-0.5	-0.5	8.802185	-0.18813	-1.4524	0.3002	0.85882650566189	-3.763872	-4.894666	0.435068
Trial1	1	1	blindfold	counterclockwise	practice	Guided	1	-0.5	-0.5	8.822189	-0.23399	-1.45244	0.30024	0.843294346396357	-3.828907	-4.839652	0.533677
Trial1	1	1	blindfold	counterclockwise	practice	Guided	1	-0.5	-0.5	8.842178	-0.33168	-1.45241	0.30017	0.817681880897332	-3.646798	-4.695771	0.306565
Trial1	1	1	blindfold	counterclockwise	practice	Guided	1	-0.5	-0.5	8.862183	-0.38339	-1.45235	0.3001	0.808552965393601	-3.420577	-4.602672	0.152443
Trial1	1	1	blindfold	counterclockwise	practice	Guided	1	-0.5	-0.5	8.882187	-0.43471	-1.45233	0.30001	0.802669778894713	-3.104884	-4.818493	0.029118
Trial1	1	1	blindfold	counterclockwise	practice	Guided	1	-0.5	-0.5	8.902176	-0.48688	-1.4524	0.29992	0.800027580627118	-2.829723	-4.962375	-0.133794
Trial1	1	1	blindfold	counterclockwise	practice	Guided	1	-0.5	-0.5	8.92218	-0.53966	-1.45246	0.29989	0.800872614307831	-2.863538	-5.02162	-0.227522
Trial1	1	1	blindfold	counterclockwise	practice	Guided	1	-0.5	-0.5	8.942184	-0.6499701	-1.45248	0.29994	0.813876529306309	-2.512276	-4.822725	-0.090607
Trial1	1	1	blindfold	counterclockwise	practice	Guided	1	-0.5	-0.5	8.962189	-0.70233	-1.45242	0.3	0.825189310132833	-2.24128	-4.661917	0.034726
Trial1	1	1	blindfold	counterclockwise	practice	Guided	1	-0.5	-0.5	8.982178	-0.75638	-1.45237	0.29994	0.840020656372411	-2.043815	-4.712698	-0.229641
Trial1	1	1	blindfold	counterclockwise	practice	Guided	1	-0.5	-0.5	9.002182	-0.81194	-1.45237	0.29985	0.858525792930048	-2.005211	-4.898898	-0.31098
Trial1	1	1	blindfold	counterclockwise	practice	Guided	1	-0.5	-0.5	9.022186	-0.86564	-1.45243	0.29987	0.879479754141791	-1.89718	-4.873507	-0.197954
Trial1	1	1	blindfold	counterclockwise	practice	Guided	1	-0.5	-0.5	9.042191	-0.9736199	-1.45248	0.29985	0.929556801559345	-1.683928	-4.97507	-0.3137
Trial1	1	1	blindfold	counterclockwise	practice	Guided	1	-0.5	-0.5	9.06218	-1.02761	-1.45248	0.29986	0.958200605165036	-1.328671	-4.936984	-0.249624
Trial1	1	1	blindfold	counterclockwise	practice	Guided	1	-0.5	-0.5	9.082184	-1.07921	-1.45247	0.29984	0.987536412779787	-1.421812	-4.991997	-0.327653
Trial1	1	1	blindfold	counterclockwise	practice	Guided	1	-0.5	-0.5	9.102188	-1.13002	-1.4525	0.29976	1.0181067039604	-1.456237	-5.152806	-0.512149
Trial1	1	1	blindfold	counterclockwise	practice	Guided	1	-0.5	-0.5	9.122177	-1.18012	-1.45255	0.29967	1.04977870465655	-1.442975	-5.190892	-0.639555
Trial1	1	1	blindfold	counterclockwise	practice	Guided	1	-0.5	-0.5	9.142181	-1.27947	-1.4526	0.29965	1.11669761945055	-1.258393	-5.228978	-0.676837
Trial1	1	1	blindfold	counterclockwise	practice	Guided	1	-0.5	-0.5	9.162186	-1.31544	-1.45261	0.2996	1.14206062149327	-2.722517	-4.539195	-1.51664
Trial1	1	1	blindfold	counterclockwise	practice	Guided	1	-0.5	-0.5	9.18219	-1.3129	-1.45259	0.29995	1.14049398341756	-11.56896	-5.800271	0.753066
Trial1	1	1	blindfold	counterclockwise	practice	Guided	1	-0.5	-0.5	9.202179	-1.30856	-1.4527	0.30107	1.13819270823435	-14.68515	-5.686012	3.775094
Trial1	1	1	blindfold	counterclockwise	practice	Guided	1	-0.5	-0.5	9.222183	-1.30703	-1.45251	0.30359	1.13888289477701	-7.943086	-2.753375	7.459226
Trial1	1	1	blindfold	counterclockwise	practice	Guided	1	-0.5	-0.5	9.242188	-1.30218	-1.45138	0.30287	1.13494188442983	-0.098548	-3.472781	5.197342
Trial1	1	1	blindfold	counterclockwise	practice	Guided	1	-0.5	-0.5	9.262177	-1.30085	-1.4517	0.30179	1.13323782988525	-1.219197	-5.245905	1.863224
Trial1	1	1	blindfold	counterclockwise	practice	Guided	1	-0.5	-0.5	9.282181	-1.30079	-1.4524	0.30101	1.13264369118318	-3.010473	-6.468895	0.136418
Trial1	1	1	blindfold	counterclockwise	practice	Guided	1	-0.5	-0.5	9.302185	-1.30122	-1.45299	0.3007	1.1327286028788	-4.704351	-6.447736	-0.210019
Trial1	1	1	blindfold	counterclockwise	practice	Guided	1	-0.5	-0.5	9.322189	-1.30165	-1.45313	0.30084	1.13313165392771	-4.646177	-5.732562	0.896797
Trial1	1	1	blindfold	counterclockwise	practice	Guided	1	-0.5	-0.5	9.342178	-1.30154	-1.45259	0.30102	1.13318111248716	-1.058789	-3.65898	3.020713
Trial1	1	1	blindfold	counterclockwise	practice	Guided	1	-0.5	-0.5	9.362183	-1.30109	-1.45216	0.30083	1.13272851596065	-0.368075	-4.200651	1.426251
Trial1	1	1	blindfold	counterclockwise	practice	Guided	1	-0.5	-0.5	9.382187	-1.30081	-1.45217	0.30037	1.13220526958669	-0.954782	-5.076633	-0.47997
Trial1	1	1	blindfold	counterclockwise	practice	Guided	1	-0.5	-0.5	9.402176	-1.30075	-1.45243	0.29951	1.13155496666922	-1.925882	-5.618304	-2.016378
Trial1	1	1	blindfold	counterclockwise	practice	Guided	1	-0.5	-0.5	9.42218	-1.30088	-1.45276	0.29622	1.12932501895927	-2.470568	-6.214987	-2.482453
Trial1	1	1	blindfold	counterclockwise	practice	Guided	1	-0.5	-0.5	9.442184	-1.30108	-1.45301	0.29383	1.12778332513641	-1.524583	-5.65639	-2.047289
Trial1	1	1	blindfold	counterclockwise	practice	Guided	1	-0.5	-0.5	9.462189	-1.30085	-1.45295	0.28984	1.12481466134456	-0.804071	-6.147279	-3.383403
Trial1	1	1	blindfold	counterclockwise	practice	Guided	1	-0.5	-0.5	9.482178	-1.30051	-1.45306	0.28268	1.11955541546839	-0.314641	-6.642399	-5.109154
Trial1	1	1	blindfold	counterclockwise	practice	Guided	1	-0.5	-0.5	9.502182	-1.30025	-1.45329	0.2722	1.11206698089958	-0.338853	-7.120593	-5.93216
Trial1	1	1	blindfold	counterclockwise	practice	Guided	1	-0.5	-0.5	9.522186	-1.30019	-1.45354	0.24153	1.09094946436257	-0.776193	-7.408355	-5.671867
Trial1	1	1	blindfold	counterclockwise	practice	Guided	1	-0.5	-0.5	9.542191	-1.30053	-1.45357	0.22265	1.07845780795162	-1.294198	-6.866685	-4.739776
Trial1	1	1	blindfold	counterclockwise	practice	Guided	1	-0.5	-0.5	9.56218	-1.30067	-1.45343	0.20139	1.06443432060475	-1.711718	-6.50275	-4.81442
Trial1	1	1	blindfold	counterclockwise	practice	Guided	1	-0.5	-0.5	9.582184	-1.30081	-1.45335	0.177	1.04863035652294	-1.737185	-7.035957	-4.983198
Trial1	1	1	blindfold	counterclockwise	practice	Guided	1	-0.5	-0.5	9.602188	-1.30084	-1.45348	0.15151	1.03238066011748	-1.554211	-7.006334	-4.456583
Trial1	1	1	blindfold	counterclockwise	practice	Guided	1	-0.5	-0.5	9.622177	-1.30079	-1.45352	0.097204	0.998958135218645	-1.332147	-6.99787	-3.750231
Trial1	1	1	blindfold	counterclockwise	practice	Guided	1	-0.5	-0.5	9.642181	-1.30064	-1.45355	0.067221	0.981205407908174	-1.325191	-7.09097	-4.131632
Trial1	1	1	blindfold	counterclockwise	practice	Guided	1	-0.5	-0.5	9.662186	-1.30063	-1.45362	0.037054	0.964072277215425	-1.183607	-7.628409	-3.70386
Trial1	1	1	blindfold	counterclockwise	practice	Guided	1	-0.5	-0.5	9.68219	-1.30062	-1.45372	0.0057321	0.946972690758173	-1.317732	-7.277169	-2.897177
Trial1	1	1	blindfold	counterclockwise	practice	Guided	1	-0.5	-0.5	9.702179	-1.30063	-1.45366	-0.024854	0.931005947895015	-1.50617	-6.752426	-2.699457
Trial1	1	1	blindfold	counterclockwise	practice	Guided	1	-0.5	-0.5	9.722183	-1.3007	-1.45353	-0.088748	0.900138109288686	-1.456893	-7.450673	-3.469183
Trial1	1	1	blindfold	counterclockwise	practice	Guided	1	-0.5	-0.5	9.742188	-1.30064	-1.45359	-0.12085	0.885877595208833	-1.214884	-6.718572	-1.616379
Trial1	1	1	blindfold	counterclockwise	practice	Guided	1	-0.5	-0.5	9.762177	-1.30063	-1.45338	-0.15114	0.873333642348394	-1.465649	-6.853989	-2.478871
Trial1	1	1	blindfold	counterclockwise	practice	Guided	1	-0.5	-0.5	9.782181	-1.30066	-1.45341	-0.18336	0.860997991643785	-1.227154	-7.171374	-2.694312
Trial1	1	1	blindfold	counterclockwise	practice	Guided	1	-0.5	-0.5	9.802185	-1.3006	-1.45351	-0.21394	0.850171023838514	-1.133707	-6.731267	-1.478062
Trial1	1	1	blindfold	counterclockwise	practice	Guided	1	-0.5	-0.5	9.822189	-1.30058	-1.45336	-0.27431	0.831783839307909	-1.450083	-6.3631	-1.99748
Trial1	1	1	blindfold	counterclockwise	practice	Guided	1	-0.5	-0.5	9.842178	-1.30065	-1.4533	-0.30484	0.824092020783061	-1.024811	-6.451968	-1.874487
Trial1	1	1	blindfold	counterclockwise	practice	Guided	1	-0.5	-0.5	9.862183	-1.30058	-1.45321	-0.33392	0.817625184128137	-1.219518	-5.812966	-1.467981
Trial1	1	1	blindfold	counterclockwise	practice	Guided	1	-0.5	-0.5	9.882187	-1.30056	-1.45303	-0.3641	0.812013003091485	-0.94893	-6.303855	-2.484575
Trial1	1	1	blindfold	counterclockwise	practice	Guided	1	-0.5	-0.5	9.902176	-1.3005	-1.45313	-0.39361	0.807538939285863	-0.552206	-6.5493	-2.615861
Trial1	1	1	blindfold	counterclockwise	practice	Guided	1	-0.5	-0.5	9.92218	-1.30033	-1.45324	-0.45359	0.801674538106084	-0.41859	-6.320782	-1.904614
Trial1	1	1	blindfold	counterclockwise	practice	Guided	1	-0.5	-0.5	9.942184	-1.30024	-1.45316	-0.484	0.800399975901889	-0.35768	-6.578922	-2.995912
Trial1	1	1	blindfold	counterclockwise	practice	Guided	1	-0.5	-0.5	9.962189	-1.3002	-1.45321	-0.51538	0.800347775636988	-0.305445	-6.210756	-2.267525
Trial1	1	1	blindfold	counterclockwise	practice	Guided	1	-0.5	-0.5	9.982178	-1.30017	-1.45311	-0.54673	0.80153330391274	-0.546934	-5.698708	-2.000054
Trial1	1	1	blindfold	counterclockwise	practice	Guided	1	-0.5	-0.5	10.00218	-1.30026	-1.45293	-0.57736	0.803990391517497	-0.688012	-6.33771	-2.308762
Trial1	1	1	blindfold	counterclockwise	practice	Guided	1	-0.5	-0.5	10.02219	-1.30034	-1.453	-0.63668	0.811926991423328	-0.641152	-6.121888	-2.016281
Trial1	1	1	blindfold	counterclockwise	practice	Guided	1	-0.5	-0.5	10.04219	-1.30039	-1.45282	-0.66754	0.817736997164231	-0.841927	-5.618304	-2.158617
Trial1	1	1	blindfold	counterclockwise	practice	Guided	1	-0.5	-0.5	10.06218	-1.30043	-1.45283	-0.69774	0.824493417140473	-0.664028	-6.007629	-2.473724
Trial1	1	1	blindfold	counterclockwise	practice	Guided	1	-0.5	-0.5	10.08218	-1.30036	-1.45294	-0.7284499	0.832325325798076	-0.532266	-5.897602	-1.454906
Trial1	1	1	blindfold	counterclockwise	practice	Guided	1	-0.5	-0.5	10.10219	-1.3003	-1.45285	-0.75901	0.841169705248919	-0.588421	-5.059706	-1.768918
Trial1	1	1	blindfold	counterclockwise	practice	Guided	1	-0.5	-0.5	10.12218	-1.30033	-1.45271	-0.81854	0.861391835615389	-0.680273	-5.834125	-2.324577
Trial1	1	1	blindfold	counterclockwise	practice	Guided	1	-0.5	-0.5	10.14218	-1.30028	-1.45291	-0.84762	0.872518028409535	-0.668708	-5.326309	-1.241706
Trial1	1	1	blindfold	counterclockwise	practice	Guided	1	-0.5	-0.5	10.16219	-1.30035	-1.45276	-0.8773	0.884825014840525	-1.067317	-5.554827	-1.760988
Trial1	1	1	blindfold	counterclockwise	practice	Guided	1	-0.5	-0.5	10.18219	-1.30047	-1.45277	-0.90555	0.897342089893938	-1.038996	-5.93992	-1.504204
Trial1	1	1	blindfold	counterclockwise	practice	Guided	1	-0.5	-0.5	10.20218	-1.30051	-1.45289	-0.93265	0.909946336288108	-0.950507	-5.724099	-0.625782
Trial1	1	1	blindfold	counterclockwise	practice	Guided	1	-0.5	-0.5	10.22218	-1.30052	-1.4528	-0.98541	0.936191766360143	-1.124449	-5.085097	-1.144896
Trial1	1	1	blindfold	counterclockwise	practice	Guided	1	-0.5	-0.5	10.24219	-1.30052	-1.45271	-1.01015	0.949255053645692	-0.849166	-5.614072	-0.971703
Trial1	1	1	blindfold	counterclockwise	practice	Guided	1	-0.5	-0.5	10.26218	-1.30043	-1.45275	-1.03362	0.961997185194298	-0.720042	-5.114719	-0.438196
Trial1	1	1	blindfold	counterclockwise	practice	Guided	1	-0.5	-0.5	10.28218	-1.30038	-1.45261	-1.05632	0.974730742230592	-0.664485	-5.080865	-0.938316
Trial1	1	1	blindfold	counterclockwise	practice	Guided	1	-0.5	-0.5	10.30219	-1.30036	-1.45259	-1.07931	0.988016304349454	-0.555919	-5.639463	-1.493048
Trial1	1	1	blindfold	counterclockwise	practice	Guided	1	-0.5	-0.5	10.32219	-1.30031	-1.45276	-1.12217	1.01370192590783	-0.465716	-5.550595	-1.217177
Trial1	1	1	blindfold	counterclockwise	practice	Guided	1	-0.5	-0.5	10.34218	-1.30028	-1.4526	-1.14243	1.02623799839591	-0.744698	-5.013156	-0.654794
Trial1	1	1	blindfold	counterclockwise	practice	Guided	1	-0.5	-0.5	10.36218	-1.30035	-1.4525	-1.16155	1.03836819374799	-0.820336	-5.169733	-1.239173
Trial1	1	1	blindfold	counterclockwise	practice	Guided	1	-0.5	-0.5	10.38219	-1.3004	-1.45258	-1.18002	1.05027013473906	-0.856567	-5.423641	-1.08668
Trial1	1	1	blindfold	counterclockwise	practice	Guided	1	-0.5	-0.5	10.40218	-1.30042	-1.45266	-1.19767	1.06179831176012	-0.894948	-5.23321	-0.873627
Trial1	1	1	blindfold	counterclockwise	practice	Guided	1	-0.5	-0.5	10.42218	-1.30044	-1.45263	-1.23039	1.08359291368663	-0.880154	-4.970838	-0.674488
Trial1	1	1	blindfold	counterclockwise	practice	Guided	1	-0.5	-0.5	10.44218	-1.30044	-1.45244	-1.2466	1.09458472819981	-0.840366	-5.02162	-1.438897
Trial1	1	1	blindfold	counterclockwise	practice	Guided	1	-0.5	-0.5	10.46219	-1.30041	-1.4525	-1.26205	1.1051589434488	-0.714174	-5.300919	-1.410114
Trial1	1	1	blindfold	counterclockwise	practice	Guided	1	-0.5	-0.5	10.48218	-1.30036	-1.45262	-1.27749	1.11582553209961	-0.685389	-5.237442	-1.204791
Trial1	1	1	blindfold	counterclockwise	practice	Guided	1	-0.5	-0.5	10.50218	-1.30034	-1.45262	-1.29201	1.12597680948238	-0.710466	-5.102024	-1.131709
Trial1	1	1	blindfold	counterclockwise	practice	Guided	1	-0.5	-0.5	10.52219	-1.30035	-1.45258	-1.30436	1.13470485366924	-0.651507	-5.09356	-1.189654
Trial1	1	1	blindfold	counterclockwise	practice	Guided	1	-0.5	-0.5	10.54219	-1.30036	-1.45251	-1.30341	1.13403862133876	-0.22073	-5.415177	-4.352376
Trial1	1	1	blindfold	counterclockwise	practice	Guided	1	-0.5	-0.5	10.56218	-1.30028	-1.45268	-1.30257	1.13338723291482	0.304159	-6.642399	-3.373006
Trial1	1	1	blindfold	counterclockwise	practice	Guided	1	-0.5	-0.5	10.58218	-1.30011	-1.45298	-1.30205	1.13289918337554	0.444488	-5.922993	-2.592409
Trial1	1	1	blindfold	counterclockwise	practice	Guided	1	-0.5	-0.5	10.60219	-1.30003	-1.45292	-1.30172	1.13260892867714	0.227147	-4.915825	-1.784374
Trial1	1	1	blindfold	counterclockwise	practice	Guided	1	-0.5	-0.5	10.62218	-1.30001	-1.45272	-1.30161	1.1325168989383	-0.068185	-5.228978	-1.99404
Trial1	1	1	blindfold	counterclockwise	practice	Guided	1	-0.5	-0.5	10.64218	-1.30002	-1.45269	-1.30157	1.13249570633392	-0.379582	-5.292455	-2.58338
Trial1	1	1	blindfold	counterclockwise	practice	Guided	1	-0.5	-0.5	10.66219	-1.30003	-1.45268	-1.30152	1.1324673435064	-0.688718	-5.254369	-2.098549
Trial1	1	1	blindfold	counterclockwise	practice	Guided	1	-0.5	-0.5	10.68219	-1.30005	-1.45268	-1.30148	1.13245314344297	-0.771317	-5.368627	-2.152621
Trial1	1	1	blindfold	counterclockwise	practice	Guided	1	-0.5	-0.5	10.70218	-1.30007	-1.45268	-1.30145	1.1324461160851	-0.632264	-5.372859	-2.17025
Trial1	1	1	blindfold	counterclockwise	practice	Guided	1	-0.5	-0.5	10.72218	-1.30008	-1.45268	-1.30138	1.1324035004582	-0.453254	-5.343237	-2.153339
Trial1	1	1	blindfold	counterclockwise	practice	Guided	1	-0.5	-0.5	10.74219	-1.30008	-1.45269	-1.30136	1.13238941207582	-0.134983	-5.72833	-2.248654
Trial1	1	1	blindfold	counterclockwise	practice	Guided	1	-0.5	-0.5	10.76218	-1.30008	-1.45271	-1.30134	1.13237523950816	-0.10156	-5.736794	-2.336696
Trial1	1	1	blindfold	counterclockwise	practice	Guided	1	-0.5	-0.5	10.78218	-1.30008	-1.45273	-1.30132	1.13236115147626	-0.186805	-5.77488	-2.209082
Trial1	1	1	blindfold	counterclockwise	practice	Guided	1	-0.5	-0.5	10.80219	-1.30008	-1.45275	-1.30129	1.13233980886261	-0.296909	-5.766417	-2.033421
Trial1	1	1	blindfold	counterclockwise	practice	Guided	1	-0.5	-0.5	10.82219	-1.30009	-1.45276	-1.30122	1.13229745217255	-0.412178	-5.677549	-1.872664
Trial1	1	1	blindfold	counterclockwise	practice	Guided	1	-0.5	-0.5	10.84218	-1.3001	-1.45276	-1.30119	1.13228318684954	-0.486427	-5.470191	-1.734802
Trial1	1	1	blindfold	counterclockwise	practice	Guided	1	-0.5	-0.5	10.86218	-1.30011	-1.45276	-1.30116	1.13226917517502	-0.427139	-5.410945	-1.788335
Trial1	1	1	blindfold	counterclockwise	practice	Guided	1	-0.5	-0.5	10.88219	-1.30011	-1.45275	-1.30114	1.13225508898839	-0.322855	-5.474422	-1.73382
Trial1	1	1	blindfold	counterclockwise	practice	Guided	1	-0.5	-0.5	10.90218	-1.30011	-1.45275	-1.30112	1.1322409186297	-0.234833	-5.554827	-1.845956
Trial1	1	1	blindfold	counterclockwise	practice	Guided	1	-0.5	-0.5	10.92218	-1.30011	-1.45276	-1.3011	1.13222674844791	-0.189777	-5.707171	-1.903641
Trial1	1	1	blindfold	counterclockwise	practice	Guided	1	-0.5	-0.5	10.94218	-1.30011	-1.45278	-1.30109	1.13221966342336	-0.141667	-5.724099	-1.946588
Trial1	1	1	blindfold	counterclockwise	practice	Guided	1	-0.5	-0.5	10.96219	-1.30011	-1.45278	-1.30108	1.13221257844303	-0.170603	-5.575986	-1.918615
Trial1	1	1	blindfold	counterclockwise	practice	Guided	1	-0.5	-0.5	10.98218	-1.30011	-1.45278	-1.30107	1.13220549350693	-0.234796	-5.546363	-1.891564
Trial1	1	1	blindfold	counterclockwise	practice	Guided	1	-0.5	-0.5	11.00218	-1.30011	-1.45278	-1.30105	1.13219140811057	-0.236021	-5.533668	-1.853039
Trial1	1	1	blindfold	counterclockwise	practice	Guided	1	-0.5	-0.5	11.02219	-1.30011	-1.45278	-1.30103	1.13217723854693	-0.305665	-5.533668	-1.852932
Trial1	1	1	blindfold	counterclockwise	practice	Guided	1	-0.5	-0.5	11.04219	-1.30011	-1.45277	-1.30103	1.13217723854693	-0.270596	-5.51674	-1.824786
Trial1	1	1	blindfold	counterclockwise	practice	Guided	1	-0.5	-0.5	11.06218	-1.30011	-1.45277	-1.30102	1.13217006948986	-0.24025	-5.56329	-1.847379
Trial1	1	1	blindfold	counterclockwise	practice	Guided	1	-0.5	-0.5	11.08218	-1.30011	-1.45278	-1.30101	1.13216298481915	-0.202323	-5.592913	-1.861638
Trial1	1	1	blindfold	counterclockwise	practice	Guided	1	-0.5	-0.5	11.10219	-1.30011	-1.45278	-1.30101	1.13216298481915	-0.21532	-5.669085	-1.858947
Trial1	1	1	blindfold	counterclockwise	practice	Guided	1	-0.5	-0.5	11.12218	-1.30011	-1.45278	-1.30098	1.13214181541188	-0.238776	-5.60984	-1.765975
Trial1	1	1	blindfold	counterclockwise	practice	Guided	1	-0.5	-0.5	11.14218	-1.30011	-1.45278	-1.30097	1.13213481525653	-0.330803	-5.508277	-1.675409
Trial1	1	1	blindfold	counterclockwise	practice	Guided	1	-0.5	-0.5	11.16219	-1.30012	-1.45278	-1.30096	1.13213480773873	-0.366803	-5.482886	-1.640034
Trial1	1	1	blindfold	counterclockwise	practice	Guided	1	-0.5	-0.5	11.18219	-1.30012	-1.45277	-1.30095	1.13212772337665	-0.387784	-5.499813	-1.58902
Trial1	1	1	blindfold	counterclockwise	practice	Guided	1	-0.5	-0.5	11.20218	-1.30012	-1.45277	-1.30094	1.13212063905882	-0.424794	-5.465959	-1.603925
Trial1	1	1	blindfold	counterclockwise	practice	Guided	1	-0.5	-0.5	11.22218	-1.30013	-1.45277	-1.30092	1.13211346345804	-0.432814	-5.453263	-1.576708
Trial1	1	1	blindfold	counterclockwise	practice	Guided	1	-0.5	-0.5	11.24219	-1.30013	-1.45276	-1.30091	1.13210637931668	-0.307037	-5.423641	-1.594792
Trial1	1	1	blindfold	counterclockwise	practice	Guided	1	-0.5	-0.5	11.26218	-1.30013	-1.45276	-1.3009	1.13209929521957	-0.31313	-5.508277	-1.582755
Trial1	1	1	blindfold	counterclockwise	practice	Guided	1	-0.5	-0.5	11.28218	-1.30014	-1.45276	-1.30089	1.13209928849762	-0.337197	-5.504045	-1.619513
Trial1	1	1	blindfold	counterclockwise	practice	Guided	1	-0.5	-0.5	11.30219	-1.30014	-1.45276	-1.30089	1.13209928849762	-0.331537	-5.49135	-1.611923
Trial1	1	1	blindfold	counterclockwise	practice	Guided	1	-0.5	-0.5	11.32219	-1.30014	-1.45276	-1.30088	1.13209220453328	-0.24868	-5.457495	-1.581379
Trial1	1	1	blindfold	counterclockwise	practice	Guided	1	-0.5	-0.5	11.34218	-1.30013	-1.45275	-1.30087	1.13207812752634	-0.135097	-5.457495	-1.52223
Trial1	1	1	blindfold	counterclockwise	practice	Guided	1	-0.5	-0.5	11.36218	-1.30013	-1.45275	-1.30086	1.13207104360568	-0.0064516	-5.470191	-1.523632
Trial1	1	1	blindfold	counterclockwise	practice	Guided	1	-0.5	-0.5	11.38219	-1.30012	-1.45275	-1.30085	1.13205696652131	0.104764	-5.520972	-1.526227
Trial1	1	1	blindfold	counterclockwise	practice	Guided	1	-0.5	-0.5	11.40218	-1.30011	-1.45275	-1.30084	1.13204272084956	0.199557	-5.533668	-1.500113
Trial1	1	1	blindfold	counterclockwise	practice	Guided	1	-0.5	-0.5	11.42218	-1.3001	-1.45275	-1.30083	1.13202847525468	0.256299	-5.533668	-1.518806
Trial1	1	1	blindfold	counterclockwise	practice	Guided	1	-0.5	-0.5	11.44218	-1.30008	-1.45275	-1.30082	1.13200732082841	0.188284	-5.49135	-1.48951
Trial1	1	1	blindfold	counterclockwise	practice	Guided	1	-0.5	-0.5	11.46219	-1.30007	-1.45275	-1.30082	1.13200032770818	0.113455	-5.372859	-1.462905
Trial1	1	1	blindfold	counterclockwise	practice	Guided	1	-0.5	-0.5	11.48218	-1.30007	-1.45274	-1.30081	1.13199324374355	0.0467	-5.364396	-1.438526
Trial1	1	1	blindfold	counterclockwise	practice	Guided	1	-0.5	-0.5	11.50218	-1.30006	-1.45274	-1.3008	1.13197908240396	-0.023457	-5.364396	-1.421744
Trial1	1	1	blindfold	counterclockwise	practice	Guided	1	-0.5	-0.5	11.52219	-1.30006	-1.45274	-1.30079	1.13197208281567	-0.058154	-5.402482	-1.471447
Trial1	1	1	blindfold	counterclockwise	practice	Guided	1	-0.5	-0.5	11.54219	-1.30006	-1.45273	-1.30079	1.13197208281567	-0.029559	-5.377091	-1.455044
Trial1	1	1	blindfold	counterclockwise	practice	Guided	1	-0.5	-0.5	11.56218	-1.30006	-1.45273	-1.30078	1.13196499893897	-0.030538	-5.30515	-1.411887
Trial1	1	1	blindfold	counterclockwise	practice	Guided	1	-0.5	-0.5	11.58218	-1.30005	-1.45272	-1.30077	1.13195083759931	-0.053826	-5.313614	-1.373357
Trial1	1	1	blindfold	counterclockwise	practice	Guided	1	-0.5	-0.5	11.60219	-1.30005	-1.45272	-1.30076	1.13194375376682	-0.055078	-5.330541	-1.355941
Trial1	1	1	blindfold	counterclockwise	practice	Guided	1	-0.5	-0.5	11.62218	-1.30005	-1.45271	-1.30075	1.13193658564805	-0.08474	-5.330541	-1.329171
Trial1	1	1	blindfold	counterclockwise	practice	Guided	1	-0.5	-0.5	11.64218	-1.30005	-1.45271	-1.30074	1.13192958623462	-0.152091	-5.309382	-1.248414
Trial1	1	1	blindfold	counterclockwise	practice	Guided	1	-0.5	-0.5	11.66219	-1.30005	-1.4527	-1.30073	1.13192250253489	-0.147488	-5.296687	-1.270724
Trial1	1	1	blindfold	counterclockwise	practice	Guided	1	-0.5	-0.5	11.68219	-1.30005	-1.4527	-1.30072	1.13191541887942	-0.085765	-5.326309	-1.286006
Trial1	1	1	blindfold	counterclockwise	practice	Guided	1	-0.5	-0.5	11.70218	-1.30005	-1.45269	-1.30071	1.13190833526821	0.022167	-5.313614	-1.210648
Trial1	1	1	blindfold	counterclockwise	practice	Guided	1	-0.5	-0.5	11.72218	-1.30005	-1.45269	-1.30069	1.13189425250595	0.156818	-5.224746	-1.105659
Trial1	1	1	blindfold	counterclockwise	practice	Guided	1	-0.5	-0.5	11.74219	-1.30002	-1.45266	-1.30068	1.1318660198359	0.455474	-5.144342	-1.141609
Trial1	1	1	blindfold	counterclockwise	practice	Guided	1	-0.5	-0.5	11.76218	-1.3	-1.45264	-1.30067	1.1318446965091	0.619904	-5.178196	-1.183762
Trial1	1	1	blindfold	counterclockwise	practice	Guided	1	-0.5	-0.5	11.78218	-1.29997	-1.45262	-1.30066	1.13181654843375	0.826571	-5.157037	-1.181843
Trial1	1	1	blindfold	counterclockwise	practice	Guided	1	-0.5	-0.5	11.80219	-1.29992	-1.45261	-1.30065	1.13177390831614	1.108148	-5.135878	-1.072908
Trial1	1	1	blindfold	counterclockwise	practice	Guided	1	-0.5	-0.5	11.82219	-1.29986	-1.45259	-1.30059	1.13168919319789	1.442132	-5.102024	-1.00767
Trial1	1	1	blindfold	counterclockwise	practice	Guided	1	-0.5	-0.5	11.84218	-1.29923	-1.45258	-1.30054	1.13120855917926	2.124535	-5.190892	-0.965478
Trial1	1	1	blindfold	counterclockwise	practice	Guided	1	-0.5	-0.5	11.86218	-1.29813	-1.4526	-1.30051	1.13041049700722	2.41353	-5.224746	-0.960437
Trial1	1	1	blindfold	counterclockwise	practice	Guided	1	-0.5	-0.5	11.88219	-1.29618	-1.45262	-1.30049	1.12902031997753	2.626644	-5.199355	-0.971463
Trial1	1	1	blindfold	counterclockwise	practice	Guided	1	-0.5	-0.5	11.90218	-1.29312	-1.45262	-1.30048	1.12685740967468	2.667865	-5.182428	-0.934213
Trial1	1	1	blindfold	counterclockwise	practice	Guided	1	-0.5	-0.5	11.92218	-1.28904	-1.45259	-1.30042	1.12394676172112	2.733477	-5.06817	-0.905017
Trial1	1	1	blindfold	counterclockwise	practice	Guided	1	-0.5	-0.5	11.94218	-1.27745	-1.45247	-1.3004	1.11582652061191	2.7442	-4.869275	-0.798458
Trial1	1	1	blindfold	counterclockwise	practice	Guided	1	-0.5	-0.5	11.96219	-1.26963	-1.45244	-1.30036	1.11036323973013	2.759411	-4.903129	-0.737511
Trial1	1	1	blindfold	counterclockwise	practice	Guided	1	-0.5	-0.5	11.98218	-1.26084	-1.45243	-1.3003	1.10424530658763	2.784706	-4.81003	-0.592087
Trial1	1	1	blindfold	counterclockwise	practice	Guided	1	-0.5	-0.5	12.00218	-1.25054	-1.4524	-1.30025	1.09713739646316	2.791508	-4.733857	-0.477395
Trial1	1	1	blindfold	counterclockwise	practice	Guided	1	-0.5	-0.5	12.02219	-1.2393	-1.45236	-1.30022	1.08945701029577	2.82221	-4.678844	-0.473509
Trial1	1	1	blindfold	counterclockwise	practice	Guided	1	-0.5	-0.5	12.04219	-1.21303	-1.45234	-1.30021	1.07179652731012	2.973507	-4.708467	-0.440269
Trial1	1	1	blindfold	counterclockwise	practice	Guided	1	-0.5	-0.5	12.06218	-1.19745	-1.45235	-1.3002	1.06148790740504	2.999969	-4.674612	-0.382276
Trial1	1	1	blindfold	counterclockwise	practice	Guided	1	-0.5	-0.5	12.08218	-1.18099	-1.45233	-1.30021	1.05075372778084	2.994372	-4.564585	-0.44259
Trial1	1	1	blindfold	counterclockwise	practice	Guided	1	-0.5	-0.5	12.10219	-1.16261	-1.45229	-1.30018	1.03891284111773	3.046012	-4.530731	-0.331592
Trial1	1	1	blindfold	counterclockwise	practice	Guided	1	-0.5	-0.5	12.12218	-1.14278	-1.45226	-1.30011	1.02632469886153	3.06563	-4.403777	-0.257276
Trial1	1	1	blindfold	counterclockwise	practice	Guided	1	-0.5	-0.5	12.14218	-1.10079	-1.45219	-1.30008	1.0005381381497	3.094216	-4.374154	-0.200476
Trial1	1	1	blindfold	counterclockwise	practice	Guided	1	-0.5	-0.5	12.16219	-1.07669	-1.45218	-1.30006	0.986239070151372	3.0759	-4.361459	-0.085057
Trial1	1	1	blindfold	counterclockwise	practice	Guided	1	-0.5	-0.5	12.18219	-1.05191	-1.45219	-1.30007	0.9719654191455	3.032045	-4.365691	-0.174796
Trial1	1	1	blindfold	counterclockwise	practice	Guided	1	-0.5	-0.5	12.20218	-1.02582	-1.45219	-1.30006	0.957383281561187	3.004878	-4.416472	-0.117295
Trial1	1	1	blindfold	counterclockwise	practice	Guided	1	-0.5	-0.5	12.22218	-0.99681	-1.45221	-1.30003	0.941736760226424	2.857942	-4.412241	-0.15384
Trial1	1	1	blindfold	counterclockwise	practice	Guided	1	-0.5	-0.5	12.24219	-0.93959	-1.45218	-1.29998	0.912801884949059	2.868565	-4.310677	0.080773
Trial1	1	1	blindfold	counterclockwise	practice	Guided	1	-0.5	-0.5	12.26218	-0.90796	-1.45216	-1.29999	0.898006270448368	2.977446	-4.3403	-0.060998
Trial1	1	1	blindfold	counterclockwise	practice	Guided	1	-0.5	-0.5	12.28218	-0.87611	-1.45218	-1.30001	0.884010546210411	2.850998	-4.441863	0.035356
Trial1	1	1	blindfold	counterclockwise	practice	Guided	1	-0.5	-0.5	12.30219	-0.84217	-1.45221	-1.30004	0.870140403137826	2.75724	-4.382618	-0.103024
Trial1	1	1	blindfold	counterclockwise	practice	Guided	1	-0.5	-0.5	12.32219	-0.80934	-1.4522	-1.30005	0.857771106149571	2.594502	-4.403777	-0.183351
Trial1	1	1	blindfold	counterclockwise	practice	Guided	1	-0.5	-0.5	12.34218	-0.73835	-1.4522	-1.30003	0.834780646867554	2.619841	-4.403777	-0.04559
Trial1	1	1	blindfold	counterclockwise	practice	Guided	1	-0.5	-0.5	12.36218	-0.70007	-1.45221	-1.29999	0.824628336007522	2.562249	-4.484181	0.032603
Trial1	1	1	blindfold	counterclockwise	practice	Guided	1	-0.5	-0.5	12.38219	-0.66441	-1.45222	-1.29997	0.816690086039628	2.410826	-4.319141	0.0162
Trial1	1	1	blindfold	counterclockwise	practice	Guided	1	-0.5	-0.5	12.40218	-0.6259	-1.45219	-1.29997	0.809816564255016	2.366031	-4.281055	0.053417
Trial1	1	1	blindfold	counterclockwise	practice	Guided	1	-0.5	-0.5	12.42218	-0.58798	-1.45217	-1.30001	0.804833170016515	2.320589	-4.365691	0.086129
Trial1	1	1	blindfold	counterclockwise	practice	Guided	1	-0.5	-0.5	12.44218	-0.50966	-1.45219	-1.30003	0.800088311062465	2.241997	-4.424936	-0.037684
Trial1	1	1	blindfold	counterclockwise	practice	Free	1	-0.5	-0.5	0	-0.53301	-1.45244	-1.30058	0.801260280103997	0.760834	-5.118951	-1.217276
Trial1	1	1	blindfold	counterclockwise	practice	Free	1	-0.5	-0.5	0.01412964	-0.53309	-1.45244	-1.30059	0.801273584500961	0.803472	-5.14011	-1.331018
Trial1	1	1	blindfold	counterclockwise	practice	Free	1	-0.5	-0.5	0.03413391	-0.53309	-1.45245	-1.30073	0.801413416838478	0.863925	-5.271296	-1.432707
Trial1	1	1	blindfold	counterclockwise	practice	Free	1	-0.5	-0.5	0.05413818	-0.533	-1.45255	-1.30165	0.802328864436462	0.873916	-5.402482	-1.412212
Trial1	1	1	blindfold	counterclockwise	practice	Free	1	-0.5	-0.5	0.0741272	-0.53246	-1.45278	-1.3023	0.802956351229783	0.772102	-5.690244	-1.413217
Trial1	1	1	blindfold	counterclockwise	practice	Free	1	-0.5	-0.5	0.09413147	-0.5321	-1.45284	-1.30295	0.803591290381328	0.657191	-5.647926	-1.302954
Trial1	1	1	blindfold	counterclockwise	practice	Free	1	-0.5	-0.5	0.1141357	-0.53176	-1.45282	-1.30343	0.804057578954664	0.585505	-5.440568	-1.064337
Trial1	1	1	blindfold	counterclockwise	practice	Free	1	-0.5	-0.5	0.1341248	-0.53151	-1.45274	-1.30381	0.804427371854356	0.494463	-5.292455	-1.091639
Trial1	1	1	blindfold	counterclockwise	practice	Free	1	-0.5	-0.5	0.154129	-0.53134	-1.45266	-1.30484	0.805449918353628	0.496959	-5.381323	-1.291229
Trial1	1	1	blindfold	counterclockwise	practice	Free	1	-0.5	-0.5	0.1741333	-0.53098	-1.45278	-1.30546	0.806055539708001	0.487501	-5.677549	-1.48143
Trial1	1	1	blindfold	counterclockwise	practice	Free	1	-0.5	-0.5	0.1941376	-0.53077	-1.45282	-1.30615	0.80673697723543	0.457764	-5.550595	-1.420487
Trial1	1	1	blindfold	counterclockwise	practice	Free	1	-0.5	-0.5	0.2141266	-0.53055	-1.45278	-1.30688	0.807458130588911	0.458191	-5.372859	-1.360459
Trial1	1	1	blindfold	counterclockwise	practice	Free	1	-0.5	-0.5	0.2341309	-0.53031	-1.45269	-1.30764	0.808208511153203	0.448031	-5.237442	-1.343557
Trial1	1	1	blindfold	counterclockwise	practice	Free	1	-0.5	-0.5	0.2541351	-0.53006	-1.45263	-1.30949	0.810048023476915	0.458	-5.228978	-1.364641
Trial1	1	1	blindfold	counterclockwise	practice	Free	1	-0.5	-0.5	0.2741241	-0.52942	-1.45264	-1.31056	0.811093725566067	0.563633	-5.360164	-1.431608
Trial1	1	1	blindfold	counterclockwise	practice	Free	1	-0.5	-0.5	0.2941284	-0.52899	-1.45268	-1.31172	0.81223752616401	0.663258	-5.436336	-1.404806
Trial1	1	1	blindfold	counterclockwise	practice	Free	1	-0.5	-0.5	0.3141327	-0.52847	-1.45272	-1.31305	0.813548218165916	0.734281	-5.592913	-1.363177
Trial1	1	1	blindfold	counterclockwise	practice	Free	1	-0.5	-0.5	0.334137	-0.5278	-1.45278	-1.31433	0.814804367477503	0.801054	-5.690244	-1.380619
Trial1	1	1	blindfold	counterclockwise	practice	Free	1	-0.5	-0.5	0.354126	-0.52709	-1.45284	-1.3171	0.817548872736515	0.828666	-5.762185	-1.352797
Trial1	1	1	blindfold	counterclockwise	practice	Free	1	-0.5	-0.5	0.3741302	-0.52542	-1.45285	-1.31848	0.818874661680074	0.805226	-5.681781	-1.258191
Trial1	1	1	blindfold	counterclockwise	practice	Free	1	-0.5	-0.5	0.3941345	-0.52461	-1.45284	-1.31982	0.820189224704523	0.702565	-5.677549	-1.224633
Trial1	1	1	blindfold	counterclockwise	practice	Free	1	-0.5	-0.5	0.4141388	-0.5238	-1.45283	-1.32109	0.821434842757529	0.599894	-5.681781	-1.179032
Trial1	1	1	blindfold	counterclockwise	practice	Free	1	-0.5	-0.5	0.4341278	-0.52311	-1.45284	-1.32231	0.82263464490417	0.542723	-5.669085	-1.215162
Trial1	1	1	blindfold	counterclockwise	practice	Free	1	-0.5	-0.5	0.4541321	-0.52251	-1.45285	-1.32444	0.824747244536742	0.519918	-5.694476	-1.232614
Trial1	1	1	blindfold	counterclockwise	practice	Free	1	-0.5	-0.5	0.4741364	-0.5216	-1.45283	-1.32536	0.825642532683418	0.483296	-5.584449	-1.272365
Trial1	1	1	blindfold	counterclockwise	practice	Free	1	-0.5	-0.5	0.4941254	-0.52124	-1.45279	-1.32629	0.826563075258247	0.486694	-5.504045	-1.281078
Trial1	1	1	blindfold	counterclockwise	practice	Free	1	-0.5	-0.5	0.5141296	-0.52086	-1.45276	-1.32719	0.827452903729776	0.510301	-5.537899	-1.317813
Trial1	1	1	blindfold	counterclockwise	practice	Free	1	-0.5	-0.5	0.5341339	-0.52049	-1.45276	-1.32813	0.828383454606391	0.586693	-5.533668	-1.372923
Trial1	1	1	blindfold	counterclockwise	practice	Free	1	-0.5	-0.5	0.5541382	-0.52009	-1.45277	-1.32999	0.830233133674069	0.607855	-5.597145	-1.311657
Trial1	1	1	blindfold	counterclockwise	practice	Free	1	-0.5	-0.5	0.5741272	-0.51919	-1.45283	-1.33099	0.831211622179106	0.776	-5.77488	-1.339487
Trial1	1	1	blindfold	counterclockwise	practice	Free	1	-0.5	-0.5	0.5941315	-0.51866	-1.4529	-1.33199	0.832199232154865	0.828322	-6.024556	-1.381279
Trial1	1	1	blindfold	counterclockwise	practice	Free	1	-0.5	-0.5	0.6141357	-0.51805	-1.45299	-1.33305	0.833245537950379	0.870378	-6.113424	-1.38839
Trial1	1	1	blindfold	counterclockwise	practice	Free	1	-0.5	-0.5	0.6341248	-0.5174	-1.45306	-1.33409	0.834271465202356	0.884668	-6.117656	-1.358165
Trial1	1	1	blindfold	counterclockwise	practice	Free	1	-0.5	-0.5	0.654129	-0.51677	-1.45306	-1.33599	0.836158138790972	0.773121	-6.016093	-1.266828
Trial1	1	1	blindfold	counterclockwise	practice	Free	1	-0.5	-0.5	0.6741333	-0.5156	-1.45294	-1.33682	0.836965400720205	0.611283	-5.753721	-1.157769
Trial1	1	1	blindfold	counterclockwise	practice	Free	1	-0.5	-0.5	0.6941376	-0.51515	-1.45288	-1.3375	0.837637112693323	0.545655	-5.711403	-1.187075
Trial1	1	1	blindfold	counterclockwise	practice	Free	1	-0.5	-0.5	0.7141266	-0.51484	-1.45286	-1.33803	0.838161365303126	0.479333	-5.741026	-1.165442
Trial1	1	1	blindfold	counterclockwise	practice	Free	1	-0.5	-0.5	0.7341309	-0.51464	-1.45288	-1.33841	0.838537709564551	0.436052	-5.859516	-1.238758
Trial1	1	1	blindfold	counterclockwise	practice	Free	1	-0.5	-0.5	0.7541351	-0.5145	-1.45292	-1.33893	0.83905531024456	0.438303	-5.906066	-1.327996
Trial1	1	1	blindfold	counterclockwise	practice	Free	1	-0.5	-0.5	0.7741241	-0.51431	-1.45294	-1.33913	0.839251932865276	0.579122	-5.812966	-1.316621
Trial1	1	1	blindfold	counterclockwise	practice	Free	1	-0.5	-0.5	0.7941284	-0.51422	-1.45292	-1.33928	0.839400466011452	0.650231	-5.808735	-1.270676
Trial1	1	1	blindfold	counterclockwise	practice	Free	1	-0.5	-0.5	0.8141327	-0.51414	-1.4529	-1.33936	0.839479092832045	0.680293	-5.804503	-1.204898
Trial1	1	1	blindfold	counterclockwise	practice	Free	1	-0.5	-0.5	0.834137	-0.51409	-1.45291	-1.33942	0.839538205818513	0.687771	-5.872212	-1.158751
Trial1	1	1	blindfold	counterclockwise	practice	Free	1	-0.5	-0.5	0.854126	-0.51406	-1.45294	-1.33954	0.83965773010042	0.718502	-6.020325	-1.143931
Trial1	1	1	blindfold	counterclockwise	practice	Free	1	-0.5	-0.5	0.8741302	-0.51398	-1.45298	-1.3396	0.839716348452474	0.618081	-5.82143	-1.115735
Trial1	1	1	blindfold	counterclockwise	practice	Free	1	-0.5	-0.5	0.8941345	-0.51395	-1.45293	-1.33966	0.839775802854287	0.596597	-5.690244	-1.067523
Trial1	1	1	blindfold	counterclockwise	practice	Free	1	-0.5	-0.5	0.9141388	-0.51392	-1.45286	-1.33971	0.839825366378962	0.512371	-5.618304	-0.998004
Trial1	1	1	blindfold	counterclockwise	practice	Free	1	-0.5	-0.5	0.9341278	-0.51389	-1.45282	-1.33977	0.83988482405155	0.53298	-5.635231	-1.08273
Trial1	1	1	blindfold	counterclockwise	practice	Free	1	-0.5	-0.5	0.9541321	-0.51387	-1.45283	-1.33992	0.840034557113204	0.51304	-5.779112	-1.231363
Trial1	1	1	blindfold	counterclockwise	practice	Free	1	-0.5	-0.5	0.9741364	-0.5138	-1.45293	-1.34006	0.840173337462688	0.629168	-5.922993	-1.451578
Trial1	1	1	blindfold	counterclockwise	practice	Free	1	-0.5	-0.5	0.9941254	-0.51375	-1.45295	-1.34031	0.84042246596449	0.619073	-5.927225	-1.535703
Trial1	1	1	blindfold	counterclockwise	practice	Free	1	-0.5	-0.5	1.01413	-0.51364	-1.45295	-1.34063	0.840740707779089	0.632861	-5.851053	-1.473249
Trial1	1	1	blindfold	counterclockwise	practice	Free	1	-0.5	-0.5	1.034134	-0.5135	-1.45293	-1.34104	0.841148356796936	0.639868	-5.783344	-1.477159
Trial1	1	1	blindfold	counterclockwise	practice	Free	1	-0.5	-0.5	1.054138	-0.51332	-1.45291	-1.34198	0.842085334557554	0.629218	-5.825662	-1.392118
Trial1	1	1	blindfold	counterclockwise	practice	Free	1	-0.5	-0.5	1.074127	-0.51293	-1.45296	-1.3424	0.84249930000222	0.543591	-6.028788	-1.343685
Trial1	1	1	blindfold	counterclockwise	practice	Free	1	-0.5	-0.5	1.094131	-0.51277	-1.45301	-1.34273	0.84282667327669	0.528018	-6.083802	-1.385004
Trial1	1	1	blindfold	counterclockwise	practice	Free	1	-0.5	-0.5	1.114136	-0.51264	-1.45303	-1.34301	0.843104823988314	0.526865	-6.037252	-1.389511
Trial1	1	1	blindfold	counterclockwise	practice	Free	1	-0.5	-0.5	1.134125	-0.51253	-1.45302	-1.34322	0.84331308595165	0.472291	-5.990702	-1.393832
Trial1	1	1	blindfold	counterclockwise	practice	Free	1	-0.5	-0.5	1.154129	-0.51246	-1.453	-1.3434	0.843492035533498	0.486627	-5.952616	-1.309985
Trial1	1	1	blindfold	counterclockwise	practice	Free	1	-0.5	-0.5	1.174133	-0.5124	-1.45299	-1.34347	0.843561239394879	0.315097	-5.98647	-1.213193
Trial1	1	1	blindfold	counterclockwise	practice	Free	1	-0.5	-0.5	1.194138	-0.51238	-1.453	-1.34354	0.843630794361854	0.311754	-6.054179	-1.259623
Trial1	1	1	blindfold	counterclockwise	practice	Free	1	-0.5	-0.5	1.214127	-0.51237	-1.45302	-1.34361	0.843700735002612	0.272193	-6.117656	-1.278078
Trial1	1	1	blindfold	counterclockwise	practice	Free	1	-0.5	-0.5	1.234131	-0.51236	-1.45304	-1.34367	0.843760544085437	0.224383	-6.12612	-1.232327
Trial1	1	1	blindfold	counterclockwise	practice	Free	1	-0.5	-0.5	1.254135	-0.51234	-1.45304	-1.3438	0.843890176054046	0.239617	-6.07957	-1.195207
Trial1	1	1	blindfold	counterclockwise	practice	Free	1	-0.5	-0.5	1.274124	-0.51231	-1.45302	-1.34386	0.84394981326909	0.292322	-5.994934	-1.105552
Trial1	1	1	blindfold	counterclockwise	practice	Free	1	-0.5	-0.5	1.294128	-0.5123	-1.45301	-1.34392	0.84400962317273	0.274754	-6.020325	-1.11281
Trial1	1	1	blindfold	counterclockwise	practice	Free	1	-0.5	-0.5	1.314133	-0.51228	-1.453	-1.34398	0.84406928747429	0.293302	-6.024556	-1.088649
Trial1	1	1	blindfold	counterclockwise	practice	Free	1	-0.5	-0.5	1.334137	-0.51227	-1.45301	-1.34403	0.84411920446215	0.26865	-6.062643	-1.014818
Trial1	1	1	blindfold	counterclockwise	practice	Free	1	-0.5	-0.5	1.354126	-0.51225	-1.45303	-1.34414	0.844228933042045	0.258651	-6.104961	-1.035329
Trial1	1	1	blindfold	counterclockwise	practice	Free	1	-0.5	-0.5	1.37413	-0.51223	-1.45305	-1.34419	0.844278466934083	0.236973	-6.088033	-0.978673
Trial1	1	1	blindfold	counterclockwise	practice	Free	1	-0.5	-0.5	1.394135	-0.51221	-1.45305	-1.34424	0.844328240591546	0.238651	-6.117656	-0.953338
Trial1	1	1	blindfold	counterclockwise	practice	Free	1	-0.5	-0.5	1.414139	-0.5122	-1.45305	-1.34429	0.844378039320501	0.248484	-6.088033	-0.93281
Trial1	1	1	blindfold	counterclockwise	practice	Free	1	-0.5	-0.5	1.434128	-0.51219	-1.45304	-1.34434	0.844427957382782	0.247999	-6.020325	-0.864377
Trial1	1	1	blindfold	counterclockwise	practice	Free	1	-0.5	-0.5	1.454132	-0.51217	-1.45302	-1.34442	0.844507650497716	0.214629	-5.999166	-0.836985
Trial1	1	1	blindfold	counterclockwise	practice	Free	1	-0.5	-0.5	1.474136	-0.51216	-1.45298	-1.34447	0.844557449767984	0.132829	-5.922993	-0.822948
Trial1	1	1	blindfold	counterclockwise	practice	Free	1	-0.5	-0.5	1.494125	-0.51215	-1.45296	-1.34451	0.84459747502437	0.110204	-5.846821	-0.84229
Trial1	1	1	blindfold	counterclockwise	practice	Free	1	-0.5	-0.5	1.51413	-0.51214	-1.45294	-1.34456	0.844647155368586	0.044196	-5.770648	-0.838761
Trial1	1	1	blindfold	counterclockwise	practice	Free	1	-0.5	-0.5	1.534134	-0.51214	-1.4529	-1.34461	0.844697218098762	0.018249	-5.707171	-0.882846
Trial1	1	1	blindfold	counterclockwise	practice	Free	1	-0.5	-0.5	1.554138	-0.51214	-1.45286	-1.34471	0.844797224363973	0.00016425	-5.601376	-0.898555
Trial1	1	1	blindfold	counterclockwise	practice	Free	1	-0.5	-0.5	1.574127	-0.51214	-1.4528	-1.34476	0.844847287095986	0.023992	-5.559058	-0.92113
Trial1	1	1	blindfold	counterclockwise	practice	Free	1	-0.5	-0.5	1.594131	-0.51214	-1.45278	-1.34481	0.844897230631629	-0.018427	-5.542131	-0.982102
Trial1	1	1	blindfold	counterclockwise	practice	Free	1	-0.5	-0.5	1.614136	-0.51214	-1.45278	-1.34486	0.844947293364866	0.018954	-5.550595	-0.993188
Trial1	1	1	blindfold	counterclockwise	practice	Free	1	-0.5	-0.5	1.634125	-0.51214	-1.45277	-1.34492	0.845007130251586	0.090102	-5.529436	-0.997005
Trial1	1	1	blindfold	counterclockwise	practice	Free	1	-0.5	-0.5	1.654129	-0.51213	-1.45276	-1.34503	0.845117125339793	0.087895	-5.487118	-1.028317
Trial1	1	1	blindfold	counterclockwise	practice	Free	1	-0.5	-0.5	1.674133	-0.51212	-1.45273	-1.34508	0.845166925229397	0.159374	-5.449032	-1.04538
Trial1	1	1	blindfold	counterclockwise	practice	Free	1	-0.5	-0.5	1.694138	-0.51211	-1.45273	-1.34514	0.845226737807671	0.183466	-5.453263	-1.064025
Trial1	1	1	blindfold	counterclockwise	practice	Free	1	-0.5	-0.5	1.714127	-0.5121	-1.45272	-1.3452	0.845286550525782	0.24366	-5.440568	-1.051246
Trial1	1	1	blindfold	counterclockwise	practice	Free	1	-0.5	-0.5	1.734131	-0.51209	-1.45271	-1.34526	0.845346482580796	0.248207	-5.355932	-1.128695
Trial1	1	1	blindfold	counterclockwise	practice	Free	1	-0.5	-0.5	1.754135	-0.51207	-1.45269	-1.34537	0.845456097007063	0.257724	-5.330541	-1.0904
Trial1	1	1	blindfold	counterclockwise	practice	Free	1	-0.5	-0.5	1.774124	-0.51204	-1.45266	-1.34543	0.845515744908034	0.290015	-5.313614	-1.050224
Trial1	1	1	blindfold	counterclockwise	practice	Free	1	-0.5	-0.5	1.794128	-0.51202	-1.45265	-1.34549	0.845575535372207	0.32064	-5.283991	-1.035386
Trial1	1	1	blindfold	counterclockwise	practice	Free	1	-0.5	-0.5	1.814133	-0.51201	-1.45263	-1.34554	0.845625336741019	0.280965	-5.182428	-0.994447
Trial1	1	1	blindfold	counterclockwise	practice	Free	1	-0.5	-0.5	1.834137	-0.51199	-1.45261	-1.34559	0.845675116256689	0.257205	-5.131647	-0.920322
Trial1	1	1	blindfold	counterclockwise	practice	Free	1	-0.5	-0.5	1.854126	-0.51198	-1.45258	-1.34564	0.845724798826236	0.202536	-5.089329	-0.867308
Trial1	1	1	blindfold	counterclockwise	practice	Free	1	-0.5	-0.5	1.87413	-0.51197	-1.45256	-1.34572	0.84580475765869	0.197249	-5.063938	-0.852875
Trial1	1	1	blindfold	counterclockwise	practice	Free	1	-0.5	-0.5	1.894135	-0.51195	-1.45251	-1.34577	0.845854538214296	0.19172	-5.000461	-0.865238
Trial1	1	1	blindfold	counterclockwise	practice	Free	1	-0.5	-0.5	1.914139	-0.51194	-1.4525	-1.34582	0.845904221322856	0.225124	-5.008924	-0.876025
Trial1	1	1	blindfold	counterclockwise	practice	Free	1	-0.5	-0.5	1.934128	-0.51193	-1.4525	-1.34587	0.845954142962036	0.229679	-5.000461	-0.931486
Trial1	1	1	blindfold	counterclockwise	practice	Free	1	-0.5	-0.5	1.954132	-0.51191	-1.4525	-1.34598	0.846063880038445	0.236091	-4.987765	-1.021014
Trial1	1	1	blindfold	counterclockwise	practice	Free	1	-0.5	-0.5	1.974136	-0.51188	-1.45251	-1.34604	0.846123414889508	0.346827	-5.114719	-1.006937
Trial1	1	1	blindfold	counterclockwise	practice	Free	1	-0.5	-0.5	1.994125	-0.51186	-1.45255	-1.34608	0.84616318515744	0.385762	-5.288223	-0.938097
Trial1	1	1	blindfold	counterclockwise	practice	Free	1	-0.5	-0.5	2.01413	-0.51184	-1.45261	-1.34614	0.846222861091934	0.369939	-5.360164	-0.920025
Trial1	1	1	blindfold	counterclockwise	practice	Free	1	-0.5	-0.5	2.034134	-0.51182	-1.45266	-1.34618	0.846262513166257	0.355091	-5.39825	-0.9318
Trial1	1	1	blindfold	counterclockwise	practice	Free	1	-0.5	-0.5	2.054138	-0.5118	-1.45269	-1.34627	0.84635222794212	0.331011	-5.360164	-0.86641
Trial1	1	1	blindfold	counterclockwise	practice	Free	1	-0.5	-0.5	2.074127	-0.51177	-1.45266	-1.34631	0.846391741721095	0.170784	-5.288223	-0.728008
Trial1	1	1	blindfold	counterclockwise	practice	Free	1	-0.5	-0.5	2.094131	-0.51176	-1.45266	-1.34635	0.846431652985473	0.106416	-5.343237	-0.67687
Trial1	1	1	blindfold	counterclockwise	practice	Free	1	-0.5	-0.5	2.114136	-0.51176	-1.45266	-1.34638	0.846461690826982	0.033035	-5.368627	-0.633589
Trial1	1	1	blindfold	counterclockwise	practice	Free	1	-0.5	-0.5	2.134125	-0.51176	-1.45267	-1.34641	0.846491728668697	0.016421	-5.339005	-0.628192
Trial1	1	1	blindfold	counterclockwise	practice	Free	1	-0.5	-0.5	2.154129	-0.51176	-1.45267	-1.34648	0.846561578571258	-0.0035254	-5.309382	-0.597172
Trial1	1	1	blindfold	counterclockwise	practice	Free	1	-0.5	-0.5	2.174133	-0.51176	-1.45265	-1.34651	0.846591735611445	-0.028471	-5.309382	-0.663249
Trial1	1	1	blindfold	counterclockwise	practice	Free	1	-0.5	-0.5	2.194138	-0.51176	-1.45266	-1.34655	0.846631666870509	0.0056968	-5.330541	-0.720771
Trial1	1	1	blindfold	counterclockwise	practice	Free	1	-0.5	-0.5	2.214127	-0.51176	-1.45267	-1.3466	0.846681729942089	0.0084352	-5.347468	-0.742171
Trial1	1	1	blindfold	counterclockwise	practice	Free	1	-0.5	-0.5	2.234131	-0.51176	-1.45268	-1.34664	0.846721661201972	-0.0038397	-5.394018	-0.796464
Trial1	1	1	blindfold	counterclockwise	practice	Free	1	-0.5	-0.5	2.254135	-0.51176	-1.45269	-1.34674	0.846821668149961	0.060454	-5.4448	-0.847597
Trial1	1	1	blindfold	counterclockwise	practice	Free	1	-0.5	-0.5	2.274124	-0.51175	-1.45275	-1.34679	0.846871592230353	0.125994	-5.580217	-0.941235
Trial1	1	1	blindfold	counterclockwise	practice	Free	1	-0.5	-0.5	2.294128	-0.51174	-1.45277	-1.34684	0.846921278050449	0.16709	-5.559058	-1.020448
Trial1	1	1	blindfold	counterclockwise	practice	Free	1	-0.5	-0.5	2.314133	-0.51173	-1.45278	-1.3469	0.846981215846973	0.209818	-5.550595	-1.011007
Trial1	1	1	blindfold	counterclockwise	practice	Free	1	-0.5	-0.5	2.334137	-0.51172	-1.45278	-1.34695	0.8470310211365	0.269426	-5.580217	-1.010595
Trial1	1	1	blindfold	counterclockwise	practice	Free	1	-0.5	-0.5	2.354126	-0.5117	-1.45279	-1.34705	0.847130870517152	0.256963	-5.626767	-1.005484
Trial1	1	1	blindfold	counterclockwise	practice	Free	1	-0.5	-0.5	2.37413	-0.51167	-1.4528	-1.3471	0.847180400922116	0.350108	-5.550595	-0.944087
Trial1	1	1	blindfold	counterclockwise	practice	Free	1	-0.5	-0.5	2.394135	-0.51165	-1.45279	-1.34714	0.847220175816779	0.342515	-5.567522	-0.807812
Trial1	1	1	blindfold	counterclockwise	practice	Free	1	-0.5	-0.5	2.414139	-0.51164	-1.45278	-1.34718	0.847259970342868	0.315387	-5.529436	-0.700797
Trial1	1	1	blindfold	counterclockwise	practice	Free	1	-0.5	-0.5	2.434128	-0.51162	-1.45278	-1.34722	0.847299626794197	0.293189	-5.575986	-0.660155
Trial1	1	1	blindfold	counterclockwise	practice	Free	1	-0.5	-0.5	2.454132	-0.5116	-1.45278	-1.34728	0.847359429043062	0.317249	-5.56329	-0.678792
Trial1	1	1	blindfold	counterclockwise	practice	Free	1	-0.5	-0.5	2.474136	-0.51157	-1.45275	-1.34731	0.847388937885774	0.280023	-5.39825	-0.54046
Trial1	1	1	blindfold	counterclockwise	practice	Free	1	-0.5	-0.5	2.494125	-0.51156	-1.45271	-1.34734	0.847418957552724	0.243826	-5.360164	-0.571872
Trial1	1	1	blindfold	counterclockwise	practice	Free	1	-0.5	-0.5	2.51413	-0.51155	-1.45269	-1.34736	0.847438727927411	0.252959	-5.347468	-0.500328
Trial1	1	1	blindfold	counterclockwise	practice	Free	1	-0.5	-0.5	2.534134	-0.51153	-1.45268	-1.34738	0.847458361316222	0.222642	-5.355932	-0.447191
Trial1	1	1	blindfold	counterclockwise	practice	Free	1	-0.5	-0.5	2.554138	-0.51152	-1.45267	-1.34738	0.847458225136935	0.227044	-5.241673	-0.260745
Trial1	1	1	blindfold	counterclockwise	practice	Free	1	-0.5	-0.5	2.574127	-0.51151	-1.45256	-1.34735	0.847428171113777	0.024951	-4.907361	0.37262
Trial1	1	1	blindfold	counterclockwise	practice	Free	1	-0.5	-0.5	2.594131	-0.51151	-1.45247	-1.3473	0.84737810783088	-0.075279	-4.700003	0.761323
Trial1	1	1	blindfold	counterclockwise	practice	Free	1	-0.5	-0.5	2.614136	-0.51152	-1.45238	-1.34718	0.847258329634091	-0.19323	-4.530731	1.138574
Trial1	1	1	blindfold	counterclockwise	practice	Free	1	-0.5	-0.5	2.634125	-0.51154	-1.45228	-1.34671	0.846788603572745	-0.285525	-4.399545	1.518284
Trial1	1	1	blindfold	counterclockwise	practice	Free	1	-0.5	-0.5	2.654129	-0.51164	-1.45221	-1.34346	0.843540277886313	-0.372566	-4.323373	1.850972
Trial1	1	1	blindfold	counterclockwise	practice	Free	1	-0.5	-0.5	2.674133	-0.51231	-1.45212	-1.34066	0.840750100831927	-0.449557	-4.259896	2.08124
Trial1	1	1	blindfold	counterclockwise	practice	Free	1	-0.5	-0.5	2.694138	-0.51289	-1.45214	-1.33674	0.83683929613833	-0.398773	-4.543426	2.16701
Trial1	1	1	blindfold	counterclockwise	practice	Free	1	-0.5	-0.5	2.714127	-0.51366	-1.45224	-1.33176	0.831872091463951	-0.367803	-4.674612	2.512652
Trial1	1	1	blindfold	counterclockwise	practice	Free	1	-0.5	-0.5	2.734131	-0.51454	-1.45231	-1.32526	0.825388002176742	-0.436065	-4.628062	3.043292
Trial1	1	1	blindfold	counterclockwise	practice	Free	1	-0.5	-0.5	2.754135	-0.51563	-1.45229	-1.30709	0.807241374231437	-0.532706	-4.416472	3.046317
Trial1	1	1	blindfold	counterclockwise	practice	Free	1	-0.5	-0.5	2.774124	-0.51874	-1.45225	-1.29536	0.795580830384545	-0.55144	-4.606903	3.090685
Trial1	1	1	blindfold	counterclockwise	practice	Free	1	-0.5	-0.5	2.794128	-0.52071	-1.45229	-1.28225	0.782524027012776	-0.528419	-4.534963	3.297149
Trial1	1	1	blindfold	counterclockwise	practice	Free	1	-0.5	-0.5	2.814133	-0.52303	-1.45226	-1.26754	0.767885408595969	-0.478334	-4.484181	3.086033
Trial1	1	1	blindfold	counterclockwise	practice	Free	1	-0.5	-0.5	2.834137	-0.5255	-1.45225	-1.25132	0.751752499133607	-0.389569	-4.564585	3.159421
Trial1	1	1	blindfold	counterclockwise	practice	Free	1	-0.5	-0.5	2.854126	-0.52809	-1.45228	-1.21444	0.714991989295514	-0.309844	-4.666149	2.908971
Trial1	1	1	blindfold	counterclockwise	practice	Free	1	-0.5	-0.5	2.87413	-0.53344	-1.45241	-1.19439	0.695194664106137	-0.264664	-4.983534	3.012306
Trial1	1	1	blindfold	counterclockwise	practice	Free	1	-0.5	-0.5	2.894135	-0.53609	-1.45245	-1.17174	0.672708845553403	-0.316473	-4.898898	3.033435
Trial1	1	1	blindfold	counterclockwise	practice	Free	1	-0.5	-0.5	2.914139	-0.53892	-1.45245	-1.17174	0.672866607508131	-0.393721	-4.941216	3.107534
Trial1	1	1	blindfold	counterclockwise	practice	Free	1	-0.5	-0.5	2.934128	-0.54184	-1.45245	-1.14911	0.65045701369445	-0.408717	-4.97507	2.493709
Trial1	1	1	blindfold	counterclockwise	practice	Free	1	-0.5	-0.5	2.954132	-0.54495	-1.45248	-1.12564	0.627252586347128	-0.296545	-5.102024	2.328478
Trial1	1	1	blindfold	counterclockwise	practice	Free	1	-0.5	-0.5	2.974136	-0.55166	-1.45265	-1.07592	0.578232293929274	-0.35845	-5.241673	2.576006
Trial1	1	1	blindfold	counterclockwise	practice	Free	1	-0.5	-0.5	2.994125	-0.55487	-1.45266	-1.05041	0.553138248144206	-0.324916	-5.047011	2.233635
Trial1	1	1	blindfold	counterclockwise	practice	Free	1	-0.5	-0.5	3.01413	-0.55829	-1.45262	-1.02375	0.526983735118669	-0.293695	-5.605608	1.688669
Trial1	1	1	blindfold	counterclockwise	practice	Free	1	-0.5	-0.5	3.034134	-0.56167	-1.45275	-0.99799	0.501794023256874	-0.128367	-5.922993	1.459115
Trial1	1	1	blindfold	counterclockwise	practice	Free	1	-0.5	-0.5	3.054138	-0.56483	-1.45289	-0.97179	0.476223422861612	-0.193108	-5.757953	2.008365
Trial1	1	1	blindfold	counterclockwise	practice	Free	1	-0.5	-0.5	3.074127	-0.571	-1.45278	-0.89684	0.403141438859019	-0.254802	-5.791807	1.325791
Trial1	1	1	blindfold	counterclockwise	practice	Free	1	-0.5	-0.5	3.094131	-0.57408	-1.45287	-0.87141	0.378725813975884	-0.124689	-6.092265	1.548723
Trial1	1	1	blindfold	counterclockwise	practice	Free	1	-0.5	-0.5	3.114136	-0.5771	-1.45299	-0.8465	0.354974201663726	-0.215026	-5.859516	2.325224
Trial1	1	1	blindfold	counterclockwise	practice	Free	1	-0.5	-0.5	3.134125	-0.58021	-1.45294	-0.82143	0.331286751160072	-0.359181	-5.567522	2.021257
Trial1	1	1	blindfold	counterclockwise	practice	Free	1	-0.5	-0.5	3.154129	-0.58329	-1.45286	-0.77158	0.284064969531602	-0.176454	-6.088033	1.51262
Trial1	1	1	blindfold	counterclockwise	practice	Free	1	-0.5	-0.5	3.174133	-0.58924	-1.45306	-0.7471501	0.262767833063252	0.013958	-5.812966	2.14077
Trial1	1	1	blindfold	counterclockwise	practice	Free	1	-0.5	-0.5	3.194138	-0.59195	-1.45294	-0.72179	0.240094954134598	-0.13467	-5.49135	2.124253
Trial1	1	1	blindfold	counterclockwise	practice	Free	1	-0.5	-0.5	3.214127	-0.5946	-1.45278	-0.69744	0.218933081214321	-0.151696	-5.669085	1.48448
Trial1	1	1	blindfold	counterclockwise	practice	Free	1	-0.5	-0.5	3.234131	-0.59717	-1.45284	-0.6729	0.198334125344815	0.135351	-6.049947	1.377625
Trial1	1	1	blindfold	counterclockwise	practice	Free	1	-0.5	-0.5	3.254135	-0.59942	-1.45297	-0.62664	0.161003210271273	0.162804	-6.096497	1.651931
Trial1	1	1	blindfold	counterclockwise	practice	Free	1	-0.5	-0.5	3.274124	-0.60324	-1.45284	-0.60417	0.146662518361027	0.260443	-5.838357	0.746365
Trial1	1	1	blindfold	counterclockwise	practice	Free	1	-0.5	-0.5	3.294128	-0.60472	-1.45288	-0.58367	0.13404085168742	0.263095	-6.143047	0.392175
Trial1	1	1	blindfold	counterclockwise	practice	Free	1	-0.5	-0.5	3.314133	-0.60583	-1.45301	-0.56405	0.123702856545066	0.347023	-5.880675	0.942133
Trial1	1	1	blindfold	counterclockwise	practice	Free	1	-0.5	-0.5	3.334137	-0.60647	-1.45301	-0.54474	0.115488215933527	0.299229	-5.757953	1.571213
Trial1	1	1	blindfold	counterclockwise	practice	Free	1	-0.5	-0.5	3.354126	-0.60684	-1.45295	-0.50719	0.107081672719639	0.097397	-5.961079	1.177658
Trial1	1	1	blindfold	counterclockwise	practice	Free	1	-0.5	-0.5	3.37413	-0.60712	-1.45311	-0.49086	0.107509203778388	0.2492	-6.261537	0.97648
Trial1	1	1	blindfold	counterclockwise	practice	Free	1	-0.5	-0.5	3.394135	-0.60698	-1.4531	-0.47401	0.110091751481186	0.275893	-5.91453	1.331939
Trial1	1	1	blindfold	counterclockwise	practice	Free	1	-0.5	-0.5	3.414139	-0.60655	-1.45298	-0.45787	0.114576816657208	0.5314	-5.736794	1.578664
Trial1	1	1	blindfold	counterclockwise	practice	Free	1	-0.5	-0.5	3.434128	-0.60572	-1.45289	-0.44153	0.120811645136418	0.66093	-5.605608	1.461068
Trial1	1	1	blindfold	counterclockwise	practice	Free	1	-0.5	-0.5	3.454132	-0.60439	-1.45286	-0.41137	0.13693997920007	0.945975	-5.838357	1.055278
Trial1	1	1	blindfold	counterclockwise	practice	Free	1	-0.5	-0.5	3.474136	-0.59961	-1.45301	-0.39804	0.142541182190655	1.250989	-5.910298	0.912498
Trial1	1	1	blindfold	counterclockwise	practice	Free	1	-0.5	-0.5	3.494125	-0.59606	-1.45299	-0.38447	0.150248843489176	1.552035	-5.791807	1.102188
Trial1	1	1	blindfold	counterclockwise	practice	Free	1	-0.5	-0.5	3.51413	-0.59157	-1.45291	-0.37193	0.157438853530171	1.840251	-5.647926	0.825832
Trial1	1	1	blindfold	counterclockwise	practice	Free	1	-0.5	-0.5	3.534134	-0.5858	-1.45285	-0.35972	0.164438801305681	2.142955	-5.65639	0.752968
Trial1	1	1	blindfold	counterclockwise	practice	Free	1	-0.5	-0.5	3.554138	-0.57895	-1.45281	-0.33857	0.179701824960129	2.323948	-5.618304	0.491807
Trial1	1	1	blindfold	counterclockwise	practice	Free	1	-0.5	-0.5	3.574127	-0.56087	-1.45285	-0.32939	0.181143400719743	2.820503	-5.804503	0.090393
Trial1	1	1	blindfold	counterclockwise	practice	Free	1	-0.5	-0.5	3.594131	-0.54984	-1.4529	-0.32079	0.186011423387812	2.973315	-5.851053	0.145823
Trial1	1	1	blindfold	counterclockwise	practice	Free	1	-0.5	-0.5	3.614136	-0.53703	-1.45293	-0.31305	0.19058205934175	3.007776	-5.741026	0.26928
Trial1	1	1	blindfold	counterclockwise	practice	Free	1	-0.5	-0.5	3.634125	-0.52327	-1.45289	-0.30551	0.195877154209832	2.891949	-5.72833	0.419859
Trial1	1	1	blindfold	counterclockwise	practice	Free	1	-0.5	-0.5	3.654129	-0.5078	-1.45285	-0.29196	0.208186168902997	2.839724	-5.614072	0.316707
Trial1	1	1	blindfold	counterclockwise	practice	Free	1	-0.5	-0.5	3.674133	-0.47447	-1.45283	-0.28573	0.215785570617945	2.808531	-5.762185	0.219387
Trial1	1	1	blindfold	counterclockwise	practice	Free	1	-0.5	-0.5	3.694138	-0.45634	-1.45286	-0.27955	0.224731846683615	2.687159	-5.766417	0.320569
Trial1	1	1	blindfold	counterclockwise	practice	Free	1	-0.5	-0.5	3.714127	-0.43672	-1.45286	-0.27354	0.235135060109871	2.693469	-5.669085	0.353254
Trial1	1	1	blindfold	counterclockwise	practice	Free	1	-0.5	-0.5	3.734131	-0.41681	-1.45284	-0.26804	0.246426502288986	2.615146	-5.787576	0.371988
Trial1	1	1	blindfold	counterclockwise	practice	Free	1	-0.5	-0.5	3.754135	-0.3955	-1.45287	-0.25657	0.264912076855511	2.517888	-5.770648	0.335565
Trial1	1	1	blindfold	counterclockwise	practice	Free	1	-0.5	-0.5	3.774124	-0.3523	-1.45283	-0.25119	0.289347034224741	2.377141	-5.698708	0.381842
Trial1	1	1	blindfold	counterclockwise	practice	Free	1	-0.5	-0.5	3.794128	-0.32983	-1.45285	-0.24543	0.306208593786601	2.454748	-5.745258	0.490545
Trial1	1	1	blindfold	counterclockwise	practice	Free	1	-0.5	-0.5	3.814133	-0.30678	-1.45286	-0.23977	0.324119761429033	2.410685	-5.639463	0.545835
Trial1	1	1	blindfold	counterclockwise	practice	Free	1	-0.5	-0.5	3.834137	-0.28246	-1.45284	-0.23393	0.343681391880578	2.411513	-5.694476	0.423569
Trial1	1	1	blindfold	counterclockwise	practice	Free	1	-0.5	-0.5	3.854126	-0.25684	-1.45286	-0.2226	0.368886877576369	2.312839	-5.757953	0.335473
Trial1	1	1	blindfold	counterclockwise	practice	Free	1	-0.5	-0.5	3.87413	-0.20812	-1.45284	-0.21671	0.406751969325755	2.178282	-5.546363	0.636292
Trial1	1	1	blindfold	counterclockwise	practice	Free	1	-0.5	-0.5	3.894135	-0.18295	-1.45279	-0.21054	0.429310845860914	2.207462	-5.520972	0.539118
Trial1	1	1	blindfold	counterclockwise	practice	Free	1	-0.5	-0.5	3.914139	-0.15669	-1.45276	-0.20459	0.452911500687582	2.243981	-5.580217	0.39117
Trial1	1	1	blindfold	counterclockwise	practice	Free	1	-0.5	-0.5	3.934128	-0.13083	-1.45277	-0.19862	0.476567315128262	2.28936	-5.512509	0.424754
Trial1	1	1	blindfold	counterclockwise	practice	Free	1	-0.5	-0.5	3.954132	-0.10459	-1.45277	-0.18632	0.504721910773482	2.115508	-5.457495	0.551359
Trial1	1	1	blindfold	counterclockwise	practice	Free	1	-0.5	-0.5	3.974136	-0.050551	-1.45276	-0.1803	0.551554607357596	1.838979	-5.647926	0.401702
Trial1	1	1	blindfold	counterclockwise	practice	Free	1	-0.5	-0.5	3.994125	-0.023859	-1.45279	-0.17409	0.57699877227993	1.75264	-5.499813	0.392384
Trial1	1	1	blindfold	counterclockwise	practice	Free	1	-0.5	-0.5	4.01413	0.0035523	-1.45277	-0.16806	0.603116140748453	1.83119	-5.449032	0.413251
Trial1	1	1	blindfold	counterclockwise	practice	Free	1	-0.5	-0.5	4.034134	0.030115	-1.45275	-0.16216	0.628615759906987	1.809768	-5.639463	0.242927
Trial1	1	1	blindfold	counterclockwise	practice	Free	1	-0.5	-0.5	4.054138	0.056631	-1.45279	-0.15074	0.657130597588156	1.788436	-5.643694	0.178696
Trial1	1	1	blindfold	counterclockwise	practice	Free	1	-0.5	-0.5	4.074127	0.10996	-1.45281	-0.14512	0.705684785342489	1.517564	-5.588681	0.315236
Trial1	1	1	blindfold	counterclockwise	practice	Free	1	-0.5	-0.5	4.094131	0.13578	-1.45278	-0.1398	0.730725830879156	1.556261	-5.465959	0.21229
Trial1	1	1	blindfold	counterclockwise	practice	Free	1	-0.5	-0.5	4.114136	0.16212	-1.45275	-0.13458	0.756263624189524	1.711067	-5.559058	0.278062
Trial1	1	1	blindfold	counterclockwise	practice	Free	1	-0.5	-0.5	4.134125	0.18757	-1.45277	-0.12935	0.781110710043736	1.776243	-5.546363	0.203175
Trial1	1	1	blindfold	counterclockwise	practice	Free	1	-0.5	-0.5	4.154129	0.21293	-1.45278	-0.11957	0.80808177777086	1.68055	-5.60984	0.253683
Trial1	1	1	blindfold	counterclockwise	practice	Free	1	-0.5	-0.5	4.174133	0.26383	-1.4528	-0.11497	0.855385515561716	1.475485	-5.630999	0.075974
Trial1	1	1	blindfold	counterclockwise	practice	Free	1	-0.5	-0.5	4.194138	0.2884	-1.45282	-0.11056	0.879339561700951	1.412034	-5.673317	-0.0079207
Trial1	1	1	blindfold	counterclockwise	practice	Free	1	-0.5	-0.5	4.214127	0.31258	-1.45283	-0.10664	0.902783654026941	1.439717	-5.673317	-0.045616
Trial1	1	1	blindfold	counterclockwise	practice	Free	1	-0.5	-0.5	4.234131	0.33707	-1.45284	-0.10294	0.926467924040167	1.402599	-5.711403	-0.054896
Trial1	1	1	blindfold	counterclockwise	practice	Free	1	-0.5	-0.5	4.254135	0.36112	-1.45284	-0.096712	0.950877931162162	1.329153	-5.660622	-0.091965
Trial1	1	1	blindfold	counterclockwise	practice	Free	1	-0.5	-0.5	4.274124	0.40698	-1.45282	-0.09414001	0.993647328622131	1.175939	-5.652158	-0.126797
Trial1	1	1	blindfold	counterclockwise	practice	Free	1	-0.5	-0.5	4.294128	0.42806	-1.45283	-0.091765	1.01387926732517	1.205081	-5.622535	-0.025587
Trial1	1	1	blindfold	counterclockwise	practice	Free	1	-0.5	-0.5	4.314133	0.44993	-1.45281	-0.089497	1.0348331674883	1.387778	-5.643694	0.0080811
Trial1	1	1	blindfold	counterclockwise	practice	Free	1	-0.5	-0.5	4.334137	0.47076	-1.45282	-0.087286	1.05484968370374	1.5379	-5.652158	0.152042
Trial1	1	1	blindfold	counterclockwise	practice	Free	1	-0.5	-0.5	4.354126	0.49132	-1.45281	-0.083061	1.07543177284641	1.589056	-5.571754	0.046995
Trial1	1	1	blindfold	counterclockwise	practice	Free	1	-0.5	-0.5	4.37413	0.5332	-1.45281	-0.081257	1.11483092547229	1.45302	-5.622535	-0.039458
Trial1	1	1	blindfold	counterclockwise	practice	Free	1	-0.5	-0.5	4.394135	0.55262	-1.45282	-0.079454	1.13352008869897	1.431814	-5.652158	0.066018
Trial1	1	1	blindfold	counterclockwise	practice	Free	1	-0.5	-0.5	4.414139	0.57296	-1.45281	-0.07780501	1.15303591288533	1.448338	-5.669085	0.016756
Trial1	1	1	blindfold	counterclockwise	practice	Free	1	-0.5	-0.5	4.434128	0.5924	-1.45283	-0.07621	1.17172335713651	1.514791	-5.749489	0.082829
Trial1	1	1	blindfold	counterclockwise	practice	Free	1	-0.5	-0.5	4.454132	0.61159	-1.45286	-0.072837	1.19084029840004	1.557495	-5.757953	0.206989
Trial1	1	1	blindfold	counterclockwise	practice	Free	1	-0.5	-0.5	4.474136	0.64982	-1.45289	-0.071071	1.2272188279563	1.453895	-5.82143	0.260137
Trial1	1	1	blindfold	counterclockwise	practice	Free	1	-0.5	-0.5	4.494125	0.66819	-1.4529	-0.069133	1.24511616113189	1.398851	-5.859516	0.326953
Trial1	1	1	blindfold	counterclockwise	practice	Free	1	-0.5	-0.5	4.51413	0.6867	-1.45291	-0.067085	1.26319921505234	1.379387	-5.842589	0.367029
Trial1	1	1	blindfold	counterclockwise	practice	Free	1	-0.5	-0.5	4.534134	0.70427	-1.45292	-0.064806	1.28049211776064	1.363682	-5.846821	0.471717
Trial1	1	1	blindfold	counterclockwise	practice	Free	1	-0.5	-0.5	4.554138	0.72147	-1.45292	-0.05925	1.29855670597435	1.506429	-5.834125	0.552706
Trial1	1	1	blindfold	counterclockwise	practice	Free	1	-0.5	-0.5	4.574127	0.7560999	-1.45291	-0.056252	1.332178421243	1.615082	-5.812966	0.58792
Trial1	1	1	blindfold	counterclockwise	practice	Free	1	-0.5	-0.5	4.594131	0.77215	-1.4529	-0.052935	1.34841864315557	1.645558	-5.779112	0.476809
Trial1	1	1	blindfold	counterclockwise	practice	Free	1	-0.5	-0.5	4.614136	0.7891	-1.4529	-0.049694	1.36548683007493	1.696891	-5.783344	0.238656
Trial1	1	1	blindfold	counterclockwise	practice	Free	1	-0.5	-0.5	4.634125	0.80598	-1.45292	-0.046793	1.38238209636438	1.655262	-5.927225	0.047862
Trial1	1	1	blindfold	counterclockwise	practice	Free	1	-0.5	-0.5	4.654129	0.82178	-1.45296	-0.041583	1.39901695031934	1.719158	-5.994934	0.052644
Trial1	1	1	blindfold	counterclockwise	practice	Free	1	-0.5	-0.5	4.674133	0.85448	-1.45297	-0.039152	1.4307329814503	1.742744	-5.901834	0.083368
Trial1	1	1	blindfold	counterclockwise	practice	Free	1	-0.5	-0.5	4.694138	0.87044	-1.45294	-0.036674	1.44664328454671	1.620632	-5.838357	0.210263
Trial1	1	1	blindfold	counterclockwise	practice	Free	1	-0.5	-0.5	4.714127	0.88627	-1.45292	-0.034202	1.46243373166363	1.525813	-5.825662	0.382193
Trial1	1	1	blindfold	counterclockwise	practice	Free	1	-0.5	-0.5	4.734131	0.9024299	-1.4529	-0.031612	1.47857940238476	1.699462	-5.834125	0.328991
Trial1	1	1	blindfold	counterclockwise	practice	Free	1	-0.5	-0.5	4.754135	0.91801	-1.45291	-0.026925	1.49484190003295	1.547793	-5.918761	0.267722
Trial1	1	1	blindfold	counterclockwise	practice	Free	1	-0.5	-0.5	4.774124	0.94964	-1.45296	-0.025434	1.52534223964602	1.481027	-5.897602	-0.446853
Trial1	1	1	blindfold	counterclockwise	practice	Free	1	-0.5	-0.5	4.794128	0.96466	-1.45298	-0.024837	1.53980802734779	1.399955	-6.054179	-0.935908
Trial1	1	1	blindfold	counterclockwise	practice	Free	1	-0.5	-0.5	4.814133	0.9793	-1.45304	-0.025105	1.55365820466392	1.178738	-6.261537	-0.948317
Trial1	1	1	blindfold	counterclockwise	practice	Free	1	-0.5	-0.5	4.834137	0.99415	-1.45312	-0.025979	1.56753949835698	0.970022	-6.231915	-0.744598
Trial1	1	1	blindfold	counterclockwise	practice	Free	1	-0.5	-0.5	4.854126	1.00695	-1.45314	-0.030527	1.57838628406281	0.972316	-6.29116	-0.798329
Trial1	1	1	blindfold	counterclockwise	practice	Free	1	-0.5	-0.5	4.87413	1.03326	-1.45323	-0.033936	1.60252982534235	1.089327	-6.591618	-1.92586
Trial1	1	1	blindfold	counterclockwise	practice	Free	1	-0.5	-0.5	4.894135	1.04297	-1.45329	-0.038866	1.61040392748076	1.030055	-6.727035	-2.184251
Trial1	1	1	blindfold	counterclockwise	practice	Free	1	-0.5	-0.5	4.914139	1.0531	-1.45336	-0.045264	1.6183029413318	1.009487	-6.900539	-2.440507
Trial1	1	1	blindfold	counterclockwise	practice	Free	1	-0.5	-0.5	4.934128	1.06296	-1.45344	-0.052935	1.62564177017029	0.979964	-7.010566	-2.603731
Trial1	1	1	blindfold	counterclockwise	practice	Free	1	-0.5	-0.5	4.954132	1.07225	-1.45349	-0.071926	1.62948379584009	0.90402	-6.97248	-2.487965
Trial1	1	1	blindfold	counterclockwise	practice	Free	1	-0.5	-0.5	4.974136	1.08986	-1.4535	-0.082205	1.64383921297047	0.921999	-7.175606	-2.629976
Trial1	1	1	blindfold	counterclockwise	practice	Free	1	-0.5	-0.5	4.994125	1.09761	-1.45357	-0.093881	1.64842055954539	0.845498	-7.268706	-2.480033
Trial1	1	1	blindfold	counterclockwise	practice	Free	1	-0.5	-0.5	5.01413	1.10555	-1.45362	-0.10585	1.65322266827703	0.892235	-7.412587	-2.488373
Trial1	1	1	blindfold	counterclockwise	practice	Free	1	-0.5	-0.5	5.034134	1.11297	-1.45369	-0.11825	1.65752986932779	0.762632	-7.509918	-2.333434
Trial1	1	1	blindfold	counterclockwise	practice	Free	1	-0.5	-0.5	5.054138	1.12006	-1.45374	-0.14563	1.65836437259006	0.663162	-7.344878	-2.555638
Trial1	1	1	blindfold	counterclockwise	practice	Free	1	-0.5	-0.5	5.074127	1.13369	-1.45381	-0.16071	1.66855048596766	0.675932	-7.873853	-2.862899
Trial1	1	1	blindfold	counterclockwise	practice	Free	1	-0.5	-0.5	5.094131	1.14027	-1.45389	-0.1756	1.67204097457034	0.610136	-7.594554	-2.268154
Trial1	1	1	blindfold	counterclockwise	practice	Free	1	-0.5	-0.5	5.114136	1.14643	-1.45383	-0.1906	1.67524928035811	0.662855	-7.531077	-2.12206
Trial1	1	1	blindfold	counterclockwise	practice	Free	1	-0.5	-0.5	5.134125	1.15243	-1.45377	-0.20571	1.67843131940802	0.619026	-7.590322	-2.257698
Trial1	1	1	blindfold	counterclockwise	practice	Free	1	-0.5	-0.5	5.154129	1.15826	-1.45375	-0.23677	1.67902239949856	0.553021	-7.387196	-1.830828
Trial1	1	1	blindfold	counterclockwise	practice	Free	1	-0.5	-0.5	5.174133	1.16981	-1.45377	-0.25221	1.68809523246288	0.850909	-7.979648	-2.60569
Trial1	1	1	blindfold	counterclockwise	practice	Free	1	-0.5	-0.5	5.194138	1.1754	-1.45392	-0.26717	1.69150082055747	0.693399	-7.755363	-2.152924
Trial1	1	1	blindfold	counterclockwise	practice	Free	1	-0.5	-0.5	5.214127	1.18075	-1.45389	-0.28296	1.69470556935223	0.793217	-7.340646	-1.970312
Trial1	1	1	blindfold	counterclockwise	practice	Free	1	-0.5	-0.5	5.234131	1.18647	-1.45377	-0.2983	1.69848875731928	0.816547	-7.488759	-2.120479
Trial1	1	1	blindfold	counterclockwise	practice	Free	1	-0.5	-0.5	5.254135	1.19208	-1.45374	-0.32918	1.7006805310782	0.799124	-7.509918	-1.856838
Trial1	1	1	blindfold	counterclockwise	practice	Free	1	-0.5	-0.5	5.274124	1.2034	-1.45374	-0.34477	1.71045840979844	0.805704	-7.886548	-2.652192
Trial1	1	1	blindfold	counterclockwise	practice	Free	1	-0.5	-0.5	5.294128	1.20897	-1.45392	-0.36073	1.71463548160633	0.734208	-8.305497	-2.678658
Trial1	1	1	blindfold	counterclockwise	practice	Free	1	-0.5	-0.5	5.314133	1.21449	-1.45406	-0.37728	1.71887647939595	0.727142	-7.958489	-2.343857
Trial1	1	1	blindfold	counterclockwise	practice	Free	1	-0.5	-0.5	5.334137	1.22011	-1.45402	-0.39377	1.7233870764149	0.79484	-7.852694	-2.06363
Trial1	1	1	blindfold	counterclockwise	practice	Free	1	-0.5	-0.5	5.354126	1.22574	-1.45393	-0.42555	1.72734512933723	0.721538	-7.801912	-1.969832
Trial1	1	1	blindfold	counterclockwise	practice	Free	1	-0.5	-0.5	5.37413	1.23666	-1.45384	-0.44235	1.73761661313403	0.920152	-8.017734	-2.724273
Trial1	1	1	blindfold	counterclockwise	practice	Free	1	-0.5	-0.5	5.394135	1.2424	-1.454	-0.45889	1.74288495466422	0.804902	-8.335119	-2.457629
Trial1	1	1	blindfold	counterclockwise	practice	Free	1	-0.5	-0.5	5.414139	1.24784	-1.4541	-0.47556	1.74801091032731	0.821746	-7.954257	-2.433515
Trial1	1	1	blindfold	counterclockwise	practice	Free	1	-0.5	-0.5	5.434128	1.25369	-1.45405	-0.49291	1.75370433639349	0.929754	-8.085443	-2.381438
Trial1	1	1	blindfold	counterclockwise	practice	Free	1	-0.5	-0.5	5.454132	1.25949	-1.45404	-0.52752	1.75970521870268	0.804152	-8.208165	-2.400471
Trial1	1	1	blindfold	counterclockwise	practice	Free	1	-0.5	-0.5	5.474136	1.27134	-1.45398	-0.54612	1.77194019962057	0.845728	-8.26741	-3.483851
Trial1	1	1	blindfold	counterclockwise	practice	Free	1	-0.5	-0.5	5.494125	1.27723	-1.45409	-0.56628	1.7784653988928	0.631126	-8.491696	-3.461074
Trial1	1	1	blindfold	counterclockwise	practice	Free	1	-0.5	-0.5	5.51413	1.28303	-1.45419	-0.58715	1.78515859732075	0.667893	-8.191238	-3.225346
Trial1	1	1	blindfold	counterclockwise	practice	Free	1	-0.5	-0.5	5.534134	1.2891	-1.45413	-0.60761	1.7923333678705	0.625438	-8.153152	-2.586808
Trial1	1	1	blindfold	counterclockwise	practice	Free	1	-0.5	-0.5	5.554138	1.29462	-1.45408	-0.65059	1.8009271018975	0.691638	-7.979648	-2.569475
Trial1	1	1	blindfold	counterclockwise	practice	Free	1	-0.5	-0.5	5.574127	1.30653	-1.45418	-0.67208	1.81470718192628	0.761248	-8.546709	-3.16945
Trial1	1	1	blindfold	counterclockwise	practice	Free	1	-0.5	-0.5	5.594131	1.3126	-1.45426	-0.69493	1.82305131565853	0.789932	-8.352046	-2.468018
Trial1	1	1	blindfold	counterclockwise	practice	Free	1	-0.5	-0.5	5.614136	1.31875	-1.4542	-0.71741	1.8316982038399	0.726292	-8.19547	-1.945632
Trial1	1	1	blindfold	counterclockwise	practice	Free	1	-0.5	-0.5	5.634125	1.32515	-1.45407	-0.73881	1.84070714326952	0.970811	-7.988112	-2.656408
Trial1	1	1	blindfold	counterclockwise	practice	Free	1	-0.5	-0.5	5.654129	1.33156	-1.45403	-0.78579	1.85372274898388	0.894846	-8.466305	-3.111578
Trial1	1	1	blindfold	counterclockwise	practice	Free	1	-0.5	-0.5	5.674133	1.3453	-1.45422	-0.80748	1.87074206559575	0.845587	-8.140456	-1.774821
Trial1	1	1	blindfold	counterclockwise	practice	Free	1	-0.5	-0.5	5.694138	1.3519	-1.45411	-0.83023	1.88111280704079	0.879204	-7.823071	-1.8974
Trial1	1	1	blindfold	counterclockwise	practice	Free	1	-0.5	-0.5	5.714127	1.35909	-1.45399	-0.85279	1.8922676197389	1.130745	-8.432451	-2.93877
Trial1	1	1	blindfold	counterclockwise	practice	Free	1	-0.5	-0.5	5.734131	1.36635	-1.45414	-0.8756	1.9037693852128	0.915291	-8.534014	-2.696792
Trial1	1	1	blindfold	counterclockwise	practice	Free	1	-0.5	-0.5	5.754135	1.37372	-1.45423	-0.92085	1.92040139814581	0.843861	-8.157384	-1.907181
Trial1	1	1	blindfold	counterclockwise	practice	Free	1	-0.5	-0.5	5.774124	1.38888	-1.45399	-0.94173	1.93984358173282	1.085038	-8.072748	-2.29954
Trial1	1	1	blindfold	counterclockwise	practice	Free	1	-0.5	-0.5	5.794128	1.39658	-1.45405	-0.96382	1.95247140777667	0.857875	-8.40706	-2.301886
Trial1	1	1	blindfold	counterclockwise	practice	Free	1	-0.5	-0.5	5.814133	1.40431	-1.45417	-0.98455	1.96498988095115	0.840024	-8.356278	-1.63179
Trial1	1	1	blindfold	counterclockwise	practice	Free	1	-0.5	-0.5	5.834137	1.41221	-1.45414	-1.00414	1.9775500489265	0.765763	-7.848462	-0.878014
Trial1	1	1	blindfold	counterclockwise	practice	Free	1	-0.5	-0.5	5.854126	1.41973	-1.45396	-1.04263	1.99494631545953	0.76218	-7.696117	-1.219594
Trial1	1	1	blindfold	counterclockwise	practice	Free	1	-0.5	-0.5	5.87413	1.43473	-1.45411	-1.06096	2.0144122121378	0.616769	-8.563636	-2.129892
Trial1	1	1	blindfold	counterclockwise	practice	Free	1	-0.5	-0.5	5.894135	1.44173	-1.45424	-1.07871	2.02613445648786	0.380108	-8.280106	-1.729028
Trial1	1	1	blindfold	counterclockwise	practice	Free	1	-0.5	-0.5	5.914139	1.44851	-1.45416	-1.09622	2.03768723347221	0.410178	-8.03043	-1.303825
Trial1	1	1	blindfold	counterclockwise	practice	Free	1	-0.5	-0.5	5.934128	1.45491	-1.45404	-1.11243	2.0485955530996	0.511897	-7.945794	-1.943868
Trial1	1	1	blindfold	counterclockwise	practice	Free	1	-0.5	-0.5	5.954132	1.46069	-1.45401	-1.14602	2.06437572105247	0.558636	-8.288569	-2.336014
Trial1	1	1	blindfold	counterclockwise	practice	Free	1	-0.5	-0.5	5.974136	1.47209	-1.45415	-1.16189	2.08020128904902	0.633482	-8.26741	-1.750161
Trial1	1	1	blindfold	counterclockwise	practice	Free	1	-0.5	-0.5	5.994125	1.4774	-1.45412	-1.17752	2.09024984513479	0.594373	-8.043125	-1.412475
Trial1	1	1	blindfold	counterclockwise	practice	Free	1	-0.5	-0.5	6.01413	1.48258	-1.45405	-1.19215	2.09992734692096	0.655126	-7.928866	-1.516499
Trial1	1	1	blindfold	counterclockwise	practice	Free	1	-0.5	-0.5	6.034134	1.48785	-1.45399	-1.20723	2.10991034406461	0.734433	-8.085443	-2.251943
Trial1	1	1	blindfold	counterclockwise	practice	Free	1	-0.5	-0.5	6.054138	1.49295	-1.45405	-1.23692	2.1248295551874	0.684736	-8.390133	-2.53014
Trial1	1	1	blindfold	counterclockwise	practice	Free	1	-0.5	-0.5	6.074127	1.50295	-1.45419	-1.25192	2.13943746242991	0.472169	-8.127761	-2.479187
Trial1	1	1	blindfold	counterclockwise	practice	Free	1	-0.5	-0.5	6.094131	1.50755	-1.45408	-1.26753	2.14926946970801	0.337469	-7.911939	-2.286785
Trial1	1	1	blindfold	counterclockwise	practice	Free	1	-0.5	-0.5	6.114136	1.51185	-1.45398	-1.28297	2.15883830914105	0.262868	-7.916171	-2.466599
Trial1	1	1	blindfold	counterclockwise	practice	Free	1	-0.5	-0.5	6.134125	1.51596	-1.45395	-1.29951	2.16871180123858	0.226853	-7.903476	-2.915029
Trial1	1	1	blindfold	counterclockwise	practice	Free	1	-0.5	-0.5	6.154129	1.51969	-1.45398	-1.33342	2.1848882819849	0.230974	-8.170079	-3.100053
Trial1	1	1	blindfold	counterclockwise	practice	Free	1	-0.5	-0.5	6.174133	1.52652	-1.45416	-1.35095	2.19793067984726	0.261248	-8.258947	-2.830044
Trial1	1	1	blindfold	counterclockwise	practice	Free	1	-0.5	-0.5	6.194138	1.52954	-1.45414	-1.36921	2.20784021424525	0.205284	-8.212397	-2.592351
Trial1	1	1	blindfold	counterclockwise	practice	Free	1	-0.5	-0.5	6.214127	1.53247	-1.45409	-1.38706	2.21761348427875	0.253498	-8.093907	-2.44255
Trial1	1	1	blindfold	counterclockwise	practice	Free	1	-0.5	-0.5	6.234131	1.53522	-1.45404	-1.40531	2.22748890394585	0.357693	-8.064284	-2.757993
Trial1	1	1	blindfold	counterclockwise	practice	Free	1	-0.5	-0.5	6.254135	1.53799	-1.45404	-1.44481	2.24634572859512	0.349955	-8.246251	-3.222032
Trial1	1	1	blindfold	counterclockwise	practice	Free	1	-0.5	-0.5	6.274124	1.54365	-1.45417	-1.46428	2.25972152838585	0.234336	-8.216629	-2.502538
Trial1	1	1	blindfold	counterclockwise	practice	Free	1	-0.5	-0.5	6.294128	1.54618	-1.45411	-1.48286	2.26999258844887	0.182783	-8.017734	-1.942707
Trial1	1	1	blindfold	counterclockwise	practice	Free	1	-0.5	-0.5	6.314133	1.54869	-1.45402	-1.50308	2.28107442969671	0.299638	-7.950025	-2.216664
Trial1	1	1	blindfold	counterclockwise	practice	Free	1	-0.5	-0.5	6.334137	1.5514	-1.454	-1.52177	2.29178002285499	0.613829	-8.187006	-2.761196
Trial1	1	1	blindfold	counterclockwise	practice	Free	1	-0.5	-0.5	6.354126	1.55407	-1.45409	-1.56025	2.31156520641301	0.511978	-8.288569	-2.306702
Trial1	1	1	blindfold	counterclockwise	practice	Free	1	-0.5	-0.5	6.37413	1.55998	-1.45405	-1.57868	2.32531038127082	0.385576	-7.759594	-1.403788
Trial1	1	1	blindfold	counterclockwise	practice	Free	1	-0.5	-0.5	6.394135	1.56299	-1.4539	-1.59564	2.33588413300422	0.225289	-7.548004	-1.130075
Trial1	1	1	blindfold	counterclockwise	practice	Free	1	-0.5	-0.5	6.414139	1.5657	-1.45376	-1.6119	2.34594086168838	0.212862	-7.306792	-1.369154
Trial1	1	1	blindfold	counterclockwise	practice	Free	1	-0.5	-0.5	6.434128	1.56842	-1.45369	-1.62745	2.35573863129313	0.025749	-7.526845	-1.367991
Trial1	1	1	blindfold	counterclockwise	practice	Free	1	-0.5	-0.5	6.454132	1.57071	-1.45374	-1.65646	2.37175873794209	-0.390942	-7.615713	-1.244024
Trial1	1	1	blindfold	counterclockwise	practice	Free	1	-0.5	-0.5	6.474136	1.57301	-1.45384	-1.66942	2.38010786984854	-1.657847	-7.759594	-1.305054
Trial1	1	1	blindfold	counterclockwise	practice	Free	1	-0.5	-0.5	6.494125	1.57215	-1.45388	-1.68178	2.38545798406646	-2.444583	-7.941562	-1.044474
Trial1	1	1	blindfold	counterclockwise	practice	Free	1	-0.5	-0.5	6.51413	1.56943	-1.45393	-1.69324	2.38879918143534	-2.840415	-7.806144	-1.551954
Trial1	1	1	blindfold	counterclockwise	practice	Free	1	-0.5	-0.5	6.534134	1.5646	-1.4539	-1.70459	2.3903159599214	-3.223274	-7.531077	-1.837823
Trial1	1	1	blindfold	counterclockwise	practice	Free	1	-0.5	-0.5	6.554138	1.55785	-1.45375	-1.72782	2.39630719918861	-3.614287	-6.964016	-1.704572
Trial1	1	1	blindfold	counterclockwise	practice	Free	1	-0.5	-0.5	6.574127	1.53672	-1.45333	-1.73833	2.38362942393423	-4.049895	-6.5493	-0.784159
Trial1	1	1	blindfold	counterclockwise	practice	Free	1	-0.5	-0.5	6.594131	1.52331	-1.45327	-1.74915	2.37784754655878	-3.885672	-6.727035	-0.785953
Trial1	1	1	blindfold	counterclockwise	practice	Free	1	-0.5	-0.5	6.614136	1.50692	-1.45334	-1.75941	2.36935464084409	-3.704749	-7.057116	-0.841617
Trial1	1	1	blindfold	counterclockwise	practice	Free	1	-0.5	-0.5	6.634125	1.4892	-1.45349	-1.76946	2.35975533081945	-3.699458	-7.311024	-0.837529
Trial1	1	1	blindfold	counterclockwise	practice	Free	1	-0.5	-0.5	6.654129	1.46989	-1.45362	-1.78928	2.35429600330883	-3.699448	-7.366037	-0.837642
Trial1	1	1	blindfold	counterclockwise	practice	Free	1	-0.5	-0.5	6.674133	1.4261	-1.45368	-1.79901	2.32320648028767	-3.919015	-7.340646	-0.653358
Trial1	1	1	blindfold	counterclockwise	practice	Free	1	-0.5	-0.5	6.694138	1.40215	-1.45367	-1.80819	2.3085787096688	-3.984999	-7.289865	-0.522658
Trial1	1	1	blindfold	counterclockwise	practice	Free	1	-0.5	-0.5	6.714127	1.37576	-1.45364	-1.81708	2.29198056101397	-3.840554	-7.20946	-0.455714
Trial1	1	1	blindfold	counterclockwise	practice	Free	1	-0.5	-0.5	6.734131	1.34863	-1.45363	-1.82579	2.27489605753513	-3.685201	-7.336414	-0.536813
Trial1	1	1	blindfold	counterclockwise	practice	Free	1	-0.5	-0.5	6.754135	1.32025	-1.45368	-1.84309	2.26212313760789	-3.406253	-7.543773	-0.561526
Trial1	1	1	blindfold	counterclockwise	practice	Free	1	-0.5	-0.5	6.774124	1.25974	-1.4538	-1.85177	2.21900130191177	-3.238212	-7.569163	-0.607374
Trial1	1	1	blindfold	counterclockwise	practice	Free	1	-0.5	-0.5	6.794128	1.2288	-1.4538	-1.8603	2.19981033136477	-3.153006	-7.543773	-0.818524
Trial1	1	1	blindfold	counterclockwise	practice	Free	1	-0.5	-0.5	6.814133	1.19714	-1.45378	-1.86908	2.18051928111092	-3.203161	-7.594554	-0.89349
Trial1	1	1	blindfold	counterclockwise	practice	Free	1	-0.5	-0.5	6.834137	1.16376	-1.45379	-1.87853	2.16065773854667	-3.242584	-7.645336	-1.091693
Trial1	1	1	blindfold	counterclockwise	practice	Free	1	-0.5	-0.5	6.854126	1.13064	-1.45382	-1.88824	2.14154083512207	-3.28079	-7.734204	-1.281156
Trial1	1	1	blindfold	counterclockwise	practice	Free	1	-0.5	-0.5	6.87413	1.09579	-1.45387	-1.9092	2.12894103783609	-3.259419	-7.852694	-1.309376
Trial1	1	1	blindfold	counterclockwise	practice	Free	1	-0.5	-0.5	6.894135	1.02621	-1.45391	-1.92073	2.085135614509	-3.170442	-7.704581	-1.301326
Trial1	1	1	blindfold	counterclockwise	practice	Free	1	-0.5	-0.5	6.914139	0.98954	-1.45387	-1.93238	2.06650479043355	-2.943504	-7.641104	-1.309012
Trial1	1	1	blindfold	counterclockwise	practice	Free	1	-0.5	-0.5	6.934128	0.95355	-1.45384	-1.94453	2.04926193983149	-2.841354	-7.704581	-1.380564
Trial1	1	1	blindfold	counterclockwise	practice	Free	1	-0.5	-0.5	6.954132	0.91726	-1.45385	-1.9704	2.04222974268396	-2.815922	-7.742667	-1.312494
Trial1	1	1	blindfold	counterclockwise	practice	Free	1	-0.5	-0.5	6.974136	0.84266	-1.45385	-1.98373	2.00104743713905	-2.932461	-7.628409	-1.393219
Trial1	1	1	blindfold	counterclockwise	practice	Free	1	-0.5	-0.5	6.994125	0.80536	-1.45385	-1.99792	1.98688933132693	-2.893484	-7.801912	-1.455373
Trial1	1	1	blindfold	counterclockwise	practice	Free	1	-0.5	-0.5	7.01413	0.76655	-1.45389	-2.01247	1.97274287117086	-2.9346	-7.751131	-1.303755
Trial1	1	1	blindfold	counterclockwise	practice	Free	1	-0.5	-0.5	7.034134	0.72736	-1.45388	-2.02608	1.95840066440992	-2.871317	-7.636872	-1.456991
Trial1	1	1	blindfold	counterclockwise	practice	Free	1	-0.5	-0.5	7.054138	0.69014	-1.45386	-2.03875	1.94529826289832	-2.762951	-7.704581	-1.637444
Trial1	1	1	blindfold	counterclockwise	practice	Free	1	-0.5	-0.5	7.074127	0.61072	-1.45403	-2.04184	1.9002551651457	-1.949095	-9.194175	-3.434007
Trial1	1	1	blindfold	counterclockwise	practice	Free	1	-0.5	-0.5	7.094131	0.57202	-1.45442	-2.04451	1.880089801387	-2.117343	-8.796385	-2.238914
Trial1	1	1	blindfold	counterclockwise	practice	Free	1	-0.5	-0.5	7.114136	0.53398	-1.45444	-2.047	1.86073196689994	-2.220304	-8.254715	-1.564857
Trial1	1	1	blindfold	counterclockwise	practice	Free	1	-0.5	-0.5	7.134125	0.49527	-1.45415	-2.04929	1.84142926122954	-2.472125	-7.552236	-1.172697
Trial1	1	1	blindfold	counterclockwise	practice	Free	1	-0.5	-0.5	7.154129	0.45665	-1.45384	-2.05326	1.82422479484126	-2.536947	-7.5607	-1.129234
Trial1	1	1	blindfold	counterclockwise	practice	Free	1	-0.5	-0.5	7.174133	0.38054	-1.45384	-2.05488	1.78689737541532	-2.229454	-7.873853	-1.20808
Trial1	1	1	blindfold	counterclockwise	practice	Free	1	-0.5	-0.5	7.194138	0.34453	-1.45393	-2.05638	1.77074836069141	-2.279161	-8.047357	-1.254953
Trial1	1	1	blindfold	counterclockwise	practice	Free	1	-0.5	-0.5	7.214127	0.30775	-1.45403	-2.05773	1.75470301407873	-2.161126	-8.258947	-1.392765
Trial1	1	1	blindfold	counterclockwise	practice	Free	1	-0.5	-0.5	7.234131	0.2704	-1.45412	-2.05885	1.73882974325443	-1.947678	-8.352046	-1.647401
Trial1	1	1	blindfold	counterclockwise	practice	Free	1	-0.5	-0.5	7.254135	0.23485	-1.45416	-2.06058	1.72493898174082	-1.801509	-8.199702	-1.673096
Trial1	1	1	blindfold	counterclockwise	practice	Free	1	-0.5	-0.5	7.274124	0.16623	-1.45404	-2.0612	1.69741201314355	-1.718242	-7.988112	-1.414856
Trial1	1	1	blindfold	counterclockwise	practice	Free	1	-0.5	-0.5	7.294128	0.1322	-1.45399	-2.06168	1.68479101561982	-1.622598	-7.971184	-1.40214
Trial1	1	1	blindfold	counterclockwise	practice	Free	1	-0.5	-0.5	7.314133	0.099097	-1.45397	-2.06201	1.67295923723111	-1.640583	-8.000807	-1.429556
Trial1	1	1	blindfold	counterclockwise	practice	Free	1	-0.5	-0.5	7.334137	0.066887	-1.45399	-2.06221	1.66188483739431	-1.696271	-8.081211	-1.520945
Trial1	1	1	blindfold	counterclockwise	practice	Free	1	-0.5	-0.5	7.354126	0.0373	-1.45403	-2.06227	1.6520833377339	-1.832831	-8.119297	-1.662982
Trial1	1	1	blindfold	counterclockwise	practice	Free	1	-0.5	-0.5	7.37413	-0.022726	-1.4541	-2.06214	1.63342334128417	-2.070927	-8.225092	-1.957225
Trial1	1	1	blindfold	counterclockwise	practice	Free	1	-0.5	-0.5	7.394135	-0.051467	-1.45412	-2.06191	1.6250369765268	-2.070346	-8.280106	-2.060018
Trial1	1	1	blindfold	counterclockwise	practice	Free	1	-0.5	-0.5	7.414139	-0.07970101	-1.45414	-2.06158	1.61715279471785	-2.104345	-8.254715	-2.170998
Trial1	1	1	blindfold	counterclockwise	practice	Free	1	-0.5	-0.5	7.434128	-0.1083	-1.45414	-2.06116	1.60954953596763	-2.183923	-8.237788	-2.166702
Trial1	1	1	blindfold	counterclockwise	practice	Free	1	-0.5	-0.5	7.454132	-0.13646	-1.45413	-2.06008	1.60187736544045	-2.121982	-8.271642	-2.071598
Trial1	1	1	blindfold	counterclockwise	practice	Free	1	-0.5	-0.5	7.474136	-0.18977	-1.45412	-2.05944	1.58999880240558	-2.02235	-8.305497	-1.942153
Trial1	1	1	blindfold	counterclockwise	practice	Free	1	-0.5	-0.5	7.494125	-0.21563	-1.45415	-2.0587	1.58442805258525	-1.829895	-8.318192	-1.81048
Trial1	1	1	blindfold	counterclockwise	practice	Free	1	-0.5	-0.5	7.51413	-0.24153	-1.45417	-2.05794	1.57923519571716	-1.675803	-8.292801	-1.577007
Trial1	1	1	blindfold	counterclockwise	practice	Free	1	-0.5	-0.5	7.534134	-0.26575	-1.45415	-2.05714	1.57466135880221	-1.459707	-8.191238	-1.317348
Trial1	1	1	blindfold	counterclockwise	practice	Free	1	-0.5	-0.5	7.554138	-0.28894	-1.45411	-2.05545	1.56970408183979	-1.333117	-8.144688	-1.11485
Trial1	1	1	blindfold	counterclockwise	practice	Free	1	-0.5	-0.5	7.574127	-0.33281	-1.45408	-2.05457	1.5635345409162	-1.530928	-8.301265	-1.14202
Trial1	1	1	blindfold	counterclockwise	practice	Free	1	-0.5	-0.5	7.594131	-0.35353	-1.45414	-2.05371	1.56059865725334	-1.444487	-8.40706	-1.14649
Trial1	1	1	blindfold	counterclockwise	practice	Free	1	-0.5	-0.5	7.614136	-0.37265	-1.4542	-2.05285	1.55806327551965	-1.477853	-8.449378	-1.150142
Trial1	1	1	blindfold	counterclockwise	practice	Free	1	-0.5	-0.5	7.634125	-0.39079	-1.45422	-2.05199	1.55582771773379	-1.588753	-8.402828	-1.208938
Trial1	1	1	blindfold	counterclockwise	practice	Free	1	-0.5	-0.5	7.654129	-0.4081	-1.45421	-2.05024	1.55296161878853	-1.768687	-8.373205	-1.264541
Trial1	1	1	blindfold	counterclockwise	practice	Free	1	-0.5	-0.5	7.674133	-0.44133	-1.45418	-2.04936	1.5504704740337	-2.084524	-8.31396	-1.35875
Trial1	1	1	blindfold	counterclockwise	practice	Free	1	-0.5	-0.5	7.694138	-0.45709	-1.45417	-2.04843	1.54902441183109	-2.242928	-8.301265	-1.409227
Trial1	1	1	blindfold	counterclockwise	practice	Free	1	-0.5	-0.5	7.714127	-0.47265	-1.45415	-2.04751	1.54775157580767	-2.45667	-8.237788	-1.387849
Trial1	1	1	blindfold	counterclockwise	practice	Free	1	-0.5	-0.5	7.734131	-0.48864	-1.45413	-2.04652	1.54656171667414	-2.54509	-8.301265	-1.466839
Trial1	1	1	blindfold	counterclockwise	practice	Free	1	-0.5	-0.5	7.754135	-0.50471	-1.45415	-2.04443	1.54443719948141	-2.647561	-8.36051	-1.425535
Trial1	1	1	blindfold	counterclockwise	practice	Free	1	-0.5	-0.5	7.774124	-0.5369	-1.45418	-2.04338	1.5438210730746	-2.649869	-8.288569	-1.241288
Trial1	1	1	blindfold	counterclockwise	practice	Free	1	-0.5	-0.5	7.794128	-0.55251	-1.45414	-2.04225	1.5431438174039	-2.46299	-8.199702	-1.015916
Trial1	1	1	blindfold	counterclockwise	practice	Free	1	-0.5	-0.5	7.814133	-0.56868	-1.4541	-2.04106	1.54258963524509	-2.322994	-8.170079	-0.983042
Trial1	1	1	blindfold	counterclockwise	practice	Free	1	-0.5	-0.5	7.834137	-0.58533	-1.45408	-2.03988	1.54224243872791	-2.170854	-8.19547	-0.845469
Trial1	1	1	blindfold	counterclockwise	practice	Free	1	-0.5	-0.5	7.854126	-0.60136	-1.45409	-2.03737	1.54070771666289	-2.17233	-8.229324	-0.679932
Trial1	1	1	blindfold	counterclockwise	practice	Free	1	-0.5	-0.5	7.87413	-0.63355	-1.45413	-2.03617	1.54196429468433	-2.059118	-8.271642	-0.277224
Trial1	1	1	blindfold	counterclockwise	practice	Free	1	-0.5	-0.5	7.894135	-0.64905	-1.45413	-2.0349	1.54211989102608	-1.836985	-8.229324	0.123655
Trial1	1	1	blindfold	counterclockwise	practice	Free	1	-0.5	-0.5	7.914139	-0.66313	-1.45413	-2.03314	1.54179447764472	-1.484964	-8.182774	0.76483
Trial1	1	1	blindfold	counterclockwise	practice	Free	1	-0.5	-0.5	7.934128	-0.67735	-1.45407	-2.0306	1.54084055482652	-1.346045	-7.945794	1.333208
Trial1	1	1	blindfold	counterclockwise	practice	Free	1	-0.5	-0.5	7.954132	-0.68995	-1.45398	-2.0221	1.53390655598972	-1.201539	-7.77229	1.607752
Trial1	1	1	blindfold	counterclockwise	practice	Free	1	-0.5	-0.5	7.974136	-0.71347	-1.45388	-2.01599	1.53094584179663	-0.770795	-7.810376	2.426521
Trial1	1	1	blindfold	counterclockwise	practice	Free	1	-0.5	-0.5	7.994125	-0.72346	-1.45391	-2.00795	1.52441695969826	-0.705573	-7.93733	3.15692
Trial1	1	1	blindfold	counterclockwise	practice	Free	1	-0.5	-0.5	8.01413	-0.73275	-1.45398	-1.99811	1.5160824332192	-0.714394	-8.182774	3.898319
Trial1	1	1	blindfold	counterclockwise	practice	Free	1	-0.5	-0.5	8.034134	-0.74099	-1.45408	-1.98621	1.50562168438244	-0.819311	-8.297033	4.185581
Trial1	1	1	blindfold	counterclockwise	practice	Free	1	-0.5	-0.5	8.054138	-0.74872	-1.45413	-1.97181	1.49267755727954	-0.861484	-8.246251	4.326988
Trial1	1	1	blindfold	counterclockwise	practice	Free	1	-0.5	-0.5	8.074127	-0.75641	-1.45411	-1.93742	1.46011051601384	-0.963871	-8.047357	4.401887
Trial1	1	1	blindfold	counterclockwise	practice	Free	1	-0.5	-0.5	8.094131	-0.77151	-1.45397	-1.91805	1.44380872320557	-0.925311	-8.10237	3.912313
Trial1	1	1	blindfold	counterclockwise	practice	Free	1	-0.5	-0.5	8.114136	-0.77906	-1.45399	-1.89606	1.42367762590725	-0.82738	-8.174311	3.697479
Trial1	1	1	blindfold	counterclockwise	practice	Free	1	-0.5	-0.5	8.134125	-0.78684	-1.45404	-1.87555	1.40513881435347	-0.837515	-8.043125	3.506977
Trial1	1	1	blindfold	counterclockwise	practice	Free	1	-0.5	-0.5	8.154129	-0.7939399	-1.45403	-1.82874	1.36086383073703	-0.86538	-7.865389	3.277254
Trial1	1	1	blindfold	counterclockwise	practice	Free	1	-0.5	-0.5	8.174133	-0.80995	-1.45391	-1.80508	1.34138098685677	-1.070792	-7.89078	2.736015
Trial1	1	1	blindfold	counterclockwise	practice	Free	1	-0.5	-0.5	8.194138	-0.81815	-1.45392	-1.78047	1.31940246627812	-1.101278	-7.924635	2.694352
Trial1	1	1	blindfold	counterclockwise	practice	Free	1	-0.5	-0.5	8.214127	-0.82664	-1.45395	-1.75541	1.29720771413992	-1.283596	-7.814608	2.864854
Trial1	1	1	blindfold	counterclockwise	practice	Free	1	-0.5	-0.5	8.234131	-0.83609	-1.45389	-1.7307	1.27576604300479	-1.404516	-7.488759	2.692297
Trial1	1	1	blindfold	counterclockwise	practice	Free	1	-0.5	-0.5	8.254135	-0.84554	-1.45378	-1.70586	1.25439081176472	-1.451965	-7.42105	2.10946
Trial1	1	1	blindfold	counterclockwise	practice	Free	1	-0.5	-0.5	8.274124	-0.85546	-1.45374	-1.65535	1.20879501917857	-1.306877	-7.746899	2.462254
Trial1	1	1	blindfold	counterclockwise	practice	Free	1	-0.5	-0.5	8.294128	-0.87628	-1.45389	-1.62912	1.19016746832008	-1.285136	-7.590322	3.023261
Trial1	1	1	blindfold	counterclockwise	practice	Free	1	-0.5	-0.5	8.314133	-0.88713	-1.45382	-1.60129	1.16735138006131	-1.374284	-7.281401	3.088014
Trial1	1	1	blindfold	counterclockwise	practice	Free	1	-0.5	-0.5	8.334137	-0.89871	-1.45372	-1.57351	1.14516088633811	-1.303435	-7.39566	2.955113
Trial1	1	1	blindfold	counterclockwise	practice	Free	1	-0.5	-0.5	8.354126	-0.91028	-1.45373	-1.5135	1.09339476446047	-1.237812	-7.463368	3.483336
Trial1	1	1	blindfold	counterclockwise	practice	Free	1	-0.5	-0.5	8.37413	-0.93483	-1.45368	-1.48231	1.074248660697	-1.336557	-7.107897	3.161726
Trial1	1	1	blindfold	counterclockwise	practice	Free	1	-0.5	-0.5	8.394135	-0.94758	-1.45362	-1.44943	1.04964048233333	-1.128405	-7.501455	3.008259
Trial1	1	1	blindfold	counterclockwise	practice	Free	1	-0.5	-0.5	8.414139	-0.96062	-1.45373	-1.41665	1.02587420267396	-1.06262	-7.674958	3.291804
Trial1	1	1	blindfold	counterclockwise	practice	Free	1	-0.5	-0.5	8.434128	-0.97426	-1.45381	-1.38314	1.00242641850622	-1.135899	-7.179838	3.134328
Trial1	1	1	blindfold	counterclockwise	practice	Free	1	-0.5	-0.5	8.454132	-0.98773	-1.45367	-1.31388	0.948831480693487	-1.188899	-7.099434	2.688471
Trial1	1	1	blindfold	counterclockwise	practice	Free	1	-0.5	-0.5	8.474136	-1.01544	-1.45377	-1.27924	0.934287531312763	-0.910258	-7.564932	2.961255
Trial1	1	1	blindfold	counterclockwise	practice	Free	1	-0.5	-0.5	8.494125	-1.02911	-1.45376	-1.24362	0.912649018745751	-0.883533	-7.129056	2.241717
Trial1	1	1	blindfold	counterclockwise	practice	Free	1	-0.5	-0.5	8.51413	-1.04279	-1.45366	-1.20907	0.89297319846584	-0.852528	-7.501455	2.270249
Trial1	1	1	blindfold	counterclockwise	practice	Free	1	-0.5	-0.5	8.534134	-1.05681	-1.45374	-1.17451	0.874643437586877	-0.937588	-7.768058	2.581209
Trial1	1	1	blindfold	counterclockwise	practice	Free	1	-0.5	-0.5	8.554138	-1.07031	-1.45375	-1.10541	0.83172996573014	-0.718922	-7.200997	1.948069
Trial1	1	1	blindfold	counterclockwise	practice	Free	1	-0.5	-0.5	8.574127	-1.09719	-1.45372	-1.07179	0.82678879049593	-0.66208	-7.518382	2.252688
Trial1	1	1	blindfold	counterclockwise	practice	Free	1	-0.5	-0.5	8.594131	-1.11002	-1.45376	-1.03788	0.813289166154286	-0.583022	-7.158679	1.557063
Trial1	1	1	blindfold	counterclockwise	practice	Free	1	-0.5	-0.5	8.614136	-1.12286	-1.45368	-1.00477	0.801715234440736	-0.319185	-7.39566	1.469405
Trial1	1	1	blindfold	counterclockwise	practice	Free	1	-0.5	-0.5	8.634125	-1.13523	-1.45373	-0.9733	0.792167882762097	-0.354363	-7.742667	1.678101
Trial1	1	1	blindfold	counterclockwise	practice	Free	1	-0.5	-0.5	8.654129	-1.14671	-1.45376	-0.91251	0.767071316412918	-0.296745	-7.129056	1.150879
Trial1	1	1	blindfold	counterclockwise	practice	Free	1	-0.5	-0.5	8.674133	-1.16816	-1.45365	-0.88521	0.771248667553717	-0.049594	-7.759594	0.948447
Trial1	1	1	blindfold	counterclockwise	practice	Free	1	-0.5	-0.5	8.694138	-1.17794	-1.45379	-0.85736	0.766360771433498	0.063924	-7.581859	1.259145
Trial1	1	1	blindfold	counterclockwise	practice	Free	1	-0.5	-0.5	8.714127	-1.18726	-1.45374	-0.8308	0.762728647089076	-0.103109	-7.281401	0.927756
Trial1	1	1	blindfold	counterclockwise	practice	Free	1	-0.5	-0.5	8.734131	-1.19571	-1.45368	-0.807	0.76043497489349	-0.073903	-7.658031	0.961759
Trial1	1	1	blindfold	counterclockwise	practice	Free	1	-0.5	-0.5	8.754135	-1.20356	-1.45379	-0.78303	0.758355237195593	0.032101	-7.814608	0.775638
Trial1	1	1	blindfold	counterclockwise	practice	Free	1	-0.5	-0.5	8.774124	-1.21093	-1.45386	-0.73965	0.75023568178295	-0.029164	-7.408355	1.170226
Trial1	1	1	blindfold	counterclockwise	practice	Free	1	-0.5	-0.5	8.794128	-1.2235	-1.45371	-0.7191	0.755947801538502	0.0023134	-7.704581	0.828855
Trial1	1	1	blindfold	counterclockwise	practice	Free	1	-0.5	-0.5	8.814133	-1.22893	-1.45381	-0.70045	0.755988851468916	0.373626	-7.763826	0.876952
Trial1	1	1	blindfold	counterclockwise	practice	Free	1	-0.5	-0.5	8.834137	-1.23372	-1.45385	-0.68275	0.756136687494867	0.411419	-7.624177	1.192507
Trial1	1	1	blindfold	counterclockwise	practice	Free	1	-0.5	-0.5	8.854126	-1.23755	-1.45381	-0.64846	0.752343281352352	0.297152	-7.531077	1.497655
Trial1	1	1	blindfold	counterclockwise	practice	Free	1	-0.5	-0.5	8.87413	-1.24328	-1.45381	-0.63336	0.755149080998757	0.463954	-7.700349	1.410379
Trial1	1	1	blindfold	counterclockwise	practice	Free	1	-0.5	-0.5	8.894135	-1.24498	-1.45386	-0.61777	0.754231359564557	0.531009	-7.793449	1.785187
Trial1	1	1	blindfold	counterclockwise	practice	Free	1	-0.5	-0.5	8.914139	-1.2461	-1.45389	-0.60247	0.753103731680691	0.592361	-7.84423	2.014682
Trial1	1	1	blindfold	counterclockwise	practice	Free	1	-0.5	-0.5	8.934128	-1.24654	-1.45388	-0.58838	0.751753347980762	0.586076	-7.590322	1.817672
Trial1	1	1	blindfold	counterclockwise	practice	Free	1	-0.5	-0.5	8.954132	-1.24638	-1.45385	-0.55907	0.748713780902001	0.761917	-7.793449	2.038409
Trial1	1	1	blindfold	counterclockwise	practice	Free	1	-0.5	-0.5	8.974136	-1.24437	-1.4538	-0.5451	0.745734996896105	0.683926	-7.624177	2.009996
Trial1	1	1	blindfold	counterclockwise	practice	Free	1	-0.5	-0.5	8.994125	-1.24262	-1.45383	-0.53145	0.743285646518548	0.7391	-7.852694	1.891811
Trial1	1	1	blindfold	counterclockwise	practice	Free	1	-0.5	-0.5	9.01413	-1.24046	-1.45391	-0.5183	0.740686020858034	0.959317	-7.801912	1.689834
Trial1	1	1	blindfold	counterclockwise	practice	Free	1	-0.5	-0.5	9.034134	-1.23787	-1.45393	-0.5058	0.737892773011946	1.21235	-7.780753	1.526314
Trial1	1	1	blindfold	counterclockwise	practice	Free	1	-0.5	-0.5	9.054138	-1.23447	-1.45389	-0.4827	0.734673727335968	1.292019	-7.552236	1.244375
Trial1	1	1	blindfold	counterclockwise	practice	Free	1	-0.5	-0.5	9.074127	-1.2259	-1.4538	-0.47249	0.726421031290671	1.516368	-7.586091	1.04791
Trial1	1	1	blindfold	counterclockwise	practice	Free	1	-0.5	-0.5	9.094131	-1.22081	-1.45379	-0.46286	0.721766127532163	1.729662	-7.674958	0.926694
Trial1	1	1	blindfold	counterclockwise	practice	Free	1	-0.5	-0.5	9.114136	-1.21493	-1.45383	-0.4544	0.716382702493151	1.897965	-7.67919	0.818806
Trial1	1	1	blindfold	counterclockwise	practice	Free	1	-0.5	-0.5	9.134125	-1.20857	-1.45384	-0.44678	0.710565844016278	2.227833	-7.729972	0.676921
Trial1	1	1	blindfold	counterclockwise	practice	Free	1	-0.5	-0.5	9.154129	-1.20122	-1.45386	-0.43311	0.704403159088907	2.478748	-7.734204	0.851904
Trial1	1	1	blindfold	counterclockwise	practice	Free	1	-0.5	-0.5	9.174133	-1.18451	-1.45385	-0.42699	0.688392609901708	2.586036	-7.687654	0.82064
Trial1	1	1	blindfold	counterclockwise	practice	Free	1	-0.5	-0.5	9.194138	-1.17498	-1.45386	-0.42091	0.679597887183418	2.662112	-7.700349	0.917669
Trial1	1	1	blindfold	counterclockwise	practice	Free	1	-0.5	-0.5	9.214127	-1.16441	-1.45387	-0.41517	0.669803529478519	2.568423	-7.759594	0.860125
Trial1	1	1	blindfold	counterclockwise	practice	Free	1	-0.5	-0.5	9.234131	-1.1535	-1.45388	-0.40933	0.659759991138413	2.566613	-7.806144	0.912231
Trial1	1	1	blindfold	counterclockwise	practice	Free	1	-0.5	-0.5	9.254135	-1.14169	-1.45389	-0.39767	0.649798049478625	2.551583	-7.734204	1.108143
Trial1	1	1	blindfold	counterclockwise	practice	Free	1	-0.5	-0.5	9.274124	-1.11716	-1.45383	-0.3918	0.626573068042991	2.514864	-7.717276	0.878022
Trial1	1	1	blindfold	counterclockwise	practice	Free	1	-0.5	-0.5	9.294128	-1.10415	-1.45386	-0.38566	0.614874608687422	2.536694	-7.823071	0.994548
Trial1	1	1	blindfold	counterclockwise	practice	Free	1	-0.5	-0.5	9.314133	-1.09026	-1.45388	-0.3796	0.602414362730381	2.516722	-7.60725	1.045574
Trial1	1	1	blindfold	counterclockwise	practice	Free	1	-0.5	-0.5	9.334137	-1.07632	-1.45384	-0.3736	0.590018441206417	2.606294	-7.768058	0.803834
Trial1	1	1	blindfold	counterclockwise	practice	Free	1	-0.5	-0.5	9.354126	-1.06186	-1.45386	-0.36153	0.578671490441199	2.708967	-7.903476	0.792171
Trial1	1	1	blindfold	counterclockwise	practice	Free	1	-0.5	-0.5	9.37413	-1.03088	-1.45386	-0.35555	0.550181191640031	2.661863	-7.641104	0.8425
Trial1	1	1	blindfold	counterclockwise	practice	Free	1	-0.5	-0.5	9.394135	-1.01486	-1.45384	-0.34928	0.536467380487775	2.65657	-7.755363	0.921011
Trial1	1	1	blindfold	counterclockwise	practice	Free	1	-0.5	-0.5	9.414139	-0.99835	-1.45385	-0.3431	0.522465656703032	2.693758	-7.674958	0.878735
Trial1	1	1	blindfold	counterclockwise	practice	Free	1	-0.5	-0.5	9.434128	-0.98081	-1.45384	-0.33675	0.507768456555183	2.629563	-7.734204	0.72788
Trial1	1	1	blindfold	counterclockwise	practice	Free	1	-0.5	-0.5	9.454132	-0.9633	-1.45387	-0.33061	0.493294891691279	2.77266	-7.789217	0.679192
Trial1	1	1	blindfold	counterclockwise	practice	Free	1	-0.5	-0.5	9.474136	-0.94477	-1.45388	-0.31767	0.480691759018942	2.724546	-7.603018	0.95443
Trial1	1	1	blindfold	counterclockwise	practice	Free	1	-0.5	-0.5	9.494125	-0.90723	-1.4538	-0.31137	0.448795677369039	2.74815	-7.793449	0.782115
Trial1	1	1	blindfold	counterclockwise	practice	Free	1	-0.5	-0.5	9.51413	-0.88768	-1.45386	-0.30467	0.434107802707962	2.589262	-7.67919	0.739238
Trial1	1	1	blindfold	counterclockwise	practice	Free	1	-0.5	-0.5	9.534134	-0.8671499	-1.45384	-0.29814	0.418982755007866	2.586952	-7.564932	0.766101
Trial1	1	1	blindfold	counterclockwise	practice	Free	1	-0.5	-0.5	9.554138	-0.84691	-1.45382	-0.28446	0.408416498299533	2.58843	-7.518382	0.848612
Trial1	1	1	blindfold	counterclockwise	practice	Free	1	-0.5	-0.5	9.574127	-0.80471	-1.45376	-0.27737	0.37737558252761	2.662234	-7.700349	0.782524
Trial1	1	1	blindfold	counterclockwise	practice	Free	1	-0.5	-0.5	9.594131	-0.78327	-1.45382	-0.2704	0.364634144518719	2.629551	-7.636872	0.82504
Trial1	1	1	blindfold	counterclockwise	practice	Free	1	-0.5	-0.5	9.614136	-0.76147	-1.45382	-0.26332	0.352681106634118	2.602782	-7.548004	0.811085
Trial1	1	1	blindfold	counterclockwise	practice	Free	1	-0.5	-0.5	9.634125	-0.73865	-1.4538	-0.25608	0.341248840436111	2.571369	-7.603018	0.904173
Trial1	1	1	blindfold	counterclockwise	practice	Free	1	-0.5	-0.5	9.654129	-0.71621	-1.4538	-0.24073	0.337591034736478	2.449473	-7.484527	0.956317
Trial1	1	1	blindfold	counterclockwise	practice	Free	1	-0.5	-0.5	9.674133	-0.67004	-1.45374	-0.23276	0.316750413653204	2.383679	-7.471832	1.141278
Trial1	1	1	blindfold	counterclockwise	practice	Free	1	-0.5	-0.5	9.694138	-0.64701	-1.45372	-0.22436	0.312392922890118	2.53231	-7.450673	0.976945
Trial1	1	1	blindfold	counterclockwise	practice	Free	1	-0.5	-0.5	9.714127	-0.623	-1.45373	-0.21608	0.309418110477582	2.521295	-7.598786	0.910535
Trial1	1	1	blindfold	counterclockwise	practice	Free	1	-0.5	-0.5	9.734131	-0.59939	-1.45377	-0.2077	0.308735596433116	2.638448	-7.416819	0.897191
Trial1	1	1	blindfold	counterclockwise	practice	Free	1	-0.5	-0.5	9.754135	-0.57542	-1.45376	-0.1899	0.319139754663908	2.609795	-7.552236	0.903966
Trial1	1	1	blindfold	counterclockwise	practice	Free	1	-0.5	-0.5	9.774124	-0.52506	-1.45373	-0.18128	0.319703676281591	2.373538	-7.315255	0.926008
Trial1	1	1	blindfold	counterclockwise	practice	Free	1	-0.5	-0.5	9.794128	-0.50109	-1.45369	-0.17214	0.327861809612972	2.291352	-7.408355	1.123595
Trial1	1	1	blindfold	counterclockwise	practice	Free	1	-0.5	-0.5	9.814133	-0.47628	-1.45369	-0.16246	0.33837241358818	2.380461	-7.298328	1.079186
Trial1	1	1	blindfold	counterclockwise	practice	Free	1	-0.5	-0.5	9.834137	-0.45056	-1.45366	-0.15298	0.350524170071437	2.554546	-7.425282	0.910907
Trial1	1	1	blindfold	counterclockwise	practice	Free	1	-0.5	-0.5	9.854126	-0.42535	-1.45371	-0.1434	0.364329770929118	2.475759	-7.42105	0.552849
Trial1	1	1	blindfold	counterclockwise	practice	Free	1	-0.5	-0.5	9.87413	-0.39917	-1.45372	-0.12517	0.388154901034462	2.37691	-7.501455	0.509549
Trial1	1	1	blindfold	counterclockwise	practice	Free	1	-0.5	-0.5	9.894135	-0.3474	-1.45364	-0.11653	0.412717824647915	2.108102	-7.175606	0.734007
Trial1	1	1	blindfold	counterclockwise	practice	Free	1	-0.5	-0.5	9.914139	-0.32199	-1.45359	-0.10726	0.431198644180485	1.917156	-7.074043	0.883156
Trial1	1	1	blindfold	counterclockwise	practice	Free	1	-0.5	-0.5	9.934128	-0.29674	-1.45355	-0.09823701	0.450253407864774	1.958656	-7.069811	0.766228
Trial1	1	1	blindfold	counterclockwise	practice	Free	1	-0.5	-0.5	9.954132	-0.27165	-1.45355	-0.088967	0.470204055006668	2.098448	-7.251778	0.74704
Trial1	1	1	blindfold	counterclockwise	practice	Free	1	-0.5	-0.5	9.974136	-0.24591	-1.45361	-0.07112899	0.498489785022342	2.195814	-7.251778	0.72212
Trial1	1	1	blindfold	counterclockwise	practice	Free	1	-0.5	-0.5	9.994125	-0.19621	-1.45363	-0.062856	0.532337530168319	1.996545	-7.188301	0.601613
Trial1	1	1	blindfold	counterclockwise	practice	Free	1	-0.5	-0.5	10.01413	-0.17158	-1.45358	-0.053954	0.553910400121165	1.996493	-7.040188	0.584241
Trial1	1	1	blindfold	counterclockwise	practice	Free	1	-0.5	-0.5	10.03413	-0.14559	-1.45354	-0.045965	0.57598110543046	2.024299	-7.200997	0.621468
Trial1	1	1	blindfold	counterclockwise	practice	Free	1	-0.5	-0.5	10.05414	-0.12197	-1.45355	-0.029548	0.603516170491831	2.03931	-7.116361	0.663066
Trial1	1	1	blindfold	counterclockwise	practice	Free	1	-0.5	-0.5	10.07413	-0.072771	-1.45357	-0.021472	0.641493310511819	1.977395	-7.188301	0.506338
Trial1	1	1	blindfold	counterclockwise	practice	Free	1	-0.5	-0.5	10.09413	-0.047973	-1.45357	-0.01407	0.663668873447978	1.979224	-6.959784	0.459542
Trial1	1	1	blindfold	counterclockwise	practice	Free	1	-0.5	-0.5	10.11414	-0.024752	-1.45351	-0.0062009	0.685345323539516	2.108576	-7.031725	0.399239
Trial1	1	1	blindfold	counterclockwise	practice	Free	1	-0.5	-0.5	10.13412	0.00056063	-1.45351	0.00076291	0.708042679740551	2.077406	-7.061347	0.365536
Trial1	1	1	blindfold	counterclockwise	practice	Free	1	-0.5	-0.5	10.15413	0.023645	-1.45352	0.014683	0.734236116605046	2.074996	-6.993639	0.508858
Trial1	1	1	blindfold	counterclockwise	practice	Free	1	-0.5	-0.5	10.17413	0.07091	-1.45352	0.021694	0.773371099663543	1.846056	-7.179838	0.284398
Trial1	1	1	blindfold	counterclockwise	practice	Free	1	-0.5	-0.5	10.19414	0.095534	-1.45356	0.027976	0.795876497117858	1.832719	-7.061347	0.482292
Trial1	1	1	blindfold	counterclockwise	practice	Free	1	-0.5	-0.5	10.21413	0.11842	-1.45354	0.034803	0.817592533297059	1.790415	-7.040188	0.593948
Trial1	1	1	blindfold	counterclockwise	practice	Free	1	-0.5	-0.5	10.23413	0.14099	-1.45352	0.040849	0.838681003832538	1.832532	-7.141752	0.364923
Trial1	1	1	blindfold	counterclockwise	practice	Free	1	-0.5	-0.5	10.25414	0.16332	-1.45356	0.052959	0.863572282706908	2.141485	-7.264474	0.330388
Trial1	1	1	blindfold	counterclockwise	practice	Free	1	-0.5	-0.5	10.27412	0.20829	-1.45363	0.058842	0.902207902135108	1.908725	-7.099434	0.498336
Trial1	1	1	blindfold	counterclockwise	practice	Free	1	-0.5	-0.5	10.29413	0.2301	-1.45358	0.064695	0.922998625308631	1.723135	-7.069811	0.544163
Trial1	1	1	blindfold	counterclockwise	practice	Free	1	-0.5	-0.5	10.31413	0.25155	-1.45355	0.070898	0.943796567894352	1.623304	-7.04442	0.537771
Trial1	1	1	blindfold	counterclockwise	practice	Free	1	-0.5	-0.5	10.33414	0.27379	-1.45353	0.076605	0.964999633449971	1.534038	-7.052884	0.615354
Trial1	1	1	blindfold	counterclockwise	practice	Free	1	-0.5	-0.5	10.35413	0.29366	-1.45351	0.0827	0.984599137201121	1.692062	-7.031725	0.637497
Trial1	1	1	blindfold	counterclockwise	practice	Free	1	-0.5	-0.5	10.37413	0.31442	-1.45351	0.094321	1.00821496140288	1.790603	-6.934393	0.585297
Trial1	1	1	blindfold	counterclockwise	practice	Free	1	-0.5	-0.5	10.39413	0.35391	-1.45344	0.099959	1.04360581132577	1.727553	-6.828598	0.288277
Trial1	1	1	blindfold	counterclockwise	practice	Free	1	-0.5	-0.5	10.41414	0.37384	-1.45342	0.10497	1.06281938949106	1.603658	-6.900539	0.19676
Trial1	1	1	blindfold	counterclockwise	practice	Free	1	-0.5	-0.5	10.43413	0.39222	-1.45345	0.11	1.080812893477	1.515977	-6.904771	0.23386
Trial1	1	1	blindfold	counterclockwise	practice	Free	1	-0.5	-0.5	10.45413	0.41128	-1.45346	0.11474	1.09924358625145	1.603222	-6.947089	0.253698
Trial1	1	1	blindfold	counterclockwise	practice	Free	1	-0.5	-0.5	10.47414	0.42989	-1.45347	0.12305	1.11932422613582	1.620827	-6.964016	0.183704
Trial1	1	1	blindfold	counterclockwise	practice	Free	1	-0.5	-0.5	10.49413	0.46484	-1.45349	0.12679	1.15055722255154	1.540779	-7.057116	0.067963
Trial1	1	1	blindfold	counterclockwise	practice	Free	1	-0.5	-0.5	10.51413	0.48214	-1.45354	0.12998	1.16682208859132	1.325282	-7.095202	-0.04354
Trial1	1	1	blindfold	counterclockwise	practice	Free	1	-0.5	-0.5	10.53413	0.49821	-1.45356	0.13268	1.18182368010432	1.077619	-7.052884	-0.218632
Trial1	1	1	blindfold	counterclockwise	practice	Free	1	-0.5	-0.5	10.55414	0.5134	-1.45355	0.13496	1.19589032620486	1.003474	-7.150215	-0.188581
Trial1	1	1	blindfold	counterclockwise	practice	Free	1	-0.5	-0.5	10.57413	0.52766	-1.45356	0.13828	1.20974644641331	1.049037	-7.18407	-0.117672
Trial1	1	1	blindfold	counterclockwise	practice	Free	1	-0.5	-0.5	10.59413	0.56515	-1.45358	0.13949	1.24237355140509	0.975895	-7.213692	-0.103867
Trial1	1	1	blindfold	counterclockwise	practice	Free	1	-0.5	-0.5	10.61414	0.56515	-1.4536	0.14044	1.24286281089874	0.895644	-7.268706	-0.105673
Trial1	1	1	blindfold	counterclockwise	practice	Free	1	-0.5	-0.5	10.63412	0.57585	-1.45361	0.1411	1.25238271282152	0.781263	-7.268706	-0.192118
Trial1	1	1	blindfold	counterclockwise	practice	Free	1	-0.5	-0.5	10.65413	0.58537	-1.45362	0.1419	1.26097726377711	0.661779	-7.289865	-0.058454
Trial1	1	1	blindfold	counterclockwise	practice	Free	1	-0.5	-0.5	10.67413	0.60018	-1.45366	0.14219	1.27389322784462	0.689766	-7.319487	0.043776
Trial1	1	1	blindfold	counterclockwise	practice	Free	1	-0.5	-0.5	10.69414	0.60595	-1.45367	0.14248	1.27902539042664	0.724172	-7.344878	0.162832
Trial1	1	1	blindfold	counterclockwise	practice	Free	1	-0.5	-0.5	10.71413	0.6103	-1.45366	0.14287	1.28298399413081	0.751795	-7.285633	0.234547
Trial1	1	1	blindfold	counterclockwise	practice	Free	1	-0.5	-0.5	10.73413	0.61393	-1.45366	0.14325	1.28631667282294	0.750791	-7.353342	0.27273
Trial1	1	1	blindfold	counterclockwise	practice	Free	1	-0.5	-0.5	10.75414	0.61624	-1.45367	0.14369	1.28853738623563	0.809644	-7.370269	0.279096
Trial1	1	1	blindfold	counterclockwise	practice	Free	1	-0.5	-0.5	10.77412	0.61815	-1.45367	0.1437	1.29019731350736	0.758921	-7.416819	0.235433
Trial1	1	1	blindfold	counterclockwise	practice	Free	1	-0.5	-0.5	10.79413	0.61818	-1.45369	0.14371	1.29022828518637	0.591529	-7.39566	0.128304
Trial1	1	1	blindfold	counterclockwise	practice	Free	1	-0.5	-0.5	10.81413	0.61821	-1.45369	0.14371	1.29025426850931	0.371533	-7.391428	0.075239
Trial1	1	1	blindfold	counterclockwise	practice	Free	1	-0.5	-0.5	10.83414	0.61822	-1.45369	0.14371	1.29026299853147	0.272909	-7.476064	0.00097367
Trial1	1	1	blindfold	counterclockwise	practice	Free	1	-0.5	-0.5	10.85413	0.61824	-1.45372	0.14371	1.29028030366286	0.364109	-7.51415	-0.057459
Trial1	1	1	blindfold	counterclockwise	practice	Free	1	-0.5	-0.5	10.87413	0.61826	-1.45374	0.14371	1.29029766052861	0.429106	-7.505686	-0.029293
Trial1	1	1	blindfold	counterclockwise	practice	Free	1	-0.5	-0.5	10.89413	0.61832	-1.45375	0.14371	1.29034962827375	0.485205	-7.497223	0.0021972
Trial1	1	1	blindfold	counterclockwise	practice	Free	1	-0.5	-0.5	10.91414	0.61834	-1.45376	0.14371	1.29036698544848	0.381626	-7.488759	0.055082
Trial1	1	1	blindfold	counterclockwise	practice	Free	1	-0.5	-0.5	10.93413	0.61835	-1.45375	0.14372	1.29038060032405	0.276935	-7.404123	0.14805
Trial1	1	1	blindfold	counterclockwise	practice	Free	1	-0.5	-0.5	10.95413	0.61837	-1.45372	0.14373	1.29040294545627	0.312266	-7.353342	0.226412
Trial1	1	1	blindfold	counterclockwise	practice	Free	1	-0.5	-0.5	10.97414	0.61839	-1.45369	0.14375	1.29043022688979	0.381091	-7.311024	0.17832
Trial2	2	1	blindfold	counterclockwise	practice	Guided	1	0.5	-0.25	0	0.44938	-1.45323	-1.05078	0.802378273366981	-0.24945	-6.909003	-1.556174
Trial2	2	1	blindfold	counterclockwise	practice	Guided	1	0.5	-0.25	0.01731873	0.44938	-1.45323	-1.05078	0.802378273366981	-0.251782	-6.917466	-1.518159
Trial2	2	1	blindfold	counterclockwise	practice	Guided	1	0.5	-0.25	0.037323	0.44937	-1.45324	-1.05077	0.802369030506882	-0.271002	-6.900539	-1.481222
Trial2	2	1	blindfold	counterclockwise	practice	Guided	1	0.5	-0.25	0.05731201	0.44935	-1.45334	-1.05076	0.802360298992314	-0.32344	-6.87938	-1.387042
Trial2	2	1	blindfold	counterclockwise	practice	Guided	1	0.5	-0.25	0.07731628	0.44933	-1.45336	-1.05075	0.802351569888174	-0.340499	-6.862453	-1.383887
Trial2	2	1	blindfold	counterclockwise	practice	Guided	1	0.5	-0.25	0.09732056	0.44932	-1.45336	-1.05075	0.802352198562169	-0.318185	-6.828598	-1.399424
Trial2	2	1	blindfold	counterclockwise	practice	Guided	1	0.5	-0.25	0.1173248	0.44931	-1.45337	-1.05074	0.802342839431097	-0.331558	-6.849757	-1.387553
Trial2	2	1	blindfold	counterclockwise	practice	Guided	1	0.5	-0.25	0.1373138	0.4493	-1.45338	-1.05074	0.802343470243228	-0.338801	-6.849757	-1.404977
Trial2	2	1	blindfold	counterclockwise	practice	Guided	1	0.5	-0.25	0.1573181	0.44928	-1.45339	-1.05074	0.802344734122639	-0.345659	-6.824367	-1.426617
Trial2	2	1	blindfold	counterclockwise	practice	Guided	1	0.5	-0.25	0.1773224	0.44927	-1.45339	-1.05073	0.802335371761805	-0.283279	-6.798976	-1.405673
Trial2	2	1	blindfold	counterclockwise	practice	Guided	1	0.5	-0.25	0.1973114	0.44927	-1.45339	-1.05073	0.802335371761805	-0.291616	-6.794744	-1.406205
Trial2	2	1	blindfold	counterclockwise	practice	Guided	1	0.5	-0.25	0.2173157	0.44926	-1.45339	-1.05072	0.802326011425664	-0.304266	-6.811671	-1.339166
Trial2	2	1	blindfold	counterclockwise	practice	Guided	1	0.5	-0.25	0.2373199	0.44925	-1.45339	-1.05071	0.802316649345149	-0.299221	-6.773585	-1.283718
Trial2	2	1	blindfold	counterclockwise	practice	Guided	1	0.5	-0.25	0.2573242	0.44924	-1.45339	-1.05071	0.802317284695014	-0.30063	-6.790512	-1.258366
Trial2	2	1	blindfold	counterclockwise	practice	Guided	1	0.5	-0.25	0.2773132	0.44923	-1.45339	-1.0507	0.802308039971344	-0.279949	-6.798976	-1.248565
Trial2	2	1	blindfold	counterclockwise	practice	Guided	1	0.5	-0.25	0.2973175	0.44922	-1.45339	-1.05069	0.802298561218685	-0.289117	-6.752426	-1.250623
Trial2	2	1	blindfold	counterclockwise	practice	Guided	1	0.5	-0.25	0.3173218	0.44921	-1.45339	-1.05069	0.802299195071906	-0.29091	-6.777817	-1.206318
Trial2	2	1	blindfold	counterclockwise	practice	Guided	1	0.5	-0.25	0.3373108	0.44921	-1.45339	-1.05067	0.8022793270531	-0.255147	-6.777817	-1.234257
Trial2	2	1	blindfold	counterclockwise	practice	Guided	1	0.5	-0.25	0.3573151	0.44919	-1.45339	-1.05066	0.802270599798974	-0.235557	-6.748194	-1.139717
Trial2	2	1	blindfold	counterclockwise	practice	Guided	1	0.5	-0.25	0.3773193	0.44919	-1.45339	-1.05066	0.802270599798974	-0.273205	-6.765121	-1.148158
Trial2	2	1	blindfold	counterclockwise	practice	Guided	1	0.5	-0.25	0.3973236	0.44918	-1.45339	-1.05065	0.802261238691446	-0.24014	-6.718572	-1.131529
Trial2	2	1	blindfold	counterclockwise	practice	Guided	1	0.5	-0.25	0.4173126	0.44917	-1.45338	-1.05064	0.80225187961217	-0.242652	-6.739731	-1.157132
Trial2	2	1	blindfold	counterclockwise	practice	Guided	1	0.5	-0.25	0.4373169	0.44917	-1.45338	-1.05063	0.802241886151486	-0.259013	-6.748194	-1.098808
Trial2	2	1	blindfold	counterclockwise	practice	Guided	1	0.5	-0.25	0.4573212	0.44916	-1.45338	-1.05062	0.802232525332743	-0.259374	-6.765121	-1.113623
Trial2	2	1	blindfold	counterclockwise	practice	Guided	1	0.5	-0.25	0.4773254	0.44915	-1.45338	-1.05062	0.802233158097931	-0.248234	-6.752426	-1.064196
Trial2	2	1	blindfold	counterclockwise	practice	Guided	1	0.5	-0.25	0.4973145	0.44914	-1.45338	-1.05061	0.802223918409738	-0.245539	-6.735499	-1.041997
Trial2	2	1	blindfold	counterclockwise	practice	Guided	1	0.5	-0.25	0.5173187	0.44914	-1.45338	-1.0506	0.802213924974225	-0.271867	-6.722803	-1.023301
Trial2	2	1	blindfold	counterclockwise	practice	Guided	1	0.5	-0.25	0.537323	0.44913	-1.45338	-1.05058	0.802194573039081	-0.242491	-6.727035	-1.017185
Trial2	2	1	blindfold	counterclockwise	practice	Guided	1	0.5	-0.25	0.557312	0.44912	-1.45337	-1.05057	0.802185214679765	-0.27143	-6.71434	-0.959667
Trial2	2	1	blindfold	counterclockwise	practice	Guided	1	0.5	-0.25	0.5773163	0.44911	-1.45337	-1.05057	0.802185847980406	-0.262627	-6.701644	-0.963345
Trial2	2	1	blindfold	counterclockwise	practice	Guided	1	0.5	-0.25	0.5973206	0.4491	-1.45337	-1.05056	0.80217648989393	-0.257513	-6.727035	-0.984453
Trial2	2	1	blindfold	counterclockwise	practice	Guided	1	0.5	-0.25	0.6173248	0.4491	-1.45337	-1.05055	0.802166496492555	-0.257966	-6.710108	-0.963332
Trial2	2	1	blindfold	counterclockwise	practice	Guided	1	0.5	-0.25	0.6373138	0.44909	-1.45337	-1.05054	0.802157136663884	-0.271353	-6.705876	-0.955419
Trial2	2	1	blindfold	counterclockwise	practice	Guided	1	0.5	-0.25	0.6573181	0.44907	-1.45336	-1.05053	0.802148412695084	-0.293624	-6.672022	-0.935638
Trial2	2	1	blindfold	counterclockwise	practice	Guided	1	0.5	-0.25	0.6773224	0.44906	-1.45336	-1.05053	0.802149046646827	-0.30988	-6.629704	-0.945156
Trial2	2	1	blindfold	counterclockwise	practice	Guided	1	0.5	-0.25	0.6973114	0.44905	-1.45335	-1.05053	0.802149682615278	-0.23216	-6.655095	-0.965639
Trial2	2	1	blindfold	counterclockwise	practice	Guided	1	0.5	-0.25	0.7173157	0.44905	-1.45335	-1.05053	0.802149682615278	-0.227859	-6.646631	-1.002832
Trial2	2	1	blindfold	counterclockwise	practice	Guided	1	0.5	-0.25	0.7373199	0.44904	-1.45335	-1.05053	0.802150318708229	-0.206038	-6.693181	-1.040297
Trial2	2	1	blindfold	counterclockwise	practice	Guided	1	0.5	-0.25	0.7573242	0.44903	-1.45335	-1.05053	0.802150954925678	-0.188996	-6.655095	-1.039209
Trial2	2	1	blindfold	counterclockwise	practice	Guided	1	0.5	-0.25	0.7773132	0.44903	-1.45335	-1.05053	0.802150954925678	-0.217409	-6.663558	-1.057984
Trial2	2	1	blindfold	counterclockwise	practice	Guided	1	0.5	-0.25	0.7973175	0.44902	-1.45335	-1.05053	0.802151589373568	-0.18427	-6.710108	-1.110994
Trial2	2	1	blindfold	counterclockwise	practice	Guided	1	0.5	-0.25	0.8173218	0.44902	-1.45335	-1.05053	0.802151589373568	-0.214023	-6.701644	-1.108653
Trial2	2	1	blindfold	counterclockwise	practice	Guided	1	0.5	-0.25	0.8373108	0.44901	-1.45335	-1.05054	0.8021622191688	-0.194092	-6.71434	-1.154025
Trial2	2	1	blindfold	counterclockwise	practice	Guided	1	0.5	-0.25	0.8573151	0.449	-1.45335	-1.05054	0.802162853856668	-0.250095	-6.718572	-1.173603
Trial2	2	1	blindfold	counterclockwise	practice	Guided	1	0.5	-0.25	0.8773193	0.449	-1.45335	-1.05055	0.802172847178422	-0.239771	-6.743962	-1.165421
Trial2	2	1	blindfold	counterclockwise	practice	Guided	1	0.5	-0.25	0.8973236	0.44899	-1.45335	-1.05055	0.802173481982139	-0.226206	-6.731267	-1.149331
Trial2	2	1	blindfold	counterclockwise	practice	Guided	1	0.5	-0.25	0.9173126	0.44898	-1.45336	-1.05055	0.802174118805101	-0.2599	-6.735499	-1.16541
Trial2	2	1	blindfold	counterclockwise	practice	Guided	1	0.5	-0.25	0.9373169	0.44897	-1.45336	-1.05056	0.802184747155203	-0.287295	-6.765121	-1.164144
Trial2	2	1	blindfold	counterclockwise	practice	Guided	1	0.5	-0.25	0.9573212	0.44896	-1.45336	-1.05056	0.802185384218847	-0.329872	-6.752426	-1.141484
Trial2	2	1	blindfold	counterclockwise	practice	Guided	1	0.5	-0.25	0.9773254	0.44895	-1.45336	-1.05056	0.802186021406984	-0.305504	-6.743962	-1.122698
Trial2	2	1	blindfold	counterclockwise	practice	Guided	1	0.5	-0.25	0.9973145	0.44894	-1.45336	-1.05056	0.802186658719612	-0.278186	-6.731267	-1.150368
Trial2	2	1	blindfold	counterclockwise	practice	Guided	1	0.5	-0.25	1.017319	0.44893	-1.45336	-1.05056	0.802187294259413	-0.273595	-6.739731	-1.150898
Trial2	2	1	blindfold	counterclockwise	practice	Guided	1	0.5	-0.25	1.037323	0.44892	-1.45337	-1.05057	0.802197925079994	-0.244659	-6.727035	-1.208131
Trial2	2	1	blindfold	counterclockwise	practice	Guided	1	0.5	-0.25	1.057312	0.44891	-1.45337	-1.05057	0.802198560859747	-0.182938	-6.769353	-1.242358
Trial2	2	1	blindfold	counterclockwise	practice	Guided	1	0.5	-0.25	1.077316	0.44891	-1.45337	-1.05058	0.802208554111673	-0.189152	-6.743962	-1.276677
Trial2	2	1	blindfold	counterclockwise	practice	Guided	1	0.5	-0.25	1.097321	0.4489	-1.45337	-1.05058	0.802209190007253	-0.18216	-6.731267	-1.305966
Trial2	2	1	blindfold	counterclockwise	practice	Guided	1	0.5	-0.25	1.117325	0.4489	-1.45337	-1.05059	0.802219183251765	-0.162323	-6.777817	-1.296168
Trial2	2	1	blindfold	counterclockwise	practice	Guided	1	0.5	-0.25	1.137314	0.44889	-1.45337	-1.0506	0.80222981439897	-0.17492	-6.777817	-1.296971
Trial2	2	1	blindfold	counterclockwise	practice	Guided	1	0.5	-0.25	1.157318	0.44889	-1.45338	-1.0506	0.80222981439897	-0.140195	-6.849757	-1.307477
Trial2	2	1	blindfold	counterclockwise	practice	Guided	1	0.5	-0.25	1.177322	0.44888	-1.45338	-1.05061	0.802240443756222	-0.137795	-6.866685	-1.277641
Trial2	2	1	blindfold	counterclockwise	practice	Guided	1	0.5	-0.25	1.197311	0.44888	-1.45338	-1.05061	0.802240443756222	-0.150402	-6.870916	-1.299831
Trial2	2	1	blindfold	counterclockwise	practice	Guided	1	0.5	-0.25	1.217316	0.44888	-1.45339	-1.05061	0.802240443756222	-0.168933	-6.794744	-1.186339
Trial2	2	1	blindfold	counterclockwise	practice	Guided	1	0.5	-0.25	1.23732	0.44887	-1.45339	-1.0506	0.802231088677349	-0.213785	-6.782049	-1.146796
Trial2	2	1	blindfold	counterclockwise	practice	Guided	1	0.5	-0.25	1.257324	0.44886	-1.45339	-1.0506	0.802231726952615	-0.212286	-6.756658	-1.1679
Trial2	2	1	blindfold	counterclockwise	practice	Guided	1	0.5	-0.25	1.277313	0.44886	-1.45339	-1.05061	0.802241720166371	-0.221555	-6.794744	-1.287223
Trial2	2	1	blindfold	counterclockwise	practice	Guided	1	0.5	-0.25	1.297318	0.44885	-1.45339	-1.05061	0.802242358558168	-0.231176	-6.83283	-1.308872
Trial2	2	1	blindfold	counterclockwise	practice	Guided	1	0.5	-0.25	1.317322	0.44884	-1.45339	-1.05062	0.802252869405647	-0.215192	-6.837062	-1.384346
Trial2	2	1	blindfold	counterclockwise	practice	Guided	1	0.5	-0.25	1.337311	0.44884	-1.45339	-1.05063	0.802262862604531	-0.199476	-6.828598	-1.429988
Trial2	2	1	blindfold	counterclockwise	practice	Guided	1	0.5	-0.25	1.357315	0.44883	-1.45339	-1.05064	0.802273492519713	-0.190409	-6.815903	-1.43789
Trial2	2	1	blindfold	counterclockwise	practice	Guided	1	0.5	-0.25	1.377319	0.44882	-1.45339	-1.05065	0.802284124444451	-0.198703	-6.769353	-1.438419
Trial2	2	1	blindfold	counterclockwise	practice	Guided	1	0.5	-0.25	1.397324	0.44882	-1.45339	-1.05065	0.802284124444451	-0.198624	-6.824367	-1.438414
Trial2	2	1	blindfold	counterclockwise	practice	Guided	1	0.5	-0.25	1.417313	0.44881	-1.4534	-1.05066	0.802294754576737	-0.208353	-6.841294	-1.41783
Trial2	2	1	blindfold	counterclockwise	practice	Guided	1	0.5	-0.25	1.437317	0.44881	-1.4534	-1.05067	0.802304747753834	-0.160749	-6.866685	-1.431756
Trial2	2	1	blindfold	counterclockwise	practice	Guided	1	0.5	-0.25	1.457321	0.4488	-1.4534	-1.05067	0.802305386719262	-0.203107	-6.841294	-1.430217
Trial2	2	1	blindfold	counterclockwise	practice	Guided	1	0.5	-0.25	1.477325	0.4488	-1.4534	-1.05067	0.802305386719262	-0.183805	-6.837062	-1.399303
Trial2	2	1	blindfold	counterclockwise	practice	Guided	1	0.5	-0.25	1.497314	0.44879	-1.45341	-1.05067	0.802306023906923	-0.164501	-6.78628	-1.365244
Trial2	2	1	blindfold	counterclockwise	practice	Guided	1	0.5	-0.25	1.517319	0.44879	-1.4534	-1.05067	0.802306023906923	-0.161285	-6.78628	-1.351223
Trial2	2	1	blindfold	counterclockwise	practice	Guided	1	0.5	-0.25	1.537323	0.44879	-1.4534	-1.05067	0.802306023906923	-0.159602	-6.782049	-1.376558
Trial2	2	1	blindfold	counterclockwise	practice	Guided	1	0.5	-0.25	1.557312	0.44878	-1.4534	-1.05068	0.802316537308552	-0.11689	-6.78628	-1.45302
Trial2	2	1	blindfold	counterclockwise	practice	Guided	1	0.5	-0.25	1.577316	0.44878	-1.4534	-1.05068	0.802316537308552	-0.077753	-6.862453	-1.460386
Trial2	2	1	blindfold	counterclockwise	practice	Guided	1	0.5	-0.25	1.597321	0.44878	-1.4534	-1.05069	0.802326530462805	-0.067912	-6.892075	-1.48096
Trial2	2	1	blindfold	counterclockwise	practice	Guided	1	0.5	-0.25	1.617325	0.44877	-1.45341	-1.05069	0.802327169785442	-0.059958	-6.917466	-1.471972
Trial2	2	1	blindfold	counterclockwise	practice	Guided	1	0.5	-0.25	1.637314	0.44877	-1.45341	-1.05069	0.802327169785442	-0.093697	-6.934393	-1.474124
Trial2	2	1	blindfold	counterclockwise	practice	Guided	1	0.5	-0.25	1.657318	0.44877	-1.45342	-1.05069	0.802327169785442	-0.17606	-6.955552	-1.3892
Trial2	2	1	blindfold	counterclockwise	practice	Guided	1	0.5	-0.25	1.677322	0.44876	-1.45343	-1.05069	0.802327805425945	-0.204826	-6.964016	-1.324317
Trial2	2	1	blindfold	counterclockwise	practice	Guided	1	0.5	-0.25	1.697311	0.44876	-1.45343	-1.05069	0.802327805425945	-0.230621	-6.959784	-1.317481
Trial2	2	1	blindfold	counterclockwise	practice	Guided	1	0.5	-0.25	1.717316	0.44875	-1.45343	-1.05069	0.802328446900445	-0.248767	-6.913234	-1.297436
Trial2	2	1	blindfold	counterclockwise	practice	Guided	1	0.5	-0.25	1.73732	0.44874	-1.45344	-1.05069	0.802329084692071	-0.29162	-6.976711	-1.352418
Trial2	2	1	blindfold	counterclockwise	practice	Guided	1	0.5	-0.25	1.757324	0.44873	-1.45344	-1.05069	0.802329724511832	-0.307423	-6.921698	-1.436866
Trial2	2	1	blindfold	counterclockwise	practice	Guided	1	0.5	-0.25	1.777313	0.44872	-1.45344	-1.05069	0.802330362551278	-0.346665	-6.845526	-1.418167
Trial2	2	1	blindfold	counterclockwise	practice	Guided	1	0.5	-0.25	1.797318	0.44871	-1.45344	-1.05069	0.8023310026196	-0.351316	-6.853989	-1.409979
Trial2	2	1	blindfold	counterclockwise	practice	Guided	1	0.5	-0.25	1.817322	0.4487	-1.45344	-1.05069	0.802331640906866	-0.324247	-6.78628	-1.433695
Trial2	2	1	blindfold	counterclockwise	practice	Guided	1	0.5	-0.25	1.837311	0.44869	-1.45343	-1.0507	0.802342393272161	-0.337337	-6.739731	-1.426049
Trial2	2	1	blindfold	counterclockwise	practice	Guided	1	0.5	-0.25	1.857315	0.44867	-1.45341	-1.0507	0.802343670449959	-0.297573	-6.646631	-1.38111
Trial2	2	1	blindfold	counterclockwise	practice	Guided	1	0.5	-0.25	1.877319	0.44866	-1.4534	-1.0507	0.802344313038391	-0.267373	-6.663558	-1.387665
Trial2	2	1	blindfold	counterclockwise	practice	Guided	1	0.5	-0.25	1.897324	0.44865	-1.45339	-1.0507	0.802344951937334	-0.227923	-6.650863	-1.40186
Trial2	2	1	blindfold	counterclockwise	practice	Guided	1	0.5	-0.25	1.917313	0.44865	-1.45338	-1.0507	0.802344951937334	-0.188756	-6.672022	-1.420816
Trial2	2	1	blindfold	counterclockwise	practice	Guided	1	0.5	-0.25	1.937317	0.44864	-1.45338	-1.0507	0.802345592867715	-0.132702	-6.66779	-1.434204
Trial2	2	1	blindfold	counterclockwise	practice	Guided	1	0.5	-0.25	1.957321	0.44863	-1.45337	-1.0507	0.80234623201447	-0.117579	-6.659326	-1.39484
Trial2	2	1	blindfold	counterclockwise	practice	Guided	1	0.5	-0.25	1.977325	0.44863	-1.45337	-1.0507	0.80234623201447	-0.107999	-6.66779	-1.419906
Trial2	2	1	blindfold	counterclockwise	practice	Guided	1	0.5	-0.25	1.997314	0.44863	-1.45337	-1.0507	0.80234623201447	-0.11612	-6.672022	-1.424664
Trial2	2	1	blindfold	counterclockwise	practice	Guided	1	0.5	-0.25	2.017319	0.44863	-1.45336	-1.0507	0.80234623201447	-0.14401	-6.655095	-1.451884
Trial2	2	1	blindfold	counterclockwise	practice	Guided	1	0.5	-0.25	2.037323	0.44862	-1.45336	-1.05071	0.80235674725664	-0.111512	-6.650863	-1.428611
Trial2	2	1	blindfold	counterclockwise	practice	Guided	1	0.5	-0.25	2.057312	0.44862	-1.45336	-1.05071	0.80235674725664	-0.190538	-6.688949	-1.45061
Trial2	2	1	blindfold	counterclockwise	practice	Guided	1	0.5	-0.25	2.077316	0.44861	-1.45336	-1.05071	0.802357386643338	-0.222169	-6.680485	-1.418704
Trial2	2	1	blindfold	counterclockwise	practice	Guided	1	0.5	-0.25	2.097321	0.4486	-1.45336	-1.05071	0.802358026153756	-0.243196	-6.697413	-1.420044
Trial2	2	1	blindfold	counterclockwise	practice	Guided	1	0.5	-0.25	2.117325	0.4486	-1.45335	-1.0507	0.802348152106257	-0.297002	-6.642399	-1.372589
Trial2	2	1	blindfold	counterclockwise	practice	Guided	1	0.5	-0.25	2.137314	0.44859	-1.45335	-1.0507	0.802348795567395	-0.332026	-6.617008	-1.35362
Trial2	2	1	blindfold	counterclockwise	practice	Guided	1	0.5	-0.25	2.157318	0.44857	-1.45334	-1.05069	0.802339965182779	-0.297292	-6.633936	-1.296281
Trial2	2	1	blindfold	counterclockwise	practice	Guided	1	0.5	-0.25	2.177322	0.44856	-1.45334	-1.05068	0.802330612226171	-0.304905	-6.629704	-1.241641
Trial2	2	1	blindfold	counterclockwise	practice	Guided	1	0.5	-0.25	2.197311	0.44855	-1.45334	-1.05067	0.80232138028479	-0.349013	-6.587386	-1.146921
Trial2	2	1	blindfold	counterclockwise	practice	Guided	1	0.5	-0.25	2.217316	0.44854	-1.45333	-1.05065	0.802302034647398	-0.351492	-6.50275	-0.973223
Trial2	2	1	blindfold	counterclockwise	practice	Guided	1	0.5	-0.25	2.23732	0.44853	-1.45331	-1.05061	0.802262822228067	-0.369702	-6.447736	-0.885335
Trial2	2	1	blindfold	counterclockwise	practice	Guided	1	0.5	-0.25	2.257324	0.44849	-1.45325	-1.05058	0.802235410367087	-0.354091	-6.320782	-0.727442
Trial2	2	1	blindfold	counterclockwise	practice	Guided	1	0.5	-0.25	2.277313	0.44848	-1.45322	-1.05056	0.802216069477596	-0.387572	-6.299623	-0.640631
Trial2	2	1	blindfold	counterclockwise	practice	Guided	1	0.5	-0.25	2.297318	0.44846	-1.45321	-1.05054	0.80219736821452	-0.336784	-6.299623	-0.662734
Trial2	2	1	blindfold	counterclockwise	practice	Guided	1	0.5	-0.25	2.317322	0.44845	-1.45319	-1.05052	0.802178142916464	-0.296599	-6.265769	-0.626246
Trial2	2	1	blindfold	counterclockwise	practice	Guided	1	0.5	-0.25	2.337311	0.44843	-1.45317	-1.05047	0.802129463919526	-0.344837	-6.202292	-0.599638
Trial2	2	1	blindfold	counterclockwise	practice	Guided	1	0.5	-0.25	2.357315	0.44839	-1.45312	-1.05044	0.802102059651679	-0.544799	-6.113424	-0.387519
Trial2	2	1	blindfold	counterclockwise	practice	Guided	1	0.5	-0.25	2.377319	0.44836	-1.45309	-1.05041	0.802074129845255	-0.773834	-6.020325	-0.25362
Trial2	2	1	blindfold	counterclockwise	practice	Guided	1	0.5	-0.25	2.397324	0.44832	-1.45305	-1.05037	0.802036736655357	-0.960174	-5.918761	-0.057688
Trial2	2	1	blindfold	counterclockwise	practice	Guided	1	0.5	-0.25	2.417313	0.44826	-1.45299	-1.05032	0.801990639010417	-1.121355	-5.783344	0.076211
Trial2	2	1	blindfold	counterclockwise	practice	Guided	1	0.5	-0.25	2.437317	0.4482	-1.45293	-1.05014	0.801814883444334	-1.271554	-5.664853	0.304038
Trial2	2	1	blindfold	counterclockwise	practice	Guided	1	0.5	-0.25	2.457321	0.44783	-1.4528	-1.04999	0.801689223987331	-1.462068	-5.508277	0.499668
Trial2	2	1	blindfold	counterclockwise	practice	Guided	1	0.5	-0.25	2.477325	0.44742	-1.45278	-1.04991	0.801636191351846	-1.397075	-5.546363	0.478722
Trial2	2	1	blindfold	counterclockwise	practice	Guided	1	0.5	-0.25	2.497314	0.44698	-1.45278	-1.04988	0.8016353156364	-1.397445	-5.614072	0.351293
Trial2	2	1	blindfold	counterclockwise	practice	Guided	1	0.5	-0.25	2.517319	0.44659	-1.45281	-1.04987	0.801651212824458	-1.360151	-5.681781	0.298484
Trial2	2	1	blindfold	counterclockwise	practice	Guided	1	0.5	-0.25	2.537323	0.4463	-1.45284	-1.04986	0.801660597623635	-1.352226	-5.711403	0.307397
Trial2	2	1	blindfold	counterclockwise	practice	Guided	1	0.5	-0.25	2.557312	0.44604	-1.45283	-1.04986	0.801678053642256	-1.303667	-5.639463	0.344186
Trial2	2	1	blindfold	counterclockwise	practice	Guided	1	0.5	-0.25	2.577316	0.44597	-1.45282	-1.04986	0.8016827686823	-1.211488	-5.690244	0.294806
Trial2	2	1	blindfold	counterclockwise	practice	Guided	1	0.5	-0.25	2.597321	0.44591	-1.45283	-1.04987	0.801696806900177	-1.112889	-5.724099	0.144095
Trial2	2	1	blindfold	counterclockwise	practice	Guided	1	0.5	-0.25	2.617325	0.44586	-1.45285	-1.04988	0.801710171192298	-0.973724	-5.779112	0.089256
Trial2	2	1	blindfold	counterclockwise	practice	Guided	1	0.5	-0.25	2.637314	0.44581	-1.45287	-1.04991	0.801743402940766	-0.885241	-5.838357	0.031239
Trial2	2	1	blindfold	counterclockwise	practice	Guided	1	0.5	-0.25	2.657318	0.44572	-1.45292	-1.04992	0.801759600833747	-0.787188	-5.927225	-0.125749
Trial2	2	1	blindfold	counterclockwise	practice	Guided	1	0.5	-0.25	2.677322	0.44568	-1.45295	-1.04994	0.801782171722859	-0.759709	-5.956848	-0.151545
Trial2	2	1	blindfold	counterclockwise	practice	Guided	1	0.5	-0.25	2.697311	0.44564	-1.45296	-1.04995	0.801794870840213	-0.720365	-5.93992	-0.161771
Trial2	2	1	blindfold	counterclockwise	practice	Guided	1	0.5	-0.25	2.717316	0.4456	-1.45296	-1.04997	0.801817566424359	-0.682036	-5.931457	-0.23138
Trial2	2	1	blindfold	counterclockwise	practice	Guided	1	0.5	-0.25	2.73732	0.44556	-1.45297	-1.05001	0.801860125880088	-0.618099	-5.978007	-0.303597
Trial2	2	1	blindfold	counterclockwise	practice	Guided	1	0.5	-0.25	2.757324	0.4455	-1.453	-1.05003	0.801884179931258	-0.54829	-6.096497	-0.467792
Trial2	2	1	blindfold	counterclockwise	practice	Guided	1	0.5	-0.25	2.777313	0.44548	-1.45302	-1.05005	0.801905520117426	-0.512376	-6.104961	-0.517273
Trial2	2	1	blindfold	counterclockwise	practice	Guided	1	0.5	-0.25	2.797318	0.44545	-1.45304	-1.05008	0.80193741531235	-0.485646	-6.12612	-0.58745
Trial2	2	1	blindfold	counterclockwise	practice	Guided	1	0.5	-0.25	2.817322	0.44542	-1.45306	-1.0501	0.801959554927086	-0.529701	-6.159974	-0.628397
Trial2	2	1	blindfold	counterclockwise	practice	Guided	1	0.5	-0.25	2.837311	0.4454	-1.45306	-1.05014	0.802000639682001	-0.519116	-6.12612	-0.661649
Trial2	2	1	blindfold	counterclockwise	practice	Guided	1	0.5	-0.25	2.857315	0.44535	-1.45307	-1.05016	0.802024145329879	-0.500357	-6.143047	-0.67378
Trial2	2	1	blindfold	counterclockwise	practice	Guided	1	0.5	-0.25	2.877319	0.44532	-1.45308	-1.05018	0.80204605043648	-0.486885	-6.206524	-0.729218
Trial2	2	1	blindfold	counterclockwise	practice	Guided	1	0.5	-0.25	2.897324	0.4453	-1.45309	-1.0502	0.802067394548349	-0.503723	-6.202292	-0.770912
Trial2	2	1	blindfold	counterclockwise	practice	Guided	1	0.5	-0.25	2.917313	0.44527	-1.45309	-1.05022	0.802089422298134	-0.482319	-6.231915	-0.773798
Trial2	2	1	blindfold	counterclockwise	practice	Guided	1	0.5	-0.25	2.937317	0.44525	-1.4531	-1.05025	0.802120757729093	-0.436318	-6.240378	-0.830246
Trial2	2	1	blindfold	counterclockwise	practice	Guided	1	0.5	-0.25	2.957321	0.44521	-1.45312	-1.05027	0.802143350078512	-0.458856	-6.316551	-0.874075
Trial2	2	1	blindfold	counterclockwise	practice	Guided	1	0.5	-0.25	2.977325	0.44519	-1.45313	-1.05029	0.802164696590696	-0.44983	-6.253074	-0.88198
Trial2	2	1	blindfold	counterclockwise	practice	Guided	1	0.5	-0.25	2.997314	0.44517	-1.45313	-1.0503	0.802176055408546	-0.443412	-6.295392	-0.902559
Trial2	2	1	blindfold	counterclockwise	practice	Guided	1	0.5	-0.25	3.017319	0.44515	-1.45314	-1.05031	0.802187412652797	-0.424121	-6.320782	-0.884594
Trial2	2	1	blindfold	counterclockwise	practice	Guided	1	0.5	-0.25	3.037323	0.44513	-1.45314	-1.05033	0.802208760488665	-0.416427	-6.33771	-0.871382
Trial2	2	1	blindfold	counterclockwise	practice	Guided	1	0.5	-0.25	3.057312	0.44509	-1.45315	-1.05034	0.802221487161684	-0.42926	-6.299623	-0.80011
Trial2	2	1	blindfold	counterclockwise	practice	Guided	1	0.5	-0.25	3.077316	0.44507	-1.45315	-1.05035	0.80223272732711	-0.423113	-6.295392	-0.829399
Trial2	2	1	blindfold	counterclockwise	practice	Guided	1	0.5	-0.25	3.097321	0.44505	-1.45315	-1.05035	0.802234096822389	-0.465815	-6.320782	-0.823619
Trial2	2	1	blindfold	counterclockwise	practice	Guided	1	0.5	-0.25	3.117325	0.44503	-1.45315	-1.05036	0.802245456859227	-0.444398	-6.316551	-0.8265
Trial2	2	1	blindfold	counterclockwise	practice	Guided	1	0.5	-0.25	3.137314	0.44501	-1.45316	-1.05037	0.802256817358655	-0.446485	-6.380028	-0.784264
Trial2	2	1	blindfold	counterclockwise	practice	Guided	1	0.5	-0.25	3.157318	0.44497	-1.45317	-1.05037	0.802259561798102	-0.457987	-6.384259	-0.878239
Trial2	2	1	blindfold	counterclockwise	practice	Guided	1	0.5	-0.25	3.177322	0.44495	-1.45318	-1.05038	0.802270921673917	-0.430721	-6.405418	-0.907799
Trial2	2	1	blindfold	counterclockwise	practice	Guided	1	0.5	-0.25	3.197311	0.44493	-1.45318	-1.05039	0.802282284056508	-0.393925	-6.426577	-0.896407
Trial2	2	1	blindfold	counterclockwise	practice	Guided	1	0.5	-0.25	3.217316	0.44492	-1.45319	-1.05039	0.802282971467421	-0.383482	-6.418114	-0.91169
Trial2	2	1	blindfold	counterclockwise	practice	Guided	1	0.5	-0.25	3.23732	0.4449	-1.45319	-1.0504	0.802294336599134	-0.367275	-6.439273	-0.909009
Trial2	2	1	blindfold	counterclockwise	practice	Guided	1	0.5	-0.25	3.257324	0.44487	-1.4532	-1.0504	0.802296396203149	-0.364953	-6.447736	-0.863872
Trial2	2	1	blindfold	counterclockwise	practice	Guided	1	0.5	-0.25	3.277313	0.44486	-1.45321	-1.05041	0.802307072205973	-0.368267	-6.473127	-0.868356
Trial2	2	1	blindfold	counterclockwise	practice	Guided	1	0.5	-0.25	3.297318	0.44484	-1.45321	-1.05041	0.802308446808232	-0.348329	-6.439273	-0.921647
Trial2	2	1	blindfold	counterclockwise	practice	Guided	1	0.5	-0.25	3.317322	0.44483	-1.45322	-1.05041	0.802309135320053	-0.353246	-6.490054	-0.909771
Trial2	2	1	blindfold	counterclockwise	practice	Guided	1	0.5	-0.25	3.337311	0.44482	-1.45322	-1.05042	0.802319813825694	-0.328868	-6.536604	-0.891269
Trial2	2	1	blindfold	counterclockwise	practice	Guided	1	0.5	-0.25	3.357315	0.44479	-1.45324	-1.05042	0.80232187635335	-0.319726	-6.578922	-0.831327
Trial2	2	1	blindfold	counterclockwise	practice	Guided	1	0.5	-0.25	3.377319	0.44478	-1.45325	-1.05042	0.802322565477787	-0.322031	-6.553531	-0.793308
Trial2	2	1	blindfold	counterclockwise	practice	Guided	1	0.5	-0.25	3.397324	0.44477	-1.45325	-1.05041	0.802313262848473	-0.335177	-6.553531	-0.717814
Trial2	2	1	blindfold	counterclockwise	practice	Guided	1	0.5	-0.25	3.417313	0.44475	-1.45326	-1.05041	0.802314639683413	-0.359873	-6.498518	-0.727856
Trial2	2	1	blindfold	counterclockwise	practice	Guided	1	0.5	-0.25	3.437317	0.44474	-1.45326	-1.05039	0.802295349713243	-0.380392	-6.506982	-0.669789
Trial2	2	1	blindfold	counterclockwise	practice	Guided	1	0.5	-0.25	3.457321	0.44471	-1.45326	-1.05038	0.802287427573378	-0.38288	-6.494286	-0.559697
Trial2	2	1	blindfold	counterclockwise	practice	Guided	1	0.5	-0.25	3.477325	0.44469	-1.45326	-1.05037	0.802278816193119	-0.420554	-6.506982	-0.498401
Trial2	2	1	blindfold	counterclockwise	practice	Guided	1	0.5	-0.25	3.497314	0.44467	-1.45326	-1.05035	0.80226021560662	-0.425995	-6.481591	-0.434925
Trial2	2	1	blindfold	counterclockwise	practice	Guided	1	0.5	-0.25	3.517319	0.44465	-1.45325	-1.05034	0.802251722175229	-0.437263	-6.460432	-0.431375
Trial2	2	1	blindfold	counterclockwise	practice	Guided	1	0.5	-0.25	3.537323	0.44463	-1.45324	-1.05032	0.802233003778698	-0.479392	-6.460432	-0.433928
Trial2	2	1	blindfold	counterclockwise	practice	Guided	1	0.5	-0.25	3.557312	0.44459	-1.45324	-1.05031	0.80222589651573	-0.522638	-6.435041	-0.419469
Trial2	2	1	blindfold	counterclockwise	practice	Guided	1	0.5	-0.25	3.577316	0.44456	-1.45323	-1.0503	0.80221797824017	-0.583907	-6.439273	-0.389314
Trial2	2	1	blindfold	counterclockwise	practice	Guided	1	0.5	-0.25	3.597321	0.44454	-1.45323	-1.05028	0.802199500153914	-0.659761	-6.430809	-0.262566
Trial2	2	1	blindfold	counterclockwise	practice	Guided	1	0.5	-0.25	3.617325	0.4445	-1.45322	-1.05025	0.802172299481426	-0.789224	-6.375796	-0.092609
Trial2	2	1	blindfold	counterclockwise	practice	Guided	1	0.5	-0.25	3.637314	0.44446	-1.4532	-1.05013	0.802055314019814	-0.871025	-6.299623	0.262611
Trial2	2	1	blindfold	counterclockwise	practice	Guided	1	0.5	-0.25	3.657318	0.44435	-1.45313	-1.04993	0.801863387737943	-1.078396	-6.138815	1.300915
Trial2	2	1	blindfold	counterclockwise	practice	Guided	1	0.5	-0.25	3.677322	0.44419	-1.45308	-1.04965	0.8015951608839	-1.107462	-5.973775	1.857898
Trial2	2	1	blindfold	counterclockwise	practice	Guided	1	0.5	-0.25	3.697311	0.44396	-1.45301	-1.0494	0.801361838085219	-1.121127	-5.779112	2.345768
Trial2	2	1	blindfold	counterclockwise	practice	Guided	1	0.5	-0.25	3.717316	0.44372	-1.45292	-1.04919	0.801169250143286	-1.118606	-5.584449	2.710617
Trial2	2	1	blindfold	counterclockwise	practice	Guided	1	0.5	-0.25	3.73732	0.44353	-1.45285	-1.04899	0.800983081165261	-1.108623	-5.525204	2.889351
Trial2	2	1	blindfold	counterclockwise	practice	Guided	1	0.5	-0.25	3.757324	0.44333	-1.45279	-1.04893	0.800937277611178	-1.168106	-5.605608	3.162562
Trial2	2	1	blindfold	counterclockwise	practice	Guided	1	0.5	-0.25	3.777313	0.44328	-1.4528	-1.04884	0.800851157260076	-1.222056	-5.694476	3.412252
Trial2	2	1	blindfold	counterclockwise	practice	Guided	1	0.5	-0.25	3.797318	0.4432	-1.45281	-1.04871	0.800727098809752	-1.187342	-5.592913	3.736701
Trial2	2	1	blindfold	counterclockwise	practice	Guided	1	0.5	-0.25	3.817322	0.4431	-1.45279	-1.04856	0.800584611525959	-1.186876	-5.406714	4.004128
Trial2	2	1	blindfold	counterclockwise	practice	Guided	1	0.5	-0.25	3.837311	0.44298	-1.45275	-1.04832	0.800353791522543	-1.152879	-5.267064	4.268926
Trial2	2	1	blindfold	counterclockwise	practice	Guided	1	0.5	-0.25	3.857315	0.44279	-1.45268	-1.04827	0.800317407544128	-1.128619	-5.178196	4.490691
Trial2	2	1	blindfold	counterclockwise	practice	Guided	1	0.5	-0.25	3.877319	0.44274	-1.45266	-1.04822	0.800271165349009	-1.204869	-5.148574	4.490405
Trial2	2	1	blindfold	counterclockwise	practice	Guided	1	0.5	-0.25	3.897324	0.4427	-1.45265	-1.04817	0.800224205375869	-1.263731	-5.182428	4.482461
Trial2	2	1	blindfold	counterclockwise	practice	Guided	1	0.5	-0.25	3.917313	0.44265	-1.45264	-1.04813	0.80018783858448	-1.316027	-5.18666	4.640305
Trial2	2	1	blindfold	counterclockwise	practice	Guided	1	0.5	-0.25	3.937317	0.4426	-1.45263	-1.04804	0.800101653138915	-1.335861	-5.14011	4.821393
Trial2	2	1	blindfold	counterclockwise	practice	Guided	1	0.5	-0.25	3.957321	0.44251	-1.45261	-1.04777	0.799838804174233	-1.444103	-5.059706	5.060531
Trial2	2	1	blindfold	counterclockwise	practice	Guided	1	0.5	-0.25	3.977325	0.4421	-1.45253	-1.04764	0.799738659352707	-1.696418	-4.894666	5.303414
Trial2	2	1	blindfold	counterclockwise	practice	Guided	1	0.5	-0.25	3.997314	0.44176	-1.45249	-1.04752	0.799643622859903	-1.855819	-4.85658	5.348612
Trial2	2	1	blindfold	counterclockwise	practice	Guided	1	0.5	-0.25	4.017319	0.44129	-1.45245	-1.04743	0.799588232307086	-1.9391	-4.826957	5.39124
Trial2	2	1	blindfold	counterclockwise	practice	Guided	1	0.5	-0.25	4.037323	0.44066	-1.45243	-1.04739	0.79959491144599	-1.960939	-4.805798	5.350797
Trial2	2	1	blindfold	counterclockwise	practice	Guided	1	0.5	-0.25	4.057312	0.43874	-1.4524	-1.04744	0.799789613583139	-1.921271	-4.793103	5.077139
Trial2	2	1	blindfold	counterclockwise	practice	Guided	1	0.5	-0.25	4.077316	0.4376	-1.4524	-1.04754	0.799977330207132	-1.827602	-4.85658	4.826395
Trial2	2	1	blindfold	counterclockwise	practice	Guided	1	0.5	-0.25	4.097321	0.43631	-1.45243	-1.04765	0.800188669564719	-1.799393	-4.915825	4.581758
Trial2	2	1	blindfold	counterclockwise	practice	Guided	1	0.5	-0.25	4.117325	0.43503	-1.45246	-1.04778	0.800421193177012	-1.737535	-4.945447	4.280588
Trial2	2	1	blindfold	counterclockwise	practice	Guided	1	0.5	-0.25	4.137314	0.43376	-1.45248	-1.04799	0.800734608312888	-1.677057	-5.004693	4.068342
Trial2	2	1	blindfold	counterclockwise	practice	Guided	1	0.5	-0.25	4.157318	0.43123	-1.45252	-1.04809	0.801047395361662	-1.624596	-5.047011	3.720162
Trial2	2	1	blindfold	counterclockwise	practice	Guided	1	0.5	-0.25	4.177322	0.43004	-1.45254	-1.04818	0.801240094069626	-1.565422	-5.148574	3.524733
Trial2	2	1	blindfold	counterclockwise	practice	Guided	1	0.5	-0.25	4.197311	0.42903	-1.45256	-1.04825	0.801398614478546	-1.525862	-5.157037	3.374168
Trial2	2	1	blindfold	counterclockwise	practice	Guided	1	0.5	-0.25	4.217316	0.42808	-1.45258	-1.0483	0.801533169578824	-1.501776	-5.220514	3.329682
Trial2	2	1	blindfold	counterclockwise	practice	Guided	1	0.5	-0.25	4.23732	0.42734	-1.45261	-1.04836	0.801659621845947	-1.488918	-5.296687	3.26275
Trial2	2	1	blindfold	counterclockwise	practice	Guided	1	0.5	-0.25	4.257324	0.42632	-1.45266	-1.04839	0.80178251128618	-1.52674	-5.402482	3.052852
Trial2	2	1	blindfold	counterclockwise	practice	Guided	1	0.5	-0.25	4.277313	0.42606	-1.45268	-1.04842	0.801836358175127	-1.548584	-5.470191	2.924366
Trial2	2	1	blindfold	counterclockwise	practice	Guided	1	0.5	-0.25	4.297318	0.42594	-1.4527	-1.04845	0.801877343552217	-1.633561	-5.537899	2.805471
Trial2	2	1	blindfold	counterclockwise	practice	Guided	1	0.5	-0.25	4.317322	0.42583	-1.45272	-1.04848	0.801917422442787	-1.757447	-5.525204	2.733686
Trial2	2	1	blindfold	counterclockwise	practice	Guided	1	0.5	-0.25	4.337311	0.42564	-1.45274	-1.0486	0.802054425017699	-1.880477	-5.550595	2.666958
Trial2	2	1	blindfold	counterclockwise	practice	Guided	1	0.5	-0.25	4.357315	0.4246	-1.45275	-1.04867	0.802221183732304	-2.206002	-5.499813	2.520499
Trial2	2	1	blindfold	counterclockwise	practice	Guided	1	0.5	-0.25	4.377319	0.4234	-1.45274	-1.04873	0.802394666227623	-2.412597	-5.482886	2.440712
Trial2	2	1	blindfold	counterclockwise	practice	Guided	1	0.5	-0.25	4.397324	0.42156	-1.45274	-1.0488	0.802642050883905	-2.529521	-5.49135	2.353909
Trial2	2	1	blindfold	counterclockwise	practice	Guided	1	0.5	-0.25	4.417313	0.41887	-1.45275	-1.04886	0.802969173098891	-2.53704	-5.487118	2.214702
Trial2	2	1	blindfold	counterclockwise	practice	Guided	1	0.5	-0.25	4.437317	0.41556	-1.45276	-1.04893	0.803379826125449	-2.563583	-5.60984	2.184877
Trial2	2	1	blindfold	counterclockwise	practice	Guided	1	0.5	-0.25	4.457321	0.40639	-1.45281	-1.04892	0.804385516071264	-2.419991	-5.652158	2.179706
Trial2	2	1	blindfold	counterclockwise	practice	Guided	1	0.5	-0.25	4.477325	0.40093	-1.45283	-1.0489	0.805019306967224	-2.258343	-5.643694	2.203439
Trial2	2	1	blindfold	counterclockwise	practice	Guided	1	0.5	-0.25	4.497314	0.39483	-1.45282	-1.04888	0.805772893209491	-2.087549	-5.65639	2.219102
Trial2	2	1	blindfold	counterclockwise	practice	Guided	1	0.5	-0.25	4.517319	0.38862	-1.45282	-1.04887	0.806597002899983	-1.98428	-5.681781	2.307039
Trial2	2	1	blindfold	counterclockwise	practice	Guided	1	0.5	-0.25	4.537323	0.38225	-1.45284	-1.04888	0.807511170847596	-1.815001	-5.724099	2.194934
Trial2	2	1	blindfold	counterclockwise	practice	Guided	1	0.5	-0.25	4.557312	0.36943	-1.45293	-1.04881	0.80941086466578	-1.585345	-5.884907	2.429295
Trial2	2	1	blindfold	counterclockwise	practice	Guided	1	0.5	-0.25	4.577316	0.36343	-1.45294	-1.04872	0.810311668704335	-1.477867	-5.77488	2.597933
Trial2	2	1	blindfold	counterclockwise	practice	Guided	1	0.5	-0.25	4.597321	0.35777	-1.45289	-1.04866	0.811225759819185	-1.367316	-5.741026	2.714667
Trial2	2	1	blindfold	counterclockwise	practice	Guided	1	0.5	-0.25	4.617325	0.35238	-1.45287	-1.04867	0.812197836795547	-1.197384	-5.791807	2.660415
Trial2	2	1	blindfold	counterclockwise	practice	Guided	1	0.5	-0.25	4.637314	0.34771	-1.45289	-1.04867	0.813059599912734	-1.100841	-5.884907	2.538665
Trial2	2	1	blindfold	counterclockwise	practice	Guided	1	0.5	-0.25	4.657318	0.34045	-1.45296	-1.04885	0.814627174342845	-0.95701	-5.990702	2.237144
Trial2	2	1	blindfold	counterclockwise	practice	Guided	1	0.5	-0.25	4.677322	0.33792	-1.45299	-1.0489	0.815175530934155	-0.902062	-6.037252	2.163734
Trial2	2	1	blindfold	counterclockwise	practice	Guided	1	0.5	-0.25	4.697311	0.33625	-1.45302	-1.04892	0.815528836437281	-0.844584	-6.100729	2.103078
Trial2	2	1	blindfold	counterclockwise	practice	Guided	1	0.5	-0.25	4.717316	0.33551	-1.45305	-1.04892	0.815677741456805	-0.779917	-6.117656	2.097665
Trial2	2	1	blindfold	counterclockwise	practice	Guided	1	0.5	-0.25	4.73732	0.33543	-1.45305	-1.04893	0.815703566835452	-0.693016	-6.075338	2.139919
Trial2	2	1	blindfold	counterclockwise	practice	Guided	1	0.5	-0.25	4.757324	0.3354	-1.45305	-1.04893	0.815709628151122	-0.369649	-6.15151	2.023987
Trial2	2	1	blindfold	counterclockwise	practice	Guided	1	0.5	-0.25	4.777313	0.33539	-1.45305	-1.04895	0.815731374718318	-0.245204	-6.19806	1.902822
Trial2	2	1	blindfold	counterclockwise	practice	Guided	1	0.5	-0.25	4.797318	0.33538	-1.45306	-1.04896	0.81574308626299	-0.235493	-6.214987	1.788896
Trial2	2	1	blindfold	counterclockwise	practice	Guided	1	0.5	-0.25	4.817322	0.33537	-1.45306	-1.04897	0.8157549086244	-0.281758	-6.240378	1.816469
Trial2	2	1	blindfold	counterclockwise	practice	Guided	1	0.5	-0.25	4.837311	0.33537	-1.45307	-1.049	0.815784331271391	-0.355359	-6.193828	1.728102
Trial2	2	1	blindfold	counterclockwise	practice	Guided	1	0.5	-0.25	4.857315	0.33535	-1.45307	-1.04902	0.81580798211505	-0.369688	-6.185365	1.676579
Trial2	2	1	blindfold	counterclockwise	practice	Guided	1	0.5	-0.25	4.877319	0.33534	-1.45307	-1.04903	0.815819687884447	-0.327548	-6.210756	1.682826
Trial2	2	1	blindfold	counterclockwise	practice	Guided	1	0.5	-0.25	4.897324	0.33533	-1.45308	-1.04905	0.815841323981101	-0.196252	-6.223451	1.595883
Trial2	2	1	blindfold	counterclockwise	practice	Guided	1	0.5	-0.25	4.917313	0.33533	-1.45308	-1.04906	0.815851131468045	-0.181729	-6.282696	1.647415
Trial2	2	1	blindfold	counterclockwise	practice	Guided	1	0.5	-0.25	4.937317	0.33532	-1.45309	-1.04907	0.815862960118495	-0.193171	-6.29116	1.621449
Trial2	2	1	blindfold	counterclockwise	practice	Guided	1	0.5	-0.25	4.957321	0.33532	-1.45309	-1.04908	0.815872767591157	-0.288543	-6.231915	1.664722
Trial2	2	1	blindfold	counterclockwise	practice	Guided	1	0.5	-0.25	4.977325	0.3353	-1.45309	-1.04909	0.815886611626232	-0.374761	-6.231915	1.701759
Trial2	2	1	blindfold	counterclockwise	practice	Guided	1	0.5	-0.25	4.997314	0.33529	-1.45309	-1.0491	0.81589844049932	-0.372465	-6.278464	1.667745
Trial2	2	1	blindfold	counterclockwise	practice	Guided	1	0.5	-0.25	5.017319	0.33528	-1.4531	-1.0491	0.815900456039429	-0.352256	-6.316551	1.588444
Trial2	2	1	blindfold	counterclockwise	practice	Guided	1	0.5	-0.25	5.037323	0.33527	-1.4531	-1.04912	0.8159219696801	-0.341519	-6.341941	1.631322
Trial2	2	1	blindfold	counterclockwise	practice	Guided	1	0.5	-0.25	5.057312	0.33526	-1.45312	-1.04913	0.815933798775748	-0.299926	-6.341941	1.561283
Trial2	2	1	blindfold	counterclockwise	practice	Guided	1	0.5	-0.25	5.077316	0.33525	-1.45312	-1.04914	0.81594562192821	-0.334078	-6.405418	1.568128
Trial2	2	1	blindfold	counterclockwise	practice	Guided	1	0.5	-0.25	5.097321	0.33524	-1.45313	-1.04914	0.815947643858599	-0.352129	-6.384259	1.592687
Trial2	2	1	blindfold	counterclockwise	practice	Guided	1	0.5	-0.25	5.117325	0.33523	-1.45313	-1.04915	0.815959473196119	-0.352248	-6.346173	1.592489
Trial2	2	1	blindfold	counterclockwise	practice	Guided	1	0.5	-0.25	5.137314	0.33522	-1.45314	-1.04915	0.815961495337962	-0.363647	-6.358869	1.659923
Trial2	2	1	blindfold	counterclockwise	practice	Guided	1	0.5	-0.25	5.157318	0.3352	-1.45315	-1.04915	0.815965533956119	-0.32524	-6.405418	1.666377
Trial2	2	1	blindfold	counterclockwise	practice	Guided	1	0.5	-0.25	5.177322	0.33519	-1.45315	-1.04915	0.815967550431731	-0.291561	-6.388491	1.666783
Trial2	2	1	blindfold	counterclockwise	practice	Guided	1	0.5	-0.25	5.197311	0.33518	-1.45316	-1.04915	0.815969567024516	-0.295732	-6.401187	1.663164
Trial2	2	1	blindfold	counterclockwise	practice	Guided	1	0.5	-0.25	5.217316	0.33518	-1.45316	-1.04915	0.815969567024516	-0.282375	-6.341941	1.740061
Trial2	2	1	blindfold	counterclockwise	practice	Guided	1	0.5	-0.25	5.23732	0.33517	-1.45316	-1.04914	0.81596178261106	-0.321973	-6.341941	1.763209
Trial2	2	1	blindfold	counterclockwise	practice	Guided	1	0.5	-0.25	5.257324	0.33515	-1.45316	-1.04914	0.815965822452648	-0.323249	-6.333478	1.779922
Trial2	2	1	blindfold	counterclockwise	practice	Guided	1	0.5	-0.25	5.277313	0.33514	-1.45316	-1.04914	0.815967845560388	-0.306076	-6.358869	1.777512
Trial2	2	1	blindfold	counterclockwise	practice	Guided	1	0.5	-0.25	5.297318	0.33514	-1.45316	-1.04914	0.815967845560388	-0.296339	-6.316551	1.743701
Trial2	2	1	blindfold	counterclockwise	practice	Guided	1	0.5	-0.25	5.317322	0.33513	-1.45316	-1.04914	0.815969868785999	-0.268099	-6.316551	1.715324
Trial2	2	1	blindfold	counterclockwise	practice	Guided	1	0.5	-0.25	5.337311	0.33512	-1.45316	-1.04914	0.815971886107449	-0.258181	-6.358869	1.68614
Trial2	2	1	blindfold	counterclockwise	practice	Guided	1	0.5	-0.25	5.357315	0.33511	-1.45316	-1.04915	0.815983710544007	-0.288461	-6.346173	1.65434
Trial2	2	1	blindfold	counterclockwise	practice	Guided	1	0.5	-0.25	5.377319	0.3351	-1.45317	-1.04915	0.815985734098202	-0.299063	-6.346173	1.569803
Trial2	2	1	blindfold	counterclockwise	practice	Guided	1	0.5	-0.25	5.397324	0.33509	-1.45317	-1.04916	0.815997558701643	-0.341471	-6.320782	1.572019
Trial2	2	1	blindfold	counterclockwise	practice	Guided	1	0.5	-0.25	5.417313	0.33508	-1.45317	-1.04917	0.816009389401981	-0.335365	-6.333478	1.53418
Trial2	2	1	blindfold	counterclockwise	practice	Guided	1	0.5	-0.25	5.437317	0.33508	-1.45317	-1.04919	0.816029003287209	-0.299669	-6.350405	1.497752
Trial2	2	1	blindfold	counterclockwise	practice	Guided	1	0.5	-0.25	5.457321	0.33506	-1.45317	-1.04919	0.81603304500159	-0.27397	-6.40965	1.405774
Trial2	2	1	blindfold	counterclockwise	practice	Guided	1	0.5	-0.25	5.477325	0.33505	-1.45317	-1.0492	0.816044875924348	-0.274114	-6.388491	1.43275
Trial2	2	1	blindfold	counterclockwise	practice	Guided	1	0.5	-0.25	5.497314	0.33505	-1.45317	-1.04921	0.816054566057987	-0.232592	-6.405418	1.33996
Trial2	2	1	blindfold	counterclockwise	practice	Guided	1	0.5	-0.25	5.517319	0.33504	-1.45317	-1.04922	0.816066384987389	-0.225093	-6.396955	1.369551
Trial2	2	1	blindfold	counterclockwise	practice	Guided	1	0.5	-0.25	5.537323	0.33503	-1.45318	-1.04924	0.816088028912188	-0.278577	-6.371564	1.329295
Trial2	2	1	blindfold	counterclockwise	practice	Guided	1	0.5	-0.25	5.557312	0.33502	-1.45318	-1.04925	0.816099853994219	-0.263978	-6.405418	1.291861
Trial2	2	1	blindfold	counterclockwise	practice	Guided	1	0.5	-0.25	5.577316	0.33502	-1.45318	-1.04926	0.816109660828701	-0.220248	-6.422346	1.268516
Trial2	2	1	blindfold	counterclockwise	practice	Guided	1	0.5	-0.25	5.597321	0.33501	-1.45318	-1.04927	0.816121491990103	-0.231464	-6.4562	1.2341
Trial2	2	1	blindfold	counterclockwise	practice	Guided	1	0.5	-0.25	5.617325	0.335	-1.45319	-1.04928	0.816133317200497	-0.252956	-6.473127	1.241549
Trial2	2	1	blindfold	counterclockwise	practice	Guided	1	0.5	-0.25	5.637314	0.335	-1.45319	-1.04929	0.816143007253803	-0.227947	-6.426577	1.251214
Trial2	2	1	blindfold	counterclockwise	practice	Guided	1	0.5	-0.25	5.657318	0.33499	-1.45319	-1.0493	0.816154838544274	-0.263477	-6.40965	1.271145
Trial2	2	1	blindfold	counterclockwise	practice	Guided	1	0.5	-0.25	5.677322	0.33498	-1.4532	-1.0493	0.816156857120876	-0.229209	-6.418114	1.28081
Trial2	2	1	blindfold	counterclockwise	practice	Guided	1	0.5	-0.25	5.697311	0.33497	-1.4532	-1.04931	0.816168688578782	-0.267	-6.460432	1.274773
Trial2	2	1	blindfold	counterclockwise	practice	Guided	1	0.5	-0.25	5.717316	0.33497	-1.4532	-1.04932	0.816178495321847	-0.238362	-6.477359	1.208352
Trial2	2	1	blindfold	counterclockwise	practice	Guided	1	0.5	-0.25	5.73732	0.33496	-1.4532	-1.04933	0.816190326834646	-0.242737	-6.481591	1.21238
Trial2	2	1	blindfold	counterclockwise	practice	Guided	1	0.5	-0.25	5.757324	0.33495	-1.45321	-1.04934	0.816202146368566	-0.236584	-6.473127	1.174545
Trial2	2	1	blindfold	counterclockwise	practice	Guided	1	0.5	-0.25	5.777313	0.33494	-1.45321	-1.04935	0.816213984056013	-0.239545	-6.481591	1.148984
Trial2	2	1	blindfold	counterclockwise	practice	Guided	1	0.5	-0.25	5.797318	0.33493	-1.45321	-1.04936	0.816225809764019	-0.277131	-6.498518	1.138721
Trial2	2	1	blindfold	counterclockwise	practice	Guided	1	0.5	-0.25	5.817322	0.33493	-1.45322	-1.04936	0.816225809764019	-0.257145	-6.523909	1.076124
Trial2	2	1	blindfold	counterclockwise	practice	Guided	1	0.5	-0.25	5.837311	0.33492	-1.45322	-1.04938	0.81624744822473	-0.235747	-6.506982	1.072907
Trial2	2	1	blindfold	counterclockwise	practice	Guided	1	0.5	-0.25	5.857315	0.33491	-1.45323	-1.04939	0.816259157315382	-0.245885	-6.519677	1.021989
Trial2	2	1	blindfold	counterclockwise	practice	Guided	1	0.5	-0.25	5.877319	0.3349	-1.45323	-1.0494	0.816270989253397	-0.275016	-6.515445	1.011725
Trial2	2	1	blindfold	counterclockwise	practice	Guided	1	0.5	-0.25	5.897324	0.33489	-1.45323	-1.04941	0.816282815237455	-0.220216	-6.528141	1.018572
Trial2	2	1	blindfold	counterclockwise	practice	Guided	1	0.5	-0.25	5.917313	0.33489	-1.45323	-1.04941	0.816282815237455	-0.254385	-6.515445	1.025418
Trial2	2	1	blindfold	counterclockwise	practice	Guided	1	0.5	-0.25	5.937317	0.33488	-1.45324	-1.04942	0.816294641295131	-0.220317	-6.532372	1.022804
Trial2	2	1	blindfold	counterclockwise	practice	Guided	1	0.5	-0.25	5.957321	0.33488	-1.45324	-1.04943	0.816304447874788	-0.242007	-6.481591	1.034481
Trial2	2	1	blindfold	counterclockwise	practice	Guided	1	0.5	-0.25	5.97731	0.33486	-1.45324	-1.04944	0.816318299660287	-0.195817	-6.528141	1.045154
Trial2	2	1	blindfold	counterclockwise	practice	Guided	1	0.5	-0.25	5.997314	0.33486	-1.45324	-1.04944	0.816318299660287	-0.244069	-6.5493	0.992018
Trial2	2	1	blindfold	counterclockwise	practice	Guided	1	0.5	-0.25	6.017319	0.33485	-1.45324	-1.04945	0.816330021253285	-0.172568	-6.557763	0.989806
Trial2	2	1	blindfold	counterclockwise	practice	Guided	1	0.5	-0.25	6.037323	0.33485	-1.45325	-1.04945	0.816330021253285	-0.245185	-6.570459	1.017385
Trial2	2	1	blindfold	counterclockwise	practice	Guided	1	0.5	-0.25	6.057312	0.33484	-1.45325	-1.04946	0.816341964350506	-0.244931	-6.532372	1.01316
Trial2	2	1	blindfold	counterclockwise	practice	Guided	1	0.5	-0.25	6.077316	0.33483	-1.45325	-1.04946	0.816343990328693	-0.226508	-6.532372	0.984381
Trial2	2	1	blindfold	counterclockwise	practice	Guided	1	0.5	-0.25	6.097321	0.33482	-1.45325	-1.04947	0.816355700104825	-0.276772	-6.5493	0.966268
Trial2	2	1	blindfold	counterclockwise	practice	Guided	1	0.5	-0.25	6.117325	0.33482	-1.45326	-1.04947	0.816355700104825	-0.234043	-6.57469	0.967076
Trial2	2	1	blindfold	counterclockwise	practice	Guided	1	0.5	-0.25	6.137314	0.33481	-1.45326	-1.04948	0.81636752669831	-0.211849	-6.587386	0.94695
Trial2	2	1	blindfold	counterclockwise	practice	Guided	1	0.5	-0.25	6.157318	0.3348	-1.45327	-1.04949	0.816379359396092	-0.205508	-6.578922	0.904887
Trial2	2	1	blindfold	counterclockwise	practice	Guided	1	0.5	-0.25	6.177322	0.33479	-1.45327	-1.04949	0.81638137974099	-0.21412	-6.570459	0.908714
Trial2	2	1	blindfold	counterclockwise	practice	Guided	1	0.5	-0.25	6.197311	0.33479	-1.45327	-1.0495	0.816391186137036	-0.175831	-6.595849	0.9063
Trial2	2	1	blindfold	counterclockwise	practice	Guided	1	0.5	-0.25	6.217316	0.33478	-1.45327	-1.0495	0.816393218637425	-0.221881	-6.57469	0.904088
Trial2	2	1	blindfold	counterclockwise	practice	Guided	1	0.5	-0.25	6.23732	0.33478	-1.45327	-1.04951	0.816403025014087	-0.207947	-6.557763	0.870878
Trial2	2	1	blindfold	counterclockwise	practice	Guided	1	0.5	-0.25	6.257324	0.33477	-1.45328	-1.04952	0.816414845871215	-0.2141	-6.638167	0.823983
Trial2	2	1	blindfold	counterclockwise	practice	Guided	1	0.5	-0.25	6.277313	0.33476	-1.45328	-1.04952	0.816416878558705	-0.189102	-6.650863	0.833646
Trial2	2	1	blindfold	counterclockwise	practice	Guided	1	0.5	-0.25	6.297318	0.33476	-1.45329	-1.04953	0.816426684896816	-0.170948	-6.646631	0.809091
Trial2	2	1	blindfold	counterclockwise	practice	Guided	1	0.5	-0.25	6.317322	0.33475	-1.45329	-1.04953	0.816428705614045	-0.215591	-6.625472	0.871089
Trial2	2	1	blindfold	counterclockwise	practice	Guided	1	0.5	-0.25	6.337311	0.33475	-1.45329	-1.04953	0.816428705614045	-0.200655	-6.570459	0.900882
Trial2	2	1	blindfold	counterclockwise	practice	Guided	1	0.5	-0.25	6.357315	0.33474	-1.45329	-1.04954	0.816440422033771	-0.237596	-6.617008	0.861033
Trial2	2	1	blindfold	counterclockwise	practice	Guided	1	0.5	-0.25	6.377319	0.33473	-1.45329	-1.04954	0.816442442961535	-0.1983	-6.650863	0.854393
Trial2	2	1	blindfold	counterclockwise	practice	Guided	1	0.5	-0.25	6.397324	0.33473	-1.4533	-1.04954	0.816442442961535	-0.206712	-6.659326	0.850168
Trial2	2	1	blindfold	counterclockwise	practice	Guided	1	0.5	-0.25	6.417313	0.33472	-1.4533	-1.04954	0.816444464006383	-0.210696	-6.663558	0.849566
Trial2	2	1	blindfold	counterclockwise	practice	Guided	1	0.5	-0.25	6.437317	0.33472	-1.4533	-1.04955	0.816454386998446	-0.160335	-6.646631	0.860437
Trial2	2	1	blindfold	counterclockwise	practice	Guided	1	0.5	-0.25	6.457321	0.33471	-1.4533	-1.04955	0.816456414169232	-0.202724	-6.646631	0.862655
Trial2	2	1	blindfold	counterclockwise	practice	Guided	1	0.5	-0.25	6.47731	0.3347	-1.45331	-1.04955	0.816458435424026	-0.20691	-6.66779	0.862456
Trial2	2	1	blindfold	counterclockwise	practice	Guided	1	0.5	-0.25	6.497314	0.3347	-1.45331	-1.04955	0.816458435424026	-0.21673	-6.625472	0.802676
Trial2	2	1	blindfold	counterclockwise	practice	Guided	1	0.5	-0.25	6.517319	0.33469	-1.45331	-1.04956	0.81647027504714	-0.178442	-6.650863	0.800262
Trial2	2	1	blindfold	counterclockwise	practice	Guided	1	0.5	-0.25	6.537323	0.33469	-1.45331	-1.04956	0.81647027504714	-0.183635	-6.646631	0.821198
Trial2	2	1	blindfold	counterclockwise	practice	Guided	1	0.5	-0.25	6.557312	0.33468	-1.45331	-1.04957	0.816481979901862	-0.185772	-6.672022	0.778732
Trial2	2	1	blindfold	counterclockwise	practice	Guided	1	0.5	-0.25	6.577316	0.33468	-1.45331	-1.04957	0.816481979901862	-0.145074	-6.663558	0.812751
Trial2	2	1	blindfold	counterclockwise	practice	Guided	1	0.5	-0.25	6.597321	0.33467	-1.45331	-1.04957	0.816484013529324	-0.171406	-6.646631	0.834491
Trial2	2	1	blindfold	counterclockwise	practice	Guided	1	0.5	-0.25	6.617325	0.33467	-1.45331	-1.04957	0.816484013529324	-0.179617	-6.629704	0.918832
Trial2	2	1	blindfold	counterclockwise	practice	Guided	1	0.5	-0.25	6.637314	0.33466	-1.45331	-1.04957	0.816486035205204	-0.151603	-6.646631	0.864486
Trial2	2	1	blindfold	counterclockwise	practice	Guided	1	0.5	-0.25	6.657318	0.33466	-1.45332	-1.04957	0.816486035205204	-0.185988	-6.646631	0.876163
Trial2	2	1	blindfold	counterclockwise	practice	Guided	1	0.5	-0.25	6.677322	0.33465	-1.45332	-1.04957	0.816488056998157	-0.083882	-6.633936	0.879988
Trial2	2	1	blindfold	counterclockwise	practice	Guided	1	0.5	-0.25	6.697311	0.33465	-1.45332	-1.04957	0.816488056998157	-0.10117	-6.659326	0.875963
Trial2	2	1	blindfold	counterclockwise	practice	Guided	1	0.5	-0.25	6.717316	0.33465	-1.45332	-1.04957	0.816488056998157	-0.159316	-6.655095	0.852013
Trial2	2	1	blindfold	counterclockwise	practice	Guided	1	0.5	-0.25	6.73732	0.33464	-1.45332	-1.04957	0.816490084943909	-0.103333	-6.612777	0.833495
Trial2	2	1	blindfold	counterclockwise	practice	Guided	1	0.5	-0.25	6.757324	0.33464	-1.45332	-1.04957	0.816490084943909	-0.141148	-6.625472	0.818199
Trial2	2	1	blindfold	counterclockwise	practice	Guided	1	0.5	-0.25	6.777313	0.33463	-1.45332	-1.04957	0.816492106971354	-0.108079	-6.646631	0.845978
Trial2	2	1	blindfold	counterclockwise	practice	Guided	1	0.5	-0.25	6.797318	0.33463	-1.45332	-1.04957	0.816492106971354	-0.122747	-6.608545	0.887646
Trial2	2	1	blindfold	counterclockwise	practice	Guided	1	0.5	-0.25	6.817322	0.33463	-1.45332	-1.04957	0.816492106971354	-0.128157	-6.638167	0.82384
Trial2	2	1	blindfold	counterclockwise	practice	Guided	1	0.5	-0.25	6.837311	0.33463	-1.45332	-1.04957	0.816492106971354	-0.12269	-6.646631	0.88765
Trial2	2	1	blindfold	counterclockwise	practice	Guided	1	0.5	-0.25	6.857315	0.33462	-1.45332	-1.04957	0.816494135152298	-0.114795	-6.66779	0.811767
Trial2	2	1	blindfold	counterclockwise	practice	Guided	1	0.5	-0.25	6.877319	0.33462	-1.45332	-1.04958	0.816503941175114	-0.126245	-6.697413	0.785802
Trial2	2	1	blindfold	counterclockwise	practice	Guided	1	0.5	-0.25	6.897324	0.33461	-1.45333	-1.04958	0.816505963412762	-0.117969	-6.71434	0.790433
Trial2	2	1	blindfold	counterclockwise	practice	Guided	1	0.5	-0.25	6.917313	0.33461	-1.45333	-1.04959	0.81651576941633	-0.105873	-6.693181	0.71475
Trial2	2	1	blindfold	counterclockwise	practice	Guided	1	0.5	-0.25	6.937317	0.33461	-1.45333	-1.0496	0.816525575424937	-0.112896	-6.684717	0.688986
Trial2	2	1	blindfold	counterclockwise	practice	Guided	1	0.5	-0.25	6.957321	0.3346	-1.45333	-1.0496	0.816527609804899	-0.122305	-6.748194	0.705495
Trial2	2	1	blindfold	counterclockwise	practice	Guided	1	0.5	-0.25	6.97731	0.3346	-1.45333	-1.0496	0.816527609804899	-0.139986	-6.672022	0.819022
Trial2	2	1	blindfold	counterclockwise	practice	Guided	1	0.5	-0.25	6.997314	0.33459	-1.45333	-1.0496	0.816529626191541	-0.16109	-6.62124	0.809564
Trial2	2	1	blindfold	counterclockwise	practice	Guided	1	0.5	-0.25	7.017319	0.33459	-1.45332	-1.0496	0.816529626191541	-0.120601	-6.422346	0.755217
Trial2	2	1	blindfold	counterclockwise	practice	Guided	1	0.5	-0.25	7.037323	0.33458	-1.45328	-1.04962	0.816551272693548	-0.048122	-6.350405	0.662422
Trial2	2	1	blindfold	counterclockwise	practice	Guided	1	0.5	-0.25	7.057312	0.33459	-1.45324	-1.04964	0.816568850081771	0.163793	-6.430809	0.460644
Trial2	2	1	blindfold	counterclockwise	practice	Guided	1	0.5	-0.25	7.077316	0.33459	-1.45324	-1.04965	0.816578539328977	0.296979	-6.4562	0.352439
Trial2	2	1	blindfold	counterclockwise	practice	Guided	1	0.5	-0.25	7.097321	0.33461	-1.45323	-1.04966	0.816584294843789	0.349226	-6.443505	0.422992
Trial2	2	1	blindfold	counterclockwise	practice	Guided	1	0.5	-0.25	7.117325	0.33462	-1.45323	-1.04967	0.81659207886822	0.375698	-6.320782	0.563562
Trial2	2	1	blindfold	counterclockwise	practice	Guided	1	0.5	-0.25	7.137314	0.33464	-1.4532	-1.04966	0.816578223028898	0.333118	-6.19806	0.663396
Trial2	2	1	blindfold	counterclockwise	practice	Guided	1	0.5	-0.25	7.157318	0.33467	-1.4531	-1.04965	0.816562346085048	0.190024	-6.037252	0.808924
Trial2	2	1	blindfold	counterclockwise	practice	Guided	1	0.5	-0.25	7.177322	0.33468	-1.45306	-1.04965	0.816560312652672	0.195597	-6.011861	0.779533
Trial2	2	1	blindfold	counterclockwise	practice	Guided	1	0.5	-0.25	7.197311	0.33468	-1.45305	-1.04965	0.816560312652672	0.196538	-6.028788	0.669426
Trial2	2	1	blindfold	counterclockwise	practice	Guided	1	0.5	-0.25	7.217316	0.33469	-1.45305	-1.04966	0.81656810367217	0.211765	-6.062643	0.615075
Trial2	2	1	blindfold	counterclockwise	practice	Guided	1	0.5	-0.25	7.23732	0.3347	-1.45305	-1.04967	0.816575876762752	0.265629	-6.071106	0.549853
Trial2	2	1	blindfold	counterclockwise	practice	Guided	1	0.5	-0.25	7.257324	0.33471	-1.45305	-1.04968	0.816583662090623	0.328544	-6.121888	0.472266
Trial2	2	1	blindfold	counterclockwise	practice	Guided	1	0.5	-0.25	7.277313	0.33473	-1.45305	-1.04968	0.816579614530384	0.171389	-6.083802	0.566264
Trial2	2	1	blindfold	counterclockwise	practice	Guided	1	0.5	-0.25	7.297318	0.33473	-1.45305	-1.04968	0.816579614530384	-0.015027	-6.011861	0.659058
Trial2	2	1	blindfold	counterclockwise	practice	Guided	1	0.5	-0.25	7.317322	0.33473	-1.45304	-1.04966	0.816560001854271	-0.372271	-6.003397	0.862364
Trial2	2	1	blindfold	counterclockwise	practice	Guided	1	0.5	-0.25	7.337311	0.3347	-1.45304	-1.04965	0.816556264242459	-1.039691	-6.181133	0.911095
Trial2	2	1	blindfold	counterclockwise	practice	Guided	1	0.5	-0.25	7.357315	0.33435	-1.45314	-1.04967	0.816646805152708	-2.503822	-6.375796	0.638691
Trial2	2	1	blindfold	counterclockwise	practice	Guided	1	0.5	-0.25	7.377319	0.33338	-1.45318	-1.0497	0.816873524201573	-2.928612	-6.29116	0.545421
Trial2	2	1	blindfold	counterclockwise	practice	Guided	1	0.5	-0.25	7.397324	0.33129	-1.45315	-1.04972	0.817321863045357	-3.160275	-6.109192	0.544818
Trial2	2	1	blindfold	counterclockwise	practice	Guided	1	0.5	-0.25	7.417313	0.32775	-1.45306	-1.04975	0.818089285234823	-2.99272	-5.922993	0.483309
Trial2	2	1	blindfold	counterclockwise	practice	Guided	1	0.5	-0.25	7.437317	0.32307	-1.45299	-1.04979	0.819126554479107	-2.620326	-5.999166	0.405458
Trial2	2	1	blindfold	counterclockwise	practice	Guided	1	0.5	-0.25	7.457321	0.31142	-1.45304	-1.04976	0.82169243079942	-1.73709	-6.172669	0.495168
Trial2	2	1	blindfold	counterclockwise	practice	Guided	1	0.5	-0.25	7.47731	0.30549	-1.45307	-1.04969	0.823005622253719	-1.481087	-6.054179	0.642759
Trial2	2	1	blindfold	counterclockwise	practice	Guided	1	0.5	-0.25	7.497314	0.29978	-1.45304	-1.04959	0.824276773021296	-1.472887	-5.978007	0.839127
Trial2	2	1	blindfold	counterclockwise	practice	Guided	1	0.5	-0.25	7.517319	0.29426	-1.45302	-1.04947	0.825518713915826	-1.784298	-6.109192	1.140776
Trial2	2	1	blindfold	counterclockwise	practice	Guided	1	0.5	-0.25	7.537323	0.28853	-1.45307	-1.04919	0.826694799374415	-2.280879	-6.388491	1.401692
Trial2	2	1	blindfold	counterclockwise	practice	Guided	1	0.5	-0.25	7.557312	0.27586	-1.45323	-1.04908	0.829920239269969	-3.08813	-6.418114	1.874649
Trial2	2	1	blindfold	counterclockwise	practice	Guided	1	0.5	-0.25	7.577316	0.26795	-1.45321	-1.04903	0.832043303188051	-3.233074	-6.236146	1.966118
Trial2	2	1	blindfold	counterclockwise	practice	Guided	1	0.5	-0.25	7.597321	0.25913	-1.45313	-1.04909	0.834603635823295	-3.148318	-6.083802	1.821232
Trial2	2	1	blindfold	counterclockwise	practice	Guided	1	0.5	-0.25	7.617325	0.24923	-1.45306	-1.0492	0.837619440370412	-2.768749	-6.054179	1.567818
Trial2	2	1	blindfold	counterclockwise	practice	Guided	1	0.5	-0.25	7.637314	0.23851	-1.45302	-1.0494	0.841081052254972	-2.26743	-6.020325	1.338786
Trial2	2	1	blindfold	counterclockwise	practice	Guided	1	0.5	-0.25	7.657318	0.21623	-1.45298	-1.04948	0.84834758131334	-1.181422	-5.86798	0.984149
Trial2	2	1	blindfold	counterclockwise	practice	Guided	1	0.5	-0.25	7.677322	0.20562	-1.45293	-1.04952	0.851992861800894	-0.776562	-5.618304	0.942204
Trial2	2	1	blindfold	counterclockwise	practice	Guided	1	0.5	-0.25	7.697311	0.19592	-1.45281	-1.04953	0.855402192444372	-0.448947	-5.309382	0.926544
Trial2	2	1	blindfold	counterclockwise	practice	Guided	1	0.5	-0.25	7.717316	0.18782	-1.45268	-1.04953	0.858314993420138	-0.245469	-5.097792	0.970119
Trial2	2	1	blindfold	counterclockwise	practice	Guided	1	0.5	-0.25	7.73732	0.18062	-1.45257	-1.04954	0.860969037542231	-0.0069281	-5.080865	0.934167
Trial2	2	1	blindfold	counterclockwise	practice	Guided	1	0.5	-0.25	7.757324	0.17004	-1.45255	-1.04957	0.864977301373494	0.204007	-5.207819	0.829106
Trial2	2	1	blindfold	counterclockwise	practice	Guided	1	0.5	-0.25	7.777313	0.16722	-1.45261	-1.0496	0.866084695048246	0.29939	-5.402482	0.759721
Trial2	2	1	blindfold	counterclockwise	practice	Guided	1	0.5	-0.25	7.797318	0.16602	-1.45269	-1.0496	0.866546481538651	0.328223	-5.567522	0.763648
Trial2	2	1	blindfold	counterclockwise	practice	Guided	1	0.5	-0.25	7.817322	0.16598	-1.45275	-1.0496	0.866561902631092	0.26253	-5.630999	0.855845
Trial2	2	1	blindfold	counterclockwise	practice	Guided	1	0.5	-0.25	7.837311	0.16599	-1.45277	-1.04958	0.866539568998133	0.281071	-5.626767	0.962117
Trial2	2	1	blindfold	counterclockwise	practice	Guided	1	0.5	-0.25	7.857315	0.16601	-1.45278	-1.04958	0.866531861159102	0.225686	-5.546363	0.969283
Trial2	2	1	blindfold	counterclockwise	practice	Guided	1	0.5	-0.25	7.877319	0.16601	-1.45278	-1.04958	0.866531861159102	0.048454	-5.525204	0.943924
Trial2	2	1	blindfold	counterclockwise	practice	Guided	1	0.5	-0.25	7.897324	0.16601	-1.45278	-1.04957	0.866522621278557	-0.133449	-5.550595	0.935087
Trial2	2	1	blindfold	counterclockwise	practice	Guided	1	0.5	-0.25	7.917313	0.16601	-1.45277	-1.04957	0.866522621278557	-0.240058	-5.436336	0.975192
Trial2	2	1	blindfold	counterclockwise	practice	Guided	1	0.5	-0.25	7.937317	0.16599	-1.45276	-1.04956	0.866521199415908	-0.248948	-5.465959	0.996146
Trial2	2	1	blindfold	counterclockwise	practice	Guided	1	0.5	-0.25	7.957321	0.16599	-1.45276	-1.04955	0.866511959651734	-0.101028	-5.512509	1.008114
Trial2	2	1	blindfold	counterclockwise	practice	Guided	1	0.5	-0.25	7.97731	0.166	-1.45276	-1.04954	0.866498755774854	0.38451	-5.474422	1.057704
Trial2	2	1	blindfold	counterclockwise	practice	Guided	1	0.5	-0.25	7.997314	0.16602	-1.45275	-1.04952	0.866472672369294	0.655656	-5.423641	1.224976
Trial2	2	1	blindfold	counterclockwise	practice	Guided	1	0.5	-0.25	8.017319	0.16605	-1.45274	-1.0495	0.866442636780816	0.754175	-5.364396	1.354305
Trial2	2	1	blindfold	counterclockwise	practice	Guided	1	0.5	-0.25	8.037323	0.16609	-1.45271	-1.04945	0.866381016609298	0.83244	-5.322078	1.445058
Trial2	2	1	blindfold	counterclockwise	practice	Guided	1	0.5	-0.25	8.057312	0.16617	-1.45267	-1.04943	0.866331814850729	0.886744	-5.212051	1.648937
Trial2	2	1	blindfold	counterclockwise	practice	Guided	1	0.5	-0.25	8.077316	0.16621	-1.45265	-1.04941	0.866297923305956	1.019885	-5.212051	1.571471
Trial2	2	1	blindfold	counterclockwise	practice	Guided	1	0.5	-0.25	8.097321	0.16627	-1.45263	-1.0494	0.866265563355422	1.233409	-5.23321	1.492084
Trial2	2	1	blindfold	counterclockwise	practice	Guided	1	0.5	-0.25	8.117325	0.16633	-1.45264	-1.04939	0.866233206468661	1.482674	-5.394018	1.346931
Trial2	2	1	blindfold	counterclockwise	practice	Guided	1	0.5	-0.25	8.137314	0.16643	-1.45267	-1.04938	0.866185559818336	1.627698	-5.542131	1.28621
Trial2	2	1	blindfold	counterclockwise	practice	Guided	1	0.5	-0.25	8.157318	0.16663	-1.45272	-1.04931	0.866043869236943	1.664108	-5.495581	1.354874
Trial2	2	1	blindfold	counterclockwise	practice	Guided	1	0.5	-0.25	8.177322	0.16744	-1.4527	-1.04925	0.865677029107821	1.524361	-5.296687	1.703114
Trial2	2	1	blindfold	counterclockwise	practice	Guided	1	0.5	-0.25	8.197311	0.16791	-1.45268	-1.04922	0.865468847246786	1.333782	-5.330541	1.72825
Trial2	2	1	blindfold	counterclockwise	practice	Guided	1	0.5	-0.25	8.217316	0.1682	-1.45267	-1.04922	0.865357610011688	1.229194	-5.3517	1.649593
Trial2	2	1	blindfold	counterclockwise	practice	Guided	1	0.5	-0.25	8.23732	0.16828	-1.45268	-1.04922	0.865326937480668	1.240602	-5.419409	1.543524
Trial2	2	1	blindfold	counterclockwise	practice	Guided	1	0.5	-0.25	8.257324	0.16835	-1.45269	-1.04926	0.865337099118155	1.497282	-5.461727	1.41475
Trial2	2	1	blindfold	counterclockwise	practice	Guided	1	0.5	-0.25	8.277313	0.16888	-1.45274	-1.04926	0.865134113250181	2.263063	-5.512509	1.407804
Trial2	2	1	blindfold	counterclockwise	practice	Guided	1	0.5	-0.25	8.297318	0.16992	-1.45275	-1.04921	0.864690318082835	2.66062	-5.410945	1.582563
Trial2	2	1	blindfold	counterclockwise	practice	Guided	1	0.5	-0.25	8.317322	0.17195	-1.45271	-1.04908	0.863797240821667	3.152182	-5.271296	1.904425
Trial2	2	1	blindfold	counterclockwise	practice	Guided	1	0.5	-0.25	8.337311	0.17563	-1.45264	-1.04894	0.862276595900041	3.569419	-5.152806	2.252787
Trial2	2	1	blindfold	counterclockwise	practice	Guided	1	0.5	-0.25	8.357315	0.18072	-1.45258	-1.04881	0.86025411469908	3.903291	-4.983534	2.358104
Trial2	2	1	blindfold	counterclockwise	practice	Guided	1	0.5	-0.25	8.377319	0.19793	-1.45244	-1.04884	0.85404431907375	4.457269	-4.738089	2.292843
Trial2	2	1	blindfold	counterclockwise	practice	Guided	1	0.5	-0.25	8.397324	0.21017	-1.45239	-1.04893	0.849876732864707	4.704549	-4.784639	2.084974
Trial2	2	1	blindfold	counterclockwise	practice	Guided	1	0.5	-0.25	8.417313	0.22558	-1.45239	-1.04897	0.844783622040147	4.765159	-4.949679	2.044429
Trial2	2	1	blindfold	counterclockwise	practice	Guided	1	0.5	-0.25	8.437317	0.24322	-1.45246	-1.04886	0.839114642958502	4.537203	-5.157037	2.11699
Trial2	2	1	blindfold	counterclockwise	practice	Guided	1	0.5	-0.25	8.457321	0.28536	-1.45261	-1.04871	0.827047752329907	3.841201	-5.135878	2.63831
Trial2	2	1	blindfold	counterclockwise	practice	Guided	1	0.5	-0.25	8.47731	0.3099	-1.45259	-1.04856	0.820875212743726	3.614516	-5.076633	2.937645
Trial2	2	1	blindfold	counterclockwise	practice	Guided	1	0.5	-0.25	8.497314	0.33516	-1.45256	-1.04849	0.815327281449233	3.397857	-5.102024	3.085869
Trial2	2	1	blindfold	counterclockwise	practice	Guided	1	0.5	-0.25	8.517319	0.36162	-1.45255	-1.04849	0.810392113614561	3.282215	-5.127415	2.980167
Trial2	2	1	blindfold	counterclockwise	practice	Guided	1	0.5	-0.25	8.537323	0.38916	-1.45257	-1.04857	0.806225417624346	3.245779	-5.182428	2.829641
Trial2	2	1	blindfold	counterclockwise	practice	Guided	1	0.5	-0.25	8.557312	0.41861	-1.45259	-1.04868	0.802816405259115	3.245831	-5.288223	2.700806
Trial2	2	1	blindfold	counterclockwise	practice	Guided	1	0.5	-0.25	8.577316	0.47972	-1.4526	-1.04865	0.798907468413636	3.059165	-5.118951	2.704318
Trial2	2	1	blindfold	counterclockwise	practice	Guided	1	0.5	-0.25	8.597321	0.51118	-1.45256	-1.04858	0.798658306394291	3.000304	-4.996229	2.888194
Trial2	2	1	blindfold	counterclockwise	practice	Guided	1	0.5	-0.25	8.617325	0.54347	-1.45251	-1.04848	0.799662433515031	3.084149	-4.97507	3.059045
Trial2	2	1	blindfold	counterclockwise	practice	Guided	1	0.5	-0.25	8.637314	0.57759	-1.45248	-1.04841	0.802171320291216	3.027153	-4.88197	3.171986
Trial2	2	1	blindfold	counterclockwise	practice	Guided	1	0.5	-0.25	8.657318	0.61257	-1.45244	-1.04841	0.806306779642452	3.04338	-4.784639	3.253805
Trial2	2	1	blindfold	counterclockwise	practice	Guided	1	0.5	-0.25	8.677322	0.6838	-1.45234	-1.04842	0.819302663115309	2.790054	-4.611135	3.147504
Trial2	2	1	blindfold	counterclockwise	practice	Guided	1	0.5	-0.25	8.697311	0.71987	-1.45231	-1.04846	0.828179456881581	2.740081	-4.560354	3.035242
Trial2	2	1	blindfold	counterclockwise	practice	Guided	1	0.5	-0.25	8.717316	0.7554	-1.45228	-1.04852	0.838369430438161	2.742076	-4.530731	2.970036
Trial2	2	1	blindfold	counterclockwise	practice	Guided	1	0.5	-0.25	8.73732	0.79372	-1.45228	-1.04856	0.850864004000524	2.817235	-4.581513	2.856112
Trial2	2	1	blindfold	counterclockwise	practice	Guided	1	0.5	-0.25	8.757324	0.8315099	-1.45228	-1.04863	0.86470152135549	2.781282	-4.463022	2.799275
Trial2	2	1	blindfold	counterclockwise	practice	Guided	1	0.5	-0.25	8.777313	0.9098	-1.45222	-1.0486	0.897606777983654	2.467422	-4.276823	2.804899
Trial2	2	1	blindfold	counterclockwise	practice	Guided	1	0.5	-0.25	8.797318	0.94895	-1.45217	-1.04854	0.916090727686487	2.395728	-4.289518	2.977167
Trial2	2	1	blindfold	counterclockwise	practice	Guided	1	0.5	-0.25	8.817322	0.9895599	-1.45213	-1.04851	0.936636050984396	2.23853	-4.310677	3.046904
Trial2	2	1	blindfold	counterclockwise	practice	Guided	1	0.5	-0.25	8.837311	1.02909	-1.45211	-1.04855	0.957923937273276	2.023509	-4.069465	2.926902
Trial2	2	1	blindfold	counterclockwise	practice	Guided	1	0.5	-0.25	8.857315	1.06861	-1.45204	-1.04869	0.980419843041197	1.838105	-4.022915	2.757402
Trial2	2	1	blindfold	counterclockwise	practice	Guided	1	0.5	-0.25	8.877319	1.14723	-1.45202	-1.04877	1.02807596077055	1.742265	-4.073697	2.427175
Trial2	2	1	blindfold	counterclockwise	practice	Guided	1	0.5	-0.25	8.897324	1.18741	-1.45204	-1.04886	1.05390223471323	1.664582	-4.158333	2.255219
Trial2	2	1	blindfold	counterclockwise	practice	Guided	1	0.5	-0.25	8.917313	1.22732	-1.45208	-1.04891	1.08039416003885	1.668184	-4.319141	2.18369
Trial2	2	1	blindfold	counterclockwise	practice	Guided	1	0.5	-0.25	8.937317	1.26568	-1.45214	-1.04889	1.10656730490557	1.551779	-4.369923	2.24406
Trial2	2	1	blindfold	counterclockwise	practice	Guided	1	0.5	-0.25	8.957321	1.30317	-1.45214	-1.04835	1.13245082421072	1.364505	-4.069465	2.272873
Trial2	2	1	blindfold	counterclockwise	practice	Guided	1	0.5	-0.25	8.97731	1.30678	-1.45224	-1.04709	1.13412807507555	9.170351	-5.4448	2.11405
Trial2	2	1	blindfold	counterclockwise	practice	Guided	1	0.5	-0.25	8.997314	1.30474	-1.45248	-1.04565	1.13166484503323	7.346751	-4.826957	1.637423
Trial2	2	1	blindfold	counterclockwise	practice	Guided	1	0.5	-0.25	9.017319	1.30364	-1.45244	-1.04337	1.12927996207845	3.921973	-3.950974	2.359511
Trial2	2	1	blindfold	counterclockwise	practice	Guided	1	0.5	-0.25	9.037323	1.30218	-1.45205	-1.03968	1.12564974322316	0.285818	-2.918415	2.618577
Trial2	2	1	blindfold	counterclockwise	practice	Guided	1	0.5	-0.25	9.057312	1.30023	-1.45158	-1.02801	1.11609483095466	-2.294664	-2.922647	2.568508
Trial2	2	1	blindfold	counterclockwise	practice	Guided	1	0.5	-0.25	9.077316	1.29836	-1.45158	-1.02089	1.10979722098171	-2.010512	-3.523563	2.256443
Trial2	2	1	blindfold	counterclockwise	practice	Guided	1	0.5	-0.25	9.097321	1.29897	-1.45173	-1.01342	1.10506249148861	0.428162	-3.908656	1.31763
Trial2	2	1	blindfold	counterclockwise	practice	Guided	1	0.5	-0.25	9.117325	1.30036	-1.45198	-1.00685	1.10154346324566	2.568664	-4.865043	0.532098
Trial2	2	1	blindfold	counterclockwise	practice	Guided	1	0.5	-0.25	9.137314	1.30136	-1.45239	-1.002	1.09894578058456	3.960349	-5.432104	0.339857
Trial2	2	1	blindfold	counterclockwise	practice	Guided	1	0.5	-0.25	9.157318	1.30185	-1.45264	-0.99454	1.0942134784615	3.836681	-5.157037	0.657391
Trial2	2	1	blindfold	counterclockwise	practice	Guided	1	0.5	-0.25	9.177322	1.30145	-1.45229	-0.99093	1.09146659707683	1.19825	-4.014451	1.418586
Trial2	2	1	blindfold	counterclockwise	practice	Guided	1	0.5	-0.25	9.197311	1.30073	-1.45203	-0.98703	1.08829301804189	-0.426765	-3.802861	1.383838
Trial2	2	1	blindfold	counterclockwise	practice	Guided	1	0.5	-0.25	9.217316	1.29974	-1.45189	-0.98303	1.08485801982308	-1.558332	-3.773239	1.08184
Trial2	2	1	blindfold	counterclockwise	practice	Guided	1	0.5	-0.25	9.23732	1.29918	-1.45189	-0.97938	1.08198139188603	-1.770528	-4.107551	1.042322
Trial2	2	1	blindfold	counterclockwise	practice	Guided	1	0.5	-0.25	9.257324	1.29913	-1.45202	-0.97326	1.07782827500783	-0.967882	-4.331836	0.860239
Trial2	2	1	blindfold	counterclockwise	practice	Guided	1	0.5	-0.25	9.277313	1.30014	-1.4523	-0.97112	1.07714349601706	1.349904	-4.839652	0.655983
Trial2	2	1	blindfold	counterclockwise	practice	Guided	1	0.5	-0.25	9.297318	1.30064	-1.45241	-0.9697	1.07656511567857	2.1118	-4.898898	0.629283
Trial2	2	1	blindfold	counterclockwise	practice	Guided	1	0.5	-0.25	9.317322	1.3009	-1.45244	-0.96882	1.07617049744801	2.067956	-4.733857	0.815383
Trial2	2	1	blindfold	counterclockwise	practice	Guided	1	0.5	-0.25	9.337311	1.30095	-1.45239	-0.96822	1.07580711333221	1.427337	-4.560354	1.08741
Trial2	2	1	blindfold	counterclockwise	practice	Guided	1	0.5	-0.25	9.357315	1.30079	-1.45229	-0.96694	1.07483379262241	0.61454	-4.2472	1.198131
Trial2	2	1	blindfold	counterclockwise	practice	Guided	1	0.5	-0.25	9.377319	1.30023	-1.45208	-0.96624	1.07394967379691	-0.320121	-4.192187	0.995709
Trial2	2	1	blindfold	counterclockwise	practice	Guided	1	0.5	-0.25	9.397324	1.30001	-1.45209	-0.96582	1.07350558389764	-0.0067525	-4.3403	0.770381
Trial2	2	1	blindfold	counterclockwise	practice	Guided	1	0.5	-0.25	9.417313	1.30002	-1.45216	-0.96575	1.07346643672163	0.66141	-4.568817	0.575172
Trial2	2	1	blindfold	counterclockwise	practice	Guided	1	0.5	-0.25	9.437317	1.30008	-1.45225	-0.96575	1.07351103657854	1.25416	-4.755016	0.26271
Trial2	2	1	blindfold	counterclockwise	practice	Guided	1	0.5	-0.25	9.457321	1.30014	-1.45235	-0.96579	1.07358252063195	1.719535	-4.886202	-0.016229
Trial2	2	1	blindfold	counterclockwise	practice	Guided	1	0.5	-0.25	9.47731	1.30028	-1.45247	-0.9658599	1.07373344257833	1.411084	-5.135878	-0.96921
Trial2	2	1	blindfold	counterclockwise	practice	Guided	1	0.5	-0.25	9.497314	1.30031	-1.45254	-0.96616	1.07395589569294	1.095334	-5.271296	-1.583533
Trial2	2	1	blindfold	counterclockwise	practice	Guided	1	0.5	-0.25	9.517319	1.30035	-1.45262	-0.96724	1.07470615160744	0.814291	-5.436336	-2.337743
Trial2	2	1	blindfold	counterclockwise	practice	Guided	1	0.5	-0.25	9.537323	1.30038	-1.45272	-0.9695	1.07623807235742	0.868353	-5.630999	-2.900359
Trial2	2	1	blindfold	counterclockwise	practice	Guided	1	0.5	-0.25	9.557312	1.30043	-1.45281	-0.97812	1.08205682375572	1.169782	-5.660622	-3.120039
Trial2	2	1	blindfold	counterclockwise	practice	Guided	1	0.5	-0.25	9.577316	1.30077	-1.45271	-0.98387	1.08618501371326	2.118967	-5.152806	-2.852178
Trial2	2	1	blindfold	counterclockwise	practice	Guided	1	0.5	-0.25	9.597321	1.301	-1.4526	-0.99121	1.09132636667272	2.469592	-5.241673	-3.234753
Trial2	2	1	blindfold	counterclockwise	practice	Guided	1	0.5	-0.25	9.617325	1.30118	-1.45262	-1.00047	1.09776804690809	2.481871	-5.440568	-3.62889
Trial2	2	1	blindfold	counterclockwise	practice	Guided	1	0.5	-0.25	9.637314	1.30124	-1.45269	-1.01124	1.10520216758571	2.345766	-5.432104	-3.736467
Trial2	2	1	blindfold	counterclockwise	practice	Guided	1	0.5	-0.25	9.657318	1.30118	-1.45272	-1.03915	1.124565303763	2.113673	-5.4448	-3.978069
Trial2	2	1	blindfold	counterclockwise	practice	Guided	1	0.5	-0.25	9.677322	1.30102	-1.45279	-1.05425	1.13509953615291	2.014372	-5.686012	-4.298765
Trial2	2	1	blindfold	counterclockwise	practice	Guided	1	0.5	-0.25	9.697311	1.301	-1.45282	-1.05622	1.13648219297713	2.048952	-5.3517	-4.916806
Trial2	2	1	blindfold	counterclockwise	practice	Guided	1	0.5	-0.25	9.717316	1.30103	-1.4528	-1.05551	1.13599971995405	3.489214	-6.134583	-8.708902
Trial2	2	1	blindfold	counterclockwise	practice	Guided	1	0.5	-0.25	9.73732	1.30112	-1.45314	-1.05533	1.13593556207675	2.51887	-8.724445	-8.947965
Trial2	2	1	blindfold	counterclockwise	practice	Guided	1	0.5	-0.25	9.757324	1.30115	-1.45351	-1.05452	1.135382712734	2.513398	-6.976711	-8.880892
Trial2	2	1	blindfold	counterclockwise	practice	Guided	1	0.5	-0.25	9.777313	1.30116	-1.45338	-1.05406	1.13506377148835	2.419629	-6.231915	-6.005563
Trial2	2	1	blindfold	counterclockwise	practice	Guided	1	0.5	-0.25	9.797318	1.30116	-1.45336	-1.05394	1.13497873768521	2.401304	-6.490054	-6.083075
Trial2	2	1	blindfold	counterclockwise	practice	Guided	1	0.5	-0.25	9.817322	1.30116	-1.45334	-1.05385	1.13491498759316	2.145983	-6.100729	-5.991515
Trial2	2	1	blindfold	counterclockwise	practice	Guided	1	0.5	-0.25	9.837311	1.30115	-1.45331	-1.05377	1.13485143267467	2.062185	-5.922993	-5.692335
Trial2	2	1	blindfold	counterclockwise	practice	Guided	1	0.5	-0.25	9.857315	1.30115	-1.45329	-1.05367	1.1347805126758	2.031705	-6.29116	-5.861995
Trial2	2	1	blindfold	counterclockwise	practice	Guided	1	0.5	-0.25	9.877319	1.30113	-1.45328	-1.05364	1.134745182696	2.089185	-6.3631	-6.406509
Trial2	2	1	blindfold	counterclockwise	practice	Guided	1	0.5	-0.25	9.897324	1.30113	-1.45327	-1.05361	1.13472390768486	2.201866	-6.447736	-6.364514
Trial2	2	1	blindfold	counterclockwise	practice	Guided	1	0.5	-0.25	9.917313	1.30113	-1.45327	-1.05357	1.13469562604177	2.283433	-6.506982	-6.293194
Trial2	2	1	blindfold	counterclockwise	practice	Guided	1	0.5	-0.25	9.937317	1.30113	-1.45327	-1.05352	1.13466016944921	2.250468	-6.371564	-5.998048
Trial2	2	1	blindfold	counterclockwise	practice	Guided	1	0.5	-0.25	9.957321	1.30113	-1.45326	-1.05335	1.13453979409373	2.176469	-6.248842	-5.503919
Trial2	2	1	blindfold	counterclockwise	practice	Guided	1	0.5	-0.25	9.97731	1.30112	-1.45323	-1.05318	1.13441235984309	1.967048	-6.007629	-4.465833
Trial2	2	1	blindfold	counterclockwise	practice	Guided	1	0.5	-0.25	9.997314	1.30111	-1.45321	-1.05297	1.13425649678877	1.79317	-5.859516	-3.993088
Trial2	2	1	blindfold	counterclockwise	practice	Guided	1	0.5	-0.25	10.01732	1.30109	-1.45317	-1.05282	1.13413627543062	1.752614	-5.800271	-3.813488
Trial2	2	1	blindfold	counterclockwise	practice	Guided	1	0.5	-0.25	10.03732	1.30108	-1.45315	-1.05274	1.13407258143367	1.762794	-5.884907	-3.798699
Trial2	2	1	blindfold	counterclockwise	practice	Guided	1	0.5	-0.25	10.05731	1.30107	-1.45314	-1.05262	1.13398053919412	1.918881	-5.98647	-3.851646
Trial2	2	1	blindfold	counterclockwise	practice	Guided	1	0.5	-0.25	10.07732	1.30106	-1.45311	-1.05255	1.13392393796137	1.970099	-5.800271	-3.756125
Trial2	2	1	blindfold	counterclockwise	practice	Guided	1	0.5	-0.25	10.09732	1.30106	-1.45309	-1.05249	1.13388149964557	2.007169	-5.707171	-3.617132
Trial2	2	1	blindfold	counterclockwise	practice	Guided	1	0.5	-0.25	10.11732	1.30105	-1.45307	-1.05243	1.13383198817145	2.003073	-5.711403	-3.491839
Trial2	2	1	blindfold	counterclockwise	practice	Guided	1	0.5	-0.25	10.13731	1.30105	-1.45305	-1.05236	1.1337825506505	1.980566	-5.70294	-3.276514
Trial2	2	1	blindfold	counterclockwise	practice	Guided	1	0.5	-0.25	10.15732	1.30105	-1.45303	-1.0521	1.13359848649166	1.90585	-5.622535	-2.941739
Trial2	2	1	blindfold	counterclockwise	practice	Guided	1	0.5	-0.25	10.17732	1.30103	-1.45297	-1.05191	1.13344997301398	1.727545	-5.440568	-2.092478
Trial2	2	1	blindfold	counterclockwise	practice	Guided	1	0.5	-0.25	10.19731	1.30101	-1.45293	-1.0518	1.1333578911974	1.759236	-5.461727	-1.914495
Trial2	2	1	blindfold	counterclockwise	practice	Guided	1	0.5	-0.25	10.21732	1.301	-1.45291	-1.05173	1.13330139427964	1.775882	-5.415177	-1.923906
Trial2	2	1	blindfold	counterclockwise	practice	Guided	1	0.5	-0.25	10.23732	1.301	-1.45289	-1.05167	1.13325897603396	1.780508	-5.334773	-1.936376
Trial2	2	1	blindfold	counterclockwise	practice	Guided	1	0.5	-0.25	10.25732	1.30099	-1.45286	-1.05152	1.13314573252256	1.715267	-5.250137	-1.746165
Trial2	2	1	blindfold	counterclockwise	practice	Guided	1	0.5	-0.25	10.27731	1.30096	-1.45282	-1.05145	1.13307508539444	1.355455	-5.529436	-1.382264
Trial2	2	1	blindfold	counterclockwise	practice	Guided	1	0.5	-0.25	10.29732	1.30094	-1.45282	-1.05138	1.13301134909012	1.148404	-5.575986	-1.239752
Trial2	2	1	blindfold	counterclockwise	practice	Guided	1	0.5	-0.25	10.31732	1.30092	-1.45282	-1.05127	1.1329194532969	0.967601	-5.520972	-1.047941
Trial2	2	1	blindfold	counterclockwise	practice	Guided	1	0.5	-0.25	10.33731	1.30087	-1.4528	-1.0511	1.13276391606458	0.819513	-5.453263	-0.693705
Trial2	2	1	blindfold	counterclockwise	practice	Guided	1	0.5	-0.25	10.35732	1.3008	-1.45278	-1.05074	1.13245977352907	0.751896	-5.394018	-0.324098
Trial2	2	1	blindfold	counterclockwise	practice	Guided	1	0.5	-0.25	10.37732	1.30066	-1.45273	-1.05065	1.13229725451015	0.701749	-5.406714	0.153919
Trial2	2	1	blindfold	counterclockwise	practice	Guided	1	0.5	-0.25	10.39732	1.30063	-1.45272	-1.05059	1.13223352880468	0.689713	-5.410945	0.125875
Trial2	2	1	blindfold	counterclockwise	practice	Guided	1	0.5	-0.25	10.41731	1.30061	-1.45272	-1.05054	1.13218404913731	0.749443	-5.432104	0.012121
Trial2	2	1	blindfold	counterclockwise	practice	Guided	1	0.5	-0.25	10.43732	1.30059	-1.45272	-1.05048	1.13212748965511	0.735289	-5.508277	0.065482
Trial2	2	1	blindfold	counterclockwise	practice	Guided	1	0.5	-0.25	10.45732	1.30058	-1.45273	-1.05005	1.13181642099331	0.611158	-5.495581	0.481469
Trial2	2	1	blindfold	counterclockwise	practice	Guided	1	0.5	-0.25	10.47731	1.30043	-1.45273	-1.04899	1.13096123632314	0.081257	-5.423641	2.302878
Trial2	2	1	blindfold	counterclockwise	practice	Guided	1	0.5	-0.25	10.49731	1.30024	-1.45271	-1.04622	1.12887126018968	-0.196633	-5.326309	3.271463
Trial2	2	1	blindfold	counterclockwise	practice	Guided	1	0.5	-0.25	10.51732	1.29997	-1.45266	-1.04109	1.12506686761346	-0.344586	-5.09356	4.023903
Trial2	2	1	blindfold	counterclockwise	practice	Guided	1	0.5	-0.25	10.53732	1.2998	-1.45256	-1.03286	1.1191736924657	-0.512056	-4.869275	4.508584
Trial2	2	1	blindfold	counterclockwise	practice	Guided	1	0.5	-0.25	10.55731	1.29974	-1.45246	-1.00695	1.1011618103466	-0.677706	-4.725394	4.962
Trial2	2	1	blindfold	counterclockwise	practice	Guided	1	0.5	-0.25	10.57732	1.29959	-1.45232	-0.9876	1.08784096111668	-1.083558	-4.657685	6.077425
Trial2	2	1	blindfold	counterclockwise	practice	Guided	1	0.5	-0.25	10.59732	1.29949	-1.4523	-0.9645801	1.07229141602483	-1.06185	-4.496877	6.283469
Trial2	2	1	blindfold	counterclockwise	practice	Guided	1	0.5	-0.25	10.61732	1.29942	-1.45225	-0.9366	1.05379877282824	-1.385912	-4.623831	6.403703
Trial2	2	1	blindfold	counterclockwise	practice	Guided	1	0.5	-0.25	10.63731	1.29935	-1.45227	-0.90592	1.03401714953939	-1.223624	-4.839652	5.650388
Trial2	2	1	blindfold	counterclockwise	practice	Guided	1	0.5	-0.25	10.65732	1.29934	-1.45235	-0.83508	0.990587244902467	-1.425676	-5.038547	5.073728
Trial2	2	1	blindfold	counterclockwise	practice	Guided	1	0.5	-0.25	10.67732	1.2992	-1.45252	-0.79534	0.967531110614704	-1.75954	-4.496877	4.578193
Trial2	2	1	blindfold	counterclockwise	practice	Guided	1	0.5	-0.25	10.69731	1.29916	-1.45241	-0.75507	0.945384782585702	-1.620058	-4.886202	3.844813
Trial2	2	1	blindfold	counterclockwise	practice	Guided	1	0.5	-0.25	10.71732	1.29916	-1.45246	-0.7136	0.923894827778365	-1.835561	-5.423641	3.743007
Trial2	2	1	blindfold	counterclockwise	practice	Guided	1	0.5	-0.25	10.73732	1.29914	-1.45258	-0.67137	0.903425372546622	-1.70668	-4.979302	3.067947
Trial2	2	1	blindfold	counterclockwise	practice	Guided	1	0.5	-0.25	10.75732	1.29918	-1.45257	-0.58526	0.866653207052791	-1.605807	-5.402482	2.905187
Trial2	2	1	blindfold	counterclockwise	practice	Guided	1	0.5	-0.25	10.77731	1.29922	-1.45271	-0.54069	0.850443074757596	-1.266338	-5.440568	2.226818
Trial2	2	1	blindfold	counterclockwise	practice	Guided	1	0.5	-0.25	10.79732	1.29928	-1.45274	-0.49751	0.836725520636981	-1.529031	-5.660622	2.308091
Trial2	2	1	blindfold	counterclockwise	practice	Guided	1	0.5	-0.25	10.81732	1.29932	-1.45276	-0.45344	0.82480316454007	-1.303282	-5.317846	1.877308
Trial2	2	1	blindfold	counterclockwise	practice	Guided	1	0.5	-0.25	10.83731	1.29938	-1.45271	-0.41098	0.815428134596552	-1.460423	-5.766417	2.021314
Trial2	2	1	blindfold	counterclockwise	practice	Guided	1	0.5	-0.25	10.85732	1.29938	-1.45275	-0.32588	0.802973389535955	-1.045906	-5.169733	1.879896
Trial2	2	1	blindfold	counterclockwise	practice	Guided	1	0.5	-0.25	10.87732	1.29942	-1.45264	-0.28322	0.800109931784211	-1.212903	-5.173965	1.783153
Trial2	2	1	blindfold	counterclockwise	practice	Guided	1	0.5	-0.25	10.89732	1.29941	-1.4526	-0.24359	0.799435684047457	-1.188558	-4.936984	1.445656
Trial2	2	1	blindfold	counterclockwise	practice	Guided	1	0.5	-0.25	10.91731	1.29942	-1.45256	-0.202	0.800859747866329	-1.264966	-5.694476	1.882461
Trial2	2	1	blindfold	counterclockwise	practice	Guided	1	0.5	-0.25	10.93732	1.29938	-1.45263	-0.16227	0.804179731516662	-1.159864	-4.953911	1.514264
Trial2	2	1	blindfold	counterclockwise	practice	Guided	1	0.5	-0.25	10.95732	1.29941	-1.45255	-0.08341499	0.81658244479582	-1.002046	-5.30515	1.473089
Trial2	2	1	blindfold	counterclockwise	practice	Guided	1	0.5	-0.25	10.97731	1.29948	-1.45258	-0.045668	0.82517874798339	-0.927949	-4.877739	1.127973
Trial2	2	1	blindfold	counterclockwise	practice	Guided	1	0.5	-0.25	10.99731	1.29954	-1.45255	-0.0086687	0.835167579462987	-0.939141	-5.51674	1.331484
Trial2	2	1	blindfold	counterclockwise	practice	Guided	1	0.5	-0.25	11.01732	1.29953	-1.45267	0.028624	0.846687427626621	-0.900809	-4.932752	1.166772
Trial2	2	1	blindfold	counterclockwise	practice	Guided	1	0.5	-0.25	11.03732	1.29951	-1.45254	0.064001	0.858960343908352	-0.951792	-5.157037	1.19377
Trial2	2	1	blindfold	counterclockwise	practice	Guided	1	0.5	-0.25	11.05731	1.29947	-1.45257	0.13211	0.886092794184308	-1.175164	-5.669085	1.078769
Trial2	2	1	blindfold	counterclockwise	practice	Guided	1	0.5	-0.25	11.07732	1.29938	-1.4525	0.16576	0.901035438072261	-1.10563	-5.478654	0.966286
Trial2	2	1	blindfold	counterclockwise	practice	Guided	1	0.5	-0.25	11.09732	1.29943	-1.45261	0.1984	0.916597463623141	-1.153839	-5.542131	1.097514
Trial2	2	1	blindfold	counterclockwise	practice	Guided	1	0.5	-0.25	11.11732	1.29944	-1.45263	0.22845	0.931675140698847	-1.255194	-4.450327	1.117055
Trial2	2	1	blindfold	counterclockwise	practice	Guided	1	0.5	-0.25	11.13731	1.29946	-1.45242	0.25973	0.948135454672657	-0.942383	-5.059706	1.204055
Trial2	2	1	blindfold	counterclockwise	practice	Guided	1	0.5	-0.25	11.15732	1.29951	-1.4525	0.31937	0.981528625250448	-0.990683	-5.381323	0.960452
Trial2	2	1	blindfold	counterclockwise	practice	Guided	1	0.5	-0.25	11.17732	1.29943	-1.45236	0.34896	0.998920137659587	-1.059252	-4.932752	1.313892
Trial2	2	1	blindfold	counterclockwise	practice	Guided	1	0.5	-0.25	11.19731	1.29946	-1.45244	0.37607	1.01543085550264	-0.941434	-5.199355	0.985065
Trial2	2	1	blindfold	counterclockwise	practice	Guided	1	0.5	-0.25	11.21732	1.29949	-1.45252	0.40462	1.03330128893931	-1.298094	-4.755016	1.605052
Trial2	2	1	blindfold	counterclockwise	practice	Guided	1	0.5	-0.25	11.23732	1.29942	-1.45242	0.43243	1.05108657969298	-1.141471	-4.771944	1.971715
Trial2	2	1	blindfold	counterclockwise	practice	Guided	1	0.5	-0.25	11.25732	1.29945	-1.4524	0.4896	1.08909519314205	-0.834511	-5.178196	1.775022
Trial2	2	1	blindfold	counterclockwise	practice	Guided	1	0.5	-0.25	11.27731	1.29947	-1.45252	0.51777	1.10843274456468	-1.312028	-5.013156	2.484048
Trial2	2	1	blindfold	counterclockwise	practice	Guided	1	0.5	-0.25	11.29732	1.29942	-1.45245	0.54613	1.12822662366972	-1.128519	-5.161269	2.192017
Trial2	2	1	blindfold	counterclockwise	practice	Guided	1	0.5	-0.25	11.31732	1.29945	-1.45251	0.55967	1.13784253670181	-1.031179	-5.322078	1.901211
Trial2	2	1	blindfold	counterclockwise	practice	Guided	1	0.5	-0.25	11.33731	1.29938	-1.45256	0.55764	1.1363498063139	-2.750923	-6.570459	7.955609
Trial2	2	1	blindfold	counterclockwise	practice	Guided	1	0.5	-0.25	11.35732	1.29899	-1.45241	0.55575	1.13473262070881	-0.965588	-1.073346	10.02358
Trial2	2	1	blindfold	counterclockwise	practice	Guided	1	0.5	-0.25	11.37732	1.29795	-1.45191	0.55566	1.1339366384845	-0.616525	-5.787571	10.73871
Trial2	2	1	blindfold	counterclockwise	practice	Guided	1	0.5	-0.25	11.39732	1.29791	-1.45206	0.55543	1.13374511926895	-1.416417	-3.261187	9.83648
Trial2	2	1	blindfold	counterclockwise	practice	Guided	1	0.5	-0.25	11.41731	1.2978	-1.45204	0.55487	1.13326981964323	-1.024584	-4.945443	8.974643
Trial2	2	1	blindfold	counterclockwise	practice	Guided	1	0.5	-0.25	11.43732	1.29774	-1.45221	0.55411	1.1326879344392	0.315773	-5.94838	6.677819
Trial2	2	1	blindfold	counterclockwise	practice	Guided	1	0.5	-0.25	11.45732	1.29785	-1.45246	0.5533	1.13219060673122	0.715056	-5.57175	5.824617
Trial2	2	1	blindfold	counterclockwise	practice	Guided	1	0.5	-0.25	11.47731	1.29795	-1.45264	0.55309	1.13211212128623	-0.142446	-5.965307	4.732609
Trial2	2	1	blindfold	counterclockwise	practice	Guided	1	0.5	-0.25	11.49731	1.29793	-1.45268	0.5529	1.13196317471235	-0.899563	-5.69024	4.468535
Trial2	2	1	blindfold	counterclockwise	practice	Guided	1	0.5	-0.25	11.51732	1.29781	-1.45272	0.55265	1.13170124675112	-1.827511	-5.931453	4.265643
Trial2	2	1	blindfold	counterclockwise	practice	Guided	1	0.5	-0.25	11.53732	1.29743	-1.45284	0.55233	1.13120640575761	-2.411733	-6.134579	3.92645
Trial2	2	1	blindfold	counterclockwise	practice	Guided	1	0.5	-0.25	11.55731	1.29649	-1.453	0.55178	1.13015370275342	-2.762692	-6.447732	3.577946
Trial2	2	1	blindfold	counterclockwise	practice	Guided	1	0.5	-0.25	11.57732	1.29229	-1.45354	0.55163	1.12709098541677	-3.322526	-7.395655	3.094916
Trial2	2	1	blindfold	counterclockwise	practice	Guided	1	0.5	-0.25	11.59732	1.28872	-1.45368	0.55161	1.12457015155393	-3.741889	-7.387192	3.189161
Trial2	2	1	blindfold	counterclockwise	practice	Guided	1	0.5	-0.25	11.61732	1.28393	-1.45372	0.55162	1.1212229002653	-4.02162	-7.404119	3.287316
Trial2	2	1	blindfold	counterclockwise	practice	Guided	1	0.5	-0.25	11.63731	1.27763	-1.45369	0.55157	1.11679139506917	-4.17923	-7.209456	3.111312
Trial2	2	1	blindfold	counterclockwise	practice	Guided	1	0.5	-0.25	11.65732	1.26964	-1.45365	0.55132	1.1110623071382	-4.284321	-7.391424	2.918784
Trial2	2	1	blindfold	counterclockwise	practice	Guided	1	0.5	-0.25	11.67732	1.24816	-1.4536	0.5512	1.09620472022715	-4.59113	-7.057111	2.356671
Trial2	2	1	blindfold	counterclockwise	practice	Guided	1	0.5	-0.25	11.69731	1.2339	-1.45354	0.55104	1.08640425701389	-4.76572	-6.955548	2.133743
Trial2	2	1	blindfold	counterclockwise	practice	Guided	1	0.5	-0.25	11.71732	1.21773	-1.45347	0.55077	1.07534594932236	-4.813354	-6.820131	1.45257
Trial2	2	1	blindfold	counterclockwise	practice	Guided	1	0.5	-0.25	11.73732	1.1992	-1.45345	0.55049	1.06285693635972	-4.767175	-7.200993	0.884835
Trial2	2	1	blindfold	counterclockwise	practice	Guided	1	0.5	-0.25	11.75732	1.17772	-1.45356	0.55034	1.04873659326145	-4.78868	-7.196761	0.596079
Trial2	2	1	blindfold	counterclockwise	practice	Guided	1	0.5	-0.25	11.77731	1.12851	-1.45361	0.55045	1.01771561042209	-4.706132	-7.243311	0.96212
Trial2	2	1	blindfold	counterclockwise	practice	Guided	1	0.5	-0.25	11.79732	1.10193	-1.4536	0.55055	1.00159873628169	-4.719222	-7.116357	1.137256
Trial2	2	1	blindfold	counterclockwise	practice	Guided	1	0.5	-0.25	11.81732	1.0716	-1.45357	0.55063	0.983735210518322	-4.797022	-7.251774	1.316419
Trial2	2	1	blindfold	counterclockwise	practice	Guided	1	0.5	-0.25	11.83731	1.04008	-1.45361	0.55069	0.965810966150771	-4.812252	-7.412583	1.422077
Trial2	2	1	blindfold	counterclockwise	practice	Guided	1	0.5	-0.25	11.85732	1.00548	-1.45369	0.55078	0.946973435573219	-4.923059	-7.615709	1.594864
Trial2	2	1	blindfold	counterclockwise	practice	Guided	1	0.5	-0.25	11.87732	0.9312	-1.45383	0.55081	0.909521900151539	-4.675957	-7.721504	1.59185
Trial2	2	1	blindfold	counterclockwise	practice	Guided	1	0.5	-0.25	11.89732	0.892	-1.45386	0.55091	0.891695458294219	-4.663614	-7.793445	1.883398
Trial2	2	1	blindfold	counterclockwise	practice	Guided	1	0.5	-0.25	11.91731	0.85123	-1.45386	0.55101	0.874631105663622	-4.519678	-7.708809	2.100708
Trial2	2	1	blindfold	counterclockwise	practice	Guided	1	0.5	-0.25	11.93732	0.8077	-1.45385	0.55105	0.858114460676988	-4.275876	-7.598782	2.100464
Trial2	2	1	blindfold	counterclockwise	practice	Guided	1	0.5	-0.25	11.95732	0.76417	-1.45382	0.5511	0.843532464824219	-4.192013	-7.636868	2.115671
Trial2	2	1	blindfold	counterclockwise	practice	Guided	1	0.5	-0.25	11.97731	0.67246	-1.45372	0.55113	0.819482586473237	-3.695039	-7.319483	2.28864
Trial2	2	1	blindfold	counterclockwise	practice	Guided	1	0.5	-0.25	11.99731	0.62609	-1.45367	0.55105	0.810912951499139	-3.679753	-7.353337	2.090492
Trial2	2	1	blindfold	counterclockwise	practice	Guided	1	0.5	-0.25	12.01732	0.57902	-1.45368	0.55091	0.804798723802863	-3.850831	-7.488755	1.716405
Trial2	2	1	blindfold	counterclockwise	practice	Guided	1	0.5	-0.25	12.03732	0.53115	-1.45373	0.55084	0.801445606006857	-3.932507	-7.492987	1.64805
Trial2	2	1	blindfold	counterclockwise	practice	Guided	1	0.5	-0.25	12.05731	0.48091	-1.45373	0.55085	0.801077467591701	-3.933094	-7.480291	1.796426
Trial2	2	1	blindfold	counterclockwise	practice	Guided	1	0.5	-0.25	12.07732	0.37946	-1.45376	0.55081	0.809831163325224	-3.452665	-7.543768	1.627689
Trial2	2	1	blindfold	counterclockwise	practice	Guided	1	0.5	-0.25	12.09732	0.32871	-1.45379	0.55075	0.818865585661622	-3.572921	-7.742663	1.500148
Trial2	2	1	blindfold	counterclockwise	practice	Guided	1	0.5	-0.25	12.11732	0.27746	-1.45384	0.5507	0.831050278337155	-3.653594	-7.738431	1.38105
Trial2	2	1	blindfold	counterclockwise	practice	Guided	1	0.5	-0.25	12.13731	0.22567	-1.45385	0.55069	0.846381363246236	-3.601297	-7.679186	1.392291
Trial2	2	1	blindfold	counterclockwise	practice	Guided	1	0.5	-0.25	12.15732	0.17177	-1.45385	0.55077	0.865429137814187	-3.461314	-7.674954	1.459941
Trial2	2	1	blindfold	counterclockwise	practice	Guided	1	0.5	-0.25	12.17732	0.066169	-1.45378	0.55079	0.910754568049127	-3.059831	-7.518378	1.588731
Trial2	2	1	blindfold	counterclockwise	practice	Guided	1	0.5	-0.25	12.19731	0.010037	-1.45376	0.55078	0.93878237503572	-2.971938	-7.425278	1.555402
Trial2	2	1	blindfold	counterclockwise	practice	Guided	1	0.5	-0.25	12.21732	-0.041259	-1.45374	0.55077	0.966537102791575	-2.903241	-7.450669	1.539962
Trial2	2	1	blindfold	counterclockwise	practice	Guided	1	0.5	-0.25	12.23732	-0.09402	-1.45374	0.55074	0.997017710791486	-2.63244	-7.50145	1.444145
Trial2	2	1	blindfold	counterclockwise	practice	Guided	1	0.5	-0.25	12.25732	-0.14958	-1.45372	0.55081	1.03114053452843	-2.312301	-7.353337	1.497411
Trial2	2	1	blindfold	counterclockwise	practice	Guided	1	0.5	-0.25	12.27731	-0.25223	-1.45362	0.55088	1.09875322911909	-2.127783	-7.019025	1.76908
Trial2	2	1	blindfold	counterclockwise	practice	Guided	1	0.5	-0.25	12.29732	-0.30231	-1.45357	0.55089	1.13363407035737	-2.071818	-7.082502	1.827389
Trial2	2	1	blindfold	counterclockwise	practice	Guided	1	0.5	-0.25	12.31732	-0.31743	-1.45356	0.5509	1.14439181160721	-7.488884	-6.86668	1.416837
Trial2	2	1	blindfold	counterclockwise	practice	Guided	1	0.5	-0.25	12.33731	-0.31188	-1.45356	0.55106	1.14054644088957	-18.18425	-7.421046	3.229731
Trial2	2	1	blindfold	counterclockwise	practice	Guided	1	0.5	-0.25	12.35732	-0.30934	-1.45354	0.55343	1.14040823322532	-12.44603	-6.329242	5.721349
Trial2	2	1	blindfold	counterclockwise	practice	Guided	1	0.5	-0.25	12.37732	-0.30292	-1.45251	0.55344	1.1358681003655	4.386378	-5.745253	7.554087
Trial2	2	1	blindfold	counterclockwise	practice	Guided	1	0.5	-0.25	12.39732	-0.29773	-1.453	0.55198	1.13116979330575	2.384761	-9.439615	3.163293
Trial2	2	1	blindfold	counterclockwise	practice	Guided	1	0.5	-0.25	12.41731	-0.29277	-1.45428	0.55025	1.12644765648577	-0.926881	-10.21403	-0.668587
Trial2	2	1	blindfold	counterclockwise	practice	Guided	1	0.5	-0.25	12.43732	-0.29117	-1.45491	0.5493	1.12464682654827	-4.506137	-9.236488	-2.313562
Trial2	2	1	blindfold	counterclockwise	practice	Guided	1	0.5	-0.25	12.45732	-0.29325	-1.45471	0.55028	1.12680681222918	-5.297977	-8.140452	-1.237007
Trial2	2	1	blindfold	counterclockwise	practice	Guided	1	0.5	-0.25	12.47731	-0.30173	-1.45337	0.55064	1.13304695083103	-0.150673	-5.550591	2.189729
Trial2	2	1	blindfold	counterclockwise	practice	Guided	1	0.5	-0.25	12.49731	-0.30127	-1.45301	0.55069	1.13275685582373	0.322543	-5.931453	1.960034
Trial2	2	1	blindfold	counterclockwise	practice	Guided	1	0.5	-0.25	12.51732	-0.30078	-1.45303	0.55056	1.1323183807447	-0.105085	-6.815899	0.199284
Trial2	2	1	blindfold	counterclockwise	practice	Guided	1	0.5	-0.25	12.53732	-0.3007	-1.45332	0.55024	1.13203561142877	-1.026736	-7.844226	-1.377442
Trial2	2	1	blindfold	counterclockwise	practice	Guided	1	0.5	-0.25	12.55731	-0.3007	-1.45377	0.5478	1.13031205928053	-1.84952	-8.483228	-2.727804
Trial2	2	1	blindfold	counterclockwise	practice	Guided	1	0.5	-0.25	12.57732	-0.30083	-1.45418	0.54553	1.12880318003231	-1.239513	-8.216625	-3.086424
Trial2	2	1	blindfold	counterclockwise	practice	Guided	1	0.5	-0.25	12.59732	-0.30068	-1.45412	0.54201	1.12621860029332	-0.711636	-8.22932	-3.509669
Trial2	2	1	blindfold	counterclockwise	practice	Guided	1	0.5	-0.25	12.61732	-0.30046	-1.45416	0.5367	1.12233376823985	-0.525624	-8.834467	-4.28239
Trial2	2	1	blindfold	counterclockwise	practice	Guided	1	0.5	-0.25	12.63731	-0.30032	-1.45438	0.5288	1.11671014957636	-0.743143	-9.295734	-5.105826
Trial2	2	1	blindfold	counterclockwise	practice	Guided	1	0.5	-0.25	12.65732	-0.30036	-1.45462	0.50531	1.10048594486509	-1.082501	-9.507324	-5.583146
Trial2	2	1	blindfold	counterclockwise	practice	Guided	1	0.5	-0.25	12.67732	-0.30066	-1.45468	0.49022	1.090404567985	-1.405423	-8.897944	-5.154621
Trial2	2	1	blindfold	counterclockwise	practice	Guided	1	0.5	-0.25	12.69731	-0.30069	-1.45456	0.47282	1.07869050137953	-1.116846	-9.325356	-5.242546
Trial2	2	1	blindfold	counterclockwise	practice	Guided	1	0.5	-0.25	12.71732	-0.30057	-1.45466	0.45309	1.06548013018193	-0.64877	-9.807781	-5.487231
Trial2	2	1	blindfold	counterclockwise	practice	Guided	1	0.5	-0.25	12.73732	-0.30035	-1.45485	0.43053	1.05056234270081	-0.208915	-9.752768	-5.274883
Trial2	2	1	blindfold	counterclockwise	practice	Guided	1	0.5	-0.25	12.75732	-0.30011	-1.45492	0.38118	1.01909972383927	0.105971	-9.723145	-5.034363
Trial2	2	1	blindfold	counterclockwise	practice	Guided	1	0.5	-0.25	12.77731	-0.29988	-1.45485	0.35321	1.00183347812153	0.046263	-9.367674	-4.690838
Trial2	2	1	blindfold	counterclockwise	practice	Guided	1	0.5	-0.25	12.79732	-0.29994	-1.4548	0.32444	0.984827550424896	-0.125222	-10.33676	-4.749515
Trial2	2	1	blindfold	counterclockwise	practice	Guided	1	0.5	-0.25	12.81732	-0.30006	-1.45498	0.29377	0.96735817537648	-0.132573	-9.854331	-4.266007
Trial2	2	1	blindfold	counterclockwise	practice	Guided	1	0.5	-0.25	12.83731	-0.30011	-1.45494	0.2628	0.950336719292762	-0.320173	-9.465006	-3.095084
Trial2	2	1	blindfold	counterclockwise	practice	Guided	1	0.5	-0.25	12.85732	-0.30015	-1.45475	0.20183	0.918907141467659	-0.457408	-9.613119	-3.647746
Trial2	2	1	blindfold	counterclockwise	practice	Guided	1	0.5	-0.25	12.87732	-0.3002	-1.45503	0.16965	0.90356305246393	-0.274047	-9.879722	-3.169061
Trial2	2	1	blindfold	counterclockwise	practice	Guided	1	0.5	-0.25	12.89732	-0.30015	-1.45491	0.13835	0.889413123725078	-0.52626	-9.109534	-3.055071
Trial2	2	1	blindfold	counterclockwise	practice	Guided	1	0.5	-0.25	12.91731	-0.30018	-1.45474	0.10675	0.876104202399714	-0.40579	-10.00668	-3.46767
Trial2	2	1	blindfold	counterclockwise	practice	Guided	1	0.5	-0.25	12.93732	-0.30017	-1.45488	0.074605	0.863504744551059	-0.08052	-9.757	-2.654092
Trial2	2	1	blindfold	counterclockwise	practice	Guided	1	0.5	-0.25	12.95732	-0.30011	-1.45483	0.01382	0.842482655113748	-0.117252	-8.690586	-2.220041
Trial2	2	1	blindfold	counterclockwise	practice	Guided	1	0.5	-0.25	12.97731	-0.30017	-1.4547	-0.016681	0.833492526286554	-0.248504	-9.38037	-2.412648
Trial2	2	1	blindfold	counterclockwise	practice	Guided	1	0.5	-0.25	12.99731	-0.30014	-1.45469	-0.045341	0.825899124030241	-0.191774	-8.724441	-1.623175
Trial2	2	1	blindfold	counterclockwise	practice	Guided	1	0.5	-0.25	13.01732	-0.30014	-1.45443	-0.073614	0.819351009838546	-0.455261	-9.020667	-2.358142
Trial2	2	1	blindfold	counterclockwise	practice	Guided	1	0.5	-0.25	13.03732	-0.30017	-1.45445	-0.10319	0.813526404349066	-0.364865	-9.359211	-2.576499
Trial2	2	1	blindfold	counterclockwise	practice	Guided	1	0.5	-0.25	13.05731	-0.30014	-1.4546	-0.15558	0.805691748343561	-0.166702	-8.961421	-1.569397
Trial2	2	1	blindfold	counterclockwise	practice	Guided	1	0.5	-0.25	13.07732	-0.30016	-1.45429	-0.18171	0.803068824158794	-0.426147	-9.160316	-2.654179
Trial2	2	1	blindfold	counterclockwise	practice	Guided	1	0.5	-0.25	13.09732	-0.3002	-1.45446	-0.20819	0.801291544847488	-0.376468	-9.041826	-2.427854
Trial2	2	1	blindfold	counterclockwise	practice	Guided	1	0.5	-0.25	13.11732	-0.30021	-1.45448	-0.23358	0.800378447215537	-0.521914	-8.466301	-1.323619
Trial2	2	1	blindfold	counterclockwise	practice	Guided	1	0.5	-0.25	13.13731	-0.30026	-1.45425	-0.25835	0.800303568753387	-0.645598	-8.220856	-1.965981
Trial2	2	1	blindfold	counterclockwise	practice	Guided	1	0.5	-0.25	13.15732	-0.30032	-1.4542	-0.30521	0.802222067137451	-0.683955	-9.228025	-2.599736
Trial2	2	1	blindfold	counterclockwise	practice	Guided	1	0.5	-0.25	13.17732	-0.30028	-1.45442	-0.33602	0.804889759627034	-0.448452	-8.212393	-2.034922
Trial2	2	1	blindfold	counterclockwise	practice	Guided	1	0.5	-0.25	13.19731	-0.30026	-1.45408	-0.35211	0.806748121287294	-0.573534	-7.886544	-2.723894
Trial2	2	1	blindfold	counterclockwise	practice	Guided	1	0.5	-0.25	13.21732	-0.30028	-1.45403	-0.37842	0.810518222395764	-0.590039	-8.60595	-3.083271
Trial2	2	1	blindfold	counterclockwise	practice	Guided	1	0.5	-0.25	13.23732	-0.30025	-1.45423	-0.40143	0.814451410919179	-0.338189	-8.567864	-2.968057
Trial2	2	1	blindfold	counterclockwise	practice	Guided	1	0.5	-0.25	13.25732	-0.3002	-1.45424	-0.44699	0.824090479270927	-0.347625	-8.119293	-2.001754
Trial2	2	1	blindfold	counterclockwise	practice	Guided	1	0.5	-0.25	13.27731	-0.30022	-1.45394	-0.46995	0.829897624406172	-0.471061	-8.144684	-2.58073
Trial2	2	1	blindfold	counterclockwise	practice	Guided	1	0.5	-0.25	13.29732	-0.30023	-1.45407	-0.49302	0.836317383934184	-0.375217	-8.669427	-2.746126
Trial2	2	1	blindfold	counterclockwise	practice	Guided	1	0.5	-0.25	13.31732	-0.3002	-1.45424	-0.51589	0.84321857059326	-0.34808	-8.27587	-2.437989
Trial2	2	1	blindfold	counterclockwise	practice	Guided	1	0.5	-0.25	13.33731	-0.30017	-1.45415	-0.53903	0.850770445700089	-0.3156	-7.729968	-1.901757
Trial2	2	1	blindfold	counterclockwise	practice	Guided	1	0.5	-0.25	13.35732	-0.30017	-1.45389	-0.58501	0.867469728988873	-0.425285	-7.6411	-2.735556
Trial2	2	1	blindfold	counterclockwise	practice	Guided	1	0.5	-0.25	13.37732	-0.30016	-1.45408	-0.60935	0.877147907592828	-0.235175	-8.055816	-3.052159
Trial2	2	1	blindfold	counterclockwise	practice	Guided	1	0.5	-0.25	13.39732	-0.30012	-1.45406	-0.63283	0.88698973476128	-0.325948	-7.801908	-2.164082
Trial2	2	1	blindfold	counterclockwise	practice	Guided	1	0.5	-0.25	13.41731	-0.30014	-1.45389	-0.65712	0.897758732924395	-0.357863	-7.395655	-2.505803
Trial2	2	1	blindfold	counterclockwise	practice	Guided	1	0.5	-0.25	13.43732	-0.30018	-1.45382	-0.68173	0.909218775908856	-0.328857	-8.068512	-2.718942
Trial2	2	1	blindfold	counterclockwise	practice	Guided	1	0.5	-0.25	13.45732	-0.30019	-1.45399	-0.72905	0.932626893679394	-0.353485	-8.246247	-2.523018
Trial2	2	1	blindfold	counterclockwise	practice	Guided	1	0.5	-0.25	13.47731	-0.3002	-1.45396	-0.752	0.944629048168791	-0.496149	-7.366033	-1.750051
Trial2	2	1	blindfold	counterclockwise	practice	Guided	1	0.5	-0.25	13.49731	-0.30024	-1.45377	-0.77503	0.957100070310757	-0.689183	-7.763822	-2.482863
Trial2	2	1	blindfold	counterclockwise	practice	Guided	1	0.5	-0.25	13.51732	-0.30027	-1.45389	-0.79819	0.970022851431393	-0.421468	-8.258943	-2.859039
Trial2	2	1	blindfold	counterclockwise	practice	Guided	1	0.5	-0.25	13.53732	-0.30024	-1.45407	-0.82231	0.983830640244877	-0.321521	-7.814604	-2.139143
Trial2	2	1	blindfold	counterclockwise	practice	Guided	1	0.5	-0.25	13.55731	-0.3002	-1.45397	-0.86566	1.00963226700966	-0.431762	-7.361801	-1.493409
Trial2	2	1	blindfold	counterclockwise	practice	Guided	1	0.5	-0.25	13.57732	-0.30021	-1.45381	-0.88834	1.02362785892112	-0.278969	-8.157379	-2.551963
Trial2	2	1	blindfold	counterclockwise	practice	Guided	1	0.5	-0.25	13.59732	-0.30018	-1.45398	-0.91021	1.03738386107021	-0.183554	-8.102366	-2.314683
Trial2	2	1	blindfold	counterclockwise	practice	Guided	1	0.5	-0.25	13.61732	-0.30014	-1.45399	-0.93226	1.0515240435382	-0.268068	-7.543768	-1.828169
Trial2	2	1	blindfold	counterclockwise	practice	Guided	1	0.5	-0.25	13.63731	-0.30015	-1.4538	-0.95409	1.06582489790612	-0.373782	-7.048648	-1.929533
Trial2	2	1	blindfold	counterclockwise	practice	Guided	1	0.5	-0.25	13.65732	-0.30018	-1.4536	-0.99698	1.0946538955097	-0.314318	-7.552232	-2.821622
Trial2	2	1	blindfold	counterclockwise	practice	Guided	1	0.5	-0.25	13.67732	-0.30014	-1.45389	-1.01952	1.11012844094619	-0.143835	-7.488755	-2.37455
Trial2	2	1	blindfold	counterclockwise	practice	Guided	1	0.5	-0.25	13.69731	-0.30011	-1.45377	-1.04095	1.12506792703165	-0.236795	-6.989403	-1.626317
Trial2	2	1	blindfold	counterclockwise	practice	Guided	1	0.5	-0.25	13.71732	-0.30012	-1.45356	-1.057	1.13641588967215	-0.327047	-7.069807	-2.063015
Trial2	2	1	blindfold	counterclockwise	practice	Guided	1	0.5	-0.25	13.73732	-0.30013	-1.45354	-1.05663	1.13616020615291	-0.458974	-7.408351	-3.984643
Trial2	2	1	blindfold	counterclockwise	practice	Guided	1	0.5	-0.25	13.75732	-0.30013	-1.45361	-1.05411	1.13437251605428	0.161732	-10.31137	-6.827587
Trial2	2	1	blindfold	counterclockwise	practice	Guided	1	0.5	-0.25	13.77731	-0.29989	-1.45474	-1.05307	1.13346608851071	0.921814	-8.081207	-4.107565
Trial2	2	1	blindfold	counterclockwise	practice	Guided	1	0.5	-0.25	13.79732	-0.29979	-1.45416	-1.05199	1.13263058751388	0.090371	-6.23191	-1.707971
Trial2	2	1	blindfold	counterclockwise	practice	Guided	1	0.5	-0.25	13.81732	-0.29973	-1.45344	-1.05152	1.13225543576697	-0.236975	-6.625468	-1.435733
Trial2	2	1	blindfold	counterclockwise	practice	Guided	1	0.5	-0.25	13.83731	-0.29976	-1.45336	-1.05149	1.13225543135591	-0.324366	-7.200993	-2.218807
Trial2	2	1	blindfold	counterclockwise	practice	Guided	1	0.5	-0.25	13.85732	-0.29978	-1.45346	-1.05145	1.13224122491734	-0.582262	-7.281397	-2.488459
Trial2	2	1	blindfold	counterclockwise	practice	Guided	1	0.5	-0.25	13.87732	-0.29985	-1.45357	-1.05144	1.13228356704845	-0.83862	-7.281397	-2.730481
Trial2	2	1	blindfold	counterclockwise	practice	Guided	1	0.5	-0.25	13.89732	-0.29988	-1.45357	-1.05144	1.13230476710398	-0.566857	-7.07827	-2.624648
Trial2	2	1	blindfold	counterclockwise	practice	Guided	1	0.5	-0.25	13.91731	-0.29989	-1.45357	-1.05144	1.13231184089538	-0.171935	-7.344874	-2.802348
Trial2	2	1	blindfold	counterclockwise	practice	Guided	1	0.5	-0.25	13.93732	-0.29989	-1.45359	-1.05145	1.13231892843836	0.170275	-7.649563	-3.135045
Trial2	2	1	blindfold	counterclockwise	practice	Guided	1	0.5	-0.25	13.95732	-0.29988	-1.45365	-1.05147	1.13232594562097	0.289911	-7.704577	-3.178292
Trial2	2	1	blindfold	counterclockwise	practice	Guided	1	0.5	-0.25	13.97731	-0.29986	-1.45371	-1.05147	1.1323118194881	-0.02812	-7.548	-2.999049
Trial2	2	1	blindfold	counterclockwise	practice	Guided	1	0.5	-0.25	13.99731	-0.29986	-1.45371	-1.05146	1.13230481610244	-0.308259	-7.412583	-2.830959
Trial2	2	1	blindfold	counterclockwise	practice	Guided	1	0.5	-0.25	14.01732	-0.29988	-1.4537	-1.05145	1.13231185469124	-0.545218	-7.272933	-2.710278
Trial2	2	1	blindfold	counterclockwise	practice	Guided	1	0.5	-0.25	14.03732	-0.29989	-1.4537	-1.05144	1.13231184089538	-0.567427	-7.294092	-2.637331
Trial2	2	1	blindfold	counterclockwise	practice	Guided	1	0.5	-0.25	14.05731	-0.29991	-1.4537	-1.05143	1.13231888014762	-0.467093	-7.323715	-2.661703
Trial2	2	1	blindfold	counterclockwise	practice	Guided	1	0.5	-0.25	14.07732	-0.29992	-1.4537	-1.05143	1.13232593306271	-0.104083	-7.526841	-2.876201
Trial2	2	1	blindfold	counterclockwise	practice	Guided	1	0.5	-0.25	14.09732	-0.29992	-1.4537	-1.05144	1.13233302042893	0.052432	-7.560696	-3.001755
Trial2	2	1	blindfold	counterclockwise	practice	Guided	1	0.5	-0.25	14.11732	-0.29992	-1.45371	-1.05145	1.13234010783934	0.02964	-7.471828	-3.043854
Trial2	2	1	blindfold	counterclockwise	practice	Guided	1	0.5	-0.25	14.13731	-0.29992	-1.45371	-1.05145	1.13234010783934	-0.110191	-7.450669	-2.944741
Trial2	2	1	blindfold	counterclockwise	practice	Guided	1	0.5	-0.25	14.15732	-0.29993	-1.45371	-1.05144	1.13234009439752	-0.243143	-7.433742	-2.88404
Trial2	2	1	blindfold	counterclockwise	practice	Guided	1	0.5	-0.25	14.17732	-0.29994	-1.45371	-1.05144	1.13234714735679	-0.332105	-7.344874	-2.787085
Trial2	2	1	blindfold	counterclockwise	practice	Guided	1	0.5	-0.25	14.19731	-0.29995	-1.4537	-1.05144	1.13235422141396	-0.28887	-7.323715	-2.771968
Trial2	2	1	blindfold	counterclockwise	practice	Guided	1	0.5	-0.25	14.21732	-0.29996	-1.4537	-1.05144	1.13236129551549	-0.180706	-7.344874	-2.814683
Trial2	2	1	blindfold	counterclockwise	practice	Guided	1	0.5	-0.25	14.23732	-0.29996	-1.4537	-1.05144	1.13236129551549	-0.050078	-7.454901	-2.931424
Trial2	2	1	blindfold	counterclockwise	practice	Guided	1	0.5	-0.25	14.25732	-0.29996	-1.4537	-1.05144	1.13236129551549	0.009263	-7.450669	-2.928629
Trial2	2	1	blindfold	counterclockwise	practice	Guided	1	0.5	-0.25	14.27731	-0.29996	-1.45371	-1.05144	1.13236129551549	-0.072513	-7.450669	-2.86531
Trial2	2	1	blindfold	counterclockwise	practice	Guided	1	0.5	-0.25	14.29732	-0.29996	-1.45371	-1.05144	1.13236129551549	-0.189106	-7.446437	-2.810091
Trial2	2	1	blindfold	counterclockwise	practice	Guided	1	0.5	-0.25	14.31732	-0.29997	-1.45371	-1.05143	1.1323612614622	-0.21194	-7.391424	-2.749824
Trial2	2	1	blindfold	counterclockwise	practice	Guided	1	0.5	-0.25	14.33731	-0.29997	-1.45371	-1.05142	1.13235417436129	-0.233689	-7.378728	-2.664189
Trial2	2	1	blindfold	counterclockwise	practice	Guided	1	0.5	-0.25	14.35732	-0.29998	-1.4537	-1.05141	1.13235416162751	-0.241931	-7.395655	-2.64323
Trial2	2	1	blindfold	counterclockwise	practice	Guided	1	0.5	-0.25	14.37732	-0.29999	-1.45371	-1.05142	1.13236830190837	-0.050377	-7.624173	-2.837153
Trial2	2	1	blindfold	counterclockwise	practice	Guided	1	0.5	-0.25	14.39732	-0.29999	-1.45372	-1.05142	1.13236830190837	0.02139	-7.653795	-2.941851
Trial2	2	1	blindfold	counterclockwise	practice	Guided	1	0.5	-0.25	14.41731	-0.29999	-1.45373	-1.05142	1.13236830190837	0.011888	-7.624173	-2.865207
Trial2	2	1	blindfold	counterclockwise	practice	Guided	1	0.5	-0.25	14.43732	-0.29999	-1.45373	-1.05141	1.13236121494008	-0.065531	-7.387192	-2.697445
Trial2	2	1	blindfold	counterclockwise	practice	Guided	1	0.5	-0.25	14.45732	-0.29999	-1.45372	-1.05136	1.13232586512736	-0.165776	-7.044416	-2.484714
Trial2	2	1	blindfold	counterclockwise	practice	Guided	1	0.5	-0.25	14.47731	-0.30001	-1.45361	-1.05134	1.13232582019459	-0.318315	-6.862449	-2.26263
Trial2	2	1	blindfold	counterclockwise	practice	Guided	1	0.5	-0.25	14.49731	-0.30002	-1.45358	-1.05133	1.13232580852156	-0.316361	-7.019025	-2.300685
Trial2	2	1	blindfold	counterclockwise	practice	Guided	1	0.5	-0.25	14.51732	-0.30002	-1.45358	-1.05132	1.13231872208325	-0.207183	-7.167138	-2.440825
Trial2	2	1	blindfold	counterclockwise	practice	Guided	1	0.5	-0.25	14.53732	-0.30003	-1.45358	-1.05132	1.1323257759692	-0.082938	-7.319483	-2.619733
Trial2	2	1	blindfold	counterclockwise	practice	Guided	1	0.5	-0.25	14.55731	-0.30002	-1.45359	-1.05133	1.13232580852156	0.02761	-7.391424	-2.696452
Trial2	2	1	blindfold	counterclockwise	practice	Guided	1	0.5	-0.25	14.57732	-0.30002	-1.45361	-1.05134	1.13233289500409	0.057225	-7.395655	-2.795126
Trial2	2	1	blindfold	counterclockwise	practice	Guided	1	0.5	-0.25	14.59732	-0.30002	-1.45361	-1.05133	1.13232580852156	-0.013006	-7.344874	-2.673512
Trial2	2	1	blindfold	counterclockwise	practice	Guided	1	0.5	-0.25	14.61732	-0.30002	-1.45362	-1.05132	1.13231872208325	-0.143037	-7.213688	-2.422369
Trial2	2	1	blindfold	counterclockwise	practice	Guided	1	0.5	-0.25	14.63731	-0.30002	-1.45361	-1.05129	1.13229754739406	-0.260167	-7.120588	-2.19416
Trial2	2	1	blindfold	counterclockwise	practice	Guided	1	0.5	-0.25	14.65732	-0.30003	-1.45361	-1.05123	1.13226208476785	-0.275438	-7.07827	-1.950835
Trial2	2	1	blindfold	counterclockwise	practice	Guided	1	0.5	-0.25	14.67732	-0.30004	-1.45359	-1.05119	1.13224090113864	-0.197314	-6.997866	-1.708483
Trial2	2	1	blindfold	counterclockwise	practice	Guided	1	0.5	-0.25	14.69731	-0.30004	-1.45358	-1.05116	1.13221964407532	-0.132066	-6.837058	-1.672407
Trial2	2	1	blindfold	counterclockwise	practice	Guided	1	0.5	-0.25	14.71732	-0.30004	-1.45354	-1.05112	1.13219138629384	-0.04499	-6.663554	-1.613292
Trial2	2	1	blindfold	counterclockwise	practice	Guided	1	0.5	-0.25	14.73732	-0.30003	-1.45347	-1.0511	1.13217013953293	0.055013	-6.612772	-1.651061
Trial2	2	1	blindfold	counterclockwise	practice	Guided	1	0.5	-0.25	14.75732	-0.30003	-1.45344	-1.05108	1.13215596881953	0.139643	-6.765117	-1.768623
Trial2	2	1	blindfold	counterclockwise	practice	Guided	1	0.5	-0.25	14.77731	-0.30001	-1.4535	-1.05109	1.13214892333941	0.316307	-7.598782	-2.254989
Trial2	2	1	blindfold	counterclockwise	practice	Guided	1	0.5	-0.25	14.79732	-0.3	-1.45365	-1.05111	1.13215601853613	0.430654	-7.882312	-2.573775
Trial2	2	1	blindfold	counterclockwise	practice	Guided	1	0.5	-0.25	14.81732	-0.29997	-1.4538	-1.05114	1.13215600654809	0.427691	-7.916167	-2.743073
Trial2	2	1	blindfold	counterclockwise	practice	Guided	1	0.5	-0.25	14.83731	-0.29996	-1.45384	-1.05115	1.13215603804227	0.397091	-7.68765	-2.695848
Trial2	2	1	blindfold	counterclockwise	practice	Guided	1	0.5	-0.25	14.85732	-0.29995	-1.45383	-1.05112	1.13212778928675	0.280257	-7.306788	-2.321729
Trial2	2	1	blindfold	counterclockwise	practice	Guided	1	0.5	-0.25	14.87732	-0.29994	-1.45364	-1.05108	1.1320923706189	-0.128868	-6.790508	-1.593127
Trial2	2	1	blindfold	counterclockwise	practice	Guided	1	0.5	-0.25	14.89732	-0.29995	-1.45353	-1.05105	1.13207818946841	-0.297148	-6.773581	-1.454886
Trial2	2	1	blindfold	counterclockwise	practice	Guided	1	0.5	-0.25	14.91731	-0.29997	-1.4535	-1.05102	1.13207114831896	-0.351487	-6.904767	-1.439338
Trial2	2	1	blindfold	counterclockwise	practice	Guided	1	0.5	-0.25	14.93732	-0.29997	-1.4535	-1.051	1.13205697778151	-0.272156	-7.002098	-1.467399
Trial2	2	1	blindfold	counterclockwise	practice	Guided	1	0.5	-0.25	14.95732	-0.29998	-1.4535	-1.05098	1.13204988364541	-0.102268	-7.116357	-1.657453
Trial2	2	1	blindfold	counterclockwise	practice	Guided	1	0.5	-0.25	14.97731	-0.29997	-1.45352	-1.05097	1.1320358066534	0.225214	-7.281397	-1.822929
Trial2	2	1	blindfold	counterclockwise	practice	Guided	1	0.5	-0.25	14.99731	-0.29996	-1.45354	-1.05097	1.13202875148969	0.261195	-7.323715	-1.871943
Trial2	2	1	blindfold	counterclockwise	practice	Guided	1	0.5	-0.25	15.01732	-0.29996	-1.45356	-1.05096	1.13202158202899	0.170245	-7.315251	-1.817258
Trial2	2	1	blindfold	counterclockwise	practice	Guided	1	0.5	-0.25	15.03732	-0.29995	-1.45356	-1.05095	1.13200750503698	0.0041209	-7.234847	-1.74756
Trial2	2	1	blindfold	counterclockwise	practice	Guided	1	0.5	-0.25	15.05731	-0.29996	-1.45357	-1.05092	1.1319933263602	-0.164925	-7.141747	-1.629382
Trial2	2	1	blindfold	counterclockwise	practice	Guided	1	0.5	-0.25	15.07732	-0.29997	-1.45357	-1.05091	1.13199329689567	-0.247893	-7.154443	-1.490322
Trial2	2	1	blindfold	counterclockwise	practice	Guided	1	0.5	-0.25	15.09732	-0.29997	-1.45357	-1.05089	1.13197912733032	-0.155734	-7.222152	-1.51541
Trial2	2	1	blindfold	counterclockwise	practice	Guided	1	0.5	-0.25	15.11732	-0.29997	-1.45357	-1.05088	1.1319721269556	0.043524	-7.205224	-1.511156
Trial2	2	1	blindfold	counterclockwise	practice	Guided	1	0.5	-0.25	15.13731	-0.29997	-1.45357	-1.05086	1.13195787331409	0.33436	-7.141747	-1.429972
Trial2	2	1	blindfold	counterclockwise	practice	Guided	1	0.5	-0.25	15.15732	-0.29995	-1.45357	-1.05082	1.13191548691459	0.602008	-7.07827	-1.322705
Trial2	2	1	blindfold	counterclockwise	practice	Guided	1	0.5	-0.25	15.17732	-0.29989	-1.45354	-1.0508	1.13185892049087	0.945638	-6.917462	-1.210562
Trial2	2	1	blindfold	counterclockwise	practice	Guided	1	0.5	-0.25	15.19731	-0.29984	-1.45352	-1.05078	1.13180941020257	1.126914	-6.908998	-1.230946
Trial2	2	1	blindfold	counterclockwise	practice	Guided	1	0.5	-0.25	15.21732	-0.29978	-1.45349	-1.05077	1.13176001438887	1.343628	-6.837058	-1.214709
Trial2	2	1	blindfold	counterclockwise	practice	Guided	1	0.5	-0.25	15.23732	-0.29971	-1.45345	-1.05075	1.13169637399932	1.592732	-6.722799	-1.233725
Trial2	2	1	blindfold	counterclockwise	practice	Guided	1	0.5	-0.25	15.25732	-0.29962	-1.45341	-1.05066	1.13156909054369	1.955169	-6.6297	-1.177064
Trial2	2	1	blindfold	counterclockwise	practice	Guided	1	0.5	-0.25	15.27731	-0.29871	-1.45328	-1.05058	1.13086958658343	2.516422	-6.388487	-1.021732
Trial2	2	1	blindfold	counterclockwise	practice	Guided	1	0.5	-0.25	15.29732	-0.29734	-1.45319	-1.0505	1.12984565327601	2.689367	-6.248838	-0.95272
Trial2	2	1	blindfold	counterclockwise	practice	Guided	1	0.5	-0.25	15.31732	-0.29497	-1.45312	-1.05044	1.12813183169742	2.728336	-6.138811	-0.838801
Trial2	2	1	blindfold	counterclockwise	practice	Guided	1	0.5	-0.25	15.33731	-0.29189	-1.45307	-1.05039	1.12592802833786	2.684356	-6.109188	-0.78468
Trial2	2	1	blindfold	counterclockwise	practice	Guided	1	0.5	-0.25	15.35732	-0.28782	-1.45305	-1.05028	1.1229909168885	2.668854	-6.024552	-0.654672
Trial2	2	1	blindfold	counterclockwise	practice	Guided	1	0.5	-0.25	15.37732	-0.27681	-1.45297	-1.05023	1.11525864986508	2.775081	-5.876439	-0.450998
Trial2	2	1	blindfold	counterclockwise	practice	Guided	1	0.5	-0.25	15.39732	-0.26966	-1.45294	-1.05019	1.11026145599158	2.862223	-5.821426	-0.396204
Trial2	2	1	blindfold	counterclockwise	practice	Guided	1	0.5	-0.25	15.41731	-0.26136	-1.4529	-1.05015	1.10449495935441	2.95128	-5.694472	-0.272068
Trial2	2	1	blindfold	counterclockwise	practice	Guided	1	0.5	-0.25	15.43732	-0.25241	-1.45285	-1.05011	1.09831543012848	2.945853	-5.592909	-0.21324
Trial2	2	1	blindfold	counterclockwise	practice	Guided	1	0.5	-0.25	15.45732	-0.24168	-1.4528	-1.05003	1.09093409820742	2.986485	-5.567518	-0.149678
Trial2	2	1	blindfold	counterclockwise	practice	Guided	1	0.5	-0.25	15.47731	-0.21679	-1.45278	-1.04997	1.07412288041497	2.983691	-5.618299	0.055752
Trial2	2	1	blindfold	counterclockwise	practice	Guided	1	0.5	-0.25	15.49731	-0.20278	-1.4528	-1.04992	1.06478723549766	2.931998	-5.588677	0.190564
Trial2	2	1	blindfold	counterclockwise	practice	Guided	1	0.5	-0.25	15.51732	-0.18722	-1.45279	-1.04987	1.05454414672441	2.878655	-5.495577	0.283108
Trial2	2	1	blindfold	counterclockwise	practice	Guided	1	0.5	-0.25	15.53732	-0.17156	-1.45275	-1.04984	1.04438345571025	2.964094	-5.4321	0.368549
Trial2	2	1	blindfold	counterclockwise	practice	Guided	1	0.5	-0.25	15.55731	-0.15329	-1.45271	-1.04984	1.03273027061807	2.958631	-5.419405	0.333991
Trial2	2	1	blindfold	counterclockwise	practice	Guided	1	0.5	-0.25	15.57732	-0.11616	-1.45273	-1.04985	1.00965991538735	2.887993	-5.482882	0.282626
Trial2	2	1	blindfold	counterclockwise	practice	Guided	1	0.5	-0.25	15.59732	-0.095153	-1.45275	-1.04985	0.99697898665924	2.882626	-5.474418	0.292396
Trial2	2	1	blindfold	counterclockwise	practice	Guided	1	0.5	-0.25	15.61732	-0.074478	-1.45274	-1.04984	0.984768478412274	2.809991	-5.364391	0.327008
Trial2	2	1	blindfold	counterclockwise	practice	Guided	1	0.5	-0.25	15.63731	-0.051599	-1.45269	-1.04984	0.971599423395322	2.736997	-5.347464	0.327901
Trial2	2	1	blindfold	counterclockwise	practice	Guided	1	0.5	-0.25	15.65732	-0.0285	-1.45268	-1.0499	0.958724234169749	2.807646	-5.449027	0.282248
Trial2	2	1	blindfold	counterclockwise	practice	Guided	1	0.5	-0.25	15.67732	0.021853	-1.45276	-1.04993	0.931940191710144	2.798271	-5.508273	0.099035
Trial2	2	1	blindfold	counterclockwise	practice	Guided	1	0.5	-0.25	15.69731	0.046715	-1.45275	-1.04993	0.919432030970259	2.582246	-5.334769	0.107669
Trial2	2	1	blindfold	counterclockwise	practice	Guided	1	0.5	-0.25	15.71732	0.074611	-1.45268	-1.0499	0.905977763457735	2.465896	-5.237437	0.226088
Trial2	2	1	blindfold	counterclockwise	practice	Guided	1	0.5	-0.25	15.73732	0.10068	-1.45264	-1.0499	0.894033762620887	2.469161	-5.444796	0.22748
Trial2	2	1	blindfold	counterclockwise	practice	Guided	1	0.5	-0.25	15.75732	0.1281	-1.4527	-1.0499	0.882127831659038	2.410413	-5.601372	0.18064
Trial2	2	1	blindfold	counterclockwise	practice	Guided	1	0.5	-0.25	15.77731	0.18558	-1.4528	-1.04981	0.859392735629696	2.224849	-5.465955	0.410519
Trial2	2	1	blindfold	counterclockwise	practice	Guided	1	0.5	-0.25	15.79732	0.21384	-1.45274	-1.0497	0.849357207494708	2.252443	-5.292451	0.682922
Trial2	2	1	blindfold	counterclockwise	practice	Guided	1	0.5	-0.25	15.81732	0.2424	-1.45268	-1.04967	0.840136795828006	2.543092	-5.567518	0.656899
Trial2	2	1	blindfold	counterclockwise	practice	Guided	1	0.5	-0.25	15.83731	0.2714	-1.45274	-1.04973	0.831760861502362	2.33038	-5.614068	0.536167
Trial2	2	1	blindfold	counterclockwise	practice	Guided	1	0.5	-0.25	15.85732	0.30158	-1.4528	-1.04969	0.823938469095865	2.134561	-5.520968	0.41365
Trial2	2	1	blindfold	counterclockwise	practice	Guided	1	0.5	-0.25	15.87732	0.36141	-1.45266	-1.04957	0.811492027100264	1.910182	-5.135874	0.937215
Trial2	2	1	blindfold	counterclockwise	practice	Guided	1	0.5	-0.25	15.89732	0.39001	-1.4526	-1.04949	0.807020458443219	2.055603	-5.339001	1.050082
Trial2	2	1	blindfold	counterclockwise	practice	Guided	1	0.5	-0.25	15.91731	0.42049	-1.45267	-1.04946	0.803404146380247	2.260394	-5.575981	1.09414
Trial2	2	1	blindfold	counterclockwise	practice	Free	1	0.5	-0.25	0	0.46156	-1.4532	-1.05027	0.801192638390892	0.0047939	-6.752422	-0.336242
Trial2	2	1	blindfold	counterclockwise	practice	Free	1	0.5	-0.25	0.01879883	0.46151	-1.45321	-1.05026	0.801185037250799	-0.045811	-6.722799	-0.275586
Trial2	2	1	blindfold	counterclockwise	practice	Free	1	0.5	-0.25	0.0388031	0.46144	-1.4532	-1.05026	0.801188402032867	-0.061513	-6.667786	-0.230165
Trial2	2	1	blindfold	counterclockwise	practice	Free	1	0.5	-0.25	0.05879211	0.46142	-1.45328	-1.0503	0.801229374017889	-0.135251	-6.6297	-0.274133
Trial2	2	1	blindfold	counterclockwise	practice	Free	1	0.5	-0.25	0.07879639	0.46142	-1.4533	-1.05032	0.801249258877939	-0.170862	-6.688945	-0.430826
Trial2	2	1	blindfold	counterclockwise	practice	Free	1	0.5	-0.25	0.09880066	0.46141	-1.45332	-1.05035	0.801279746973083	-0.156286	-6.722799	-0.512322
Trial2	2	1	blindfold	counterclockwise	practice	Free	1	0.5	-0.25	0.1187897	0.4614	-1.45334	-1.05038	0.801310233723958	-0.108198	-6.659322	-0.614565
Trial2	2	1	blindfold	counterclockwise	practice	Free	1	0.5	-0.25	0.1387939	0.4614	-1.45333	-1.05045	0.801380128348946	-0.087948	-6.595845	-0.630623
Trial2	2	1	blindfold	counterclockwise	practice	Free	1	0.5	-0.25	0.1587982	0.46139	-1.4533	-1.05049	0.801420617107242	0.021545	-6.604309	-0.716322
Trial2	2	1	blindfold	counterclockwise	practice	Free	1	0.5	-0.25	0.1788025	0.46139	-1.45331	-1.05053	0.801460505849607	0.044325	-6.663554	-0.740273
Trial2	2	1	blindfold	counterclockwise	practice	Free	1	0.5	-0.25	0.1987915	0.4614	-1.45332	-1.05057	0.801500032789736	0.058169	-6.659322	-0.692716
Trial2	2	1	blindfold	counterclockwise	practice	Free	1	0.5	-0.25	0.2187958	0.4614	-1.45333	-1.0506	0.801530038674194	0.068896	-6.633931	-0.662326
Trial2	2	1	blindfold	counterclockwise	practice	Free	1	0.5	-0.25	0.2388	0.4614	-1.45332	-1.05066	0.801589931379948	0.027006	-6.561991	-0.595871
Trial2	2	1	blindfold	counterclockwise	practice	Free	1	0.5	-0.25	0.2587891	0.46141	-1.45328	-1.05068	0.801609335549008	0.019317	-6.561991	-0.479463
Trial2	2	1	blindfold	counterclockwise	practice	Free	1	0.5	-0.25	0.2787933	0.46141	-1.45328	-1.0507	0.801629458561134	0.044926	-6.540832	-0.42618
Trial2	2	1	blindfold	counterclockwise	practice	Free	1	0.5	-0.25	0.2987976	0.46141	-1.45327	-1.05072	0.801649343432258	0.012521	-6.557759	-0.449384
Trial2	2	1	blindfold	counterclockwise	practice	Free	1	0.5	-0.25	0.3188019	0.46141	-1.45327	-1.05075	0.801679349347738	-0.0049296	-6.549295	-0.457153
Trial2	2	1	blindfold	counterclockwise	practice	Free	1	0.5	-0.25	0.3387909	0.46141	-1.45327	-1.0508	0.801729240141554	0.027115	-6.570454	-0.521201
Trial2	2	1	blindfold	counterclockwise	practice	Free	1	0.5	-0.25	0.3587952	0.46141	-1.4533	-1.05083	0.801759246063979	-0.024719	-6.680481	-0.515076
Trial2	2	1	blindfold	counterclockwise	practice	Free	1	0.5	-0.25	0.3787994	0.46141	-1.45332	-1.05086	0.801789132917876	-0.02982	-6.693177	-0.57897
Trial2	2	1	blindfold	counterclockwise	practice	Free	1	0.5	-0.25	0.3988037	0.46141	-1.45333	-1.05089	0.801819138845506	-0.048355	-6.617004	-0.55474
Trial2	2	1	blindfold	counterclockwise	practice	Free	1	0.5	-0.25	0.4187927	0.46141	-1.45333	-1.05093	0.801859146753068	-0.010133	-6.663554	-0.620087
Trial2	2	1	blindfold	counterclockwise	practice	Free	1	0.5	-0.25	0.438797	0.46141	-1.45332	-1.05101	0.801939043510906	-0.021195	-6.638163	-0.709871
Trial2	2	1	blindfold	counterclockwise	practice	Free	1	0.5	-0.25	0.4588013	0.46141	-1.45332	-1.05105	0.801978932361152	-0.012309	-6.612772	-0.848666
Trial2	2	1	blindfold	counterclockwise	practice	Free	1	0.5	-0.25	0.4787903	0.46141	-1.45331	-1.0511	0.802028942269458	0.0023101	-6.58315	-0.873725
Trial2	2	1	blindfold	counterclockwise	practice	Free	1	0.5	-0.25	0.4987946	0.46141	-1.45329	-1.05115	0.802078833113765	0.036658	-6.532368	-0.879954
Trial2	2	1	blindfold	counterclockwise	practice	Free	1	0.5	-0.25	0.5187988	0.46141	-1.45327	-1.0512	0.802128843036525	0.016389	-6.553527	-0.894006
Trial2	2	1	blindfold	counterclockwise	practice	Free	1	0.5	-0.25	0.5388031	0.46141	-1.45327	-1.05129	0.802218741844435	0.034399	-6.578918	-0.909789
Trial2	2	1	blindfold	counterclockwise	practice	Free	1	0.5	-0.25	0.5587921	0.46141	-1.45329	-1.05133	0.802258630726953	0.03254	-6.561991	-0.816611
[truncated: 15,308 more rows]
