# Supplementary material for: Assessing kinesthetic proprioceptive function of the upper limb: a novel dynamic movement reproduction task using a robotic arm
Source: PeerJ. 2021 May 3;9:e11301. doi: 10.7717/peerj.11301 (PMC8101453; doi:10.7717/peerj.11301)
Supplement: Supplemental Information 1 [file peerj-09-11301-s001.zip › DMR raw data_Study 1/Session 2/HMData_PP03-2_2019-06-13-12-16-19.txt]

Trial1	3	1	blindfold	clockwise	practice	Guided	1	0.5	0	0	0.44605	-1.45332	-0.8011	0.802914587991052	-1.347346	-7.246741	-3.183655
Trial1	3	1	blindfold	clockwise	practice	Guided	1	0.5	0	0.01490784	0.44601	-1.45336	-0.80114	0.802957182538888	-1.466718	-7.284827	-3.174521
Trial1	3	1	blindfold	clockwise	practice	Guided	1	0.5	0	0.03489685	0.44596	-1.45339	-0.80119	0.803010439510635	-1.662098	-7.276363	-3.170377
Trial1	3	1	blindfold	clockwise	practice	Guided	1	0.5	0	0.05490112	0.44587	-1.45348	-0.80132	0.80314620353574	-1.885741	-7.293291	-3.252887
Trial1	3	1	blindfold	clockwise	practice	Guided	1	0.5	0	0.0749054	0.44551	-1.45366	-0.80143	0.803280264969645	-2.244847	-7.623371	-3.471364
Trial1	3	1	blindfold	clockwise	practice	Guided	1	0.5	0	0.09490967	0.44516	-1.45375	-0.80155	0.803423846523232	-2.280187	-7.746093	-3.647388
Trial1	3	1	blindfold	clockwise	practice	Guided	1	0.5	0	0.1148987	0.44468	-1.45384	-0.80168	0.803586442026959	-2.407688	-7.873047	-3.842116
Trial1	3	1	blindfold	clockwise	practice	Guided	1	0.5	0	0.134903	0.4441	-1.45391	-0.80179	0.803736281385013	-2.45861	-7.90267	-3.976662
Trial1	3	1	blindfold	clockwise	practice	Guided	1	0.5	0	0.1549072	0.44341	-1.45395	-0.80198	0.803974055377595	-2.444817	-7.970379	-4.06452
Trial1	3	1	blindfold	clockwise	practice	Guided	1	0.5	0	0.1748962	0.44196	-1.45402	-0.80206	0.804157261214504	-2.473323	-8.131187	-4.416698
Trial1	3	1	blindfold	clockwise	practice	Guided	1	0.5	0	0.1949005	0.44131	-1.45408	-0.80219	0.804334086572342	-2.526293	-8.376631	-4.722054
Trial1	3	1	blindfold	clockwise	practice	Guided	1	0.5	0	0.2149048	0.44061	-1.45416	-0.8023601	0.80455505216609	-2.625032	-8.647467	-5.169174
Trial1	3	1	blindfold	clockwise	practice	Guided	1	0.5	0	0.2349091	0.43989	-1.45428	-0.80252	0.804767995178907	-2.734002	-8.91407	-5.604422
Trial1	3	1	blindfold	clockwise	practice	Guided	1	0.5	0	0.2548981	0.43913	-1.4544	-0.80273	0.805034562678514	-2.880504	-9.03256	-5.748508
Trial1	3	1	blindfold	clockwise	practice	Guided	1	0.5	0	0.2749023	0.43715	-1.45448	-0.80277	0.805226567517018	-3.268892	-8.901375	-5.616
Trial1	3	1	blindfold	clockwise	practice	Guided	1	0.5	0	0.2949066	0.43566	-1.45447	-0.80284	0.805413987749948	-3.35517	-8.918302	-5.751978
Trial1	3	1	blindfold	clockwise	practice	Guided	1	0.5	0	0.3148956	0.43365	-1.45448	-0.80293	0.805666743181287	-3.402366	-9.159514	-5.962619
Trial1	3	1	blindfold	clockwise	practice	Guided	1	0.5	0	0.3348999	0.43116	-1.45456	-0.80302	0.805965300946302	-3.520381	-9.358409	-6.090294
Trial1	3	1	blindfold	clockwise	practice	Guided	1	0.5	0	0.3549042	0.42836	-1.45466	-0.80316	0.806348743536288	-3.616047	-9.510754	-6.230197
Trial1	3	1	blindfold	clockwise	practice	Guided	1	0.5	0	0.3749084	0.42092	-1.45472	-0.8032	0.807083576376358	-3.731891	-9.303396	-6.461438
Trial1	3	1	blindfold	clockwise	practice	Guided	1	0.5	0	0.3948975	0.41624	-1.45469	-0.80321	0.807565525394617	-3.781663	-9.388032	-6.418983
Trial1	3	1	blindfold	clockwise	practice	Guided	1	0.5	0	0.4149017	0.41111	-1.45469	-0.80325	0.808153463895145	-3.570061	-9.510754	-6.47181
Trial1	3	1	blindfold	clockwise	practice	Guided	1	0.5	0	0.434906	0.40539	-1.45475	-0.80335	0.808901866920659	-3.594189	-9.701185	-6.756907
Trial1	3	1	blindfold	clockwise	practice	Guided	1	0.5	0	0.4549103	0.39948	-1.45485	-0.80365	0.809912109132017	-3.669545	-9.921238	-7.096689
Trial1	3	1	blindfold	clockwise	practice	Guided	1	0.5	0	0.4748993	0.38686	-1.45506	-0.80378	0.811703748947593	-3.698708	-10.3021	-7.617941
Trial1	3	1	blindfold	clockwise	practice	Guided	1	0.5	0	0.4949036	0.38025	-1.45514	-0.80389	0.812760225261685	-3.848886	-10.2894	-7.819476
Trial1	3	1	blindfold	clockwise	practice	Guided	1	0.5	0	0.5149078	0.37311	-1.45513	-0.80396	0.813911972815241	-4.031967	-10.22593	-7.95044
Trial1	3	1	blindfold	clockwise	practice	Guided	1	0.5	0	0.5348969	0.3657	-1.45512	-0.80404	0.815178960546895	-4.204339	-10.28094	-8.09581
Trial1	3	1	blindfold	clockwise	practice	Guided	1	0.5	0	0.5549011	0.35745	-1.45515	-0.8043301	0.816864333569307	-4.335842	-10.43752	-8.41887
Trial1	3	1	blindfold	clockwise	practice	Guided	1	0.5	0	0.5749054	0.33944	-1.45528	-0.80449	0.820355794502409	-4.658667	-10.69143	-9.035698
Trial1	3	1	blindfold	clockwise	practice	Guided	1	0.5	0	0.5949097	0.32928	-1.45534	-0.80461	0.822522088789303	-4.882003	-10.7676	-9.283681
Trial1	3	1	blindfold	clockwise	practice	Guided	1	0.5	0	0.6148987	0.31815	-1.45538	-0.80461	0.824904056802598	-5.138177	-10.81415	-9.400463
Trial1	3	1	blindfold	clockwise	practice	Guided	1	0.5	0	0.634903	0.30508	-1.45542	-0.80478	0.82804871018929	-5.411436	-10.95803	-9.591479
Trial1	3	1	blindfold	clockwise	practice	Guided	1	0.5	0	0.6549072	0.29138	-1.45548	-0.80505	0.831641644139287	-5.649096	-11.22886	-9.843061
Trial1	3	1	blindfold	clockwise	practice	Guided	1	0.5	0	0.6748962	0.25961	-1.45576	-0.80517	0.840289284512376	-5.973178	-11.80439	-10.40998
Trial1	3	1	blindfold	clockwise	practice	Guided	1	0.5	0	0.6949005	0.24146	-1.45589	-0.80525	0.845736705336325	-6.177232	-11.82978	-10.5293
Trial1	3	1	blindfold	clockwise	practice	Guided	1	0.5	0	0.7149048	0.22169	-1.45594	-0.8053401	0.852073386154163	-6.360711	-11.89749	-10.69199
Trial1	3	1	blindfold	clockwise	practice	Guided	1	0.5	0	0.7349091	0.19957	-1.45596	-0.8054299	0.859636880156046	-6.30206	-12.0583	-10.90139
Trial1	3	1	blindfold	clockwise	practice	Guided	1	0.5	0	0.7548981	0.17646	-1.45604	-0.80554	0.868085747618374	-6.321139	-12.34183	-11.02526
Trial1	3	1	blindfold	clockwise	practice	Guided	1	0.5	0	0.7749023	0.12502	-1.45625	-0.80563	0.888622385941159	-6.225626	-12.55342	-11.27769
Trial1	3	1	blindfold	clockwise	practice	Guided	1	0.5	0	0.7949066	0.097644	-1.45629	-0.80573	0.900605995340884	-6.235514	-12.63805	-11.55083
Trial1	3	1	blindfold	clockwise	practice	Guided	1	0.5	0	0.8148956	0.069001	-1.45631	-0.8057899	0.913814846659175	-6.340455	-12.66768	-11.57891
Trial1	3	1	blindfold	clockwise	practice	Guided	1	0.5	0	0.8348999	0.038134	-1.45634	-0.8057899	0.928772114331354	-6.352421	-12.75231	-11.57429
Trial1	3	1	blindfold	clockwise	practice	Guided	1	0.5	0	0.8549042	0.0068421	-1.45637	-0.80586	0.944783108700592	-6.394304	-12.81156	-11.53149
Trial1	3	1	blindfold	clockwise	practice	Guided	1	0.5	0	0.8749084	-0.060556	-1.45642	-0.806	0.981763221001287	-6.197265	-12.89619	-11.98271
Trial1	3	1	blindfold	clockwise	practice	Guided	1	0.5	0	0.8948975	-0.096463	-1.45644	-0.8061301	1.00280295830423	-6.167133	-12.82848	-12.3561
Trial1	3	1	blindfold	clockwise	practice	Guided	1	0.5	0	0.9149017	-0.13118	-1.45642	-0.80617	1.02386441492332	-6.207802	-12.81156	-12.38771
Trial1	3	1	blindfold	clockwise	practice	Guided	1	0.5	0	0.934906	-0.16906	-1.45641	-0.8061301	1.04761011484674	-6.197812	-12.84964	-12.18236
Trial1	3	1	blindfold	clockwise	practice	Guided	1	0.5	0	0.9549103	-0.20682	-1.45641	-0.80601	1.07202921594947	-6.150919	-12.83272	-12.01433
Trial1	3	1	blindfold	clockwise	practice	Guided	1	0.5	0	0.9748993	-0.28641	-1.45637	-0.80605	1.12612490465572	-6.075594	-12.77347	-12.27168
Trial1	3	1	blindfold	clockwise	practice	Guided	1	0.5	0	0.9949036	-0.3136	-1.45638	-0.80603	1.145263892474	-7.874366	-12.68884	-12.63623
Trial1	3	1	blindfold	clockwise	practice	Guided	1	0.5	0	1.014908	-0.312	-1.45635	-0.8056099	1.14383186695891	-17.83112	-11.49547	-9.497273
Trial1	3	1	blindfold	clockwise	practice	Guided	1	0.5	0	1.034897	-0.31125	-1.45615	-0.80459	1.14258111803707	-23.85643	-9.320323	-4.149837
Trial1	3	1	blindfold	clockwise	practice	Guided	1	0.5	0	1.054901	-0.31132	-1.45561	-0.80362	1.14194799665801	-21.31489	-7.928061	-2.378748
Trial1	3	1	blindfold	clockwise	practice	Guided	1	0.5	0	1.074905	-0.30998	-1.45511	-0.80384	1.14115135732064	-13.35476	-13.5098	-7.71615
Trial1	3	1	blindfold	clockwise	practice	Guided	1	0.5	0	1.09491	-0.30856	-1.4559	-0.80437	1.14051758878995	-9.990685	-16.49322	-10.58465
Trial1	3	1	blindfold	clockwise	practice	Guided	1	0.5	0	1.114899	-0.3072	-1.45703	-0.80479	1.13985033742027	-8.068267	-16.5694	-11.97747
Trial1	3	1	blindfold	clockwise	practice	Guided	1	0.5	0	1.134903	-0.30633	-1.45748	-0.8049	1.1393120978349	-7.882391	-15.61724	-12.30957
Trial1	3	1	blindfold	clockwise	practice	Guided	1	0.5	0	1.154907	-0.30608	-1.4575	-0.80495	1.13917052667441	-8.869709	-14.62277	-12.00539
Trial1	3	1	blindfold	clockwise	practice	Guided	1	0.5	0	1.174896	-0.30604	-1.45744	-0.80491	1.13911394452942	-14.15318	-12.95121	-9.38731
Trial1	3	1	blindfold	clockwise	practice	Guided	1	0.5	0	1.194901	-0.30616	-1.45733	-0.80477	1.13909994807666	-16.77581	-12.14293	-8.133274
Trial1	3	1	blindfold	clockwise	practice	Guided	1	0.5	0	1.214905	-0.30658	-1.45703	-0.80446	1.13917829238056	-19.04806	-11.49124	-6.850469
Trial1	3	1	blindfold	clockwise	practice	Guided	1	0.5	0	1.234909	-0.30738	-1.45665	-0.80423	1.1395825120856	-19.91256	-11.33043	-6.095178
Trial1	3	1	blindfold	clockwise	practice	Guided	1	0.5	0	1.254898	-0.30798	-1.45645	-0.8041101	1.13992309161927	-19.77501	-11.7663	-6.013892
Trial1	3	1	blindfold	clockwise	practice	Guided	1	0.5	0	1.274902	-0.3082	-1.45641	-0.80406	1.14004376835371	-18.19441	-12.71846	-6.277717
Trial1	3	1	blindfold	clockwise	practice	Guided	1	0.5	0	1.294907	-0.30824	-1.45641	-0.80401	1.14003685290254	-17.3326	-12.83695	-6.239064
Trial1	3	1	blindfold	clockwise	practice	Guided	1	0.5	0	1.314896	-0.30825	-1.45641	-0.80396	1.14000864257458	-17.01884	-13.04854	-6.147139
Trial1	3	1	blindfold	clockwise	practice	Guided	1	0.5	0	1.3349	-0.30826	-1.45642	-0.80389	1.13996637378024	-17.06194	-13.22204	-5.68804
Trial1	3	1	blindfold	clockwise	practice	Guided	1	0.5	0	1.354904	-0.30829	-1.45643	-0.8036	1.13978318686141	-17.77201	-13.01468	-4.759516
Trial1	3	1	blindfold	clockwise	practice	Guided	1	0.5	0	1.374908	-0.30845	-1.45637	-0.80303	1.13949487906865	-19.87998	-11.5801	-1.660777
Trial1	3	1	blindfold	clockwise	practice	Guided	1	0.5	0	1.394897	-0.30879	-1.45617	-0.80206	1.13905290388561	-20.51843	-10.848	0.500799
Trial1	3	1	blindfold	clockwise	practice	Guided	1	0.5	0	1.414902	-0.30931	-1.45586	-0.80107	1.13872554148118	-20.89573	-10.21746	2.363594
Trial1	3	1	blindfold	clockwise	practice	Guided	1	0.5	0	1.434906	-0.30973	-1.45551	-0.79998	1.13825776232888	-20.90994	-9.819675	4.098611
Trial1	3	1	blindfold	clockwise	practice	Guided	1	0.5	0	1.45491	-0.31	-1.45525	-0.79335	1.13380077469711	-20.86397	-9.633476	5.757994
Trial1	3	1	blindfold	clockwise	practice	Guided	1	0.5	0	1.474899	-0.31023	-1.45487	-0.78599	1.12882811420605	-20.34501	-9.371104	8.120931
Trial1	3	1	blindfold	clockwise	practice	Guided	1	0.5	0	1.494904	-0.31018	-1.45471	-0.77375	1.12030385146088	-20.13984	-8.888679	9.268932
Trial1	3	1	blindfold	clockwise	practice	Guided	1	0.5	0	1.514908	-0.3101	-1.45448	-0.75616	1.10816964836689	-19.95718	-8.541672	10.07167
Trial1	3	1	blindfold	clockwise	practice	Guided	1	0.5	0	1.534897	-0.31	-1.45429	-0.73448	1.09341707898344	-19.63416	-8.495122	10.27969
Trial1	3	1	blindfold	clockwise	practice	Guided	1	0.5	0	1.554901	-0.30982	-1.45422	-0.67226	1.05249319038887	-19.19009	-8.334313	10.23268
Trial1	3	1	blindfold	clockwise	practice	Guided	1	0.5	0	1.574905	-0.30932	-1.454	-0.63544	1.02897174416676	-18.02165	-7.936524	10.32155
Trial1	3	1	blindfold	clockwise	practice	Guided	1	0.5	0	1.59491	-0.30908	-1.45391	-0.59179	1.00241003701854	-17.66829	-7.344072	9.201748
Trial1	3	1	blindfold	clockwise	practice	Guided	1	0.5	0	1.614899	-0.3088	-1.45385	-0.54605	0.975872980942351	-16.7789	-8.393559	7.985596
Trial1	3	1	blindfold	clockwise	practice	Guided	1	0.5	0	1.634903	-0.3085	-1.45413	-0.49589	0.94846146476338	-16.54541	-8.833666	8.039112
Trial1	3	1	blindfold	clockwise	practice	Guided	1	0.5	0	1.654907	-0.30829	-1.45422	-0.39151	0.898116261679671	-15.86741	-8.008465	7.00498
Trial1	3	1	blindfold	clockwise	practice	Guided	1	0.5	0	1.674896	-0.308	-1.45406	-0.33681	0.875388478689204	-15.62489	-8.029624	5.85496
Trial1	3	1	blindfold	clockwise	practice	Guided	1	0.5	0	1.694901	-0.30783	-1.45408	-0.27932	0.854756679822894	-15.37977	-8.334313	5.995872
Trial1	3	1	blindfold	clockwise	practice	Guided	1	0.5	0	1.714905	-0.3077	-1.4541	-0.22299	0.837916367780846	-14.99715	-8.181969	4.9989
Trial1	3	1	blindfold	clockwise	practice	Guided	1	0.5	0	1.734909	-0.30754	-1.45418	-0.16655	0.824536082766035	-14.5901	-8.16081	4.741487
Trial1	3	1	blindfold	clockwise	practice	Guided	1	0.5	0	1.754898	-0.30736	-1.45413	-0.051825	0.8090216250827	-14.29069	-8.321618	4.508458
Trial1	3	1	blindfold	clockwise	practice	Guided	1	0.5	0	1.774902	-0.30687	-1.45391	0.0047923	0.806884244972982	-13.35731	-8.402022	4.718873
Trial1	3	1	blindfold	clockwise	practice	Guided	1	0.5	0	1.794907	-0.30662	-1.45394	0.061145	0.808934199015547	-12.62135	-7.682616	3.884116
Trial1	3	1	blindfold	clockwise	practice	Guided	1	0.5	0	1.814896	-0.30637	-1.45399	0.12043	0.815313403471989	-12.37013	-8.774421	4.075458
Trial1	3	1	blindfold	clockwise	practice	Guided	1	0.5	0	1.8349	-0.30616	-1.45407	0.17393	0.824709401380801	-11.84174	-7.868815	3.285821
Trial1	3	1	blindfold	clockwise	practice	Guided	1	0.5	0	1.854904	-0.306	-1.45407	0.28366	0.854458298171294	-11.74144	-8.076174	3.592179
Trial1	3	1	blindfold	clockwise	practice	Guided	1	0.5	0	1.874908	-0.30586	-1.45406	0.3361	0.87314006796767	-11.49152	-7.978842	2.949589
Trial1	3	1	blindfold	clockwise	practice	Guided	1	0.5	0	1.894897	-0.30582	-1.45404	0.38901	0.894804248434934	-11.48869	-8.376631	2.980586
Trial1	3	1	blindfold	clockwise	practice	Guided	1	0.5	0	1.914902	-0.30578	-1.45417	0.43914	0.917673883646676	-11.51671	-7.970379	2.835169
Trial1	3	1	blindfold	clockwise	practice	Guided	1	0.5	0	1.934906	-0.30572	-1.45413	0.48923	0.942619074937038	-11.11512	-8.677089	2.417845
Trial1	3	1	blindfold	clockwise	practice	Guided	1	0.5	0	1.95491	-0.3056	-1.4543	0.58132	0.993440621303813	-11.03617	-8.2793	2.29688
Trial1	3	1	blindfold	clockwise	practice	Guided	1	0.5	0	1.974899	-0.30542	-1.45437	0.62467	1.01927130407262	-10.81597	-8.169273	1.974663
Trial1	3	1	blindfold	clockwise	practice	Guided	1	0.5	0	1.994904	-0.30538	-1.45423	0.6676	1.04610072684303	-10.59173	-8.317386	1.872344
Trial1	3	1	blindfold	clockwise	practice	Guided	1	0.5	0	2.014908	-0.30536	-1.45425	0.7082	1.07245136075988	-11.0157	-8.74903	2.893305
Trial1	3	1	blindfold	clockwise	practice	Guided	1	0.5	0	2.034897	-0.30551	-1.45426	0.74796	1.09922265896259	-11.41734	-8.634771	3.257155
Trial1	3	1	blindfold	clockwise	practice	Guided	1	0.5	0	2.054901	-0.30568	-1.45442	0.8132	1.14473337869618	-11.74766	-9.785821	3.60414
Trial1	3	1	blindfold	clockwise	practice	Guided	1	0.5	0	2.074905	-0.30602	-1.45467	0.81277	1.14466735891093	-12.86314	-11.93981	9.212253
Trial1	3	1	blindfold	clockwise	practice	Guided	1	0.5	0	2.09491	-0.30622	-1.45477	0.81234	1.14450294464804	-19.1749	-4.153295	21.94352
Trial1	3	1	blindfold	clockwise	practice	Guided	1	0.5	0	2.114899	-0.30737	-1.45383	0.81213	1.14516436528876	-19.80424	-5.075827	23.92989
Trial1	3	1	blindfold	clockwise	practice	Guided	1	0.5	0	2.134903	-0.30818	-1.45365	0.81157	1.14533871236758	-21.85174	-7.43294	20.58315
Trial1	3	1	blindfold	clockwise	practice	Guided	1	0.5	0	2.154907	-0.30878	-1.4538	0.81111	1.14543641286205	-20.93771	-9.481131	18.52998
Trial1	3	1	blindfold	clockwise	practice	Guided	1	0.5	0	2.174896	-0.30892	-1.45387	0.81093	1.14540780816933	-14.53291	-8.96062	20.23836
Trial1	3	1	blindfold	clockwise	practice	Guided	1	0.5	0	2.194901	-0.3086	-1.45397	0.81021	1.14467213536183	-10.97381	-10.14976	17.59452
Trial1	3	1	blindfold	clockwise	practice	Guided	1	0.5	0	2.214905	-0.30757	-1.45431	0.80949	1.14343492266966	-9.512824	-10.23016	16.03036
Trial1	3	1	blindfold	clockwise	practice	Guided	1	0.5	0	2.234909	-0.30671	-1.45452	0.80927	1.14267187069816	-9.442817	-9.227223	15.81702
Trial1	3	1	blindfold	clockwise	practice	Guided	1	0.5	0	2.254898	-0.30645	-1.45452	0.80924	1.14246705360119	-9.669559	-8.639003	16.42816
Trial1	3	1	blindfold	clockwise	practice	Guided	1	0.5	0	2.274902	-0.30632	-1.45448	0.80927	1.1423965744705	-10.74024	-8.000001	19.29877
Trial1	3	1	blindfold	clockwise	practice	Guided	1	0.5	0	2.294907	-0.30627	-1.45446	0.8093	1.14238251783293	-10.64182	-7.94922	19.92772
Trial1	3	1	blindfold	clockwise	practice	Guided	1	0.5	0	2.314896	-0.30621	-1.45443	0.80932	1.14235430268353	-9.776052	-8.304691	19.7284
Trial1	3	1	blindfold	clockwise	practice	Guided	1	0.5	0	2.3349	-0.30613	-1.45443	0.8092901	1.14227665274561	-8.105665	-9.129892	18.64242
Trial1	3	1	blindfold	clockwise	practice	Guided	1	0.5	0	2.354904	-0.30587	-1.45445	0.80871	1.14168221566365	-6.083632	-9.354177	16.78929
Trial1	3	1	blindfold	clockwise	practice	Guided	1	0.5	0	2.374908	-0.30427	-1.4546	0.80839	1.14032655774356	-3.06195	-9.819675	15.16422
Trial1	3	1	blindfold	clockwise	practice	Guided	1	0.5	0	2.394897	-0.3035	-1.45469	0.80808	1.13956371611946	-1.926602	-9.798516	14.56462
Trial1	3	1	blindfold	clockwise	practice	Guided	1	0.5	0	2.414902	-0.30284	-1.45474	0.80786	1.13894238973434	-0.86416	-9.599622	14.24288
Trial1	3	1	blindfold	clockwise	practice	Guided	1	0.5	0	2.434906	-0.30231	-1.45472	0.80771	1.13846247141847	-0.167434	-8.774421	14.21506
Trial1	3	1	blindfold	clockwise	practice	Guided	1	0.5	0	2.45491	-0.30192	-1.45461	0.8074	1.1379676718049	0.45008	-8.06771	14.27794
Trial1	3	1	blindfold	clockwise	practice	Guided	1	0.5	0	2.474899	-0.30106	-1.45421	0.8072701	1.1372695770256	1.977675	-7.462563	13.69246
Trial1	3	1	blindfold	clockwise	practice	Guided	1	0.5	0	2.494904	-0.30064	-1.45407	0.80717	1.13690270272164	2.922041	-7.471026	13.91902
Trial1	3	1	blindfold	clockwise	practice	Guided	1	0.5	0	2.514908	-0.30008	-1.45393	0.80696	1.13635928679286	4.475402	-6.954747	13.65838
Trial1	3	1	blindfold	clockwise	practice	Guided	1	0.5	0	2.534897	-0.29827	-1.45363	0.80671	1.13490794858009	5.712604	-6.476553	13.13699
Trial1	3	1	blindfold	clockwise	practice	Guided	1	0.5	0	2.554901	-0.29452	-1.45336	0.80665	1.13223063487702	5.955176	-6.176095	12.88293
Trial1	3	1	blindfold	clockwise	practice	Guided	1	0.5	0	2.574905	-0.27876	-1.45303	0.80702	1.12149385049035	5.461451	-5.917956	14.1408
Trial1	3	1	blindfold	clockwise	practice	Guided	1	0.5	0	2.59491	-0.26701	-1.45298	0.80748	1.11370025565369	5.54827	-5.909492	15.25856
Trial1	3	1	blindfold	clockwise	practice	Guided	1	0.5	0	2.614899	-0.25347	-1.45292	0.8077	1.10457973802114	5.717096	-5.668279	15.48495
Trial1	3	1	blindfold	clockwise	practice	Guided	1	0.5	0	2.634903	-0.23772	-1.4529	0.80761	1.09383031757234	5.982834	-6.125314	15.152
Trial1	3	1	blindfold	clockwise	practice	Guided	1	0.5	0	2.654907	-0.21902	-1.45299	0.80746	1.08119445116677	6.182719	-5.960274	14.7879
Trial1	3	1	blindfold	clockwise	practice	Guided	1	0.5	0	2.674896	-0.17501	-1.45297	0.80755	1.05250915335464	6.450282	-6.002592	15.13695
Trial1	3	1	blindfold	clockwise	practice	Guided	1	0.5	0	2.694901	-0.14903	-1.453	0.80768	1.03614035941984	6.439736	-6.184559	15.42911
Trial1	3	1	blindfold	clockwise	practice	Guided	1	0.5	0	2.714905	-0.11956	-1.45309	0.80778	1.01801923414166	6.448302	-6.480785	15.58768
Trial1	3	1	blindfold	clockwise	practice	Guided	1	0.5	0	2.734909	-0.087478	-1.45323	0.8078	0.998834940059194	6.400586	-6.772779	15.6036
Trial1	3	1	blindfold	clockwise	practice	Guided	1	0.5	0	2.754898	-0.055103	-1.45338	0.80779	0.980134731136714	6.065835	-7.064773	15.57163
Trial1	3	1	blindfold	clockwise	practice	Guided	1	0.5	0	2.774902	0.017063	-1.45351	0.80779	0.941144461242454	5.951066	-6.734693	15.5894
Trial1	3	1	blindfold	clockwise	practice	Guided	1	0.5	0	2.794907	0.0569	-1.45341	0.80779	0.921337266402722	5.701672	-6.789706	15.52886
Trial1	3	1	blindfold	clockwise	practice	Guided	1	0.5	0	2.814896	0.098391	-1.45342	0.80779	0.902116700886064	5.30968	-7.111323	15.6147
Trial1	3	1	blindfold	clockwise	practice	Guided	1	0.5	0	2.8349	0.13979	-1.45353	0.8077	0.884381476780557	5.014123	-7.327145	15.41092
Trial1	3	1	blindfold	clockwise	practice	Guided	1	0.5	0	2.854904	0.1833	-1.45364	0.80749	0.867374759668144	4.916049	-7.293291	14.94544
Trial1	3	1	blindfold	clockwise	practice	Guided	1	0.5	0	2.874908	0.2682	-1.45354	0.8075399	0.840149980561561	4.285788	-7.077469	15.13899
Trial1	3	1	blindfold	clockwise	practice	Guided	1	0.5	0	2.894897	0.31306	-1.45357	0.80747	0.828827127954999	4.467087	-7.466794	14.94207
Trial1	3	1	blindfold	clockwise	practice	Guided	1	0.5	0	2.914902	0.35688	-1.45369	0.80731	0.819898008239019	4.575462	-7.441404	14.51735
Trial1	3	1	blindfold	clockwise	practice	Guided	1	0.5	0	2.934906	0.40241	-1.4537	0.8072	0.813077900047861	4.734628	-7.132482	14.33058
Trial1	3	1	blindfold	clockwise	practice	Guided	1	0.5	0	2.95491	0.44714	-1.45362	0.80715	0.808879046206988	4.657934	-7.111323	14.32055
Trial1	3	1	blindfold	clockwise	practice	Guided	1	0.5	0	2.974899	0.53824	-1.45354	0.80715	0.808055339346733	4.664788	-7.094396	14.29615
Trial1	3	1	blindfold	clockwise	practice	Guided	1	0.5	0	2.994904	0.586	-1.45355	0.8072	0.81176835852533	4.660503	-7.280595	14.41746
Trial1	3	1	blindfold	clockwise	practice	Guided	1	0.5	0	3.014908	0.63424	-1.45364	0.80733	0.818414393067648	4.290314	-7.538735	14.74067
Trial1	3	1	blindfold	clockwise	practice	Guided	1	0.5	0	3.034897	0.68256	-1.45375	0.80755	0.827928236725771	4.066764	-7.589517	15.13706
Trial1	3	1	blindfold	clockwise	practice	Guided	1	0.5	0	3.054901	0.72781	-1.45381	0.80791	0.839414017520632	3.828482	-7.771484	15.56725
Trial1	3	1	blindfold	clockwise	practice	Guided	1	0.5	0	3.074905	0.82063	-1.4539	0.80793	0.869226346059485	3.722467	-7.771484	15.88957
Trial1	3	1	blindfold	clockwise	practice	Guided	1	0.5	0	3.09491	0.86535	-1.45386	0.80774	0.886523879394079	3.909316	-7.428708	15.44683
Trial1	3	1	blindfold	clockwise	practice	Guided	1	0.5	0	3.114899	0.90971	-1.45374	0.8073599	0.905368620351563	4.076018	-7.242509	14.57287
Trial1	3	1	blindfold	clockwise	practice	Guided	1	0.5	0	3.134903	0.95543	-1.45366	0.80708	0.926711680086853	4.397894	-7.52604	14.12335
Trial1	3	1	blindfold	clockwise	practice	Guided	1	0.5	0	3.154907	1.00003	-1.45369	0.80644	0.948881124903186	4.157425	-7.301754	13.64978
Trial1	3	1	blindfold	clockwise	practice	Guided	1	0.5	0	3.174896	1.09293	-1.45372	0.8061301	1.00070554947272	5.208644	-7.509112	12.06685
Trial1	3	1	blindfold	clockwise	practice	Guided	1	0.5	0	3.194901	1.13795	-1.4537	0.80602	1.02793400047895	5.129426	-6.882806	12.09653
Trial1	3	1	blindfold	clockwise	practice	Guided	1	0.5	0	3.214905	1.18552	-1.4535	0.80597	1.05807615298013	4.897249	-6.675448	11.97746
Trial1	3	1	blindfold	clockwise	practice	Guided	1	0.5	0	3.234909	1.23563	-1.45337	0.80602	1.09124686842987	4.923663	-6.865879	12.02995
Trial1	3	1	blindfold	clockwise	practice	Guided	1	0.5	0	3.254898	1.28527	-1.4534	0.80592	1.12523597031262	4.459713	-7.200191	12.43394
Trial1	3	1	blindfold	clockwise	practice	Guided	1	0.5	0	3.274902	1.31437	-1.4535	0.80563	1.14552970199517	23.29835	-9.341482	8.618971
Trial1	3	1	blindfold	clockwise	practice	Guided	1	0.5	0	3.294907	1.31321	-1.45387	0.80545	1.14457863841636	24.18966	-9.887384	8.342241
Trial1	3	1	blindfold	clockwise	practice	Guided	1	0.5	0	3.314896	1.31232	-1.45389	0.80533	1.14386194395304	12.6303	-7.547199	8.231084
Trial1	3	1	blindfold	clockwise	practice	Guided	1	0.5	0	3.3349	1.30832	-1.45377	0.8061301	1.14158966184172	3.465045	-6.269195	12.4028
Trial1	3	1	blindfold	clockwise	practice	Guided	1	0.5	0	3.354904	1.30389	-1.45341	0.81012	1.14128594354858	-1.032996	-5.566716	17.87238
Trial1	3	1	blindfold	clockwise	practice	Guided	1	0.5	0	3.374908	1.29991	-1.45251	0.81065	1.13886317657531	3.0218	-4.453753	22.2474
Trial1	3	1	blindfold	clockwise	practice	Guided	1	0.5	0	3.394897	1.30046	-1.45258	0.81027	1.13897922392845	7.612753	-6.637362	20.43945
Trial1	3	1	blindfold	clockwise	practice	Guided	1	0.5	0	3.414902	1.30198	-1.45302	0.80934	1.13938719762242	11.37987	-8.952156	16.82685
Trial1	3	1	blindfold	clockwise	practice	Guided	1	0.5	0	3.434906	1.30359	-1.45373	0.80857	1.13997468433053	11.98352	-9.718112	14.58178
Trial1	3	1	blindfold	clockwise	practice	Guided	1	0.5	0	3.45491	1.30433	-1.45411	0.80852	1.14046094383568	10.71032	-8.787116	14.89503
Trial1	3	1	blindfold	clockwise	practice	Guided	1	0.5	0	3.474899	1.30439	-1.45411	0.80856	1.14053167134606	9.461353	-7.547199	18.37215
Trial1	3	1	blindfold	clockwise	practice	Guided	1	0.5	0	3.494904	1.30441	-1.45408	0.80861	1.14058124873135	10.00268	-7.018224	18.92704
Trial1	3	1	blindfold	clockwise	practice	Guided	1	0.5	0	3.514908	1.30445	-1.45405	0.80864	1.14063075258693	10.25964	-6.764316	18.6513
Trial1	3	1	blindfold	clockwise	practice	Guided	1	0.5	0	3.534897	1.30448	-1.45402	0.80864	1.1406518554742	9.994138	-6.984369	17.76408
Trial1	3	1	blindfold	clockwise	practice	Guided	1	0.5	0	3.554901	1.3045	-1.454	0.80859	1.14063052904017	9.771539	-7.179032	17.01855
Trial1	3	1	blindfold	clockwise	practice	Guided	1	0.5	0	3.574905	1.30454	-1.45396	0.80855	1.14063042907358	10.0465	-7.170568	15.66506
Trial1	3	1	blindfold	clockwise	practice	Guided	1	0.5	0	3.59491	1.30457	-1.45394	0.80848	1.14060193306391	10.1611	-7.1748	15.15717
Trial1	3	1	blindfold	clockwise	practice	Guided	1	0.5	0	3.614899	1.30459	-1.45392	0.80835	1.1405238778799	10.01859	-7.403317	14.2661
Trial1	3	1	blindfold	clockwise	practice	Guided	1	0.5	0	3.634903	1.30461	-1.45391	0.80794	1.14024748553843	9.596485	-7.631835	12.96722
Trial1	3	1	blindfold	clockwise	practice	Guided	1	0.5	0	3.654907	1.30462	-1.45391	0.80637	1.13914265908003	9.348043	-8.126955	11.50113
Trial1	3	1	blindfold	clockwise	practice	Guided	1	0.5	0	3.674896	1.30463	-1.45395	0.80539	1.13845621599151	9.475061	-8.435877	7.561231
Trial1	3	1	blindfold	clockwise	practice	Guided	1	0.5	0	3.694901	1.30464	-1.45398	0.80424	1.1376500658503	9.451366	-8.694016	5.34995
Trial1	3	1	blindfold	clockwise	practice	Guided	1	0.5	0	3.714905	1.30464	-1.45402	0.80294	1.13673140140318	9.191898	-8.969083	2.715356
Trial1	3	1	blindfold	clockwise	practice	Guided	1	0.5	0	3.734909	1.3046	-1.45415	0.80164	1.13578514881977	8.675541	-9.108733	0.028057
Trial1	3	1	blindfold	clockwise	practice	Guided	1	0.5	0	3.754898	1.30446	-1.45433	0.79709	1.13247888650348	7.897889	-9.159514	-2.576465
Trial1	3	1	blindfold	clockwise	practice	Guided	1	0.5	0	3.774902	1.30375	-1.45465	0.79126	1.12787699587336	6.299373	-9.718112	-6.374241
Trial1	3	1	blindfold	clockwise	practice	Guided	1	0.5	0	3.794907	1.3033	-1.45484	0.78254	1.12145420342488	5.588323	-9.933934	-6.405811
Trial1	3	1	blindfold	clockwise	practice	Guided	1	0.5	0	3.814896	1.30292	-1.45492	0.77092	1.11310292153117	5.160201	-9.802748	-5.912879
Trial1	3	1	blindfold	clockwise	practice	Guided	1	0.5	0	3.8349	1.30264	-1.45487	0.75706	1.10334524873278	4.847531	-9.33725	-5.814266
Trial1	3	1	blindfold	clockwise	practice	Guided	1	0.5	0	3.854904	1.30249	-1.45473	0.71652	1.07582113772813	5.222408	-9.582694	-7.258464
Trial1	3	1	blindfold	clockwise	practice	Guided	1	0.5	0	3.874908	1.30272	-1.4553	0.6899	1.05845240535915	5.44619	-10.94957	-8.556836
Trial1	3	1	blindfold	clockwise	practice	Guided	1	0.5	0	3.894897	1.30272	-1.45544	0.66022	1.03935075629392	5.202465	-10.63218	-7.009143
Trial1	3	1	blindfold	clockwise	practice	Guided	1	0.5	0	3.914902	1.30264	-1.45541	0.62697	1.01849019614801	5.217613	-11.00881	-6.653274
Trial1	3	1	blindfold	clockwise	practice	Guided	1	0.5	0	3.934906	1.30259	-1.45547	0.59155	0.997036766271577	5.215572	-10.87763	-7.225518
Trial1	3	1	blindfold	clockwise	practice	Guided	1	0.5	0	3.95491	1.30262	-1.4555	0.50938	0.95061396842976	5.428836	-11.69436	-8.780951
Trial1	3	1	blindfold	clockwise	practice	Guided	1	0.5	0	3.974899	1.30261	-1.45576	0.46317	0.926665698785942	5.059939	-10.70835	-6.433035
Trial1	3	1	blindfold	clockwise	practice	Guided	1	0.5	0	3.994904	1.30255	-1.45563	0.41639	0.904138854950216	5.327507	-12.03714	-6.467822
Trial1	3	1	blindfold	clockwise	practice	Guided	1	0.5	0	4.014908	1.30262	-1.45588	0.36786	0.882904266427758	5.581091	-11.79169	-6.311904
Trial1	3	1	blindfold	clockwise	practice	Guided	1	0.5	0	4.034897	1.30271	-1.45597	0.31589	0.862629663034144	5.657923	-11.98213	-6.823224
Trial1	3	1	blindfold	clockwise	practice	Guided	1	0.5	0	4.054901	1.30282	-1.45609	0.21208	0.830360058663649	5.715001	-12.13447	-5.620624
Trial1	3	1	blindfold	clockwise	practice	Guided	1	0.5	0	4.074905	1.30282	-1.45607	0.15822	0.818262470594678	5.523422	-12.16832	-4.486623
Trial1	3	1	blindfold	clockwise	practice	Guided	1	0.5	0	4.09491	1.30278	-1.45606	0.10391	0.809477033615581	5.607661	-12.18525	-5.08424
Trial1	3	1	blindfold	clockwise	practice	Guided	1	0.5	0	4.114899	1.30274	-1.45612	0.050634	0.804335299498118	5.318702	-12.08369	-5.145359
Trial1	3	1	blindfold	clockwise	practice	Guided	1	0.5	0	4.134903	1.30268	-1.45605	-0.0047092	0.802693710313351	5.271317	-11.91442	-5.162847
Trial1	3	1	blindfold	clockwise	practice	Guided	1	0.5	0	4.154907	1.30264	-1.45607	-0.11161	0.810362695617864	5.057302	-11.99905	-4.154881
Trial1	3	1	blindfold	clockwise	practice	Guided	1	0.5	0	4.174896	1.30263	-1.45602	-0.16483	0.819380108083867	5.1231	-11.94404	-4.399234
Trial1	3	1	blindfold	clockwise	practice	Guided	1	0.5	0	4.194901	1.30255	-1.45602	-0.21936	0.831988727322958	5.068577	-12.19795	-4.400083
Trial1	3	1	blindfold	clockwise	practice	Guided	1	0.5	0	4.214905	1.30244	-1.45612	-0.27294	0.847588507720881	4.506822	-11.99482	-3.690773
Trial1	3	1	blindfold	clockwise	practice	Guided	1	0.5	0	4.234909	1.30225	-1.45603	-0.32225	0.864552008213926	4.172587	-11.8594	-3.135272
Trial1	3	1	blindfold	clockwise	practice	Guided	1	0.5	0	4.254898	1.30202	-1.4559	-0.42019	0.905425658290071	3.491801	-10.91571	-2.900066
Trial1	3	1	blindfold	clockwise	practice	Guided	1	0.5	0	4.274902	1.30158	-1.45539	-0.46846	0.9284316757571	2.853123	-10.31056	-2.269012
Trial1	3	1	blindfold	clockwise	practice	Guided	1	0.5	0	4.294907	1.30147	-1.45518	-0.51521	0.952782951206012	3.015929	-10.0355	-2.218204
Trial1	3	1	blindfold	clockwise	practice	Guided	1	0.5	0	4.314896	1.30151	-1.45508	-0.55899	0.977183839059623	3.2701	-9.900079	-1.756745
Trial1	3	1	blindfold	clockwise	practice	Guided	1	0.5	0	4.3349	1.30164	-1.45493	-0.603	1.00311301748041	3.421868	-9.59539	-2.627599
Trial1	3	1	blindfold	clockwise	practice	Guided	1	0.5	0	4.354904	1.30186	-1.45487	-0.68348	1.05362444573683	4.14339	-10.15822	-2.081503
Trial1	3	1	blindfold	clockwise	practice	Guided	1	0.5	0	4.374908	1.30214	-1.45497	-0.7243	1.08075857827685	4.610419	-10.45868	-3.148918
Trial1	3	1	blindfold	clockwise	practice	Guided	1	0.5	0	4.394897	1.30224	-1.4552	-0.76306	1.10718090828627	4.500426	-10.60256	-2.911006
Trial1	3	1	blindfold	clockwise	practice	Guided	1	0.5	0	4.414902	1.3022	-1.45526	-0.80249	1.13468716791941	4.235573	-10.48407	-3.685579
Trial1	3	1	blindfold	clockwise	practice	Guided	1	0.5	0	4.434906	1.30213	-1.45525	-0.81295	1.14205973106333	4.113301	-10.39097	-3.001893
Trial1	3	1	blindfold	clockwise	practice	Guided	1	0.5	0	4.45491	1.30217	-1.45507	-0.81002	1.14000400083728	6.761347	-8.888679	-13.92919
Trial1	3	1	blindfold	clockwise	practice	Guided	1	0.5	0	4.474899	1.30268	-1.45695	-0.80925	1.13981602633117	6.7445	-17.36921	-15.71866
Trial1	3	1	blindfold	clockwise	practice	Guided	1	0.5	0	4.494904	1.30273	-1.45741	-0.80686	1.13815574638896	5.282804	-12.11754	-8.936493
Trial1	3	1	blindfold	clockwise	practice	Guided	1	0.5	0	4.514908	1.30274	-1.45643	-0.80452	1.1365051341869	4.672205	-8.258141	-4.933904
Trial1	3	1	blindfold	clockwise	practice	Guided	1	0.5	0	4.534897	1.30255	-1.45513	-0.80363	1.13574099307042	4.775568	-9.286468	-4.45448
Trial1	3	1	blindfold	clockwise	practice	Guided	1	0.5	0	4.554901	1.30244	-1.45492	-0.80366	1.13568458716484	3.654724	-10.91571	-5.964688
Trial1	3	1	blindfold	clockwise	practice	Guided	1	0.5	0	4.574905	1.30232	-1.45499	-0.80375	1.13566346769313	1.884776	-10.83954	-8.94078
Trial1	3	1	blindfold	clockwise	practice	Guided	1	0.5	0	4.59491	1.30218	-1.45506	-0.8039	1.13567074939507	1.235349	-10.81415	-9.870884
Trial1	3	1	blindfold	clockwise	practice	Guided	1	0.5	0	4.614899	1.30202	-1.45512	-0.804	1.13562843506881	1.35625	-10.63641	-10.16655
Trial1	3	1	blindfold	clockwise	practice	Guided	1	0.5	0	4.634903	1.30193	-1.45515	-0.80407	1.13561446104169	1.860552	-10.7676	-9.842626
Trial1	3	1	blindfold	clockwise	practice	Guided	1	0.5	0	4.654907	1.30189	-1.45518	-0.80426	1.13572081500454	2.697251	-11.08075	-9.991654
Trial1	3	1	blindfold	clockwise	practice	Guided	1	0.5	0	4.674896	1.30188	-1.45536	-0.8044	1.13581285644403	4.004868	-12.34183	-11.35273
Trial1	3	1	blindfold	clockwise	practice	Guided	1	0.5	0	4.694901	1.30189	-1.45555	-0.80461	1.13596869309411	3.92721	-12.65921	-12.31981
Trial1	3	1	blindfold	clockwise	practice	Guided	1	0.5	0	4.714905	1.30188	-1.45569	-0.80482	1.13611036957412	3.219086	-12.59997	-12.92075
Trial1	3	1	blindfold	clockwise	practice	Guided	1	0.5	0	4.734909	1.30185	-1.45575	-0.80497	1.13619540891113	2.25305	-12.18525	-13.07553
Trial1	3	1	blindfold	clockwise	practice	Guided	1	0.5	0	4.754898	1.3018	-1.45577	-0.80522	1.13633732725086	1.187964	-11.76207	-12.87007
Trial1	3	1	blindfold	clockwise	practice	Guided	1	0.5	0	4.774902	1.30158	-1.45575	-0.80549	1.13637352060412	-0.4191	-11.27118	-13.41722
Trial1	3	1	blindfold	clockwise	practice	Guided	1	0.5	0	4.794907	1.30135	-1.45575	-0.80583	1.13645229128946	-0.681599	-11.81285	-14.27458
Trial1	3	1	blindfold	clockwise	practice	Guided	1	0.5	0	4.814896	1.30112	-1.45582	-0.80624	1.13658092551072	-1.012444	-12.47725	-15.2131
Trial1	3	1	blindfold	clockwise	practice	Guided	1	0.5	0	4.8349	1.30088	-1.45596	-0.80662	1.13668136699803	-1.310302	-12.91312	-16.24285
Trial1	3	1	blindfold	clockwise	practice	Guided	1	0.5	0	4.854904	1.30068	-1.45606	-0.80694	1.13676762218018	-1.724608	-12.81156	-16.48994
Trial1	3	1	blindfold	clockwise	practice	Guided	1	0.5	0	4.874908	1.30042	-1.45611	-0.80704	1.13665556307318	-3.433358	-12.14293	-15.82504
Trial1	3	1	blindfold	clockwise	practice	Guided	1	0.5	0	4.894897	1.30024	-1.45609	-0.80716	1.13661401496891	-4.376735	-11.98213	-15.53592
Trial1	3	1	blindfold	clockwise	practice	Guided	1	0.5	0	4.914902	1.29984	-1.45607	-0.80732	1.13644610703375	-5.117282	-12.01598	-15.40965
Trial1	3	1	blindfold	clockwise	practice	Guided	1	0.5	0	4.934906	1.29887	-1.45605	-0.80748	1.13587725531764	-5.633577	-12.01175	-15.40729
Trial1	3	1	blindfold	clockwise	practice	Guided	1	0.5	0	4.95491	1.29674	-1.45602	-0.8075399	1.1344229678024	-5.969817	-11.99482	-15.27828
Trial1	3	1	blindfold	clockwise	practice	Guided	1	0.5	0	4.974899	1.28863	-1.45606	-0.80752	1.12872755463171	-6.374314	-12.27412	-14.98917
Trial1	3	1	blindfold	clockwise	practice	Guided	1	0.5	0	4.994904	1.28208	-1.45611	-0.8075399	1.12417515510134	-6.523352	-12.418	-15.06952
Trial1	3	1	blindfold	clockwise	practice	Guided	1	0.5	0	5.014908	1.27435	-1.45619	-0.80764	1.11888346417944	-6.750226	-12.5915	-15.33362
Trial1	3	1	blindfold	clockwise	practice	Guided	1	0.5	0	5.034897	1.26402	-1.4563	-0.80773	1.11182483986383	-7.162341	-12.92159	-15.51025
Trial1	3	1	blindfold	clockwise	practice	Guided	1	0.5	0	5.054901	1.25226	-1.45641	-0.80768	1.10374007127522	-7.475089	-12.91312	-15.52269
Trial1	3	1	blindfold	clockwise	practice	Guided	1	0.5	0	5.074905	1.22167	-1.45641	-0.80755	1.08302569592585	-8.123821	-12.71846	-14.99466
Trial1	3	1	blindfold	clockwise	practice	Guided	1	0.5	0	5.09491	1.20163	-1.45636	-0.80742	1.06967833149563	-8.22694	-12.62113	-14.79807
Trial1	3	1	blindfold	clockwise	practice	Guided	1	0.5	0	5.114899	1.17925	-1.45632	-0.80726	1.05501148587936	-8.209991	-12.6042	-14.49049
Trial1	3	1	blindfold	clockwise	practice	Guided	1	0.5	0	5.134903	1.15399	-1.45631	-0.80705	1.03876496166953	-8.230618	-12.57458	-14.13255
Trial1	3	1	blindfold	clockwise	practice	Guided	1	0.5	0	5.154907	1.12588	-1.4563	-0.80643	1.02081099832048	-8.240518	-12.47301	-13.50261
Trial1	3	1	blindfold	clockwise	practice	Guided	1	0.5	0	5.174896	1.06091	-1.45612	-0.80619	0.98212135270526	-8.084432	-11.98213	-12.28841
Trial1	3	1	blindfold	clockwise	practice	Guided	1	0.5	0	5.194901	1.0229	-1.45598	-0.80605	0.960802269612119	-7.834428	-11.80016	-12.07015
Trial1	3	1	blindfold	clockwise	practice	Guided	1	0.5	0	5.214905	0.9833	-1.45592	-0.80595	0.939752274584839	-7.426821	-11.96943	-11.9389
Trial1	3	1	blindfold	clockwise	practice	Guided	1	0.5	0	5.234909	0.94011	-1.45599	-0.80584	0.918191086286494	-7.166293	-12.28258	-11.64208
Trial1	3	1	blindfold	clockwise	practice	Guided	1	0.5	0	5.254898	0.89487	-1.45609	-0.80567	0.897232710396344	-6.967244	-12.18525	-11.40888
Trial1	3	1	blindfold	clockwise	practice	Guided	1	0.5	0	5.274902	0.80202	-1.45602	-0.80567	0.860418641332972	-6.402061	-12.04137	-11.39048
Trial1	3	1	blindfold	clockwise	practice	Guided	1	0.5	0	5.294907	0.75211	-1.45602	-0.8056999	0.844222633487343	-6.175131	-12.2318	-11.40539
Trial1	3	1	blindfold	clockwise	practice	Guided	1	0.5	0	5.314896	0.70417	-1.4561	-0.80573	0.831195640850147	-5.932128	-12.34183	-11.47696
Trial1	3	1	blindfold	clockwise	practice	Guided	1	0.5	0	5.3349	0.65253	-1.45617	-0.8057899	0.820099278534448	-5.66935	-12.35452	-11.64723
Trial1	3	1	blindfold	clockwise	practice	Guided	1	0.5	0	5.354904	0.602	-1.45619	-0.80597	0.812398649442079	-5.425781	-12.38415	-11.67875
Trial1	3	1	blindfold	clockwise	practice	Guided	1	0.5	0	5.374908	0.49914	-1.45615	-0.80606	0.806060415331266	-4.701157	-12.18948	-12.10352
Trial1	3	1	blindfold	clockwise	practice	Guided	1	0.5	0	5.394897	0.44898	-1.45609	-0.80616	0.807772828419923	-4.42132	-12.08792	-12.26719
Trial1	3	1	blindfold	clockwise	practice	Free	1	0.5	0	0	0.41808	-1.4545	-0.80194	0.806113259728857	-0.477115	-9.358409	-3.886893
Trial1	3	1	blindfold	clockwise	practice	Free	1	0.5	0	0.01751709	0.41834	-1.45449	-0.80192	0.806067017792176	-0.46588	-9.324555	-3.792936
Trial1	3	1	blindfold	clockwise	practice	Free	1	0.5	0	0.0375061	0.41834	-1.45447	-0.80441	0.808544230807512	-0.465238	-9.388032	-3.733551
Trial1	3	1	blindfold	clockwise	practice	Free	1	0.5	0	0.05751038	0.41804	-1.45467	-0.80722	0.811370162116205	-0.469237	-9.409191	-3.534485
Trial1	3	1	blindfold	clockwise	practice	Free	1	0.5	0	0.07751465	0.41764	-1.4547	-0.81048	0.814653915798194	-0.501448	-9.227223	-2.87922
Trial1	3	1	blindfold	clockwise	practice	Free	1	0.5	0	0.09750366	0.41711	-1.45462	-0.81379	0.818000524330405	-0.632084	-8.833666	-2.304877
Trial1	3	1	blindfold	clockwise	practice	Free	1	0.5	0	0.1175079	0.4164	-1.45444	-0.81733	0.821594362120273	-0.748065	-8.605149	-2.26606
Trial1	3	1	blindfold	clockwise	practice	Free	1	0.5	0	0.1375122	0.41547	-1.45435	-0.82584	0.830154816742823	-0.689457	-8.943693	-2.789944
Trial1	3	1	blindfold	clockwise	practice	Free	1	0.5	0	0.1575165	0.41334	-1.45461	-0.83033	0.834840037211251	-0.644036	-9.239919	-2.59892
Trial1	3	1	blindfold	clockwise	practice	Free	1	0.5	0	0.1775055	0.41224	-1.45463	-0.83493	0.839529586876047	-0.51923	-9.129892	-2.146089
Trial1	3	1	blindfold	clockwise	practice	Free	1	0.5	0	0.1975098	0.41113	-1.45457	-0.83915	0.843842767816976	-0.408924	-9.00717	-1.872245
Trial1	3	1	blindfold	clockwise	practice	Free	1	0.5	0	0.217514	0.41016	-1.45452	-0.84281	0.847584732574072	-0.315773	-9.053719	-1.808728
Trial1	3	1	blindfold	clockwise	practice	Free	1	0.5	0	0.2375183	0.40934	-1.45451	-0.84836	0.85319044164586	-0.313251	-8.977547	-1.705274
Trial1	3	1	blindfold	clockwise	practice	Free	1	0.5	0	0.2575073	0.40821	-1.45449	-0.8499	0.854842339093024	-0.316219	-8.994474	-1.230572
Trial1	3	1	blindfold	clockwise	practice	Free	1	0.5	0	0.2775116	0.40786	-1.45449	-0.85029	0.855267713902679	-0.331519	-8.952156	-0.97287
Trial1	3	1	blindfold	clockwise	practice	Free	1	0.5	0	0.2975159	0.40776	-1.45448	-0.85032	0.855308300978712	-0.238861	-8.952156	-0.81897
Trial1	3	1	blindfold	clockwise	practice	Free	1	0.5	0	0.3175049	0.40774	-1.45448	-0.85034	0.855330368119071	-0.178736	-8.905606	-0.404128
Trial1	3	1	blindfold	clockwise	practice	Free	1	0.5	0	0.3375092	0.40773	-1.45445	-0.85036	0.85535135536583	-0.133654	-8.740566	-0.163964
Trial1	3	1	blindfold	clockwise	practice	Free	1	0.5	0	0.3575134	0.40772	-1.45437	-0.85038	0.855372289856632	-0.071058	-8.829434	-0.359383
Trial1	3	1	blindfold	clockwise	practice	Free	1	0.5	0	0.3775177	0.40772	-1.45439	-0.85041	0.85540209601746	-0.126515	-8.825202	-0.566103
Trial1	3	1	blindfold	clockwise	practice	Free	1	0.5	0	0.3975067	0.40771	-1.45441	-0.85042	0.855413125030325	-0.217548	-8.846361	-0.389199
Trial1	3	1	blindfold	clockwise	practice	Free	1	0.5	0	0.417511	0.40769	-1.45441	-0.85042	0.855415285979806	-0.306226	-8.74903	-0.038323
Trial1	3	1	blindfold	clockwise	practice	Free	1	0.5	0	0.4375153	0.40768	-1.45437	-0.85037	0.855366647223348	-0.277312	-8.558599	0.260115
Trial1	3	1	blindfold	clockwise	practice	Free	1	0.5	0	0.4575043	0.40765	-1.45423	-0.85034	0.855340080952527	-0.165382	-8.351241	0.588787
Trial1	3	1	blindfold	clockwise	practice	Free	1	0.5	0	0.4775085	0.40765	-1.45419	-0.85028	0.855280409970429	-0.069879	-8.304691	0.800817
Trial1	3	1	blindfold	clockwise	practice	Free	1	0.5	0	0.4975128	0.40764	-1.45416	-0.85021	0.855211862167376	-0.023453	-8.211591	1.194995
Trial1	3	1	blindfold	clockwise	practice	Free	1	0.5	0	0.5175171	0.40764	-1.45412	-0.85013	0.855132399870988	-0.05795	-8.131187	1.417622
Trial1	3	1	blindfold	clockwise	practice	Free	1	0.5	0	0.5375061	0.40764	-1.45408	-0.84996	0.854963342792146	-0.0020974	-8.135419	1.476568
Trial1	3	1	blindfold	clockwise	practice	Free	1	0.5	0	0.5575104	0.40764	-1.45405	-0.84986	0.854863970834297	-0.02627	-8.02116	1.809528
Trial1	3	1	blindfold	clockwise	practice	Free	1	0.5	0	0.5775146	0.40764	-1.45401	-0.84956	0.854565678012997	-0.040775	-7.85612	2.194441
Trial1	3	1	blindfold	clockwise	practice	Free	1	0.5	0	0.5975037	0.40763	-1.45394	-0.84895	0.853960405287436	-0.099107	-7.729166	2.390211
Trial1	3	1	blindfold	clockwise	practice	Free	1	0.5	0	0.6175079	0.40761	-1.45388	-0.84815	0.853167252060196	-0.08848	-7.758789	2.140724
Trial1	3	1	blindfold	clockwise	practice	Free	1	0.5	0	0.6375122	0.40757	-1.45388	-0.84709	0.85211782174041	-0.12551	-7.953451	1.837524
Trial1	3	1	blindfold	clockwise	practice	Free	1	0.5	0	0.6575165	0.40749	-1.45401	-0.8468601	0.851897910007763	-0.172713	-8.008465	1.847427
Trial1	3	1	blindfold	clockwise	practice	Free	1	0.5	0	0.6775055	0.40746	-1.454	-0.84673	0.851771878660906	-0.278847	-7.894206	1.926121
Trial1	3	1	blindfold	clockwise	practice	Free	1	0.5	0	0.6975098	0.40745	-1.45397	-0.84664	0.851683493307802	-0.287439	-7.898438	1.853303
Trial1	3	1	blindfold	clockwise	practice	Free	1	0.5	0	0.717514	0.40743	-1.45395	-0.84655	0.851596200085463	-0.355291	-7.991538	1.64153
Trial1	3	1	blindfold	clockwise	practice	Free	1	0.5	0	0.7375183	0.40741	-1.45399	-0.8464	0.851449238698019	-0.452431	-8.126955	1.423774
Trial1	3	1	blindfold	clockwise	practice	Free	1	0.5	0	0.7575073	0.40735	-1.45411	-0.84632	0.851376309390984	-0.508396	-8.330082	1.441634
Trial1	3	1	blindfold	clockwise	practice	Free	1	0.5	0	0.7775116	0.40733	-1.45415	-0.84626	0.851318764571913	-0.478645	-8.359704	1.371339
Trial1	3	1	blindfold	clockwise	practice	Free	1	0.5	0	0.7975159	0.4073	-1.45418	-0.84619	0.851252468947409	-0.540252	-8.461267	1.198097
Trial1	3	1	blindfold	clockwise	practice	Free	1	0.5	0	0.8175049	0.40727	-1.45422	-0.84613	0.851196128949306	-0.51567	-8.550135	1.072383
Trial1	3	1	blindfold	clockwise	practice	Free	1	0.5	0	0.8375092	0.40724	-1.45426	-0.84602	0.85109002084317	-0.519011	-8.558599	1.059466
Trial1	3	1	blindfold	clockwise	practice	Free	1	0.5	0	0.8575134	0.40717	-1.45426	-0.84596	0.851038052316651	-0.696407	-8.512049	1.121719
Trial1	3	1	blindfold	clockwise	practice	Free	1	0.5	0	0.8775177	0.40714	-1.45425	-0.8459001	0.850981722158123	-0.760965	-8.469731	1.085161
Trial1	3	1	blindfold	clockwise	practice	Free	1	0.5	0	0.8975067	0.40709	-1.45423	-0.84583	0.85091750130736	-0.822408	-8.44434	1.172822
Trial1	3	1	blindfold	clockwise	practice	Free	1	0.5	0	0.917511	0.40704	-1.45422	-0.84576	0.850853465319165	-0.965629	-8.418949	1.299953
Trial1	3	1	blindfold	clockwise	practice	Free	1	0.5	0	0.9375153	0.40699	-1.4542	-0.84562	0.850719755032776	-1.063083	-8.347009	1.370463
Trial1	3	1	blindfold	clockwise	practice	Free	1	0.5	0	0.9575043	0.40686	-1.45417	-0.84556	0.850674260587536	-1.361319	-8.359704	1.111079
Trial1	3	1	blindfold	clockwise	practice	Free	1	0.5	0	0.9775085	0.40678	-1.45418	-0.84551	0.850633377713485	-1.549029	-8.3724	0.917636
Trial1	3	1	blindfold	clockwise	practice	Free	1	0.5	0	0.9975128	0.40669	-1.45418	-0.84547	0.850603429884328	-1.813839	-8.342777	0.808636
Trial1	3	1	blindfold	clockwise	practice	Free	1	0.5	0	1.017517	0.40658	-1.45417	-0.84539	0.8505360575262	-2.196934	-8.287764	0.707039
Trial1	3	1	blindfold	clockwise	practice	Free	1	0.5	0	1.037506	0.4063	-1.45415	-0.8449	0.850079830810193	-2.468758	-8.215823	0.702013
Trial1	3	1	blindfold	clockwise	practice	Free	1	0.5	0	1.05751	0.40448	-1.4541	-0.84449	0.84987494383198	-2.646908	-8.1862	0.637263
Trial1	3	1	blindfold	clockwise	practice	Free	1	0.5	0	1.077515	0.40279	-1.4541	-0.84404	0.849619482035433	-2.606463	-8.287764	0.530196
Trial1	3	1	blindfold	clockwise	practice	Free	1	0.5	0	1.097504	0.40051	-1.45413	-0.84356	0.849406736789063	-2.660965	-8.287764	0.451715
Trial1	3	1	blindfold	clockwise	practice	Free	1	0.5	0	1.117508	0.39779	-1.45415	-0.84306	0.849233226345834	-2.726952	-8.304691	0.368183
Trial1	3	1	blindfold	clockwise	practice	Free	1	0.5	0	1.137512	0.39451	-1.45415	-0.84196	0.848542752750175	-2.884145	-8.266605	0.288834
Trial1	3	1	blindfold	clockwise	practice	Free	1	0.5	0	1.157516	0.38558	-1.4541	-0.84119	0.848936110057062	-3.336807	-8.033856	0.43722
Trial1	3	1	blindfold	clockwise	practice	Free	1	0.5	0	1.177505	0.37944	-1.45404	-0.84026	0.84886490524194	-3.411274	-8.038087	0.415192
Trial1	3	1	blindfold	clockwise	practice	Free	1	0.5	0	1.19751	0.37206	-1.45402	-0.83927	0.848965705452869	-3.4272	-8.025392	0.414218
Trial1	3	1	blindfold	clockwise	practice	Free	1	0.5	0	1.217514	0.36401	-1.45402	-0.83813	0.849090790618198	-3.377745	-8.050783	0.370496
Trial1	3	1	blindfold	clockwise	practice	Free	1	0.5	0	1.237518	0.35465	-1.45402	-0.8359801	0.848521821802341	-3.299107	-8.038087	0.256553
Trial1	3	1	blindfold	clockwise	practice	Free	1	0.5	0	1.257507	0.33258	-1.45406	-0.83514	0.851755991453089	-3.332465	-8.190432	0.0076866
Trial1	3	1	blindfold	clockwise	practice	Free	1	0.5	0	1.277512	0.32026	-1.45407	-0.83514	0.854263000752443	-3.392771	-8.11426	-0.056753
Trial1	3	1	blindfold	clockwise	practice	Free	1	0.5	0	1.297516	0.30649	-1.45406	-0.8337801	0.855941172493047	-3.482031	-8.11426	0.052461
Trial1	3	1	blindfold	clockwise	practice	Free	1	0.5	0	1.317505	0.29156	-1.45404	-0.8332	0.858876847481497	-3.465677	-8.046551	0.078265
Trial1	3	1	blindfold	clockwise	practice	Free	1	0.5	0	1.337509	0.27647	-1.45403	-0.83231	0.861803706980636	-3.469844	-7.995769	-0.019763
Trial1	3	1	blindfold	clockwise	practice	Free	1	0.5	0	1.357513	0.24174	-1.454	-0.83206	0.871218711353808	-3.407294	-8.025392	-0.100857
Trial1	3	1	blindfold	clockwise	practice	Free	1	0.5	0	1.377518	0.22258	-1.45401	-0.83192	0.876956492278704	-3.369119	-8.029624	-0.081549
Trial1	3	1	blindfold	clockwise	practice	Free	1	0.5	0	1.397507	0.20309	-1.45402	-0.83193	0.883324993558238	-3.263177	-8.110028	-0.106766
Trial1	3	1	blindfold	clockwise	practice	Free	1	0.5	0	1.417511	0.18285	-1.45405	-0.83219	0.890575251477318	-3.241598	-8.143882	-0.298656
Trial1	3	1	blindfold	clockwise	practice	Free	1	0.5	0	1.437515	0.16126	-1.45408	-0.83366	0.899852097959141	-3.22365	-8.194664	-0.381317
Trial1	3	1	blindfold	clockwise	practice	Free	1	0.5	0	1.457504	0.11736	-1.45407	-0.83483	0.918343387837924	-3.131698	-8.11426	-0.447379
Trial1	3	1	blindfold	clockwise	practice	Free	1	0.5	0	1.477509	0.094505	-1.45405	-0.83626	0.929385291267989	-3.053765	-8.11426	-0.34754
Trial1	3	1	blindfold	clockwise	practice	Free	1	0.5	0	1.497513	0.070407	-1.45404	-0.83767	0.941403802431803	-2.874309	-8.06771	-0.173565
Trial1	3	1	blindfold	clockwise	practice	Free	1	0.5	0	1.517517	0.04663	-1.45402	-0.8389601	0.953623786423371	-2.727738	-7.94922	0.065698
Trial1	3	1	blindfold	clockwise	practice	Free	1	0.5	0	1.537506	0.021879	-1.45398	-0.84141	0.96776575002933	-2.587791	-7.843425	0.016192
Trial1	3	1	blindfold	clockwise	practice	Free	1	0.5	0	1.55751	-0.026437	-1.45399	-0.84297	0.99384825714971	-2.235653	-8.169273	-0.500674
Trial1	3	1	blindfold	clockwise	practice	Free	1	0.5	0	1.577515	-0.050357	-1.45407	-0.84482	1.00827263026876	-2.16061	-8.304691	-0.434368
Trial1	3	1	blindfold	clockwise	practice	Free	1	0.5	0	1.597504	-0.074692	-1.45415	-0.84675	1.02335550852879	-2.220469	-8.376631	-0.362597
Trial1	3	1	blindfold	clockwise	practice	Free	1	0.5	0	1.617508	-0.098041	-1.45418	-0.84895	1.03844556237715	-2.307123	-8.347009	-0.39989
Trial1	3	1	blindfold	clockwise	practice	Free	1	0.5	0	1.637512	-0.12188	-1.45418	-0.85326	1.05583494181745	-2.425923	-8.347009	-0.356365
Trial1	3	1	blindfold	clockwise	practice	Free	1	0.5	0	1.657516	-0.16791	-1.45415	-0.85529	1.08518419530626	-2.548623	-8.283532	-0.082305
Trial1	3	1	blindfold	clockwise	practice	Free	1	0.5	0	1.677505	-0.19091	-1.45415	-0.85738	1.10111632638404	-2.308181	-8.385095	-0.232015
Trial1	3	1	blindfold	clockwise	practice	Free	1	0.5	0	1.69751	-0.21508	-1.45419	-0.85948	1.11805421418281	-2.047512	-8.600917	-0.382135
Trial1	3	1	blindfold	clockwise	practice	Free	1	0.5	0	1.717514	-0.23671	-1.45427	-0.86183	1.13379564382579	-1.631451	-8.727871	-0.429132
Trial1	3	1	blindfold	clockwise	practice	Free	1	0.5	0	1.737518	-0.25816	-1.45435	-0.86617	1.15111121451031	-1.083035	-8.787116	-0.234354
Trial1	3	1	blindfold	clockwise	practice	Free	1	0.5	0	1.757507	-0.29753	-1.45435	-0.86803	1.17878330972382	-0.206612	-8.528976	-0.120012
Trial1	3	1	blindfold	clockwise	practice	Free	1	0.5	0	1.777512	-0.31318	-1.45429	-0.8698	1.19071984562441	-0.027288	-8.503585	-0.085695
Trial1	3	1	blindfold	clockwise	practice	Free	1	0.5	0	1.797516	-0.32758	-1.45425	-0.87122	1.20162928565023	0.165372	-8.571294	0.044702
Trial1	3	1	blindfold	clockwise	practice	Free	1	0.5	0	1.817505	-0.33926	-1.45428	-0.87236	1.21052437876966	0.245048	-8.672857	0.027709
Trial1	3	1	blindfold	clockwise	practice	Free	1	0.5	0	1.837509	-0.34887	-1.45434	-0.87334	1.21790930150064	0.099517	-8.799811	0.081549
Trial1	3	1	blindfold	clockwise	practice	Free	1	0.5	0	1.857513	-0.36096	-1.45442	-0.87302	1.22613867155039	-0.126178	-8.698248	0.618722
Trial1	3	1	blindfold	clockwise	practice	Free	1	0.5	0	1.877518	-0.36389	-1.45437	-0.87229	1.22767902537309	-0.140843	-8.664394	1.136544
Trial1	3	1	blindfold	clockwise	practice	Free	1	0.5	0	1.897507	-0.36507	-1.45431	-0.87161	1.22802689181383	-0.118268	-8.473963	1.622289
Trial1	3	1	blindfold	clockwise	practice	Free	1	0.5	0	1.917511	-0.36526	-1.45424	-0.87113	1.22782013483111	0.114496	-8.402022	1.953577
Trial1	3	1	blindfold	clockwise	practice	Free	1	0.5	0	1.937515	-0.36522	-1.45419	-0.87048	1.22733088378134	0.435296	-8.347009	1.932316
Trial1	3	1	blindfold	clockwise	practice	Free	1	0.5	0	1.957504	-0.36498	-1.45424	-0.86997	1.22679998855955	1.042416	-8.668626	2.196805
Trial1	3	1	blindfold	clockwise	practice	Free	1	0.5	0	1.977509	-0.36474	-1.45431	-0.86883	1.22582254206177	1.239059	-8.622076	2.631402
Trial1	3	1	blindfold	clockwise	practice	Free	1	0.5	0	1.997513	-0.36421	-1.45431	-0.86686	1.22405279946167	1.278499	-8.461267	3.061666
Trial1	3	1	blindfold	clockwise	practice	Free	1	0.5	0	2.017517	-0.36339	-1.45424	-0.86338	1.22101074401929	1.127983	-8.203128	3.429955
Trial1	3	1	blindfold	clockwise	practice	Free	1	0.5	0	2.037506	-0.36219	-1.45413	-0.85065	1.21118828178424	1.007662	-8.029624	3.974624
Trial1	3	1	blindfold	clockwise	practice	Free	1	0.5	0	2.05751	-0.35874	-1.45398	-0.84208	1.20271907090983	0.959804	-8.059246	4.312254
Trial1	3	1	blindfold	clockwise	practice	Free	1	0.5	0	2.077515	-0.35653	-1.454	-0.83081	1.19326815159585	1.002894	-8.042319	4.187355
Trial1	3	1	blindfold	clockwise	practice	Free	1	0.5	0	2.097504	-0.35375	-1.45402	-0.81771	1.18217543495175	1.015365	-7.978842	4.047159
Trial1	3	1	blindfold	clockwise	practice	Free	1	0.5	0	2.117508	-0.3505	-1.45404	-0.8031	1.16975205636415	1.093472	-8.245446	4.420713
Trial1	3	1	blindfold	clockwise	practice	Free	1	0.5	0	2.137512	-0.34698	-1.45409	-0.7678	1.14319371872197	0.964896	-8.084637	4.46143
Trial1	3	1	blindfold	clockwise	practice	Free	1	0.5	0	2.157516	-0.33856	-1.45406	-0.74799	1.12368676996724	0.357735	-8.06771	4.143701
Trial1	3	1	blindfold	clockwise	practice	Free	1	0.5	0	2.177505	-0.33445	-1.45403	-0.72683	1.10661134569902	0.312786	-8.046551	3.91406
Trial1	3	1	blindfold	clockwise	practice	Free	1	0.5	0	2.19751	-0.3305	-1.45402	-0.70437	1.08897538481234	0.188128	-8.063478	3.945305
Trial1	3	1	blindfold	clockwise	practice	Free	1	0.5	0	2.217514	-0.32676	-1.45402	-0.67986	1.07039324627669	0.0037971	-7.995769	3.76552
Trial1	3	1	blindfold	clockwise	practice	Free	1	0.5	0	2.237518	-0.3233	-1.45402	-0.6284701	1.03575939143507	-0.060714	-7.906902	4.045967
Trial1	3	1	blindfold	clockwise	practice	Free	1	0.5	0	2.257507	-0.31741	-1.45391	-0.60099	1.01456792396419	0.0383	-8.177737	2.982547
Trial1	3	1	blindfold	clockwise	practice	Free	1	0.5	0	2.277512	-0.31495	-1.45406	-0.57301	0.996234890409026	0.020795	-8.359704	2.979126
Trial1	3	1	blindfold	clockwise	practice	Free	1	0.5	0	2.297516	-0.31256	-1.45417	-0.54573	0.978813065068659	-0.154526	-8.156578	3.931763
Trial1	3	1	blindfold	clockwise	practice	Free	1	0.5	0	2.317505	-0.31073	-1.45405	-0.51601	0.961014805098904	-0.476055	-7.581053	3.320339
Trial1	3	1	blindfold	clockwise	practice	Free	1	0.5	0	2.337509	-0.30924	-1.45391	-0.45739	0.929556316369122	-0.21969	-8.097333	2.736292
Trial1	3	1	blindfold	clockwise	practice	Free	1	0.5	0	2.357513	-0.30732	-1.4541	-0.42614	0.912886021798117	-0.681825	-7.52604	3.427695
Trial1	3	1	blindfold	clockwise	practice	Free	1	0.5	0	2.377518	-0.307	-1.45387	-0.39536	0.898642610905948	-0.236935	-7.581053	2.943522
Trial1	3	1	blindfold	clockwise	practice	Free	1	0.5	0	2.397507	-0.30702	-1.45382	-0.36467	0.885587663229543	0.023727	-8.004233	2.288478
Trial1	3	1	blindfold	clockwise	practice	Free	1	0.5	0	2.417511	-0.30711	-1.45399	-0.33289	0.873064903371104	-0.020845	-8.156578	2.930403
Trial1	3	1	blindfold	clockwise	practice	Free	1	0.5	0	2.437515	-0.30726	-1.45396	-0.27122	0.851603784633581	-0.038267	-7.403317	2.701336
Trial1	3	1	blindfold	clockwise	practice	Free	1	0.5	0	2.457504	-0.30751	-1.45392	-0.23985	0.842377827275184	0.064309	-8.076174	2.545029
Trial1	3	1	blindfold	clockwise	practice	Free	1	0.5	0	2.477509	-0.30753	-1.45392	-0.20969	0.834310839051611	-0.140415	-7.136714	2.16111
Trial1	3	1	blindfold	clockwise	practice	Free	1	0.5	0	2.497513	-0.3076	-1.45376	-0.17924	0.82725130388725	-0.054911	-7.657225	1.737468
Trial1	3	1	blindfold	clockwise	practice	Free	1	0.5	0	2.517517	-0.30768	-1.45381	-0.15025	0.821536404039824	0.050974	-8.139651	1.897471
Trial1	3	1	blindfold	clockwise	practice	Free	1	0.5	0	2.537506	-0.30765	-1.45393	-0.092424	0.812921101732422	-0.123546	-7.187496	2.126551
Trial1	3	1	blindfold	clockwise	practice	Free	1	0.5	0	2.55751	-0.30766	-1.45378	-0.064826	0.810257402940995	0.168399	-7.868815	1.637439
Trial1	3	1	blindfold	clockwise	practice	Free	1	0.5	0	2.577515	-0.30746	-1.45389	-0.037288	0.808320519780379	0.096009	-7.555662	2.586538
Trial1	3	1	blindfold	clockwise	practice	Free	1	0.5	0	2.597504	-0.30721	-1.45377	-0.009775599	0.807269189187923	-0.142436	-7.022455	2.386176
Trial1	3	1	blindfold	clockwise	practice	Free	1	0.5	0	2.617508	-0.30701	-1.45364	0.017861	0.807207623415838	0.011789	-7.559894	1.496984
Trial1	3	1	blindfold	clockwise	practice	Free	1	0.5	0	2.637512	-0.30676	-1.45373	0.070474	0.809832268588679	0.193675	-7.627603	1.733431
Trial1	3	1	blindfold	clockwise	practice	Free	1	0.5	0	2.657516	-0.30628	-1.4536	0.097504	0.812154201552234	-0.303408	-7.039383	2.102326
Trial1	3	1	blindfold	clockwise	practice	Free	1	0.5	0	2.677505	-0.30635	-1.45354	0.12289	0.815660629075404	0.090764	-7.483722	1.301301
Trial1	3	1	blindfold	clockwise	practice	Free	1	0.5	0	2.69751	-0.30638	-1.45367	0.14769	0.819793294621122	0.273616	-7.648762	1.771543
Trial1	3	1	blindfold	clockwise	practice	Free	1	0.5	0	2.717514	-0.30624	-1.45372	0.17318	0.824629754619298	-0.102101	-6.874342	2.278509
Trial1	3	1	blindfold	clockwise	practice	Free	1	0.5	0	2.737518	-0.30616	-1.45353	0.22138	0.836004218105804	0.011925	-6.933588	1.857273
Trial1	3	1	blindfold	clockwise	practice	Free	1	0.5	0	2.757507	-0.30577	-1.45362	0.24442	0.842025206499933	0.386721	-7.352536	1.562013
Trial1	3	1	blindfold	clockwise	practice	Free	1	0.5	0	2.777512	-0.30523	-1.45364	0.26762	0.848537449042183	0.15159	-7.00976	1.84143
Trial1	3	1	blindfold	clockwise	practice	Free	1	0.5	0	2.797516	-0.30455	-1.45352	0.28937	0.855006249610438	0.274228	-7.039383	1.275531
Trial1	3	1	blindfold	clockwise	practice	Free	1	0.5	0	2.817505	-0.30375	-1.45353	0.31069	0.861708966624271	0.456867	-7.437172	0.96494
Trial1	3	1	blindfold	clockwise	practice	Free	1	0.5	0	2.837509	-0.30262	-1.45367	0.35121	0.876097778248887	0.490308	-7.475258	1.318352
Trial1	3	1	blindfold	clockwise	practice	Free	1	0.5	0	2.857513	-0.29913	-1.45371	0.37115	0.881113572623487	0.357108	-7.157873	1.495821
Trial1	3	1	blindfold	clockwise	practice	Free	1	0.5	0	2.877518	-0.29699	-1.45364	0.38765	0.886264960926535	0.407358	-7.492185	1.434083
Trial1	3	1	blindfold	clockwise	practice	Free	1	0.5	0	2.897507	-0.29503	-1.45369	0.40529	0.892374746222641	0.406886	-7.602212	1.706193
Trial1	3	1	blindfold	clockwise	practice	Free	1	0.5	0	2.917511	-0.29276	-1.45379	0.4225	0.89831770701226	0.405321	-7.678384	1.879136
Trial1	3	1	blindfold	clockwise	practice	Free	1	0.5	0	2.937515	-0.29036	-1.45387	0.45469	0.911817931427042	0.501418	-7.961915	1.620009
Trial1	3	1	blindfold	clockwise	practice	Free	1	0.5	0	2.957504	-0.28505	-1.45393	0.4681	0.914013747454943	0.501746	-7.657225	0.158386
Trial1	3	1	blindfold	clockwise	practice	Free	1	0.5	0	2.977509	-0.28226	-1.4539	0.47994	0.91775438414251	0.696251	-8.046551	0.06822
Trial1	3	1	blindfold	clockwise	practice	Free	1	0.5	0	2.997513	-0.27924	-1.454	0.48987	0.920427932315142	0.645343	-8.385095	0.490492
Trial1	3	1	blindfold	clockwise	practice	Free	1	0.5	0	3.017517	-0.27624	-1.45418	0.49911	0.92285388848577	0.62199	-8.672857	1.305463
Trial1	3	1	blindfold	clockwise	practice	Free	1	0.5	0	3.037506	-0.27333	-1.4543	0.51433	0.928748982668895	0.572068	-8.575526	1.396987
Trial1	3	1	blindfold	clockwise	practice	Free	1	0.5	0	3.05751	-0.26794	-1.45433	0.52115	0.928078194656305	0.723387	-8.65593	1.669261
Trial1	3	1	blindfold	clockwise	practice	Free	1	0.5	0	3.077515	-0.26548	-1.45433	0.5281	0.929972726922331	0.576339	-8.761725	2.698192
Trial1	3	1	blindfold	clockwise	practice	Free	1	0.5	0	3.097504	-0.26315	-1.45441	0.53505	0.932028115526005	0.678199	-9.201832	2.367259
Trial1	3	1	blindfold	clockwise	practice	Free	1	0.5	0	3.117508	-0.26094	-1.45456	0.54148	0.933932707690303	0.835237	-9.087574	1.49576
Trial1	3	1	blindfold	clockwise	practice	Free	1	0.5	0	3.137512	-0.25872	-1.45455	0.55122	0.937816345191028	0.707262	-8.744798	1.218202
Trial1	3	1	blindfold	clockwise	practice	Free	1	0.5	0	3.157516	-0.25468	-1.45438	0.55506	0.936820921356977	0.661448	-8.888679	1.343588
Trial1	3	1	blindfold	clockwise	practice	Free	1	0.5	0	3.177505	-0.25304	-1.45442	0.5584	0.937485927479973	0.648972	-8.998706	1.812443
Trial1	3	1	blindfold	clockwise	practice	Free	1	0.5	0	3.19751	-0.25163	-1.45447	0.56122	0.938038137134034	0.503567	-8.829434	1.609504
Trial1	3	1	blindfold	clockwise	practice	Free	1	0.5	0	3.217514	-0.25055	-1.45444	0.56322	0.938372048203034	0.705831	-8.833666	1.181963
Trial1	3	1	blindfold	clockwise	practice	Free	1	0.5	0	3.237518	-0.24965	-1.45443	0.56477	0.938584177799186	0.975438	-9.062183	1.007712
Trial1	3	1	blindfold	clockwise	practice	Free	1	0.5	0	3.257507	-0.2483	-1.45467	0.56496	0.937620763640687	1.961186	-9.718112	0.984261
Trial1	3	1	blindfold	clockwise	practice	Free	1	0.5	0	3.277512	-0.24785	-1.45483	0.56495	0.93725562906559	2.4477	-9.722344	0.225172
Trial1	3	1	blindfold	clockwise	practice	Free	1	0.5	0	3.297516	-0.24739	-1.45487	0.56473	0.936756008868308	2.942218	-9.671562	-0.639977
Trial1	3	1	blindfold	clockwise	practice	Free	1	0.5	0	3.317505	-0.2465	-1.45486	0.56432	0.935798773424061	3.125203	-9.701185	-0.90595
Trial1	3	1	blindfold	clockwise	practice	Free	1	0.5	0	3.337509	-0.2449	-1.45487	0.56393	0.934287481746505	3.042613	-9.912775	-0.485865
Trial1	3	1	blindfold	clockwise	practice	Free	1	0.5	0	3.357513	-0.24033	-1.45493	0.56419	0.93080551928678	3.007273	-9.629244	0.442031
Trial1	3	1	blindfold	clockwise	practice	Free	1	0.5	0	3.377518	-0.23739	-1.45484	0.5648	0.928839650466885	3.081902	-9.493827	0.707044
Trial1	3	1	blindfold	clockwise	practice	Free	1	0.5	0	3.397507	-0.23374	-1.45476	0.56575	0.926524395874301	3.217526	-9.50229	0.924267
Trial1	3	1	blindfold	clockwise	practice	Free	1	0.5	0	3.417511	-0.22944	-1.45473	0.56683	0.923785118125306	3.386763	-9.459972	0.636329
Trial1	3	1	blindfold	clockwise	practice	Free	1	0.5	0	3.437515	-0.22405	-1.45475	0.56849	0.920559203717266	3.813146	-9.671562	0.203461
Trial1	3	1	blindfold	clockwise	practice	Free	1	0.5	0	3.457504	-0.20973	-1.45475	0.56936	0.909883235230896	4.006902	-9.434581	0.317749
Trial1	3	1	blindfold	clockwise	practice	Free	1	0.5	0	3.477509	-0.2005	-1.45471	0.57033	0.90331419453752	4.170297	-9.345714	0.395487
Trial1	3	1	blindfold	clockwise	practice	Free	1	0.5	0	3.497513	-0.18938	-1.45471	0.57128	0.895324305553723	4.704003	-9.773125	0.20078
Trial1	3	1	blindfold	clockwise	practice	Free	1	0.5	0	3.517517	-0.17673	-1.45487	0.57226	0.88625333118221	4.875192	-10.38674	0.152959
Trial1	3	1	blindfold	clockwise	practice	Free	1	0.5	0	3.537506	-0.16179	-1.45516	0.57496	0.876666969973646	4.850442	-10.83531	0.515113
Trial1	3	1	blindfold	clockwise	practice	Free	1	0.5	0	3.55751	-0.12796	-1.45555	0.57651	0.85246553158472	4.811775	-11.11037	0.286097
Trial1	3	1	blindfold	clockwise	practice	Free	1	0.5	0	3.577515	-0.10876	-1.45557	0.578	0.839447882355303	4.916992	-11.08075	0.086481
Trial1	3	1	blindfold	clockwise	practice	Free	1	0.5	0	3.597504	-0.087383	-1.45557	0.5795	0.825129725405407	4.651396	-11.22886	0.215576
Trial1	3	1	blindfold	clockwise	practice	Free	1	0.5	0	3.617508	-0.065317	-1.45562	0.58138	0.810916779484047	4.38717	-11.3939	0.627542
Trial1	3	1	blindfold	clockwise	practice	Free	1	0.5	0	3.637512	-0.041504	-1.45568	0.586	0.79788633962877	4.34213	-11.40237	0.668225
Trial1	3	1	blindfold	clockwise	practice	Free	1	0.5	0	3.657516	0.0076274	-1.45563	0.5889	0.767615758252322	4.44563	-11.15269	0.709912
Trial1	3	1	blindfold	clockwise	practice	Free	1	0.5	0	3.677505	0.033764	-1.45557	0.59209	0.753622310898174	4.394548	-11.08922	0.820608
Trial1	3	1	blindfold	clockwise	practice	Free	1	0.5	0	3.69751	0.061793	-1.45551	0.59558	0.7394192924231	4.226984	-10.88186	0.72657
Trial1	3	1	blindfold	clockwise	practice	Free	1	0.5	0	3.717514	0.08991	-1.45545	0.59931	0.726186106179445	4.103154	-10.78876	0.60763
Trial1	3	1	blindfold	clockwise	practice	Free	1	0.5	0	3.737518	0.1188	-1.45539	0.60813	0.717729413394703	3.903469	-10.56024	0.84927
Trial1	3	1	blindfold	clockwise	practice	Free	1	0.5	0	3.757507	0.17953	-1.45518	0.61335	0.692025496780055	3.809192	-10.25555	0.852084
Trial1	3	1	blindfold	clockwise	practice	Free	1	0.5	0	3.777512	0.21135	-1.45514	0.6184	0.682449575801916	3.596044	-10.1159	0.620928
Trial1	3	1	blindfold	clockwise	practice	Free	1	0.5	0	3.797516	0.24364	-1.45505	0.62342	0.674071912506206	3.353705	-9.785821	0.414151
Trial1	3	1	blindfold	clockwise	practice	Free	1	0.5	0	3.817505	0.27533	-1.4549	0.62843	0.66738360917214	3.349915	-9.366873	0.455806
Trial1	3	1	blindfold	clockwise	practice	Free	1	0.5	0	3.837509	0.3074	-1.4547	0.63823	0.666657523968973	3.256581	-9.142587	0.363863
Trial1	3	1	blindfold	clockwise	practice	Free	1	0.5	0	3.857513	0.37237	-1.45471	0.64317	0.655711112825937	2.769785	-9.938166	0.380565
Trial1	3	1	blindfold	clockwise	practice	Free	1	0.5	0	3.877518	0.40472	-1.45489	0.64785	0.654819018320592	2.860775	-10.14552	0.345763
Trial1	3	1	blindfold	clockwise	practice	Free	1	0.5	0	3.897507	0.43781	-1.45507	0.65246	0.655417134277182	2.986323	-10.39943	0.247475
Trial1	3	1	blindfold	clockwise	practice	Free	1	0.5	0	3.917511	0.4707	-1.45519	0.6567	0.657353329678243	2.955162	-10.56024	0.368998
Trial1	3	1	blindfold	clockwise	practice	Free	1	0.5	0	3.937515	0.50139	-1.45524	0.66615	0.666151424025634	2.638923	-10.49676	0.422869
Trial1	3	1	blindfold	clockwise	practice	Free	1	0.5	0	3.957504	0.56493	-1.45511	0.67119	0.674323325658704	2.438591	-9.959325	0.870766
Trial1	3	1	blindfold	clockwise	practice	Free	1	0.5	0	3.977509	0.59488	-1.455	0.67668	0.683299342709539	2.528746	-9.87892	0.873702
Trial1	3	1	blindfold	clockwise	practice	Free	1	0.5	0	3.997513	0.62529	-1.45493	0.68231	0.693717877876737	2.655781	-9.768894	0.853423
Trial1	3	1	blindfold	clockwise	practice	Free	1	0.5	0	4.017517	0.65448	-1.45489	0.68824	0.70536398440274	2.671861	-9.904311	0.738412
Trial1	3	1	blindfold	clockwise	practice	Free	1	0.5	0	4.037506	0.68341	-1.45496	0.69919	0.722845659451347	2.812078	-10.21746	0.362907
Trial1	3	1	blindfold	clockwise	practice	Free	1	0.5	0	4.05751	0.7414	-1.4551	0.70455	0.744758150943767	2.596858	-9.891616	0.593443
Trial1	3	1	blindfold	clockwise	practice	Free	1	0.5	0	4.077515	0.76944	-1.45496	0.7102	0.75959329099382	2.303451	-9.616549	0.888406
Trial1	3	1	blindfold	clockwise	practice	Free	1	0.5	0	4.097504	0.79697	-1.45484	0.71629	0.775411211338577	2.291046	-9.514986	1.104359
Trial1	3	1	blindfold	clockwise	practice	Free	1	0.5	0	4.117508	0.82403	-1.45475	0.72282	0.792126407002619	2.485505	-9.3838	1.161706
Trial1	3	1	blindfold	clockwise	practice	Free	1	0.5	0	4.137512	0.8508101	-1.45469	0.73676	0.816016501963449	2.574599	-9.252614	0.937069
Trial1	3	1	blindfold	clockwise	practice	Free	1	0.5	0	4.157516	0.90556	-1.45463	0.74348	0.846901102387458	2.439607	-9.273773	0.698033
Trial1	3	1	blindfold	clockwise	practice	Free	1	0.5	0	4.177505	0.93181	-1.45463	0.75037	0.865745384020601	2.543532	-9.256846	0.663719
Trial1	3	1	blindfold	clockwise	practice	Free	1	0.5	0	4.19751	0.95871	-1.45461	0.7571599	0.885271746459873	2.8988	-9.159514	0.83036
Trial1	3	1	blindfold	clockwise	practice	Free	1	0.5	0	4.217514	0.98492	-1.45456	0.76434	0.905186762028595	3.013016	-8.888679	1.116807
Trial1	3	1	blindfold	clockwise	practice	Free	1	0.5	0	4.237518	1.01142	-1.45446	0.78061	0.933221488258428	2.966171	-8.571294	1.415468
Trial1	3	1	blindfold	clockwise	practice	Free	1	0.5	0	4.257507	1.06539	-1.45422	0.78979	0.971305379360469	2.810384	-8.304691	1.269519
Trial1	3	1	blindfold	clockwise	practice	Free	1	0.5	0	4.277512	1.09364	-1.45418	0.7986799	0.995137284203609	2.718081	-8.465499	0.79472
Trial1	3	1	blindfold	clockwise	practice	Free	1	0.5	0	4.297516	1.12124	-1.45422	0.80713	1.01852735133387	2.547391	-8.677089	0.265887
Trial1	3	1	blindfold	clockwise	practice	Free	1	0.5	0	4.317505	1.1488	-1.4543	0.81489	1.04162714974419	2.075978	-8.736334	-0.021295
Trial1	3	1	blindfold	clockwise	practice	Free	1	0.5	0	4.337509	1.17589	-1.45435	0.82846	1.06919277276896	1.641571	-8.744798	-0.114293
Trial1	3	1	blindfold	clockwise	practice	Free	1	0.5	0	4.357513	1.22796	-1.45436	0.8341401	1.10712031476181	1.114551	-8.516281	-0.083165
Trial1	3	1	blindfold	clockwise	practice	Free	1	0.5	0	4.377518	1.25173	-1.45428	0.83897	1.12648506902834	0.952433	-8.355472	-0.459536
Trial1	3	1	blindfold	clockwise	practice	Free	1	0.5	0	4.397507	1.27408	-1.4542	0.84216	1.14386771446457	0.693002	-8.402022	-1.191513
Trial1	3	1	blindfold	clockwise	practice	Free	1	0.5	0	4.417511	1.29548	-1.45419	0.8437901	1.15964223219269	0.601265	-8.600917	-1.497239
Trial1	3	1	blindfold	clockwise	practice	Free	1	0.5	0	4.437515	1.31443	-1.45426	0.84507	1.1736437000784	0.332413	-8.418949	-0.739912
Trial1	3	1	blindfold	clockwise	practice	Free	1	0.5	0	4.457504	1.34687	-1.45408	0.84495	1.19629822509788	0.079637	-8.418949	-0.578137
Trial1	3	1	blindfold	clockwise	practice	Free	1	0.5	0	4.477509	1.35982	-1.45418	0.84363	1.20457550809683	-0.102719	-8.723639	-1.485019
Trial1	3	1	blindfold	clockwise	practice	Free	1	0.5	0	4.497513	1.37051	-1.45432	0.84124	1.21056695300766	-0.276895	-8.719407	-1.742631
Trial1	3	1	blindfold	clockwise	practice	Free	1	0.5	0	4.517517	1.37903	-1.45438	0.83833	1.21469788915905	-0.331646	-8.799811	-1.385641
Trial1	3	1	blindfold	clockwise	practice	Free	1	0.5	0	4.537506	1.38496	-1.45442	0.8324	1.21492546620239	-0.286043	-8.96062	-1.308038
Trial1	3	1	blindfold	clockwise	practice	Free	1	0.5	0	4.55751	1.39108	-1.45447	0.82993	1.21770580298922	-0.103642	-8.96062	-1.543952
Trial1	3	1	blindfold	clockwise	practice	Free	1	0.5	0	4.577515	1.39217	-1.45451	0.82823	1.21734646189854	-0.219035	-9.248382	-1.522445
Trial1	3	1	blindfold	clockwise	practice	Free	1	0.5	0	4.597504	1.3924	-1.45461	0.82706	1.21671936963919	-0.36829	-9.481131	-1.733523
Trial1	3	1	blindfold	clockwise	practice	Free	1	0.5	0	4.617508	1.39227	-1.45474	0.82631	1.21611434150783	-0.5579	-9.620781	-1.990445
Trial1	3	1	blindfold	clockwise	practice	Free	1	0.5	0	4.637512	1.39207	-1.45481	0.82498	1.21506420295559	-0.696702	-9.612317	-2.273131
Trial1	3	1	blindfold	clockwise	practice	Free	1	0.5	0	4.657516	1.39164	-1.45481	0.8243999	1.2143545903631	-0.749255	-9.802748	-2.225694
Trial1	3	1	blindfold	clockwise	practice	Free	1	0.5	0	4.677505	1.39144	-1.45488	0.82407	1.21398379755922	-0.667624	-9.887384	-2.068193
Trial1	3	1	blindfold	clockwise	practice	Free	1	0.5	0	4.69751	1.39134	-1.45492	0.82389	1.21378816538334	-0.580618	-9.815443	-2.250367
Trial1	3	1	blindfold	clockwise	practice	Free	1	0.5	0	4.717514	1.3913	-1.45492	0.82342	1.21343978051365	-0.516942	-9.739271	-2.746084
Trial1	3	1	blindfold	clockwise	practice	Free	1	0.5	0	4.737518	1.39121	-1.45488	0.81902	1.21039204781044	-0.590795	-9.625012	-3.484385
Trial1	3	1	blindfold	clockwise	practice	Free	1	0.5	0	4.757507	1.39048	-1.45476	0.81381	1.20633378186579	-0.831103	-9.50229	-4.897579
Trial1	3	1	blindfold	clockwise	practice	Free	1	0.5	0	4.777512	1.38958	-1.45476	0.80584	1.20030439097744	-1.061725	-9.680026	-5.273497
Trial1	3	1	blindfold	clockwise	practice	Free	1	0.5	0	4.797516	1.38806	-1.45483	0.79564	1.19234789948489	-1.32756	-9.900079	-5.292298
Trial1	3	1	blindfold	clockwise	practice	Free	1	0.5	0	4.817505	1.38587	-1.45494	0.78344	1.18260045881569	-1.450908	-10.00587	-4.899274
Trial1	3	1	blindfold	clockwise	practice	Free	1	0.5	0	4.837509	1.38295	-1.455	0.75379	1.16094789155023	-1.396821	-9.815443	-4.413184
Trial1	3	1	blindfold	clockwise	practice	Free	1	0.5	0	4.857513	1.3754	-1.45514	0.73622	1.14382907774748	-0.576768	-10.848	-4.786232
Trial1	3	1	blindfold	clockwise	practice	Free	1	0.5	0	4.877518	1.37156	-1.45536	0.71798	1.12920858493951	-0.39116	-10.81838	-4.333028
Trial1	3	1	blindfold	clockwise	practice	Free	1	0.5	0	4.897507	1.3678	-1.4554	0.69907	1.11434992312717	-0.377591	-10.45868	-3.715425
Trial1	3	1	blindfold	clockwise	practice	Free	1	0.5	0	4.917511	1.36432	-1.45529	0.67916	1.099230383136	-0.256677	-10.49676	-3.389786
Trial1	3	1	blindfold	clockwise	practice	Free	1	0.5	0	4.937515	1.36095	-1.45524	0.63909	1.0722270845302	-0.236911	-10.53908	-3.418034
Trial1	3	1	blindfold	clockwise	practice	Free	1	0.5	0	4.957504	1.35507	-1.45525	0.61776	1.05488014345328	-0.021371	-10.88609	-4.207297
Trial1	3	1	blindfold	clockwise	practice	Free	1	0.5	0	4.977509	1.35262	-1.45544	0.59467	1.03951588738097	0.175082	-11.33466	-4.475094
Trial1	3	1	blindfold	clockwise	practice	Free	1	0.5	0	4.997513	1.35059	-1.45561	0.57168	1.02485187478168	0.280747	-11.07229	-3.889381
Trial1	3	1	blindfold	clockwise	practice	Free	1	0.5	0	5.017517	1.34911	-1.45553	0.54799	1.0105844205089	0.174197	-10.64064	-3.05608
Trial1	3	1	blindfold	clockwise	practice	Free	1	0.5	0	5.037506	1.34796	-1.45535	0.52417	0.996890326496495	0.15449	-10.17091	-3.025415
Trial1	3	1	blindfold	clockwise	practice	Free	1	0.5	0	5.05751	1.34714	-1.45518	0.47664	0.972024695827263	0.349116	-10.73798	-3.9574
Trial1	3	1	blindfold	clockwise	practice	Free	1	0.5	0	5.077515	1.34669	-1.45555	0.45139	0.959498299106397	0.521644	-11.00035	-3.356774
Trial1	3	1	blindfold	clockwise	practice	Free	1	0.5	0	5.097504	1.34706	-1.45552	0.42741	0.94878348434361	0.255057	-10.72951	-2.37608
Trial1	3	1	blindfold	clockwise	practice	Free	1	0.5	0	5.117508	1.34766	-1.45531	0.40266	0.938436182511078	0.575715	-10.15399	-3.082035
Trial1	3	1	blindfold	clockwise	practice	Free	1	0.5	0	5.137512	1.34863	-1.45523	0.35352	0.91932005874041	0.68708	-11.2331	-3.773265
Trial1	3	1	blindfold	clockwise	practice	Free	1	0.5	0	5.157516	1.35189	-1.45555	0.32912	0.913255987395074	0.662746	-10.61525	-2.090631
Trial1	3	1	blindfold	clockwise	practice	Free	1	0.5	0	5.177505	1.35412	-1.45535	0.30617	0.907337245615692	0.5125	-10.19207	-2.122184
Trial1	3	1	blindfold	clockwise	practice	Free	1	0.5	0	5.19751	1.35661	-1.45521	0.28226	0.90191546302467	0.840898	-11.14	-3.39688
Trial1	3	1	blindfold	clockwise	practice	Free	1	0.5	0	5.217514	1.3597	-1.45545	0.25918	0.897918875097229	1.088458	-11.19501	-4.06011
Trial1	3	1	blindfold	clockwise	practice	Free	1	0.5	0	5.237518	1.36315	-1.45553	0.21185	0.888767877848011	0.692819	-10.69989	-2.80139
Trial1	3	1	blindfold	clockwise	practice	Free	1	0.5	0	5.257507	1.37069	-1.45509	0.188	0.890755327247808	0.274876	-10.71259	-3.026431
Trial1	3	1	blindfold	clockwise	practice	Free	1	0.5	0	5.277512	1.37429	-1.45529	0.16457	0.889643901695257	0.392427	-11.08922	-3.546392
Trial1	3	1	blindfold	clockwise	practice	Free	1	0.5	0	5.297516	1.37763	-1.45546	0.1414	0.888947899020876	0.364856	-10.6618	-3.009504
Trial1	3	1	blindfold	clockwise	practice	Free	1	0.5	0	5.317505	1.38112	-1.45537	0.11823	0.88901671992709	0.258404	-10.29787	-2.138588
Trial1	3	1	blindfold	clockwise	practice	Free	1	0.5	0	5.337509	1.38449	-1.4552	0.073154	0.887510051427468	0.386895	-10.5941	-2.8908
Trial1	3	1	blindfold	clockwise	practice	Free	1	0.5	0	5.357513	1.39107	-1.45569	0.049909	0.892466620030602	0.450066	-11.37275	-3.297417
Trial1	3	1	blindfold	clockwise	practice	Free	1	0.5	0	5.377518	1.3943	-1.45568	0.028207	0.894744710077684	-0.018924	-10.73798	-1.9859
Trial1	3	1	blindfold	clockwise	practice	Free	1	0.5	0	5.397507	1.39729	-1.45538	0.0070327	0.89731755109478	0.02417	-10.27671	-2.414582
Trial1	3	1	blindfold	clockwise	practice	Free	1	0.5	0	5.417511	1.3999	-1.45527	-0.015006	0.900025064798169	0.216483	-11.56741	-3.316817
Trial1	3	1	blindfold	clockwise	practice	Free	1	0.5	0	5.437515	1.40242	-1.45563	-0.058227	0.904296469063622	0.407773	-11.74514	-3.886084
Trial1	3	1	blindfold	clockwise	practice	Free	1	0.5	0	5.457504	1.40747	-1.45569	-0.079709	0.91096394204469	0.099125	-10.9538	-2.265995
Trial1	3	1	blindfold	clockwise	practice	Free	1	0.5	0	5.477509	1.40969	-1.45548	-0.10042	0.915215764792174	0.191468	-10.83531	-2.987223
Trial1	3	1	blindfold	clockwise	practice	Free	1	0.5	0	5.497513	1.4118	-1.45552	-0.12138	0.919843560813642	0.24271	-11.88902	-3.66575
Trial1	3	1	blindfold	clockwise	practice	Free	1	0.5	0	5.517517	1.41375	-1.45581	-0.14238	0.924776309448513	0.155958	-11.74514	-3.429237
Trial1	3	1	blindfold	clockwise	practice	Free	1	0.5	0	5.537506	1.4156	-1.45584	-0.18325	0.933758016391201	-0.016657	-11.11037	-2.478604
Trial1	3	1	blindfold	clockwise	practice	Free	1	0.5	0	5.55751	1.41848	-1.45535	-0.20236	0.940507806292512	-0.055101	-11.00458	-2.89339
Trial1	3	1	blindfold	clockwise	practice	Free	1	0.5	0	5.577515	1.41955	-1.45552	-0.22168	0.945893403657155	0.273368	-11.95673	-3.631214
Trial1	3	1	blindfold	clockwise	practice	Free	1	0.5	0	5.597504	1.42063	-1.45581	-0.24086	0.951616159982915	0.130145	-11.54625	-3.220863
Trial1	3	1	blindfold	clockwise	practice	Free	1	0.5	0	5.617508	1.42169	-1.45578	-0.25935	0.957483606080317	0.087843	-11.02151	-2.43163
Trial1	3	1	blindfold	clockwise	practice	Free	1	0.5	0	5.637512	1.42263	-1.4556	-0.2946	0.968522170611563	-0.109423	-10.9411	-1.777531
Trial1	3	1	blindfold	clockwise	practice	Free	1	0.5	0	5.657516	1.42422	-1.45551	-0.31257	0.975644799206663	0.445608	-12.02021	-4.046162
Trial1	3	1	blindfold	clockwise	practice	Free	1	0.5	0	5.677505	1.42523	-1.45586	-0.33197	0.982982546386365	0.41319	-11.98213	-4.509068
Trial1	3	1	blindfold	clockwise	practice	Free	1	0.5	0	5.69751	1.4264	-1.45596	-0.35117	0.99072560865303	0.21862	-11.28811	-3.807912
Trial1	3	1	blindfold	clockwise	practice	Free	1	0.5	0	5.717514	1.4276	-1.45573	-0.37046	0.998840428496247	-0.119163	-11.00458	-2.524491
Trial1	3	1	blindfold	clockwise	practice	Free	1	0.5	0	5.737518	1.42853	-1.45554	-0.40689	1.01376900369979	-0.201117	-10.89455	-2.338663
Trial1	3	1	blindfold	clockwise	practice	Free	1	0.5	0	5.757507	1.42974	-1.45574	-0.42609	1.02272640037804	0.16909	-12.19372	-3.894257
Trial1	3	1	blindfold	clockwise	practice	Free	1	0.5	0	5.777512	1.43036	-1.45597	-0.44447	1.0310786834496	0.010002	-11.4997	-3.070901
Trial1	3	1	blindfold	clockwise	practice	Free	1	0.5	0	5.797516	1.43087	-1.45577	-0.46181	1.0391282552611	-0.171438	-10.64911	-1.888424
Trial1	3	1	blindfold	clockwise	practice	Free	1	0.5	0	5.817505	1.43116	-1.45542	-0.47828	1.04680975419853	-0.281098	-10.3952	-1.318597
Trial1	3	1	blindfold	clockwise	practice	Free	1	0.5	0	5.837509	1.43122	-1.45521	-0.5082	1.06086663618329	-0.033518	-10.4079	-2.030735
Trial1	3	1	blindfold	clockwise	practice	Free	1	0.5	0	5.857513	1.4314	-1.45549	-0.52203	1.06771784176538	0.098371	-11.05113	-1.672041
Trial1	3	1	blindfold	clockwise	practice	Free	1	0.5	0	5.877518	1.43157	-1.45547	-0.53408	1.07380828862169	0.069789	-10.19207	-0.694764
Trial1	3	1	blindfold	clockwise	practice	Free	1	0.5	0	5.897507	1.43175	-1.45519	-0.54291	1.07838277938453	0.092599	-10.08628	-0.226143
Trial1	3	1	blindfold	clockwise	practice	Free	1	0.5	0	5.917511	1.43195	-1.45507	-0.55014	1.08221301957071	0.243806	-10.42482	-0.56121
Trial1	3	1	blindfold	clockwise	practice	Free	1	0.5	0	5.937515	1.43227	-1.45515	-0.56111	1.0881046264662	0.335625	-10.57717	-1.338194
Trial1	3	1	blindfold	clockwise	practice	Free	1	0.5	0	5.957504	1.43316	-1.45523	-0.56595	1.09136939356446	-0.045329	-10.20054	-2.331073
Trial1	3	1	blindfold	clockwise	practice	Free	1	0.5	0	5.977509	1.4334	-1.45515	-0.57058	1.09398225214232	-0.244201	-10.34865	-2.651634
Trial1	3	1	blindfold	clockwise	practice	Free	1	0.5	0	5.997513	1.43337	-1.45518	-0.57496	1.09624748117025	-0.442791	-10.69566	-2.478228
Trial1	3	1	blindfold	clockwise	practice	Free	1	0.5	0	6.017517	1.43303	-1.4553	-0.57871	1.09793006991977	-0.645862	-10.84377	-1.946225
Trial1	3	1	blindfold	clockwise	practice	Free	1	0.5	0	6.037506	1.43241	-1.45542	-0.58298	1.09966088641356	-0.876311	-11.01727	-1.64536
Trial1	3	1	blindfold	clockwise	practice	Free	1	0.5	0	6.05751	1.43077	-1.45562	-0.58399	1.09880715357754	-1.154654	-11.42776	-1.761741
Trial1	3	1	blindfold	clockwise	practice	Free	1	0.5	0	6.077515	1.43018	-1.4557	-0.58453	1.09859468592081	-1.186098	-11.33043	-2.075925
Trial1	3	1	blindfold	clockwise	practice	Free	1	0.5	0	6.097504	1.42987	-1.45568	-0.58471	1.09842797706456	-1.236641	-11.21617	-1.982945
Trial1	3	1	blindfold	clockwise	practice	Free	1	0.5	0	6.117508	1.42976	-1.45562	-0.58481	1.09838808114228	-1.226746	-11.20771	-1.822198
Trial1	3	1	blindfold	clockwise	practice	Free	1	0.5	0	6.137512	1.42969	-1.45561	-0.585	1.09843000564773	-1.122464	-11.29657	-1.810892
Trial1	3	1	blindfold	clockwise	practice	Free	1	0.5	0	6.157516	1.42959	-1.45568	-0.5851	1.09839862885448	-0.826344	-11.40237	-1.806802
Trial1	3	1	blindfold	clockwise	practice	Free	1	0.5	0	6.177505	1.42954	-1.45569	-0.58521	1.0984149427283	-0.740601	-11.3939	-1.914151
Trial1	3	1	blindfold	clockwise	practice	Free	1	0.5	0	6.19751	1.42951	-1.45569	-0.58532	1.09844814751717	-0.639419	-11.4066	-1.961441
Trial1	3	1	blindfold	clockwise	practice	Free	1	0.5	0	6.217514	1.42947	-1.45569	-0.58545	1.09848363285408	-0.574409	-11.39814	-2.181149
Trial1	3	1	blindfold	clockwise	practice	Free	1	0.5	0	6.237518	1.42944	-1.4557	-0.58571	1.09859670639197	-0.526283	-11.37698	-2.38288
Trial1	3	1	blindfold	clockwise	practice	Free	1	0.5	0	6.257507	1.42937	-1.45567	-0.58584	1.09860692329369	-0.756632	-11.29234	-2.347761
Trial1	3	1	blindfold	clockwise	practice	Free	1	0.5	0	6.277512	1.42933	-1.45564	-0.58598	1.09864771013833	-0.9577	-11.17385	-2.450544
Trial1	3	1	blindfold	clockwise	practice	Free	1	0.5	0	6.297516	1.42927	-1.45561	-0.58616	1.09869301325539	-1.134692	-11.15269	-2.592879
Trial1	3	1	blindfold	clockwise	practice	Free	1	0.5	0	6.317505	1.42919	-1.45559	-0.58648	1.09879613457079	-1.232952	-11.22463	-2.778739
Trial1	3	1	blindfold	clockwise	practice	Free	1	0.5	0	6.337509	1.42904	-1.45561	-0.58758	1.09925680541646	-1.269744	-11.30927	-2.769326
Trial1	3	1	blindfold	clockwise	practice	Free	1	0.5	0	6.357513	1.42853	-1.45567	-0.58847	1.09930207901994	-1.245172	-11.37275	-2.923977
Trial1	3	1	blindfold	clockwise	practice	Free	1	0.5	0	6.377518	1.42813	-1.45569	-0.58972	1.09963394980572	-1.342316	-11.52086	-3.05828
Trial1	3	1	blindfold	clockwise	practice	Free	1	0.5	0	6.397507	1.4276	-1.45574	-0.5914	1.10008889621773	-1.389125	-11.55894	-3.101927
Trial1	3	1	blindfold	clockwise	practice	Free	1	0.5	0	6.417511	1.42683	-1.45578	-0.5933	1.10046300250165	-1.482691	-11.56741	-3.050134
Trial1	3	1	blindfold	clockwise	practice	Free	1	0.5	0	6.437515	1.42588	-1.45578	-0.59834	1.10239041990472	-1.544873	-11.46585	-3.048104
Trial1	3	1	blindfold	clockwise	practice	Free	1	0.5	0	6.457504	1.42328	-1.45571	-0.6014	1.10187473925288	-1.65092	-11.36851	-2.894526
Trial1	3	1	blindfold	clockwise	practice	Free	1	0.5	0	6.477509	1.42157	-1.45567	-0.60461	1.102199887349	-1.553655	-11.31773	-2.835319
Trial1	3	1	blindfold	clockwise	practice	Free	1	0.5	0	6.497513	1.4198	-1.45566	-0.60795	1.1025585519199	-1.383347	-11.32196	-2.729084
Trial1	3	1	blindfold	clockwise	practice	Free	1	0.5	0	6.517517	1.41803	-1.45567	-0.61137	1.10297432485875	-1.208796	-11.37275	-2.578412
Trial1	3	1	blindfold	clockwise	practice	Free	1	0.5	0	6.537506	1.41637	-1.45568	-0.61765	1.10509066741877	-1.190101	-11.32196	-2.48729
Trial1	3	1	blindfold	clockwise	practice	Free	1	0.5	0	6.55751	1.41339	-1.45569	-0.62056	1.10425362466706	-0.947121	-11.44892	-2.456037
Trial1	3	1	blindfold	clockwise	practice	Free	1	0.5	0	6.577515	1.41222	-1.45572	-0.62304	1.10468284938673	-0.836087	-11.37698	-2.289237
Trial1	3	1	blindfold	clockwise	practice	Free	1	0.5	0	6.597504	1.41126	-1.45569	-0.62488	1.10492988697477	-0.738779	-11.26695	-2.138468
Trial1	3	1	blindfold	clockwise	practice	Free	1	0.5	0	6.617508	1.41056	-1.45564	-0.6263101	1.10516234759736	-0.762371	-11.2331	-2.13037
Trial1	3	1	blindfold	clockwise	practice	Free	1	0.5	0	6.637512	1.41007	-1.45564	-0.6275899	1.10548480371662	-0.693749	-11.47854	-2.189224
Trial1	3	1	blindfold	clockwise	practice	Free	1	0.5	0	6.657516	1.40967	-1.45574	-0.62772	1.10522934122479	-0.73838	-11.45738	-2.342527
Trial1	3	1	blindfold	clockwise	practice	Free	1	0.5	0	6.677505	1.40963	-1.45574	-0.62785	1.10527031263948	-0.786288	-11.44046	-2.375554
Trial1	3	1	blindfold	clockwise	practice	Free	1	0.5	0	6.69751	1.40959	-1.45572	-0.62797	1.10530554586926	-0.866958	-11.3939	-2.382249
Trial1	3	1	blindfold	clockwise	practice	Free	1	0.5	0	6.717514	1.40954	-1.4557	-0.6281	1.10533827308443	-0.950468	-11.36851	-2.243803
Trial1	3	1	blindfold	clockwise	practice	Free	1	0.5	0	6.737518	1.40948	-1.45567	-0.62831	1.10540817732014	-0.999032	-11.3135	-2.074082
Trial1	3	1	blindfold	clockwise	practice	Free	1	0.5	0	6.757507	1.40938	-1.45564	-0.62842	1.1053884387523	-0.943761	-11.27965	-2.029151
Trial1	3	1	blindfold	clockwise	practice	Free	1	0.5	0	6.777512	1.40933	-1.45563	-0.62855	1.10542135784923	-0.897036	-11.26695	-2.21575
Trial1	3	1	blindfold	clockwise	practice	Free	1	0.5	0	6.797516	1.40928	-1.45563	-0.6287	1.10546548710886	-0.825642	-11.20771	-2.491307
Trial1	3	1	blindfold	clockwise	practice	Free	1	0.5	0	6.817505	1.40923	-1.45563	-0.62887	1.10552099555483	-0.81044	-11.30927	-2.780689
Trial1	3	1	blindfold	clockwise	practice	Free	1	0.5	0	6.837509	1.40919	-1.45567	-0.6293399	1.10575544215352	-0.745232	-11.44892	-2.823039
Trial1	3	1	blindfold	clockwise	practice	Free	1	0.5	0	6.857513	1.40906	-1.4557	-0.62948	1.10572834002014	-0.783704	-11.28388	-2.601874
Trial1	3	1	blindfold	clockwise	practice	Free	1	0.5	0	6.877518	1.40901	-1.45566	-0.62962	1.10576689370817	-0.811014	-11.23733	-2.510542
Trial1	3	1	blindfold	clockwise	practice	Free	1	0.5	0	6.897507	1.40897	-1.45563	-0.62975	1.10580815645275	-0.796857	-11.27965	-2.479182
Trial1	3	1	blindfold	clockwise	practice	Free	1	0.5	0	6.917511	1.40893	-1.45563	-0.6299	1.10586061569591	-0.725202	-11.21617	-2.568835
Trial1	3	1	blindfold	clockwise	practice	Free	1	0.5	0	6.937515	1.40889	-1.45562	-0.63017	1.10598161685405	-0.679692	-11.14846	-2.562407
Trial1	3	1	blindfold	clockwise	practice	Free	1	0.5	0	6.957504	1.40881	-1.45558	-0.6303	1.10598992903976	-0.700781	-11.19924	-2.402457
Trial1	3	1	blindfold	clockwise	practice	Free	1	0.5	0	6.977509	1.40877	-1.45561	-0.63044	1.10603681632299	-0.706798	-11.30927	-2.455642
Trial1	3	1	blindfold	clockwise	practice	Free	1	0.5	0	6.997513	1.40873	-1.45564	-0.6305799	1.10608378475076	-0.720672	-11.38544	-2.614331
Trial1	3	1	blindfold	clockwise	practice	Free	1	0.5	0	7.017517	1.4087	-1.45568	-0.63075	1.106156062086	-0.764405	-11.47431	-2.755842
Trial1	3	1	blindfold	clockwise	practice	Free	1	0.5	0	7.037506	1.40865	-1.45572	-0.63096	1.10623468834362	-0.795646	-11.49547	-2.863352
Trial1	3	1	blindfold	clockwise	practice	Free	1	0.5	0	7.05751	1.40859	-1.45573	-0.63152	1.10650497775226	-0.845006	-11.38121	-2.844041
Trial1	3	1	blindfold	clockwise	practice	Free	1	0.5	0	7.077515	1.40842	-1.45567	-0.6318	1.10652532157989	-0.875913	-11.31773	-2.699127
Trial1	3	1	blindfold	clockwise	practice	Free	1	0.5	0	7.097504	1.40832	-1.45565	-0.63208	1.10660310083595	-0.897558	-11.31773	-2.699363
Trial1	3	1	blindfold	clockwise	practice	Free	1	0.5	0	7.117508	1.40823	-1.45565	-0.6324	1.10671205979501	-0.829463	-11.21617	-2.775722
Trial1	3	1	blindfold	clockwise	practice	Free	1	0.5	0	7.137512	1.40814	-1.45561	-0.63272	1.10682110787379	-0.828827	-11.13153	-2.697667
Trial1	3	1	blindfold	clockwise	practice	Free	1	0.5	0	7.157516	1.40803	-1.45558	-0.63314	1.10697088648125	-0.810982	-11.16539	-2.598665
Trial1	3	1	blindfold	clockwise	practice	Free	1	0.5	0	7.177505	1.40792	-1.45566	-0.63331	1.1069780093245	-0.644388	-11.47854	-2.805223
Trial1	3	1	blindfold	clockwise	practice	Free	1	0.5	0	7.19751	1.40788	-1.45572	-0.6337	1.10716839220213	-0.53496	-11.46161	-3.063479
Trial1	3	1	blindfold	clockwise	practice	Free	1	0.5	0	7.217514	1.40781	-1.45572	-0.63438	1.1075002977036	-0.469654	-11.34735	-3.188019
Trial1	3	1	blindfold	clockwise	practice	Free	1	0.5	0	7.237518	1.40771	-1.45568	-0.63693	1.10888114406102	-0.47835	-11.2204	-3.168176
Trial1	3	1	blindfold	clockwise	practice	Free	1	0.5	0	7.257507	1.40731	-1.45574	-0.63931	1.10992284935114	-0.628584	-11.94404	-3.93092
Trial1	3	1	blindfold	clockwise	practice	Free	1	0.5	0	7.277512	1.40693	-1.45593	-0.64255	1.11148210143661	-0.647207	-12.05407	-4.039826
Trial1	3	1	blindfold	clockwise	practice	Free	1	0.5	0	7.297516	1.4064	-1.45596	-0.6468	1.11351309218536	-0.676199	-11.27118	-3.815001
Trial1	3	1	blindfold	clockwise	practice	Free	1	0.5	0	7.317505	1.40564	-1.45563	-0.6513	1.11551571556998	-0.760488	-10.30633	-3.339318
Trial1	3	1	blindfold	clockwise	practice	Free	1	0.5	0	7.337509	1.4047	-1.45526	-0.66263	1.12141010801212	-0.80979	-10.1286	-3.171939
Trial1	3	1	blindfold	clockwise	practice	Free	1	0.5	0	7.357513	1.40211	-1.45521	-0.66959	1.12345590935452	-0.63853	-11.00035	-3.956401
Trial1	3	1	blindfold	clockwise	practice	Free	1	0.5	0	7.377518	1.40072	-1.45545	-0.67799	1.12737171562024	-0.531982	-11.22463	-4.266331
Trial1	3	1	blindfold	clockwise	practice	Free	1	0.5	0	7.397507	1.39931	-1.45557	-0.68743	1.13195326973816	-0.393634	-10.91571	-4.379354
Trial1	3	1	blindfold	clockwise	practice	Free	1	0.5	0	7.417511	1.39799	-1.45546	-0.6981	1.13742238047748	-0.33492	-10.4079	-4.215144
Trial1	3	1	blindfold	clockwise	practice	Free	1	0.5	0	7.437515	1.39669	-1.45525	-0.7231801	1.15197324999982	-0.327497	-10.17515	-3.867136
Trial1	3	1	blindfold	clockwise	practice	Free	1	0.5	0	7.457504	1.39405	-1.45516	-0.73584	1.15792307919806	-0.206626	-10.53062	-3.365461
Trial1	3	1	blindfold	clockwise	practice	Free	1	0.5	0	7.477509	1.39286	-1.45524	-0.75002	1.16607414259484	-0.211796	-10.63218	-3.24502
Trial1	3	1	blindfold	clockwise	practice	Free	1	0.5	0	7.497513	1.39156	-1.45532	-0.76316	1.17358098584483	-0.330446	-10.78876	-3.139319
Trial1	3	1	blindfold	clockwise	practice	Free	1	0.5	0	7.517517	1.39031	-1.45541	-0.77676	1.181527757182	-0.352425	-11.05113	-3.104363
Trial1	3	1	blindfold	clockwise	practice	Free	1	0.5	0	7.537506	1.38898	-1.4555	-0.8037	1.19842364526141	-0.309149	-10.96226	-2.606825
Trial1	3	1	blindfold	clockwise	practice	Free	1	0.5	0	7.55751	1.38635	-1.45524	-0.81593	1.20472318555331	-0.133144	-10.19631	-2.488043
Trial1	3	1	blindfold	clockwise	practice	Free	1	0.5	0	7.577515	1.38521	-1.45512	-0.82822	1.21224799222546	-0.204599	-10.25978	-2.039232
Trial1	3	1	blindfold	clockwise	practice	Free	1	0.5	0	7.597504	1.38408	-1.45512	-0.83897	1.21879785409968	-0.251658	-10.25978	-1.466541
Trial1	3	1	blindfold	clockwise	practice	Free	1	0.5	0	7.617508	1.38301	-1.45512	-0.84877	1.22479274313103	-0.242345	-10.25132	-1.42989
Trial1	3	1	blindfold	clockwise	practice	Free	1	0.5	0	7.637512	1.38195	-1.45512	-0.864	1.2346382739998	-0.2156	-10.31903	-1.329316
Trial1	3	1	blindfold	clockwise	practice	Free	1	0.5	0	7.657516	1.38009	-1.45502	-0.86916	1.2369306789565	-0.198306	-9.663099	-0.919996
Trial1	3	1	blindfold	clockwise	practice	Free	1	0.5	0	7.677505	1.37934	-1.45488	-0.87292	1.23904322292065	-0.216885	-9.553072	-0.579664
Trial1	3	1	blindfold	clockwise	practice	Free	1	0.5	0	7.69751	1.37871	-1.45481	-0.87488	1.23997837142793	-0.112283	-9.811212	-0.621881
Trial1	3	1	blindfold	clockwise	practice	Free	1	0.5	0	7.717514	1.37838	-1.45488	-0.87529	1.24003394212553	-0.067396	-9.988947	-0.694874
Trial1	3	1	blindfold	clockwise	practice	Free	1	0.5	0	7.737518	1.37832	-1.45496	-0.87533	1.24001957391317	-0.019979	-9.984715	-0.796098
Trial1	3	1	blindfold	clockwise	practice	Free	1	0.5	0	7.757507	1.3783	-1.45487	-0.87531	1.23999137778436	-0.435307	-9.320323	0.150708
Trial1	3	1	blindfold	clockwise	practice	Free	1	0.5	0	7.777512	1.37827	-1.45472	-0.87528	1.23994880938552	-0.805565	-9.206064	0.447563
Trial1	3	1	blindfold	clockwise	practice	Free	1	0.5	0	7.797516	1.37822	-1.45464	-0.87525	1.23989239306051	-1.215619	-9.328786	0.576805
Trial1	3	1	blindfold	clockwise	practice	Free	1	0.5	0	7.817505	1.37814	-1.45464	-0.87522	1.23981444633155	-1.614782	-9.341482	0.522641
Trial1	3	1	blindfold	clockwise	practice	Free	1	0.5	0	7.837509	1.37804	-1.45466	-0.87512	1.23967312821468	-2.100341	-9.349945	0.619474
Trial1	3	1	blindfold	clockwise	practice	Free	1	0.5	0	7.857513	1.37745	-1.45478	-0.87509	1.23923403646366	-3.048676	-9.849298	0.161973
Trial1	3	1	blindfold	clockwise	practice	Free	1	0.5	0	7.877518	1.37655	-1.45489	-0.87519	1.23866763339443	-3.31661	-9.929702	-0.223407
Trial1	3	1	blindfold	clockwise	practice	Free	1	0.5	0	7.897507	1.37495	-1.45496	-0.8755	1.23775505259457	-3.521665	-9.883152	-0.44904
Trial1	3	1	blindfold	clockwise	practice	Free	1	0.5	0	7.917511	1.37239	-1.45495	-0.87598	1.23628684143295	-3.774232	-9.819675	-0.571776
Trial1	3	1	blindfold	clockwise	practice	Free	1	0.5	0	7.937515	1.36887	-1.45491	-0.87756	1.23492781137841	-3.912349	-9.811212	-0.565927
Trial1	3	1	blindfold	clockwise	practice	Free	1	0.5	0	7.957504	1.35752	-1.45488	-0.87857	1.22769133263249	-3.903545	-9.663099	-0.548652
Trial1	3	1	blindfold	clockwise	practice	Free	1	0.5	0	7.977509	1.35036	-1.45484	-0.87985	1.22362096494153	-3.873522	-9.64194	-0.574145
Trial1	3	1	blindfold	clockwise	practice	Free	1	0.5	0	7.997513	1.34153	-1.45482	-0.88132	1.21856375480702	-3.812391	-9.688489	-0.632022
Trial1	3	1	blindfold	clockwise	practice	Free	1	0.5	0	8.017517	1.33182	-1.45483	-0.88315	1.21321000903884	-3.724129	-9.785821	-0.798663
Trial1	3	1	blindfold	clockwise	practice	Free	1	0.5	0	8.037506	1.32112	-1.45488	-0.8872401	1.20889743305011	-3.633632	-9.866225	-0.731798
Trial1	3	1	blindfold	clockwise	practice	Free	1	0.5	0	8.05751	1.29669	-1.45491	-0.88929	1.1939646542542	-3.625701	-9.747735	-0.337487
Trial1	3	1	blindfold	clockwise	practice	Free	1	0.5	0	8.077515	1.28291	-1.45487	-0.89116	1.18621845254575	-3.617873	-9.696953	-0.259582
Trial1	3	1	blindfold	clockwise	practice	Free	1	0.5	0	8.097504	1.26914	-1.45486	-0.89292	1.17850854821299	-3.530993	-9.798516	-0.188951
Trial1	3	1	blindfold	clockwise	practice	Free	1	0.5	0	8.117508	1.25324	-1.45489	-0.89433	1.16927185656968	-3.408499	-9.874689	0.0078474
Trial1	3	1	blindfold	clockwise	practice	Free	1	0.5	0	8.137512	1.23805	-1.45493	-0.8963699	1.16111878702248	-3.406653	-9.811212	0.090188
Trial1	3	1	blindfold	clockwise	practice	Free	1	0.5	0	8.157516	1.20469	-1.45492	-0.89686	1.14059012493945	-3.087888	-9.815443	0.277477
Trial1	3	1	blindfold	clockwise	practice	Free	1	0.5	0	8.177505	1.18777	-1.45492	-0.897	1.13032584015589	-2.841863	-9.904311	0.35698
Trial1	3	1	blindfold	clockwise	practice	Free	1	0.5	0	8.19751	1.17028	-1.45496	-0.89681	1.1196175323025	-2.747756	-10.07782	0.371067
Trial1	3	1	blindfold	clockwise	practice	Free	1	0.5	0	8.217514	1.15338	-1.45502	-0.8963	1.109170427886	-2.794876	-10.03127	0.382439
Trial1	3	1	blindfold	clockwise	practice	Free	1	0.5	0	8.237518	1.13659	-1.45502	-0.89473	1.0980840871271	-2.795149	-9.993179	0.434155
Trial1	3	1	blindfold	clockwise	practice	Free	1	0.5	0	8.257507	1.10241	-1.45502	-0.89402	1.07803969938014	-3.079977	-10.18361	0.0012898
Trial1	3	1	blindfold	clockwise	practice	Free	1	0.5	0	8.277512	1.08533	-1.45508	-0.89367	1.06829646122602	-3.197117	-10.26825	-0.339313
Trial1	3	1	blindfold	clockwise	practice	Free	1	0.5	0	8.297516	1.06751	-1.45512	-0.89367	1.05863767134691	-3.012309	-10.19207	-0.341535
Trial1	3	1	blindfold	clockwise	practice	Free	1	0.5	0	8.317505	1.04956	-1.4551	-0.89391	1.04932899617313	-2.925512	-9.984715	-0.290703
Trial1	3	1	blindfold	clockwise	practice	Free	1	0.5	0	8.337509	1.03261	-1.455	-0.8954	1.04183233424927	-2.799896	-9.790053	-0.414515
Trial1	3	1	blindfold	clockwise	practice	Free	1	0.5	0	8.357513	0.9972299	-1.4549	-0.89662	1.02526342686978	-2.752313	-9.929702	-0.56848
Trial1	3	1	blindfold	clockwise	practice	Free	1	0.5	0	8.377518	0.97991	-1.45497	-0.89816	1.01833438386842	-2.778198	-10.10321	-0.507351
Trial1	3	1	blindfold	clockwise	practice	Free	1	0.5	0	8.397507	0.96269	-1.45505	-0.90002	1.01198717311812	-2.843335	-10.23016	-0.720656
Trial1	3	1	blindfold	clockwise	practice	Free	1	0.5	0	8.417511	0.94499	-1.45512	-0.90217	1.00594572169064	-3.052479	-10.25978	-0.681393
Trial1	3	1	blindfold	clockwise	practice	Free	1	0.5	0	8.437515	0.9277	-1.45514	-0.9045399	1.00055976061465	-3.120618	-10.28517	-0.541658
Trial1	3	1	blindfold	clockwise	practice	Free	1	0.5	0	8.457504	0.90967	-1.45514	-0.90895	0.997005293465547	-3.157279	-10.37404	-0.294778
Trial1	3	1	blindfold	clockwise	practice	Free	1	0.5	0	8.477509	0.87409	-1.45527	-0.91119	0.984992620750899	-2.972466	-10.72951	-0.370389
Trial1	3	1	blindfold	clockwise	practice	Free	1	0.5	0	8.497513	0.8557301	-1.45537	-0.91347	0.980291471289899	-2.91772	-11.02574	-0.504907
Trial1	3	1	blindfold	clockwise	practice	Free	1	0.5	0	8.517517	0.83805	-1.4555	-0.91596	0.976350631069274	-3.00301	-11.30081	-0.686421
Trial1	3	1	blindfold	clockwise	practice	Free	1	0.5	0	8.537506	0.82049	-1.45564	-0.91869	0.972987716154208	-3.334286	-11.52509	-0.700401
Trial1	3	1	blindfold	clockwise	practice	Free	1	0.5	0	8.55751	0.80228	-1.45576	-0.92435	0.972520523811416	-3.692438	-11.69859	-0.59208
Trial1	3	1	blindfold	clockwise	practice	Free	1	0.5	0	8.577515	0.76568	-1.45591	-0.92766	0.964955400265289	-3.660163	-11.90595	-0.822704
Trial1	3	1	blindfold	clockwise	practice	Free	1	0.5	0	8.597504	0.74576	-1.45596	-0.9308	0.962697526466808	-3.455015	-11.95673	-0.641326
Trial1	3	1	blindfold	clockwise	practice	Free	1	0.5	0	8.617508	0.72742	-1.45596	-0.93408	0.961366370860218	-3.381435	-11.85094	-0.619738
Trial1	3	1	blindfold	clockwise	practice	Free	1	0.5	0	8.637512	0.70842	-1.45595	-0.94059	0.963404571609557	-3.294303	-11.99482	-0.478091
Trial1	3	1	blindfold	clockwise	practice	Free	1	0.5	0	8.657516	0.6703	-1.45612	-0.94389	0.959130011144643	-2.9507	-12.43493	-0.614436
Trial1	3	1	blindfold	clockwise	practice	Free	1	0.5	0	8.677505	0.65161	-1.45622	-0.94701	0.959069070835098	-3.04436	-12.45609	-0.529967
Trial1	3	1	blindfold	clockwise	practice	Free	1	0.5	0	8.69751	0.63383	-1.45621	-0.9499199	0.959300967605692	-3.104825	-12.21064	-0.343156
Trial1	3	1	blindfold	clockwise	practice	Free	1	0.5	0	8.717514	0.61634	-1.45613	-0.9525501	0.959628363438224	-2.803361	-12.16832	-0.23853
Trial1	3	1	blindfold	clockwise	practice	Free	1	0.5	0	8.737518	0.59935	-1.4561	-0.957	0.962143154891679	-2.399532	-12.34183	-0.142296
Trial1	3	1	blindfold	clockwise	practice	Free	1	0.5	0	8.757507	0.56809	-1.45627	-0.95878	0.96119473654298	-1.583945	-12.71	-0.198393
Trial1	3	1	blindfold	clockwise	practice	Free	1	0.5	0	8.777512	0.55469	-1.45636	-0.96035	0.961906018958968	-1.608786	-12.8708	-0.314792
Trial1	3	1	blindfold	clockwise	practice	Free	1	0.5	0	8.797516	0.54367	-1.45645	-0.96189	0.962880785291548	-1.918221	-13.08663	-0.380261
Trial1	3	1	blindfold	clockwise	practice	Free	1	0.5	0	8.817505	0.5334	-1.45654	-0.96325	0.963828927478611	-2.227394	-13.24743	-0.392588
Trial1	3	1	blindfold	clockwise	practice	Free	1	0.5	0	8.837509	0.52459	-1.45661	-0.96545	0.965763151556105	-2.463738	-13.22204	-0.356523
Trial1	3	1	blindfold	clockwise	practice	Free	1	0.5	0	8.857513	0.50925	-1.45649	-0.96615	0.966194324939753	-2.591059	-12.57034	-0.067987
Trial1	3	1	blindfold	clockwise	practice	Free	1	0.5	0	8.877518	0.50251	-1.45629	-0.96653	0.966533224557581	-2.25435	-12.22757	0.089912
Trial1	3	1	blindfold	clockwise	practice	Free	1	0.5	0	8.897507	0.49669	-1.45614	-0.9666901	0.966695730253732	-1.727858	-12.26989	0.086329
Trial1	3	1	blindfold	clockwise	practice	Free	1	0.5	0	8.917511	0.49225	-1.45614	-0.9668	0.966831036505528	-1.370976	-12.53649	-0.059498
Trial1	3	1	blindfold	clockwise	practice	Free	1	0.5	0	8.937515	0.48961	-1.45626	-0.96693	0.966985852394329	-1.169929	-12.82425	-0.306126
Trial1	3	1	blindfold	clockwise	practice	Free	1	0.5	0	8.957504	0.48875	-1.45647	-0.96695	0.967015441173296	-1.216199	-12.98506	-0.432302
Trial1	3	1	blindfold	clockwise	practice	Free	1	0.5	0	8.977509	0.48868	-1.45647	-0.96696	0.967026211426944	-1.381137	-12.84964	-0.197805
Trial1	3	1	blindfold	clockwise	practice	Free	1	0.5	0	8.997513	0.48861	-1.45642	-0.96697	0.967037105931962	-1.425724	-12.64652	-0.166977
Trial1	3	1	blindfold	clockwise	practice	Free	1	0.5	0	9.017517	0.48853	-1.45634	-0.96699	0.967058017879814	-1.443643	-12.44762	-0.274256
Trial1	3	1	blindfold	clockwise	practice	Free	1	0.5	0	9.037506	0.48845	-1.45625	-0.96705	0.967118927917101	-1.507775	-12.38415	-0.448373
Trial1	3	1	blindfold	clockwise	practice	Free	1	0.5	0	9.05751	0.48828	-1.45617	-0.96709	0.967161024403526	-1.437131	-12.20641	-0.608657
Trial1	3	1	blindfold	clockwise	practice	Free	1	0.5	0	9.077515	0.48821	-1.45611	-0.96713	0.967201867006229	-1.220506	-12.12177	-0.733424
Trial1	3	1	blindfold	clockwise	practice	Free	1	0.5	0	9.097504	0.48815	-1.45606	-0.96718	0.967252604702231	-0.992405	-12.0583	-0.840423
Trial1	3	1	blindfold	clockwise	practice	Free	1	0.5	0	9.117508	0.4881	-1.45603	-0.96724	0.96731323562442	-0.647805	-12.02021	-1.09621
Trial1	3	1	blindfold	clockwise	practice	Free	1	0.5	0	9.137512	0.48807	-1.45601	-0.96737	0.967443533899173	-0.452804	-11.98636	-1.154639
Trial2	1	1	blindfold	clockwise	practice	Guided	1	-0.5	-0.5	0	-0.58456	-1.45305	-1.29945	0.803909550480423	-2.098075	-6.438467	1.20087
Trial2	1	1	blindfold	clockwise	practice	Guided	1	-0.5	-0.5	0.002746582	-0.58449	-1.45305	-1.29945	0.803902193016795	-2.104326	-6.358063	1.161029
Trial2	1	1	blindfold	clockwise	practice	Guided	1	-0.5	-0.5	0.02275085	-0.58449	-1.45305	-1.29945	0.803902193016795	-2.104326	-6.358063	1.161029
Trial2	1	1	blindfold	clockwise	practice	Guided	1	-0.5	-0.5	0.04273987	-0.58465	-1.45311	-1.29945	0.803919022513903	-2.083562	-6.544262	1.155143
Trial2	1	1	blindfold	clockwise	practice	Guided	1	-0.5	-0.5	0.06274414	-0.58518	-1.45323	-1.29947	0.803995035954201	-2.003169	-6.755852	0.99178
Trial2	1	1	blindfold	clockwise	practice	Guided	1	-0.5	-0.5	0.08274841	-0.58588	-1.45335	-1.29951	0.80410920573102	-1.850855	-6.887038	0.877965
Trial2	1	1	blindfold	clockwise	practice	Guided	1	-0.5	-0.5	0.1027374	-0.58655	-1.45344	-1.29955	0.804220743447607	-1.773836	-7.039383	0.778611
Trial2	1	1	blindfold	clockwise	practice	Guided	1	-0.5	-0.5	0.1227417	-0.58715	-1.4535	-1.29963	0.804365052855366	-1.813962	-7.111323	0.701312
Trial2	1	1	blindfold	clockwise	practice	Guided	1	-0.5	-0.5	0.142746	-0.58822	-1.45355	-1.29967	0.80452150186564	-2.062504	-7.073237	0.513389
Trial2	1	1	blindfold	clockwise	practice	Guided	1	-0.5	-0.5	0.1627502	-0.58892	-1.45356	-1.29971	0.804638370016514	-2.16471	-7.162105	0.509034
Trial2	1	1	blindfold	clockwise	practice	Guided	1	-0.5	-0.5	0.1827393	-0.58989	-1.45358	-1.29973	0.804765925500971	-2.197353	-7.289059	0.524693
Trial2	1	1	blindfold	clockwise	practice	Guided	1	-0.5	-0.5	0.2027435	-0.5911	-1.45362	-1.29974	0.804911923436939	-2.224619	-7.365231	0.501759
Trial2	1	1	blindfold	clockwise	practice	Guided	1	-0.5	-0.5	0.2227478	-0.59255	-1.45366	-1.29976	0.805097336631796	-2.213679	-7.382158	0.531016
Trial2	1	1	blindfold	clockwise	practice	Guided	1	-0.5	-0.5	0.2427521	-0.59618	-1.45371	-1.29979	0.805552406915727	-2.225127	-7.458331	0.388657
Trial2	1	1	blindfold	clockwise	practice	Guided	1	-0.5	-0.5	0.2627411	-0.59848	-1.45373	-1.29981	0.805850008462927	-2.283291	-7.466794	0.351679
Trial2	1	1	blindfold	clockwise	practice	Guided	1	-0.5	-0.5	0.2827454	-0.60085	-1.45375	-1.29985	0.806182808948156	-2.323561	-7.509112	0.32606
Trial2	1	1	blindfold	clockwise	practice	Guided	1	-0.5	-0.5	0.3027496	-0.60359	-1.45377	-1.29991	0.806589621490387	-2.340203	-7.678384	0.124564
Trial2	1	1	blindfold	clockwise	practice	Guided	1	-0.5	-0.5	0.3227386	-0.60673	-1.45383	-1.30004	0.807127810055999	-2.347521	-7.906902	-0.013886
Trial2	1	1	blindfold	clockwise	practice	Guided	1	-0.5	-0.5	0.3427429	-0.61373	-1.45401	-1.30006	0.808103071162623	-2.32161	-8.105796	-0.106964
Trial2	1	1	blindfold	clockwise	practice	Guided	1	-0.5	-0.5	0.3627472	-0.61753	-1.45407	-1.30008	0.808666316435391	-2.265208	-8.249677	-0.191117
Trial2	1	1	blindfold	clockwise	practice	Guided	1	-0.5	-0.5	0.3827515	-0.6212	-1.45413	-1.30012	0.809247579517981	-2.271778	-8.457036	-0.265739
Trial2	1	1	blindfold	clockwise	practice	Guided	1	-0.5	-0.5	0.4027405	-0.62513	-1.45422	-1.30018	0.809904612943147	-2.336867	-8.643235	-0.377834
Trial2	1	1	blindfold	clockwise	practice	Guided	1	-0.5	-0.5	0.4227448	-0.6291	-1.45432	-1.3003	0.810646091184224	-2.541169	-8.808275	-0.575548
Trial2	1	1	blindfold	clockwise	practice	Guided	1	-0.5	-0.5	0.442749	-0.63766	-1.45446	-1.30035	0.812102411423603	-3.196942	-9.011401	-0.727275
Trial2	1	1	blindfold	clockwise	practice	Guided	1	-0.5	-0.5	0.462738	-0.64282	-1.4545	-1.30038	0.813022560221422	-3.42613	-9.062183	-0.764082
Trial2	1	1	blindfold	clockwise	practice	Guided	1	-0.5	-0.5	0.4827423	-0.64883	-1.45454	-1.30039	0.814109653650195	-3.713761	-9.091806	-0.786244
Trial2	1	1	blindfold	clockwise	practice	Guided	1	-0.5	-0.5	0.5027466	-0.65615	-1.45455	-1.30038	0.815469771457823	-3.962876	-9.070647	-0.755562
Trial2	1	1	blindfold	clockwise	practice	Guided	1	-0.5	-0.5	0.5227509	-0.66459	-1.45455	-1.30038	0.817127896542468	-4.242873	-9.193369	-0.835231
Trial2	1	1	blindfold	clockwise	practice	Guided	1	-0.5	-0.5	0.5427399	-0.68651	-1.45474	-1.30055	0.821989199796508	-4.651755	-9.85353	-1.105673
Trial2	1	1	blindfold	clockwise	practice	Guided	1	-0.5	-0.5	0.5627441	-0.69981	-1.45491	-1.30061	0.825166967489607	-4.830843	-10.06512	-1.25331
Trial2	1	1	blindfold	clockwise	practice	Guided	1	-0.5	-0.5	0.5827484	-0.7148	-1.45502	-1.30065	0.828962769132842	-5.019258	-10.09051	-1.311739
Trial2	1	1	blindfold	clockwise	practice	Guided	1	-0.5	-0.5	0.6027374	-0.73161	-1.45504	-1.30064	0.833467204473102	-5.19468	-10.01857	-1.279213
Trial2	1	1	blindfold	clockwise	practice	Guided	1	-0.5	-0.5	0.6227417	-0.75038	-1.45503	-1.30061	0.838848401651659	-5.22527	-10.07358	-1.198123
Trial2	1	1	blindfold	clockwise	practice	Guided	1	-0.5	-0.5	0.642746	-0.79579	-1.45508	-1.30064	0.85353155929986	-4.979601	-10.29787	-1.22242
Trial2	1	1	blindfold	clockwise	practice	Guided	1	-0.5	-0.5	0.6627502	-0.81942	-1.45516	-1.30071	0.862070512344314	-4.827823	-10.5687	-1.496667
Trial2	1	1	blindfold	clockwise	practice	Guided	1	-0.5	-0.5	0.6827393	-0.84602	-1.45528	-1.30077	0.872331641480609	-4.70642	-10.82261	-1.578275
Trial2	1	1	blindfold	clockwise	practice	Guided	1	-0.5	-0.5	0.7027435	-0.87223	-1.4554	-1.30083	0.883110228953154	-4.499421	-10.97496	-1.673179
Trial2	1	1	blindfold	clockwise	practice	Guided	1	-0.5	-0.5	0.7227478	-0.9011	-1.45548	-1.30093	0.895751028441296	-4.40068	-10.97496	-1.829603
Trial2	1	1	blindfold	clockwise	practice	Guided	1	-0.5	-0.5	0.7427521	-0.96021	-1.45555	-1.30097	0.923767436971461	-3.88281	-11.22463	-1.929544
Trial2	1	1	blindfold	clockwise	practice	Guided	1	-0.5	-0.5	0.7627411	-0.98991	-1.45561	-1.30101	0.938950831430477	-3.673228	-11.40237	-1.977872
Trial2	1	1	blindfold	clockwise	practice	Guided	1	-0.5	-0.5	0.7827454	-1.02056	-1.4557	-1.3011	0.955376353016814	-3.583522	-11.64358	-2.207975
Trial2	1	1	blindfold	clockwise	practice	Guided	1	-0.5	-0.5	0.8027496	-1.04933	-1.45582	-1.3012	0.971434375167069	-3.61405	-11.8721	-2.430161
Trial2	1	1	blindfold	clockwise	practice	Guided	1	-0.5	-0.5	0.8227386	-1.08063	-1.45593	-1.30126	0.989519434673767	-3.587274	-12.01175	-2.540707
Trial2	1	1	blindfold	clockwise	practice	Guided	1	-0.5	-0.5	0.8427429	-1.13807	-1.45603	-1.30126	1.02428066831624	-3.331296	-12.07522	-2.423829
Trial2	1	1	blindfold	clockwise	practice	Guided	1	-0.5	-0.5	0.8627472	-1.16836	-1.45605	-1.30132	1.04346487576235	-3.158292	-12.21064	-2.70654
Trial2	1	1	blindfold	clockwise	practice	Guided	1	-0.5	-0.5	0.8827515	-1.19631	-1.45611	-1.30139	1.0616371793479	-3.128584	-12.38415	-2.803478
Trial2	1	1	blindfold	clockwise	practice	Guided	1	-0.5	-0.5	0.9027405	-1.22278	-1.45617	-1.30146	1.07923541863759	-3.158968	-12.38415	-2.957198
Trial2	1	1	blindfold	clockwise	practice	Guided	1	-0.5	-0.5	0.9227448	-1.2502	-1.45619	-1.30143	1.09776596494141	-3.124036	-12.35876	-2.906534
Trial2	1	1	blindfold	clockwise	practice	Guided	1	-0.5	-0.5	0.942749	-1.30197	-1.45614	-1.30143	1.13377507159275	-3.059752	-12.20641	-2.733119
Trial2	1	1	blindfold	clockwise	practice	Guided	1	-0.5	-0.5	0.962738	-1.30817	-1.45613	-1.30139	1.13814081288214	-6.45391	-11.71975	-3.044626
Trial2	1	1	blindfold	clockwise	practice	Guided	1	-0.5	-0.5	0.9827423	-1.3066	-1.4561	-1.30125	1.1369279005335	-10.7284	-11.65628	-0.554933
Trial2	1	1	blindfold	clockwise	practice	Guided	1	-0.5	-0.5	1.002747	-1.30644	-1.45602	-1.30109	1.13670157292963	-12.60728	-10.33595	1.367459
Trial2	1	1	blindfold	clockwise	practice	Guided	1	-0.5	-0.5	1.022751	-1.30643	-1.4557	-1.30088	1.13654653180395	-11.90699	-8.981779	1.220763
Trial2	1	1	blindfold	clockwise	practice	Guided	1	-0.5	-0.5	1.04274	-1.30622	-1.45523	-1.30085	1.13637650145337	-9.337442	-10.848	-0.541283
Trial2	1	1	blindfold	clockwise	practice	Guided	1	-0.5	-0.5	1.062744	-1.30596	-1.45528	-1.30082	1.13617079967497	-7.975406	-12.2318	-1.08993
Trial2	1	1	blindfold	clockwise	practice	Guided	1	-0.5	-0.5	1.082748	-1.30549	-1.45549	-1.30078	1.13580934514877	-7.012094	-12.57458	-1.197485
Trial2	1	1	blindfold	clockwise	practice	Guided	1	-0.5	-0.5	1.102737	-1.30506	-1.45571	-1.30077	1.13549730175435	-6.746596	-12.51533	-1.104618
Trial2	1	1	blindfold	clockwise	practice	Guided	1	-0.5	-0.5	1.122742	-1.30488	-1.45577	-1.30076	1.1353626232933	-6.999962	-12.10485	-1.302258
Trial2	1	1	blindfold	clockwise	practice	Guided	1	-0.5	-0.5	1.142746	-1.30471	-1.45578	-1.30075	1.13523505599277	-8.464722	-11.36428	-1.31372
Trial2	1	1	blindfold	clockwise	practice	Guided	1	-0.5	-0.5	1.16275	-1.3047	-1.45577	-1.30074	1.13522089427891	-9.811053	-11.30927	-0.957243
Trial2	1	1	blindfold	clockwise	practice	Guided	1	-0.5	-0.5	1.182739	-1.30474	-1.45576	-1.30071	1.13522809826247	-10.9732	-11.17808	-0.568684
Trial2	1	1	blindfold	clockwise	practice	Guided	1	-0.5	-0.5	1.202744	-1.30482	-1.45574	-1.30067	1.13525672139086	-11.865	-10.76337	-0.181894
Trial2	1	1	blindfold	clockwise	practice	Guided	1	-0.5	-0.5	1.222748	-1.30494	-1.4557	-1.30059	1.13528533387842	-12.58167	-10.36981	0.125074
Trial2	1	1	blindfold	clockwise	practice	Guided	1	-0.5	-0.5	1.242752	-1.3052	-1.45559	-1.30056	1.13544850991488	-13.00272	-10.49253	0.175226
Trial2	1	1	blindfold	clockwise	practice	Guided	1	-0.5	-0.5	1.262741	-1.30531	-1.45557	-1.30053	1.13550536125302	-12.74234	-10.848	0.17791
Trial2	1	1	blindfold	clockwise	practice	Guided	1	-0.5	-0.5	1.282745	-1.3054	-1.45556	-1.3005	1.13554810066373	-12.47396	-11.18655	0.044085
Trial2	1	1	blindfold	clockwise	practice	Guided	1	-0.5	-0.5	1.30275	-1.30547	-1.45557	-1.30048	1.13558369955206	-12.26582	-11.37275	-0.05135
Trial2	1	1	blindfold	clockwise	practice	Guided	1	-0.5	-0.5	1.322739	-1.30552	-1.45558	-1.30044	1.13559081139148	-12.05709	-11.4066	-0.124771
Trial2	1	1	blindfold	clockwise	practice	Guided	1	-0.5	-0.5	1.342743	-1.3056	-1.4556	-1.30042	1.13563352083269	-11.98343	-11.29234	-0.073349
Trial2	1	1	blindfold	clockwise	practice	Guided	1	-0.5	-0.5	1.362747	-1.30564	-1.4556	-1.3004	1.1356478199157	-12.23948	-11.37275	-0.014592
Trial2	1	1	blindfold	clockwise	practice	Guided	1	-0.5	-0.5	1.382751	-1.30568	-1.45561	-1.30037	1.13565506334106	-12.52648	-11.33889	0.015311
Trial2	1	1	blindfold	clockwise	practice	Guided	1	-0.5	-0.5	1.40274	-1.30574	-1.45561	-1.30035	1.13568348998501	-12.76763	-11.20347	0.12983
Trial2	1	1	blindfold	clockwise	practice	Guided	1	-0.5	-0.5	1.422745	-1.3058	-1.45561	-1.3003	1.13569091810113	-13.07441	-11.00881	0.221044
Trial2	1	1	blindfold	clockwise	practice	Guided	1	-0.5	-0.5	1.442749	-1.30594	-1.45558	-1.30027	1.13576905497519	-13.38325	-10.90302	0.34526
Trial2	1	1	blindfold	clockwise	practice	Guided	1	-0.5	-0.5	1.462738	-1.30601	-1.45557	-1.30024	1.13579762902883	-13.31327	-10.89032	0.616589
Trial2	1	1	blindfold	clockwise	practice	Guided	1	-0.5	-0.5	1.482742	-1.30606	-1.45556	-1.30022	1.13581896542697	-13.28156	-10.93687	0.649725
Trial2	1	1	blindfold	clockwise	practice	Guided	1	-0.5	-0.5	1.502747	-1.30611	-1.45556	-1.3002	1.13584038857719	-13.24321	-11.04266	0.47951
Trial2	1	1	blindfold	clockwise	practice	Guided	1	-0.5	-0.5	1.522751	-1.30616	-1.45556	-1.30017	1.13585467503669	-13.15652	-11.30081	0.219086
Trial2	1	1	blindfold	clockwise	practice	Guided	1	-0.5	-0.5	1.54274	-1.30622	-1.45558	-1.30014	1.13587624029153	-13.03299	-11.34735	0.42925
Trial2	1	1	blindfold	clockwise	practice	Guided	1	-0.5	-0.5	1.562744	-1.30625	-1.45559	-1.30013	1.13589042446858	-13.10736	-11.20347	0.494247
Trial2	1	1	blindfold	clockwise	practice	Guided	1	-0.5	-0.5	1.582748	-1.30628	-1.45559	-1.30011	1.13589772448621	-13.17373	-11.19501	0.411539
Trial2	1	1	blindfold	clockwise	practice	Guided	1	-0.5	-0.5	1.602737	-1.30631	-1.45559	-1.30009	1.13590477304748	-13.2307	-11.20771	0.479959
Trial2	1	1	blindfold	clockwise	practice	Guided	1	-0.5	-0.5	1.622742	-1.30634	-1.45559	-1.30005	1.13589796938869	-13.29495	-11.18655	0.575192
Trial2	1	1	blindfold	clockwise	practice	Guided	1	-0.5	-0.5	1.642746	-1.3064	-1.45558	-1.30003	1.13592651505872	-13.49916	-11.04266	0.781719
Trial2	1	1	blindfold	clockwise	practice	Guided	1	-0.5	-0.5	1.66275	-1.30644	-1.45558	-1.29999	1.13592657182543	-13.56071	-10.88609	0.989542
Trial2	1	1	blindfold	clockwise	practice	Guided	1	-0.5	-0.5	1.682739	-1.30647	-1.45556	-1.29995	1.13591985988494	-13.6067	-10.6745	1.452386
Trial2	1	1	blindfold	clockwise	practice	Guided	1	-0.5	-0.5	1.702744	-1.3065	-1.45553	-1.29987	1.13588477492975	-13.5491	-10.3952	2.086943
Trial2	1	1	blindfold	clockwise	practice	Guided	1	-0.5	-0.5	1.722748	-1.30652	-1.45549	-1.29937	1.13554690500465	-13.48589	-10.12436	3.017219
Trial2	1	1	blindfold	clockwise	practice	Guided	1	-0.5	-0.5	1.742752	-1.30658	-1.45529	-1.29826	1.13480852539127	-13.51043	-10.0228	4.754452
Trial2	1	1	blindfold	clockwise	practice	Guided	1	-0.5	-0.5	1.762741	-1.30664	-1.45515	-1.29616	1.13337506773026	-13.53313	-9.963556	5.004945
Trial2	1	1	blindfold	clockwise	practice	Guided	1	-0.5	-0.5	1.782745	-1.30672	-1.45504	-1.29277	1.13105318761118	-13.67147	-9.912775	5.197938
Trial2	1	1	blindfold	clockwise	practice	Guided	1	-0.5	-0.5	1.80275	-1.3068	-1.45496	-1.28802	1.12778615168362	-13.87668	-9.625012	5.442666
Trial2	1	1	blindfold	clockwise	practice	Guided	1	-0.5	-0.5	1.822739	-1.3069	-1.45484	-1.27306	1.11745656078321	-14.00504	-9.358409	5.810009
Trial2	1	1	blindfold	clockwise	practice	Guided	1	-0.5	-0.5	1.842743	-1.30702	-1.45463	-1.26295	1.11057372865487	-14.07615	-9.227223	5.925884
Trial2	1	1	blindfold	clockwise	practice	Guided	1	-0.5	-0.5	1.862747	-1.30702	-1.45462	-1.25117	1.10251431654378	-13.95338	-9.286468	5.71882
Trial2	1	1	blindfold	clockwise	practice	Guided	1	-0.5	-0.5	1.882751	-1.30699	-1.45463	-1.23777	1.09340633057673	-13.84308	-9.299164	5.771905
Trial2	1	1	blindfold	clockwise	practice	Guided	1	-0.5	-0.5	1.90274	-1.30693	-1.45464	-1.22252	1.08313031139651	-13.59853	-9.299164	5.410498
Trial2	1	1	blindfold	clockwise	practice	Guided	1	-0.5	-0.5	1.922745	-1.30681	-1.45468	-1.18833	1.06053774934817	-13.28433	-9.536145	5.609971
Trial2	1	1	blindfold	clockwise	practice	Guided	1	-0.5	-0.5	1.942749	-1.3065	-1.45481	-1.16952	1.0481885518102	-12.75381	-9.544608	5.494177
Trial2	1	1	blindfold	clockwise	practice	Guided	1	-0.5	-0.5	1.962738	-1.30639	-1.45479	-1.14961	1.03549896930388	-12.63363	-9.349945	5.272291
Trial2	1	1	blindfold	clockwise	practice	Guided	1	-0.5	-0.5	1.982742	-1.30634	-1.45472	-1.12898	1.02264365906276	-12.60308	-9.375336	4.748985
Trial2	1	1	blindfold	clockwise	practice	Guided	1	-0.5	-0.5	2.002747	-1.30631	-1.4547	-1.10767	1.0096526553107	-12.6702	-9.510754	4.751282
Trial2	1	1	blindfold	clockwise	practice	Guided	1	-0.5	-0.5	2.022751	-1.30634	-1.45475	-1.06101	0.982301575677062	-12.85574	-9.472668	4.797447
Trial2	1	1	blindfold	clockwise	practice	Guided	1	-0.5	-0.5	2.04274	-1.30658	-1.45454	-1.03804	0.969566135279097	-13.57193	-8.605149	5.110641
Trial2	1	1	blindfold	clockwise	practice	Guided	1	-0.5	-0.5	2.062744	-1.30674	-1.45437	-1.01281	0.955930744780896	-13.66754	-8.859057	4.888366
Trial2	1	1	blindfold	clockwise	practice	Guided	1	-0.5	-0.5	2.082748	-1.30684	-1.45438	-0.98754	0.942701513708625	-13.9283	-9.201832	5.028367
Trial2	1	1	blindfold	clockwise	practice	Guided	1	-0.5	-0.5	2.102737	-1.30693	-1.45454	-0.96142	0.929539964757547	-13.95223	-9.307627	5.167659
Trial2	1	1	blindfold	clockwise	practice	Guided	1	-0.5	-0.5	2.122742	-1.307	-1.45463	-0.90654	0.903617102107748	-14.0723	-9.146819	5.549663
Trial2	1	1	blindfold	clockwise	practice	Guided	1	-0.5	-0.5	2.142746	-1.30699	-1.45448	-0.87743	0.890890615227851	-13.99455	-9.151051	4.756288
Trial2	1	1	blindfold	clockwise	practice	Guided	1	-0.5	-0.5	2.16275	-1.30697	-1.45455	-0.84758	0.878642365915705	-13.9238	-9.362641	4.960943
Trial2	1	1	blindfold	clockwise	practice	Guided	1	-0.5	-0.5	2.182739	-1.30696	-1.45461	-0.8179	0.867320489430946	-14.14608	-8.740566	5.050292
Trial2	1	1	blindfold	clockwise	practice	Guided	1	-0.5	-0.5	2.202744	-1.30701	-1.45449	-0.788	0.856860094219311	-13.96122	-8.859057	4.320574
Trial2	1	1	blindfold	clockwise	practice	Guided	1	-0.5	-0.5	2.222748	-1.30703	-1.45451	-0.72768	0.838531785534876	-14.15187	-9.379568	4.330748
Trial2	1	1	blindfold	clockwise	practice	Guided	1	-0.5	-0.5	2.242752	-1.30711	-1.45466	-0.69631	0.830640897210095	-14.25585	-8.808275	4.383488
Trial2	1	1	blindfold	clockwise	practice	Guided	1	-0.5	-0.5	2.262741	-1.30713	-1.45447	-0.66594	0.824011457689837	-14.16035	-8.96062	4.112409
Trial2	1	1	blindfold	clockwise	practice	Guided	1	-0.5	-0.5	2.282745	-1.3071	-1.45448	-0.63547	0.818390269210599	-14.13434	-9.256846	4.392185
Trial2	1	1	blindfold	clockwise	practice	Guided	1	-0.5	-0.5	2.30275	-1.30704	-1.45457	-0.60393	0.813704471676464	-14.08713	-8.672857	4.361948
Trial2	1	1	blindfold	clockwise	practice	Guided	1	-0.5	-0.5	2.322739	-1.30698	-1.45445	-0.54315	0.808132707862207	-13.7881	-8.875984	3.948759
Trial2	1	1	blindfold	clockwise	practice	Guided	1	-0.5	-0.5	2.342743	-1.3067	-1.45454	-0.5118	0.806786288700442	-13.01766	-8.905606	4.473891
Trial2	1	1	blindfold	clockwise	practice	Guided	1	-0.5	-0.5	2.362747	-1.30651	-1.4544	-0.48045	0.806746885842101	-12.28388	-8.355472	3.943286
Trial2	1	1	blindfold	clockwise	practice	Guided	1	-0.5	-0.5	2.382751	-1.3062	-1.45425	-0.45017	0.807738517192644	-11.65361	-8.79558	3.680376
Trial2	1	1	blindfold	clockwise	practice	Guided	1	-0.5	-0.5	2.40274	-1.30586	-1.45435	-0.42003	0.809818257056452	-11.0633	-9.07911	3.838742
Trial2	1	1	blindfold	clockwise	practice	Guided	1	-0.5	-0.5	2.422745	-1.30559	-1.45446	-0.36041	0.817594327966004	-10.85598	-8.613612	3.344861
Trial2	1	1	blindfold	clockwise	practice	Guided	1	-0.5	-0.5	2.442749	-1.3052	-1.45453	-0.33181	0.822578194397432	-10.23908	-9.311859	3.372535
Trial2	1	1	blindfold	clockwise	practice	Guided	1	-0.5	-0.5	2.462738	-1.30512	-1.45458	-0.30317	0.828830652816454	-10.51586	-8.58399	3.914303
Trial2	1	1	blindfold	clockwise	practice	Guided	1	-0.5	-0.5	2.482742	-1.3052	-1.45436	-0.27365	0.836409781303099	-10.58745	-8.571294	3.702631
Trial2	1	1	blindfold	clockwise	practice	Guided	1	-0.5	-0.5	2.502747	-1.3053	-1.45432	-0.24602	0.844401522712236	-10.84836	-9.12566	3.564389
Trial2	1	1	blindfold	clockwise	practice	Guided	1	-0.5	-0.5	2.522751	-1.30541	-1.45445	-0.18733	0.863972016072271	-11.07788	-8.833666	4.072125
Trial2	1	1	blindfold	clockwise	practice	Guided	1	-0.5	-0.5	2.54274	-1.30567	-1.45419	-0.15701	0.875640527575923	-11.3534	-8.643235	4.067152
Trial2	1	1	blindfold	clockwise	practice	Guided	1	-0.5	-0.5	2.562744	-1.30567	-1.45429	-0.12737	0.887669591057883	-11.29085	-8.922534	4.084468
Trial2	1	1	blindfold	clockwise	practice	Guided	1	-0.5	-0.5	2.582748	-1.30562	-1.4544	-0.097101	0.900750415993611	-11.31431	-8.465499	4.715927
Trial2	1	1	blindfold	clockwise	practice	Guided	1	-0.5	-0.5	2.602737	-1.30562	-1.45424	-0.06658	0.914809599098696	-10.94569	-8.330082	4.043474
Trial2	1	1	blindfold	clockwise	practice	Guided	1	-0.5	-0.5	2.622742	-1.30552	-1.45418	-0.004184	0.945883648729877	-10.71828	-8.901375	3.396047
Trial2	1	1	blindfold	clockwise	practice	Guided	1	-0.5	-0.5	2.642746	-1.30529	-1.4544	0.026132	0.961928708373556	-10.57143	-8.224287	3.829366
Trial2	1	1	blindfold	clockwise	practice	Guided	1	-0.5	-0.5	2.66275	-1.30525	-1.45427	0.056029	0.978568187202417	-10.22869	-8.981779	3.251042
Trial2	1	1	blindfold	clockwise	practice	Guided	1	-0.5	-0.5	2.682739	-1.30518	-1.45437	0.085466	0.995532713569996	-10.19921	-9.096037	3.262834
Trial2	1	1	blindfold	clockwise	practice	Guided	1	-0.5	-0.5	2.702744	-1.30513	-1.45448	0.11563	1.01352583720602	-10.43467	-8.39779	3.740168
Trial2	1	1	blindfold	clockwise	practice	Guided	1	-0.5	-0.5	2.722748	-1.30517	-1.45435	0.17352	1.04972758990476	-10.34859	-8.596685	3.204489
Trial2	1	1	blindfold	clockwise	practice	Guided	1	-0.5	-0.5	2.742752	-1.30513	-1.45451	0.20161	1.06793769264746	-10.29994	-8.808275	3.909051
Trial2	1	1	blindfold	clockwise	practice	Guided	1	-0.5	-0.5	2.762741	-1.30515	-1.45436	0.22953	1.08649915450285	-10.44219	-8.084637	3.411782
Trial2	1	1	blindfold	clockwise	practice	Guided	1	-0.5	-0.5	2.782745	-1.30516	-1.45421	0.25749	1.1054743872853	-10.13344	-8.91407	2.79802
Trial2	1	1	blindfold	clockwise	practice	Guided	1	-0.5	-0.5	2.80275	-1.30507	-1.45438	0.28391	1.12367818856719	-9.907409	-8.994474	2.862438
Trial2	1	1	blindfold	clockwise	practice	Guided	1	-0.5	-0.5	2.822739	-1.30497	-1.45446	0.30885	1.14114629114015	-9.967203	-8.571294	3.917995
Trial2	1	1	blindfold	clockwise	practice	Guided	1	-0.5	-0.5	2.842743	-1.30495	-1.45441	0.30781	1.14039533080952	-10.8722	-8.156578	12.06592
Trial2	1	1	blindfold	clockwise	practice	Guided	1	-0.5	-0.5	2.862747	-1.30536	-1.45389	0.30688	1.140026397287	-14.31668	-4.707661	12.04288
Trial2	1	1	blindfold	clockwise	practice	Guided	1	-0.5	-0.5	2.882751	-1.30608	-1.45344	0.30608	1.13996935068905	-14.94626	-7.792643	9.031317
Trial2	1	1	blindfold	clockwise	practice	Guided	1	-0.5	-0.5	2.90274	-1.30649	-1.45356	0.30576	1.14003298283385	-15.24211	-6.971674	8.100726
Trial2	1	1	blindfold	clockwise	practice	Guided	1	-0.5	-0.5	2.922745	-1.30664	-1.45352	0.30571	1.14010384128021	-14.29681	-5.799465	10.57577
Trial2	1	1	blindfold	clockwise	practice	Guided	1	-0.5	-0.5	2.942749	-1.30661	-1.4535	0.30565	1.14004016982869	-11.20347	-7.466794	9.585269
Trial2	1	1	blindfold	clockwise	practice	Guided	1	-0.5	-0.5	2.962738	-1.30654	-1.45353	0.3056	1.13995531991746	-10.25641	-8.173505	9.375702
Trial2	1	1	blindfold	clockwise	practice	Guided	1	-0.5	-0.5	2.982742	-1.30643	-1.45356	0.30558	1.13986334123667	-9.767376	-8.084637	9.823526
Trial2	1	1	blindfold	clockwise	practice	Guided	1	-0.5	-0.5	3.002747	-1.30633	-1.45358	0.30559	1.13979966113285	-9.844722	-7.674153	11.09589
Trial2	1	1	blindfold	clockwise	practice	Guided	1	-0.5	-0.5	3.022751	-1.30626	-1.45359	0.30567	1.13980661373218	-10.47212	-7.454099	12.09049
Trial2	1	1	blindfold	clockwise	practice	Guided	1	-0.5	-0.5	3.04274	-1.3062	-1.45359	0.30573	1.13980669124027	-12.196	-6.942051	13.3889
Trial2	1	1	blindfold	clockwise	practice	Guided	1	-0.5	-0.5	3.062744	-1.3062	-1.45358	0.3058	1.13985617935251	-12.79344	-6.726229	13.99034
Trial2	1	1	blindfold	clockwise	practice	Guided	1	-0.5	-0.5	3.082748	-1.30622	-1.45357	0.30588	1.13992689202933	-13.06163	-6.616203	14.46565
Trial2	1	1	blindfold	clockwise	practice	Guided	1	-0.5	-0.5	3.102737	-1.30623	-1.45356	0.30595	1.13998340277463	-12.95094	-6.573885	14.47784
Trial2	1	1	blindfold	clockwise	practice	Guided	1	-0.5	-0.5	3.122742	-1.30624	-1.45355	0.30605	1.14006117551143	-12.57353	-6.823561	14.29029
Trial2	1	1	blindfold	clockwise	practice	Guided	1	-0.5	-0.5	3.142746	-1.30622	-1.45354	0.30608	1.14006831578986	-11.40198	-7.026687	13.48883
Trial2	1	1	blindfold	clockwise	practice	Guided	1	-0.5	-0.5	3.16275	-1.30618	-1.45354	0.3061	1.1400541304779	-10.76679	-6.692375	13.1348
Trial2	1	1	blindfold	clockwise	practice	Guided	1	-0.5	-0.5	3.182739	-1.30614	-1.45353	0.30611	1.14003286618647	-10.27489	-6.565421	12.80037
Trial2	1	1	blindfold	clockwise	practice	Guided	1	-0.5	-0.5	3.202744	-1.30608	-1.45352	0.30611	1.13999055074979	-9.964414	-6.861647	12.39611
Trial2	1	1	blindfold	clockwise	practice	Guided	1	-0.5	-0.5	3.222748	-1.30603	-1.45352	0.30614	1.13997637079147	-9.837938	-7.280595	12.37849
Trial2	1	1	blindfold	clockwise	practice	Guided	1	-0.5	-0.5	3.242752	-1.30592	-1.45355	0.30616	1.13991271795699	-9.994499	-7.830729	13.07853
Trial2	1	1	blindfold	clockwise	practice	Guided	1	-0.5	-0.5	3.262741	-1.30587	-1.45357	0.30619	1.13989852430145	-10.2815	-7.792643	13.47427
Trial2	1	1	blindfold	clockwise	practice	Guided	1	-0.5	-0.5	3.282745	-1.30584	-1.45358	0.30622	1.13989859672306	-10.54025	-7.864584	13.62552
Trial2	1	1	blindfold	clockwise	practice	Guided	1	-0.5	-0.5	3.30275	-1.30581	-1.4536	0.30625	1.13989867072019	-10.64835	-8.084637	13.59743
Trial2	1	1	blindfold	clockwise	practice	Guided	1	-0.5	-0.5	3.322739	-1.30579	-1.45363	0.3063	1.13991977982668	-10.54016	-8.207359	13.57697
Trial2	1	1	blindfold	clockwise	practice	Guided	1	-0.5	-0.5	3.342743	-1.30572	-1.45367	0.30632	1.13988456694408	-9.766583	-8.16081	13.37328
Trial2	1	1	blindfold	clockwise	practice	Guided	1	-0.5	-0.5	3.362747	-1.30567	-1.45369	0.30632	1.13984917731935	-9.199038	-8.32585	12.95212
Trial2	1	1	blindfold	clockwise	practice	Guided	1	-0.5	-0.5	3.382751	-1.30561	-1.45372	0.3063	1.13979254373233	-8.633263	-8.406254	12.31441
Trial2	1	1	blindfold	clockwise	practice	Guided	1	-0.5	-0.5	3.40274	-1.30553	-1.45374	0.30627	1.13971488274633	-7.965142	-8.308923	11.6879
Trial2	1	1	blindfold	clockwise	practice	Guided	1	-0.5	-0.5	3.422745	-1.30541	-1.45377	0.30605	1.13947432047865	-7.199571	-8.313154	11.05187
Trial2	1	1	blindfold	clockwise	practice	Guided	1	-0.5	-0.5	3.442749	-1.30482	-1.4539	0.30585	1.13891595447027	-5.849549	-8.884447	10.10605
Trial2	1	1	blindfold	clockwise	practice	Guided	1	-0.5	-0.5	3.462738	-1.30443	-1.45403	0.30565	1.13849881572373	-5.219567	-9.151051	9.525973
Trial2	1	1	blindfold	clockwise	practice	Guided	1	-0.5	-0.5	3.482742	-1.3041	-1.45416	0.30551	1.13816659765272	-4.778796	-9.409191	9.339125
Trial2	1	1	blindfold	clockwise	practice	Guided	1	-0.5	-0.5	3.502747	-1.30384	-1.45427	0.30541	1.13791207240297	-4.390535	-9.544608	9.169631
Trial2	1	1	blindfold	clockwise	practice	Guided	1	-0.5	-0.5	3.522751	-1.30366	-1.45434	0.30532	1.13772121115299	-4.086123	-9.447277	9.062
Trial2	1	1	blindfold	clockwise	practice	Guided	1	-0.5	-0.5	3.54274	-1.30344	-1.45438	0.3053	1.13755178798002	-3.872093	-8.79558	9.671006
Trial2	1	1	blindfold	clockwise	practice	Guided	1	-0.5	-0.5	3.562744	-1.30334	-1.45437	0.30529	1.13747406031279	-3.748455	-8.53744	9.9465
Trial2	1	1	blindfold	clockwise	practice	Guided	1	-0.5	-0.5	3.582748	-1.30325	-1.45436	0.30528	1.13740342902419	-3.586404	-8.465499	10.20019
Trial2	1	1	blindfold	clockwise	practice	Guided	1	-0.5	-0.5	3.602737	-1.30316	-1.45436	0.30528	1.13733986943296	-3.388529	-8.376631	10.45871
Trial2	1	1	blindfold	clockwise	practice	Guided	1	-0.5	-0.5	3.622742	-1.30306	-1.45434	0.30528	1.13726924249962	-2.999954	-8.2793	10.67066
Trial2	1	1	blindfold	clockwise	practice	Guided	1	-0.5	-0.5	3.642746	-1.30284	-1.45431	0.30526	1.13709970031903	-2.106162	-8.071942	10.15658
Trial2	1	1	blindfold	clockwise	practice	Guided	1	-0.5	-0.5	3.66275	-1.30263	-1.45429	0.30524	1.13693724494676	-1.252484	-8.215823	10.0089
Trial2	1	1	blindfold	clockwise	practice	Guided	1	-0.5	-0.5	3.682739	-1.30227	-1.45428	0.30523	1.13667602643511	-0.382733	-8.710944	10.15278
Trial2	1	1	blindfold	clockwise	practice	Guided	1	-0.5	-0.5	3.702744	-1.30182	-1.45432	0.30521	1.13634436289791	0.447478	-9.476899	10.28584
Trial2	1	1	blindfold	clockwise	practice	Guided	1	-0.5	-0.5	3.722748	-1.30142	-1.45447	0.30519	1.13604793249348	1.089716	-10.08205	10.31538
Trial2	1	1	blindfold	clockwise	practice	Guided	1	-0.5	-0.5	3.742752	-1.30089	-1.45474	0.30517	1.13565992730874	1.831672	-9.790053	10.03041
Trial2	1	1	blindfold	clockwise	practice	Guided	1	-0.5	-0.5	3.762741	-1.30076	-1.45475	0.30514	1.13554701716037	1.95881	-9.523449	9.713249
Trial2	1	1	blindfold	clockwise	practice	Guided	1	-0.5	-0.5	3.782745	-1.30064	-1.45475	0.30511	1.13544108829924	2.07526	-9.413422	9.482656
Trial2	1	1	blindfold	clockwise	practice	Guided	1	-0.5	-0.5	3.80275	-1.30053	-1.45474	0.30508	1.13534224472848	2.291604	-9.404959	9.534631
Trial2	1	1	blindfold	clockwise	practice	Guided	1	-0.5	-0.5	3.822739	-1.30041	-1.45474	0.30499	1.13519386428646	2.637849	-9.54884	9.458449
Trial2	1	1	blindfold	clockwise	practice	Guided	1	-0.5	-0.5	3.842743	-1.30015	-1.45476	0.30489	1.13493964792199	3.42775	-9.514986	8.965752
Trial2	1	1	blindfold	clockwise	practice	Guided	1	-0.5	-0.5	3.862747	-1.29979	-1.45475	0.30468	1.13453689658367	4.032409	-9.443045	8.728166
Trial2	1	1	blindfold	clockwise	practice	Guided	1	-0.5	-0.5	3.882751	-1.29875	-1.45474	0.30439	1.13359822001536	4.686105	-9.493827	8.332473
Trial2	1	1	blindfold	clockwise	practice	Guided	1	-0.5	-0.5	3.90274	-1.29646	-1.45474	0.30406	1.13175133592709	5.11173	-9.434581	7.824524
Trial2	1	1	blindfold	clockwise	practice	Guided	1	-0.5	-0.5	3.922745	-1.29249	-1.4547	0.30353	1.1285835732995	5.29752	-9.235687	7.220969
Trial2	1	1	blindfold	clockwise	practice	Guided	1	-0.5	-0.5	3.942749	-1.27852	-1.45463	0.30356	1.11883950667399	5.315079	-9.311859	7.124605
Trial2	1	1	blindfold	clockwise	practice	Guided	1	-0.5	-0.5	3.962738	-1.26876	-1.45463	0.30376	1.1122149118324	5.28107	-9.151051	7.641968
Trial2	1	1	blindfold	clockwise	practice	Guided	1	-0.5	-0.5	3.982742	-1.2568	-1.45458	0.30404	1.10418587246901	5.112481	-9.024097	8.189472
Trial2	1	1	blindfold	clockwise	practice	Guided	1	-0.5	-0.5	4.002747	-1.24354	-1.45451	0.3043	1.09533106091806	4.93069	-8.770189	8.674152
Trial2	1	1	blindfold	clockwise	practice	Guided	1	-0.5	-0.5	4.022751	-1.22884	-1.4544	0.30457	1.08560609983704	4.802592	-8.452804	9.02549
Trial2	1	1	blindfold	clockwise	practice	Guided	1	-0.5	-0.5	4.04274	-1.19499	-1.45419	0.30465	1.06323686208608	4.724178	-8.465499	9.33129
Trial2	1	1	blindfold	clockwise	practice	Guided	1	-0.5	-0.5	4.062744	-1.17588	-1.45421	0.30469	1.05087568985544	4.754185	-8.478195	9.421314
Trial2	1	1	blindfold	clockwise	practice	Guided	1	-0.5	-0.5	4.082748	-1.15549	-1.45423	0.30469	1.03787910608297	4.947497	-8.579758	9.364132
Trial2	1	1	blindfold	clockwise	practice	Guided	1	-0.5	-0.5	4.102737	-1.13437	-1.45427	0.30469	1.02467129343995	4.948969	-8.558599	9.371105
Trial2	1	1	blindfold	clockwise	practice	Guided	1	-0.5	-0.5	4.122742	-1.11196	-1.45428	0.30481	1.01104603117793	4.927197	-8.541672	9.429438
Trial2	1	1	blindfold	clockwise	practice	Guided	1	-0.5	-0.5	4.142746	-1.06275	-1.45427	0.30491	0.982124053706613	4.628233	-8.503585	9.954592
Trial2	1	1	blindfold	clockwise	practice	Guided	1	-0.5	-0.5	4.16275	-1.03785	-1.45424	0.30488	0.968046718892956	4.391772	-8.304691	9.759777
Trial2	1	1	blindfold	clockwise	practice	Guided	1	-0.5	-0.5	4.182739	-1.01062	-1.45419	0.30476	0.953085229400822	4.454502	-8.431645	9.443726
Trial2	1	1	blindfold	clockwise	practice	Guided	1	-0.5	-0.5	4.202744	-0.98337	-1.4542	0.30459	0.938622186847692	4.445701	-8.359704	9.187949
Trial2	1	1	blindfold	clockwise	practice	Guided	1	-0.5	-0.5	4.222748	-0.9553	-1.45417	0.30407	0.924027422974393	4.439308	-8.258141	8.595452
Trial2	1	1	blindfold	clockwise	practice	Guided	1	-0.5	-0.5	4.242752	-0.89446	-1.45406	0.30394	0.895498872102065	4.875787	-7.970379	7.845693
Trial2	1	1	blindfold	clockwise	practice	Guided	1	-0.5	-0.5	4.262741	-0.86206	-1.45403	0.30392	0.881688593363132	5.015864	-8.152346	7.877023
Trial2	1	1	blindfold	clockwise	practice	Guided	1	-0.5	-0.5	4.282745	-0.83016	-1.45408	0.30392	0.869075950452965	5.112447	-8.410486	7.846964
Trial2	1	1	blindfold	clockwise	practice	Guided	1	-0.5	-0.5	4.30275	-0.7958699	-1.45419	0.30392	0.856636674969408	5.024684	-8.60938	7.886369
Trial2	1	1	blindfold	clockwise	practice	Guided	1	-0.5	-0.5	4.322739	-0.75921	-1.45429	0.30418	0.844923242399983	4.847442	-8.740566	8.017409
Trial2	1	1	blindfold	clockwise	practice	Guided	1	-0.5	-0.5	4.342743	-0.68277	-1.45432	0.30434	0.824844058876625	4.452146	-8.60938	8.684832
Trial2	1	1	blindfold	clockwise	practice	Guided	1	-0.5	-0.5	4.362747	-0.64459	-1.4543	0.30449	0.817380226119353	4.142866	-8.469731	8.954427
Trial2	1	1	blindfold	clockwise	practice	Guided	1	-0.5	-0.5	4.382751	-0.60605	-1.45425	0.30466	0.811618327192383	3.874721	-8.376631	9.343941
Trial2	1	1	blindfold	clockwise	practice	Guided	1	-0.5	-0.5	4.40274	-0.56505	-1.45417	0.30475	0.807374794304537	3.79783	-8.118492	9.491337
Trial2	1	1	blindfold	clockwise	practice	Guided	1	-0.5	-0.5	4.422745	-0.5287	-1.45408	0.30479	0.805301599361707	3.789705	-8.02116	9.527649
Trial2	1	1	blindfold	clockwise	practice	Guided	1	-0.5	-0.5	4.442749	-0.45007	-1.45399	0.30474	0.806287472907612	3.580644	-7.906902	9.499621
Trial2	1	1	blindfold	clockwise	practice	Guided	1	-0.5	-0.5	4.462738	-0.41261	-1.45398	0.30457	0.809302095010752	3.736146	-8.033856	9.096815
Trial2	1	1	blindfold	clockwise	practice	Guided	1	-0.5	-0.5	4.482742	-0.37274	-1.45401	0.30432	0.814325353922969	3.76987	-8.122723	8.557348
Trial2	1	1	blindfold	clockwise	practice	Guided	1	-0.5	-0.5	4.502747	-0.33271	-1.45405	0.30418	0.821396013611663	3.959059	-8.351241	8.298536
Trial2	1	1	blindfold	clockwise	practice	Guided	1	-0.5	-0.5	4.522751	-0.29355	-1.45417	0.30424	0.83031536374763	4.164433	-8.605149	8.365156
Trial2	1	1	blindfold	clockwise	practice	Guided	1	-0.5	-0.5	4.54274	-0.21289	-1.45427	0.30427	0.853980318453641	4.010295	-8.588221	8.538269
Trial2	1	1	blindfold	clockwise	practice	Guided	1	-0.5	-0.5	4.562744	-0.17276	-1.45431	0.30432	0.868341341739615	3.642274	-9.03256	8.621266
Trial2	1	1	blindfold	clockwise	practice	Guided	1	-0.5	-0.5	4.582748	-0.13159	-1.45448	0.3044	0.884751533952012	3.436696	-9.286468	8.809879
Trial2	1	1	blindfold	clockwise	practice	Guided	1	-0.5	-0.5	4.602737	-0.092089	-1.45463	0.30458	0.902075588482583	3.354178	-9.409191	9.16363
Trial2	1	1	blindfold	clockwise	practice	Guided	1	-0.5	-0.5	4.622742	-0.053191	-1.4547	0.30504	0.920721286939071	3.330513	-9.451509	9.732481
Trial2	1	1	blindfold	clockwise	practice	Guided	1	-0.5	-0.5	4.642746	0.02263	-1.45469	0.30515	0.959900329991562	3.374907	-9.206064	10.34771
Trial2	1	1	blindfold	clockwise	practice	Guided	1	-0.5	-0.5	4.66275	0.060634	-1.45461	0.30513	0.981093677935211	3.161475	-9.062183	10.20226
Trial2	1	1	blindfold	clockwise	practice	Guided	1	-0.5	-0.5	4.682739	0.097822	-1.45454	0.30508	1.00276863699705	2.876093	-9.00717	10.10312
Trial2	1	1	blindfold	clockwise	practice	Guided	1	-0.5	-0.5	4.702744	0.13191	-1.45449	0.30512	1.02348837012557	2.760944	-8.842129	10.23731
Trial2	1	1	blindfold	clockwise	practice	Guided	1	-0.5	-0.5	4.722748	0.16607	-1.45441	0.30534	1.04509413298816	2.844317	-8.545903	10.52069
Trial2	1	1	blindfold	clockwise	practice	Guided	1	-0.5	-0.5	4.742752	0.23278	-1.45414	0.30538	1.08885418839005	2.862914	-8.088869	10.74539
Trial2	1	1	blindfold	clockwise	practice	Guided	1	-0.5	-0.5	4.762741	0.26634	-1.45405	0.30536	1.11170217894811	2.760265	-8.033856	10.67858
Trial2	1	1	blindfold	clockwise	practice	Guided	1	-0.5	-0.5	4.782745	0.29625	-1.45403	0.30534	1.13251339505038	2.89919	-8.012697	10.57256
Trial2	1	1	blindfold	clockwise	practice	Guided	1	-0.5	-0.5	4.80275	0.31035	-1.45402	0.30531	1.14244970898634	6.075333	-7.987306	10.21238
Trial2	1	1	blindfold	clockwise	practice	Guided	1	-0.5	-0.5	4.822739	0.30829	-1.45404	0.30448	1.14040380052974	13.40791	-9.057951	9.076432
Trial2	1	1	blindfold	clockwise	practice	Guided	1	-0.5	-0.5	4.842743	0.30708	-1.45445	0.30377	1.13904536762112	8.170805	-9.908543	4.753607
Trial2	1	1	blindfold	clockwise	practice	Guided	1	-0.5	-0.5	4.862747	0.30547	-1.45447	0.30366	1.13782745115392	4.489808	-7.394854	6.104195
Trial2	1	1	blindfold	clockwise	practice	Guided	1	-0.5	-0.5	4.882751	0.30385	-1.45409	0.30413	1.13701356729338	2.630598	-6.671216	9.004422
Trial2	1	1	blindfold	clockwise	practice	Guided	1	-0.5	-0.5	4.90274	0.30266	-1.45367	0.3048	1.13664686822557	1.901641	-6.11685	11.15619
Trial2	1	1	blindfold	clockwise	practice	Guided	1	-0.5	-0.5	4.922745	0.30207	-1.45335	0.30521	1.13652076731708	2.187032	-5.57518	12.0867
Trial2	1	1	blindfold	clockwise	practice	Guided	1	-0.5	-0.5	4.942749	0.30189	-1.4532	0.30521	1.13639373989339	3.582536	-7.1748	10.85988
Trial2	1	1	blindfold	clockwise	practice	Guided	1	-0.5	-0.5	4.962738	0.30189	-1.45326	0.30516	1.1363583273774	4.27012	-8.359704	9.590003
Trial2	1	1	blindfold	clockwise	practice	Guided	1	-0.5	-0.5	4.982742	0.30192	-1.45344	0.30511	1.13634403126727	4.93467	-8.698248	9.016313
Trial2	1	1	blindfold	clockwise	practice	Guided	1	-0.5	-0.5	5.002747	0.30197	-1.45359	0.30509	1.13636517609695	5.475486	-8.427413	9.362976
Trial2	1	1	blindfold	clockwise	practice	Guided	1	-0.5	-0.5	5.022751	0.30201	-1.45362	0.30509	1.1363934020275	5.723233	-8.000001	9.960835
Trial2	1	1	blindfold	clockwise	practice	Guided	1	-0.5	-0.5	5.04274	0.3021	-1.45366	0.30508	1.13644982966224	5.467	-7.957683	10.07467
Trial2	1	1	blindfold	clockwise	practice	Guided	1	-0.5	-0.5	5.062744	0.30212	-1.45367	0.30508	1.13646394377541	5.044685	-7.940756	9.967462
Trial2	1	1	blindfold	clockwise	practice	Guided	1	-0.5	-0.5	5.082748	0.30214	-1.45369	0.30508	1.13647805806517	4.722398	-7.741861	9.96486
Trial2	1	1	blindfold	clockwise	practice	Guided	1	-0.5	-0.5	5.102737	0.30215	-1.45369	0.30508	1.13648512579375	4.683924	-7.500649	10.21485
Trial2	1	1	blindfold	clockwise	practice	Guided	1	-0.5	-0.5	5.122742	0.30216	-1.45369	0.30507	1.13648510014216	4.896744	-7.377927	10.27748
Trial2	1	1	blindfold	clockwise	practice	Guided	1	-0.5	-0.5	5.142746	0.3022	-1.4537	0.30504	1.1364920711801	5.470884	-7.69108	9.439365
Trial2	1	1	blindfold	clockwise	practice	Guided	1	-0.5	-0.5	5.16275	0.30223	-1.45371	0.30499	1.13647783236062	5.668559	-7.834961	8.767326
Trial2	1	1	blindfold	clockwise	practice	Guided	1	-0.5	-0.5	5.182739	0.30226	-1.45372	0.30492	1.13644943268662	5.729498	-7.877279	8.241169
Trial2	1	1	blindfold	clockwise	practice	Guided	1	-0.5	-0.5	5.202744	0.30229	-1.45374	0.30485	1.13642103733553	5.786146	-7.881511	7.972965
Trial2	1	1	blindfold	clockwise	practice	Guided	1	-0.5	-0.5	5.222748	0.30232	-1.45375	0.3047	1.13633600020053	5.771068	-7.928061	7.79418
Trial2	1	1	blindfold	clockwise	practice	Guided	1	-0.5	-0.5	5.242752	0.30238	-1.45379	0.3046	1.13630753668539	5.701794	-8.177737	7.08712
Trial2	1	1	blindfold	clockwise	practice	Guided	1	-0.5	-0.5	5.262741	0.3024	-1.45382	0.30444	1.13620836510789	5.693	-8.338545	6.534615
Trial2	1	1	blindfold	clockwise	practice	Guided	1	-0.5	-0.5	5.282745	0.30243	-1.45386	0.30419	1.13605256705398	5.645772	-8.647467	5.910271
Trial2	1	1	blindfold	clockwise	practice	Guided	1	-0.5	-0.5	5.30275	0.30246	-1.45392	0.30391	1.13587560535465	5.612752	-8.922534	5.255944
Trial2	1	1	blindfold	clockwise	practice	Guided	1	-0.5	-0.5	5.322739	0.3025	-1.45402	0.30353	1.135634949454	5.57901	-9.146819	4.775277
Trial2	1	1	blindfold	clockwise	practice	Guided	1	-0.5	-0.5	5.342743	0.30255	-1.45421	0.30339	1.13557120843581	5.370497	-9.493827	4.180012
Trial2	1	1	blindfold	clockwise	practice	Guided	1	-0.5	-0.5	5.362747	0.30256	-1.45429	0.30325	1.13547923563435	5.273949	-9.59539	3.818294
Trial2	1	1	blindfold	clockwise	practice	Guided	1	-0.5	-0.5	5.382751	0.30256	-1.45435	0.30312	1.135387277587	5.221185	-9.650403	3.535791
Trial2	1	1	blindfold	clockwise	practice	Guided	1	-0.5	-0.5	5.40274	0.30256	-1.45441	0.30301	1.13530949219806	5.208781	-9.730807	3.450375
Trial2	1	1	blindfold	clockwise	practice	Guided	1	-0.5	-0.5	5.422745	0.30257	-1.45446	0.30283	1.13518923860861	5.332181	-9.76043	3.520511
Trial2	1	1	blindfold	clockwise	practice	Guided	1	-0.5	-0.5	5.442749	0.30258	-1.45453	0.30273	1.13512558693216	5.565697	-9.802748	3.193921
Trial2	1	1	blindfold	clockwise	practice	Guided	1	-0.5	-0.5	5.462738	0.3026	-1.45456	0.30262	1.13506194032391	5.723147	-9.828139	2.879283
Trial2	1	1	blindfold	clockwise	practice	Guided	1	-0.5	-0.5	5.482742	0.30261	-1.4546	0.30252	1.13499832135227	5.805561	-9.887384	2.668491
Trial2	1	1	blindfold	clockwise	practice	Guided	1	-0.5	-0.5	5.502747	0.30263	-1.45463	0.30243	1.13494882690569	5.856994	-9.959325	2.577998
Trial2	1	1	blindfold	clockwise	practice	Guided	1	-0.5	-0.5	5.522751	0.30265	-1.45466	0.30222	1.13481451574604	5.875571	-9.874689	2.388287
Trial2	1	1	blindfold	clockwise	practice	Guided	1	-0.5	-0.5	5.54274	0.30268	-1.4547	0.30209	1.13474382930118	5.871932	-9.823907	1.438779
Trial2	1	1	blindfold	clockwise	practice	Guided	1	-0.5	-0.5	5.562744	0.30269	-1.45471	0.30188	1.13460247341792	5.827366	-9.849298	0.826212
Trial2	1	1	blindfold	clockwise	practice	Guided	1	-0.5	-0.5	5.582748	0.3027	-1.45474	0.30161	1.13441874613935	5.820385	-9.895848	0.245877
Trial2	1	1	blindfold	clockwise	practice	Guided	1	-0.5	-0.5	5.602737	0.30273	-1.45477	0.3013	1.13422095019096	5.812997	-10.06089	-0.40777
Trial2	1	1	blindfold	clockwise	practice	Guided	1	-0.5	-0.5	5.622742	0.30275	-1.45487	0.30075	1.13384661163292	5.734232	-10.52639	-1.035666
Trial2	1	1	blindfold	clockwise	practice	Guided	1	-0.5	-0.5	5.642746	0.30275	-1.45521	0.30055	1.13370535218261	5.26533	-11.14	-2.068368
Trial2	1	1	blindfold	clockwise	practice	Guided	1	-0.5	-0.5	5.66275	0.30273	-1.45534	0.30036	1.13355704030896	5.100304	-11.17385	-2.471989
Trial2	1	1	blindfold	clockwise	practice	Guided	1	-0.5	-0.5	5.682739	0.30271	-1.45542	0.30019	1.1334228591594	5.047417	-11.18231	-2.910624
Trial2	1	1	blindfold	clockwise	practice	Guided	1	-0.5	-0.5	5.702744	0.30269	-1.45548	0.30004	1.13330280475443	5.136132	-11.20347	-3.187052
Trial2	1	1	blindfold	clockwise	practice	Guided	1	-0.5	-0.5	5.722748	0.30269	-1.45552	0.29959	1.13298516745002	5.316092	-11.23733	-3.260767
Trial2	1	1	blindfold	clockwise	practice	Guided	1	-0.5	-0.5	5.742752	0.30271	-1.45559	0.2988	1.13244194791388	5.626515	-11.32196	-3.908291
Trial2	1	1	blindfold	clockwise	practice	Guided	1	-0.5	-0.5	5.762741	0.30274	-1.45564	0.29725	1.13137044620491	5.550209	-11.34312	-4.316315
Trial2	1	1	blindfold	clockwise	practice	Guided	1	-0.5	-0.5	5.782745	0.30275	-1.45566	0.29463	1.12953281112291	5.431054	-11.31773	-4.547349
Trial2	1	1	blindfold	clockwise	practice	Guided	1	-0.5	-0.5	5.80275	0.30272	-1.45566	0.29113	1.12705195168378	5.293239	-11.32196	-4.508195
Trial2	1	1	blindfold	clockwise	practice	Guided	1	-0.5	-0.5	5.822739	0.30267	-1.45564	0.2814	1.12020760772673	5.17543	-11.16539	-4.370712
Trial2	1	1	blindfold	clockwise	practice	Guided	1	-0.5	-0.5	5.842743	0.30259	-1.45558	0.27459	1.11541040610683	5.147455	-11.25426	-4.813547
Trial2	1	1	blindfold	clockwise	practice	Guided	1	-0.5	-0.5	5.862747	0.30258	-1.45561	0.26661	1.10987636319016	5.162538	-11.33889	-5.024966
Trial2	1	1	blindfold	clockwise	practice	Guided	1	-0.5	-0.5	5.882751	0.30257	-1.45565	0.25709	1.10331493827853	5.130058	-11.35159	-4.899966
Trial2	1	1	blindfold	clockwise	practice	Guided	1	-0.5	-0.5	5.90274	0.30256	-1.45567	0.24667	1.09618367831044	5.104642	-11.33466	-4.829761
Trial2	1	1	blindfold	clockwise	practice	Guided	1	-0.5	-0.5	5.922745	0.30256	-1.45569	0.22206	1.07957083717279	5.166874	-11.56741	-5.055811
Trial2	1	1	blindfold	clockwise	practice	Guided	1	-0.5	-0.5	5.942749	0.30255	-1.45581	0.20772	1.07002527910704	5.086744	-11.47431	-4.764581
Trial2	1	1	blindfold	clockwise	practice	Guided	1	-0.5	-0.5	5.962738	0.30252	-1.45577	0.19311	1.06039606683018	5.003084	-11.35159	-4.31195
Trial2	1	1	blindfold	clockwise	practice	Guided	1	-0.5	-0.5	5.982742	0.3025	-1.45572	0.17756	1.05028273388195	5.044515	-11.56318	-4.68879
Trial2	1	1	blindfold	clockwise	practice	Guided	1	-0.5	-0.5	6.002747	0.3025	-1.45584	0.16025	1.03919984547428	5.157963	-12.32913	-5.245697
Trial2	1	1	blindfold	clockwise	practice	Guided	1	-0.5	-0.5	6.022751	0.30256	-1.45609	0.12317	1.01609222474813	5.191405	-12.34606	-5.122087
Trial2	1	1	blindfold	clockwise	practice	Guided	1	-0.5	-0.5	6.04274	0.30258	-1.45591	0.10371	1.00429100051285	5.229525	-11.62242	-4.664196
Trial2	1	1	blindfold	clockwise	practice	Guided	1	-0.5	-0.5	6.062744	0.30259	-1.45585	0.08365101	0.992370508081162	5.172055	-12.11331	-4.503727
Trial2	1	1	blindfold	clockwise	practice	Guided	1	-0.5	-0.5	6.082748	0.30255	-1.45594	0.062776	0.980205748139585	4.769416	-11.75784	-4.816649
Trial2	1	1	blindfold	clockwise	practice	Guided	1	-0.5	-0.5	6.102737	0.30247	-1.45597	0.040668	0.967615616008643	4.897623	-12.46878	-5.35765
Trial2	1	1	blindfold	clockwise	practice	Guided	1	-0.5	-0.5	6.122742	0.30244	-1.45616	-0.0078899	0.941319437792512	4.730954	-12.40107	-5.434799
Trial2	1	1	blindfold	clockwise	practice	Guided	1	-0.5	-0.5	6.142746	0.30235	-1.45596	-0.031927	0.928901410541316	4.610063	-11.71129	-3.808324
Trial2	1	1	blindfold	clockwise	practice	Guided	1	-0.5	-0.5	6.16275	0.30232	-1.45586	-0.056686	0.91664861941879	4.77834	-12.07099	-4.761595
Trial2	1	1	blindfold	clockwise	practice	Guided	1	-0.5	-0.5	6.182739	0.30236	-1.45607	-0.082479	0.90449176453854	4.863754	-13.16703	-5.357374
Trial2	1	1	blindfold	clockwise	practice	Guided	1	-0.5	-0.5	6.202744	0.30241	-1.45638	-0.10991	0.892206270704614	4.824715	-12.48148	-5.138194
Trial2	1	1	blindfold	clockwise	practice	Guided	1	-0.5	-0.5	6.222748	0.30242	-1.45626	-0.16566	0.869287679976219	4.8553	-11.81285	-4.408889
Trial2	1	1	blindfold	clockwise	practice	Guided	1	-0.5	-0.5	6.242752	0.30251	-1.45601	-0.19675	0.857894429284704	5.325468	-13.42094	-6.175807
Trial2	1	1	blindfold	clockwise	practice	Guided	1	-0.5	-0.5	6.262741	0.30261	-1.45647	-0.22848	0.847293297689837	5.209214	-13.26859	-5.12774
Trial2	1	1	blindfold	clockwise	practice	Guided	1	-0.5	-0.5	6.282745	0.3026	-1.45658	-0.25937	0.837895907261501	4.834088	-12.34606	-4.236333
Trial2	1	1	blindfold	clockwise	practice	Guided	1	-0.5	-0.5	6.30275	0.30251	-1.45636	-0.29107	0.829261133974328	5.054762	-13.09086	-5.14627
Trial2	1	1	blindfold	clockwise	practice	Guided	1	-0.5	-0.5	6.322739	0.30249	-1.45651	-0.35741	0.815059567031823	5.027652	-13.63253	-5.829096
Trial2	1	1	blindfold	clockwise	practice	Guided	1	-0.5	-0.5	6.342743	0.30225	-1.45641	-0.39021	0.80972767185818	4.006291	-12.13024	-4.123827
Trial2	1	1	blindfold	clockwise	practice	Guided	1	-0.5	-0.5	6.362747	0.3021	-1.45622	-0.4229	0.805797012765766	4.051581	-13.06547	-4.029455
Trial2	1	1	blindfold	clockwise	practice	Guided	1	-0.5	-0.5	6.382751	0.30206	-1.45642	-0.45501	0.803320830609618	4.071785	-13.12471	-3.39819
Trial2	1	1	blindfold	clockwise	practice	Guided	1	-0.5	-0.5	6.40274	0.30202	-1.45644	-0.48799	0.802109901173252	4.038522	-12.55342	-4.15472
Trial2	1	1	blindfold	clockwise	practice	Guided	1	-0.5	-0.5	6.422745	0.30202	-1.45635	-0.55141	0.803665998999249	4.305355	-12.99776	-4.448214
Trial2	1	1	blindfold	clockwise	practice	Guided	1	-0.5	-0.5	6.442749	0.30223	-1.45652	-0.58298	0.806510167512048	4.6349	-12.62536	-3.520968
Trial2	1	1	blindfold	clockwise	practice	Guided	1	-0.5	-0.5	6.462738	0.30231	-1.45646	-0.61288	0.810211861336106	4.833089	-13.5098	-3.545245
Trial2	1	1	blindfold	clockwise	practice	Guided	1	-0.5	-0.5	6.482742	0.30241	-1.45668	-0.64175	0.814834272565862	4.967072	-13.83988	-3.309943
Trial2	1	1	blindfold	clockwise	practice	Guided	1	-0.5	-0.5	6.502747	0.30247	-1.45679	-0.67059	0.820401768308645	4.960257	-12.83695	-3.486206
Trial2	1	1	blindfold	clockwise	practice	Guided	1	-0.5	-0.5	6.522751	0.30248	-1.45664	-0.7249	0.833399145292614	5.028697	-13.35323	-3.89071
Trial2	1	1	blindfold	clockwise	practice	Guided	1	-0.5	-0.5	6.54274	0.30251	-1.4567	-0.75056	0.840715543832667	4.845658	-13.04854	-2.867062
Trial2	1	1	blindfold	clockwise	practice	Guided	1	-0.5	-0.5	6.562744	0.30244	-1.45654	-0.7763	0.848676380063265	4.793599	-12.71846	-3.51411
Trial2	1	1	blindfold	clockwise	practice	Guided	1	-0.5	-0.5	6.582748	0.30242	-1.45648	-0.80114	0.857066594071094	4.929057	-13.62829	-4.235279
Trial2	1	1	blindfold	clockwise	practice	Guided	1	-0.5	-0.5	6.602737	0.30246	-1.45674	-0.82575	0.866057234561228	4.995664	-13.93722	-4.27325
Trial2	1	1	blindfold	clockwise	practice	Guided	1	-0.5	-0.5	6.622742	0.30248	-1.45685	-0.87444	0.885539071114318	4.698473	-12.92159	-3.605204
Trial2	1	1	blindfold	clockwise	practice	Guided	1	-0.5	-0.5	6.642746	0.30242	-1.4565	-0.89854	0.895941955914395	4.970939	-13.70024	-4.530811
Trial2	1	1	blindfold	clockwise	practice	Guided	1	-0.5	-0.5	6.66275	0.30246	-1.45675	-0.9233	0.90726235949729	4.871122	-13.83988	-4.425683
Trial2	1	1	blindfold	clockwise	practice	Guided	1	-0.5	-0.5	6.682739	0.30243	-1.45685	-0.94699	0.91852816122343	4.625827	-13.1628	-3.839995
Trial2	1	1	blindfold	clockwise	practice	Guided	1	-0.5	-0.5	6.702744	0.30233	-1.45661	-0.9709	0.930311892696444	4.627033	-12.72269	-4.467596
Trial2	1	1	blindfold	clockwise	practice	Guided	1	-0.5	-0.5	6.722748	0.3023	-1.45648	-1.02066	0.956437232650387	4.627112	-13.57751	-4.582597
Trial2	1	1	blindfold	clockwise	practice	Guided	1	-0.5	-0.5	6.742752	0.30226	-1.45683	-1.04328	0.968903629085862	4.391487	-13.21781	-3.374205
Trial2	1	1	blindfold	clockwise	practice	Guided	1	-0.5	-0.5	6.762741	0.30221	-1.45665	-1.06714	0.982440150671901	4.382453	-12.78193	-3.829
Trial2	1	1	blindfold	clockwise	practice	Guided	1	-0.5	-0.5	6.782745	0.30222	-1.45653	-1.09132	0.996602399342942	4.71521	-13.86104	-4.628009
Trial2	1	1	blindfold	clockwise	practice	Guided	1	-0.5	-0.5	6.80275	0.30231	-1.45682	-1.11421	1.01042332891891	4.775617	-14.0684	-4.668362
Trial2	1	1	blindfold	clockwise	practice	Guided	1	-0.5	-0.5	6.822739	0.30236	-1.45698	-1.16184	1.04010281215659	4.699124	-13.53096	-3.91059
Trial2	1	1	blindfold	clockwise	practice	Guided	1	-0.5	-0.5	6.842743	0.30235	-1.45658	-1.18452	1.05467205174006	4.874277	-13.54789	-4.74661
Trial2	1	1	blindfold	clockwise	practice	Guided	1	-0.5	-0.5	6.862747	0.30242	-1.45673	-1.20885	1.07067558129451	4.953914	-14.1742	-4.727029
Trial2	1	1	blindfold	clockwise	practice	Guided	1	-0.5	-0.5	6.882751	0.30246	-1.45702	-1.23259	1.08656804896051	4.812355	-14.04724	-3.907566
Trial2	1	1	blindfold	clockwise	practice	Guided	1	-0.5	-0.5	6.90274	0.30241	-1.45699	-1.25458	1.10147756514454	4.550446	-13.1501	-3.025423
Trial2	1	1	blindfold	clockwise	practice	Guided	1	-0.5	-0.5	6.922745	0.30232	-1.45668	-1.29657	1.13059331889126	4.685114	-13.34476	-3.321202
Trial2	1	1	blindfold	clockwise	practice	Guided	1	-0.5	-0.5	6.942749	0.30239	-1.45706	-1.30681	1.13788046168357	4.779819	-14.47889	-3.885747
Trial2	1	1	blindfold	clockwise	practice	Guided	1	-0.5	-0.5	6.962738	0.3024	-1.45709	-1.30655	1.1377032534973	4.872509	-10.90302	-8.782457
Trial2	1	1	blindfold	clockwise	practice	Guided	1	-0.5	-0.5	6.982742	0.30244	-1.45708	-1.30631	1.13756127334186	6.517064	-16.38743	-8.705722
Trial2	1	1	blindfold	clockwise	practice	Guided	1	-0.5	-0.5	7.002747	0.30251	-1.45745	-1.30604	1.13741938145782	5.945224	-17.25495	-7.882202
Trial2	1	1	blindfold	clockwise	practice	Guided	1	-0.5	-0.5	7.022751	0.30257	-1.45763	-1.30494	1.13668243645417	6.165795	-14.83859	-6.864867
Trial2	1	1	blindfold	clockwise	practice	Guided	1	-0.5	-0.5	7.04274	0.30266	-1.45726	-1.30473	1.13659734417067	5.886646	-13.65792	-5.542051
Trial2	1	1	blindfold	clockwise	practice	Guided	1	-0.5	-0.5	7.062744	0.30267	-1.45722	-1.30463	1.13653360494141	5.630901	-14.19536	-6.624248
Trial2	1	1	blindfold	clockwise	practice	Guided	1	-0.5	-0.5	7.082748	0.30267	-1.45722	-1.30455	1.13647697634287	4.954715	-14.0811	-6.965771
Trial2	1	1	blindfold	clockwise	practice	Guided	1	-0.5	-0.5	7.102737	0.30266	-1.45719	-1.30446	1.1364061892205	4.388516	-13.59021	-6.79447
Trial2	1	1	blindfold	clockwise	practice	Guided	1	-0.5	-0.5	7.122742	0.30262	-1.45714	-1.30429	1.13625760671331	3.805581	-12.98083	-6.628099
Trial2	1	1	blindfold	clockwise	practice	Guided	1	-0.5	-0.5	7.142746	0.30251	-1.45699	-1.30423	1.13613737798345	3.584816	-13.14587	-6.819398
Trial2	1	1	blindfold	clockwise	practice	Guided	1	-0.5	-0.5	7.16275	0.30248	-1.45697	-1.3042	1.13609491503535	3.979346	-13.41247	-7.14187
Trial2	1	1	blindfold	clockwise	practice	Guided	1	-0.5	-0.5	7.182739	0.30246	-1.45696	-1.30418	1.13606671885497	4.321614	-13.696	-7.428366
Trial2	1	1	blindfold	clockwise	practice	Guided	1	-0.5	-0.5	7.202744	0.30245	-1.45695	-1.30417	1.13605255752199	4.628477	-13.86104	-7.694425
Trial2	1	1	blindfold	clockwise	practice	Guided	1	-0.5	-0.5	7.222748	0.30245	-1.45695	-1.30416	1.13604555368048	4.834486	-14.01762	-8.050884
Trial2	1	1	blindfold	clockwise	practice	Guided	1	-0.5	-0.5	7.242752	0.30245	-1.45696	-1.30416	1.13604555368048	4.776671	-13.95414	-8.29012
Trial2	1	1	blindfold	clockwise	practice	Guided	1	-0.5	-0.5	7.262741	0.30244	-1.45696	-1.30415	1.13603122358067	4.554888	-13.78064	-8.151443
Trial2	1	1	blindfold	clockwise	practice	Guided	1	-0.5	-0.5	7.282745	0.30243	-1.45695	-1.30415	1.13602417152298	4.251824	-13.59444	-7.994647
Trial2	1	1	blindfold	clockwise	practice	Guided	1	-0.5	-0.5	7.30275	0.30241	-1.45694	-1.30414	1.13600304256078	3.996487	-13.5352	-7.967164
Trial2	1	1	blindfold	clockwise	practice	Guided	1	-0.5	-0.5	7.322739	0.30239	-1.45693	-1.30413	1.13598182925885	3.751956	-13.57751	-7.994259
Trial2	1	1	blindfold	clockwise	practice	Guided	1	-0.5	-0.5	7.342743	0.30233	-1.45692	-1.30413	1.13593943416873	3.482499	-13.77641	-8.136773
Trial2	1	1	blindfold	clockwise	practice	Guided	1	-0.5	-0.5	7.362747	0.3023	-1.45692	-1.30412	1.13591116955923	3.417131	-13.75525	-8.194548
Trial2	1	1	blindfold	clockwise	practice	Guided	1	-0.5	-0.5	7.382751	0.30227	-1.45692	-1.30412	1.13588997287482	3.339971	-13.75102	-8.172338
Trial2	1	1	blindfold	clockwise	practice	Guided	1	-0.5	-0.5	7.40274	0.30224	-1.45692	-1.30412	1.13586877658777	3.25604	-13.71293	-8.192789
Trial2	1	1	blindfold	clockwise	practice	Guided	1	-0.5	-0.5	7.422745	0.30221	-1.45691	-1.30413	1.13585469085301	3.217444	-13.83988	-8.283335
Trial2	1	1	blindfold	clockwise	practice	Guided	1	-0.5	-0.5	7.442749	0.30214	-1.45692	-1.30414	1.13581233912113	3.054547	-13.95414	-8.532263
Trial2	1	1	blindfold	clockwise	practice	Guided	1	-0.5	-0.5	7.462738	0.30211	-1.45692	-1.30415	1.13579815005499	2.964963	-13.83565	-8.620887
Trial2	1	1	blindfold	clockwise	practice	Guided	1	-0.5	-0.5	7.482742	0.30208	-1.45692	-1.30416	1.13578423594524	2.763341	-13.75102	-8.674963
Trial2	1	1	blindfold	clockwise	practice	Guided	1	-0.5	-0.5	7.502747	0.30204	-1.45692	-1.30417	1.13576299803755	2.526666	-13.81873	-8.689034
Trial2	1	1	blindfold	clockwise	practice	Guided	1	-0.5	-0.5	7.522751	0.302	-1.45692	-1.30419	1.13574893593172	2.272356	-13.92029	-8.788541
Trial2	1	1	blindfold	clockwise	practice	Guided	1	-0.5	-0.5	7.54274	0.3019	-1.45692	-1.3042	1.13568531858991	1.740684	-13.86951	-8.840257
Trial2	1	1	blindfold	clockwise	practice	Guided	1	-0.5	-0.5	7.562744	0.30183	-1.45692	-1.30421	1.1356429802685	1.473732	-13.75102	-8.736974
Trial2	1	1	blindfold	clockwise	practice	Guided	1	-0.5	-0.5	7.582748	0.30177	-1.45692	-1.30421	1.13560062316907	1.163901	-13.62829	-8.635438
Trial2	1	1	blindfold	clockwise	practice	Guided	1	-0.5	-0.5	7.602737	0.30169	-1.45691	-1.30421	1.13554414950902	0.783121	-13.59867	-8.536881
Trial2	1	1	blindfold	clockwise	practice	Guided	1	-0.5	-0.5	7.622742	0.30159	-1.4569	-1.30421	1.13547354036925	0.337414	-13.64945	-8.411342
Trial2	1	1	blindfold	clockwise	practice	Guided	1	-0.5	-0.5	7.642746	0.30138	-1.45689	-1.3042	1.13531821610187	-0.536213	-13.45479	-8.28653
Trial2	1	1	blindfold	clockwise	practice	Guided	1	-0.5	-0.5	7.66275	0.30125	-1.45687	-1.30419	1.13521942891337	-1.02431	-13.23897	-8.162691
Trial2	1	1	blindfold	clockwise	practice	Guided	1	-0.5	-0.5	7.682739	0.30111	-1.45683	-1.30417	1.1351064444053	-1.510621	-13.12894	-7.979466
Trial2	1	1	blindfold	clockwise	practice	Guided	1	-0.5	-0.5	7.702744	0.30096	-1.45677	-1.30415	1.13498631519992	-2.067999	-12.94274	-7.820318
Trial2	1	1	blindfold	clockwise	practice	Guided	1	-0.5	-0.5	7.722748	0.3008	-1.45672	-1.30409	1.13483099984272	-2.435383	-12.94697	-7.644851
Trial2	1	1	blindfold	clockwise	practice	Guided	1	-0.5	-0.5	7.742752	0.30046	-1.45663	-1.30407	1.13457689884847	-3.245038	-13.04854	-7.635773
Trial2	1	1	blindfold	clockwise	practice	Guided	1	-0.5	-0.5	7.762741	0.3003	-1.45662	-1.30404	1.13444274550035	-3.527825	-13.12471	-7.657786
Trial2	1	1	blindfold	clockwise	practice	Guided	1	-0.5	-0.5	7.782745	0.30014	-1.4566	-1.30402	1.13431569739799	-3.781996	-13.03584	-7.666216
Trial2	1	1	blindfold	clockwise	practice	Guided	1	-0.5	-0.5	7.80275	0.29997	-1.45658	-1.304	1.13418165858705	-4.042027	-12.94697	-7.638338
Trial2	1	1	blindfold	clockwise	practice	Guided	1	-0.5	-0.5	7.822739	0.29975	-1.45654	-1.30391	1.13396268824687	-4.314457	-12.89619	-7.603171
Trial2	1	1	blindfold	clockwise	practice	Guided	1	-0.5	-0.5	7.842743	0.29824	-1.45648	-1.30382	1.13283437537791	-4.981911	-12.89196	-7.493487
Trial2	1	1	blindfold	clockwise	practice	Guided	1	-0.5	-0.5	7.862747	0.29629	-1.45645	-1.30372	1.13139010386962	-5.381921	-12.70576	-7.30441
Trial2	1	1	blindfold	clockwise	practice	Guided	1	-0.5	-0.5	7.882751	0.29315	-1.45637	-1.30357	1.12907560919308	-5.749786	-12.37568	-6.994045
Trial2	1	1	blindfold	clockwise	practice	Guided	1	-0.5	-0.5	7.90274	0.28838	-1.45621	-1.30342	1.12562286023522	-5.978028	-12.01598	-6.713263
Trial2	1	1	blindfold	clockwise	practice	Guided	1	-0.5	-0.5	7.922745	0.28169	-1.45606	-1.30332	1.12087562647083	-6.125078	-11.98636	-6.602721
Trial2	1	1	blindfold	clockwise	practice	Guided	1	-0.5	-0.5	7.942749	0.26153	-1.45602	-1.30335	1.10693230875134	-6.352106	-12.15986	-6.759279
Trial2	1	1	blindfold	clockwise	practice	Guided	1	-0.5	-0.5	7.962738	0.24785	-1.45607	-1.30337	1.09758051138292	-6.514628	-12.1387	-6.746357
Trial2	1	1	blindfold	clockwise	practice	Guided	1	-0.5	-0.5	7.982742	0.23227	-1.45605	-1.30333	1.08699519216999	-6.541092	-11.92288	-6.66759
Trial2	1	1	blindfold	clockwise	practice	Guided	1	-0.5	-0.5	8.002747	0.21433	-1.45597	-1.30327	1.07494650841083	-6.540332	-11.72822	-6.544061
Trial2	1	1	blindfold	clockwise	practice	Guided	1	-0.5	-0.5	8.022751	0.19399	-1.45589	-1.30324	1.0615162387639	-6.559098	-11.66051	-6.40936
Trial2	1	1	blindfold	clockwise	practice	Guided	1	-0.5	-0.5	8.04274	0.14486	-1.45586	-1.30328	1.03009862182811	-6.288932	-11.83824	-6.577867
Trial2	1	1	blindfold	clockwise	practice	Guided	1	-0.5	-0.5	8.062744	0.11869	-1.45591	-1.30332	1.01395277327582	-6.210626	-11.91018	-6.656731
Trial2	1	1	blindfold	clockwise	practice	Guided	1	-0.5	-0.5	8.082748	0.089019	-1.45593	-1.30334	0.996141888961115	-6.086156	-11.79169	-6.675379
Trial2	1	1	blindfold	clockwise	practice	Guided	1	-0.5	-0.5	8.102737	0.057523	-1.45591	-1.30335	0.977856364513077	-5.996625	-11.73668	-6.703074
Trial2	1	1	blindfold	clockwise	practice	Guided	1	-0.5	-0.5	8.122742	0.026299	-1.45588	-1.30332	0.960371568074891	-5.879096	-11.71552	-6.671332
Trial2	1	1	blindfold	clockwise	practice	Guided	1	-0.5	-0.5	8.142746	-0.04356	-1.45581	-1.30331	0.923928728446341	-5.546734	-11.59703	-6.599903
Trial2	1	1	blindfold	clockwise	practice	Guided	1	-0.5	-0.5	8.16275	-0.079891	-1.4558	-1.30334	0.906557691907246	-5.340857	-11.67743	-6.681624
Trial2	1	1	blindfold	clockwise	practice	Guided	1	-0.5	-0.5	8.182739	-0.11948	-1.45584	-1.30339	0.888949382826124	-5.087808	-11.82132	-6.805894
Trial2	1	1	blindfold	clockwise	practice	Guided	1	-0.5	-0.5	8.202744	-0.15636	-1.4559	-1.3034	0.87380769139739	-4.972146	-11.90172	-6.816888
Trial2	1	1	blindfold	clockwise	practice	Guided	1	-0.5	-0.5	8.222748	-0.1949	-1.45593	-1.30316	0.85915778908917	-4.832744	-11.80439	-6.587849
Trial2	1	1	blindfold	clockwise	practice	Guided	1	-0.5	-0.5	8.242752	-0.2744	-1.45582	-1.30306	0.834146757756119	-4.667687	-11.43622	-6.133828
Trial2	1	1	blindfold	clockwise	practice	Guided	1	-0.5	-0.5	8.262741	-0.31417	-1.45575	-1.30307	0.824290193137737	-4.592313	-11.50393	-6.134498
Trial2	1	1	blindfold	clockwise	practice	Guided	1	-0.5	-0.5	8.282745	-0.3555	-1.45576	-1.30314	0.816035652149105	-4.435834	-11.61396	-6.338837
Trial2	1	1	blindfold	clockwise	practice	Guided	1	-0.5	-0.5	8.30275	-0.39578	-1.4558	-1.30316	0.809893768010455	-4.315631	-11.6055	-6.321664
Trial2	1	1	blindfold	clockwise	practice	Guided	1	-0.5	-0.5	8.322739	-0.43605	-1.45581	-1.30307	0.80561227490355	-4.135925	-11.47854	-6.215744
Trial2	1	1	blindfold	clockwise	practice	Guided	1	-0.5	-0.5	8.342743	-0.51716	-1.45569	-1.30304	0.803223231762748	-3.676218	-11.40237	-6.028892
Trial2	1	1	blindfold	clockwise	practice	Guided	1	-0.5	-0.5	8.362747	-0.55646	-1.45572	-1.30304	0.805022249354645	-3.526434	-11.60126	-6.026301
Trial2	1	1	blindfold	clockwise	practice	Free	1	-0.5	-0.5	0	-0.56762	-1.45328	-1.2992	0.802055605486446	-0.154146	-6.937819	1.662531
Trial2	1	1	blindfold	clockwise	practice	Free	1	-0.5	-0.5	0.01831055	-0.56755	-1.45329	-1.2992	0.802049708969077	-0.162558	-6.971674	1.608003
Trial2	1	1	blindfold	clockwise	practice	Free	1	-0.5	-0.5	0.03831482	-0.56747	-1.4533	-1.2992	0.802042976082135	-0.264021	-6.903965	1.658044
Trial2	1	1	blindfold	clockwise	practice	Free	1	-0.5	-0.5	0.05831909	-0.5675	-1.45339	-1.29895	0.801796285210319	-0.32417	-6.730461	1.653518
Trial2	1	1	blindfold	clockwise	practice	Free	1	-0.5	-0.5	0.07830811	-0.56751	-1.45339	-1.29886	0.801707563682987	-0.332485	-6.777011	1.655145
Trial2	1	1	blindfold	clockwise	practice	Free	1	-0.5	-0.5	0.09831238	-0.56753	-1.45339	-1.29877	0.801619443449225	-0.297304	-6.836256	1.669393
Trial2	1	1	blindfold	clockwise	practice	Free	1	-0.5	-0.5	0.1183167	-0.56755	-1.4534	-1.29867	0.8015215887958	-0.267281	-6.793938	1.726489
Trial2	1	1	blindfold	clockwise	practice	Free	1	-0.5	-0.5	0.1383057	-0.56756	-1.45341	-1.2985	0.801353045408143	-0.227606	-6.781243	1.672905
Trial2	1	1	blindfold	clockwise	practice	Free	1	-0.5	-0.5	0.1583099	-0.56758	-1.4534	-1.29841	0.801264927924279	-0.197909	-6.827793	1.631972
Trial2	1	1	blindfold	clockwise	practice	Free	1	-0.5	-0.5	0.1783142	-0.56759	-1.45341	-1.29832	0.801176209139203	-0.085559	-6.853183	1.602028
Trial2	1	1	blindfold	clockwise	practice	Free	1	-0.5	-0.5	0.1983185	-0.5676	-1.45343	-1.29823	0.801087253170849	-0.126974	-6.882806	1.668913
Trial2	1	1	blindfold	clockwise	practice	Free	1	-0.5	-0.5	0.2183075	-0.5676	-1.45343	-1.29811	0.800967756436714	-0.174539	-6.861647	1.765986
Trial2	1	1	blindfold	clockwise	practice	Free	1	-0.5	-0.5	0.2383118	-0.56762	-1.45342	-1.29762	0.800481123114895	-0.191603	-6.793938	1.818248
Trial2	1	1	blindfold	clockwise	practice	Free	1	-0.5	-0.5	0.258316	-0.56766	-1.45339	-1.2972	0.800066031981702	-0.131038	-6.721998	1.830525
Trial2	1	1	blindfold	clockwise	practice	Free	1	-0.5	-0.5	0.2783051	-0.56769	-1.45337	-1.29668	0.799550447719142	-0.059189	-6.75162	1.880127
Trial2	1	1	blindfold	clockwise	practice	Free	1	-0.5	-0.5	0.2983093	-0.5677	-1.45338	-1.29605	0.798923538728474	-0.0039883	-6.772779	1.84211
Trial2	1	1	blindfold	clockwise	practice	Free	1	-0.5	-0.5	0.3183136	-0.5677	-1.45339	-1.2954	0.79827583048133	0.079086	-6.887038	1.772267
Trial2	1	1	blindfold	clockwise	practice	Free	1	-0.5	-0.5	0.3383179	-0.56766	-1.45343	-1.29434	0.79721636377061	0.153392	-6.933588	1.723193
Trial2	1	1	blindfold	clockwise	practice	Free	1	-0.5	-0.5	0.3583069	-0.56751	-1.45348	-1.29403	0.796894701028085	0.317775	-7.022455	1.596174
Trial2	1	1	blindfold	clockwise	practice	Free	1	-0.5	-0.5	0.3783112	-0.56745	-1.4535	-1.29387	0.796730332557843	0.368961	-7.005528	1.545508
Trial2	1	1	blindfold	clockwise	practice	Free	1	-0.5	-0.5	0.3983154	-0.56742	-1.4535	-1.29379	0.796648092461762	0.353335	-6.942051	1.580904
Trial2	1	1	blindfold	clockwise	practice	Free	1	-0.5	-0.5	0.4183044	-0.5674	-1.45348	-1.2937	0.79655659875898	0.305541	-6.865879	1.550436
Trial2	1	1	blindfold	clockwise	practice	Free	1	-0.5	-0.5	0.4383087	-0.56738	-1.45345	-1.29354	0.796395504097295	0.211656	-6.865879	1.489815
Trial2	1	1	blindfold	clockwise	practice	Free	1	-0.5	-0.5	0.458313	-0.56738	-1.45342	-1.29345	0.796305823828961	-0.09336	-6.827793	1.551708
Trial2	1	1	blindfold	clockwise	practice	Free	1	-0.5	-0.5	0.4783173	-0.56738	-1.45341	-1.29337	0.796226121293995	-0.309762	-6.747388	1.551538
Trial2	1	1	blindfold	clockwise	practice	Free	1	-0.5	-0.5	0.4983063	-0.56741	-1.45337	-1.29328	0.796138979139663	-0.537879	-6.671216	1.542934
Trial2	1	1	blindfold	clockwise	practice	Free	1	-0.5	-0.5	0.5183105	-0.56744	-1.45334	-1.29319	0.796051843800708	-0.733595	-6.603507	1.558992
Trial2	1	1	blindfold	clockwise	practice	Free	1	-0.5	-0.5	0.5383148	-0.56749	-1.45331	-1.29294	0.795806876559445	-0.938476	-6.611971	1.434844
Trial2	1	1	blindfold	clockwise	practice	Free	1	-0.5	-0.5	0.5583191	-0.56771	-1.45333	-1.29271	0.795596562462827	-1.345546	-6.709302	1.275523
Trial2	1	1	blindfold	clockwise	practice	Free	1	-0.5	-0.5	0.5783081	-0.56797	-1.45334	-1.29242	0.795329761399214	-1.439978	-6.658521	1.206551
Trial2	1	1	blindfold	clockwise	practice	Free	1	-0.5	-0.5	0.5983124	-0.56832	-1.45334	-1.29206	0.795001068406848	-1.51594	-6.696607	1.102209
Trial2	1	1	blindfold	clockwise	practice	Free	1	-0.5	-0.5	0.6183167	-0.56884	-1.45335	-1.29167	0.794657450094745	-1.599736	-6.793938	0.951824
Trial2	1	1	blindfold	clockwise	practice	Free	1	-0.5	-0.5	0.6383057	-0.5695	-1.45339	-1.2909	0.793947758411391	-1.730865	-6.925124	0.847652
Trial2	1	1	blindfold	clockwise	practice	Free	1	-0.5	-0.5	0.6583099	-0.57137	-1.45349	-1.29052	0.793735140606936	-1.996221	-7.001296	0.557611
Trial2	1	1	blindfold	clockwise	practice	Free	1	-0.5	-0.5	0.6783142	-0.57261	-1.4535	-1.2901	0.793429505005578	-2.191509	-7.026687	0.541943
Trial2	1	1	blindfold	clockwise	practice	Free	1	-0.5	-0.5	0.6983185	-0.57417	-1.4535	-1.28955	0.79302616264067	-2.255553	-6.967442	0.592905
Trial2	1	1	blindfold	clockwise	practice	Free	1	-0.5	-0.5	0.7183075	-0.5763	-1.45349	-1.28885	0.792531460669637	-2.278336	-6.984369	0.625077
Trial2	1	1	blindfold	clockwise	practice	Free	1	-0.5	-0.5	0.7383118	-0.57885	-1.45349	-1.28721	0.791149090003835	-2.244478	-7.005528	0.595016
Trial2	1	1	blindfold	clockwise	practice	Free	1	-0.5	-0.5	0.758316	-0.58538	-1.45353	-1.28629	0.790911880042299	-2.286172	-7.090164	0.467358
Trial2	1	1	blindfold	clockwise	practice	Free	1	-0.5	-0.5	0.7783051	-0.58925	-1.45354	-1.28541	0.790464617102402	-2.311096	-7.060542	0.411286
Trial2	1	1	blindfold	clockwise	practice	Free	1	-0.5	-0.5	0.7983093	-0.59372	-1.45353	-1.28458	0.790157709729108	-2.385826	-6.997065	0.283002
Trial2	1	1	blindfold	clockwise	practice	Free	1	-0.5	-0.5	0.8183136	-0.59855	-1.4535	-1.28383	0.790000917832638	-2.377107	-6.971674	0.182135
Trial2	1	1	blindfold	clockwise	practice	Free	1	-0.5	-0.5	0.8383179	-0.60403	-1.4535	-1.28277	0.789652566301527	-2.424056	-6.997065	0.090566
Trial2	1	1	blindfold	clockwise	practice	Free	1	-0.5	-0.5	0.8583069	-0.61632	-1.45352	-1.28251	0.791108280696142	-2.636546	-7.043614	-0.120632
Trial2	1	1	blindfold	clockwise	practice	Free	1	-0.5	-0.5	0.8783112	-0.62337	-1.45352	-1.2824	0.792066874496549	-2.58825	-7.085932	-0.147452
Trial2	1	1	blindfold	clockwise	practice	Free	1	-0.5	-0.5	0.8983154	-0.63125	-1.45353	-1.28245	0.793381692359615	-2.582186	-7.060542	-0.170447
Trial2	1	1	blindfold	clockwise	practice	Free	1	-0.5	-0.5	0.9183044	-0.63946	-1.45354	-1.28259	0.794919025302962	-2.583229	-7.12825	-0.129014
Trial2	1	1	blindfold	clockwise	practice	Free	1	-0.5	-0.5	0.9383087	-0.64819	-1.45356	-1.28289	0.796791676277047	-2.661569	-7.132482	-0.097418
Trial2	1	1	blindfold	clockwise	practice	Free	1	-0.5	-0.5	0.958313	-0.66803	-1.45354	-1.28305	0.800875449564338	-2.718553	-6.96321	-0.105716
Trial2	1	1	blindfold	clockwise	practice	Free	1	-0.5	-0.5	0.9783173	-0.67836	-1.4535	-1.28305	0.803106270220157	-2.726878	-6.971674	-0.143346
Trial2	1	1	blindfold	clockwise	practice	Free	1	-0.5	-0.5	0.9983063	-0.69007	-1.45349	-1.28373	0.806448620489917	-2.732746	-6.988601	-0.197792
Trial2	1	1	blindfold	clockwise	practice	Free	1	-0.5	-0.5	1.018311	-0.70214	-1.45349	-1.28425	0.809881897839904	-2.722499	-6.958978	-0.21515
Trial2	1	1	blindfold	clockwise	practice	Free	1	-0.5	-0.5	1.038315	-0.7149	-1.45347	-1.2854	0.814269621301154	-2.718644	-6.984369	-0.253155
Trial2	1	1	blindfold	clockwise	practice	Free	1	-0.5	-0.5	1.058319	-0.74275	-1.4535	-1.2859	0.822536559076194	-2.669243	-6.912429	-0.043374
Trial2	1	1	blindfold	clockwise	practice	Free	1	-0.5	-0.5	1.078308	-0.75735	-1.45348	-1.28647	0.827504681256192	-2.578302	-6.925124	-0.183591
Trial2	1	1	blindfold	clockwise	practice	Free	1	-0.5	-0.5	1.098312	-0.77247	-1.45347	-1.28722	0.833039752837974	-2.564419	-6.96321	-0.243474
Trial2	1	1	blindfold	clockwise	practice	Free	1	-0.5	-0.5	1.118317	-0.78857	-1.45347	-1.28803	0.839204362991523	-2.587468	-6.980137	-0.200043
Trial2	1	1	blindfold	clockwise	practice	Free	1	-0.5	-0.5	1.138306	-0.80519	-1.45347	-1.28982	0.846732826027801	-2.654657	-6.853183	-0.162177
Trial2	1	1	blindfold	clockwise	practice	Free	1	-0.5	-0.5	1.15831	-0.83913	-1.45341	-1.29089	0.860532453921564	-2.582019	-6.84472	-0.315715
Trial2	1	1	blindfold	clockwise	practice	Free	1	-0.5	-0.5	1.178314	-0.85691	-1.45342	-1.29206	0.868759928082268	-2.517125	-6.853183	-0.223472
Trial2	1	1	blindfold	clockwise	practice	Free	1	-0.5	-0.5	1.198318	-0.87513	-1.45343	-1.29334	0.877559581789879	-2.513472	-6.823561	-0.217718
Trial2	1	1	blindfold	clockwise	practice	Free	1	-0.5	-0.5	1.218307	-0.89438	-1.45341	-1.29466	0.887141496510267	-2.588577	-6.789706	-0.193299
Trial2	1	1	blindfold	clockwise	practice	Free	1	-0.5	-0.5	1.238312	-0.91356	-1.45341	-1.29718	0.898069008129361	-2.537395	-6.857415	-0.082059
Trial2	1	1	blindfold	clockwise	practice	Free	1	-0.5	-0.5	1.258316	-0.95349	-1.45344	-1.29841	0.918211101863765	-2.185089	-6.920892	-0.14482
Trial2	1	1	blindfold	clockwise	practice	Free	1	-0.5	-0.5	1.278305	-0.97335	-1.45345	-1.29965	0.929247279971541	-2.057814	-6.967442	-0.079307
Trial2	1	1	blindfold	clockwise	practice	Free	1	-0.5	-0.5	1.298309	-0.99376	-1.45347	-1.30082	0.940803692959188	-1.958553	-7.035151	-0.096033
Trial2	1	1	blindfold	clockwise	practice	Free	1	-0.5	-0.5	1.318314	-1.01344	-1.4535	-1.30198	0.952256581567335	-2.010123	-7.090164	-0.152006
Trial2	1	1	blindfold	clockwise	practice	Free	1	-0.5	-0.5	1.338318	-1.03298	-1.45353	-1.30435	0.964907558048036	-1.972219	-7.124019	-0.177688
Trial2	1	1	blindfold	clockwise	practice	Free	1	-0.5	-0.5	1.358307	-1.07215	-1.45357	-1.30545	0.987980489506488	-1.985567	-7.098628	-0.05003
Trial2	1	1	blindfold	clockwise	practice	Free	1	-0.5	-0.5	1.378311	-1.09123	-1.45355	-1.30651	1.0000056441857	-2.029414	-7.043614	-0.050526
Trial2	1	1	blindfold	clockwise	practice	Free	1	-0.5	-0.5	1.398315	-1.1102	-1.45352	-1.30741	1.01205477293032	-2.072312	-7.030919	0.037802
Trial2	1	1	blindfold	clockwise	practice	Free	1	-0.5	-0.5	1.418304	-1.12975	-1.45351	-1.30823	1.02460767167103	-2.282693	-7.069005	0.011972
Trial2	1	1	blindfold	clockwise	practice	Free	1	-0.5	-0.5	1.438309	-1.14938	-1.45352	-1.30991	1.03809848001366	-2.281696	-7.149409	-0.110824
Trial2	1	1	blindfold	clockwise	practice	Free	1	-0.5	-0.5	1.458313	-1.18838	-1.45365	-1.31078	1.06359358560117	-2.292534	-7.348304	-0.161498
Trial2	1	1	blindfold	clockwise	practice	Free	1	-0.5	-0.5	1.478317	-1.2071	-1.45368	-1.31171	1.07650526329667	-2.267173	-7.407549	-0.129913
Trial2	1	1	blindfold	clockwise	practice	Free	1	-0.5	-0.5	1.498306	-1.22648	-1.45368	-1.31274	1.09010066365091	-2.242691	-7.276363	-0.205563
Trial2	1	1	blindfold	clockwise	practice	Free	1	-0.5	-0.5	1.518311	-1.24645	-1.45366	-1.31396	1.10440867079353	-2.149178	-7.352536	-0.42631
Trial2	1	1	blindfold	clockwise	practice	Free	1	-0.5	-0.5	1.538315	-1.26576	-1.45371	-1.31723	1.11993451868322	-1.942319	-7.754557	-0.435908
Trial2	1	1	blindfold	clockwise	practice	Free	1	-0.5	-0.5	1.558319	-1.3041	-1.45396	-1.31923	1.14791758950668	-1.981381	-8.008465	-0.535665
Trial2	1	1	blindfold	clockwise	practice	Free	1	-0.5	-0.5	1.578308	-1.32239	-1.45403	-1.32138	1.16232111858355	-1.702414	-8.203128	-0.359838
Trial2	1	1	blindfold	clockwise	practice	Free	1	-0.5	-0.5	1.598312	-1.34009	-1.45409	-1.3234	1.17632430186939	-1.372106	-8.258141	-0.127553
Trial2	1	1	blindfold	clockwise	practice	Free	1	-0.5	-0.5	1.618317	-1.35797	-1.45411	-1.32508	1.190323229487	-1.475878	-8.093101	-0.010331
Trial2	1	1	blindfold	clockwise	practice	Free	1	-0.5	-0.5	1.638306	-1.37341	-1.45409	-1.32772	1.2033142905281	-1.222587	-8.126955	0.056621
Trial2	1	1	blindfold	clockwise	practice	Free	1	-0.5	-0.5	1.65831	-1.40215	-1.45413	-1.32849	1.22485508701502	-0.379512	-8.355472	0.230318
Trial2	1	1	blindfold	clockwise	practice	Free	1	-0.5	-0.5	1.678314	-1.41384	-1.45418	-1.32889	1.23375946616434	-0.299207	-8.368168	0.331626
Trial2	1	1	blindfold	clockwise	practice	Free	1	-0.5	-0.5	1.698318	-1.42364	-1.4542	-1.3289	1.24104232373555	-0.033982	-8.402022	0.318992
Trial2	1	1	blindfold	clockwise	practice	Free	1	-0.5	-0.5	1.718307	-1.4316	-1.45422	-1.32854	1.24673854137142	0.129923	-8.605149	0.497989
Trial2	1	1	blindfold	clockwise	practice	Free	1	-0.5	-0.5	1.738312	-1.43711	-1.45428	-1.3271	1.2499077284694	0.101638	-8.579758	0.58994
Trial2	1	1	blindfold	clockwise	practice	Free	1	-0.5	-0.5	1.758316	-1.442	-1.4543	-1.32677	1.2533605142752	-0.095532	-8.469731	1.098874
Trial2	1	1	blindfold	clockwise	practice	Free	1	-0.5	-0.5	1.778305	-1.44217	-1.45425	-1.3267	1.25344213984022	-0.142449	-8.376631	1.254731
Trial2	1	1	blindfold	clockwise	practice	Free	1	-0.5	-0.5	1.798309	-1.44217	-1.4542	-1.32663	1.25339598880499	-0.081814	-8.330082	1.249192
Trial2	1	1	blindfold	clockwise	practice	Free	1	-0.5	-0.5	1.818314	-1.44217	-1.45417	-1.32657	1.2533564437627	0.153186	-8.402022	1.217458
Trial2	1	1	blindfold	clockwise	practice	Free	1	-0.5	-0.5	1.838318	-1.44216	-1.45419	-1.32644	1.25326314880586	0.311085	-8.448572	1.171514
Trial2	1	1	blindfold	clockwise	practice	Free	1	-0.5	-0.5	1.858307	-1.4421	-1.45427	-1.32638	1.25317844067888	0.689171	-8.630539	1.207565
Trial2	1	1	blindfold	clockwise	practice	Free	1	-0.5	-0.5	1.878311	-1.44206	-1.45429	-1.32632	1.25310887810789	0.798941	-8.58399	1.129905
Trial2	1	1	blindfold	clockwise	practice	Free	1	-0.5	-0.5	1.898315	-1.44202	-1.45429	-1.32625	1.25303254461014	0.712611	-8.554367	1.129639
Trial2	1	1	blindfold	clockwise	practice	Free	1	-0.5	-0.5	1.918304	-1.44198	-1.45426	-1.32618	1.25295637989078	0.632375	-8.389327	1.270495
Trial2	1	1	blindfold	clockwise	practice	Free	1	-0.5	-0.5	1.938309	-1.44195	-1.45421	-1.32599	1.25280859477858	0.487985	-8.249677	1.501601
Trial2	1	1	blindfold	clockwise	practice	Free	1	-0.5	-0.5	1.958313	-1.44191	-1.45407	-1.32587	1.25269941320881	0.328779	-8.063478	1.964204
Trial2	1	1	blindfold	clockwise	practice	Free	1	-0.5	-0.5	1.978317	-1.44189	-1.45403	-1.32563	1.2525260828301	0.187165	-7.991538	2.143009
Trial2	1	1	blindfold	clockwise	practice	Free	1	-0.5	-0.5	1.998306	-1.44188	-1.454	-1.32509	1.25216265169669	0.063766	-7.868815	2.348423
Trial2	1	1	blindfold	clockwise	practice	Free	1	-0.5	-0.5	2.018311	-1.44187	-1.45394	-1.32402	1.25145038052379	0.00096277	-7.720702	2.554855
Trial2	1	1	blindfold	clockwise	practice	Free	1	-0.5	-0.5	2.038315	-1.44187	-1.45388	-1.31957	1.24852470679465	0.0011756	-7.708007	2.774784
Trial2	1	1	blindfold	clockwise	practice	Free	1	-0.5	-0.5	2.058319	-1.44184	-1.45391	-1.31616	1.24626624215474	0.130576	-7.919597	2.969356
Trial2	1	1	blindfold	clockwise	practice	Free	1	-0.5	-0.5	2.078308	-1.44171	-1.45396	-1.31182	1.24332999507173	0.367044	-7.987306	3.106974
Trial2	1	1	blindfold	clockwise	practice	Free	1	-0.5	-0.5	2.098312	-1.44137	-1.45399	-1.30625	1.2394420198179	0.453894	-7.991538	3.315472
Trial2	1	1	blindfold	clockwise	practice	Free	1	-0.5	-0.5	2.118317	-1.4408	-1.45398	-1.29978	1.23480873625074	0.457716	-7.898438	3.245722
Trial2	1	1	blindfold	clockwise	practice	Free	1	-0.5	-0.5	2.138306	-1.44005	-1.45397	-1.28371	1.2238853632023	0.459647	-8.033856	3.253982
Trial2	1	1	blindfold	clockwise	practice	Free	1	-0.5	-0.5	2.15831	-1.43794	-1.45407	-1.27403	1.21608142229617	0.507366	-8.156578	3.31792
Trial2	1	1	blindfold	clockwise	practice	Free	1	-0.5	-0.5	2.178314	-1.43664	-1.45406	-1.26368	1.20851216321543	0.365911	-7.932292	3.255277
Trial2	1	1	blindfold	clockwise	practice	Free	1	-0.5	-0.5	2.198318	-1.43526	-1.45399	-1.25241	1.20034665215644	0.3526	-7.830729	3.061796
Trial2	1	1	blindfold	clockwise	practice	Free	1	-0.5	-0.5	2.218307	-1.43375	-1.45395	-1.24002	1.19143550262899	0.322906	-7.970379	3.557166
Trial2	1	1	blindfold	clockwise	practice	Free	1	-0.5	-0.5	2.238312	-1.43221	-1.45395	-1.21215	1.17310410384886	0.438817	-7.894206	3.158988
Trial2	1	1	blindfold	clockwise	practice	Free	1	-0.5	-0.5	2.258316	-1.42848	-1.454	-1.19731	1.16117025448628	0.579342	-8.059246	2.971586
Trial2	1	1	blindfold	clockwise	practice	Free	1	-0.5	-0.5	2.278305	-1.42623	-1.45404	-1.18181	1.15011610429802	0.630021	-8.008465	3.073711
Trial2	1	1	blindfold	clockwise	practice	Free	1	-0.5	-0.5	2.298309	-1.42373	-1.45402	-1.16505	1.13823040894559	0.756961	-8.046551	3.190918
Trial2	1	1	blindfold	clockwise	practice	Free	1	-0.5	-0.5	2.318314	-1.42084	-1.45401	-1.14744	1.125666402196	0.597846	-7.885743	3.127543
Trial2	1	1	blindfold	clockwise	practice	Free	1	-0.5	-0.5	2.338318	-1.41782	-1.45398	-1.11161	1.10293262222381	0.589876	-7.885743	3.021269
Trial2	1	1	blindfold	clockwise	practice	Free	1	-0.5	-0.5	2.358307	-1.41122	-1.45396	-1.09301	1.08719023393115	0.524961	-7.881511	2.758035
Trial2	1	1	blindfold	clockwise	practice	Free	1	-0.5	-0.5	2.378311	-1.4078	-1.45397	-1.07329	1.07366762967587	0.558925	-7.851888	2.91743
Trial2	1	1	blindfold	clockwise	practice	Free	1	-0.5	-0.5	2.398315	-1.40426	-1.45394	-1.05353	1.06022706976262	0.544726	-7.733398	3.014396
Trial2	1	1	blindfold	clockwise	practice	Free	1	-0.5	-0.5	2.418304	-1.40053	-1.45388	-1.03324	1.04656554670973	0.454583	-7.542967	2.901436
Trial2	1	1	blindfold	clockwise	practice	Free	1	-0.5	-0.5	2.438309	-1.3969	-1.4538	-0.99109	1.02254529856256	0.389772	-7.589517	2.530331
Trial2	1	1	blindfold	clockwise	practice	Free	1	-0.5	-0.5	2.458313	-1.38958	-1.45384	-0.96969	1.00596288006631	0.424708	-7.623371	2.769332
Trial2	1	1	blindfold	clockwise	practice	Free	1	-0.5	-0.5	2.478317	-1.38574	-1.45385	-0.94702	0.992150339815499	0.540791	-7.754557	3.046554
Trial2	1	1	blindfold	clockwise	practice	Free	1	-0.5	-0.5	2.498306	-1.38197	-1.45383	-0.92462	0.978863288371567	0.44834	-7.59798	2.928612
Trial2	1	1	blindfold	clockwise	practice	Free	1	-0.5	-0.5	2.518311	-1.37807	-1.45377	-0.90218	0.965792775207131	0.492375	-7.504881	2.367574
Trial2	1	1	blindfold	clockwise	practice	Free	1	-0.5	-0.5	2.538315	-1.37425	-1.45376	-0.8559101	0.943920086841359	0.454224	-7.59798	2.56502
Trial2	1	1	blindfold	clockwise	practice	Free	1	-0.5	-0.5	2.558319	-1.36624	-1.45376	-0.83242	0.927833295575172	0.721496	-7.322913	2.887186
Trial2	1	1	blindfold	clockwise	practice	Free	1	-0.5	-0.5	2.578308	-1.36174	-1.45368	-0.8088	0.915397749162761	0.483011	-7.352536	2.25293
Trial2	1	1	blindfold	clockwise	practice	Free	1	-0.5	-0.5	2.598312	-1.35721	-1.45369	-0.78456	0.903207186761387	0.673105	-7.547199	2.146015
Trial2	1	1	blindfold	clockwise	practice	Free	1	-0.5	-0.5	2.618317	-1.35225	-1.45377	-0.7609301	0.89129934661413	0.878646	-7.449867	2.333763
Trial2	1	1	blindfold	clockwise	practice	Free	1	-0.5	-0.5	2.638306	-1.34704	-1.45372	-0.7117	0.873094242295498	0.962655	-7.094396	2.757188
Trial2	1	1	blindfold	clockwise	practice	Free	1	-0.5	-0.5	2.65831	-1.33545	-1.45347	-0.68728	0.856183619530045	0.797114	-7.107091	2.125793
Trial2	1	1	blindfold	clockwise	practice	Free	1	-0.5	-0.5	2.678314	-1.32938	-1.45354	-0.66192	0.845038066063947	0.924844	-7.280595	2.380948
Trial2	1	1	blindfold	clockwise	practice	Free	1	-0.5	-0.5	2.698318	-1.3228	-1.45362	-0.63676	0.834088246438273	0.974632	-7.111323	2.940667
Trial2	1	1	blindfold	clockwise	practice	Free	1	-0.5	-0.5	2.718307	-1.31608	-1.45355	-0.6097	0.823420074774915	0.729866	-6.650057	2.449992
Trial2	1	1	blindfold	clockwise	practice	Free	1	-0.5	-0.5	2.738312	-1.30893	-1.45346	-0.55852	0.811044019325237	1.026064	-7.069005	2.119752
Trial2	1	1	blindfold	clockwise	practice	Free	1	-0.5	-0.5	2.758316	-1.29409	-1.45356	-0.53303	0.794776672398496	0.965044	-6.764316	3.068169
Trial2	1	1	blindfold	clockwise	practice	Free	1	-0.5	-0.5	2.778305	-1.28623	-1.45342	-0.50561	0.786249982302922	0.644163	-6.396149	2.363691
Trial2	1	1	blindfold	clockwise	practice	Free	1	-0.5	-0.5	2.798309	-1.27832	-1.45331	-0.47903	0.77860239692888	0.687484	-7.107091	2.062028
Trial2	1	1	blindfold	clockwise	practice	Free	1	-0.5	-0.5	2.818314	-1.27008	-1.45345	-0.45238	0.771551040828537	0.871431	-7.1748	2.197509
Trial2	1	1	blindfold	clockwise	practice	Free	1	-0.5	-0.5	2.838318	-1.26195	-1.45355	-0.39738	0.768829430021001	0.639047	-6.662752	2.752966
Trial2	1	1	blindfold	clockwise	practice	Free	1	-0.5	-0.5	2.858307	-1.24556	-1.45336	-0.37064	0.756699159192138	0.675666	-7.107091	1.711323
Trial2	1	1	blindfold	clockwise	practice	Free	1	-0.5	-0.5	2.878311	-1.23753	-1.45348	-0.34399	0.753849859953017	0.918001	-6.823561	2.121416
Trial2	1	1	blindfold	clockwise	practice	Free	1	-0.5	-0.5	2.898315	-1.22939	-1.45339	-0.31555	0.752350723709066	0.538331	-5.837551	2.147647
Trial2	1	1	blindfold	clockwise	practice	Free	1	-0.5	-0.5	2.918304	-1.2208	-1.45314	-0.28971	0.750849132126921	0.660342	-6.430003	1.757848
Trial2	1	1	blindfold	clockwise	practice	Free	1	-0.5	-0.5	2.938309	-1.21293	-1.45319	-0.23697	0.759903882513678	0.698436	-6.696607	1.423151
Trial2	1	1	blindfold	clockwise	practice	Free	1	-0.5	-0.5	2.958313	-1.19608	-1.45323	-0.2112	0.75361313979352	0.540588	-6.121082	1.936351
Trial2	1	1	blindfold	clockwise	practice	Free	1	-0.5	-0.5	2.978317	-1.18772	-1.45315	-0.18583	0.75608311193373	0.610683	-6.58658	1.587049
Trial2	1	1	blindfold	clockwise	practice	Free	1	-0.5	-0.5	2.998306	-1.17941	-1.45324	-0.16012	0.759681735630959	0.708725	-6.531567	1.473813
Trial2	1	1	blindfold	clockwise	practice	Free	1	-0.5	-0.5	3.018311	-1.1708	-1.45326	-0.1351	0.763625959120446	0.536265	-6.159168	2.182962
Trial2	1	1	blindfold	clockwise	practice	Free	1	-0.5	-0.5	3.038315	-1.16254	-1.45312	-0.08525	0.781650025036025	0.328821	-6.260731	1.773582
Trial2	1	1	blindfold	clockwise	practice	Free	1	-0.5	-0.5	3.058319	-1.14639	-1.45312	-0.061306	0.78119933937857	0.563421	-6.205718	1.546918
Trial2	1	1	blindfold	clockwise	practice	Free	1	-0.5	-0.5	3.078308	-1.1386	-1.4531	-0.036671	0.788976368726701	0.39063	-5.917956	1.960792
Trial2	1	1	blindfold	clockwise	practice	Free	1	-0.5	-0.5	3.098312	-1.13097	-1.45302	-0.013098	0.796992283787601	0.514418	-6.383454	1.614804
Trial2	1	1	blindfold	clockwise	practice	Free	1	-0.5	-0.5	3.118317	-1.12318	-1.45315	0.010556	0.805618260363886	0.941524	-6.772779	1.324424
Trial2	1	1	blindfold	clockwise	practice	Free	1	-0.5	-0.5	3.138306	-1.11517	-1.45331	0.056087	0.829256827110763	1.04985	-6.582348	1.890107
Trial2	1	1	blindfold	clockwise	practice	Free	1	-0.5	-0.5	3.15831	-1.09951	-1.45322	0.078499	0.833110606942371	0.484362	-6.518871	1.47455
Trial2	1	1	blindfold	clockwise	practice	Free	1	-0.5	-0.5	3.178314	-1.09153	-1.45325	0.09993099	0.842511150558643	0.552755	-6.696607	0.915678
Trial2	1	1	blindfold	clockwise	practice	Free	1	-0.5	-0.5	3.198318	-1.08389	-1.45331	0.12112	0.852477295443538	0.566273	-6.552726	1.064012
Trial2	1	1	blindfold	clockwise	practice	Free	1	-0.5	-0.5	3.218307	-1.07622	-1.45326	0.14109	0.861989504340597	0.174351	-6.146473	1.277707
Trial2	1	1	blindfold	clockwise	practice	Free	1	-0.5	-0.5	3.238312	-1.06922	-1.45312	0.17843	0.885595142564431	0.058213	-6.095691	0.66652
Trial2	1	1	blindfold	clockwise	practice	Free	1	-0.5	-0.5	3.258316	-1.05624	-1.45319	0.19504	0.890215412291688	0.633854	-6.573885	0.691248
Trial2	1	1	blindfold	clockwise	practice	Free	1	-0.5	-0.5	3.278305	-1.05009	-1.45324	0.21086	0.898844200748565	0.527346	-6.366526	0.98594
Trial2	1	1	blindfold	clockwise	practice	Free	1	-0.5	-0.5	3.298309	-1.04408	-1.45321	0.22658	0.907712264266386	0.428086	-6.315745	0.724493
Trial2	1	1	blindfold	clockwise	practice	Free	1	-0.5	-0.5	3.318314	-1.03794	-1.45318	0.2394	0.914380571717766	0.398905	-6.561189	0.08494
Trial2	1	1	blindfold	clockwise	practice	Free	1	-0.5	-0.5	3.338318	-1.03263	-1.45322	0.25944	0.927601100901954	0.293306	-6.637362	-0.721348
Trial2	1	1	blindfold	clockwise	practice	Free	1	-0.5	-0.5	3.358307	-1.02272	-1.45336	0.26603	0.927382422963475	0.380131	-6.793938	-0.671842
Trial2	1	1	blindfold	clockwise	practice	Free	1	-0.5	-0.5	3.378311	-1.01857	-1.45342	0.27085	0.92904494829801	0.247112	-6.984369	-0.501843
Trial2	1	1	blindfold	clockwise	practice	Free	1	-0.5	-0.5	3.398315	-1.01504	-1.45348	0.27362	0.929383687721775	0.286428	-7.026687	-0.620309
Trial2	1	1	blindfold	clockwise	practice	Free	1	-0.5	-0.5	3.418304	-1.01249	-1.4535	0.27466	0.928840210758002	0.216905	-6.967442	-0.771219
Trial2	1	1	blindfold	clockwise	practice	Free	1	-0.5	-0.5	3.438309	-1.01099	-1.4535	0.2747	0.928046805129425	0.232791	-7.098628	-0.492189
Trial2	1	1	blindfold	clockwise	practice	Free	1	-0.5	-0.5	3.458313	-1.01069	-1.45356	0.27468	0.927864933136338	0.089737	-7.369463	-0.443446
Trial2	1	1	blindfold	clockwise	practice	Free	1	-0.5	-0.5	3.478317	-1.01069	-1.45365	0.27466	0.927848237287414	-0.091444	-7.458331	-0.398496
Trial2	1	1	blindfold	clockwise	practice	Free	1	-0.5	-0.5	3.498306	-1.0107	-1.45371	0.27464	0.927837053205371	-0.345114	-7.564126	-0.375115
Trial2	1	1	blindfold	clockwise	practice	Free	1	-0.5	-0.5	3.518311	-1.01073	-1.45378	0.27465	0.92786194865142	-0.502153	-7.750325	-0.072302
Trial2	1	1	blindfold	clockwise	practice	Free	1	-0.5	-0.5	3.538315	-1.01076	-1.45386	0.2747	0.927920144452253	-0.582557	-7.85612	0.324324
Trial2	1	1	blindfold	clockwise	practice	Free	1	-0.5	-0.5	3.558319	-1.01083	-1.45399	0.27473	0.927983783663648	-0.806896	-8.156578	0.514108
Trial2	1	1	blindfold	clockwise	practice	Free	1	-0.5	-0.5	3.578308	-1.01088	-1.45405	0.27476	0.928036334133801	-0.824067	-8.088869	0.47186
Trial2	1	1	blindfold	clockwise	practice	Free	1	-0.5	-0.5	3.598312	-1.01092	-1.45403	0.27479	0.928083413411392	-0.748335	-7.830729	0.60242
Trial2	1	1	blindfold	clockwise	practice	Free	1	-0.5	-0.5	3.618317	-1.01096	-1.45395	0.27483	0.928138786903407	-0.624793	-7.724934	0.645029
Trial2	1	1	blindfold	clockwise	practice	Free	1	-0.5	-0.5	3.638306	-1.01099	-1.45389	0.27491	0.928222126917411	-0.438727	-7.818034	0.676647
Trial2	1	1	blindfold	clockwise	practice	Free	1	-0.5	-0.5	3.65831	-1.01102	-1.45393	0.27495	0.928272053360955	-0.15714	-7.932292	0.785953
Trial2	1	1	blindfold	clockwise	practice	Free	1	-0.5	-0.5	3.678314	-1.01102	-1.45396	0.27497	0.928288747834653	-0.076417	-7.873047	0.561148
Trial2	1	1	blindfold	clockwise	practice	Free	1	-0.5	-0.5	3.698318	-1.01103	-1.45395	0.27499	0.92831088919813	-0.05531	-7.801107	0.363967
Trial2	1	1	blindfold	clockwise	practice	Free	1	-0.5	-0.5	3.718307	-1.01103	-1.45392	0.275	0.928319248940347	0.042742	-7.80957	0.213364
Trial2	1	1	blindfold	clockwise	practice	Free	1	-0.5	-0.5	3.738312	-1.01102	-1.45392	0.27501	0.928322137173687	0.077781	-8.025392	0.095404
Trial2	1	1	blindfold	clockwise	practice	Free	1	-0.5	-0.5	3.758316	-1.01101	-1.4541	0.27503	0.928333344810091	0.047583	-8.376631	0.315227
Trial2	1	1	blindfold	clockwise	practice	Free	1	-0.5	-0.5	3.778305	-1.01101	-1.45416	0.27506	0.928358375061237	0.048308	-8.330082	0.512953
Trial2	1	1	blindfold	clockwise	practice	Free	1	-0.5	-0.5	3.798309	-1.01101	-1.45416	0.27509	0.928383430487151	-0.067365	-8.169273	0.563447
Trial2	1	1	blindfold	clockwise	practice	Free	1	-0.5	-0.5	3.818314	-1.01102	-1.45411	0.27511	0.928405637686953	-0.112184	-8.1862	0.528335
Trial2	1	1	blindfold	clockwise	practice	Free	1	-0.5	-0.5	3.838318	-1.01102	-1.4541	0.27515	0.928439028853612	-0.103078	-8.317386	0.457846
Trial2	1	1	blindfold	clockwise	practice	Free	1	-0.5	-0.5	3.858307	-1.01102	-1.45421	0.27516	0.9284473891678	0.174914	-8.571294	0.279205
Trial2	1	1	blindfold	clockwise	practice	Free	1	-0.5	-0.5	3.878311	-1.01101	-1.45427	0.27519	0.928466909225559	0.378551	-8.622076	0.338206
Trial2	1	1	blindfold	clockwise	practice	Free	1	-0.5	-0.5	3.898315	-1.01099	-1.45431	0.27521	0.928472583155429	0.551992	-8.698248	0.44505
Trial2	1	1	blindfold	clockwise	practice	Free	1	-0.5	-0.5	3.918304	-1.01095	-1.45434	0.27524	0.928475597427438	0.696609	-8.744798	0.499479
Trial2	1	1	blindfold	clockwise	practice	Free	1	-0.5	-0.5	3.938309	-1.01091	-1.45437	0.27531	0.928512075416536	0.856442	-8.757493	0.490165
Trial2	1	1	blindfold	clockwise	practice	Free	1	-0.5	-0.5	3.958313	-1.01081	-1.45435	0.27535	0.928490443377136	1.041024	-8.668626	0.805673
Trial2	1	1	blindfold	clockwise	practice	Free	1	-0.5	-0.5	3.978317	-1.01075	-1.45433	0.27541	0.928507556075495	1.110388	-8.60938	1.004003
Trial2	1	1	blindfold	clockwise	practice	Free	1	-0.5	-0.5	3.998306	-1.01069	-1.45431	0.27546	0.928516272569422	1.234658	-8.533208	1.016272
Trial2	1	1	blindfold	clockwise	practice	Free	1	-0.5	-0.5	4.018311	-1.01061	-1.45427	0.2755	0.928505684111431	1.426848	-8.469731	0.839066
Trial2	1	1	blindfold	clockwise	practice	Free	1	-0.5	-0.5	4.038315	-1.01053	-1.45425	0.27556	0.928511807316549	1.664388	-8.486658	0.661379
Trial2	1	1	blindfold	clockwise	practice	Free	1	-0.5	-0.5	4.058319	-1.01032	-1.45424	0.2756	0.928429743329383	2.219375	-8.423181	0.494832
Trial2	1	1	blindfold	clockwise	practice	Free	1	-0.5	-0.5	4.078308	-1.0101	-1.45421	0.2757	0.928392434109796	2.531914	-8.207359	0.439841
Trial2	1	1	blindfold	clockwise	practice	Free	1	-0.5	-0.5	4.098312	-1.0095	-1.45414	0.27583	0.928171572017635	2.810369	-8.152346	0.313823
Trial2	1	1	blindfold	clockwise	practice	Free	1	-0.5	-0.5	4.118317	-1.00819	-1.45411	0.27603	0.927620439432538	2.992196	-8.291995	0.274074
Trial2	1	1	blindfold	clockwise	practice	Free	1	-0.5	-0.5	4.138306	-1.00621	-1.45414	0.27677	0.927157030629285	2.97167	-8.347009	0.328309
Trial2	1	1	blindfold	clockwise	practice	Free	1	-0.5	-0.5	4.15831	-0.99958	-1.45412	0.27734	0.924033370465565	2.974691	-8.110028	0.428249
Trial2	1	1	blindfold	clockwise	practice	Free	1	-0.5	-0.5	4.178314	-0.99538	-1.45405	0.27822	0.922511622706146	3.097878	-7.944988	0.598165
Trial2	1	1	blindfold	clockwise	practice	Free	1	-0.5	-0.5	4.198318	-0.98997	-1.45398	0.27945	0.920658933471596	3.128287	-7.957683	0.806381
Trial2	1	1	blindfold	clockwise	practice	Free	1	-0.5	-0.5	4.218307	-0.98373	-1.45397	0.28095	0.918628133844674	3.141792	-7.991538	0.768875
Trial2	1	1	blindfold	clockwise	practice	Free	1	-0.5	-0.5	4.238312	-0.97651	-1.45399	0.28422	0.917639794858429	3.314761	-7.970379	0.549903
Trial2	1	1	blindfold	clockwise	practice	Free	1	-0.5	-0.5	4.258316	-0.95881	-1.45395	0.28582	0.909955863843278	3.510609	-7.834961	0.31376
Trial2	1	1	blindfold	clockwise	practice	Free	1	-0.5	-0.5	4.278305	-0.9481699	-1.45393	0.2875	0.906097423962201	3.57532	-7.885743	0.352688
Trial2	1	1	blindfold	clockwise	practice	Free	1	-0.5	-0.5	4.298309	-0.9359	-1.45394	0.2891	0.901491865016849	3.552072	-7.919597	0.248538
Trial2	1	1	blindfold	clockwise	practice	Free	1	-0.5	-0.5	4.318314	-0.92272	-1.45396	0.2906	0.896515768738044	3.596679	-8.016928	0.056901
Trial2	1	1	blindfold	clockwise	practice	Free	1	-0.5	-0.5	4.338318	-0.90789	-1.454	0.2943	0.892909119270946	3.545691	-8.11426	0.507135
Trial2	1	1	blindfold	clockwise	practice	Free	1	-0.5	-0.5	4.358307	-0.87589	-1.45403	0.29652	0.880759562287062	3.405084	-8.143882	0.542878
Trial2	1	1	blindfold	clockwise	practice	Free	1	-0.5	-0.5	4.378311	-0.8579	-1.45405	0.29881	0.875322712593121	3.410907	-7.944988	0.352249
Trial2	1	1	blindfold	clockwise	practice	Free	1	-0.5	-0.5	4.398315	-0.83946	-1.45401	0.30111	0.870063384292509	3.422064	-7.987306	0.211875
Trial2	1	1	blindfold	clockwise	practice	Free	1	-0.5	-0.5	4.418304	-0.81942	-1.45401	0.3032	0.864383811782746	3.418567	-8.126955	0.062041
Trial2	1	1	blindfold	clockwise	practice	Free	1	-0.5	-0.5	4.438309	-0.79901	-1.45404	0.30737	0.860960702537728	3.406655	-8.131187	0.117181
Trial2	1	1	blindfold	clockwise	practice	Free	1	-0.5	-0.5	4.458313	-0.75559	-1.45403	0.30976	0.849139266088203	3.302408	-8.033856	0.584676
Trial2	1	1	blindfold	clockwise	practice	Free	1	-0.5	-0.5	4.478317	-0.73196	-1.45403	0.31239	0.844856764457588	3.320403	-8.097333	0.489132
Trial2	1	1	blindfold	clockwise	practice	Free	1	-0.5	-0.5	4.498306	-0.70822	-1.45406	0.31526	0.841429989249106	3.443994	-8.131187	0.449382
Trial2	1	1	blindfold	clockwise	practice	Free	1	-0.5	-0.5	4.518311	-0.6836	-1.45408	0.31813	0.838478167853759	3.540306	-8.228518	0.320705
Trial2	1	1	blindfold	clockwise	practice	Free	1	-0.5	-0.5	4.538315	-0.6573	-1.45409	0.3235	0.838388663289773	3.416618	-8.050783	0.120912
Trial2	1	1	blindfold	clockwise	practice	Free	1	-0.5	-0.5	4.558319	-0.60295	-1.45403	0.32648	0.832867270427924	3.332895	-8.004233	0.552984
Trial2	1	1	blindfold	clockwise	practice	Free	1	-0.5	-0.5	4.578308	-0.57503	-1.45401	0.33001	0.833394319166802	3.351443	-8.025392	0.920613
Trial2	1	1	blindfold	clockwise	practice	Free	1	-0.5	-0.5	4.598312	-0.54637	-1.45401	0.33419	0.835477799899051	3.335599	-8.06771	0.908822
Trial2	1	1	blindfold	clockwise	practice	Free	1	-0.5	-0.5	4.618317	-0.51611	-1.45401	0.33855	0.83870470788839	3.146084	-8.008465	0.65751
Trial2	1	1	blindfold	clockwise	practice	Free	1	-0.5	-0.5	4.638306	-0.48706	-1.45401	0.34736	0.847458812555992	3.016115	-8.016928	0.425401
Trial2	1	1	blindfold	clockwise	practice	Free	1	-0.5	-0.5	4.65831	-0.42394	-1.45409	0.35161	0.854999838365521	3.058575	-8.211591	0.408811
Trial2	1	1	blindfold	clockwise	practice	Free	1	-0.5	-0.5	4.678314	-0.39272	-1.45411	0.35563	0.862329209444632	3.013207	-8.215823	0.078553
Trial2	1	1	blindfold	clockwise	practice	Free	1	-0.5	-0.5	4.698318	-0.36113	-1.45412	0.35946	0.870606893058802	2.894548	-8.224287	-0.026979
Trial2	1	1	blindfold	clockwise	practice	Free	1	-0.5	-0.5	4.718307	-0.32835	-1.4541	0.36331	0.880209004708225	2.722526	-8.004233	0.496199
Trial2	1	1	blindfold	clockwise	practice	Free	1	-0.5	-0.5	4.738312	-0.29646	-1.45401	0.37333	0.896735085901275	2.582125	-7.944988	0.821684
Trial2	1	1	blindfold	clockwise	practice	Free	1	-0.5	-0.5	4.758316	-0.22089	-1.45406	0.37586	0.919256837322051	2.711385	-8.207359	-0.224793
Trial2	1	1	blindfold	clockwise	practice	Free	1	-0.5	-0.5	4.778305	-0.19952	-1.45409	0.3796	0.929507598130734	2.461849	-8.169273	-0.104769
Trial2	1	1	blindfold	clockwise	practice	Free	1	-0.5	-0.5	4.798309	-0.16571	-1.45408	0.38308	0.944235164763265	2.205247	-8.046551	0.301134
Trial2	1	1	blindfold	clockwise	practice	Free	1	-0.5	-0.5	4.818314	-0.13422	-1.45401	0.38643	0.958933335523731	2.100728	-7.864584	0.252068
Trial2	1	1	blindfold	clockwise	practice	Free	1	-0.5	-0.5	4.838318	-0.10406	-1.45395	0.39286	0.976712577732021	2.063027	-7.991538	0.110992
Trial2	1	1	blindfold	clockwise	practice	Free	1	-0.5	-0.5	4.858307	-0.043124	-1.45403	0.39609	1.00583943603798	2.075211	-8.198896	0.273008
Trial2	1	1	blindfold	clockwise	practice	Free	1	-0.5	-0.5	4.878311	-0.01249	-1.45407	0.3995	1.02311593631214	2.140917	-7.936524	0.516966
Trial2	1	1	blindfold	clockwise	practice	Free	1	-0.5	-0.5	4.898315	0.016839	-1.45401	0.40281	1.04028287533251	2.296585	-7.915365	0.295941
Trial2	1	1	blindfold	clockwise	practice	Free	1	-0.5	-0.5	4.918304	0.046823	-1.45397	0.40607	1.05829026449996	2.283901	-8.000001	0.172671
Trial2	1	1	blindfold	clockwise	practice	Free	1	-0.5	-0.5	4.938309	0.075701	-1.45398	0.41295	1.07930964239384	2.189229	-7.864584	0.445596
Trial2	1	1	blindfold	clockwise	practice	Free	1	-0.5	-0.5	4.958313	0.13258	-1.45402	0.41677	1.11383331410134	2.366031	-8.308923	0.497739
Trial2	1	1	blindfold	clockwise	practice	Free	1	-0.5	-0.5	4.978317	0.16155	-1.45411	0.42057	1.13362144334577	2.827211	-8.334313	0.346317
Trial2	1	1	blindfold	clockwise	practice	Free	1	-0.5	-0.5	4.998306	0.19064	-1.45415	0.42401	1.1535935631678	2.786986	-8.300459	0.118938
Trial2	1	1	blindfold	clockwise	practice	Free	1	-0.5	-0.5	5.018311	0.21819	-1.45411	0.42782	1.17330595165617	2.711997	-7.805338	0.481167
Trial2	1	1	blindfold	clockwise	practice	Free	1	-0.5	-0.5	5.038315	0.24761	-1.45394	0.43605	1.19796089861675	2.316143	-7.593748	0.752248
Trial2	1	1	blindfold	clockwise	practice	Free	1	-0.5	-0.5	5.058319	0.30515	-1.45393	0.43988	1.23759483104186	1.981056	-8.118492	0.061125
Trial2	1	1	blindfold	clockwise	practice	Free	1	-0.5	-0.5	5.078308	0.33285	-1.45404	0.44348	1.25848862788528	1.933555	-8.025392	0.012877
Trial2	1	1	blindfold	clockwise	practice	Free	1	-0.5	-0.5	5.098312	0.35999	-1.45404	0.44719	1.27935595995107	1.82854	-7.966147	0.375721
Trial2	1	1	blindfold	clockwise	practice	Free	1	-0.5	-0.5	5.118317	0.38731	-1.45401	0.45075	1.30047861794443	1.723511	-8.033856	0.28069
Trial2	1	1	blindfold	clockwise	practice	Free	1	-0.5	-0.5	5.138306	0.41311	-1.45402	0.45687	1.32263754832282	1.645228	-8.241214	0.076892
Trial2	1	1	blindfold	clockwise	practice	Free	1	-0.5	-0.5	5.15831	0.46245	-1.45413	0.4591	1.35874312536822	1.862777	-8.105796	-0.309671
Trial2	1	1	blindfold	clockwise	practice	Free	1	-0.5	-0.5	5.178314	0.48685	-1.45407	0.46104	1.3774871223879	1.7797	-7.919597	-0.122255
Trial2	1	1	blindfold	clockwise	practice	Free	1	-0.5	-0.5	5.198318	0.50996	-1.45399	0.46283	1.39537121065865	1.790559	-7.991538	0.043318
Trial2	1	1	blindfold	clockwise	practice	Free	1	-0.5	-0.5	5.218307	0.53248	-1.45403	0.46428	1.41274584840833	1.755694	-8.385095	-0.242319
Trial2	1	1	blindfold	clockwise	practice	Free	1	-0.5	-0.5	5.238312	0.5556	-1.45416	0.46487	1.43012777813935	1.482808	-8.499354	-0.795389
Trial2	1	1	blindfold	clockwise	practice	Free	1	-0.5	-0.5	5.258316	0.59565	-1.45423	0.46503	1.46004516684923	0.955608	-8.071942	0.22048
Trial2	1	1	blindfold	clockwise	practice	Free	1	-0.5	-0.5	5.278305	0.61521	-1.45404	0.4656	1.47515311858168	0.801974	-7.631835	0.593717
Trial2	1	1	blindfold	clockwise	practice	Free	1	-0.5	-0.5	5.298309	0.6318099	-1.45386	0.46622	1.48814478196713	1.055291	-7.657225	0.123188
Trial2	1	1	blindfold	clockwise	practice	Free	1	-0.5	-0.5	5.318314	0.6483999	-1.45383	0.46646	1.50095548049544	1.508347	-7.961915	-0.382366
Trial2	1	1	blindfold	clockwise	practice	Free	1	-0.5	-0.5	5.338318	0.6638	-1.45392	0.46621	1.51261104187099	1.782297	-8.033856	-0.379086
Trial2	1	1	blindfold	clockwise	practice	Free	1	-0.5	-0.5	5.358307	0.69334	-1.4541	0.46614	1.53541095796285	1.954583	-8.44434	0.134002
Trial2	1	1	blindfold	clockwise	practice	Free	1	-0.5	-0.5	5.378311	0.70795	-1.45421	0.46614	1.54679334066484	1.530192	-8.613612	0.019799
Trial2	1	1	blindfold	clockwise	practice	Free	1	-0.5	-0.5	5.398315	0.7213	-1.4543	0.46615	1.55724742962449	1.277067	-8.622076	0.032471
Trial2	1	1	blindfold	clockwise	practice	Free	1	-0.5	-0.5	5.418304	0.73395	-1.45431	0.46612	1.56716956801363	1.191812	-8.512049	-0.061757
Trial2	1	1	blindfold	clockwise	practice	Free	1	-0.5	-0.5	5.438309	0.7448	-1.45426	0.46638	1.57588618683838	1.268533	-8.275068	0.036341
Trial2	1	1	blindfold	clockwise	practice	Free	1	-0.5	-0.5	5.458313	0.76534	-1.45406	0.46694	1.59250065245071	1.635928	-8.131187	0.468109
Trial2	1	1	blindfold	clockwise	practice	Free	1	-0.5	-0.5	5.478317	0.77441	-1.45407	0.46761	1.60012186634183	1.533254	-8.296227	0.315117
Trial2	1	1	blindfold	clockwise	practice	Free	1	-0.5	-0.5	5.498306	0.78285	-1.45414	0.46814	1.60717118118417	1.447224	-8.39779	-0.0711
Trial2	1	1	blindfold	clockwise	practice	Free	1	-0.5	-0.5	5.518311	0.79077	-1.45419	0.46852	1.61372802563894	1.30478	-8.308923	-0.04062
Trial2	1	1	blindfold	clockwise	practice	Free	1	-0.5	-0.5	5.538315	0.79761	-1.45416	0.46947	1.61977274415498	1.349803	-8.046551	0.191961
Trial2	1	1	blindfold	clockwise	practice	Free	1	-0.5	-0.5	5.558319	0.8094699	-1.45396	0.46995	1.6295749456059	1.873139	-7.843425	0.181965
Trial2	1	1	blindfold	clockwise	practice	Free	1	-0.5	-0.5	5.578308	0.81488	-1.45393	0.47036	1.6341688843736	1.966771	-7.940756	0.099305
Trial2	1	1	blindfold	clockwise	practice	Free	1	-0.5	-0.5	5.598312	0.82015	-1.45398	0.47067	1.6385958460269	1.816806	-8.190432	0.044579
Trial2	1	1	blindfold	clockwise	practice	Free	1	-0.5	-0.5	5.618317	0.8252699	-1.45409	0.47068	1.64272945629258	1.588284	-8.380863	-0.227709
Trial2	1	1	blindfold	clockwise	practice	Free	1	-0.5	-0.5	5.638306	0.82965	-1.45417	0.46981	1.64575231862037	1.249462	-8.440108	-0.521321
Trial2	1	1	blindfold	clockwise	practice	Free	1	-0.5	-0.5	5.65831	0.83552	-1.45422	0.4694	1.6502575817244	0.646553	-8.478195	-0.505211
Trial2	1	1	blindfold	clockwise	practice	Free	1	-0.5	-0.5	5.678314	0.83653	-1.45424	0.46928	1.65100461768374	0.617485	-8.588221	-0.822059
Trial2	1	1	blindfold	clockwise	practice	Free	1	-0.5	-0.5	5.698318	0.83663	-1.45429	0.46918	1.65102684055769	0.614514	-8.761725	-1.481666
Trial2	1	1	blindfold	clockwise	practice	Free	1	-0.5	-0.5	5.718307	0.83666	-1.45436	0.46909	1.65099828175814	0.442188	-8.875984	-1.78598
Trial2	1	1	blindfold	clockwise	practice	Free	1	-0.5	-0.5	5.738312	0.83668	-1.45441	0.46894	1.65092644083171	0.319525	-8.79558	-1.513516
Trial2	1	1	blindfold	clockwise	practice	Free	1	-0.5	-0.5	5.758316	0.83672	-1.45435	0.46886	1.65091187874734	0.555129	-8.592453	-1.407558
Trial2	1	1	blindfold	clockwise	practice	Free	1	-0.5	-0.5	5.778305	0.83676	-1.45432	0.46874	1.65087390024993	0.835193	-8.727871	-1.840967
Trial2	1	1	blindfold	clockwise	practice	Free	1	-0.5	-0.5	5.798309	0.83681	-1.45436	0.46845	1.65074418925213	0.970691	-8.939461	-2.237072
Trial2	1	1	blindfold	clockwise	practice	Free	1	-0.5	-0.5	5.818314	0.8369401	-1.45445	0.46792	1.65053864975351	0.951928	-9.00717	-2.429652
Trial2	1	1	blindfold	clockwise	practice	Free	1	-0.5	-0.5	5.838318	0.83713	-1.45449	0.4663	1.64974310637487	0.789354	-8.935229	-2.328338
Trial2	1	1	blindfold	clockwise	practice	Free	1	-0.5	-0.5	5.858307	0.83756	-1.45447	0.46519	1.64944186671381	0.454962	-9.00717	-2.494534
Trial2	1	1	blindfold	clockwise	practice	Free	1	-0.5	-0.5	5.878311	0.83776	-1.45451	0.46371	1.64873852540026	0.417434	-9.197601	-2.733528
Trial2	1	1	blindfold	clockwise	practice	Free	1	-0.5	-0.5	5.898315	0.8380001	-1.45459	0.46176	1.64779442993471	0.472341	-9.328786	-2.919907
Trial2	1	1	blindfold	clockwise	practice	Free	1	-0.5	-0.5	5.918304	0.83832	-1.45465	0.45908	1.64649170491807	0.508237	-9.366873	-3.128474
Trial2	1	1	blindfold	clockwise	practice	Free	1	-0.5	-0.5	5.938309	0.83875	-1.45468	0.45161	1.64250212239528	0.472757	-9.388032	-3.185651
Trial2	1	1	blindfold	clockwise	practice	Free	1	-0.5	-0.5	5.958313	0.83985	-1.45471	0.44683	1.6406355616476	0.360196	-9.443045	-3.309264
Trial2	1	1	blindfold	clockwise	practice	Free	1	-0.5	-0.5	5.978317	0.84047	-1.45472	0.44137	1.63799792443121	0.245341	-9.45574	-3.17258
Trial2	1	1	blindfold	clockwise	practice	Free	1	-0.5	-0.5	5.998306	0.84108	-1.45473	0.4349	1.63478854182552	0.255173	-9.476899	-3.350845
Trial2	1	1	blindfold	clockwise	practice	Free	1	-0.5	-0.5	6.018311	0.8417	-1.45475	0.42751	1.63108355536648	0.295506	-9.709648	-3.759882
Trial2	1	1	blindfold	clockwise	practice	Free	1	-0.5	-0.5	6.038315	0.84239	-1.45481	0.40945	1.62145311585458	0.285964	-9.675794	-3.835221
Trial2	1	1	blindfold	clockwise	practice	Free	1	-0.5	-0.5	6.058319	0.84386	-1.45481	0.39945	1.61708686543929	0.262656	-9.633476	-3.323918
Trial2	1	1	blindfold	clockwise	practice	Free	1	-0.5	-0.5	6.078308	0.84463	-1.45482	0.38866	1.61175259014515	0.263936	-9.790053	-3.533398
Trial2	1	1	blindfold	clockwise	practice	Free	1	-0.5	-0.5	6.098312	0.84547	-1.45486	0.3771	1.60611138613674	0.314311	-9.730807	-3.530046
Trial2	1	1	blindfold	clockwise	practice	Free	1	-0.5	-0.5	6.118317	0.84641	-1.45487	0.36447	1.60004011664764	0.335181	-9.819675	-3.501196
Trial2	1	1	blindfold	clockwise	practice	Free	1	-0.5	-0.5	6.138306	0.8475	-1.45491	0.33901	1.58735438403929	0.241419	-9.857761	-3.053061
Trial2	1	1	blindfold	clockwise	practice	Free	1	-0.5	-0.5	6.15831	0.8497	-1.45482	0.32478	1.58175601678865	0.408759	-9.849298	-3.772497
Trial2	1	1	blindfold	clockwise	practice	Free	1	-0.5	-0.5	6.178314	0.85098	-1.45491	0.31	1.57519742270881	0.4524	-10.05242	-3.971753
Trial2	1	1	blindfold	clockwise	practice	Free	1	-0.5	-0.5	6.198318	0.85238	-1.45498	0.29427	1.56837386003761	0.28067	-9.608085	-3.209695
Trial2	1	1	blindfold	clockwise	practice	Free	1	-0.5	-0.5	6.218307	0.85382	-1.45486	0.27873	1.56180950244389	0.315456	-9.574231	-2.930607
Trial2	1	1	blindfold	clockwise	practice	Free	1	-0.5	-0.5	6.238312	0.85527	-1.45478	0.24721	1.54760448022256	0.267529	-9.553072	-2.97183
Trial2	1	1	blindfold	clockwise	practice	Free	1	-0.5	-0.5	6.258316	0.85824	-1.45479	0.23047	1.54220697173693	0.263178	-9.582694	-3.190787
Trial2	1	1	blindfold	clockwise	practice	Free	1	-0.5	-0.5	6.278305	0.8598	-1.45484	0.21309	1.53543262319268	0.584202	-10.04819	-4.199713
Trial2	1	1	blindfold	clockwise	practice	Free	1	-0.5	-0.5	6.298309	0.86159	-1.45502	0.19443	1.52845027971712	0.703842	-10.40366	-3.771164
Trial2	1	1	blindfold	clockwise	practice	Free	1	-0.5	-0.5	6.318314	0.86378	-1.4551	0.17631	1.5222651435909	0.665802	-9.718112	-2.74146
Trial2	1	1	blindfold	clockwise	practice	Free	1	-0.5	-0.5	6.338318	0.8661	-1.45495	0.13997	1.50857240134543	0.596268	-9.658867	-2.533611
Trial2	1	1	blindfold	clockwise	practice	Free	1	-0.5	-0.5	6.358307	0.87168	-1.45483	0.12151	1.50591525647956	0.524435	-9.54884	-3.459879
Trial2	1	1	blindfold	clockwise	practice	Free	1	-0.5	-0.5	6.378311	0.8745999	-1.45485	0.10198	1.50063483193079	0.620217	-10.28094	-4.160118
Trial2	1	1	blindfold	clockwise	practice	Free	1	-0.5	-0.5	6.398315	0.87771	-1.45507	0.080821	1.49513806594833	0.591454	-10.08628	-3.507848
Trial2	1	1	blindfold	clockwise	practice	Free	1	-0.5	-0.5	6.418304	0.88101	-1.45506	0.062159	1.49104371237542	0.55725	-9.620781	-2.672023
Trial2	1	1	blindfold	clockwise	practice	Free	1	-0.5	-0.5	6.438309	0.8842	-1.4549	0.021781	1.47927859189169	0.541448	-9.764662	-2.507502
Trial2	1	1	blindfold	clockwise	practice	Free	1	-0.5	-0.5	6.458313	0.89112	-1.45491	-0.00014976	1.47819653534518	0.73811	-10.45021	-4.375508
Trial2	1	1	blindfold	clockwise	practice	Free	1	-0.5	-0.5	6.478317	0.89485	-1.4552	-0.022235	1.47440353858569	0.468344	-10.72105	-4.020202
Trial2	1	1	blindfold	clockwise	practice	Free	1	-0.5	-0.5	6.498306	0.89845	-1.45533	-0.044842	1.47065674355956	0.379904	-10.24709	-2.882436
Trial2	1	1	blindfold	clockwise	practice	Free	1	-0.5	-0.5	6.518311	0.90194	-1.45521	-0.066153	1.4675349895691	0.359967	-10.35711	-2.006922
Trial2	1	1	blindfold	clockwise	practice	Free	1	-0.5	-0.5	6.538315	0.90543	-1.45512	-0.11104	1.45826040974429	0.560198	-10.25978	-3.362671
Trial2	1	1	blindfold	clockwise	practice	Free	1	-0.5	-0.5	6.558319	0.91282	-1.4555	-0.13414	1.45942249144784	0.770181	-11.17385	-3.829617
Trial2	1	1	blindfold	clockwise	practice	Free	1	-0.5	-0.5	6.578308	0.91678	-1.45556	-0.15699	1.45771102072734	0.763526	-10.5814	-2.867843
Trial2	1	1	blindfold	clockwise	practice	Free	1	-0.5	-0.5	6.598312	0.92089	-1.45538	-0.18004	1.45646926421253	0.673158	-10.27248	-2.205244
Trial2	1	1	blindfold	clockwise	practice	Free	1	-0.5	-0.5	6.618317	0.9252601	-1.45519	-0.20286	1.45590468076818	1.019046	-10.7549	-3.710917
Trial2	1	1	blindfold	clockwise	practice	Free	1	-0.5	-0.5	6.638306	0.92974	-1.45534	-0.24941	1.45153431061255	1.098948	-11.25002	-3.911566
Trial2	1	1	blindfold	clockwise	practice	Free	1	-0.5	-0.5	6.65831	0.94019	-1.45549	-0.2727	1.45801665641284	0.779129	-10.43329	-2.184647
Trial2	1	1	blindfold	clockwise	practice	Free	1	-0.5	-0.5	6.678314	0.94573	-1.45524	-0.29623	1.46001964593096	1.08416	-10.18361	-3.263996
Trial2	1	1	blindfold	clockwise	practice	Free	1	-0.5	-0.5	6.698318	0.95151	-1.45525	-0.31938	1.4627046504007	1.017813	-11.37698	-3.496403
Trial2	1	1	blindfold	clockwise	practice	Free	1	-0.5	-0.5	6.718307	0.95715	-1.45551	-0.34283	1.4656017465654	0.795497	-11.07652	-2.785206
Trial2	1	1	blindfold	clockwise	practice	Free	1	-0.5	-0.5	6.738312	0.96333	-1.45553	-0.38527	1.46782068951305	0.65829	-10.66603	-1.821423
Trial2	1	1	blindfold	clockwise	practice	Free	1	-0.5	-0.5	6.758316	0.97438	-1.45518	-0.40783	1.47725818375062	0.858943	-11.08922	-3.712645
Trial2	1	1	blindfold	clockwise	practice	Free	1	-0.5	-0.5	6.778305	0.98002	-1.45542	-0.42997	1.48167592228704	0.780785	-11.29657	-3.557558
Trial2	1	1	blindfold	clockwise	practice	Free	1	-0.5	-0.5	6.798309	0.98582	-1.45558	-0.45197	1.48659609223446	0.586811	-10.83531	-2.20437
Trial2	1	1	blindfold	clockwise	practice	Free	1	-0.5	-0.5	6.818314	0.99141	-1.45543	-0.47236	1.49166611856384	0.415534	-10.2894	-1.699744
Trial2	1	1	blindfold	clockwise	practice	Free	1	-0.5	-0.5	6.838318	0.99641	-1.45521	-0.51442	1.49647948936327	0.761837	-10.60679	-3.080693
Trial2	1	1	blindfold	clockwise	practice	Free	1	-0.5	-0.5	6.858307	1.00672	-1.4556	-0.53538	1.5071352769684	0.555151	-11.20771	-3.228167
Trial2	1	1	blindfold	clockwise	practice	Free	1	-0.5	-0.5	6.878311	1.01168	-1.4556	-0.55587	1.51271210083743	0.328394	-10.71259	-2.479647
Trial2	1	1	blindfold	clockwise	practice	Free	1	-0.5	-0.5	6.898315	1.01613	-1.45539	-0.57626	1.51804666588952	0.181959	-10.23439	-2.694019
Trial2	1	1	blindfold	clockwise	practice	Free	1	-0.5	-0.5	6.918304	1.02024	-1.45522	-0.59801	1.52339602993541	0.603624	-11.06382	-4.025734
Trial2	1	1	blindfold	clockwise	practice	Free	1	-0.5	-0.5	6.938309	1.02437	-1.45548	-0.64037	1.53081922511414	0.372971	-11.50816	-3.626177
Trial2	1	1	blindfold	clockwise	practice	Free	1	-0.5	-0.5	6.958313	1.0319	-1.45558	-0.6610299	1.54034023272183	0.350016	-10.75914	-1.949537
Trial2	1	1	blindfold	clockwise	practice	Free	1	-0.5	-0.5	6.978317	1.03555	-1.45539	-0.68128	1.54621351052977	0.529606	-10.42905	-2.469775
Trial2	1	1	blindfold	clockwise	practice	Free	1	-0.5	-0.5	6.998306	1.03907	-1.45533	-0.70123	1.55216945883038	0.731424	-11.21617	-3.508866
Trial2	1	1	blindfold	clockwise	practice	Free	1	-0.5	-0.5	7.018311	1.04274	-1.45553	-0.72115	1.55851018050788	0.566048	-11.37698	-3.245967
Trial2	1	1	blindfold	clockwise	practice	Free	1	-0.5	-0.5	7.038315	1.04651	-1.45564	-0.75968	1.56816032670633	0.446698	-10.9411	-2.594019
Trial2	1	1	blindfold	clockwise	practice	Free	1	-0.5	-0.5	7.058319	1.05351	-1.45527	-0.77799	1.57818617332989	0.405103	-10.35711	-2.681881
Trial2	1	1	blindfold	clockwise	practice	Free	1	-0.5	-0.5	7.078308	1.05659	-1.45524	-0.79638	1.58455463819421	0.449227	-11.16539	-3.266051
Trial2	1	1	blindfold	clockwise	practice	Free	1	-0.5	-0.5	7.098312	1.05979	-1.45551	-0.81472	1.59122392885483	0.160202	-11.32196	-2.565917
Trial2	1	1	blindfold	clockwise	practice	Free	1	-0.5	-0.5	7.118317	1.06272	-1.45563	-0.83141	1.59747494391241	0.2134	-10.89032	-1.863761
Trial2	1	1	blindfold	clockwise	practice	Free	1	-0.5	-0.5	7.138306	1.06531	-1.4555	-0.86151	1.60651326329738	0.218462	-10.72105	-1.374705
Trial2	1	1	blindfold	clockwise	practice	Free	1	-0.5	-0.5	7.15831	1.06975	-1.45534	-0.87583	1.61411371802081	0.504259	-11.07229	-3.069011
Trial2	1	1	blindfold	clockwise	practice	Free	1	-0.5	-0.5	7.178314	1.07192	-1.45551	-0.88988	1.61954901721878	0.375455	-11.47854	-2.874959
Trial2	1	1	blindfold	clockwise	practice	Free	1	-0.5	-0.5	7.198318	1.07395	-1.45568	-0.90347	1.62484054343295	0.202195	-11.13577	-2.066804
Trial2	1	1	blindfold	clockwise	practice	Free	1	-0.5	-0.5	7.218307	1.07581	-1.45559	-0.9159	1.6297698670349	0.383708	-10.80145	-2.132715
Trial2	1	1	blindfold	clockwise	practice	Free	1	-0.5	-0.5	7.238312	1.07765	-1.45545	-0.93941	1.63769977194699	0.244222	-10.90725	-2.275227
Trial2	1	1	blindfold	clockwise	practice	Free	1	-0.5	-0.5	7.258316	1.08068	-1.45553	-0.95041	1.64359924502688	-0.027049	-10.9538	-2.603596
Trial2	1	1	blindfold	clockwise	practice	Free	1	-0.5	-0.5	7.278305	1.08176	-1.45548	-0.96164	1.64774887106817	-0.073758	-10.76337	-2.859117
Trial2	1	1	blindfold	clockwise	practice	Free	1	-0.5	-0.5	7.298309	1.08256	-1.45542	-0.97228	1.65152788047547	-0.194814	-10.86916	-2.685242
Trial2	1	1	blindfold	clockwise	practice	Free	1	-0.5	-0.5	7.318314	1.08301	-1.45542	-0.98226	1.65483995668637	-0.215937	-10.82261	-2.221611
Trial2	1	1	blindfold	clockwise	practice	Free	1	-0.5	-0.5	7.338318	1.0832	-1.45539	-0.9992	1.66003698646208	-0.254121	-10.59833	-1.619313
Trial2	1	1	blindfold	clockwise	practice	Free	1	-0.5	-0.5	7.358307	1.08297	-1.45524	-1.006	1.6618754514203	0.02156	-10.58986	-1.750877
Trial2	1	1	blindfold	clockwise	practice	Free	1	-0.5	-0.5	7.378311	1.08285	-1.45528	-1.01139	1.66341027996774	0.038102	-10.67027	-1.269845
Trial2	1	1	blindfold	clockwise	practice	Free	1	-0.5	-0.5	7.398315	1.08277	-1.4553	-1.01515	1.66449404803935	-0.0349	-10.36981	-0.908572
Trial2	1	1	blindfold	clockwise	practice	Free	1	-0.5	-0.5	7.418304	1.08269	-1.45522	-1.01763	1.66518720721214	-0.0083467	-10.31056	-1.247016
Trial2	1	1	blindfold	clockwise	practice	Free	1	-0.5	-0.5	7.438309	1.08264	-1.45518	-1.01892	1.66554111001681	-0.077771	-10.4883	-1.351926
Trial2	1	1	blindfold	clockwise	practice	Free	1	-0.5	-0.5	7.458313	1.08257	-1.45524	-1.01893	1.66547781344619	-0.233335	-10.2894	-0.64801
Trial2	1	1	blindfold	clockwise	practice	Free	1	-0.5	-0.5	7.478317	1.08255	-1.45515	-1.01892	1.66545570035324	-0.436274	-9.87892	0.057205
Trial2	1	1	blindfold	clockwise	practice	Free	1	-0.5	-0.5	7.498306	1.08253	-1.45498	-1.01891	1.66543355012347	-0.487106	-9.633476	0.331882
Trial2	1	1	blindfold	clockwise	practice	Free	1	-0.5	-0.5	7.518311	1.0825	-1.45486	-1.0189	1.66540184763928	-0.531293	-9.730807	0.1751
Trial2	1	1	blindfold	clockwise	practice	Free	1	-0.5	-0.5	7.538315	1.08247	-1.45487	-1.01893	1.66538266271066	-0.530448	-9.955093	-0.104516
Trial2	1	1	blindfold	clockwise	practice	Free	1	-0.5	-0.5	7.558319	1.08241	-1.45499	-1.01895	1.66533192656992	-0.669327	-9.908543	-0.372806
Trial2	1	1	blindfold	clockwise	practice	Free	1	-0.5	-0.5	7.578308	1.08237	-1.45497	-1.01896	1.66529710052095	-0.755332	-9.836602	-0.176223
Trial2	1	1	blindfold	clockwise	practice	Free	1	-0.5	-0.5	7.598312	1.08233	-1.45494	-1.01897	1.66526216148905	-0.810686	-9.891616	-0.150497
Trial2	1	1	blindfold	clockwise	practice	Free	1	-0.5	-0.5	7.618317	1.08228	-1.45493	-1.01897	1.66521458710571	-0.91558	-9.811212	-0.136704
Trial2	1	1	blindfold	clockwise	practice	Free	1	-0.5	-0.5	7.638306	1.08223	-1.45491	-1.01899	1.66517336796244	-1.004389	-9.735039	-0.116152
Trial2	1	1	blindfold	clockwise	practice	Free	1	-0.5	-0.5	7.65831	1.08211	-1.45485	-1.019	1.66506250140689	-1.281019	-9.718112	-0.265874
Trial2	1	1	blindfold	clockwise	practice	Free	1	-0.5	-0.5	7.678314	1.08204	-1.45486	-1.01903	1.66500526290092	-1.36107	-9.794284	-0.420918
Trial2	1	1	blindfold	clockwise	practice	Free	1	-0.5	-0.5	7.698318	1.08196	-1.45489	-1.01906	1.66493862467063	-1.48751	-9.798516	-0.481704
Trial2	1	1	blindfold	clockwise	practice	Free	1	-0.5	-0.5	7.718307	1.08188	-1.4549	-1.01908	1.66486894215299	-1.560585	-9.730807	-0.424374
Trial2	1	1	blindfold	clockwise	practice	Free	1	-0.5	-0.5	7.738312	1.08179	-1.45488	-1.01915	1.66480516948965	-1.659663	-9.701185	-0.509928
Trial2	1	1	blindfold	clockwise	practice	Free	1	-0.5	-0.5	7.758316	1.08161	-1.45488	-1.0192	1.66464971856805	-1.617447	-9.849298	-0.805367
Trial2	1	1	blindfold	clockwise	practice	Free	1	-0.5	-0.5	7.778305	1.08152	-1.45492	-1.01927	1.66458614651944	-1.579393	-9.946629	-1.107761
Trial2	1	1	blindfold	clockwise	practice	Free	1	-0.5	-0.5	7.798309	1.08143	-1.45496	-1.01934	1.66452239051547	-1.54845	-9.959325	-1.308501
Trial2	1	1	blindfold	clockwise	practice	Free	1	-0.5	-0.5	7.818314	1.08135	-1.45497	-1.01941	1.66446822948781	-1.676523	-9.883152	-1.330398
Trial2	1	1	blindfold	clockwise	practice	Free	1	-0.5	-0.5	7.838318	1.08125	-1.45495	-1.01955	1.66441688849993	-1.804612	-9.785821	-1.258012
Trial2	1	1	blindfold	clockwise	practice	Free	1	-0.5	-0.5	7.858307	1.08103	-1.45486	-1.01969	1.6642516728441	-2.21903	-9.654635	-1.347503
Trial2	1	1	blindfold	clockwise	practice	Free	1	-0.5	-0.5	7.878311	1.0808	-1.45484	-1.01999	1.66412691362071	-2.400209	-9.684258	-1.478054
Trial2	1	1	blindfold	clockwise	practice	Free	1	-0.5	-0.5	7.898315	1.08031	-1.45485	-1.02058	1.66384592049623	-2.571844	-9.781589	-1.615511
Trial2	1	1	blindfold	clockwise	practice	Free	1	-0.5	-0.5	7.918304	1.07939	-1.45487	-1.02149	1.66325715006652	-2.591462	-9.756198	-1.767856
Trial2	1	1	blindfold	clockwise	practice	Free	1	-0.5	-0.5	7.938309	1.07802	-1.45488	-1.02376	1.66267011752458	-2.568041	-9.705417	-1.587998
Trial2	1	1	blindfold	clockwise	practice	Free	1	-0.5	-0.5	7.958313	1.07389	-1.45481	-1.02503	1.65915224098487	-2.824261	-9.451509	-1.205537
Trial2	1	1	blindfold	clockwise	practice	Free	1	-0.5	-0.5	7.978317	1.07106	-1.45474	-1.02692	1.65706788859206	-2.949162	-9.434581	-1.681068
Trial2	1	1	blindfold	clockwise	practice	Free	1	-0.5	-0.5	7.998306	1.06742	-1.45473	-1.02942	1.6544156159332	-3.116178	-9.66733	-1.939758
Trial2	1	1	blindfold	clockwise	practice	Free	1	-0.5	-0.5	8.018311	1.06305	-1.45479	-1.03254	1.65127956883134	-3.21335	-9.675794	-1.870472
Trial2	1	1	blindfold	clockwise	practice	Free	1	-0.5	-0.5	8.038315	1.05759	-1.45482	-1.03983	1.64848507066679	-3.271922	-9.506522	-1.687835
Trial2	1	1	blindfold	clockwise	practice	Free	1	-0.5	-0.5	8.058319	1.04412	-1.45471	-1.04422	1.63721770366384	-3.189847	-9.45574	-1.637085
Trial2	1	1	blindfold	clockwise	practice	Free	1	-0.5	-0.5	8.078308	1.03602	-1.45473	-1.04882	1.63112261275957	-3.08678	-9.544608	-1.579669
Trial2	1	1	blindfold	clockwise	practice	Free	1	-0.5	-0.5	8.098312	1.0269	-1.45476	-1.05362	1.62416701451502	-3.033686	-9.523449	-1.396258
Trial2	1	1	blindfold	clockwise	practice	Free	1	-0.5	-0.5	8.118317	1.01735	-1.45476	-1.05873	1.61695098191916	-3.092169	-9.447277	-1.139178
Trial2	1	1	blindfold	clockwise	practice	Free	1	-0.5	-0.5	8.138306	1.00646	-1.45472	-1.06781	1.6099160575751	-3.230154	-9.366873	-0.875195
Trial2	1	1	blindfold	clockwise	practice	Free	1	-0.5	-0.5	8.15831	0.98352	-1.45465	-1.07195	1.5899554829233	-3.243098	-9.328786	-0.532013
Trial2	1	1	blindfold	clockwise	practice	Free	1	-0.5	-0.5	8.178314	0.97094	-1.45463	-1.0758	1.57962338510111	-3.173918	-9.235687	-0.426385
Trial2	1	1	blindfold	clockwise	practice	Free	1	-0.5	-0.5	8.198318	0.95771	-1.45461	-1.07949	1.56867053932347	-3.038849	-9.146819	-0.41473
Trial2	1	1	blindfold	clockwise	practice	Free	1	-0.5	-0.5	8.218307	0.94353	-1.45459	-1.0827	1.55670101880612	-2.982002	-9.121428	-0.31874
Trial2	1	1	blindfold	clockwise	practice	Free	1	-0.5	-0.5	8.238312	0.92974	-1.45456	-1.08853	1.5461319466695	-2.975824	-9.108733	-0.210222
Trial2	1	1	blindfold	clockwise	practice	Free	1	-0.5	-0.5	8.258316	0.89953	-1.45452	-1.09078	1.51911330536906	-2.85499	-8.973315	0.056758
Trial2	1	1	blindfold	clockwise	practice	Free	1	-0.5	-0.5	8.278305	0.8836	-1.45449	-1.09255	1.5051460060618	-2.902385	-8.871752	0.172426
Trial2	1	1	blindfold	clockwise	practice	Free	1	-0.5	-0.5	8.298309	0.86777	-1.45445	-1.09377	1.49109277456234	-2.902991	-8.850593	0.439176
Trial2	1	1	blindfold	clockwise	practice	Free	1	-0.5	-0.5	8.318314	0.85107	-1.45441	-1.09432	1.47601026416092	-2.978904	-8.672857	0.550091
Trial2	1	1	blindfold	clockwise	practice	Free	1	-0.5	-0.5	8.338318	0.83498	-1.45434	-1.09489	1.46152856283147	-2.868224	-8.541672	0.349678
Trial2	1	1	blindfold	clockwise	practice	Free	1	-0.5	-0.5	8.358307	0.80057	-1.45434	-1.09534	1.43035383229216	-2.56091	-8.96062	-0.28397
Trial2	1	1	blindfold	clockwise	practice	Free	1	-0.5	-0.5	8.378311	0.78305	-1.45445	-1.09566	1.41457700587396	-2.617598	-8.96062	0.124719
Trial2	1	1	blindfold	clockwise	practice	Free	1	-0.5	-0.5	8.398315	0.76603	-1.45444	-1.09579	1.39921321153583	-2.689518	-8.562831	0.182165
Trial2	1	1	blindfold	clockwise	practice	Free	1	-0.5	-0.5	8.418304	0.74887	-1.45434	-1.09594	1.38377049795352	-2.608612	-8.482426	-0.066105
Trial2	1	1	blindfold	clockwise	practice	Free	1	-0.5	-0.5	8.438309	0.7316	-1.45426	-1.09629	1.36835678163031	-2.558609	-8.486658	-0.088151
Trial2	1	1	blindfold	clockwise	practice	Free	1	-0.5	-0.5	8.458313	0.69628	-1.45422	-1.09644	1.33672233835336	-2.54389	-8.410486	0.027238
Trial2	1	1	blindfold	clockwise	practice	Free	1	-0.5	-0.5	8.478317	0.67818	-1.45421	-1.09672	1.32067512980982	-2.650465	-8.402022	-0.20429
Trial2	1	1	blindfold	clockwise	practice	Free	1	-0.5	-0.5	8.498306	0.66044	-1.45421	-1.09725	1.30511631749577	-2.661626	-8.516281	-0.297922
Trial2	1	1	blindfold	clockwise	practice	Free	1	-0.5	-0.5	8.518311	0.64199	-1.45423	-1.09795	1.28906375107587	-2.668963	-8.507817	-0.312753
Trial2	1	1	blindfold	clockwise	practice	Free	1	-0.5	-0.5	8.538315	0.62447	-1.45424	-1.09986	1.27446645067726	-2.671323	-8.406254	-0.238274
Trial2	1	1	blindfold	clockwise	practice	Free	1	-0.5	-0.5	8.558319	0.58729	-1.4542	-1.10099	1.24233190765214	-2.637224	-8.418949	-0.318031
Trial2	1	1	blindfold	clockwise	practice	Free	1	-0.5	-0.5	8.578308	0.56812	-1.4542	-1.10229	1.22622739558264	-2.692202	-8.389327	-0.317692
Trial2	1	1	blindfold	clockwise	practice	Free	1	-0.5	-0.5	8.598312	0.54869	-1.4542	-1.10363	1.21000821186813	-2.723174	-8.418949	-0.285556
Trial2	1	1	blindfold	clockwise	practice	Free	1	-0.5	-0.5	8.618317	0.53019	-1.4542	-1.10508	1.19474400364497	-2.624787	-8.406254	-0.241258
Trial2	1	1	blindfold	clockwise	practice	Free	1	-0.5	-0.5	8.638306	0.51098	-1.4542	-1.10822	1.17983563525124	-2.598924	-8.368168	-0.238978
Trial2	1	1	blindfold	clockwise	practice	Free	1	-0.5	-0.5	8.65831	0.47166	-1.45419	-1.10991	1.14721986227125	-2.496477	-8.448572	-0.26246
Trial2	1	1	blindfold	clockwise	practice	Free	1	-0.5	-0.5	8.678314	0.4516	-1.45421	-1.11161	1.13119821051812	-2.506188	-8.486658	-0.268527
Trial2	1	1	blindfold	clockwise	practice	Free	1	-0.5	-0.5	8.698318	0.43213	-1.45423	-1.11335	1.11582461073105	-2.456651	-8.49089	-0.233082
Trial2	1	1	blindfold	clockwise	practice	Free	1	-0.5	-0.5	8.718307	0.41212	-1.45425	-1.11495	1.10005747290226	-2.428235	-8.503585	-0.139565
Trial2	1	1	blindfold	clockwise	practice	Free	1	-0.5	-0.5	8.738312	0.39277	-1.45425	-1.11733	1.08541905857064	-2.410481	-8.473963	0.083898
Trial2	1	1	blindfold	clockwise	practice	Free	1	-0.5	-0.5	8.758316	0.35423	-1.45415	-1.11802	1.0543517034023	-2.317595	-8.1862	0.203011
Trial2	1	1	blindfold	clockwise	practice	Free	1	-0.5	-0.5	8.778305	0.33507	-1.4541	-1.11852	1.03918667485792	-2.270196	-8.262373	0.100917
Trial2	1	1	blindfold	clockwise	practice	Free	1	-0.5	-0.5	8.798309	0.3155	-1.45414	-1.11879	1.02369008300387	-2.210402	-8.448572	0.211384
Trial2	1	1	blindfold	clockwise	practice	Free	1	-0.5	-0.5	8.818314	0.29673	-1.45419	-1.11874	1.00877046588251	-2.265785	-8.39779	0.346114
Trial2	1	1	blindfold	clockwise	practice	Free	1	-0.5	-0.5	8.838318	0.27761	-1.45419	-1.11802	0.993290472412517	-2.226191	-8.253909	0.336341
Trial2	1	1	blindfold	clockwise	practice	Free	1	-0.5	-0.5	8.858307	0.24115	-1.45411	-1.11767	0.964789931699791	-2.058371	-8.313154	-0.0789
Trial2	1	1	blindfold	clockwise	practice	Free	1	-0.5	-0.5	8.878311	0.22337	-1.45416	-1.11728	0.950946258109105	-2.100995	-8.427413	0.073078
Trial2	1	1	blindfold	clockwise	practice	Free	1	-0.5	-0.5	8.898315	0.2054	-1.45422	-1.1167	0.936967514199591	-2.196042	-8.465499	0.312719
Trial2	1	1	blindfold	clockwise	practice	Free	1	-0.5	-0.5	8.918304	0.18818	-1.45423	-1.11602	0.923619135873061	-2.260891	-8.39779	0.23158
Trial2	1	1	blindfold	clockwise	practice	Free	1	-0.5	-0.5	8.938309	0.17057	-1.45421	-1.11489	0.909809767462274	-2.260511	-8.49089	0.051267
Trial2	1	1	blindfold	clockwise	practice	Free	1	-0.5	-0.5	8.958313	0.13694	-1.45425	-1.11456	0.885085628740666	-2.173091	-8.499354	-0.085922
Trial2	1	1	blindfold	clockwise	practice	Free	1	-0.5	-0.5	8.978317	0.12	-1.45424	-1.11439	0.872854568175217	-1.965283	-8.465499	-0.110885
Trial2	1	1	blindfold	clockwise	practice	Free	1	-0.5	-0.5	8.998306	0.10397	-1.45424	-1.11442	0.861563478465708	-1.735484	-8.622076	-0.222033
Trial2	1	1	blindfold	clockwise	practice	Free	1	-0.5	-0.5	9.018311	0.088594	-1.4543	-1.11479	0.851122547990301	-1.548068	-8.753262	-0.372785
Trial2	1	1	blindfold	clockwise	practice	Free	1	-0.5	-0.5	9.038315	0.074085	-1.45438	-1.11732	0.843005043126968	-1.393361	-8.897143	-0.728134
Trial2	1	1	blindfold	clockwise	practice	Free	1	-0.5	-0.5	9.058319	0.047641	-1.45453	-1.11923	0.826653796440344	-1.175099	-9.12566	-0.827867
Trial2	1	1	blindfold	clockwise	practice	Free	1	-0.5	-0.5	9.078308	0.036981	-1.45457	-1.12102	0.820983881733185	-1.254834	-8.998706	-0.238274
Trial2	1	1	blindfold	clockwise	practice	Free	1	-0.5	-0.5	9.098312	0.026778	-1.4545	-1.1226	0.815552432491845	-1.458716	-8.643235	-0.076394
Trial2	1	1	blindfold	clockwise	practice	Free	1	-0.5	-0.5	9.118317	0.01773	-1.45437	-1.12411	0.810899268599036	-1.555707	-8.689785	-0.345547
Trial2	1	1	blindfold	clockwise	practice	Free	1	-0.5	-0.5	9.138306	0.0091225	-1.45436	-1.12745	0.808021787640748	-1.649045	-8.981779	-0.618901
Trial2	1	1	blindfold	clockwise	practice	Free	1	-0.5	-0.5	9.15831	-0.0056646	-1.45457	-1.12907	0.800060377311524	-1.861544	-9.100269	-0.407941
Trial2	1	1	blindfold	clockwise	practice	Free	1	-0.5	-0.5	9.178314	-0.012471	-1.45456	-1.13044	0.796956156614167	-2.157895	-8.909838	-0.333567
Trial2	1	1	blindfold	clockwise	practice	Free	1	-0.5	-0.5	9.198318	-0.018891	-1.45448	-1.13166	0.794015243383831	-2.373941	-8.791348	-0.288528
Trial2	1	1	blindfold	clockwise	practice	Free	1	-0.5	-0.5	9.218307	-0.025346	-1.45441	-1.13277	0.791008451710498	-2.403773	-8.70248	-0.273458
Trial2	1	1	blindfold	clockwise	practice	Free	1	-0.5	-0.5	9.238312	-0.031924	-1.45436	-1.13433	0.78833351595769	-2.479509	-8.672857	-0.135358
Trial2	1	1	blindfold	clockwise	practice	Free	1	-0.5	-0.5	9.258316	-0.045796	-1.45434	-1.13483	0.780583371896488	-2.427886	-8.685553	0.025798
Trial2	1	1	blindfold	clockwise	practice	Free	1	-0.5	-0.5	9.278305	-0.052791	-1.45433	-1.13523	0.776860974347007	-2.305857	-8.579758	-0.061622
Trial2	1	1	blindfold	clockwise	practice	Free	1	-0.5	-0.5	9.298309	-0.059994	-1.45429	-1.13563	0.773065840714526	-2.162771	-8.558599	-0.140997
Trial2	1	1	blindfold	clockwise	practice	Free	1	-0.5	-0.5	9.318314	-0.066886	-1.45428	-1.13609	0.769544200131515	-2.180761	-8.651698	-0.223602
Trial2	1	1	blindfold	clockwise	practice	Free	1	-0.5	-0.5	9.338318	-0.073857	-1.45431	-1.13733	0.766672977276783	-2.198555	-8.761725	-0.288737
Trial2	1	1	blindfold	clockwise	practice	Free	1	-0.5	-0.5	9.358307	-0.087124	-1.45444	-1.13819	0.760100723040203	-2.214211	-8.939461	-0.474737
Trial2	1	1	blindfold	clockwise	practice	Free	1	-0.5	-0.5	9.378311	-0.09341	-1.45447	-1.1391	0.757472231259005	-2.205755	-8.91407	-0.451381
Trial2	1	1	blindfold	clockwise	practice	Free	1	-0.5	-0.5	9.398315	-0.099542	-1.45446	-1.14013	0.755071574245869	-2.096281	-8.842129	-0.455584
Trial2	1	1	blindfold	clockwise	practice	Free	1	-0.5	-0.5	9.418304	-0.10545	-1.45443	-1.14109	0.752772297985592	-1.964125	-8.854825	-0.396153
Trial2	1	1	blindfold	clockwise	practice	Free	1	-0.5	-0.5	9.438309	-0.11105	-1.45443	-1.1431	0.751571514001316	-1.977831	-8.880216	-0.407611
Trial2	1	1	blindfold	clockwise	practice	Free	1	-0.5	-0.5	9.458313	-0.12157	-1.45447	-1.14413	0.74706941576959	-2.207703	-8.986011	-0.438892
Trial2	1	1	blindfold	clockwise	practice	Free	1	-0.5	-0.5	9.478317	-0.12666	-1.45449	-1.14509	0.745334716620922	-2.310098	-8.994474	-0.477422
Trial2	1	1	blindfold	clockwise	practice	Free	1	-0.5	-0.5	9.498306	-0.13159	-1.4545	-1.14603	0.743693900009637	-2.402154	-8.922534	-0.402018
Trial2	1	1	blindfold	clockwise	practice	Free	1	-0.5	-0.5	9.518311	-0.13674	-1.45448	-1.14687	0.741888567944268	-2.539909	-8.846361	-0.287464
Trial2	1	1	blindfold	clockwise	practice	Free	1	-0.5	-0.5	9.538315	-0.14179	-1.45444	-1.14855	0.740899148529157	-2.620594	-8.79558	-0.288318
Trial2	1	1	blindfold	clockwise	practice	Free	1	-0.5	-0.5	9.558319	-0.15316	-1.45441	-1.1496	0.736395395991317	-2.462183	-8.875984	-0.56652
Trial2	1	1	blindfold	clockwise	practice	Free	1	-0.5	-0.5	9.578308	-0.15903	-1.45444	-1.15087	0.734773716637875	-2.333047	-8.930997	-0.635135
Trial2	1	1	blindfold	clockwise	practice	Free	1	-0.5	-0.5	9.598312	-0.16506	-1.45446	-1.15228	0.733248912534401	-2.089901	-9.002938	-0.710894
Trial2	1	1	blindfold	clockwise	practice	Free	1	-0.5	-0.5	9.618317	-0.17075	-1.45449	-1.15386	0.732078152999855	-2.041229	-8.994474	-0.77398
Trial2	1	1	blindfold	clockwise	practice	Free	1	-0.5	-0.5	9.638306	-0.17621	-1.45451	-1.15714	0.732579671018212	-2.075099	-9.062183	-0.750509
Trial2	1	1	blindfold	clockwise	practice	Free	1	-0.5	-0.5	9.65831	-0.18654	-1.45456	-1.15884	0.729607589551007	-1.928513	-9.146819	-0.768503
Trial2	1	1	blindfold	clockwise	practice	Free	1	-0.5	-0.5	9.678314	-0.19118	-1.45457	-1.16041	0.729048057584827	-2.114087	-9.151051	-0.745057
Trial2	1	1	blindfold	clockwise	practice	Free	1	-0.5	-0.5	9.698318	-0.19566	-1.45456	-1.16187	0.728487981459578	-2.238972	-9.049488	-0.630557
Trial2	1	1	blindfold	clockwise	practice	Free	1	-0.5	-0.5	9.718307	-0.20024	-1.45453	-1.16323	0.727825646339541	-2.285642	-8.922534	-0.619433
Trial2	1	1	blindfold	clockwise	practice	Free	1	-0.5	-0.5	9.738312	-0.20474	-1.45447	-1.1658	0.728332391982895	-2.301746	-8.846361	-0.566242
Trial2	1	1	blindfold	clockwise	practice	Free	1	-0.5	-0.5	9.758316	-0.21397	-1.45442	-1.16694	0.725687320021922	-1.954602	-8.816739	-0.548859
Trial2	1	1	blindfold	clockwise	practice	Free	1	-0.5	-0.5	9.778305	-0.21839	-1.45439	-1.16803	0.72496089749314	-1.702559	-8.685553	-0.602097
Trial2	1	1	blindfold	clockwise	practice	Free	1	-0.5	-0.5	9.798309	-0.22221	-1.45436	-1.16899	0.724372088673409	-1.499949	-8.710944	-0.489618
Trial2	1	1	blindfold	clockwise	practice	Free	1	-0.5	-0.5	9.818314	-0.22542	-1.45435	-1.16981	0.723905856754718	-1.347987	-8.778652	-0.484862
Trial2	1	1	blindfold	clockwise	practice	Free	1	-0.5	-0.5	9.838318	-0.22795	-1.45439	-1.17069	0.72376529564065	-1.259435	-8.897143	-0.496332
Trial2	1	1	blindfold	clockwise	practice	Free	1	-0.5	-0.5	9.858307	-0.23041	-1.4545	-1.17074	0.722890670654059	-1.367988	-8.981779	-0.4412
Trial2	1	1	blindfold	clockwise	practice	Free	1	-0.5	-0.5	9.878311	-0.23058	-1.45449	-1.17076	0.722845881608303	-1.435269	-8.863288	-0.294982
Trial2	1	1	blindfold	clockwise	practice	Free	1	-0.5	-0.5	9.898315	-0.23066	-1.45443	-1.17077	0.722825358534416	-1.372115	-8.579758	-0.17416
Trial2	1	1	blindfold	clockwise	practice	Free	1	-0.5	-0.5	9.918304	-0.23074	-1.4543	-1.17078	0.722804733242835	-1.21616	-8.3724	-0.196033
Trial2	1	1	blindfold	clockwise	practice	Free	1	-0.5	-0.5	9.938309	-0.2308	-1.45421	-1.17082	0.722819554188241	-1.058823	-8.3724	-0.306853
Trial2	1	1	blindfold	clockwise	practice	Free	1	-0.5	-0.5	9.958313	-0.23091	-1.45422	-1.17084	0.722797181412701	-1.032872	-8.507817	-0.421781
Trial2	1	1	blindfold	clockwise	practice	Free	1	-0.5	-0.5	9.978317	-0.23097	-1.45423	-1.17086	0.722793437273507	-1.044879	-8.393559	-0.400101
Trial2	1	1	blindfold	clockwise	practice	Free	1	-0.5	-0.5	9.998306	-0.23102	-1.45422	-1.17088	0.722793303300905	-1.073807	-8.355472	-0.377878
Trial2	1	1	blindfold	clockwise	practice	Free	1	-0.5	-0.5	10.01831	-0.23108	-1.45418	-1.17089	0.722780385340605	-1.09511	-8.236982	-0.250079
Trial2	1	1	blindfold	clockwise	practice	Free	1	-0.5	-0.5	10.03831	-0.23114	-1.45412	-1.1709	0.722767250961843	-1.196913	-8.025392	-0.123964
Trial2	1	1	blindfold	clockwise	practice	Free	1	-0.5	-0.5	10.05832	-0.23127	-1.45397	-1.1709	0.722718892490077	-1.196662	-7.830729	0.015837
Trial2	1	1	blindfold	clockwise	practice	Free	1	-0.5	-0.5	10.07831	-0.23134	-1.45393	-1.1709	0.722692870611168	-1.224078	-7.885743	-0.046756
Trial2	1	1	blindfold	clockwise	practice	Free	1	-0.5	-0.5	10.09831	-0.2314	-1.45396	-1.17091	0.722679867031281	-1.169908	-8.06771	-0.073855
Trial2	1	1	blindfold	clockwise	practice	Free	1	-0.5	-0.5	10.11832	-0.23146	-1.45401	-1.17091	0.722657566254847	-1.154349	-8.076174	-0.116644
Trial2	1	1	blindfold	clockwise	practice	Free	1	-0.5	-0.5	10.13831	-0.23153	-1.45401	-1.17092	0.722640857448013	-1.132656	-7.851888	-0.100351
Trial2	1	1	blindfold	clockwise	practice	Free	1	-0.5	-0.5	10.15831	-0.23164	-1.45383	-1.17093	0.722609179374239	-0.983258	-7.538735	-0.062728
Trial2	1	1	blindfold	clockwise	practice	Free	1	-0.5	-0.5	10.17831	-0.23169	-1.45379	-1.17093	0.722590620031302	-0.939873	-7.602212	-0.030225
Trial2	1	1	blindfold	clockwise	practice	Free	1	-0.5	-0.5	10.19832	-0.23174	-1.45379	-1.17093	0.722572047072068	-0.885841	-7.542967	-0.061583
Trial2	1	1	blindfold	clockwise	practice	Free	1	-0.5	-0.5	10.21831	-0.23179	-1.45377	-1.17093	0.722553488161131	-0.826763	-7.500649	-0.067694
Trial2	1	1	blindfold	clockwise	practice	Free	1	-0.5	-0.5	10.23831	-0.23183	-1.45375	-1.17094	0.722548052224818	-0.813937	-7.504881	-0.063847
Trial2	1	1	blindfold	clockwise	practice	Free	1	-0.5	-0.5	10.25832	-0.23191	-1.45376	-1.17094	0.722518368375281	-0.783512	-7.437172	-0.039381
Trial2	1	1	blindfold	clockwise	practice	Free	1	-0.5	-0.5	10.27831	-0.23196	-1.45372	-1.17093	0.722490404645611	-0.844775	-7.305986	0.030352
Trial2	1	1	blindfold	clockwise	practice	Free	1	-0.5	-0.5	10.29831	-0.23201	-1.45367	-1.17092	0.722462664846303	-0.96075	-7.229814	0.110293
Trial3	2	1	blindfold	clockwise	practice	Guided	1	0.5	-0.25	0	0.45328	-1.45309	-1.05005	0.801412999557554	0.18614	-6.434235	-0.085748
Trial3	2	1	blindfold	clockwise	practice	Guided	1	0.5	-0.25	0.01702881	0.45328	-1.45307	-1.05005	0.801412999557554	0.17996	-6.383454	-0.082857
Trial3	2	1	blindfold	clockwise	practice	Guided	1	0.5	-0.25	0.03703308	0.45327	-1.45306	-1.05005	0.801413579906755	0.197214	-6.442699	-0.022362
Trial3	2	1	blindfold	clockwise	practice	Guided	1	0.5	-0.25	0.05703735	0.45329	-1.4532	-1.05005	0.801412414120514	0.246799	-6.451162	-0.070019
Trial3	2	1	blindfold	clockwise	practice	Guided	1	0.5	-0.25	0.07704163	0.4533	-1.45321	-1.05004	0.801401835717829	0.223443	-6.353831	-0.039749
Trial3	2	1	blindfold	clockwise	practice	Guided	1	0.5	-0.25	0.09703064	0.45332	-1.45319	-1.05004	0.801400670662624	0.188108	-6.307281	0.049211
Trial3	2	1	blindfold	clockwise	practice	Guided	1	0.5	-0.25	0.1170349	0.45332	-1.45317	-1.05003	0.801390674084145	0.127451	-6.28189	0.134334
Trial3	2	1	blindfold	clockwise	practice	Guided	1	0.5	-0.25	0.1370392	0.45333	-1.45315	-1.05	0.801360101113262	0.091459	-6.243804	0.175706
Trial3	2	1	blindfold	clockwise	practice	Guided	1	0.5	-0.25	0.1570282	0.45334	-1.45311	-1.04999	0.801349523143933	0.103667	-6.159168	0.23866
Trial3	2	1	blindfold	clockwise	practice	Guided	1	0.5	-0.25	0.1770325	0.45335	-1.45309	-1.04998	0.801339064291606	0.158531	-6.108387	0.245266
Trial3	2	1	blindfold	clockwise	practice	Guided	1	0.5	-0.25	0.1970367	0.45336	-1.45307	-1.04997	0.80132848307294	0.217606	-6.04491	0.245869
Trial3	2	1	blindfold	clockwise	practice	Guided	1	0.5	-0.25	0.217041	0.45337	-1.45305	-1.04996	0.8013179071683	0.273399	-6.019519	0.300277
Trial3	2	1	blindfold	clockwise	practice	Guided	1	0.5	-0.25	0.23703	0.45338	-1.45302	-1.04993	0.801287332935079	0.343891	-5.968737	0.388724
Trial3	2	1	blindfold	clockwise	practice	Guided	1	0.5	-0.25	0.2570343	0.45341	-1.45299	-1.04992	0.801275711519426	0.300675	-5.956042	0.399276
Trial3	2	1	blindfold	clockwise	practice	Guided	1	0.5	-0.25	0.2770386	0.45343	-1.45298	-1.04992	0.801274549026108	0.259043	-5.972969	0.320175
Trial3	2	1	blindfold	clockwise	practice	Guided	1	0.5	-0.25	0.2970428	0.45344	-1.45298	-1.04991	0.801263853163489	0.233219	-5.977201	0.259066
Trial3	2	1	blindfold	clockwise	practice	Guided	1	0.5	-0.25	0.3170319	0.45345	-1.45298	-1.04991	0.801263269623095	0.243502	-5.985664	0.229979
Trial3	2	1	blindfold	clockwise	practice	Guided	1	0.5	-0.25	0.3370361	0.45346	-1.45299	-1.0499	0.801252694726661	0.201902	-5.985664	0.28236
Trial3	2	1	blindfold	clockwise	practice	Guided	1	0.5	-0.25	0.3570404	0.45347	-1.45299	-1.0499	0.801252111428799	0.071996	-5.985664	0.256874
Trial3	2	1	blindfold	clockwise	practice	Guided	1	0.5	-0.25	0.3770294	0.45347	-1.45299	-1.0499	0.801252111428799	0.014493	-5.994128	0.227654
Trial3	2	1	blindfold	clockwise	practice	Guided	1	0.5	-0.25	0.3970337	0.45347	-1.45299	-1.0499	0.801252111428799	-0.129351	-5.95181	0.222562
Trial3	2	1	blindfold	clockwise	practice	Guided	1	0.5	-0.25	0.417038	0.45346	-1.45299	-1.04989	0.801242817060551	-0.35433	-5.909492	0.292801
Trial3	2	1	blindfold	clockwise	practice	Guided	1	0.5	-0.25	0.4370422	0.45344	-1.45297	-1.04989	0.801243978851642	-0.592917	-5.867174	0.311256
Trial3	2	1	blindfold	clockwise	practice	Guided	1	0.5	-0.25	0.4570313	0.45334	-1.45293	-1.0499	0.801259672848236	-1.133191	-5.820624	0.140857
Trial3	2	1	blindfold	clockwise	practice	Guided	1	0.5	-0.25	0.4770355	0.45328	-1.45291	-1.04991	0.801273166905386	-1.37636	-5.795233	0.031584
Trial3	2	1	blindfold	clockwise	practice	Guided	1	0.5	-0.25	0.4970398	0.45319	-1.4529	-1.04992	0.801288535254854	-1.633691	-5.752915	0.010744
Trial3	2	1	blindfold	clockwise	practice	Guided	1	0.5	-0.25	0.5170288	0.45297	-1.45288	-1.04996	0.801341281978031	-1.783272	-5.719061	-0.037011
Trial3	2	1	blindfold	clockwise	practice	Guided	1	0.5	-0.25	0.5370331	0.45248	-1.45285	-1.05013	0.801539881116645	-1.785362	-5.64712	-0.185987
Trial3	2	1	blindfold	clockwise	practice	Guided	1	0.5	-0.25	0.5570374	0.45057	-1.45282	-1.05021	0.801735223618487	-1.715774	-5.642889	-0.561774
Trial3	2	1	blindfold	clockwise	practice	Guided	1	0.5	-0.25	0.5770416	0.44931	-1.45282	-1.05029	0.801893723859653	-1.794972	-5.625961	-0.651198
Trial3	2	1	blindfold	clockwise	practice	Guided	1	0.5	-0.25	0.5970306	0.44778	-1.45282	-1.05038	0.802081702744317	-1.98184	-5.642889	-0.868958
Trial3	2	1	blindfold	clockwise	practice	Guided	1	0.5	-0.25	0.6170349	0.44579	-1.45283	-1.05049	0.802323500671576	-2.145905	-5.757147	-1.075101
Trial3	2	1	blindfold	clockwise	practice	Guided	1	0.5	-0.25	0.6370392	0.44331	-1.45286	-1.05057	0.802574669223643	-2.350894	-5.83332	-1.181491
Trial3	2	1	blindfold	clockwise	practice	Guided	1	0.5	-0.25	0.6570282	0.44009	-1.45289	-1.05064	0.802878320042921	-2.503875	-5.769843	-1.26486
Trial3	2	1	blindfold	clockwise	practice	Guided	1	0.5	-0.25	0.6770325	0.43132	-1.45284	-1.05068	0.803620108300395	-2.862277	-5.600571	-1.355479
Trial3	2	1	blindfold	clockwise	practice	Guided	1	0.5	-0.25	0.6970367	0.4254	-1.45281	-1.05074	0.804207507425956	-2.93037	-5.672511	-1.495695
Trial3	2	1	blindfold	clockwise	practice	Guided	1	0.5	-0.25	0.717041	0.41815	-1.45284	-1.05082	0.804991976639876	-2.922426	-5.799465	-1.640562
Trial3	2	1	blindfold	clockwise	practice	Guided	1	0.5	-0.25	0.73703	0.41002	-1.4529	-1.05096	0.805998281145619	-3.000541	-5.943346	-1.794133
Trial3	2	1	blindfold	clockwise	practice	Guided	1	0.5	-0.25	0.7570343	0.39025	-1.45297	-1.05101	0.808493720978831	-3.20155	-5.943346	-2.002929
Trial3	2	1	blindfold	clockwise	practice	Guided	1	0.5	-0.25	0.7770386	0.3788	-1.45297	-1.05106	0.810176950716105	-3.299153	-5.888333	-2.1421
Trial3	2	1	blindfold	clockwise	practice	Guided	1	0.5	-0.25	0.7970428	0.36572	-1.45295	-1.0511	0.812276037089841	-3.353754	-5.901028	-2.227233
Trial3	2	1	blindfold	clockwise	practice	Guided	1	0.5	-0.25	0.8170319	0.35174	-1.45294	-1.05112	0.814723480572911	-3.31532	-5.913724	-2.23899
Trial3	2	1	blindfold	clockwise	practice	Guided	1	0.5	-0.25	0.8370361	0.33654	-1.45295	-1.05112	0.81762613103239	-3.264152	-5.879869	-2.195302
Trial3	2	1	blindfold	clockwise	practice	Guided	1	0.5	-0.25	0.8570404	0.30196	-1.45292	-1.05111	0.825225498819731	-3.441672	-5.850247	-2.222955
Trial3	2	1	blindfold	clockwise	practice	Guided	1	0.5	-0.25	0.8770294	0.28307	-1.45294	-1.05114	0.829990268887423	-3.372975	-5.985664	-2.274381
Trial3	2	1	blindfold	clockwise	practice	Guided	1	0.5	-0.25	0.8970337	0.26303	-1.45299	-1.0512	0.835509590650226	-3.319292	-6.133777	-2.435364
Trial3	2	1	blindfold	clockwise	practice	Guided	1	0.5	-0.25	0.917038	0.24194	-1.45305	-1.05124	0.841772205207232	-3.32153	-6.222645	-2.480469
Trial3	2	1	blindfold	clockwise	practice	Guided	1	0.5	-0.25	0.9370422	0.21917	-1.45311	-1.05122	0.84901052945862	-3.325019	-6.264963	-2.481646
Trial3	2	1	blindfold	clockwise	practice	Guided	1	0.5	-0.25	0.9570313	0.17219	-1.45313	-1.05119	0.865658619170886	-3.127825	-6.214182	-2.356465
Trial3	2	1	blindfold	clockwise	practice	Guided	1	0.5	-0.25	0.9770355	0.14669	-1.45313	-1.05116	0.875605658415218	-3.047995	-6.324208	-2.322421
Trial3	2	1	blindfold	clockwise	practice	Guided	1	0.5	-0.25	0.9970398	0.12122	-1.45316	-1.05117	0.886198425436814	-3.136457	-6.353831	-2.333478
Trial3	2	1	blindfold	clockwise	practice	Guided	1	0.5	-0.25	1.017029	0.093415	-1.45318	-1.05119	0.89845245204512	-3.216953	-6.345367	-2.397769
Trial3	2	1	blindfold	clockwise	practice	Guided	1	0.5	-0.25	1.037033	0.067249	-1.45318	-1.05121	0.910610215982868	-3.213251	-6.37499	-2.440096
Trial3	2	1	blindfold	clockwise	practice	Guided	1	0.5	-0.25	1.057037	0.010149	-1.45319	-1.0512	0.939082261383333	-3.140197	-6.379222	-2.396663
Trial3	2	1	blindfold	clockwise	practice	Guided	1	0.5	-0.25	1.077042	-0.019016	-1.45318	-1.05121	0.954628276972699	-3.010657	-6.366526	-2.392715
Trial3	2	1	blindfold	clockwise	practice	Guided	1	0.5	-0.25	1.097031	-0.048733	-1.45317	-1.05125	0.971138217200785	-2.878557	-6.324208	-2.537877
Trial3	2	1	blindfold	clockwise	practice	Guided	1	0.5	-0.25	1.117035	-0.078867	-1.45316	-1.05132	0.988534612781794	-2.777104	-6.2565	-2.628862
Trial3	2	1	blindfold	clockwise	practice	Guided	1	0.5	-0.25	1.137039	-0.11028	-1.45313	-1.05146	1.00736282142717	-2.737563	-6.104155	-2.83756
Trial3	2	1	blindfold	clockwise	practice	Guided	1	0.5	-0.25	1.157028	-0.17218	-1.45303	-1.05146	1.04602300372189	-2.867516	-6.019519	-2.928441
Trial3	2	1	blindfold	clockwise	practice	Guided	1	0.5	-0.25	1.177032	-0.20456	-1.453	-1.05143	1.06709644033357	-2.784402	-5.934883	-2.808206
Trial3	2	1	blindfold	clockwise	practice	Guided	1	0.5	-0.25	1.197037	-0.23633	-1.45296	-1.05143	1.08833445991502	-2.680873	-5.820624	-2.867904
Trial3	2	1	blindfold	clockwise	practice	Guided	1	0.5	-0.25	1.217041	-0.2694	-1.45291	-1.05147	1.11100422900031	-2.732438	-5.816392	-2.946493
Trial3	2	1	blindfold	clockwise	practice	Guided	1	0.5	-0.25	1.23703	-0.30172	-1.45291	-1.05147	1.13362647451346	-2.670196	-5.884101	-3.034212
Trial3	2	1	blindfold	clockwise	practice	Guided	1	0.5	-0.25	1.257034	-0.30749	-1.45291	-1.05117	1.13750316093545	-11.80906	-5.439762	-1.457929
Trial3	2	1	blindfold	clockwise	practice	Guided	1	0.5	-0.25	1.277039	-0.30652	-1.45277	-1.05014	1.13608906012427	-13.56125	-3.569307	2.006686
Trial3	2	1	blindfold	clockwise	practice	Guided	1	0.5	-0.25	1.297043	-0.30657	-1.4521	-1.04745	1.13423179357391	-12.20001	-0.87365	3.701424
Trial3	2	1	blindfold	clockwise	practice	Guided	1	0.5	-0.25	1.317032	-0.30604	-1.451	-1.04389	1.13135396538365	-9.387466	-0.700084	2.140014
Trial3	2	1	blindfold	clockwise	practice	Guided	1	0.5	-0.25	1.337036	-0.30483	-1.4507	-1.0414	1.12874498560633	-6.935912	-3.670807	0.029797
Trial3	2	1	blindfold	clockwise	practice	Guided	1	0.5	-0.25	1.35704	-0.30332	-1.45275	-1.04192	1.12803388511976	-5.117665	-7.195897	-2.087252
Trial3	2	1	blindfold	clockwise	practice	Guided	1	0.5	-0.25	1.377029	-0.30306	-1.45334	-1.04275	1.12843161948856	-4.836987	-7.542904	-2.654206
Trial3	2	1	blindfold	clockwise	practice	Guided	1	0.5	-0.25	1.397034	-0.30281	-1.45367	-1.04354	1.12880895216971	-4.908775	-7.877216	-2.354249
Trial3	2	1	blindfold	clockwise	practice	Guided	1	0.5	-0.25	1.417038	-0.3027	-1.45378	-1.04422	1.12920887023133	-5.290236	-6.785412	-2.262249
Trial3	2	1	blindfold	clockwise	practice	Guided	1	0.5	-0.25	1.437042	-0.30271	-1.45346	-1.04503	1.12978583645096	-5.746014	-5.283123	-1.827628
Trial3	2	1	blindfold	clockwise	practice	Guided	1	0.5	-0.25	1.457031	-0.30301	-1.45271	-1.04509	1.13004129176828	-7.378816	-5.215414	-1.08402
Trial3	2	1	blindfold	clockwise	practice	Guided	1	0.5	-0.25	1.477036	-0.30314	-1.45269	-1.04512	1.13015472324859	-7.925926	-5.245037	-1.001136
Trial3	2	1	blindfold	clockwise	practice	Guided	1	0.5	-0.25	1.49704	-0.30329	-1.45268	-1.04514	1.13027541045884	-8.318055	-5.050374	-0.67131
Trial3	2	1	blindfold	clockwise	practice	Guided	1	0.5	-0.25	1.517029	-0.30347	-1.45266	-1.04514	1.13040334835699	-8.607825	-4.974202	-0.208816
Trial3	2	1	blindfold	clockwise	practice	Guided	1	0.5	-0.25	1.537033	-0.30362	-1.45264	-1.04515	1.13051701008206	-8.655702	-4.792234	-0.054936
Trial3	2	1	blindfold	clockwise	practice	Guided	1	0.5	-0.25	1.557037	-0.30373	-1.4526	-1.04515	1.13059520571471	-8.42052	-4.96997	-0.192053
Trial3	2	1	blindfold	clockwise	practice	Guided	1	0.5	-0.25	1.577042	-0.30377	-1.4526	-1.04516	1.13063068036855	-8.292365	-5.473554	-0.259763
Trial3	2	1	blindfold	clockwise	practice	Guided	1	0.5	-0.25	1.597031	-0.30381	-1.45262	-1.04516	1.13065911312715	-8.268682	-5.727462	-0.201593
Trial3	2	1	blindfold	clockwise	practice	Guided	1	0.5	-0.25	1.617035	-0.30384	-1.45264	-1.04516	1.13068044874904	-8.475803	-5.693608	0.103962
Trial3	2	1	blindfold	clockwise	practice	Guided	1	0.5	-0.25	1.637039	-0.30388	-1.45265	-1.0451	1.13066663181978	-8.715651	-5.46509	0.436298
Trial3	2	1	blindfold	clockwise	practice	Guided	1	0.5	-0.25	1.657028	-0.30399	-1.45263	-1.0449	1.13060419504729	-9.244737	-4.775307	1.82305
Trial3	2	1	blindfold	clockwise	practice	Guided	1	0.5	-0.25	1.677032	-0.30414	-1.45257	-1.04413	1.13016978237222	-9.567771	-4.639889	2.582219
Trial3	2	1	blindfold	clockwise	practice	Guided	1	0.5	-0.25	1.697037	-0.30443	-1.45245	-1.04234	1.1291192926262	-9.776636	-4.508704	3.223761
Trial3	2	1	blindfold	clockwise	practice	Guided	1	0.5	-0.25	1.717041	-0.30471	-1.45231	-1.0392	1.12711789255889	-9.999172	-4.305577	3.572529
Trial3	2	1	blindfold	clockwise	practice	Guided	1	0.5	-0.25	1.73703	-0.30493	-1.4522	-1.0285	1.11981002693791	-10.13449	-4.415604	3.672083
Trial3	2	1	blindfold	clockwise	practice	Guided	1	0.5	-0.25	1.757034	-0.30508	-1.45223	-1.01992	1.11397064333114	-10.09653	-4.3352	4.836059
Trial3	2	1	blindfold	clockwise	practice	Guided	1	0.5	-0.25	1.777039	-0.30507	-1.45218	-1.00823	1.10591609733378	-10.12276	-4.110914	5.299507
Trial3	2	1	blindfold	clockwise	practice	Guided	1	0.5	-0.25	1.797043	-0.30504	-1.45211	-0.994	1.09618672778437	-9.942774	-4.326736	5.436493
Trial3	2	1	blindfold	clockwise	practice	Guided	1	0.5	-0.25	1.817032	-0.30499	-1.45215	-0.97703	1.08470344662393	-9.882164	-4.470617	5.358557
Trial3	2	1	blindfold	clockwise	practice	Guided	1	0.5	-0.25	1.837036	-0.30494	-1.45223	-0.93428	1.05648833316516	-9.783964	-4.661048	5.656043
Trial3	2	1	blindfold	clockwise	practice	Guided	1	0.5	-0.25	1.85704	-0.30487	-1.45231	-0.90945	1.04052389661362	-9.610157	-4.669512	5.236428
Trial3	2	1	blindfold	clockwise	practice	Guided	1	0.5	-0.25	1.877029	-0.30483	-1.45234	-0.88236	1.02353822538311	-9.538501	-4.677976	5.061841
Trial3	2	1	blindfold	clockwise	practice	Guided	1	0.5	-0.25	1.897034	-0.30479	-1.45236	-0.85295	1.00560213352153	-9.541115	-4.754148	5.228231
Trial3	2	1	blindfold	clockwise	practice	Guided	1	0.5	-0.25	1.917038	-0.30476	-1.45235	-0.82043	0.98642234114538	-9.466788	-4.305577	4.97275
Trial3	2	1	blindfold	clockwise	practice	Guided	1	0.5	-0.25	1.937042	-0.30473	-1.45227	-0.75178	0.948353052229764	-9.195411	-4.809161	4.767731
Trial3	2	1	blindfold	clockwise	practice	Guided	1	0.5	-0.25	1.957031	-0.30457	-1.45257	-0.71384	0.928698239866544	-9.218608	-4.800698	4.535881
Trial3	2	1	blindfold	clockwise	practice	Guided	1	0.5	-0.25	1.977036	-0.30455	-1.45251	-0.67574	0.910250097729423	-8.871833	-5.156169	4.253111
Trial3	2	1	blindfold	clockwise	practice	Guided	1	0.5	-0.25	1.99704	-0.30448	-1.45256	-0.63539	0.892027766393368	-8.77875	-5.786707	4.245277
Trial3	2	1	blindfold	clockwise	practice	Guided	1	0.5	-0.25	2.017029	-0.30442	-1.45273	-0.59547	0.875466193510123	-8.780907	-4.931884	3.714114
Trial3	2	1	blindfold	clockwise	practice	Guided	1	0.5	-0.25	2.037033	-0.30437	-1.45261	-0.51179	0.845898969626802	-8.764524	-5.283123	3.713366
Trial3	2	1	blindfold	clockwise	practice	Guided	1	0.5	-0.25	2.057037	-0.3044	-1.45264	-0.46823	0.833476861719709	-8.69709	-4.898029	3.540366
Trial3	2	1	blindfold	clockwise	practice	Guided	1	0.5	-0.25	2.077042	-0.30436	-1.45259	-0.4253	0.823240611244558	-8.6988	-5.81633	3.932907
Trial3	2	1	blindfold	clockwise	practice	Guided	1	0.5	-0.25	2.097031	-0.30435	-1.45272	-0.38202	0.81511237497271	-8.719389	-5.329673	3.475033
Trial3	2	1	blindfold	clockwise	practice	Guided	1	0.5	-0.25	2.117035	-0.30433	-1.4527	-0.33845	0.809178682400381	-8.553685	-5.532799	3.287717
Trial3	2	1	blindfold	clockwise	practice	Guided	1	0.5	-0.25	2.137039	-0.30427	-1.45273	-0.24925	0.804270348966484	-8.393179	-5.13501	3.339446
Trial3	2	1	blindfold	clockwise	practice	Guided	1	0.5	-0.25	2.157028	-0.30411	-1.45271	-0.20515	0.805359794589881	-8.000119	-5.854416	3.084454
Trial3	2	1	blindfold	clockwise	practice	Guided	1	0.5	-0.25	2.177032	-0.30404	-1.45279	-0.1613	0.808917787391727	-8.054928	-5.359295	2.668837
Trial3	2	1	blindfold	clockwise	practice	Guided	1	0.5	-0.25	2.197037	-0.30399	-1.45277	-0.11639	0.815016296332134	-7.875233	-5.960211	2.963014
Trial3	2	1	blindfold	clockwise	practice	Guided	1	0.5	-0.25	2.217041	-0.30395	-1.45287	-0.073449	0.823107422387826	-7.801915	-5.367759	2.272237
Trial3	2	1	blindfold	clockwise	practice	Guided	1	0.5	-0.25	2.23703	-0.30393	-1.45281	0.011728	0.845461420726824	-7.81697	-5.841721	2.270016
Trial3	2	1	blindfold	clockwise	practice	Guided	1	0.5	-0.25	2.257034	-0.30397	-1.45281	0.052693	0.859063925984981	-8.065273	-5.613203	2.137245
Trial3	2	1	blindfold	clockwise	practice	Guided	1	0.5	-0.25	2.277039	-0.30401	-1.45282	0.093145	0.874174225106116	-8.198131	-5.799403	2.591887
Trial3	2	1	blindfold	clockwise	practice	Guided	1	0.5	-0.25	2.297043	-0.30411	-1.45277	0.1341	0.891137301902502	-8.409229	-5.164633	2.262733
Trial3	2	1	blindfold	clockwise	practice	Guided	1	0.5	-0.25	2.317032	-0.30418	-1.45268	0.17442	0.909306220163047	-8.461834	-5.757085	2.378822
Trial3	2	1	blindfold	clockwise	practice	Guided	1	0.5	-0.25	2.337036	-0.30424	-1.45277	0.21294	0.927963061473971	-8.571026	-5.118083	2.27592
Trial3	2	1	blindfold	clockwise	practice	Guided	1	0.5	-0.25	2.35704	-0.30427	-1.45262	0.28832	0.967800939985821	-8.424799	-5.410077	2.171091
Trial3	2	1	blindfold	clockwise	practice	Guided	1	0.5	-0.25	2.377029	-0.30415	-1.45275	0.32494	0.988540985536228	-8.139745	-4.982665	2.010691
Trial3	2	1	blindfold	clockwise	practice	Guided	1	0.5	-0.25	2.397034	-0.30404	-1.45268	0.36073	1.00968877432058	-7.831798	-5.778244	1.873597
Trial3	2	1	blindfold	clockwise	practice	Guided	1	0.5	-0.25	2.417038	-0.30392	-1.45285	0.39667	1.03173128076216	-7.720896	-5.570885	1.933647
Trial3	2	1	blindfold	clockwise	practice	Guided	1	0.5	-0.25	2.437042	-0.30385	-1.45281	0.46463	1.07557931490361	-7.574473	-5.202719	1.702094
Trial3	2	1	blindfold	clockwise	practice	Guided	1	0.5	-0.25	2.457031	-0.30375	-1.45295	0.4986	1.09836972147461	-7.523177	-5.270428	1.772081
Trial3	2	1	blindfold	clockwise	practice	Guided	1	0.5	-0.25	2.477036	-0.30377	-1.4528	0.52865	1.11908088288511	-7.468318	-5.680912	1.606333
Trial3	2	1	blindfold	clockwise	practice	Guided	1	0.5	-0.25	2.49704	-0.30378	-1.45288	0.55718	1.13912328196182	-7.523484	-6.167569	1.370121
Trial3	2	1	blindfold	clockwise	practice	Guided	1	0.5	-0.25	2.517029	-0.30379	-1.45299	0.55944	1.14073288272579	-7.556264	-6.269132	3.204942
Trial3	2	1	blindfold	clockwise	practice	Guided	1	0.5	-0.25	2.537033	-0.30381	-1.45304	0.55711	1.13909485450659	-9.036182	-5.909429	11.01358
Trial3	2	1	blindfold	clockwise	practice	Guided	1	0.5	-0.25	2.557037	-0.30507	-1.45202	0.55663	1.13964455301793	-13.48856	-4.762612	11.8549
Trial3	2	1	blindfold	clockwise	practice	Guided	1	0.5	-0.25	2.577042	-0.30563	-1.45221	0.55608	1.13965110210767	-14.0621	-5.570885	9.695961
Trial3	2	1	blindfold	clockwise	practice	Guided	1	0.5	-0.25	2.597031	-0.30611	-1.45226	0.55603	1.13995514860324	-14.62321	-4.081292	10.63551
Trial3	2	1	blindfold	clockwise	practice	Guided	1	0.5	-0.25	2.617035	-0.30624	-1.45224	0.55602	1.14003999941801	-13.43989	-4.271723	11.78135
Trial3	2	1	blindfold	clockwise	practice	Guided	1	0.5	-0.25	2.637039	-0.30623	-1.45224	0.55574	1.13983497597896	-11.1087	-4.339432	10.80259
Trial3	2	1	blindfold	clockwise	practice	Guided	1	0.5	-0.25	2.657028	-0.30586	-1.4523	0.55532	1.13927639404419	-8.723766	-5.579349	8.611638
Trial3	2	1	blindfold	clockwise	practice	Guided	1	0.5	-0.25	2.677032	-0.30543	-1.45242	0.55501	1.13875305244727	-8.334799	-5.359295	8.003973
Trial3	2	1	blindfold	clockwise	practice	Guided	1	0.5	-0.25	2.697037	-0.30514	-1.45246	0.55493	1.1384914389791	-8.293333	-4.96997	8.069099
Trial3	2	1	blindfold	clockwise	practice	Guided	1	0.5	-0.25	2.717041	-0.30506	-1.45246	0.55489	1.13840655189451	-8.329021	-4.868407	8.265985
Trial3	2	1	blindfold	clockwise	practice	Guided	1	0.5	-0.25	2.73703	-0.30501	-1.45246	0.55483	1.13832877065822	-8.509265	-4.872638	8.377776
Trial3	2	1	blindfold	clockwise	practice	Guided	1	0.5	-0.25	2.757034	-0.30495	-1.45246	0.55481	1.13827224891528	-8.96988	-5.139242	8.704516
Trial3	2	1	blindfold	clockwise	practice	Guided	1	0.5	-0.25	2.777039	-0.30493	-1.45247	0.5548	1.13825098524181	-9.005762	-4.940347	9.049751
Trial3	2	1	blindfold	clockwise	practice	Guided	1	0.5	-0.25	2.797043	-0.3049	-1.45247	0.55479	1.13822272472271	-8.911107	-5.008056	9.235164
Trial3	2	1	blindfold	clockwise	practice	Guided	1	0.5	-0.25	2.817032	-0.30488	-1.45247	0.55476	1.13818734295081	-8.602289	-5.219646	8.912773
Trial3	2	1	blindfold	clockwise	practice	Guided	1	0.5	-0.25	2.837036	-0.30484	-1.45248	0.55472	1.13813082402398	-8.120238	-5.520104	8.589155
Trial3	2	1	blindfold	clockwise	practice	Guided	1	0.5	-0.25	2.85704	-0.30474	-1.45252	0.5547	1.13804595853521	-7.274809	-5.892502	8.706892
Trial3	2	1	blindfold	clockwise	practice	Guided	1	0.5	-0.25	2.877029	-0.30467	-1.45255	0.55468	1.13798229539105	-6.931986	-5.994065	8.776634
Trial3	2	1	blindfold	clockwise	practice	Guided	1	0.5	-0.25	2.897034	-0.30456	-1.45258	0.55464	1.13787623423063	-6.589563	-5.968675	8.460658
Trial3	2	1	blindfold	clockwise	practice	Guided	1	0.5	-0.25	2.917038	-0.30442	-1.45261	0.55459	1.13774187502155	-6.272475	-6.02792	8.146113
Trial3	2	1	blindfold	clockwise	practice	Guided	1	0.5	-0.25	2.937042	-0.30424	-1.45265	0.55445	1.13751565515618	-5.889771	-6.112556	7.871146
Trial3	2	1	blindfold	clockwise	practice	Guided	1	0.5	-0.25	2.957031	-0.30385	-1.45274	0.55439	1.13719747979201	-5.019502	-6.137947	7.753489
Trial3	2	1	blindfold	clockwise	practice	Guided	1	0.5	-0.25	2.977036	-0.30362	-1.45278	0.55432	1.13698537725172	-4.4743	-6.201424	7.731424
Trial3	2	1	blindfold	clockwise	practice	Guided	1	0.5	-0.25	2.99704	-0.30338	-1.45283	0.55425	1.13676625129007	-4.000819	-6.163337	7.564973
Trial3	2	1	blindfold	clockwise	practice	Guided	1	0.5	-0.25	3.017029	-0.30312	-1.45286	0.55413	1.13649760201154	-3.511924	-6.049079	7.215544
Trial3	2	1	blindfold	clockwise	practice	Guided	1	0.5	-0.25	3.037033	-0.30285	-1.45289	0.55395	1.13617945621456	-2.951023	-5.884039	6.637479
Trial3	2	1	blindfold	clockwise	practice	Guided	1	0.5	-0.25	3.057037	-0.30255	-1.4529	0.55356	1.1356915015462	-2.369709	-5.867111	6.219321
Trial3	2	1	blindfold	clockwise	practice	Guided	1	0.5	-0.25	3.077042	-0.30189	-1.45293	0.55338	1.1350978114799	-1.185102	-5.875575	5.733733
Trial3	2	1	blindfold	clockwise	practice	Guided	1	0.5	-0.25	3.097031	-0.30159	-1.45293	0.55321	1.13476555173992	-0.618196	-5.867111	5.393264
Trial3	2	1	blindfold	clockwise	practice	Guided	1	0.5	-0.25	3.117035	-0.30128	-1.45294	0.55309	1.1344616481618	-0.150535	-5.939052	5.193665
Trial3	2	1	blindfold	clockwise	practice	Guided	1	0.5	-0.25	3.137039	-0.30104	-1.45294	0.553	1.13422842692643	0.262164	-5.875575	5.275276
Trial3	2	1	blindfold	clockwise	practice	Guided	1	0.5	-0.25	3.157028	-0.30075	-1.45293	0.55298	1.13400947068866	0.843896	-5.672449	5.634744
Trial3	2	1	blindfold	clockwise	practice	Guided	1	0.5	-0.25	3.177032	-0.30061	-1.45291	0.55295	1.13388937885884	1.121186	-5.545495	5.594072
Trial3	2	1	blindfold	clockwise	practice	Guided	1	0.5	-0.25	3.197037	-0.30045	-1.45288	0.55288	1.13372680790793	1.434079	-5.587813	5.275978
Trial3	2	1	blindfold	clockwise	practice	Guided	1	0.5	-0.25	3.217041	-0.30027	-1.45286	0.5528	1.1335430729756	1.731949	-5.638594	4.992638
Trial3	2	1	blindfold	clockwise	practice	Guided	1	0.5	-0.25	3.23703	-0.30009	-1.45284	0.55271	1.13335225023443	1.917931	-5.524336	4.986245
Trial3	2	1	blindfold	clockwise	practice	Guided	1	0.5	-0.25	3.257034	-0.29944	-1.45273	0.55268	1.13287224141084	2.366223	-5.164633	5.292977
Trial3	2	1	blindfold	clockwise	practice	Guided	1	0.5	-0.25	3.277039	-0.29858	-1.45263	0.55261	1.13221591476755	2.551704	-5.046142	5.219763
Trial3	2	1	blindfold	clockwise	practice	Guided	1	0.5	-0.25	3.297043	-0.29696	-1.45255	0.5525	1.13099580056115	2.727071	-4.995361	4.897557
Trial3	2	1	blindfold	clockwise	practice	Guided	1	0.5	-0.25	3.317032	-0.29465	-1.45251	0.55237	1.12927686593275	2.890571	-5.024983	4.678233
Trial3	2	1	blindfold	clockwise	practice	Guided	1	0.5	-0.25	3.337036	-0.29118	-1.4525	0.55239	1.12685200773752	3.057588	-5.012288	4.620567
Trial3	2	1	blindfold	clockwise	practice	Guided	1	0.5	-0.25	3.35704	-0.28085	-1.45253	0.55246	1.1196735181787	3.259719	-5.084228	4.985648
Trial3	2	1	blindfold	clockwise	practice	Guided	1	0.5	-0.25	3.377029	-0.27418	-1.45254	0.55252	1.1150753669828	3.366233	-5.08846	5.047848
Trial3	2	1	blindfold	clockwise	practice	Guided	1	0.5	-0.25	3.397034	-0.26548	-1.45254	0.55256	1.10908171580725	3.441444	-5.04191	5.139701
Trial3	2	1	blindfold	clockwise	practice	Guided	1	0.5	-0.25	3.417038	-0.25593	-1.45253	0.55263	1.10256297021923	3.351809	-5.01652	5.246439
Trial3	2	1	blindfold	clockwise	practice	Guided	1	0.5	-0.25	3.437042	-0.24511	-1.45251	0.5527	1.09522430503997	3.407036	-4.936115	5.420184
Trial3	2	1	blindfold	clockwise	practice	Guided	1	0.5	-0.25	3.457031	-0.21912	-1.45241	0.55273	1.07773329707021	3.671862	-4.779539	5.468799
Trial3	2	1	blindfold	clockwise	practice	Guided	1	0.5	-0.25	3.477036	-0.20414	-1.45238	0.5528	1.06784876724044	3.710438	-4.762612	5.575142
Trial3	2	1	blindfold	clockwise	practice	Guided	1	0.5	-0.25	3.49704	-0.18713	-1.45237	0.55291	1.05679332806573	3.763217	-4.682207	5.835017
Trial3	2	1	blindfold	clockwise	practice	Guided	1	0.5	-0.25	3.517029	-0.16967	-1.45235	0.55303	1.04561709686027	3.737025	-4.754148	6.098171
Trial3	2	1	blindfold	clockwise	practice	Guided	1	0.5	-0.25	3.537033	-0.14963	-1.45235	0.55304	1.03290479761012	3.76692	-4.635658	6.199833
Trial3	2	1	blindfold	clockwise	practice	Guided	1	0.5	-0.25	3.557037	-0.10637	-1.45233	0.55303	1.00625135170567	3.795258	-4.732989	6.005917
Trial3	2	1	blindfold	clockwise	practice	Guided	1	0.5	-0.25	3.577042	-0.082611	-1.45237	0.55313	0.992196215496959	3.673353	-4.834552	6.282481
Trial3	2	1	blindfold	clockwise	practice	Guided	1	0.5	-0.25	3.597031	-0.056831	-1.45242	0.5533	0.977420936945987	3.610863	-4.889566	6.651929
Trial3	2	1	blindfold	clockwise	practice	Guided	1	0.5	-0.25	3.617035	-0.029879	-1.45245	0.55344	0.962438334525104	3.582393	-4.991129	6.919462
Trial3	2	1	blindfold	clockwise	practice	Guided	1	0.5	-0.25	3.637039	-0.0027138	-1.45251	0.55353	0.947829937210894	3.608979	-5.151937	7.048489
Trial3	2	1	blindfold	clockwise	practice	Guided	1	0.5	-0.25	3.657028	0.055505	-1.45259	0.55358	0.918322709633917	3.631804	-5.151937	7.148543
Trial3	2	1	blindfold	clockwise	practice	Guided	1	0.5	-0.25	3.677032	0.085614	-1.45258	0.55367	0.904213034566111	3.466398	-5.190023	7.339327
Trial3	2	1	blindfold	clockwise	practice	Guided	1	0.5	-0.25	3.697037	0.11743	-1.45259	0.5538	0.890198979216012	3.344001	-5.206951	7.616004
Trial3	2	1	blindfold	clockwise	practice	Guided	1	0.5	-0.25	3.717041	0.14891	-1.4526	0.55395	0.877268379012242	3.315505	-5.185792	7.923892
Trial3	2	1	blindfold	clockwise	practice	Guided	1	0.5	-0.25	3.73703	0.18191	-1.45259	0.55423	0.86485090921468	3.337387	-5.029215	8.205081
Trial3	2	1	blindfold	clockwise	practice	Guided	1	0.5	-0.25	3.757034	0.24643	-1.45246	0.55432	0.843343563830326	2.902596	-4.728757	8.669392
Trial3	2	1	blindfold	clockwise	practice	Guided	1	0.5	-0.25	3.777039	0.28062	-1.45239	0.55433	0.83371117034002	2.985836	-4.720294	8.64925
Trial3	2	1	blindfold	clockwise	practice	Guided	1	0.5	-0.25	3.797043	0.31512	-1.45237	0.5543	0.82527518292807	3.198646	-4.898029	8.615187
Trial3	2	1	blindfold	clockwise	practice	Guided	1	0.5	-0.25	3.817032	0.34904	-1.45242	0.55424	0.818285329168188	3.174851	-4.914956	8.48093
Trial3	2	1	blindfold	clockwise	practice	Guided	1	0.5	-0.25	3.837036	0.38335	-1.45244	0.5542	0.812616056787854	2.98091	-4.864175	8.413112
Trial3	2	1	blindfold	clockwise	practice	Guided	1	0.5	-0.25	3.85704	0.4539	-1.45239	0.5542	0.805520230413001	2.981981	-4.792234	8.405516
Trial3	2	1	blindfold	clockwise	practice	Guided	1	0.5	-0.25	3.877029	0.48901	-1.4524	0.55419	0.804265130704223	2.853645	-4.813393	8.353787
Trial3	2	1	blindfold	clockwise	practice	Guided	1	0.5	-0.25	3.897034	0.52423	-1.4524	0.55418	0.804544969139391	2.640142	-4.716062	8.339353
Trial3	2	1	blindfold	clockwise	practice	Guided	1	0.5	-0.25	3.917038	0.56047	-1.45238	0.55422	0.806490211283341	2.745666	-4.749916	8.462554
Trial3	2	1	blindfold	clockwise	practice	Guided	1	0.5	-0.25	3.937042	0.59567	-1.45238	0.5543	0.809969908335886	2.746392	-4.919188	8.712979
Trial3	2	1	blindfold	clockwise	practice	Guided	1	0.5	-0.25	3.957031	0.63088	-1.45238	0.55435	0.814928540544323	2.65377	-4.580644	8.665834
Trial3	2	1	blindfold	clockwise	practice	Guided	1	0.5	-0.25	3.977036	0.7021	-1.45245	0.55435	0.829351178835727	2.64645	-4.910725	8.665546
Trial3	2	1	blindfold	clockwise	practice	Guided	1	0.5	-0.25	3.99704	0.73697	-1.45245	0.55434	0.83852109569926	2.720993	-4.775307	8.666572
Trial3	2	1	blindfold	clockwise	practice	Guided	1	0.5	-0.25	4.017029	0.77285	-1.45243	0.55435	0.849368036966832	2.630297	-4.906493	8.661284
Trial3	2	1	blindfold	clockwise	practice	Guided	1	0.5	-0.25	4.037033	0.80756	-1.45246	0.55461	0.861388672178753	2.569133	-4.92342	8.898751
Trial3	2	1	blindfold	clockwise	practice	Guided	1	0.5	-0.25	4.057037	0.87621	-1.45251	0.55475	0.888344861401298	2.543244	-5.067301	9.557368
Trial3	2	1	blindfold	clockwise	practice	Guided	1	0.5	-0.25	4.077042	0.91106	-1.45253	0.55486	0.903753238703367	2.409284	-5.020751	9.718125
Trial3	2	1	blindfold	clockwise	practice	Guided	1	0.5	-0.25	4.097031	0.94449	-1.45255	0.55495	0.919519342676089	2.454619	-5.223878	9.906871
Trial3	2	1	blindfold	clockwise	practice	Guided	1	0.5	-0.25	4.117035	0.97746	-1.45262	0.55504	0.935979423782974	2.432165	-5.477786	10.02124
Trial3	2	1	blindfold	clockwise	practice	Guided	1	0.5	-0.25	4.137039	1.01096	-1.45271	0.5553	0.953723329795281	2.596268	-5.503177	10.36572
Trial3	2	1	blindfold	clockwise	practice	Guided	1	0.5	-0.25	4.157028	1.07457	-1.45268	0.55542	0.989359370082407	2.371647	-5.168864	10.86062
Trial3	2	1	blindfold	clockwise	practice	Guided	1	0.5	-0.25	4.177032	1.10744	-1.45261	0.55553	1.0088914445927	2.395143	-5.126546	10.99044
Trial3	2	1	blindfold	clockwise	practice	Guided	1	0.5	-0.25	4.197037	1.13788	-1.45257	0.55567	1.02761619249755	2.419215	-5.151937	11.38829
Trial3	2	1	blindfold	clockwise	practice	Guided	1	0.5	-0.25	4.217041	1.16688	-1.45256	0.55581	1.04597259289842	2.392499	-5.143474	11.69301
Trial3	2	1	blindfold	clockwise	practice	Guided	1	0.5	-0.25	4.23703	1.1971	-1.45256	0.55579	1.06547915968745	2.355159	-5.096924	11.68017
Trial3	2	1	blindfold	clockwise	practice	Guided	1	0.5	-0.25	4.257034	1.2539	-1.45259	0.55574	1.1034410056839	2.278701	-5.245037	11.48158
Trial3	2	1	blindfold	clockwise	practice	Guided	1	0.5	-0.25	4.277039	1.2813	-1.45261	0.55568	1.12229676171027	2.226498	-5.168864	11.34714
Trial3	2	1	blindfold	clockwise	practice	Guided	1	0.5	-0.25	4.297043	1.30612	-1.45259	0.55561	1.13966529716811	2.504132	-4.965738	10.70063
Trial3	2	1	blindfold	clockwise	practice	Guided	1	0.5	-0.25	4.317032	1.30786	-1.45258	0.55529	1.14067075210512	10.2782	-5.524336	9.181798
Trial3	2	1	blindfold	clockwise	practice	Guided	1	0.5	-0.25	4.337036	1.30684	-1.45275	0.55478	1.13958841016901	11.6218	-7.123956	7.731495
Trial3	2	1	blindfold	clockwise	practice	Guided	1	0.5	-0.25	4.35704	1.30503	-1.45285	0.55487	1.13837121103437	3.309127	-4.80493	9.436779
Trial3	2	1	blindfold	clockwise	practice	Guided	1	0.5	-0.25	4.377029	1.30304	-1.45263	0.55534	1.13729749726576	0.461077	-3.907788	11.15527
Trial3	2	1	blindfold	clockwise	practice	Guided	1	0.5	-0.25	4.397034	1.30144	-1.45222	0.55598	1.13662209280413	-0.752046	-3.421131	12.5618
Trial3	2	1	blindfold	clockwise	practice	Guided	1	0.5	-0.25	4.417038	1.30065	-1.45196	0.55631	1.13629927636092	-0.08017	-3.44229	13.60992
Trial3	2	1	blindfold	clockwise	practice	Guided	1	0.5	-0.25	4.437042	1.30059	-1.45193	0.55611	1.13611521464455	1.559176	-4.263259	13.3188
Trial3	2	1	blindfold	clockwise	practice	Guided	1	0.5	-0.25	4.457031	1.30093	-1.45221	0.55568	1.13604970680786	4.811936	-6.091397	10.09859
Trial3	2	1	blindfold	clockwise	practice	Guided	1	0.5	-0.25	4.477036	1.30134	-1.45256	0.55537	1.13611907983513	4.836013	-6.743094	9.212911
Trial3	2	1	blindfold	clockwise	practice	Guided	1	0.5	-0.25	4.49704	1.30153	-1.45278	0.55533	1.13622476684995	3.98226	-6.023688	9.23495
Trial3	2	1	blindfold	clockwise	practice	Guided	1	0.5	-0.25	4.517029	1.30154	-1.45278	0.55533	1.13623183077823	2.826459	-5.342368	10.3251
Trial3	2	1	blindfold	clockwise	practice	Guided	1	0.5	-0.25	4.537033	1.30153	-1.45277	0.55537	1.1362531145354	2.090651	-5.01652	11.4166
Trial3	2	1	blindfold	clockwise	practice	Guided	1	0.5	-0.25	4.557037	1.3015	-1.45275	0.55544	1.13628165037992	2.001053	-4.821857	12.02438
Trial3	2	1	blindfold	clockwise	practice	Guided	1	0.5	-0.25	4.577042	1.30147	-1.45272	0.55544	1.13626037662788	3.04687	-5.4397	11.19975
Trial3	2	1	blindfold	clockwise	practice	Guided	1	0.5	-0.25	4.597031	1.30148	-1.45272	0.55541	1.13624618795715	3.561126	-5.579349	10.1958
Trial3	2	1	blindfold	clockwise	practice	Guided	1	0.5	-0.25	4.617035	1.3015	-1.45273	0.55538	1.13623910536032	3.858107	-5.579349	9.827367
Trial3	2	1	blindfold	clockwise	practice	Guided	1	0.5	-0.25	4.637039	1.30152	-1.45273	0.55536	1.13623895323473	3.745726	-5.151937	9.878807
Trial3	2	1	blindfold	clockwise	practice	Guided	1	0.5	-0.25	4.657028	1.30154	-1.4527	0.55537	1.13626017828744	3.22216	-5.029215	10.97626
Trial3	2	1	blindfold	clockwise	practice	Guided	1	0.5	-0.25	4.677032	1.30154	-1.45269	0.55538	1.13626727583606	3.082833	-5.033447	11.30408
Trial3	2	1	blindfold	clockwise	practice	Guided	1	0.5	-0.25	4.697037	1.30154	-1.45268	0.55539	1.1362743734286	3.146988	-4.957274	11.25416
Trial3	2	1	blindfold	clockwise	practice	Guided	1	0.5	-0.25	4.717041	1.30154	-1.45267	0.55541	1.13628856874541	3.185725	-5.147705	11.32869
Trial3	2	1	blindfold	clockwise	practice	Guided	1	0.5	-0.25	4.73703	1.30155	-1.45267	0.55543	1.13630970143108	3.326738	-5.287355	11.26669
Trial3	2	1	blindfold	clockwise	practice	Guided	1	0.5	-0.25	4.757034	1.30156	-1.45267	0.55544	1.1363238627309	3.411021	-5.312746	11.27815
Trial3	2	1	blindfold	clockwise	practice	Guided	1	0.5	-0.25	4.777039	1.30157	-1.45267	0.55545	1.13633798178224	3.431327	-5.156169	11.35697
Trial3	2	1	blindfold	clockwise	practice	Guided	1	0.5	-0.25	4.797043	1.30158	-1.45266	0.55546	1.136352227172	3.395354	-5.024983	11.4528
Trial3	2	1	blindfold	clockwise	practice	Guided	1	0.5	-0.25	4.817032	1.30158	-1.45265	0.55548	1.13636642274951	3.31903	-5.101156	11.51721
Trial3	2	1	blindfold	clockwise	practice	Guided	1	0.5	-0.25	4.837036	1.30158	-1.45265	0.55548	1.13636642274951	3.329419	-5.143474	11.32825
Trial3	2	1	blindfold	clockwise	practice	Guided	1	0.5	-0.25	4.85704	1.30159	-1.45264	0.55548	1.13637348623842	3.41498	-5.198487	10.87391
Trial3	2	1	blindfold	clockwise	practice	Guided	1	0.5	-0.25	4.877029	1.3016	-1.45264	0.55548	1.13638046568171	3.491118	-5.130778	10.88835
Trial3	2	1	blindfold	clockwise	practice	Guided	1	0.5	-0.25	4.897034	1.30161	-1.45263	0.55548	1.13638752925875	3.559294	-5.033447	10.93076
Trial3	2	1	blindfold	clockwise	practice	Guided	1	0.5	-0.25	4.917038	1.30162	-1.45263	0.55547	1.13638749524537	3.602788	-4.919188	10.76712
Trial3	2	1	blindfold	clockwise	practice	Guided	1	0.5	-0.25	4.937042	1.30163	-1.45262	0.55546	1.13638746140845	3.654964	-4.978433	10.5378
Trial3	2	1	blindfold	clockwise	practice	Guided	1	0.5	-0.25	4.957031	1.30164	-1.45261	0.55543	1.13637327520845	3.589303	-5.156169	10.3423
Trial3	2	1	blindfold	clockwise	practice	Guided	1	0.5	-0.25	4.977036	1.30165	-1.45262	0.55542	1.1363731578043	3.475404	-5.283123	10.35375
Trial3	2	1	blindfold	clockwise	practice	Guided	1	0.5	-0.25	4.99704	1.30165	-1.45262	0.55541	1.13636610280991	3.503142	-5.198487	10.36478
Trial3	2	1	blindfold	clockwise	practice	Guided	1	0.5	-0.25	5.017029	1.30166	-1.45262	0.55539	1.13635897265636	3.581258	-5.139242	10.27469
Trial3	2	1	blindfold	clockwise	practice	Guided	1	0.5	-0.25	5.037033	1.30167	-1.45261	0.55538	1.13635902397425	3.614635	-5.232341	10.22611
Trial3	2	1	blindfold	clockwise	practice	Guided	1	0.5	-0.25	5.057037	1.30167	-1.45262	0.55536	1.13634483006702	3.637989	-5.376223	10.20123
Trial3	2	1	blindfold	clockwise	practice	Guided	1	0.5	-0.25	5.077042	1.30169	-1.45263	0.55535	1.13635190438704	3.757248	-5.473554	10.32114
Trial3	2	1	blindfold	clockwise	practice	Guided	1	0.5	-0.25	5.097031	1.3017	-1.45263	0.55534	1.13635178812149	3.787302	-5.469322	10.45016
Trial3	2	1	blindfold	clockwise	practice	Guided	1	0.5	-0.25	5.117035	1.30171	-1.45264	0.55534	1.13635885275814	3.77397	-5.422772	10.45132
Trial3	2	1	blindfold	clockwise	practice	Guided	1	0.5	-0.25	5.137039	1.30172	-1.45264	0.55532	1.13635176656401	3.68575	-5.410077	10.45633
Trial3	2	1	blindfold	clockwise	practice	Guided	1	0.5	-0.25	5.157028	1.30173	-1.45264	0.55531	1.13635165082318	3.611148	-5.376223	10.18611
Trial3	2	1	blindfold	clockwise	practice	Guided	1	0.5	-0.25	5.177032	1.30173	-1.45265	0.55529	1.13633745805713	3.588341	-5.431236	10.06317
Trial3	2	1	blindfold	clockwise	practice	Guided	1	0.5	-0.25	5.197037	1.30173	-1.45265	0.55528	1.13633036173999	3.619202	-5.515872	10.17063
Trial3	2	1	blindfold	clockwise	practice	Guided	1	0.5	-0.25	5.217041	1.30174	-1.45266	0.55528	1.13633742677352	3.667067	-5.494713	10.22659
Trial3	2	1	blindfold	clockwise	practice	Guided	1	0.5	-0.25	5.23703	1.30174	-1.45266	0.55525	1.13631618045683	3.747686	-5.376223	10.19707
Trial3	2	1	blindfold	clockwise	practice	Guided	1	0.5	-0.25	5.257034	1.30176	-1.45266	0.55523	1.13631616118406	3.756305	-5.435468	9.834615
Trial3	2	1	blindfold	clockwise	practice	Guided	1	0.5	-0.25	5.277039	1.30176	-1.45267	0.5552	1.13629491578765	3.664807	-5.473554	9.524614
Trial3	2	1	blindfold	clockwise	practice	Guided	1	0.5	-0.25	5.297043	1.30177	-1.45267	0.55515	1.13626658713151	3.653834	-5.617435	9.152137
Trial3	2	1	blindfold	clockwise	practice	Guided	1	0.5	-0.25	5.317032	1.30177	-1.45268	0.55509	1.13622409910309	3.689199	-5.714767	8.895173
Trial3	2	1	blindfold	clockwise	practice	Guided	1	0.5	-0.25	5.337036	1.30177	-1.4527	0.55502	1.13617451765074	3.734764	-5.731694	8.631948
Trial3	2	1	blindfold	clockwise	practice	Guided	1	0.5	-0.25	5.35704	1.30178	-1.45271	0.55458	1.13586978754351	3.754135	-5.765548	8.114437
Trial3	2	1	blindfold	clockwise	practice	Guided	1	0.5	-0.25	5.377029	1.30179	-1.45275	0.55422	1.13562187558997	3.718807	-6.112556	6.552562
Trial3	2	1	blindfold	clockwise	practice	Guided	1	0.5	-0.25	5.397034	1.30179	-1.45279	0.55394	1.13542358753672	3.607056	-6.349537	6.076436
Trial3	2	1	blindfold	clockwise	practice	Guided	1	0.5	-0.25	5.417038	1.30179	-1.45282	0.55376	1.13529614085777	3.635184	-6.535736	5.683948
Trial3	2	1	blindfold	clockwise	practice	Guided	1	0.5	-0.25	5.437042	1.3018	-1.45287	0.5534	1.135048363798	3.700652	-6.578054	5.355823
Trial3	2	1	blindfold	clockwise	practice	Guided	1	0.5	-0.25	5.457031	1.30181	-1.45294	0.55317	1.13489264335359	3.869873	-6.582286	4.430256
Trial3	2	1	blindfold	clockwise	practice	Guided	1	0.5	-0.25	5.477036	1.30182	-1.45297	0.55289	1.1347016051029	3.870345	-6.607676	3.864598
Trial3	2	1	blindfold	clockwise	practice	Guided	1	0.5	-0.25	5.49704	1.30183	-1.453	0.55255	1.13446805789148	3.794617	-6.607676	3.180692
Trial3	2	1	blindfold	clockwise	practice	Guided	1	0.5	-0.25	5.517029	1.30183	-1.45303	0.55219	1.13421340523876	3.703653	-6.561127	2.41483
Trial3	2	1	blindfold	clockwise	practice	Guided	1	0.5	-0.25	5.537033	1.30183	-1.45307	0.55182	1.13395172904762	3.6948	-6.70924	1.651205
Trial3	2	1	blindfold	clockwise	practice	Guided	1	0.5	-0.25	5.557037	1.30183	-1.45314	0.55123	1.13353463889591	3.667598	-6.933525	1.000623
Trial3	2	1	blindfold	clockwise	practice	Guided	1	0.5	-0.25	5.577042	1.30184	-1.45337	0.55095	1.1333438090049	3.870429	-7.276301	-0.217724
Trial3	2	1	blindfold	clockwise	practice	Guided	1	0.5	-0.25	5.597031	1.30187	-1.45347	0.55064	1.13314608869033	4.004315	-7.382096	-0.868682
Trial3	2	1	blindfold	clockwise	practice	Guided	1	0.5	-0.25	5.617035	1.30189	-1.45355	0.55027	1.13289880553053	4.025437	-7.331314	-1.71594
Trial3	2	1	blindfold	clockwise	practice	Guided	1	0.5	-0.25	5.637039	1.30192	-1.4536	0.5484	1.13159980618579	3.982739	-7.293228	-2.465877
Trial3	2	1	blindfold	clockwise	practice	Guided	1	0.5	-0.25	5.657028	1.30194	-1.45368	0.54619	1.13005586575605	3.834119	-7.382096	-3.302319
Trial3	2	1	blindfold	clockwise	practice	Guided	1	0.5	-0.25	5.677032	1.30193	-1.4537	0.54316	1.12791594132585	3.811366	-7.394791	-3.282008
Trial3	2	1	blindfold	clockwise	practice	Guided	1	0.5	-0.25	5.697037	1.30192	-1.45371	0.53912	1.12507150664817	3.845357	-7.466732	-3.317891
Trial3	2	1	blindfold	clockwise	practice	Guided	1	0.5	-0.25	5.717041	1.30194	-1.45374	0.53425	1.12167544403049	4.00078	-7.547136	-3.411486
Trial3	2	1	blindfold	clockwise	practice	Guided	1	0.5	-0.25	5.73703	1.30198	-1.45375	0.52069	1.11226573407457	4.079666	-7.390559	-3.63309
Trial3	2	1	blindfold	clockwise	practice	Guided	1	0.5	-0.25	5.757034	1.30206	-1.4537	0.5119	1.10625127266936	4.150647	-7.445573	-4.040887
Trial3	2	1	blindfold	clockwise	practice	Guided	1	0.5	-0.25	5.777039	1.30207	-1.45372	0.50185	1.0993610669732	4.14363	-7.487891	-3.905198
Trial3	2	1	blindfold	clockwise	practice	Guided	1	0.5	-0.25	5.797043	1.30207	-1.45374	0.49025	1.09146065865392	4.150441	-7.403255	-3.777674
Trial3	2	1	blindfold	clockwise	practice	Guided	1	0.5	-0.25	5.817032	1.30208	-1.45374	0.47767	1.0829755254138	4.269638	-7.564063	-4.016469
Trial3	2	1	blindfold	clockwise	practice	Guided	1	0.5	-0.25	5.837036	1.30212	-1.45377	0.44915	1.06405225690625	4.312452	-7.513282	-3.951726
Trial3	2	1	blindfold	clockwise	practice	Guided	1	0.5	-0.25	5.85704	1.30214	-1.45373	0.43384	1.054071027101	4.325989	-7.399023	-3.138272
Trial3	2	1	blindfold	clockwise	practice	Guided	1	0.5	-0.25	5.877029	1.30213	-1.4537	0.41708	1.04326813854062	4.334347	-7.331314	-3.600863
Trial3	2	1	blindfold	clockwise	practice	Guided	1	0.5	-0.25	5.897034	1.30219	-1.45373	0.3987	1.03165905136285	4.691283	-7.974548	-4.549829
Trial3	2	1	blindfold	clockwise	practice	Guided	1	0.5	-0.25	5.917038	1.30231	-1.45395	0.3795	1.01978998306637	4.769874	-8.160747	-4.38222
Trial3	2	1	blindfold	clockwise	practice	Guided	1	0.5	-0.25	5.937042	1.30237	-1.45402	0.33792	0.994709745835671	4.679177	-7.724872	-3.746008
Trial3	2	1	blindfold	clockwise	practice	Guided	1	0.5	-0.25	5.957031	1.30229	-1.45384	0.31636	0.982055411028086	4.293758	-7.62754	-3.350185
Trial3	2	1	blindfold	clockwise	practice	Guided	1	0.5	-0.25	5.977036	1.30219	-1.45378	0.29355	0.968997073268068	4.357865	-7.746031	-4.198107
Trial3	2	1	blindfold	clockwise	practice	Guided	1	0.5	-0.25	5.99704	1.30217	-1.45392	0.26935	0.955615605094123	4.339752	-8.605086	-4.539461
Trial3	2	1	blindfold	clockwise	practice	Guided	1	0.5	-0.25	6.017029	1.30217	-1.45418	0.24276	0.941429333725239	4.308665	-8.406191	-3.985678
Trial3	2	1	blindfold	clockwise	practice	Guided	1	0.5	-0.25	6.037033	1.30217	-1.45419	0.21833	0.928875540216549	4.426889	-8.26231	-3.012452
Trial3	2	1	blindfold	clockwise	practice	Guided	1	0.5	-0.25	6.057037	1.30218	-1.45411	0.16438	0.902886271419213	4.541018	-7.754494	-3.340695
Trial3	2	1	blindfold	clockwise	practice	Guided	1	0.5	-0.25	6.077042	1.30238	-1.45428	0.13738	0.890997686266765	4.809765	-8.858994	-4.550659
Trial3	2	1	blindfold	clockwise	practice	Guided	1	0.5	-0.25	6.097031	1.30238	-1.45438	0.10846	0.878810094542442	4.387366	-8.363873	-3.412805
Trial3	2	1	blindfold	clockwise	practice	Guided	1	0.5	-0.25	6.117035	1.30225	-1.45418	0.079228	0.867177134213949	4.347493	-7.576759	-3.135166
Trial3	2	1	blindfold	clockwise	practice	Guided	1	0.5	-0.25	6.137039	1.30216	-1.45398	0.05053	0.856609004709528	4.370884	-8.846299	-4.425528
Trial3	2	1	blindfold	clockwise	practice	Guided	1	0.5	-0.25	6.157028	1.30216	-1.45421	-0.012304	0.8366361773714	4.230702	-8.73204	-4.8102
Trial3	2	1	blindfold	clockwise	practice	Guided	1	0.5	-0.25	6.177032	1.30193	-1.45411	-0.043726	0.828034183196969	4.150476	-7.547136	-3.267144
Trial3	2	1	blindfold	clockwise	practice	Guided	1	0.5	-0.25	6.197037	1.30192	-1.45401	-0.077604	0.820241408267578	4.192423	-8.837835	-3.724876
Trial3	2	1	blindfold	clockwise	practice	Guided	1	0.5	-0.25	6.217041	1.302	-1.45427	-0.10849	0.814388822480085	4.069283	-8.753199	-3.131876
Trial3	2	1	blindfold	clockwise	practice	Guided	1	0.5	-0.25	6.23703	1.30202	-1.45428	-0.14029	0.809488907899388	4.066163	-7.542904	-3.015035
Trial3	2	1	blindfold	clockwise	practice	Guided	1	0.5	-0.25	6.257034	1.30207	-1.45407	-0.20543	0.803307415878578	4.481557	-8.499291	-3.648766
Trial3	2	1	blindfold	clockwise	practice	Guided	1	0.5	-0.25	6.277039	1.30225	-1.45422	-0.23709	0.802353896477495	4.465289	-7.817971	-2.665503
Trial3	2	1	blindfold	clockwise	practice	Guided	1	0.5	-0.25	6.297043	1.30224	-1.45403	-0.26884	0.802461205509505	4.627923	-8.42735	-3.037615
Trial3	2	1	blindfold	clockwise	practice	Guided	1	0.5	-0.25	6.317032	1.30226	-1.4541	-0.30161	0.80391838213894	4.605516	-8.68549	-3.357504
Trial3	2	1	blindfold	clockwise	practice	Guided	1	0.5	-0.25	6.337036	1.30226	-1.45428	-0.36397	0.810314957585841	4.080441	-8.275006	-2.549291
Trial3	2	1	blindfold	clockwise	practice	Guided	1	0.5	-0.25	6.35704	1.30217	-1.45404	-0.39579	0.815310675411716	4.525559	-8.435814	-2.970549
Trial3	2	1	blindfold	clockwise	practice	Guided	1	0.5	-0.25	6.377029	1.30222	-1.45416	-0.42622	0.821346579994564	4.280142	-8.414655	-2.52558
Trial3	2	1	blindfold	clockwise	practice	Guided	1	0.5	-0.25	6.397034	1.3022	-1.45413	-0.45756	0.828616877811904	4.437628	-7.805276	-3.038809
Trial3	2	1	blindfold	clockwise	practice	Guided	1	0.5	-0.25	6.417038	1.3022	-1.4541	-0.48835	0.836860493517722	4.518337	-8.854762	-3.583096
Trial3	2	1	blindfold	clockwise	practice	Guided	1	0.5	-0.25	6.437042	1.30222	-1.45431	-0.55107	0.856854644510324	4.295917	-9.057889	-3.398055
Trial3	2	1	blindfold	clockwise	practice	Guided	1	0.5	-0.25	6.457031	1.30205	-1.45422	-0.58117	0.867731484485139	4.075659	-8.600854	-3.219934
Trial3	2	1	blindfold	clockwise	practice	Guided	1	0.5	-0.25	6.477036	1.30204	-1.45425	-0.61278	0.88027134020157	4.075416	-8.833603	-2.811638
Trial3	2	1	blindfold	clockwise	practice	Guided	1	0.5	-0.25	6.49704	1.30202	-1.45435	-0.64247	0.892899047364355	3.858277	-8.440046	-1.884216
Trial3	2	1	blindfold	clockwise	practice	Guided	1	0.5	-0.25	6.517029	1.302	-1.45422	-0.67243	0.90644978394392	4.146122	-8.334251	-2.309537
Trial3	2	1	blindfold	clockwise	practice	Guided	1	0.5	-0.25	6.537033	1.30208	-1.45423	-0.70215	0.920745346893298	4.478054	-9.045193	-3.097092
Trial3	2	1	blindfold	clockwise	practice	Guided	1	0.5	-0.25	6.557037	1.30222	-1.45447	-0.75936	0.950265373831288	4.414072	-9.06212	-2.82073
Trial3	2	1	blindfold	clockwise	practice	Guided	1	0.5	-0.25	6.577042	1.30224	-1.45443	-0.78886	0.966415627251536	4.563009	-9.227161	-4.336947
Trial3	2	1	blindfold	clockwise	practice	Guided	1	0.5	-0.25	6.597031	1.30225	-1.45456	-0.81865	0.983345278942248	4.329981	-9.45991	-3.741087
Trial3	2	1	blindfold	clockwise	practice	Guided	1	0.5	-0.25	6.617035	1.30216	-1.45465	-0.84901	1.00113619157643	3.888748	-8.774358	-2.734056
Trial3	2	1	blindfold	clockwise	practice	Guided	1	0.5	-0.25	6.637039	1.30201	-1.45445	-0.90784	1.03729138985254	3.902336	-8.634709	-2.979726
Trial3	2	1	blindfold	clockwise	practice	Guided	1	0.5	-0.25	6.657028	1.30196	-1.45457	-0.93687	1.05590255034033	3.827727	-9.396433	-2.71502
Trial3	2	1	blindfold	clockwise	practice	Guided	1	0.5	-0.25	6.677032	1.30194	-1.45459	-0.96673	1.07555083432133	4.009552	-8.740504	-3.161062
[truncated: 8,112 more rows]
