# Supplementary material for: Assessing kinesthetic proprioceptive function of the upper limb: a novel dynamic movement reproduction task using a robotic arm
Source: PeerJ. 2021 May 3;9:e11301. doi: 10.7717/peerj.11301 (PMC8101453; doi:10.7717/peerj.11301)
Supplement: Supplemental Information 1 [file peerj-09-11301-s001.zip › DMR raw data_Study 1/Session 2/HMData_PP04-2_2019-06-14-11-28-34.txt]

Trial1	3	1	noBlindfold	counterclockwise	practice	Guided	1	0.5	0	0	0.44657	-1.4498	-0.80013	0.801911964911406	-0.458891	0.058982	-0.216993
Trial1	3	1	noBlindfold	counterclockwise	practice	Guided	1	0.5	0	0.01609802	0.44653	-1.4499	-0.80009	0.801874665505854	-0.338767	0.097064	-0.099094
Trial1	3	1	noBlindfold	counterclockwise	practice	Guided	1	0.5	0	0.03610229	0.44655	-1.44993	-0.80005	0.801833426541554	-0.077183	0.202814	-0.077622
Trial1	3	1	noBlindfold	counterclockwise	practice	Guided	1	0.5	0	0.05610657	0.4466	-1.44994	-0.8	0.801780197286157	0.119058	-0.106125	-0.030773
Trial1	3	1	noBlindfold	counterclockwise	practice	Guided	1	0.5	0	0.07609558	0.44691	-1.45004	-0.79999	0.801749678013087	0.053141	0.168977	0.0030667
Trial1	3	1	noBlindfold	counterclockwise	practice	Guided	1	0.5	0	0.09609985	0.44708	-1.44995	-0.8	0.801748371718012	-0.082256	0.020831	-0.0027193
Trial1	3	1	noBlindfold	counterclockwise	practice	Guided	1	0.5	0	0.1161041	0.44713	-1.44999	-0.80001	0.801755062254259	-0.179898	-0.161105	0.00044759
Trial1	3	1	noBlindfold	counterclockwise	practice	Guided	1	0.5	0	0.1361084	0.44706	-1.45004	-0.8	0.801749691907224	-0.116244	0.113972	0.00039935
Trial1	3	1	noBlindfold	counterclockwise	practice	Guided	1	0.5	0	0.1560974	0.44695	-1.44997	-0.8	0.801756960838626	0.015228	0.084311	0.00057307
Trial1	3	1	noBlindfold	counterclockwise	practice	Guided	1	0.5	0	0.1761017	0.44696	-1.45004	-0.8	0.801756300302272	0.087518	0.029337	-0.0031432
Trial1	3	1	noBlindfold	counterclockwise	practice	Guided	1	0.5	0	0.196106	0.44706	-1.44999	-0.79999	0.801739759655386	0.034042	0.113943	0.036854
Trial1	3	1	noBlindfold	counterclockwise	practice	Guided	1	0.5	0	0.216095	0.44715	-1.44997	-0.8	0.80174375398428	-0.065353	-0.110345	-0.00049404
Trial1	3	1	noBlindfold	counterclockwise	practice	Guided	1	0.5	0	0.2360992	0.44716	-1.45002	-0.80001	0.80175308577224	-0.136278	-0.059536	-0.017885
Trial1	3	1	noBlindfold	counterclockwise	practice	Guided	1	0.5	0	0.2561035	0.4471	-1.45001	-0.80001	0.801757043785247	-0.080798	0.113952	-0.022712
Trial1	3	1	noBlindfold	counterclockwise	practice	Guided	1	0.5	0	0.2761078	0.44699	-1.45001	-0.8	0.801754317465423	0.039431	-0.118789	0.019141
Trial1	3	1	noBlindfold	counterclockwise	practice	Guided	1	0.5	0	0.2960968	0.44699	-1.45003	-0.79998	0.801734453076892	-0.120421	0.075875	0.063734
Trial1	3	1	noBlindfold	counterclockwise	practice	Guided	1	0.5	0	0.3161011	0.4469	-1.44998	-0.79996	0.801720364397243	-0.346662	-0.0045483	0.086975
Trial1	3	1	noBlindfold	counterclockwise	practice	Guided	1	0.5	0	0.3361053	0.44654	-1.45	-0.79997	0.801754340157593	-0.531791	-0.076469	0.066301
Trial1	3	1	noBlindfold	counterclockwise	practice	Guided	1	0.5	0	0.3560944	0.44577	-1.45002	-0.79998	0.80181604172996	-0.53856	0.139349	0.040485
Trial1	3	1	noBlindfold	counterclockwise	practice	Guided	1	0.5	0	0.3760986	0.44305	-1.44992	-0.79995	0.801974632472424	-0.252604	-0.131574	0.08053
Trial1	3	1	noBlindfold	counterclockwise	practice	Guided	1	0.5	0	0.3961029	0.44145	-1.45003	-0.7999	0.802039964743942	-0.090625	-0.14	0.264917
Trial1	3	1	noBlindfold	counterclockwise	practice	Guided	1	0.5	0	0.4161072	0.43999	-1.45008	-0.79988	0.802127955669241	0.0064292	-0.144199	0.207538
Trial1	3	1	noBlindfold	counterclockwise	practice	Guided	1	0.5	0	0.4360962	0.43855	-1.4501	-0.79984	0.802197096441378	0.01655	-0.347257	0.314128
Trial1	3	1	noBlindfold	counterclockwise	practice	Guided	1	0.5	0	0.4561005	0.43731	-1.45017	-0.79975	0.80220330675705	0.072757	-0.52067	0.495729
Trial1	3	1	noBlindfold	counterclockwise	practice	Guided	1	0.5	0	0.4761047	0.43569	-1.45018	-0.79979	0.802371398813532	-0.201061	-0.021176	0.411769
Trial1	3	1	noBlindfold	counterclockwise	practice	Guided	1	0.5	0	0.496109	0.43493	-1.45002	-0.7998199	0.802462492461511	-0.641669	0.215771	0.331005
Trial1	3	1	noBlindfold	counterclockwise	practice	Guided	1	0.5	0	0.516098	0.43381	-1.44986	-0.79984	0.802574103249565	-0.775925	0.274942	0.30976
Trial1	3	1	noBlindfold	counterclockwise	practice	Guided	1	0.5	0	0.5361023	0.43201	-1.44986	-0.79985	0.802734478226803	-0.794255	0.075995	0.266333
Trial1	3	1	noBlindfold	counterclockwise	practice	Guided	1	0.5	0	0.5561066	0.4298	-1.44996	-0.79993	0.803004422201275	-0.698033	-0.152505	0.221743
Trial1	3	1	noBlindfold	counterclockwise	practice	Guided	1	0.5	0	0.5760956	0.42393	-1.45018	-0.79997	0.803578681073393	-0.216291	-0.448561	0.048697
Trial1	3	1	noBlindfold	counterclockwise	practice	Guided	1	0.5	0	0.5960999	0.4209	-1.45025	-0.80002	0.803920938248132	-0.031225	-0.677059	0.0050805
Trial1	3	1	noBlindfold	counterclockwise	practice	Guided	1	0.5	0	0.6161041	0.41804	-1.45033	-0.80005	0.804237141564594	-0.0019946	-0.909808	-0.056697
Trial1	3	1	noBlindfold	counterclockwise	practice	Guided	1	0.5	0	0.6361084	0.41532	-1.45046	-0.80006	0.804528907874321	-0.02273	-1.172179	-0.134238
Trial1	3	1	noBlindfold	counterclockwise	practice	Guided	1	0.5	0	0.6560974	0.41308	-1.45058	-0.80011	0.804817472892374	-0.080611	-1.299133	-0.13484
Trial1	3	1	noBlindfold	counterclockwise	practice	Guided	1	0.5	0	0.6761017	0.40941	-1.45065	-0.80012	0.805231989081458	-0.209924	-1.273743	-0.263005
Trial1	3	1	noBlindfold	counterclockwise	practice	Guided	1	0.5	0	0.696106	0.40784	-1.45063	-0.80008	0.805370394090758	-0.148919	-1.218729	-0.150035
Trial1	3	1	noBlindfold	counterclockwise	practice	Guided	1	0.5	0	0.716095	0.40653	-1.4506	-0.80003	0.805471679491208	-0.061101	-1.112934	0.012114
Trial1	3	1	noBlindfold	counterclockwise	practice	Guided	1	0.5	0	0.7360992	0.40548	-1.45057	-0.79998	0.805544599804558	0.030326	-1.096007	0.04301
Trial1	3	1	noBlindfold	counterclockwise	practice	Guided	1	0.5	0	0.7561035	0.40475	-1.45056	-0.79997	0.80562063941532	0.056361	-1.19757	0.10389
Trial1	3	1	noBlindfold	counterclockwise	practice	Guided	1	0.5	0	0.7761078	0.40434	-1.45066	-0.79998	0.805679158959069	0.017978	-1.476869	-0.106135
Trial1	3	1	noBlindfold	counterclockwise	practice	Guided	1	0.5	0	0.7960968	0.40435	-1.45072	-0.79999	0.805687853666633	0.076454	-1.603823	-0.234019
Trial1	3	1	noBlindfold	counterclockwise	practice	Guided	1	0.5	0	0.8161011	0.40436	-1.45077	-0.80002	0.805716496812755	0.227088	-1.624982	-0.353366
Trial1	3	1	noBlindfold	counterclockwise	practice	Guided	1	0.5	0	0.8361053	0.40437	-1.45079	-0.80006	0.805755020268503	0.370748	-1.641909	-0.479118
Trial1	3	1	noBlindfold	counterclockwise	practice	Guided	1	0.5	0	0.8560944	0.40443	-1.45082	-0.80017	0.805857096768825	0.477263	-1.764631	-0.489628
Trial1	3	1	noBlindfold	counterclockwise	practice	Guided	1	0.5	0	0.8760986	0.40473	-1.45098	-0.80022	0.805871232309941	0.704429	-2.213202	-0.603208
Trial1	3	1	noBlindfold	counterclockwise	practice	Guided	1	0.5	0	0.8961029	0.40499	-1.45108	-0.8002501	0.805870364740446	0.724577	-2.285143	-0.585008
Trial1	3	1	noBlindfold	counterclockwise	practice	Guided	1	0.5	0	0.9161072	0.4053	-1.45112	-0.8002501	0.805833878420726	0.700205	-2.124334	-0.531318
Trial1	3	1	noBlindfold	counterclockwise	practice	Guided	1	0.5	0	0.9360962	0.40566	-1.45108	-0.80022	0.805761815689514	0.697893	-1.988917	-0.42114
Trial1	3	1	noBlindfold	counterclockwise	practice	Guided	1	0.5	0	0.9561005	0.4061	-1.45101	-0.80012	0.805611083085425	0.653828	-1.92544	-0.321873
Trial1	3	1	noBlindfold	counterclockwise	practice	Guided	1	0.5	0	0.9761047	0.4072	-1.45097	-0.80008	0.805443881946531	0.496988	-2.014308	-0.110614
Trial1	3	1	noBlindfold	counterclockwise	practice	Guided	1	0.5	0	0.996109	0.40767	-1.451	-0.80005	0.805360025077078	0.46578	-2.115871	-0.059617
Trial1	3	1	noBlindfold	counterclockwise	practice	Guided	1	0.5	0	1.016098	0.40809	-1.45105	-0.80004	0.805302089709731	0.560877	-2.200507	-0.047302
Trial1	3	1	noBlindfold	counterclockwise	practice	Guided	1	0.5	0	1.036102	0.40848	-1.4511	-0.80003	0.805247723888372	0.628465	-2.234361	-0.043179
Trial1	3	1	noBlindfold	counterclockwise	practice	Guided	1	0.5	0	1.056107	0.40888	-1.45111	-0.80001	0.805182464278763	0.684398	-2.20897	-0.056702
Trial1	3	1	noBlindfold	counterclockwise	practice	Guided	1	0.5	0	1.076096	0.40995	-1.45107	-0.79997	0.805022390635502	0.635523	-2.065089	0.06416
Trial1	3	1	noBlindfold	counterclockwise	practice	Guided	1	0.5	0	1.0961	0.41058	-1.45103	-0.79994	0.804922308314132	0.463853	-1.963526	0.158541
Trial1	3	1	noBlindfold	counterclockwise	practice	Guided	1	0.5	0	1.116104	0.41116	-1.45098	-0.79992	0.804838178767282	0.356586	-1.857731	0.181943
Trial1	3	1	noBlindfold	counterclockwise	practice	Guided	1	0.5	0	1.136108	0.41159	-1.45095	-0.79995	0.80482068477553	0.374794	-1.976221	0.081568
Trial1	3	1	noBlindfold	counterclockwise	practice	Guided	1	0.5	0	1.156097	0.41187	-1.45098	-0.80004	0.804879437329924	0.449327	-2.111639	-0.10043
Trial1	3	1	noBlindfold	counterclockwise	practice	Guided	1	0.5	0	1.176102	0.4123	-1.45109	-0.80007	0.804862331303677	0.710154	-2.213202	-0.207371
Trial1	3	1	noBlindfold	counterclockwise	practice	Guided	1	0.5	0	1.196106	0.41261	-1.45111	-0.80007	0.804828611437903	0.787848	-2.225898	-0.16014
Trial1	3	1	noBlindfold	counterclockwise	practice	Guided	1	0.5	0	1.216095	0.41305	-1.45111	-0.80004	0.804751085896225	0.767981	-2.217434	-0.040481
Trial1	3	1	noBlindfold	counterclockwise	practice	Guided	1	0.5	0	1.236099	0.41366	-1.4511	-0.80002	0.804665558034875	0.766438	-2.179348	0.015664
Trial1	3	1	noBlindfold	counterclockwise	practice	Guided	1	0.5	0	1.256104	0.41442	-1.45109	-0.80004	0.804604217698684	0.720492	-2.276679	-0.028279
Trial1	3	1	noBlindfold	counterclockwise	practice	Guided	1	0.5	0	1.276108	0.41626	-1.45117	-0.80005	0.804420491036899	0.837324	-2.306302	-0.134766
Trial1	3	1	noBlindfold	counterclockwise	practice	Guided	1	0.5	0	1.296097	0.41744	-1.45116	-0.80002	0.804268746747657	0.890752	-2.166652	-0.039304
Trial1	3	1	noBlindfold	counterclockwise	practice	Guided	1	0.5	0	1.316101	0.41883	-1.45111	-0.79997	0.804077497946665	0.873124	-2.107407	0.058583
Trial1	3	1	noBlindfold	counterclockwise	practice	Guided	1	0.5	0	1.336105	0.42048	-1.45105	-0.79994	0.803882712850829	0.818228	-2.027003	0.105831
Trial1	3	1	noBlindfold	counterclockwise	practice	Guided	1	0.5	0	1.356094	0.42234	-1.45103	-0.79995	0.803710820521013	0.782563	-2.069321	0.133506
Trial1	3	1	noBlindfold	counterclockwise	practice	Guided	1	0.5	0	1.376099	0.42656	-1.45111	-0.79998	0.803343950530758	0.801279	-2.365547	0.037649
Trial1	3	1	noBlindfold	counterclockwise	practice	Guided	1	0.5	0	1.396103	0.4288	-1.45117	-0.80001	0.803172078329404	0.847517	-2.407865	-0.026432
Trial1	3	1	noBlindfold	counterclockwise	practice	Guided	1	0.5	0	1.416107	0.43129	-1.4512	-0.80001	0.802955172809069	0.955441	-2.365547	0.014175
Trial1	3	1	noBlindfold	counterclockwise	practice	Guided	1	0.5	0	1.436096	0.43404	-1.4512	-0.80003	0.802744486169308	1.002821	-2.42056	-0.062915
Trial1	3	1	noBlindfold	counterclockwise	practice	Guided	1	0.5	0	1.4561	0.43693	-1.45121	-0.8001601	0.802641844813069	1.128197	-2.534819	-0.164544
Trial1	3	1	noBlindfold	counterclockwise	practice	Guided	1	0.5	0	1.476105	0.44403	-1.45134	-0.80021	0.802164996537355	1.173172	-2.873363	-0.457001
Trial1	3	1	noBlindfold	counterclockwise	practice	Guided	1	0.5	0	1.496109	0.4481	-1.45142	-0.80023	0.801911222920011	1.136579	-2.915681	-0.469222
Trial1	3	1	noBlindfold	counterclockwise	practice	Guided	1	0.5	0	1.516098	0.45228	-1.45145	-0.80023	0.801651543066782	1.155445	-2.856436	-0.435533
Trial1	3	1	noBlindfold	counterclockwise	practice	Guided	1	0.5	0	1.536102	0.45675	-1.45143	-0.80023	0.801397881275574	1.211776	-2.89029	-0.447835
Trial1	3	1	noBlindfold	counterclockwise	practice	Guided	1	0.5	0	1.556107	0.46154	-1.45144	-0.80035	0.801273556277351	1.326333	-2.881827	-0.566372
Trial1	3	1	noBlindfold	counterclockwise	practice	Guided	1	0.5	0	1.576096	0.47271	-1.45146	-0.80037	0.800835093262759	1.406721	-2.881827	-0.718879
Trial1	3	1	noBlindfold	counterclockwise	practice	Guided	1	0.5	0	1.5961	0.47862	-1.45145	-0.80035	0.800635524973813	1.382986	-2.847972	-0.671124
Trial1	3	1	noBlindfold	counterclockwise	practice	Guided	1	0.5	0	1.616104	0.48551	-1.45143	-0.80033	0.80046114359542	1.268758	-2.84374	-0.616708
Trial1	3	1	noBlindfold	counterclockwise	practice	Guided	1	0.5	0	1.636108	0.49211	-1.45143	-0.80033	0.800368873966215	1.134438	-3.000317	-0.684742
Trial1	3	1	noBlindfold	counterclockwise	practice	Guided	1	0.5	0	1.656097	0.4991	-1.45147	-0.80031	0.800310521699001	1.066698	-3.076489	-0.675872
Trial1	3	1	noBlindfold	counterclockwise	practice	Guided	1	0.5	0	1.676102	0.51349	-1.45152	-0.80027	0.80038365182901	0.898771	-2.962231	-0.512561
Trial1	3	1	noBlindfold	counterclockwise	practice	Guided	1	0.5	0	1.696106	0.52055	-1.45149	-0.8002501	0.800513866833868	0.934002	-2.911449	-0.466498
Trial1	3	1	noBlindfold	counterclockwise	practice	Guided	1	0.5	0	1.716095	0.52759	-1.45146	-0.80028	0.800755421527077	0.962868	-2.932608	-0.55669
Trial1	3	1	noBlindfold	counterclockwise	practice	Guided	1	0.5	0	1.736099	0.53485	-1.45147	-0.80031	0.801068438891603	1.01624	-3.025708	-0.632127
Trial1	3	1	noBlindfold	counterclockwise	practice	Guided	1	0.5	0	1.756104	0.54194	-1.4515	-0.80031	0.80140818725549	1.054045	-3.072258	-0.670527
Trial1	3	1	noBlindfold	counterclockwise	practice	Guided	1	0.5	0	1.776108	0.55682	-1.45155	-0.8003	0.802314528698026	1.153258	-3.084953	-0.566695
Trial1	3	1	noBlindfold	counterclockwise	practice	Guided	1	0.5	0	1.796097	0.56403	-1.45155	-0.80031	0.802867337125437	1.212967	-3.114576	-0.662414
Trial1	3	1	noBlindfold	counterclockwise	practice	Guided	1	0.5	0	1.816101	0.57167	-1.45156	-0.80031	0.803512731380753	1.327929	-3.14843	-0.660903
Trial1	3	1	noBlindfold	counterclockwise	practice	Guided	1	0.5	0	1.836105	0.57983	-1.45158	-0.8003	0.804271671016397	1.474814	-3.224602	-0.624381
Trial1	3	1	noBlindfold	counterclockwise	practice	Guided	1	0.5	0	1.856094	0.58838	-1.45159	-0.80019	0.805055906058153	1.536205	-3.182284	-0.489735
Trial1	3	1	noBlindfold	counterclockwise	practice	Guided	1	0.5	0	1.876099	0.60656	-1.45156	-0.80014	0.807204430892819	1.467548	-3.013012	-0.274915
Trial1	3	1	noBlindfold	counterclockwise	practice	Guided	1	0.5	0	1.896103	0.61648	-1.45152	-0.80013	0.808563925167694	1.347631	-3.000317	-0.258169
Trial1	3	1	noBlindfold	counterclockwise	practice	Guided	1	0.5	0	1.916107	0.62617	-1.4515	-0.80013	0.810016602354345	1.28322	-3.076489	-0.245156
Trial1	3	1	noBlindfold	counterclockwise	practice	Guided	1	0.5	0	1.936096	0.63643	-1.45152	-0.80014	0.811687817539339	1.307447	-3.068026	-0.270586
Trial1	3	1	noBlindfold	counterclockwise	practice	Guided	1	0.5	0	1.9561	0.64695	-1.45154	-0.80017	0.8135516826213	1.374956	-3.118807	-0.346981
Trial1	3	1	noBlindfold	counterclockwise	practice	Guided	1	0.5	0	1.976105	0.66947	-1.45161	-0.80014	0.817889984179649	1.718871	-3.216139	-0.282438
Trial1	3	1	noBlindfold	counterclockwise	practice	Guided	1	0.5	0	1.996109	0.68137	-1.4516	-0.80007	0.820370125744747	1.759535	-3.02994	-0.130524
Trial1	3	1	noBlindfold	counterclockwise	practice	Guided	1	0.5	0	2.016098	0.69432	-1.45153	-0.79997	0.82323283362045	1.716191	-2.877595	0.047073
Trial1	3	1	noBlindfold	counterclockwise	practice	Guided	1	0.5	0	2.036102	0.7075601	-1.45145	-0.79992	0.826409781237935	1.546381	-2.763336	0.126297
Trial1	3	1	noBlindfold	counterclockwise	practice	Guided	1	0.5	0	2.056107	0.72172	-1.45139	-0.79998	0.830137230233461	1.299934	-2.737945	0.162532
Trial1	3	1	noBlindfold	counterclockwise	practice	Guided	1	0.5	0	2.076096	0.75003	-1.45137	-0.80006	0.838218974462064	1.09575	-2.750641	-0.106065
Trial1	3	1	noBlindfold	counterclockwise	practice	Guided	1	0.5	0	2.0961	0.7648	-1.45137	-0.80011	0.842790084111041	1.126711	-2.780263	-0.223637
Trial1	3	1	noBlindfold	counterclockwise	practice	Guided	1	0.5	0	2.116104	0.77918	-1.4514	-0.80014	0.847446416224655	1.220055	-2.911449	-0.257822
Trial1	3	1	noBlindfold	counterclockwise	practice	Guided	1	0.5	0	2.136108	0.79365	-1.45145	-0.80015	0.852332342557175	1.246835	-3.063794	-0.289787
Trial1	3	1	noBlindfold	counterclockwise	practice	Guided	1	0.5	0	2.156097	0.8082401	-1.45152	-0.80019	0.857505640397605	1.441221	-3.249993	-0.267786
Trial1	3	1	noBlindfold	counterclockwise	practice	Guided	1	0.5	0	2.176102	0.83824	-1.45166	-0.80021	0.868759091341809	1.336341	-3.309238	-0.436798
Trial1	3	1	noBlindfold	counterclockwise	practice	Guided	1	0.5	0	2.196106	0.85313	-1.45164	-0.8002	0.874654730193113	1.288457	-3.123039	-0.418723
Trial1	3	1	noBlindfold	counterclockwise	practice	Guided	1	0.5	0	2.216095	0.86807	-1.45159	-0.80015	0.880747189038707	1.283456	-3.046867	-0.27153
Trial1	3	1	noBlindfold	counterclockwise	practice	Guided	1	0.5	0	2.236099	0.8835601	-1.45153	-0.80008	0.887269028711221	1.220842	-2.945304	-0.080606
Trial1	3	1	noBlindfold	counterclockwise	practice	Guided	1	0.5	0	2.256104	0.89872	-1.45148	-0.80003	0.893882346250094	1.17319	-2.809886	-0.071363
Trial1	3	1	noBlindfold	counterclockwise	practice	Guided	1	0.5	0	2.276108	0.93054	-1.45138	-0.80005	0.908539818324757	1.124818	-2.742177	-0.128494
Trial1	3	1	noBlindfold	counterclockwise	practice	Guided	1	0.5	0	2.296097	0.94585	-1.45138	-0.80008	0.91592043549808	1.141668	-2.780263	-0.200063
Trial1	3	1	noBlindfold	counterclockwise	practice	Guided	1	0.5	0	2.316101	0.96185	-1.45139	-0.80011	0.923840619599317	1.195422	-2.84374	-0.270891
Trial1	3	1	noBlindfold	counterclockwise	practice	Guided	1	0.5	0	2.336105	0.97802	-1.45141	-0.80012	0.932038134070993	1.16245	-2.826813	-0.242938
Trial1	3	1	noBlindfold	counterclockwise	practice	Guided	1	0.5	0	2.356094	1.02845	-1.45142	-0.80008	0.958846924158688	1.132317	-2.873363	-0.20606
Trial1	3	1	noBlindfold	counterclockwise	practice	Guided	1	0.5	0	2.376099	1.02845	-1.45145	-0.80008	0.958846924158688	1.065085	-2.877595	-0.146705
Trial1	3	1	noBlindfold	counterclockwise	practice	Guided	1	0.5	0	2.396103	1.04427	-1.45145	-0.80008	0.967655870384594	1.028527	-2.81835	-0.20441
Trial1	3	1	noBlindfold	counterclockwise	practice	Guided	1	0.5	0	2.416107	1.06056	-1.45143	-0.80011	0.976935811418854	1.027017	-2.84374	-0.196184
Trial1	3	1	noBlindfold	counterclockwise	practice	Guided	1	0.5	0	2.436096	1.0773	-1.45142	-0.80014	0.986660698617539	0.964836	-2.809886	-0.309412
Trial1	3	1	noBlindfold	counterclockwise	practice	Guided	1	0.5	0	2.4561	1.09398	-1.4514	-0.8001601	0.996528119448819	1.065486	-2.856436	-0.367968
Trial1	3	1	noBlindfold	counterclockwise	practice	Guided	1	0.5	0	2.476105	1.12632	-1.45145	-0.80017	1.01614407633996	1.156888	-2.907217	-0.334836
Trial1	3	1	noBlindfold	counterclockwise	practice	Guided	1	0.5	0	2.496109	1.14299	-1.45145	-0.80019	1.02651844717388	1.203831	-2.941072	-0.401499
Trial1	3	1	noBlindfold	counterclockwise	practice	Guided	1	0.5	0	2.516098	1.15872	-1.45147	-0.80026	1.03649801713505	1.157424	-3.046867	-0.522889
Trial1	3	1	noBlindfold	counterclockwise	practice	Guided	1	0.5	0	2.536102	1.17544	-1.45154	-0.80036	1.04727998395832	1.087215	-3.258457	-0.726008
Trial1	3	1	noBlindfold	counterclockwise	practice	Guided	1	0.5	0	2.556107	1.19213	-1.45163	-0.80048	1.05821176435647	1.18998	-3.444656	-0.971894
Trial1	3	1	noBlindfold	counterclockwise	practice	Guided	1	0.5	0	2.576096	1.2245	-1.45179	-0.80041	1.07960940223952	1.431783	-3.597001	-0.716798
Trial1	3	1	noBlindfold	counterclockwise	practice	Guided	1	0.5	0	2.5961	1.24129	-1.45179	-0.80035	1.0909037370885	1.333996	-3.436192	-0.710118
Trial1	3	1	noBlindfold	counterclockwise	practice	Guided	1	0.5	0	2.616104	1.25719	-1.45174	-0.80033	1.10175530933236	1.247508	-3.326166	-0.650371
Trial1	3	1	noBlindfold	counterclockwise	practice	Guided	1	0.5	0	2.636108	1.27412	-1.45167	-0.8003401	1.11346581597924	1.091419	-3.228834	-0.727048
Trial1	3	1	noBlindfold	counterclockwise	practice	Guided	1	0.5	0	2.656097	1.29097	-1.45161	-0.8003801	1.12527406274411	1.050439	-3.186516	-0.768997
Trial1	3	1	noBlindfold	counterclockwise	practice	Guided	1	0.5	0	2.676102	1.30453	-1.4516	-0.80039	1.13485361199167	3.236949	-3.440424	-1.047169
Trial1	3	1	noBlindfold	counterclockwise	practice	Guided	1	0.5	0	2.696106	1.30288	-1.4517	-0.80042	1.13370566156698	4.360315	-4.278321	-0.831894
Trial1	3	1	noBlindfold	counterclockwise	practice	Guided	1	0.5	0	2.716095	1.30244	-1.45188	-0.80046	1.13342234430911	3.8181	-4.451824	-1.182544
Trial1	3	1	noBlindfold	counterclockwise	practice	Guided	1	0.5	0	2.736099	1.3023	-1.45196	-0.80058	1.13340797069231	2.670312	-4.257162	-1.893717
Trial1	3	1	noBlindfold	counterclockwise	practice	Guided	1	0.5	0	2.756104	1.30194	-1.45202	-0.80083	1.13332978686814	1.628768	-4.379884	-2.170943
Trial1	3	1	noBlindfold	counterclockwise	practice	Guided	1	0.5	0	2.776108	1.30112	-1.45212	-0.80083	1.13274976161876	1.016097	-4.08789	-1.853158
Trial1	3	1	noBlindfold	counterclockwise	practice	Guided	1	0.5	0	2.796097	1.30107	-1.4521	-0.8008	1.13269315591949	2.199813	-3.652014	-1.329291
Trial1	3	1	noBlindfold	counterclockwise	practice	Guided	1	0.5	0	2.816101	1.30111	-1.45202	-0.80072	1.13266480856634	3.615315	-3.541987	-0.814467
Trial1	3	1	noBlindfold	counterclockwise	practice	Guided	1	0.5	0	2.836105	1.30134	-1.45195	-0.80067	1.13279224183911	4.819527	-3.82975	-0.788737
Trial1	3	1	noBlindfold	counterclockwise	practice	Guided	1	0.5	0	2.856094	1.30181	-1.45196	-0.80066	1.13311772394909	5.688029	-4.329102	-0.957906
Trial1	3	1	noBlindfold	counterclockwise	practice	Guided	1	0.5	0	2.876099	1.30243	-1.45221	-0.80067	1.1335636075084	6.174918	-5.657887	-1.519156
Trial1	3	1	noBlindfold	counterclockwise	practice	Guided	1	0.5	0	2.896103	1.30249	-1.45245	-0.80067	1.13360605455328	6.070667	-5.801769	-1.572943
Trial1	3	1	noBlindfold	counterclockwise	practice	Guided	1	0.5	0	2.916107	1.30253	-1.45254	-0.80066	1.13362733729452	5.828745	-5.361661	-1.229957
Trial1	3	1	noBlindfold	counterclockwise	practice	Guided	1	0.5	0	2.936096	1.30256	-1.45254	-0.80063	1.1336273032508	5.738003	-4.832686	-0.633411
Trial1	3	1	noBlindfold	counterclockwise	practice	Guided	1	0.5	0	2.9561	1.30259	-1.45252	-0.80036	1.13345797988522	6.07905	-4.566083	0.082589
Trial1	3	1	noBlindfold	counterclockwise	practice	Guided	1	0.5	0	2.976105	1.30281	-1.45239	-0.80001	1.13336656350756	6.861856	-4.286784	1.461182
Trial1	3	1	noBlindfold	counterclockwise	practice	Guided	1	0.5	0	2.996109	1.30303	-1.45228	-0.79916	1.13292273121305	6.982654	-4.058267	2.136696
Trial1	3	1	noBlindfold	counterclockwise	practice	Guided	1	0.5	0	3.016098	1.30325	-1.45212	-0.79745	1.13187331185273	6.89458	-3.842445	2.769622
Trial1	3	1	noBlindfold	counterclockwise	practice	Guided	1	0.5	0	3.036102	1.30336	-1.45198	-0.79422	1.12967810810325	6.697255	-3.677405	3.05962
Trial1	3	1	noBlindfold	counterclockwise	practice	Guided	1	0.5	0	3.056107	1.30334	-1.45185	-0.78306	1.12184587734825	6.43791	-3.52506	3.264797
Trial1	3	1	noBlindfold	counterclockwise	practice	Guided	1	0.5	0	3.076096	1.30311	-1.45167	-0.77487	1.11597901465244	5.94723	-3.10188	3.840694
Trial1	3	1	noBlindfold	counterclockwise	practice	Guided	1	0.5	0	3.0961	1.303	-1.45159	-0.7640899	1.10844142675552	5.941923	-3.182284	4.177633
Trial1	3	1	noBlindfold	counterclockwise	practice	Guided	1	0.5	0	3.116104	1.30297	-1.4516	-0.75048	1.09908194814359	5.967149	-3.461583	4.331496
Trial1	3	1	noBlindfold	counterclockwise	practice	Guided	1	0.5	0	3.136108	1.303	-1.45171	-0.73516	1.08870068093823	6.180096	-3.702796	4.112817
Trial1	3	1	noBlindfold	counterclockwise	practice	Guided	1	0.5	0	3.156097	1.30306	-1.45185	-0.69912	1.06474141860576	6.196279	-3.939777	4.02432
Trial1	3	1	noBlindfold	counterclockwise	practice	Guided	1	0.5	0	3.176102	1.30316	-1.45195	-0.67815	1.05116769370556	6.278527	-3.698564	3.577646
Trial1	3	1	noBlindfold	counterclockwise	practice	Guided	1	0.5	0	3.196106	1.30314	-1.45191	-0.65588	1.0369245254071	6.060863	-3.732418	3.259503
Trial1	3	1	noBlindfold	counterclockwise	practice	Guided	1	0.5	0	3.216095	1.30307	-1.45191	-0.63328	1.0227243356775	5.925588	-3.863604	3.150991
Trial1	3	1	noBlindfold	counterclockwise	practice	Guided	1	0.5	0	3.236099	1.30297	-1.45192	-0.6094	1.00803239303677	5.736233	-3.918618	2.639065
Trial1	3	1	noBlindfold	counterclockwise	practice	Guided	1	0.5	0	3.256104	1.30289	-1.452	-0.56193	0.979998866310876	5.668171	-4.362957	2.366917
Trial1	3	1	noBlindfold	counterclockwise	practice	Guided	1	0.5	0	3.276108	1.30287	-1.45227	-0.53938	0.967228562862546	5.762634	-4.591474	2.037728
Trial1	3	1	noBlindfold	counterclockwise	practice	Guided	1	0.5	0	3.296097	1.30287	-1.45228	-0.51645	0.954631281367923	5.874951	-4.316407	1.773493
Trial1	3	1	noBlindfold	counterclockwise	practice	Guided	1	0.5	0	3.316101	1.30287	-1.45222	-0.49336	0.942339851421141	5.76434	-4.506838	1.461085
Trial1	3	1	noBlindfold	counterclockwise	practice	Guided	1	0.5	0	3.336105	1.30289	-1.45224	-0.47159	0.931144237969661	5.890505	-4.718428	1.413567
Trial1	3	1	noBlindfold	counterclockwise	practice	Guided	1	0.5	0	3.356094	1.30292	-1.45233	-0.4292	0.910435684166128	5.806372	-4.819991	1.530094
Trial1	3	1	noBlindfold	counterclockwise	practice	Guided	1	0.5	0	3.376099	1.30284	-1.45229	-0.4083	0.900700259099724	5.582433	-4.367188	1.694859
Trial1	3	1	noBlindfold	counterclockwise	practice	Guided	1	0.5	0	3.396103	1.30278	-1.4522	-0.38874	0.891949869694819	5.496955	-4.401043	1.87095
Trial1	3	1	noBlindfold	counterclockwise	practice	Guided	1	0.5	0	3.416107	1.30274	-1.45218	-0.36796	0.883054946213211	5.4164	-4.269857	1.9964
Trial1	3	1	noBlindfold	counterclockwise	practice	Guided	1	0.5	0	3.436096	1.3027	-1.45213	-0.34762	0.874738251984053	5.312803	-4.151367	2.224931
Trial1	3	1	noBlindfold	counterclockwise	practice	Guided	1	0.5	0	3.4561	1.30264	-1.45207	-0.30544	0.858792469844621	5.226015	-3.977863	2.349082
Trial1	3	1	noBlindfold	counterclockwise	practice	Guided	1	0.5	0	3.476105	1.30263	-1.45198	-0.28419	0.851456862368814	5.248617	-4.045572	2.2636
Trial1	3	1	noBlindfold	counterclockwise	practice	Guided	1	0.5	0	3.496109	1.30265	-1.45202	-0.26203	0.844338028186647	5.289742	-4.096353	2.300467
Trial1	3	1	noBlindfold	counterclockwise	practice	Guided	1	0.5	0	3.516098	1.30265	-1.45205	-0.24029	0.837846207057496	5.285208	-4.202148	2.263895
Trial1	3	1	noBlindfold	counterclockwise	practice	Guided	1	0.5	0	3.536102	1.30265	-1.45208	-0.21847	0.831851023994741	5.203601	-4.134439	2.208336
Trial1	3	1	noBlindfold	counterclockwise	practice	Guided	1	0.5	0	3.556107	1.30265	-1.45207	-0.17461	0.821422933403082	5.253139	-4.083658	1.907155
Trial1	3	1	noBlindfold	counterclockwise	practice	Guided	1	0.5	0	3.576096	1.30262	-1.4521	-0.15331	0.817130899134425	5.232972	-4.236003	1.77237
Trial1	3	1	noBlindfold	counterclockwise	practice	Guided	1	0.5	0	3.5961	1.3026	-1.45212	-0.13201	0.813383944707167	5.034402	-4.295248	2.032781
Trial1	3	1	noBlindfold	counterclockwise	practice	Guided	1	0.5	0	3.616104	1.30253	-1.45212	-0.10988	0.8100173430713	4.946259	-4.130208	2.138803
Trial1	3	1	noBlindfold	counterclockwise	practice	Guided	1	0.5	0	3.636108	1.30247	-1.45207	-0.087538	0.807230420416153	4.859307	-4.223307	2.258337
Trial1	3	1	noBlindfold	counterclockwise	practice	Guided	1	0.5	0	3.656097	1.30242	-1.45204	-0.043618	0.803604640776722	4.742647	-4.024413	2.172438
Trial1	3	1	noBlindfold	counterclockwise	practice	Guided	1	0.5	0	3.676102	1.30234	-1.45198	-0.021175	0.802619402579144	4.654892	-3.931313	2.169885
Trial1	3	1	noBlindfold	counterclockwise	practice	Guided	1	0.5	0	3.696106	1.3023	-1.45196	0.0023471	0.802303409520427	4.562603	-3.673173	2.23179
Trial1	3	1	noBlindfold	counterclockwise	practice	Guided	1	0.5	0	3.716095	1.30228	-1.45189	0.025506	0.802685288861545	4.56549	-3.770505	2.253762
Trial1	3	1	noBlindfold	counterclockwise	practice	Guided	1	0.5	0	3.736099	1.30228	-1.45191	0.049571	0.803809928350227	4.471514	-3.90169	2.025136
Trial1	3	1	noBlindfold	counterclockwise	practice	Guided	1	0.5	0	3.756104	1.30227	-1.45195	0.096448	0.808046573946157	4.480165	-3.960936	2.139516
Trial1	3	1	noBlindfold	counterclockwise	practice	Guided	1	0.5	0	3.776108	1.30218	-1.45191	0.12209	0.811417773322065	4.338658	-3.702796	1.908519
Trial1	3	1	noBlindfold	counterclockwise	practice	Guided	1	0.5	0	3.796097	1.30215	-1.45188	0.14545	0.815230238388263	4.347527	-3.762041	1.65036
Trial1	3	1	noBlindfold	counterclockwise	practice	Guided	1	0.5	0	3.816101	1.30215	-1.45189	0.17011	0.8199890566847	4.231889	-3.956704	1.563609
Trial1	3	1	noBlindfold	counterclockwise	practice	Guided	1	0.5	0	3.836105	1.30212	-1.45191	0.19396	0.825237497256135	4.110991	-3.888995	1.674902
Trial1	3	1	noBlindfold	counterclockwise	practice	Guided	1	0.5	0	3.856094	1.30208	-1.4519	0.24195	0.837778125724916	4.208595	-3.711259	1.527396
Trial1	3	1	noBlindfold	counterclockwise	practice	Guided	1	0.5	0	3.876099	1.30209	-1.45191	0.26574	0.844965091906916	4.150888	-3.880531	1.413883
Trial1	3	1	noBlindfold	counterclockwise	practice	Guided	1	0.5	0	3.896103	1.30209	-1.45192	0.2884	0.852363075155937	4.048095	-3.817054	1.272756
Trial1	3	1	noBlindfold	counterclockwise	practice	Guided	1	0.5	0	3.916107	1.30203	-1.45189	0.31133	0.860336231669307	3.882275	-3.588537	1.351143
Trial1	3	1	noBlindfold	counterclockwise	practice	Guided	1	0.5	0	3.936096	1.30197	-1.45181	0.33255	0.868185109472062	3.841936	-3.757809	1.18478
Trial1	3	1	noBlindfold	counterclockwise	practice	Guided	1	0.5	0	3.9561	1.30195	-1.45184	0.37561	0.885554530086478	3.841653	-3.867836	1.27913
Trial1	3	1	noBlindfold	counterclockwise	practice	Guided	1	0.5	0	3.976105	1.30189	-1.45185	0.39681	0.894698703135681	3.747494	-3.57161	1.363765
Trial1	3	1	noBlindfold	counterclockwise	practice	Guided	1	0.5	0	3.996109	1.30186	-1.45179	0.41678	0.903706354224279	3.692346	-3.410802	0.871773
Trial1	3	1	noBlindfold	counterclockwise	practice	Guided	1	0.5	0	4.016098	1.30185	-1.45177	0.43603	0.912735187059718	3.78399	-3.639319	0.870134
Trial1	3	1	noBlindfold	counterclockwise	practice	Guided	1	0.5	0	4.036102	1.30186	-1.45181	0.45465	0.921784258476216	3.685983	-3.762041	1.028421
Trial1	3	1	noBlindfold	counterclockwise	practice	Guided	1	0.5	0	4.056107	1.30184	-1.45184	0.49116	0.94031135937259	3.605282	-3.605464	1.112142
Trial1	3	1	noBlindfold	counterclockwise	practice	Guided	1	0.5	0	4.076096	1.30176	-1.4517	0.5086	0.949469845328625	3.435556	-3.211907	1.129401
Trial1	3	1	noBlindfold	counterclockwise	practice	Guided	1	0.5	0	4.0961	1.30173	-1.45162	0.52654	0.959174267482802	3.443338	-3.381179	0.985977
Trial1	3	1	noBlindfold	counterclockwise	practice	Guided	1	0.5	0	4.116104	1.30171	-1.4517	0.54234	0.967921308094931	3.393527	-3.592769	0.811306
Trial1	3	1	noBlindfold	counterclockwise	practice	Guided	1	0.5	0	4.136108	1.30169	-1.4518	0.55814	0.976845598173872	3.307119	-3.728187	1.04521
Trial1	3	1	noBlindfold	counterclockwise	practice	Guided	1	0.5	0	4.156097	1.30167	-1.45184	0.58963	0.995157502268526	3.21675	-3.597001	1.221654
Trial1	3	1	noBlindfold	counterclockwise	practice	Guided	1	0.5	0	4.176102	1.30158	-1.45174	0.60555	1.00460012079592	3.048944	-3.550451	1.481723
Trial1	3	1	noBlindfold	counterclockwise	practice	Guided	1	0.5	0	4.196106	1.30154	-1.45176	0.62072	1.01378486539646	2.980785	-3.711259	1.149594
Trial1	3	1	noBlindfold	counterclockwise	practice	Guided	1	0.5	0	4.216095	1.30152	-1.45184	0.6355799	1.02293507081153	3.066959	-3.884763	1.242041
Trial1	3	1	noBlindfold	counterclockwise	practice	Guided	1	0.5	0	4.236099	1.30152	-1.45192	0.65039	1.03220224960008	3.02827	-3.944008	1.57878
Trial1	3	1	noBlindfold	counterclockwise	practice	Guided	1	0.5	0	4.256104	1.30151	-1.45196	0.68134	1.05197085595687	3.018512	-3.732418	1.848663
Trial1	3	1	noBlindfold	counterclockwise	practice	Guided	1	0.5	0	4.276108	1.30149	-1.45184	0.69698	1.06215227230511	2.962755	-3.495438	1.643601
Trial1	3	1	noBlindfold	counterclockwise	practice	Guided	1	0.5	0	4.296097	1.30148	-1.45179	0.71299	1.07271845900638	2.818969	-3.588537	1.375262
Trial1	3	1	noBlindfold	counterclockwise	practice	Guided	1	0.5	0	4.316101	1.30145	-1.45179	0.72783	1.08261656347074	2.825828	-3.694332	1.222058
Trial1	3	1	noBlindfold	counterclockwise	practice	Guided	1	0.5	0	4.336105	1.30141	-1.45183	0.74346	1.09315638665028	2.777105	-3.749346	1.352271
Trial1	3	1	noBlindfold	counterclockwise	practice	Guided	1	0.5	0	4.356094	1.30137	-1.45185	0.77435	1.1143660623231	2.644185	-3.740882	1.634661
Trial1	3	1	noBlindfold	counterclockwise	practice	Guided	1	0.5	0	4.376099	1.30132	-1.45181	0.78977	1.1251002303574	2.618255	-3.558915	1.244147
Trial1	3	1	noBlindfold	counterclockwise	practice	Guided	1	0.5	0	4.396103	1.30133	-1.45176	0.8032	1.13457488200043	2.755041	-3.461583	1.079613
Trial1	3	1	noBlindfold	counterclockwise	practice	Guided	1	0.5	0	4.416107	1.30133	-1.45175	0.80466	1.13560893967522	2.472152	-3.863604	2.066247
Trial1	3	1	noBlindfold	counterclockwise	practice	Guided	1	0.5	0	4.436096	1.30132	-1.45177	0.80355	1.13481561262279	2.270696	-2.932608	4.872389
Trial1	3	1	noBlindfold	counterclockwise	practice	Guided	1	0.5	0	4.4561	1.30131	-1.45151	0.80299	1.13441204662284	2.46017	-1.988917	5.163614
Trial1	3	1	noBlindfold	counterclockwise	practice	Guided	1	0.5	0	4.476105	1.30121	-1.45136	0.8028	1.13420685328179	1.29278	-1.679995	4.792345
Trial1	3	1	noBlindfold	counterclockwise	practice	Guided	1	0.5	0	4.496109	1.30106	-1.45122	0.80258	1.13394519989949	1.054036	-2.272447	4.509921
Trial1	3	1	noBlindfold	counterclockwise	practice	Guided	1	0.5	0	4.516098	1.30098	-1.45122	0.80232	1.13370468085543	2.000686	-2.6787	3.743597
Trial1	3	1	noBlindfold	counterclockwise	practice	Guided	1	0.5	0	4.536102	1.301	-1.45123	0.80207	1.13354189267733	2.650602	-2.902986	3.169092
Trial1	3	1	noBlindfold	counterclockwise	practice	Guided	1	0.5	0	4.556107	1.30108	-1.45134	0.80194	1.13350644209685	2.680421	-3.584305	3.052116
Trial1	3	1	noBlindfold	counterclockwise	practice	Guided	1	0.5	0	4.576096	1.30109	-1.45147	0.80193	1.13350643458814	0.912857	-2.881827	3.453729
Trial1	3	1	noBlindfold	counterclockwise	practice	Guided	1	0.5	0	4.5961	1.30095	-1.45146	0.80197	1.13343587032463	0.064945	-2.522124	3.965546
Trial1	3	1	noBlindfold	counterclockwise	practice	Guided	1	0.5	0	4.616104	1.30064	-1.45134	0.8021	1.13330878546274	-0.288912	-1.861963	4.422169
Trial1	3	1	noBlindfold	counterclockwise	practice	Guided	1	0.5	0	4.636108	1.30036	-1.45112	0.80221	1.13318882534469	-0.221109	-1.654605	4.761922
Trial1	3	1	noBlindfold	counterclockwise	practice	Guided	1	0.5	0	4.656097	1.30025	-1.45102	0.80232	1.13318909984497	-0.035383	-1.773095	4.943635
Trial1	3	1	noBlindfold	counterclockwise	practice	Guided	1	0.5	0	4.676102	1.30018	-1.45102	0.80235	1.13316082865399	-0.867805	-2.204739	5.062479
Trial1	3	1	noBlindfold	counterclockwise	practice	Guided	1	0.5	0	4.696106	1.30001	-1.45102	0.80224	1.13296292336463	-1.67215	-1.802718	4.407513
Trial1	3	1	noBlindfold	counterclockwise	practice	Guided	1	0.5	0	4.716095	1.29919	-1.45096	0.80203	1.13223530925914	-2.227335	-1.747704	3.911197
Trial1	3	1	noBlindfold	counterclockwise	practice	Guided	1	0.5	0	4.736099	1.29725	-1.45092	0.80182	1.13071782521797	-2.426552	-1.963526	3.564555
Trial1	3	1	noBlindfold	counterclockwise	practice	Guided	1	0.5	0	4.756104	1.29379	-1.45096	0.8013901	1.12797550559931	-2.313167	-2.056626	3.211318
Trial1	3	1	noBlindfold	counterclockwise	practice	Guided	1	0.5	0	4.776108	1.28332	-1.45103	0.80114	1.12045332217958	-2.068444	-2.001612	2.21602
Trial1	3	1	noBlindfold	counterclockwise	practice	Guided	1	0.5	0	4.796097	1.27629	-1.451	0.80092	1.11539182916051	-2.267605	-1.900049	1.781808
Trial1	3	1	noBlindfold	counterclockwise	practice	Guided	1	0.5	0	4.816101	1.26818	-1.45095	0.80071	1.10961122559542	-2.340982	-1.870426	1.43599
Trial1	3	1	noBlindfold	counterclockwise	practice	Guided	1	0.5	0	4.836105	1.25868	-1.45092	0.80053	1.10292495096752	-2.248297	-1.874658	1.031352
Trial1	3	1	noBlindfold	counterclockwise	practice	Guided	1	0.5	0	4.856094	1.24784	-1.45093	0.80037	1.09537976854002	-2.008375	-1.988917	0.805797
Trial1	3	1	noBlindfold	counterclockwise	practice	Guided	1	0.5	0	4.876099	1.21764	-1.45094	0.80042	1.07502521533501	-1.280905	-1.883122	0.916357
Trial1	3	1	noBlindfold	counterclockwise	practice	Guided	1	0.5	0	4.896103	1.20881	-1.45093	0.80056	1.0692557625879	-1.027547	-1.692691	1.188778
Trial1	3	1	noBlindfold	counterclockwise	practice	Guided	1	0.5	0	4.916107	1.19533	-1.45088	0.80071	1.06048120303987	-1.084991	-1.557273	1.494408
Trial1	3	1	noBlindfold	counterclockwise	practice	Guided	1	0.5	0	4.936096	1.18199	-1.45079	0.80085	1.05188933547418	-1.196217	-1.328756	1.718463
Trial1	3	1	noBlindfold	counterclockwise	practice	Guided	1	0.5	0	4.9561	1.16744	-1.45069	0.80108	1.04269133411318	-1.272102	-1.248352	1.985507
Trial1	3	1	noBlindfold	counterclockwise	practice	Guided	1	0.5	0	4.976105	1.13788	-1.45059	0.80115	1.02407622691364	-1.12608	-1.011371	2.2686
Trial1	3	1	noBlindfold	counterclockwise	practice	Guided	1	0.5	0	4.996109	1.12255	-1.45052	0.80123	1.01466154461713	-1.121097	-0.91404	2.456533
Trial1	3	1	noBlindfold	counterclockwise	practice	Guided	1	0.5	0	5.016098	1.10693	-1.45047	0.8013	1.00520933857564	-1.043235	-1.015603	2.622801
Trial1	3	1	noBlindfold	counterclockwise	practice	Guided	1	0.5	0	5.036102	1.09112	-1.4505	0.80136	0.995791507944051	-1.058441	-1.12563	2.71619
Trial1	3	1	noBlindfold	counterclockwise	practice	Guided	1	0.5	0	5.056107	1.07416	-1.45055	0.80143	0.985875096762189	-1.16995	-1.12563	2.798587
Trial1	3	1	noBlindfold	counterclockwise	practice	Guided	1	0.5	0	5.076096	1.0414	-1.4506	0.80146	0.967187721219602	-1.290065	-1.159484	2.912321
Trial1	3	1	noBlindfold	counterclockwise	practice	Guided	1	0.5	0	5.0961	1.02457	-1.45058	0.80144	0.957851631010463	-1.257057	-1.049457	2.876363
Trial1	3	1	noBlindfold	counterclockwise	practice	Guided	1	0.5	0	5.116104	1.00744	-1.45055	0.8013901	0.948536419611335	-1.188768	-1.134093	2.781211
Trial1	3	1	noBlindfold	counterclockwise	practice	Guided	1	0.5	0	5.136108	0.98952	-1.45055	0.80135	0.93903762543305	-1.101891	-1.100239	2.670581
Trial1	3	1	noBlindfold	counterclockwise	practice	Guided	1	0.5	0	5.156097	0.9719	-1.45055	0.80134	0.929965250372313	-1.112621	-1.206034	2.640488
Trial1	3	1	noBlindfold	counterclockwise	practice	Guided	1	0.5	0	5.176102	0.93506	-1.45066	0.80135	0.911832793464029	-0.958105	-1.324524	2.728123
Trial1	3	1	noBlindfold	counterclockwise	practice	Guided	1	0.5	0	5.196106	0.91767	-1.45067	0.80137	0.903682552105999	-0.829897	-1.328756	2.687537
Trial1	3	1	noBlindfold	counterclockwise	practice	Guided	1	0.5	0	5.216095	0.89985	-1.45068	0.80145	0.895657387798587	-0.745942	-1.316061	2.922077
Trial1	3	1	noBlindfold	counterclockwise	practice	Guided	1	0.5	0	5.236099	0.88218	-1.45065	0.80156	0.88800900236797	-0.82328	-1.176411	3.152773
Trial1	3	1	noBlindfold	counterclockwise	practice	Guided	1	0.5	0	5.256104	0.8641	-1.45059	0.80174	0.880542905090466	-0.826013	-1.108702	3.33513
Trial1	3	1	noBlindfold	counterclockwise	practice	Guided	1	0.5	0	5.276108	0.82894	-1.4505	0.8018	0.866651412796789	-0.734075	-0.956358	3.604196
Trial1	3	1	noBlindfold	counterclockwise	practice	Guided	1	0.5	0	5.296097	0.81191	-1.45047	0.80187	0.860397203151063	-0.770537	-0.926735	3.726128
Trial1	3	1	noBlindfold	counterclockwise	practice	Guided	1	0.5	0	5.316101	0.7945501	-1.45045	0.80193	0.854313399415293	-0.844864	-0.880185	3.871104
Trial1	3	1	noBlindfold	counterclockwise	practice	Guided	1	0.5	0	5.336105	0.77836	-1.45044	0.80197	0.84890528546749	-0.879665	-0.905576	3.930976
Trial1	3	1	noBlindfold	counterclockwise	practice	Guided	1	0.5	0	5.356094	0.76121	-1.45045	0.80205	0.843513408578504	-1.027986	-0.952126	4.036477
Trial1	3	1	noBlindfold	counterclockwise	practice	Guided	1	0.5	0	5.376099	0.72727	-1.45052	0.80211	0.833685815428112	-1.229702	-1.074848	4.214854
Trial1	3	1	noBlindfold	counterclockwise	practice	Guided	1	0.5	0	5.396103	0.71037	-1.45054	0.80217	0.829296215627728	-1.283058	-1.091775	4.402365
Trial1	3	1	noBlindfold	counterclockwise	practice	Guided	1	0.5	0	5.416107	0.69326	-1.45055	0.80217	0.825121860449708	-1.348538	-1.112934	4.36152
Trial1	3	1	noBlindfold	counterclockwise	practice	Guided	1	0.5	0	5.436096	0.67536	-1.45055	0.80212	0.821064896273684	-1.438781	-1.108702	4.254608
Trial1	3	1	noBlindfold	counterclockwise	practice	Guided	1	0.5	0	5.4561	0.65767	-1.45055	0.802	0.817351754246434	-1.297444	-0.994444	4.096103
Trial1	3	1	noBlindfold	counterclockwise	practice	Guided	1	0.5	0	5.476105	0.62095	-1.45053	0.80196	0.811029423896998	-1.254175	-1.129861	3.87249
Trial1	3	1	noBlindfold	counterclockwise	practice	Guided	1	0.5	0	5.496109	0.60251	-1.45057	0.80195	0.808475212914226	-1.357249	-1.176411	3.85517
Trial1	3	1	noBlindfold	counterclockwise	practice	Guided	1	0.5	0	5.516098	0.58384	-1.45059	0.80194	0.806310643633706	-1.312085	-1.138325	3.884726
Trial1	3	1	noBlindfold	counterclockwise	practice	Guided	1	0.5	0	5.536102	0.56492	-1.45058	0.80193	0.804553449632003	-1.272469	-1.053689	3.849611
Trial1	3	1	noBlindfold	counterclockwise	practice	Guided	1	0.5	0	5.556107	0.54522	-1.45055	0.80191	0.803184017931396	-1.218196	-0.998676	3.798897
Trial1	3	1	noBlindfold	counterclockwise	practice	Guided	1	0.5	0	5.576096	0.50665	-1.45051	0.80191	0.801937615278256	-0.951668	-1.070616	3.847226
Trial1	3	1	noBlindfold	counterclockwise	practice	Guided	1	0.5	0	5.5961	0.48682	-1.4505	0.80192	0.802028299528093	-0.900351	-0.854794	3.857691
Trial1	3	1	noBlindfold	counterclockwise	practice	Guided	1	0.5	0	5.616104	0.46764	-1.45046	0.80192	0.802572644662025	-1.012708	-0.825172	3.859225
Trial1	3	1	noBlindfold	counterclockwise	practice	Guided	1	0.5	0	5.636108	0.44842	-1.45042	0.80189	0.803547133699763	-1.11618	-0.850563	3.797912
Trial1	3	1	noBlindfold	counterclockwise	practice	Guided	1	0.5	0	5.656097	0.42791	-1.45043	0.80181	0.805044273226992	-1.073253	-0.91404	3.663636
Trial1	3	1	noBlindfold	counterclockwise	practice	Guided	1	0.5	0	5.676102	0.38902	-1.4505	0.80183	0.809473841541907	-0.87165	-0.998676	3.667879
Trial1	3	1	noBlindfold	counterclockwise	practice	Guided	1	0.5	0	5.696106	0.3697	-1.45051	0.80186	0.812377745307567	-0.796726	-1.011371	3.760013
Trial1	3	1	noBlindfold	counterclockwise	practice	Guided	1	0.5	0	5.716095	0.35055	-1.45049	0.80186	0.81566832634301	-0.869726	-0.905576	3.731915
Trial1	3	1	noBlindfold	counterclockwise	practice	Guided	1	0.5	0	5.736099	0.33096	-1.45047	0.80183	0.819454610439131	-0.86309	-0.922503	3.645654
Trial1	3	1	noBlindfold	counterclockwise	practice	Guided	1	0.5	0	5.756104	0.31206	-1.45046	0.80176	0.823492908540862	-0.90208	-0.947894	3.590585
Trial1	3	1	noBlindfold	counterclockwise	practice	Guided	1	0.5	0	5.776108	0.27397	-1.45044	0.80178	0.833031033253286	-0.7496	-0.91404	3.556706
Trial1	3	1	noBlindfold	counterclockwise	practice	Guided	1	0.5	0	5.796097	0.25544	-1.45044	0.80178	0.838248614813839	-0.632206	-0.863258	3.575349
Trial1	3	1	noBlindfold	counterclockwise	practice	Guided	1	0.5	0	5.816101	0.23718	-1.45043	0.8017499	0.843728231750458	-0.595197	-0.859026	3.482822
Trial1	3	1	noBlindfold	counterclockwise	practice	Guided	1	0.5	0	5.836105	0.2192	-1.45044	0.80172	0.849472568010739	-0.594045	-0.86749	3.436248
Trial1	3	1	noBlindfold	counterclockwise	practice	Guided	1	0.5	0	5.856094	0.20044	-1.45044	0.8017099	0.855847553483941	-0.605274	-0.850563	3.379745
Trial1	3	1	noBlindfold	counterclockwise	practice	Guided	1	0.5	0	5.876099	0.16635	-1.45047	0.8017499	0.868403875852801	-0.807673	-1.007139	3.537912
Trial1	3	1	noBlindfold	counterclockwise	practice	Guided	1	0.5	0	5.896103	0.14831	-1.45047	0.80173	0.875475244606857	-0.73787	-0.850563	3.44057
Trial1	3	1	noBlindfold	counterclockwise	practice	Guided	1	0.5	0	5.916107	0.13141	-1.45045	0.80167	0.882345396557502	-0.74923	-0.825172	3.315472
Trial1	3	1	noBlindfold	counterclockwise	practice	Guided	1	0.5	0	5.936096	0.11514	-1.45042	0.8016	0.88920174748652	-0.682506	-0.837867	3.246907
Trial1	3	1	noBlindfold	counterclockwise	practice	Guided	1	0.5	0	5.9561	0.09805001	-1.45041	0.8014799	0.896623602819863	-0.519849	-0.825172	3.039867
Trial1	3	1	noBlindfold	counterclockwise	practice	Guided	1	0.5	0	5.976105	0.065355	-1.45044	0.80152	0.911784280581394	-0.37863	-0.994444	3.048637
Trial1	3	1	noBlindfold	counterclockwise	practice	Guided	1	0.5	0	5.996109	0.049876	-1.45047	0.80161	0.919342264294136	-0.557386	-0.956358	3.251476
Trial1	3	1	noBlindfold	counterclockwise	practice	Guided	1	0.5	0	6.016098	0.034725	-1.45047	0.80169	0.926923758598811	-0.679992	-0.884417	3.425979
Trial1	3	1	noBlindfold	counterclockwise	practice	Guided	1	0.5	0	6.036102	0.01931	-1.45044	0.80172	0.934782258279271	-0.792681	-0.850563	3.470099
Trial1	3	1	noBlindfold	counterclockwise	practice	Guided	1	0.5	0	6.056107	0.004413	-1.45041	0.80163	0.942452738048951	-0.854898	-0.744768	3.379329
Trial1	3	1	noBlindfold	counterclockwise	practice	Guided	1	0.5	0	6.076096	-0.025927	-1.45035	0.80158	0.958712534836443	-0.79873	-0.613582	3.1428
Trial1	3	1	noBlindfold	counterclockwise	practice	Guided	1	0.5	0	6.0961	-0.040902	-1.45034	0.80154	0.966975375387443	-0.773571	-0.761695	3.068734
Trial1	3	1	noBlindfold	counterclockwise	practice	Guided	1	0.5	0	6.116104	-0.055824	-1.45037	0.80153	0.975392570196673	-0.743275	-0.86749	3.096057
Trial1	3	1	noBlindfold	counterclockwise	practice	Guided	1	0.5	0	6.136108	-0.07160901	-1.45043	0.80154	0.984481210604941	-0.836237	-0.91404	3.065994
Trial1	3	1	noBlindfold	counterclockwise	practice	Guided	1	0.5	0	6.156097	-0.08649401	-1.45045	0.8014799	0.993149186462496	-0.916127	-0.892881	3.078507
Trial1	3	1	noBlindfold	counterclockwise	practice	Guided	1	0.5	0	6.176102	-0.11575	-1.4504	0.80146	1.01068602362236	-0.683519	-0.681291	2.875244
Trial1	3	1	noBlindfold	counterclockwise	practice	Guided	1	0.5	0	6.196106	-0.1309	-1.45035	0.8014799	1.02000239786368	-0.549558	-0.651668	2.983834
Trial1	3	1	noBlindfold	counterclockwise	practice	Guided	1	0.5	0	6.216095	-0.14544	-1.45033	0.80152	1.02909041607226	-0.458764	-0.596655	3.054834
Trial1	3	1	noBlindfold	counterclockwise	practice	Guided	1	0.5	0	6.236099	-0.15982	-1.45032	0.8015	1.03815448046829	-0.676137	-0.668595	3.012704
Trial1	3	1	noBlindfold	counterclockwise	practice	Guided	1	0.5	0	6.256104	-0.17495	-1.45033	0.80135	1.04772101530799	-0.723744	-0.723609	2.868372
Trial1	3	1	noBlindfold	counterclockwise	practice	Guided	1	0.5	0	6.276108	-0.20335	-1.45035	0.80128	1.06618521196908	-0.806261	-0.740536	2.545937
Trial1	3	1	noBlindfold	counterclockwise	practice	Guided	1	0.5	0	6.296097	-0.2175	-1.45036	0.80127	1.07556491090526	-0.467919	-0.825172	2.567522
Trial1	3	1	noBlindfold	counterclockwise	practice	Guided	1	0.5	0	6.316101	-0.23149	-1.4504	0.80129	1.08496232503704	-0.486236	-0.833635	2.605487
Trial1	3	1	noBlindfold	counterclockwise	practice	Guided	1	0.5	0	6.336105	-0.24528	-1.45043	0.8013	1.0943144169093	-0.539297	-0.930967	2.565662
Trial1	3	1	noBlindfold	counterclockwise	practice	Guided	1	0.5	0	6.356094	-0.2597	-1.45047	0.80126	1.10415654199565	-0.652821	-0.943662	2.535177
Trial1	3	1	noBlindfold	counterclockwise	practice	Guided	1	0.5	0	6.376099	-0.28656	-1.45047	0.80124	1.12279210777537	-0.811522	-0.863258	2.497478
Trial1	3	1	noBlindfold	counterclockwise	practice	Guided	1	0.5	0	6.396103	-0.30003	-1.45045	0.80124	1.13226917076467	-0.877324	-0.804013	2.495422
Trial1	3	1	noBlindfold	counterclockwise	practice	Guided	1	0.5	0	6.416107	-0.3044	-1.45044	0.80132	1.13541759887052	-2.619682	-0.664363	2.581528
Trial1	3	1	noBlindfold	counterclockwise	practice	Guided	1	0.5	0	6.436096	-0.3032	-1.45039	0.80179	1.13489975457175	-5.594955	-0.156481	4.39134
Trial1	3	1	noBlindfold	counterclockwise	practice	Guided	1	0.5	0	6.4561	-0.30273	-1.45019	0.8025	1.13506903255609	-4.047003	0.943765	5.280585
Trial1	3	1	noBlindfold	counterclockwise	practice	Guided	1	0.5	0	6.476105	-0.30163	-1.44973	0.80241	1.13422769318149	-1.604154	-0.0084224	4.960151
Trial1	3	1	noBlindfold	counterclockwise	practice	Guided	1	0.5	0	6.496109	-0.30113	-1.44991	0.80209	1.13364796921406	-1.527751	-0.757414	3.866229
Trial1	3	1	noBlindfold	counterclockwise	practice	Guided	1	0.5	0	6.516098	-0.30095	-1.45026	0.80179	1.13330847088996	-2.069527	-1.392184	2.998869
Trial1	3	1	noBlindfold	counterclockwise	practice	Guided	1	0.5	0	6.536102	-0.30099	-1.45047	0.80153	1.13315283662297	-2.351728	-1.472588	2.532183
Trial1	3	1	noBlindfold	counterclockwise	practice	Guided	1	0.5	0	6.556107	-0.30104	-1.45056	0.80135	1.1330608501461	-2.177698	-1.180594	2.246612
Trial1	3	1	noBlindfold	counterclockwise	practice	Guided	1	0.5	0	6.576096	-0.30103	-1.45055	0.80127	1.13299722098358	-1.825426	-0.7955	2.086209
Trial1	3	1	noBlindfold	counterclockwise	practice	Guided	1	0.5	0	6.5961	-0.30102	-1.45053	0.80113	1.13289112732661	-2.100142	-0.685473	1.733296
Trial1	3	1	noBlindfold	counterclockwise	practice	Guided	1	0.5	0	6.616104	-0.30104	-1.45049	0.80094	1.13277094512298	-2.316432	-0.67701	1.364313
Trial1	3	1	noBlindfold	counterclockwise	practice	Guided	1	0.5	0	6.636108	-0.30108	-1.45045	0.80076	1.1326719625662	-2.41727	-0.685473	1.086156
Trial1	3	1	noBlindfold	counterclockwise	practice	Guided	1	0.5	0	6.656097	-0.3011	-1.45043	0.80046	1.1324740034259	-2.20346	-0.799732	0.751649
Trial1	3	1	noBlindfold	counterclockwise	practice	Guided	1	0.5	0	6.676102	-0.30104	-1.45043	0.8002501	1.13228318877554	-1.787789	-0.973236	0.095933
Trial1	3	1	noBlindfold	counterclockwise	practice	Guided	1	0.5	0	6.696106	-0.30098	-1.45046	0.8	1.13206399413203	-1.880204	-1.00709	-0.403083
Trial1	3	1	noBlindfold	counterclockwise	practice	Guided	1	0.5	0	6.716095	-0.30096	-1.45048	0.79945	1.13166125650383	-1.987318	-0.981699	-0.863185
Trial1	3	1	noBlindfold	counterclockwise	practice	Guided	1	0.5	0	6.736099	-0.30098	-1.45049	0.79826	1.13083506685893	-2.003839	-0.96054	-1.222533
Trial1	3	1	noBlindfold	counterclockwise	practice	Guided	1	0.5	0	6.756104	-0.30098	-1.4505	0.79301	1.1271352259232	-1.885526	-1.057872	-1.449834
Trial1	3	1	noBlindfold	counterclockwise	practice	Guided	1	0.5	0	6.776108	-0.30089	-1.45063	0.7886	1.12397273073582	-1.658735	-1.527601	-2.077733
Trial1	3	1	noBlindfold	counterclockwise	practice	Guided	1	0.5	0	6.796097	-0.30084	-1.45075	0.7825601	1.11970753794932	-1.593473	-1.667251	-2.272353
Trial1	3	1	noBlindfold	counterclockwise	practice	Guided	1	0.5	0	6.816101	-0.3008	-1.45084	0.77524	1.1145751194735	-1.624214	-1.781509	-2.368202
Trial1	3	1	noBlindfold	counterclockwise	practice	Guided	1	0.5	0	6.836105	-0.30079	-1.45089	0.7665	1.10850660227321	-1.624236	-1.73496	-2.372578
Trial1	3	1	noBlindfold	counterclockwise	practice	Guided	1	0.5	0	6.856094	-0.30081	-1.45087	0.74441	1.09336314898918	-1.730585	-1.510674	-2.383593
Trial1	3	1	noBlindfold	counterclockwise	practice	Guided	1	0.5	0	6.876099	-0.30088	-1.45075	0.73168	1.08478775469816	-1.871529	-1.349866	-2.101912
Trial1	3	1	noBlindfold	counterclockwise	practice	Guided	1	0.5	0	6.896103	-0.30092	-1.45067	0.71804	1.07566455762944	-1.887954	-1.269462	-1.739465
Trial1	3	1	noBlindfold	counterclockwise	practice	Guided	1	0.5	0	6.916107	-0.30094	-1.45064	0.70385	1.06625970605846	-1.894821	-1.273693	-1.417214
Trial1	3	1	noBlindfold	counterclockwise	practice	Guided	1	0.5	0	6.936096	-0.30096	-1.45061	0.68871	1.05634196982837	-2.02646	-1.024017	-1.350703
Trial1	3	1	noBlindfold	counterclockwise	practice	Guided	1	0.5	0	6.9561	-0.301	-1.45056	0.65768	1.03640919835407	-2.081514	-1.197521	-1.2038
Trial1	3	1	noBlindfold	counterclockwise	practice	Guided	1	0.5	0	6.976105	-0.30107	-1.45047	0.64185	1.02649138723954	-2.176399	-0.812427	-1.169442
Trial1	3	1	noBlindfold	counterclockwise	practice	Guided	1	0.5	0	6.996109	-0.30108	-1.45043	0.62577	1.01652214997988	-2.14915	-0.990163	-0.984847
Trial1	3	1	noBlindfold	counterclockwise	practice	Guided	1	0.5	0	7.016098	-0.30108	-1.45045	0.60904	1.00630954294095	-2.170793	-0.867441	-0.920438
Trial1	3	1	noBlindfold	counterclockwise	practice	Guided	1	0.5	0	7.036102	-0.30106	-1.45044	0.59271	0.996495018927315	-2.21759	-0.863209	-0.850364
Trial1	3	1	noBlindfold	counterclockwise	practice	Guided	1	0.5	0	7.056107	-0.30109	-1.45044	0.5591	0.976902231734676	-2.279418	-0.994395	-0.898146
Trial1	3	1	noBlindfold	counterclockwise	practice	Guided	1	0.5	0	7.076096	-0.30113	-1.45047	0.54227	0.967401689985111	-2.191974	-0.854745	-1.009673
Trial1	3	1	noBlindfold	counterclockwise	practice	Guided	1	0.5	0	7.0961	-0.3011	-1.45045	0.5248	0.957693181562957	-2.181993	-0.947845	-0.908903
Trial1	3	1	noBlindfold	counterclockwise	practice	Guided	1	0.5	0	7.116104	-0.30107	-1.45046	0.50837	0.948764033507789	-2.111044	-0.884368	-0.781475
Trial1	3	1	noBlindfold	counterclockwise	practice	Guided	1	0.5	0	7.136108	-0.30105	-1.45045	0.49111	0.939611713807322	-2.193119	-0.880136	-0.491334
Trial1	3	1	noBlindfold	counterclockwise	practice	Guided	1	0.5	0	7.156097	-0.30109	-1.45041	0.45703	0.922291499878827	-2.390005	-0.829354	-0.721466
Trial1	3	1	noBlindfold	counterclockwise	practice	Guided	1	0.5	0	7.176102	-0.3012	-1.45042	0.43936	0.913760716555243	-2.39871	-0.651619	-1.170146
Trial1	3	1	noBlindfold	counterclockwise	practice	Guided	1	0.5	0	7.196106	-0.3012	-1.45037	0.42249	0.905769973342715	-2.334685	-0.833586	-1.008733
Trial1	3	1	noBlindfold	counterclockwise	practice	Guided	1	0.5	0	7.216095	-0.30116	-1.45039	0.40462	0.897538103902506	-2.286851	-0.892831	-0.753197
Trial1	3	1	noBlindfold	counterclockwise	practice	Guided	1	0.5	0	7.236099	-0.30111	-1.4504	0.38761	0.889954356929762	-2.221829	-0.706632	-0.333252
Trial1	3	1	noBlindfold	counterclockwise	practice	Guided	1	0.5	0	7.256104	-0.30112	-1.45035	0.35346	0.875629634394188	-2.422993	-0.757405	-0.532661
Trial1	3	1	noBlindfold	counterclockwise	practice	Guided	1	0.5	0	7.276108	-0.30123	-1.45039	0.33663	0.869073791240683	-2.493067	-0.545811	-0.89614
Trial1	3	1	noBlindfold	counterclockwise	practice	Guided	1	0.5	0	7.296097	-0.30123	-1.45031	0.31981	0.862698038454006	-2.397438	-0.605004	-0.693967
Trial1	3	1	noBlindfold	counterclockwise	practice	Guided	1	0.5	0	7.316101	-0.30121	-1.45032	0.30274	0.856498103899522	-2.299651	-0.702336	-0.449484
Trial1	3	1	noBlindfold	counterclockwise	practice	Guided	1	0.5	0	7.336105	-0.30116	-1.45033	0.28657	0.850869956170416	-2.290683	-0.439953	-0.200244
Trial1	3	1	noBlindfold	counterclockwise	practice	Guided	1	0.5	0	7.356094	-0.30115	-1.45027	0.2545	0.84060193415439	-2.354901	-0.609132	-0.375086
Trial1	3	1	noBlindfold	counterclockwise	practice	Guided	1	0.5	0	7.376099	-0.30119	-1.45032	0.23943	0.836201005106794	-2.279756	-0.503308	-0.56185
Trial1	3	1	noBlindfold	counterclockwise	practice	Guided	1	0.5	0	7.396103	-0.30118	-1.45028	0.22366	0.83181319977156	-2.298215	-0.625965	-0.40894
Trial1	3	1	noBlindfold	counterclockwise	practice	Guided	1	0.5	0	7.416107	-0.30115	-1.45029	0.20871	0.827889621218179	-2.227674	-0.609038	-0.339957
Trial1	3	1	noBlindfold	counterclockwise	practice	Guided	1	0.5	0	7.436096	-0.3011	-1.45029	0.19374	0.824194378233545	-2.115183	-0.452437	-0.253329
Trial1	3	1	noBlindfold	counterclockwise	practice	Guided	1	0.5	0	7.4561	-0.30107	-1.45025	0.16564	0.818015746109234	-2.305679	-0.532716	-0.332667
Trial1	3	1	noBlindfold	counterclockwise	practice	Guided	1	0.5	0	7.476105	-0.30116	-1.45029	0.15149	0.815356689540918	-2.360998	-0.511537	-0.503946
Trial1	3	1	noBlindfold	counterclockwise	practice	Guided	1	0.5	0	7.496094	-0.30117	-1.45026	0.13787	0.812946180163153	-2.286157	-0.405636	-0.533523
Trial1	3	1	noBlindfold	counterclockwise	practice	Guided	1	0.5	0	7.516098	-0.30116	-1.45022	0.12404	0.810705392662859	-2.264433	-0.553657	-0.441673
Trial1	3	1	noBlindfold	counterclockwise	practice	Guided	1	0.5	0	7.536102	-0.30113	-1.45024	0.11089	0.808768115141798	-2.162855	-0.342005	-0.362296
Trial1	3	1	noBlindfold	counterclockwise	practice	Guided	1	0.5	0	7.556107	-0.3011	-1.45021	0.085055	0.805602594657109	-2.165805	-0.468851	-0.171619
Trial1	3	1	noBlindfold	counterclockwise	practice	Guided	1	0.5	0	7.576096	-0.30112	-1.45022	0.072359	0.804381191078163	-2.245354	-0.549056	-0.655192
Trial1	3	1	noBlindfold	counterclockwise	practice	Guided	1	0.5	0	7.5961	-0.30114	-1.45027	0.059468	0.803344110174917	-2.212263	-0.599837	-0.924055
Trial1	3	1	noBlindfold	counterclockwise	practice	Guided	1	0.5	0	7.616104	-0.30111	-1.45031	0.046062	0.802433136791317	-2.130058	-0.731023	-0.725093
Trial1	3	1	noBlindfold	counterclockwise	practice	Guided	1	0.5	0	7.636108	-0.30106	-1.45033	0.03296	0.801737811611434	-1.972736	-0.697169	-0.71633
Trial1	3	1	noBlindfold	counterclockwise	practice	Guided	1	0.5	0	7.656097	-0.30101	-1.45035	0.0063084	0.801034823522484	-1.883877	-0.684473	-0.63628
Trial1	3	1	noBlindfold	counterclockwise	practice	Guided	1	0.5	0	7.676102	-0.30098	-1.45033	-0.0065248	0.801006576825242	-2.09971	-0.769109	-0.295363
Trial1	3	1	noBlindfold	counterclockwise	practice	Guided	1	0.5	0	7.696106	-0.30105	-1.45034	-0.019223	0.801280623723624	-2.245056	-0.42631	-0.490728
Trial1	3	1	noBlindfold	counterclockwise	practice	Guided	1	0.5	0	7.716095	-0.30113	-1.45027	-0.032444	0.801786682907047	-2.39057	-0.633597	-0.776866
Trial1	3	1	noBlindfold	counterclockwise	practice	Guided	1	0.5	0	7.736099	-0.30119	-1.45029	-0.045441	0.802477590047641	-2.338481	-0.663219	-0.839033
Trial1	3	1	noBlindfold	counterclockwise	practice	Guided	1	0.5	0	7.756104	-0.30118	-1.4503	-0.071631	0.804375783207867	-2.237882	-0.447378	-0.607023
Trial1	3	1	noBlindfold	counterclockwise	practice	Guided	1	0.5	0	7.776108	-0.30111	-1.45027	-0.083763	0.805477170314602	-2.167143	-0.565785	-0.293109
Trial1	3	1	noBlindfold	counterclockwise	practice	Guided	1	0.5	0	7.796097	-0.30109	-1.45026	-0.09645399	0.806875804853397	-2.134275	-0.421793	-0.400766
Trial1	3	1	noBlindfold	counterclockwise	practice	Guided	1	0.5	0	7.816101	-0.30108	-1.45024	-0.1086	0.808407760675549	-2.250223	-0.569841	-0.433367
Trial1	3	1	noBlindfold	counterclockwise	practice	Guided	1	0.5	0	7.836105	-0.30113	-1.45025	-0.12107	0.81022664486042	-2.408785	-0.396279	-0.557095
Trial1	3	1	noBlindfold	counterclockwise	practice	Guided	1	0.5	0	7.856094	-0.30118	-1.45023	-0.14522	0.814234762174821	-2.408033	-0.51042	-0.62936
Trial1	3	1	noBlindfold	counterclockwise	practice	Guided	1	0.5	0	7.876099	-0.30116	-1.45032	-0.15749	0.816492749722835	-2.22697	-0.595056	-0.481937
Trial1	3	1	noBlindfold	counterclockwise	practice	Guided	1	0.5	0	7.896103	-0.30111	-1.45031	-0.1704	0.819031982896023	-2.164338	-0.633142	-0.502177
Trial1	3	1	noBlindfold	counterclockwise	practice	Guided	1	0.5	0	7.916107	-0.30108	-1.45033	-0.18172	0.821432469649001	-2.076667	-0.688156	-0.44312
Trial1	3	1	noBlindfold	counterclockwise	practice	Guided	1	0.5	0	7.936096	-0.30106	-1.45034	-0.19283	0.823942088143026	-2.131908	-0.535811	-0.360088
Trial1	3	1	noBlindfold	counterclockwise	practice	Guided	1	0.5	0	7.9561	-0.30107	-1.45031	-0.21464	0.82932712387401	-2.303467	-0.688156	-0.229012
Trial1	3	1	noBlindfold	counterclockwise	practice	Guided	1	0.5	0	7.976105	-0.30119	-1.45027	-0.22553	0.832327566813566	-2.556201	-0.455315	-0.462696
Trial1	3	1	noBlindfold	counterclockwise	practice	Guided	1	0.5	0	7.996094	-0.30125	-1.45025	-0.23592	0.835260309122556	-2.504624	-0.692263	-0.44845
Trial1	3	1	noBlindfold	counterclockwise	practice	Guided	1	0.5	0	8.016098	-0.30127	-1.4503	-0.24602	0.838188201403237	-2.451578	-0.539919	-0.315548
Trial1	3	1	noBlindfold	counterclockwise	practice	Guided	1	0.5	0	8.036102	-0.30124	-1.45028	-0.25605	0.841158207916002	-2.388273	-0.514452	-0.145
Trial1	3	1	noBlindfold	counterclockwise	practice	Guided	1	0.5	0	8.056107	-0.30119	-1.45027	-0.27485	0.847022978857256	-2.222045	-0.628711	-0.301368
Trial1	3	1	noBlindfold	counterclockwise	practice	Guided	1	0.5	0	8.076096	-0.30111	-1.45028	-0.28449	0.850124580356186	-2.229102	-0.522888	-0.62749
Trial1	3	1	noBlindfold	counterclockwise	practice	Guided	1	0.5	0	8.0961	-0.30111	-1.45027	-0.2941	0.853388569637675	-2.263269	-0.628683	-0.545512
Trial1	3	1	noBlindfold	counterclockwise	practice	Guided	1	0.5	0	8.116104	-0.30114	-1.45031	-0.30306	0.856545782121289	-2.297648	-0.64561	-0.467766
Trial1	3	1	noBlindfold	counterclockwise	practice	Guided	1	0.5	0	8.136108	-0.30116	-1.45031	-0.31259	0.859982453421843	-2.375311	-0.594828	-0.587084
Trial1	3	1	noBlindfold	counterclockwise	practice	Guided	1	0.5	0	8.156097	-0.30117	-1.45031	-0.33196	0.867220151972707	-2.310242	-0.696391	-0.73438
Trial1	3	1	noBlindfold	counterclockwise	practice	Guided	1	0.5	0	8.176102	-0.30114	-1.45038	-0.34198	0.871077289119434	-2.177817	-0.679464	-0.982502
Trial1	3	1	noBlindfold	counterclockwise	practice	Guided	1	0.5	0	8.196106	-0.30112	-1.45036	-0.35227	0.875149948953133	-2.275586	-0.751405	-0.901802
Trial1	3	1	noBlindfold	counterclockwise	practice	Guided	1	0.5	0	8.216095	-0.30112	-1.45037	-0.36314	0.879581676354908	-2.292833	-0.696391	-0.909612
Trial1	3	1	noBlindfold	counterclockwise	practice	Guided	1	0.5	0	8.236099	-0.30113	-1.45036	-0.37401	0.884133885245098	-2.271187	-0.700623	-0.991297
Trial1	3	1	noBlindfold	counterclockwise	practice	Guided	1	0.5	0	8.256104	-0.30113	-1.45037	-0.39635	0.893813510372679	-2.288658	-0.793723	-0.878948
Trial1	3	1	noBlindfold	counterclockwise	practice	Guided	1	0.5	0	8.276108	-0.30114	-1.4504	-0.40794	0.899021890743415	-2.281824	-0.793723	-0.682122
Trial1	3	1	noBlindfold	counterclockwise	practice	Guided	1	0.5	0	8.296097	-0.30114	-1.45039	-0.41911	0.904145181044822	-2.351724	-0.69216	-0.508263
Trial1	3	1	noBlindfold	counterclockwise	practice	Guided	1	0.5	0	8.316101	-0.30115	-1.45034	-0.43061	0.909541826355955	-2.340585	-0.671001	-0.582281
Trial1	3	1	noBlindfold	counterclockwise	practice	Guided	1	0.5	0	8.336105	-0.30118	-1.45034	-0.44172	0.914880301869146	-2.375739	-0.823345	-0.610473
Trial1	3	1	noBlindfold	counterclockwise	practice	Guided	1	0.5	0	8.356094	-0.30119	-1.45038	-0.46365	0.925676352603921	-2.335674	-0.768332	-0.598976
Trial1	3	1	noBlindfold	counterclockwise	practice	Guided	1	0.5	0	8.376099	-0.3012	-1.45037	-0.47475	0.931294255133587	-2.455627	-0.797955	-0.509885
Trial1	3	1	noBlindfold	counterclockwise	practice	Guided	1	0.5	0	8.396103	-0.30122	-1.45039	-0.48549	0.936831907343608	-2.422052	-0.709087	-0.609042
Trial1	3	1	noBlindfold	counterclockwise	practice	Guided	1	0.5	0	8.416107	-0.30122	-1.45036	-0.49673	0.942705760637151	-2.457149	-0.628683	-0.819417
Trial1	3	1	noBlindfold	counterclockwise	practice	Guided	1	0.5	0	8.436096	-0.30123	-1.45032	-0.50775	0.948567089564357	-2.590596	-0.64561	-0.775332
Trial1	3	1	noBlindfold	counterclockwise	practice	Guided	1	0.5	0	8.4561	-0.30126	-1.45032	-0.52963	0.960481921419845	-2.558681	-0.620219	-0.544002
Trial1	3	1	noBlindfold	counterclockwise	practice	Guided	1	0.5	0	8.476105	-0.30136	-1.45026	-0.54073	0.966729951846105	-2.803408	-0.662437	-0.524599
Trial1	3	1	noBlindfold	counterclockwise	practice	Guided	1	0.5	0	8.496094	-0.30139	-1.4503	-0.55127	0.972689334512402	-2.781608	-0.645509	-0.418935
Trial1	3	1	noBlindfold	counterclockwise	practice	Guided	1	0.5	0	8.516098	-0.30141	-1.4503	-0.56156	0.978574257330887	-2.893775	-0.467774	-0.372551
Trial1	3	1	noBlindfold	counterclockwise	practice	Guided	1	0.5	0	8.536102	-0.30142	-1.45025	-0.57191	0.984558325690488	-2.838597	-0.433799	-0.370967
Trial1	3	1	noBlindfold	counterclockwise	practice	Guided	1	0.5	0	8.556107	-0.30141	-1.45023	-0.59156	0.996092973717637	-2.801461	-0.552201	-0.300751
Trial1	3	1	noBlindfold	counterclockwise	practice	Guided	1	0.5	0	8.576096	-0.30135	-1.45022	-0.60099	1.00167399661026	-2.626934	-0.433527	-0.376701
Trial1	3	1	noBlindfold	counterclockwise	practice	Guided	1	0.5	0	8.5961	-0.30131	-1.45023	-0.61044	1.00734042581175	-2.60462	-0.628163	-0.632058
Trial1	3	1	noBlindfold	counterclockwise	practice	Guided	1	0.5	0	8.616104	-0.30129	-1.45028	-0.62053	1.01347085070617	-2.567658	-0.488509	-1.033069
Trial1	3	1	noBlindfold	counterclockwise	practice	Guided	1	0.5	0	8.636108	-0.30128	-1.45027	-0.63075	1.01975251334084	-2.511652	-0.585793	-1.11089
Trial1	3	1	noBlindfold	counterclockwise	practice	Guided	1	0.5	0	8.656097	-0.30127	-1.45029	-0.65136	1.03261973687338	-2.443995	-0.674661	-0.830497
Trial1	3	1	noBlindfold	counterclockwise	practice	Guided	1	0.5	0	8.676102	-0.30124	-1.45035	-0.66134	1.03892065448212	-2.558308	-0.611184	0.013129
Trial1	3	1	noBlindfold	counterclockwise	practice	Guided	1	0.5	0	8.696106	-0.30126	-1.45031	-0.67047	1.04477155339162	-2.587901	-0.51804	0.01433
Trial1	3	1	noBlindfold	counterclockwise	practice	Guided	1	0.5	0	8.716095	-0.30129	-1.45028	-0.67931	1.05048926708512	-2.589482	-0.644994	-0.281291
Trial1	3	1	noBlindfold	counterclockwise	practice	Guided	1	0.5	0	8.736099	-0.30131	-1.45031	-0.68845	1.05643792716008	-2.619058	-0.674616	-0.679159
Trial1	3	1	noBlindfold	counterclockwise	practice	Guided	1	0.5	0	8.756104	-0.30133	-1.45033	-0.70669	1.06842900756736	-2.74189	-0.661921	-0.890365
Trial1	3	1	noBlindfold	counterclockwise	practice	Guided	1	0.5	0	8.776108	-0.30139	-1.45035	-0.7161	1.07472097904034	-2.811203	-0.72963	-0.526969
Trial1	3	1	noBlindfold	counterclockwise	practice	Guided	1	0.5	0	8.796097	-0.3014	-1.45035	-0.72527	1.08086007580208	-2.754746	-0.615371	-0.686203
Trial1	3	1	noBlindfold	counterclockwise	practice	Guided	1	0.5	0	8.816101	-0.30138	-1.45034	-0.73487	1.08731033822699	-2.641422	-0.886206	-0.793914
Trial1	3	1	noBlindfold	counterclockwise	practice	Guided	1	0.5	0	8.836105	-0.30134	-1.45041	-0.7443399	1.09370367124983	-2.569785	-0.983538	-0.924898
Trial1	3	1	noBlindfold	counterclockwise	practice	Guided	1	0.5	0	8.856094	-0.3013	-1.45046	-0.76292	1.10640348900196	-2.529032	-0.915829	-0.663146
Trial1	3	1	noBlindfold	counterclockwise	practice	Guided	1	0.5	0	8.876099	-0.3013	-1.45043	-0.7717201	1.11248980165555	-2.623786	-0.784643	-0.02336
Trial1	3	1	noBlindfold	counterclockwise	practice	Guided	1	0.5	0	8.896103	-0.30131	-1.4504	-0.77964	1.11800549181395	-2.645214	-0.805802	0.044895
Trial1	3	1	noBlindfold	counterclockwise	practice	Guided	1	0.5	0	8.916107	-0.30132	-1.4504	-0.78714	1.12325558937054	-2.634186	-0.810034	-0.171729
Trial1	3	1	noBlindfold	counterclockwise	practice	Guided	1	0.5	0	8.936096	-0.30133	-1.45039	-0.79485	1.1286789971563	-2.680864	-0.691543	-0.652626
Trial1	3	1	noBlindfold	counterclockwise	practice	Guided	1	0.5	0	8.9561	-0.30133	-1.45036	-0.80251	1.13408646335418	-2.60213	-0.725398	-0.885002
Trial1	3	1	noBlindfold	counterclockwise	practice	Guided	1	0.5	0	8.976105	-0.30132	-1.45035	-0.80165	1.1334709628707	-2.479517	-0.543402	-2.330735
Trial1	3	1	noBlindfold	counterclockwise	practice	Guided	1	0.5	0	8.996094	-0.30128	-1.45043	-0.80119	1.13311741287212	-2.153228	-1.609816	-1.752107
Trial1	3	1	noBlindfold	counterclockwise	practice	Guided	1	0.5	0	9.016098	-0.30118	-1.4506	-0.80114	1.13301134889475	-1.911818	-1.207795	-1.944907
Trial1	3	1	noBlindfold	counterclockwise	practice	Guided	1	0.5	0	9.036102	-0.30114	-1.45061	-0.80114	1.13298306800645	-1.83106	-1.292431	-2.130616
Trial1	3	1	noBlindfold	counterclockwise	practice	Guided	1	0.5	0	9.056107	-0.30112	-1.45061	-0.80116	1.13298304728546	-1.764937	-1.694452	-2.467947
Trial1	3	1	noBlindfold	counterclockwise	practice	Guided	1	0.5	0	9.076096	-0.3011	-1.45062	-0.80116	1.13296888638609	-1.784525	-1.076609	-2.611315
Trial1	3	1	noBlindfold	counterclockwise	practice	Guided	1	0.5	0	9.0961	-0.30109	-1.45062	-0.80117	1.1329689080772	-1.966251	-1.622511	-2.505866
Trial1	3	1	noBlindfold	counterclockwise	practice	Guided	1	0.5	0	9.116104	-0.30109	-1.45063	-0.80124	1.13301839202782	-2.059519	-1.575961	-2.891453
Trial1	3	1	noBlindfold	counterclockwise	practice	Guided	1	0.5	0	9.136108	-0.30108	-1.45064	-0.80143	1.13314569757431	-2.079432	-1.22049	-3.534434
Trial1	3	1	noBlindfold	counterclockwise	practice	Guided	1	0.5	0	9.156097	-0.30108	-1.45063	-0.8017099	1.13334372183543	-2.274067	-1.444776	-3.818139
Trial1	3	1	noBlindfold	counterclockwise	practice	Guided	1	0.5	0	9.176102	-0.30109	-1.45066	-0.80174	1.13337205016976	-2.279577	-1.482862	-4.038146
Trial1	3	1	noBlindfold	counterclockwise	practice	Guided	1	0.5	0	9.196106	-0.3011	-1.45066	-0.8017499	1.13338614828088	-2.305811	-1.673293	-3.960741
Trial1	3	1	noBlindfold	counterclockwise	practice	Guided	1	0.5	0	9.216095	-0.3011	-1.45068	-0.80176	1.13339327400837	-2.254641	-1.906042	-3.857102
Trial1	3	1	noBlindfold	counterclockwise	practice	Guided	1	0.5	0	9.236099	-0.3011	-1.4507	-0.80176	1.13339327400837	-2.082265	-1.880651	-3.695291
Trial1	3	1	noBlindfold	counterclockwise	practice	Guided	1	0.5	0	9.256104	-0.30109	-1.45071	-0.8017499	1.13337909156902	-1.857044	-1.766392	-3.582375
Trial1	3	1	noBlindfold	counterclockwise	practice	Guided	1	0.5	0	9.276108	-0.30107	-1.45073	-0.8017499	1.13336495721285	-1.415341	-1.944128	-3.364673
Trial1	3	1	noBlindfold	counterclockwise	practice	Guided	1	0.5	0	9.296097	-0.30103	-1.45075	-0.8017499	1.13333668903021	-1.16796	-1.90181	-3.422187
Trial1	3	1	noBlindfold	counterclockwise	practice	Guided	1	0.5	0	9.316101	-0.30095	-1.45078	-0.80174	1.13327309170694	-0.938766	-1.982214	-3.508556
Trial1	3	1	noBlindfold	counterclockwise	practice	Guided	1	0.5	0	9.336105	-0.30085	-1.45082	-0.80174	1.13320242743507	-0.706338	-1.986446	-3.425627
Trial1	3	1	noBlindfold	counterclockwise	practice	Guided	1	0.5	0	9.356094	-0.30074	-1.45086	-0.80172	1.13311056339203	-0.412933	-1.931433	-3.404694
Trial1	3	1	noBlindfold	counterclockwise	practice	Guided	1	0.5	0	9.376099	-0.30048	-1.4509	-0.80173	1.13293393241276	0.142175	-1.889115	-3.403736
Trial1	3	1	noBlindfold	counterclockwise	practice	Guided	1	0.5	0	9.396103	-0.30034	-1.45091	-0.80176	1.13285622951868	0.45693	-1.884883	-3.663263
Trial1	3	1	noBlindfold	counterclockwise	practice	Guided	1	0.5	0	9.416107	-0.3002	-1.45092	-0.80181	1.13279273592362	0.650859	-1.918737	-3.781917
Trial1	3	1	noBlindfold	counterclockwise	practice	Guided	1	0.5	0	9.436096	-0.30009	-1.45094	-0.80187	1.13275745977327	0.855244	-2.049923	-3.951855
Trial1	3	1	noBlindfold	counterclockwise	practice	Guided	1	0.5	0	9.4561	-0.29993	-1.45098	-0.80206	1.13277900379365	1.11226	-2.151486	-4.07346
Trial1	3	1	noBlindfold	counterclockwise	practice	Guided	1	0.5	0	9.476105	-0.2988	-1.45111	-0.80215	1.1320450816289	1.747583	-2.456176	-4.397199
Trial1	3	1	noBlindfold	counterclockwise	practice	Guided	1	0.5	0	9.496094	-0.29743	-1.4512	-0.80216	1.13108586243729	1.86035	-2.468871	-4.363449
Trial1	3	1	noBlindfold	counterclockwise	practice	Guided	1	0.5	0	9.516098	-0.29523	-1.45122	-0.80211	1.12950039288612	1.934529	-2.303831	-4.154075
Trial1	3	1	noBlindfold	counterclockwise	practice	Guided	1	0.5	0	9.536102	-0.29249	-1.45117	-0.80207	1.12754451477041	1.984301	-2.168413	-4.125525
Trial1	3	1	noBlindfold	counterclockwise	practice	Guided	1	0.5	0	9.556107	-0.28871	-1.4511	-0.80199	1.12483397570188	1.992705	-2.168413	-4.090549
Trial1	3	1	noBlindfold	counterclockwise	practice	Guided	1	0.5	0	9.576096	-0.27863	-1.45106	-0.80188	1.11771024712489	1.877992	-2.007605	-3.739279
Trial1	3	1	noBlindfold	counterclockwise	practice	Guided	1	0.5	0	9.5961	-0.27246	-1.45102	-0.8018	1.11336320994503	1.808575	-1.939896	-3.540415
Trial1	3	1	noBlindfold	counterclockwise	practice	Guided	1	0.5	0	9.616104	-0.26552	-1.45098	-0.80178	1.10854498313362	1.850482	-1.956823	-3.55188
Trial1	3	1	noBlindfold	counterclockwise	practice	Guided	1	0.5	0	9.636108	-0.25755	-1.45099	-0.8018	1.10307079049298	1.928742	-2.104936	-3.619929
Trial1	3	1	noBlindfold	counterclockwise	practice	Guided	1	0.5	0	9.656097	-0.24901	-1.45104	-0.8017499	1.09718684425817	2.014234	-2.193804	-3.607594
Trial1	3	1	noBlindfold	counterclockwise	practice	Guided	1	0.5	0	9.676102	-0.22954	-1.4511	-0.80168	1.08393703109024	1.940687	-2.104936	-3.339727
Trial1	3	1	noBlindfold	counterclockwise	practice	Guided	1	0.5	0	9.696106	-0.21868	-1.45105	-0.80162	1.07661300809094	1.77614	-1.927201	-3.225982
Trial1	3	1	noBlindfold	counterclockwise	practice	Guided	1	0.5	0	9.716095	-0.20681	-1.45099	-0.80161	1.06871836958841	1.611979	-1.825638	-3.247448
Trial1	3	1	noBlindfold	counterclockwise	practice	Guided	1	0.5	0	9.736099	-0.19471	-1.45093	-0.80161	1.06075472543178	1.62244	-1.800247	-3.227771
Trial1	3	1	noBlindfold	counterclockwise	practice	Guided	1	0.5	0	9.756104	-0.18169	-1.45091	-0.80161	1.05227365599527	1.645705	-1.884883	-3.220014
Trial1	3	1	noBlindfold	counterclockwise	practice	Guided	1	0.5	0	9.776108	-0.15452	-1.45094	-0.80162	1.03488698506089	1.531715	-1.876419	-3.240815
Trial1	3	1	noBlindfold	counterclockwise	practice	Guided	1	0.5	0	9.796097	-0.14084	-1.45095	-0.80165	1.02631311042301	1.541198	-1.863724	-3.313883
Trial1	3	1	noBlindfold	counterclockwise	practice	Guided	1	0.5	0	9.816101	-0.12574	-1.45095	-0.80169	1.01698445598772	1.703566	-1.973751	-3.418733
Trial1	3	1	noBlindfold	counterclockwise	practice	Guided	1	0.5	0	9.836105	-0.11048	-1.45099	-0.80168	1.00765902076648	1.788718	-2.06685	-3.339711
Trial1	3	1	noBlindfold	counterclockwise	practice	Guided	1	0.5	0	9.856094	-0.094141	-1.45103	-0.80156	0.997748433104291	1.773043	-2.083777	-3.195444
Trial1	3	1	noBlindfold	counterclockwise	practice	Guided	1	0.5	0	9.876099	-0.060341	-1.451	-0.80155	0.977990024812961	1.565605	-1.897578	-3.095989
Trial1	3	1	noBlindfold	counterclockwise	practice	Guided	1	0.5	0	9.896103	-0.043086	-1.45094	-0.80156	0.968215271626659	1.471899	-1.757929	-3.11691
Trial1	3	1	noBlindfold	counterclockwise	practice	Guided	1	0.5	0	9.916107	-0.024992	-1.45089	-0.8015699	0.958191508496111	1.391531	-1.707147	-3.197329
Trial1	3	1	noBlindfold	counterclockwise	practice	Guided	1	0.5	0	9.936096	-0.0077272	-1.45087	-0.8015699	0.948842071343093	1.327724	-1.711379	-3.159985
Trial1	3	1	noBlindfold	counterclockwise	practice	Guided	1	0.5	0	9.9561	0.010832	-1.45086	-0.80154	0.939016363904393	1.247466	-1.774856	-3.135502
Trial1	3	1	noBlindfold	counterclockwise	practice	Guided	1	0.5	0	9.976105	0.04738	-1.45087	-0.80155	0.920514701571395	1.247119	-1.741002	-3.073937
Trial1	3	1	noBlindfold	counterclockwise	practice	Guided	1	0.5	0	9.996094	0.06581	-1.45088	-0.80159	0.911629048949371	1.104336	-1.800247	-3.182286
Trial1	3	1	noBlindfold	counterclockwise	practice	Guided	1	0.5	0	10.0161	0.085362	-1.45089	-0.80165	0.902533861941348	1.107202	-1.838333	-3.318832
Trial1	3	1	noBlindfold	counterclockwise	practice	Guided	1	0.5	0	10.0361	0.10318	-1.45091	-0.8017099	0.894541758285391	1.067495	-1.889115	-3.430659
Trial1	3	1	noBlindfold	counterclockwise	practice	Guided	1	0.5	0	10.05611	0.12203	-1.45095	-0.8017099	0.886340886307517	1.157402	-2.037228	-3.456126
Trial1	3	1	noBlindfold	counterclockwise	practice	Guided	1	0.5	0	10.0761	0.15836	-1.45108	-0.8016599	0.871422141479121	1.180116	-2.240354	-3.288951
Trial1	3	1	noBlindfold	counterclockwise	practice	Guided	1	0.5	0	10.0961	0.17696	-1.45112	-0.80165	0.864290194476904	1.172146	-2.248818	-3.294749
Trial1	3	1	noBlindfold	counterclockwise	practice	Guided	1	0.5	0	10.1161	0.19552	-1.45114	-0.80169	0.857563349912704	1.15452	-2.346149	-3.376791
Trial1	3	1	noBlindfold	counterclockwise	practice	Guided	1	0.5	0	10.13611	0.21288	-1.45115	-0.80174	0.851601377896099	1.073007	-2.295367	-3.470199
Trial1	3	1	noBlindfold	counterclockwise	practice	Guided	1	0.5	0	10.1561	0.23114	-1.45114	-0.80174	0.845619724767423	1.008316	-2.265745	-3.537822
Trial1	3	1	noBlindfold	counterclockwise	practice	Guided	1	0.5	0	10.1761	0.26584	-1.4511	-0.80172	0.835216082196455	0.938837	-2.155718	-3.464237
Trial1	3	1	noBlindfold	counterclockwise	practice	Guided	1	0.5	0	10.19611	0.28327	-1.45109	-0.8017099	0.830488251674575	0.929397	-2.168413	-3.432995
Trial1	3	1	noBlindfold	counterclockwise	practice	Guided	1	0.5	0	10.21609	0.30044	-1.45108	-0.80174	0.826202881230724	0.982129	-2.176877	-3.475281
Trial1	3	1	noBlindfold	counterclockwise	practice	Guided	1	0.5	0	10.2361	0.31639	-1.45109	-0.80178	0.822534975084047	1.081092	-2.236122	-3.595632
Trial1	3	1	noBlindfold	counterclockwise	practice	Guided	1	0.5	0	10.2561	0.33267	-1.4511	-0.8018	0.819074173940168	1.087294	-2.164182	-3.63132
Trial1	3	1	noBlindfold	counterclockwise	practice	Guided	1	0.5	0	10.27611	0.36531	-1.45109	-0.80174	0.81297503358001	1.042584	-2.164182	-3.42611
Trial1	3	1	noBlindfold	counterclockwise	practice	Guided	1	0.5	0	10.2961	0.38167	-1.45108	-0.80167	0.810355972431966	0.9613	-2.155718	-3.344046
Trial1	3	1	noBlindfold	counterclockwise	practice	Guided	1	0.5	0	10.3161	0.39735	-1.45108	-0.80162	0.808165610934933	0.949133	-2.143023	-3.228627
Trial1	3	1	noBlindfold	counterclockwise	practice	Free	1	0.5	0	0	0.44865	-1.45029	-0.79985	0.801496615087854	0.295195	-0.661942	0.312741
Trial1	3	1	noBlindfold	counterclockwise	practice	Free	1	0.5	0	0.001556396	0.44903	-1.4503	-0.79985	0.801472360395344	0.31899	-0.598465	0.310969
Trial1	3	1	noBlindfold	counterclockwise	practice	Free	1	0.5	0	0.02154541	0.44903	-1.4503	-0.79983	0.8014524332595	0.31899	-0.598465	0.310969
Trial1	3	1	noBlindfold	counterclockwise	practice	Free	1	0.5	0	0.04154968	0.44987	-1.4503	-0.79967	0.80123972466713	0.373891	-0.594234	0.143959
Trial1	3	1	noBlindfold	counterclockwise	practice	Free	1	0.5	0	0.06155396	0.45052	-1.45031	-0.79943	0.800959810282874	0.43598	-0.666174	0.16506
Trial1	3	1	noBlindfold	counterclockwise	practice	Free	1	0.5	0	0.08154297	0.45135	-1.45032	-0.79909	0.800569548725244	0.398684	-0.636552	0.213501
Trial1	3	1	noBlindfold	counterclockwise	practice	Free	1	0.5	0	0.1015472	0.45236	-1.45033	-0.79867	0.800089576960485	0.348444	-0.653479	0.13808
Trial1	3	1	noBlindfold	counterclockwise	practice	Free	1	0.5	0	0.1215515	0.45357	-1.45034	-0.79805	0.799399537152361	0.356516	-0.721188	0.0091861
Trial1	3	1	noBlindfold	counterclockwise	practice	Free	1	0.5	0	0.1415558	0.45617	-1.4504	-0.79788	0.799082945777155	0.410156	-0.839678	-0.097017
Trial1	3	1	noBlindfold	counterclockwise	practice	Free	1	0.5	0	0.1615448	0.45764	-1.45041	-0.79769	0.798813971122972	0.400933	-0.742347	0.044406
Trial1	3	1	noBlindfold	counterclockwise	practice	Free	1	0.5	0	0.1815491	0.45928	-1.45038	-0.79738	0.798419022000299	0.366879	-0.666174	0.169424
Trial1	3	1	noBlindfold	counterclockwise	practice	Free	1	0.5	0	0.2015533	0.46108	-1.45034	-0.79695	0.797899768197856	0.343318	-0.674638	0.201808
Trial1	3	1	noBlindfold	counterclockwise	practice	Free	1	0.5	0	0.2215424	0.4629	-1.45033	-0.79594	0.796804217481695	0.296835	-0.670406	0.135065
Trial1	3	1	noBlindfold	counterclockwise	practice	Free	1	0.5	0	0.2415466	0.467	-1.45035	-0.79545	0.796134195782474	0.385236	-0.801592	0.018334
Trial1	3	1	noBlindfold	counterclockwise	practice	Free	1	0.5	0	0.2615509	0.46931	-1.4504	-0.79505	0.795642083122103	0.459519	-0.835446	-0.014549
Trial1	3	1	noBlindfold	counterclockwise	practice	Free	1	0.5	0	0.2815552	0.47166	-1.45042	-0.79468	0.795185170857028	0.573767	-0.79736	-0.010631
Trial1	3	1	noBlindfold	counterclockwise	practice	Free	1	0.5	0	0.3015442	0.47435	-1.45041	-0.79435	0.794763986711586	0.627463	-0.733883	0.010364
Trial1	3	1	noBlindfold	counterclockwise	practice	Free	1	0.5	0	0.3215485	0.47728	-1.45038	-0.79399	0.794314956200378	0.568659	-0.746578	0.0022725
Trial1	3	1	noBlindfold	counterclockwise	practice	Free	1	0.5	0	0.3415527	0.48081	-1.45036	-0.79338	0.793612068961289	0.549967	-0.746578	0.026721
Trial1	3	1	noBlindfold	counterclockwise	practice	Free	1	0.5	0	0.3615417	0.4877	-1.45037	-0.79312	0.793215337966289	0.538551	-0.738115	-0.040818
Trial1	3	1	noBlindfold	counterclockwise	practice	Free	1	0.5	0	0.381546	0.49166	-1.45036	-0.79285	0.792893880632014	0.63433	-0.729651	0.03384
Trial1	3	1	noBlindfold	counterclockwise	practice	Free	1	0.5	0	0.4015503	0.49596	-1.45035	-0.7925	0.79251031656016	0.679668	-0.653479	0.109739
Trial1	3	1	noBlindfold	counterclockwise	practice	Free	1	0.5	0	0.4215546	0.50064	-1.45033	-0.79153	0.791530271851807	0.732567	-0.670406	0.132734
Trial1	3	1	noBlindfold	counterclockwise	practice	Free	1	0.5	0	0.4415436	0.51163	-1.45034	-0.79103	0.791115479247403	0.795167	-0.725419	-0.015642
Trial1	3	1	noBlindfold	counterclockwise	practice	Free	1	0.5	0	0.4615479	0.51762	-1.45036	-0.7906001	0.790796383631897	0.746825	-0.788896	-0.048282
Trial1	3	1	noBlindfold	counterclockwise	practice	Free	1	0.5	0	0.4815521	0.52401	-1.45038	-0.79015	0.790514753796619	0.714971	-0.814287	0.03485
Trial1	3	1	noBlindfold	counterclockwise	practice	Free	1	0.5	0	0.5015564	0.53074	-1.4504	-0.78961	0.790208163757036	0.708476	-0.767737	0.170928
Trial1	3	1	noBlindfold	counterclockwise	practice	Free	1	0.5	0	0.5215454	0.53774	-1.45039	-0.78782	0.788723418173766	0.613285	-0.780433	0.24469
Trial1	3	1	noBlindfold	counterclockwise	practice	Free	1	0.5	0	0.5415497	0.55288	-1.45037	-0.78668	0.788455254991584	0.576176	-0.683101	0.225949
Trial1	3	1	noBlindfold	counterclockwise	practice	Free	1	0.5	0	0.561554	0.56054	-1.45036	-0.7854	0.787729783798305	0.564677	-0.725419	0.208648
Trial1	3	1	noBlindfold	counterclockwise	practice	Free	1	0.5	0	0.581543	0.56838	-1.45036	-0.7854	0.788371068951494	0.597373	-0.687333	0.271519
Trial1	3	1	noBlindfold	counterclockwise	practice	Free	1	0.5	0	0.6015472	0.5764	-1.45035	-0.78222	0.785942176068319	0.568114	-0.649247	0.312184
Trial1	3	1	noBlindfold	counterclockwise	practice	Free	1	0.5	0	0.6215515	0.58459	-1.45034	-0.77802	0.782605021219469	0.521521	-0.712724	0.355505
Trial1	3	1	noBlindfold	counterclockwise	practice	Free	1	0.5	0	0.6415558	0.60178	-1.45034	-0.77572	0.782368638606251	0.57303	-0.649247	0.293438
Trial1	3	1	noBlindfold	counterclockwise	practice	Free	1	0.5	0	0.6615448	0.61056	-1.45033	-0.77315	0.781015030281415	0.509079	-0.657711	0.199112
Trial1	3	1	noBlindfold	counterclockwise	practice	Free	1	0.5	0	0.6815491	0.61982	-1.45032	-0.77048	0.779741187257875	0.508419	-0.611161	0.203978
Trial1	3	1	noBlindfold	counterclockwise	practice	Free	1	0.5	0	0.7015533	0.62898	-1.45031	-0.76769	0.778449607515446	0.467021	-0.577306	0.237412
Trial1	3	1	noBlindfold	counterclockwise	practice	Free	1	0.5	0	0.7215424	0.63855	-1.45031	-0.76206	0.774552465035029	0.521757	-0.636552	0.236446
Trial1	3	1	noBlindfold	counterclockwise	practice	Free	1	0.5	0	0.7415466	0.65781	-1.45032	-0.75938	0.775604245737505	0.518919	-0.670406	-0.00043153
Trial1	3	1	noBlindfold	counterclockwise	practice	Free	1	0.5	0	0.7615509	0.66719	-1.45034	-0.75654	0.774793697370559	0.491921	-0.695797	0.014645
Trial1	3	1	noBlindfold	counterclockwise	practice	Free	1	0.5	0	0.7815552	0.6772799	-1.45035	-0.754	0.774560644887397	0.505241	-0.716956	0.050797
Trial1	3	1	noBlindfold	counterclockwise	practice	Free	1	0.5	0	0.8015442	0.68716	-1.45036	-0.75134	0.774300130481623	0.419566	-0.700029	0.055511
Trial1	3	1	noBlindfold	counterclockwise	practice	Free	1	0.5	0	0.8215485	0.6974	-1.45035	-0.74629	0.771955669529029	0.411149	-0.63232	0.012693
Trial1	3	1	noBlindfold	counterclockwise	practice	Free	1	0.5	0	0.8415527	0.71762	-1.45031	-0.7439801	0.775154685155708	0.344489	-0.649247	-0.0017053
Trial1	3	1	noBlindfold	counterclockwise	practice	Free	1	0.5	0	0.8615417	0.72726	-1.45031	-0.74149	0.775534998778466	0.333767	-0.602697	0.057216
Trial1	3	1	noBlindfold	counterclockwise	practice	Free	1	0.5	0	0.881546	0.73777	-1.45029	-0.73918	0.776480251422459	0.26586	-0.556147	0.169433
Trial1	3	1	noBlindfold	counterclockwise	practice	Free	1	0.5	0	0.9015503	0.74733	-1.45027	-0.73673	0.777137860918442	0.238553	-0.484195	0.068811
Trial1	3	1	noBlindfold	counterclockwise	practice	Free	1	0.5	0	0.9215546	0.75741	-1.45025	-0.73209	0.776025557313846	0.216403	-0.513737	0.075162
Trial1	3	1	noBlindfold	counterclockwise	practice	Free	1	0.5	0	0.9415436	0.77694	-1.45025	-0.72999	0.780756790011357	0.169498	-0.526253	-0.036906
Trial1	3	1	noBlindfold	counterclockwise	practice	Free	1	0.5	0	0.9615479	0.78637	-1.45025	-0.72805	0.782345549069085	0.258542	-0.517777	-0.140412
Trial1	3	1	noBlindfold	counterclockwise	practice	Free	1	0.5	0	0.9815521	0.79567	-1.45026	-0.72629	0.784167019298258	0.184739	-0.509305	-0.127545
Trial1	3	1	noBlindfold	counterclockwise	practice	Free	1	0.5	0	1.001556	0.80486	-1.45027	-0.72462	0.786138498729882	0.215282	-0.547387	-0.132095
Trial1	3	1	noBlindfold	counterclockwise	practice	Free	1	0.5	0	1.021545	0.81423	-1.45026	-0.72202	0.78743463774262	0.233739	-0.513516	-0.142304
Trial1	3	1	noBlindfold	counterclockwise	practice	Free	1	0.5	0	1.04155	0.83253	-1.45025	-0.72105	0.794033542434903	0.233454	-0.521911	-0.169404
Trial1	3	1	noBlindfold	counterclockwise	practice	Free	1	0.5	0	1.061554	0.84119	-1.45027	-0.72024	0.796966910195995	0.236789	-0.593851	-0.196336
Trial1	3	1	noBlindfold	counterclockwise	practice	Free	1	0.5	0	1.081543	0.85031	-1.4503	-0.71965	0.800383209038988	0.254215	-0.644633	-0.163912
Trial1	3	1	noBlindfold	counterclockwise	practice	Free	1	0.5	0	1.101547	0.85905	-1.45031	-0.71926	0.803897905818861	0.281435	-0.619242	-0.241095
Trial1	3	1	noBlindfold	counterclockwise	practice	Free	1	0.5	0	1.121552	0.86826	-1.45032	-0.71893	0.80775971451891	0.312866	-0.640401	-0.185393
Trial1	3	1	noBlindfold	counterclockwise	practice	Free	1	0.5	0	1.141556	0.88556	-1.45031	-0.71875	0.815633531477797	0.306823	-0.564229	0.087825
Trial1	3	1	noBlindfold	counterclockwise	practice	Free	1	0.5	0	1.161545	0.89393	-1.45027	-0.7184399	0.819351423161488	0.289804	-0.454118	0.149955
Trial1	3	1	noBlindfold	counterclockwise	practice	Free	1	0.5	0	1.181549	0.90254	-1.45023	-0.71804	0.82317671292321	0.251588	-0.407451	0.104798
Trial1	3	1	noBlindfold	counterclockwise	practice	Free	1	0.5	0	1.201553	0.91135	-1.45022	-0.71754	0.827086767350511	0.259582	-0.449639	0.086765
Trial1	3	1	noBlindfold	counterclockwise	practice	Free	1	0.5	0	1.221542	0.91984	-1.45023	-0.71636	0.830323562330084	0.16358	-0.46221	0.069559
Trial1	3	1	noBlindfold	counterclockwise	practice	Free	1	0.5	0	1.241547	0.9366601	-1.45022	-0.71557	0.838279420413641	0.098333	-0.398494	0.167586
Trial1	3	1	noBlindfold	counterclockwise	practice	Free	1	0.5	0	1.261551	0.9447	-1.4502	-0.71464	0.8417056804211	0.134067	-0.42378	0.215491
Trial1	3	1	noBlindfold	counterclockwise	practice	Free	1	0.5	0	1.281555	0.95284	-1.45019	-0.71358	0.845139321619502	0.15891	-0.368659	0.159337
Trial1	3	1	noBlindfold	counterclockwise	practice	Free	1	0.5	0	1.301544	0.96065	-1.45017	-0.71249	0.848434101144595	0.142038	-0.26701	0.067301
Trial1	3	1	noBlindfold	counterclockwise	practice	Free	1	0.5	0	1.321548	0.9684	-1.45014	-0.71042	0.850937809450895	0.124239	-0.258478	-0.030153
Trial1	3	1	noBlindfold	counterclockwise	practice	Free	1	0.5	0	1.341553	0.98385	-1.45017	-0.70948	0.858762293973146	0.096692	-0.482567	-0.032958
Trial1	3	1	noBlindfold	counterclockwise	practice	Free	1	0.5	0	1.361542	0.99124	-1.45023	-0.70851	0.862150309289946	0.115411	-0.537552	0.042665
Trial1	3	1	noBlindfold	counterclockwise	practice	Free	1	0.5	0	1.381546	0.99869	-1.45026	-0.70748	0.865574776961518	0.151955	-0.393598	0.112438
Trial1	3	1	noBlindfold	counterclockwise	practice	Free	1	0.5	0	1.40155	1.00579	-1.45021	-0.70621	0.868651890942222	0.142872	-0.198851	0.256709
Trial1	3	1	noBlindfold	counterclockwise	practice	Free	1	0.5	0	1.421555	1.01278	-1.45012	-0.70277	0.869959162114192	-0.018729	-0.097247	0.360661
Trial1	3	1	noBlindfold	counterclockwise	practice	Free	1	0.5	0	1.441544	1.02637	-1.45004	-0.70037	0.876118476058787	-0.086066	-0.084505	0.542873
Trial1	3	1	noBlindfold	counterclockwise	practice	Free	1	0.5	0	1.461548	1.03289	-1.45004	-0.69771	0.87793560395374	-0.019543	-0.071789	0.441788
Trial1	3	1	noBlindfold	counterclockwise	practice	Free	1	0.5	0	1.481552	1.03903	-1.45004	-0.69485	0.879414568127711	0.015672	-0.114086	0.185973
Trial1	3	1	noBlindfold	counterclockwise	practice	Free	1	0.5	0	1.501556	1.04525	-1.45007	-0.69216	0.8811259704787	0.102702	-0.25368	0.066856
Trial1	3	1	noBlindfold	counterclockwise	practice	Free	1	0.5	0	1.521545	1.05105	-1.45012	-0.6867	0.880461763112938	0.20358	-0.338231	-0.029414
Trial1	3	1	noBlindfold	counterclockwise	practice	Free	1	0.5	0	1.54155	1.06312	-1.45022	-0.68389	0.885894832676298	0.168885	-0.431097	0.133435
Trial1	3	1	noBlindfold	counterclockwise	practice	Free	1	0.5	0	1.561554	1.06916	-1.45021	-0.68119	0.887672711009003	0.064651	-0.282879	0.061095
Trial1	3	1	noBlindfold	counterclockwise	practice	Free	1	0.5	0	1.581543	1.07489	-1.45016	-0.6785	0.88930353519063	-0.017725	-0.219332	0.013537
Trial1	3	1	noBlindfold	counterclockwise	practice	Free	1	0.5	0	1.601547	1.08058	-1.45011	-0.6759601	0.891064049278185	-0.143493	-0.160031	0.048809
Trial1	3	1	noBlindfold	counterclockwise	practice	Free	1	0.5	0	1.621552	1.08566	-1.45008	-0.67092	0.890579181643982	-0.175609	-0.113446	0.0091398
Trial1	3	1	noBlindfold	counterclockwise	practice	Free	1	0.5	0	1.641556	1.09532	-1.45008	-0.66824	0.894958389217674	-0.164778	-0.219144	0.177866
Trial1	3	1	noBlindfold	counterclockwise	practice	Free	1	0.5	0	1.661545	1.09971	-1.4501	-0.66557	0.895899236720122	-0.205211	-0.159839	0.162438
Trial1	3	1	noBlindfold	counterclockwise	practice	Free	1	0.5	0	1.681549	1.10365	-1.4501	-0.66277	0.896469448644403	-0.267154	-0.206342	0.173439
Trial1	3	1	noBlindfold	counterclockwise	practice	Free	1	0.5	0	1.701553	1.10733	-1.45009	-0.66003	0.896933353914562	-0.402826	-0.214754	0.091841
Trial1	3	1	noBlindfold	counterclockwise	practice	Free	1	0.5	0	1.721542	1.11038	-1.4501	-0.65443	0.894897944293254	-0.438286	-0.278165	0.170203
Trial1	3	1	noBlindfold	counterclockwise	practice	Free	1	0.5	0	1.741547	1.11521	-1.45014	-0.65145	0.896030367038086	-0.517505	-0.311861	0.207942
Trial1	3	1	noBlindfold	counterclockwise	practice	Free	1	0.5	0	1.761551	1.11683	-1.45016	-0.64848	0.894989131871596	-0.451354	-0.337159	0.223158
Trial1	3	1	noBlindfold	counterclockwise	practice	Free	1	0.5	0	1.781555	1.11792	-1.45017	-0.6453	0.893441189716568	-0.397826	-0.349762	0.287799
Trial1	3	1	noBlindfold	counterclockwise	practice	Free	1	0.5	0	1.801544	1.11863	-1.45017	-0.6420701	0.891603665479463	-0.356035	-0.303122	0.294692
Trial1	3	1	noBlindfold	counterclockwise	practice	Free	1	0.5	0	1.821548	1.11895	-1.45016	-0.63514	0.886849443774246	-0.366519	-0.349582	0.357158
Trial1	3	1	noBlindfold	counterclockwise	practice	Free	1	0.5	0	1.841553	1.11856	-1.45018	-0.63153	0.883994651651925	-0.43569	-0.35784	0.259411
Trial1	3	1	noBlindfold	counterclockwise	practice	Free	1	0.5	0	1.861542	1.11784	-1.45018	-0.62772	0.880771664942049	-0.432101	-0.357739	0.264233
Trial1	3	1	noBlindfold	counterclockwise	practice	Free	1	0.5	0	1.881546	1.11675	-1.45019	-0.62378	0.877201270169245	-0.387817	-0.395711	0.460454
Trial1	3	1	noBlindfold	counterclockwise	practice	Free	1	0.5	0	1.90155	1.11539	-1.45019	-0.61937	0.873111653095967	-0.362862	-0.340599	0.558001
Trial1	3	1	noBlindfold	counterclockwise	practice	Free	1	0.5	0	1.921555	1.11373	-1.45019	-0.60999	0.865304719236922	-0.298734	-0.365883	0.621454
Trial1	3	1	noBlindfold	counterclockwise	practice	Free	1	0.5	0	1.941544	1.10995	-1.4502	-0.60504	0.859134739623659	-0.175363	-0.526487	0.144352
Trial1	3	1	noBlindfold	counterclockwise	practice	Free	1	0.5	0	1.961548	1.10784	-1.45025	-0.6005	0.854441206341901	-0.264397	-0.530719	0.219419
Trial1	3	1	noBlindfold	counterclockwise	practice	Free	1	0.5	0	1.981552	1.10567	-1.45028	-0.59533	0.849266700021706	-0.416245	-0.420657	0.584534
Trial1	3	1	noBlindfold	counterclockwise	practice	Free	1	0.5	0	2.001556	1.10319	-1.45022	-0.58993	0.843715388193443	-0.445342	-0.306303	0.811444
Trial1	3	1	noBlindfold	counterclockwise	practice	Free	1	0.5	0	2.021545	1.10056	-1.45017	-0.57712	0.832910412239289	-0.285732	-0.268136	0.764301
Trial1	3	1	noBlindfold	counterclockwise	practice	Free	1	0.5	0	2.04155	1.09457	-1.45017	-0.57016	0.823769381935656	-0.162094	-0.44144	0.738705
Trial1	3	1	noBlindfold	counterclockwise	practice	Free	1	0.5	0	2.061554	1.09153	-1.45022	-0.56241	0.816218626171277	-0.161089	-0.445578	0.914762
Trial1	3	1	noBlindfold	counterclockwise	practice	Free	1	0.5	0	2.081543	1.08836	-1.45023	-0.55433	0.80836211728488	-0.16088	-0.487796	0.863325
Trial1	3	1	noBlindfold	counterclockwise	practice	Free	1	0.5	0	2.101547	1.08523	-1.45023	-0.54555	0.800074330779338	-0.093303	-0.542719	0.741543
Trial1	3	1	noBlindfold	counterclockwise	practice	Free	1	0.5	0	2.121552	1.08212	-1.45026	-0.52746	0.785543033647177	0.04526	-0.538479	0.708672
Trial1	3	1	noBlindfold	counterclockwise	practice	Free	1	0.5	0	2.141556	1.076	-1.45026	-0.51784	0.774554236859448	-0.139294	-0.521488	0.481482
Trial1	3	1	noBlindfold	counterclockwise	practice	Free	1	0.5	0	2.161545	1.073	-1.45026	-0.50846	0.766068211158129	-0.149779	-0.529911	0.384038
Trial1	3	1	noBlindfold	counterclockwise	practice	Free	1	0.5	0	2.181549	1.06988	-1.45025	-0.4991	0.757538159915768	-0.163853	-0.466361	0.223299
Trial1	3	1	noBlindfold	counterclockwise	practice	Free	1	0.5	0	2.201553	1.06683	-1.45025	-0.4897	0.749067669114571	-0.131333	-0.614427	0.404743
Trial1	3	1	noBlindfold	counterclockwise	practice	Free	1	0.5	0	2.221542	1.06373	-1.45027	-0.46984	0.733853616784827	-0.07342	-0.440874	0.416366
Trial1	3	1	noBlindfold	counterclockwise	practice	Free	1	0.5	0	2.241547	1.0574	-1.45021	-0.45976	0.722546893865729	-0.135056	-0.351773	0.665539
Trial1	3	1	noBlindfold	counterclockwise	practice	Free	1	0.5	0	2.261551	1.05435	-1.45017	-0.44936	0.713602385298022	-0.064182	-0.190898	0.59993
Trial1	3	1	noBlindfold	counterclockwise	practice	Free	1	0.5	0	2.281555	1.05126	-1.45013	-0.43862	0.704467945962793	-0.194513	-0.326241	0.690162
Trial1	3	1	noBlindfold	counterclockwise	practice	Free	1	0.5	0	2.301544	1.0481	-1.45014	-0.42731	0.694987360776405	-0.098871	-0.27537	0.551395
Trial1	3	1	noBlindfold	counterclockwise	practice	Free	1	0.5	0	2.321548	1.04477	-1.45015	-0.40475	0.678672903160935	-0.177137	-0.300679	0.427184
Trial1	3	1	noBlindfold	counterclockwise	practice	Free	1	0.5	0	2.341553	1.03809	-1.45017	-0.3928	0.666207685775031	-0.127777	-0.414745	0.520952
Trial1	3	1	noBlindfold	counterclockwise	practice	Free	1	0.5	0	2.361542	1.03465	-1.45019	-0.38104	0.656537946565118	0.015471	-0.36808	0.484119
Trial1	3	1	noBlindfold	counterclockwise	practice	Free	1	0.5	0	2.381546	1.03134	-1.45017	-0.36883	0.64680581653589	-0.135192	-0.359537	0.382492
Trial1	3	1	noBlindfold	counterclockwise	practice	Free	1	0.5	0	2.40155	1.02793	-1.45017	-0.35732	0.637485448770869	-0.173482	-0.334047	0.354777
Trial1	3	1	noBlindfold	counterclockwise	practice	Free	1	0.5	0	2.421555	1.02464	-1.45016	-0.33259	0.621178886614743	-0.221063	-0.304344	0.27847
Trial1	3	1	noBlindfold	counterclockwise	practice	Free	1	0.5	0	2.441544	1.01724	-1.45015	-0.32052	0.608498419624911	-0.278858	-0.185691	0.693543
Trial1	3	1	noBlindfold	counterclockwise	practice	Free	1	0.5	0	2.461548	1.01352	-1.45009	-0.30702	0.598300993219718	-0.282604	-0.101024	0.611562
Trial1	3	1	noBlindfold	counterclockwise	practice	Free	1	0.5	0	2.481552	1.00931	-1.45004	-0.29458	0.5883655747653	-0.153522	0.013248	0.315082
Trial1	3	1	noBlindfold	counterclockwise	practice	Free	1	0.5	0	2.501556	1.00538	-1.45	-0.28189	0.578680355692864	-0.155774	0.034407	0.168976
Trial1	3	1	noBlindfold	counterclockwise	practice	Free	1	0.5	0	2.521545	1.00128	-1.44998	-0.25701	0.563325695599493	-0.087829	-0.113706	-0.068698
Trial1	3	1	noBlindfold	counterclockwise	practice	Free	1	0.5	0	2.54155	0.9931	-1.45015	-0.2451	0.550655665842165	0.043977	-0.337825	0.15365
Trial1	3	1	noBlindfold	counterclockwise	practice	Free	1	0.5	0	2.561554	0.98923	-1.45018	-0.2329	0.541837968871118	-0.052622	-0.375811	0.331073
Trial1	3	1	noBlindfold	counterclockwise	practice	Free	1	0.5	0	2.581543	0.9854	-1.45016	-0.22115	0.533404631736114	-0.090768	-0.286874	0.166458
Trial1	3	1	noBlindfold	counterclockwise	practice	Free	1	0.5	0	2.601547	0.98136	-1.45011	-0.20958	0.525005947908881	-0.097523	-0.210652	0.101107
Trial1	3	1	noBlindfold	counterclockwise	practice	Free	1	0.5	0	2.621552	0.97768	-1.45008	-0.18672	0.512876761165536	-0.089157	-0.223305	0.021054
Trial1	3	1	noBlindfold	counterclockwise	practice	Free	1	0.5	0	2.641556	0.97006	-1.45016	-0.17525	0.501666184408473	-0.031051	-0.311987	0.298181
Trial1	3	1	noBlindfold	counterclockwise	practice	Free	1	0.5	0	2.661545	0.96629	-1.4502	-0.16409	0.494319625315381	-0.130553	-0.447316	0.39568
Trial1	3	1	noBlindfold	counterclockwise	practice	Free	1	0.5	0	2.681549	0.96262	-1.45023	-0.15296	0.48725152146	-0.091219	-0.430269	0.281811
Trial1	3	1	noBlindfold	counterclockwise	practice	Free	1	0.5	0	2.701553	0.95897	-1.45023	-0.14155	0.480301800321868	-0.064722	-0.54444	0.277303
Trial1	3	1	noBlindfold	counterclockwise	practice	Free	1	0.5	0	2.721542	0.95537	-1.45024	-0.11926	0.470727938642069	0.0095994	-0.430076	0.211646
Trial1	3	1	noBlindfold	counterclockwise	practice	Free	1	0.5	0	2.741547	0.94809	-1.45023	-0.1085	0.461038950655097	-0.214528	-0.370609	0.452002
Trial1	3	1	noBlindfold	counterclockwise	practice	Free	1	0.5	0	2.761551	0.9446	-1.45019	-0.096798	0.45501544363912	-0.266246	-0.417064	0.61416
Trial1	3	1	noBlindfold	counterclockwise	practice	Free	1	0.5	0	2.781555	0.94076	-1.45022	-0.085252	0.448929054437553	-0.171714	-0.47625	0.585975
Trial1	3	1	noBlindfold	counterclockwise	practice	Free	1	0.5	0	2.801544	0.93694	-1.45025	-0.073597	0.443094904529497	-0.156997	-0.662397	0.464061
Trial1	3	1	noBlindfold	counterclockwise	practice	Free	1	0.5	0	2.821548	0.9331	-1.4503	-0.049744	0.435947316656588	-0.090554	-0.696252	0.566059
Trial1	3	1	noBlindfold	counterclockwise	practice	Free	1	0.5	0	2.841553	0.92546	-1.45033	-0.03789	0.427143825170948	-0.068976	-0.59892	0.507325
Trial1	3	1	noBlindfold	counterclockwise	practice	Free	1	0.5	0	2.861542	0.92184	-1.4503	-0.025565	0.422613966905988	0.030287	-0.615847	0.530929
Trial1	3	1	noBlindfold	counterclockwise	practice	Free	1	0.5	0	2.881546	0.91821	-1.4503	-0.013546	0.418429352408358	-0.072255	-0.620079	0.502392
Trial1	3	1	noBlindfold	counterclockwise	practice	Free	1	0.5	0	2.90155	0.91473	-1.45031	-0.0015963	0.414733024888393	-0.127786	-0.670861	0.305509
Trial1	3	1	noBlindfold	counterclockwise	practice	Free	1	0.5	0	2.921555	0.91126	-1.45034	0.02225	0.411861454090142	-0.121579	-0.717411	0.293537
Trial1	3	1	noBlindfold	counterclockwise	practice	Free	1	0.5	0	2.941544	0.9043	-1.45038	0.03407	0.405732959268771	-0.026316	-0.780888	0.242965
Trial1	3	1	noBlindfold	counterclockwise	practice	Free	1	0.5	0	2.961548	0.90093	-1.45039	0.045274	0.403478174639001	0.106524	-0.806278	0.088177
Trial1	3	1	noBlindfold	counterclockwise	practice	Free	1	0.5	0	2.981552	0.89782	-1.45039	0.056231	0.401774407385706	0.0024869	-0.814742	0.153747
Trial1	3	1	noBlindfold	counterclockwise	practice	Free	1	0.5	0	3.001556	0.89482	-1.4504	0.067293	0.400513680072934	-0.028658	-0.730106	0.16185
Trial1	3	1	noBlindfold	counterclockwise	practice	Free	1	0.5	0	3.021545	0.89189	-1.45039	0.088465	0.401750942242569	-0.10105	-0.85706	0.30553
Trial1	3	1	noBlindfold	counterclockwise	practice	Free	1	0.5	0	3.04155	0.88593	-1.45033	0.09902801	0.398432569264696	-0.137648	-0.721642	0.376336
Trial1	3	1	noBlindfold	counterclockwise	practice	Free	1	0.5	0	3.061554	0.88298	-1.45032	0.11023	0.398527696221389	-0.082735	-0.590457	0.324546
Trial1	3	1	noBlindfold	counterclockwise	practice	Free	1	0.5	0	3.081543	0.87992	-1.45032	0.12045	0.398556661843546	0.01066	-0.73857	0.329852
Trial1	3	1	noBlindfold	counterclockwise	practice	Free	1	0.5	0	3.101547	0.87723	-1.45037	0.13126	0.399414189705518	0.027529	-0.916305	0.417822
Trial1	3	1	noBlindfold	counterclockwise	practice	Free	1	0.5	0	3.121552	0.87452	-1.45042	0.15246	0.404362816718543	0.072997	-0.895146	0.428762
Trial1	3	1	noBlindfold	counterclockwise	practice	Free	1	0.5	0	3.141556	0.86973	-1.45047	0.16288	0.404017524881168	0.059422	-0.895146	0.405084
Trial1	3	1	noBlindfold	counterclockwise	practice	Free	1	0.5	0	3.161545	0.86761	-1.45049	0.17333	0.40642390153035	0.159362	-1.123663	0.50967
Trial1	3	1	noBlindfold	counterclockwise	practice	Free	1	0.5	0	3.181549	0.86563	-1.45054	0.18389	0.409268625487243	0.096936	-1.077114	0.641552
Trial1	3	1	noBlindfold	counterclockwise	practice	Free	1	0.5	0	3.201553	0.8639001	-1.45054	0.19495	0.412830175847659	0.090489	-1.051723	0.713325
Trial1	3	1	noBlindfold	counterclockwise	practice	Free	1	0.5	0	3.221542	0.86224	-1.45054	0.21675	0.422135460588005	-0.040203	-1.034796	0.642558
Trial1	3	1	noBlindfold	counterclockwise	practice	Free	1	0.5	0	3.241547	0.8591	-1.45049	0.22767	0.42518987179423	-0.077029	-1.110968	0.48725
Trial1	3	1	noBlindfold	counterclockwise	practice	Free	1	0.5	0	3.261551	0.85754	-1.45054	0.23872	0.429909406801005	0.024963	-1.081345	0.232788
Trial1	3	1	noBlindfold	counterclockwise	practice	Free	1	0.5	0	3.281555	0.85602	-1.45057	0.24938	0.43467299179541	0.082075	-1.23369	0.078656
Trial1	3	1	noBlindfold	counterclockwise	practice	Free	1	0.5	0	3.301544	0.85467	-1.45059	0.25887	0.439095117920217	0.137936	-1.174445	-0.067049
Trial1	3	1	noBlindfold	counterclockwise	practice	Free	1	0.5	0	3.321548	0.85358	-1.45058	0.27752	0.449484333337646	0.15258	-1.246386	-0.223102
Trial1	3	1	noBlindfold	counterclockwise	practice	Free	1	0.5	0	3.341553	0.85168	-1.45064	0.28599	0.453286982862753	-0.048003	-1.271776	0.290403
Trial1	3	1	noBlindfold	counterclockwise	practice	Free	1	0.5	0	3.361542	0.85083	-1.45063	0.29456	0.458090934695876	-0.089126	-1.276008	0.652162
Trial1	3	1	noBlindfold	counterclockwise	practice	Free	1	0.5	0	3.381546	0.84993	-1.45062	0.303	0.46288227299051	-0.117208	-1.064418	0.639417
Trial1	3	1	noBlindfold	counterclockwise	practice	Free	1	0.5	0	3.40155	0.84901	-1.45054	0.31168	0.467923506340052	-0.129103	-1.017868	0.432211
Trial1	3	1	noBlindfold	counterclockwise	practice	Free	1	0.5	0	3.421555	0.848	-1.4505	0.32885	0.478796737929431	-0.082687	-1.220995	0.37977
Trial1	3	1	noBlindfold	counterclockwise	practice	Free	1	0.5	0	3.441544	0.84593	-1.45059	0.33729	0.483148101446259	-0.02265	-1.352181	0.350691
Trial1	3	1	noBlindfold	counterclockwise	practice	Free	1	0.5	0	3.461548	0.8449299	-1.45066	0.34539	0.488130008942549	0.060898	-1.470671	0.47734
Trial1	3	1	noBlindfold	counterclockwise	practice	Free	1	0.5	0	3.481552	0.8440601	-1.4507	0.35338	0.493208625032066	0.057046	-1.32679	0.416753
Trial1	3	1	noBlindfold	counterclockwise	practice	Free	1	0.5	0	3.501556	0.84329	-1.45068	0.3612	0.49831063487856	0.014251	-1.288704	0.273335
Trial1	3	1	noBlindfold	counterclockwise	practice	Free	1	0.5	0	3.521545	0.84256	-1.45067	0.37637	0.508922109029282	-0.030355	-1.318326	0.228081
Trial1	3	1	noBlindfold	counterclockwise	practice	Free	1	0.5	0	3.54155	0.84117	-1.45068	0.3835	0.513292543521201	0.038252	-1.428353	0.265382
Trial1	3	1	noBlindfold	counterclockwise	practice	Free	1	0.5	0	3.561554	0.84058	-1.45071	0.39093	0.518479497938376	0.144945	-1.483366	0.399624
Trial1	3	1	noBlindfold	counterclockwise	practice	Free	1	0.5	0	3.581543	0.8401101	-1.45073	0.39791	0.523456992072455	0.204276	-1.322558	0.545357
Trial1	3	1	noBlindfold	counterclockwise	practice	Free	1	0.5	0	3.601547	0.83985	-1.45067	0.40483	0.528569166949534	0.180726	-1.136359	0.387716
Trial1	3	1	noBlindfold	counterclockwise	practice	Free	1	0.5	0	3.621552	0.83978	-1.4506	0.41795	0.538639616255137	0.213095	-1.195604	0.199986
Trial1	3	1	noBlindfold	counterclockwise	practice	Free	1	0.5	0	3.641556	0.84006	-1.4506	0.42428	0.543741054169327	0.086141	-1.318326	0.183999
Trial1	3	1	noBlindfold	counterclockwise	practice	Free	1	0.5	0	3.661545	0.84034	-1.45065	0.43011	0.548475998539427	0.079213	-1.360644	0.149855
Trial1	3	1	noBlindfold	counterclockwise	practice	Free	1	0.5	0	3.681549	0.84065	-1.45069	0.43555	0.552943195216586	0.097019	-1.335253	0.088342
Trial1	3	1	noBlindfold	counterclockwise	practice	Free	1	0.5	0	3.701553	0.84104	-1.45066	0.4404	0.557010259865825	0.124836	-1.212531	-0.236955
Trial1	3	1	noBlindfold	counterclockwise	practice	Free	1	0.5	0	3.721542	0.84149	-1.45063	0.44799	0.563303187554214	0.040565	-1.284472	-0.3866
Trial1	3	1	noBlindfold	counterclockwise	practice	Free	1	0.5	0	3.741547	0.84239	-1.45064	0.45081	0.566092379800035	-0.15707	-1.369108	-0.155335
Trial1	3	1	noBlindfold	counterclockwise	practice	Free	1	0.5	0	3.761551	0.84265	-1.45068	0.45334	0.568265932525511	-0.181094	-1.32679	0.059302
Trial1	3	1	noBlindfold	counterclockwise	practice	Free	1	0.5	0	3.781555	0.84273	-1.45067	0.45551	0.570046695777846	-0.131582	-1.352181	0.039543
Trial1	3	1	noBlindfold	counterclockwise	practice	Free	1	0.5	0	3.801544	0.84269	-1.45066	0.45725	0.571414028142121	-0.132819	-1.364876	0.023806
Trial1	3	1	noBlindfold	counterclockwise	practice	Free	1	0.5	0	3.821548	0.84254	-1.45066	0.45994	0.573479223278211	-0.205077	-1.318326	0.059
Trial1	3	1	noBlindfold	counterclockwise	practice	Free	1	0.5	0	3.841553	0.84169	-1.45069	0.46109	0.573895476515146	-0.370844	-1.504525	0.295682
Trial1	3	1	noBlindfold	counterclockwise	practice	Free	1	0.5	0	3.861542	0.8409799	-1.45071	0.46224	0.574398069738619	-0.413693	-1.428353	0.353321
Trial1	3	1	noBlindfold	counterclockwise	practice	Free	1	0.5	0	3.881546	0.8401101	-1.45071	0.46336	0.574784592730807	-0.398549	-1.339485	0.282802
Trial1	3	1	noBlindfold	counterclockwise	practice	Free	1	0.5	0	3.90155	0.8391	-1.45068	0.46439	0.575019013228456	-0.461384	-1.254849	0.165155
Trial1	3	1	noBlindfold	counterclockwise	practice	Free	1	0.5	0	3.921555	0.83792	-1.45063	0.46641	0.575958508774267	-0.56712	-1.170213	0.154564
Trial1	3	1	noBlindfold	counterclockwise	practice	Free	1	0.5	0	3.941544	0.83466	-1.45057	0.46749	0.574929734720763	-0.745964	-1.081345	0.234762
Trial1	3	1	noBlindfold	counterclockwise	practice	Free	1	0.5	0	3.961548	0.83243	-1.45055	0.46851	0.574466150505719	-0.712545	-1.085577	0.09878
Trial1	3	1	noBlindfold	counterclockwise	practice	Free	1	0.5	0	3.981552	0.82996	-1.45055	0.46942	0.57378459082877	-0.768588	-1.102504	-0.012022
Trial1	3	1	noBlindfold	counterclockwise	practice	Free	1	0.5	0	4.001556	0.82695	-1.45055	0.47025	0.572740216638175	-0.768778	-1.064418	0.01831
Trial1	3	1	noBlindfold	counterclockwise	practice	Free	1	0.5	0	4.021545	0.82363	-1.45054	0.47191	0.572219754517969	-0.886922	-1.043259	0.073718
Trial1	3	1	noBlindfold	counterclockwise	practice	Free	1	0.5	0	4.04155	0.81527	-1.45049	0.47271	0.568198825835072	-1.047128	-0.899378	0.051651
Trial1	3	1	noBlindfold	counterclockwise	practice	Free	1	0.5	0	4.061554	0.81019	-1.45047	0.47344	0.566006394215424	-1.12862	-0.924769	-0.09185
Trial1	3	1	noBlindfold	counterclockwise	practice	Free	1	0.5	0	4.081543	0.80424	-1.45046	0.47404	0.563272493254014	-1.09819	-0.929001	-0.094731
Trial1	3	1	noBlindfold	counterclockwise	practice	Free	1	0.5	0	4.101547	0.79759	-1.45047	0.47452	0.560115208464508	-1.093537	-1.005173	-0.069449
Trial1	3	1	noBlindfold	counterclockwise	practice	Free	1	0.5	0	4.121552	0.79052	-1.45049	0.47516	0.556937075230583	-0.972757	-0.992478	-0.103968
Trial1	3	1	noBlindfold	counterclockwise	practice	Free	1	0.5	0	4.141556	0.77481	-1.4505	0.47519	0.54893174960611	-1.005851	-0.937464	-0.233867
Trial1	3	1	noBlindfold	counterclockwise	practice	Free	1	0.5	0	4.161545	0.7661999	-1.45048	0.4749	0.544419349719779	-0.933857	-0.890914	-0.354666
Trial1	3	1	noBlindfold	counterclockwise	practice	Free	1	0.5	0	4.181549	0.7568401	-1.45046	0.47428	0.539359184165775	-0.857481	-0.988246	-0.38527
Trial1	3	1	noBlindfold	counterclockwise	practice	Free	1	0.5	0	4.201553	0.74735	-1.45048	0.47338	0.534107351955344	-0.8543	-0.988246	-0.348954
Trial1	3	1	noBlindfold	counterclockwise	practice	Free	1	0.5	0	4.221542	0.73749	-1.45049	0.47089	0.527388735008447	-0.823266	-0.979782	-0.296244
Trial1	3	1	noBlindfold	counterclockwise	practice	Free	1	0.5	0	4.241547	0.71634	-1.45047	0.46947	0.516918826789782	-0.89978	-0.907842	-0.204415
Trial1	3	1	noBlindfold	counterclockwise	practice	Free	1	0.5	0	4.261551	0.70535	-1.45046	0.46781	0.51089609095191	-0.873421	-0.895146	-0.21197
Trial1	3	1	noBlindfold	counterclockwise	practice	Free	1	0.5	0	4.281555	0.69362	-1.45044	0.46617	0.504780320936539	-0.862846	-0.840133	-0.195934
Trial1	3	1	noBlindfold	counterclockwise	practice	Free	1	0.5	0	4.301544	0.68186	-1.45042	0.46434	0.49868295095273	-0.854988	-0.827437	-0.227057
Trial1	3	1	noBlindfold	counterclockwise	practice	Free	1	0.5	0	4.321548	0.66973	-1.45041	0.46013	0.490436436234953	-0.82927	-0.865524	-0.230552
Trial1	3	1	noBlindfold	counterclockwise	practice	Free	1	0.5	0	4.341553	0.64403	-1.45043	0.45781	0.479931915009241	-0.810202	-0.920537	-0.253939
Trial1	3	1	noBlindfold	counterclockwise	practice	Free	1	0.5	0	4.361542	0.63095	-1.45043	0.45543	0.473882260847837	-0.757224	-0.802047	-0.084145
Trial1	3	1	noBlindfold	counterclockwise	practice	Free	1	0.5	0	4.381546	0.6176	-1.4504	0.45327	0.468277134712148	-0.74549	-0.662397	0.080769
Trial1	3	1	noBlindfold	counterclockwise	practice	Free	1	0.5	0	4.40155	0.6035	-1.45034	0.45133	0.463045353396347	-0.859304	-0.641238	0.193868
Trial1	3	1	noBlindfold	counterclockwise	practice	Free	1	0.5	0	4.421555	0.5895	-1.45031	0.4478	0.456656436662119	-0.794867	-0.620079	0.11327
Trial1	3	1	noBlindfold	counterclockwise	practice	Free	1	0.5	0	4.441544	0.55973	-1.45029	0.44623	0.450209817657414	-0.641467	-0.581993	0.034875
Trial1	3	1	noBlindfold	counterclockwise	practice	Free	1	0.5	0	4.461548	0.54494	-1.4503	0.4447	0.446964982418822	-0.616098	-0.658165	0.038942
Trial1	3	1	noBlindfold	counterclockwise	practice	Free	1	0.5	0	4.481552	0.53004	-1.45031	0.44318	0.444196957858038	-0.510815	-0.637006	-0.038791
Trial1	3	1	noBlindfold	counterclockwise	practice	Free	1	0.5	0	4.501556	0.5151	-1.45032	0.44162	0.441878098520464	-0.403557	-0.666629	-0.095656
Trial1	3	1	noBlindfold	counterclockwise	practice	Free	1	0.5	0	4.521545	0.50015	-1.45033	0.43853	0.438530023706057	-0.49581	-0.734338	-0.013476
Trial1	3	1	noBlindfold	counterclockwise	practice	Free	1	0.5	0	4.54155	0.4693	-1.4503	0.4372	0.438276554785803	-0.549407	-0.51004	0.124987
Trial1	3	1	noBlindfold	counterclockwise	practice	Free	1	0.5	0	4.561554	0.45418	-1.45026	0.43595	0.438351325196091	-0.617944	-0.454925	0.031773
Trial1	3	1	noBlindfold	counterclockwise	practice	Free	1	0.5	0	4.581543	0.43892	-1.45023	0.43468	0.438950403654262	-0.524685	-0.446333	-0.073957
Trial1	3	1	noBlindfold	counterclockwise	practice	Free	1	0.5	0	4.601547	0.42356	-1.45023	0.43344	0.440128710948024	-0.500632	-0.484309	0.001474
Trial1	3	1	noBlindfold	counterclockwise	practice	Free	1	0.5	0	4.621552	0.40812	-1.45024	0.43128	0.440958456669464	-0.484247	-0.463024	0.07185
Trial1	3	1	noBlindfold	counterclockwise	practice	Free	1	0.5	0	4.641556	0.37663	-1.45022	0.43034	0.447674729715772	-0.473754	-0.33583	0.053969
Trial1	3	1	noBlindfold	counterclockwise	practice	Free	1	0.5	0	4.661545	0.36055	-1.4502	0.42938	0.451457074805899	-0.456314	-0.344187	-0.083505
Trial1	3	1	noBlindfold	counterclockwise	practice	Free	1	0.5	0	4.681549	0.34487	-1.45019	0.42836	0.455584881629725	-0.441267	-0.301772	-0.123676
Trial1	3	1	noBlindfold	counterclockwise	practice	Free	1	0.5	0	4.701553	0.32914	-1.45017	0.42735	0.460240313765874	-0.430376	-0.263593	-0.020045
Trial1	3	1	noBlindfold	counterclockwise	practice	Free	1	0.5	0	4.721542	0.31337	-1.45016	0.42568	0.464794801698278	-0.436269	-0.25505	0.091028
Trial1	3	1	noBlindfold	counterclockwise	practice	Free	1	0.5	0	4.741547	0.28126	-1.45013	0.42508	0.478058785347683	-0.390014	-0.284521	0.116879
Trial1	3	1	noBlindfold	counterclockwise	practice	Free	1	0.5	0	4.761551	0.26539	-1.45014	0.42456	0.485070150063334	-0.463734	-0.271746	0.072187
Trial1	3	1	noBlindfold	counterclockwise	practice	Free	1	0.5	0	4.781555	0.24947	-1.45014	0.42411	0.492579500038003	-0.472218	-0.275901	0.081625
Trial1	3	1	noBlindfold	counterclockwise	practice	Free	1	0.5	0	4.801544	0.23205	-1.45013	0.42377	0.501376303934876	-0.392337	-0.258902	0.107364
Trial1	3	1	noBlindfold	counterclockwise	practice	Free	1	0.5	0	4.821548	0.21703	-1.45012	0.42355	0.509378678389739	-0.3692	-0.208063	0.181237
Trial1	3	1	noBlindfold	counterclockwise	practice	Free	1	0.5	0	4.841553	0.18404	-1.4501	0.42355	0.528417766026856	-0.423611	-0.207945	0.067278
Trial1	3	1	noBlindfold	counterclockwise	practice	Free	1	0.5	0	4.861542	0.16802	-1.4501	0.42352	0.538126274946836	-0.369703	-0.190965	-0.031608
Trial1	3	1	noBlindfold	counterclockwise	practice	Free	1	0.5	0	4.881546	0.152	-1.4501	0.42348	0.548123441278997	-0.256223	-0.237456	0.0019754
Trial1	3	1	noBlindfold	counterclockwise	practice	Free	1	0.5	0	4.90155	0.13607	-1.45011	0.4235	0.558388124391761	-0.186671	-0.203537	0.114294
Trial1	3	1	noBlindfold	counterclockwise	practice	Free	1	0.5	0	4.921555	0.12028	-1.45011	0.42365	0.568917036240548	-0.198754	-0.207712	0.101832
Trial1	3	1	noBlindfold	counterclockwise	practice	Free	1	0.5	0	4.941544	0.088754	-1.45012	0.42357	0.590368380618156	-0.17341	-0.190657	-0.150609
Trial1	3	1	noBlindfold	counterclockwise	practice	Free	1	0.5	0	4.961548	0.07304	-1.4501	0.42337	0.601279469713273	-0.266999	-0.148292	-0.138435
Trial1	3	1	noBlindfold	counterclockwise	practice	Free	1	0.5	0	4.981552	0.057896	-1.45007	0.42313	0.611959903720689	-0.268157	-0.093252	-0.027659
Trial1	3	1	noBlindfold	counterclockwise	practice	Free	1	0.5	0	5.001556	0.04282	-1.45004	0.42291	0.622789230298119	-0.145854	-0.084766	0.033021
Trial1	3	1	noBlindfold	counterclockwise	practice	Free	1	0.5	0	5.021545	0.027908	-1.45005	0.42269	0.633670000718493	0.014977	-0.165138	0.059266
Trial1	3	1	noBlindfold	counterclockwise	practice	Free	1	0.5	0	5.04155	-0.0014024	-1.45005	0.42289	0.655927073030145	0.096069	-0.004277	0.253612
Trial1	3	1	noBlindfold	counterclockwise	practice	Free	1	0.5	0	5.061554	-0.015773	-1.44998	0.42347	0.66734445421984	-0.059071	0.101498	0.427495
Trial1	3	1	noBlindfold	counterclockwise	practice	Free	1	0.5	0	5.081543	-0.029454	-1.44993	0.42435	0.678523751003968	-0.130011	0.232639	0.424
Trial1	3	1	noBlindfold	counterclockwise	practice	Free	1	0.5	0	5.101547	-0.042942	-1.4499	0.42539	0.689741016897515	-0.177815	0.143715	0.166257
Trial1	3	1	noBlindfold	counterclockwise	practice	Free	1	0.5	0	5.121552	-0.056327	-1.44992	0.42759	0.701664414126507	-0.29753	0.016737	0.032731
Trial1	3	1	noBlindfold	counterclockwise	practice	Free	1	0.5	0	5.141556	-0.08331	-1.44999	0.42887	0.724002781251871	-0.057275	0.042107	0.212113
Trial1	3	1	noBlindfold	counterclockwise	practice	Free	1	0.5	0	5.161545	-0.096366	-1.44999	0.43035	0.735427445895413	0.048593	-0.021375	0.18901
Trial1	3	1	noBlindfold	counterclockwise	practice	Free	1	0.5	0	5.181549	-0.10952	-1.44999	0.43193	0.74704628699473	0.042335	0.037865	0.074708
Trial1	3	1	noBlindfold	counterclockwise	practice	Free	1	0.5	0	5.201553	-0.12201	-1.44998	0.43352	0.758179429345867	-0.079785	-0.029858	0.094409
Trial1	3	1	noBlindfold	counterclockwise	practice	Free	1	0.5	0	5.221542	-0.13468	-1.44999	0.43695	0.770547861583721	-0.163269	0.020924	0.122222
Trial1	3	1	noBlindfold	counterclockwise	practice	Free	1	0.5	0	5.241547	-0.15903	-1.44998	0.43875	0.791720983615925	-0.129791	0.046292	0.096366
Trial1	3	1	noBlindfold	counterclockwise	practice	Free	1	0.5	0	5.261551	-0.17102	-1.45	0.44062	0.802753904316682	-0.150162	-0.012947	0.114223
Trial1	3	1	noBlindfold	counterclockwise	practice	Free	1	0.5	0	5.281555	-0.18284	-1.45	0.44274	0.813811509828461	-0.116963	0.003976	0.210749
Trial1	3	1	noBlindfold	counterclockwise	practice	Free	1	0.5	0	5.301544	-0.19522	-1.45	0.445	0.825442810328688	-0.222181	0.07591	0.214819
Trial1	3	1	noBlindfold	counterclockwise	practice	Free	1	0.5	0	5.321548	-0.20682	-1.44997	0.44958	0.837685304305691	-0.325765	0.139365	0.15571
Trial1	3	1	noBlindfold	counterclockwise	practice	Free	1	0.5	0	5.341553	-0.23011	-1.44996	0.45189	0.858641475464992	-0.21753	0.097004	-0.0085129
Trial1	3	1	noBlindfold	counterclockwise	practice	Free	1	0.5	0	5.361542	-0.24179	-1.44996	0.45417	0.869783178536811	-0.174256	0.033505	0.01118
Trial1	3	1	noBlindfold	counterclockwise	practice	Free	1	0.5	0	5.381546	-0.25339	-1.44997	0.45648	0.880891893375247	-0.101736	-0.00035811	0.020814
Trial1	3	1	noBlindfold	counterclockwise	practice	Free	1	0.5	0	5.40155	-0.26521	-1.45001	0.45868	0.892151145710916	-0.052778	-0.059591	-0.101065
Trial1	3	1	noBlindfold	counterclockwise	practice	Free	1	0.5	0	5.421555	-0.27684	-1.45003	0.46231	0.903997200618821	0.03055	-0.063812	-0.210096
Trial1	3	1	noBlindfold	counterclockwise	practice	Free	1	0.5	0	5.441544	-0.29878	-1.45002	0.46377	0.923651500342838	0.066359	-0.017239	-0.237556
Trial1	3	1	noBlindfold	counterclockwise	practice	Free	1	0.5	0	5.461548	-0.30939	-1.45001	0.46498	0.933444477170667	0.184892	-0.034165	-0.231716
Trial1	3	1	noBlindfold	counterclockwise	practice	Free	1	0.5	0	5.481552	-0.31966	-1.45002	0.46597	0.942852363020268	0.22643	-0.093388	-0.238696
Trial1	3	1	noBlindfold	counterclockwise	practice	Free	1	0.5	0	5.501556	-0.32952	-1.45004	0.46677	0.951828574722895	0.193694	-0.089133	-0.220332
Trial1	3	1	noBlindfold	counterclockwise	practice	Free	1	0.5	0	5.521545	-0.33957	-1.45004	0.46806	0.961227335431035	0.14973	-0.034101	-0.094727
Trial1	3	1	noBlindfold	counterclockwise	practice	Free	1	0.5	0	5.54155	-0.35761	-1.45001	0.46871	0.977335131517819	-0.03424	0.020922	0.014444
Trial1	3	1	noBlindfold	counterclockwise	practice	Free	1	0.5	0	5.561554	-0.36659	-1.44999	0.46935	0.985529106845458	-0.052195	0.037843	0.062353
Trial1	3	1	noBlindfold	counterclockwise	practice	Free	1	0.5	0	5.581543	-0.3749	-1.44999	0.47005	0.993175206166177	-0.059218	0.025141	0.020491
Trial1	3	1	noBlindfold	counterclockwise	practice	Free	1	0.5	0	5.601547	-0.3836	-1.44999	0.47073	1.00116716543027	-0.06488	-0.017177	0.028128
Trial1	3	1	noBlindfold	counterclockwise	practice	Free	1	0.5	0	5.621552	-0.39191	-1.45002	0.47213	1.00916312608856	-0.019321	-0.051016	0.04325
Trial1	3	1	noBlindfold	counterclockwise	practice	Free	1	0.5	0	5.641556	-0.40819	-1.45003	0.47278	1.02387988362164	-0.146771	-0.0044403	-0.059271
Trial1	3	1	noBlindfold	counterclockwise	practice	Free	1	0.5	0	5.661545	-0.41651	-1.44999	0.4733	1.03150541710687	-0.129292	0.075952	-0.122221
Trial1	3	1	noBlindfold	counterclockwise	practice	Free	1	0.5	0	5.681549	-0.42478	-1.44996	0.47364	1.03901533130275	-0.112937	0.063231	-0.182714
Trial1	3	1	noBlindfold	counterclockwise	practice	Free	1	0.5	0	5.701553	-0.43272	-1.44996	0.47367	1.0461022335679	-0.040524	0.050516	-0.336822
Trial1	3	1	noBlindfold	counterclockwise	practice	Free	1	0.5	0	5.721542	-0.44051	-1.44998	0.47242	1.05249212633518	0.065903	-0.055274	-0.485383
Trial1	3	1	noBlindfold	counterclockwise	practice	Free	1	0.5	0	5.741547	-0.45546	-1.45009	0.47114	1.06530590653856	0.346359	-0.211754	-0.551404
Trial1	3	1	noBlindfold	counterclockwise	practice	Free	1	0.5	0	5.761551	-0.46211	-1.45011	0.46939	1.07050579323357	0.349541	-0.232849	-0.522255
Trial1	3	1	noBlindfold	counterclockwise	practice	Free	1	0.5	0	5.781555	-0.46825	-1.45012	0.46723	1.07508693167966	0.263387	-0.186239	-0.430215
Trial1	3	1	noBlindfold	counterclockwise	practice	Free	1	0.5	0	5.801544	-0.47431	-1.45011	0.46475	1.07947788017485	0.200378	-0.232731	-0.416463
Trial1	3	1	noBlindfold	counterclockwise	practice	Free	1	0.5	0	5.821548	-0.47968	-1.45011	0.45915	1.08193883527504	0.076074	-0.245365	-0.375984
Trial1	3	1	noBlindfold	counterclockwise	practice	Free	1	0.5	0	5.841553	-0.48977	-1.45012	0.45598	1.08975336955184	0.094908	-0.287552	-0.347898
Trial1	3	1	noBlindfold	counterclockwise	practice	Free	1	0.5	0	5.861542	-0.4945	-1.45013	0.45255	1.09262607375413	0.159021	-0.279014	-0.387635
Trial1	3	1	noBlindfold	counterclockwise	practice	Free	1	0.5	0	5.881546	-0.49894	-1.45015	0.44873	1.09509806446604	0.213912	-0.333937	-0.435106
Trial1	3	1	noBlindfold	counterclockwise	practice	Free	1	0.5	0	5.90155	-0.50315	-1.45018	0.44459	1.09725574279259	0.264872	-0.418457	-0.524774
Trial1	3	1	noBlindfold	counterclockwise	practice	Free	1	0.5	0	5.921555	-0.50694	-1.45022	0.43546	1.09706588901288	0.362178	-0.566491	-0.572044
Trial1	3	1	noBlindfold	counterclockwise	practice	Free	1	0.5	0	5.941544	-0.51292	-1.45029	0.43026	1.10051375279434	0.303419	-0.56226	-0.741189
Trial1	3	1	noBlindfold	counterclockwise	practice	Free	1	0.5	0	5.961548	-0.51544	-1.45029	0.42446	1.10058377870086	0.335337	-0.579187	-0.714507
Trial1	3	1	noBlindfold	counterclockwise	practice	Free	1	0.5	0	5.981552	-0.51748	-1.45029	0.41833	1.10012070152848	0.37094	-0.579187	-0.798933
Trial1	3	1	noBlindfold	counterclockwise	practice	Free	1	0.5	0	6.001556	-0.51916	-1.45029	0.4115	1.09909931561181	0.410111	-0.570723	-0.826602
Trial1	3	1	noBlindfold	counterclockwise	practice	Free	1	0.5	0	6.021545	-0.5204	-1.45029	0.39706	1.09493048193566	0.320598	-0.600346	-0.68932
Trial1	3	1	noBlindfold	counterclockwise	practice	Free	1	0.5	0	6.04155	-0.52187	-1.45027	0.38999	1.09375980457281	0.321922	-0.541055	-0.328573
Trial1	3	1	noBlindfold	counterclockwise	practice	Free	1	0.5	0	6.061554	-0.52219	-1.45027	0.3827	1.09148139318423	0.23457	-0.498737	-0.326798
Trial1	3	1	noBlindfold	counterclockwise	practice	Free	1	0.5	0	6.081543	-0.52232	-1.45026	0.37521	1.08899991042463	0.143912	-0.460567	-0.250277
Trial1	3	1	noBlindfold	counterclockwise	practice	Free	1	0.5	0	6.101547	-0.52233	-1.45024	0.3679	1.08651230954203	0.036156	-0.502762	-0.342799
Trial1	3	1	noBlindfold	counterclockwise	practice	Free	1	0.5	0	6.121552	-0.52226	-1.45024	0.35277	1.08141676654231	0.201534	-0.55352	-0.408381
Trial1	3	1	noBlindfold	counterclockwise	practice	Free	1	0.5	0	6.141556	-0.52145	-1.45028	0.34516	1.07819084524826	0.36855	-0.659303	-0.440415
Trial1	3	1	noBlindfold	counterclockwise	practice	Free	1	0.5	0	6.161545	-0.52057	-1.45031	0.33726	1.07485232424466	0.473585	-0.616985	-0.40731
Trial1	3	1	noBlindfold	counterclockwise	practice	Free	1	0.5	0	6.181549	-0.51929	-1.45032	0.32974	1.0712985785971	0.443781	-0.646608	-0.408529
Trial1	3	1	noBlindfold	counterclockwise	practice	Free	1	0.5	0	6.201553	-0.51774	-1.45032	0.32141	1.06728586551906	0.496781	-0.616985	-0.434282
Trial1	3	1	noBlindfold	counterclockwise	practice	Free	1	0.5	0	6.221542	-0.51566	-1.45031	0.30504	1.06047848342868	0.418767	-0.684694	-0.40558
Trial1	3	1	noBlindfold	counterclockwise	practice	Free	1	0.5	0	6.241547	-0.51083	-1.45031	0.29697	1.05355039171543	0.468292	-0.748171	-0.478356
Trial1	3	1	noBlindfold	counterclockwise	practice	Free	1	0.5	0	6.261551	-0.50794	-1.45033	0.28827	1.04835233731078	0.603812	-0.663535	-0.480266
Trial1	3	1	noBlindfold	counterclockwise	practice	Free	1	0.5	0	6.281555	-0.50451	-1.45034	0.27974	1.04273428142998	0.680299	-0.701621	-0.435368
Trial1	3	1	noBlindfold	counterclockwise	practice	Free	1	0.5	0	6.301544	-0.50086	-1.45035	0.27088	1.03686867869889	0.599829	-0.591594	-0.436199
Trial1	3	1	noBlindfold	counterclockwise	practice	Free	1	0.5	0	6.321548	-0.49645	-1.4503	0.25247	1.02793663500985	0.466399	-0.443415	-0.559938
Trial1	3	1	noBlindfold	counterclockwise	practice	Free	1	0.5	0	6.341553	-0.48704	-1.45025	0.24291	1.01649062738527	0.347779	-0.456027	-0.565918
Trial1	3	1	noBlindfold	counterclockwise	practice	Free	1	0.5	0	6.361542	-0.48204	-1.45023	0.23403	1.0095408072178	0.296557	-0.455903	-0.471983
Trial1	3	1	noBlindfold	counterclockwise	practice	Free	1	0.5	0	6.381546	-0.47732	-1.45024	0.22447	1.00276673783659	0.446274	-0.654774	-0.462553
Trial1	3	1	noBlindfold	counterclockwise	practice	Free	1	0.5	0	6.40155	-0.47208	-1.45028	0.21461	0.99548830629826	0.514939	-0.493946	-0.365533
Trial1	3	1	noBlindfold	counterclockwise	practice	Free	1	0.5	0	6.421555	-0.46642	-1.45025	0.19532	0.985960227590951	0.372827	-0.45151	-0.328121
Trial1	3	1	noBlindfold	counterclockwise	practice	Free	1	0.5	0	6.441544	-0.45495	-1.45027	0.18539	0.972778989368841	0.2756	-0.464154	-0.603898
Trial1	3	1	noBlindfold	counterclockwise	practice	Free	1	0.5	0	6.461548	-0.4491	-1.45026	0.17483	0.965068034921222	0.316163	-0.595256	-0.691508
Trial1	3	1	noBlindfold	counterclockwise	practice	Free	1	0.5	0	6.481552	-0.44316	-1.45029	0.16444	0.957387743546592	0.315631	-0.760296	-0.540789
Trial1	3	1	noBlindfold	counterclockwise	practice	Free	1	0.5	0	6.501556	-0.43692	-1.45033	0.15375	0.949451486728602	0.387414	-0.531779	-0.341282
Trial1	3	1	noBlindfold	counterclockwise	practice	Free	1	0.5	0	6.521545	-0.43053	-1.4503	0.13277	0.939954241434135	0.356028	-0.569865	-0.463736
Trial1	3	1	noBlindfold	counterclockwise	practice	Free	1	0.5	0	6.54155	-0.41795	-1.45027	0.12205	0.926028300597564	-0.0083109	-0.459733	-0.530405
Trial1	3	1	noBlindfold	counterclockwise	practice	Free	1	0.5	0	6.561554	-0.41179	-1.45024	0.11088	0.918507159282536	-0.123284	-0.595059	-0.484193
Trial1	3	1	noBlindfold	counterclockwise	practice	Free	1	0.5	0	6.581543	-0.40586	-1.45025	0.10001	0.911363976727642	-0.019526	-0.391872	-0.394774
Trial1	3	1	noBlindfold	counterclockwise	practice	Free	1	0.5	0	6.601547	-0.40014	-1.45022	0.089041	0.904533192920096	-0.016063	-0.463704	-0.413897
Trial1	3	1	noBlindfold	counterclockwise	practice	Free	1	0.5	0	6.621552	-0.39442	-1.45023	0.06633	0.89687613509259	0.113594	-0.641397	-0.453077
Trial1	3	1	noBlindfold	counterclockwise	practice	Free	1	0.5	0	6.641556	-0.3833	-1.45029	0.054884	0.885003477118593	0.330817	-0.683715	-0.517457
Trial1	3	1	noBlindfold	counterclockwise	practice	Free	1	0.5	0	6.661545	-0.3778	-1.45033	0.042934	0.878849360976356	0.055202	-0.687947	-0.59307
Trial1	3	1	noBlindfold	counterclockwise	practice	Free	1	0.5	0	6.681549	-0.37239	-1.45032	0.031271	0.872950279808795	0.00074558	-0.573688	-0.453911
Trial1	3	1	noBlindfold	counterclockwise	practice	Free	1	0.5	0	6.701553	-0.36698	-1.4503	0.018934	0.867186711865176	-0.0096787	-0.531362	-0.326319
Trial1	3	1	noBlindfold	counterclockwise	practice	Free	1	0.5	0	6.721542	-0.36178	-1.45027	-0.003604	0.861787523818428	-0.038451	-0.611762	-0.169379
Trial1	3	1	noBlindfold	counterclockwise	practice	Free	1	0.5	0	6.741547	-0.35235	-1.45023	-0.014976	0.852481552431345	-0.121138	-0.294268	-0.319279
Trial1	3	1	noBlindfold	counterclockwise	practice	Free	1	0.5	0	6.761551	-0.34801	-1.4502	-0.026776	0.848432625652403	-0.179847	-0.569261	-0.387962
Trial1	3	1	noBlindfold	counterclockwise	practice	Free	1	0.5	0	6.781555	-0.34381	-1.45024	-0.038381	0.844682427790976	-0.132206	-0.416889	-0.526322
Trial1	3	1	noBlindfold	counterclockwise	practice	Free	1	0.5	0	6.801544	-0.33982	-1.45024	-0.050096	0.841312835591563	-0.0010437	-0.497199	-0.461586
Trial1	3	1	noBlindfold	counterclockwise	practice	Free	1	0.5	0	6.821548	-0.3362	-1.45026	-0.074038	0.839471299908095	-0.027525	-0.531041	-0.409141
Trial1	3	1	noBlindfold	counterclockwise	practice	Free	1	0.5	0	6.841553	-0.32897	-1.45026	-0.08629599	0.83344959937514	-0.103024	-0.416664	-0.398472
Trial1	3	1	noBlindfold	counterclockwise	practice	Free	1	0.5	0	6.861542	-0.32558	-1.45023	-0.09827399	0.831408512981521	-0.024677	-0.539289	-0.536119
Trial1	3	1	noBlindfold	counterclockwise	practice	Free	1	0.5	0	6.881546	-0.32223	-1.45025	-0.11063	0.829639192358507	-0.063557	-0.433466	-0.38991
Trial1	3	1	noBlindfold	counterclockwise	practice	Free	1	0.5	0	6.90155	-0.31915	-1.45023	-0.12272	0.828291598303966	-0.175282	-0.403736	-0.506952
Trial1	3	1	noBlindfold	counterclockwise	practice	Free	1	0.5	0	6.921555	-0.3162	-1.45023	-0.14712	0.829353190567102	-0.137045	-0.627965	-0.428379
Trial1	3	1	noBlindfold	counterclockwise	practice	Free	1	0.5	0	6.941544	-0.31094	-1.45026	-0.15935	0.826447883666196	0.059927	-0.454339	-0.395787
Trial1	3	1	noBlindfold	counterclockwise	practice	Free	1	0.5	0	6.961548	-0.30838	-1.45025	-0.17152	0.826376031546211	0.103811	-0.64048	-0.283416
Trial1	3	1	noBlindfold	counterclockwise	practice	Free	1	0.5	0	6.981552	-0.30582	-1.4503	-0.18396	0.826551348469898	0.063406	-0.632017	-0.332141
Trial1	3	1	noBlindfold	counterclockwise	practice	Free	1	0.5	0	7.001556	-0.3032	-1.4503	-0.19596	0.826759073877686	0.020754	-0.572739	-0.253672
Trial1	3	1	noBlindfold	counterclockwise	practice	Free	1	0.5	0	7.021545	-0.30068	-1.45029	-0.21971	0.830277645215825	0.0015913	-0.691229	-0.125576
Trial1	3	1	noBlindfold	counterclockwise	practice	Free	1	0.5	0	7.04155	-0.29571	-1.45028	-0.2313	0.828645936640371	-0.024106	-0.585384	-0.403851
Trial1	3	1	noBlindfold	counterclockwise	practice	Free	1	0.5	0	7.061554	-0.29336	-1.4503	-0.24324	0.829810688358425	0.099456	-0.805437	-0.375645
Trial1	3	1	noBlindfold	counterclockwise	practice	Free	1	0.5	0	7.081543	-0.29101	-1.45035	-0.25467	0.830995565028797	0.123918	-0.674251	-0.232548
Trial1	3	1	noBlindfold	counterclockwise	practice	Free	1	0.5	0	7.101547	-0.28854	-1.45034	-0.2658	0.83213278997909	0.110379	-0.653092	-0.066619
Trial1	3	1	noBlindfold	counterclockwise	practice	Free	1	0.5	0	7.121552	-0.28611	-1.45034	-0.28763	0.837078231613779	0.112864	-0.74196	-0.011601
Trial1	3	1	noBlindfold	counterclockwise	practice	Free	1	0.5	0	7.141556	-0.28117	-1.45035	-0.29821	0.836155332449682	0.084688	-0.746192	-0.264282
Trial1	3	1	noBlindfold	counterclockwise	practice	Free	1	0.5	0	7.161545	-0.27872	-1.45036	-0.30889	0.837745705076276	0.05044	-0.737728	-0.101858
Trial1	3	1	noBlindfold	counterclockwise	practice	Free	1	0.5	0	7.181549	-0.27622	-1.45036	-0.31869	0.839095224735071	0.083945	-0.57692	-0.090401
Trial1	3	1	noBlindfold	counterclockwise	practice	Free	1	0.5	0	7.201553	-0.27391	-1.45032	-0.3288	0.840860345909632	-0.031501	-0.763119	-0.017622
Trial1	3	1	noBlindfold	counterclockwise	practice	Free	1	0.5	0	7.221542	-0.27154	-1.45037	-0.34808	0.846424047545431	0.087348	-0.860451	-0.111617
Trial1	3	1	noBlindfold	counterclockwise	practice	Free	1	0.5	0	7.241547	-0.26691	-1.45041	-0.3575	0.846142562100023	0.151523	-0.890073	-0.402056
Trial1	3	1	noBlindfold	counterclockwise	practice	Free	1	0.5	0	7.261551	-0.26456	-1.45043	-0.36715	0.848145709117688	0.169788	-0.843523	-0.372985
Trial1	3	1	noBlindfold	counterclockwise	practice	Free	1	0.5	0	7.281555	-0.2621	-1.45042	-0.37668	0.850108382371364	0.178271	-0.796974	-0.27151
Trial1	3	1	noBlindfold	counterclockwise	practice	Free	1	0.5	0	7.301544	-0.25958	-1.45042	-0.38577	0.851927383163237	0.175482	-0.898537	-0.237372
Trial1	3	1	noBlindfold	counterclockwise	practice	Free	1	0.5	0	7.321548	-0.25709	-1.45044	-0.4036	0.857950020379473	0.145798	-0.860451	-0.346151
Trial1	3	1	noBlindfold	counterclockwise	practice	Free	1	0.5	0	7.341553	-0.25217	-1.45047	-0.41211	0.857667989957698	-0.011244	-0.987405	-0.034851
Trial1	3	1	noBlindfold	counterclockwise	practice	Free	1	0.5	0	7.361542	-0.2497	-1.45048	-0.42023	0.859443633199008	-0.020169	-0.915464	0.062889
Trial1	3	1	noBlindfold	counterclockwise	practice	Free	1	0.5	0	7.381546	-0.24743	-1.45048	-0.42825	0.861423037563549	-0.010239	-1.084736	-0.0094925
Trial1	3	1	noBlindfold	counterclockwise	practice	Free	1	0.5	0	7.40155	-0.2452	-1.45052	-0.43585	0.863300799136307	0.15324	-1.152445	-0.278183
Trial1	3	1	noBlindfold	counterclockwise	practice	Free	1	0.5	0	7.421555	-0.24303	-1.45057	-0.45086	0.869119285330929	0.184447	-1.21169	-0.351183
Trial1	3	1	noBlindfold	counterclockwise	practice	Free	1	0.5	0	7.441544	-0.23842	-1.45062	-0.45777	0.868802309104316	0.214038	-1.203226	-0.008981
Trial1	3	1	noBlindfold	counterclockwise	practice	Free	1	0.5	0	7.461548	-0.23608	-1.45059	-0.4645	0.870387277166129	0.171703	-1.135518	-0.0073678
Trial1	3	1	noBlindfold	counterclockwise	practice	Free	1	0.5	0	7.481552	-0.23372	-1.45056	-0.47073	0.871740663438559	0.184504	-1.160908	-0.117854
Trial1	3	1	noBlindfold	counterclockwise	practice	Free	1	0.5	0	7.501556	-0.2313	-1.45056	-0.47685	0.87303242211534	0.129833	-1.080504	-0.111577
Trial1	3	1	noBlindfold	counterclockwise	practice	Free	1	0.5	0	7.521545	-0.22897	-1.45056	-0.48764	0.87703479995821	0.162841	-1.131286	0.031688
Trial1	3	1	noBlindfold	counterclockwise	practice	Free	1	0.5	0	7.54155	-0.22436	-1.45058	-0.49261	0.875992029076654	0.109291	-1.143981	-0.093774
Trial1	3	1	noBlindfold	counterclockwise	practice	Free	1	0.5	0	7.561554	-0.22212	-1.45058	-0.49768	0.877007803804467	0.308791	-1.148213	-0.32906
Trial1	3	1	noBlindfold	counterclockwise	practice	Free	1	0.5	0	7.581543	-0.21971	-1.45058	-0.50267	0.877872207973168	0.439507	-1.237081	-0.472914
Trial1	3	1	noBlindfold	counterclockwise	practice	Free	1	0.5	0	7.601547	-0.2172	-1.4506	-0.50784	0.878793079978345	0.364314	-1.135518	-0.458241
Trial1	3	1	noBlindfold	counterclockwise	practice	Free	1	0.5	0	7.621552	-0.21447	-1.45059	-0.51753	0.882215758008592	0.306618	-1.156677	-0.268962
Trial1	3	1	noBlindfold	counterclockwise	practice	Free	1	0.5	0	7.641556	-0.20902	-1.45058	-0.52213	0.880527748330114	0.148553	-1.232849	-0.183152
Trial1	3	1	noBlindfold	counterclockwise	practice	Free	1	0.5	0	7.661545	-0.20634	-1.4506	-0.52674	0.881119298124805	0.187982	-1.275167	-0.277391
Trial1	3	1	noBlindfold	counterclockwise	practice	Free	1	0.5	0	7.681549	-0.20362	-1.45063	-0.53098	0.881487877695322	0.166575	-1.30479	-0.149577
Trial1	3	1	noBlindfold	counterclockwise	practice	Free	1	0.5	0	7.701553	-0.20106	-1.45065	-0.53484	0.881781692315659	0.099699	-1.262472	0.0049584
Trial1	3	1	noBlindfold	counterclockwise	practice	Free	1	0.5	0	7.721542	-0.19864	-1.45065	-0.54108	0.883665897929525	0.047305	-1.30479	0.247834
Trial1	3	1	noBlindfold	counterclockwise	practice	Free	1	0.5	0	7.741547	-0.19429	-1.45068	-0.54366	0.881819017486683	0.132359	-1.461366	-0.021453
Trial1	3	1	noBlindfold	counterclockwise	practice	Free	1	0.5	0	7.761551	-0.19237	-1.45071	-0.54608	0.881804724678753	0.192389	-1.46983	-0.285599
Trial1	3	1	noBlindfold	counterclockwise	practice	Free	1	0.5	0	7.781555	-0.19046	-1.45072	-0.54863	0.881889949309587	0.248831	-1.427512	-0.384432
Trial1	3	1	noBlindfold	counterclockwise	practice	Free	1	0.5	0	7.801544	-0.18857	-1.45072	-0.55115	0.881983525165172	0.31184	-1.406353	-0.402969
Trial1	3	1	noBlindfold	counterclockwise	practice	Free	1	0.5	0	7.821548	-0.18671	-1.45071	-0.5567	0.884016687842282	0.391415	-1.461366	-0.434625
Trial1	3	1	noBlindfold	counterclockwise	practice	Free	1	0.5	0	7.841553	-0.18268	-1.45072	-0.55971	0.882795168828393	0.393884	-1.444439	-0.654503
Trial1	3	1	noBlindfold	counterclockwise	practice	Free	1	0.5	0	7.861542	-0.18048	-1.45072	-0.56291	0.883131167424509	0.301768	-1.46983	-0.46558
Trial1	3	1	noBlindfold	counterclockwise	practice	Free	1	0.5	0	7.881546	-0.17824	-1.45072	-0.56613	0.883466273427078	0.188968	-1.359803	-0.254918
Trial1	3	1	noBlindfold	counterclockwise	practice	Free	1	0.5	0	7.90155	-0.17601	-1.45068	-0.56908	0.883652396539956	0.077598	-1.313253	-0.146354
Trial1	3	1	noBlindfold	counterclockwise	practice	Free	1	0.5	0	7.921555	-0.17401	-1.45067	-0.57485	0.885856631647997	0.022084	-1.368267	-0.165669
Trial1	3	1	noBlindfold	counterclockwise	practice	Free	1	0.5	0	7.941544	-0.17048	-1.45068	-0.57788	0.885148999263963	0.083323	-1.355571	-0.586201
Trial1	3	1	noBlindfold	counterclockwise	practice	Free	1	0.5	0	7.961548	-0.16893	-1.45068	-0.58101	0.886024795669852	0.072577	-1.338644	-0.513936
Trial1	3	1	noBlindfold	counterclockwise	practice	Free	1	0.5	0	7.981552	-0.16749	-1.45067	-0.58422	0.887048987753002	0.021402	-1.325949	-0.364362
Trial1	3	1	noBlindfold	counterclockwise	practice	Free	1	0.5	0	8.001556	-0.16612	-1.45066	-0.58723	0.888006136719299	0.032451	-1.325949	-0.258513
Trial1	3	1	noBlindfold	counterclockwise	practice	Free	1	0.5	0	8.021545	-0.16489	-1.45067	-0.59324	0.89107374834728	0.044757	-1.37673	-0.28011
Trial1	3	1	noBlindfold	counterclockwise	practice	Free	1	0.5	0	8.04155	-0.16267	-1.4507	-0.59632	0.891475766073786	0.022218	-1.359803	-0.537918
Trial1	3	1	noBlindfold	counterclockwise	practice	Free	1	0.5	0	8.061554	-0.16173	-1.45068	-0.59941	0.892848770299181	-0.031376	-1.249776	-0.455774
Trial1	3	1	noBlindfold	counterclockwise	practice	Free	1	0.5	0	8.081543	-0.1609	-1.45065	-0.60245	0.8942789408632	-0.026615	-1.300558	-0.261077
Trial1	3	1	noBlindfold	counterclockwise	practice	Free	1	0.5	0	8.101547	-0.16015	-1.45064	-0.6052	0.895580851782445	-0.024139	-1.309021	-0.177229
Trial1	3	1	noBlindfold	counterclockwise	practice	Free	1	0.5	0	8.121552	-0.15953	-1.45064	-0.61025	0.898545990446094	-0.0084154	-1.207458	-0.210618
Trial1	3	1	noBlindfold	counterclockwise	practice	Free	1	0.5	0	8.141556	-0.15849	-1.45066	-0.61228	0.89916399784771	0.089915	-1.380962	0.0072479
Trial1	3	1	noBlindfold	counterclockwise	practice	Free	1	0.5	0	8.161545	-0.15804	-1.45067	-0.61388	0.899925188886689	0.089277	-1.359803	0.159636
Trial1	3	1	noBlindfold	counterclockwise	practice	Free	1	0.5	0	8.181549	-0.15759	-1.45068	-0.61507	0.900408628025588	0.149588	-1.351339	0.03572
Trial1	3	1	noBlindfold	counterclockwise	practice	Free	1	0.5	0	8.201553	-0.15708	-1.45068	-0.61611	0.900747292294036	0.288277	-1.406353	-0.1837
Trial1	3	1	noBlindfold	counterclockwise	practice	Free	1	0.5	0	8.221542	-0.15647	-1.45069	-0.61808	0.901651691585567	0.391193	-1.364035	-0.31299
Trial1	3	1	noBlindfold	counterclockwise	practice	Free	1	0.5	0	8.241547	-0.15479	-1.45069	-0.6189	0.900992316424368	0.510688	-1.342876	-0.074139
Trial1	3	1	noBlindfold	counterclockwise	practice	Free	1	0.5	0	8.261551	-0.15363	-1.45067	-0.6195	0.900562273369238	0.538411	-1.254008	0.01837
Trial1	3	1	noBlindfold	counterclockwise	practice	Free	1	0.5	0	8.281555	-0.15235	-1.45065	-0.62002	0.899991833104622	0.572734	-1.275167	0.038851
Trial1	3	1	noBlindfold	counterclockwise	practice	Free	1	0.5	0	8.301544	-0.15084	-1.45065	-0.62055	0.899263575627751	0.665372	-1.266703	-0.170477
Trial1	3	1	noBlindfold	counterclockwise	practice	Free	1	0.5	0	8.321548	-0.14903	-1.45064	-0.62238	0.899220122083648	0.715552	-1.245544	-0.391414
Trial1	3	1	noBlindfold	counterclockwise	practice	Free	1	0.5	0	8.341553	-0.14441	-1.45063	-0.62362	0.896753139399878	0.89364	-1.275167	-0.390211
Trial1	3	1	noBlindfold	counterclockwise	practice	Free	1	0.5	0	8.361542	-0.14146	-1.45064	-0.62501	0.895605075108357	0.989225	-1.275167	-0.281587
Trial1	3	1	noBlindfold	counterclockwise	practice	Free	1	0.5	0	8.381546	-0.13786	-1.45064	-0.62634	0.893961487044791	1.014149	-1.25824	-0.103679
Trial1	3	1	noBlindfold	counterclockwise	practice	Free	1	0.5	0	8.40155	-0.13379	-1.45063	-0.6276	0.891948173129976	1.007167	-1.190531	-0.03089
Trial1	3	1	noBlindfold	counterclockwise	practice	Free	1	0.5	0	8.421555	-0.12918	-1.45061	-0.63021	0.89052349398793	0.951232	-1.21169	-0.079831
Trial1	3	1	noBlindfold	counterclockwise	practice	Free	1	0.5	0	8.441544	-0.11831	-1.4506	-0.6318	0.884012724144455	0.908032	-1.173604	-0.394881
Trial1	3	1	noBlindfold	counterclockwise	practice	Free	1	0.5	0	8.461548	-0.11225	-1.45059	-0.63367	0.881128692233845	0.938843	-1.182067	-0.334968
Trial1	3	1	noBlindfold	counterclockwise	practice	Free	1	0.5	0	8.481552	-0.10553	-1.45059	-0.63564	0.877897952450429	0.914516	-1.186299	-0.286939
Trial1	3	1	noBlindfold	counterclockwise	practice	Free	1	0.5	0	8.501556	-0.098767	-1.4506	-0.63774	0.874776639608844	0.979766	-1.156677	-0.180991
Trial1	3	1	noBlindfold	counterclockwise	practice	Free	1	0.5	0	8.521545	-0.091111	-1.45058	-0.64206	0.872727466576464	0.950472	-1.143981	-0.170919
Trial1	3	1	noBlindfold	counterclockwise	practice	Free	1	0.5	0	8.54155	-0.074631	-1.45057	-0.64444	0.863425556418486	0.877899	-1.177836	-0.273418
Trial1	3	1	noBlindfold	counterclockwise	practice	Free	1	0.5	0	8.561554	-0.065895	-1.45058	-0.64696	0.859531510193045	0.873756	-1.194763	-0.305916
Trial1	3	1	noBlindfold	counterclockwise	practice	Free	1	0.5	0	8.581543	-0.056812	-1.4506	-0.64964	0.855611878003576	0.828227	-1.207458	-0.223869
Trial1	3	1	noBlindfold	counterclockwise	practice	Free	1	0.5	0	8.601547	-0.047126	-1.45059	-0.65227	0.851353649438669	0.820387	-1.131286	-0.171783
Trial1	3	1	noBlindfold	counterclockwise	practice	Free	1	0.5	0	8.621552	-0.037417	-1.45057	-0.65758	0.849251689311833	0.765893	-1.110127	-0.111
Trial1	3	1	noBlindfold	counterclockwise	practice	Free	1	0.5	0	8.641556	-0.016826	-1.45055	-0.66017	0.838411335740053	0.715434	-1.033954	-0.12962
Trial1	3	1	noBlindfold	counterclockwise	practice	Free	1	0.5	0	8.661545	-0.0062814	-1.45053	-0.66273	0.833985539785074	0.749464	-1.033954	-0.056481
Trial1	3	1	noBlindfold	counterclockwise	practice	Free	1	0.5	0	8.681549	0.0044884	-1.45053	-0.66529	0.829543565500904	0.70297	-1.059345	-0.038412
Trial1	3	1	noBlindfold	counterclockwise	practice	Free	1	0.5	0	8.701553	0.015795	-1.45053	-0.66771	0.824797632485288	0.745335	-1.038186	-0.032835
Trial1	3	1	noBlindfold	counterclockwise	practice	Free	1	0.5	0	8.721542	0.026983	-1.45052	-0.67253	0.822217536140908	0.753925	-1.04665	-0.04416
Trial1	3	1	noBlindfold	counterclockwise	practice	Free	1	0.5	0	8.741547	0.05042	-1.45053	-0.67487	0.81090795496186	0.817706	-1.0932	-0.057773
Trial1	3	1	noBlindfold	counterclockwise	practice	Free	1	0.5	0	8.761551	0.062354	-1.45055	-0.67712	0.806241622817467	0.812701	-1.0932	0.024073
Trial1	3	1	noBlindfold	counterclockwise	practice	Free	1	0.5	0	8.781555	0.074529	-1.45055	-0.67928	0.801527883793825	0.71463	-1.029723	0.07934
Trial1	3	1	noBlindfold	counterclockwise	practice	Free	1	0.5	0	8.801544	0.087647	-1.45053	-0.6812299	0.796309764655694	0.612614	-1.004332	0.100357
Trial1	3	1	noBlindfold	counterclockwise	practice	Free	1	0.5	0	8.821548	0.099781	-1.4505	-0.68475	0.793131665767021	0.600291	-1.004332	0.068097
Trial1	3	1	noBlindfold	counterclockwise	practice	Free	1	0.5	0	8.841553	0.12504	-1.45049	-0.68643	0.782164433663165	0.613192	-0.974709	0.04456
Trial1	3	1	noBlindfold	counterclockwise	practice	Free	1	0.5	0	8.861542	0.13813	-1.45048	-0.68806	0.777416512621041	0.574838	-1.0001	0.053373
Trial1	3	1	noBlindfold	counterclockwise	practice	Free	1	0.5	0	8.881546	0.1513	-1.45048	-0.68945	0.772614358418245	0.524167	-0.945087	0.044797
Trial1	3	1	noBlindfold	counterclockwise	practice	Free	1	0.5	0	8.90155	0.16414	-1.45048	-0.6906999	0.768028866073367	0.593566	-0.978941	0.1407
Trial1	3	1	noBlindfold	counterclockwise	practice	Free	1	0.5	0	8.921555	0.17706	-1.45049	-0.69269	0.76427070118091	0.643573	-0.936623	0.160182
Trial1	3	1	noBlindfold	counterclockwise	practice	Free	1	0.5	0	8.941544	0.20346	-1.45048	-0.69354	0.754276916464026	0.536272	-0.923928	0.047783
Trial1	3	1	noBlindfold	counterclockwise	practice	Free	1	0.5	0	8.961548	0.21687	-1.45047	-0.6943	0.749810031966814	0.485337	-0.95355	0.052704
Trial1	3	1	noBlindfold	counterclockwise	practice	Free	1	0.5	0	8.981552	0.22946	-1.45048	-0.695	0.745799491231585	0.37595	-0.966246	0.028526
Trial1	3	1	noBlindfold	counterclockwise	practice	Free	1	0.5	0	9.001556	0.24237	-1.45048	-0.69558	0.741757887708099	0.390613	-0.957782	0.076203
Trial1	3	1	noBlindfold	counterclockwise	practice	Free	1	0.5	0	9.021545	0.25558	-1.45048	-0.6964	0.738047530331847	0.452744	-0.928159	0.124961
Trial1	3	1	noBlindfold	counterclockwise	practice	Free	1	0.5	0	9.04155	0.28152	-1.45046	-0.69663	0.730086888553465	0.553643	-0.962014	0.135376
Trial1	3	1	noBlindfold	counterclockwise	practice	Free	1	0.5	0	9.061554	0.2943	-1.45048	-0.6968	0.726527855695656	0.37886	-0.978941	0.044889
Trial1	3	1	noBlindfold	counterclockwise	practice	Free	1	0.5	0	9.081543	0.30699	-1.45048	-0.69692	0.723153095384727	0.25147	-0.902769	0.048009
Trial1	3	1	noBlindfold	counterclockwise	practice	Free	1	0.5	0	9.101547	0.31989	-1.45046	-0.69695	0.719846464345755	0.294865	-0.868914	0.109946
Trial1	3	1	noBlindfold	counterclockwise	practice	Free	1	0.5	0	9.121552	0.3326	-1.45042	-0.69668	0.71650945302842	0.264143	-0.750424	0.125841
Trial1	3	1	noBlindfold	counterclockwise	practice	Free	1	0.5	0	9.141556	0.3572	-1.45032	-0.69638	0.710870579342961	0.281583	-0.559993	0.106534
Trial1	3	1	noBlindfold	counterclockwise	practice	Free	1	0.5	0	9.161545	0.36882	-1.45028	-0.69591	0.708165865601289	0.267362	-0.538834	0.219138
Trial1	3	1	noBlindfold	counterclockwise	practice	Free	1	0.5	0	9.181549	0.3807	-1.45027	-0.69524	0.705401371874193	0.232636	-0.53037	0.209051
Trial1	3	1	noBlindfold	counterclockwise	practice	Free	1	0.5	0	9.201553	0.39284	-1.45027	-0.69446	0.702679108104188	0.225516	-0.555761	0.180862
Trial1	3	1	noBlindfold	counterclockwise	practice	Free	1	0.5	0	9.221542	0.40485	-1.45028	-0.69258	0.699085518494226	0.228012	-0.619238	0.134755
Trial1	3	1	noBlindfold	counterclockwise	practice	Free	1	0.5	0	9.241547	0.42769	-1.45033	-0.69144	0.695210812040146	0.249188	-0.67002	0.19198
Trial1	3	1	noBlindfold	counterclockwise	practice	Free	1	0.5	0	9.261551	0.43891	-1.45033	-0.6901	0.692798624805541	0.373457	-0.606543	0.226169
Trial1	3	1	noBlindfold	counterclockwise	practice	Free	1	0.5	0	9.281555	0.45041	-1.4503	-0.68867	0.690453120047818	0.345736	-0.488036	0.195178
Trial1	3	1	noBlindfold	counterclockwise	practice	Free	1	0.5	0	9.301544	0.46154	-1.45026	-0.68867	0.689743077974766	0.281306	-0.509122	0.080883
Trial1	3	1	noBlindfold	counterclockwise	practice	Free	1	0.5	0	9.321548	0.4726	-1.45026	-0.68715	0.687696069411225	0.287796	-0.602202	-0.011505
Trial1	3	1	noBlindfold	counterclockwise	practice	Free	1	0.5	0	9.341553	0.49465	-1.45033	-0.68436	0.684380879214747	0.241377	-0.699534	0.041123
Trial1	3	1	noBlindfold	counterclockwise	practice	Free	1	0.5	0	9.361542	0.50525	-1.45033	-0.68306	0.683080165685675	0.145176	-0.547189	0.116456
Trial1	3	1	noBlindfold	counterclockwise	practice	Free	1	0.5	0	9.381546	0.51629	-1.45028	-0.6816	0.681794609697547	0.115537	-0.437087	0.235707
Trial1	3	1	noBlindfold	counterclockwise	practice	Free	1	0.5	0	9.40155	0.52682	-1.45021	-0.68006	0.680588683198526	-0.0078591	-0.339655	0.234443
Trial1	3	1	noBlindfold	counterclockwise	practice	Free	1	0.5	0	9.421555	0.53709	-1.45017	-0.6747	0.675718719364775	-0.057534	-0.301478	0.162406
Trial1	3	1	noBlindfold	counterclockwise	practice	Free	1	0.5	0	9.441544	0.55553	-1.45017	-0.67291	0.675197316877521	-0.134779	-0.364764	0.066519
Trial1	3	1	noBlindfold	counterclockwise	practice	Free	1	0.5	0	9.461548	0.56452	-1.45019	-0.67108	0.67417444917458	-0.085206	-0.445062	0.032368
Trial1	3	1	noBlindfold	counterclockwise	practice	Free	1	0.5	0	9.481552	0.57321	-1.45022	-0.66924	0.673232410825504	0.0087925	-0.516925	-0.02328
Trial1	3	1	noBlindfold	counterclockwise	practice	Free	1	0.5	0	9.501556	0.58192	-1.45024	-0.66776	0.672766176285784	0.142475	-0.470255	-0.189843
Trial1	3	1	noBlindfold	counterclockwise	practice	Free	1	0.5	0	9.521545	0.59025	-1.45025	-0.66548	0.671571768190337	0.21079	-0.550635	-0.238746
Trial1	3	1	noBlindfold	counterclockwise	practice	Free	1	0.5	0	9.54155	0.60693	-1.45031	-0.66478	0.673324962092349	0.309702	-0.635271	-0.245993
Trial1	3	1	noBlindfold	counterclockwise	practice	Free	1	0.5	0	9.561554	0.61508	-1.45032	-0.66429	0.674184355791203	0.219755	-0.56333	-0.190214
Trial1	3	1	noBlindfold	counterclockwise	practice	Free	1	0.5	0	9.581543	0.62314	-1.45029	-0.66386	0.675184052740987	0.166243	-0.482922	-0.071722
Trial1	3	1	noBlindfold	counterclockwise	practice	Free	1	0.5	0	9.601547	0.6313	-1.45025	-0.66348	0.676347137786859	0.039292	-0.343158	-0.032665
Trial1	3	1	noBlindfold	counterclockwise	practice	Free	1	0.5	0	9.621552	0.63899	-1.45019	-0.66258	0.677001112619383	-0.140697	-0.245746	0.026451
Trial1	3	1	noBlindfold	counterclockwise	practice	Free	1	0.5	0	9.641556	0.65355	-1.45011	-0.66201	0.679584336235568	-0.18305	-0.237157	0.152073
Trial1	3	1	noBlindfold	counterclockwise	practice	Free	1	0.5	0	9.661545	0.66014	-1.45011	-0.66142	0.680530096786849	-0.171768	-0.215942	0.039851
Trial1	3	1	noBlindfold	counterclockwise	practice	Free	1	0.5	0	9.681549	0.66638	-1.4501	-0.66083	0.681453312413968	-0.153596	-0.182035	-0.013765
Trial1	3	1	noBlindfold	counterclockwise	practice	Free	1	0.5	0	9.701553	0.67229	-1.45011	-0.66029	0.682397788156056	-0.182152	-0.317384	-0.025319
Trial1	3	1	noBlindfold	counterclockwise	practice	Free	1	0.5	0	9.721542	0.67803	-1.45015	-0.65952	0.683126163968401	-0.219106	-0.444228	-0.064637
Trial1	3	1	noBlindfold	counterclockwise	practice	Free	1	0.5	0	9.741547	0.68806	-1.45027	-0.65935	0.685644973909885	-0.134288	-0.579599	-0.156828
Trial1	3	1	noBlindfold	counterclockwise	practice	Free	1	0.5	0	9.761551	0.69268	-1.45029	-0.65929	0.686868915939201	-0.168022	-0.494959	-0.117871
Trial1	3	1	noBlindfold	counterclockwise	practice	Free	1	0.5	0	9.781555	0.6969	-1.45026	-0.65923	0.688007104077251	-0.232126	-0.465218	0.0071919
Trial1	3	1	noBlindfold	counterclockwise	practice	Free	1	0.5	0	9.801544	0.70047	-1.45022	-0.65907	0.688884238290199	-0.351499	-0.367782	0.130603
Trial1	3	1	noBlindfold	counterclockwise	practice	Free	1	0.5	0	9.821548	0.70377	-1.45019	-0.65808	0.688905993556953	-0.488234	-0.316903	0.228203
Trial1	3	1	noBlindfold	counterclockwise	practice	Free	1	0.5	0	9.841553	0.70845	-1.45015	-0.65722	0.689484986669973	-0.534967	-0.257488	0.336879
Trial1	3	1	noBlindfold	counterclockwise	practice	Free	1	0.5	0	9.861542	0.70997	-1.45014	-0.65618	0.688955458574994	-0.40627	-0.278573	0.245617
Trial1	3	1	noBlindfold	counterclockwise	practice	Free	1	0.5	0	9.881546	0.71095	-1.45013	-0.65512	0.688245681975162	-0.354062	-0.227729	0.0784
Trial1	3	1	noBlindfold	counterclockwise	practice	Free	1	0.5	0	9.90155	0.71159	-1.45011	-0.65433	0.687690405271806	-0.16615	-0.32499	-0.165364
Trial1	3	1	noBlindfold	counterclockwise	practice	Free	1	0.5	0	9.921555	0.71201	-1.45016	-0.65398	0.687486791215332	0.035104	-0.604209	-0.335245
Trial1	3	1	noBlindfold	counterclockwise	practice	Free	1	0.5	0	9.941544	0.71255	-1.45036	-0.65413	0.687796139300128	0.02667	-0.773481	-0.216793
Trial1	3	1	noBlindfold	counterclockwise	practice	Free	1	0.5	0	9.961548	0.71264	-1.4504	-0.6542	0.687890563320364	-0.044574	-0.777713	-0.147766
Trial1	3	1	noBlindfold	counterclockwise	practice	Free	1	0.5	0	9.981552	0.71264	-1.45039	-0.6542	0.687890563320364	-0.104222	-0.710004	-0.093342
Trial1	3	1	noBlindfold	counterclockwise	practice	Free	1	0.5	0	10.00156	0.71262	-1.45036	-0.65418	0.68786534479184	-0.274143	-0.587282	0.048963
Trial1	3	1	noBlindfold	counterclockwise	practice	Free	1	0.5	0	10.02155	0.71251	-1.45031	-0.6539	0.687565024894406	-0.396679	-0.540732	0.120917
Trial1	3	1	noBlindfold	counterclockwise	practice	Free	1	0.5	0	10.04155	0.7116001	-1.45027	-0.65366	0.687056025650776	-0.362765	-0.532256	0.116098
Trial1	3	1	noBlindfold	counterclockwise	practice	Free	1	0.5	0	10.06155	0.71085	-1.45028	-0.65343	0.686606487020467	-0.227889	-0.65921	0.058084
Trial1	3	1	noBlindfold	counterclockwise	practice	Free	1	0.5	0	10.08154	0.7101	-1.45032	-0.6532199	0.686176577653617	-0.085831	-0.701528	0.043475
Trial1	3	1	noBlindfold	counterclockwise	practice	Free	1	0.5	0	10.10155	0.70944	-1.45036	-0.65303	0.685793892619454	-0.114192	-0.803091	0.070232
Trial1	3	1	noBlindfold	counterclockwise	practice	Free	1	0.5	0	10.12155	0.7088799	-1.4504	-0.65284	0.685442136137935	-0.103944	-0.828482	0.05429
Trial1	3	1	noBlindfold	counterclockwise	practice	Free	1	0.5	0	10.14156	0.70806	-1.45041	-0.65285	0.685202186183759	-0.183427	-0.820019	-0.077574
Trial2	1	1	noBlindfold	counterclockwise	practice	Guided	1	-0.5	-0.5	0	-0.55267	-1.45101	-1.30011	0.801841819781849	0.012596	-2.152553	-0.124325
Trial2	1	1	noBlindfold	counterclockwise	practice	Guided	1	-0.5	-0.5	0.0002441406	-0.55266	-1.45101	-1.30011	0.801841162089318	-0.046233	-2.118699	-0.032495
Trial2	1	1	noBlindfold	counterclockwise	practice	Guided	1	-0.5	-0.5	0.02024841	-0.55266	-1.45101	-1.3001	0.801831051175226	-0.046233	-2.118699	-0.032495
Trial2	1	1	noBlindfold	counterclockwise	practice	Guided	1	-0.5	-0.5	0.04023743	-0.55265	-1.45101	-1.30009	0.801820401629103	-0.101683	-1.974818	-0.062092
Trial2	1	1	noBlindfold	counterclockwise	practice	Guided	1	-0.5	-0.5	0.0602417	-0.55266	-1.451	-1.30008	0.801811067252528	-0.191531	-1.991745	-0.046947
Trial2	1	1	noBlindfold	counterclockwise	practice	Guided	1	-0.5	-0.5	0.08024597	-0.55267	-1.451	-1.30008	0.801811724969744	-0.171262	-1.995977	-0.103064
Trial2	1	1	noBlindfold	counterclockwise	practice	Guided	1	-0.5	-0.5	0.1002502	-0.55268	-1.45101	-1.30008	0.801812382811477	-0.155685	-2.076381	-0.099776
Trial2	1	1	noBlindfold	counterclockwise	practice	Guided	1	-0.5	-0.5	0.1202393	-0.55268	-1.45101	-1.30007	0.801802509819044	-0.074518	-2.076381	-0.072692
Trial2	1	1	noBlindfold	counterclockwise	practice	Guided	1	-0.5	-0.5	0.1402435	-0.55268	-1.45103	-1.30007	0.801802509819044	0.160252	-2.173712	-0.166773
Trial2	1	1	noBlindfold	counterclockwise	practice	Guided	1	-0.5	-0.5	0.1602478	-0.55267	-1.45106	-1.30008	0.801811724969744	0.293056	-2.26258	-0.261636
Trial2	1	1	noBlindfold	counterclockwise	practice	Guided	1	-0.5	-0.5	0.1802368	-0.55264	-1.45111	-1.3001	0.801829740060156	0.482357	-2.385302	-0.394688
Trial2	1	1	noBlindfold	counterclockwise	practice	Guided	1	-0.5	-0.5	0.2002411	-0.55261	-1.45117	-1.30013	0.801857748371116	0.639602	-2.499561	-0.511551
Trial2	1	1	noBlindfold	counterclockwise	practice	Guided	1	-0.5	-0.5	0.2202454	-0.55255	-1.45123	-1.30022	0.801943622110412	0.717627	-2.52072	-0.594784
Trial2	1	1	noBlindfold	counterclockwise	practice	Guided	1	-0.5	-0.5	0.2402496	-0.5522	-1.45128	-1.30026	0.801960613769067	0.844663	-2.61382	-0.657558
Trial2	1	1	noBlindfold	counterclockwise	practice	Guided	1	-0.5	-0.5	0.2602386	-0.55192	-1.4513	-1.30028	0.801962420782412	0.807031	-2.673065	-0.664682
Trial2	1	1	noBlindfold	counterclockwise	practice	Guided	1	-0.5	-0.5	0.2802429	-0.5516	-1.45132	-1.3003	0.801961870688839	0.705783	-2.643442	-0.64045
Trial2	1	1	noBlindfold	counterclockwise	practice	Guided	1	-0.5	-0.5	0.3002472	-0.55134	-1.45132	-1.3003	0.801945183984272	0.539556	-2.579965	-0.593945
Trial2	1	1	noBlindfold	counterclockwise	practice	Guided	1	-0.5	-0.5	0.3202362	-0.55125	-1.4513	-1.30029	0.801929199850097	0.380856	-2.503793	-0.61593
Trial2	1	1	noBlindfold	counterclockwise	practice	Guided	1	-0.5	-0.5	0.3402405	-0.55122	-1.45125	-1.30029	0.801927280553716	0.114354	-2.287971	-0.489715
Trial2	1	1	noBlindfold	counterclockwise	practice	Guided	1	-0.5	-0.5	0.3602448	-0.55122	-1.45121	-1.30028	0.801917406385705	-0.046094	-2.21603	-0.422331
Trial2	1	1	noBlindfold	counterclockwise	practice	Guided	1	-0.5	-0.5	0.380249	-0.55123	-1.45116	-1.30026	0.801898059784198	-0.148232	-2.131394	-0.287053
Trial2	1	1	noBlindfold	counterclockwise	practice	Guided	1	-0.5	-0.5	0.400238	-0.55123	-1.45112	-1.30025	0.801888185625569	-0.16801	-2.127163	-0.227356
Trial2	1	1	noBlindfold	counterclockwise	practice	Guided	1	-0.5	-0.5	0.4202423	-0.55124	-1.4511	-1.30024	0.801878828498084	-0.18062	-2.139858	-0.219176
Trial2	1	1	noBlindfold	counterclockwise	practice	Guided	1	-0.5	-0.5	0.4402466	-0.55125	-1.4511	-1.30022	0.80185948602214	-0.112107	-2.220262	-0.230329
Trial2	1	1	noBlindfold	counterclockwise	practice	Guided	1	-0.5	-0.5	0.4602356	-0.55125	-1.4511	-1.30022	0.80185948602214	0.019463	-2.30913	-0.29944
Trial2	1	1	noBlindfold	counterclockwise	practice	Guided	1	-0.5	-0.5	0.4802399	-0.55125	-1.45112	-1.30021	0.801849492915732	0.124706	-2.35568	-0.354034
Trial2	1	1	noBlindfold	counterclockwise	practice	Guided	1	-0.5	-0.5	0.5002441	-0.55124	-1.45115	-1.30021	0.801848849153262	0.205239	-2.465707	-0.410932
Trial2	1	1	noBlindfold	counterclockwise	practice	Guided	1	-0.5	-0.5	0.5202484	-0.55123	-1.45119	-1.30021	0.801848213133081	0.32237	-2.533415	-0.432378
Trial2	1	1	noBlindfold	counterclockwise	practice	Guided	1	-0.5	-0.5	0.5402374	-0.55121	-1.45123	-1.30022	0.801856926986891	0.325546	-2.524952	-0.445226
Trial2	1	1	noBlindfold	counterclockwise	practice	Guided	1	-0.5	-0.5	0.5602417	-0.55118	-1.45124	-1.30022	0.801855012822501	0.391597	-2.546111	-0.466937
Trial2	1	1	noBlindfold	counterclockwise	practice	Guided	1	-0.5	-0.5	0.580246	-0.55116	-1.45126	-1.30022	0.801853738600776	0.37428	-2.609588	-0.477861
Trial2	1	1	noBlindfold	counterclockwise	practice	Guided	1	-0.5	-0.5	0.6002502	-0.55114	-1.45127	-1.30022	0.801852461072826	0.346008	-2.592661	-0.505684
Trial2	1	1	noBlindfold	counterclockwise	practice	Guided	1	-0.5	-0.5	0.6202393	-0.55113	-1.45128	-1.30023	0.801861815698088	0.300856	-2.601124	-0.542605
Trial2	1	1	noBlindfold	counterclockwise	practice	Guided	1	-0.5	-0.5	0.6402435	-0.55112	-1.45128	-1.30024	0.801871170464313	0.356572	-2.56727	-0.53183
Trial2	1	1	noBlindfold	counterclockwise	practice	Guided	1	-0.5	-0.5	0.6602478	-0.55108	-1.4513	-1.30025	0.80187861500292	0.48759	-2.711151	-0.592614
Trial2	1	1	noBlindfold	counterclockwise	practice	Guided	1	-0.5	-0.5	0.6802368	-0.55105	-1.45133	-1.30026	0.801886580050738	0.55918	-2.8508	-0.712592
Trial2	1	1	noBlindfold	counterclockwise	practice	Guided	1	-0.5	-0.5	0.7002411	-0.55102	-1.45137	-1.30028	0.801904654730206	0.742797	-2.926973	-0.844423
Trial2	1	1	noBlindfold	counterclockwise	practice	Guided	1	-0.5	-0.5	0.7202454	-0.55096	-1.45142	-1.3004	0.80202064310307	0.861061	-2.994682	-0.934755
Trial2	1	1	noBlindfold	counterclockwise	practice	Guided	1	-0.5	-0.5	0.7402496	-0.55056	-1.4515	-1.30047	0.80206504391668	1.058786	-3.100477	-1.123584
Trial2	1	1	noBlindfold	counterclockwise	practice	Guided	1	-0.5	-0.5	0.7602386	-0.5501	-1.45154	-1.30056	0.802126122611538	1.240539	-3.197808	-1.211507
Trial2	1	1	noBlindfold	counterclockwise	practice	Guided	1	-0.5	-0.5	0.7802429	-0.5493	-1.45159	-1.30063	0.802146399232274	1.375953	-3.341689	-1.367793
Trial2	1	1	noBlindfold	counterclockwise	practice	Guided	1	-0.5	-0.5	0.8002472	-0.5482	-1.45165	-1.30069	0.80213951722264	1.479193	-3.358616	-1.400753
Trial2	1	1	noBlindfold	counterclockwise	practice	Guided	1	-0.5	-0.5	0.8202362	-0.54664	-1.45168	-1.30075	0.802107032925332	1.593634	-3.379775	-1.472465
Trial2	1	1	noBlindfold	counterclockwise	practice	Guided	1	-0.5	-0.5	0.8402405	-0.54195	-1.45171	-1.30076	0.801858109820495	1.761985	-3.498266	-1.504841
Trial2	1	1	noBlindfold	counterclockwise	practice	Guided	1	-0.5	-0.5	0.8602448	-0.53879	-1.45174	-1.30079	0.801729007662851	1.798725	-3.549047	-1.591495
Trial2	1	1	noBlindfold	counterclockwise	practice	Guided	1	-0.5	-0.5	0.880249	-0.53491	-1.45178	-1.30079	0.801550652369225	1.789746	-3.536352	-1.610888
Trial2	1	1	noBlindfold	counterclockwise	practice	Guided	1	-0.5	-0.5	0.900238	-0.53026	-1.45177	-1.30078	0.801351587466753	1.751391	-3.443252	-1.568587
Trial2	1	1	noBlindfold	counterclockwise	practice	Guided	1	-0.5	-0.5	0.9202423	-0.5256	-1.45173	-1.30074	0.80114912105538	1.693077	-3.337457	-1.507981
Trial2	1	1	noBlindfold	counterclockwise	practice	Guided	1	-0.5	-0.5	0.9402466	-0.51381	-1.45163	-1.30078	0.800899130141015	1.530199	-3.214735	-1.565725
Trial2	1	1	noBlindfold	counterclockwise	practice	Guided	1	-0.5	-0.5	0.9602356	-0.50741	-1.45161	-1.30085	0.800884314069669	1.524584	-3.244358	-1.729228
Trial2	1	1	noBlindfold	counterclockwise	practice	Guided	1	-0.5	-0.5	0.9802399	-0.50062	-1.45162	-1.30089	0.80089020886088	1.520279	-3.240126	-1.816395
Trial2	1	1	noBlindfold	counterclockwise	practice	Guided	1	-0.5	-0.5	1.000244	-0.49349	-1.45162	-1.30086	0.800886506177607	1.520926	-3.231662	-1.704568
Trial2	1	1	noBlindfold	counterclockwise	practice	Guided	1	-0.5	-0.5	1.020248	-0.48605	-1.45161	-1.30086	0.800981534422701	1.484425	-3.210503	-1.641029
Trial2	1	1	noBlindfold	counterclockwise	practice	Guided	1	-0.5	-0.5	1.040237	-0.46968	-1.45165	-1.30093	0.801503596136402	1.570396	-3.439021	-1.882965
Trial2	1	1	noBlindfold	counterclockwise	practice	Guided	1	-0.5	-0.5	1.060242	-0.46149	-1.4517	-1.30101	0.801935077825984	1.654965	-3.506729	-2.06273
Trial2	1	1	noBlindfold	counterclockwise	practice	Guided	1	-0.5	-0.5	1.080246	-0.45245	-1.45174	-1.30108	0.802489970399604	1.645101	-3.417862	-2.185982
Trial2	1	1	noBlindfold	counterclockwise	practice	Guided	1	-0.5	-0.5	1.10025	-0.44334	-1.45173	-1.30111	0.803111102602101	1.662815	-3.455948	-2.194131
Trial2	1	1	noBlindfold	counterclockwise	practice	Guided	1	-0.5	-0.5	1.120239	-0.43388	-1.45174	-1.30111	0.803833899636278	1.719206	-3.646379	-2.244985
Trial2	1	1	noBlindfold	counterclockwise	practice	Guided	1	-0.5	-0.5	1.140244	-0.4135	-1.45189	-1.30112	0.80577637783692	1.861789	-3.862201	-2.230626
Trial2	1	1	noBlindfold	counterclockwise	practice	Guided	1	-0.5	-0.5	1.160248	-0.40285	-1.45193	-1.30108	0.806949363860396	1.855639	-3.874896	-2.180762
Trial2	1	1	noBlindfold	counterclockwise	practice	Guided	1	-0.5	-0.5	1.180237	-0.39113	-1.45194	-1.30103	0.808394582777989	1.72225	-3.756406	-2.026518
Trial2	1	1	noBlindfold	counterclockwise	practice	Guided	1	-0.5	-0.5	1.200241	-0.38011	-1.45189	-1.30097	0.809893004185121	1.672633	-3.629452	-1.894069
Trial2	1	1	noBlindfold	counterclockwise	practice	Guided	1	-0.5	-0.5	1.220245	-0.36848	-1.45181	-1.30097	0.811696105968779	1.507821	-3.489802	-1.946605
Trial2	1	1	noBlindfold	counterclockwise	practice	Guided	1	-0.5	-0.5	1.24025	-0.35628	-1.45174	-1.30099	0.813781545665393	1.429784	-3.384007	-1.961393
Trial2	1	1	noBlindfold	counterclockwise	practice	Guided	1	-0.5	-0.5	1.260239	-0.33227	-1.4517	-1.301	0.818372991109989	1.350581	-3.345921	-1.965314
Trial2	1	1	noBlindfold	counterclockwise	practice	Guided	1	-0.5	-0.5	1.280243	-0.32017	-1.45169	-1.30102	0.82095780987552	1.343152	-3.388239	-2.026503
Trial2	1	1	noBlindfold	counterclockwise	practice	Guided	1	-0.5	-0.5	1.300247	-0.30766	-1.45169	-1.30108	0.823846969914806	1.396372	-3.422093	-2.156302
Trial2	1	1	noBlindfold	counterclockwise	practice	Guided	1	-0.5	-0.5	1.320236	-0.29511	-1.4517	-1.30115	0.826934927113488	1.438521	-3.422093	-2.364046
Trial2	1	1	noBlindfold	counterclockwise	practice	Guided	1	-0.5	-0.5	1.34024	-0.28285	-1.45171	-1.30118	0.830086455864728	1.368898	-3.464411	-2.386707
Trial2	1	1	noBlindfold	counterclockwise	practice	Guided	1	-0.5	-0.5	1.360245	-0.25814	-1.45177	-1.30117	0.836880885175297	1.392759	-3.574438	-2.30825
Trial2	1	1	noBlindfold	counterclockwise	practice	Guided	1	-0.5	-0.5	1.380249	-0.2457	-1.45178	-1.3012	0.84058895410185	1.417839	-3.53212	-2.437812
Trial2	1	1	noBlindfold	counterclockwise	practice	Guided	1	-0.5	-0.5	1.400238	-0.23246	-1.45177	-1.30124	0.844726666480006	1.441643	-3.523657	-2.499232
Trial2	1	1	noBlindfold	counterclockwise	practice	Guided	1	-0.5	-0.5	1.420242	-0.22033	-1.45177	-1.30126	0.848665356745383	1.386225	-3.527888	-2.490846
Trial2	1	1	noBlindfold	counterclockwise	practice	Guided	1	-0.5	-0.5	1.440247	-0.20744	-1.45177	-1.30125	0.852990558012175	1.458985	-3.53212	-2.481823
Trial2	1	1	noBlindfold	counterclockwise	practice	Guided	1	-0.5	-0.5	1.460236	-0.18224	-1.45178	-1.30125	0.86195878301657	1.526502	-3.654842	-2.490914
Trial2	1	1	noBlindfold	counterclockwise	practice	Guided	1	-0.5	-0.5	1.48024	-0.16948	-1.45182	-1.30128	0.866771680542287	1.55462	-3.722551	-2.540463
Trial2	1	1	noBlindfold	counterclockwise	practice	Guided	1	-0.5	-0.5	1.500244	-0.15581	-1.45185	-1.30133	0.872121935037145	1.654511	-3.722551	-2.678072
Trial2	1	1	noBlindfold	counterclockwise	practice	Guided	1	-0.5	-0.5	1.520248	-0.14318	-1.45187	-1.30138	0.877228755017029	1.644348	-3.802955	-2.793424
Trial2	1	1	noBlindfold	counterclockwise	practice	Guided	1	-0.5	-0.5	1.540237	-0.12959	-1.4519	-1.30143	0.882889341095329	1.631918	-3.874896	-2.836599
Trial2	1	1	noBlindfold	counterclockwise	practice	Guided	1	-0.5	-0.5	1.560242	-0.10267	-1.45196	-1.30141	0.89449943790846	1.752977	-3.976459	-2.785382
Trial2	1	1	noBlindfold	counterclockwise	practice	Guided	1	-0.5	-0.5	1.580246	-0.088513	-1.45199	-1.30138	0.90085033404444	1.725085	-3.980691	-2.743435
Trial2	1	1	noBlindfold	counterclockwise	practice	Guided	1	-0.5	-0.5	1.60025	-0.074651	-1.45198	-1.30136	0.907248387564887	1.590708	-3.815651	-2.717869
Trial2	1	1	noBlindfold	counterclockwise	practice	Guided	1	-0.5	-0.5	1.620239	-0.060736	-1.45193	-1.30136	0.913854872840808	1.473488	-3.69716	-2.692751
Trial2	1	1	noBlindfold	counterclockwise	practice	Guided	1	-0.5	-0.5	1.640244	-0.046393	-1.45185	-1.3014	0.920869901603881	1.48694	-3.565975	-2.753367
Trial2	1	1	noBlindfold	counterclockwise	practice	Guided	1	-0.5	-0.5	1.660248	-0.018037	-1.45175	-1.30141	0.935171881232952	1.548353	-3.57867	-2.819549
Trial2	1	1	noBlindfold	counterclockwise	practice	Guided	1	-0.5	-0.5	1.680237	-0.0039413	-1.45178	-1.30143	0.942530772713454	1.524055	-3.684465	-2.842056
Trial2	1	1	noBlindfold	counterclockwise	practice	Guided	1	-0.5	-0.5	1.700241	0.010243	-1.45183	-1.30148	0.950114733473983	1.580914	-3.824114	-2.957445
Trial2	1	1	noBlindfold	counterclockwise	practice	Guided	1	-0.5	-0.5	1.720245	0.024519	-1.45189	-1.30155	0.957915675932614	1.710245	-3.83681	-3.110155
Trial2	1	1	noBlindfold	counterclockwise	practice	Guided	1	-0.5	-0.5	1.74025	0.053851	-1.45193	-1.3015	0.974244996261811	1.679423	-3.794492	-2.963935
Trial2	1	1	noBlindfold	counterclockwise	practice	Guided	1	-0.5	-0.5	1.760239	0.068435	-1.45191	-1.30144	0.98256013650776	1.57386	-3.663306	-2.847559
Trial2	1	1	noBlindfold	counterclockwise	practice	Guided	1	-0.5	-0.5	1.780243	0.08305699	-1.45185	-1.30142	0.991074887039598	1.494523	-3.62522	-2.81164
Trial2	1	1	noBlindfold	counterclockwise	practice	Guided	1	-0.5	-0.5	1.800247	0.098097	-1.45181	-1.30143	1.00000502062028	1.386869	-3.637915	-2.866098
Trial2	1	1	noBlindfold	counterclockwise	practice	Guided	1	-0.5	-0.5	1.820236	0.1126	-1.45181	-1.30147	1.00877787168368	1.372669	-3.684465	-2.956523
Trial2	1	1	noBlindfold	counterclockwise	practice	Guided	1	-0.5	-0.5	1.84024	0.12746	-1.45182	-1.30146	1.01786257973786	1.39601	-3.680233	-2.969917
Trial2	1	1	noBlindfold	counterclockwise	practice	Guided	1	-0.5	-0.5	1.860245	0.15659	-1.45188	-1.30144	1.03605816528546	1.525715	-3.819883	-2.936207
Trial2	1	1	noBlindfold	counterclockwise	practice	Guided	1	-0.5	-0.5	1.880249	0.17049	-1.45189	-1.30141	1.04489949294819	1.613096	-3.739478	-2.812644
Trial2	1	1	noBlindfold	counterclockwise	practice	Guided	1	-0.5	-0.5	1.900238	0.18525	-1.45187	-1.30139	1.05441614455728	1.609155	-3.629452	-2.78546
Trial2	1	1	noBlindfold	counterclockwise	practice	Guided	1	-0.5	-0.5	1.920242	0.20002	-1.45182	-1.30142	1.064096788171	1.543703	-3.629452	-2.787386
Trial2	1	1	noBlindfold	counterclockwise	practice	Guided	1	-0.5	-0.5	1.940247	0.22853	-1.45183	-1.30142	1.08306506792264	1.33251	-3.74371	-2.882622
Trial2	1	1	noBlindfold	counterclockwise	practice	Guided	1	-0.5	-0.5	1.960236	0.24261	-1.45185	-1.3014	1.09257112628995	1.307171	-3.659074	-2.825429
Trial2	1	1	noBlindfold	counterclockwise	practice	Guided	1	-0.5	-0.5	1.98024	0.257	-1.45184	-1.30137	1.10238048073838	1.318035	-3.633683	-2.745988
Trial2	1	1	noBlindfold	counterclockwise	practice	Guided	1	-0.5	-0.5	2.000244	0.27128	-1.45183	-1.30134	1.11221337605416	1.338003	-3.633683	-2.675323
Trial2	1	1	noBlindfold	counterclockwise	practice	Guided	1	-0.5	-0.5	2.020248	0.28464	-1.45182	-1.30132	1.12150515648474	1.370557	-3.612524	-2.612222
Trial2	1	1	noBlindfold	counterclockwise	practice	Guided	1	-0.5	-0.5	2.040237	0.30442	-1.45181	-1.30133	1.13543887539827	2.257069	-3.587134	-2.839383
Trial2	1	1	noBlindfold	counterclockwise	practice	Guided	1	-0.5	-0.5	2.060242	0.30318	-1.45181	-1.30139	1.13460297166546	3.498529	-3.980691	-3.015482
Trial2	1	1	noBlindfold	counterclockwise	practice	Guided	1	-0.5	-0.5	2.080246	0.30246	-1.45189	-1.30143	1.13412173040364	3.980844	-4.581607	-3.515205
Trial2	1	1	noBlindfold	counterclockwise	practice	Guided	1	-0.5	-0.5	2.10025	0.3024	-1.45201	-1.3015	1.1341287978648	3.699637	-5.034409	-3.781011
Trial2	1	1	noBlindfold	counterclockwise	practice	Guided	1	-0.5	-0.5	2.120239	0.30231	-1.45214	-1.30171	1.13421351923444	3.03811	-5.009018	-4.082811
Trial2	1	1	noBlindfold	counterclockwise	practice	Guided	1	-0.5	-0.5	2.140244	0.30196	-1.45226	-1.30174	1.13398710090785	2.129525	-4.522361	-4.227575
Trial2	1	1	noBlindfold	counterclockwise	practice	Guided	1	-0.5	-0.5	2.160248	0.3018	-1.45224	-1.30173	1.13386688850304	2.026575	-3.90875	-3.583836
Trial2	1	1	noBlindfold	counterclockwise	practice	Guided	1	-0.5	-0.5	2.180237	0.30173	-1.45216	-1.30167	1.13377507130227	2.226689	-3.269749	-2.902271
Trial2	1	1	noBlindfold	counterclockwise	practice	Guided	1	-0.5	-0.5	2.200241	0.30165	-1.45198	-1.30161	1.13367600469556	2.480495	-2.935436	-2.387555
Trial2	1	1	noBlindfold	counterclockwise	practice	Guided	1	-0.5	-0.5	2.220245	0.30161	-1.45184	-1.30158	1.13362656628696	2.664607	-3.180881	-2.320652
Trial2	1	1	noBlindfold	counterclockwise	practice	Guided	1	-0.5	-0.5	2.24025	0.30159	-1.45183	-1.30157	1.13360526094631	2.769892	-3.388239	-2.600785
Trial2	1	1	noBlindfold	counterclockwise	practice	Guided	1	-0.5	-0.5	2.260239	0.30157	-1.45183	-1.30157	1.13359112058992	2.749333	-4.25999	-3.037186
Trial2	1	1	noBlindfold	counterclockwise	practice	Guided	1	-0.5	-0.5	2.280243	0.30156	-1.45188	-1.30156	1.13357695924882	2.820511	-4.649315	-3.017296
Trial2	1	1	noBlindfold	counterclockwise	practice	Guided	1	-0.5	-0.5	2.300247	0.30155	-1.45196	-1.30155	1.13356281898115	2.995467	-4.678938	-2.959201
Trial2	1	1	noBlindfold	counterclockwise	practice	Guided	1	-0.5	-0.5	2.320236	0.30155	-1.452	-1.30154	1.13355582262628	3.22191	-4.454653	-2.687244
Trial2	1	1	noBlindfold	counterclockwise	practice	Guided	1	-0.5	-0.5	2.34024	0.30156	-1.452	-1.30144	1.1334921629648	3.470592	-4.221904	-2.249163
Trial2	1	1	noBlindfold	counterclockwise	practice	Guided	1	-0.5	-0.5	2.360245	0.30159	-1.45199	-1.30126	1.13338612126644	3.806085	-3.443252	-1.262845
Trial2	1	1	noBlindfold	counterclockwise	practice	Guided	1	-0.5	-0.5	2.380249	0.30165	-1.45189	-1.30102	1.13325883812223	3.69132	-3.058159	-0.82962
Trial2	1	1	noBlindfold	counterclockwise	practice	Guided	1	-0.5	-0.5	2.400238	0.3017	-1.45175	-1.30079	1.13313177617192	3.673803	-2.931205	-0.42882
Trial2	1	1	noBlindfold	counterclockwise	practice	Guided	1	-0.5	-0.5	2.420242	0.30173	-1.45162	-1.30058	1.13300458074828	3.587207	-2.816946	-0.054539
Trial2	1	1	noBlindfold	counterclockwise	practice	Guided	1	-0.5	-0.5	2.440247	0.30174	-1.45155	-1.30023	1.13276436543964	3.500786	-2.8508	0.293453
Trial2	1	1	noBlindfold	counterclockwise	practice	Guided	1	-0.5	-0.5	2.460236	0.30176	-1.45149	-1.29993	1.13256667981213	3.652305	-2.863496	1.134052
Trial2	1	1	noBlindfold	counterclockwise	practice	Guided	1	-0.5	-0.5	2.48024	0.30179	-1.45144	-1.29917	1.13205119980008	3.689194	-2.698456	1.571894
Trial2	1	1	noBlindfold	counterclockwise	practice	Guided	1	-0.5	-0.5	2.500244	0.30182	-1.45138	-1.29782	1.13111989919256	3.740504	-2.61382	1.866299
Trial2	1	1	noBlindfold	counterclockwise	practice	Guided	1	-0.5	-0.5	2.520248	0.30184	-1.45133	-1.29562	1.12958342546055	3.739963	-2.588429	1.879015
Trial2	1	1	noBlindfold	counterclockwise	practice	Guided	1	-0.5	-0.5	2.540237	0.30186	-1.45132	-1.28913	1.12503581299009	3.770245	-2.723846	1.863362
Trial2	1	1	noBlindfold	counterclockwise	practice	Guided	1	-0.5	-0.5	2.560242	0.3019	-1.45138	-1.2849	1.12210139495455	3.845727	-2.82541	1.981083
Trial2	1	1	noBlindfold	counterclockwise	practice	Guided	1	-0.5	-0.5	2.580246	0.30192	-1.45139	-1.27985	1.11858916193061	3.8987	-2.795787	2.13166
Trial2	1	1	noBlindfold	counterclockwise	practice	Guided	1	-0.5	-0.5	2.60025	0.30194	-1.45139	-1.27382	1.11440792710033	3.917467	-2.736542	2.289322
Trial2	1	1	noBlindfold	counterclockwise	practice	Guided	1	-0.5	-0.5	2.620239	0.30195	-1.45136	-1.26646	1.10931720319098	3.884426	-2.677297	2.402414
Trial2	1	1	noBlindfold	counterclockwise	practice	Guided	1	-0.5	-0.5	2.640244	0.30195	-1.45135	-1.24927	1.09751049709535	3.833765	-2.673065	2.362409
Trial2	1	1	noBlindfold	counterclockwise	practice	Guided	1	-0.5	-0.5	2.660248	0.30195	-1.45142	-1.23943	1.09081642214735	3.935218	-2.994682	1.956241
Trial2	1	1	noBlindfold	counterclockwise	practice	Guided	1	-0.5	-0.5	2.680237	0.30196	-1.4515	-1.22937	1.08402971446606	3.876617	-3.024304	1.937083
Trial2	1	1	noBlindfold	counterclockwise	practice	Guided	1	-0.5	-0.5	2.700241	0.30195	-1.45152	-1.21849	1.07673195431195	3.809739	-2.914277	1.913335
Trial2	1	1	noBlindfold	counterclockwise	practice	Guided	1	-0.5	-0.5	2.720245	0.30193	-1.45149	-1.1951	1.06125199629441	3.907337	-3.020072	2.108264
Trial2	1	1	noBlindfold	counterclockwise	practice	Guided	1	-0.5	-0.5	2.74025	0.30191	-1.45151	-1.18322	1.0534938427657	3.830539	-3.007377	1.813349
Trial2	1	1	noBlindfold	counterclockwise	practice	Guided	1	-0.5	-0.5	2.760239	0.30192	-1.45151	-1.1707	1.04542532469263	3.783234	-3.125867	1.726938
Trial2	1	1	noBlindfold	counterclockwise	practice	Guided	1	-0.5	-0.5	2.780243	0.3019	-1.45153	-1.15767	1.03709858046528	3.777763	-3.113172	1.553309
Trial2	1	1	noBlindfold	counterclockwise	practice	Guided	1	-0.5	-0.5	2.800247	0.30188	-1.45155	-1.14479	1.02896336029732	3.747083	-3.163954	1.675135
Trial2	1	1	noBlindfold	counterclockwise	practice	Guided	1	-0.5	-0.5	2.820236	0.30186	-1.45157	-1.11767	1.01217378404901	3.599794	-3.121636	1.749652
Trial2	1	1	noBlindfold	counterclockwise	practice	Guided	1	-0.5	-0.5	2.84024	0.30175	-1.45154	-1.10379	1.00367598733974	3.389044	-2.939668	1.720028
Trial2	1	1	noBlindfold	counterclockwise	practice	Guided	1	-0.5	-0.5	2.860245	0.30171	-1.4515	-1.08919	0.994929044165783	3.402859	-2.994682	1.691232
Trial2	1	1	noBlindfold	counterclockwise	practice	Guided	1	-0.5	-0.5	2.880249	0.30168	-1.4515	-1.0743	0.986159910201271	3.233779	-3.041231	1.680063
Trial2	1	1	noBlindfold	counterclockwise	practice	Guided	1	-0.5	-0.5	2.900238	0.30164	-1.45151	-1.06009	0.977919957492838	3.210379	-2.969291	1.556822
Trial2	1	1	noBlindfold	counterclockwise	practice	Guided	1	-0.5	-0.5	2.920242	0.3016	-1.45151	-1.04482	0.969222102368502	3.173161	-3.032768	1.606015
Trial2	1	1	noBlindfold	counterclockwise	practice	Guided	1	-0.5	-0.5	2.940247	0.30159	-1.45153	-1.01407	0.952268093011059	3.192286	-3.041231	1.552075
Trial2	1	1	noBlindfold	counterclockwise	practice	Guided	1	-0.5	-0.5	2.960236	0.3016	-1.45155	-0.999	0.944226449324014	3.157837	-3.015841	1.657088
Trial2	1	1	noBlindfold	counterclockwise	practice	Guided	1	-0.5	-0.5	2.98024	0.30158	-1.45155	-0.98274	0.935718124488452	3.081032	-3.020072	1.681102
Trial2	1	1	noBlindfold	counterclockwise	practice	Guided	1	-0.5	-0.5	3.000244	0.30155	-1.45155	-0.96634	0.927337805002476	3.030854	-3.003145	1.605484
Trial2	1	1	noBlindfold	counterclockwise	practice	Guided	1	-0.5	-0.5	3.020248	0.30151	-1.45152	-0.95041	0.919395162982704	2.912883	-2.956595	1.338153
Trial2	1	1	noBlindfold	counterclockwise	practice	Guided	1	-0.5	-0.5	3.040237	0.30148	-1.45151	-0.91852	0.904173214107963	2.890146	-3.058159	1.396324
Trial2	1	1	noBlindfold	counterclockwise	practice	Guided	1	-0.5	-0.5	3.060242	0.30144	-1.45154	-0.90238	0.896780759442273	2.874378	-3.024304	1.532197
Trial2	1	1	noBlindfold	counterclockwise	practice	Guided	1	-0.5	-0.5	3.080246	0.30142	-1.45152	-0.88537	0.889260406628782	2.708667	-2.998913	1.830207
Trial2	1	1	noBlindfold	counterclockwise	practice	Guided	1	-0.5	-0.5	3.100235	0.30139	-1.45148	-0.86835	0.881990714013027	2.686227	-2.842337	1.854919
Trial2	1	1	noBlindfold	counterclockwise	practice	Guided	1	-0.5	-0.5	3.120239	0.30135	-1.45145	-0.85039	0.874605591562506	2.578787	-2.812714	1.693735
Trial2	1	1	noBlindfold	counterclockwise	practice	Guided	1	-0.5	-0.5	3.140244	0.30131	-1.45144	-0.81494	0.860979062727653	2.521842	-3.066622	1.647141
Trial2	1	1	noBlindfold	counterclockwise	practice	Guided	1	-0.5	-0.5	3.160248	0.30126	-1.45152	-0.79702	0.854539896401634	2.518271	-3.113172	1.518271
Trial2	1	1	noBlindfold	counterclockwise	practice	Guided	1	-0.5	-0.5	3.180237	0.30124	-1.45154	-0.77824	0.848176285566838	2.477214	-3.282444	1.770887
Trial2	1	1	noBlindfold	counterclockwise	practice	Guided	1	-0.5	-0.5	3.200241	0.30122	-1.45156	-0.7597	0.842257429894445	2.466761	-3.037	1.769859
Trial2	1	1	noBlindfold	counterclockwise	practice	Guided	1	-0.5	-0.5	3.220245	0.30122	-1.45152	-0.74043	0.836516629682154	2.424522	-3.020072	1.519249
Trial2	1	1	noBlindfold	counterclockwise	practice	Guided	1	-0.5	-0.5	3.24025	0.30124	-1.45153	-0.70257	0.826450329118619	2.535702	-3.261285	1.371733
Trial2	1	1	noBlindfold	counterclockwise	practice	Guided	1	-0.5	-0.5	3.260239	0.30127	-1.45168	-0.68465	0.822270788611624	2.477499	-3.434789	1.365877
Trial2	1	1	noBlindfold	counterclockwise	practice	Guided	1	-0.5	-0.5	3.280243	0.30125	-1.45171	-0.66508	0.818078811564325	2.29999	-3.362848	1.447097
Trial2	1	1	noBlindfold	counterclockwise	practice	Guided	1	-0.5	-0.5	3.300247	0.30121	-1.45168	-0.64726	0.81463059135713	2.261956	-3.261285	1.255022
Trial2	1	1	noBlindfold	counterclockwise	practice	Guided	1	-0.5	-0.5	3.320236	0.30117	-1.45164	-0.62907	0.811500111777458	2.399972	-3.430557	1.198039
Trial2	1	1	noBlindfold	counterclockwise	practice	Guided	1	-0.5	-0.5	3.34024	0.30116	-1.45166	-0.59247	0.806478771764562	2.406962	-3.400934	1.084184
Trial2	1	1	noBlindfold	counterclockwise	practice	Guided	1	-0.5	-0.5	3.360245	0.30119	-1.45168	-0.57535	0.804725430634268	2.317903	-3.46018	1.500217
Trial2	1	1	noBlindfold	counterclockwise	practice	Guided	1	-0.5	-0.5	3.380249	0.30118	-1.45168	-0.55662	0.803178202600567	2.311034	-3.290908	1.462037
Trial2	1	1	noBlindfold	counterclockwise	practice	Guided	1	-0.5	-0.5	3.400238	0.30116	-1.45164	-0.53965	0.802140529960525	2.248424	-3.290908	1.162888
Trial2	1	1	noBlindfold	counterclockwise	practice	Guided	1	-0.5	-0.5	3.420242	0.30114	-1.45165	-0.52198	0.801441473877221	2.246677	-3.430557	1.014809
Trial2	1	1	noBlindfold	counterclockwise	practice	Guided	1	-0.5	-0.5	3.440247	0.30114	-1.4517	-0.48894	0.80121635017194	2.274853	-3.591365	0.952862
Trial2	1	1	noBlindfold	counterclockwise	practice	Guided	1	-0.5	-0.5	3.460236	0.30112	-1.45177	-0.47279	0.801581972834485	2.186799	-3.426325	1.276709
Trial2	1	1	noBlindfold	counterclockwise	practice	Guided	1	-0.5	-0.5	3.48024	0.3011	-1.45173	-0.45614	0.802299748159293	2.158013	-3.265517	1.441041
Trial2	1	1	noBlindfold	counterclockwise	practice	Guided	1	-0.5	-0.5	3.500244	0.30108	-1.45169	-0.43999	0.803324558557551	2.112672	-3.405166	1.33184
Trial2	1	1	noBlindfold	counterclockwise	practice	Guided	1	-0.5	-0.5	3.520248	0.30105	-1.4517	-0.42348	0.804696479451402	2.016632	-3.451716	1.208949
Trial2	1	1	noBlindfold	counterclockwise	practice	Guided	1	-0.5	-0.5	3.540237	0.30103	-1.45171	-0.39138	0.808360921050713	2.018118	-3.464411	1.264356
Trial2	1	1	noBlindfold	counterclockwise	practice	Guided	1	-0.5	-0.5	3.560242	0.301	-1.45177	-0.3722	0.811131207235979	2.047099	-3.582902	1.541577
Trial2	1	1	noBlindfold	counterclockwise	practice	Guided	1	-0.5	-0.5	3.580246	0.30101	-1.45177	-0.35921	0.813288886340795	2.037005	-3.561743	1.482092
Trial2	1	1	noBlindfold	counterclockwise	practice	Guided	1	-0.5	-0.5	3.600235	0.30102	-1.45177	-0.34341	0.816182245585594	2.109508	-3.502498	1.290871
Trial2	1	1	noBlindfold	counterclockwise	practice	Guided	1	-0.5	-0.5	3.620239	0.30105	-1.45178	-0.32733	0.819448622853458	2.135724	-3.676001	1.271196
Trial2	1	1	noBlindfold	counterclockwise	practice	Guided	1	-0.5	-0.5	3.640244	0.30108	-1.45183	-0.29721	0.826349164048241	2.166179	-3.709856	1.162778
Trial2	1	1	noBlindfold	counterclockwise	practice	Guided	1	-0.5	-0.5	3.660248	0.30106	-1.45189	-0.28208	0.830172443436582	1.944843	-3.726783	1.35598
Trial2	1	1	noBlindfold	counterclockwise	practice	Guided	1	-0.5	-0.5	3.680237	0.30102	-1.45185	-0.26645	0.834373203547106	2.020326	-3.515193	1.457279
Trial2	1	1	noBlindfold	counterclockwise	practice	Guided	1	-0.5	-0.5	3.700241	0.30098	-1.45177	-0.25121	0.838728457349805	1.79349	-3.362848	1.501643
Trial2	1	1	noBlindfold	counterclockwise	practice	Guided	1	-0.5	-0.5	3.720245	0.30095	-1.45171	-0.23597	0.843346148229513	1.907364	-3.506729	1.333665
Trial2	1	1	noBlindfold	counterclockwise	practice	Guided	1	-0.5	-0.5	3.74025	0.30095	-1.45174	-0.20509	0.85351788866408	1.974707	-3.540584	1.252428
Trial2	1	1	noBlindfold	counterclockwise	practice	Guided	1	-0.5	-0.5	3.760239	0.30101	-1.45178	-0.18924	0.859179128066505	1.986553	-3.455948	1.524696
Trial2	1	1	noBlindfold	counterclockwise	practice	Guided	1	-0.5	-0.5	3.780243	0.30101	-1.45175	-0.17373	0.864909888168046	2.065442	-3.515193	1.519369
Trial2	1	1	noBlindfold	counterclockwise	practice	Guided	1	-0.5	-0.5	3.800247	0.301	-1.45172	-0.15826	0.87085430710582	1.941389	-3.371312	1.315366
Trial2	1	1	noBlindfold	counterclockwise	practice	Guided	1	-0.5	-0.5	3.820236	0.30098	-1.4517	-0.14254	0.877124055710781	1.932343	-3.27398	1.065183
Trial2	1	1	noBlindfold	counterclockwise	practice	Guided	1	-0.5	-0.5	3.84024	0.30097	-1.45169	-0.11285	0.889628065867885	1.920369	-3.53212	1.047881
Trial2	1	1	noBlindfold	counterclockwise	practice	Guided	1	-0.5	-0.5	3.860245	0.30099	-1.45174	-0.098233	0.896103636470309	1.98532	-3.489802	1.2719
Trial2	1	1	noBlindfold	counterclockwise	practice	Guided	1	-0.5	-0.5	3.880249	0.301	-1.45174	-0.08277401	0.903149228357705	2.018143	-3.523657	1.290719
Trial2	1	1	noBlindfold	counterclockwise	practice	Guided	1	-0.5	-0.5	3.900238	0.301	-1.45177	-0.068672	0.909749878198073	1.921843	-3.494034	1.349751
Trial2	1	1	noBlindfold	counterclockwise	practice	Guided	1	-0.5	-0.5	3.920242	0.30098	-1.45176	-0.054268	0.916649322266394	1.766571	-3.553279	1.232056
Trial2	1	1	noBlindfold	counterclockwise	practice	Guided	1	-0.5	-0.5	3.940247	0.30092	-1.45176	-0.026075	0.930632967253292	1.69794	-3.481339	0.930252
Trial2	1	1	noBlindfold	counterclockwise	practice	Guided	1	-0.5	-0.5	3.960236	0.30088	-1.45175	-0.012286	0.937695976370573	1.80994	-3.53212	0.950963
Trial2	1	1	noBlindfold	counterclockwise	practice	Guided	1	-0.5	-0.5	3.98024	0.30091	-1.45177	0.0009374	0.944666661019709	1.910344	-3.549047	1.227408
Trial2	1	1	noBlindfold	counterclockwise	practice	Guided	1	-0.5	-0.5	4.000244	0.30095	-1.45177	0.01437	0.951891477307668	1.96244	-3.53212	1.115863
Trial2	1	1	noBlindfold	counterclockwise	practice	Guided	1	-0.5	-0.5	4.020248	0.301	-1.45178	0.0268	0.958707065586554	2.027785	-3.667538	1.161792
Trial2	1	1	noBlindfold	counterclockwise	practice	Guided	1	-0.5	-0.5	4.040237	0.30102	-1.4518	0.051755	0.972659559492464	2.061155	-3.561743	1.002679
Trial2	1	1	noBlindfold	counterclockwise	practice	Guided	1	-0.5	-0.5	4.060242	0.30098	-1.45181	0.063647	0.979421720173242	1.903724	-3.608293	0.762025
Trial2	1	1	noBlindfold	counterclockwise	practice	Guided	1	-0.5	-0.5	4.080246	0.30095	-1.45181	0.074433	0.985644032042828	1.827718	-3.540584	0.838846
Trial2	1	1	noBlindfold	counterclockwise	practice	Guided	1	-0.5	-0.5	4.100235	0.30092	-1.45178	0.085676	0.992214286571371	1.822741	-3.527888	1.101463
Trial2	1	1	noBlindfold	counterclockwise	practice	Guided	1	-0.5	-0.5	4.120239	0.3009	-1.45176	0.096559	0.99866084016776	1.760357	-3.379775	1.24252
Trial2	1	1	noBlindfold	counterclockwise	practice	Guided	1	-0.5	-0.5	4.140244	0.3009	-1.45172	0.11863	1.01199995348813	1.827213	-3.324762	1.258823
Trial2	1	1	noBlindfold	counterclockwise	practice	Guided	1	-0.5	-0.5	4.160248	0.30092	-1.45169	0.12941	1.01864113428984	1.839752	-3.333226	1.175104
Trial2	1	1	noBlindfold	counterclockwise	practice	Guided	1	-0.5	-0.5	4.180237	0.30093	-1.45168	0.1405	1.02553845170189	1.839964	-3.472875	1.251549
Trial2	1	1	noBlindfold	counterclockwise	practice	Guided	1	-0.5	-0.5	4.200241	0.30091	-1.45171	0.15117	1.03222051481756	1.775061	-3.388239	1.193294
Trial2	1	1	noBlindfold	counterclockwise	practice	Guided	1	-0.5	-0.5	4.220245	0.3009	-1.45171	0.16196	1.03905334758505	1.813263	-3.333226	1.02594
Trial2	1	1	noBlindfold	counterclockwise	practice	Guided	1	-0.5	-0.5	4.24025	0.30089	-1.4517	0.18256	1.05228938000317	1.821682	-3.447484	1.107078
Trial2	1	1	noBlindfold	counterclockwise	practice	Guided	1	-0.5	-0.5	4.260239	0.30092	-1.45172	0.19324	1.05927075613962	1.914894	-3.515193	1.423588
Trial2	1	1	noBlindfold	counterclockwise	practice	Guided	1	-0.5	-0.5	4.280243	0.30094	-1.45173	0.20372	1.06617387789487	1.911182	-3.41363	1.417377
Trial2	1	1	noBlindfold	counterclockwise	practice	Guided	1	-0.5	-0.5	4.300247	0.30095	-1.45171	0.21418	1.07311413634328	1.879635	-3.430557	1.288775
Trial2	1	1	noBlindfold	counterclockwise	practice	Guided	1	-0.5	-0.5	4.320236	0.30093	-1.45171	0.22485	1.08022977893251	1.784499	-3.53212	1.161084
Trial2	1	1	noBlindfold	counterclockwise	practice	Guided	1	-0.5	-0.5	4.34024	0.30091	-1.45172	0.24494	1.09379724906211	1.823919	-3.324762	0.972626
Trial2	1	1	noBlindfold	counterclockwise	practice	Guided	1	-0.5	-0.5	4.360245	0.30089	-1.45177	0.25465	1.10041874192635	1.943174	-3.464411	0.958046
Trial2	1	1	noBlindfold	counterclockwise	practice	Guided	1	-0.5	-0.5	4.380249	0.30093	-1.45176	0.2645	1.10722587481111	1.946875	-3.561743	1.127932
Trial2	1	1	noBlindfold	counterclockwise	practice	Guided	1	-0.5	-0.5	4.400238	0.30094	-1.45178	0.27413	1.1139040044694	1.831559	-3.498266	1.384764
Trial2	1	1	noBlindfold	counterclockwise	practice	Guided	1	-0.5	-0.5	4.420242	0.30092	-1.45175	0.28393	1.1207225636489	1.73757	-3.371312	1.477435
Trial2	1	1	noBlindfold	counterclockwise	practice	Guided	1	-0.5	-0.5	4.440247	0.30086	-1.45171	0.30275	1.13392427819321	1.57421	-3.451716	1.43928
Trial2	1	1	noBlindfold	counterclockwise	practice	Guided	1	-0.5	-0.5	4.460236	0.30077	-1.45165	0.30318	1.13416517651502	1.456814	-3.506729	1.971504
Trial2	1	1	noBlindfold	counterclockwise	practice	Guided	1	-0.5	-0.5	4.48024	0.30077	-1.45166	0.30248	1.13366956850144	1.178503	-3.197808	3.626404
Trial2	1	1	noBlindfold	counterclockwise	practice	Guided	1	-0.5	-0.5	4.500244	0.30075	-1.45151	0.30216	1.13342897762245	1.447082	-2.338753	3.437189
Trial2	1	1	noBlindfold	counterclockwise	practice	Guided	1	-0.5	-0.5	4.520248	0.30073	-1.45147	0.30211	1.13337943664391	1.125448	-3.540584	3.566093
Trial2	1	1	noBlindfold	counterclockwise	practice	Guided	1	-0.5	-0.5	4.540237	0.30072	-1.45145	0.30194	1.1332520825063	1.039094	-1.949427	3.220623
Trial2	1	1	noBlindfold	counterclockwise	practice	Guided	1	-0.5	-0.5	4.560242	0.30066	-1.45131	0.3019	1.13318139204125	0.908886	-2.812714	3.054201
Trial2	1	1	noBlindfold	counterclockwise	practice	Guided	1	-0.5	-0.5	4.580246	0.30065	-1.45131	0.30185	1.13313892864746	1.247223	-2.224494	2.892583
Trial2	1	1	noBlindfold	counterclockwise	practice	Guided	1	-0.5	-0.5	4.600235	0.30065	-1.45131	0.30182	1.13311771311166	1.247223	-2.901582	2.892583
Trial2	1	1	noBlindfold	counterclockwise	practice	Guided	1	-0.5	-0.5	4.620239	0.30065	-1.45132	0.3018	1.13310356261164	1.225199	-2.816946	2.908369
Trial2	1	1	noBlindfold	counterclockwise	practice	Guided	1	-0.5	-0.5	4.640244	0.30065	-1.45132	0.30174	1.1330610910811	1.046619	-2.626515	2.920102
Trial2	1	1	noBlindfold	counterclockwise	practice	Guided	1	-0.5	-0.5	4.660248	0.30062	-1.45133	0.30168	1.13299743513137	0.283995	-2.465707	2.756873
Trial2	1	1	noBlindfold	counterclockwise	practice	Guided	1	-0.5	-0.5	4.680237	0.30053	-1.45129	0.30157	1.1328560232044	-0.164594	-2.271044	2.665351
Trial2	1	1	noBlindfold	counterclockwise	practice	Guided	1	-0.5	-0.5	4.700241	0.30035	-1.45125	0.30149	1.13267222681379	-0.574535	-2.461475	2.647945
Trial2	1	1	noBlindfold	counterclockwise	practice	Guided	1	-0.5	-0.5	4.720245	0.30016	-1.45123	0.30143	1.13249548998913	-0.919843	-2.194871	2.689067
Trial2	1	1	noBlindfold	counterclockwise	practice	Guided	1	-0.5	-0.5	4.74025	0.29986	-1.45114	0.30141	1.13226939903881	-1.214591	-2.089076	2.720238
Trial2	1	1	noBlindfold	counterclockwise	practice	Guided	1	-0.5	-0.5	4.760239	0.29811	-1.45106	0.30145	1.13106220446817	-1.478727	-2.038295	2.948378
Trial2	1	1	noBlindfold	counterclockwise	practice	Guided	1	-0.5	-0.5	4.780243	0.29642	-1.45105	0.30147	1.1298844899247	-1.754081	-2.228726	2.968479
Trial2	1	1	noBlindfold	counterclockwise	practice	Guided	1	-0.5	-0.5	4.800247	0.29398	-1.4511	0.30142	1.12813042938593	-1.967779	-2.321825	2.805746
Trial2	1	1	noBlindfold	counterclockwise	practice	Guided	1	-0.5	-0.5	4.820236	0.29038	-1.45113	0.30135	1.12554980547928	-2.145604	-2.199103	2.646966
Trial2	1	1	noBlindfold	counterclockwise	practice	Guided	1	-0.5	-0.5	4.84024	0.28604	-1.45111	0.30127	1.12244933967804	-2.202578	-2.139858	2.581149
Trial2	1	1	noBlindfold	counterclockwise	practice	Guided	1	-0.5	-0.5	4.860245	0.27339	-1.45102	0.30123	1.1135984783963	-2.040496	-2.017136	2.433078
Trial2	1	1	noBlindfold	counterclockwise	practice	Guided	1	-0.5	-0.5	4.880249	0.26555	-1.45102	0.30115	1.10811016794333	-1.822722	-2.169481	2.293429
Trial2	1	1	noBlindfold	counterclockwise	practice	Guided	1	-0.5	-0.5	4.900238	0.25637	-1.45109	0.30109	1.10174442607616	-1.616694	-2.35568	2.09251
Trial2	1	1	noBlindfold	counterclockwise	practice	Guided	1	-0.5	-0.5	4.920242	0.24741	-1.45116	0.30107	1.09559794614255	-1.511539	-2.541879	2.134404
Trial2	1	1	noBlindfold	counterclockwise	practice	Guided	1	-0.5	-0.5	4.940247	0.23774	-1.45125	0.30116	1.08909026743055	-1.50663	-2.563038	2.213408
Trial2	1	1	noBlindfold	counterclockwise	practice	Guided	1	-0.5	-0.5	4.960236	0.21699	-1.45124	0.30124	1.07520239238807	-1.40242	-2.397998	2.489326
Trial2	1	1	noBlindfold	counterclockwise	practice	Guided	1	-0.5	-0.5	4.98024	0.20597	-1.45121	0.3013	1.0679304032954	-1.376233	-2.342984	2.607089
Trial2	1	1	noBlindfold	counterclockwise	practice	Guided	1	-0.5	-0.5	5.000244	0.195	-1.45116	0.30136	1.06075580515121	-1.42097	-2.182176	2.714069
Trial2	1	1	noBlindfold	counterclockwise	practice	Guided	1	-0.5	-0.5	5.020248	0.1837	-1.45111	0.30144	1.05344756792961	-1.488049	-2.203335	2.875614
Trial2	1	1	noBlindfold	counterclockwise	practice	Guided	1	-0.5	-0.5	5.040237	0.17161	-1.4511	0.30153	1.04571044542167	-1.633645	-2.14409	3.00142
Trial2	1	1	noBlindfold	counterclockwise	practice	Guided	1	-0.5	-0.5	5.060242	0.14671	-1.45109	0.30152	1.02988742588026	-1.549569	-2.279507	3.065454
Trial2	1	1	noBlindfold	counterclockwise	practice	Guided	1	-0.5	-0.5	5.080246	0.13366	-1.45111	0.30151	1.02173543058447	-1.34562	-2.207567	2.984015
Trial2	1	1	noBlindfold	counterclockwise	practice	Guided	1	-0.5	-0.5	5.100235	0.11999	-1.45111	0.30154	1.0133380234127	-1.234574	-2.266812	3.091403
Trial2	1	1	noBlindfold	counterclockwise	practice	Guided	1	-0.5	-0.5	5.120239	0.1066	-1.45114	0.30157	1.00522535974868	-1.228819	-2.300666	3.187408
Trial2	1	1	noBlindfold	counterclockwise	practice	Guided	1	-0.5	-0.5	5.140244	0.093139	-1.45115	0.30165	0.997224436311956	-1.348049	-2.300666	3.180011
Trial2	1	1	noBlindfold	counterclockwise	practice	Guided	1	-0.5	-0.5	5.160248	0.065335	-1.45116	0.3017	0.980982437978299	-1.406802	-2.30913	3.418554
Trial2	1	1	noBlindfold	counterclockwise	practice	Guided	1	-0.5	-0.5	5.180237	0.05135	-1.45117	0.30172	0.973006562986824	-1.364505	-2.30913	3.460455
Trial2	1	1	noBlindfold	counterclockwise	practice	Guided	1	-0.5	-0.5	5.200241	0.037193	-1.45116	0.30174	0.965071672102537	-1.39832	-2.165249	3.450877
Trial2	1	1	noBlindfold	counterclockwise	practice	Guided	1	-0.5	-0.5	5.220245	0.022455	-1.45112	0.30177	0.956971453038364	-1.351187	-2.194871	3.547783
Trial2	1	1	noBlindfold	counterclockwise	practice	Guided	1	-0.5	-0.5	5.24025	0.0080245	-1.4511	0.30176	0.949161745228795	-1.312559	-2.237189	3.53003
Trial2	1	1	noBlindfold	counterclockwise	practice	Guided	1	-0.5	-0.5	5.260239	-0.021481	-1.45112	0.30174	0.933684875198677	-1.197299	-2.271044	3.472494
Trial2	1	1	noBlindfold	counterclockwise	practice	Guided	1	-0.5	-0.5	5.280243	-0.036461	-1.45114	0.30173	0.926088229649265	-1.226399	-2.266812	3.438034
Trial2	1	1	noBlindfold	counterclockwise	practice	Guided	1	-0.5	-0.5	5.300247	-0.050552	-1.45114	0.30174	0.9191248652847	-1.174954	-2.300666	3.529476
Trial2	1	1	noBlindfold	counterclockwise	practice	Guided	1	-0.5	-0.5	5.320236	-0.065499	-1.45115	0.30174	0.911909058781763	-1.178579	-2.334521	3.503177
Trial2	1	1	noBlindfold	counterclockwise	practice	Guided	1	-0.5	-0.5	5.34024	-0.080381	-1.45116	0.3017	0.904877334202839	-1.141283	-2.330289	3.412686
Trial2	1	1	noBlindfold	counterclockwise	practice	Guided	1	-0.5	-0.5	5.360245	-0.10907	-1.45116	0.30173	0.891962592571008	-1.123274	-2.364143	3.448614
Trial2	1	1	noBlindfold	counterclockwise	practice	Guided	1	-0.5	-0.5	5.380249	-0.12331	-1.45118	0.3018	0.885877314592517	-1.055507	-2.364143	3.639841
Trial2	1	1	noBlindfold	counterclockwise	practice	Guided	1	-0.5	-0.5	5.400238	-0.13742	-1.45118	0.30186	0.880024843093035	-1.196443	-2.321825	3.721128
Trial2	1	1	noBlindfold	counterclockwise	practice	Guided	1	-0.5	-0.5	5.420242	-0.15187	-1.45114	0.3019	0.874207130906925	-1.247803	-2.182176	3.837324
Trial2	1	1	noBlindfold	counterclockwise	practice	Guided	1	-0.5	-0.5	5.440247	-0.1659	-1.45109	0.30192	0.868733846768865	-1.217458	-2.084845	3.831272
Trial2	1	1	noBlindfold	counterclockwise	practice	Guided	1	-0.5	-0.5	5.460236	-0.19468	-1.45105	0.30191	0.85806757778307	-1.365151	-2.122931	3.788284
Trial2	1	1	noBlindfold	counterclockwise	practice	Guided	1	-0.5	-0.5	5.48024	-0.20905	-1.45105	0.30191	0.85306012188631	-1.287152	-2.059454	3.801894
Trial2	1	1	noBlindfold	counterclockwise	practice	Guided	1	-0.5	-0.5	5.500244	-0.22442	-1.45104	0.30191	0.847941040056657	-1.380455	-2.063686	3.860472
Trial2	1	1	noBlindfold	counterclockwise	practice	Guided	1	-0.5	-0.5	5.520248	-0.23858	-1.45103	0.30188	0.843416836484655	-1.244564	-2.076381	3.748245
Trial2	1	1	noBlindfold	counterclockwise	practice	Guided	1	-0.5	-0.5	5.540237	-0.25327	-1.45104	0.30181	0.838912965131074	-1.235164	-2.127163	3.654024
Trial2	1	1	noBlindfold	counterclockwise	practice	Guided	1	-0.5	-0.5	5.560242	-0.28317	-1.4511	0.30183	0.830630231448817	-1.22746	-2.21603	3.690581
Trial2	1	1	noBlindfold	counterclockwise	practice	Guided	1	-0.5	-0.5	5.580246	-0.29837	-1.4511	0.30185	0.826811988064926	-1.191488	-2.127163	3.697838
Trial2	1	1	noBlindfold	counterclockwise	practice	Guided	1	-0.5	-0.5	5.600235	-0.31269	-1.45107	0.30186	0.823446723837106	-1.239981	-2.012904	3.732683
Trial2	1	1	noBlindfold	counterclockwise	practice	Guided	1	-0.5	-0.5	5.620239	-0.3279	-1.45103	0.30184	0.820101091116436	-1.111506	-2.017136	3.661109
Trial2	1	1	noBlindfold	counterclockwise	practice	Guided	1	-0.5	-0.5	5.640244	-0.34265	-1.451	0.3019	0.817191919120776	-1.137438	-2.00444	3.708564
Trial2	1	1	noBlindfold	counterclockwise	practice	Guided	1	-0.5	-0.5	5.660248	-0.37251	-1.451	0.30195	0.812020639172202	-1.211688	-1.9325	3.962495
Trial2	1	1	noBlindfold	counterclockwise	practice	Guided	1	-0.5	-0.5	5.680237	-0.38723	-1.45098	0.30201	0.809899448900906	-1.251018	-1.902877	4.045435
Trial2	1	1	noBlindfold	counterclockwise	practice	Guided	1	-0.5	-0.5	5.700241	-0.40248	-1.45096	0.30203	0.807937043000322	-1.246526	-1.860559	4.08304
Trial2	1	1	noBlindfold	counterclockwise	practice	Guided	1	-0.5	-0.5	5.720245	-0.41737	-1.45093	0.30204	0.806285242405899	-1.355092	-1.708214	4.078345
Trial2	1	1	noBlindfold	counterclockwise	practice	Guided	1	-0.5	-0.5	5.74025	-0.43239	-1.45088	0.30197	0.804814885847667	-1.213023	-1.657433	4.075998
Trial2	1	1	noBlindfold	counterclockwise	practice	Guided	1	-0.5	-0.5	5.760239	-0.46312	-1.45083	0.30193	0.802777570100922	-1.01576	-1.716678	3.846903
Trial2	1	1	noBlindfold	counterclockwise	practice	Guided	1	-0.5	-0.5	5.780243	-0.4782	-1.45086	0.3019	0.802196265388543	-1.049011	-1.814009	3.836382
Trial2	1	1	noBlindfold	counterclockwise	practice	Guided	1	-0.5	-0.5	5.800247	-0.49362	-1.45089	0.30183	0.801855375446054	-0.905713	-1.775923	3.645544
Trial2	1	1	noBlindfold	counterclockwise	practice	Guided	1	-0.5	-0.5	5.820236	-0.50844	-1.45088	0.30174	0.80178441404432	-0.943203	-1.737837	3.473545
Trial2	1	1	noBlindfold	counterclockwise	practice	Guided	1	-0.5	-0.5	5.84024	-0.52353	-1.45089	0.30169	0.80203524666276	-0.720966	-1.79285	3.353165
Trial2	1	1	noBlindfold	counterclockwise	practice	Guided	1	-0.5	-0.5	5.860245	-0.55199	-1.45096	0.30174	0.803423908129053	-0.700235	-2.012904	3.488007
Trial2	1	1	noBlindfold	counterclockwise	practice	Guided	1	-0.5	-0.5	5.880249	-0.56611	-1.451	0.30181	0.804530797636344	-0.74743	-2.029831	3.652748
Trial2	1	1	noBlindfold	counterclockwise	practice	Guided	1	-0.5	-0.5	5.900238	-0.57907	-1.45101	0.30184	0.805729146669802	-0.895737	-1.97905	3.704623
Trial2	1	1	noBlindfold	counterclockwise	practice	Guided	1	-0.5	-0.5	5.920242	-0.5926	-1.451	0.30181	0.807139410540602	-0.944143	-1.940963	3.60675
Trial2	1	1	noBlindfold	counterclockwise	practice	Guided	1	-0.5	-0.5	5.940247	-0.60596	-1.45096	0.30184	0.808810806893943	-0.995759	-1.864791	3.610659
Trial2	1	1	noBlindfold	counterclockwise	practice	Guided	1	-0.5	-0.5	5.960236	-0.63168	-1.4509	0.30192	0.812659394190321	-1.04071	-1.784387	3.907159
Trial2	1	1	noBlindfold	counterclockwise	practice	Guided	1	-0.5	-0.5	5.98024	-0.64487	-1.45089	0.30196	0.814939971529047	-1.075126	-1.784387	3.940062
Trial2	1	1	noBlindfold	counterclockwise	practice	Guided	1	-0.5	-0.5	6.000244	-0.6573	-1.45088	0.30196	0.817241161747562	-1.182059	-1.72091	3.900586
Trial2	1	1	noBlindfold	counterclockwise	practice	Guided	1	-0.5	-0.5	6.020248	-0.6706	-1.45087	0.30193	0.819875632423825	-1.275014	-1.708214	3.834507
Trial2	1	1	noBlindfold	counterclockwise	practice	Guided	1	-0.5	-0.5	6.040237	-0.6837	-1.45087	0.30191	0.822681801307438	-1.297521	-1.729373	3.790091
Trial2	1	1	noBlindfold	counterclockwise	practice	Guided	1	-0.5	-0.5	6.060242	-0.71077	-1.45086	0.30191	0.829146332848165	-1.113933	-1.695519	3.860408
Trial2	1	1	noBlindfold	counterclockwise	practice	Guided	1	-0.5	-0.5	6.080246	-0.72461	-1.45086	0.30187	0.832733537352858	-1.049458	-1.691287	3.762067
Trial2	1	1	noBlindfold	counterclockwise	practice	Guided	1	-0.5	-0.5	6.100235	-0.7376	-1.45086	0.30181	0.836273306894051	-1.020451	-1.725142	3.561231
Trial2	1	1	noBlindfold	counterclockwise	practice	Guided	1	-0.5	-0.5	6.120239	-0.75133	-1.45086	0.30173	0.840201036649494	-0.912554	-1.729373	3.413706
Trial2	1	1	noBlindfold	counterclockwise	practice	Guided	1	-0.5	-0.5	6.140244	-0.76453	-1.45087	0.30173	0.844243523245386	-0.835858	-1.822473	3.420502
Trial2	1	1	noBlindfold	counterclockwise	practice	Guided	1	-0.5	-0.5	6.160248	-0.79114	-1.45092	0.30178	0.853002708969775	-0.832605	-1.877486	3.582659
Trial2	1	1	noBlindfold	counterclockwise	practice	Guided	1	-0.5	-0.5	6.180237	-0.80369	-1.45095	0.30178	0.857367348931935	-0.913557	-1.809778	3.562854
Trial2	1	1	noBlindfold	counterclockwise	practice	Guided	1	-0.5	-0.5	6.200241	-0.81568	-1.45094	0.30175	0.861659415797961	-0.920653	-1.801314	3.485234
Trial2	1	1	noBlindfold	counterclockwise	practice	Guided	1	-0.5	-0.5	6.220245	-0.82828	-1.45092	0.30174	0.866345631242004	-0.981509	-1.860559	3.467658
Trial2	1	1	noBlindfold	counterclockwise	practice	Guided	1	-0.5	-0.5	6.24025	-0.84045	-1.45092	0.30173	0.871020779843773	-0.889591	-1.8394	3.491372
Trial2	1	1	noBlindfold	counterclockwise	practice	Guided	1	-0.5	-0.5	6.260239	-0.86465	-1.45095	0.30171	0.880743191867267	-0.753662	-1.949427	3.394981
Trial2	1	1	noBlindfold	counterclockwise	practice	Guided	1	-0.5	-0.5	6.280243	-0.8765	-1.45098	0.30173	0.885733177608479	-0.747604	-1.966354	3.503569
Trial2	1	1	noBlindfold	counterclockwise	practice	Guided	1	-0.5	-0.5	6.300247	-0.8877	-1.45097	0.30174	0.890560676874966	-0.836509	-1.907109	3.550057
Trial2	1	1	noBlindfold	counterclockwise	practice	Guided	1	-0.5	-0.5	6.320236	-0.89899	-1.45096	0.30171	0.895506553592664	-0.815663	-1.894414	3.425112
Trial2	1	1	noBlindfold	counterclockwise	practice	Guided	1	-0.5	-0.5	6.34024	-0.90943	-1.45094	0.30163	0.900135316731418	-0.753087	-1.856327	3.247806
Trial2	1	1	noBlindfold	counterclockwise	practice	Guided	1	-0.5	-0.5	6.360245	-0.93106	-1.4509	0.30173	0.9102657532528	-0.898107	-1.771691	3.519045
Trial2	1	1	noBlindfold	counterclockwise	practice	Guided	1	-0.5	-0.5	6.380249	-0.94107	-1.45088	0.30188	0.91517992786154	-0.942294	-1.708214	3.837793
Trial2	1	1	noBlindfold	counterclockwise	practice	Guided	1	-0.5	-0.5	6.400238	-0.95135	-1.45086	0.30195	0.920239461965222	-1.148314	-1.754764	3.926736
Trial2	1	1	noBlindfold	counterclockwise	practice	Guided	1	-0.5	-0.5	6.420242	-0.96234	-1.45086	0.30191	0.925644608897912	-1.279933	-1.678592	3.777585
Trial2	1	1	noBlindfold	counterclockwise	practice	Guided	1	-0.5	-0.5	6.440247	-0.9726	-1.45085	0.30169	0.930622168134272	-1.311844	-1.615115	3.570766
Trial2	1	1	noBlindfold	counterclockwise	practice	Guided	1	-0.5	-0.5	6.460236	-0.99483	-1.45081	0.30158	0.942012344124488	-1.056605	-1.615115	3.116522
Trial2	1	1	noBlindfold	counterclockwise	practice	Guided	1	-0.5	-0.5	6.48024	-1.00599	-1.45081	0.30154	0.947888316260618	-0.923735	-1.771691	3.08304
Trial2	1	1	noBlindfold	counterclockwise	practice	Guided	1	-0.5	-0.5	6.500244	-1.01713	-1.45086	0.30155	0.953889856705168	-0.802932	-1.847864	3.102763
Trial2	1	1	noBlindfold	counterclockwise	practice	Guided	1	-0.5	-0.5	6.520248	-1.0288	-1.45093	0.30153	0.960249862214784	-0.8332	-1.991745	3.093734
Trial2	1	1	noBlindfold	counterclockwise	practice	Guided	1	-0.5	-0.5	6.540237	-1.03928	-1.45099	0.30145	0.965994294174279	-0.871845	-2.076381	2.995733
Trial2	1	1	noBlindfold	counterclockwise	practice	Guided	1	-0.5	-0.5	6.560242	-1.0608	-1.45102	0.30144	0.978162971682946	-0.92392	-1.940963	2.847051
Trial2	1	1	noBlindfold	counterclockwise	practice	Guided	1	-0.5	-0.5	6.580246	-1.07163	-1.451	0.30154	0.984493377023516	-0.962866	-1.970586	3.025061
Trial2	1	1	noBlindfold	counterclockwise	practice	Guided	1	-0.5	-0.5	6.600235	-1.08494	-1.45098	0.30162	0.992345397441134	-0.935226	-1.966354	3.316179
Trial2	1	1	noBlindfold	counterclockwise	practice	Guided	1	-0.5	-0.5	6.620239	-1.09281	-1.45099	0.30171	0.997077066607747	-0.929961	-2.00444	3.43361
Trial2	1	1	noBlindfold	counterclockwise	practice	Guided	1	-0.5	-0.5	6.640244	-1.1047	-1.45098	0.30168	1.00416775146127	-1.102003	-1.936732	3.401435
Trial2	1	1	noBlindfold	counterclockwise	practice	Guided	1	-0.5	-0.5	6.660248	-1.12401	-1.45095	0.30159	1.01584199549476	-1.210904	-1.814009	3.191631
Trial2	1	1	noBlindfold	counterclockwise	practice	Guided	1	-0.5	-0.5	6.680237	-1.13471	-1.45092	0.30149	1.02237131787898	-1.09233	-1.826705	2.916591
Trial2	1	1	noBlindfold	counterclockwise	practice	Guided	1	-0.5	-0.5	6.700241	-1.14586	-1.45093	0.30144	1.02929165553937	-1.067128	-1.907109	2.82399
Trial2	1	1	noBlindfold	counterclockwise	practice	Guided	1	-0.5	-0.5	6.720245	-1.15676	-1.45096	0.30151	1.03622003351518	-1.02421	-2.046758	3.094711
Trial2	1	1	noBlindfold	counterclockwise	practice	Guided	1	-0.5	-0.5	6.74025	-1.16767	-1.45102	0.30152	1.04317665742715	-1.094414	-2.165249	3.168433
Trial2	1	1	noBlindfold	counterclockwise	practice	Guided	1	-0.5	-0.5	6.760239	-1.18984	-1.45108	0.30145	1.0574503744179	-1.167968	-2.09754	2.848799
Trial2	1	1	noBlindfold	counterclockwise	practice	Guided	1	-0.5	-0.5	6.780243	-1.20091	-1.45105	0.3014	1.06466744030272	-1.236423	-2.000209	2.788751
Trial2	1	1	noBlindfold	counterclockwise	practice	Guided	1	-0.5	-0.5	6.800247	-1.21213	-1.45101	0.30137	1.07206479987192	-1.059062	-1.962122	2.731076
Trial2	1	1	noBlindfold	counterclockwise	practice	Guided	1	-0.5	-0.5	6.820236	-1.22375	-1.45099	0.30139	1.07983330901373	-1.001621	-2.084845	2.788366
Trial2	1	1	noBlindfold	counterclockwise	practice	Guided	1	-0.5	-0.5	6.84024	-1.23536	-1.45104	0.30141	1.08766370712222	-1.047947	-2.271044	2.831814
Trial2	1	1	noBlindfold	counterclockwise	practice	Guided	1	-0.5	-0.5	6.860245	-1.25782	-1.45115	0.30138	1.10295108041792	-1.127179	-2.26258	2.743033
Trial2	1	1	noBlindfold	counterclockwise	practice	Guided	1	-0.5	-0.5	6.880249	-1.26906	-1.45114	0.30134	1.11067497235611	-1.033935	-2.220262	2.634431
Trial2	1	1	noBlindfold	counterclockwise	practice	Guided	1	-0.5	-0.5	6.900238	-1.28064	-1.45113	0.3013	1.11869599341358	-0.979072	-2.228726	2.568759
Trial2	1	1	noBlindfold	counterclockwise	practice	Guided	1	-0.5	-0.5	6.920242	-1.29185	-1.45112	0.30129	1.12653994066005	-0.934571	-2.21603	2.535462
Trial2	1	1	noBlindfold	counterclockwise	practice	Guided	1	-0.5	-0.5	6.940247	-1.30247	-1.45111	0.30151	1.13418532032501	-0.943863	-2.245653	2.609705
Trial2	1	1	noBlindfold	counterclockwise	practice	Guided	1	-0.5	-0.5	6.960236	-1.30263	-1.45112	0.30199	1.13463773814551	-4.788383	-1.890182	5.139544
Trial2	1	1	noBlindfold	counterclockwise	practice	Guided	1	-0.5	-0.5	6.98024	-1.30253	-1.45098	0.30233	1.13480742423529	-4.685736	-0.819536	5.645725
Trial2	1	1	noBlindfold	counterclockwise	practice	Guided	1	-0.5	-0.5	7.000244	-1.3024	-1.4508	0.30237	1.13474366850576	-3.817625	-1.081908	5.20862
Trial2	1	1	noBlindfold	counterclockwise	practice	Guided	1	-0.5	-0.5	7.020248	-1.30226	-1.45078	0.30236	1.1346377133336	-3.053692	-1.703983	4.695491
Trial2	1	1	noBlindfold	counterclockwise	practice	Guided	1	-0.5	-0.5	7.040237	-1.30201	-1.45079	0.3023	1.13441846069493	-2.69858	-2.067917	4.388494
Trial2	1	1	noBlindfold	counterclockwise	practice	Guided	1	-0.5	-0.5	7.060242	-1.30173	-1.45093	0.30226	1.13419219658098	-2.403094	-2.461475	4.181878
Trial2	1	1	noBlindfold	counterclockwise	practice	Guided	1	-0.5	-0.5	7.080246	-1.30165	-1.45096	0.30222	1.13410738575954	-2.184107	-2.372607	3.962541
Trial2	1	1	noBlindfold	counterclockwise	practice	Guided	1	-0.5	-0.5	7.100235	-1.30155	-1.451	0.30215	1.133987169624	-2.134848	-2.47417	3.755188
Trial2	1	1	noBlindfold	counterclockwise	practice	Guided	1	-0.5	-0.5	7.120239	-1.30149	-1.45104	0.30211	1.13391655791512	-2.217277	-2.364143	3.475225
Trial2	1	1	noBlindfold	counterclockwise	practice	Guided	1	-0.5	-0.5	7.140244	-1.30146	-1.45105	0.30205	1.13385288711526	-2.442038	-2.194871	3.422358
Trial2	1	1	noBlindfold	counterclockwise	practice	Guided	1	-0.5	-0.5	7.160248	-1.30144	-1.45105	0.30197	1.13378214990028	-2.536736	-2.029831	3.083673
Trial2	1	1	noBlindfold	counterclockwise	practice	Guided	1	-0.5	-0.5	7.180237	-1.30143	-1.45105	0.30187	1.13370432757037	-2.429783	-2.106004	2.903487
Trial2	1	1	noBlindfold	counterclockwise	practice	Guided	1	-0.5	-0.5	7.200241	-1.30141	-1.45105	0.30171	1.13357710552885	-2.228299	-2.245653	2.609538
Trial2	1	1	noBlindfold	counterclockwise	practice	Guided	1	-0.5	-0.5	7.220245	-1.30135	-1.45107	0.30144	1.13334367822918	-2.007173	-2.376839	2.038126
Trial2	1	1	noBlindfold	counterclockwise	practice	Guided	1	-0.5	-0.5	7.24025	-1.30125	-1.45112	0.30088	1.1328770145939	-1.796386	-2.541879	1.445141
Trial2	1	1	noBlindfold	counterclockwise	practice	Guided	1	-0.5	-0.5	7.260239	-1.30101	-1.45126	0.30065	1.13254460078566	-1.452504	-2.723846	0.474555
Trial2	1	1	noBlindfold	counterclockwise	practice	Guided	1	-0.5	-0.5	7.280243	-1.30092	-1.45131	0.30047	1.13235377597524	-1.361824	-2.800019	0.110952
Trial2	1	1	noBlindfold	counterclockwise	practice	Guided	1	-0.5	-0.5	7.300247	-1.30085	-1.45135	0.3003	1.13218411485575	-1.271476	-2.871959	-0.206227
Trial2	1	1	noBlindfold	counterclockwise	practice	Guided	1	-0.5	-0.5	7.320236	-1.30079	-1.4514	0.30015	1.13203565518825	-1.286167	-2.905814	-0.56599
Trial2	1	1	noBlindfold	counterclockwise	practice	Guided	1	-0.5	-0.5	7.34024	-1.30076	-1.45142	0.29954	1.1315833207027	-1.299551	-2.833873	-0.910184
Trial2	1	1	noBlindfold	counterclockwise	practice	Guided	1	-0.5	-0.5	7.360245	-1.30073	-1.45139	0.29869	1.1309616346253	-1.525857	-2.647674	-1.319336
Trial2	1	1	noBlindfold	counterclockwise	practice	Guided	1	-0.5	-0.5	7.380249	-1.30076	-1.45133	0.29719	1.12992413008928	-1.584272	-2.546111	-1.531126
Trial2	1	1	noBlindfold	counterclockwise	practice	Guided	1	-0.5	-0.5	7.400238	-1.30079	-1.4513	0.295	1.12840142020862	-1.618978	-2.618051	-1.663251
Trial2	1	1	noBlindfold	counterclockwise	practice	Guided	1	-0.5	-0.5	7.420242	-1.3008	-1.4513	0.29199	1.12628982252195	-1.576418	-2.677297	-1.745806
Trial2	1	1	noBlindfold	counterclockwise	practice	Guided	1	-0.5	-0.5	7.440247	-1.30079	-1.45132	0.28293	1.11993042165893	-1.489938	-2.723846	-1.939275
Trial2	1	1	noBlindfold	counterclockwise	practice	Guided	1	-0.5	-0.5	7.460236	-1.30069	-1.45141	0.27691	1.11565842576572	-1.340378	-2.905814	-2.125579
Trial2	1	1	noBlindfold	counterclockwise	practice	Guided	1	-0.5	-0.5	7.48024	-1.30069	-1.45145	0.26938	1.11042791452248	-1.520073	-2.867728	-2.161411
Trial2	1	1	noBlindfold	counterclockwise	practice	Guided	1	-0.5	-0.5	7.500244	-1.30074	-1.45143	0.26145	1.10498445448771	-1.725721	-2.719615	-2.242659
Trial2	1	1	noBlindfold	counterclockwise	practice	Guided	1	-0.5	-0.5	7.520248	-1.30083	-1.45138	0.25228	1.09875097371104	-1.895435	-2.618051	-2.152557
Trial2	1	1	noBlindfold	counterclockwise	practice	Guided	1	-0.5	-0.5	7.540237	-1.30093	-1.45132	0.23105	1.08439973774265	-2.009264	-2.448779	-1.988535
Trial2	1	1	noBlindfold	counterclockwise	practice	Guided	1	-0.5	-0.5	7.560242	-1.30109	-1.45117	0.21927	1.07661251675796	-2.331006	-2.393766	-2.0779
Trial2	1	1	noBlindfold	counterclockwise	practice	Guided	1	-0.5	-0.5	7.580246	-1.30114	-1.45118	0.20629	1.06802199657783	-2.30586	-2.304898	-1.986762
Trial2	1	1	noBlindfold	counterclockwise	practice	Guided	1	-0.5	-0.5	7.600235	-1.30115	-1.45116	0.19295	1.05925499879961	-2.308923	-2.334521	-1.893848
Trial2	1	1	noBlindfold	counterclockwise	practice	Guided	1	-0.5	-0.5	7.620239	-1.30116	-1.45118	0.17864	1.04995693751249	-2.427491	-2.42762	-1.673176
Trial2	1	1	noBlindfold	counterclockwise	practice	Guided	1	-0.5	-0.5	7.640244	-1.3012	-1.45119	0.14883	1.03097122418654	-2.403239	-2.199103	-1.712057
Trial2	1	1	noBlindfold	counterclockwise	practice	Guided	1	-0.5	-0.5	7.660248	-1.30118	-1.4511	0.13388	1.02161306783157	-2.19436	-2.186408	-1.649002
Trial2	1	1	noBlindfold	counterclockwise	practice	Guided	1	-0.5	-0.5	7.680237	-1.30112	-1.4511	0.11763	1.01156321438922	-2.125723	-2.089076	-1.389068
Trial2	1	1	noBlindfold	counterclockwise	practice	Guided	1	-0.5	-0.5	7.700241	-1.30108	-1.45105	0.10133	1.00166207547919	-2.201133	-2.084845	-1.637889
Trial2	1	1	noBlindfold	counterclockwise	practice	Guided	1	-0.5	-0.5	7.720245	-1.30107	-1.45104	0.084546	0.99166886132765	-2.177764	-2.21603	-1.596457
Trial2	1	1	noBlindfold	counterclockwise	practice	Guided	1	-0.5	-0.5	7.74025	-1.30106	-1.45107	0.049435	0.971378339120282	-2.084258	-1.97905	-1.531428
Trial2	1	1	noBlindfold	counterclockwise	practice	Guided	1	-0.5	-0.5	7.760239	-1.30113	-1.45104	0.031434	0.961369576751204	-2.415694	-2.19064	-1.19608
Trial2	1	1	noBlindfold	counterclockwise	practice	Guided	1	-0.5	-0.5	7.780243	-1.30119	-1.45105	0.01453	0.952179802430678	-2.475931	-1.864791	-0.999107
Trial2	1	1	noBlindfold	counterclockwise	practice	Guided	1	-0.5	-0.5	7.800247	-1.30124	-1.45096	-0.0036188	0.942539007630794	-2.672795	-1.687055	-1.316514
Trial2	1	1	noBlindfold	counterclockwise	practice	Guided	1	-0.5	-0.5	7.820236	-1.30131	-1.45091	-0.021371	0.933372130738439	-2.727665	-2.017136	-1.31112
Trial2	1	1	noBlindfold	counterclockwise	practice	Guided	1	-0.5	-0.5	7.84024	-1.30134	-1.45095	-0.05734	0.915474546678552	-2.674926	-1.560101	-1.111836
Trial2	1	1	noBlindfold	counterclockwise	practice	Guided	1	-0.5	-0.5	7.860245	-1.30137	-1.45077	-0.074745	0.907213062584403	-2.73597	-1.76746	-0.759814
Trial2	1	1	noBlindfold	counterclockwise	practice	Guided	1	-0.5	-0.5	7.880249	-1.30137	-1.45081	-0.092339	0.899100225233901	-2.704025	-1.471234	-0.573414
Trial2	1	1	noBlindfold	counterclockwise	practice	Guided	1	-0.5	-0.5	7.900238	-1.30135	-1.45074	-0.10994	0.89123993200963	-2.789474	-1.441611	-0.950418
Trial2	1	1	noBlindfold	counterclockwise	practice	Guided	1	-0.5	-0.5	7.920242	-1.30136	-1.45074	-0.12652	0.884118301998511	-2.633852	-1.847864	-1.100774
Trial2	1	1	noBlindfold	counterclockwise	practice	Guided	1	-0.5	-0.5	7.940247	-1.30133	-1.45083	-0.16153	0.869880366114064	-2.517171	-1.488161	-1.17115
Trial2	1	1	noBlindfold	counterclockwise	practice	Guided	1	-0.5	-0.5	7.960236	-1.30122	-1.45073	-0.17932	0.863011732645218	-2.408992	-1.76746	-0.922777
Trial2	1	1	noBlindfold	counterclockwise	practice	Guided	1	-0.5	-0.5	7.98024	-1.30118	-1.45081	-0.19653	0.856728336060375	-2.298466	-1.488161	-0.823195
Trial2	1	1	noBlindfold	counterclockwise	practice	Guided	1	-0.5	-0.5	8.000244	-1.30116	-1.45076	-0.21402	0.850671423778864	-2.37356	-1.551638	-1.288575
Trial2	1	1	noBlindfold	counterclockwise	practice	Guided	1	-0.5	-0.5	8.020248	-1.30117	-1.45078	-0.23226	0.844723659486048	-2.278394	-2.029831	-1.27062
Trial2	1	1	noBlindfold	counterclockwise	practice	Guided	1	-0.5	-0.5	8.040237	-1.30116	-1.45089	-0.26789	0.834105724343778	-2.254875	-1.551638	-1.164434
Trial2	1	1	noBlindfold	counterclockwise	practice	Guided	1	-0.5	-0.5	8.060242	-1.3011	-1.45078	-0.28564	0.829283693378071	-2.088159	-1.869023	-0.890159
Trial2	1	1	noBlindfold	counterclockwise	practice	Guided	1	-0.5	-0.5	8.080246	-1.30106	-1.45085	-0.3039	0.824713447375413	-2.032928	-1.500856	-0.898299
Trial2	1	1	noBlindfold	counterclockwise	practice	Guided	1	-0.5	-0.5	8.100235	-1.30103	-1.45077	-0.32198	0.82057311996227	-2.105392	-1.437379	-1.338085
Trial2	1	1	noBlindfold	counterclockwise	practice	Guided	1	-0.5	-0.5	8.120239	-1.30106	-1.45077	-0.34031	0.816821862700855	-2.119838	-1.873255	-1.223824
Trial2	1	1	noBlindfold	counterclockwise	practice	Guided	1	-0.5	-0.5	8.140244	-1.30108	-1.45084	-0.37732	0.810419351381755	-2.159449	-1.475465	-1.147702
Trial2	1	1	noBlindfold	counterclockwise	practice	Guided	1	-0.5	-0.5	8.160248	-1.30106	-1.45069	-0.39633	0.807740385731643	-2.09327	-1.636274	-0.826729
Trial2	1	1	noBlindfold	counterclockwise	practice	Guided	1	-0.5	-0.5	8.180237	-1.30105	-1.45075	-0.41543	0.805501888932164	-2.125563	-1.263875	-1.015407
Trial2	1	1	noBlindfold	counterclockwise	practice	Guided	1	-0.5	-0.5	8.200241	-1.30105	-1.45067	-0.43431	0.803739004450056	-2.153864	-1.230021	-1.330264
Trial2	1	1	noBlindfold	counterclockwise	practice	Guided	1	-0.5	-0.5	8.220245	-1.30106	-1.45068	-0.45335	0.80241715223815	-2.196737	-1.513552	-1.098209
Trial2	1	1	noBlindfold	counterclockwise	practice	Guided	1	-0.5	-0.5	8.24025	-1.30106	-1.4507	-0.49261	0.801094047922675	-2.097205	-1.145385	-0.972626
Trial2	1	1	noBlindfold	counterclockwise	practice	Guided	1	-0.5	-0.5	8.260239	-1.30101	-1.45063	-0.5109	0.801084052083284	-2.006487	-1.411988	-0.721115
Trial2	1	1	noBlindfold	counterclockwise	practice	Guided	1	-0.5	-0.5	8.280243	-1.30102	-1.45065	-0.53041	0.801596942985857	-2.138712	-1.263875	-0.99775
Trial2	1	1	noBlindfold	counterclockwise	practice	Guided	1	-0.5	-0.5	8.300247	-1.30104	-1.45064	-0.54942	0.802563083758823	-2.097466	-1.437379	-0.989834
Trial2	1	1	noBlindfold	counterclockwise	practice	Guided	1	-0.5	-0.5	8.320236	-1.30106	-1.45068	-0.56846	0.803979994487469	-2.08861	-1.323121	-0.959406
Trial2	1	1	noBlindfold	counterclockwise	practice	Guided	1	-0.5	-0.5	8.34024	-1.30107	-1.45067	-0.60661	0.808132907889303	-2.070402	-1.289266	-0.7514
Trial2	1	1	noBlindfold	counterclockwise	practice	Guided	1	-0.5	-0.5	8.360245	-1.30101	-1.45064	-0.62498	0.810701451191136	-1.928768	-1.08614	-0.673509
Trial2	1	1	noBlindfold	counterclockwise	practice	Guided	1	-0.5	-0.5	8.380249	-1.30101	-1.45058	-0.64322	0.813712983721997	-1.971314	-1.179239	-0.739413
Trial2	1	1	noBlindfold	counterclockwise	practice	Guided	1	-0.5	-0.5	8.400238	-1.301	-1.4506	-0.66184	0.817186130434305	-1.967688	-1.213094	-0.723817
Trial2	1	1	noBlindfold	counterclockwise	practice	Guided	1	-0.5	-0.5	8.420242	-1.301	-1.45058	-0.67971	0.820912097688572	-2.016794	-0.950722	-0.624646
Trial2	1	1	noBlindfold	counterclockwise	practice	Guided	1	-0.5	-0.5	8.440247	-1.30101	-1.45051	-0.71492	0.829341591047949	-2.133757	-0.980345	-0.430459
Trial2	1	1	noBlindfold	counterclockwise	practice	Guided	1	-0.5	-0.5	8.460236	-1.30106	-1.45048	-0.73191	0.83395401865705	-2.147235	-0.836464	-0.593582
Trial2	1	1	noBlindfold	counterclockwise	practice	Guided	1	-0.5	-0.5	8.48024	-1.30108	-1.45044	-0.74922	0.838951585689239	-2.145507	-0.933795	-0.564693
Trial2	1	1	noBlindfold	counterclockwise	practice	Guided	1	-0.5	-0.5	8.500244	-1.30107	-1.45045	-0.76571	0.843987503923025	-2.185205	-0.798377	-0.437367
Trial2	1	1	noBlindfold	counterclockwise	practice	Guided	1	-0.5	-0.5	8.520248	-1.30108	-1.45042	-0.7818699	0.849223065794529	-2.159161	-0.747596	-0.348508
Trial2	1	1	noBlindfold	counterclockwise	practice	Guided	1	-0.5	-0.5	8.540237	-1.30107	-1.4504	-0.81386	0.860361089177283	-2.055356	-0.861854	-0.520166
Trial2	1	1	noBlindfold	counterclockwise	practice	Guided	1	-0.5	-0.5	8.560242	-1.30099	-1.45039	-0.82939	0.866073161989214	-1.953624	-0.684119	-0.54112
Trial2	1	1	noBlindfold	counterclockwise	practice	Guided	1	-0.5	-0.5	8.580246	-1.30099	-1.45037	-0.84518	0.872200787163793	-2.039328	-0.866086	-0.495467
Trial2	1	1	noBlindfold	counterclockwise	practice	Guided	1	-0.5	-0.5	8.600235	-1.30099	-1.45042	-0.86064	0.878433948425059	-1.925663	-0.802609	-0.306755
Trial2	1	1	noBlindfold	counterclockwise	practice	Guided	1	-0.5	-0.5	8.620239	-1.30096	-1.45041	-0.87503	0.884411982887981	-1.836974	-0.633337	-0.522421
Trial2	1	1	noBlindfold	counterclockwise	practice	Guided	1	-0.5	-0.5	8.640244	-1.30092	-1.45037	-0.90419	0.897130102620868	-1.776662	-0.832232	-0.543227
Trial2	1	1	noBlindfold	counterclockwise	practice	Guided	1	-0.5	-0.5	8.660248	-1.30088	-1.45041	-0.91894	0.903835954600487	-1.679328	-0.806841	-0.46795
Trial2	1	1	noBlindfold	counterclockwise	practice	Guided	1	-0.5	-0.5	8.680237	-1.30087	-1.45036	-0.934	0.910905520745033	-1.763636	-0.70951	-0.482882
Trial2	1	1	noBlindfold	counterclockwise	practice	Guided	1	-0.5	-0.5	8.700241	-1.30087	-1.45037	-0.94757	0.917448488596202	-1.758536	-0.819536	-0.411284
Trial2	1	1	noBlindfold	counterclockwise	practice	Guided	1	-0.5	-0.5	8.720245	-1.30088	-1.4504	-0.96124	0.924202918443037	-1.741341	-0.688351	-0.251504
Trial2	1	1	noBlindfold	counterclockwise	practice	Guided	1	-0.5	-0.5	8.74025	-1.30088	-1.45038	-0.9881001	0.937896776534207	-1.821427	-0.603715	-0.338453
Trial2	1	1	noBlindfold	counterclockwise	practice	Guided	1	-0.5	-0.5	8.760239	-1.30088	-1.45039	-1.00108	0.944716838756226	-1.772628	-0.772987	-0.191416
Trial2	1	1	noBlindfold	counterclockwise	practice	Guided	1	-0.5	-0.5	8.780243	-1.30088	-1.45038	-1.01329	0.951249311916825	-1.824324	-0.641801	-0.169349
Trial2	1	1	noBlindfold	counterclockwise	practice	Guided	1	-0.5	-0.5	8.800247	-1.3009	-1.45032	-1.02525	0.957772637707339	-1.88529	-0.641797	-0.31352
Trial2	1	1	noBlindfold	counterclockwise	practice	Guided	1	-0.5	-0.5	8.820236	-1.30093	-1.45032	-1.037	0.964291266989736	-1.919393	-0.756055	-0.380191
Trial2	1	1	noBlindfold	counterclockwise	practice	Guided	1	-0.5	-0.5	8.84024	-1.30094	-1.45036	-1.06042	0.977535451843748	-1.906159	-0.679883	-0.405408
Trial2	1	1	noBlindfold	counterclockwise	practice	Guided	1	-0.5	-0.5	8.860245	-1.30092	-1.45036	-1.07093	0.983582193516569	-1.863486	-0.730664	-0.199206
Trial2	1	1	noBlindfold	counterclockwise	practice	Guided	1	-0.5	-0.5	8.880249	-1.30092	-1.45036	-1.08208	0.99009595286585	-1.77229	-0.806837	-0.242207
Trial2	1	1	noBlindfold	counterclockwise	practice	Guided	1	-0.5	-0.5	8.900238	-1.30089	-1.45038	-1.0921	0.99599557274376	-1.630149	-0.747592	-0.40641
Trial2	1	1	noBlindfold	counterclockwise	practice	Guided	1	-0.5	-0.5	8.920242	-1.30084	-1.45037	-1.1024	1.00211288836864	-1.68931	-0.764519	-0.589584
Trial2	1	1	noBlindfold	counterclockwise	practice	Guided	1	-0.5	-0.5	8.940247	-1.30082	-1.45039	-1.12335	1.01482893400815	-1.686156	-0.883009	-0.579404
Trial2	1	1	noBlindfold	counterclockwise	practice	Guided	1	-0.5	-0.5	8.960236	-1.30086	-1.45047	-1.13381	1.02131874870597	-1.702939	-0.912632	-0.7593
Trial2	1	1	noBlindfold	counterclockwise	practice	Guided	1	-0.5	-0.5	8.98024	-1.30085	-1.45047	-1.14442	1.02792896092907	-1.628182	-0.942254	-0.784364
Trial2	1	1	noBlindfold	counterclockwise	practice	Guided	1	-0.5	-0.5	9.000244	-1.30083	-1.45048	-1.15541	1.03483855936201	-1.647271	-0.988804	-0.710238
Trial2	1	1	noBlindfold	counterclockwise	practice	Guided	1	-0.5	-0.5	9.020248	-1.30082	-1.45049	-1.16612	1.04164705411451	-1.617191	-0.933791	-0.709937
Trial2	1	1	noBlindfold	counterclockwise	practice	Guided	1	-0.5	-0.5	9.040237	-1.30082	-1.45047	-1.18808	1.0558251973017	-1.71085	-0.925327	-0.717621
Trial2	1	1	noBlindfold	counterclockwise	practice	Guided	1	-0.5	-0.5	9.060242	-1.30086	-1.45049	-1.19903	1.06302382285438	-1.737306	-0.976109	-0.748074
Trial2	1	1	noBlindfold	counterclockwise	practice	Guided	1	-0.5	-0.5	9.080246	-1.30087	-1.45048	-1.21035	1.07050923816973	-1.710761	-0.963413	-0.650081
Trial2	1	1	noBlindfold	counterclockwise	practice	Guided	1	-0.5	-0.5	9.100235	-1.30089	-1.45047	-1.22164	1.078048708812	-1.911331	-0.929559	-0.571382
Trial2	1	1	noBlindfold	counterclockwise	practice	Guided	1	-0.5	-0.5	9.120239	-1.30094	-1.45047	-1.2322	1.08518277113182	-1.9774	-0.984572	-0.581475
Trial2	1	1	noBlindfold	counterclockwise	practice	Guided	1	-0.5	-0.5	9.140244	-1.30099	-1.45049	-1.25396	1.10001848102987	-2.051042	-0.946486	-0.58596
Trial2	1	1	noBlindfold	counterclockwise	practice	Guided	1	-0.5	-0.5	9.160248	-1.30104	-1.45049	-1.26443	1.10725717990511	-2.108142	-1.056513	-0.499327
Trial2	1	1	noBlindfold	counterclockwise	practice	Guided	1	-0.5	-0.5	9.180237	-1.30105	-1.45053	-1.27506	1.11462967065583	-2.14849	-1.132685	-0.509805
Trial2	1	1	noBlindfold	counterclockwise	practice	Guided	1	-0.5	-0.5	9.200241	-1.30105	-1.45055	-1.28555	1.12194920097138	-2.062354	-1.132685	-0.654664
Trial2	1	1	noBlindfold	counterclockwise	practice	Guided	1	-0.5	-0.5	9.220245	-1.30103	-1.45057	-1.29528	1.12876896252621	-1.963893	-1.158076	-0.553081
Trial2	1	1	noBlindfold	counterclockwise	practice	Guided	1	-0.5	-0.5	9.24025	-1.30101	-1.45057	-1.30272	1.13400897701432	-2.018953	-1.081904	-0.534395
Trial2	1	1	noBlindfold	counterclockwise	practice	Guided	1	-0.5	-0.5	9.260239	-1.30101	-1.45054	-1.30165	1.13325171809441	-1.77338	-1.424666	-1.618359
Trial2	1	1	noBlindfold	counterclockwise	practice	Guided	1	-0.5	-0.5	9.280243	-1.30096	-1.45063	-1.30107	1.13280630678984	-1.637929	-1.750515	-1.629487
Trial2	1	1	noBlindfold	counterclockwise	practice	Guided	1	-0.5	-0.5	9.300247	-1.30087	-1.45074	-1.30091	1.13262954059316	-1.341	-1.060731	-1.579174
Trial2	1	1	noBlindfold	counterclockwise	practice	Guided	1	-0.5	-0.5	9.320236	-1.3008	-1.45067	-1.30088	1.132558734948	-1.21672	-1.166526	-1.412163
Trial2	1	1	noBlindfold	counterclockwise	practice	Guided	1	-0.5	-0.5	9.34024	-1.30078	-1.45067	-1.30084	1.13251633459658	-1.437597	-1.85631	-1.244613
Trial2	1	1	noBlindfold	counterclockwise	practice	Guided	1	-0.5	-0.5	9.360245	-1.30077	-1.45075	-1.30084	1.13250925421274	-1.297091	-1.242699	-1.378428
Trial2	1	1	noBlindfold	counterclockwise	practice	Guided	1	-0.5	-0.5	9.380249	-1.30076	-1.45074	-1.30083	1.13249509287165	-1.348965	-1.407739	-1.478876
Trial2	1	1	noBlindfold	counterclockwise	practice	Guided	1	-0.5	-0.5	9.400238	-1.30076	-1.45075	-1.30083	1.13249509287165	-1.478341	-1.742051	-1.601986
Trial2	1	1	noBlindfold	counterclockwise	practice	Guided	1	-0.5	-0.5	9.420242	-1.30076	-1.45075	-1.30084	1.13250217387317	-1.362206	-1.483911	-1.794587
Trial2	1	1	noBlindfold	counterclockwise	practice	Guided	1	-0.5	-0.5	9.440247	-1.30076	-1.45074	-1.30084	1.13250217387317	-1.377672	-1.158063	-1.809027
Trial2	1	1	noBlindfold	counterclockwise	practice	Guided	1	-0.5	-0.5	9.460236	-1.30075	-1.45074	-1.30084	1.13249500928891	-1.420235	-1.547388	-1.758475
Trial2	1	1	noBlindfold	counterclockwise	practice	Guided	1	-0.5	-0.5	9.48024	-1.30075	-1.45074	-1.30085	1.13250217467845	-1.229896	-1.301944	-1.848241
Trial2	1	1	noBlindfold	counterclockwise	practice	Guided	1	-0.5	-0.5	9.500244	-1.30074	-1.45073	-1.30085	1.13249517876065	-1.114723	-1.276553	-1.892239
Trial2	1	1	noBlindfold	counterclockwise	practice	Guided	1	-0.5	-0.5	9.520248	-1.30073	-1.45073	-1.30085	1.1324880985987	-1.103139	-1.471216	-1.836421
Trial2	1	1	noBlindfold	counterclockwise	practice	Guided	1	-0.5	-0.5	9.540237	-1.30072	-1.45073	-1.30086	1.13248809974868	-0.897397	-1.488143	-1.791382
Trial2	1	1	noBlindfold	counterclockwise	practice	Guided	1	-0.5	-0.5	9.560242	-1.30064	-1.45073	-1.30086	1.13243154503768	-0.602634	-1.496607	-1.826666
Trial2	1	1	noBlindfold	counterclockwise	practice	Guided	1	-0.5	-0.5	9.580246	-1.30059	-1.45074	-1.30087	1.13240331326946	-0.51461	-1.682806	-1.863831
Trial2	1	1	noBlindfold	counterclockwise	practice	Guided	1	-0.5	-0.5	9.600235	-1.30053	-1.45075	-1.30088	1.13236783535676	-0.440308	-1.627792	-1.857101
Trial2	1	1	noBlindfold	counterclockwise	practice	Guided	1	-0.5	-0.5	9.620239	-1.3005	-1.45076	-1.30088	1.13234668246121	-0.426745	-1.517766	-1.834794
Trial2	1	1	noBlindfold	counterclockwise	practice	Guided	1	-0.5	-0.5	9.640244	-1.30048	-1.45076	-1.30088	1.13233260884147	-0.454369	-1.636256	-1.840172
Trial2	1	1	noBlindfold	counterclockwise	practice	Guided	1	-0.5	-0.5	9.660248	-1.30046	-1.45076	-1.30089	1.13232544940306	-0.375724	-1.492375	-1.90575
Trial2	1	1	noBlindfold	counterclockwise	practice	Guided	1	-0.5	-0.5	9.680237	-1.30044	-1.45076	-1.30089	1.13231129195362	-0.33645	-1.538925	-1.878355
Trial2	1	1	noBlindfold	counterclockwise	practice	Guided	1	-0.5	-0.5	9.700241	-1.30042	-1.45076	-1.30089	1.13229721895034	-0.29375	-1.661647	-1.855867
Trial2	1	1	noBlindfold	counterclockwise	practice	Guided	1	-0.5	-0.5	9.720245	-1.30041	-1.45077	-1.3009	1.13229722319471	-0.180368	-1.657415	-1.919031
Trial2	1	1	noBlindfold	counterclockwise	practice	Guided	1	-0.5	-0.5	9.74025	-1.30037	-1.45078	-1.30096	1.13231140841336	-0.048123	-1.577011	-1.972655
Trial2	1	1	noBlindfold	counterclockwise	practice	Guided	1	-0.5	-0.5	9.760239	-1.30023	-1.45082	-1.30101	1.13224773978876	0.367401	-1.894396	-2.270103
Trial2	1	1	noBlindfold	counterclockwise	practice	Guided	1	-0.5	-0.5	9.780243	-1.30012	-1.45088	-1.30105	1.13219848464535	0.576236	-1.9748	-2.328733
Trial2	1	1	noBlindfold	counterclockwise	practice	Guided	1	-0.5	-0.5	9.800247	-1.30001	-1.45092	-1.30109	1.13214890228021	0.804506	-1.915555	-2.32487
Trial2	1	1	noBlindfold	counterclockwise	practice	Guided	1	-0.5	-0.5	9.820236	-1.29982	-1.45094	-1.30113	1.13204298227551	0.929857	-1.953641	-2.322812
Trial2	1	1	noBlindfold	counterclockwise	practice	Guided	1	-0.5	-0.5	9.84024	-1.29943	-1.45097	-1.30123	1.1318383166557	1.114168	-2.017118	-2.471544
Trial2	1	1	noBlindfold	counterclockwise	practice	Guided	1	-0.5	-0.5	9.860245	-1.29762	-1.45098	-1.30126	1.13058177309243	1.293121	-1.911323	-2.532889
Trial2	1	1	noBlindfold	counterclockwise	practice	Guided	1	-0.5	-0.5	9.880249	-1.29608	-1.45096	-1.30128	1.12951016753875	1.287836	-1.915555	-2.565907
Trial2	1	1	noBlindfold	counterclockwise	practice	Guided	1	-0.5	-0.5	9.900238	-1.29407	-1.45096	-1.30131	1.12811568095642	1.301388	-1.957873	-2.644197
Trial2	1	1	noBlindfold	counterclockwise	practice	Guided	1	-0.5	-0.5	9.920242	-1.29151	-1.45096	-1.30133	1.12632942351066	1.386757	-1.949409	-2.643694
Trial2	1	1	noBlindfold	counterclockwise	practice	Guided	1	-0.5	-0.5	9.940247	-1.28841	-1.45097	-1.30134	1.1241601382885	1.467677	-1.949409	-2.634151
Trial2	1	1	noBlindfold	counterclockwise	practice	Guided	1	-0.5	-0.5	9.960236	-1.28061	-1.45097	-1.30134	1.11870357460094	1.609143	-1.953641	-2.725376
Trial2	1	1	noBlindfold	counterclockwise	practice	Guided	1	-0.5	-0.5	9.98024	-1.27574	-1.45098	-1.30131	1.11528929938366	1.603668	-1.936714	-2.594077
Trial2	1	1	noBlindfold	counterclockwise	practice	Guided	1	-0.5	-0.5	10.00024	-1.2702	-1.45097	-1.30127	1.11141427361798	1.613885	-1.949409	-2.528266
Trial2	1	1	noBlindfold	counterclockwise	practice	Guided	1	-0.5	-0.5	10.02025	-1.26376	-1.45097	-1.30124	1.10693945641018	1.638083	-1.983264	-2.467602
Trial2	1	1	noBlindfold	counterclockwise	practice	Guided	1	-0.5	-0.5	10.04024	-1.25683	-1.45098	-1.30126	1.10218382901251	1.587272	-1.940946	-2.551313
Trial2	1	1	noBlindfold	counterclockwise	practice	Guided	1	-0.5	-0.5	10.06024	-1.24061	-1.45093	-1.30124	1.09109516657109	1.467313	-1.797064	-2.504943
Trial2	1	1	noBlindfold	counterclockwise	practice	Guided	1	-0.5	-0.5	10.08025	-1.23218	-1.4509	-1.30122	1.08537603392881	1.375718	-1.767442	-2.42729
Trial2	1	1	noBlindfold	counterclockwise	practice	Guided	1	-0.5	-0.5	10.10023	-1.22277	-1.45088	-1.30122	1.07905051841675	1.237633	-1.703965	-2.423465
Trial2	1	1	noBlindfold	counterclockwise	practice	Guided	1	-0.5	-0.5	10.12024	-1.21329	-1.45087	-1.30124	1.07273858665855	1.179727	-1.750515	-2.531879
Trial2	1	1	noBlindfold	counterclockwise	practice	Guided	1	-0.5	-0.5	10.14024	-1.20354	-1.45088	-1.30127	1.06630301124111	1.178915	-1.873237	-2.529626
Trial2	1	1	noBlindfold	counterclockwise	practice	Guided	1	-0.5	-0.5	10.16025	-1.18305	-1.45092	-1.30126	1.05288877295411	1.085977	-1.801296	-2.561691
Trial2	1	1	noBlindfold	counterclockwise	practice	Guided	1	-0.5	-0.5	10.18024	-1.17272	-1.45091	-1.30127	1.04622452863285	1.115478	-1.813992	-2.585728
Trial2	1	1	noBlindfold	counterclockwise	practice	Guided	1	-0.5	-0.5	10.20024	-1.16219	-1.45092	-1.30129	1.0395003960101	1.261517	-1.907091	-2.550907
Trial2	1	1	noBlindfold	counterclockwise	practice	Guided	1	-0.5	-0.5	10.22025	-1.15104	-1.45095	-1.30132	1.03245672601593	1.453281	-1.979032	-2.646916
Trial2	1	1	noBlindfold	counterclockwise	practice	Guided	1	-0.5	-0.5	10.24025	-1.13982	-1.45098	-1.30133	1.02542650581635	1.470617	-1.9748	-2.68523
Trial2	1	1	noBlindfold	counterclockwise	practice	Guided	1	-0.5	-0.5	10.26024	-1.11605	-1.451	-1.30133	1.01076580920554	1.448218	-1.949409	-2.684035
Trial2	1	1	noBlindfold	counterclockwise	practice	Guided	1	-0.5	-0.5	10.28024	-1.10317	-1.45098	-1.30135	1.00298350554026	1.394848	-1.92825	-2.673082
Trial2	1	1	noBlindfold	counterclockwise	practice	Guided	1	-0.5	-0.5	10.30025	-1.09032	-1.45097	-1.30137	0.995324779809117	1.331678	-1.945177	-2.736826
Trial2	1	1	noBlindfold	counterclockwise	practice	Guided	1	-0.5	-0.5	10.32024	-1.07676	-1.45098	-1.30141	0.987375447433872	1.378979	-2.008654	-2.843824
Trial2	1	1	noBlindfold	counterclockwise	practice	Guided	1	-0.5	-0.5	10.34024	-1.06329	-1.45102	-1.3014	0.97955994656555	1.397872	-2.038277	-2.924488
Trial2	1	1	noBlindfold	counterclockwise	practice	Guided	1	-0.5	-0.5	10.36024	-1.03544	-1.45102	-1.30133	0.963756126775605	1.418325	-2.008654	-2.608523
Trial2	1	1	noBlindfold	counterclockwise	practice	Guided	1	-0.5	-0.5	10.38025	-1.02067	-1.451	-1.3013	0.955603937193362	1.346803	-1.911323	-2.573712
Trial2	1	1	noBlindfold	counterclockwise	practice	Guided	1	-0.5	-0.5	10.40024	-1.00609	-1.45097	-1.30131	0.947747239024655	1.123978	-1.911323	-2.582787
Trial2	1	1	noBlindfold	counterclockwise	practice	Guided	1	-0.5	-0.5	10.42024	-0.99093	-1.45095	-1.30134	0.939764862436045	0.982147	-1.907091	-2.65889
Trial2	1	1	noBlindfold	counterclockwise	practice	Guided	1	-0.5	-0.5	10.44025	-0.97621	-1.45096	-1.30135	0.932168322163843	0.928553	-1.966336	-2.747337
Trial2	1	1	noBlindfold	counterclockwise	practice	Guided	1	-0.5	-0.5	10.46024	-0.947	-1.45099	-1.3013	0.917545966739284	1.078826	-1.940946	-2.576254
Trial2	1	1	noBlindfold	counterclockwise	practice	Guided	1	-0.5	-0.5	10.48024	-0.93205	-1.45098	-1.30126	0.910321246811882	1.128697	-1.919787	-2.532052
Trial2	1	1	noBlindfold	counterclockwise	practice	Guided	1	-0.5	-0.5	10.50024	-0.91752	-1.45096	-1.30127	0.903524523792841	1.317903	-1.979032	-2.525537
Trial2	1	1	noBlindfold	counterclockwise	practice	Guided	1	-0.5	-0.5	10.52025	-0.90289	-1.45097	-1.3013	0.896884553712453	1.21246	-2.080595	-2.631451
Trial2	1	1	noBlindfold	counterclockwise	practice	Guided	1	-0.5	-0.5	10.54024	-0.88771	-1.45101	-1.30133	0.890196010635544	1.085762	-2.0679	-2.657229
Trial2	1	1	noBlindfold	counterclockwise	practice	Guided	1	-0.5	-0.5	10.56024	-0.85788	-1.45102	-1.30131	0.877596665825785	0.893863	-1.924018	-2.599571
Trial2	1	1	noBlindfold	counterclockwise	practice	Guided	1	-0.5	-0.5	10.58025	-0.84335	-1.45099	-1.3013	0.871763038363892	0.927922	-1.962105	-2.605363
Trial2	1	1	noBlindfold	counterclockwise	practice	Guided	1	-0.5	-0.5	10.60023	-0.82852	-1.45098	-1.30126	0.865992476401823	0.903692	-1.987495	-2.523588
Trial2	1	1	noBlindfold	counterclockwise	practice	Guided	1	-0.5	-0.5	10.62024	-0.81428	-1.45099	-1.30121	0.860644670138765	0.902319	-1.991727	-2.423257
Trial2	1	1	noBlindfold	counterclockwise	practice	Guided	1	-0.5	-0.5	10.64024	-0.8002	-1.45099	-1.30109	0.855491238110427	0.835651	-1.962105	-2.213821
Trial2	1	1	noBlindfold	counterclockwise	practice	Guided	1	-0.5	-0.5	10.66025	-0.77226	-1.45095	-1.30111	0.84611025796855	0.60312	-1.85631	-2.194117
Trial2	1	1	noBlindfold	counterclockwise	practice	Guided	1	-0.5	-0.5	10.68024	-0.75852	-1.45095	-1.30117	0.841846749330037	0.615906	-1.949409	-2.355599
Trial2	1	1	noBlindfold	counterclockwise	practice	Guided	1	-0.5	-0.5	10.70024	-0.7455	-1.45096	-1.30124	0.838007010165441	0.705481	-1.962105	-2.520452
Trial2	1	1	noBlindfold	counterclockwise	practice	Guided	1	-0.5	-0.5	10.72025	-0.73241	-1.45099	-1.30125	0.834275701666705	0.741308	-2.02135	-2.501112
Trial2	1	1	noBlindfold	counterclockwise	practice	Guided	1	-0.5	-0.5	10.74025	-0.71998	-1.45101	-1.30116	0.830811959017901	0.805966	-2.017118	-2.403654
Trial2	1	1	noBlindfold	counterclockwise	practice	Guided	1	-0.5	-0.5	10.76024	-0.69522	-1.45102	-1.30114	0.82458247470813	0.90242	-2.017118	-2.273289
Trial2	1	1	noBlindfold	counterclockwise	practice	Guided	1	-0.5	-0.5	10.78024	-0.68349	-1.45103	-1.30115	0.821894171107579	0.945071	-2.059436	-2.309406
Trial2	1	1	noBlindfold	counterclockwise	practice	Guided	1	-0.5	-0.5	10.80025	-0.67145	-1.45104	-1.3012	0.819338995268488	0.936977	-2.101754	-2.41828
Trial2	1	1	noBlindfold	counterclockwise	practice	Guided	1	-0.5	-0.5	10.82024	-0.65911	-1.45105	-1.30123	0.816875526024037	0.966077	-2.169463	-2.490156
Trial2	1	1	noBlindfold	counterclockwise	practice	Guided	1	-0.5	-0.5	10.84024	-0.64723	-1.45106	-1.30115	0.814566226791745	0.937654	-2.114449	-2.427213
Trial2	1	1	noBlindfold	counterclockwise	practice	Guided	1	-0.5	-0.5	10.86024	-0.62377	-1.45107	-1.30112	0.810624657605782	0.880433	-2.199085	-2.231011
Trial2	1	1	noBlindfold	counterclockwise	practice	Guided	1	-0.5	-0.5	10.88025	-0.61186	-1.45109	-1.30112	0.808891828875406	0.887176	-2.194854	-2.242599
Trial2	1	1	noBlindfold	counterclockwise	practice	Guided	1	-0.5	-0.5	10.90024	-0.60006	-1.4511	-1.30115	0.807374421926023	0.930005	-2.241403	-2.333505
Trial2	1	1	noBlindfold	counterclockwise	practice	Free	1	-0.5	-0.5	0	-0.54587	-1.45079	-1.2999	0.801214056683236	0.806078	-1.648951	0.0009959399
Trial2	1	1	noBlindfold	counterclockwise	practice	Free	1	-0.5	-0.5	0.002059937	-0.54583	-1.4508	-1.2999	0.801211767955635	0.890288	-1.737819	-0.064709
Trial2	1	1	noBlindfold	counterclockwise	practice	Free	1	-0.5	-0.5	0.02206421	-0.54583	-1.4508	-1.29997	0.801281748260559	0.890288	-1.737819	-0.064709
Trial2	1	1	noBlindfold	counterclockwise	practice	Free	1	-0.5	-0.5	0.04205322	-0.54535	-1.45088	-1.30004	0.801324301451024	1.148662	-1.885932	-0.072569
Trial2	1	1	noBlindfold	counterclockwise	practice	Free	1	-0.5	-0.5	0.0620575	-0.54438	-1.45094	-1.30012	0.80134997603434	1.098348	-1.885932	-0.062956
Trial2	1	1	noBlindfold	counterclockwise	practice	Free	1	-0.5	-0.5	0.08206177	-0.5429	-1.45095	-1.30018	0.801329132099963	1.02928	-1.835151	0.035799
Trial2	1	1	noBlindfold	counterclockwise	practice	Free	1	-0.5	-0.5	0.1020508	-0.54095	-1.45092	-1.30016	0.801207100563889	0.950948	-1.742051	0.067328
Trial2	1	1	noBlindfold	counterclockwise	practice	Free	1	-0.5	-0.5	0.1220551	-0.53861	-1.45087	-1.29998	0.800911113249342	0.883393	-1.657415	0.0726
Trial2	1	1	noBlindfold	counterclockwise	practice	Free	1	-0.5	-0.5	0.1420593	-0.53279	-1.45083	-1.29982	0.800491805656571	0.966819	-1.695501	0.054522
Trial2	1	1	noBlindfold	counterclockwise	practice	Free	1	-0.5	-0.5	0.1620636	-0.52914	-1.45084	-1.29958	0.800110911797889	0.993968	-1.67011	0.137891
Trial2	1	1	noBlindfold	counterclockwise	practice	Free	1	-0.5	-0.5	0.1820526	-0.52517	-1.45084	-1.29929	0.799686270939222	0.981824	-1.615097	0.088384
Trial2	1	1	noBlindfold	counterclockwise	practice	Free	1	-0.5	-0.5	0.2020569	-0.52077	-1.45082	-1.2991	0.799369920376337	1.024697	-1.695501	-0.078942
Trial2	1	1	noBlindfold	counterclockwise	practice	Free	1	-0.5	-0.5	0.2220612	-0.51577	-1.45085	-1.29894	0.799095686995603	1.159845	-1.801296	-0.092449
Trial2	1	1	noBlindfold	counterclockwise	practice	Free	1	-0.5	-0.5	0.2420502	-0.50418	-1.45088	-1.29885	0.798860995478019	1.110986	-1.682806	0.061278
Trial2	1	1	noBlindfold	counterclockwise	practice	Free	1	-0.5	-0.5	0.2620544	-0.498	-1.45085	-1.29871	0.79871249256345	1.065338	-1.627792	0.078034
Trial2	1	1	noBlindfold	counterclockwise	practice	Free	1	-0.5	-0.5	0.2820587	-0.49114	-1.45081	-1.2985	0.798549213844627	1.080167	-1.543156	0.112002
Trial2	1	1	noBlindfold	counterclockwise	practice	Free	1	-0.5	-0.5	0.302063	-0.48378	-1.45078	-1.29826	0.798424745865087	1.065528	-1.534693	0.02076
Trial2	1	1	noBlindfold	counterclockwise	practice	Free	1	-0.5	-0.5	0.322052	-0.47593	-1.45077	-1.29765	0.798013185831527	0.993012	-1.589706	0.081721
Trial2	1	1	noBlindfold	counterclockwise	practice	Free	1	-0.5	-0.5	0.3420563	-0.45883	-1.45078	-1.29717	0.798232451374973	0.960582	-1.462752	0.111455
Trial2	1	1	noBlindfold	counterclockwise	practice	Free	1	-0.5	-0.5	0.3620605	-0.4496	-1.45075	-1.29654	0.798132926502104	0.957872	-1.496607	0.210252
Trial2	1	1	noBlindfold	counterclockwise	practice	Free	1	-0.5	-0.5	0.3820496	-0.44029	-1.45074	-1.29577	0.798006932884098	0.929013	-1.437361	0.230113
Trial2	1	1	noBlindfold	counterclockwise	practice	Free	1	-0.5	-0.5	0.4020538	-0.43037	-1.45072	-1.29577	0.798810439212497	0.873524	-1.34003	0.232443
Trial2	1	1	noBlindfold	counterclockwise	practice	Free	1	-0.5	-0.5	0.4220581	-0.42045	-1.45068	-1.29239	0.796372970269708	0.836128	-1.272321	0.250437
Trial2	1	1	noBlindfold	counterclockwise	practice	Free	1	-0.5	-0.5	0.4420624	-0.39986	-1.45065	-1.29093	0.797244214369701	0.777978	-1.314639	0.20464
Trial2	1	1	noBlindfold	counterclockwise	practice	Free	1	-0.5	-0.5	0.4620514	-0.3889	-1.45066	-1.28943	0.797209369727636	0.831946	-1.369653	0.194664
Trial2	1	1	noBlindfold	counterclockwise	practice	Free	1	-0.5	-0.5	0.4820557	-0.37803	-1.45068	-1.28784	0.797225538820816	0.842398	-1.365421	0.157214
Trial2	1	1	noBlindfold	counterclockwise	practice	Free	1	-0.5	-0.5	0.5020599	-0.36694	-1.45069	-1.28613	0.797311268253351	0.857404	-1.416202	0.123794
Trial2	1	1	noBlindfold	counterclockwise	practice	Free	1	-0.5	-0.5	0.5220642	-0.35527	-1.45071	-1.28281	0.796076777372947	0.875731	-1.403507	0.069173
Trial2	1	1	noBlindfold	counterclockwise	practice	Free	1	-0.5	-0.5	0.5420532	-0.33172	-1.45074	-1.28115	0.799070370375	0.9207	-1.521997	0.040295
Trial2	1	1	noBlindfold	counterclockwise	practice	Free	1	-0.5	-0.5	0.5620575	-0.31913	-1.45076	-1.27947	0.800179595423559	0.897231	-1.483911	0.089452
Trial2	1	1	noBlindfold	counterclockwise	practice	Free	1	-0.5	-0.5	0.5820618	-0.3067	-1.45074	-1.27784	0.801498588531483	0.822507	-1.352725	0.161698
Trial2	1	1	noBlindfold	counterclockwise	practice	Free	1	-0.5	-0.5	0.6020508	-0.29412	-1.45068	-1.27605	0.802894964761546	0.703544	-1.242699	0.129671
Trial2	1	1	noBlindfold	counterclockwise	practice	Free	1	-0.5	-0.5	0.6220551	-0.28108	-1.45063	-1.27267	0.803084640166207	0.560928	-1.230003	0.059949
Trial2	1	1	noBlindfold	counterclockwise	practice	Free	1	-0.5	-0.5	0.6420593	-0.25537	-1.45062	-1.27109	0.808964570714262	0.569088	-1.289248	-0.065422
Trial2	1	1	noBlindfold	counterclockwise	practice	Free	1	-0.5	-0.5	0.6620636	-0.24275	-1.45064	-1.26963	0.811485070546048	0.553335	-1.356957	-0.030055
Trial2	1	1	noBlindfold	counterclockwise	practice	Free	1	-0.5	-0.5	0.6820526	-0.22976	-1.45067	-1.26835	0.814488423973449	0.626443	-1.437361	0.0068776
Trial2	1	1	noBlindfold	counterclockwise	practice	Free	1	-0.5	-0.5	0.7020569	-0.21715	-1.45069	-1.26708	0.817567093630736	0.715142	-1.331566	0.001189
Trial2	1	1	noBlindfold	counterclockwise	practice	Free	1	-0.5	-0.5	0.7220612	-0.20486	-1.45068	-1.26461	0.819595113651748	0.661724	-1.306176	0.063113
Trial2	1	1	noBlindfold	counterclockwise	practice	Free	1	-0.5	-0.5	0.7420502	-0.17904	-1.4506	-1.26333	0.828062790057421	0.517127	-1.111513	0.047586
Trial2	1	1	noBlindfold	counterclockwise	practice	Free	1	-0.5	-0.5	0.7620544	-0.16634	-1.45056	-1.2621	0.831940725964778	0.452617	-1.12844	0.0075227
Trial2	1	1	noBlindfold	counterclockwise	practice	Free	1	-0.5	-0.5	0.7820587	-0.1533	-1.45055	-1.26083	0.836100021200416	0.352045	-1.119976	0.065306
Trial2	1	1	noBlindfold	counterclockwise	practice	Free	1	-0.5	-0.5	0.802063	-0.14076	-1.45055	-1.25957	0.840238039566682	0.352287	-1.073427	0.091276
Trial2	1	1	noBlindfold	counterclockwise	practice	Free	1	-0.5	-0.5	0.822052	-0.12803	-1.45054	-1.257	0.843451618719977	0.270832	-1.018413	0.042385
Trial2	1	1	noBlindfold	counterclockwise	practice	Free	1	-0.5	-0.5	0.8420563	-0.10385	-1.45051	-1.25567	0.853212797891082	0.439704	-1.098817	0.036842
Trial2	1	1	noBlindfold	counterclockwise	practice	Free	1	-0.5	-0.5	0.8620605	-0.091572	-1.45054	-1.25427	0.85775089550949	0.347962	-1.098817	0.173976
Trial2	1	1	noBlindfold	counterclockwise	practice	Free	1	-0.5	-0.5	0.8820496	-0.079822	-1.45053	-1.25268	0.862018936342753	0.204531	-0.946473	0.260502
Trial2	1	1	noBlindfold	counterclockwise	practice	Free	1	-0.5	-0.5	0.9020538	-0.068329	-1.45047	-1.25098	0.866204850431785	0.102631	-0.730651	0.274266
Trial2	1	1	noBlindfold	counterclockwise	practice	Free	1	-0.5	-0.5	0.9220581	-0.056802	-1.45038	-1.24732	0.86885656612161	0.046467	-0.650247	0.164692
Trial2	1	1	noBlindfold	counterclockwise	practice	Free	1	-0.5	-0.5	0.9420624	-0.035418	-1.45031	-1.24569	0.878572702207153	-0.026742	-0.667174	-0.054996
Trial2	1	1	noBlindfold	counterclockwise	practice	Free	1	-0.5	-0.5	0.9620514	-0.025217	-1.45033	-1.24413	0.882693818089392	0.09172	-0.789896	-0.080644
Trial2	1	1	noBlindfold	counterclockwise	practice	Free	1	-0.5	-0.5	0.9820557	-0.014997	-1.45039	-1.24281	0.887127173768618	0.252567	-0.988791	-0.182212
Trial2	1	1	noBlindfold	counterclockwise	practice	Free	1	-0.5	-0.5	1.00206	-0.0052519	-1.45048	-1.24168	0.891551985961869	0.417744	-1.115745	-0.207125
Trial2	1	1	noBlindfold	counterclockwise	practice	Free	1	-0.5	-0.5	1.022064	0.0047204	-1.45056	-1.24004	0.895768832869416	0.481334	-1.191917	-0.172528
Trial2	1	1	noBlindfold	counterclockwise	practice	Free	1	-0.5	-0.5	1.042053	0.023998	-1.45057	-1.23945	0.90628923388159	0.367351	-0.984559	-0.175918
Trial2	1	1	noBlindfold	counterclockwise	practice	Free	1	-0.5	-0.5	1.062057	0.033817	-1.45051	-1.23902	0.911652968949222	0.274196	-0.895691	-0.142085
Trial2	1	1	noBlindfold	counterclockwise	practice	Free	1	-0.5	-0.5	1.082062	0.043211	-1.45045	-1.23869	0.916919372816999	0.223172	-0.789896	-0.091273
Trial2	1	1	noBlindfold	counterclockwise	practice	Free	1	-0.5	-0.5	1.102051	0.052436	-1.4504	-1.23847	0.922238261549616	0.151478	-0.772969	-0.100145
Trial2	1	1	noBlindfold	counterclockwise	practice	Free	1	-0.5	-0.5	1.122055	0.061725	-1.45037	-1.23803	0.927482180307211	0.155078	-0.709492	-0.036306
Trial2	1	1	noBlindfold	counterclockwise	practice	Free	1	-0.5	-0.5	1.142059	0.079146	-1.45037	-1.23767	0.937852445753426	0.174252	-0.760273	0.120736
Trial2	1	1	noBlindfold	counterclockwise	practice	Free	1	-0.5	-0.5	1.162064	0.087553	-1.45037	-1.23725	0.942738589958544	0.144949	-0.840678	0.090997
Trial2	1	1	noBlindfold	counterclockwise	practice	Free	1	-0.5	-0.5	1.182053	0.095963	-1.45042	-1.23688	0.947715121706293	0.120575	-0.997254	0.010393
Trial2	1	1	noBlindfold	counterclockwise	practice	Free	1	-0.5	-0.5	1.202057	0.10387	-1.4505	-1.23662	0.952506219730451	0.182026	-1.24693	-0.136642
Trial2	1	1	noBlindfold	counterclockwise	practice	Free	1	-0.5	-0.5	1.222061	0.11178	-1.4506	-1.23656	0.957494327016949	0.254032	-1.314639	-0.135227
Trial2	1	1	noBlindfold	counterclockwise	practice	Free	1	-0.5	-0.5	1.24205	0.12647	-1.45064	-1.23667	0.967030182901425	0.168056	-1.225771	-0.055812
Trial2	1	1	noBlindfold	counterclockwise	practice	Free	1	-0.5	-0.5	1.262054	0.13369	-1.45061	-1.23678	0.971806399535156	0.145839	-1.213076	-0.0010506
Trial2	1	1	noBlindfold	counterclockwise	practice	Free	1	-0.5	-0.5	1.282059	0.14044	-1.45061	-1.23689	0.976304451859693	0.150025	-1.301944	0.011431
Trial2	1	1	noBlindfold	counterclockwise	practice	Free	1	-0.5	-0.5	1.302063	0.14689	-1.45065	-1.23706	0.980675299260646	0.138909	-1.390812	-0.077113
Trial2	1	1	noBlindfold	counterclockwise	practice	Free	1	-0.5	-0.5	1.322052	0.15317	-1.45069	-1.23756	0.985203460315698	0.04596	-1.365421	-0.083251
Trial2	1	1	noBlindfold	counterclockwise	practice	Free	1	-0.5	-0.5	1.342056	0.16426	-1.45065	-1.23782	0.992783835063142	0.170974	-1.263858	0.0044345
Trial2	1	1	noBlindfold	counterclockwise	practice	Free	1	-0.5	-0.5	1.362061	0.16954	-1.45062	-1.23797	0.996435401034389	0.304761	-1.217308	0.071259
Trial2	1	1	noBlindfold	counterclockwise	practice	Free	1	-0.5	-0.5	1.38205	0.17452	-1.45061	-1.238	0.999810623859368	0.362068	-1.242699	0.144824
Trial2	1	1	noBlindfold	counterclockwise	practice	Free	1	-0.5	-0.5	1.402054	0.17941	-1.45061	-1.23792	1.003057294622	0.304053	-1.200381	0.088523
Trial2	1	1	noBlindfold	counterclockwise	practice	Free	1	-0.5	-0.5	1.422058	0.18436	-1.4506	-1.23782	1.00634338163893	0.250576	-1.22154	0.023814
Trial2	1	1	noBlindfold	counterclockwise	practice	Free	1	-0.5	-0.5	1.442062	0.19344	-1.45066	-1.23785	1.01256189473528	0.151343	-1.471216	-0.067461
Trial2	1	1	noBlindfold	counterclockwise	practice	Free	1	-0.5	-0.5	1.462051	0.1977	-1.45072	-1.23786	1.01549131381701	0.136531	-1.462752	0.0084167
Trial2	1	1	noBlindfold	counterclockwise	practice	Free	1	-0.5	-0.5	1.482056	0.20159	-1.45072	-1.23775	1.0180881571496	0.010349	-1.314639	0.111459
Trial2	1	1	noBlindfold	counterclockwise	practice	Free	1	-0.5	-0.5	1.50206	0.20529	-1.45067	-1.23751	1.0204680006747	-0.080247	-1.276553	0.18427
Trial2	1	1	noBlindfold	counterclockwise	practice	Free	1	-0.5	-0.5	1.522064	0.20816	-1.45065	-1.23678	1.02192722121519	-0.05056	-1.323103	0.175613
Trial2	1	1	noBlindfold	counterclockwise	practice	Free	1	-0.5	-0.5	1.542053	0.21273	-1.45073	-1.23637	1.02480475679611	0.032109	-1.606633	0.102758
Trial2	1	1	noBlindfold	counterclockwise	practice	Free	1	-0.5	-0.5	1.562057	0.21457	-1.45079	-1.23596	1.0257911178595	-0.005866	-1.606633	0.097367
Trial2	1	1	noBlindfold	counterclockwise	practice	Free	1	-0.5	-0.5	1.582062	0.216	-1.45079	-1.23555	1.02649388832895	-0.028308	-1.475448	0.138991
Trial2	1	1	noBlindfold	counterclockwise	practice	Free	1	-0.5	-0.5	1.602051	0.21697	-1.45076	-1.23517	1.02689868778886	-0.029081	-1.424666	0.164325
Trial2	1	1	noBlindfold	counterclockwise	practice	Free	1	-0.5	-0.5	1.622055	0.21764	-1.45073	-1.2347	1.02703029430265	-0.0016604	-1.483911	0.097377
Trial2	1	1	noBlindfold	counterclockwise	practice	Free	1	-0.5	-0.5	1.642059	0.21813	-1.45079	-1.23463	1.02732268852604	0.08585	-1.577011	0.28198
Trial2	1	1	noBlindfold	counterclockwise	practice	Free	1	-0.5	-0.5	1.662064	0.21816	-1.45079	-1.23456	1.02729363034518	0.039945	-1.471216	0.399043
Trial2	1	1	noBlindfold	counterclockwise	practice	Free	1	-0.5	-0.5	1.682053	0.21816	-1.45075	-1.23437	1.02715776657947	-0.086171	-1.361189	0.50943
Trial2	1	1	noBlindfold	counterclockwise	practice	Free	1	-0.5	-0.5	1.702057	0.21813	-1.4507	-1.23398	1.02685794491611	-0.126392	-1.301944	0.580185
Trial2	1	1	noBlindfold	counterclockwise	practice	Free	1	-0.5	-0.5	1.722061	0.21803	-1.45067	-1.23232	1.02560205654723	-0.179157	-1.272321	0.646328
Trial2	1	1	noBlindfold	counterclockwise	practice	Free	1	-0.5	-0.5	1.74205	0.21762	-1.45067	-1.23091	1.02430845470203	-0.14994	-1.399275	0.803866
Trial2	1	1	noBlindfold	counterclockwise	practice	Free	1	-0.5	-0.5	1.762054	0.21731	-1.45068	-1.2291	1.02280029639432	-0.11435	-1.416202	0.889622
Trial2	1	1	noBlindfold	counterclockwise	practice	Free	1	-0.5	-0.5	1.782059	0.217	-1.45069	-1.22677	1.02092288328239	-0.0027676	-1.38658	0.981897
Trial2	1	1	noBlindfold	counterclockwise	practice	Free	1	-0.5	-0.5	1.802063	0.21672	-1.45069	-1.22375	1.0185782211043	-0.012988	-1.356957	1.04086
Trial2	1	1	noBlindfold	counterclockwise	practice	Free	1	-0.5	-0.5	1.822052	0.21645	-1.45067	-1.21603	1.01291637069231	-0.079717	-1.373884	1.132264
Trial2	1	1	noBlindfold	counterclockwise	practice	Free	1	-0.5	-0.5	1.842056	0.21579	-1.45068	-1.21127	1.00908883888131	-0.163545	-1.450057	1.125249
Trial2	1	1	noBlindfold	counterclockwise	practice	Free	1	-0.5	-0.5	1.862061	0.21531	-1.4507	-1.20557	1.00473748155294	-0.160348	-1.50507	1.163583
Trial2	1	1	noBlindfold	counterclockwise	practice	Free	1	-0.5	-0.5	1.88205	0.21466	-1.45072	-1.19935	0.999914667711386	-0.232499	-1.445825	1.174012
Trial2	1	1	noBlindfold	counterclockwise	practice	Free	1	-0.5	-0.5	1.902054	0.21391	-1.45071	-1.19253	0.994618197103898	-0.261045	-1.416202	1.427201
Trial2	1	1	noBlindfold	counterclockwise	practice	Free	1	-0.5	-0.5	1.922058	0.21298	-1.45069	-1.17679	0.983048923627134	-0.248485	-1.280785	1.296228
Trial2	1	1	noBlindfold	counterclockwise	practice	Free	1	-0.5	-0.5	1.942062	0.2107	-1.45065	-1.16812	0.975437782460704	-0.256349	-1.356957	1.004061
Trial2	1	1	noBlindfold	counterclockwise	practice	Free	1	-0.5	-0.5	1.962051	0.20932	-1.45067	-1.15897	0.968181973369659	-0.291929	-1.407739	1.0708
Trial2	1	1	noBlindfold	counterclockwise	practice	Free	1	-0.5	-0.5	1.982056	0.20779	-1.45071	-1.14904	0.960322647737552	-0.37798	-1.441593	1.124374
Trial2	1	1	noBlindfold	counterclockwise	practice	Free	1	-0.5	-0.5	2.00206	0.20606	-1.45073	-1.1389	0.952215299119248	-0.423922	-1.577011	1.117911
Trial2	1	1	noBlindfold	counterclockwise	practice	Free	1	-0.5	-0.5	2.022064	0.20404	-1.45077	-1.11734	0.936365896915313	-0.335414	-1.555852	1.155124
Trial2	1	1	noBlindfold	counterclockwise	practice	Free	1	-0.5	-0.5	2.042053	0.1994	-1.45075	-1.10541	0.925030601910745	-0.417902	-1.509302	0.949093
Trial2	1	1	noBlindfold	counterclockwise	practice	Free	1	-0.5	-0.5	2.062057	0.19654	-1.45075	-1.09391	0.915367156875899	-0.372935	-1.45852	0.870039
Trial2	1	1	noBlindfold	counterclockwise	practice	Free	1	-0.5	-0.5	2.082062	0.19371	-1.45073	-1.08213	0.905598613077857	-0.372842	-1.462752	0.882878
Trial2	1	1	noBlindfold	counterclockwise	practice	Free	1	-0.5	-0.5	2.102051	0.19049	-1.45073	-1.07007	0.89540844729748	-0.342858	-1.471216	0.888062
Trial2	1	1	noBlindfold	counterclockwise	practice	Free	1	-0.5	-0.5	2.122055	0.18716	-1.45073	-1.04542	0.877309465069904	-0.37489	-1.424666	0.83656
Trial2	1	1	noBlindfold	counterclockwise	practice	Free	1	-0.5	-0.5	2.142059	0.17993	-1.45075	-1.0325	0.863632495570871	-0.401975	-1.577011	0.776961
Trial2	1	1	noBlindfold	counterclockwise	practice	Free	1	-0.5	-0.5	2.162064	0.17607	-1.45079	-1.01974	0.852760402310897	-0.337873	-1.712428	0.943839
Trial2	1	1	noBlindfold	counterclockwise	practice	Free	1	-0.5	-0.5	2.182053	0.17196	-1.45083	-1.00627	0.841331967990355	-0.265761	-1.720892	0.96269
Trial2	1	1	noBlindfold	counterclockwise	practice	Free	1	-0.5	-0.5	2.202057	0.16777	-1.45087	-0.99289	0.829974290616308	-0.310242	-1.678574	1.0803
Trial2	1	1	noBlindfold	counterclockwise	practice	Free	1	-0.5	-0.5	2.222061	0.16361	-1.45085	-0.96562	0.810666512413065	-0.3272	-1.555852	0.927682
Trial2	1	1	noBlindfold	counterclockwise	practice	Free	1	-0.5	-0.5	2.24205	0.155	-1.45078	-0.95151	0.795541509057299	-0.248565	-1.687038	0.680027
Trial2	1	1	noBlindfold	counterclockwise	practice	Free	1	-0.5	-0.5	2.262054	0.15049	-1.45083	-0.93783	0.784112444091018	-0.146038	-1.792833	0.656954
Trial2	1	1	noBlindfold	counterclockwise	practice	Free	1	-0.5	-0.5	2.282059	0.14619	-1.45089	-0.92407	0.772914539169309	-0.086376	-1.902859	0.861438
Trial2	1	1	noBlindfold	counterclockwise	practice	Free	1	-0.5	-0.5	2.302063	0.142	-1.45096	-0.9098	0.761642987405264	-0.148906	-1.92825	0.839051
Trial2	1	1	noBlindfold	counterclockwise	practice	Free	1	-0.5	-0.5	2.322052	0.13778	-1.45097	-0.8819	0.743378031056666	-0.142108	-2.008654	0.936113
Trial2	1	1	noBlindfold	counterclockwise	practice	Free	1	-0.5	-0.5	2.342056	0.1298	-1.45096	-0.86761	0.729236000359091	-0.208156	-1.839382	0.690029
Trial2	1	1	noBlindfold	counterclockwise	practice	Free	1	-0.5	-0.5	2.362061	0.12587	-1.45093	-0.85387	0.718983450823601	-0.187459	-1.784369	0.504228
Trial2	1	1	noBlindfold	counterclockwise	practice	Free	1	-0.5	-0.5	2.38205	0.12182	-1.45091	-0.84017	0.708784708035651	-0.163502	-1.822455	0.606326
Trial2	1	1	noBlindfold	counterclockwise	practice	Free	1	-0.5	-0.5	2.402054	0.11791	-1.45091	-0.82595	0.698610153223275	-0.117179	-1.936714	0.890762
Trial2	1	1	noBlindfold	counterclockwise	practice	Free	1	-0.5	-0.5	2.422058	0.11396	-1.45095	-0.79759	0.68228051226733	-0.142128	-1.940946	0.89464
Trial2	1	1	noBlindfold	counterclockwise	practice	Free	1	-0.5	-0.5	2.442062	0.10633	-1.45096	-0.78368	0.669410504460881	-0.212061	-1.818223	0.57204
Trial2	1	1	noBlindfold	counterclockwise	practice	Free	1	-0.5	-0.5	2.462051	0.10259	-1.45092	-0.76989	0.66026912646707	-0.234194	-1.864773	0.643773
Trial2	1	1	noBlindfold	counterclockwise	practice	Free	1	-0.5	-0.5	2.482056	0.09882399	-1.45091	-0.75587	0.651198606647634	-0.218196	-1.775905	0.440909
Trial2	1	1	noBlindfold	counterclockwise	practice	Free	1	-0.5	-0.5	2.50206	0.09505	-1.45091	-0.74228	0.64248276521162	-0.239146	-1.85631	0.732793
Trial2	1	1	noBlindfold	counterclockwise	practice	Free	1	-0.5	-0.5	2.522064	0.091134	-1.45091	-0.71427	0.628769466566581	-0.273427	-1.822455	0.821278
Trial2	1	1	noBlindfold	counterclockwise	practice	Free	1	-0.5	-0.5	2.542053	0.083434	-1.45092	-0.70024	0.616839766122789	-0.112051	-1.932482	0.861618
Trial2	1	1	noBlindfold	counterclockwise	practice	Free	1	-0.5	-0.5	2.562057	0.079479	-1.45095	-0.68603	0.608607496906627	-0.188442	-1.949409	0.924271
Trial2	1	1	noBlindfold	counterclockwise	practice	Free	1	-0.5	-0.5	2.582062	0.075651	-1.45095	-0.67153	0.600663485828241	-0.248768	-1.813992	1.076064
Trial2	1	1	noBlindfold	counterclockwise	practice	Free	1	-0.5	-0.5	2.602051	0.071765	-1.45092	-0.6562101	0.592719830500047	-0.294324	-1.729356	1.046097
Trial2	1	1	noBlindfold	counterclockwise	practice	Free	1	-0.5	-0.5	2.622055	0.067769	-1.4509	-0.62513	0.581394145073863	-0.269649	-1.932482	1.190396
Trial2	1	1	noBlindfold	counterclockwise	practice	Free	1	-0.5	-0.5	2.642059	0.059692	-1.45097	-0.60979	0.570358644998748	-0.069714	-1.953641	0.714664
Trial2	1	1	noBlindfold	counterclockwise	practice	Free	1	-0.5	-0.5	2.662064	0.05583	-1.45097	-0.59462	0.563826151563929	0.016837	-1.915555	0.56261
Trial2	1	1	noBlindfold	counterclockwise	practice	Free	1	-0.5	-0.5	2.682053	0.052278	-1.45096	-0.57962	0.557987755443343	0.0044404	-1.864773	0.558273
Trial2	1	1	noBlindfold	counterclockwise	practice	Free	1	-0.5	-0.5	2.702057	0.048898	-1.45093	-0.56429	0.55265017979716	-0.01717	-1.877469	0.659679
Trial2	1	1	noBlindfold	counterclockwise	practice	Free	1	-0.5	-0.5	2.722061	0.045619	-1.45093	-0.53441	0.546702976983149	-0.045909	-1.949409	0.579088
Trial2	1	1	noBlindfold	counterclockwise	practice	Free	1	-0.5	-0.5	2.74205	0.039148	-1.45102	-0.51968	0.539507060460762	-0.093771	-2.165231	0.904582
Trial2	1	1	noBlindfold	counterclockwise	practice	Free	1	-0.5	-0.5	2.762054	0.036172	-1.45104	-0.50483	0.536193757190069	-0.110545	-2.02135	0.951204
Trial2	1	1	noBlindfold	counterclockwise	practice	Free	1	-0.5	-0.5	2.782059	0.033255	-1.451	-0.48978	0.533352925266712	-0.135724	-1.877469	1.001911
Trial2	1	1	noBlindfold	counterclockwise	practice	Free	1	-0.5	-0.5	2.802063	0.030331	-1.45095	-0.47404	0.530965998323167	-0.198546	-1.737819	0.916935
Trial2	1	1	noBlindfold	counterclockwise	practice	Free	1	-0.5	-0.5	2.822052	0.02724	-1.45092	-0.44251	0.530365082575108	-0.286979	-1.924018	0.984499
Trial2	1	1	noBlindfold	counterclockwise	practice	Free	1	-0.5	-0.5	2.842056	0.020797	-1.45099	-0.42641	0.525970535437099	-0.141554	-2.038277	0.858264
Trial2	1	1	noBlindfold	counterclockwise	practice	Free	1	-0.5	-0.5	2.862061	0.017563	-1.45102	-0.41117	0.525130676281194	-0.128697	-2.076363	0.976857
Trial2	1	1	noBlindfold	counterclockwise	practice	Free	1	-0.5	-0.5	2.88205	0.014379	-1.45101	-0.39541	0.524904585399373	-0.068689	-1.945177	0.845851
Trial2	1	1	noBlindfold	counterclockwise	practice	Free	1	-0.5	-0.5	2.902054	0.011286	-1.451	-0.3791	0.52538574858364	-0.03031	-1.995959	0.922118
Trial2	1	1	noBlindfold	counterclockwise	practice	Free	1	-0.5	-0.5	2.922058	0.0082353	-1.45099	-0.34732	0.530673445216294	0.0040859	-1.902859	0.782513
Trial2	1	1	noBlindfold	counterclockwise	practice	Free	1	-0.5	-0.5	2.942062	0.0026245	-1.45097	-0.33207	0.529935727318346	0.072532	-1.970568	0.498922
Trial2	1	1	noBlindfold	counterclockwise	practice	Free	1	-0.5	-0.5	2.962051	7.6193E-05	-1.45097	-0.31671	0.5326081342207	0.038831	-1.957873	0.405699
Trial2	1	1	noBlindfold	counterclockwise	practice	Free	1	-0.5	-0.5	2.982056	-0.0023243	-1.45097	-0.30207	0.535590682164051	-0.0075199	-1.949409	0.47752
Trial2	1	1	noBlindfold	counterclockwise	practice	Free	1	-0.5	-0.5	3.00206	-0.0046784	-1.45098	-0.28755	0.538960563216434	0.0013073	-1.970568	0.69751
Trial2	1	1	noBlindfold	counterclockwise	practice	Free	1	-0.5	-0.5	3.022064	-0.0068315	-1.45101	-0.25866	0.549053886484724	0.018437	-1.919787	0.684794
Trial2	1	1	noBlindfold	counterclockwise	practice	Free	1	-0.5	-0.5	3.042053	-0.010891	-1.45096	-0.24395	0.552077179189504	-0.09131	-1.839382	0.579192
Trial2	1	1	noBlindfold	counterclockwise	practice	Free	1	-0.5	-0.5	3.062057	-0.012933	-1.45094	-0.2294	0.557188135712988	-0.120781	-1.894396	0.541204
Trial2	1	1	noBlindfold	counterclockwise	practice	Free	1	-0.5	-0.5	3.082062	-0.015035	-1.45093	-0.21574	0.562134148508793	-0.069279	-1.966336	0.718839
Trial2	1	1	noBlindfold	counterclockwise	practice	Free	1	-0.5	-0.5	3.102051	-0.017028	-1.45097	-0.20122	0.567918520963375	-0.043498	-1.962105	0.790739
Trial2	1	1	noBlindfold	counterclockwise	practice	Free	1	-0.5	-0.5	3.122055	-0.01896	-1.45098	-0.17288	0.581727583033069	-0.119086	-1.940946	0.892558
Trial2	1	1	noBlindfold	counterclockwise	practice	Free	1	-0.5	-0.5	3.142059	-0.022808	-1.45094	-0.15831	0.58691078109251	-0.148721	-1.885932	0.727707
Trial2	1	1	noBlindfold	counterclockwise	practice	Free	1	-0.5	-0.5	3.162064	-0.024793	-1.45093	-0.14435	0.593555912923394	-0.162149	-1.877469	0.482347
Trial2	1	1	noBlindfold	counterclockwise	practice	Free	1	-0.5	-0.5	3.182053	-0.026739	-1.45096	-0.13014	0.600643312989217	-0.072576	-2.076363	0.596252
Trial2	1	1	noBlindfold	counterclockwise	practice	Free	1	-0.5	-0.5	3.202057	-0.028713	-1.45103	-0.11639	0.607674312155291	-0.071225	-2.160999	0.833253
Trial2	1	1	noBlindfold	counterclockwise	practice	Free	1	-0.5	-0.5	3.222061	-0.030534	-1.45106	-0.088599	0.624218801114797	-0.138023	-2.076363	0.935267
Trial2	1	1	noBlindfold	counterclockwise	practice	Free	1	-0.5	-0.5	3.24205	-0.034433	-1.45099	-0.074348	0.630818722658627	-0.122168	-1.864773	0.64319
Trial2	1	1	noBlindfold	counterclockwise	practice	Free	1	-0.5	-0.5	3.262054	-0.036491	-1.45094	-0.06077	0.638563692141344	-0.139939	-1.847846	0.461317
Trial2	1	1	noBlindfold	counterclockwise	practice	Free	1	-0.5	-0.5	3.282059	-0.038562	-1.45093	-0.047556	0.646243454903469	-0.272194	-1.839382	0.212455
Trial2	1	1	noBlindfold	counterclockwise	practice	Free	1	-0.5	-0.5	3.302063	-0.040723	-1.45096	-0.034271	0.654093925046172	-0.20792	-1.995959	0.355896
Trial2	1	1	noBlindfold	counterclockwise	practice	Free	1	-0.5	-0.5	3.322052	-0.042973	-1.45098	-0.0089259	0.670840855531934	-0.097271	-1.92825	0.41854
Trial2	1	1	noBlindfold	counterclockwise	practice	Free	1	-0.5	-0.5	3.342056	-0.047081	-1.45102	0.003218	0.677025830483973	0.026862	-2.000191	0.557154
Trial2	1	1	noBlindfold	counterclockwise	practice	Free	1	-0.5	-0.5	3.362061	-0.049067	-1.45101	0.01556	0.684939913484478	-0.018712	-2.101754	0.650584
Trial2	1	1	noBlindfold	counterclockwise	practice	Free	1	-0.5	-0.5	3.38205	-0.051022	-1.45101	0.027307	0.692556074405763	-0.113121	-1.940946	0.469395
Trial2	1	1	noBlindfold	counterclockwise	practice	Free	1	-0.5	-0.5	3.402054	-0.052917	-1.451	0.038865	0.700184759337177	-0.099701	-2.059436	0.528493
Trial2	1	1	noBlindfold	counterclockwise	practice	Free	1	-0.5	-0.5	3.422058	-0.054749	-1.451	0.061541	0.716642692425923	-0.09171	-1.8817	0.456443
Trial2	1	1	noBlindfold	counterclockwise	practice	Free	1	-0.5	-0.5	3.442062	-0.058503	-1.451	0.073183	0.723504216225363	-0.033436	-1.915555	0.747906
Trial2	1	1	noBlindfold	counterclockwise	practice	Free	1	-0.5	-0.5	3.462051	-0.060319	-1.45099	0.084544	0.731444509737988	0.022573	-2.089059	0.865746
Trial2	1	1	noBlindfold	counterclockwise	practice	Free	1	-0.5	-0.5	3.482056	-0.061986	-1.45103	0.09587801	0.739545036928105	0.060383	-2.182158	0.772329
Trial2	1	1	noBlindfold	counterclockwise	practice	Free	1	-0.5	-0.5	3.50206	-0.063509	-1.45107	0.10706	0.747693944748451	0.02534	-2.249867	0.645735
Trial2	1	1	noBlindfold	counterclockwise	practice	Free	1	-0.5	-0.5	3.522064	-0.064901	-1.4511	0.12918	0.76496967894869	-0.021249	-2.114449	0.629318
Trial2	1	1	noBlindfold	counterclockwise	practice	Free	1	-0.5	-0.5	3.542053	-0.067534	-1.45103	0.14003	0.772441090324835	-0.044027	-2.131377	0.460231
Trial2	1	1	noBlindfold	counterclockwise	practice	Free	1	-0.5	-0.5	3.562057	-0.06878	-1.45104	0.15072	0.780632565842689	-0.11864	-2.050972	0.224035
Trial2	1	1	noBlindfold	counterclockwise	practice	Free	1	-0.5	-0.5	3.582062	-0.070101	-1.45104	0.16006	0.787713372980484	-0.135224	-2.101754	0.24536
Trial2	1	1	noBlindfold	counterclockwise	practice	Free	1	-0.5	-0.5	3.602051	-0.071331	-1.45106	0.16926	0.794774213979593	-0.10944	-2.135608	0.270403
Trial2	1	1	noBlindfold	counterclockwise	practice	Free	1	-0.5	-0.5	3.622055	-0.072606	-1.45106	0.18691	0.809018532746288	-0.01564	-2.228708	0.319969
Trial2	1	1	noBlindfold	counterclockwise	practice	Free	1	-0.5	-0.5	3.642059	-0.074922	-1.45108	0.19524	0.814892612185677	-0.124023	-2.084827	0.427057
Trial2	1	1	noBlindfold	counterclockwise	practice	Free	1	-0.5	-0.5	3.662064	-0.076039	-1.45104	0.20335	0.821245494038246	-0.169773	-2.216013	0.486714
Trial2	1	1	noBlindfold	counterclockwise	practice	Free	1	-0.5	-0.5	3.682053	-0.077187	-1.45107	0.21118	0.827374054498157	-0.154513	-2.173695	0.351003
Trial2	1	1	noBlindfold	counterclockwise	practice	Free	1	-0.5	-0.5	3.702057	-0.078336	-1.45108	0.21872	0.833282048659818	-0.107059	-2.144072	0.409534
Trial2	1	1	noBlindfold	counterclockwise	practice	Free	1	-0.5	-0.5	3.722061	-0.079504	-1.45108	0.23338	0.845377487926995	-0.128617	-2.190622	0.371668
Trial2	1	1	noBlindfold	counterclockwise	practice	Free	1	-0.5	-0.5	3.74205	-0.081827	-1.45106	0.24072	0.850608477622746	-0.052811	-2.029813	0.62878
Trial2	1	1	noBlindfold	counterclockwise	practice	Free	1	-0.5	-0.5	3.762054	-0.08293501	-1.45105	0.24767	0.856127111397242	-0.096746	-2.216013	0.506692
Trial2	1	1	noBlindfold	counterclockwise	practice	Free	1	-0.5	-0.5	3.782059	-0.083978	-1.4511	0.25454	0.861629220067169	-0.05107	-2.249867	0.438219
Trial2	1	1	noBlindfold	counterclockwise	practice	Free	1	-0.5	-0.5	3.802063	-0.084994	-1.45113	0.26098	0.866787493710355	-0.054393	-2.334503	0.493242
Trial2	1	1	noBlindfold	counterclockwise	practice	Free	1	-0.5	-0.5	3.822052	-0.08595899	-1.45116	0.2737	0.877520166214224	-0.099033	-2.368357	0.612348
Trial2	1	1	noBlindfold	counterclockwise	practice	Free	1	-0.5	-0.5	3.842056	-0.087963	-1.45111	0.2806	0.882672570739649	-0.201821	-2.072131	0.787496
Trial2	1	1	noBlindfold	counterclockwise	practice	Free	1	-0.5	-0.5	3.862061	-0.089095	-1.45106	0.28697	0.887786419787078	-0.211166	-2.0679	0.715741
Trial2	1	1	noBlindfold	counterclockwise	practice	Free	1	-0.5	-0.5	3.88205	-0.090301	-1.45104	0.29349	0.893017155114875	-0.30998	-2.055204	0.607323
Trial2	1	1	noBlindfold	counterclockwise	practice	Free	1	-0.5	-0.5	3.902054	-0.091655	-1.45103	0.30016	0.89833270508716	-0.296411	-2.118681	0.64528
Trial2	1	1	noBlindfold	counterclockwise	practice	Free	1	-0.5	-0.5	3.922058	-0.09317499	-1.45105	0.31327	0.90934852016317	-0.252694	-2.118681	0.691565
Trial2	1	1	noBlindfold	counterclockwise	practice	Free	1	-0.5	-0.5	3.942062	-0.096532	-1.45107	0.32007	0.913948180511685	-0.248085	-2.160999	0.67438
Trial2	1	1	noBlindfold	counterclockwise	practice	Free	1	-0.5	-0.5	3.962051	-0.098232	-1.45106	0.32667	0.919130458103907	-0.128869	-2.160999	0.481891
Trial2	1	1	noBlindfold	counterclockwise	practice	Free	1	-0.5	-0.5	3.982056	-0.10001	-1.45108	0.33267	0.923759321751214	-0.109011	-2.199085	0.396814
Trial2	1	1	noBlindfold	counterclockwise	practice	Free	1	-0.5	-0.5	4.00206	-0.10162	-1.45109	0.33892	0.92870522191423	-0.219719	-2.211781	0.585003
Trial2	1	1	noBlindfold	counterclockwise	practice	Free	1	-0.5	-0.5	4.022064	-0.10333	-1.45111	0.35079	0.938717583628378	-0.245632	-2.283721	0.555764
Trial2	1	1	noBlindfold	counterclockwise	practice	Free	1	-0.5	-0.5	4.042053	-0.10674	-1.45112	0.35627	0.942258864791842	-0.130262	-2.173695	0.392725
Trial2	1	1	noBlindfold	counterclockwise	practice	Free	1	-0.5	-0.5	4.062057	-0.10831	-1.4511	0.36142	0.946290352604712	-0.186594	-2.220244	0.279667
Trial2	1	1	noBlindfold	counterclockwise	practice	Free	1	-0.5	-0.5	4.082062	-0.10994	-1.4511	0.36622	0.94999151669295	-0.25059	-2.241403	0.247037
Trial2	1	1	noBlindfold	counterclockwise	practice	Free	1	-0.5	-0.5	4.102051	-0.11153	-1.45113	0.37078	0.953502348858318	-0.296734	-2.372589	0.260665
Trial2	1	1	noBlindfold	counterclockwise	practice	Free	1	-0.5	-0.5	4.122055	-0.11319	-1.45118	0.37857	0.95995166649474	-0.232777	-2.364126	0.276321
Trial2	1	1	noBlindfold	counterclockwise	practice	Free	1	-0.5	-0.5	4.142059	-0.11634	-1.45118	0.38169	0.961546798929418	-0.21812	-2.224476	0.153292
Trial2	1	1	noBlindfold	counterclockwise	practice	Free	1	-0.5	-0.5	4.162064	-0.11786	-1.45114	0.38462	0.963630398858761	-0.247005	-2.35143	0.179143
Trial2	1	1	noBlindfold	counterclockwise	practice	Free	1	-0.5	-0.5	4.182053	-0.11937	-1.45116	0.38719	0.965393839977194	-0.263181	-2.44453	0.213542
Trial2	1	1	noBlindfold	counterclockwise	practice	Free	1	-0.5	-0.5	4.202057	-0.1208	-1.4512	0.38935	0.966817490691139	-0.317044	-2.368357	0.261266
Trial2	1	1	noBlindfold	counterclockwise	practice	Free	1	-0.5	-0.5	4.222061	-0.12216	-1.4512	0.3927	0.969369036998215	-0.361327	-2.393748	0.164895
Trial2	1	1	noBlindfold	counterclockwise	practice	Free	1	-0.5	-0.5	4.24205	-0.12476	-1.45118	0.39388	0.969446505914448	-0.360584	-2.355662	0.173449
Trial2	1	1	noBlindfold	counterclockwise	practice	Free	1	-0.5	-0.5	4.262054	-0.12598	-1.45118	0.39485	0.969869846188657	-0.409876	-2.35143	0.246539
Trial2	1	1	noBlindfold	counterclockwise	practice	Free	1	-0.5	-0.5	4.282059	-0.12709	-1.45118	0.39569	0.970217749653049	-0.459512	-2.359894	0.290019
Trial2	1	1	noBlindfold	counterclockwise	practice	Free	1	-0.5	-0.5	4.302063	-0.12818	-1.45118	0.39636	0.970418147934904	-0.597301	-2.334503	0.183146
Trial2	1	1	noBlindfold	counterclockwise	practice	Free	1	-0.5	-0.5	4.322052	-0.1293	-1.45118	0.39731	0.97086750237099	-0.606117	-2.39798	0.166499
Trial2	1	1	noBlindfold	counterclockwise	practice	Free	1	-0.5	-0.5	4.342056	-0.13177	-1.45119	0.39761	0.97020464890147	-0.735753	-2.393748	0.051259
Trial2	1	1	noBlindfold	counterclockwise	practice	Free	1	-0.5	-0.5	4.362061	-0.1331	-1.4512	0.3978	0.969876482665867	-0.801416	-2.436066	-0.04013
Trial2	1	1	noBlindfold	counterclockwise	practice	Free	1	-0.5	-0.5	4.38205	-0.13461	-1.45121	0.39786	0.969361860611218	-0.832776	-2.44453	-0.111073
Trial2	1	1	noBlindfold	counterclockwise	practice	Free	1	-0.5	-0.5	4.402054	-0.13629	-1.45122	0.39779	0.968664996519368	-0.947657	-2.440298	-0.133349
Trial2	1	1	noBlindfold	counterclockwise	practice	Free	1	-0.5	-0.5	4.422058	-0.13811	-1.45122	0.39701	0.967259692042155	-1.022034	-2.414907	-0.22847
Trial2	1	1	noBlindfold	counterclockwise	practice	Free	1	-0.5	-0.5	4.442062	-0.14291	-1.45117	0.39625	0.964768026563488	-1.061865	-2.283721	-0.450638
Trial2	1	1	noBlindfold	counterclockwise	practice	Free	1	-0.5	-0.5	4.462051	-0.14594	-1.45116	0.39538	0.962841527255422	-1.032172	-2.309112	-0.277116
Trial2	1	1	noBlindfold	counterclockwise	practice	Free	1	-0.5	-0.5	4.482056	-0.14926	-1.45115	0.3946	0.960899430276659	-1.140289	-2.262562	-0.040646
Trial2	1	1	noBlindfold	counterclockwise	practice	Free	1	-0.5	-0.5	4.50206	-0.15317	-1.45112	0.39407	0.958984989306662	-1.226691	-2.135608	0.203925
Trial2	1	1	noBlindfold	counterclockwise	practice	Free	1	-0.5	-0.5	4.522064	-0.15751	-1.45107	0.39347	0.956863633645698	-1.342185	-2.076363	0.157418
Trial2	1	1	noBlindfold	counterclockwise	practice	Free	1	-0.5	-0.5	4.542053	-0.16826	-1.45102	0.39313	0.95275003384845	-1.359137	-2.059436	-0.127153
Trial2	1	1	noBlindfold	counterclockwise	practice	Free	1	-0.5	-0.5	4.562057	-0.17449	-1.45102	0.39272	0.950213516489778	-1.253005	-2.084827	-0.111949
Trial2	1	1	noBlindfold	counterclockwise	practice	Free	1	-0.5	-0.5	4.582062	-0.18146	-1.45103	0.39236	0.947509447178753	-1.182111	-2.076363	-0.011015
Trial2	1	1	noBlindfold	counterclockwise	practice	Free	1	-0.5	-0.5	4.602051	-0.18849	-1.45104	0.39202	0.944848235739584	-1.197873	-2.084827	0.025014
Trial2	1	1	noBlindfold	counterclockwise	practice	Free	1	-0.5	-0.5	4.622055	-0.19644	-1.45105	0.39147	0.941736408736699	-1.224579	-2.118681	-0.010395
Trial2	1	1	noBlindfold	counterclockwise	practice	Free	1	-0.5	-0.5	4.642059	-0.21324	-1.45106	0.39129	0.93628477459794	-1.225856	-2.034045	0.069753
Trial2	1	1	noBlindfold	counterclockwise	practice	Free	1	-0.5	-0.5	4.662064	-0.22263	-1.45103	0.39117	0.933337095251804	-1.243683	-1.970568	0.047207
Trial2	1	1	noBlindfold	counterclockwise	practice	Free	1	-0.5	-0.5	4.682053	-0.23223	-1.45099	0.39102	0.930385628194093	-1.141505	-1.953641	-0.017487
Trial2	1	1	noBlindfold	counterclockwise	practice	Free	1	-0.5	-0.5	4.702057	-0.24226	-1.45098	0.39078	0.927318130245387	-1.10823	-1.953641	-0.14488
Trial2	1	1	noBlindfold	counterclockwise	practice	Free	1	-0.5	-0.5	4.722061	-0.25265	-1.45098	0.39006	0.923790439111381	-1.06121	-1.966336	-0.128033
Trial2	1	1	noBlindfold	counterclockwise	practice	Free	1	-0.5	-0.5	4.74205	-0.27488	-1.45097	0.38965	0.917690672714615	-1.14685	-1.911323	-0.047277
Trial2	1	1	noBlindfold	counterclockwise	practice	Free	1	-0.5	-0.5	4.762054	-0.2864	-1.45095	0.38912	0.914417469105984	-1.121798	-1.860541	-0.13098
Trial2	1	1	noBlindfold	counterclockwise	practice	Free	1	-0.5	-0.5	4.782059	-0.29865	-1.45093	0.38849	0.911019367942728	-1.04719	-1.839382	-0.153651
Trial2	1	1	noBlindfold	counterclockwise	practice	Free	1	-0.5	-0.5	4.802063	-0.31083	-1.45092	0.3878	0.907730215603768	-1.014577	-1.784369	-0.122031
Trial2	1	1	noBlindfold	counterclockwise	practice	Free	1	-0.5	-0.5	4.822052	-0.3237	-1.45089	0.38618	0.903546705799779	-1.061752	-1.771674	-0.097194
Trial2	1	1	noBlindfold	counterclockwise	practice	Free	1	-0.5	-0.5	4.842056	-0.3501	-1.45086	0.38528	0.897881208482926	-1.006316	-1.699733	-0.146494
Trial2	1	1	noBlindfold	counterclockwise	practice	Free	1	-0.5	-0.5	4.862061	-0.36314	-1.45086	0.38428	0.894808262965122	-0.982185	-1.775905	-0.094805
Trial2	1	1	noBlindfold	counterclockwise	practice	Free	1	-0.5	-0.5	4.88205	-0.37726	-1.45087	0.38336	0.891846425826277	-0.988091	-1.729356	0.0099823
Trial2	1	1	noBlindfold	counterclockwise	practice	Free	1	-0.5	-0.5	4.902054	-0.39124	-1.45086	0.38254	0.889216265647431	-1.051668	-1.703965	0.131549
Trial2	1	1	noBlindfold	counterclockwise	practice	Free	1	-0.5	-0.5	4.922058	-0.40597	-1.45084	0.38116	0.886162867344469	-1.025852	-1.648951	0.077182
Trial2	1	1	noBlindfold	counterclockwise	practice	Free	1	-0.5	-0.5	4.942062	-0.43593	-1.45083	0.38053	0.88285788413526	-0.978295	-1.627792	-0.018573
Trial2	1	1	noBlindfold	counterclockwise	practice	Free	1	-0.5	-0.5	4.962051	-0.45055	-1.45083	0.37997	0.881358343241813	-0.940784	-1.632024	0.027609
Trial2	1	1	noBlindfold	counterclockwise	practice	Free	1	-0.5	-0.5	4.982056	-0.46626	-1.45083	0.37958	0.880226872613018	-0.912008	-1.623561	0.167939
Trial2	1	1	noBlindfold	counterclockwise	practice	Free	1	-0.5	-0.5	5.00206	-0.48218	-1.4508	0.3795	0.879680543027437	-0.956498	-1.538925	0.335783
Trial2	1	1	noBlindfold	counterclockwise	practice	Free	1	-0.5	-0.5	5.022064	-0.4979	-1.45077	0.38002	0.880022498260547	-0.975088	-1.513534	0.310432
Trial2	1	1	noBlindfold	counterclockwise	practice	Free	1	-0.5	-0.5	5.042053	-0.53107	-1.45075	0.38038	0.880928088497087	-0.872915	-1.530461	0.034363
Trial2	1	1	noBlindfold	counterclockwise	practice	Free	1	-0.5	-0.5	5.062057	-0.54692	-1.45076	0.38077	0.882018863532943	-0.787333	-1.589706	0.041164
Trial2	1	1	noBlindfold	counterclockwise	practice	Free	1	-0.5	-0.5	5.082062	-0.56332	-1.45077	0.38124	0.883511925876515	-0.659519	-1.534693	0.085668
Trial2	1	1	noBlindfold	counterclockwise	practice	Free	1	-0.5	-0.5	5.102051	-0.58019	-1.45077	0.38178	0.885418772330234	-0.589716	-1.509302	0.10151
Trial2	1	1	noBlindfold	counterclockwise	practice	Free	1	-0.5	-0.5	5.122055	-0.59649	-1.45076	0.38278	0.888037627647535	-0.654141	-1.560084	0.016559
Trial2	1	1	noBlindfold	counterclockwise	practice	Free	1	-0.5	-0.5	5.142059	-0.6288	-1.45076	0.38301	0.892354221340825	-0.517274	-1.521997	-0.19964
Trial2	1	1	noBlindfold	counterclockwise	practice	Free	1	-0.5	-0.5	5.162064	-0.64475	-1.45075	0.38308	0.894864685837777	-0.449766	-1.543156	-0.163478
Trial2	1	1	noBlindfold	counterclockwise	practice	Free	1	-0.5	-0.5	5.182053	-0.66147	-1.45075	0.38304	0.897681580796891	-0.499044	-1.454289	-0.143472
Trial2	1	1	noBlindfold	counterclockwise	practice	Free	1	-0.5	-0.5	5.202057	-0.67661	-1.45075	0.38293	0.900420175897467	-0.514303	-1.547388	-0.055025
Trial2	1	1	noBlindfold	counterclockwise	practice	Free	1	-0.5	-0.5	5.222061	-0.69255	-1.45075	0.38226	0.903027272441731	-0.547494	-1.543156	-0.147541
Trial2	1	1	noBlindfold	counterclockwise	practice	Free	1	-0.5	-0.5	5.24205	-0.72312	-1.45072	0.38172	0.909512337827725	-0.539258	-1.424666	-0.141361
Trial2	1	1	noBlindfold	counterclockwise	practice	Free	1	-0.5	-0.5	5.262054	-0.73827	-1.4507	0.38119	0.912835365869336	-0.626016	-1.356957	-0.0085101
Trial2	1	1	noBlindfold	counterclockwise	practice	Free	1	-0.5	-0.5	5.282059	-0.75387	-1.45068	0.38073	0.916588959436801	-0.716903	-1.390812	0.09922
Trial2	1	1	noBlindfold	counterclockwise	practice	Free	1	-0.5	-0.5	5.302063	-0.76905	-1.45069	0.38035	0.920545527130321	-0.687296	-1.369653	0.097049
Trial2	1	1	noBlindfold	counterclockwise	practice	Free	1	-0.5	-0.5	5.322052	-0.7847	-1.45069	0.37975	0.924669730304841	-0.697678	-1.373884	-0.006468
Trial2	1	1	noBlindfold	counterclockwise	practice	Free	1	-0.5	-0.5	5.342056	-0.8152	-1.45067	0.37957	0.93434170389007	-0.696711	-1.24693	0.091265
Trial2	1	1	noBlindfold	counterclockwise	practice	Free	1	-0.5	-0.5	5.362061	-0.83051	-1.45065	0.37949	0.939542182468541	-0.651683	-1.331566	0.072162
Trial2	1	1	noBlindfold	counterclockwise	practice	Free	1	-0.5	-0.5	5.38205	-0.84674	-1.45066	0.37943	0.945317831757539	-0.542632	-1.382348	0.0073901
Trial2	1	1	noBlindfold	counterclockwise	practice	Free	1	-0.5	-0.5	5.402054	-0.86149	-1.45068	0.3793	0.950706850290633	-0.476078	-1.38658	-0.087138
Trial2	1	1	noBlindfold	counterclockwise	practice	Free	1	-0.5	-0.5	5.422058	-0.87655	-1.45069	0.37909	0.956341552113817	-0.477051	-1.369653	-0.042802
Trial2	1	1	noBlindfold	counterclockwise	practice	Free	1	-0.5	-0.5	5.442062	-0.9067	-1.45068	0.37917	0.968681962073482	-0.545484	-1.289248	0.150805
Trial2	1	1	noBlindfold	counterclockwise	practice	Free	1	-0.5	-0.5	5.462051	-0.9219	-1.45065	0.37933	0.975305491146008	-0.615329	-1.255394	0.116707
Trial2	1	1	noBlindfold	counterclockwise	practice	Free	1	-0.5	-0.5	5.482056	-0.93662	-1.45063	0.37951	0.98192404813334	-0.578326	-1.200381	0.030505
Trial2	1	1	noBlindfold	counterclockwise	practice	Free	1	-0.5	-0.5	5.50206	-0.9513	-1.4506	0.37966	0.988672540602299	-0.473441	-1.119976	-0.033119
Trial2	1	1	noBlindfold	counterclockwise	practice	Free	1	-0.5	-0.5	5.522064	-0.96637	-1.45056	0.38001	0.995951121062014	-0.487755	-1.124208	0.0092432
Trial2	1	1	noBlindfold	counterclockwise	practice	Free	1	-0.5	-0.5	5.542053	-0.99569	-1.45059	0.38034	1.01030047260495	-0.409176	-1.259626	0.160995
Trial2	1	1	noBlindfold	counterclockwise	practice	Free	1	-0.5	-0.5	5.562057	-1.00989	-1.45062	0.3807	1.01765428699001	-0.563494	-1.225771	0.043835
Trial2	1	1	noBlindfold	counterclockwise	practice	Free	1	-0.5	-0.5	5.582062	-1.02398	-1.45061	0.38101	1.0250530112381	-0.426927	-1.149599	-0.078821
Trial2	1	1	noBlindfold	counterclockwise	practice	Free	1	-0.5	-0.5	5.602051	-1.03838	-1.45058	0.38121	1.03265869861377	-0.417631	-1.090354	-0.080874
Trial2	1	1	noBlindfold	counterclockwise	practice	Free	1	-0.5	-0.5	5.622055	-1.0518	-1.45055	0.38141	1.03988790105816	-0.372789	-1.039572	-0.082504
Trial2	1	1	noBlindfold	counterclockwise	practice	Free	1	-0.5	-0.5	5.642059	-1.0795	-1.45053	0.38139	1.05483105050435	-0.417289	-1.170758	-0.067987
Trial2	1	1	noBlindfold	counterclockwise	practice	Free	1	-0.5	-0.5	5.662064	-1.09296	-1.45055	0.38128	1.06219396007489	-0.473607	-1.141135	-0.112017
Trial2	1	1	noBlindfold	counterclockwise	practice	Free	1	-0.5	-0.5	5.682053	-1.10666	-1.45058	0.38111	1.06976222592301	-0.34352	-1.238467	-0.063429
Trial2	1	1	noBlindfold	counterclockwise	practice	Free	1	-0.5	-0.5	5.702057	-1.11977	-1.4506	0.38092	1.07709560804521	-0.342698	-1.251162	-0.036935
Trial2	1	1	noBlindfold	counterclockwise	practice	Free	1	-0.5	-0.5	5.722061	-1.13313	-1.45059	0.38057	1.08455385030211	-0.508413	-1.086122	0.040695
Trial2	1	1	noBlindfold	counterclockwise	practice	Free	1	-0.5	-0.5	5.74205	-1.15876	-1.45055	0.38025	1.09945654576531	-0.31513	-1.090354	-0.131122
Trial2	1	1	noBlindfold	counterclockwise	practice	Free	1	-0.5	-0.5	5.762054	-1.17134	-1.45054	0.37975	1.10664240565496	-0.262979	-1.124208	-0.184889
Trial2	1	1	noBlindfold	counterclockwise	practice	Free	1	-0.5	-0.5	5.782059	-1.18407	-1.45053	0.37912	1.11391369213423	-0.360934	-1.052268	-0.180613
Trial2	1	1	noBlindfold	counterclockwise	practice	Free	1	-0.5	-0.5	5.802063	-1.1966	-1.45053	0.37851	1.12117408187965	-0.330152	-1.132672	0.025557
Trial2	1	1	noBlindfold	counterclockwise	practice	Free	1	-0.5	-0.5	5.822052	-1.2086	-1.45055	0.37742	1.12782086054072	-0.342413	-1.158063	0.028893
Trial2	1	1	noBlindfold	counterclockwise	practice	Free	1	-0.5	-0.5	5.842056	-1.23203	-1.45058	0.37688	1.14227251031129	-0.275518	-1.094586	-0.0017923
Trial2	1	1	noBlindfold	counterclockwise	practice	Free	1	-0.5	-0.5	5.862061	-1.24345	-1.45057	0.3764	1.14925836719524	-0.366302	-1.08189	0.018951
Trial2	1	1	noBlindfold	counterclockwise	practice	Free	1	-0.5	-0.5	5.88205	-1.25543	-1.45054	0.37611	1.15682462881728	-0.439184	-1.073427	0.196531
Trial2	1	1	noBlindfold	counterclockwise	practice	Free	1	-0.5	-0.5	5.902054	-1.26634	-1.45052	0.37603	1.16391817901289	-0.547795	-0.984559	0.252415
Trial2	1	1	noBlindfold	counterclockwise	practice	Free	1	-0.5	-0.5	5.922058	-1.27763	-1.4505	0.37624	1.1715396373673	-0.543908	-0.925314	0.156402
Trial2	1	1	noBlindfold	counterclockwise	practice	Free	1	-0.5	-0.5	5.942062	-1.30065	-1.45048	0.37635	1.18702549668772	-0.344072	-1.005718	-0.052179
Trial2	1	1	noBlindfold	counterclockwise	practice	Free	1	-0.5	-0.5	5.962051	-1.3119	-1.45049	0.3764	1.19467930568833	-0.294173	-1.08189	-0.024129
Trial2	1	1	noBlindfold	counterclockwise	practice	Free	1	-0.5	-0.5	5.982056	-1.32331	-1.45053	0.37637	1.20244073953213	-0.254259	-1.200381	-0.093871
Trial2	1	1	noBlindfold	counterclockwise	practice	Free	1	-0.5	-0.5	6.00206	-1.33445	-1.45059	0.3762	1.20997243312389	-0.245198	-1.22154	-0.182572
Trial2	1	1	noBlindfold	counterclockwise	practice	Free	1	-0.5	-0.5	6.022064	-1.34466	-1.45062	0.3756	1.2166042771737	-0.230602	-1.196149	-0.120391
Trial2	1	1	noBlindfold	counterclockwise	practice	Free	1	-0.5	-0.5	6.042053	-1.36541	-1.45056	0.37525	1.23085212249375	-0.332083	-1.026877	-0.02962
Trial2	1	1	noBlindfold	counterclockwise	practice	Free	1	-0.5	-0.5	6.062057	-1.37604	-1.45052	0.37498	1.23815833188193	-0.234721	-1.022645	0.060426
Trial2	1	1	noBlindfold	counterclockwise	practice	Free	1	-0.5	-0.5	6.082062	-1.38556	-1.45052	0.37482	1.24479982273994	-0.193691	-1.107281	0.137849
Trial2	1	1	noBlindfold	counterclockwise	practice	Free	1	-0.5	-0.5	6.102051	-1.39541	-1.45054	0.37485	1.2518473182554	-0.204762	-1.124208	0.215081
Trial2	1	1	noBlindfold	counterclockwise	practice	Free	1	-0.5	-0.5	6.122055	-1.40473	-1.45057	0.37536	1.25888498414285	-0.316279	-1.119976	0.169244
Trial2	1	1	noBlindfold	counterclockwise	practice	Free	1	-0.5	-0.5	6.142059	-1.42284	-1.45054	0.37582	1.27227926314724	-0.302309	-1.094586	0.153626
Trial2	1	1	noBlindfold	counterclockwise	practice	Free	1	-0.5	-0.5	6.162064	-1.43169	-1.45054	0.37649	1.27917197011552	-0.260733	-1.103049	0.19589
Trial2	1	1	noBlindfold	counterclockwise	practice	Free	1	-0.5	-0.5	6.182053	-1.4409	-1.45055	0.37731	1.28645464264094	-0.241355	-1.111513	0.269999
Trial2	1	1	noBlindfold	counterclockwise	practice	Free	1	-0.5	-0.5	6.202057	-1.44913	-1.45055	0.37837	1.29320597803617	-0.251224	-1.052268	0.264186
Trial2	1	1	noBlindfold	counterclockwise	practice	Free	1	-0.5	-0.5	6.222061	-1.45769	-1.45053	0.3804	1.30087443692668	-0.223649	-1.048036	0.100001
Trial2	1	1	noBlindfold	counterclockwise	practice	Free	1	-0.5	-0.5	6.24205	-1.47375	-1.45053	0.3812	1.31327930030512	-0.100773	-1.111513	-0.115415
Trial2	1	1	noBlindfold	counterclockwise	practice	Free	1	-0.5	-0.5	6.262054	-1.48096	-1.45056	0.38208	1.31922229715883	-0.191759	-1.196149	0.070712
Trial2	1	1	noBlindfold	counterclockwise	practice	Free	1	-0.5	-0.5	6.282059	-1.48858	-1.45059	0.38299	1.32550433359181	-0.310808	-1.153831	0.194029
Trial2	1	1	noBlindfold	counterclockwise	practice	Free	1	-0.5	-0.5	6.302063	-1.49542	-1.4506	0.3841	1.33135035960704	-0.398518	-1.196149	0.214018
Trial2	1	1	noBlindfold	counterclockwise	practice	Free	1	-0.5	-0.5	6.322052	-1.50243	-1.4506	0.38638	1.33810885595647	-0.435528	-1.179222	0.201678
Trial2	1	1	noBlindfold	counterclockwise	practice	Free	1	-0.5	-0.5	6.342056	-1.5165	-1.45054	0.3874	1.34935208801219	-0.161266	-1.014181	-0.094151
Trial2	1	1	noBlindfold	counterclockwise	practice	Free	1	-0.5	-0.5	6.362061	-1.52339	-1.45053	0.38819	1.35506768775164	0.0019719	-1.132672	-0.138396
Trial2	1	1	noBlindfold	counterclockwise	practice	Free	1	-0.5	-0.5	6.38205	-1.52967	-1.45056	0.3888	1.36021534819774	0.145444	-1.208844	-0.142518
Trial2	1	1	noBlindfold	counterclockwise	practice	Free	1	-0.5	-0.5	6.402054	-1.5354	-1.45061	0.38929	1.36487726234544	0.246304	-1.352725	-0.078189
Trial2	1	1	noBlindfold	counterclockwise	practice	Free	1	-0.5	-0.5	6.422058	-1.54064	-1.45067	0.38985	1.36922043811694	0.296552	-1.361189	-0.118559
Trial2	1	1	noBlindfold	counterclockwise	practice	Free	1	-0.5	-0.5	6.442062	-1.54864	-1.4507	0.38991	1.37534930350082	0.324171	-1.420434	-0.192413
Trial2	1	1	noBlindfold	counterclockwise	practice	Free	1	-0.5	-0.5	6.462051	-1.55155	-1.45071	0.38987	1.37754348844703	0.28203	-1.454289	-0.10623
Trial2	1	1	noBlindfold	counterclockwise	practice	Free	1	-0.5	-0.5	6.482056	-1.55387	-1.45073	0.38978	1.37925716234661	0.182923	-1.538925	-0.08325
Trial2	1	1	noBlindfold	counterclockwise	practice	Free	1	-0.5	-0.5	6.50206	-1.55559	-1.45076	0.38962	1.38046878780944	0.065778	-1.577011	-0.137435
Trial2	1	1	noBlindfold	counterclockwise	practice	Free	1	-0.5	-0.5	6.522064	-1.55679	-1.45079	0.3891	1.38105174736104	0.0061893	-1.602402	-0.165973
Trial2	1	1	noBlindfold	counterclockwise	practice	Free	1	-0.5	-0.5	6.542053	-1.55798	-1.45081	0.38885	1.38180177205971	0.047195	-1.610865	-0.28702
Trial2	1	1	noBlindfold	counterclockwise	practice	Free	1	-0.5	-0.5	6.562057	-1.5581	-1.45081	0.38869	1.38179068074567	0.120119	-1.602402	-0.324752
Trial2	1	1	noBlindfold	counterclockwise	practice	Free	1	-0.5	-0.5	6.582062	-1.55807	-1.45082	0.38851	1.38165200381204	0.169262	-1.691269	-0.448096
Trial2	1	1	noBlindfold	counterclockwise	practice	Free	1	-0.5	-0.5	6.602051	-1.558	-1.45084	0.38819	1.38139256249847	0.192581	-1.737819	-0.616952
Trial2	1	1	noBlindfold	counterclockwise	practice	Free	1	-0.5	-0.5	6.622055	-1.55791	-1.45086	0.3866	1.38030180984148	0.235799	-1.737819	-0.729946
Trial2	1	1	noBlindfold	counterclockwise	practice	Free	1	-0.5	-0.5	6.642059	-1.55746	-1.45086	0.38525	1.37908995830534	0.282965	-1.695501	-0.971279
Trial2	1	1	noBlindfold	counterclockwise	practice	Free	1	-0.5	-0.5	6.662064	-1.55707	-1.45085	0.38328	1.37752696607114	0.270179	-1.64472	-0.954474
Trial2	1	1	noBlindfold	counterclockwise	practice	Free	1	-0.5	-0.5	6.682053	-1.5565	-1.45084	0.38105	1.37566038659824	0.208081	-1.695501	-0.941547
Trial2	1	1	noBlindfold	counterclockwise	practice	Free	1	-0.5	-0.5	6.702057	-1.55589	-1.45085	0.37834	1.37345723712636	0.134255	-1.771674	-0.859547
Trial2	1	1	noBlindfold	counterclockwise	practice	Free	1	-0.5	-0.5	6.722061	-1.55523	-1.45089	0.37213	1.36898544424466	0.081775	-1.864773	-0.827396
Trial2	1	1	noBlindfold	counterclockwise	practice	Free	1	-0.5	-0.5	6.74205	-1.55398	-1.45093	0.36845	1.36567902653342	0.192026	-1.877469	-1.03323
Trial2	1	1	noBlindfold	counterclockwise	practice	Free	1	-0.5	-0.5	6.762054	-1.55328	-1.45094	0.36413	1.36239481837201	0.206894	-1.85631	-1.107411
Trial2	1	1	noBlindfold	counterclockwise	practice	Free	1	-0.5	-0.5	6.782059	-1.55248	-1.45093	0.35947	1.35882403563746	0.090274	-1.826687	-1.101481
Trial2	1	1	noBlindfold	counterclockwise	practice	Free	1	-0.5	-0.5	6.802063	-1.55168	-1.45093	0.35431	1.3549451439202	0.032925	-1.902859	-0.975869
Trial2	1	1	noBlindfold	counterclockwise	practice	Free	1	-0.5	-0.5	6.822052	-1.55093	-1.45096	0.34334	1.34747032812966	-0.050986	-1.911323	-0.93081
Trial2	1	1	noBlindfold	counterclockwise	practice	Free	1	-0.5	-0.5	6.842056	-1.54981	-1.45094	0.33729	1.34281632056611	-0.0026724	-1.754746	-1.044794
Trial2	1	1	noBlindfold	counterclockwise	practice	Free	1	-0.5	-0.5	6.862061	-1.54937	-1.4509	0.33064	1.3383349140706	0.0069262	-1.758978	-0.994674
Trial2	1	1	noBlindfold	counterclockwise	practice	Free	1	-0.5	-0.5	6.88205	-1.54891	-1.45088	0.32376	1.33371388498152	0.065107	-1.805528	-1.023598
Trial2	1	1	noBlindfold	counterclockwise	practice	Free	1	-0.5	-0.5	6.902054	-1.54843	-1.45089	0.31647	1.32884485543828	0.146359	-1.869005	-1.080669
Trial2	1	1	noBlindfold	counterclockwise	practice	Free	1	-0.5	-0.5	6.922058	-1.54788	-1.45094	0.30028	1.31852216232863	0.051341	-1.915555	-1.076575
Trial2	1	1	noBlindfold	counterclockwise	practice	Free	1	-0.5	-0.5	6.942062	-1.54683	-1.45096	0.29213	1.31275391732748	-0.053266	-1.869005	-1.061083
Trial2	1	1	noBlindfold	counterclockwise	practice	Free	1	-0.5	-0.5	6.962051	-1.54643	-1.45096	0.283	1.30694480205856	0.026503	-1.911323	-1.205294
Trial2	1	1	noBlindfold	counterclockwise	practice	Free	1	-0.5	-0.5	6.982056	-1.54603	-1.45095	0.27372	1.30108473461738	-0.059682	-1.902859	-1.117186
Trial2	1	1	noBlindfold	counterclockwise	practice	Free	1	-0.5	-0.5	7.00206	-1.54571	-1.45096	0.26377	1.29493394626896	-0.146608	-1.949409	-1.070673
Trial2	1	1	noBlindfold	counterclockwise	practice	Free	1	-0.5	-0.5	7.022064	-1.54552	-1.45098	0.24332	1.28282367797119	-0.143314	-2.017118	-1.14161
Trial2	1	1	noBlindfold	counterclockwise	practice	Free	1	-0.5	-0.5	7.042053	-1.54566	-1.45099	0.23251	1.27670504657664	-0.203699	-1.949409	-1.125287
Trial2	1	1	noBlindfold	counterclockwise	practice	Free	1	-0.5	-0.5	7.062057	-1.54596	-1.45098	0.221	1.270383098576	-0.107595	-1.877469	-1.111533
Trial2	1	1	noBlindfold	counterclockwise	practice	Free	1	-0.5	-0.5	7.082062	-1.54631	-1.45095	0.2091	1.26395711083746	0.031049	-1.784369	-1.069636
Trial2	1	1	noBlindfold	counterclockwise	practice	Free	1	-0.5	-0.5	7.102051	-1.54667	-1.45093	0.19766	1.25787428988236	-0.065279	-2.029813	-0.952393
Trial2	1	1	noBlindfold	counterclockwise	practice	Free	1	-0.5	-0.5	7.122055	-1.54699	-1.45097	0.17276	1.24450549159927	-0.053184	-1.877469	-0.994383
Trial2	1	1	noBlindfold	counterclockwise	practice	Free	1	-0.5	-0.5	7.142059	-1.54804	-1.45096	0.15935	1.23819640697056	-0.290437	-2.042509	-1.281532
Trial2	1	1	noBlindfold	counterclockwise	practice	Free	1	-0.5	-0.5	7.162064	-1.54892	-1.45097	0.14586	1.23181497472982	-0.175144	-1.788601	-1.267563
Trial2	1	1	noBlindfold	counterclockwise	practice	Free	1	-0.5	-0.5	7.182053	-1.5499	-1.45092	0.13196	1.22542383391183	-0.13852	-1.729356	-1.124668
Trial2	1	1	noBlindfold	counterclockwise	practice	Free	1	-0.5	-0.5	7.202057	-1.55092	-1.45088	0.11769	1.21900525353711	0.017835	-1.847846	-1.130834
Trial2	1	1	noBlindfold	counterclockwise	practice	Free	1	-0.5	-0.5	7.222061	-1.55187	-1.4509	0.087628	1.20488054941644	0.198128	-1.822455	-1.213753
Trial2	1	1	noBlindfold	counterclockwise	practice	Free	1	-0.5	-0.5	7.24205	-1.55321	-1.45093	0.0724	1.19870476372177	0.109023	-1.919787	-1.023815
Trial2	1	1	noBlindfold	counterclockwise	practice	Free	1	-0.5	-0.5	7.262054	-1.55365	-1.45093	0.055688	1.19120423211704	0.015985	-1.835151	-1.396489
Trial2	1	1	noBlindfold	counterclockwise	practice	Free	1	-0.5	-0.5	7.282059	-1.55403	-1.45093	0.03989	1.18425528486719	0.223331	-2.063668	-1.365278
Trial2	1	1	noBlindfold	counterclockwise	practice	Free	1	-0.5	-0.5	7.302063	-1.55423	-1.45098	0.022706	1.17669979273852	0.189541	-1.826687	-1.239982
Trial2	1	1	noBlindfold	counterclockwise	practice	Free	1	-0.5	-0.5	7.322052	-1.55428	-1.45093	-0.011186	1.16208671576691	0.090337	-1.85631	-1.052139
Trial2	1	1	noBlindfold	counterclockwise	practice	Free	1	-0.5	-0.5	7.342056	-1.55417	-1.45093	-0.02811	1.15496940935987	0.0087267	-1.729356	-0.746526
Trial2	1	1	noBlindfold	counterclockwise	practice	Free	1	-0.5	-0.5	7.362061	-1.55405	-1.45088	-0.045654	1.14780295578855	-0.144314	-1.547388	-0.98669
Trial2	1	1	noBlindfold	counterclockwise	practice	Free	1	-0.5	-0.5	7.38205	-1.55408	-1.45083	-0.062797	1.14115341973465	-0.303392	-1.771674	-0.883158
Trial2	1	1	noBlindfold	counterclockwise	practice	Free	1	-0.5	-0.5	7.402054	-1.55437	-1.45083	-0.079947	1.134962758306	-0.225798	-1.424666	-0.729845
Trial2	1	1	noBlindfold	counterclockwise	practice	Free	1	-0.5	-0.5	7.422058	-1.55479	-1.45075	-0.11455	1.12301099161534	-0.078052	-1.38658	-0.614696
Trial2	1	1	noBlindfold	counterclockwise	practice	Free	1	-0.5	-0.5	7.442062	-1.55573	-1.45077	-0.13135	1.11824354564439	0.345874	-1.547388	-0.495077
Trial2	1	1	noBlindfold	counterclockwise	practice	Free	1	-0.5	-0.5	7.462051	-1.55595	-1.45076	-0.14868	1.11285948803982	0.050873	-1.34003	-0.729952
Trial2	1	1	noBlindfold	counterclockwise	practice	Free	1	-0.5	-0.5	7.482056	-1.55605	-1.45073	-0.1656	1.10772970196597	0.049896	-1.784369	-0.891039
Trial2	1	1	noBlindfold	counterclockwise	practice	Free	1	-0.5	-0.5	7.50206	-1.55611	-1.45082	-0.18356	1.10249826108619	0.161449	-1.538925	-0.779287
Trial2	1	1	noBlindfold	counterclockwise	practice	Free	1	-0.5	-0.5	7.522064	-1.55601	-1.45076	-0.21743	1.09316190206171	0.09433	-1.475448	-0.718513
Trial2	1	1	noBlindfold	counterclockwise	practice	Free	1	-0.5	-0.5	7.542053	-1.55568	-1.4508	-0.23411	1.08864954547186	0.145246	-1.534693	-0.444291
Trial2	1	1	noBlindfold	counterclockwise	practice	Free	1	-0.5	-0.5	7.562057	-1.55536	-1.45075	-0.25072	1.08440082566925	0.01227	-1.242699	-0.575547
Trial2	1	1	noBlindfold	counterclockwise	practice	Free	1	-0.5	-0.5	7.582062	-1.555	-1.45067	-0.26744	1.08032820621369	-0.050633	-1.572779	-0.816881
Trial2	1	1	noBlindfold	counterclockwise	practice	Free	1	-0.5	-0.5	7.602051	-1.55467	-1.45074	-0.28419	1.07652355604056	0.170421	-1.610865	-0.771185
Trial2	1	1	noBlindfold	counterclockwise	practice	Free	1	-0.5	-0.5	7.622055	-1.55421	-1.45075	-0.31843	1.06973198861714	0.303022	-1.217308	-0.694657
Trial2	1	1	noBlindfold	counterclockwise	practice	Free	1	-0.5	-0.5	7.642059	-1.55266	-1.45073	-0.3341	1.06565278516376	0.402419	-1.581243	-0.256309
Trial2	1	1	noBlindfold	counterclockwise	practice	Free	1	-0.5	-0.5	7.662064	-1.55152	-1.45075	-0.35046	1.06209992577291	0.342256	-1.301944	-0.306546
Trial2	1	1	noBlindfold	counterclockwise	practice	Free	1	-0.5	-0.5	7.682053	-1.55005	-1.4507	-0.36623	1.05853635014056	0.265192	-1.585474	-0.587848
Trial2	1	1	noBlindfold	counterclockwise	practice	Free	1	-0.5	-0.5	7.702057	-1.54851	-1.45076	-0.38189	1.0551413881215	0.206138	-1.636256	-0.599322
Trial2	1	1	noBlindfold	counterclockwise	practice	Free	1	-0.5	-0.5	7.722061	-1.54687	-1.45078	-0.41333	1.05045155451018	0.199448	-1.191917	-0.610461
Trial2	1	1	noBlindfold	counterclockwise	practice	Free	1	-0.5	-0.5	7.74205	-1.54322	-1.45064	-0.42842	1.04567287134292	0.248846	-1.424666	-0.29673
Trial2	1	1	noBlindfold	counterclockwise	practice	Free	1	-0.5	-0.5	7.762054	-1.54121	-1.45065	-0.44313	1.04276187576716	0.354636	-1.306176	-0.111329
Trial2	1	1	noBlindfold	counterclockwise	practice	Free	1	-0.5	-0.5	7.782059	-1.53896	-1.45062	-0.458	1.03980855916074	0.187451	-1.238467	-0.30172
Trial2	1	1	noBlindfold	counterclockwise	practice	Free	1	-0.5	-0.5	7.802063	-1.53655	-1.45062	-0.47273	1.03690857968472	-0.020934	-1.255394	-0.447698
Trial2	1	1	noBlindfold	counterclockwise	practice	Free	1	-0.5	-0.5	7.822052	-1.53423	-1.45064	-0.5008	1.03423030323955	0.035876	-1.141135	-0.447901
Trial2	1	1	noBlindfold	counterclockwise	practice	Free	1	-0.5	-0.5	7.842056	-1.52986	-1.45055	-0.51451	1.02996223293567	0.049271	-1.22154	-0.263724
Trial2	1	1	noBlindfold	counterclockwise	practice	Free	1	-0.5	-0.5	7.862061	-1.52768	-1.4506	-0.52835	1.02807100223886	0.231179	-1.268089	-0.266967
Trial2	1	1	noBlindfold	counterclockwise	practice	Free	1	-0.5	-0.5	7.88205	-1.52535	-1.45061	-0.54191	1.02620624751	0.268413	-1.060731	-0.275338
Trial2	1	1	noBlindfold	counterclockwise	practice	Free	1	-0.5	-0.5	7.902054	-1.52288	-1.45058	-0.55442	1.02432670005703	0.032075	-1.149599	-0.189768
Trial2	1	1	noBlindfold	counterclockwise	practice	Free	1	-0.5	-0.5	7.922058	-1.5206	-1.45058	-0.58043	1.02376437941871	-0.11254	-1.170758	-0.477603
Trial2	1	1	noBlindfold	counterclockwise	practice	Free	1	-0.5	-0.5	7.942062	-1.51614	-1.45059	-0.59319	1.02040425622707	0.071486	-1.22154	-0.510774
Trial2	1	1	noBlindfold	counterclockwise	practice	Free	1	-0.5	-0.5	7.962051	-1.51402	-1.4506	-0.60656	1.01960361099858	0.051613	-1.191917	-0.371734
Trial2	1	1	noBlindfold	counterclockwise	practice	Free	1	-0.5	-0.5	7.982056	-1.51185	-1.45057	-0.61867	1.01878517280885	-0.0046523	-1.03534	-0.418052
Trial2	1	1	noBlindfold	counterclockwise	practice	Free	1	-0.5	-0.5	8.00206	-1.5099	-1.45054	-0.63106	1.01836863754299	0.243241	-1.107281	-0.332457
Trial2	1	1	noBlindfold	counterclockwise	practice	Free	1	-0.5	-0.5	8.022064	-1.50781	-1.45052	-0.65606	1.01982152704164	0.239951	-1.018413	-0.500601
Trial2	1	1	noBlindfold	counterclockwise	practice	Free	1	-0.5	-0.5	8.042053	-1.50318	-1.45052	-0.66868	1.01726255859168	0.050688	-1.064963	-0.457252
Trial2	1	1	noBlindfold	counterclockwise	practice	Free	1	-0.5	-0.5	8.062057	-1.50087	-1.45052	-0.68102	1.01710814756026	0.036449	-1.073427	-0.618713
Trial2	1	1	noBlindfold	counterclockwise	practice	Free	1	-0.5	-0.5	8.082062	-1.49868	-1.45053	-0.69344	1.01724173714796	0.162187	-1.124208	-0.600462
Trial2	1	1	noBlindfold	counterclockwise	practice	Free	1	-0.5	-0.5	8.102051	-1.49645	-1.45054	-0.70588	1.01749646994047	0.203866	-1.073427	-0.512683
Trial2	1	1	noBlindfold	counterclockwise	practice	Free	1	-0.5	-0.5	8.122055	-1.49415	-1.45052	-0.73147	1.02074123204453	0.083481	-0.899923	-0.528946
Trial2	1	1	noBlindfold	counterclockwise	practice	Free	1	-0.5	-0.5	8.142059	-1.48948	-1.45048	-0.74335	1.01896513377546	0.086702	-0.9634	-0.360146
Trial2	1	1	noBlindfold	counterclockwise	practice	Free	1	-0.5	-0.5	8.162064	-1.48721	-1.45049	-0.75583	1.019819804039	0.154863	-0.921082	-0.366264
Trial2	1	1	noBlindfold	counterclockwise	practice	Free	1	-0.5	-0.5	8.182053	-1.48488	-1.45049	-0.7677701	1.02063184210382	-0.064994	-0.997254	-0.283188
Trial2	1	1	noBlindfold	counterclockwise	practice	Free	1	-0.5	-0.5	8.202057	-1.48274	-1.45048	-0.77964	1.02175169950482	-0.167567	-0.874532	-0.416621
Trial2	1	1	noBlindfold	counterclockwise	practice	Free	1	-0.5	-0.5	8.222061	-1.48079	-1.45045	-0.80361	1.02670729811197	-0.104349	-0.853373	-0.425983
Trial2	1	1	noBlindfold	counterclockwise	practice	Free	1	-0.5	-0.5	8.24205	-1.47721	-1.45043	-0.81523	1.02679559758484	0.11106	-0.988791	-0.273243
Trial2	1	1	noBlindfold	counterclockwise	practice	Free	1	-0.5	-0.5	8.262054	-1.47546	-1.45048	-0.82699	1.02880734202276	0.07778	-0.971863	-0.287536
Trial2	1	1	noBlindfold	counterclockwise	practice	Free	1	-0.5	-0.5	8.282059	-1.47367	-1.45048	-0.83822	1.03074053416559	-0.106497	-0.929545	-0.299656
Trial2	1	1	noBlindfold	counterclockwise	practice	Free	1	-0.5	-0.5	8.302063	-1.47204	-1.45047	-0.84958	1.0329897637602	-0.080873	-0.82375	-0.261825
Trial2	1	1	noBlindfold	counterclockwise	practice	Free	1	-0.5	-0.5	8.322052	-1.47053	-1.45043	-0.87096	1.03900907824581	-0.033132	-0.777201	-0.181115
Trial2	1	1	noBlindfold	counterclockwise	practice	Free	1	-0.5	-0.5	8.342056	-1.46801	-1.45041	-0.88175	1.04056538183599	-0.091266	-0.772969	-0.333021
Trial2	1	1	noBlindfold	counterclockwise	practice	Free	1	-0.5	-0.5	8.362061	-1.46685	-1.4504	-0.89187	1.04324547369265	0.054649	-0.722187	-0.359624
Trial2	1	1	noBlindfold	counterclockwise	practice	Free	1	-0.5	-0.5	8.38205	-1.46579	-1.45038	-0.90253	1.04631773428779	0.010394	-0.734883	-0.324133
Trial2	1	1	noBlindfold	counterclockwise	practice	Free	1	-0.5	-0.5	8.402054	-1.4647	-1.45036	-0.91272	1.04927776486765	-0.0098227	-0.679869	-0.215933
Trial2	1	1	noBlindfold	counterclockwise	practice	Free	1	-0.5	-0.5	8.422058	-1.46367	-1.45035	-0.9331	1.056520466233	0.019248	-0.688333	-0.222004
Trial2	1	1	noBlindfold	counterclockwise	practice	Free	1	-0.5	-0.5	8.442062	-1.46157	-1.45037	-0.94341	1.05888119004839	0.04322	-0.802591	-0.400284
Trial2	1	1	noBlindfold	counterclockwise	practice	Free	1	-0.5	-0.5	8.462051	-1.46055	-1.45039	-0.9532	1.06209530262814	-0.027621	-0.734883	-0.116673
Trial2	1	1	noBlindfold	counterclockwise	practice	Free	1	-0.5	-0.5	8.482056	-1.45965	-1.45035	-0.9626501	1.0653511385776	-0.197639	-0.489422	-0.02051
Trial2	1	1	noBlindfold	counterclockwise	practice	Free	1	-0.5	-0.5	8.50206	-1.45899	-1.45027	-0.9719599	1.06883486592489	-0.295453	-0.510473	0.172807
[truncated: 11,947 more rows]
