# Supplementary material for: Assessing kinesthetic proprioceptive function of the upper limb: a novel dynamic movement reproduction task using a robotic arm
Source: PeerJ. 2021 May 3;9:e11301. doi: 10.7717/peerj.11301 (PMC8101453; doi:10.7717/peerj.11301)
Supplement: Supplemental Information 1 [file peerj-09-11301-s001.zip › DMR raw data_Study 1/Session 2/HMData_PP05-2_2019-06-14-10-50-13.txt]

Trial1	1	1	blindfold	clockwise	practice	Guided	1	-0.5	-0.5	0	-0.56059	-1.44968	-1.30002	0.802311225563057	-1.835678	0.605443	-0.025128
Trial1	1	1	blindfold	clockwise	practice	Guided	1	-0.5	-0.5	0.00100708	-0.56203	-1.44971	-1.30002	0.802421261780598	-1.693517	0.571589	0.02164
Trial1	1	1	blindfold	clockwise	practice	Guided	1	-0.5	-0.5	0.02099609	-0.56203	-1.44971	-1.29996	0.802361360099762	-1.693517	0.571589	0.02164
Trial1	1	1	blindfold	clockwise	practice	Guided	1	-0.5	-0.5	0.04100037	-0.56466	-1.44977	-1.2999	0.802509075777815	-0.956025	0.389454	0.184861
Trial1	1	1	blindfold	clockwise	practice	Guided	1	-0.5	-0.5	0.06100464	-0.56686	-1.44984	-1.29992	0.802709288188624	-0.410366	0.190501	0.159716
Trial1	1	1	blindfold	clockwise	practice	Guided	1	-0.5	-0.5	0.08100891	-0.56927	-1.44991	-1.3	0.802993311710195	0.13771	0.038124	0.0024377
Trial1	1	1	blindfold	clockwise	practice	Guided	1	-0.5	-0.5	0.1009979	-0.57158	-1.44999	-1.30004	0.803235773347879	0.224856	-0.050739	-0.07659
Trial1	1	1	blindfold	clockwise	practice	Guided	1	-0.5	-0.5	0.1210022	-0.57356	-1.45004	-1.3001	0.803474351657575	0.149274	-0.016876	-0.011268
Trial1	1	1	blindfold	clockwise	practice	Guided	1	-0.5	-0.5	0.1410065	-0.57708	-1.45021	-1.30013	0.803834162310152	-0.188583	-0.825107	-0.311368
Trial1	1	1	blindfold	clockwise	practice	Guided	1	-0.5	-0.5	0.1609955	-0.5787	-1.45036	-1.3001	0.803961224933027	-0.285008	-0.634676	-0.188989
Trial1	1	1	blindfold	clockwise	practice	Guided	1	-0.5	-0.5	0.1809998	-0.5803	-1.45031	-1.30005	0.804069729666098	-0.255489	-0.088705	-0.085108
Trial1	1	1	blindfold	clockwise	practice	Guided	1	-0.5	-0.5	0.201004	-0.58202	-1.4501	-1.29999	0.804183548683127	-0.147136	-0.050613	-0.0045305
Trial1	1	1	blindfold	clockwise	practice	Guided	1	-0.5	-0.5	0.2210083	-0.58392	-1.44997	-1.3	0.804389514127945	0.051139	-0.249468	-0.020366
Trial1	1	1	blindfold	clockwise	practice	Guided	1	-0.5	-0.5	0.2409973	-0.58706	-1.45001	-1.3	0.804723159164485	0.10828	0.211815	0.0047314
Trial1	1	1	blindfold	clockwise	practice	Guided	1	-0.5	-0.5	0.2610016	-0.58838	-1.44993	-1.3	0.804867035241048	0.021183	-0.037892	0.025526
Trial1	1	1	blindfold	clockwise	practice	Guided	1	-0.5	-0.5	0.2810059	-0.5896	-1.45	-1.3	0.805001911670384	-0.119837	-0.177504	0.018873
Trial1	1	1	blindfold	clockwise	practice	Guided	1	-0.5	-0.5	0.3010101	-0.59087	-1.45007	-1.29992	0.805064785006544	-0.102025	-0.058987	0.081135
Trial1	1	1	blindfold	clockwise	practice	Guided	1	-0.5	-0.5	0.3209991	-0.59203	-1.45019	-1.29981	0.805087229616628	0.339731	-2.098692	0.711853
Trial1	1	1	blindfold	clockwise	practice	Guided	1	-0.5	-0.5	0.3410034	-0.59259	-1.45111	-1.2999	0.805240846931046	0.757422	-1.802466	-0.080832
Trial1	1	1	blindfold	clockwise	practice	Guided	1	-0.5	-0.5	0.3610077	-0.59233	-1.4509	-1.3	0.805310343108573	1.048466	-0.634489	-0.075863
Trial1	1	1	blindfold	clockwise	practice	Guided	1	-0.5	-0.5	0.3809967	-0.5914	-1.45043	-1.29998	0.805184355062808	0.919724	-0.367807	0.117311
Trial1	1	1	blindfold	clockwise	practice	Guided	1	-0.5	-0.5	0.401001	-0.5897	-1.45024	-1.29991	0.804923607586877	0.613647	-0.693645	0.218585
Trial1	1	1	blindfold	clockwise	practice	Guided	1	-0.5	-0.5	0.4210052	-0.58758	-1.45023	-1.29988	0.804660375338735	0.320586	0.038492	0.193958
Trial1	1	1	blindfold	clockwise	practice	Guided	1	-0.5	-0.5	0.4410095	-0.5831	-1.44975	-1.2999	0.80420489350258	-0.027362	-0.012391	0.223226
Trial1	1	1	blindfold	clockwise	practice	Guided	1	-0.5	-0.5	0.4609985	-0.58107	-1.44995	-1.29996	0.804057445075341	0.040354	-0.37626	0.06074
Trial1	1	1	blindfold	clockwise	practice	Guided	1	-0.5	-0.5	0.4810028	-0.5792	-1.45019	-1.30001	0.803920761136693	0.088494	-0.134968	-0.02796
Trial1	1	1	blindfold	clockwise	practice	Guided	1	-0.5	-0.5	0.5010071	-0.5774	-1.45021	-1.29999	0.803725486279735	0.146733	-0.591939	0.065097
Trial1	1	1	blindfold	clockwise	practice	Guided	1	-0.5	-0.5	0.5209961	-0.57569	-1.45033	-1.30007	0.803642371651033	0.041706	-1.171696	-0.02851
Trial1	1	1	blindfold	clockwise	practice	Guided	1	-0.5	-0.5	0.5410004	-0.57318	-1.45044	-1.30012	0.803459709915961	-0.259048	-0.481881	-0.238323
Trial1	1	1	blindfold	clockwise	practice	Guided	1	-0.5	-0.5	0.5610046	-0.5726	-1.45029	-1.30013	0.803416948644418	-0.308597	-0.596062	-0.221631
Trial1	1	1	blindfold	clockwise	practice	Guided	1	-0.5	-0.5	0.5810089	-0.57245	-1.45028	-1.30011	0.803383584220341	-0.27733	-0.583366	-0.202787
Trial1	1	1	blindfold	clockwise	practice	Guided	1	-0.5	-0.5	0.6009979	-0.57252	-1.45026	-1.30004	0.80332008886671	-0.249412	-0.240526	-0.0096772
Trial1	1	1	blindfold	clockwise	practice	Guided	1	-0.5	-0.5	0.6210022	-0.57269	-1.45015	-1.2999	0.803195956621244	-0.154658	-0.189701	0.169668
Trial1	1	1	blindfold	clockwise	practice	Guided	1	-0.5	-0.5	0.6410065	-0.57308	-1.45014	-1.29991	0.803241317332541	0.100142	-0.164146	0.17083
Trial1	1	1	blindfold	clockwise	practice	Guided	1	-0.5	-0.5	0.6609955	-0.57306	-1.45008	-1.29994	0.803269530418935	0.083487	0.102455	0.121152
Trial1	1	1	blindfold	clockwise	practice	Guided	1	-0.5	-0.5	0.6809998	-0.573	-1.45	-1.3	0.803323674321245	-0.06442	-0.392645	-0.067889
Trial1	1	1	blindfold	clockwise	practice	Guided	1	-0.5	-0.5	0.701004	-0.573	-1.45015	-1.3	0.803323674321245	-0.283173	-0.942754	-0.062335
Trial1	1	1	blindfold	clockwise	practice	Guided	1	-0.5	-0.5	0.7210083	-0.57308	-1.45038	-1.29986	0.803191575810592	-0.290723	-0.930059	0.273589
Trial1	1	1	blindfold	clockwise	practice	Guided	1	-0.5	-0.5	0.7409973	-0.5732	-1.45044	-1.29985	0.80319252978908	0.01213	-0.887741	0.453461
Trial1	1	1	blindfold	clockwise	practice	Guided	1	-0.5	-0.5	0.7610016	-0.5732	-1.45043	-1.2999	0.80324227062927	0.07913	-0.629601	0.117029
Trial1	1	1	blindfold	clockwise	practice	Guided	1	-0.5	-0.5	0.7810059	-0.57319	-1.45035	-1.30004	0.803380846479462	0.06142	-0.333317	-0.2169
Trial1	1	1	blindfold	clockwise	practice	Guided	1	-0.5	-0.5	0.8010101	-0.57316	-1.45021	-1.30008	0.8034178848651	-0.00021479	-0.312079	-0.190784
Trial1	1	1	blindfold	clockwise	practice	Guided	1	-0.5	-0.5	0.8209991	-0.57316	-1.45019	-1.30008	0.8034178848651	-0.022542	-0.527808	-0.150783
Trial1	1	1	blindfold	clockwise	practice	Guided	1	-0.5	-0.5	0.8410034	-0.57317	-1.45019	-1.30007	0.803408943521672	-0.035738	-0.138354	-0.102979
Trial1	1	1	blindfold	clockwise	practice	Guided	1	-0.5	-0.5	0.8610077	-0.57318	-1.45012	-1.30006	0.803399878182417	-0.04797	-0.197556	-0.042569
Trial1	1	1	blindfold	clockwise	practice	Guided	1	-0.5	-0.5	0.8809967	-0.57319	-1.45011	-1.30006	0.803400790359714	-0.057797	-0.256729	-0.12758
Trial1	1	1	blindfold	clockwise	practice	Guided	1	-0.5	-0.5	0.901001	-0.57319	-1.45011	-1.30007	0.803410762301394	-0.054642	-0.14241	-0.182052
Trial1	1	1	blindfold	clockwise	practice	Guided	1	-0.5	-0.5	0.9210052	-0.57319	-1.4501	-1.30006	0.803400790359714	-0.00757	-0.150837	-0.171331
Trial1	1	1	blindfold	clockwise	practice	Guided	1	-0.5	-0.5	0.9410095	-0.57322	-1.45017	-1.30005	0.803393555727577	-0.250466	-0.552721	-0.081679
Trial1	1	1	blindfold	clockwise	practice	Guided	1	-0.5	-0.5	0.9609985	-0.57336	-1.45026	-1.30004	0.803396351045341	-0.441785	-0.700834	-0.050558
Trial1	1	1	blindfold	clockwise	practice	Guided	1	-0.5	-0.5	0.9810028	-0.57371	-1.45034	-1.30005	0.803438362627365	-0.482734	-0.874338	-0.122795
Trial1	1	1	blindfold	clockwise	practice	Guided	1	-0.5	-0.5	1.001007	-0.57426	-1.45043	-1.30006	0.803498976196386	-0.370285	-0.937815	-0.097575
Trial1	1	1	blindfold	clockwise	practice	Guided	1	-0.5	-0.5	1.020996	-0.57489	-1.45046	-1.30006	0.803557448104224	-0.226444	-0.810861	-0.146762
Trial1	1	1	blindfold	clockwise	practice	Guided	1	-0.5	-0.5	1.041	-0.57593	-1.45045	-1.30004	0.803635101910169	-0.129577	-1.115551	-0.061179
Trial1	1	1	blindfold	clockwise	practice	Guided	1	-0.5	-0.5	1.061005	-0.57621	-1.45053	-1.30002	0.803641783798005	-0.119675	-1.174796	0.010219
Trial1	1	1	blindfold	clockwise	practice	Guided	1	-0.5	-0.5	1.081009	-0.57629	-1.45056	-1.30002	0.803649378860101	-0.041054	-1.005524	0.037974
Trial1	1	1	blindfold	clockwise	practice	Guided	1	-0.5	-0.5	1.100998	-0.5763	-1.45055	-1.30001	0.803640236829345	-0.100324	-1.085928	0.093567
Trial1	1	1	blindfold	clockwise	practice	Guided	1	-0.5	-0.5	1.121002	-0.5763	-1.45055	-1.3	0.803630268483768	-0.079203	-1.13671	0.091872
Trial1	1	1	blindfold	clockwise	practice	Guided	1	-0.5	-0.5	1.141006	-0.57631	-1.45055	-1.3	0.803631224935972	0.0038697	-1.064769	0.068281
Trial1	1	1	blindfold	clockwise	practice	Guided	1	-0.5	-0.5	1.160995	-0.57631	-1.45055	-1.3	0.803631224935972	0.044277	-1.225578	-0.011324
Trial1	1	1	blindfold	clockwise	practice	Guided	1	-0.5	-0.5	1.181	-0.5763	-1.45059	-1.30001	0.803640236829345	0.093444	-1.352532	-0.087353
Trial1	1	1	blindfold	clockwise	practice	Guided	1	-0.5	-0.5	1.201004	-0.5763	-1.45064	-1.30002	0.803650323846848	0.129616	-1.289055	-0.166574
Trial1	1	1	blindfold	clockwise	practice	Guided	1	-0.5	-0.5	1.221008	-0.57629	-1.45065	-1.30004	0.80366919690938	0.15013	-1.373691	-0.260988
Trial1	1	1	blindfold	clockwise	practice	Guided	1	-0.5	-0.5	1.240997	-0.57627	-1.45072	-1.30006	0.803687232807629	0.135294	-1.504876	-0.36205
Trial1	1	1	blindfold	clockwise	practice	Guided	1	-0.5	-0.5	1.261002	-0.57627	-1.45073	-1.30007	0.80369720119525	0.199427	-1.449863	-0.409452
Trial1	1	1	blindfold	clockwise	practice	Guided	1	-0.5	-0.5	1.281006	-0.57626	-1.45073	-1.30008	0.803706106363964	0.215577	-1.441399	-0.419102
Trial1	1	1	blindfold	clockwise	practice	Guided	1	-0.5	-0.5	1.30101	-0.57625	-1.45073	-1.30009	0.803715124695879	0.233493	-1.462558	-0.352496
Trial1	1	1	blindfold	clockwise	practice	Guided	1	-0.5	-0.5	1.320999	-0.57624	-1.45072	-1.3001	0.80372414317612	0.194903	-1.369459	-0.302673
Trial1	1	1	blindfold	clockwise	practice	Guided	1	-0.5	-0.5	1.341003	-0.57622	-1.45064	-1.3001	0.803722249331091	0.132619	-1.145173	-0.229698
Trial1	1	1	blindfold	clockwise	practice	Guided	1	-0.5	-0.5	1.361008	-0.57621	-1.45061	-1.3001	0.803721294115233	0.077747	-1.128246	-0.225315
Trial1	1	1	blindfold	clockwise	practice	Guided	1	-0.5	-0.5	1.380997	-0.57621	-1.45058	-1.30009	0.803711325653637	-0.004536	-1.026683	-0.138131
Trial1	1	1	blindfold	clockwise	practice	Guided	1	-0.5	-0.5	1.401001	-0.57621	-1.45054	-1.30009	0.803711325653637	-0.079128	-0.980133	-0.115236
Trial1	1	1	blindfold	clockwise	practice	Guided	1	-0.5	-0.5	1.421005	-0.57622	-1.45052	-1.30009	0.803712280881343	-0.115738	-0.988597	-0.095337
Trial1	1	1	blindfold	clockwise	practice	Guided	1	-0.5	-0.5	1.44101	-0.57623	-1.4505	-1.30009	0.803713224927481	-0.167375	-0.954742	-0.15
Trial1	1	1	blindfold	clockwise	practice	Guided	1	-0.5	-0.5	1.460999	-0.57624	-1.45049	-1.30009	0.803714174749861	-0.2034	-0.954742	-0.168717
Trial1	1	1	blindfold	clockwise	practice	Guided	1	-0.5	-0.5	1.481003	-0.57625	-1.45049	-1.30009	0.803715124695879	-0.230309	-1.035147	-0.199409
Trial1	1	1	blindfold	clockwise	practice	Guided	1	-0.5	-0.5	1.501007	-0.57626	-1.45051	-1.3001	0.803726043168227	-0.301173	-1.102855	-0.296936
Trial1	1	1	blindfold	clockwise	practice	Guided	1	-0.5	-0.5	1.520996	-0.57629	-1.45052	-1.30012	0.803748943835226	-0.311077	-1.060537	-0.262112
Trial1	1	1	blindfold	clockwise	practice	Guided	1	-0.5	-0.5	1.541	-0.57652	-1.45053	-1.30012	0.803770808883766	-0.484809	-0.984365	-0.260648
Trial1	1	1	blindfold	clockwise	practice	Guided	1	-0.5	-0.5	1.561005	-0.57686	-1.45049	-1.3001	0.803783193083335	-0.414541	-0.836252	-0.232456
Trial1	1	1	blindfold	clockwise	practice	Guided	1	-0.5	-0.5	1.581009	-0.57738	-1.45044	-1.30005	0.803783366019571	-0.424538	-0.836252	-0.091495
Trial1	1	1	blindfold	clockwise	practice	Guided	1	-0.5	-0.5	1.600998	-0.578	-1.45043	-1.3	0.803793459241491	-0.441732	-0.97167	0.011808
Trial1	1	1	blindfold	clockwise	practice	Guided	1	-0.5	-0.5	1.621002	-0.57881	-1.45047	-1.29999	0.803862503094802	-0.51956	-0.984365	-0.0074329
Trial1	1	1	blindfold	clockwise	practice	Guided	1	-0.5	-0.5	1.641006	-0.581	-1.45047	-1.3	0.804090118653814	-0.568815	-0.870106	0.013677
Trial1	1	1	blindfold	clockwise	practice	Guided	1	-0.5	-0.5	1.660995	-0.58253	-1.45044	-1.30002	0.804265728959242	-0.531165	-0.874338	-0.092646
Trial1	1	1	blindfold	clockwise	practice	Guided	1	-0.5	-0.5	1.681	-0.58438	-1.45047	-1.30002	0.80445766688651	-0.543331	-1.069001	-0.038979
Trial1	1	1	blindfold	clockwise	practice	Guided	1	-0.5	-0.5	1.701004	-0.58619	-1.45051	-1.30002	0.804649533563313	-0.468854	-1.107087	-0.01084
Trial1	1	1	blindfold	clockwise	practice	Guided	1	-0.5	-0.5	1.721008	-0.58822	-1.45054	-1.30006	0.804909203654872	-0.427441	-1.132478	-0.117374
Trial1	1	1	blindfold	clockwise	practice	Guided	1	-0.5	-0.5	1.740997	-0.59255	-1.45058	-1.30009	0.805425002939323	-0.591916	-1.246737	-0.141642
Trial1	1	1	blindfold	clockwise	practice	Guided	1	-0.5	-0.5	1.761002	-0.59488	-1.45063	-1.30014	0.805745783918926	-0.671844	-1.416009	-0.298635
Trial1	1	1	blindfold	clockwise	practice	Guided	1	-0.5	-0.5	1.781006	-0.5975	-1.4507	-1.30021	0.806127958903514	-0.828569	-1.534499	-0.413363
Trial1	1	1	blindfold	clockwise	practice	Guided	1	-0.5	-0.5	1.80101	-0.60032	-1.45075	-1.30026	0.806523454537392	-0.885908	-1.492181	-0.539926
Trial1	1	1	blindfold	clockwise	practice	Guided	1	-0.5	-0.5	1.820999	-0.60345	-1.45076	-1.30032	0.806978346544618	-0.874879	-1.492181	-0.608396
Trial1	1	1	blindfold	clockwise	practice	Guided	1	-0.5	-0.5	1.841003	-0.61083	-1.45075	-1.30034	0.807977292988328	-0.906172	-1.572585	-0.717119
Trial1	1	1	blindfold	clockwise	practice	Guided	1	-0.5	-0.5	1.861008	-0.61494	-1.45078	-1.30037	0.808581042548315	-0.83385	-1.648758	-0.712418
Trial1	1	1	blindfold	clockwise	practice	Guided	1	-0.5	-0.5	1.880997	-0.61942	-1.4508	-1.3004	0.809259738529176	-0.733634	-1.648758	-0.826661
Trial1	1	1	blindfold	clockwise	practice	Guided	1	-0.5	-0.5	1.901001	-0.62389	-1.45083	-1.30043	0.809961124144994	-0.661167	-1.775712	-0.866433
Trial1	1	1	blindfold	clockwise	practice	Guided	1	-0.5	-0.5	1.921005	-0.6283801	-1.45087	-1.30048	0.810709488111196	-0.588522	-1.784175	-0.953055
Trial1	1	1	blindfold	clockwise	practice	Guided	1	-0.5	-0.5	1.94101	-0.63755	-1.45088	-1.3005	0.81223168369367	-0.722072	-1.767248	-1.008681
Trial1	1	1	blindfold	clockwise	practice	Guided	1	-0.5	-0.5	1.960999	-0.64194	-1.45088	-1.30052	0.813006237651396	-0.736675	-1.733394	-1.025255
Trial1	1	1	blindfold	clockwise	practice	Guided	1	-0.5	-0.5	1.981003	-0.64671	-1.45087	-1.30055	0.813882124236606	-0.765307	-1.716466	-1.097509
Trial1	1	1	blindfold	clockwise	practice	Guided	1	-0.5	-0.5	2.001007	-0.65145	-1.45085	-1.30056	0.814759733717838	-0.8185	-1.623367	-1.113544
Trial1	1	1	blindfold	clockwise	practice	Guided	1	-0.5	-0.5	2.020996	-0.65651	-1.45083	-1.30056	0.815715445710123	-0.94417	-1.636062	-1.084711
Trial1	1	1	blindfold	clockwise	practice	Guided	1	-0.5	-0.5	2.041	-0.66734	-1.45083	-1.30053	0.817833051923729	-1.275734	-1.669917	-1.065656
Trial1	1	1	blindfold	clockwise	practice	Guided	1	-0.5	-0.5	2.061005	-0.6735	-1.45084	-1.30056	0.819145017800513	-1.309804	-1.733394	-1.146426
Trial1	1	1	blindfold	clockwise	practice	Guided	1	-0.5	-0.5	2.081009	-0.68045	-1.45086	-1.30061	0.820694014797414	-1.3574	-1.733394	-1.187545
Trial1	1	1	blindfold	clockwise	practice	Guided	1	-0.5	-0.5	2.100998	-0.68801	-1.45088	-1.30066	0.822438083222446	-1.382152	-1.746089	-1.298586
Trial1	1	1	blindfold	clockwise	practice	Guided	1	-0.5	-0.5	2.121002	-0.6957	-1.45088	-1.30074	0.824307612089469	-1.43082	-1.775712	-1.413822
Trial1	1	1	blindfold	clockwise	practice	Guided	1	-0.5	-0.5	2.141006	-0.71357	-1.45092	-1.3008	0.828789918906598	-1.441646	-1.928056	-1.590038
Trial1	1	1	blindfold	clockwise	practice	Guided	1	-0.5	-0.5	2.160995	-0.72349	-1.45098	-1.30085	0.8314496717007	-1.410199	-2.084633	-1.748081
Trial1	1	1	blindfold	clockwise	practice	Guided	1	-0.5	-0.5	2.181	-0.73358	-1.45103	-1.30089	0.834256768318744	-1.379861	-2.122719	-1.771338
Trial1	1	1	blindfold	clockwise	practice	Guided	1	-0.5	-0.5	2.201004	-0.74406	-1.45105	-1.30091	0.837270622643322	-1.316989	-2.080401	-1.835593
Trial1	1	1	blindfold	clockwise	practice	Guided	1	-0.5	-0.5	2.221008	-0.75493	-1.45104	-1.30092	0.840513043669729	-1.343704	-2.088865	-1.823926
Trial1	1	1	blindfold	clockwise	practice	Guided	1	-0.5	-0.5	2.240997	-0.77823	-1.45104	-1.30091	0.847861266868771	-1.459379	-2.067706	-1.806431
Trial1	1	1	blindfold	clockwise	practice	Guided	1	-0.5	-0.5	2.261002	-0.7904	-1.45103	-1.30091	0.851932487654985	-1.515709	-2.033851	-1.823646
Trial1	1	1	blindfold	clockwise	practice	Guided	1	-0.5	-0.5	2.281006	-0.80348	-1.45102	-1.30092	0.856488756414707	-1.546165	-2.059242	-1.834872
Trial1	1	1	blindfold	clockwise	practice	Guided	1	-0.5	-0.5	2.30101	-0.81713	-1.45102	-1.30093	0.861429119958478	-1.564591	-2.038083	-1.851573
Trial1	1	1	blindfold	clockwise	practice	Guided	1	-0.5	-0.5	2.320999	-0.83048	-1.45103	-1.30097	0.866469896727005	-1.550772	-2.088865	-1.957091
Trial1	1	1	blindfold	clockwise	practice	Guided	1	-0.5	-0.5	2.341003	-0.86002	-1.45106	-1.30099	0.878179562593041	-1.576297	-2.152342	-1.918786
Trial1	1	1	blindfold	clockwise	practice	Guided	1	-0.5	-0.5	2.361008	-0.87582	-1.45107	-1.30101	0.884792352784042	-1.603706	-2.173501	-2.002107
Trial1	1	1	blindfold	clockwise	practice	Guided	1	-0.5	-0.5	2.380997	-0.89165	-1.45108	-1.30104	0.891658514291307	-1.504506	-2.220051	-2.126538
Trial1	1	1	blindfold	clockwise	practice	Guided	1	-0.5	-0.5	2.401001	-0.9079	-1.4511	-1.30105	0.898923605553539	-1.464239	-2.283528	-2.103167
Trial1	1	1	blindfold	clockwise	practice	Guided	1	-0.5	-0.5	2.421005	-0.92455	-1.45112	-1.30104	0.906591345054081	-1.399999	-2.283528	-2.061831
Trial1	1	1	blindfold	clockwise	practice	Guided	1	-0.5	-0.5	2.44101	-0.95995	-1.45113	-1.30105	0.923707334449779	-1.499627	-2.262369	-2.085673
Trial1	1	1	blindfold	clockwise	practice	Guided	1	-0.5	-0.5	2.460999	-0.97708	-1.45114	-1.30105	0.932355363718709	-1.482181	-2.338541	-2.098838
Trial1	1	1	blindfold	clockwise	practice	Guided	1	-0.5	-0.5	2.481003	-0.99559	-1.45117	-1.30103	0.941944055458666	-1.400873	-2.40625	-2.063515
Trial1	1	1	blindfold	clockwise	practice	Guided	1	-0.5	-0.5	2.501007	-1.01384	-1.45118	-1.30099	0.951638829289041	-1.450545	-2.351236	-1.921293
Trial1	1	1	blindfold	clockwise	practice	Guided	1	-0.5	-0.5	2.520996	-1.03298	-1.45117	-1.30097	0.962091839893174	-1.55912	-2.270832	-1.983878
Trial1	1	1	blindfold	clockwise	practice	Guided	1	-0.5	-0.5	2.541	-1.07175	-1.45117	-1.30096	0.984091021081094	-1.45	-2.368164	-1.920773
Trial1	1	1	blindfold	clockwise	practice	Guided	1	-0.5	-0.5	2.561005	-1.09065	-1.45118	-1.30096	0.995190706825856	-1.353854	-2.3597	-1.928071
Trial1	1	1	blindfold	clockwise	practice	Guided	1	-0.5	-0.5	2.581009	-1.11033	-1.45118	-1.30098	1.00701122471757	-1.235879	-2.368164	-1.984034
Trial1	1	1	blindfold	clockwise	practice	Guided	1	-0.5	-0.5	2.600998	-1.13068	-1.4512	-1.30102	1.01950483553695	-1.153697	-2.427409	-2.052228
Trial1	1	1	blindfold	clockwise	practice	Guided	1	-0.5	-0.5	2.621002	-1.15097	-1.45121	-1.30108	1.03222626666795	-1.002915	-2.402018	-2.116927
Trial1	1	1	blindfold	clockwise	practice	Guided	1	-0.5	-0.5	2.641006	-1.18972	-1.45122	-1.30109	1.05709929407225	-0.850094	-2.503581	-2.227747
Trial1	1	1	blindfold	clockwise	practice	Guided	1	-0.5	-0.5	2.660995	-1.20919	-1.45125	-1.30112	1.06992700438591	-0.85903	-2.562826	-2.194976
Trial1	1	1	blindfold	clockwise	practice	Guided	1	-0.5	-0.5	2.681	-1.22772	-1.45127	-1.30115	1.08232060271999	-0.773449	-2.554363	-2.351113
Trial1	1	1	blindfold	clockwise	practice	Guided	1	-0.5	-0.5	2.701004	-1.24584	-1.45127	-1.30117	1.09460065384167	-0.717819	-2.528972	-2.329876
Trial1	1	1	blindfold	clockwise	practice	Guided	1	-0.5	-0.5	2.721008	-1.26351	-1.45127	-1.30117	1.10671625010361	-0.705359	-2.562826	-2.309855
Trial1	1	1	blindfold	clockwise	practice	Guided	1	-0.5	-0.5	2.740997	-1.29793	-1.45127	-1.30117	1.13073677029631	-0.754274	-2.528972	-2.311198
Trial1	1	1	blindfold	clockwise	practice	Guided	1	-0.5	-0.5	2.761002	-1.30551	-1.45127	-1.30115	1.13608436986572	-1.949731	-2.440104	-2.45476
Trial1	1	1	blindfold	clockwise	practice	Guided	1	-0.5	-0.5	2.781006	-1.30352	-1.45126	-1.30093	1.13451894456071	-3.562096	-2.457031	-1.391163
Trial1	1	1	blindfold	clockwise	practice	Guided	1	-0.5	-0.5	2.80101	-1.30239	-1.45122	-1.30074	1.13358468246706	-4.272104	-2.012692	-0.744658
Trial1	1	1	blindfold	clockwise	practice	Guided	1	-0.5	-0.5	2.820999	-1.30226	-1.45111	-1.30048	1.13330914053625	-4.183136	-1.479486	-0.394665
Trial1	1	1	blindfold	clockwise	practice	Guided	1	-0.5	-0.5	2.841003	-1.30193	-1.4509	-1.30046	1.13306126355916	-2.559386	-1.84342	-0.516954
Trial1	1	1	blindfold	clockwise	practice	Guided	1	-0.5	-0.5	2.861008	-1.3016	-1.45091	-1.30047	1.13283474006363	-1.910801	-2.181964	-0.881929
Trial1	1	1	blindfold	clockwise	practice	Guided	1	-0.5	-0.5	2.880997	-1.30131	-1.45098	-1.30049	1.13264385001081	-1.727807	-2.52474	-1.13378
Trial1	1	1	blindfold	clockwise	practice	Guided	1	-0.5	-0.5	2.901001	-1.30119	-1.4511	-1.30051	1.13257299690038	-1.860614	-2.804039	-1.251975
Trial1	1	1	blindfold	clockwise	practice	Guided	1	-0.5	-0.5	2.921005	-1.30117	-1.45121	-1.30053	1.13257298530015	-2.015279	-2.884443	-1.396367
Trial1	1	1	blindfold	clockwise	practice	Guided	1	-0.5	-0.5	2.94101	-1.30116	-1.45126	-1.30053	1.13256590182286	-2.39144	-2.393554	-1.297745
Trial1	1	1	blindfold	clockwise	practice	Guided	1	-0.5	-0.5	2.960999	-1.30116	-1.45125	-1.30054	1.13257297972985	-2.512147	-2.304687	-1.217615
Trial1	1	1	blindfold	clockwise	practice	Guided	1	-0.5	-0.5	2.981003	-1.30117	-1.45125	-1.30054	1.13258006316287	-2.621964	-2.308918	-1.252463
Trial1	1	1	blindfold	clockwise	practice	Guided	1	-0.5	-0.5	3.001007	-1.30118	-1.45124	-1.30054	1.13258714664012	-2.735766	-2.355468	-1.242246
Trial1	1	1	blindfold	clockwise	practice	Guided	1	-0.5	-0.5	3.020996	-1.30119	-1.45124	-1.30054	1.1325941458337	-2.870464	-2.385091	-1.153758
Trial1	1	1	blindfold	clockwise	practice	Guided	1	-0.5	-0.5	3.041	-1.30124	-1.45123	-1.30053	1.13262248654852	-3.279783	-2.249673	-0.797136
Trial1	1	1	blindfold	clockwise	practice	Guided	1	-0.5	-0.5	3.061005	-1.30128	-1.45121	-1.3005	1.13262967452572	-3.401569	-2.169269	-0.612105
Trial1	1	1	blindfold	clockwise	practice	Guided	1	-0.5	-0.5	3.081009	-1.30134	-1.45119	-1.30046	1.13264378821724	-3.437691	-2.110024	-0.356335
Trial1	1	1	blindfold	clockwise	practice	Guided	1	-0.5	-0.5	3.100998	-1.30141	-1.45117	-1.3004	1.13265100743732	-3.471244	-2.156574	-0.182721
Trial1	1	1	blindfold	clockwise	practice	Guided	1	-0.5	-0.5	3.121002	-1.30147	-1.45115	-1.30027	1.1326014510968	-3.542627	-2.14811	0.092257
Trial1	1	1	blindfold	clockwise	practice	Guided	1	-0.5	-0.5	3.141006	-1.30157	-1.45112	-1.30019	1.13261571494056	-3.537087	-2.177733	0.461198
Trial1	1	1	blindfold	clockwise	practice	Guided	1	-0.5	-0.5	3.160995	-1.3016	-1.45111	-1.30008	1.13255924355642	-3.498648	-2.198892	0.725193
Trial1	1	1	blindfold	clockwise	practice	Guided	1	-0.5	-0.5	3.181	-1.30164	-1.45111	-1.29995	1.13249580659871	-3.506908	-2.169269	0.920067
Trial1	1	1	blindfold	clockwise	practice	Guided	1	-0.5	-0.5	3.201004	-1.30167	-1.45109	-1.29973	1.13236164296602	-3.429288	-2.097328	1.017932
Trial1	1	1	blindfold	clockwise	practice	Guided	1	-0.5	-0.5	3.221008	-1.30168	-1.45107	-1.29864	1.13159923714894	-3.394075	-2.139646	1.119035
Trial1	1	1	blindfold	clockwise	practice	Guided	1	-0.5	-0.5	3.240997	-1.30167	-1.45109	-1.29752	1.13080189895724	-3.239115	-2.236978	1.40958
Trial1	1	1	blindfold	clockwise	practice	Guided	1	-0.5	-0.5	3.261002	-1.30164	-1.4511	-1.29597	1.12968797717834	-3.16619	-2.211587	1.456106
Trial1	1	1	blindfold	clockwise	practice	Guided	1	-0.5	-0.5	3.281006	-1.30159	-1.45111	-1.29397	1.1282442983975	-3.067467	-2.224282	1.38351
Trial1	1	1	blindfold	clockwise	practice	Guided	1	-0.5	-0.5	3.30101	-1.30154	-1.45111	-1.29136	1.12637333626379	-2.944258	-2.253905	1.50313
Trial1	1	1	blindfold	clockwise	practice	Guided	1	-0.5	-0.5	3.320999	-1.30149	-1.45112	-1.28421	1.12132582312599	-2.885396	-2.232746	1.656594
Trial1	1	1	blindfold	clockwise	practice	Guided	1	-0.5	-0.5	3.341003	-1.30139	-1.45109	-1.27946	1.11793730985841	-2.637658	-2.253905	1.814982
Trial1	1	1	blindfold	clockwise	practice	Guided	1	-0.5	-0.5	3.361008	-1.30135	-1.4511	-1.2737	1.11390013320547	-2.620906	-2.198892	1.881646
Trial1	1	1	blindfold	clockwise	practice	Guided	1	-0.5	-0.5	3.380997	-1.30132	-1.45111	-1.26726	1.10941510999337	-2.597998	-2.215819	1.889323
Trial1	1	1	blindfold	clockwise	practice	Guided	1	-0.5	-0.5	3.401001	-1.3013	-1.4511	-1.25983	1.1042749671584	-2.572138	-2.211587	1.817452
Trial1	1	1	blindfold	clockwise	practice	Guided	1	-0.5	-0.5	3.421005	-1.30128	-1.4511	-1.24327	1.09293176713792	-2.486133	-2.249673	1.768181
Trial1	1	1	blindfold	clockwise	practice	Guided	1	-0.5	-0.5	3.44101	-1.30124	-1.45109	-1.23377	1.08646395109959	-2.407113	-2.253905	1.630504
Trial1	1	1	blindfold	clockwise	practice	Guided	1	-0.5	-0.5	3.460999	-1.30123	-1.45111	-1.22391	1.07982187440274	-2.420963	-2.330077	1.766952
Trial1	1	1	blindfold	clockwise	practice	Guided	1	-0.5	-0.5	3.481003	-1.30121	-1.45114	-1.21319	1.07264972609761	-2.447121	-2.228514	1.602533
Trial1	1	1	blindfold	clockwise	practice	Guided	1	-0.5	-0.5	3.501007	-1.3012	-1.45112	-1.20233	1.06545235465826	-2.337563	-2.236978	1.480182
Trial1	1	1	blindfold	clockwise	practice	Guided	1	-0.5	-0.5	3.520996	-1.30118	-1.45112	-1.17943	1.05048300139108	-2.317541	-2.334309	1.548256
Trial1	1	1	blindfold	clockwise	practice	Guided	1	-0.5	-0.5	3.541	-1.30114	-1.45113	-1.16714	1.04254553889188	-2.249962	-2.283528	1.3831
Trial1	1	1	blindfold	clockwise	practice	Guided	1	-0.5	-0.5	3.561005	-1.30112	-1.45114	-1.15504	1.03482885457493	-2.252161	-2.236978	1.168774
Trial1	1	1	blindfold	clockwise	practice	Guided	1	-0.5	-0.5	3.581009	-1.30111	-1.45115	-1.14277	1.02709798673824	-2.214713	-2.402018	1.231511
Trial1	1	1	blindfold	clockwise	practice	Guided	1	-0.5	-0.5	3.600998	-1.3011	-1.45117	-1.13036	1.0193698905915	-2.253335	-2.211587	1.183395
Trial1	1	1	blindfold	clockwise	practice	Guided	1	-0.5	-0.5	3.621002	-1.3011	-1.45114	-1.10483	1.00378314200227	-2.221905	-2.308918	1.212844
Trial1	1	1	blindfold	clockwise	practice	Guided	1	-0.5	-0.5	3.641006	-1.30112	-1.45114	-1.09177	0.995984497117425	-2.259192	-2.31315	1.053482
Trial1	1	1	blindfold	clockwise	practice	Guided	1	-0.5	-0.5	3.660995	-1.30113	-1.45116	-1.07901	0.988464444806274	-2.308894	-2.317382	1.226893
Trial1	1	1	blindfold	clockwise	practice	Guided	1	-0.5	-0.5	3.681	-1.30115	-1.45114	-1.06613	0.980991682380765	-2.292704	-2.279296	1.173118
Trial1	1	1	blindfold	clockwise	practice	Guided	1	-0.5	-0.5	3.701004	-1.30117	-1.45116	-1.05319	0.973597721607398	-2.324957	-2.3597	1.13686
Trial1	1	1	blindfold	clockwise	practice	Guided	1	-0.5	-0.5	3.721008	-1.30118	-1.45117	-1.02691	0.958917941650342	-2.335649	-2.414713	1.138396
Trial1	1	1	blindfold	clockwise	practice	Guided	1	-0.5	-0.5	3.740997	-1.30116	-1.45118	-1.01351	0.951603813985189	-2.29239	-2.363932	1.213269
Trial1	1	1	blindfold	clockwise	practice	Guided	1	-0.5	-0.5	3.761002	-1.30115	-1.45118	-1.00043	0.944601306984145	-2.31434	-2.283528	1.188807
Trial1	1	1	blindfold	clockwise	practice	Guided	1	-0.5	-0.5	3.781006	-1.30115	-1.45117	-0.98725	0.937685443018671	-2.246913	-2.317382	1.156703
Trial1	1	1	blindfold	clockwise	practice	Guided	1	-0.5	-0.5	3.80101	-1.30114	-1.45118	-0.9738899	0.930804540978652	-2.292411	-2.385091	1.303808
Trial1	1	1	blindfold	clockwise	practice	Guided	1	-0.5	-0.5	3.820999	-1.30114	-1.45118	-0.94642	0.917123866931366	-2.28647	-2.3597	1.242443
Trial1	1	1	blindfold	clockwise	practice	Guided	1	-0.5	-0.5	3.841003	-1.30116	-1.45117	-0.9323699	0.910385128202908	-2.272051	-2.402018	1.177815
Trial1	1	1	blindfold	clockwise	practice	Guided	1	-0.5	-0.5	3.861008	-1.30115	-1.45118	-0.91864	0.903936320054511	-2.254986	-2.270832	1.175517
Trial1	1	1	blindfold	clockwise	practice	Guided	1	-0.5	-0.5	3.880997	-1.30113	-1.45117	-0.90477	0.897579013446871	-2.168985	-2.325846	1.242046
Trial1	1	1	blindfold	clockwise	practice	Guided	1	-0.5	-0.5	3.901001	-1.30111	-1.45117	-0.89079	0.891343873489852	-2.201401	-2.376627	1.137068
Trial1	1	1	blindfold	clockwise	practice	Guided	1	-0.5	-0.5	3.921005	-1.30109	-1.45118	-0.86198	0.879076064401416	-2.104253	-2.448568	1.330637
Trial1	1	1	blindfold	clockwise	practice	Guided	1	-0.5	-0.5	3.94101	-1.30107	-1.45118	-0.84759	0.873230720758277	-2.152482	-2.393554	1.276996
Trial1	1	1	blindfold	clockwise	practice	Guided	1	-0.5	-0.5	3.960999	-1.30108	-1.45119	-0.83278	0.867451254367463	-2.102831	-2.435872	1.07257
Trial1	1	1	blindfold	clockwise	practice	Guided	1	-0.5	-0.5	3.981003	-1.30108	-1.45122	-0.81844	0.862051735300057	-2.159207	-2.47819	1.125096
Trial1	1	1	blindfold	clockwise	practice	Guided	1	-0.5	-0.5	4.001007	-1.30107	-1.45122	-0.80361	0.856675056880232	-2.109822	-2.4528	1.224295
Trial1	1	1	blindfold	clockwise	practice	Guided	1	-0.5	-0.5	4.020996	-1.30105	-1.45121	-0.77472	0.846848448884352	-2.136744	-2.355468	1.126974
Trial1	1	1	blindfold	clockwise	practice	Guided	1	-0.5	-0.5	4.041	-1.30103	-1.45122	-0.7602299	0.842240315475028	-2.023661	-2.397786	1.107067
Trial1	1	1	blindfold	clockwise	practice	Guided	1	-0.5	-0.5	4.061005	-1.30102	-1.45121	-0.74527	0.837729234944406	-2.060266	-2.461263	1.183983
Trial1	1	1	blindfold	clockwise	practice	Guided	1	-0.5	-0.5	4.081009	-1.30103	-1.45121	-0.73081	0.833620058579821	-2.096023	-2.410482	1.019438
Trial1	1	1	blindfold	clockwise	practice	Guided	1	-0.5	-0.5	4.100998	-1.30104	-1.45123	-0.71595	0.829638219268741	-2.088381	-2.427409	1.057665
Trial1	1	1	blindfold	clockwise	practice	Guided	1	-0.5	-0.5	4.121002	-1.30104	-1.45122	-0.68653	0.822471036429191	-2.031603	-2.40625	1.215701
Trial1	1	1	blindfold	clockwise	practice	Guided	1	-0.5	-0.5	4.141006	-1.30103	-1.45121	-0.67242	0.819376451372852	-2.002101	-2.537436	1.16443
Trial1	1	1	blindfold	clockwise	practice	Guided	1	-0.5	-0.5	4.160995	-1.30102	-1.45123	-0.65738	0.816334092782935	-2.079353	-2.427409	1.098457
Trial1	1	1	blindfold	clockwise	practice	Guided	1	-0.5	-0.5	4.181	-1.30101	-1.45122	-0.64273	0.813626881056263	-1.988875	-2.465495	1.206775
Trial1	1	1	blindfold	clockwise	practice	Guided	1	-0.5	-0.5	4.201004	-1.30102	-1.4512	-0.62766	0.811128828374578	-1.995035	-2.418945	0.997636
Trial1	1	1	blindfold	clockwise	practice	Guided	1	-0.5	-0.5	4.221008	-1.30101	-1.45121	-0.59835	0.807025142921156	-1.974229	-2.431641	1.102256
Trial1	1	1	blindfold	clockwise	practice	Guided	1	-0.5	-0.5	4.240997	-1.30097	-1.45122	-0.5836	0.805321067963956	-1.8996	-2.402018	1.171336
Trial1	1	1	blindfold	clockwise	practice	Guided	1	-0.5	-0.5	4.261002	-1.30095	-1.45121	-0.56832	0.803858576163846	-1.842707	-2.473959	1.195511
Trial1	1	1	blindfold	clockwise	practice	Guided	1	-0.5	-0.5	4.281006	-1.30094	-1.45123	-0.55342	0.802719527406277	-1.862795	-2.393554	1.114126
Trial1	1	1	blindfold	clockwise	practice	Guided	1	-0.5	-0.5	4.30101	-1.30094	-1.45121	-0.53711	0.801799287154804	-1.905625	-2.499349	1.244346
Trial1	1	1	blindfold	clockwise	practice	Guided	1	-0.5	-0.5	4.320999	-1.30094	-1.45121	-0.52135	0.801224540049598	-1.869125	-2.435872	0.949009
Trial1	1	1	blindfold	clockwise	practice	Guided	1	-0.5	-0.5	4.341003	-1.30094	-1.45123	-0.49323	0.800968648329581	-1.864538	-2.482422	0.970628
Trial1	1	1	blindfold	clockwise	practice	Guided	1	-0.5	-0.5	4.361008	-1.30091	-1.45123	-0.47856	0.801196914195822	-1.853759	-2.486654	1.043496
Trial1	1	1	blindfold	clockwise	practice	Guided	1	-0.5	-0.5	4.380997	-1.3009	-1.45123	-0.46393	0.801711809825357	-1.70893	-2.558595	0.989422
Trial1	1	1	blindfold	clockwise	practice	Guided	1	-0.5	-0.5	4.401001	-1.30088	-1.45127	-0.44894	0.802505967906054	-1.745011	-2.473959	1.001817
Trial1	1	1	blindfold	clockwise	practice	Guided	1	-0.5	-0.5	4.421005	-1.30088	-1.45127	-0.4197	0.804895517018523	-1.892207	-2.490886	1.04107
Trial1	1	1	blindfold	clockwise	practice	Guided	1	-0.5	-0.5	4.44101	-1.3009	-1.45126	-0.40553	0.806452330715539	-1.73635	-2.545899	0.955118
Trial1	1	1	blindfold	clockwise	practice	Guided	1	-0.5	-0.5	4.460999	-1.30088	-1.45126	-0.39148	0.808198795744404	-1.686051	-2.507813	0.98886
Trial1	1	1	blindfold	clockwise	practice	Guided	1	-0.5	-0.5	4.481003	-1.30086	-1.45127	-0.37753	0.810170176093102	-1.706348	-2.562826	0.993827
Trial1	1	1	blindfold	clockwise	practice	Guided	1	-0.5	-0.5	4.501007	-1.30085	-1.45128	-0.36328	0.812436542406656	-1.724285	-2.605144	0.968081
Trial1	1	1	blindfold	clockwise	practice	Guided	1	-0.5	-0.5	4.520996	-1.30084	-1.45129	-0.33547	0.817566309762219	-1.697399	-2.503581	0.936381
Trial1	1	1	blindfold	clockwise	practice	Guided	1	-0.5	-0.5	4.541	-1.30087	-1.45128	-0.32236	0.820334585084517	-1.809804	-2.444336	0.884457
Trial1	1	1	blindfold	clockwise	practice	Guided	1	-0.5	-0.5	4.561005	-1.30088	-1.45127	-0.30851	0.823454382945191	-1.708979	-2.588217	1.037303
Trial1	1	1	blindfold	clockwise	practice	Guided	1	-0.5	-0.5	4.581009	-1.30087	-1.45127	-0.29513	0.826658682699266	-1.746515	-2.469727	0.937824
Trial1	1	1	blindfold	clockwise	practice	Guided	1	-0.5	-0.5	4.600998	-1.30087	-1.45127	-0.28172	0.830083743043311	-1.726679	-2.541667	1.1169
Trial1	1	1	blindfold	clockwise	practice	Guided	1	-0.5	-0.5	4.621002	-1.30085	-1.45127	-0.25453	0.83762539712875	-1.679353	-2.567058	1.050907
Trial1	1	1	blindfold	clockwise	practice	Guided	1	-0.5	-0.5	4.641006	-1.30086	-1.45129	-0.24069	0.84179480587958	-1.7506	-2.427409	1.054905
Trial1	1	1	blindfold	clockwise	practice	Guided	1	-0.5	-0.5	4.660995	-1.30088	-1.45126	-0.2272	0.846066511558996	-1.774594	-2.541667	1.211593
Trial1	1	1	blindfold	clockwise	practice	Guided	1	-0.5	-0.5	4.681	-1.30091	-1.45125	-0.21365	0.850560487257507	-1.84195	-2.503581	1.1358
Trial1	1	1	blindfold	clockwise	practice	Guided	1	-0.5	-0.5	4.701004	-1.30091	-1.45126	-0.2	0.855252494236457	-1.862711	-2.52474	1.167978
Trial1	1	1	blindfold	clockwise	practice	Guided	1	-0.5	-0.5	4.721008	-1.30091	-1.45126	-0.17189	0.865513142612222	-1.75079	-2.512045	1.22001
Trial1	1	1	blindfold	clockwise	practice	Guided	1	-0.5	-0.5	4.740997	-1.30087	-1.45126	-0.15787	0.870887934838085	-1.720436	-2.647462	1.211591
Trial1	1	1	blindfold	clockwise	practice	Guided	1	-0.5	-0.5	4.761002	-1.30085	-1.45129	-0.1433	0.876695881602432	-1.683418	-2.57129	1.284299
Trial1	1	1	blindfold	clockwise	practice	Guided	1	-0.5	-0.5	4.781006	-1.30085	-1.45128	-0.12905	0.882589756318951	-1.758678	-2.537436	1.253631
Trial1	1	1	blindfold	clockwise	practice	Guided	1	-0.5	-0.5	4.80101	-1.30086	-1.45127	-0.11437	0.88886855917754	-1.734691	-2.554363	1.059153
Trial1	1	1	blindfold	clockwise	practice	Guided	1	-0.5	-0.5	4.820999	-1.30086	-1.45128	-0.085456	0.901789079760294	-1.633766	-2.651694	1.125134
Trial1	1	1	blindfold	clockwise	practice	Guided	1	-0.5	-0.5	4.841003	-1.30081	-1.4513	-0.071576	0.908209088029212	-1.613789	-2.609376	1.194953
Trial1	1	1	blindfold	clockwise	practice	Guided	1	-0.5	-0.5	4.861008	-1.30079	-1.45131	-0.057284	0.915020326239152	-1.561838	-2.583985	1.051777
Trial1	1	1	blindfold	clockwise	practice	Guided	1	-0.5	-0.5	4.880997	-1.30078	-1.45131	-0.042595	0.922208237116233	-1.541491	-2.732098	1.104536
Trial1	1	1	blindfold	clockwise	practice	Guided	1	-0.5	-0.5	4.901001	-1.30076	-1.45133	-0.028414	0.929306183344032	-1.532159	-2.651694	1.025506
Trial1	1	1	blindfold	clockwise	practice	Guided	1	-0.5	-0.5	4.921005	-1.30076	-1.45134	8.010901E-05	0.944085135072521	-1.554372	-2.605144	0.991673
Trial1	1	1	blindfold	clockwise	practice	Guided	1	-0.5	-0.5	4.94101	-1.30076	-1.45135	0.014752	0.951938153942889	-1.443438	-2.613608	0.930846
Trial1	1	1	blindfold	clockwise	practice	Guided	1	-0.5	-0.5	4.960999	-1.30073	-1.45134	0.027676	0.958963230349069	-1.389914	-2.749026	1.075918
Trial1	1	1	blindfold	clockwise	practice	Guided	1	-0.5	-0.5	4.981003	-1.30072	-1.45135	0.041706	0.966746021748201	-1.502104	-2.727867	0.982012
Trial1	1	1	blindfold	clockwise	practice	Guided	1	-0.5	-0.5	5.001007	-1.30072	-1.45136	0.055177	0.974358242879708	-1.380739	-2.744794	0.975823
Trial1	1	1	blindfold	clockwise	practice	Guided	1	-0.5	-0.5	5.020996	-1.3007	-1.45137	0.081965	0.989850326727384	-1.374797	-2.660158	0.832642
Trial1	1	1	blindfold	clockwise	practice	Guided	1	-0.5	-0.5	5.041	-1.3007	-1.45138	0.094691	0.997385479781241	-1.344348	-2.778648	0.683999
Trial1	1	1	blindfold	clockwise	practice	Guided	1	-0.5	-0.5	5.061005	-1.30068	-1.4514	0.10741	1.00500519161273	-1.227524	-2.837893	0.702091
Trial1	1	1	blindfold	clockwise	practice	Guided	1	-0.5	-0.5	5.081009	-1.30065	-1.45142	0.11936	1.01224850802385	-1.254728	-2.850589	0.65659
Trial1	1	1	blindfold	clockwise	practice	Guided	1	-0.5	-0.5	5.100998	-1.30063	-1.45144	0.13133	1.01960086365788	-1.255886	-2.880211	0.709347
Trial1	1	1	blindfold	clockwise	practice	Guided	1	-0.5	-0.5	5.121002	-1.30062	-1.45144	0.15388	1.03370758661714	-1.240913	-2.757489	0.697844
Trial1	1	1	blindfold	clockwise	practice	Guided	1	-0.5	-0.5	5.141006	-1.30062	-1.45145	0.16414	1.04022798507246	-1.223017	-2.837893	0.620994
Trial1	1	1	blindfold	clockwise	practice	Guided	1	-0.5	-0.5	5.160995	-1.30063	-1.45143	0.17471	1.04701573334702	-1.340228	-2.892907	0.716936
Trial1	1	1	blindfold	clockwise	practice	Guided	1	-0.5	-0.5	5.181	-1.30065	-1.45144	0.18475	1.05352872874564	-1.409165	-2.82943	0.819775
Trial1	1	1	blindfold	clockwise	practice	Guided	1	-0.5	-0.5	5.201004	-1.30069	-1.45142	0.19465	1.06002036711009	-1.397786	-2.765953	0.865234
Trial1	1	1	blindfold	clockwise	practice	Guided	1	-0.5	-0.5	5.221008	-1.3007	-1.45142	0.21477	1.0733203471422	-1.428286	-2.799807	1.076461
Trial1	1	1	blindfold	clockwise	practice	Guided	1	-0.5	-0.5	5.240997	-1.30072	-1.45141	0.22534	1.08040297449709	-1.436547	-2.867516	1.114306
Trial1	1	1	blindfold	clockwise	practice	Guided	1	-0.5	-0.5	5.261002	-1.30071	-1.45143	0.23506	1.08694510329569	-1.438804	-2.808271	1.141471
Trial1	1	1	blindfold	clockwise	practice	Guided	1	-0.5	-0.5	5.281006	-1.3007	-1.4514	0.24515	1.09378651072274	-1.375148	-2.78288	1.114686
Trial1	1	1	blindfold	clockwise	practice	Guided	1	-0.5	-0.5	5.30101	-1.30069	-1.4514	0.2554	1.1007877756548	-1.325673	-2.791344	1.216935
Trial1	1	1	blindfold	clockwise	practice	Guided	1	-0.5	-0.5	5.320999	-1.30068	-1.4514	0.27691	1.11565123920245	-1.325247	-2.68978	1.333549
Trial1	1	1	blindfold	clockwise	practice	Guided	1	-0.5	-0.5	5.341003	-1.30069	-1.45142	0.28781	1.12327608210728	-1.392263	-2.854821	1.281776
Trial1	1	1	blindfold	clockwise	practice	Guided	1	-0.5	-0.5	5.361008	-1.30071	-1.45142	0.2992	1.13130768670932	-1.484798	-2.727867	1.216774
Trial1	1	1	blindfold	clockwise	practice	Guided	1	-0.5	-0.5	5.380997	-1.30072	-1.4514	0.30388	1.13462572895793	-1.390789	-2.867516	1.265533
Trial1	1	1	blindfold	clockwise	practice	Guided	1	-0.5	-0.5	5.401001	-1.30072	-1.45142	0.30306	1.13404490056428	-1.569249	-3.091801	3.220633
Trial1	1	1	blindfold	clockwise	practice	Guided	1	-0.5	-0.5	5.421005	-1.30077	-1.45138	0.30218	1.13345727920174	-2.530484	-1.314445	3.619964
Trial1	1	1	blindfold	clockwise	practice	Guided	1	-0.5	-0.5	5.44101	-1.30118	-1.45127	0.30215	1.13372573437204	-3.135869	-2.414713	3.584695
Trial1	1	1	blindfold	clockwise	practice	Guided	1	-0.5	-0.5	5.460999	-1.30121	-1.45122	0.30214	1.13373979468468	-3.013758	-1.712235	3.949325
Trial1	1	1	blindfold	clockwise	practice	Guided	1	-0.5	-0.5	5.481003	-1.30123	-1.45121	0.30213	1.13374696856267	-2.935998	-2.867516	4.060136
Trial1	1	1	blindfold	clockwise	practice	Guided	1	-0.5	-0.5	5.501007	-1.30124	-1.45122	0.30212	1.13374687645515	-2.467867	-2.541667	3.811698
Trial1	1	1	blindfold	clockwise	practice	Guided	1	-0.5	-0.5	5.520996	-1.30123	-1.45122	0.30209	1.13371865142596	-2.202633	-2.351236	3.887422
Trial1	1	1	blindfold	clockwise	practice	Guided	1	-0.5	-0.5	5.541	-1.30122	-1.45127	0.30208	1.13370451117163	-1.986061	-2.90137	3.640881
Trial1	1	1	blindfold	clockwise	practice	Guided	1	-0.5	-0.5	5.561005	-1.3012	-1.45128	0.30207	1.13368320981992	-1.98678	-2.719403	3.664111
Trial1	1	1	blindfold	clockwise	practice	Guided	1	-0.5	-0.5	5.581009	-1.3012	-1.45129	0.30206	1.13367612532976	-2.083962	-3.146815	3.851602
Trial1	1	1	blindfold	clockwise	practice	Guided	1	-0.5	-0.5	5.600998	-1.30119	-1.4513	0.30206	1.1336690484809	-2.014233	-2.749026	4.011922
Trial1	1	1	blindfold	clockwise	practice	Guided	1	-0.5	-0.5	5.621002	-1.30118	-1.4513	0.30208	1.13367620403882	-1.980743	-2.634767	4.329825
Trial1	1	1	blindfold	clockwise	practice	Guided	1	-0.5	-0.5	5.641006	-1.30115	-1.45131	0.30209	1.13366212211155	-1.600372	-2.465495	4.551174
Trial1	1	1	blindfold	clockwise	practice	Guided	1	-0.5	-0.5	5.660995	-1.30113	-1.4513	0.30211	1.13366211798333	-1.275163	-2.342773	4.759073
Trial1	1	1	blindfold	clockwise	practice	Guided	1	-0.5	-0.5	5.681	-1.30109	-1.45129	0.30216	1.13366919721897	-0.896493	-2.342773	4.76379
Trial1	1	1	blindfold	clockwise	practice	Guided	1	-0.5	-0.5	5.701004	-1.30096	-1.45125	0.30222	1.13361985658357	-0.412557	-1.932288	4.735774
Trial1	1	1	blindfold	clockwise	practice	Guided	1	-0.5	-0.5	5.721008	-1.30075	-1.45115	0.30229	1.13352090022958	-0.063869	-1.949215	4.742976
Trial1	1	1	blindfold	clockwise	practice	Guided	1	-0.5	-0.5	5.740997	-1.30033	-1.45105	0.3023	1.13323143150063	0.764865	-1.801102	4.666753
Trial1	1	1	blindfold	clockwise	practice	Guided	1	-0.5	-0.5	5.761002	-1.30011	-1.451	0.30228	1.13306195212389	1.170374	-1.93652	4.565962
Trial1	1	1	blindfold	clockwise	practice	Guided	1	-0.5	-0.5	5.781006	-1.2997	-1.45099	0.30222	1.1327299236799	1.520152	-1.957679	4.403422
Trial1	1	1	blindfold	clockwise	practice	Guided	1	-0.5	-0.5	5.80101	-1.29882	-1.45097	0.30214	1.13205203391557	1.72713	-1.822261	4.230532
Trial1	1	1	blindfold	clockwise	practice	Guided	1	-0.5	-0.5	5.820999	-1.29726	-1.45094	0.30204	1.13088088215489	1.753944	-1.847652	4.107549
Trial1	1	1	blindfold	clockwise	practice	Guided	1	-0.5	-0.5	5.841003	-1.29179	-1.45091	0.30203	1.12702419401556	1.843603	-1.788407	4.122879
Trial1	1	1	blindfold	clockwise	practice	Guided	1	-0.5	-0.5	5.861008	-1.28788	-1.45088	0.30202	1.12427348091953	1.852883	-1.813798	4.028825
Trial1	1	1	blindfold	clockwise	practice	Guided	1	-0.5	-0.5	5.880997	-1.28313	-1.45089	0.30205	1.12097139498694	1.960962	-1.763016	4.119788
Trial1	1	1	blindfold	clockwise	practice	Guided	1	-0.5	-0.5	5.901001	-1.27729	-1.45087	0.30208	1.11692079323426	2.055589	-1.661453	4.177865
Trial1	1	1	blindfold	clockwise	practice	Guided	1	-0.5	-0.5	5.921005	-1.27041	-1.45084	0.30213	1.11217985825778	2.148146	-1.657221	4.210744
Trial1	1	1	blindfold	clockwise	practice	Guided	1	-0.5	-0.5	5.94101	-1.25388	-1.4508	0.30213	1.10079409945984	2.25071	-1.534499	4.231084
Trial1	1	1	blindfold	clockwise	practice	Guided	1	-0.5	-0.5	5.960999	-1.24397	-1.45078	0.30212	1.09402372452274	2.260898	-1.55989	4.257242
Trial1	1	1	blindfold	clockwise	practice	Guided	1	-0.5	-0.5	5.981003	-1.23261	-1.45076	0.30211	1.08632307530705	2.265169	-1.46679	4.241763
Trial1	1	1	blindfold	clockwise	practice	Guided	1	-0.5	-0.5	6.001007	-1.22044	-1.45072	0.30211	1.07815309474784	2.205309	-1.382154	4.253129
Trial1	1	1	blindfold	clockwise	practice	Guided	1	-0.5	-0.5	6.020996	-1.20677	-1.45069	0.30207	1.06903706239178	2.213889	-1.407545	4.163736
Trial1	1	1	blindfold	clockwise	practice	Guided	1	-0.5	-0.5	6.041	-1.17665	-1.45068	0.30207	1.04936724082211	2.187607	-1.305982	4.133029
Trial1	1	1	blindfold	clockwise	practice	Guided	1	-0.5	-0.5	6.061005	-1.16081	-1.45067	0.30203	1.0391929388216	2.141474	-1.356763	4.033987
Trial1	1	1	blindfold	clockwise	practice	Guided	1	-0.5	-0.5	6.081009	-1.14349	-1.45069	0.302	1.02824284592533	2.164068	-1.449863	3.999082
Trial1	1	1	blindfold	clockwise	practice	Guided	1	-0.5	-0.5	6.100998	-1.12349	-1.45072	0.30199	1.01583850226075	2.088121	-1.432936	3.947402
Trial1	1	1	blindfold	clockwise	practice	Guided	1	-0.5	-0.5	6.121002	-1.1054	-1.45072	0.30199	1.00483691582336	2.046955	-1.437168	4.001479
Trial1	1	1	blindfold	clockwise	practice	Guided	1	-0.5	-0.5	6.141006	-1.0633	-1.45072	0.30199	0.980048401455815	1.845225	-1.360995	3.935271
Trial1	1	1	blindfold	clockwise	practice	Guided	1	-0.5	-0.5	6.160995	-1.0412	-1.45071	0.30198	0.967506814173284	1.818805	-1.46679	3.948529
Trial1	1	1	blindfold	clockwise	practice	Guided	1	-0.5	-0.5	6.181	-1.01986	-1.45073	0.30198	0.955733435765485	1.789939	-1.454095	3.94546
Trial1	1	1	blindfold	clockwise	practice	Guided	1	-0.5	-0.5	6.201004	-0.99733	-1.45073	0.30201	0.943693371009088	1.781698	-1.555658	4.049466
Trial1	1	1	blindfold	clockwise	practice	Guided	1	-0.5	-0.5	6.221008	-0.97355	-1.45075	0.30211	0.931466614278939	1.75049	-1.534499	4.2008
Trial1	1	1	blindfold	clockwise	practice	Guided	1	-0.5	-0.5	6.240997	-0.92614	-1.45075	0.30216	0.908325913838028	1.535612	-1.504876	4.32085
Trial1	1	1	blindfold	clockwise	practice	Guided	1	-0.5	-0.5	6.261002	-0.9012901	-1.45074	0.30218	0.896953985112102	1.44824	-1.458327	4.380864
Trial1	1	1	blindfold	clockwise	practice	Guided	1	-0.5	-0.5	6.281006	-0.87701	-1.45072	0.3022	0.886375402507367	1.449789	-1.437168	4.441744
Trial1	1	1	blindfold	clockwise	practice	Guided	1	-0.5	-0.5	6.30101	-0.8526	-1.45071	0.3022	0.876271400906406	1.426921	-1.386386	4.382052
Trial1	1	1	blindfold	clockwise	practice	Guided	1	-0.5	-0.5	6.320999	-0.8273	-1.45071	0.3022	0.866400670113991	1.391602	-1.496413	4.42034
Trial1	1	1	blindfold	clockwise	practice	Guided	1	-0.5	-0.5	6.341003	-0.77794	-1.45071	0.3022	0.848984974087985	1.192843	-1.344068	4.380965
Trial1	1	1	blindfold	clockwise	practice	Guided	1	-0.5	-0.5	6.361008	-0.75331	-1.4507	0.30222	0.841262696103785	1.107838	-1.441399	4.461656
Trial1	1	1	blindfold	clockwise	practice	Guided	1	-0.5	-0.5	6.380997	-0.72805	-1.4507	0.30224	0.834023855719968	1.183879	-1.267896	4.519686
Trial1	1	1	blindfold	clockwise	practice	Guided	1	-0.5	-0.5	6.401001	-0.70364	-1.45067	0.30222	0.827663094718921	1.213768	-1.352532	4.399422
Trial1	1	1	blindfold	clockwise	practice	Guided	1	-0.5	-0.5	6.421005	-0.67853	-1.45069	0.3022	0.82182587950149	1.142167	-1.437168	4.355324
Trial1	1	1	blindfold	clockwise	practice	Guided	1	-0.5	-0.5	6.44101	-0.6301301	-1.4507	0.30223	0.812715697077789	0.974327	-1.432936	4.489446
Trial1	1	1	blindfold	clockwise	practice	Guided	1	-0.5	-0.5	6.460999	-0.60625	-1.45071	0.30227	0.809275118764407	0.996858	-1.462558	4.561395
Trial1	1	1	blindfold	clockwise	practice	Guided	1	-0.5	-0.5	6.481003	-0.58264	-1.45071	0.30228	0.806525003224107	1.039793	-1.344068	4.584961
Trial1	1	1	blindfold	clockwise	practice	Guided	1	-0.5	-0.5	6.501007	-0.55855	-1.45069	0.30227	0.804403659701203	1.056836	-1.373691	4.489849
Trial1	1	1	blindfold	clockwise	practice	Guided	1	-0.5	-0.5	6.520996	-0.53534	-1.4507	0.30225	0.803028004146223	1.046018	-1.39485	4.46612
Trial1	1	1	blindfold	clockwise	practice	Guided	1	-0.5	-0.5	6.541	-0.4888	-1.45067	0.30228	0.802358182328873	0.945243	-1.284823	4.564667
Trial1	1	1	blindfold	clockwise	practice	Guided	1	-0.5	-0.5	6.561005	-0.46622	-1.45065	0.30231	0.80302083081704	0.944011	-1.289055	4.617961
Trial1	1	1	blindfold	clockwise	practice	Guided	1	-0.5	-0.5	6.581009	-0.44322	-1.45064	0.30231	0.804316689712229	1.028757	-1.2552	4.653892
Trial1	1	1	blindfold	clockwise	practice	Guided	1	-0.5	-0.5	6.600998	-0.42037	-1.45062	0.30229	0.806232083107267	1.141265	-1.280591	4.566293
Trial1	1	1	blindfold	clockwise	practice	Guided	1	-0.5	-0.5	6.621002	-0.39895	-1.45063	0.30223	0.808569152309138	1.181995	-1.2552	4.442405
Trial1	1	1	blindfold	clockwise	practice	Guided	1	-0.5	-0.5	6.641006	-0.3543	-1.45064	0.30224	0.815363406466653	0.977724	-1.284823	4.505223
Trial1	1	1	blindfold	clockwise	practice	Guided	1	-0.5	-0.5	6.660995	-0.33254	-1.45064	0.30224	0.81953147721366	1.002921	-1.259432	4.50656
Trial1	1	1	blindfold	clockwise	practice	Guided	1	-0.5	-0.5	6.681	-0.31029	-1.45063	0.30223	0.824356024095836	1.107132	-1.225578	4.487226
Trial1	1	1	blindfold	clockwise	practice	Guided	1	-0.5	-0.5	6.701004	-0.28876	-1.45063	0.30221	0.829556040312171	1.162766	-1.280591	4.411645
Trial1	1	1	blindfold	clockwise	practice	Guided	1	-0.5	-0.5	6.721008	-0.26724	-1.45063	0.30212	0.835208786983752	1.216713	-1.2552	4.383123
Trial1	1	1	blindfold	clockwise	practice	Guided	1	-0.5	-0.5	6.740997	-0.22347	-1.45065	0.30207	0.848401531800868	1.155312	-1.335604	4.092808
Trial1	1	1	blindfold	clockwise	practice	Guided	1	-0.5	-0.5	6.761002	-0.20193	-1.45067	0.30205	0.855645911922032	1.109457	-1.365227	4.07271
Trial1	1	1	blindfold	clockwise	practice	Guided	1	-0.5	-0.5	6.781006	-0.18043	-1.45067	0.30206	0.863380127504075	1.128996	-1.289055	4.113977
Trial1	1	1	blindfold	clockwise	practice	Guided	1	-0.5	-0.5	6.80101	-0.1583	-1.45065	0.30208	0.871832103466133	1.185995	-1.272127	4.158858
Trial1	1	1	blindfold	clockwise	practice	Guided	1	-0.5	-0.5	6.820999	-0.1368	-1.45064	0.3021	0.880499097602735	1.204923	-1.289055	4.191632
Trial1	1	1	blindfold	clockwise	practice	Guided	1	-0.5	-0.5	6.841003	-0.092971	-1.45062	0.30209	0.899455924410462	1.172369	-1.191723	4.163164
Trial1	1	1	blindfold	clockwise	practice	Guided	1	-0.5	-0.5	6.861008	-0.071367	-1.45061	0.30209	0.909436417155305	1.10984	-1.200187	4.197764
Trial1	1	1	blindfold	clockwise	practice	Guided	1	-0.5	-0.5	6.880997	-0.049792	-1.45059	0.30209	0.919801930535181	1.110637	-1.149405	4.159523
Trial1	1	1	blindfold	clockwise	practice	Guided	1	-0.5	-0.5	6.901001	-0.027565	-1.45057	0.30209	0.930883011548407	1.10713	-1.102855	4.180622
Trial1	1	1	blindfold	clockwise	practice	Guided	1	-0.5	-0.5	6.921005	-0.0053005	-1.45055	0.30204	0.942335276652299	1.180225	-1.094392	4.168144
Trial1	1	1	blindfold	clockwise	practice	Guided	1	-0.5	-0.5	6.94101	0.038058	-1.45054	0.30201	0.965777641453848	1.0566	-1.098624	3.994285
Trial1	1	1	blindfold	clockwise	practice	Guided	1	-0.5	-0.5	6.960999	0.060375	-1.45054	0.302	0.978378335657331	0.990631	-1.094392	3.997579
Trial1	1	1	blindfold	clockwise	practice	Guided	1	-0.5	-0.5	6.981003	0.08129299	-1.45053	0.30199	0.990499626040036	0.938327	-1.052074	3.954068
Trial1	1	1	blindfold	clockwise	practice	Guided	1	-0.5	-0.5	7.001007	0.10342	-1.45052	0.30198	1.00363721124034	0.940271	-1.052074	3.941114
Trial1	1	1	blindfold	clockwise	practice	Guided	1	-0.5	-0.5	7.020996	0.12479	-1.45053	0.30197	1.0166210850147	1.001592	-1.052074	3.950735
Trial1	1	1	blindfold	clockwise	practice	Guided	1	-0.5	-0.5	7.041	0.1687	-1.45052	0.30198	1.04418946228559	1.089121	-1.022451	3.991673
Trial1	1	1	blindfold	clockwise	practice	Guided	1	-0.5	-0.5	7.061005	0.18934	-1.45052	0.302	1.05754132536685	0.938881	-1.005524	3.990792
Trial1	1	1	blindfold	clockwise	practice	Guided	1	-0.5	-0.5	7.081009	0.21052	-1.45051	0.302	1.07146754266233	0.898399	-0.975901	4.001679
Trial1	1	1	blindfold	clockwise	practice	Guided	1	-0.5	-0.5	7.100998	0.23219	-1.4505	0.30201	1.08596604677097	0.900193	-1.056306	4.03859
Trial1	1	1	blindfold	clockwise	practice	Guided	1	-0.5	-0.5	7.121002	0.25307	-1.4505	0.30205	1.10018117315217	0.999131	-0.988597	4.027137
Trial1	1	1	blindfold	clockwise	practice	Guided	1	-0.5	-0.5	7.141006	0.29521	-1.4505	0.30206	1.12945084299372	1.071436	-1.04361	4.107773
Trial1	1	1	blindfold	clockwise	practice	Guided	1	-0.5	-0.5	7.160995	0.30689	-1.4505	0.30203	1.13768341719203	2.417559	-0.815093	4.000465
Trial1	1	1	blindfold	clockwise	practice	Guided	1	-0.5	-0.5	7.181	0.30493	-1.4505	0.30187	1.13618122923833	6.325849	-1.246737	3.356476
Trial1	1	1	blindfold	clockwise	practice	Guided	1	-0.5	-0.5	7.201004	0.30345	-1.45054	0.30145	1.13483655604141	5.676093	-0.92512	2.080916
Trial1	1	1	blindfold	clockwise	practice	Guided	1	-0.5	-0.5	7.221008	0.30289	-1.45057	0.30076	1.13395279248822	3.76694	-1.775712	1.282414
Trial1	1	1	blindfold	clockwise	practice	Guided	1	-0.5	-0.5	7.240997	0.30111	-1.45067	0.30094	1.13282042969537	0.39879	-0.942047	1.916841
Trial1	1	1	blindfold	clockwise	practice	Guided	1	-0.5	-0.5	7.261002	0.30048	-1.45054	0.30143	1.13272161955043	0.265627	-0.781239	3.236191
Trial1	1	1	blindfold	clockwise	practice	Guided	1	-0.5	-0.5	7.281006	0.30033	-1.45044	0.30181	1.13288452736245	0.916179	-0.540014	3.995183
Trial1	1	1	blindfold	clockwise	practice	Guided	1	-0.5	-0.5	7.30101	0.30038	-1.45042	0.30196	1.13302601856197	1.454031	-0.819313	4.245312
Trial1	1	1	blindfold	clockwise	practice	Guided	1	-0.5	-0.5	7.320999	0.30047	-1.45043	0.30192	1.13306129284157	1.606311	-1.11977	3.921547
Trial1	1	1	blindfold	clockwise	practice	Guided	1	-0.5	-0.5	7.341003	0.30052	-1.45046	0.3018	1.13301171006173	1.391344	-1.30597	3.292072
Trial1	1	1	blindfold	clockwise	practice	Guided	1	-0.5	-0.5	7.361008	0.30054	-1.45049	0.30177	1.13300460169686	1.326383	-1.183247	3.203322
Trial1	1	1	blindfold	clockwise	practice	Guided	1	-0.5	-0.5	7.380997	0.30055	-1.45049	0.30174	1.13299041900328	1.665992	-1.039366	3.170272
Trial1	1	1	blindfold	clockwise	practice	Guided	1	-0.5	-0.5	7.401001	0.30059	-1.4505	0.30167	1.13296918511865	1.963355	-1.064757	3.016685
Trial1	1	1	blindfold	clockwise	practice	Guided	1	-0.5	-0.5	7.421005	0.30068	-1.45052	0.30156	1.13295493726786	2.038786	-1.195943	2.711358
Trial1	1	1	blindfold	clockwise	practice	Guided	1	-0.5	-0.5	7.44101	0.30075	-1.45054	0.30131	1.13282757319241	1.901612	-1.30597	2.420191
Trial1	1	1	blindfold	clockwise	practice	Guided	1	-0.5	-0.5	7.460999	0.30079	-1.45058	0.30114	1.13273560874808	1.737853	-1.369447	1.830959
Trial1	1	1	blindfold	clockwise	practice	Guided	1	-0.5	-0.5	7.481003	0.30079	-1.45059	0.30093	1.13258708161651	1.741095	-1.348288	1.369219
Trial1	1	1	blindfold	clockwise	practice	Guided	1	-0.5	-0.5	7.501007	0.30081	-1.45061	0.30068	1.13242445740709	1.812645	-1.492169	0.817864
Trial1	1	1	blindfold	clockwise	practice	Guided	1	-0.5	-0.5	7.520996	0.30084	-1.45067	0.30006	1.13200739746497	1.815711	-1.623355	0.199269
Trial1	1	1	blindfold	clockwise	practice	Guided	1	-0.5	-0.5	7.541	0.3009	-1.45087	0.29939	1.13157641493554	1.964196	-2.135402	-1.085333
Trial1	1	1	blindfold	clockwise	practice	Guided	1	-0.5	-0.5	7.561005	0.30096	-1.45101	0.29791	1.13057388276142	2.170102	-2.245429	-1.693145
Trial1	1	1	blindfold	clockwise	practice	Guided	1	-0.5	-0.5	7.581009	0.30105	-1.45111	0.29542	1.12888178139839	2.340603	-2.300443	-2.031579
Trial1	1	1	blindfold	clockwise	practice	Guided	1	-0.5	-0.5	7.600998	0.30114	-1.45114	0.29171	1.12633477410884	2.381572	-2.232734	-2.240881
Trial1	1	1	blindfold	clockwise	practice	Guided	1	-0.5	-0.5	7.621002	0.30118	-1.45114	0.27972	1.11796810866288	2.2713	-2.253893	-2.484482
Trial1	1	1	blindfold	clockwise	practice	Guided	1	-0.5	-0.5	7.641006	0.30104	-1.45116	0.27146	1.11212211475026	1.831355	-2.461251	-2.67378
Trial1	1	1	blindfold	clockwise	practice	Guided	1	-0.5	-0.5	7.660995	0.30093	-1.45121	0.26176	1.10533576186166	1.61196	-2.490874	-2.607265
Trial1	1	1	blindfold	clockwise	practice	Guided	1	-0.5	-0.5	7.681	0.30083	-1.45124	0.25031	1.09740320812752	1.461511	-2.469715	-2.498239
Trial1	1	1	blindfold	clockwise	practice	Guided	1	-0.5	-0.5	7.701004	0.30075	-1.45124	0.23774	1.08878872624312	1.457388	-2.48241	-2.587613
Trial1	1	1	blindfold	clockwise	practice	Guided	1	-0.5	-0.5	7.721008	0.30072	-1.45126	0.20789	1.06876600101495	1.377239	-2.588205	-2.519928
Trial1	1	1	blindfold	clockwise	practice	Guided	1	-0.5	-0.5	7.740997	0.30072	-1.45129	0.1912	1.05778540950362	1.432146	-2.702464	-2.449646
Trial1	1	1	blindfold	clockwise	practice	Guided	1	-0.5	-0.5	7.761002	0.30072	-1.45131	0.17311	1.04605429663341	1.401131	-2.562814	-2.676026
Trial1	1	1	blindfold	clockwise	practice	Guided	1	-0.5	-0.5	7.781006	0.30073	-1.45129	0.15271	1.03305316847962	1.52929	-2.723623	-3.034056
Trial1	1	1	blindfold	clockwise	practice	Guided	1	-0.5	-0.5	7.80101	0.30078	-1.45135	0.13127	1.01968153191771	1.640154	-2.833649	-3.05913
Trial1	1	1	blindfold	clockwise	practice	Guided	1	-0.5	-0.5	7.820999	0.30082	-1.45137	0.083105	0.990618039288578	1.737213	-2.668609	-2.792424
Trial1	1	1	blindfold	clockwise	practice	Guided	1	-0.5	-0.5	7.841003	0.30087	-1.45138	0.058142	0.97617378063344	1.746903	-2.545887	-2.528321
Trial1	1	1	blindfold	clockwise	practice	Guided	1	-0.5	-0.5	7.861008	0.30085	-1.45133	0.031939	0.9614155337025	1.667454	-2.7871	-2.812365
Trial1	1	1	blindfold	clockwise	practice	Guided	1	-0.5	-0.5	7.880997	0.30081	-1.45137	0.0046943	0.946579635912094	1.536487	-2.804027	-2.582064
Trial1	1	1	blindfold	clockwise	practice	Guided	1	-0.5	-0.5	7.901001	0.30076	-1.45135	-0.023184	0.931971071099098	1.514908	-2.346992	-2.089397
Trial1	1	1	blindfold	clockwise	practice	Guided	1	-0.5	-0.5	7.921005	0.30071	-1.45126	-0.081184	0.903627873833006	1.246689	-2.203111	-1.648476
Trial1	1	1	blindfold	clockwise	practice	Guided	1	-0.5	-0.5	7.94101	0.30064	-1.45122	-0.11048	0.890365215396102	1.378109	-2.48241	-1.828578
Trial1	1	1	blindfold	clockwise	practice	Guided	1	-0.5	-0.5	7.960999	0.30066	-1.45123	-0.13975	0.877972959728393	1.303501	-2.410469	-1.095328
Trial1	1	1	blindfold	clockwise	practice	Guided	1	-0.5	-0.5	7.981003	0.30064	-1.45116	-0.16985	0.866038923308807	1.276754	-2.351224	-1.160484
Trial1	1	1	blindfold	clockwise	practice	Guided	1	-0.5	-0.5	8.001007	0.30061	-1.45115	-0.19899	0.855326492736858	1.069652	-2.516264	-1.264069
Trial1	1	1	blindfold	clockwise	practice	Guided	1	-0.5	-0.5	8.020996	0.3006	-1.45119	-0.25708	0.836642384482368	1.247701	-2.097316	-1.009947
Trial1	1	1	blindfold	clockwise	practice	Guided	1	-0.5	-0.5	8.041	0.30055	-1.45107	-0.28515	0.828879245122458	1.010305	-2.520496	-0.776686
Trial1	1	1	blindfold	clockwise	practice	Guided	1	-0.5	-0.5	8.061005	0.30051	-1.45117	-0.31284	0.82209798868906	1.128472	-2.220038	-0.923214
Trial1	1	1	blindfold	clockwise	practice	Guided	1	-0.5	-0.5	8.081009	0.30054	-1.45114	-0.34145	0.816089696412759	1.03955	-2.038071	-0.304851
Trial1	1	1	blindfold	clockwise	practice	Guided	1	-0.5	-0.5	8.100998	0.30053	-1.45102	-0.36778	0.811375643953285	1.049312	-2.080389	-0.42313
Trial1	1	1	blindfold	clockwise	practice	Guided	1	-0.5	-0.5	8.121002	0.3005	-1.45104	-0.41884	0.804603754022818	0.990566	-2.495105	-0.616731
Trial1	1	1	blindfold	clockwise	practice	Guided	1	-0.5	-0.5	8.141006	0.30053	-1.45107	-0.44329	0.802536187245284	1.068451	-2.063462	-0.117035
Trial1	1	1	blindfold	clockwise	practice	Guided	1	-0.5	-0.5	8.160995	0.30051	-1.45101	-0.46801	0.801148926526379	1.000346	-2.110012	-0.561606
Trial1	1	1	blindfold	clockwise	practice	Guided	1	-0.5	-0.5	8.181	0.30049	-1.45105	-0.49174	0.800532607037459	1.047909	-2.258125	-0.767153
Trial1	1	1	blindfold	clockwise	practice	Guided	1	-0.5	-0.5	8.201004	0.30051	-1.45108	-0.51513	0.800652959221243	1.058399	-1.923812	-0.598221
Trial1	1	1	blindfold	clockwise	practice	Guided	1	-0.5	-0.5	8.221008	0.30053	-1.45101	-0.56106	0.802855299654681	1.021214	-1.906885	-0.244035
Trial1	1	1	blindfold	clockwise	practice	Guided	1	-0.5	-0.5	8.240997	0.3005	-1.45097	-0.58392	0.804886840190733	0.983394	-2.262356	-0.664743
Trial1	1	1	blindfold	clockwise	practice	Guided	1	-0.5	-0.5	8.261002	0.3005	-1.45103	-0.60639	0.807538909743312	0.922373	-1.923812	-0.629548
Trial1	1	1	blindfold	clockwise	practice	Guided	1	-0.5	-0.5	8.281006	0.30049	-1.45097	-0.62697	0.810497135274914	0.99547	-1.763004	-0.283189
Trial1	1	1	blindfold	clockwise	practice	Guided	1	-0.5	-0.5	8.30101	0.30046	-1.45092	-0.64775	0.813981714739834	0.911235	-1.856104	-0.381628
Trial1	1	1	blindfold	clockwise	practice	Guided	1	-0.5	-0.5	8.320999	0.30044	-1.45091	-0.68959	0.822586514930056	0.830345	-1.902653	-0.943214
Trial1	1	1	blindfold	clockwise	practice	Guided	1	-0.5	-0.5	8.341003	0.30046	-1.45093	-0.70994	0.827533060687284	0.855412	-1.737613	-0.658485
Trial1	1	1	blindfold	clockwise	practice	Guided	1	-0.5	-0.5	8.361008	0.30045	-1.4509	-0.7299	0.832811028466977	0.915077	-1.796858	-0.384802
Trial1	1	1	blindfold	clockwise	practice	Guided	1	-0.5	-0.5	8.380997	0.30044	-1.45087	-0.75024	0.838644314731405	0.822171	-1.530255	-0.677052
Trial1	1	1	blindfold	clockwise	practice	Guided	1	-0.5	-0.5	8.401001	0.30044	-1.45083	-0.76989	0.844715829587742	0.979732	-1.826481	-0.792987
Trial1	1	1	blindfold	clockwise	practice	Guided	1	-0.5	-0.5	8.421005	0.30044	-1.45087	-0.79059	0.851555492217702	0.845473	-1.750309	-0.824484
Trial1	1	1	blindfold	clockwise	practice	Guided	1	-0.5	-0.5	8.44101	0.30042	-1.45087	-0.82822	0.865101456027478	0.810077	-1.568341	-0.601655
Trial1	1	1	blindfold	clockwise	practice	Guided	1	-0.5	-0.5	8.460999	0.3004	-1.45075	-0.84709	0.872417110327781	0.824342	-1.564109	-0.684318
Trial1	1	1	blindfold	clockwise	practice	Guided	1	-0.5	-0.5	8.481003	0.3004	-1.45077	-0.86674	0.880419423486744	0.871464	-1.657209	-1.115974
Trial1	1	1	blindfold	clockwise	practice	Guided	1	-0.5	-0.5	8.501007	0.30042	-1.45081	-0.88602	0.888641434129606	0.811585	-1.572573	-1.12713
Trial1	1	1	blindfold	clockwise	practice	Guided	1	-0.5	-0.5	8.520996	0.30042	-1.45078	-0.92513	0.906315441494456	0.764342	-1.42446	-0.824303
Trial1	1	1	blindfold	clockwise	practice	Guided	1	-0.5	-0.5	8.541	0.3004	-1.45073	-0.94425	0.915422412714047	0.795217	-1.420228	-0.667328
Trial1	1	1	blindfold	clockwise	practice	Guided	1	-0.5	-0.5	8.561005	0.3004	-1.45069	-0.96362	0.924977650076285	0.936596	-1.369447	-1.07203
Trial1	1	1	blindfold	clockwise	practice	Guided	1	-0.5	-0.5	8.581009	0.30041	-1.45069	-0.98393	0.935331176077335	0.849293	-1.521791	-1.18112
Trial1	1	1	blindfold	clockwise	practice	Guided	1	-0.5	-0.5	8.600998	0.3004	-1.45072	-1.00391	0.945814725788209	0.706748	-1.33136	-1.090537
Trial1	1	1	blindfold	clockwise	practice	Guided	1	-0.5	-0.5	8.621002	0.30038	-1.45067	-1.04464	0.968112044351566	0.742232	-1.179016	-0.817317
Trial1	1	1	blindfold	clockwise	practice	Guided	1	-0.5	-0.5	8.641006	0.30038	-1.4506	-1.06501	0.979716477477632	0.754659	-1.344056	-1.113456
Trial1	1	1	blindfold	clockwise	practice	Guided	1	-0.5	-0.5	8.660995	0.3004	-1.45065	-1.0857	0.991808788691227	0.91663	-1.394837	-1.140534
Trial1	1	1	blindfold	clockwise	practice	Guided	1	-0.5	-0.5	8.681	0.30039	-1.45065	-1.10725	1.0046774072649	0.742693	-1.030903	-1.037903
Trial1	1	1	blindfold	clockwise	practice	Guided	1	-0.5	-0.5	8.701004	0.30038	-1.45057	-1.12873	1.01779645190922	0.734747	-1.081684	-0.652889
Trial1	1	1	blindfold	clockwise	practice	Guided	1	-0.5	-0.5	8.721008	0.30036	-1.45054	-1.17035	1.04400447461409	0.601095	-1.085916	-0.599321
Trial1	1	1	blindfold	clockwise	practice	Guided	1	-0.5	-0.5	8.740997	0.30035	-1.45053	-1.19126	1.05754456140999	0.696824	-1.145161	-0.764871
Trial1	1	1	blindfold	clockwise	practice	Guided	1	-0.5	-0.5	8.761002	0.30034	-1.45053	-1.21267	1.07165413947454	0.626604	-1.00128	-0.583846
Trial1	1	1	blindfold	clockwise	practice	Guided	1	-0.5	-0.5	8.781006	0.30031	-1.45051	-1.23318	1.08537968170825	0.46655	-0.848935	-0.427231
Trial1	1	1	blindfold	clockwise	practice	Guided	1	-0.5	-0.5	8.80101	0.30029	-1.45045	-1.25349	1.09918663113358	0.582225	-0.781226	-0.36677
Trial1	1	1	blindfold	clockwise	practice	Guided	1	-0.5	-0.5	8.820999	0.30031	-1.45041	-1.29475	1.12788456704597	0.682357	-0.912412	-0.73169
Trial1	1	1	blindfold	clockwise	practice	Guided	1	-0.5	-0.5	8.841003	0.30035	-1.45047	-1.30675	1.13640036828667	0.666416	-0.806617	-0.554609
Trial1	1	1	blindfold	clockwise	practice	Guided	1	-0.5	-0.5	8.861008	0.30035	-1.45045	-1.30511	1.13523663408434	1.06231	-0.218369	-2.452462
Trial1	1	1	blindfold	clockwise	practice	Guided	1	-0.5	-0.5	8.880997	0.30041	-1.45042	-1.30272	1.13358532217502	2.012192	-1.462512	-4.332189
Trial1	1	1	blindfold	clockwise	practice	Guided	1	-0.5	-0.5	8.901001	0.30065	-1.45084	-1.30194	1.13320259872135	1.573762	-2.038037	-3.789325
Trial1	1	1	blindfold	clockwise	practice	Guided	1	-0.5	-0.5	8.921005	0.3008	-1.45098	-1.30137	1.13290527337734	2.042002	-0.65847	-3.094016
Trial1	1	1	blindfold	clockwise	practice	Guided	1	-0.5	-0.5	8.94101	0.30089	-1.45055	-1.30134	1.13294773040852	1.74657	-1.775591	-2.297201
Trial1	1	1	blindfold	clockwise	practice	Guided	1	-0.5	-0.5	8.960999	0.3009	-1.45064	-1.30135	1.13296189174907	1.794522	-1.741737	-2.777816
Trial1	1	1	blindfold	clockwise	practice	Guided	1	-0.5	-0.5	8.981003	0.3009	-1.45065	-1.30134	1.13295480911233	1.613475	-0.929231	-2.561064
Trial1	1	1	blindfold	clockwise	practice	Guided	1	-0.5	-0.5	9.001007	0.30088	-1.45064	-1.30129	1.13290525985426	1.002999	-1.123894	-2.136825
Trial1	1	1	blindfold	clockwise	practice	Guided	1	-0.5	-0.5	9.020996	0.30077	-1.45064	-1.30114	1.13272149274651	0.656425	-1.437047	-2.176191
Trial1	1	1	blindfold	clockwise	practice	Guided	1	-0.5	-0.5	9.041	0.3005	-1.45057	-1.30101	1.13243856704537	0.32952	-0.654164	-1.733195
Trial1	1	1	blindfold	clockwise	practice	Guided	1	-0.5	-0.5	9.061005	0.30037	-1.45048	-1.30094	1.13229726300922	0.273969	-0.988477	-1.621137
Trial1	1	1	blindfold	clockwise	practice	Guided	1	-0.5	-0.5	9.081009	0.30033	-1.45049	-1.30093	1.13226180416011	0.468928	-1.064649	-1.524149
Trial1	1	1	blindfold	clockwise	practice	Guided	1	-0.5	-0.5	9.100998	0.30033	-1.45049	-1.30092	1.13225480518412	0.642571	-0.886913	-1.525454
Trial1	1	1	blindfold	clockwise	practice	Guided	1	-0.5	-0.5	9.121002	0.30033	-1.45048	-1.30092	1.13225480518412	0.709658	-1.04349	-1.670998
Trial1	1	1	blindfold	clockwise	practice	Guided	1	-0.5	-0.5	9.141006	0.30033	-1.45052	-1.30092	1.13225480518412	0.684501	-1.250848	-1.918857
Trial1	1	1	blindfold	clockwise	practice	Guided	1	-0.5	-0.5	9.160995	0.30033	-1.45052	-1.30092	1.13225480518412	0.592734	-1.102735	-1.857877
Trial1	1	1	blindfold	clockwise	practice	Guided	1	-0.5	-0.5	9.181	0.30032	-1.45052	-1.30092	1.13224774821081	0.333841	-1.153517	-1.847381
Trial1	1	1	blindfold	clockwise	practice	Guided	1	-0.5	-0.5	9.201004	0.30031	-1.45052	-1.30091	1.1322335868707	0.107957	-1.221226	-1.788106
Trial1	1	1	blindfold	clockwise	practice	Guided	1	-0.5	-0.5	9.221008	0.30027	-1.45054	-1.30085	1.13216290140767	-0.229736	-1.106967	-1.739332
Trial1	1	1	blindfold	clockwise	practice	Guided	1	-0.5	-0.5	9.240997	0.29983	-1.45054	-1.30082	1.13183069461424	-1.00755	-1.140821	-1.572247
Trial1	1	1	blindfold	clockwise	practice	Guided	1	-0.5	-0.5	9.261002	0.29902	-1.45055	-1.30079	1.13123723717454	-1.258643	-1.106967	-1.548495
Trial1	1	1	blindfold	clockwise	practice	Guided	1	-0.5	-0.5	9.281006	0.29746	-1.45054	-1.30076	1.13011462345675	-1.497289	-0.980013	-1.532377
Trial1	1	1	blindfold	clockwise	practice	Guided	1	-0.5	-0.5	9.30101	0.295	-1.4505	-1.30072	1.12835167708579	-1.725467	-0.865754	-1.426075
Trial1	1	1	blindfold	clockwise	practice	Guided	1	-0.5	-0.5	9.320999	0.2914	-1.45044	-1.30073	1.12582523245202	-1.921183	-0.819205	-1.45256
Trial1	1	1	blindfold	clockwise	practice	Guided	1	-0.5	-0.5	9.341003	0.28004	-1.45043	-1.30078	1.11790477964763	-1.993852	-0.937695	-1.605987
Trial1	1	1	blindfold	clockwise	practice	Guided	1	-0.5	-0.5	9.361008	0.27237	-1.45046	-1.30084	1.11260953630771	-2.155602	-1.001172	-1.749183
Trial1	1	1	blindfold	clockwise	practice	Guided	1	-0.5	-0.5	9.380997	0.26303	-1.45049	-1.30089	1.10618240440588	-2.213022	-1.026563	-1.752148
Trial1	1	1	blindfold	clockwise	practice	Guided	1	-0.5	-0.5	9.401001	0.25254	-1.45051	-1.30092	1.09899467781163	-2.267812	-1.001172	-1.864351
Trial1	1	1	blindfold	clockwise	practice	Guided	1	-0.5	-0.5	9.421005	0.2406	-1.4505	-1.30099	1.09090480879106	-2.292998	-0.992708	-1.946124
Trial1	1	1	blindfold	clockwise	practice	Guided	1	-0.5	-0.5	9.44101	0.21233	-1.4505	-1.30102	1.07193606074696	-2.326766	-1.030795	-2.030769
Trial1	1	1	blindfold	clockwise	practice	Guided	1	-0.5	-0.5	9.460999	0.19506	-1.45052	-1.30104	1.06055342649672	-2.234708	-1.09004	-2.072711
Trial1	1	1	blindfold	clockwise	practice	Guided	1	-0.5	-0.5	9.481003	0.17746	-1.45054	-1.30107	1.04912590101251	-2.136638	-1.166212	-2.18055
Trial1	1	1	blindfold	clockwise	practice	Guided	1	-0.5	-0.5	9.501007	0.15863	-1.45057	-1.30114	1.03712047839552	-2.13002	-1.20853	-2.329721
Trial1	1	1	blindfold	clockwise	practice	Guided	1	-0.5	-0.5	9.520996	0.13866	-1.45061	-1.30129	1.02467171502862	-2.151031	-1.331252	-2.488719
Trial1	1	1	blindfold	clockwise	practice	Guided	1	-0.5	-0.5	9.541	0.094788	-1.45071	-1.30132	0.997941195217383	-2.071666	-1.517452	-2.588492
Trial1	1	1	blindfold	clockwise	practice	Guided	1	-0.5	-0.5	9.561005	0.071767	-1.45075	-1.30133	0.984402060856438	-1.974296	-1.496293	-2.636331
Trial1	1	1	blindfold	clockwise	practice	Guided	1	-0.5	-0.5	9.581009	0.047967	-1.45075	-1.30132	0.97076346204402	-1.953612	-1.458206	-2.625017
Trial1	1	1	blindfold	clockwise	practice	Guided	1	-0.5	-0.5	9.600998	0.021921	-1.45074	-1.30132	0.956302983294855	-1.891223	-1.51322	-2.651695
Trial1	1	1	blindfold	clockwise	practice	Guided	1	-0.5	-0.5	9.621002	-0.0025816	-1.45076	-1.30139	0.943213066429802	-1.879177	-1.614783	-2.687755
Trial1	1	1	blindfold	clockwise	practice	Guided	1	-0.5	-0.5	9.641006	-0.056553	-1.45086	-1.30143	0.915934095299149	-1.706265	-1.784055	-2.849119
Trial1	1	1	blindfold	clockwise	practice	Guided	1	-0.5	-0.5	9.660995	-0.082637	-1.45089	-1.30144	0.9036027615289	-1.682787	-1.822141	-2.847624
Trial1	1	1	blindfold	clockwise	practice	Guided	1	-0.5	-0.5	9.681	-0.10989	-1.45091	-1.30145	0.891351747616605	-1.690748	-1.834837	-2.90041
Trial1	1	1	blindfold	clockwise	practice	Guided	1	-0.5	-0.5	9.701004	-0.13833	-1.45092	-1.30145	0.879276586585515	-1.622043	-1.88985	-2.925234
Trial1	1	1	blindfold	clockwise	practice	Guided	1	-0.5	-0.5	9.721008	-0.16623	-1.45094	-1.30144	0.868163862389332	-1.578384	-1.927936	-2.895125
Trial1	1	1	blindfold	clockwise	practice	Guided	1	-0.5	-0.5	9.740997	-0.22343	-1.45097	-1.30142	0.847800055652742	-1.323744	-1.940632	-2.832365
Trial1	1	1	blindfold	clockwise	practice	Guided	1	-0.5	-0.5	9.761002	-0.2517	-1.45097	-1.30142	0.839003490356888	-1.245278	-2.016804	-2.822544
Trial1	1	1	blindfold	clockwise	practice	Guided	1	-0.5	-0.5	9.781006	-0.27994	-1.45099	-1.30145	0.831112823094019	-1.155994	-2.050658	-2.948475
Trial1	1	1	blindfold	clockwise	practice	Guided	1	-0.5	-0.5	9.80101	-0.30804	-1.45102	-1.30148	0.824147268436062	-1.109778	-2.00834	-2.984759
Trial1	1	1	blindfold	clockwise	practice	Guided	1	-0.5	-0.5	9.820999	-0.33678	-1.45102	-1.30149	0.817940770548445	-1.061416	-2.042195	-2.966402
Trial1	1	1	blindfold	clockwise	practice	Guided	1	-0.5	-0.5	9.841003	-0.39257	-1.45103	-1.30147	0.808637889814407	-0.874583	-2.067586	-2.932009
Trial1	1	1	blindfold	clockwise	practice	Guided	1	-0.5	-0.5	9.861008	-0.41947	-1.45104	-1.30146	0.805495657920886	-0.742204	-2.063354	-2.882383
Trial1	1	1	blindfold	clockwise	practice	Guided	1	-0.5	-0.5	9.880997	-0.44587	-1.45104	-1.30144	0.803265914907417	-0.75382	-2.105672	-2.896542
Trial1	1	1	blindfold	clockwise	practice	Guided	1	-0.5	-0.5	9.901001	-0.47253	-1.45105	-1.30146	0.801930655660391	-0.707665	-2.190308	-2.927716
Trial1	1	1	blindfold	clockwise	practice	Guided	1	-0.5	-0.5	9.921005	-0.49788	-1.45107	-1.30142	0.80142277743909	-0.687495	-2.164917	-2.927031
Trial1	1	1	blindfold	clockwise	practice	Guided	1	-0.5	-0.5	9.94101	-0.54844	-1.45105	-1.30136	0.802822707084535	-0.799593	-1.970254	-2.694492
Trial1	1	1	blindfold	clockwise	practice	Free	1	-0.5	-0.5	0	-0.56314	-1.45041	-1.30045	0.802936365310196	-2.511888	-0.809674	-0.961439
Trial1	1	1	blindfold	clockwise	practice	Free	1	-0.5	-0.5	0.00982666	-0.56852	-1.45037	-1.30045	0.803377334749923	-2.791155	-0.703879	-0.942765
Trial1	1	1	blindfold	clockwise	practice	Free	1	-0.5	-0.5	0.02983093	-0.56852	-1.45034	-1.30045	0.803377334749923	-2.925135	-0.695415	-0.969855
Trial1	1	1	blindfold	clockwise	practice	Free	1	-0.5	-0.5	0.04983521	-0.57145	-1.45033	-1.30188	0.805056916890855	-2.911901	-0.691183	-0.901505
Trial1	1	1	blindfold	clockwise	practice	Free	1	-0.5	-0.5	0.06982422	-0.57667	-1.45034	-1.30382	0.807468205212636	-2.567499	-0.648865	-0.934678
Trial1	1	1	blindfold	clockwise	practice	Free	1	-0.5	-0.5	0.08982849	-0.5839	-1.45034	-1.31091	0.815238745383337	-2.14446	-0.741965	-1.04691
Trial1	1	1	blindfold	clockwise	practice	Free	1	-0.5	-0.5	0.1098328	-0.60448	-1.45046	-1.31555	0.822215307145227	-1.785424	-1.067814	-1.376028
Trial1	1	1	blindfold	clockwise	practice	Free	1	-0.5	-0.5	0.1298218	-0.61529	-1.45051	-1.32132	0.82937218483384	-1.917979	-1.050886	-1.412848
Trial1	1	1	blindfold	clockwise	practice	Free	1	-0.5	-0.5	0.149826	-0.62767	-1.45052	-1.32841	0.838190195117952	-2.134342	-0.96625	-1.276499
Trial1	1	1	blindfold	clockwise	practice	Free	1	-0.5	-0.5	0.1698303	-0.64241	-1.45049	-1.33609	0.8481314981875	-2.389099	-0.94086	-1.049952
Trial1	1	1	blindfold	clockwise	practice	Free	1	-0.5	-0.5	0.1898346	-0.65794	-1.45045	-1.33609	0.850876882991297	-2.482899	-0.813906	-0.883402
Trial1	1	1	blindfold	clockwise	practice	Free	1	-0.5	-0.5	0.2098236	-0.69566	-1.45033	-1.362	0.883926927944112	-2.162911	-0.572693	-0.723187
Trial1	1	1	blindfold	clockwise	practice	Free	1	-0.5	-0.5	0.2298279	-0.71663	-1.4503	-1.37166	0.89817575922401	-1.967969	-0.75466	-0.617489
Trial1	1	1	blindfold	clockwise	practice	Free	1	-0.5	-0.5	0.2498322	-0.7389801	-1.45035	-1.38168	0.91349390240814	-1.954708	-0.75466	-0.630119
Trial1	1	1	blindfold	clockwise	practice	Free	1	-0.5	-0.5	0.2698212	-0.76402	-1.45038	-1.3914	0.929677631010897	-1.801038	-0.716574	-0.640228
Trial1	1	1	blindfold	clockwise	practice	Free	1	-0.5	-0.5	0.2898254	-0.7879699	-1.45038	-1.41256	0.956918188014305	-1.653195	-0.712342	-0.586863
Trial1	1	1	blindfold	clockwise	practice	Free	1	-0.5	-0.5	0.3098297	-0.84082	-1.45041	-1.42367	0.984542863448562	-1.358755	-0.784283	-0.614391
Trial1	1	1	blindfold	clockwise	practice	Free	1	-0.5	-0.5	0.329834	-0.86869	-1.45041	-1.43455	1.00464725975763	-1.294095	-0.712342	-0.331983
Trial1	1	1	blindfold	clockwise	practice	Free	1	-0.5	-0.5	0.349823	-0.89624	-1.45038	-1.44546	1.02513457621428	-1.169803	-0.686952	-0.335052
Trial1	1	1	blindfold	clockwise	practice	Free	1	-0.5	-0.5	0.3698273	-0.9241999	-1.45037	-1.45628	1.04614387785693	-0.943876	-0.890078	-0.132641
Trial1	1	1	blindfold	clockwise	practice	Free	1	-0.5	-0.5	0.3898315	-0.95243	-1.4504	-1.47778	1.07737961970924	-0.896717	-0.780051	-0.156756
Trial1	1	1	blindfold	clockwise	practice	Free	1	-0.5	-0.5	0.4098206	-1.01009	-1.45039	-1.48814	1.11203066493089	-0.692827	-0.919701	-0.088785
Trial1	1	1	blindfold	clockwise	practice	Free	1	-0.5	-0.5	0.4298248	-1.03851	-1.45044	-1.49863	1.13457258595625	-0.596173	-1.004337	-0.095642
Trial1	1	1	blindfold	clockwise	practice	Free	1	-0.5	-0.5	0.4498291	-1.06682	-1.45047	-1.50882	1.1571529062656	-0.602128	-0.868919	0.074049
Trial1	1	1	blindfold	clockwise	practice	Free	1	-0.5	-0.5	0.4698334	-1.09672	-1.45042	-1.51845	1.18038762226227	-0.691965	-0.691183	0.040135
Trial1	1	1	blindfold	clockwise	practice	Free	1	-0.5	-0.5	0.4898224	-1.12399	-1.45039	-1.53668	1.20998712070626	-0.625868	-0.907005	0.171891
Trial1	1	1	blindfold	clockwise	practice	Free	1	-0.5	-0.5	0.5098267	-1.1806	-1.45046	-1.54523	1.24728595031799	-0.340092	-0.851992	0.186515
Trial1	1	1	blindfold	clockwise	practice	Free	1	-0.5	-0.5	0.5298309	-1.208	-1.45043	-1.55371	1.26947580539801	-0.284861	-0.809674	0.127318
Trial1	1	1	blindfold	clockwise	practice	Free	1	-0.5	-0.5	0.5498352	-1.23583	-1.45044	-1.56164	1.29171407647163	-0.25648	-0.978946	0.037789
Trial1	1	1	blindfold	clockwise	practice	Free	1	-0.5	-0.5	0.5698242	-1.26242	-1.45048	-1.56935	1.31331397423534	-0.202895	-0.945091	-0.026222
Trial1	1	1	blindfold	clockwise	practice	Free	1	-0.5	-0.5	0.5898285	-1.28851	-1.45049	-1.58421	1.34061892915917	-0.230637	-0.881614	0.112314
Trial1	1	1	blindfold	clockwise	practice	Free	1	-0.5	-0.5	0.6098328	-1.33931	-1.45045	-1.59101	1.3764969757889	-0.197951	-0.953555	0.225667
Trial1	1	1	blindfold	clockwise	practice	Free	1	-0.5	-0.5	0.6298218	-1.36476	-1.45046	-1.59767	1.39738660487751	-0.059838	-0.877383	0.242548
Trial1	1	1	blindfold	clockwise	practice	Free	1	-0.5	-0.5	0.649826	-1.38891	-1.45044	-1.60384	1.41725918780999	-0.076536	-0.907005	0.125395
Trial1	1	1	blindfold	clockwise	practice	Free	1	-0.5	-0.5	0.6698303	-1.41316	-1.45044	-1.60997	1.43732206940991	0.048299	-0.949323	0.054807
Trial1	1	1	blindfold	clockwise	practice	Free	1	-0.5	-0.5	0.6898346	-1.43603	-1.45047	-1.62116	1.46053134442638	0.061881	-1.000105	0.034867
Trial1	1	1	blindfold	clockwise	practice	Free	1	-0.5	-0.5	0.7098236	-1.47976	-1.45047	-1.62632	1.49282493144806	-0.045678	-0.915469	0.210859
Trial1	1	1	blindfold	clockwise	practice	Free	1	-0.5	-0.5	0.7298279	-1.50131	-1.45046	-1.63127	1.51075928795327	0.052725	-1.008568	0.247544
Trial1	1	1	blindfold	clockwise	practice	Free	1	-0.5	-0.5	0.7498322	-1.52156	-1.45048	-1.63579	1.52761370815142	0.150291	-0.995873	0.082077
Trial1	1	1	blindfold	clockwise	practice	Free	1	-0.5	-0.5	0.7698212	-1.54112	-1.45047	-1.64017	1.54399435428072	0.206159	-0.932396	0.147073
Trial1	1	1	blindfold	clockwise	practice	Free	1	-0.5	-0.5	0.7898254	-1.5611	-1.45048	-1.64765	1.56302071430073	0.132601	-1.042423	0.291377
Trial1	1	1	blindfold	clockwise	practice	Free	1	-0.5	-0.5	0.8098297	-1.59606	-1.45049	-1.65091	1.5893209066077	0.235903	-0.974714	0.221635
Trial1	1	1	blindfold	clockwise	practice	Free	1	-0.5	-0.5	0.829834	-1.61321	-1.4505	-1.65383	1.60329658324569	0.185985	-1.076277	0.300531
Trial1	1	1	blindfold	clockwise	practice	Free	1	-0.5	-0.5	0.849823	-1.62913	-1.45053	-1.65644	1.61625734950367	0.159486	-1.080509	0.345319
Trial1	1	1	blindfold	clockwise	practice	Free	1	-0.5	-0.5	0.8698273	-1.64486	-1.45054	-1.65865	1.62885677797368	0.060055	-1.055118	0.262661
Trial1	1	1	blindfold	clockwise	practice	Free	1	-0.5	-0.5	0.8898315	-1.65955	-1.45053	-1.6621	1.64165546864998	0.080642	-1.084741	0.280829
Trial1	1	1	blindfold	clockwise	practice	Free	1	-0.5	-0.5	0.9098206	-1.68774	-1.45056	-1.66333	1.66254717315548	0.042509	-1.084741	0.274953
Trial1	1	1	blindfold	clockwise	practice	Free	1	-0.5	-0.5	0.9298248	-1.70077	-1.45056	-1.66433	1.6725766702476	0.11951	-1.156681	0.210031
Trial1	1	1	blindfold	clockwise	practice	Free	1	-0.5	-0.5	0.9498291	-1.71317	-1.45059	-1.6652	1.68210353820412	0.197617	-1.245549	0.132537
Trial1	1	1	blindfold	clockwise	practice	Free	1	-0.5	-0.5	0.9698334	-1.72557	-1.45063	-1.66587	1.69153021804134	0.298807	-1.385199	0.156154
Trial1	1	1	blindfold	clockwise	practice	Free	1	-0.5	-0.5	0.9898224	-1.73646	-1.45068	-1.66658	1.69992413530845	0.217338	-1.414821	0.178632
Trial1	1	1	blindfold	clockwise	practice	Free	1	-0.5	-0.5	1.009827	-1.75574	-1.45071	-1.66668	1.71406687043351	0.220176	-1.478298	0.151395
Trial1	1	1	blindfold	clockwise	practice	Free	1	-0.5	-0.5	1.029831	-1.76499	-1.45072	-1.6666	1.72080073330386	0.211715	-1.490994	0.170459
Trial1	1	1	blindfold	clockwise	practice	Free	1	-0.5	-0.5	1.049835	-1.77278	-1.45073	-1.66633	1.72635291920279	0.162127	-1.444444	0.255586
Trial1	1	1	blindfold	clockwise	practice	Free	1	-0.5	-0.5	1.069824	-1.78022	-1.45072	-1.66584	1.73151560909895	0.048155	-1.410589	0.268931
Trial1	1	1	blindfold	clockwise	practice	Free	1	-0.5	-0.5	1.089828	-1.78735	-1.45071	-1.66419	1.73568679633035	-0.027981	-1.457139	0.303864
Trial1	1	1	blindfold	clockwise	practice	Free	1	-0.5	-0.5	1.109833	-1.80006	-1.45072	-1.66293	1.744294213631	-0.112293	-1.448676	0.415157
Trial1	1	1	blindfold	clockwise	practice	Free	1	-0.5	-0.5	1.129822	-1.80578	-1.45072	-1.66139	1.74753773109406	-0.170062	-1.440212	0.463623
Trial1	1	1	blindfold	clockwise	practice	Free	1	-0.5	-0.5	1.149826	-1.81123	-1.45071	-1.65956	1.75040105931931	-0.218241	-1.457139	0.405543
Trial1	1	1	blindfold	clockwise	practice	Free	1	-0.5	-0.5	1.16983	-1.81661	-1.45072	-1.65762	1.75315317867285	-0.17276	-1.427517	0.320923
Trial1	1	1	blindfold	clockwise	practice	Free	1	-0.5	-0.5	1.189835	-1.8216	-1.45072	-1.65327	1.75404061451971	-0.178189	-1.461371	0.307428
Trial1	1	1	blindfold	clockwise	practice	Free	1	-0.5	-0.5	1.209824	-1.83123	-1.45077	-1.65099	1.75981573823692	-0.10666	-1.681425	0.357547
Trial1	1	1	blindfold	clockwise	practice	Free	1	-0.5	-0.5	1.229828	-1.83513	-1.45082	-1.64854	1.76116899559866	0.028706	-1.719511	0.503466
Trial1	1	1	blindfold	clockwise	practice	Free	1	-0.5	-0.5	1.249832	-1.83888	-1.45086	-1.64596	1.7623349155034	0.053511	-1.749133	0.514935
Trial1	1	1	blindfold	clockwise	practice	Free	1	-0.5	-0.5	1.269821	-1.84215	-1.45089	-1.64291	1.76284140700983	0.169759	-1.829538	0.634934
Trial1	1	1	blindfold	clockwise	practice	Free	1	-0.5	-0.5	1.289825	-1.84505	-1.45093	-1.63611	1.76065478040011	0.179394	-1.880319	0.754021
Trial1	1	1	blindfold	clockwise	practice	Free	1	-0.5	-0.5	1.30983	-1.84908	-1.45093	-1.63187	1.76100733833302	0.157286	-1.719511	1.173511
Trial1	1	1	blindfold	clockwise	practice	Free	1	-0.5	-0.5	1.329834	-1.85056	-1.45087	-1.62665	1.75879286617942	0.072985	-1.64757	1.398667
Trial1	1	1	blindfold	clockwise	practice	Free	1	-0.5	-0.5	1.349823	-1.85185	-1.45084	-1.62079	1.75603779740125	0.011328	-1.643338	1.629209
Trial1	1	1	blindfold	clockwise	practice	Free	1	-0.5	-0.5	1.369827	-1.85294	-1.45083	-1.61343	1.75219091940819	-0.0091496	-1.656034	1.736754
Trial1	1	1	blindfold	clockwise	practice	Free	1	-0.5	-0.5	1.389832	-1.85403	-1.45082	-1.59532	1.74158638855976	0.010933	-1.609484	1.941092
Trial1	1	1	blindfold	clockwise	practice	Free	1	-0.5	-0.5	1.409821	-1.85605	-1.45082	-1.58395	1.73603552294787	-0.163258	-1.668729	2.023308
Trial1	1	1	blindfold	clockwise	practice	Free	1	-0.5	-0.5	1.429825	-1.85717	-1.45083	-1.57168	1.72927977508126	-0.043385	-1.719511	2.051629
Trial1	1	1	blindfold	clockwise	practice	Free	1	-0.5	-0.5	1.449829	-1.85826	-1.45085	-1.55792	1.72164601653362	-0.087295	-1.64757	1.791809
Trial1	1	1	blindfold	clockwise	practice	Free	1	-0.5	-0.5	1.469833	-1.85938	-1.45082	-1.54358	1.71375999910982	-0.067261	-1.643338	1.76218
Trial1	1	1	blindfold	clockwise	practice	Free	1	-0.5	-0.5	1.489822	-1.86046	-1.45082	-1.51183	1.69547970240023	-0.098055	-1.681425	1.721
Trial1	1	1	blindfold	clockwise	practice	Free	1	-0.5	-0.5	1.509827	-1.86259	-1.45082	-1.49502	1.68722148455426	-0.0049653	-1.567166	1.506702
Trial1	1	1	blindfold	clockwise	practice	Free	1	-0.5	-0.5	1.529831	-1.86359	-1.4508	-1.47744	1.67772663044297	0.0042213	-1.689888	1.648296
Trial1	1	1	blindfold	clockwise	practice	Free	1	-0.5	-0.5	1.549835	-1.86457	-1.45081	-1.45864	1.66764553446551	-0.104277	-1.571398	1.484058
Trial1	1	1	blindfold	clockwise	practice	Free	1	-0.5	-0.5	1.569824	-1.86563	-1.45079	-1.4393	1.65747699344256	-0.160666	-1.567166	1.324025
Trial1	1	1	blindfold	clockwise	practice	Free	1	-0.5	-0.5	1.589828	-1.8668	-1.45077	-1.40044	1.63674511887853	-0.218132	-1.605252	1.229788
Trial1	1	1	blindfold	clockwise	practice	Free	1	-0.5	-0.5	1.609833	-1.86949	-1.45074	-1.38034	1.6280360609738	-0.182238	-1.43598	1.208459
Trial1	1	1	blindfold	clockwise	practice	Free	1	-0.5	-0.5	1.629822	-1.87104	-1.45071	-1.35915	1.61798926202256	-0.200165	-1.393662	1.322602
Trial1	1	1	blindfold	clockwise	practice	Free	1	-0.5	-0.5	1.649826	-1.87276	-1.45069	-1.33822	1.60844109134552	-0.230538	-1.457139	1.14741
Trial1	1	1	blindfold	clockwise	practice	Free	1	-0.5	-0.5	1.66983	-1.8746	-1.4507	-1.31704	1.59908711840362	-0.242284	-1.474066	1.046073
Trial1	1	1	blindfold	clockwise	practice	Free	1	-0.5	-0.5	1.689835	-1.87657	-1.45074	-1.27406	1.5792763620695	-0.148033	-1.486762	1.000499
Trial1	1	1	blindfold	clockwise	practice	Free	1	-0.5	-0.5	1.709824	-1.88077	-1.45073	-1.25154	1.57204903665203	-0.115797	-1.503689	1.150329
Trial1	1	1	blindfold	clockwise	practice	Free	1	-0.5	-0.5	1.729828	-1.88302	-1.45073	-1.22885	1.56331904722656	-0.080233	-1.478298	1.080295
Trial1	1	1	blindfold	clockwise	practice	Free	1	-0.5	-0.5	1.749832	-1.88524	-1.45072	-1.20684	1.55515677122835	-0.0038723	-1.448676	0.815751
Trial1	1	1	blindfold	clockwise	practice	Free	1	-0.5	-0.5	1.769821	-1.8875	-1.45072	-1.18487	1.54732133236668	0.068608	-1.457139	0.70506
Trial1	1	1	blindfold	clockwise	practice	Free	1	-0.5	-0.5	1.789825	-1.88959	-1.45073	-1.14036	1.53003966097381	0.112015	-1.507921	0.750623
Trial1	1	1	blindfold	clockwise	practice	Free	1	-0.5	-0.5	1.80983	-1.89344	-1.45071	-1.11856	1.52456271638737	-0.043055	-1.359808	0.638775
Trial1	1	1	blindfold	clockwise	practice	Free	1	-0.5	-0.5	1.829834	-1.89515	-1.45071	-1.09643	1.51729102368765	0.048287	-1.558702	0.469983
Trial1	1	1	blindfold	clockwise	practice	Free	1	-0.5	-0.5	1.849823	-1.89675	-1.45075	-1.07467	1.51034968950269	0.024117	-1.588325	0.403929
Trial1	1	1	blindfold	clockwise	practice	Free	1	-0.5	-0.5	1.869827	-1.8983	-1.45076	-1.05443	1.50420599262608	-0.0069533	-1.419053	0.489145
Trial1	1	1	blindfold	clockwise	practice	Free	1	-0.5	-0.5	1.889832	-1.89972	-1.45073	-1.01196	1.49040901105694	-0.010931	-1.414821	0.634983
Trial1	1	1	blindfold	clockwise	practice	Free	1	-0.5	-0.5	1.909821	-1.90254	-1.45069	-0.99239	1.4864609825496	-0.140897	-1.38943	0.439567
Trial1	1	1	blindfold	clockwise	practice	Free	1	-0.5	-0.5	1.929825	-1.90389	-1.4507	-0.9724801	1.48126463236864	-0.074068	-1.419053	0.477026
Trial1	1	1	blindfold	clockwise	practice	Free	1	-0.5	-0.5	1.949829	-1.90534	-1.45071	-0.9528	1.47648508657447	-0.154954	-1.313258	0.420271
Trial1	1	1	blindfold	clockwise	practice	Free	1	-0.5	-0.5	1.969833	-1.90684	-1.45069	-0.93269	1.4718762288804	-0.090473	-1.376735	0.525604
Trial1	1	1	blindfold	clockwise	practice	Free	1	-0.5	-0.5	1.989822	-1.90843	-1.45068	-0.89362	1.46239930419752	-0.084976	-1.376735	0.55937
Trial1	1	1	blindfold	clockwise	practice	Free	1	-0.5	-0.5	2.009827	-1.91174	-1.4507	-0.87472	1.46062489075835	-0.058719	-1.465603	0.460068
Trial1	1	1	blindfold	clockwise	practice	Free	1	-0.5	-0.5	2.029831	-1.91337	-1.4507	-0.85546	1.45738349100159	-0.027183	-1.359808	0.533851
Trial1	1	1	blindfold	clockwise	practice	Free	1	-0.5	-0.5	2.049835	-1.9151	-1.45067	-0.83636	1.45452614998837	0.087909	-1.309026	0.493825
Trial1	1	1	blindfold	clockwise	practice	Free	1	-0.5	-0.5	2.069824	-1.91671	-1.45066	-0.81847	1.45206419277138	0.103011	-1.461371	0.608292
Trial1	1	1	blindfold	clockwise	practice	Free	1	-0.5	-0.5	2.089828	-1.91812	-1.45068	-0.78155	1.44579891486928	-0.0099577	-1.292099	0.486308
Trial1	1	1	blindfold	clockwise	practice	Free	1	-0.5	-0.5	2.109833	-1.92078	-1.45069	-0.76359	1.44502433348812	0.119858	-1.342881	0.537574
Trial1	1	1	blindfold	clockwise	practice	Free	1	-0.5	-0.5	2.129822	-1.92187	-1.45071	-0.74574	1.4429492102765	0.175456	-1.440212	0.62297
Trial1	1	1	blindfold	clockwise	practice	Free	1	-0.5	-0.5	2.149826	-1.92283	-1.45072	-0.72747	1.44089836537203	0.285224	-1.533312	0.63563
Trial1	1	1	blindfold	clockwise	practice	Free	1	-0.5	-0.5	2.16983	-1.92355	-1.45074	-0.70982	1.43892995502721	0.173513	-1.465603	0.597118
Trial1	1	1	blindfold	clockwise	practice	Free	1	-0.5	-0.5	2.189835	-1.92407	-1.45074	-0.67432	1.43469955846366	0.120632	-1.507921	0.665051
Trial1	1	1	blindfold	clockwise	practice	Free	1	-0.5	-0.5	2.209824	-1.92484	-1.45074	-0.65707	1.43347140488071	0.184461	-1.478298	0.492589
Trial1	1	1	blindfold	clockwise	practice	Free	1	-0.5	-0.5	2.229828	-1.92499	-1.45075	-0.63991	1.43184187165733	0.195834	-1.406358	0.652282
Trial1	1	1	blindfold	clockwise	practice	Free	1	-0.5	-0.5	2.249832	-1.92493	-1.45074	-0.62178	1.43012452436128	0.130161	-1.43598	0.561179
Trial1	1	1	blindfold	clockwise	practice	Free	1	-0.5	-0.5	2.269821	-1.92467	-1.45075	-0.60522	1.428550246698	0.146532	-1.520616	0.737141
Trial1	1	1	blindfold	clockwise	practice	Free	1	-0.5	-0.5	2.289825	-1.92432	-1.45077	-0.57075	1.42607607611257	0.085043	-1.461371	0.675774
Trial1	1	1	blindfold	clockwise	practice	Free	1	-0.5	-0.5	2.30983	-1.92333	-1.45075	-0.5539	1.42435015188304	0.066395	-1.567166	0.624055
Trial1	1	1	blindfold	clockwise	practice	Free	1	-0.5	-0.5	2.329834	-1.9227	-1.45077	-0.53712	1.42318409884214	0.140807	-1.579861	0.704988
Trial1	1	1	blindfold	clockwise	practice	Free	1	-0.5	-0.5	2.349823	-1.92195	-1.45077	-0.5199	1.42208922424693	0.176513	-1.537543	0.635887
Trial1	1	1	blindfold	clockwise	practice	Free	1	-0.5	-0.5	2.369827	-1.92107	-1.45077	-0.50322	1.4210737470174	0.0061656	-1.524848	0.655263
Trial1	1	1	blindfold	clockwise	practice	Free	1	-0.5	-0.5	2.389832	-1.92017	-1.45075	-0.47012	1.42048436731448	0.034075	-1.376735	0.660967
Trial1	1	1	blindfold	clockwise	practice	Free	1	-0.5	-0.5	2.409821	-1.91833	-1.45074	-0.45327	1.41909967521528	0.056414	-1.558702	0.508166
Trial1	1	1	blindfold	clockwise	practice	Free	1	-0.5	-0.5	2.429825	-1.91737	-1.45077	-0.43655	1.41878945169894	0.103137	-1.584093	0.604687
Trial1	1	1	blindfold	clockwise	practice	Free	1	-0.5	-0.5	2.449829	-1.91635	-1.45077	-0.42048	1.41858054788591	0.051063	-1.431748	0.443596
Trial1	1	1	blindfold	clockwise	practice	Free	1	-0.5	-0.5	2.469833	-1.91531	-1.45075	-0.40451	1.41852768867015	0.147129	-1.60102	0.631314
Trial1	1	1	blindfold	clockwise	practice	Free	1	-0.5	-0.5	2.489822	-1.91423	-1.45077	-0.37298	1.41992272419737	0.0036269	-1.512153	0.608021
Trial1	1	1	blindfold	clockwise	practice	Free	1	-0.5	-0.5	2.509827	-1.91222	-1.45078	-0.3571	1.41943148443776	-0.021706	-1.711047	0.447729
Trial1	1	1	blindfold	clockwise	practice	Free	1	-0.5	-0.5	2.529831	-1.91127	-1.45082	-0.34196	1.42009144551385	0.070535	-1.626411	0.415513
Trial1	1	1	blindfold	clockwise	practice	Free	1	-0.5	-0.5	2.549835	-1.91036	-1.45083	-0.32617	1.42103206833476	0.031818	-1.630643	0.418246
Trial1	1	1	blindfold	clockwise	practice	Free	1	-0.5	-0.5	2.569824	-1.90944	-1.45084	-0.31195	1.42192968574863	0.084033	-1.833769	0.473125
Trial1	1	1	blindfold	clockwise	practice	Free	1	-0.5	-0.5	2.589828	-1.90853	-1.45089	-0.28351	1.42507005876858	0.074588	-1.770292	0.48482
Trial1	1	1	blindfold	clockwise	practice	Free	1	-0.5	-0.5	2.609833	-1.90666	-1.4509	-0.26957	1.42540891278931	0.021161	-1.871856	0.147115
Trial1	1	1	blindfold	clockwise	practice	Free	1	-0.5	-0.5	2.629822	-1.9057	-1.45093	-0.2566	1.42661695984664	0.114677	-1.948028	0.207084
Trial1	1	1	blindfold	clockwise	practice	Free	1	-0.5	-0.5	2.649826	-1.90473	-1.45093	-0.24386	1.42789155694353	0.175412	-1.850697	0.086781
Trial1	1	1	blindfold	clockwise	practice	Free	1	-0.5	-0.5	2.66983	-1.90363	-1.45093	-0.23181	1.42902172912127	0.262979	-1.854928	0.011304
Trial1	1	1	blindfold	clockwise	practice	Free	1	-0.5	-0.5	2.689835	-1.90228	-1.45095	-0.2112	1.43171036296532	0.231568	-1.973419	-0.178298
Trial1	1	1	blindfold	clockwise	practice	Free	1	-0.5	-0.5	2.709824	-1.89935	-1.45097	-0.2018	1.43077023261752	0.211755	-1.871856	-0.358125
Trial1	1	1	blindfold	clockwise	practice	Free	1	-0.5	-0.5	2.729828	-1.89768	-1.45097	-0.19336	1.43092193880807	0.198189	-2.104605	-0.300828
Trial1	1	1	blindfold	clockwise	practice	Free	1	-0.5	-0.5	2.749832	-1.89599	-1.45101	-0.18613	1.43083990618818	0.167806	-1.964955	-0.391593
Trial1	1	1	blindfold	clockwise	practice	Free	1	-0.5	-0.5	2.769821	-1.89422	-1.451	-0.17981	1.43051425289038	0.109192	-2.041128	-0.388511
Trial1	1	1	blindfold	clockwise	practice	Free	1	-0.5	-0.5	2.789825	-1.89252	-1.45102	-0.16925	1.43126088130406	0.137817	-2.146923	-0.213526
Trial1	1	1	blindfold	clockwise	practice	Free	1	-0.5	-0.5	2.80983	-1.88933	-1.45105	-0.16495	1.42915934189196	0.0009517	-2.079214	-0.01891
Trial1	1	1	blindfold	clockwise	practice	Free	1	-0.5	-0.5	2.829834	-1.88799	-1.45106	-0.16111	1.42876263496361	0.018793	-2.189241	0.126092
Trial1	1	1	blindfold	clockwise	practice	Free	1	-0.5	-0.5	2.849823	-1.88685	-1.45106	-0.15753	1.42850923180198	-0.083343	-2.062287	0.19715
Trial1	1	1	blindfold	clockwise	practice	Free	1	-0.5	-0.5	2.869827	-1.88591	-1.45104	-0.15425	1.42838709324282	-0.147885	-2.079214	0.318642
Trial1	1	1	blindfold	clockwise	practice	Free	1	-0.5	-0.5	2.889832	-1.88523	-1.45105	-0.14886	1.42904209012431	-0.085573	-2.155386	0.290645
Trial1	1	1	blindfold	clockwise	practice	Free	1	-0.5	-0.5	2.909821	-1.88426	-1.45108	-0.14676	1.42861975543997	0.209543	-2.2104	0.109486
Trial1	1	1	blindfold	clockwise	practice	Free	1	-0.5	-0.5	2.929825	-1.88373	-1.45112	-0.14501	1.4285399665966	0.188856	-2.341585	0.232966
Trial1	1	1	blindfold	clockwise	practice	Free	1	-0.5	-0.5	2.949829	-1.88318	-1.45116	-0.14354	1.42837344875898	0.24792	-2.366976	0.22363
Trial1	1	1	blindfold	clockwise	practice	Free	1	-0.5	-0.5	2.969833	-1.88258	-1.45119	-0.14239	1.42807999981258	0.362223	-2.388135	0.308018
Trial1	1	1	blindfold	clockwise	practice	Free	1	-0.5	-0.5	2.989822	-1.88196	-1.4512	-0.14053	1.42794685259374	0.363609	-2.409294	0.356172
Trial1	1	1	blindfold	clockwise	practice	Free	1	-0.5	-0.5	3.009827	-1.88065	-1.45117	-0.13959	1.42691622535494	0.420057	-2.299267	0.555701
Trial1	1	1	blindfold	clockwise	practice	Free	1	-0.5	-0.5	3.029831	-1.87996	-1.45115	-0.13845	1.42653712619213	0.518374	-2.295036	0.689376
Trial1	1	1	blindfold	clockwise	practice	Free	1	-0.5	-0.5	3.049835	-1.87912	-1.45115	-0.13699	1.42609544426834	0.673867	-2.320426	0.836549
Trial1	1	1	blindfold	clockwise	practice	Free	1	-0.5	-0.5	3.069824	-1.87796	-1.45115	-0.13524	1.42542047679206	0.878413	-2.303499	0.840435
Trial1	1	1	blindfold	clockwise	practice	Free	1	-0.5	-0.5	3.089828	-1.8764	-1.45114	-0.13059	1.42511076669524	1.095099	-2.223095	0.840723
Trial1	1	1	blindfold	clockwise	practice	Free	1	-0.5	-0.5	3.109833	-1.87139	-1.45107	-0.12762	1.42104809385094	1.340135	-2.083446	0.921411
Trial1	1	1	blindfold	clockwise	practice	Free	1	-0.5	-0.5	3.129822	-1.86777	-1.45105	-0.1239	1.41853652295049	1.494235	-2.07075	0.964456
Trial1	1	1	blindfold	clockwise	practice	Free	1	-0.5	-0.5	3.149826	-1.86295	-1.45103	-0.11975	1.41499929551353	1.637077	-2.091909	0.922011
Trial1	1	1	blindfold	clockwise	practice	Free	1	-0.5	-0.5	3.16983	-1.85722	-1.45104	-0.11542	1.41065507047436	1.663621	-2.079214	0.855036
Trial1	1	1	blindfold	clockwise	practice	Free	1	-0.5	-0.5	3.189835	-1.85086	-1.45104	-0.10523	1.40736139445996	1.699971	-2.129995	0.939463
Trial1	1	1	blindfold	clockwise	practice	Free	1	-0.5	-0.5	3.209824	-1.83505	-1.45104	-0.099181	1.39392049092457	1.730833	-2.108836	0.884698
Trial1	1	1	blindfold	clockwise	practice	Free	1	-0.5	-0.5	3.229828	-1.82523	-1.45105	-0.092715	1.3864038496949	1.853496	-2.2104	0.774958
Trial1	1	1	blindfold	clockwise	practice	Free	1	-0.5	-0.5	3.249832	-1.81432	-1.45109	-0.086062	1.37796286139215	1.810129	-2.142691	0.799034
Trial1	1	1	blindfold	clockwise	practice	Free	1	-0.5	-0.5	3.269821	-1.8027	-1.45109	-0.078933	1.36905983044141	1.892644	-2.108836	0.666807
Trial1	1	1	blindfold	clockwise	practice	Free	1	-0.5	-0.5	3.289825	-1.78966	-1.45107	-0.064676	1.36115018998429	1.800399	-2.214631	0.524839
Trial1	1	1	blindfold	clockwise	practice	Free	1	-0.5	-0.5	3.30983	-1.76133	-1.45109	-0.057453	1.33671296063489	1.869552	-2.1173	0.427601
Trial1	1	1	blindfold	clockwise	practice	Free	1	-0.5	-0.5	3.329834	-1.7462	-1.45108	-0.050045	1.324943075918	1.797034	-2.248486	0.289311
Trial1	1	1	blindfold	clockwise	practice	Free	1	-0.5	-0.5	3.349823	-1.72917	-1.45111	-0.0429	1.31141115313055	1.867136	-2.193472	0.357105
Trial1	1	1	blindfold	clockwise	practice	Free	1	-0.5	-0.5	3.369827	-1.71122	-1.4511	-0.035789	1.29712983382289	1.758913	-2.189241	0.328643
Trial1	1	1	blindfold	clockwise	practice	Free	1	-0.5	-0.5	3.389832	-1.69292	-1.4511	-0.021944	1.28514419168809	1.812179	-2.227327	0.135103
Trial1	1	1	blindfold	clockwise	practice	Free	1	-0.5	-0.5	3.409821	-1.65409	-1.45113	-0.014971	1.25186927906228	1.547815	-2.206168	0.169174
Trial1	1	1	blindfold	clockwise	practice	Free	1	-0.5	-0.5	3.429825	-1.63306	-1.45112	-0.008228	1.23517796878806	1.642963	-2.28234	0.301541
Trial1	1	1	blindfold	clockwise	practice	Free	1	-0.5	-0.5	3.449829	-1.61208	-1.45113	-0.0013254	1.2187692559734	1.508796	-2.218863	0.249976
Trial1	1	1	blindfold	clockwise	practice	Free	1	-0.5	-0.5	3.469833	-1.58994	-1.45111	0.0052982	1.20137239421829	1.533891	-2.142691	0.186814
Trial1	1	1	blindfold	clockwise	practice	Free	1	-0.5	-0.5	3.489822	-1.5679	-1.45109	0.018472	1.18710730577544	1.550092	-2.193472	0.239891
Trial1	1	1	blindfold	clockwise	practice	Free	1	-0.5	-0.5	3.509827	-1.52154	-1.45105	0.024736	1.14843009862369	1.523564	-2.100373	0.099479
Trial1	1	1	blindfold	clockwise	practice	Free	1	-0.5	-0.5	3.529831	-1.49794	-1.45103	0.030916	1.13037866716952	1.452822	-1.960723	-0.108882
Trial1	1	1	blindfold	clockwise	practice	Free	1	-0.5	-0.5	3.549835	-1.47312	-1.45102	0.036728	1.11132327984914	1.47261	-2.100373	0.08357
Trial1	1	1	blindfold	clockwise	practice	Free	1	-0.5	-0.5	3.569824	-1.4493	-1.45102	0.042417	1.09333745259014	1.459761	-2.041128	0.109189
Trial1	1	1	blindfold	clockwise	practice	Free	1	-0.5	-0.5	3.589828	-1.42355	-1.45102	0.054011	1.07697381157386	1.351028	-2.041128	0.227359
Trial1	1	1	blindfold	clockwise	practice	Free	1	-0.5	-0.5	3.609833	-1.37252	-1.451	0.060021	1.03678089317491	1.281505	-2.066518	0.36979
Trial1	1	1	blindfold	clockwise	practice	Free	1	-0.5	-0.5	3.629822	-1.34499	-1.45103	0.065993	1.01703304054717	1.262475	-1.99881	0.344932
Trial1	1	1	blindfold	clockwise	practice	Free	1	-0.5	-0.5	3.649826	-1.31873	-1.45101	0.072164	0.998844557130683	1.268517	-2.062287	0.44385
Trial1	1	1	blindfold	clockwise	practice	Free	1	-0.5	-0.5	3.66983	-1.29223	-1.45101	0.07848699	0.98095646739194	1.202251	-2.003041	0.350306
Trial1	1	1	blindfold	clockwise	practice	Free	1	-0.5	-0.5	3.689835	-1.26558	-1.45101	0.091861	0.967683972802989	1.161975	-2.058055	0.458524
Trial1	1	1	blindfold	clockwise	practice	Free	1	-0.5	-0.5	3.709824	-1.21198	-1.45096	0.098736	0.930268935197894	1.085876	-1.897246	0.4309
Trial1	1	1	blindfold	clockwise	practice	Free	1	-0.5	-0.5	3.729828	-1.18417	-1.45096	0.10582	0.913841601182608	1.272235	-1.969187	0.4999
Trial1	1	1	blindfold	clockwise	practice	Free	1	-0.5	-0.5	3.749832	-1.15697	-1.45096	0.11332	0.898760828259991	1.268742	-1.876087	0.468727
Trial1	1	1	blindfold	clockwise	practice	Free	1	-0.5	-0.5	3.769821	-1.12874	-1.45095	0.12106	0.883758796224505	1.186126	-1.918405	0.549762
Trial1	1	1	blindfold	clockwise	practice	Free	1	-0.5	-0.5	3.789825	-1.10035	-1.45093	0.13668	0.875089459203713	0.983162	-1.799915	0.424051
Trial1	1	1	blindfold	clockwise	practice	Free	1	-0.5	-0.5	3.80983	-1.04593	-1.45087	0.14473	0.844817359259923	0.985259	-1.677193	0.367091
Trial1	1	1	blindfold	clockwise	practice	Free	1	-0.5	-0.5	3.829834	-1.01735	-1.45087	0.15285	0.83298513071965	1.123475	-1.846465	0.3439
Trial1	1	1	blindfold	clockwise	practice	Free	1	-0.5	-0.5	3.849823	-0.98944	-1.45089	0.16122	0.822656322122814	1.291686	-1.782988	0.251473
Trial1	1	1	blindfold	clockwise	practice	Free	1	-0.5	-0.5	3.869827	-0.96049	-1.4509	0.16939	0.812486336444408	1.167503	-1.78722	0.345905
Trial1	1	1	blindfold	clockwise	practice	Free	1	-0.5	-0.5	3.889832	-0.93222	-1.45089	0.18602	0.810825231350486	1.065049	-1.782988	0.281207
Trial1	1	1	blindfold	clockwise	practice	Free	1	-0.5	-0.5	3.909821	-0.87446	-1.45089	0.19414	0.788701857876185	1.185298	-1.732206	0.153892
Trial1	1	1	blindfold	clockwise	practice	Free	1	-0.5	-0.5	3.929825	-0.84575	-1.45088	0.20232	0.782813144668367	1.185068	-1.871856	0.115586
Trial1	1	1	blindfold	clockwise	practice	Free	1	-0.5	-0.5	3.949829	-0.81594	-1.45092	0.20998	0.777103374703488	1.247858	-1.876087	-0.070838
Trial1	1	1	blindfold	clockwise	practice	Free	1	-0.5	-0.5	3.969833	-0.78772	-1.45095	0.21743	0.772973874748396	1.103699	-1.960723	0.084214
Trial1	1	1	blindfold	clockwise	practice	Free	1	-0.5	-0.5	3.989822	-0.7576	-1.45095	0.23216	0.776154645275572	1.115544	-1.901478	0.136975
Trial1	1	1	blindfold	clockwise	practice	Free	1	-0.5	-0.5	4.009827	-0.69881	-1.45094	0.23997	0.766212116523955	1.236972	-1.727974	0.214202
Trial1	1	1	blindfold	clockwise	practice	Free	1	-0.5	-0.5	4.029831	-0.66734	-1.45092	0.24732	0.765826263594703	1.119469	-1.893015	0.246406
Trial1	1	1	blindfold	clockwise	practice	Free	1	-0.5	-0.5	4.049835	-0.63753	-1.45094	0.2546	0.767030411008513	1.08218	-1.744902	0.153618
Trial1	1	1	blindfold	clockwise	practice	Free	1	-0.5	-0.5	4.069824	-0.6077	-1.4509	0.26207	0.769642756781572	0.97118	-1.876087	0.24688
Trial1	1	1	blindfold	clockwise	practice	Free	1	-0.5	-0.5	4.089828	-0.57787	-1.4509	0.27644	0.780335058701018	1.052386	-1.782988	0.23373
Trial1	1	1	blindfold	clockwise	practice	Free	1	-0.5	-0.5	4.109833	-0.51718	-1.4509	0.28345	0.783638352452508	1.153078	-1.863392	0.062029
Trial1	1	1	blindfold	clockwise	practice	Free	1	-0.5	-0.5	4.129822	-0.4872	-1.45093	0.29025	0.790353660067306	0.986231	-1.702584	-0.06252
Trial1	1	1	blindfold	clockwise	practice	Free	1	-0.5	-0.5	4.149826	-0.45725	-1.4509	0.29684	0.797985944376755	0.920073	-1.850697	-0.035237
Trial1	1	1	blindfold	clockwise	practice	Free	1	-0.5	-0.5	4.16983	-0.42737	-1.4509	0.30341	0.806686266822065	0.934102	-1.723743	-0.014414
Trial1	1	1	blindfold	clockwise	practice	Free	1	-0.5	-0.5	4.189835	-0.39662	-1.45087	0.31542	0.821947201793429	1.040092	-1.677193	-0.075797
Trial1	1	1	blindfold	clockwise	practice	Free	1	-0.5	-0.5	4.209824	-0.33704	-1.4509	0.32151	0.83751693607495	0.739115	-1.799915	0.074338
Trial1	1	1	blindfold	clockwise	practice	Free	1	-0.5	-0.5	4.229828	-0.30579	-1.45089	0.32696	0.849458891267136	0.566883	-1.727974	0.116501
Trial1	1	1	blindfold	clockwise	practice	Free	1	-0.5	-0.5	4.249832	-0.27754	-1.45087	0.33261	0.861816617932571	0.529257	-1.825306	0.048972
Trial1	1	1	blindfold	clockwise	practice	Free	1	-0.5	-0.5	4.269821	-0.24789	-1.45089	0.33796	0.875063668533061	0.59599	-1.622179	0.031978
Trial1	1	1	blindfold	clockwise	practice	Free	1	-0.5	-0.5	4.289825	-0.21947	-1.45084	0.34827	0.893453454492204	0.503161	-1.617948	-0.071886
Trial1	1	1	blindfold	clockwise	practice	Free	1	-0.5	-0.5	4.30983	-0.16317	-1.45083	0.35308	0.917169524276796	0.29742	-1.478298	-0.019532
Trial1	1	1	blindfold	clockwise	practice	Free	1	-0.5	-0.5	4.329834	-0.13711	-1.45079	0.35777	0.931374533538448	0.348543	-1.558702	0.03101
Trial1	1	1	blindfold	clockwise	practice	Free	1	-0.5	-0.5	4.349823	-0.10994	-1.45078	0.36245	0.946555231686711	0.412387	-1.613716	0.027951
Trial1	1	1	blindfold	clockwise	practice	Free	1	-0.5	-0.5	4.369827	-0.084043	-1.4508	0.36678	0.961419689680881	0.347502	-1.57563	-0.070875
Trial1	1	1	blindfold	clockwise	practice	Free	1	-0.5	-0.5	4.389832	-0.057879	-1.4508	0.37491	0.98027469653663	0.263557	-1.702584	-0.0053313
Trial1	1	1	blindfold	clockwise	practice	Free	1	-0.5	-0.5	4.409821	-0.0087252	-1.45083	0.37891	1.00689310570482	0.335255	-1.596789	0.056325
Trial1	1	1	blindfold	clockwise	practice	Free	1	-0.5	-0.5	4.429825	0.015813	-1.45081	0.38269	1.02235251110387	0.398622	-1.588325	0.02003
Trial1	1	1	blindfold	clockwise	practice	Free	1	-0.5	-0.5	4.449829	0.039208	-1.45081	0.38644	1.03755537644053	0.323009	-1.643338	-0.051019
Trial1	1	1	blindfold	clockwise	practice	Free	1	-0.5	-0.5	4.469833	0.062848	-1.45082	0.38991	1.05296614539931	0.289516	-1.622179	-0.062706
Trial1	1	1	blindfold	clockwise	practice	Free	1	-0.5	-0.5	4.489822	0.08530699	-1.4508	0.39629	1.07047655260267	0.256557	-1.605252	-0.108348
Trial1	1	1	blindfold	clockwise	practice	Free	1	-0.5	-0.5	4.509827	0.12933	-1.45082	0.39914	1.09750124463223	0.404263	-1.584093	-0.060665
Trial1	1	1	blindfold	clockwise	practice	Free	1	-0.5	-0.5	4.529831	0.15032	-1.45081	0.40184	1.11185944624853	0.396429	-1.749133	-0.076277
Trial1	1	1	blindfold	clockwise	practice	Free	1	-0.5	-0.5	4.549835	0.17092	-1.45084	0.40445	1.12612764240559	0.426343	-1.639107	-0.078051
Trial1	1	1	blindfold	clockwise	practice	Free	1	-0.5	-0.5	4.569824	0.19112	-1.45083	0.40682	1.14016199005921	0.2901	-1.664497	-0.051942
Trial1	1	1	blindfold	clockwise	practice	Free	1	-0.5	-0.5	4.589828	0.21143	-1.45082	0.41113	1.15598034617666	0.129032	-1.69412	-0.044751
Trial1	1	1	blindfold	clockwise	practice	Free	1	-0.5	-0.5	4.609833	0.24908	-1.45086	0.41307	1.18102398893709	0.0133	-1.804147	-0.100188
Trial1	1	1	blindfold	clockwise	practice	Free	1	-0.5	-0.5	4.629822	0.26743	-1.4509	0.4147	1.19399533270881	-0.035757	-1.926869	-0.212763
Trial1	1	1	blindfold	clockwise	practice	Free	1	-0.5	-0.5	4.649826	0.28444	-1.45096	0.41614	1.20609227060383	-0.143259	-1.981882	-0.171973
Trial1	1	1	blindfold	clockwise	practice	Free	1	-0.5	-0.5	4.66983	0.30057	-1.45099	0.41733	1.2175412378267	-0.206093	-1.994578	-0.175896
Trial1	1	1	blindfold	clockwise	practice	Free	1	-0.5	-0.5	4.689835	0.3162	-1.45101	0.41934	1.22937725210949	-0.273896	-1.994578	-0.095649
Trial1	1	1	blindfold	clockwise	practice	Free	1	-0.5	-0.5	4.709824	0.34386	-1.45099	0.42025	1.24858312113885	-0.436769	-2.041128	0.0072011
Trial1	1	1	blindfold	clockwise	practice	Free	1	-0.5	-0.5	4.729828	0.35627	-1.451	0.42104	1.2575822111867	-0.418111	-1.99881	-0.01792
Trial1	1	1	blindfold	clockwise	practice	Free	1	-0.5	-0.5	4.749832	0.36692	-1.45102	0.42177	1.26538933392125	-0.474222	-2.058055	0.0041195
Trial1	1	1	blindfold	clockwise	practice	Free	1	-0.5	-0.5	4.769821	0.37713	-1.45103	0.42237	1.27284067355119	-0.48668	-2.074982	-0.066506
Trial1	1	1	blindfold	clockwise	practice	Free	1	-0.5	-0.5	4.789825	0.38591	-1.45104	0.42321	1.27951288808738	-0.527564	-2.159618	-0.087069
Trial1	1	1	blindfold	clockwise	practice	Free	1	-0.5	-0.5	4.80983	0.4001	-1.45108	0.42336	1.28948583627612	-0.530592	-2.214631	-0.175965
Trial1	1	1	blindfold	clockwise	practice	Free	1	-0.5	-0.5	4.829834	0.40565	-1.4511	0.42325	1.29328747875442	-0.474989	-2.206168	-0.279911
Trial1	1	1	blindfold	clockwise	practice	Free	1	-0.5	-0.5	4.849823	0.40998	-1.45112	0.42284	1.2960313510176	-0.407776	-2.295036	-0.381236
Trial1	1	1	blindfold	clockwise	practice	Free	1	-0.5	-0.5	4.869827	0.41334	-1.45114	0.42213	1.29788815997509	-0.320707	-2.362744	-0.463935
Trial1	1	1	blindfold	clockwise	practice	Free	1	-0.5	-0.5	4.889832	0.41587	-1.45117	0.41987	1.29806726294927	-0.269717	-2.286572	-0.574742
Trial1	1	1	blindfold	clockwise	practice	Free	1	-0.5	-0.5	4.909821	0.41862	-1.45116	0.41831	1.29890568282589	-0.097202	-2.316195	-0.823725
Trial1	1	1	blindfold	clockwise	practice	Free	1	-0.5	-0.5	4.929825	0.41932	-1.45116	0.41639	1.29804465608493	-0.068349	-2.299267	-1.10287
Trial1	1	1	blindfold	clockwise	practice	Free	1	-0.5	-0.5	4.949829	0.41974	-1.45115	0.41363	1.29639557984534	-0.01038	-2.295036	-1.421033
Trial1	1	1	blindfold	clockwise	practice	Free	1	-0.5	-0.5	4.969833	0.42012	-1.45114	0.41001	1.29411706580631	0.157685	-2.320426	-1.679974
Trial1	1	1	blindfold	clockwise	practice	Free	1	-0.5	-0.5	4.989822	0.42055	-1.45116	0.39913	1.28679719259792	0.302768	-2.32889	-1.915177
Trial1	1	1	blindfold	clockwise	practice	Free	1	-0.5	-0.5	5.009827	0.42204	-1.45118	0.39174	1.28271509140322	0.494276	-2.345817	-2.257172
Trial1	1	1	blindfold	clockwise	practice	Free	1	-0.5	-0.5	5.029831	0.42324	-1.45116	0.38259	1.27723811774371	0.455784	-2.248486	-2.362919
Trial1	1	1	blindfold	clockwise	practice	Free	1	-0.5	-0.5	5.049835	0.42475	-1.45114	0.3726	1.27145322527042	0.416598	-2.28234	-2.288424
Trial1	1	1	blindfold	clockwise	practice	Free	1	-0.5	-0.5	5.069824	0.4265	-1.45113	0.36063	1.26454981825164	0.319967	-2.206168	-2.240555
Trial1	1	1	blindfold	clockwise	practice	Free	1	-0.5	-0.5	5.089828	0.4285	-1.45111	0.333	1.24739779178548	0.264241	-2.185009	-2.227797
Trial1	1	1	blindfold	clockwise	practice	Free	1	-0.5	-0.5	5.109833	0.43281	-1.45112	0.3175	1.24033896746402	0.173905	-2.214631	-2.20073
Trial1	1	1	blindfold	clockwise	practice	Free	1	-0.5	-0.5	5.129822	0.43504	-1.45112	0.30053	1.2309135239209	0.299576	-2.2104	-1.918982
Trial1	1	1	blindfold	clockwise	practice	Free	1	-0.5	-0.5	5.149826	0.43731	-1.45114	0.28323	1.22147423165553	0.133713	-2.142691	-1.779391
Trial1	1	1	blindfold	clockwise	practice	Free	1	-0.5	-0.5	5.16983	0.43967	-1.45111	0.26443	1.21133521707234	0.15124	-2.155386	-1.947814
Trial1	1	1	blindfold	clockwise	practice	Free	1	-0.5	-0.5	5.189835	0.44207	-1.45112	0.2251	1.18880860634117	0.159685	-2.185009	-1.998094
Trial1	1	1	blindfold	clockwise	practice	Free	1	-0.5	-0.5	5.209824	0.44678	-1.45105	0.20448	1.18012051113428	0.083623	-2.311963	-1.447963
Trial1	1	1	blindfold	clockwise	practice	Free	1	-0.5	-0.5	5.229828	0.44927	-1.4511	0.18296	1.16942204460665	0.179686	-2.113068	-1.207048
Trial1	1	1	blindfold	clockwise	practice	Free	1	-0.5	-0.5	5.249832	0.45165	-1.45105	0.16097	1.15867124522833	0.141108	-2.066518	-1.418026
Trial1	1	1	blindfold	clockwise	practice	Free	1	-0.5	-0.5	5.269821	0.45416	-1.45106	0.13991	1.14887167249842	0.207136	-2.485467	-1.39165
Trial1	1	1	blindfold	clockwise	practice	Free	1	-0.5	-0.5	5.289825	0.45646	-1.45112	0.096014	1.1269642490387	0.185995	-1.990346	-1.227747
Trial1	1	1	blindfold	clockwise	practice	Free	1	-0.5	-0.5	5.30983	0.46128	-1.45106	0.073446	1.11932997188286	-0.0019952	-2.011505	-0.992012
Trial1	1	1	blindfold	clockwise	practice	Free	1	-0.5	-0.5	5.329834	0.46362	-1.45103	0.050582	1.10982163239078	0.039161	-1.977651	-1.298662
Trial1	1	1	blindfold	clockwise	practice	Free	1	-0.5	-0.5	5.349823	0.46602	-1.45104	0.028144	1.10096807500085	0.108012	-2.091909	-1.255058
Trial1	1	1	blindfold	clockwise	practice	Free	1	-0.5	-0.5	5.369827	0.46823	-1.45102	0.0056802	1.09232859394569	0.187468	-1.829538	-0.968654
Trial1	1	1	blindfold	clockwise	practice	Free	1	-0.5	-0.5	5.389832	0.4705	-1.451	-0.039274	1.07430846715782	0.084989	-2.134227	-0.420619
Trial1	1	1	blindfold	clockwise	practice	Free	1	-0.5	-0.5	5.409821	0.47526	-1.45097	-0.061447	1.06932725541809	0.038168	-2.218863	-0.848782
Trial1	1	1	blindfold	clockwise	practice	Free	1	-0.5	-0.5	5.429825	0.4776	-1.45103	-0.0837	1.06254760214649	0.10609	-1.99881	-1.012972
Trial1	1	1	blindfold	clockwise	practice	Free	1	-0.5	-0.5	5.449829	0.47991	-1.451	-0.10583	1.05621665835207	-0.0083022	-1.880319	-0.903401
Trial1	1	1	blindfold	clockwise	practice	Free	1	-0.5	-0.5	5.469833	0.48222	-1.45098	-0.12915	1.04989804048894	0.0037374	-1.81261	-0.732654
Trial1	1	1	blindfold	clockwise	practice	Free	1	-0.5	-0.5	5.489822	0.48465	-1.45096	-0.17297	1.03753757420865	0.177986	-1.897246	-1.109395
Trial1	1	1	blindfold	clockwise	practice	Free	1	-0.5	-0.5	5.509827	0.48939	-1.45106	-0.19616	1.03499340404671	0.177941	-1.994578	-1.266448
Trial1	1	1	blindfold	clockwise	practice	Free	1	-0.5	-0.5	5.529831	0.49195	-1.45106	-0.21844	1.03113567952605	-0.039546	-2.290804	-0.719143
Trial1	1	1	blindfold	clockwise	practice	Free	1	-0.5	-0.5	5.549835	0.49435	-1.45106	-0.2413	1.027452015255	-0.019097	-1.863392	-0.921288
Trial1	1	1	blindfold	clockwise	practice	Free	1	-0.5	-0.5	5.569824	0.49667	-1.45101	-0.26348	1.02434994559575	-0.0074914	-2.180777	-0.91505
Trial1	1	1	blindfold	clockwise	practice	Free	1	-0.5	-0.5	5.589828	0.49885	-1.45106	-0.30922	1.01690627478472	0.135583	-2.113068	-1.049047
Trial1	1	1	blindfold	clockwise	practice	Free	1	-0.5	-0.5	5.609833	0.50335	-1.45101	-0.33075	1.01752484875113	0.070415	-1.838001	-1.036541
Trial1	1	1	blindfold	clockwise	practice	Free	1	-0.5	-0.5	5.629822	0.50555	-1.45096	-0.35383	1.01611830156704	0.085331	-1.867624	-1.320513
Trial1	1	1	blindfold	clockwise	practice	Free	1	-0.5	-0.5	5.649826	0.50791	-1.45099	-0.37636	1.01546513702309	0.117308	-1.994578	-1.241537
Trial1	1	1	blindfold	clockwise	practice	Free	1	-0.5	-0.5	5.66983	0.51028	-1.451	-0.39879	1.01533697291071	0.036	-1.85916	-0.843658
Trial1	1	1	blindfold	clockwise	practice	Free	1	-0.5	-0.5	5.689835	0.51258	-1.45097	-0.44436	1.01410755799851	-0.066796	-1.99881	-0.477006
Trial1	1	1	blindfold	clockwise	practice	Free	1	-0.5	-0.5	5.709824	0.51708	-1.4509	-0.46621	1.01764115004749	0.066564	-1.973419	-1.292241
Trial1	1	1	blindfold	clockwise	practice	Free	1	-0.5	-0.5	5.729828	0.51917	-1.45093	-0.48916	1.01922769189991	0.17286	-1.876087	-1.504456
Trial1	1	1	blindfold	clockwise	practice	Free	1	-0.5	-0.5	5.749832	0.52135	-1.45092	-0.51293	1.02143180875823	0.083947	-1.689888	-1.03187
Trial1	1	1	blindfold	clockwise	practice	Free	1	-0.5	-0.5	5.769821	0.52358	-1.45089	-0.536	1.02421289167152	0.130138	-1.567166	-0.866821
Trial1	1	1	blindfold	clockwise	practice	Free	1	-0.5	-0.5	5.789825	0.52574	-1.45084	-0.58343	1.0291273815547	0.171457	-1.846465	-1.063028
Trial1	1	1	blindfold	clockwise	practice	Free	1	-0.5	-0.5	5.80983	0.53029	-1.45089	-0.60701	1.03583234228329	0.196231	-1.617948	-0.867749
Trial1	1	1	blindfold	clockwise	practice	Free	1	-0.5	-0.5	5.829834	0.53264	-1.45085	-0.63055	1.04085956712195	0.088021	-1.799915	-0.653249
Trial1	1	1	blindfold	clockwise	practice	Free	1	-0.5	-0.5	5.849823	0.535	-1.45084	-0.65502	1.04654491267144	0.041127	-1.770292	-1.128736
Trial1	1	1	blindfold	clockwise	practice	Free	1	-0.5	-0.5	5.869827	0.53745	-1.45085	-0.67905	1.05278746544446	0.232475	-1.706815	-1.236378
Trial1	1	1	blindfold	clockwise	practice	Free	1	-0.5	-0.5	5.889832	0.5399	-1.45085	-0.72767	1.06453070796785	0.211251	-1.64757	-1.025803
Trial1	1	1	blindfold	clockwise	practice	Free	1	-0.5	-0.5	5.909821	0.54506	-1.45081	-0.75154	1.07490591860288	0.085093	-1.613716	-0.917589
Trial1	1	1	blindfold	clockwise	practice	Free	1	-0.5	-0.5	5.929825	0.54766	-1.45081	-0.77555	1.08329094342295	0.264738	-1.888783	-1.106323
Trial1	1	1	blindfold	clockwise	practice	Free	1	-0.5	-0.5	5.949829	0.55041	-1.45087	-0.80022	1.09247118584557	0.409586	-1.808379	-0.746346
Trial1	1	1	blindfold	clockwise	practice	Free	1	-0.5	-0.5	5.969833	0.55346	-1.45087	-0.82381	1.10210295268616	0.322355	-1.596789	-0.405226
Trial1	1	1	blindfold	clockwise	practice	Free	1	-0.5	-0.5	5.989822	0.55661	-1.45082	-0.87094	1.11983086792869	0.229342	-1.533312	-0.56554
Trial1	1	1	blindfold	clockwise	practice	Free	1	-0.5	-0.5	6.009827	0.56341	-1.45089	-0.89377	1.13397336434587	0.273697	-1.719511	-0.63823
Trial1	1	1	blindfold	clockwise	practice	Free	1	-0.5	-0.5	6.029831	0.56691	-1.45089	-0.91597	1.14513226126263	0.107203	-1.660266	-0.214495
Trial1	1	1	blindfold	clockwise	practice	Free	1	-0.5	-0.5	6.049835	0.57045	-1.45085	-0.93824	1.15668384173927	0.222483	-1.524848	-0.221885
Trial1	1	1	blindfold	clockwise	practice	Free	1	-0.5	-0.5	6.069824	0.57412	-1.45081	-0.95946	1.16826249295156	0.232288	-1.698352	-0.390785
Trial1	1	1	blindfold	clockwise	practice	Free	1	-0.5	-0.5	6.089828	0.57773	-1.45084	-1.00144	1.18867324143255	0.183499	-1.782988	-0.524901
Trial1	1	1	blindfold	clockwise	practice	Free	1	-0.5	-0.5	6.109833	0.58493	-1.45085	-1.02137	1.20370250431751	-0.072606	-1.639107	-0.195165
Trial1	1	1	blindfold	clockwise	practice	Free	1	-0.5	-0.5	6.129822	0.58824	-1.45081	-1.04099	1.2152927228699	-0.017176	-1.546007	-0.449499
Trial1	1	1	blindfold	clockwise	practice	Free	1	-0.5	-0.5	6.149826	0.59135	-1.4508	-1.06092	1.22705994572764	-0.119329	-1.727974	-0.445316
Trial1	1	1	blindfold	clockwise	practice	Free	1	-0.5	-0.5	6.16983	0.59437	-1.45083	-1.08057	1.23883300648701	-0.168348	-1.550239	-0.517361
Trial1	1	1	blindfold	clockwise	practice	Free	1	-0.5	-0.5	6.189835	0.59718	-1.4508	-1.11773	1.25912443838473	-0.095322	-1.651802	-0.367144
Trial1	1	1	blindfold	clockwise	practice	Free	1	-0.5	-0.5	6.209824	0.60215	-1.45082	-1.13624	1.27260992364219	-0.015039	-1.490994	-0.869476
Trial1	1	1	blindfold	clockwise	practice	Free	1	-0.5	-0.5	6.229828	0.60445	-1.45077	-1.15493	1.2840339067747	0.0063025	-1.490994	-0.970675
Trial1	1	1	blindfold	clockwise	practice	Free	1	-0.5	-0.5	6.249832	0.6067	-1.45077	-1.17351	1.29553105619834	-0.035476	-1.592557	-0.726828
Trial1	1	1	blindfold	clockwise	practice	Free	1	-0.5	-0.5	6.269821	0.60884	-1.45078	-1.19221	1.30716515710127	-0.068936	-1.584093	-0.232713
Trial1	1	1	blindfold	clockwise	practice	Free	1	-0.5	-0.5	6.289825	0.61091	-1.45077	-1.22741	1.32787283758702	-0.080742	-1.457139	-0.129326
Trial1	1	1	blindfold	clockwise	practice	Free	1	-0.5	-0.5	6.30983	0.61451	-1.45069	-1.24426	1.34016992128961	-0.039939	-1.444444	-0.472194
Trial1	1	1	blindfold	clockwise	practice	Free	1	-0.5	-0.5	6.329834	0.61611	-1.45073	-1.26065	1.3506628274326	-0.043889	-1.60102	-0.188149
Trial1	1	1	blindfold	clockwise	practice	Free	1	-0.5	-0.5	6.349823	0.6176	-1.45077	-1.27672	1.36100104499787	-0.108937	-1.406358	0.187766
Trial1	1	1	blindfold	clockwise	practice	Free	1	-0.5	-0.5	6.369827	0.61895	-1.45071	-1.29068	1.37011826724099	-0.169054	-1.410589	0.795261
Trial1	1	1	blindfold	clockwise	practice	Free	1	-0.5	-0.5	6.389832	0.62	-1.45068	-1.31574	1.38557999959599	-0.236044	-1.444444	0.933957
Trial1	1	1	blindfold	clockwise	practice	Free	1	-0.5	-0.5	6.409821	0.6214	-1.45067	-1.32643	1.39302707832068	-0.235302	-1.376735	0.82786
Trial1	1	1	blindfold	clockwise	practice	Free	1	-0.5	-0.5	6.429825	0.62169	-1.45067	-1.33555	1.39868947742719	-0.241785	-1.368271	0.755854
Trial1	1	1	blindfold	clockwise	practice	Free	1	-0.5	-0.5	6.449829	0.62174	-1.45069	-1.34355	1.40352311602728	-0.272018	-1.461371	0.913974
Trial1	1	1	blindfold	clockwise	practice	Free	1	-0.5	-0.5	6.469833	0.62157	-1.45072	-1.34992	1.40722539411833	-0.256485	-1.478298	1.037726
Trial1	1	1	blindfold	clockwise	practice	Free	1	-0.5	-0.5	6.489822	0.62117	-1.45073	-1.35896	1.41238601889264	-0.203191	-1.448676	0.95807
Trial1	1	1	blindfold	clockwise	practice	Free	1	-0.5	-0.5	6.509827	0.61987	-1.45075	-1.36137	1.4128223715339	-0.209493	-1.499457	0.926128
Trial1	1	1	blindfold	clockwise	practice	Free	1	-0.5	-0.5	6.529831	0.61909	-1.45075	-1.36266	1.41299137690277	-0.263789	-1.461371	0.935977
Trial1	1	1	blindfold	clockwise	practice	Free	1	-0.5	-0.5	6.549835	0.6182	-1.45074	-1.36287	1.4124148993905	-0.253796	-1.478298	0.962382
Trial1	1	1	blindfold	clockwise	practice	Free	1	-0.5	-0.5	6.569824	0.61737	-1.45075	-1.36228	1.41139730410978	-0.279638	-1.546007	0.917763
Trial1	1	1	blindfold	clockwise	practice	Free	1	-0.5	-0.5	6.589828	0.61667	-1.45077	-1.35943	1.40910317760604	-0.328402	-1.550239	0.994376
Trial1	1	1	blindfold	clockwise	practice	Free	1	-0.5	-0.5	6.609833	0.61502	-1.45074	-1.35744	1.40658198979623	-0.36661	-1.457139	0.64301
Trial1	1	1	blindfold	clockwise	practice	Free	1	-0.5	-0.5	6.629822	0.614	-1.45074	-1.35549	1.40458504100888	-0.289449	-1.605252	0.432891
Trial1	1	1	blindfold	clockwise	practice	Free	1	-0.5	-0.5	6.649826	0.61288	-1.4508	-1.35358	1.40253366753332	-0.293179	-1.706815	0.340055
Trial1	1	1	blindfold	clockwise	practice	Free	1	-0.5	-0.5	6.66983	0.61177	-1.45084	-1.3518	1.40056980845237	-0.383019	-1.672961	0.284845
Trial1	1	1	blindfold	clockwise	practice	Free	1	-0.5	-0.5	6.689835	0.61051	-1.45084	-1.349	1.39786744817992	-0.570218	-1.660266	0.188596
Trial1	1	1	blindfold	clockwise	practice	Free	1	-0.5	-0.5	6.709824	0.60722	-1.45084	-1.34813	1.3947259914867	-0.980224	-1.609484	-0.24417
Trial1	1	1	blindfold	clockwise	practice	Free	1	-0.5	-0.5	6.729828	0.6048	-1.45081	-1.34762	1.39249513133893	-1.171557	-1.516384	-0.293432
Trial1	1	1	blindfold	clockwise	practice	Free	1	-0.5	-0.5	6.749832	0.60176	-1.45075	-1.34748	1.38999906871818	-1.395327	-1.410589	-0.362027
Trial1	1	1	blindfold	clockwise	practice	Free	1	-0.5	-0.5	6.769821	0.59772	-1.45072	-1.34769	1.38692731181508	-1.543198	-1.427517	-0.373008
Trial1	1	1	blindfold	clockwise	practice	Free	1	-0.5	-0.5	6.789825	0.59296	-1.4507	-1.34917	1.38407059116999	-1.670035	-1.355576	-0.381918
Trial1	1	1	blindfold	clockwise	practice	Free	1	-0.5	-0.5	6.80983	0.57956	-1.45066	-1.35052	1.37434851732961	-1.815795	-1.330185	-0.478741
Trial1	1	1	blindfold	clockwise	practice	Free	1	-0.5	-0.5	6.829834	0.57087	-1.45066	-1.35234	1.36866576104817	-1.836222	-1.342881	-0.605144
Trial1	1	1	blindfold	clockwise	practice	Free	1	-0.5	-0.5	6.849823	0.56121	-1.45067	-1.35439	1.36240549248192	-1.879482	-1.31749	-0.509535
Trial1	1	1	blindfold	clockwise	practice	Free	1	-0.5	-0.5	6.869827	0.55035	-1.45066	-1.35677	1.35546664994671	-1.950882	-1.266708	-0.335957
Trial1	1	1	blindfold	clockwise	practice	Free	1	-0.5	-0.5	6.889832	0.53784	-1.45063	-1.36184	1.34902931251835	-2.020304	-1.190536	-0.20149
Trial1	1	1	blindfold	clockwise	practice	Free	1	-0.5	-0.5	6.909821	0.50949	-1.45058	-1.36463	1.32915578306552	-1.962684	-1.194768	-0.367188
Trial1	1	1	blindfold	clockwise	practice	Free	1	-0.5	-0.5	6.929825	0.49286	-1.45059	-1.36771	1.31859449608195	-1.919582	-1.241317	-0.321449
Trial1	1	1	blindfold	clockwise	practice	Free	1	-0.5	-0.5	6.949829	0.475	-1.45061	-1.3708	1.30725577461595	-1.849695	-1.211695	-0.227117
Trial1	1	1	blindfold	clockwise	practice	Free	1	-0.5	-0.5	6.969833	0.45654	-1.45061	-1.3739	1.29563500157641	-1.844969	-1.182072	-0.098954
Trial1	1	1	blindfold	clockwise	practice	Free	1	-0.5	-0.5	6.989822	0.437	-1.45061	-1.38024	1.285609330089	-1.827128	-1.215927	-0.113985
Trial1	1	1	blindfold	clockwise	practice	Free	1	-0.5	-0.5	7.009827	0.39487	-1.45062	-1.38362	1.25760752482486	-1.773364	-1.347112	-0.172459
Trial1	1	1	blindfold	clockwise	practice	Free	1	-0.5	-0.5	7.029831	0.3717	-1.45065	-1.387	1.24363572156395	-1.736851	-1.300563	-0.232646
Trial1	1	1	blindfold	clockwise	practice	Free	1	-0.5	-0.5	7.049835	0.34832	-1.45066	-1.39041	1.22982800416931	-1.719888	-1.300563	-0.149751
Trial1	1	1	blindfold	clockwise	practice	Free	1	-0.5	-0.5	7.069824	0.3241	-1.45066	-1.39404	1.2159145902861	-1.732895	-1.321722	-0.148678
Trial1	1	1	blindfold	clockwise	practice	Free	1	-0.5	-0.5	7.089828	0.29828	-1.45066	-1.40099	1.20375826326088	-1.678924	-1.338649	-0.136613
Trial1	1	1	blindfold	clockwise	practice	Free	1	-0.5	-0.5	7.109833	0.24589	-1.45069	-1.40456	1.17242520294251	-1.52189	-1.431748	-0.157139
Trial1	1	1	blindfold	clockwise	practice	Free	1	-0.5	-0.5	7.129822	0.2179	-1.45069	-1.40818	1.15765768236052	-1.436529	-1.347112	-0.199896
Trial1	1	1	blindfold	clockwise	practice	Free	1	-0.5	-0.5	7.149826	0.19019	-1.45068	-1.41197	1.14370072049067	-1.389972	-1.330185	-0.227023
Trial1	1	1	blindfold	clockwise	practice	Free	1	-0.5	-0.5	7.16983	0.16202	-1.45068	-1.41569	1.12993751657322	-1.378864	-1.393662	-0.183306
Trial1	1	1	blindfold	clockwise	practice	Free	1	-0.5	-0.5	7.189835	0.13261	-1.45069	-1.42314	1.11909917056226	-1.194028	-1.393662	-0.13277
Trial1	1	1	blindfold	clockwise	practice	Free	1	-0.5	-0.5	7.209824	0.074693	-1.45071	-1.42693	1.09062880021413	-1.153202	-1.427517	-0.055335
Trial1	1	1	blindfold	clockwise	practice	Free	1	-0.5	-0.5	7.229828	0.044523	-1.45072	-1.43053	1.07814251651338	-1.043586	-1.431748	0.013227
Trial1	1	1	blindfold	clockwise	practice	Free	1	-0.5	-0.5	7.249832	0.015094	-1.45071	-1.43415	1.06675114947234	-1.01394	-1.385199	-0.0080451
Trial1	1	1	blindfold	clockwise	practice	Free	1	-0.5	-0.5	7.269821	-0.014429	-1.4507	-1.43758	1.05585767621701	-0.988666	-1.397894	-0.025363
Trial1	1	1	blindfold	clockwise	practice	Free	1	-0.5	-0.5	7.289825	-0.044863	-1.4507	-1.4443	1.04826144543655	-0.802915	-1.380967	-0.060916
Trial1	1	1	blindfold	clockwise	practice	Free	1	-0.5	-0.5	7.30983	-0.1035	-1.45072	-1.44766	1.02726416591457	-0.607873	-1.431748	-0.0071073
Trial1	1	1	blindfold	clockwise	practice	Free	1	-0.5	-0.5	7.329834	-0.1333	-1.45072	-1.45087	1.01912840836089	-0.617413	-1.406358	-0.055342
Trial1	1	1	blindfold	clockwise	practice	Free	1	-0.5	-0.5	7.349823	-0.16194	-1.45073	-1.45408	1.01220225466441	-0.603783	-1.469835	-0.0068536
Trial1	1	1	blindfold	clockwise	practice	Free	1	-0.5	-0.5	7.369827	-0.19027	-1.45074	-1.45709	1.00595911811371	-0.538668	-1.48253	0.053164
Trial1	1	1	blindfold	clockwise	practice	Free	1	-0.5	-0.5	7.389832	-0.21909	-1.45074	-1.46265	1.00279886691786	-0.422819	-1.465603	0.093639
Trial1	1	1	blindfold	clockwise	practice	Free	1	-0.5	-0.5	7.409821	-0.27376	-1.45071	-1.46532	0.991477295223517	-0.345259	-1.36404	0.0004048
Trial1	1	1	blindfold	clockwise	practice	Free	1	-0.5	-0.5	7.429825	-0.30117	-1.4507	-1.4678	0.988013285974685	-0.295343	-1.385199	-0.022225
Trial1	1	1	blindfold	clockwise	practice	Free	1	-0.5	-0.5	7.449829	-0.32724	-1.4507	-1.47019	0.985451546568894	-0.293579	-1.423285	0.017365
Trial1	1	1	blindfold	clockwise	practice	Free	1	-0.5	-0.5	7.469833	-0.35277	-1.45072	-1.47251	0.983591544042222	-0.214425	-1.503689	0.073741
Trial1	1	1	blindfold	clockwise	practice	Free	1	-0.5	-0.5	7.489822	-0.37771	-1.45074	-1.47659	0.98421691794891	-0.16787	-1.478298	0.069047
Trial1	1	1	blindfold	clockwise	practice	Free	1	-0.5	-0.5	7.509827	-0.42633	-1.45074	-1.47852	0.981289319837932	-0.060782	-1.52908	0.079361
Trial1	1	1	blindfold	clockwise	practice	Free	1	-0.5	-0.5	7.529831	-0.44923	-1.45076	-1.48034	0.981653765197925	0.00046265	-1.554471	-0.030268
Trial1	1	1	blindfold	clockwise	practice	Free	1	-0.5	-0.5	7.549835	-0.47209	-1.45078	-1.48218	0.982576589753559	0.024622	-1.520616	-0.04881
Trial1	1	1	blindfold	clockwise	practice	Free	1	-0.5	-0.5	7.569824	-0.4936	-1.45078	-1.48389	0.98391075244629	-0.111362	-1.613716	0.027593
Trial1	1	1	blindfold	clockwise	practice	Free	1	-0.5	-0.5	7.589828	-0.51509	-1.4508	-1.48695	0.987065392436569	-0.185513	-1.660266	0.101683
Trial1	1	1	blindfold	clockwise	practice	Free	1	-0.5	-0.5	7.609833	-0.55511	-1.45081	-1.4884	0.989935170365238	-0.183808	-1.550239	0.0049094
Trial1	1	1	blindfold	clockwise	practice	Free	1	-0.5	-0.5	7.629822	-0.57437	-1.45078	-1.48983	0.992619944752901	-0.316588	-1.507921	-0.064814
Trial1	1	1	blindfold	clockwise	practice	Free	1	-0.5	-0.5	7.649826	-0.59431	-1.45076	-1.49135	0.995825827799293	-0.226511	-1.495225	-0.156222
Trial1	1	1	blindfold	clockwise	practice	Free	1	-0.5	-0.5	7.66983	-0.61209	-1.45076	-1.49283	0.999137453359387	-0.211695	-1.60102	-0.07624
Trial1	1	1	blindfold	clockwise	practice	Free	1	-0.5	-0.5	7.689835	-0.6304901	-1.45078	-1.49567	1.00418440943585	-0.320218	-1.516384	-0.0027268
Trial1	1	1	blindfold	clockwise	practice	Free	1	-0.5	-0.5	7.709824	-0.66492	-1.45079	-1.49715	1.01069621868805	-0.370984	-1.651802	-0.047646
Trial1	1	1	blindfold	clockwise	practice	Free	1	-0.5	-0.5	7.729828	-0.68209	-1.4508	-1.49859	1.01505602583919	-0.311682	-1.660266	-0.09481
Trial1	1	1	blindfold	clockwise	practice	Free	1	-0.5	-0.5	7.749832	-0.69841	-1.4508	-1.49997	1.01946379898032	-0.25285	-1.537543	-0.010457
Trial1	1	1	blindfold	clockwise	practice	Free	1	-0.5	-0.5	7.769821	-0.71441	-1.45078	-1.50121	1.023910671747	-0.271253	-1.558702	0.106623
Trial1	1	1	blindfold	clockwise	practice	Free	1	-0.5	-0.5	7.789825	-0.7305599	-1.45078	-1.50322	1.02937282841057	-0.279345	-1.579861	0.107993
Trial1	1	1	blindfold	clockwise	practice	Free	1	-0.5	-0.5	7.80983	-0.76096	-1.45079	-1.50422	1.03757310047796	-0.323788	-1.60102	-0.039443
Trial1	1	1	blindfold	clockwise	practice	Free	1	-0.5	-0.5	7.829834	-0.77568	-1.45081	-1.50517	1.04228890888751	-0.445816	-1.639107	-0.026024
Trial1	1	1	blindfold	clockwise	practice	Free	1	-0.5	-0.5	7.849823	-0.79054	-1.45082	-1.50606	1.04717259891759	-0.442612	-1.656034	0.0042573
Trial2	3	1	blindfold	clockwise	practice	Guided	1	0.5	0	0	0.44498	-1.45015	-0.79998	0.801869859938938	-0.899112	-0.308661	0.021932
Trial2	3	1	blindfold	clockwise	practice	Guided	1	0.5	0	0.001876831	0.44431	-1.45015	-0.79998	0.801916109344541	-0.974648	-0.295882	-0.05503
Trial2	3	1	blindfold	clockwise	practice	Guided	1	0.5	0	0.0218811	0.44431	-1.45015	-0.80004	0.801975926861161	-0.974648	-0.295882	-0.05503
Trial2	3	1	blindfold	clockwise	practice	Guided	1	0.5	0	0.04187012	0.44266	-1.45012	-0.80006	0.80211216973307	-0.969166	-0.194183	-0.139201
Trial2	3	1	blindfold	clockwise	practice	Guided	1	0.5	0	0.06187439	0.44082	-1.4501	-0.80008	0.802265716554668	-0.934338	-0.160276	-0.153547
Trial2	3	1	blindfold	clockwise	practice	Guided	1	0.5	0	0.08187866	0.43832	-1.4501	-0.8001	0.802473913161945	-0.834022	-0.266012	-0.197517
Trial2	3	1	blindfold	clockwise	practice	Guided	1	0.5	0	0.1018677	0.43519	-1.45012	-0.80013	0.802750500214006	-0.821377	-0.270173	-0.264053
Trial2	3	1	blindfold	clockwise	practice	Guided	1	0.5	0	0.1218719	0.43135	-1.45012	-0.80019	0.803129388493907	-0.871125	-0.219324	-0.359327
Trial2	3	1	blindfold	clockwise	practice	Guided	1	0.5	0	0.1418762	0.42198	-1.45012	-0.80022	0.804014421556445	-0.993443	-0.23612	-0.437934
Trial2	3	1	blindfold	clockwise	practice	Guided	1	0.5	0	0.1618805	0.41629	-1.45012	-0.80023	0.804596396400759	-0.969903	-0.214899	-0.447329
Trial2	3	1	blindfold	clockwise	practice	Guided	1	0.5	0	0.1818695	0.40972	-1.45011	-0.80023	0.805306449284068	-0.916491	-0.202148	-0.460849
Trial2	3	1	blindfold	clockwise	practice	Guided	1	0.5	0	0.2018738	0.40272	-1.4501	-0.80023	0.806121204949283	-0.875767	-0.180936	-0.440353
Trial2	3	1	blindfold	clockwise	practice	Guided	1	0.5	0	0.2218781	0.39514	-1.45009	-0.80023	0.80707100956936	-0.866388	-0.10472	-0.464044
Trial2	3	1	blindfold	clockwise	practice	Guided	1	0.5	0	0.2418671	0.37796	-1.45006	-0.80024	0.809492307364015	-0.973499	-0.176594	-0.463055
Trial2	3	1	blindfold	clockwise	practice	Guided	1	0.5	0	0.2618713	0.36855	-1.45007	-0.80024	0.810964319663221	-1.02399	-0.142697	-0.473166
Trial2	3	1	blindfold	clockwise	practice	Guided	1	0.5	0	0.2818756	0.3585	-1.45008	-0.80024	0.812653846889448	-1.028311	-0.180738	-0.492309
Trial2	3	1	blindfold	clockwise	practice	Guided	1	0.5	0	0.3018799	0.34747	-1.45008	-0.80024	0.814646808242814	-1.017733	-0.206083	-0.464461
Trial2	3	1	blindfold	clockwise	practice	Guided	1	0.5	0	0.3218689	0.33615	-1.45009	-0.80024	0.816841999126953	-0.959778	-0.197567	-0.451261
Trial2	3	1	blindfold	clockwise	practice	Guided	1	0.5	0	0.3418732	0.31099	-1.45009	-0.80023	0.822248617334583	-0.95359	-0.205932	-0.43435
Trial2	3	1	blindfold	clockwise	practice	Guided	1	0.5	0	0.3618774	0.29832	-1.45008	-0.80024	0.825262897625906	-0.93467	-0.176264	-0.484047
Trial2	3	1	blindfold	clockwise	practice	Guided	1	0.5	0	0.3818665	0.28427	-1.45009	-0.8002501	0.828818186227729	-0.966019	-0.243915	-0.541031
Trial2	3	1	blindfold	clockwise	practice	Guided	1	0.5	0	0.4018707	0.27008	-1.45011	-0.8002501	0.832624377676617	-0.951627	-0.201535	-0.550652
Trial2	3	1	blindfold	clockwise	practice	Guided	1	0.5	0	0.421875	0.25539	-1.45011	-0.80027	0.836819017957	-0.978224	-0.180313	-0.549342
Trial2	3	1	blindfold	clockwise	practice	Guided	1	0.5	0	0.4418793	0.22455	-1.45012	-0.80028	0.846357338339681	-0.857183	-0.277515	-0.570425
Trial2	3	1	blindfold	clockwise	practice	Guided	1	0.5	0	0.4618683	0.20801	-1.45013	-0.80029	0.851893373309674	-0.87478	-0.268975	-0.594172
Trial2	3	1	blindfold	clockwise	practice	Guided	1	0.5	0	0.4818726	0.19108	-1.45014	-0.8003	0.857852939907352	-0.917584	-0.290051	-0.63114
Trial2	3	1	blindfold	clockwise	practice	Guided	1	0.5	0	0.5018768	0.17429	-1.45015	-0.8003	0.864041142857896	-0.847243	-0.349208	-0.580859
Trial2	3	1	blindfold	clockwise	practice	Guided	1	0.5	0	0.5218811	0.15718	-1.45017	-0.80031	0.870644402774849	-0.874044	-0.319492	-0.633968
Trial2	3	1	blindfold	clockwise	practice	Guided	1	0.5	0	0.5418701	0.12109	-1.45016	-0.80031	0.885476655541105	-0.784635	-0.315087	-0.606696
Trial2	3	1	blindfold	clockwise	practice	Guided	1	0.5	0	0.5618744	0.10374	-1.45016	-0.8003	0.893029717120317	-0.744161	-0.327696	-0.587115
Trial2	3	1	blindfold	clockwise	practice	Guided	1	0.5	0	0.5818787	0.085636	-1.45015	-0.8003	0.90120897690058	-0.737718	-0.285294	-0.54271
Trial2	3	1	blindfold	clockwise	practice	Guided	1	0.5	0	0.6018677	0.066753	-1.45015	-0.80028	0.910028022248045	-0.768858	-0.340225	-0.540867
Trial2	3	1	blindfold	clockwise	practice	Guided	1	0.5	0	0.6218719	0.048209	-1.45015	-0.80026	0.918983779374164	-0.677228	-0.289363	-0.542508
Trial2	3	1	blindfold	clockwise	practice	Guided	1	0.5	0	0.6418762	0.009941599	-1.45014	-0.80024	0.93837160123762	-0.659085	-0.280748	-0.47513
Trial2	3	1	blindfold	clockwise	practice	Guided	1	0.5	0	0.6618805	-0.0091572	-1.45014	-0.80023	0.948477229126486	-0.622222	-0.27644	-0.439429
Trial2	3	1	blindfold	clockwise	practice	Guided	1	0.5	0	0.6818695	-0.028939	-1.45014	-0.80022	0.959233306201096	-0.57695	-0.293287	-0.437795
Trial2	3	1	blindfold	clockwise	practice	Guided	1	0.5	0	0.7018738	-0.048201	-1.45014	-0.80022	0.969987838821205	-0.586565	-0.284743	-0.427489
Trial2	3	1	blindfold	clockwise	practice	Guided	1	0.5	0	0.7218781	-0.067499	-1.45015	-0.80022	0.981023536975207	-0.511683	-0.288891	-0.435073
Trial2	3	1	blindfold	clockwise	practice	Guided	1	0.5	0	0.7418671	-0.10666	-1.45015	-0.80023	1.0041933814054	-0.442336	-0.297192	-0.450085
Trial2	3	1	blindfold	clockwise	practice	Guided	1	0.5	0	0.7618713	-0.12589	-1.45014	-0.80023	1.01592632295882	-0.333926	-0.275957	-0.493155
Trial2	3	1	blindfold	clockwise	practice	Guided	1	0.5	0	0.7818756	-0.14563	-1.45014	-0.80024	1.02821307395619	-0.352261	-0.275876	-0.479173
Trial2	3	1	blindfold	clockwise	practice	Guided	1	0.5	0	0.8018799	-0.16467	-1.45014	-0.80023	1.04026640618317	-0.356946	-0.258874	-0.448354
Trial2	3	1	blindfold	clockwise	practice	Guided	1	0.5	0	0.8218689	-0.18415	-1.45013	-0.8002	1.05279691719268	-0.310611	-0.318046	-0.414732
Trial2	3	1	blindfold	clockwise	practice	Guided	1	0.5	0	0.8418732	-0.22148	-1.45013	-0.8002	1.07742911521793	-0.278896	-0.250189	-0.400562
Trial2	3	1	blindfold	clockwise	practice	Guided	1	0.5	0	0.8618774	-0.23994	-1.45013	-0.8002	1.08987674513292	-0.346789	-0.300897	-0.401188
Trial2	3	1	blindfold	clockwise	practice	Guided	1	0.5	0	0.8818665	-0.25832	-1.45014	-0.80019	1.10243059611557	-0.453769	-0.288125	-0.392604
Trial2	3	1	blindfold	clockwise	practice	Guided	1	0.5	0	0.9018707	-0.2772	-1.45013	-0.80018	1.11549443143487	-0.43581	-0.237274	-0.345494
Trial2	3	1	blindfold	clockwise	practice	Guided	1	0.5	0	0.921875	-0.29549	-1.45013	-0.80017	1.1283068601647	-0.415697	-0.22451	-0.349382
Trial2	3	1	blindfold	clockwise	practice	Guided	1	0.5	0	0.9418793	-0.30412	-1.45012	-0.80014	1.13438659305836	-2.987795	-0.198988	-0.188893
Trial2	3	1	blindfold	clockwise	practice	Guided	1	0.5	0	0.9618683	-0.30202	-1.45012	-0.80008	1.13285659399083	-3.286293	-0.160842	0.051319
Trial2	3	1	blindfold	clockwise	practice	Guided	1	0.5	0	0.9818726	-0.30143	-1.45008	-0.79988	1.13229770061393	-2.410853	0.207318	0.212765
Trial2	3	1	blindfold	clockwise	practice	Guided	1	0.5	0	1.001877	-0.30111	-1.44997	-0.79934	1.13168974646679	-1.190827	0.291886	0.617401
Trial2	3	1	blindfold	clockwise	practice	Guided	1	0.5	0	1.021881	-0.30065	-1.44988	-0.79758	1.13012135887241	-0.188919	0.266415	0.45777
Trial2	3	1	blindfold	clockwise	practice	Guided	1	0.5	0	1.04187	-0.29994	-1.44998	-0.79681	1.12907493687228	-0.631191	-0.118695	-0.065076
Trial2	3	1	blindfold	clockwise	practice	Guided	1	0.5	0	1.061874	-0.30021	-1.45009	-0.79627	1.12888528026887	-1.264792	-0.262523	-0.024394
Trial2	3	1	blindfold	clockwise	practice	Guided	1	0.5	0	1.081879	-0.30055	-1.45014	-0.79607	1.12898528966264	-1.695519	-0.419002	-0.089962
Trial2	3	1	blindfold	clockwise	practice	Guided	1	0.5	0	1.101868	-0.30077	-1.4502	-0.79606	1.1291341984188	-1.678609	-0.516302	-0.090623
Trial2	3	1	blindfold	clockwise	practice	Guided	1	0.5	0	1.121872	-0.30079	-1.45021	-0.79606	1.12914840155677	-1.352142	-0.410429	-0.083812
Trial2	3	1	blindfold	clockwise	practice	Guided	1	0.5	0	1.141876	-0.30055	-1.45021	-0.79606	1.12897818688166	-0.543656	-0.380605	-0.00091047
Trial2	3	1	blindfold	clockwise	practice	Guided	1	0.5	0	1.16188	-0.30037	-1.4502	-0.79608	1.12886469736672	-0.474293	-0.329727	-0.029627
Trial2	3	1	blindfold	clockwise	practice	Guided	1	0.5	0	1.18187	-0.3003	-1.45019	-0.79609	1.12882212608103	-0.615066	-0.376175	-0.086677
Trial2	3	1	blindfold	clockwise	practice	Guided	1	0.5	0	1.201874	-0.30031	-1.45019	-0.79613	1.12885741032822	-0.838817	-0.435307	-0.165719
Trial2	3	1	blindfold	clockwise	practice	Guided	1	0.5	0	1.221878	-0.30036	-1.45021	-0.7962101	1.12894931902273	-0.985351	-0.447873	-0.222738
Trial2	3	1	blindfold	clockwise	practice	Guided	1	0.5	0	1.241867	-0.30045	-1.45022	-0.7962101	1.12901312775597	-0.904216	-0.409545	-0.111831
Trial2	3	1	blindfold	clockwise	practice	Guided	1	0.5	0	1.261871	-0.30045	-1.45021	-0.7962101	1.12901312775597	-0.858025	-0.35866	-0.037567
Trial2	3	1	blindfold	clockwise	practice	Guided	1	0.5	0	1.281876	-0.30045	-1.45021	-0.7962101	1.12901312775597	-0.825821	-0.286631	-0.034439
Trial2	3	1	blindfold	clockwise	practice	Guided	1	0.5	0	1.30188	-0.30045	-1.4502	-0.7962101	1.12901312775597	-0.925422	-0.333102	0.0406
Trial2	3	1	blindfold	clockwise	practice	Guided	1	0.5	0	1.321869	-0.30045	-1.4502	-0.7961	1.12893549221744	-0.985485	-0.341476	0.158641
Trial2	3	1	blindfold	clockwise	practice	Guided	1	0.5	0	1.341873	-0.30048	-1.45019	-0.79582	1.12875936863742	-1.028148	-0.383605	0.439965
Trial2	3	1	blindfold	clockwise	practice	Guided	1	0.5	0	1.361877	-0.3005	-1.4502	-0.79524	1.12836474036761	-0.997189	-0.442737	0.565603
Trial2	3	1	blindfold	clockwise	practice	Guided	1	0.5	0	1.381866	-0.3005	-1.45021	-0.7942	1.12763198951528	-0.986996	-0.379145	0.700703
Trial2	3	1	blindfold	clockwise	practice	Guided	1	0.5	0	1.401871	-0.3005	-1.45019	-0.79261	1.12651269609415	-0.996256	-0.34519	0.874792
Trial2	3	1	blindfold	clockwise	practice	Guided	1	0.5	0	1.421875	-0.30051	-1.45018	-0.78689	1.12250263343791	-1.0887	-0.357789	1.179629
Trial2	3	1	blindfold	clockwise	practice	Guided	1	0.5	0	1.441879	-0.30058	-1.45018	-0.78231	1.11934680883404	-1.220488	-0.442221	1.359191
Trial2	3	1	blindfold	clockwise	practice	Guided	1	0.5	0	1.461868	-0.30061	-1.4502	-0.7769101	1.11560101876416	-1.23888	-0.382853	1.516787
Trial2	3	1	blindfold	clockwise	practice	Guided	1	0.5	0	1.481873	-0.30062	-1.45019	-0.77041	1.11109132742088	-1.188445	-0.221955	1.506149
Trial2	3	1	blindfold	clockwise	practice	Guided	1	0.5	0	1.501877	-0.3006	-1.45016	-0.76252	1.10562065391925	-1.094918	-0.391143	1.607958
Trial2	3	1	blindfold	clockwise	practice	Guided	1	0.5	0	1.521881	-0.30056	-1.45018	-0.74372	1.09271027298469	-1.044394	-0.513761	1.694731
Trial2	3	1	blindfold	clockwise	practice	Guided	1	0.5	0	1.54187	-0.30048	-1.45023	-0.73268	1.08516734734967	-0.932025	-0.407747	1.550078
Trial2	3	1	blindfold	clockwise	practice	Guided	1	0.5	0	1.561874	-0.30044	-1.45023	-0.72026	1.0767909348337	-0.80376	-0.572695	1.575411
Trial2	3	1	blindfold	clockwise	practice	Guided	1	0.5	0	1.581879	-0.30042	-1.45026	-0.70731	1.06815707448217	-0.8322	-0.504966	1.503423
Trial2	3	1	blindfold	clockwise	practice	Guided	1	0.5	0	1.601868	-0.30041	-1.45025	-0.69311	1.05880008931625	-0.718538	-0.492161	1.295093
Trial2	3	1	blindfold	clockwise	practice	Guided	1	0.5	0	1.621872	-0.3004	-1.45025	-0.66306	1.03936938495686	-0.779426	-0.614855	1.446157
Trial2	3	1	blindfold	clockwise	practice	Guided	1	0.5	0	1.641876	-0.30039	-1.45025	-0.64648	1.02886373321929	-0.803977	-0.470849	1.177093
Trial2	3	1	blindfold	clockwise	practice	Guided	1	0.5	0	1.66188	-0.30038	-1.45025	-0.6297899	1.01845152561589	-0.70817	-0.614696	1.163773
Trial2	3	1	blindfold	clockwise	practice	Guided	1	0.5	0	1.68187	-0.30036	-1.45028	-0.61257	1.0078780234701	-0.621171	-0.496186	1.185197
Trial2	3	1	blindfold	clockwise	practice	Guided	1	0.5	0	1.701874	-0.30033	-1.45027	-0.5943	0.996855324935039	-0.632738	-0.601945	1.113793
Trial2	3	1	blindfold	clockwise	practice	Guided	1	0.5	0	1.721878	-0.30031	-1.45029	-0.55797	0.975616000444683	-0.621063	-0.741594	1.181127
Trial2	3	1	blindfold	clockwise	practice	Guided	1	0.5	0	1.741867	-0.3003	-1.45031	-0.53846	0.964582439431073	-0.549954	-0.52997	0.877272
Trial2	3	1	blindfold	clockwise	practice	Guided	1	0.5	0	1.761871	-0.30028	-1.4503	-0.51872	0.953686822978831	-0.576189	-0.720401	0.851588
Trial2	3	1	blindfold	clockwise	practice	Guided	1	0.5	0	1.781876	-0.30025	-1.45033	-0.49936	0.943271147290984	-0.368855	-0.656924	0.847908
Trial2	3	1	blindfold	clockwise	practice	Guided	1	0.5	0	1.80188	-0.30023	-1.45033	-0.47984	0.93306724451773	-0.326245	-0.623069	0.757033
Trial2	3	1	blindfold	clockwise	practice	Guided	1	0.5	0	1.821869	-0.3002	-1.45034	-0.43988	0.913134431911985	-0.432299	-0.830428	0.749288
Trial2	3	1	blindfold	clockwise	practice	Guided	1	0.5	0	1.841873	-0.30018	-1.45036	-0.42021	0.903805543669137	-0.317969	-0.678083	0.537441
Trial2	3	1	blindfold	clockwise	practice	Guided	1	0.5	0	1.861877	-0.30016	-1.45036	-0.39999	0.894565832514629	-0.244949	-0.737328	0.575481
Trial2	3	1	blindfold	clockwise	practice	Guided	1	0.5	0	1.881866	-0.30014	-1.45035	-0.38043	0.88597462088261	-0.256212	-0.699242	0.512434
Trial2	3	1	blindfold	clockwise	practice	Guided	1	0.5	0	1.901871	-0.30013	-1.45035	-0.36094	0.877773149044948	-0.314247	-0.665387	0.536324
Trial2	3	1	blindfold	clockwise	practice	Guided	1	0.5	0	1.921875	-0.30013	-1.45035	-0.32144	0.862282838763347	-0.2337	-0.627301	0.35457
Trial2	3	1	blindfold	clockwise	practice	Guided	1	0.5	0	1.941879	-0.30014	-1.45036	-0.30321	0.855663692680831	-0.373118	-0.716169	0.379012
Trial2	3	1	blindfold	clockwise	practice	Guided	1	0.5	0	1.961868	-0.30014	-1.45036	-0.28464	0.849260851826177	-0.330941	-0.724633	0.289591
Trial2	3	1	blindfold	clockwise	practice	Guided	1	0.5	0	1.981873	-0.30014	-1.45035	-0.2657	0.84310173618222	-0.288542	-0.745792	0.348519
Trial2	3	1	blindfold	clockwise	practice	Guided	1	0.5	0	2.001877	-0.30015	-1.45036	-0.24754	0.837565545833043	-0.323207	-0.737328	0.359749
Trial2	3	1	blindfold	clockwise	practice	Guided	1	0.5	0	2.021881	-0.30017	-1.45036	-0.21095	0.827509479864209	-0.425346	-0.805037	0.316879
Trial2	3	1	blindfold	clockwise	practice	Guided	1	0.5	0	2.04187	-0.30017	-1.45039	-0.19407	0.823368207551159	-0.323979	-0.728864	0.39243
Trial2	3	1	blindfold	clockwise	practice	Guided	1	0.5	0	2.061874	-0.30016	-1.45038	-0.17635	0.819362763211853	-0.304349	-0.9066	0.357964
Trial2	3	1	blindfold	clockwise	practice	Guided	1	0.5	0	2.081879	-0.30015	-1.45041	-0.15936	0.815864938381907	-0.230927	-0.830428	0.383586
Trial2	3	1	blindfold	clockwise	practice	Guided	1	0.5	0	2.101868	-0.30014	-1.4504	-0.14264	0.812754713823595	-0.329551	-0.821964	0.269708
Trial2	3	1	blindfold	clockwise	practice	Guided	1	0.5	0	2.121872	-0.30015	-1.4504	-0.11014	0.807694747229686	-0.273353	-1.008163	0.24392
Trial2	3	1	blindfold	clockwise	practice	Guided	1	0.5	0	2.141876	-0.30013	-1.45043	-0.09385701	0.805616018818364	-0.263875	-0.805037	0.219824
Trial2	3	1	blindfold	clockwise	practice	Guided	1	0.5	0	2.16188	-0.30014	-1.45042	-0.078339	0.803965829500705	-0.313856	-0.885441	0.218276
Trial2	3	1	blindfold	clockwise	practice	Guided	1	0.5	0	2.18187	-0.30015	-1.45044	-0.062631	0.802597426255167	-0.331325	-0.792341	0.307838
Trial2	3	1	blindfold	clockwise	practice	Guided	1	0.5	0	2.201874	-0.30016	-1.45041	-0.047674	0.801578955036969	-0.405973	-0.745792	0.252189
Trial2	3	1	blindfold	clockwise	practice	Guided	1	0.5	0	2.221878	-0.30017	-1.45039	-0.017823	0.800368474642426	-0.292539	-0.868514	0.144888
Trial2	3	1	blindfold	clockwise	practice	Guided	1	0.5	0	2.241867	-0.30015	-1.45038	-0.0041034	0.800160498846752	-0.261731	-0.792341	0.333968
Trial2	3	1	blindfold	clockwise	practice	Guided	1	0.5	0	2.261871	-0.30013	-1.45038	0.009866999	0.800190846000373	-0.242387	-0.8135	0.268199
Trial2	3	1	blindfold	clockwise	practice	Guided	1	0.5	0	2.281876	-0.30013	-1.45041	0.024173	0.800495075702128	-0.262339	-0.817732	0.486639
Trial2	3	1	blindfold	clockwise	practice	Guided	1	0.5	0	2.30188	-0.30014	-1.45039	0.038397	0.801060788160016	-0.304704	-0.720401	0.386815
Trial2	3	1	blindfold	clockwise	practice	Guided	1	0.5	0	2.321869	-0.30015	-1.4504	0.065829	0.802853313778828	-0.378898	-0.927759	0.521819
Trial2	3	1	blindfold	clockwise	practice	Guided	1	0.5	0	2.341873	-0.30015	-1.45039	0.07945099	0.804084850366081	-0.254595	-0.792341	0.460316
Trial2	3	1	blindfold	clockwise	practice	Guided	1	0.5	0	2.361877	-0.30014	-1.4504	0.093466	0.805580504793137	-0.231415	-0.881209	0.497203
Trial2	3	1	blindfold	clockwise	practice	Guided	1	0.5	0	2.381866	-0.30012	-1.45042	0.10707	0.807252124676003	-0.239523	-0.74156	0.501837
Trial2	3	1	blindfold	clockwise	practice	Guided	1	0.5	0	2.401871	-0.30011	-1.45041	0.12067	0.809158378836854	-0.211892	-0.948918	0.54273
Trial2	3	1	blindfold	clockwise	practice	Guided	1	0.5	0	2.421875	-0.30011	-1.45046	0.14859	0.813790525516645	-0.244491	-0.936223	0.565587
Trial2	3	1	blindfold	clockwise	practice	Guided	1	0.5	0	2.441879	-0.30011	-1.45048	0.16158	0.816262290560405	-0.212478	-1.063177	0.440967
Trial2	3	1	blindfold	clockwise	practice	Guided	1	0.5	0	2.461868	-0.30011	-1.45052	0.17489	0.819000941817995	-0.205325	-1.101263	0.582644
Trial2	3	1	blindfold	clockwise	practice	Guided	1	0.5	0	2.481873	-0.3001	-1.45053	0.18855	0.822016489319758	-0.187872	-1.012395	0.503157
Trial2	3	1	blindfold	clockwise	practice	Guided	1	0.5	0	2.501877	-0.30009	-1.45054	0.20184	0.825156568920912	-0.147834	-1.308621	0.619728
Trial2	3	1	blindfold	clockwise	practice	Guided	1	0.5	0	2.521881	-0.3001	-1.45059	0.22898	0.832221034661023	-0.190168	-1.143581	0.617704
Trial2	3	1	blindfold	clockwise	practice	Guided	1	0.5	0	2.54187	-0.30012	-1.4506	0.24246	0.836049555060576	-0.291064	-1.168972	0.627241
Trial2	3	1	blindfold	clockwise	practice	Guided	1	0.5	0	2.561874	-0.30014	-1.45061	0.25681	0.840342452661882	-0.240399	-1.181667	0.717339
Trial2	3	1	blindfold	clockwise	practice	Guided	1	0.5	0	2.581879	-0.30015	-1.45059	0.27035	0.844588132464988	-0.260215	-1.215521	0.562136
Trial2	3	1	blindfold	clockwise	practice	Guided	1	0.5	0	2.601868	-0.30015	-1.4506	0.28389	0.849019153607787	-0.315468	-1.245144	0.637103
Trial2	3	1	blindfold	clockwise	practice	Guided	1	0.5	0	2.621872	-0.30014	-1.4506	0.31092	0.858426061594333	-0.234791	-1.202826	0.637142
Trial2	3	1	blindfold	clockwise	practice	Guided	1	0.5	0	2.641876	-0.30012	-1.45061	0.32433	0.863355059262885	-0.228057	-1.312853	0.518106
Trial2	3	1	blindfold	clockwise	practice	Guided	1	0.5	0	2.66188	-0.30012	-1.45062	0.33767	0.868454394851488	-0.228589	-1.160508	0.531242
Trial2	3	1	blindfold	clockwise	practice	Guided	1	0.5	0	2.68187	-0.30012	-1.45061	0.35137	0.873872353259248	-0.306512	-1.287462	0.551901
Trial2	3	1	blindfold	clockwise	practice	Guided	1	0.5	0	2.701874	-0.30012	-1.45063	0.36495	0.87942055440918	-0.262351	-1.317085	0.502952
Trial2	3	1	blindfold	clockwise	practice	Guided	1	0.5	0	2.721878	-0.30013	-1.45065	0.39098	0.890546671183851	-0.334721	-1.304389	0.521601
Trial2	3	1	blindfold	clockwise	practice	Guided	1	0.5	0	2.741867	-0.30011	-1.45065	0.40383	0.896244773520373	-0.182735	-1.372098	0.557882
Trial2	3	1	blindfold	clockwise	practice	Guided	1	0.5	0	2.761871	-0.30011	-1.45066	0.41735	0.902417336610666	-0.223802	-1.278998	0.500703
Trial2	3	1	blindfold	clockwise	practice	Guided	1	0.5	0	2.781876	-0.30011	-1.45066	0.42927	0.907991610115882	-0.181686	-1.503284	0.650969
Trial2	3	1	blindfold	clockwise	practice	Guided	1	0.5	0	2.80188	-0.30011	-1.45069	0.44264	0.914388433414907	-0.242269	-1.317085	0.507853
Trial2	3	1	blindfold	clockwise	practice	Guided	1	0.5	0	2.821869	-0.30011	-1.45069	0.46738	0.926617550148709	-0.205146	-1.444039	0.52508
Trial2	3	1	blindfold	clockwise	practice	Guided	1	0.5	0	2.841873	-0.30011	-1.4507	0.47948	0.932779234647265	-0.188124	-1.490588	0.443495
Trial2	3	1	blindfold	clockwise	practice	Guided	1	0.5	0	2.861877	-0.30011	-1.45071	0.49178	0.939161121856143	-0.274677	-1.44827	0.486251
Trial2	3	1	blindfold	clockwise	practice	Guided	1	0.5	0	2.881866	-0.30013	-1.45072	0.50328	0.945250672907682	-0.311032	-1.600615	0.594148
Trial2	3	1	blindfold	clockwise	practice	Guided	1	0.5	0	2.901871	-0.30015	-1.45075	0.51581	0.951997875705259	-0.272836	-1.477893	0.592107
Trial2	3	1	blindfold	clockwise	practice	Guided	1	0.5	0	2.921875	-0.30016	-1.45075	0.53964	0.965125562093233	-0.372812	-1.549834	0.775617
Trial2	3	1	blindfold	clockwise	practice	Guided	1	0.5	0	2.941879	-0.30018	-1.45074	0.5517	0.971936674382372	-0.420097	-1.609079	0.83341
Trial2	3	1	blindfold	clockwise	practice	Guided	1	0.5	0	2.961868	-0.30019	-1.45075	0.56417	0.979077030205892	-0.421431	-1.355171	0.705066
Trial2	3	1	blindfold	clockwise	practice	Guided	1	0.5	0	2.981873	-0.30019	-1.4507	0.57631	0.986122355194892	-0.363267	-1.49482	0.703244
Trial2	3	1	blindfold	clockwise	practice	Guided	1	0.5	0	3.001877	-0.30018	-1.45072	0.58849	0.99328168435959	-0.321769	-1.44827	0.68404
Trial2	3	1	blindfold	clockwise	practice	Guided	1	0.5	0	3.021881	-0.30016	-1.45072	0.61334	1.00818747820589	-0.294594	-1.452502	0.779852
Trial2	3	1	blindfold	clockwise	practice	Guided	1	0.5	0	3.04187	-0.30013	-1.45075	0.62559	1.01566279514848	-0.285571	-1.609079	0.716065
Trial2	3	1	blindfold	clockwise	practice	Guided	1	0.5	0	3.061874	-0.30012	-1.45077	0.63823	1.02348888505038	-0.245031	-1.482125	0.678522
Trial2	3	1	blindfold	clockwise	practice	Guided	1	0.5	0	3.081879	-0.30012	-1.45075	0.65051	1.031191159637	-0.262029	-1.511747	0.600396
Trial2	3	1	blindfold	clockwise	practice	Guided	1	0.5	0	3.101868	-0.30013	-1.45076	0.6631	1.03918701296223	-0.309062	-1.490588	0.590355
Trial2	3	1	blindfold	clockwise	practice	Guided	1	0.5	0	3.121872	-0.30013	-1.45075	0.68741	1.05486517446602	-0.238726	-1.511747	0.556781
Trial2	3	1	blindfold	clockwise	practice	Guided	1	0.5	0	3.141876	-0.30012	-1.45079	0.69953	1.06279548203986	-0.225633	-1.668324	0.708695
Trial2	3	1	blindfold	clockwise	practice	Guided	1	0.5	0	3.16188	-0.30011	-1.45082	0.71165	1.07080426506846	-0.250891	-1.583688	0.716933
Trial2	3	1	blindfold	clockwise	practice	Guided	1	0.5	0	3.18187	-0.30012	-1.45082	0.72415	1.07915950327696	-0.290573	-1.638701	0.678543
Trial2	3	1	blindfold	clockwise	practice	Guided	1	0.5	0	3.201874	-0.30013	-1.45083	0.7363499	1.08739103680516	-0.304317	-1.668324	0.806526
Trial2	3	1	blindfold	clockwise	practice	Guided	1	0.5	0	3.221878	-0.30013	-1.45082	0.76186	1.10482519511692	-0.310995	-1.558297	0.760329
Trial2	3	1	blindfold	clockwise	practice	Guided	1	0.5	0	3.241867	-0.30016	-1.4508	0.7740099	1.11325980917887	-0.347281	-1.609079	0.711641
Trial2	3	1	blindfold	clockwise	practice	Guided	1	0.5	0	3.261871	-0.30017	-1.45081	0.787	1.12233730965363	-0.313969	-1.719106	0.824298
Trial2	3	1	blindfold	clockwise	practice	Guided	1	0.5	0	3.281876	-0.30016	-1.45083	0.7997	1.1312719105653	-0.348681	-1.562529	0.754215
Trial2	3	1	blindfold	clockwise	practice	Guided	1	0.5	0	3.30188	-0.30014	-1.45083	0.80425	1.1344787888475	-0.297546	-1.697947	0.75556
Trial2	3	1	blindfold	clockwise	practice	Guided	1	0.5	0	3.321869	-0.30014	-1.45085	0.80199	1.13287778180999	-0.306848	-1.947623	2.687581
Trial2	3	1	blindfold	clockwise	practice	Guided	1	0.5	0	3.341873	-0.30029	-1.45067	0.8019	1.13292001934185	-1.061088	-2.032243	3.830366
Trial2	3	1	blindfold	clockwise	practice	Guided	1	0.5	0	3.361877	-0.30038	-1.45073	0.80178	1.13289861676871	-1.478767	-0.889657	3.170323
Trial2	3	1	blindfold	clockwise	practice	Guided	1	0.5	0	3.381866	-0.30049	-1.45059	0.80174	1.13294803051286	-1.514191	-0.957329	3.25035
Trial2	3	1	blindfold	clockwise	practice	Guided	1	0.5	0	3.401871	-0.30055	-1.45058	0.80174	1.13299041900328	-1.580622	-1.562477	3.567871
Trial2	3	1	blindfold	clockwise	practice	Guided	1	0.5	0	3.421875	-0.30056	-1.45058	0.80174	1.13299749443528	-1.357765	-0.923475	3.389699
Trial2	3	1	blindfold	clockwise	practice	Guided	1	0.5	0	3.441879	-0.30057	-1.45059	0.8017099	1.1329833125939	-1.015315	-1.647113	3.153761
Trial2	3	1	blindfold	clockwise	practice	Guided	1	0.5	0	3.461868	-0.30056	-1.4506	0.80165	1.13293380762804	-0.896615	-1.439754	2.786612
Trial2	3	1	blindfold	clockwise	practice	Guided	1	0.5	0	3.481873	-0.30055	-1.45064	0.80159	1.13288430376115	-0.785227	-1.871398	2.788724
Trial2	3	1	blindfold	clockwise	practice	Guided	1	0.5	0	3.501877	-0.30052	-1.4507	0.80154	1.13282773359749	-0.713569	-1.719053	2.653125
Trial2	3	1	blindfold	clockwise	practice	Guided	1	0.5	0	3.521881	-0.3005	-1.45072	0.8014799	1.13277109162553	-0.585466	-1.604795	2.522802
Trial2	3	1	blindfold	clockwise	practice	Guided	1	0.5	0	3.54187	-0.30047	-1.45074	0.80147	1.13274284093326	-0.543787	-1.566708	2.58398
Trial2	3	1	blindfold	clockwise	practice	Guided	1	0.5	0	3.561874	-0.30046	-1.45074	0.80147	1.13273576470625	-0.696043	-1.575172	2.754108
Trial2	3	1	blindfold	clockwise	practice	Guided	1	0.5	0	3.581879	-0.30046	-1.45074	0.80147	1.13273576470625	-0.778752	-1.587867	2.919685
Trial2	3	1	blindfold	clockwise	practice	Guided	1	0.5	0	3.601868	-0.30046	-1.45075	0.80147	1.13273576470625	-0.866118	-1.469377	3.022209
Trial2	3	1	blindfold	clockwise	practice	Guided	1	0.5	0	3.621872	-0.30046	-1.45075	0.8014799	1.13274280768811	-0.902517	-1.566708	3.126041
Trial2	3	1	blindfold	clockwise	practice	Guided	1	0.5	0	3.641876	-0.30046	-1.45075	0.8014799	1.13274280768811	-0.886349	-1.511695	3.112392
Trial2	3	1	blindfold	clockwise	practice	Guided	1	0.5	0	3.66188	-0.30046	-1.45075	0.8014799	1.13274280768811	-0.899672	-1.604795	3.028383
Trial2	3	1	blindfold	clockwise	practice	Guided	1	0.5	0	3.68187	-0.30046	-1.45075	0.8014799	1.13274280768811	-0.837705	-1.647113	2.927308
Trial2	3	1	blindfold	clockwise	practice	Guided	1	0.5	0	3.701874	-0.30045	-1.45076	0.8014799	1.13273575260929	-0.722091	-1.693662	2.874013
Trial2	3	1	blindfold	clockwise	practice	Guided	1	0.5	0	3.721878	-0.30045	-1.45076	0.80146	1.13272166660152	-0.578609	-1.731749	2.78944
Trial2	3	1	blindfold	clockwise	practice	Guided	1	0.5	0	3.741867	-0.30042	-1.45077	0.80145	1.13269337400252	-0.295491	-1.609026	2.552694
Trial2	3	1	blindfold	clockwise	practice	Guided	1	0.5	0	3.761871	-0.30041	-1.45077	0.80143	1.13267214852433	-0.20197	-1.575172	2.555776
Trial2	3	1	blindfold	clockwise	practice	Guided	1	0.5	0	3.781876	-0.30039	-1.45077	0.8013901	1.13262976098706	-0.039727	-1.503231	2.427734
Trial2	3	1	blindfold	clockwise	practice	Guided	1	0.5	0	3.80188	-0.30033	-1.45077	0.80134	1.1325519201896	0.105209	-1.528622	2.36851
Trial2	3	1	blindfold	clockwise	practice	Guided	1	0.5	0	3.821869	-0.30025	-1.45076	0.80119	1.13238928755498	0.29907	-1.499	2.276802
Trial2	3	1	blindfold	clockwise	practice	Guided	1	0.5	0	3.841873	-0.30002	-1.45074	0.80109	1.13215599925433	0.730113	-1.427059	1.963758
Trial2	3	1	blindfold	clockwise	practice	Guided	1	0.5	0	3.861877	-0.29975	-1.45072	0.80097	1.13188026618942	0.924011	-1.401668	1.800062
Trial2	3	1	blindfold	clockwise	practice	Guided	1	0.5	0	3.881866	-0.29913	-1.4507	0.80085	1.13135740129968	1.12599	-1.278946	1.617905
Trial2	3	1	blindfold	clockwise	practice	Guided	1	0.5	0	3.901871	-0.29796	-1.45066	0.80076	1.13046751807793	1.350878	-1.278946	1.496362
Trial2	3	1	blindfold	clockwise	practice	Guided	1	0.5	0	3.921875	-0.29599	-1.45064	0.80065	1.12899977323717	1.492982	-1.249323	1.399966
Trial2	3	1	blindfold	clockwise	practice	Guided	1	0.5	0	3.941879	-0.28915	-1.45061	0.80062	1.12416641891645	1.761015	-1.262019	1.217778
Trial2	3	1	blindfold	clockwise	practice	Guided	1	0.5	0	3.961868	-0.28437	-1.45061	0.8006	1.1208017900503	1.786572	-1.185846	1.180279
Trial2	3	1	blindfold	clockwise	practice	Guided	1	0.5	0	3.981873	-0.27788	-1.4506	0.80059	1.11626234756645	1.881868	-1.207005	1.1735
Trial2	3	1	blindfold	clockwise	practice	Guided	1	0.5	0	4.001877	-0.27077	-1.45059	0.80059	1.1113193633871	1.974685	-1.130833	1.205597
Trial2	3	1	blindfold	clockwise	practice	Guided	1	0.5	0	4.021881	-0.26221	-1.45057	0.8006101	1.10541421128912	1.944412	-1.07582	1.240127
Trial2	3	1	blindfold	clockwise	practice	Guided	1	0.5	0	4.04187	-0.24102	-1.45053	0.80063	1.09092575730303	2.00512	-1.096979	1.216286
Trial2	3	1	blindfold	clockwise	practice	Guided	1	0.5	0	4.061874	-0.2287	-1.45053	0.80066	1.08261727572849	1.978197	-1.003879	1.357781
Trial2	3	1	blindfold	clockwise	practice	Guided	1	0.5	0	4.081879	-0.21475	-1.45052	0.8006999	1.07330703014821	1.946405	-1.02927	1.411275
Trial2	3	1	blindfold	clockwise	practice	Guided	1	0.5	0	4.101868	-0.20051	-1.45051	0.80072	1.06389226659902	1.933675	-1.02927	1.413014
Trial2	3	1	blindfold	clockwise	practice	Guided	1	0.5	0	4.121872	-0.18377	-1.4505	0.80073	1.05295295767299	1.86861	-0.978488	1.518929
Trial2	3	1	blindfold	clockwise	practice	Guided	1	0.5	0	4.141876	-0.14908	-1.45049	0.80074	1.03077126033479	1.772597	-1.016574	1.504496
Trial2	3	1	blindfold	clockwise	practice	Guided	1	0.5	0	4.16188	-0.13033	-1.4505	0.80075	1.01907629463496	1.750124	-0.999647	1.498701
Trial2	3	1	blindfold	clockwise	practice	Guided	1	0.5	0	4.18187	-0.1101	-1.45052	0.80077	1.00670480811354	1.773467	-1.067356	1.513768
Trial2	3	1	blindfold	clockwise	practice	Guided	1	0.5	0	4.201874	-0.089633	-1.45054	0.80078	0.994442398413962	1.640667	-1.109674	1.543875
Trial2	3	1	blindfold	clockwise	practice	Guided	1	0.5	0	4.221878	-0.06781	-1.45055	0.80079	0.981668346551741	1.566646	-1.135065	1.589681
Trial2	3	1	blindfold	clockwise	practice	Guided	1	0.5	0	4.241867	-0.023577	-1.45058	0.80079	0.95676403655162	1.573913	-1.160456	1.607469
Trial2	3	1	blindfold	clockwise	practice	Guided	1	0.5	0	4.261871	-0.00061226	-1.45059	0.80077	0.944375562608976	1.469518	-1.202774	1.571838
Trial2	3	1	blindfold	clockwise	practice	Guided	1	0.5	0	4.281876	0.022879	-1.4506	0.80076	0.93212717735477	1.416012	-1.19431	1.540137
Trial2	3	1	blindfold	clockwise	practice	Guided	1	0.5	0	4.30188	0.047568	-1.4506	0.80077	0.919743052316237	1.302997	-1.215469	1.516368
Trial2	3	1	blindfold	clockwise	practice	Guided	1	0.5	0	4.321869	0.071906	-1.4506	0.80083	0.908071127161483	1.197019	-1.19431	1.63529
Trial2	3	1	blindfold	clockwise	practice	Guided	1	0.5	0	4.341873	0.12133	-1.45059	0.80086	0.885871143488144	1.204369	-1.211237	1.718593
Trial2	3	1	blindfold	clockwise	practice	Guided	1	0.5	0	4.361877	0.1471	-1.45059	0.80089	0.875193262429969	1.206515	-1.139297	1.792508
Trial2	3	1	blindfold	clockwise	practice	Guided	1	0.5	0	4.381866	0.17305	-1.45059	0.80091	0.865074056609516	1.065088	-1.164687	1.819013
Trial2	3	1	blindfold	clockwise	practice	Guided	1	0.5	0	4.401871	0.19757	-1.45059	0.80092	0.856117258343253	0.920097	-1.236628	1.848088
Trial2	3	1	blindfold	clockwise	practice	Guided	1	0.5	0	4.421875	0.22437	-1.45059	0.80094	0.84704004503503	0.847564	-1.19431	1.855717
Trial2	3	1	blindfold	clockwise	practice	Guided	1	0.5	0	4.441879	0.2747	-1.45057	0.80096	0.832043883970533	0.955969	-1.118138	1.941372
Trial2	3	1	blindfold	clockwise	practice	Guided	1	0.5	0	4.461868	0.30056	-1.45056	0.80097	0.825426670687055	0.892178	-1.156224	1.866272
Trial2	3	1	blindfold	clockwise	practice	Guided	1	0.5	0	4.481873	0.32634	-1.45056	0.80095	0.819560050538204	0.734623	-1.130833	1.869244
Trial2	3	1	blindfold	clockwise	practice	Guided	1	0.5	0	4.501877	0.34971	-1.45055	0.8009	0.81487905219566	0.716983	-1.109674	1.82104
Trial2	3	1	blindfold	clockwise	practice	Guided	1	0.5	0	4.521881	0.37592	-1.45056	0.80084	0.810395326303297	0.715189	-1.160456	1.676478
Trial2	3	1	blindfold	clockwise	practice	Guided	1	0.5	0	4.54187	0.42497	-1.45058	0.80084	0.804347085655168	0.815498	-1.228164	1.714384
Trial2	3	1	blindfold	clockwise	practice	Guided	1	0.5	0	4.561874	0.44937	-1.4506	0.80082	0.802418879666073	0.756731	-1.266251	1.624216
Trial2	3	1	blindfold	clockwise	practice	Guided	1	0.5	0	4.581879	0.47435	-1.45063	0.8008	0.801210710740496	0.664753	-1.291641	1.573126
Trial2	3	1	blindfold	clockwise	practice	Guided	1	0.5	0	4.601868	0.49763	-1.45063	0.80078	0.800783505437484	0.699485	-1.228164	1.58437
Trial2	3	1	blindfold	clockwise	practice	Guided	1	0.5	0	4.621872	0.52284	-1.45063	0.80077	0.801095644952371	0.716556	-1.262019	1.598707
Trial2	3	1	blindfold	clockwise	practice	Guided	1	0.5	0	4.641876	0.56985	-1.45059	0.80076	0.803800749479995	0.714993	-1.164687	1.491566
Trial2	3	1	blindfold	clockwise	practice	Guided	1	0.5	0	4.66188	0.59305	-1.45058	0.80077	0.806158093366198	0.566493	-1.139297	1.507695
Trial2	3	1	blindfold	clockwise	practice	Guided	1	0.5	0	4.68187	0.61663	-1.45058	0.80078	0.809228748082631	0.631647	-1.096979	1.548902
Trial2	3	1	blindfold	clockwise	practice	Guided	1	0.5	0	4.701874	0.63922	-1.45058	0.80079	0.81280179372245	0.626573	-1.168919	1.607203
Trial2	3	1	blindfold	clockwise	practice	Guided	1	0.5	0	4.721878	0.66219	-1.45059	0.80083	0.817088919325803	0.680736	-1.211237	1.698871
Trial2	3	1	blindfold	clockwise	practice	Guided	1	0.5	0	4.741867	0.70612	-1.45058	0.80082	0.826920867718962	0.623241	-1.139297	1.647192
Trial2	3	1	blindfold	clockwise	practice	Guided	1	0.5	0	4.761871	0.72767	-1.45058	0.80082	0.832554063896182	0.478393	-1.135065	1.599888
Trial2	3	1	blindfold	clockwise	practice	Guided	1	0.5	0	4.781876	0.74884	-1.45059	0.80085	0.83861916829666	0.474051	-1.190078	1.704745
Trial2	3	1	blindfold	clockwise	practice	Guided	1	0.5	0	4.80188	0.77026	-1.4506	0.80087	0.845241531198166	0.456302	-1.295873	1.734608
Trial2	3	1	blindfold	clockwise	practice	Guided	1	0.5	0	4.821869	0.79066	-1.45063	0.8009	0.852011755355106	0.530888	-1.262019	1.753517
Trial2	3	1	blindfold	clockwise	practice	Guided	1	0.5	0	4.841873	0.83107	-1.45066	0.80091	0.866639585149203	0.481129	-1.367814	1.824355
Trial2	3	1	blindfold	clockwise	practice	Guided	1	0.5	0	4.861877	0.84986	-1.45069	0.8009	0.873981012528665	0.489381	-1.325496	1.738358
Trial2	3	1	blindfold	clockwise	practice	Guided	1	0.5	0	4.881866	0.87002	-1.45069	0.80091	0.882253730949251	0.528617	-1.363582	1.850895
Trial2	3	1	blindfold	clockwise	practice	Guided	1	0.5	0	4.901871	0.88814	-1.45069	0.80094	0.890032344075837	0.612012	-1.410132	1.814921
Trial2	3	1	blindfold	clockwise	practice	Guided	1	0.5	0	4.921875	0.90714	-1.45069	0.80104	0.898570011011287	0.695321	-1.274714	1.958559
Trial2	3	1	blindfold	clockwise	practice	Guided	1	0.5	0	4.941879	0.94392	-1.4507	0.80105	0.915830822328283	0.719991	-1.372046	2.082936
Trial2	3	1	blindfold	clockwise	practice	Guided	1	0.5	0	4.961868	0.96174	-1.4507	0.80104	0.924591214996658	0.686936	-1.431291	2.041598
Trial2	3	1	blindfold	clockwise	practice	Guided	1	0.5	0	4.981873	0.97988	-1.4507	0.80104	0.933782586861637	0.556395	-1.401668	2.059082
Trial2	3	1	blindfold	clockwise	practice	Guided	1	0.5	0	5.001877	0.99674	-1.45069	0.80104	0.942558052787006	0.638878	-1.321264	2.069454
Trial2	3	1	blindfold	clockwise	practice	Guided	1	0.5	0	5.021881	1.01441	-1.45068	0.80103	0.951980457891773	0.667035	-1.384741	2.069779
Trial2	3	1	blindfold	clockwise	practice	Guided	1	0.5	0	5.04187	1.04856	-1.45069	0.80103	0.970859013355228	0.642555	-1.401668	2.045651
Trial2	3	1	blindfold	clockwise	practice	Guided	1	0.5	0	5.061874	1.06554	-1.4507	0.80104	0.980561394498331	0.590195	-1.456682	2.121296
Trial2	3	1	blindfold	clockwise	practice	Guided	1	0.5	0	5.081879	1.08131	-1.45071	0.80106	0.989756746389149	0.6242	-1.376277	2.14268
Trial2	3	1	blindfold	clockwise	practice	Guided	1	0.5	0	5.101868	1.09735	-1.45069	0.80109	0.999285852744592	0.609982	-1.410132	2.199601
Trial2	3	1	blindfold	clockwise	practice	Guided	1	0.5	0	5.121872	1.11366	-1.45069	0.80112	1.00914413810386	0.700945	-1.388973	2.231233
Trial2	3	1	blindfold	clockwise	practice	Guided	1	0.5	0	5.141876	1.14486	-1.45066	0.80113	1.02842293295201	0.830011	-1.333959	2.240783
Trial2	3	1	blindfold	clockwise	practice	Guided	1	0.5	0	5.16188	1.16085	-1.45066	0.80114	1.03853170496736	0.837043	-1.333959	2.298325
Trial2	3	1	blindfold	clockwise	practice	Guided	1	0.5	0	5.18187	1.17634	-1.45065	0.80115	1.04846413349538	0.815927	-1.283178	2.288588
Trial2	3	1	blindfold	clockwise	practice	Guided	1	0.5	0	5.201874	1.19183	-1.45065	0.80115	1.05852250958655	0.889109	-1.350887	2.265966
Trial2	3	1	blindfold	clockwise	practice	Guided	1	0.5	0	5.221878	1.20782	-1.45066	0.80114	1.06903440099759	1.043854	-1.329728	2.272291
Trial2	3	1	blindfold	clockwise	practice	Guided	1	0.5	0	5.241867	1.23931	-1.45064	0.80114	1.09013973002932	1.120836	-1.3128	2.277643
Trial2	3	1	blindfold	clockwise	practice	Guided	1	0.5	0	5.261871	1.25586	-1.45062	0.80112	1.10141626963593	1.074627	-1.109674	2.192887
Trial2	3	1	blindfold	clockwise	practice	Guided	1	0.5	0	5.281876	1.27216	-1.45059	0.80108	1.11263655866826	1.118002	-1.160456	2.134481
Trial2	3	1	blindfold	clockwise	practice	Guided	1	0.5	0	5.30188	1.28971	-1.4506	0.80107	1.12487997886562	1.061064	-1.228164	2.094825
Trial2	3	1	blindfold	clockwise	practice	Guided	1	0.5	0	5.321869	1.30421	-1.45061	0.8011	1.13512769099128	1.183246	-1.118138	1.955384
Trial2	3	1	blindfold	clockwise	practice	Guided	1	0.5	0	5.341873	1.30313	-1.45066	0.80117	1.13441218694579	4.003366	-1.397436	2.923603
Trial2	3	1	blindfold	clockwise	practice	Guided	1	0.5	0	5.361877	1.30218	-1.45062	0.80116	1.13373283701276	2.511668	-0.906548	2.261506
Trial2	3	1	blindfold	clockwise	practice	Guided	1	0.5	0	5.381866	1.30149	-1.45064	0.80097	1.13311041117303	0.860709	-1.609026	1.795737
Trial2	3	1	blindfold	clockwise	practice	Guided	1	0.5	0	5.401871	1.30079	-1.45063	0.80077	1.13247397631236	0.201067	-0.711885	1.298752
Trial2	3	1	blindfold	clockwise	practice	Guided	1	0.5	0	5.421875	1.30041	-1.45048	0.8009	1.13229722319471	0.956463	-0.944634	1.417924
Trial2	3	1	blindfold	clockwise	practice	Guided	1	0.5	0	5.441879	1.30068	-1.4505	0.80113	1.13265078479314	2.198764	-1.033502	2.832757
Trial2	3	1	blindfold	clockwise	practice	Guided	1	0.5	0	5.461868	1.30083	-1.45053	0.8012	1.13280620790976	1.796338	-1.477841	2.819356
Trial2	3	1	blindfold	clockwise	practice	Guided	1	0.5	0	5.481873	1.30082	-1.45059	0.80122	1.13281337795901	1.018389	-1.558245	2.790352
Trial2	3	1	blindfold	clockwise	practice	Guided	1	0.5	0	5.501877	1.30073	-1.45061	0.80121	1.1327427132444	0.65521	-1.346655	2.470001
Trial2	3	1	blindfold	clockwise	practice	Guided	1	0.5	0	5.521881	1.30065	-1.45062	0.80121	1.13268608627481	0.925227	-1.469377	2.220669
Trial2	3	1	blindfold	clockwise	practice	Guided	1	0.5	0	5.54187	1.30066	-1.45062	0.80122	1.13270037398191	1.678387	-1.295873	2.715626
Trial2	3	1	blindfold	clockwise	practice	Guided	1	0.5	0	5.561874	1.30066	-1.45063	0.80123	1.13270745714888	1.473121	-1.554013	2.76892
Trial2	3	1	blindfold	clockwise	practice	Guided	1	0.5	0	5.581879	1.30066	-1.45064	0.80123	1.13270745714888	1.197087	-1.431291	2.582038
Trial2	3	1	blindfold	clockwise	practice	Guided	1	0.5	0	5.601868	1.30066	-1.45064	0.80122	1.13270037398191	1.131463	-1.541318	2.373666
Trial2	3	1	blindfold	clockwise	practice	Guided	1	0.5	0	5.621872	1.30066	-1.45065	0.80119	1.13267916690718	1.25677	-1.499	2.134551
Trial2	3	1	blindfold	clockwise	practice	Guided	1	0.5	0	5.641876	1.30066	-1.45066	0.80108	1.1326013407627	1.468338	-1.668272	1.672751
Trial2	3	1	blindfold	clockwise	practice	Guided	1	0.5	0	5.66188	1.30067	-1.45069	0.80089	1.13247398690794	1.298106	-1.642881	1.185178
Trial2	3	1	blindfold	clockwise	practice	Guided	1	0.5	0	5.68187	1.30066	-1.45072	0.80064	1.13229017390655	1.222304	-1.647113	0.752006
Trial2	3	1	blindfold	clockwise	practice	Guided	1	0.5	0	5.701874	1.30064	-1.45076	0.80042	1.13212037485227	1.179349	-1.731749	0.247976
Trial2	3	1	blindfold	clockwise	practice	Guided	1	0.5	0	5.721878	1.30063	-1.4508	0.79981	1.13168210117918	1.206141	-1.642881	-0.207667
Trial2	3	1	blindfold	clockwise	practice	Guided	1	0.5	0	5.741867	1.30064	-1.45087	0.79889	1.13103917362589	1.272056	-1.926411	-1.255593
Trial2	3	1	blindfold	clockwise	practice	Guided	1	0.5	0	5.761871	1.30064	-1.45093	0.79705	1.12974027548555	1.247413	-1.824848	-1.715493
Trial2	3	1	blindfold	clockwise	practice	Guided	1	0.5	0	5.781876	1.30062	-1.45092	0.79388	1.12749179684324	1.151752	-1.778298	-1.961982
Trial2	3	1	blindfold	clockwise	practice	Guided	1	0.5	0	5.80188	1.30058	-1.45089	0.78918	1.1241590243739	1.151294	-1.78253	-2.380964
Trial2	3	1	blindfold	clockwise	practice	Guided	1	0.5	0	5.821869	1.30057	-1.45089	0.7736	1.11326963278902	1.13906	-1.841775	-2.791832
Trial2	3	1	blindfold	clockwise	practice	Guided	1	0.5	0	5.841873	1.30055	-1.45097	0.76283	1.10579831557607	0.995559	-2.049134	-3.05546
Trial2	3	1	blindfold	clockwise	practice	Guided	1	0.5	0	5.861877	1.30052	-1.451	0.75009	1.09702652298913	1.011338	-1.799457	-2.996507
Trial2	3	1	blindfold	clockwise	practice	Guided	1	0.5	0	5.881866	1.3005	-1.45096	0.73544	1.08704752578817	0.918018	-1.998352	-2.98053
Trial2	3	1	blindfold	clockwise	practice	Guided	1	0.5	0	5.901871	1.30048	-1.45097	0.71851	1.07565101213699	0.877123	-1.871398	-2.877424
Trial2	3	1	blindfold	clockwise	practice	Guided	1	0.5	0	5.921875	1.30046	-1.45092	0.68043	1.05058134349666	0.823813	-1.706358	-2.520871
Trial2	3	1	blindfold	clockwise	practice	Guided	1	0.5	0	5.941879	1.30042	-1.45088	0.65969	1.03723820644352	0.803961	-1.672503	-2.325099
Trial2	3	1	blindfold	clockwise	practice	Guided	1	0.5	0	5.961868	1.30041	-1.45086	0.63788	1.02349747090151	0.651062	-1.71059	-2.153416
Trial2	3	1	blindfold	clockwise	practice	Guided	1	0.5	0	5.981873	1.30039	-1.45085	0.61494	1.00934401900705	0.965993	-1.545549	-2.151407
Trial2	3	1	blindfold	clockwise	practice	Guided	1	0.5	0	6.001877	1.30042	-1.45083	0.59006	0.994405877029457	1.112658	-1.807921	-2.26453
Trial2	3	1	blindfold	clockwise	practice	Guided	1	0.5	0	6.021881	1.30047	-1.45087	0.53838	0.964678741652246	1.192225	-1.609026	-2.356251
Trial2	3	1	blindfold	clockwise	practice	Guided	1	0.5	0	6.04187	1.30052	-1.45087	0.51035	0.949362570743675	1.118609	-1.676735	-1.995332
Trial2	3	1	blindfold	clockwise	practice	Guided	1	0.5	0	6.061874	1.30052	-1.45083	0.48124	0.934036466772231	0.916868	-1.537086	-2.330677
Trial2	3	1	blindfold	clockwise	practice	Guided	1	0.5	0	6.081879	1.3005	-1.45084	0.45204	0.919315210470869	0.805003	-1.714821	-2.053116
Trial2	3	1	blindfold	clockwise	practice	Guided	1	0.5	0	6.101868	1.30048	-1.45087	0.4222	0.904997938929243	0.960484	-1.499	-1.856422
Trial2	3	1	blindfold	clockwise	practice	Guided	1	0.5	0	6.121872	1.30045	-1.4508	0.36123	0.878184077837744	0.843411	-1.355118	-1.606182
Trial2	3	1	blindfold	clockwise	practice	Guided	1	0.5	0	6.141876	1.30042	-1.4508	0.32919	0.865469997342756	0.884192	-1.397436	-1.51981
Trial2	3	1	blindfold	clockwise	practice	Guided	1	0.5	0	6.16188	1.3004	-1.45073	0.29798	0.854068064515016	0.861033	-1.211237	-0.952763
Trial2	3	1	blindfold	clockwise	practice	Guided	1	0.5	0	6.18187	1.30037	-1.45066	0.26474	0.843018018677178	0.89713	-1.304337	-1.079882
Trial2	3	1	blindfold	clockwise	practice	Guided	1	0.5	0	6.201874	1.30036	-1.45069	0.23325	0.833655583197988	0.760037	-1.376277	-1.267823
Trial2	3	1	blindfold	clockwise	practice	Guided	1	0.5	0	6.221878	1.30037	-1.45069	0.17059	0.818347755631643	0.67041	-1.041965	-0.876467
Trial2	3	1	blindfold	clockwise	practice	Guided	1	0.5	0	6.241867	1.30038	-1.45063	0.13945	0.812437340963188	0.692646	-1.558245	-0.811924
Trial2	3	1	blindfold	clockwise	practice	Guided	1	0.5	0	6.261871	1.30038	-1.45067	0.10764	0.807585599212696	0.704649	-1.02927	-0.714496
Trial2	3	1	blindfold	clockwise	practice	Guided	1	0.5	0	6.281876	1.30037	-1.45061	0.078041	0.80416571651782	0.602681	-1.10121	-0.590206
Trial2	3	1	blindfold	clockwise	practice	Guided	1	0.5	0	6.30188	1.30036	-1.45062	0.046778	0.801725797224269	0.700588	-1.494768	-0.764227
Trial2	3	1	blindfold	clockwise	practice	Guided	1	0.5	0	6.321869	1.30038	-1.45069	-0.012594	0.800479068864858	0.809617	-1.19431	-0.732388
Trial2	3	1	blindfold	clockwise	practice	Guided	1	0.5	0	6.341873	1.30039	-1.45058	-0.042219	0.801502716203205	0.740256	-1.181615	-0.358937
Trial2	3	1	blindfold	clockwise	practice	Guided	1	0.5	0	6.361877	1.30038	-1.45063	-0.070526	0.803481205138079	0.772427	-1.384741	-0.491154
Trial2	3	1	blindfold	clockwise	practice	Guided	1	0.5	0	6.381866	1.30039	-1.45064	-0.099034	0.806493579772225	0.791349	-1.109674	-0.25839
Trial2	3	1	blindfold	clockwise	practice	Guided	1	0.5	0	6.401871	1.30038	-1.45058	-0.12584	0.810212215886687	0.75911	-0.923475	0.05425
Trial2	3	1	blindfold	clockwise	practice	Guided	1	0.5	0	6.421875	1.30036	-1.45053	-0.17829	0.819977679416376	0.619988	-1.088515	-0.045037
Trial2	3	1	blindfold	clockwise	practice	Guided	1	0.5	0	6.441879	1.30036	-1.45056	-0.20299	0.825700319051584	0.748566	-1.202774	0.123803
Trial2	3	1	blindfold	clockwise	practice	Guided	1	0.5	0	6.461868	1.30037	-1.45054	-0.22754	0.832085664931653	0.869661	-0.906548	0.144164
Trial2	3	1	blindfold	clockwise	practice	Guided	1	0.5	0	6.481873	1.30037	-1.45051	-0.2508	0.838744736763978	0.644814	-1.168919	-0.270748
Trial2	3	1	blindfold	clockwise	practice	Guided	1	0.5	0	6.501877	1.30038	-1.45058	-0.27366	0.845871106439443	0.797523	-1.092747	-0.528997
Trial2	3	1	blindfold	clockwise	practice	Guided	1	0.5	0	6.521881	1.3004	-1.45059	-0.31762	0.861117100141526	0.828329	-1.173151	-0.220555
Trial2	3	1	blindfold	clockwise	practice	Guided	1	0.5	0	6.54187	1.30041	-1.45053	-0.33958	0.869465810590929	0.932008	-1.190078	-0.433475
Trial2	3	1	blindfold	clockwise	practice	Guided	1	0.5	0	6.561874	1.30042	-1.45056	-0.36139	0.878222624404053	0.915556	-1.257787	-0.713851
Trial2	3	1	blindfold	clockwise	practice	Guided	1	0.5	0	6.581879	1.30043	-1.45059	-0.38236	0.887066759339319	0.831482	-1.139297	-0.558764
Trial2	3	1	blindfold	clockwise	practice	Guided	1	0.5	0	6.601868	1.30043	-1.45056	-0.40287	0.896098497079129	0.799797	-1.071588	-0.107888
Trial2	3	1	blindfold	clockwise	practice	Guided	1	0.5	0	6.621872	1.3004	-1.45051	-0.44297	0.914801940970637	0.734814	-0.876925	-0.363252
Trial2	3	1	blindfold	clockwise	practice	Guided	1	0.5	0	6.641876	1.30036	-1.45051	-0.46352	0.924892887911291	0.711675	-1.080051	-0.787409
Trial2	3	1	blindfold	clockwise	practice	Guided	1	0.5	0	6.66188	1.30035	-1.45052	-0.48335	0.934979825806816	0.643752	-0.948866	-0.55967
Trial2	3	1	blindfold	clockwise	practice	Guided	1	0.5	0	6.68187	1.30033	-1.45049	-0.50344	0.945505173805996	0.581929	-0.940402	-0.311036
Trial2	3	1	blindfold	clockwise	practice	Guided	1	0.5	0	6.701874	1.30033	-1.45048	-0.52328	0.956216587150269	0.75928	-0.838839	-0.407634
Trial2	3	1	blindfold	clockwise	practice	Guided	1	0.5	0	6.721878	1.30033	-1.45045	-0.56138	0.977586678572119	0.728811	-0.98272	-0.754938
Trial2	3	1	blindfold	clockwise	practice	Guided	1	0.5	0	6.741867	1.30035	-1.45052	-0.58075	0.988853170565727	0.628424	-0.953097	-0.689172
Trial2	3	1	blindfold	clockwise	practice	Guided	1	0.5	0	6.761871	1.30035	-1.45049	-0.60047	1.00056197828789	0.722619	-0.927707	-0.426707
Trial2	3	1	blindfold	clockwise	practice	Guided	1	0.5	0	6.781876	1.30033	-1.45048	-0.61937	1.01200165718539	0.494047	-0.838839	-0.330919
Trial2	3	1	blindfold	clockwise	practice	Guided	1	0.5	0	6.80188	1.30031	-1.45043	-0.63888	1.02404286727651	0.645475	-0.910779	-0.673592
Trial2	3	1	blindfold	clockwise	practice	Guided	1	0.5	0	6.821869	1.30031	-1.45045	-0.67757	1.04861684473826	0.638884	-1.084283	-0.752774
Trial2	3	1	blindfold	clockwise	practice	Guided	1	0.5	0	6.841873	1.30033	-1.45046	-0.69652	1.06097513982409	0.660955	-0.876925	-0.494661
Trial2	3	1	blindfold	clockwise	practice	Guided	1	0.5	0	6.861877	1.30033	-1.45044	-0.71527	1.07337753180632	0.609717	-0.851534	-0.410052
Trial2	3	1	blindfold	clockwise	practice	Guided	1	0.5	0	6.881866	1.30033	-1.45044	-0.73411	1.08602286636437	0.757357	-0.834607	-0.774008
Trial2	3	1	blindfold	clockwise	practice	Guided	1	0.5	0	6.901871	1.30035	-1.45045	-0.75376	1.09941536804063	0.77936	-0.978488	-0.890748
Trial2	3	1	blindfold	clockwise	practice	Guided	1	0.5	0	6.921875	1.30036	-1.45049	-0.79255	1.12637095309365	0.716836	-0.834607	-0.860003
Trial2	3	1	blindfold	clockwise	practice	Guided	1	0.5	0	6.941879	1.3003	-1.45038	-0.80605	1.13586834220152	0.477373	-0.707653	-0.144017
Trial2	3	1	blindfold	clockwise	practice	Guided	1	0.5	0	6.961868	1.30029	-1.45036	-0.80507	1.13516591229041	0.804565	-0.690713	-1.485812
Trial2	3	1	blindfold	clockwise	practice	Guided	1	0.5	0	6.981873	1.30031	-1.45034	-0.8024501	1.13332352898208	0.917379	-2.73467	-1.645037
Trial2	3	1	blindfold	clockwise	practice	Guided	1	0.5	0	7.001877	1.30031	-1.45081	-0.80154	1.13267935456276	0.809416	-2.324185	-2.070618
Trial2	3	1	blindfold	clockwise	practice	Guided	1	0.5	0	7.021881	1.30031	-1.4509	-0.80126	1.13248121396881	1.097458	-0.504504	-2.562688
Trial2	3	1	blindfold	clockwise	practice	Guided	1	0.5	0	7.04187	1.30041	-1.45077	-0.80121	1.13251655938282	1.364288	-2.32841	-2.020426
Trial2	3	1	blindfold	clockwise	practice	Guided	1	0.5	0	7.061874	1.30047	-1.45089	-0.80115	1.13251635161265	1.304602	-1.118115	-2.113703
Trial2	3	1	blindfold	clockwise	practice	Guided	1	0.5	0	7.081879	1.30051	-1.45076	-0.801	1.13243866801169	1.186093	-0.931916	-1.515183
Trial2	3	1	blindfold	clockwise	practice	Guided	1	0.5	0	7.101868	1.30051	-1.45071	-0.80091	1.1323750085908	0.764999	-1.956012	-1.230295
Trial2	3	1	blindfold	clockwise	practice	Guided	1	0.5	0	7.121872	1.30046	-1.45079	-0.80082	1.13227595679899	0.33174	-1.48205	-1.623421
Trial2	3	1	blindfold	clockwise	practice	Guided	1	0.5	0	7.141876	1.3003	-1.45056	-0.80074	1.13210637199302	0.202891	-1.240837	-1.15259
Trial2	3	1	blindfold	clockwise	practice	Guided	1	0.5	0	7.16188	1.30025	-1.45061	-0.80073	1.13206389610751	0.40026	-1.460891	-1.170836
Trial2	3	1	blindfold	clockwise	practice	Guided	1	0.5	0	7.18187	1.30025	-1.45062	-0.8006999	1.13204264792813	0.591025	-0.830353	-1.177421
Trial2	3	1	blindfold	clockwise	practice	Guided	1	0.5	0	7.201874	1.30025	-1.45056	-0.80066	1.13201440195726	0.613495	-1.071565	-0.957693
Trial2	3	1	blindfold	clockwise	practice	Guided	1	0.5	0	7.221878	1.30026	-1.45059	-0.80066	1.13202139656388	0.535087	-1.592077	-1.08903
Trial2	3	1	blindfold	clockwise	practice	Guided	1	0.5	0	7.241867	1.30026	-1.45064	-0.80066	1.13202139656388	0.303211	-1.211215	-1.409144
Trial2	3	1	blindfold	clockwise	practice	Guided	1	0.5	0	7.261871	1.30025	-1.45065	-0.80067	1.13202148446293	0.13263	-1.659786	-1.463322
Trial2	3	1	blindfold	clockwise	practice	Guided	1	0.5	0	7.281876	1.30023	-1.4507	-0.80069	1.13202145008826	0.106917	-1.537063	-1.653786
Trial2	3	1	blindfold	clockwise	practice	Guided	1	0.5	0	7.30188	1.30022	-1.45071	-0.80072	1.13203557776051	0.019765	-1.291619	-1.773587
Trial2	3	1	blindfold	clockwise	practice	Guided	1	0.5	0	7.321869	1.30019	-1.4507	-0.80081	1.13207800717804	-0.201216	-1.524368	-1.811555
Trial2	3	1	blindfold	clockwise	practice	Guided	1	0.5	0	7.341873	1.30004	-1.45073	-0.80085	1.13200034840726	-0.754935	-1.261996	-1.833915
Trial2	3	1	blindfold	clockwise	practice	Guided	1	0.5	0	7.361877	1.29975	-1.45068	-0.80085	1.13179546847534	-1.105937	-1.333937	-1.700132
Trial2	3	1	blindfold	clockwise	practice	Guided	1	0.5	0	7.381866	1.29898	-1.45069	-0.80089	1.13127975069568	-1.351466	-1.524368	-1.749188
Trial2	3	1	blindfold	clockwise	practice	Guided	1	0.5	0	7.401871	1.29747	-1.45071	-0.80093	1.13024216672459	-1.434285	-1.257765	-1.916474
Trial2	3	1	blindfold	clockwise	practice	Guided	1	0.5	0	7.421875	1.29523	-1.45065	-0.80093	1.128662668472	-1.443545	-1.130811	-1.879474
Trial2	3	1	blindfold	clockwise	practice	Guided	1	0.5	0	7.441879	1.28819	-1.45061	-0.80095	1.12372789195016	-1.404855	-1.194288	-1.934641
Trial2	3	1	blindfold	clockwise	practice	Guided	1	0.5	0	7.461868	1.28342	-1.45058	-0.80095	1.12038739669987	-1.449531	-1.054638	-1.928913
Trial2	3	1	blindfold	clockwise	practice	Guided	1	0.5	0	7.481873	1.27799	-1.45055	-0.80093	1.11658291522802	-1.569732	-1.181592	-1.850676
Trial2	3	1	blindfold	clockwise	practice	Guided	1	0.5	0	7.501877	1.2717	-1.45058	-0.80092	1.11220214250197	-1.681442	-1.211215	-1.813688
Trial2	3	1	blindfold	clockwise	practice	Guided	1	0.5	0	7.521881	1.26449	-1.45059	-0.80092	1.10721173886115	-1.703377	-1.096956	-1.867107
Trial2	3	1	blindfold	clockwise	practice	Guided	1	0.5	0	7.54187	1.2471	-1.45058	-0.8009	1.09526215370446	-1.752763	-1.219678	-1.831822
Trial2	3	1	blindfold	clockwise	practice	Guided	1	0.5	0	7.561874	1.23696	-1.45059	-0.80087	1.08834861311764	-1.721086	-1.096956	-1.758358
Trial2	3	1	blindfold	clockwise	practice	Guided	1	0.5	0	7.581879	1.2252	-1.45055	-0.80084	1.08039793027211	-1.654978	-1.071565	-1.661322
Trial2	3	1	blindfold	clockwise	practice	Guided	1	0.5	0	7.601868	1.21355	-1.45053	-0.80082	1.07259788511896	-1.657523	-1.088493	-1.625545
Trial2	3	1	blindfold	clockwise	practice	Guided	1	0.5	0	7.621872	1.2003	-1.45054	-0.80084	1.06384434832694	-1.618067	-1.054638	-1.656125
Trial2	3	1	blindfold	clockwise	practice	Guided	1	0.5	0	7.641876	1.17115	-1.45053	-0.80082	1.0448707777727	-1.620476	-1.092724	-1.626787
Trial2	3	1	blindfold	clockwise	practice	Guided	1	0.5	0	7.66188	1.1562	-1.45054	-0.80082	1.03533142932846	-1.60057	-1.088493	-1.610504
Trial2	3	1	blindfold	clockwise	practice	Guided	1	0.5	0	7.68187	1.13998	-1.45054	-0.80082	1.02512787550029	-1.51404	-1.092724	-1.660294
Trial2	3	1	blindfold	clockwise	practice	Guided	1	0.5	0	7.701874	1.12245	-1.45055	-0.80081	1.01426851390937	-1.557859	-1.139274	-1.650075
Trial2	3	1	blindfold	clockwise	practice	Guided	1	0.5	0	7.721878	1.10533	-1.45057	-0.80081	1.00385308707531	-1.428285	-1.156201	-1.598919
Trial2	3	1	blindfold	clockwise	practice	Guided	1	0.5	0	7.741867	1.06737	-1.45058	-0.80081	0.981430285282265	-1.305882	-1.215447	-1.609037
Trial2	3	1	blindfold	clockwise	practice	Guided	1	0.5	0	7.761871	1.04829	-1.45061	-0.8008	0.970516677098637	-1.334458	-1.266228	-1.587655
Trial2	3	1	blindfold	clockwise	practice	Guided	1	0.5	0	7.781876	1.02882	-1.45063	-0.80081	0.959659968734625	-1.294435	-1.287387	-1.624276
Trial2	3	1	blindfold	clockwise	practice	Guided	1	0.5	0	7.80188	1.009	-1.45065	-0.80082	0.948890786810891	-1.253588	-1.350864	-1.639526
Trial2	3	1	blindfold	clockwise	practice	Guided	1	0.5	0	7.821869	0.98825	-1.45066	-0.80081	0.937915082740157	-1.136888	-1.295851	-1.618465
Trial2	3	1	blindfold	clockwise	practice	Guided	1	0.5	0	7.841873	0.94729	-1.45064	-0.8008	0.917250798764202	-0.989628	-1.31701	-1.572966
Trial2	3	1	blindfold	clockwise	practice	Guided	1	0.5	0	7.861877	0.92533	-1.45065	-0.80079	0.906735982691655	-0.986683	-1.342401	-1.564567
Trial2	3	1	blindfold	clockwise	practice	Guided	1	0.5	0	7.881866	0.9045399	-1.45065	-0.8008	0.897180720955883	-0.967066	-1.245069	-1.618128
Trial2	3	1	blindfold	clockwise	practice	Guided	1	0.5	0	7.901871	0.88431	-1.45064	-0.80081	0.888251543608206	-0.953952	-1.27046	-1.621457
Trial2	3	1	blindfold	clockwise	practice	Guided	1	0.5	0	7.921875	0.86277	-1.45065	-0.8008	0.879137514209413	-0.857583	-1.350864	-1.644309
Trial2	3	1	blindfold	clockwise	practice	Guided	1	0.5	0	7.941879	0.82104	-1.45064	-0.80078	0.862737081056513	-0.792539	-1.291619	-1.553434
Trial2	3	1	blindfold	clockwise	practice	Guided	1	0.5	0	7.961868	0.79968	-1.45065	-0.80077	0.855009162281456	-0.763861	-1.350864	-1.508781
Trial2	3	1	blindfold	clockwise	practice	Guided	1	0.5	0	7.981873	0.77906	-1.45066	-0.80076	0.847992402011278	-0.728604	-1.291619	-1.519077
Trial2	3	1	blindfold	clockwise	practice	Guided	1	0.5	0	8.001877	0.75733	-1.45064	-0.80076	0.841091764284501	-0.756574	-1.22391	-1.498105
Trial2	3	1	blindfold	clockwise	practice	Guided	1	0.5	0	8.021881	0.73757	-1.45062	-0.80077	0.835267662203429	-0.681851	-1.295851	-1.55279
Trial2	3	1	blindfold	clockwise	practice	Guided	1	0.5	0	8.04187	0.69725	-1.45064	-0.80075	0.824686701649536	-0.621057	-1.266228	-1.489259
Trial2	3	1	blindfold	clockwise	practice	Guided	1	0.5	0	8.061874	0.6768	-1.45064	-0.80073	0.820016317731234	-0.634049	-1.278924	-1.398972
Trial2	3	1	blindfold	clockwise	practice	Guided	1	0.5	0	8.081879	0.6571699	-1.45065	-0.80071	0.81598954006132	-0.580448	-1.312778	-1.440615
Trial2	3	1	blindfold	clockwise	practice	Guided	1	0.5	0	8.101868	0.63722	-1.45065	-0.80071	0.812382837909097	-0.523628	-1.308546	-1.418677
Trial2	3	1	blindfold	clockwise	practice	Guided	1	0.5	0	8.121872	0.61815	-1.45066	-0.80069	0.80936017326287	-0.520504	-1.384719	-1.416473
Trial2	3	1	blindfold	clockwise	practice	Guided	1	0.5	0	8.141876	0.5809	-1.4507	-0.8006999	0.80477650371262	-0.493428	-1.431268	-1.423453
Trial2	3	1	blindfold	clockwise	practice	Guided	1	0.5	0	8.16188	0.56222	-1.45071	-0.80072	0.803133741185956	-0.535902	-1.473586	-1.416745
Trial2	3	1	blindfold	clockwise	practice	Guided	1	0.5	0	8.18187	0.54386	-1.45073	-0.80072	0.801920308913241	-0.472809	-1.490514	-1.401618
Trial2	3	1	blindfold	clockwise	practice	Guided	1	0.5	0	8.201874	0.52637	-1.45073	-0.80071	0.801144129583822	-0.495758	-1.414341	-1.36794
Trial2	3	1	blindfold	clockwise	practice	Guided	1	0.5	0	8.221878	0.5097	-1.45072	-0.80066	0.800718769773929	-0.531174	-1.359328	-1.448823
Trial2	3	1	blindfold	clockwise	practice	Guided	1	0.5	0	8.241867	0.47566	-1.45069	-0.80064	0.801009877936523	-0.524636	-1.329705	-1.272299
Trial2	3	1	blindfold	clockwise	practice	Free	1	0.5	0	0	0.44801	-1.45029	-0.80015	0.801837291324661	-0.871014	-0.560018	-0.286374
Trial2	3	1	blindfold	clockwise	practice	Free	1	0.5	0	0.01425171	0.44725	-1.45027	-0.80013	0.801866942789694	-0.979952	-0.54309	-0.242494
Trial2	3	1	blindfold	clockwise	practice	Free	1	0.5	0	0.03424072	0.44634	-1.45026	-0.80022	0.802017122536278	-1.114842	-0.492297	-0.255391
Trial2	3	1	blindfold	clockwise	practice	Free	1	0.5	0	0.054245	0.445	-1.45024	-0.80109	0.80297583536939	-1.134088	-0.382151	-0.286006
Trial2	3	1	blindfold	clockwise	practice	Free	1	0.5	0	0.07424927	0.43955	-1.45021	-0.80187	0.804145312100428	-1.120357	-0.45808	-0.305042
Trial2	3	1	blindfold	clockwise	practice	Free	1	0.5	0	0.09425354	0.4356	-1.45022	-0.80315	0.805727796351036	-1.076377	-0.462188	-0.398907
Trial2	3	1	blindfold	clockwise	practice	Free	1	0.5	0	0.1142426	0.4299	-1.45024	-0.80435	0.807398887531246	-1.163609	-0.52983	-0.365101
Trial2	3	1	blindfold	clockwise	practice	Free	1	0.5	0	0.1342468	0.42491	-1.45025	-0.80608	0.809569974118632	-1.240262	-0.4409	-0.43233
Trial2	3	1	blindfold	clockwise	practice	Free	1	0.5	0	0.1542511	0.4182	-1.45024	-0.81037	0.814488012856328	-1.275144	-0.483088	-0.492366
Trial2	3	1	blindfold	clockwise	practice	Free	1	0.5	0	0.1742401	0.40301	-1.45023	-0.81316	0.818923838358011	-1.163554	-0.453222	-0.461723
Trial2	3	1	blindfold	clockwise	practice	Free	1	0.5	0	0.1942444	0.39367	-1.45021	-0.81624	0.823136575764719	-1.125822	-0.393864	-0.389386
Trial2	3	1	blindfold	clockwise	practice	Free	1	0.5	0	0.2142487	0.38382	-1.4502	-0.81936	0.827555817909335	-1.163749	-0.368368	-0.325998
Trial2	3	1	blindfold	clockwise	practice	Free	1	0.5	0	0.2342529	0.37319	-1.45019	-0.82294	0.832652990451232	-1.214933	-0.368262	-0.407197
Trial2	3	1	blindfold	clockwise	practice	Free	1	0.5	0	0.2542419	0.36175	-1.45019	-0.83055	0.841977606006252	-1.289045	-0.372386	-0.378915
Trial2	3	1	blindfold	clockwise	practice	Free	1	0.5	0	0.2742462	0.33593	-1.45019	-0.83476	0.850731005043416	-1.302046	-0.367945	-0.311205
Trial2	3	1	blindfold	clockwise	practice	Free	1	0.5	0	0.2942505	0.32145	-1.45019	-0.83897	0.857759158750346	-1.31906	-0.350916	-0.228096
Trial2	3	1	blindfold	clockwise	practice	Free	1	0.5	0	0.3142395	0.30656	-1.45018	-0.83897	0.860981823263144	-1.304319	-0.350818	-0.186221
Trial2	3	1	blindfold	clockwise	practice	Free	1	0.5	0	0.3342438	0.29039	-1.45017	-0.84777	0.873298511442194	-1.073534	-0.38881	-0.245467
Trial2	3	1	blindfold	clockwise	practice	Free	1	0.5	0	0.354248	0.27446	-1.45017	-0.85664	0.885833141498791	-1.083537	-0.42257	-0.10383
Trial2	3	1	blindfold	clockwise	practice	Free	1	0.5	0	0.3742523	0.23849	-1.45014	-0.8608199	0.899665743245765	-1.191511	-0.270059	-0.054445
Trial2	3	1	blindfold	clockwise	practice	Free	1	0.5	0	0.3942413	0.22055	-1.45013	-0.86522	0.909229269862455	-1.129224	-0.34192	-0.032322
Trial2	3	1	blindfold	clockwise	practice	Free	1	0.5	0	0.4142456	0.20085	-1.45015	-0.8696001	0.91961676021187	-1.060435	-0.320667	-0.052561
Trial2	3	1	blindfold	clockwise	practice	Free	1	0.5	0	0.4342499	0.18055	-1.45015	-0.87377	0.930334518670158	-1.014256	-0.240186	-0.03977
Trial2	3	1	blindfold	clockwise	practice	Free	1	0.5	0	0.4542542	0.16033	-1.45014	-0.88191	0.945061376134051	-0.984934	-0.320511	-0.006101
Trial2	3	1	blindfold	clockwise	practice	Free	1	0.5	0	0.4742432	0.11868	-1.45017	-0.88587	0.964453505038776	-0.896228	-0.294938	-0.0034462
Trial2	3	1	blindfold	clockwise	practice	Free	1	0.5	0	0.4942474	0.097307	-1.45015	-0.88992	0.976790278793711	-0.882996	-0.277935	-0.068025
Trial2	3	1	blindfold	clockwise	practice	Free	1	0.5	0	0.5142517	0.074914	-1.45015	-0.89382	0.989753644676707	-0.891679	-0.392097	-0.065174
Trial2	3	1	blindfold	clockwise	practice	Free	1	0.5	0	0.5342407	0.052842	-1.45017	-0.8977	1.00290352588343	-0.832553	-0.273511	-0.078878
Trial2	3	1	blindfold	clockwise	practice	Free	1	0.5	0	0.554245	0.030475	-1.45015	-0.90543	1.01993001957444	-0.790585	-0.260744	-0.025351
Trial2	3	1	blindfold	clockwise	practice	Free	1	0.5	0	0.5742493	-0.01571	-1.45013	-0.90929	1.04535407240526	-0.685046	-0.214047	-0.062894
Trial2	3	1	blindfold	clockwise	practice	Free	1	0.5	0	0.5942535	-0.039448	-1.45011	-0.91301	1.06046754003767	-0.660425	-0.146286	-0.115601
Trial2	3	1	blindfold	clockwise	practice	Free	1	0.5	0	0.6142426	-0.062637	-1.45009	-0.91673	1.07561813528001	-0.617905	-0.213943	-0.063071
Trial2	3	1	blindfold	clockwise	practice	Free	1	0.5	0	0.6342468	-0.085943	-1.4501	-0.92056	1.09121946253207	-0.605927	-0.222348	-0.095005
Trial2	3	1	blindfold	clockwise	practice	Free	1	0.5	0	0.6542511	-0.11006	-1.4501	-0.92811	1.11065808867	-0.640651	-0.158813	-0.121854
Trial2	3	1	blindfold	clockwise	practice	Free	1	0.5	0	0.6742401	-0.15782	-1.45009	-0.93171	1.14053087950039	-0.648643	-0.15448	-0.066403
Trial2	3	1	blindfold	clockwise	practice	Free	1	0.5	0	0.6942444	-0.18074	-1.45008	-0.93553	1.15698891082551	-0.533541	-0.175598	-0.029452
Trial2	3	1	blindfold	clockwise	practice	Free	1	0.5	0	0.7142487	-0.20512	-1.45007	-0.93922	1.17444809509799	-0.554757	-0.162864	-0.02688
Trial2	3	1	blindfold	clockwise	practice	Free	1	0.5	0	0.7342529	-0.22882	-1.45006	-0.9429001	1.19173785411113	-0.540166	-0.167062	-0.089008
Trial2	3	1	blindfold	clockwise	practice	Free	1	0.5	0	0.7542419	-0.25255	-1.45007	-0.95038	1.21225145674685	-0.514385	-0.137394	-0.07129
Trial2	3	1	blindfold	clockwise	practice	Free	1	0.5	0	0.7742462	-0.30071	-1.45011	-0.95421	1.24565376345048	-0.442648	-0.374251	-0.066751
Trial2	3	1	blindfold	clockwise	practice	Free	1	0.5	0	0.7942505	-0.325	-1.45015	-0.9579999	1.26427405033503	-0.299012	-0.463015	-0.156976
Trial2	3	1	blindfold	clockwise	practice	Free	1	0.5	0	0.8142395	-0.34835	-1.4502	-0.96189	1.28254826062139	-0.2078	-0.454446	-0.186209
Trial2	3	1	blindfold	clockwise	practice	Free	1	0.5	0	0.8342438	-0.37139	-1.45023	-0.96594	1.30090760127405	-0.134225	-0.50093	-0.299786
Trial2	3	1	blindfold	clockwise	practice	Free	1	0.5	0	0.854248	-0.394	-1.45027	-0.9749	1.32274941430658	-0.151025	-0.564391	-0.353466
Trial2	3	1	blindfold	clockwise	practice	Free	1	0.5	0	0.8742523	-0.4386	-1.45029	-0.97953	1.35663146894043	-0.127291	-0.547464	-0.345529
Trial2	3	1	blindfold	clockwise	practice	Free	1	0.5	0	0.8942413	-0.45999	-1.45028	-0.98431	1.37493525917847	-0.203585	-0.594014	-0.267817
Trial2	3	1	blindfold	clockwise	practice	Free	1	0.5	0	0.9142456	-0.48171	-1.45029	-0.98913	1.39360421037462	-0.247451	-0.581318	-0.158027
Trial2	3	1	blindfold	clockwise	practice	Free	1	0.5	0	0.9342499	-0.50185	-1.45028	-0.99409	1.41135335445327	-0.255657	-0.505146	-0.14822
Trial2	3	1	blindfold	clockwise	practice	Free	1	0.5	0	0.9542542	-0.52293	-1.45027	-1.00374	1.43313628437485	-0.104793	-0.564362	-0.112394
Trial2	3	1	blindfold	clockwise	practice	Free	1	0.5	0	0.9742432	-0.56317	-1.45031	-1.00826	1.46523675003745	0.099462	-0.623607	-0.055381
Trial2	3	1	blindfold	clockwise	practice	Free	1	0.5	0	0.9942474	-0.58216	-1.45033	-1.01314	1.48240441241422	0.126632	-0.695548	-0.076032
Trial2	3	1	blindfold	clockwise	practice	Free	1	0.5	0	1.014252	-0.60107	-1.45035	-1.01755	1.49925418168403	0.142723	-0.801343	-0.035299
Trial2	3	1	blindfold	clockwise	practice	Free	1	0.5	0	1.034241	-0.61874	-1.45038	-1.02218	1.51539804033905	0.285543	-0.788648	-0.099467
Trial2	3	1	blindfold	clockwise	practice	Free	1	0.5	0	1.054245	-0.6362	-1.4504	-1.03113	1.53433363288295	0.303258	-0.847893	-0.088998
Trial2	3	1	blindfold	clockwise	practice	Free	1	0.5	0	1.074249	-0.66764	-1.45043	-1.03526	1.56049560629847	0.524437	-0.873284	-0.039365
Trial2	3	1	blindfold	clockwise	practice	Free	1	0.5	0	1.094254	-0.68203	-1.45044	-1.03955	1.57412175925472	0.50749	-0.936761	-0.038683
Trial2	3	1	blindfold	clockwise	practice	Free	1	0.5	0	1.114243	-0.69585	-1.45047	-1.0436	1.58718560376292	0.595431	-1.072178	-0.010127
Trial2	3	1	blindfold	clockwise	practice	Free	1	0.5	0	1.134247	-0.70825	-1.45051	-1.04762	1.59917977700057	0.553238	-1.046787	-0.049322
Trial2	3	1	blindfold	clockwise	practice	Free	1	0.5	0	1.154251	-0.71996	-1.45054	-1.05469	1.61266037576396	0.645313	-1.046787	0.047833
Trial2	3	1	blindfold	clockwise	practice	Free	1	0.5	0	1.17424	-0.73973	-1.45053	-1.05789	1.62974280050604	0.549981	-1.055251	0.14619
Trial2	3	1	blindfold	clockwise	practice	Free	1	0.5	0	1.194244	-0.7485	-1.45052	-1.06066	1.63821606303838	0.494322	-1.038324	0.196562
Trial2	3	1	blindfold	clockwise	practice	Free	1	0.5	0	1.214249	-0.75617	-1.45052	-1.06313	1.64566357348641	0.438069	-1.063715	0.265949
Trial2	3	1	blindfold	clockwise	practice	Free	1	0.5	0	1.234253	-0.76303	-1.45052	-1.06504	1.65213647966056	0.369303	-1.004469	0.360253
Trial2	3	1	blindfold	clockwise	practice	Free	1	0.5	0	1.254242	-0.76916	-1.45052	-1.06762	1.65848718269465	0.35439	-1.038324	0.393447
Trial2	3	1	blindfold	clockwise	practice	Free	1	0.5	0	1.274246	-0.77956	-1.45053	-1.06817	1.66681155555531	0.307496	-1.07641	0.444641
Trial2	3	1	blindfold	clockwise	practice	Free	1	0.5	0	1.29425	-0.7837499	-1.45055	-1.06825	1.67008146334476	0.229166	-1.114496	0.487433
Trial2	3	1	blindfold	clockwise	practice	Free	1	0.5	0	1.31424	-0.78746	-1.45057	-1.06783	1.67266681235688	0.179355	-1.190669	0.535486
Trial2	3	1	blindfold	clockwise	practice	Free	1	0.5	0	1.334244	-0.79053	-1.4506	-1.06682	1.67438721947673	0.097468	-1.258377	0.716834
Trial2	3	1	blindfold	clockwise	practice	Free	1	0.5	0	1.354248	-0.79323	-1.45061	-1.06303	1.67405992008038	0.0081909	-1.182205	0.865509
Trial2	3	1	blindfold	clockwise	practice	Free	1	0.5	0	1.374252	-0.79765	-1.45058	-1.06034	1.67577339892855	-0.166487	-1.228755	0.820484
Trial2	3	1	blindfold	clockwise	practice	Free	1	0.5	0	1.394241	-0.79967	-1.45061	-1.05706	1.67526651911136	-0.127494	-1.275305	0.974677
Trial2	3	1	blindfold	clockwise	practice	Free	1	0.5	0	1.414246	-0.80162	-1.45064	-1.05282	1.67411006954823	-0.168246	-1.224523	1.324376
Trial2	3	1	blindfold	clockwise	practice	Free	1	0.5	0	1.43425	-0.80362	-1.45063	-1.04767	1.67243460183657	-0.236171	-1.220291	1.545206
Trial2	3	1	blindfold	clockwise	practice	Free	1	0.5	0	1.454254	-0.80563	-1.45062	-1.03406	1.6655178945609	-0.289413	-1.3811	1.63238
Trial2	3	1	blindfold	clockwise	practice	Free	1	0.5	0	1.474243	-0.80999	-1.45067	-1.02597	1.66393759834811	-0.191694	-1.296464	1.468172
Trial2	3	1	blindfold	clockwise	practice	Free	1	0.5	0	1.494247	-0.81226	-1.45065	-1.01669	1.66002554877234	-0.253261	-1.351477	1.51808
Trial2	3	1	blindfold	clockwise	practice	Free	1	0.5	0	1.514252	-0.81472	-1.45065	-1.00677	1.65592108266138	-0.218545	-1.364172	1.552602
Trial2	3	1	blindfold	clockwise	practice	Free	1	0.5	0	1.534241	-0.81722	-1.45064	-0.99601	1.65139467942961	-0.220185	-1.262609	1.420937
Trial2	3	1	blindfold	clockwise	practice	Free	1	0.5	0	1.554245	-0.81982	-1.45063	-0.9714	1.638762630362	-0.149841	-1.414954	1.468277
Trial2	3	1	blindfold	clockwise	practice	Free	1	0.5	0	1.574249	-0.82526	-1.45069	-0.95891	1.63579411596661	-0.107345	-1.431881	1.199413
Trial2	3	1	blindfold	clockwise	practice	Free	1	0.5	0	1.594254	-0.82797	-1.45071	-0.94503	1.62990364392646	-0.10631	-1.457272	1.344342
Trial2	3	1	blindfold	clockwise	practice	Free	1	0.5	0	1.614243	-0.83076	-1.45072	-0.93101	1.6241003103312	-0.070068	-1.355709	1.2123
Trial2	3	1	blindfold	clockwise	practice	Free	1	0.5	0	1.634247	-0.83348	-1.45069	-0.91611	1.61784622434448	-0.018367	-1.410722	1.103902
Trial2	3	1	blindfold	clockwise	practice	Free	1	0.5	0	1.654251	-0.83624	-1.4507	-0.88624	1.60342092656871	-0.011139	-1.503822	1.051967
Trial2	3	1	blindfold	clockwise	practice	Free	1	0.5	0	1.67424	-0.84135	-1.45072	-0.87078	1.59921157649625	-0.018229	-1.427649	1.087117
Trial2	3	1	blindfold	clockwise	practice	Free	1	0.5	0	1.694244	-0.84383	-1.45072	-0.8545	1.59249786290691	-0.115949	-1.495358	0.97987
Trial2	3	1	blindfold	clockwise	practice	Free	1	0.5	0	1.714249	-0.84631	-1.45072	-0.83835	1.58599539335068	-0.077057	-1.520749	1.081806
Trial2	3	1	blindfold	clockwise	practice	Free	1	0.5	0	1.734253	-0.84885	-1.45073	-0.82187	1.57951467259749	-0.119816	-1.359941	1.006245
Trial2	3	1	blindfold	clockwise	practice	Free	1	0.5	0	1.754242	-0.85133	-1.45071	-0.78771	1.56415470575645	-0.154789	-1.343013	0.891373
Trial2	3	1	blindfold	clockwise	practice	Free	1	0.5	0	1.774246	-0.85637	-1.45073	-0.7705801	1.55997861582961	0.0029626	-1.40649	0.914421
Trial2	3	1	blindfold	clockwise	practice	Free	1	0.5	0	1.79425	-0.85876	-1.45072	-0.75266	1.55329516369327	-0.07554	-1.313391	0.96288
Trial2	3	1	blindfold	clockwise	practice	Free	1	0.5	0	1.81424	-0.86114	-1.4507	-0.73497	1.54689457755374	-0.01483	-1.495358	1.032037
Trial2	3	1	blindfold	clockwise	practice	Free	1	0.5	0	1.834244	-0.86336	-1.45073	-0.71703	1.54041640764762	0.050104	-1.393795	0.934185
Trial2	3	1	blindfold	clockwise	practice	Free	1	0.5	0	1.854248	-0.8654701	-1.45072	-0.6802	1.52550990690368	-0.03162	-1.326086	0.825316
Trial2	3	1	blindfold	clockwise	practice	Free	1	0.5	0	1.874252	-0.8695	-1.45075	-0.66192	1.5210747187708	0.080401	-1.558835	0.857814
Trial2	3	1	blindfold	clockwise	practice	Free	1	0.5	0	1.894241	-0.87128	-1.45075	-0.64296	1.51453170706894	0.085486	-1.436113	0.827291
Trial2	3	1	blindfold	clockwise	practice	Free	1	0.5	0	1.914246	-0.87296	-1.45071	-0.62376	1.50801053234479	0.027276	-1.520749	0.997175
Trial2	3	1	blindfold	clockwise	practice	Free	1	0.5	0	1.93425	-0.87451	-1.45072	-0.60492	1.50173437042505	-0.019129	-1.520749	1.028991
Trial2	3	1	blindfold	clockwise	practice	Free	1	0.5	0	1.954254	-0.87594	-1.45072	-0.56636	1.48794307618342	0.010366	-1.529213	0.892821
Trial2	3	1	blindfold	clockwise	practice	Free	1	0.5	0	1.974243	-0.87858	-1.45073	-0.54723	1.48322062548244	0.046653	-1.524981	0.900886
Trial2	3	1	blindfold	clockwise	practice	Free	1	0.5	0	1.994247	-0.87976	-1.45074	-0.52739	1.47711812235807	-0.0026793	-1.495358	0.847793
Trial2	3	1	blindfold	clockwise	practice	Free	1	0.5	0	2.014252	-0.88079	-1.45074	-0.50798	1.47126635253563	-0.077911	-1.482663	0.887923
Trial2	3	1	blindfold	clockwise	practice	Free	1	0.5	0	2.034241	-0.88185	-1.45074	-0.48855	1.46567068053232	-0.042376	-1.347245	0.673945
Trial2	3	1	blindfold	clockwise	practice	Free	1	0.5	0	2.054245	-0.88289	-1.45073	-0.44912	1.45399225393543	-0.013949	-1.524981	0.691498
Trial2	3	1	blindfold	clockwise	practice	Free	1	0.5	0	2.074249	-0.88495	-1.45074	-0.42953	1.45002849439961	-0.062014	-1.351477	0.873769
Trial2	3	1	blindfold	clockwise	practice	Free	1	0.5	0	2.094254	-0.88591	-1.45072	-0.41034	1.44538076214047	-0.015654	-1.414954	0.948237
Trial2	3	1	blindfold	clockwise	practice	Free	1	0.5	0	2.114243	-0.88684	-1.45073	-0.38989	1.44060382140261	-0.018999	-1.448808	0.735168
Trial2	3	1	blindfold	clockwise	practice	Free	1	0.5	0	2.134247	-0.88782	-1.45072	-0.3701	1.43632112397889	0.026199	-1.49959	0.780216
Trial2	3	1	blindfold	clockwise	practice	Free	1	0.5	0	2.154251	-0.8887399	-1.45073	-0.3301	1.42743288480456	0.032939	-1.440345	0.672493
Trial2	3	1	blindfold	clockwise	practice	Free	1	0.5	0	2.17424	-0.89038	-1.45071	-0.31043	1.42461341863016	0.152704	-1.398027	0.753953
Trial2	3	1	blindfold	clockwise	practice	Free	1	0.5	0	2.194244	-0.89104	-1.45069	-0.29024	1.42099663720207	0.096953	-1.258377	0.633617
Trial2	3	1	blindfold	clockwise	practice	Free	1	0.5	0	2.214249	-0.89167	-1.45067	-0.27085	1.41778174669365	0.099208	-1.389563	0.496468
Trial2	3	1	blindfold	clockwise	practice	Free	1	0.5	0	2.234253	-0.89221	-1.45069	-0.25173	1.41478503426602	0.17308	-1.444577	0.413164
Trial2	3	1	blindfold	clockwise	practice	Free	1	0.5	0	2.254242	-0.89263	-1.45071	-0.21281	1.40879606910663	0.096054	-1.343013	0.530916
Trial2	3	1	blindfold	clockwise	practice	Free	1	0.5	0	2.274246	-0.89315	-1.45069	-0.19407	1.40660229407379	0.032588	-1.368404	0.652999
Trial2	3	1	blindfold	clockwise	practice	Free	1	0.5	0	2.29425	-0.89332	-1.45069	-0.17557	1.40433804763371	-0.088337	-1.402259	0.403531
Trial2	3	1	blindfold	clockwise	practice	Free	1	0.5	0	2.31424	-0.89344	-1.45071	-0.1568	1.40223439443402	0.088397	-1.495358	0.356551
Trial2	3	1	blindfold	clockwise	practice	Free	1	0.5	0	2.334244	-0.89351	-1.45074	-0.13936	1.40046109691105	0.14802	-1.461504	0.497385
Trial2	3	1	blindfold	clockwise	practice	Free	1	0.5	0	2.354248	-0.8935	-1.45073	-0.10339	1.39733018999185	0.104568	-1.512285	0.520709
Trial2	3	1	blindfold	clockwise	practice	Free	1	0.5	0	2.374252	-0.89333	-1.45076	-0.084792	1.39590762994625	0.0068062	-1.486895	0.667585
Trial2	3	1	blindfold	clockwise	practice	Free	1	0.5	0	2.394241	-0.89327	-1.45076	-0.067918	1.39492443908645	-0.035092	-1.639239	0.583955
Trial2	3	1	blindfold	clockwise	practice	Free	1	0.5	0	2.414246	-0.89324	-1.4508	-0.050681	1.39416146549749	0.011838	-1.537676	0.581358
Trial2	3	1	blindfold	clockwise	practice	Free	1	0.5	0	2.43425	-0.89322	-1.45082	-0.033504	1.39362279938331	0.0067872	-1.516517	0.719012
Trial2	3	1	blindfold	clockwise	practice	Free	1	0.5	0	2.454254	-0.89322	-1.4508	0.0016053	1.39322093225099	-0.048691	-1.571531	0.804283
Trial2	3	1	blindfold	clockwise	practice	Free	1	0.5	0	2.474243	-0.89329	-1.45081	0.018996	1.39341947220306	-0.110067	-1.579994	0.817861
Trial2	3	1	blindfold	clockwise	practice	Free	1	0.5	0	2.494247	-0.8933901	-1.4508	0.036892	1.39387835822936	-0.021092	-1.82967	0.723358
Trial2	3	1	blindfold	clockwise	practice	Free	1	0.5	0	2.514252	-0.89351	-1.45084	0.054229	1.39456475642248	0.086396	-1.690021	0.724401
Trial2	3	1	blindfold	clockwise	practice	Free	1	0.5	0	2.534241	-0.89359	-1.45084	0.072174	1.39545766687929	0.052275	-1.59269	0.836534
Trial2	3	1	blindfold	clockwise	practice	Free	1	0.5	0	2.554245	-0.89364	-1.45083	0.10741	1.39777298105222	0.096955	-1.732339	0.988172
Trial2	3	1	blindfold	clockwise	practice	Free	1	0.5	0	2.574249	-0.8935701	-1.45083	0.12562	1.39922046645307	0.124398	-1.605385	0.740071
Trial2	3	1	blindfold	clockwise	practice	Free	1	0.5	0	2.594254	-0.89344	-1.45083	0.14378	1.40083822861675	0.119344	-1.778889	0.676627
Trial2	3	1	blindfold	clockwise	practice	Free	1	0.5	0	2.614243	-0.89324	-1.45086	0.16147	1.40256557503829	0.106259	-1.66463	0.825776
Trial2	3	1	blindfold	clockwise	practice	Free	1	0.5	0	2.634247	-0.89295	-1.45083	0.17934	1.4044474128099	0.028983	-1.605385	0.977288
Trial2	3	1	blindfold	clockwise	practice	Free	1	0.5	0	2.654251	-0.89262	-1.4508	0.21607	1.40928236457744	-0.030095	-1.736571	0.8965
Trial2	3	1	blindfold	clockwise	practice	Free	1	0.5	0	2.67424	-0.89198	-1.45075	0.2343	1.41156111570886	-0.156716	-1.474199	0.736359
Trial2	3	1	blindfold	clockwise	practice	Free	1	0.5	0	2.694244	-0.89181	-1.45074	0.25246	1.41452151945616	-0.029024	-1.575762	0.618212
Trial2	3	1	blindfold	clockwise	practice	Free	1	0.5	0	2.714249	-0.89168	-1.45074	0.27051	1.41772665990438	0.14307	-1.364172	0.621503
Trial2	3	1	blindfold	clockwise	practice	Free	1	0.5	0	2.734253	-0.8914601	-1.45071	0.2885	1.42105360838014	0.133136	-1.423418	0.632953
Trial2	3	1	blindfold	clockwise	practice	Free	1	0.5	0	2.754242	-0.89116	-1.45072	0.32467	1.42854359289563	0.09878	-1.33455	0.58127
Trial2	3	1	blindfold	clockwise	practice	Free	1	0.5	0	2.774246	-0.89024	-1.45072	0.34261	1.43183410651673	0.180969	-1.512285	0.392635
Trial2	3	1	blindfold	clockwise	practice	Free	1	0.5	0	2.79425	-0.88963	-1.45076	0.35957	1.43539618065437	0.253973	-1.49959	0.172053
Trial2	3	1	blindfold	clockwise	practice	Free	1	0.5	0	2.81424	-0.88878	-1.45078	0.37657	1.43892836408738	0.291336	-1.474199	0.195039
Trial2	3	1	blindfold	clockwise	practice	Free	1	0.5	0	2.834244	-0.88766	-1.45078	0.39259	1.44212595498724	0.338813	-1.668862	0.251684
Trial2	3	1	blindfold	clockwise	practice	Free	1	0.5	0	2.854248	-0.88634	-1.45084	0.42321	1.44949831208418	0.195763	-1.728107	0.214191
Trial2	3	1	blindfold	clockwise	practice	Free	1	0.5	0	2.874252	-0.88328	-1.45089	0.4382	1.45102816590897	0.196175	-2.053956	0.243939
Trial2	3	1	blindfold	clockwise	practice	Free	1	0.5	0	2.894241	-0.88158	-1.45096	0.45213	1.45367974834433	0.204825	-1.888916	0.028264
Trial2	3	1	blindfold	clockwise	practice	Free	1	0.5	0	2.914246	-0.87986	-1.45096	0.46546	1.45625086749557	0.234546	-2.049724	0.114012
Trial2	3	1	blindfold	clockwise	practice	Free	1	0.5	0	2.93425	-0.87807	-1.45099	0.47822	1.45868820216896	0.082005	-2.032797	0.06479
Trial2	3	1	blindfold	clockwise	practice	Free	1	0.5	0	2.954254	-0.8763	-1.45102	0.50269	1.46523003143082	0.090321	-2.125896	0.333351
Trial2	3	1	blindfold	clockwise	practice	Free	1	0.5	0	2.974243	-0.87297	-1.45106	0.51411	1.46606808849444	-0.03104	-2.210532	0.378158
Trial2	3	1	blindfold	clockwise	practice	Free	1	0.5	0	2.994247	-0.87151	-1.45107	0.52546	1.4687231911973	-0.070482	-2.011638	0.264367
Trial2	3	1	blindfold	clockwise	practice	Free	1	0.5	0	3.014252	-0.87013	-1.45106	0.53617	1.47130367323156	-0.065261	-2.176678	0.404837
Trial2	3	1	blindfold	clockwise	practice	Free	1	0.5	0	3.034241	-0.86888	-1.45107	0.54663	1.47398672486071	0.0091499	-1.998942	0.414323
Trial2	3	1	blindfold	clockwise	practice	Free	1	0.5	0	3.054245	-0.86771	-1.45103	0.56732	1.48070341348396	0.032836	-2.045492	0.509032
Trial2	3	1	blindfold	clockwise	practice	Free	1	0.5	0	3.074249	-0.86539	-1.45101	0.57721	1.48238363932931	0.0011971	-2.083578	0.471147
Trial2	3	1	blindfold	clockwise	practice	Free	1	0.5	0	3.094254	-0.86427	-1.45102	0.58716	1.48525741003372	0.103809	-2.108969	0.51427
Trial2	3	1	blindfold	clockwise	practice	Free	1	0.5	0	3.114243	-0.86308	-1.45103	0.59737	1.48823321584141	0.072447	-2.045492	0.433924
Trial2	3	1	blindfold	clockwise	practice	Free	1	0.5	0	3.134247	-0.8615201	-1.45106	0.60587	1.49024002061431	0.134163	-2.189373	0.385809
Trial2	3	1	blindfold	clockwise	practice	Free	1	0.5	0	3.154251	-0.86079	-1.45108	0.61597	1.4937096514904	0.00091818	-2.062419	0.415113
Trial2	3	1	blindfold	clockwise	practice	Free	1	0.5	0	3.17424	-0.8595001	-1.45105	0.63176	1.49912010410285	-0.022131	-2.206301	0.431509
Trial2	3	1	blindfold	clockwise	practice	Free	1	0.5	0	3.194244	-0.85768	-1.45112	0.63987	1.50090924442878	0.09825	-2.151287	0.540677
Trial2	3	1	blindfold	clockwise	practice	Free	1	0.5	0	3.214249	-0.8567799	-1.4511	0.6478601	1.50352067866482	0.069695	-2.367109	0.656657
Trial2	3	1	blindfold	clockwise	practice	Free	1	0.5	0	3.234253	-0.8559	-1.45114	0.6558	1.50616681686488	0.137433	-2.25285	0.731542
Trial2	3	1	blindfold	clockwise	practice	Free	1	0.5	0	3.254242	-0.85499	-1.45113	0.67202	1.5124843204855	0.116916	-2.13436	0.683395
Trial2	3	1	blindfold	clockwise	practice	Free	1	0.5	0	3.274246	-0.85289	-1.45114	0.67937	1.51388739696126	0.296248	-2.155519	0.404081
Trial2	3	1	blindfold	clockwise	practice	Free	1	0.5	0	3.29425	-0.85168	-1.45111	0.68695	1.51622528380972	0.391607	-2.155519	0.472236
Trial2	3	1	blindfold	clockwise	practice	Free	1	0.5	0	3.31424	-0.85019	-1.45108	0.69421	1.51820305186655	0.349213	-2.185142	0.341806
Trial2	3	1	blindfold	clockwise	practice	Free	1	0.5	0	3.334244	-0.84857	-1.45109	0.70063	1.51971162578248	0.336561	-2.244387	0.194853
Trial2	3	1	blindfold	clockwise	practice	Free	1	0.5	0	3.354248	-0.84681	-1.45109	0.7128299	1.52381877695598	0.303364	-2.172446	0.190503
Trial2	3	1	blindfold	clockwise	practice	Free	1	0.5	0	3.374252	-0.8429999	-1.45108	0.71793	1.52285004260753	0.308631	-2.125896	0.0097231
Trial2	3	1	blindfold	clockwise	practice	Free	1	0.5	0	3.394241	-0.8410699	-1.45106	0.72243	1.52327727837795	0.357087	-2.079347	-0.062179
Trial2	3	1	blindfold	clockwise	practice	Free	1	0.5	0	3.414246	-0.83903	-1.45104	0.72644	1.52338980761537	0.329875	-2.075115	-0.152025
Trial2	3	1	blindfold	clockwise	practice	Free	1	0.5	0	3.43425	-0.83686	-1.45105	0.72978	1.52308025089404	0.324811	-2.202069	-0.048281
Trial2	3	1	blindfold	clockwise	practice	Free	1	0.5	0	3.454254	-0.83477	-1.45108	0.73514	1.5238246706907	0.272828	-2.155519	0.0028711
Trial2	3	1	blindfold	clockwise	practice	Free	1	0.5	0	3.474243	-0.83069	-1.45109	0.73721	1.5212541982586	0.389004	-2.147055	0.061811
Trial2	3	1	blindfold	clockwise	practice	Free	1	0.5	0	3.494247	-0.82877	-1.45107	0.73909	1.52048801398537	0.339731	-2.058188	0.185275
Trial2	3	1	blindfold	clockwise	practice	Free	1	0.5	0	3.514252	-0.82686	-1.45106	0.74065	1.51957885863447	0.363104	-2.172446	0.156547
Trial2	3	1	blindfold	clockwise	practice	Free	1	0.5	0	3.534241	-0.82513	-1.45107	0.74206	1.5187569032924	0.412569	-2.159751	0.10538
Trial2	3	1	blindfold	clockwise	practice	Free	1	0.5	0	3.554245	-0.82339	-1.45107	0.7446	1.51848288357012	0.444956	-2.185142	0.25884
Trial2	3	1	blindfold	clockwise	practice	Free	1	0.5	0	3.574249	-0.81991	-1.4511	0.74578	1.51603111241433	0.555205	-2.168214	0.254549
Trial2	3	1	blindfold	clockwise	practice	Free	1	0.5	0	3.594254	-0.81814	-1.45111	0.7469	1.51504209023383	0.710765	-2.324791	0.20903
Trial2	3	1	blindfold	clockwise	practice	Free	1	0.5	0	3.614243	-0.8162301	-1.45114	0.74788	1.51386460253711	0.845733	-2.316327	0.141154
Trial2	3	1	blindfold	clockwise	practice	Free	1	0.5	0	3.634247	-0.81404	-1.45116	0.74878	1.51240624233408	0.920636	-2.2994	0.155522
Trial2	3	1	blindfold	clockwise	practice	Free	1	0.5	0	3.654251	-0.81163	-1.45116	0.75034	1.51108676828674	0.950462	-2.413659	0.099882
Trial2	3	1	blindfold	clockwise	practice	Free	1	0.5	0	3.67424	-0.80563	-1.45118	0.7509601	1.50619081473179	1.136062	-2.384036	-0.00029279
Trial2	3	1	blindfold	clockwise	practice	Free	1	0.5	0	3.694244	-0.8021	-1.4512	0.75148	1.50339169298877	1.181709	-2.455977	0.019195
Trial2	3	1	blindfold	clockwise	practice	Free	1	0.5	0	3.714249	-0.79827	-1.45122	0.75198	1.5003263127252	1.234429	-2.502527	-0.055798
Trial2	3	1	blindfold	clockwise	practice	Free	1	0.5	0	3.734253	-0.79359	-1.45125	0.75237	1.4964744330132	1.249244	-2.498295	0.015181
Trial2	3	1	blindfold	clockwise	practice	Free	1	0.5	0	3.754242	-0.78882	-1.45125	0.75314	1.4927413988427	1.370551	-2.536381	0.083744
Trial2	3	1	blindfold	clockwise	practice	Free	1	0.5	0	3.774246	-0.77689	-1.45123	0.75357	1.48267181335722	1.445555	-2.417891	0.115932
Trial2	3	1	blindfold	clockwise	practice	Free	1	0.5	0	3.79425	-0.77033	-1.4512	0.75414	1.47731694515566	1.454802	-2.337486	0.170358
Trial2	3	1	blindfold	clockwise	practice	Free	1	0.5	0	3.81424	-0.76292	-1.45118	0.75492	1.47135012731516	1.485782	-2.362877	0.311102
Trial2	3	1	blindfold	clockwise	practice	Free	1	0.5	0	3.834244	-0.75459	-1.45117	0.7559	1.46471191808481	1.502081	-2.295168	0.300384
Trial2	3	1	blindfold	clockwise	practice	Free	1	0.5	0	3.854248	-0.74582	-1.45115	0.75861	1.45861466233999	1.502579	-2.269778	0.401015
Trial2	3	1	blindfold	clockwise	practice	Free	1	0.5	0	3.874252	-0.72593	-1.45112	0.76038	1.44259566078959	1.527331	-2.193605	0.411729
Trial2	3	1	blindfold	clockwise	practice	Free	1	0.5	0	3.894241	-0.71475	-1.4511	0.7623	1.43412648118394	1.540868	-2.265546	0.331951
Trial2	3	1	blindfold	clockwise	practice	Free	1	0.5	0	3.914246	-0.70318	-1.4511	0.76448	1.42550751232124	1.645848	-2.223228	0.295859
Trial2	3	1	blindfold	clockwise	practice	Free	1	0.5	0	3.93425	-0.6908799	-1.4511	0.76674	1.41636337392035	1.696048	-2.223228	0.297397
Trial2	3	1	blindfold	clockwise	practice	Free	1	0.5	0	3.954254	-0.67743	-1.4511	0.77157	1.40771506300581	1.788047	-2.202069	0.259986
Trial2	3	1	blindfold	clockwise	practice	Free	1	0.5	0	3.974243	-0.64893	-1.4511	0.77413	1.38539431628362	1.644913	-2.163983	0.261104
Trial2	3	1	blindfold	clockwise	practice	Free	1	0.5	0	3.994247	-0.63348	-1.45109	0.77685	1.37414440214032	1.647007	-2.235923	0.218784
Trial2	3	1	blindfold	clockwise	practice	Free	1	0.5	0	4.014252	-0.61678	-1.4511	0.77958	1.36196273897169	1.654226	-2.151287	0.218621
Trial2	3	1	blindfold	clockwise	practice	Free	1	0.5	0	4.034241	-0.59984	-1.45109	0.7824	1.3497398905801	1.659563	-2.193605	0.240396
Trial2	3	1	blindfold	clockwise	practice	Free	1	0.5	0	4.054245	-0.58219	-1.4511	0.78859	1.3390330413558	1.625469	-2.214764	0.291921
Trial2	3	1	blindfold	clockwise	practice	Free	1	0.5	0	4.074249	-0.54433	-1.45109	0.79189	1.31061625300733	1.556327	-2.159751	0.313752
Trial2	3	1	blindfold	clockwise	practice	Free	1	0.5	0	4.094254	-0.52476	-1.45109	0.79529	1.29715814268221	1.498446	-2.117433	0.262088
Trial2	3	1	blindfold	clockwise	practice	Free	1	0.5	0	4.114243	-0.50464	-1.45107	0.79888	1.28355394117515	1.567035	-2.168214	0.240147
Trial2	3	1	blindfold	clockwise	practice	Free	1	0.5	0	4.134247	-0.48337	-1.45106	0.80241	1.26920383998591	1.463449	-2.058188	0.191709
Trial2	3	1	blindfold	clockwise	practice	Free	1	0.5	0	4.154251	-0.46224	-1.45105	0.80984	1.25767507924643	1.478552	-2.070883	0.234414
Trial2	3	1	blindfold	clockwise	practice	Free	1	0.5	0	4.17424	-0.41807	-1.45102	0.81363	1.22672175167015	1.263879	-2.045492	0.276619
Trial2	3	1	blindfold	clockwise	practice	Free	1	0.5	0	4.194244	-0.39579	-1.45102	0.81743	1.21269599646186	1.321839	-2.032797	0.158491
Trial2	3	1	blindfold	clockwise	practice	Free	1	0.5	0	4.214249	-0.37316	-1.45101	0.82128	1.19871146831797	1.317162	-1.960856	0.064989
Trial2	3	1	blindfold	clockwise	practice	Free	1	0.5	0	4.234253	-0.34949	-1.45101	0.8250901	1.18423261238268	1.285732	-2.04126	0.107351
Trial2	3	1	blindfold	clockwise	practice	Free	1	0.5	0	4.254242	-0.32553	-1.451	0.83226	1.17224421400454	1.158897	-1.92277	0.070807
Trial2	3	1	blindfold	clockwise	practice	Free	1	0.5	0	4.274246	-0.27842	-1.45099	0.83578	1.14213215003466	1.192854	-1.931234	-0.014063
Trial2	3	1	blindfold	clockwise	practice	Free	1	0.5	0	4.29425	-0.25451	-1.45098	0.83908	1.12842393158464	1.269072	-1.935465	0.018134
Trial2	3	1	blindfold	clockwise	practice	Free	1	0.5	0	4.31424	-0.22959	-1.45098	0.84226	1.11431749472055	1.230914	-1.939697	0.025801
Trial2	3	1	blindfold	clockwise	practice	Free	1	0.5	0	4.334244	-0.20514	-1.45097	0.84534	1.10082789284843	1.163111	-1.998942	0.034073
Trial2	3	1	blindfold	clockwise	practice	Free	1	0.5	0	4.354248	-0.18054	-1.45098	0.85139	1.08995395524886	1.094473	-1.918538	0.016167
Trial2	3	1	blindfold	clockwise	practice	Free	1	0.5	0	4.374252	-0.12966	-1.45098	0.85412	1.06112803739822	1.070679	-1.905843	-0.086686
Trial2	3	1	blindfold	clockwise	practice	Free	1	0.5	0	4.394241	-0.10486	-1.45098	0.8567	1.04870897553617	1.109236	-1.92277	-0.077899
Trial2	3	1	blindfold	clockwise	practice	Free	1	0.5	0	4.414246	-0.07994	-1.45097	0.85917	1.03658261836743	0.983192	-1.914306	-0.024607
Trial2	3	1	blindfold	clockwise	practice	Free	1	0.5	0	4.43425	-0.055017	-1.45096	0.86154	1.02483899952402	0.852173	-1.948161	-0.01038
Trial2	3	1	blindfold	clockwise	practice	Free	1	0.5	0	4.454254	-0.030167	-1.45097	0.86618	1.01555149812228	0.877603	-1.918538	-0.0064343
Trial2	3	1	blindfold	clockwise	practice	Free	1	0.5	0	4.474243	0.020135	-1.45096	0.86844	0.9921987721995	1.004673	-1.905843	-0.0095732
Trial2	3	1	blindfold	clockwise	practice	Free	1	0.5	0	4.494247	0.04495	-1.45097	0.87055	0.982307367270633	0.937492	-1.918538	-0.043517
Trial2	3	1	blindfold	clockwise	practice	Free	1	0.5	0	4.514252	0.07049	-1.45097	0.87265	0.972623723719582	0.823456	-1.914306	-0.01938
Trial2	3	1	blindfold	clockwise	practice	Free	1	0.5	0	4.534241	0.095919	-1.45097	0.87462	0.96345297557524	0.797304	-1.939697	0.0048276
Trial2	3	1	blindfold	clockwise	practice	Free	1	0.5	0	4.554245	0.12044	-1.45096	0.87846	0.956952374805258	0.860262	-1.893147	0.02728
Trial2	3	1	blindfold	clockwise	practice	Free	1	0.5	0	4.574249	0.16927	-1.45092	0.88028	0.940359099976414	0.820481	-1.888916	-0.042209
Trial2	3	1	blindfold	clockwise	practice	Free	1	0.5	0	4.594254	0.19359	-1.45092	0.88202	0.933727134880246	0.72608	-1.821207	-0.105648
Trial2	3	1	blindfold	clockwise	practice	Free	1	0.5	0	4.614243	0.21775	-1.45092	0.88368	0.927661242750316	0.742494	-1.867757	-0.080291
Trial2	3	1	blindfold	clockwise	practice	Free	1	0.5	0	4.634247	0.24316	-1.45094	0.88521	0.921717743373356	0.7913	-1.871988	0.052999
Trial2	3	1	blindfold	clockwise	practice	Free	1	0.5	0	4.654251	0.26625	-1.45094	0.88836	0.918598164140707	0.865955	-1.859293	0.0056457
Trial2	3	1	blindfold	clockwise	practice	Free	1	0.5	0	4.67424	0.31438	-1.45094	0.88983	0.908984161005387	0.705949	-1.800048	-0.0051448
Trial2	3	1	blindfold	clockwise	practice	Free	1	0.5	0	4.694244	0.33787	-1.45092	0.89127	0.905896416200739	0.693682	-1.833902	0.052386
Trial2	3	1	blindfold	clockwise	practice	Free	1	0.5	0	4.714249	0.36183	-1.45092	0.89261	0.903240602579871	0.685358	-1.855061	-0.063877
Trial2	3	1	blindfold	clockwise	practice	Free	1	0.5	0	4.734253	0.38556	-1.45092	0.89381	0.90110648404525	0.727495	-1.82967	-0.053133
Trial2	3	1	blindfold	clockwise	practice	Free	1	0.5	0	4.754242	0.40777	-1.45092	0.89592	0.9006548097591	0.82542	-1.888916	-0.050184
Trial2	3	1	blindfold	clockwise	practice	Free	1	0.5	0	4.774246	0.45394	-1.45093	0.89688	0.89806197590581	0.631916	-1.842366	-0.014004
Trial2	3	1	blindfold	clockwise	practice	Free	1	0.5	0	4.79425	0.47638	-1.45093	0.89784	0.898150602509454	0.656834	-1.87622	-0.0044983
Trial2	3	1	blindfold	clockwise	practice	Free	1	0.5	0	4.81424	0.49926	-1.45093	0.89879	0.89879030649407	0.719508	-1.880452	0.073758
Trial2	3	1	blindfold	clockwise	practice	Free	1	0.5	0	4.834244	0.52126	-1.45094	0.89978	0.900031166127923	0.682299	-1.927002	0.042192
Trial2	3	1	blindfold	clockwise	practice	Free	1	0.5	0	4.854248	0.54306	-1.45095	0.90154	0.902567727101793	0.643713	-1.888916	-0.02458
Trial2	3	1	blindfold	clockwise	practice	Free	1	0.5	0	4.874252	0.58654	-1.45096	0.9023	0.906440543627405	0.513419	-1.931234	-0.07563
Trial2	3	1	blindfold	clockwise	practice	Free	1	0.5	0	4.894241	0.6081	-1.45096	0.90291	0.909358052063266	0.49723	-1.914306	-0.14803
Trial2	3	1	blindfold	clockwise	practice	Free	1	0.5	0	4.914246	0.62869	-1.45097	0.90343	0.91254964527975	0.487678	-1.986247	-0.066255
Trial2	3	1	blindfold	clockwise	practice	Free	1	0.5	0	4.93425	0.64899	-1.45098	0.90395	0.916146101665028	0.616903	-1.943929	-0.038885
Trial2	3	1	blindfold	clockwise	practice	Free	1	0.5	0	4.954254	0.6696301	-1.45096	0.90479	0.920553842804486	0.585756	-1.893147	-0.061969
Trial2	3	1	blindfold	clockwise	practice	Free	1	0.5	0	4.974243	0.70884	-1.45095	0.9052	0.928978565002293	0.377197	-1.918538	-0.027503
Trial2	3	1	blindfold	clockwise	practice	Free	1	0.5	0	4.994247	0.72788	-1.45095	0.90556	0.933792395883313	0.42559	-1.893147	-0.0050166
Trial2	3	1	blindfold	clockwise	practice	Free	1	0.5	0	5.014252	0.74712	-1.45095	0.90594	0.939039712923579	0.482231	-1.918538	0.063737
Trial2	3	1	blindfold	clockwise	practice	Free	1	0.5	0	5.034241	0.76545	-1.45094	0.90645	0.944518589320151	0.515304	-1.812743	0.164672
Trial2	3	1	blindfold	clockwise	practice	Free	1	0.5	0	5.054245	0.78346	-1.45093	0.90792	0.951140533911671	0.471377	-1.859293	0.223903
Trial2	3	1	blindfold	clockwise	practice	Free	1	0.5	0	5.074249	0.81899	-1.45093	0.9089	0.963251658524375	0.298385	-1.833902	0.173178
Trial2	3	1	blindfold	clockwise	practice	Free	1	0.5	0	5.094254	0.83644	-1.45093	0.91004	0.970239522655981	0.351277	-1.825439	0.206138
Trial2	3	1	blindfold	clockwise	practice	Free	1	0.5	0	5.114243	0.85302	-1.45092	0.91125	0.977240852067439	0.495911	-1.838134	0.234128
Trial2	3	1	blindfold	clockwise	practice	Free	1	0.5	0	5.134247	0.8693	-1.45091	0.9126	0.984490390800923	0.354826	-1.910075	0.186025
Trial2	3	1	blindfold	clockwise	practice	Free	1	0.5	0	5.154251	0.88528	-1.45092	0.91535	0.993129572347666	0.348064	-1.816975	0.027
Trial2	3	1	blindfold	clockwise	practice	Free	1	0.5	0	5.17424	0.91666	-1.45094	0.91668	1.00692989178232	0.437354	-1.952393	0.079821
Trial2	3	1	blindfold	clockwise	practice	Free	1	0.5	0	5.194244	0.93157	-1.45095	0.91807	1.0144482331651	0.32023	-1.939697	0.037863
Trial2	3	1	blindfold	clockwise	practice	Free	1	0.5	0	5.214249	0.94649	-1.45095	0.91935	1.0220361237417	0.159911	-1.990479	0.042984
Trial2	3	1	blindfold	clockwise	practice	Free	1	0.5	0	5.234253	0.96047	-1.45096	0.92056	1.02930233800414	0.100587	-1.910075	0.014833
Trial2	3	1	blindfold	clockwise	practice	Free	1	0.5	0	5.254242	0.97388	-1.45096	0.92275	1.03731856398578	0.116889	-1.92277	-0.024852
Trial2	3	1	blindfold	clockwise	practice	Free	1	0.5	0	5.274246	0.99927	-1.45098	0.92363	1.04993472660597	0.0073765	-2.058188	-0.058993
Trial2	3	1	blindfold	clockwise	practice	Free	1	0.5	0	5.29425	1.01079	-1.451	0.92444	1.05617033499009	-0.084637	-2.075115	-0.030006
Trial2	3	1	blindfold	clockwise	practice	Free	1	0.5	0	5.31424	1.02187	-1.45102	0.92512	1.06216539287801	-0.194045	-2.007406	-0.033785
Trial2	3	1	blindfold	clockwise	practice	Free	1	0.5	0	5.334244	1.03179	-1.45102	0.92571	1.06758585539595	-0.228033	-2.104737	-0.02847
Trial2	3	1	blindfold	clockwise	practice	Free	1	0.5	0	5.354248	1.04087	-1.45104	0.92669	1.07298409452034	-0.221079	-2.083578	-0.058694
Trial2	3	1	blindfold	clockwise	practice	Free	1	0.5	0	5.374252	1.0569	-1.45107	0.92693	1.08135881243088	-0.262073	-2.185142	-0.171697
Trial2	3	1	blindfold	clockwise	practice	Free	1	0.5	0	5.394241	1.06319	-1.45109	0.92691	1.08459442845892	-0.236964	-2.193605	-0.248848
Trial2	3	1	blindfold	clockwise	practice	Free	1	0.5	0	5.414246	1.06902	-1.45111	0.92662	1.08738605581525	-0.184276	-2.282473	-0.333045
Trial2	3	1	blindfold	clockwise	practice	Free	1	0.5	0	5.43425	1.07384	-1.45114	0.92611	1.0894825180662	-0.194245	-2.312096	-0.30501
Trial2	3	1	blindfold	clockwise	practice	Free	1	0.5	0	5.454254	1.07785	-1.45115	0.92464	1.09035303161738	-0.17448	-2.324791	-0.274917
Trial2	3	1	blindfold	clockwise	practice	Free	1	0.5	0	5.474243	1.08372	-1.45117	0.92384	1.09279889844059	-0.128049	-2.329023	-0.24773
Trial2	3	1	blindfold	clockwise	practice	Free	1	0.5	0	5.494247	1.08555	-1.45118	0.92308	1.0931355684657	-0.106982	-2.400963	-0.264828
Trial2	3	1	blindfold	clockwise	practice	Free	1	0.5	0	5.514252	1.08674	-1.4512	0.92243	1.0932250561135	-0.106922	-2.434818	-0.264771
Trial2	3	1	blindfold	clockwise	practice	Free	1	0.5	0	5.534241	1.08738	-1.45121	0.92197	1.09318062732926	-0.085904	-2.3925	-0.34242
Trial2	3	1	blindfold	clockwise	practice	Free	1	0.5	0	5.554245	1.08759	-1.45121	0.92141	1.09282131030505	-0.077008	-2.455977	-0.444276
Trial2	3	1	blindfold	clockwise	practice	Free	1	0.5	0	5.574249	1.08757	-1.45124	0.92119	1.09262505360211	-0.042639	-2.536381	-0.644566
Trial2	3	1	blindfold	clockwise	practice	Free	1	0.5	0	5.594254	1.08755	-1.45126	0.92087	1.09234455295963	-0.0086125	-2.578699	-0.76278
Trial2	3	1	blindfold	clockwise	practice	Free	1	0.5	0	5.614243	1.08756	-1.45128	0.92031	1.0918778388554	0.069731	-2.570235	-0.966709
Trial2	3	1	blindfold	clockwise	practice	Free	1	0.5	0	5.634247	1.08759	-1.45129	0.91934	1.09107655359564	0.086881	-2.595626	-1.127489
Trial2	3	1	blindfold	clockwise	practice	Free	1	0.5	0	5.654251	1.08766	-1.45129	0.91578	1.08811637497909	0.080361	-2.553308	-1.258713
Trial2	3	1	blindfold	clockwise	practice	Free	1	0.5	0	5.67424	1.08793	-1.45126	0.91299	1.0859154365376	0.14174	-2.570235	-1.437827
Trial2	3	1	blindfold	clockwise	practice	Free	1	0.5	0	5.694244	1.08818	-1.45127	0.90935	1.08299269225606	0.210514	-2.587163	-1.503462
Trial2	3	1	blindfold	clockwise	practice	Free	1	0.5	0	5.714249	1.08859	-1.45129	0.90494	1.07951592794733	0.329814	-2.633712	-1.55583
Trial2	3	1	blindfold	clockwise	practice	Free	1	0.5	0	5.734253	1.08919	-1.45131	0.89991	1.07563141015624	0.377024	-2.574467	-1.567975
Trial2	3	1	blindfold	clockwise	practice	Free	1	0.5	0	5.754242	1.09001	-1.45128	0.8876899	1.06588240413201	0.379889	-2.430586	-1.580121
Trial2	3	1	blindfold	clockwise	practice	Free	1	0.5	0	5.774246	1.09237	-1.45121	0.88051	1.06122573852536	0.376692	-2.388268	-1.29049
Trial2	3	1	blindfold	clockwise	practice	Free	1	0.5	0	5.79425	1.09392	-1.45119	0.87311	1.05596497247777	0.474829	-2.320559	-1.182962
Trial2	3	1	blindfold	clockwise	practice	Free	1	0.5	0	5.81424	1.09568	-1.45118	0.86524	1.0504641749639	0.53327	-2.396732	-1.274322
Trial2	3	1	blindfold	clockwise	practice	Free	1	0.5	0	5.834244	1.09772	-1.45121	0.85676	1.04465632081235	0.53765	-2.519454	-1.537341
Trial2	3	1	blindfold	clockwise	practice	Free	1	0.5	0	5.854248	1.10006	-1.45125	0.8372999	1.0301180424756	0.52509	-2.460209	-1.57895
Trial2	3	1	blindfold	clockwise	practice	Free	1	0.5	0	5.874252	1.10555	-1.45125	0.82653	1.02461830517428	0.452803	-2.502527	-1.724226
Trial2	3	1	blindfold	clockwise	practice	Free	1	0.5	0	5.894241	1.10859	-1.45123	0.81459	1.01682772752856	0.461873	-2.248619	-1.704957
Trial2	3	1	blindfold	clockwise	practice	Free	1	0.5	0	5.914246	1.11194	-1.45117	0.8017	1.00856010199951	0.482237	-2.396732	-1.778478
Trial2	3	1	blindfold	clockwise	practice	Free	1	0.5	0	5.93425	1.11547	-1.45119	0.7882	1.0000312812272	0.43295	-2.413659	-1.923279
Trial2	3	1	blindfold	clockwise	practice	Free	1	0.5	0	5.954254	1.11895	-1.45119	0.75853	0.979013184778269	0.34685	-2.341718	-1.911433
Trial2	3	1	blindfold	clockwise	practice	Free	1	0.5	0	5.974243	1.12665	-1.4512	0.74259	0.971663535806438	0.337578	-2.303632	-1.622916
Trial2	3	1	blindfold	clockwise	practice	Free	1	0.5	0	5.994247	1.13065	-1.45117	0.72551	0.961292925599729	0.334682	-2.223228	-1.550459
Trial2	3	1	blindfold	clockwise	practice	Free	1	0.5	0	6.014252	1.13489	-1.45114	0.70839	0.951263266177308	0.246947	-2.25285	-1.412382
Trial2	3	1	blindfold	clockwise	practice	Free	1	0.5	0	6.034241	1.13909	-1.45111	0.69012	0.940585744719948	0.429805	-2.01587	-1.533145
Trial2	3	1	blindfold	clockwise	practice	Free	1	0.5	0	6.054245	1.14347	-1.45107	0.65221	0.916204990302301	0.418151	-2.235923	-1.554115
Trial2	3	1	blindfold	clockwise	practice	Free	1	0.5	0	6.074249	1.15205	-1.45105	0.63336	0.909018235122399	0.28011	-2.075115	-1.415037
Trial2	3	1	blindfold	clockwise	practice	Free	1	0.5	0	6.094254	1.15638	-1.45104	0.61364	0.898548185673861	0.237016	-2.13436	-1.194889
Trial2	3	1	blindfold	clockwise	practice	Free	1	0.5	0	6.114243	1.16071	-1.45104	0.59299	0.887792088092027	0.144895	-1.871988	-1.249384
Trial2	3	1	blindfold	clockwise	practice	Free	1	0.5	0	6.134247	1.16519	-1.45098	0.57192	0.877251526340061	0.233644	-2.083578	-1.299514
Trial2	3	1	blindfold	clockwise	practice	Free	1	0.5	0	6.154251	1.1697	-1.45103	0.52941	0.853682071088326	0.18645	-1.96932	-1.361637
Trial2	3	1	blindfold	clockwise	practice	Free	1	0.5	0	6.17424	1.17872	-1.45094	0.50764	0.847560740419448	0.318847	-2.083578	-0.89153
Trial2	3	1	blindfold	clockwise	practice	Free	1	0.5	0	6.194244	1.18342	-1.45096	0.48698	0.839173616807716	0.519147	-1.575762	-1.077785
Trial2	3	1	blindfold	clockwise	practice	Free	1	0.5	0	6.214249	1.18798	-1.45087	0.46536	0.830588028809224	0.444489	-1.821207	-1.193449
Trial2	3	1	blindfold	clockwise	practice	Free	1	0.5	0	6.234253	1.19282	-1.45092	0.44346	0.822591195124532	0.393962	-1.935465	-1.21121
Trial2	3	1	blindfold	clockwise	practice	Free	1	0.5	0	6.254242	1.19775	-1.45092	0.39803	0.803295021338376	0.355462	-1.558835	-1.125461
Trial2	3	1	blindfold	clockwise	practice	Free	1	0.5	0	6.274246	1.20799	-1.45084	0.37658	0.801911615385898	0.161886	-1.541908	-1.046596
Trial2	3	1	blindfold	clockwise	practice	Free	1	0.5	0	6.29425	1.21313	-1.4508	0.35428	0.796284313430057	0.261697	-1.787352	-0.947127
Trial2	3	1	blindfold	clockwise	practice	Free	1	0.5	0	6.31424	1.21835	-1.45084	0.3312	0.791024804166397	0.335974	-1.596921	-0.970045
Trial2	3	1	blindfold	clockwise	practice	Free	1	0.5	0	6.334244	1.22382	-1.45081	0.3089	0.786978118956335	0.284194	-1.537676	-0.730114
Trial2	3	1	blindfold	clockwise	practice	Free	1	0.5	0	6.354248	1.22919	-1.45079	0.26356	0.775359217668313	0.276417	-1.3811	-0.814043
Trial2	3	1	blindfold	clockwise	practice	Free	1	0.5	0	6.374252	1.24027	-1.45078	0.24112	0.77854900471171	0.271973	-1.613849	-1.064282
Trial2	3	1	blindfold	clockwise	practice	Free	1	0.5	0	6.394241	1.24579	-1.45079	0.2175	0.776858405164074	0.128214	-1.461504	-0.508369
Trial2	3	1	blindfold	clockwise	practice	Free	1	0.5	0	6.414246	1.25149	-1.45075	0.19614	0.776664735672088	0.134102	-1.567299	-0.355489
Trial2	3	1	blindfold	clockwise	practice	Free	1	0.5	0	6.43425	1.25704	-1.45071	0.17339	0.776642575518376	0.294095	-1.423418	-0.753799
Trial2	3	1	blindfold	clockwise	practice	Free	1	0.5	0	6.454254	1.26263	-1.45073	0.12931	0.773515077050038	0.177293	-1.639239	-0.813763
Trial2	3	1	blindfold	clockwise	practice	Free	1	0.5	0	6.474243	1.27396	-1.45072	0.10775	0.781424426924001	0.211382	-1.465736	-0.152381
Trial2	3	1	blindfold	clockwise	practice	Free	1	0.5	0	6.494247	1.27948	-1.45071	0.08577301	0.78418495810863	0.30449	-1.249914	-0.560783
Trial2	3	1	blindfold	clockwise	practice	Free	1	0.5	0	6.514252	1.28515	-1.45067	0.064407	0.787787321692212	0.207161	-1.579994	-0.88941
Trial2	3	1	blindfold	clockwise	practice	Free	1	0.5	0	6.534241	1.29064	-1.45074	0.04294	0.791805063998515	0.168128	-1.516517	-1.027831
Trial2	3	1	blindfold	clockwise	practice	Free	1	0.5	0	6.554245	1.29611	-1.45075	0.020266	0.796367940704073	0.182874	-1.3811	-0.717125
Trial2	3	1	blindfold	clockwise	practice	Free	1	0.5	0	6.574249	1.30171	-1.45072	-0.021233	0.801991134449551	0.093379	-1.385331	-0.286128
Trial2	3	1	blindfold	clockwise	practice	Free	1	0.5	0	6.594254	1.31231	-1.45068	-0.04293	0.813443599215622	0.08916	-1.579994	-0.802444
Trial2	3	1	blindfold	clockwise	practice	Free	1	0.5	0	6.614243	1.31747	-1.45073	-0.064601	0.820018664523048	-0.00027938	-1.343013	-0.854455
Trial2	3	1	blindfold	clockwise	practice	Free	1	0.5	0	6.634247	1.32281	-1.4507	-0.085382	0.827228185287373	-0.011155	-1.313391	-0.421509
Trial2	3	1	blindfold	clockwise	practice	Free	1	0.5	0	6.654251	1.32756	-1.45068	-0.12728	0.837290669411611	-0.0038228	-1.093337	-0.5541
Trial2	3	1	blindfold	clockwise	practice	Free	1	0.5	0	6.67424	1.33715	-1.45065	-0.14802	0.850135403868753	0.067066	-1.444577	-0.805376
Trial2	3	1	blindfold	clockwise	practice	Free	1	0.5	0	6.694244	1.34184	-1.45069	-0.16871	0.858578881575672	0.081119	-1.245682	-0.704481
Trial2	3	1	blindfold	clockwise	practice	Free	1	0.5	0	6.714249	1.34629	-1.45067	-0.18913	0.867166022818943	-0.043564	-1.343013	-0.411136
Trial2	3	1	blindfold	clockwise	practice	Free	1	0.5	0	6.734253	1.35061	-1.45062	-0.20948	0.876024699308491	0.048632	-1.02986	-0.555521
Trial2	3	1	blindfold	clockwise	practice	Free	1	0.5	0	6.754242	1.3548	-1.45057	-0.25094	0.890872548115591	-0.025541	-1.296464	-0.632352
Trial2	3	1	blindfold	clockwise	practice	Free	1	0.5	0	6.774246	1.36296	-1.4506	-0.27131	0.904604472389331	0.08837	-1.089105	-0.598812
Trial2	3	1	blindfold	clockwise	practice	Free	1	0.5	0	6.79425	1.36684	-1.45058	-0.2914	0.914508362843653	-0.061611	-1.16951	-0.328223
Trial2	3	1	blindfold	clockwise	practice	Free	1	0.5	0	6.81424	1.37057	-1.45056	-0.31271	0.925029605846574	-0.016326	-0.987542	-0.695084
Trial2	3	1	blindfold	clockwise	practice	Free	1	0.5	0	6.834244	1.37437	-1.45052	-0.3323	0.935385564828857	-0.073326	-1.300695	-0.803677
Trial2	3	1	blindfold	clockwise	practice	Free	1	0.5	0	6.854248	1.3777	-1.45058	-0.37355	0.953885129511966	0.031604	-1.182205	-0.836183
Trial2	3	1	blindfold	clockwise	practice	Free	1	0.5	0	6.874252	1.3843	-1.45055	-0.39375	0.968000800835612	-0.045497	-1.093337	-0.402449
Trial2	3	1	blindfold	clockwise	practice	Free	1	0.5	0	6.894241	1.38738	-1.4505	-0.41468	0.979491176091534	-0.090654	-0.847893	-0.793258
Trial2	3	1	blindfold	clockwise	practice	Free	1	0.5	0	6.914246	1.39042	-1.4505	-0.43512	0.991048609360223	-0.05694	-1.224523	-0.729598
Trial2	3	1	blindfold	clockwise	practice	Free	1	0.5	0	6.93425	1.39322	-1.45056	-0.45565	1.00272569850443	-0.054805	-1.000238	-0.820007
Trial2	3	1	blindfold	clockwise	practice	Free	1	0.5	0	6.954254	1.39586	-1.45053	-0.4971	1.02453574723413	-0.156802	-0.962151	-0.569223
Trial2	3	1	blindfold	clockwise	practice	Free	1	0.5	0	6.974243	1.40073	-1.45047	-0.51755	1.03883230199034	-0.124653	-0.881747	-0.739486
Trial2	3	1	blindfold	clockwise	practice	Free	1	0.5	0	6.994247	1.40288	-1.45048	-0.53865	1.05134964277038	-0.124626	-1.118728	-0.639819
Trial2	3	1	blindfold	clockwise	practice	Free	1	0.5	0	7.014252	1.4049	-1.4505	-0.55912	1.06370066368707	-0.06746	-0.940992	-0.644756
Trial2	3	1	blindfold	clockwise	practice	Free	1	0.5	0	7.034241	1.40669	-1.4505	-0.57947	1.0760447087083	-0.083915	-1.004469	-0.488033
Trial2	3	1	blindfold	clockwise	practice	Free	1	0.5	0	7.054245	1.40833	-1.4505	-0.62054	1.10006066171271	-0.17424	-0.907138	-0.480777
Trial2	3	1	blindfold	clockwise	practice	Free	1	0.5	0	7.074249	1.41136	-1.45044	-0.64075	1.11406357394789	-0.016856	-1.093337	-0.581518
Trial2	3	1	blindfold	clockwise	practice	Free	1	0.5	0	7.094254	1.41274	-1.45048	-0.66145	1.12721357042533	0.02857	-0.898674	-0.511238
Trial2	3	1	blindfold	clockwise	practice	Free	1	0.5	0	7.114243	1.41413	-1.45046	-0.68122	1.14004135370757	0.092228	-0.830966	-0.220754
Trial2	3	1	blindfold	clockwise	practice	Free	1	0.5	0	7.134247	1.41546	-1.45043	-0.70061	1.1527885066681	-0.012817	-0.814038	-0.113191
Trial2	3	1	blindfold	clockwise	practice	Free	1	0.5	0	7.154251	1.41676	-1.4504	-0.7391601	1.17762745984111	0.074426	-0.81827	-0.280664
Trial2	3	1	blindfold	clockwise	practice	Free	1	0.5	0	7.17424	1.41926	-1.45045	-0.75757	1.19119740223215	0.041323	-0.835197	-0.144782
Trial2	3	1	blindfold	clockwise	practice	Free	1	0.5	0	7.194244	1.42041	-1.45044	-0.77632	1.20408771345734	0.033365	-0.86482	0.160543
Trial2	3	1	blindfold	clockwise	practice	Free	1	0.5	0	7.214249	1.42159	-1.45043	-0.79256	1.21551610352189	-0.075227	-0.750561	0.513817
Trial2	3	1	blindfold	clockwise	practice	Free	1	0.5	0	7.234253	1.42261	-1.45039	-0.8084201	1.22668345180148	0.097243	-0.627839	0.482668
Trial2	3	1	blindfold	clockwise	practice	Free	1	0.5	0	7.254242	1.42367	-1.45037	-0.83746	1.24679817454492	-0.0079503	-0.873284	0.73096
Trial2	3	1	blindfold	clockwise	practice	Free	1	0.5	0	7.274246	1.42572	-1.45041	-0.84922	1.25623729716035	-0.010946	-0.687084	0.933429
Trial2	3	1	blindfold	clockwise	practice	Free	1	0.5	0	7.29425	1.42659	-1.45038	-0.85996	1.26415987914879	-0.010263	-0.792879	1.179921
Trial2	3	1	blindfold	clockwise	practice	Free	1	0.5	0	7.31424	1.42742	-1.45039	-0.86986	1.2715203815877	-0.048459	-0.809807	1.094131
Trial2	3	1	blindfold	clockwise	practice	Free	1	0.5	0	7.334244	1.4282	-1.45039	-0.87791	1.27760762822	0.00029195	-0.792879	1.026441
Trial2	3	1	blindfold	clockwise	practice	Free	1	0.5	0	7.354248	1.4289	-1.45039	-0.89075	1.2869696044344	-0.019919	-0.869052	0.853652
Trial2	3	1	blindfold	clockwise	practice	Free	1	0.5	0	7.374252	1.43012	-1.4505	-0.8957	1.29127907463313	-0.050874	-1.080642	0.651702
Trial2	3	1	blindfold	clockwise	practice	Free	1	0.5	0	7.394241	1.43065	-1.45054	-0.89983	1.29452825935761	0.027147	-1.046787	0.67046
Trial2	3	1	blindfold	clockwise	practice	Free	1	0.5	0	7.414246	1.43115	-1.45055	-0.90289	1.29701601364131	-0.057615	-1.127192	0.674989
Trial2	3	1	blindfold	clockwise	practice	Free	1	0.5	0	7.43425	1.43159	-1.45058	-0.90509	1.29886409581859	-0.046847	-1.220291	0.567097
Trial2	3	1	blindfold	clockwise	practice	Free	1	0.5	0	7.454254	1.43194	-1.4506	-0.90725	1.30062094766011	-0.047248	-1.237218	0.506473
Trial2	3	1	blindfold	clockwise	practice	Free	1	0.5	0	7.474243	1.43233	-1.45062	-0.90742	1.30101893575856	-0.090237	-1.245682	0.255328
Trial2	3	1	blindfold	clockwise	practice	Free	1	0.5	0	7.494247	1.43235	-1.45062	-0.90741	1.30102625968349	-0.195756	-1.266841	0.159903
Trial2	3	1	blindfold	clockwise	practice	Free	1	0.5	0	7.514252	1.43234	-1.45063	-0.90742	1.30102611166169	-0.275218	-1.254146	0.022359
Trial2	3	1	blindfold	clockwise	practice	Free	1	0.5	0	7.534241	1.43232	-1.45063	-0.9074401	1.3010257699398	-0.326199	-1.262609	-0.14813
Trial2	3	1	blindfold	clockwise	practice	Free	1	0.5	0	7.554245	1.43227	-1.45063	-0.90773	1.30119212516193	-0.459252	-1.232987	-0.214611
Trial2	3	1	blindfold	clockwise	practice	Free	1	0.5	0	7.574249	1.43162	-1.45061	-0.90812	1.30099873923701	-0.655013	-1.165278	-0.350997
Trial2	3	1	blindfold	clockwise	practice	Free	1	0.5	0	7.594254	1.43085	-1.4506	-0.90885	1.30095734613382	-0.703064	-1.207596	-0.498159
Trial2	3	1	blindfold	clockwise	practice	Free	1	0.5	0	7.614243	1.42967	-1.45059	-0.90999	1.30091048417126	-0.792082	-1.106033	-0.611345
Trial2	3	1	blindfold	clockwise	practice	Free	1	0.5	0	7.634247	1.42801	-1.45056	-0.91153	1.3008034091249	-0.881932	-1.000238	-0.741879
Trial2	3	1	blindfold	clockwise	practice	Free	1	0.5	0	7.654251	1.42591	-1.45051	-0.91645	1.30276243674871	-0.988885	-0.885979	-0.811036
Trial2	3	1	blindfold	clockwise	practice	Free	1	0.5	0	7.67424	1.41946	-1.45042	-0.91973	1.30050378146962	-1.052072	-0.81827	-0.798343
Trial2	3	1	blindfold	clockwise	practice	Free	1	0.5	0	7.694244	1.41521	-1.4504	-0.92366	1.30029120938031	-1.03138	-0.69978	-0.756924
Trial2	3	1	blindfold	clockwise	practice	Free	1	0.5	0	7.714249	1.41025	-1.45035	-0.92798	1.29988540911226	-1.029656	-0.602448	-0.725288
Trial2	3	1	blindfold	clockwise	practice	Free	1	0.5	0	7.734253	1.40436	-1.4503	-0.93292	1.29931004095602	-1.069404	-0.496653	-0.723408
Trial2	3	1	blindfold	clockwise	practice	Free	1	0.5	0	7.754242	1.39766	-1.45026	-0.94378	1.3025029711761	-1.116804	-0.428862	-0.683866
Trial2	3	1	blindfold	clockwise	practice	Free	1	0.5	0	7.774246	1.38217	-1.45019	-0.9500999	1.29650057745814	-1.207159	-0.360941	-0.517083
Trial2	3	1	blindfold	clockwise	practice	Free	1	0.5	0	7.79425	1.37288	-1.45019	-0.95595	1.29451145496626	-1.222588	-0.411609	-0.461242
Trial2	3	1	blindfold	clockwise	practice	Free	1	0.5	0	7.81424	1.36332	-1.45019	-0.9625601	1.29299786571445	-1.213229	-0.326871	-0.401883
Trial2	3	1	blindfold	clockwise	practice	Free	1	0.5	0	7.834244	1.35228	-1.45018	-0.96912	1.29057140022037	-1.240033	-0.318308	-0.331503
Trial2	3	1	blindfold	clockwise	practice	Free	1	0.5	0	7.854248	1.34073	-1.45018	-0.97604	1.28820850218166	-1.232711	-0.339372	-0.370734
Trial2	3	1	blindfold	clockwise	practice	Free	1	0.5	0	7.874252	1.32799	-1.45017	-0.98979	1.29044631880437	-1.151897	-0.313888	-0.33686
Trial2	3	1	blindfold	clockwise	practice	Free	1	0.5	0	7.894241	1.30112	-1.45016	-0.99669	1.27874326922145	-1.100191	-0.347565	-0.114209
Trial2	3	1	blindfold	clockwise	practice	Free	1	0.5	0	7.914246	1.28671	-1.45017	-1.00373	1.27529866790139	-1.090225	-0.364391	-0.097007
Trial2	3	1	blindfold	clockwise	practice	Free	1	0.5	0	7.93425	1.27121	-1.45018	-1.01048	1.27115487606265	-1.102937	-0.389684	-0.096757
Trial2	3	1	blindfold	clockwise	practice	Free	1	0.5	0	7.954239	1.25557	-1.45019	-1.02383	1.27244414044098	-1.069621	-0.465747	-0.040927
Trial2	3	1	blindfold	clockwise	practice	Free	1	0.5	0	7.974243	1.22272	-1.45022	-1.03017	1.25840152247787	-0.953884	-0.431644	0.014406
Trial2	3	1	blindfold	clockwise	practice	Free	1	0.5	0	7.994247	1.20509	-1.45023	-1.03658	1.25365465735614	-0.874563	-0.406131	0.030239
Trial2	3	1	blindfold	clockwise	practice	Free	1	0.5	0	8.014252	1.18754	-1.45022	-1.04272	1.24899008872053	-0.841765	-0.422939	-0.071167
Trial2	3	1	blindfold	clockwise	practice	Free	1	0.5	0	8.034241	1.16901	-1.45021	-1.0488	1.24400798237957	-0.84548	-0.427051	-0.08903
Trial2	3	1	blindfold	clockwise	practice	Free	1	0.5	0	8.054245	1.15061	-1.45021	-1.06092	1.24452584535075	-0.883181	-0.367691	-0.067067
Trial2	3	1	blindfold	clockwise	practice	Free	1	0.5	0	8.074249	1.11213	-1.4502	-1.06669	1.22984980188793	-0.859834	-0.363243	0.0090629
Trial2	3	1	blindfold	clockwise	practice	Free	1	0.5	0	8.094254	1.09273	-1.45019	-1.07233	1.22524304987588	-0.811239	-0.346219	-0.0014479
Trial2	3	1	blindfold	clockwise	practice	Free	1	0.5	0	8.114243	1.07307	-1.45018	-1.078	1.22085755615226	-0.743214	-0.426524	0.032352
Trial2	3	1	blindfold	clockwise	practice	Free	1	0.5	0	8.134247	1.05254	-1.4502	-1.08343	1.21619116137617	-0.772819	-0.477181	-0.02543
Trial2	3	1	blindfold	clockwise	practice	Free	1	0.5	0	8.154251	1.03235	-1.45023	-1.09453	1.21712462553646	-0.772847	-0.455919	-0.083024
Trial2	3	1	blindfold	clockwise	practice	Free	1	0.5	0	8.17424	0.98987	-1.45022	-1.09975	1.20391973356405	-0.787985	-0.472593	-0.12719
Trial2	3	1	blindfold	clockwise	practice	Free	1	0.5	0	8.194244	0.96947	-1.45022	-1.10535	1.20091663525379	-0.827686	-0.400538	-0.245473
Trial2	3	1	blindfold	clockwise	practice	Free	1	0.5	0	8.214249	0.9481699	-1.45021	-1.11102	1.19800737584768	-0.790329	-0.42582	-0.211488
Trial2	3	1	blindfold	clockwise	practice	Free	1	0.5	0	8.234253	0.9253	-1.4502	-1.11646	1.1947229581826	-0.855918	-0.425704	-0.264896
Trial2	3	1	blindfold	clockwise	practice	Free	1	0.5	0	8.254242	0.90412	-1.45022	-1.1283	1.19848810154564	-0.808969	-0.467896	-0.269065
Trial2	3	1	blindfold	clockwise	practice	Free	1	0.5	0	8.274246	0.85905	-1.45022	-1.1344	1.18986566927153	-0.719444	-0.429564	-0.350915
Trial2	3	1	blindfold	clockwise	practice	Free	1	0.5	0	8.29425	0.83653	-1.45022	-1.14065	1.18925815569685	-0.831028	-0.459066	-0.314266
Trial2	3	1	blindfold	clockwise	practice	Free	1	0.5	0	8.31424	0.81377	-1.45022	-1.14721	1.18934536576132	-0.828791	-0.408164	-0.302604
Trial2	3	1	blindfold	clockwise	practice	Free	1	0.5	0	8.334244	0.79074	-1.45021	-1.15369	1.18976061724723	-0.796928	-0.365735	-0.274316
Trial2	3	1	blindfold	clockwise	practice	Free	1	0.5	0	8.354248	0.76673	-1.45019	-1.16704	1.1971329240138	-0.837604	-0.40795	-0.191331
Trial2	3	1	blindfold	clockwise	practice	Free	1	0.5	0	8.374252	0.7187099	-1.45019	-1.1737	1.19390354371114	-0.72315	-0.373884	-0.195363
Trial2	3	1	blindfold	clockwise	practice	Free	1	0.5	0	8.394241	0.6948	-1.45018	-1.18038	1.19634608732422	-0.716976	-0.365322	-0.196361
Trial2	3	1	blindfold	clockwise	practice	Free	1	0.5	0	8.414246	0.67073	-1.45018	-1.18728	1.19949255363021	-0.733661	-0.35253	-0.160165
Trial2	3	1	blindfold	clockwise	practice	Free	1	0.5	0	8.43425	0.64576	-1.45018	-1.19396	1.20282431929048	-0.701137	-0.305878	-0.122024
Trial2	3	1	blindfold	clockwise	practice	Free	1	0.5	0	8.454239	0.62135	-1.45017	-1.20743	1.21351268527123	-0.715281	-0.326949	-0.107905
Trial2	3	1	blindfold	clockwise	practice	Free	1	0.5	0	8.474243	0.57066	-1.45016	-1.21401	1.21606460172159	-0.655986	-0.28868	-0.110949
Trial2	3	1	blindfold	clockwise	practice	Free	1	0.5	0	8.494247	0.54664	-1.45016	-1.22075	1.22164061524807	-0.697342	-0.339375	-0.122914
Trial2	3	1	blindfold	clockwise	practice	Free	1	0.5	0	8.514252	0.52103	-1.45017	-1.22728	1.22746018693606	-0.603738	-0.436605	-0.13658
Trial2	3	1	blindfold	clockwise	practice	Free	1	0.5	0	8.534241	0.49616	-1.4502	-1.2338	1.23380590996342	-0.543439	-0.402629	-0.168551
Trial2	3	1	blindfold	clockwise	practice	Free	1	0.5	0	8.554245	0.47133	-1.45021	-1.24678	1.24710963130693	-0.518867	-0.42791	-0.148142
Trial2	3	1	blindfold	clockwise	practice	Free	1	0.5	0	8.574249	0.42183	-1.45022	-1.25338	1.25581532258223	-0.628534	-0.444591	-0.09547
Trial2	3	1	blindfold	clockwise	practice	Free	1	0.5	0	8.594254	0.39638	-1.45022	-1.25974	1.26399444536102	-0.556157	-0.414847	-0.106325
Trial2	3	1	blindfold	clockwise	practice	Free	1	0.5	0	8.614243	0.37169	-1.45021	-1.26642	1.27290341186993	-0.567436	-0.397809	-0.054085
Trial2	3	1	blindfold	clockwise	practice	Free	1	0.5	0	8.634247	0.34553	-1.4502	-1.27247	1.28181156313368	-0.460182	-0.410394	-0.085361
Trial2	3	1	blindfold	clockwise	practice	Free	1	0.5	0	8.654251	0.32242	-1.4502	-1.28492	1.29713299387969	-0.435514	-0.401821	-0.075066
Trial2	3	1	blindfold	clockwise	practice	Free	1	0.5	0	8.67424	0.27217	-1.4502	-1.29095	1.31089990568999	-0.339222	-0.452373	-0.042497
Trial2	3	1	blindfold	clockwise	practice	Free	1	0.5	0	8.694244	0.24802	-1.45021	-1.29715	1.32139766084234	-0.329193	-0.460715	-0.091865
Trial2	3	1	blindfold	clockwise	practice	Free	1	0.5	0	8.714249	0.22332	-1.45022	-1.3032	1.33224700543677	-0.364979	-0.418271	-0.180576
Trial2	3	1	blindfold	clockwise	practice	Free	1	0.5	0	8.734253	0.19954	-1.45023	-1.3093	1.34333275043281	-0.28867	-0.47317	-0.202856
Trial2	3	1	blindfold	clockwise	practice	Free	1	0.5	0	8.754242	0.17597	-1.45024	-1.32171	1.36085012500216	-0.247108	-0.464635	-0.192498
Trial2	3	1	blindfold	clockwise	practice	Free	1	0.5	0	8.774246	0.12889	-1.45022	-1.32803	1.37890752976876	-0.235754	-0.451696	-0.173704
Trial2	3	1	blindfold	clockwise	practice	Free	1	0.5	0	8.79425	0.10544	-1.45022	-1.33417	1.39128973796861	-0.236499	-0.493881	-0.151745
Trial2	3	1	blindfold	clockwise	practice	Free	1	0.5	0	8.81424	0.083678	-1.45024	-1.34028	1.40345097401551	-0.216054	-0.438811	-0.121199
Trial2	3	1	blindfold	clockwise	practice	Free	1	0.5	0	8.834244	0.060907	-1.45024	-1.34634	1.41613354533068	-0.241848	-0.455633	-0.099501
Trial2	3	1	blindfold	clockwise	practice	Free	1	0.5	0	8.854248	0.039169	-1.45024	-1.35846	1.43449606715337	-0.17869	-0.476678	-0.077415
Trial2	3	1	blindfold	clockwise	practice	Free	1	0.5	0	8.874252	-0.0038157	-1.45027	-1.36438	1.45442877079511	-0.052336	-0.616316	-0.161289
Trial2	3	1	blindfold	clockwise	practice	Free	1	0.5	0	8.894241	-0.024338	-1.4503	-1.37025	1.467145311022	0.061796	-0.641706	-0.098247
Trial2	3	1	blindfold	clockwise	practice	Free	1	0.5	0	8.914246	-0.044356	-1.45031	-1.37642	1.48015388547846	0.091136	-0.582461	-0.10286
Trial2	3	1	blindfold	clockwise	practice	Free	1	0.5	0	8.93425	-0.064439	-1.45031	-1.38206	1.49287687627752	0.039622	-0.654402	-0.199932
Trial2	3	1	blindfold	clockwise	practice	Free	1	0.5	0	8.954239	-0.083411	-1.45033	-1.39373	1.51091092797262	-0.029051	-0.726342	-0.190537
Trial2	3	1	blindfold	clockwise	practice	Free	1	0.5	0	8.974243	-0.1199	-1.45035	-1.39969	1.53081945057898	-0.061984	-0.662865	-0.088153
Trial3	2	1	blindfold	clockwise	practice	Guided	1	0.5	-0.25	0	0.44745	-1.45006	-1.05006	0.801783987153353	-0.551164	-0.122925	-0.056687
Trial3	2	1	blindfold	clockwise	practice	Guided	1	0.5	-0.25	0.009506226	0.44656	-1.45004	-1.05007	0.801852799220221	-0.591203	-0.012858	-0.160607
Trial3	2	1	blindfold	clockwise	practice	Guided	1	0.5	-0.25	0.0295105	0.44612	-1.45001	-1.05009	0.801902106533539	-0.634997	-0.00016694	-0.205708
Trial3	2	1	blindfold	clockwise	practice	Guided	1	0.5	-0.25	0.04949951	0.44545	-1.44998	-1.05011	0.801967386474578	-0.676456	0.075991	-0.233335
Trial3	2	1	blindfold	clockwise	practice	Guided	1	0.5	-0.25	0.06950378	0.44423	-1.44997	-1.05014	0.802081143025365	-0.670656	0.06328	-0.313643
Trial3	2	1	blindfold	clockwise	practice	Guided	1	0.5	-0.25	0.08950806	0.44243	-1.44997	-1.05022	0.802288209646624	-0.633013	0.109809	-0.333153
Trial3	2	1	blindfold	clockwise	practice	Guided	1	0.5	-0.25	0.1095123	0.43727	-1.44995	-1.05026	0.802714792882771	-0.827193	0.10975	-0.529978
Trial3	2	1	blindfold	clockwise	practice	Guided	1	0.5	-0.25	0.1295013	0.43382	-1.44994	-1.05029	0.803021703878462	-0.961876	0.156264	-0.55041
Trial3	2	1	blindfold	clockwise	practice	Guided	1	0.5	-0.25	0.1495056	0.42969	-1.44993	-1.05031	0.803392567066533	-1.019338	0.160454	-0.587122
Trial3	2	1	blindfold	clockwise	practice	Guided	1	0.5	-0.25	0.1695099	0.42479	-1.44993	-1.05031	0.803836215637965	-1.109191	0.130794	-0.625962
Trial3	2	1	blindfold	clockwise	practice	Guided	1	0.5	-0.25	0.1894989	0.41891	-1.44993	-1.05031	0.804407673377899	-1.062586	0.156145	-0.594864
Trial3	2	1	blindfold	clockwise	practice	Guided	1	0.5	-0.25	0.2095032	0.40495	-1.44991	-1.05032	0.805944450075039	-1.060013	0.211056	-0.68327
Trial3	2	1	blindfold	clockwise	practice	Guided	1	0.5	-0.25	0.2295074	0.39701	-1.44991	-1.05033	0.806929437972972	-1.069483	0.172921	-0.648148
Trial3	2	1	blindfold	clockwise	practice	Guided	1	0.5	-0.25	0.2495117	0.38837	-1.44991	-1.05035	0.808097332631191	-1.06826	0.160174	-0.722409
Trial3	2	1	blindfold	clockwise	practice	Guided	1	0.5	-0.25	0.2695007	0.37875	-1.44991	-1.05038	0.809512009923884	-1.056561	0.147431	-0.738897
Trial3	2	1	blindfold	clockwise	practice	Guided	1	0.5	-0.25	0.289505	0.36871	-1.44993	-1.05038	0.811076563581612	-1.100361	0.122005	-0.755277
Trial3	2	1	blindfold	clockwise	practice	Guided	1	0.5	-0.25	0.3095093	0.34657	-1.44993	-1.05037	0.814943471608122	-1.055365	0.143081	-0.770507
Trial3	2	1	blindfold	clockwise	practice	Guided	1	0.5	-0.25	0.3294983	0.33413	-1.44992	-1.05037	0.817376878866583	-1.076607	0.159961	-0.705946
Trial3	2	1	blindfold	clockwise	practice	Guided	1	0.5	-0.25	0.3495026	0.32143	-1.44992	-1.05037	0.820048381092854	-1.018509	0.151457	-0.705599
Trial3	2	1	blindfold	clockwise	practice	Guided	1	0.5	-0.25	0.3695068	0.30728	-1.44992	-1.05036	0.823235731377293	-0.997396	0.147183	-0.736424
Trial3	2	1	blindfold	clockwise	practice	Guided	1	0.5	-0.25	0.3895111	0.29375	-1.44993	-1.05038	0.826527191483222	-1.044565	0.121759	-0.728364
Trial3	2	1	blindfold	clockwise	practice	Guided	1	0.5	-0.25	0.4095001	0.2641	-1.44996	-1.05038	0.834420118219627	-1.030467	0.062466	-0.764936
Trial3	2	1	blindfold	clockwise	practice	Guided	1	0.5	-0.25	0.4295044	0.24793	-1.44997	-1.05035	0.839106266221584	-0.95517	0.049755	-0.6664
Trial3	2	1	blindfold	clockwise	practice	Guided	1	0.5	-0.25	0.4495087	0.23169	-1.44998	-1.05034	0.844117567408727	-0.928046	0.028584	-0.670388
Trial3	2	1	blindfold	clockwise	practice	Guided	1	0.5	-0.25	0.4694977	0.21495	-1.44998	-1.05033	0.849577355313817	-1.000513	0.015885	-0.66339
Trial3	2	1	blindfold	clockwise	practice	Guided	1	0.5	-0.25	0.489502	0.1972	-1.45	-1.05034	0.855705583560199	-0.962487	0.028581	-0.635286
Trial3	2	1	blindfold	clockwise	practice	Guided	1	0.5	-0.25	0.5095062	0.16143	-1.45002	-1.05034	0.869007393499587	-0.797418	-0.047575	-0.693593
Trial3	2	1	blindfold	clockwise	practice	Guided	1	0.5	-0.25	0.5295105	0.1424	-1.45003	-1.05035	0.876605844276521	-0.81655	-0.106803	-0.674787
Trial3	2	1	blindfold	clockwise	practice	Guided	1	0.5	-0.25	0.5494995	0.1236	-1.45004	-1.05036	0.884450695958561	-0.796622	-0.09408	-0.757538
Trial3	2	1	blindfold	clockwise	practice	Guided	1	0.5	-0.25	0.5695038	0.1045	-1.45005	-1.05036	0.892746507112806	-0.773611	-0.098286	-0.674088
Trial3	2	1	blindfold	clockwise	practice	Guided	1	0.5	-0.25	0.5895081	0.084517	-1.45005	-1.05036	0.901777241954318	-0.758348	-0.098255	-0.6928
Trial3	2	1	blindfold	clockwise	practice	Guided	1	0.5	-0.25	0.6095123	0.044298	-1.45006	-1.05036	0.920999666011851	-0.728268	-0.123575	-0.739049
Trial3	2	1	blindfold	clockwise	practice	Guided	1	0.5	-0.25	0.6295013	0.024752	-1.45006	-1.05035	0.930817224219981	-0.785445	-0.140468	-0.703174
Trial3	2	1	blindfold	clockwise	practice	Guided	1	0.5	-0.25	0.6495056	0.0037672	-1.45006	-1.05035	0.941704324870205	-0.740966	-0.047338	-0.684063
Trial3	2	1	blindfold	clockwise	practice	Guided	1	0.5	-0.25	0.6695099	-0.016778	-1.45005	-1.05035	0.95269068679358	-0.641598	-0.098092	-0.724583
Trial3	2	1	blindfold	clockwise	practice	Guided	1	0.5	-0.25	0.6894989	-0.038082	-1.45005	-1.05036	0.964421231179418	-0.626838	-0.10229	-0.718772
Trial3	2	1	blindfold	clockwise	practice	Guided	1	0.5	-0.25	0.7095032	-0.079702	-1.45007	-1.05037	0.988254272606514	-0.597693	-0.165685	-0.727723
Trial3	2	1	blindfold	clockwise	practice	Guided	1	0.5	-0.25	0.7295074	-0.10124	-1.45008	-1.05037	1.00104027501037	-0.600197	-0.169872	-0.760013
Trial3	2	1	blindfold	clockwise	practice	Guided	1	0.5	-0.25	0.7495117	-0.12218	-1.45008	-1.05037	1.01375542116434	-0.529808	-0.216374	-0.725782
Trial3	2	1	blindfold	clockwise	practice	Guided	1	0.5	-0.25	0.7695007	-0.14315	-1.45009	-1.05035	1.02674338006126	-0.510181	-0.190936	-0.682663
Trial3	2	1	blindfold	clockwise	practice	Guided	1	0.5	-0.25	0.789505	-0.1654	-1.45009	-1.0503	1.04078684237652	-0.447537	-0.190883	-0.644278
Trial3	2	1	blindfold	clockwise	practice	Guided	1	0.5	-0.25	0.8095093	-0.20661	-1.4501	-1.0503	1.06760375478144	-0.475488	-0.169622	-0.611299
Trial3	2	1	blindfold	clockwise	practice	Guided	1	0.5	-0.25	0.8294983	-0.22809	-1.45009	-1.0503	1.08194045400851	-0.451227	-0.199194	-0.593813
Trial3	2	1	blindfold	clockwise	practice	Guided	1	0.5	-0.25	0.8495026	-0.2489	-1.45009	-1.0503	1.09605259809344	-0.443933	-0.165295	-0.580116
Trial3	2	1	blindfold	clockwise	practice	Guided	1	0.5	-0.25	0.8695068	-0.27032	-1.45008	-1.05029	1.11079114393647	-0.492326	-0.190638	-0.581074
Trial3	2	1	blindfold	clockwise	practice	Guided	1	0.5	-0.25	0.8895111	-0.29111	-1.45008	-1.05029	1.12530845193242	-0.553843	-0.165201	-0.594009
Trial3	2	1	blindfold	clockwise	practice	Guided	1	0.5	-0.25	0.9095001	-0.30522	-1.45008	-1.05026	1.13525118151554	-2.921196	-0.135515	-0.395078
Trial3	2	1	blindfold	clockwise	practice	Guided	1	0.5	-0.25	0.9295044	-0.3025	-1.45006	-1.05021	1.13328827221552	-3.579336	0.236874	-0.359673
Trial3	2	1	blindfold	clockwise	practice	Guided	1	0.5	-0.25	0.9495087	-0.30149	-1.44996	-1.05021	1.13257329868346	-2.171217	0.48224	-0.394248
Trial3	2	1	blindfold	clockwise	practice	Guided	1	0.5	-0.25	0.9694977	-0.30099	-1.44987	-1.05013	1.13216299043201	-0.981341	0.279007	-0.20344
Trial3	2	1	blindfold	clockwise	practice	Guided	1	0.5	-0.25	0.989502	-0.30063	-1.44987	-1.0496	1.13153372476559	-0.495917	0.113905	0.356222
Trial3	2	1	blindfold	clockwise	practice	Guided	1	0.5	-0.25	1.009506	-0.29981	-1.44984	-1.04959	1.13094658513233	-0.115851	0.101046	-0.168236
Trial3	2	1	blindfold	clockwise	practice	Guided	1	0.5	-0.25	1.02951	-0.29999	-1.44994	-1.04989	1.13128602735914	-0.753579	-0.271327	-0.392589
Trial3	2	1	blindfold	clockwise	practice	Guided	1	0.5	-0.25	1.0495	-0.3004	-1.45013	-1.05021	1.1318021845046	-1.614862	-0.461656	-0.536412
Trial3	2	1	blindfold	clockwise	practice	Guided	1	0.5	-0.25	1.069504	-0.30073	-1.45019	-1.05023	1.13204973910092	-2.204378	-0.402298	-0.574733
Trial3	2	1	blindfold	clockwise	practice	Guided	1	0.5	-0.25	1.089508	-0.30097	-1.45019	-1.05017	1.13217706658149	-2.057123	-0.355647	-0.407642
Trial3	2	1	blindfold	clockwise	practice	Guided	1	0.5	-0.25	1.109512	-0.30079	-1.45013	-1.05007	1.13197911811284	-0.858429	0.080308	-0.00079623
Trial3	2	1	blindfold	clockwise	practice	Guided	1	0.5	-0.25	1.129501	-0.30046	-1.45	-1.04999	1.13168903997729	-0.249184	0.10566	-0.018258
Trial3	2	1	blindfold	clockwise	practice	Guided	1	0.5	-0.25	1.149506	-0.30022	-1.44994	-1.05001	1.13153347904653	-0.218347	-0.118629	-0.039755
Trial3	2	1	blindfold	clockwise	practice	Guided	1	0.5	-0.25	1.16951	-0.30015	-1.45004	-1.05007	1.13152643218661	-0.475597	-0.270914	-0.212182
Trial3	2	1	blindfold	clockwise	practice	Guided	1	0.5	-0.25	1.189499	-0.30022	-1.45011	-1.05012	1.13161127459109	-0.85511	-0.270835	-0.356596
Trial3	2	1	blindfold	clockwise	practice	Guided	1	0.5	-0.25	1.209503	-0.3005	-1.45014	-1.05011	1.13180221013227	-1.281157	-0.291807	-0.185833
Trial3	2	1	blindfold	clockwise	practice	Guided	1	0.5	-0.25	1.229507	-0.30057	-1.45013	-1.05006	1.13181641639277	-1.19589	-0.143628	-0.0081204
Trial3	2	1	blindfold	clockwise	practice	Guided	1	0.5	-0.25	1.249512	-0.30056	-1.45011	-1.04987	1.13167501929326	-0.987747	-0.067434	0.339643
Trial3	2	1	blindfold	clockwise	practice	Guided	1	0.5	-0.25	1.269501	-0.3005	-1.45007	-1.04932	1.13124386992768	-0.814419	-0.097035	0.531243
Trial3	2	1	blindfold	clockwise	practice	Guided	1	0.5	-0.25	1.289505	-0.30042	-1.45005	-1.04657	1.12924577443323	-0.738053	-0.063153	0.633873
Trial3	2	1	blindfold	clockwise	practice	Guided	1	0.5	-0.25	1.309509	-0.3004	-1.45003	-1.04408	1.12747648258631	-0.954235	-0.101202	1.028509
Trial3	2	1	blindfold	clockwise	practice	Guided	1	0.5	-0.25	1.329498	-0.30046	-1.45005	-1.04038	1.12491632009425	-1.067632	-0.164646	1.444418
Trial3	2	1	blindfold	clockwise	practice	Guided	1	0.5	-0.25	1.349503	-0.30053	-1.45006	-1.03559	1.12160600834003	-1.084383	-0.020738	1.749958
Trial3	2	1	blindfold	clockwise	practice	Guided	1	0.5	-0.25	1.369507	-0.30056	-1.45004	-1.02894	1.11697975572282	-1.117774	-0.050351	1.958966
Trial3	2	1	blindfold	clockwise	practice	Guided	1	0.5	-0.25	1.389511	-0.30058	-1.45004	-1.01131	1.10477201990203	-1.177925	-0.194197	2.135256
Trial3	2	1	blindfold	clockwise	practice	Guided	1	0.5	-0.25	1.4095	-0.30055	-1.45009	-0.99985	1.09688438379248	-1.028542	-0.181404	2.057008
Trial3	2	1	blindfold	clockwise	practice	Guided	1	0.5	-0.25	1.429504	-0.30052	-1.45012	-0.98724	1.0882808078895	-1.025624	-0.291352	2.031529
Trial3	2	1	blindfold	clockwise	practice	Guided	1	0.5	-0.25	1.449509	-0.30051	-1.45014	-0.97326	1.07885185993057	-0.981669	-0.375899	1.983838
Trial3	2	1	blindfold	clockwise	practice	Guided	1	0.5	-0.25	1.469498	-0.30049	-1.45018	-0.95754	1.06836185081202	-0.89284	-0.316548	1.831399
Trial3	2	1	blindfold	clockwise	practice	Guided	1	0.5	-0.25	1.489502	-0.30045	-1.45018	-0.92287	1.04569317126606	-0.836064	-0.384159	1.888127
Trial3	2	1	blindfold	clockwise	practice	Guided	1	0.5	-0.25	1.509506	-0.30037	-1.45022	-0.9041	1.03365321091456	-0.754757	-0.41357	1.800089
Trial3	2	1	blindfold	clockwise	practice	Guided	1	0.5	-0.25	1.52951	-0.30034	-1.45023	-0.88429	1.02120903303239	-0.695353	-0.464248	1.700183
Trial3	2	1	blindfold	clockwise	practice	Guided	1	0.5	-0.25	1.5495	-0.30033	-1.45024	-0.86352	1.00843186754669	-0.718488	-0.527693	1.650459
Trial3	2	1	blindfold	clockwise	practice	Guided	1	0.5	-0.25	1.569504	-0.30034	-1.45025	-0.84129	0.995071842216881	-0.734486	-0.392196	1.375949
Trial3	2	1	blindfold	clockwise	practice	Guided	1	0.5	-0.25	1.589508	-0.30034	-1.45024	-0.79614	0.968923609743035	-0.637381	-0.480986	1.460755
Trial3	2	1	blindfold	clockwise	practice	Guided	1	0.5	-0.25	1.609512	-0.30029	-1.45029	-0.77205	0.955510512772863	-0.541272	-0.650237	1.325397
Trial3	2	1	blindfold	clockwise	practice	Guided	1	0.5	-0.25	1.629501	-0.30025	-1.45031	-0.74826	0.942689292033486	-0.475332	-0.552906	1.182783
Trial3	2	1	blindfold	clockwise	practice	Guided	1	0.5	-0.25	1.649506	-0.30022	-1.45028	-0.72426	0.930201370808251	-0.352858	-0.637498	0.7877
Trial3	2	1	blindfold	clockwise	practice	Guided	1	0.5	-0.25	1.66951	-0.30019	-1.4503	-0.6994	0.917749642225761	-0.260259	-0.71367	0.864113
Trial3	2	1	blindfold	clockwise	practice	Guided	1	0.5	-0.25	1.689499	-0.30016	-1.45036	-0.6501	0.894615009407551	-0.258699	-0.696743	0.893744
Trial3	2	1	blindfold	clockwise	practice	Guided	1	0.5	-0.25	1.709503	-0.30016	-1.45036	-0.62664	0.884371933566028	-0.538037	-0.700975	0.419282
Trial3	2	1	blindfold	clockwise	practice	Guided	1	0.5	-0.25	1.729507	-0.30017	-1.45039	-0.60199	0.874167595537034	-0.308267	-0.85332	0.43853
Trial3	2	1	blindfold	clockwise	practice	Guided	1	0.5	-0.25	1.749512	-0.30016	-1.45041	-0.57833	0.864902668517698	-0.387857	-0.755988	0.361613
Trial3	2	1	blindfold	clockwise	practice	Guided	1	0.5	-0.25	1.769501	-0.30015	-1.45041	-0.5542	0.856024311650793	-0.293733	-0.751756	0.344846
Trial3	2	1	blindfold	clockwise	practice	Guided	1	0.5	-0.25	1.789505	-0.30014	-1.4504	-0.50856	0.840878904084086	-0.287315	-0.726366	0.238343
Trial3	2	1	blindfold	clockwise	practice	Guided	1	0.5	-0.25	1.809509	-0.30013	-1.45043	-0.48572	0.834129459259349	-0.134465	-0.861783	0.332944
Trial3	2	1	blindfold	clockwise	practice	Guided	1	0.5	-0.25	1.829498	-0.30012	-1.45042	-0.46392	0.828223262967793	-0.285313	-0.849088	0.183143
Trial3	2	1	blindfold	clockwise	practice	Guided	1	0.5	-0.25	1.849503	-0.30012	-1.45042	-0.44258	0.822969658375068	-0.39186	-0.870247	-0.015271
Trial3	2	1	blindfold	clockwise	practice	Guided	1	0.5	-0.25	1.869507	-0.30014	-1.45043	-0.42111	0.818231434320825	-0.349884	-1.102996	0.212438
Trial3	2	1	blindfold	clockwise	practice	Guided	1	0.5	-0.25	1.889511	-0.30016	-1.45047	-0.38019	0.810682089860684	-0.307301	-0.882942	0.224745
Trial3	2	1	blindfold	clockwise	practice	Guided	1	0.5	-0.25	1.9095	-0.30015	-1.45047	-0.36055	0.807750757046625	-0.348065	-1.022592	0.368243
Trial3	2	1	blindfold	clockwise	practice	Guided	1	0.5	-0.25	1.929504	-0.30017	-1.45048	-0.34132	0.805364128676178	-0.350633	-0.789843	0.131099
Trial3	2	1	blindfold	clockwise	practice	Guided	1	0.5	-0.25	1.949509	-0.30018	-1.45045	-0.32193	0.803406460863345	-0.3944	-1.014128	0.188254
Trial3	2	1	blindfold	clockwise	practice	Guided	1	0.5	-0.25	1.969498	-0.3002	-1.45048	-0.30352	0.801987814281757	-0.498731	-1.01836	0.218641
Trial3	2	1	blindfold	clockwise	practice	Guided	1	0.5	-0.25	1.989502	-0.30021	-1.45049	-0.26756	0.800402646433015	-0.48734	-1.005664	0.277406
Trial3	2	1	blindfold	clockwise	practice	Guided	1	0.5	-0.25	2.009506	-0.30025	-1.45049	-0.24934	0.800250265967862	-0.520719	-1.026823	0.486492
Trial3	2	1	blindfold	clockwise	practice	Guided	1	0.5	-0.25	2.02951	-0.30028	-1.45048	-0.23125	0.800499624218846	-0.579023	-0.959115	0.480834
Trial3	2	1	blindfold	clockwise	practice	Guided	1	0.5	-0.25	2.0495	-0.30028	-1.45047	-0.21378	0.801099229438736	-0.523554	-1.052214	0.575644
Trial3	2	1	blindfold	clockwise	practice	Guided	1	0.5	-0.25	2.069504	-0.30027	-1.45048	-0.19638	0.802064313313225	-0.506504	-0.984505	0.663842
Trial3	2	1	blindfold	clockwise	practice	Guided	1	0.5	-0.25	2.089508	-0.30025	-1.45048	-0.16179	0.805096925585785	-0.456591	-0.942187	0.46654
Trial3	2	1	blindfold	clockwise	practice	Guided	1	0.5	-0.25	2.109512	-0.30023	-1.45047	-0.14409	0.807208136716634	-0.487197	-0.895638	0.527444
Trial3	2	1	blindfold	clockwise	practice	Guided	1	0.5	-0.25	2.129501	-0.30023	-1.45047	-0.1265	0.809703833692474	-0.438302	-1.039519	0.571646
Trial3	2	1	blindfold	clockwise	practice	Guided	1	0.5	-0.25	2.149506	-0.30023	-1.45051	-0.10948	0.81247394998893	-0.433478	-0.963346	0.532315
Trial3	2	1	blindfold	clockwise	practice	Guided	1	0.5	-0.25	2.16951	-0.30022	-1.45052	-0.092955	0.815484641470844	-0.424508	-0.984505	0.67276
Trial3	2	1	blindfold	clockwise	practice	Guided	1	0.5	-0.25	2.189499	-0.30021	-1.45051	-0.057602	0.823014600863471	-0.445445	-1.01836	0.673857
Trial3	2	1	blindfold	clockwise	practice	Guided	1	0.5	-0.25	2.209503	-0.30024	-1.45047	-0.040743	0.827147216434726	-0.603268	-0.819465	0.792251
Trial3	2	1	blindfold	clockwise	practice	Guided	1	0.5	-0.25	2.229507	-0.30027	-1.45043	-0.022682	0.831928802179809	-0.50364	-0.984505	0.749053
Trial3	2	1	blindfold	clockwise	practice	Guided	1	0.5	-0.25	2.249512	-0.30027	-1.45045	-0.0045196	0.837073882973494	-0.443702	-0.874479	0.699477
Trial3	2	1	blindfold	clockwise	practice	Guided	1	0.5	-0.25	2.269501	-0.30025	-1.45044	0.015875	0.843261269401775	-0.509708	-0.832161	0.647764
Trial3	2	1	blindfold	clockwise	practice	Guided	1	0.5	-0.25	2.289505	-0.30023	-1.45044	0.049831	0.854556421506058	-0.349513	-1.073373	0.711846
Trial3	2	1	blindfold	clockwise	practice	Guided	1	0.5	-0.25	2.309509	-0.3002	-1.45047	0.067036	0.860715915323305	-0.337766	-0.819465	0.51645
Trial3	2	1	blindfold	clockwise	practice	Guided	1	0.5	-0.25	2.329498	-0.30019	-1.45048	0.084682	0.86736156346095	-0.328662	-1.005664	0.609224
Trial3	2	1	blindfold	clockwise	practice	Guided	1	0.5	-0.25	2.349503	-0.30017	-1.45052	0.10223	0.874264269136364	-0.222824	-1.052214	0.603841
Trial3	2	1	blindfold	clockwise	practice	Guided	1	0.5	-0.25	2.369507	-0.30015	-1.45052	0.12019	0.881635198720715	-0.226098	-1.043751	0.536225
Trial3	2	1	blindfold	clockwise	practice	Guided	1	0.5	-0.25	2.389511	-0.30013	-1.45052	0.15476	0.896682046461143	-0.249794	-1.158009	0.621157
Trial3	2	1	blindfold	clockwise	practice	Guided	1	0.5	-0.25	2.4095	-0.30011	-1.45052	0.17233	0.904731260630036	-0.252318	-1.081837	0.346815
Trial3	2	1	blindfold	clockwise	practice	Guided	1	0.5	-0.25	2.429504	-0.30011	-1.45054	0.1892	0.912728154468749	-0.194964	-1.251109	0.47091
Trial3	2	1	blindfold	clockwise	practice	Guided	1	0.5	-0.25	2.449509	-0.3001	-1.45056	0.20594	0.920891578300016	-0.096103	-1.056446	0.495389
Trial3	2	1	blindfold	clockwise	practice	Guided	1	0.5	-0.25	2.469498	-0.30009	-1.45055	0.22303	0.929462944976312	-0.14575	-1.102996	0.434321
Trial3	2	1	blindfold	clockwise	practice	Guided	1	0.5	-0.25	2.489502	-0.30009	-1.45059	0.25553	0.946416697305626	-0.20414	-1.1834	0.449991
Trial3	2	1	blindfold	clockwise	practice	Guided	1	0.5	-0.25	2.509506	-0.3001	-1.4506	0.27181	0.955220225395025	-0.164896	-1.217254	0.265491
Trial3	2	1	blindfold	clockwise	practice	Guided	1	0.5	-0.25	2.52951	-0.30009	-1.45062	0.28728	0.963749867719343	-0.172843	-1.272268	0.31258
Trial3	2	1	blindfold	clockwise	practice	Guided	1	0.5	-0.25	2.5495	-0.30009	-1.45064	0.30249	0.972311256718134	-0.1572	-1.356904	0.447304
Trial3	2	1	blindfold	clockwise	practice	Guided	1	0.5	-0.25	2.569504	-0.30008	-1.45066	0.31788	0.981129794876089	-0.176008	-1.314586	0.32956
Trial3	2	1	blindfold	clockwise	practice	Guided	1	0.5	-0.25	2.589508	-0.30007	-1.45067	0.3475	0.998558075958964	-0.16967	-1.466931	0.446918
Trial3	2	1	blindfold	clockwise	practice	Guided	1	0.5	-0.25	2.609512	-0.30008	-1.45067	0.36178	1.00717563615005	-0.188381	-1.339977	0.410481
Trial3	2	1	blindfold	clockwise	practice	Guided	1	0.5	-0.25	2.629501	-0.30009	-1.45065	0.37629	1.01606258548755	-0.189353	-1.331513	0.46979
Trial3	2	1	blindfold	clockwise	practice	Guided	1	0.5	-0.25	2.649506	-0.30009	-1.45065	0.38979	1.02443898135985	-0.14811	-1.187632	0.430082
Trial3	2	1	blindfold	clockwise	practice	Guided	1	0.5	-0.25	2.66951	-0.30008	-1.45064	0.40401	1.03337170749338	-0.163265	-1.411917	0.557224
Trial3	2	1	blindfold	clockwise	practice	Guided	1	0.5	-0.25	2.689499	-0.30008	-1.45066	0.43151	1.05099184106377	-0.140584	-1.217254	0.425037
Trial3	2	1	blindfold	clockwise	practice	Guided	1	0.5	-0.25	2.709503	-0.30007	-1.45067	0.44475	1.05961764947339	-0.059854	-1.284963	0.350066
Trial3	2	1	blindfold	clockwise	practice	Guided	1	0.5	-0.25	2.729507	-0.30006	-1.45068	0.45814	1.06843731294394	-0.152647	-1.433076	0.352939
Trial3	2	1	blindfold	clockwise	practice	Guided	1	0.5	-0.25	2.749512	-0.30006	-1.45068	0.47045	1.07663558809173	-0.118882	-1.399222	0.270528
Trial3	2	1	blindfold	clockwise	practice	Guided	1	0.5	-0.25	2.769501	-0.30006	-1.45071	0.4836	1.08547915684156	-0.10202	-1.466931	0.345827
Trial3	2	1	blindfold	clockwise	practice	Guided	1	0.5	-0.25	2.789505	-0.30005	-1.45071	0.5077	1.10190257009396	-0.057167	-1.424613	0.38994
Trial3	2	1	blindfold	clockwise	practice	Guided	1	0.5	-0.25	2.809509	-0.30005	-1.45072	0.51952	1.11006353049608	-0.112721	-1.433076	0.408944
Trial3	2	1	blindfold	clockwise	practice	Guided	1	0.5	-0.25	2.829498	-0.30004	-1.45072	0.53164	1.11849232951143	-0.073583	-1.555798	0.627943
Trial3	2	1	blindfold	clockwise	practice	Guided	1	0.5	-0.25	2.849503	-0.30003	-1.45073	0.54297	1.12643216102142	-0.042403	-1.471162	0.499062
Trial3	2	1	blindfold	clockwise	practice	Guided	1	0.5	-0.25	2.869507	-0.30003	-1.45074	0.55321	1.13366411521425	-0.100827	-1.585421	0.591259
Trial3	2	1	blindfold	clockwise	practice	Guided	1	0.5	-0.25	2.889511	-0.30004	-1.45076	0.55184	1.13270093561176	-0.214091	-1.894342	1.457833
Trial3	2	1	blindfold	clockwise	practice	Guided	1	0.5	-0.25	2.9095	-0.3001	-1.45059	0.55141	1.13243893062512	-0.44705	-1.284946	2.538659
Trial3	2	1	blindfold	clockwise	practice	Guided	1	0.5	-0.25	2.929504	-0.30018	-1.45065	0.55153	1.13258039891929	-0.771286	-1.805457	3.50161
Trial3	2	1	blindfold	clockwise	practice	Guided	1	0.5	-0.25	2.949509	-0.30025	-1.45063	0.55175	1.13278555868274	-1.040952	-0.370842	3.838545
Trial3	2	1	blindfold	clockwise	practice	Guided	1	0.5	-0.25	2.969498	-0.30037	-1.45048	0.5519	1.13297652496154	-1.239721	-1.094436	4.194294
Trial3	2	1	blindfold	clockwise	practice	Guided	1	0.5	-0.25	2.989502	-0.30043	-1.4505	0.5519	1.1330189060329	-1.273598	-1.136754	4.027886
Trial3	2	1	blindfold	clockwise	practice	Guided	1	0.5	-0.25	3.009506	-0.30045	-1.45048	0.55188	1.13301885934815	-0.999946	-1.28484	3.658306
Trial3	2	1	blindfold	clockwise	practice	Guided	1	0.5	-0.25	3.02951	-0.30045	-1.4505	0.55175	1.13292685879434	-0.85177	-1.225595	3.128584
Trial3	2	1	blindfold	clockwise	practice	Guided	1	0.5	-0.25	3.0495	-0.30044	-1.4505	0.55157	1.1327924245788	-0.668205	-1.225595	2.672362
Trial3	2	1	blindfold	clockwise	practice	Guided	1	0.5	-0.25	3.069504	-0.30042	-1.45054	0.55142	1.13267211853524	-0.57206	-1.674166	2.422639
Trial3	2	1	blindfold	clockwise	practice	Guided	1	0.5	-0.25	3.089508	-0.30039	-1.45063	0.55128	1.13255191201381	-0.463512	-1.487967	2.238663
Trial3	2	1	blindfold	clockwise	practice	Guided	1	0.5	-0.25	3.109512	-0.30034	-1.45068	0.55124	1.1324882320688	-0.29101	-1.763034	2.059641
Trial3	2	1	blindfold	clockwise	practice	Guided	1	0.5	-0.25	3.129501	-0.30032	-1.45071	0.55122	1.13245997262318	-0.258044	-1.538748	2.040871
Trial3	2	1	blindfold	clockwise	practice	Guided	1	0.5	-0.25	3.149506	-0.30031	-1.45071	0.55121	1.13244581128432	-0.279299	-1.610689	2.061993
Trial3	2	1	blindfold	clockwise	practice	Guided	1	0.5	-0.25	3.16951	-0.3003	-1.45072	0.55119	1.13242462855096	-0.303153	-1.631848	2.064543
Trial3	2	1	blindfold	clockwise	practice	Guided	1	0.5	-0.25	3.189499	-0.30029	-1.45072	0.55118	1.13241048827376	-0.281975	-1.458344	2.139663
Trial3	2	1	blindfold	clockwise	practice	Guided	1	0.5	-0.25	3.209503	-0.30027	-1.45073	0.55118	1.13239633489339	-0.026757	-1.475271	2.307869
Trial3	2	1	blindfold	clockwise	practice	Guided	1	0.5	-0.25	3.229507	-0.30025	-1.45072	0.55118	1.1323822027515	0.178382	-1.183277	2.338972
Trial3	2	1	blindfold	clockwise	practice	Guided	1	0.5	-0.25	3.249512	-0.30018	-1.45067	0.55121	1.13235394441468	0.472346	-0.903978	2.445724
Trial3	2	1	blindfold	clockwise	practice	Guided	1	0.5	-0.25	3.269501	-0.3	-1.45057	0.55124	1.13224796606693	0.733578	-0.840501	2.575496
Trial3	2	1	blindfold	clockwise	practice	Guided	1	0.5	-0.25	3.289505	-0.29961	-1.45048	0.55107	1.13185216992915	0.876169	-0.899746	2.398215
Trial3	2	1	blindfold	clockwise	practice	Guided	1	0.5	-0.25	3.309509	-0.29742	-1.45048	0.55093	1.13020686185723	1.347662	-1.022469	1.817864
Trial3	2	1	blindfold	clockwise	practice	Guided	1	0.5	-0.25	3.329498	-0.29528	-1.45051	0.55081	1.12861280751621	1.604705	-1.145191	1.571586
Trial3	2	1	blindfold	clockwise	practice	Guided	1	0.5	-0.25	3.349503	-0.29216	-1.45055	0.5507	1.12633830474606	1.734512	-0.942064	1.403597
Trial3	2	1	blindfold	clockwise	practice	Guided	1	0.5	-0.25	3.369507	-0.28792	-1.45052	0.55062	1.12330331568818	1.918544	-0.903978	1.22303
Trial3	2	1	blindfold	clockwise	practice	Guided	1	0.5	-0.25	3.389511	-0.28219	-1.45048	0.55049	1.119198538143	2.137716	-0.980151	1.097772
Trial3	2	1	blindfold	clockwise	practice	Guided	1	0.5	-0.25	3.4095	-0.26631	-1.45044	0.55048	1.10815128447632	2.196347	-0.836269	0.97716
Trial3	2	1	blindfold	clockwise	practice	Guided	1	0.5	-0.25	3.429504	-0.25582	-1.45041	0.55049	1.10093054326511	2.233349	-0.836269	0.979738
Trial3	2	1	blindfold	clockwise	practice	Guided	1	0.5	-0.25	3.449509	-0.24445	-1.45041	0.55051	1.09317063057516	2.218163	-0.857428	1.049188
Trial3	2	1	blindfold	clockwise	practice	Guided	1	0.5	-0.25	3.469498	-0.23085	-1.45042	0.55056	1.08399170967767	2.164293	-0.865892	1.18847
Trial3	2	1	blindfold	clockwise	practice	Guided	1	0.5	-0.25	3.489502	-0.21623	-1.45044	0.55077	1.07434542117071	2.112278	-0.853197	1.251389
Trial3	2	1	blindfold	clockwise	practice	Guided	1	0.5	-0.25	3.509506	-0.18326	-1.45042	0.55086	1.05272077710195	1.916551	-0.86166	1.770464
Trial3	2	1	blindfold	clockwise	practice	Guided	1	0.5	-0.25	3.52951	-0.16452	-1.45043	0.55091	1.04069382918286	1.84842	-0.848965	1.842571
Trial3	2	1	blindfold	clockwise	practice	Guided	1	0.5	-0.25	3.5495	-0.14534	-1.45043	0.55093	1.02856823400431	1.745267	-0.887051	1.889701
Trial3	2	1	blindfold	clockwise	practice	Guided	1	0.5	-0.25	3.569504	-0.12463	-1.45044	0.55091	1.01568669113254	1.720541	-0.971687	1.867056
Trial3	2	1	blindfold	clockwise	practice	Guided	1	0.5	-0.25	3.589508	-0.10433	-1.45046	0.55089	1.00331429848794	1.69956	-0.882819	1.819055
Trial3	2	1	blindfold	clockwise	practice	Guided	1	0.5	-0.25	3.609512	-0.05961	-1.45049	0.55091	0.977046659989043	1.561505	-1.014005	1.851066
Trial3	2	1	blindfold	clockwise	practice	Guided	1	0.5	-0.25	3.629501	-0.035925	-1.45051	0.55092	0.963684838728219	1.523795	-1.043628	1.883559
Trial3	2	1	blindfold	clockwise	practice	Guided	1	0.5	-0.25	3.649506	-0.011655	-1.45052	0.55092	0.950401862825872	1.41801	-1.022469	1.826821
Trial3	2	1	blindfold	clockwise	practice	Guided	1	0.5	-0.25	3.66951	0.012409	-1.45052	0.55092	0.937666169458286	1.376587	-1.060555	1.76507
Trial3	2	1	blindfold	clockwise	practice	Guided	1	0.5	-0.25	3.689499	0.036904	-1.45052	0.55099	0.925225843925808	1.286764	-1.005541	1.838027
Trial3	2	1	blindfold	clockwise	practice	Guided	1	0.5	-0.25	3.709503	0.086683	-1.45051	0.55103	0.901376710142882	0.940017	-0.975919	2.067943
Trial3	2	1	blindfold	clockwise	practice	Guided	1	0.5	-0.25	3.729507	0.11173	-1.45049	0.55106	0.89019697756416	0.908179	-0.950528	2.121875
Trial3	2	1	blindfold	clockwise	practice	Guided	1	0.5	-0.25	3.749512	0.13756	-1.45048	0.55109	0.87926556726806	0.995237	-0.967455	2.25325
Trial3	2	1	blindfold	clockwise	practice	Guided	1	0.5	-0.25	3.769501	0.16264	-1.45049	0.55111	0.869246196084986	0.949396	-0.963223	2.200576
Trial3	2	1	blindfold	clockwise	practice	Guided	1	0.5	-0.25	3.789505	0.18848	-1.45049	0.55108	0.859519549186638	0.938789	-0.984382	2.183579
Trial3	2	1	blindfold	clockwise	practice	Guided	1	0.5	-0.25	3.809509	0.23831	-1.45046	0.55109	0.842749572924116	0.660993	-0.920905	2.193829
Trial3	2	1	blindfold	clockwise	practice	Guided	1	0.5	-0.25	3.829498	0.2637	-1.45046	0.5511	0.835223874833931	0.756498	-0.887051	2.209902
Trial3	2	1	blindfold	clockwise	practice	Guided	1	0.5	-0.25	3.849503	0.28814	-1.45044	0.55112	0.828660296826774	0.741053	-0.916674	2.242485
Trial3	2	1	blindfold	clockwise	practice	Guided	1	0.5	-0.25	3.869507	0.31242	-1.45045	0.55113	0.822797377348176	0.667331	-0.937833	2.314028
Trial3	2	1	blindfold	clockwise	practice	Guided	1	0.5	-0.25	3.889511	0.33719	-1.45046	0.55114	0.817516000808132	0.609227	-0.912442	2.20776
Trial3	2	1	blindfold	clockwise	practice	Guided	1	0.5	-0.25	3.9095	0.38443	-1.45044	0.55116	0.809452798277137	0.599141	-0.916674	2.319711
Trial3	2	1	blindfold	clockwise	practice	Guided	1	0.5	-0.25	3.929504	0.40831	-1.45044	0.55118	0.806409608908327	0.623086	-0.853197	2.380022
Trial3	2	1	blindfold	clockwise	practice	Guided	1	0.5	-0.25	3.949509	0.43125	-1.45043	0.55115	0.804094414251542	0.691485	-0.899746	2.202332
Trial3	2	1	blindfold	clockwise	practice	Guided	1	0.5	-0.25	3.969498	0.454	-1.45043	0.55114	0.802459541999228	0.631276	-0.903978	2.298174
Trial3	2	1	blindfold	clockwise	practice	Guided	1	0.5	-0.25	3.989502	0.47723	-1.45044	0.55108	0.801403532332017	0.64901	-0.853197	2.248925
Trial3	2	1	blindfold	clockwise	practice	Guided	1	0.5	-0.25	4.009506	0.52293	-1.45045	0.55101	0.801338145659826	0.679021	-0.891283	1.973365
Trial3	2	1	blindfold	clockwise	practice	Guided	1	0.5	-0.25	4.02951	0.54423	-1.45045	0.55094	0.802160294789795	0.88627	-0.836269	1.870624
Trial3	2	1	blindfold	clockwise	practice	Guided	1	0.5	-0.25	4.0495	0.5662	-1.45045	0.55089	0.803621353677989	0.866633	-0.912442	1.74942
Trial3	2	1	blindfold	clockwise	practice	Guided	1	0.5	-0.25	4.069504	0.58821	-1.45045	0.55084	0.805683399154264	0.847976	-0.912442	1.704726
Trial3	2	1	blindfold	clockwise	practice	Guided	1	0.5	-0.25	4.089508	0.6109	-1.45046	0.55081	0.808452490753474	0.834183	-0.958992	1.656291
Trial3	2	1	blindfold	clockwise	practice	Guided	1	0.5	-0.25	4.109512	0.65489	-1.45048	0.5508	0.815641828951763	0.807773	-0.920905	1.568255
Trial3	2	1	blindfold	clockwise	practice	Guided	1	0.5	-0.25	4.129501	0.67686	-1.45046	0.55079	0.820087799188298	0.854997	-0.950528	1.58172
Trial3	2	1	blindfold	clockwise	practice	Guided	1	0.5	-0.25	4.149506	0.6995201	-1.45046	0.55078	0.825261689783069	0.904935	-0.874356	1.56911
Trial3	2	1	blindfold	clockwise	practice	Guided	1	0.5	-0.25	4.16951	0.72158	-1.45046	0.55078	0.830870817110811	0.813047	-0.895515	1.61451
Trial3	2	1	blindfold	clockwise	practice	Guided	1	0.5	-0.25	4.189499	0.7442999	-1.45045	0.55079	0.837225783386841	0.746005	-0.925137	1.571896
Trial3	2	1	blindfold	clockwise	practice	Guided	1	0.5	-0.25	4.209503	0.78813	-1.45045	0.5508	0.851057931974776	0.662235	-0.903978	1.587533
Trial3	2	1	blindfold	clockwise	practice	Guided	1	0.5	-0.25	4.229507	0.81051	-1.45044	0.55083	0.858920920096131	0.677509	-0.887051	1.629661
Trial3	2	1	blindfold	clockwise	practice	Guided	1	0.5	-0.25	4.249512	0.83209	-1.45044	0.55086	0.866983619758206	0.675511	-0.865892	1.711107
Trial3	2	1	blindfold	clockwise	practice	Guided	1	0.5	-0.25	4.269501	0.85354	-1.45043	0.5509	0.875460630654174	0.653515	-0.840501	1.828163
Trial3	2	1	blindfold	clockwise	practice	Guided	1	0.5	-0.25	4.289505	0.8754801	-1.45042	0.55092	0.884566636330408	0.603961	-0.874356	1.828019
Trial3	2	1	blindfold	clockwise	practice	Guided	1	0.5	-0.25	4.309509	0.91801	-1.45043	0.55091	0.903431889434566	0.490567	-0.865892	1.90025
Trial3	2	1	blindfold	clockwise	practice	Guided	1	0.5	-0.25	4.329498	0.93852	-1.45044	0.55092	0.913111500558569	0.456318	-0.903978	1.850893
Trial3	2	1	blindfold	clockwise	practice	Guided	1	0.5	-0.25	4.349503	0.95872	-1.45046	0.55093	0.922991284804203	0.511577	-0.895515	1.842168
Trial3	2	1	blindfold	clockwise	practice	Guided	1	0.5	-0.25	4.369507	0.97923	-1.45045	0.55094	0.93336288991885	0.511615	-0.958992	1.784904
Trial3	2	1	blindfold	clockwise	practice	Guided	1	0.5	-0.25	4.389511	0.99888	-1.45047	0.55092	0.943585759423989	0.561045	-0.980151	1.973502
Trial3	2	1	blindfold	clockwise	practice	Guided	1	0.5	-0.25	4.4095	1.03732	-1.45049	0.55088	0.964428071103508	0.415767	-1.052091	1.744921
Trial3	2	1	blindfold	clockwise	practice	Guided	1	0.5	-0.25	4.429504	1.05662	-1.45051	0.55086	0.975296181588954	0.409191	-1.052091	1.728841
Trial3	2	1	blindfold	clockwise	practice	Guided	1	0.5	-0.25	4.449509	1.07555	-1.4505	0.55086	0.986222444107262	0.449779	-0.891283	1.735213
Trial3	2	1	blindfold	clockwise	practice	Guided	1	0.5	-0.25	4.469498	1.09309	-1.45049	0.55085	0.996552305330488	0.46033	-1.035164	1.73921
Trial3	2	1	blindfold	clockwise	practice	Guided	1	0.5	-0.25	4.489502	1.11093	-1.4505	0.55082	1.00724777713469	0.563799	-0.984382	1.573586
Trial3	2	1	blindfold	clockwise	practice	Guided	1	0.5	-0.25	4.509506	1.14655	-1.4505	0.5508	1.029226729145	0.505862	-1.005541	1.575313
Trial3	2	1	blindfold	clockwise	practice	Guided	1	0.5	-0.25	4.52951	1.16375	-1.45049	0.55079	1.04010986032699	0.443258	-0.933601	1.56874
Trial3	2	1	blindfold	clockwise	practice	Guided	1	0.5	-0.25	4.5495	1.18122	-1.45047	0.55079	1.05134444787586	0.50101	-0.916674	1.60112
Trial3	2	1	blindfold	clockwise	practice	Guided	1	0.5	-0.25	4.569504	1.19845	-1.45047	0.55081	1.06260488860901	0.552668	-0.895515	1.641183
Trial3	2	1	blindfold	clockwise	practice	Guided	1	0.5	-0.25	4.589508	1.21496	-1.45046	0.55083	1.07354388411637	0.515875	-0.848965	1.631181
Trial3	2	1	blindfold	clockwise	practice	Guided	1	0.5	-0.25	4.609512	1.2474	-1.45047	0.55084	1.09542292635482	0.487043	-0.912442	1.681609
Trial3	2	1	blindfold	clockwise	practice	Guided	1	0.5	-0.25	4.629501	1.26377	-1.45046	0.55088	1.1066857239624	0.494015	-0.903978	1.781306
Trial3	2	1	blindfold	clockwise	practice	Guided	1	0.5	-0.25	4.649506	1.27948	-1.45046	0.55092	1.11761437971695	0.531186	-0.920905	1.862237
Trial3	2	1	blindfold	clockwise	practice	Guided	1	0.5	-0.25	4.66951	1.29548	-1.45046	0.55092	1.128831835444	0.596995	-0.865892	1.858879
Trial3	2	1	blindfold	clockwise	practice	Guided	1	0.5	-0.25	4.689499	1.305	-1.45045	0.55097	1.13559587071581	1.249687	-0.751633	1.58203
Trial3	2	1	blindfold	clockwise	practice	Guided	1	0.5	-0.25	4.709503	1.30211	-1.4505	0.55103	1.13359137781433	2.609028	-0.662766	2.277559
Trial3	2	1	blindfold	clockwise	practice	Guided	1	0.5	-0.25	4.729507	1.30141	-1.45045	0.55101	1.13308214841411	1.215475	-0.967455	2.192455
Trial3	2	1	blindfold	clockwise	practice	Guided	1	0.5	-0.25	4.749512	1.30079	-1.45048	0.55084	1.13252349932102	-0.136138	-0.946296	1.512844
Trial3	2	1	blindfold	clockwise	practice	Guided	1	0.5	-0.25	4.769501	1.30022	-1.45044	0.55069	1.13201437147454	-0.215075	-0.438469	1.212275
Trial3	2	1	blindfold	clockwise	practice	Guided	1	0.5	-0.25	4.789505	1.29981	-1.45032	0.55087	1.13185188406768	0.604412	-0.654226	1.454588
Trial3	2	1	blindfold	clockwise	practice	Guided	1	0.5	-0.25	4.809509	1.30042	-1.45034	0.55096	1.13234675711046	1.34694	-0.70924	2.285394
Trial3	2	1	blindfold	clockwise	practice	Guided	1	0.5	-0.25	4.829498	1.30051	-1.45036	0.55094	1.13239621394785	0.924397	-1.217056	1.844436
[truncated: 6,320 more rows]
