# Supplementary material for: Assessing kinesthetic proprioceptive function of the upper limb: a novel dynamic movement reproduction task using a robotic arm
Source: PeerJ. 2021 May 3;9:e11301. doi: 10.7717/peerj.11301 (PMC8101453; doi:10.7717/peerj.11301)
Supplement: Supplemental Information 1 [file peerj-09-11301-s001.zip › DMR raw data_Study 1/Session 2/HMData_PP06-2_2019-06-18-10-37-01.txt]

Trial1	2	1	blindfold	clockwise	practice	Guided	1	0.5	-0.25	0	0.44994	-1.45001	-1.05	0.801564674687031	-0.062604	-0.100962	-0.0022423
Trial1	2	1	blindfold	clockwise	practice	Guided	1	0.5	-0.25	0.007171631	0.44986	-1.44997	-1.05	0.801569676095418	-0.067036	0.030193	0.0017151
Trial1	2	1	blindfold	clockwise	practice	Guided	1	0.5	-0.25	0.02716827	0.44982	-1.45001	-1.05	0.801572176984938	0.166855	-0.295621	-0.0087703
Trial1	2	1	blindfold	clockwise	practice	Guided	1	0.5	-0.25	0.04717255	0.44989	-1.45009	-1.05001	0.801577791533106	0.29646	-0.435191	-0.047121
Trial1	2	1	blindfold	clockwise	practice	Guided	1	0.5	-0.25	0.06716919	0.45011	-1.45016	-1.05002	0.801574064459813	0.456297	-0.468935	-0.028389
Trial1	2	1	blindfold	clockwise	practice	Guided	1	0.5	-0.25	0.08717346	0.45062	-1.45026	-1.05006	0.80158245962163	0.473713	-0.83285	-0.103519
Trial1	2	1	blindfold	clockwise	practice	Guided	1	0.5	-0.25	0.1071701	0.45216	-1.45042	-1.05006	0.801489066179045	0.368473	-0.676273	-0.11857
Trial1	2	1	blindfold	clockwise	practice	Guided	1	0.5	-0.25	0.1271744	0.45307	-1.45037	-1.05007	0.801445261404905	0.315947	-0.722823	-0.157034
Trial1	2	1	blindfold	clockwise	practice	Guided	1	0.5	-0.25	0.147171	0.45415	-1.45036	-1.05009	0.801402620360065	0.299535	-0.7863	-0.169467
Trial1	2	1	blindfold	clockwise	practice	Guided	1	0.5	-0.25	0.1671753	0.45517	-1.45038	-1.05011	0.801364905946417	0.301949	-0.73975	-0.207368
Trial1	2	1	blindfold	clockwise	practice	Guided	1	0.5	-0.25	0.1871719	0.45625	-1.45037	-1.05009	0.801285216434643	0.2661	-0.727055	-0.24351
Trial1	2	1	blindfold	clockwise	practice	Guided	1	0.5	-0.25	0.2071686	0.45828	-1.45039	-1.05007	0.801157062849358	0.184898	-0.756677	-0.104446
Trial1	2	1	blindfold	clockwise	practice	Guided	1	0.5	-0.25	0.2271729	0.4592	-1.45037	-1.05005	0.801089679920278	0.134194	-0.595869	-0.107707
Trial1	2	1	blindfold	clockwise	practice	Guided	1	0.5	-0.25	0.2471695	0.46006	-1.45032	-1.05005	0.801046339743923	0.114993	-0.591637	-0.138606
Trial1	2	1	blindfold	clockwise	practice	Guided	1	0.5	-0.25	0.2671738	0.46083	-1.45029	-1.05006	0.801018318357559	0.122591	-0.532392	-0.125339
Trial1	2	1	blindfold	clockwise	practice	Guided	1	0.5	-0.25	0.2871704	0.46154	-1.45026	-1.04999	0.800913899822425	0.13295	-0.481502	-0.12702
Trial1	2	1	blindfold	clockwise	practice	Guided	1	0.5	-0.25	0.3071747	0.46281	-1.45024	-1.04998	0.800844035362686	-0.159351	-0.417801	0.03429
Trial1	2	1	blindfold	clockwise	practice	Guided	1	0.5	-0.25	0.3271713	0.46305	-1.45021	-1.05001	0.80086281437958	-0.271407	-0.282285	-0.066392
Trial1	2	1	blindfold	clockwise	practice	Guided	1	0.5	-0.25	0.3471756	0.46299	-1.45015	-1.05005	0.800905597427791	-0.376932	-0.23144	-0.136927
Trial1	2	1	blindfold	clockwise	practice	Guided	1	0.5	-0.25	0.3671722	0.46264	-1.45011	-1.05006	0.800931849920792	-0.408607	-0.180603	-0.10503
Trial1	2	1	blindfold	clockwise	practice	Guided	1	0.5	-0.25	0.3871689	0.46201	-1.45007	-1.05001	0.800911470550944	-0.262115	-0.028234	-0.074136
Trial1	2	1	blindfold	clockwise	practice	Guided	1	0.5	-0.25	0.4071732	0.46037	-1.44998	-1.04998	0.800961052705459	0.03672	-0.117096	0.026047
Trial1	2	1	blindfold	clockwise	practice	Guided	1	0.5	-0.25	0.4271698	0.45958	-1.45005	-1.04994	0.800960525700399	0.145758	-0.176295	0.109476
Trial1	2	1	blindfold	clockwise	practice	Guided	1	0.5	-0.25	0.4471741	0.45905	-1.45007	-1.04991	0.800957445509334	0.125076	-0.112782	0.231056
Trial1	2	1	blindfold	clockwise	practice	Guided	1	0.5	-0.25	0.4671707	0.45868	-1.45007	-1.0499	0.800966448554946	0.016368	-0.142374	0.206949
Trial1	2	1	blindfold	clockwise	practice	Guided	1	0.5	-0.25	0.487175	0.45841	-1.45007	-1.04996	0.80104042043812	-0.089836	-0.129639	0.144855
Trial1	2	1	blindfold	clockwise	practice	Guided	1	0.5	-0.25	0.5071716	0.45841	-1.45007	-1.04996	0.80104042043812	-0.089836	-0.129639	0.144855
Trial1	2	1	blindfold	clockwise	practice	Guided	1	0.5	-0.25	0.5271683	0.45784	-1.45004	-1.05003	0.80114009746129	-0.218665	-0.019564	-0.026179
Trial1	2	1	blindfold	clockwise	practice	Guided	1	0.5	-0.25	0.5471725	0.45694	-1.45004	-1.05001	0.801167965872085	-0.198829	-0.133776	-0.0021671
Trial1	2	1	blindfold	clockwise	practice	Guided	1	0.5	-0.25	0.5671692	0.4562	-1.45006	-1.04999	0.80118808138995	-0.170308	-0.180281	0.016659
Trial1	2	1	blindfold	clockwise	practice	Guided	1	0.5	-0.25	0.5871735	0.45549	-1.4501	-1.04996	0.801197333487278	-0.156648	-0.396025	0.068438
Trial1	2	1	blindfold	clockwise	practice	Guided	1	0.5	-0.25	0.6071701	0.45406	-1.45024	-1.04995	0.801268053136167	-0.130812	-0.514351	0.129455
Trial1	2	1	blindfold	clockwise	practice	Guided	1	0.5	-0.25	0.6271744	0.45346	-1.45026	-1.04993	0.801282684751591	-0.034192	-0.58628	0.161019
Trial1	2	1	blindfold	clockwise	practice	Guided	1	0.5	-0.25	0.647171	0.45297	-1.45029	-1.04991	0.8012913003834	0.0024755	-0.687843	0.17132
Trial1	2	1	blindfold	clockwise	practice	Guided	1	0.5	-0.25	0.6671753	0.45268	-1.45032	-1.04992	0.801318489065333	0.06377	-0.666684	0.137602
Trial1	2	1	blindfold	clockwise	practice	Guided	1	0.5	-0.25	0.6871719	0.45262	-1.45033	-1.04991	0.801311917172567	0.025476	-0.692075	0.139348
Trial1	2	1	blindfold	clockwise	practice	Guided	1	0.5	-0.25	0.7071686	0.45263	-1.45033	-1.04991	0.801311328675508	0.025757	-0.653989	0.228465
Trial1	2	1	blindfold	clockwise	practice	Guided	1	0.5	-0.25	0.7271729	0.45263	-1.45033	-1.04991	0.801311328675508	-0.025612	-0.573585	0.207975
Trial1	2	1	blindfold	clockwise	practice	Guided	1	0.5	-0.25	0.7471695	0.45262	-1.45031	-1.04991	0.801311917172567	-0.081468	-0.560889	0.153439
Trial1	2	1	blindfold	clockwise	practice	Guided	1	0.5	-0.25	0.7671738	0.45262	-1.4503	-1.04991	0.801311917172567	-0.098341	-0.53973	0.152311
Trial1	2	1	blindfold	clockwise	practice	Guided	1	0.5	-0.25	0.7871704	0.45262	-1.45029	-1.04992	0.801322032234169	-0.122562	-0.48892	0.133751
Trial1	2	1	blindfold	clockwise	practice	Guided	1	0.5	-0.25	0.8071747	0.45259	-1.45026	-1.04994	0.801343682100058	-0.159542	-0.501426	0.050742
Trial1	2	1	blindfold	clockwise	practice	Guided	1	0.5	-0.25	0.8271713	0.45255	-1.45026	-1.04997	0.80137603557597	-0.172315	-0.539476	-0.01369
Trial1	2	1	blindfold	clockwise	practice	Guided	1	0.5	-0.25	0.8471756	0.45249	-1.45026	-1.04998	0.801389587716219	-0.158785	-0.552164	-0.034799
Trial1	2	1	blindfold	clockwise	practice	Guided	1	0.5	-0.25	0.8671722	0.45244	-1.45027	-1.04999	0.801402429152074	-0.128913	-0.615641	-0.027852
Trial1	2	1	blindfold	clockwise	practice	Guided	1	0.5	-0.25	0.8871689	0.45242	-1.45029	-1.04999	0.80140361793201	-0.128334	-0.649495	-0.036291
Trial1	2	1	blindfold	clockwise	practice	Guided	1	0.5	-0.25	0.9071732	0.45241	-1.45031	-1.04999	0.801404212508996	-0.170611	-0.687581	0.028844
Trial1	2	1	blindfold	clockwise	practice	Guided	1	0.5	-0.25	0.9271698	0.4524	-1.45033	-1.04998	0.80139492853806	-0.201059	-0.75529	0.107433
Trial1	2	1	blindfold	clockwise	practice	Guided	1	0.5	-0.25	0.9471741	0.45236	-1.45036	-1.04998	0.801397306847719	-0.264335	-0.80184	0.103335
Trial1	2	1	blindfold	clockwise	practice	Guided	1	0.5	-0.25	0.9671707	0.45229	-1.45038	-1.04998	0.8014014696906	-0.367386	-0.822999	0.058528
Trial1	2	1	blindfold	clockwise	practice	Guided	1	0.5	-0.25	0.987175	0.45212	-1.4504	-1.05003	0.801461467326121	-0.400679	-0.890708	-0.015696
Trial1	2	1	blindfold	clockwise	practice	Guided	1	0.5	-0.25	1.007172	0.45135	-1.45043	-1.05007	0.80154781876902	-0.463573	-0.835694	-0.155334
Trial1	2	1	blindfold	clockwise	practice	Guided	1	0.5	-0.25	1.027168	0.4507	-1.45042	-1.0501	0.801617516328797	-0.485865	-0.814535	-0.201689
Trial1	2	1	blindfold	clockwise	practice	Guided	1	0.5	-0.25	1.047173	0.44983	-1.45042	-1.05012	0.801691360469042	-0.477783	-0.810303	-0.262025
Trial1	2	1	blindfold	clockwise	practice	Guided	1	0.5	-0.25	1.067169	0.44881	-1.45041	-1.05011	0.801745844416816	-0.466684	-0.729899	-0.236819
Trial1	2	1	blindfold	clockwise	practice	Guided	1	0.5	-0.25	1.087173	0.44756	-1.45038	-1.05006	0.801776785092083	-0.457959	-0.751058	-0.171438
Trial1	2	1	blindfold	clockwise	practice	Guided	1	0.5	-0.25	1.10717	0.44464	-1.4504	-1.05002	0.801933101504649	-0.445463	-0.865317	-0.030474
Trial1	2	1	blindfold	clockwise	practice	Guided	1	0.5	-0.25	1.127174	0.44296	-1.45041	-1.04998	0.802010993476855	-0.329214	-0.793376	0.023516
Trial1	2	1	blindfold	clockwise	practice	Guided	1	0.5	-0.25	1.147171	0.44106	-1.45041	-1.04997	0.802138375203017	-0.447899	-0.835694	0.079829
Trial1	2	1	blindfold	clockwise	practice	Guided	1	0.5	-0.25	1.167175	0.43898	-1.45042	-1.04997	0.802293891881824	-0.437213	-0.844158	0.046691
Trial1	2	1	blindfold	clockwise	practice	Guided	1	0.5	-0.25	1.187172	0.43682	-1.45043	-1.04999	0.802480909842178	-0.401721	-0.890708	0.023572
Trial1	2	1	blindfold	clockwise	practice	Guided	1	0.5	-0.25	1.207169	0.43213	-1.4505	-1.05001	0.802883730851668	-0.292282	-1.051516	-0.028846
Trial1	2	1	blindfold	clockwise	practice	Guided	1	0.5	-0.25	1.227173	0.43	-1.45053	-1.05003	0.803086538792568	-0.268526	-1.119225	-0.069704
Trial1	2	1	blindfold	clockwise	practice	Guided	1	0.5	-0.25	1.247169	0.42774	-1.45055	-1.05005	0.803306632397436	-0.225219	-1.191165	-0.083933
Trial1	2	1	blindfold	clockwise	practice	Guided	1	0.5	-0.25	1.267174	0.42569	-1.45059	-1.05006	0.803503599544754	-0.193067	-1.284265	-0.124298
Trial1	2	1	blindfold	clockwise	practice	Guided	1	0.5	-0.25	1.28717	0.42375	-1.45064	-1.05008	0.803705156282525	-0.212131	-1.330815	-0.159271
Trial1	2	1	blindfold	clockwise	practice	Guided	1	0.5	-0.25	1.307175	0.42055	-1.45071	-1.05009	0.804025025050808	-0.187676	-1.495855	-0.21275
Trial1	2	1	blindfold	clockwise	practice	Guided	1	0.5	-0.25	1.327171	0.4192	-1.45075	-1.0501	0.804169627939446	-0.181716	-1.521246	-0.169919
Trial1	2	1	blindfold	clockwise	practice	Guided	1	0.5	-0.25	1.347176	0.41812	-1.45078	-1.0501	0.804278860803358	-0.141419	-1.580491	-0.205604
Trial1	2	1	blindfold	clockwise	practice	Guided	1	0.5	-0.25	1.367172	0.41736	-1.4508	-1.0501	0.804356587171255	-0.100161	-1.614345	-0.18614
Trial1	2	1	blindfold	clockwise	practice	Guided	1	0.5	-0.25	1.387169	0.41697	-1.45081	-1.0501	0.804396751881785	-0.11256	-1.610114	-0.216409
Trial1	2	1	blindfold	clockwise	practice	Guided	1	0.5	-0.25	1.407173	0.41688	-1.45081	-1.0501	0.804406046994732	-0.058837	-1.622809	-0.166576
Trial1	2	1	blindfold	clockwise	practice	Guided	1	0.5	-0.25	1.42717	0.41688	-1.45081	-1.0501	0.804406046994732	-0.03967	-1.597418	-0.183671
Trial1	2	1	blindfold	clockwise	practice	Guided	1	0.5	-0.25	1.447174	0.41687	-1.45081	-1.0501	0.804407078689009	-0.044384	-1.60165	-0.19528
Trial1	2	1	blindfold	clockwise	practice	Guided	1	0.5	-0.25	1.467171	0.41687	-1.45081	-1.0501	0.804407078689009	-0.018779	-1.6482	-0.197943
Trial1	2	1	blindfold	clockwise	practice	Guided	1	0.5	-0.25	1.487175	0.41687	-1.45081	-1.05009	0.804397000153491	-0.0028776	-1.643968	-0.176019
Trial1	2	1	blindfold	clockwise	practice	Guided	1	0.5	-0.25	1.507172	0.41687	-1.45083	-1.05009	0.804397000153491	-0.04488	-1.741299	-0.114582
Trial1	2	1	blindfold	clockwise	practice	Guided	1	0.5	-0.25	1.527168	0.41687	-1.45084	-1.05009	0.804397000153491	-0.064734	-1.758227	-0.136919
Trial1	2	1	blindfold	clockwise	practice	Guided	1	0.5	-0.25	1.547173	0.41686	-1.45085	-1.05008	0.8043880751132	-0.121875	-1.758227	-0.102122
Trial1	2	1	blindfold	clockwise	practice	Guided	1	0.5	-0.25	1.567169	0.41686	-1.45085	-1.05008	0.8043880751132	-0.136015	-1.775154	-0.043457
Trial1	2	1	blindfold	clockwise	practice	Guided	1	0.5	-0.25	1.587173	0.41685	-1.45086	-1.05007	0.804379265713141	-0.150898	-1.728604	-0.015873
Trial1	2	1	blindfold	clockwise	practice	Guided	1	0.5	-0.25	1.60717	0.41683	-1.45087	-1.05006	0.804371373209338	-0.261902	-1.804776	0.046454
Trial1	2	1	blindfold	clockwise	practice	Guided	1	0.5	-0.25	1.627174	0.41682	-1.45089	-1.05005	0.804362445673199	-0.293868	-1.868253	0.014876
Trial1	2	1	blindfold	clockwise	practice	Guided	1	0.5	-0.25	1.647171	0.4168	-1.45091	-1.05004	0.804354553999048	-0.328327	-1.85979	0.025537
Trial1	2	1	blindfold	clockwise	practice	Guided	1	0.5	-0.25	1.667175	0.41678	-1.45093	-1.05004	0.804356625794019	-0.338681	-1.876717	0.053842
Trial1	2	1	blindfold	clockwise	practice	Guided	1	0.5	-0.25	1.687172	0.41677	-1.45094	-1.05002	0.804337742220915	-0.370661	-1.93173	0.087116
Trial1	2	1	blindfold	clockwise	practice	Guided	1	0.5	-0.25	1.707169	0.41673	-1.45097	-1.05002	0.804341878630822	-0.336925	-2.007903	0.105455
Trial1	2	1	blindfold	clockwise	practice	Guided	1	0.5	-0.25	1.727173	0.41671	-1.45099	-1.05001	0.804333989366528	-0.338546	-2.058684	0.062935
Trial1	2	1	blindfold	clockwise	practice	Guided	1	0.5	-0.25	1.747169	0.41669	-1.45101	-1.05001	0.804336063455454	-0.354596	-2.062916	0.070366
Trial1	2	1	blindfold	clockwise	practice	Guided	1	0.5	-0.25	1.767174	0.41667	-1.45103	-1.05001	0.804338134950144	-0.373111	-2.134857	0.0072413
Trial1	2	1	blindfold	clockwise	practice	Guided	1	0.5	-0.25	1.78717	0.41666	-1.45104	-1.05001	0.804339169337973	-0.392628	-2.130625	-0.015883
Trial1	2	1	blindfold	clockwise	practice	Guided	1	0.5	-0.25	1.807175	0.41662	-1.45106	-1.05001	0.804343314293955	-0.348933	-2.177175	-0.03946
Trial1	2	1	blindfold	clockwise	practice	Guided	1	0.5	-0.25	1.827171	0.4166	-1.45107	-1.05001	0.804345390599794	-0.309824	-2.130625	-0.032972
Trial1	2	1	blindfold	clockwise	practice	Guided	1	0.5	-0.25	1.847176	0.41659	-1.45107	-1.05001	0.804346425847223	-0.284896	-2.14332	-0.044129
Trial1	2	1	blindfold	clockwise	practice	Guided	1	0.5	-0.25	1.867172	0.41658	-1.45107	-1.05001	0.804347464308081	-0.24333	-2.172943	-0.028943
Trial1	2	1	blindfold	clockwise	practice	Guided	1	0.5	-0.25	1.887169	0.41656	-1.45108	-1.05002	0.804359498064584	-0.209461	-2.18987	-0.026929
Trial1	2	1	blindfold	clockwise	practice	Guided	1	0.5	-0.25	1.907173	0.41654	-1.4511	-1.05002	0.804361575823085	-0.19614	-2.23642	-0.109866
Trial1	2	1	blindfold	clockwise	practice	Guided	1	0.5	-0.25	1.92717	0.41653	-1.45111	-1.05002	0.804362608702042	-0.18986	-2.249115	-0.140153
Trial1	2	1	blindfold	clockwise	practice	Guided	1	0.5	-0.25	1.947174	0.41652	-1.45113	-1.05003	0.804373607395209	-0.199007	-2.299897	-0.127947
Trial1	2	1	blindfold	clockwise	practice	Guided	1	0.5	-0.25	1.967171	0.41651	-1.45114	-1.05003	0.804374646692469	-0.197734	-2.28297	-0.076976
Trial1	2	1	blindfold	clockwise	practice	Guided	1	0.5	-0.25	1.987175	0.4165	-1.45114	-1.05003	0.804375683019348	-0.164638	-2.291433	-0.062282
Trial1	2	1	blindfold	clockwise	practice	Guided	1	0.5	-0.25	2.007172	0.41649	-1.45114	-1.05002	0.804366763095085	-0.185936	-2.266043	0.004075
Trial1	2	1	blindfold	clockwise	practice	Guided	1	0.5	-0.25	2.027168	0.41648	-1.45114	-1.05002	0.804367799680327	-0.161791	-2.287202	0.035391
Trial1	2	1	blindfold	clockwise	practice	Guided	1	0.5	-0.25	2.047173	0.41647	-1.45114	-1.05001	0.804358880042253	-0.147852	-2.278738	0.087069
Trial1	2	1	blindfold	clockwise	practice	Guided	1	0.5	-0.25	2.067169	0.41647	-1.45114	-1.05001	0.804358880042253	-0.101099	-2.291433	0.085074
Trial1	2	1	blindfold	clockwise	practice	Guided	1	0.5	-0.25	2.087173	0.41646	-1.45114	-1.05	0.804349957459313	-0.089867	-2.325288	0.039582
Trial1	2	1	blindfold	clockwise	practice	Guided	1	0.5	-0.25	2.10717	0.41645	-1.45116	-1.05	0.804350994438345	-0.089564	-2.380301	0.035325
Trial1	2	1	blindfold	clockwise	practice	Guided	1	0.5	-0.25	2.127174	0.41645	-1.45117	-1.05	0.804350994438345	-0.068916	-2.35491	0.045011
Trial1	2	1	blindfold	clockwise	practice	Guided	1	0.5	-0.25	2.147171	0.41644	-1.45117	-1.05	0.80435203463597	-0.112634	-2.363374	0.067841
Trial1	2	1	blindfold	clockwise	practice	Guided	1	0.5	-0.25	2.167175	0.41644	-1.45118	-1.04999	0.804342075236485	-0.139951	-2.367606	0.100114
Trial1	2	1	blindfold	clockwise	practice	Guided	1	0.5	-0.25	2.187172	0.41643	-1.45118	-1.04999	0.804343115570308	-0.143142	-2.350679	0.102842
Trial1	2	1	blindfold	clockwise	practice	Guided	1	0.5	-0.25	2.207169	0.41642	-1.45118	-1.04998	0.804334315219022	-0.120449	-2.367606	0.058798
Trial1	2	1	blindfold	clockwise	practice	Guided	1	0.5	-0.25	2.227173	0.41642	-1.45119	-1.04998	0.804334315219022	-0.097568	-2.397228	0.106492
Trial1	2	1	blindfold	clockwise	practice	Guided	1	0.5	-0.25	2.247169	0.41641	-1.45119	-1.04998	0.804335352715023	-0.062493	-2.426851	0.083374
Trial1	2	1	blindfold	clockwise	practice	Guided	1	0.5	-0.25	2.267174	0.41641	-1.4512	-1.04998	0.804335352715023	-0.105957	-2.426851	0.101971
Trial1	2	1	blindfold	clockwise	practice	Guided	1	0.5	-0.25	2.28717	0.4164	-1.45121	-1.04998	0.804336393431161	-0.106905	-2.498792	0.046783
Trial1	2	1	blindfold	clockwise	practice	Guided	1	0.5	-0.25	2.307175	0.4164	-1.45123	-1.04998	0.804336393431161	-0.052173	-2.486096	-0.017823
Trial1	2	1	blindfold	clockwise	practice	Guided	1	0.5	-0.25	2.327171	0.41639	-1.45124	-1.04999	0.804347271943001	-0.10135	-2.481864	-0.046164
Trial1	2	1	blindfold	clockwise	practice	Guided	1	0.5	-0.25	2.347176	0.41639	-1.45124	-1.04999	0.804347271943001	-0.049893	-2.54111	-0.055823
Trial1	2	1	blindfold	clockwise	practice	Guided	1	0.5	-0.25	2.367172	0.41639	-1.45125	-1.04999	0.804347271943001	-0.03173	-2.532646	-0.038408
Trial1	2	1	blindfold	clockwise	practice	Guided	1	0.5	-0.25	2.387169	0.41639	-1.45126	-1.04999	0.804347271943001	-0.047141	-2.553805	-0.030195
Trial1	2	1	blindfold	clockwise	practice	Guided	1	0.5	-0.25	2.407173	0.41638	-1.45126	-1.04999	0.804348309794423	-0.059307	-2.545341	0.032671
Trial1	2	1	blindfold	clockwise	practice	Guided	1	0.5	-0.25	2.42717	0.41638	-1.45126	-1.04999	0.804348309794423	-0.073959	-2.549573	0.065706
Trial1	2	1	blindfold	clockwise	practice	Guided	1	0.5	-0.25	2.447174	0.41638	-1.45126	-1.04999	0.804348309794423	-0.105749	-2.54111	0.101958
Trial1	2	1	blindfold	clockwise	practice	Guided	1	0.5	-0.25	2.467171	0.41637	-1.45126	-1.04999	0.804349350867041	-0.172799	-2.519951	0.089488
Trial1	2	1	blindfold	clockwise	practice	Guided	1	0.5	-0.25	2.487175	0.41636	-1.45126	-1.04999	0.804350388963992	-0.165778	-2.524182	0.047727
Trial1	2	1	blindfold	clockwise	practice	Guided	1	0.5	-0.25	2.507172	0.41634	-1.45126	-1.04998	0.804342631018377	-0.218101	-2.524182	0.049174
Trial1	2	1	blindfold	clockwise	practice	Guided	1	0.5	-0.25	2.527168	0.41633	-1.45126	-1.04998	0.804343672596625	-0.260529	-2.5665	0.071506
Trial1	2	1	blindfold	clockwise	practice	Guided	1	0.5	-0.25	2.547173	0.41632	-1.45127	-1.04998	0.804344711197702	-0.244313	-2.549573	0.085158
Trial1	2	1	blindfold	clockwise	practice	Guided	1	0.5	-0.25	2.567169	0.41631	-1.45127	-1.04998	0.80434575302221	-0.288234	-2.553805	0.1122
Trial1	2	1	blindfold	clockwise	practice	Guided	1	0.5	-0.25	2.587173	0.41629	-1.45127	-1.04998	0.804347830837997	-0.246646	-2.553805	0.034161
Trial1	2	1	blindfold	clockwise	practice	Guided	1	0.5	-0.25	2.60717	0.41627	-1.45128	-1.04998	0.804349912246415	-0.207507	-2.536878	0.040611
Trial1	2	1	blindfold	clockwise	practice	Guided	1	0.5	-0.25	2.627174	0.41626	-1.45128	-1.04998	0.804350954686383	-0.179384	-2.558037	0.067696
Trial1	2	1	blindfold	clockwise	practice	Guided	1	0.5	-0.25	2.647171	0.41626	-1.45128	-1.04998	0.804350954686383	-0.140818	-2.583428	0.066457
Trial1	2	1	blindfold	clockwise	practice	Guided	1	0.5	-0.25	2.667175	0.41625	-1.45129	-1.04998	0.804351997249661	-0.1353	-2.668064	0.044823
Trial1	2	1	blindfold	clockwise	practice	Guided	1	0.5	-0.25	2.687172	0.41624	-1.45131	-1.04998	0.804353039936249	-0.163832	-2.70615	0.018218
Trial1	2	1	blindfold	clockwise	practice	Guided	1	0.5	-0.25	2.707169	0.41623	-1.45134	-1.04998	0.804354079642363	-0.164239	-2.701918	0.030383
Trial1	2	1	blindfold	clockwise	practice	Guided	1	0.5	-0.25	2.727173	0.41622	-1.45134	-1.04998	0.804355119471054	-0.165417	-2.655368	-0.020561
Trial1	2	1	blindfold	clockwise	practice	Guided	1	0.5	-0.25	2.747169	0.41621	-1.45134	-1.04998	0.804356162526835	-0.161642	-2.668064	-0.011863
Trial1	2	1	blindfold	clockwise	practice	Guided	1	0.5	-0.25	2.767174	0.4162	-1.45134	-1.04998	0.804357202601043	-0.152422	-2.6596	0.048023
Trial1	2	1	blindfold	clockwise	practice	Guided	1	0.5	-0.25	2.78717	0.4162	-1.45133	-1.04998	0.804357202601043	-0.161079	-2.672295	0.051735
Trial1	2	1	blindfold	clockwise	practice	Guided	1	0.5	-0.25	2.807175	0.41618	-1.45134	-1.04998	0.804359286222796	-0.145349	-2.684991	0.052211
Trial1	2	1	blindfold	clockwise	practice	Guided	1	0.5	-0.25	2.827171	0.41618	-1.45134	-1.04998	0.804359286222796	-0.152506	-2.676527	0.052195
Trial1	2	1	blindfold	clockwise	practice	Guided	1	0.5	-0.25	2.847176	0.41617	-1.45134	-1.04998	0.804360329771073	-0.173835	-2.651136	0.092673
Trial1	2	1	blindfold	clockwise	practice	Guided	1	0.5	-0.25	2.867172	0.41616	-1.45133	-1.04998	0.804361373442657	-0.184984	-2.629977	0.101101
Trial1	2	1	blindfold	clockwise	practice	Guided	1	0.5	-0.25	2.887169	0.41615	-1.45132	-1.04997	0.804352452000951	-0.166037	-2.6596	0.068283
Trial1	2	1	blindfold	clockwise	practice	Guided	1	0.5	-0.25	2.907173	0.41613	-1.45133	-1.04997	0.804354539985029	-0.205199	-2.744236	0.087109
Trial1	2	1	blindfold	clockwise	practice	Guided	1	0.5	-0.25	2.92717	0.41612	-1.45135	-1.04997	0.804355584162028	-0.228491	-2.765395	0.051794
Trial1	2	1	blindfold	clockwise	practice	Guided	1	0.5	-0.25	2.947174	0.41611	-1.45137	-1.04997	0.804356625354112	-0.213532	-2.803481	0.086571
Trial1	2	1	blindfold	clockwise	practice	Guided	1	0.5	-0.25	2.967171	0.4161	-1.45138	-1.04997	0.804357669777353	-0.229865	-2.740004	0.077107
Trial1	2	1	blindfold	clockwise	practice	Guided	1	0.5	-0.25	2.987175	0.41609	-1.45138	-1.04997	0.804358711214947	-0.234275	-2.723077	0.071867
Trial1	2	1	blindfold	clockwise	practice	Guided	1	0.5	-0.25	3.007172	0.41607	-1.45137	-1.04997	0.804360800677216	-0.245089	-2.727309	0.122751
Trial1	2	1	blindfold	clockwise	practice	Guided	1	0.5	-0.25	3.027168	0.41606	-1.45136	-1.04996	0.804351880467619	-0.236572	-2.773859	0.128441
Trial1	2	1	blindfold	clockwise	practice	Guided	1	0.5	-0.25	3.047173	0.41605	-1.45137	-1.04996	0.804352928629673	-0.210163	-2.765395	0.107785
Trial1	2	1	blindfold	clockwise	practice	Guided	1	0.5	-0.25	3.067169	0.41604	-1.45138	-1.04996	0.804353970694117	-0.222523	-2.837336	0.102778
Trial1	2	1	blindfold	clockwise	practice	Guided	1	0.5	-0.25	3.087173	0.41602	-1.45139	-1.04996	0.804356058302269	-0.222941	-2.828872	0.035164
Trial1	2	1	blindfold	clockwise	practice	Guided	1	0.5	-0.25	3.10717	0.416	-1.45141	-1.04997	0.804368105230167	-0.200456	-2.854263	0.019244
Trial1	2	1	blindfold	clockwise	practice	Guided	1	0.5	-0.25	3.127174	0.416	-1.45141	-1.04997	0.804368105230167	-0.182029	-2.845799	0.066953
Trial1	2	1	blindfold	clockwise	practice	Guided	1	0.5	-0.25	3.147171	0.41599	-1.45141	-1.04997	0.804369147895279	-0.169559	-2.816177	0.071913
Trial1	2	1	blindfold	clockwise	practice	Guided	1	0.5	-0.25	3.167175	0.41598	-1.45141	-1.04997	0.804370196908924	-0.170014	-2.820408	0.080344
Trial1	2	1	blindfold	clockwise	practice	Guided	1	0.5	-0.25	3.187172	0.41598	-1.45141	-1.04997	0.804370196908924	-0.161274	-2.845799	0.076602
Trial1	2	1	blindfold	clockwise	practice	Guided	1	0.5	-0.25	3.207169	0.41596	-1.45142	-1.04997	0.804372285967158	-0.167138	-2.883885	0.033821
Trial1	2	1	blindfold	clockwise	practice	Guided	1	0.5	-0.25	3.227173	0.41595	-1.45143	-1.04997	0.80437332912363	-0.191686	-2.900813	0.01964
Trial1	2	1	blindfold	clockwise	practice	Guided	1	0.5	-0.25	3.247169	0.41594	-1.45144	-1.04997	0.804374375517115	-0.255742	-2.913508	0.028563
Trial1	2	1	blindfold	clockwise	practice	Guided	1	0.5	-0.25	3.267174	0.41593	-1.45144	-1.04998	0.804385377657897	-0.233058	-2.875422	0.0044653
Trial1	2	1	blindfold	clockwise	practice	Guided	1	0.5	-0.25	3.28717	0.41592	-1.45144	-1.04998	0.80438642428465	-0.276462	-2.875422	-0.048974
Trial1	2	1	blindfold	clockwise	practice	Guided	1	0.5	-0.25	3.307175	0.41589	-1.45144	-1.04999	0.804399401920985	-0.294926	-2.883885	-0.079766
Trial1	2	1	blindfold	clockwise	practice	Guided	1	0.5	-0.25	3.327171	0.41588	-1.45144	-1.05	0.80441040147143	-0.309496	-2.930435	-0.153548
Trial1	2	1	blindfold	clockwise	practice	Guided	1	0.5	-0.25	3.347176	0.41586	-1.45146	-1.05001	0.804422454679675	-0.35313	-2.998144	-0.178354
Trial1	2	1	blindfold	clockwise	practice	Guided	1	0.5	-0.25	3.367172	0.41584	-1.45148	-1.05001	0.804424546584909	-0.331419	-3.040462	-0.187746
Trial1	2	1	blindfold	clockwise	practice	Guided	1	0.5	-0.25	3.387169	0.41583	-1.4515	-1.05002	0.804435549777546	-0.308959	-3.061621	-0.191421
Trial1	2	1	blindfold	clockwise	practice	Guided	1	0.5	-0.25	3.407173	0.41579	-1.45154	-1.05003	0.804449694066515	-0.415888	-3.087012	-0.116312
Trial1	2	1	blindfold	clockwise	practice	Guided	1	0.5	-0.25	3.42717	0.41577	-1.45154	-1.05003	0.804451790760847	-0.419996	-3.087012	-0.116522
Trial1	2	1	blindfold	clockwise	practice	Guided	1	0.5	-0.25	3.447174	0.41575	-1.45154	-1.05003	0.804453884827117	-0.525776	-3.08278	-0.046454
Trial1	2	1	blindfold	clockwise	practice	Guided	1	0.5	-0.25	3.467171	0.41572	-1.45154	-1.05003	0.804457025287222	-0.562317	-3.057389	-0.0019785
Trial1	2	1	blindfold	clockwise	practice	Guided	1	0.5	-0.25	3.487175	0.41569	-1.45153	-1.05002	0.804450214664551	-0.616985	-3.03623	-0.0094544
Trial1	2	1	blindfold	clockwise	practice	Guided	1	0.5	-0.25	3.507172	0.41562	-1.45152	-1.05002	0.80445755458677	-0.693273	-3.027767	-0.0097407
Trial1	2	1	blindfold	clockwise	practice	Guided	1	0.5	-0.25	3.527168	0.41558	-1.45152	-1.05002	0.804461747512155	-0.814783	-3.087012	-0.033873
Trial1	2	1	blindfold	clockwise	practice	Guided	1	0.5	-0.25	3.547173	0.41552	-1.45152	-1.05003	0.804478003490264	-0.878632	-3.061621	-0.101221
Trial1	2	1	blindfold	clockwise	practice	Guided	1	0.5	-0.25	3.567169	0.4154	-1.45152	-1.05003	0.804490615269956	-0.943997	-3.002376	-0.074112
Trial1	2	1	blindfold	clockwise	practice	Guided	1	0.5	-0.25	3.587173	0.41515	-1.4515	-1.05004	0.804526902577039	-1.026259	-2.985449	-0.042025
Trial1	2	1	blindfold	clockwise	practice	Guided	1	0.5	-0.25	3.60717	0.4139	-1.45149	-1.05006	0.804679603709864	-1.2042	-3.002376	-0.115824
Trial1	2	1	blindfold	clockwise	practice	Guided	1	0.5	-0.25	3.627174	0.41279	-1.45151	-1.05009	0.804828876621159	-1.242266	-3.023535	-0.189846
Trial1	2	1	blindfold	clockwise	practice	Guided	1	0.5	-0.25	3.647171	0.41128	-1.45152	-1.05011	0.805013805269377	-1.30794	-3.091244	-0.227227
Trial1	2	1	blindfold	clockwise	practice	Guided	1	0.5	-0.25	3.667175	0.4093	-1.45154	-1.05012	0.805244371732944	-1.431821	-3.167416	-0.284789
Trial1	2	1	blindfold	clockwise	practice	Guided	1	0.5	-0.25	3.687172	0.4069	-1.45154	-1.05012	0.8055182274017	-1.406985	-3.103939	-0.202196
Trial1	2	1	blindfold	clockwise	practice	Guided	1	0.5	-0.25	3.707169	0.40048	-1.45154	-1.05013	0.806295393955289	-1.415807	-3.091244	-0.273233
Trial1	2	1	blindfold	clockwise	practice	Guided	1	0.5	-0.25	3.727173	0.39655	-1.45154	-1.05014	0.806799707838245	-1.388739	-3.095475	-0.304676
Trial1	2	1	blindfold	clockwise	practice	Guided	1	0.5	-0.25	3.747169	0.39203	-1.45154	-1.05016	0.807411683712402	-1.413137	-3.044694	-0.326187
Trial1	2	1	blindfold	clockwise	practice	Guided	1	0.5	-0.25	3.767174	0.38719	-1.45153	-1.05019	0.808102772427381	-1.451712	-3.010839	-0.399247
Trial1	2	1	blindfold	clockwise	practice	Guided	1	0.5	-0.25	3.78717	0.38189	-1.45153	-1.0503	0.808968519606918	-1.417931	-3.065853	-0.480868
Trial1	2	1	blindfold	clockwise	practice	Guided	1	0.5	-0.25	3.807175	0.36978	-1.45154	-1.05034	0.810864633130106	-1.42453	-3.116634	-0.694612
Trial1	2	1	blindfold	clockwise	practice	Guided	1	0.5	-0.25	3.827171	0.36322	-1.45156	-1.05036	0.811963570158119	-1.440391	-3.12933	-0.727895
Trial1	2	1	blindfold	clockwise	practice	Guided	1	0.5	-0.25	3.847176	0.35628	-1.45156	-1.05035	0.813151579337415	-1.476423	-3.091244	-0.698519
Trial1	2	1	blindfold	clockwise	practice	Guided	1	0.5	-0.25	3.867172	0.34869	-1.45155	-1.05034	0.814517600211374	-1.465553	-2.98968	-0.675117
Trial1	2	1	blindfold	clockwise	practice	Guided	1	0.5	-0.25	3.887169	0.34091	-1.45151	-1.05034	0.815998675199155	-1.460691	-2.926203	-0.640266
Trial1	2	1	blindfold	clockwise	practice	Guided	1	0.5	-0.25	3.907173	0.32368	-1.45139	-1.05023	0.819424696096272	-1.572264	-2.6596	-0.424389
Trial1	2	1	blindfold	clockwise	practice	Guided	1	0.5	-0.25	3.92717	0.31407	-1.45133	-1.0502	0.821516881615461	-1.620872	-2.629977	-0.372051
Trial1	2	1	blindfold	clockwise	practice	Guided	1	0.5	-0.25	3.947174	0.30438	-1.4513	-1.05018	0.823744590438322	-1.697362	-2.528414	-0.395205
Trial1	2	1	blindfold	clockwise	practice	Guided	1	0.5	-0.25	3.967171	0.29333	-1.45127	-1.05017	0.826428724111501	-1.718528	-2.507255	-0.314115
Trial1	2	1	blindfold	clockwise	practice	Guided	1	0.5	-0.25	3.987175	0.28181	-1.45125	-1.05013	0.829346076563843	-1.812086	-2.469169	-0.305505
Trial1	2	1	blindfold	clockwise	practice	Guided	1	0.5	-0.25	4.007172	0.25626	-1.45124	-1.0501	0.836402615308151	-1.8846	-2.456474	-0.194383
Trial1	2	1	blindfold	clockwise	practice	Guided	1	0.5	-0.25	4.027168	0.24171	-1.45121	-1.05006	0.84071979759408	-1.904014	-2.35491	-0.132609
Trial1	2	1	blindfold	clockwise	practice	Guided	1	0.5	-0.25	4.047173	0.22617	-1.45118	-1.05004	0.84560445091758	-1.910082	-2.299897	-0.072344
Trial1	2	1	blindfold	clockwise	practice	Guided	1	0.5	-0.25	4.067169	0.21012	-1.45115	-1.05004	0.850937378620126	-1.786459	-2.291433	-0.254819
Trial1	2	1	blindfold	clockwise	practice	Guided	1	0.5	-0.25	4.087173	0.19315	-1.45114	-1.04998	0.856810939171233	-1.872437	-2.194102	0.140992
Trial1	2	1	blindfold	clockwise	practice	Guided	1	0.5	-0.25	4.10717	0.15568	-1.45105	-1.04998	0.87093302454528	-2.137091	-1.927499	0.015485
Trial1	2	1	blindfold	clockwise	practice	Guided	1	0.5	-0.25	4.127174	0.13562	-1.45099	-1.05004	0.879111368424984	-2.007042	-2.029062	-0.116135
Trial1	2	1	blindfold	clockwise	practice	Guided	1	0.5	-0.25	4.147171	0.11387	-1.45099	-1.05009	0.888391984134658	-1.960037	-2.079843	-0.176456
Trial1	2	1	blindfold	clockwise	practice	Guided	1	0.5	-0.25	4.167175	0.092494	-1.45102	-1.05014	0.89793374099248	-1.942316	-2.058684	-0.284603
Trial1	2	1	blindfold	clockwise	practice	Guided	1	0.5	-0.25	4.187172	0.06891	-1.45104	-1.05025	0.908976750935229	-1.832423	-2.062916	-0.387232
Trial1	2	1	blindfold	clockwise	practice	Guided	1	0.5	-0.25	4.207169	0.019527	-1.45109	-1.05028	0.933435875328886	-1.725134	-2.172943	-0.513614
Trial1	2	1	blindfold	clockwise	practice	Guided	1	0.5	-0.25	4.227173	-0.0076498	-1.45109	-1.05033	0.947753394463313	-1.604688	-2.113698	-0.600465
Trial1	2	1	blindfold	clockwise	practice	Guided	1	0.5	-0.25	4.247169	-0.030689	-1.45108	-1.05031	0.960274406140801	-1.573441	-2.160248	-0.67133
Trial1	2	1	blindfold	clockwise	practice	Guided	1	0.5	-0.25	4.267174	-0.056484	-1.45106	-1.05027	0.974734043840922	-1.691468	-1.982512	-0.393363
Trial1	2	1	blindfold	clockwise	practice	Guided	1	0.5	-0.25	4.28717	-0.082781	-1.451	-1.05024	0.98995849283951	-1.597724	-1.864022	-0.50559
Trial1	2	1	blindfold	clockwise	practice	Guided	1	0.5	-0.25	4.307175	-0.13795	-1.45088	-1.05025	1.02341602219789	-1.678458	-1.851326	-0.588797
Trial1	2	1	blindfold	clockwise	practice	Guided	1	0.5	-0.25	4.327171	-0.16599	-1.45088	-1.05022	1.04110265685618	-1.698142	-1.728604	-0.391674
Trial1	2	1	blindfold	clockwise	practice	Guided	1	0.5	-0.25	4.347176	-0.19467	-1.45087	-1.05023	1.05968603478422	-1.535367	-1.703213	-0.546295
Trial1	2	1	blindfold	clockwise	practice	Guided	1	0.5	-0.25	4.367172	-0.22391	-1.45086	-1.05021	1.07906521414696	-1.814268	-1.627041	-0.458103
Trial1	2	1	blindfold	clockwise	practice	Guided	1	0.5	-0.25	4.387169	-0.25377	-1.45084	-1.05023	1.0993349345993	-1.733372	-1.682054	-0.38996
Trial1	2	1	blindfold	clockwise	practice	Guided	1	0.5	-0.25	4.407173	-0.30941	-1.45083	-1.05023	1.13820589192209	-2.545469	-1.656663	-0.652828
Trial1	2	1	blindfold	clockwise	practice	Guided	1	0.5	-0.25	4.42717	-0.30813	-1.45083	-1.05022	1.13728895149972	-5.971241	-1.72014	-0.198847
Trial1	2	1	blindfold	clockwise	practice	Guided	1	0.5	-0.25	4.447174	-0.30445	-1.45084	-1.05021	1.13466993158826	-6.624141	-1.847094	-0.318498
Trial1	2	1	blindfold	clockwise	practice	Guided	1	0.5	-0.25	4.467171	-0.30311	-1.45085	-1.05021	1.13372030074025	-4.551078	-1.724372	-0.472703
Trial1	2	1	blindfold	clockwise	practice	Guided	1	0.5	-0.25	4.487175	-0.30231	-1.45085	-1.05006	1.13304784781703	-2.360008	-1.825935	-0.349063
Trial1	2	1	blindfold	clockwise	practice	Guided	1	0.5	-0.25	4.507172	-0.30074	-1.45086	-1.04978	1.13173875944097	-0.580932	-1.191165	0.334301
Trial1	2	1	blindfold	clockwise	practice	Guided	1	0.5	-0.25	4.527168	-0.30041	-1.45071	-1.04969	1.13144168263791	-0.819624	-1.419683	0.114676
Trial1	2	1	blindfold	clockwise	practice	Guided	1	0.5	-0.25	4.547173	-0.30046	-1.45073	-1.04982	1.13156896312144	-2.113785	-2.096771	-0.328316
Trial1	2	1	blindfold	clockwise	practice	Guided	1	0.5	-0.25	4.567169	-0.30087	-1.45092	-1.04995	1.13195086788517	-3.619096	-2.291433	-0.574708
Trial1	2	1	blindfold	clockwise	practice	Guided	1	0.5	-0.25	4.587173	-0.30155	-1.451	-1.04965	1.13222014318425	-5.303821	-1.576259	0.6245
Trial1	2	1	blindfold	clockwise	practice	Guided	1	0.5	-0.25	4.60717	-0.30244	-1.45072	-1.04947	1.13272332511259	-4.268122	-0.962648	0.593045
Trial1	2	1	blindfold	clockwise	practice	Guided	1	0.5	-0.25	4.627174	-0.30222	-1.45064	-1.04912	1.13232047082854	-3.277901	-1.241947	0.77053
Trial1	2	1	blindfold	clockwise	practice	Guided	1	0.5	-0.25	4.647171	-0.30186	-1.45063	-1.04846	1.13159968601993	-2.872956	-1.246179	0.9309
Trial1	2	1	blindfold	clockwise	practice	Guided	1	0.5	-0.25	4.667175	-0.30153	-1.45061	-1.048	1.13104125105128	-2.359024	-1.34351	0.26928
Trial1	2	1	blindfold	clockwise	practice	Guided	1	0.5	-0.25	4.687172	-0.30131	-1.45069	-1.04798	1.13087122283642	-2.468979	-2.084075	-0.124189
Trial1	2	1	blindfold	clockwise	practice	Guided	1	0.5	-0.25	4.707169	-0.30133	-1.45105	-1.04798	1.13088539260437	-3.313485	-2.18987	-0.062628
Trial1	2	1	blindfold	clockwise	practice	Guided	1	0.5	-0.25	4.727173	-0.30137	-1.45104	-1.04798	1.13091373266846	-3.399734	-1.711677	0.199437
Trial1	2	1	blindfold	clockwise	practice	Guided	1	0.5	-0.25	4.747169	-0.3014	-1.45101	-1.04798	1.13093499873788	-3.122767	-1.758227	0.039443
Trial1	2	1	blindfold	clockwise	practice	Guided	1	0.5	-0.25	4.767174	-0.30141	-1.451	-1.04797	1.13093500798986	-2.911368	-1.76669	0.053221
Trial1	2	1	blindfold	clockwise	practice	Guided	1	0.5	-0.25	4.78717	-0.30141	-1.45099	-1.04798	1.13094207343675	-2.689891	-1.652432	0.059157
Trial1	2	1	blindfold	clockwise	practice	Guided	1	0.5	-0.25	4.807175	-0.30139	-1.45097	-1.04798	1.13092790296458	-2.771759	-2.050221	-0.072816
Trial1	2	1	blindfold	clockwise	practice	Guided	1	0.5	-0.25	4.827171	-0.3014	-1.45097	-1.04798	1.13093499873788	-2.950593	-2.045989	-0.094787
Trial1	2	1	blindfold	clockwise	practice	Guided	1	0.5	-0.25	4.847176	-0.3014	-1.45097	-1.04798	1.13093499873788	-2.81682	-1.796313	-0.0369
Trial1	2	1	blindfold	clockwise	practice	Guided	1	0.5	-0.25	4.867172	-0.3014	-1.45097	-1.04796	1.13092095191242	-2.430617	-1.779386	0.197777
Trial1	2	1	blindfold	clockwise	practice	Guided	1	0.5	-0.25	4.887169	-0.30137	-1.45096	-1.04706	1.13026480646105	-2.094677	-1.809008	0.685875
Trial1	2	1	blindfold	clockwise	practice	Guided	1	0.5	-0.25	4.907173	-0.30106	-1.45082	-1.04532	1.12881845911865	-1.716368	-1.356206	1.732448
Trial1	2	1	blindfold	clockwise	practice	Guided	1	0.5	-0.25	4.92717	-0.30092	-1.45069	-1.04147	1.12600961602998	-1.764293	-1.212324	2.45461
Trial1	2	1	blindfold	clockwise	practice	Guided	1	0.5	-0.25	4.947174	-0.3009	-1.45059	-1.03549	1.12180008303697	-1.966297	-1.110761	3.29626
Trial1	2	1	blindfold	clockwise	practice	Guided	1	0.5	-0.25	4.967171	-0.30101	-1.45049	-1.02617	1.1153729803476	-2.224274	-0.806072	3.627064
Trial1	2	1	blindfold	clockwise	practice	Guided	1	0.5	-0.25	4.987175	-0.30113	-1.45038	-0.99878	1.09657684559804	-2.404686	-0.767985	3.956908
Trial1	2	1	blindfold	clockwise	practice	Guided	1	0.5	-0.25	5.007172	-0.30126	-1.45056	-0.98128	1.08479858599316	-2.579406	-1.572027	3.812543
Trial1	2	1	blindfold	clockwise	practice	Guided	1	0.5	-0.25	5.027168	-0.30128	-1.45073	-0.96147	1.07155923657984	-2.522794	-1.627041	3.641022
Trial1	2	1	blindfold	clockwise	practice	Guided	1	0.5	-0.25	5.047173	-0.30128	-1.45081	-0.93912	1.05685192547326	-2.458405	-1.910571	3.111808
Trial1	2	1	blindfold	clockwise	practice	Guided	1	0.5	-0.25	5.067169	-0.30121	-1.45096	-0.9159	1.04180626274245	-2.186475	-2.346447	2.79781
Trial1	2	1	blindfold	clockwise	practice	Guided	1	0.5	-0.25	5.087173	-0.30108	-1.45113	-0.86577	1.01039686217396	-1.877281	-2.515719	2.576215
Trial1	2	1	blindfold	clockwise	practice	Guided	1	0.5	-0.25	5.10717	-0.30108	-1.45113	-0.86577	1.01039686217396	-1.877281	-2.515719	2.576215
Trial1	2	1	blindfold	clockwise	practice	Guided	1	0.5	-0.25	5.127174	-0.30084	-1.45126	-0.81499	0.980080857549	-1.722139	-2.397228	2.42602
Trial1	2	1	blindfold	clockwise	practice	Guided	1	0.5	-0.25	5.147171	-0.30074	-1.45136	-0.78227	0.961507076416574	-1.372136	-3.065853	1.796965
Trial1	2	1	blindfold	clockwise	practice	Guided	1	0.5	-0.25	5.167175	-0.30071	-1.45152	-0.75403	0.946140963271796	-1.503971	-3.074316	2.158941
Trial1	2	1	blindfold	clockwise	practice	Guided	1	0.5	-0.25	5.187172	-0.30077	-1.45149	-0.6945	0.915867234538809	-1.818182	-2.54111	1.966306
Trial1	2	1	blindfold	clockwise	practice	Guided	1	0.5	-0.25	5.207169	-0.30086	-1.45145	-0.6662199	0.902560671923461	-1.544088	-3.264747	1.615266
Trial1	2	1	blindfold	clockwise	practice	Guided	1	0.5	-0.25	5.227173	-0.30083	-1.45158	-0.63688	0.88938454278845	-1.756391	-2.883885	1.879321
Trial1	2	1	blindfold	clockwise	practice	Guided	1	0.5	-0.25	5.247169	-0.30084	-1.45149	-0.60656	0.876629776872757	-1.686987	-2.972753	1.626615
Trial1	2	1	blindfold	clockwise	practice	Guided	1	0.5	-0.25	5.267174	-0.30084	-1.45149	-0.57655	0.864858164617749	-1.479184	-3.527119	1.066825
Trial1	2	1	blindfold	clockwise	practice	Guided	1	0.5	-0.25	5.28717	-0.30074	-1.45163	-0.5192	0.844779976013566	-1.366511	-3.150489	1.290724
Trial1	2	1	blindfold	clockwise	practice	Guided	1	0.5	-0.25	5.307175	-0.30069	-1.45152	-0.49103	0.836181749832645	-1.382503	-3.095475	1.032687
Trial1	2	1	blindfold	clockwise	practice	Guided	1	0.5	-0.25	5.327171	-0.3007	-1.45156	-0.46241	0.828395143367568	-1.230708	-3.252052	1.018565
Trial1	2	1	blindfold	clockwise	practice	Guided	1	0.5	-0.25	5.347176	-0.30069	-1.45158	-0.43562	0.82192411180522	-1.636398	-2.740004	1.322984
Trial1	2	1	blindfold	clockwise	practice	Guided	1	0.5	-0.25	5.367172	-0.30075	-1.45144	-0.40725	0.816044207406993	-1.750911	-2.900813	1.390634
Trial1	2	1	blindfold	clockwise	practice	Guided	1	0.5	-0.25	5.387169	-0.30083	-1.45147	-0.35153	0.807240387685781	-1.849155	-3.222429	1.345515
Trial1	2	1	blindfold	clockwise	practice	Guided	1	0.5	-0.25	5.407173	-0.30086	-1.45143	-0.3238	0.80425316884496	-1.947331	-2.503023	1.609879
Trial1	2	1	blindfold	clockwise	practice	Guided	1	0.5	-0.25	5.42717	-0.30089	-1.45134	-0.29507	0.802157150566165	-1.73685	-2.866958	1.484708
Trial1	2	1	blindfold	clockwise	practice	Guided	1	0.5	-0.25	5.447174	-0.30088	-1.45139	-0.26703	0.8010610583369	-1.553765	-2.926203	1.497514
Trial1	2	1	blindfold	clockwise	practice	Guided	1	0.5	-0.25	5.467171	-0.3008	-1.45142	-0.23853	0.800882134724738	-1.526077	-2.769627	2.0282
Trial1	2	1	blindfold	clockwise	practice	Guided	1	0.5	-0.25	5.487175	-0.30077	-1.45135	-0.17955	0.80386303065086	-1.478815	-2.773859	1.89706
Trial1	2	1	blindfold	clockwise	practice	Guided	1	0.5	-0.25	5.507172	-0.30062	-1.45151	-0.15013	0.806824878126386	-0.96684	-3.074316	1.752688
Trial1	2	1	blindfold	clockwise	practice	Guided	1	0.5	-0.25	5.527168	-0.30054	-1.45153	-0.11954	0.811100549855195	-1.032355	-2.701918	1.533742
Trial1	2	1	blindfold	clockwise	practice	Guided	1	0.5	-0.25	5.547173	-0.30052	-1.45149	-0.089817	0.816388919366977	-0.846551	-3.24782	1.452179
Trial1	2	1	blindfold	clockwise	practice	Guided	1	0.5	-0.25	5.567169	-0.30047	-1.45158	-0.060186	0.822667349093566	-0.63922	-3.391701	1.268432
Trial1	2	1	blindfold	clockwise	practice	Guided	1	0.5	-0.25	5.587173	-0.30038	-1.45163	0.00042419	0.838642000969063	-0.824056	-3.137793	1.799204
Trial1	2	1	blindfold	clockwise	practice	Guided	1	0.5	-0.25	5.60717	-0.30042	-1.45157	0.030014	0.847985846018551	-0.813461	-3.484801	1.154831
Trial1	2	1	blindfold	clockwise	practice	Guided	1	0.5	-0.25	5.627174	-0.30037	-1.45167	0.060353	0.858435282210879	-0.593929	-3.434019	1.47023
Trial1	2	1	blindfold	clockwise	practice	Guided	1	0.5	-0.25	5.647171	-0.30036	-1.45164	0.088759	0.869099406708241	-0.86593	-3.133562	1.196036
Trial1	2	1	blindfold	clockwise	practice	Guided	1	0.5	-0.25	5.667175	-0.3004	-1.45161	0.11847	0.881141465269882	-0.64543	-3.450947	0.943531
Trial1	2	1	blindfold	clockwise	practice	Guided	1	0.5	-0.25	5.687172	-0.30035	-1.45169	0.17578	0.906558738358304	-0.406462	-3.425556	0.873058
Trial1	2	1	blindfold	clockwise	practice	Guided	1	0.5	-0.25	5.707169	-0.30029	-1.45168	0.20358	0.91989071232195	-0.631642	-3.391701	1.113699
Trial1	2	1	blindfold	clockwise	practice	Guided	1	0.5	-0.25	5.727173	-0.30026	-1.45172	0.23171	0.93405599686187	-0.296946	-3.675232	0.943081
Trial1	2	1	blindfold	clockwise	practice	Guided	1	0.5	-0.25	5.747169	-0.30016	-1.45178	0.25802	0.947808163483081	-0.222126	-3.615987	1.3164
Trial1	2	1	blindfold	clockwise	practice	Guided	1	0.5	-0.25	5.767174	-0.30015	-1.45176	0.28581	0.962980963166194	-0.595825	-3.184343	1.213145
Trial1	2	1	blindfold	clockwise	practice	Guided	1	0.5	-0.25	5.78717	-0.3002	-1.45171	0.33915	0.993688968177341	-0.295827	-3.577901	0.848091
Trial1	2	1	blindfold	clockwise	practice	Guided	1	0.5	-0.25	5.807175	-0.30016	-1.45182	0.36478	1.00906415557606	-0.464415	-3.531351	1.032911
Trial1	2	1	blindfold	clockwise	practice	Guided	1	0.5	-0.25	5.827171	-0.30023	-1.45183	0.38984	1.02457956330628	-0.661572	-3.565205	0.827445
Trial1	2	1	blindfold	clockwise	practice	Guided	1	0.5	-0.25	5.847176	-0.30027	-1.45182	0.41414	1.0399586433148	-0.41213	-3.865663	0.496387
Trial1	2	1	blindfold	clockwise	practice	Guided	1	0.5	-0.25	5.867172	-0.30025	-1.45189	0.43842	1.05561458203318	-0.434546	-3.793722	0.39171
Trial1	2	1	blindfold	clockwise	practice	Guided	1	0.5	-0.25	5.887169	-0.30023	-1.4519	0.48392	1.08582071506649	-0.473902	-3.747173	0.992404
Trial1	2	1	blindfold	clockwise	practice	Guided	1	0.5	-0.25	5.907173	-0.30026	-1.4519	0.50613	1.10097621509319	-0.340945	-4.013776	0.391111
Trial1	2	1	blindfold	clockwise	practice	Guided	1	0.5	-0.25	5.92717	-0.30021	-1.45199	0.52689	1.11530003856452	-0.58057	-4.04763	0.268593
Trial1	2	1	blindfold	clockwise	practice	Guided	1	0.5	-0.25	5.947174	-0.30018	-1.45202	0.54769	1.12986605778764	-0.419454	-4.034935	0.730292
Trial1	2	1	blindfold	clockwise	practice	Guided	1	0.5	-0.25	5.967171	-0.30021	-1.452	0.55665	1.13623075726486	-0.682302	-3.924908	1.048612
Trial1	2	1	blindfold	clockwise	practice	Guided	1	0.5	-0.25	5.987175	-0.30022	-1.45202	0.55336	1.13390446455304	-1.449087	-4.72895	4.881318
Trial1	2	1	blindfold	clockwise	practice	Guided	1	0.5	-0.25	6.007172	-0.30077	-1.45128	0.55296	1.13400938957041	-3.146045	-3.544032	5.482209
Trial1	2	1	blindfold	clockwise	practice	Guided	1	0.5	-0.25	6.027168	-0.30109	-1.45144	0.55293	1.13421416504823	-3.427459	-2.558023	5.202422
Trial1	2	1	blindfold	clockwise	practice	Guided	1	0.5	-0.25	6.047173	-0.30116	-1.45134	0.55296	1.13428481318025	-3.275318	-1.555086	6.322642
Trial1	2	1	blindfold	clockwise	practice	Guided	1	0.5	-0.25	6.067169	-0.30122	-1.45125	0.55296	1.1343272082013	-3.323895	-2.727295	6.311364
Trial1	2	1	blindfold	clockwise	practice	Guided	1	0.5	-0.25	6.087173	-0.30123	-1.45126	0.55274	1.13417853911358	-2.269473	-2.19832	5.142773
Trial1	2	1	blindfold	clockwise	practice	Guided	1	0.5	-0.25	6.10717	-0.30115	-1.45126	0.55258	1.13400882518671	-1.329086	-3.201256	4.36614
Trial1	2	1	blindfold	clockwise	practice	Guided	1	0.5	-0.25	6.127174	-0.30104	-1.45133	0.55252	1.13388865454618	-0.958927	-2.917726	4.239745
Trial1	2	1	blindfold	clockwise	practice	Guided	1	0.5	-0.25	6.147171	-0.30098	-1.45135	0.55251	1.1338391440768	-1.131656	-3.277429	4.680753
Trial1	2	1	blindfold	clockwise	practice	Guided	1	0.5	-0.25	6.167175	-0.30095	-1.45141	0.55247	1.13378967809836	-1.068484	-3.6329	4.559404
Trial1	2	1	blindfold	clockwise	practice	Guided	1	0.5	-0.25	6.187172	-0.30091	-1.45148	0.55237	1.13369063575186	-0.798434	-3.450933	4.245184
Trial1	2	1	blindfold	clockwise	practice	Guided	1	0.5	-0.25	6.207169	-0.30081	-1.45158	0.55224	1.1335279930755	-0.493172	-3.649827	3.696961
Trial1	2	1	blindfold	clockwise	practice	Guided	1	0.5	-0.25	6.227173	-0.30071	-1.45164	0.55208	1.13334411155966	-0.238391	-3.620205	3.322662
Trial1	2	1	blindfold	clockwise	practice	Guided	1	0.5	-0.25	6.247169	-0.30059	-1.4517	0.5519	1.13313195105795	-0.0551	-3.878344	2.956787
Trial1	2	1	blindfold	clockwise	practice	Guided	1	0.5	-0.25	6.267174	-0.30045	-1.45179	0.5517	1.13289146945937	0.284953	-3.899503	2.514024
Trial1	2	1	blindfold	clockwise	practice	Guided	1	0.5	-0.25	6.28717	-0.3003	-1.45186	0.55137	1.13255198989519	0.611946	-3.979908	2.220573
Trial1	2	1	blindfold	clockwise	practice	Guided	1	0.5	-0.25	6.307175	-0.29997	-1.45203	0.55116	1.13217022049987	1.297809	-4.301524	1.670134
Trial1	2	1	blindfold	clockwise	practice	Guided	1	0.5	-0.25	6.327171	-0.29961	-1.45212	0.55092	1.1317459945552	1.672569	-4.496187	1.319118
Trial1	2	1	blindfold	clockwise	practice	Guided	1	0.5	-0.25	6.347176	-0.29884	-1.45222	0.55068	1.1310322065741	2.006101	-4.59775	1.068133
Trial1	2	1	blindfold	clockwise	practice	Guided	1	0.5	-0.25	6.367172	-0.29741	-1.45228	0.55047	1.1298738594528	2.358884	-4.508883	0.78275
Trial1	2	1	blindfold	clockwise	practice	Guided	1	0.5	-0.25	6.387169	-0.29493	-1.45228	0.55033	1.12802562227394	2.627119	-4.487724	0.579031
Trial1	2	1	blindfold	clockwise	practice	Guided	1	0.5	-0.25	6.407173	-0.28602	-1.4523	0.55041	1.12182158875571	3.075864	-4.640068	0.844985
Trial1	2	1	blindfold	clockwise	practice	Guided	1	0.5	-0.25	6.42717	-0.27937	-1.45231	0.55053	1.11725821524088	3.171641	-4.542737	1.090093
Trial1	2	1	blindfold	clockwise	practice	Guided	1	0.5	-0.25	6.447174	-0.27112	-1.45227	0.55068	1.11162700631358	3.175795	-4.420015	1.406184
Trial1	2	1	blindfold	clockwise	practice	Guided	1	0.5	-0.25	6.467171	-0.26099	-1.4522	0.5508	1.10471102622435	3.10252	-4.276134	1.62666
Trial1	2	1	blindfold	clockwise	practice	Guided	1	0.5	-0.25	6.487175	-0.24965	-1.45213	0.55092	1.09701776949432	2.986184	-4.191498	1.791324
Trial1	2	1	blindfold	clockwise	practice	Guided	1	0.5	-0.25	6.507172	-0.22287	-1.45202	0.55105	1.07899126037662	2.786549	-3.882576	2.123505
Trial1	2	1	blindfold	clockwise	practice	Guided	1	0.5	-0.25	6.527168	-0.20717	-1.45194	0.55121	1.06865656995057	2.568388	-3.726	2.491037
Trial1	2	1	blindfold	clockwise	practice	Guided	1	0.5	-0.25	6.547173	-0.19039	-1.45187	0.55131	1.05770320033521	2.493088	-3.730231	2.636731
Trial1	2	1	blindfold	clockwise	practice	Guided	1	0.5	-0.25	6.567169	-0.17373	-1.45184	0.55137	1.04695081566842	2.379157	-3.603277	2.702248
Trial1	2	1	blindfold	clockwise	practice	Guided	1	0.5	-0.25	6.587173	-0.15464	-1.45182	0.55144	1.03482346771996	2.306343	-3.666754	2.852929
Trial1	2	1	blindfold	clockwise	practice	Guided	1	0.5	-0.25	6.60717	-0.11713	-1.45181	0.55142	1.01149562836519	2.35781	-3.628668	2.855138
Trial1	2	1	blindfold	clockwise	practice	Guided	1	0.5	-0.25	6.627174	-0.09645	-1.45182	0.55139	0.998988750363229	2.336123	-3.734463	2.724828
Trial1	2	1	blindfold	clockwise	practice	Guided	1	0.5	-0.25	6.647171	-0.07570601	-1.45185	0.55139	0.986743798542389	2.245477	-3.713304	2.772869
Trial1	2	1	blindfold	clockwise	practice	Guided	1	0.5	-0.25	6.667175	-0.053719	-1.45185	0.55141	0.974095813326575	2.208968	-3.692145	2.833051
Trial1	2	1	blindfold	clockwise	practice	Guided	1	0.5	-0.25	6.687172	-0.031853	-1.45185	0.5514	0.961826169655911	2.163433	-3.666754	2.821004
Trial1	2	1	blindfold	clockwise	practice	Guided	1	0.5	-0.25	6.707169	0.014114	-1.45181	0.55137	0.937165471807108	2.25	-3.637132	2.763671
Trial1	2	1	blindfold	clockwise	practice	Guided	1	0.5	-0.25	6.727173	0.036902	-1.45182	0.55138	0.925564491797691	2.302295	-3.611741	2.676883
Trial1	2	1	blindfold	clockwise	practice	Guided	1	0.5	-0.25	6.747169	0.061709	-1.45181	0.55145	0.913466542545215	2.115321	-3.599046	3.035483
Trial1	2	1	blindfold	clockwise	practice	Guided	1	0.5	-0.25	6.767174	0.086252	-1.45176	0.55151	0.902000912703498	2.07384	-3.412846	2.943673
Trial1	2	1	blindfold	clockwise	practice	Guided	1	0.5	-0.25	6.78717	0.11276	-1.45172	0.55155	0.890189457015778	2.159542	-3.383224	3.023778
Trial1	2	1	blindfold	clockwise	practice	Guided	1	0.5	-0.25	6.807175	0.16326	-1.45167	0.55153	0.869392986814801	2.311913	-3.307051	2.944463
Trial1	2	1	blindfold	clockwise	practice	Guided	1	0.5	-0.25	6.827171	0.19043	-1.45166	0.55152	0.859225161965419	2.113082	-3.395919	3.012186
Trial1	2	1	blindfold	clockwise	practice	Guided	1	0.5	-0.25	6.847176	0.21722	-1.45167	0.55155	0.849968808482356	1.994884	-3.294356	3.048085
Trial1	2	1	blindfold	clockwise	practice	Guided	1	0.5	-0.25	6.867172	0.24433	-1.45164	0.55161	0.841395108004782	1.834801	-3.192793	3.24585
Trial1	2	1	blindfold	clockwise	practice	Guided	1	0.5	-0.25	6.887169	0.27245	-1.45161	0.5517	0.833367797587589	1.899225	-3.197025	3.250907
Trial1	2	1	blindfold	clockwise	practice	Guided	1	0.5	-0.25	6.907173	0.32773	-1.45157	0.55168	0.819980320082738	1.894861	-3.125084	3.276461
Trial1	2	1	blindfold	clockwise	practice	Guided	1	0.5	-0.25	6.92717	0.35565	-1.45156	0.55173	0.814621308646023	1.731486	-3.082766	3.44139
Trial1	2	1	blindfold	clockwise	practice	Guided	1	0.5	-0.25	6.947174	0.38446	-1.45154	0.5517	0.809982942898375	1.64869	-3.015057	3.364976
Trial1	2	1	blindfold	clockwise	practice	Guided	1	0.5	-0.25	6.967171	0.41325	-1.45151	0.55169	0.806369884437316	1.73979	-2.926189	3.32711
Trial1	2	1	blindfold	clockwise	practice	Guided	1	0.5	-0.25	6.987175	0.44123	-1.45147	0.55163	0.803781439324197	1.688079	-2.883871	3.345764
Trial1	2	1	blindfold	clockwise	practice	Guided	1	0.5	-0.25	7.007172	0.49731	-1.45149	0.5516	0.801604492881261	1.553798	-3.078534	3.161987
Trial1	2	1	blindfold	clockwise	practice	Guided	1	0.5	-0.25	7.027168	0.52614	-1.45153	0.5516	0.802026075166437	1.366354	-3.082766	3.182344
Trial1	2	1	blindfold	clockwise	practice	Guided	1	0.5	-0.25	7.047173	0.55394	-1.45155	0.55165	0.803462647654496	1.492039	-3.019289	3.293775
Trial1	2	1	blindfold	clockwise	practice	Guided	1	0.5	-0.25	7.067169	0.58157	-1.45153	0.5517	0.805839036812539	1.51765	-3.036216	3.459136
Trial1	2	1	blindfold	clockwise	practice	Guided	1	0.5	-0.25	7.087173	0.60988	-1.4515	0.55178	0.809274221793576	1.554806	-3.010825	3.434865
Trial1	2	1	blindfold	clockwise	practice	Guided	1	0.5	-0.25	7.10717	0.6645	-1.45149	0.5518	0.818500769431161	1.46353	-2.900799	3.600589
Trial1	2	1	blindfold	clockwise	practice	Guided	1	0.5	-0.25	7.127174	0.69235	-1.45146	0.55178	0.824529960718695	1.470987	-2.862712	3.546945
Trial1	2	1	blindfold	clockwise	practice	Guided	1	0.5	-0.25	7.147171	0.7201	-1.45143	0.55178	0.831441624488195	1.521825	-2.938885	3.55291
Trial1	2	1	blindfold	clockwise	practice	Guided	1	0.5	-0.25	7.167175	0.74615	-1.45146	0.55176	0.838694793724733	1.502542	-3.031984	3.54492
Trial1	2	1	blindfold	clockwise	practice	Guided	1	0.5	-0.25	7.187172	0.7729	-1.45149	0.55183	0.846998076043158	1.387039	-2.947348	3.875542
Trial1	2	1	blindfold	clockwise	practice	Guided	1	0.5	-0.25	7.207169	0.82655	-1.45141	0.55197	0.865904611352175	1.414608	-2.663818	4.02293
Trial1	2	1	blindfold	clockwise	practice	Guided	1	0.5	-0.25	7.227173	0.85748	-1.45133	0.55198	0.878045520338907	1.720406	-2.5284	3.697849
Trial1	2	1	blindfold	clockwise	practice	Guided	1	0.5	-0.25	7.247169	0.87969	-1.45131	0.55207	0.887401154620683	1.550475	-2.6215	4.228
Trial1	2	1	blindfold	clockwise	practice	Guided	1	0.5	-0.25	7.267174	0.90743	-1.4513	0.55213	0.899673113077705	1.367607	-2.558023	4.242464
Trial1	2	1	blindfold	clockwise	practice	Guided	1	0.5	-0.25	7.28717	0.9334	-1.45127	0.55212	0.91171927534961	1.609252	-2.613036	3.701448
Trial1	2	1	blindfold	clockwise	practice	Guided	1	0.5	-0.25	7.307175	0.98492	-1.45125	0.55212	0.937306683803939	1.35535	-2.418373	4.46383
Trial1	2	1	blindfold	clockwise	practice	Guided	1	0.5	-0.25	7.327171	1.01051	-1.45123	0.55222	0.950882397898942	1.724831	-2.414142	4.566412
Trial1	2	1	blindfold	clockwise	practice	Guided	1	0.5	-0.25	7.347176	1.037	-1.45121	0.55233	0.9654545006473	1.474198	-2.380287	4.689896
Trial1	2	1	blindfold	clockwise	practice	Guided	1	0.5	-0.25	7.367172	1.0619	-1.45117	0.55243	0.9796048137058	1.452894	-2.240638	5.008659
Trial1	2	1	blindfold	clockwise	practice	Guided	1	0.5	-0.25	7.387169	1.08827	-1.45113	0.55246	0.994989320791037	1.614696	-2.240638	4.763732
Trial1	2	1	blindfold	clockwise	practice	Guided	1	0.5	-0.25	7.407173	1.13988	-1.45123	0.55266	1.02650348128058	1.925989	-2.266029	5.528937
Trial1	2	1	blindfold	clockwise	practice	Guided	1	0.5	-0.25	7.42717	1.16683	-1.45117	0.5528	1.04362350169883	2.365102	-2.227942	5.648237
Trial1	2	1	blindfold	clockwise	practice	Guided	1	0.5	-0.25	7.447174	1.1943	-1.45112	0.55299	1.06152968726485	1.938123	-2.15177	6.069209
Trial1	2	1	blindfold	clockwise	practice	Guided	1	0.5	-0.25	7.467171	1.22125	-1.4511	0.55295	1.07931940918959	2.058319	-2.566486	5.599722
Trial1	2	1	blindfold	clockwise	practice	Guided	1	0.5	-0.25	7.487175	1.24848	-1.45109	0.55334	1.09798790440954	1.943321	-2.139075	6.453636
Trial1	2	1	blindfold	clockwise	practice	Guided	1	0.5	-0.25	7.507172	1.30335	-1.4511	0.55335	1.13610842541093	2.104406	-1.948644	7.785832
Trial1	2	1	blindfold	clockwise	practice	Guided	1	0.5	-0.25	7.527168	1.30909	-1.4511	0.5535	1.14028010129179	6.266007	-1.952875	7.092687
Trial1	2	1	blindfold	clockwise	practice	Guided	1	0.5	-0.25	7.547173	1.3061	-1.45117	0.55357	1.13821000876314	7.949821	-3.11662	7.85762
Trial1	2	1	blindfold	clockwise	practice	Guided	1	0.5	-0.25	7.567169	1.30475	-1.45124	0.55345	1.13716946452418	6.762125	-2.773845	6.170519
Trial1	2	1	blindfold	clockwise	practice	Guided	1	0.5	-0.25	7.587173	1.30378	-1.45139	0.55344	1.13647613994456	3.263476	-4.59775	6.48477
Trial1	2	1	blindfold	clockwise	practice	Guided	1	0.5	-0.25	7.60717	1.30141	-1.45158	0.55376	1.13502785854075	0.915655	-1.521232	7.888797
Trial1	2	1	blindfold	clockwise	practice	Guided	1	0.5	-0.25	7.627174	1.30105	-1.45125	0.55421	1.13509248320257	2.370987	-1.758213	9.389665
Trial1	2	1	blindfold	clockwise	practice	Guided	1	0.5	-0.25	7.647171	1.30111	-1.45119	0.55449	1.13533312115211	3.774176	-1.39851	9.977866
Trial1	2	1	blindfold	clockwise	practice	Guided	1	0.5	-0.25	7.667175	1.30138	-1.45106	0.55451	1.13553780673513	4.638284	-1.550854	9.372795
Trial1	2	1	blindfold	clockwise	practice	Guided	1	0.5	-0.25	7.687172	1.30156	-1.45103	0.55451	1.13566484904572	4.3013	-2.261797	8.551359
Trial1	2	1	blindfold	clockwise	practice	Guided	1	0.5	-0.25	7.707169	1.30159	-1.45105	0.55455	1.13571446859716	3.119315	-2.367592	9.80027
Trial1	2	1	blindfold	clockwise	practice	Guided	1	0.5	-0.25	7.727173	1.30159	-1.45106	0.55458	1.13573574991685	3.347013	-2.185624	10.08534
Trial1	2	1	blindfold	clockwise	practice	Guided	1	0.5	-0.25	7.747169	1.3016	-1.45106	0.55458	1.13574273327921	3.922523	-2.295651	9.621533
Trial1	2	1	blindfold	clockwise	practice	Guided	1	0.5	-0.25	7.767174	1.30162	-1.45107	0.55457	1.1357497747248	4.28169	-2.617268	8.95694
Trial1	2	1	blindfold	clockwise	practice	Guided	1	0.5	-0.25	7.78717	1.30165	-1.45109	0.55421	1.13551589283335	4.167007	-3.167402	8.36695
Trial1	2	1	blindfold	clockwise	practice	Guided	1	0.5	-0.25	7.807175	1.3017	-1.45132	0.55386	1.1353033943363	3.574907	-4.094166	6.567506
Trial1	2	1	blindfold	clockwise	practice	Guided	1	0.5	-0.25	7.827171	1.30172	-1.45154	0.55343	1.13501308278324	3.500133	-4.322683	5.679395
Trial1	2	1	blindfold	clockwise	practice	Guided	1	0.5	-0.25	7.847176	1.30174	-1.45174	0.55302	1.13473699078947	3.652256	-4.52581	4.58875
Trial1	2	1	blindfold	clockwise	practice	Guided	1	0.5	-0.25	7.867172	1.30176	-1.4519	0.55263	1.13447519111088	3.739745	-4.826268	3.825215
Trial1	2	1	blindfold	clockwise	practice	Guided	1	0.5	-0.25	7.887169	1.30179	-1.45207	0.55204	1.13407906843083	3.8041	-5.008235	3.171671
Trial1	2	1	blindfold	clockwise	practice	Guided	1	0.5	-0.25	7.907173	1.30182	-1.45228	0.55181	1.13393769414733	3.840567	-5.198666	2.018502
Trial1	2	1	blindfold	clockwise	practice	Guided	1	0.5	-0.25	7.92717	1.30184	-1.45236	0.55165	1.13383861484071	3.958492	-5.334084	1.707275
Trial1	2	1	blindfold	clockwise	practice	Guided	1	0.5	-0.25	7.947174	1.30186	-1.45243	0.55152	1.13376095574857	4.116759	-5.363706	1.427466
Trial1	2	1	blindfold	clockwise	practice	Guided	1	0.5	-0.25	7.967171	1.30188	-1.45247	0.55139	1.13368313796238	4.216614	-5.376402	1.17185
Trial1	2	1	blindfold	clockwise	practice	Guided	1	0.5	-0.25	7.987175	1.30191	-1.45252	0.55108	1.13348518889134	4.229837	-5.587992	0.845279
Trial1	2	1	blindfold	clockwise	practice	Guided	1	0.5	-0.25	8.007172	1.30196	-1.45268	0.55091	1.13340048069504	4.187627	-5.905377	0.039045
Trial1	2	1	blindfold	clockwise	practice	Guided	1	0.5	-0.25	8.027168	1.30198	-1.45277	0.55068	1.13325216912042	4.221419	-6.197371	-0.466301
Trial1	2	1	blindfold	clockwise	practice	Guided	1	0.5	-0.25	8.047173	1.30201	-1.45292	0.55037	1.13305429953758	4.306188	-6.569769	-1.203152
Trial1	2	1	blindfold	clockwise	practice	Guided	1	0.5	-0.25	8.067169	1.30205	-1.45313	0.55009	1.13288499718586	4.335388	-6.942168	-1.853213
Trial1	2	1	blindfold	clockwise	practice	Guided	1	0.5	-0.25	8.087173	1.30208	-1.45331	0.54804	1.13145935683692	4.422822	-7.213003	-2.528509
Trial1	2	1	blindfold	clockwise	practice	Guided	1	0.5	-0.25	8.10717	1.30214	-1.45378	0.54545	1.12967660582958	4.314466	-7.962031	-3.733945
Trial1	2	1	blindfold	clockwise	practice	Guided	1	0.5	-0.25	8.127174	1.30214	-1.45396	0.54169	1.12703221733731	4.207363	-8.063595	-3.907964
Trial1	2	1	blindfold	clockwise	practice	Guided	1	0.5	-0.25	8.147171	1.30211	-1.45402	0.53666	1.12348313864548	4.074847	-7.970495	-3.94024
Trial1	2	1	blindfold	clockwise	practice	Guided	1	0.5	-0.25	8.167175	1.30205	-1.454	0.53016	1.11889857710034	3.914426	-7.805455	-3.867787
Trial1	2	1	blindfold	clockwise	practice	Guided	1	0.5	-0.25	8.187172	1.30197	-1.45392	0.51319	1.10707489425682	3.815902	-7.631951	-3.942807
Trial1	2	1	blindfold	clockwise	practice	Guided	1	0.5	-0.25	8.207169	1.30185	-1.45378	0.50283	1.099871088932	3.629105	-7.454215	-3.869596
Trial1	2	1	blindfold	clockwise	practice	Guided	1	0.5	-0.25	8.227173	1.30181	-1.45374	0.49124	1.09194141230337	3.461556	-7.369579	-3.812864
Trial1	2	1	blindfold	clockwise	practice	Guided	1	0.5	-0.25	8.247169	1.30176	-1.45372	0.47838	1.08321578979399	3.468303	-7.564242	-3.851748
Trial1	2	1	blindfold	clockwise	practice	Guided	1	0.5	-0.25	8.267174	1.30172	-1.45377	0.46434	1.07379543352033	3.373216	-7.648878	-3.824169
Trial1	2	1	blindfold	clockwise	practice	Guided	1	0.5	-0.25	8.28717	1.30168	-1.45381	0.43265	1.05294918484686	3.238732	-7.729282	-3.582686
Trial1	2	1	blindfold	clockwise	practice	Guided	1	0.5	-0.25	8.307175	1.30156	-1.45383	0.41625	1.04229907573858	3.178992	-7.547315	-3.817111
Trial1	2	1	blindfold	clockwise	practice	Guided	1	0.5	-0.25	8.327171	1.3016	-1.45382	0.3973	1.03032025283169	3.485078	-8.004349	-4.342652
Trial1	2	1	blindfold	clockwise	practice	Guided	1	0.5	-0.25	8.347176	1.3017	-1.45397	0.37758	1.01812549507526	3.581269	-8.055131	-4.287506
Trial1	2	1	blindfold	clockwise	practice	Guided	1	0.5	-0.25	8.367172	1.30177	-1.45401	0.35633	1.00522204347273	3.483836	-7.923945	-3.695333
Trial1	2	1	blindfold	clockwise	practice	Guided	1	0.5	-0.25	8.387169	1.30177	-1.45395	0.31254	0.979431735532941	3.438993	-7.74621	-3.403935
Trial1	2	1	blindfold	clockwise	practice	Guided	1	0.5	-0.25	8.407173	1.30169	-1.45377	0.28966	0.966405681864004	3.324587	-7.555779	-3.712527
Trial1	2	1	blindfold	clockwise	practice	Guided	1	0.5	-0.25	8.42717	1.30166	-1.4538	0.26568	0.953196993966589	3.294486	-7.932409	-3.99427
Trial1	2	1	blindfold	clockwise	practice	Guided	1	0.5	-0.25	8.447174	1.30165	-1.45386	0.24018	0.939637725333403	3.265305	-7.361116	-3.565608
Trial1	2	1	blindfold	clockwise	practice	Guided	1	0.5	-0.25	8.467171	1.30162	-1.45373	0.21448	0.92646441012753	3.019803	-7.196076	-2.725334
Trial1	2	1	blindfold	clockwise	practice	Guided	1	0.5	-0.25	8.487175	1.30156	-1.4536	0.16366	0.902004933846003	3.204531	-6.882922	-3.002819
Trial1	2	1	blindfold	clockwise	practice	Guided	1	0.5	-0.25	8.507172	1.30156	-1.45365	0.13598	0.889650982203085	3.011966	-7.496533	-3.436316
Trial1	2	1	blindfold	clockwise	practice	Guided	1	0.5	-0.25	8.527168	1.30153	-1.45371	0.10903	0.878266979971681	2.827466	-7.280712	-2.621186
Trial1	2	1	blindfold	clockwise	practice	Guided	1	0.5	-0.25	8.547173	1.30143	-1.45361	0.081848	0.867417498162832	2.903626	-6.730578	-2.745363
Trial1	2	1	blindfold	clockwise	practice	Guided	1	0.5	-0.25	8.567169	1.30141	-1.45348	0.052348	0.856546803896836	2.995088	-7.462679	-3.154379
Trial1	2	1	blindfold	clockwise	practice	Guided	1	0.5	-0.25	8.587173	1.30145	-1.45361	-0.004324	0.838259400285614	2.953497	-7.475374	-3.278179
Trial1	2	1	blindfold	clockwise	practice	Guided	1	0.5	-0.25	8.60717	1.30142	-1.45358	-0.032881	0.830309962756596	2.623782	-6.840604	-2.75432
Trial1	2	1	blindfold	clockwise	practice	Guided	1	0.5	-0.25	8.627174	1.30142	-1.45348	-0.061941	0.82318901961557	2.869667	-7.403434	-3.248856
Trial1	2	1	blindfold	clockwise	practice	Guided	1	0.5	-0.25	8.647171	1.30145	-1.45357	-0.09115501	0.817039691062875	2.905568	-7.27648	-2.888463
Trial1	2	1	blindfold	clockwise	practice	Guided	1	0.5	-0.25	8.667175	1.30143	-1.45359	-0.12098	0.811748842854851	2.676936	-6.959095	-2.156305
Trial1	2	1	blindfold	clockwise	practice	Guided	1	0.5	-0.25	8.687172	1.30135	-1.45344	-0.15098	0.807444598577598	2.64592	-6.908313	-2.757722
Trial1	2	1	blindfold	clockwise	practice	Guided	1	0.5	-0.25	8.707169	1.30134	-1.45345	-0.20946	0.802364793750721	2.750501	-7.234162	-3.023154
Trial1	2	1	blindfold	clockwise	practice	Guided	1	0.5	-0.25	8.727173	1.30132	-1.45352	-0.23854	0.801402018704761	2.593636	-6.675564	-2.437482
Trial1	2	1	blindfold	clockwise	practice	Guided	1	0.5	-0.25	8.747169	1.30132	-1.45344	-0.26864	0.801536844506953	2.627084	-7.039499	-2.769528
Trial1	2	1	blindfold	clockwise	practice	Guided	1	0.5	-0.25	8.767174	1.30135	-1.4535	-0.29775	0.802771375088647	2.642426	-7.022572	-2.58671
Trial1	2	1	blindfold	clockwise	practice	Guided	1	0.5	-0.25	8.78717	1.30133	-1.45351	-0.35586	0.808292181680957	2.454654	-6.887154	-1.815053
Trial1	2	1	blindfold	clockwise	practice	Guided	1	0.5	-0.25	8.807175	1.3012	-1.45335	-0.38445	0.81240267113459	2.339342	-6.959095	-2.601654
Trial1	2	1	blindfold	clockwise	practice	Guided	1	0.5	-0.25	8.827171	1.30118	-1.45342	-0.41272	0.817537275744635	2.248912	-6.908313	-2.119418
Trial1	2	1	blindfold	clockwise	practice	Guided	1	0.5	-0.25	8.847176	1.30112	-1.45339	-0.44077	0.823520811717463	2.23145	-6.294702	-2.161235
Trial1	2	1	blindfold	clockwise	practice	Guided	1	0.5	-0.25	8.867172	1.30108	-1.45328	-0.46893	0.830457401364801	2.216044	-6.781359	-2.545719
Trial1	2	1	blindfold	clockwise	practice	Guided	1	0.5	-0.25	8.887169	1.30111	-1.45334	-0.5258	0.847255995692562	2.337652	-6.7602	-2.677723
Trial1	2	1	blindfold	clockwise	practice	Guided	1	0.5	-0.25	8.907173	1.30114	-1.45327	-0.55436	0.857006674902074	2.254753	-6.273543	-2.343797
Trial1	2	1	blindfold	clockwise	practice	Guided	1	0.5	-0.25	8.92717	1.30115	-1.45318	-0.5821	0.867255376911891	2.425345	-6.578233	-2.410701
Trial1	2	1	blindfold	clockwise	practice	Guided	1	0.5	-0.25	8.947174	1.30117	-1.45321	-0.61038	0.878491374621192	2.330364	-6.451279	-2.137708
Trial1	2	1	blindfold	clockwise	practice	Guided	1	0.5	-0.25	8.967171	1.30113	-1.45317	-0.6365499	0.889511231412346	2.094599	-5.901145	-1.672343
Trial1	2	1	blindfold	clockwise	practice	Guided	1	0.5	-0.25	8.987175	1.30108	-1.45303	-0.69204	0.914947284106956	2.093921	-6.087344	-2.121114
Trial1	2	1	blindfold	clockwise	practice	Guided	1	0.5	-0.25	9.007172	1.30111	-1.45312	-0.71883	0.928212608678808	2.176966	-6.17198	-2.121649
Trial1	2	1	blindfold	clockwise	practice	Guided	1	0.5	-0.25	9.027168	1.30109	-1.4531	-0.74552	0.941958203705666	2.151026	-5.892681	-2.175341
Trial1	2	1	blindfold	clockwise	practice	Guided	1	0.5	-0.25	9.047173	1.30107	-1.45301	-0.7732	0.956792235236463	2.190317	-5.909608	-2.36732
Trial1	2	1	blindfold	clockwise	practice	Guided	1	0.5	-0.25	9.067169	1.30109	-1.45299	-0.80019	0.971830333240289	2.359075	-6.036562	-2.426746
Trial1	2	1	blindfold	clockwise	practice	Guided	1	0.5	-0.25	9.087173	1.30113	-1.45299	-0.82776	0.987732773545775	2.274162	-5.973085	-1.87996
Trial1	2	1	blindfold	clockwise	practice	Guided	1	0.5	-0.25	9.10717	1.30112	-1.45292	-0.88047	1.01945363600051	2.153073	-5.643005	-2.068137
Trial1	2	1	blindfold	clockwise	practice	Guided	1	0.5	-0.25	9.127174	1.30112	-1.4529	-0.90824	1.03685739003448	2.334709	-5.824972	-2.273192
Trial1	2	1	blindfold	clockwise	practice	Guided	1	0.5	-0.25	9.147171	1.30114	-1.45288	-0.93598	1.05470090652157	2.143221	-5.554137	-2.043577
Trial1	2	1	blindfold	clockwise	practice	Guided	1	0.5	-0.25	9.167175	1.30112	-1.4528	-0.96229	1.07198434517993	2.218857	-5.482197	-2.319142
Trial1	2	1	blindfold	clockwise	practice	Guided	1	0.5	-0.25	9.187172	1.3011	-1.45276	-1.01939	1.11073047457166	2.22081	-5.58376	-2.617056
Trial1	2	1	blindfold	clockwise	practice	Guided	1	0.5	-0.25	9.207169	1.30109	-1.45278	-1.04747	1.13035549723828	2.120323	-5.422951	-2.306776
Trial1	2	1	blindfold	clockwise	practice	Guided	1	0.5	-0.25	9.227173	1.30106	-1.45274	-1.05959	1.13891746875539	2.017042	-5.363706	-2.761652
Trial1	2	1	blindfold	clockwise	practice	Guided	1	0.5	-0.25	9.247169	1.30107	-1.45269	-1.0569	1.13701396389163	2.766915	-4.318452	-4.80085
Trial1	2	1	blindfold	clockwise	practice	Guided	1	0.5	-0.25	9.267174	1.30112	-1.45279	-1.05451	1.13535441992452	2.588504	-8.084754	-6.296207
Trial1	2	1	blindfold	clockwise	practice	Guided	1	0.5	-0.25	9.28717	1.30118	-1.4533	-1.05382	1.13490793258154	2.719453	-7.585401	-5.953472
Trial1	2	1	blindfold	clockwise	practice	Guided	1	0.5	-0.25	9.307175	1.30123	-1.4534	-1.05376	1.13490072647837	3.047273	-7.420361	-5.910126
Trial1	2	1	blindfold	clockwise	practice	Guided	1	0.5	-0.25	9.327171	1.30126	-1.45349	-1.05372	1.13489356903077	3.612452	-8.486775	-6.164525
Trial1	2	1	blindfold	clockwise	practice	Guided	1	0.5	-0.25	9.347176	1.3013	-1.4536	-1.05369	1.13490049063845	3.801379	-6.954863	-6.894031
Trial1	2	1	blindfold	clockwise	practice	Guided	1	0.5	-0.25	9.367172	1.30132	-1.45359	-1.05362	1.13486516280263	2.890711	-6.747505	-6.059953
Trial1	2	1	blindfold	clockwise	practice	Guided	1	0.5	-0.25	9.387169	1.30132	-1.45358	-1.05345	1.13474479420998	2.093685	-7.301871	-5.415317
Trial1	2	1	blindfold	clockwise	practice	Guided	1	0.5	-0.25	9.407173	1.30126	-1.45348	-1.05326	1.13456782794402	1.196315	-5.596455	-4.904892
Trial1	2	1	blindfold	clockwise	practice	Guided	1	0.5	-0.25	9.42717	1.30114	-1.45326	-1.05305	1.13433450990758	0.86393	-5.850363	-4.479982
Trial1	2	1	blindfold	clockwise	practice	Guided	1	0.5	-0.25	9.447174	1.30104	-1.45318	-1.05296	1.13420015430322	0.797876	-5.981549	-4.285618
Trial1	2	1	blindfold	clockwise	practice	Guided	1	0.5	-0.25	9.467171	1.30099	-1.45314	-1.05289	1.13411516945355	0.788818	-5.401792	-4.446512
Trial1	2	1	blindfold	clockwise	practice	Guided	1	0.5	-0.25	9.487175	1.30094	-1.45304	-1.05279	1.13400908666701	0.608835	-5.461038	-4.380759
Trial1	2	1	blindfold	clockwise	practice	Guided	1	0.5	-0.25	9.507172	1.30084	-1.45303	-1.05277	1.13392426983173	-0.031603	-6.121198	-4.785994
Trial1	2	1	blindfold	clockwise	practice	Guided	1	0.5	-0.25	9.527168	1.30078	-1.45303	-1.05274	1.13386073799159	-0.374982	-5.926536	-4.934506
Trial1	2	1	blindfold	clockwise	practice	Guided	1	0.5	-0.25	9.547173	1.3007	-1.45303	-1.05272	1.13379006846453	-0.729129	-6.324325	-4.872955
Trial1	2	1	blindfold	clockwise	practice	Guided	1	0.5	-0.25	9.567169	1.30063	-1.45306	-1.05271	1.13373347724987	-0.805043	-6.493597	-4.960268
Trial1	2	1	blindfold	clockwise	practice	Guided	1	0.5	-0.25	9.587173	1.30056	-1.45308	-1.05268	1.13366287628941	-0.865153	-6.210066	-5.11897
Trial1	2	1	blindfold	clockwise	practice	Guided	1	0.5	-0.25	9.60717	1.30041	-1.45309	-1.05268	1.13355698010641	-1.180595	-6.400497	-5.135242
Trial1	2	1	blindfold	clockwise	practice	Guided	1	0.5	-0.25	9.627174	1.30034	-1.45311	-1.05267	1.13350039575549	-1.293646	-6.260848	-5.196487
Trial1	2	1	blindfold	clockwise	practice	Guided	1	0.5	-0.25	9.647171	1.30027	-1.4531	-1.05266	1.13344389717098	-1.476921	-6.036562	-5.174622
Trial1	2	1	blindfold	clockwise	practice	Guided	1	0.5	-0.25	9.667175	1.30013	-1.45309	-1.05265	1.13333799655167	-1.781898	-6.159285	-4.981129
Trial1	2	1	blindfold	clockwise	practice	Guided	1	0.5	-0.25	9.687172	1.30013	-1.45309	-1.05265	1.13333799655167	-1.781898	-6.159285	-4.981129
Trial1	2	1	blindfold	clockwise	practice	Guided	1	0.5	-0.25	9.707169	1.29982	-1.45309	-1.05257	1.13306245544113	-1.781898	-6.159285	-4.981129
Trial1	2	1	blindfold	clockwise	practice	Guided	1	0.5	-0.25	9.727173	1.29981	-1.45298	-1.05244	1.13296335241382	-2.197072	-5.566833	-4.476472
Trial1	2	1	blindfold	clockwise	practice	Guided	1	0.5	-0.25	9.747169	1.29925	-1.45284	-1.05229	1.13246181283534	-2.371868	-5.266375	-4.254446
Trial1	2	1	blindfold	clockwise	practice	Guided	1	0.5	-0.25	9.767174	1.29824	-1.4527	-1.05217	1.13166416493432	-2.512944	-5.228289	-4.192137
Trial1	2	1	blindfold	clockwise	practice	Guided	1	0.5	-0.25	9.78717	1.29658	-1.45264	-1.05201	1.13038027760691	-2.654763	-5.397561	-4.058946
Trial1	2	1	blindfold	clockwise	practice	Guided	1	0.5	-0.25	9.807175	1.29085	-1.45267	-1.05201	1.12634973923636	-2.676472	-5.27907	-3.945511
Trial1	2	1	blindfold	clockwise	practice	Guided	1	0.5	-0.25	9.827171	1.28686	-1.45266	-1.05208	1.12360180910884	-2.607724	-5.511819	-4.230709
Trial1	2	1	blindfold	clockwise	practice	Guided	1	0.5	-0.25	9.847176	1.28204	-1.45276	-1.05206	1.12021730840579	-2.662001	-5.833436	-4.207904
Trial1	2	1	blindfold	clockwise	practice	Guided	1	0.5	-0.25	9.867172	1.27668	-1.45285	-1.05191	1.11637427760882	-3.004705	-5.554137	-3.745872
Trial1	2	1	blindfold	clockwise	practice	Guided	1	0.5	-0.25	9.887169	1.27037	-1.45278	-1.05168	1.11182764826154	-3.132058	-5.008235	-3.422184
Trial1	2	1	blindfold	clockwise	practice	Guided	1	0.5	-0.25	9.907173	1.25376	-1.45237	-1.05169	1.10039126480405	-2.932573	-4.593519	-3.465515
Trial1	2	1	blindfold	clockwise	practice	Guided	1	0.5	-0.25	9.92717	1.24378	-1.45229	-1.05168	1.09357189336961	-2.798649	-4.500419	-3.306355
Trial1	2	1	blindfold	clockwise	practice	Guided	1	0.5	-0.25	9.947174	1.23278	-1.45222	-1.0516	1.08606124396037	-2.671561	-4.161875	-3.19922
Trial1	2	1	blindfold	clockwise	practice	Guided	1	0.5	-0.25	9.967171	1.22041	-1.4521	-1.05154	1.07770912208392	-2.742994	-4.233816	-3.013716
Trial1	2	1	blindfold	clockwise	practice	Guided	1	0.5	-0.25	9.987175	1.20736	-1.45208	-1.05149	1.06899230153447	-2.659903	-4.301524	-3.152244
Trial1	2	1	blindfold	clockwise	practice	Guided	1	0.5	-0.25	10.00717	1.17791	-1.45228	-1.05145	1.04970665089525	-2.780164	-4.428478	-2.858261
Trial1	2	1	blindfold	clockwise	practice	Guided	1	0.5	-0.25	10.02717	1.162	-1.4523	-1.05145	1.03950278827848	-2.740229	-4.546969	-2.887385
Trial1	2	1	blindfold	clockwise	practice	Guided	1	0.5	-0.25	10.04717	1.14463	-1.45229	-1.05141	1.02849681716328	-2.703297	-4.580823	-2.7932
Trial1	2	1	blindfold	clockwise	practice	Guided	1	0.5	-0.25	10.06717	1.12685	-1.45228	-1.05135	1.01739999619858	-2.660165	-4.487724	-2.644283
Trial1	2	1	blindfold	clockwise	practice	Guided	1	0.5	-0.25	10.08717	1.10815	-1.45224	-1.0513	1.00594641867631	-2.676826	-4.339611	-2.577963
Trial1	2	1	blindfold	clockwise	practice	Guided	1	0.5	-0.25	10.10717	1.06766	-1.45218	-1.05127	0.981973254245333	-2.50185	-4.496187	-2.543131
Trial1	2	1	blindfold	clockwise	practice	Guided	1	0.5	-0.25	10.12717	1.04669	-1.45224	-1.0512	0.969944036394781	-2.548716	-4.521578	-2.400636
Trial1	2	1	blindfold	clockwise	practice	Guided	1	0.5	-0.25	10.14717	1.02442	-1.45226	-1.05115	0.95752682773704	-2.549156	-4.475028	-2.245807
Trial1	2	1	blindfold	clockwise	practice	Guided	1	0.5	-0.25	10.16718	1.00144	-1.45226	-1.05113	0.94511982795518	-2.546911	-4.585055	-2.247954
Trial1	2	1	blindfold	clockwise	practice	Guided	1	0.5	-0.25	10.18717	0.97849	-1.45228	-1.05116	0.933172002112757	-2.528356	-4.661227	-2.307287
Trial1	2	1	blindfold	clockwise	practice	Guided	1	0.5	-0.25	10.20717	0.93014	-1.45235	-1.05117	0.909337006149382	-2.44337	-4.758559	-2.334992
Trial1	2	1	blindfold	clockwise	practice	Guided	1	0.5	-0.25	10.22717	0.9055	-1.45239	-1.05118	0.89795303121922	-2.466202	-4.868586	-2.345342
Trial1	2	1	blindfold	clockwise	practice	Guided	1	0.5	-0.25	10.24717	0.88041	-1.45242	-1.05118	0.886905395454068	-2.429719	-4.830499	-2.356338
Trial1	2	1	blindfold	clockwise	practice	Guided	1	0.5	-0.25	10.26717	0.85488	-1.45242	-1.05117	0.876249480542844	-2.394264	-4.838963	-2.259255
Trial1	2	1	blindfold	clockwise	practice	Guided	1	0.5	-0.25	10.28717	0.82731	-1.45241	-1.05117	0.865450869886756	-2.602556	-4.779718	-2.394398
Trial1	2	1	blindfold	clockwise	practice	Guided	1	0.5	-0.25	10.30717	0.80077	-1.45239	-1.05107	0.85567265259263	-2.651419	-4.712009	-2.103409
Trial1	2	1	blindfold	clockwise	practice	Guided	1	0.5	-0.25	10.32717	0.74578	-1.45237	-1.05104	0.83789783396666	-2.372421	-4.593519	-2.018154
Trial1	2	1	blindfold	clockwise	practice	Guided	1	0.5	-0.25	10.34718	0.71658	-1.45233	-1.05098	0.829744434261065	-2.409518	-4.703545	-1.930597
Trial1	2	1	blindfold	clockwise	practice	Guided	1	0.5	-0.25	10.36717	0.68775	-1.45234	-1.05093	0.822641451513675	-2.538248	-4.635837	-1.766374
Trial1	2	1	blindfold	clockwise	practice	Guided	1	0.5	-0.25	10.38717	0.65932	-1.45237	-1.05099	0.81668097700874	-2.318104	-4.889745	-1.93319
Trial1	2	1	blindfold	clockwise	practice	Guided	1	0.5	-0.25	10.40717	0.59883	-1.45256	-1.05104	0.807113586792616	-2.130895	-5.393329	-2.15757
Trial1	2	1	blindfold	clockwise	practice	Guided	1	0.5	-0.25	10.42717	0.56883	-1.45268	-1.05108	0.804031540842743	-2.23956	-5.312925	-2.236584
Trial1	2	1	blindfold	clockwise	practice	Guided	1	0.5	-0.25	10.44717	0.53697	-1.45275	-1.05111	0.801962630830039	-2.216461	-5.562601	-2.215573
Trial1	2	1	blindfold	clockwise	practice	Guided	1	0.5	-0.25	10.46717	0.50696	-1.45279	-1.05106	0.801090316190614	-2.11382	-5.617614	-2.222826
Trial1	2	1	blindfold	clockwise	practice	Free	1	0.5	-0.25	0	0.44961	-1.45019	-1.05	0.801585349989467	-0.120718	-0.461194	-0.03494
Trial1	2	1	blindfold	clockwise	practice	Free	1	0.5	-0.25	0.006629944	0.44961	-1.4502	-1.05	0.801585349989467	-0.108557	-0.43568	0.0014549
Trial1	2	1	blindfold	clockwise	practice	Free	1	0.5	-0.25	0.02662659	0.44961	-1.4502	-1.05	0.801585349989467	-0.080733	-0.460829	-0.034924
Trial1	2	1	blindfold	clockwise	practice	Free	1	0.5	-0.25	0.04662323	0.4496	-1.4502	-1.05001	0.801595975175802	-0.092569	-0.426855	-0.048397
Trial1	2	1	blindfold	clockwise	practice	Free	1	0.5	-0.25	0.0666275	0.4496	-1.45021	-1.05001	0.801595975175802	-0.095508	-0.443656	-0.0098429
Trial1	2	1	blindfold	clockwise	practice	Free	1	0.5	-0.25	0.08662415	0.44959	-1.45021	-1.05001	0.801596601089505	-0.094132	-0.451999	-0.02305
Trial1	2	1	blindfold	clockwise	practice	Free	1	0.5	-0.25	0.1066284	0.44959	-1.45022	-1.05001	0.801596601089505	-0.140819	-0.481492	-0.021794
Trial1	2	1	blindfold	clockwise	practice	Free	1	0.5	-0.25	0.1266251	0.44953	-1.45024	-1.05001	0.801600377921106	-0.273254	-0.50242	-0.004819
Trial1	2	1	blindfold	clockwise	practice	Free	1	0.5	-0.25	0.1466293	0.44939	-1.45025	-1.05002	0.801619199030915	-0.278208	-0.52777	0.0075942
Trial1	2	1	blindfold	clockwise	practice	Free	1	0.5	-0.25	0.166626	0.44912	-1.45026	-1.05006	0.801676264833294	-0.355124	-0.531993	-0.057169
Trial1	2	1	blindfold	clockwise	practice	Free	1	0.5	-0.25	0.1866302	0.44867	-1.45028	-1.05043	0.80207421470898	-0.418825	-0.603934	-0.111566
Trial1	2	1	blindfold	clockwise	practice	Free	1	0.5	-0.25	0.2066269	0.4471	-1.45037	-1.05086	0.802605155859047	-0.560864	-0.874769	-0.277248
Trial1	2	1	blindfold	clockwise	practice	Free	1	0.5	-0.25	0.2266235	0.44591	-1.45043	-1.05151	0.803333039803841	-0.64352	-0.976332	-0.311971
Trial1	2	1	blindfold	clockwise	practice	Free	1	0.5	-0.25	0.2466278	0.44436	-1.45048	-1.05233	0.804256963877355	-0.730438	-0.942478	-0.34687
Trial1	2	1	blindfold	clockwise	practice	Free	1	0.5	-0.25	0.2666245	0.44245	-1.45049	-1.05334	0.805398714302276	-0.768047	-0.92555	-0.289545
Trial1	2	1	blindfold	clockwise	practice	Free	1	0.5	-0.25	0.2866287	0.44011	-1.45047	-1.05441	0.806636367584388	-0.837304	-0.90016	-0.200202
Trial1	2	1	blindfold	clockwise	practice	Free	1	0.5	-0.25	0.3066254	0.43718	-1.45044	-1.05661	0.809052549382689	-0.936064	-0.802828	-0.112081
Trial1	2	1	blindfold	clockwise	practice	Free	1	0.5	-0.25	0.3266296	0.42968	-1.45039	-1.0578	0.810854879234124	-0.93979	-0.845146	-0.192194
Trial1	2	1	blindfold	clockwise	practice	Free	1	0.5	-0.25	0.3466263	0.42489	-1.45042	-1.05914	0.812618607331684	-0.956329	-0.959405	-0.200908
Trial1	2	1	blindfold	clockwise	practice	Free	1	0.5	-0.25	0.3666306	0.41952	-1.45046	-1.06058	0.814565524014479	-0.936364	-0.997491	-0.25398
Trial1	2	1	blindfold	clockwise	practice	Free	1	0.5	-0.25	0.3866272	0.41376	-1.4505	-1.0622	0.816765633928174	-0.937381	-1.11175	-0.312488
Trial1	2	1	blindfold	clockwise	practice	Free	1	0.5	-0.25	0.4066238	0.40751	-1.45054	-1.06624	0.821463367571408	-0.891581	-1.154068	-0.416187
Trial1	2	1	blindfold	clockwise	practice	Free	1	0.5	-0.25	0.4266281	0.39369	-1.45057	-1.06853	0.825404821498725	-0.942334	-1.094822	-0.313835
Trial1	2	1	blindfold	clockwise	practice	Free	1	0.5	-0.25	0.4466248	0.38587	-1.45055	-1.07094	0.82883542839121	-0.932753	-1.014418	-0.26129
Trial1	2	1	blindfold	clockwise	practice	Free	1	0.5	-0.25	0.466629	0.37779	-1.45051	-1.07342	0.832439584506368	-0.953987	-0.912855	-0.184896
Trial1	2	1	blindfold	clockwise	practice	Free	1	0.5	-0.25	0.4866257	0.36918	-1.45047	-1.07828	0.838547307041957	-1.03474	-0.819755	-0.183536
Trial1	2	1	blindfold	clockwise	practice	Free	1	0.5	-0.25	0.5066299	0.3511	-1.4504	-1.08124	0.84447098505528	-1.098023	-0.781669	-0.192256
Trial1	2	1	blindfold	clockwise	practice	Free	1	0.5	-0.25	0.5266266	0.33944	-1.45039	-1.08407	0.84938343974396	-1.028747	-0.828219	-0.233593
Trial1	2	1	blindfold	clockwise	practice	Free	1	0.5	-0.25	0.5466232	0.32809	-1.4504	-1.08407	0.851601875438571	-1.075835	-0.828219	-0.229681
Trial1	2	1	blindfold	clockwise	practice	Free	1	0.5	-0.25	0.5666275	0.31578	-1.45041	-1.08994	0.859904719203137	-1.061166	-0.802828	-0.184719
Trial1	2	1	blindfold	clockwise	practice	Free	1	0.5	-0.25	0.5866241	0.30398	-1.4504	-1.0961	0.868509647063124	-1.048626	-0.790133	-0.186544
Trial1	2	1	blindfold	clockwise	practice	Free	1	0.5	-0.25	0.6066284	0.27808	-1.45042	-1.09917	0.877689084790347	-0.953589	-0.908623	-0.250784
Trial1	2	1	blindfold	clockwise	practice	Free	1	0.5	-0.25	0.6266251	0.26445	-1.45045	-1.10249	0.884433673048029	-0.937928	-0.887464	-0.227092
Trial1	2	1	blindfold	clockwise	practice	Free	1	0.5	-0.25	0.6466293	0.2504	-1.45045	-1.10582	0.891475255593442	-0.977029	-0.90016	-0.209494
Trial1	2	1	blindfold	clockwise	practice	Free	1	0.5	-0.25	0.666626	0.23547	-1.45046	-1.10923	0.899028579494255	-0.96613	-0.980564	-0.164612
Trial1	2	1	blindfold	clockwise	practice	Free	1	0.5	-0.25	0.6866302	0.22057	-1.45048	-1.11275	0.906873078580952	-0.878525	-0.908623	-0.130277
Trial1	2	1	blindfold	clockwise	practice	Free	1	0.5	-0.25	0.7066269	0.20482	-1.45046	-1.11975	0.918475002670635	-0.818437	-0.777437	-0.168997
Trial1	2	1	blindfold	clockwise	practice	Free	1	0.5	-0.25	0.7266235	0.17253	-1.45038	-1.12321	0.932594352568108	-0.938256	-0.773206	-0.127154
Trial1	2	1	blindfold	clockwise	practice	Free	1	0.5	-0.25	0.7466278	0.15655	-1.45038	-1.12666	0.941536322287525	-1.011105	-0.71396	-0.112035
Trial1	2	1	blindfold	clockwise	practice	Free	1	0.5	-0.25	0.7666245	0.13916	-1.45037	-1.13005	0.951153728337653	-1.046282	-0.71396	-0.050854
Trial1	2	1	blindfold	clockwise	practice	Free	1	0.5	-0.25	0.7866287	0.12191	-1.45037	-1.13353	0.961029313398264	-0.923825	-0.764742	-0.06058
Trial1	2	1	blindfold	clockwise	practice	Free	1	0.5	-0.25	0.8066254	0.10434	-1.4504	-1.14026	0.974222596797605	-1.062908	-0.819755	-0.088149
Trial1	2	1	blindfold	clockwise	practice	Free	1	0.5	-0.25	0.8266296	0.067449	-1.45041	-1.14341	0.992613590953104	-0.987187	-0.739351	-0.081971
Trial1	2	1	blindfold	clockwise	practice	Free	1	0.5	-0.25	0.8466263	0.048725	-1.45037	-1.14676	1.00390617007916	-0.911272	-0.68857	-0.070446
Trial1	2	1	blindfold	clockwise	practice	Free	1	0.5	-0.25	0.8666306	0.029146	-1.45035	-1.14997	1.01570152497707	-0.818503	-0.823987	-3.6262E-05
Trial1	2	1	blindfold	clockwise	practice	Free	1	0.5	-0.25	0.8866272	0.0098847	-1.45037	-1.15657	1.03057367295251	-0.801603	-0.722424	-0.044377
Trial1	2	1	blindfold	clockwise	practice	Free	1	0.5	-0.25	0.9066238	-0.030918	-1.45039	-1.15955	1.0531644003814	-0.738125	-0.80706	-0.0021263
Trial1	2	1	blindfold	clockwise	practice	Free	1	0.5	-0.25	0.9266281	-0.049988	-1.45041	-1.16256	1.06548229738792	-0.649456	-0.790133	-0.022055
Trial1	2	1	blindfold	clockwise	practice	Free	1	0.5	-0.25	0.9466248	-0.069691	-1.45041	-1.16552	1.07829719483289	-0.543675	-0.76051	-0.017314
Trial1	2	1	blindfold	clockwise	practice	Free	1	0.5	-0.25	0.966629	-0.08938301	-1.45039	-1.16844	1.09128563294642	-0.510162	-0.80706	-0.03742
Trial1	2	1	blindfold	clockwise	practice	Free	1	0.5	-0.25	0.9866257	-0.10901	-1.45041	-1.17142	1.10449443660463	-0.471602	-0.967868	-0.0070474
Trial1	2	1	blindfold	clockwise	practice	Free	1	0.5	-0.25	1.00663	-0.12911	-1.45043	-1.17698	1.12029967315902	-0.432782	-0.921319	0.0019341
Trial1	2	1	blindfold	clockwise	practice	Free	1	0.5	-0.25	1.026627	-0.16823	-1.45046	-1.1796	1.14485260615115	-0.412222	-0.950941	-0.0089373
Trial1	2	1	blindfold	clockwise	practice	Free	1	0.5	-0.25	1.046623	-0.18661	-1.45048	-1.18218	1.15775330173115	-0.451636	-1.01865	-0.057585
Trial1	2	1	blindfold	clockwise	practice	Free	1	0.5	-0.25	1.066628	-0.2053	-1.45052	-1.18472	1.17096099279038	-0.296847	-1.115981	0.015422
Trial1	2	1	blindfold	clockwise	practice	Free	1	0.5	-0.25	1.086624	-0.22476	-1.45055	-1.18701	1.18459482810546	-0.233424	-1.056736	0.144979
Trial1	2	1	blindfold	clockwise	practice	Free	1	0.5	-0.25	1.106628	-0.24216	-1.45056	-1.19098	1.19843428479465	-0.022788	-1.132909	0.113801
Trial1	2	1	blindfold	clockwise	practice	Free	1	0.5	-0.25	1.126625	-0.27742	-1.45068	-1.19243	1.2217021813094	0.228405	-1.48838	0.335429
Trial1	2	1	blindfold	clockwise	practice	Free	1	0.5	-0.25	1.146629	-0.29332	-1.45076	-1.1934	1.2326233125072	0.274792	-1.636493	0.497594
Trial1	2	1	blindfold	clockwise	practice	Free	1	0.5	-0.25	1.166626	-0.30822	-1.45081	-1.19381	1.24257670056787	0.475047	-1.725361	0.615815
Trial1	2	1	blindfold	clockwise	practice	Free	1	0.5	-0.25	1.18663	-0.32233	-1.45085	-1.19349	1.25155905146046	0.753967	-1.670347	0.758835
Trial1	2	1	blindfold	clockwise	practice	Free	1	0.5	-0.25	1.206627	-0.33438	-1.45084	-1.18964	1.25662778907048	0.761613	-1.475684	1.080373
Trial1	2	1	blindfold	clockwise	practice	Free	1	0.5	-0.25	1.226624	-0.35586	-1.4506	-1.18588	1.26821433666262	0.664385	-0.756278	1.518741
Trial1	2	1	blindfold	clockwise	practice	Free	1	0.5	-0.25	1.246628	-0.36512	-1.45044	-1.18088	1.27081473306019	0.720383	-0.764742	1.33719
Trial1	2	1	blindfold	clockwise	practice	Free	1	0.5	-0.25	1.266624	-0.3732	-1.4504	-1.17515	1.2721558901621	0.765473	-1.01865	1.440031
Trial1	2	1	blindfold	clockwise	practice	Free	1	0.5	-0.25	1.286629	-0.38034	-1.45044	-1.16793	1.27184668035231	0.673506	-0.891696	1.516363
Trial1	2	1	blindfold	clockwise	practice	Free	1	0.5	-0.25	1.306625	-0.38662	-1.45042	-1.14993	1.26331668883185	0.534556	-0.768974	1.743837
Trial1	2	1	blindfold	clockwise	practice	Free	1	0.5	-0.25	1.32663	-0.39726	-1.45041	-1.13877	1.2629281891207	0.632876	-0.870537	1.640195
Trial1	2	1	blindfold	clockwise	practice	Free	1	0.5	-0.25	1.346626	-0.40147	-1.45045	-1.12696	1.25765936607833	0.756333	-1.035577	1.556567
Trial1	2	1	blindfold	clockwise	practice	Free	1	0.5	-0.25	1.366631	-0.405	-1.4505	-1.11391	1.25114564331551	0.690476	-0.963637	1.428597
Trial1	2	1	blindfold	clockwise	practice	Free	1	0.5	-0.25	1.386627	-0.40766	-1.45049	-1.10052	1.24387739937867	0.613721	-0.823987	1.246575
Trial1	2	1	blindfold	clockwise	practice	Free	1	0.5	-0.25	1.406624	-0.4097	-1.45044	-1.07167	1.2258448455605	0.576101	-0.828219	1.27937
Trial1	2	1	blindfold	clockwise	practice	Free	1	0.5	-0.25	1.426628	-0.41191	-1.45042	-1.05624	1.21721104198527	0.418677	-0.823987	1.24875
Trial1	2	1	blindfold	clockwise	practice	Free	1	0.5	-0.25	1.446625	-0.41232	-1.45042	-1.03968	1.20661606313361	0.477159	-0.929782	1.232564
Trial1	2	1	blindfold	clockwise	practice	Free	1	0.5	-0.25	1.466629	-0.41234	-1.45045	-1.02291	1.19572328307001	0.345214	-0.942478	1.295361
Trial1	2	1	blindfold	clockwise	practice	Free	1	0.5	-0.25	1.486626	-0.41205	-1.45047	-1.00485	1.18390607999223	0.307194	-0.955173	1.4417
Trial1	2	1	blindfold	clockwise	practice	Free	1	0.5	-0.25	1.50663	-0.4115	-1.45045	-0.96758	1.16006609653136	0.148444	-0.938246	1.336549
Trial1	2	1	blindfold	clockwise	practice	Free	1	0.5	-0.25	1.526627	-0.40993	-1.45051	-0.94796	1.1467871775592	0.13556	-0.938246	1.333062
Trial1	2	1	blindfold	clockwise	practice	Free	1	0.5	-0.25	1.546623	-0.40896	-1.45051	-0.9272	1.13349376714242	0.260304	-1.120213	1.291818
Trial1	2	1	blindfold	clockwise	practice	Free	1	0.5	-0.25	1.566628	-0.4078	-1.45056	-0.90598	1.12000474224405	0.292818	-1.297949	1.196647
Trial1	2	1	blindfold	clockwise	practice	Free	1	0.5	-0.25	1.586624	-0.40646	-1.45063	-0.88439	1.10639976050854	0.289024	-1.242935	1.06122
Trial1	2	1	blindfold	clockwise	practice	Free	1	0.5	-0.25	1.606628	-0.40476	-1.45064	-0.84198	1.08121735116813	0.31049	-1.18369	1.212579
Trial1	2	1	blindfold	clockwise	practice	Free	1	0.5	-0.25	1.626625	-0.40108	-1.4506	-0.81956	1.06599423950338	0.200188	-1.374121	0.782466
Trial1	2	1	blindfold	clockwise	practice	Free	1	0.5	-0.25	1.646629	-0.39902	-1.45065	-0.79774	1.05273742123118	0.263365	-1.386817	0.850865
Trial1	2	1	blindfold	clockwise	practice	Free	1	0.5	-0.25	1.666626	-0.39675	-1.45068	-0.775	1.03912729875839	0.235222	-1.386817	1.026335
Trial1	2	1	blindfold	clockwise	practice	Free	1	0.5	-0.25	1.68663	-0.39445	-1.45067	-0.75248	1.02592738484504	0.065864	-1.285253	1.29982
Trial1	2	1	blindfold	clockwise	practice	Free	1	0.5	-0.25	1.706627	-0.39211	-1.45062	-0.70681	1.00226526504472	0.0036668	-1.314876	0.912617
Trial1	2	1	blindfold	clockwise	practice	Free	1	0.5	-0.25	1.726624	-0.3875	-1.45071	-0.68385	0.987867421763958	0.210035	-1.505307	0.748132
Trial1	2	1	blindfold	clockwise	practice	Free	1	0.5	-0.25	1.746628	-0.38501	-1.45073	-0.65996	0.975351133218523	0.208216	-1.302181	1.015308
Trial1	2	1	blindfold	clockwise	practice	Free	1	0.5	-0.25	1.766624	-0.38236	-1.45069	-0.63657	0.963325222334609	-0.040669	-1.149836	0.803142
Trial1	2	1	blindfold	clockwise	practice	Free	1	0.5	-0.25	1.786629	-0.3798	-1.45063	-0.61183	0.951298598851477	0.246601	-1.39528	0.729188
Trial1	2	1	blindfold	clockwise	practice	Free	1	0.5	-0.25	1.806625	-0.377	-1.45069	-0.56631	0.932298780398862	0.168085	-1.454525	0.619231
Trial1	2	1	blindfold	clockwise	practice	Free	1	0.5	-0.25	1.82663	-0.37157	-1.45074	-0.54243	0.919320153550506	-0.053086	-1.467221	0.827222
Trial1	2	1	blindfold	clockwise	practice	Free	1	0.5	-0.25	1.846626	-0.36882	-1.45071	-0.51946	0.909646542550807	0.189522	-1.53493	0.455011
Trial1	2	1	blindfold	clockwise	practice	Free	1	0.5	-0.25	1.866631	-0.36618	-1.45074	-0.49615	0.90047632570232	0.123828	-1.632261	0.596312
Trial1	2	1	blindfold	clockwise	practice	Free	1	0.5	-0.25	1.886627	-0.36341	-1.45079	-0.47449	0.892116906837893	0.193822	-1.577248	0.486399
Trial1	2	1	blindfold	clockwise	practice	Free	1	0.5	-0.25	1.906624	-0.36072	-1.45079	-0.42923	0.879182761293198	0.079762	-1.437598	0.878428
Trial1	2	1	blindfold	clockwise	practice	Free	1	0.5	-0.25	1.926628	-0.3552	-1.4507	-0.40654	0.869408880241903	0.051868	-1.589943	0.532433
Trial1	2	1	blindfold	clockwise	practice	Free	1	0.5	-0.25	1.946625	-0.35254	-1.45075	-0.38472	0.863118738612375	0.047615	-1.458757	0.66831
Trial1	2	1	blindfold	clockwise	practice	Free	1	0.5	-0.25	1.966629	-0.34984	-1.45075	-0.36282	0.857295954155918	0.0039493	-1.462989	0.979996
Trial1	2	1	blindfold	clockwise	practice	Free	1	0.5	-0.25	1.986626	-0.34732	-1.45071	-0.34015	0.852102217098863	-0.183855	-1.289485	0.879995
Trial1	2	1	blindfold	clockwise	practice	Free	1	0.5	-0.25	2.00663	-0.34491	-1.45066	-0.29672	0.846200720407143	0.018959	-1.420671	0.635889
Trial1	2	1	blindfold	clockwise	practice	Free	1	0.5	-0.25	2.026627	-0.34034	-1.45073	-0.27457	0.84069910313323	0.041326	-1.361426	0.583724
Trial1	2	1	blindfold	clockwise	practice	Free	1	0.5	-0.25	2.046623	-0.33807	-1.45073	-0.25298	0.838075273463019	-0.00010814	-1.27679	0.84022
Trial1	2	1	blindfold	clockwise	practice	Free	1	0.5	-0.25	2.066628	-0.3359	-1.45068	-0.23139	0.836107144229331	-0.204299	-1.251399	0.668903
Trial1	2	1	blindfold	clockwise	practice	Free	1	0.5	-0.25	2.086624	-0.33383	-1.45067	-0.20931	0.834822222796608	-0.0016216	-1.424903	0.497025
Trial1	2	1	blindfold	clockwise	practice	Free	1	0.5	-0.25	2.106628	-0.33187	-1.45073	-0.16651	0.83604919539881	0.02806	-1.484148	0.736972
Trial1	2	1	blindfold	clockwise	practice	Free	1	0.5	-0.25	2.126625	-0.32836	-1.45075	-0.14495	0.834994506909854	-0.142732	-1.48838	0.953682
Trial1	2	1	blindfold	clockwise	practice	Free	1	0.5	-0.25	2.146629	-0.32682	-1.45071	-0.12277	0.836551739278251	0.0048949	-1.34873	0.780575
Trial1	2	1	blindfold	clockwise	practice	Free	1	0.5	-0.25	2.166626	-0.32538	-1.4507	-0.10141	0.838648393493362	-0.069009	-1.556089	0.585305
Trial1	2	1	blindfold	clockwise	practice	Free	1	0.5	-0.25	2.18663	-0.32407	-1.45076	-0.080129	0.841396180916577	-0.079185	-1.56032	0.71297
Trial1	2	1	blindfold	clockwise	practice	Free	1	0.5	-0.25	2.206627	-0.32289	-1.45076	-0.036309	0.85018337353443	-0.290991	-1.403744	1.033545
Trial1	2	1	blindfold	clockwise	practice	Free	1	0.5	-0.25	2.226624	-0.32134	-1.45068	-0.01393	0.854592552957596	-0.29714	-1.484148	0.911032
Trial1	2	1	blindfold	clockwise	practice	Free	1	0.5	-0.25	2.246628	-0.32102	-1.45071	0.0077299	0.860522256251004	-0.156716	-1.433366	0.679006
Trial1	2	1	blindfold	clockwise	practice	Free	1	0.5	-0.25	2.266624	-0.32082	-1.45074	0.029399	0.867069334534194	-0.039508	-1.484148	0.727863
Trial1	2	1	blindfold	clockwise	practice	Free	1	0.5	-0.25	2.286629	-0.3207	-1.45076	0.051096	0.874189495665865	-0.097272	-1.509539	0.832691
Trial1	2	1	blindfold	clockwise	practice	Free	1	0.5	-0.25	2.306625	-0.32068	-1.45076	0.094466	0.890040715748972	-0.184377	-1.365658	0.549238
Trial1	2	1	blindfold	clockwise	practice	Free	1	0.5	-0.25	2.32663	-0.32096	-1.45082	0.11597	0.898837771096132	0.029505	-1.704202	0.579922
Trial1	2	1	blindfold	clockwise	practice	Free	1	0.5	-0.25	2.346626	-0.32118	-1.45084	0.13683	0.90773014707463	-0.115892	-1.666115	0.863328
Trial1	2	1	blindfold	clockwise	practice	Free	1	0.5	-0.25	2.366631	-0.3215	-1.45083	0.15779	0.917144996077981	-0.215946	-1.628029	1.042631
Trial1	2	1	blindfold	clockwise	practice	Free	1	0.5	-0.25	2.386627	-0.322	-1.45082	0.17916	0.927287629891616	-0.140974	-1.733824	0.551171
Trial1	2	1	blindfold	clockwise	practice	Free	1	0.5	-0.25	2.406624	-0.32259	-1.45088	0.21936	0.947076079982274	0.049815	-1.936951	0.396453
Trial1	2	1	blindfold	clockwise	practice	Free	1	0.5	-0.25	2.426628	-0.3236	-1.45094	0.23972	0.958197602372156	0.020384	-1.822692	0.775153
Trial1	2	1	blindfold	clockwise	practice	Free	1	0.5	-0.25	2.446625	-0.32404	-1.45089	0.2594	0.968777736902196	0.040381	-1.733824	0.824895
Trial1	2	1	blindfold	clockwise	practice	Free	1	0.5	-0.25	2.466629	-0.32447	-1.45085	0.27888	0.979522745188549	-0.055052	-1.742288	0.482732
Trial1	2	1	blindfold	clockwise	practice	Free	1	0.5	-0.25	2.486626	-0.32489	-1.45088	0.29933	0.991063562851486	-0.066917	-1.928487	0.644489
Trial1	2	1	blindfold	clockwise	practice	Free	1	0.5	-0.25	2.50663	-0.32528	-1.45093	0.33952	1.01420951245447	-0.069882	-1.839619	0.880498
Trial1	2	1	blindfold	clockwise	practice	Free	1	0.5	-0.25	2.526627	-0.32588	-1.45097	0.35733	1.02514756547392	0.162503	-1.953878	0.572002
Trial1	2	1	blindfold	clockwise	practice	Free	1	0.5	-0.25	2.546623	-0.32598	-1.45099	0.37579	1.03627028187014	0.275641	-1.91156	0.328013
Trial1	2	1	blindfold	clockwise	practice	Free	1	0.5	-0.25	2.566628	-0.32593	-1.45105	0.39354	1.04704540920417	0.260937	-2.254336	0.132835
Trial1	2	1	blindfold	clockwise	practice	Free	1	0.5	-0.25	2.586624	-0.32567	-1.45112	0.41055	1.05738224230586	0.278456	-2.28819	0.158125
Trial1	2	1	blindfold	clockwise	practice	Free	1	0.5	-0.25	2.606628	-0.32523	-1.45115	0.44222	1.07711331279808	0.224327	-2.267031	0.029819
Trial1	2	1	blindfold	clockwise	practice	Free	1	0.5	-0.25	2.626625	-0.32397	-1.45119	0.45654	1.08541480541775	0.123044	-2.495548	-0.2764
Trial1	2	1	blindfold	clockwise	practice	Free	1	0.5	-0.25	2.646629	-0.32323	-1.45122	0.46987	1.09358147782189	0.157304	-2.448998	-0.682595
Trial1	2	1	blindfold	clockwise	practice	Free	1	0.5	-0.25	2.666626	-0.32232	-1.45125	0.4813	1.10045894540258	0.316536	-2.622502	-0.713053
Trial1	2	1	blindfold	clockwise	practice	Free	1	0.5	-0.25	2.68663	-0.32117	-1.45126	0.49114	1.10616849209907	0.45683	-2.529403	-0.924631
Trial1	2	1	blindfold	clockwise	practice	Free	1	0.5	-0.25	2.706627	-0.31971	-1.45128	0.50659	1.11550569342348	0.425784	-2.71137	-0.731957
Trial1	2	1	blindfold	clockwise	practice	Free	1	0.5	-0.25	2.726624	-0.31593	-1.45131	0.51213	1.11650521775739	0.654044	-2.745224	-0.748942
Trial1	2	1	blindfold	clockwise	practice	Free	1	0.5	-0.25	2.746628	-0.31362	-1.45133	0.51664	1.11790626049185	0.700633	-2.66482	-0.530873
Trial1	2	1	blindfold	clockwise	practice	Free	1	0.5	-0.25	2.766624	-0.31089	-1.45133	0.51991	1.11816993203462	0.80957	-2.652125	-0.557712
Trial1	2	1	blindfold	clockwise	practice	Free	1	0.5	-0.25	2.786629	-0.3079	-1.45135	0.52209	1.11750855749315	0.996733	-2.901801	-0.703264
Trial1	2	1	blindfold	clockwise	practice	Free	1	0.5	-0.25	2.806625	-0.30457	-1.45145	0.52364	1.1161772627549	1.147911	-3.054146	-0.736333
Trial1	2	1	blindfold	clockwise	practice	Free	1	0.5	-0.25	2.82663	-0.29675	-1.45162	0.52334	1.11034468167437	1.464902	-3.435008	-0.692144
Trial1	2	1	blindfold	clockwise	practice	Free	1	0.5	-0.25	2.846626	-0.29209	-1.4517	0.52256	1.10646080830904	1.672395	-3.396922	-0.653424
Trial1	2	1	blindfold	clockwise	practice	Free	1	0.5	-0.25	2.866631	-0.28694	-1.45173	0.52143	1.10198858693571	1.76526	-3.51118	-0.560579
Trial1	2	1	blindfold	clockwise	practice	Free	1	0.5	-0.25	2.886627	-0.2811	-1.45175	0.52007	1.09687057021623	1.858742	-3.477326	-0.473255
Trial1	2	1	blindfold	clockwise	practice	Free	1	0.5	-0.25	2.906624	-0.27428	-1.45173	0.51743	1.09016434845516	1.870973	-3.329213	-0.243249
Trial1	2	1	blindfold	clockwise	practice	Free	1	0.5	-0.25	2.926628	-0.25861	-1.45162	0.51651	1.07843717599417	1.596747	-3.066841	0.232571
Trial1	2	1	blindfold	clockwise	practice	Free	1	0.5	-0.25	2.946625	-0.24997	-1.45155	0.51594	1.07196972170412	1.571164	-2.994901	0.240556
Trial1	2	1	blindfold	clockwise	practice	Free	1	0.5	-0.25	2.966629	-0.24073	-1.4515	0.51553	1.06523099863424	1.566257	-2.965278	0.13749
Trial1	2	1	blindfold	clockwise	practice	Free	1	0.5	-0.25	2.986626	-0.2309	-1.45147	0.51535	1.05828889868127	1.581072	-2.889106	0.215952
Trial1	2	1	blindfold	clockwise	practice	Free	1	0.5	-0.25	3.00663	-0.22017	-1.45145	0.5162	1.05152617037027	1.558076	-2.867947	0.385132
Trial1	2	1	blindfold	clockwise	practice	Free	1	0.5	-0.25	3.026627	-0.19733	-1.45143	0.51714	1.03671252603243	1.53262	-2.884874	0.439178
Trial1	2	1	blindfold	clockwise	practice	Free	1	0.5	-0.25	3.046623	-0.18567	-1.45145	0.51834	1.02980079414855	1.561132	-2.973742	0.30608
Trial1	2	1	blindfold	clockwise	practice	Free	1	0.5	-0.25	3.066628	-0.17273	-1.45148	0.51964	1.02220904564925	1.625201	-3.054146	0.210398
Trial1	2	1	blindfold	clockwise	practice	Free	1	0.5	-0.25	3.086624	-0.15958	-1.45151	0.52112	1.01472742493674	1.703226	-2.939887	0.301115
Trial1	2	1	blindfold	clockwise	practice	Free	1	0.5	-0.25	3.106628	-0.14579	-1.4515	0.52507	1.00884991409641	1.757834	-3.032987	0.494707
Trial1	2	1	blindfold	clockwise	practice	Free	1	0.5	-0.25	3.126625	-0.11572	-1.45153	0.52766	0.991900301745609	1.723379	-3.088	0.640372
Trial1	2	1	blindfold	clockwise	practice	Free	1	0.5	-0.25	3.146629	-0.099527	-1.45154	0.53066	0.984308240776861	1.540863	-3.066841	0.711783
Trial1	2	1	blindfold	clockwise	practice	Free	1	0.5	-0.25	3.166626	-0.08336	-1.45153	0.53431	0.977471759754096	1.510283	-2.990669	0.810138
Trial1	2	1	blindfold	clockwise	practice	Free	1	0.5	-0.25	3.18663	-0.066779	-1.4515	0.53843	0.971009919625237	1.499886	-2.939887	0.899256
Trial1	2	1	blindfold	clockwise	practice	Free	1	0.5	-0.25	3.206627	-0.049772	-1.45147	0.54796	0.969014648492211	1.55567	-2.939887	0.78553
Trial1	2	1	blindfold	clockwise	practice	Free	1	0.5	-0.25	3.226624	-0.013915	-1.45145	0.55349	0.953784451872993	1.431968	-2.893337	0.770368
Trial1	2	1	blindfold	clockwise	practice	Free	1	0.5	-0.25	3.246628	0.0048702	-1.45144	0.55922	0.948678319075527	1.433723	-2.914496	0.694982
Trial1	2	1	blindfold	clockwise	practice	Free	1	0.5	-0.25	3.266624	0.023426	-1.45144	0.56528	0.944353848754346	1.410124	-2.918728	0.712488
Trial1	2	1	blindfold	clockwise	practice	Free	1	0.5	-0.25	3.286629	0.042265	-1.45144	0.57157	0.94047783567215	1.311491	-2.82986	0.602166
Trial1	2	1	blindfold	clockwise	practice	Free	1	0.5	-0.25	3.306625	0.06133	-1.45145	0.58471	0.942959255713567	1.271802	-3.011828	0.56409
Trial1	2	1	blindfold	clockwise	practice	Free	1	0.5	-0.25	3.32663	0.10054	-1.45149	0.59131	0.931327466975934	1.206613	-3.032987	0.262887
Trial1	2	1	blindfold	clockwise	practice	Free	1	0.5	-0.25	3.346626	0.12066	-1.45151	0.59744	0.928468306897165	1.258483	-3.037219	0.018848
Trial1	2	1	blindfold	clockwise	practice	Free	1	0.5	-0.25	3.366631	0.13972	-1.45152	0.6032	0.926148985964949	1.287334	-3.113391	-0.098449
Trial1	2	1	blindfold	clockwise	practice	Free	1	0.5	-0.25	3.386627	0.1595	-1.45154	0.60862	0.92367122494101	1.236245	-3.066841	-0.074142
Trial1	2	1	blindfold	clockwise	practice	Free	1	0.5	-0.25	3.406624	0.17997	-1.45155	0.6185	0.925587080389592	1.149779	-3.206491	-0.013256
Trial1	2	1	blindfold	clockwise	practice	Free	1	0.5	-0.25	3.426628	0.22046	-1.45159	0.62283	0.916501434775816	1.195911	-3.155709	-0.184489
Trial1	2	1	blindfold	clockwise	practice	Free	1	0.5	-0.25	3.446625	0.24105	-1.45159	0.62657	0.914018625962858	1.163031	-3.037219	-0.274622
Trial1	2	1	blindfold	clockwise	practice	Free	1	0.5	-0.25	3.466629	0.26108	-1.45156	0.62971	0.911576922044392	1.296613	-3.193795	-0.458402
Trial1	2	1	blindfold	clockwise	practice	Free	1	0.5	-0.25	3.486626	0.28117	-1.45158	0.63223	0.908964422651442	1.151202	-3.206491	-0.451824
Trial1	2	1	blindfold	clockwise	practice	Free	1	0.5	-0.25	3.50663	0.30125	-1.4516	0.63499	0.907033039510688	1.11699	-3.143014	-0.578028
Trial1	2	1	blindfold	clockwise	practice	Free	1	0.5	-0.25	3.526627	0.34196	-1.45161	0.63516	0.899157833098578	1.191744	-3.236113	-0.762782
Trial1	2	1	blindfold	clockwise	practice	Free	1	0.5	-0.25	3.546623	0.36258	-1.45163	0.63472	0.89532886862492	1.142952	-3.240345	-0.661599
Trial1	2	1	blindfold	clockwise	practice	Free	1	0.5	-0.25	3.566628	0.38188	-1.45163	0.63391	0.891767473357415	0.923529	-3.206491	-0.470207
Trial1	2	1	blindfold	clockwise	practice	Free	1	0.5	-0.25	3.586624	0.40214	-1.45162	0.63294	0.888346562359502	0.815245	-3.130318	-0.199481
Trial1	2	1	blindfold	clockwise	practice	Free	1	0.5	-0.25	3.606628	0.42146	-1.45158	0.63034	0.883836530015187	0.747097	-3.159941	-0.185077
Trial1	2	1	blindfold	clockwise	practice	Free	1	0.5	-0.25	3.626625	0.46018	-1.45158	0.6282901	0.879192274648005	1.182787	-3.176868	-1.199073
Trial1	2	1	blindfold	clockwise	practice	Free	1	0.5	-0.25	3.646629	0.47812	-1.45161	0.6253899	0.875663331572255	1.143346	-3.324981	-0.816818
Trial1	2	1	blindfold	clockwise	practice	Free	1	0.5	-0.25	3.666626	0.49768	-1.45166	0.62228	0.872283086860342	1.05995	-3.278431	-0.710477
Trial1	2	1	blindfold	clockwise	practice	Free	1	0.5	-0.25	3.68663	0.5155	-1.45167	0.61865	0.868788238025676	1.047697	-3.388458	-0.559664
Trial1	2	1	blindfold	clockwise	practice	Free	1	0.5	-0.25	3.706627	0.53428	-1.45169	0.6108	0.861482330919821	0.801007	-3.384226	-0.496422
Trial1	2	1	blindfold	clockwise	practice	Free	1	0.5	-0.25	3.726624	0.56973	-1.45171	0.60631	0.859144402177615	0.551509	-3.494253	-0.59533
Trial1	2	1	blindfold	clockwise	practice	Free	1	0.5	-0.25	3.746628	0.58739	-1.45172	0.60166	0.856131877200372	0.886558	-3.430776	-0.679964
Trial1	2	1	blindfold	clockwise	practice	Free	1	0.5	-0.25	3.766624	0.60423	-1.45172	0.59683	0.853220352009905	0.836708	-3.490021	-0.559833
Trial1	2	1	blindfold	clockwise	practice	Free	1	0.5	-0.25	3.786629	0.62076	-1.45173	0.59155	0.850170194068622	0.845493	-3.46463	-0.50968
Trial1	2	1	blindfold	clockwise	practice	Free	1	0.5	-0.25	3.806625	0.63793	-1.45174	0.58088	0.842250702777424	0.787895	-3.583121	-0.689037
Trial1	2	1	blindfold	clockwise	practice	Free	1	0.5	-0.25	3.82663	0.66857	-1.45184	0.57455	0.841604727254155	0.911108	-3.756625	-1.535698
Trial1	2	1	blindfold	clockwise	practice	Free	1	0.5	-0.25	3.846626	0.684	-1.45186	0.56801	0.838448758626914	1.0109	-3.638134	-0.782888
Trial1	2	1	blindfold	clockwise	practice	Free	1	0.5	-0.25	3.866631	0.69874	-1.45186	0.56129	0.835277855328198	0.787252	-3.680452	-0.720324
Trial1	2	1	blindfold	clockwise	practice	Free	1	0.5	-0.25	3.886627	0.71318	-1.45184	0.55442	0.83218822515303	0.58351	-3.55773	-0.361525
Trial1	2	1	blindfold	clockwise	practice	Free	1	0.5	-0.25	3.906624	0.7271701	-1.45179	0.54103	0.823003448545616	0.460719	-3.430776	-0.393906
Trial1	2	1	blindfold	clockwise	practice	Free	1	0.5	-0.25	3.926628	0.75374	-1.45174	0.53415	0.824181547595813	0.285881	-3.519644	-0.74993
Trial1	2	1	blindfold	clockwise	practice	Free	1	0.5	-0.25	3.946625	0.76588	-1.45175	0.52715	0.821373394068666	0.407191	-3.39269	-0.480196
Trial1	2	1	blindfold	clockwise	practice	Free	1	0.5	-0.25	3.966629	0.77781	-1.45174	0.52039	0.818950052002002	0.348014	-3.481558	-0.357892
Trial1	2	1	blindfold	clockwise	practice	Free	1	0.5	-0.25	3.986626	0.7889	-1.45176	0.51334	0.816180844089314	0.573939	-3.65083	-0.581992
Trial1	2	1	blindfold	clockwise	practice	Free	1	0.5	-0.25	4.00663	0.79962	-1.45181	0.50074	0.808320913280567	0.193944	-3.553498	-0.321381
Trial1	2	1	blindfold	clockwise	practice	Free	1	0.5	-0.25	4.026627	0.81964	-1.45179	0.49529	0.81094201776175	0.205088	-3.532339	0.065964
Trial1	2	1	blindfold	clockwise	practice	Free	1	0.5	-0.25	4.046623	0.82848	-1.45175	0.49032	0.809921485036318	0.087027	-3.39269	0.138192
Trial1	2	1	blindfold	clockwise	practice	Free	1	0.5	-0.25	4.066628	0.8368	-1.45171	0.48621	0.809592103037973	-0.136247	-3.375763	0.365252
Trial1	2	1	blindfold	clockwise	practice	Free	1	0.5	-0.25	4.086624	0.84398	-1.45169	0.48259	0.809327120034156	-0.098573	-3.337676	0.118266
Trial1	2	1	blindfold	clockwise	practice	Free	1	0.5	-0.25	4.106628	0.85027	-1.45168	0.477	0.806980850554929	-0.061182	-3.443471	-0.013062
Trial1	2	1	blindfold	clockwise	practice	Free	1	0.5	-0.25	4.126625	0.86047	-1.45176	0.4749	0.809579297656602	0.105425	-3.545035	0.047761
Trial1	2	1	blindfold	clockwise	practice	Free	1	0.5	-0.25	4.146629	0.86433	-1.45178	0.47301	0.80961707589768	0.183542	-3.671989	-0.180362
Trial1	2	1	blindfold	clockwise	practice	Free	1	0.5	-0.25	4.166626	0.86765	-1.45184	0.47125	0.809548059904458	0.298503	-3.86242	-0.474831
Trial1	2	1	blindfold	clockwise	practice	Free	1	0.5	-0.25	4.18663	0.87033	-1.45191	0.46945	0.809167864809512	0.323036	-3.917433	-0.62939
Trial1	2	1	blindfold	clockwise	practice	Free	1	0.5	-0.25	4.206627	0.87255	-1.45196	0.46597	0.807097618046007	0.229002	-3.997837	-0.657058
Trial1	2	1	blindfold	clockwise	practice	Free	1	0.5	-0.25	4.226624	0.87544	-1.45201	0.46401	0.806700362677466	0.208253	-4.018996	-1.093055
Trial1	2	1	blindfold	clockwise	practice	Free	1	0.5	-0.25	4.246628	0.8764	-1.45202	0.46184	0.805228629839989	0.217034	-4.137487	-1.310177
Trial1	2	1	blindfold	clockwise	practice	Free	1	0.5	-0.25	4.266624	0.87715	-1.45207	0.45928	0.803318280737123	0.242529	-4.217891	-1.524652
Trial1	2	1	blindfold	clockwise	practice	Free	1	0.5	-0.25	4.286629	0.87784	-1.45211	0.45616	0.800890136387537	0.383314	-4.234818	-1.76369
Trial1	2	1	blindfold	clockwise	practice	Free	1	0.5	-0.25	4.306625	0.8786	-1.45213	0.44783	0.793917286723369	0.419706	-4.234818	-1.816225
Trial1	2	1	blindfold	clockwise	practice	Free	1	0.5	-0.25	4.32663	0.8806	-1.45206	0.44235	0.790066340788433	0.504529	-4.0994	-2.040077
Trial1	2	1	blindfold	clockwise	practice	Free	1	0.5	-0.25	4.346626	0.88193	-1.45204	0.43614	0.785276142996389	0.532872	-4.057082	-2.082691
Trial1	2	1	blindfold	clockwise	practice	Free	1	0.5	-0.25	4.366631	0.88344	-1.45203	0.42914	0.779908577244442	0.524103	-4.031692	-1.972657
Trial1	2	1	blindfold	clockwise	practice	Free	1	0.5	-0.25	4.386627	0.88515	-1.45202	0.42115	0.773810577235615	0.457992	-4.002069	-1.90602
Trial1	2	1	blindfold	clockwise	practice	Free	1	0.5	-0.25	4.406624	0.88712	-1.45201	0.40269	0.758858437666139	0.584551	-3.997837	-2.134383
Trial1	2	1	blindfold	clockwise	practice	Free	1	0.5	-0.25	4.426628	0.89192	-1.45207	0.39233	0.752455398791202	0.622786	-4.179805	-2.128189
Trial1	2	1	blindfold	clockwise	practice	Free	1	0.5	-0.25	4.446625	0.89474	-1.45208	0.38096	0.744264846764141	0.609337	-4.14595	-1.90743
Trial1	2	1	blindfold	clockwise	practice	Free	1	0.5	-0.25	4.466629	0.89785	-1.45208	0.36965	0.736376793455545	0.470988	-4.179805	-1.950935
Trial1	2	1	blindfold	clockwise	practice	Free	1	0.5	-0.25	4.486626	0.90082	-1.45207	0.35738	0.727713590402942	0.394942	-4.052851	-1.84606
Trial1	2	1	blindfold	clockwise	practice	Free	1	0.5	-0.25	4.50663	0.90414	-1.45203	0.32937	0.706398441537853	0.407202	-3.968215	-2.162546
Trial1	2	1	blindfold	clockwise	practice	Free	1	0.5	-0.25	4.526627	0.91107	-1.45208	0.31447	0.698287160238914	0.384896	-4.200964	-2.20469
Trial1	2	1	blindfold	clockwise	practice	Free	1	0.5	-0.25	4.546623	0.91458	-1.45209	0.299	0.687951713828487	0.301216	-4.061314	-1.922405
Trial1	2	1	blindfold	clockwise	practice	Free	1	0.5	-0.25	4.566628	0.91808	-1.45207	0.28303	0.677430326778157	0.330372	-4.141718	-1.861979
Trial1	2	1	blindfold	clockwise	practice	Free	1	0.5	-0.25	4.586624	0.92155	-1.45206	0.26613	0.666404238938076	0.212563	-4.158646	-1.815586
Trial1	2	1	blindfold	clockwise	practice	Free	1	0.5	-0.25	4.606628	0.92493	-1.45204	0.23224	0.64274481268083	0.026601	-3.925897	-1.49095
Trial1	2	1	blindfold	clockwise	practice	Free	1	0.5	-0.25	4.626625	0.93124	-1.45193	0.21364	0.633190342952782	0.268013	-4.112096	-2.240704
Trial1	2	1	blindfold	clockwise	practice	Free	1	0.5	-0.25	4.646629	0.93426	-1.45201	0.1951	0.621848623285282	0.140742	-3.925897	-1.956916
Trial1	2	1	blindfold	clockwise	practice	Free	1	0.5	-0.25	4.666626	0.9372	-1.452	0.17642	0.610719097113551	-0.043175	-3.88781	-1.449011
Trial1	2	1	blindfold	clockwise	practice	Free	1	0.5	-0.25	4.68663	0.94001	-1.45196	0.15782	0.599938299634158	-0.136231	-3.88781	-1.260909
Trial1	2	1	blindfold	clockwise	practice	Free	1	0.5	-0.25	4.706627	0.94243	-1.45193	0.1192	0.576240326452496	-0.166993	-3.536571	-1.369882
Trial1	2	1	blindfold	clockwise	practice	Free	1	0.5	-0.25	4.726624	0.94684	-1.452	0.099335	0.567186845097128	0.26258	-4.222123	-2.052928
Trial1	2	1	blindfold	clockwise	practice	Free	1	0.5	-0.25	4.746628	0.94907	-1.45208	0.07927	0.556850586337332	0.16297	-3.942824	-1.648891
Trial1	2	1	blindfold	clockwise	practice	Free	1	0.5	-0.25	4.766624	0.95133	-1.45201	0.058779	0.546848467156025	0.131776	-4.040155	-1.141337
Trial1	2	1	blindfold	clockwise	practice	Free	1	0.5	-0.25	4.786629	0.9536	-1.45198	0.038968	0.537824794722346	0.021003	-3.773552	-1.142225
Trial1	2	1	blindfold	clockwise	practice	Free	1	0.5	-0.25	4.806625	0.9557099	-1.4519	-0.0033873	0.51815959707825	0.16928	-3.892042	-1.939955
Trial1	2	1	blindfold	clockwise	practice	Free	1	0.5	-0.25	4.82663	0.96006	-1.4521	-0.024361	0.512414053816381	0.193871	-3.997837	-1.744953
Trial1	2	1	blindfold	clockwise	practice	Free	1	0.5	-0.25	4.846626	0.96229	-1.45203	-0.045641	0.505445042413573	0.030326	-3.976678	-0.962867
Trial1	2	1	blindfold	clockwise	practice	Free	1	0.5	-0.25	4.866631	0.96439	-1.45198	-0.066061	0.499491348531824	0.04767	-3.629671	-1.045782
Trial1	2	1	blindfold	clockwise	practice	Free	1	0.5	-0.25	4.886627	0.9665101	-1.45187	-0.086233	0.494420127398167	0.299425	-3.820102	-1.901253
Trial1	2	1	blindfold	clockwise	practice	Free	1	0.5	-0.25	4.906624	0.96864	-1.45194	-0.12968	0.483839148753253	0.19272	-4.162877	-1.798249
Trial1	2	1	blindfold	clockwise	practice	Free	1	0.5	-0.25	4.926628	0.97334	-1.45196	-0.15026	0.483734223656079	-0.046515	-3.727002	-0.807847
Trial1	2	1	blindfold	clockwise	practice	Free	1	0.5	-0.25	4.946625	0.9755	-1.45189	-0.17041	0.482114931867376	0.076717	-3.545035	-0.69398
Trial1	2	1	blindfold	clockwise	practice	Free	1	0.5	-0.25	4.966629	0.97752	-1.45179	-0.1907	0.481187936831671	0.267326	-3.566194	-1.546401
Trial1	2	1	blindfold	clockwise	practice	Free	1	0.5	-0.25	4.986626	0.97976	-1.45184	-0.21167	0.481288725363041	0.289696	-3.951287	-1.418615
Trial1	2	1	blindfold	clockwise	practice	Free	1	0.5	-0.25	5.00663	0.9821	-1.45194	-0.25139	0.482102013780559	0.253383	-3.710075	-1.244422
Trial1	2	1	blindfold	clockwise	practice	Free	1	0.5	-0.25	5.026627	0.98669	-1.4518	-0.27054	0.487123221436171	0.181358	-3.265736	-0.763053
Trial1	2	1	blindfold	clockwise	practice	Free	1	0.5	-0.25	5.046623	0.98901	-1.45171	-0.28976	0.490623758482934	0.511379	-3.731234	-1.397605
Trial1	2	1	blindfold	clockwise	practice	Free	1	0.5	-0.25	5.066628	0.9915299	-1.4518	-0.3094	0.495106092191833	0.296589	-3.718538	-1.087619
Trial1	2	1	blindfold	clockwise	practice	Free	1	0.5	-0.25	5.086624	0.9942501	-1.45183	-0.32859	0.50045929897819	0.224643	-3.443471	-0.794798
Trial1	2	1	blindfold	clockwise	practice	Free	1	0.5	-0.25	5.106628	0.99693	-1.45175	-0.36408	0.509856526043583	0.028486	-3.422312	-0.311591
Trial1	2	1	blindfold	clockwise	practice	Free	1	0.5	-0.25	5.126625	1.00226	-1.45161	-0.38112	0.519092988400484	0.436062	-3.324981	-1.112221
Trial1	2	1	blindfold	clockwise	practice	Free	1	0.5	-0.25	5.146629	1.00501	-1.45167	-0.39801	0.526252860975508	0.45053	-3.655061	-1.033265
Trial1	2	1	blindfold	clockwise	practice	Free	1	0.5	-0.25	5.166626	1.008	-1.45177	-0.41516	0.534173981188685	0.5526	-3.371531	-0.974316
Trial1	2	1	blindfold	clockwise	practice	Free	1	0.5	-0.25	5.18663	1.01136	-1.45172	-0.43086	0.542401430204503	0.495257	-3.282663	-0.610578
Trial1	2	1	blindfold	clockwise	practice	Free	1	0.5	-0.25	5.206627	1.01472	-1.45168	-0.46249	0.556856029192767	0.299447	-3.375763	-0.345151
Trial1	2	1	blindfold	clockwise	practice	Free	1	0.5	-0.25	5.226624	1.02215	-1.45159	-0.47721	0.569442746314747	0.621668	-3.413849	-1.082905
Trial1	2	1	blindfold	clockwise	practice	Free	1	0.5	-0.25	5.246628	1.02594	-1.45168	-0.49283	0.579292119984285	0.635968	-3.60428	-1.136439
Trial1	2	1	blindfold	clockwise	practice	Free	1	0.5	-0.25	5.266624	1.03025	-1.45174	-0.50791	0.589646154783549	0.648262	-3.231881	-1.112705
Trial1	2	1	blindfold	clockwise	practice	Free	1	0.5	-0.25	5.286629	1.03472	-1.45167	-0.52319	0.600465097948345	0.576924	-3.308054	-0.796215
Trial1	2	1	blindfold	clockwise	practice	Free	1	0.5	-0.25	5.306625	1.03959	-1.45166	-0.55205	0.618378175918581	0.601965	-3.418081	-0.845477
Trial1	2	1	blindfold	clockwise	practice	Free	1	0.5	-0.25	5.32663	1.04957	-1.45165	-0.56641	0.634147015370319	0.48464	-3.303822	-1.125381
Trial1	2	1	blindfold	clockwise	practice	Free	1	0.5	-0.25	5.346626	1.05471	-1.45168	-0.58134	0.646134214769621	0.491913	-3.65083	-1.274096
Trial1	2	1	blindfold	clockwise	practice	Free	1	0.5	-0.25	5.366631	1.06009	-1.45176	-0.59582	0.658249364977511	0.472519	-3.388458	-1.071348
Trial1	2	1	blindfold	clockwise	practice	Free	1	0.5	-0.25	5.386627	1.06519	-1.4517	-0.61019	0.670206315834946	0.479595	-3.147245	-0.980044
Trial1	2	1	blindfold	clockwise	practice	Free	1	0.5	-0.25	5.406624	1.07066	-1.45163	-0.63896	0.69061039275471	0.374144	-3.236113	-0.780379
Trial1	2	1	blindfold	clockwise	practice	Free	1	0.5	-0.25	5.426628	1.0816	-1.45161	-0.65228	0.707168777209862	0.164286	-3.032987	-0.512223
Trial1	2	1	blindfold	clockwise	practice	Free	1	0.5	-0.25	5.446625	1.0867	-1.45156	-0.66535	0.718841168180498	0.207792	-3.210722	-0.698032
Trial1	2	1	blindfold	clockwise	practice	Free	1	0.5	-0.25	5.466629	1.09161	-1.45161	-0.67845	0.730459944958508	0.156578	-3.384226	-0.69434
Trial1	2	1	blindfold	clockwise	practice	Free	1	0.5	-0.25	5.486626	1.09642	-1.45166	-0.69013	0.741236324291076	-0.0030302	-3.096464	-0.308431
Trial1	2	1	blindfold	clockwise	practice	Free	1	0.5	-0.25	5.50663	1.10059	-1.4516	-0.7124	0.75797237057514	-0.077089	-3.143014	-0.110036
Trial1	2	1	blindfold	clockwise	practice	Free	1	0.5	-0.25	5.526627	1.10796	-1.45159	-0.72181	0.769558317835729	-0.429391	-3.113391	0.050387
Trial1	2	1	blindfold	clockwise	practice	Free	1	0.5	-0.25	5.546623	1.11054	-1.45157	-0.73021	0.776763014848814	-0.793789	-3.172636	0.152994
Trial1	2	1	blindfold	clockwise	practice	Free	1	0.5	-0.25	5.566628	1.11224	-1.45158	-0.73833	0.783137348161579	-0.907972	-3.172636	0.065392
Trial1	2	1	blindfold	clockwise	practice	Free	1	0.5	-0.25	5.586624	1.11299	-1.45159	-0.74505	0.787928475273395	-0.965407	-3.22765	-0.235656
Trial1	2	1	blindfold	clockwise	practice	Free	1	0.5	-0.25	5.606628	1.11277	-1.45162	-0.75623	0.794830695860108	-0.960622	-3.295358	-0.238812
Trial1	2	1	blindfold	clockwise	practice	Free	1	0.5	-0.25	5.626625	1.11021	-1.45168	-0.76127	0.796086158890982	-1.032191	-3.46463	-0.40407
Trial1	2	1	blindfold	clockwise	practice	Free	1	0.5	-0.25	5.646629	1.10794	-1.45172	-0.76613	0.797484295304293	-1.262413	-3.578889	-0.557993
Trial1	2	1	blindfold	clockwise	practice	Free	1	0.5	-0.25	5.666626	1.1049	-1.45178	-0.7705801	0.798064912725948	-1.478493	-3.587353	-0.561153
Trial1	2	1	blindfold	clockwise	practice	Free	1	0.5	-0.25	5.68663	1.10114	-1.4518	-0.7748001	0.797987739033544	-1.772242	-3.583121	-0.496079
Trial1	2	1	blindfold	clockwise	practice	Free	1	0.5	-0.25	5.706627	1.09645	-1.45179	-0.78294	0.799861015317128	-1.846004	-3.540803	-0.411987
Trial1	2	1	blindfold	clockwise	practice	Free	1	0.5	-0.25	5.726624	1.08374	-1.45176	-0.78657	0.792880672779932	-1.982926	-3.51118	-0.360959
Trial1	2	1	blindfold	clockwise	practice	Free	1	0.5	-0.25	5.746628	1.07636	-1.45174	-0.79031	0.790016261763716	-2.027166	-3.447703	-0.352546
Trial1	2	1	blindfold	clockwise	practice	Free	1	0.5	-0.25	5.766624	1.06754	-1.45173	-0.79384	0.78604294313106	-2.05746	-3.477326	-0.268576
Trial1	2	1	blindfold	clockwise	practice	Free	1	0.5	-0.25	5.786629	1.05801	-1.45173	-0.79731	0.781615871403095	-2.05849	-3.523876	-0.316853
Trial1	2	1	blindfold	clockwise	practice	Free	1	0.5	-0.25	5.806625	1.04755	-1.45175	-0.80431	0.779147289264179	-2.091781	-3.587353	-0.267052
Trial1	2	1	blindfold	clockwise	practice	Free	1	0.5	-0.25	5.82663	1.02361	-1.45179	-0.80778	0.76503985955001	-2.007473	-3.608512	-0.314732
Trial1	2	1	blindfold	clockwise	practice	Free	1	0.5	-0.25	5.846626	1.01062	-1.4518	-0.81137	0.758860379937201	-1.871055	-3.60428	-0.315571
Trial1	2	1	blindfold	clockwise	practice	Free	1	0.5	-0.25	5.866631	0.99694	-1.4518	-0.81489	0.75236298125317	-1.782431	-3.591584	-0.36342
Trial1	2	1	blindfold	clockwise	practice	Free	1	0.5	-0.25	5.886627	0.98221	-1.4518	-0.8184	0.745389196406891	-1.781421	-3.629671	-0.256526
Trial1	2	1	blindfold	clockwise	practice	Free	1	0.5	-0.25	5.906624	0.96735	-1.45182	-0.82551	0.741368880590869	-1.744426	-3.655061	-0.298098
Trial1	2	1	blindfold	clockwise	practice	Free	1	0.5	-0.25	5.926628	0.9357	-1.45181	-0.82893	0.724565012859631	-1.696354	-3.608512	-0.170224
Trial1	2	1	blindfold	clockwise	practice	Free	1	0.5	-0.25	5.946625	0.91944	-1.4518	-0.83244	0.717750872502512	-1.682543	-3.625439	-0.290215
Trial1	2	1	blindfold	clockwise	practice	Free	1	0.5	-0.25	5.966629	0.90229	-1.45181	-0.83586	0.710682199922242	-1.616844	-3.671989	-0.238828
Trial1	2	1	blindfold	clockwise	practice	Free	1	0.5	-0.25	5.986626	0.8853	-1.45182	-0.8393	0.704081393035154	-1.488124	-3.65083	-0.312035
Trial1	2	1	blindfold	clockwise	practice	Free	1	0.5	-0.25	6.00663	0.86805	-1.45182	-0.84627	0.700713015180485	-1.428568	-3.67622	-0.176959
Trial1	2	1	blindfold	clockwise	practice	Free	1	0.5	-0.25	6.026627	0.83236	-1.45181	-0.84973	0.685667032659981	-1.381824	-3.663525	-0.282845
Trial1	2	1	blindfold	clockwise	practice	Free	1	0.5	-0.25	6.046623	0.81455	-1.45182	-0.85332	0.680394530404811	-1.356365	-3.646598	-0.284641
Trial1	2	1	blindfold	clockwise	practice	Free	1	0.5	-0.25	6.066628	0.79663	-1.45182	-0.8568699	0.675485374294548	-1.371056	-3.625439	-0.308152
Trial1	2	1	blindfold	clockwise	practice	Free	1	0.5	-0.25	6.086624	0.77803	-1.45182	-0.86045	0.670783025690063	-1.443413	-3.570425	-0.273982
Trial1	2	1	blindfold	clockwise	practice	Free	1	0.5	-0.25	6.106628	0.75985	-1.4518	-0.86777	0.670195365913604	-1.389455	-3.502717	-0.292329
Trial1	2	1	blindfold	clockwise	practice	Free	1	0.5	-0.25	6.126625	0.72258	-1.45176	-0.87141	0.660069895306142	-1.240527	-3.506948	-0.272496
Trial1	2	1	blindfold	clockwise	practice	Free	1	0.5	-0.25	6.146629	0.70412	-1.45175	-0.8750499	0.657535116222193	-1.321277	-3.451935	-0.232781
Trial1	2	1	blindfold	clockwise	practice	Free	1	0.5	-0.25	6.166626	0.68559	-1.45174	-0.87883	0.655645350205618	-1.26058	-3.443471	-0.291178
Trial1	2	1	blindfold	clockwise	practice	Free	1	0.5	-0.25	6.18663	0.66644	-1.45172	-0.88254	0.65407118329731	-1.22268	-3.413849	-0.292433
Trial1	2	1	blindfold	clockwise	practice	Free	1	0.5	-0.25	6.206627	0.64782	-1.45172	-0.8903	0.657141392916118	-1.179348	-3.473094	-0.353055
Trial1	2	1	blindfold	clockwise	practice	Free	1	0.5	-0.25	6.226624	0.61011	-1.45175	-0.89417	0.653513021958299	-1.144235	-3.506948	-0.283652
Trial1	2	1	blindfold	clockwise	practice	Free	1	0.5	-0.25	6.246628	0.59166	-1.45175	-0.89805	0.654500095869896	-1.107752	-3.523876	-0.268909
Trial1	2	1	blindfold	clockwise	practice	Free	1	0.5	-0.25	6.266624	0.57334	-1.45175	-0.9021	0.656211187330494	-1.055465	-3.481558	-0.291302
Trial1	2	1	blindfold	clockwise	practice	Free	1	0.5	-0.25	6.286629	0.55461	-1.45174	-0.90604	0.658309009559618	-1.00464	-3.447703	-0.297063
Trial1	2	1	blindfold	clockwise	practice	Free	1	0.5	-0.25	6.306625	0.53662	-1.45174	-0.91407	0.665078942675408	-0.974534	-3.435008	-0.253844
Trial1	2	1	blindfold	clockwise	practice	Free	1	0.5	-0.25	6.32663	0.50071	-1.45173	-0.91808	0.668080349553426	-0.887312	-3.460399	-0.361209
Trial1	2	1	blindfold	clockwise	practice	Free	1	0.5	-0.25	6.346626	0.48339	-1.45173	-0.92223	0.672435179755801	-0.879854	-3.456167	-0.294731
Trial1	2	1	blindfold	clockwise	practice	Free	1	0.5	-0.25	6.366631	0.46586	-1.45173	-0.92624	0.67710125758467	-0.861129	-3.418081	-0.265775
Trial1	2	1	blindfold	clockwise	practice	Free	1	0.5	-0.25	6.386627	0.4491	-1.45171	-0.92624	0.678152921764699	-0.915397	-3.473094	-0.22032
Trial1	2	1	blindfold	clockwise	practice	Free	1	0.5	-0.25	6.406624	0.43208	-1.45172	-0.93031	0.683692003871878	-0.946897	-3.506948	-0.126713
Trial1	2	1	blindfold	clockwise	practice	Free	1	0.5	-0.25	6.426628	0.39925	-1.45174	-0.93801	0.695347600320197	-0.912934	-3.532339	-0.285532
Trial1	2	1	blindfold	clockwise	practice	Free	1	0.5	-0.25	6.446625	0.38396	-1.45177	-0.94172	0.701385664412075	-0.824614	-3.616975	-0.282873
Trial1	2	1	blindfold	clockwise	practice	Free	1	0.5	-0.25	6.466629	0.36809	-1.45181	-0.94554	0.707937959089293	-0.723391	-3.638134	-0.284188
Trial1	2	1	blindfold	clockwise	practice	Free	1	0.5	-0.25	6.486626	0.35269	-1.45181	-0.95278	0.718052910063583	-0.66205	-3.578889	-0.249888
Trial1	2	1	blindfold	clockwise	practice	Free	1	0.5	-0.25	6.50663	0.33866	-1.45181	-0.95987	0.727973890116882	-0.550225	-3.659293	-0.21796
Trial1	2	1	blindfold	clockwise	practice	Free	1	0.5	-0.25	6.526627	0.31117	-1.45188	-0.96309	0.737668033353901	-0.263145	-3.892042	-0.097236
Trial1	2	1	blindfold	clockwise	practice	Free	1	0.5	-0.25	6.546623	0.29886	-1.45193	-0.96621	0.743918052784319	-0.097659	-3.959751	-0.106796
Trial1	2	1	blindfold	clockwise	practice	Free	1	0.5	-0.25	6.566628	0.28756	-1.45197	-0.96907	0.749794881026825	0.01601	-3.942824	-0.09359
Trial1	2	1	blindfold	clockwise	practice	Free	1	0.5	-0.25	6.586624	0.27709	-1.45197	-0.97147	0.755121063688025	0.109509	-3.892042	-0.0010352
Trial1	2	1	blindfold	clockwise	practice	Free	1	0.5	-0.25	6.606628	0.26811	-1.45196	-0.97543	0.761591538016266	0.193885	-3.947056	0.035522
Trial1	2	1	blindfold	clockwise	practice	Free	1	0.5	-0.25	6.626625	0.25361	-1.45198	-0.97667	0.767305263409024	0.308701	-4.023228	0.263321
Trial1	2	1	blindfold	clockwise	practice	Free	1	0.5	-0.25	6.646629	0.24838	-1.452	-0.9774799	0.769765988520436	0.358164	-4.023228	0.269674
Trial1	2	1	blindfold	clockwise	practice	Free	1	0.5	-0.25	6.666626	0.24445	-1.45202	-0.97788	0.771437038639099	0.324646	-4.006301	0.259822
Trial1	2	1	blindfold	clockwise	practice	Free	1	0.5	-0.25	6.68663	0.24172	-1.45201	-0.97796	0.772421065959925	0.252876	-3.985142	0.252973
Trial1	2	1	blindfold	clockwise	practice	Free	1	0.5	-0.25	6.706627	0.2403	-1.452	-0.97787	0.772812272698927	0.247277	-4.031692	0.291536
Trial1	2	1	blindfold	clockwise	practice	Free	1	0.5	-0.25	6.726624	0.24003	-1.45202	-0.97786	0.772893670815071	0.358381	-4.035923	0.256374
Trial1	2	1	blindfold	clockwise	practice	Free	1	0.5	-0.25	6.746628	0.24005	-1.45202	-0.97786	0.772886949758333	0.429581	-4.065546	0.152925
Trial1	2	1	blindfold	clockwise	practice	Free	1	0.5	-0.25	6.766624	0.24008	-1.45202	-0.97785	0.772867426180021	0.587912	-4.090937	0.103321
Trial1	2	1	blindfold	clockwise	practice	Free	1	0.5	-0.25	6.786629	0.24011	-1.45203	-0.97785	0.772857338847025	0.650041	-4.116328	0.020781
Trial1	2	1	blindfold	clockwise	practice	Free	1	0.5	-0.25	6.806625	0.24015	-1.45204	-0.97785	0.772843885665749	0.602204	-4.065546	0.028077
Trial1	2	1	blindfold	clockwise	practice	Free	1	0.5	-0.25	6.82663	0.2402	-1.45201	-0.9778399	0.77281759109679	0.42347	-3.925897	0.080702
Trial1	2	1	blindfold	clockwise	practice	Free	1	0.5	-0.25	6.846626	0.24022	-1.45198	-0.97783	0.772801494031879	0.321426	-3.824333	0.089857
Trial1	2	1	blindfold	clockwise	practice	Free	1	0.5	-0.25	6.866631	0.24023	-1.45193	-0.97782	0.772788758238001	0.235016	-3.718538	0.13765
Trial1	2	1	blindfold	clockwise	practice	Free	1	0.5	-0.25	6.886627	0.24025	-1.45187	-0.97781	0.772772600459816	0.180987	-3.595816	0.19622
Trial1	2	1	blindfold	clockwise	practice	Free	1	0.5	-0.25	6.906624	0.24026	-1.45182	-0.97779	0.772750377723753	0.186337	-3.490021	0.195136
Trial1	2	1	blindfold	clockwise	practice	Free	1	0.5	-0.25	6.926628	0.24028	-1.45173	-0.97779	0.772743656359983	0.284939	-3.418081	0.156101
Trial1	2	1	blindfold	clockwise	practice	Free	1	0.5	-0.25	6.946625	0.2403	-1.45172	-0.97778	0.772727504331147	0.368268	-3.477326	0.070034
Trial1	2	1	blindfold	clockwise	practice	Free	1	0.5	-0.25	6.966629	0.24032	-1.45174	-0.97778	0.772720783803446	0.500719	-3.621207	0.032268
Trial2	1	1	blindfold	clockwise	practice	Guided	1	-0.5	-0.5	0	-0.55315	-1.4502	-1.3	0.80176358486367	-0.424299	-0.478984	-0.0025956
Trial2	1	1	blindfold	clockwise	practice	Guided	1	-0.5	-0.5	0.01902008	-0.55315	-1.45022	-1.30001	0.801773576417479	-0.29488	-0.444896	-0.033583
Trial2	1	1	blindfold	clockwise	practice	Guided	1	-0.5	-0.5	0.03901672	-0.55315	-1.45021	-1.30001	0.801773576417479	-0.276634	-0.398222	-0.017973
Trial2	1	1	blindfold	clockwise	practice	Guided	1	-0.5	-0.5	0.05901337	-0.55338	-1.45018	-1.29999	0.801768874311401	-0.24146	-0.321853	-0.0036297
Trial2	1	1	blindfold	clockwise	practice	Guided	1	-0.5	-0.5	0.07901764	-0.55366	-1.45017	-1.29998	0.801777571166571	-0.236217	-0.368308	0.0087128
Trial2	1	1	blindfold	clockwise	practice	Guided	1	-0.5	-0.5	0.09901428	-0.55405	-1.45018	-1.29999	0.801813757176406	-0.236849	-0.423217	0.055453
Trial2	1	1	blindfold	clockwise	practice	Guided	1	-0.5	-0.5	0.1190186	-0.55453	-1.4502	-1.30002	0.801876346687258	-0.26102	-0.431565	-0.040302
Trial2	1	1	blindfold	clockwise	practice	Guided	1	-0.5	-0.5	0.1390152	-0.55512	-1.45021	-1.30006	0.801956526952922	-0.265125	-0.427212	-0.095114
Trial2	1	1	blindfold	clockwise	practice	Guided	1	-0.5	-0.5	0.1590195	-0.55655	-1.45021	-1.30007	0.802066069226733	-0.261057	-0.426972	-0.165436
Trial2	1	1	blindfold	clockwise	practice	Guided	1	-0.5	-0.5	0.1790161	-0.55738	-1.45023	-1.30006	0.802115027665702	-0.235081	-0.469161	-0.092951
Trial2	1	1	blindfold	clockwise	practice	Guided	1	-0.5	-0.5	0.1990128	-0.55829	-1.45024	-1.30004	0.802160667741879	-0.208446	-0.473349	-0.051986
Trial2	1	1	blindfold	clockwise	practice	Guided	1	-0.5	-0.5	0.219017	-0.55922	-1.45026	-1.30004	0.80222878439757	-0.201886	-0.562189	-0.048691
Trial2	1	1	blindfold	clockwise	practice	Guided	1	-0.5	-0.5	0.2390137	-0.56017	-1.45028	-1.30007	0.802329426725876	-0.198578	-0.58758	-0.116794
Trial2	1	1	blindfold	clockwise	practice	Guided	1	-0.5	-0.5	0.2590179	-0.56203	-1.4503	-1.30006	0.80246107739682	-0.218945	-0.604507	-0.115371
Trial2	1	1	blindfold	clockwise	practice	Guided	1	-0.5	-0.5	0.2790146	-0.56299	-1.4503	-1.30003	0.80250590722054	-0.230567	-0.557957	-0.037743
Trial2	1	1	blindfold	clockwise	practice	Guided	1	-0.5	-0.5	0.2990189	-0.56395	-1.45029	-1.29998	0.802531920506945	-0.28792	-0.583348	0.043124
Trial2	1	1	blindfold	clockwise	practice	Guided	1	-0.5	-0.5	0.3190155	-0.56502	-1.45029	-1.29996	0.802598046967736	-0.358243	-0.591811	0.06558
Trial2	1	1	blindfold	clockwise	practice	Guided	1	-0.5	-0.5	0.3390198	-0.56628	-1.4503	-1.29996	0.802701107823725	-0.498002	-0.646825	0.067993
Trial2	1	1	blindfold	clockwise	practice	Guided	1	-0.5	-0.5	0.3590164	-0.56962	-1.45036	-1.29996	0.802983795209218	-0.716758	-0.79917	0.075946
Trial2	1	1	blindfold	clockwise	practice	Guided	1	-0.5	-0.5	0.3790131	-0.57188	-1.45039	-1.29996	0.803182893912792	-0.850093	-0.837256	0.070565
Trial2	1	1	blindfold	clockwise	practice	Guided	1	-0.5	-0.5	0.3990173	-0.57449	-1.45041	-1.29996	0.803420681103793	-0.919893	-0.833024	0.046706
Trial2	1	1	blindfold	clockwise	practice	Guided	1	-0.5	-0.5	0.419014	-0.57776	-1.45042	-1.29995	0.803720488084797	-1.079504	-0.854183	0.068328
Trial2	1	1	blindfold	clockwise	practice	Guided	1	-0.5	-0.5	0.4390182	-0.5819	-1.45041	-1.29995	0.804131592708373	-1.258652	-0.75262	0.164019
Trial2	1	1	blindfold	clockwise	practice	Guided	1	-0.5	-0.5	0.4590149	-0.59447	-1.45042	-1.29995	0.805508903584008	-1.43748	-0.858415	0.104698
Trial2	1	1	blindfold	clockwise	practice	Guided	1	-0.5	-0.5	0.4790192	-0.5997	-1.45043	-1.29996	0.806148940303872	-1.408165	-0.904965	0.022218
Trial2	1	1	blindfold	clockwise	practice	Guided	1	-0.5	-0.5	0.4990158	-0.60742	-1.45044	-1.29995	0.807130136810786	-1.46959	-0.833024	0.127241
Trial2	1	1	blindfold	clockwise	practice	Guided	1	-0.5	-0.5	0.5190201	-0.61609	-1.45043	-1.29993	0.808309993744666	-1.420264	-0.866878	0.107953
Trial2	1	1	blindfold	clockwise	practice	Guided	1	-0.5	-0.5	0.5390167	-0.62569	-1.45042	-1.29992	0.809734474341905	-1.391724	-0.854183	0.171668
Trial2	1	1	blindfold	clockwise	practice	Guided	1	-0.5	-0.5	0.5590134	-0.64781	-1.45045	-1.29992	0.813461588218232	-1.305255	-1.023455	0.159324
Trial2	1	1	blindfold	clockwise	practice	Guided	1	-0.5	-0.5	0.5790176	-0.65986	-1.4505	-1.29994	0.815756950788874	-1.29696	-1.044614	0.112131
Trial2	1	1	blindfold	clockwise	practice	Guided	1	-0.5	-0.5	0.5990143	-0.67299	-1.45053	-1.29994	0.818431259682927	-1.273442	-1.120786	0.088894
Trial2	1	1	blindfold	clockwise	practice	Guided	1	-0.5	-0.5	0.6190186	-0.68642	-1.45055	-1.29997	0.821403952431683	-1.349309	-1.120786	0.051747
Trial2	1	1	blindfold	clockwise	practice	Guided	1	-0.5	-0.5	0.6390152	-0.70051	-1.45057	-1.30002	0.824764468461874	-1.333061	-1.1758	0.0018403
Trial2	1	1	blindfold	clockwise	practice	Guided	1	-0.5	-0.5	0.6590195	-0.73062	-1.45059	-1.30003	0.832606501568921	-1.251537	-1.201191	-0.084429
Trial2	1	1	blindfold	clockwise	practice	Guided	1	-0.5	-0.5	0.6790161	-0.74656	-1.45061	-1.30004	0.837171346937526	-1.173388	-1.277363	-0.091002
Trial2	1	1	blindfold	clockwise	practice	Guided	1	-0.5	-0.5	0.6990128	-0.76349	-1.45063	-1.30002	0.842293961855717	-1.147001	-1.281595	-0.078274
Trial2	1	1	blindfold	clockwise	practice	Guided	1	-0.5	-0.5	0.719017	-0.78088	-1.45066	-1.29999	0.847866417590756	-1.115174	-1.370463	0.023106
Trial2	1	1	blindfold	clockwise	practice	Guided	1	-0.5	-0.5	0.7390137	-0.79815	-1.45068	-1.30004	0.853790042389547	-1.023979	-1.438171	-0.035421
Trial2	1	1	blindfold	clockwise	practice	Guided	1	-0.5	-0.5	0.7590179	-0.8341	-1.45074	-1.30006	0.867017227645486	-0.965951	-1.50588	-0.079616
Trial2	1	1	blindfold	clockwise	practice	Guided	1	-0.5	-0.5	0.7790146	-0.85158	-1.45074	-1.30005	0.87389273143221	-0.960222	-1.438171	-0.099183
Trial2	1	1	blindfold	clockwise	practice	Guided	1	-0.5	-0.5	0.7990189	-0.87037	-1.45073	-1.30004	0.881610984215785	-0.989365	-1.404317	-0.089486
Trial2	1	1	blindfold	clockwise	practice	Guided	1	-0.5	-0.5	0.8190155	-0.88885	-1.45071	-1.30003	0.88952365801903	-1.040542	-1.395853	-0.065997
Trial2	1	1	blindfold	clockwise	practice	Guided	1	-0.5	-0.5	0.8390198	-0.90757	-1.4507	-1.29999	0.897829165608301	-0.915067	-1.361999	0.068863
Trial2	1	1	blindfold	clockwise	practice	Guided	1	-0.5	-0.5	0.8590164	-0.9467601	-1.45072	-1.29997	0.916267755592103	-1.096525	-1.463562	0.119018
Trial2	1	1	blindfold	clockwise	practice	Guided	1	-0.5	-0.5	0.8790131	-0.96553	-1.45071	-1.29998	0.925573358154297	-1.062713	-1.378926	0.05337
Trial2	1	1	blindfold	clockwise	practice	Guided	1	-0.5	-0.5	0.8990173	-0.9857	-1.4507	-1.29998	0.935880507160815	-0.932993	-1.391622	0.004377
Trial2	1	1	blindfold	clockwise	practice	Guided	1	-0.5	-0.5	0.919014	-1.00552	-1.4507	-1.29999	0.946326771511058	-0.943879	-1.450867	0.021258
Trial2	1	1	blindfold	clockwise	practice	Guided	1	-0.5	-0.5	0.9390182	-1.02617	-1.45072	-1.30001	0.957533722942232	-0.974243	-1.467794	0.018445
Trial2	1	1	blindfold	clockwise	practice	Guided	1	-0.5	-0.5	0.9590149	-1.0674	-1.45073	-1.30001	0.980794923157714	-0.846824	-1.497417	-0.034116
Trial2	1	1	blindfold	clockwise	practice	Guided	1	-0.5	-0.5	0.9790192	-1.08723	-1.45075	-1.30003	0.992414743981457	-0.779502	-1.582053	-0.044331
Trial2	1	1	blindfold	clockwise	practice	Guided	1	-0.5	-0.5	0.9990158	-1.10831	-1.45078	-1.30004	1.00503982463719	-0.708517	-1.615907	-0.108691
Trial2	1	1	blindfold	clockwise	practice	Guided	1	-0.5	-0.5	1.01902	-1.1287	-1.45081	-1.30003	1.01750267927667	-0.683563	-1.653993	-0.03791
Trial2	1	1	blindfold	clockwise	practice	Guided	1	-0.5	-0.5	1.039017	-1.14959	-1.45083	-1.30004	1.03054898007945	-0.794847	-1.700543	-0.064963
Trial2	1	1	blindfold	clockwise	practice	Guided	1	-0.5	-0.5	1.059013	-1.19025	-1.45086	-1.30005	1.05665753739284	-0.6428	-1.734397	-0.111847
Trial2	1	1	blindfold	clockwise	practice	Guided	1	-0.5	-0.5	1.079018	-1.20941	-1.45088	-1.30005	1.06927195562193	-0.642354	-1.789411	-0.0802
Trial2	1	1	blindfold	clockwise	practice	Guided	1	-0.5	-0.5	1.099014	-1.229	-1.45089	-1.30006	1.08237563597762	-0.690756	-1.759788	-0.13466
Trial2	1	1	blindfold	clockwise	practice	Guided	1	-0.5	-0.5	1.119019	-1.24904	-1.45089	-1.30007	1.0959803892792	-0.653731	-1.793643	-0.164996
Trial2	1	1	blindfold	clockwise	practice	Guided	1	-0.5	-0.5	1.139015	-1.26832	-1.4509	-1.30008	1.10925356925243	-0.659547	-1.819033	-0.145107
Trial2	1	1	blindfold	clockwise	practice	Guided	1	-0.5	-0.5	1.159019	-1.30468	-1.45089	-1.30008	1.13474129174816	-0.882869	-1.713238	-0.351095
Trial2	1	1	blindfold	clockwise	practice	Guided	1	-0.5	-0.5	1.179016	-1.30518	-1.45089	-1.29992	1.13498321424938	-3.455032	-1.569357	0.309245
Trial2	1	1	blindfold	clockwise	practice	Guided	1	-0.5	-0.5	1.199013	-1.30293	-1.45085	-1.29945	1.13305637831038	-3.785618	-1.235045	0.744762
Trial2	1	1	blindfold	clockwise	practice	Guided	1	-0.5	-0.5	1.219017	-1.30194	-1.45074	-1.29893	1.13198804297392	-2.977993	-1.112323	0.51158
Trial2	1	1	blindfold	clockwise	practice	Guided	1	-0.5	-0.5	1.239014	-1.30149	-1.45063	-1.29852	1.13137989670633	-1.833754	-1.370463	0.216054
Trial2	1	1	blindfold	clockwise	practice	Guided	1	-0.5	-0.5	1.259018	-1.30074	-1.45079	-1.2985	1.13083460365155	-0.749947	-1.687848	0.074663
Trial2	1	1	blindfold	clockwise	practice	Guided	1	-0.5	-0.5	1.279015	-1.30064	-1.4508	-1.29851	1.1307707714887	-0.955579	-1.332376	0.109069
Trial2	1	1	blindfold	clockwise	practice	Guided	1	-0.5	-0.5	1.299019	-1.30062	-1.45079	-1.29853	1.13077073411827	-0.922439	-2.106796	-0.361559
Trial2	1	1	blindfold	clockwise	practice	Guided	1	-0.5	-0.5	1.319016	-1.30062	-1.45096	-1.29852	1.13076366272992	-1.728079	-2.568062	-0.447901
Trial2	1	1	blindfold	clockwise	practice	Guided	1	-0.5	-0.5	1.33902	-1.30079	-1.45114	-1.29751	1.13017113439933	-3.496827	-2.115259	0.628628
Trial2	1	1	blindfold	clockwise	practice	Guided	1	-0.5	-0.5	1.359016	-1.30187	-1.45065	-1.29651	1.13023175482907	-3.851472	-0.744148	0.881633
Trial2	1	1	blindfold	clockwise	practice	Guided	1	-0.5	-0.5	1.379013	-1.30196	-1.45047	-1.29545	1.12954879757024	-3.551202	-1.205414	0.733478
Trial2	1	1	blindfold	clockwise	practice	Guided	1	-0.5	-0.5	1.399017	-1.30181	-1.45056	-1.29424	1.12859048918174	-3.22377	-1.408541	0.834057
Trial2	1	1	blindfold	clockwise	practice	Guided	1	-0.5	-0.5	1.419014	-1.30166	-1.45061	-1.29282	1.12748489023458	-2.828647	-0.943043	0.952643
Trial2	1	1	blindfold	clockwise	practice	Guided	1	-0.5	-0.5	1.439018	-1.30144	-1.45055	-1.29031	1.12556475176313	-2.251847	-1.285819	0.402688
Trial2	1	1	blindfold	clockwise	practice	Guided	1	-0.5	-0.5	1.459015	-1.30116	-1.45099	-1.28954	1.12482470471368	-2.354093	-2.436868	0.556782
Trial2	1	1	blindfold	clockwise	practice	Guided	1	-0.5	-0.5	1.479019	-1.30117	-1.45114	-1.28894	1.12441078101944	-2.36006	-2.026384	0.611979
Trial2	1	1	blindfold	clockwise	practice	Guided	1	-0.5	-0.5	1.499016	-1.30117	-1.45109	-1.28841	1.12403896815232	-2.358458	-2.085629	0.817135
Trial2	1	1	blindfold	clockwise	practice	Guided	1	-0.5	-0.5	1.51902	-1.30116	-1.45108	-1.28795	1.12370929248963	-2.201483	-2.436868	0.733186
Trial2	1	1	blindfold	clockwise	practice	Guided	1	-0.5	-0.5	1.539017	-1.30111	-1.45118	-1.28735	1.12325295576099	-1.899608	-2.5342	0.666351
Trial2	1	1	blindfold	clockwise	practice	Guided	1	-0.5	-0.5	1.559013	-1.301	-1.45125	-1.28686	1.12283108303206	-1.901327	-2.576518	1.066329
Trial2	1	1	blindfold	clockwise	practice	Guided	1	-0.5	-0.5	1.579018	-1.30098	-1.45128	-1.28597	1.12219334367887	-1.875011	-2.661154	1.237895
Trial2	1	1	blindfold	clockwise	practice	Guided	1	-0.5	-0.5	1.599014	-1.30095	-1.4513	-1.28467	1.12126169898857	-1.878278	-2.5342	1.436269
Trial2	1	1	blindfold	clockwise	practice	Guided	1	-0.5	-0.5	1.619019	-1.30095	-1.45127	-1.28239	1.11966748606497	-1.991616	-2.428405	1.7403
Trial2	1	1	blindfold	clockwise	practice	Guided	1	-0.5	-0.5	1.639015	-1.30099	-1.45123	-1.27507	1.11459337308605	-2.052471	-2.483418	2.000689
Trial2	1	1	blindfold	clockwise	practice	Guided	1	-0.5	-0.5	1.659019	-1.30103	-1.4513	-1.27	1.11110264839414	-2.020142	-2.77118	2.22758
Trial2	1	1	blindfold	clockwise	practice	Guided	1	-0.5	-0.5	1.679016	-1.30104	-1.45136	-1.2635	1.10661528059051	-2.098968	-2.860048	2.242034
Trial2	1	1	blindfold	clockwise	practice	Guided	1	-0.5	-0.5	1.699013	-1.30104	-1.45142	-1.2561	1.10152271214837	-2.042342	-2.931989	2.28384
Trial2	1	1	blindfold	clockwise	practice	Guided	1	-0.5	-0.5	1.719017	-1.301	-1.45146	-1.2474	1.09553988888331	-1.893005	-2.970075	2.236087
Trial2	1	1	blindfold	clockwise	practice	Guided	1	-0.5	-0.5	1.739014	-1.30095	-1.45149	-1.22774	1.08218593092916	-1.769591	-3.016625	2.106948
Trial2	1	1	blindfold	clockwise	practice	Guided	1	-0.5	-0.5	1.759018	-1.30086	-1.4516	-1.21631	1.0744658516135	-1.619399	-3.312851	2.120502
Trial2	1	1	blindfold	clockwise	practice	Guided	1	-0.5	-0.5	1.779015	-1.30082	-1.45167	-1.20451	1.06660534595357	-1.599727	-3.477891	1.991987
Trial2	1	1	blindfold	clockwise	practice	Guided	1	-0.5	-0.5	1.799019	-1.3008	-1.45174	-1.19202	1.05838194753492	-1.550094	-3.731799	2.14168
Trial2	1	1	blindfold	clockwise	practice	Guided	1	-0.5	-0.5	1.819016	-1.30079	-1.45184	-1.17853	1.04960357724429	-1.549263	-3.765653	1.97978
Trial2	1	1	blindfold	clockwise	practice	Guided	1	-0.5	-0.5	1.83902	-1.30079	-1.45188	-1.15065	1.03179949256765	-1.58381	-3.820667	2.094245
Trial2	1	1	blindfold	clockwise	practice	Guided	1	-0.5	-0.5	1.859016	-1.30079	-1.45193	-1.13611	1.02269282032228	-1.620627	-4.019561	1.862196
Trial2	1	1	blindfold	clockwise	practice	Guided	1	-0.5	-0.5	1.879013	-1.30079	-1.45198	-1.12084	1.01326557939088	-1.515931	-3.989939	1.748426
Trial2	1	1	blindfold	clockwise	practice	Guided	1	-0.5	-0.5	1.899017	-1.30077	-1.452	-1.10526	1.00377903399344	-1.501983	-4.044952	1.798183
Trial2	1	1	blindfold	clockwise	practice	Guided	1	-0.5	-0.5	1.919014	-1.30075	-1.45201	-1.08991	0.99458244655892	-1.496111	-3.994171	1.685992
Trial2	1	1	blindfold	clockwise	practice	Guided	1	-0.5	-0.5	1.939018	-1.30073	-1.45202	-1.05853	0.976280824182873	-1.471501	-4.099966	1.746714
Trial2	1	1	blindfold	clockwise	practice	Guided	1	-0.5	-0.5	1.959015	-1.30075	-1.45203	-1.04271	0.967333765896641	-1.524609	-4.053416	1.452426
Trial2	1	1	blindfold	clockwise	practice	Guided	1	-0.5	-0.5	1.979019	-1.30075	-1.45205	-1.02589	0.957998269056139	-1.469497	-4.214224	1.58498
Trial2	1	1	blindfold	clockwise	practice	Guided	1	-0.5	-0.5	1.999016	-1.30073	-1.4521	-1.01002	0.949362383535013	-1.349728	-4.231151	1.554891
Trial2	1	1	blindfold	clockwise	practice	Guided	1	-0.5	-0.5	2.01902	-1.30072	-1.45212	-0.99463	0.941175486773874	-1.407318	-4.248079	1.511876
Trial2	1	1	blindfold	clockwise	practice	Guided	1	-0.5	-0.5	2.039017	-1.30072	-1.45213	-0.96232	0.924603826202434	-1.387743	-4.400423	1.576214
Trial2	1	1	blindfold	clockwise	practice	Guided	1	-0.5	-0.5	2.059013	-1.3007	-1.45219	-0.94593	0.916500942348978	-1.447243	-4.383496	1.528466
Trial2	1	1	blindfold	clockwise	practice	Guided	1	-0.5	-0.5	2.079018	-1.30071	-1.45219	-0.93012	0.908922247234082	-1.355336	-4.4639	1.439655
Trial2	1	1	blindfold	clockwise	practice	Guided	1	-0.5	-0.5	2.099014	-1.3007	-1.45223	-0.91443	0.901594505354708	-1.336318	-4.480828	1.3799
Trial2	1	1	blindfold	clockwise	practice	Guided	1	-0.5	-0.5	2.119019	-1.30068	-1.45225	-0.89882	0.894508778573379	-1.346854	-4.497755	1.481576
Trial2	1	1	blindfold	clockwise	practice	Guided	1	-0.5	-0.5	2.139015	-1.30068	-1.45224	-0.8673	0.880907397640238	-1.334315	-4.476596	1.456388
Trial2	1	1	blindfold	clockwise	practice	Guided	1	-0.5	-0.5	2.159019	-1.30068	-1.45226	-0.8518	0.874558027728446	-1.442248	-4.468132	1.58357
Trial2	1	1	blindfold	clockwise	practice	Guided	1	-0.5	-0.5	2.179016	-1.3007	-1.45224	-0.83586	0.868287024969641	-1.527074	-4.442741	1.48811
Trial2	1	1	blindfold	clockwise	practice	Guided	1	-0.5	-0.5	2.199013	-1.30073	-1.45224	-0.8203601	0.862437874762481	-1.502298	-4.590854	1.66969
Trial2	1	1	blindfold	clockwise	practice	Guided	1	-0.5	-0.5	2.219017	-1.30075	-1.45226	-0.8042901	0.856617089134655	-1.430899	-4.51045	1.656858
Trial2	1	1	blindfold	clockwise	practice	Guided	1	-0.5	-0.5	2.239014	-1.30076	-1.45226	-0.77219	0.84575649075962	-1.604929	-4.523146	1.712466
Trial2	1	1	blindfold	clockwise	practice	Guided	1	-0.5	-0.5	2.259018	-1.30079	-1.4523	-0.75611	0.8407479272122	-1.629328	-4.514682	1.736081
Trial2	1	1	blindfold	clockwise	practice	Guided	1	-0.5	-0.5	2.279015	-1.3008	-1.4523	-0.73987	0.835953472319455	-1.71319	-4.662795	1.85658
Trial2	1	1	blindfold	clockwise	practice	Guided	1	-0.5	-0.5	2.299019	-1.30083	-1.4523	-0.72355	0.831446402792328	-1.627357	-4.692418	1.806458
Trial2	1	1	blindfold	clockwise	practice	Guided	1	-0.5	-0.5	2.319016	-1.30083	-1.45233	-0.70657	0.827042735005423	-1.664466	-4.590854	1.767136
Trial2	1	1	blindfold	clockwise	practice	Guided	1	-0.5	-0.5	2.33902	-1.30084	-1.45232	-0.67278	0.819266420372296	-1.649378	-4.523146	2.041054
Trial2	1	1	blindfold	clockwise	practice	Guided	1	-0.5	-0.5	2.359016	-1.30083	-1.45227	-0.65491	0.815674939445611	-1.706879	-4.569695	1.980956
Trial2	1	1	blindfold	clockwise	practice	Guided	1	-0.5	-0.5	2.379013	-1.30083	-1.45229	-0.63728	0.812511109745616	-1.708294	-4.527377	2.016482
Trial2	1	1	blindfold	clockwise	practice	Guided	1	-0.5	-0.5	2.399017	-1.30085	-1.45227	-0.61944	0.809707783551233	-1.652848	-4.612013	1.830183
Trial2	1	1	blindfold	clockwise	practice	Guided	1	-0.5	-0.5	2.419014	-1.30083	-1.45228	-0.60141	0.807225187286269	-1.646198	-4.662795	1.860087
Trial2	1	1	blindfold	clockwise	practice	Guided	1	-0.5	-0.5	2.439018	-1.3008	-1.45231	-0.56417	0.803366899116391	-1.480956	-4.76859	1.924404
Trial2	1	1	blindfold	clockwise	practice	Guided	1	-0.5	-0.5	2.459015	-1.30073	-1.45235	-0.54488	0.801986738584136	-1.507223	-4.747431	1.939271
Trial2	1	1	blindfold	clockwise	practice	Guided	1	-0.5	-0.5	2.479019	-1.30072	-1.45235	-0.52604	0.801143285039066	-1.421367	-4.755895	1.824012
Trial2	1	1	blindfold	clockwise	practice	Guided	1	-0.5	-0.5	2.499016	-1.30071	-1.45237	-0.50717	0.800742064467576	-1.302486	-4.997107	1.745162
Trial2	1	1	blindfold	clockwise	practice	Guided	1	-0.5	-0.5	2.51902	-1.30068	-1.45242	-0.48822	0.800766693120126	-1.30482	-4.904008	1.794026
Trial2	1	1	blindfold	clockwise	practice	Guided	1	-0.5	-0.5	2.539017	-1.30067	-1.45243	-0.44875	0.802308579606019	-1.32363	-4.81514	1.840427
Trial2	1	1	blindfold	clockwise	practice	Guided	1	-0.5	-0.5	2.559013	-1.30065	-1.45245	-0.42953	0.803745142548148	-1.418629	-4.937862	1.837194
Trial2	1	1	blindfold	clockwise	practice	Guided	1	-0.5	-0.5	2.579018	-1.30067	-1.45245	-0.40982	0.805732537549938	-1.347417	-4.937862	1.6727
Trial2	1	1	blindfold	clockwise	practice	Guided	1	-0.5	-0.5	2.599014	-1.30067	-1.45247	-0.39084	0.808076976673478	-1.368411	-5.060584	1.544099
Trial2	1	1	blindfold	clockwise	practice	Guided	1	-0.5	-0.5	2.619019	-1.30066	-1.45252	-0.37199	0.81082871362781	-1.264086	-4.988644	1.645713
Trial2	1	1	blindfold	clockwise	practice	Guided	1	-0.5	-0.5	2.639015	-1.30066	-1.45252	-0.33419	0.817648825351706	-1.305921	-4.942094	1.763542
Trial2	1	1	blindfold	clockwise	practice	Guided	1	-0.5	-0.5	2.659019	-1.30068	-1.45246	-0.31536	0.821693650082699	-1.309169	-4.920935	1.544531
Trial2	1	1	blindfold	clockwise	practice	Guided	1	-0.5	-0.5	2.679016	-1.30065	-1.45248	-0.29615	0.826193110279664	-1.220272	-5.052121	1.553038
Trial2	1	1	blindfold	clockwise	practice	Guided	1	-0.5	-0.5	2.699013	-1.30063	-1.45251	-0.27769	0.830921231746856	-1.189368	-4.988644	1.57346
Trial2	1	1	blindfold	clockwise	practice	Guided	1	-0.5	-0.5	2.719017	-1.30059	-1.4525	-0.25876	0.836146604668335	-1.068965	-4.929398	1.566669
Trial2	1	1	blindfold	clockwise	practice	Guided	1	-0.5	-0.5	2.739014	-1.30056	-1.45252	-0.22224	0.847376496461834	-1.056316	-5.043657	1.685893
Trial2	1	1	blindfold	clockwise	practice	Guided	1	-0.5	-0.5	2.759018	-1.30052	-1.45251	-0.20373	0.853585432870395	-1.052627	-5.039425	1.455054
Trial2	1	1	blindfold	clockwise	practice	Guided	1	-0.5	-0.5	2.779015	-1.30051	-1.45253	-0.18595	0.859909142826961	-0.990974	-5.124061	1.531923
Trial2	1	1	blindfold	clockwise	practice	Guided	1	-0.5	-0.5	2.799019	-1.3005	-1.45254	-0.16824	0.866524671809695	-0.912915	-5.124061	1.693561
Trial2	1	1	blindfold	clockwise	practice	Guided	1	-0.5	-0.5	2.819016	-1.30047	-1.45252	-0.15055	0.873422766344497	-0.924182	-5.102902	1.63612
Trial2	1	1	blindfold	clockwise	practice	Guided	1	-0.5	-0.5	2.83902	-1.30046	-1.45252	-0.1145	0.888451703976503	-0.93645	-5.056352	1.802098
Trial2	1	1	blindfold	clockwise	practice	Guided	1	-0.5	-0.5	2.859016	-1.30047	-1.45248	-0.09630001	0.89650750501374	-0.869002	-5.140988	1.700201
Trial2	1	1	blindfold	clockwise	practice	Guided	1	-0.5	-0.5	2.879013	-1.30045	-1.45251	-0.07806399	0.904848132506012	-0.951943	-4.98018	1.692679
Trial2	1	1	blindfold	clockwise	practice	Guided	1	-0.5	-0.5	2.899017	-1.30045	-1.45248	-0.060749	0.913050706684502	-0.929583	-4.86169	1.792591
Trial2	1	1	blindfold	clockwise	practice	Guided	1	-0.5	-0.5	2.919014	-1.30045	-1.45244	-0.042082	0.922176254590124	-0.799815	-4.874385	2.029501
Trial2	1	1	blindfold	clockwise	practice	Guided	1	-0.5	-0.5	2.939018	-1.30043	-1.45243	-0.0052004	0.941018025431514	-0.883768	-4.717808	1.935833
Trial2	1	1	blindfold	clockwise	practice	Guided	1	-0.5	-0.5	2.959015	-1.30046	-1.45241	0.013298	0.950900109446065	-0.868563	-4.98018	1.696067
Trial2	1	1	blindfold	clockwise	practice	Guided	1	-0.5	-0.5	2.979019	-1.30044	-1.45246	0.032423	0.961341961760434	-0.840867	-4.997107	1.787373
Trial2	1	1	blindfold	clockwise	practice	Guided	1	-0.5	-0.5	2.999016	-1.3004	-1.45249	0.05164	0.972083784375914	-0.785876	-4.929398	1.649286
Trial2	1	1	blindfold	clockwise	practice	Guided	1	-0.5	-0.5	3.01902	-1.30036	-1.45251	0.070463	0.982855080318608	-0.620129	-5.107134	1.951282
Trial2	1	1	blindfold	clockwise	practice	Guided	1	-0.5	-0.5	3.039017	-1.30033	-1.45253	0.10883	1.00558547289733	-0.673661	-5.094439	1.894776
Trial2	1	1	blindfold	clockwise	practice	Guided	1	-0.5	-0.5	3.059013	-1.30029	-1.45256	0.12699	1.01665152489476	-0.611016	-5.221393	1.540037
Trial2	1	1	blindfold	clockwise	practice	Guided	1	-0.5	-0.5	3.079018	-1.3003	-1.45257	0.14625	1.02864927926436	-0.675634	-5.09867	1.679503
Trial2	1	1	blindfold	clockwise	practice	Guided	1	-0.5	-0.5	3.099014	-1.30033	-1.45254	0.16509	1.04061178086716	-0.797915	-5.162147	1.89941
Trial2	1	1	blindfold	clockwise	practice	Guided	1	-0.5	-0.5	3.119019	-1.30037	-1.45254	0.18408	1.05288059837043	-0.900223	-5.035193	1.940494
Trial2	1	1	blindfold	clockwise	practice	Guided	1	-0.5	-0.5	3.139015	-1.30042	-1.45254	0.22311	1.07868453660428	-0.969405	-5.14522	1.797996
Trial2	1	1	blindfold	clockwise	practice	Guided	1	-0.5	-0.5	3.159019	-1.30044	-1.45259	0.24186	1.09135712882062	-0.722647	-5.19177	1.645483
Trial2	1	1	blindfold	clockwise	practice	Guided	1	-0.5	-0.5	3.179016	-1.30039	-1.45258	0.26059	1.10413825613804	-0.648448	-5.14522	1.670317
Trial2	1	1	blindfold	clockwise	practice	Guided	1	-0.5	-0.5	3.199013	-1.30035	-1.45257	0.27933	1.11710128002919	-0.52652	-5.251015	1.782214
Trial2	1	1	blindfold	clockwise	practice	Guided	1	-0.5	-0.5	3.219017	-1.30031	-1.45258	0.29857	1.13057957588672	-0.571022	-5.196002	1.714906
Trial2	1	1	blindfold	clockwise	practice	Guided	1	-0.5	-0.5	3.239014	-1.3003	-1.45259	0.30493	1.13507382644258	-0.56424	-5.306029	1.492663
Trial2	1	1	blindfold	clockwise	practice	Guided	1	-0.5	-0.5	3.259018	-1.3004	-1.45252	0.30373	1.1342936658918	-3.05937	-2.779644	5.794954
Trial2	1	1	blindfold	clockwise	practice	Guided	1	-0.5	-0.5	3.279015	-1.30082	-1.45214	0.30339	1.13434921755088	-3.459469	-4.959021	5.734402
Trial2	1	1	blindfold	clockwise	practice	Guided	1	-0.5	-0.5	3.299019	-1.30111	-1.45226	0.30311	1.13435566097855	-3.309483	-4.078807	4.832068
Trial2	1	1	blindfold	clockwise	practice	Guided	1	-0.5	-0.5	3.319016	-1.3012	-1.4521	0.30299	1.13433428572047	-3.153957	-2.940452	5.057004
Trial2	1	1	blindfold	clockwise	practice	Guided	1	-0.5	-0.5	3.33902	-1.30126	-1.452	0.30284	1.13427053010044	-3.160458	-4.239615	5.112296
Trial2	1	1	blindfold	clockwise	practice	Guided	1	-0.5	-0.5	3.359016	-1.30124	-1.45199	0.30282	1.13424222852615	-1.866341	-3.824899	4.841166
Trial2	1	1	blindfold	clockwise	practice	Guided	1	-0.5	-0.5	3.379013	-1.30123	-1.452	0.30279	1.13421399730215	-1.77862	-4.920935	5.016446
Trial2	1	1	blindfold	clockwise	practice	Guided	1	-0.5	-0.5	3.399017	-1.3012	-1.45205	0.30279	1.13419269194765	-1.541258	-4.633172	5.105505
Trial2	1	1	blindfold	clockwise	practice	Guided	1	-0.5	-0.5	3.419014	-1.30119	-1.45207	0.3028	1.13419270607452	-1.905119	-4.726272	5.926474
Trial2	1	1	blindfold	clockwise	practice	Guided	1	-0.5	-0.5	3.439018	-1.30117	-1.4521	0.30283	1.13419988594322	-1.943551	-5.081743	5.948269
Trial2	1	1	blindfold	clockwise	practice	Guided	1	-0.5	-0.5	3.459015	-1.30116	-1.45213	0.30284	1.13419987959206	-2.122433	-4.544305	6.210475
Trial2	1	1	blindfold	clockwise	practice	Guided	1	-0.5	-0.5	3.479019	-1.30115	-1.45213	0.30284	1.13419289056861	-1.764179	-4.472364	5.85955
Trial2	1	1	blindfold	clockwise	practice	Guided	1	-0.5	-0.5	3.499016	-1.30113	-1.45213	0.30285	1.13418583248092	-1.630369	-4.142284	5.989585
Trial2	1	1	blindfold	clockwise	practice	Guided	1	-0.5	-0.5	3.51902	-1.30112	-1.45213	0.30286	1.13418582665828	-1.341086	-4.150747	6.13263
Trial2	1	1	blindfold	clockwise	practice	Guided	1	-0.5	-0.5	3.539017	-1.30109	-1.45213	0.30289	1.13418585244226	-0.927314	-4.125356	6.141599
Trial2	1	1	blindfold	clockwise	practice	Guided	1	-0.5	-0.5	3.559013	-1.301	-1.45211	0.3029	1.13412937298146	-0.3996	-3.858753	6.135643
Trial2	1	1	blindfold	clockwise	practice	Guided	1	-0.5	-0.5	3.579018	-1.30095	-1.45208	0.30291	1.13410116453512	-0.111654	-3.689481	6.007488
Trial2	1	1	blindfold	clockwise	practice	Guided	1	-0.5	-0.5	3.599014	-1.30085	-1.45204	0.30293	1.13404468931748	0.097439	-3.613309	6.068264
Trial2	1	1	blindfold	clockwise	practice	Guided	1	-0.5	-0.5	3.619019	-1.30075	-1.45201	0.30295	1.13398813628327	0.371601	-3.702176	6.10986
Trial2	1	1	blindfold	clockwise	practice	Guided	1	-0.5	-0.5	3.639015	-1.30062	-1.45198	0.30299	1.13392472907597	0.594898	-3.697945	6.178328
Trial2	1	1	blindfold	clockwise	practice	Guided	1	-0.5	-0.5	3.659019	-1.30035	-1.45192	0.30299	1.13373410236265	1.144977	-3.575222	6.074739
Trial2	1	1	blindfold	clockwise	practice	Guided	1	-0.5	-0.5	3.679016	-1.30019	-1.45187	0.30298	1.13361407930012	1.470077	-3.350937	5.879486
Trial2	1	1	blindfold	clockwise	practice	Guided	1	-0.5	-0.5	3.699013	-1.29998	-1.4518	0.30296	1.13345165565812	1.701244	-3.262069	5.910699
Trial2	1	1	blindfold	clockwise	practice	Guided	1	-0.5	-0.5	3.719017	-1.29957	-1.45172	0.30292	1.13313409046009	1.921855	-3.185897	5.738921
Trial2	1	1	blindfold	clockwise	practice	Guided	1	-0.5	-0.5	3.739014	-1.29876	-1.45164	0.30284	1.13250593133555	1.951663	-3.092797	5.716197
Trial2	1	1	blindfold	clockwise	practice	Guided	1	-0.5	-0.5	3.759018	-1.2956	-1.4515	0.30281	1.13025801386159	1.770376	-2.843121	5.59157
Trial2	1	1	blindfold	clockwise	practice	Guided	1	-0.5	-0.5	3.779015	-1.29342	-1.45144	0.30281	1.12872464978524	1.772076	-2.716167	5.591398
Trial2	1	1	blindfold	clockwise	practice	Guided	1	-0.5	-0.5	3.799019	-1.29083	-1.45138	0.30286	1.12694103319055	1.775935	-2.720399	5.794688
Trial2	1	1	blindfold	clockwise	practice	Guided	1	-0.5	-0.5	3.819016	-1.28783	-1.45135	0.30291	1.12487357934316	1.829562	-2.546895	5.805671
Trial2	1	1	blindfold	clockwise	practice	Guided	1	-0.5	-0.5	3.83902	-1.28438	-1.4513	0.30296	1.12249574400526	1.782412	-2.453795	5.91524
Trial2	1	1	blindfold	clockwise	practice	Guided	1	-0.5	-0.5	3.859016	-1.27616	-1.45123	0.30298	1.11678164291143	1.546258	-2.407246	5.958931
Trial2	1	1	blindfold	clockwise	practice	Guided	1	-0.5	-0.5	3.879013	-1.27172	-1.45121	0.30299	1.11370760320397	1.469139	-2.360696	5.994636
Trial2	1	1	blindfold	clockwise	practice	Guided	1	-0.5	-0.5	3.899017	-1.26714	-1.45118	0.30305	1.11058234622789	1.344128	-2.305682	6.105381
Trial2	1	1	blindfold	clockwise	practice	Guided	1	-0.5	-0.5	3.919014	-1.26236	-1.45116	0.30312	1.10733672830747	1.294464	-2.318378	6.289116
Trial2	1	1	blindfold	clockwise	practice	Guided	1	-0.5	-0.5	3.939018	-1.25772	-1.45115	0.30313	1.10415460281644	1.332234	-2.27606	6.301658
Trial2	1	1	blindfold	clockwise	practice	Guided	1	-0.5	-0.5	3.959015	-1.24824	-1.45114	0.30306	1.0976194443176	1.387277	-2.292987	6.091059
Trial2	1	1	blindfold	clockwise	practice	Guided	1	-0.5	-0.5	3.979019	-1.24346	-1.45114	0.30299	1.09431523369863	1.499457	-2.343769	5.974577
Trial2	1	1	blindfold	clockwise	practice	Guided	1	-0.5	-0.5	3.999016	-1.23853	-1.45117	0.30292	1.09092025003417	1.533368	-2.415709	5.824311
Trial2	1	1	blindfold	clockwise	practice	Guided	1	-0.5	-0.5	4.01902	-1.23323	-1.4512	0.30286	1.08729498833173	1.562927	-2.546895	5.698378
Trial2	1	1	blindfold	clockwise	practice	Guided	1	-0.5	-0.5	4.039017	-1.22781	-1.45126	0.30282	1.08361772803084	1.685729	-2.618836	5.660757
Trial2	1	1	blindfold	clockwise	practice	Guided	1	-0.5	-0.5	4.059013	-1.2158	-1.45133	0.30283	1.07559544556312	1.782493	-2.65269	5.670419
Trial2	1	1	blindfold	clockwise	practice	Guided	1	-0.5	-0.5	4.079018	-1.20913	-1.45133	0.30288	1.07120572394651	1.814837	-2.656922	5.741777
Trial2	1	1	blindfold	clockwise	practice	Guided	1	-0.5	-0.5	4.099014	-1.20251	-1.45134	0.30297	1.06690257633599	1.776489	-2.686544	5.898606
Trial2	1	1	blindfold	clockwise	practice	Guided	1	-0.5	-0.5	4.119019	-1.19514	-1.45135	0.30312	1.06217764018089	1.695773	-2.720399	6.32277
Trial2	1	1	blindfold	clockwise	practice	Guided	1	-0.5	-0.5	4.139015	-1.18773	-1.45134	0.30339	1.05754809666404	1.66547	-2.601908	6.57209
Trial2	1	1	blindfold	clockwise	practice	Guided	1	-0.5	-0.5	4.159019	-1.17234	-1.45129	0.30345	1.04765118577582	1.537483	-2.593445	6.899606
Trial2	1	1	blindfold	clockwise	practice	Guided	1	-0.5	-0.5	4.179016	-1.16471	-1.45127	0.3035	1.0428095168222	1.516462	-2.424173	6.990412
Trial2	1	1	blindfold	clockwise	practice	Guided	1	-0.5	-0.5	4.199013	-1.15706	-1.45123	0.30356	1.03799632855135	1.536859	-2.403014	7.09435
Trial2	1	1	blindfold	clockwise	practice	Guided	1	-0.5	-0.5	4.219017	-1.14912	-1.4512	0.30362	1.0330353410251	1.567746	-2.360696	7.283156
Trial2	1	1	blindfold	clockwise	practice	Guided	1	-0.5	-0.5	4.239014	-1.14133	-1.45118	0.30365	1.02818163907747	1.668432	-2.339537	7.317643
Trial2	1	1	blindfold	clockwise	practice	Guided	1	-0.5	-0.5	4.259018	-1.12505	-1.4512	0.30364	1.01809857124674	1.776014	-2.458027	7.289595
Trial2	1	1	blindfold	clockwise	practice	Guided	1	-0.5	-0.5	4.279015	-1.1167	-1.45123	0.30364	1.01299369102172	1.859021	-2.521504	7.265329
Trial2	1	1	blindfold	clockwise	practice	Guided	1	-0.5	-0.5	4.299019	-1.10777	-1.45125	0.30367	1.00760596619844	1.961662	-2.542663	7.345339
Trial2	1	1	blindfold	clockwise	practice	Guided	1	-0.5	-0.5	4.319016	-1.09872	-1.45128	0.30369	1.00218921674346	2.056828	-2.610372	7.388303
Trial2	1	1	blindfold	clockwise	practice	Guided	1	-0.5	-0.5	4.33902	-1.08898	-1.45131	0.3037	0.996409094074835	2.04246	-2.673849	7.405054
Trial2	1	1	blindfold	clockwise	practice	Guided	1	-0.5	-0.5	4.359016	-1.06886	-1.45134	0.30374	0.984682558106407	2.028752	-2.74579	7.478768
Trial2	1	1	blindfold	clockwise	practice	Guided	1	-0.5	-0.5	4.379013	-1.05826	-1.45134	0.3038	0.97864631314696	1.95354	-2.644226	7.640113
Trial2	1	1	blindfold	clockwise	practice	Guided	1	-0.5	-0.5	4.399017	-1.05826	-1.45134	0.3038	0.97864631314696	1.95354	-2.644226	7.640113
Trial2	1	1	blindfold	clockwise	practice	Guided	1	-0.5	-0.5	4.419014	-1.02562	-1.45128	0.3038	0.960401367179033	1.88363	-2.610372	7.577722
Trial2	1	1	blindfold	clockwise	practice	Guided	1	-0.5	-0.5	4.439018	-1.02458	-1.45128	0.30386	0.959882853235172	1.927076	-2.55959	7.557843
Trial2	1	1	blindfold	clockwise	practice	Guided	1	-0.5	-0.5	4.459015	-1.00073	-1.45125	0.30392	0.947110309476632	1.891253	-2.508809	7.862942
Trial2	1	1	blindfold	clockwise	practice	Guided	1	-0.5	-0.5	4.479019	-0.98861	-1.45124	0.30394	0.940775893228644	1.866515	-2.555359	7.854274
Trial2	1	1	blindfold	clockwise	practice	Guided	1	-0.5	-0.5	4.499016	-0.9759	-1.45123	0.30393	0.934229239883063	1.787978	-2.428405	7.917103
Trial2	1	1	blindfold	clockwise	practice	Guided	1	-0.5	-0.5	4.51902	-0.96303	-1.45121	0.30394	0.927747963411798	1.770915	-2.377623	7.886858
Trial2	1	1	blindfold	clockwise	practice	Guided	1	-0.5	-0.5	4.539017	-0.95042	-1.45118	0.30396	0.921536660644329	1.72098	-2.314146	7.913037
Trial2	1	1	blindfold	clockwise	practice	Guided	1	-0.5	-0.5	4.559013	-0.92501	-1.45115	0.30394	0.90936955729596	1.702165	-2.339537	7.806515
Trial2	1	1	blindfold	clockwise	practice	Guided	1	-0.5	-0.5	4.579018	-0.91218	-1.45115	0.30396	0.903462247213032	1.703735	-2.305682	7.87583
Trial2	1	1	blindfold	clockwise	practice	Guided	1	-0.5	-0.5	4.599014	-0.89852	-1.45115	0.30399	0.89733946483497	1.791851	-2.242205	8.055484
Trial2	1	1	blindfold	clockwise	practice	Guided	1	-0.5	-0.5	4.619019	-0.88555	-1.45115	0.30401	0.891673093560387	1.792389	-2.27606	8.026969
Trial2	1	1	blindfold	clockwise	practice	Guided	1	-0.5	-0.5	4.639015	-0.87245	-1.45114	0.30402	0.886096574041902	1.713025	-2.199887	8.023261
Trial2	1	1	blindfold	clockwise	practice	Guided	1	-0.5	-0.5	4.659019	-0.84602	-1.45109	0.30397	0.875270017966414	1.643434	-2.098324	7.890374
Trial2	1	1	blindfold	clockwise	practice	Guided	1	-0.5	-0.5	4.679016	-0.83226	-1.45106	0.30395	0.869903609276617	1.588691	-2.11102	7.912273
Trial2	1	1	blindfold	clockwise	practice	Guided	1	-0.5	-0.5	4.699013	-0.81891	-1.45105	0.30394	0.864883292966577	1.437701	-2.026384	7.917658
Trial2	1	1	blindfold	clockwise	practice	Guided	1	-0.5	-0.5	4.719017	-0.80603	-1.45102	0.30392	0.860198668916877	1.560472	-1.996761	7.824337
Trial2	1	1	blindfold	clockwise	practice	Guided	1	-0.5	-0.5	4.739014	-0.79233	-1.45102	0.30388	0.855382881396419	1.536129	-2.043311	7.842789
Trial2	1	1	blindfold	clockwise	practice	Guided	1	-0.5	-0.5	4.759018	-0.76548	-1.45103	0.30384	0.846544987757511	1.630716	-2.000993	7.627618
Trial2	1	1	blindfold	clockwise	practice	Guided	1	-0.5	-0.5	4.779015	-0.75223	-1.45101	0.30383	0.842474113824405	1.605958	-2.11102	7.669504
Trial2	1	1	blindfold	clockwise	practice	Guided	1	-0.5	-0.5	4.799019	-0.73853	-1.45104	0.30381	0.838455184643468	1.675765	-2.123715	7.657778
Trial2	1	1	blindfold	clockwise	practice	Guided	1	-0.5	-0.5	4.819016	-0.72561	-1.45105	0.30372	0.834784831169936	1.806604	-2.060238	7.378521
Trial2	1	1	blindfold	clockwise	practice	Guided	1	-0.5	-0.5	4.83902	-0.7113301	-1.45105	0.30365	0.830971540962989	1.585536	-2.13641	7.361481
Trial2	1	1	blindfold	clockwise	practice	Guided	1	-0.5	-0.5	4.859016	-0.68419	-1.45106	0.30359	0.824428806218544	1.688966	-2.161801	7.062319
Trial2	1	1	blindfold	clockwise	practice	Guided	1	-0.5	-0.5	4.879013	-0.67006	-1.45106	0.30358	0.821377617480332	1.624538	-2.149106	7.208159
Trial2	1	1	blindfold	clockwise	practice	Guided	1	-0.5	-0.5	4.899017	-0.65673	-1.45108	0.30359	0.818731445157139	1.536492	-2.204119	7.113372
Trial2	1	1	blindfold	clockwise	practice	Guided	1	-0.5	-0.5	4.919014	-0.64258	-1.45108	0.30353	0.816081821105858	1.597617	-2.077165	7.019203
Trial2	1	1	blindfold	clockwise	practice	Guided	1	-0.5	-0.5	4.939018	-0.62875	-1.45109	0.30345	0.813700468881028	1.623813	-2.305682	6.951057
Trial2	1	1	blindfold	clockwise	practice	Guided	1	-0.5	-0.5	4.959015	-0.60041	-1.45114	0.30334	0.809590823388004	1.904277	-2.225278	6.627871
Trial2	1	1	blindfold	clockwise	practice	Guided	1	-0.5	-0.5	4.979019	-0.58577	-1.45113	0.30326	0.807826169460104	1.771792	-2.360696	6.537968
Trial2	1	1	blindfold	clockwise	practice	Guided	1	-0.5	-0.5	4.999016	-0.57136	-1.45116	0.30323	0.80639364416673	1.675665	-2.301451	6.685992
Trial2	1	1	blindfold	clockwise	practice	Guided	1	-0.5	-0.5	5.01902	-0.5568	-1.45115	0.30321	0.805215827804342	1.867732	-2.216815	6.302719
Trial2	1	1	blindfold	clockwise	practice	Guided	1	-0.5	-0.5	5.039017	-0.54198	-1.45113	0.3033	0.804396172269524	1.63404	-2.377623	6.623374
Trial2	1	1	blindfold	clockwise	practice	Guided	1	-0.5	-0.5	5.059013	-0.51147	-1.45116	0.30336	0.803441862272152	1.658232	-2.280292	6.682016
Trial2	1	1	blindfold	clockwise	practice	Guided	1	-0.5	-0.5	5.079018	-0.49638	-1.45114	0.30337	0.803378154777909	1.629414	-2.233742	6.7043
Trial2	1	1	blindfold	clockwise	practice	Guided	1	-0.5	-0.5	5.099014	-0.48077	-1.45113	0.30334	0.803570114875783	1.601655	-2.22951	6.65654
Trial2	1	1	blindfold	clockwise	practice	Guided	1	-0.5	-0.5	5.119019	-0.46556	-1.45111	0.30331	0.804047934802028	1.537388	-2.123715	6.577349
Trial2	1	1	blindfold	clockwise	practice	Guided	1	-0.5	-0.5	5.139015	-0.4494	-1.45109	0.30322	0.804812236989655	1.578746	-2.18296	6.547265
Trial2	1	1	blindfold	clockwise	practice	Guided	1	-0.5	-0.5	5.159019	-0.41873	-1.45108	0.30319	0.807291133523943	1.669342	-2.199887	6.364363
Trial2	1	1	blindfold	clockwise	practice	Guided	1	-0.5	-0.5	5.179016	-0.40365	-1.45109	0.30322	0.808978182531681	1.579713	-2.195656	6.386492
Trial2	1	1	blindfold	clockwise	practice	Guided	1	-0.5	-0.5	5.199013	-0.38759	-1.45109	0.30319	0.811017986733177	1.5595	-2.077165	6.361065
Trial2	1	1	blindfold	clockwise	practice	Guided	1	-0.5	-0.5	5.219017	-0.37144	-1.45107	0.30316	0.813384086482332	1.536157	-2.123715	6.306635
Trial2	1	1	blindfold	clockwise	practice	Guided	1	-0.5	-0.5	5.239014	-0.35571	-1.45107	0.30309	0.81594920528683	1.493842	-2.127947	6.257321
Trial2	1	1	blindfold	clockwise	practice	Guided	1	-0.5	-0.5	5.259018	-0.32428	-1.45103	0.30304	0.822040606467253	1.630088	-2.081397	5.976418
Trial2	1	1	blindfold	clockwise	practice	Guided	1	-0.5	-0.5	5.279015	-0.30847	-1.45104	0.30302	0.825545188293433	1.467102	-2.140642	6.018165
Trial2	1	1	blindfold	clockwise	practice	Guided	1	-0.5	-0.5	5.299019	-0.29167	-1.45106	0.30301	0.829594164661887	1.500595	-2.144874	6.019857
Trial2	1	1	blindfold	clockwise	practice	Guided	1	-0.5	-0.5	5.319016	-0.27577	-1.45107	0.303	0.833719433644853	1.341519	-2.06447	6.15343
Trial2	1	1	blindfold	clockwise	practice	Guided	1	-0.5	-0.5	5.33902	-0.25936	-1.45106	0.30284	0.838128664853568	1.717154	-2.119483	5.653134
Trial2	1	1	blindfold	clockwise	practice	Guided	1	-0.5	-0.5	5.359016	-0.22701	-1.45106	0.30285	0.847992729385008	1.363577	-2.119483	5.806294
Trial2	1	1	blindfold	clockwise	practice	Guided	1	-0.5	-0.5	5.379013	-0.21129	-1.45105	0.30278	0.853117344687665	1.539355	-2.034847	5.477319
Trial2	1	1	blindfold	clockwise	practice	Guided	1	-0.5	-0.5	5.399017	-0.19457	-1.45104	0.30272	0.858863729522767	1.432553	-2.199887	5.425422
Trial2	1	1	blindfold	clockwise	practice	Guided	1	-0.5	-0.5	5.419014	-0.17831	-1.45106	0.30269	0.864751811977927	1.386401	-2.178728	5.379477
Trial2	1	1	blindfold	clockwise	practice	Guided	1	-0.5	-0.5	5.439018	-0.16208	-1.45108	0.3027	0.870928948820614	1.400468	-2.098324	5.356802
Trial2	1	1	blindfold	clockwise	practice	Guided	1	-0.5	-0.5	5.459015	-0.12866	-1.45106	0.30268	0.884414273901064	1.533122	-2.18296	5.336627
Trial2	1	1	blindfold	clockwise	practice	Guided	1	-0.5	-0.5	5.479019	-0.11278	-1.45107	0.30266	0.891180333873557	1.525288	-2.119483	5.29011
Trial2	1	1	blindfold	clockwise	practice	Guided	1	-0.5	-0.5	5.499016	-0.095808	-1.45106	0.30268	0.898702609741978	1.459258	-2.000993	5.337701
Trial2	1	1	blindfold	clockwise	practice	Guided	1	-0.5	-0.5	5.51902	-0.07932299	-1.45103	0.30262	0.906183203247869	1.430189	-1.954443	5.22769
Trial2	1	1	blindfold	clockwise	practice	Guided	1	-0.5	-0.5	5.539017	-0.062773	-1.45099	0.30246	0.913843273093964	1.42493	-1.962907	5.003215
Trial2	1	1	blindfold	clockwise	practice	Guided	1	-0.5	-0.5	5.559013	-0.028912	-1.45098	0.30245	0.930510563965428	1.340047	-1.882502	4.922881
Trial2	1	1	blindfold	clockwise	practice	Guided	1	-0.5	-0.5	5.579018	-0.011617	-1.45097	0.30248	0.939410494189616	1.439856	-1.979834	4.965083
Trial2	1	1	blindfold	clockwise	practice	Guided	1	-0.5	-0.5	5.599014	0.0052316	-1.45099	0.30248	0.948279015659321	1.437497	-2.098324	4.956785
Trial2	1	1	blindfold	clockwise	practice	Guided	1	-0.5	-0.5	5.619019	0.022668	-1.45103	0.30245	0.957657476887463	1.440618	-2.077165	4.796143
Trial2	1	1	blindfold	clockwise	practice	Guided	1	-0.5	-0.5	5.639015	0.03913	-1.45104	0.30231	0.966624294697111	1.379769	-2.013688	4.800149
Trial2	1	1	blindfold	clockwise	practice	Guided	1	-0.5	-0.5	5.659019	0.074419	-1.45095	0.3023	0.986733239824721	1.352541	-1.848648	4.635
Trial2	1	1	blindfold	clockwise	practice	Guided	1	-0.5	-0.5	5.679016	0.091229	-1.45092	0.30234	0.99664497514645	1.376801	-1.755548	4.643926
Trial2	1	1	blindfold	clockwise	practice	Guided	1	-0.5	-0.5	5.699013	0.10918	-1.45089	0.30244	1.00747714677082	1.229143	-1.717462	4.920515
Trial2	1	1	blindfold	clockwise	practice	Guided	1	-0.5	-0.5	5.719017	0.12659	-1.45085	0.30254	1.01817753107018	1.197355	-1.598972	5.088913
Trial2	1	1	blindfold	clockwise	practice	Guided	1	-0.5	-0.5	5.739014	0.14398	-1.45081	0.30263	1.02904089538943	1.24544	-1.518568	5.220968
Trial2	1	1	blindfold	clockwise	practice	Guided	1	-0.5	-0.5	5.759018	0.17924	-1.45074	0.30265	1.05148180757801	1.136931	-1.425468	5.247466
Trial2	1	1	blindfold	clockwise	practice	Guided	1	-0.5	-0.5	5.779015	0.19704	-1.45072	0.3027	1.06310491517025	1.069333	-1.455091	5.490368
Trial2	1	1	blindfold	clockwise	practice	Guided	1	-0.5	-0.5	5.799019	0.21365	-1.45071	0.30272	1.0740836754158	1.08151	-1.417004	5.426893
Trial2	1	1	blindfold	clockwise	practice	Guided	1	-0.5	-0.5	5.819016	0.23111	-1.45071	0.30273	1.08577036479603	1.130152	-1.459322	5.492251
Trial2	1	1	blindfold	clockwise	practice	Guided	1	-0.5	-0.5	5.83902	0.24842	-1.45074	0.30287	1.09760318058746	1.086024	-1.543958	5.634159
Trial2	1	1	blindfold	clockwise	practice	Guided	1	-0.5	-0.5	5.859016	0.28156	-1.45075	0.30287	1.12046253172291	1.28821	-1.556654	5.690532
Trial2	1	1	blindfold	clockwise	practice	Guided	1	-0.5	-0.5	5.879013	0.29807	-1.45076	0.30287	1.13204061077225	1.271785	-1.522799	5.757622
Trial2	1	1	blindfold	clockwise	practice	Guided	1	-0.5	-0.5	5.899017	0.30541	-1.45076	0.30281	1.13718476152437	2.755571	-1.497409	5.767036
Trial2	1	1	blindfold	clockwise	practice	Guided	1	-0.5	-0.5	5.919014	0.3039	-1.45076	0.30248	1.13588262493723	5.367587	-1.802098	4.299953
Trial2	1	1	blindfold	clockwise	practice	Guided	1	-0.5	-0.5	5.939018	0.3031	-1.45084	0.30208	1.13503388884968	5.298313	-2.212583	3.376379
Trial2	1	1	blindfold	clockwise	practice	Guided	1	-0.5	-0.5	5.959015	0.30239	-1.45113	0.30229	1.13468011306574	2.070695	-2.750021	4.75707
Trial2	1	1	blindfold	clockwise	practice	Guided	1	-0.5	-0.5	5.979019	0.30171	-1.45119	0.30264	1.13444695542687	1.107879	-2.259133	6.021803
Trial2	1	1	blindfold	clockwise	practice	Guided	1	-0.5	-0.5	5.999016	0.3012	-1.45115	0.30274	1.13415738050809	1.116087	-2.161801	6.030665
Trial2	1	1	blindfold	clockwise	practice	Guided	1	-0.5	-0.5	6.01902	0.30107	-1.45113	0.30271	1.13404430743918	1.683932	-1.937516	5.093341
Trial2	1	1	blindfold	clockwise	practice	Guided	1	-0.5	-0.5	6.039017	0.30107	-1.45112	0.30259	1.13395938228766	2.186094	-1.717462	4.417584
Trial2	1	1	blindfold	clockwise	practice	Guided	1	-0.5	-0.5	6.059013	0.30107	-1.45109	0.30259	1.13395938228766	1.884775	-1.874039	4.806085
Trial2	1	1	blindfold	clockwise	practice	Guided	1	-0.5	-0.5	6.079018	0.30106	-1.45108	0.30259	1.13395232940707	1.600998	-1.840184	5.2524
Trial2	1	1	blindfold	clockwise	practice	Guided	1	-0.5	-0.5	6.099014	0.30104	-1.45107	0.3026	1.13394524811124	1.307072	-2.085629	5.621291
Trial2	1	1	blindfold	clockwise	practice	Guided	1	-0.5	-0.5	6.119019	0.30102	-1.45107	0.30261	1.13393820935962	1.314706	-2.089861	5.397096
Trial2	1	1	blindfold	clockwise	practice	Guided	1	-0.5	-0.5	6.139015	0.301	-1.45107	0.30259	1.13390992883817	1.383714	-2.204119	5.21429
Trial2	1	1	blindfold	clockwise	practice	Guided	1	-0.5	-0.5	6.159019	0.30098	-1.45108	0.30257	1.13388162722242	1.755996	-2.373391	4.666148
Trial2	1	1	blindfold	clockwise	practice	Guided	1	-0.5	-0.5	6.179016	0.30098	-1.45109	0.30255	1.13386747302905	1.814986	-2.500345	4.516925
Trial2	1	1	blindfold	clockwise	practice	Guided	1	-0.5	-0.5	6.199013	0.30098	-1.4511	0.3025	1.13383209886234	1.747673	-2.601908	4.263123
Trial2	1	1	blindfold	clockwise	practice	Guided	1	-0.5	-0.5	6.219017	0.30097	-1.45112	0.30241	1.13376134532767	1.619631	-2.656922	4.040218
Trial2	1	1	blindfold	clockwise	practice	Guided	1	-0.5	-0.5	6.239014	0.30095	-1.45114	0.30213	1.13354904903434	1.456663	-2.690776	3.831756
Trial2	1	1	blindfold	clockwise	practice	Guided	1	-0.5	-0.5	6.259018	0.3009	-1.4512	0.30186	1.13332267987034	1.422966	-2.847353	2.872891
Trial2	1	1	blindfold	clockwise	practice	Guided	1	-0.5	-0.5	6.279015	0.30087	-1.45126	0.30152	1.13306092215964	1.564454	-3.016625	2.121815
Trial2	1	1	blindfold	clockwise	practice	Guided	1	-0.5	-0.5	6.299019	0.30086	-1.45134	0.3012	1.13282750842877	1.684776	-3.113956	1.471934
Trial2	1	1	blindfold	clockwise	practice	Guided	1	-0.5	-0.5	6.319016	0.30085	-1.45142	0.30096	1.13265072170327	1.718949	-3.105493	0.964604
Trial2	1	1	blindfold	clockwise	practice	Guided	1	-0.5	-0.5	6.33902	0.30086	-1.45146	0.30039	1.13225477708809	1.71934	-3.207056	0.434779
Trial2	1	1	blindfold	clockwise	practice	Guided	1	-0.5	-0.5	6.359016	0.30086	-1.45156	0.30004	1.13200739051331	1.694803	-3.173201	-0.901291
Trial2	1	1	blindfold	clockwise	practice	Guided	1	-0.5	-0.5	6.379013	0.30085	-1.45158	0.2995	1.1316187346187	1.685125	-3.249374	-1.245154
Trial2	1	1	blindfold	clockwise	practice	Guided	1	-0.5	-0.5	6.399017	0.30085	-1.45161	0.29837	1.13082067174573	1.753489	-3.40595	-1.618589
Trial2	1	1	blindfold	clockwise	practice	Guided	1	-0.5	-0.5	6.419014	0.30087	-1.4517	0.29656	1.12955769033917	1.804906	-3.647163	-1.861709
Trial2	1	1	blindfold	clockwise	practice	Guided	1	-0.5	-0.5	6.439018	0.30089	-1.45183	0.29061	1.12538392845077	1.824499	-3.930694	-2.072587
Trial2	1	1	blindfold	clockwise	practice	Guided	1	-0.5	-0.5	6.459015	0.30094	-1.45201	0.2861	1.12225581085249	1.87781	-4.023793	-2.362274
Trial2	1	1	blindfold	clockwise	practice	Guided	1	-0.5	-0.5	6.479019	0.30094	-1.45203	0.28084	1.11857767505282	1.864343	-4.116893	-2.511408
Trial2	1	1	blindfold	clockwise	practice	Guided	1	-0.5	-0.5	6.499016	0.30094	-1.45206	0.27416	1.1139248613837	1.86175	-4.214224	-2.545548
Trial2	1	1	blindfold	clockwise	practice	Guided	1	-0.5	-0.5	6.51902	0.30092	-1.4521	0.26647	1.10857974559524	1.768829	-4.184602	-2.474278
Trial2	1	1	blindfold	clockwise	practice	Guided	1	-0.5	-0.5	6.539017	0.30089	-1.45211	0.2491	1.09662007982555	1.737275	-4.18037	-2.29625
Trial2	1	1	blindfold	clockwise	practice	Guided	1	-0.5	-0.5	6.559013	0.30086	-1.4521	0.23908	1.08977795163252	1.807342	-4.328483	-2.518557
Trial2	1	1	blindfold	clockwise	practice	Guided	1	-0.5	-0.5	6.579018	0.3009	-1.45214	0.22788	1.08224309911615	1.850523	-4.349642	-2.432423
Trial2	1	1	blindfold	clockwise	practice	Guided	1	-0.5	-0.5	6.599014	0.30093	-1.45216	0.21618	1.07443131098641	1.947695	-4.286165	-2.431764
Trial2	1	1	blindfold	clockwise	practice	Guided	1	-0.5	-0.5	6.619019	0.30095	-1.45218	0.20386	1.06627377628321	1.909306	-4.548536	-2.188187
Trial2	1	1	blindfold	clockwise	practice	Guided	1	-0.5	-0.5	6.639015	0.30095	-1.45221	0.17659	1.04847265575123	1.855864	-4.281933	-2.20219
Trial2	1	1	blindfold	clockwise	practice	Guided	1	-0.5	-0.5	6.659019	0.30097	-1.45228	0.16164	1.0389034814988	2.015953	-4.709345	-2.874047
Trial2	1	1	blindfold	clockwise	practice	Guided	1	-0.5	-0.5	6.679016	0.30101	-1.45233	0.14549	1.02872461812172	2.062717	-4.624709	-2.473554
Trial2	1	1	blindfold	clockwise	practice	Guided	1	-0.5	-0.5	6.699013	0.30101	-1.45232	0.12924	1.01860687178351	1.995132	-4.578159	-2.320541
Trial2	1	1	blindfold	clockwise	practice	Guided	1	-0.5	-0.5	6.719017	0.30101	-1.4523	0.1124	1.00829100306446	2.073796	-4.578159	-2.291353
Trial2	1	1	blindfold	clockwise	practice	Guided	1	-0.5	-0.5	6.739014	0.30103	-1.45228	0.076676	0.987017877277243	2.023164	-4.578159	-2.302714
Trial2	1	1	blindfold	clockwise	practice	Guided	1	-0.5	-0.5	6.759018	0.30095	-1.45226	0.057403	0.975817088441159	1.942225	-4.523146	-2.68955
Trial2	1	1	blindfold	clockwise	practice	Guided	1	-0.5	-0.5	6.779015	0.30097	-1.45229	0.037908	0.964830547292375	2.012265	-4.751663	-2.528759
Trial2	1	1	blindfold	clockwise	practice	Guided	1	-0.5	-0.5	6.799019	0.301	-1.45231	0.017893	0.953841788495624	2.007164	-4.375033	-2.231723
Trial2	1	1	blindfold	clockwise	practice	Guided	1	-0.5	-0.5	6.819016	0.30102	-1.45223	-0.0024161	0.942986093248316	2.106582	-4.324251	-1.978026
Trial2	1	1	blindfold	clockwise	practice	Guided	1	-0.5	-0.5	6.83902	0.30105	-1.45219	-0.044462	0.921518302121606	2.064142	-4.353874	-1.82414
Trial2	1	1	blindfold	clockwise	practice	Guided	1	-0.5	-0.5	6.859016	0.30105	-1.4521	-0.065989	0.911068965634048	2.10884	-4.501987	-2.301
Trial2	1	1	blindfold	clockwise	practice	Guided	1	-0.5	-0.5	6.879013	0.30103	-1.45217	-0.087798	0.900866009021312	2.015527	-4.146515	-2.00127
Trial2	1	1	blindfold	clockwise	practice	Guided	1	-0.5	-0.5	6.899017	0.301	-1.45209	-0.11029	0.890772068516495	1.874883	-3.926462	-1.603213
Trial2	1	1	blindfold	clockwise	practice	Guided	1	-0.5	-0.5	6.919014	0.30095	-1.45201	-0.13201	0.881440598838018	1.8837	-4.049184	-1.283625
Trial2	1	1	blindfold	clockwise	practice	Guided	1	-0.5	-0.5	6.939018	0.30094	-1.45196	-0.17819	0.863172384777975	2.205287	-3.812203	-2.229931
Trial2	1	1	blindfold	clockwise	practice	Guided	1	-0.5	-0.5	6.959015	0.30102	-1.45207	-0.20031	0.855246827315432	1.989367	-3.981475	-1.902246
Trial2	1	1	blindfold	clockwise	practice	Guided	1	-0.5	-0.5	6.979019	0.30103	-1.45202	-0.22368	0.847349878634602	1.987286	-3.960316	-1.517122
Trial2	1	1	blindfold	clockwise	practice	Guided	1	-0.5	-0.5	6.999016	0.30101	-1.45199	-0.24638	0.840202413898877	1.948974	-3.884144	-1.519314
Trial2	1	1	blindfold	clockwise	practice	Guided	1	-0.5	-0.5	7.01902	0.30103	-1.45196	-0.26962	0.83350106220096	2.300233	-4.193065	-2.396672
Trial2	1	1	blindfold	clockwise	practice	Guided	1	-0.5	-0.5	7.039017	0.3011	-1.45204	-0.31776	0.821567166032134	2.177805	-4.290397	-2.237671
Trial2	1	1	blindfold	clockwise	practice	Guided	1	-0.5	-0.5	7.059013	0.30107	-1.45209	-0.34158	0.816584384596153	1.970225	-4.171906	-1.63404
Trial2	1	1	blindfold	clockwise	practice	Guided	1	-0.5	-0.5	7.079018	0.30104	-1.45205	-0.36668	0.812058677071509	2.328076	-4.116893	-2.396942
Trial2	1	1	blindfold	clockwise	practice	Guided	1	-0.5	-0.5	7.099014	0.30109	-1.4521	-0.39161	0.808389500331809	2.181172	-4.43851	-2.344933
Trial2	1	1	blindfold	clockwise	practice	Guided	1	-0.5	-0.5	7.119019	0.30109	-1.45218	-0.41687	0.805391698887275	2.137477	-4.25231	-2.237262
Trial2	1	1	blindfold	clockwise	practice	Guided	1	-0.5	-0.5	7.139015	0.30106	-1.45217	-0.4684	0.80168305272452	1.963194	-4.256542	-1.601889
Trial2	1	1	blindfold	clockwise	practice	Guided	1	-0.5	-0.5	7.159019	0.30101	-1.45207	-0.49434	0.801029979561009	2.13383	-4.25231	-2.1509
Trial2	1	1	blindfold	clockwise	practice	Guided	1	-0.5	-0.5	7.179016	0.30105	-1.45208	-0.52124	0.801331549168581	2.131142	-4.08727	-1.955236
Trial2	1	1	blindfold	clockwise	practice	Guided	1	-0.5	-0.5	7.199013	0.30106	-1.45205	-0.54717	0.80244760854206	1.923047	-3.926462	-1.401806
Trial2	1	1	blindfold	clockwise	practice	Guided	1	-0.5	-0.5	7.219017	0.30101	-1.45197	-0.57322	0.804349527952973	2.139971	-3.846058	-1.887827
Trial2	1	1	blindfold	clockwise	practice	Guided	1	-0.5	-0.5	7.239014	0.30102	-1.45195	-0.6265	0.810947154439904	2.166577	-3.960316	-2.014061
Trial2	1	1	blindfold	clockwise	practice	Guided	1	-0.5	-0.5	7.259018	0.30104	-1.4519	-0.65232	0.815393440211597	1.746386	-3.778349	-1.173985
Trial2	1	1	blindfold	clockwise	practice	Guided	1	-0.5	-0.5	7.279015	0.30096	-1.45185	-0.6788499	0.820685218567671	1.961485	-3.676786	-1.533103
Trial2	1	1	blindfold	clockwise	practice	Guided	1	-0.5	-0.5	7.299019	0.30096	-1.45183	-0.70454	0.826664107102839	1.898193	-3.583686	-1.544762
Trial2	1	1	blindfold	clockwise	practice	Guided	1	-0.5	-0.5	7.319016	0.30099	-1.45181	-0.72982	0.833308012055649	1.915271	-3.520209	-1.175737
Trial2	1	1	blindfold	clockwise	practice	Guided	1	-0.5	-0.5	7.33902	0.30096	-1.45178	-0.77973	0.848401917559098	1.713481	-3.359401	-0.930928
Trial2	1	1	blindfold	clockwise	practice	Guided	1	-0.5	-0.5	7.359016	0.30095	-1.45171	-0.80397	0.8566905346884	2.005626	-3.363632	-1.316852
Trial2	1	1	blindfold	clockwise	practice	Guided	1	-0.5	-0.5	7.379013	0.30101	-1.45171	-0.82839	0.865711837831979	1.98082	-3.346705	-0.856324
Trial2	1	1	blindfold	clockwise	practice	Guided	1	-0.5	-0.5	7.399017	0.301	-1.45168	-0.85151	0.874734423842877	1.801076	-3.19436	-0.817951
Trial2	1	1	blindfold	clockwise	practice	Guided	1	-0.5	-0.5	7.419014	0.30096	-1.45163	-0.87436	0.884127995356719	1.898534	-3.215519	-1.207906
Trial2	1	1	blindfold	clockwise	practice	Guided	1	-0.5	-0.5	7.439018	0.30097	-1.45164	-0.9199	0.904361089206541	1.956282	-3.253606	-1.175237
Trial2	1	1	blindfold	clockwise	practice	Guided	1	-0.5	-0.5	7.459015	0.30097	-1.45161	-0.94155	0.914614337618002	1.817868	-3.181665	-0.688324
Trial2	1	1	blindfold	clockwise	practice	Guided	1	-0.5	-0.5	7.479019	0.3009	-1.45157	-0.96292	0.925059841408571	1.741259	-3.063175	-1.01669
Trial2	1	1	blindfold	clockwise	practice	Guided	1	-0.5	-0.5	7.499016	0.30087	-1.45152	-0.98479	0.936169925507078	1.767169	-3.046247	-1.227588
Trial2	1	1	blindfold	clockwise	practice	Guided	1	-0.5	-0.5	7.51902	0.30088	-1.45153	-1.00573	0.947191461352222	1.758451	-3.07587	-1.029102
Trial2	1	1	blindfold	clockwise	practice	Guided	1	-0.5	-0.5	7.539017	0.30087	-1.45152	-1.04692	0.96980110427771	1.625182	-2.944684	-0.789361
Trial2	1	1	blindfold	clockwise	practice	Guided	1	-0.5	-0.5	7.559013	0.30081	-1.45144	-1.06686	0.981135577243167	1.691059	-2.843121	-1.121614
Trial2	1	1	blindfold	clockwise	practice	Guided	1	-0.5	-0.5	7.579018	0.30083	-1.45144	-1.08731	0.993107156634732	1.651355	-2.885439	-1.212403
Trial2	1	1	blindfold	clockwise	practice	Guided	1	-0.5	-0.5	7.599014	0.30084	-1.45142	-1.10692	1.00483661808502	1.726431	-2.741558	-0.989151
Trial2	1	1	blindfold	clockwise	practice	Guided	1	-0.5	-0.5	7.619019	0.30083	-1.45137	-1.12609	1.01652223284001	1.588183	-2.661154	-0.728378
Trial2	1	1	blindfold	clockwise	practice	Guided	1	-0.5	-0.5	7.639015	0.30079	-1.45134	-1.16458	1.04063980461599	1.570822	-2.610372	-0.720838
Trial2	1	1	blindfold	clockwise	practice	Guided	1	-0.5	-0.5	7.659019	0.30076	-1.45127	-1.18249	1.05214503144002	1.594003	-2.618836	-0.974335
Trial2	1	1	blindfold	clockwise	practice	Guided	1	-0.5	-0.5	7.679016	0.30077	-1.45129	-1.20129	1.06444363332665	1.420359	-2.623067	-0.87587
Trial2	1	1	blindfold	clockwise	practice	Guided	1	-0.5	-0.5	7.699013	0.30075	-1.45131	-1.21922	1.07632618621634	1.47346	-2.65269	-0.866156
Trial2	1	1	blindfold	clockwise	practice	Guided	1	-0.5	-0.5	7.719017	0.30073	-1.45131	-1.2369	1.08820498325075	1.427748	-2.563822	-0.854677
Trial2	1	1	blindfold	clockwise	practice	Guided	1	-0.5	-0.5	7.739014	0.30073	-1.45129	-1.27208	1.11232906900975	1.441378	-2.504577	-1.062177
Trial2	1	1	blindfold	clockwise	practice	Guided	1	-0.5	-0.5	7.759018	0.30072	-1.45125	-1.29074	1.12535429831055	1.359054	-2.445332	-1.145954
Trial2	1	1	blindfold	clockwise	practice	Guided	1	-0.5	-0.5	7.779015	0.3007	-1.45122	-1.30497	1.13538410023563	1.352644	-2.369159	-1.022264
Trial2	1	1	blindfold	clockwise	practice	Guided	1	-0.5	-0.5	7.799019	0.30069	-1.45119	-1.3051	1.13546925137445	1.544489	-2.191424	-1.523029
Trial2	1	1	blindfold	clockwise	practice	Guided	1	-0.5	-0.5	7.819016	0.30071	-1.45115	-1.30263	1.13373335719185	1.465599	-3.558294	-3.322989
Trial2	1	1	blindfold	clockwise	practice	Guided	1	-0.5	-0.5	7.83902	0.30077	-1.45132	-1.30127	1.13281339782503	1.626666	-3.376327	-1.943727
Trial2	1	1	blindfold	clockwise	practice	Guided	1	-0.5	-0.5	7.859016	0.30086	-1.45118	-1.30125	1.13286285661189	1.82922	-2.005224	-1.972283
Trial2	1	1	blindfold	clockwise	practice	Guided	1	-0.5	-0.5	7.879013	0.30087	-1.4512	-1.30127	1.13288410036861	1.931747	-3.503281	-2.604769
Trial2	1	1	blindfold	clockwise	practice	Guided	1	-0.5	-0.5	7.899017	0.30089	-1.45145	-1.3013	1.13291940012687	2.188962	-3.389022	-3.191315
Trial2	1	1	blindfold	clockwise	practice	Guided	1	-0.5	-0.5	7.919014	0.30091	-1.45149	-1.30133	1.13295486856006	2.406489	-2.491881	-3.330563
Trial2	1	1	blindfold	clockwise	practice	Guided	1	-0.5	-0.5	7.939018	0.30092	-1.45148	-1.30144	1.13303966767101	2.245955	-3.338241	-3.544716
Trial2	1	1	blindfold	clockwise	practice	Guided	1	-0.5	-0.5	7.959015	0.30094	-1.45171	-1.30149	1.13308923945482	1.998984	-3.486354	-4.0455
Trial2	1	1	blindfold	clockwise	practice	Guided	1	-0.5	-0.5	7.979019	0.30094	-1.4517	-1.30152	1.13311040463167	1.816123	-3.050478	-4.007206
Trial2	1	1	blindfold	clockwise	practice	Guided	1	-0.5	-0.5	7.999016	0.30094	-1.4517	-1.30155	1.13313157020329	1.623614	-3.672553	-3.858454
Trial2	1	1	blindfold	clockwise	practice	Guided	1	-0.5	-0.5	8.01902	0.30093	-1.45171	-1.30156	1.13313157568156	1.461435	-3.647162	-3.623741
Trial2	1	1	blindfold	clockwise	practice	Guided	1	-0.5	-0.5	8.039017	0.30092	-1.45171	-1.30158	1.13313874922916	1.303102	-2.79657	-3.482048
Trial2	1	1	blindfold	clockwise	practice	Guided	1	-0.5	-0.5	8.059013	0.30087	-1.45164	-1.30159	1.13311050803784	0.874627	-3.295923	-3.465886
Trial2	1	1	blindfold	clockwise	practice	Guided	1	-0.5	-0.5	8.079018	0.30084	-1.45163	-1.3016	1.13309631757261	0.709379	-2.915061	-3.464245
Trial2	1	1	blindfold	clockwise	practice	Guided	1	-0.5	-0.5	8.099014	0.30081	-1.45159	-1.30161	1.13308219108221	0.529434	-2.606139	-3.416626
Trial2	1	1	blindfold	clockwise	practice	Guided	1	-0.5	-0.5	8.119019	0.30075	-1.45155	-1.30162	1.13304687674909	0.286222	-2.995465	-3.396471
Trial2	1	1	blindfold	clockwise	practice	Guided	1	-0.5	-0.5	8.139015	0.30071	-1.45155	-1.30165	1.13303976079239	0.179553	-3.181664	-3.460735
Trial2	1	1	blindfold	clockwise	practice	Guided	1	-0.5	-0.5	8.159019	0.30058	-1.45151	-1.30167	1.13296215142012	-0.089156	-2.826193	-3.596836
Trial2	1	1	blindfold	clockwise	practice	Guided	1	-0.5	-0.5	8.179016	0.3005	-1.45151	-1.30169	1.13291980202503	-0.263007	-3.164737	-3.61454
Trial2	1	1	blindfold	clockwise	practice	Guided	1	-0.5	-0.5	8.199013	0.30042	-1.45152	-1.30171	1.13287735163072	-0.423001	-3.003928	-3.739727
Trial2	1	1	blindfold	clockwise	practice	Guided	1	-0.5	-0.5	8.219017	0.30034	-1.4515	-1.30174	1.13284201353594	-0.508675	-2.656921	-3.717839
Trial2	1	1	blindfold	clockwise	practice	Guided	1	-0.5	-0.5	8.239014	0.30026	-1.45146	-1.30179	1.13282093992108	-0.707956	-2.876974	-3.738715
Trial2	1	1	blindfold	clockwise	practice	Guided	1	-0.5	-0.5	8.259018	0.30011	-1.45145	-1.30182	1.13273624816839	-0.931713	-2.627298	-3.938551
Trial2	1	1	blindfold	clockwise	practice	Guided	1	-0.5	-0.5	8.279015	0.30003	-1.45141	-1.30184	1.13269382072982	-1.052053	-2.551126	-3.896912
Trial2	1	1	blindfold	clockwise	practice	Guided	1	-0.5	-0.5	8.299019	0.29993	-1.45138	-1.30184	1.13262320153372	-1.145614	-2.703471	-3.780942
Trial2	1	1	blindfold	clockwise	practice	Guided	1	-0.5	-0.5	8.319016	0.29975	-1.45136	-1.30184	1.13249607708358	-1.219833	-2.551126	-3.632691
Trial2	1	1	blindfold	clockwise	practice	Guided	1	-0.5	-0.5	8.33902	0.29944	-1.4513	-1.30184	1.13227717883113	-1.298473	-2.356463	-3.682431
Trial2	1	1	blindfold	clockwise	practice	Guided	1	-0.5	-0.5	8.359016	0.298	-1.45125	-1.30183	1.13125384233964	-1.402645	-2.58498	-3.635495
Trial2	1	1	blindfold	clockwise	practice	Guided	1	-0.5	-0.5	8.379013	0.29681	-1.45126	-1.30182	1.13040769373349	-1.467154	-2.428404	-3.637787
Trial2	1	1	blindfold	clockwise	practice	Guided	1	-0.5	-0.5	8.399017	0.29517	-1.45124	-1.30182	1.12925228340393	-1.535793	-2.424172	-3.64012
Trial2	1	1	blindfold	clockwise	practice	Guided	1	-0.5	-0.5	8.419014	0.29318	-1.45123	-1.30182	1.12785188339294	-1.621332	-2.542662	-3.647253
Trial2	1	1	blindfold	clockwise	practice	Guided	1	-0.5	-0.5	8.439018	0.29056	-1.45125	-1.3018	1.12599661855864	-1.626372	-2.504576	-3.663676
Trial2	1	1	blindfold	clockwise	practice	Guided	1	-0.5	-0.5	8.459015	0.28389	-1.45123	-1.30177	1.12130228975414	-1.678319	-2.46649	-3.511395
Trial2	1	1	blindfold	clockwise	practice	Guided	1	-0.5	-0.5	8.479019	0.27962	-1.45123	-1.30175	1.11830689230972	-1.66085	-2.53843	-3.471467
Trial2	1	1	blindfold	clockwise	practice	Guided	1	-0.5	-0.5	8.499023	0.27477	-1.45124	-1.30173	1.11491676846154	-1.71081	-2.41994	-3.44663
Trial2	1	1	blindfold	clockwise	practice	Guided	1	-0.5	-0.5	8.519012	0.26916	-1.45121	-1.30174	1.11103286473913	-1.762936	-2.381854	-3.489318
Trial2	1	1	blindfold	clockwise	practice	Guided	1	-0.5	-0.5	8.539017	0.26361	-1.4512	-1.30173	1.10719063443074	-1.756951	-2.415708	-3.500225
Trial2	1	1	blindfold	clockwise	practice	Guided	1	-0.5	-0.5	8.559021	0.24977	-1.45119	-1.3017	1.09766932058015	-1.844103	-2.305681	-3.380808
Trial2	1	1	blindfold	clockwise	practice	Guided	1	-0.5	-0.5	8.57901	0.24173	-1.45116	-1.30168	1.09217872310958	-1.860798	-2.347999	-3.357671
Trial2	1	1	blindfold	clockwise	practice	Guided	1	-0.5	-0.5	8.599014	0.23353	-1.45116	-1.30166	1.08661166057881	-1.845395	-2.292986	-3.321161
Trial2	1	1	blindfold	clockwise	practice	Guided	1	-0.5	-0.5	8.619019	0.22415	-1.45115	-1.30166	1.08030174761628	-1.819876	-2.246436	-3.33048
Trial2	1	1	blindfold	clockwise	practice	Guided	1	-0.5	-0.5	8.639023	0.2144	-1.45113	-1.30163	1.07376814992354	-1.781753	-2.309913	-3.339483
Trial2	1	1	blindfold	clockwise	practice	Guided	1	-0.5	-0.5	8.659012	0.19282	-1.45118	-1.30161	1.05951787621351	-1.735924	-2.360695	-3.247558
Trial2	1	1	blindfold	clockwise	practice	Guided	1	-0.5	-0.5	8.679016	0.18139	-1.45119	-1.30157	1.05204880190298	-1.721798	-2.318377	-3.134484
Trial2	1	1	blindfold	clockwise	practice	Guided	1	-0.5	-0.5	8.69902	0.16943	-1.45117	-1.30153	1.04431167518524	-1.724921	-2.339536	-3.029819
Trial2	1	1	blindfold	clockwise	practice	Guided	1	-0.5	-0.5	8.719009	0.15657	-1.45116	-1.30147	1.03606862903753	-1.690641	-2.318377	-2.903321
Trial2	1	1	blindfold	clockwise	practice	Guided	1	-0.5	-0.5	8.739014	0.14357	-1.45116	-1.3013	1.02774700705636	-1.749789	-2.267595	-2.744491
Trial2	1	1	blindfold	clockwise	practice	Guided	1	-0.5	-0.5	8.759018	0.11489	-1.45109	-1.30123	1.0099798730905	-1.866747	-2.166032	-2.430028
Trial2	1	1	blindfold	clockwise	practice	Guided	1	-0.5	-0.5	8.779022	0.10041	-1.45107	-1.30119	1.00119799363529	-1.787909	-2.098323	-2.369889
Trial2	1	1	blindfold	clockwise	practice	Guided	1	-0.5	-0.5	8.799011	0.08480699	-1.45106	-1.30117	0.99190351095107	-1.704214	-2.136409	-2.352687
Trial2	1	1	blindfold	clockwise	practice	Guided	1	-0.5	-0.5	8.819016	0.068587	-1.45107	-1.30114	0.982403473954382	-1.723148	-2.149105	-2.264049
Trial2	1	1	blindfold	clockwise	practice	Guided	1	-0.5	-0.5	8.83902	0.051303	-1.45108	-1.30106	0.97243614629407	-1.682566	-2.191423	-2.170742
Trial2	1	1	blindfold	clockwise	practice	Guided	1	-0.5	-0.5	8.859009	0.016265	-1.4511	-1.30103	0.952984090135801	-1.625508	-2.187191	-2.086268
Trial2	1	1	blindfold	clockwise	practice	Guided	1	-0.5	-0.5	8.879013	-0.0024912	-1.4511	-1.30101	0.942937885309633	-1.651915	-2.170264	-2.01442
Trial2	1	1	blindfold	clockwise	practice	Guided	1	-0.5	-0.5	8.899017	-0.021728	-1.45109	-1.30099	0.932914284977079	-1.576825	-2.195655	-1.984829
Trial2	1	1	blindfold	clockwise	practice	Guided	1	-0.5	-0.5	8.919022	-0.040247	-1.45109	-1.30098	0.923548449786592	-1.560518	-2.204118	-1.942811
Trial2	1	1	blindfold	clockwise	practice	Guided	1	-0.5	-0.5	8.939011	-0.060917	-1.4511	-1.30096	0.913417159412305	-1.460343	-2.233741	-1.96479
Trial2	1	1	blindfold	clockwise	practice	Guided	1	-0.5	-0.5	8.959015	-0.10085	-1.45114	-1.30094	0.894888632303861	-1.419112	-2.318377	-1.864239
Trial2	1	1	blindfold	clockwise	practice	Guided	1	-0.5	-0.5	8.979019	-0.12122	-1.45115	-1.30093	0.885981379642578	-1.415274	-2.309913	-1.831039
Trial2	1	1	blindfold	clockwise	practice	Guided	1	-0.5	-0.5	8.999023	-0.14246	-1.45116	-1.30091	0.87709273788224	-1.441941	-2.305681	-1.821559
Trial2	1	1	blindfold	clockwise	practice	Guided	1	-0.5	-0.5	9.019012	-0.1633	-1.45116	-1.3009	0.868796677472191	-1.480517	-2.364927	-1.800165
Trial2	1	1	blindfold	clockwise	practice	Guided	1	-0.5	-0.5	9.039017	-0.18439	-1.45117	-1.30083	0.860777657298196	-1.48385	-2.343768	-1.73253
Trial2	1	1	blindfold	clockwise	practice	Guided	1	-0.5	-0.5	9.059021	-0.22728	-1.45119	-1.30083	0.845993328516567	-1.369043	-2.403013	-1.651544
Trial2	1	1	blindfold	clockwise	practice	Guided	1	-0.5	-0.5	9.07901	-0.24966	-1.45119	-1.30085	0.839065487355336	-1.323005	-2.390317	-1.76063
Trial2	1	1	blindfold	clockwise	practice	Guided	1	-0.5	-0.5	9.099014	-0.27151	-1.45121	-1.30086	0.832817202777663	-1.259602	-2.458026	-1.728373
Trial2	1	1	blindfold	clockwise	practice	Guided	1	-0.5	-0.5	9.119019	-0.2941	-1.45123	-1.30086	0.826904842585201	-1.285212	-2.436867	-1.706769
Trial2	1	1	blindfold	clockwise	practice	Guided	1	-0.5	-0.5	9.139023	-0.3161	-1.45123	-1.30085	0.821693364998428	-1.32068	-2.428404	-1.679612
Trial2	1	1	blindfold	clockwise	practice	Guided	1	-0.5	-0.5	9.159012	-0.36102	-1.45123	-1.30086	0.812829783018999	-1.226266	-2.504576	-1.728427
Trial2	1	1	blindfold	clockwise	practice	Guided	1	-0.5	-0.5	9.179016	-0.38319	-1.45125	-1.30086	0.809333921865767	-1.170031	-2.525735	-1.685684
Trial2	1	1	blindfold	clockwise	practice	Guided	1	-0.5	-0.5	9.19902	-0.40534	-1.45126	-1.30086	0.806434949650683	-1.194849	-2.572285	-1.710991
Trial2	1	1	blindfold	clockwise	practice	Guided	1	-0.5	-0.5	9.219009	-0.42744	-1.45128	-1.30086	0.804140392479396	-1.177117	-2.572285	-1.695653
Trial2	1	1	blindfold	clockwise	practice	Guided	1	-0.5	-0.5	9.239014	-0.45013	-1.4513	-1.30088	0.802431131688876	-1.104665	-2.648457	-1.739464
Trial2	1	1	blindfold	clockwise	practice	Guided	1	-0.5	-0.5	9.259018	-0.49377	-1.45133	-1.30087	0.800894292236996	-1.122954	-2.699239	-1.723758
Trial2	1	1	blindfold	clockwise	practice	Guided	1	-0.5	-0.5	9.279022	-0.516	-1.45135	-1.30084	0.800999717867599	-1.091985	-2.754252	-1.63399
Trial2	1	1	blindfold	clockwise	practice	Free	1	-0.5	-0.5	0	-0.55035	-1.45005	-1.30005	0.801632807710261	-0.172276	-0.067549	-0.119681
Trial2	1	1	blindfold	clockwise	practice	Free	1	-0.5	-0.5	0.001098633	-0.55046	-1.45005	-1.30005	0.801639722400037	-0.203353	-0.135227	-0.101814
Trial2	1	1	blindfold	clockwise	practice	Free	1	-0.5	-0.5	0.02110291	-0.55046	-1.45005	-1.30007	0.801659709846549	-0.203353	-0.135227	-0.101814
Trial2	1	1	blindfold	clockwise	practice	Free	1	-0.5	-0.5	0.04109192	-0.55081	-1.45008	-1.30016	0.80177151949987	-0.21104	-0.185919	-0.09268
Trial2	1	1	blindfold	clockwise	practice	Free	1	-0.5	-0.5	0.06109619	-0.55119	-1.45009	-1.30031	0.80194547146608	-0.252224	-0.156238	-0.0768
Trial2	1	1	blindfold	clockwise	practice	Free	1	-0.5	-0.5	0.08110046	-0.55167	-1.45011	-1.30055	0.802215723657335	-0.266653	-0.23235	-0.156288
Trial2	1	1	blindfold	clockwise	practice	Free	1	-0.5	-0.5	0.1010895	-0.55232	-1.45012	-1.3009	0.802607104790058	-0.268192	-0.25767	-0.177318
Trial2	1	1	blindfold	clockwise	practice	Free	1	-0.5	-0.5	0.1210938	-0.55311	-1.45013	-1.30191	0.803666720700973	-0.237963	-0.282983	-0.171042
Trial2	1	1	blindfold	clockwise	practice	Free	1	-0.5	-0.5	0.141098	-0.55509	-1.45017	-1.30254	0.804428656449634	-0.268046	-0.380132	-0.174193
Trial2	1	1	blindfold	clockwise	practice	Free	1	-0.5	-0.5	0.1611023	-0.5563	-1.45018	-1.30328	0.805250544918852	-0.218014	-0.413878	-0.189276
Trial2	1	1	blindfold	clockwise	practice	Free	1	-0.5	-0.5	0.1810913	-0.55756	-1.4502	-1.30414	0.806197397629553	-0.221238	-0.413759	-0.176203
Trial2	1	1	blindfold	clockwise	practice	Free	1	-0.5	-0.5	0.2010956	-0.55891	-1.45022	-1.30507	0.807222499098647	-0.225428	-0.44749	-0.175783
Trial2	1	1	blindfold	clockwise	practice	Free	1	-0.5	-0.5	0.2210999	-0.56036	-1.45023	-1.30709	0.809343975391076	-0.214371	-0.460067	-0.142585
Trial2	1	1	blindfold	clockwise	practice	Free	1	-0.5	-0.5	0.2410889	-0.56335	-1.45025	-1.30811	0.8105892842364	-0.175027	-0.50222	-0.073298
Trial2	1	1	blindfold	clockwise	practice	Free	1	-0.5	-0.5	0.2610931	-0.56493	-1.45025	-1.30912	0.811721115829605	-0.130221	-0.493679	-0.101162
Trial2	1	1	blindfold	clockwise	practice	Free	1	-0.5	-0.5	0.2810974	-0.56644	-1.45025	-1.31015	0.812869816430604	-0.10911	-0.49783	-0.099503
Trial2	1	1	blindfold	clockwise	practice	Free	1	-0.5	-0.5	0.3011017	-0.56794	-1.45026	-1.3111	0.813940454244258	-0.075633	-0.544375	-0.051129
Trial2	1	1	blindfold	clockwise	practice	Free	1	-0.5	-0.5	0.3210907	-0.56933	-1.45028	-1.3128	0.815751534868946	-0.035354	-0.612084	-0.024526
Trial2	1	1	blindfold	clockwise	practice	Free	1	-0.5	-0.5	0.341095	-0.57172	-1.45031	-1.31358	0.816735106524146	-0.073054	-0.637475	-0.072476
Trial2	1	1	blindfold	clockwise	practice	Free	1	-0.5	-0.5	0.3610992	-0.57276	-1.45032	-1.31429	0.817534277992742	-0.034752	-0.658634	-0.071202
Trial2	1	1	blindfold	clockwise	practice	Free	1	-0.5	-0.5	0.3811035	-0.57365	-1.45032	-1.31494	0.818261258353313	-0.028544	-0.586693	-0.046194
Trial2	1	1	blindfold	clockwise	practice	Free	1	-0.5	-0.5	0.4010925	-0.57443	-1.45031	-1.31556	0.818949390359955	-0.089582	-0.590925	-0.066852
Trial2	1	1	blindfold	clockwise	practice	Free	1	-0.5	-0.5	0.4210968	-0.57516	-1.4503	-1.31655	0.820001685485111	-0.070702	-0.552839	-0.042843
Trial2	1	1	blindfold	clockwise	practice	Free	1	-0.5	-0.5	0.4411011	-0.57647	-1.45028	-1.31698	0.820551028888265	-0.146679	-0.548607	-0.082902
Trial2	1	1	blindfold	clockwise	practice	Free	1	-0.5	-0.5	0.4610901	-0.5771	-1.45028	-1.31738	0.821008274443843	-0.155078	-0.57823	-0.091305
Trial2	1	1	blindfold	clockwise	practice	Free	1	-0.5	-0.5	0.4810944	-0.57775	-1.45029	-1.3178	0.821487657291264	-0.213098	-0.60362	-0.073952
Trial2	1	1	blindfold	clockwise	practice	Free	1	-0.5	-0.5	0.5010986	-0.57844	-1.45029	-1.31824	0.821991246275125	-0.284535	-0.595157	-0.119192
Trial2	1	1	blindfold	clockwise	practice	Free	1	-0.5	-0.5	0.5211029	-0.57926	-1.4503	-1.31938	0.82320447579047	-0.360185	-0.624779	-0.164068
Trial2	1	1	blindfold	clockwise	practice	Free	1	-0.5	-0.5	0.5410919	-0.58138	-1.45032	-1.32008	0.824107991145303	-0.419219	-0.633243	-0.214323
Trial2	1	1	blindfold	clockwise	practice	Free	1	-0.5	-0.5	0.5610962	-0.58263	-1.45032	-1.32093	0.825078047845822	-0.498428	-0.645938	-0.249993
Trial2	1	1	blindfold	clockwise	practice	Free	1	-0.5	-0.5	0.5811005	-0.58434	-1.45033	-1.32186	0.826176142557619	-0.549053	-0.684025	-0.246075
Trial2	1	1	blindfold	clockwise	practice	Free	1	-0.5	-0.5	0.6010895	-0.58621	-1.45035	-1.32296	0.827463088658023	-0.605121	-0.713647	-0.214469
Trial2	1	1	blindfold	clockwise	practice	Free	1	-0.5	-0.5	0.6210938	-0.58858	-1.45035	-1.32543	0.83016923903563	-0.698664	-0.684025	-0.203836
Trial2	1	1	blindfold	clockwise	practice	Free	1	-0.5	-0.5	0.641098	-0.59459	-1.45035	-1.32677	0.832163453718705	-0.774068	-0.764429	-0.18846
Trial2	1	1	blindfold	clockwise	practice	Free	1	-0.5	-0.5	0.6611023	-0.59828	-1.45037	-1.32824	0.834050662725638	-0.792414	-0.81521	-0.203475
Trial2	1	1	blindfold	clockwise	practice	Free	1	-0.5	-0.5	0.6810913	-0.60258	-1.4504	-1.32972	0.836037063001025	-0.885317	-0.882919	-0.19525
Trial2	1	1	blindfold	clockwise	practice	Free	1	-0.5	-0.5	0.7010956	-0.60708	-1.45044	-1.33139	0.838257414781549	-0.799336	-0.937933	-0.23147
Trial2	1	1	blindfold	clockwise	practice	Free	1	-0.5	-0.5	0.7210999	-0.61232	-1.45047	-1.33491	0.842431214659276	-0.869416	-0.95486	-0.207933
Trial2	1	1	blindfold	clockwise	practice	Free	1	-0.5	-0.5	0.7410889	-0.62389	-1.45052	-1.33684	0.845960864806769	-0.924546	-1.07335	-0.197447
Trial2	1	1	blindfold	clockwise	practice	Free	1	-0.5	-0.5	0.7610931	-0.63059	-1.45054	-1.33879	0.848894879812456	-0.915564	-1.141059	-0.226757
Trial2	1	1	blindfold	clockwise	practice	Free	1	-0.5	-0.5	0.7810974	-0.63755	-1.45056	-1.34087	0.852045888566772	-0.879431	-1.16645	-0.161265
Trial2	1	1	blindfold	clockwise	practice	Free	1	-0.5	-0.5	0.8011017	-0.64496	-1.45058	-1.34483	0.857176179943842	-0.915812	-1.145291	-0.233561
Trial2	1	1	blindfold	clockwise	practice	Free	1	-0.5	-0.5	0.8210907	-0.66009	-1.45058	-1.34483	0.859864167737154	-0.929294	-1.132595	-0.281299
Trial2	1	1	blindfold	clockwise	practice	Free	1	-0.5	-0.5	0.841095	-0.6704	-1.45059	-1.34996	0.866872595869454	-0.956403	-1.191841	-0.20097
Trial2	1	1	blindfold	clockwise	practice	Free	1	-0.5	-0.5	0.8610992	-0.67959	-1.45058	-1.35244	0.871152419300227	-0.941373	-1.081814	-0.218074
Trial2	1	1	blindfold	clockwise	practice	Free	1	-0.5	-0.5	0.8811035	-0.68918	-1.45057	-1.35502	0.875698653480275	-0.9318	-1.200304	-0.247443
Trial2	1	1	blindfold	clockwise	practice	Free	1	-0.5	-0.5	0.9010925	-0.69915	-1.45059	-1.35769	0.880507129540489	-0.944698	-1.246854	-0.15566
Trial2	1	1	blindfold	clockwise	practice	Free	1	-0.5	-0.5	0.9210968	-0.70987	-1.45061	-1.36296	0.888113474359158	-0.942449	-1.179145	-0.128955
Trial2	1	1	blindfold	clockwise	practice	Free	1	-0.5	-0.5	0.9411011	-0.73192	-1.4506	-1.36575	0.896275556452538	-1.006464	-1.191841	-0.2514
Trial2	1	1	blindfold	clockwise	practice	Free	1	-0.5	-0.5	0.9610901	-0.74387	-1.45062	-1.36846	0.902050697565699	-1.012433	-1.289172	-0.096013
Trial2	1	1	blindfold	clockwise	practice	Free	1	-0.5	-0.5	0.9810944	-0.75588	-1.45064	-1.37127	0.908067114340987	-0.964969	-1.297636	-0.086488
Trial2	1	1	blindfold	clockwise	practice	Free	1	-0.5	-0.5	1.001099	-0.76823	-1.45065	-1.37405	0.914281452992394	-0.894016	-1.297636	-0.177422
Trial2	1	1	blindfold	clockwise	practice	Free	1	-0.5	-0.5	1.021103	-0.78081	-1.45065	-1.37958	0.923317533917175	-1.020982	-1.441517	-0.04738
Trial2	1	1	blindfold	clockwise	practice	Free	1	-0.5	-0.5	1.041092	-0.80769	-1.45071	-1.38223	0.934346295865658	-1.013654	-1.394967	-0.052975
Trial2	1	1	blindfold	clockwise	practice	Free	1	-0.5	-0.5	1.061096	-0.82119	-1.4507	-1.38485	0.941340843098921	-0.909085	-1.441517	-0.067118
Trial2	1	1	blindfold	clockwise	practice	Free	1	-0.5	-0.5	1.0811	-0.83498	-1.4507	-1.38745	0.948566852876305	-0.934907	-1.411894	-0.066719
Trial2	1	1	blindfold	clockwise	practice	Free	1	-0.5	-0.5	1.101089	-0.84908	-1.4507	-1.39017	0.956169155872357	-0.643431	-1.234159	-0.239545
Trial2	1	1	blindfold	clockwise	practice	Free	1	-0.5	-0.5	1.121094	-0.86385	-1.45071	-1.39541	0.966512285398046	-1.021224	-1.471139	-0.14231
Trial2	1	1	blindfold	clockwise	practice	Free	1	-0.5	-0.5	1.141098	-0.8934	-1.45073	-1.39809	0.980473981051449	-0.892144	-1.386503	-0.124243
Trial2	1	1	blindfold	clockwise	practice	Free	1	-0.5	-0.5	1.161102	-0.90857	-1.45071	-1.40072	0.989053060714004	-0.862469	-1.445749	-0.118724
Trial2	1	1	blindfold	clockwise	practice	Free	1	-0.5	-0.5	1.181091	-0.92443	-1.45071	-1.40338	0.998116363541894	-0.921539	-1.483835	-0.146615
Trial2	1	1	blindfold	clockwise	practice	Free	1	-0.5	-0.5	1.201096	-0.94001	-1.45073	-1.40612	1.00730451030663	-0.932803	-1.475371	-0.112111
Trial2	1	1	blindfold	clockwise	practice	Free	1	-0.5	-0.5	1.2211	-0.95621	-1.45074	-1.4115	1.01929374259234	-0.883262	-1.471139	-0.139186
Trial2	1	1	blindfold	clockwise	practice	Free	1	-0.5	-0.5	1.241089	-0.98797	-1.45075	-1.41436	1.03642114606184	-0.627975	-1.581166	-0.169895
Trial2	1	1	blindfold	clockwise	practice	Free	1	-0.5	-0.5	1.261093	-1.0044	-1.45078	-1.41719	1.04673625611519	-0.730668	-1.631948	-0.167276
Trial2	1	1	blindfold	clockwise	practice	Free	1	-0.5	-0.5	1.281097	-1.02039	-1.45079	-1.4202	1.0571536356153	-0.771753	-1.58963	-0.151467
Trial2	1	1	blindfold	clockwise	practice	Free	1	-0.5	-0.5	1.301102	-1.03737	-1.45079	-1.42294	1.06798162608511	-0.793697	-1.551544	-0.091155
Trial2	1	1	blindfold	clockwise	practice	Free	1	-0.5	-0.5	1.321091	-1.05293	-1.45077	-1.42869	1.08083144739784	-0.76878	-1.483835	-0.182875
Trial2	1	1	blindfold	clockwise	practice	Free	1	-0.5	-0.5	1.341095	-1.08517	-1.45076	-1.43185	1.10034927560654	-0.840465	-1.534616	-0.258935
Trial2	1	1	blindfold	clockwise	practice	Free	1	-0.5	-0.5	1.361099	-1.10183	-1.45077	-1.43478	1.11176131882305	-0.796852	-1.526153	-0.186556
Trial2	1	1	blindfold	clockwise	practice	Free	1	-0.5	-0.5	1.381104	-1.11807	-1.45076	-1.43782	1.12317275140168	-0.863636	-1.513457	-0.114797
Trial2	1	1	blindfold	clockwise	practice	Free	1	-0.5	-0.5	1.401093	-1.1344	-1.45075	-1.44099	1.13486805341044	-0.906331	-1.521921	-0.139995
Trial2	1	1	blindfold	clockwise	practice	Free	1	-0.5	-0.5	1.421097	-1.15131	-1.45076	-1.44727	1.14957609308165	-0.883161	-1.534616	-0.150871
Trial2	1	1	blindfold	clockwise	practice	Free	1	-0.5	-0.5	1.441101	-1.18443	-1.45078	-1.45053	1.17130346594767	-0.817745	-1.538848	-0.136096
Trial2	1	1	blindfold	clockwise	practice	Free	1	-0.5	-0.5	1.46109	-1.20162	-1.45078	-1.45383	1.18408710667028	-0.781608	-1.538848	-0.208584
Trial2	1	1	blindfold	clockwise	practice	Free	1	-0.5	-0.5	1.481094	-1.21889	-1.45077	-1.45699	1.19692639749638	-0.914185	-1.509226	-0.204868
Trial2	1	1	blindfold	clockwise	practice	Free	1	-0.5	-0.5	1.501099	-1.23525	-1.45077	-1.46042	1.20954502076242	-0.864521	-1.602325	-0.186949
Trial2	1	1	blindfold	clockwise	practice	Free	1	-0.5	-0.5	1.521103	-1.25271	-1.45078	-1.46722	1.22559665491783	-0.844791	-1.492298	-0.20585
Trial2	1	1	blindfold	clockwise	practice	Free	1	-0.5	-0.5	1.541092	-1.28685	-1.45074	-1.47081	1.24964196808181	-0.947874	-1.49653	-0.197093
Trial2	1	1	blindfold	clockwise	practice	Free	1	-0.5	-0.5	1.561096	-1.30458	-1.45074	-1.47433	1.2635932026196	-0.870091	-1.488067	-0.165747
Trial2	1	1	blindfold	clockwise	practice	Free	1	-0.5	-0.5	1.5811	-1.32189	-1.45074	-1.47799	1.27748497586357	-0.915821	-1.42459	-0.177105
Trial2	1	1	blindfold	clockwise	practice	Free	1	-0.5	-0.5	1.601089	-1.33931	-1.45072	-1.48155	1.29146487360541	-0.865113	-1.361113	-0.154162
Trial2	1	1	blindfold	clockwise	practice	Free	1	-0.5	-0.5	1.621094	-1.35736	-1.4507	-1.489	1.30888782599986	-0.95285	-1.399199	-0.136114
Trial2	1	1	blindfold	clockwise	practice	Free	1	-0.5	-0.5	1.641098	-1.39259	-1.45069	-1.49281	1.33506123269482	-0.593334	-1.373808	-0.25527
Trial2	1	1	blindfold	clockwise	practice	Free	1	-0.5	-0.5	1.661102	-1.4108	-1.45067	-1.49673	1.35019533922712	-0.512638	-1.352649	-0.32529
Trial2	1	1	blindfold	clockwise	practice	Free	1	-0.5	-0.5	1.681091	-1.42849	-1.45067	-1.50076	1.36514258324111	-0.440429	-1.441517	-0.303575
Trial2	1	1	blindfold	clockwise	practice	Free	1	-0.5	-0.5	1.701096	-1.44614	-1.4507	-1.50506	1.38033565777335	-0.359207	-1.433053	-0.391974
Trial2	1	1	blindfold	clockwise	practice	Free	1	-0.5	-0.5	1.7211	-1.46425	-1.4507	-1.51374	1.39908780098458	-0.581972	-1.42459	-0.288332
Trial2	1	1	blindfold	clockwise	practice	Free	1	-0.5	-0.5	1.741089	-1.49912	-1.45072	-1.51838	1.42665296632463	-0.625314	-1.475371	-0.284242
Trial2	1	1	blindfold	clockwise	practice	Free	1	-0.5	-0.5	1.761093	-1.51687	-1.45075	-1.52295	1.44237693019498	-0.5294	-1.54308	-0.233332
Trial2	1	1	blindfold	clockwise	practice	Free	1	-0.5	-0.5	1.781097	-1.53393	-1.45076	-1.52793	1.4579614207339	-0.597186	-1.475371	-0.265832
Trial2	1	1	blindfold	clockwise	practice	Free	1	-0.5	-0.5	1.801102	-1.55187	-1.45075	-1.53265	1.47404086865944	-0.590324	-1.555775	-0.395656
Trial2	1	1	blindfold	clockwise	practice	Free	1	-0.5	-0.5	1.821091	-1.56815	-1.45077	-1.54267	1.49268391440598	-0.608288	-1.602325	-0.291416
Trial2	1	1	blindfold	clockwise	practice	Free	1	-0.5	-0.5	1.841095	-1.6014	-1.4508	-1.54779	1.52017950467056	-0.64746	-1.58963	-0.284952
Trial2	1	1	blindfold	clockwise	practice	Free	1	-0.5	-0.5	1.861099	-1.61794	-1.45078	-1.5531	1.53584173532778	-0.728029	-1.623484	-0.253312
Trial2	1	1	blindfold	clockwise	practice	Free	1	-0.5	-0.5	1.881104	-1.63501	-1.45078	-1.55829	1.55184581817618	-0.655293	-1.555775	-0.260805
Trial2	1	1	blindfold	clockwise	practice	Free	1	-0.5	-0.5	1.901093	-1.65159	-1.45076	-1.56365	1.56764508290184	-0.918	-1.403431	-0.282314
Trial2	1	1	blindfold	clockwise	practice	Free	1	-0.5	-0.5	1.921097	-1.66883	-1.45073	-1.574	1.58733728542973	-0.869457	-1.394967	-0.195821
Trial2	1	1	blindfold	clockwise	practice	Free	1	-0.5	-0.5	1.941101	-1.70331	-1.45072	-1.57932	1.616442560029	-0.787404	-1.352649	-0.267287
Trial2	1	1	blindfold	clockwise	practice	Free	1	-0.5	-0.5	1.96109	-1.72	-1.45071	-1.58441	1.63228222826328	-0.682556	-1.475371	-0.146427
Trial2	1	1	blindfold	clockwise	practice	Free	1	-0.5	-0.5	1.981094	-1.73783	-1.45072	-1.58962	1.64908912634697	-0.661591	-1.488067	-0.184563
Trial2	1	1	blindfold	clockwise	practice	Free	1	-0.5	-0.5	2.001099	-1.75569	-1.45072	-1.59465	1.66583793054196	-0.745435	-1.483835	-0.168078
Trial2	1	1	blindfold	clockwise	practice	Free	1	-0.5	-0.5	2.021103	-1.77306	-1.45074	-1.60448	1.68539544469114	-0.705178	-1.509226	-0.12382
Trial2	1	1	blindfold	clockwise	practice	Free	1	-0.5	-0.5	2.041092	-1.80765	-1.45076	-1.60943	1.71487137902016	-0.599904	-1.483835	-0.115652
Trial2	1	1	blindfold	clockwise	practice	Free	1	-0.5	-0.5	2.061096	-1.82532	-1.45078	-1.61419	1.73144237539516	-0.704786	-1.63618	0.010976
Trial2	1	1	blindfold	clockwise	practice	Free	1	-0.5	-0.5	2.0811	-1.8429	-1.45081	-1.6185	1.74769069020533	-0.836006	-1.585398	-0.042435
Trial2	1	1	blindfold	clockwise	practice	Free	1	-0.5	-0.5	2.101089	-1.85942	-1.45082	-1.62295	1.76324677407083	-0.653017	-1.63618	-0.077237
Trial2	1	1	blindfold	clockwise	practice	Free	1	-0.5	-0.5	2.121094	-1.87695	-1.45083	-1.63119	1.78201636588401	-0.690276	-1.720816	0.003089
Trial2	1	1	blindfold	clockwise	practice	Free	1	-0.5	-0.5	2.141098	-1.91099	-1.45084	-1.63506	1.81087110153603	-0.811207	-1.678498	0.080051
Trial2	1	1	blindfold	clockwise	practice	Free	1	-0.5	-0.5	2.161102	-1.92908	-1.45083	-1.63846	1.82711820535148	-0.75236	-1.627716	0.11448
Trial2	1	1	blindfold	clockwise	practice	Free	1	-0.5	-0.5	2.181091	-1.94562	-1.45083	-1.64173	1.84210882164489	-0.709435	-1.682729	0.052989
Trial2	1	1	blindfold	clockwise	practice	Free	1	-0.5	-0.5	2.201096	-1.96263	-1.45084	-1.64489	1.85743368311561	-0.713929	-1.767365	0.070637
Trial2	1	1	blindfold	clockwise	practice	Free	1	-0.5	-0.5	2.2211	-1.97952	-1.45086	-1.65036	1.87411512524082	-0.572126	-1.80122	0.111956
Trial2	1	1	blindfold	clockwise	practice	Free	1	-0.5	-0.5	2.241089	-2.01321	-1.45088	-1.65292	1.90237462778573	-0.551867	-1.822379	0.056445
Trial2	1	1	blindfold	clockwise	practice	Free	1	-0.5	-0.5	2.261093	-2.02947	-1.45089	-1.65528	1.91675513412005	-0.440219	-1.826611	-0.033542
Trial2	1	1	blindfold	clockwise	practice	Free	1	-0.5	-0.5	2.281097	-2.04594	-1.45092	-1.65765	1.93134247398817	-0.490313	-1.877392	-0.023604
Trial2	1	1	blindfold	clockwise	practice	Free	1	-0.5	-0.5	2.301102	-2.06211	-1.45093	-1.65995	1.94568022327647	-0.490065	-1.835074	-0.11916
Trial2	1	1	blindfold	clockwise	practice	Free	1	-0.5	-0.5	2.321091	-2.07756	-1.45091	-1.66462	1.96087613869504	-0.624911	-1.826611	-0.129751
Trial2	1	1	blindfold	clockwise	practice	Free	1	-0.5	-0.5	2.341095	-2.10813	-1.45092	-1.66702	1.98696197739615	-0.605192	-1.860465	-0.102219
Trial2	1	1	blindfold	clockwise	practice	Free	1	-0.5	-0.5	2.361099	-2.12326	-1.45092	-1.66951	2.00068157204183	-0.661789	-1.763134	-0.177617
Trial2	1	1	blindfold	clockwise	practice	Free	1	-0.5	-0.5	2.381104	-2.13923	-1.4509	-1.67197	2.01509025580763	-0.698933	-1.813915	-0.245077
Trial2	1	1	blindfold	clockwise	practice	Free	1	-0.5	-0.5	2.401093	-2.15379	-1.45091	-1.67466	2.02850866243547	-0.780251	-1.902783	-0.206838
Trial2	1	1	blindfold	clockwise	practice	Free	1	-0.5	-0.5	2.421097	-2.16876	-1.45095	-1.6801	2.04386791829549	-0.696829	-1.890088	-0.216903
Trial2	1	1	blindfold	clockwise	practice	Free	1	-0.5	-0.5	2.441101	-2.1987	-1.45095	-1.68289	2.06997836036867	-0.355517	-1.978955	-0.189422
Trial2	1	1	blindfold	clockwise	practice	Free	1	-0.5	-0.5	2.46109	-2.21298	-1.45098	-1.6857	2.0833110514248	-0.215288	-2.160923	-0.063221
Trial2	1	1	blindfold	clockwise	practice	Free	1	-0.5	-0.5	2.481094	-2.22717	-1.45104	-1.68829	2.09646106973617	0.127346	-2.135532	-0.011575
Trial2	1	1	blindfold	clockwise	practice	Free	1	-0.5	-0.5	2.501099	-2.24019	-1.45106	-1.69079	2.10861146203312	0.230412	-2.000114	0.051664
Trial2	1	1	blindfold	clockwise	practice	Free	1	-0.5	-0.5	2.521103	-2.25266	-1.45104	-1.69466	2.12109167154911	0.320863	-2.076287	0.076699
Trial2	1	1	blindfold	clockwise	practice	Free	1	-0.5	-0.5	2.541092	-2.27391	-1.45107	-1.69565	2.1392372503507	0.549037	-2.097446	0.69686
Trial2	1	1	blindfold	clockwise	practice	Free	1	-0.5	-0.5	2.561096	-2.28335	-1.45106	-1.69566	2.1470771524903	0.733408	-2.08475	0.972808
Trial2	1	1	blindfold	clockwise	practice	Free	1	-0.5	-0.5	2.5811	-2.29046	-1.45106	-1.6948	2.15250881662225	0.982588	-2.258254	1.009961
Trial2	1	1	blindfold	clockwise	practice	Free	1	-0.5	-0.5	2.601089	-2.29674	-1.45111	-1.6931	2.15679446802129	0.977886	-2.380976	1.075757
Trial2	1	1	blindfold	clockwise	practice	Free	1	-0.5	-0.5	2.621094	-2.30126	-1.45118	-1.68687	2.1571272365431	1.128243	-2.309036	1.339637
Trial2	1	1	blindfold	clockwise	practice	Free	1	-0.5	-0.5	2.641098	-2.30599	-1.45096	-1.68232	2.15858289345498	1.107944	-1.712352	1.592747
Trial2	1	1	blindfold	clockwise	practice	Free	1	-0.5	-0.5	2.661102	-2.30651	-1.45088	-1.6764	2.15578178650044	1.289438	-1.84777	1.843025
Trial2	1	1	blindfold	clockwise	practice	Free	1	-0.5	-0.5	2.681091	-2.30582	-1.45092	-1.66934	2.15135815227912	1.442843	-1.868929	2.08853
Trial2	1	1	blindfold	clockwise	practice	Free	1	-0.5	-0.5	2.701096	-2.30393	-1.45093	-1.66061	2.14503591690586	1.482553	-1.682729	2.123387
Trial2	1	1	blindfold	clockwise	practice	Free	1	-0.5	-0.5	2.7211	-2.30084	-1.45088	-1.63968	2.13117212898003	1.576355	-1.75467	2.004351
Trial2	1	1	blindfold	clockwise	practice	Free	1	-0.5	-0.5	2.741089	-2.29094	-1.45095	-1.62698	2.11602228705528	1.399177	-1.923942	2.066865
Trial2	1	1	blindfold	clockwise	practice	Free	1	-0.5	-0.5	2.761093	-2.28452	-1.45093	-1.61344	2.10339250440245	1.414642	-1.703888	1.974208
Trial2	1	1	blindfold	clockwise	practice	Free	1	-0.5	-0.5	2.781097	-2.27691	-1.45085	-1.59874	2.08917168914938	1.210326	-1.581166	1.940205
Trial2	1	1	blindfold	clockwise	practice	Free	1	-0.5	-0.5	2.801102	-2.26869	-1.4508	-1.58298	2.07391187434202	1.140583	-1.712352	1.818257
Trial2	1	1	blindfold	clockwise	practice	Free	1	-0.5	-0.5	2.821091	-2.2598	-1.45083	-1.54826	2.04835174267585	0.999941	-1.657339	1.705891
Trial2	1	1	blindfold	clockwise	practice	Free	1	-0.5	-0.5	2.841095	-2.24036	-1.45076	-1.53002	2.02232396073593	0.679679	-1.564239	1.571821
Trial2	1	1	blindfold	clockwise	practice	Free	1	-0.5	-0.5	2.861099	-2.23037	-1.45076	-1.51051	2.0038240657939	0.61959	-1.691193	1.580873
Trial2	1	1	blindfold	clockwise	practice	Free	1	-0.5	-0.5	2.881104	-2.2199	-1.45081	-1.49098	1.98496791994454	0.557556	-1.585398	1.275362
Trial2	1	1	blindfold	clockwise	practice	Free	1	-0.5	-0.5	2.901093	-2.20959	-1.45081	-1.47026	1.9657320110984	0.458126	-1.475371	1.392732
Trial2	1	1	blindfold	clockwise	practice	Free	1	-0.5	-0.5	2.921097	-2.19918	-1.45077	-1.4289	1.93650910335732	0.360231	-1.534616	1.158925
Trial2	1	1	blindfold	clockwise	practice	Free	1	-0.5	-0.5	2.941101	-2.17799	-1.45081	-1.40705	1.90745642990272	0.5085	-1.670034	1.278707
Trial2	1	1	blindfold	clockwise	practice	Free	1	-0.5	-0.5	2.96109	-2.16716	-1.45081	-1.38477	1.88738983381027	0.553126	-1.538848	1.283383
Trial2	1	1	blindfold	clockwise	practice	Free	1	-0.5	-0.5	2.981094	-2.15616	-1.45078	-1.36215	1.8671285101426	0.535389	-1.555775	1.061084
Trial2	1	1	blindfold	clockwise	practice	Free	1	-0.5	-0.5	3.001099	-2.14541	-1.45076	-1.34009	1.84746462420774	0.485985	-1.674266	1.043085
Trial2	1	1	blindfold	clockwise	practice	Free	1	-0.5	-0.5	3.021103	-2.13436	-1.4508	-1.29634	1.81804550356605	0.407655	-1.58963	0.942539
Trial2	1	1	blindfold	clockwise	practice	Free	1	-0.5	-0.5	3.041092	-2.11337	-1.45072	-1.27305	1.78901340946611	0.321239	-1.394967	1.135054
Trial2	1	1	blindfold	clockwise	practice	Free	1	-0.5	-0.5	3.061096	-2.1028	-1.45068	-1.25037	1.76975214946343	0.284444	-1.390735	0.841761
Trial2	1	1	blindfold	clockwise	practice	Free	1	-0.5	-0.5	3.0811	-2.09197	-1.45071	-1.22763	1.75037533697723	0.256561	-1.521921	0.792564
Trial2	1	1	blindfold	clockwise	practice	Free	1	-0.5	-0.5	3.101089	-2.08155	-1.45074	-1.20407	1.73118898787317	0.255832	-1.517689	0.929283
Trial2	1	1	blindfold	clockwise	practice	Free	1	-0.5	-0.5	3.121094	-2.07094	-1.45071	-1.1582	1.70325565105684	0.12287	-1.242622	0.894665
Trial2	1	1	blindfold	clockwise	practice	Free	1	-0.5	-0.5	3.141098	-2.05081	-1.4507	-1.13551	1.67597281638069	0.133636	-1.733511	0.66051
Trial2	1	1	blindfold	clockwise	practice	Free	1	-0.5	-0.5	3.161102	-2.04103	-1.4508	-1.11223	1.65819140902144	0.234537	-1.615021	0.644875
Trial2	1	1	blindfold	clockwise	practice	Free	1	-0.5	-0.5	3.181091	-2.03146	-1.4508	-1.08957	1.64102489724078	-0.0046975	-1.44998	0.840726
Trial2	1	1	blindfold	clockwise	practice	Free	1	-0.5	-0.5	3.201096	-2.0219	-1.45075	-1.0663	1.62384574918445	-0.020984	-1.513457	0.598878
Trial2	1	1	blindfold	clockwise	practice	Free	1	-0.5	-0.5	3.2211	-2.01265	-1.45077	-1.02196	1.60017259203019	0.577501	-1.771597	0.182192
Trial2	1	1	blindfold	clockwise	practice	Free	1	-0.5	-0.5	3.241089	-1.99485	-1.45089	-1	1.57625398985687	0.290754	-1.665802	0.769746
Trial2	1	1	blindfold	clockwise	practice	Free	1	-0.5	-0.5	3.261093	-1.98597	-1.45086	-0.97765	1.56085118158317	0.168808	-1.615021	0.324891
Trial2	1	1	blindfold	clockwise	practice	Free	1	-0.5	-0.5	3.281097	-1.9769	-1.45086	-0.95629	1.54577945564955	0.275634	-1.860465	0.532126
Trial2	1	1	blindfold	clockwise	practice	Free	1	-0.5	-0.5	3.301102	-1.96813	-1.45092	-0.93463	1.53111362848591	0.362586	-1.856233	0.475456
Trial2	1	1	blindfold	clockwise	practice	Free	1	-0.5	-0.5	3.321091	-1.95913	-1.45093	-0.89257	1.51101678309881	0.310225	-1.813915	0.641127
Trial2	1	1	blindfold	clockwise	practice	Free	1	-0.5	-0.5	3.341095	-1.94204	-1.45091	-0.87225	1.48931168618694	0.035681	-2.101678	0.573312
Trial2	1	1	blindfold	clockwise	practice	Free	1	-0.5	-0.5	3.361099	-1.93386	-1.45098	-0.85211	1.47646068483313	0.074551	-1.970492	0.821677
Trial2	1	1	blindfold	clockwise	practice	Free	1	-0.5	-0.5	3.381104	-1.92571	-1.45097	-0.83205	1.46386682385443	0.088647	-1.796988	0.74735
Trial2	1	1	blindfold	clockwise	practice	Free	1	-0.5	-0.5	3.401093	-1.91802	-1.45094	-0.81196	1.45192968708951	0.174936	-2.038201	0.898925
Trial2	1	1	blindfold	clockwise	practice	Free	1	-0.5	-0.5	3.421097	-1.91056	-1.45097	-0.77134	1.4364208817334	-0.069255	-1.915478	0.655292
Trial2	1	1	blindfold	clockwise	practice	Free	1	-0.5	-0.5	3.441101	-1.89658	-1.45099	-0.75134	1.41901636861887	-0.075311	-2.063591	0.849844
Trial2	1	1	blindfold	clockwise	practice	Free	1	-0.5	-0.5	3.46109	-1.89029	-1.451	-0.7306	1.4092843479049	-0.120929	-2.143996	1.109321
Trial2	1	1	blindfold	clockwise	practice	Free	1	-0.5	-0.5	3.481094	-1.88419	-1.45103	-0.71028	1.40007126015164	-0.166826	-2.038201	1.201039
Trial2	1	1	blindfold	clockwise	practice	Free	1	-0.5	-0.5	3.501099	-1.87868	-1.45102	-0.68932	1.39161796744416	-0.129985	-2.055128	0.861166
Trial2	1	1	blindfold	clockwise	practice	Free	1	-0.5	-0.5	3.521103	-1.87352	-1.45102	-0.64851	1.38152540697956	-0.035926	-2.245559	0.913974
Trial2	1	1	blindfold	clockwise	practice	Free	1	-0.5	-0.5	3.541092	-1.8636	-1.45108	-0.62747	1.36954503677513	0.334612	-2.114373	0.93327
Trial2	1	1	blindfold	clockwise	practice	Free	1	-0.5	-0.5	3.561096	-1.8585	-1.45107	-0.60697	1.36270497315891	0.320436	-2.2244	1.117433
Trial2	1	1	blindfold	clockwise	practice	Free	1	-0.5	-0.5	3.5811	-1.85373	-1.45108	-0.58654	1.35649326659982	0.215345	-2.190545	0.877192
Trial2	1	1	blindfold	clockwise	practice	Free	1	-0.5	-0.5	3.601089	-1.84868	-1.4511	-0.56495	1.35024293156209	0.308815	-2.182082	0.808625
Trial2	1	1	blindfold	clockwise	practice	Free	1	-0.5	-0.5	3.621094	-1.84365	-1.45109	-0.52457	1.34387472726475	0.152134	-2.118605	1.032825
Trial2	1	1	blindfold	clockwise	practice	Free	1	-0.5	-0.5	3.641098	-1.83401	-1.45106	-0.50331	1.33401411150577	0.213592	-1.940869	1.015588
Trial2	1	1	blindfold	clockwise	practice	Free	1	-0.5	-0.5	3.661102	-1.82924	-1.451	-0.48268	1.32935291842052	0.187023	-2.127068	0.873608
Trial2	1	1	blindfold	clockwise	practice	Free	1	-0.5	-0.5	3.681091	-1.82432	-1.45103	-0.46204	1.32486388509769	0.187437	-2.186314	0.961804
Trial2	1	1	blindfold	clockwise	practice	Free	1	-0.5	-0.5	3.701096	-1.81956	-1.45107	-0.44135	1.32086268569691	0.167113	-2.05936	0.989141
Trial2	1	1	blindfold	clockwise	practice	Free	1	-0.5	-0.5	3.7211	-1.8148	-1.45105	-0.39918	1.31865983884506	0.221163	-2.118605	1.039879
Trial2	1	1	blindfold	clockwise	practice	Free	1	-0.5	-0.5	3.741089	-1.80521	-1.45109	-0.37857	1.31084643513073	0.219251	-2.232863	0.771287
Trial2	1	1	blindfold	clockwise	practice	Free	1	-0.5	-0.5	3.761093	-1.80056	-1.45112	-0.35744	1.30834997700493	0.139737	-2.245559	0.873823
Trial2	1	1	blindfold	clockwise	practice	Free	1	-0.5	-0.5	3.781097	-1.79598	-1.45113	-0.33693	1.30619903636056	0.197824	-2.300572	0.954176
Trial2	1	1	blindfold	clockwise	practice	Free	1	-0.5	-0.5	3.801102	-1.79133	-1.45115	-0.31575	1.30440836336836	0.113177	-2.283645	1.167223
Trial2	1	1	blindfold	clockwise	practice	Free	1	-0.5	-0.5	3.821091	-1.78682	-1.45114	-0.27502	1.306338984958	0.026013	-2.194777	0.826906
Trial2	1	1	blindfold	clockwise	practice	Free	1	-0.5	-0.5	3.841095	-1.77844	-1.45119	-0.25483	1.30173620892376	0.018846	-2.410599	0.877427
Trial2	1	1	blindfold	clockwise	practice	Free	1	-0.5	-0.5	3.861099	-1.77443	-1.4512	-0.23399	1.30189601995239	0.048505	-2.249791	1.027431
Trial2	1	1	blindfold	clockwise	practice	Free	1	-0.5	-0.5	3.881104	-1.77043	-1.45117	-0.21365	1.30230139727487	-0.036804	-2.393672	1.205722
Trial2	1	1	blindfold	clockwise	practice	Free	1	-0.5	-0.5	3.901093	-1.76674	-1.45118	-0.19273	1.30347420143585	-0.093506	-2.478308	0.946473
Trial2	1	1	blindfold	clockwise	practice	Free	1	-0.5	-0.5	3.921097	-1.76316	-1.45121	-0.15227	1.31014858360921	-0.161124	-2.347122	0.920194
Trial2	1	1	blindfold	clockwise	practice	Free	1	-0.5	-0.5	3.941101	-1.75687	-1.45121	-0.13209	1.3096106452422	0.017126	-2.516394	1.001647
Trial2	1	1	blindfold	clockwise	practice	Free	1	-0.5	-0.5	3.96109	-1.75395	-1.45124	-0.1114	1.31278351659288	0.0025193	-2.524858	1.010344
Trial2	1	1	blindfold	clockwise	practice	Free	1	-0.5	-0.5	3.981094	-1.75113	-1.45124	-0.090976	1.31629296511486	0.083032	-2.651812	0.736456
Trial2	1	1	blindfold	clockwise	practice	Free	1	-0.5	-0.5	4.001099	-1.7484	-1.45131	-0.07163399	1.31984844848788	0.062136	-2.842243	0.509152
Trial2	1	1	blindfold	clockwise	practice	Free	1	-0.5	-0.5	4.021103	-1.74574	-1.45139	-0.035094	1.32966382055098	0.727133	-2.681434	0.110833
Trial2	1	1	blindfold	clockwise	practice	Free	1	-0.5	-0.5	4.041092	-1.73972	-1.45144	-0.017344	1.33036177803998	0.31542	-2.973428	0.317126
Trial2	1	1	blindfold	clockwise	practice	Free	1	-0.5	-0.5	4.061096	-1.73645	-1.45148	-0.00096171	1.33335966849959	0.357987	-2.897256	0.159341
Trial2	1	1	blindfold	clockwise	practice	Free	1	-0.5	-0.5	4.0811	-1.73306	-1.45148	0.014431	1.33606744732689	0.491095	-2.939574	-0.020162
Trial2	1	1	blindfold	clockwise	practice	Free	1	-0.5	-0.5	4.101089	-1.72932	-1.4515	0.029282	1.33841967222959	0.607887	-3.083455	-0.039268
Trial2	1	1	blindfold	clockwise	practice	Free	1	-0.5	-0.5	4.121094	-1.72526	-1.45154	0.055674	1.34537567496465	0.721885	-3.125773	0.0011473
Trial2	1	1	blindfold	clockwise	practice	Free	1	-0.5	-0.5	4.141098	-1.71604	-1.45155	0.067186	1.34180959341351	1.036276	-3.053833	-0.252282
Trial2	1	1	blindfold	clockwise	practice	Free	1	-0.5	-0.5	4.161102	-1.71039	-1.45155	0.077705	1.34118863495571	1.105764	-3.252727	-0.148507
Trial2	1	1	blindfold	clockwise	practice	Free	1	-0.5	-0.5	4.181091	-1.70432	-1.45158	0.087247	1.33986775071663	1.239547	-3.083455	-0.26542
Trial2	1	1	blindfold	clockwise	practice	Free	1	-0.5	-0.5	4.201096	-1.69765	-1.45157	0.09621	1.33784594930202	1.251839	-3.11731	-0.144913
Trial2	1	1	blindfold	clockwise	practice	Free	1	-0.5	-0.5	4.2211	-1.69034	-1.45155	0.11143	1.33819133790103	1.426318	-3.083455	-0.088089
Trial2	1	1	blindfold	clockwise	practice	Free	1	-0.5	-0.5	4.241089	-1.67337	-1.45157	0.11816	1.32624241538369	1.548166	-3.180787	0.065174
Trial2	1	1	blindfold	clockwise	practice	Free	1	-0.5	-0.5	4.261093	-1.66401	-1.45158	0.1246	1.32100134462093	1.479851	-3.240032	0.121394
Trial2	1	1	blindfold	clockwise	practice	Free	1	-0.5	-0.5	4.281097	-1.65408	-1.45161	0.13035	1.31500640934476	1.728835	-3.201946	-0.06949
Trial2	1	1	blindfold	clockwise	practice	Free	1	-0.5	-0.5	4.301102	-1.6432	-1.45163	0.13574	1.30807939128841	1.51139	-3.214641	0.129855
Trial2	1	1	blindfold	clockwise	practice	Free	1	-0.5	-0.5	4.321091	-1.63208	-1.45163	0.14546	1.30315910668614	1.509465	-3.295045	-0.016563
Trial2	1	1	blindfold	clockwise	practice	Free	1	-0.5	-0.5	4.341095	-1.60793	-1.45166	0.14973	1.2843901650427	1.349158	-3.240032	0.076327
Trial2	1	1	blindfold	clockwise	practice	Free	1	-0.5	-0.5	4.361099	-1.59529	-1.45164	0.15393	1.27565062647995	1.492912	-3.383913	0.140611
Trial2	1	1	blindfold	clockwise	practice	Free	1	-0.5	-0.5	4.381104	-1.58186	-1.45165	0.15788	1.26618612630766	1.416153	-3.273886	0.348286
Trial2	1	1	blindfold	clockwise	practice	Free	1	-0.5	-0.5	4.401093	-1.56843	-1.45163	0.16192	1.2568535742818	1.411615	-3.180787	0.412101
Trial2	1	1	blindfold	clockwise	practice	Free	1	-0.5	-0.5	4.421097	-1.55421	-1.45162	0.17005	1.24913004166046	1.303127	-3.333131	0.360678
Trial2	1	1	blindfold	clockwise	practice	Free	1	-0.5	-0.5	4.441101	-1.52542	-1.45164	0.17423	1.22722132491139	1.187231	-3.18925	0.685568
Trial2	1	1	blindfold	clockwise	practice	Free	1	-0.5	-0.5	4.46109	-1.51132	-1.45162	0.17887	1.2180445799919	1.318946	-3.244264	0.5837
Trial2	1	1	blindfold	clockwise	practice	Free	1	-0.5	-0.5	4.481094	-1.49609	-1.45162	0.18347	1.20802583367087	1.328702	-3.290813	0.43565
Trial2	1	1	blindfold	clockwise	practice	Free	1	-0.5	-0.5	4.501099	-1.48105	-1.45162	0.18815	1.19833615393305	1.546962	-3.214641	0.269703
Trial2	1	1	blindfold	clockwise	practice	Free	1	-0.5	-0.5	4.521103	-1.46571	-1.4516	0.19826	1.19170579390719	1.178911	-3.201946	0.670646
Trial2	1	1	blindfold	clockwise	practice	Free	1	-0.5	-0.5	4.541092	-1.4341	-1.45159	0.20336	1.16929805658809	1.492366	-3.180787	0.119332
Trial2	1	1	blindfold	clockwise	practice	Free	1	-0.5	-0.5	4.561096	-1.41769	-1.45159	0.20833	1.15926114558142	1.128425	-3.087687	0.454986
Trial2	1	1	blindfold	clockwise	practice	Free	1	-0.5	-0.5	4.5811	-1.40213	-1.45158	0.21332	1.15007128249045	1.21901	-3.244264	0.310997
Trial2	1	1	blindfold	clockwise	practice	Free	1	-0.5	-0.5	4.601089	-1.38548	-1.4516	0.21842	1.14026409534946	1.330589	-3.083455	0.27718
Trial2	1	1	blindfold	clockwise	practice	Free	1	-0.5	-0.5	4.621094	-1.36864	-1.45158	0.2279	1.13330224149077	1.232304	-3.193482	0.142655
Trial2	1	1	blindfold	clockwise	practice	Free	1	-0.5	-0.5	4.641098	-1.33536	-1.45162	0.23246	1.11100128462452	1.211998	-3.045369	0.253322
Trial2	1	1	blindfold	clockwise	practice	Free	1	-0.5	-0.5	4.661102	-1.31846	-1.45157	0.23698	1.10137018334328	1.435223	-3.180787	0.114553
Trial2	1	1	blindfold	clockwise	practice	Free	1	-0.5	-0.5	4.681091	-1.30083	-1.45158	0.24122	1.09120831791728	1.179762	-3.223105	0.218866
Trial2	1	1	blindfold	clockwise	practice	Free	1	-0.5	-0.5	4.701096	-1.28357	-1.45159	0.24528	1.08139914606629	1.399766	-3.113078	0.043229
Trial2	1	1	blindfold	clockwise	practice	Free	1	-0.5	-0.5	4.7211	-1.26612	-1.45157	0.2534	1.07450050971533	1.165189	-3.197714	0.178151
Trial2	1	1	blindfold	clockwise	practice	Free	1	-0.5	-0.5	4.741089	-1.23051	-1.4516	0.25727	1.05218948881391	1.174444	-3.087687	0.137001
Trial2	1	1	blindfold	clockwise	practice	Free	1	-0.5	-0.5	4.761093	-1.21293	-1.45158	0.26114	1.04288216801517	1.07754	-3.062296	0.112705
Trial2	1	1	blindfold	clockwise	practice	Free	1	-0.5	-0.5	4.781097	-1.1949	-1.45156	0.26475	1.03330955099149	1.114985	-3.062296	0.155951
Trial2	1	1	blindfold	clockwise	practice	Free	1	-0.5	-0.5	4.801102	-1.17749	-1.45156	0.26823	1.02429000483089	0.910843	-3.036905	0.109159
Trial2	1	1	blindfold	clockwise	practice	Free	1	-0.5	-0.5	4.821091	-1.16019	-1.45155	0.27524	1.0182572768294	0.936235	-3.130005	0.153992
Trial2	1	1	blindfold	clockwise	practice	Free	1	-0.5	-0.5	4.841095	-1.12563	-1.45154	0.27884	0.999001840490655	0.7928	-2.998819	0.268532
Trial2	1	1	blindfold	clockwise	practice	Free	1	-0.5	-0.5	4.861099	-1.10849	-1.45151	0.28244	0.991197473943348	0.668077	-2.981892	0.410594
Trial2	1	1	blindfold	clockwise	practice	Free	1	-0.5	-0.5	4.881104	-1.09215	-1.45148	0.28595	0.984052336448185	0.802384	-3.007283	0.171392
Trial2	1	1	blindfold	clockwise	practice	Free	1	-0.5	-0.5	4.901093	-1.07596	-1.45147	0.28948	0.977245434546918	0.66626	-2.948038	0.300927
Trial2	1	1	blindfold	clockwise	practice	Free	1	-0.5	-0.5	4.921097	-1.05995	-1.45147	0.29696	0.974006792306274	0.8192	-2.956501	0.413099
Trial2	1	1	blindfold	clockwise	practice	Free	1	-0.5	-0.5	4.941101	-1.02808	-1.45142	0.30072	0.959177251914953	0.707305	-2.956501	0.307717
Trial2	1	1	blindfold	clockwise	practice	Free	1	-0.5	-0.5	4.96109	-1.01275	-1.45145	0.30452	0.954025638326731	0.628885	-3.045369	0.258481
Trial2	1	1	blindfold	clockwise	practice	Free	1	-0.5	-0.5	4.981094	-0.9973199	-1.4515	0.30802	0.948801050234039	0.740812	-3.113078	0.01724
Trial2	1	1	blindfold	clockwise	practice	Free	1	-0.5	-0.5	5.001099	-0.98254	-1.45155	0.31164	0.94424803049276	0.766951	-3.214641	0.323513
Trial2	1	1	blindfold	clockwise	practice	Free	1	-0.5	-0.5	5.021103	-0.9680099	-1.45159	0.31888	0.943184924519386	0.811607	-3.193482	0.480315
Trial2	1	1	blindfold	clockwise	practice	Free	1	-0.5	-0.5	5.041092	-0.93932	-1.45161	0.32243	0.932412551804307	0.753868	-3.311972	0.206133
Trial2	1	1	blindfold	clockwise	practice	Free	1	-0.5	-0.5	5.061096	-0.92561	-1.45165	0.32603	0.929230550020801	0.575091	-3.341595	0.249171
Trial2	1	1	blindfold	clockwise	practice	Free	1	-0.5	-0.5	5.0811	-0.91182	-1.45167	0.32948	0.926084642785563	1.022637	-3.345827	0.239248
Trial2	1	1	blindfold	clockwise	practice	Free	1	-0.5	-0.5	5.101089	-0.89861	-1.45167	0.33309	0.923541492872318	0.958392	-3.362754	0.35406
Trial2	1	1	blindfold	clockwise	practice	Free	1	-0.5	-0.5	5.121094	-0.88519	-1.45166	0.34027	0.92435111720488	0.929336	-3.273886	0.450369
Trial2	1	1	blindfold	clockwise	practice	Free	1	-0.5	-0.5	5.141098	-0.85966	-1.45163	0.34396	0.917400541647117	0.691794	-3.265423	0.480935
Trial2	1	1	blindfold	clockwise	practice	Free	1	-0.5	-0.5	5.161102	-0.84726	-1.45162	0.34794	0.916292391375344	0.690377	-3.201946	0.508025
Trial2	1	1	blindfold	clockwise	practice	Free	1	-0.5	-0.5	5.181091	-0.83485	-1.45159	0.3519	0.915345924026707	0.617347	-3.058064	0.426355
Trial2	1	1	blindfold	clockwise	practice	Free	1	-0.5	-0.5	5.201096	-0.82309	-1.45155	0.35587	0.914822731669355	0.810268	-3.125773	0.347682
Trial2	1	1	blindfold	clockwise	practice	Free	1	-0.5	-0.5	5.2211	-0.8115	-1.45154	0.36401	0.918447357672824	0.835355	-3.049601	0.289912
Trial2	1	1	blindfold	clockwise	practice	Free	1	-0.5	-0.5	5.241089	-0.78834	-1.45156	0.36825	0.914875960864496	0.920498	-3.07076	0.1444
Trial2	1	1	blindfold	clockwise	practice	Free	1	-0.5	-0.5	5.261093	-0.77683	-1.45155	0.37238	0.915249558776383	0.691687	-3.159628	0.412162
Trial2	1	1	blindfold	clockwise	practice	Free	1	-0.5	-0.5	5.281097	-0.76581	-1.45155	0.37642	0.915842215660019	0.913896	-3.11731	0.229595
Trial2	1	1	blindfold	clockwise	practice	Free	1	-0.5	-0.5	5.301102	-0.7549601	-1.45158	0.38056	0.916728184714641	0.754832	-3.206177	0.354631
Trial2	1	1	blindfold	clockwise	practice	Free	1	-0.5	-0.5	5.321091	-0.74394	-1.4516	0.38799	0.920887049447575	0.766255	-3.3289	0.448212
Trial2	1	1	blindfold	clockwise	practice	Free	1	-0.5	-0.5	5.341095	-0.72479	-1.45165	0.39263	0.920499236090402	0.702022	-3.35429	0.326197
Trial2	1	1	blindfold	clockwise	practice	Free	1	-0.5	-0.5	5.361099	-0.71334	-1.45165	0.39655	0.921583339116989	0.636908	-3.286582	0.39984
Trial2	1	1	blindfold	clockwise	practice	Free	1	-0.5	-0.5	5.381104	-0.70345	-1.45166	0.40055	0.9232454736685	0.607819	-3.307741	0.506318
Trial2	1	1	blindfold	clockwise	practice	Free	1	-0.5	-0.5	5.401093	-0.6942	-1.45168	0.40475	0.925357335644021	0.500879	-3.392377	0.545828
Trial2	1	1	blindfold	clockwise	practice	Free	1	-0.5	-0.5	5.421097	-0.6850899	-1.4517	0.413	0.931572469212885	0.495889	-3.426231	0.512981
Trial2	1	1	blindfold	clockwise	practice	Free	1	-0.5	-0.5	5.441101	-0.66857	-1.45169	0.41713	0.932493047592839	0.583024	-3.396608	0.363048
Trial2	1	1	blindfold	clockwise	practice	Free	1	-0.5	-0.5	5.46109	-0.66081	-1.4517	0.42097	0.934904049550556	0.562298	-3.366986	0.31839
Trial2	1	1	blindfold	clockwise	practice	Free	1	-0.5	-0.5	5.481094	-0.65311	-1.4517	0.42436	0.936954696393052	0.641831	-3.477013	-0.038806
Trial2	1	1	blindfold	clockwise	practice	Free	1	-0.5	-0.5	5.501099	-0.64589	-1.45174	0.42709	0.938498662446062	0.765934	-3.637821	-0.367479
Trial2	1	1	blindfold	clockwise	practice	Free	1	-0.5	-0.5	5.521103	-0.6389	-1.4518	0.42928	0.939603378259479	0.820116	-3.730921	-0.75593
Trial2	1	1	blindfold	clockwise	practice	Free	1	-0.5	-0.5	5.541092	-0.62542	-1.45195	0.42868	0.937110835149888	0.706399	-4.086392	-1.179747
Trial2	1	1	blindfold	clockwise	practice	Free	1	-0.5	-0.5	5.561096	-0.61906	-1.45204	0.42681	0.934426082376002	0.854453	-4.264127	-1.701779
Trial2	1	1	blindfold	clockwise	practice	Free	1	-0.5	-0.5	5.5811	-0.61334	-1.45212	0.42335	0.930280169833796	1.107618	-4.454558	-2.166788
Trial2	1	1	blindfold	clockwise	practice	Free	1	-0.5	-0.5	5.601089	-0.60732	-1.45221	0.41868	0.92492732122706	1.100184	-4.437631	-1.981416
Trial2	1	1	blindfold	clockwise	practice	Free	1	-0.5	-0.5	5.621094	-0.60147	-1.45221	0.40692	0.912578804640845	0.948701	-4.179491	-1.746647
Trial2	1	1	blindfold	clockwise	practice	Free	1	-0.5	-0.5	5.641098	-0.58953	-1.45206	0.3994	0.903845103857534	0.704521	-4.116014	-2.003574
Trial2	1	1	blindfold	clockwise	practice	Free	1	-0.5	-0.5	5.661102	-0.5837	-1.45205	0.39121	0.89513179817397	0.664917	-4.086392	-1.955873
Trial2	1	1	blindfold	clockwise	practice	Free	1	-0.5	-0.5	5.681091	-0.57776	-1.45204	0.38224	0.885660221336931	0.61168	-4.03561	-1.957913
Trial2	1	1	blindfold	clockwise	practice	Free	1	-0.5	-0.5	5.701096	-0.57198	-1.45204	0.37248	0.875444161271312	0.550264	-4.014451	-1.533969
Trial2	1	1	blindfold	clockwise	practice	Free	1	-0.5	-0.5	5.7211	-0.56599	-1.45201	0.35213	0.854681347681673	0.627988	-4.103319	-1.498301
Trial2	1	1	blindfold	clockwise	practice	Free	1	-0.5	-0.5	5.741089	-0.55413	-1.45205	0.34083	0.842570587490994	0.716454	-4.061001	-1.675002
Trial2	1	1	blindfold	clockwise	practice	Free	1	-0.5	-0.5	5.761093	-0.54808	-1.45203	0.32912	0.830512898446007	0.622734	-4.052537	-1.565548
Trial2	1	1	blindfold	clockwise	practice	Free	1	-0.5	-0.5	5.781097	-0.54187	-1.45201	0.31778	0.818851179598585	0.58374	-3.828252	-1.502979
Trial2	1	1	blindfold	clockwise	practice	Free	1	-0.5	-0.5	5.801102	-0.53586	-1.45195	0.30559	0.806387744112127	0.539271	-3.756311	-1.633968
Trial2	1	1	blindfold	clockwise	practice	Free	1	-0.5	-0.5	5.821091	-0.52986	-1.45191	0.27878	0.779352220441901	0.551491	-4.048306	-1.84669
Trial2	1	1	blindfold	clockwise	practice	Free	1	-0.5	-0.5	5.841095	-0.51742	-1.45196	0.26435	0.764548477316681	0.608431	-3.921352	-1.594963
Trial2	1	1	blindfold	clockwise	practice	Free	1	-0.5	-0.5	5.861099	-0.51097	-1.45195	0.24994	0.750020237266144	0.587236	-3.857875	-1.617598
Trial2	1	1	blindfold	clockwise	practice	Free	1	-0.5	-0.5	5.881104	-0.50485	-1.45192	0.23521	0.735225998622203	0.633463	-3.764775	-1.450746
Trial2	1	1	blindfold	clockwise	practice	Free	1	-0.5	-0.5	5.901093	-0.49827	-1.45188	0.22024	0.720242074676919	0.497338	-3.675907	-1.425383
Trial2	1	1	blindfold	clockwise	practice	Free	1	-0.5	-0.5	5.921097	-0.49187	-1.45187	0.18883	0.688877964041882	0.483182	-3.70553	-1.211045
Trial2	1	1	blindfold	clockwise	practice	Free	1	-0.5	-0.5	5.941101	-0.47873	-1.45178	0.17293	0.673266069101417	0.489559	-3.650516	-1.694007
Trial2	1	1	blindfold	clockwise	practice	Free	1	-0.5	-0.5	5.96109	-0.47251	-1.45182	0.15666	0.657235165148593	0.604683	-3.688603	-1.606636
Trial2	1	1	blindfold	clockwise	practice	Free	1	-0.5	-0.5	5.981094	-0.4658	-1.45182	0.13962	0.640533661840187	0.535956	-3.49394	-1.483743
Trial2	1	1	blindfold	clockwise	practice	Free	1	-0.5	-0.5	6.001099	-0.45903	-1.4518	0.12146	0.622809015716536	0.456975	-3.667444	-1.268748
Trial2	1	1	blindfold	clockwise	practice	Free	1	-0.5	-0.5	6.021103	-0.4518	-1.4518	0.1053	0.607216044126227	0.454491	-3.616662	-1.212601
Trial2	1	1	blindfold	clockwise	practice	Free	1	-0.5	-0.5	6.041092	-0.44533	-1.45179	0.072677	0.57528059018482	0.757948	-3.481244	-1.374498
Trial2	1	1	blindfold	clockwise	practice	Free	1	-0.5	-0.5	6.061096	-0.43237	-1.45177	0.055004	0.559109342347989	0.535344	-3.570112	-1.495767
Trial2	1	1	blindfold	clockwise	practice	Free	1	-0.5	-0.5	6.0811	-0.42544	-1.45178	0.03772	0.542864617011474	0.519674	-3.35429	-1.277948
Trial2	1	1	blindfold	clockwise	practice	Free	1	-0.5	-0.5	6.101089	-0.41865	-1.45174	0.019993	0.526317914297211	0.474323	-3.574344	-1.036483
Trial2	1	1	blindfold	clockwise	practice	Free	1	-0.5	-0.5	6.121094	-0.41166	-1.45176	-0.013883	0.494078627652235	0.42675	-3.548953	-0.970208
Trial2	1	1	blindfold	clockwise	practice	Free	1	-0.5	-0.5	6.141098	-0.39828	-1.45172	-0.031356	0.479556210221245	0.322606	-3.451622	-1.274657
Trial2	1	1	blindfold	clockwise	practice	Free	1	-0.5	-0.5	6.161102	-0.39179	-1.45173	-0.048483	0.464302708959415	0.35642	-3.61243	-1.365363
Trial2	1	1	blindfold	clockwise	practice	Free	1	-0.5	-0.5	6.181091	-0.38519	-1.45177	-0.065728	0.449192063029466	0.389231	-3.35429	-1.341413
Trial2	1	1	blindfold	clockwise	practice	Free	1	-0.5	-0.5	6.201096	-0.3788	-1.45171	-0.083015	0.434241784210138	0.396593	-3.532026	-1.108102
Trial2	1	1	blindfold	clockwise	practice	Free	1	-0.5	-0.5	6.2211	-0.37241	-1.45174	-0.1181	0.402649744096982	0.432767	-3.616662	-1.23265
Trial2	1	1	blindfold	clockwise	practice	Free	1	-0.5	-0.5	6.241089	-0.3595	-1.45173	-0.13551	0.390631803641687	0.230879	-3.421999	-1.325769
Trial2	1	1	blindfold	clockwise	practice	Free	1	-0.5	-0.5	6.261093	-0.35334	-1.45173	-0.15373	0.376047967400679	0.300917	-3.642053	-1.554445
Trial2	1	1	blindfold	clockwise	practice	Free	1	-0.5	-0.5	6.281097	-0.34709	-1.45179	-0.17221	0.361701182221499	0.411745	-3.35429	-1.475432
Trial2	1	1	blindfold	clockwise	practice	Free	1	-0.5	-0.5	6.301102	-0.34105	-1.45173	-0.19025	0.348152507946286	0.360828	-3.333131	-1.196133
Trial2	1	1	blindfold	clockwise	practice	Free	1	-0.5	-0.5	6.321091	-0.33503	-1.4517	-0.22685	0.319101904145874	0.576055	-3.426231	-1.156235
Trial2	1	1	blindfold	clockwise	practice	Free	1	-0.5	-0.5	6.341095	-0.32267	-1.45167	-0.24458	0.310942599952122	0.382271	-3.409304	-1.51359
Trial2	1	1	blindfold	clockwise	practice	Free	1	-0.5	-0.5	6.361099	-0.31696	-1.45173	-0.26368	0.298916043790889	0.3588	-3.900193	-1.503473
Trial2	1	1	blindfold	clockwise	practice	Free	1	-0.5	-0.5	6.381104	-0.31114	-1.45183	-0.28244	0.288097986734673	0.425196	-3.468549	-1.476568
Trial2	1	1	blindfold	clockwise	practice	Free	1	-0.5	-0.5	6.401093	-0.30513	-1.45177	-0.3019	0.277881135096596	0.445236	-3.481244	-1.265146
Trial2	1	1	blindfold	clockwise	practice	Free	1	-0.5	-0.5	6.421097	-0.29925	-1.45177	-0.34044	0.256437032824183	0.420979	-3.684371	-1.085543
Trial2	1	1	blindfold	clockwise	practice	Free	1	-0.5	-0.5	6.441101	-0.28696	-1.45169	-0.35986	0.255000505698299	0.279308	-3.730921	-1.561127
Trial2	1	1	blindfold	clockwise	practice	Free	1	-0.5	-0.5	6.46109	-0.28122	-1.45178	-0.37939	0.249822841095741	0.179505	-3.637821	-1.357373
Trial2	1	1	blindfold	clockwise	practice	Free	1	-0.5	-0.5	6.481094	-0.27528	-1.45177	-0.39905	0.246353368127501	0.134867	-3.218873	-1.257089
Trial2	1	1	blindfold	clockwise	practice	Free	1	-0.5	-0.5	6.501099	-0.26965	-1.45167	-0.41915	0.244126716925683	0.162353	-3.506635	-0.91147
Trial2	1	1	blindfold	clockwise	practice	Free	1	-0.5	-0.5	6.521103	-0.26414	-1.45171	-0.45797	0.239575570317486	-0.030132	-3.193482	-0.781032
Trial2	1	1	blindfold	clockwise	practice	Free	1	-0.5	-0.5	6.541092	-0.25355	-1.45159	-0.47823	0.247409657959049	-0.036888	-3.443158	-1.309817
Trial2	1	1	blindfold	clockwise	practice	Free	1	-0.5	-0.5	6.561096	-0.24864	-1.45165	-0.49795	0.251368358422725	0.061827	-3.168091	-1.190705
Trial2	1	1	blindfold	clockwise	practice	Free	1	-0.5	-0.5	6.5811	-0.24382	-1.4516	-0.51753	0.256779060871533	-0.045678	-3.07076	-0.915651
Trial2	1	1	blindfold	clockwise	practice	Free	1	-0.5	-0.5	6.601089	-0.23938	-1.45154	-0.53694	0.263224895032931	0.031166	-3.151164	-0.799857
Trial2	1	1	blindfold	clockwise	practice	Free	1	-0.5	-0.5	6.621094	-0.23519	-1.45152	-0.5777	0.275973960469939	0.020713	-2.973428	-1.47272
Trial2	1	1	blindfold	clockwise	practice	Free	1	-0.5	-0.5	6.641098	-0.22697	-1.45164	-0.59772	0.289990660968168	0.05069	-3.159628	-1.376698
Trial2	1	1	blindfold	clockwise	practice	Free	1	-0.5	-0.5	6.661102	-0.22317	-1.45162	-0.61767	0.300800730021601	0.135931	-3.019978	-1.023343
Trial2	1	1	blindfold	clockwise	practice	Free	1	-0.5	-0.5	6.681091	-0.21949	-1.45156	-0.63744	0.312370960734168	-0.016619	-3.041137	-0.889386
Trial2	1	1	blindfold	clockwise	practice	Free	1	-0.5	-0.5	6.701096	-0.21594	-1.45153	-0.65799	0.325039871059457	0.129263	-2.964965	-1.40397
Trial2	1	1	blindfold	clockwise	practice	Free	1	-0.5	-0.5	6.7211	-0.21244	-1.45152	-0.69822	0.349259101228806	0.177771	-3.299277	-1.231794
Trial2	1	1	blindfold	clockwise	practice	Free	1	-0.5	-0.5	6.741089	-0.20551	-1.45156	-0.71818	0.366506314357348	0.039665	-3.041137	-0.94372
Trial2	1	1	blindfold	clockwise	practice	Free	1	-0.5	-0.5	6.761093	-0.20226	-1.45153	-0.73844	0.381448236660745	0.155028	-3.087687	-0.781973
Trial2	1	1	blindfold	clockwise	practice	Free	1	-0.5	-0.5	6.781097	-0.19902	-1.45151	-0.75815	0.396522854781284	0.244179	-2.897256	-1.224755
Trial2	1	1	blindfold	clockwise	practice	Free	1	-0.5	-0.5	6.801102	-0.19589	-1.45151	-0.77855	0.412399055264707	0.215395	-3.341595	-1.21532
Trial2	1	1	blindfold	clockwise	practice	Free	1	-0.5	-0.5	6.821091	-0.19271	-1.45162	-0.81846	0.442542551049649	0.319782	-3.324668	-1.290048
Trial2	1	1	blindfold	clockwise	practice	Free	1	-0.5	-0.5	6.841095	-0.18596	-1.45161	-0.83707	0.460692198598804	0.159138	-3.176555	-0.696919
Trial2	1	1	blindfold	clockwise	practice	Free	1	-0.5	-0.5	6.861099	-0.18274	-1.45157	-0.85668	0.477362033522031	0.201486	-3.007283	-1.032357
Trial2	1	1	blindfold	clockwise	practice	Free	1	-0.5	-0.5	6.881104	-0.17931	-1.45153	-0.87562	0.493895201439695	0.332803	-3.079223	-1.048292
Trial2	1	1	blindfold	clockwise	practice	Free	1	-0.5	-0.5	6.901093	-0.17596	-1.45154	-0.89439	0.510436460917005	0.14393	-2.918415	-1.00526
Trial2	1	1	blindfold	clockwise	practice	Free	1	-0.5	-0.5	6.921097	-0.17263	-1.4515	-0.93122	0.541407234091474	0.220393	-2.880329	-0.668396
Trial2	1	1	blindfold	clockwise	practice	Free	1	-0.5	-0.5	6.941101	-0.16602	-1.45143	-0.94874	0.559383793974578	0.052997	-2.711057	-0.613322
Trial2	1	1	blindfold	clockwise	practice	Free	1	-0.5	-0.5	6.96109	-0.16286	-1.45138	-0.96664	0.575687641834652	0.160998	-2.782997	-0.899366
Trial2	1	1	blindfold	clockwise	practice	Free	1	-0.5	-0.5	6.981094	-0.15962	-1.45141	-0.98378	0.591524866105133	0.133222	-2.867633	-0.835156
Trial2	1	1	blindfold	clockwise	practice	Free	1	-0.5	-0.5	7.001099	-0.15651	-1.45143	-1.00068	0.607178561156641	0.125492	-2.677202	-0.817981
Trial2	1	1	blindfold	clockwise	practice	Free	1	-0.5	-0.5	7.021103	-0.15341	-1.45137	-1.03375	0.63640690590851	0.169901	-2.664507	-0.539497
Trial2	1	1	blindfold	clockwise	practice	Free	1	-0.5	-0.5	7.041092	-0.14718	-1.45133	-1.04951	0.653026187218924	0.142963	-2.639116	-0.635985
Trial2	1	1	blindfold	clockwise	practice	Free	1	-0.5	-0.5	7.061096	-0.14415	-1.45131	-1.06591	0.668493334167318	0.13382	-2.668739	-0.682289
Trial2	1	1	blindfold	clockwise	practice	Free	1	-0.5	-0.5	7.0811	-0.14098	-1.45133	-1.08083	0.682831472583804	0.072921	-2.740679	-0.346618
Trial2	1	1	blindfold	clockwise	practice	Free	1	-0.5	-0.5	7.101089	-0.1381	-1.45133	-1.09467	0.696135107807617	-0.0097014	-2.452917	-0.247583
Trial2	1	1	blindfold	clockwise	practice	Free	1	-0.5	-0.5	7.121094	-0.13546	-1.45127	-1.1209	0.720004348510906	-0.031966	-2.571407	0.142242
Trial2	1	1	blindfold	clockwise	practice	Free	1	-0.5	-0.5	7.141098	-0.1306	-1.45125	-1.13236	0.732349303453248	-0.13581	-2.452917	0.254019
Trial2	1	1	blindfold	clockwise	practice	Free	1	-0.5	-0.5	7.161102	-0.12858	-1.45124	-1.14327	0.742798173507334	-0.097192	-2.469844	0.045874
Trial2	1	1	blindfold	clockwise	practice	Free	1	-0.5	-0.5	7.181091	-0.12682	-1.45126	-1.1529	0.75202506505376	-0.196134	-2.698361	0.195671
Trial2	1	1	blindfold	clockwise	practice	Free	1	-0.5	-0.5	7.201096	-0.12532	-1.45131	-1.16154	0.760276471924914	-0.246444	-2.617957	0.221835
Trial2	1	1	blindfold	clockwise	practice	Free	1	-0.5	-0.5	7.2211	-0.12419	-1.45133	-1.17586	0.773317501209399	-0.265974	-2.685666	0.315173
Trial2	1	1	blindfold	clockwise	practice	Free	1	-0.5	-0.5	7.241089	-0.12297	-1.45141	-1.18141	0.778762679020968	-0.374053	-2.990356	0.172918
Trial2	1	1	blindfold	clockwise	practice	Free	1	-0.5	-0.5	7.261093	-0.12292	-1.45147	-1.18609	0.782884920871633	-0.512924	-3.041137	0.213316
Trial2	1	1	blindfold	clockwise	practice	Free	1	-0.5	-0.5	7.281097	-0.12335	-1.45152	-1.18957	0.785730197197969	-0.803787	-3.07076	0.285581
Trial2	1	1	blindfold	clockwise	practice	Free	1	-0.5	-0.5	7.301102	-0.12433	-1.45153	-1.19208	0.787466002389639	-0.955689	-3.045369	0.305569
Trial2	1	1	blindfold	clockwise	practice	Free	1	-0.5	-0.5	7.321091	-0.12589	-1.45152	-1.19498	0.789275317247455	-1.100346	-3.07076	0.257534
Trial2	1	1	blindfold	clockwise	practice	Free	1	-0.5	-0.5	7.341095	-0.13061	-1.45152	-1.19569	0.787676072401792	-1.418636	-3.07076	0.20942
Trial2	1	1	blindfold	clockwise	practice	Free	1	-0.5	-0.5	7.361099	-0.13388	-1.45154	-1.1962	0.786599205177596	-1.635909	-3.11731	0.120807
Trial2	1	1	blindfold	clockwise	practice	Free	1	-0.5	-0.5	7.381104	-0.13773	-1.45156	-1.1965	0.78508071099672	-1.61677	-3.172323	0.232135
Trial2	1	1	blindfold	clockwise	practice	Free	1	-0.5	-0.5	7.401093	-0.14231	-1.45158	-1.19659	0.78305791270812	-1.838497	-3.121541	0.143891
Trial2	1	1	blindfold	clockwise	practice	Free	1	-0.5	-0.5	7.421097	-0.14771	-1.45157	-1.19648	0.780507967613104	-1.792276	-3.104614	0.123325
Trial2	1	1	blindfold	clockwise	practice	Free	1	-0.5	-0.5	7.441101	-0.16099	-1.4516	-1.19643	0.774559539620339	-1.608796	-3.3289	-0.0043183
Trial2	1	1	blindfold	clockwise	practice	Free	1	-0.5	-0.5	7.46109	-0.16847	-1.45166	-1.19649	0.771369258463987	-1.653452	-3.383913	-0.098759
Trial2	1	1	blindfold	clockwise	practice	Free	1	-0.5	-0.5	7.481094	-0.17653	-1.45169	-1.19669	0.768120917320066	-1.697692	-3.396608	-0.167597
Trial2	1	1	blindfold	clockwise	practice	Free	1	-0.5	-0.5	7.501099	-0.18548	-1.45169	-1.1971	0.764768681007979	-1.806594	-3.362754	-0.272466
Trial2	1	1	blindfold	clockwise	practice	Free	1	-0.5	-0.5	7.521103	-0.19485	-1.45168	-1.19877	0.762493345139362	-1.805104	-3.350059	-0.354597
Trial2	1	1	blindfold	clockwise	practice	Free	1	-0.5	-0.5	7.541092	-0.21606	-1.45166	-1.19998	0.755376696787906	-1.908753	-3.324668	-0.379434
Trial2	1	1	blindfold	clockwise	practice	Free	1	-0.5	-0.5	7.561096	-0.22769	-1.45165	-1.20141	0.75241530782294	-1.961876	-3.265423	-0.298159
Trial2	1	1	blindfold	clockwise	practice	Free	1	-0.5	-0.5	7.5811	-0.24014	-1.45164	-1.20298	0.749471922760905	-1.981523	-3.286582	-0.357357
Trial2	1	1	blindfold	clockwise	practice	Free	1	-0.5	-0.5	7.601089	-0.25382	-1.45165	-1.20477	0.746528834380579	-1.93785	-3.392377	-0.414329
Trial2	1	1	blindfold	clockwise	practice	Free	1	-0.5	-0.5	7.621094	-0.26784	-1.45169	-1.20935	0.746375022816217	-1.801442	-3.468549	-0.47489
Trial2	1	1	blindfold	clockwise	practice	Free	1	-0.5	-0.5	7.641098	-0.29811	-1.45172	-1.21216	0.740223899864483	-1.779362	-3.324668	-0.497852
Trial2	1	1	blindfold	clockwise	practice	Free	1	-0.5	-0.5	7.661102	-0.31384	-1.45168	-1.21526	0.739088942464126	-1.734155	-3.273886	-0.500215
Trial2	1	1	blindfold	clockwise	practice	Free	1	-0.5	-0.5	7.681091	-0.33062	-1.45164	-1.21835	0.738049040317699	-1.666095	-3.206177	-0.376545
Trial2	1	1	blindfold	clockwise	practice	Free	1	-0.5	-0.5	7.701096	-0.34741	-1.45161	-1.22178	0.737733127635075	-1.641825	-3.197714	-0.387596
Trial2	1	1	blindfold	clockwise	practice	Free	1	-0.5	-0.5	7.7211	-0.36467	-1.4516	-1.22871	0.741169601139185	-1.645847	-3.2358	-0.352541
Trial2	1	1	blindfold	clockwise	practice	Free	1	-0.5	-0.5	7.741089	-0.401	-1.45165	-1.23225	0.738912052720135	-1.566216	-3.303509	-0.255432
Trial2	1	1	blindfold	clockwise	practice	Free	1	-0.5	-0.5	7.761093	-0.41944	-1.45166	-1.236	0.740395723762901	-1.594299	-3.290813	-0.35569
Trial2	1	1	blindfold	clockwise	practice	Free	1	-0.5	-0.5	7.781097	-0.43877	-1.45166	-1.2398	0.742329518964247	-1.446098	-3.358522	-0.44066
Trial2	1	1	blindfold	clockwise	practice	Free	1	-0.5	-0.5	7.801102	-0.45781	-1.45168	-1.24378	0.744975642834102	-1.407407	-3.350059	-0.444251
Trial2	1	1	blindfold	clockwise	practice	Free	1	-0.5	-0.5	7.821091	-0.47708	-1.45167	-1.25224	0.752589035778686	-1.514623	-3.273886	-0.419973
Trial2	1	1	blindfold	clockwise	practice	Free	1	-0.5	-0.5	7.841095	-0.51685	-1.45166	-1.25671	0.756897632351823	-1.376426	-3.3289	-0.367316
Trial2	1	1	blindfold	clockwise	practice	Free	1	-0.5	-0.5	7.861099	-0.53673	-1.45166	-1.26118	0.7620657126968	-1.321226	-3.392377	-0.421746
Trial2	1	1	blindfold	clockwise	practice	Free	1	-0.5	-0.5	7.881104	-0.55671	-1.45168	-1.26575	0.767846978235508	-1.291783	-3.333131	-0.430451
Trial2	1	1	blindfold	clockwise	practice	Free	1	-0.5	-0.5	7.901093	-0.57731	-1.45168	-1.2705	0.774368772368131	-1.14782	-3.366986	-0.328007
Trial2	1	1	blindfold	clockwise	practice	Free	1	-0.5	-0.5	7.921097	-0.59727	-1.45167	-1.27991	0.785952415819768	-1.050631	-3.290813	-0.320341
Trial2	1	1	blindfold	clockwise	practice	Free	1	-0.5	-0.5	7.941101	-0.63744	-1.45167	-1.28482	0.796763535335746	-1.036199	-3.316204	-0.324439
Trial2	1	1	blindfold	clockwise	practice	Free	1	-0.5	-0.5	7.96109	-0.65758	-1.45167	-1.28964	0.8052098371756	-1.019217	-3.295045	-0.174568
Trial2	1	1	blindfold	clockwise	practice	Free	1	-0.5	-0.5	7.981094	-0.67697	-1.45165	-1.29417	0.813648822615058	-0.95128	-3.265423	-0.123045
Trial2	1	1	blindfold	clockwise	practice	Free	1	-0.5	-0.5	8.001099	-0.69679	-1.45164	-1.29417	0.818188437991723	-0.955911	-3.3289	-0.077556
Trial2	1	1	blindfold	clockwise	practice	Free	1	-0.5	-0.5	8.021103	-0.71586	-1.45165	-1.3069	0.835274206825791	-0.989775	-3.345827	-0.114332
Trial2	1	1	blindfold	clockwise	practice	Free	1	-0.5	-0.5	8.041092	-0.75336	-1.45165	-1.31083	0.849491960218758	-0.956444	-3.256959	-0.053518
Trial2	1	1	blindfold	clockwise	practice	Free	1	-0.5	-0.5	8.061096	-0.77234	-1.45163	-1.31473	0.859042564038689	-0.92656	-3.172323	-0.105216
Trial2	1	1	blindfold	clockwise	practice	Free	1	-0.5	-0.5	8.0811	-0.79003	-1.45159	-1.31837	0.868243533890516	-0.934755	-3.146932	-0.097817
Trial2	1	1	blindfold	clockwise	practice	Free	1	-0.5	-0.5	8.101089	-0.80864	-1.45158	-1.32186	0.877902294395721	-0.88164	-3.176555	-0.037671
Trial2	1	1	blindfold	clockwise	practice	Free	1	-0.5	-0.5	8.121094	-0.82647	-1.45158	-1.32862	0.890614229266596	-0.881509	-3.146932	-0.107944
Trial2	1	1	blindfold	clockwise	practice	Free	1	-0.5	-0.5	8.141098	-0.86203	-1.45156	-1.3318	0.907169859384412	-0.898292	-3.091919	-0.097523
Trial2	1	1	blindfold	clockwise	practice	Free	1	-0.5	-0.5	8.161102	-0.87928	-1.45154	-1.3349	0.917012073763738	-0.899009	-3.007283	-0.099717
Trial2	1	1	blindfold	clockwise	practice	Free	1	-0.5	-0.5	8.181091	-0.89642	-1.45152	-1.33765	0.9267179950635	-0.941411	-2.956501	0.078177
Trial2	1	1	blindfold	clockwise	practice	Free	1	-0.5	-0.5	8.201096	-0.91404	-1.4515	-1.34012	0.936605914992775	-1.049241	-2.897256	0.170778
Trial2	1	1	blindfold	clockwise	practice	Free	1	-0.5	-0.5	8.2211	-0.93117	-1.45147	-1.34443	0.948140037825528	-1.118827	-2.97766	0.126672
Trial2	1	1	blindfold	clockwise	practice	Free	1	-0.5	-0.5	8.241089	-0.96597	-1.45152	-1.34625	0.966057574337029	-1.132492	-3.074992	0.120923
Trial2	1	1	blindfold	clockwise	practice	Free	1	-0.5	-0.5	8.261093	-0.98304	-1.45155	-1.34794	0.975873897954264	-1.11829	-3.113078	0.10017
Trial2	1	1	blindfold	clockwise	practice	Free	1	-0.5	-0.5	8.281097	-1.00052	-1.45156	-1.34946	0.985952616862334	-0.784991	-3.146932	0.039764
Trial2	1	1	blindfold	clockwise	practice	Free	1	-0.5	-0.5	8.301102	-1.0178	-1.45158	-1.35082	0.995997788539629	-0.725635	-3.210409	0.037576
Trial2	1	1	blindfold	clockwise	practice	Free	1	-0.5	-0.5	8.321091	-1.03428	-1.4516	-1.35353	1.00695997863513	-0.653088	-3.286582	-0.052368
Trial2	1	1	blindfold	clockwise	practice	Free	1	-0.5	-0.5	8.341095	-1.06626	-1.45165	-1.35483	1.02537053770843	-0.419991	-3.269654	-0.108114
Trial2	1	1	blindfold	clockwise	practice	Free	1	-0.5	-0.5	8.361099	-1.08057	-1.45165	-1.3562	1.03447566911563	-0.33857	-3.273886	-0.090813
Trial2	1	1	blindfold	clockwise	practice	Free	1	-0.5	-0.5	8.381104	-1.09499	-1.45166	-1.3575	1.04370460111349	-0.362493	-3.358522	0.0075434
Trial2	1	1	blindfold	clockwise	practice	Free	1	-0.5	-0.5	8.401093	-1.10815	-1.45168	-1.35878	1.05230668440897	-0.180896	-3.413536	-0.068369
Trial2	1	1	blindfold	clockwise	practice	Free	1	-0.5	-0.5	8.421097	-1.12038	-1.45172	-1.36117	1.06136000238763	-0.077981	-3.460085	-0.034915
Trial2	1	1	blindfold	clockwise	practice	Free	1	-0.5	-0.5	8.441101	-1.14213	-1.45175	-1.36224	1.07507623351344	0.065743	-3.561649	0.136883
Trial2	1	1	blindfold	clockwise	practice	Free	1	-0.5	-0.5	8.46109	-1.15124	-1.45176	-1.36326	1.0813562811613	0.176366	-3.464317	-0.031318
Trial2	1	1	blindfold	clockwise	practice	Free	1	-0.5	-0.5	8.481094	-1.15921	-1.45174	-1.36414	1.08687431565209	0.260322	-3.413536	-0.0066569
Trial2	1	1	blindfold	clockwise	practice	Free	1	-0.5	-0.5	8.501099	-1.16621	-1.45171	-1.36492	1.09175202268046	0.325114	-3.405072	-0.030019
Trial2	1	1	blindfold	clockwise	practice	Free	1	-0.5	-0.5	8.521103	-1.17181	-1.45169	-1.36611	1.09611823860659	0.293578	-3.299277	-0.012345
Trial2	1	1	blindfold	clockwise	practice	Free	1	-0.5	-0.5	8.541092	-1.17975	-1.45159	-1.36643	1.10125430181814	0.205185	-3.028442	0.078697
Trial2	1	1	blindfold	clockwise	practice	Free	1	-0.5	-0.5	8.561096	-1.18221	-1.45151	-1.36655	1.10286866375819	0.152848	-2.804156	0.099877
Trial2	1	1	blindfold	clockwise	practice	Free	1	-0.5	-0.5	8.5811	-1.18372	-1.45141	-1.36651	1.10377192394207	0.078671	-2.584103	0.171746
Trial2	1	1	blindfold	clockwise	practice	Free	1	-0.5	-0.5	8.601089	-1.18461	-1.4513	-1.36639	1.10422935987282	0.0033146	-2.359817	0.225043
Trial2	1	1	blindfold	clockwise	practice	Free	1	-0.5	-0.5	8.621094	-1.1849	-1.45119	-1.36633	1.10436207030122	-0.041741	-2.08475	0.302424
Trial2	1	1	blindfold	clockwise	practice	Free	1	-0.5	-0.5	8.641098	-1.18492	-1.45097	-1.36631	1.10435880008214	0.037351	-1.720816	0.340962
Trial2	1	1	blindfold	clockwise	practice	Free	1	-0.5	-0.5	8.661102	-1.18491	-1.45088	-1.3663	1.1043448085101	0.065386	-1.593862	0.299394
Trial2	1	1	blindfold	clockwise	practice	Free	1	-0.5	-0.5	8.681091	-1.18491	-1.45081	-1.36629	1.10433695340438	0.138688	-1.500762	0.25164
Trial2	1	1	blindfold	clockwise	practice	Free	1	-0.5	-0.5	8.701096	-1.18489	-1.45076	-1.36628	1.10431677102046	0.145655	-1.420358	0.241876
Trial2	1	1	blindfold	clockwise	practice	Free	1	-0.5	-0.5	8.7211	-1.18489	-1.45072	-1.36626	1.10430106080613	0.190378	-1.352649	0.20033
Trial2	1	1	blindfold	clockwise	practice	Free	1	-0.5	-0.5	8.741089	-1.18487	-1.45064	-1.36627	1.10429649520531	0.232568	-1.098741	-0.016544
Trial2	1	1	blindfold	clockwise	practice	Free	1	-0.5	-0.5	8.761093	-1.18486	-1.45056	-1.36627	1.10429028494387	0.255042	-0.899846	-0.063014
Trial2	1	1	blindfold	clockwise	practice	Free	1	-0.5	-0.5	8.781097	-1.18484	-1.45048	-1.36631	1.1043091926627	0.189253	-0.781356	-0.12528
Trial2	1	1	blindfold	clockwise	practice	Free	1	-0.5	-0.5	8.801102	-1.1848	-1.4504	-1.36636	1.104323631984	0.108104	-0.675561	-0.176489
Trial2	1	1	blindfold	clockwise	practice	Free	1	-0.5	-0.5	8.821091	-1.18476	-1.45034	-1.36653	1.10443231215124	0.061967	-0.544375	-0.143319
Trial3	3	1	blindfold	clockwise	practice	Guided	1	0.5	0	0	0.43947	-1.45081	-0.80001	0.802296595572642	-2.039351	-1.63589	-0.039385
Trial3	3	1	blindfold	clockwise	practice	Guided	1	0.5	0	0.01657104	0.4384	-1.45078	-0.79999	0.802358125200667	-2.098066	-1.432764	0.0057262
Trial3	3	1	blindfold	clockwise	practice	Guided	1	0.5	0	0.03657532	0.43725	-1.45072	-0.79998	0.802437309294794	-1.979391	-1.365055	0.059273
Trial3	3	1	blindfold	clockwise	practice	Guided	1	0.5	0	0.05657959	0.43565	-1.45068	-0.80001	0.802593835854766	-1.771516	-1.360823	0.018715
Trial3	3	1	blindfold	clockwise	practice	Guided	1	0.5	0	0.0765686	0.42922	-1.45065	-0.80003	0.803154901155959	-0.671749	-1.204247	-0.071309
Trial3	3	1	blindfold	clockwise	practice	Guided	1	0.5	0	0.09657288	0.42546	-1.45062	-0.80005	0.803514871966986	-0.337291	-1.157697	-0.130628
Trial3	3	1	blindfold	clockwise	practice	Guided	1	0.5	0	0.1165771	0.42164	-1.45059	-0.80007	0.803898232956585	-0.120069	-1.051902	-0.160133
Trial3	3	1	blindfold	clockwise	practice	Guided	1	0.5	0	0.1365814	0.41817	-1.45055	-0.80007	0.804243889412814	-0.073651	-1.034975	-0.143732
Trial3	3	1	blindfold	clockwise	practice	Guided	1	0.5	0	0.1565704	0.41488	-1.45052	-0.79998	0.804495798359407	-0.06833	-0.996888	-0.082219
Trial3	3	1	blindfold	clockwise	practice	Guided	1	0.5	0	0.1765747	0.40922	-1.45049	-0.79994	0.805074527138798	0.018381	-0.937643	0.086602
Trial3	3	1	blindfold	clockwise	practice	Guided	1	0.5	0	0.196579	0.40694	-1.45049	-0.79994	0.80533480886311	0.025587	-0.92918	0.108189
Trial3	3	1	blindfold	clockwise	practice	Guided	1	0.5	0	0.216568	0.4049	-1.45047	-0.79996	0.805592912719474	0.0032757	-0.916484	0.055957
Trial3	3	1	blindfold	clockwise	practice	Guided	1	0.5	0	0.2365723	0.4031	-1.45046	-0.79997	0.8058173882883	-0.116484	-0.941875	0.074286
Trial3	3	1	blindfold	clockwise	practice	Guided	1	0.5	0	0.2565765	0.40152	-1.45046	-0.79999	0.806028728393107	-0.219788	-0.861471	0.042718
Trial3	3	1	blindfold	clockwise	practice	Guided	1	0.5	0	0.2765808	0.3984	-1.45042	-0.79997	0.806396061740177	-0.341352	-0.810689	0.035387
Trial3	3	1	blindfold	clockwise	practice	Guided	1	0.5	0	0.2965698	0.39667	-1.45042	-0.79995	0.806595995857082	-0.426159	-0.848775	0.157262
Trial3	3	1	blindfold	clockwise	practice	Guided	1	0.5	0	0.3165741	0.39487	-1.45042	-0.79996	0.806838427400267	-0.303799	-0.840312	0.097106
Trial3	3	1	blindfold	clockwise	practice	Guided	1	0.5	0	0.3365784	0.39305	-1.45043	-0.79998	0.807097497629287	-0.218796	-0.958802	0.021788
Trial3	3	1	blindfold	clockwise	practice	Guided	1	0.5	0	0.3565674	0.39118	-1.45047	-0.80003	0.807396920228716	-0.236696	-1.043438	-0.034288
Trial3	3	1	blindfold	clockwise	practice	Guided	1	0.5	0	0.3765717	0.38786	-1.45054	-0.80004	0.807860997815035	-0.378023	-1.119611	-0.093027
Trial3	3	1	blindfold	clockwise	practice	Guided	1	0.5	0	0.3965759	0.38612	-1.45056	-0.80006	0.808124190468316	-0.405592	-1.16616	-0.136833
Trial3	3	1	blindfold	clockwise	practice	Guided	1	0.5	0	0.4165802	0.38438	-1.45058	-0.80006	0.808371230329383	-0.480602	-1.145001	-0.158121
Trial3	3	1	blindfold	clockwise	practice	Guided	1	0.5	0	0.4365692	0.38247	-1.45059	-0.80004	0.808626805373055	-0.637961	-1.157697	-0.091149
Trial3	3	1	blindfold	clockwise	practice	Guided	1	0.5	0	0.4565735	0.38036	-1.45059	-0.79995	0.808847164892457	-0.870385	-1.191551	0.011365
Trial3	3	1	blindfold	clockwise	practice	Guided	1	0.5	0	0.4765778	0.37447	-1.45058	-0.79994	0.809729437663567	-1.309007	-1.119611	0.127975
Trial3	3	1	blindfold	clockwise	practice	Guided	1	0.5	0	0.496582	0.3702	-1.45057	-0.79993	0.810392559496282	-1.471081	-1.16616	0.151812
Trial3	3	1	blindfold	clockwise	practice	Guided	1	0.5	0	0.516571	0.36511	-1.45058	-0.79993	0.811223379859413	-1.512308	-1.233869	0.131836
Trial3	3	1	blindfold	clockwise	practice	Guided	1	0.5	0	0.5365753	0.35902	-1.45061	-0.79994	0.812268028150398	-1.668094	-1.335432	0.116689
Trial3	3	1	blindfold	clockwise	practice	Guided	1	0.5	0	0.5565796	0.35166	-1.45066	-0.79998	0.813617128573405	-1.733416	-1.411605	0.073518
Trial3	3	1	blindfold	clockwise	practice	Guided	1	0.5	0	0.5765686	0.33414	-1.45074	-0.80001	0.817022327864496	-1.805621	-1.572413	0.027106
Trial3	3	1	blindfold	clockwise	practice	Guided	1	0.5	0	0.5965729	0.32345	-1.45078	-0.80001	0.819259329122223	-1.786746	-1.606268	-0.040537
Trial3	3	1	blindfold	clockwise	practice	Guided	1	0.5	0	0.6165771	0.31196	-1.4508	-0.80006	0.821860751510437	-1.824377	-1.686672	-0.144767
Trial3	3	1	blindfold	clockwise	practice	Guided	1	0.5	0	0.6365814	0.29902	-1.45084	-0.80008	0.824936950343081	-1.892667	-1.809394	-0.135596
Trial3	3	1	blindfold	clockwise	practice	Guided	1	0.5	0	0.6565704	0.28543	-1.45089	-0.80011	0.828381778581408	-1.750684	-1.919421	-0.220657
Trial3	3	1	blindfold	clockwise	practice	Guided	1	0.5	0	0.6765747	0.25569	-1.45099	-0.80015	0.836616679230494	-1.64413	-2.088693	-0.346659
Trial3	3	1	blindfold	clockwise	practice	Guided	1	0.5	0	0.696579	0.23922	-1.45104	-0.80019	0.841611669972752	-1.553356	-2.266428	-0.424039
Trial3	3	1	blindfold	clockwise	practice	Guided	1	0.5	0	0.716568	0.22263	-1.45111	-0.80022	0.846927499147517	-1.527863	-2.266428	-0.457344
Trial3	3	1	blindfold	clockwise	practice	Guided	1	0.5	0	0.7365723	0.20556	-1.45113	-0.80023	0.852679842523035	-1.478029	-2.194488	-0.465051
Trial3	3	1	blindfold	clockwise	practice	Guided	1	0.5	0	0.7565765	0.18749	-1.45113	-0.80021	0.859068415150517	-1.403131	-2.249501	-0.442438
Trial3	3	1	blindfold	clockwise	practice	Guided	1	0.5	0	0.7765808	0.15122	-1.45112	-0.80017	0.872880019586968	-1.374032	-2.194488	-0.331533
Trial3	3	1	blindfold	clockwise	practice	Guided	1	0.5	0	0.7965698	0.13194	-1.4511	-0.80014	0.880733852923534	-1.427077	-2.15217	-0.252207
Trial3	3	1	blindfold	clockwise	practice	Guided	1	0.5	0	0.8165741	0.11282	-1.45108	-0.80011	0.888866937332296	-1.407006	-2.126779	-0.222355
Trial3	3	1	blindfold	clockwise	practice	Guided	1	0.5	0	0.8365784	0.09206	-1.45106	-0.80008	0.898077420052509	-1.387203	-2.042143	-0.158462
Trial3	3	1	blindfold	clockwise	practice	Guided	1	0.5	0	0.8565674	0.072016	-1.45102	-0.80005	0.907331385488937	-1.41344	-1.957507	-0.108069
Trial3	3	1	blindfold	clockwise	practice	Guided	1	0.5	0	0.8765717	0.030598	-1.45095	-0.80004	0.927578702921663	-1.223798	-1.809394	-0.035243
Trial3	3	1	blindfold	clockwise	practice	Guided	1	0.5	0	0.8965759	0.008709299	-1.45091	-0.80003	0.938836802809064	-1.164716	-1.762844	-0.0821
Trial3	3	1	blindfold	clockwise	practice	Guided	1	0.5	0	0.9165802	-0.012828	-1.45088	-0.80004	0.950292886268056	-1.101533	-1.754381	-0.087089
Trial3	3	1	blindfold	clockwise	practice	Guided	1	0.5	0	0.9365692	-0.034599	-1.45087	-0.80006	0.962232896506569	-0.975303	-1.707831	-0.143703
Trial3	3	1	blindfold	clockwise	practice	Guided	1	0.5	0	0.9565735	-0.056529	-1.45085	-0.80007	0.974595613062253	-0.988549	-1.631658	-0.148827
Trial3	3	1	blindfold	clockwise	practice	Guided	1	0.5	0	0.9765778	-0.1007	-1.4508	-0.80006	1.00046816331408	-0.896267	-1.576645	-0.135431
Trial3	3	1	blindfold	clockwise	practice	Guided	1	0.5	0	0.996582	-0.1242	-1.4508	-0.80006	1.01475203378779	-0.808233	-1.623195	-0.151056
Trial3	3	1	blindfold	clockwise	practice	Guided	1	0.5	0	1.016571	-0.14633	-1.45079	-0.80005	1.0285049377839	-0.790373	-1.614731	-0.089575
Trial3	3	1	blindfold	clockwise	practice	Guided	1	0.5	0	1.036575	-0.16773	-1.45079	-0.80004	1.0420783895284	-0.72731	-1.58934	-0.093022
Trial3	3	1	blindfold	clockwise	practice	Guided	1	0.5	0	1.05658	-0.19036	-1.45079	-0.80002	1.05670667920857	-0.663393	-1.559718	-0.067139
Trial3	3	1	blindfold	clockwise	practice	Guided	1	0.5	0	1.076569	-0.23451	-1.45078	-0.80003	1.086072251985	-0.612596	-1.585109	-0.052008
Trial3	3	1	blindfold	clockwise	practice	Guided	1	0.5	0	1.096573	-0.256	-1.45079	-0.80004	1.10072702589901	-0.626626	-1.568181	-0.079153
Trial3	3	1	blindfold	clockwise	practice	Guided	1	0.5	0	1.116577	-0.2773	-1.45079	-0.80004	1.11546371636067	-0.615279	-1.538559	-0.103098
Trial3	3	1	blindfold	clockwise	practice	Guided	1	0.5	0	1.136581	-0.29902	-1.45078	-0.80004	1.13070639884901	-0.56655	-1.568181	-0.048375
Trial3	3	1	blindfold	clockwise	practice	Guided	1	0.5	0	1.15657	-0.30691	-1.45078	-0.79999	1.13626042735172	-2.28241	-1.593572	0.08929
Trial3	3	1	blindfold	clockwise	practice	Guided	1	0.5	0	1.176575	-0.30227	-1.45075	-0.79989	1.13289947633114	-2.86741	-1.301578	0.314701
Trial3	3	1	blindfold	clockwise	practice	Guided	1	0.5	0	1.196579	-0.30147	-1.45069	-0.79974	1.13222710859917	-1.242762	-1.085756	0.17499
Trial3	3	1	blindfold	clockwise	practice	Guided	1	0.5	0	1.216568	-0.30075	-1.45063	-0.79939	1.13147027837575	0.04201	-1.288883	0.30045
Trial3	3	1	blindfold	clockwise	practice	Guided	1	0.5	0	1.236572	-0.30005	-1.45063	-0.79897	1.13067814618963	0.706267	-1.089988	0.381333
Trial3	3	1	blindfold	clockwise	practice	Guided	1	0.5	0	1.256577	-0.29967	-1.45059	-0.79881	1.1302962224875	0.300237	-1.310042	0.106814
Trial3	3	1	blindfold	clockwise	practice	Guided	1	0.5	0	1.276581	-0.3001	-1.45086	-0.79886	1.13063576533447	-1.579786	-1.965971	-0.166161
Trial3	3	1	blindfold	clockwise	practice	Guided	1	0.5	0	1.29657	-0.30057	-1.45093	-0.79867	1.13083425039	-2.795492	-1.614731	0.506109
Trial3	3	1	blindfold	clockwise	practice	Guided	1	0.5	0	1.316574	-0.30106	-1.45083	-0.79824	1.13087765220342	-2.787717	-1.089988	0.777058
Trial3	3	1	blindfold	clockwise	practice	Guided	1	0.5	0	1.336578	-0.30123	-1.45065	-0.7976	1.1305464589564	-1.628661	-0.903789	0.645308
Trial3	3	1	blindfold	clockwise	practice	Guided	1	0.5	0	1.356567	-0.30098	-1.4505	-0.79541	1.12882505079793	-1.150043	-0.848775	0.645238
Trial3	3	1	blindfold	clockwise	practice	Guided	1	0.5	0	1.376572	-0.30042	-1.45048	-0.79392	1.12737801313768	-0.440763	-1.026511	0.592706
Trial3	3	1	blindfold	clockwise	practice	Guided	1	0.5	0	1.396576	-0.30029	-1.45054	-0.7923	1.12614540602297	-0.650497	-1.365055	0.48279
Trial3	3	1	blindfold	clockwise	practice	Guided	1	0.5	0	1.41658	-0.30032	-1.45067	-0.79063	1.12499238729279	-0.986841	-1.547022	0.599699
Trial3	3	1	blindfold	clockwise	practice	Guided	1	0.5	0	1.436569	-0.30044	-1.45076	-0.78857	1.12363109568012	-1.246077	-1.479314	1.060178
Trial3	3	1	blindfold	clockwise	practice	Guided	1	0.5	0	1.456573	-0.3006	-1.45073	-0.78228	1.1193401164859	-1.365163	-1.157697	1.336567
Trial3	3	1	blindfold	clockwise	practice	Guided	1	0.5	0	1.476578	-0.30056	-1.45054	-0.77781	1.11619204030421	-0.730582	-1.081524	1.317058
Trial3	3	1	blindfold	clockwise	practice	Guided	1	0.5	0	1.496567	-0.3004	-1.45055	-0.77275	1.11255684603826	-0.545941	-1.145001	1.181822
Trial3	3	1	blindfold	clockwise	practice	Guided	1	0.5	0	1.516571	-0.30027	-1.45061	-0.76675	1.1083039238466	-0.336177	-1.381982	1.325056
Trial3	3	1	blindfold	clockwise	practice	Guided	1	0.5	0	1.536575	-0.30019	-1.45069	-0.76013	1.10367641898048	-0.207691	-1.496241	1.353274
Trial3	3	1	blindfold	clockwise	practice	Guided	1	0.5	0	1.55658	-0.30013	-1.45073	-0.74444	1.0928856181814	-0.25633	-1.513168	1.495227
Trial3	3	1	blindfold	clockwise	practice	Guided	1	0.5	0	1.576569	-0.3001	-1.45076	-0.73523	1.08661083893536	-0.199552	-1.547022	1.33601
Trial3	3	1	blindfold	clockwise	practice	Guided	1	0.5	0	1.596573	-0.3001	-1.45077	-0.72536	1.07995699134069	-0.221842	-1.640122	1.312911
Trial3	3	1	blindfold	clockwise	practice	Guided	1	0.5	0	1.616577	-0.30011	-1.45079	-0.71517	1.07314682702584	-0.268721	-1.58934	1.315751
Trial3	3	1	blindfold	clockwise	practice	Guided	1	0.5	0	1.636581	-0.30016	-1.45079	-0.70408	1.06582580049731	-0.389144	-1.610499	1.280933
Trial3	3	1	blindfold	clockwise	practice	Guided	1	0.5	0	1.65657	-0.30021	-1.45081	-0.6811399	1.05085092598794	-0.572184	-1.745917	1.301399
Trial3	3	1	blindfold	clockwise	practice	Guided	1	0.5	0	1.676575	-0.30031	-1.45082	-0.66814	1.04254838030103	-0.708053	-1.597804	1.405559
Trial3	3	1	blindfold	clockwise	practice	Guided	1	0.5	0	1.696579	-0.30034	-1.45081	-0.655	1.03419972588567	-0.676531	-1.690904	1.252103
Trial3	3	1	blindfold	clockwise	practice	Guided	1	0.5	0	1.716568	-0.30034	-1.45083	-0.641	1.02539020653457	-0.625684	-1.805162	1.255436
Trial3	3	1	blindfold	clockwise	practice	Guided	1	0.5	0	1.736572	-0.30031	-1.45088	-0.62693	1.01663036369375	-0.582348	-1.745917	1.273007
Trial3	3	1	blindfold	clockwise	practice	Guided	1	0.5	0	1.756577	-0.30029	-1.4509	-0.59715	0.998525011144465	-0.532857	-1.923653	1.334369
Trial3	3	1	blindfold	clockwise	practice	Guided	1	0.5	0	1.776581	-0.3002	-1.45099	-0.58198	0.989454785861018	-0.337567	-2.088693	1.240888
Trial3	3	1	blindfold	clockwise	practice	Guided	1	0.5	0	1.79657	-0.30018	-1.45102	-0.56648	0.98040177976728	-0.372293	-2.037911	1.216709
Trial3	3	1	blindfold	clockwise	practice	Guided	1	0.5	0	1.816574	-0.30019	-1.45104	-0.55025	0.97112259501086	-0.358214	-2.063302	1.171597
Trial3	3	1	blindfold	clockwise	practice	Guided	1	0.5	0	1.836578	-0.30019	-1.45105	-0.53432	0.962185999627395	-0.36205	-2.236806	1.059982
Trial3	3	1	blindfold	clockwise	practice	Guided	1	0.5	0	1.856567	-0.30018	-1.45109	-0.50202	0.944622726407849	-0.402775	-2.15217	1.002192
Trial3	3	1	blindfold	clockwise	practice	Guided	1	0.5	0	1.876572	-0.30021	-1.45111	-0.48512	0.935776391845721	-0.459198	-2.164865	1.052093
Trial3	3	1	blindfold	clockwise	practice	Guided	1	0.5	0	1.896576	-0.30023	-1.45111	-0.46856	0.927316844644033	-0.539954	-2.249501	1.042989
Trial3	3	1	blindfold	clockwise	practice	Guided	1	0.5	0	1.91658	-0.30027	-1.45113	-0.45139	0.918795401176518	-0.622406	-2.334137	1.131525
Trial3	3	1	blindfold	clockwise	practice	Guided	1	0.5	0	1.936569	-0.30031	-1.45116	-0.43472	0.910756572470464	-0.719191	-2.418773	1.00912
Trial3	3	1	blindfold	clockwise	practice	Guided	1	0.5	0	1.956573	-0.30033	-1.45119	-0.40386	0.896454661328851	-0.61418	-2.334137	0.987366
Trial3	3	1	blindfold	clockwise	practice	Guided	1	0.5	0	1.976578	-0.30031	-1.45118	-0.38411	0.887714225158173	-0.551942	-2.393382	0.95494
Trial3	3	1	blindfold	clockwise	practice	Guided	1	0.5	0	1.996567	-0.30029	-1.45121	-0.36691	0.880390281303856	-0.520679	-2.520336	1.051051
Trial3	3	1	blindfold	clockwise	practice	Guided	1	0.5	0	2.016571	-0.30028	-1.45122	-0.3503	0.873589254631714	-0.596783	-2.376455	0.986871
Trial3	3	1	blindfold	clockwise	practice	Guided	1	0.5	0	2.036575	-0.30028	-1.45121	-0.33391	0.867147026946283	-0.616927	-2.600741	0.845055
Trial3	3	1	blindfold	clockwise	practice	Guided	1	0.5	0	2.05658	-0.30028	-1.45127	-0.30144	0.855169082642868	-0.458359	-2.545727	0.683911
Trial3	3	1	blindfold	clockwise	practice	Guided	1	0.5	0	2.076569	-0.30027	-1.45126	-0.28579	0.849769369172833	-0.607543	-2.448396	0.704546
Trial3	3	1	blindfold	clockwise	practice	Guided	1	0.5	0	2.096573	-0.30029	-1.45123	-0.27029	0.844701608132605	-0.638837	-2.461091	0.891823
Trial3	3	1	blindfold	clockwise	practice	Guided	1	0.5	0	2.116577	-0.30032	-1.45121	-0.25443	0.839789690578184	-0.723458	-2.346833	0.89173
Trial3	3	1	blindfold	clockwise	practice	Guided	1	0.5	0	2.136581	-0.30037	-1.45119	-0.2392	0.835349500146456	-0.763653	-2.376455	0.752327
Trial3	3	1	blindfold	clockwise	practice	Guided	1	0.5	0	2.15657	-0.3004	-1.45121	-0.20862	0.8271411278152	-0.86935	-2.427237	0.93707
Trial3	3	1	blindfold	clockwise	practice	Guided	1	0.5	0	2.176575	-0.30041	-1.4512	-0.19319	0.823394526119075	-0.724466	-2.372223	0.862485
Trial3	3	1	blindfold	clockwise	practice	Guided	1	0.5	0	2.196579	-0.30039	-1.4512	-0.17862	0.820078815206986	-0.717321	-2.48225	1.095252
Trial3	3	1	blindfold	clockwise	practice	Guided	1	0.5	0	2.216568	-0.30037	-1.45121	-0.16309	0.816817298550092	-0.739644	-2.253733	0.982035
Trial3	3	1	blindfold	clockwise	practice	Guided	1	0.5	0	2.236572	-0.30037	-1.45118	-0.14798	0.813935028769166	-0.719532	-2.393382	1.044701
Trial3	3	1	blindfold	clockwise	practice	Guided	1	0.5	0	2.256577	-0.30037	-1.45119	-0.11746	0.808943137885474	-0.865488	-2.549959	1.123864
Trial3	3	1	blindfold	clockwise	practice	Guided	1	0.5	0	2.276581	-0.3004	-1.45124	-0.10091	0.80673599796721	-0.743087	-2.596509	1.334246
Trial3	3	1	blindfold	clockwise	practice	Guided	1	0.5	0	2.29657	-0.30039	-1.45126	-0.085122	0.80490366790382	-0.821624	-2.490714	1.198402
Trial3	3	1	blindfold	clockwise	practice	Guided	1	0.5	0	2.316574	-0.30039	-1.4513	-0.069152	0.803371743995329	-0.766779	-2.710767	1.276317
Trial3	3	1	blindfold	clockwise	practice	Guided	1	0.5	0	2.336578	-0.30038	-1.45135	-0.053032	0.802134978558611	-0.788806	-2.825026	1.25632
Trial3	3	1	blindfold	clockwise	practice	Guided	1	0.5	0	2.356567	-0.30037	-1.45137	-0.020786	0.800639873553906	-0.786439	-2.744622	1.110626
Trial3	3	1	blindfold	clockwise	practice	Guided	1	0.5	0	2.376572	-0.30032	-1.45144	-0.004178	0.800330904823212	-0.580138	-2.83349	1.131763
Trial3	3	1	blindfold	clockwise	practice	Guided	1	0.5	0	2.396576	-0.30031	-1.45144	0.012621	0.800409497145552	-0.701493	-2.896967	1.30767
Trial3	3	1	blindfold	clockwise	practice	Guided	1	0.5	0	2.41658	-0.30034	-1.45142	0.028688	0.800853989044246	-0.724509	-2.825026	1.423164
Trial3	3	1	blindfold	clockwise	practice	Guided	1	0.5	0	2.436569	-0.30038	-1.45139	0.046105	0.80170680527777	-0.827015	-2.596509	1.403019
Trial3	3	1	blindfold	clockwise	practice	Guided	1	0.5	0	2.456573	-0.30043	-1.45134	0.08083901	0.804501789839299	-1.007633	-2.604972	1.513971
Trial3	3	1	blindfold	clockwise	practice	Guided	1	0.5	0	2.476578	-0.30046	-1.45131	0.098955	0.806553329139844	-0.790846	-2.545727	1.185479
Trial3	3	1	blindfold	clockwise	practice	Guided	1	0.5	0	2.496567	-0.30042	-1.4513	0.11666	0.80887681987257	-0.706579	-2.579582	1.172839
Trial3	3	1	blindfold	clockwise	practice	Guided	1	0.5	0	2.516571	-0.30038	-1.4513	0.13449	0.81160069644213	-0.647359	-2.64729	1.250441
Trial3	3	1	blindfold	clockwise	practice	Guided	1	0.5	0	2.536575	-0.30036	-1.45129	0.15293	0.814839681854998	-0.702634	-2.494946	1.160165
Trial3	3	1	blindfold	clockwise	practice	Guided	1	0.5	0	2.55658	-0.30035	-1.45129	0.18806	0.822147612863648	-0.689906	-2.689608	0.744376
Trial3	3	1	blindfold	clockwise	practice	Guided	1	0.5	0	2.576569	-0.30029	-1.45142	0.20579	0.826325378188324	-0.490983	-2.820794	0.899574
Trial3	3	1	blindfold	clockwise	practice	Guided	1	0.5	0	2.596573	-0.30026	-1.45144	0.22286	0.83071213795832	-0.47066	-2.816562	0.96216
Trial3	3	1	blindfold	clockwise	practice	Guided	1	0.5	0	2.616577	-0.30024	-1.45146	0.23972	0.835373995500826	-0.453497	-2.901198	0.880835
Trial3	3	1	blindfold	clockwise	practice	Guided	1	0.5	0	2.636581	-0.30022	-1.45145	0.25627	0.840253757599633	-0.437618	-2.863112	0.774145
Trial3	3	1	blindfold	clockwise	practice	Guided	1	0.5	0	2.65657	-0.30022	-1.45143	0.2887	0.850705442411585	-0.533267	-2.926589	0.645848
Trial3	3	1	blindfold	clockwise	practice	Guided	1	0.5	0	2.676575	-0.30025	-1.45141	0.30471	0.856299151662447	-0.542144	-2.78694	0.792562
Trial3	3	1	blindfold	clockwise	practice	Guided	1	0.5	0	2.696579	-0.30028	-1.45138	0.32004	0.861901200617735	-0.649677	-2.765781	0.760181
Trial3	3	1	blindfold	clockwise	practice	Guided	1	0.5	0	2.716568	-0.30031	-1.45137	0.33571	0.867869397009038	-0.681981	-2.689608	0.94846
Trial3	3	1	blindfold	clockwise	practice	Guided	1	0.5	0	2.736572	-0.30035	-1.45134	0.3508	0.87385398348848	-0.773277	-2.685377	0.902553
Trial3	3	1	blindfold	clockwise	practice	Guided	1	0.5	0	2.756577	-0.30039	-1.45133	0.38015	0.886080243590758	-0.853517	-2.630363	0.745909
Trial3	3	1	blindfold	clockwise	practice	Guided	1	0.5	0	2.776581	-0.30036	-1.45134	0.39464	0.892365871616799	-0.630174	-2.655754	0.560417
Trial3	3	1	blindfold	clockwise	practice	Guided	1	0.5	0	2.79657	-0.30031	-1.45136	0.40829	0.898441315049785	-0.566944	-2.778476	0.559038
Trial3	3	1	blindfold	clockwise	practice	Guided	1	0.5	0	2.816574	-0.30028	-1.45137	0.42195	0.904704301879243	-0.591918	-2.74039	0.639019
Trial3	3	1	blindfold	clockwise	practice	Guided	1	0.5	0	2.836578	-0.30028	-1.4514	0.43476	0.910749332862536	-0.645573	-2.892735	0.50635
Trial3	3	1	blindfold	clockwise	practice	Guided	1	0.5	0	2.856567	-0.30028	-1.45141	0.45937	0.922750723951138	-0.640715	-2.808099	0.59509
Trial3	3	1	blindfold	clockwise	practice	Guided	1	0.5	0	2.876572	-0.30041	-1.4515	0.47184	0.929133564293709	-1.032222	-2.994298	1.031808
Trial3	3	1	blindfold	clockwise	practice	Guided	1	0.5	0	2.896576	-0.30048	-1.45152	0.48385	0.935349703652692	-1.113745	-3.036616	1.002726
Trial3	3	1	blindfold	clockwise	practice	Guided	1	0.5	0	2.91658	-0.30054	-1.45154	0.49611	0.941801155417918	-1.219025	-3.252438	1.021078
Trial3	3	1	blindfold	clockwise	practice	Guided	1	0.5	0	2.936569	-0.30058	-1.4516	0.50796	0.948130608695686	-1.241784	-3.104325	1.115809
Trial3	3	1	blindfold	clockwise	practice	Guided	1	0.5	0	2.956573	-0.30061	-1.45157	0.53161	0.961033603154731	-1.227816	-3.019689	1.165968
Trial3	3	1	blindfold	clockwise	practice	Guided	1	0.5	0	2.976578	-0.30057	-1.45151	0.54389	0.967847443645452	-1.129957	-2.909662	1.245641
Trial3	3	1	blindfold	clockwise	practice	Guided	1	0.5	0	2.996567	-0.30055	-1.45149	0.55639	0.974910301003663	-0.986173	-3.057775	1.314164
Trial3	3	1	blindfold	clockwise	practice	Guided	1	0.5	0	3.016571	-0.30056	-1.45149	0.56887	0.982094392450948	-1.23628	-2.973139	1.463736
Trial3	3	1	blindfold	clockwise	practice	Guided	1	0.5	0	3.036575	-0.3006	-1.4515	0.58162	0.989566645751003	-1.102741	-3.04508	1.419797
Trial3	3	1	blindfold	clockwise	practice	Guided	1	0.5	0	3.05658	-0.30058	-1.45152	0.60816	1.00537900160837	-1.127202	-3.028152	1.360551
Trial3	3	1	blindfold	clockwise	practice	Guided	1	0.5	0	3.076569	-0.30055	-1.45156	0.6214	1.01341908171708	-1.021239	-3.108557	1.202381
Trial3	3	1	blindfold	clockwise	practice	Guided	1	0.5	0	3.096573	-0.30051	-1.45159	0.63468	1.02158454709042	-0.943616	-3.320147	1.202961
Trial3	3	1	blindfold	clockwise	practice	Guided	1	0.5	0	3.116577	-0.30049	-1.45161	0.64802	1.02990975719265	-1.045081	-3.121252	1.225203
Trial3	3	1	blindfold	clockwise	practice	Guided	1	0.5	0	3.136581	-0.30051	-1.45162	0.6618	1.03865077846759	-1.075815	-3.354001	1.354243
Trial3	3	1	blindfold	clockwise	practice	Guided	1	0.5	0	3.15657	-0.30052	-1.45166	0.68873	1.05602144383853	-0.978352	-3.269365	1.1243
Trial3	3	1	blindfold	clockwise	practice	Guided	1	0.5	0	3.176575	-0.3005	-1.4517	0.70183	1.06459647241096	-0.896424	-3.5402	1.069077
Trial3	3	1	blindfold	clockwise	practice	Guided	1	0.5	0	3.196579	-0.30046	-1.45173	0.71518	1.07341445147453	-0.873726	-3.442869	1.093343
Trial3	3	1	blindfold	clockwise	practice	Guided	1	0.5	0	3.216568	-0.30043	-1.45174	0.72794	1.08193566114337	-0.78543	-3.701009	1.00368
Trial3	3	1	blindfold	clockwise	practice	Guided	1	0.5	0	3.236572	-0.30039	-1.45182	0.74052	1.09041002900774	-0.762377	-3.658691	1.108447
Trial3	3	1	blindfold	clockwise	practice	Guided	1	0.5	0	3.256577	-0.30038	-1.45183	0.76558	1.10757431576242	-0.773937	-3.743327	1.126174
Trial3	3	1	blindfold	clockwise	practice	Guided	1	0.5	0	3.276581	-0.3004	-1.45188	0.77746	1.11583339314183	-0.759321	-3.730631	0.858528
Trial3	3	1	blindfold	clockwise	practice	Guided	1	0.5	0	3.29657	-0.30038	-1.4519	0.78902	1.12390421932811	-0.747376	-3.882976	0.917273
Trial3	3	1	blindfold	clockwise	practice	Guided	1	0.5	0	3.316574	-0.30037	-1.45193	0.80062	1.13207091864099	-0.684461	-3.849122	0.977332
Trial3	3	1	blindfold	clockwise	practice	Guided	1	0.5	0	3.336578	-0.30036	-1.45196	0.8038	1.13431500876764	-0.761924	-3.946453	1.028527
Trial3	3	1	blindfold	clockwise	practice	Guided	1	0.5	0	3.356567	-0.30036	-1.45197	0.80194	1.13299771694617	-0.476268	-4.136884	2.525301
Trial3	3	1	blindfold	clockwise	practice	Guided	1	0.5	0	3.376572	-0.30046	-1.45188	0.8018	1.13296926071754	-1.453467	-4.581223	2.780913
Trial3	3	1	blindfold	clockwise	practice	Guided	1	0.5	0	3.396576	-0.30049	-1.45194	0.80177	1.13296928928907	-1.570645	-3.104325	2.880917
Trial3	3	1	blindfold	clockwise	practice	Guided	1	0.5	0	3.41658	-0.3005	-1.45187	0.8017499	1.13296214966993	-1.462937	-3.557127	2.984897
Trial3	3	1	blindfold	clockwise	practice	Guided	1	0.5	0	3.436569	-0.30051	-1.45188	0.80173	1.13295511592985	-1.580199	-3.853353	3.157938
Trial3	3	1	blindfold	clockwise	practice	Guided	1	0.5	0	3.456573	-0.30053	-1.45185	0.8016599	1.13291966585308	-1.280647	-3.040848	2.618304
Trial3	3	1	blindfold	clockwise	practice	Guided	1	0.5	0	3.476578	-0.30053	-1.45182	0.80162	1.13289140790826	-0.945692	-3.607909	2.399744
Trial3	3	1	blindfold	clockwise	practice	Guided	1	0.5	0	3.496567	-0.30053	-1.45181	0.80159	1.13287019382356	-0.68335	-3.629068	2.465149
Trial3	3	1	blindfold	clockwise	practice	Guided	1	0.5	0	3.516571	-0.30051	-1.45183	0.80154	1.13282065745871	-0.388041	-4.132652	2.367572
Trial3	3	1	blindfold	clockwise	practice	Guided	1	0.5	0	3.536575	-0.30047	-1.45187	0.80143	1.13271454310233	0.119635	-3.988771	1.982229
Trial3	3	1	blindfold	clockwise	practice	Guided	1	0.5	0	3.55658	-0.30038	-1.45193	0.80121	1.13249532818368	0.372228	-4.365401	1.806594
Trial3	3	1	blindfold	clockwise	practice	Guided	1	0.5	0	3.576569	-0.30014	-1.45211	0.8011	1.13224789327944	1.114179	-4.289229	1.519981
Trial3	3	1	blindfold	clockwise	practice	Guided	1	0.5	0	3.596573	-0.29994	-1.45214	0.80096	1.13200747179814	1.484184	-4.488123	1.483542
Trial3	3	1	blindfold	clockwise	practice	Guided	1	0.5	0	3.616577	-0.29949	-1.45219	0.80079	1.13156918277647	1.870958	-4.306156	1.26706
Trial3	3	1	blindfold	clockwise	practice	Guided	1	0.5	0	3.636581	-0.29847	-1.45216	0.80066	1.1307567306803	2.053976	-4.145348	1.138406
Trial3	3	1	blindfold	clockwise	practice	Guided	1	0.5	0	3.65657	-0.29672	-1.4521	0.8006101	1.12948626920496	2.162099	-4.170738	1.131663
Trial3	3	1	blindfold	clockwise	practice	Guided	1	0.5	0	3.676575	-0.29055	-1.45201	0.80069	1.12519943156858	2.242963	-3.959148	1.458177
Trial3	3	1	blindfold	clockwise	practice	Guided	1	0.5	0	3.696579	-0.28593	-1.45197	0.80077	1.12201539447067	2.156328	-3.857585	1.609126
Trial3	3	1	blindfold	clockwise	practice	Guided	1	0.5	0	3.716568	-0.28062	-1.45192	0.80079	1.1183166571519	2.078381	-3.688313	1.615678
Trial3	3	1	blindfold	clockwise	practice	Guided	1	0.5	0	3.736572	-0.27433	-1.45186	0.80077	1.11392079980087	2.016909	-3.692545	1.518925
Trial3	3	1	blindfold	clockwise	practice	Guided	1	0.5	0	3.756577	-0.26772	-1.45185	0.80071	1.10929279902459	1.986452	-3.713704	1.48166
Trial3	3	1	blindfold	clockwise	practice	Guided	1	0.5	0	3.776581	-0.25145	-1.45187	0.80068	1.09807355805761	2.17262	-3.878744	1.318336
Trial3	3	1	blindfold	clockwise	practice	Guided	1	0.5	0	3.79657	-0.24266	-1.45193	0.80068	1.09207707246727	2.268426	-3.925294	1.339001
Trial3	3	1	blindfold	clockwise	practice	Guided	1	0.5	0	3.816574	-0.23246	-1.45199	0.80069	1.08517376888949	2.250893	-4.12842	1.420438
Trial3	3	1	blindfold	clockwise	practice	Guided	1	0.5	0	3.836578	-0.22139	-1.45205	0.80068	1.07772536232033	2.305135	-4.229984	1.351189
Trial3	3	1	blindfold	clockwise	practice	Guided	1	0.5	0	3.856567	-0.21023	-1.45209	0.80066	1.07027244243225	2.270254	-4.17497	1.302739
Trial3	3	1	blindfold	clockwise	practice	Guided	1	0.5	0	3.876572	-0.1845	-1.45212	0.80065	1.05336634894665	2.313381	-4.22152	1.287417
Trial3	3	1	blindfold	clockwise	practice	Guided	1	0.5	0	3.896576	-0.17026	-1.45212	0.80065	1.0441689936634	2.373524	-4.255374	1.300318
Trial3	3	1	blindfold	clockwise	practice	Guided	1	0.5	0	3.91658	-0.15568	-1.45211	0.80067	1.03488586652598	2.201202	-4.225752	1.341738
Trial3	3	1	blindfold	clockwise	practice	Guided	1	0.5	0	3.936569	-0.13995	-1.45211	0.8006999	1.02501532694287	2.215058	-4.179202	1.394732
Trial3	3	1	blindfold	clockwise	practice	Guided	1	0.5	0	3.956573	-0.12404	-1.45209	0.80075	1.01519777436027	2.211902	-4.179202	1.460952
Trial3	3	1	blindfold	clockwise	practice	Guided	1	0.5	0	3.976578	-0.089984	-1.45206	0.80077	0.994642492742144	1.961812	-4.090334	1.534086
Trial3	3	1	blindfold	clockwise	practice	Guided	1	0.5	0	3.996567	-0.072513	-1.45204	0.8008	0.984404294488971	1.838827	-3.988771	1.601484
Trial3	3	1	blindfold	clockwise	practice	Guided	1	0.5	0	4.016571	-0.054726	-1.45201	0.80081	0.974175322627181	1.866698	-3.988771	1.616407
Trial3	3	1	blindfold	clockwise	practice	Guided	1	0.5	0	4.036575	-0.036656	-1.452	0.80079	0.963983511116864	1.82716	-3.988771	1.580541
Trial3	3	1	blindfold	clockwise	practice	Guided	1	0.5	0	4.05658	-0.017762	-1.452	0.80072	0.953535510100347	1.795921	-3.942221	1.464331
Trial3	3	1	blindfold	clockwise	practice	Guided	1	0.5	0	4.076569	0.02028	-1.45194	0.80072	0.933425818807656	1.65813	-3.823731	1.468421
Trial3	3	1	blindfold	clockwise	practice	Guided	1	0.5	0	4.096573	0.038752	-1.45192	0.80074	0.924085640039963	1.581025	-3.815267	1.465115
Trial3	3	1	blindfold	clockwise	practice	Guided	1	0.5	0	4.116577	0.059064	-1.4519	0.80079	0.914160328556051	1.489651	-3.764486	1.550311
Trial3	3	1	blindfold	clockwise	practice	Guided	1	0.5	0	4.136581	0.077661	-1.45189	0.80084	0.905381117916749	1.452012	-3.709472	1.682199
Trial3	3	1	blindfold	clockwise	practice	Guided	1	0.5	0	4.15657	0.097404	-1.45185	0.80095	0.896439860987021	1.388693	-3.599445	1.783649
Trial3	3	1	blindfold	clockwise	practice	Guided	1	0.5	0	4.176575	0.13606	-1.45178	0.80099	0.879793885410417	1.344191	-3.480955	1.987866
Trial3	3	1	blindfold	clockwise	practice	Guided	1	0.5	0	4.196579	0.15439	-1.45175	0.80103	0.872407812737328	1.275648	-3.438637	2.062529
Trial3	3	1	blindfold	clockwise	practice	Guided	1	0.5	0	4.216568	0.17371	-1.45171	0.80108	0.864982259795882	1.183206	-3.349769	2.186937
Trial3	3	1	blindfold	clockwise	practice	Guided	1	0.5	0	4.236572	0.19281	-1.45168	0.80115	0.858025035806746	1.037447	-3.298988	2.359235
Trial3	3	1	blindfold	clockwise	practice	Guided	1	0.5	0	4.256577	0.2116	-1.45165	0.80121	0.85153514482	1.031931	-3.332842	2.398941
Trial3	3	1	blindfold	clockwise	practice	Guided	1	0.5	0	4.276581	0.2472	-1.45166	0.80122	0.840155538829535	1.189871	-3.294756	2.472055
Trial3	3	1	blindfold	clockwise	practice	Guided	1	0.5	0	4.29657	0.26465	-1.45166	0.80122	0.835070717095881	1.256036	-3.311683	2.440548
Trial3	3	1	blindfold	clockwise	practice	Guided	1	0.5	0	4.316574	0.28193	-1.45167	0.80122	0.830366192196339	1.259746	-3.324378	2.455083
[truncated: 8,910 more rows]
