# Supplementary material for: Assessing kinesthetic proprioceptive function of the upper limb: a novel dynamic movement reproduction task using a robotic arm
Source: PeerJ. 2021 May 3;9:e11301. doi: 10.7717/peerj.11301 (PMC8101453; doi:10.7717/peerj.11301)
Supplement: Supplemental Information 1 [file peerj-09-11301-s001.zip › DMR raw data_Study 1/Session 2/HMData_PP07-2_2019-06-18-11-39-43.txt]

Trial1	3	1	noBlindfold	counterclockwise	practice	Guided	1	0.5	0	0	0.45079	-1.45095	-0.80019	0.801701700412609	0.803137	-2.009168	-0.311286
Trial1	3	1	noBlindfold	counterclockwise	practice	Guided	1	0.5	0	0.006614685	0.45142	-1.45098	-0.80021	0.801683267283715	0.830717	-2.119195	-0.470315
Trial1	3	1	noBlindfold	counterclockwise	practice	Guided	1	0.5	0	0.02661896	0.45171	-1.451	-0.80026	0.80171566336953	0.889846	-2.195367	-0.593572
Trial1	3	1	noBlindfold	counterclockwise	practice	Guided	1	0.5	0	0.0466156	0.45218	-1.45106	-0.8003	0.801727415512605	1.001363	-2.229222	-0.675138
Trial1	3	1	noBlindfold	counterclockwise	practice	Guided	1	0.5	0	0.06661224	0.45292	-1.45111	-0.80033	0.801713543989337	1.108719	-2.263076	-0.693266
Trial1	3	1	noBlindfold	counterclockwise	practice	Guided	1	0.5	0	0.08661652	0.45406	-1.45113	-0.80031	0.801627473252892	1.126575	-2.186904	-0.640958
Trial1	3	1	noBlindfold	counterclockwise	practice	Guided	1	0.5	0	0.1066132	0.4556	-1.45111	-0.8002501	0.801480822325791	1.114864	-2.212295	-0.523841
Trial1	3	1	noBlindfold	counterclockwise	practice	Guided	1	0.5	0	0.1266174	0.45984	-1.45116	-0.8002501	0.801257120780819	1.105066	-2.415421	-0.501376
Trial1	3	1	noBlindfold	counterclockwise	practice	Guided	1	0.5	0	0.1466141	0.46257	-1.45121	-0.80026	0.801134872193556	1.159708	-2.432348	-0.552306
Trial1	3	1	noBlindfold	counterclockwise	practice	Guided	1	0.5	0	0.1666183	0.46558	-1.45122	-0.80026	0.800999885604553	1.217041	-2.394262	-0.518118
Trial1	3	1	noBlindfold	counterclockwise	practice	Guided	1	0.5	0	0.186615	0.46923	-1.45121	-0.80027	0.800861288978375	1.256223	-2.415421	-0.527419
Trial1	3	1	noBlindfold	counterclockwise	practice	Guided	1	0.5	0	0.2066193	0.47317	-1.45121	-0.8003801	0.800829617396311	1.380302	-2.466203	-0.657976
Trial1	3	1	noBlindfold	counterclockwise	practice	Guided	1	0.5	0	0.2266159	0.48267	-1.45126	-0.80042	0.800607571141202	1.494402	-2.533911	-0.872637
Trial1	3	1	noBlindfold	counterclockwise	practice	Guided	1	0.5	0	0.2466125	0.48811	-1.45127	-0.8004301	0.800518364564264	1.529563	-2.487362	-0.877019
Trial1	3	1	noBlindfold	counterclockwise	practice	Guided	1	0.5	0	0.2666168	0.49456	-1.45126	-0.8004301	0.800448545259591	1.661778	-2.563534	-0.815149
Trial1	3	1	noBlindfold	counterclockwise	practice	Guided	1	0.5	0	0.2866135	0.50175	-1.45127	-0.80039	0.800391918222564	1.665634	-2.588925	-0.796124
Trial1	3	1	noBlindfold	counterclockwise	practice	Guided	1	0.5	0	0.3066177	0.51816	-1.45129	-0.80035	0.800556009417363	1.682287	-2.495825	-0.70287
Trial1	3	1	noBlindfold	counterclockwise	practice	Guided	1	0.5	0	0.3266144	0.52738	-1.45125	-0.80032	0.800788185264321	1.771122	-2.373103	-0.616598
Trial1	3	1	noBlindfold	counterclockwise	practice	Guided	1	0.5	0	0.3466187	0.53743	-1.4512	-0.80029	0.801164880130306	1.792341	-2.356176	-0.564636
Trial1	3	1	noBlindfold	counterclockwise	practice	Guided	1	0.5	0	0.3666153	0.54865	-1.45118	-0.80026	0.801737425018742	1.747679	-2.356176	-0.522812
Trial1	3	1	noBlindfold	counterclockwise	practice	Guided	1	0.5	0	0.3866119	0.56113	-1.45117	-0.80023	0.802561446151853	1.815738	-2.330785	-0.458699
Trial1	3	1	noBlindfold	counterclockwise	practice	Guided	1	0.5	0	0.4066162	0.57299	-1.45116	-0.80023	0.803551827603925	1.879712	-2.305394	-0.398896
Trial1	3	1	noBlindfold	counterclockwise	practice	Guided	1	0.5	0	0.4266129	0.60137	-1.45115	-0.80019	0.806585310679475	1.912465	-2.309626	-0.358254
Trial1	3	1	noBlindfold	counterclockwise	practice	Guided	1	0.5	0	0.4466171	0.61631	-1.45115	-0.80022	0.808628520933349	1.986264	-2.377335	-0.453243
Trial1	3	1	noBlindfold	counterclockwise	practice	Guided	1	0.5	0	0.4666138	0.63313	-1.45118	-0.8002501	0.811248265692022	2.045795	-2.449275	-0.480848
Trial1	3	1	noBlindfold	counterclockwise	practice	Guided	1	0.5	0	0.486618	0.65091	-1.45121	-0.8002501	0.814354948455812	2.008676	-2.381567	-0.498201
Trial1	3	1	noBlindfold	counterclockwise	practice	Guided	1	0.5	0	0.5066147	0.66907	-1.45119	-0.80017	0.817836598974191	2.071036	-2.280003	-0.399561
Trial1	3	1	noBlindfold	counterclockwise	practice	Guided	1	0.5	0	0.526619	0.70826	-1.45113	-0.80017	0.826827831768339	2.051802	-2.263076	-0.304266
Trial1	3	1	noBlindfold	counterclockwise	practice	Guided	1	0.5	0	0.5466156	0.7293	-1.45113	-0.80021	0.832414886208439	2.035741	-2.351944	-0.452895
Trial1	3	1	noBlindfold	counterclockwise	practice	Guided	1	0.5	0	0.5666122	0.75195	-1.45117	-0.80024	0.838965339762432	2.042985	-2.508521	-0.493853
Trial1	3	1	noBlindfold	counterclockwise	practice	Guided	1	0.5	0	0.5866165	0.7748001	-1.45123	-0.80023	0.846098737549764	2.048878	-2.478898	-0.48894
Trial1	3	1	noBlindfold	counterclockwise	practice	Guided	1	0.5	0	0.6066132	0.7992	-1.45122	-0.80012	0.85423219743948	2.019812	-2.326553	-0.331779
Trial1	3	1	noBlindfold	counterclockwise	practice	Guided	1	0.5	0	0.6266174	0.84911	-1.4511	-0.80005	0.872901905522347	1.954335	-2.072645	-0.080249
Trial1	3	1	noBlindfold	counterclockwise	practice	Guided	1	0.5	0	0.6466141	0.87532	-1.45105	-0.80003	0.88369285414334	1.960588	-2.026095	-0.026672
Trial1	3	1	noBlindfold	counterclockwise	practice	Guided	1	0.5	0	0.6666183	0.9032	-1.45102	-0.80001	0.895871732964196	1.866708	-2.114963	-0.015083
Trial1	3	1	noBlindfold	counterclockwise	practice	Guided	1	0.5	0	0.686615	0.93104	-1.45104	-0.80001	0.908741667167492	1.787722	-2.081109	-0.02611
Trial1	3	1	noBlindfold	counterclockwise	practice	Guided	1	0.5	0	0.7066193	0.96044	-1.45106	-0.80002	0.923058523682093	1.659131	-2.093804	-0.015772
Trial1	3	1	noBlindfold	counterclockwise	practice	Guided	1	0.5	0	0.7266159	1.01991	-1.45108	-0.80004	0.954133322630566	1.482511	-2.165745	-0.105418
Trial1	3	1	noBlindfold	counterclockwise	practice	Guided	1	0.5	0	0.7466125	1.04979	-1.45109	-0.80005	0.970746625438374	1.531356	-2.144586	-0.133912
Trial1	3	1	noBlindfold	counterclockwise	practice	Guided	1	0.5	0	0.7666168	1.08006	-1.45109	-0.80004	0.988197157372625	1.58136	-2.127659	-0.114767
Trial1	3	1	noBlindfold	counterclockwise	practice	Guided	1	0.5	0	0.7866135	1.11074	-1.45109	-0.80002	1.00649656979964	1.604059	-2.140354	-0.0095608
Trial1	3	1	noBlindfold	counterclockwise	practice	Guided	1	0.5	0	0.8066177	1.14273	-1.45109	-0.79999	1.02619971121841	1.448195	-2.182672	0.0054665
Trial1	3	1	noBlindfold	counterclockwise	practice	Guided	1	0.5	0	0.8266144	1.20647	-1.45109	-0.80002	1.06730124225857	1.23078	-2.220758	-0.016435
Trial1	3	1	noBlindfold	counterclockwise	practice	Guided	1	0.5	0	0.8466187	1.23805	-1.4511	-0.80003	1.08846946151075	1.216695	-2.275772	-0.073519
Trial1	3	1	noBlindfold	counterclockwise	practice	Guided	1	0.5	0	0.8666153	1.26968	-1.45114	-0.80004	1.11016726231842	1.385851	-2.301162	-0.027164
Trial1	3	1	noBlindfold	counterclockwise	practice	Guided	1	0.5	0	0.8866119	1.30216	-1.45116	-0.80005	1.13293452794609	1.262587	-2.31809	-0.132277
Trial1	3	1	noBlindfold	counterclockwise	practice	Guided	1	0.5	0	0.9066162	1.31022	-1.45115	-0.79996	1.13859228314249	4.465054	-2.021864	-0.706512
Trial1	3	1	noBlindfold	counterclockwise	practice	Guided	1	0.5	0	0.9266129	1.30348	-1.45126	-0.80007	1.13388361233424	5.424869	-2.419653	-0.686596
Trial1	3	1	noBlindfold	counterclockwise	practice	Guided	1	0.5	0	0.9466171	1.30278	-1.45126	-0.8003801	1.13360663648725	3.757418	-2.698952	-1.406997
Trial1	3	1	noBlindfold	counterclockwise	practice	Guided	1	0.5	0	0.9666138	1.30224	-1.45138	-0.80089	1.13358452613754	1.977437	-3.955796	-2.665895
Trial1	3	1	noBlindfold	counterclockwise	practice	Guided	1	0.5	0	0.986618	1.3016	-1.45177	-0.80136	1.13346389195533	1.060486	-4.916415	-3.707518
Trial1	3	1	noBlindfold	counterclockwise	practice	Guided	1	0.5	0	1.006615	1.30109	-1.45214	-0.80145	1.13316694115401	0.829933	-4.556712	-3.90275
Trial1	3	1	noBlindfold	counterclockwise	practice	Guided	1	0.5	0	1.026619	1.30101	-1.45214	-0.80128	1.13299008048435	3.233121	-3.278708	-1.843977
Trial1	3	1	noBlindfold	counterclockwise	practice	Guided	1	0.5	0	1.046616	1.30126	-1.45188	-0.80099	1.13296184208204	4.703291	-2.538143	-1.247861
Trial1	3	1	noBlindfold	counterclockwise	practice	Guided	1	0.5	0	1.066612	1.3018	-1.45154	-0.80085	1.13324491472957	5.081549	-2.512752	-1.070664
Trial1	3	1	noBlindfold	counterclockwise	practice	Guided	1	0.5	0	1.086617	1.30213	-1.45145	-0.80085	1.13347848629376	5.116162	-3.041727	-1.189471
Trial1	3	1	noBlindfold	counterclockwise	practice	Guided	1	0.5	0	1.106613	1.30218	-1.45146	-0.80088	1.13353497444928	4.704234	-3.583398	-1.723384
Trial1	3	1	noBlindfold	counterclockwise	practice	Guided	1	0.5	0	1.126617	1.30217	-1.45164	-0.8009	1.13354203808917	4.158693	-4.002346	-2.488962
Trial1	3	1	noBlindfold	counterclockwise	practice	Guided	1	0.5	0	1.146614	1.30217	-1.45168	-0.80092	1.1335561882949	4.760099	-3.625716	-2.502812
Trial1	3	1	noBlindfold	counterclockwise	practice	Guided	1	0.5	0	1.166618	1.3022	-1.45168	-0.80094	1.13359151282014	5.485317	-3.321026	-2.441616
Trial1	3	1	noBlindfold	counterclockwise	practice	Guided	1	0.5	0	1.186615	1.30231	-1.45168	-0.80099	1.13370466910789	6.212795	-3.435285	-2.59517
Trial1	3	1	noBlindfold	counterclockwise	practice	Guided	1	0.5	0	1.206619	1.30253	-1.4517	-0.80115	1.13397343308776	6.622292	-3.769597	-2.865663
Trial1	3	1	noBlindfold	counterclockwise	practice	Guided	1	0.5	0	1.226616	1.30287	-1.45181	-0.80119	1.13424236359205	6.766798	-4.260486	-3.393444
Trial1	3	1	noBlindfold	counterclockwise	practice	Guided	1	0.5	0	1.246613	1.30291	-1.45185	-0.80121	1.13428477812883	6.502666	-4.425526	-3.319069
Trial1	3	1	noBlindfold	counterclockwise	practice	Guided	1	0.5	0	1.266617	1.30293	-1.45187	-0.80122	1.13430598555216	6.390754	-4.218168	-3.094918
Trial1	3	1	noBlindfold	counterclockwise	practice	Guided	1	0.5	0	1.286613	1.30295	-1.45188	-0.80123	1.13432715073755	6.589517	-4.015041	-2.940476
Trial1	3	1	noBlindfold	counterclockwise	practice	Guided	1	0.5	0	1.306618	1.30297	-1.45189	-0.80126	1.13436258878248	6.727186	-3.934637	-2.849452
Trial1	3	1	noBlindfold	counterclockwise	practice	Guided	1	0.5	0	1.326614	1.30302	-1.4519	-0.80127	1.13440501893952	6.875478	-3.87116	-2.993272
Trial1	3	1	noBlindfold	counterclockwise	practice	Guided	1	0.5	0	1.346619	1.30305	-1.4519	-0.80128	1.13443335714035	6.733508	-3.930405	-3.106615
Trial1	3	1	noBlindfold	counterclockwise	practice	Guided	1	0.5	0	1.366615	1.30306	-1.4519	-0.8013	1.13445459134938	6.579498	-4.031969	-3.269719
Trial1	3	1	noBlindfold	counterclockwise	practice	Guided	1	0.5	0	1.386612	1.30307	-1.45191	-0.80132	1.13447578350205	6.510094	-4.158923	-3.334732
Trial1	3	1	noBlindfold	counterclockwise	practice	Guided	1	0.5	0	1.406616	1.30308	-1.45192	-0.80135	1.13450404870776	6.470642	-4.218168	-3.28628
Trial1	3	1	noBlindfold	counterclockwise	practice	Guided	1	0.5	0	1.426613	1.3031	-1.45194	-0.80136	1.13452521397915	6.474345	-4.467844	-3.238173
Trial1	3	1	noBlindfold	counterclockwise	practice	Guided	1	0.5	0	1.446617	1.3031	-1.45196	-0.80137	1.13453228698895	6.44019	-4.531321	-3.149926
Trial1	3	1	noBlindfold	counterclockwise	practice	Guided	1	0.5	0	1.466614	1.30311	-1.45198	-0.80138	1.13454640622044	6.372271	-4.573639	-3.132786
Trial1	3	1	noBlindfold	counterclockwise	practice	Guided	1	0.5	0	1.486618	1.30311	-1.45199	-0.8013901	1.134553521376	6.184168	-4.624421	-3.095599
Trial1	3	1	noBlindfold	counterclockwise	practice	Guided	1	0.5	0	1.506615	1.30311	-1.45201	-0.8014	1.13456055237257	6.021627	-4.654043	-3.085287
Trial1	3	1	noBlindfold	counterclockwise	practice	Guided	1	0.5	0	1.526619	1.30309	-1.45205	-0.80141	1.13455344926621	5.817244	-4.865633	-3.002211
Trial1	3	1	noBlindfold	counterclockwise	practice	Guided	1	0.5	0	1.546616	1.30308	-1.45207	-0.80141	1.13454644558932	5.837891	-4.920647	-2.918342
Trial1	3	1	noBlindfold	counterclockwise	practice	Guided	1	0.5	0	1.566612	1.30307	-1.4521	-0.8014	1.13453228425589	5.841486	-4.941806	-2.769238
Trial1	3	1	noBlindfold	counterclockwise	practice	Guided	1	0.5	0	1.586617	1.30306	-1.45212	-0.8014	1.13452519624109	5.74471	-4.852938	-2.624055
Trial1	3	1	noBlindfold	counterclockwise	practice	Guided	1	0.5	0	1.606613	1.30305	-1.45213	-0.80136	1.13448985718723	5.714495	-4.730216	-2.35408
Trial1	3	1	noBlindfold	counterclockwise	practice	Guided	1	0.5	0	1.626617	1.30303	-1.45215	-0.80133	1.13445446133498	5.542538	-4.539785	-1.749334
Trial1	3	1	noBlindfold	counterclockwise	practice	Guided	1	0.5	0	1.646614	1.30301	-1.45216	-0.80129	1.13441203453204	5.505668	-4.734447	-1.415252
Trial1	3	1	noBlindfold	counterclockwise	practice	Guided	1	0.5	0	1.666618	1.303	-1.45218	-0.80123	1.13436259257827	5.491001	-5.183018	-1.031016
Trial1	3	1	noBlindfold	counterclockwise	practice	Guided	1	0.5	0	1.686615	1.30298	-1.45225	-0.80115	1.13429196007588	5.47502	-5.339595	-0.745385
Trial1	3	1	noBlindfold	counterclockwise	practice	Guided	1	0.5	0	1.706619	1.30296	-1.45232	-0.80101	1.13417893793281	5.596471	-5.271886	-0.502349
Trial1	3	1	noBlindfold	counterclockwise	practice	Guided	1	0.5	0	1.726616	1.30293	-1.45238	-0.80094	1.13410825025775	5.6031	-5.085687	-0.087426
Trial1	3	1	noBlindfold	counterclockwise	practice	Guided	1	0.5	0	1.746613	1.30292	-1.45239	-0.80084	1.13403052798829	5.475982	-5.039137	0.13349
Trial1	3	1	noBlindfold	counterclockwise	practice	Guided	1	0.5	0	1.766617	1.3029	-1.45242	-0.80071	1.13392463239464	5.240527	-5.208409	0.342846
Trial1	3	1	noBlindfold	counterclockwise	practice	Guided	1	0.5	0	1.786613	1.30285	-1.45246	-0.80056	1.13378324429939	5.111698	-5.246495	0.632748
Trial1	3	1	noBlindfold	counterclockwise	practice	Guided	1	0.5	0	1.806618	1.3028	-1.4525	-0.80023	1.13351485863718	5.051481	-5.293045	0.99181
Trial1	3	1	noBlindfold	counterclockwise	practice	Guided	1	0.5	0	1.826614	1.30272	-1.45259	-0.80001	1.13330289690377	5.072745	-5.369217	1.779967
Trial1	3	1	noBlindfold	counterclockwise	practice	Guided	1	0.5	0	1.846619	1.30268	-1.45262	-0.79949	1.13290742609377	5.062132	-5.381913	2.217435
Trial1	3	1	noBlindfold	counterclockwise	practice	Guided	1	0.5	0	1.866615	1.30262	-1.45265	-0.79829	1.13201850551293	4.90136	-5.318436	2.561531
Trial1	3	1	noBlindfold	counterclockwise	practice	Guided	1	0.5	0	1.886612	1.3025	-1.45266	-0.79612	1.13040408502808	4.57841	-5.284581	2.964976
Trial1	3	1	noBlindfold	counterclockwise	practice	Guided	1	0.5	0	1.906616	1.30236	-1.45264	-0.7879699	1.12457916553652	4.407741	-5.246495	3.113314
Trial1	3	1	noBlindfold	counterclockwise	practice	Guided	1	0.5	0	1.926613	1.30218	-1.45264	-0.78207	1.12032423167426	4.356842	-5.428463	3.419631
Trial1	3	1	noBlindfold	counterclockwise	practice	Guided	1	0.5	0	1.946617	1.30217	-1.45269	-0.7742	1.11483740726149	4.38474	-5.530026	3.689194
Trial1	3	1	noBlindfold	counterclockwise	practice	Guided	1	0.5	0	1.966614	1.30221	-1.45275	-0.76469	1.10828318122852	4.522779	-5.555417	3.759978
Trial1	3	1	noBlindfold	counterclockwise	practice	Guided	1	0.5	0	1.986618	1.30226	-1.45279	-0.75427	1.10115595286609	4.588706	-5.61043	3.748523
Trial1	3	1	noBlindfold	counterclockwise	practice	Guided	1	0.5	0	2.006615	1.3023	-1.45281	-0.72858	1.08375000141127	4.665584	-5.640053	3.502127
Trial1	3	1	noBlindfold	counterclockwise	practice	Guided	1	0.5	0	2.026619	1.30225	-1.45293	-0.71525	1.07479658131325	4.214492	-5.991292	3.035832
Trial1	3	1	noBlindfold	counterclockwise	practice	Guided	1	0.5	0	2.046616	1.30214	-1.453	-0.70017	1.0647378365858	3.87991	-6.08016	3.200975
Trial1	3	1	noBlindfold	counterclockwise	practice	Guided	1	0.5	0	2.066612	1.30199	-1.45301	-0.68437	1.05430088903238	3.689755	-5.792397	3.44519
Trial1	3	1	noBlindfold	counterclockwise	practice	Guided	1	0.5	0	2.086617	1.30187	-1.45292	-0.66694	1.04297871418249	3.608843	-5.635821	3.347461
Trial1	3	1	noBlindfold	counterclockwise	practice	Guided	1	0.5	0	2.106613	1.30184	-1.45283	-0.63047	1.02001945800347	3.71887	-5.631589	3.084404
Trial1	3	1	noBlindfold	counterclockwise	practice	Guided	1	0.5	0	2.126617	1.30189	-1.45276	-0.61135	1.00835332076894	3.908836	-5.686602	2.785769
Trial1	3	1	noBlindfold	counterclockwise	practice	Guided	1	0.5	0	2.146614	1.30193	-1.45281	-0.59066	0.995977370987604	3.890245	-5.923583	2.60629
Trial1	3	1	noBlindfold	counterclockwise	practice	Guided	1	0.5	0	2.166618	1.30194	-1.45293	-0.57133	0.984644955137243	3.819098	-6.164796	2.682565
Trial1	3	1	noBlindfold	counterclockwise	practice	Guided	1	0.5	0	2.186615	1.3019	-1.45305	-0.5501	0.972447238978964	3.517606	-6.194418	3.10495
Trial1	3	1	noBlindfold	counterclockwise	practice	Guided	1	0.5	0	2.206619	1.30181	-1.45307	-0.50704	0.948677417966634	3.406127	-5.970133	3.092355
Trial1	3	1	noBlindfold	counterclockwise	practice	Guided	1	0.5	0	2.226616	1.3017	-1.45295	-0.48436	0.936657622781399	3.299639	-6.130941	2.515759
Trial1	3	1	noBlindfold	counterclockwise	practice	Guided	1	0.5	0	2.246613	1.30167	-1.45301	-0.46207	0.925301887132718	3.263953	-6.016683	2.515401
Trial1	3	1	noBlindfold	counterclockwise	practice	Guided	1	0.5	0	2.266617	1.30163	-1.45302	-0.43913	0.914027271645717	3.105386	-5.965901	2.95212
Trial1	3	1	noBlindfold	counterclockwise	practice	Guided	1	0.5	0	2.286613	1.30154	-1.45296	-0.41552	0.902841780017257	2.983391	-5.640053	2.800438
Trial1	3	1	noBlindfold	counterclockwise	practice	Guided	1	0.5	0	2.306618	1.30151	-1.45288	-0.36622	0.881212528192187	3.089772	-5.91512	2.653451
Trial1	3	1	noBlindfold	counterclockwise	practice	Guided	1	0.5	0	2.326614	1.30153	-1.45306	-0.34197	0.871432054278357	2.923808	-6.139405	2.666651
Trial1	3	1	noBlindfold	counterclockwise	practice	Guided	1	0.5	0	2.346619	1.30147	-1.45307	-0.31719	0.861953320468938	2.752688	-5.877033	2.923503
Trial1	3	1	noBlindfold	counterclockwise	practice	Guided	1	0.5	0	2.366615	1.30139	-1.45298	-0.29223	0.853008911376852	2.768985	-6.101319	2.50162
Trial1	3	1	noBlindfold	counterclockwise	practice	Guided	1	0.5	0	2.386612	1.30138	-1.45301	-0.26747	0.844837248659853	2.801342	-6.295982	2.109115
Trial1	3	1	noBlindfold	counterclockwise	practice	Guided	1	0.5	0	2.406616	1.30139	-1.45311	-0.21693	0.830231564011585	2.727357	-6.279054	2.212718
Trial1	3	1	noBlindfold	counterclockwise	practice	Guided	1	0.5	0	2.426613	1.30124	-1.45296	-0.18999	0.823457150862589	2.365093	-5.830484	2.586898
Trial1	3	1	noBlindfold	counterclockwise	practice	Guided	1	0.5	0	2.446617	1.30121	-1.45295	-0.1656	0.818144673692176	2.593945	-6.312909	2.002471
Trial1	3	1	noBlindfold	counterclockwise	practice	Guided	1	0.5	0	2.466614	1.30125	-1.45309	-0.14079	0.81352526463032	2.517556	-6.439863	1.867565
Trial1	3	1	noBlindfold	counterclockwise	practice	Guided	1	0.5	0	2.486618	1.30125	-1.45316	-0.11496	0.80945496077058	2.333754	-6.147869	2.823057
Trial1	3	1	noBlindfold	counterclockwise	practice	Guided	1	0.5	0	2.506615	1.30117	-1.45304	-0.06353	0.803684898404388	2.253265	-5.838947	2.486672
Trial1	3	1	noBlindfold	counterclockwise	practice	Guided	1	0.5	0	2.526619	1.30118	-1.45311	-0.039351	0.802145810834543	2.443228	-6.587976	1.870115
Trial1	3	1	noBlindfold	counterclockwise	practice	Guided	1	0.5	0	2.546616	1.30118	-1.45322	-0.013598	0.801295392552256	2.214485	-6.177491	2.432557
Trial1	3	1	noBlindfold	counterclockwise	practice	Guided	1	0.5	0	2.566612	1.30113	-1.4531	0.013136	0.801237743568476	2.053595	-5.783934	2.55682
Trial1	3	1	noBlindfold	counterclockwise	practice	Guided	1	0.5	0	2.586617	1.3011	-1.45297	0.037412	0.80197312486364	2.303783	-6.1521	1.977062
Trial1	3	1	noBlindfold	counterclockwise	practice	Guided	1	0.5	0	2.606613	1.30115	-1.45304	0.086733	0.805831290895476	2.348877	-6.190187	1.686145
Trial1	3	1	noBlindfold	counterclockwise	practice	Guided	1	0.5	0	2.626617	1.30112	-1.45312	0.11236	0.808961119408392	2.22146	-5.877033	2.57064
Trial1	3	1	noBlindfold	counterclockwise	practice	Guided	1	0.5	0	2.646614	1.30109	-1.45305	0.13707	0.812732044617073	2.315646	-6.190187	1.99799
Trial1	3	1	noBlindfold	counterclockwise	practice	Guided	1	0.5	0	2.666618	1.30114	-1.4531	0.16139	0.81723444978151	2.435555	-6.393313	1.745492
Trial1	3	1	noBlindfold	counterclockwise	practice	Guided	1	0.5	0	2.686615	1.30119	-1.45316	0.18571	0.822431434143947	2.403811	-6.020915	2.398387
Trial1	3	1	noBlindfold	counterclockwise	practice	Guided	1	0.5	0	2.706619	1.30118	-1.45305	0.23586	0.835176230186794	2.250363	-5.623125	2.676022
Trial1	3	1	noBlindfold	counterclockwise	practice	Guided	1	0.5	0	2.726616	1.30123	-1.45304	0.26027	0.842442937225802	2.600288	-6.482181	1.879966
Trial1	3	1	noBlindfold	counterclockwise	practice	Guided	1	0.5	0	2.746613	1.30128	-1.45321	0.2854	0.850589698354638	2.456171	-6.664148	2.404655
Trial1	3	1	noBlindfold	counterclockwise	practice	Guided	1	0.5	0	2.766617	1.30125	-1.45325	0.31016	0.859186095036583	2.33883	-6.046305	2.633254
Trial1	3	1	noBlindfold	counterclockwise	practice	Guided	1	0.5	0	2.786613	1.30119	-1.45313	0.33577	0.868704055021448	2.431128	-6.194418	2.277489
Trial1	3	1	noBlindfold	counterclockwise	practice	Guided	1	0.5	0	2.806618	1.30121	-1.4531	0.38522	0.88900608045011	2.477346	-6.507572	2.071615
Trial1	3	1	noBlindfold	counterclockwise	practice	Guided	1	0.5	0	2.826614	1.3012	-1.45318	0.41144	0.900668730398827	2.132175	-6.118246	3.057099
Trial1	3	1	noBlindfold	counterclockwise	practice	Guided	1	0.5	0	2.846619	1.30116	-1.45309	0.4373	0.912736857579059	2.37231	-6.367922	2.72505
Trial1	3	1	noBlindfold	counterclockwise	practice	Guided	1	0.5	0	2.866615	1.30122	-1.45318	0.46381	0.925782532103778	2.716865	-6.757248	2.26597
Trial1	3	1	noBlindfold	counterclockwise	practice	Guided	1	0.5	0	2.886612	1.30134	-1.45333	0.48953	0.939034284747918	2.849808	-6.634526	2.413849
Trial1	3	1	noBlindfold	counterclockwise	practice	Guided	1	0.5	0	2.906616	1.30136	-1.45333	0.54347	0.968265219623697	2.477996	-6.325604	3.112052
Trial1	3	1	noBlindfold	counterclockwise	practice	Guided	1	0.5	0	2.926613	1.30129	-1.45317	0.56955	0.983083265412198	2.607995	-6.740321	2.43677
Trial1	3	1	noBlindfold	counterclockwise	practice	Guided	1	0.5	0	2.946617	1.30131	-1.45329	0.59814	0.999934636498107	2.610943	-6.875738	2.497391
Trial1	3	1	noBlindfold	counterclockwise	practice	Guided	1	0.5	0	2.966614	1.30128	-1.45339	0.62468	1.01600922922102	2.495804	-6.494876	3.009116
Trial1	3	1	noBlindfold	counterclockwise	practice	Guided	1	0.5	0	2.986618	1.30124	-1.4533	0.65229	1.03318329056617	2.589967	-6.562585	2.741781
Trial1	3	1	noBlindfold	counterclockwise	practice	Guided	1	0.5	0	3.006615	1.30128	-1.45331	0.70771	1.06906648830794	2.763472	-6.994229	2.166871
Trial1	3	1	noBlindfold	counterclockwise	practice	Guided	1	0.5	0	3.026619	1.3013	-1.45343	0.73605	1.08804926084574	2.250859	-6.524499	2.807167
Trial1	3	1	noBlindfold	counterclockwise	practice	Guided	1	0.5	0	3.046616	1.30121	-1.45333	0.76347	1.10671756936138	2.479622	-6.748784	2.281988
Trial1	3	1	noBlindfold	counterclockwise	practice	Guided	1	0.5	0	3.066612	1.30122	-1.45338	0.79121	1.12604033717537	2.626507	-7.070401	1.874474
Trial1	3	1	noBlindfold	counterclockwise	practice	Guided	1	0.5	0	3.086617	1.30125	-1.45352	0.80883	1.13851106332638	2.369054	-7.040778	2.494345
Trial1	3	1	noBlindfold	counterclockwise	practice	Guided	1	0.5	0	3.106613	1.30123	-1.45355	0.80713	1.13728995118043	1.919438	-8.179133	6.82915
Trial1	3	1	noBlindfold	counterclockwise	practice	Guided	1	0.5	0	3.126617	1.30109	-1.45285	0.80701	1.13710611791685	1.298346	-4.192777	13.42793
Trial1	3	1	noBlindfold	counterclockwise	practice	Guided	1	0.5	0	3.146614	1.30104	-1.45278	0.80657	1.13675869097502	1.354237	-5.669675	11.77434
Trial1	3	1	noBlindfold	counterclockwise	practice	Guided	1	0.5	0	3.166618	1.301	-1.45277	0.80595	1.13629066459762	0.935091	-5.500403	9.943005
Trial1	3	1	noBlindfold	counterclockwise	practice	Guided	1	0.5	0	3.186615	1.30096	-1.45284	0.8056599	1.13605676737406	1.441525	-7.743257	9.764644
Trial1	3	1	noBlindfold	counterclockwise	practice	Guided	1	0.5	0	3.206619	1.30096	-1.45314	0.80518	1.13571646005588	2.653068	-7.722098	8.777944
Trial1	3	1	noBlindfold	counterclockwise	practice	Guided	1	0.5	0	3.226616	1.3012	-1.45352	0.8051	1.13582888363182	4.560752	-8.449968	8.839676
Trial1	3	1	noBlindfold	counterclockwise	practice	Guided	1	0.5	0	3.246613	1.30129	-1.45361	0.80505	1.13585697027411	4.405802	-7.459727	8.648744
Trial1	3	1	noBlindfold	counterclockwise	practice	Guided	1	0.5	0	3.266617	1.30132	-1.45361	0.80504	1.13587114973143	3.601736	-7.150805	9.381084
Trial1	3	1	noBlindfold	counterclockwise	practice	Guided	1	0.5	0	3.286613	1.30134	-1.4536	0.80504	1.13588519422991	2.830619	-6.765711	9.929764
Trial1	3	1	noBlindfold	counterclockwise	practice	Guided	1	0.5	0	3.306618	1.30134	-1.45358	0.80506	1.13589934599509	2.536769	-6.262127	10.2847
Trial1	3	1	noBlindfold	counterclockwise	practice	Guided	1	0.5	0	3.326614	1.30133	-1.45354	0.80505	1.13588531103456	2.944412	-6.473717	10.01913
Trial1	3	1	noBlindfold	counterclockwise	practice	Guided	1	0.5	0	3.346619	1.30135	-1.45352	0.80504	1.13589225859479	3.244239	-6.634526	9.661117
Trial1	3	1	noBlindfold	counterclockwise	practice	Guided	1	0.5	0	3.366615	1.30136	-1.45352	0.80501	1.13587803258409	3.329487	-6.981533	9.422066
Trial1	3	1	noBlindfold	counterclockwise	practice	Guided	1	0.5	0	3.386612	1.30137	-1.45351	0.80498	1.13586380765687	3.151044	-6.956142	9.054559
Trial1	3	1	noBlindfold	counterclockwise	practice	Guided	1	0.5	0	3.406616	1.30138	-1.45351	0.80495	1.13584958305121	2.894392	-7.133878	9.156001
Trial1	3	1	noBlindfold	counterclockwise	practice	Guided	1	0.5	0	3.426613	1.30138	-1.45352	0.80494	1.13584248668332	2.750489	-6.956142	9.50385
Trial1	3	1	noBlindfold	counterclockwise	practice	Guided	1	0.5	0	3.446617	1.30138	-1.45352	0.80493	1.13583543259926	2.725818	-6.905361	9.56747
Trial1	3	1	noBlindfold	counterclockwise	practice	Guided	1	0.5	0	3.466614	1.30138	-1.45351	0.80492	1.13582829407936	2.788493	-6.841884	9.456661
Trial1	3	1	noBlindfold	counterclockwise	practice	Guided	1	0.5	0	3.486618	1.30138	-1.45351	0.80491	1.13582124008268	2.752525	-6.913824	9.530537
Trial1	3	1	noBlindfold	counterclockwise	practice	Guided	1	0.5	0	3.506615	1.30138	-1.45351	0.80486	1.13578580179836	2.636615	-7.049242	9.418593
Trial1	3	1	noBlindfold	counterclockwise	practice	Guided	1	0.5	0	3.526619	1.30137	-1.45351	0.80481	1.13574329909892	2.542839	-7.222746	8.470155
Trial1	3	1	noBlindfold	counterclockwise	practice	Guided	1	0.5	0	3.546616	1.30137	-1.45352	0.80476	1.13570786278655	2.554272	-7.46819	8.233072
Trial1	3	1	noBlindfold	counterclockwise	practice	Guided	1	0.5	0	3.566612	1.30136	-1.45355	0.80472	1.13567254122641	2.426978	-7.81943	8.393088
Trial1	3	1	noBlindfold	counterclockwise	practice	Guided	1	0.5	0	3.586617	1.30135	-1.45358	0.80472	1.13566547540649	2.213123	-8.170669	9.020069
Trial1	3	1	noBlindfold	counterclockwise	practice	Guided	1	0.5	0	3.606613	1.30134	-1.45362	0.80477	1.13569384572522	1.884403	-8.297623	9.635675
Trial1	3	1	noBlindfold	counterclockwise	practice	Guided	1	0.5	0	3.626617	1.30128	-1.45369	0.80484	1.13570116855395	1.055489	-8.204523	10.8894
Trial1	3	1	noBlindfold	counterclockwise	practice	Guided	1	0.5	0	3.646614	1.30123	-1.45373	0.80492	1.13572257563677	0.540998	-8.284928	11.55419
Trial1	3	1	noBlindfold	counterclockwise	practice	Guided	1	0.5	0	3.666618	1.30117	-1.45378	0.80501	1.13574398205975	0.102776	-8.521908	11.66272
Trial1	3	1	noBlindfold	counterclockwise	practice	Guided	1	0.5	0	3.686615	1.30109	-1.45385	0.80506	1.13572300574185	-0.212018	-8.796975	11.485
Trial1	3	1	noBlindfold	counterclockwise	practice	Guided	1	0.5	0	3.706619	1.30101	-1.45393	0.80512	1.13570905153891	-0.363549	-8.801207	11.14006
Trial1	3	1	noBlindfold	counterclockwise	practice	Guided	1	0.5	0	3.726616	1.30085	-1.45403	0.80516	1.13562470721731	-0.77783	-8.69118	10.92946
Trial1	3	1	noBlindfold	counterclockwise	practice	Guided	1	0.5	0	3.746613	1.30077	-1.45406	0.80519	1.13558951522939	-1.05174	-8.640399	11.07406
Trial1	3	1	noBlindfold	counterclockwise	practice	Guided	1	0.5	0	3.766617	1.30069	-1.45409	0.80521	1.13554731251141	-1.360563	-8.534604	11.04723
Trial1	3	1	noBlindfold	counterclockwise	practice	Guided	1	0.5	0	3.786613	1.3006	-1.4541	0.80521	1.13548385194005	-1.731729	-8.373795	10.63141
Trial1	3	1	noBlindfold	counterclockwise	practice	Guided	1	0.5	0	3.806618	1.30051	-1.4541	0.80515	1.13537782982323	-2.194125	-8.217219	10.04006
Trial1	3	1	noBlindfold	counterclockwise	practice	Guided	1	0.5	0	3.826614	1.30013	-1.45407	0.8051	1.13507444011642	-3.534616	-7.810966	10.0316
Trial1	3	1	noBlindfold	counterclockwise	practice	Guided	1	0.5	0	3.846619	1.29937	-1.454	0.805	1.13446784813669	-4.275474	-7.870211	9.854697
Trial1	3	1	noBlindfold	counterclockwise	practice	Guided	1	0.5	0	3.866615	1.29743	-1.45401	0.80485	1.13299513240361	-4.617464	-8.3611	9.631238
Trial1	3	1	noBlindfold	counterclockwise	practice	Guided	1	0.5	0	3.886612	1.29415	-1.45415	0.80461	1.13051832281845	-4.788922	-8.733498	9.016218
Trial1	3	1	noBlindfold	counterclockwise	practice	Guided	1	0.5	0	3.906616	1.28925	-1.45431	0.80432	1.12687445021345	-5.027872	-8.733498	8.696788
Trial1	3	1	noBlindfold	counterclockwise	practice	Guided	1	0.5	0	3.926613	1.27406	-1.45421	0.8042901	1.11626672217634	-5.725459	-7.946384	8.573513
Trial1	3	1	noBlindfold	counterclockwise	practice	Guided	1	0.5	0	3.946617	1.26352	-1.45402	0.80427	1.10896933131273	-5.874454	-7.658621	8.565223
Trial1	3	1	noBlindfold	counterclockwise	practice	Guided	1	0.5	0	3.966614	1.24967	-1.45383	0.80419	1.09942106396576	-5.839753	-7.362395	8.349657
Trial1	3	1	noBlindfold	counterclockwise	practice	Guided	1	0.5	0	3.986618	1.23363	-1.4537	0.80408	1.088465768059	-5.564082	-7.3497	8.17195
Trial1	3	1	noBlindfold	counterclockwise	practice	Guided	1	0.5	0	4.006615	1.21404	-1.45367	0.80395	1.07526215669989	-5.306086	-7.362395	7.862113
Trial1	3	1	noBlindfold	counterclockwise	practice	Guided	1	0.5	0	4.026619	1.17172	-1.45373	0.80396	1.0476447023545	-4.932525	-7.531667	7.909767
Trial1	3	1	noBlindfold	counterclockwise	practice	Guided	1	0.5	0	4.046616	1.14769	-1.45375	0.80404	1.03246428797945	-4.870697	-7.358163	8.06567
Trial1	3	1	noBlindfold	counterclockwise	practice	Guided	1	0.5	0	4.066612	1.12128	-1.45367	0.8041101	1.01616029995677	-4.795156	-6.892665	8.237843
Trial1	3	1	noBlindfold	counterclockwise	practice	Guided	1	0.5	0	4.086617	1.09407	-1.45351	0.80419	0.999820303185437	-4.626659	-6.689539	8.33472
Trial1	3	1	noBlindfold	counterclockwise	practice	Guided	1	0.5	0	4.106613	1.06455	-1.45334	0.80455	0.982861793569295	-4.372547	-6.516035	8.718954
Trial1	3	1	noBlindfold	counterclockwise	practice	Guided	1	0.5	0	4.126617	1.00369	-1.4533	0.80473	0.949365045881586	-4.244986	-6.642989	9.416124
Trial1	3	1	noBlindfold	counterclockwise	practice	Guided	1	0.5	0	4.146614	0.97176	-1.45333	0.80491	0.9329724781429	-4.112485	-6.702234	10.01338
Trial1	3	1	noBlindfold	counterclockwise	practice	Guided	1	0.5	0	4.166618	0.93909	-1.45333	0.80492	0.916894857074799	-3.831279	-6.647221	9.788985
Trial1	3	1	noBlindfold	counterclockwise	practice	Guided	1	0.5	0	4.186615	0.90496	-1.45338	0.80494	0.901066596249713	-3.377125	-6.92652	9.767098
Trial1	3	1	noBlindfold	counterclockwise	practice	Guided	1	0.5	0	4.206619	0.87076	-1.45344	0.80544	0.886677282112168	-3.355617	-6.829188	10.40576
Trial1	3	1	noBlindfold	counterclockwise	practice	Guided	1	0.5	0	4.226616	0.8044701	-1.45337	0.8056599	0.861272299269407	-3.289676	-6.630294	11.34873
Trial1	3	1	noBlindfold	counterclockwise	practice	Guided	1	0.5	0	4.246613	0.7705	-1.45332	0.80576	0.849952629142313	-3.077855	-6.541426	11.55204
Trial1	3	1	noBlindfold	counterclockwise	practice	Guided	1	0.5	0	4.266617	0.7378	-1.4533	0.80581	0.840165848113463	-2.98926	-6.626062	11.54626
Trial1	3	1	noBlindfold	counterclockwise	practice	Guided	1	0.5	0	4.286613	0.70452	-1.45329	0.80588	0.831427038158809	-2.805617	-6.452558	11.77682
Trial1	3	1	noBlindfold	counterclockwise	practice	Guided	1	0.5	0	4.306618	0.67371	-1.45326	0.80597	0.82447725672065	-2.640752	-6.461022	11.9377
Trial1	3	1	noBlindfold	counterclockwise	practice	Guided	1	0.5	0	4.326614	0.61163	-1.45321	0.80603	0.813723343208065	-2.149316	-6.477949	12.03545
Trial1	3	1	noBlindfold	counterclockwise	practice	Guided	1	0.5	0	4.346619	0.58269	-1.45325	0.80614	0.810369881473022	-2.154564	-6.638757	12.29082
Trial1	3	1	noBlindfold	counterclockwise	practice	Guided	1	0.5	0	4.366615	0.55492	-1.4533	0.80633	0.808198128685033	-2.061675	-6.587976	12.72235
Trial1	3	1	noBlindfold	counterclockwise	practice	Guided	1	0.5	0	4.386612	0.52762	-1.45331	0.80654	0.807012798476784	-2.048868	-6.617598	13.12555
Trial1	3	1	noBlindfold	counterclockwise	practice	Guided	1	0.5	0	4.406616	0.50243	-1.45331	0.8068	0.806803667334457	-2.10562	-6.587976	13.5294
Trial1	3	1	noBlindfold	counterclockwise	practice	Guided	1	0.5	0	4.426613	0.45437	-1.45328	0.8068	0.808089319028077	-2.242779	-6.554121	13.53841
Trial1	3	1	noBlindfold	counterclockwise	practice	Guided	1	0.5	0	4.446617	0.43274	-1.45327	0.80679	0.809588785754423	-2.284363	-6.469485	13.59491
Trial1	3	1	noBlindfold	counterclockwise	practice	Guided	1	0.5	0	4.466614	0.41276	-1.45325	0.8068	0.81150296786314	-2.156622	-6.558353	13.58368
Trial1	3	1	noBlindfold	counterclockwise	practice	Guided	1	0.5	0	4.486618	0.39271	-1.45327	0.80679	0.813892645774689	-2.017254	-6.592208	13.58506
Trial1	3	1	noBlindfold	counterclockwise	practice	Guided	1	0.5	0	4.506615	0.37448	-1.45331	0.80669	0.816396955013377	-2.040395	-6.774175	13.46835
Trial1	3	1	noBlindfold	counterclockwise	practice	Guided	1	0.5	0	4.526619	0.34103	-1.45339	0.8065801	0.822096627134217	-2.479811	-6.676844	13.14219
Trial1	3	1	noBlindfold	counterclockwise	practice	Guided	1	0.5	0	4.546616	0.32583	-1.45335	0.80651	0.825102132603321	-2.793581	-6.524499	12.98581
Trial1	3	1	noBlindfold	counterclockwise	practice	Guided	1	0.5	0	4.566612	0.31108	-1.45327	0.80648	0.828311987963838	-2.743095	-6.414472	12.93698
Trial1	3	1	noBlindfold	counterclockwise	practice	Guided	1	0.5	0	4.586617	0.29628	-1.45321	0.80646	0.831793008115584	-2.598323	-6.389081	12.93773
Trial1	3	1	noBlindfold	counterclockwise	practice	Guided	1	0.5	0	4.606613	0.28196	-1.45319	0.80651	0.835463806115515	-2.51248	-6.490644	12.92574
Trial1	3	1	noBlindfold	counterclockwise	practice	Guided	1	0.5	0	4.626617	0.25567	-1.4533	0.80653	0.842726398325336	-2.470049	-6.693771	13.07289
Trial1	3	1	noBlindfold	counterclockwise	practice	Guided	1	0.5	0	4.646614	0.24413	-1.45333	0.80651	0.846125158208419	-2.608236	-6.609135	13.00694
Trial1	3	1	noBlindfold	counterclockwise	practice	Guided	1	0.5	0	4.666618	0.23277	-1.45331	0.80644	0.849563029943619	-2.839666	-6.473717	12.83197
Trial1	3	1	noBlindfold	counterclockwise	practice	Guided	1	0.5	0	4.686615	0.22138	-1.45326	0.80639	0.853166993550007	-2.960396	-6.499108	12.74225
Trial1	3	1	noBlindfold	counterclockwise	practice	Guided	1	0.5	0	4.706619	0.21047	-1.45325	0.80643	0.856829587664402	-2.957867	-6.520267	12.81597
Trial1	3	1	noBlindfold	counterclockwise	practice	Guided	1	0.5	0	4.726616	0.1884	-1.45332	0.80645	0.86455547963457	-3.013456	-6.719162	12.90901
Trial1	3	1	noBlindfold	counterclockwise	practice	Guided	1	0.5	0	4.746613	0.17822	-1.45334	0.80642	0.868248548102068	-3.066986	-6.727625	12.89085
Trial1	3	1	noBlindfold	counterclockwise	practice	Guided	1	0.5	0	4.766617	0.16749	-1.45335	0.80633	0.872198893520058	-3.140859	-6.642989	12.57973
Trial1	3	1	noBlindfold	counterclockwise	practice	Guided	1	0.5	0	4.786613	0.15703	-1.45333	0.80627	0.876184762633902	-3.273381	-6.579512	12.49366
Trial1	3	1	noBlindfold	counterclockwise	practice	Guided	1	0.5	0	4.806618	0.14576	-1.45329	0.80635	0.880730542553705	-3.362361	-6.516035	12.68837
Trial1	3	1	noBlindfold	counterclockwise	practice	Guided	1	0.5	0	4.826614	0.12421	-1.45322	0.80635	0.889617015845921	-3.333652	-6.461022	12.71052
Trial1	3	1	noBlindfold	counterclockwise	practice	Guided	1	0.5	0	4.846619	0.11296	-1.45323	0.80625	0.894337175280019	-3.414982	-6.465254	12.46684
Trial1	3	1	noBlindfold	counterclockwise	practice	Guided	1	0.5	0	4.866615	0.10146	-1.45322	0.80609	0.899230345045268	-3.491158	-6.414472	12.15001
Trial1	3	1	noBlindfold	counterclockwise	practice	Guided	1	0.5	0	4.886612	0.089224	-1.4532	0.80595	0.904595158953478	-3.579333	-6.384849	11.82649
Trial1	3	1	noBlindfold	counterclockwise	practice	Guided	1	0.5	0	4.906616	0.076875	-1.45317	0.80584	0.910171851350495	-3.598685	-6.190187	11.64413
Trial1	3	1	noBlindfold	counterclockwise	practice	Guided	1	0.5	0	4.926613	0.050331	-1.4532	0.80582	0.92279361875274	-3.626409	-6.579512	11.69186
Trial1	3	1	noBlindfold	counterclockwise	practice	Guided	1	0.5	0	4.946617	0.036569	-1.45326	0.80577	0.929534103230539	-3.665687	-6.630294	11.52726
Trial1	3	1	noBlindfold	counterclockwise	practice	Guided	1	0.5	0	4.966614	0.021892	-1.45331	0.80573	0.936903446884478	-3.703998	-6.600671	11.44055
Trial1	3	1	noBlindfold	counterclockwise	practice	Guided	1	0.5	0	4.986618	0.007101	-1.4533	0.80577	0.944571215434518	-3.705354	-6.532962	11.53601
Trial1	3	1	noBlindfold	counterclockwise	practice	Guided	1	0.5	0	5.006615	-0.0082585	-1.45329	0.80594	0.952820044997826	-3.68991	-6.596439	11.76757
Trial1	3	1	noBlindfold	counterclockwise	practice	Guided	1	0.5	0	5.026619	-0.04158	-1.45325	0.80596	0.971020296513831	-3.734388	-6.469485	11.93228
Trial1	3	1	noBlindfold	counterclockwise	practice	Guided	1	0.5	0	5.046616	-0.058109	-1.45323	0.80591	0.980294124364566	-3.839781	-6.431399	11.81932
Trial1	3	1	noBlindfold	counterclockwise	practice	Guided	1	0.5	0	5.066612	-0.076367	-1.4532	0.80586	0.990761992050538	-3.922298	-6.342531	11.67504
Trial1	3	1	noBlindfold	counterclockwise	practice	Guided	1	0.5	0	5.086617	-0.094838	-1.45317	0.80586	1.00162001550007	-3.907999	-6.350995	11.7662
Trial1	3	1	noBlindfold	counterclockwise	practice	Guided	1	0.5	0	5.106613	-0.11463	-1.45317	0.80585	1.01349115132465	-4.008157	-6.325604	11.70841
Trial1	3	1	noBlindfold	counterclockwise	practice	Guided	1	0.5	0	5.126617	-0.15518	-1.45318	0.80585	1.03858322299459	-3.880278	-6.300213	11.70142
Trial1	3	1	noBlindfold	counterclockwise	practice	Guided	1	0.5	0	5.146614	-0.17643	-1.45317	0.80587	1.0521330804154	-3.812916	-6.325604	11.75872
Trial1	3	1	noBlindfold	counterclockwise	practice	Guided	1	0.5	0	5.166618	-0.19831	-1.45315	0.8059	1.06635441104317	-3.986922	-6.279054	11.77207
Trial1	3	1	noBlindfold	counterclockwise	practice	Guided	1	0.5	0	5.186615	-0.22155	-1.45313	0.80593	1.08173818686042	-3.812788	-6.215577	11.916
Trial1	3	1	noBlindfold	counterclockwise	practice	Guided	1	0.5	0	5.206619	-0.24474	-1.45312	0.80601	1.09740139157538	-3.779804	-6.274823	11.93425
Trial1	3	1	noBlindfold	counterclockwise	practice	Guided	1	0.5	0	5.226616	-0.29336	-1.4532	0.80601	1.13096074832722	-3.659704	-6.54989	12.01329
Trial1	3	1	noBlindfold	counterclockwise	practice	Guided	1	0.5	0	5.246613	-0.30796	-1.45323	0.80606	1.14128524961772	-5.30003	-6.566817	11.88138
Trial1	3	1	noBlindfold	counterclockwise	practice	Guided	1	0.5	0	5.266617	-0.30713	-1.45323	0.80656	1.14105118396052	-11.91791	-6.562585	15.04903
Trial1	3	1	noBlindfold	counterclockwise	practice	Guided	1	0.5	0	5.286613	-0.30681	-1.45324	0.8075	1.14148964964361	-10.59851	-6.211346	18.15161
Trial1	3	1	noBlindfold	counterclockwise	practice	Guided	1	0.5	0	5.306618	-0.30625	-1.45314	0.80809	1.14151148667833	-7.488348	-5.208409	18.69922
Trial1	3	1	noBlindfold	counterclockwise	practice	Guided	1	0.5	0	5.326614	-0.30416	-1.45294	0.80775	1.13979530826878	-4.551195	-5.77547	14.02675
Trial1	3	1	noBlindfold	counterclockwise	practice	Guided	1	0.5	0	5.346619	-0.30377	-1.45297	0.80751	1.1393501006281	-5.728995	-6.604903	12.8727
Trial1	3	1	noBlindfold	counterclockwise	practice	Guided	1	0.5	0	5.366615	-0.30371	-1.45301	0.80742	1.13924396828106	-6.029921	-7.214282	12.79485
Trial1	3	1	noBlindfold	counterclockwise	practice	Guided	1	0.5	0	5.386612	-0.30367	-1.45305	0.8073	1.13913067534344	-5.367286	-6.791102	12.5273
Trial1	3	1	noBlindfold	counterclockwise	practice	Guided	1	0.5	0	5.406616	-0.30359	-1.45307	0.80696	1.13883330988002	-4.423787	-6.3383	12.4256
Trial1	3	1	noBlindfold	counterclockwise	practice	Guided	1	0.5	0	5.426613	-0.30325	-1.45304	0.8069	1.13855087351388	-4.299489	-5.813556	12.01971
Trial1	3	1	noBlindfold	counterclockwise	practice	Guided	1	0.5	0	5.446617	-0.3032	-1.45304	0.80687	1.13849436580516	-5.213436	-6.020915	12.40242
Trial1	3	1	noBlindfold	counterclockwise	practice	Guided	1	0.5	0	5.466614	-0.30318	-1.45304	0.80686	1.13847318225366	-6.063146	-6.020915	13.01575
Trial1	3	1	noBlindfold	counterclockwise	practice	Guided	1	0.5	0	5.486618	-0.30318	-1.45303	0.80686	1.13847318225366	-6.476849	-5.927815	13.64592
Trial1	3	1	noBlindfold	counterclockwise	practice	Guided	1	0.5	0	5.506615	-0.30319	-1.45303	0.80688	1.13849439817237	-6.574786	-5.809325	14.13216
Trial1	3	1	noBlindfold	counterclockwise	practice	Guided	1	0.5	0	5.526619	-0.3032	-1.45302	0.80689	1.13850855947628	-6.918497	-5.978597	13.99922
Trial1	3	1	noBlindfold	counterclockwise	practice	Guided	1	0.5	0	5.546616	-0.30322	-1.45302	0.80689	1.13852266738845	-7.251876	-6.211346	13.80669
Trial1	3	1	noBlindfold	counterclockwise	practice	Guided	1	0.5	0	5.566612	-0.30324	-1.45303	0.80688	1.13852967879545	-7.399789	-6.499108	13.66702
Trial1	3	1	noBlindfold	counterclockwise	practice	Guided	1	0.5	0	5.586617	-0.30326	-1.45304	0.80687	1.13853669059858	-7.32338	-6.647221	13.45061
Trial1	3	1	noBlindfold	counterclockwise	practice	Guided	1	0.5	0	5.606613	-0.30328	-1.45306	0.80681	1.13850830584351	-7.089802	-6.647221	13.02158
Trial1	3	1	noBlindfold	counterclockwise	practice	Guided	1	0.5	0	5.626617	-0.30329	-1.45308	0.80678	1.13849408279234	-6.710912	-6.469485	12.25692
Trial1	3	1	noBlindfold	counterclockwise	practice	Guided	1	0.5	0	5.646614	-0.3033	-1.45309	0.80673	1.13846573232396	-6.766451	-6.494876	12.02354
Trial1	3	1	noBlindfold	counterclockwise	practice	Guided	1	0.5	0	5.666618	-0.3033	-1.4531	0.80666	1.13841610545836	-6.916331	-6.566817	11.63381
Trial1	3	1	noBlindfold	counterclockwise	practice	Guided	1	0.5	0	5.686615	-0.30331	-1.45311	0.8065801	1.13836653635085	-7.000053	-6.642989	11.14272
Trial1	3	1	noBlindfold	counterclockwise	practice	Guided	1	0.5	0	5.706619	-0.30332	-1.45312	0.8061	1.1380335156589	-7.014625	-6.664148	10.52892
Trial1	3	1	noBlindfold	counterclockwise	practice	Guided	1	0.5	0	5.726616	-0.30335	-1.45316	0.80576	1.13781388833695	-7.099841	-6.791102	9.138771
Trial1	3	1	noBlindfold	counterclockwise	practice	Guided	1	0.5	0	5.746613	-0.30337	-1.45318	0.8054299	1.13759427570263	-7.291356	-6.816493	8.555446
Trial1	3	1	noBlindfold	counterclockwise	practice	Guided	1	0.5	0	5.766617	-0.30339	-1.45321	0.80507	1.13735362119594	-7.477295	-7.032315	7.774302
Trial1	3	1	noBlindfold	counterclockwise	practice	Guided	1	0.5	0	5.786613	-0.30342	-1.45324	0.80473	1.1371341512225	-7.660035	-7.226978	7.018506
Trial1	3	1	noBlindfold	counterclockwise	practice	Guided	1	0.5	0	5.806618	-0.30346	-1.45328	0.80412	1.13673081943089	-7.73349	-7.451263	6.484504
Trial1	3	1	noBlindfold	counterclockwise	practice	Guided	1	0.5	0	5.826614	-0.30356	-1.45344	0.8037699	1.1365539062227	-8.092499	-8.022556	5.051528
Trial1	3	1	noBlindfold	counterclockwise	practice	Guided	1	0.5	0	5.846619	-0.30364	-1.45355	0.80334	1.13630649325178	-8.263658	-7.980238	4.078132
Trial1	3	1	noBlindfold	counterclockwise	practice	Guided	1	0.5	0	5.866615	-0.30372	-1.45364	0.8029	1.13605201232351	-8.317787	-7.976006	3.148855
Trial1	3	1	noBlindfold	counterclockwise	practice	Guided	1	0.5	0	5.886612	-0.30379	-1.45371	0.8025401	1.13584722701538	-8.374804	-8.022556	2.359343
Trial1	3	1	noBlindfold	counterclockwise	practice	Guided	1	0.5	0	5.906616	-0.30385	-1.45378	0.80191	1.13544464037853	-8.412517	-8.166437	1.814931
Trial1	3	1	noBlindfold	counterclockwise	practice	Guided	1	0.5	0	5.926613	-0.30398	-1.45389	0.80146	1.13521892378608	-8.824889	-8.204523	0.050416
Trial1	3	1	noBlindfold	counterclockwise	practice	Guided	1	0.5	0	5.946617	-0.30407	-1.45395	0.80088	1.13487323567999	-9.03782	-8.064874	-1.128153
Trial1	3	1	noBlindfold	counterclockwise	practice	Guided	1	0.5	0	5.966614	-0.3042	-1.45396	0.80029	1.13454915752765	-9.198863	-7.743257	-2.288564
Trial1	3	1	noBlindfold	counterclockwise	practice	Guided	1	0.5	0	5.986618	-0.30433	-1.4539	0.79932	1.13395730494569	-9.216151	-7.506276	-3.165368
Trial1	3	1	noBlindfold	counterclockwise	practice	Guided	1	0.5	0	6.006615	-0.30444	-1.45383	0.79436	1.13054477190925	-9.206972	-7.60784	-3.87749
Trial1	3	1	noBlindfold	counterclockwise	practice	Guided	1	0.5	0	6.026619	-0.3046	-1.45384	0.79012	1.12768381378613	-9.301001	-7.777112	-4.253509
Trial1	3	1	noBlindfold	counterclockwise	practice	Guided	1	0.5	0	6.046616	-0.30464	-1.45387	0.7845	1.12378190775632	-9.331851	-7.696707	-4.49979
Trial1	3	1	noBlindfold	counterclockwise	practice	Guided	1	0.5	0	6.066612	-0.30467	-1.45385	0.77707	1.11862933161518	-9.433815	-7.641694	-4.721373
Trial1	3	1	noBlindfold	counterclockwise	practice	Guided	1	0.5	0	6.086617	-0.30472	-1.45383	0.76819	1.11251524483276	-9.629959	-7.72633	-4.902929
Trial1	3	1	noBlindfold	counterclockwise	practice	Guided	1	0.5	0	6.106613	-0.3048	-1.45387	0.74485	1.09658767938859	-9.792072	-7.895602	-4.99946
Trial1	3	1	noBlindfold	counterclockwise	practice	Guided	1	0.5	0	6.126617	-0.30494	-1.45413	0.7304699	1.08697505223179	-10.05747	-8.538836	-5.584454
Trial1	3	1	noBlindfold	counterclockwise	practice	Guided	1	0.5	0	6.146614	-0.30501	-1.45423	0.71395	1.07599525564849	-10.06624	-8.403418	-5.314395
Trial1	3	1	noBlindfold	counterclockwise	practice	Guided	1	0.5	0	6.166618	-0.30507	-1.45422	0.69659	1.06460103441203	-10.32461	-8.166437	-4.73736
Trial1	3	1	noBlindfold	counterclockwise	practice	Guided	1	0.5	0	6.186615	-0.30513	-1.45412	0.67763	1.05233870569854	-10.29888	-8.365332	-5.194336
Trial1	3	1	noBlindfold	counterclockwise	practice	Guided	1	0.5	0	6.206619	-0.30514	-1.45416	0.63443	1.02506185917349	-10.20021	-8.670021	-5.566609
Trial1	3	1	noBlindfold	counterclockwise	practice	Guided	1	0.5	0	6.226616	-0.30508	-1.45427	0.61105	1.01071059917793	-10.1218	-8.475359	-4.393326
Trial1	3	1	noBlindfold	counterclockwise	practice	Guided	1	0.5	0	6.246613	-0.30506	-1.45425	0.58844	0.997187663955949	-10.01952	-8.352636	-4.173058
Trial1	3	1	noBlindfold	counterclockwise	practice	Guided	1	0.5	0	6.266617	-0.30504	-1.45419	0.56276	0.982236334646748	-9.937213	-8.344173	-4.540339
Trial1	3	1	noBlindfold	counterclockwise	practice	Guided	1	0.5	0	6.286613	-0.30503	-1.4542	0.53837	0.96846040352572	-9.975046	-8.657326	-4.633933
Trial1	3	1	noBlindfold	counterclockwise	practice	Guided	1	0.5	0	6.306618	-0.30501	-1.45426	0.48638	0.940535298874135	-9.963519	-8.348405	-4.164407
Trial1	3	1	noBlindfold	counterclockwise	practice	Guided	1	0.5	0	6.326614	-0.30498	-1.45412	0.46055	0.927415294281651	-9.889435	-7.840589	-3.769151
Trial1	3	1	noBlindfold	counterclockwise	practice	Guided	1	0.5	0	6.346619	-0.30495	-1.45402	0.43321	0.914120009730593	-9.799293	-8.327246	-4.310546
Trial1	3	1	noBlindfold	counterclockwise	practice	Guided	1	0.5	0	6.366615	-0.30492	-1.4541	0.40634	0.901669802629704	-9.824755	-8.339941	-3.8905
Trial1	3	1	noBlindfold	counterclockwise	practice	Guided	1	0.5	0	6.386612	-0.30489	-1.45415	0.37899	0.88965236972992	-9.70782	-8.157974	-3.062078
Trial1	3	1	noBlindfold	counterclockwise	practice	Guided	1	0.5	0	6.406616	-0.30488	-1.4541	0.32442	0.867801903173891	-9.817973	-8.145278	-3.393443
Trial1	3	1	noBlindfold	counterclockwise	practice	Guided	1	0.5	0	6.426613	-0.30482	-1.45415	0.29665	0.857750810108301	-9.668227	-8.157974	-4.28264
Trial1	3	1	noBlindfold	counterclockwise	practice	Guided	1	0.5	0	6.446617	-0.30482	-1.45412	0.27003	0.848911909869383	-9.852428	-8.107192	-2.903382
Trial1	3	1	noBlindfold	counterclockwise	practice	Guided	1	0.5	0	6.466614	-0.30488	-1.45399	0.2417	0.840387226441107	-9.726262	-7.747489	-3.577591
Trial1	3	1	noBlindfold	counterclockwise	practice	Guided	1	0.5	0	6.486618	-0.30493	-1.45393	0.21293	0.832617252763216	-9.712004	-8.382259	-4.094433
Trial1	3	1	noBlindfold	counterclockwise	practice	Guided	1	0.5	0	6.506615	-0.30491	-1.45403	0.15803	0.820276536729462	-9.760493	-7.853284	-3.301125
Trial1	3	1	noBlindfold	counterclockwise	practice	Guided	1	0.5	0	6.526619	-0.30488	-1.45387	0.1307	0.815422770901758	-9.59728	-7.81943	-3.685487
Trial1	3	1	noBlindfold	counterclockwise	practice	Guided	1	0.5	0	6.546616	-0.30484	-1.45391	0.10238	0.811325512707694	-9.461268	-8.026788	-3.798303
Trial1	3	1	noBlindfold	counterclockwise	practice	Guided	1	0.5	0	6.566612	-0.30476	-1.45396	0.075643	0.808307204018143	-9.431889	-7.865979	-2.505686
Trial1	3	1	noBlindfold	counterclockwise	practice	Guided	1	0.5	0	6.586617	-0.30475	-1.45396	0.049668	0.806281256974539	-9.434167	-7.823661	-2.562624
Trial1	3	1	noBlindfold	counterclockwise	practice	Guided	1	0.5	0	6.606613	-0.30478	-1.45398	-0.0033255	0.804786877170485	-9.345548	-8.365332	-3.746991
Trial1	3	1	noBlindfold	counterclockwise	practice	Guided	1	0.5	0	6.626617	-0.30471	-1.45413	-0.029755	0.805259924086025	-9.431461	-7.963311	-2.717285
Trial1	3	1	noBlindfold	counterclockwise	practice	Guided	1	0.5	0	6.646614	-0.30472	-1.454	-0.054491	0.806562782683078	-9.395681	-7.840589	-3.143687
Trial1	3	1	noBlindfold	counterclockwise	practice	Guided	1	0.5	0	6.666618	-0.30471	-1.45394	-0.081119	0.808788277376382	-9.293189	-8.433041	-3.847567
Trial1	3	1	noBlindfold	counterclockwise	practice	Guided	1	0.5	0	6.686615	-0.30466	-1.45407	-0.10688	0.811727194461578	-9.168362	-8.047947	-3.34658
Trial1	3	1	noBlindfold	counterclockwise	practice	Guided	1	0.5	0	6.706619	-0.30462	-1.45409	-0.15843	0.820069148826389	-9.270795	-8.200292	-2.6953
Trial1	3	1	noBlindfold	counterclockwise	practice	Guided	1	0.5	0	6.726616	-0.30463	-1.45408	-0.1846	0.825534138299176	-9.141964	-8.466895	-4.297578
Trial1	3	1	noBlindfold	counterclockwise	practice	Guided	1	0.5	0	6.746613	-0.30459	-1.45413	-0.21083	0.831753768102187	-9.057847	-8.246841	-3.508625
Trial1	3	1	noBlindfold	counterclockwise	practice	Guided	1	0.5	0	6.766617	-0.30457	-1.4541	-0.2374	0.838863293804948	-9.223808	-8.119887	-2.726519
Trial1	3	1	noBlindfold	counterclockwise	practice	Guided	1	0.5	0	6.786613	-0.30459	-1.45403	-0.26339	0.846604595665663	-9.038485	-8.005629	-3.647881
Trial1	3	1	noBlindfold	counterclockwise	practice	Guided	1	0.5	0	6.806618	-0.30458	-1.45404	-0.3176	0.864996386568363	-9.037416	-8.378027	-4.171077
Trial1	3	1	noBlindfold	counterclockwise	practice	Guided	1	0.5	0	6.826614	-0.30448	-1.4541	-0.34437	0.875087880496435	-8.813288	-8.009861	-3.160431
Trial1	3	1	noBlindfold	counterclockwise	practice	Guided	1	0.5	0	6.846619	-0.30446	-1.45401	-0.37236	0.886458041399966	-8.977147	-7.933688	-3.946624
Trial1	3	1	noBlindfold	counterclockwise	practice	Guided	1	0.5	0	6.866615	-0.30442	-1.45403	-0.40005	0.89840498517062	-8.629703	-8.348405	-4.142842
Trial1	3	1	noBlindfold	counterclockwise	practice	Guided	1	0.5	0	6.886612	-0.30435	-1.45413	-0.42791	0.911090499346193	-8.589045	-8.212987	-3.713979
Trial1	3	1	noBlindfold	counterclockwise	practice	Guided	1	0.5	0	6.906616	-0.30432	-1.45413	-0.48477	0.939112680910586	-8.864023	-7.992933	-3.452999
Trial1	3	1	noBlindfold	counterclockwise	practice	Guided	1	0.5	0	6.926613	-0.30438	-1.45403	-0.51389	0.954520897987418	-8.654959	-8.018324	-3.58522
Trial1	3	1	noBlindfold	counterclockwise	practice	Guided	1	0.5	0	6.946617	-0.30437	-1.45401	-0.54087	0.969304618326826	-8.784996	-8.145278	-2.755036
Trial1	3	1	noBlindfold	counterclockwise	practice	Guided	1	0.5	0	6.966614	-0.30437	-1.454	-0.5693	0.985450942361222	-8.891215	-8.03102	-3.048132
Trial1	3	1	noBlindfold	counterclockwise	practice	Guided	1	0.5	0	6.986618	-0.30436	-1.454	-0.59719	1.0018138231242	-8.637786	-8.318782	-3.854657
Trial1	3	1	noBlindfold	counterclockwise	practice	Guided	1	0.5	0	7.006615	-0.3043	-1.45409	-0.65388	1.03656044732776	-8.301268	-8.246841	-3.70146
Trial1	3	1	noBlindfold	counterclockwise	practice	Guided	1	0.5	0	7.026619	-0.30421	-1.45404	-0.68168	1.05424916840095	-8.578782	-8.026788	-3.319374
Trial1	3	1	noBlindfold	counterclockwise	practice	Guided	1	0.5	0	7.046616	-0.30418	-1.45408	-0.70954	1.07245162662529	-8.257351	-8.352636	-3.534723
Trial1	3	1	noBlindfold	counterclockwise	practice	Guided	1	0.5	0	7.066612	-0.30414	-1.45416	-0.73789	1.09138572544867	-8.16309	-8.40765	-3.057631
Trial1	3	1	noBlindfold	counterclockwise	practice	Guided	1	0.5	0	7.086617	-0.30413	-1.45421	-0.76503	1.10990809478853	-8.424249	-8.179133	-2.991988
Trial1	3	1	noBlindfold	counterclockwise	practice	Guided	1	0.5	0	7.106613	-0.30418	-1.45418	-0.8091	1.14076651049363	-8.336355	-8.471127	-3.54822
Trial1	3	1	noBlindfold	counterclockwise	practice	Guided	1	0.5	0	7.126617	-0.30421	-1.45423	-0.80779	1.13985897634565	-9.280813	-5.568112	-8.616836
Trial1	3	1	noBlindfold	counterclockwise	practice	Guided	1	0.5	0	7.146614	-0.30417	-1.45418	-0.806	1.13856286595804	-7.258427	-9.804144	-9.139661
Trial1	3	1	noBlindfold	counterclockwise	practice	Guided	1	0.5	0	7.166618	-0.30399	-1.45458	-0.80533	1.13796146889185	-7.44733	-10.65897	-7.389238
Trial1	3	1	noBlindfold	counterclockwise	practice	Guided	1	0.5	0	7.186615	-0.30386	-1.45465	-0.80478	1.13748044920737	-6.569334	-7.980238	-6.697102
Trial1	3	1	noBlindfold	counterclockwise	practice	Guided	1	0.5	0	7.206619	-0.30375	-1.45456	-0.80415	1.13695706632034	-6.030386	-9.198996	-5.054642
Trial1	3	1	noBlindfold	counterclockwise	practice	Guided	1	0.5	0	7.226616	-0.30363	-1.4546	-0.8041	1.1368368558334	-6.265216	-8.69118	-6.429363
Trial1	3	1	noBlindfold	counterclockwise	practice	Guided	1	0.5	0	7.246613	-0.30361	-1.45458	-0.80405	1.13678730619712	-6.848153	-8.962016	-6.297532
Trial1	3	1	noBlindfold	counterclockwise	practice	Guided	1	0.5	0	7.266617	-0.30361	-1.45459	-0.80401	1.13675906043216	-7.500064	-9.613713	-6.535474
Trial1	3	1	noBlindfold	counterclockwise	practice	Guided	1	0.5	0	7.286613	-0.30362	-1.45459	-0.80397	1.13673785231865	-7.841259	-8.686949	-6.92659
Trial1	3	1	noBlindfold	counterclockwise	practice	Guided	1	0.5	0	7.306618	-0.30364	-1.45457	-0.80388	1.13668833657092	-7.988598	-8.259537	-6.411872
Trial1	3	1	noBlindfold	counterclockwise	practice	Guided	1	0.5	0	7.326614	-0.30367	-1.45455	-0.80385	1.13668828887919	-7.873754	-8.885843	-6.399975
Trial1	3	1	noBlindfold	counterclockwise	practice	Guided	1	0.5	0	7.346619	-0.30368	-1.45454	-0.80384	1.13668832953269	-7.69351	-8.90277	-7.013744
Trial1	3	1	noBlindfold	counterclockwise	practice	Guided	1	0.5	0	7.366615	-0.30369	-1.45455	-0.80385	1.13670244872268	-7.529323	-9.567163	-7.512427
Trial1	3	1	noBlindfold	counterclockwise	practice	Guided	1	0.5	0	7.386612	-0.30369	-1.45456	-0.8038599	1.13670948796859	-7.374908	-9.639104	-8.040327
Trial1	3	1	noBlindfold	counterclockwise	practice	Guided	1	0.5	0	7.406616	-0.30369	-1.45457	-0.8038599	1.13670948796859	-7.204486	-9.304791	-8.038457
Trial1	3	1	noBlindfold	counterclockwise	practice	Guided	1	0.5	0	7.426613	-0.30368	-1.45457	-0.8038599	1.13670240806863	-7.134574	-9.270937	-7.779921
Trial1	3	1	noBlindfold	counterclockwise	practice	Guided	1	0.5	0	7.446617	-0.30367	-1.45458	-0.80387	1.13670245189414	-7.139755	-9.241314	-7.991489
Trial1	3	1	noBlindfold	counterclockwise	practice	Guided	1	0.5	0	7.466614	-0.30367	-1.45458	-0.80389	1.13671657293286	-7.173877	-9.423282	-8.282254
Trial1	3	1	noBlindfold	counterclockwise	practice	Guided	1	0.5	0	7.486618	-0.30366	-1.45459	-0.80391	1.1367236356256	-7.171731	-9.529077	-8.519565
Trial1	3	1	noBlindfold	counterclockwise	practice	Guided	1	0.5	0	7.506615	-0.30366	-1.45459	-0.80395	1.13675192090947	-7.107765	-9.338646	-8.691116
Trial1	3	1	noBlindfold	counterclockwise	practice	Guided	1	0.5	0	7.526619	-0.30364	-1.4546	-0.80398	1.13675902958544	-6.850269	-9.51215	-8.910876
Trial1	3	1	noBlindfold	counterclockwise	practice	Guided	1	0.5	0	7.546616	-0.30363	-1.45461	-0.80402	1.13678027963499	-6.549491	-9.601017	-9.292847
Trial1	3	1	noBlindfold	counterclockwise	practice	Guided	1	0.5	0	7.566612	-0.30361	-1.45462	-0.80407	1.13680147150141	-6.232906	-9.719508	-9.603455
Trial1	3	1	noBlindfold	counterclockwise	practice	Guided	1	0.5	0	7.586617	-0.30358	-1.45464	-0.80414	1.13682975338968	-5.992706	-9.859157	-10.01252
Trial1	3	1	noBlindfold	counterclockwise	practice	Guided	1	0.5	0	7.606613	-0.30355	-1.45466	-0.80432	1.13693589841034	-5.622114	-10.0115	-10.53714
Trial1	3	1	noBlindfold	counterclockwise	practice	Guided	1	0.5	0	7.626617	-0.30344	-1.45472	-0.80444	1.13694308968651	-4.594844	-10.15961	-11.4471
Trial1	3	1	noBlindfold	counterclockwise	practice	Guided	1	0.5	0	7.646614	-0.30335	-1.45476	-0.8046499	1.13702804080317	-4.00138	-10.30773	-11.86281
Trial1	3	1	noBlindfold	counterclockwise	practice	Guided	1	0.5	0	7.666618	-0.30318	-1.45484	-0.80492	1.13709903621395	-3.356854	-10.37544	-12.36962
Trial1	3	1	noBlindfold	counterclockwise	practice	Guided	1	0.5	0	7.686615	-0.30295	-1.45492	-0.80518	1.13712072700197	-2.818136	-10.53625	-12.8675
Trial1	3	1	noBlindfold	counterclockwise	practice	Guided	1	0.5	0	7.706619	-0.30273	-1.455	-0.80577	1.13738331270126	-2.313409	-10.5701	-13.3449
Trial1	3	1	noBlindfold	counterclockwise	practice	Guided	1	0.5	0	7.726616	-0.30225	-1.45514	-0.80601	1.13721466391566	-1.140085	-10.95942	-14.42204
Trial1	3	1	noBlindfold	counterclockwise	practice	Guided	1	0.5	0	7.746613	-0.30202	-1.45522	-0.80619	1.13718001761825	-0.630495	-11.06522	-14.69026
Trial1	3	1	noBlindfold	counterclockwise	practice	Guided	1	0.5	0	7.766617	-0.30184	-1.45527	-0.8063101	1.13713820899953	-0.130199	-11.04406	-14.68695
Trial1	3	1	noBlindfold	counterclockwise	practice	Guided	1	0.5	0	7.786613	-0.30168	-1.45531	-0.80641	1.13709627204909	0.432024	-10.92557	-14.62282
Trial1	3	1	noBlindfold	counterclockwise	practice	Guided	1	0.5	0	7.806618	-0.30151	-1.45533	-0.80665	1.13714664181071	1.071644	-10.86209	-14.72728
Trial1	3	1	noBlindfold	counterclockwise	practice	Guided	1	0.5	0	7.826614	-0.30108	-1.45537	-0.80677	1.13692876817235	2.046327	-11.04406	-15.02852
Trial1	3	1	noBlindfold	counterclockwise	practice	Guided	1	0.5	0	7.846619	-0.30087	-1.45541	-0.80686	1.13684469763082	2.453944	-11.2091	-15.11415
Trial1	3	1	noBlindfold	counterclockwise	practice	Guided	1	0.5	0	7.866615	-0.30068	-1.45544	-0.80694	1.13676760118897	2.832775	-11.28527	-15.17734
Trial1	3	1	noBlindfold	counterclockwise	practice	Guided	1	0.5	0	7.886612	-0.30052	-1.45548	-0.80701	1.13670462608086	3.18954	-11.3149	-15.29824
Trial1	3	1	noBlindfold	counterclockwise	practice	Guided	1	0.5	0	7.906616	-0.30037	-1.4555	-0.80712	1.13667708171928	3.415306	-11.25142	-15.30472
Trial1	3	1	noBlindfold	counterclockwise	practice	Guided	1	0.5	0	7.926613	-0.3001	-1.45555	-0.80716	1.13651542251908	3.874322	-11.44185	-15.21437
Trial1	3	1	noBlindfold	counterclockwise	practice	Guided	1	0.5	0	7.946617	-0.29996	-1.45557	-0.80721	1.1364523582092	4.144911	-11.44185	-15.23461
Trial1	3	1	noBlindfold	counterclockwise	practice	Guided	1	0.5	0	7.966614	-0.29977	-1.4556	-0.80729	1.13637547561547	4.434583	-11.24719	-15.20904
Trial1	3	1	noBlindfold	counterclockwise	practice	Guided	1	0.5	0	7.986618	-0.29936	-1.45558	-0.80739	1.13615799602974	4.754063	-10.94673	-15.17586
Trial1	3	1	noBlindfold	counterclockwise	practice	Guided	1	0.5	0	8.006615	-0.29846	-1.45552	-0.80762	1.13568852632309	5.035176	-10.68013	-15.3228
Trial1	3	1	noBlindfold	counterclockwise	practice	Guided	1	0.5	0	8.026619	-0.2946	-1.4554	-0.80766	1.1330065423144	5.047841	-10.88748	-15.38273
Trial1	3	1	noBlindfold	counterclockwise	practice	Guided	1	0.5	0	8.046616	-0.29164	-1.45544	-0.80769	1.13095403938273	5.228237	-11.04406	-15.4086
Trial1	3	1	noBlindfold	counterclockwise	practice	Guided	1	0.5	0	8.066612	-0.2879	-1.45552	-0.80768	1.12833209421393	5.510469	-11.23026	-15.37843
Trial1	3	1	noBlindfold	counterclockwise	practice	Guided	1	0.5	0	8.086617	-0.28304	-1.45558	-0.80762	1.12490073689993	5.758515	-11.09484	-15.19738
Trial1	3	1	noBlindfold	counterclockwise	practice	Guided	1	0.5	0	8.106613	-0.27712	-1.45554	-0.80741	1.12063660312446	5.938717	-10.60395	-14.99888
Trial1	3	1	noBlindfold	counterclockwise	practice	Guided	1	0.5	0	8.126617	-0.26048	-1.45512	-0.80734	1.109111253605	5.942341	-9.893012	-14.63373
Trial1	3	1	noBlindfold	counterclockwise	practice	Guided	1	0.5	0	8.146614	-0.24981	-1.45498	-0.8072701	1.10177128422738	5.848763	-9.943793	-14.54253
Trial1	3	1	noBlindfold	counterclockwise	practice	Guided	1	0.5	0	8.166618	-0.23762	-1.45498	-0.80719	1.09345277827547	5.811158	-10.15115	-14.36357
Trial1	3	1	noBlindfold	counterclockwise	practice	Guided	1	0.5	0	8.186615	-0.22359	-1.45506	-0.80712	1.08398576052144	5.744343	-10.3035	-14.22522
Trial1	3	1	noBlindfold	counterclockwise	practice	Guided	1	0.5	0	8.206619	-0.20863	-1.45514	-0.80704	1.07399724855537	5.717753	-10.31196	-14.12484
Trial1	3	1	noBlindfold	counterclockwise	practice	Guided	1	0.5	0	8.226616	-0.17434	-1.45511	-0.80696	1.05162676301258	5.730867	-10.08767	-13.85564
Trial1	3	1	noBlindfold	counterclockwise	practice	Guided	1	0.5	0	8.246613	-0.15549	-1.45504	-0.80689	1.03958580409393	5.595293	-9.964952	-13.759
Trial1	3	1	noBlindfold	counterclockwise	practice	Guided	1	0.5	0	8.266617	-0.13539	-1.45501	-0.80683	1.02698348640249	5.499745	-10.17654	-13.65454
Trial1	3	1	noBlindfold	counterclockwise	practice	Guided	1	0.5	0	8.286613	-0.11285	-1.45509	-0.80678	1.01315302603791	5.39829	-10.47277	-13.56207
Trial1	3	1	noBlindfold	counterclockwise	practice	Guided	1	0.5	0	8.306618	-0.091376	-1.4552	-0.8067	1.00024519404902	5.173973	-10.45161	-13.46986
Trial1	3	1	noBlindfold	counterclockwise	practice	Guided	1	0.5	0	8.326614	-0.0451	-1.45523	-0.80665	0.97355955374764	4.958781	-10.43045	-13.32156
Trial1	3	1	noBlindfold	counterclockwise	practice	Guided	1	0.5	0	8.346619	-0.019658	-1.45522	-0.80661	0.959512434121037	4.937438	-10.35851	-13.19732
Trial1	3	1	noBlindfold	counterclockwise	practice	Guided	1	0.5	0	8.366615	0.0048601	-1.4552	-0.80659	0.946441219581456	5.010747	-10.43468	-13.16234
Trial1	3	1	noBlindfold	counterclockwise	practice	Guided	1	0.5	0	8.386612	0.029157	-1.45522	-0.80659	0.933959631027805	4.990956	-10.52778	-13.1439
Trial1	3	1	noBlindfold	counterclockwise	practice	Guided	1	0.5	0	8.406616	0.055516	-1.45526	-0.80663	0.920987519201285	5.018967	-10.64204	-13.26404
Trial1	3	1	noBlindfold	counterclockwise	practice	Guided	1	0.5	0	8.426613	0.10882	-1.45531	-0.8065801	0.896433595686922	4.813512	-10.51509	-13.1494
Trial1	3	1	noBlindfold	counterclockwise	practice	Guided	1	0.5	0	8.446617	0.13556	-1.45527	-0.80652	0.885037284990072	4.749509	-10.43891	-13.04395
Trial1	3	1	noBlindfold	counterclockwise	practice	Guided	1	0.5	0	8.466614	0.16342	-1.45522	-0.8064901	0.873906359262826	4.799416	-10.42622	-12.94876
Trial1	3	1	noBlindfold	counterclockwise	practice	Guided	1	0.5	0	8.486618	0.19165	-1.4552	-0.80648	0.863417451513543	4.863984	-10.40929	-12.99176
Trial1	3	1	noBlindfold	counterclockwise	practice	Guided	1	0.5	0	8.506615	0.21861	-1.45521	-0.80648	0.854160585093734	4.955082	-10.41352	-12.95328
Trial1	3	1	noBlindfold	counterclockwise	practice	Guided	1	0.5	0	8.526619	0.2763	-1.4552	-0.80644	0.836891369449277	4.915306	-10.37967	-12.88671
Trial1	3	1	noBlindfold	counterclockwise	practice	Guided	1	0.5	0	8.546616	0.30622	-1.4552	-0.80638	0.82933669436339	4.908718	-10.43045	-12.7456
Trial1	3	1	noBlindfold	counterclockwise	practice	Guided	1	0.5	0	8.566612	0.33569	-1.45521	-0.80633	0.822900833904338	4.961007	-10.40506	-12.66495
Trial1	3	1	noBlindfold	counterclockwise	practice	Guided	1	0.5	0	8.586617	0.36654	-1.45522	-0.80635	0.817319941290246	4.984696	-10.54471	-12.70761
Trial1	3	1	noBlindfold	counterclockwise	practice	Guided	1	0.5	0	8.606613	0.3979	-1.45526	-0.80636	0.812798170966047	5.036736	-10.60819	-12.74051
Trial1	3	1	noBlindfold	counterclockwise	practice	Guided	1	0.5	0	8.626617	0.45905	-1.45532	-0.80632	0.807359191224984	4.793768	-10.6505	-12.67319
Trial1	3	1	noBlindfold	counterclockwise	practice	Free	1	0.5	0	0	0.45761	-1.45088	-0.80064	0.801761373433042	1.802098	-1.804182	-1.367998
Trial1	3	1	noBlindfold	counterclockwise	practice	Free	1	0.5	0	0.0118866	0.45936	-1.45087	-0.80066	0.80169075557884	1.930947	-1.723778	-1.388742
Trial1	3	1	noBlindfold	counterclockwise	practice	Free	1	0.5	0	0.03188324	0.45936	-1.45084	-0.80123	0.802260022463765	2.032905	-1.702619	-1.513054
Trial1	3	1	noBlindfold	counterclockwise	practice	Free	1	0.5	0	0.05188751	0.46099	-1.45083	-0.80294	0.803887081928657	2.004572	-1.694155	-1.463512
Trial1	3	1	noBlindfold	counterclockwise	practice	Free	1	0.5	0	0.07188416	0.46398	-1.45083	-0.80884	0.809641677313172	1.743581	-1.605288	-1.291104
Trial1	3	1	noBlindfold	counterclockwise	practice	Free	1	0.5	0	0.09188843	0.47338	-1.45075	-0.81266	0.813095851727666	1.35734	-1.419088	-0.715836
Trial1	3	1	noBlindfold	counterclockwise	practice	Free	1	0.5	0	0.1118851	0.47962	-1.45071	-0.81662	0.816874260197633	1.34087	-1.338684	-0.652088
Trial1	3	1	noBlindfold	counterclockwise	practice	Free	1	0.5	0	0.1318817	0.48629	-1.45067	-0.82098	0.821094479748381	1.386393	-1.203267	-0.56686
Trial1	3	1	noBlindfold	counterclockwise	practice	Free	1	0.5	0	0.151886	0.49404	-1.45062	-0.82571	0.825731508184433	1.462913	-1.190571	-0.487641
Trial1	3	1	noBlindfold	counterclockwise	practice	Free	1	0.5	0	0.1718826	0.50299	-1.4506	-0.83532	0.835325347191997	1.430175	-1.237121	-0.335213
Trial1	3	1	noBlindfold	counterclockwise	practice	Free	1	0.5	0	0.1918869	0.52316	-1.4506	-0.84019	0.840509137182847	1.289208	-1.381002	-0.199772
Trial1	3	1	noBlindfold	counterclockwise	practice	Free	1	0.5	0	0.2118835	0.53451	-1.45067	-0.84462	0.845324711410137	1.317534	-1.402161	0.146642
Trial1	3	1	noBlindfold	counterclockwise	practice	Free	1	0.5	0	0.2318878	0.5458	-1.45069	-0.84878	0.850014756102856	1.254598	-1.232889	0.084292
Trial1	3	1	noBlindfold	counterclockwise	practice	Free	1	0.5	0	0.2518845	0.55844	-1.45065	-0.84878	0.850789448303925	1.331073	-1.275207	0.135362
Trial1	3	1	noBlindfold	counterclockwise	practice	Free	1	0.5	0	0.2718887	0.5718	-1.45064	-0.85952	0.862513650977121	1.343095	-1.21173	0.143278
Trial1	3	1	noBlindfold	counterclockwise	practice	Free	1	0.5	0	0.2918854	0.59977	-1.45053	-0.86214	0.867893676765155	1.063075	-1.050922	0.51891
Trial1	3	1	noBlindfold	counterclockwise	practice	Free	1	0.5	0	0.311882	0.61459	-1.45053	-0.86435	0.871912679795204	0.933255	-1.275207	0.39468
Trial1	3	1	noBlindfold	counterclockwise	practice	Free	1	0.5	0	0.3318863	0.62975	-1.45061	-0.86649	0.876150661569994	0.941037	-1.347148	0.059431
Trial1	3	1	noBlindfold	counterclockwise	practice	Free	1	0.5	0	0.3518829	0.64562	-1.45067	-0.86873	0.880850162558634	1.00352	-1.364075	-0.219142
Trial1	3	1	noBlindfold	counterclockwise	practice	Free	1	0.5	0	0.3718872	0.66131	-1.45068	-0.8730299	0.887807530081234	1.100532	-1.300598	-0.160526
Trial1	3	1	noBlindfold	counterclockwise	practice	Free	1	0.5	0	0.3918839	0.69375	-1.45064	-0.87517	0.896360188438903	1.013975	-1.237121	0.031414
Trial1	3	1	noBlindfold	counterclockwise	practice	Free	1	0.5	0	0.4118881	0.71046	-1.45063	-0.87721	0.902103503502372	0.98886	-1.342916	0.069533
Trial1	3	1	noBlindfold	counterclockwise	practice	Free	1	0.5	0	0.4318848	0.72849	-1.45065	-0.87918	0.908385969872737	0.915537	-1.25828	-0.157096
Trial1	3	1	noBlindfold	counterclockwise	practice	Free	1	0.5	0	0.4518814	0.74518	-1.45064	-0.88141	0.914875308754264	0.904132	-1.287903	-0.281058
Trial1	3	1	noBlindfold	counterclockwise	practice	Free	1	0.5	0	0.4718857	0.76311	-1.45064	-0.88591	0.92415553414753	0.830828	-1.283671	-0.187612
Trial1	3	1	noBlindfold	counterclockwise	practice	Free	1	0.5	0	0.4918823	0.79837	-1.45064	-0.88817	0.936947498486342	0.803957	-1.245585	0.051928
Trial1	3	1	noBlindfold	counterclockwise	practice	Free	1	0.5	0	0.5118866	0.81727	-1.45063	-0.89017	0.945020016068418	0.824963	-1.283671	0.09075
Trial1	3	1	noBlindfold	counterclockwise	practice	Free	1	0.5	0	0.5318832	0.83518	-1.45063	-0.89217	0.953054537979421	0.742634	-1.21173	-0.036197
Trial1	3	1	noBlindfold	counterclockwise	practice	Free	1	0.5	0	0.5518875	0.85428	-1.45061	-0.89405	0.961685874432863	0.750663	-1.194803	-0.097583
Trial1	3	1	noBlindfold	counterclockwise	practice	Free	1	0.5	0	0.5718842	0.87127	-1.4506	-0.8979	0.971630483887682	0.773801	-1.241353	-0.041531
Trial1	3	1	noBlindfold	counterclockwise	practice	Free	1	0.5	0	0.5918884	0.90765	-1.45063	-0.89965	0.987698638184068	0.703193	-1.359843	0.076829
Trial1	3	1	noBlindfold	counterclockwise	practice	Free	1	0.5	0	0.6118851	0.92585	-1.45066	-0.90135	0.99688517969624	0.653443	-1.385234	0.0035459
Trial1	3	1	noBlindfold	counterclockwise	practice	Free	1	0.5	0	0.6318817	0.94458	-1.45069	-0.90327	1.00675123239734	0.716799	-1.381002	-0.183584
Trial1	3	1	noBlindfold	counterclockwise	practice	Free	1	0.5	0	0.651886	0.96331	-1.45069	-0.90527	1.01694144207458	0.775704	-1.397929	-0.343098
Trial1	3	1	noBlindfold	counterclockwise	practice	Free	1	0.5	0	0.6718826	0.98153	-1.45069	-0.91018	1.02970808184437	0.748531	-1.347148	-0.413467
Trial1	3	1	noBlindfold	counterclockwise	practice	Free	1	0.5	0	0.6918869	1.01872	-1.4507	-0.91282	1.04990988863042	0.717015	-1.427552	-0.213301
Trial1	3	1	noBlindfold	counterclockwise	practice	Free	1	0.5	0	0.7118835	1.03649	-1.45073	-0.91555	1.06115657261093	0.753266	-1.512188	-0.193191
Trial1	3	1	noBlindfold	counterclockwise	practice	Free	1	0.5	0	0.7318878	1.05531	-1.45075	-0.91847	1.0732923158	0.747134	-1.529115	-0.34204
Trial1	3	1	noBlindfold	counterclockwise	practice	Free	1	0.5	0	0.7518845	1.07356	-1.45078	-0.92175	1.0856307623632	0.742438	-1.567201	-0.448851
Trial1	3	1	noBlindfold	counterclockwise	practice	Free	1	0.5	0	0.7718811	1.0924	-1.45078	-0.9286	1.10146980058589	0.766736	-1.524883	-0.400367
Trial1	3	1	noBlindfold	counterclockwise	practice	Free	1	0.5	0	0.7918854	1.12915	-1.45077	-0.9321899	1.12463676397283	0.768158	-1.592592	-0.155424
Trial1	3	1	noBlindfold	counterclockwise	practice	Free	1	0.5	0	0.811882	1.14812	-1.45081	-0.93575	1.13828277258651	0.786006	-1.711083	-0.232016
Trial1	3	1	noBlindfold	counterclockwise	practice	Free	1	0.5	0	0.8318863	1.1665	-1.45086	-0.93955	1.15194465789047	0.875883	-1.791487	-0.300536
Trial1	3	1	noBlindfold	counterclockwise	practice	Free	1	0.5	0	0.8518829	1.18547	-1.45088	-0.94345	1.16617625870583	0.927873	-1.68146	-0.370961
Trial1	3	1	noBlindfold	counterclockwise	practice	Free	1	0.5	0	0.8718872	1.20398	-1.45086	-0.95195	1.18397492593909	0.932684	-1.706851	-0.417456
Trial1	3	1	noBlindfold	counterclockwise	practice	Free	1	0.5	0	0.8918839	1.24182	-1.45089	-0.95625	1.21025239132555	0.720629	-1.757632	-0.272768
Trial1	3	1	noBlindfold	counterclockwise	practice	Free	1	0.5	0	0.9118881	1.2604	-1.45088	-0.9605801	1.22512125906838	0.760219	-1.711083	-0.224986
Trial1	3	1	noBlindfold	counterclockwise	practice	Free	1	0.5	0	0.9318848	1.27894	-1.45086	-0.96509	1.24022023985545	0.853539	-1.72801	-0.2359
Trial1	3	1	noBlindfold	counterclockwise	practice	Free	1	0.5	0	0.9518814	1.29808	-1.45086	-0.96968	1.25587059794557	0.794612	-1.647606	-0.283645
Trial1	3	1	noBlindfold	counterclockwise	practice	Free	1	0.5	0	0.9718857	1.31671	-1.45083	-0.97837	1.27445011456302	0.798986	-1.486797	-0.142957
Trial1	3	1	noBlindfold	counterclockwise	practice	Free	1	0.5	0	0.9918823	1.35409	-1.4508	-0.9823	1.30168465597177	0.592161	-1.732242	0.08343
Trial1	3	1	noBlindfold	counterclockwise	practice	Free	1	0.5	0	1.011887	1.37266	-1.45086	-0.9863001	1.31693702577945	0.615904	-1.761864	0.0059806
Trial1	3	1	noBlindfold	counterclockwise	practice	Free	1	0.5	0	1.031883	1.39161	-1.45089	-0.99024	1.33249527309133	0.7256	-1.783023	-0.082811
Trial1	3	1	noBlindfold	counterclockwise	practice	Free	1	0.5	0	1.051888	1.41049	-1.45091	-0.99408	1.34803084762315	0.785993	-1.850732	-0.209254
Trial1	3	1	noBlindfold	counterclockwise	practice	Free	1	0.5	0	1.071884	1.42877	-1.45092	-1.00167	1.36600014918006	0.79923	-1.812646	-0.122597
Trial1	3	1	noBlindfold	counterclockwise	practice	Free	1	0.5	0	1.091888	1.46571	-1.45092	-1.00518	1.39390906934087	0.594146	-1.9396	0.015263
Trial1	3	1	noBlindfold	counterclockwise	practice	Free	1	0.5	0	1.111885	1.48364	-1.45098	-1.00854	1.40879401009183	0.500664	-2.070786	-0.0075786
Trial1	3	1	noBlindfold	counterclockwise	practice	Free	1	0.5	0	1.131882	1.50128	-1.45103	-1.01182	1.42349619110026	0.536534	-2.024236	-0.08697
Trial1	3	1	noBlindfold	counterclockwise	practice	Free	1	0.5	0	1.151886	1.51866	-1.45103	-1.0153	1.43822894464677	0.552801	-1.998845	-0.188846
Trial1	3	1	noBlindfold	counterclockwise	practice	Free	1	0.5	0	1.171883	1.53683	-1.45102	-1.02147	1.45547842625203	0.376073	-2.049627	-0.092277
Trial1	3	1	noBlindfold	counterclockwise	practice	Free	1	0.5	0	1.191887	1.56928	-1.45109	-1.02412	1.48060173527027	0.139956	-2.379707	0.207346
Trial1	3	1	noBlindfold	counterclockwise	practice	Free	1	0.5	0	1.211884	1.58471	-1.45117	-1.02651	1.49342511325158	-0.04237	-2.591297	0.14883
Trial1	3	1	noBlindfold	counterclockwise	practice	Free	1	0.5	0	1.231888	1.59964	-1.45126	-1.02876	1.5058402774394	-0.059598	-2.599761	0.014588
Trial1	3	1	noBlindfold	counterclockwise	practice	Free	1	0.5	0	1.251884	1.61318	-1.45128	-1.03099	1.5172706396152	0.098677	-2.405098	-0.03144
Trial1	3	1	noBlindfold	counterclockwise	practice	Free	1	0.5	0	1.271881	1.62632	-1.45121	-1.03483	1.52953255209033	0.07867	-2.22313	0.020103
Trial1	3	1	noBlindfold	counterclockwise	practice	Free	1	0.5	0	1.291885	1.64957	-1.45111	-1.03642	1.54779764463781	-0.349261	-2.350084	0.154567
Trial1	3	1	noBlindfold	counterclockwise	practice	Free	1	0.5	0	1.311882	1.65979	-1.45117	-1.03774	1.55628314454629	-0.462685	-2.515125	0.118522
Trial1	3	1	noBlindfold	counterclockwise	practice	Free	1	0.5	0	1.331886	1.66911	-1.45125	-1.03894	1.56403798071282	-0.5372	-2.612456	0.05644
Trial1	3	1	noBlindfold	counterclockwise	practice	Free	1	0.5	0	1.351883	1.67713	-1.45131	-1.03996	1.5707169879454	-0.456518	-2.612456	0.028187
Trial1	3	1	noBlindfold	counterclockwise	practice	Free	1	0.5	0	1.371887	1.68374	-1.45132	-1.04169	1.57681909989792	-0.373462	-2.603992	-0.00063802
Trial1	3	1	noBlindfold	counterclockwise	practice	Free	1	0.5	0	1.391884	1.69402	-1.45127	-1.04235	1.58498500735983	-0.262213	-2.557443	0.025737
Trial1	3	1	noBlindfold	counterclockwise	practice	Free	1	0.5	0	1.411888	1.69768	-1.45128	-1.04287	1.58808542092144	-0.206971	-2.663238	-0.0045715
Trial1	3	1	noBlindfold	counterclockwise	practice	Free	1	0.5	0	1.431885	1.7005	-1.45132	-1.04326	1.59046900623308	-0.165654	-2.688628	0.022762
Trial1	3	1	noBlindfold	counterclockwise	practice	Free	1	0.5	0	1.451881	1.70256	-1.45134	-1.0435	1.59218179040915	-0.126616	-2.650542	0.023464
Trial1	3	1	noBlindfold	counterclockwise	practice	Free	1	0.5	0	1.471886	1.70381	-1.45134	-1.04358	1.59317851837019	-0.160223	-2.73941	0.054491
Trial1	3	1	noBlindfold	counterclockwise	practice	Free	1	0.5	0	1.491882	1.70425	-1.45138	-1.04356	1.59349789515678	-0.214437	-2.917146	0.206735
Trial1	3	1	noBlindfold	counterclockwise	practice	Free	1	0.5	0	1.511887	1.70424	-1.45143	-1.04355	1.59348376986323	-0.302468	-2.993318	0.228881
Trial1	3	1	noBlindfold	counterclockwise	practice	Free	1	0.5	0	1.531883	1.70422	-1.45148	-1.04354	1.59346216712826	-0.298648	-3.111808	0.177475
Trial1	3	1	noBlindfold	counterclockwise	practice	Free	1	0.5	0	1.551888	1.7042	-1.45154	-1.04353	1.59344047432283	-0.319125	-3.141431	0.134445
Trial1	3	1	noBlindfold	counterclockwise	practice	Free	1	0.5	0	1.571884	1.70419	-1.45156	-1.0435	1.59341314340509	-0.279517	-3.120272	0.242936
Trial1	3	1	noBlindfold	counterclockwise	practice	Free	1	0.5	0	1.591888	1.70416	-1.45155	-1.04346	1.59336437800004	-0.316916	-3.11604	0.577706
Trial1	3	1	noBlindfold	counterclockwise	practice	Free	1	0.5	0	1.611885	1.70414	-1.45156	-1.04338	1.59329686013573	-0.359419	-3.196444	0.789474
Trial1	3	1	noBlindfold	counterclockwise	practice	Free	1	0.5	0	1.631882	1.7041	-1.45159	-1.04314	1.59310955394991	-0.457905	-3.272617	0.926731
Trial1	3	1	noBlindfold	counterclockwise	practice	Free	1	0.5	0	1.651886	1.70398	-1.45164	-1.04267	1.59271105940046	-0.555491	-3.454584	1.042442
Trial1	3	1	noBlindfold	counterclockwise	practice	Free	1	0.5	0	1.671883	1.70373	-1.45171	-1.04099	1.59142256005596	-0.588885	-3.543452	1.095343
Trial1	3	1	noBlindfold	counterclockwise	practice	Free	1	0.5	0	1.691887	1.70288	-1.4518	-1.03974	1.58996203264493	-0.51238	-3.619624	1.135626
Trial1	3	1	noBlindfold	counterclockwise	practice	Free	1	0.5	0	1.711884	1.70229	-1.45181	-1.03818	1.58849585553916	-0.606793	-3.716956	1.256473
Trial1	3	1	noBlindfold	counterclockwise	practice	Free	1	0.5	0	1.731888	1.70153	-1.45185	-1.03608	1.58654856552497	-0.661888	-3.755042	1.412965
Trial1	3	1	noBlindfold	counterclockwise	practice	Free	1	0.5	0	1.751884	1.70054	-1.45189	-1.03339	1.58404275035624	-0.738813	-3.79736	1.659968
Trial1	3	1	noBlindfold	counterclockwise	practice	Free	1	0.5	0	1.771881	1.69934	-1.45191	-1.02579	1.57818305741312	-0.838859	-3.945473	1.696772
Trial1	3	1	noBlindfold	counterclockwise	practice	Free	1	0.5	0	1.791885	1.69561	-1.45202	-1.0209	1.57217054278743	-0.989508	-4.021645	1.891264
Trial1	3	1	noBlindfold	counterclockwise	practice	Free	1	0.5	0	1.811882	1.69316	-1.45204	-1.01519	1.56660185885778	-1.074949	-4.089354	1.940413
Trial1	3	1	noBlindfold	counterclockwise	practice	Free	1	0.5	0	1.831886	1.69023	-1.45206	-1.00872	1.56018072185294	-1.039036	-4.114745	1.914842
Trial1	3	1	noBlindfold	counterclockwise	practice	Free	1	0.5	0	1.851883	1.68684	-1.45207	-1.00141	1.55287196022723	-0.999593	-4.169758	1.758644
Trial1	3	1	noBlindfold	counterclockwise	practice	Free	1	0.5	0	1.871887	1.68307	-1.45209	-0.98555	1.53979334684374	-0.991976	-4.262858	1.733104
Trial1	3	1	noBlindfold	counterclockwise	practice	Free	1	0.5	0	1.891884	1.67431	-1.45211	-0.97658	1.52732198504096	-0.992763	-4.216308	1.647723
Trial1	3	1	noBlindfold	counterclockwise	practice	Free	1	0.5	0	1.911888	1.66931	-1.45211	-0.96703	1.51737704364831	-1.039422	-4.343262	1.736884
Trial1	3	1	noBlindfold	counterclockwise	practice	Free	1	0.5	0	1.931885	1.6639	-1.45213	-0.95722	1.50696161194286	-1.059989	-4.199381	1.754021
Trial1	3	1	noBlindfold	counterclockwise	practice	Free	1	0.5	0	1.951881	1.65824	-1.4521	-0.94688	1.49602857880527	-1.092497	-4.131672	1.711778
Trial1	3	1	noBlindfold	counterclockwise	practice	Free	1	0.5	0	1.971886	1.65218	-1.45207	-0.92398	1.47690815152554	-1.14984	-4.080891	1.646326
Trial1	3	1	noBlindfold	counterclockwise	practice	Free	1	0.5	0	1.991882	1.63857	-1.45202	-0.91242	1.45905855010725	-1.196462	-4.106281	1.779712
Trial1	3	1	noBlindfold	counterclockwise	practice	Free	1	0.5	0	2.011887	1.63145	-1.45204	-0.89997	1.44572653828175	-1.122336	-4.12744	1.636812
Trial1	3	1	noBlindfold	counterclockwise	practice	Free	1	0.5	0	2.031883	1.62346	-1.45208	-0.88705	1.43143992336055	-1.197686	-4.355958	1.705719
Trial1	3	1	noBlindfold	counterclockwise	practice	Free	1	0.5	0	2.051888	1.61529	-1.45213	-0.87302	1.41634593049628	-1.153871	-4.271322	1.43058
Trial1	3	1	noBlindfold	counterclockwise	practice	Free	1	0.5	0	2.071884	1.60621	-1.45215	-0.84586	1.39254432478857	-1.188798	-4.284017	1.54913
Trial1	3	1	noBlindfold	counterclockwise	practice	Free	1	0.5	0	2.091888	1.58834	-1.45214	-0.83093	1.36928026635835	-1.224739	-4.31364	1.755027
Trial1	3	1	noBlindfold	counterclockwise	practice	Free	1	0.5	0	2.111885	1.57842	-1.45214	-0.81582	1.35223957453291	-1.333752	-4.347494	1.878326
Trial1	3	1	noBlindfold	counterclockwise	practice	Free	1	0.5	0	2.131882	1.56836	-1.45216	-0.79967	1.3344906747401	-1.303568	-4.207845	1.812267
Trial1	3	1	noBlindfold	counterclockwise	practice	Free	1	0.5	0	2.151886	1.55753	-1.45216	-0.78356	1.31618237197256	-1.273907	-4.245931	1.615942
Trial1	3	1	noBlindfold	counterclockwise	practice	Free	1	0.5	0	2.171883	1.5466	-1.45215	-0.74978	1.28745546491795	-1.156611	-4.38558	1.630421
Trial1	3	1	noBlindfold	counterclockwise	practice	Free	1	0.5	0	2.191887	1.5235	-1.45217	-0.73256	1.25864863636621	-1.145634	-4.326335	1.65213
Trial1	3	1	noBlindfold	counterclockwise	practice	Free	1	0.5	0	2.211884	1.51169	-1.45217	-0.71482	1.23874306020489	-1.178464	-4.436362	1.808932
Trial1	3	1	noBlindfold	counterclockwise	practice	Free	1	0.5	0	2.231888	1.49957	-1.4522	-0.69675	1.21844193582465	-1.244187	-4.398276	1.666668
Trial1	3	1	noBlindfold	counterclockwise	practice	Free	1	0.5	0	2.251884	1.48673	-1.45221	-0.678	1.19721343805719	-1.060044	-4.474448	1.452805
Trial1	3	1	noBlindfold	counterclockwise	practice	Free	1	0.5	0	2.271881	1.47402	-1.45223	-0.6413	1.16618209886465	-1.051569	-4.592938	1.325641
Trial1	3	1	noBlindfold	counterclockwise	practice	Free	1	0.5	0	2.291885	1.44813	-1.45227	-0.62132	1.13357358503517	-1.14348	-4.43213	1.752289
Trial1	3	1	noBlindfold	counterclockwise	practice	Free	1	0.5	0	2.311882	1.43454	-1.45223	-0.60265	1.11200363328473	-1.093851	-4.317871	1.730802
Trial1	3	1	noBlindfold	counterclockwise	practice	Free	1	0.5	0	2.331886	1.42114	-1.45219	-0.58257	1.08990209294165	-1.026497	-4.588707	1.650994
Trial1	3	1	noBlindfold	counterclockwise	practice	Free	1	0.5	0	2.351883	1.40759	-1.45224	-0.563	1.0680302545795	-1.070337	-4.673343	1.421943
Trial1	3	1	noBlindfold	counterclockwise	practice	Free	1	0.5	0	2.371887	1.39351	-1.45229	-0.52323	1.03543695078397	-1.059762	-4.652184	1.448288
Trial1	3	1	noBlindfold	counterclockwise	practice	Free	1	0.5	0	2.391884	1.36587	-1.4523	-0.50232	1.00102758653289	-1.11686	-4.423666	1.58926
Trial1	3	1	noBlindfold	counterclockwise	practice	Free	1	0.5	0	2.411888	1.35136	-1.45227	-0.48188	0.978275079183434	-1.025496	-4.537925	1.526834
Trial1	3	1	noBlindfold	counterclockwise	practice	Free	1	0.5	0	2.431885	1.33716	-1.45228	-0.46071	0.955557714114337	-1.009441	-4.626793	1.407671
Trial1	3	1	noBlindfold	counterclockwise	practice	Free	1	0.5	0	2.451881	1.3225	-1.4523	-0.43984	0.932719384482214	-0.947805	-4.669111	1.701444
Trial1	3	1	noBlindfold	counterclockwise	practice	Free	1	0.5	0	2.471886	1.30818	-1.45229	-0.39644	0.900177507134867	-1.109376	-4.305176	1.741512
Trial1	3	1	noBlindfold	counterclockwise	practice	Free	1	0.5	0	2.491882	1.27862	-1.45229	-0.37489	0.864171061462034	-0.928955	-4.910323	1.516616
Trial1	3	1	noBlindfold	counterclockwise	practice	Free	1	0.5	0	2.511887	1.26399	-1.45238	-0.35333	0.84173790837281	-0.952502	-4.834151	1.474106
Trial1	3	1	noBlindfold	counterclockwise	practice	Free	1	0.5	0	2.531883	1.24938	-1.45244	-0.33165	0.819488931002307	-1.049407	-4.838383	1.542477
Trial1	3	1	noBlindfold	counterclockwise	practice	Free	1	0.5	0	2.551888	1.23477	-1.45242	-0.30933	0.797227637424445	-0.928989	-4.766442	1.401268
Trial1	3	1	noBlindfold	counterclockwise	practice	Free	1	0.5	0	2.571884	1.2197	-1.45239	-0.26613	0.767328636643685	-0.877593	-4.686038	1.327976
Trial1	3	1	noBlindfold	counterclockwise	practice	Free	1	0.5	0	2.591888	1.19053	-1.45237	-0.24433	0.732481229992547	-0.981862	-4.757979	1.654824
Trial1	3	1	noBlindfold	counterclockwise	practice	Free	1	0.5	0	2.611885	1.17596	-1.45236	-0.22177	0.711409822711021	-1.040868	-4.707197	1.36503
Trial1	3	1	noBlindfold	counterclockwise	practice	Free	1	0.5	0	2.631882	1.16096	-1.45239	-0.19999	0.690553447099727	-0.807555	-5.0669	1.32783
Trial1	3	1	noBlindfold	counterclockwise	practice	Free	1	0.5	0	2.651886	1.14652	-1.45247	-0.17773	0.670504355322461	-0.816528	-4.927251	1.202315
Trial1	3	1	noBlindfold	counterclockwise	practice	Free	1	0.5	0	2.671883	1.1318	-1.45249	-0.13403	0.64586004694079	-0.799854	-4.872237	1.335351
Trial1	3	1	noBlindfold	counterclockwise	practice	Free	1	0.5	0	2.691887	1.10307	-1.45241	-0.11272	0.613513852927196	-0.847243	-4.85531	1.242733
Trial1	3	1	noBlindfold	counterclockwise	practice	Free	1	0.5	0	2.711884	1.08905	-1.45241	-0.090935	0.596027802087209	-0.788773	-4.842615	1.142407
Trial1	3	1	noBlindfold	counterclockwise	practice	Free	1	0.5	0	2.731888	1.07477	-1.45244	-0.07041	0.579066568358483	-0.776972	-4.94841	1.579349
Trial1	3	1	noBlindfold	counterclockwise	practice	Free	1	0.5	0	2.751884	1.06148	-1.45247	-0.048723	0.563589955777593	-0.809679	-4.863774	1.535785
Trial1	3	1	noBlindfold	counterclockwise	practice	Free	1	0.5	0	2.771881	1.04788	-1.45245	-0.0076638	0.547933532693222	-0.800595	-4.978032	0.808086
Trial1	3	1	noBlindfold	counterclockwise	practice	Free	1	0.5	0	2.791885	1.02081	-1.4525	0.013092	0.520974533877608	-0.747039	-5.079595	1.193437
Trial1	3	1	noBlindfold	counterclockwise	practice	Free	1	0.5	0	2.811882	1.00739	-1.4525	0.033156	0.508472177260716	-0.788587	-5.041509	1.319667
Trial1	3	1	noBlindfold	counterclockwise	practice	Free	1	0.5	0	2.831886	0.99453	-1.45248	0.052942	0.497355806441372	-0.760317	-4.986496	1.110753
Trial1	3	1	noBlindfold	counterclockwise	practice	Free	1	0.5	0	2.851883	0.98187	-1.4525	0.072789	0.487336568455701	-0.568692	-5.075364	0.791439
Trial1	3	1	noBlindfold	counterclockwise	practice	Free	1	0.5	0	2.871887	0.9456	-1.45254	0.10986	0.458942868312998	-0.490085	-5.117682	0.817723
Trial1	3	1	noBlindfold	counterclockwise	practice	Free	1	0.5	0	2.891884	0.9456	-1.45258	0.1285	0.46375811154684	-0.647622	-5.071132	1.205018
Trial1	3	1	noBlindfold	counterclockwise	practice	Free	1	0.5	0	2.911888	0.93392	-1.45256	0.14611	0.457858843306595	-0.594061	-5.227708	0.987063
Trial1	3	1	noBlindfold	counterclockwise	practice	Free	1	0.5	0	2.931885	0.92287	-1.45259	0.16362	0.453420911594151	-0.503562	-5.329272	0.770612
Trial1	3	1	noBlindfold	counterclockwise	practice	Free	1	0.5	0	2.951881	0.9119	-1.45266	0.18008	0.44954471523465	-0.437265	-5.341967	0.879835
Trial1	3	1	noBlindfold	counterclockwise	practice	Free	1	0.5	0	2.971886	0.90171	-1.45268	0.21201	0.454223721778303	-0.45483	-5.485848	1.224318
Trial1	3	1	noBlindfold	counterclockwise	practice	Free	1	0.5	0	2.991882	0.88249	-1.45265	0.22815	0.445366154251168	-0.483191	-5.193854	0.698458
Trial1	3	1	noBlindfold	counterclockwise	practice	Free	1	0.5	0	3.011887	0.87319	-1.45265	0.24218	0.444884214866718	-0.266339	-5.320808	0.628814
Trial1	3	1	noBlindfold	counterclockwise	practice	Free	1	0.5	0	3.031883	0.86466	-1.45266	0.25602	0.4455593999076	-0.355129	-5.392749	0.774558
Trial1	3	1	noBlindfold	counterclockwise	practice	Free	1	0.5	0	3.051888	0.85661	-1.45269	0.26971	0.447117633996627	-0.311547	-5.405444	0.827798
Trial1	3	1	noBlindfold	counterclockwise	practice	Free	1	0.5	0	3.071884	0.84875	-1.45272	0.29456	0.456499903318291	-0.385406	-5.587411	0.812812
Trial1	3	1	noBlindfold	counterclockwise	practice	Free	1	0.5	0	3.091888	0.83462	-1.45276	0.30501	0.452771086127025	-0.356051	-5.621266	0.325103
Trial1	3	1	noBlindfold	counterclockwise	practice	Free	1	0.5	0	3.111885	0.82822	-1.45279	0.31489	0.45484512221177	-0.235026	-5.672047	0.086806
Trial1	3	1	noBlindfold	counterclockwise	practice	Free	1	0.5	0	3.131882	0.82223	-1.45285	0.32329	0.456452164894158	-0.117108	-5.782074	0.203806
Trial1	3	1	noBlindfold	counterclockwise	practice	Free	1	0.5	0	3.151886	0.8171	-1.45292	0.33078	0.458222488043264	-0.12958	-5.976737	0.217574
Trial1	3	1	noBlindfold	counterclockwise	practice	Free	1	0.5	0	3.171883	0.81251	-1.453	0.3425	0.463647213935301	-0.219196	-6.141777	0.337256
Trial1	3	1	noBlindfold	counterclockwise	practice	Free	1	0.5	0	3.191887	0.80524	-1.45305	0.34699	0.462140125151687	-0.482503	-6.137545	0.539188
Trial1	3	1	noBlindfold	counterclockwise	practice	Free	1	0.5	0	3.211884	0.80226	-1.45304	0.35074	0.463011483732591	-0.537258	-5.993664	0.535856
Trial1	3	1	noBlindfold	counterclockwise	practice	Free	1	0.5	0	3.231888	0.7996	-1.45302	0.35386	0.463656183178512	-0.638109	-5.972505	0.583492
Trial1	3	1	noBlindfold	counterclockwise	practice	Free	1	0.5	0	3.251884	0.79722	-1.45301	0.35642	0.464085064636898	-0.745053	-6.179863	0.588046
Trial1	3	1	noBlindfold	counterclockwise	practice	Free	1	0.5	0	3.271881	0.79512	-1.45307	0.35909	0.464802585272675	-0.796252	-6.349135	0.359781
Trial1	3	1	noBlindfold	counterclockwise	practice	Free	1	0.5	0	3.291885	0.7919	-1.45321	0.35957	0.463137384031891	-0.981792	-6.564957	0.26878
Trial1	3	1	noBlindfold	counterclockwise	practice	Free	1	0.5	0	3.311882	0.79096	-1.45327	0.35986	0.462770911725495	-1.142001	-6.438003	0.558308
Trial1	3	1	noBlindfold	counterclockwise	practice	Free	1	0.5	0	3.331886	0.79035	-1.45324	0.36014	0.462605596066939	-1.347361	-6.28989	0.767125
Trial1	3	1	noBlindfold	counterclockwise	practice	Free	1	0.5	0	3.351883	0.78985	-1.45317	0.36049	0.462564674373251	-1.514542	-6.298354	0.869454
Trial1	3	1	noBlindfold	counterclockwise	practice	Free	1	0.5	0	3.371887	0.78922	-1.45314	0.36128	0.462786627868881	-1.637234	-6.247572	0.831078
Trial1	3	1	noBlindfold	counterclockwise	practice	Free	1	0.5	0	3.391884	0.78739	-1.45317	0.36158	0.461879955830659	-1.770041	-6.497248	0.377244
Trial1	3	1	noBlindfold	counterclockwise	practice	Free	1	0.5	0	3.411888	0.78619	-1.45324	0.3618	0.461306823924491	-1.771525	-6.543798	0.26631
Trial1	3	1	noBlindfold	counterclockwise	practice	Free	1	0.5	0	3.431885	0.78492	-1.45327	0.36202	0.460692808281411	-1.78345	-6.569189	0.260671
Trial1	3	1	noBlindfold	counterclockwise	practice	Free	1	0.5	0	3.451881	0.78356	-1.45329	0.36231	0.460081288098284	-1.798516	-6.64113	0.35331
Trial1	3	1	noBlindfold	counterclockwise	practice	Free	1	0.5	0	3.471886	0.78205	-1.45333	0.36291	0.459625767781736	-1.864781	-6.80617	0.386997
Trial1	3	1	noBlindfold	counterclockwise	practice	Free	1	0.5	0	3.491882	0.77858	-1.45348	0.36306	0.457623626754459	-1.886329	-6.950051	0.052978
Trial1	3	1	noBlindfold	counterclockwise	practice	Free	1	0.5	0	3.511887	0.7768201	-1.45347	0.36314	0.456617999819315	-1.938939	-6.746925	-0.0024343
Trial1	3	1	noBlindfold	counterclockwise	practice	Free	1	0.5	0	3.531883	0.77464	-1.45341	0.36321	0.455355475032023	-2.11378	-6.696143	0.041472
Trial1	3	1	noBlindfold	counterclockwise	practice	Free	1	0.5	0	3.551888	0.77229	-1.45337	0.36338	0.45407804905232	-2.196142	-6.717302	0.195077
Trial1	3	1	noBlindfold	counterclockwise	practice	Free	1	0.5	0	3.571884	0.76945	-1.45337	0.36389	0.452790496510148	-2.308861	-6.861183	0.240617
Trial1	3	1	noBlindfold	counterclockwise	practice	Free	1	0.5	0	3.591888	0.76264	-1.45349	0.36397	0.448836180400523	-2.434642	-7.098164	-0.110976
Trial1	3	1	noBlindfold	counterclockwise	practice	Free	1	0.5	0	3.611885	0.75844	-1.45352	0.36387	0.446309965285904	-2.480816	-6.928892	-0.187693
Trial1	3	1	noBlindfold	counterclockwise	practice	Free	1	0.5	0	3.631882	0.75356	-1.45348	0.36369	0.443354355958315	-2.449934	-6.785011	-0.130061
Trial1	3	1	noBlindfold	counterclockwise	practice	Free	1	0.5	0	3.651886	0.7482499	-1.45342	0.36346	0.440149078655883	-2.520749	-6.75962	-0.087614
Trial1	3	1	noBlindfold	counterclockwise	practice	Free	1	0.5	0	3.671883	0.74231	-1.45339	0.36273	0.436219188463156	-2.56878	-6.895038	-0.131886
Trial1	3	1	noBlindfold	counterclockwise	practice	Free	1	0.5	0	3.691887	0.7283	-1.45351	0.36203	0.428003036554036	-2.619129	-7.030455	-0.400407
Trial1	3	1	noBlindfold	counterclockwise	practice	Free	1	0.5	0	3.711884	0.72021	-1.45351	0.36113	0.422974381423912	-2.592378	-6.890806	-0.444015
Trial1	3	1	noBlindfold	counterclockwise	practice	Free	1	0.5	0	3.731888	0.71173	-1.45346	0.36012	0.417751131187925	-2.553195	-6.810402	-0.315552
Trial1	3	1	noBlindfold	counterclockwise	practice	Free	1	0.5	0	3.751884	0.7026399	-1.45342	0.35908	0.412312237458177	-2.534127	-6.835792	-0.193613
Trial1	3	1	noBlindfold	counterclockwise	practice	Free	1	0.5	0	3.771881	0.693	-1.45342	0.35699	0.405821207942486	-2.491945	-6.962746	-0.188221
Trial1	3	1	noBlindfold	counterclockwise	practice	Free	1	0.5	0	3.791885	0.67185	-1.45353	0.35565	0.394992833891619	-2.677563	-7.055846	-0.41773
Trial1	3	1	noBlindfold	counterclockwise	practice	Free	1	0.5	0	3.811882	0.66021	-1.45353	0.35416	0.388711411783262	-2.644204	-6.962746	-0.427292
Trial1	3	1	noBlindfold	counterclockwise	practice	Free	1	0.5	0	3.831886	0.64829	-1.45349	0.35255	0.38246754135632	-2.55932	-6.882342	-0.375412
Trial1	3	1	noBlindfold	counterclockwise	practice	Free	1	0.5	0	3.851883	0.63584	-1.45345	0.35079	0.376172998957006	-2.399905	-6.882342	-0.351779
Trial1	3	1	noBlindfold	counterclockwise	practice	Free	1	0.5	0	3.871887	0.62295	-1.45345	0.3472	0.36832669076395	-2.374482	-6.962746	-0.317547
Trial1	3	1	noBlindfold	counterclockwise	practice	Free	1	0.5	0	3.891884	0.59566	-1.45354	0.3452	0.358209256736139	-2.45858	-6.992369	-0.412324
Trial1	3	1	noBlindfold	counterclockwise	practice	Free	1	0.5	0	3.911888	0.5812	-1.45352	0.34303	0.352509581356861	-2.528683	-6.950051	-0.48064
Trial1	3	1	noBlindfold	counterclockwise	practice	Free	1	0.5	0	3.931885	0.56627	-1.45348	0.34089	0.347271792092136	-2.46038	-6.903501	-0.405327
Trial1	3	1	noBlindfold	counterclockwise	practice	Free	1	0.5	0	3.951881	0.55181	-1.45345	0.33871	0.342649572496693	-2.409923	-6.899269	-0.151473
Trial1	3	1	noBlindfold	counterclockwise	practice	Free	1	0.5	0	3.971886	0.53653	-1.45344	0.33474	0.33672733550744	-2.461137	-7.000833	-0.083751
Trial1	3	1	noBlindfold	counterclockwise	practice	Free	1	0.5	0	3.991882	0.50444	-1.45353	0.33254	0.332569645197626	-2.454976	-6.962746	-0.438677
Trial1	3	1	noBlindfold	counterclockwise	practice	Free	1	0.5	0	4.011887	0.48813	-1.4535	0.33037	0.330583181112302	-2.522088	-6.840024	-0.305057
Trial1	3	1	noBlindfold	counterclockwise	practice	Free	1	0.5	0	4.031883	0.47087	-1.45344	0.32825	0.329540003853041	-2.483524	-6.810402	-0.11714
Trial1	3	1	noBlindfold	counterclockwise	practice	Free	1	0.5	0	4.051888	0.45313	-1.45341	0.32635	0.32969853053279	-2.419604	-6.856951	-0.047592
Trial1	3	1	noBlindfold	counterclockwise	practice	Free	1	0.5	0	4.071884	0.43555	-1.45342	0.32272	0.329092689859883	-2.354998	-6.928892	-0.111771
Trial1	3	1	noBlindfold	counterclockwise	practice	Free	1	0.5	0	4.091888	0.39963	-1.45345	0.32083	0.336163702510777	-2.395903	-6.776547	-0.315742
Trial1	3	1	noBlindfold	counterclockwise	practice	Free	1	0.5	0	4.111885	0.38126	-1.4534	0.31884	0.340232474330042	-2.399145	-6.691911	-0.279094
Trial1	3	1	noBlindfold	counterclockwise	practice	Free	1	0.5	0	4.131882	0.36199	-1.45337	0.31699	0.345730285372419	-2.362903	-6.746925	-0.110864
Trial1	3	1	noBlindfold	counterclockwise	practice	Free	1	0.5	0	4.151886	0.34299	-1.45335	0.31518	0.352122949194585	-2.30608	-6.658057	-0.078332
Trial1	3	1	noBlindfold	counterclockwise	practice	Free	1	0.5	0	4.171883	0.32318	-1.45334	0.31162	0.358290857353584	-2.252709	-6.742693	-0.185775
Trial1	3	1	noBlindfold	counterclockwise	practice	Free	1	0.5	0	4.191887	0.2841	-1.45339	0.30966	0.377494553762717	-2.360854	-6.818865	-0.327841
Trial1	3	1	noBlindfold	counterclockwise	practice	Free	1	0.5	0	4.211884	0.2642	-1.45341	0.30774	0.387692595292687	-2.474012	-6.818865	-0.180101
Trial1	3	1	noBlindfold	counterclockwise	practice	Free	1	0.5	0	4.231888	0.24336	-1.45341	0.30589	0.399290334740768	-2.496976	-6.835792	-0.142409
Trial1	3	1	noBlindfold	counterclockwise	practice	Free	1	0.5	0	4.251884	0.22278	-1.45341	0.30412	0.411509308892319	-2.448738	-6.789243	-0.076409
Trial1	3	1	noBlindfold	counterclockwise	practice	Free	1	0.5	0	4.271881	0.20188	-1.4534	0.30055	0.423327086907984	-2.41283	-6.869647	-0.091593
Trial1	3	1	noBlindfold	counterclockwise	practice	Free	1	0.5	0	4.291885	0.15796	-1.45352	0.29854	0.454001643724361	-2.541924	-7.106628	-0.414435
Trial1	3	1	noBlindfold	counterclockwise	practice	Free	1	0.5	0	4.311882	0.13622	-1.45355	0.29644	0.469268121724252	-2.562162	-7.047382	-0.3242
Trial1	3	1	noBlindfold	counterclockwise	practice	Free	1	0.5	0	4.331886	0.11415	-1.45352	0.29432	0.485288051532195	-2.552131	-6.92466	-0.229582
Trial1	3	1	noBlindfold	counterclockwise	practice	Free	1	0.5	0	4.351883	0.09172	-1.45348	0.29217	0.502051651180121	-2.494367	-6.911965	-0.175929
Trial1	3	1	noBlindfold	counterclockwise	practice	Free	1	0.5	0	4.371887	0.068252	-1.45347	0.28811	0.519050787724042	-2.537336	-6.920428	-0.170429
Trial1	3	1	noBlindfold	counterclockwise	practice	Free	1	0.5	0	4.391884	0.021694	-1.45346	0.28602	0.557300704635468	-2.525957	-6.983905	-0.182961
Trial1	3	1	noBlindfold	counterclockwise	practice	Free	1	0.5	0	4.411888	-0.0027507	-1.45347	0.28386	0.577351508772095	-2.518475	-6.941587	-0.231302
Trial1	3	1	noBlindfold	counterclockwise	practice	Free	1	0.5	0	4.431885	-0.027476	-1.45348	0.28181	0.598036619473348	-2.468584	-6.933124	-0.212507
Trial1	3	1	noBlindfold	counterclockwise	practice	Free	1	0.5	0	4.451881	-0.050988	-1.45346	0.27976	0.617942909541586	-2.455123	-6.85272	-0.066666
Trial1	3	1	noBlindfold	counterclockwise	practice	Free	1	0.5	0	4.471886	-0.075477	-1.45343	0.27674	0.638559949629878	-2.422138	-6.772315	0.163446
Trial1	3	1	noBlindfold	counterclockwise	practice	Free	1	0.5	0	4.491882	-0.12588	-1.45343	0.2758	0.683952785244173	-2.343952	-6.996601	0.369131
Trial1	3	1	noBlindfold	counterclockwise	practice	Free	1	0.5	0	4.511887	-0.15168	-1.45349	0.27524	0.707420576948618	-2.286086	-7.01776	0.276302
Trial1	3	1	noBlindfold	counterclockwise	practice	Free	1	0.5	0	4.531883	-0.17675	-1.45351	0.27504	0.730504996637487	-2.213703	-6.933124	0.385463
Trial1	3	1	noBlindfold	counterclockwise	practice	Free	1	0.5	0	4.551888	-0.20179	-1.45348	0.27525	0.753838035181528	-2.007073	-6.958515	0.450822
Trial1	3	1	noBlindfold	counterclockwise	practice	Free	1	0.5	0	4.571884	-0.2267	-1.45349	0.27664	0.777574813104961	-1.985114	-7.110859	0.420207
Trial1	3	1	noBlindfold	counterclockwise	practice	Free	1	0.5	0	4.591888	-0.27661	-1.45354	0.2777	0.824766855424347	-1.931758	-6.996601	0.332671
Trial1	3	1	noBlindfold	counterclockwise	practice	Free	1	0.5	0	4.611885	-0.30084	-1.45351	0.27915	0.84809755661297	-1.992477	-6.928892	0.441926
Trial1	3	1	noBlindfold	counterclockwise	practice	Free	1	0.5	0	4.631882	-0.32561	-1.45346	0.28086	0.872074672855335	-2.0409	-6.814633	0.529743
Trial1	3	1	noBlindfold	counterclockwise	practice	Free	1	0.5	0	4.651886	-0.35022	-1.45341	0.2829	0.896050502685615	-2.014905	-6.895038	0.511431
Trial1	3	1	noBlindfold	counterclockwise	practice	Free	1	0.5	0	4.671883	-0.37396	-1.45343	0.2879	0.92015893828911	-1.978303	-6.92466	0.593407
Trial1	3	1	noBlindfold	counterclockwise	practice	Free	1	0.5	0	4.691887	-0.42079	-1.45343	0.29062	0.965564207436346	-1.80178	-6.75962	0.354178
Trial1	3	1	noBlindfold	counterclockwise	practice	Free	1	0.5	0	4.711884	-0.44376	-1.45339	0.29345	0.988329830193984	-1.62646	-6.823097	0.253934
Trial1	3	1	noBlindfold	counterclockwise	practice	Free	1	0.5	0	4.731888	-0.46696	-1.4534	0.2963	1.01133839688395	-1.495571	-6.903501	0.389533
Trial1	3	1	noBlindfold	counterclockwise	practice	Free	1	0.5	0	4.751884	-0.48888	-1.45347	0.29936	1.03319895709859	-1.417201	-7.093932	0.447789
Trial1	3	1	noBlindfold	counterclockwise	practice	Free	1	0.5	0	4.771881	-0.51072	-1.45354	0.30559	1.05590728676135	-1.364125	-7.140482	0.456917
Trial1	3	1	noBlindfold	counterclockwise	practice	Free	1	0.5	0	4.791885	-0.55151	-1.45355	0.30853	1.09583940113924	-1.368454	-7.047382	0.3053
Trial1	3	1	noBlindfold	counterclockwise	practice	Free	1	0.5	0	4.811882	-0.56996	-1.45354	0.31148	1.11437613896764	-1.24077	-7.110859	0.134954
Trial1	3	1	noBlindfold	counterclockwise	practice	Free	1	0.5	0	4.831886	-0.58816	-1.45356	0.31391	1.13253332947491	-0.99397	-7.199727	-0.146698
Trial1	3	1	noBlindfold	counterclockwise	practice	Free	1	0.5	0	4.851883	-0.6058	-1.45362	0.31567	1.14997446472096	-0.681466	-7.521344	-0.475734
Trial1	3	1	noBlindfold	counterclockwise	practice	Free	1	0.5	0	4.871887	-0.62161	-1.45372	0.31714	1.16558428663036	-0.662644	-7.51288	-0.599684
Trial1	3	1	noBlindfold	counterclockwise	practice	Free	1	0.5	0	4.891884	-0.64955	-1.45371	0.31714	1.19249445240172	-0.921962	-7.466331	-0.422132
Trial1	3	1	noBlindfold	counterclockwise	practice	Free	1	0.5	0	4.911888	-0.66156	-1.45373	0.31694	1.20402349729642	-0.943236	-7.593285	-0.207377
Trial1	3	1	noBlindfold	counterclockwise	practice	Free	1	0.5	0	4.931885	-0.67286	-1.45379	0.31655	1.21482695699806	-1.106078	-7.72447	-0.234672
Trial1	3	1	noBlindfold	counterclockwise	practice	Free	1	0.5	0	4.951881	-0.68319	-1.45386	0.31588	1.22463003507161	-1.153383	-7.855656	-0.475901
Trial1	3	1	noBlindfold	counterclockwise	practice	Free	1	0.5	0	4.971886	-0.69202	-1.45391	0.31354	1.23256602188055	-1.077123	-7.648298	-0.623244
Trial1	3	1	noBlindfold	counterclockwise	practice	Free	1	0.5	0	4.991882	-0.70749	-1.45375	0.31217	1.24718969264706	-0.803478	-7.407085	-0.526831
Trial1	3	1	noBlindfold	counterclockwise	practice	Free	1	0.5	0	5.011887	-0.71356	-1.45371	0.31078	1.25272185220853	-0.830085	-7.470562	-0.428992
Trial1	3	1	noBlindfold	counterclockwise	practice	Free	1	0.5	0	5.031883	-0.71874	-1.45375	0.30938	1.2573953776452	-0.894218	-7.69908	-0.597842
Trial1	3	1	noBlindfold	counterclockwise	practice	Free	1	0.5	0	5.051888	-0.72279	-1.45385	0.308	1.26098350107188	-0.867772	-7.881047	-0.819937
Trial1	3	1	noBlindfold	counterclockwise	practice	Free	1	0.5	0	5.071884	-0.72592	-1.45394	0.30579	1.26348220466606	-0.758402	-7.948756	-0.820974
Trial1	3	1	noBlindfold	counterclockwise	practice	Free	1	0.5	0	5.091888	-0.72904	-1.45398	0.3053	1.26639145962083	-0.504886	-7.93606	-0.978438
Trial1	3	1	noBlindfold	counterclockwise	practice	Free	1	0.5	0	5.111885	-0.72937	-1.45399	0.30521	1.26669006965373	-0.419491	-8.164578	-1.248044
Trial1	3	1	noBlindfold	counterclockwise	practice	Free	1	0.5	0	5.131882	-0.7294	-1.45407	0.30512	1.26669748469761	-0.341537	-8.363472	-1.539605
Trial1	3	1	noBlindfold	counterclockwise	practice	Free	1	0.5	0	5.151886	-0.72941	-1.45415	0.30498	1.26667349246444	-0.223565	-8.312691	-1.951474
Trial1	3	1	noBlindfold	counterclockwise	practice	Free	1	0.5	0	5.171883	-0.7294201	-1.45416	0.30323	1.26626306186933	-0.11388	-8.312691	-2.494533
Trial1	3	1	noBlindfold	counterclockwise	practice	Free	1	0.5	0	5.191887	-0.72948	-1.45414	0.30108	1.26580816046061	-0.110472	-8.270373	-3.134899
Trial1	3	1	noBlindfold	counterclockwise	practice	Free	1	0.5	0	5.211884	-0.72957	-1.45414	0.29776	1.26511006831713	-0.230132	-8.393095	-3.337165
Trial1	3	1	noBlindfold	counterclockwise	practice	Free	1	0.5	0	5.231888	-0.72977	-1.45417	0.29354	1.26431799667591	-0.4519	-8.206896	-3.497184
Trial1	3	1	noBlindfold	counterclockwise	practice	Free	1	0.5	0	5.251884	-0.7301999	-1.45413	0.28821	1.26350974749483	-0.638439	-8.14765	-3.195375
Trial1	3	1	noBlindfold	counterclockwise	practice	Free	1	0.5	0	5.271881	-0.73098	-1.45409	0.27445	1.26120359718164	-0.879245	-8.118028	-3.177391
Trial1	3	1	noBlindfold	counterclockwise	practice	Free	1	0.5	0	5.291885	-0.73405	-1.45408	0.26599	1.26239059613913	-0.996547	-8.261909	-3.452328
Trial1	3	1	noBlindfold	counterclockwise	practice	Free	1	0.5	0	5.311882	-0.7362599	-1.45412	0.25584	1.26245504471459	-0.926589	-8.439645	-3.79823
Trial1	3	1	noBlindfold	counterclockwise	practice	Free	1	0.5	0	5.331886	-0.7388901	-1.45421	0.24472	1.26282874433067	-0.969628	-8.541208	-3.694444
Trial1	3	1	noBlindfold	counterclockwise	practice	Free	1	0.5	0	5.351883	-0.74178	-1.45425	0.23207	1.2632791293875	-1.015437	-8.384631	-3.479325
Trial1	3	1	noBlindfold	counterclockwise	practice	Free	1	0.5	0	5.371887	-0.74514	-1.45422	0.20273	1.2615360131795	-0.958074	-8.439645	-3.917518
Trial1	3	1	noBlindfold	counterclockwise	practice	Free	1	0.5	0	5.391884	-0.7526	-1.4543	0.18692	1.26646979176877	-0.7589	-8.634307	-3.614526
Trial1	3	1	noBlindfold	counterclockwise	practice	Free	1	0.5	0	5.411888	-0.75644	-1.45431	0.1693	1.26779496545061	-0.879311	-8.625844	-3.302702
Trial1	3	1	noBlindfold	counterclockwise	practice	Free	1	0.5	0	5.431885	-0.76072	-1.45432	0.15133	1.26976994856858	-0.790376	-8.740102	-3.413915
Trial1	3	1	noBlindfold	counterclockwise	practice	Free	1	0.5	0	5.451881	-0.76504	-1.45435	0.13262	1.27197256976837	-0.758097	-8.761261	-3.354001
Trial1	3	1	noBlindfold	counterclockwise	practice	Free	1	0.5	0	5.471886	-0.76948	-1.45436	0.092362	1.27283548990139	-0.885192	-8.503122	-3.110998
Trial1	3	1	noBlindfold	counterclockwise	practice	Free	1	0.5	0	5.491882	-0.77919	-1.4544	0.071479	1.28118551095009	-0.852157	-8.951692	-3.264404
Trial1	3	1	noBlindfold	counterclockwise	practice	Free	1	0.5	0	5.511887	-0.78434	-1.45445	0.049791	1.28530474514327	-0.791301	-8.647003	-2.666122
Trial1	3	1	noBlindfold	counterclockwise	practice	Free	1	0.5	0	5.531883	-0.7898	-1.4544	0.028141	1.29010694346892	-0.69598	-8.905143	-2.486491
Trial1	3	1	noBlindfold	counterclockwise	practice	Free	1	0.5	0	5.551888	-0.79533	-1.45439	0.0073894	1.29535112439419	-0.701182	-8.57083	-3.061988
Trial1	3	1	noBlindfold	counterclockwise	practice	Free	1	0.5	0	5.571884	-0.80065	-1.45433	-0.037474	1.3011897342766	-0.677929	-8.799348	-3.261369
Trial1	3	1	noBlindfold	counterclockwise	practice	Free	1	0.5	0	5.591888	-0.81209	-1.45438	-0.059412	1.31343439148777	-0.773112	-8.494658	-2.172291
Trial1	3	1	noBlindfold	counterclockwise	practice	Free	1	0.5	0	5.611885	-0.81793	-1.45433	-0.081712	1.32046069556126	-0.78945	-8.879752	-1.969138
Trial1	3	1	noBlindfold	counterclockwise	practice	Free	1	0.5	0	5.631882	-0.82406	-1.45435	-0.10373	1.32811697498154	-0.489966	-8.744334	-2.996033
Trial1	3	1	noBlindfold	counterclockwise	practice	Free	1	0.5	0	5.651886	-0.82996	-1.4544	-0.12608	1.33592286371956	-0.312404	-9.18021	-2.974445
Trial1	3	1	noBlindfold	counterclockwise	practice	Free	1	0.5	0	5.671883	-0.83567	-1.45446	-0.17104	1.34657677646537	-0.443672	-8.638539	-2.313888
Trial1	3	1	noBlindfold	counterclockwise	practice	Free	1	0.5	0	5.691887	-0.84678	-1.45434	-0.19167	1.36035060304861	-0.248854	-8.761261	-2.29432
Trial1	3	1	noBlindfold	counterclockwise	practice	Free	1	0.5	0	5.711884	-0.85157	-1.45435	-0.21382	1.36837878136491	-0.162468	-8.955924	-3.058053
Trial1	3	1	noBlindfold	counterclockwise	practice	Free	1	0.5	0	5.731888	-0.85633	-1.45448	-0.23517	1.37656677813063	-0.386089	-9.08711	-2.575352
Trial1	3	1	noBlindfold	counterclockwise	practice	Free	1	0.5	0	5.751884	-0.8607301	-1.45452	-0.25597	1.38459630070479	-0.446347	-8.731639	-2.026254
Trial1	3	1	noBlindfold	counterclockwise	practice	Free	1	0.5	0	5.771881	-0.86498	-1.45446	-0.29685	1.3968859195813	-0.275464	-8.913606	-1.641134
Trial1	3	1	noBlindfold	counterclockwise	practice	Free	1	0.5	0	5.791885	-0.87289	-1.45436	-0.3171	1.40903489759178	0.121523	-9.171746	-2.683246
Trial1	3	1	noBlindfold	counterclockwise	practice	Free	1	0.5	0	5.811882	-0.87628	-1.45443	-0.33774	1.41711501846964	-0.191491	-8.731639	-2.289542
Trial1	3	1	noBlindfold	counterclockwise	practice	Free	1	0.5	0	5.831886	-0.87951	-1.45437	-0.35737	1.42504776425163	-0.065676	-8.596221	-2.059201
Trial1	3	1	noBlindfold	counterclockwise	practice	Free	1	0.5	0	5.851883	-0.88241	-1.45432	-0.37663	1.43279716215548	-0.182986	-8.689321	-2.072839
Trial1	3	1	noBlindfold	counterclockwise	practice	Free	1	0.5	0	5.871887	-0.88511	-1.45431	-0.41594	1.44621425684208	-0.11397	-8.591989	-2.714712
Trial1	3	1	noBlindfold	counterclockwise	practice	Free	1	0.5	0	5.891884	-0.88995	-1.45437	-0.43512	1.45646508162058	-0.0029112	-8.706248	-2.345574
Trial1	3	1	noBlindfold	counterclockwise	practice	Free	1	0.5	0	5.911888	-0.89189	-1.45434	-0.45394	1.46404209975567	0.065279	-8.566599	-2.173304
Trial1	3	1	noBlindfold	counterclockwise	practice	Free	1	0.5	0	5.931885	-0.89353	-1.4543	-0.47297	1.47160678216798	0.10277	-8.608917	-2.018301
Trial1	3	1	noBlindfold	counterclockwise	practice	Free	1	0.5	0	5.951881	-0.89494	-1.45426	-0.49219	1.4792256382291	0.051027	-8.350777	-2.767204
Trial1	3	1	noBlindfold	counterclockwise	practice	Free	1	0.5	0	5.971886	-0.8961	-1.45423	-0.53057	1.49351929700148	0.194893	-8.702016	-2.85896
Trial1	3	1	noBlindfold	counterclockwise	practice	Free	1	0.5	0	5.991882	-0.89791	-1.45432	-0.54926	1.50194505054571	0.019419	-8.469267	-2.244133
Trial1	3	1	noBlindfold	counterclockwise	practice	Free	1	0.5	0	6.011887	-0.8986199	-1.45426	-0.56816	1.50961701989126	0.065956	-8.591989	-2.08536
Trial1	3	1	noBlindfold	counterclockwise	practice	Free	1	0.5	0	6.031883	-0.89925	-1.45427	-0.58643	1.51716860353422	-0.030224	-8.465035	-2.366625
Trial1	3	1	noBlindfold	counterclockwise	practice	Free	1	0.5	0	6.051888	-0.89987	-1.45426	-0.60502	1.52501977285619	-0.144102	-8.604685	-2.944887
Trial1	3	1	noBlindfold	counterclockwise	practice	Free	1	0.5	0	6.071884	-0.90045	-1.45433	-0.64265	1.54086313829846	-0.161138	-8.735871	-2.699063
Trial1	3	1	noBlindfold	counterclockwise	practice	Free	1	0.5	0	6.091888	-0.90183	-1.45421	-0.6614799	1.5500590166917	-0.197566	-8.448108	-2.442066
Trial1	3	1	noBlindfold	counterclockwise	practice	Free	1	0.5	0	6.111885	-0.90268	-1.45421	-0.68075	1.5591445963499	-0.354296	-8.397327	-2.215877
Trial1	3	1	noBlindfold	counterclockwise	practice	Free	1	0.5	0	6.131882	-0.90373	-1.45416	-0.69974	1.56846870161587	-0.393095	-8.092637	-2.791394
Trial1	3	1	noBlindfold	counterclockwise	practice	Free	1	0.5	0	6.151886	-0.9049	-1.45408	-0.71898	1.57818758652888	-0.34267	-8.346545	-2.683077
Trial1	3	1	noBlindfold	counterclockwise	practice	Free	1	0.5	0	6.171883	-0.90631	-1.45412	-0.75825	1.59770176730202	-0.372187	-8.202664	-2.516666
Trial1	3	1	noBlindfold	counterclockwise	practice	Free	1	0.5	0	6.191887	-0.90965	-1.45405	-0.77829	1.6102324604659	-0.290939	-8.270373	-2.425115
Trial1	3	1	noBlindfold	counterclockwise	practice	Free	1	0.5	0	6.211884	-0.91147	-1.45408	-0.79825	1.62155806189367	-0.37289	-8.206896	-3.037495
Trial1	3	1	noBlindfold	counterclockwise	practice	Free	1	0.5	0	6.231888	-0.9134099	-1.45412	-0.81873	1.63341558997015	-0.151426	-8.376168	-3.075736
Trial1	3	1	noBlindfold	counterclockwise	practice	Free	1	0.5	0	6.251884	-0.91531	-1.45417	-0.8394	1.64550746471337	-0.227164	-8.185737	-2.719713
Trial1	3	1	noBlindfold	counterclockwise	practice	Free	1	0.5	0	6.271881	-0.91722	-1.45412	-0.88072	1.6685863090687	-0.254526	-8.096869	-2.225034
Trial1	3	1	noBlindfold	counterclockwise	practice	Free	1	0.5	0	6.291885	-0.9212201	-1.45408	-0.90103	1.68277198067132	-0.260087	-7.927597	-2.650701
Trial1	3	1	noBlindfold	counterclockwise	practice	Free	1	0.5	0	6.311882	-0.92326	-1.45405	-0.92221	1.69591868789608	-0.110847	-8.253445	-2.734368
Trial1	3	1	noBlindfold	counterclockwise	practice	Free	1	0.5	0	6.331886	-0.92528	-1.4541	-0.94271	1.70883735851753	-0.330345	-8.219591	-2.415557
Trial1	3	1	noBlindfold	counterclockwise	practice	Free	1	0.5	0	6.351883	-0.92741	-1.45411	-0.96351	1.72216456886053	-0.371214	-8.105332	-2.115528
Trial1	3	1	noBlindfold	counterclockwise	practice	Free	1	0.5	0	6.371887	-0.92952	-1.45407	-1.00413	1.74694147879157	-0.326334	-8.134955	-1.964262
Trial1	3	1	noBlindfold	counterclockwise	practice	Free	1	0.5	0	6.391884	-0.93366	-1.45402	-1.02506	1.76242128594053	-0.015783	-8.223823	-2.658038
Trial1	3	1	noBlindfold	counterclockwise	practice	Free	1	0.5	0	6.411888	-0.93558	-1.45408	-1.04456	1.77538600896482	-0.1406	-8.177273	-2.312716
Trial1	3	1	noBlindfold	counterclockwise	practice	Free	1	0.5	0	6.431885	-0.93723	-1.45411	-1.06437	1.78843880715781	-0.165321	-8.410022	-1.536728
Trial1	3	1	noBlindfold	counterclockwise	practice	Free	1	0.5	0	6.451881	-0.9389	-1.45422	-1.08223	1.80045963700467	-0.11234	-8.78242	-1.010142
Trial1	3	1	noBlindfold	counterclockwise	practice	Free	1	0.5	0	6.471886	-0.94043	-1.45433	-1.11455	1.82127988103894	-0.04205	-8.647003	-1.382307
Trial1	3	1	noBlindfold	counterclockwise	practice	Free	1	0.5	0	6.491882	-0.94314	-1.45423	-1.12855	1.83201483816064	-0.189062	-8.07571	-0.624336
Trial1	3	1	noBlindfold	counterclockwise	practice	Free	1	0.5	0	6.511887	-0.94443	-1.45408	-1.14078	1.84058603471477	-0.22183	-8.020696	0.065812
Trial1	3	1	noBlindfold	counterclockwise	practice	Free	1	0.5	0	6.531883	-0.94575	-1.45402	-1.15027	1.84751565509864	-0.310199	-8.1942	0.685089
Trial1	3	1	noBlindfold	counterclockwise	practice	Free	1	0.5	0	6.551888	-0.94718	-1.45409	-1.15668	1.85263019557552	-0.256515	-8.422717	0.831667
Trial1	3	1	noBlindfold	counterclockwise	practice	Free	1	0.5	0	6.571884	-0.94846	-1.45418	-1.16227	1.85712363837981	-0.172036	-8.367704	0.662568
Trial1	3	1	noBlindfold	counterclockwise	practice	Free	1	0.5	0	6.591888	-0.94991	-1.45418	-1.16239	1.85832975065544	0.00087183	-8.418486	0.033402
Trial1	3	1	noBlindfold	counterclockwise	practice	Free	1	0.5	0	6.611885	-0.94994	-1.4542	-1.16238	1.85834692577658	0.206449	-8.350777	0.296396
Trial1	3	1	noBlindfold	counterclockwise	practice	Free	1	0.5	0	6.631882	-0.9499199	-1.45417	-1.16238	1.85833125350051	0.364528	-8.14765	0.104632
Trial1	3	1	noBlindfold	counterclockwise	practice	Free	1	0.5	0	6.651886	-0.9499	-1.45413	-1.1624	1.85832824791642	0.72713	-8.270373	-0.186747
Trial1	3	1	noBlindfold	counterclockwise	practice	Free	1	0.5	0	6.671883	-0.94985	-1.45414	-1.16254	1.85837677685575	1.001099	-8.460804	-0.7242
Trial1	3	1	noBlindfold	counterclockwise	practice	Free	1	0.5	0	6.691887	-0.94971	-1.4542	-1.16278	1.85841775546952	1.53639	-8.367704	-1.7668
Trial1	3	1	noBlindfold	counterclockwise	practice	Free	1	0.5	0	6.711884	-0.94951	-1.45418	-1.16349	1.85870600485811	1.792656	-8.422717	-2.133403
Trial1	3	1	noBlindfold	counterclockwise	practice	Free	1	0.5	0	6.731888	-0.94889	-1.45421	-1.16485	1.85907441000268	2.112642	-8.553903	-2.427263
Trial1	3	1	noBlindfold	counterclockwise	practice	Free	1	0.5	0	6.751884	-0.94767	-1.45427	-1.16673	1.85930292859814	2.242824	-8.706248	-2.221782
Trial1	3	1	noBlindfold	counterclockwise	practice	Free	1	0.5	0	6.771881	-0.94582	-1.45434	-1.17215	1.86127135492725	2.184569	-8.651235	-2.021119
Trial1	3	1	noBlindfold	counterclockwise	practice	Free	1	0.5	0	6.791885	-0.94033	-1.45427	-1.17604	1.85946788039521	2.296287	-8.579294	-2.583844
Trial1	3	1	noBlindfold	counterclockwise	practice	Free	1	0.5	0	6.811882	-0.93664	-1.45428	-1.1808	1.85962978464541	2.27902	-8.613148	-2.479809
Trial1	3	1	noBlindfold	counterclockwise	practice	Free	1	0.5	0	6.831886	-0.9321899	-1.45431	-1.18594	1.85946814343994	2.249124	-8.608917	-2.049173
Trial1	3	1	noBlindfold	counterclockwise	practice	Free	1	0.5	0	6.851883	-0.92727	-1.4543	-1.19099	1.8589127872603	2.309257	-8.532744	-1.858438
Trial1	3	1	noBlindfold	counterclockwise	practice	Free	1	0.5	0	6.871887	-0.92174	-1.45429	-1.20224	1.86191450095461	2.442852	-8.625844	-1.792069
Trial1	3	1	noBlindfold	counterclockwise	practice	Free	1	0.5	0	6.891884	-0.90829	-1.4544	-1.20799	1.85540305007575	2.779015	-8.871288	-1.58526
Trial1	3	1	noBlindfold	counterclockwise	practice	Free	1	0.5	0	6.911888	-0.90051	-1.45444	-1.21374	1.85326551336075	2.760185	-8.888215	-1.231716
Trial1	3	1	noBlindfold	counterclockwise	practice	Free	1	0.5	0	6.931885	-0.89204	-1.45444	-1.21896	1.8503078114026	2.766201	-8.812043	-0.880993
Trial1	3	1	noBlindfold	counterclockwise	practice	Free	1	0.5	0	6.951881	-0.88264	-1.45444	-1.22401	1.84658978617674	2.869558	-8.896679	-0.808299
Trial1	3	1	noBlindfold	counterclockwise	practice	Free	1	0.5	0	6.971886	-0.87257	-1.45446	-1.23338	1.8453114834726	2.852642	-8.977083	-0.84862
Trial1	3	1	noBlindfold	counterclockwise	practice	Free	1	0.5	0	6.991882	-0.85123	-1.45443	-1.23818	1.83273358564615	2.792161	-8.727407	-0.943005
Trial1	3	1	noBlindfold	counterclockwise	practice	Free	1	0.5	0	7.011887	-0.83939	-1.45436	-1.24283	1.82718148559263	2.801874	-8.596221	-0.904933
Trial1	3	1	noBlindfold	counterclockwise	practice	Free	1	0.5	0	7.031883	-0.82737	-1.45432	-1.24748	1.82157007063801	2.831196	-8.642771	-0.805152
Trial1	3	1	noBlindfold	counterclockwise	practice	Free	1	0.5	0	7.051888	-0.81484	-1.45432	-1.25216	1.81568415890332	2.843003	-8.718943	-0.860566
Trial1	3	1	noBlindfold	counterclockwise	practice	Free	1	0.5	0	7.071884	-0.80181	-1.45436	-1.26186	1.8130085594565	2.918529	-8.820507	-0.880224
Trial1	3	1	noBlindfold	counterclockwise	practice	Free	1	0.5	0	7.091888	-0.77382	-1.45441	-1.26683	1.7965176079452	2.885973	-8.752798	-1.009443
Trial1	3	1	noBlindfold	counterclockwise	practice	Free	1	0.5	0	7.111885	-0.75928	-1.4544	-1.27221	1.79005711440431	2.936282	-8.672394	-1.09358
Trial1	3	1	noBlindfold	counterclockwise	practice	Free	1	0.5	0	7.131882	-0.74373	-1.45436	-1.27768	1.78306766915081	2.888192	-8.528512	-1.102961
Trial1	3	1	noBlindfold	counterclockwise	practice	Free	1	0.5	0	7.151886	-0.72815	-1.45429	-1.28325	1.77625531490979	2.841042	-8.49889	-0.866043
Trial1	3	1	noBlindfold	counterclockwise	practice	Free	1	0.5	0	7.171883	-0.71215	-1.45427	-1.29464	1.77352768919277	2.751968	-8.608917	-0.833765
Trial1	3	1	noBlindfold	counterclockwise	practice	Free	1	0.5	0	7.191887	-0.67862	-1.45438	-1.30051	1.75512718808968	2.844726	-8.850129	-0.871435
Trial1	3	1	noBlindfold	counterclockwise	practice	Free	1	0.5	0	7.211884	-0.66056	-1.45442	-1.30617	1.7472777613642	2.630634	-8.786652	-0.764251
Trial1	3	1	noBlindfold	counterclockwise	practice	Free	1	0.5	0	7.231888	-0.64379	-1.45441	-1.31172	1.74036346014596	2.596593	-8.702016	-0.631678
Trial1	3	1	noBlindfold	counterclockwise	practice	Free	1	0.5	0	7.251884	-0.62629	-1.45437	-1.31712	1.73301309139438	2.673407	-8.697784	-0.588811
Trial1	3	1	noBlindfold	counterclockwise	practice	Free	1	0.5	0	7.271881	-0.60861	-1.45434	-1.32748	1.72951412703523	2.660272	-8.672394	-0.500238
Trial1	3	1	noBlindfold	counterclockwise	practice	Free	1	0.5	0	7.291885	-0.57213	-1.4543	-1.33222	1.71005052749857	2.666853	-8.604685	-0.321323
Trial1	3	1	noBlindfold	counterclockwise	practice	Free	1	0.5	0	7.311882	-0.55384	-1.4543	-1.33678	1.70222197895569	2.669832	-8.630076	-0.284955
Trial1	3	1	noBlindfold	counterclockwise	practice	Free	1	0.5	0	7.331886	-0.53477	-1.45431	-1.34091	1.69374992616572	2.691387	-8.591989	-0.283574
Trial1	3	1	noBlindfold	counterclockwise	practice	Free	1	0.5	0	7.351883	-0.51603	-1.4543	-1.34473	1.68541255880564	2.741233	-8.541208	-0.168732
Trial1	3	1	noBlindfold	counterclockwise	practice	Free	1	0.5	0	7.371887	-0.49708	-1.45427	-1.35194	1.67985429213469	2.684307	-8.553903	-0.205357
Trial1	3	1	noBlindfold	counterclockwise	practice	Free	1	0.5	0	7.391884	-0.45793	-1.4543	-1.35512	1.65951195954732	2.676597	-8.634307	-0.266531
Trial1	3	1	noBlindfold	counterclockwise	practice	Free	1	0.5	0	7.411888	-0.43842	-1.45431	-1.35827	1.65091781089714	2.548404	-8.524281	-0.141732
Trial1	3	1	noBlindfold	counterclockwise	practice	Free	1	0.5	0	7.431885	-0.41832	-1.45426	-1.36115	1.64196255038599	2.404806	-8.380399	-0.05502
Trial1	3	1	noBlindfold	counterclockwise	practice	Free	1	0.5	0	7.451881	-0.39827	-1.45419	-1.36369	1.63295421844736	2.368886	-8.299995	-0.0082972
Trial1	3	1	noBlindfold	counterclockwise	practice	Free	1	0.5	0	7.471886	-0.37886	-1.45415	-1.36816	1.62611706381973	2.416079	-8.35924	-0.076607
Trial1	3	1	noBlindfold	counterclockwise	practice	Free	1	0.5	0	7.491882	-0.34007	-1.45417	-1.37025	1.60726558051888	2.455019	-8.24075	-0.150081
Trial1	3	1	noBlindfold	counterclockwise	practice	Free	1	0.5	0	7.511887	-0.32007	-1.45412	-1.37217	1.59855099446888	2.437983	-8.113796	-0.1309
Trial1	3	1	noBlindfold	counterclockwise	practice	Free	1	0.5	0	7.531883	-0.30121	-1.45407	-1.37399	1.59053015429175	2.41333	-8.079942	-0.139663
Trial1	3	1	noBlindfold	counterclockwise	practice	Free	1	0.5	0	7.551888	-0.28118	-1.45404	-1.37572	1.58203911718344	2.361606	-8.105332	-0.050781
Trial1	3	1	noBlindfold	counterclockwise	practice	Free	1	0.5	0	7.571884	-0.26122	-1.45405	-1.37875	1.57493101435045	2.289552	-8.130723	-0.050484
Trial1	3	1	noBlindfold	counterclockwise	practice	Free	1	0.5	0	7.591888	-0.22274	-1.45407	-1.38027	1.55804313352389	2.388233	-8.067246	-0.150907
Trial1	3	1	noBlindfold	counterclockwise	practice	Free	1	0.5	0	7.611885	-0.20296	-1.45403	-1.38171	1.55025011851901	2.460442	-7.914901	-0.147889
Trial1	3	1	noBlindfold	counterclockwise	practice	Free	1	0.5	0	7.631882	-0.18425	-1.45397	-1.3831	1.54310199913226	2.613412	-7.855656	-0.135468
Trial1	3	1	noBlindfold	counterclockwise	practice	Free	1	0.5	0	7.651886	-0.16415	-1.45391	-1.38442	1.53548485225853	2.669532	-7.758325	-0.09147
Trial1	3	1	noBlindfold	counterclockwise	practice	Free	1	0.5	0	7.671883	-0.14373	-1.45388	-1.38657	1.52871338485855	2.646799	-7.779484	0.056046
Trial1	3	1	noBlindfold	counterclockwise	practice	Free	1	0.5	0	7.691887	-0.1031	-1.45389	-1.3875	1.51290647249191	2.548329	-7.732934	0.0044298
Trial1	3	1	noBlindfold	counterclockwise	practice	Free	1	0.5	0	7.711884	-0.081773	-1.45387	-1.38827	1.50524188752542	2.523467	-7.669457	0.062626
Trial1	3	1	noBlindfold	counterclockwise	practice	Free	1	0.5	0	7.731888	-0.060915	-1.45384	-1.38887	1.4978603130074	2.379571	-7.622907	0.117153
Trial1	3	1	noBlindfold	counterclockwise	practice	Free	1	0.5	0	7.751884	-0.040004	-1.45382	-1.38928	1.49053786659498	2.286245	-7.690616	0.183421
Trial1	3	1	noBlindfold	counterclockwise	practice	Free	1	0.5	0	7.771881	-0.018478	-1.45384	-1.38961	1.48318425489287	2.35769	-7.745629	0.139389
Trial1	3	1	noBlindfold	counterclockwise	practice	Free	1	0.5	0	7.791885	0.023423	-1.45387	-1.38951	1.46896690725492	2.343883	-7.665225	0.203239
Trial1	3	1	noBlindfold	counterclockwise	practice	Free	1	0.5	0	7.811882	0.045058	-1.45384	-1.38917	1.46176787519249	2.059035	-7.593285	0.292433
Trial1	3	1	noBlindfold	counterclockwise	practice	Free	1	0.5	0	7.831886	0.065855	-1.45381	-1.38858	1.45486649796505	1.765786	-7.622907	0.33697
Trial1	3	1	noBlindfold	counterclockwise	practice	Free	1	0.5	0	7.851883	0.086173	-1.45382	-1.3877	1.44808976628591	1.468351	-7.77102	0.358792
Trial1	3	1	noBlindfold	counterclockwise	practice	Free	1	0.5	0	7.871887	0.10629	-1.45388	-1.38521	1.44007444708955	1.119321	-7.948756	0.424469
Trial1	3	1	noBlindfold	counterclockwise	practice	Free	1	0.5	0	7.891884	0.14186	-1.45402	-1.38373	1.42932610546675	0.874605	-8.139187	0.301419
Trial1	3	1	noBlindfold	counterclockwise	practice	Free	1	0.5	0	7.911888	0.15764	-1.45407	-1.38224	1.42400770644926	0.736629	-8.202664	0.211522
Trial1	3	1	noBlindfold	counterclockwise	practice	Free	1	0.5	0	7.931885	0.17238	-1.4541	-1.38082	1.41915426779713	0.687819	-8.084173	0.278877
Trial1	3	1	noBlindfold	counterclockwise	practice	Free	1	0.5	0	7.951881	0.18523	-1.45405	-1.37931	1.41477074488758	0.774636	-7.940292	0.341483
Trial1	3	1	noBlindfold	counterclockwise	practice	Free	1	0.5	0	7.971886	0.19674	-1.45399	-1.37646	1.40947116530894	0.806258	-8.020696	0.254491
Trial1	3	1	noBlindfold	counterclockwise	practice	Free	1	0.5	0	7.991882	0.21622	-1.45407	-1.37537	1.40434105266934	0.748377	-8.261909	0.064038
Trial1	3	1	noBlindfold	counterclockwise	practice	Free	1	0.5	0	8.011887	0.22387	-1.45411	-1.37453	1.40199169490468	0.813894	-8.143419	-0.013649
Trial1	3	1	noBlindfold	counterclockwise	practice	Free	1	0.5	0	8.031883	0.23047	-1.45409	-1.37393	1.40011785319307	0.963866	-8.139187	0.063764
Trial1	3	1	noBlindfold	counterclockwise	practice	Free	1	0.5	0	8.051888	0.23577	-1.45406	-1.37352	1.3987046635754	1.063317	-8.037624	-0.00014066
Trial1	3	1	noBlindfold	counterclockwise	practice	Free	1	0.5	0	8.071884	0.24009	-1.45402	-1.37314	1.39752170882733	1.20824	-7.948756	-0.028685
Trial1	3	1	noBlindfold	counterclockwise	practice	Free	1	0.5	0	8.091888	0.24651	-1.45399	-1.37308	1.39628288991948	1.25801	-8.02916	0.0035051
Trial1	3	1	noBlindfold	counterclockwise	practice	Free	1	0.5	0	8.111885	0.24846	-1.45401	-1.37305	1.39590075807617	1.240084	-8.012233	0.032775
Trial1	3	1	noBlindfold	counterclockwise	practice	Free	1	0.5	0	8.131882	0.24976	-1.45402	-1.37307	1.39568667183934	1.312081	-8.071478	-0.091655
Trial1	3	1	noBlindfold	counterclockwise	practice	Free	1	0.5	0	8.151886	0.25038	-1.45404	-1.37309	1.39559534492941	1.272387	-8.223823	-0.189438
Trial1	3	1	noBlindfold	counterclockwise	practice	Free	1	0.5	0	8.171883	0.25047	-1.45409	-1.3731	1.39558910177073	1.189963	-8.236518	-0.248409
Trial1	3	1	noBlindfold	counterclockwise	practice	Free	1	0.5	0	8.191887	0.25059	-1.45409	-1.37311	1.39557738879326	0.983959	-8.067246	-0.030645
Trial1	3	1	noBlindfold	counterclockwise	practice	Free	1	0.5	0	8.211884	0.25064	-1.45407	-1.37311	1.39556845244968	0.948825	-8.232286	-0.0010268
Trial1	3	1	noBlindfold	counterclockwise	practice	Free	1	0.5	0	8.231888	0.25069	-1.4541	-1.37311	1.39555951784087	0.938158	-8.33385	-0.053358
Trial1	3	1	noBlindfold	counterclockwise	practice	Free	1	0.5	0	8.251884	0.25074	-1.45415	-1.37311	1.39555059028988	0.898938	-8.33385	-0.020809
Trial1	3	1	noBlindfold	counterclockwise	practice	Free	1	0.5	0	8.271881	0.25079	-1.45415	-1.3731	1.39553192382036	0.91893	-8.156114	0.018419
Trial1	3	1	noBlindfold	counterclockwise	practice	Free	1	0.5	0	8.291885	0.25089	-1.45404	-1.37309	1.39550421919375	1.010099	-8.020696	0.071893
Trial1	3	1	noBlindfold	counterclockwise	practice	Free	1	0.5	0	8.311882	0.25095	-1.45402	-1.37309	1.39549350600026	0.971457	-8.024928	0.108501
Trial2	2	1	noBlindfold	counterclockwise	practice	Guided	1	0.5	-0.25	0	0.46515	-1.45128	-1.05043	0.801188369010028	2.761149	-2.733957	-0.895859
Trial2	2	1	noBlindfold	counterclockwise	practice	Guided	1	0.5	-0.25	0.001144409	0.4662	-1.4513	-1.05043	0.801143383199033	2.866802	-2.780507	-1.015692
Trial2	2	1	noBlindfold	counterclockwise	practice	Guided	1	0.5	-0.25	0.02114105	0.4662	-1.4513	-1.05056	0.80127320564881	2.866802	-2.780507	-1.015692
Trial2	2	1	noBlindfold	counterclockwise	practice	Guided	1	0.5	-0.25	0.0411377	0.46928	-1.45137	-1.05062	0.801209110160144	3.080529	-2.843984	-1.28399
Trial2	2	1	noBlindfold	counterclockwise	practice	Guided	1	0.5	-0.25	0.06114197	0.47327	-1.45141	-1.0506	0.801046150993858	2.815709	-2.755116	-1.176538
Trial2	2	1	noBlindfold	counterclockwise	practice	Guided	1	0.5	-0.25	0.08113861	0.47894	-1.45138	-1.0505	0.800776897028478	2.554011	-2.598539	-0.928842
Trial2	2	1	noBlindfold	counterclockwise	practice	Guided	1	0.5	-0.25	0.1011429	0.48632	-1.45131	-1.05037	0.800486879534733	2.389676	-2.45889	-0.682771
Trial2	2	1	noBlindfold	counterclockwise	practice	Guided	1	0.5	-0.25	0.1211395	0.49488	-1.45124	-1.05024	0.800256418611365	2.441886	-2.327704	-0.506134
Trial2	2	1	noBlindfold	counterclockwise	practice	Guided	1	0.5	-0.25	0.1411438	0.51641	-1.45111	-1.05023	0.800398265103165	2.527667	-2.158432	-0.487356
Trial2	2	1	noBlindfold	counterclockwise	practice	Guided	1	0.5	-0.25	0.1611404	0.52987	-1.45108	-1.05021	0.800767295487256	2.496529	-2.149968	-0.395597
Trial2	2	1	noBlindfold	counterclockwise	practice	Guided	1	0.5	-0.25	0.1811447	0.54486	-1.45108	-1.05018	0.801436451515149	2.374654	-2.188055	-0.340043
Trial2	2	1	noBlindfold	counterclockwise	practice	Guided	1	0.5	-0.25	0.2011414	0.5602	-1.45111	-1.05016	0.802421425031788	2.168165	-2.374254	-0.291934
Trial2	2	1	noBlindfold	counterclockwise	practice	Guided	1	0.5	-0.25	0.221138	0.57758	-1.45117	-1.05016	0.803912158624596	1.975946	-2.480049	-0.26423
Trial2	2	1	noBlindfold	counterclockwise	practice	Guided	1	0.5	-0.25	0.2411423	0.61426	-1.45127	-1.0501	0.8082174763466	1.836386	-2.471585	-0.198228
Trial2	2	1	noBlindfold	counterclockwise	practice	Guided	1	0.5	-0.25	0.2611389	0.63345	-1.45124	-1.05007	0.81112328998807	1.870202	-2.370022	-0.138179
Trial2	2	1	noBlindfold	counterclockwise	practice	Guided	1	0.5	-0.25	0.2811432	0.65406	-1.45119	-1.05002	0.814718634287098	1.814234	-2.251532	-0.032221
Trial2	2	1	noBlindfold	counterclockwise	practice	Guided	1	0.5	-0.25	0.3011398	0.67423	-1.45113	-1.04995	0.818703911105719	1.691175	-2.149968	0.101351
Trial2	2	1	noBlindfold	counterclockwise	practice	Guided	1	0.5	-0.25	0.3211441	0.69639	-1.45108	-1.04991	0.823665556249991	1.539528	-2.1542	0.23269
Trial2	2	1	noBlindfold	counterclockwise	practice	Guided	1	0.5	-0.25	0.3411407	0.7409	-1.4511	-1.04994	0.835426111674684	1.244725	-2.31924	0.103507
Trial2	2	1	noBlindfold	counterclockwise	practice	Guided	1	0.5	-0.25	0.361145	0.76356	-1.45116	-1.04996	0.842258808910429	1.143906	-2.454658	0.053769
Trial2	2	1	noBlindfold	counterclockwise	practice	Guided	1	0.5	-0.25	0.3811417	0.787	-1.45121	-1.04995	0.849875878332643	1.110804	-2.433499	0.108244
Trial2	2	1	noBlindfold	counterclockwise	practice	Guided	1	0.5	-0.25	0.4011383	0.81115	-1.45122	-1.04995	0.858332301477346	1.054031	-2.370022	0.097633
Trial2	2	1	noBlindfold	counterclockwise	practice	Guided	1	0.5	-0.25	0.4211426	0.83256	-1.4512	-1.04995	0.866323359815977	1.131094	-2.344631	0.024999
Trial2	2	1	noBlindfold	counterclockwise	practice	Guided	1	0.5	-0.25	0.4411392	0.87977	-1.45115	-1.04993	0.885501668910365	1.095371	-2.268459	0.177295
Trial2	2	1	noBlindfold	counterclockwise	practice	Guided	1	0.5	-0.25	0.4611435	0.90216	-1.45113	-1.04992	0.895323875662783	1.168336	-2.238836	0.173277
Trial2	2	1	noBlindfold	counterclockwise	practice	Guided	1	0.5	-0.25	0.4811401	0.92607	-1.45112	-1.04991	0.90630654334176	1.185345	-2.276922	0.192473
Trial2	2	1	noBlindfold	counterclockwise	practice	Guided	1	0.5	-0.25	0.5011444	0.94941	-1.45113	-1.04991	0.91751034908005	1.142749	-2.276922	0.203247
Trial2	2	1	noBlindfold	counterclockwise	practice	Guided	1	0.5	-0.25	0.5211411	0.97425	-1.45113	-1.04991	0.929929540662798	1.094134	-2.298081	0.183247
Trial2	2	1	noBlindfold	counterclockwise	practice	Guided	1	0.5	-0.25	0.5411377	1.02116	-1.45115	-1.04991	0.954706069632218	0.957581	-2.31924	0.208879
Trial2	2	1	noBlindfold	counterclockwise	practice	Guided	1	0.5	-0.25	0.561142	1.04454	-1.45115	-1.04992	0.967675566098662	0.995009	-2.357327	0.165975
Trial2	2	1	noBlindfold	counterclockwise	practice	Guided	1	0.5	-0.25	0.5811386	1.06856	-1.45117	-1.04994	0.981409428366134	1.063037	-2.433499	0.133176
Trial2	2	1	noBlindfold	counterclockwise	practice	Guided	1	0.5	-0.25	0.6011429	1.09471	-1.4512	-1.04996	0.996802891346277	1.21963	-2.395413	0.037726
Trial2	2	1	noBlindfold	counterclockwise	practice	Guided	1	0.5	-0.25	0.6211395	1.11603	-1.4512	-1.05003	1.00972319144286	1.315458	-2.433499	0.031134
Trial2	2	1	noBlindfold	counterclockwise	practice	Guided	1	0.5	-0.25	0.6411438	1.16359	-1.45123	-1.05008	1.0394612541847	1.291809	-2.573148	-0.184898
Trial2	2	1	noBlindfold	counterclockwise	practice	Guided	1	0.5	-0.25	0.6611404	1.18766	-1.45126	-1.05011	1.05501290542618	1.298187	-2.585844	-0.233332
Trial2	2	1	noBlindfold	counterclockwise	practice	Guided	1	0.5	-0.25	0.6811447	1.21261	-1.45129	-1.05012	1.07144996581151	1.277097	-2.543526	-0.275373
Trial2	2	1	noBlindfold	counterclockwise	practice	Guided	1	0.5	-0.25	0.7011414	1.23625	-1.45129	-1.0501	1.0873013734479	1.263695	-2.547758	-0.209629
Trial2	2	1	noBlindfold	counterclockwise	practice	Guided	1	0.5	-0.25	0.721138	1.26157	-1.45127	-1.05006	1.10457452770489	1.410984	-2.416572	-0.14775
Trial2	2	1	noBlindfold	counterclockwise	practice	Guided	1	0.5	-0.25	0.7411423	1.3071	-1.4512	-1.05009	1.13646576701669	1.95493	-2.183823	-0.571
Trial2	2	1	noBlindfold	counterclockwise	practice	Guided	1	0.5	-0.25	0.7611389	1.30689	-1.45119	-1.0501	1.13632373934197	4.573251	-2.619698	-0.615231
Trial2	2	1	noBlindfold	counterclockwise	practice	Guided	1	0.5	-0.25	0.7811432	1.30395	-1.45124	-1.05018	1.13429427013332	6.342196	-2.894765	-0.428657
Trial2	2	1	noBlindfold	counterclockwise	practice	Guided	1	0.5	-0.25	0.8011398	1.30311	-1.4513	-1.05035	1.13381908671798	5.367868	-3.241773	-1.542313
Trial2	2	1	noBlindfold	counterclockwise	practice	Guided	1	0.5	-0.25	0.8211441	1.30289	-1.45143	-1.0509	1.13405168933518	4.33726	-3.643794	-2.486099
Trial2	2	1	noBlindfold	counterclockwise	practice	Guided	1	0.5	-0.25	0.8411407	1.30187	-1.45183	-1.05092	1.13334395985613	1.323392	-3.669185	-2.177359
Trial2	2	1	noBlindfold	counterclockwise	practice	Guided	1	0.5	-0.25	0.861145	1.30132	-1.4518	-1.05075	1.13283469852146	1.027035	-2.966706	-1.226152
Trial2	2	1	noBlindfold	counterclockwise	practice	Guided	1	0.5	-0.25	0.8811417	1.30103	-1.45162	-1.05046	1.13242452541773	1.671565	-2.564685	-0.102999
Trial2	2	1	noBlindfold	counterclockwise	practice	Guided	1	0.5	-0.25	0.9011383	1.30104	-1.45141	-1.0502	1.1322478456151	2.887017	-2.298081	0.447108
Trial2	2	1	noBlindfold	counterclockwise	practice	Guided	1	0.5	-0.25	0.9211426	1.30134	-1.45123	-1.05013	1.1324106155479	4.234471	-2.111882	0.304702
Trial2	2	1	noBlindfold	counterclockwise	practice	Guided	1	0.5	-0.25	0.9411392	1.30217	-1.4512	-1.05027	1.13309698670221	5.523328	-3.123282	-1.010007
Trial2	2	1	noBlindfold	counterclockwise	practice	Guided	1	0.5	-0.25	0.9611435	1.30241	-1.45136	-1.05051	1.1334365214752	5.630287	-3.669185	-2.100449
Trial2	2	1	noBlindfold	counterclockwise	practice	Guided	1	0.5	-0.25	0.9811401	1.30254	-1.45158	-1.05073	1.13368384966509	5.537764	-4.05851	-2.813043
Trial2	2	1	noBlindfold	counterclockwise	practice	Guided	1	0.5	-0.25	1.001144	1.3026	-1.45178	-1.05082	1.13378986728762	5.409954	-4.278564	-2.980369
Trial2	2	1	noBlindfold	counterclockwise	practice	Guided	1	0.5	-0.25	1.021141	1.30261	-1.45185	-1.05086	1.13382516303487	5.549338	-4.096596	-2.756638
Trial2	2	1	noBlindfold	counterclockwise	practice	Guided	1	0.5	-0.25	1.041138	1.30264	-1.45185	-1.05087	1.13385341685798	5.837687	-3.529535	-2.221334
Trial2	2	1	noBlindfold	counterclockwise	practice	Guided	1	0.5	-0.25	1.061142	1.30266	-1.45184	-1.05088	1.13387475089465	5.928781	-3.491449	-2.178672
Trial2	2	1	noBlindfold	counterclockwise	practice	Guided	1	0.5	-0.25	1.081139	1.30268	-1.45184	-1.0509	1.13390290497211	5.870488	-3.546462	-2.305644
Trial2	2	1	noBlindfold	counterclockwise	practice	Guided	1	0.5	-0.25	1.101143	1.30269	-1.45184	-1.05091	1.1339171506917	5.718655	-3.614171	-2.415482
Trial2	2	1	noBlindfold	counterclockwise	practice	Guided	1	0.5	-0.25	1.12114	1.3027	-1.45184	-1.05095	1.13395253064322	5.543112	-3.808834	-2.443633
Trial2	2	1	noBlindfold	counterclockwise	practice	Guided	1	0.5	-0.25	1.141144	1.30271	-1.45185	-1.05097	1.13397376493766	5.704389	-3.948483	-2.710758
Trial2	2	1	noBlindfold	counterclockwise	practice	Guided	1	0.5	-0.25	1.16114	1.30272	-1.45186	-1.05099	1.13399491507388	5.988581	-4.037351	-2.688342
Trial2	2	1	noBlindfold	counterclockwise	practice	Guided	1	0.5	-0.25	1.181145	1.30274	-1.45187	-1.051	1.13401608034866	6.214222	-4.22355	-2.698219
Trial2	2	1	noBlindfold	counterclockwise	practice	Guided	1	0.5	-0.25	1.201141	1.30277	-1.45189	-1.05102	1.13405140699899	6.339679	-4.253173	-2.748133
Trial2	2	1	noBlindfold	counterclockwise	practice	Guided	1	0.5	-0.25	1.221138	1.3028	-1.45191	-1.05107	1.13410803714946	6.391459	-4.282796	-2.841794
Trial2	2	1	noBlindfold	counterclockwise	practice	Guided	1	0.5	-0.25	1.241142	1.30285	-1.45194	-1.05109	1.13415754053986	6.201203	-4.452068	-3.13949
Trial2	2	1	noBlindfold	counterclockwise	practice	Guided	1	0.5	-0.25	1.261139	1.30286	-1.45196	-1.05112	1.13418576336947	6.100422	-4.443604	-3.106482
Trial2	2	1	noBlindfold	counterclockwise	practice	Guided	1	0.5	-0.25	1.281143	1.30287	-1.45198	-1.05114	1.1342069978922	6.069755	-4.468995	-3.103546
Trial2	2	1	noBlindfold	counterclockwise	practice	Guided	1	0.5	-0.25	1.30114	1.30288	-1.45199	-1.05115	1.13422115922506	6.150389	-4.57479	-2.976886
Trial2	2	1	noBlindfold	counterclockwise	practice	Guided	1	0.5	-0.25	1.321144	1.3029	-1.45201	-1.05118	1.13425655494245	6.198502	-4.549399	-2.868866
Trial2	2	1	noBlindfold	counterclockwise	practice	Guided	1	0.5	-0.25	1.341141	1.30292	-1.45204	-1.05119	1.13427772017195	6.312395	-4.545167	-2.856414
Trial2	2	1	noBlindfold	counterclockwise	practice	Guided	1	0.5	-0.25	1.361145	1.30294	-1.45205	-1.0512	1.13429888544433	6.280958	-4.536704	-2.849316
Trial2	2	1	noBlindfold	counterclockwise	practice	Guided	1	0.5	-0.25	1.381142	1.30294	-1.45206	-1.05121	1.13430595845313	6.116219	-4.57479	-2.819528
Trial2	2	1	noBlindfold	counterclockwise	practice	Guided	1	0.5	-0.25	1.401138	1.30295	-1.45208	-1.05122	1.13432003558325	5.961709	-4.667889	-2.658696
Trial2	2	1	noBlindfold	counterclockwise	practice	Guided	1	0.5	-0.25	1.421143	1.30295	-1.45209	-1.0512	1.1343059738125	5.813676	-4.735598	-2.393429
Trial2	2	1	noBlindfold	counterclockwise	practice	Guided	1	0.5	-0.25	1.441139	1.30294	-1.45212	-1.05118	1.13428473955962	5.645383	-4.803307	-1.809142
Trial2	2	1	noBlindfold	counterclockwise	practice	Guided	1	0.5	-0.25	1.461143	1.30293	-1.45214	-1.05116	1.13426358973788	5.60138	-4.828698	-1.521246
Trial2	2	1	noBlindfold	counterclockwise	practice	Guided	1	0.5	-0.25	1.48114	1.30292	-1.45215	-1.05113	1.1342353669875	5.539964	-4.866784	-1.241673
Trial2	2	1	noBlindfold	counterclockwise	practice	Guided	1	0.5	-0.25	1.501144	1.30291	-1.45217	-1.05108	1.13419291495017	5.42924	-4.83293	-0.928182
Trial2	2	1	noBlindfold	counterclockwise	practice	Guided	1	0.5	-0.25	1.521141	1.3029	-1.45219	-1.0509	1.13405877880845	5.360756	-4.871016	-0.549194
Trial2	2	1	noBlindfold	counterclockwise	practice	Guided	1	0.5	-0.25	1.541138	1.30283	-1.45226	-1.05076	1.13391031611545	5.03468	-4.90487	0.143587
Trial2	2	1	noBlindfold	counterclockwise	practice	Guided	1	0.5	-0.25	1.561142	1.30279	-1.4523	-1.05064	1.13379726860966	5.043207	-4.887943	0.330215
Trial2	2	1	noBlindfold	counterclockwise	practice	Guided	1	0.5	-0.25	1.581139	1.30275	-1.45233	-1.05053	1.13369121037534	4.974992	-4.854089	0.606035
Trial2	2	1	noBlindfold	counterclockwise	practice	Guided	1	0.5	-0.25	1.601143	1.30272	-1.45235	-1.05041	1.13358534321805	4.987388	-4.862552	0.888106
Trial2	2	1	noBlindfold	counterclockwise	practice	Guided	1	0.5	-0.25	1.62114	1.30269	-1.45236	-1.05006	1.13331696385824	4.999518	-4.862552	1.264712
Trial2	2	1	noBlindfold	counterclockwise	practice	Guided	1	0.5	-0.25	1.641144	1.30261	-1.45243	-1.0499	1.13314729096156	4.844145	-5.082606	1.709328
Trial2	2	1	noBlindfold	counterclockwise	practice	Guided	1	0.5	-0.25	1.66114	1.30257	-1.45247	-1.04968	1.13296366896071	4.820434	-5.11646	1.791015
Trial2	2	1	noBlindfold	counterclockwise	practice	Guided	1	0.5	-0.25	1.681145	1.30253	-1.4525	-1.04931	1.13267422856662	4.738025	-5.040288	1.865595
Trial2	2	1	noBlindfold	counterclockwise	practice	Guided	1	0.5	-0.25	1.701141	1.30248	-1.45249	-1.04849	1.13206028019658	4.660437	-4.879479	2.26064
Trial2	2	1	noBlindfold	counterclockwise	practice	Guided	1	0.5	-0.25	1.721138	1.3024	-1.45246	-1.0441	1.12891117483859	4.546983	-4.879479	2.734569
Trial2	2	1	noBlindfold	counterclockwise	practice	Guided	1	0.5	-0.25	1.741142	1.30226	-1.45258	-1.04102	1.12664718111456	4.415485	-5.670826	2.44397
Trial2	2	1	noBlindfold	counterclockwise	practice	Guided	1	0.5	-0.25	1.761139	1.30222	-1.45278	-1.03733	1.12403082452355	4.310603	-5.96282	2.265771
Trial2	2	1	noBlindfold	counterclockwise	practice	Guided	1	0.5	-0.25	1.781143	1.30217	-1.45296	-1.03329	1.12116905018091	4.185522	-5.975516	2.824094
Trial2	2	1	noBlindfold	counterclockwise	practice	Guided	1	0.5	-0.25	1.80114	1.30211	-1.45299	-1.02799	1.11742954910866	4.085558	-5.793548	3.292462
Trial2	2	1	noBlindfold	counterclockwise	practice	Guided	1	0.5	-0.25	1.821144	1.30205	-1.45293	-1.01303	1.10702261199483	3.999284	-5.814707	3.569846
Trial2	2	1	noBlindfold	counterclockwise	practice	Guided	1	0.5	-0.25	1.841141	1.30201	-1.45289	-1.00384	1.10067917392606	4.004849	-5.869721	3.304046
Trial2	2	1	noBlindfold	counterclockwise	practice	Guided	1	0.5	-0.25	1.861145	1.30199	-1.45293	-0.99312	1.09335052382173	3.92172	-6.098238	3.420932
Trial2	2	1	noBlindfold	counterclockwise	practice	Guided	1	0.5	-0.25	1.881142	1.30194	-1.45301	-0.98139	1.08537506767926	3.672137	-6.165947	3.646929
Trial2	2	1	noBlindfold	counterclockwise	practice	Guided	1	0.5	-0.25	1.901138	1.30186	-1.45304	-0.9682	1.0764714603664	3.607088	-6.077079	3.252953
Trial2	2	1	noBlindfold	counterclockwise	practice	Guided	1	0.5	-0.25	1.921143	1.30181	-1.45306	-0.9404	1.05808859937261	3.596769	-6.280205	3.11909
Trial2	2	1	noBlindfold	counterclockwise	practice	Guided	1	0.5	-0.25	1.941139	1.30181	-1.45309	-0.92574	1.04858183777472	3.642101	-6.199801	2.799278
Trial2	2	1	noBlindfold	counterclockwise	practice	Guided	1	0.5	-0.25	1.961143	1.30182	-1.45307	-0.90998	1.0385032379871	3.633477	-6.051688	2.79497
Trial2	2	1	noBlindfold	counterclockwise	practice	Guided	1	0.5	-0.25	1.98114	1.30182	-1.45305	-0.8935	1.02810874332173	3.614114	-6.081311	2.961068
Trial2	2	1	noBlindfold	counterclockwise	practice	Guided	1	0.5	-0.25	2.001144	1.30182	-1.45306	-0.87701	1.01786880342375	3.550363	-6.280205	2.736818
Trial2	2	1	noBlindfold	counterclockwise	practice	Guided	1	0.5	-0.25	2.021141	1.30178	-1.45314	-0.84304	0.997270060788438	3.387429	-6.43255	2.715003
Trial2	2	1	noBlindfold	counterclockwise	practice	Guided	1	0.5	-0.25	2.041138	1.30163	-1.45319	-0.8252699	0.986684443072371	3.198212	-6.377537	2.341619
Trial2	2	1	noBlindfold	counterclockwise	practice	Guided	1	0.5	-0.25	2.061142	1.30159	-1.45321	-0.8078099	0.97657493492985	3.066307	-6.453709	2.469633
Trial2	2	1	noBlindfold	counterclockwise	practice	Guided	1	0.5	-0.25	2.081139	1.30156	-1.45323	-0.78947	0.96619160247234	3.030691	-6.521418	2.645264
Trial2	2	1	noBlindfold	counterclockwise	practice	Guided	1	0.5	-0.25	2.101143	1.30155	-1.45323	-0.77116	0.956080547351155	3.077307	-6.538345	2.845633
Trial2	2	1	noBlindfold	counterclockwise	practice	Guided	1	0.5	-0.25	2.12114	1.30155	-1.45324	-0.73283	0.93573880730505	3.155139	-6.521418	2.793555
Trial2	2	1	noBlindfold	counterclockwise	practice	Guided	1	0.5	-0.25	2.141144	1.30158	-1.45331	-0.71388	0.926129185191115	3.174441	-6.995379	2.348595
Trial2	2	1	noBlindfold	counterclockwise	practice	Guided	1	0.5	-0.25	2.16114	1.30158	-1.45342	-0.69491	0.916774514261044	3.105822	-7.118102	2.475112
Trial2	2	1	noBlindfold	counterclockwise	practice	Guided	1	0.5	-0.25	2.181145	1.30156	-1.45351	-0.67519	0.907350470548393	3.011548	-7.092711	2.644009
Trial2	2	1	noBlindfold	counterclockwise	practice	Guided	1	0.5	-0.25	2.201141	1.30151	-1.45352	-0.65571	0.898342401946713	2.943707	-6.961525	2.852653
Trial2	2	1	noBlindfold	counterclockwise	practice	Guided	1	0.5	-0.25	2.221138	1.30148	-1.45347	-0.61553	0.880898563062678	2.925214	-6.796485	2.786355
Trial2	2	1	noBlindfold	counterclockwise	practice	Guided	1	0.5	-0.25	2.241142	1.3015	-1.45343	-0.59578	0.87290675346187	3.080277	-7.122333	2.359391
Trial2	2	1	noBlindfold	counterclockwise	practice	Guided	1	0.5	-0.25	2.261139	1.30153	-1.45351	-0.57589	0.86524831216711	3.099406	-7.016538	2.649938
Trial2	2	1	noBlindfold	counterclockwise	practice	Guided	1	0.5	-0.25	2.281143	1.30154	-1.45352	-0.55564	0.857835763879734	3.081699	-7.029234	2.950518
Trial2	2	1	noBlindfold	counterclockwise	practice	Guided	1	0.5	-0.25	2.30114	1.30153	-1.45351	-0.53459	0.850553830178225	3.063938	-6.991148	2.70758
Trial2	2	1	noBlindfold	counterclockwise	practice	Guided	1	0.5	-0.25	2.321144	1.30156	-1.45348	-0.49451	0.838023538535835	3.19825	-6.995379	2.125148
Trial2	2	1	noBlindfold	counterclockwise	practice	Guided	1	0.5	-0.25	2.341141	1.30166	-1.45349	-0.47393	0.83234806874732	3.252485	-6.94883	2.566512
Trial2	2	1	noBlindfold	counterclockwise	practice	Guided	1	0.5	-0.25	2.361145	1.30166	-1.45349	-0.45371	0.827137486771261	3.261463	-6.927671	2.730319
Trial2	2	1	noBlindfold	counterclockwise	practice	Guided	1	0.5	-0.25	2.381142	1.30165	-1.45349	-0.43269	0.822203291295963	3.231074	-6.919207	2.61846
Trial2	2	1	noBlindfold	counterclockwise	practice	Guided	1	0.5	-0.25	2.401138	1.30162	-1.45347	-0.4124	0.817904882778818	3.266192	-6.969989	2.226457
Trial2	2	1	noBlindfold	counterclockwise	practice	Guided	1	0.5	-0.25	2.421143	1.30161	-1.4535	-0.3725	0.810916044625494	3.159628	-7.190042	2.184786
Trial2	2	1	noBlindfold	counterclockwise	practice	Guided	1	0.5	-0.25	2.441139	1.30155	-1.45363	-0.35185	0.807994857537321	3.029985	-7.219665	2.711837
Trial2	2	1	noBlindfold	counterclockwise	practice	Guided	1	0.5	-0.25	2.461143	1.30151	-1.45362	-0.33156	0.805649098243319	3.000119	-7.206969	2.850524
Trial2	2	1	noBlindfold	counterclockwise	practice	Guided	1	0.5	-0.25	2.48114	1.30149	-1.4536	-0.31152	0.803847648164795	3.083673	-7.198506	2.122723
Trial2	2	1	noBlindfold	counterclockwise	practice	Guided	1	0.5	-0.25	2.501144	1.30153	-1.45363	-0.29143	0.802600019434542	3.157717	-7.469341	1.94993
Trial2	2	1	noBlindfold	counterclockwise	practice	Guided	1	0.5	-0.25	2.521141	1.30155	-1.45372	-0.25298	0.801555450974704	3.052305	-7.587831	2.245759
Trial2	2	1	noBlindfold	counterclockwise	practice	Guided	1	0.5	-0.25	2.541138	1.30144	-1.45388	-0.23303	0.801619644933035	2.694657	-7.896753	2.810782
Trial2	2	1	noBlindfold	counterclockwise	practice	Guided	1	0.5	-0.25	2.561142	1.30138	-1.45394	-0.21318	0.802225334087162	2.761904	-7.922144	2.574409
Trial2	2	1	noBlindfold	counterclockwise	practice	Guided	1	0.5	-0.25	2.581139	1.30138	-1.45396	-0.19405	0.803330677404206	2.821228	-8.044866	2.515827
Trial2	2	1	noBlindfold	counterclockwise	practice	Guided	1	0.5	-0.25	2.601143	1.3014	-1.45398	-0.17488	0.804913086814294	2.796681	-7.947534	2.695939
Trial2	2	1	noBlindfold	counterclockwise	practice	Guided	1	0.5	-0.25	2.62114	1.30142	-1.45395	-0.13544	0.809566531648901	2.848458	-7.86713	2.752104
Trial2	2	1	noBlindfold	counterclockwise	practice	Guided	1	0.5	-0.25	2.641144	1.30138	-1.45396	-0.11638	0.812443277667816	2.626789	-7.943303	2.749982
Trial2	2	1	noBlindfold	counterclockwise	practice	Guided	1	0.5	-0.25	2.66114	1.30134	-1.45396	-0.096209	0.815964116950903	2.68773	-8.07872	2.573091
Trial2	2	1	noBlindfold	counterclockwise	practice	Guided	1	0.5	-0.25	2.681145	1.30132	-1.45399	-0.076615	0.819863539257445	2.638974	-7.947534	2.625723
Trial2	2	1	noBlindfold	counterclockwise	practice	Guided	1	0.5	-0.25	2.701141	1.30132	-1.45398	-0.056166	0.824430399415951	2.677308	-7.862898	2.951726
Trial2	2	1	noBlindfold	counterclockwise	practice	Guided	1	0.5	-0.25	2.721138	1.30132	-1.45395	-0.015832	0.834834424691413	2.623784	-8.023707	2.951201
Trial2	2	1	noBlindfold	counterclockwise	practice	Guided	1	0.5	-0.25	2.741142	1.30132	-1.45398	0.0054463	0.841050935627941	2.641232	-7.943303	2.405885
Trial2	2	1	noBlindfold	counterclockwise	practice	Guided	1	0.5	-0.25	2.761139	1.30133	-1.454	0.024693	0.847104572813227	2.662311	-8.121038	2.472766
Trial2	2	1	noBlindfold	counterclockwise	practice	Guided	1	0.5	-0.25	2.781143	1.30133	-1.45404	0.044598	0.853766885761792	2.66585	-8.019475	2.787614
Trial2	2	1	noBlindfold	counterclockwise	practice	Guided	1	0.5	-0.25	2.80114	1.3013	-1.45401	0.065469	0.86116332354949	2.508255	-7.939071	3.084566
Trial2	2	1	noBlindfold	counterclockwise	practice	Guided	1	0.5	-0.25	2.821144	1.30126	-1.45398	0.10624	0.876883409669229	2.516367	-7.816349	2.980318
Trial2	2	1	noBlindfold	counterclockwise	practice	Guided	1	0.5	-0.25	2.841141	1.30125	-1.45397	0.12654	0.885315710611798	2.531982	-8.00678	2.009513
Trial2	2	1	noBlindfold	counterclockwise	practice	Guided	1	0.5	-0.25	2.861145	1.30124	-1.454	0.14596	0.893739228946366	2.160108	-7.981389	2.339933
Trial2	2	1	noBlindfold	counterclockwise	practice	Guided	1	0.5	-0.25	2.881142	1.30113	-1.45397	0.16618	0.90278190023686	1.885119	-7.854435	2.805233
Trial2	2	1	noBlindfold	counterclockwise	practice	Guided	1	0.5	-0.25	2.901138	1.30098	-1.45395	0.18617	0.912037934802968	1.674917	-7.964462	2.981199
Trial2	2	1	noBlindfold	counterclockwise	practice	Guided	1	0.5	-0.25	2.921143	1.30087	-1.45397	0.22635	0.931827329379007	1.624282	-8.12527	2.50307
Trial2	2	1	noBlindfold	counterclockwise	practice	Guided	1	0.5	-0.25	2.941139	1.30086	-1.45417	0.24555	0.941778429210694	1.831784	-8.366483	2.223525
Trial2	2	1	noBlindfold	counterclockwise	practice	Guided	1	0.5	-0.25	2.961143	1.30089	-1.45421	0.26474	0.952040981506198	1.853172	-8.42996	2.620608
Trial2	2	1	noBlindfold	counterclockwise	practice	Guided	1	0.5	-0.25	2.98114	1.3009	-1.45421	0.28524	0.963287409671869	1.778063	-8.264919	2.848364
Trial2	2	1	noBlindfold	counterclockwise	practice	Guided	1	0.5	-0.25	3.001144	1.3009	-1.45416	0.30383	0.973739415003293	1.793054	-8.239529	2.432563
Trial2	2	1	noBlindfold	counterclockwise	practice	Guided	1	0.5	-0.25	3.021141	1.30092	-1.45413	0.34129	0.995538408334931	1.887562	-8.421496	2.108572
Trial2	2	1	noBlindfold	counterclockwise	practice	Guided	1	0.5	-0.25	3.041138	1.30093	-1.45419	0.36159	1.00773561672272	1.835797	-8.277615	3.207489
Trial2	2	1	noBlindfold	counterclockwise	practice	Guided	1	0.5	-0.25	3.061142	1.30091	-1.4542	0.38062	1.01938138574786	1.87764	-8.569609	3.22357
Trial2	2	1	noBlindfold	counterclockwise	practice	Guided	1	0.5	-0.25	3.081139	1.30093	-1.45424	0.40095	1.03209720113574	1.957157	-8.565377	2.909518
Trial2	2	1	noBlindfold	counterclockwise	practice	Guided	1	0.5	-0.25	3.101143	1.30096	-1.45427	0.42046	1.0445351197958	2.086096	-8.472278	2.360374
Trial2	2	1	noBlindfold	counterclockwise	practice	Guided	1	0.5	-0.25	3.12114	1.30101	-1.45426	0.4597	1.07018265863264	2.209531	-8.527291	2.66856
Trial2	2	1	noBlindfold	counterclockwise	practice	Guided	1	0.5	-0.25	3.141144	1.30104	-1.4542	0.47997	1.08375337594656	2.115164	-8.396105	3.15855
Trial2	2	1	noBlindfold	counterclockwise	practice	Guided	1	0.5	-0.25	3.16114	1.30103	-1.45418	0.50112	1.09810310327891	2.121718	-8.247992	2.980853
Trial2	2	1	noBlindfold	counterclockwise	practice	Guided	1	0.5	-0.25	3.181145	1.301	-1.45415	0.52158	1.11217658548476	2.110095	-8.137965	2.562962
Trial2	2	1	noBlindfold	counterclockwise	practice	Guided	1	0.5	-0.25	3.201141	1.30101	-1.45415	0.54247	1.12677660426139	2.13561	-8.438423	2.49156
Trial2	2	1	noBlindfold	counterclockwise	practice	Guided	1	0.5	-0.25	3.221138	1.30105	-1.4542	0.55663	1.13680833541029	2.214936	-8.396105	2.710185
Trial2	2	1	noBlindfold	counterclockwise	practice	Guided	1	0.5	-0.25	3.241142	1.30104	-1.45427	0.55634	1.13659549933558	1.135935	-6.813412	10.65834
Trial2	2	1	noBlindfold	counterclockwise	practice	Guided	1	0.5	-0.25	3.261139	1.30097	-1.45399	0.55595	1.13626953007487	1.196182	-6.961525	9.830555
Trial2	2	1	noBlindfold	counterclockwise	practice	Guided	1	0.5	-0.25	3.281143	1.30094	-1.45397	0.55529	1.13578030465144	1.525325	-7.977157	8.162055
Trial2	2	1	noBlindfold	counterclockwise	practice	Guided	1	0.5	-0.25	3.30114	1.30092	-1.45393	0.55491	1.13549679724846	1.244787	-6.830339	7.38993
Trial2	2	1	noBlindfold	counterclockwise	practice	Guided	1	0.5	-0.25	3.321144	1.3009	-1.4539	0.55477	1.13538342565374	1.248371	-8.71349	8.522021
Trial2	2	1	noBlindfold	counterclockwise	practice	Guided	1	0.5	-0.25	3.341141	1.30092	-1.45407	0.55466	1.13531960840109	3.333435	-8.650013	7.28003
Trial2	2	1	noBlindfold	counterclockwise	practice	Guided	1	0.5	-0.25	3.361145	1.30098	-1.45412	0.55454	1.13527687736611	3.852295	-9.344028	7.038613
Trial2	2	1	noBlindfold	counterclockwise	practice	Guided	1	0.5	-0.25	3.381142	1.30105	-1.4542	0.55445	1.13526255497219	3.7223	-8.658477	6.781332
Trial2	2	1	noBlindfold	counterclockwise	practice	Guided	1	0.5	-0.25	3.401138	1.30108	-1.4542	0.55441	1.13525528631723	3.059374	-8.159124	7.297314
Trial2	2	1	noBlindfold	counterclockwise	practice	Guided	1	0.5	-0.25	3.421143	1.30109	-1.45419	0.55437	1.13523401370386	2.339718	-8.451119	8.178228
Trial2	2	1	noBlindfold	counterclockwise	practice	Guided	1	0.5	-0.25	3.441139	1.3011	-1.45416	0.55436	1.13523402709271	2.436627	-7.668236	8.318873
Trial2	2	1	noBlindfold	counterclockwise	practice	Guided	1	0.5	-0.25	3.461143	1.3011	-1.45415	0.55436	1.13523402709271	2.63312	-8.023707	8.461568
Trial2	2	1	noBlindfold	counterclockwise	practice	Guided	1	0.5	-0.25	3.48114	1.30112	-1.45414	0.55435	1.13524106481414	2.792113	-7.854435	8.4841
Trial2	2	1	noBlindfold	counterclockwise	practice	Guided	1	0.5	-0.25	3.501144	1.30113	-1.45413	0.55434	1.13524103641193	2.772518	-8.205674	8.442679
Trial2	2	1	noBlindfold	counterclockwise	practice	Guided	1	0.5	-0.25	3.521141	1.30114	-1.45413	0.55428	1.13520557733951	2.725427	-8.438423	8.057232
Trial2	2	1	noBlindfold	counterclockwise	practice	Guided	1	0.5	-0.25	3.541138	1.30116	-1.45414	0.55426	1.13520548039623	2.473657	-8.595	7.836095
Trial2	2	1	noBlindfold	counterclockwise	practice	Guided	1	0.5	-0.25	3.561142	1.30116	-1.45415	0.55425	1.13519838608825	2.442171	-8.408801	7.967801
Trial2	2	1	noBlindfold	counterclockwise	practice	Guided	1	0.5	-0.25	3.581139	1.30117	-1.45415	0.55424	1.13519835891949	2.446383	-8.298774	8.077584
Trial2	2	1	noBlindfold	counterclockwise	practice	Guided	1	0.5	-0.25	3.601143	1.30117	-1.45415	0.55423	1.13519126474367	2.351012	-8.379178	8.185316
Trial2	2	1	noBlindfold	counterclockwise	practice	Guided	1	0.5	-0.25	3.62114	1.30117	-1.45415	0.55418	1.13515587897613	2.35851	-8.341092	7.917343
Trial2	2	1	noBlindfold	counterclockwise	practice	Guided	1	0.5	-0.25	3.641144	1.30117	-1.45416	0.55416	1.13514169119543	2.180256	-8.531523	7.552752
Trial2	2	1	noBlindfold	counterclockwise	practice	Guided	1	0.5	-0.25	3.66114	1.30116	-1.45416	0.55413	1.13511338449863	2.034235	-8.446887	7.534598
Trial2	2	1	noBlindfold	counterclockwise	practice	Guided	1	0.5	-0.25	3.681145	1.30115	-1.45417	0.55413	1.13510640109978	1.86112	-8.484973	7.759277
Trial2	2	1	noBlindfold	counterclockwise	practice	Guided	1	0.5	-0.25	3.701141	1.30114	-1.45417	0.55412	1.13509223978308	1.639251	-8.396105	8.141341
Trial2	2	1	noBlindfold	counterclockwise	practice	Guided	1	0.5	-0.25	3.721138	1.30112	-1.45417	0.55413	1.1350851987564	1.349189	-8.17182	8.280848
Trial2	2	1	noBlindfold	counterclockwise	practice	Guided	1	0.5	-0.25	3.741142	1.30106	-1.45415	0.55413	1.13504279526672	0.752741	-7.951766	8.264417
Trial2	2	1	noBlindfold	counterclockwise	practice	Guided	1	0.5	-0.25	3.761139	1.30102	-1.45415	0.55413	1.13501452716039	0.481083	-8.019475	8.290828
Trial2	2	1	noBlindfold	counterclockwise	practice	Guided	1	0.5	-0.25	3.781143	1.30098	-1.45414	0.55411	1.13497215487409	0.309254	-8.049098	8.045236
Trial2	2	1	noBlindfold	counterclockwise	practice	Guided	1	0.5	-0.25	3.80114	1.30094	-1.45414	0.55407	1.13491563597551	0.130775	-8.129502	7.554402
Trial2	2	1	noBlindfold	counterclockwise	practice	Guided	1	0.5	-0.25	3.821144	1.30089	-1.45413	0.55393	1.13478110767227	-0.079055	-8.184515	6.812423
Trial2	2	1	noBlindfold	counterclockwise	practice	Guided	1	0.5	-0.25	3.841141	1.30075	-1.45412	0.55385	1.13462558307068	-1.154475	-8.180283	6.215984
Trial2	2	1	noBlindfold	counterclockwise	practice	Guided	1	0.5	-0.25	3.861145	1.30061	-1.45412	0.55376	1.13446313375675	-1.787635	-8.413032	6.499787
Trial2	2	1	noBlindfold	counterclockwise	practice	Guided	1	0.5	-0.25	3.881142	1.30042	-1.45415	0.55366	1.1342581743455	-2.263545	-8.54845	6.399173
Trial2	2	1	noBlindfold	counterclockwise	practice	Guided	1	0.5	-0.25	3.901138	1.30022	-1.45419	0.55354	1.13403200414021	-2.429067	-8.561145	5.979223
Trial2	2	1	noBlindfold	counterclockwise	practice	Guided	1	0.5	-0.25	3.921143	1.30005	-1.45422	0.55321	1.13367824852732	-2.349975	-8.539986	5.469262
Trial2	2	1	noBlindfold	counterclockwise	practice	Guided	1	0.5	-0.25	3.941139	1.29965	-1.45427	0.55298	1.13323304264886	-2.476407	-8.726186	4.634301
Trial2	2	1	noBlindfold	counterclockwise	practice	Guided	1	0.5	-0.25	3.961143	1.2993	-1.45432	0.5527	1.13278769758919	-2.691808	-8.861603	4.226284
Trial2	2	1	noBlindfold	counterclockwise	practice	Guided	1	0.5	-0.25	3.98114	1.2987	-1.45439	0.55248	1.13220836077167	-3.002618	-9.052034	4.091524
Trial2	2	1	noBlindfold	counterclockwise	practice	Guided	1	0.5	-0.25	4.001144	1.29778	-1.45449	0.55243	1.13152416955	-3.11414	-9.255161	4.600463
Trial2	2	1	noBlindfold	counterclockwise	practice	Guided	1	0.5	-0.25	4.021141	1.29654	-1.4546	0.55252	1.13071411761923	-3.077048	-9.322869	4.962148
Trial2	2	1	noBlindfold	counterclockwise	practice	Guided	1	0.5	-0.25	4.041138	1.29373	-1.45463	0.55255	1.12875766956617	-2.836624	-9.208611	5.204271
Trial2	2	1	noBlindfold	counterclockwise	practice	Guided	1	0.5	-0.25	4.061142	1.29233	-1.4546	0.55247	1.12771672754068	-3.000844	-9.035107	4.933794
Trial2	2	1	noBlindfold	counterclockwise	practice	Guided	1	0.5	-0.25	4.081139	1.29074	-1.45453	0.55223	1.12642919974969	-3.27932	-8.819285	4.207388
Trial2	2	1	noBlindfold	counterclockwise	practice	Guided	1	0.5	-0.25	4.101143	1.28869	-1.45444	0.55194	1.12478427809076	-3.523888	-8.717722	3.485278
Trial2	2	1	noBlindfold	counterclockwise	practice	Guided	1	0.5	-0.25	4.12114	1.28583	-1.45438	0.5518	1.12268075691256	-3.62921	-8.80659	3.353475
Trial2	2	1	noBlindfold	counterclockwise	practice	Guided	1	0.5	-0.25	4.141144	1.27742	-1.45443	0.55191	1.11688922719157	-3.438283	-8.891226	3.867929
Trial2	2	1	noBlindfold	counterclockwise	practice	Guided	1	0.5	-0.25	4.16114	1.27209	-1.45444	0.55195	1.11321456626859	-3.467401	-8.781199	3.993989
Trial2	2	1	noBlindfold	counterclockwise	practice	Guided	1	0.5	-0.25	4.181145	1.26625	-1.45441	0.55187	1.10911431457073	-3.561449	-8.785431	3.6363
Trial2	2	1	noBlindfold	counterclockwise	practice	Guided	1	0.5	-0.25	4.201141	1.25962	-1.45439	0.55177	1.10447170140216	-3.77953	-8.717722	3.465058
Trial2	2	1	noBlindfold	counterclockwise	practice	Guided	1	0.5	-0.25	4.221138	1.25177	-1.45436	0.55172	1.09905102601927	-4.027434	-8.696563	3.450499
Trial2	2	1	noBlindfold	counterclockwise	practice	Guided	1	0.5	-0.25	4.241142	1.23273	-1.45437	0.55172	1.08611615119057	-4.145058	-8.802358	3.466357
Trial2	2	1	noBlindfold	counterclockwise	practice	Guided	1	0.5	-0.25	4.261139	1.2213	-1.4544	0.55172	1.07843808077134	-4.04021	-9.001253	3.427631
Trial2	2	1	noBlindfold	counterclockwise	practice	Guided	1	0.5	-0.25	4.281143	1.20794	-1.45447	0.55174	1.06956347703458	-4.10607	-8.916617	3.499134
Trial2	2	1	noBlindfold	counterclockwise	practice	Guided	1	0.5	-0.25	4.30114	1.1946	-1.45446	0.55179	1.0608187136202	-4.333532	-8.810822	3.601144
Trial2	2	1	noBlindfold	counterclockwise	practice	Guided	1	0.5	-0.25	4.321144	1.17957	-1.45441	0.55181	1.05105414234128	-4.30034	-8.700795	3.62691
Trial2	2	1	noBlindfold	counterclockwise	practice	Guided	1	0.5	-0.25	4.341141	1.14498	-1.45436	0.55183	1.02904347799137	-4.206926	-8.776967	3.630231
Trial2	2	1	noBlindfold	counterclockwise	practice	Guided	1	0.5	-0.25	4.361145	1.12557	-1.45438	0.55188	1.01702971251474	-4.007633	-8.85314	3.795766
Trial2	2	1	noBlindfold	counterclockwise	practice	Guided	1	0.5	-0.25	4.381142	1.10578	-1.4544	0.552	1.0050738245664	-3.92932	-8.730417	4.043015
Trial2	2	1	noBlindfold	counterclockwise	practice	Guided	1	0.5	-0.25	4.401138	1.08514	-1.45436	0.5521	0.992851057390645	-3.927562	-8.620391	4.233212
Trial2	2	1	noBlindfold	counterclockwise	practice	Guided	1	0.5	-0.25	4.421143	1.063	-1.45432	0.55221	0.980056019068682	-3.948753	-8.611927	4.403803
Trial2	2	1	noBlindfold	counterclockwise	practice	Guided	1	0.5	-0.25	4.441139	1.01744	-1.45429	0.55225	0.954646187825871	-4.025386	-8.539986	4.472032
Trial2	2	1	noBlindfold	counterclockwise	practice	Guided	1	0.5	-0.25	4.461143	0.99336	-1.45427	0.55233	0.941879784854181	-3.890148	-8.468046	4.660815
Trial2	2	1	noBlindfold	counterclockwise	practice	Guided	1	0.5	-0.25	4.48114	0.96777	-1.45426	0.55248	0.928861064264398	-3.692816	-8.578073	5.027314
Trial2	2	1	noBlindfold	counterclockwise	practice	Guided	1	0.5	-0.25	4.501144	0.9416	-1.45426	0.55259	0.916057453120677	-3.57389	-8.42996	5.168172
Trial2	2	1	noBlindfold	counterclockwise	practice	Guided	1	0.5	-0.25	4.521141	0.91576	-1.45424	0.55269	0.903973228749526	-3.606411	-8.510364	5.393799
Trial2	2	1	noBlindfold	counterclockwise	practice	Guided	1	0.5	-0.25	4.541138	0.86191	-1.4542	0.55273	0.880542065345545	-3.674867	-8.413032	5.410003
Trial2	2	1	noBlindfold	counterclockwise	practice	Guided	1	0.5	-0.25	4.561142	0.8355	-1.4542	0.55287	0.870149670428351	-3.602394	-8.396105	5.781568
Trial2	2	1	noBlindfold	counterclockwise	practice	Guided	1	0.5	-0.25	4.581139	0.80706	-1.4542	0.55308	0.859780944283938	-3.543301	-8.468046	6.278848
Trial2	2	1	noBlindfold	counterclockwise	practice	Guided	1	0.5	-0.25	4.601143	0.77921	-1.45422	0.55326	0.850402739199323	-3.505106	-8.408801	6.617943
Trial2	2	1	noBlindfold	counterclockwise	practice	Guided	1	0.5	-0.25	4.62114	0.7495	-1.45421	0.55328	0.84113555383543	-3.432414	-8.379178	6.671165
Trial2	2	1	noBlindfold	counterclockwise	practice	Guided	1	0.5	-0.25	4.641144	0.69322	-1.45417	0.55325	0.826162537935204	-3.372603	-8.286078	6.402453
Trial2	2	1	noBlindfold	counterclockwise	practice	Guided	1	0.5	-0.25	4.66114	0.66582	-1.45416	0.55338	0.820314401770282	-3.327546	-8.438423	6.812752
Trial2	2	1	noBlindfold	counterclockwise	practice	Guided	1	0.5	-0.25	4.681145	0.63667	-1.45419	0.55362	0.815158733411174	-3.367224	-8.379178	7.349745
Trial2	2	1	noBlindfold	counterclockwise	practice	Guided	1	0.5	-0.25	4.701141	0.60843	-1.45421	0.55385	0.811129997422414	-3.307383	-8.523059	7.752281
Trial2	2	1	noBlindfold	counterclockwise	practice	Guided	1	0.5	-0.25	4.721138	0.58033	-1.45427	0.55398	0.807983131083593	-3.170807	-8.569609	7.983136
Trial2	2	1	noBlindfold	counterclockwise	practice	Guided	1	0.5	-0.25	4.741142	0.52427	-1.45426	0.55403	0.804396218027808	-3.046587	-8.514596	8.048456
Trial2	2	1	noBlindfold	counterclockwise	practice	Guided	1	0.5	-0.25	4.761139	0.4964	-1.45424	0.55418	0.804188083917214	-3.032605	-8.332628	8.41552
Trial2	2	1	noBlindfold	counterclockwise	practice	Guided	1	0.5	-0.25	4.781143	0.46971	-1.45419	0.55436	0.804930149621815	-3.07545	-8.315701	8.774021
Trial2	2	1	noBlindfold	counterclockwise	practice	Guided	1	0.5	-0.25	4.80114	0.44256	-1.45417	0.55448	0.806528020685222	-3.008566	-8.421496	8.973333
Trial2	2	1	noBlindfold	counterclockwise	practice	Guided	1	0.5	-0.25	4.821144	0.41745	-1.4542	0.55457	0.808793803505525	-2.880579	-8.42996	9.069614
Trial2	2	1	noBlindfold	counterclockwise	practice	Guided	1	0.5	-0.25	4.841141	0.36675	-1.45425	0.55455	0.815509810949486	-2.872004	-8.438423	9.056746
Trial2	2	1	noBlindfold	counterclockwise	practice	Guided	1	0.5	-0.25	4.861145	0.3427	-1.45423	0.55463	0.819861446609468	-2.959826	-8.408801	9.277691
Trial2	2	1	noBlindfold	counterclockwise	practice	Guided	1	0.5	-0.25	4.881142	0.31843	-1.45421	0.55477	0.824998426601584	-2.986744	-8.442655	9.604054
Trial2	2	1	noBlindfold	counterclockwise	practice	Guided	1	0.5	-0.25	4.901138	0.29535	-1.45421	0.55488	0.830489903563197	-3.053741	-8.446887	9.789529
Trial2	2	1	noBlindfold	counterclockwise	practice	Guided	1	0.5	-0.25	4.921143	0.27206	-1.45422	0.55485	0.836504712730693	-2.974361	-8.523059	9.799818
Trial2	2	1	noBlindfold	counterclockwise	practice	Guided	1	0.5	-0.25	4.941139	0.22833	-1.45425	0.55483	0.849444428294443	-2.995917	-8.438423	9.636285
Trial2	2	1	noBlindfold	counterclockwise	practice	Guided	1	0.5	-0.25	4.961143	0.20718	-1.45421	0.55489	0.856499516978199	-3.007468	-8.332628	9.820229
Trial2	2	1	noBlindfold	counterclockwise	practice	Guided	1	0.5	-0.25	4.98114	0.18583	-1.45419	0.55496	0.864096876725324	-3.028741	-8.370714	9.965403
Trial2	2	1	noBlindfold	counterclockwise	practice	Guided	1	0.5	-0.25	5.001144	0.16551	-1.45419	0.55502	0.871745844010452	-3.158593	-8.379178	10.03926
Trial2	2	1	noBlindfold	counterclockwise	practice	Guided	1	0.5	-0.25	5.021141	0.14554	-1.4542	0.55496	0.879546766194923	-3.13279	-8.468046	10.11842
Trial2	2	1	noBlindfold	counterclockwise	practice	Guided	1	0.5	-0.25	5.041138	0.10612	-1.45423	0.55491	0.896114708559404	-3.134581	-8.311469	9.758343
Trial2	2	1	noBlindfold	counterclockwise	practice	Guided	1	0.5	-0.25	5.061142	0.087187	-1.45418	0.55497	0.904649830635112	-3.264691	-8.256456	9.982718
Trial2	2	1	noBlindfold	counterclockwise	practice	Guided	1	0.5	-0.25	5.081139	0.067842	-1.45415	0.55503	0.913692409770117	-3.340363	-8.307237	10.10276
Trial2	2	1	noBlindfold	counterclockwise	practice	Guided	1	0.5	-0.25	5.101143	0.049128	-1.45415	0.55507	0.922725980363592	-3.543006	-8.345324	10.12567
Trial2	2	1	noBlindfold	counterclockwise	practice	Guided	1	0.5	-0.25	5.12114	0.030408	-1.45417	0.55515	0.932085363066915	-3.495808	-8.404569	10.27751
Trial2	2	1	noBlindfold	counterclockwise	practice	Guided	1	0.5	-0.25	5.141144	-0.0075728	-1.4542	0.55518	0.951811431347548	-3.44097	-8.362251	10.33974
Trial2	2	1	noBlindfold	counterclockwise	practice	Guided	1	0.5	-0.25	5.16114	-0.0262	-1.45418	0.55525	0.961932422285598	-3.39178	-8.391873	10.51179
Trial2	2	1	noBlindfold	counterclockwise	practice	Guided	1	0.5	-0.25	5.181145	-0.045309	-1.45417	0.5553	0.972558476839231	-3.392253	-8.273383	10.60859
Trial2	2	1	noBlindfold	counterclockwise	practice	Guided	1	0.5	-0.25	5.201141	-0.06378	-1.45415	0.55535	0.983075034039486	-3.477195	-8.298774	10.74907
Trial2	2	1	noBlindfold	counterclockwise	practice	Guided	1	0.5	-0.25	5.221138	-0.08277	-1.45415	0.55532	0.994062981775118	-3.529285	-8.349555	10.72041
Trial2	2	1	noBlindfold	counterclockwise	practice	Guided	1	0.5	-0.25	5.241142	-0.11968	-1.45419	0.55531	1.01613361275069	-3.603992	-8.413032	10.60346
Trial2	2	1	noBlindfold	counterclockwise	practice	Guided	1	0.5	-0.25	5.261139	-0.13876	-1.45421	0.55536	1.02791974527572	-3.594177	-8.379178	10.73104
Trial2	2	1	noBlindfold	counterclockwise	practice	Guided	1	0.5	-0.25	5.281143	-0.1573	-1.4542	0.55543	1.03959644137739	-3.620435	-8.374946	10.89764
Trial2	2	1	noBlindfold	counterclockwise	practice	Guided	1	0.5	-0.25	5.30114	-0.17588	-1.4542	0.5555	1.05149612158113	-3.637693	-8.539986	11.01389
Trial2	2	1	noBlindfold	counterclockwise	practice	Guided	1	0.5	-0.25	5.321144	-0.19448	-1.45425	0.55554	1.06357749534536	-3.716874	-8.569609	11.07306
Trial2	2	1	noBlindfold	counterclockwise	practice	Guided	1	0.5	-0.25	5.341141	-0.23249	-1.4543	0.55556	1.08879222381443	-3.72697	-8.518827	11.12818
Trial2	2	1	noBlindfold	counterclockwise	practice	Guided	1	0.5	-0.25	5.361145	-0.25137	-1.45426	0.55558	1.10159705183849	-3.74244	-8.362251	11.16064
Trial2	2	1	noBlindfold	counterclockwise	practice	Guided	1	0.5	-0.25	5.381142	-0.27096	-1.45421	0.55564	1.11509421458234	-3.756782	-8.463814	11.34668
Trial2	2	1	noBlindfold	counterclockwise	practice	Guided	1	0.5	-0.25	5.401138	-0.29009	-1.45423	0.55567	1.12842650871892	-3.689348	-8.514596	11.31987
Trial2	2	1	noBlindfold	counterclockwise	practice	Guided	1	0.5	-0.25	5.421143	-0.30577	-1.45425	0.5558	1.13955209708638	-4.124961	-8.616159	11.29272
Trial2	2	1	noBlindfold	counterclockwise	practice	Guided	1	0.5	-0.25	5.441139	-0.30597	-1.45428	0.55616	1.13994803229988	-9.200036	-8.886994	15.5202
Trial2	2	1	noBlindfold	counterclockwise	practice	Guided	1	0.5	-0.25	5.461143	-0.30572	-1.45427	0.55647	1.13999063177481	-7.482412	-8.12527	15.71556
Trial2	2	1	noBlindfold	counterclockwise	practice	Guided	1	0.5	-0.25	5.48114	-0.30511	-1.45418	0.55655	1.13961613029268	-5.27198	-7.664004	14.28945
Trial2	2	1	noBlindfold	counterclockwise	practice	Guided	1	0.5	-0.25	5.501144	-0.30443	-1.45413	0.55654	1.13912880272718	-4.761244	-7.549745	13.21348
Trial2	2	1	noBlindfold	counterclockwise	practice	Guided	1	0.5	-0.25	5.521141	-0.30412	-1.45411	0.55652	1.13889572290141	-5.514461	-8.00678	12.77653
Trial2	2	1	noBlindfold	counterclockwise	practice	Guided	1	0.5	-0.25	5.541138	-0.304	-1.45413	0.55649	1.13878977816656	-5.607522	-8.950471	12.16961
Trial2	2	1	noBlindfold	counterclockwise	practice	Guided	1	0.5	-0.25	5.561142	-0.30393	-1.45414	0.55646	1.13871907881126	-4.755331	-8.391873	11.86968
Trial2	2	1	noBlindfold	counterclockwise	practice	Guided	1	0.5	-0.25	5.581139	-0.30382	-1.45414	0.55642	1.13861313746354	-4.008766	-8.17182	11.578
Trial2	2	1	noBlindfold	counterclockwise	practice	Guided	1	0.5	-0.25	5.601143	-0.30369	-1.45414	0.55638	1.13849303935852	-3.996215	-8.108343	11.34839
Trial2	2	1	noBlindfold	counterclockwise	practice	Guided	1	0.5	-0.25	5.62114	-0.3036	-1.45413	0.55632	1.13838699150912	-4.645606	-8.315701	11.25735
Trial2	2	1	noBlindfold	counterclockwise	practice	Guided	1	0.5	-0.25	5.641144	-0.3035	-1.45415	0.55631	1.13830929784833	-5.711206	-8.578073	11.99046
Trial2	2	1	noBlindfold	counterclockwise	practice	Guided	1	0.5	-0.25	5.66114	-0.30347	-1.45415	0.5563	1.13828104208994	-5.754717	-8.5019	12.2005
Trial2	2	1	noBlindfold	counterclockwise	practice	Guided	1	0.5	-0.25	5.681145	-0.30344	-1.45416	0.55629	1.13825280769325	-5.726522	-8.362251	12.17763
Trial2	2	1	noBlindfold	counterclockwise	practice	Guided	1	0.5	-0.25	5.701141	-0.30341	-1.45416	0.55627	1.13821743799065	-5.686825	-8.260688	12.13293
Trial2	2	1	noBlindfold	counterclockwise	practice	Guided	1	0.5	-0.25	5.721138	-0.30339	-1.45416	0.55623	1.13817499221771	-5.760303	-8.434191	12.03106
Trial2	2	1	noBlindfold	counterclockwise	practice	Guided	1	0.5	-0.25	5.741142	-0.30333	-1.45417	0.5562	1.138111409291	-5.617712	-8.683868	11.31952
Trial2	2	1	noBlindfold	counterclockwise	practice	Guided	1	0.5	-0.25	5.761139	-0.3033	-1.45418	0.55615	1.13805480210934	-5.393268	-8.624622	10.9382
Trial2	2	1	noBlindfold	counterclockwise	practice	Guided	1	0.5	-0.25	5.781143	-0.30327	-1.45419	0.55611	1.13800528823356	-5.19548	-8.514596	10.68557
Trial2	2	1	noBlindfold	counterclockwise	practice	Guided	1	0.5	-0.25	5.80114	-0.30324	-1.45419	0.55608	1.13796284634882	-5.193598	-8.446887	10.94825
Trial2	2	1	noBlindfold	counterclockwise	practice	Guided	1	0.5	-0.25	5.821144	-0.3032	-1.45419	0.55602	1.13789214136374	-5.299088	-8.459582	10.9583
Trial2	2	1	noBlindfold	counterclockwise	practice	Guided	1	0.5	-0.25	5.841141	-0.30316	-1.4542	0.55598	1.13783553815925	-5.611996	-8.603463	10.58999
Trial2	2	1	noBlindfold	counterclockwise	practice	Guided	1	0.5	-0.25	5.861145	-0.30314	-1.4542	0.55593	1.13778604198901	-5.639227	-8.535755	10.40502
Trial2	2	1	noBlindfold	counterclockwise	practice	Guided	1	0.5	-0.25	5.881142	-0.30313	-1.4542	0.55589	1.13775064427375	-5.622414	-8.417264	10.2477
Trial2	2	1	noBlindfold	counterclockwise	practice	Guided	1	0.5	-0.25	5.901138	-0.30311	-1.4542	0.55585	1.13770819936472	-5.632596	-8.451119	10.37488
Trial2	2	1	noBlindfold	counterclockwise	practice	Guided	1	0.5	-0.25	5.921143	-0.3031	-1.45421	0.55573	1.1376161052276	-5.6225	-8.531523	10.17512
Trial2	2	1	noBlindfold	counterclockwise	practice	Guided	1	0.5	-0.25	5.941139	-0.30306	-1.45422	0.55564	1.137524125813	-5.468579	-8.633086	9.208656
Trial2	2	1	noBlindfold	counterclockwise	practice	Guided	1	0.5	-0.25	5.961143	-0.30305	-1.45422	0.55553	1.1374391941897	-5.435939	-8.662709	8.651623
Trial2	2	1	noBlindfold	counterclockwise	practice	Guided	1	0.5	-0.25	5.98114	-0.30303	-1.45423	0.55536	1.13730462942538	-5.372851	-8.764272	8.050649
Trial2	2	1	noBlindfold	counterclockwise	practice	Guided	1	0.5	-0.25	6.001144	-0.30301	-1.45425	0.55513	1.13712770243743	-5.367498	-8.831981	7.444041
Trial2	2	1	noBlindfold	counterclockwise	practice	Guided	1	0.5	-0.25	6.021141	-0.30299	-1.45426	0.5548	1.13687992735531	-5.358802	-9.001253	7.142638
Trial2	2	1	noBlindfold	counterclockwise	practice	Guided	1	0.5	-0.25	6.041138	-0.30296	-1.45432	0.55457	1.13669595359984	-5.344507	-9.369419	6.332277
Trial2	2	1	noBlindfold	counterclockwise	practice	Guided	1	0.5	-0.25	6.061142	-0.30294	-1.45435	0.55428	1.13647653058467	-5.344528	-9.48791	5.721913
Trial2	2	1	noBlindfold	counterclockwise	practice	Guided	1	0.5	-0.25	6.081139	-0.30292	-1.45439	0.55395	1.13622892486798	-5.271766	-9.564082	5.048174
Trial2	2	1	noBlindfold	counterclockwise	practice	Guided	1	0.5	-0.25	6.101143	-0.3029	-1.45442	0.55357	1.1359459638152	-5.294757	-9.555618	4.252601
Trial2	2	1	noBlindfold	counterclockwise	practice	Guided	1	0.5	-0.25	6.12114	-0.30288	-1.45446	0.55276	1.13535893117383	-5.271256	-9.640254	3.454449
Trial2	2	1	noBlindfold	counterclockwise	practice	Guided	1	0.5	-0.25	6.141144	-0.30282	-1.4546	0.55232	1.13500543422953	-5.187578	-9.961871	1.676933
Trial2	2	1	noBlindfold	counterclockwise	practice	Guided	1	0.5	-0.25	6.16114	-0.30277	-1.4547	0.55182	1.13461666799231	-4.988672	-10.08883	0.679449
Trial2	2	1	noBlindfold	counterclockwise	practice	Guided	1	0.5	-0.25	6.181145	-0.30271	-1.45482	0.55138	1.1342632890976	-4.837845	-10.31311	-0.346209
Trial2	2	1	noBlindfold	counterclockwise	practice	Guided	1	0.5	-0.25	6.201141	-0.30265	-1.45496	0.55097	1.13393117252888	-4.747572	-10.55855	-1.165044
Trial2	2	1	noBlindfold	counterclockwise	practice	Guided	1	0.5	-0.25	6.221138	-0.30259	-1.45511	0.55019	1.13333786639865	-4.702832	-10.8167	-1.964359
Trial2	2	1	noBlindfold	counterclockwise	practice	Guided	1	0.5	-0.25	6.241142	-0.3025	-1.45536	0.54963	1.1328788021119	-4.568233	-11.00713	-3.438374
Trial2	2	1	noBlindfold	counterclockwise	practice	Guided	1	0.5	-0.25	6.261139	-0.30244	-1.45546	0.54875	1.13221533501899	-4.398429	-11.19756	-3.587709
Trial2	2	1	noBlindfold	counterclockwise	practice	Guided	1	0.5	-0.25	6.281143	-0.30235	-1.45557	0.5477	1.13141096359291	-4.243858	-11.40915	-3.554019
Trial2	2	1	noBlindfold	counterclockwise	practice	Guided	1	0.5	-0.25	6.30114	-0.30225	-1.45566	0.54618	1.13026884727882	-4.139241	-11.43877	-3.809964
Trial2	2	1	noBlindfold	counterclockwise	practice	Guided	1	0.5	-0.25	6.321144	-0.30218	-1.45571	0.54061	1.12630232900537	-4.168575	-11.39222	-4.189919
Trial2	2	1	noBlindfold	counterclockwise	practice	Guided	1	0.5	-0.25	6.341141	-0.30222	-1.45573	0.53642	1.12339367643012	-4.763344	-11.52764	-4.525974
Trial2	2	1	noBlindfold	counterclockwise	practice	Guided	1	0.5	-0.25	6.361145	-0.30233	-1.45577	0.53124	1.1198523674493	-4.914942	-11.54456	-4.432918
Trial2	2	1	noBlindfold	counterclockwise	practice	Guided	1	0.5	-0.25	6.381142	-0.30241	-1.4558	0.52558	1.11596869930932	-4.864805	-11.65036	-4.21977
Trial2	2	1	noBlindfold	counterclockwise	practice	Guided	1	0.5	-0.25	6.401138	-0.30242	-1.45583	0.51931	1.11162750648699	-4.662402	-11.6292	-4.091446
Trial2	2	1	noBlindfold	counterclockwise	practice	Guided	1	0.5	-0.25	6.421143	-0.30235	-1.45586	0.50516	1.10183124131656	-4.426958	-11.56149	-3.901332
Trial2	2	1	noBlindfold	counterclockwise	practice	Guided	1	0.5	-0.25	6.441139	-0.30219	-1.45582	0.49604	1.09548366806347	-4.289085	-11.79424	-5.261155
Trial2	2	1	noBlindfold	counterclockwise	practice	Guided	1	0.5	-0.25	6.461143	-0.30216	-1.45587	0.4853	1.08817588372208	-4.40706	-11.81117	-5.040545
Trial2	2	1	noBlindfold	counterclockwise	practice	Guided	1	0.5	-0.25	6.48114	-0.30219	-1.45592	0.4739	1.08052764951098	-4.488544	-11.98467	-4.678897
Trial2	2	1	noBlindfold	counterclockwise	practice	Guided	1	0.5	-0.25	6.501144	-0.30223	-1.45598	0.46116	1.07206412251979	-4.494475	-12.02699	-4.789754
Trial2	2	1	noBlindfold	counterclockwise	practice	Guided	1	0.5	-0.25	6.521141	-0.30224	-1.456	0.43264	1.05336906349108	-4.47678	-11.90004	-4.943823
Trial2	2	1	noBlindfold	counterclockwise	practice	Guided	1	0.5	-0.25	6.541138	-0.3023	-1.45599	0.41759	1.04372491474957	-4.830994	-11.95505	-4.781795
Trial2	2	1	noBlindfold	counterclockwise	practice	Guided	1	0.5	-0.25	6.561142	-0.30239	-1.45597	0.4009	1.03319916095818	-5.058982	-11.90004	-4.54119
Trial2	2	1	noBlindfold	counterclockwise	practice	Guided	1	0.5	-0.25	6.581139	-0.3025	-1.45595	0.38365	1.02250603615347	-5.272649	-11.83233	-4.271876
Trial2	2	1	noBlindfold	counterclockwise	practice	Guided	1	0.5	-0.25	6.601143	-0.3026	-1.45592	0.36666	1.01214441081394	-5.297344	-11.91273	-4.6654
Trial2	2	1	noBlindfold	counterclockwise	practice	Guided	1	0.5	-0.25	6.62114	-0.30263	-1.45594	0.32829	0.989259455625804	-5.20505	-12.01429	-4.700982
Trial2	2	1	noBlindfold	counterclockwise	practice	Guided	1	0.5	-0.25	6.641144	-0.30256	-1.45597	0.30823	0.977611001341012	-5.104088	-12.02276	-4.432856
Trial2	2	1	noBlindfold	counterclockwise	practice	Guided	1	0.5	-0.25	6.66114	-0.30253	-1.456	0.28837	0.966383270236589	-5.101213	-12.00583	-4.234743
Trial2	2	1	noBlindfold	counterclockwise	practice	Guided	1	0.5	-0.25	6.681145	-0.30255	-1.45599	0.26856	0.955505598579746	-5.224623	-11.8154	-4.500276
Trial2	2	1	noBlindfold	counterclockwise	practice	Guided	1	0.5	-0.25	6.701141	-0.30259	-1.45598	0.24675	0.943880971258109	-5.326099	-12.22588	-4.834844
Trial2	2	1	noBlindfold	counterclockwise	practice	Guided	1	0.5	-0.25	6.721138	-0.30262	-1.45605	0.20328	0.921770912086506	-5.334971	-11.88734	-4.619294
Trial2	2	1	noBlindfold	counterclockwise	practice	Guided	1	0.5	-0.25	6.741142	-0.30261	-1.45598	0.18095	0.910988875489668	-5.047976	-11.98044	-3.619304
Trial2	2	1	noBlindfold	counterclockwise	practice	Guided	1	0.5	-0.25	6.761139	-0.30257	-1.45595	0.15875	0.900663723039496	-5.054325	-11.6165	-4.561408
Trial2	2	1	noBlindfold	counterclockwise	practice	Guided	1	0.5	-0.25	6.781143	-0.30254	-1.45587	0.13579	0.890451781479061	-5.016078	-12.01006	-4.737808
Trial2	2	1	noBlindfold	counterclockwise	practice	Guided	1	0.5	-0.25	6.80114	-0.30251	-1.45594	0.11247	0.8805718545253	-4.982235	-11.87041	-4.20196
Trial2	2	1	noBlindfold	counterclockwise	practice	Guided	1	0.5	-0.25	6.821144	-0.30251	-1.45593	0.064035	0.861765785814644	-5.005387	-11.8027	-3.926321
Trial2	2	1	noBlindfold	counterclockwise	practice	Guided	1	0.5	-0.25	6.841141	-0.30256	-1.45585	0.040364	0.853471621808552	-5.175323	-11.61227	-4.970413
Trial2	2	1	noBlindfold	counterclockwise	practice	Guided	1	0.5	-0.25	6.861145	-0.30259	-1.45586	0.014943	0.845189636387631	-5.254538	-11.87888	-4.293658
Trial2	2	1	noBlindfold	counterclockwise	practice	Guided	1	0.5	-0.25	6.881142	-0.30263	-1.45589	-0.00958	0.837864371374865	-5.274587	-11.48532	-3.756947
Trial2	2	1	noBlindfold	counterclockwise	practice	Guided	1	0.5	-0.25	6.901138	-0.30264	-1.45585	-0.034809	0.83098623416135	-5.10307	-11.73499	-3.845768
Trial2	2	1	noBlindfold	counterclockwise	practice	Guided	1	0.5	-0.25	6.921143	-0.30262	-1.45585	-0.086731	0.819057763567469	-5.238962	-11.68421	-4.890907
Trial2	2	1	noBlindfold	counterclockwise	practice	Guided	1	0.5	-0.25	6.941139	-0.30259	-1.4559	-0.11181	0.814399904648117	-5.175147	-11.7223	-3.815792
Trial2	2	1	noBlindfold	counterclockwise	practice	Guided	1	0.5	-0.25	6.961143	-0.3026	-1.45591	-0.13815	0.810356204689213	-5.297869	-11.73923	-3.484481
Trial2	2	1	noBlindfold	counterclockwise	practice	Guided	1	0.5	-0.25	6.98114	-0.30265	-1.45584	-0.16418	0.807224937990021	-5.404177	-11.56149	-4.560336
Trial2	2	1	noBlindfold	counterclockwise	practice	Guided	1	0.5	-0.25	7.001144	-0.30266	-1.45582	-0.19146	0.804791892668671	-5.445689	-11.74346	-4.546989
Trial2	2	1	noBlindfold	counterclockwise	practice	Guided	1	0.5	-0.25	7.021141	-0.3027	-1.45585	-0.24355	0.802725926585297	-5.549322	-11.52341	-3.822758
Trial2	2	1	noBlindfold	counterclockwise	practice	Guided	1	0.5	-0.25	7.041138	-0.30287	-1.45578	-0.27027	0.803125841954294	-5.838009	-11.2568	-4.245107
Trial2	2	1	noBlindfold	counterclockwise	practice	Guided	1	0.5	-0.25	7.061142	-0.30289	-1.45577	-0.29555	0.804181047995163	-5.725133	-11.56149	-4.158028
Trial2	2	1	noBlindfold	counterclockwise	practice	Guided	1	0.5	-0.25	7.081139	-0.30288	-1.45579	-0.32196	0.806098330780616	-5.722155	-11.56149	-3.428899
Trial2	2	1	noBlindfold	counterclockwise	practice	Guided	1	0.5	-0.25	7.101143	-0.30287	-1.4558	-0.34787	0.808813192836108	-5.886513	-11.59535	-3.24855
Trial2	2	1	noBlindfold	counterclockwise	practice	Guided	1	0.5	-0.25	7.12114	-0.30286	-1.45579	-0.39914	0.816594701254926	-5.454366	-11.65036	-4.422413
Trial2	2	1	noBlindfold	counterclockwise	practice	Guided	1	0.5	-0.25	7.141144	-0.30271	-1.45587	-0.42478	0.821517729992439	-5.300892	-11.51917	-3.813324
Trial2	2	1	noBlindfold	counterclockwise	practice	Guided	1	0.5	-0.25	7.16114	-0.30266	-1.45582	-0.45093	0.827427290837698	-5.371799	-11.54456	-3.535677
Trial2	2	1	noBlindfold	counterclockwise	practice	Guided	1	0.5	-0.25	7.181145	-0.30264	-1.45578	-0.47668	0.83403523240912	-5.140951	-11.68421	-4.504794
Trial2	2	1	noBlindfold	counterclockwise	practice	Guided	1	0.5	-0.25	7.201141	-0.3026	-1.45582	-0.50269	0.841438648334277	-5.137696	-11.85349	-4.272947
Trial2	2	1	noBlindfold	counterclockwise	practice	Guided	1	0.5	-0.25	7.221138	-0.30259	-1.45588	-0.55419	0.858301991410098	-5.289339	-11.71807	-3.538121
Trial2	2	1	noBlindfold	counterclockwise	practice	Guided	1	0.5	-0.25	7.241142	-0.30268	-1.45584	-0.57958	0.867708585705711	-5.200524	-11.95928	-4.311619
Trial2	2	1	noBlindfold	counterclockwise	practice	Guided	1	0.5	-0.25	7.261139	-0.30268	-1.4559	-0.60583	0.878014923604664	-5.439662	-11.9085	-4.088838
Trial2	2	1	noBlindfold	counterclockwise	practice	Guided	1	0.5	-0.25	7.281143	-0.30271	-1.4559	-0.63093	0.888510556300687	-5.525147	-11.64613	-3.47163
Trial2	2	1	noBlindfold	counterclockwise	practice	Guided	1	0.5	-0.25	7.30114	-0.30278	-1.45585	-0.6556	0.899425957506685	-5.760558	-11.64613	-3.444861
Trial2	2	1	noBlindfold	counterclockwise	practice	Guided	1	0.5	-0.25	7.321144	-0.30285	-1.45585	-0.70574	0.923183113013769	-5.605586	-11.90427	-4.151689
Trial2	2	1	noBlindfold	counterclockwise	practice	Guided	1	0.5	-0.25	7.341141	-0.3029	-1.45586	-0.72968	0.935276077023391	-5.914247	-11.6292	-3.228908
Trial2	2	1	noBlindfold	counterclockwise	practice	Guided	1	0.5	-0.25	7.361145	-0.30296	-1.45583	-0.75361	0.947822674441405	-6.007231	-11.60804	-3.140855
Trial2	2	1	noBlindfold	counterclockwise	practice	Guided	1	0.5	-0.25	7.381142	-0.303	-1.45578	-0.77685	0.960406118161204	-5.802324	-11.64613	-4.065821
Trial2	2	1	noBlindfold	counterclockwise	practice	Guided	1	0.5	-0.25	7.401138	-0.30297	-1.45582	-0.80074	0.973691614352519	-5.854654	-11.87888	-3.924611
Trial2	2	1	noBlindfold	counterclockwise	practice	Guided	1	0.5	-0.25	7.421143	-0.30296	-1.45586	-0.8457	0.999801592566991	-5.931811	-11.47262	-3.48152
Trial2	2	1	noBlindfold	counterclockwise	practice	Guided	1	0.5	-0.25	7.441139	-0.30299	-1.45574	-0.86857	1.0136181623657	-5.909222	-11.57419	-4.017729
Trial2	2	1	noBlindfold	counterclockwise	practice	Guided	1	0.5	-0.25	7.461143	-0.303	-1.45581	-0.89082	1.02735549407693	-6.081106	-11.75615	-4.121317
Trial2	2	1	noBlindfold	counterclockwise	practice	Guided	1	0.5	-0.25	7.48114	-0.30305	-1.45584	-0.91278	1.04123326435208	-6.3177	-11.56572	-3.61056
Trial2	2	1	noBlindfold	counterclockwise	practice	Guided	1	0.5	-0.25	7.501144	-0.30313	-1.45583	-0.9347301	1.05540183988985	-6.503082	-11.8027	-3.236066
Trial2	2	1	noBlindfold	counterclockwise	practice	Guided	1	0.5	-0.25	7.521141	-0.30323	-1.45586	-0.97769	1.08384093390518	-6.617412	-11.54456	-3.731671
Trial2	2	1	noBlindfold	counterclockwise	practice	Guided	1	0.5	-0.25	7.541138	-0.30326	-1.45585	-0.9982001	1.09773856335649	-6.47464	-11.79424	-3.883607
Trial2	2	1	noBlindfold	counterclockwise	practice	Guided	1	0.5	-0.25	7.561142	-0.30326	-1.45588	-1.01972	1.11251761311906	-6.517988	-11.62074	-3.721528
Trial2	2	1	noBlindfold	counterclockwise	practice	Guided	1	0.5	-0.25	7.581139	-0.30324	-1.45585	-1.0405	1.12698039929498	-6.447362	-11.69268	-3.797066
Trial2	2	1	noBlindfold	counterclockwise	practice	Guided	1	0.5	-0.25	7.601143	-0.3032	-1.45581	-1.05647	1.13821086707301	-6.378228	-11.68421	-4.488967
Trial2	2	1	noBlindfold	counterclockwise	practice	Guided	1	0.5	-0.25	7.62114	-0.30317	-1.45581	-1.0562	1.13799847365091	-6.42205	-11.30335	-5.737523
Trial2	2	1	noBlindfold	counterclockwise	practice	Guided	1	0.5	-0.25	7.641144	-0.30308	-1.45589	-1.05538	1.1373541424517	-5.229329	-13.5716	-6.502334
Trial2	2	1	noBlindfold	counterclockwise	practice	Guided	1	0.5	-0.25	7.66114	-0.30301	-1.456	-1.05477	1.13687282852789	-4.835508	-11.78578	-5.909203
Trial2	2	1	noBlindfold	counterclockwise	practice	Guided	1	0.5	-0.25	7.681145	-0.30296	-1.45599	-1.05447	1.13662520477422	-4.638468	-12.49249	-5.234616
Trial2	2	1	noBlindfold	counterclockwise	practice	Guided	1	0.5	-0.25	7.701141	-0.3029	-1.45603	-1.05437	1.13651203537195	-4.569132	-13.04262	-6.017983
Trial2	2	1	noBlindfold	counterclockwise	practice	Guided	1	0.5	-0.25	7.721138	-0.30287	-1.45606	-1.05421	1.13637752763678	-4.865464	-12.31898	-6.60673
Trial2	2	1	noBlindfold	counterclockwise	practice	Guided	1	0.5	-0.25	7.741142	-0.30284	-1.45604	-1.05411	1.13628562848087	-5.522704	-12.08624	-5.930544
Trial2	2	1	noBlindfold	counterclockwise	practice	Guided	1	0.5	-0.25	7.761139	-0.30284	-1.45605	-1.05403	1.13622893977417	-5.879233	-12.14548	-5.825785
Trial2	2	1	noBlindfold	counterclockwise	practice	Guided	1	0.5	-0.25	7.781143	-0.30285	-1.45604	-1.05393	1.13616532744534	-6.146611	-11.58688	-5.75973
Trial2	2	1	noBlindfold	counterclockwise	practice	Guided	1	0.5	-0.25	7.80114	-0.30286	-1.45603	-1.05385	1.13611570065262	-6.300161	-11.72653	-5.391849
Trial2	2	1	noBlindfold	counterclockwise	practice	Guided	1	0.5	-0.25	7.821144	-0.30288	-1.45602	-1.05373	1.13604498481929	-6.390939	-12.03969	-5.427366
Trial2	2	1	noBlindfold	counterclockwise	practice	Guided	1	0.5	-0.25	7.841141	-0.3029	-1.45602	-1.0537	1.13603788597014	-6.045478	-12.06084	-6.166401
Trial2	2	1	noBlindfold	counterclockwise	practice	Guided	1	0.5	-0.25	7.861145	-0.30291	-1.45602	-1.05368	1.136030858193	-5.920749	-12.30206	-6.31999
Trial2	2	1	noBlindfold	counterclockwise	practice	Guided	1	0.5	-0.25	7.881142	-0.30291	-1.45603	-1.05366	1.13601669015397	-5.840355	-12.27667	-6.420854
Trial2	2	1	noBlindfold	counterclockwise	practice	Guided	1	0.5	-0.25	7.901138	-0.30291	-1.45603	-1.05364	1.13600252229131	-5.655828	-12.2682	-6.661718
Trial2	2	1	noBlindfold	counterclockwise	practice	Guided	1	0.5	-0.25	7.921143	-0.3029	-1.45604	-1.05363	1.13598838201552	-5.568426	-12.47133	-6.796766
Trial2	2	1	noBlindfold	counterclockwise	practice	Guided	1	0.5	-0.25	7.941139	-0.30289	-1.45606	-1.05363	1.13598130458511	-5.575476	-12.45863	-7.258153
Trial2	2	1	noBlindfold	counterclockwise	practice	Guided	1	0.5	-0.25	7.961143	-0.30289	-1.45607	-1.05364	1.13598838853844	-5.670175	-12.39516	-7.393921
Trial2	2	1	noBlindfold	counterclockwise	practice	Guided	1	0.5	-0.25	7.98114	-0.30288	-1.45608	-1.05364	1.13598131119635	-5.747661	-12.42901	-7.52191
Trial2	2	1	noBlindfold	counterclockwise	practice	Guided	1	0.5	-0.25	8.001144	-0.30288	-1.45608	-1.05365	1.1359883952379	-5.743006	-12.38246	-7.611601
Trial2	2	1	noBlindfold	counterclockwise	practice	Guided	1	0.5	-0.25	8.021141	-0.30288	-1.45609	-1.05367	1.13600247911815	-5.750919	-12.37823	-7.581463
Trial2	2	1	noBlindfold	counterclockwise	practice	Guided	1	0.5	-0.25	8.041138	-0.30288	-1.4561	-1.05369	1.13601664750885	-5.468721	-12.23858	-7.932006
Trial2	2	1	noBlindfold	counterclockwise	practice	Guided	1	0.5	-0.25	8.061142	-0.30287	-1.4561	-1.05371	1.13602376014879	-5.120389	-12.05661	-8.205295
Trial2	2	1	noBlindfold	counterclockwise	practice	Guided	1	0.5	-0.25	8.081139	-0.30285	-1.45609	-1.05374	1.13603088094182	-4.784741	-12.12009	-8.478042
Trial2	2	1	noBlindfold	counterclockwise	practice	Guided	1	0.5	-0.25	8.101143	-0.30282	-1.45609	-1.05379	1.13604501178901	-4.348346	-12.25551	-8.766187
Trial2	2	1	noBlindfold	counterclockwise	practice	Guided	1	0.5	-0.25	8.12114	-0.30278	-1.4561	-1.05396	1.13613711774539	-3.901311	-12.31052	-9.312172
Trial2	2	1	noBlindfold	counterclockwise	practice	Guided	1	0.5	-0.25	8.141144	-0.30265	-1.45612	-1.0541	1.13614431249691	-2.78699	-12.51788	-10.99493
Trial2	2	1	noBlindfold	counterclockwise	practice	Guided	1	0.5	-0.25	8.16114	-0.30256	-1.45614	-1.0543	1.13622223474179	-2.170554	-12.53481	-11.63974
Trial2	2	1	noBlindfold	counterclockwise	practice	Guided	1	0.5	-0.25	8.181145	-0.3024	-1.45616	-1.05452	1.13626502044668	-1.476818	-12.60675	-11.97018
Trial2	2	1	noBlindfold	counterclockwise	practice	Guided	1	0.5	-0.25	8.201141	-0.3022	-1.4562	-1.05473	1.13627245728095	-0.931273	-12.75486	-12.20105
Trial2	2	1	noBlindfold	counterclockwise	practice	Guided	1	0.5	-0.25	8.221138	-0.302	-1.45625	-1.05519	1.13645717421739	-0.360813	-12.9072	-12.53883
Trial2	2	1	noBlindfold	counterclockwise	practice	Guided	1	0.5	-0.25	8.241142	-0.30155	-1.45635	-1.05537	1.13626722106055	0.697218	-13.02993	-13.27428
Trial2	2	1	noBlindfold	counterclockwise	practice	Guided	1	0.5	-0.25	8.261139	-0.30136	-1.45639	-1.05553	1.13624669992622	1.196006	-13.19073	-13.4056
Trial2	2	1	noBlindfold	counterclockwise	practice	Guided	1	0.5	-0.25	8.281143	-0.30118	-1.45644	-1.05564	1.13619768591859	1.684993	-13.33885	-13.46871
Trial2	2	1	noBlindfold	counterclockwise	practice	Guided	1	0.5	-0.25	8.30114	-0.30101	-1.45649	-1.05577	1.13617003535307	2.171108	-13.60122	-13.57633
Trial2	2	1	noBlindfold	counterclockwise	practice	Guided	1	0.5	-0.25	8.321144	-0.30082	-1.45656	-1.05601	1.13620631664624	2.665982	-13.7578	-13.72626
Trial2	2	1	noBlindfold	counterclockwise	practice	Guided	1	0.5	-0.25	8.341141	-0.30045	-1.45668	-1.05616	1.13605197957511	3.60158	-13.80011	-14.25288
Trial2	2	1	noBlindfold	counterclockwise	practice	Guided	1	0.5	-0.25	8.361145	-0.30024	-1.45673	-1.05632	1.13601755750295	3.918331	-13.79165	-14.68549
Trial2	2	1	noBlindfold	counterclockwise	practice	Guided	1	0.5	-0.25	8.381142	-0.30001	-1.45677	-1.05651	1.13599046102444	4.240127	-13.79588	-14.99969
Trial2	2	1	noBlindfold	counterclockwise	practice	Guided	1	0.5	-0.25	8.401138	-0.29971	-1.4568	-1.05671	1.13592126698401	4.509092	-13.82974	-15.16754
Trial2	2	1	noBlindfold	counterclockwise	practice	Guided	1	0.5	-0.25	8.421143	-0.29929	-1.45684	-1.05716	1.13594533495663	4.744997	-13.89321	-15.32535
Trial2	2	1	noBlindfold	counterclockwise	practice	Guided	1	0.5	-0.25	8.441139	-0.29792	-1.45694	-1.05734	1.13510978573965	5.01075	-14.05402	-15.53435
Trial2	2	1	noBlindfold	counterclockwise	practice	Guided	1	0.5	-0.25	8.461143	-0.29708	-1.45697	-1.05747	1.13461195367761	5.19132	-13.95246	-15.51997
Trial2	2	1	noBlindfold	counterclockwise	practice	Guided	1	0.5	-0.25	8.48114	-0.29603	-1.45696	-1.05757	1.13394579146843	5.339336	-13.74933	-15.49064
Trial2	2	1	noBlindfold	counterclockwise	practice	Guided	1	0.5	-0.25	8.501144	-0.29457	-1.4569	-1.05762	1.13295694247531	5.620948	-13.4785	-15.43871
Trial2	2	1	noBlindfold	counterclockwise	practice	Guided	1	0.5	-0.25	8.521141	-0.29265	-1.45679	-1.05755	1.13156127763364	6.070892	-13.23728	-15.21296
Trial2	2	1	noBlindfold	counterclockwise	practice	Guided	1	0.5	-0.25	8.541138	-0.28513	-1.45662	-1.05751	1.126277735487	6.587224	-13.30499	-14.98309
Trial2	2	1	noBlindfold	counterclockwise	practice	Guided	1	0.5	-0.25	8.561142	-0.27923	-1.45664	-1.05755	1.12220154964904	6.746349	-13.35577	-15.08784
Trial2	2	1	noBlindfold	counterclockwise	practice	Guided	1	0.5	-0.25	8.581139	-0.27149	-1.45665	-1.05763	1.11689887774823	6.989013	-13.21612	-15.31657
Trial2	2	1	noBlindfold	counterclockwise	practice	Guided	1	0.5	-0.25	8.601143	-0.26219	-1.45659	-1.0577	1.1105462275451	7.10965	-12.88181	-15.44041
Trial2	2	1	noBlindfold	counterclockwise	practice	Guided	1	0.5	-0.25	8.62114	-0.25098	-1.45647	-1.05764	1.10283880820397	7.028821	-12.73793	-15.38575
Trial2	2	1	noBlindfold	counterclockwise	practice	Guided	1	0.5	-0.25	8.641144	-0.22285	-1.45641	-1.05762	1.08386441280651	6.60075	-12.97068	-15.21725
Trial2	2	1	noBlindfold	counterclockwise	practice	Guided	1	0.5	-0.25	8.66114	-0.20684	-1.45648	-1.05761	1.07324590199656	6.525512	-13.13995	-15.27532
Trial2	2	1	noBlindfold	counterclockwise	practice	Guided	1	0.5	-0.25	8.681145	-0.18959	-1.45656	-1.05753	1.0619034606387	6.384318	-13.13572	-15.02446
Trial2	2	1	noBlindfold	counterclockwise	practice	Guided	1	0.5	-0.25	8.701141	-0.17058	-1.45657	-1.05743	1.04958124391219	6.553741	-12.92413	-14.81442
Trial2	2	1	noBlindfold	counterclockwise	practice	Guided	1	0.5	-0.25	8.721138	-0.15015	-1.45648	-1.05725	1.03650741594889	6.775497	-12.75486	-14.63681
Trial2	2	1	noBlindfold	counterclockwise	practice	Guided	1	0.5	-0.25	8.741142	-0.10586	-1.45631	-1.05721	1.00928404118357	6.540184	-12.53904	-14.42663
Trial2	2	1	noBlindfold	counterclockwise	practice	Guided	1	0.5	-0.25	8.761139	-0.08159301	-1.45629	-1.0572	0.994898081687929	6.342301	-12.66599	-14.39667
Trial2	2	1	noBlindfold	counterclockwise	practice	Guided	1	0.5	-0.25	8.781143	-0.055403	-1.45632	-1.05715	0.97977733534425	6.087201	-12.72524	-14.32487
Trial2	2	1	noBlindfold	counterclockwise	practice	Guided	1	0.5	-0.25	8.80114	-0.0291	-1.45635	-1.05707	0.965043430641447	5.949062	-12.64906	-14.12287
Trial2	2	1	noBlindfold	counterclockwise	practice	Guided	1	0.5	-0.25	8.821144	-0.0020525	-1.45632	-1.05693	0.95036448300973	5.93173	-12.52211	-13.93895
Trial2	2	1	noBlindfold	counterclockwise	practice	Guided	1	0.5	-0.25	8.841141	0.056246	-1.45628	-1.05692	0.92088955962112	5.958144	-12.59828	-13.82229
Trial2	2	1	noBlindfold	counterclockwise	practice	Guided	1	0.5	-0.25	8.861145	0.084897	-1.4563	-1.05692	0.907430698759223	5.891354	-12.6533	-13.86208
Trial2	2	1	noBlindfold	counterclockwise	practice	Guided	1	0.5	-0.25	8.881142	0.11609	-1.45631	-1.0569	0.893574024772643	5.791822	-12.59828	-13.77569
Trial2	2	1	noBlindfold	counterclockwise	practice	Guided	1	0.5	-0.25	8.901138	0.14696	-1.45631	-1.05679	0.88065165233432	5.64914	-12.57289	-13.5596
Trial2	2	1	noBlindfold	counterclockwise	practice	Guided	1	0.5	-0.25	8.921143	0.17834	-1.45629	-1.05624	0.86803688343034	5.60093	-12.39092	-13.02102
Trial2	2	1	noBlindfold	counterclockwise	practice	Guided	1	0.5	-0.25	8.941139	0.24368	-1.45604	-1.05602	0.845794429636087	5.531982	-11.67575	-11.94166
Trial2	2	1	noBlindfold	counterclockwise	practice	Guided	1	0.5	-0.25	8.961143	0.27687	-1.45587	-1.05596	0.836276519001577	5.518731	-11.443	-11.92705
Trial2	2	1	noBlindfold	counterclockwise	practice	Guided	1	0.5	-0.25	8.98114	0.31187	-1.45574	-1.05593	0.827596573351043	5.430595	-11.43454	-11.87253
Trial2	2	1	noBlindfold	counterclockwise	practice	Guided	1	0.5	-0.25	9.001144	0.34651	-1.45569	-1.05588	0.820366794111628	5.274001	-11.45146	-11.72029
Trial2	2	1	noBlindfold	counterclockwise	practice	Guided	1	0.5	-0.25	9.021141	0.38278	-1.45572	-1.05584	0.814320982290526	5.302649	-11.79847	-11.70408
Trial2	2	1	noBlindfold	counterclockwise	practice	Guided	1	0.5	-0.25	9.041138	0.45451	-1.45601	-1.05585	0.807132956224135	5.26451	-12.22588	-11.74002
Trial2	2	1	noBlindfold	counterclockwise	practice	Free	1	0.5	-0.25	0	0.45677	-1.45096	-1.0503	0.801466734189559	1.626419	-2.076181	-0.680392
Trial2	2	1	noBlindfold	counterclockwise	practice	Free	1	0.5	-0.25	0.01354218	0.45756	-1.45099	-1.05034	0.801464509052882	1.746011	-2.14389	-0.759168
Trial2	2	1	noBlindfold	counterclockwise	practice	Free	1	0.5	-0.25	0.03353882	0.45836	-1.45102	-1.05034	0.80142254407277	1.843954	-2.220063	-0.828927
Trial2	2	1	noBlindfold	counterclockwise	practice	Free	1	0.5	-0.25	0.05354309	0.45965	-1.45107	-1.05161	0.802624882837791	1.850025	-2.249685	-0.853566
Trial2	2	1	noBlindfold	counterclockwise	practice	Free	1	0.5	-0.25	0.07353973	0.46207	-1.45113	-1.05511	0.806002954100721	1.803376	-2.347017	-0.889841
Trial2	2	1	noBlindfold	counterclockwise	practice	Free	1	0.5	-0.25	0.09354401	0.47001	-1.4512	-1.05769	0.808246605209896	1.768731	-2.44858	-0.746204
Trial2	2	1	noBlindfold	counterclockwise	practice	Free	1	0.5	-0.25	0.1135406	0.47562	-1.45122	-1.06037	0.810736621864343	1.855376	-2.44858	-0.644822
Trial2	2	1	noBlindfold	counterclockwise	practice	Free	1	0.5	-0.25	0.1335449	0.48213	-1.45121	-1.06337	0.813566270074681	2.024153	-2.321626	-0.559215
Trial2	2	1	noBlindfold	counterclockwise	practice	Free	1	0.5	-0.25	0.1535416	0.4898	-1.45117	-1.06984	0.819903403253163	2.144919	-2.287771	-0.455056
Trial2	2	1	noBlindfold	counterclockwise	practice	Free	1	0.5	-0.25	0.1735382	0.50918	-1.45115	-1.07301	0.823061163994882	2.078775	-2.347017	-0.165081
Trial2	2	1	noBlindfold	counterclockwise	practice	Free	1	0.5	-0.25	0.1935425	0.52048	-1.45118	-1.07618	0.8264337803434	1.930915	-2.49513	-0.223543
Trial2	2	1	noBlindfold	counterclockwise	practice	Free	1	0.5	-0.25	0.2135391	0.53276	-1.45124	-1.07952	0.830166624407832	1.920275	-2.622084	-0.297078
Trial2	2	1	noBlindfold	counterclockwise	practice	Free	1	0.5	-0.25	0.2335434	0.54632	-1.4513	-1.08298	0.834266915297197	1.855342	-2.66017	-0.323847
Trial2	2	1	noBlindfold	counterclockwise	practice	Free	1	0.5	-0.25	0.25354	0.56034	-1.45132	-1.08298	0.835162652220895	1.902988	-2.537448	-0.638877
Trial2	2	1	noBlindfold	counterclockwise	practice	Free	1	0.5	-0.25	0.2735443	0.59153	-1.45136	-1.09365	0.848600636329325	1.821682	-2.61362	0.156749
Trial2	2	1	noBlindfold	counterclockwise	practice	Free	1	0.5	-0.25	0.293541	0.60814	-1.45132	-1.09682	0.853696881132587	1.793055	-2.575534	0.192558
Trial2	2	1	noBlindfold	counterclockwise	practice	Free	1	0.5	-0.25	0.3135452	0.62599	-1.45134	-1.09957	0.858861301032202	1.772626	-2.91831	0.182587
Trial2	2	1	noBlindfold	counterclockwise	practice	Free	1	0.5	-0.25	0.3335419	0.64504	-1.45144	-1.10195	0.864208008067382	1.631217	-2.909846	0.148752
Trial2	2	1	noBlindfold	counterclockwise	practice	Free	1	0.5	-0.25	0.3535385	0.66348	-1.45146	-1.10396	0.869467348312792	1.492581	-2.77866	0.220535
Trial2	2	1	noBlindfold	counterclockwise	practice	Free	1	0.5	-0.25	0.3735428	0.68174	-1.45143	-1.10711	0.876166088633978	1.420568	-2.964859	0.302359
Trial2	2	1	noBlindfold	counterclockwise	practice	Free	1	0.5	-0.25	0.3935394	0.72017	-1.45156	-1.10843	0.886214957602655	1.406348	-3.112972	0.061863
Trial2	2	1	noBlindfold	counterclockwise	practice	Free	1	0.5	-0.25	0.4135437	0.74027	-1.45157	-1.10962	0.892567301860445	1.411275	-3.087582	0.057744
Trial2	2	1	noBlindfold	counterclockwise	practice	Free	1	0.5	-0.25	0.4335403	0.7600499	-1.45156	-1.1106	0.899031880225958	1.480849	-3.163754	0.124746
Trial2	2	1	noBlindfold	counterclockwise	practice	Free	1	0.5	-0.25	0.4535446	0.78012	-1.45157	-1.11223	0.906591233452185	1.466969	-3.167986	0.097599
Trial2	2	1	noBlindfold	counterclockwise	practice	Free	1	0.5	-0.25	0.4735413	0.82158	-1.45164	-1.11291	0.920884040228161	1.334135	-3.328794	0.035005
Trial2	2	1	noBlindfold	counterclockwise	practice	Free	1	0.5	-0.25	0.4935379	0.84219	-1.45167	-1.11358	0.92890495274967	1.299115	-3.447285	-0.025038
Trial2	2	1	noBlindfold	counterclockwise	practice	Free	1	0.5	-0.25	0.5135422	0.86344	-1.45172	-1.11422	0.937531284146002	1.213061	-3.464212	-0.048885
Trial2	2	1	noBlindfold	counterclockwise	practice	Free	1	0.5	-0.25	0.5335388	0.88402	-1.45172	-1.11484	0.946266168936439	1.234658	-3.337258	-0.012714
Trial2	2	1	noBlindfold	counterclockwise	practice	Free	1	0.5	-0.25	0.5535431	0.90459	-1.45169	-1.116	0.955849841483906	1.245642	-3.286476	0.0049528
Trial2	2	1	noBlindfold	counterclockwise	practice	Free	1	0.5	-0.25	0.5735397	0.9458799	-1.45165	-1.11647	0.97446351523606	1.343388	-3.36688	0.04682
Trial2	2	1	noBlindfold	counterclockwise	practice	Free	1	0.5	-0.25	0.593544	0.96725	-1.45167	-1.11684	0.984750804431291	1.278303	-3.421894	0.118725
Trial2	2	1	noBlindfold	counterclockwise	practice	Free	1	0.5	-0.25	0.6135406	0.98796	-1.4517	-1.11703	0.994910078663542	1.235559	-3.430357	0.18048
Trial2	2	1	noBlindfold	counterclockwise	practice	Free	1	0.5	-0.25	0.6335449	1.0092	-1.45172	-1.11709	1.00554943275169	1.175826	-3.447285	0.159341
Trial2	2	1	noBlindfold	counterclockwise	practice	Free	1	0.5	-0.25	0.6535416	1.02969	-1.45172	-1.11714	1.01612164265992	1.12246	-3.451516	0.076871
Trial2	2	1	noBlindfold	counterclockwise	practice	Free	1	0.5	-0.25	0.6735382	1.07148	-1.45172	-1.11732	1.0386690099626	1.149138	-3.510762	-0.122203
Trial2	2	1	noBlindfold	counterclockwise	practice	Free	1	0.5	-0.25	0.6935425	1.09158	-1.45174	-1.11766	1.050143271451	1.192136	-3.582702	-0.176188
Trial2	2	1	noBlindfold	counterclockwise	practice	Free	1	0.5	-0.25	0.7135391	1.11098	-1.45178	-1.1181	1.06155267726908	1.282433	-3.591166	-0.141837
Trial2	2	1	noBlindfold	counterclockwise	practice	Free	1	0.5	-0.25	0.7335434	1.13155	-1.4518	-1.11867	1.07398458590305	1.246691	-3.557311	-0.160358
Trial2	2	1	noBlindfold	counterclockwise	practice	Free	1	0.5	-0.25	0.75354	1.15147	-1.45179	-1.12023	1.08706652768482	1.238598	-3.570007	-0.150459
Trial2	2	1	noBlindfold	counterclockwise	practice	Free	1	0.5	-0.25	0.7735443	1.19234	-1.4518	-1.12115	1.11276100309289	1.121202	-3.663106	-0.180736
Trial2	2	1	noBlindfold	counterclockwise	practice	Free	1	0.5	-0.25	0.793541	1.21198	-1.45182	-1.1222	1.12589891227952	1.007049	-3.701193	-0.210318
Trial2	2	1	noBlindfold	counterclockwise	practice	Free	1	0.5	-0.25	0.8135452	1.23079	-1.45185	-1.12338	1.13879172001235	1.052485	-3.79006	-0.169676
Trial2	2	1	noBlindfold	counterclockwise	practice	Free	1	0.5	-0.25	0.8335419	1.25053	-1.45189	-1.12461	1.15249201620055	1.088002	-3.88316	-0.187898
Trial2	2	1	noBlindfold	counterclockwise	practice	Free	1	0.5	-0.25	0.8535385	1.26943	-1.45194	-1.12718	1.16681931175128	1.114339	-3.993187	-0.097146
Trial2	2	1	noBlindfold	counterclockwise	practice	Free	1	0.5	-0.25	0.8735428	1.30697	-1.45201	-1.12842	1.19282113893397	0.875901	-4.0482	-0.070341
Trial2	2	1	noBlindfold	counterclockwise	practice	Free	1	0.5	-0.25	0.8935394	1.32484	-1.45202	-1.12965	1.2058794533127	0.687076	-4.0482	-0.057288
Trial2	2	1	noBlindfold	counterclockwise	practice	Free	1	0.5	-0.25	0.9135437	1.34268	-1.45201	-1.13078	1.21896797347181	0.658094	-3.92971	-0.061231
Trial2	2	1	noBlindfold	counterclockwise	practice	Free	1	0.5	-0.25	0.9335403	1.35935	-1.45199	-1.13178	1.23126698263768	0.634209	-3.921246	0.066489
Trial2	2	1	noBlindfold	counterclockwise	practice	Free	1	0.5	-0.25	0.9535446	1.37582	-1.45198	-1.13302	1.24369817105893	0.498548	-3.921246	0.186419
Trial2	2	1	noBlindfold	counterclockwise	practice	Free	1	0.5	-0.25	0.9735413	1.40506	-1.452	-1.13335	1.26469005995577	0.375648	-4.039737	0.172605
Trial2	2	1	noBlindfold	counterclockwise	practice	Free	1	0.5	-0.25	0.9935379	1.4191	-1.45203	-1.13352	1.274893131934	0.345393	-4.183618	0.106831
Trial2	2	1	noBlindfold	counterclockwise	practice	Free	1	0.5	-0.25	1.013542	1.43185	-1.45208	-1.13356	1.28414288372462	0.282769	-4.348658	0.137118
Trial2	2	1	noBlindfold	counterclockwise	practice	Free	1	0.5	-0.25	1.033539	1.44402	-1.45214	-1.13352	1.29297386883455	0.253662	-4.344426	0.08924
Trial2	2	1	noBlindfold	counterclockwise	practice	Free	1	0.5	-0.25	1.053543	1.45488	-1.45218	-1.1332	1.30070678481278	0.233473	-4.35289	0.102749
Trial2	2	1	noBlindfold	counterclockwise	practice	Free	1	0.5	-0.25	1.07354	1.47369	-1.45218	-1.13285	1.31434252849713	0.195726	-4.382512	0.220796
Trial2	2	1	noBlindfold	counterclockwise	practice	Free	1	0.5	-0.25	1.093544	1.48184	-1.45219	-1.13238	1.32007738172401	0.197184	-4.420599	0.18915
Trial2	2	1	noBlindfold	counterclockwise	practice	Free	1	0.5	-0.25	1.113541	1.48875	-1.4522	-1.13191	1.32491196452413	0.215585	-4.407903	0.082641
Trial2	2	1	noBlindfold	counterclockwise	practice	Free	1	0.5	-0.25	1.133545	1.49489	-1.45221	-1.1315	1.32922846856206	0.250109	-4.458685	0.020878
Trial2	2	1	noBlindfold	counterclockwise	practice	Free	1	0.5	-0.25	1.153542	1.49994	-1.45222	-1.13085	1.33258280666879	0.25941	-4.458685	-0.0029433
Trial2	2	1	noBlindfold	counterclockwise	practice	Free	1	0.5	-0.25	1.173538	1.50737	-1.45225	-1.13055	1.3379696023919	0.08172	-4.556016	0.141273
Trial2	2	1	noBlindfold	counterclockwise	practice	Free	1	0.5	-0.25	1.193542	1.50957	-1.45227	-1.13034	1.33948873480438	0.057338	-4.577175	0.092836
Trial2	2	1	noBlindfold	counterclockwise	practice	Free	1	0.5	-0.25	1.213539	1.51064	-1.4523	-1.13027	1.34024934242818	0.07626	-4.640652	0.105479
Trial2	2	1	noBlindfold	counterclockwise	practice	Free	1	0.5	-0.25	1.233543	1.51085	-1.45232	-1.13027	1.34040782909393	0.145976	-4.623725	0.102935
Trial2	2	1	noBlindfold	counterclockwise	practice	Free	1	0.5	-0.25	1.25354	1.51085	-1.45231	-1.13023	1.34038152503887	0.123355	-4.589871	0.188951
Trial2	2	1	noBlindfold	counterclockwise	practice	Free	1	0.5	-0.25	1.273544	1.51086	-1.4523	-1.1302	1.34036933770263	-0.02341	-4.56448	0.522222
Trial2	2	1	noBlindfold	counterclockwise	practice	Free	1	0.5	-0.25	1.293541	1.51085	-1.45229	-1.13016	1.3403355728619	-0.190743	-4.615261	0.647552
Trial2	2	1	noBlindfold	counterclockwise	practice	Free	1	0.5	-0.25	1.313545	1.51084	-1.4523	-1.13012	1.34030179681408	-0.219199	-4.737984	0.743398
Trial2	2	1	noBlindfold	counterclockwise	practice	Free	1	0.5	-0.25	1.333542	1.51083	-1.45235	-1.13007	1.34026127764932	-0.18644	-4.843779	0.854165
Trial2	2	1	noBlindfold	counterclockwise	practice	Free	1	0.5	-0.25	1.353539	1.51082	-1.45241	-1.13	1.34020777718083	-0.216396	-4.966501	1.077085
Trial2	2	1	noBlindfold	counterclockwise	practice	Free	1	0.5	-0.25	1.373543	1.51081	-1.45247	-1.12956	1.33991135275831	-0.220889	-5.029978	1.322707
Trial2	2	1	noBlindfold	counterclockwise	practice	Free	1	0.5	-0.25	1.393539	1.51074	-1.45253	-1.12896	1.33946486967737	-0.243114	-5.135773	1.590525
Trial2	2	1	noBlindfold	counterclockwise	practice	Free	1	0.5	-0.25	1.413544	1.51065	-1.45256	-1.12806	1.33880649645652	-0.227099	-5.203482	1.63718
Trial2	2	1	noBlindfold	counterclockwise	practice	Free	1	0.5	-0.25	1.43354	1.51054	-1.45261	-1.12674	1.33785802657799	-0.219475	-5.321972	1.764247
Trial2	2	1	noBlindfold	counterclockwise	practice	Free	1	0.5	-0.25	1.453545	1.51038	-1.45267	-1.12492	1.33654510932586	-0.186782	-5.516635	1.972219
Trial2	2	1	noBlindfold	counterclockwise	practice	Free	1	0.5	-0.25	1.473541	1.51017	-1.45275	-1.11902	1.332531098717	-0.295779	-5.618198	2.245552
Trial2	2	1	noBlindfold	counterclockwise	practice	Free	1	0.5	-0.25	1.493538	1.50936	-1.45284	-1.11459	1.32903102778465	-0.444933	-5.711298	2.555862
Trial2	2	1	noBlindfold	counterclockwise	practice	Free	1	0.5	-0.25	1.513542	1.50864	-1.45285	-1.10963	1.32526166083414	-0.450692	-5.749384	2.403046
Trial2	2	1	noBlindfold	counterclockwise	practice	Free	1	0.5	-0.25	1.533539	1.50778	-1.45287	-1.10354	1.32066304367319	-0.506841	-5.829788	2.419085
Trial2	2	1	noBlindfold	counterclockwise	practice	Free	1	0.5	-0.25	1.553543	1.50665	-1.4529	-1.09664	1.31534916967472	-0.60775	-5.812861	2.408648
Trial2	2	1	noBlindfold	counterclockwise	practice	Free	1	0.5	-0.25	1.57354	1.5053	-1.45291	-1.08063	1.30406059906067	-0.693537	-5.863642	2.507244
Trial2	2	1	noBlindfold	counterclockwise	practice	Free	1	0.5	-0.25	1.593544	1.50156	-1.45295	-1.07121	1.29518667606321	-0.796156	-5.897497	2.706096
Trial2	2	1	noBlindfold	counterclockwise	practice	Free	1	0.5	-0.25	1.613541	1.4992	-1.45294	-1.06056	1.28662663858607	-0.762192	-5.846715	2.587862
Trial2	2	1	noBlindfold	counterclockwise	practice	Free	1	0.5	-0.25	1.633545	1.49645	-1.45293	-1.04918	1.2773414654093	-0.766886	-5.893265	2.876724
Trial2	2	1	noBlindfold	counterclockwise	practice	Free	1	0.5	-0.25	1.653542	1.4935	-1.45293	-1.02328	1.2589695131198	-0.784529	-5.795934	2.77783
Trial2	2	1	noBlindfold	counterclockwise	practice	Free	1	0.5	-0.25	1.673538	1.48651	-1.45296	-1.00862	1.24447032757576	-0.910225	-5.986365	2.505502
Trial2	2	1	noBlindfold	counterclockwise	practice	Free	1	0.5	-0.25	1.693542	1.48233	-1.45301	-0.99379	1.23215087098367	-0.773423	-6.151405	2.425575
Trial2	2	1	noBlindfold	counterclockwise	practice	Free	1	0.5	-0.25	1.713539	1.478	-1.45308	-0.97787	1.21913025275616	-0.787688	-6.2572	2.41396
Trial2	2	1	noBlindfold	counterclockwise	practice	Free	1	0.5	-0.25	1.733543	1.47343	-1.45312	-0.96174	1.20587713202064	-0.765484	-6.252968	2.577803
Trial2	2	1	noBlindfold	counterclockwise	practice	Free	1	0.5	-0.25	1.75354	1.46848	-1.45314	-0.94499	1.19204208535872	-0.851823	-6.324909	2.538938
Trial2	2	1	noBlindfold	counterclockwise	practice	Free	1	0.5	-0.25	1.773544	1.46343	-1.45316	-0.90882	1.16715083078818	-0.760739	-6.333372	2.5409
Trial2	2	1	noBlindfold	counterclockwise	practice	Free	1	0.5	-0.25	1.793541	1.45241	-1.45314	-0.89134	1.14821688717662	-0.811219	-6.498412	2.171499
Trial2	2	1	noBlindfold	counterclockwise	practice	Free	1	0.5	-0.25	1.813545	1.44665	-1.45317	-0.87244	1.1329509280101	-0.80215	-6.473022	2.255663
Trial2	2	1	noBlindfold	counterclockwise	practice	Free	1	0.5	-0.25	1.833542	1.44055	-1.45319	-0.85303	1.11726427386734	-0.857458	-6.494181	2.450117
Trial2	2	1	noBlindfold	counterclockwise	practice	Free	1	0.5	-0.25	1.853539	1.43449	-1.45321	-0.81462	1.09181832748781	-0.751992	-6.418008	2.478202
Trial2	2	1	noBlindfold	counterclockwise	practice	Free	1	0.5	-0.25	1.873543	1.422	-1.45316	-0.79378	1.07041141302122	-0.641262	-6.295286	1.905274
Trial2	2	1	noBlindfold	counterclockwise	practice	Free	1	0.5	-0.25	1.893539	1.41548	-1.45316	-0.77476	1.05521396423592	-0.531134	-6.511108	1.84577
Trial2	2	1	noBlindfold	counterclockwise	practice	Free	1	0.5	-0.25	1.913544	1.40917	-1.45322	-0.75455	1.03978886746025	-0.680146	-6.447631	1.879673
Trial2	2	1	noBlindfold	counterclockwise	practice	Free	1	0.5	-0.25	1.93354	1.40283	-1.45325	-0.73479	1.02475525370537	-0.740784	-6.447631	2.104502
Trial2	2	1	noBlindfold	counterclockwise	practice	Free	1	0.5	-0.25	1.953545	1.39622	-1.45326	-0.69486	1.00055516371726	-0.775794	-6.460326	1.994022
Trial2	2	1	noBlindfold	counterclockwise	practice	Free	1	0.5	-0.25	1.973541	1.38316	-1.45326	-0.6754	0.980273896756062	-0.589634	-6.485717	1.812343
Trial2	2	1	noBlindfold	counterclockwise	practice	Free	1	0.5	-0.25	1.993538	1.37644	-1.45324	-0.65578	0.965817955563716	-0.678058	-6.46879	1.992842
Trial2	2	1	noBlindfold	counterclockwise	practice	Free	1	0.5	-0.25	2.013542	1.3699	-1.45326	-0.63518	0.951361981120905	-0.81983	-6.566121	2.434812
Trial2	2	1	noBlindfold	counterclockwise	practice	Free	1	0.5	-0.25	2.033539	1.36305	-1.45327	-0.61507	0.937086639045365	-0.750065	-6.337604	2.065353
Trial2	2	1	noBlindfold	counterclockwise	practice	Free	1	0.5	-0.25	2.053543	1.35629	-1.4532	-0.59507	0.92320411752576	-0.674939	-6.481485	1.717443
Trial2	2	1	noBlindfold	counterclockwise	practice	Free	1	0.5	-0.25	2.07354	1.34952	-1.45324	-0.55452	0.902450338331364	-0.63228	-6.705771	1.808355
Trial2	2	1	noBlindfold	counterclockwise	practice	Free	1	0.5	-0.25	2.093544	1.33589	-1.45328	-0.53414	0.88286336311263	-0.81919	-6.37569	2.288734
Trial2	2	1	noBlindfold	counterclockwise	practice	Free	1	0.5	-0.25	2.113541	1.32912	-1.45321	-0.513	0.869832655728614	-0.76342	-6.42224	2.019518
Trial2	2	1	noBlindfold	counterclockwise	practice	Free	1	0.5	-0.25	2.133545	1.32226	-1.45321	-0.49254	0.857284781478624	-0.63831	-6.477253	1.811864
Trial2	2	1	noBlindfold	counterclockwise	practice	Free	1	0.5	-0.25	2.153542	1.31514	-1.45324	-0.47146	0.844687965470677	-0.757413	-6.426472	2.021028
Trial2	2	1	noBlindfold	counterclockwise	practice	Free	1	0.5	-0.25	2.173538	1.3079	-1.45324	-0.4297	0.827643901951338	-0.890425	-6.671916	2.257681
Trial2	2	1	noBlindfold	counterclockwise	practice	Free	1	0.5	-0.25	2.193542	1.29328	-1.45328	-0.40861	0.808981022528007	-0.971603	-6.371458	1.900797
Trial2	2	1	noBlindfold	counterclockwise	practice	Free	1	0.5	-0.25	2.213539	1.28566	-1.45321	-0.3869	0.797498145722673	-0.857643	-6.439167	1.919628
Trial2	2	1	noBlindfold	counterclockwise	practice	Free	1	0.5	-0.25	2.233543	1.27765	-1.45322	-0.36577	0.786220208424084	-0.964309	-6.536499	2.049633
Trial2	2	1	noBlindfold	counterclockwise	practice	Free	1	0.5	-0.25	2.25354	1.26968	-1.45324	-0.34436	0.775442548844383	-1.130535	-6.295286	2.284385
Trial2	2	1	noBlindfold	counterclockwise	practice	Free	1	0.5	-0.25	2.273544	1.26141	-1.45321	-0.30082	0.763104092934607	-1.059012	-6.371458	1.953868
Trial2	2	1	noBlindfold	counterclockwise	practice	Free	1	0.5	-0.25	2.293541	1.24364	-1.45323	-0.27956	0.744227344393522	-1.057189	-6.464558	1.894817
Trial2	2	1	noBlindfold	counterclockwise	practice	Free	1	0.5	-0.25	2.313545	1.23456	-1.45322	-0.25744	0.734597689924062	-1.042912	-6.506876	2.204344
Trial2	2	1	noBlindfold	counterclockwise	practice	Free	1	0.5	-0.25	2.333542	1.22501	-1.45326	-0.23561	0.725152829564755	-1.010774	-6.536499	2.293055
Trial2	2	1	noBlindfold	counterclockwise	practice	Free	1	0.5	-0.25	2.353539	1.21554	-1.45324	-0.21376	0.716457188249154	-1.108199	-6.244504	2.05038
Trial2	2	1	noBlindfold	counterclockwise	practice	Free	1	0.5	-0.25	2.373543	1.20589	-1.45317	-0.16954	0.710460829029026	-0.925767	-6.42224	1.741476
Trial2	2	1	noBlindfold	counterclockwise	practice	Free	1	0.5	-0.25	2.393539	1.18592	-1.45321	-0.1474	0.693551013406668	-1.125571	-6.362995	2.398
Trial2	2	1	noBlindfold	counterclockwise	practice	Free	1	0.5	-0.25	2.413544	1.17579	-1.45318	-0.12452	0.687340738584099	-1.031981	-6.168332	2.033061
Trial2	2	1	noBlindfold	counterclockwise	practice	Free	1	0.5	-0.25	2.43354	1.16515	-1.45316	-0.10181	0.681457891436645	-0.961119	-6.396849	1.784387
Trial2	2	1	noBlindfold	counterclockwise	practice	Free	1	0.5	-0.25	2.453545	1.15449	-1.4532	-0.080637	0.676048058875699	-0.860112	-6.379922	1.670575
Trial2	2	1	noBlindfold	counterclockwise	practice	Free	1	0.5	-0.25	2.473541	1.14448	-1.45321	-0.035696	0.679176458656481	-0.863668	-6.599976	1.928779
Trial2	2	1	noBlindfold	counterclockwise	practice	Free	1	0.5	-0.25	2.493538	1.12342	-1.45327	-0.014909	0.666273423715889	-0.871056	-6.413776	1.295778
Trial2	2	1	noBlindfold	counterclockwise	practice	Free	1	0.5	-0.25	2.513542	1.11302	-1.45324	0.0068736	0.664663556571283	-0.769738	-6.574585	1.431287
Trial2	2	1	noBlindfold	counterclockwise	practice	Free	1	0.5	-0.25	2.533539	1.1027	-1.45325	0.027988	0.663720280722704	-0.806253	-6.638062	1.851048
Trial2	2	1	noBlindfold	counterclockwise	practice	Free	1	0.5	-0.25	2.553543	1.09212	-1.45332	0.049194	0.663417821046975	-0.791839	-6.63383	2.185388
Trial2	2	1	noBlindfold	counterclockwise	practice	Free	1	0.5	-0.25	2.57354	1.08186	-1.4533	0.09136601	0.67460488318507	-0.998883	-6.434935	1.623141
Trial2	2	1	noBlindfold	counterclockwise	practice	Free	1	0.5	-0.25	2.593544	1.06108	-1.45323	0.11186	0.667647663126987	-0.873575	-6.430704	1.57879
Trial2	2	1	noBlindfold	counterclockwise	practice	Free	1	0.5	-0.25	2.613541	1.05092	-1.45324	0.13255	0.670714067518802	-0.918506	-6.58728	2.229049
Trial2	2	1	noBlindfold	counterclockwise	practice	Free	1	0.5	-0.25	2.633545	1.04076	-1.45327	0.15394	0.674973296135055	-0.976641	-6.426472	2.013067
Trial2	2	1	noBlindfold	counterclockwise	practice	Free	1	0.5	-0.25	2.653542	1.03028	-1.45326	0.17561	0.679956431790006	-0.817501	-6.498412	1.487445
Trial2	2	1	noBlindfold	counterclockwise	practice	Free	1	0.5	-0.25	2.673538	1.01992	-1.45326	0.21456	0.697232237561364	-0.692628	-6.574585	1.398148
Trial2	2	1	noBlindfold	counterclockwise	practice	Free	1	0.5	-0.25	2.693542	1.00034	-1.45331	0.23409	0.696191948360574	-0.932367	-6.638062	1.866138
Trial2	2	1	noBlindfold	counterclockwise	practice	Free	1	0.5	-0.25	2.713539	0.99066	-1.45332	0.25398	0.703379705316549	-0.933844	-6.710002	1.607329
Trial2	2	1	noBlindfold	counterclockwise	practice	Free	1	0.5	-0.25	2.733543	0.98073	-1.45335	0.27292	0.710314486416721	-0.69365	-6.693075	1.442816
Trial2	2	1	noBlindfold	counterclockwise	practice	Free	1	0.5	-0.25	2.75354	0.97128	-1.45335	0.29152	0.7178779340776	-0.657952	-6.676148	1.48258
Trial2	2	1	noBlindfold	counterclockwise	practice	Free	1	0.5	-0.25	2.773544	0.96211	-1.45335	0.3284	0.740332516700356	-0.623209	-6.887738	1.657252
Trial2	2	1	noBlindfold	counterclockwise	practice	Free	1	0.5	-0.25	2.793541	0.94427	-1.45339	0.34627	0.743581693900016	-0.724574	-6.684612	1.152103
Trial2	2	1	noBlindfold	counterclockwise	practice	Free	1	0.5	-0.25	2.813545	0.93577	-1.45339	0.36254	0.751731821199979	-0.7184	-6.93852	1.226548
Trial2	2	1	noBlindfold	counterclockwise	practice	Free	1	0.5	-0.25	2.833542	0.9275	-1.45344	0.37946	0.760904828809942	-0.748227	-6.993533	1.573778
Trial2	2	1	noBlindfold	counterclockwise	practice	Free	1	0.5	-0.25	2.853539	0.91919	-1.45348	0.39609	0.770163967330611	-0.763729	-6.989301	1.653182
Trial2	2	1	noBlindfold	counterclockwise	practice	Free	1	0.5	-0.25	2.873543	0.91134	-1.45348	0.42703	0.792193291529067	-0.654165	-6.781943	1.384141
Trial2	2	1	noBlindfold	counterclockwise	practice	Free	1	0.5	-0.25	2.893539	0.89616	-1.45338	0.44161	0.797036456739845	-0.589621	-6.705771	1.052369
Trial2	2	1	noBlindfold	counterclockwise	practice	Free	1	0.5	-0.25	2.913544	0.8891	-1.45337	0.45607	0.806184612008057	-0.561768	-6.659221	1.125699
Trial2	2	1	noBlindfold	counterclockwise	practice	Free	1	0.5	-0.25	2.93354	0.8821	-1.45336	0.4697	0.814842597613302	-0.668503	-6.824261	1.40044
Trial2	2	1	noBlindfold	counterclockwise	practice	Free	1	0.5	-0.25	2.953545	0.87547	-1.45339	0.48278	0.823373700203284	-0.806442	-6.93852	1.169085
Trial2	2	1	noBlindfold	counterclockwise	practice	Free	1	0.5	-0.25	2.973541	0.86896	-1.45348	0.50794	0.842973625643533	-0.829593	-7.065474	1.263019
Trial2	2	1	noBlindfold	counterclockwise	practice	Free	1	0.5	-0.25	2.993538	0.85584	-1.45348	0.51926	0.847574783550821	-0.834079	-6.896202	1.119204
Trial2	2	1	noBlindfold	counterclockwise	practice	Free	1	0.5	-0.25	3.013542	0.84956	-1.45346	0.53009	0.854828951148759	-0.948117	-7.001997	1.226288
Trial2	2	1	noBlindfold	counterclockwise	practice	Free	1	0.5	-0.25	3.033539	0.8435	-1.45349	0.54053	0.861933839365112	-0.993742	-7.15011	1.264386
Trial2	2	1	noBlindfold	counterclockwise	practice	Free	1	0.5	-0.25	3.053543	0.83707	-1.45357	0.55064	0.868700504057475	-1.074862	-7.378627	1.426529
Trial2	2	1	noBlindfold	counterclockwise	practice	Free	1	0.5	-0.25	3.07354	0.83083	-1.45365	0.57028	0.884481643740273	-1.169646	-7.192428	1.52416
Trial2	2	1	noBlindfold	counterclockwise	practice	Free	1	0.5	-0.25	3.093544	0.81789	-1.45353	0.57986	0.888662847070066	-1.330309	-7.01046	1.360532
Trial2	2	1	noBlindfold	counterclockwise	practice	Free	1	0.5	-0.25	3.113541	0.81106	-1.45351	0.58913	0.894928746531024	-1.405671	-7.061242	1.590074
Trial2	2	1	noBlindfold	counterclockwise	practice	Free	1	0.5	-0.25	3.133545	0.80444	-1.45354	0.59865	0.901604466553218	-1.424252	-7.395554	1.635444
Trial2	2	1	noBlindfold	counterclockwise	practice	Free	1	0.5	-0.25	3.153542	0.79722	-1.45363	0.60747	0.907521121146962	-1.333063	-7.082401	1.470572
Trial2	2	1	noBlindfold	counterclockwise	practice	Free	1	0.5	-0.25	3.173538	0.79007	-1.45359	0.62515	0.921969666030465	-1.410274	-7.031619	1.191097
Trial2	2	1	noBlindfold	counterclockwise	practice	Free	1	0.5	-0.25	3.193542	0.77532	-1.45357	0.63363	0.925528574194812	-1.334721	-7.10356	1.341481
Trial2	2	1	noBlindfold	counterclockwise	practice	Free	1	0.5	-0.25	3.213539	0.76799	-1.4536	0.64221	0.93158860688591	-1.449238	-7.382859	1.377811
Trial2	2	1	noBlindfold	counterclockwise	practice	Free	1	0.5	-0.25	3.233543	0.76064	-1.45364	0.65053	0.937489966719776	-1.439501	-7.238977	1.260932
Trial2	2	1	noBlindfold	counterclockwise	practice	Free	1	0.5	-0.25	3.25354	0.75278	-1.45362	0.65799	0.942519766413871	-1.501445	-7.167037	1.044401
Trial2	2	1	noBlindfold	counterclockwise	practice	Free	1	0.5	-0.25	3.273544	0.74529	-1.4536	0.6727	0.954747376326163	-1.560737	-7.137414	1.020716
Trial2	2	1	noBlindfold	counterclockwise	practice	Free	1	0.5	-0.25	3.293541	0.72996	-1.45355	0.68121	0.959183885359836	-1.757489	-7.302454	1.202497
Trial2	2	1	noBlindfold	counterclockwise	practice	Free	1	0.5	-0.25	3.313545	0.7203	-1.45365	0.6869299	0.962481071477433	-1.80904	-7.319382	1.317754
Trial2	2	1	noBlindfold	counterclockwise	practice	Free	1	0.5	-0.25	3.333542	0.71359	-1.45367	0.69399	0.96785216041938	-1.903463	-7.247441	1.17467
Trial2	2	1	noBlindfold	counterclockwise	practice	Free	1	0.5	-0.25	3.353539	0.70488	-1.45367	0.70077	0.972594183567339	-1.941432	-7.442104	0.993436
Trial2	2	1	noBlindfold	counterclockwise	practice	Free	1	0.5	-0.25	3.373543	0.69591	-1.45367	0.71339	0.983107825792018	-1.922063	-7.196659	0.989668
Trial2	2	1	noBlindfold	counterclockwise	practice	Free	1	0.5	-0.25	3.393539	0.67802	-1.45358	0.71945	0.985659381909354	-1.999969	-7.238977	1.089377
Trial2	2	1	noBlindfold	counterclockwise	practice	Free	1	0.5	-0.25	3.413544	0.66851	-1.45362	0.72566	0.990105091975437	-2.050069	-7.205123	1.037739
Trial2	2	1	noBlindfold	counterclockwise	practice	Free	1	0.5	-0.25	3.43354	0.65868	-1.45362	0.73214	0.994876032023431	-2.188508	-7.1755	0.968525
Trial2	2	1	noBlindfold	counterclockwise	practice	Free	1	0.5	-0.25	3.453545	0.64784	-1.4536	0.7379	0.998900946901384	-2.213966	-7.183964	0.811602
Trial2	2	1	noBlindfold	counterclockwise	practice	Free	1	0.5	-0.25	3.473541	0.63754	-1.45357	0.74977	1.00918649926935	-2.224371	-7.027387	0.844148
Trial2	2	1	noBlindfold	counterclockwise	practice	Free	1	0.5	-0.25	3.493538	0.61493	-1.45357	0.75581	1.012355026663	-2.392428	-7.3617	1.169055
Trial2	2	1	noBlindfold	counterclockwise	practice	Free	1	0.5	-0.25	3.513542	0.60251	-1.45364	0.76201	1.0171885289615	-2.466656	-7.298223	0.902814
Trial2	2	1	noBlindfold	counterclockwise	practice	Free	1	0.5	-0.25	3.533539	0.58993	-1.45365	0.7680399	1.02200426985469	-2.444487	-7.302454	0.727697
Trial2	2	1	noBlindfold	counterclockwise	practice	Free	1	0.5	-0.25	3.553543	0.57643	-1.45365	0.77366	1.02650930460771	-2.520554	-7.205123	0.784991
Trial2	2	1	noBlindfold	counterclockwise	practice	Free	1	0.5	-0.25	3.57354	0.56276	-1.45364	0.78552	1.03742012846409	-2.674114	-7.285527	0.813054
Trial2	2	1	noBlindfold	counterclockwise	practice	Free	1	0.5	-0.25	3.593544	0.53334	-1.45372	0.79143	1.04196352894359	-2.507818	-7.437872	0.826587
Trial2	2	1	noBlindfold	counterclockwise	practice	Free	1	0.5	-0.25	3.613541	0.51813	-1.45375	0.7974401	1.04759694523302	-2.547806	-7.543667	0.745173
Trial2	2	1	noBlindfold	counterclockwise	practice	Free	1	0.5	-0.25	3.633545	0.50201	-1.45376	0.80311	1.05311192162208	-2.514785	-7.454799	0.607001
Trial2	2	1	noBlindfold	counterclockwise	practice	Free	1	0.5	-0.25	3.653542	0.48593	-1.45374	0.80872	1.05881348113325	-2.68502	-7.420945	0.636942
Trial2	2	1	noBlindfold	counterclockwise	practice	Free	1	0.5	-0.25	3.673538	0.46936	-1.45372	0.82038	1.07081842232208	-2.64307	-7.420945	0.818822
Trial2	2	1	noBlindfold	counterclockwise	practice	Free	1	0.5	-0.25	3.693542	0.43422	-1.4538	0.82616	1.07816853286021	-2.612333	-7.844125	0.745816
Trial2	2	1	noBlindfold	counterclockwise	practice	Free	1	0.5	-0.25	3.713539	0.41631	-1.45387	0.832	1.08523179835935	-2.571025	-7.679085	0.574816
Trial2	2	1	noBlindfold	counterclockwise	practice	Free	1	0.5	-0.25	3.733543	0.39755	-1.45385	0.83742	1.09223542637053	-2.494825	-7.560594	0.385819
Trial2	2	1	noBlindfold	counterclockwise	practice	Free	1	0.5	-0.25	3.75354	0.37911	-1.4538	0.84254	1.09920788188129	-2.420303	-7.624071	0.259419
Trial2	2	1	noBlindfold	counterclockwise	practice	Free	1	0.5	-0.25	3.773544	0.36048	-1.45379	0.85236	1.11115409721378	-2.391546	-7.64523	0.358859
Trial2	2	1	noBlindfold	counterclockwise	practice	Free	1	0.5	-0.25	3.793541	0.32223	-1.45384	0.8569	1.12108417498188	-2.317464	-7.772184	0.31704
Trial2	2	1	noBlindfold	counterclockwise	practice	Free	1	0.5	-0.25	3.813545	0.30328	-1.45386	0.86126	1.12853778877632	-2.245285	-7.662157	0.193938
Trial2	2	1	noBlindfold	counterclockwise	practice	Free	1	0.5	-0.25	3.833542	0.28375	-1.45381	0.86515	1.13592414483324	-2.13514	-7.442104	0.055472
Trial2	2	1	noBlindfold	counterclockwise	practice	Free	1	0.5	-0.25	3.853539	0.26482	-1.45376	0.86883	1.14328048493962	-2.14154	-7.602912	0.198184
Trial2	2	1	noBlindfold	counterclockwise	practice	Free	1	0.5	-0.25	3.873543	0.24596	-1.45376	0.8763	1.15459434268985	-2.02892	-7.628303	0.448133
Trial2	2	1	noBlindfold	counterclockwise	practice	Free	1	0.5	-0.25	3.893539	0.20819	-1.45384	0.88007	1.16713810027375	-1.8364	-7.670621	0.500154
Trial2	2	1	noBlindfold	counterclockwise	practice	Free	1	0.5	-0.25	3.913544	0.19006	-1.45385	0.88397	1.17556403994223	-1.749785	-7.57329	0.543775
Trial2	2	1	noBlindfold	counterclockwise	practice	Free	1	0.5	-0.25	3.93354	0.17233	-1.4538	0.88776	1.18400397560569	-1.705125	-7.509813	0.47807
Trial2	2	1	noBlindfold	counterclockwise	practice	Free	1	0.5	-0.25	3.953545	0.15446	-1.45375	0.89149	1.19264297816307	-1.815724	-7.357468	0.417246
Trial2	2	1	noBlindfold	counterclockwise	practice	Free	1	0.5	-0.25	3.973541	0.1374	-1.45369	0.89865	1.20452295946431	-1.921548	-7.391322	0.306155
Trial2	2	1	noBlindfold	counterclockwise	practice	Free	1	0.5	-0.25	3.993538	0.10331	-1.45375	0.90196	1.2183492232801	-2.075552	-7.653694	0.285784
Trial2	2	1	noBlindfold	counterclockwise	practice	Free	1	0.5	-0.25	4.013542	0.086752	-1.45382	0.90529	1.22697551452118	-2.113299	-7.835661	0.339016
Trial2	2	1	noBlindfold	counterclockwise	practice	Free	1	0.5	-0.25	4.033539	0.069878	-1.45387	0.90842	1.23569490359392	-1.989036	-7.662157	0.309112
Trial2	2	1	noBlindfold	counterclockwise	practice	Free	1	0.5	-0.25	4.053543	0.053715	-1.45386	0.91152	1.24430664358748	-1.912473	-7.818734	0.383396
Trial2	2	1	noBlindfold	counterclockwise	practice	Free	1	0.5	-0.25	4.07354	0.037878	-1.4539	0.91766	1.25578127648495	-1.763596	-7.869516	0.470307
Trial2	2	1	noBlindfold	counterclockwise	practice	Free	1	0.5	-0.25	4.093544	0.007218	-1.4539	0.92028	1.26979893288351	-1.638416	-7.725634	0.0064485
Trial2	2	1	noBlindfold	counterclockwise	practice	Free	1	0.5	-0.25	4.113541	-0.0071122	-1.45385	0.92258	1.27753929447716	-1.638645	-7.48019	-0.060855
Trial2	2	1	noBlindfold	counterclockwise	practice	Free	1	0.5	-0.25	4.133545	-0.021003	-1.45377	0.92443	1.28480731676002	-1.753503	-7.450567	-0.127689
Trial2	2	1	noBlindfold	counterclockwise	practice	Free	1	0.5	-0.25	4.153542	-0.034909	-1.45373	0.9260399	1.29197428909672	-1.663885	-7.48019	-0.0011714
Trial2	2	1	noBlindfold	counterclockwise	practice	Free	1	0.5	-0.25	4.173538	-0.047992	-1.45372	0.92898	1.30011117142938	-1.627924	-7.437872	0.188808
Trial2	2	1	noBlindfold	counterclockwise	practice	Free	1	0.5	-0.25	4.193542	-0.073157	-1.45383	0.92998	1.31181618263969	-1.625174	-7.57329	-0.213809
Trial2	2	1	noBlindfold	counterclockwise	practice	Free	1	0.5	-0.25	4.213539	-0.084835	-1.45381	0.93045	1.3173815819947	-1.600558	-7.467495	-0.456021
Trial2	2	1	noBlindfold	counterclockwise	practice	Free	1	0.5	-0.25	4.233543	-0.096066	-1.45375	0.93042	1.32237897270693	-1.56062	-7.416713	-0.520868
Trial2	2	1	noBlindfold	counterclockwise	practice	Free	1	0.5	-0.25	4.25354	-0.10715	-1.45372	0.93007	1.32710070880656	-1.465463	-7.463263	-0.380268
Trial2	2	1	noBlindfold	counterclockwise	practice	Free	1	0.5	-0.25	4.273544	-0.11736	-1.45376	0.92835	1.33027897860169	-1.348862	-7.73833	-0.426849
Trial2	2	1	noBlindfold	counterclockwise	practice	Free	1	0.5	-0.25	4.293541	-0.1358	-1.45394	0.92679	1.33756358609936	-1.413072	-7.806039	-0.865553
Trial2	2	1	noBlindfold	counterclockwise	practice	Free	1	0.5	-0.25	4.313545	-0.14427	-1.45392	0.92493	1.33997921109025	-1.480936	-7.640998	-0.805705
Trial2	2	1	noBlindfold	counterclockwise	practice	Free	1	0.5	-0.25	4.333542	-0.15199	-1.45383	0.92275	1.34180233603973	-1.579241	-7.446336	-0.796337
Trial2	2	1	noBlindfold	counterclockwise	practice	Free	1	0.5	-0.25	4.353539	-0.15957	-1.45374	0.9203399	1.3434017106836	-1.605058	-7.327845	-0.903427
Trial2	2	1	noBlindfold	counterclockwise	practice	Free	1	0.5	-0.25	4.373543	-0.1667	-1.45367	0.9144599	1.34181066399975	-1.743367	-7.336309	-0.947374
Trial2	2	1	noBlindfold	counterclockwise	practice	Free	1	0.5	-0.25	4.393539	-0.18104	-1.4538	0.9111601	1.34614566554112	-1.7431	-7.848357	-1.328058
Trial2	2	1	noBlindfold	counterclockwise	practice	Free	1	0.5	-0.25	4.413544	-0.18758	-1.45391	0.90702	1.34590544980748	-1.731567	-7.916065	-1.762615
Trial2	2	1	noBlindfold	counterclockwise	practice	Free	1	0.5	-0.25	4.43354	-0.19417	-1.45396	0.90233	1.34526442464784	-1.661483	-7.988006	-1.979321
Trial2	2	1	noBlindfold	counterclockwise	practice	Free	1	0.5	-0.25	4.453545	-0.20079	-1.45399	0.89722	1.34432897471066	-1.466108	-7.992238	-1.790398
Trial2	2	1	noBlindfold	counterclockwise	practice	Free	1	0.5	-0.25	4.473541	-0.20699	-1.45402	0.88636	1.33833815857451	-1.362309	-8.199596	-1.585586
Trial2	2	1	noBlindfold	counterclockwise	practice	Free	1	0.5	-0.25	4.493538	-0.21851	-1.45418	0.88039	1.33941714320288	-1.028244	-8.559299	-2.105708
Trial2	2	1	noBlindfold	counterclockwise	practice	Free	1	0.5	-0.25	4.513542	-0.22349	-1.45427	0.87409	1.33679318130607	-0.906343	-8.571994	-2.372963
Trial2	2	1	noBlindfold	counterclockwise	practice	Free	1	0.5	-0.25	4.533539	-0.22809	-1.45429	0.86741	1.33368668359992	-0.710138	-8.428113	-2.39813
Trial2	2	1	noBlindfold	counterclockwise	practice	Free	1	0.5	-0.25	4.553543	-0.23206	-1.45424	0.86049	1.33007510443772	-0.613618	-8.313855	-2.198814
Trial2	2	1	noBlindfold	counterclockwise	practice	Free	1	0.5	-0.25	4.57354	-0.23558	-1.45417	0.84557	1.31960277648347	-0.439902	-8.241914	-2.265863
Trial2	2	1	noBlindfold	counterclockwise	practice	Free	1	0.5	-0.25	4.593544	-0.24136	-1.45414	0.83768	1.31630639052552	-0.188535	-8.343477	-2.557008
Trial2	2	1	noBlindfold	counterclockwise	practice	Free	1	0.5	-0.25	4.613541	-0.24356	-1.45418	0.82933	1.31066196361688	-0.146131	-8.44504	-2.719984
Trial2	2	1	noBlindfold	counterclockwise	practice	Free	1	0.5	-0.25	4.633545	-0.2454	-1.45422	0.82021	1.30421261928548	-0.108872	-8.546604	-2.903925
Trial2	2	1	noBlindfold	counterclockwise	practice	Free	1	0.5	-0.25	4.653542	-0.24699	-1.45426	0.81107	1.29763767926448	-0.111555	-8.550835	-2.594529
Trial2	2	1	noBlindfold	counterclockwise	practice	Free	1	0.5	-0.25	4.673538	-0.2483	-1.45427	0.79152	1.28246512658291	-0.152983	-8.63124	-2.534527
Trial2	2	1	noBlindfold	counterclockwise	practice	Free	1	0.5	-0.25	4.693542	-0.25036	-1.45441	0.78107	1.27520409353224	0.232658	-8.906307	-3.085561
Trial2	2	1	noBlindfold	counterclockwise	practice	Free	1	0.5	-0.25	4.713539	-0.2509	-1.45448	0.76982	1.26644525807667	0.384768	-8.999406	-3.003887
Trial2	2	1	noBlindfold	counterclockwise	practice	Free	1	0.5	-0.25	4.733543	-0.25107	-1.45453	0.7585	1.25744918938435	0.272314	-9.058651	-2.873978
Trial2	2	1	noBlindfold	counterclockwise	practice	Free	1	0.5	-0.25	4.75354	-0.25097	-1.4545	0.74676	1.24799297628808	0.104477	-8.79628	-2.943763
Trial2	2	1	noBlindfold	counterclockwise	practice	Free	1	0.5	-0.25	4.773544	-0.2508	-1.45443	0.72295	1.22895581630828	-0.095793	-8.897843	-2.620696
Trial2	2	1	noBlindfold	counterclockwise	practice	Free	1	0.5	-0.25	4.793541	-0.25091	-1.45438	0.7108	1.21942709049305	-0.264646	-8.885148	-2.344598
Trial2	2	1	noBlindfold	counterclockwise	practice	Free	1	0.5	-0.25	4.813545	-0.25125	-1.45441	0.69919	1.21051152108917	-0.227755	-8.741266	-2.199262
Trial2	2	1	noBlindfold	counterclockwise	practice	Free	1	0.5	-0.25	4.833542	-0.25174	-1.45439	0.68709	1.20135371035314	-0.302066	-8.847061	-2.606688
Trial2	2	1	noBlindfold	counterclockwise	practice	Free	1	0.5	-0.25	4.853539	-0.25244	-1.4544	0.67505	1.19242756670728	-0.396603	-8.86822	-2.814035
Trial2	2	1	noBlindfold	counterclockwise	practice	Free	1	0.5	-0.25	4.873543	-0.2533	-1.45441	0.65032	1.17389820576537	-0.302968	-8.804743	-2.53461
Trial2	2	1	noBlindfold	counterclockwise	practice	Free	1	0.5	-0.25	4.893539	-0.25529	-1.45443	0.63877	1.16635117844448	-0.17339	-8.817439	-2.460479
Trial2	2	1	noBlindfold	counterclockwise	practice	Free	1	0.5	-0.25	4.913544	-0.2562	-1.45442	0.62634	1.15750171061156	-0.079186	-8.821671	-2.625729
Trial2	2	1	noBlindfold	counterclockwise	practice	Free	1	0.5	-0.25	4.93354	-0.25706	-1.4544	0.61405	1.14879161865058	-0.062209	-8.876684	-2.711274
Trial2	2	1	noBlindfold	counterclockwise	practice	Free	1	0.5	-0.25	4.953545	-0.25785	-1.45443	0.60153	1.1399298121332	-0.058077	-8.855525	-2.680269
Trial2	2	1	noBlindfold	counterclockwise	practice	Free	1	0.5	-0.25	4.973541	-0.25869	-1.4544	0.57501	1.12082648893632	-0.188034	-8.622776	-2.946751
Trial2	2	1	noBlindfold	counterclockwise	practice	Free	1	0.5	-0.25	4.993538	-0.2603	-1.45436	0.56197	1.1123629710977	-0.191451	-8.639703	-2.274855
Trial2	2	1	noBlindfold	counterclockwise	practice	Free	1	0.5	-0.25	5.013542	-0.26115	-1.45435	0.54932	1.10374895730156	-0.231288	-8.834366	-1.98719
Trial2	2	1	noBlindfold	counterclockwise	practice	Free	1	0.5	-0.25	5.033539	-0.262	-1.4544	0.53646	1.09506314683308	-0.208127	-8.931697	-2.29757
Trial2	2	1	noBlindfold	counterclockwise	practice	Free	1	0.5	-0.25	5.053543	-0.26297	-1.45446	0.52365	1.08658065948306	-0.186387	-8.830134	-2.900215
Trial2	2	1	noBlindfold	counterclockwise	practice	Free	1	0.5	-0.25	5.07354	-0.26392	-1.45445	0.49606	1.06779177747259	-0.18644	-8.944393	-3.073915
Trial2	2	1	noBlindfold	counterclockwise	practice	Free	1	0.5	-0.25	5.093544	-0.26569	-1.45445	0.48268	1.05976468616857	-0.150691	-8.91477	-2.813056
Trial2	2	1	noBlindfold	counterclockwise	practice	Free	1	0.5	-0.25	5.113541	-0.26646	-1.45448	0.46834	1.05046335500715	-0.073443	-9.333718	-3.185274
Trial2	2	1	noBlindfold	counterclockwise	practice	Free	1	0.5	-0.25	5.133545	-0.2672	-1.45458	0.453	1.04057908983524	-0.029449	-9.109433	-3.238235
Trial2	2	1	noBlindfold	counterclockwise	practice	Free	1	0.5	-0.25	5.153542	-0.26786	-1.45456	0.43767	1.0307759368468	-0.002983	-8.948625	-3.040384
Trial2	2	1	noBlindfold	counterclockwise	practice	Free	1	0.5	-0.25	5.173538	-0.26838	-1.4545	0.40514	1.00976048945121	0.0045368	-8.91477	-3.027091
Trial2	2	1	noBlindfold	counterclockwise	practice	Free	1	0.5	-0.25	5.193542	-0.26928	-1.45436	0.3885	0.999736946402781	-0.180927	-8.741266	-2.256507
Trial2	2	1	noBlindfold	counterclockwise	practice	Free	1	0.5	-0.25	5.213539	-0.26977	-1.45431	0.37228	0.989837485553203	-0.28391	-8.453504	-2.50064
Trial2	2	1	noBlindfold	counterclockwise	practice	Free	1	0.5	-0.25	5.233543	-0.2704	-1.45425	0.3557	0.979994190978014	-0.173649	-8.601617	-2.905069
Trial2	2	1	noBlindfold	counterclockwise	practice	Free	1	0.5	-0.25	5.25354	-0.27104	-1.45427	0.33881	0.970154584394756	-0.011532	-8.53814	-2.794206
Trial2	2	1	noBlindfold	counterclockwise	practice	Free	1	0.5	-0.25	5.273544	-0.27161	-1.45427	0.30452	0.950197043760073	0.112438	-8.720107	-2.507799
Trial2	2	1	noBlindfold	counterclockwise	practice	Free	1	0.5	-0.25	5.293541	-0.27236	-1.45443	0.2878	0.94115292067619	-0.024049	-8.690485	-2.357209
Trial2	2	1	noBlindfold	counterclockwise	practice	Free	1	0.5	-0.25	5.313545	-0.27258	-1.45437	0.27106	0.931870895602807	-0.163724	-8.525445	-2.536972
Trial2	2	1	noBlindfold	counterclockwise	practice	Free	1	0.5	-0.25	5.333542	-0.27289	-1.45433	0.2538	0.922590591340482	-0.249052	-8.698948	-2.55411
Trial2	2	1	noBlindfold	counterclockwise	practice	Free	1	0.5	-0.25	5.353539	-0.2734	-1.45432	0.23727	0.914100445236591	-0.366539	-8.301159	-2.175727
Trial2	2	1	noBlindfold	counterclockwise	practice	Free	1	0.5	-0.25	5.373543	-0.27416	-1.4542	0.20466	0.897796979390033	-0.429124	-8.394259	-1.864147
Trial2	2	1	noBlindfold	counterclockwise	practice	Free	1	0.5	-0.25	5.393539	-0.27644	-1.45422	0.18945	0.892174514287155	-0.311127	-8.364636	-1.987671
Trial2	2	1	noBlindfold	counterclockwise	practice	Free	1	0.5	-0.25	5.413544	-0.27777	-1.45419	0.17434	0.885996939805404	-0.174505	-8.254609	-2.316145
Trial2	2	1	noBlindfold	counterclockwise	practice	Free	1	0.5	-0.25	5.43354	-0.279	-1.45417	0.15887	0.879781592020595	-0.075999	-8.360404	-2.820772
Trial2	2	1	noBlindfold	counterclockwise	practice	Free	1	0.5	-0.25	5.453545	-0.28023	-1.45417	0.14303	0.873631192291849	-0.045025	-8.224987	-2.788367
Trial2	2	1	noBlindfold	counterclockwise	practice	Free	1	0.5	-0.25	5.473541	-0.28133	-1.45411	0.11042	0.860452860977367	-0.109081	-8.106496	-2.5311
Trial2	2	1	noBlindfold	counterclockwise	practice	Free	1	0.5	-0.25	5.493538	-0.28341	-1.45412	0.094213	0.855694944700845	-0.176506	-8.220755	-2.519391
Trial2	2	1	noBlindfold	counterclockwise	practice	Free	1	0.5	-0.25	5.513542	-0.28441	-1.45409	0.077842	0.850164350554463	-0.302794	-7.992238	-2.500609
Trial2	2	1	noBlindfold	counterclockwise	practice	Free	1	0.5	-0.25	5.533539	-0.28549	-1.45404	0.060427	0.844606104340426	-0.323254	-8.165742	-2.923282
Trial2	2	1	noBlindfold	counterclockwise	practice	Free	1	0.5	-0.25	5.553543	-0.28678	-1.45407	0.043002	0.839567114016701	-0.338983	-8.16151	-2.981822
Trial2	2	1	noBlindfold	counterclockwise	practice	Free	1	0.5	-0.25	5.57354	-0.28816	-1.45405	0.0074018	0.829127171484219	-0.34697	-7.920297	-2.491269
Trial2	2	1	noBlindfold	counterclockwise	practice	Free	1	0.5	-0.25	5.593544	-0.29142	-1.45405	-0.010132	0.826971732797042	-0.334408	-8.093801	-2.431182
Trial2	2	1	noBlindfold	counterclockwise	practice	Free	1	0.5	-0.25	5.613541	-0.29326	-1.45406	-0.027848	0.823779645535036	-0.491888	-7.873747	-2.52514
Trial2	2	1	noBlindfold	counterclockwise	practice	Free	1	0.5	-0.25	5.633545	-0.29531	-1.454	-0.046585	0.820911470876203	-0.523256	-8.148814	-2.896367
Trial2	2	1	noBlindfold	counterclockwise	practice	Free	1	0.5	-0.25	5.653542	-0.29766	-1.45404	-0.065116	0.81880617791745	-0.498152	-8.127655	-2.804298
Trial2	2	1	noBlindfold	counterclockwise	practice	Free	1	0.5	-0.25	5.673538	-0.30011	-1.45402	-0.10255	0.813583145281013	-0.477286	-7.725634	-2.284084
Trial2	2	1	noBlindfold	counterclockwise	practice	Free	1	0.5	-0.25	5.693542	-0.30538	-1.454	-0.12081	0.81567578034335	-0.349797	-8.169973	-2.23395
Trial2	2	1	noBlindfold	counterclockwise	practice	Free	1	0.5	-0.25	5.713539	-0.30803	-1.45404	-0.13962	0.815534329275472	-0.435029	-8.043019	-3.090959
Trial2	2	1	noBlindfold	counterclockwise	practice	Free	1	0.5	-0.25	5.733543	-0.31074	-1.45406	-0.15956	0.815768798414519	-0.333535	-8.440809	-3.079078
Trial2	2	1	noBlindfold	counterclockwise	practice	Free	1	0.5	-0.25	5.75354	-0.31356	-1.45415	-0.17907	0.816646161891976	-0.3747	-8.017629	-2.623537
Trial2	2	1	noBlindfold	counterclockwise	practice	Free	1	0.5	-0.25	5.773544	-0.31632	-1.45406	-0.21875	0.816917932410762	-0.375056	-7.94992	-2.203951
Trial2	2	1	noBlindfold	counterclockwise	practice	Free	1	0.5	-0.25	5.793541	-0.32198	-1.45406	-0.2374	0.822076565634378	-0.294104	-7.81027	-2.580896
Trial2	2	1	noBlindfold	counterclockwise	practice	Free	1	0.5	-0.25	5.813545	-0.32459	-1.454	-0.25769	0.82462582494648	-0.313486	-8.123424	-2.940034
Trial2	2	1	noBlindfold	counterclockwise	practice	Free	1	0.5	-0.25	5.833542	-0.32732	-1.45406	-0.27752	0.827777566263271	-0.235976	-8.127655	-2.499108
Trial2	2	1	noBlindfold	counterclockwise	practice	Free	1	0.5	-0.25	5.853539	-0.3299	-1.45406	-0.29719	0.831240609440952	-0.27389	-7.831429	-2.162315
Trial2	2	1	noBlindfold	counterclockwise	practice	Free	1	0.5	-0.25	5.873543	-0.33239	-1.45397	-0.33614	0.836835243626717	-0.0018525	-8.051483	-1.896963
Trial2	2	1	noBlindfold	counterclockwise	practice	Free	1	0.5	-0.25	5.893539	-0.33698	-1.45397	-0.35567	0.843624113964146	-0.089022	-7.971079	-2.964522
Trial2	2	1	noBlindfold	counterclockwise	practice	Free	1	0.5	-0.25	5.913544	-0.33905	-1.45404	-0.37529	0.848352799402302	-0.069565	-8.178437	-2.512123
Trial2	2	1	noBlindfold	counterclockwise	practice	Free	1	0.5	-0.25	5.93354	-0.34101	-1.45407	-0.39526	0.853462504491224	-0.156676	-7.848357	-2.075212
Trial2	2	1	noBlindfold	counterclockwise	practice	Free	1	0.5	-0.25	5.953545	-0.34296	-1.45399	-0.41416	0.858795710048531	-0.097062	-8.06841	-1.828367
Trial2	2	1	noBlindfold	counterclockwise	practice	Free	1	0.5	-0.25	5.973541	-0.34477	-1.45402	-0.45213	0.868615484254347	-0.155466	-8.081106	-1.965081
Trial2	2	1	noBlindfold	counterclockwise	practice	Free	1	0.5	-0.25	5.993538	-0.34818	-1.45408	-0.47099	0.876496370038292	0.030101	-8.339245	-2.445488
Trial2	2	1	noBlindfold	counterclockwise	practice	Free	1	0.5	-0.25	6.013542	-0.34963	-1.45413	-0.49011	0.88290652755547	-0.038016	-8.026092	-2.056165
Trial2	2	1	noBlindfold	counterclockwise	practice	Free	1	0.5	-0.25	6.033539	-0.35101	-1.45407	-0.50824	0.889328904712563	0.0070021	-7.971079	-1.927221
Trial2	2	1	noBlindfold	counterclockwise	practice	Free	1	0.5	-0.25	6.053543	-0.35222	-1.45404	-0.52599	0.895795407252497	-0.0076925	-8.157278	-1.884051
Trial2	2	1	noBlindfold	counterclockwise	practice	Free	1	0.5	-0.25	6.07354	-0.35331	-1.45403	-0.56193	0.908536329858788	-0.09519	-7.954152	-2.561638
Trial2	2	1	noBlindfold	counterclockwise	practice	Free	1	0.5	-0.25	6.093544	-0.35531	-1.45408	-0.58045	0.916925507117766	-0.062022	-8.093801	-2.338818
Trial2	2	1	noBlindfold	counterclockwise	practice	Free	1	0.5	-0.25	6.113541	-0.35625	-1.45407	-0.59818	0.924334004410456	-0.067846	-8.034556	-2.054559
Trial2	2	1	noBlindfold	counterclockwise	practice	Free	1	0.5	-0.25	6.133545	-0.35711	-1.45404	-0.61615	0.932042612043543	0.00068586	-8.169973	-2.041307
Trial2	2	1	noBlindfold	counterclockwise	practice	Free	1	0.5	-0.25	6.153542	-0.35791	-1.45407	-0.63401	0.939932538377247	-0.133588	-8.013397	-2.173909
Trial2	2	1	noBlindfold	counterclockwise	practice	Free	1	0.5	-0.25	6.173538	-0.35875	-1.45402	-0.66959	0.955775759766796	-0.308118	-8.000701	-2.647533
Trial2	2	1	noBlindfold	counterclockwise	practice	Free	1	0.5	-0.25	6.193542	-0.36055	-1.45403	-0.68618	0.96477938801309	-0.161556	-7.877979	-1.954079
Trial2	2	1	noBlindfold	counterclockwise	practice	Free	1	0.5	-0.25	6.213539	-0.36155	-1.45396	-0.70281	0.97329609817216	-0.226869	-7.90337	-1.706941
Trial2	2	1	noBlindfold	counterclockwise	practice	Free	1	0.5	-0.25	6.233543	-0.36264	-1.45395	-0.71937	0.98206718824024	-0.210411	-7.958383	-1.714479
Trial2	2	1	noBlindfold	counterclockwise	practice	Free	1	0.5	-0.25	6.25354	-0.36385	-1.45396	-0.73517	0.990770787653646	-0.267081	-7.712939	-1.980228
Trial2	2	1	noBlindfold	counterclockwise	practice	Free	1	0.5	-0.25	6.273544	-0.36513	-1.45391	-0.76732	1.00800295140427	-0.203616	-8.093801	-2.449826
Trial2	2	1	noBlindfold	counterclockwise	practice	Free	1	0.5	-0.25	6.293541	-0.36756	-1.45414	-0.78285	1.01813042157381	0.032881	-8.043019	-2.068502
Trial2	2	1	noBlindfold	counterclockwise	practice	Free	1	0.5	-0.25	6.313545	-0.36853	-1.45406	-0.79851	1.02723298551435	0.162351	-7.954152	-1.867859
Trial2	2	1	noBlindfold	counterclockwise	practice	Free	1	0.5	-0.25	6.333542	-0.36924	-1.45402	-0.81387	1.0361117357912	0.341091	-8.16151	-2.008924
Trial2	2	1	noBlindfold	counterclockwise	practice	Free	1	0.5	-0.25	6.353539	-0.36954	-1.45408	-0.82985	1.0451439117073	0.394976	-8.169973	-2.032992
Trial2	2	1	noBlindfold	counterclockwise	practice	Free	1	0.5	-0.25	6.373543	-0.36944	-1.45409	-0.85767	1.06074913860296	0.321321	-8.229219	-2.304385
Trial2	2	1	noBlindfold	counterclockwise	practice	Free	1	0.5	-0.25	6.393539	-0.36858	-1.4541	-0.87193	1.06828278884485	0.06727	-7.988006	-1.998195
Trial2	2	1	noBlindfold	counterclockwise	practice	Free	1	0.5	-0.25	6.413544	-0.36815	-1.45401	-0.88642	1.07643617845082	-0.102989	-7.886443	-2.018752
Trial2	2	1	noBlindfold	counterclockwise	practice	Free	1	0.5	-0.25	6.43354	-0.36788	-1.45397	-0.90035	1.08451409057587	-0.10169	-8.178437	-2.158668
Trial2	2	1	noBlindfold	counterclockwise	practice	Free	1	0.5	-0.25	6.453545	-0.36776	-1.45405	-0.91412	1.09273181571868	-0.133043	-8.258841	-2.195142
Trial2	2	1	noBlindfold	counterclockwise	practice	Free	1	0.5	-0.25	6.473541	-0.36779	-1.4541	-0.94177	1.10977712368012	-0.161503	-8.043019	-2.096167
Trial2	2	1	noBlindfold	counterclockwise	practice	Free	1	0.5	-0.25	6.493538	-0.36823	-1.45395	-0.95542	1.11867813053698	-0.037185	-7.831429	-2.314632
Trial2	2	1	noBlindfold	counterclockwise	practice	Free	1	0.5	-0.25	6.513542	-0.36852	-1.4539	-0.96889	1.12744389595919	-0.074787	-7.674853	-1.905822
Trial2	2	1	noBlindfold	counterclockwise	practice	Free	1	0.5	-0.25	6.533539	-0.36881	-1.45383	-0.98255	1.136424371348	-0.05178	-7.679085	-1.953648
Trial2	2	1	noBlindfold	counterclockwise	practice	Free	1	0.5	-0.25	6.553543	-0.36913	-1.45385	-0.99564	1.14514892133935	0.036371	-8.11496	-2.051519
Trial2	2	1	noBlindfold	counterclockwise	practice	Free	1	0.5	-0.25	6.57354	-0.36937	-1.454	-1.0216	1.1623987013388	0.064488	-8.157278	-2.163168
Trial2	2	1	noBlindfold	counterclockwise	practice	Free	1	0.5	-0.25	6.593544	-0.36958	-1.45405	-1.03445	1.17112395451017	0.04496	-7.937224	-2.056172
Trial2	2	1	noBlindfold	counterclockwise	practice	Free	1	0.5	-0.25	6.613541	-0.36958	-1.454	-1.04692	1.17951296014228	0.162428	-7.988006	-2.325033
Trial2	2	1	noBlindfold	counterclockwise	practice	Free	1	0.5	-0.25	6.633545	-0.36948	-1.45399	-1.05936	1.1878800850538	0.211506	-7.979542	-2.200435
Trial2	2	1	noBlindfold	counterclockwise	practice	Free	1	0.5	-0.25	6.653542	-0.36923	-1.45399	-1.07161	1.19607846484985	0.260974	-8.038788	-1.986853
Trial2	2	1	noBlindfold	counterclockwise	practice	Free	1	0.5	-0.25	6.673538	-0.36881	-1.45402	-1.09616	1.21277262843511	0.243836	-8.174205	-2.230161
Trial2	2	1	noBlindfold	counterclockwise	practice	Free	1	0.5	-0.25	6.693542	-0.36747	-1.45409	-1.10802	1.22012404360384	0.192541	-7.94992	-2.097527
Trial2	2	1	noBlindfold	counterclockwise	practice	Free	1	0.5	-0.25	6.713539	-0.36664	-1.45402	-1.11958	1.22769473944435	0.168054	-7.983774	-1.837733
Trial2	2	1	noBlindfold	counterclockwise	practice	Free	1	0.5	-0.25	6.733543	-0.36579	-1.45398	-1.13137	1.23547777255098	0.151185	-7.988006	-2.091055
Trial2	2	1	noBlindfold	counterclockwise	practice	Free	1	0.5	-0.25	6.75354	-0.36491	-1.454	-1.143	1.24318877541051	0.242056	-8.195364	-2.476981
Trial2	2	1	noBlindfold	counterclockwise	practice	Free	1	0.5	-0.25	6.773544	-0.36396	-1.45407	-1.16712	1.25997457728863	0.380894	-8.186901	-2.58986
Trial2	2	1	noBlindfold	counterclockwise	practice	Free	1	0.5	-0.25	6.793541	-0.36149	-1.4541	-1.17905	1.26700388020418	0.4878	-8.089569	-2.260203
Trial2	2	1	noBlindfold	counterclockwise	practice	Free	1	0.5	-0.25	6.813545	-0.35998	-1.45405	-1.19108	1.27483220360175	0.584725	-8.106496	-2.370755
Trial2	2	1	noBlindfold	counterclockwise	practice	Free	1	0.5	-0.25	6.833542	-0.35821	-1.45405	-1.20338	1.28275397146443	0.736308	-8.157278	-2.149207
Trial2	2	1	noBlindfold	counterclockwise	practice	Free	1	0.5	-0.25	6.853539	-0.35608	-1.45407	-1.21517	1.29012640375801	0.796562	-8.169973	-2.147581
Trial2	2	1	noBlindfold	counterclockwise	practice	Free	1	0.5	-0.25	6.873543	-0.35367	-1.45409	-1.23871	1.30625410607057	0.890788	-8.241914	-2.058552
Trial2	2	1	noBlindfold	counterclockwise	practice	Free	1	0.5	-0.25	6.893539	-0.34758	-1.45411	-1.2503	1.31110328885578	1.127554	-8.136119	-2.204283
Trial2	2	1	noBlindfold	counterclockwise	practice	Free	1	0.5	-0.25	6.913544	-0.34391	-1.45407	-1.26186	1.3175905238944	1.352547	-8.043019	-2.133535
Trial2	2	1	noBlindfold	counterclockwise	practice	Free	1	0.5	-0.25	6.93354	-0.33969	-1.45403	-1.27364	1.32397808752126	1.501381	-8.034556	-1.969902
Trial2	2	1	noBlindfold	counterclockwise	practice	Free	1	0.5	-0.25	6.953545	-0.3347	-1.45401	-1.28501	1.32965024703716	1.662825	-8.030324	-1.992896
Trial2	2	1	noBlindfold	counterclockwise	practice	Free	1	0.5	-0.25	6.973541	-0.32918	-1.45403	-1.30781	1.3440615179767	1.833686	-8.216523	-1.931069
Trial2	2	1	noBlindfold	counterclockwise	practice	Free	1	0.5	-0.25	6.993538	-0.31602	-1.4541	-1.31881	1.34470941009714	1.846678	-8.246146	-1.787886
Trial2	2	1	noBlindfold	counterclockwise	practice	Free	1	0.5	-0.25	7.013542	-0.30869	-1.45412	-1.32961	1.34890234000385	1.786262	-8.16151	-1.657279
Trial2	2	1	noBlindfold	counterclockwise	practice	Free	1	0.5	-0.25	7.033539	-0.30091	-1.4541	-1.34032	1.35286899024372	1.797314	-8.186901	-1.743404
Trial2	2	1	noBlindfold	counterclockwise	practice	Free	1	0.5	-0.25	7.053543	-0.29273	-1.4541	-1.35123	1.35688187665827	1.88988	-8.229219	-1.702371
Trial2	2	1	noBlindfold	counterclockwise	practice	Free	1	0.5	-0.25	7.07354	-0.28389	-1.4541	-1.37199	1.36870195025801	1.849795	-8.203828	-1.584061
Trial2	2	1	noBlindfold	counterclockwise	practice	Free	1	0.5	-0.25	7.093544	-0.26574	-1.45411	-1.38202	1.36668468615419	1.913759	-8.174205	-1.322909
Trial2	2	1	noBlindfold	counterclockwise	practice	Free	1	0.5	-0.25	7.113541	-0.25597	-1.4541	-1.39127	1.36893679558002	1.884849	-8.102265	-1.480103
Trial2	2	1	noBlindfold	counterclockwise	practice	Free	1	0.5	-0.25	7.133545	-0.24629	-1.45407	-1.40088	1.37166824061571	1.836497	-8.038788	-1.33196
Trial2	2	1	noBlindfold	counterclockwise	practice	Free	1	0.5	-0.25	7.153542	-0.23615	-1.45404	-1.41002	1.37388617624901	1.744769	-8.004933	-1.34347
Trial2	2	1	noBlindfold	counterclockwise	practice	Free	1	0.5	-0.25	7.173538	-0.22626	-1.45403	-1.42815	1.384012591372	1.676521	-8.127655	-1.423604
Trial2	2	1	noBlindfold	counterclockwise	practice	Free	1	0.5	-0.25	7.193542	-0.20615	-1.45412	-1.43723	1.38136268493586	1.728514	-8.250378	-1.521845
Trial2	2	1	noBlindfold	counterclockwise	practice	Free	1	0.5	-0.25	7.213539	-0.19597	-1.45414	-1.44603	1.38378540595324	1.804887	-8.305391	-1.597476
Trial2	2	1	noBlindfold	counterclockwise	practice	Free	1	0.5	-0.25	7.233543	-0.18605	-1.45417	-1.45509	1.38668908493844	1.87126	-8.390027	-1.562756
Trial2	2	1	noBlindfold	counterclockwise	practice	Free	1	0.5	-0.25	7.25354	-0.17576	-1.45419	-1.46391	1.38932692936664	1.873047	-8.343477	-1.564339
Trial2	2	1	noBlindfold	counterclockwise	practice	Free	1	0.5	-0.25	7.273544	-0.16568	-1.45417	-1.48113	1.39957527032985	1.944481	-8.347709	-1.503926
Trial2	2	1	noBlindfold	counterclockwise	practice	Free	1	0.5	-0.25	7.293541	-0.14548	-1.45419	-1.4901	1.39803165706639	1.884605	-8.470431	-1.548169
Trial2	2	1	noBlindfold	counterclockwise	practice	Free	1	0.5	-0.25	7.313545	-0.13475	-1.45423	-1.49874	1.40080656648558	1.972553	-8.555067	-1.462186
Trial2	2	1	noBlindfold	counterclockwise	practice	Free	1	0.5	-0.25	7.333542	-0.12423	-1.45426	-1.50742	1.40384045177551	1.889072	-8.402722	-1.24637
Trial2	2	1	noBlindfold	counterclockwise	practice	Free	1	0.5	-0.25	7.353539	-0.11335	-1.45421	-1.51565	1.40643813791956	1.928871	-8.263073	-1.252641
Trial2	2	1	noBlindfold	counterclockwise	practice	Free	1	0.5	-0.25	7.373543	-0.10272	-1.45415	-1.53221	1.416804101791	1.959245	-8.23345	-1.334794
Trial2	2	1	noBlindfold	counterclockwise	practice	Free	1	0.5	-0.25	7.393539	-0.081108	-1.45413	-1.54045	1.41525532905568	2.020443	-8.28	-1.53276
Trial2	2	1	noBlindfold	counterclockwise	practice	Free	1	0.5	-0.25	7.413544	-0.069752	-1.45416	-1.54867	1.41815406074174	2.023428	-8.428113	-1.449261
Trial2	2	1	noBlindfold	counterclockwise	practice	Free	1	0.5	-0.25	7.43354	-0.058608	-1.45421	-1.55707	1.42143410884454	2.149134	-8.411186	-1.320066
Trial2	2	1	noBlindfold	counterclockwise	practice	Free	1	0.5	-0.25	7.453545	-0.046966	-1.4542	-1.56519	1.42439335553744	2.193228	-8.250378	-1.376149
Trial2	2	1	noBlindfold	counterclockwise	practice	Free	1	0.5	-0.25	7.473541	-0.035438	-1.45416	-1.58143	1.43506083043764	2.288889	-8.301159	-1.246085
Trial2	2	1	noBlindfold	counterclockwise	practice	Free	1	0.5	-0.25	7.493538	-0.011075	-1.45417	-1.58934	1.43353730864631	2.411451	-8.343477	-1.23012
Trial2	2	1	noBlindfold	counterclockwise	practice	Free	1	0.5	-0.25	7.513542	0.0014493	-1.45417	-1.59748	1.43675165182004	2.493916	-8.398491	-1.259904
Trial2	2	1	noBlindfold	counterclockwise	practice	Free	1	0.5	-0.25	7.533539	0.014778	-1.4542	-1.60529	1.43953170295806	2.478975	-8.41965	-1.158026
Trial2	2	1	noBlindfold	counterclockwise	practice	Free	1	0.5	-0.25	7.553543	0.027732	-1.45421	-1.6132	1.44268886657183	2.615705	-8.428113	-1.017583
Trial2	2	1	noBlindfold	counterclockwise	practice	Free	1	0.5	-0.25	7.57354	0.04235	-1.45422	-1.6283	1.45229276692645	2.583966	-8.487358	-1.029612
Trial2	2	1	noBlindfold	counterclockwise	practice	Free	1	0.5	-0.25	7.593544	0.071124	-1.45423	-1.63588	1.45072326016534	2.534689	-8.411186	-1.202682
Trial2	2	1	noBlindfold	counterclockwise	practice	Free	1	0.5	-0.25	7.613541	0.08606	-1.45422	-1.64367	1.4538440835571	2.451096	-8.49159	-1.079847
Trial2	2	1	noBlindfold	counterclockwise	practice	Free	1	0.5	-0.25	7.633545	0.10176	-1.45422	-1.65112	1.45661681260262	2.404678	-8.385795	-0.935847
Trial2	2	1	noBlindfold	counterclockwise	practice	Free	1	0.5	-0.25	7.653542	0.11724	-1.4542	-1.65841	1.459494370012	2.308182	-8.267305	-0.877751
Trial2	2	1	noBlindfold	counterclockwise	practice	Free	1	0.5	-0.25	7.673538	0.1329	-1.45415	-1.67264	1.46924024011459	2.308495	-8.241914	-0.788262
Trial2	2	1	noBlindfold	counterclockwise	practice	Free	1	0.5	-0.25	7.693542	0.1651	-1.45409	-1.67924	1.4679526384416	2.100294	-8.16151	-0.605867
Trial2	2	1	noBlindfold	counterclockwise	practice	Free	1	0.5	-0.25	7.713539	0.181	-1.45406	-1.68558	1.4705954488353	2.080053	-8.072642	-0.589423
Trial2	2	1	noBlindfold	counterclockwise	practice	Free	1	0.5	-0.25	7.733543	0.19683	-1.45403	-1.69163	1.47316296448413	2.062503	-8.030324	-0.517869
Trial2	2	1	noBlindfold	counterclockwise	practice	Free	1	0.5	-0.25	7.75354	0.21259	-1.45401	-1.6975	1.4757576783919	2.081463	-8.017629	-0.403054
Trial2	2	1	noBlindfold	counterclockwise	practice	Free	1	0.5	-0.25	7.773544	0.22872	-1.45401	-1.70831	1.48332753406389	2.093271	-8.004933	-0.478776
Trial2	2	1	noBlindfold	counterclockwise	practice	Free	1	0.5	-0.25	7.793541	0.25955	-1.45404	-1.71349	1.48311132668604	1.989473	-8.263073	-0.715668
Trial2	2	1	noBlindfold	counterclockwise	practice	Free	1	0.5	-0.25	7.813545	0.27507	-1.45411	-1.71859	1.48571536636302	1.866146	-8.351941	-0.661474
Trial2	2	1	noBlindfold	counterclockwise	practice	Free	1	0.5	-0.25	7.833542	0.2898	-1.45417	-1.72369	1.488605507908	1.78814	-8.377332	-0.580558
Trial2	2	1	noBlindfold	counterclockwise	practice	Free	1	0.5	-0.25	7.853539	0.30457	-1.45418	-1.72846	1.49132058185839	1.776345	-8.292696	-0.573564
Trial2	2	1	noBlindfold	counterclockwise	practice	Free	1	0.5	-0.25	7.873543	0.31847	-1.45417	-1.73758	1.49861522020136	1.714276	-8.305391	-0.581662
Trial2	2	1	noBlindfold	counterclockwise	practice	Free	1	0.5	-0.25	7.893539	0.3452	-1.45415	-1.74175	1.49976035002646	1.602957	-8.267305	-0.509225
Trial2	2	1	noBlindfold	counterclockwise	practice	Free	1	0.5	-0.25	7.913544	0.3575	-1.45413	-1.74569	1.50246290664851	1.588811	-8.20806	-0.460978
Trial2	2	1	noBlindfold	counterclockwise	practice	Free	1	0.5	-0.25	7.93354	0.36923	-1.45413	-1.74958	1.50527108971291	1.68321	-8.3731	-0.555757
Trial2	2	1	noBlindfold	counterclockwise	practice	Free	1	0.5	-0.25	7.953545	0.38076	-1.45417	-1.75322	1.50794178795838	1.637111	-8.470431	-0.632009
Trial2	2	1	noBlindfold	counterclockwise	practice	Free	1	0.5	-0.25	7.973541	0.39145	-1.45422	-1.75977	1.51366729037758	1.675384	-8.457736	-0.534727
Trial2	2	1	noBlindfold	counterclockwise	practice	Free	1	0.5	-0.25	7.993538	0.4112	-1.4542	-1.76266	1.51526426680086	1.387241	-8.258841	-0.351257
Trial2	2	1	noBlindfold	counterclockwise	practice	Free	1	0.5	-0.25	8.013542	0.42038	-1.45414	-1.76533	1.51742025279624	1.377974	-8.203828	-0.388641
Trial2	2	1	noBlindfold	counterclockwise	practice	Free	1	0.5	-0.25	8.033539	0.4288	-1.4541	-1.76771	1.51937914832046	1.20775	-8.203828	-0.460107
Trial2	2	1	noBlindfold	counterclockwise	practice	Free	1	0.5	-0.25	8.053543	0.43595	-1.4541	-1.76986	1.52120890976503	1.13582	-8.220755	-0.454742
Trial2	2	1	noBlindfold	counterclockwise	practice	Free	1	0.5	-0.25	8.07354	0.44264	-1.45412	-1.77331	1.52438950423287	1.155079	-8.284232	-0.414573
Trial2	2	1	noBlindfold	counterclockwise	practice	Free	1	0.5	-0.25	8.093544	0.45291	-1.45412	-1.77459	1.52531707609357	1.167702	-8.212291	-0.331795
Trial2	2	1	noBlindfold	counterclockwise	practice	Free	1	0.5	-0.25	8.113541	0.45678	-1.4541	-1.77549	1.52610217418262	1.254508	-8.157278	-0.220101
Trial2	2	1	noBlindfold	counterclockwise	practice	Free	1	0.5	-0.25	8.133545	0.46001	-1.45407	-1.77607	1.52659386930115	1.293801	-8.064178	-0.16638
Trial2	2	1	noBlindfold	counterclockwise	practice	Free	1	0.5	-0.25	8.153542	0.46243	-1.45404	-1.77636	1.5268223410558	1.251268	-8.076874	-0.101485
Trial2	2	1	noBlindfold	counterclockwise	practice	Free	1	0.5	-0.25	8.173538	0.4642	-1.45404	-1.77649	1.52690983374958	1.157078	-8.072642	-0.076502
Trial2	2	1	noBlindfold	counterclockwise	practice	Free	1	0.5	-0.25	8.193542	0.46518	-1.45401	-1.7765	1.52689706299058	0.937499	-7.975311	-0.161594
Trial2	2	1	noBlindfold	counterclockwise	practice	Free	1	0.5	-0.25	8.213539	0.46522	-1.454	-1.77651	1.52690616311918	0.810936	-8.030324	-0.101313
Trial2	2	1	noBlindfold	counterclockwise	practice	Free	1	0.5	-0.25	8.233543	0.46526	-1.45401	-1.77651	1.52690525196088	0.698823	-8.009165	-0.069846
Trial2	2	1	noBlindfold	counterclockwise	practice	Free	1	0.5	-0.25	8.25354	0.4653	-1.454	-1.77651	1.52690434185119	0.615015	-7.937224	-0.015498
Trial2	2	1	noBlindfold	counterclockwise	practice	Free	1	0.5	-0.25	8.273544	0.46533	-1.45397	-1.7765	1.5268936498043	0.6249	-7.797575	0.031729
Trial2	2	1	noBlindfold	counterclockwise	practice	Free	1	0.5	-0.25	8.293541	0.46541	-1.45388	-1.77651	1.52690184597552	0.874635	-7.772184	0.03823
Trial3	1	1	noBlindfold	counterclockwise	practice	Guided	1	-0.5	-0.5	0	-0.5507	-1.45048	-1.3001	0.801704715683689	-0.206361	-0.971689	-0.155313
Trial3	1	1	noBlindfold	counterclockwise	practice	Guided	1	-0.5	-0.5	0.005447388	-0.5507	-1.45047	-1.30006	0.801664860512508	-0.266505	-0.916675	-0.053136
Trial3	1	1	noBlindfold	counterclockwise	practice	Guided	1	-0.5	-0.5	0.02545166	-0.55078	-1.45051	-1.3	0.801609962471559	-0.482742	-1.310233	0.115932
Trial3	1	1	noBlindfold	counterclockwise	practice	Guided	1	-0.5	-0.5	0.04544067	-0.55096	-1.45062	-1.29997	0.801591524527802	-0.578192	-1.500664	0.144339
Trial3	1	1	noBlindfold	counterclockwise	practice	Guided	1	-0.5	-0.5	0.06544495	-0.5513	-1.45072	-1.29997	0.801613210375087	-0.627386	-1.521823	0.054707
Trial3	1	1	noBlindfold	counterclockwise	practice	Guided	1	-0.5	-0.5	0.08544922	-0.55177	-1.45077	-1.29999	0.801663290954415	-0.607876	-1.627618	0.031751
Trial3	1	1	noBlindfold	counterclockwise	practice	Guided	1	-0.5	-0.5	0.1054382	-0.5524	-1.45081	-1.3	0.801714215270294	-0.601665	-1.775731	0.0019666
Trial3	1	1	noBlindfold	counterclockwise	practice	Guided	1	-0.5	-0.5	0.1254425	-0.55401	-1.45091	-1.30002	0.801841157606784	-0.595085	-1.885757	-0.078993
Trial3	1	1	noBlindfold	counterclockwise	practice	Guided	1	-0.5	-0.5	0.1454468	-0.55493	-1.45093	-1.30006	0.801943493034129	-0.604763	-1.953466	-0.150287
Trial3	1	1	noBlindfold	counterclockwise	practice	Guided	1	-0.5	-0.5	0.165451	-0.55597	-1.45097	-1.30009	0.802045247471031	-0.558964	-2.042334	-0.217288
Trial3	1	1	noBlindfold	counterclockwise	practice	Guided	1	-0.5	-0.5	0.1854401	-0.55694	-1.45101	-1.3001	0.802123506226417	-0.503772	-2.050798	-0.217107
Trial3	1	1	noBlindfold	counterclockwise	practice	Guided	1	-0.5	-0.5	0.2054443	-0.55781	-1.45103	-1.30005	0.802135918617546	-0.342078	-2.046566	-0.157186
Trial3	1	1	noBlindfold	counterclockwise	practice	Guided	1	-0.5	-0.5	0.2254486	-0.55881	-1.45101	-1.30004	0.802198621171308	0.087642	-2.088884	0.022229
Trial3	1	1	noBlindfold	counterclockwise	practice	Guided	1	-0.5	-0.5	0.2454376	-0.5588	-1.45104	-1.30004	0.802197887127727	0.345939	-2.22007	0.015208
Trial3	1	1	noBlindfold	counterclockwise	practice	Guided	1	-0.5	-0.5	0.2654419	-0.55878	-1.45109	-1.30005	0.802206406076335	0.487761	-2.351255	-0.127194
Trial3	1	1	noBlindfold	counterclockwise	practice	Guided	1	-0.5	-0.5	0.2854462	-0.55875	-1.45116	-1.30006	0.802214196520883	0.594943	-2.520527	-0.27964
Trial3	1	1	noBlindfold	counterclockwise	practice	Guided	1	-0.5	-0.5	0.3054504	-0.55872	-1.45124	-1.30008	0.802231855965196	0.516795	-2.664409	-0.413636
Trial3	1	1	noBlindfold	counterclockwise	practice	Guided	1	-0.5	-0.5	0.3254395	-0.55868	-1.45131	-1.30008	0.802228929512024	0.25758	-2.588236	-0.249325
Trial3	1	1	noBlindfold	counterclockwise	practice	Guided	1	-0.5	-0.5	0.3454437	-0.55867	-1.45131	-1.30007	0.802218333603044	-0.062923	-2.584004	0.0001419
Trial3	1	1	noBlindfold	counterclockwise	practice	Guided	1	-0.5	-0.5	0.365448	-0.55868	-1.4513	-1.30002	0.802169246766487	-0.485907	-2.584004	0.294922
Trial3	1	1	noBlindfold	counterclockwise	practice	Guided	1	-0.5	-0.5	0.385437	-0.55875	-1.4513	-1.29988	0.802034673967011	-0.892411	-2.55015	0.585429
Trial3	1	1	noBlindfold	counterclockwise	practice	Guided	1	-0.5	-0.5	0.4054413	-0.55909	-1.45127	-1.29968	0.801860164864116	-1.182613	-2.380878	0.730736
Trial3	1	1	noBlindfold	counterclockwise	practice	Guided	1	-0.5	-0.5	0.4254456	-0.56123	-1.45111	-1.29968	0.802020702417312	-1.192362	-2.050798	0.677672
Trial3	1	1	noBlindfold	counterclockwise	practice	Guided	1	-0.5	-0.5	0.4454498	-0.56306	-1.45103	-1.29972	0.802202298513414	-1.033172	-1.928075	0.51627
Trial3	1	1	noBlindfold	counterclockwise	practice	Guided	1	-0.5	-0.5	0.4654388	-0.56535	-1.45097	-1.29977	0.802435462230356	-0.845134	-1.86883	0.421306
Trial3	1	1	noBlindfold	counterclockwise	practice	Guided	1	-0.5	-0.5	0.4854431	-0.56782	-1.45093	-1.29983	0.802700142524952	-0.611076	-1.826512	0.318411
Trial3	1	1	noBlindfold	counterclockwise	practice	Guided	1	-0.5	-0.5	0.5054474	-0.57043	-1.45092	-1.29987	0.802964775184086	-0.462057	-1.851903	0.268701
Trial3	1	1	noBlindfold	counterclockwise	practice	Guided	1	-0.5	-0.5	0.5254517	-0.57512	-1.45095	-1.29987	0.803389724747009	-0.276073	-1.953466	0.254193
Trial3	1	1	noBlindfold	counterclockwise	practice	Guided	1	-0.5	-0.5	0.5454407	-0.5771	-1.45097	-1.29987	0.803577280883076	-0.340212	-1.995784	0.246539
Trial3	1	1	noBlindfold	counterclockwise	practice	Guided	1	-0.5	-0.5	0.5654449	-0.57889	-1.45099	-1.29986	0.803741032493437	-0.336721	-2.00848	0.288721
Trial3	1	1	noBlindfold	counterclockwise	practice	Guided	1	-0.5	-0.5	0.5854492	-0.5804	-1.451	-1.29987	0.803900614508125	-0.396097	-2.021175	0.241779
Trial3	1	1	noBlindfold	counterclockwise	practice	Guided	1	-0.5	-0.5	0.6054382	-0.58174	-1.45101	-1.3	0.804165004743736	-0.43287	-2.08042	0.14357
Trial3	1	1	noBlindfold	counterclockwise	practice	Guided	1	-0.5	-0.5	0.6254425	-0.58408	-1.45106	-1.30008	0.804485771390503	-0.439328	-2.135434	-0.152932
Trial3	1	1	noBlindfold	counterclockwise	practice	Guided	1	-0.5	-0.5	0.6454468	-0.58502	-1.45107	-1.3001	0.804604475267112	-0.34762	-2.181983	-0.248507
Trial3	1	1	noBlindfold	counterclockwise	practice	Guided	1	-0.5	-0.5	0.665451	-0.58573	-1.45109	-1.30009	0.80466985298497	-0.320206	-2.211606	-0.187511
Trial3	1	1	noBlindfold	counterclockwise	practice	Guided	1	-0.5	-0.5	0.6854401	-0.58619	-1.4511	-1.30006	0.804689238925783	-0.263733	-2.169288	-0.03089
Trial3	1	1	noBlindfold	counterclockwise	practice	Guided	1	-0.5	-0.5	0.7054443	-0.58633	-1.45109	-1.30004	0.804684335954889	-0.305477	-2.105811	0.08284
Trial3	1	1	noBlindfold	counterclockwise	practice	Guided	1	-0.5	-0.5	0.7254486	-0.58637	-1.45105	-1.30004	0.804688627742582	-0.371951	-2.046566	0.045671
Trial3	1	1	noBlindfold	counterclockwise	practice	Guided	1	-0.5	-0.5	0.7454376	-0.58639	-1.45103	-1.30004	0.804690777572795	-0.405431	-2.000016	-0.0025874
Trial3	1	1	noBlindfold	counterclockwise	practice	Guided	1	-0.5	-0.5	0.7654419	-0.58641	-1.45102	-1.30003	0.80468297221694	-0.37647	-2.03387	-0.013387
Trial3	1	1	noBlindfold	counterclockwise	practice	Guided	1	-0.5	-0.5	0.7854462	-0.58643	-1.45103	-1.30003	0.804685110255052	-0.325594	-2.148129	-0.068395
Trial3	1	1	noBlindfold	counterclockwise	practice	Guided	1	-0.5	-0.5	0.8054504	-0.58644	-1.45107	-1.30003	0.804686192262221	-0.305592	-2.330096	-0.031774
Trial3	1	1	noBlindfold	counterclockwise	practice	Guided	1	-0.5	-0.5	0.8254395	-0.58646	-1.4512	-1.30004	0.804698293050127	-0.0011498	-2.537455	-0.153802
Trial3	1	1	noBlindfold	counterclockwise	practice	Guided	1	-0.5	-0.5	0.8454437	-0.58646	-1.45126	-1.30004	0.804698293050127	0.12926	-2.655945	-0.156145
Trial3	1	1	noBlindfold	counterclockwise	practice	Guided	1	-0.5	-0.5	0.865448	-0.58644	-1.4513	-1.30004	0.804696147901141	0.278196	-2.660177	-0.163384
Trial3	1	1	noBlindfold	counterclockwise	practice	Guided	1	-0.5	-0.5	0.885437	-0.58643	-1.45132	-1.30005	0.804705021561103	0.434851	-2.736349	-0.168099
Trial3	1	1	noBlindfold	counterclockwise	practice	Guided	1	-0.5	-0.5	0.9054413	-0.5864	-1.45136	-1.30017	0.804821033360674	0.672388	-2.888694	-0.275572
Trial3	1	1	noBlindfold	counterclockwise	practice	Guided	1	-0.5	-0.5	0.9254456	-0.58599	-1.45158	-1.30033	0.804936307779413	1.398202	-3.404974	-0.966158
Trial3	1	1	noBlindfold	counterclockwise	practice	Guided	1	-0.5	-0.5	0.9454498	-0.58526	-1.45168	-1.30055	0.805077350330125	1.616693	-3.48961	-1.305953
Trial3	1	1	noBlindfold	counterclockwise	practice	Guided	1	-0.5	-0.5	0.9654388	-0.58389	-1.45174	-1.30078	0.805162242494933	1.914278	-3.557318	-1.685927
Trial3	1	1	noBlindfold	counterclockwise	practice	Guided	1	-0.5	-0.5	0.9854431	-0.58182	-1.45179	-1.30102	0.805187807675542	2.151303	-3.81969	-2.167347
Trial3	1	1	noBlindfold	counterclockwise	practice	Guided	1	-0.5	-0.5	1.005447	-0.57881	-1.45191	-1.30145	0.805315557360599	2.506611	-4.209016	-2.643461
Trial3	1	1	noBlindfold	counterclockwise	practice	Guided	1	-0.5	-0.5	1.025452	-0.56982	-1.45226	-1.30156	0.804595018660184	3.030259	-4.729527	-3.163807
Trial3	1	1	noBlindfold	counterclockwise	practice	Guided	1	-0.5	-0.5	1.045441	-0.56352	-1.45236	-1.30163	0.804142699654187	3.197345	-4.75915	-3.29326
Trial3	1	1	noBlindfold	counterclockwise	practice	Guided	1	-0.5	-0.5	1.065445	-0.55586	-1.45239	-1.30169	0.803633844943249	3.396879	-4.691441	-3.396397
Trial3	1	1	noBlindfold	counterclockwise	practice	Guided	1	-0.5	-0.5	1.085449	-0.54638	-1.45237	-1.30178	0.803120319687661	3.521931	-4.750686	-3.544728
Trial3	1	1	noBlindfold	counterclockwise	practice	Guided	1	-0.5	-0.5	1.105438	-0.53518	-1.45237	-1.30216	0.802931092812148	3.683884	-4.903031	-3.910323
Trial3	1	1	noBlindfold	counterclockwise	practice	Guided	1	-0.5	-0.5	1.125443	-0.50825	-1.45261	-1.30231	0.802352405373549	3.919989	-5.546264	-4.651821
Trial3	1	1	noBlindfold	counterclockwise	practice	Guided	1	-0.5	-0.5	1.145447	-0.49228	-1.45275	-1.30241	0.80244726193001	4.122788	-5.656291	-4.753475
Trial3	1	1	noBlindfold	counterclockwise	practice	Guided	1	-0.5	-0.5	1.165451	-0.47463	-1.45283	-1.30249	0.802890920736502	4.275765	-5.626669	-5.00172
Trial3	1	1	noBlindfold	counterclockwise	practice	Guided	1	-0.5	-0.5	1.18544	-0.45391	-1.45283	-1.30256	0.803882327881462	4.513749	-5.660523	-5.09106
Trial3	1	1	noBlindfold	counterclockwise	practice	Guided	1	-0.5	-0.5	1.205444	-0.43305	-1.45283	-1.30256	0.80534763546789	4.58043	-5.6309	-5.296313
Trial3	1	1	noBlindfold	counterclockwise	practice	Guided	1	-0.5	-0.5	1.225449	-0.38331	-1.4529	-1.30295	0.811384686181183	4.74113	-6.092167	-5.955473
Trial3	1	1	noBlindfold	counterclockwise	practice	Guided	1	-0.5	-0.5	1.245438	-0.35583	-1.45303	-1.303	0.815839409473413	4.846544	-6.379929	-6.004862
Trial3	1	1	noBlindfold	counterclockwise	practice	Guided	1	-0.5	-0.5	1.265442	-0.32464	-1.45316	-1.30296	0.821885606686612	4.880443	-6.35877	-5.889949
Trial3	1	1	noBlindfold	counterclockwise	practice	Guided	1	-0.5	-0.5	1.285446	-0.2943	-1.45317	-1.30288	0.828811719766888	4.804979	-6.24028	-5.737892
Trial3	1	1	noBlindfold	counterclockwise	practice	Guided	1	-0.5	-0.5	1.30545	-0.26122	-1.45314	-1.30283	0.837586928424202	4.664385	-6.274134	-5.683726
Trial3	1	1	noBlindfold	counterclockwise	practice	Guided	1	-0.5	-0.5	1.325439	-0.18893	-1.45316	-1.30286	0.861016007252213	4.22861	-6.379929	-5.755563
Trial3	1	1	noBlindfold	counterclockwise	practice	Guided	1	-0.5	-0.5	1.345444	-0.15129	-1.45319	-1.30288	0.875337099146896	4.102152	-6.434942	-5.736067
Trial3	1	1	noBlindfold	counterclockwise	practice	Guided	1	-0.5	-0.5	1.365448	-0.1114	-1.45323	-1.3029	0.891996912167619	3.971768	-6.599983	-5.812708
Trial3	1	1	noBlindfold	counterclockwise	practice	Guided	1	-0.5	-0.5	1.385437	-0.071796	-1.45329	-1.30291	0.909957738575478	3.783534	-6.7354	-5.819145
Trial3	1	1	noBlindfold	counterclockwise	practice	Guided	1	-0.5	-0.5	1.405441	-0.031526	-1.45335	-1.30296	0.929630417019022	3.605285	-6.820036	-5.793155
Trial3	1	1	noBlindfold	counterclockwise	practice	Guided	1	-0.5	-0.5	1.425446	0.052934	-1.45349	-1.30307	0.975016687697141	3.305507	-7.289766	-6.157189
Trial3	1	1	noBlindfold	counterclockwise	practice	Guided	1	-0.5	-0.5	1.44545	0.092989	-1.45362	-1.30315	0.998341608229886	3.13411	-7.573297	-6.294908
Trial3	1	1	noBlindfold	counterclockwise	practice	Guided	1	-0.5	-0.5	1.465439	0.13539	-1.45376	-1.30318	1.02411841573687	2.96114	-7.670628	-6.374572
Trial3	1	1	noBlindfold	counterclockwise	practice	Guided	1	-0.5	-0.5	1.485443	0.17617	-1.45384	-1.30319	1.04991430233595	2.83108	-7.704482	-6.392959
Trial3	1	1	noBlindfold	counterclockwise	practice	Guided	1	-0.5	-0.5	1.505447	0.21767	-1.45386	-1.30314	1.07707202655495	2.626952	-7.683323	-6.291996
Trial3	1	1	noBlindfold	counterclockwise	practice	Guided	1	-0.5	-0.5	1.525452	0.29613	-1.45387	-1.30314	1.13086555787033	2.19284	-7.882218	-6.261355
Trial3	1	1	noBlindfold	counterclockwise	practice	Guided	1	-0.5	-0.5	1.545441	0.31269	-1.45388	-1.3032	1.14262647875283	4.467058	-7.861059	-6.76801
Trial3	1	1	noBlindfold	counterclockwise	practice	Guided	1	-0.5	-0.5	1.565445	0.30835	-1.45392	-1.30367	1.13987502513414	8.612355	-9.01634	-7.949403
Trial3	1	1	noBlindfold	counterclockwise	practice	Guided	1	-0.5	-0.5	1.585449	0.30631	-1.45426	-1.3043	1.13887410343134	11.05127	-10.73022	-11.57907
Trial3	1	1	noBlindfold	counterclockwise	practice	Guided	1	-0.5	-0.5	1.605438	0.30608	-1.45468	-1.3047	1.13899381633564	9.538299	-11.50887	-12.67181
Trial3	1	1	noBlindfold	counterclockwise	practice	Guided	1	-0.5	-0.5	1.625443	0.30509	-1.455	-1.30465	1.13825816792911	4.358646	-9.900787	-9.281121
Trial3	1	1	noBlindfold	counterclockwise	practice	Guided	1	-0.5	-0.5	1.645447	0.30405	-1.45494	-1.30438	1.13733174054466	2.647062	-8.622783	-7.984668
Trial3	1	1	noBlindfold	counterclockwise	practice	Guided	1	-0.5	-0.5	1.665451	0.30305	-1.45464	-1.30411	1.13643402520282	2.135652	-7.827205	-7.006503
Trial3	1	1	noBlindfold	counterclockwise	practice	Guided	1	-0.5	-0.5	1.68544	0.30252	-1.45432	-1.304	1.13598168720738	2.611675	-7.230521	-6.639481
Trial3	1	1	noBlindfold	counterclockwise	practice	Guided	1	-0.5	-0.5	1.705444	0.30239	-1.45411	-1.30394	1.135847327591	3.700825	-6.925831	-6.653561
Trial3	1	1	noBlindfold	counterclockwise	practice	Guided	1	-0.5	-0.5	1.725449	0.30238	-1.45403	-1.30394	1.13584025377791	5.53558	-7.72141	-7.488
Trial3	1	1	noBlindfold	counterclockwise	practice	Guided	1	-0.5	-0.5	1.745438	0.30241	-1.45403	-1.30396	1.13587562920693	6.588211	-8.406961	-8.354825
Trial3	1	1	noBlindfold	counterclockwise	practice	Guided	1	-0.5	-0.5	1.765442	0.30248	-1.45405	-1.304	1.13595341203679	7.3616	-9.075586	-8.90893
Trial3	1	1	noBlindfold	counterclockwise	practice	Guided	1	-0.5	-0.5	1.785446	0.30256	-1.45412	-1.30406	1.13605246490899	7.765673	-9.536852	-9.267193
Trial3	1	1	noBlindfold	counterclockwise	practice	Guided	1	-0.5	-0.5	1.80545	0.30268	-1.45422	-1.30421	1.13624330457087	8.226554	-9.536852	-9.751864
Trial3	1	1	noBlindfold	counterclockwise	practice	Guided	1	-0.5	-0.5	1.825439	0.30294	-1.45434	-1.30427	1.13646948621688	8.799418	-9.490302	-10.17672
Trial3	1	1	noBlindfold	counterclockwise	practice	Guided	1	-0.5	-0.5	1.845444	0.30303	-1.45439	-1.30431	1.13656133757088	8.612943	-9.65111	-10.07006
Trial3	1	1	noBlindfold	counterclockwise	practice	Guided	1	-0.5	-0.5	1.865448	0.3031	-1.45442	-1.30432	1.13661788670923	7.99275	-9.329494	-9.53263
Trial3	1	1	noBlindfold	counterclockwise	practice	Guided	1	-0.5	-0.5	1.885437	0.30314	-1.45442	-1.30432	1.13664616718259	7.355207	-8.859764	-8.953349
Trial3	1	1	noBlindfold	counterclockwise	practice	Guided	1	-0.5	-0.5	1.905441	0.30316	-1.45442	-1.30431	1.13665321139868	6.811278	-8.550842	-8.501563
Trial3	1	1	noBlindfold	counterclockwise	practice	Guided	1	-0.5	-0.5	1.925446	0.30317	-1.4544	-1.3043	1.13665318029755	6.368563	-8.512756	-8.313396
Trial3	1	1	noBlindfold	counterclockwise	practice	Guided	1	-0.5	-0.5	1.94545	0.30317	-1.4544	-1.3043	1.13665318029755	6.43903	-8.707419	-8.411174
Trial3	1	1	noBlindfold	counterclockwise	practice	Guided	1	-0.5	-0.5	1.965439	0.30317	-1.4544	-1.30429	1.1366461790259	6.479906	-8.792055	-8.273938
Trial3	1	1	noBlindfold	counterclockwise	practice	Guided	1	-0.5	-0.5	1.985443	0.30318	-1.4544	-1.30427	1.13663906269514	6.692552	-8.77936	-8.087555
Trial3	1	1	noBlindfold	counterclockwise	practice	Guided	1	-0.5	-0.5	2.005447	0.30319	-1.4544	-1.30424	1.13662488250366	6.847765	-8.711651	-7.953669
Trial3	1	1	noBlindfold	counterclockwise	practice	Guided	1	-0.5	-0.5	2.025452	0.30322	-1.4544	-1.30423	1.13663900463389	7.017246	-8.974022	-7.853433
Trial3	1	1	noBlindfold	counterclockwise	practice	Guided	1	-0.5	-0.5	2.045441	0.30323	-1.4544	-1.30421	1.13663191081666	6.983597	-9.024804	-7.859069
Trial3	1	1	noBlindfold	counterclockwise	practice	Guided	1	-0.5	-0.5	2.065445	0.30324	-1.45441	-1.30419	1.13662488067878	6.878845	-9.105208	-7.668566
Trial3	1	1	noBlindfold	counterclockwise	practice	Guided	1	-0.5	-0.5	2.085449	0.30325	-1.45442	-1.30415	1.13660351289491	6.727173	-9.151758	-7.192016
Trial3	1	1	noBlindfold	counterclockwise	practice	Guided	1	-0.5	-0.5	2.105438	0.30326	-1.45443	-1.30397	1.13648341147655	6.643916	-9.100976	-6.513519
Trial3	1	1	noBlindfold	counterclockwise	practice	Guided	1	-0.5	-0.5	2.125443	0.30326	-1.45444	-1.30383	1.13638432694499	6.610647	-9.117904	-4.901191
Trial3	1	1	noBlindfold	counterclockwise	practice	Guided	1	-0.5	-0.5	2.145447	0.30326	-1.45445	-1.30357	1.13620043205742	6.590047	-9.037499	-4.203196
Trial3	1	1	noBlindfold	counterclockwise	practice	Guided	1	-0.5	-0.5	2.165451	0.30327	-1.45445	-1.3032	1.13594582394703	6.521704	-8.783591	-3.477542
Trial3	1	1	noBlindfold	counterclockwise	practice	Guided	1	-0.5	-0.5	2.18544	0.30326	-1.45444	-1.30275	1.13562061182704	6.382545	-8.643942	-2.475297
Trial3	1	1	noBlindfold	counterclockwise	practice	Guided	1	-0.5	-0.5	2.205444	0.30326	-1.45443	-1.30185	1.13498457509016	6.373751	-8.745505	-1.653982
Trial3	1	1	noBlindfold	counterclockwise	practice	Guided	1	-0.5	-0.5	2.225449	0.30323	-1.45443	-1.30147	1.13469489153094	6.017735	-9.071354	0.080479
Trial3	1	1	noBlindfold	counterclockwise	practice	Guided	1	-0.5	-0.5	2.245438	0.3032	-1.45445	-1.30116	1.13445474155071	5.916445	-9.054427	0.580258
Trial3	1	1	noBlindfold	counterclockwise	practice	Guided	1	-0.5	-0.5	2.265442	0.30317	-1.45446	-1.30078	1.13416521851431	5.940771	-8.931704	1.318206
Trial3	1	1	noBlindfold	counterclockwise	practice	Guided	1	-0.5	-0.5	2.285446	0.30314	-1.45444	-1.3003	1.13380517149602	5.886175	-8.652406	2.323974
Trial3	1	1	noBlindfold	counterclockwise	practice	Guided	1	-0.5	-0.5	2.30545	0.30309	-1.45439	-1.29816	1.1322600526825	5.871389	-8.715883	3.069886
Trial3	1	1	noBlindfold	counterclockwise	practice	Guided	1	-0.5	-0.5	2.325439	0.30301	-1.45446	-1.29592	1.13062538277757	6.029077	-9.134831	3.875872
Trial3	1	1	noBlindfold	counterclockwise	practice	Guided	1	-0.5	-0.5	2.345444	0.30302	-1.45455	-1.29254	1.12825560052477	6.1598	-9.172917	4.09309
Trial3	1	1	noBlindfold	counterclockwise	practice	Guided	1	-0.5	-0.5	2.365448	0.30307	-1.45457	-1.28779	1.12495974587566	6.273812	-8.969791	4.575835
Trial3	1	1	noBlindfold	counterclockwise	practice	Guided	1	-0.5	-0.5	2.385437	0.30312	-1.45451	-1.2812	1.12039066136886	6.338334	-8.825909	5.083764
Trial3	1	1	noBlindfold	counterclockwise	practice	Guided	1	-0.5	-0.5	2.405441	0.30314	-1.45444	-1.2623	1.10730989106343	6.299152	-8.89785	5.001985
Trial3	1	1	noBlindfold	counterclockwise	practice	Guided	1	-0.5	-0.5	2.425446	0.30317	-1.45457	-1.25034	1.09913244637593	6.437486	-9.342189	5.109045
Trial3	1	1	noBlindfold	counterclockwise	practice	Guided	1	-0.5	-0.5	2.44545	0.30319	-1.45463	-1.23624	1.08957026848393	6.424057	-9.215235	5.131384
Trial3	1	1	noBlindfold	counterclockwise	practice	Guided	1	-0.5	-0.5	2.465439	0.30321	-1.45463	-1.22092	1.0792923083399	6.436662	-9.325262	5.022409
Trial3	1	1	noBlindfold	counterclockwise	practice	Guided	1	-0.5	-0.5	2.485443	0.3032	-1.45465	-1.20421	1.06819569134782	6.390682	-9.236394	4.796603
Trial3	1	1	noBlindfold	counterclockwise	practice	Guided	1	-0.5	-0.5	2.505447	0.30318	-1.45463	-1.16604	1.04341136939597	6.26081	-9.304103	4.851134
Trial3	1	1	noBlindfold	counterclockwise	practice	Guided	1	-0.5	-0.5	2.525452	0.30308	-1.45457	-1.14562	1.03041869730165	6.138582	-9.105208	4.2162
Trial3	1	1	noBlindfold	counterclockwise	practice	Guided	1	-0.5	-0.5	2.545441	0.30306	-1.45459	-1.12404	1.01702078981897	6.150189	-9.342189	3.832416
Trial3	1	1	noBlindfold	counterclockwise	practice	Guided	1	-0.5	-0.5	2.565445	0.30308	-1.45464	-1.10205	1.00369407900882	6.088453	-9.185612	3.779441
Trial3	1	1	noBlindfold	counterclockwise	practice	Guided	1	-0.5	-0.5	2.585449	0.30305	-1.4546	-1.08078	0.991057396538591	5.883695	-8.961327	4.000178
Trial3	1	1	noBlindfold	counterclockwise	practice	Guided	1	-0.5	-0.5	2.605438	0.30298	-1.45453	-1.03562	0.965228287149644	5.896315	-9.130599	3.696468
Trial3	1	1	noBlindfold	counterclockwise	practice	Guided	1	-0.5	-0.5	2.625443	0.30297	-1.45466	-1.01359	0.953171272141978	5.953633	-9.498766	3.133049
Trial3	1	1	noBlindfold	counterclockwise	practice	Guided	1	-0.5	-0.5	2.645447	0.30297	-1.45474	-0.99129	0.941343001320726	5.862249	-9.27448	3.765273
Trial3	1	1	noBlindfold	counterclockwise	practice	Guided	1	-0.5	-0.5	2.665451	0.30293	-1.45466	-0.96768	0.929204574930852	5.711731	-8.8513	3.90355
Trial3	1	1	noBlindfold	counterclockwise	practice	Guided	1	-0.5	-0.5	2.68544	0.30288	-1.45451	-0.94222	0.916610513721791	5.663808	-8.902082	3.631208
Trial3	1	1	noBlindfold	counterclockwise	practice	Guided	1	-0.5	-0.5	2.705444	0.30284	-1.4545	-0.89741	0.895816245279671	5.70405	-9.48607	3.185414
Trial3	1	1	noBlindfold	counterclockwise	practice	Guided	1	-0.5	-0.5	2.725449	0.30286	-1.45477	-0.8735	0.885486562915296	5.6171	-9.519925	3.695297
Trial3	1	1	noBlindfold	counterclockwise	practice	Guided	1	-0.5	-0.5	2.745438	0.3028	-1.45476	-0.84998	0.875770425178663	5.363718	-9.41413	3.859234
Trial3	1	1	noBlindfold	counterclockwise	practice	Guided	1	-0.5	-0.5	2.765442	0.30273	-1.45472	-0.82666	0.866650000381222	5.508428	-9.570706	3.069346
Trial3	1	1	noBlindfold	counterclockwise	practice	Guided	1	-0.5	-0.5	2.785446	0.30274	-1.45478	-0.803	0.858021293327049	5.548621	-9.769601	3.012743
Trial3	1	1	noBlindfold	counterclockwise	practice	Guided	1	-0.5	-0.5	2.80545	0.30275	-1.45488	-0.75678	0.842818783052002	5.471639	-9.807687	3.423918
Trial3	1	1	noBlindfold	counterclockwise	practice	Guided	1	-0.5	-0.5	2.825439	0.30264	-1.45476	-0.73277	0.835710962208092	5.244744	-9.435289	3.243017
Trial3	1	1	noBlindfold	counterclockwise	practice	Guided	1	-0.5	-0.5	2.845444	0.30262	-1.45475	-0.7097	0.829561896054751	5.235502	-9.807687	3.061359
Trial3	1	1	noBlindfold	counterclockwise	practice	Guided	1	-0.5	-0.5	2.865448	0.30262	-1.45488	-0.68676	0.824061984913108	5.281757	-9.981191	3.339626
Trial3	1	1	noBlindfold	counterclockwise	practice	Guided	1	-0.5	-0.5	2.885437	0.30261	-1.45494	-0.66288	0.818970526655402	5.049644	-9.663806	3.774734
Trial3	1	1	noBlindfold	counterclockwise	practice	Guided	1	-0.5	-0.5	2.905441	0.30257	-1.4549	-0.61626	0.810946957092014	5.159793	-9.926177	3.721103
Trial3	1	1	noBlindfold	counterclockwise	practice	Guided	1	-0.5	-0.5	2.925446	0.30265	-1.45506	-0.59295	0.808014065414419	5.444678	-10.28588	3.621787
Trial3	1	1	noBlindfold	counterclockwise	practice	Guided	1	-0.5	-0.5	2.94545	0.3027	-1.45513	-0.56919	0.805676467541748	5.293625	-10.29434	4.128355
Trial3	1	1	noBlindfold	counterclockwise	practice	Guided	1	-0.5	-0.5	2.965439	0.3027	-1.45512	-0.54403	0.803906681517016	5.362979	-10.00658	4.263778
Trial3	1	1	noBlindfold	counterclockwise	practice	Guided	1	-0.5	-0.5	2.985443	0.30269	-1.45504	-0.51896	0.802913891154516	5.388861	-10.30281	4.329516
Trial3	1	1	noBlindfold	counterclockwise	practice	Guided	1	-0.5	-0.5	3.005447	0.30273	-1.45511	-0.46656	0.803426211017901	5.548535	-10.50593	4.249148
Trial3	1	1	noBlindfold	counterclockwise	practice	Guided	1	-0.5	-0.5	3.025452	0.30279	-1.45527	-0.44012	0.805020110568724	5.470548	-10.29011	4.162982
Trial3	1	1	noBlindfold	counterclockwise	practice	Guided	1	-0.5	-0.5	3.045441	0.30279	-1.45519	-0.41282	0.807509824986004	5.68498	-10.48901	3.733631
Trial3	1	1	noBlindfold	counterclockwise	practice	Guided	1	-0.5	-0.5	3.065445	0.30281	-1.45519	-0.3865	0.810793541679373	5.764707	-10.61173	3.52942
Trial3	1	1	noBlindfold	counterclockwise	practice	Guided	1	-0.5	-0.5	3.085449	0.30289	-1.45523	-0.36036	0.814942750775338	6.079374	-10.63712	3.606603
Trial3	1	1	noBlindfold	counterclockwise	practice	Guided	1	-0.5	-0.5	3.105438	0.30301	-1.45524	-0.3083	0.825574939841309	6.303245	-10.29011	3.517033
Trial3	1	1	noBlindfold	counterclockwise	practice	Guided	1	-0.5	-0.5	3.125443	0.30324	-1.45531	-0.28374	0.831843070558001	6.583647	-10.86564	2.859693
Trial3	1	1	noBlindfold	counterclockwise	practice	Guided	1	-0.5	-0.5	3.145447	0.3033	-1.45548	-0.25911	0.838641085036308	6.673636	-11.25073	3.352545
Trial3	1	1	noBlindfold	counterclockwise	practice	Guided	1	-0.5	-0.5	3.165451	0.30329	-1.45552	-0.23582	0.845615701243167	6.315708	-10.51017	3.035503
Trial3	1	1	noBlindfold	counterclockwise	practice	Guided	1	-0.5	-0.5	3.18544	0.30319	-1.45534	-0.21295	0.852943065063099	5.941346	-10.29858	3.064933
Trial3	1	1	noBlindfold	counterclockwise	practice	Guided	1	-0.5	-0.5	3.205444	0.30303	-1.45517	-0.16686	0.869390255091878	5.566413	-10.20971	3.352293
Trial3	1	1	noBlindfold	counterclockwise	practice	Guided	1	-0.5	-0.5	3.225449	0.30266	-1.45505	-0.14296	0.87848768954636	5.104628	-9.930409	4.191361
Trial3	1	1	noBlindfold	counterclockwise	practice	Guided	1	-0.5	-0.5	3.245438	0.30263	-1.45497	-0.1193	0.888339697572976	5.55277	-9.816151	4.108761
Trial3	1	1	noBlindfold	counterclockwise	practice	Guided	1	-0.5	-0.5	3.265442	0.30273	-1.45491	-0.095216	0.899013643477579	5.675873	-9.752674	3.812211
Trial3	1	1	noBlindfold	counterclockwise	practice	Guided	1	-0.5	-0.5	3.285446	0.30283	-1.45485	-0.069945	0.910759753685339	5.854599	-9.350653	3.719613
Trial3	1	1	noBlindfold	counterclockwise	practice	Guided	1	-0.5	-0.5	3.30545	0.30293	-1.45476	-0.020219	0.93535361788464	6.098421	-9.384507	3.947537
Trial3	1	1	noBlindfold	counterclockwise	practice	Guided	1	-0.5	-0.5	3.325439	0.30299	-1.45477	0.004645	0.948398411480494	5.917146	-9.811919	2.688506
Trial3	1	1	noBlindfold	counterclockwise	practice	Guided	1	-0.5	-0.5	3.345444	0.30294	-1.4549	0.028302	0.961153273710174	5.67652	-9.710356	2.907095
Trial3	1	1	noBlindfold	counterclockwise	practice	Guided	1	-0.5	-0.5	3.365448	0.30286	-1.45484	0.05225	0.974455861773747	5.524079	-9.147526	3.814789
Trial3	1	1	noBlindfold	counterclockwise	practice	Guided	1	-0.5	-0.5	3.385437	0.30277	-1.45457	0.0775	0.988911499283669	5.393187	-8.542379	3.792253
Trial3	1	1	noBlindfold	counterclockwise	practice	Guided	1	-0.5	-0.5	3.405441	0.3027	-1.45433	0.12673	1.01838980621054	5.38771	-8.63971	3.225298
Trial3	1	1	noBlindfold	counterclockwise	practice	Guided	1	-0.5	-0.5	3.425446	0.30269	-1.45425	0.15117	1.03360224676068	5.298701	-8.487365	3.036727
Trial3	1	1	noBlindfold	counterclockwise	practice	Guided	1	-0.5	-0.5	3.44545	0.30266	-1.45425	0.17506	1.04879410085038	5.297466	-8.508524	2.39795
Trial3	1	1	noBlindfold	counterclockwise	practice	Guided	1	-0.5	-0.5	3.465439	0.30269	-1.4543	0.19936	1.06461996169446	5.6438	-8.910545	2.086717
Trial3	1	1	noBlindfold	counterclockwise	practice	Guided	1	-0.5	-0.5	3.485443	0.3028	-1.45446	0.22106	1.07908079072662	5.771493	-8.914777	2.71348
Trial3	1	1	noBlindfold	counterclockwise	practice	Guided	1	-0.5	-0.5	3.505447	0.30288	-1.45445	0.26706	1.11040413292079	5.770213	-8.618551	3.45197
Trial3	1	1	noBlindfold	counterclockwise	practice	Guided	1	-0.5	-0.5	3.525452	0.30285	-1.45418	0.28958	1.12605714422693	5.648882	-8.436584	2.680859
Trial3	1	1	noBlindfold	counterclockwise	practice	Guided	1	-0.5	-0.5	3.545441	0.30283	-1.45419	0.30682	1.13819793830446	5.663302	-8.500061	2.559958
Trial3	1	1	noBlindfold	counterclockwise	practice	Guided	1	-0.5	-0.5	3.565445	0.30281	-1.4542	0.30715	1.13841778363933	5.309579	-8.838605	4.652279
Trial3	1	1	noBlindfold	counterclockwise	practice	Guided	1	-0.5	-0.5	3.585449	0.30279	-1.45422	0.30697	1.13827603996891	4.333114	-6.31222	11.43542
Trial3	1	1	noBlindfold	counterclockwise	practice	Guided	1	-0.5	-0.5	3.605438	0.3027	-1.45394	0.30683	1.13811332556337	3.703686	-6.333379	12.68137
Trial3	1	1	noBlindfold	counterclockwise	practice	Guided	1	-0.5	-0.5	3.625443	0.30258	-1.45395	0.30675	1.13797197526009	3.045134	-7.391329	11.30252
Trial3	1	1	noBlindfold	counterclockwise	practice	Guided	1	-0.5	-0.5	3.645447	0.30253	-1.45394	0.30671	1.13790835210251	3.087849	-8.694724	12.17351
Trial3	1	1	noBlindfold	counterclockwise	practice	Guided	1	-0.5	-0.5	3.665451	0.30249	-1.45399	0.30667	1.13785179122262	3.761328	-9.168685	12.1797
Trial3	1	1	noBlindfold	counterclockwise	practice	Guided	1	-0.5	-0.5	3.68544	0.30247	-1.454	0.30666	1.13783058871645	4.947608	-7.971086	12.33167
Trial3	1	1	noBlindfold	counterclockwise	practice	Guided	1	-0.5	-0.5	3.705444	0.30249	-1.45401	0.30663	1.13782343766999	5.910993	-8.800519	13.1121
Trial3	1	1	noBlindfold	counterclockwise	practice	Guided	1	-0.5	-0.5	3.725449	0.30254	-1.45405	0.30661	1.13784451113117	6.036184	-8.127662	12.27127
Trial3	1	1	noBlindfold	counterclockwise	practice	Guided	1	-0.5	-0.5	3.745438	0.30256	-1.45405	0.30661	1.1378586156774	5.492452	-8.698955	12.85255
Trial3	1	1	noBlindfold	counterclockwise	practice	Guided	1	-0.5	-0.5	3.765442	0.30257	-1.45407	0.30662	1.13787275595333	5.143507	-8.627015	13.51625
Trial3	1	1	noBlindfold	counterclockwise	practice	Guided	1	-0.5	-0.5	3.785446	0.30256	-1.45407	0.30665	1.13788698877648	4.916868	-8.246153	14.00014
Trial3	1	1	noBlindfold	counterclockwise	practice	Guided	1	-0.5	-0.5	3.80545	0.30256	-1.45408	0.30674	1.1379507727077	4.911784	-8.931704	14.68207
Trial3	1	1	noBlindfold	counterclockwise	practice	Guided	1	-0.5	-0.5	3.825439	0.30255	-1.45413	0.3068	1.13798626349695	5.160729	-9.020572	14.94112
Trial3	1	1	noBlindfold	counterclockwise	practice	Guided	1	-0.5	-0.5	3.845444	0.30256	-1.45416	0.30684	1.13802168076031	5.261371	-9.257553	15.12023
Trial3	1	1	noBlindfold	counterclockwise	practice	Guided	1	-0.5	-0.5	3.865448	0.30256	-1.45419	0.30688	1.13805003675351	5.442507	-8.842837	14.98156
Trial3	1	1	noBlindfold	counterclockwise	practice	Guided	1	-0.5	-0.5	3.885437	0.30257	-1.4542	0.30692	1.13808543391496	5.475113	-8.775128	14.92402
Trial3	1	1	noBlindfold	counterclockwise	practice	Guided	1	-0.5	-0.5	3.905441	0.30258	-1.45421	0.30703	1.13817051068326	5.532787	-8.914777	15.51191
Trial3	1	1	noBlindfold	counterclockwise	practice	Guided	1	-0.5	-0.5	3.925446	0.3026	-1.45423	0.30707	1.13821294937156	5.394461	-8.538147	15.48335
Trial3	1	1	noBlindfold	counterclockwise	practice	Guided	1	-0.5	-0.5	3.94545	0.3026	-1.45423	0.3071	1.13823422935417	5.217124	-8.529683	15.38074
Trial3	1	1	noBlindfold	counterclockwise	practice	Guided	1	-0.5	-0.5	3.965439	0.3026	-1.45423	0.30712	1.13824840918365	5.056648	-8.542379	15.21961
Trial3	1	1	noBlindfold	counterclockwise	practice	Guided	1	-0.5	-0.5	3.985443	0.30259	-1.45424	0.30714	1.13825554955107	4.899001	-8.720114	15.00885
Trial3	1	1	noBlindfold	counterclockwise	practice	Guided	1	-0.5	-0.5	4.005447	0.30258	-1.45424	0.3072	1.13829103053214	4.794153	-8.813214	15.13799
Trial3	1	1	noBlindfold	counterclockwise	practice	Guided	1	-0.5	-0.5	4.025452	0.30256	-1.45427	0.30722	1.1382911120468	4.654771	-9.050195	15.39166
Trial3	1	1	noBlindfold	counterclockwise	practice	Guided	1	-0.5	-0.5	4.045441	0.30255	-1.45428	0.30722	1.13828405192506	4.532983	-9.168685	14.86959
Trial3	1	1	noBlindfold	counterclockwise	practice	Guided	1	-0.5	-0.5	4.065445	0.30253	-1.4543	0.30718	1.13824161149986	4.373074	-9.278712	13.88149
Trial3	1	1	noBlindfold	counterclockwise	practice	Guided	1	-0.5	-0.5	4.085449	0.30251	-1.45432	0.30709	1.13816368788611	4.014483	-9.308335	12.51117
Trial3	1	1	noBlindfold	counterclockwise	practice	Guided	1	-0.5	-0.5	4.105438	0.30248	-1.45434	0.30605	1.13740526144615	3.606227	-9.10944	11.10786
Trial3	1	1	noBlindfold	counterclockwise	practice	Guided	1	-0.5	-0.5	4.125443	0.30229	-1.45437	0.30556	1.13692397906085	2.430035	-8.838605	8.455746
Trial3	1	1	noBlindfold	counterclockwise	practice	Guided	1	-0.5	-0.5	4.145447	0.30206	-1.45441	0.30532	1.13659163746524	1.32007	-9.562243	8.460135
Trial3	1	1	noBlindfold	counterclockwise	practice	Guided	1	-0.5	-0.5	4.165451	0.30186	-1.45451	0.30515	1.13633005468825	0.727912	-10.06583	8.445569
Trial3	1	1	noBlindfold	counterclockwise	practice	Guided	1	-0.5	-0.5	4.18544	0.30166	-1.45462	0.30504	1.13611098148838	0.260613	-9.850005	8.263847
Trial3	1	1	noBlindfold	counterclockwise	practice	Guided	1	-0.5	-0.5	4.205444	0.30152	-1.45467	0.30497	1.13596258262404	0.101351	-9.761137	8.602967
Trial3	1	1	noBlindfold	counterclockwise	practice	Guided	1	-0.5	-0.5	4.225449	0.30135	-1.45472	0.30496	1.13583554802951	0.148294	-9.8627	9.320946
Trial3	1	1	noBlindfold	counterclockwise	practice	Guided	1	-0.5	-0.5	4.245438	0.30127	-1.45474	0.30496	1.13577911563009	0.027235	-9.938873	9.685683
Trial3	1	1	noBlindfold	counterclockwise	practice	Guided	1	-0.5	-0.5	4.265442	0.30118	-1.45477	0.30497	1.13572271938809	-0.617743	-10.23087	10.10313
Trial3	1	1	noBlindfold	counterclockwise	practice	Guided	1	-0.5	-0.5	4.285446	0.30107	-1.45481	0.30499	1.13565929846238	-1.323856	-10.26472	10.40052
Trial3	1	1	noBlindfold	counterclockwise	practice	Guided	1	-0.5	-0.5	4.30545	0.30093	-1.45486	0.30502	1.13558181650468	-1.987974	-10.20971	10.46285
Trial3	1	1	noBlindfold	counterclockwise	practice	Guided	1	-0.5	-0.5	4.325439	0.30049	-1.45494	0.30502	1.13527152470237	-2.988316	-10.09968	10.00329
Trial3	1	1	noBlindfold	counterclockwise	practice	Guided	1	-0.5	-0.5	4.345444	0.30028	-1.45497	0.30505	1.13514473322869	-3.351004	-10.19701	10.21729
Trial3	1	1	noBlindfold	counterclockwise	practice	Guided	1	-0.5	-0.5	4.365448	0.30008	-1.45502	0.30519	1.13510305248811	-3.661621	-10.48477	11.20953
Trial3	1	1	noBlindfold	counterclockwise	practice	Guided	1	-0.5	-0.5	4.385437	0.2997	-1.45509	0.30541	1.13499133983873	-3.805632	-10.48054	11.75809
Trial3	1	1	noBlindfold	counterclockwise	practice	Guided	1	-0.5	-0.5	4.405441	0.29905	-1.45514	0.30575	1.13477486323809	-3.941476	-10.30281	11.98796
Trial3	1	1	noBlindfold	counterclockwise	practice	Guided	1	-0.5	-0.5	4.425446	0.29698	-1.45506	0.30576	1.13332532028839	-4.173902	-9.879628	11.6722
Trial3	1	1	noBlindfold	counterclockwise	practice	Guided	1	-0.5	-0.5	4.44545	0.29538	-1.45497	0.30562	1.13210112028328	-4.298211	-9.617256	11.12461
Trial3	1	1	noBlindfold	counterclockwise	practice	Guided	1	-0.5	-0.5	4.465439	0.29317	-1.45485	0.3053	1.13032152180817	-4.437938	-9.240626	10.45149
Trial3	1	1	noBlindfold	counterclockwise	practice	Guided	1	-0.5	-0.5	4.485443	0.28999	-1.45464	0.30487	1.12778539476246	-4.564448	-8.775128	9.361253
Trial3	1	1	noBlindfold	counterclockwise	practice	Guided	1	-0.5	-0.5	4.505447	0.28573	-1.45445	0.30422	1.12434044379256	-4.450565	-8.728578	8.697004
Trial3	1	1	noBlindfold	counterclockwise	practice	Guided	1	-0.5	-0.5	4.525452	0.27388	-1.45453	0.30396	1.11590408921867	-4.175854	-9.329494	7.817234
Trial3	1	1	noBlindfold	counterclockwise	practice	Guided	1	-0.5	-0.5	4.545441	0.26637	-1.45462	0.30368	1.11050642558013	-4.134655	-9.054427	7.261156
Trial3	1	1	noBlindfold	counterclockwise	practice	Guided	1	-0.5	-0.5	4.565445	0.2582	-1.45454	0.30346	1.10472403760054	-4.234299	-8.737042	6.80946
Trial3	1	1	noBlindfold	counterclockwise	practice	Guided	1	-0.5	-0.5	4.585449	0.24872	-1.45442	0.30337	1.09817347399623	-4.220672	-8.648174	6.685838
Trial3	1	1	noBlindfold	counterclockwise	practice	Guided	1	-0.5	-0.5	4.605438	0.23838	-1.45433	0.30357	1.0912972890177	-4.335117	-8.652406	6.917686
Trial3	1	1	noBlindfold	counterclockwise	practice	Guided	1	-0.5	-0.5	4.625443	0.2141	-1.45436	0.30367	1.07509267787733	-4.654065	-8.711651	7.390747
Trial3	1	1	noBlindfold	counterclockwise	practice	Guided	1	-0.5	-0.5	4.645447	0.19959	-1.45435	0.30368	1.06551758888166	-4.70301	-8.529683	7.357606
Trial3	1	1	noBlindfold	counterclockwise	practice	Guided	1	-0.5	-0.5	4.665451	0.18362	-1.45426	0.30365	1.05507801684702	-4.675776	-8.229226	7.279549
Trial3	1	1	noBlindfold	counterclockwise	practice	Guided	1	-0.5	-0.5	4.68544	0.16723	-1.45414	0.30366	1.04454069837985	-4.610346	-8.017636	7.291194
Trial3	1	1	noBlindfold	counterclockwise	practice	Guided	1	-0.5	-0.5	4.705444	0.14781	-1.45402	0.30392	1.03244620205907	-4.531579	-7.945695	7.562505
Trial3	1	1	noBlindfold	counterclockwise	practice	Guided	1	-0.5	-0.5	4.725449	0.10672	-1.45396	0.30406	1.00728430052047	-4.46643	-7.920304	8.155272
Trial3	1	1	noBlindfold	counterclockwise	practice	Guided	1	-0.5	-0.5	4.745438	0.085426	-1.45395	0.30417	0.994692421629758	-4.567262	-7.844132	8.378936
Trial3	1	1	noBlindfold	counterclockwise	practice	Guided	1	-0.5	-0.5	4.765442	0.061558	-1.45393	0.30424	0.980892142368164	-4.704765	-7.873754	8.473614
Trial3	1	1	noBlindfold	counterclockwise	practice	Guided	1	-0.5	-0.5	4.785446	0.037849	-1.45393	0.30434	0.967597226134809	-4.706478	-7.903377	8.637724
Trial3	1	1	noBlindfold	counterclockwise	practice	Guided	1	-0.5	-0.5	4.80545	0.010548	-1.45395	0.30464	0.952945319650688	-4.621803	-8.009172	9.015782
Trial3	1	1	noBlindfold	counterclockwise	practice	Guided	1	-0.5	-0.5	4.825439	-0.043243	-1.45403	0.30468	0.92527662949868	-4.313578	-7.945695	9.358454
Trial3	1	1	noBlindfold	counterclockwise	practice	Guided	1	-0.5	-0.5	4.845444	-0.07259	-1.45399	0.30468	0.911147185319407	-4.122053	-7.954159	9.293917
Trial3	1	1	noBlindfold	counterclockwise	practice	Guided	1	-0.5	-0.5	4.865448	-0.10168	-1.45399	0.30473	0.897913798638856	-4.019045	-8.195371	9.475402
Trial3	1	1	noBlindfold	counterclockwise	practice	Guided	1	-0.5	-0.5	4.885437	-0.13208	-1.45408	0.30484	0.884947765066406	-3.899291	-8.305398	9.692569
Trial3	1	1	noBlindfold	counterclockwise	practice	Guided	1	-0.5	-0.5	4.905441	-0.16274	-1.45415	0.30517	0.872950766742062	-3.794587	-8.402729	10.05978
Trial3	1	1	noBlindfold	counterclockwise	practice	Guided	1	-0.5	-0.5	4.925446	-0.22244	-1.45419	0.3053	0.851790841043242	-3.821027	-8.326557	10.6348
Trial3	1	1	noBlindfold	counterclockwise	practice	Guided	1	-0.5	-0.5	4.94545	-0.25328	-1.45418	0.3054	0.842341942873889	-3.88326	-8.271544	10.80519
Trial3	1	1	noBlindfold	counterclockwise	practice	Guided	1	-0.5	-0.5	4.965439	-0.28242	-1.45416	0.30551	0.834378451548004	-3.808064	-8.258848	11.03851
Trial3	1	1	noBlindfold	counterclockwise	practice	Guided	1	-0.5	-0.5	4.985443	-0.31342	-1.45412	0.30562	0.826943592570916	-3.670007	-8.229226	11.288
Trial3	1	1	noBlindfold	counterclockwise	practice	Guided	1	-0.5	-0.5	5.005447	-0.34434	-1.45412	0.30561	0.820510523878654	-3.460279	-8.21653	11.34939
Trial3	1	1	noBlindfold	counterclockwise	practice	Guided	1	-0.5	-0.5	5.025452	-0.40254	-1.45408	0.30552	0.811394428887209	-3.068198	-8.102272	10.99005
Trial3	1	1	noBlindfold	counterclockwise	practice	Guided	1	-0.5	-0.5	5.045441	-0.43224	-1.45407	0.30544	0.808285236693748	-2.971338	-8.271544	10.92603
Trial3	1	1	noBlindfold	counterclockwise	practice	Guided	1	-0.5	-0.5	5.065445	-0.46041	-1.45414	0.30529	0.806262566484818	-2.79624	-8.555074	10.58157
Trial3	1	1	noBlindfold	counterclockwise	practice	Guided	1	-0.5	-0.5	5.085449	-0.48862	-1.45425	0.30507	0.805150439548336	-2.915417	-8.660869	10.02237
Trial3	1	1	noBlindfold	counterclockwise	practice	Guided	1	-0.5	-0.5	5.105438	-0.51527	-1.4543	0.30489	0.80503484132958	-3.097903	-8.478902	9.782103
Trial3	1	1	noBlindfold	counterclockwise	practice	Guided	1	-0.5	-0.5	5.125443	-0.56798	-1.45424	0.30497	0.807835363202346	-3.19924	-8.449279	9.990914
Trial3	1	1	noBlindfold	counterclockwise	practice	Guided	1	-0.5	-0.5	5.145447	-0.5933	-1.45422	0.30506	0.810448326264249	-3.075497	-8.432352	10.15781
Trial3	1	1	noBlindfold	counterclockwise	practice	Guided	1	-0.5	-0.5	5.165451	-0.61885	-1.45421	0.30514	0.81386468292825	-3.003114	-8.42812	10.28235
Trial3	1	1	noBlindfold	counterclockwise	practice	Guided	1	-0.5	-0.5	5.18544	-0.64239	-1.45419	0.30521	0.817702911010437	-3.055483	-8.220762	10.42934
Trial3	1	1	noBlindfold	counterclockwise	practice	Guided	1	-0.5	-0.5	5.205444	-0.6669099	-1.45411	0.30536	0.822474095821918	-3.125067	-8.034563	10.57444
Trial3	1	1	noBlindfold	counterclockwise	practice	Guided	1	-0.5	-0.5	5.225449	-0.71475	-1.45396	0.30541	0.83354833298144	-3.072644	-7.8399	10.83646
Trial3	1	1	noBlindfold	counterclockwise	practice	Guided	1	-0.5	-0.5	5.245438	-0.73738	-1.45394	0.30541	0.839663350386524	-3.144439	-7.852595	10.82289
Trial3	1	1	noBlindfold	counterclockwise	practice	Guided	1	-0.5	-0.5	5.265442	-0.75969	-1.45392	0.30538	0.8462126465795	-3.249704	-7.776423	10.72288
Trial3	1	1	noBlindfold	counterclockwise	practice	Guided	1	-0.5	-0.5	5.285446	-0.78246	-1.45389	0.30536	0.853456706347318	-3.394624	-7.624078	10.66277
Trial3	1	1	noBlindfold	counterclockwise	practice	Guided	1	-0.5	-0.5	5.30545	-0.80389	-1.45383	0.30553	0.860945831982437	-3.628105	-7.475965	10.79202
Trial3	1	1	noBlindfold	counterclockwise	practice	Guided	1	-0.5	-0.5	5.325439	-0.84975	-1.45372	0.30555	0.878200357081646	-4.085186	-7.408256	11.18606
Trial3	1	1	noBlindfold	counterclockwise	practice	Guided	1	-0.5	-0.5	5.345444	-0.87316	-1.45371	0.30535	0.88760183675325	-4.011994	-7.277071	10.61157
Trial3	1	1	noBlindfold	counterclockwise	practice	Guided	1	-0.5	-0.5	5.365448	-0.89786	-1.45365	0.30504	0.897987737514955	-3.763898	-7.023163	9.896767
Trial3	1	1	noBlindfold	counterclockwise	practice	Guided	1	-0.5	-0.5	5.385437	-0.92234	-1.45353	0.30481	0.908895055320706	-3.665158	-6.693082	9.59946
Trial3	1	1	noBlindfold	counterclockwise	practice	Guided	1	-0.5	-0.5	5.405441	-0.94729	-1.45336	0.30454	0.920517773873859	-3.287203	-6.219121	9.296259
Trial3	1	1	noBlindfold	counterclockwise	practice	Guided	1	-0.5	-0.5	5.425446	-0.99794	-1.45313	0.30444	0.946080307226868	-2.912984	-6.710009	8.75197
Trial3	1	1	noBlindfold	counterclockwise	practice	Guided	1	-0.5	-0.5	5.44545	-1.02473	-1.45331	0.30445	0.960458926454779	-2.86368	-6.930063	9.02994
Trial3	1	1	noBlindfold	counterclockwise	practice	Guided	1	-0.5	-0.5	5.465439	-1.04903	-1.45341	0.30438	0.973889657908456	-2.966643	-6.790414	8.736355
Trial3	1	1	noBlindfold	counterclockwise	practice	Guided	1	-0.5	-0.5	5.485443	-1.07471	-1.45345	0.30437	0.988586198450953	-3.168703	-6.94699	8.661611
Trial3	1	1	noBlindfold	counterclockwise	practice	Guided	1	-0.5	-0.5	5.505447	-1.09967	-1.45345	0.30465	1.00352668542775	-3.321522	-6.8285	9.027051
Trial3	1	1	noBlindfold	counterclockwise	practice	Guided	1	-0.5	-0.5	5.525452	-1.15032	-1.45355	0.30492	1.03480066021912	-3.627286	-7.454806	9.937485
Trial3	1	1	noBlindfold	counterclockwise	practice	Guided	1	-0.5	-0.5	5.545441	-1.1768	-1.45368	0.30513	1.05180444085504	-3.619111	-7.395561	10.27742
Trial3	1	1	noBlindfold	counterclockwise	practice	Guided	1	-0.5	-0.5	5.565445	-1.20267	-1.45371	0.30524	1.06871725177637	-3.576639	-7.315157	10.47821
[truncated: 12,726 more rows]
