# Supplementary material for: Assessing kinesthetic proprioceptive function of the upper limb: a novel dynamic movement reproduction task using a robotic arm
Source: PeerJ. 2021 May 3;9:e11301. doi: 10.7717/peerj.11301 (PMC8101453; doi:10.7717/peerj.11301)
Supplement: Supplemental Information 1 [file peerj-09-11301-s001.zip › DMR raw data_Study 1/Session 2/HMData_PP08-2_2019-06-18-19-00-05.txt]

Trial1	2	1	noBlindfold	counterclockwise	practice	Guided	1	0.5	-0.25	0	0.45001	-1.45	-1.05	0.801560305678962	-0.0092224	-0.019682	-0.037291
Trial1	2	1	noBlindfold	counterclockwise	practice	Guided	1	0.5	-0.25	0.01856804	0.45001	-1.45	-1.05	0.801560305678962	0.0055083	-0.0069878	-0.002425
Trial1	2	1	noBlindfold	counterclockwise	practice	Guided	1	0.5	-0.25	0.0385685	0.45001	-1.45	-1.05	0.801560305678962	0.016286	0.018402	0.02795
Trial1	2	1	noBlindfold	counterclockwise	practice	Guided	1	0.5	-0.25	0.05856895	0.45001	-1.45	-1.05	0.801560305678962	0.0071285	0.0099387	-0.027486
Trial1	2	1	noBlindfold	counterclockwise	practice	Guided	1	0.5	-0.25	0.0785675	0.45001	-1.45	-1.05	0.801560305678962	-0.017768	0.022636	0.03002
Trial1	2	1	noBlindfold	counterclockwise	practice	Guided	1	0.5	-0.25	0.09856796	0.45001	-1.45	-1.05	0.801560305678962	-0.007971	-0.0069852	0.009445
Trial1	2	1	noBlindfold	counterclockwise	practice	Guided	1	0.5	-0.25	0.1185684	0.45001	-1.45	-1.05	0.801560305678962	-0.016418	-0.0027531	0.0089052
Trial1	2	1	noBlindfold	counterclockwise	practice	Guided	1	0.5	-0.25	0.1385689	0.45001	-1.45	-1.05	0.801560305678962	0.025812	-0.019679	0.011605
Trial1	2	1	noBlindfold	counterclockwise	practice	Guided	1	0.5	-0.25	0.1585693	0.45001	-1.45	-1.05	0.801560305678962	-0.0087829	-0.0069873	0.01843
Trial1	2	1	noBlindfold	counterclockwise	practice	Guided	1	0.5	-0.25	0.1785679	0.45001	-1.45	-1.05	0.801560305678962	0.022669	0.018402	-0.025593
Trial1	2	1	noBlindfold	counterclockwise	practice	Guided	1	0.5	-0.25	0.1985683	0.45001	-1.45	-1.05	0.801560305678962	0.012331	0.0014756	0.023467
Trial1	2	1	noBlindfold	counterclockwise	practice	Guided	1	0.5	-0.25	0.2185688	0.45001	-1.45	-1.05	0.801560305678962	-0.016693	0.0014739	0.013131
Trial1	2	1	noBlindfold	counterclockwise	practice	Guided	1	0.5	-0.25	0.2385693	0.45001	-1.45	-1.05	0.801560305678962	0.021854	-0.023918	-0.014272
Trial1	2	1	noBlindfold	counterclockwise	practice	Guided	1	0.5	-0.25	0.2585678	0.45001	-1.45	-1.05	0.801560305678962	-0.0071712	-0.006994	0.0033341
Trial1	2	1	noBlindfold	counterclockwise	practice	Guided	1	0.5	-0.25	0.2785683	0.45002	-1.45	-1.05	0.801559683093989	0.019247	0.0099344	0.018706
Trial1	2	1	noBlindfold	counterclockwise	practice	Guided	1	0.5	-0.25	0.2985687	0.45002	-1.45	-1.05	0.801559683093989	0.019246	0.0057028	-0.01849
Trial1	2	1	noBlindfold	counterclockwise	practice	Guided	1	0.5	-0.25	0.3185692	0.45002	-1.45	-1.05	0.801559683093989	-0.0024111	0.022631	-0.011393
Trial1	2	1	noBlindfold	counterclockwise	practice	Guided	1	0.5	-0.25	0.3385677	0.45002	-1.45	-1.05	0.801559683093989	-0.022716	0.0057029	-0.025411
Trial1	2	1	noBlindfold	counterclockwise	practice	Guided	1	0.5	-0.25	0.3585682	0.45002	-1.45	-1.05	0.801559683093989	-0.0026797	0.0057026	-0.010308
Trial1	2	1	noBlindfold	counterclockwise	practice	Guided	1	0.5	-0.25	0.3785686	0.45002	-1.45	-1.05	0.801559683093989	-0.0052841	0.0014694	-0.032775
Trial1	2	1	noBlindfold	counterclockwise	practice	Guided	1	0.5	-0.25	0.3985691	0.45002	-1.45	-1.05	0.801559683093989	0.031914	0.0014691	-0.017673
Trial1	2	1	noBlindfold	counterclockwise	practice	Guided	1	0.5	-0.25	0.4185677	0.45002	-1.45	-1.05	0.801559683093989	-0.011667	-0.011229	-0.0074309
Trial1	2	1	noBlindfold	counterclockwise	practice	Guided	1	0.5	-0.25	0.4385681	0.45002	-1.45	-1.05	0.801559683093989	0.001812	-0.0027655	0.0089241
Trial1	2	1	noBlindfold	counterclockwise	practice	Guided	1	0.5	-0.25	0.4585686	0.45002	-1.45	-1.05	0.801559683093989	0.038473	-0.019693	0.012438
Trial1	2	1	noBlindfold	counterclockwise	practice	Guided	1	0.5	-0.25	0.478569	0.45002	-1.45	-1.05	0.801559683093989	-0.0063631	-0.01123	-0.015871
Trial1	2	1	noBlindfold	counterclockwise	practice	Guided	1	0.5	-0.25	0.4985676	0.45002	-1.45	-1.05	0.801559683093989	0.028774	0.009928	-0.010837
Trial1	2	1	noBlindfold	counterclockwise	practice	Guided	1	0.5	-0.25	0.518568	0.45001	-1.45	-1.04999	0.801550311591769	-0.065846	0.035315	0.052407
Trial1	2	1	noBlindfold	counterclockwise	practice	Guided	1	0.5	-0.25	0.5385685	0.44997	-1.44999	-1.04997	0.801532937787858	-0.171939	0.047996	0.054086
Trial1	2	1	noBlindfold	counterclockwise	practice	Guided	1	0.5	-0.25	0.558569	0.44961	-1.44996	-1.04997	0.801555487639629	-0.241564	0.081807	0.083527
Trial1	2	1	noBlindfold	counterclockwise	practice	Guided	1	0.5	-0.25	0.5785675	0.44925	-1.44996	-1.04998	0.801588193899799	-0.246979	0.086013	0.036536
Trial1	2	1	noBlindfold	counterclockwise	practice	Guided	1	0.5	-0.25	0.598568	0.44872	-1.44995	-1.04999	0.80163179804974	-0.169818	0.107141	0.024506
Trial1	2	1	noBlindfold	counterclockwise	practice	Guided	1	0.5	-0.25	0.6185684	0.4481	-1.44995	-1.05001	0.8016916835477	-0.142819	0.039411	0.00079622
Trial1	2	1	noBlindfold	counterclockwise	practice	Guided	1	0.5	-0.25	0.6385689	0.4474	-1.44997	-1.05001	0.801737306281077	-0.091572	0.035168	-0.0044124
Trial1	2	1	noBlindfold	counterclockwise	practice	Guided	1	0.5	-0.25	0.6585693	0.44587	-1.44999	-1.05001	0.801839136691337	-0.051124	0.035155	-0.03999
Trial1	2	1	noBlindfold	counterclockwise	practice	Guided	1	0.5	-0.25	0.6785679	0.44516	-1.44999	-1.05003	0.801907360749901	-0.065874	0.0055295	-0.074829
Trial1	2	1	noBlindfold	counterclockwise	practice	Guided	1	0.5	-0.25	0.6985683	0.44442	-1.45	-1.05005	0.801978285339178	-0.127343	0.0097624	-0.108359
Trial1	2	1	noBlindfold	counterclockwise	practice	Guided	1	0.5	-0.25	0.7185688	0.44359	-1.45001	-1.05007	0.802056214029157	-0.16769	-0.028319	-0.140531
Trial1	2	1	noBlindfold	counterclockwise	practice	Guided	1	0.5	-0.25	0.7385693	0.4427	-1.45001	-1.05006	0.802109309523541	-0.159217	-0.036774	-0.139675
Trial1	2	1	noBlindfold	counterclockwise	practice	Guided	1	0.5	-0.25	0.7585678	0.44066	-1.45005	-1.05005	0.802247636623982	-0.212216	-0.172134	-0.116862
Trial1	2	1	noBlindfold	counterclockwise	practice	Guided	1	0.5	-0.25	0.7785683	0.43946	-1.45009	-1.05006	0.802347274034595	-0.266289	-0.29479	-0.121003
Trial1	2	1	noBlindfold	counterclockwise	practice	Guided	1	0.5	-0.25	0.7985687	0.43817	-1.45014	-1.05009	0.802475474547258	-0.32355	-0.400493	-0.209064
Trial1	2	1	noBlindfold	counterclockwise	practice	Guided	1	0.5	-0.25	0.8185692	0.43673	-1.45019	-1.05014	0.802637499414865	-0.408537	-0.493476	-0.286228
Trial1	2	1	noBlindfold	counterclockwise	practice	Guided	1	0.5	-0.25	0.8385677	0.43514	-1.45024	-1.05025	0.802874192925266	-0.41706	-0.582328	-0.422482
Trial1	2	1	noBlindfold	counterclockwise	practice	Guided	1	0.5	-0.25	0.8585682	0.43143	-1.45029	-1.05026	0.803192272915848	-0.342253	-0.518847	-0.558911
Trial1	2	1	noBlindfold	counterclockwise	practice	Guided	1	0.5	-0.25	0.8785686	0.42951	-1.45026	-1.05022	0.80331868467024	-0.238408	-0.463765	-0.432203
Trial1	2	1	noBlindfold	counterclockwise	practice	Guided	1	0.5	-0.25	0.8985691	0.42758	-1.45025	-1.05017	0.803440475114054	-0.143749	-0.522938	-0.316068
Trial1	2	1	noBlindfold	counterclockwise	practice	Guided	1	0.5	-0.25	0.9185677	0.42573	-1.45025	-1.05011	0.803549633836491	-0.066961	-0.531389	-0.18414
Trial1	2	1	noBlindfold	counterclockwise	practice	Guided	1	0.5	-0.25	0.9385681	0.42403	-1.45026	-1.05003	0.803628912987767	-0.04428	-0.480564	-0.068258
Trial1	2	1	noBlindfold	counterclockwise	practice	Guided	1	0.5	-0.25	0.9585686	0.42092	-1.45025	-1.05005	0.803948806634867	-0.252671	-0.484688	-0.127273
Trial1	2	1	noBlindfold	counterclockwise	practice	Guided	1	0.5	-0.25	0.978569	0.41932	-1.45024	-1.05008	0.80413753352946	-0.32539	-0.438016	-0.187361
Trial1	2	1	noBlindfold	counterclockwise	practice	Guided	1	0.5	-0.25	0.9985676	0.41756	-1.45022	-1.0501	0.804336063328436	-0.229926	-0.433656	-0.223208
Trial1	2	1	noBlindfold	counterclockwise	practice	Guided	1	0.5	-0.25	1.018568	0.41581	-1.45022	-1.05009	0.804507233999782	-0.160346	-0.467388	-0.180843
Trial1	2	1	noBlindfold	counterclockwise	practice	Guided	1	0.5	-0.25	1.038568	0.41406	-1.45024	-1.04997	0.804573013676864	-0.251017	-0.551969	-0.080113
Trial1	2	1	noBlindfold	counterclockwise	practice	Guided	1	0.5	-0.25	1.058569	0.41054	-1.45031	-1.04993	0.804916804136634	-0.00060257	-0.636605	0.133785
Trial1	2	1	noBlindfold	counterclockwise	practice	Guided	1	0.5	-0.25	1.078568	0.40906	-1.45032	-1.04993	0.805082635879591	-0.06664	-0.615446	0.176539
Trial1	2	1	noBlindfold	counterclockwise	practice	Guided	1	0.5	-0.25	1.098568	0.4077	-1.45032	-1.04994	0.805247339185985	-0.173492	-0.670459	0.11947
Trial1	2	1	noBlindfold	counterclockwise	practice	Guided	1	0.5	-0.25	1.118568	0.4064	-1.45034	-1.04993	0.805387439785364	-0.271068	-0.810109	0.128733
Trial1	2	1	noBlindfold	counterclockwise	practice	Guided	1	0.5	-0.25	1.138569	0.40519	-1.45038	-1.0499	0.805499127855338	-0.325791	-0.818572	0.191232
Trial1	2	1	noBlindfold	counterclockwise	practice	Guided	1	0.5	-0.25	1.158567	0.40258	-1.45043	-1.0499	0.805810498271122	-0.238284	-0.962453	0.222136
Trial1	2	1	noBlindfold	counterclockwise	practice	Guided	1	0.5	-0.25	1.178568	0.40135	-1.45048	-1.04991	0.805970068401191	-0.184601	-1.064017	0.173825
Trial1	2	1	noBlindfold	counterclockwise	practice	Guided	1	0.5	-0.25	1.198568	0.4002	-1.45053	-1.04994	0.806141442803653	-0.248514	-1.152884	0.112025
Trial1	2	1	noBlindfold	counterclockwise	practice	Guided	1	0.5	-0.25	1.218569	0.39917	-1.45057	-1.04995	0.806279542672883	-0.293944	-1.195202	0.087081
Trial1	2	1	noBlindfold	counterclockwise	practice	Guided	1	0.5	-0.25	1.238569	0.39817	-1.4506	-1.04987	0.806325854466829	-0.3364	-1.233289	0.165216
Trial1	2	1	noBlindfold	counterclockwise	practice	Guided	1	0.5	-0.25	1.258568	0.39625	-1.45057	-1.04985	0.806550718971265	-0.476142	-1.064017	0.318351
Trial1	2	1	noBlindfold	counterclockwise	practice	Guided	1	0.5	-0.25	1.278568	0.39511	-1.45057	-1.0499	0.806747682483088	-0.754868	-1.444879	0.226428
Trial1	2	1	noBlindfold	counterclockwise	practice	Guided	1	0.5	-0.25	1.298569	0.39373	-1.45071	-1.05006	0.807086967941036	-0.731017	-1.779191	-0.092894
Trial1	2	1	noBlindfold	counterclockwise	practice	Guided	1	0.5	-0.25	1.318569	0.39215	-1.45086	-1.05019	0.807425301150643	-0.576355	-1.855363	-0.39053
Trial1	2	1	noBlindfold	counterclockwise	practice	Guided	1	0.5	-0.25	1.338568	0.39055	-1.45091	-1.05024	0.807690175773113	-0.309992	-1.694555	-0.532366
Trial1	2	1	noBlindfold	counterclockwise	practice	Guided	1	0.5	-0.25	1.358568	0.38818	-1.45077	-1.05019	0.807965159929667	-0.091178	-1.453342	-0.350568
Trial1	2	1	noBlindfold	counterclockwise	practice	Guided	1	0.5	-0.25	1.378569	0.38745	-1.45072	-1.05018	0.80805659831299	-0.1792	-1.419488	-0.368029
Trial1	2	1	noBlindfold	counterclockwise	practice	Guided	1	0.5	-0.25	1.398569	0.38696	-1.45072	-1.0502	0.808144829336815	-0.158788	-1.563369	-0.430372
Trial1	2	1	noBlindfold	counterclockwise	practice	Guided	1	0.5	-0.25	1.418568	0.38673	-1.45077	-1.05021	0.808186945468153	-0.114687	-1.686091	-0.538047
Trial1	2	1	noBlindfold	counterclockwise	practice	Guided	1	0.5	-0.25	1.438568	0.38672	-1.45081	-1.05024	0.80821808898046	-0.00818	-1.804582	-0.701722
Trial1	2	1	noBlindfold	counterclockwise	practice	Guided	1	0.5	-0.25	1.458569	0.38673	-1.45098	-1.05026	0.80823640118847	0.360924	-2.384338	-0.882903
Trial1	2	1	noBlindfold	counterclockwise	practice	Guided	1	0.5	-0.25	1.478569	0.38676	-1.45113	-1.05033	0.808301599579558	0.676695	-2.629783	-1.058926
Trial1	2	1	noBlindfold	counterclockwise	practice	Guided	1	0.5	-0.25	1.498568	0.38689	-1.45127	-1.05044	0.808392227245179	1.017511	-2.727114	-1.186808
Trial1	2	1	noBlindfold	counterclockwise	practice	Guided	1	0.5	-0.25	1.518568	0.38728	-1.45135	-1.05059	0.808486370126079	1.259024	-2.777896	-1.394824
Trial1	2	1	noBlindfold	counterclockwise	practice	Guided	1	0.5	-0.25	1.538568	0.38804	-1.45138	-1.05086	0.808648051614533	1.416446	-2.769432	-1.644913
Trial1	2	1	noBlindfold	counterclockwise	practice	Guided	1	0.5	-0.25	1.558569	0.391	-1.45145	-1.05092	0.808303079125477	1.511009	-3.154526	-1.867377
Trial1	2	1	noBlindfold	counterclockwise	practice	Guided	1	0.5	-0.25	1.578568	0.3931	-1.45157	-1.05095	0.808052342479762	1.516398	-3.471911	-1.921081
Trial1	2	1	noBlindfold	counterclockwise	practice	Guided	1	0.5	-0.25	1.598568	0.39557	-1.45171	-1.05097	0.807749152968198	1.642749	-3.535388	-1.947829
Trial1	2	1	noBlindfold	counterclockwise	practice	Guided	1	0.5	-0.25	1.618568	0.39858	-1.45177	-1.051	0.80739520554337	1.915387	-3.404202	-1.967836
Trial1	2	1	noBlindfold	counterclockwise	practice	Guided	1	0.5	-0.25	1.638569	0.4022	-1.45172	-1.05107	0.807017935298602	2.169938	-3.256089	-2.060029
Trial1	2	1	noBlindfold	counterclockwise	practice	Guided	1	0.5	-0.25	1.658567	0.4125	-1.45165	-1.05111	0.805874385214889	2.383738	-3.53962	-2.24313
Trial1	2	1	noBlindfold	counterclockwise	practice	Guided	1	0.5	-0.25	1.678568	0.41918	-1.45176	-1.05114	0.80520624499123	2.484668	-3.958568	-2.298424
Trial1	2	1	noBlindfold	counterclockwise	practice	Guided	1	0.5	-0.25	1.698568	0.4274	-1.45196	-1.05113	0.804412909059825	2.618918	-4.309807	-2.253021
Trial1	2	1	noBlindfold	counterclockwise	practice	Guided	1	0.5	-0.25	1.718569	0.43625	-1.45212	-1.05107	0.803602617612188	2.750412	-4.38598	-2.135442
Trial1	2	1	noBlindfold	counterclockwise	practice	Guided	1	0.5	-0.25	1.738569	0.4459	-1.45218	-1.05092	0.802745085650693	2.826716	-4.187085	-1.987353
Trial1	2	1	noBlindfold	counterclockwise	practice	Guided	1	0.5	-0.25	1.758568	0.47006	-1.452	-1.05087	0.801429390328803	3.011249	-3.912018	-1.739132
Trial1	2	1	noBlindfold	counterclockwise	practice	Guided	1	0.5	-0.25	1.778568	0.48459	-1.45196	-1.05086	0.801008172725162	2.989177	-4.047436	-1.72579
Trial1	2	1	noBlindfold	counterclockwise	practice	Guided	1	0.5	-0.25	1.798569	0.50058	-1.45201	-1.05084	0.800840230218454	2.976978	-4.195549	-1.668848
Trial1	2	1	noBlindfold	counterclockwise	practice	Guided	1	0.5	-0.25	1.818569	0.51736	-1.45207	-1.0508	0.800988112281467	3.001879	-4.237867	-1.600649
Trial1	2	1	noBlindfold	counterclockwise	practice	Guided	1	0.5	-0.25	1.838568	0.53479	-1.4521	-1.05079	0.801545435649663	3.027856	-4.17439	-1.534705
Trial1	2	1	noBlindfold	counterclockwise	practice	Guided	1	0.5	-0.25	1.858568	0.57518	-1.45206	-1.05082	0.804341154444394	2.904305	-4.119376	-1.629021
Trial1	2	1	noBlindfold	counterclockwise	practice	Guided	1	0.5	-0.25	1.878569	0.59691	-1.45205	-1.05086	0.806702034555871	2.721397	-4.055899	-1.786451
Trial1	2	1	noBlindfold	counterclockwise	practice	Guided	1	0.5	-0.25	1.898569	0.62031	-1.45205	-1.05086	0.809846357426917	2.406786	-4.03474	-1.755276
Trial1	2	1	noBlindfold	counterclockwise	practice	Guided	1	0.5	-0.25	1.918568	0.64448	-1.45203	-1.05085	0.813778375287457	2.150564	-4.085522	-1.669593
Trial1	2	1	noBlindfold	counterclockwise	practice	Guided	1	0.5	-0.25	1.938568	0.66773	-1.45204	-1.0507	0.818079423871903	2.089025	-4.110913	-1.541416
Trial1	2	1	noBlindfold	counterclockwise	practice	Guided	1	0.5	-0.25	1.958569	0.71774	-1.45206	-1.05065	0.829729552751344	2.330284	-4.136303	-1.289864
Trial1	2	1	noBlindfold	counterclockwise	practice	Guided	1	0.5	-0.25	1.978569	0.74316	-1.45207	-1.05067	0.836779112713399	2.371845	-4.19978	-1.345255
Trial1	2	1	noBlindfold	counterclockwise	practice	Guided	1	0.5	-0.25	1.998568	0.76922	-1.45209	-1.05072	0.844767356204729	2.424197	-4.191317	-1.492932
Trial1	2	1	noBlindfold	counterclockwise	practice	Guided	1	0.5	-0.25	2.018568	0.79676	-1.45209	-1.05073	0.853952591149899	2.428399	-4.157462	-1.432446
Trial1	2	1	noBlindfold	counterclockwise	practice	Guided	1	0.5	-0.25	2.038568	0.82494	-1.45207	-1.05064	0.86406618404239	2.26486	-4.064363	-1.328231
Trial1	2	1	noBlindfold	counterclockwise	practice	Guided	1	0.5	-0.25	2.058569	0.88182	-1.45208	-1.05056	0.886951430293923	1.903049	-4.204012	-1.067647
Trial1	2	1	noBlindfold	counterclockwise	practice	Guided	1	0.5	-0.25	2.078568	0.90934	-1.45208	-1.05048	0.899070352448607	1.959979	-4.140535	-0.94209
Trial1	2	1	noBlindfold	counterclockwise	practice	Guided	1	0.5	-0.25	2.098568	0.93883	-1.45206	-1.05044	0.912839473501146	2.017869	-4.000886	-0.892664
Trial1	2	1	noBlindfold	counterclockwise	practice	Guided	1	0.5	-0.25	2.118568	0.96776	-1.452	-1.05042	0.927076961288484	1.988721	-3.848541	-0.860474
Trial1	2	1	noBlindfold	counterclockwise	practice	Guided	1	0.5	-0.25	2.138569	0.99885	-1.45195	-1.05034	0.943077683131515	1.989864	-3.882395	-0.808082
Trial1	2	1	noBlindfold	counterclockwise	practice	Guided	1	0.5	-0.25	2.158567	1.05764	-1.45197	-1.05023	0.975361752844895	1.923622	-4.115144	-0.400156
Trial1	2	1	noBlindfold	counterclockwise	practice	Guided	1	0.5	-0.25	2.178568	1.0879	-1.45204	-1.05012	0.992883914727078	1.944428	-4.191317	-0.192064
Trial1	2	1	noBlindfold	counterclockwise	practice	Guided	1	0.5	-0.25	2.198568	1.11934	-1.4521	-1.05005	1.01176182956357	2.012466	-4.216708	-0.065425
Trial1	2	1	noBlindfold	counterclockwise	practice	Guided	1	0.5	-0.25	2.218569	1.15017	-1.45209	-1.05006	1.03093018471528	2.044031	-4.038972	-0.106069
Trial1	2	1	noBlindfold	counterclockwise	practice	Guided	1	0.5	-0.25	2.238569	1.18134	-1.45204	-1.05014	1.05092722546637	1.939963	-3.979727	-0.210275
Trial1	2	1	noBlindfold	counterclockwise	practice	Guided	1	0.5	-0.25	2.258568	1.24538	-1.452	-1.05012	1.09351874257773	1.603437	-4.085522	-0.237004
Trial1	2	1	noBlindfold	counterclockwise	practice	Guided	1	0.5	-0.25	2.278568	1.27694	-1.45203	-1.05007	1.11523442642232	1.442351	-4.178621	-0.074855
Trial1	2	1	noBlindfold	counterclockwise	practice	Guided	1	0.5	-0.25	2.298569	1.30647	-1.45208	-1.0501	1.13602555903989	1.491935	-4.318271	-0.193195
Trial1	2	1	noBlindfold	counterclockwise	practice	Guided	1	0.5	-0.25	2.318569	1.30949	-1.45208	-1.05011	1.13817844876129	5.55816	-4.627192	-0.960764
Trial1	2	1	noBlindfold	counterclockwise	practice	Guided	1	0.5	-0.25	2.338568	1.30556	-1.45222	-1.05034	1.13554881352302	7.967576	-5.799401	-0.41826
Trial1	2	1	noBlindfold	counterclockwise	practice	Guided	1	0.5	-0.25	2.358568	1.30377	-1.45271	-1.0504	1.13432196318906	4.870521	-5.740156	-1.601071
Trial1	2	1	noBlindfold	counterclockwise	practice	Guided	1	0.5	-0.25	2.378569	1.30303	-1.45272	-1.05039	1.13379070543408	1.969755	-5.063068	-1.069474
Trial1	2	1	noBlindfold	counterclockwise	practice	Guided	1	0.5	-0.25	2.398569	1.30191	-1.45262	-1.05023	1.1328846456713	0.11355	-4.271721	-0.290276
Trial1	2	1	noBlindfold	counterclockwise	practice	Guided	1	0.5	-0.25	2.418568	1.30083	-1.45225	-1.04992	1.13190134122715	-0.122831	-3.581938	0.384744
Trial1	2	1	noBlindfold	counterclockwise	practice	Guided	1	0.5	-0.25	2.438568	1.30043	-1.45184	-1.0486	1.13068570948429	1.219644	-3.243394	1.131582
Trial1	2	1	noBlindfold	counterclockwise	practice	Guided	1	0.5	-0.25	2.458569	1.30157	-1.45183	-1.04814	1.13116838019359	6.284958	-4.711828	0.803514
Trial1	2	1	noBlindfold	counterclockwise	practice	Guided	1	0.5	-0.25	2.478569	1.30255	-1.45217	-1.04802	1.13177840772591	7.960902	-5.752851	0.296413
Trial1	2	1	noBlindfold	counterclockwise	practice	Guided	1	0.5	-0.25	2.498568	1.30333	-1.45257	-1.04801	1.13232466113011	8.927624	-6.514575	0.059262
Trial1	2	1	noBlindfold	counterclockwise	practice	Guided	1	0.5	-0.25	2.518568	1.30367	-1.45283	-1.04801	1.13256580486793	8.515832	-6.518807	-0.064255
Trial1	2	1	noBlindfold	counterclockwise	practice	Guided	1	0.5	-0.25	2.538568	1.3037	-1.45288	-1.04795	1.13254495856282	7.263051	-5.613202	0.146992
Trial1	2	1	noBlindfold	counterclockwise	practice	Guided	1	0.5	-0.25	2.558569	1.30347	-1.45264	-1.04775	1.13224075278304	4.685279	-3.899323	0.796884
Trial1	2	1	noBlindfold	counterclockwise	practice	Guided	1	0.5	-0.25	2.578568	1.303	-1.45232	-1.04747	1.13170990799391	4.090994	-3.924713	0.961844
Trial1	2	1	noBlindfold	counterclockwise	practice	Guided	1	0.5	-0.25	2.598568	1.30258	-1.45218	-1.04739	1.13135549240236	4.196292	-4.466384	0.950996
Trial1	2	1	noBlindfold	counterclockwise	practice	Guided	1	0.5	-0.25	2.618568	1.3025	-1.4522	-1.04736	1.13127766027143	4.909168	-4.92765	0.785339
Trial1	2	1	noBlindfold	counterclockwise	practice	Guided	1	0.5	-0.25	2.638569	1.30251	-1.45226	-1.04735	1.1312777898791	5.78583	-5.308512	0.500582
Trial1	2	1	noBlindfold	counterclockwise	practice	Guided	1	0.5	-0.25	2.658567	1.30265	-1.45246	-1.04735	1.13137707363802	6.792368	-5.579347	-0.03174
Trial1	2	1	noBlindfold	counterclockwise	practice	Guided	1	0.5	-0.25	2.678568	1.30272	-1.45251	-1.04735	1.13142680331825	6.624837	-5.541261	-0.079942
Trial1	2	1	noBlindfold	counterclockwise	practice	Guided	1	0.5	-0.25	2.698568	1.30276	-1.45253	-1.04734	1.13144799542155	5.93398	-5.431234	0.072055
Trial1	2	1	noBlindfold	counterclockwise	practice	Guided	1	0.5	-0.25	2.718569	1.30277	-1.45254	-1.04732	1.13144098694189	5.085063	-5.054604	0.543364
Trial1	2	1	noBlindfold	counterclockwise	practice	Guided	1	0.5	-0.25	2.738569	1.30273	-1.45253	-1.0472	1.13132805982654	4.38253	-4.76261	0.921275
Trial1	2	1	noBlindfold	counterclockwise	practice	Guided	1	0.5	-0.25	2.758568	1.30254	-1.45243	-1.04713	1.13114401069662	3.968062	-4.466384	1.184375
Trial1	2	1	noBlindfold	counterclockwise	practice	Guided	1	0.5	-0.25	2.778568	1.30247	-1.4524	-1.04711	1.13108024985097	4.288613	-4.749914	1.079577
Trial1	2	1	noBlindfold	counterclockwise	practice	Guided	1	0.5	-0.25	2.798569	1.30245	-1.4524	-1.04708	1.13104487044573	4.646266	-5.122313	0.84906
Trial1	2	1	noBlindfold	counterclockwise	practice	Guided	1	0.5	-0.25	2.818569	1.30244	-1.45242	-1.04706	1.13102373692406	4.919945	-5.346598	0.714756
Trial1	2	1	noBlindfold	counterclockwise	practice	Guided	1	0.5	-0.25	2.838568	1.30245	-1.45246	-1.04698	1.13097438808469	5.028296	-5.439698	0.803709
Trial1	2	1	noBlindfold	counterclockwise	practice	Guided	1	0.5	-0.25	2.858568	1.30244	-1.4525	-1.04691	1.13091805773419	4.566278	-4.982663	1.51004
Trial1	2	1	noBlindfold	counterclockwise	practice	Guided	1	0.5	-0.25	2.878569	1.30242	-1.45249	-1.04665	1.13072065256055	4.223907	-4.699133	1.82543
Trial1	2	1	noBlindfold	counterclockwise	practice	Guided	1	0.5	-0.25	2.898569	1.30234	-1.45243	-1.04586	1.13010732127996	4.112732	-4.627192	2.140735
Trial1	2	1	noBlindfold	counterclockwise	practice	Guided	1	0.5	-0.25	2.918568	1.30221	-1.45237	-1.04437	1.12896617571781	4.122985	-4.749914	2.534029
Trial1	2	1	noBlindfold	counterclockwise	practice	Guided	1	0.5	-0.25	2.938568	1.30214	-1.45238	-1.03817	1.1245623562131	4.271567	-4.826087	2.707871
Trial1	2	1	noBlindfold	counterclockwise	practice	Guided	1	0.5	-0.25	2.958569	1.30219	-1.45247	-1.03334	1.12121819006126	4.4969	-5.054604	3.18533
Trial1	2	1	noBlindfold	counterclockwise	practice	Guided	1	0.5	-0.25	2.978569	1.30223	-1.45251	-1.0272	1.11696597059404	4.487247	-5.033445	3.304911
Trial1	2	1	noBlindfold	counterclockwise	practice	Guided	1	0.5	-0.25	2.998568	1.30222	-1.45252	-1.01939	1.11153842408892	4.344151	-5.075763	3.447208
Trial1	2	1	noBlindfold	counterclockwise	practice	Guided	1	0.5	-0.25	3.018568	1.30218	-1.45253	-1.01036	1.1052783219354	4.209003	-5.033445	3.455609
Trial1	2	1	noBlindfold	counterclockwise	practice	Guided	1	0.5	-0.25	3.038568	1.30212	-1.45252	-0.9877	1.08976956986403	4.048966	-5.02075	3.407564
Trial1	2	1	noBlindfold	counterclockwise	practice	Guided	1	0.5	-0.25	3.058569	1.30198	-1.45253	-0.9739	1.08037178294894	3.824101	-5.024981	3.55375
Trial1	2	1	noBlindfold	counterclockwise	practice	Guided	1	0.5	-0.25	3.078568	1.30192	-1.45252	-0.95906	1.07043991120423	3.779908	-4.999591	3.473843
Trial1	2	1	noBlindfold	counterclockwise	practice	Guided	1	0.5	-0.25	3.098568	1.30188	-1.45251	-0.94256	1.0595521848313	3.709526	-5.113849	3.268807
Trial1	2	1	noBlindfold	counterclockwise	practice	Guided	1	0.5	-0.25	3.118568	1.30187	-1.45256	-0.92609	1.04885335506411	3.797276	-5.46932	3.162372
Trial1	2	1	noBlindfold	counterclockwise	practice	Guided	1	0.5	-0.25	3.138569	1.30188	-1.45267	-0.889	1.02534508133324	3.767673	-5.477784	2.947828
Trial1	2	1	noBlindfold	counterclockwise	practice	Guided	1	0.5	-0.25	3.158567	1.30185	-1.45274	-0.86937	1.01320413092127	3.640268	-5.164631	3.040025
Trial1	2	1	noBlindfold	counterclockwise	practice	Guided	1	0.5	-0.25	3.178568	1.3018	-1.45268	-0.8482	1.00036319799992	3.458891	-5.376221	3.081062
Trial1	2	1	noBlindfold	counterclockwise	practice	Guided	1	0.5	-0.25	3.198568	1.30174	-1.4527	-0.82695	0.987754137104535	3.408152	-5.405843	2.797901
Trial1	2	1	noBlindfold	counterclockwise	practice	Guided	1	0.5	-0.25	3.218569	1.30171	-1.45277	-0.80512	0.975139551139347	3.342919	-5.761315	2.896677
Trial1	2	1	noBlindfold	counterclockwise	practice	Guided	1	0.5	-0.25	3.238569	1.30168	-1.45285	-0.7581	0.949134662154341	3.240263	-5.748619	2.811318
Trial1	2	1	noBlindfold	counterclockwise	practice	Guided	1	0.5	-0.25	3.258568	1.30161	-1.45287	-0.73401	0.936399616993181	3.032876	-5.625897	3.239641
Trial1	2	1	noBlindfold	counterclockwise	practice	Guided	1	0.5	-0.25	3.278568	1.30157	-1.45279	-0.70928	0.923824928142604	3.118591	-5.566652	2.944669
Trial1	2	1	noBlindfold	counterclockwise	practice	Guided	1	0.5	-0.25	3.298569	1.30156	-1.45281	-0.68422	0.911616851548663	3.16861	-6.015223	2.590005
Trial1	2	1	noBlindfold	counterclockwise	practice	Guided	1	0.5	-0.25	3.318569	1.30157	-1.45297	-0.65898	0.899877223141751	3.143896	-6.252203	2.466932
Trial1	2	1	noBlindfold	counterclockwise	practice	Guided	1	0.5	-0.25	3.338568	1.30156	-1.45307	-0.6058	0.876978891822667	2.933503	-5.86711	3.092506
Trial1	2	1	noBlindfold	counterclockwise	practice	Guided	1	0.5	-0.25	3.358568	1.30148	-1.45281	-0.57864	0.866241494280169	3.003736	-6.074468	2.848718
Trial1	2	1	noBlindfold	counterclockwise	practice	Guided	1	0.5	-0.25	3.378569	1.3015	-1.45296	-0.55105	0.856173748951133	2.998174	-6.463793	2.889314
Trial1	2	1	noBlindfold	counterclockwise	practice	Guided	1	0.5	-0.25	3.398569	1.30147	-1.45313	-0.52191	0.846338638179727	2.722949	-6.121018	3.242939
Trial1	2	1	noBlindfold	counterclockwise	practice	Guided	1	0.5	-0.25	3.418568	1.3014	-1.45301	-0.49284	0.837384813926998	2.681273	-5.77401	3.18128
Trial1	2	1	noBlindfold	counterclockwise	practice	Guided	1	0.5	-0.25	3.438568	1.30137	-1.45289	-0.43246	0.821879176438946	2.677128	-6.277594	2.846779
Trial1	2	1	noBlindfold	counterclockwise	practice	Guided	1	0.5	-0.25	3.458569	1.30132	-1.45315	-0.40216	0.815638722964191	2.651806	-5.39738	2.674743
Trial1	2	1	noBlindfold	counterclockwise	practice	Guided	1	0.5	-0.25	3.478569	1.30128	-1.45297	-0.37039	0.810273672737822	2.61191	-5.748619	2.881292
Trial1	2	1	noBlindfold	counterclockwise	practice	Guided	1	0.5	-0.25	3.498568	1.30127	-1.45295	-0.33929	0.806229703025481	2.688738	-6.341071	2.558897
Trial1	2	1	noBlindfold	counterclockwise	practice	Guided	1	0.5	-0.25	3.518568	1.30126	-1.45309	-0.30699	0.803284158082576	2.321593	-6.129481	2.745514
Trial1	2	1	noBlindfold	counterclockwise	practice	Guided	1	0.5	-0.25	3.538568	1.30122	-1.45303	-0.24248	0.801255348705617	2.381466	-5.765546	2.687495
Trial1	2	1	noBlindfold	counterclockwise	practice	Guided	1	0.5	-0.25	3.558569	1.30117	-1.45307	-0.21148	0.80209547206717	1.983529	-6.277594	2.600336
Trial1	2	1	noBlindfold	counterclockwise	practice	Guided	1	0.5	-0.25	3.578568	1.3011	-1.45308	-0.17846	0.804288012083023	2.112758	-5.786705	2.432382
Trial1	2	1	noBlindfold	counterclockwise	practice	Guided	1	0.5	-0.25	3.598568	1.30103	-1.45298	-0.14645	0.807695318515253	1.992876	-6.154872	2.235946
Trial1	2	1	noBlindfold	counterclockwise	practice	Guided	1	0.5	-0.25	3.618568	1.30101	-1.45307	-0.11462	0.812369739539158	2.023626	-6.552661	2.286692
Trial1	2	1	noBlindfold	counterclockwise	practice	Guided	1	0.5	-0.25	3.638569	1.30096	-1.45317	-0.050228	0.825497350769013	1.825888	-5.905196	2.20632
Trial1	2	1	noBlindfold	counterclockwise	practice	Guided	1	0.5	-0.25	3.658567	1.30095	-1.45307	-0.018735	0.833669289256319	1.960121	-6.688079	2.127787
Trial1	2	1	noBlindfold	counterclockwise	practice	Guided	1	0.5	-0.25	3.678568	1.30097	-1.45322	0.013545	0.843213514837699	2.02942	-5.977136	2.318663
Trial1	2	1	noBlindfold	counterclockwise	practice	Guided	1	0.5	-0.25	3.698568	1.30098	-1.4531	0.044757	0.853493178098462	1.872507	-6.057541	2.274153
Trial1	2	1	noBlindfold	counterclockwise	practice	Guided	1	0.5	-0.25	3.718569	1.30099	-1.45311	0.075578	0.864630553233432	1.895849	-6.662688	1.887472
Trial1	2	1	noBlindfold	counterclockwise	practice	Guided	1	0.5	-0.25	3.738569	1.30098	-1.45324	0.13719	0.889654433395408	1.81401	-6.31568	2.127811
Trial1	2	1	noBlindfold	counterclockwise	practice	Guided	1	0.5	-0.25	3.758568	1.30088	-1.45305	0.16676	0.902827557395595	1.797855	-6.582284	1.522204
Trial1	2	1	noBlindfold	counterclockwise	practice	Guided	1	0.5	-0.25	3.778568	1.30087	-1.45321	0.19652	0.916936729278999	1.59817	-6.692311	1.725273
Trial1	2	1	noBlindfold	counterclockwise	practice	Guided	1	0.5	-0.25	3.798569	1.30082	-1.45325	0.22493	0.931059157672475	1.608473	-5.998295	1.774734
Trial1	2	1	noBlindfold	counterclockwise	practice	Guided	1	0.5	-0.25	3.818569	1.30081	-1.45313	0.25274	0.945539066598138	1.693273	-6.442634	1.583054
Trial1	2	1	noBlindfold	counterclockwise	practice	Guided	1	0.5	-0.25	3.838568	1.30084	-1.45319	0.30698	0.975485135516259	1.701034	-6.705006	1.335624
Trial1	2	1	noBlindfold	counterclockwise	practice	Guided	1	0.5	-0.25	3.858568	1.30079	-1.45317	0.33322	0.990661553138271	1.584455	-6.294521	2.081362
Trial1	2	1	noBlindfold	counterclockwise	practice	Guided	1	0.5	-0.25	3.878569	1.30077	-1.45313	0.35993	1.00660182941818	1.554711	-6.662688	1.92026
Trial1	2	1	noBlindfold	counterclockwise	practice	Guided	1	0.5	-0.25	3.898569	1.30079	-1.45326	0.38572	1.02245031059146	1.497527	-6.730397	2.170488
Trial1	2	1	noBlindfold	counterclockwise	practice	Guided	1	0.5	-0.25	3.918568	1.30077	-1.45332	0.41184	1.03887673864429	1.407556	-6.332608	2.763346
Trial1	2	1	noBlindfold	counterclockwise	practice	Guided	1	0.5	-0.25	3.938568	1.30074	-1.45321	0.46555	1.07386980757538	1.468216	-6.514575	2.697163
Trial1	2	1	noBlindfold	counterclockwise	practice	Guided	1	0.5	-0.25	3.958569	1.30073	-1.45338	0.49175	1.0914951132386	1.393504	-6.967378	2.144896
Trial1	2	1	noBlindfold	counterclockwise	practice	Guided	1	0.5	-0.25	3.978569	1.30065	-1.4534	0.51865	1.10989325966178	1.097048	-6.413012	2.176593
Trial1	2	1	noBlindfold	counterclockwise	practice	Guided	1	0.5	-0.25	3.998568	1.30056	-1.45326	0.54454	1.1279140491576	1.079051	-6.582284	1.985835
Trial1	2	1	noBlindfold	counterclockwise	practice	Guided	1	0.5	-0.25	4.018568	1.30055	-1.4533	0.55879	1.13799015215155	1.211473	-7.077404	1.757807
Trial1	2	1	noBlindfold	counterclockwise	practice	Guided	1	0.5	-0.25	4.038568	1.30056	-1.45337	0.55572	1.13581731912207	0.223189	-8.376567	5.930956
Trial1	2	1	noBlindfold	counterclockwise	practice	Guided	1	0.5	-0.25	4.058569	1.30052	-1.45198	0.5556	1.13570397524695	0.176299	-2.456279	11.74907
Trial1	2	1	noBlindfold	counterclockwise	practice	Guided	1	0.5	-0.25	4.078568	1.30043	-1.45176	0.55517	1.1353356368488	0.479592	-5.930587	9.480612
Trial1	2	1	noBlindfold	counterclockwise	practice	Guided	1	0.5	-0.25	4.098568	1.3004	-1.45222	0.55466	1.13495283661641	0.554134	-6.552661	7.440324
Trial1	2	1	noBlindfold	counterclockwise	practice	Guided	1	0.5	-0.25	4.118568	1.30036	-1.45274	0.55455	1.13484658096621	0.653628	-7.657161	7.807754
Trial1	2	1	noBlindfold	counterclockwise	practice	Guided	1	0.5	-0.25	4.138569	1.30038	-1.45324	0.55441	1.13476144982656	1.82923	-7.377862	7.057446
Trial1	2	1	noBlindfold	counterclockwise	practice	Guided	1	0.5	-0.25	4.158567	1.30046	-1.45328	0.55436	1.13478246476418	2.345378	-6.599211	7.755214
Trial1	2	1	noBlindfold	counterclockwise	practice	Guided	1	0.5	-0.25	4.178568	1.3005	-1.45329	0.55431	1.13477527328245	1.940195	-6.709238	7.484364
Trial1	2	1	noBlindfold	counterclockwise	practice	Guided	1	0.5	-0.25	4.198568	1.30051	-1.45328	0.55427	1.13475399007578	1.066888	-6.273362	7.697738
Trial1	2	1	noBlindfold	counterclockwise	practice	Guided	1	0.5	-0.25	4.218569	1.3005	-1.45326	0.55424	1.13472563437911	0.667999	-5.875573	7.728584
Trial1	2	1	noBlindfold	counterclockwise	practice	Guided	1	0.5	-0.25	4.238567	1.3005	-1.45323	0.55415	1.13466184626627	0.80813	-5.812096	7.688122
Trial1	2	1	noBlindfold	counterclockwise	practice	Guided	1	0.5	-0.25	4.258568	1.30051	-1.45321	0.55409	1.13462641582575	1.708281	-6.578052	6.99821
Trial1	2	1	noBlindfold	counterclockwise	practice	Guided	1	0.5	-0.25	4.278568	1.30053	-1.45322	0.55405	1.13461207642094	1.723762	-6.73886	7.00626
Trial1	2	1	noBlindfold	counterclockwise	practice	Guided	1	0.5	-0.25	4.298569	1.30054	-1.45323	0.55401	1.13459084182196	1.305867	-6.45533	7.189219
Trial1	2	1	noBlindfold	counterclockwise	practice	Guided	1	0.5	-0.25	4.318569	1.30054	-1.45322	0.55399	1.13457664997616	0.869723	-6.163336	7.404123
Trial1	2	1	noBlindfold	counterclockwise	practice	Guided	1	0.5	-0.25	4.338568	1.30053	-1.45321	0.55393	1.13452705205845	0.634313	-6.03215	7.35943
Trial1	2	1	noBlindfold	counterclockwise	practice	Guided	1	0.5	-0.25	4.358568	1.30051	-1.45319	0.55389	1.1344846645599	0.814671	-6.341071	6.932604
Trial1	2	1	noBlindfold	counterclockwise	practice	Guided	1	0.5	-0.25	4.378569	1.30051	-1.45319	0.55385	1.1344563248607	0.842207	-6.383389	6.817358
Trial1	2	1	noBlindfold	counterclockwise	practice	Guided	1	0.5	-0.25	4.398569	1.3005	-1.45319	0.5538	1.13441382455242	0.743314	-6.341071	6.70947
Trial1	2	1	noBlindfold	counterclockwise	practice	Guided	1	0.5	-0.25	4.418568	1.30049	-1.45319	0.55376	1.13437842001128	0.527318	-6.239508	6.642051
Trial1	2	1	noBlindfold	counterclockwise	practice	Guided	1	0.5	-0.25	4.438568	1.30048	-1.45318	0.55369	1.13432185754713	0.379326	-6.269131	6.624095
Trial1	2	1	noBlindfold	counterclockwise	practice	Guided	1	0.5	-0.25	4.458569	1.30045	-1.45317	0.55366	1.13427928948403	0.212032	-6.176031	6.61455
Trial1	2	1	noBlindfold	counterclockwise	practice	Guided	1	0.5	-0.25	4.478569	1.30043	-1.45316	0.55363	1.13424399841084	0.224998	-6.121018	6.557109
Trial1	2	1	noBlindfold	counterclockwise	practice	Guided	1	0.5	-0.25	4.498568	1.30042	-1.45315	0.55361	1.13422274233811	0.217553	-6.133713	6.653741
Trial1	2	1	noBlindfold	counterclockwise	practice	Guided	1	0.5	-0.25	4.518568	1.3004	-1.45315	0.55359	1.13419446194251	0.130064	-6.133713	6.73231
Trial1	2	1	noBlindfold	counterclockwise	practice	Guided	1	0.5	-0.25	4.538568	1.30038	-1.45314	0.55357	1.13416618154691	0.049207	-5.9856	6.84104
Trial1	2	1	noBlindfold	counterclockwise	practice	Guided	1	0.5	-0.25	4.558569	1.30034	-1.45311	0.55357	1.13413791560567	-0.180637	-5.82056	7.038469
Trial1	2	1	noBlindfold	counterclockwise	practice	Guided	1	0.5	-0.25	4.578568	1.30032	-1.4531	0.55356	1.13411677204236	-0.274202	-5.757083	7.011742
Trial1	2	1	noBlindfold	counterclockwise	practice	Guided	1	0.5	-0.25	4.598568	1.3003	-1.45308	0.55355	1.13409562852273	-0.329792	-5.786705	6.898393
Trial1	2	1	noBlindfold	counterclockwise	practice	Guided	1	0.5	-0.25	4.618568	1.30027	-1.45307	0.55354	1.13406725056124	-0.423169	-5.786705	6.76895
Trial1	2	1	noBlindfold	counterclockwise	practice	Guided	1	0.5	-0.25	4.638569	1.30025	-1.45305	0.55353	1.1340461071741	-0.517846	-5.757083	6.866506
Trial1	2	1	noBlindfold	counterclockwise	practice	Guided	1	0.5	-0.25	4.658567	1.30019	-1.45302	0.55353	1.13400371092349	-0.675925	-5.625897	7.054983
Trial1	2	1	noBlindfold	counterclockwise	practice	Guided	1	0.5	-0.25	4.678568	1.30017	-1.453	0.55353	1.13398957919511	-0.77256	-5.583579	7.029238
Trial1	2	1	noBlindfold	counterclockwise	practice	Guided	1	0.5	-0.25	4.698568	1.30014	-1.45298	0.55353	1.13396846605085	-0.935423	-5.575115	7.070709
Trial1	2	1	noBlindfold	counterclockwise	practice	Guided	1	0.5	-0.25	4.718569	1.30011	-1.45297	0.55353	1.13394735330301	-1.039679	-5.528566	7.102966
Trial1	2	1	noBlindfold	counterclockwise	practice	Guided	1	0.5	-0.25	4.738567	1.30007	-1.45295	0.55355	1.13393328339108	-1.13005	-5.545493	7.190148
Trial1	2	1	noBlindfold	counterclockwise	practice	Guided	1	0.5	-0.25	4.758568	1.30001	-1.45292	0.55357	1.13390508511728	-1.178343	-5.482016	7.374396
Trial1	2	1	noBlindfold	counterclockwise	practice	Guided	1	0.5	-0.25	4.778568	1.29998	-1.4529	0.55359	1.1338980413736	-1.147688	-5.494711	7.555749
Trial1	2	1	noBlindfold	counterclockwise	practice	Guided	1	0.5	-0.25	4.798569	1.29994	-1.45289	0.55362	1.13389119934497	-1.133867	-5.460857	7.716705
Trial1	2	1	noBlindfold	counterclockwise	practice	Guided	1	0.5	-0.25	4.818569	1.29991	-1.45287	0.55365	1.13389121353665	-1.102162	-5.384684	7.857889
Trial1	2	1	noBlindfold	counterclockwise	practice	Guided	1	0.5	-0.25	4.838568	1.29988	-1.45285	0.55372	1.13391970309067	-1.105971	-5.270426	8.000784
Trial1	2	1	noBlindfold	counterclockwise	practice	Guided	1	0.5	-0.25	4.858568	1.29983	-1.45281	0.55375	1.13390563659921	-1.013444	-5.206949	8.089073
Trial1	2	1	noBlindfold	counterclockwise	practice	Guided	1	0.5	-0.25	4.878569	1.2998	-1.45279	0.55378	1.13390574124875	-0.977013	-5.23234	8.153394
Trial1	2	1	noBlindfold	counterclockwise	practice	Guided	1	0.5	-0.25	4.898569	1.29977	-1.45277	0.55381	1.13390588931819	-0.996601	-5.215412	8.235724
Trial1	2	1	noBlindfold	counterclockwise	practice	Guided	1	0.5	-0.25	4.918568	1.29975	-1.45276	0.55384	1.13391310153629	-1.058956	-5.122313	8.259991
Trial1	2	1	noBlindfold	counterclockwise	practice	Guided	1	0.5	-0.25	4.938568	1.29972	-1.45273	0.55389	1.13392728238511	-1.112026	-4.969968	8.298397
Trial1	2	1	noBlindfold	counterclockwise	practice	Guided	1	0.5	-0.25	4.958569	1.29965	-1.45269	0.55391	1.13389221480082	-1.251232	-4.9742	8.11835
Trial1	2	1	noBlindfold	counterclockwise	practice	Guided	1	0.5	-0.25	4.978569	1.29962	-1.45267	0.55392	1.13387804503748	-1.270761	-4.991127	8.109331
Trial1	2	1	noBlindfold	counterclockwise	practice	Guided	1	0.5	-0.25	4.998568	1.29958	-1.45265	0.55393	1.13385702446382	-1.270451	-4.931882	8.032488
Trial1	2	1	noBlindfold	counterclockwise	practice	Guided	1	0.5	-0.25	5.018568	1.29955	-1.45263	0.55393	1.13383575629085	-1.323533	-4.83455	7.966204
Trial1	2	1	noBlindfold	counterclockwise	practice	Guided	1	0.5	-0.25	5.038568	1.29951	-1.45261	0.55391	1.13379343752317	-1.358462	-4.855709	7.766428
Trial1	2	1	noBlindfold	counterclockwise	practice	Guided	1	0.5	-0.25	5.058569	1.29942	-1.45257	0.55388	1.13370867124196	-1.783007	-4.732987	7.41273
Trial1	2	1	noBlindfold	counterclockwise	practice	Guided	1	0.5	-0.25	5.078568	1.29935	-1.45254	0.55381	1.13360971082458	-2.074978	-4.606033	7.16031
Trial1	2	1	noBlindfold	counterclockwise	practice	Guided	1	0.5	-0.25	5.098568	1.29913	-1.45246	0.55366	1.1333481609396	-2.256667	-4.512934	6.921196
Trial1	2	1	noBlindfold	counterclockwise	practice	Guided	1	0.5	-0.25	5.118568	1.29855	-1.45237	0.5535	1.1328259147199	-2.296654	-4.534093	6.720787
Trial1	2	1	noBlindfold	counterclockwise	practice	Guided	1	0.5	-0.25	5.138569	1.2976	-1.45231	0.55325	1.1319789730986	-2.275148	-4.546788	6.499384
Trial1	2	1	noBlindfold	counterclockwise	practice	Guided	1	0.5	-0.25	5.158567	1.29457	-1.4523	0.55316	1.129782032262	-2.292882	-4.614497	6.284207
Trial1	2	1	noBlindfold	counterclockwise	practice	Guided	1	0.5	-0.25	5.178568	1.29233	-1.4523	0.5531	1.12816508759006	-2.376721	-4.614497	6.171691
Trial1	2	1	noBlindfold	counterclockwise	practice	Guided	1	0.5	-0.25	5.198568	1.28972	-1.4523	0.55305	1.12629785374858	-2.471532	-4.525629	6.054071
Trial1	2	1	noBlindfold	counterclockwise	practice	Guided	1	0.5	-0.25	5.218569	1.28653	-1.45228	0.55299	1.12402061564256	-2.568675	-4.500238	5.95111
Trial1	2	1	noBlindfold	counterclockwise	practice	Guided	1	0.5	-0.25	5.238567	1.28267	-1.45225	0.55282	1.12120130102155	-2.604058	-4.496006	5.807044
Trial1	2	1	noBlindfold	counterclockwise	practice	Guided	1	0.5	-0.25	5.258568	1.27282	-1.45226	0.55278	1.11431881899426	-2.621871	-4.483311	5.539115
Trial1	2	1	noBlindfold	counterclockwise	practice	Guided	1	0.5	-0.25	5.278568	1.26661	-1.45225	0.55279	1.11002828344659	-2.638428	-4.449457	5.572728
Trial1	2	1	noBlindfold	counterclockwise	practice	Guided	1	0.5	-0.25	5.298569	1.2598	-1.45224	0.55284	1.10537243175473	-2.671757	-4.356357	5.730831
Trial1	2	1	noBlindfold	counterclockwise	practice	Guided	1	0.5	-0.25	5.318569	1.25199	-1.4522	0.55286	1.10003331518049	-2.623076	-4.305575	5.746771
Trial1	2	1	noBlindfold	counterclockwise	practice	Guided	1	0.5	-0.25	5.338568	1.24365	-1.45217	0.55278	1.0942901565364	-2.618461	-4.41137	5.678605
Trial1	2	1	noBlindfold	counterclockwise	practice	Guided	1	0.5	-0.25	5.358568	1.22458	-1.45218	0.55275	1.08139899984914	-2.616963	-4.424066	5.5189
Trial1	2	1	noBlindfold	counterclockwise	practice	Guided	1	0.5	-0.25	5.378569	1.21413	-1.45218	0.55275	1.07442508740242	-2.638396	-4.297112	5.512512
Trial1	2	1	noBlindfold	counterclockwise	practice	Guided	1	0.5	-0.25	5.398569	1.20295	-1.45216	0.55276	1.06703436176901	-2.621548	-4.309807	5.53212
Trial1	2	1	noBlindfold	counterclockwise	practice	Guided	1	0.5	-0.25	5.418568	1.1907	-1.45216	0.55275	1.05899674860149	-2.530048	-4.415602	5.495365
Trial1	2	1	noBlindfold	counterclockwise	practice	Guided	1	0.5	-0.25	5.438568	1.17821	-1.4522	0.55271	1.05086258384223	-2.483936	-4.55102	5.503138
Trial1	2	1	noBlindfold	counterclockwise	practice	Guided	1	0.5	-0.25	5.458569	1.15172	-1.45223	0.55265	1.03391779254505	-2.539609	-4.373284	5.329165
Trial1	2	1	noBlindfold	counterclockwise	practice	Guided	1	0.5	-0.25	5.478569	1.13678	-1.45219	0.55257	1.02450347967803	-2.562733	-4.373284	5.120849
Trial1	2	1	noBlindfold	counterclockwise	practice	Guided	1	0.5	-0.25	5.498568	1.12207	-1.45219	0.55247	1.01534689813316	-2.570507	-4.445225	4.894417
Trial1	2	1	noBlindfold	counterclockwise	practice	Guided	1	0.5	-0.25	5.518568	1.10723	-1.45221	0.55238	1.00625141736101	-2.560453	-4.453688	4.766891
Trial1	2	1	noBlindfold	counterclockwise	practice	Guided	1	0.5	-0.25	5.538568	1.09083	-1.45223	0.55227	0.996351944264616	-2.526548	-4.508702	4.631581
Trial1	2	1	noBlindfold	counterclockwise	practice	Guided	1	0.5	-0.25	5.558569	1.05723	-1.45226	0.55219	0.976736440146805	-2.594926	-4.508702	4.387245
Trial1	2	1	noBlindfold	counterclockwise	practice	Guided	1	0.5	-0.25	5.578568	1.03898	-1.45225	0.5521	0.966366319036107	-2.605366	-4.512934	4.162916
Trial1	2	1	noBlindfold	counterclockwise	practice	Guided	1	0.5	-0.25	5.598568	1.02061	-1.45226	0.55201	0.956166779254698	-2.559035	-4.567947	3.996893
Trial1	2	1	noBlindfold	counterclockwise	practice	Guided	1	0.5	-0.25	5.618568	1.00105	-1.45227	0.55193	0.945591264428025	-2.498744	-4.534093	3.846584
Trial1	2	1	noBlindfold	counterclockwise	practice	Guided	1	0.5	-0.25	5.638569	0.98151	-1.45227	0.55182	0.935289872075612	-2.418551	-4.584874	3.746887
Trial1	2	1	noBlindfold	counterclockwise	practice	Guided	1	0.5	-0.25	5.658567	0.94046	-1.45227	0.55178	0.914798407990756	-2.345247	-4.517165	3.509356
Trial1	2	1	noBlindfold	counterclockwise	practice	Guided	1	0.5	-0.25	5.678568	0.91964	-1.45227	0.55177	0.904949071078776	-2.391792	-4.555252	3.582497
Trial1	2	1	noBlindfold	counterclockwise	practice	Guided	1	0.5	-0.25	5.698568	0.89834	-1.45227	0.55176	0.895261900977931	-2.504828	-4.483311	3.528311
Trial1	2	1	noBlindfold	counterclockwise	practice	Guided	1	0.5	-0.25	5.718569	0.87585	-1.45225	0.55174	0.885466121103511	-2.42279	-4.50447	3.514704
Trial1	2	1	noBlindfold	counterclockwise	practice	Guided	1	0.5	-0.25	5.738567	0.85422	-1.45225	0.5516	0.8763756948566	-2.375031	-4.534093	3.3627
Trial1	2	1	noBlindfold	counterclockwise	practice	Guided	1	0.5	-0.25	5.758568	0.80625	-1.45224	0.55154	0.858053289111115	-2.337169	-4.508702	3.029625
Trial1	2	1	noBlindfold	counterclockwise	practice	Guided	1	0.5	-0.25	5.778568	0.7834	-1.45225	0.55147	0.850099812393951	-2.305624	-4.50447	2.935156
Trial1	2	1	noBlindfold	counterclockwise	practice	Guided	1	0.5	-0.25	5.798569	0.7579399	-1.45224	0.55143	0.84191628676339	-2.362686	-4.407139	2.838052
Trial1	2	1	noBlindfold	counterclockwise	practice	Guided	1	0.5	-0.25	5.818569	0.73271	-1.45221	0.55138	0.834484161674213	-2.321729	-4.496006	2.698674
Trial1	2	1	noBlindfold	counterclockwise	practice	Guided	1	0.5	-0.25	5.838568	0.7085199	-1.45223	0.55131	0.827996548386137	-2.382281	-4.508702	2.678711
Trial1	2	1	noBlindfold	counterclockwise	practice	Guided	1	0.5	-0.25	5.858568	0.65741	-1.45229	0.55131	0.816624538421274	-2.332462	-4.614497	2.606865
Trial1	2	1	noBlindfold	counterclockwise	practice	Guided	1	0.5	-0.25	5.878569	0.63131	-1.45232	0.55131	0.811997557291166	-2.387577	-4.62296	2.681727
Trial1	2	1	noBlindfold	counterclockwise	practice	Guided	1	0.5	-0.25	5.898569	0.60482	-1.4523	0.55129	0.80811686048568	-2.356042	-4.525629	2.520763
Trial1	2	1	noBlindfold	counterclockwise	practice	Guided	1	0.5	-0.25	5.918568	0.5771	-1.45228	0.55129	0.804990702937781	-2.381503	-4.428298	2.533061
Trial1	2	1	noBlindfold	counterclockwise	practice	Guided	1	0.5	-0.25	5.938568	0.54895	-1.45222	0.55127	0.802763803456478	-2.313316	-4.288648	2.631163
Trial1	2	1	noBlindfold	counterclockwise	practice	Guided	1	0.5	-0.25	5.958569	0.4932	-1.45225	0.55121	0.801238842010701	-2.15784	-4.737219	2.402467
Trial1	2	1	noBlindfold	counterclockwise	practice	Guided	1	0.5	-0.25	5.978569	0.46414	-1.45234	0.55119	0.801992135707676	-2.12827	-4.639888	2.360104
Trial1	2	1	noBlindfold	counterclockwise	practice	Guided	1	0.5	-0.25	5.998568	0.43581	-1.45236	0.55121	0.803777204400792	-2.103858	-4.690669	2.461014
Trial1	2	1	noBlindfold	counterclockwise	practice	Guided	1	0.5	-0.25	6.018568	0.40739	-1.45235	0.55121	0.806544514823644	-1.96246	-4.601801	2.371167
Trial1	2	1	noBlindfold	counterclockwise	practice	Guided	1	0.5	-0.25	6.038568	0.37895	-1.4523	0.55124	0.810332393415876	-1.958498	-4.436761	2.444385
Trial1	2	1	noBlindfold	counterclockwise	practice	Guided	1	0.5	-0.25	6.058569	0.32188	-1.45218	0.55124	0.820799747653118	-2.086552	-4.356357	2.485961
Trial1	2	1	noBlindfold	counterclockwise	practice	Guided	1	0.5	-0.25	6.078568	0.29226	-1.45217	0.55123	0.827723048848362	-2.025448	-4.373284	2.478452
Trial1	2	1	noBlindfold	counterclockwise	practice	Guided	1	0.5	-0.25	6.098568	0.26341	-1.45218	0.55122	0.83542104068587	-1.887105	-4.45792	2.426611
Trial1	2	1	noBlindfold	counterclockwise	practice	Guided	1	0.5	-0.25	6.118568	0.23459	-1.45222	0.5512	0.844016504306194	-1.724112	-4.483311	2.396051
Trial1	2	1	noBlindfold	counterclockwise	practice	Guided	1	0.5	-0.25	6.138569	0.20508	-1.45225	0.55114	0.853699666799011	-1.63319	-4.567947	2.352887
Trial1	2	1	noBlindfold	counterclockwise	practice	Guided	1	0.5	-0.25	6.158567	0.14775	-1.45229	0.55111	0.875132705825035	-1.659706	-4.580642	2.203555
Trial1	2	1	noBlindfold	counterclockwise	practice	Guided	1	0.5	-0.25	6.178568	0.11989	-1.4523	0.55108	0.886686391403544	-1.58813	-4.66951	2.149545
Trial1	2	1	noBlindfold	counterclockwise	practice	Guided	1	0.5	-0.25	6.198568	0.09230401	-1.45232	0.55107	0.898848832410261	-1.610527	-4.644119	2.106261
Trial1	2	1	noBlindfold	counterclockwise	practice	Guided	1	0.5	-0.25	6.218569	0.065025	-1.45233	0.5511	0.911572533674075	-1.575175	-4.648351	2.181923
Trial1	2	1	noBlindfold	counterclockwise	practice	Guided	1	0.5	-0.25	6.238567	0.03725	-1.45233	0.55119	0.925225922453743	-1.560152	-4.661047	2.2705
Trial1	2	1	noBlindfold	counterclockwise	practice	Guided	1	0.5	-0.25	6.258568	-0.016494	-1.45233	0.5512	0.953250989256796	-1.596243	-4.673742	2.429861
Trial1	2	1	noBlindfold	counterclockwise	practice	Guided	1	0.5	-0.25	6.278568	-0.042492	-1.45234	0.55118	0.967567554764794	-1.534968	-4.656815	2.347943
Trial1	2	1	noBlindfold	counterclockwise	practice	Guided	1	0.5	-0.25	6.298569	-0.068159	-1.45233	0.55113	0.982147606002783	-1.538126	-4.728755	2.266558
Trial1	2	1	noBlindfold	counterclockwise	practice	Guided	1	0.5	-0.25	6.318569	-0.094271	-1.45235	0.55109	0.997448353466606	-1.534237	-4.796464	2.159368
Trial1	2	1	noBlindfold	counterclockwise	practice	Guided	1	0.5	-0.25	6.338568	-0.1193	-1.45239	0.55111	1.01257576204241	-1.588841	-4.847246	2.117391
Trial1	2	1	noBlindfold	counterclockwise	practice	Guided	1	0.5	-0.25	6.358568	-0.16928	-1.45241	0.55112	1.04390083623441	-1.718578	-4.720292	2.230044
Trial1	2	1	noBlindfold	counterclockwise	practice	Guided	1	0.5	-0.25	6.378569	-0.1936	-1.45237	0.55115	1.0596802460624	-1.804498	-4.618729	2.279238
Trial1	2	1	noBlindfold	counterclockwise	practice	Guided	1	0.5	-0.25	6.398569	-0.21863	-1.45231	0.55116	1.07623718760269	-1.987944	-4.529861	2.308867
Trial1	2	1	noBlindfold	counterclockwise	practice	Guided	1	0.5	-0.25	6.418568	-0.24379	-1.45228	0.55117	1.09320488490333	-2.081591	-4.656815	2.356677
Trial1	2	1	noBlindfold	counterclockwise	practice	Guided	1	0.5	-0.25	6.438568	-0.26763	-1.45231	0.55108	1.10949760510577	-2.011082	-4.661047	2.223443
Trial1	2	1	noBlindfold	counterclockwise	practice	Guided	1	0.5	-0.25	6.458569	-0.30833	-1.45236	0.55109	1.1380433117444	-3.017228	-4.893796	1.821095
Trial1	2	1	noBlindfold	counterclockwise	practice	Guided	1	0.5	-0.25	6.478569	-0.30667	-1.45235	0.55132	1.13702694507925	-8.753798	-4.601801	3.238583
Trial1	2	1	noBlindfold	counterclockwise	practice	Guided	1	0.5	-0.25	6.498568	-0.30517	-1.45229	0.55203	1.1364641642899	-7.201203	-4.022045	5.322012
Trial1	2	1	noBlindfold	counterclockwise	practice	Guided	1	0.5	-0.25	6.518568	-0.3041	-1.45209	0.5528	1.13625024205871	-4.286208	-3.323798	7.089481
Trial1	2	1	noBlindfold	counterclockwise	practice	Guided	1	0.5	-0.25	6.538568	-0.30294	-1.45188	0.55271	1.13536599924765	-2.346695	-3.7766	7.030729
Trial1	2	1	noBlindfold	counterclockwise	practice	Guided	1	0.5	-0.25	6.558569	-0.30175	-1.45224	0.55228	1.13422056139455	-2.932376	-6.074468	2.978579
Trial1	2	1	noBlindfold	counterclockwise	practice	Guided	1	0.5	-0.25	6.578568	-0.30173	-1.45264	0.55191	1.13394471871682	-4.046042	-6.125249	1.951068
Trial1	2	1	noBlindfold	counterclockwise	practice	Guided	1	0.5	-0.25	6.598568	-0.30181	-1.45274	0.55173	1.13387399057547	-4.150388	-4.847246	1.749264
Trial1	2	1	noBlindfold	counterclockwise	practice	Guided	1	0.5	-0.25	6.618568	-0.30183	-1.45258	0.55169	1.13385985321825	-3.265333	-3.996654	2.27256
Trial1	2	1	noBlindfold	counterclockwise	practice	Guided	1	0.5	-0.25	6.638569	-0.3018	-1.45236	0.55155	1.13373970201075	-2.730646	-3.662342	2.361663
Trial1	2	1	noBlindfold	counterclockwise	practice	Guided	1	0.5	-0.25	6.658567	-0.30172	-1.45218	0.5515	1.13364771341052	-3.418641	-4.326734	1.594357
Trial1	2	1	noBlindfold	counterclockwise	practice	Guided	1	0.5	-0.25	6.678568	-0.30173	-1.45218	0.55145	1.13361948163441	-4.066988	-4.440993	1.570923
Trial1	2	1	noBlindfold	counterclockwise	practice	Guided	1	0.5	-0.25	6.698568	-0.30175	-1.45218	0.55144	1.13362654513623	-4.184968	-4.322503	2.043651
Trial1	2	1	noBlindfold	counterclockwise	practice	Guided	1	0.5	-0.25	6.718569	-0.30176	-1.45218	0.55144	1.13363362719792	-3.784909	-4.182853	2.610663
Trial1	2	1	noBlindfold	counterclockwise	practice	Guided	1	0.5	-0.25	6.738567	-0.30176	-1.45218	0.55142	1.13361946877236	-3.366667	-4.170158	2.816418
Trial1	2	1	noBlindfold	counterclockwise	practice	Guided	1	0.5	-0.25	6.758568	-0.30176	-1.45219	0.5514	1.13360535266116	-3.675192	-4.944577	2.295207
Trial1	2	1	noBlindfold	counterclockwise	practice	Guided	1	0.5	-0.25	6.778568	-0.30177	-1.45221	0.55139	1.13360533485132	-3.932875	-5.02075	2.156903
Trial1	2	1	noBlindfold	counterclockwise	practice	Guided	1	0.5	-0.25	6.798569	-0.30178	-1.45222	0.55137	1.13359828047244	-3.909902	-4.851478	2.265828
Trial1	2	1	noBlindfold	counterclockwise	practice	Guided	1	0.5	-0.25	6.818569	-0.30178	-1.45223	0.55135	1.13358412284167	-3.728657	-4.851478	2.171047
Trial1	2	1	noBlindfold	counterclockwise	practice	Guided	1	0.5	-0.25	6.838568	-0.30179	-1.45225	0.55121	1.13349223398837	-3.507872	-5.037677	1.718066
Trial1	2	1	noBlindfold	counterclockwise	practice	Guided	1	0.5	-0.25	6.858568	-0.30177	-1.45237	0.55101	1.1333367442529	-3.379547	-5.422771	0.358933
Trial1	2	1	noBlindfold	counterclockwise	practice	Guided	1	0.5	-0.25	6.878569	-0.30175	-1.45249	0.55073	1.13312470023192	-3.23197	-5.613202	-0.191699
Trial1	2	1	noBlindfold	counterclockwise	practice	Guided	1	0.5	-0.25	6.898569	-0.30172	-1.45264	0.55039	1.13286323447469	-3.042299	-5.837487	-0.977786
Trial1	2	1	noBlindfold	counterclockwise	practice	Guided	1	0.5	-0.25	6.918568	-0.30165	-1.4528	0.5499	1.13246752946815	-2.819489	-6.125249	-1.850499
Trial1	2	1	noBlindfold	counterclockwise	practice	Guided	1	0.5	-0.25	6.938568	-0.30156	-1.45299	0.5467	1.13014569868768	-2.692198	-6.396085	-2.544202
Trial1	2	1	noBlindfold	counterclockwise	practice	Guided	1	0.5	-0.25	6.958569	-0.30137	-1.45327	0.54331	1.12762343161073	-2.552686	-6.628834	-3.323466
Trial1	2	1	noBlindfold	counterclockwise	practice	Guided	1	0.5	-0.25	6.978569	-0.3013	-1.45332	0.53868	1.12432107945069	-2.502303	-6.71347	-3.672448
Trial1	2	1	noBlindfold	counterclockwise	practice	Guided	1	0.5	-0.25	6.998568	-0.30126	-1.45336	0.53215	1.1197215048569	-2.435862	-6.810801	-4.059181
Trial1	2	1	noBlindfold	counterclockwise	practice	Guided	1	0.5	-0.25	7.018568	-0.30121	-1.45339	0.52322	1.11346605797312	-2.295563	-6.802337	-4.470335
Trial1	2	1	noBlindfold	counterclockwise	practice	Guided	1	0.5	-0.25	7.038568	-0.30118	-1.45343	0.49941	1.09704364259639	-2.322278	-7.094332	-4.476954
Trial1	2	1	noBlindfold	counterclockwise	practice	Guided	1	0.5	-0.25	7.058569	-0.30123	-1.45351	0.48437	1.08686189255844	-2.644009	-7.039318	-4.413297
Trial1	2	1	noBlindfold	counterclockwise	practice	Guided	1	0.5	-0.25	7.078568	-0.30131	-1.45359	0.46779	1.0757881834224	-2.68091	-7.555598	-4.636253
Trial1	2	1	noBlindfold	counterclockwise	practice	Guided	1	0.5	-0.25	7.098568	-0.30133	-1.45371	0.4494	1.0636212193623	-2.649068	-7.479425	-4.456197
Trial1	2	1	noBlindfold	counterclockwise	practice	Guided	1	0.5	-0.25	7.118568	-0.30132	-1.45373	0.42953	1.05065443159396	-2.650805	-7.250908	-4.113317
Trial1	2	1	noBlindfold	counterclockwise	practice	Guided	1	0.5	-0.25	7.138569	-0.30131	-1.45367	0.38585	1.02293839440036	-2.619754	-7.259372	-3.788023
Trial1	2	1	noBlindfold	counterclockwise	practice	Guided	1	0.5	-0.25	7.158567	-0.30133	-1.45366	0.36298	1.00889754659288	-2.934574	-7.128186	-3.603843
Trial1	2	1	noBlindfold	counterclockwise	practice	Guided	1	0.5	-0.25	7.178568	-0.30142	-1.45365	0.33841	0.994233542939998	-3.089824	-7.72487	-3.668162
Trial1	2	1	noBlindfold	counterclockwise	practice	Guided	1	0.5	-0.25	7.198568	-0.3015	-1.45378	0.31379	0.979929280586451	-3.065836	-7.487889	-3.712495
Trial1	2	1	noBlindfold	counterclockwise	practice	Guided	1	0.5	-0.25	7.218569	-0.3015	-1.45378	0.28904	0.965901837113916	-2.84685	-7.314385	-2.631445
Trial1	2	1	noBlindfold	counterclockwise	practice	Guided	1	0.5	-0.25	7.238567	-0.30147	-1.45369	0.23942	0.939087889777185	-3.064009	-7.04355	-2.339002
Trial1	2	1	noBlindfold	counterclockwise	practice	Guided	1	0.5	-0.25	7.258568	-0.30149	-1.45371	0.21344	0.925830907235729	-3.016749	-7.860287	-3.08207
Trial1	2	1	noBlindfold	counterclockwise	practice	Guided	1	0.5	-0.25	7.278568	-0.30151	-1.45389	0.18859	0.913662674373196	-3.092258	-7.619075	-2.425806
Trial1	2	1	noBlindfold	counterclockwise	practice	Guided	1	0.5	-0.25	7.298569	-0.30154	-1.4538	0.16365	0.901982630910536	-3.306511	-6.891205	-1.826814
Trial1	2	1	noBlindfold	counterclockwise	practice	Guided	1	0.5	-0.25	7.318569	-0.30157	-1.45357	0.13958	0.891227824837395	-3.121636	-7.200127	-2.442937
Trial1	2	1	noBlindfold	counterclockwise	practice	Guided	1	0.5	-0.25	7.338568	-0.30156	-1.45367	0.090953	0.871061052498898	-2.916807	-7.961851	-3.254954
Trial1	2	1	noBlindfold	counterclockwise	practice	Guided	1	0.5	-0.25	7.358568	-0.30142	-1.45385	0.065635	0.861335867535648	-2.783446	-7.272067	-1.927931
Trial1	2	1	noBlindfold	counterclockwise	practice	Guided	1	0.5	-0.25	7.378569	-0.3014	-1.45366	0.041648	0.852819163426456	-2.828649	-7.344008	-2.72729
Trial1	2	1	noBlindfold	counterclockwise	practice	Guided	1	0.5	-0.25	7.398569	-0.30138	-1.45372	0.017225	0.844759799070578	-2.68986	-8.114195	-3.349205
Trial1	2	1	noBlindfold	counterclockwise	practice	Guided	1	0.5	-0.25	7.418568	-0.30134	-1.45395	-0.0075282	0.837220606379509	-2.546023	-7.746029	-3.284952
Trial1	2	1	noBlindfold	counterclockwise	practice	Guided	1	0.5	-0.25	7.438568	-0.30131	-1.45393	-0.058293	0.82392311200422	-2.663127	-7.424412	-2.504258
Trial1	2	1	noBlindfold	counterclockwise	practice	Guided	1	0.5	-0.25	7.458569	-0.30138	-1.4537	-0.08519001	0.81815172933379	-2.697009	-8.042255	-3.639101
Trial1	2	1	noBlindfold	counterclockwise	practice	Guided	1	0.5	-0.25	7.478569	-0.30138	-1.45391	-0.11105	0.813336965731389	-2.780391	-7.839128	-3.542338
Trial1	2	1	noBlindfold	counterclockwise	practice	Guided	1	0.5	-0.25	7.498568	-0.3014	-1.45391	-0.13838	0.809135956265161	-2.896461	-7.441339	-2.295795
Trial1	2	1	noBlindfold	counterclockwise	practice	Guided	1	0.5	-0.25	7.518568	-0.30147	-1.45372	-0.16497	0.805967885938357	-2.963701	-7.212822	-2.640427
Trial1	2	1	noBlindfold	counterclockwise	practice	Guided	1	0.5	-0.25	7.538568	-0.30156	-1.45367	-0.22063	0.802097877850815	-3.090097	-8.063414	-3.160219
Trial1	2	1	noBlindfold	counterclockwise	practice	Guided	1	0.5	-0.25	7.558569	-0.30157	-1.45388	-0.2466	0.801577209071907	-3.264923	-7.191663	-2.308057
Trial1	2	1	noBlindfold	counterclockwise	practice	Guided	1	0.5	-0.25	7.578568	-0.30161	-1.45367	-0.27425	0.801976709999499	-3.358806	-7.424412	-2.712865
Trial1	2	1	noBlindfold	counterclockwise	practice	Guided	1	0.5	-0.25	7.598568	-0.30165	-1.45369	-0.30131	0.803290370391237	-3.288928	-7.864519	-3.123522
Trial1	2	1	noBlindfold	counterclockwise	practice	Guided	1	0.5	-0.25	7.618568	-0.30163	-1.45384	-0.32819	0.805434241470948	-3.145146	-7.58522	-2.698922
Trial1	2	1	noBlindfold	counterclockwise	practice	Guided	1	0.5	-0.25	7.638569	-0.30161	-1.4538	-0.38141	0.812309774444922	-3.129379	-6.865814	-2.378304
Trial1	2	1	noBlindfold	counterclockwise	practice	Guided	1	0.5	-0.25	7.658567	-0.30169	-1.45373	-0.40886	0.817278027753388	-3.415805	-7.961851	-2.978216
Trial1	2	1	noBlindfold	counterclockwise	practice	Guided	1	0.5	-0.25	7.678568	-0.3017	-1.45386	-0.43487	0.822739206673922	-3.382642	-7.424412	-1.847166
Trial1	2	1	noBlindfold	counterclockwise	practice	Guided	1	0.5	-0.25	7.698568	-0.30171	-1.45369	-0.46027	0.828825928445691	-3.623478	-6.654224	-1.840736
Trial1	2	1	noBlindfold	counterclockwise	practice	Guided	1	0.5	-0.25	7.718569	-0.30175	-1.45351	-0.48626	0.83583602190407	-3.584365	-7.454035	-2.470123
Trial1	2	1	noBlindfold	counterclockwise	practice	Guided	1	0.5	-0.25	7.738567	-0.30175	-1.45368	-0.53576	0.851153240412151	-3.441715	-7.737565	-2.689193
Trial1	2	1	noBlindfold	counterclockwise	practice	Guided	1	0.5	-0.25	7.758568	-0.3017	-1.45371	-0.56045	0.859710472725432	-3.523873	-7.0901	-2.008772
Trial1	2	1	noBlindfold	counterclockwise	practice	Guided	1	0.5	-0.25	7.778568	-0.30172	-1.4536	-0.58509	0.868930517061587	-3.402614	-7.805274	-2.514773
Trial1	2	1	noBlindfold	counterclockwise	practice	Guided	1	0.5	-0.25	7.798569	-0.30172	-1.45378	-0.60899	0.878424030640016	-3.422031	-7.720638	-2.764352
Trial1	2	1	noBlindfold	counterclockwise	practice	Guided	1	0.5	-0.25	7.818567	-0.30172	-1.45383	-0.63229	0.888200763446842	-3.525358	-7.174736	-1.879128
Trial1	2	1	noBlindfold	counterclockwise	practice	Guided	1	0.5	-0.25	7.838568	-0.30176	-1.45365	-0.67774	0.908724718986747	-3.743351	-6.531502	-1.929096
Trial1	2	1	noBlindfold	counterclockwise	practice	Guided	1	0.5	-0.25	7.858568	-0.30181	-1.45364	-0.70122	0.920053689062589	-3.521521	-7.669856	-2.850904
Trial1	2	1	noBlindfold	counterclockwise	practice	Guided	1	0.5	-0.25	7.878569	-0.30175	-1.45378	-0.72388	0.931324496140325	-3.384789	-7.462498	-2.552634
Trial1	2	1	noBlindfold	counterclockwise	practice	Guided	1	0.5	-0.25	7.898569	-0.3017	-1.45372	-0.7470601	0.943287648240475	-3.417136	-6.958914	-2.24246
Trial1	2	1	noBlindfold	counterclockwise	practice	Guided	1	0.5	-0.25	7.918568	-0.30171	-1.45351	-0.76994	0.955550397650672	-3.501007	-6.886973	-2.993213
Trial1	2	1	noBlindfold	counterclockwise	practice	Guided	1	0.5	-0.25	7.938568	-0.30171	-1.4535	-0.81677	0.981818274542293	-3.397965	-7.339776	-3.257975
Trial1	2	1	noBlindfold	counterclockwise	practice	Guided	1	0.5	-0.25	7.958569	-0.30174	-1.45359	-0.84033	0.995628709482286	-3.559487	-6.870046	-1.749894
Trial1	2	1	noBlindfold	counterclockwise	practice	Guided	1	0.5	-0.25	7.978569	-0.30183	-1.45342	-0.86288	1.00923397825095	-3.806062	-6.789642	-2.071051
Trial1	2	1	noBlindfold	counterclockwise	practice	Guided	1	0.5	-0.25	7.998568	-0.30189	-1.45342	-0.8863	1.02367243105455	-3.830969	-7.479425	-2.84142
Trial1	2	1	noBlindfold	counterclockwise	practice	Guided	1	0.5	-0.25	8.018568	-0.3019	-1.45363	-0.9091001	1.03800601752708	-3.675226	-7.390558	-2.776735
Trial1	2	1	noBlindfold	counterclockwise	practice	Guided	1	0.5	-0.25	8.038568	-0.30187	-1.45365	-0.95381	1.06693203227455	-3.786739	-6.78541	-2.013202
Trial1	2	1	noBlindfold	counterclockwise	practice	Guided	1	0.5	-0.25	8.058569	-0.30193	-1.45323	-0.97558	1.08146104725319	-3.959793	-6.815033	-2.626108
Trial1	2	1	noBlindfold	counterclockwise	practice	Guided	1	0.5	-0.25	8.078568	-0.30193	-1.45339	-0.99761	1.09636328579222	-3.772519	-7.331312	-3.007437
Trial1	2	1	noBlindfold	counterclockwise	practice	Guided	1	0.5	-0.25	8.098568	-0.30192	-1.45358	-1.02034	1.11197992073104	-3.805688	-7.005464	-2.705835
Trial1	2	1	noBlindfold	counterclockwise	practice	Guided	1	0.5	-0.25	8.118568	-0.30194	-1.4535	-1.04205	1.12714283166638	-3.990651	-6.417244	-1.911388
Trial1	2	1	noBlindfold	counterclockwise	practice	Guided	1	0.5	-0.25	8.138569	-0.30199	-1.45325	-1.05664	1.1374779559401	-4.169548	-6.391853	-2.21686
Trial1	2	1	noBlindfold	counterclockwise	practice	Guided	1	0.5	-0.25	8.158567	-0.30199	-1.45325	-1.05503	1.13633676609704	-3.219046	-8.905542	-7.247092
Trial1	2	1	noBlindfold	counterclockwise	practice	Guided	1	0.5	-0.25	8.178568	-0.3018	-1.45388	-1.05464	1.13592635587782	-2.932612	-9.58263	-7.085638
Trial1	2	1	noBlindfold	counterclockwise	practice	Guided	1	0.5	-0.25	8.198568	-0.3017	-1.45416	-1.05443	1.13570705784692	-2.199553	-7.454035	-7.034955
Trial1	2	1	noBlindfold	counterclockwise	practice	Guided	1	0.5	-0.25	8.218569	-0.30163	-1.45403	-1.05399	1.13534601416385	-1.957233	-6.958914	-5.369431
Trial1	2	1	noBlindfold	counterclockwise	practice	Guided	1	0.5	-0.25	8.238567	-0.30153	-1.45388	-1.05383	1.13516212931317	-2.20513	-7.377862	-5.820569
Trial1	2	1	noBlindfold	counterclockwise	practice	Guided	1	0.5	-0.25	8.258568	-0.30149	-1.45385	-1.05375	1.13507724762556	-2.753745	-6.929291	-5.992518
Trial1	2	1	noBlindfold	counterclockwise	practice	Guided	1	0.5	-0.25	8.278568	-0.30149	-1.45382	-1.05369	1.1350347046237	-3.320593	-7.068941	-5.654399
Trial1	2	1	noBlindfold	counterclockwise	practice	Guided	1	0.5	-0.25	8.298569	-0.30151	-1.45379	-1.05363	1.13500636910493	-3.671804	-6.802337	-5.944397
Trial1	2	1	noBlindfold	counterclockwise	practice	Guided	1	0.5	-0.25	8.318567	-0.30153	-1.45375	-1.05356	1.13497094675688	-3.835205	-6.302985	-5.815267
Trial1	2	1	noBlindfold	counterclockwise	practice	Guided	1	0.5	-0.25	8.338568	-0.30155	-1.45366	-1.05349	1.13493544357454	-3.73408	-6.349535	-5.615569
Trial1	2	1	noBlindfold	counterclockwise	practice	Guided	1	0.5	-0.25	8.358568	-0.30157	-1.45362	-1.05348	1.13494256211046	-2.944314	-7.204358	-6.365058
Trial1	2	1	noBlindfold	counterclockwise	practice	Guided	1	0.5	-0.25	8.378569	-0.30156	-1.45362	-1.05347	1.13492840077939	-2.672477	-7.449803	-6.546071
Trial1	2	1	noBlindfold	counterclockwise	practice	Guided	1	0.5	-0.25	8.398569	-0.30155	-1.45363	-1.05347	1.13492134961038	-2.442658	-7.504816	-6.818478
Trial1	2	1	noBlindfold	counterclockwise	practice	Guided	1	0.5	-0.25	8.418568	-0.30153	-1.45363	-1.05347	1.13490722635649	-2.32447	-7.356703	-7.014143
Trial1	2	1	noBlindfold	counterclockwise	practice	Guided	1	0.5	-0.25	8.438568	-0.30151	-1.45363	-1.05347	1.1348931032792	-2.319521	-7.183199	-7.010095
Trial1	2	1	noBlindfold	counterclockwise	practice	Guided	1	0.5	-0.25	8.458569	-0.30148	-1.45362	-1.05346	1.13486481904821	-2.308734	-6.997	-6.718205
Trial1	2	1	noBlindfold	counterclockwise	practice	Guided	1	0.5	-0.25	8.478569	-0.30146	-1.45361	-1.05345	1.13484360685764	-2.374663	-7.026623	-6.516428
Trial1	2	1	noBlindfold	counterclockwise	practice	Guided	1	0.5	-0.25	8.498568	-0.30145	-1.45361	-1.05344	1.1348294665747	-2.262573	-7.212822	-6.470377
Trial1	2	1	noBlindfold	counterclockwise	practice	Guided	1	0.5	-0.25	8.518568	-0.30143	-1.45361	-1.05343	1.13480823338121	-2.174867	-7.30169	-6.499529
Trial1	2	1	noBlindfold	counterclockwise	practice	Guided	1	0.5	-0.25	8.538568	-0.30141	-1.45361	-1.0534	1.13477284230113	-1.98608	-7.225517	-6.444054
Trial1	2	1	noBlindfold	counterclockwise	practice	Guided	1	0.5	-0.25	8.558569	-0.30136	-1.45361	-1.05338	1.13472345172537	-1.444021	-6.971609	-6.149488
Trial1	2	1	noBlindfold	counterclockwise	practice	Guided	1	0.5	-0.25	8.578568	-0.30132	-1.4536	-1.05336	1.13468100669727	-1.172925	-7.001232	-6.050919
Trial1	2	1	noBlindfold	counterclockwise	practice	Guided	1	0.5	-0.25	8.598568	-0.30128	-1.45359	-1.05335	1.13464567266979	-0.897068	-7.094332	-6.138915
Trial1	2	1	noBlindfold	counterclockwise	practice	Guided	1	0.5	-0.25	8.618568	-0.30123	-1.45359	-1.05334	1.13460326766446	-0.62967	-7.259372	-6.226544
Trial1	2	1	noBlindfold	counterclockwise	practice	Guided	1	0.5	-0.25	8.638569	-0.30117	-1.4536	-1.05332	1.13454680749018	-0.328916	-7.470962	-6.3283
Trial1	2	1	noBlindfold	counterclockwise	practice	Guided	1	0.5	-0.25	8.658567	-0.30101	-1.45364	-1.05332	1.13443382164898	0.513491	-7.750261	-6.542036
Trial1	2	1	noBlindfold	counterclockwise	practice	Guided	1	0.5	-0.25	8.678568	-0.30091	-1.45367	-1.05332	1.13436322439597	0.966627	-7.580989	-6.654461
Trial1	2	1	noBlindfold	counterclockwise	practice	Guided	1	0.5	-0.25	8.698568	-0.30077	-1.45367	-1.05333	1.13427138213919	1.427619	-7.382094	-6.767205
Trial1	2	1	noBlindfold	counterclockwise	practice	Guided	1	0.5	-0.25	8.718569	-0.30056	-1.45367	-1.05335	1.13413733155904	1.8601	-7.288994	-6.86175
Trial1	2	1	noBlindfold	counterclockwise	practice	Guided	1	0.5	-0.25	8.738567	-0.30033	-1.45367	-1.05341	1.13401754648341	2.266682	-7.403253	-6.967874
Trial1	2	1	noBlindfold	counterclockwise	practice	Guided	1	0.5	-0.25	8.758568	-0.29989	-1.45376	-1.05345	1.13373538110965	2.843277	-7.864519	-7.165782
Trial1	2	1	noBlindfold	counterclockwise	practice	Guided	1	0.5	-0.25	8.778568	-0.29939	-1.45384	-1.05348	1.13340394845844	3.045759	-7.919533	-7.123179
Trial1	2	1	noBlindfold	counterclockwise	practice	Guided	1	0.5	-0.25	8.798569	-0.29863	-1.4539	-1.05348	1.13286805618833	3.168668	-7.834897	-7.008655
Trial1	2	1	noBlindfold	counterclockwise	practice	Guided	1	0.5	-0.25	8.818567	-0.2974	-1.4539	-1.05343	1.1319657498842	3.300742	-7.674088	-6.836229
Trial1	2	1	noBlindfold	counterclockwise	practice	Guided	1	0.5	-0.25	8.838568	-0.29559	-1.45383	-1.05327	1.13057776659208	3.383435	-7.399021	-6.630976
Trial1	2	1	noBlindfold	counterclockwise	practice	Guided	1	0.5	-0.25	8.858568	-0.28971	-1.45367	-1.0532	1.12639784766787	3.557596	-7.305922	-6.363269
Trial1	2	1	noBlindfold	counterclockwise	practice	Guided	1	0.5	-0.25	8.878569	-0.28561	-1.45366	-1.05317	1.12350569683651	3.678772	-7.42018	-6.297757
Trial1	2	1	noBlindfold	counterclockwise	practice	Guided	1	0.5	-0.25	8.898569	-0.28038	-1.45369	-1.05316	1.11984769933738	3.852197	-7.462498	-6.322418
Trial1	2	1	noBlindfold	counterclockwise	practice	Guided	1	0.5	-0.25	8.918568	-0.27405	-1.45373	-1.05314	1.11543145418422	4.000318	-7.470962	-6.277157
Trial1	2	1	noBlindfold	counterclockwise	practice	Guided	1	0.5	-0.25	8.938568	-0.26624	-1.45373	-1.05309	1.10998975164706	4.16574	-7.428644	-6.248285
Trial1	2	1	noBlindfold	counterclockwise	practice	Guided	1	0.5	-0.25	8.958569	-0.24678	-1.45368	-1.05305	1.09661740223193	4.371874	-7.352471	-6.093472
Trial1	2	1	noBlindfold	counterclockwise	practice	Guided	1	0.5	-0.25	8.978569	-0.23477	-1.45368	-1.053	1.08843737072334	4.366018	-7.390558	-5.961949
Trial1	2	1	noBlindfold	counterclockwise	practice	Guided	1	0.5	-0.25	8.998568	-0.22079	-1.45368	-1.05298	1.07903429798308	4.357404	-7.390558	-5.964535
Trial1	2	1	noBlindfold	counterclockwise	practice	Guided	1	0.5	-0.25	9.018568	-0.20569	-1.45369	-1.05297	1.06899910370519	4.334608	-7.42018	-5.946204
Trial1	2	1	noBlindfold	counterclockwise	practice	Guided	1	0.5	-0.25	9.038568	-0.18861	-1.45371	-1.05297	1.05780169572104	4.330395	-7.407485	-5.988317
Trial1	2	1	noBlindfold	counterclockwise	practice	Guided	1	0.5	-0.25	9.058569	-0.15038	-1.45365	-1.05295	1.03330677295123	4.581675	-7.174736	-5.912332
Trial1	2	1	noBlindfold	counterclockwise	practice	Guided	1	0.5	-0.25	9.078568	-0.12917	-1.4536	-1.05294	1.02008212948763	4.570438	-7.170504	-5.906205
Trial1	2	1	noBlindfold	counterclockwise	practice	Guided	1	0.5	-0.25	9.098568	-0.1064	-1.45359	-1.05291	1.00617363215228	4.443945	-7.217054	-5.808782
Trial1	2	1	noBlindfold	counterclockwise	practice	Guided	1	0.5	-0.25	9.118568	-0.082163	-1.4536	-1.05284	0.991698448932747	4.372889	-7.238213	-5.64294
Trial1	2	1	noBlindfold	counterclockwise	practice	Guided	1	0.5	-0.25	9.138569	-0.055798	-1.45361	-1.05271	0.976347611017515	4.226146	-7.217054	-5.506453
Trial1	2	1	noBlindfold	counterclockwise	practice	Guided	1	0.5	-0.25	9.158567	-6.7073E-05	-1.4536	-1.05269	0.945715792607367	4.159843	-7.187431	-5.366912
Trial1	2	1	noBlindfold	counterclockwise	practice	Guided	1	0.5	-0.25	9.178568	0.030078	-1.45358	-1.05269	0.930127930841087	4.184377	-7.111259	-5.352445
Trial1	2	1	noBlindfold	counterclockwise	practice	Guided	1	0.5	-0.25	9.198568	0.060542	-1.45356	-1.05268	0.91510575296543	4.17819	-7.111259	-5.372463
Trial1	2	1	noBlindfold	counterclockwise	practice	Guided	1	0.5	-0.25	9.218569	0.091144	-1.45354	-1.05263	0.900765372693081	3.947491	-7.013927	-5.268573
Trial1	2	1	noBlindfold	counterclockwise	practice	Guided	1	0.5	-0.25	9.238567	0.12563	-1.45351	-1.05242	0.885455126432191	3.78757	-6.95045	-5.062369
Trial1	2	1	noBlindfold	counterclockwise	practice	Guided	1	0.5	-0.25	9.258568	0.19395	-1.45346	-1.05232	0.858710656803342	3.709974	-6.929291	-4.601142
Trial1	2	1	noBlindfold	counterclockwise	practice	Guided	1	0.5	-0.25	9.278568	0.22764	-1.45346	-1.05226	0.847231461801766	3.580668	-6.895437	-4.517187
Trial1	2	1	noBlindfold	counterclockwise	practice	Guided	1	0.5	-0.25	9.298569	0.26309	-1.45344	-1.05224	0.836489917114777	3.437754	-6.78541	-4.462829
Trial1	2	1	noBlindfold	counterclockwise	practice	Guided	1	0.5	-0.25	9.318567	0.30026	-1.4534	-1.05224	0.826731579677647	3.364753	-6.798106	-4.474887
Trial1	2	1	noBlindfold	counterclockwise	practice	Guided	1	0.5	-0.25	9.338568	0.33573	-1.45339	-1.05221	0.818856312271961	3.246151	-6.760019	-4.499039
Trial1	2	1	noBlindfold	counterclockwise	practice	Guided	1	0.5	-0.25	9.358568	0.41217	-1.45334	-1.05218	0.806973943603277	3.16342	-6.628834	-4.365764
Trial1	2	1	noBlindfold	counterclockwise	practice	Guided	1	0.5	-0.25	9.378569	0.44869	-1.45332	-1.05214	0.803779380146462	3.258146	-6.637297	-4.250443
Trial1	2	1	noBlindfold	counterclockwise	practice	Free	1	0.5	-0.25	0	0.48733	-1.45262	-1.05185	0.801950173479449	2.466929	-5.371989	-3.775777
Trial1	2	1	noBlindfold	counterclockwise	practice	Free	1	0.5	-0.25	0.01762772	0.48724	-1.45261	-1.05185	0.801951600486267	2.512459	-5.39738	-3.759918
Trial1	2	1	noBlindfold	counterclockwise	practice	Free	1	0.5	-0.25	0.03762817	0.48724	-1.4526	-1.05185	0.801951600486267	2.575493	-5.363525	-3.751313
Trial1	2	1	noBlindfold	counterclockwise	practice	Free	1	0.5	-0.25	0.05762863	0.49021	-1.45266	-1.0609	0.810959068165101	2.310367	-5.321207	-3.021966
Trial1	2	1	noBlindfold	counterclockwise	practice	Free	1	0.5	-0.25	0.07762909	0.49392	-1.45262	-1.06673	0.816752652862885	1.809674	-4.711828	-2.146874
Trial1	2	1	noBlindfold	counterclockwise	practice	Free	1	0.5	-0.25	0.09762955	0.49843	-1.45237	-1.07318	0.82318145746202	1.499894	-4.140535	-1.647067
Trial1	2	1	noBlindfold	counterclockwise	practice	Free	1	0.5	-0.25	0.11763	0.5036	-1.45213	-1.08041	0.830417807005436	1.448891	-4.191317	-1.509703
Trial1	2	1	noBlindfold	counterclockwise	practice	Free	1	0.5	-0.25	0.1376305	0.50963	-1.45209	-1.09662	0.846674730381415	1.74717	-4.407139	-1.741437
Trial1	2	1	noBlindfold	counterclockwise	practice	Free	1	0.5	-0.25	0.1576271	0.52401	-1.45224	-1.10617	0.856506535143302	2.261713	-4.606033	-1.988215
Trial1	2	1	noBlindfold	counterclockwise	practice	Free	1	0.5	-0.25	0.1776276	0.53313	-1.45231	-1.11559	0.866223879667629	2.163737	-4.542556	-1.165312
Trial1	2	1	noBlindfold	counterclockwise	practice	Free	1	0.5	-0.25	0.197628	0.54309	-1.45223	-1.12534	0.876399929275563	2.043033	-3.907786	-0.624195
Trial1	2	1	noBlindfold	counterclockwise	practice	Free	1	0.5	-0.25	0.2176285	0.55439	-1.45201	-1.12534	0.877028142474187	1.942358	-3.679269	-0.140791
Trial1	2	1	noBlindfold	counterclockwise	practice	Free	1	0.5	-0.25	0.2376289	0.56626	-1.45185	-1.14865	0.901089387008816	1.846696	-3.649646	0.156107
Trial1	2	1	noBlindfold	counterclockwise	practice	Free	1	0.5	-0.25	0.2576294	0.59206	-1.45178	-1.15448	0.90915294868439	1.584772	-3.484606	0.74368
Trial1	2	1	noBlindfold	counterclockwise	practice	Free	1	0.5	-0.25	0.2776299	0.60573	-1.45175	-1.15934	0.915466062471603	1.834426	-3.531156	0.927902
Trial1	2	1	noBlindfold	counterclockwise	practice	Free	1	0.5	-0.25	0.2976303	0.62084	-1.45175	-1.16241	0.92037728940702	1.875135	-3.421129	1.324017
Trial1	2	1	noBlindfold	counterclockwise	practice	Free	1	0.5	-0.25	0.3176308	0.63528	-1.45172	-1.16388	0.923838362008426	1.954923	-3.247625	1.637006
Trial1	2	1	noBlindfold	counterclockwise	practice	Free	1	0.5	-0.25	0.3376274	0.6513399	-1.45165	-1.16244	0.924905749723046	1.967308	-3.247625	1.604753
Trial1	2	1	noBlindfold	counterclockwise	practice	Free	1	0.5	-0.25	0.3576279	0.68469	-1.45167	-1.15968	0.928239254806459	1.859	-3.370348	1.46833
Trial1	2	1	noBlindfold	counterclockwise	practice	Free	1	0.5	-0.25	0.3776283	0.70286	-1.45169	-1.15577	0.928208689081602	1.602556	-3.264553	1.617869
Trial1	2	1	noBlindfold	counterclockwise	practice	Free	1	0.5	-0.25	0.3976288	0.72094	-1.45162	-1.151	0.927693657481083	1.448398	-3.074122	1.01117
Trial1	2	1	noBlindfold	counterclockwise	practice	Free	1	0.5	-0.25	0.4176292	0.73997	-1.45157	-1.14629	0.927858536897991	1.590142	-3.408434	0.363381
Trial1	2	1	noBlindfold	counterclockwise	practice	Free	1	0.5	-0.25	0.4376297	0.7588201	-1.45167	-1.1369	0.923893576034111	1.525172	-3.742746	0.152344
Trial1	2	1	noBlindfold	counterclockwise	practice	Free	1	0.5	-0.25	0.4576302	0.7976	-1.45174	-1.13212	0.930968042493596	1.217867	-3.129135	0.448137
Trial1	2	1	noBlindfold	counterclockwise	practice	Free	1	0.5	-0.25	0.4776306	0.81677	-1.45162	-1.12765	0.933066325620779	1.23055	-3.23493	-0.063337
Trial1	2	1	noBlindfold	counterclockwise	practice	Free	1	0.5	-0.25	0.4976273	0.83596	-1.45161	-1.12377	0.936131995205934	1.143615	-3.323798	-0.512721
Trial1	2	1	noBlindfold	counterclockwise	practice	Free	1	0.5	-0.25	0.5176277	0.85569	-1.45163	-1.12093	0.940762651711182	1.130145	-3.162989	-0.771513
Trial1	2	1	noBlindfold	counterclockwise	practice	Free	1	0.5	-0.25	0.5376282	0.87418	-1.45158	-1.11755	0.944803509332024	0.996256	-2.875227	-0.717659
Trial1	2	1	noBlindfold	counterclockwise	practice	Free	1	0.5	-0.25	0.5576286	0.91255	-1.4514	-1.1173	0.960420156622671	0.765735	-3.040267	-1.062605
Trial1	2	1	noBlindfold	counterclockwise	practice	Free	1	0.5	-0.25	0.5776291	0.93109	-1.45149	-1.11776	0.968940716114732	0.40658	-3.311102	-0.78009
Trial1	2	1	noBlindfold	counterclockwise	practice	Free	1	0.5	-0.25	0.5976295	0.94947	-1.45162	-1.11843	0.977851735499809	-0.032335	-3.306871	-0.236647
Trial1	2	1	noBlindfold	counterclockwise	practice	Free	1	0.5	-0.25	0.61763	0.96619	-1.45166	-1.11916	0.986292121746769	-0.390529	-3.222235	-0.051128
Trial1	2	1	noBlindfold	counterclockwise	practice	Free	1	0.5	-0.25	0.6376305	0.98201	-1.45165	-1.12155	0.995958325643878	-0.524004	-3.349189	-0.318419
Trial1	2	1	noBlindfold	counterclockwise	practice	Free	1	0.5	-0.25	0.6576271	1.00844	-1.4517	-1.12345	1.01065633397444	-0.715618	-3.383043	-0.676764
Trial1	2	1	noBlindfold	counterclockwise	practice	Free	1	0.5	-0.25	0.6776276	1.01872	-1.45171	-1.12554	1.01766432084806	-0.758848	-3.340725	-0.431646
Trial1	2	1	noBlindfold	counterclockwise	practice	Free	1	0.5	-0.25	0.697628	1.02801	-1.45168	-1.12772	1.0242982802584	-0.582274	-3.285712	-0.261373
Trial1	2	1	noBlindfold	counterclockwise	practice	Free	1	0.5	-0.25	0.7176285	1.03579	-1.45167	-1.12977	1.03008068250692	-0.437106	-3.484606	-0.287684
Trial1	2	1	noBlindfold	counterclockwise	practice	Free	1	0.5	-0.25	0.7376289	1.04184	-1.45173	-1.13406	1.03689575012486	-0.43999	-3.653878	-0.412382
Trial1	2	1	noBlindfold	counterclockwise	practice	Free	1	0.5	-0.25	0.7576294	1.05059	-1.45185	-1.1359	1.04305715891924	-0.591659	-3.666574	-0.281021
Trial1	2	1	noBlindfold	counterclockwise	practice	Free	1	0.5	-0.25	0.7776299	1.05292	-1.45184	-1.13729	1.04546834207481	-0.733454	-3.620024	-0.160894
Trial1	2	1	noBlindfold	counterclockwise	practice	Free	1	0.5	-0.25	0.7976303	1.05402	-1.45181	-1.13797	1.04662738429514	-0.729564	-3.577706	-0.100432
Trial1	2	1	noBlindfold	counterclockwise	practice	Free	1	0.5	-0.25	0.8176308	1.05409	-1.45179	-1.13812	1.04679165755899	-0.735938	-3.641183	-0.133411
Trial1	2	1	noBlindfold	counterclockwise	practice	Free	1	0.5	-0.25	0.8376274	1.05387	-1.45181	-1.13809	1.04664980263324	-0.781154	-3.713123	0.046033
Trial1	2	1	noBlindfold	counterclockwise	practice	Free	1	0.5	-0.25	0.8576279	1.05375	-1.45177	-1.13806	1.04656085425815	-0.790609	-3.349189	0.399569
Trial1	2	1	noBlindfold	counterclockwise	practice	Free	1	0.5	-0.25	0.8776283	1.0537	-1.4517	-1.13805	1.04652596741582	-0.618345	-3.416897	0.420737
Trial1	2	1	noBlindfold	counterclockwise	practice	Free	1	0.5	-0.25	0.8976288	1.05367	-1.4517	-1.13804	1.04650147516224	-0.386704	-3.598865	0.185372
Trial1	2	1	noBlindfold	counterclockwise	practice	Free	1	0.5	-0.25	0.9176292	1.05366	-1.45178	-1.13804	1.04649624040568	-0.161568	-3.789296	0.051761
Trial1	2	1	noBlindfold	counterclockwise	practice	Free	1	0.5	-0.25	0.9376297	1.05366	-1.45187	-1.13802	1.04647934689005	-0.026487	-3.82315	0.093088
Trial1	2	1	noBlindfold	counterclockwise	practice	Free	1	0.5	-0.25	0.9576302	1.05365	-1.45189	-1.138	1.04645705439372	-0.058016	-3.70466	0.306509
Trial1	2	1	noBlindfold	counterclockwise	practice	Free	1	0.5	-0.25	0.9776306	1.05364	-1.45187	-1.13798	1.0464347619016	-0.210014	-3.717355	0.437942
Trial1	2	1	noBlindfold	counterclockwise	practice	Free	1	0.5	-0.25	0.9976273	1.05363	-1.45186	-1.13795	1.04640397214843	-0.31209	-3.662342	0.521211
Trial1	2	1	noBlindfold	counterclockwise	practice	Free	1	0.5	-0.25	1.017628	1.05361	-1.45183	-1.13791	1.04635948836399	-0.426999	-3.522692	0.662512
Trial1	2	1	noBlindfold	counterclockwise	practice	Free	1	0.5	-0.25	1.037628	1.05359	-1.45177	-1.13745	1.04595861311494	-0.467772	-3.404202	0.823323
Trial1	2	1	noBlindfold	counterclockwise	practice	Free	1	0.5	-0.25	1.057629	1.0534	-1.45167	-1.13678	1.04528956857918	-0.341393	-3.378811	1.223766
Trial1	2	1	noBlindfold	counterclockwise	practice	Free	1	0.5	-0.25	1.077629	1.05321	-1.45168	-1.13563	1.04421350483214	-0.241436	-3.425361	1.348698
Trial1	2	1	noBlindfold	counterclockwise	practice	Free	1	0.5	-0.25	1.09763	1.05297	-1.45171	-1.13392	1.04263629452638	-0.228144	-3.459215	1.577379
Trial1	2	1	noBlindfold	counterclockwise	practice	Free	1	0.5	-0.25	1.11763	1.05265	-1.45171	-1.13143	1.04035603620952	-0.229033	-3.361884	1.641413
Trial1	2	1	noBlindfold	counterclockwise	practice	Free	1	0.5	-0.25	1.13763	1.05226	-1.45169	-1.12397	1.03383498176622	-0.251436	-3.361884	1.822046
Trial1	2	1	noBlindfold	counterclockwise	practice	Free	1	0.5	-0.25	1.157627	1.05111	-1.45166	-1.11844	1.02854769140614	-0.361468	-3.273016	2.190789
Trial1	2	1	noBlindfold	counterclockwise	practice	Free	1	0.5	-0.25	1.177628	1.05021	-1.45163	-1.11185	1.02250501500112	-0.365548	-3.294175	2.305685
Trial1	2	1	noBlindfold	counterclockwise	practice	Free	1	0.5	-0.25	1.197628	1.04914	-1.45164	-1.10406	1.01536844825338	-0.331414	-3.374579	2.306447
Trial1	2	1	noBlindfold	counterclockwise	practice	Free	1	0.5	-0.25	1.217628	1.0479	-1.45168	-1.09488	1.00698389092886	-0.314976	-3.421129	2.253264
Trial1	2	1	noBlindfold	counterclockwise	practice	Free	1	0.5	-0.25	1.237629	1.04655	-1.45171	-1.07318	0.988100292600991	-0.299896	-3.44652	2.353877
Trial1	2	1	noBlindfold	counterclockwise	practice	Free	1	0.5	-0.25	1.257629	1.04335	-1.45168	-1.06083	0.976050452755418	-0.317806	-3.450752	2.214347
Trial1	2	1	noBlindfold	counterclockwise	practice	Free	1	0.5	-0.25	1.27763	1.0415	-1.4517	-1.04742	0.963898810101214	-0.352821	-3.374579	2.277621
Trial1	2	1	noBlindfold	counterclockwise	practice	Free	1	0.5	-0.25	1.29763	1.03954	-1.45171	-1.03242	0.95041285022062	-0.36661	-3.370348	2.28414
Trial1	2	1	noBlindfold	counterclockwise	practice	Free	1	0.5	-0.25	1.317631	1.03739	-1.4517	-1.01656	0.936163540843754	-0.378985	-3.349189	2.628804
Trial1	2	1	noBlindfold	counterclockwise	practice	Free	1	0.5	-0.25	1.337627	1.03494	-1.45168	-0.9815199	0.906246228811449	-0.370665	-3.268784	2.514536
Trial1	2	1	noBlindfold	counterclockwise	practice	Free	1	0.5	-0.25	1.357628	1.02987	-1.45177	-0.96232	0.887784879347851	0.075793	-3.662342	1.981576
Trial1	2	1	noBlindfold	counterclockwise	practice	Free	1	0.5	-0.25	1.377628	1.02748	-1.45186	-0.94286	0.870798568359038	0.172395	-3.670805	2.250204
Trial1	2	1	noBlindfold	counterclockwise	practice	Free	1	0.5	-0.25	1.397629	1.02544	-1.45184	-0.92166	0.85276862854505	0.196962	-3.416897	2.517208
Trial1	2	1	noBlindfold	counterclockwise	practice	Free	1	0.5	-0.25	1.417629	1.02359	-1.45176	-0.9005499	0.835081846543733	0.096574	-3.39997	2.583761
Trial1	2	1	noBlindfold	counterclockwise	practice	Free	1	0.5	-0.25	1.43763	1.02204	-1.4517	-0.85348	0.797943564066612	0.130287	-3.421129	2.178195
Trial1	2	1	noBlindfold	counterclockwise	practice	Free	1	0.5	-0.25	1.45763	1.01958	-1.45183	-0.83073	0.779237236866928	0.292071	-3.895091	1.886038
Trial1	2	1	noBlindfold	counterclockwise	practice	Free	1	0.5	-0.25	1.477631	1.01884	-1.45189	-0.80585	0.76037106334789	0.178344	-3.636951	2.211587
Trial1	2	1	noBlindfold	counterclockwise	practice	Free	1	0.5	-0.25	1.497627	1.0183	-1.45182	-0.7807701	0.741856916900722	-0.026892	-3.311102	2.58221
Trial1	2	1	noBlindfold	counterclockwise	practice	Free	1	0.5	-0.25	1.517628	1.01783	-1.45166	-0.75433	0.722839340309122	0.143511	-3.459215	1.915833
Trial1	2	1	noBlindfold	counterclockwise	practice	Free	1	0.5	-0.25	1.537628	1.01749	-1.45172	-0.70137	0.686681008998189	0.224651	-3.878164	1.656324
Trial1	2	1	noBlindfold	counterclockwise	practice	Free	1	0.5	-0.25	1.557629	1.01725	-1.45188	-0.67401	0.668828800528524	-0.256129	-3.014876	2.660444
Trial1	2	1	noBlindfold	counterclockwise	practice	Free	1	0.5	-0.25	1.577629	1.01705	-1.45163	-0.64492	0.650617038647077	-0.084579	-3.107976	2.284355
Trial1	2	1	noBlindfold	counterclockwise	practice	Free	1	0.5	-0.25	1.59763	1.01684	-1.45159	-0.61732	0.634072195628039	0.172033	-3.797759	1.608276
Trial1	2	1	noBlindfold	counterclockwise	practice	Free	1	0.5	-0.25	1.61763	1.0168	-1.45182	-0.58779	0.617401311920788	0.099779	-3.924713	1.679433
Trial1	2	1	noBlindfold	counterclockwise	practice	Free	1	0.5	-0.25	1.63763	1.01686	-1.45191	-0.52865	0.587188285559665	-0.114084	-2.985254	2.194668
Trial1	2	1	noBlindfold	counterclockwise	practice	Free	1	0.5	-0.25	1.657627	1.01668	-1.45162	-0.49902	0.573558345192529	0.0055697	-3.755441	1.108612
Trial1	2	1	noBlindfold	counterclockwise	practice	Free	1	0.5	-0.25	1.677628	1.01655	-1.45183	-0.46871	0.560943768985914	-0.233446	-3.865468	1.322599
Trial1	2	1	noBlindfold	counterclockwise	practice	Free	1	0.5	-0.25	1.697628	1.01623	-1.4518	-0.43746	0.549212747516415	-0.531118	-3.230698	1.486862
Trial1	2	1	noBlindfold	counterclockwise	practice	Free	1	0.5	-0.25	1.717628	1.01559	-1.45166	-0.40899	0.539546872200931	-0.317578	-3.467679	1.242011
Trial1	2	1	noBlindfold	counterclockwise	practice	Free	1	0.5	-0.25	1.737629	1.01478	-1.45174	-0.3503	0.524460281703911	-0.243286	-3.662342	1.309458
Trial1	2	1	noBlindfold	counterclockwise	practice	Free	1	0.5	-0.25	1.757629	1.0124	-1.45162	-0.31986	0.517140415052954	-0.244086	-3.264553	1.386436
Trial1	2	1	noBlindfold	counterclockwise	practice	Free	1	0.5	-0.25	1.77763	1.01091	-1.45166	-0.29065	0.512524620235308	-0.09279	-3.852773	0.968177
Trial1	2	1	noBlindfold	counterclockwise	practice	Free	1	0.5	-0.25	1.79763	1.00934	-1.45182	-0.26159	0.509471895713444	-0.312411	-3.552315	1.482572
Trial1	2	1	noBlindfold	counterclockwise	practice	Free	1	0.5	-0.25	1.817631	1.00765	-1.45172	-0.23145	0.507988822048677	-0.346917	-3.057194	1.665578
Trial1	2	1	noBlindfold	counterclockwise	practice	Free	1	0.5	-0.25	1.837627	1.00567	-1.45161	-0.17228	0.511607758342756	-0.160173	-3.429593	1.352329
Trial1	2	1	noBlindfold	counterclockwise	practice	Free	1	0.5	-0.25	1.857628	1.00145	-1.45174	-0.14307	0.51272416597228	-0.351597	-3.099512	1.523234
Trial1	2	1	noBlindfold	counterclockwise	practice	Free	1	0.5	-0.25	1.877628	0.9991601	-1.45162	-0.114	0.517355542005065	-0.267851	-3.344957	1.1381
Trial1	2	1	noBlindfold	counterclockwise	practice	Free	1	0.5	-0.25	1.897629	0.99663	-1.45167	-0.085425	0.523188531781316	-0.082823	-3.501533	0.816702
Trial1	2	1	noBlindfold	counterclockwise	practice	Free	1	0.5	-0.25	1.917629	0.9941601	-1.45175	-0.057069	0.530487071767563	-0.330856	-3.154526	1.282098
Trial1	2	1	noBlindfold	counterclockwise	practice	Free	1	0.5	-0.25	1.93763	0.9915299	-1.45162	-0.00023932	0.551345699832828	-0.333881	-3.086817	1.324448
Trial1	2	1	noBlindfold	counterclockwise	practice	Free	1	0.5	-0.25	1.95763	0.98584	-1.45175	0.027012	0.559263907924421	-0.03059	-3.759673	0.890984
Trial1	2	1	noBlindfold	counterclockwise	practice	Free	1	0.5	-0.25	1.977631	0.9831	-1.45174	0.055027	0.571337971994042	-0.281539	-2.849836	1.260073
Trial1	2	1	noBlindfold	counterclockwise	practice	Free	1	0.5	-0.25	1.997627	0.98025	-1.45157	0.082728	0.584249933160938	0.018848	-3.264553	0.91938
Trial1	2	1	noBlindfold	counterclockwise	practice	Free	1	0.5	-0.25	2.017628	0.97765	-1.45162	0.10889	0.597454220116431	0.224622	-3.581938	0.4516
Trial1	2	1	noBlindfold	counterclockwise	practice	Free	1	0.5	-0.25	2.037628	0.97535	-1.45175	0.16065	0.62816483998726	-0.030471	-3.243394	1.134303
Trial1	2	1	noBlindfold	counterclockwise	practice	Free	1	0.5	-0.25	2.057629	0.97082	-1.45157	0.18612	0.641772599787395	0.109217	-3.505765	0.857384
Trial1	2	1	noBlindfold	counterclockwise	practice	Free	1	0.5	-0.25	2.077629	0.9687999	-1.45169	0.21172	0.657996014131975	0.297426	-3.590401	0.652915
Trial1	2	1	noBlindfold	counterclockwise	practice	Free	1	0.5	-0.25	2.09763	0.96705	-1.45173	0.23646	0.674373037397843	0.0036051	-3.036035	1.236531
Trial1	2	1	noBlindfold	counterclockwise	practice	Free	1	0.5	-0.25	2.11763	0.96534	-1.45154	0.26249	0.692233585658966	0.0033802	-2.845604	1.020109
Trial1	2	1	noBlindfold	counterclockwise	practice	Free	1	0.5	-0.25	2.13763	0.96376	-1.4515	0.30877	0.726152372827656	0.303403	-3.577706	0.203831
Trial1	2	1	noBlindfold	counterclockwise	practice	Free	1	0.5	-0.25	2.157627	0.96154	-1.45173	0.3317	0.742559117731611	-0.172758	-2.993717	0.96038
Trial1	2	1	noBlindfold	counterclockwise	practice	Free	1	0.5	-0.25	2.177628	0.96046	-1.45159	0.35361	0.759189321022603	-0.119875	-3.048731	0.823419
Trial1	2	1	noBlindfold	counterclockwise	practice	Free	1	0.5	-0.25	2.197628	0.95938	-1.45161	0.37454	0.775293626987845	0.25125	-3.738514	0.05384
Trial1	2	1	noBlindfold	counterclockwise	practice	Free	1	0.5	-0.25	2.217628	0.95856	-1.45182	0.39425	0.790781504964636	0.336913	-3.780832	0.0042177
Trial1	2	1	noBlindfold	counterclockwise	practice	Free	1	0.5	-0.25	2.237629	0.95806	-1.4519	0.43095	0.82067769007162	0.128646	-3.607328	0.342191
Trial1	2	1	noBlindfold	counterclockwise	practice	Free	1	0.5	-0.25	2.257629	0.95744	-1.45168	0.44771	0.834296485149494	0.110897	-3.509997	-0.154648
Trial1	2	1	noBlindfold	counterclockwise	practice	Free	1	0.5	-0.25	2.27763	0.95728	-1.45175	0.46335	0.847333024513144	0.183286	-3.827382	-0.49846
Trial1	2	1	noBlindfold	counterclockwise	practice	Free	1	0.5	-0.25	2.29763	0.95731	-1.45187	0.47709	0.858948351433462	0.150387	-3.65811	-0.332299
Trial1	2	1	noBlindfold	counterclockwise	practice	Free	1	0.5	-0.25	2.317631	0.95747	-1.45184	0.49054	0.870447177646919	0.028348	-3.268784	0.024541
Trial1	2	1	noBlindfold	counterclockwise	practice	Free	1	0.5	-0.25	2.337627	0.95769	-1.45171	0.51273	0.889515144983458	0.096247	-3.332261	0.152348
Trial1	2	1	noBlindfold	counterclockwise	practice	Free	1	0.5	-0.25	2.357628	0.95838	-1.45164	0.5222	0.898000604852974	0.07797	-3.514229	-0.357622
Trial1	2	1	noBlindfold	counterclockwise	practice	Free	1	0.5	-0.25	2.377628	0.95887	-1.4517	0.53043	0.905335675597241	0.07787	-3.28148	-0.576678
Trial1	2	1	noBlindfold	counterclockwise	practice	Free	1	0.5	-0.25	2.397629	0.95944	-1.45169	0.53711	0.911387572568225	0.150084	-3.404202	-0.619846
Trial1	2	1	noBlindfold	counterclockwise	practice	Free	1	0.5	-0.25	2.417629	0.96008	-1.45171	0.54208	0.916004549464912	0.079434	-3.509997	-0.559229
Trial1	2	1	noBlindfold	counterclockwise	practice	Free	1	0.5	-0.25	2.43763	0.96067	-1.45175	0.54902	0.922306777528922	-0.050345	-3.535388	-0.285537
Trial1	2	1	noBlindfold	counterclockwise	practice	Free	1	0.5	-0.25	2.45763	0.96135	-1.45178	0.55089	0.924266534678778	-0.239205	-3.548083	-0.164117
Trial1	2	1	noBlindfold	counterclockwise	practice	Free	1	0.5	-0.25	2.477631	0.9613	-1.45178	0.55177	0.925004211887777	-0.285967	-3.514229	-0.069211
Trial1	2	1	noBlindfold	counterclockwise	practice	Free	1	0.5	-0.25	2.497627	0.96109	-1.45177	0.5519	0.925012254506693	-0.394468	-3.522692	-0.06258
Trial1	2	1	noBlindfold	counterclockwise	practice	Free	1	0.5	-0.25	2.517628	0.96094	-1.45176	0.5519	0.92493748087784	-0.515206	-3.543851	-0.069183
Trial1	2	1	noBlindfold	counterclockwise	practice	Free	1	0.5	-0.25	2.537628	0.96091	-1.45176	0.55187	0.924896495280249	-0.603454	-3.598865	-0.168211
Trial1	2	1	noBlindfold	counterclockwise	practice	Free	1	0.5	-0.25	2.557629	0.96084	-1.45179	0.55184	0.924835602012594	-0.728981	-3.581938	-0.382121
Trial1	2	1	noBlindfold	counterclockwise	practice	Free	1	0.5	-0.25	2.577629	0.9608	-1.4518	0.55177	0.924754951574456	-0.778518	-3.683501	-0.637201
Trial1	2	1	noBlindfold	counterclockwise	practice	Free	1	0.5	-0.25	2.59763	0.9607201	-1.45182	0.55156	0.924533063125188	-0.821438	-3.675037	-0.808029
Trial1	2	1	noBlindfold	counterclockwise	practice	Free	1	0.5	-0.25	2.61763	0.96051	-1.45184	0.55121	0.924124946296156	-0.940644	-3.649646	-0.863358
Trial1	2	1	noBlindfold	counterclockwise	practice	Free	1	0.5	-0.25	2.63763	0.96006	-1.45183	0.55025	0.9230683921383	-1.145658	-3.603097	-0.675893
Trial1	2	1	noBlindfold	counterclockwise	practice	Free	1	0.5	-0.25	2.657627	0.95797	-1.45174	0.54986	0.921690057820511	-1.468772	-3.412666	-0.207752
Trial1	2	1	noBlindfold	counterclockwise	practice	Free	1	0.5	-0.25	2.677628	0.95624	-1.45171	0.54951	0.920527663680843	-1.535377	-3.391507	-0.072791
Trial1	2	1	noBlindfold	counterclockwise	practice	Free	1	0.5	-0.25	2.697628	0.95388	-1.4517	0.54921	0.919099400794524	-1.546658	-3.39997	-0.056819
Trial1	2	1	noBlindfold	counterclockwise	practice	Free	1	0.5	-0.25	2.717628	0.95083	-1.4517	0.54895	0.917370539626158	-1.605236	-3.383043	-0.04031
Trial1	2	1	noBlindfold	counterclockwise	practice	Free	1	0.5	-0.25	2.737629	0.94725	-1.45169	0.54833	0.9150756107674	-1.641	-3.366116	-0.105527
Trial1	2	1	noBlindfold	counterclockwise	practice	Free	1	0.5	-0.25	2.757629	0.93819	-1.45167	0.54797	0.910366177712636	-1.711484	-3.306871	-0.093236
Trial1	2	1	noBlindfold	counterclockwise	practice	Free	1	0.5	-0.25	2.77763	0.93246	-1.45165	0.54762	0.907314317464529	-1.792444	-3.306871	-0.045079
Trial1	2	1	noBlindfold	counterclockwise	practice	Free	1	0.5	-0.25	2.79763	0.92592	-1.45165	0.54732	0.903950800756894	-1.851021	-3.323798	-0.001171
Trial1	2	1	noBlindfold	counterclockwise	practice	Free	1	0.5	-0.25	2.817631	0.91875	-1.45166	0.54692	0.900240574089349	-1.912105	-3.344957	-0.146248
Trial1	2	1	noBlindfold	counterclockwise	practice	Free	1	0.5	-0.25	2.837627	0.9104699	-1.45168	0.54562	0.895263484848482	-1.967374	-3.476143	-0.250932
Trial1	2	1	noBlindfold	counterclockwise	practice	Free	1	0.5	-0.25	2.857628	0.89175	-1.4517	0.5449	0.886190755687469	-2.110627	-3.243394	-0.026838
Trial1	2	1	noBlindfold	counterclockwise	practice	Free	1	0.5	-0.25	2.877628	0.88063	-1.45164	0.54442	0.880898604784445	-2.147436	-3.230698	0.207331
Trial1	2	1	noBlindfold	counterclockwise	practice	Free	1	0.5	-0.25	2.897629	0.86883	-1.45161	0.54417	0.875637831153256	-2.071721	-3.23493	0.224032
Trial1	2	1	noBlindfold	counterclockwise	practice	Free	1	0.5	-0.25	2.917629	0.8560899	-1.45161	0.54411	0.870293481834588	-2.09401	-3.260321	0.238478
Trial1	2	1	noBlindfold	counterclockwise	practice	Free	1	0.5	-0.25	2.93763	0.84199	-1.45161	0.54424	0.864739458008206	-2.081243	-3.260321	0.16446
Trial1	2	1	noBlindfold	counterclockwise	practice	Free	1	0.5	-0.25	2.95763	0.81191	-1.4516	0.54417	0.853225581360341	-2.074846	-3.243394	-0.152497
Trial1	2	1	noBlindfold	counterclockwise	practice	Free	1	0.5	-0.25	2.977631	0.79504	-1.4516	0.54389	0.846941520685647	-2.135711	-3.294175	-0.231587
Trial1	2	1	noBlindfold	counterclockwise	practice	Free	1	0.5	-0.25	2.997627	0.77775	-1.45162	0.54334	0.84055539696702	-2.091147	-3.243394	-0.303998
Trial1	2	1	noBlindfold	counterclockwise	practice	Free	1	0.5	-0.25	3.017628	0.75958	-1.45162	0.54256	0.833986276151252	-2.107045	-3.277248	-0.281804
Trial1	2	1	noBlindfold	counterclockwise	practice	Free	1	0.5	-0.25	3.037628	0.73996	-1.45162	0.54069	0.826299880457184	-2.137993	-3.239162	-0.193775
Trial1	2	1	noBlindfold	counterclockwise	practice	Free	1	0.5	-0.25	3.057629	0.6994	-1.45159	0.5396	0.814388449251148	-2.109077	-3.158758	-0.129803
Trial1	2	1	noBlindfold	counterclockwise	practice	Free	1	0.5	-0.25	3.077629	0.6772799	-1.45157	0.53841	0.808095613789388	-1.969702	-3.158758	-0.18517
Trial1	2	1	noBlindfold	counterclockwise	practice	Free	1	0.5	-0.25	3.09763	0.6558	-1.45157	0.5371	0.802371483117876	-1.95809	-3.133367	-0.209927
Trial1	2	1	noBlindfold	counterclockwise	practice	Free	1	0.5	-0.25	3.11763	0.6322801	-1.45156	0.53569	0.796747640884924	-1.991826	-2.993717	-0.098855
Trial1	2	1	noBlindfold	counterclockwise	practice	Free	1	0.5	-0.25	3.13763	0.60797	-1.45151	0.53291	0.790319917619881	-2.044444	-2.981022	-0.054157
Trial1	2	1	noBlindfold	counterclockwise	practice	Free	1	0.5	-0.25	3.157627	0.55859	-1.4515	0.5314	0.783593448959731	-1.821279	-3.103744	-0.130938
Trial1	2	1	noBlindfold	counterclockwise	practice	Free	1	0.5	-0.25	3.177628	0.53302	-1.45154	0.52965	0.780348897581855	-1.763537	-3.154526	-0.291125
Trial1	2	1	noBlindfold	counterclockwise	practice	Free	1	0.5	-0.25	3.197628	0.50621	-1.45156	0.52776	0.777784819973533	-1.700612	-3.184148	-0.303374
Trial1	2	1	noBlindfold	counterclockwise	practice	Free	1	0.5	-0.25	3.217628	0.47982	-1.45158	0.52569	0.775952411674193	-1.700908	-3.078353	-0.293892
Trial1	2	1	noBlindfold	counterclockwise	practice	Free	1	0.5	-0.25	3.237629	0.45307	-1.45156	0.521	0.77242693962091	-1.768882	-3.048731	-0.27815
Trial1	2	1	noBlindfold	counterclockwise	practice	Free	1	0.5	-0.25	3.257629	0.39749	-1.45155	0.51838	0.775187786603054	-1.564625	-3.179917	-0.338555
Trial1	2	1	noBlindfold	counterclockwise	practice	Free	1	0.5	-0.25	3.27763	0.36967	-1.45157	0.5154	0.776416800852841	-1.504808	-3.213771	-0.352811
Trial1	2	1	noBlindfold	counterclockwise	practice	Free	1	0.5	-0.25	3.29763	0.33999	-1.4516	0.51264	0.779245129577681	-1.439518	-3.218003	-0.20018
Trial1	2	1	noBlindfold	counterclockwise	practice	Free	1	0.5	-0.25	3.317631	0.31276	-1.45159	0.50997	0.782696131571078	-1.430001	-3.103744	0.167758
Trial1	2	1	noBlindfold	counterclockwise	practice	Free	1	0.5	-0.25	3.337627	0.28373	-1.45154	0.50615	0.786470308562034	-1.394916	-2.8583	0.435308
Trial1	2	1	noBlindfold	counterclockwise	practice	Free	1	0.5	-0.25	3.357628	0.22722	-1.45145	0.50466	0.802446671273451	-1.061438	-3.010645	0.148598
Trial1	2	1	noBlindfold	counterclockwise	practice	Free	1	0.5	-0.25	3.377628	0.1992	-1.4515	0.50314	0.81098738931591	-0.918907	-3.154526	-0.040456
Trial1	2	1	noBlindfold	counterclockwise	practice	Free	1	0.5	-0.25	3.397629	0.17155	-1.45155	0.50174	0.820361197209554	-0.856683	-3.036035	0.0039394
Trial1	2	1	noBlindfold	counterclockwise	practice	Free	1	0.5	-0.25	3.417629	0.14349	-1.45152	0.50059	0.830954076474743	-0.801588	-2.854068	0.195584
Trial1	2	1	noBlindfold	counterclockwise	practice	Free	1	0.5	-0.25	3.43763	0.11665	-1.45144	0.4992	0.841580561826311	-0.807419	-2.773664	0.347478
Trial1	2	1	noBlindfold	counterclockwise	practice	Free	1	0.5	-0.25	3.45763	0.063332	-1.45138	0.49879	0.866813360055703	-0.806591	-2.841373	0.139213
Trial1	2	1	noBlindfold	counterclockwise	practice	Free	1	0.5	-0.25	3.477631	0.03762	-1.45141	0.49852	0.8798167051382	-0.83971	-2.799055	0.117409
Trial1	2	1	noBlindfold	counterclockwise	practice	Free	1	0.5	-0.25	3.497627	0.011472	-1.4514	0.4984	0.893734955699247	-0.851835	-2.739809	0.142361
Trial1	2	1	noBlindfold	counterclockwise	practice	Free	1	0.5	-0.25	3.517628	-0.013573	-1.45138	0.49841	0.907675481126261	-0.681868	-2.748273	0.153621
Trial1	2	1	noBlindfold	counterclockwise	practice	Free	1	0.5	-0.25	3.537628	-0.038238	-1.45137	0.49835	0.921806844695865	-0.695615	-2.739809	-0.012416
Trial1	2	1	noBlindfold	counterclockwise	practice	Free	1	0.5	-0.25	3.557629	-0.0873	-1.45137	0.49822	0.951185815954174	-0.938656	-2.667869	-0.094664
Trial1	2	1	noBlindfold	counterclockwise	practice	Free	1	0.5	-0.25	3.577629	-0.11114	-1.45134	0.49808	0.965979177101081	-1.030036	-2.595928	-0.013157
Trial1	2	1	noBlindfold	counterclockwise	practice	Free	1	0.5	-0.25	3.59763	-0.13558	-1.45129	0.49807	0.981616354714533	-0.988419	-2.464742	0.130696
Trial1	2	1	noBlindfold	counterclockwise	practice	Free	1	0.5	-0.25	3.61763	-0.15848	-1.45125	0.49822	0.996709114436912	-0.931101	-2.468974	0.188102
Trial1	2	1	noBlindfold	counterclockwise	practice	Free	1	0.5	-0.25	3.63763	-0.18267	-1.45123	0.49901	1.0134368973093	-0.892981	-2.464742	0.16979
Trial1	2	1	noBlindfold	counterclockwise	practice	Free	1	0.5	-0.25	3.657627	-0.22995	-1.45122	0.4997	1.04636376225528	-1.086574	-2.422424	0.266419
Trial1	2	1	noBlindfold	counterclockwise	practice	Free	1	0.5	-0.25	3.677628	-0.2539	-1.4512	0.5006	1.06384469153638	-1.028583	-2.363179	0.306398
Trial1	2	1	noBlindfold	counterclockwise	practice	Free	1	0.5	-0.25	3.697628	-0.27715	-1.45118	0.50179	1.08127254432679	-0.940546	-2.303934	0.34827
Trial1	2	1	noBlindfold	counterclockwise	practice	Free	1	0.5	-0.25	3.717628	-0.30036	-1.45116	0.5033	1.09910737741283	-0.853926	-2.287007	0.431991
Trial1	2	1	noBlindfold	counterclockwise	practice	Free	1	0.5	-0.25	3.737629	-0.32343	-1.45114	0.50734	1.11874964771079	-0.762572	-2.215066	0.451088
Trial1	2	1	noBlindfold	counterclockwise	practice	Free	1	0.5	-0.25	3.757629	-0.37022	-1.4511	0.50944	1.15500299872081	-0.681111	-2.227762	0.167695
Trial1	2	1	noBlindfold	counterclockwise	practice	Free	1	0.5	-0.25	3.77763	-0.39183	-1.4511	0.51156	1.17274646386938	-0.547958	-2.282775	0.012007
Trial1	2	1	noBlindfold	counterclockwise	practice	Free	1	0.5	-0.25	3.79763	-0.41437	-1.45114	0.51344	1.19118140973912	-0.390664	-2.397034	-0.146698
Trial1	2	1	noBlindfold	counterclockwise	practice	Free	1	0.5	-0.25	3.817627	-0.43629	-1.4512	0.51491	1.20901873180339	-0.1493	-2.570537	-0.249947
Trial1	2	1	noBlindfold	counterclockwise	practice	Free	1	0.5	-0.25	3.837627	-0.45617	-1.45125	0.51694	1.22574794103133	-0.132325	-2.532451	-0.289106
Trial1	2	1	noBlindfold	counterclockwise	practice	Free	1	0.5	-0.25	3.857628	-0.49587	-1.45129	0.51728	1.25716968501591	-0.119772	-2.629783	-0.497579
Trial1	2	1	noBlindfold	counterclockwise	practice	Free	1	0.5	-0.25	3.877628	-0.51333	-1.45133	0.51718	1.27098499031287	0.010518	-2.744041	-0.497054
Trial1	2	1	noBlindfold	counterclockwise	practice	Free	1	0.5	-0.25	3.897629	-0.53086	-1.45136	0.51683	1.28479595426907	0.128815	-2.69326	-0.232433
Trial1	2	1	noBlindfold	counterclockwise	practice	Free	1	0.5	-0.25	3.917629	-0.54733	-1.45133	0.51637	1.2977762323365	0.070974	-2.532451	-0.167369
Trial1	2	1	noBlindfold	counterclockwise	practice	Free	1	0.5	-0.25	3.93763	-0.56188	-1.4513	0.51438	1.30838292158007	0.122902	-2.650942	-0.317644
Trial1	2	1	noBlindfold	counterclockwise	practice	Free	1	0.5	-0.25	3.95763	-0.58965	-1.4514	0.51255	1.3299698100109	0.302733	-2.951399	-0.878583
Trial1	2	1	noBlindfold	counterclockwise	practice	Free	1	0.5	-0.25	3.977631	-0.60108	-1.45146	0.50997	1.3378832469085	0.354286	-3.036035	-0.859503
Trial1	2	1	noBlindfold	counterclockwise	practice	Free	1	0.5	-0.25	3.997627	-0.61193	-1.45151	0.50704	1.34517577310331	0.452996	-3.052963	-0.764921
Trial1	2	1	noBlindfold	counterclockwise	practice	Free	1	0.5	-0.25	4.017628	-0.62118	-1.45153	0.50375	1.35099356028068	0.34298	-3.074122	-0.599785
Trial1	2	1	noBlindfold	counterclockwise	practice	Free	1	0.5	-0.25	4.037628	-0.62929	-1.45154	0.49703	1.35401243548463	0.1714	-3.078353	-0.529326
Trial1	2	1	noBlindfold	counterclockwise	practice	Free	1	0.5	-0.25	4.057629	-0.64316	-1.45148	0.49366	1.36376132535278	-0.226745	-2.854068	-0.354964
Trial1	2	1	noBlindfold	counterclockwise	practice	Free	1	0.5	-0.25	4.077629	-0.64913	-1.45144	0.4902	1.36689273225397	-0.266602	-2.93024	-0.401086
Trial1	2	1	noBlindfold	counterclockwise	practice	Free	1	0.5	-0.25	4.09763	-0.65481	-1.45145	0.48679	1.36983417556692	-0.166483	-3.061426	-0.523583
Trial1	2	1	noBlindfold	counterclockwise	practice	Free	1	0.5	-0.25	4.11763	-0.65964	-1.45152	0.48324	1.37200792055997	-0.05312	-3.192612	-0.716591
Trial1	2	1	noBlindfold	counterclockwise	practice	Free	1	0.5	-0.25	4.13763	-0.66412	-1.45159	0.47567	1.37177707276931	-0.0092577	-3.205307	-0.768353
Trial1	2	1	noBlindfold	counterclockwise	practice	Free	1	0.5	-0.25	4.157627	-0.67102	-1.4516	0.47157	1.37548216979561	0.04106	-3.256089	-0.979179
Trial1	2	1	noBlindfold	counterclockwise	practice	Free	1	0.5	-0.25	4.177628	-0.6735801	-1.45163	0.46719	1.37537326834492	0.1488	-3.429593	-1.280203
Trial1	2	1	noBlindfold	counterclockwise	practice	Free	1	0.5	-0.25	4.197628	-0.67566	-1.45171	0.46221	1.37456158550726	0.242241	-3.522692	-1.630536
Trial1	2	1	noBlindfold	counterclockwise	practice	Free	1	0.5	-0.25	4.217628	-0.67711	-1.45177	0.45651	1.37285992771009	0.359643	-3.573474	-1.819715
Trial1	2	1	noBlindfold	counterclockwise	practice	Free	1	0.5	-0.25	4.237629	-0.67804	-1.45181	0.44269	1.36660079102916	0.402269	-3.670805	-1.854765
Trial1	2	1	noBlindfold	counterclockwise	practice	Free	1	0.5	-0.25	4.257629	-0.67863	-1.45185	0.43456	1.36300809187208	0.16857	-3.645415	-2.167124
Trial1	2	1	noBlindfold	counterclockwise	practice	Free	1	0.5	-0.25	4.27763	-0.6786	-1.45185	0.42516	1.35828531774712	0.0033327	-3.890859	-2.547634
Trial1	2	1	noBlindfold	counterclockwise	practice	Free	1	0.5	-0.25	4.29763	-0.67855	-1.45193	0.41406	1.35275858647433	0.045943	-4.051667	-2.727513
Trial1	2	1	noBlindfold	counterclockwise	practice	Free	1	0.5	-0.25	4.317627	-0.67845	-1.45201	0.40194	1.34676284551798	0.089178	-4.072826	-2.728373
Trial1	2	1	noBlindfold	counterclockwise	practice	Free	1	0.5	-0.25	4.337627	-0.67828	-1.45205	0.37352	1.33308698996162	0.103965	-4.237867	-2.683129
Trial1	2	1	noBlindfold	counterclockwise	practice	Free	1	0.5	-0.25	4.357628	-0.67776	-1.45208	0.35778	1.32533587038488	-0.094061	-4.136303	-2.607895
Trial1	2	1	noBlindfold	counterclockwise	practice	Free	1	0.5	-0.25	4.377628	-0.6776	-1.45207	0.34113	1.31764045916166	-0.217784	-4.030508	-2.367125
Trial1	2	1	noBlindfold	counterclockwise	practice	Free	1	0.5	-0.25	4.397629	-0.67764	-1.45203	0.3233	1.30977432136543	-0.236701	-3.890859	-2.032424
Trial1	2	1	noBlindfold	counterclockwise	practice	Free	1	0.5	-0.25	4.417629	-0.67795	-1.45196	0.30403	1.3017355732466	-0.313248	-3.620024	-2.215085
Trial1	2	1	noBlindfold	counterclockwise	practice	Free	1	0.5	-0.25	4.43763	-0.67856	-1.4519	0.26463	1.28602011794741	-0.195873	-4.136303	-2.774519
Trial1	2	1	noBlindfold	counterclockwise	practice	Free	1	0.5	-0.25	4.45763	-0.68023	-1.45212	0.2433	1.27917464976814	-0.12004	-4.237867	-2.289109
Trial1	2	1	noBlindfold	counterclockwise	practice	Free	1	0.5	-0.25	4.477631	-0.68129	-1.45213	0.22103	1.27173715604416	-0.176102	-4.271721	-1.685892
Trial1	2	1	noBlindfold	counterclockwise	practice	Free	1	0.5	-0.25	4.497627	-0.68248	-1.4521	0.19829	1.26460387233359	-0.275356	-3.861236	-1.84464
Trial1	2	1	noBlindfold	counterclockwise	practice	Free	1	0.5	-0.25	4.517628	-0.68388	-1.45203	0.17603	1.25820243058762	-0.349331	-4.500238	-2.585881
Trial1	2	1	noBlindfold	counterclockwise	practice	Free	1	0.5	-0.25	4.537628	-0.6854	-1.4522	0.12749	1.24405461335205	-0.176046	-4.639888	-2.674404
Trial1	2	1	noBlindfold	counterclockwise	practice	Free	1	0.5	-0.25	4.557629	-0.68875	-1.45219	0.10365	1.24023987825653	-0.062098	-4.284416	-1.089932
Trial1	2	1	noBlindfold	counterclockwise	practice	Free	1	0.5	-0.25	4.577629	-0.69036	-1.45212	0.078448	1.2348421112555	0.0055435	-4.267489	-2.226869
Trial1	2	1	noBlindfold	counterclockwise	practice	Free	1	0.5	-0.25	4.59763	-0.69191	-1.45217	0.052117	1.22960326869744	0.045241	-5.147704	-2.840673
Trial1	2	1	noBlindfold	counterclockwise	practice	Free	1	0.5	-0.25	4.61763	-0.69345	-1.45242	0.026592	1.2250820277627	-0.066904	-4.661047	-2.712496
Trial1	2	1	noBlindfold	counterclockwise	practice	Free	1	0.5	-0.25	4.63763	-0.69481	-1.45237	-0.02733	1.2153818097646	-0.209409	-4.318271	-1.486021
Trial1	2	1	noBlindfold	counterclockwise	practice	Free	1	0.5	-0.25	4.657627	-0.69814	-1.45211	-0.054809	1.21393529619885	-0.401887	-4.826087	-2.494708
Trial1	2	1	noBlindfold	counterclockwise	practice	Free	1	0.5	-0.25	4.677628	-0.70014	-1.45229	-0.083501	1.21163440604404	-0.25983	-4.529861	-2.264041
Trial1	2	1	noBlindfold	counterclockwise	practice	Free	1	0.5	-0.25	4.697628	-0.70237	-1.45231	-0.11006	1.21048623829686	-0.269388	-4.242098	-0.908331
Trial1	2	1	noBlindfold	counterclockwise	practice	Free	1	0.5	-0.25	4.717628	-0.7047	-1.45212	-0.13812	1.20988396503212	-0.456217	-3.852773	-1.274479
Trial1	2	1	noBlindfold	counterclockwise	practice	Free	1	0.5	-0.25	4.737629	-0.70743	-1.45209	-0.19483	1.20868976416933	-0.279318	-4.779537	-1.959359
Trial1	2	1	noBlindfold	counterclockwise	practice	Free	1	0.5	-0.25	4.757629	-0.71289	-1.45229	-0.22138	1.21322764846559	-0.229525	-3.91625	-1.343183
Trial1	2	1	noBlindfold	counterclockwise	practice	Free	1	0.5	-0.25	4.77763	-0.71554	-1.45208	-0.2497	1.21554002887378	-0.574923	-4.085522	-1.644298
Trial1	2	1	noBlindfold	counterclockwise	practice	Free	1	0.5	-0.25	4.79763	-0.71857	-1.45208	-0.27728	1.21887531305107	-0.393799	-4.356357	-1.848256
Trial1	2	1	noBlindfold	counterclockwise	practice	Free	1	0.5	-0.25	4.817627	-0.72191	-1.45216	-0.3042	1.22311147776254	-0.338275	-4.237867	-0.734352
Trial1	2	1	noBlindfold	counterclockwise	practice	Free	1	0.5	-0.25	4.837627	-0.72534	-1.45207	-0.35703	1.23000551170343	-0.64155	-3.738514	-0.780399
Trial1	2	1	noBlindfold	counterclockwise	practice	Free	1	0.5	-0.25	4.857628	-0.73279	-1.45221	-0.3829	1.23993289231516	-0.074093	-4.745683	-1.139544
Trial1	2	1	noBlindfold	counterclockwise	practice	Free	1	0.5	-0.25	4.877628	-0.73649	-1.45237	-0.40674	1.24638470429527	-0.012207	-4.487543	-0.047607
Trial1	2	1	noBlindfold	counterclockwise	practice	Free	1	0.5	-0.25	4.897629	-0.73995	-1.45229	-0.43047	1.25301453414735	-0.098239	-4.462152	-0.608446
Trial1	2	1	noBlindfold	counterclockwise	practice	Free	1	0.5	-0.25	4.917629	-0.74318	-1.45231	-0.45262	1.25958379292488	-0.067395	-5.130776	-1.392154
Trial1	2	1	noBlindfold	counterclockwise	practice	Free	1	0.5	-0.25	4.93763	-0.74621	-1.45248	-0.49829	1.27070344186479	0.088175	-4.919186	-1.648113
Trial1	2	1	noBlindfold	counterclockwise	practice	Free	1	0.5	-0.25	4.95763	-0.75146	-1.45219	-0.52101	1.28046806455532	-0.052981	-3.941641	-1.099306
Trial1	2	1	noBlindfold	counterclockwise	practice	Free	1	0.5	-0.25	4.977631	-0.75404	-1.45203	-0.54305	1.28782554174926	-0.126098	-4.656815	-1.363495
Trial1	2	1	noBlindfold	counterclockwise	practice	Free	1	0.5	-0.25	4.997627	-0.75643	-1.45219	-0.5647	1.29524226098391	-0.138664	-4.521397	-1.225741
Trial1	2	1	noBlindfold	counterclockwise	practice	Free	1	0.5	-0.25	5.017628	-0.75879	-1.45224	-0.58517	1.30264778594539	-0.229061	-4.250562	-0.116203
Trial1	2	1	noBlindfold	counterclockwise	practice	Free	1	0.5	-0.25	5.037628	-0.76117	-1.45217	-0.62327	1.31524916367007	-0.335845	-4.153231	0.249653
Trial1	2	1	noBlindfold	counterclockwise	practice	Free	1	0.5	-0.25	5.057629	-0.76603	-1.45231	-0.6419	1.32529906344007	0.122218	-4.982663	-1.239667
Trial1	2	1	noBlindfold	counterclockwise	practice	Free	1	0.5	-0.25	5.077629	-0.7681	-1.45244	-0.65948	1.33257328816463	0.305512	-4.521397	-0.977251
Trial1	2	1	noBlindfold	counterclockwise	practice	Free	1	0.5	-0.25	5.09763	-0.7697001	-1.45231	-0.67631	1.33935747146142	0.122626	-4.229403	-0.574294
Trial1	2	1	noBlindfold	counterclockwise	practice	Free	1	0.5	-0.25	5.11763	-0.77113	-1.45216	-0.69235	1.34589934159294	-0.181954	-4.204012	-0.445334
Trial1	2	1	noBlindfold	counterclockwise	practice	Free	1	0.5	-0.25	5.13763	-0.77264	-1.45209	-0.72351	1.35787497255389	-0.490148	-4.237867	-0.809462
Trial1	2	1	noBlindfold	counterclockwise	practice	Free	1	0.5	-0.25	5.157627	-0.7768	-1.45226	-0.73977	1.36751337435239	-0.775905	-4.483311	-0.792759
Trial1	2	1	noBlindfold	counterclockwise	practice	Free	1	0.5	-0.25	5.177628	-0.7799	-1.45222	-0.75269	1.37507863060738	-0.55905	-4.165926	-0.537951
Trial1	2	1	noBlindfold	counterclockwise	practice	Free	1	0.5	-0.25	5.197628	-0.78276	-1.45213	-0.7653	1.38239191473194	-0.415128	-4.220939	-0.435133
Trial1	2	1	noBlindfold	counterclockwise	practice	Free	1	0.5	-0.25	5.217628	-0.78579	-1.45213	-0.7779199	1.389948007318	-0.268233	-4.41137	-0.490354
Trial1	2	1	noBlindfold	counterclockwise	practice	Free	1	0.5	-0.25	5.237629	-0.78895	-1.4522	-0.80111	1.40182537008948	-0.259935	-4.402907	-0.65422
Trial1	2	1	noBlindfold	counterclockwise	practice	Free	1	0.5	-0.25	5.257629	-0.79495	-1.45235	-0.81262	1.41189120359898	-0.458423	-4.838782	-1.398318
Trial1	2	1	noBlindfold	counterclockwise	practice	Free	1	0.5	-0.25	5.27763	-0.79799	-1.45238	-0.82393	1.41921582333291	-0.453127	-4.470616	-1.120366
Trial1	2	1	noBlindfold	counterclockwise	practice	Free	1	0.5	-0.25	5.29763	-0.8011	-1.45226	-0.83534	1.42670396132921	-0.416763	-4.102449	-0.954123
Trial1	2	1	noBlindfold	counterclockwise	practice	Free	1	0.5	-0.25	5.317627	-0.80426	-1.4521	-0.84626	1.4340920883513	-0.30177	-4.254794	-1.061317
Trial1	2	1	noBlindfold	counterclockwise	practice	Free	1	0.5	-0.25	5.337627	-0.80748	-1.4521	-0.8677601	1.44607447467837	-0.195504	-4.352125	-1.133466
Trial1	2	1	noBlindfold	counterclockwise	practice	Free	1	0.5	-0.25	5.357628	-0.81348	-1.45227	-0.87752	1.45568233777059	-0.384645	-4.71606	-0.607616
Trial1	2	1	noBlindfold	counterclockwise	practice	Free	1	0.5	-0.25	5.377628	-0.81633	-1.45235	-0.88686	1.46229795540265	-0.380331	-4.754146	-0.889871
Trial1	2	1	noBlindfold	counterclockwise	practice	Free	1	0.5	-0.25	5.397629	-0.81912	-1.4524	-0.89654	1.46904447128084	-0.117454	-5.012286	-1.436751
Trial1	2	1	noBlindfold	counterclockwise	practice	Free	1	0.5	-0.25	5.417629	-0.82177	-1.45247	-0.90645	1.47580569660395	-0.02074	-4.851478	-1.695469
Trial1	2	1	noBlindfold	counterclockwise	practice	Free	1	0.5	-0.25	5.43763	-0.8241	-1.45242	-0.92593	1.48664799220385	0.038194	-4.445225	-1.485169
Trial1	2	1	noBlindfold	counterclockwise	practice	Free	1	0.5	-0.25	5.45763	-0.82785	-1.45213	-0.93556	1.494382225512	-0.066504	-4.275953	-1.110433
Trial1	2	1	noBlindfold	counterclockwise	practice	Free	1	0.5	-0.25	5.477631	-0.82948	-1.45214	-0.94512	1.50023625892234	-0.156426	-4.576411	-0.899379
Trial1	2	1	noBlindfold	counterclockwise	practice	Free	1	0.5	-0.25	5.497627	-0.83113	-1.45223	-0.95392	1.50579232523591	-0.300807	-4.555252	-0.502794
Trial1	2	1	noBlindfold	counterclockwise	practice	Free	1	0.5	-0.25	5.517628	-0.83282	-1.45228	-0.96133	1.51076123587286	-0.348743	-4.546788	-0.262514
Trial1	2	1	noBlindfold	counterclockwise	practice	Free	1	0.5	-0.25	5.537628	-0.83445	-1.45229	-0.97401	1.51820528467984	-0.258947	-4.59757	-0.260363
Trial1	2	1	noBlindfold	counterclockwise	practice	Free	1	0.5	-0.25	5.557629	-0.8376	-1.45221	-0.97888	1.52329897846724	0.09888	-4.271721	-0.237016
Trial1	2	1	noBlindfold	counterclockwise	practice	Free	1	0.5	-0.25	5.577629	-0.83876	-1.45216	-0.98284	1.52621520587672	0.228436	-4.352125	0.00098025
Trial1	2	1	noBlindfold	counterclockwise	practice	Free	1	0.5	-0.25	5.59763	-0.8395	-1.45217	-0.98553	1.52815723199904	0.32434	-4.462152	0.125821
Trial1	2	1	noBlindfold	counterclockwise	practice	Free	1	0.5	-0.25	5.61763	-0.8397501	-1.45222	-0.98683	1.52900249955845	0.539518	-4.500238	0.214983
Trial1	2	1	noBlindfold	counterclockwise	practice	Free	1	0.5	-0.25	5.63763	-0.83954	-1.45225	-0.98717	1.52898234298645	0.708727	-4.559483	0.062506
Trial1	2	1	noBlindfold	counterclockwise	practice	Free	1	0.5	-0.25	5.657627	-0.8390499	-1.4523	-0.98716	1.52854818272331	1.147191	-4.500238	0.14383
Trial1	2	1	noBlindfold	counterclockwise	practice	Free	1	0.5	-0.25	5.677628	-0.8389	-1.45226	-0.98722	1.52844578913317	1.453919	-4.402907	-0.137503
Trial1	2	1	noBlindfold	counterclockwise	practice	Free	1	0.5	-0.25	5.697628	-0.83847	-1.45222	-0.98746	1.52818492666435	1.650793	-4.428298	-0.433942
Trial1	2	1	noBlindfold	counterclockwise	practice	Free	1	0.5	-0.25	5.717628	-0.83753	-1.45222	-0.98804	1.52764177232921	1.707466	-4.538324	-0.701898
Trial1	2	1	noBlindfold	counterclockwise	practice	Free	1	0.5	-0.25	5.737629	-0.836	-1.45225	-0.99004	1.52727047904407	1.709435	-4.496006	-0.818552
Trial1	2	1	noBlindfold	counterclockwise	practice	Free	1	0.5	-0.25	5.757629	-0.83136	-1.45217	-0.99123	1.52379176141755	1.640709	-4.19978	-0.481534
Trial1	2	1	noBlindfold	counterclockwise	practice	Free	1	0.5	-0.25	5.77763	-0.82819	-1.45209	-0.99247	1.52162752783051	1.708232	-4.110913	-0.420292
Trial1	2	1	noBlindfold	counterclockwise	practice	Free	1	0.5	-0.25	5.79763	-0.82442	-1.45206	-0.99391	1.51904255770126	1.737454	-4.191317	-0.499242
Trial1	2	1	noBlindfold	counterclockwise	practice	Free	1	0.5	-0.25	5.817627	-0.8199	-1.45208	-0.9954799	1.51587481265458	1.845163	-4.267489	-0.5274
Trial1	2	1	noBlindfold	counterclockwise	practice	Free	1	0.5	-0.25	5.837627	-0.81487	-1.45212	-0.99892	1.51319669205037	1.86892	-4.225171	-0.434788
Trial1	2	1	noBlindfold	counterclockwise	practice	Free	1	0.5	-0.25	5.857628	-0.8024	-1.45208	-1.00077	1.50329686777924	2.004978	-4.144767	-0.552909
Trial1	2	1	noBlindfold	counterclockwise	practice	Free	1	0.5	-0.25	5.877628	-0.79543	-1.45206	-1.00305	1.49840687185897	1.980156	-4.060131	-0.700967
Trial1	2	1	noBlindfold	counterclockwise	practice	Free	1	0.5	-0.25	5.897629	-0.78726	-1.45203	-1.00552	1.49259798559985	1.94508	-3.945872	-0.600706
Trial1	2	1	noBlindfold	counterclockwise	practice	Free	1	0.5	-0.25	5.917629	-0.77856	-1.45196	-1.00812	1.48642579864662	1.952754	-3.793528	-0.458262
Trial1	2	1	noBlindfold	counterclockwise	practice	Free	1	0.5	-0.25	5.93763	-0.76915	-1.4519	-1.01348	1.48109533825846	1.811552	-3.708892	-0.350612
Trial1	2	1	noBlindfold	counterclockwise	practice	Free	1	0.5	-0.25	5.95763	-0.74775	-1.45184	-1.01591	1.46406910531162	1.730947	-3.675037	-0.110595
Trial1	2	1	noBlindfold	counterclockwise	practice	Free	1	0.5	-0.25	5.977631	-0.73649	-1.45184	-1.01816	1.45567069209428	1.782511	-3.70466	-0.104532
Trial1	2	1	noBlindfold	counterclockwise	practice	Free	1	0.5	-0.25	5.997627	-0.72504	-1.45184	-1.0205	1.44720180548401	1.81201	-3.759673	-0.189462
Trial1	2	1	noBlindfold	counterclockwise	practice	Free	1	0.5	-0.25	6.017628	-0.71225	-1.45187	-1.02282	1.43763722637495	1.94965	-3.763905	-0.25935
Trial1	2	1	noBlindfold	counterclockwise	practice	Free	1	0.5	-0.25	6.037628	-0.69915	-1.45189	-1.02771	1.42926324547811	2.059985	-3.801991	-0.270862
Trial1	2	1	noBlindfold	counterclockwise	practice	Free	1	0.5	-0.25	6.057629	-0.66997	-1.4519	-1.03018	1.40623985926403	2.177604	-3.7766	-0.280736
Trial1	2	1	noBlindfold	counterclockwise	practice	Free	1	0.5	-0.25	6.077629	-0.65427	-1.45189	-1.03272	1.39462889991904	2.168682	-3.730051	-0.194161
Trial1	2	1	noBlindfold	counterclockwise	practice	Free	1	0.5	-0.25	6.09763	-0.63725	-1.45187	-1.03506	1.38190327756847	2.012613	-3.666574	-0.085613
Trial1	2	1	noBlindfold	counterclockwise	practice	Free	1	0.5	-0.25	6.11763	-0.6205	-1.45184	-1.03754	1.36957634559814	2.028086	-3.653878	-0.14994
Trial1	2	1	noBlindfold	counterclockwise	practice	Free	1	0.5	-0.25	6.13763	-0.60193	-1.45183	-1.04265	1.35740327105041	2.053456	-3.700428	-0.207629
Trial1	2	1	noBlindfold	counterclockwise	practice	Free	1	0.5	-0.25	6.157627	-0.56318	-1.45183	-1.04541	1.32779093805563	1.99998	-3.577706	-0.258042
Trial1	2	1	noBlindfold	counterclockwise	practice	Free	1	0.5	-0.25	6.177628	-0.54241	-1.4518	-1.04821	1.3129195310524	2.136978	-3.560779	-0.338088
Trial1	2	1	noBlindfold	counterclockwise	practice	Free	1	0.5	-0.25	6.197628	-0.52148	-1.45178	-1.05134	1.29829391404188	2.130171	-3.577706	-0.441213
Trial1	2	1	noBlindfold	counterclockwise	practice	Free	1	0.5	-0.25	6.217628	-0.49914	-1.45178	-1.05457	1.28281469758157	2.145521	-3.636951	-0.541156
Trial1	2	1	noBlindfold	counterclockwise	practice	Free	1	0.5	-0.25	6.237629	-0.47741	-1.45181	-1.06189	1.27062806038804	2.102599	-3.65811	-0.438035
Trial1	2	1	noBlindfold	counterclockwise	practice	Free	1	0.5	-0.25	6.257629	-0.43007	-1.45178	-1.06557	1.2370063251495	1.741591	-3.467679	-0.194594
Trial1	2	1	noBlindfold	counterclockwise	practice	Free	1	0.5	-0.25	6.27763	-0.40609	-1.45173	-1.06937	1.22162445975678	1.664046	-3.357652	-0.1254
Trial1	2	1	noBlindfold	counterclockwise	practice	Free	1	0.5	-0.25	6.29763	-0.38098	-1.4517	-1.07311	1.20566821012014	1.799702	-3.425361	-0.2319
Trial1	2	1	noBlindfold	counterclockwise	practice	Free	1	0.5	-0.25	6.317627	-0.35618	-1.45171	-1.07689	1.1902904149025	1.923304	-3.526924	-0.227035
Trial1	2	1	noBlindfold	counterclockwise	practice	Free	1	0.5	-0.25	6.337627	-0.33084	-1.45175	-1.08504	1.1779587845309	2.007719	-3.53962	-0.342212
Trial1	2	1	noBlindfold	counterclockwise	practice	Free	1	0.5	-0.25	6.357628	-0.2777	-1.45177	-1.08933	1.14424301577985	1.832618	-3.467679	-0.438773
Trial1	2	1	noBlindfold	counterclockwise	practice	Free	1	0.5	-0.25	6.377628	-0.25088	-1.45174	-1.09367	1.12942457277946	1.572639	-3.378811	-0.274838
Trial1	2	1	noBlindfold	counterclockwise	practice	Free	1	0.5	-0.25	6.397629	-0.22385	-1.45169	-1.09804	1.11495768247168	1.404449	-3.162989	-0.11577
Trial1	2	1	noBlindfold	counterclockwise	practice	Free	1	0.5	-0.25	6.417629	-0.19594	-1.45162	-1.10206	1.10015392720911	1.345779	-3.209539	0.068849
Trial1	2	1	noBlindfold	counterclockwise	practice	Free	1	0.5	-0.25	6.43763	-0.16881	-1.45159	-1.10938	1.08896318830734	1.330312	-3.184148	0.159089
Trial1	2	1	noBlindfold	counterclockwise	practice	Free	1	0.5	-0.25	6.45763	-0.11359	-1.45162	-1.11268	1.05863562759443	1.373417	-3.323798	0.020858
Trial1	2	1	noBlindfold	counterclockwise	practice	Free	1	0.5	-0.25	6.477631	-0.086321	-1.45166	-1.11591	1.04574008878726	1.491064	-3.370348	-0.089332
Trial1	2	1	noBlindfold	counterclockwise	practice	Free	1	0.5	-0.25	6.497627	-0.058965	-1.45168	-1.11926	1.03346733631039	1.418969	-3.315334	-0.176427
Trial1	2	1	noBlindfold	counterclockwise	practice	Free	1	0.5	-0.25	6.517628	-0.030752	-1.45168	-1.12248	1.02123410446022	1.313903	-3.32803	-0.136773
Trial1	2	1	noBlindfold	counterclockwise	practice	Free	1	0.5	-0.25	6.537628	-0.0034098	-1.45166	-1.12856	1.01256566049742	1.174411	-3.256089	-0.00088185
Trial1	2	1	noBlindfold	counterclockwise	practice	Free	1	0.5	-0.25	6.557629	0.05154	-1.45163	-1.13112	0.988680314854066	0.76513	-3.391507	0.295914
Trial1	2	1	noBlindfold	counterclockwise	practice	Free	1	0.5	-0.25	6.577629	0.078699	-1.45168	-1.13308	0.978429777153592	0.550001	-3.497302	0.469159
Trial1	2	1	noBlindfold	counterclockwise	practice	Free	1	0.5	-0.25	6.59763	0.10431	-1.45172	-1.13455	0.969019729570139	0.464756	-3.412666	0.410184
Trial1	2	1	noBlindfold	counterclockwise	practice	Free	1	0.5	-0.25	6.61763	0.12837	-1.45172	-1.13556	0.96037775500979	0.432661	-3.35342	0.457553
Trial1	2	1	noBlindfold	counterclockwise	practice	Free	1	0.5	-0.25	6.63763	0.15313	-1.45167	-1.13628	0.951741106891259	0.520062	-3.171453	0.435306
Trial1	2	1	noBlindfold	counterclockwise	practice	Free	1	0.5	-0.25	6.657627	0.20058	-1.45157	-1.13615	0.935368463638315	0.736748	-3.251857	0.33541
Trial1	2	1	noBlindfold	counterclockwise	practice	Free	1	0.5	-0.25	6.677628	0.22286	-1.45161	-1.13583	0.928170911059606	0.862365	-3.378811	0.223339
Trial1	2	1	noBlindfold	counterclockwise	practice	Free	1	0.5	-0.25	6.697628	0.24476	-1.45167	-1.13537	0.921426897376674	0.859483	-3.433825	0.170771
Trial1	2	1	noBlindfold	counterclockwise	practice	Free	1	0.5	-0.25	6.717628	0.26564	-1.45171	-1.13478	0.915292378835718	0.845951	-3.476143	0.163749
Trial1	2	1	noBlindfold	counterclockwise	practice	Free	1	0.5	-0.25	6.737629	0.28742	-1.45174	-1.1332	0.908423129220273	0.840453	-3.454984	0.200464
Trial1	2	1	noBlindfold	counterclockwise	practice	Free	1	0.5	-0.25	6.757629	0.3291	-1.45171	-1.13229	0.898689301016626	0.709079	-3.361884	0.18191
Trial1	2	1	noBlindfold	counterclockwise	practice	Free	1	0.5	-0.25	6.77763	0.34891	-1.45168	-1.13128	0.894137874180814	0.623525	-3.323798	0.107406
Trial1	2	1	noBlindfold	counterclockwise	practice	Free	1	0.5	-0.25	6.79763	0.36819	-1.45167	-1.13028	0.890093696433071	0.63796	-3.344957	0.071731
Trial1	2	1	noBlindfold	counterclockwise	practice	Free	1	0.5	-0.25	6.817627	0.38693	-1.45168	-1.12933	0.886569875954245	0.645102	-3.438056	0.016963
Trial1	2	1	noBlindfold	counterclockwise	practice	Free	1	0.5	-0.25	6.837627	0.40566	-1.45171	-1.12783	0.882884813523207	0.641344	-3.49307	-0.060417
Trial1	2	1	noBlindfold	counterclockwise	practice	Free	1	0.5	-0.25	6.857628	0.44141	-1.45175	-1.12748	0.879433905503567	0.671469	-3.476143	-0.258841
Trial1	2	1	noBlindfold	counterclockwise	practice	Free	1	0.5	-0.25	6.877628	0.45803	-1.45174	-1.12747	0.878473170873025	0.731994	-3.433825	-0.32954
Trial1	2	1	noBlindfold	counterclockwise	practice	Free	1	0.5	-0.25	6.897629	0.47384	-1.45172	-1.12785	0.878239635110508	0.780238	-3.471911	-0.470885
Trial1	2	1	noBlindfold	counterclockwise	practice	Free	1	0.5	-0.25	6.917629	0.49038	-1.45173	-1.12858	0.878632639747279	1.027353	-3.53962	-0.402915
Trial1	2	1	noBlindfold	counterclockwise	practice	Free	1	0.5	-0.25	6.93763	0.50621	-1.45175	-1.13093	0.880951953908799	1.030901	-3.522692	-0.379159
Trial1	2	1	noBlindfold	counterclockwise	practice	Free	1	0.5	-0.25	6.95763	0.53758	-1.45176	-1.13235	0.883149887250558	0.660196	-3.603097	-0.280176
Trial1	2	1	noBlindfold	counterclockwise	practice	Free	1	0.5	-0.25	6.977631	0.55241	-1.4518	-1.13235	0.883905127678682	0.459294	-3.768137	-0.20135
Trial1	2	1	noBlindfold	counterclockwise	practice	Free	1	0.5	-0.25	6.997627	0.56691	-1.45187	-1.1355	0.888024274928318	0.260664	-3.861236	-0.208076
Trial1	2	1	noBlindfold	counterclockwise	practice	Free	1	0.5	-0.25	7.017628	0.57998	-1.45193	-1.1372	0.890797754373731	-0.107635	-3.899323	-0.216866
Trial1	2	1	noBlindfold	counterclockwise	practice	Free	1	0.5	-0.25	7.037628	0.5921	-1.45197	-1.14044	0.895190356436296	-0.652632	-3.983959	-0.245982
Trial1	2	1	noBlindfold	counterclockwise	practice	Free	1	0.5	-0.25	7.057629	0.61041	-1.4521	-1.14198	0.898787280864638	-1.104274	-4.352125	-0.169385
Trial1	2	1	noBlindfold	counterclockwise	practice	Free	1	0.5	-0.25	7.077629	0.61653	-1.45216	-1.14343	0.900997445274942	-1.030095	-4.394443	-0.34434
Trial1	2	1	noBlindfold	counterclockwise	practice	Free	1	0.5	-0.25	7.09763	0.62066	-1.45218	-1.14493	0.903027436609859	-0.909319	-4.301344	-0.461489
Trial1	2	1	noBlindfold	counterclockwise	practice	Free	1	0.5	-0.25	7.11763	0.62299	-1.45216	-1.14621	0.904609764992944	-0.811153	-4.275953	-0.563329
Trial1	2	1	noBlindfold	counterclockwise	practice	Free	1	0.5	-0.25	7.13763	0.62385	-1.45214	-1.14761	0.906114040435972	-0.803254	-4.33943	-0.605082
Trial1	2	1	noBlindfold	counterclockwise	practice	Free	1	0.5	-0.25	7.157627	0.62331	-1.45218	-1.14788	0.906307884772576	-0.917455	-4.432529	-0.466124
Trial1	2	1	noBlindfold	counterclockwise	practice	Free	1	0.5	-0.25	7.177628	0.62286	-1.4522	-1.14797	0.906335946764636	-1.100505	-4.314039	-0.218561
Trial1	2	1	noBlindfold	counterclockwise	practice	Free	1	0.5	-0.25	7.197628	0.62238	-1.45216	-1.14794	0.906241239208518	-1.270679	-4.195549	0.076777
Trial2	3	1	noBlindfold	counterclockwise	practice	Guided	1	0.5	0	0	0.45164	-1.45153	-0.79975	0.801210833173495	-0.153091	-3.146062	0.627869
Trial2	3	1	noBlindfold	counterclockwise	practice	Guided	1	0.5	0	0.01652145	0.45163	-1.45152	-0.79974	0.801201442326506	-0.166	-3.129135	0.631252
Trial2	3	1	noBlindfold	counterclockwise	practice	Guided	1	0.5	0	0.03652191	0.45161	-1.45151	-0.79974	0.801202648052471	-0.212687	-3.103744	0.632387
Trial2	3	1	noBlindfold	counterclockwise	practice	Guided	1	0.5	0	0.05652237	0.4516	-1.45152	-0.7997299	0.80119319991398	-0.233468	-3.099512	0.631547
Trial2	3	1	noBlindfold	counterclockwise	practice	Guided	1	0.5	0	0.07652283	0.45159	-1.45154	-0.7997299	0.801193803095157	-0.204659	-3.171453	0.575821
Trial2	3	1	noBlindfold	counterclockwise	practice	Guided	1	0.5	0	0.09652328	0.45158	-1.45155	-0.7997299	0.801194408201386	-0.173645	-3.179917	0.622262
Trial2	3	1	noBlindfold	counterclockwise	practice	Guided	1	0.5	0	0.1165237	0.45157	-1.45156	-0.79972	0.80118507585727	-0.175293	-3.184148	0.6476
Trial2	3	1	noBlindfold	counterclockwise	practice	Guided	1	0.5	0	0.1365242	0.45156	-1.45156	-0.79972	0.801185681220025	-0.2231	-3.150294	0.666468
Trial2	3	1	noBlindfold	counterclockwise	practice	Guided	1	0.5	0	0.1565208	0.45156	-1.45156	-0.79971	0.801175745454412	-0.246136	-3.146062	0.630163
Trial2	3	1	noBlindfold	counterclockwise	practice	Guided	1	0.5	0	0.1765213	0.45154	-1.45156	-0.79971	0.801176952963785	-0.291335	-3.120671	0.610191
Trial2	3	1	noBlindfold	counterclockwise	practice	Guided	1	0.5	0	0.1965218	0.45153	-1.45156	-0.79971	0.801177560510395	-0.290417	-3.095281	0.627366
Trial2	3	1	noBlindfold	counterclockwise	practice	Guided	1	0.5	0	0.2165222	0.45151	-1.45156	-0.79971	0.801178770568722	-0.266157	-3.103744	0.566843
Trial2	3	1	noBlindfold	counterclockwise	practice	Guided	1	0.5	0	0.2365227	0.45151	-1.45156	-0.79971	0.801178770568722	-0.225844	-3.158758	0.58486
Trial2	3	1	noBlindfold	counterclockwise	practice	Guided	1	0.5	0	0.2565231	0.4515	-1.45156	-0.79971	0.801179374882322	-0.216779	-3.11644	0.576983
Trial2	3	1	noBlindfold	counterclockwise	practice	Guided	1	0.5	0	0.2765236	0.45148	-1.45156	-0.79971	0.801180585686234	-0.294352	-3.095281	0.581503
Trial2	3	1	noBlindfold	counterclockwise	practice	Guided	1	0.5	0	0.296524	0.45147	-1.45156	-0.79971	0.801181190372069	-0.287811	-3.103744	0.563777
Trial2	3	1	noBlindfold	counterclockwise	practice	Guided	1	0.5	0	0.3165207	0.45146	-1.45155	-0.79971	0.801181796987446	-0.333335	-3.086817	0.611643
Trial2	3	1	noBlindfold	counterclockwise	practice	Guided	1	0.5	0	0.3365211	0.45144	-1.45155	-0.79971	0.801183010592288	-0.328754	-3.031804	0.609682
Trial2	3	1	noBlindfold	counterclockwise	practice	Guided	1	0.5	0	0.3565216	0.45143	-1.45154	-0.7997	0.801173618805756	-0.336543	-3.048731	0.640088
Trial2	3	1	noBlindfold	counterclockwise	practice	Guided	1	0.5	0	0.3765221	0.4514	-1.45153	-0.7997	0.801175440542812	-0.37522	-3.065658	0.60886
Trial2	3	1	noBlindfold	counterclockwise	practice	Guided	1	0.5	0	0.3965225	0.45139	-1.45153	-0.7997	0.801176046229683	-0.331792	-3.086817	0.594784
Trial2	3	1	noBlindfold	counterclockwise	practice	Guided	1	0.5	0	0.416523	0.45137	-1.45154	-0.7997	0.801177259784231	-0.346915	-3.112208	0.568331
Trial2	3	1	noBlindfold	counterclockwise	practice	Guided	1	0.5	0	0.4365234	0.45136	-1.45154	-0.7997	0.801177865843332	-0.329661	-3.078353	0.582408
Trial2	3	1	noBlindfold	counterclockwise	practice	Guided	1	0.5	0	0.4565239	0.45135	-1.45154	-0.7997	0.801178475645762	-0.339141	-3.095281	0.581574
Trial2	3	1	noBlindfold	counterclockwise	practice	Guided	1	0.5	0	0.4765205	0.45132	-1.45154	-0.7997	0.80118029675166	-0.333625	-3.112208	0.628593
Trial2	3	1	noBlindfold	counterclockwise	practice	Guided	1	0.5	0	0.496521	0.4513	-1.45154	-0.7997	0.8011815120471	-0.315248	-3.091049	0.617335
Trial2	3	1	noBlindfold	counterclockwise	practice	Guided	1	0.5	0	0.5165215	0.45129	-1.45154	-0.7997	0.801182118975347	-0.270985	-3.129135	0.581865
Trial2	3	1	noBlindfold	counterclockwise	practice	Guided	1	0.5	0	0.5365219	0.45128	-1.45155	-0.7997	0.801182727839826	-0.282178	-3.146062	0.559917
Trial2	3	1	noBlindfold	counterclockwise	practice	Guided	1	0.5	0	0.5565224	0.45127	-1.45155	-0.7997	0.801183335016345	-0.239037	-3.150294	0.613398
Trial2	3	1	noBlindfold	counterclockwise	practice	Guided	1	0.5	0	0.5765228	0.45126	-1.45157	-0.79971	0.801193940976619	-0.129733	-3.205307	0.565812
Trial2	3	1	noBlindfold	counterclockwise	practice	Guided	1	0.5	0	0.5965233	0.45125	-1.45157	-0.79971	0.80119454658083	-0.066099	-3.209539	0.565802
Trial2	3	1	noBlindfold	counterclockwise	practice	Guided	1	0.5	0	0.6165237	0.45125	-1.45157	-0.79971	0.80119454658083	0.024544	-3.171453	0.605757
Trial2	3	1	noBlindfold	counterclockwise	practice	Guided	1	0.5	0	0.6365242	0.45125	-1.45157	-0.7997	0.801184551554626	0.154283	-3.107976	0.631348
Trial2	3	1	noBlindfold	counterclockwise	practice	Guided	1	0.5	0	0.6565208	0.45126	-1.45157	-0.7997	0.80118394594286	0.277523	-3.086817	0.684248
Trial2	3	1	noBlindfold	counterclockwise	practice	Guided	1	0.5	0	0.6765213	0.45129	-1.45157	-0.7997	0.801182118975347	0.456332	-3.179917	0.621144
Trial2	3	1	noBlindfold	counterclockwise	practice	Guided	1	0.5	0	0.6965218	0.45131	-1.45158	-0.7997	0.801180903431634	0.577365	-3.133367	0.578896
Trial2	3	1	noBlindfold	counterclockwise	practice	Guided	1	0.5	0	0.7165222	0.45134	-1.45158	-0.7997	0.801179080143451	0.691648	-3.099512	0.582248
Trial2	3	1	noBlindfold	counterclockwise	practice	Guided	1	0.5	0	0.7365227	0.45138	-1.45157	-0.7997	0.801176652040507	0.817762	-3.027572	0.581375
Trial2	3	1	noBlindfold	counterclockwise	practice	Guided	1	0.5	0	0.7565231	0.45143	-1.45154	-0.79967	0.801143633320735	0.943043	-3.002181	0.692261
Trial2	3	1	noBlindfold	counterclockwise	practice	Guided	1	0.5	0	0.7765236	0.45197	-1.45149	-0.79965	0.801091147568133	1.24361	-2.972558	0.699656
Trial2	3	1	noBlindfold	counterclockwise	practice	Guided	1	0.5	0	0.796524	0.45273	-1.45149	-0.79963	0.801025947061771	1.268531	-3.02334	0.773057
Trial2	3	1	noBlindfold	counterclockwise	practice	Guided	1	0.5	0	0.8165207	0.45383	-1.4515	-0.79962	0.800951849131406	1.35732	-3.040267	0.771395
Trial2	3	1	noBlindfold	counterclockwise	practice	Guided	1	0.5	0	0.8365211	0.45542	-1.45151	-0.79961	0.800851769628012	1.514173	-2.985254	0.76963
Trial2	3	1	noBlindfold	counterclockwise	practice	Guided	1	0.5	0	0.8565216	0.45761	-1.45149	-0.7996	0.800722848053247	1.6321	-2.913313	0.778206
Trial2	3	1	noBlindfold	counterclockwise	practice	Guided	1	0.5	0	0.8765221	0.46416	-1.45145	-0.79959	0.800392816405662	1.936214	-2.90485	0.847701
Trial2	3	1	noBlindfold	counterclockwise	practice	Guided	1	0.5	0	0.8965225	0.4688	-1.45145	-0.79959	0.800198471693375	2.054897	-2.981022	0.840635
Trial2	3	1	noBlindfold	counterclockwise	practice	Guided	1	0.5	0	0.916523	0.47463	-1.45148	-0.7996399	0.800042293290131	2.178812	-3.044499	0.698624
Trial2	3	1	noBlindfold	counterclockwise	practice	Guided	1	0.5	0	0.9365234	0.4814	-1.45152	-0.79966	0.799876314402763	2.303139	-3.124903	0.677523
Trial2	3	1	noBlindfold	counterclockwise	practice	Guided	1	0.5	0	0.9565239	0.48934	-1.45155	-0.79959	0.799661046983281	2.358788	-3.06989	0.772326
Trial2	3	1	noBlindfold	counterclockwise	practice	Guided	1	0.5	0	0.9765205	0.5092	-1.4515	-0.79958	0.799632903760565	2.488797	-2.997949	0.823798
Trial2	3	1	noBlindfold	counterclockwise	practice	Guided	1	0.5	0	0.996521	0.52091	-1.45151	-0.7996	0.79987336177268	2.545029	-3.091049	0.794873
Trial2	3	1	noBlindfold	counterclockwise	practice	Guided	1	0.5	0	1.016521	0.53394	-1.45152	-0.7996	0.800319994130315	2.64462	-3.048731	0.808249
Trial2	3	1	noBlindfold	counterclockwise	practice	Guided	1	0.5	0	1.036522	0.54873	-1.45152	-0.79957	0.801053579816252	2.582689	-2.972558	0.873118
Trial2	3	1	noBlindfold	counterclockwise	practice	Guided	1	0.5	0	1.056522	0.56437	-1.45149	-0.79957	0.802156920341486	2.505209	-2.938704	0.966423
Trial2	3	1	noBlindfold	counterclockwise	practice	Guided	1	0.5	0	1.076523	0.59914	-1.45145	-0.7995	0.805623341894517	2.207289	-2.862532	0.974603
Trial2	3	1	noBlindfold	counterclockwise	practice	Guided	1	0.5	0	1.096523	0.61865	-1.45144	-0.79952	0.808275985314413	2.125515	-2.909081	0.981125
Trial2	3	1	noBlindfold	counterclockwise	practice	Guided	1	0.5	0	1.116524	0.63909	-1.45144	-0.7995499	0.811557841865899	2.125737	-2.913313	0.891127
Trial2	3	1	noBlindfold	counterclockwise	practice	Guided	1	0.5	0	1.136524	0.65976	-1.45146	-0.79958	0.815384202854642	1.9881	-2.947168	0.841991
Trial2	3	1	noBlindfold	counterclockwise	practice	Guided	1	0.5	0	1.156521	0.68116	-1.45147	-0.7996	0.819865309487667	2.067116	-2.896386	0.83972
Trial2	3	1	noBlindfold	counterclockwise	practice	Guided	1	0.5	0	1.176521	0.72621	-1.45145	-0.79962	0.831001299232774	2.076233	-2.879459	0.757324
Trial2	3	1	noBlindfold	counterclockwise	practice	Guided	1	0.5	0	1.196522	0.75133	-1.45146	-0.79962	0.838187910937624	2.042052	-2.93024	0.778527
Trial2	3	1	noBlindfold	counterclockwise	practice	Guided	1	0.5	0	1.216522	0.7749799	-1.45147	-0.79961	0.845570904421574	1.982919	-2.934472	0.757798
Trial2	3	1	noBlindfold	counterclockwise	practice	Guided	1	0.5	0	1.236523	0.80073	-1.45147	-0.7996	0.854282561641247	1.836029	-2.90485	0.828705
Trial2	3	1	noBlindfold	counterclockwise	practice	Guided	1	0.5	0	1.256523	0.82702	-1.45146	-0.79956	0.863850868376094	1.821167	-2.938704	0.860167
Trial2	3	1	noBlindfold	counterclockwise	practice	Guided	1	0.5	0	1.276524	0.87863	-1.45145	-0.79957	0.884688016719636	1.819652	-2.896386	0.874869
Trial2	3	1	noBlindfold	counterclockwise	practice	Guided	1	0.5	0	1.296524	0.90635	-1.45145	-0.7996	0.896928371845554	1.89281	-2.938704	0.844115
Trial2	3	1	noBlindfold	counterclockwise	practice	Guided	1	0.5	0	1.316521	0.93456	-1.45147	-0.79966	0.910109088628477	1.777726	-3.002181	0.674886
Trial2	3	1	noBlindfold	counterclockwise	practice	Guided	1	0.5	0	1.336521	0.96151	-1.45149	-0.79971	0.923324224262519	1.799255	-3.031804	0.51446
Trial2	3	1	noBlindfold	counterclockwise	practice	Guided	1	0.5	0	1.356522	0.98968	-1.45152	-0.79968	0.937696426620275	1.710133	-3.095281	0.560124
Trial2	3	1	noBlindfold	counterclockwise	practice	Guided	1	0.5	0	1.376522	1.04767	-1.45149	-0.79961	0.969184512025137	1.490529	-2.845604	0.823174
Trial2	3	1	noBlindfold	counterclockwise	practice	Guided	1	0.5	0	1.396523	1.07735	-1.45144	-0.79953	0.986195373043956	1.482728	-2.866763	0.961744
Trial2	3	1	noBlindfold	counterclockwise	practice	Guided	1	0.5	0	1.416523	1.10719	-1.45142	-0.79951	1.00394021501284	1.574591	-2.942936	0.958335
Trial2	3	1	noBlindfold	counterclockwise	practice	Guided	1	0.5	0	1.436523	1.13636	-1.45146	-0.79952	1.02185437700779	1.622143	-3.040267	0.960052
Trial2	3	1	noBlindfold	counterclockwise	practice	Guided	1	0.5	0	1.456524	1.16572	-1.4515	-0.79947	1.0403534939974	1.511039	-3.027572	0.94465
Trial2	3	1	noBlindfold	counterclockwise	practice	Guided	1	0.5	0	1.476521	1.22467	-1.4515	-0.79943	1.07899715359538	1.356158	-3.036035	1.190851
Trial2	3	1	noBlindfold	counterclockwise	practice	Guided	1	0.5	0	1.496521	1.255	-1.4515	-0.79942	1.09958953605014	1.381675	-2.97679	1.152537
Trial2	3	1	noBlindfold	counterclockwise	practice	Guided	1	0.5	0	1.516521	1.28444	-1.4515	-0.79941	1.12000111708115	1.50985	-3.031804	1.093616
Trial2	3	1	noBlindfold	counterclockwise	practice	Guided	1	0.5	0	1.536522	1.30882	-1.45151	-0.79939	1.13719576511236	2.138746	-2.887922	0.606658
Trial2	3	1	noBlindfold	counterclockwise	practice	Guided	1	0.5	0	1.556522	1.30811	-1.45151	-0.79947	1.13674714108602	6.214096	-3.734282	0.2963
Trial2	3	1	noBlindfold	counterclockwise	practice	Guided	1	0.5	0	1.576523	1.30402	-1.45198	-0.79965	1.13397010039598	6.042932	-4.944577	-1.015587
Trial2	3	1	noBlindfold	counterclockwise	practice	Guided	1	0.5	0	1.596523	1.30343	-1.45211	-0.79967	1.13356604246545	3.184684	-3.9628	-0.46974
Trial2	3	1	noBlindfold	counterclockwise	practice	Guided	1	0.5	0	1.616524	1.30234	-1.45199	-0.79927	1.13251137589173	0.841452	-2.803286	0.515759
Trial2	3	1	noBlindfold	counterclockwise	practice	Guided	1	0.5	0	1.636524	1.30092	-1.45155	-0.79772	1.13041146677141	-1.042521	-1.973854	1.490904
Trial2	3	1	noBlindfold	counterclockwise	practice	Guided	1	0.5	0	1.656521	1.2994	-1.45104	-0.79026	1.12407798034559	-0.76122	-1.339084	2.229802
Trial2	3	1	noBlindfold	counterclockwise	practice	Guided	1	0.5	0	1.676521	1.30056	-1.45065	-0.7846	1.12093420869368	3.427262	-1.783423	1.568256
Trial2	3	1	noBlindfold	counterclockwise	practice	Guided	1	0.5	0	1.696522	1.30175	-1.45094	-0.77957	1.11827202994268	5.659896	-3.099512	1.205844
Trial2	3	1	noBlindfold	counterclockwise	practice	Guided	1	0.5	0	1.716522	1.30269	-1.45145	-0.77535	1.11601028600942	7.242021	-4.220939	0.710534
Trial2	3	1	noBlindfold	counterclockwise	practice	Guided	1	0.5	0	1.736523	1.30344	-1.452	-0.77236	1.11447561822569	7.720347	-4.728755	0.532523
Trial2	3	1	noBlindfold	counterclockwise	practice	Guided	1	0.5	0	1.756523	1.30373	-1.45228	-0.76973	1.11286394504414	6.925917	-4.280185	0.629614
Trial2	3	1	noBlindfold	counterclockwise	practice	Guided	1	0.5	0	1.776524	1.30298	-1.45181	-0.76851	1.11147859740489	4.054938	-2.464742	1.170213
Trial2	3	1	noBlindfold	counterclockwise	practice	Guided	1	0.5	0	1.796524	1.30222	-1.45137	-0.7669901	1.10987858652778	2.733285	-2.198139	1.320263
Trial2	3	1	noBlindfold	counterclockwise	practice	Guided	1	0.5	0	1.816521	1.30157	-1.45116	-0.765	1.10803399978342	1.975583	-2.27008	1.204518
Trial2	3	1	noBlindfold	counterclockwise	practice	Guided	1	0.5	0	1.836521	1.30113	-1.45113	-0.76266	1.10610107694502	2.051184	-2.60016	1.102728
Trial2	3	1	noBlindfold	counterclockwise	practice	Guided	1	0.5	0	1.856522	1.30107	-1.45129	-0.75972	1.10403239727064	2.906129	-3.137599	0.668415
Trial2	3	1	noBlindfold	counterclockwise	practice	Guided	1	0.5	0	1.876522	1.30174	-1.45183	-0.75952	1.10438106594136	4.678554	-4.208244	0.170549
Trial2	3	1	noBlindfold	counterclockwise	practice	Guided	1	0.5	0	1.896523	1.30199	-1.45198	-0.75952	1.10456264350232	5.040966	-4.229403	0.012082
Trial2	3	1	noBlindfold	counterclockwise	practice	Guided	1	0.5	0	1.916523	1.30204	-1.45199	-0.75952	1.10459899685074	4.865493	-4.301344	-0.038986
Trial2	3	1	noBlindfold	counterclockwise	practice	Guided	1	0.5	0	1.936523	1.30206	-1.452	-0.75952	1.10461345193266	4.135661	-4.119376	0.035796
Trial2	3	1	noBlindfold	counterclockwise	practice	Guided	1	0.5	0	1.956524	1.30204	-1.452	-0.75937	1.10449588639639	3.24792	-3.780832	0.437838
Trial2	3	1	noBlindfold	counterclockwise	practice	Guided	1	0.5	0	1.976521	1.30176	-1.4519	-0.75916	1.10414804680409	2.271202	-3.454984	0.921597
Trial2	3	1	noBlindfold	counterclockwise	practice	Guided	1	0.5	0	1.996521	1.30155	-1.45182	-0.75906	1.1039268012435	2.441955	-3.49307	0.885405
Trial2	3	1	noBlindfold	counterclockwise	practice	Guided	1	0.5	0	2.016521	1.30149	-1.4518	-0.75904	1.10386957945565	2.937378	-3.844309	0.638888
Trial2	3	1	noBlindfold	counterclockwise	practice	Guided	1	0.5	0	2.036522	1.3015	-1.45184	-0.75903	1.1038699646256	3.496259	-4.263257	0.334334
Trial2	3	1	noBlindfold	counterclockwise	practice	Guided	1	0.5	0	2.056522	1.30154	-1.45196	-0.75903	1.10389896113205	3.884572	-4.538324	0.085992
Trial2	3	1	noBlindfold	counterclockwise	practice	Guided	1	0.5	0	2.076523	1.3016	-1.45211	-0.75902	1.10393561550972	3.577986	-4.45792	0.156237
Trial2	3	1	noBlindfold	counterclockwise	practice	Guided	1	0.5	0	2.096523	1.30161	-1.45212	-0.75901	1.10393604281637	3.119953	-4.216708	0.408533
Trial2	3	1	noBlindfold	counterclockwise	practice	Guided	1	0.5	0	2.116524	1.3016	-1.45211	-0.75899	1.10391500194863	2.750494	-4.047436	0.62005
Trial2	3	1	noBlindfold	counterclockwise	practice	Guided	1	0.5	0	2.136524	1.30157	-1.4521	-0.75895	1.10386568998925	2.560876	-3.979727	0.805001
Trial2	3	1	noBlindfold	counterclockwise	practice	Guided	1	0.5	0	2.156521	1.30154	-1.45209	-0.75887	1.10378896736126	2.581783	-4.089754	0.91679
Trial2	3	1	noBlindfold	counterclockwise	practice	Guided	1	0.5	0	2.176521	1.30151	-1.4521	-0.75883	1.10373974231772	2.96296	-4.449457	1.089074
Trial2	3	1	noBlindfold	counterclockwise	practice	Guided	1	0.5	0	2.196522	1.30152	-1.45213	-0.75878	1.10371254711261	3.107903	-4.521397	1.164393
Trial2	3	1	noBlindfold	counterclockwise	practice	Guided	1	0.5	0	2.216522	1.30152	-1.45216	-0.75872	1.10367128414941	3.076372	-4.479079	1.283297
Trial2	3	1	noBlindfold	counterclockwise	practice	Guided	1	0.5	0	2.236523	1.30152	-1.45217	-0.75853	1.10354066359945	2.849	-4.326734	1.52392
Trial2	3	1	noBlindfold	counterclockwise	practice	Guided	1	0.5	0	2.256523	1.30148	-1.45215	-0.75679	1.10231627248327	2.601956	-4.153231	1.79954
Trial2	3	1	noBlindfold	counterclockwise	practice	Guided	1	0.5	0	2.276524	1.30128	-1.45207	-0.75476	1.10077803457512	2.319704	-4.187085	2.146773
Trial2	3	1	noBlindfold	counterclockwise	practice	Guided	1	0.5	0	2.296524	1.30121	-1.45208	-0.75204	1.09886375455079	2.35327	-4.225171	2.217251
Trial2	3	1	noBlindfold	counterclockwise	practice	Guided	1	0.5	0	2.316521	1.3012	-1.45211	-0.74855	1.09647088417673	2.452603	-4.318271	2.215167
Trial2	3	1	noBlindfold	counterclockwise	practice	Guided	1	0.5	0	2.336521	1.30122	-1.45215	-0.74423	1.09354100245876	2.501286	-4.326734	2.341321
Trial2	3	1	noBlindfold	counterclockwise	practice	Guided	1	0.5	0	2.356522	1.30124	-1.45216	-0.73289	1.08586981349282	2.447522	-4.263257	2.417537
Trial2	3	1	noBlindfold	counterclockwise	practice	Guided	1	0.5	0	2.376522	1.30122	-1.45214	-0.72586	1.08112271397758	2.337836	-4.288648	2.401656
Trial2	3	1	noBlindfold	counterclockwise	practice	Guided	1	0.5	0	2.396523	1.30118	-1.45216	-0.71766	1.07560457638093	2.283184	-4.390211	2.50371
Trial2	3	1	noBlindfold	counterclockwise	practice	Guided	1	0.5	0	2.416523	1.30113	-1.45218	-0.70825	1.06931169196807	2.127938	-4.318271	2.745847
Trial2	3	1	noBlindfold	counterclockwise	practice	Guided	1	0.5	0	2.436523	1.30107	-1.45215	-0.69751	1.0621832753466	2.117035	-4.106681	2.865178
Trial2	3	1	noBlindfold	counterclockwise	practice	Guided	1	0.5	0	2.456524	1.30104	-1.45209	-0.67375	1.046711138333	2.187651	-4.229403	2.741847
Trial2	3	1	noBlindfold	counterclockwise	practice	Guided	1	0.5	0	2.476521	1.30108	-1.45221	-0.6599801	1.03793199477837	2.252366	-4.352125	2.456844
Trial2	3	1	noBlindfold	counterclockwise	practice	Guided	1	0.5	0	2.496521	1.30109	-1.45221	-0.64575	1.02895010229873	2.143278	-4.440993	2.602593
Trial2	3	1	noBlindfold	counterclockwise	practice	Guided	1	0.5	0	2.516521	1.30108	-1.45222	-0.63041	1.01938507723524	2.123622	-4.529861	2.302339
Trial2	3	1	noBlindfold	counterclockwise	practice	Guided	1	0.5	0	2.536522	1.30107	-1.45228	-0.61488	1.00984675916964	2.058235	-4.720292	2.411349
Trial2	3	1	noBlindfold	counterclockwise	practice	Guided	1	0.5	0	2.556522	1.30104	-1.45233	-0.58157	0.98989336093904	1.918855	-4.673742	2.512135
Trial2	3	1	noBlindfold	counterclockwise	practice	Guided	1	0.5	0	2.576523	1.30093	-1.45232	-0.56374	0.979434283472787	1.796989	-4.610265	2.583197
Trial2	3	1	noBlindfold	counterclockwise	practice	Guided	1	0.5	0	2.596523	1.30089	-1.45232	-0.54458	0.968499922488453	1.66509	-4.542556	2.459804
Trial2	3	1	noBlindfold	counterclockwise	practice	Guided	1	0.5	0	2.616524	1.30084	-1.45231	-0.52543	0.957821065817777	1.586402	-4.631424	2.263335
Trial2	3	1	noBlindfold	counterclockwise	practice	Guided	1	0.5	0	2.636524	1.30082	-1.45233	-0.50476	0.946623127758493	1.72784	-5.008054	2.153836
Trial2	3	1	noBlindfold	counterclockwise	practice	Guided	1	0.5	0	2.656521	1.30082	-1.45243	-0.46488	0.925973037389291	1.617764	-5.041909	2.138296
Trial2	3	1	noBlindfold	counterclockwise	practice	Guided	1	0.5	0	2.676521	1.30079	-1.45249	-0.44421	0.915744099829343	1.452914	-4.898027	2.431201
Trial2	3	1	noBlindfold	counterclockwise	practice	Guided	1	0.5	0	2.696522	1.30074	-1.45245	-0.42307	0.905633915931294	1.388698	-4.601801	2.272615
Trial2	3	1	noBlindfold	counterclockwise	practice	Guided	1	0.5	0	2.716522	1.3007	-1.45238	-0.40099	0.895496159911402	1.372821	-4.83455	2.089243
Trial2	3	1	noBlindfold	counterclockwise	practice	Guided	1	0.5	0	2.736523	1.30069	-1.45241	-0.37951	0.886076967909264	1.250418	-4.9742	1.815025
Trial2	3	1	noBlindfold	counterclockwise	practice	Guided	1	0.5	0	2.756523	1.30067	-1.45247	-0.33535	0.868062279092388	1.297684	-4.872637	1.747987
Trial2	3	1	noBlindfold	counterclockwise	practice	Guided	1	0.5	0	2.776524	1.30059	-1.45239	-0.31305	0.859618934812879	1.180517	-4.62296	2.06926
Trial2	3	1	noBlindfold	counterclockwise	practice	Guided	1	0.5	0	2.796524	1.30057	-1.45235	-0.29059	0.851677687858171	1.178076	-5.003822	1.97732
Trial2	3	1	noBlindfold	counterclockwise	practice	Guided	1	0.5	0	2.816521	1.30058	-1.45245	-0.26814	0.844291090338604	1.073806	-5.126545	1.848806
Trial2	3	1	noBlindfold	counterclockwise	practice	Guided	1	0.5	0	2.836521	1.30055	-1.45252	-0.24479	0.837139428214483	0.892128	-5.008054	2.044112
Trial2	3	1	noBlindfold	counterclockwise	practice	Guided	1	0.5	0	2.856522	1.30046	-1.45249	-0.19849	0.824702652284059	0.792139	-4.665278	2.15089
Trial2	3	1	noBlindfold	counterclockwise	practice	Guided	1	0.5	0	2.876522	1.30038	-1.45239	-0.17459	0.819200705566105	0.871947	-5.033445	1.654952
Trial2	3	1	noBlindfold	counterclockwise	practice	Guided	1	0.5	0	2.896523	1.3004	-1.45251	-0.15146	0.814604396987922	0.702173	-5.096922	1.73676
Trial2	3	1	noBlindfold	counterclockwise	practice	Guided	1	0.5	0	2.916523	1.30039	-1.45255	-0.12733	0.81045486641701	0.556405	-4.995359	2.234438
Trial2	3	1	noBlindfold	counterclockwise	practice	Guided	1	0.5	0	2.936523	1.30032	-1.4525	-0.10363	0.807001442031668	0.531999	-4.66951	2.056966
Trial2	3	1	noBlindfold	counterclockwise	practice	Guided	1	0.5	0	2.956524	1.30029	-1.45243	-0.055826	0.802234639797377	0.677309	-5.113849	1.661901
Trial2	3	1	noBlindfold	counterclockwise	practice	Guided	1	0.5	0	2.976521	1.30029	-1.45259	-0.032321	0.800942271246098	0.403681	-5.18579	1.867163
Trial2	3	1	noBlindfold	counterclockwise	practice	Guided	1	0.5	0	2.996521	1.30021	-1.45256	-0.0085019	0.800255162397909	0.23028	-4.843014	1.981827
Trial2	3	1	noBlindfold	counterclockwise	practice	Guided	1	0.5	0	3.016521	1.30016	-1.45245	0.015392	0.800307958932133	0.376019	-5.041909	1.801844
Trial2	3	1	noBlindfold	counterclockwise	practice	Guided	1	0.5	0	3.036522	1.30019	-1.4525	0.03976	0.801177164456947	0.563225	-5.435466	1.592118
Trial2	3	1	noBlindfold	counterclockwise	practice	Guided	1	0.5	0	3.056522	1.30025	-1.45265	0.087693	0.805040502046623	0.57449	-5.274658	1.609125
Trial2	3	1	noBlindfold	counterclockwise	practice	Guided	1	0.5	0	3.076523	1.30023	-1.45253	0.11153	0.807964749928746	0.591087	-4.931882	1.743584
Trial2	3	1	noBlindfold	counterclockwise	practice	Guided	1	0.5	0	3.096523	1.30026	-1.4525	0.13514	0.811590293248478	0.66883	-5.287353	1.445241
Trial2	3	1	noBlindfold	counterclockwise	practice	Guided	1	0.5	0	3.116524	1.3003	-1.45261	0.15913	0.815967305289564	0.561064	-5.414307	1.456808
Trial2	3	1	noBlindfold	counterclockwise	practice	Guided	1	0.5	0	3.13652	1.30028	-1.45266	0.18241	0.820805364886244	0.423499	-5.160399	1.873428
Trial2	3	1	noBlindfold	counterclockwise	practice	Guided	1	0.5	0	3.156521	1.30022	-1.45259	0.22947	0.83247135050898	0.365558	-4.92765	1.583587
Trial2	3	1	noBlindfold	counterclockwise	practice	Guided	1	0.5	0	3.176521	1.30027	-1.45264	0.25279	0.83924656518833	0.610916	-5.541261	1.523186
Trial2	3	1	noBlindfold	counterclockwise	practice	Guided	1	0.5	0	3.196522	1.30032	-1.45275	0.27474	0.846164408508433	0.510804	-5.507407	2.035058
Trial2	3	1	noBlindfold	counterclockwise	practice	Guided	1	0.5	0	3.216522	1.30029	-1.45273	0.29845	0.854128955907235	0.440876	-5.177326	2.258645
Trial2	3	1	noBlindfold	counterclockwise	practice	Guided	1	0.5	0	3.236523	1.30024	-1.45263	0.32171	0.862485616881948	0.468508	-5.228108	2.148599
Trial2	3	1	noBlindfold	counterclockwise	practice	Guided	1	0.5	0	3.256523	1.30024	-1.45264	0.36856	0.881033815968653	0.56255	-5.532797	1.693473
Trial2	3	1	noBlindfold	counterclockwise	practice	Guided	1	0.5	0	3.276524	1.30023	-1.45273	0.39241	0.891265230405899	0.318045	-5.206949	1.98104
Trial2	3	1	noBlindfold	counterclockwise	practice	Guided	1	0.5	0	3.296524	1.30019	-1.45264	0.41689	0.902275614337289	0.502579	-5.029213	1.764686
Trial2	3	1	noBlindfold	counterclockwise	practice	Guided	1	0.5	0	3.316521	1.30023	-1.4526	0.43814	0.91232382341722	0.638388	-5.460857	1.253399
Trial2	3	1	noBlindfold	counterclockwise	practice	Guided	1	0.5	0	3.336521	1.30031	-1.45271	0.46024	0.923210137128549	0.767334	-5.752851	1.346024
Trial2	3	1	noBlindfold	counterclockwise	practice	Guided	1	0.5	0	3.356522	1.30035	-1.4528	0.50514	0.946428269833305	0.593439	-5.638592	1.840226
Trial2	3	1	noBlindfold	counterclockwise	practice	Guided	1	0.5	0	3.376522	1.30021	-1.45266	0.5275	0.958432191115415	0.292709	-5.278889	1.898208
Trial2	3	1	noBlindfold	counterclockwise	practice	Guided	1	0.5	0	3.396523	1.30018	-1.45266	0.54962	0.9707575112517	0.375349	-5.630129	1.421724
Trial2	3	1	noBlindfold	counterclockwise	practice	Guided	1	0.5	0	3.416523	1.30019	-1.45277	0.5721	0.983667821222204	0.350212	-5.503175	1.503393
Trial2	3	1	noBlindfold	counterclockwise	practice	Guided	1	0.5	0	3.436523	1.30018	-1.45277	0.59388	0.996484529452767	0.257795	-5.388916	1.882256
Trial2	3	1	noBlindfold	counterclockwise	practice	Guided	1	0.5	0	3.456524	1.30015	-1.45269	0.63668	1.0225465821659	0.264845	-5.329671	1.689855
Trial2	3	1	noBlindfold	counterclockwise	practice	Guided	1	0.5	0	3.476521	1.30017	-1.45274	0.65759	1.03571066915107	0.414976	-5.744387	0.929455
Trial2	3	1	noBlindfold	counterclockwise	practice	Guided	1	0.5	0	3.496521	1.30017	-1.45284	0.67786	1.04869735833267	0.133096	-5.596274	1.167895
Trial2	3	1	noBlindfold	counterclockwise	practice	Guided	1	0.5	0	3.516521	1.30012	-1.45281	0.69679	1.06099409753934	0.036796	-5.333903	1.631138
Trial2	3	1	noBlindfold	counterclockwise	practice	Guided	1	0.5	0	3.536522	1.30005	-1.4527	0.71627	1.07383551100193	-0.049037	-5.219644	1.763528
Trial2	3	1	noBlindfold	counterclockwise	practice	Guided	1	0.5	0	3.556522	1.3	-1.45263	0.75446	1.09964079169783	0.0050708	-5.503175	1.344454
Trial2	3	1	noBlindfold	counterclockwise	practice	Guided	1	0.5	0	3.576523	1.30006	-1.45279	0.77235	1.11203440081077	0.140058	-5.494711	1.121619
Trial2	3	1	noBlindfold	counterclockwise	practice	Guided	1	0.5	0	3.596523	1.30008	-1.45277	0.7903	1.12458971255299	0.188415	-5.520102	1.232549
Trial2	3	1	noBlindfold	counterclockwise	practice	Guided	1	0.5	0	3.616524	1.3001	-1.45277	0.80481	1.13484760047433	0.192496	-5.486248	1.288094
Trial2	3	1	noBlindfold	counterclockwise	practice	Guided	1	0.5	0	3.63652	1.3001	-1.45278	0.80525	1.13515972492009	-0.287153	-6.413012	3.004843
Trial2	3	1	noBlindfold	counterclockwise	practice	Guided	1	0.5	0	3.656521	1.30007	-1.45281	0.8038	1.13411044416104	-0.478008	-4.08129	5.583096
Trial2	3	1	noBlindfold	counterclockwise	practice	Guided	1	0.5	0	3.676521	1.29995	-1.45241	0.80375	1.13399035803627	-0.426993	-6.099859	6.847681
Trial2	3	1	noBlindfold	counterclockwise	practice	Guided	1	0.5	0	3.696522	1.29994	-1.45249	0.80373	1.13396914117607	-0.542848	-5.181558	6.613642
Trial2	3	1	noBlindfold	counterclockwise	practice	Guided	1	0.5	0	3.716522	1.29992	-1.4525	0.80371	1.13394077672505	-0.65494	-5.672447	7.39262
Trial2	3	1	noBlindfold	counterclockwise	practice	Guided	1	0.5	0	3.736523	1.29991	-1.45253	0.80367	1.13390536571088	0.387012	-5.60897	6.698064
Trial2	3	1	noBlindfold	counterclockwise	practice	Guided	1	0.5	0	3.756523	1.29993	-1.45255	0.80352	1.13381329443915	0.905441	-5.477784	6.282532
Trial2	3	1	noBlindfold	counterclockwise	practice	Guided	1	0.5	0	3.776524	1.30001	-1.45268	0.80346	1.13382711215606	0.863557	-5.786705	5.579468
Trial2	3	1	noBlindfold	counterclockwise	practice	Guided	1	0.5	0	3.796524	1.30003	-1.45269	0.80342	1.13381290246971	0.335905	-5.448161	5.943673
Trial2	3	1	noBlindfold	counterclockwise	practice	Guided	1	0.5	0	3.816521	1.30003	-1.4527	0.80339	1.133791658029	0.259884	-5.490479	6.195111
Trial2	3	1	noBlindfold	counterclockwise	practice	Guided	1	0.5	0	3.836521	1.30004	-1.4527	0.80337	1.13378453305929	0.375866	-5.452393	6.184879
Trial2	3	1	noBlindfold	counterclockwise	practice	Guided	1	0.5	0	3.856522	1.30005	-1.4527	0.80331	1.13374907015887	0.457979	-5.625897	6.170533
Trial2	3	1	noBlindfold	counterclockwise	practice	Guided	1	0.5	0	3.876522	1.30006	-1.45273	0.80328	1.13373489384585	0.094709	-5.697838	5.948737
Trial2	3	1	noBlindfold	counterclockwise	practice	Guided	1	0.5	0	3.896523	1.30005	-1.45274	0.80325	1.13370658509945	-0.136213	-5.845951	5.91275
Trial2	3	1	noBlindfold	counterclockwise	practice	Guided	1	0.5	0	3.916523	1.30005	-1.45276	0.80322	1.1336853009319	-0.174182	-5.955977	5.89016
Trial2	3	1	noBlindfold	counterclockwise	practice	Guided	1	0.5	0	3.936523	1.30004	-1.45279	0.8032	1.13366408721373	-0.196768	-6.082931	5.910681
Trial2	3	1	noBlindfold	counterclockwise	practice	Guided	1	0.5	0	3.956524	1.30003	-1.45281	0.80315	1.13362159002932	-0.194713	-6.125249	5.90247
Trial2	3	1	noBlindfold	counterclockwise	practice	Guided	1	0.5	0	3.976521	1.30002	-1.45286	0.80313	1.13360041842985	-0.244997	-6.15064	5.876797
Trial2	3	1	noBlindfold	counterclockwise	practice	Guided	1	0.5	0	3.996521	1.30001	-1.45288	0.80311	1.13357912084233	-0.3004	-6.129481	5.801857
Trial2	3	1	noBlindfold	counterclockwise	practice	Guided	1	0.5	0	4.016521	1.3	-1.45289	0.80308	1.13355077091638	-0.332179	-6.108322	5.667395
Trial2	3	1	noBlindfold	counterclockwise	practice	Guided	1	0.5	0	4.036522	1.29999	-1.45291	0.80305	1.13352250562044	-0.316696	-6.116786	5.518579
Trial2	3	1	noBlindfold	counterclockwise	practice	Guided	1	0.5	0	4.056522	1.29999	-1.45292	0.80296	1.13345874428716	-0.316594	-6.133713	5.309204
Trial2	3	1	noBlindfold	counterclockwise	practice	Guided	1	0.5	0	4.076523	1.29996	-1.45294	0.80292	1.1334092507181	-0.631517	-5.994064	4.989946
Trial2	3	1	noBlindfold	counterclockwise	practice	Guided	1	0.5	0	4.096523	1.29994	-1.45295	0.80287	1.13335981566663	-0.786457	-6.019454	4.772309
Trial2	3	1	noBlindfold	counterclockwise	practice	Guided	1	0.5	0	4.116524	1.29992	-1.45295	0.80281	1.13330303483305	-0.890148	-6.061772	4.672703
Trial2	3	1	noBlindfold	counterclockwise	practice	Guided	1	0.5	0	4.13652	1.2999	-1.45296	0.80276	1.13325351655833	-1.017414	-6.036382	4.571058
Trial2	3	1	noBlindfold	counterclockwise	practice	Guided	1	0.5	0	4.156521	1.29987	-1.45296	0.80266	1.13316154919985	-1.059485	-6.03215	4.4253
Trial2	3	1	noBlindfold	counterclockwise	practice	Guided	1	0.5	0	4.176521	1.29979	-1.45297	0.80261	1.13306966417239	-1.368227	-6.015223	4.334962
Trial2	3	1	noBlindfold	counterclockwise	practice	Guided	1	0.5	0	4.196522	1.29974	-1.45298	0.80257	1.13300599294095	-1.539515	-6.023686	4.400654
Trial2	3	1	noBlindfold	counterclockwise	practice	Guided	1	0.5	0	4.216522	1.29968	-1.45298	0.8025401	1.13294247331174	-1.647112	-5.960209	4.422238
Trial2	3	1	noBlindfold	counterclockwise	practice	Guided	1	0.5	0	4.236523	1.29962	-1.45298	0.80251	1.13287878549795	-1.759966	-5.875573	4.420183
Trial2	3	1	noBlindfold	counterclockwise	practice	Guided	1	0.5	0	4.256523	1.29955	-1.45297	0.80233	1.132701884203	-1.909718	-5.86711	4.269316
Trial2	3	1	noBlindfold	counterclockwise	practice	Guided	1	0.5	0	4.276524	1.29907	-1.45294	0.80217	1.13224976950026	-2.238566	-5.816328	3.855948
Trial2	3	1	noBlindfold	counterclockwise	practice	Guided	1	0.5	0	4.296524	1.29839	-1.45292	0.80198	1.13163531936463	-2.379535	-5.782474	3.61109
Trial2	3	1	noBlindfold	counterclockwise	practice	Guided	1	0.5	0	4.316521	1.29725	-1.45289	0.80183	1.13072488385066	-2.477152	-5.744387	3.460924
Trial2	3	1	noBlindfold	counterclockwise	practice	Guided	1	0.5	0	4.336521	1.29555	-1.45287	0.8017	1.12943466750958	-2.528269	-5.685142	3.322312
Trial2	3	1	noBlindfold	counterclockwise	practice	Guided	1	0.5	0	4.356522	1.29312	-1.45284	0.8015	1.12758213599121	-2.609861	-5.638592	3.106293
Trial2	3	1	noBlindfold	counterclockwise	practice	Guided	1	0.5	0	4.376522	1.28587	-1.45282	0.8013901	1.12241596699278	-2.910008	-5.579347	2.730398
Trial2	3	1	noBlindfold	counterclockwise	practice	Guided	1	0.5	0	4.396523	1.28104	-1.45282	0.80125	1.11893920320949	-2.952239	-5.638592	2.507746
Trial2	3	1	noBlindfold	counterclockwise	practice	Guided	1	0.5	0	4.416523	1.27483	-1.45282	0.80111	1.11451275769998	-2.986753	-5.723228	2.150567
Trial2	3	1	noBlindfold	counterclockwise	practice	Guided	1	0.5	0	4.436523	1.2677	-1.45284	0.80101	1.10949558231523	-3.06704	-5.630129	1.960463
Trial2	3	1	noBlindfold	counterclockwise	practice	Guided	1	0.5	0	4.456524	1.25915	-1.45283	0.8009	1.10351689939573	-3.180112	-5.625897	1.909182
Trial2	3	1	noBlindfold	counterclockwise	practice	Guided	1	0.5	0	4.476521	1.23823	-1.45276	0.80086	1.08920165171543	-3.300973	-5.410075	1.710907
Trial2	3	1	noBlindfold	counterclockwise	practice	Guided	1	0.5	0	4.496521	1.22624	-1.45272	0.80084	1.08109635647428	-3.373236	-5.427002	1.709327
Trial2	3	1	noBlindfold	counterclockwise	practice	Guided	1	0.5	0	4.516521	1.21161	-1.4527	0.80082	1.07130826367782	-3.299943	-5.405843	1.631521
Trial2	3	1	noBlindfold	counterclockwise	practice	Guided	1	0.5	0	4.536522	1.19689	-1.4527	0.80082	1.06158764521861	-3.2191	-5.333903	1.649672
Trial2	3	1	noBlindfold	counterclockwise	practice	Guided	1	0.5	0	4.556522	1.18046	-1.45268	0.80093	1.05095888871986	-3.192166	-5.308512	1.699789
Trial2	3	1	noBlindfold	counterclockwise	practice	Guided	1	0.5	0	4.576523	1.14327	-1.45261	0.801	1.02732531925977	-3.291051	-5.211181	2.075296
Trial2	3	1	noBlindfold	counterclockwise	practice	Guided	1	0.5	0	4.596523	1.12304	-1.45259	0.80104	1.01481223112343	-3.222297	-5.122313	2.172155
Trial2	3	1	noBlindfold	counterclockwise	practice	Guided	1	0.5	0	4.616524	1.10094	-1.45255	0.80105	1.00140400675858	-3.181859	-5.063068	2.095321
Trial2	3	1	noBlindfold	counterclockwise	practice	Guided	1	0.5	0	4.63652	1.07835	-1.45253	0.80106	0.988021184888085	-3.073417	-5.177326	2.107431
Trial2	3	1	noBlindfold	counterclockwise	practice	Guided	1	0.5	0	4.656521	1.05403	-1.45255	0.80115	0.974058746428461	-3.003529	-5.033445	2.169761
Trial2	3	1	noBlindfold	counterclockwise	practice	Guided	1	0.5	0	4.676521	1.00303	-1.45252	0.80121	0.946032124459807	-3.209161	-4.940345	2.438603
Trial2	3	1	noBlindfold	counterclockwise	practice	Guided	1	0.5	0	4.696522	0.97632	-1.45248	0.80124	0.932129925415811	-3.146356	-4.902259	2.512042
Trial2	3	1	noBlindfold	counterclockwise	practice	Guided	1	0.5	0	4.716522	0.94774	-1.45246	0.80126	0.917871833561235	-3.007433	-4.940345	2.499489
Trial2	3	1	noBlindfold	counterclockwise	practice	Guided	1	0.5	0	4.736523	0.91998	-1.45247	0.80126	0.904655083701575	-2.901932	-4.906491	2.531299
Trial2	3	1	noBlindfold	counterclockwise	practice	Guided	1	0.5	0	4.756523	0.89063	-1.45247	0.80137	0.891507553900837	-2.872426	-5.079995	2.612901
Trial2	3	1	noBlindfold	counterclockwise	practice	Guided	1	0.5	0	4.776524	0.82887	-1.45247	0.80146	0.866310366944905	-2.921526	-4.813391	2.940204
Trial2	3	1	noBlindfold	counterclockwise	practice	Guided	1	0.5	0	4.796524	0.79733	-1.45242	0.8014799	0.854853922691716	-2.835481	-4.758378	2.948624
Trial2	3	1	noBlindfold	counterclockwise	practice	Guided	1	0.5	0	4.816521	0.76512	-1.45239	0.80146	0.844172260861299	-2.671831	-4.800696	2.886346
Trial2	3	1	noBlindfold	counterclockwise	practice	Guided	1	0.5	0	4.836521	0.73039	-1.45239	0.80145	0.833907478606027	-2.656831	-4.788001	2.913026
Trial2	3	1	noBlindfold	counterclockwise	practice	Guided	1	0.5	0	4.856522	0.69716	-1.4524	0.80154	0.825432290895921	-2.584006	-4.864173	2.995562
Trial2	3	1	noBlindfold	counterclockwise	practice	Guided	1	0.5	0	4.876522	0.62872	-1.45241	0.80162	0.81188882833956	-2.269075	-4.855709	3.303778
Trial2	3	1	noBlindfold	counterclockwise	practice	Guided	1	0.5	0	4.896523	0.59483	-1.4524	0.8017099	0.807298933689011	-2.186578	-4.758378	3.414429
Trial2	3	1	noBlindfold	counterclockwise	practice	Guided	1	0.5	0	4.916523	0.56093	-1.45239	0.80182	0.804131732185415	-2.168437	-4.724524	3.662187
Trial2	3	1	noBlindfold	counterclockwise	practice	Guided	1	0.5	0	4.936523	0.52703	-1.45236	0.80193	0.802385360206616	-2.120332	-4.572179	3.880696
Trial2	3	1	noBlindfold	counterclockwise	practice	Guided	1	0.5	0	4.956524	0.49214	-1.45231	0.80213	0.802168552054056	-2.105217	-4.62296	4.103571
Trial2	3	1	noBlindfold	counterclockwise	practice	Guided	1	0.5	0	4.976521	0.42377	-1.4523	0.8022	0.805813744781035	-1.994826	-4.589106	4.376601
Trial2	3	1	noBlindfold	counterclockwise	practice	Guided	1	0.5	0	4.996521	0.39138	-1.4523	0.80228	0.809599601219106	-1.984488	-4.661047	4.578879
Trial2	3	1	noBlindfold	counterclockwise	practice	Guided	1	0.5	0	5.016521	0.35721	-1.45231	0.80234	0.814946875772134	-2.049012	-4.567947	4.674722
Trial2	3	1	noBlindfold	counterclockwise	practice	Guided	1	0.5	0	5.036522	0.32424	-1.4523	0.80237	0.821394676010398	-2.14548	-4.445225	4.756358
Trial2	3	1	noBlindfold	counterclockwise	practice	Guided	1	0.5	0	5.056522	0.29139	-1.45226	0.80232	0.828996694439393	-2.158439	-4.474847	4.673752
Trial2	3	1	noBlindfold	counterclockwise	practice	Guided	1	0.5	0	5.076523	0.22498	-1.45224	0.80228	0.848109199769796	-2.005337	-4.529861	4.586624
Trial2	3	1	noBlindfold	counterclockwise	practice	Guided	1	0.5	0	5.096523	0.19252	-1.45224	0.80225	0.859155956175919	-1.998228	-4.424066	4.480338
Trial2	3	1	noBlindfold	counterclockwise	practice	Guided	1	0.5	0	5.116524	0.12622	-1.45222	0.80224	0.885042669318252	-1.979539	-4.415602	4.50872
Trial2	3	1	noBlindfold	counterclockwise	practice	Guided	1	0.5	0	5.13652	0.12622	-1.45218	0.80226	0.885060768793585	-1.966615	-4.326734	4.500045
Trial2	3	1	noBlindfold	counterclockwise	practice	Guided	1	0.5	0	5.156521	0.095254	-1.45216	0.80239	0.898692943273308	-1.966461	-4.284416	4.599805
Trial2	3	1	noBlindfold	counterclockwise	practice	Guided	1	0.5	0	5.176521	0.029896	-1.45215	0.80246	0.930021423181256	-2.010522	-4.284416	4.92865
Trial2	3	1	noBlindfold	counterclockwise	practice	Guided	1	0.5	0	5.196522	-0.0016272	-1.45214	0.80251	0.946389024089376	-1.984409	-4.259026	5.059565
Trial2	3	1	noBlindfold	counterclockwise	practice	Guided	1	0.5	0	5.216522	-0.033938	-1.45213	0.8025401	0.963929634324723	-1.91911	-4.212476	5.067295
Trial2	3	1	noBlindfold	counterclockwise	practice	Guided	1	0.5	0	5.236523	-0.065071	-1.45211	0.80259	0.98155792755704	-1.794227	-4.216708	5.178419
Trial2	3	1	noBlindfold	counterclockwise	practice	Guided	1	0.5	0	5.256523	-0.095893	-1.45211	0.8026301	0.999651682560817	-1.821693	-4.225171	5.241053
Trial2	3	1	noBlindfold	counterclockwise	practice	Guided	1	0.5	0	5.276524	-0.1575	-1.45209	0.80262	1.03754763876075	-1.870969	-4.153231	5.236328
Trial2	3	1	noBlindfold	counterclockwise	practice	Guided	1	0.5	0	5.296524	-0.18744	-1.45207	0.80264	1.05678983108017	-1.827768	-4.060131	5.284134
Trial2	3	1	noBlindfold	counterclockwise	practice	Guided	1	0.5	0	5.316521	-0.21715	-1.45203	0.80266	1.07636758748209	-1.876599	-3.950104	5.311118
Trial2	3	1	noBlindfold	counterclockwise	practice	Guided	1	0.5	0	5.336521	-0.24669	-1.45199	0.8026301	1.09624859767704	-1.899308	-3.971263	5.311029
Trial2	3	1	noBlindfold	counterclockwise	practice	Guided	1	0.5	0	5.356522	-0.27603	-1.45198	0.80256	1.11638930284062	-1.684629	-4.115144	5.125025
Trial2	3	1	noBlindfold	counterclockwise	practice	Guided	1	0.5	0	5.376522	-0.30911	-1.45203	0.80269	1.13972378244977	-7.628023	-4.195549	5.270723
Trial2	3	1	noBlindfold	counterclockwise	practice	Guided	1	0.5	0	5.396523	-0.30657	-1.45204	0.80347	1.13847231861697	-9.850372	-3.53962	8.199414
Trial2	3	1	noBlindfold	counterclockwise	practice	Guided	1	0.5	0	5.416523	-0.30518	-1.4518	0.80466	1.13832884398718	-5.481487	-1.901913	11.17276
Trial2	3	1	noBlindfold	counterclockwise	practice	Guided	1	0.5	0	5.436523	-0.3036	-1.45134	0.80501	1.13745945809987	-2.285773	-2.109271	10.58652
Trial2	3	1	noBlindfold	counterclockwise	practice	Guided	1	0.5	0	5.456524	-0.30208	-1.45139	0.80367	1.13543726663729	-0.880515	-4.737219	8.46164
Trial2	3	1	noBlindfold	counterclockwise	practice	Guided	1	0.5	0	5.476521	-0.30125	-1.45234	0.80313	1.13446872248519	-3.254698	-5.989832	4.631344
Trial2	3	1	noBlindfold	counterclockwise	practice	Guided	1	0.5	0	5.496521	-0.30141	-1.45255	0.803	1.13448976384256	-4.099077	-4.745683	4.536423
Trial2	3	1	noBlindfold	counterclockwise	practice	Guided	1	0.5	0	5.516521	-0.30148	-1.45245	0.803	1.13453921731569	-3.385889	-3.332261	5.65239
Trial2	3	1	noBlindfold	counterclockwise	practice	Guided	1	0.5	0	5.536522	-0.30147	-1.4522	0.803	1.13453214337847	-2.229024	-3.057194	6.233926
Trial2	3	1	noBlindfold	counterclockwise	practice	Guided	1	0.5	0	5.556522	-0.30143	-1.45204	0.80292	1.1344472330067	-1.685442	-3.556547	5.592069
Trial2	3	1	noBlindfold	counterclockwise	practice	Guided	1	0.5	0	5.576523	-0.30139	-1.45205	0.80287	1.13438362692436	-2.93096	-4.686437	4.349418
Trial2	3	1	noBlindfold	counterclockwise	practice	Guided	1	0.5	0	5.596523	-0.3014	-1.45207	0.80286	1.13438361394792	-3.467907	-4.440993	4.822046
Trial2	3	1	noBlindfold	counterclockwise	practice	Guided	1	0.5	0	5.616524	-0.30142	-1.45207	0.80286	1.13439774142917	-3.278675	-4.165926	5.747886
Trial2	3	1	noBlindfold	counterclockwise	practice	Guided	1	0.5	0	5.63652	-0.30142	-1.45207	0.80287	1.1344048284746	-2.806208	-4.182853	6.116554
Trial2	3	1	noBlindfold	counterclockwise	practice	Guided	1	0.5	0	5.656521	-0.30142	-1.45207	0.80286	1.13439774142917	-2.779364	-4.538324	5.880037
Trial2	3	1	noBlindfold	counterclockwise	practice	Guided	1	0.5	0	5.676521	-0.30143	-1.45211	0.80286	1.13440479470869	-3.458111	-4.969968	5.503939
Trial2	3	1	noBlindfold	counterclockwise	practice	Guided	1	0.5	0	5.696522	-0.30145	-1.45213	0.80286	1.13441894350956	-3.508902	-4.771073	5.811788
Trial2	3	1	noBlindfold	counterclockwise	practice	Guided	1	0.5	0	5.716522	-0.30146	-1.45214	0.80287	1.13443308379029	-3.209326	-4.546788	5.993967
Trial2	3	1	noBlindfold	counterclockwise	practice	Guided	1	0.5	0	5.736523	-0.30146	-1.45214	0.80286	1.13442599692137	-2.93745	-4.534093	5.711181
Trial2	3	1	noBlindfold	counterclockwise	practice	Guided	1	0.5	0	5.756523	-0.30146	-1.45215	0.80281	1.13439056323857	-2.800562	-4.707596	5.220025
Trial2	3	1	noBlindfold	counterclockwise	practice	Guided	1	0.5	0	5.776524	-0.30145	-1.45218	0.80278	1.13436233415755	-2.616156	-4.720292	4.671013
Trial2	3	1	noBlindfold	counterclockwise	practice	Guided	1	0.5	0	5.796524	-0.30144	-1.45219	0.80274	1.13432691340422	-2.424166	-4.648351	4.473367
Trial2	3	1	noBlindfold	counterclockwise	practice	Guided	1	0.5	0	5.816521	-0.30143	-1.4522	0.80269	1.13428449115569	-2.177704	-4.656815	4.264116
Trial2	3	1	noBlindfold	counterclockwise	practice	Guided	1	0.5	0	5.836521	-0.30141	-1.45221	0.8026301	1.13422792932889	-2.075548	-4.766842	3.978438
Trial2	3	1	noBlindfold	counterclockwise	practice	Guided	1	0.5	0	5.856522	-0.30139	-1.45222	0.80251	1.1341288537292	-2.052997	-4.885332	3.766223
Trial2	3	1	noBlindfold	counterclockwise	practice	Guided	1	0.5	0	5.876522	-0.30135	-1.45227	0.80246	1.13406520708075	-2.013157	-5.113849	3.66537
Trial2	3	1	noBlindfold	counterclockwise	practice	Guided	1	0.5	0	5.896523	-0.30133	-1.4523	0.80241	1.13401569112966	-1.943567	-5.198485	3.624642
Trial2	3	1	noBlindfold	counterclockwise	practice	Guided	1	0.5	0	5.916523	-0.30131	-1.45233	0.80235	1.13395909029145	-1.906483	-5.249267	3.531995
Trial2	3	1	noBlindfold	counterclockwise	practice	Guided	1	0.5	0	5.936523	-0.30129	-1.45237	0.8023	1.13390957526437	-1.935915	-5.346598	3.389576
Trial2	3	1	noBlindfold	counterclockwise	practice	Guided	1	0.5	0	5.956524	-0.30127	-1.45239	0.80219	1.13381763579164	-1.964371	-5.338135	3.276241
Trial2	3	1	noBlindfold	counterclockwise	practice	Guided	1	0.5	0	5.976521	-0.30124	-1.45244	0.80214	1.13376104563151	-1.93161	-5.380453	3.024766
Trial2	3	1	noBlindfold	counterclockwise	practice	Guided	1	0.5	0	5.996521	-0.30123	-1.45246	0.80207	1.13370441939289	-1.855376	-5.30428	2.804157
Trial2	3	1	noBlindfold	counterclockwise	practice	Guided	1	0.5	0	6.016521	-0.30121	-1.45247	0.80197	1.13361959172146	-1.877701	-5.312744	2.491755
Trial2	3	1	noBlindfold	counterclockwise	practice	Guided	1	0.5	0	6.036522	-0.30119	-1.45249	0.80179	1.13347809892626	-1.871018	-5.371989	2.020854
Trial2	3	1	noBlindfold	counterclockwise	practice	Guided	1	0.5	0	6.056522	-0.30117	-1.45252	0.8013901	1.13318108458452	-1.909916	-5.422771	1.641588
Trial2	3	1	noBlindfold	counterclockwise	practice	Guided	1	0.5	0	6.076523	-0.30112	-1.45259	0.80123	1.13303257214987	-1.879314	-5.528566	0.851357
Trial2	3	1	noBlindfold	counterclockwise	practice	Guided	1	0.5	0	6.096523	-0.3011	-1.45263	0.80105	1.13289112520764	-1.864322	-5.613202	0.537474
Trial2	3	1	noBlindfold	counterclockwise	practice	Guided	1	0.5	0	6.116524	-0.30107	-1.45268	0.80084	1.13272145311817	-1.90686	-5.723228	0.081365
Trial2	3	1	noBlindfold	counterclockwise	practice	Guided	1	0.5	0	6.13652	-0.30105	-1.45275	0.8006101	1.13254474135942	-1.92169	-5.854414	-0.468767
Trial2	3	1	noBlindfold	counterclockwise	practice	Guided	1	0.5	0	6.156521	-0.30104	-1.45283	0.8002	1.13224784557088	-1.915711	-5.960209	-0.897924
Trial2	3	1	noBlindfold	counterclockwise	practice	Guided	1	0.5	0	6.176521	-0.301	-1.45295	0.79997	1.13205699884137	-1.864243	-5.968673	-1.675952
Trial2	3	1	noBlindfold	counterclockwise	practice	Guided	1	0.5	0	6.196522	-0.30099	-1.45297	0.79941	1.13165424469857	-1.87571	-5.9856	-2.094951
Trial2	3	1	noBlindfold	counterclockwise	practice	Guided	1	0.5	0	6.216522	-0.30097	-1.45299	0.79811	1.13072213865441	-1.878399	-6.027918	-2.582278
Trial2	3	1	noBlindfold	counterclockwise	practice	Guided	1	0.5	0	6.236523	-0.30096	-1.45301	0.79579	1.12907868598138	-1.901822	-6.070236	-2.898695
Trial2	3	1	noBlindfold	counterclockwise	practice	Guided	1	0.5	0	6.256523	-0.30096	-1.45303	0.7875	1.1232511812087	-1.871011	-6.099859	-3.044839
Trial2	3	1	noBlindfold	counterclockwise	practice	Guided	1	0.5	0	6.276524	-0.30091	-1.45311	0.78181	1.11923352138322	-1.706587	-6.353767	-3.067235
Trial2	3	1	noBlindfold	counterclockwise	practice	Guided	1	0.5	0	6.296524	-0.30086	-1.45317	0.77463	1.11419404618183	-1.605902	-6.480721	-3.090106
Trial2	3	1	noBlindfold	counterclockwise	practice	Guided	1	0.5	0	6.316521	-0.30082	-1.45322	0.76704	1.10890172905708	-1.599667	-6.459562	-3.060938
Trial2	3	1	noBlindfold	counterclockwise	practice	Guided	1	0.5	0	6.336521	-0.30081	-1.45323	0.7582099	1.10280505518179	-1.679328	-6.442634	-3.109462
Trial2	3	1	noBlindfold	counterclockwise	practice	Guided	1	0.5	0	6.356522	-0.30084	-1.45322	0.73762	1.0887736204212	-1.74941	-6.459562	-3.095014
Trial2	3	1	noBlindfold	counterclockwise	practice	Guided	1	0.5	0	6.376522	-0.3009	-1.45324	0.72561	1.08071769094764	-1.823093	-6.446866	-3.061492
Trial2	3	1	noBlindfold	counterclockwise	practice	Guided	1	0.5	0	6.396523	-0.30091	-1.45325	0.71281	1.07217301504282	-1.77344	-6.71347	-2.941631
Trial2	3	1	noBlindfold	counterclockwise	practice	Guided	1	0.5	0	6.416523	-0.3009	-1.45334	0.70016	1.06379735332578	-1.784863	-6.675383	-2.830838
Trial2	3	1	noBlindfold	counterclockwise	practice	Guided	1	0.5	0	6.436523	-0.3009	-1.45337	0.6865	1.05485690845083	-1.810519	-6.984305	-2.851042
Trial2	3	1	noBlindfold	counterclockwise	practice	Guided	1	0.5	0	6.456524	-0.30091	-1.45348	0.65654	1.0356165510847	-1.781309	-7.149345	-2.95461
Trial2	3	1	noBlindfold	counterclockwise	practice	Guided	1	0.5	0	6.476521	-0.30089	-1.45354	0.64181	1.02632590632957	-1.768668	-6.895437	-2.67189
Trial2	3	1	noBlindfold	counterclockwise	practice	Guided	1	0.5	0	6.496521	-0.30089	-1.45349	0.62532	1.01609542566632	-1.760729	-6.980073	-2.613243
Trial2	3	1	noBlindfold	counterclockwise	practice	Guided	1	0.5	0	6.516521	-0.30089	-1.45347	0.60939	1.00637020370429	-1.868979	-6.963146	-2.664231
Trial2	3	1	noBlindfold	counterclockwise	practice	Guided	1	0.5	0	6.536522	-0.3009	-1.45348	0.59305	0.996568680899261	-1.868808	-6.840424	-2.667093
Trial2	3	1	noBlindfold	counterclockwise	practice	Guided	1	0.5	0	6.556522	-0.30094	-1.45344	0.55794	0.976115743827719	-1.936641	-6.963146	-2.981483
Trial2	3	1	noBlindfold	counterclockwise	practice	Guided	1	0.5	0	6.576523	-0.30094	-1.45359	0.53817	0.964951720135969	-1.711367	-7.318617	-3.63775
Trial2	3	1	noBlindfold	counterclockwise	practice	Guided	1	0.5	0	6.596523	-0.30089	-1.45365	0.518	0.953807526125012	-1.661645	-7.280531	-3.489256
Trial2	3	1	noBlindfold	counterclockwise	practice	Guided	1	0.5	0	6.616524	-0.30085	-1.45366	0.49715	0.942612781170987	-1.61741	-7.352471	-3.0809
Trial2	3	1	noBlindfold	counterclockwise	practice	Guided	1	0.5	0	6.63652	-0.30082	-1.45366	0.475	0.931094869256982	-1.645877	-7.005464	-3.038528
Trial2	3	1	noBlindfold	counterclockwise	practice	Guided	1	0.5	0	6.656521	-0.30082	-1.45356	0.42876	0.908376473506564	-1.631287	-7.280531	-3.284199
Trial2	3	1	noBlindfold	counterclockwise	practice	Guided	1	0.5	0	6.676521	-0.30077	-1.45368	0.40579	0.897718257183981	-1.460763	-7.225517	-2.899905
Trial2	3	1	noBlindfold	counterclockwise	practice	Guided	1	0.5	0	6.696522	-0.30074	-1.45367	0.38068	0.886623827674367	-1.443312	-7.310153	-2.269721
Trial2	3	1	noBlindfold	counterclockwise	practice	Guided	1	0.5	0	6.716522	-0.30075	-1.4536	0.35749	0.876926275301651	-1.675868	-6.967378	-2.613526
Trial2	3	1	noBlindfold	counterclockwise	practice	Guided	1	0.5	0	6.736523	-0.3008	-1.45354	0.33238	0.867039269760896	-1.86249	-7.555598	-2.831565
Trial2	3	1	noBlindfold	counterclockwise	practice	Guided	1	0.5	0	6.756523	-0.30086	-1.45367	0.28324	0.849471382120405	-1.816966	-7.272067	-3.034821
Trial2	3	1	noBlindfold	counterclockwise	practice	Guided	1	0.5	0	6.776524	-0.30096	-1.45349	0.25853	0.841649986720183	-1.808631	-6.556893	-1.849461
Trial2	3	1	noBlindfold	counterclockwise	practice	Guided	1	0.5	0	6.796524	-0.30099	-1.45337	0.23448	0.834605219220237	-2.057675	-7.166272	-2.489439
Trial2	3	1	noBlindfold	counterclockwise	practice	Guided	1	0.5	0	6.816521	-0.30098	-1.45355	0.20944	0.82790945986383	-1.89787	-7.593684	-2.769372
Trial2	3	1	noBlindfold	counterclockwise	practice	Guided	1	0.5	0	6.836521	-0.30092	-1.4537	0.18594	0.822220467214226	-1.648957	-7.276299	-2.558075
Trial2	3	1	noBlindfold	counterclockwise	practice	Guided	1	0.5	0	6.856522	-0.30087	-1.45366	0.13704	0.812510136392832	-1.826161	-6.899669	-2.142506
Trial2	3	1	noBlindfold	counterclockwise	practice	Guided	1	0.5	0	6.876522	-0.30086	-1.45372	0.11259	0.808735573635548	-1.694419	-7.826433	-2.89701
Trial2	3	1	noBlindfold	counterclockwise	practice	Guided	1	0.5	0	6.896523	-0.30085	-1.45385	0.086806	0.805540818549846	-1.725735	-7.390558	-2.445291
Trial2	3	1	noBlindfold	counterclockwise	practice	Guided	1	0.5	0	6.916523	-0.30086	-1.45373	0.063704	0.803389643594516	-1.84066	-6.819265	-1.795745
Trial2	3	1	noBlindfold	counterclockwise	practice	Guided	1	0.5	0	6.936523	-0.30091	-1.45349	0.039195	0.801868486635021	-2.004991	-6.819265	-2.372502
Trial2	3	1	noBlindfold	counterclockwise	practice	Guided	1	0.5	0	6.956524	-0.30094	-1.45353	-0.009303399	0.800994037435338	-1.871433	-7.576757	-2.760948
Trial2	3	1	noBlindfold	counterclockwise	practice	Guided	1	0.5	0	6.976521	-0.30092	-1.4537	-0.032615	0.801583777398481	-1.807528	-6.984305	-1.671706
Trial2	3	1	noBlindfold	counterclockwise	practice	Guided	1	0.5	0	6.996521	-0.30094	-1.45353	-0.055835	0.802883828534992	-1.899771	-6.92506	-2.256381
Trial2	3	1	noBlindfold	counterclockwise	practice	Guided	1	0.5	0	7.016521	-0.30095	-1.45354	-0.080011	0.804936424966322	-1.801055	-7.712174	-2.668341
Trial2	3	1	noBlindfold	counterclockwise	practice	Guided	1	0.5	0	7.036522	-0.30092	-1.45373	-0.10359	0.807591297017857	-1.818088	-7.424412	-2.595828
Trial2	3	1	noBlindfold	counterclockwise	practice	Guided	1	0.5	0	7.056522	-0.3009	-1.45371	-0.15057	0.814930767666212	-1.809071	-7.039318	-1.816999
Trial2	3	1	noBlindfold	counterclockwise	practice	Guided	1	0.5	0	7.076523	-0.3009	-1.45343	-0.17395	0.819572716645359	-1.761802	-7.55983	-2.68847
Trial2	3	1	noBlindfold	counterclockwise	practice	Guided	1	0.5	0	7.096523	-0.30088	-1.45365	-0.19753	0.824879930483389	-1.658009	-7.509048	-2.918366
Trial2	3	1	noBlindfold	counterclockwise	practice	Guided	1	0.5	0	7.116524	-0.30085	-1.45372	-0.22142	0.830895629689631	-1.757966	-7.056245	-2.104623
Trial2	3	1	noBlindfold	counterclockwise	practice	Guided	1	0.5	0	7.13652	-0.30087	-1.45358	-0.24332	0.837016954990662	-1.936298	-6.641529	-1.625992
Trial2	3	1	noBlindfold	counterclockwise	practice	Guided	1	0.5	0	7.156521	-0.30093	-1.45342	-0.28907	0.851498859583469	-1.855181	-7.022391	-2.38013
Trial2	3	1	noBlindfold	counterclockwise	practice	Guided	1	0.5	0	7.176521	-0.3009	-1.4537	-0.31211	0.859565870646376	-1.815688	-7.123954	-2.369918
Trial2	3	1	noBlindfold	counterclockwise	practice	Guided	1	0.5	0	7.196522	-0.30089	-1.45361	-0.33378	0.867660009476764	-1.815297	-6.734629	-1.387345
Trial2	3	1	noBlindfold	counterclockwise	practice	Guided	1	0.5	0	7.216522	-0.30091	-1.45342	-0.3559	0.876425481342211	-1.817054	-6.518807	-2.056899
Trial2	3	1	noBlindfold	counterclockwise	practice	Guided	1	0.5	0	7.236523	-0.30092	-1.45342	-0.3769	0.885170274357837	-1.762107	-7.610611	-2.606256
Trial2	3	1	noBlindfold	counterclockwise	practice	Guided	1	0.5	0	7.256523	-0.3009	-1.45366	-0.42151	0.905047799272048	-1.763168	-7.445571	-2.729355
Trial2	3	1	noBlindfold	counterclockwise	practice	Guided	1	0.5	0	7.276524	-0.30094	-1.45352	-0.44232	0.914960036076477	-2.166143	-6.611906	-1.486769
Trial2	3	1	noBlindfold	counterclockwise	practice	Guided	1	0.5	0	7.296524	-0.301	-1.45337	-0.46369	0.925531969379677	-2.136434	-6.908132	-2.310271
Trial2	3	1	noBlindfold	counterclockwise	practice	Guided	1	0.5	0	7.316521	-0.30101	-1.4535	-0.48398	0.935870521494661	-1.959726	-7.449803	-2.801709
Trial2	3	1	noBlindfold	counterclockwise	practice	Guided	1	0.5	0	7.336521	-0.30097	-1.45368	-0.5048	0.946771372321208	-1.893084	-7.187431	-2.386305
Trial2	3	1	noBlindfold	counterclockwise	practice	Guided	1	0.5	0	7.356522	-0.30094	-1.45362	-0.54517	0.968873177267719	-1.97756	-6.802337	-1.55176
Trial2	3	1	noBlindfold	counterclockwise	practice	Guided	1	0.5	0	7.376522	-0.30097	-1.45338	-0.56477	0.980060255095561	-1.84309	-7.293226	-2.359763
Trial2	3	1	noBlindfold	counterclockwise	practice	Guided	1	0.5	0	7.396523	-0.30094	-1.45357	-0.58566	0.992220997483623	-1.813577	-7.449803	-2.708023
Trial2	3	1	noBlindfold	counterclockwise	practice	Guided	1	0.5	0	7.416523	-0.30092	-1.45366	-0.6051	1.00380216929989	-1.843737	-6.920828	-2.075706
Trial2	3	1	noBlindfold	counterclockwise	practice	Guided	1	0.5	0	7.436523	-0.30094	-1.45351	-0.62326	1.01486843916126	-1.960759	-6.616138	-1.392856
Trial2	3	1	noBlindfold	counterclockwise	practice	Guided	1	0.5	0	7.456524	-0.30097	-1.45336	-0.66012	1.03793612408931	-1.921354	-6.539966	-1.555835
Trial2	3	1	noBlindfold	counterclockwise	practice	Guided	1	0.5	0	7.476521	-0.30096	-1.45348	-0.67814	1.04948118956917	-1.871774	-7.411717	-2.329328
Trial2	3	1	noBlindfold	counterclockwise	practice	Guided	1	0.5	0	7.496521	-0.30096	-1.45361	-0.69621	1.06124702443675	-1.953489	-6.908132	-1.813467
Trial2	3	1	noBlindfold	counterclockwise	practice	Guided	1	0.5	0	7.516521	-0.30097	-1.4535	-0.71292	1.07229092385911	-2.008084	-6.683847	-1.239367
Trial2	3	1	noBlindfold	counterclockwise	practice	Guided	1	0.5	0	7.536522	-0.30098	-1.45341	-0.72883	1.08294145251875	-1.924151	-6.903901	-1.260271
Trial2	3	1	noBlindfold	counterclockwise	practice	Guided	1	0.5	0	7.556522	-0.30098	-1.45342	-0.76052	1.10451785673655	-1.898989	-6.975841	-1.961771
Trial2	3	1	noBlindfold	counterclockwise	practice	Guided	1	0.5	0	7.576523	-0.30095	-1.45364	-0.77592	1.11515594694107	-1.870458	-7.322849	-2.180506
Trial2	3	1	noBlindfold	counterclockwise	practice	Guided	1	0.5	0	7.596523	-0.30095	-1.45363	-0.79141	1.12598873317456	-1.875562	-6.933523	-1.898584
Trial2	3	1	noBlindfold	counterclockwise	practice	Guided	1	0.5	0	7.616524	-0.30096	-1.45353	-0.80389	1.13480220493331	-1.939721	-6.967378	-1.629074
Trial2	3	1	noBlindfold	counterclockwise	practice	Guided	1	0.5	0	7.63652	-0.30096	-1.45351	-0.80463	1.13532653262977	-1.873187	-7.073173	-2.140423
Trial2	3	1	noBlindfold	counterclockwise	practice	Guided	1	0.5	0	7.656521	-0.30095	-1.45347	-0.8036399	1.13461802131574	-1.269323	-7.441339	-5.835294
Trial2	3	1	noBlindfold	counterclockwise	practice	Guided	1	0.5	0	7.676521	-0.30079	-1.45416	-0.80346	1.13437763458977	-0.592374	-7.729102	-5.276327
Trial2	3	1	noBlindfold	counterclockwise	practice	Guided	1	0.5	0	7.696522	-0.30075	-1.45409	-0.80299	1.13401651901441	-0.740263	-7.233981	-3.444138
Trial2	3	1	noBlindfold	counterclockwise	practice	Guided	1	0.5	0	7.716522	-0.30067	-1.454	-0.80285	1.13386091781537	-0.505215	-8.118427	-3.687469
Trial2	3	1	noBlindfold	counterclockwise	practice	Guided	1	0.5	0	7.736523	-0.30065	-1.45401	-0.80278	1.13379724970901	-0.478615	-8.448508	-4.239868
Trial2	3	1	noBlindfold	counterclockwise	practice	Guided	1	0.5	0	7.756523	-0.30063	-1.45401	-0.8026301	1.13367694970509	-0.884992	-7.957619	-3.859888
Trial2	3	1	noBlindfold	counterclockwise	practice	Guided	1	0.5	0	7.776524	-0.30063	-1.45398	-0.80256	1.13362732429884	-1.589714	-7.327081	-3.773442
Trial2	3	1	noBlindfold	counterclockwise	practice	Guided	1	0.5	0	7.796524	-0.30064	-1.45393	-0.8025	1.13359192572849	-1.7431	-7.128186	-3.615971
Trial2	3	1	noBlindfold	counterclockwise	practice	Guided	1	0.5	0	7.816521	-0.30066	-1.45388	-0.8024501	1.13357071169466	-1.678842	-7.238213	-3.695036
Trial2	3	1	noBlindfold	counterclockwise	practice	Guided	1	0.5	0	7.836521	-0.30066	-1.45387	-0.80242	1.13354944617584	-1.547213	-7.492121	-3.976172
Trial2	3	1	noBlindfold	counterclockwise	practice	Guided	1	0.5	0	7.856522	-0.30067	-1.45386	-0.80239	1.13353523305074	-1.288508	-7.775651	-4.161247
Trial2	3	1	noBlindfold	counterclockwise	practice	Guided	1	0.5	0	7.876522	-0.30065	-1.45388	-0.80239	1.13352110805119	-0.889737	-8.05495	-4.725262
Trial2	3	1	noBlindfold	counterclockwise	practice	Guided	1	0.5	0	7.896523	-0.30064	-1.45389	-0.80239	1.13351403509251	-0.85249	-7.970314	-4.841273
Trial2	3	1	noBlindfold	counterclockwise	practice	Guided	1	0.5	0	7.916523	-0.30063	-1.45389	-0.8024	1.13351407169072	-0.900299	-7.826433	-4.868817
Trial2	3	1	noBlindfold	counterclockwise	practice	Guided	1	0.5	0	7.936523	-0.30063	-1.45389	-0.8024	1.13351407169072	-0.96906	-7.703711	-4.891202
Trial2	3	1	noBlindfold	counterclockwise	practice	Guided	1	0.5	0	7.956524	-0.30062	-1.45389	-0.8024	1.13350699886479	-1.155824	-7.657161	-4.899916
Trial2	3	1	noBlindfold	counterclockwise	practice	Guided	1	0.5	0	7.976521	-0.30062	-1.45388	-0.8024	1.13350699886479	-1.383934	-7.669856	-4.885627
Trial2	3	1	noBlindfold	counterclockwise	practice	Guided	1	0.5	0	7.996521	-0.30063	-1.45388	-0.80241	1.13352116019716	-1.349238	-7.623307	-4.963403
Trial2	3	1	noBlindfold	counterclockwise	practice	Guided	1	0.5	0	8.016521	-0.30063	-1.45388	-0.80242	1.13352824874773	-1.321006	-7.614843	-5.091724
Trial2	3	1	noBlindfold	counterclockwise	practice	Guided	1	0.5	0	8.036522	-0.30063	-1.45387	-0.80243	1.13353529514828	-1.246269	-7.606379	-5.222095
Trial2	3	1	noBlindfold	counterclockwise	practice	Guided	1	0.5	0	8.056522	-0.30063	-1.45387	-0.8024501	1.13354951466421	-1.168364	-7.619075	-5.250442
Trial2	3	1	noBlindfold	counterclockwise	practice	Guided	1	0.5	0	8.076523	-0.30062	-1.45386	-0.80246	1.13354948863555	-1.066283	-7.665625	-5.17496
Trial2	3	1	noBlindfold	counterclockwise	practice	Guided	1	0.5	0	8.096523	-0.30062	-1.45386	-0.80246	1.13354948863555	-1.077662	-7.636002	-5.144807
Trial2	3	1	noBlindfold	counterclockwise	practice	Guided	1	0.5	0	8.116524	-0.30061	-1.45386	-0.80247	1.13354948383171	-1.063861	-7.648697	-5.12
Trial2	3	1	noBlindfold	counterclockwise	practice	Guided	1	0.5	0	8.13652	-0.30061	-1.45386	-0.80247	1.13354948383171	-1.045833	-7.686784	-5.095379
Trial2	3	1	noBlindfold	counterclockwise	practice	Guided	1	0.5	0	8.156521	-0.30061	-1.45386	-0.80247	1.13354948383171	-1.062371	-7.716406	-5.086178
Trial2	3	1	noBlindfold	counterclockwise	practice	Guided	1	0.5	0	8.176521	-0.3006	-1.45386	-0.80247	1.13354241140339	-1.105837	-7.648697	-4.919062
Trial2	3	1	noBlindfold	counterclockwise	practice	Guided	1	0.5	0	8.196522	-0.3006	-1.45386	-0.80247	1.13354241140339	-1.133568	-7.63177	-4.875481
Trial2	3	1	noBlindfold	counterclockwise	practice	Guided	1	0.5	0	8.216522	-0.3006	-1.45386	-0.80247	1.13354241140339	-1.192383	-7.568293	-4.864417
Trial2	3	1	noBlindfold	counterclockwise	practice	Guided	1	0.5	0	8.236523	-0.3006	-1.45385	-0.80247	1.13354241140339	-1.147684	-7.521743	-4.832086
Trial2	3	1	noBlindfold	counterclockwise	practice	Guided	1	0.5	0	8.256523	-0.3006	-1.45385	-0.80246	1.13353536469586	-1.131105	-7.580989	-4.820531
Trial2	3	1	noBlindfold	counterclockwise	practice	Guided	1	0.5	0	8.276524	-0.30059	-1.45384	-0.80246	1.13352831331673	-0.925624	-7.58522	-4.867707
Trial2	3	1	noBlindfold	counterclockwise	practice	Guided	1	0.5	0	8.296524	-0.30058	-1.45384	-0.80246	1.13352124093298	-0.77231	-7.551366	-4.849047
Trial2	3	1	noBlindfold	counterclockwise	practice	Guided	1	0.5	0	8.316521	-0.30057	-1.45384	-0.8024501	1.13350714284656	-0.622959	-7.496353	-4.825976
Trial2	3	1	noBlindfold	counterclockwise	practice	Guided	1	0.5	0	8.336521	-0.30056	-1.45383	-0.8024501	1.13350007050738	-0.507967	-7.407485	-4.814099
Trial2	3	1	noBlindfold	counterclockwise	practice	Guided	1	0.5	0	8.356522	-0.30054	-1.45383	-0.8024501	1.13348594701031	-0.447174	-7.424412	-4.782892
Trial2	3	1	noBlindfold	counterclockwise	practice	Guided	1	0.5	0	8.376522	-0.30051	-1.45381	-0.8024501	1.1334647515723	-0.326901	-7.428644	-4.843257
Trial2	3	1	noBlindfold	counterclockwise	practice	Guided	1	0.5	0	8.396523	-0.30049	-1.45381	-0.80244	1.13344349701794	-0.185323	-7.407485	-4.797927
Trial2	3	1	noBlindfold	counterclockwise	practice	Guided	1	0.5	0	8.416523	-0.30047	-1.4538	-0.80243	1.1334222847057	-0.042062	-7.318617	-4.724491
Trial2	3	1	noBlindfold	counterclockwise	practice	Guided	1	0.5	0	8.436523	-0.30044	-1.45379	-0.80242	1.13339406374327	0.127409	-7.238213	-4.626057
Trial2	3	1	noBlindfold	counterclockwise	practice	Guided	1	0.5	0	8.456524	-0.30041	-1.45377	-0.80238	1.13334451140977	0.384025	-7.115491	-4.472159
Trial2	3	1	noBlindfold	counterclockwise	practice	Guided	1	0.5	0	8.476521	-0.30031	-1.45369	-0.8023601	1.13325978305737	1.063432	-6.963146	-4.243671
Trial2	3	1	noBlindfold	counterclockwise	practice	Guided	1	0.5	0	8.496521	-0.30024	-1.45365	-0.80235	1.13320321381691	1.456666	-7.013927	-4.365893
Trial2	3	1	noBlindfold	counterclockwise	practice	Guided	1	0.5	0	8.516521	-0.30016	-1.45362	-0.80234	1.1331396383617	1.885128	-7.094332	-4.53815
Trial2	3	1	noBlindfold	counterclockwise	practice	Guided	1	0.5	0	8.536522	-0.30007	-1.45361	-0.80235	1.13308317576324	2.26891	-7.200127	-4.673614
Trial2	3	1	noBlindfold	counterclockwise	practice	Guided	1	0.5	0	8.556522	-0.29993	-1.45361	-0.80238	1.13300557121875	2.630564	-7.183199	-4.833442
Trial2	3	1	noBlindfold	counterclockwise	practice	Guided	1	0.5	0	8.576523	-0.29835	-1.45359	-0.80237	1.13188354898925	3.170287	-7.149345	-4.754127
Trial2	3	1	noBlindfold	counterclockwise	practice	Guided	1	0.5	0	8.596523	-0.29656	-1.45358	-0.80233	1.13059332791227	3.22687	-7.081636	-4.638122
Trial2	3	1	noBlindfold	counterclockwise	practice	Guided	1	0.5	0	8.616524	-0.29378	-1.45355	-0.8023	1.1286150534571	3.322129	-7.005464	-4.532634
Trial2	3	1	noBlindfold	counterclockwise	practice	Guided	1	0.5	0	8.63652	-0.29015	-1.45352	-0.80228	1.12605073649314	3.384282	-7.001232	-4.563489
Trial2	3	1	noBlindfold	counterclockwise	practice	Guided	1	0.5	0	8.656521	-0.2854	-1.4535	-0.80222	1.12267990453973	3.483262	-6.920828	-4.500982
Trial2	3	1	noBlindfold	counterclockwise	practice	Guided	1	0.5	0	8.676521	-0.27287	-1.45342	-0.8021801	1.11392139707805	3.688928	-6.789642	-4.336286
Trial2	3	1	noBlindfold	counterclockwise	practice	Guided	1	0.5	0	8.696522	-0.26448	-1.45339	-0.80216	1.10810210356253	3.827831	-6.751556	-4.289564
Trial2	3	1	noBlindfold	counterclockwise	practice	Guided	1	0.5	0	8.716522	-0.25495	-1.45338	-0.80217	1.10155624339824	3.925183	-6.806569	-4.346371
Trial2	3	1	noBlindfold	counterclockwise	practice	Guided	1	0.5	0	8.736523	-0.24398	-1.4534	-0.8021801	1.09407453307443	4.02475	-6.895437	-4.359657
Trial2	3	1	noBlindfold	counterclockwise	practice	Guided	1	0.5	0	8.756523	-0.23156	-1.45343	-0.80212	1.08562262791768	4.010183	-6.861583	-4.312331
Trial2	3	1	noBlindfold	counterclockwise	practice	Guided	1	0.5	0	8.776524	-0.20184	-1.4534	-0.80209	1.06579914090585	4.049857	-6.700774	-4.205006
Trial2	3	1	noBlindfold	counterclockwise	practice	Guided	1	0.5	0	8.796524	-0.18494	-1.45336	-0.80207	1.05473173921366	4.074349	-6.688079	-4.16916
Trial2	3	1	noBlindfold	counterclockwise	practice	Guided	1	0.5	0	8.816521	-0.16597	-1.45335	-0.80206	1.04250482690563	4.129554	-6.71347	-4.132617
Trial2	3	1	noBlindfold	counterclockwise	practice	Guided	1	0.5	0	8.836521	-0.14605	-1.45336	-0.80203	1.02987021495639	4.059039	-6.71347	-4.050464
Trial2	3	1	noBlindfold	counterclockwise	practice	Guided	1	0.5	0	8.856522	-0.12405	-1.45336	-0.80201	1.01619803224042	3.954787	-6.658456	-4.039413
Trial2	3	1	noBlindfold	counterclockwise	practice	Guided	1	0.5	0	8.876522	-0.076603	-1.45335	-0.80199	0.987754541691971	3.864884	-6.696542	-3.984133
Trial2	3	1	noBlindfold	counterclockwise	practice	Guided	1	0.5	0	8.896523	-0.051427	-1.45335	-0.80197	0.973256196744417	3.622134	-6.671152	-3.938483
Trial2	3	1	noBlindfold	counterclockwise	practice	Guided	1	0.5	0	8.916523	-0.025257	-1.45333	-0.80194	0.958646245033348	3.523485	-6.594979	-3.869019
Trial2	3	1	noBlindfold	counterclockwise	practice	Guided	1	0.5	0	8.936523	0.0017847	-1.45331	-0.80192	0.944083770834959	3.454923	-6.599211	-3.829645
Trial2	3	1	noBlindfold	counterclockwise	practice	Guided	1	0.5	0	8.956524	0.029615	-1.45331	-0.80192	0.929697654884181	3.352704	-6.671152	-3.853684
Trial2	3	1	noBlindfold	counterclockwise	practice	Guided	1	0.5	0	8.976521	0.088197	-1.45335	-0.80187	0.901430634549699	3.160723	-6.700774	-3.755658
Trial2	3	1	noBlindfold	counterclockwise	practice	Guided	1	0.5	0	8.996521	0.11784	-1.45334	-0.80179	0.888208006493642	3.00451	-6.578052	-3.555821
Trial2	3	1	noBlindfold	counterclockwise	practice	Guided	1	0.5	0	9.016521	0.14787	-1.4533	-0.8017099	0.875633700721674	2.914703	-6.472257	-3.391908
Trial2	3	1	noBlindfold	counterclockwise	practice	Guided	1	0.5	0	9.036522	0.17913	-1.45325	-0.80165	0.863481475100996	2.84754	-6.459562	-3.30805
Trial2	3	1	noBlindfold	counterclockwise	practice	Guided	1	0.5	0	9.056522	0.20978	-1.45323	-0.80156	0.852482288985994	2.749016	-6.45533	-3.189815
Trial2	3	1	noBlindfold	counterclockwise	practice	Guided	1	0.5	0	9.076523	0.27367	-1.45322	-0.80156	0.83290076444683	2.60243	-6.480721	-3.108316
Trial2	3	1	noBlindfold	counterclockwise	practice	Guided	1	0.5	0	9.096523	0.30481	-1.45324	-0.80156	0.824983363473941	2.385228	-6.535734	-3.107412
Trial2	3	1	noBlindfold	counterclockwise	practice	Guided	1	0.5	0	9.116524	0.33584	-1.45326	-0.80156	0.818197359431113	2.342352	-6.52727	-3.114382
Trial2	3	1	noBlindfold	counterclockwise	practice	Guided	1	0.5	0	9.13652	0.36668	-1.45327	-0.80154	0.812551919853058	2.325626	-6.578052	-3.048273
Trial2	3	1	noBlindfold	counterclockwise	practice	Guided	1	0.5	0	9.156521	0.39733	-1.45326	-0.80145	0.80799954014783	2.292241	-6.459562	-2.964466
Trial2	3	1	noBlindfold	counterclockwise	practice	Guided	1	0.5	0	9.176521	0.45889	-1.4532	-0.8014	0.802453736803614	2.104951	-6.311449	-2.802069
Trial2	3	1	noBlindfold	counterclockwise	practice	Free	1	0.5	0	0	0.47637	-1.45255	-0.80099	0.801338463694009	1.464009	-5.312744	-1.992004
Trial2	3	1	noBlindfold	counterclockwise	practice	Free	1	0.5	0	0.01528549	0.47631	-1.45254	-0.80098	0.801330286249447	1.505318	-5.325439	-1.97639
Trial2	3	1	noBlindfold	counterclockwise	practice	Free	1	0.5	0	0.03528595	0.47627	-1.45254	-0.80133	0.801681255089375	1.539665	-5.287353	-1.982477
Trial2	3	1	noBlindfold	counterclockwise	practice	Free	1	0.5	0	0.05528641	0.47656	-1.45257	-0.80428	0.804621479258346	1.559712	-5.219644	-1.904675
Trial2	3	1	noBlindfold	counterclockwise	practice	Free	1	0.5	0	0.07528687	0.47906	-1.45257	-0.80645	0.806721824060942	1.252889	-5.04614	-1.391141
Trial2	3	1	noBlindfold	counterclockwise	practice	Free	1	0.5	0	0.09528732	0.48094	-1.45251	-0.80854	0.808764609147534	1.039478	-4.703365	-0.888344
Trial2	3	1	noBlindfold	counterclockwise	practice	Free	1	0.5	0	0.1152878	0.48308	-1.45237	-0.81061	0.810786564110829	1.030438	-4.496006	-0.697769
Trial2	3	1	noBlindfold	counterclockwise	practice	Free	1	0.5	0	0.1352844	0.48539	-1.45227	-0.81266	0.812791297401981	1.149508	-4.610265	-0.87619
Trial2	3	1	noBlindfold	counterclockwise	practice	Free	1	0.5	0	0.1552849	0.48779	-1.45229	-0.81794	0.818031125699789	1.354192	-4.775305	-1.297438
Trial2	3	1	noBlindfold	counterclockwise	practice	Free	1	0.5	0	0.1752853	0.49389	-1.45243	-0.82062	0.820642746195765	1.362705	-4.66951	-0.756821
Trial2	3	1	noBlindfold	counterclockwise	practice	Free	1	0.5	0	0.1952858	0.49741	-1.45236	-0.8231599	0.823164007685187	1.243914	-4.428298	-0.418899
Trial2	3	1	noBlindfold	counterclockwise	practice	Free	1	0.5	0	0.2152863	0.50139	-1.45225	-0.82506	0.825061180806895	1.1188	-4.330966	-0.085908
Trial2	3	1	noBlindfold	counterclockwise	practice	Free	1	0.5	0	0.2352867	0.50515	-1.45216	-0.82669	0.826705999924809	1.089932	-4.17439	-0.095898
Trial2	3	1	noBlindfold	counterclockwise	practice	Free	1	0.5	0	0.2552872	0.50907	-1.45208	-0.82914	0.829189615006133	1.034808	-4.030508	-0.095123
Trial2	3	1	noBlindfold	counterclockwise	practice	Free	1	0.5	0	0.2752876	0.51706	-1.45201	-0.82991	0.830085309116012	1.207696	-4.013581	0.089044
Trial2	3	1	noBlindfold	counterclockwise	practice	Free	1	0.5	0	0.2952843	0.52113	-1.45201	-0.83033	0.830598826451182	1.378687	-4.03474	0.238769
Trial2	3	1	noBlindfold	counterclockwise	practice	Free	1	0.5	0	0.3152847	0.52558	-1.45201	-0.83038	0.830773926916908	1.533622	-4.026277	0.298125
Trial2	3	1	noBlindfold	counterclockwise	practice	Free	1	0.5	0	0.3352852	0.53028	-1.45201	-0.83008	0.830632072092067	1.582871	-4.043204	0.447619
Trial2	3	1	noBlindfold	counterclockwise	practice	Free	1	0.5	0	0.3552856	0.5354	-1.45202	-0.82858	0.829335885355716	1.558214	-4.110913	0.434121
Trial2	3	1	noBlindfold	counterclockwise	practice	Free	1	0.5	0	0.3752861	0.54688	-1.45204	-0.82759	0.828916717437388	1.363528	-3.979727	0.314866
Trial2	3	1	noBlindfold	counterclockwise	practice	Free	1	0.5	0	0.3952866	0.55291	-1.452	-0.82658	0.82827166306076	1.330031	-3.937409	0.179032
Trial2	3	1	noBlindfold	counterclockwise	practice	Free	1	0.5	0	0.415287	0.55917	-1.45197	-0.82658	0.828695098560721	1.369485	-3.903554	0.084382
Trial2	3	1	noBlindfold	counterclockwise	practice	Free	1	0.5	0	0.4352875	0.56586	-1.45196	-0.82479	0.827415306579256	1.373638	-4.005118	0.035188
Trial2	3	1	noBlindfold	counterclockwise	practice	Free	1	0.5	0	0.4552879	0.57259	-1.45198	-0.82385	0.827041829910785	1.421997	-4.060131	-0.133391
Trial2	3	1	noBlindfold	counterclockwise	practice	Free	1	0.5	0	0.4752846	0.58707	-1.45206	-0.82378	0.828368680962562	1.518499	-4.132072	-0.210998
Trial2	3	1	noBlindfold	counterclockwise	practice	Free	1	0.5	0	0.495285	0.59489	-1.45207	-0.82401	0.829455614156355	1.604895	-4.072826	-0.367181
Trial2	3	1	noBlindfold	counterclockwise	practice	Free	1	0.5	0	0.5152855	0.60258	-1.45205	-0.82462	0.830975822151998	1.622799	-4.072826	-0.465685
Trial2	3	1	noBlindfold	counterclockwise	practice	Free	1	0.5	0	0.5352859	0.61113	-1.45204	-0.82546	0.832907027181996	1.587393	-4.060131	-0.394705
Trial2	3	1	noBlindfold	counterclockwise	practice	Free	1	0.5	0	0.5552864	0.61979	-1.45202	-0.8271101	0.835739604552236	1.547787	-3.903554	-0.130932
Trial2	3	1	noBlindfold	counterclockwise	practice	Free	1	0.5	0	0.5752869	0.63841	-1.45191	-0.82797	0.839459104924081	1.632998	-3.886627	-0.179814
Trial2	3	1	noBlindfold	counterclockwise	practice	Free	1	0.5	0	0.5952873	0.64819	-1.45195	-0.82918	0.84231808632235	1.707954	-4.136303	-0.448599
Trial2	3	1	noBlindfold	counterclockwise	practice	Free	1	0.5	0	0.6152878	0.65843	-1.45204	-0.83068	0.845653204425462	1.810891	-4.182853	-0.510472
Trial2	3	1	noBlindfold	counterclockwise	practice	Free	1	0.5	0	0.6352844	0.66949	-1.45207	-0.83236	0.849441046619762	1.781062	-4.000886	-0.370237
Trial2	3	1	noBlindfold	counterclockwise	practice	Free	1	0.5	0	0.6552849	0.68075	-1.45203	-0.83583	0.855150461097998	1.858596	-3.903554	-0.222746
Trial2	3	1	noBlindfold	counterclockwise	practice	Free	1	0.5	0	0.6752853	0.70501	-1.45196	-0.8374799	0.86220749463114	1.824496	-3.907786	-0.147739
Trial2	3	1	noBlindfold	counterclockwise	practice	Free	1	0.5	0	0.6952858	0.71842	-1.45194	-0.83907	0.86703276231563	1.766931	-3.827382	-0.120427
Trial2	3	1	noBlindfold	counterclockwise	practice	Free	1	0.5	0	0.7152863	0.73195	-1.45193	-0.84053	0.871946998264933	1.741275	-3.848541	0.040167
Trial2	3	1	noBlindfold	counterclockwise	practice	Free	1	0.5	0	0.7352867	0.7463599	-1.45193	-0.84164	0.876955588572403	1.712356	-3.801991	0.22982
Trial2	3	1	noBlindfold	counterclockwise	practice	Free	1	0.5	0	0.7552872	0.76081	-1.45191	-0.84266	0.882098496479849	1.789157	-3.785064	0.378546
Trial2	3	1	noBlindfold	counterclockwise	practice	Free	1	0.5	0	0.7752876	0.79182	-1.45189	-0.84256	0.891664874620363	2.04477	-3.801991	0.408422
Trial2	3	1	noBlindfold	counterclockwise	practice	Free	1	0.5	0	0.7952843	0.80805	-1.4519	-0.84209	0.896666276253034	1.988488	-3.827382	0.376868
Trial2	3	1	noBlindfold	counterclockwise	practice	Free	1	0.5	0	0.8152847	0.82546	-1.4519	-0.8414	0.902151998494015	2.072983	-3.831614	0.345596
Trial2	3	1	noBlindfold	counterclockwise	practice	Free	1	0.5	0	0.8352852	0.84296	-1.45191	-0.84052	0.90779698869131	1.990234	-3.814687	0.255418
Trial2	3	1	noBlindfold	counterclockwise	practice	Free	1	0.5	0	0.8552856	0.86097	-1.45191	-0.83839	0.91279632746525	1.768154	-3.82315	0.22383
Trial2	3	1	noBlindfold	counterclockwise	practice	Free	1	0.5	0	0.8752861	0.89884	-1.45187	-0.83728	0.927421782796374	1.67492	-3.700428	0.123229
Trial2	3	1	noBlindfold	counterclockwise	practice	Free	1	0.5	0	0.8952866	0.91801	-1.45186	-0.83618	0.93484185944252	1.536981	-3.730051	0.040836
Trial2	3	1	noBlindfold	counterclockwise	practice	Free	1	0.5	0	0.915287	0.938	-1.45186	-0.83522	0.943099376665359	1.46882	-3.730051	-0.079603
Trial2	3	1	noBlindfold	counterclockwise	practice	Free	1	0.5	0	0.9352875	0.95758	-1.45187	-0.8344	0.951631644204123	1.412782	-3.70466	-0.070409
Trial2	3	1	noBlindfold	counterclockwise	practice	Free	1	0.5	0	0.9552879	0.97727	-1.45186	-0.83332	0.960317092505131	1.461007	-3.730051	-0.13202
Trial2	3	1	noBlindfold	counterclockwise	practice	Free	1	0.5	0	0.9752846	1.01766	-1.45185	-0.83325	0.980957408660761	1.455621	-3.75121	-0.393908
Trial2	3	1	noBlindfold	counterclockwise	practice	Free	1	0.5	0	0.995285	1.03771	-1.45187	-0.8334	0.991810199042923	1.386202	-3.882395	-0.237857
Trial2	3	1	noBlindfold	counterclockwise	practice	Free	1	0.5	0	1.015285	1.05774	-1.4519	-0.8337	1.00306010269842	1.249188	-3.65811	-0.148364
Trial2	3	1	noBlindfold	counterclockwise	practice	Free	1	0.5	0	1.035286	1.07764	-1.45186	-0.8342301	1.01469586537406	1.116558	-3.713123	-0.277476
Trial2	3	1	noBlindfold	counterclockwise	practice	Free	1	0.5	0	1.055286	1.09793	-1.45187	-0.83651	1.0282359724278	1.004528	-3.873932	-0.502742
Trial2	3	1	noBlindfold	counterclockwise	practice	Free	1	0.5	0	1.075287	1.13694	-1.45195	-0.83816	1.05271302646274	0.936245	-3.763905	-0.483522
Trial2	3	1	noBlindfold	counterclockwise	practice	Free	1	0.5	0	1.095287	1.15558	-1.45191	-0.8399301	1.06548941588093	0.831325	-3.755441	-0.215125
Trial2	3	1	noBlindfold	counterclockwise	practice	Free	1	0.5	0	1.115288	1.17383	-1.45187	-0.8419001	1.07835180148353	0.870326	-3.759673	-0.236336
Trial2	3	1	noBlindfold	counterclockwise	practice	Free	1	0.5	0	1.135284	1.19278	-1.45189	-0.84366	1.09165303263041	0.796937	-3.937409	-0.080187
Trial2	3	1	noBlindfold	counterclockwise	practice	Free	1	0.5	0	1.155285	1.20963	-1.45195	-0.84659	1.10466712364635	0.567928	-3.971263	0.121404
Trial2	3	1	noBlindfold	counterclockwise	practice	Free	1	0.5	0	1.175285	1.24255	-1.45202	-0.84762	1.1268718682414	0.134919	-4.102449	0.182166
Trial2	3	1	noBlindfold	counterclockwise	practice	Free	1	0.5	0	1.195286	1.25722	-1.45205	-0.84848	1.13723368774562	0.037157	-4.17439	0.104084
Trial2	3	1	noBlindfold	counterclockwise	practice	Free	1	0.5	0	1.215286	1.27072	-1.45205	-0.8491	1.1467258283796	-0.174328	-4.022045	0.177251
Trial2	3	1	noBlindfold	counterclockwise	practice	Free	1	0.5	0	1.235287	1.2829	-1.45201	-0.84929	1.15508692207191	-0.474862	-3.996654	0.442416
Trial2	3	1	noBlindfold	counterclockwise	practice	Free	1	0.5	0	1.255287	1.29384	-1.452	-0.8484	1.16187968022643	-0.672731	-4.148999	0.5507
Trial2	3	1	noBlindfold	counterclockwise	practice	Free	1	0.5	0	1.275288	1.31005	-1.45219	-0.84761	1.17244348540664	-0.604735	-4.567947	0.347162
Trial2	3	1	noBlindfold	counterclockwise	practice	Free	1	0.5	0	1.295284	1.31539	-1.45226	-0.84669	1.17547641052023	-0.56749	-4.436761	0.35389
Trial2	3	1	noBlindfold	counterclockwise	practice	Free	1	0.5	0	1.315285	1.31909	-1.45222	-0.84555	1.17722693056161	-0.58592	-4.165926	0.604317
Trial2	3	1	noBlindfold	counterclockwise	practice	Free	1	0.5	0	1.335285	1.32128	-1.45211	-0.84417	1.177762195104	-0.691096	-4.060131	0.883017
Trial2	3	1	noBlindfold	counterclockwise	practice	Free	1	0.5	0	1.355286	1.32213	-1.45204	-0.84202	1.17681575349759	-0.818969	-4.072826	0.873907
Trial2	3	1	noBlindfold	counterclockwise	practice	Free	1	0.5	0	1.375286	1.32133	-1.45215	-0.8413	1.17574176262547	-1.063099	-4.529861	0.576844
Trial2	3	1	noBlindfold	counterclockwise	practice	Free	1	0.5	0	1.395287	1.32048	-1.45224	-0.84049	1.17456835684302	-1.171866	-4.453688	0.805973
Trial2	3	1	noBlindfold	counterclockwise	practice	Free	1	0.5	0	1.415287	1.31943	-1.45222	-0.83929	1.17297623885362	-1.189655	-4.132072	1.100073
Trial2	3	1	noBlindfold	counterclockwise	practice	Free	1	0.5	0	1.435287	1.31804	-1.4521	-0.8376	1.17079597336167	-1.062469	-4.026277	1.33596
Trial2	3	1	noBlindfold	counterclockwise	practice	Free	1	0.5	0	1.455288	1.31642	-1.45203	-0.83312	1.16646065716157	-0.794779	-4.157462	1.294349
Trial2	3	1	noBlindfold	counterclockwise	practice	Free	1	0.5	0	1.475285	1.31315	-1.45218	-0.8307	1.16244370329832	-0.396408	-4.572179	1.171361
Trial2	3	1	noBlindfold	counterclockwise	practice	Free	1	0.5	0	1.495285	1.31182	-1.45227	-0.82814	1.15968429100048	-0.388075	-4.55102	1.263471
Trial2	3	1	noBlindfold	counterclockwise	practice	Free	1	0.5	0	1.515285	1.31063	-1.45228	-0.82522	1.15676660060905	-0.457276	-4.402907	1.306364
Trial2	3	1	noBlindfold	counterclockwise	practice	Free	1	0.5	0	1.535286	1.30944	-1.45221	-0.82234	1.15387877846134	-0.4635	-4.343662	1.343818
Trial2	3	1	noBlindfold	counterclockwise	practice	Free	1	0.5	0	1.555286	1.30826	-1.45218	-0.81558	1.14823988153622	-0.450065	-4.415602	1.342104
Trial2	3	1	noBlindfold	counterclockwise	practice	Free	1	0.5	0	1.575287	1.30581	-1.45222	-0.81185	1.14386636087669	-0.327769	-4.525629	1.447441
Trial2	3	1	noBlindfold	counterclockwise	practice	Free	1	0.5	0	1.595287	1.30465	-1.45226	-0.80776	1.14014821420626	-0.305688	-4.614497	1.602482
Trial2	3	1	noBlindfold	counterclockwise	practice	Free	1	0.5	0	1.615288	1.30353	-1.45229	-0.80311	1.13606606449475	-0.313586	-4.508702	1.673943
Trial2	3	1	noBlindfold	counterclockwise	practice	Free	1	0.5	0	1.635284	1.30238	-1.45227	-0.79798	1.13162962648328	-0.309672	-4.496006	1.916256
Trial2	3	1	noBlindfold	counterclockwise	practice	Free	1	0.5	0	1.655285	1.30121	-1.45224	-0.78486	1.12158039814534	-0.383042	-4.314039	2.074551
Trial2	3	1	noBlindfold	counterclockwise	practice	Free	1	0.5	0	1.675285	1.29837	-1.45212	-0.77687	1.11396672712415	-0.444319	-4.140535	2.28256
Trial2	3	1	noBlindfold	counterclockwise	practice	Free	1	0.5	0	1.695286	1.29673	-1.45211	-0.76768	1.10639568716589	-0.314587	-4.343662	2.21261
Trial2	3	1	noBlindfold	counterclockwise	practice	Free	1	0.5	0	1.715286	1.29494	-1.45217	-0.75805	1.09843954545094	-0.370216	-4.347893	2.413082
Trial2	3	1	noBlindfold	counterclockwise	practice	Free	1	0.5	0	1.735287	1.29316	-1.45217	-0.74669	1.08933407778024	-0.352487	-4.157462	2.455256
Trial2	3	1	noBlindfold	counterclockwise	practice	Free	1	0.5	0	1.755287	1.29115	-1.45212	-0.72128	1.07059006575912	-0.30815	-4.284416	2.403425
Trial2	3	1	noBlindfold	counterclockwise	practice	Free	1	0.5	0	1.775288	1.28682	-1.45218	-0.70728	1.0579842946987	-0.523479	-4.394443	2.49145
Trial2	3	1	noBlindfold	counterclockwise	practice	Free	1	0.5	0	1.795284	1.28436	-1.45218	-0.69153	1.04567409420939	-0.668035	-4.204012	2.795523
Trial2	3	1	noBlindfold	counterclockwise	practice	Free	1	0.5	0	1.815285	1.28155	-1.45212	-0.67498	1.03267529930995	-0.528409	-4.254794	2.718869
Trial2	3	1	noBlindfold	counterclockwise	practice	Free	1	0.5	0	1.835285	1.27834	-1.45213	-0.65718	1.01867506125238	-0.586441	-4.33943	2.72929
Trial2	3	1	noBlindfold	counterclockwise	practice	Free	1	0.5	0	1.855286	1.27497	-1.45216	-0.61748	0.990888583478441	-0.591064	-4.191317	2.775801
Trial2	3	1	noBlindfold	counterclockwise	practice	Free	1	0.5	0	1.875286	1.26746	-1.45218	-0.59654	0.972036442752803	-0.360106	-4.491775	2.402114
Trial2	3	1	noBlindfold	counterclockwise	practice	Free	1	0.5	0	1.895287	1.26361	-1.45223	-0.57472	0.955721375465886	-0.419819	-4.432529	2.420831
Trial2	3	1	noBlindfold	counterclockwise	practice	Free	1	0.5	0	1.915287	1.25963	-1.45223	-0.55102	0.938435233279187	-0.587374	-4.089754	2.780693
Trial2	3	1	noBlindfold	counterclockwise	practice	Free	1	0.5	0	1.935287	1.25523	-1.45212	-0.52701	0.920929879128534	-0.510422	-3.979727	2.498075
Trial2	3	1	noBlindfold	counterclockwise	practice	Free	1	0.5	0	1.955288	1.25072	-1.45206	-0.47692	0.889400499919858	-0.314143	-4.483311	2.048988
Trial2	3	1	noBlindfold	counterclockwise	practice	Free	1	0.5	0	1.975285	1.24153	-1.4523	-0.45154	0.868190775966611	-0.331538	-4.572179	2.295579
Trial2	3	1	noBlindfold	counterclockwise	practice	Free	1	0.5	0	1.995285	1.23695	-1.45223	-0.42453	0.850482837229434	-0.505826	-3.861236	2.41726
Trial2	3	1	noBlindfold	counterclockwise	practice	Free	1	0.5	0	2.015285	1.23218	-1.45204	-0.39859	0.833643531937702	-0.301734	-4.29288	2.094473
Trial2	3	1	noBlindfold	counterclockwise	practice	Free	1	0.5	0	2.035286	1.22734	-1.4521	-0.37093	0.816463413473995	-0.170768	-4.593338	1.658551
Trial2	3	1	noBlindfold	counterclockwise	practice	Free	1	0.5	0	2.055286	1.22239	-1.45223	-0.3142	0.78776203418493	-0.485483	-4.347893	2.085048
Trial2	3	1	noBlindfold	counterclockwise	practice	Free	1	0.5	0	2.075287	1.2119	-1.452	-0.28699	0.767570750227208	-0.19086	-4.360589	1.762435
Trial2	3	1	noBlindfold	counterclockwise	practice	Free	1	0.5	0	2.095287	1.2069	-1.4521	-0.25903	0.752863960928983	-0.102018	-4.631424	1.452331
Trial2	3	1	noBlindfold	counterclockwise	practice	Free	1	0.5	0	2.115288	1.20194	-1.45222	-0.2308	0.738910338712851	-0.384416	-4.17439	1.934705
Trial2	3	1	noBlindfold	counterclockwise	practice	Free	1	0.5	0	2.135284	1.19697	-1.45209	-0.20043	0.725216759701712	-0.31152	-3.928945	2.130151
Trial2	3	1	noBlindfold	counterclockwise	practice	Free	1	0.5	0	2.155285	1.19172	-1.45201	-0.14331	0.706409460202064	-0.058858	-4.19978	1.40865
Trial2	3	1	noBlindfold	counterclockwise	practice	Free	1	0.5	0	2.175285	1.18232	-1.45204	-0.11475	0.69190183024015	-0.379355	-3.480374	1.386603
Trial2	3	1	noBlindfold	counterclockwise	practice	Free	1	0.5	0	2.195286	1.17746	-1.45189	-0.085647	0.682852518020999	-0.223337	-4.132072	1.118432
Trial2	3	1	noBlindfold	counterclockwise	practice	Free	1	0.5	0	2.215286	1.17265	-1.45201	-0.058138	0.675157775526551	-0.093885	-4.419834	0.647777
Trial2	3	1	noBlindfold	counterclockwise	practice	Free	1	0.5	0	2.235287	1.16825	-1.45213	-0.031103	0.668973401528131	-0.426266	-3.983959	1.096485
Trial2	3	1	noBlindfold	counterclockwise	practice	Free	1	0.5	0	2.255287	1.1636	-1.45199	0.02248	0.663980623108388	-0.429325	-3.8697	1.134674
Trial2	3	1	noBlindfold	counterclockwise	practice	Free	1	0.5	0	2.275288	1.15395	-1.45211	0.048928	0.655777797927768	-0.090997	-4.33943	1.100902
Trial2	3	1	noBlindfold	counterclockwise	practice	Free	1	0.5	0	2.295284	1.14929	-1.45211	0.07403	0.653496671699075	-0.411323	-3.713123	1.754473
Trial2	3	1	noBlindfold	counterclockwise	practice	Free	1	0.5	0	2.315285	1.14451	-1.45196	0.10157	0.652464286523272	-0.161841	-4.17439	1.578572
Trial2	3	1	noBlindfold	counterclockwise	practice	Free	1	0.5	0	2.335285	1.13961	-1.45207	0.12631	0.651962603467208	0.104093	-4.555252	1.005026
Trial2	3	1	noBlindfold	counterclockwise	practice	Free	1	0.5	0	2.355286	1.13518	-1.45224	0.17773	0.659576821929398	-0.082103	-4.352125	1.387132
Trial2	3	1	noBlindfold	counterclockwise	practice	Free	1	0.5	0	2.375286	1.12653	-1.45209	0.20289	0.658562267915044	-0.018935	-4.449457	1.326133
Trial2	3	1	noBlindfold	counterclockwise	practice	Free	1	0.5	0	2.395287	1.12248	-1.45218	0.22758	0.662777525520002	0.133401	-4.682206	1.0281
Trial2	3	1	noBlindfold	counterclockwise	practice	Free	1	0.5	0	2.415287	1.11873	-1.45229	0.25298	0.668450278312784	-0.158724	-4.45792	1.627432
Trial2	3	1	noBlindfold	counterclockwise	practice	Free	1	0.5	0	2.435287	1.11494	-1.45219	0.27855	0.675086081220905	-0.286932	-3.958568	1.657867
Trial2	3	1	noBlindfold	counterclockwise	practice	Free	1	0.5	0	2.455288	1.11115	-1.45208	0.32765	0.693439892210945	0.070408	-4.407139	1.348008
Trial2	3	1	noBlindfold	counterclockwise	practice	Free	1	0.5	0	2.475285	1.10474	-1.45218	0.35207	0.699759804288941	0.055861	-4.115144	1.638548
Trial2	3	1	noBlindfold	counterclockwise	practice	Free	1	0.5	0	2.495285	1.10178	-1.45207	0.37714	0.710192810534858	-0.170287	-3.873932	1.3142
Trial2	3	1	noBlindfold	counterclockwise	practice	Free	1	0.5	0	2.515285	1.09893	-1.45202	0.40076	0.720642574364879	0.200821	-4.390211	0.725271
Trial2	3	1	noBlindfold	counterclockwise	practice	Free	1	0.5	0	2.535286	1.09643	-1.45215	0.42338	0.731422786042879	0.020227	-4.271721	0.359687
Trial2	3	1	noBlindfold	counterclockwise	practice	Free	1	0.5	0	2.555286	1.09408	-1.45215	0.46727	0.755825562411603	-0.372675	-4.098217	0.79996
Trial2	3	1	noBlindfold	counterclockwise	practice	Free	1	0.5	0	2.575287	1.08891	-1.45191	0.48764	0.764596469441325	-0.156074	-3.967031	0.290386
Trial2	3	1	noBlindfold	counterclockwise	practice	Free	1	0.5	0	2.595287	1.08623	-1.45195	0.50683	0.774946633612412	-0.087647	-4.136303	0.053557
Trial2	3	1	noBlindfold	counterclockwise	practice	Free	1	0.5	0	2.615288	1.08363	-1.45202	0.5249	0.784948473615049	-0.211365	-3.924713	0.089553
Trial2	3	1	noBlindfold	counterclockwise	practice	Free	1	0.5	0	2.635284	1.08107	-1.452	0.54258	0.795006508219641	-0.340954	-3.865468	0.395961
Trial2	3	1	noBlindfold	counterclockwise	practice	Free	1	0.5	0	2.655285	1.07835	-1.45194	0.57397	0.81481923382333	-0.420044	-3.937409	0.250778
Trial2	3	1	noBlindfold	counterclockwise	practice	Free	1	0.5	0	2.675285	1.07251	-1.45196	0.5872	0.820104583736764	-0.316785	-3.992422	-0.487976
Trial2	3	1	noBlindfold	counterclockwise	practice	Free	1	0.5	0	2.695286	1.06948	-1.45198	0.59902	0.826518303487592	-0.421691	-4.064363	-0.284258
Trial2	3	1	noBlindfold	counterclockwise	practice	Free	1	0.5	0	2.715286	1.06638	-1.45198	0.60994	0.832353966711035	-0.330988	-3.806223	-0.168123
Trial2	3	1	noBlindfold	counterclockwise	practice	Free	1	0.5	0	2.735287	1.0632	-1.45195	0.61949	0.837234812131483	-0.337865	-4.013581	0.012916
Trial2	3	1	noBlindfold	counterclockwise	practice	Free	1	0.5	0	2.755287	1.06012	-1.45198	0.63641	0.847792477433631	-0.425272	-4.009349	0.172569
Trial2	3	1	noBlindfold	counterclockwise	practice	Free	1	0.5	0	2.775288	1.05382	-1.45208	0.64389	0.849300237352077	-0.510615	-4.29288	0.628733
Trial2	3	1	noBlindfold	counterclockwise	practice	Free	1	0.5	0	2.795284	1.05051	-1.45214	0.65113	0.852661490659285	-0.466027	-4.242098	0.669393
Trial2	3	1	noBlindfold	counterclockwise	practice	Free	1	0.5	0	2.815285	1.04737	-1.45215	0.65756	0.855569407706622	-0.347095	-4.453688	0.459925
Trial2	3	1	noBlindfold	counterclockwise	practice	Free	1	0.5	0	2.835285	1.04431	-1.4522	0.66353	0.8582223066794	-0.309697	-4.360589	0.424135
Trial2	3	1	noBlindfold	counterclockwise	practice	Free	1	0.5	0	2.855286	1.04152	-1.45217	0.6740301	0.864615775422844	-0.4829	-4.12784	0.605953
Trial2	3	1	noBlindfold	counterclockwise	practice	Free	1	0.5	0	2.875286	1.03591	-1.4521	0.67892	0.864946210536746	-0.46833	-4.140535	0.730113
Trial2	3	1	noBlindfold	counterclockwise	practice	Free	1	0.5	0	2.895287	1.0332	-1.45209	0.68335	0.866758008130514	-0.484562	-4.229403	0.886176
Trial2	3	1	noBlindfold	counterclockwise	practice	Free	1	0.5	0	2.915287	1.03073	-1.4521	0.6876301	0.868625027435528	-0.401519	-4.267489	0.691611
Trial2	3	1	noBlindfold	counterclockwise	practice	Free	1	0.5	0	2.935287	1.02835	-1.45213	0.69143	0.870189131707144	-0.490262	-4.364821	0.540424
Trial2	3	1	noBlindfold	counterclockwise	practice	Free	1	0.5	0	2.955288	1.02612	-1.45217	0.69705	0.873316137385238	-0.529087	-4.364821	0.274343
Trial2	3	1	noBlindfold	counterclockwise	practice	Free	1	0.5	0	2.975285	1.02205	-1.45219	0.69871	0.872199475311375	-0.551917	-4.343662	0.053922
Trial2	3	1	noBlindfold	counterclockwise	practice	Free	1	0.5	0	2.995285	1.02033	-1.45219	0.6996601	0.871933175570962	-0.586093	-4.487543	-0.085178
Trial2	3	1	noBlindfold	counterclockwise	practice	Free	1	0.5	0	3.015285	1.01889	-1.4522	0.70003	0.871371847983957	-0.699113	-4.407139	-0.094148
Trial2	3	1	noBlindfold	counterclockwise	practice	Free	1	0.5	0	3.035286	1.01775	-1.45221	0.70017	0.870806048022338	-0.839259	-4.41137	0.029847
Trial2	3	1	noBlindfold	counterclockwise	practice	Free	1	0.5	0	3.055286	1.0169	-1.45221	0.70012	0.870260727397457	-0.909438	-4.428298	-0.024089
Trial2	3	1	noBlindfold	counterclockwise	practice	Free	1	0.5	0	3.075287	1.01586	-1.45223	0.70004	0.869578908093693	-0.909624	-4.483311	-0.362375
Trial2	3	1	noBlindfold	counterclockwise	practice	Free	1	0.5	0	3.095287	1.01566	-1.45224	0.69998	0.869412050613105	-0.890062	-4.419834	-0.513962
Trial2	3	1	noBlindfold	counterclockwise	practice	Free	1	0.5	0	3.115288	1.01556	-1.45222	0.69989	0.869280266720322	-1.052689	-4.33943	-0.60967
Trial2	3	1	noBlindfold	counterclockwise	practice	Free	1	0.5	0	3.135284	1.0154	-1.45218	0.69971	0.869040385115638	-1.166371	-4.288648	-0.601137
Trial2	3	1	noBlindfold	counterclockwise	practice	Free	1	0.5	0	3.155285	1.01505	-1.45215	0.69898	0.86824508176026	-1.267794	-4.259026	-0.609323
Trial2	3	1	noBlindfold	counterclockwise	practice	Free	1	0.5	0	3.175285	1.0134	-1.45213	0.69842	0.866816129879051	-1.530013	-4.220939	-0.570565
Trial2	3	1	noBlindfold	counterclockwise	practice	Free	1	0.5	0	3.195286	1.01194	-1.45212	0.69769	0.86536345904614	-1.667025	-4.220939	-0.552955
Trial2	3	1	noBlindfold	counterclockwise	practice	Free	1	0.5	0	3.215286	1.0099	-1.45211	0.69683	0.863464000403682	-1.861292	-4.225171	-0.528699
Trial2	3	1	noBlindfold	counterclockwise	practice	Free	1	0.5	0	3.235287	1.00705	-1.4521	0.6958001	0.860951492390117	-1.97188	-4.195549	-0.51394
Trial2	3	1	noBlindfold	counterclockwise	practice	Free	1	0.5	0	3.255287	1.00337	-1.45209	0.69358	0.856991587530732	-2.038463	-4.123608	-0.41278
Trial2	3	1	noBlindfold	counterclockwise	practice	Free	1	0.5	0	3.275288	0.9937299	-1.45206	0.69251	0.850493606584905	-2.172682	-4.102449	-0.127988
Trial2	3	1	noBlindfold	counterclockwise	practice	Free	1	0.5	0	3.295284	0.98706	-1.45205	0.69161	0.845902959190465	-2.164365	-4.161694	-0.05232
Trial2	3	1	noBlindfold	counterclockwise	practice	Free	1	0.5	0	3.315285	0.98004	-1.45206	0.6908	0.84121520018975	-2.269837	-4.153231	0.05642
Trial2	3	1	noBlindfold	counterclockwise	practice	Free	1	0.5	0	3.335285	0.97158	-1.45205	0.69025	0.835962223901602	-2.342802	-4.030508	0.194995
Trial2	3	1	noBlindfold	counterclockwise	practice	Free	1	0.5	0	3.355286	0.96234	-1.45202	0.68932	0.830012223818005	-2.336434	-3.975495	0.166099
Trial2	3	1	noBlindfold	counterclockwise	practice	Free	1	0.5	0	3.375286	0.94039	-1.45202	0.68825	0.817087151852634	-2.193821	-4.148999	-0.705621
Trial2	3	1	noBlindfold	counterclockwise	practice	Free	1	0.5	0	3.395287	0.92823	-1.45208	0.68661	0.809205901896056	-2.254518	-4.170158	-0.731761
Trial2	3	1	noBlindfold	counterclockwise	practice	Free	1	0.5	0	3.415287	0.9152	-1.45208	0.68478	0.800821257540329	-2.401384	-3.992422	-0.454395
Trial2	3	1	noBlindfold	counterclockwise	practice	Free	1	0.5	0	3.435287	0.90118	-1.45202	0.6829799	0.792090252488541	-2.429375	-3.844309	-0.057523
Trial2	3	1	noBlindfold	counterclockwise	practice	Free	1	0.5	0	3.455284	0.88563	-1.45196	0.67971	0.781483301437051	-2.483692	-3.954336	-0.0076553
Trial2	3	1	noBlindfold	counterclockwise	practice	Free	1	0.5	0	3.475288	0.85198	-1.45198	0.67837	0.764248490602462	-2.139788	-4.022045	0.028314
Trial2	3	1	noBlindfold	counterclockwise	practice	Free	1	0.5	0	3.495285	0.83421	-1.45202	0.6770999	0.755089824333109	-2.121332	-4.140535	0.055453
Trial2	3	1	noBlindfold	counterclockwise	practice	Free	1	0.5	0	3.515289	0.81574	-1.45204	0.67585	0.745965768917627	-2.121694	-4.08129	-0.036773
Trial2	3	1	noBlindfold	counterclockwise	practice	Free	1	0.5	0	3.535286	0.79658	-1.45205	0.6746	0.736915784335182	-2.135561	-4.119376	-0.149786
Trial2	3	1	noBlindfold	counterclockwise	practice	Free	1	0.5	0	3.555283	0.77618	-1.45207	0.6717401	0.726298912278049	-2.075675	-4.191317	-0.235493
Trial2	3	1	noBlindfold	counterclockwise	practice	Free	1	0.5	0	3.575287	0.73492	-1.45209	0.67011	0.710094912744255	-1.975905	-4.220939	-0.243975
Trial2	3	1	noBlindfold	counterclockwise	practice	Free	1	0.5	0	3.595284	0.71293	-1.45211	0.66849	0.701582525315533	-1.914887	-4.254794	-0.152768
Trial2	3	1	noBlindfold	counterclockwise	practice	Free	1	0.5	0	3.615288	0.69121	-1.45213	0.66692	0.693789284235428	-1.896733	-4.212476	-0.059578
Trial2	3	1	noBlindfold	counterclockwise	practice	Free	1	0.5	0	3.635284	0.6691099	-1.45211	0.66541	0.68656295831194	-1.929861	-4.165926	0.008182
Trial2	3	1	noBlindfold	counterclockwise	practice	Free	1	0.5	0	3.655289	0.64595	-1.45208	0.66237	0.678259126177861	-1.903078	-4.17439	-0.137951
Trial2	3	1	noBlindfold	counterclockwise	practice	Free	1	0.5	0	3.675285	0.59905	-1.45211	0.66081	0.668192148592969	-1.968684	-4.187085	-0.115637
Trial2	3	1	noBlindfold	counterclockwise	practice	Free	1	0.5	0	3.69529	0.57534	-1.45209	0.65929	0.663580775269419	-1.928601	-4.072826	-0.047026
Trial2	3	1	noBlindfold	counterclockwise	practice	Free	1	0.5	0	3.715286	0.55124	-1.45205	0.65783	0.65982258452804	-1.826035	-4.03474	-0.0078132
Trial2	3	1	noBlindfold	counterclockwise	practice	Free	1	0.5	0	3.735283	0.52682	-1.45202	0.6565	0.657047592509489	-1.755397	-3.971263	0.067764
Trial2	3	1	noBlindfold	counterclockwise	practice	Free	1	0.5	0	3.755287	0.50137	-1.45199	0.65422	0.654221419364904	-1.850084	-3.98819	0.046261
Trial2	3	1	noBlindfold	counterclockwise	practice	Free	1	0.5	0	3.775284	0.45088	-1.45199	0.65312	0.654964491585329	-2.000318	-3.941641	-0.067205
Trial2	3	1	noBlindfold	counterclockwise	practice	Free	1	0.5	0	3.795288	0.42421	-1.45198	0.65204	0.656429961666339	-1.951266	-3.928945	-0.03644
Trial2	3	1	noBlindfold	counterclockwise	practice	Free	1	0.5	0	3.815285	0.39789	-1.45196	0.65098	0.658939612339473	-1.800103	-3.82315	-0.019328
Trial2	3	1	noBlindfold	counterclockwise	practice	Free	1	0.5	0	3.835289	0.37128	-1.45193	0.65001	0.662632551954935	-1.660917	-3.725819	0.078324
Trial2	3	1	noBlindfold	counterclockwise	practice	Free	1	0.5	0	3.855286	0.34364	-1.45188	0.64857	0.667151778889953	-1.595955	-3.679269	0.141667
Trial2	3	1	noBlindfold	counterclockwise	practice	Free	1	0.5	0	3.875282	0.28864	-1.45185	0.64811	0.681703446672259	-1.60753	-3.679269	0.165564
Trial2	3	1	noBlindfold	counterclockwise	practice	Free	1	0.5	0	3.895287	0.26217	-1.45184	0.64778	0.690059440072114	-1.520782	-3.691964	0.147897
Trial2	3	1	noBlindfold	counterclockwise	practice	Free	1	0.5	0	3.915283	0.234	-1.45186	0.64748	0.699990206243239	-1.39265	-3.797759	0.042324
Trial2	3	1	noBlindfold	counterclockwise	practice	Free	1	0.5	0	3.935287	0.2059	-1.45189	0.6471	0.710797569158611	-1.33582	-3.806223	-0.117807
Trial2	3	1	noBlindfold	counterclockwise	practice	Free	1	0.5	0	3.955284	0.17875	-1.4519	0.64599	0.721460085815407	-1.377705	-3.831614	-0.146087
Trial2	3	1	noBlindfold	counterclockwise	practice	Free	1	0.5	0	3.975288	0.12459	-1.4519	0.64528	0.746537979724163	-1.582757	-3.730051	-0.106644
Trial2	3	1	noBlindfold	counterclockwise	practice	Free	1	0.5	0	3.995285	0.09663101	-1.45189	0.64435	0.760193040184246	-1.542618	-3.827382	-0.279734
Trial2	3	1	noBlindfold	counterclockwise	practice	Free	1	0.5	0	4.015289	0.069441	-1.45192	0.643	0.77384110944705	-1.508121	-3.878164	-0.495733
Trial2	3	1	noBlindfold	counterclockwise	practice	Free	1	0.5	0	4.035286	0.041405	-1.45195	0.64126	0.7883678060264	-1.493341	-3.967031	-0.59775
Trial2	3	1	noBlindfold	counterclockwise	practice	Free	1	0.5	0	4.055283	0.014234	-1.45198	0.63744	0.801435208464929	-1.407287	-3.8697	-0.378432
Trial2	3	1	noBlindfold	counterclockwise	practice	Free	1	0.5	0	4.075287	-0.039753	-1.45187	0.63594	0.834118054927791	-1.239041	-3.581938	0.247358
Trial2	3	1	noBlindfold	counterclockwise	practice	Free	1	0.5	0	4.095284	-0.06732599	-1.45181	0.63455	0.851182973963089	-1.080029	-3.70466	0.086119
Trial2	3	1	noBlindfold	counterclockwise	practice	Free	1	0.5	0	4.115288	-0.09462401	-1.45184	0.63317	0.868609214488807	-1.092148	-3.785064	-0.116257
Trial2	3	1	noBlindfold	counterclockwise	practice	Free	1	0.5	0	4.135284	-0.12079	-1.45188	0.63176	0.88572056531202	-1.07097	-3.763905	-0.089916
Trial2	3	1	noBlindfold	counterclockwise	practice	Free	1	0.5	0	4.155289	-0.14664	-1.45188	0.62899	0.902092958813633	-1.043391	-3.713123	-0.00097794
Trial2	3	1	noBlindfold	counterclockwise	practice	Free	1	0.5	0	4.175285	-0.19721	-1.45183	0.62761	0.938081089053497	-1.00228	-3.653878	-0.12845
Trial2	3	1	noBlindfold	counterclockwise	practice	Free	1	0.5	0	4.19529	-0.22267	-1.45183	0.62613	0.956185529553423	-1.004174	-3.687733	-0.246356
Trial2	3	1	noBlindfold	counterclockwise	practice	Free	1	0.5	0	4.215286	-0.24708	-1.45184	0.62462	0.973795984384461	-1.098917	-3.708892	-0.138876
Trial2	3	1	noBlindfold	counterclockwise	practice	Free	1	0.5	0	4.235283	-0.27117	-1.45186	0.62317	0.991485789855254	-0.942521	-3.797759	0.074093
Trial2	3	1	noBlindfold	counterclockwise	practice	Free	1	0.5	0	4.255287	-0.29555	-1.4519	0.62087	1.00914782576557	-0.735674	-3.903554	0.136991
Trial2	3	1	noBlindfold	counterclockwise	practice	Free	1	0.5	0	4.275284	-0.34077	-1.45202	0.61968	1.04446038226136	-0.363662	-4.170158	-0.150893
Trial2	3	1	noBlindfold	counterclockwise	practice	Free	1	0.5	0	4.295288	-0.36259	-1.45208	0.61845	1.06138676626868	-0.307419	-4.140535	-0.185359
Trial2	3	1	noBlindfold	counterclockwise	practice	Free	1	0.5	0	4.315285	-0.38271	-1.45209	0.61719	1.07707957417352	-0.194379	-4.170158	-0.082316
Trial2	3	1	noBlindfold	counterclockwise	practice	Free	1	0.5	0	4.335289	-0.40226	-1.4521	0.61595	1.09245938397963	0.025399	-4.33943	-0.145347
Trial2	3	1	noBlindfold	counterclockwise	practice	Free	1	0.5	0	4.355286	-0.41992	-1.45216	0.61305	1.10547869242354	0.156993	-4.508702	-0.245154
Trial2	3	1	noBlindfold	counterclockwise	practice	Free	1	0.5	0	4.375282	-0.45115	-1.45226	0.61155	1.13078720047337	0.043687	-4.487543	-0.164033
Trial2	3	1	noBlindfold	counterclockwise	practice	Free	1	0.5	0	4.395287	-0.46435	-1.45224	0.61012	1.14114736398105	0.123345	-4.50447	-0.026713
Trial2	3	1	noBlindfold	counterclockwise	practice	Free	1	0.5	0	4.415283	-0.47662	-1.45223	0.60906	1.15097381866483	-0.217874	-4.415602	0.181901
Trial2	3	1	noBlindfold	counterclockwise	practice	Free	1	0.5	0	4.435287	-0.48712	-1.4522	0.60826	1.1594766481676	-0.394463	-4.335198	0.211523
Trial2	3	1	noBlindfold	counterclockwise	practice	Free	1	0.5	0	4.455284	-0.49761	-1.45216	0.6072	1.16786882388195	-0.440077	-4.254794	0.173957
Trial2	3	1	noBlindfold	counterclockwise	practice	Free	1	0.5	0	4.475288	-0.5149	-1.45211	0.60677	1.18245163777737	-0.541598	-4.204012	0.01149
Trial2	3	1	noBlindfold	counterclockwise	practice	Free	1	0.5	0	4.495285	-0.52274	-1.4521	0.60636	1.18897835145948	-0.532349	-4.29288	0.0064073
Trial2	3	1	noBlindfold	counterclockwise	practice	Free	1	0.5	0	4.515289	-0.53016	-1.45213	0.60597	1.19516912817972	-0.434504	-4.356357	-0.066521
Trial2	3	1	noBlindfold	counterclockwise	practice	Free	1	0.5	0	4.535286	-0.53682	-1.45217	0.60561	1.20073277158	-0.388987	-4.41137	-0.049203
Trial2	3	1	noBlindfold	counterclockwise	practice	Free	1	0.5	0	4.555283	-0.54249	-1.4522	0.60467	1.20516024085138	-0.243334	-4.512934	-0.13825
Trial2	3	1	noBlindfold	counterclockwise	practice	Free	1	0.5	0	4.575287	-0.55126	-1.45229	0.60398	1.21241058319101	-0.060121	-4.652583	-0.409438
Trial2	3	1	noBlindfold	counterclockwise	practice	Free	1	0.5	0	4.595284	-0.55399	-1.45234	0.60321	1.21439581869768	0.101616	-4.817623	-0.48977
Trial2	3	1	noBlindfold	counterclockwise	practice	Free	1	0.5	0	4.615288	-0.55556	-1.45241	0.60252	1.21541648645241	0.143976	-5.02075	-0.655791
Trial2	3	1	noBlindfold	counterclockwise	practice	Free	1	0.5	0	4.635284	-0.55609	-1.45249	0.6021	1.21566875013915	0.250122	-5.09269	-0.896104
Trial2	3	1	noBlindfold	counterclockwise	practice	Free	1	0.5	0	4.655289	-0.55608	-1.45255	0.60111	1.21517000534855	0.320209	-5.228108	-1.256735
Trial2	3	1	noBlindfold	counterclockwise	practice	Free	1	0.5	0	4.675285	-0.55581	-1.45264	0.59994	1.21435691152592	0.463872	-5.261962	-1.888288
Trial2	3	1	noBlindfold	counterclockwise	practice	Free	1	0.5	0	4.69529	-0.55553	-1.45263	0.59816	1.21323491288386	0.354272	-5.168863	-2.004587
Trial2	3	1	noBlindfold	counterclockwise	practice	Free	1	0.5	0	4.715286	-0.5552	-1.45257	0.59571	1.21174154664482	0.215838	-4.999591	-2.028606
Trial2	3	1	noBlindfold	counterclockwise	practice	Free	1	0.5	0	4.735283	-0.55489	-1.45252	0.59241	1.20985226568433	0.086445	-4.991127	-2.130157
Trial2	3	1	noBlindfold	counterclockwise	practice	Free	1	0.5	0	4.755287	-0.55462	-1.45249	0.58347	1.20526366509727	0.0077337	-5.029213	-2.215431
Trial2	3	1	noBlindfold	counterclockwise	practice	Free	1	0.5	0	4.775284	-0.55443	-1.45253	0.57758	1.20225674017739	-0.22958	-5.063068	-2.480623
Trial2	3	1	noBlindfold	counterclockwise	practice	Free	1	0.5	0	4.795288	-0.55462	-1.45255	0.5703	1.19894342961221	-0.420276	-5.177326	-2.736746
Trial2	3	1	noBlindfold	counterclockwise	practice	Free	1	0.5	0	4.815285	-0.55511	-1.45259	0.56166	1.19529039868581	-0.442859	-5.270426	-2.905499
Trial2	3	1	noBlindfold	counterclockwise	practice	Free	1	0.5	0	4.835289	-0.55588	-1.45263	0.55193	1.19143163130681	-0.468997	-5.300048	-2.953877
Trial2	3	1	noBlindfold	counterclockwise	practice	Free	1	0.5	0	4.855286	-0.55693	-1.45266	0.52824	1.18158307396927	-0.459965	-5.532797	-3.073904
Trial2	3	1	noBlindfold	counterclockwise	practice	Free	1	0.5	0	4.875282	-0.55989	-1.45282	0.51505	1.17840713501358	-0.559522	-5.537029	-2.672364
Trial2	3	1	noBlindfold	counterclockwise	practice	Free	1	0.5	0	4.895287	-0.56172	-1.45279	0.50087	1.17393361549736	-0.581318	-5.744387	-2.674344
Trial2	3	1	noBlindfold	counterclockwise	practice	Free	1	0.5	0	4.915283	-0.56399	-1.45284	0.48556	1.16954830044303	-0.499669	-5.854414	-3.079237
Trial2	3	1	noBlindfold	counterclockwise	practice	Free	1	0.5	0	4.935287	-0.56647	-1.45292	0.46881	1.16496395991664	-0.503583	-5.968673	-2.73752
Trial2	3	1	noBlindfold	counterclockwise	practice	Free	1	0.5	0	4.955284	-0.56904	-1.45294	0.43463	1.15401461829006	-0.477046	-5.845951	-2.433913
Trial2	3	1	noBlindfold	counterclockwise	practice	Free	1	0.5	0	4.975288	-0.57448	-1.45293	0.41624	1.15228598127733	-0.237608	-5.981368	-2.373464
Trial2	3	1	noBlindfold	counterclockwise	practice	Free	1	0.5	0	4.995285	-0.5772	-1.45295	0.39751	1.14820469611509	-0.327787	-5.659751	-2.789578
Trial2	3	1	noBlindfold	counterclockwise	practice	Free	1	0.5	0	5.015289	-0.58001	-1.45291	0.37684	1.14386624021593	-0.217715	-6.091395	-3.366801
Trial2	3	1	noBlindfold	counterclockwise	practice	Free	1	0.5	0	5.035286	-0.58281	-1.45301	0.35535	1.13962761369775	-0.112576	-6.137945	-3.608751
Trial2	3	1	noBlindfold	counterclockwise	practice	Free	1	0.5	0	5.055283	-0.58536	-1.45305	0.30977	1.12870002865727	-0.069012	-5.926355	-3.199285
Trial2	3	1	noBlindfold	counterclockwise	practice	Free	1	0.5	0	5.075287	-0.59027	-1.45292	0.28631	1.12723652097897	-0.025129	-5.380453	-2.323159
Trial2	3	1	noBlindfold	counterclockwise	practice	Free	1	0.5	0	5.095284	-0.59255	-1.45281	0.26116	1.12332987679572	-0.016331	-6.010991	-2.885169
Trial2	3	1	noBlindfold	counterclockwise	practice	Free	1	0.5	0	5.115288	-0.59483	-1.45295	0.23571	1.11991601440875	-0.136122	-6.302985	-3.397395
Trial2	3	1	noBlindfold	counterclockwise	practice	Free	1	0.5	0	5.135284	-0.59696	-1.45307	0.20909	1.11670940053314	-0.154048	-5.968673	-2.462936
Trial2	3	1	noBlindfold	counterclockwise	practice	Free	1	0.5	0	5.155289	-0.59904	-1.453	0.15722	1.11022840726139	-0.236197	-5.579347	-1.778008
Trial2	3	1	noBlindfold	counterclockwise	practice	Free	1	0.5	0	5.175285	-0.60337	-1.45285	0.12998	1.11099963127648	-0.032239	-5.989832	-2.486583
Trial2	3	1	noBlindfold	counterclockwise	practice	Free	1	0.5	0	5.19529	-0.60546	-1.45294	0.10398	1.110339418905	0.027034	-5.672447	-1.498816
Trial2	3	1	noBlindfold	counterclockwise	practice	Free	1	0.5	0	5.215286	-0.60733	-1.45285	0.078169	1.11008566087219	-0.224664	-5.063068	-0.762493
Trial2	3	1	noBlindfold	counterclockwise	practice	Free	1	0.5	0	5.235283	-0.60925	-1.45268	0.053619	1.11054517236993	-0.2151	-5.752851	-1.333532
Trial2	3	1	noBlindfold	counterclockwise	practice	Free	1	0.5	0	5.255287	-0.61109	-1.45283	0.0047209	1.11110003369382	0.077416	-6.231044	-2.090971
Trial2	3	1	noBlindfold	counterclockwise	practice	Free	1	0.5	0	5.275284	-0.61445	-1.45293	-0.019915	1.11462796180926	-0.212867	-5.194253	-1.274238
Trial2	3	1	noBlindfold	counterclockwise	practice	Free	1	0.5	0	5.295288	-0.61612	-1.45271	-0.044519	1.11700749903802	-0.334107	-5.507407	-1.868637
Trial2	3	1	noBlindfold	counterclockwise	practice	Free	1	0.5	0	5.315285	-0.61795	-1.45273	-0.068462	1.1200443283776	-0.160963	-5.829023	-2.019706
Trial2	3	1	noBlindfold	counterclockwise	practice	Free	1	0.5	0	5.335289	-0.61979	-1.45283	-0.092023	1.12356482504514	-0.125896	-5.604738	-1.385217
Trial2	3	1	noBlindfold	counterclockwise	practice	Free	1	0.5	0	5.355286	-0.62164	-1.45279	-0.13825	1.13012805202635	-0.244244	-5.363525	-1.003093
Trial2	3	1	noBlindfold	counterclockwise	practice	Free	1	0.5	0	5.375282	-0.62531	-1.45287	-0.16278	1.13702239798936	0.068292	-6.366462	-2.532166
Trial2	3	1	noBlindfold	counterclockwise	practice	Free	1	0.5	0	5.395287	-0.62698	-1.45309	-0.18692	1.14237604258665	0.016573	-5.905196	-2.433112
Trial2	3	1	noBlindfold	counterclockwise	practice	Free	1	0.5	0	5.415283	-0.62854	-1.45304	-0.21081	1.14806068817077	0.018237	-5.689374	-1.438095
Trial2	3	1	noBlindfold	counterclockwise	practice	Free	1	0.5	0	5.435287	-0.63001	-1.45287	-0.23562	1.15431338927244	-0.036179	-5.553956	-2.062068
Trial2	3	1	noBlindfold	counterclockwise	practice	Free	1	0.5	0	5.455284	-0.63155	-1.45284	-0.2851	1.16691364361254	-0.08435	-6.307217	-2.499523
Trial2	3	1	noBlindfold	counterclockwise	practice	Free	1	0.5	0	5.475288	-0.63438	-1.453	-0.30937	1.17580939400759	-0.110836	-5.65552	-1.110386
Trial2	3	1	noBlindfold	counterclockwise	practice	Free	1	0.5	0	5.495285	-0.63577	-1.45283	-0.33414	1.18390157989442	-0.197551	-5.283121	-1.404298
Trial2	3	1	noBlindfold	counterclockwise	practice	Free	1	0.5	0	5.515289	-0.63723	-1.45272	-0.35945	1.19268449945719	0.0052392	-6.116786	-2.427593
Trial2	3	1	noBlindfold	counterclockwise	practice	Free	1	0.5	0	5.535286	-0.63851	-1.45293	-0.38446	1.20167154861784	0.088995	-6.180263	-2.617926
Trial2	3	1	noBlindfold	counterclockwise	practice	Free	1	0.5	0	5.555283	-0.63963	-1.45303	-0.43311	1.2191557950884	-0.074799	-5.685142	-1.23719
Trial2	3	1	noBlindfold	counterclockwise	practice	Free	1	0.5	0	5.575287	-0.64185	-1.4527	-0.45818	1.23034561492266	-0.123956	-5.930587	-2.153546
Trial2	3	1	noBlindfold	counterclockwise	practice	Free	1	0.5	0	5.595284	-0.64306	-1.45288	-0.48274	1.24081585487919	-0.067822	-6.03215	-2.415828
Trial2	3	1	noBlindfold	counterclockwise	practice	Free	1	0.5	0	5.615288	-0.64426	-1.45298	-0.50657	1.25137686939544	-0.094343	-5.579347	-0.971559
Trial2	3	1	noBlindfold	counterclockwise	practice	Free	1	0.5	0	5.635284	-0.64547	-1.45282	-0.52951	1.26193598748459	-0.395446	-5.079995	-0.750402
Trial2	3	1	noBlindfold	counterclockwise	practice	Free	1	0.5	0	5.655289	-0.64684	-1.45267	-0.57604	1.2833799841023	-0.120865	-5.816328	-1.759875
Trial2	3	1	noBlindfold	counterclockwise	practice	Free	1	0.5	0	5.675285	-0.64951	-1.45304	-0.59931	1.29635865137457	0.165939	-5.917891	-1.528723
Trial2	3	1	noBlindfold	counterclockwise	practice	Free	1	0.5	0	5.69529	-0.65055	-1.45296	-0.62124	1.30755668431386	-0.110944	-5.346598	-0.96236
Trial2	3	1	noBlindfold	counterclockwise	practice	Free	1	0.5	0	5.715286	-0.65152	-1.45277	-0.64467	1.31969603554218	-0.0969179	-5.710533	-2.101488
Trial2	3	1	noBlindfold	counterclockwise	practice	Free	1	0.5	0	5.735283	-0.65254	-1.45289	-0.66658	1.3314193035269	-0.113852	-6.167567	-2.700217
Trial2	3	1	noBlindfold	counterclockwise	practice	Free	1	0.5	0	5.755287	-0.65351	-1.45303	-0.71082	1.35493560676989	-0.057449	-5.72746	-1.910584
Trial2	3	1	noBlindfold	counterclockwise	practice	Free	1	0.5	0	5.775284	-0.65587	-1.45273	-0.7326	1.36848024282834	-0.589278	-5.270426	-1.004074
Trial2	3	1	noBlindfold	counterclockwise	practice	Free	1	0.5	0	5.795288	-0.65765	-1.45271	-0.75377	1.38142054128883	-0.5316	-6.066004	-1.983376
Trial2	3	1	noBlindfold	counterclockwise	practice	Free	1	0.5	0	5.815285	-0.65968	-1.45292	-0.77536	1.39500567537772	-0.388571	-6.082931	-1.737956
Trial2	3	1	noBlindfold	counterclockwise	practice	Free	1	0.5	0	5.835289	-0.6619	-1.45299	-0.79554	1.40815319643664	-0.297555	-5.613202	-0.892197
Trial2	3	1	noBlindfold	counterclockwise	practice	Free	1	0.5	0	5.855286	-0.66423	-1.45285	-0.83949	1.43533094494584	-0.137825	-5.414307	-0.950436
Trial2	3	1	noBlindfold	counterclockwise	practice	Free	1	0.5	0	5.875282	-0.66935	-1.45284	-0.85644	1.44943746841276	0.024094	-5.909428	-2.645641
Trial2	3	1	noBlindfold	counterclockwise	practice	Free	1	0.5	0	5.895287	-0.67103	-1.4529	-0.87993	1.46478259979361	-0.006394	-5.418539	-2.217464
Trial2	3	1	noBlindfold	counterclockwise	practice	Free	1	0.5	0	5.915283	-0.67322	-1.45272	-0.89916	1.47815219324969	-0.208248	-4.965736	-1.019941
Trial2	3	1	noBlindfold	counterclockwise	practice	Free	1	0.5	0	5.935287	-0.67511	-1.45255	-0.91836	1.49139818665579	-0.490434	-5.075763	-0.775509
Trial2	3	1	noBlindfold	counterclockwise	practice	Free	1	0.5	0	5.955284	-0.67731	-1.45251	-0.95706	1.51724177922652	-0.526356	-5.300048	-1.448047
Trial2	3	1	noBlindfold	counterclockwise	practice	Free	1	0.5	0	5.975288	-0.68261	-1.45278	-0.9759	1.5332798677302	-0.405359	-5.503175	-0.775212
Trial2	3	1	noBlindfold	counterclockwise	practice	Free	1	0.5	0	5.995285	-0.68559	-1.45275	-0.99289	1.5464327103855	-0.435745	-5.300048	-0.26185
Trial2	3	1	noBlindfold	counterclockwise	practice	Free	1	0.5	0	6.015289	-0.68862	-1.45266	-1.00898	1.55912095384577	-0.532458	-5.173094	-0.035342
Trial2	3	1	noBlindfold	counterclockwise	practice	Free	1	0.5	0	6.035286	-0.69183	-1.45261	-1.02356	1.5710295573173	-0.32299	-5.35083	-0.498904
Trial2	3	1	noBlindfold	counterclockwise	practice	Free	1	0.5	0	6.055283	-0.69494	-1.45266	-1.0489	1.58999147918327	-0.216936	-5.604738	-0.49282
Trial2	3	1	noBlindfold	counterclockwise	practice	Free	1	0.5	0	6.075287	-0.70082	-1.45276	-1.05883	1.60096525843991	-0.267208	-5.380453	0.534198
Trial2	3	1	noBlindfold	counterclockwise	practice	Free	1	0.5	0	6.095284	-0.7036101	-1.45271	-1.06662	1.60821497029177	-0.240586	-5.503175	1.119986
Trial2	3	1	noBlindfold	counterclockwise	practice	Free	1	0.5	0	6.115288	-0.70627	-1.45273	-1.07205	1.61380874601942	-0.21787	-5.613202	1.090145
Trial2	3	1	noBlindfold	counterclockwise	practice	Free	1	0.5	0	6.135284	-0.70845	-1.4528	-1.07564	1.61782346985559	0.101384	-5.82056	0.344364
Trial2	3	1	noBlindfold	counterclockwise	practice	Free	1	0.5	0	6.155289	-0.71005	-1.45291	-1.07931	1.62145958176269	0.086923	-5.900964	-0.096535
Trial2	3	1	noBlindfold	counterclockwise	practice	Free	1	0.5	0	6.175285	-0.7114	-1.45288	-1.07984	1.62281982970867	0.030333	-5.401612	-0.490481
Trial2	3	1	noBlindfold	counterclockwise	practice	Free	1	0.5	0	6.19529	-0.71149	-1.45274	-1.07989	1.62292033083564	0.091297	-5.316976	-0.672405
Trial2	3	1	noBlindfold	counterclockwise	practice	Free	1	0.5	0	6.215286	-0.71148	-1.45267	-1.07993	1.62293947351935	0.145118	-5.380453	-0.69937
Trial2	3	1	noBlindfold	counterclockwise	practice	Free	1	0.5	0	6.235283	-0.71147	-1.45268	-1.07997	1.62295865185441	0.178306	-5.448161	-0.752003
Trial2	3	1	noBlindfold	counterclockwise	practice	Free	1	0.5	0	6.255287	-0.71146	-1.45271	-1.08009	1.62303106105311	0.229984	-5.579347	-0.872021
Trial2	3	1	noBlindfold	counterclockwise	practice	Free	1	0.5	0	6.275284	-0.71143	-1.45283	-1.08017	1.62306183634347	0.282671	-5.702069	-1.362155
Trial2	3	1	noBlindfold	counterclockwise	practice	Free	1	0.5	0	6.295288	-0.71141	-1.45284	-1.08031	1.62314011175441	0.358338	-5.537029	-1.438809
Trial2	3	1	noBlindfold	counterclockwise	practice	Free	1	0.5	0	6.315285	-0.71138	-1.45278	-1.08055	1.62327754247355	0.365861	-5.35083	-1.464067
Trial2	3	1	noBlindfold	counterclockwise	practice	Free	1	0.5	0	6.335289	-0.71131	-1.4527	-1.08084	1.62341828541041	0.366289	-5.30428	-1.374792
Trial2	3	1	noBlindfold	counterclockwise	practice	Free	1	0.5	0	6.355286	-0.71123	-1.45267	-1.08115	1.62356506051033	0.355356	-5.39738	-1.2316
Trial2	3	1	noBlindfold	counterclockwise	practice	Free	1	0.5	0	6.375282	-0.71116	-1.45273	-1.0813	1.6236127276383	0.264153	-5.604738	-1.415562
Trial2	3	1	noBlindfold	counterclockwise	practice	Free	1	0.5	0	6.395287	-0.71113	-1.45278	-1.08184	1.62395001669029	0.336765	-5.617433	-1.83539
Trial2	3	1	noBlindfold	counterclockwise	practice	Free	1	0.5	0	6.415283	-0.71103	-1.4528	-1.08306	1.62468849220614	0.403281	-5.51587	-2.190784
Trial2	3	1	noBlindfold	counterclockwise	practice	Free	1	0.5	0	6.435287	-0.7108	-1.45276	-1.08504	1.62583774233521	0.470413	-5.346598	-2.116656
Trial2	3	1	noBlindfold	counterclockwise	practice	Free	1	0.5	0	6.455284	-0.7104	-1.45267	-1.09064	1.62928316214928	0.416317	-5.126545	-2.021861
Trial2	3	1	noBlindfold	counterclockwise	practice	Free	1	0.5	0	6.475288	-0.7093	-1.45257	-1.09421	1.63085929260563	0.233985	-5.266194	-1.809969
Trial2	3	1	noBlindfold	counterclockwise	practice	Free	1	0.5	0	6.495285	-0.70871	-1.45263	-1.09794	1.6329274550628	0.1646	-5.448161	-1.694576
Trial2	3	1	noBlindfold	counterclockwise	practice	Free	1	0.5	0	6.515289	-0.7082	-1.45272	-1.10201	1.63528995972091	0.064533	-5.520102	-1.730388
Trial2	3	1	noBlindfold	counterclockwise	practice	Free	1	0.5	0	6.535286	-0.70777	-1.45277	-1.10626	1.63783986032234	0.114826	-5.592043	-1.804452
Trial2	3	1	noBlindfold	counterclockwise	practice	Free	1	0.5	0	6.555283	-0.70739	-1.45279	-1.11579	1.64401276832223	0.154932	-5.511638	-1.809869
Trial2	3	1	noBlindfold	counterclockwise	practice	Free	1	0.5	0	6.575287	-0.70657	-1.45268	-1.12033	1.64649642903134	0.1409	-5.181558	-1.339067
Trial2	3	1	noBlindfold	counterclockwise	practice	Free	1	0.5	0	6.595284	-0.70617	-1.45261	-1.12477	1.64922811216499	0.101615	-5.160399	-1.135283
Trial2	3	1	noBlindfold	counterclockwise	practice	Free	1	0.5	0	6.615288	-0.70576	-1.45261	-1.12898	1.65180298907357	0.109184	-5.39738	-1.031698
Trial2	3	1	noBlindfold	counterclockwise	practice	Free	1	0.5	0	6.635284	-0.70539	-1.45269	-1.13266	1.65405070720247	0.088176	-5.587811	-1.057366
Trial2	3	1	noBlindfold	counterclockwise	practice	Free	1	0.5	0	6.655289	-0.70505	-1.45277	-1.13868	1.6579317181149	0.062946	-5.613202	-1.054861
Trial2	3	1	noBlindfold	counterclockwise	practice	Free	1	0.5	0	6.675285	-0.70453	-1.45275	-1.14091	1.65908656126361	0.081545	-5.333903	-0.780272
Trial2	3	1	noBlindfold	counterclockwise	practice	Free	1	0.5	0	6.69529	-0.70432	-1.45268	-1.14242	1.65997297374693	0.160459	-5.295817	-0.626448
Trial2	3	1	noBlindfold	counterclockwise	practice	Free	1	0.5	0	6.715286	-0.70411	-1.45265	-1.14325	1.66039192613419	0.2122	-5.338135	-0.611595
Trial2	3	1	noBlindfold	counterclockwise	practice	Free	1	0.5	0	6.735283	-0.70395	-1.45268	-1.14342	1.66039297345321	0.186875	-5.51587	-0.616276
Trial2	3	1	noBlindfold	counterclockwise	practice	Free	1	0.5	0	6.755287	-0.7039	-1.45273	-1.14346	1.66038429685524	0.226231	-5.583579	-0.51809
Trial2	3	1	noBlindfold	counterclockwise	practice	Free	1	0.5	0	6.775284	-0.70387	-1.45276	-1.14348	1.66037635085551	0.322736	-5.448161	-0.399816
Trial2	3	1	noBlindfold	counterclockwise	practice	Free	1	0.5	0	6.795288	-0.70385	-1.45274	-1.14351	1.6603824801656	0.369166	-5.427002	-0.53184
Trial2	3	1	noBlindfold	counterclockwise	practice	Free	1	0.5	0	6.815285	-0.70383	-1.45273	-1.14355	1.66039546356867	0.491268	-5.410075	-0.586324
Trial2	3	1	noBlindfold	counterclockwise	practice	Free	1	0.5	0	6.835289	-0.7038	-1.45271	-1.14358	1.66039441670696	0.589794	-5.388916	-0.579004
Trial2	3	1	noBlindfold	counterclockwise	practice	Free	1	0.5	0	6.855286	-0.70377	-1.4527	-1.14367	1.66043462781005	0.702675	-5.439698	-0.598615
Trial2	3	1	noBlindfold	counterclockwise	practice	Free	1	0.5	0	6.875282	-0.70366	-1.45276	-1.14379	1.66043759354763	1.1611	-5.663983	-1.039167
Trial2	3	1	noBlindfold	counterclockwise	practice	Free	1	0.5	0	6.895287	-0.7035201	-1.45281	-1.14414	1.66057727466139	1.370686	-5.685142	-1.200047
Trial2	3	1	noBlindfold	counterclockwise	practice	Free	1	0.5	0	6.915283	-0.70311	-1.45285	-1.1448	1.66073506610477	1.590772	-5.752851	-1.29807
Trial2	3	1	noBlindfold	counterclockwise	practice	Free	1	0.5	0	6.935287	-0.70228	-1.45286	-1.14587	1.66087184768173	1.766238	-5.702069	-1.33198
Trial2	3	1	noBlindfold	counterclockwise	practice	Free	1	0.5	0	6.955284	-0.70092	-1.45286	-1.14902	1.6620636789437	1.797739	-5.706301	-1.317522
Trial2	3	1	noBlindfold	counterclockwise	practice	Free	1	0.5	0	6.975288	-0.69638	-1.45283	-1.15109	1.6602208056766	1.931128	-5.625897	-1.222669
Trial2	3	1	noBlindfold	counterclockwise	practice	Free	1	0.5	0	6.995285	-0.69322	-1.45281	-1.15357	1.65966787981536	2.03993	-5.600506	-1.202311
Trial2	3	1	noBlindfold	counterclockwise	practice	Free	1	0.5	0	7.015289	-0.68925	-1.4528	-1.15631	1.65872489376763	2.096165	-5.592043	-1.134561
Trial2	3	1	noBlindfold	counterclockwise	practice	Free	1	0.5	0	7.035286	-0.68462	-1.45279	-1.15941	1.65757538172556	2.232215	-5.507407	-1.072929
Trial2	3	1	noBlindfold	counterclockwise	practice	Free	1	0.5	0	7.055283	-0.67917	-1.45277	-1.16587	1.65822028722769	2.372421	-5.460857	-0.901214
Trial2	3	1	noBlindfold	counterclockwise	practice	Free	1	0.5	0	7.075287	-0.66515	-1.4527	-1.16927	1.65068680093714	2.538541	-5.359294	-0.72823
Trial2	3	1	noBlindfold	counterclockwise	practice	Free	1	0.5	0	7.095284	-0.65668	-1.45269	-1.17292	1.64731596670416	2.61386	-5.427002	-0.701672
Trial2	3	1	noBlindfold	counterclockwise	practice	Free	1	0.5	0	7.115288	-0.64688	-1.45271	-1.17654	1.6430398899136	2.621289	-5.477784	-0.625997
Trial2	3	1	noBlindfold	counterclockwise	practice	Free	1	0.5	0	7.135284	-0.63634	-1.45273	-1.18031	1.63841397932615	2.590615	-5.418539	-0.546724
Trial2	3	1	noBlindfold	counterclockwise	practice	Free	1	0.5	0	7.155289	-0.62478	-1.45271	-1.18771	1.63578274899839	2.718573	-5.312744	-0.497602
Trial2	3	1	noBlindfold	counterclockwise	practice	Free	1	0.5	0	7.175285	-0.59795	-1.45266	-1.19157	1.6202880395197	2.73801	-5.236571	-0.428623
Trial2	3	1	noBlindfold	counterclockwise	practice	Free	1	0.5	0	7.19529	-0.58305	-1.45262	-1.19521	1.61292412285446	2.683316	-5.135008	-0.214128
Trial2	3	1	noBlindfold	counterclockwise	practice	Free	1	0.5	0	7.215286	-0.5666	-1.45256	-1.19881	1.60461240929562	2.60429	-4.991127	-0.138034
Trial2	3	1	noBlindfold	counterclockwise	practice	Free	1	0.5	0	7.235283	-0.54962	-1.4525	-1.2021	1.59585297407297	2.68701	-4.991127	-0.080812
Trial2	3	1	noBlindfold	counterclockwise	practice	Free	1	0.5	0	7.255287	-0.53114	-1.45248	-1.20778	1.58807502885201	2.5872	-4.948809	-0.017279
Trial2	3	1	noBlindfold	counterclockwise	practice	Free	1	0.5	0	7.275284	-0.49265	-1.45247	-1.21009	1.56514278411439	2.540906	-4.923418	0.258838
Trial2	3	1	noBlindfold	counterclockwise	practice	Free	1	0.5	0	7.295288	-0.47151	-1.45247	-1.21195	1.5532722309894	2.480706	-4.948809	0.26594
Trial2	3	1	noBlindfold	counterclockwise	practice	Free	1	0.5	0	7.315285	-0.45023	-1.45248	-1.2135	1.54127199514457	2.477876	-4.948809	0.239365
Trial2	3	1	noBlindfold	counterclockwise	practice	Free	1	0.5	0	7.335289	-0.42754	-1.45247	-1.21469	1.5283331205805	2.432659	-4.893796	0.211823
Trial2	3	1	noBlindfold	counterclockwise	practice	Free	1	0.5	0	7.355286	-0.40548	-1.45246	-1.21599	1.51608900384531	2.432728	-4.893796	0.312536
Trial2	3	1	noBlindfold	counterclockwise	practice	Free	1	0.5	0	7.375282	-0.35725	-1.45242	-1.21602	1.48781120524265	2.24505	-4.76261	0.446199
Trial2	3	1	noBlindfold	counterclockwise	practice	Free	1	0.5	0	7.395287	-0.3319	-1.45238	-1.2158	1.47316905858604	2.151984	-4.707596	0.290243
Trial2	3	1	noBlindfold	counterclockwise	practice	Free	1	0.5	0	7.415283	-0.30687	-1.45236	-1.21549	1.45892258834293	2.049212	-4.800696	0.097382
Trial2	3	1	noBlindfold	counterclockwise	practice	Free	1	0.5	0	7.435287	-0.28072	-1.45239	-1.21509	1.44428788955355	2.008129	-4.8811	0.132797
Trial2	3	1	noBlindfold	counterclockwise	practice	Free	1	0.5	0	7.455284	-0.25584	-1.45241	-1.21365	1.42976935366242	1.897165	-4.682206	0.257582
Trial2	3	1	noBlindfold	counterclockwise	practice	Free	1	0.5	0	7.475288	-0.20313	-1.4523	-1.21269	1.40178772725364	1.738988	-4.652583	0.118619
Trial2	3	1	noBlindfold	counterclockwise	practice	Free	1	0.5	0	7.495285	-0.17618	-1.45233	-1.21176	1.38765324012424	1.792536	-4.788001	0.10697
Trial2	3	1	noBlindfold	counterclockwise	practice	Free	1	0.5	0	7.515289	-0.14995	-1.45238	-1.21096	1.37435773911537	1.74692	-4.788001	-0.084782
Trial2	3	1	noBlindfold	counterclockwise	practice	Free	1	0.5	0	7.535286	-0.12372	-1.4524	-1.21033	1.36158928338563	1.656932	-4.758378	-0.178527
Trial2	3	1	noBlindfold	counterclockwise	practice	Free	1	0.5	0	7.555283	-0.096782	-1.45239	-1.2095	1.34871750035079	1.510185	-4.758378	-0.103055
Trial2	3	1	noBlindfold	counterclockwise	practice	Free	1	0.5	0	7.575287	-0.045125	-1.45236	-1.20916	1.326359340283	1.223299	-4.703365	-0.036321
Trial2	3	1	noBlindfold	counterclockwise	practice	Free	1	0.5	0	7.595284	-0.01909	-1.45234	-1.20898	1.31570778770735	1.13457	-4.745683	-0.091231
Trial2	3	1	noBlindfold	counterclockwise	practice	Free	1	0.5	0	7.615288	0.0049612	-1.45236	-1.20896	1.30638721019071	1.139577	-4.779537	-0.222871
Trial2	3	1	noBlindfold	counterclockwise	practice	Free	1	0.5	0	7.635284	0.030017	-1.45238	-1.20914	1.29726767578397	1.123319	-4.76261	-0.206326
Trial2	3	1	noBlindfold	counterclockwise	practice	Free	1	0.5	0	7.655289	0.053847	-1.45239	-1.20993	1.28956708047671	1.182878	-4.792232	-0.168155
Trial2	3	1	noBlindfold	counterclockwise	practice	Free	1	0.5	0	7.675285	0.10093	-1.45237	-1.2105	1.27458507806447	1.141268	-4.711828	-0.139992
Trial2	3	1	noBlindfold	counterclockwise	practice	Free	1	0.5	0	7.69529	0.1235	-1.45236	-1.21101	1.2681866646977	1.037308	-4.656815	0.0053974
Trial2	3	1	noBlindfold	counterclockwise	practice	Free	1	0.5	0	7.715286	0.14556	-1.45234	-1.21136	1.26214924307816	0.991222	-4.661047	0.172541
Trial2	3	1	noBlindfold	counterclockwise	practice	Free	1	0.5	0	7.735283	0.16837	-1.45232	-1.21158	1.25614662801413	1.008592	-4.627192	0.137925
Trial2	3	1	noBlindfold	counterclockwise	practice	Free	1	0.5	0	7.755287	0.18873	-1.45232	-1.21233	1.25165210877579	1.098621	-4.707596	-0.068597
Trial2	3	1	noBlindfold	counterclockwise	practice	Free	1	0.5	0	7.775284	0.23018	-1.45238	-1.21301	1.24265693712597	1.215861	-4.690669	-0.252791
Trial2	3	1	noBlindfold	counterclockwise	practice	Free	1	0.5	0	7.795288	0.25069	-1.45235	-1.21373	1.23907059043329	1.207469	-4.661047	-0.118622
Trial2	3	1	noBlindfold	counterclockwise	practice	Free	1	0.5	0	7.815285	0.26969	-1.45232	-1.21442	1.23606574845554	1.123403	-4.563715	-0.016913
Trial2	3	1	noBlindfold	counterclockwise	practice	Free	1	0.5	0	7.835289	0.29006	-1.4523	-1.21497	1.23297480952686	1.04268	-4.589106	0.092811
Trial2	3	1	noBlindfold	counterclockwise	practice	Free	1	0.5	0	7.855286	0.30828	-1.45229	-1.21574	1.23076408192583	0.991331	-4.538324	0.09347
Trial2	3	1	noBlindfold	counterclockwise	practice	Free	1	0.5	0	7.875282	0.34511	-1.45229	-1.21603	1.2258547537304	1.054416	-4.546788	0.02075
Trial2	3	1	noBlindfold	counterclockwise	practice	Free	1	0.5	0	7.895287	0.36257	-1.45226	-1.21629	1.22402956063487	0.992521	-4.381748	-0.0096517
Trial2	3	1	noBlindfold	counterclockwise	practice	Free	1	0.5	0	7.915283	0.38014	-1.45221	-1.21659	1.22248017053439	1.045554	-4.356357	-0.046808
Trial2	3	1	noBlindfold	counterclockwise	practice	Free	1	0.5	0	7.935287	0.39687	-1.45218	-1.21699	1.22135188991481	1.148129	-4.38598	-0.131722
Trial2	3	1	noBlindfold	counterclockwise	practice	Free	1	0.5	0	7.955284	0.41384	-1.45218	-1.2179	1.22094391693576	1.074852	-4.424066	-0.103781
Trial2	3	1	noBlindfold	counterclockwise	practice	Free	1	0.5	0	7.975288	0.44636	-1.45228	-1.21845	1.21963007983653	1.008805	-4.682206	-0.120085
Trial2	3	1	noBlindfold	counterclockwise	practice	Free	1	0.5	0	7.995285	0.46134	-1.45233	-1.21911	1.21972284499785	0.960867	-4.71606	-0.159326
Trial2	3	1	noBlindfold	counterclockwise	practice	Free	1	0.5	0	8.015289	0.47679	-1.45236	-1.21988	1.22010076675826	0.896775	-4.665278	-0.208344
Trial2	3	1	noBlindfold	counterclockwise	practice	Free	1	0.5	0	8.035286	0.49134	-1.45234	-1.22079	1.22082074411615	0.976216	-4.601801	-0.183978
Trial2	3	1	noBlindfold	counterclockwise	practice	Free	1	0.5	0	8.055283	0.50595	-1.4523	-1.22264	1.22265451521632	1.04529	-4.496006	-0.134696
Trial2	3	1	noBlindfold	counterclockwise	practice	Free	1	0.5	0	8.075287	0.5335	-1.45224	-1.22357	1.22402850029563	1.171103	-4.59757	-0.095762
Trial2	3	1	noBlindfold	counterclockwise	practice	Free	1	0.5	0	8.095284	0.54694	-1.45228	-1.22445	1.22534939900446	1.06646	-4.745683	-0.118629
Trial3	1	1	noBlindfold	counterclockwise	practice	Guided	1	-0.5	-0.5	0	-0.55552	-1.45199	-1.29983	0.801754597673597	-0.677669	-4.259026	0.385527
Trial3	1	1	noBlindfold	counterclockwise	practice	Guided	1	-0.5	-0.5	0.01395416	-0.55552	-1.45199	-1.29983	0.801754597673597	-0.652675	-4.259026	0.379305
Trial3	1	1	noBlindfold	counterclockwise	practice	Guided	1	-0.5	-0.5	0.03395081	-0.55552	-1.452	-1.29983	0.801754597673597	-0.665982	-4.229403	0.37174
Trial3	1	1	noBlindfold	counterclockwise	practice	Guided	1	-0.5	-0.5	0.05395508	-0.55555	-1.45204	-1.29983	0.801756674368778	-0.630896	-4.212476	0.346718
Trial3	1	1	noBlindfold	counterclockwise	practice	Guided	1	-0.5	-0.5	0.07395172	-0.55562	-1.45209	-1.29983	0.801761529843055	-0.58513	-4.220939	0.318689
Trial3	1	1	noBlindfold	counterclockwise	practice	Guided	1	-0.5	-0.5	0.09394836	-0.55564	-1.4521	-1.29984	0.801773023646084	-0.533486	-4.204012	0.272259
Trial3	1	1	noBlindfold	counterclockwise	practice	Guided	1	-0.5	-0.5	0.1139526	-0.55567	-1.45211	-1.29984	0.801775108918715	-0.48897	-4.271721	0.225835
Trial3	1	1	noBlindfold	counterclockwise	practice	Guided	1	-0.5	-0.5	0.1339493	-0.55569	-1.45212	-1.29985	0.80178636605776	-0.457341	-4.288648	0.211189
Trial3	1	1	noBlindfold	counterclockwise	practice	Guided	1	-0.5	-0.5	0.1539536	-0.55571	-1.45214	-1.29986	0.801797746720719	-0.411774	-4.314039	0.194946
Trial3	1	1	noBlindfold	counterclockwise	practice	Guided	1	-0.5	-0.5	0.1739502	-0.55575	-1.45215	-1.29986	0.801800526601687	-0.355063	-4.288648	0.148166
Trial3	1	1	noBlindfold	counterclockwise	practice	Guided	1	-0.5	-0.5	0.1939545	-0.55576	-1.45215	-1.29987	0.801811212255395	-0.331624	-4.263257	0.184497
Trial3	1	1	noBlindfold	counterclockwise	practice	Guided	1	-0.5	-0.5	0.2139511	-0.55578	-1.45215	-1.29987	0.801812601098319	-0.35198	-4.259026	0.194486
Trial3	1	1	noBlindfold	counterclockwise	practice	Guided	1	-0.5	-0.5	0.2339554	-0.5558	-1.45214	-1.29987	0.801813994584106	-0.399303	-4.288648	0.24047
Trial3	1	1	noBlindfold	counterclockwise	practice	Guided	1	-0.5	-0.5	0.253952	-0.55582	-1.45214	-1.29987	0.801815384418197	-0.416393	-4.318271	0.23197
Trial3	1	1	noBlindfold	counterclockwise	practice	Guided	1	-0.5	-0.5	0.2739487	-0.55586	-1.45215	-1.29987	0.801818169723351	-0.461926	-4.326734	0.237621
Trial3	1	1	noBlindfold	counterclockwise	practice	Guided	1	-0.5	-0.5	0.2939529	-0.55588	-1.45215	-1.29987	0.801819565197368	-0.463778	-4.288648	0.279107
Trial3	1	1	noBlindfold	counterclockwise	practice	Guided	1	-0.5	-0.5	0.3139496	-0.5559	-1.45214	-1.29987	0.801820957013761	-0.452999	-4.24633	0.308246
Trial3	1	1	noBlindfold	counterclockwise	practice	Guided	1	-0.5	-0.5	0.3339539	-0.55593	-1.45214	-1.29987	0.801823051902605	-0.481488	-4.254794	0.358799
Trial3	1	1	noBlindfold	counterclockwise	practice	Guided	1	-0.5	-0.5	0.3539505	-0.55595	-1.45213	-1.29986	0.801814455786165	-0.474977	-4.220939	0.351878
Trial3	1	1	noBlindfold	counterclockwise	practice	Guided	1	-0.5	-0.5	0.3739548	-0.556	-1.45212	-1.29986	0.80181794687792	-0.487832	-4.220939	0.348439
Trial3	1	1	noBlindfold	counterclockwise	practice	Guided	1	-0.5	-0.5	0.3939514	-0.55602	-1.45212	-1.29985	0.801809356738819	-0.492673	-4.195549	0.340233
Trial3	1	1	noBlindfold	counterclockwise	practice	Guided	1	-0.5	-0.5	0.4139557	-0.55604	-1.45212	-1.29985	0.801810752059644	-0.46834	-4.271721	0.380729
Trial3	1	1	noBlindfold	counterclockwise	practice	Guided	1	-0.5	-0.5	0.4339523	-0.55607	-1.45212	-1.29984	0.801802977903696	-0.46702	-4.250562	0.397512
Trial3	1	1	noBlindfold	counterclockwise	practice	Guided	1	-0.5	-0.5	0.453949	-0.55609	-1.45212	-1.29983	0.801794270683465	-0.500452	-4.250562	0.404193
Trial3	1	1	noBlindfold	counterclockwise	practice	Guided	1	-0.5	-0.5	0.4739532	-0.55614	-1.45213	-1.29983	0.801797770595642	-0.50893	-4.250562	0.459803
Trial3	1	1	noBlindfold	counterclockwise	practice	Guided	1	-0.5	-0.5	0.4939499	-0.55616	-1.45213	-1.29982	0.801789179937864	-0.494034	-4.250562	0.488259
Trial3	1	1	noBlindfold	counterclockwise	practice	Guided	1	-0.5	-0.5	0.5139542	-0.55619	-1.45213	-1.29982	0.801791284650994	-0.513164	-4.225171	0.459887
Trial3	1	1	noBlindfold	counterclockwise	practice	Guided	1	-0.5	-0.5	0.5339508	-0.55621	-1.45212	-1.29981	0.801782695294188	-0.536244	-4.204012	0.476968
Trial3	1	1	noBlindfold	counterclockwise	practice	Guided	1	-0.5	-0.5	0.5539551	-0.55624	-1.45212	-1.29981	0.801784801898018	-0.523915	-4.229403	0.485932
Trial3	1	1	noBlindfold	counterclockwise	practice	Guided	1	-0.5	-0.5	0.5739517	-0.55629	-1.45211	-1.2998	0.801778322336791	-0.555345	-4.229403	0.407464
Trial3	1	1	noBlindfold	counterclockwise	practice	Guided	1	-0.5	-0.5	0.5939484	-0.55631	-1.45211	-1.2998	0.801779724435941	-0.532693	-4.204012	0.482023
Trial3	1	1	noBlindfold	counterclockwise	practice	Guided	1	-0.5	-0.5	0.6139526	-0.55634	-1.45211	-1.2998	0.801781830606617	-0.51775	-4.182853	0.455306
Trial3	1	1	noBlindfold	counterclockwise	practice	Guided	1	-0.5	-0.5	0.6339493	-0.55636	-1.4521	-1.2998	0.801783238133357	-0.523901	-4.165926	0.430196
Trial3	1	1	noBlindfold	counterclockwise	practice	Guided	1	-0.5	-0.5	0.6539536	-0.55639	-1.4521	-1.29979	0.801775476295042	-0.510609	-4.178621	0.43756
Trial3	1	1	noBlindfold	counterclockwise	practice	Guided	1	-0.5	-0.5	0.6739502	-0.55644	-1.45208	-1.29979	0.801778995000149	-0.551533	-4.119376	0.457433
Trial3	1	1	noBlindfold	counterclockwise	practice	Guided	1	-0.5	-0.5	0.6939545	-0.55647	-1.45207	-1.29979	0.801781110231765	-0.557046	-4.089754	0.440766
Trial3	1	1	noBlindfold	counterclockwise	practice	Guided	1	-0.5	-0.5	0.7139511	-0.55649	-1.45206	-1.29979	0.801782516808902	-0.573928	-4.119376	0.441949
Trial3	1	1	noBlindfold	counterclockwise	practice	Guided	1	-0.5	-0.5	0.7339554	-0.55652	-1.45206	-1.29979	0.801784629703209	-0.565131	-4.123608	0.390249
Trial3	1	1	noBlindfold	counterclockwise	practice	Guided	1	-0.5	-0.5	0.753952	-0.55655	-1.45206	-1.2998	0.80179661344405	-0.540781	-4.144767	0.375577
Trial3	1	1	noBlindfold	counterclockwise	practice	Guided	1	-0.5	-0.5	0.7739487	-0.5566	-1.45208	-1.2998	0.801800142034283	-0.534649	-4.195549	0.371488
Trial3	1	1	noBlindfold	counterclockwise	practice	Guided	1	-0.5	-0.5	0.7939529	-0.55663	-1.45208	-1.2998	0.801802263203962	-0.511905	-4.165926	0.364604
Trial3	1	1	noBlindfold	counterclockwise	practice	Guided	1	-0.5	-0.5	0.8139496	-0.55665	-1.45208	-1.2998	0.801803677939253	-0.48364	-4.208244	0.345388
Trial3	1	1	noBlindfold	counterclockwise	practice	Guided	1	-0.5	-0.5	0.8339539	-0.55667	-1.45209	-1.2998	0.801805088959537	-0.500134	-4.187085	0.350803
Trial3	1	1	noBlindfold	counterclockwise	practice	Guided	1	-0.5	-0.5	0.8539505	-0.55669	-1.4521	-1.29981	0.801816488995487	-0.484799	-4.195549	0.375069
Trial3	1	1	noBlindfold	counterclockwise	practice	Guided	1	-0.5	-0.5	0.8739548	-0.55674	-1.45209	-1.29981	0.801820030448411	-0.479466	-4.157462	0.322001
Trial3	1	1	noBlindfold	counterclockwise	practice	Guided	1	-0.5	-0.5	0.8939514	-0.55676	-1.45209	-1.29981	0.801821439461898	-0.457585	-4.148999	0.292056
Trial3	1	1	noBlindfold	counterclockwise	practice	Guided	1	-0.5	-0.5	0.9139557	-0.55678	-1.45209	-1.29982	0.80183284585101	-0.389633	-4.161694	0.291056
Trial3	1	1	noBlindfold	counterclockwise	practice	Guided	1	-0.5	-0.5	0.9339523	-0.5568	-1.45209	-1.29982	0.801834264277978	-0.400205	-4.195549	0.262082
Trial3	1	1	noBlindfold	counterclockwise	practice	Guided	1	-0.5	-0.5	0.953949	-0.55682	-1.4521	-1.29983	0.80184566738644	-0.327732	-4.254794	0.264986
Trial3	1	1	noBlindfold	counterclockwise	practice	Guided	1	-0.5	-0.5	0.9739532	-0.55684	-1.45212	-1.29984	0.801857194089529	-0.214246	-4.335198	0.192565
Trial3	1	1	noBlindfold	counterclockwise	practice	Guided	1	-0.5	-0.5	0.9939499	-0.55685	-1.45214	-1.29985	0.801867769215976	-0.193369	-4.297112	0.131516
Trial3	1	1	noBlindfold	counterclockwise	practice	Guided	1	-0.5	-0.5	1.013954	-0.55686	-1.45214	-1.29985	0.801868483436735	-0.105679	-4.326734	0.112069
Trial3	1	1	noBlindfold	counterclockwise	practice	Guided	1	-0.5	-0.5	1.033951	-0.55686	-1.45214	-1.29986	0.801878471810774	-0.053412	-4.29288	0.129274
Trial3	1	1	noBlindfold	counterclockwise	practice	Guided	1	-0.5	-0.5	1.053955	-0.55686	-1.45215	-1.29988	0.801898448560739	0.013782	-4.343662	0.11988
Trial3	1	1	noBlindfold	counterclockwise	practice	Guided	1	-0.5	-0.5	1.073952	-0.55685	-1.45217	-1.29989	0.80190772275149	0.274389	-4.449457	0.032077
Trial3	1	1	noBlindfold	counterclockwise	practice	Guided	1	-0.5	-0.5	1.093948	-0.55683	-1.45219	-1.2999	0.801916176924628	0.479158	-4.45792	-0.064157
Trial3	1	1	noBlindfold	counterclockwise	practice	Guided	1	-0.5	-0.5	1.113953	-0.5568	-1.45222	-1.29992	0.801934029647763	0.677839	-4.487543	-0.153268
Trial3	1	1	noBlindfold	counterclockwise	practice	Guided	1	-0.5	-0.5	1.133949	-0.55676	-1.45224	-1.29994	0.801951289488819	0.856713	-4.517165	-0.177743
Trial3	1	1	noBlindfold	counterclockwise	practice	Guided	1	-0.5	-0.5	1.153954	-0.55671	-1.45226	-1.30001	0.802017437577915	1.025222	-4.601801	-0.249942
Trial3	1	1	noBlindfold	counterclockwise	practice	Guided	1	-0.5	-0.5	1.17395	-0.55647	-1.45231	-1.30006	0.802050448977038	1.398259	-4.724524	-0.367291
Trial3	1	1	noBlindfold	counterclockwise	practice	Guided	1	-0.5	-0.5	1.193954	-0.55609	-1.45233	-1.30008	0.802043640325243	1.512122	-4.631424	-0.265448
Trial3	1	1	noBlindfold	counterclockwise	practice	Guided	1	-0.5	-0.5	1.213951	-0.55545	-1.45231	-1.30006	0.801979274068425	1.493192	-4.491775	-0.123734
Trial3	1	1	noBlindfold	counterclockwise	practice	Guided	1	-0.5	-0.5	1.233955	-0.55453	-1.45225	-1.30002	0.801876346687258	1.470001	-4.369052	0.018295
Trial3	1	1	noBlindfold	counterclockwise	practice	Guided	1	-0.5	-0.5	1.253952	-0.55329	-1.4522	-1.29998	0.801752895700654	1.408929	-4.326734	0.052859
Trial3	1	1	noBlindfold	counterclockwise	practice	Guided	1	-0.5	-0.5	1.273949	-0.54998	-1.45214	-1.29999	0.801549687140733	1.482322	-4.297112	0.014048
Trial3	1	1	noBlindfold	counterclockwise	practice	Guided	1	-0.5	-0.5	1.293953	-0.54788	-1.45213	-1.29999	0.801421484548625	1.620945	-4.220939	-0.012795
Trial3	1	1	noBlindfold	counterclockwise	practice	Guided	1	-0.5	-0.5	1.31395	-0.54535	-1.45212	-1.30001	0.801294308858619	1.802725	-4.254794	-0.012996
Trial3	1	1	noBlindfold	counterclockwise	practice	Guided	1	-0.5	-0.5	1.333954	-0.54223	-1.45212	-1.30004	0.801153784218739	1.987659	-4.271721	-0.076845
Trial3	1	1	noBlindfold	counterclockwise	practice	Guided	1	-0.5	-0.5	1.353951	-0.53836	-1.45213	-1.30016	0.801078900636024	2.197711	-4.305575	-0.179968
Trial3	1	1	noBlindfold	counterclockwise	practice	Guided	1	-0.5	-0.5	1.373955	-0.52745	-1.45219	-1.30022	0.800690682644636	2.540817	-4.424066	-0.484871
Trial3	1	1	noBlindfold	counterclockwise	practice	Guided	1	-0.5	-0.5	1.393951	-0.5205	-1.45222	-1.30029	0.800552387476125	2.622538	-4.462152	-0.593933
Trial3	1	1	noBlindfold	counterclockwise	practice	Guided	1	-0.5	-0.5	1.413956	-0.51234	-1.45224	-1.30031	0.800405145549761	2.757073	-4.546788	-0.635843
Trial3	1	1	noBlindfold	counterclockwise	practice	Guided	1	-0.5	-0.5	1.433952	-0.50295	-1.45227	-1.30027	0.8002753986131	2.755673	-4.521397	-0.52341
Trial3	1	1	noBlindfold	counterclockwise	practice	Guided	1	-0.5	-0.5	1.453949	-0.49232	-1.45226	-1.30014	0.800176879920703	2.68884	-4.419834	-0.342087
Trial3	1	1	noBlindfold	counterclockwise	practice	Guided	1	-0.5	-0.5	1.473953	-0.46715	-1.45216	-1.30012	0.800794182768185	2.519223	-4.301344	-0.196992
Trial3	1	1	noBlindfold	counterclockwise	practice	Guided	1	-0.5	-0.5	1.49395	-0.45312	-1.45214	-1.30012	0.801492316814434	2.422861	-4.225171	-0.239274
Trial3	1	1	noBlindfold	counterclockwise	practice	Guided	1	-0.5	-0.5	1.513954	-0.43817	-1.4521	-1.30012	0.802505544844381	2.309573	-4.144767	-0.23353
Trial3	1	1	noBlindfold	counterclockwise	practice	Guided	1	-0.5	-0.5	1.533951	-0.42188	-1.45207	-1.30012	0.803924705563293	2.232639	-4.051667	-0.249243
Trial3	1	1	noBlindfold	counterclockwise	practice	Guided	1	-0.5	-0.5	1.553955	-0.40524	-1.45204	-1.30013	0.805721719999003	2.231939	-4.115144	-0.18878
Trial3	1	1	noBlindfold	counterclockwise	practice	Guided	1	-0.5	-0.5	1.573952	-0.36954	-1.45206	-1.30016	0.81072543165076	2.463401	-4.182853	-0.315882
Trial3	1	1	noBlindfold	counterclockwise	practice	Guided	1	-0.5	-0.5	1.593948	-0.34977	-1.45209	-1.30019	0.814170154947833	2.548835	-4.263257	-0.405756
Trial3	1	1	noBlindfold	counterclockwise	practice	Guided	1	-0.5	-0.5	1.613953	-0.32964	-1.45214	-1.30022	0.818153169072157	2.5524	-4.301344	-0.440881
Trial3	1	1	noBlindfold	counterclockwise	practice	Guided	1	-0.5	-0.5	1.633949	-0.30795	-1.45215	-1.30023	0.822952787093579	2.501326	-4.263257	-0.435528
Trial3	1	1	noBlindfold	counterclockwise	practice	Guided	1	-0.5	-0.5	1.653954	-0.28603	-1.45215	-1.30018	0.828294107786311	2.388864	-4.275953	-0.33838
Trial3	1	1	noBlindfold	counterclockwise	practice	Guided	1	-0.5	-0.5	1.67395	-0.24005	-1.45208	-1.30014	0.841307354953823	2.164626	-4.089754	-0.248283
Trial3	1	1	noBlindfold	counterclockwise	practice	Guided	1	-0.5	-0.5	1.693954	-0.21462	-1.45206	-1.30012	0.84949039906415	2.216238	-4.077058	-0.242089
Trial3	1	1	noBlindfold	counterclockwise	practice	Guided	1	-0.5	-0.5	1.713951	-0.19074	-1.45204	-1.3001	0.857788846548826	2.217846	-4.068595	-0.200576
Trial3	1	1	noBlindfold	counterclockwise	practice	Guided	1	-0.5	-0.5	1.733955	-0.16476	-1.45203	-1.30009	0.867484754069067	2.143482	-4.064363	-0.135999
Trial3	1	1	noBlindfold	counterclockwise	practice	Guided	1	-0.5	-0.5	1.753952	-0.13816	-1.45203	-1.30012	0.878134602839579	2.10884	-4.102449	-0.207862
Trial3	1	1	noBlindfold	counterclockwise	practice	Guided	1	-0.5	-0.5	1.773949	-0.085861	-1.45207	-1.30012	0.900945784244236	2.042261	-4.153231	-0.229895
Trial3	1	1	noBlindfold	counterclockwise	practice	Guided	1	-0.5	-0.5	1.793953	-0.057033	-1.45207	-1.30008	0.91452046312474	2.018167	-4.051667	-0.136944
Trial3	1	1	noBlindfold	counterclockwise	practice	Guided	1	-0.5	-0.5	1.81395	-0.029441	-1.45203	-1.30001	0.928138846793285	1.934128	-3.996654	-0.023559
Trial3	1	1	noBlindfold	counterclockwise	practice	Guided	1	-0.5	-0.5	1.833954	-0.0023428	-1.45199	-1.29992	0.942090566675456	1.836312	-3.912018	0.178256
Trial3	1	1	noBlindfold	counterclockwise	practice	Guided	1	-0.5	-0.5	1.853951	0.026738	-1.45195	-1.2999	0.957754054494974	1.742219	-3.873932	0.223043
Trial3	1	1	noBlindfold	counterclockwise	practice	Guided	1	-0.5	-0.5	1.873955	0.083731	-1.45194	-1.29992	0.990259476604718	1.690953	-3.890859	0.168074
Trial3	1	1	noBlindfold	counterclockwise	practice	Guided	1	-0.5	-0.5	1.893951	0.11331	-1.45194	-1.29992	1.00797872264995	1.631348	-3.840077	0.127123
Trial3	1	1	noBlindfold	counterclockwise	practice	Guided	1	-0.5	-0.5	1.913956	0.14211	-1.45192	-1.29988	1.02572575154138	1.518883	-3.742746	0.22836
Trial3	1	1	noBlindfold	counterclockwise	practice	Guided	1	-0.5	-0.5	1.933952	0.17266	-1.45187	-1.29982	1.04507579289522	1.399388	-3.713123	0.392302
Trial3	1	1	noBlindfold	counterclockwise	practice	Guided	1	-0.5	-0.5	1.953949	0.20055	-1.45185	-1.29981	1.06323384862537	1.515489	-3.717355	0.426733
Trial3	1	1	noBlindfold	counterclockwise	practice	Guided	1	-0.5	-0.5	1.973953	0.25807	-1.45188	-1.29987	1.10202638465305	1.642402	-3.903554	0.253554
Trial3	1	1	noBlindfold	counterclockwise	practice	Guided	1	-0.5	-0.5	1.99395	0.28783	-1.45194	-1.29989	1.12271999159161	1.651597	-3.941641	0.111606
Trial3	1	1	noBlindfold	counterclockwise	practice	Guided	1	-0.5	-0.5	2.013954	0.30892	-1.45196	-1.29991	1.13763240414448	2.548666	-3.882395	0.027118
Trial3	1	1	noBlindfold	counterclockwise	practice	Guided	1	-0.5	-0.5	2.033951	0.30742	-1.45196	-1.30011	1.13670719888889	6.035804	-4.394443	-0.602856
Trial3	1	1	noBlindfold	counterclockwise	practice	Guided	1	-0.5	-0.5	2.053955	0.30454	-1.45208	-1.30087	1.13519931265174	8.093454	-5.249267	-2.116166
Trial3	1	1	noBlindfold	counterclockwise	practice	Guided	1	-0.5	-0.5	2.073952	0.30378	-1.45277	-1.30103	1.1347737413426	5.281105	-6.345303	-3.745609
Trial3	1	1	noBlindfold	counterclockwise	practice	Guided	1	-0.5	-0.5	2.093948	0.30332	-1.45285	-1.30093	1.1343772592622	3.392527	-5.13924	-2.235057
Trial3	1	1	noBlindfold	counterclockwise	practice	Guided	1	-0.5	-0.5	2.113953	0.30254	-1.45266	-1.30032	1.13339428605394	1.653079	-3.598865	-0.127466
Trial3	1	1	noBlindfold	counterclockwise	practice	Guided	1	-0.5	-0.5	2.133949	0.30149	-1.45201	-1.29883	1.13159871634695	0.581019	-2.303934	1.628081
Trial3	1	1	noBlindfold	counterclockwise	practice	Guided	1	-0.5	-0.5	2.153954	0.30066	-1.45128	-1.29185	1.12609192490589	0.637727	-1.631078	2.171877
Trial3	1	1	noBlindfold	counterclockwise	practice	Guided	1	-0.5	-0.5	2.17395	0.30072	-1.45104	-1.28845	1.12374638379117	2.86004	-3.336493	0.489869
Trial3	1	1	noBlindfold	counterclockwise	practice	Guided	1	-0.5	-0.5	2.193954	0.30127	-1.45153	-1.28632	1.12264541275795	3.710275	-4.195549	0.0045918
Trial3	1	1	noBlindfold	counterclockwise	practice	Guided	1	-0.5	-0.5	2.213951	0.30172	-1.452	-1.28567	1.12251154799377	4.252696	-4.775305	-0.103831
Trial3	1	1	noBlindfold	counterclockwise	practice	Guided	1	-0.5	-0.5	2.233955	0.30195	-1.4523	-1.28566	1.1226689160787	4.537948	-5.054604	0.246295
Trial3	1	1	noBlindfold	counterclockwise	practice	Guided	1	-0.5	-0.5	2.253952	0.30199	-1.45236	-1.28567	1.12270440970769	4.751107	-4.953041	0.132982
Trial3	1	1	noBlindfold	counterclockwise	practice	Guided	1	-0.5	-0.5	2.273949	0.30205	-1.45237	-1.28568	1.1227542723601	4.423907	-4.500238	-0.439301
Trial3	1	1	noBlindfold	counterclockwise	practice	Guided	1	-0.5	-0.5	2.293953	0.30205	-1.45235	-1.2857	1.12276837046028	4.016591	-4.242098	-0.527709
Trial3	1	1	noBlindfold	counterclockwise	practice	Guided	1	-0.5	-0.5	2.31395	0.30204	-1.4523	-1.2857	1.12276123856657	3.614059	-3.992422	-0.269549
Trial3	1	1	noBlindfold	counterclockwise	practice	Guided	1	-0.5	-0.5	2.333954	0.30201	-1.45222	-1.28568	1.12272570210979	3.302093	-3.886627	0.246529
Trial3	1	1	noBlindfold	counterclockwise	practice	Guided	1	-0.5	-0.5	2.353951	0.30198	-1.45215	-1.28566	1.12269035382644	3.282209	-3.950104	0.52093
Trial3	1	1	noBlindfold	counterclockwise	practice	Guided	1	-0.5	-0.5	2.373955	0.30193	-1.45214	-1.28566	1.12265461027297	3.731775	-4.356357	0.09897
Trial3	1	1	noBlindfold	counterclockwise	practice	Guided	1	-0.5	-0.5	2.393951	0.30194	-1.45214	-1.28567	1.12266868744502	3.984372	-4.584874	-0.27165
Trial3	1	1	noBlindfold	counterclockwise	practice	Guided	1	-0.5	-0.5	2.413956	0.30195	-1.45216	-1.28568	1.12268284804254	4.190825	-4.699133	-0.449064
Trial3	1	1	noBlindfold	counterclockwise	practice	Guided	1	-0.5	-0.5	2.433952	0.30196	-1.45218	-1.2857	1.12270407854138	4.190464	-4.737219	-0.542611
Trial3	1	1	noBlindfold	counterclockwise	practice	Guided	1	-0.5	-0.5	2.453949	0.30197	-1.45219	-1.28572	1.12272516352386	4.063268	-4.652583	-0.530444
Trial3	1	1	noBlindfold	counterclockwise	practice	Guided	1	-0.5	-0.5	2.473953	0.30196	-1.45221	-1.28573	1.12272501867936	3.635355	-4.627192	-0.43439
Trial3	1	1	noBlindfold	counterclockwise	practice	Guided	1	-0.5	-0.5	2.49395	0.30195	-1.45222	-1.28574	1.12272489530094	3.483678	-4.555252	-0.352094
Trial3	1	1	noBlindfold	counterclockwise	practice	Guided	1	-0.5	-0.5	2.513954	0.30193	-1.45222	-1.28575	1.12271751490336	3.371992	-4.50447	-0.21229
Trial3	1	1	noBlindfold	counterclockwise	practice	Guided	1	-0.5	-0.5	2.533951	0.3019	-1.45223	-1.28575	1.12269610029852	3.298011	-4.576411	-0.06281
Trial3	1	1	noBlindfold	counterclockwise	practice	Guided	1	-0.5	-0.5	2.553955	0.30188	-1.45224	-1.28575	1.12268181701769	3.392269	-4.644119	-0.0029069
Trial3	1	1	noBlindfold	counterclockwise	practice	Guided	1	-0.5	-0.5	2.573952	0.30186	-1.45226	-1.28574	1.1226606089082	3.542196	-4.8811	0.074482
Trial3	1	1	noBlindfold	counterclockwise	practice	Guided	1	-0.5	-0.5	2.593948	0.30185	-1.45228	-1.28574	1.12265345673332	3.565631	-4.961504	0.122062
Trial3	1	1	noBlindfold	counterclockwise	practice	Guided	1	-0.5	-0.5	2.613953	0.30184	-1.4523	-1.28573	1.12263931740745	3.505922	-4.991127	0.233931
Trial3	1	1	noBlindfold	counterclockwise	practice	Guided	1	-0.5	-0.5	2.633949	0.30183	-1.45231	-1.28571	1.12261823179459	3.409765	-4.8811	0.509415
Trial3	1	1	noBlindfold	counterclockwise	practice	Guided	1	-0.5	-0.5	2.653954	0.30182	-1.45232	-1.28563	1.12255503470913	3.275905	-4.775305	0.774862
Trial3	1	1	noBlindfold	counterclockwise	practice	Guided	1	-0.5	-0.5	2.67395	0.30178	-1.45234	-1.28557	1.12248439749261	3.065806	-4.66951	1.346361
Trial3	1	1	noBlindfold	counterclockwise	practice	Guided	1	-0.5	-0.5	2.693954	0.30175	-1.45234	-1.28532	1.12228812708885	3.012484	-4.644119	1.712604
Trial3	1	1	noBlindfold	counterclockwise	practice	Guided	1	-0.5	-0.5	2.713951	0.30169	-1.45233	-1.28456	1.1217135171595	2.90717	-4.59757	2.00929
Trial3	1	1	noBlindfold	counterclockwise	practice	Guided	1	-0.5	-0.5	2.733955	0.30159	-1.4523	-1.28311	1.1206282353147	2.862845	-4.449457	2.256946
Trial3	1	1	noBlindfold	counterclockwise	practice	Guided	1	-0.5	-0.5	2.753952	0.30149	-1.45224	-1.27789	1.11691504619813	2.85176	-4.462152	2.218342
Trial3	1	1	noBlindfold	counterclockwise	practice	Guided	1	-0.5	-0.5	2.773949	0.30141	-1.45229	-1.27394	1.11411006130705	2.690954	-4.610265	2.622528
Trial3	1	1	noBlindfold	counterclockwise	practice	Guided	1	-0.5	-0.5	2.793953	0.30136	-1.45229	-1.26873	1.11046105222143	2.60306	-4.487543	2.881536
Trial3	1	1	noBlindfold	counterclockwise	practice	Guided	1	-0.5	-0.5	2.81395	0.30132	-1.45227	-1.26184	1.10567349834006	2.558091	-4.521397	3.167711
Trial3	1	1	noBlindfold	counterclockwise	practice	Guided	1	-0.5	-0.5	2.833954	0.30128	-1.45226	-1.25377	1.10009946318031	2.472182	-4.665278	3.092226
Trial3	1	1	noBlindfold	counterclockwise	practice	Guided	1	-0.5	-0.5	2.853951	0.30125	-1.45231	-1.23349	1.08628223667183	2.445873	-4.71606	2.803316
Trial3	1	1	noBlindfold	counterclockwise	practice	Guided	1	-0.5	-0.5	2.873955	0.30118	-1.45236	-1.22209	1.07856542551376	2.184396	-4.534093	3.072256
Trial3	1	1	noBlindfold	counterclockwise	practice	Guided	1	-0.5	-0.5	2.893951	0.30113	-1.4523	-1.20914	1.06990127145805	2.197069	-4.572179	2.917557
Trial3	1	1	noBlindfold	counterclockwise	practice	Guided	1	-0.5	-0.5	2.913956	0.30109	-1.45231	-1.19452	1.06023734000339	2.096912	-4.821855	3.021983
Trial3	1	1	noBlindfold	counterclockwise	practice	Guided	1	-0.5	-0.5	2.933952	0.30105	-1.45237	-1.17927	1.05028038478052	2.058701	-4.639888	2.821842
Trial3	1	1	noBlindfold	counterclockwise	practice	Guided	1	-0.5	-0.5	2.953949	0.30101	-1.45237	-1.1463	1.02923302929469	2.006856	-4.859941	2.790122
Trial3	1	1	noBlindfold	counterclockwise	practice	Guided	1	-0.5	-0.5	2.973953	0.30099	-1.45245	-1.1283	1.01801072375564	1.962587	-4.986895	2.471119
Trial3	1	1	noBlindfold	counterclockwise	practice	Guided	1	-0.5	-0.5	2.99395	0.30097	-1.45247	-1.11008	1.00685181658087	1.8417	-4.936114	2.618698
Trial3	1	1	noBlindfold	counterclockwise	practice	Guided	1	-0.5	-0.5	3.013954	0.30093	-1.45245	-1.09106	0.995409808618266	1.76776	-4.914955	2.658107
Trial3	1	1	noBlindfold	counterclockwise	practice	Guided	1	-0.5	-0.5	3.033951	0.30089	-1.45243	-1.07062	0.983377804695148	1.602599	-4.868405	2.651255
Trial3	1	1	noBlindfold	counterclockwise	practice	Guided	1	-0.5	-0.5	3.053955	0.30082	-1.45241	-1.02875	0.959629766770659	1.518692	-4.83455	2.427602
Trial3	1	1	noBlindfold	counterclockwise	practice	Guided	1	-0.5	-0.5	3.073952	0.30071	-1.45248	-1.00763	0.94806365802036	1.354368	-5.071531	2.196455
Trial3	1	1	noBlindfold	counterclockwise	practice	Guided	1	-0.5	-0.5	3.093948	0.30068	-1.45251	-0.98598	0.936624297227915	1.281938	-5.02075	2.396818
Trial3	1	1	noBlindfold	counterclockwise	practice	Guided	1	-0.5	-0.5	3.113953	0.30064	-1.45248	-0.96286	0.92480471314679	1.128194	-4.749914	2.712272
Trial3	1	1	noBlindfold	counterclockwise	practice	Guided	1	-0.5	-0.5	3.133949	0.30059	-1.45238	-0.93989	0.913481032972397	1.121331	-4.601801	2.178445
Trial3	1	1	noBlindfold	counterclockwise	practice	Guided	1	-0.5	-0.5	3.153954	0.30059	-1.45236	-0.89297	0.891835049676996	1.298422	-5.033445	1.898297
Trial3	1	1	noBlindfold	counterclockwise	practice	Guided	1	-0.5	-0.5	3.17395	0.30062	-1.45252	-0.8693	0.881688643216408	1.077596	-4.859941	2.477819
Trial3	1	1	noBlindfold	counterclockwise	practice	Guided	1	-0.5	-0.5	3.193954	0.30056	-1.45244	-0.84505	0.87175443590928	0.946045	-4.462152	2.379012
Trial3	1	1	noBlindfold	counterclockwise	practice	Guided	1	-0.5	-0.5	3.213951	0.3005	-1.45231	-0.81988	0.862046100126673	0.984805	-4.898027	1.876809
Trial3	1	1	noBlindfold	counterclockwise	practice	Guided	1	-0.5	-0.5	3.233955	0.30051	-1.45242	-0.79567	0.853368039609478	1.108579	-5.456625	1.65796
Trial3	1	1	noBlindfold	counterclockwise	practice	Guided	1	-0.5	-0.5	3.253952	0.30054	-1.4526	-0.74622	0.837549148823594	1.018383	-5.177326	1.870183
Trial3	1	1	noBlindfold	counterclockwise	practice	Guided	1	-0.5	-0.5	3.273949	0.30044	-1.45234	-0.72065	0.830295516778912	1.01196	-4.627192	2.00154
Trial3	1	1	noBlindfold	counterclockwise	practice	Guided	1	-0.5	-0.5	3.293953	0.30044	-1.45232	-0.6968	0.824278140261627	0.916598	-5.067299	1.476419
Trial3	1	1	noBlindfold	counterclockwise	practice	Guided	1	-0.5	-0.5	3.31395	0.30047	-1.45245	-0.67154	0.818644105109106	0.966037	-5.09269	1.783808
Trial3	1	1	noBlindfold	counterclockwise	practice	Guided	1	-0.5	-0.5	3.333954	0.30042	-1.45249	-0.64666	0.813745241922844	0.662598	-4.462152	2.210793
Trial3	1	1	noBlindfold	counterclockwise	practice	Guided	1	-0.5	-0.5	3.353951	0.30034	-1.4523	-0.59572	0.806043688383721	0.731819	-4.436761	1.985301
Trial3	1	1	noBlindfold	counterclockwise	practice	Guided	1	-0.5	-0.5	3.373955	0.30039	-1.45239	-0.57091	0.803524980052386	0.869734	-4.957273	1.640326
Trial3	1	1	noBlindfold	counterclockwise	practice	Guided	1	-0.5	-0.5	3.393951	0.30041	-1.45245	-0.54513	0.801681289700315	0.641658	-4.648351	2.051197
Trial3	1	1	noBlindfold	counterclockwise	practice	Guided	1	-0.5	-0.5	3.413956	0.30037	-1.45232	-0.52075	0.800638939371087	0.884541	-4.682206	1.920714
Trial3	1	1	noBlindfold	counterclockwise	practice	Guided	1	-0.5	-0.5	3.433952	0.30039	-1.45231	-0.49534	0.800403570693589	0.988642	-4.948809	1.200431
Trial3	1	1	noBlindfold	counterclockwise	practice	Guided	1	-0.5	-0.5	3.453949	0.30046	-1.45245	-0.44727	0.802194884924708	0.946437	-5.101154	1.242112
Trial3	1	1	noBlindfold	counterclockwise	practice	Guided	1	-0.5	-0.5	3.473953	0.3004	-1.45235	-0.42272	0.804122091655647	0.665279	-4.517165	1.620019
Trial3	1	1	noBlindfold	counterclockwise	practice	Guided	1	-0.5	-0.5	3.49395	0.30037	-1.45229	-0.39939	0.806668778986329	0.76202	-4.953041	1.137202
Trial3	1	1	noBlindfold	counterclockwise	practice	Guided	1	-0.5	-0.5	3.513954	0.30039	-1.45241	-0.37589	0.809955218311947	0.810057	-4.92765	1.062656
Trial3	1	1	noBlindfold	counterclockwise	practice	Guided	1	-0.5	-0.5	3.533951	0.30038	-1.45247	-0.35315	0.813740161461115	0.60854	-4.656815	1.646364
Trial3	1	1	noBlindfold	counterclockwise	practice	Guided	1	-0.5	-0.5	3.553955	0.30031	-1.45236	-0.30747	0.823142683116908	0.601426	-4.428298	1.67947
Trial3	1	1	noBlindfold	counterclockwise	practice	Guided	1	-0.5	-0.5	3.573952	0.30036	-1.4524	-0.28528	0.828662056143735	0.852627	-4.986895	1.044087
Trial3	1	1	noBlindfold	counterclockwise	practice	Guided	1	-0.5	-0.5	3.593948	0.30041	-1.45248	-0.26471	0.834276663866784	0.797701	-4.898027	1.529109
Trial3	1	1	noBlindfold	counterclockwise	practice	Guided	1	-0.5	-0.5	3.613953	0.30039	-1.45243	-0.24291	0.840666063050285	0.658455	-4.525629	1.725602
Trial3	1	1	noBlindfold	counterclockwise	practice	Guided	1	-0.5	-0.5	3.633949	0.30035	-1.4523	-0.22197	0.847266673630599	0.803059	-4.813391	1.533581
Trial3	1	1	noBlindfold	counterclockwise	practice	Guided	1	-0.5	-0.5	3.653954	0.30036	-1.45236	-0.1817	0.861330956054691	0.83792	-5.054604	0.98464
Trial3	1	1	noBlindfold	counterclockwise	practice	Guided	1	-0.5	-0.5	3.67395	0.30038	-1.4525	-0.16092	0.869242987391211	0.606931	-4.694901	1.981787
Trial3	1	1	noBlindfold	counterclockwise	practice	Guided	1	-0.5	-0.5	3.693954	0.30032	-1.45238	-0.13898	0.877979237257574	0.585544	-4.534093	2.186711
Trial3	1	1	noBlindfold	counterclockwise	practice	Guided	1	-0.5	-0.5	3.713951	0.3003	-1.45232	-0.11941	0.886187813555226	0.697394	-4.906491	1.762128
Trial3	1	1	noBlindfold	counterclockwise	practice	Guided	1	-0.5	-0.5	3.733955	0.30035	-1.45245	-0.098226	0.895534750588336	0.945621	-5.329671	1.448265
Trial3	1	1	noBlindfold	counterclockwise	practice	Guided	1	-0.5	-0.5	3.753952	0.30042	-1.4526	-0.057145	0.914763743187009	0.865871	-5.194253	1.446138
Trial3	1	1	noBlindfold	counterclockwise	practice	Guided	1	-0.5	-0.5	3.773949	0.30043	-1.45253	-0.03716	0.924612920147912	0.844923	-4.775305	1.414102
Trial3	1	1	noBlindfold	counterclockwise	practice	Guided	1	-0.5	-0.5	3.793953	0.30042	-1.45245	-0.017711	0.934491751385521	0.943176	-5.202717	1.224258
Trial3	1	1	noBlindfold	counterclockwise	practice	Guided	1	-0.5	-0.5	3.81395	0.30042	-1.45254	0.0010644	0.944318636524947	0.872423	-5.338135	1.025969
Trial3	1	1	noBlindfold	counterclockwise	practice	Guided	1	-0.5	-0.5	3.833954	0.30042	-1.45262	0.020582	0.95481818941291	0.677523	-5.219644	1.361843
Trial3	1	1	noBlindfold	counterclockwise	practice	Guided	1	-0.5	-0.5	3.853951	0.30039	-1.45262	0.05663	0.974915954176684	0.689615	-5.02075	1.703446
Trial3	1	1	noBlindfold	counterclockwise	practice	Guided	1	-0.5	-0.5	3.873955	0.30038	-1.45252	0.074904	0.985455601559986	0.94021	-5.245035	1.097772
Trial3	1	1	noBlindfold	counterclockwise	practice	Guided	1	-0.5	-0.5	3.893951	0.30042	-1.45261	0.092388	0.995788984546861	0.944206	-5.46932	0.932881
Trial3	1	1	noBlindfold	counterclockwise	practice	Guided	1	-0.5	-0.5	3.913956	0.30046	-1.45268	0.1087	1.00561020275826	0.954837	-5.338135	1.055148
Trial3	1	1	noBlindfold	counterclockwise	practice	Guided	1	-0.5	-0.5	3.933952	0.30046	-1.45265	0.12472	1.01538724592607	0.917415	-5.211181	1.368233
Trial3	1	1	noBlindfold	counterclockwise	practice	Guided	1	-0.5	-0.5	3.953949	0.30045	-1.45259	0.15632	1.03512132033858	0.834427	-5.02075	1.506621
Trial3	1	1	noBlindfold	counterclockwise	practice	Guided	1	-0.5	-0.5	3.973953	0.30041	-1.45257	0.1721	1.0451672460191	0.841879	-5.401612	1.286773
Trial3	1	1	noBlindfold	counterclockwise	practice	Guided	1	-0.5	-0.5	3.99395	0.30042	-1.45266	0.18699	1.05481154936363	0.90166	-5.367757	1.249312
Trial3	1	1	noBlindfold	counterclockwise	practice	Guided	1	-0.5	-0.5	4.013954	0.30045	-1.45267	0.20159	1.06440064276451	1.003307	-5.410075	1.492021
Trial3	1	1	noBlindfold	counterclockwise	practice	Guided	1	-0.5	-0.5	4.033951	0.30048	-1.45266	0.21639	1.07423595877715	0.98796	-5.164631	1.457468
Trial3	1	1	noBlindfold	counterclockwise	practice	Guided	1	-0.5	-0.5	4.053955	0.30049	-1.45264	0.24447	1.09316961558348	0.914865	-5.393148	1.55549
Trial3	1	1	noBlindfold	counterclockwise	practice	Guided	1	-0.5	-0.5	4.073952	0.30044	-1.45269	0.25867	1.10285284029071	0.757248	-5.452393	1.564413
Trial3	1	1	noBlindfold	counterclockwise	practice	Guided	1	-0.5	-0.5	4.093948	0.30041	-1.45271	0.2725	1.11239039410719	0.828481	-5.532797	1.818276
Trial3	1	1	noBlindfold	counterclockwise	practice	Guided	1	-0.5	-0.5	4.113953	0.30042	-1.45274	0.2865	1.12216505704875	0.961461	-5.338135	1.863546
Trial3	1	1	noBlindfold	counterclockwise	practice	Guided	1	-0.5	-0.5	4.133949	0.30046	-1.4527	0.30118	1.13253060958881	0.993614	-5.414307	2.132372
Trial3	1	1	noBlindfold	counterclockwise	practice	Guided	1	-0.5	-0.5	4.153954	0.30049	-1.45269	0.30417	1.13466895440912	0.970458	-5.431234	2.004164
Trial3	1	1	noBlindfold	counterclockwise	practice	Guided	1	-0.5	-0.5	4.17395	0.30044	-1.45258	0.30371	1.1343076977464	0.287231	-2.731346	5.947183
Trial3	1	1	noBlindfold	counterclockwise	practice	Guided	1	-0.5	-0.5	4.193954	0.30028	-1.45215	0.30369	1.13418064180175	-0.556343	-5.177326	7.402706
Trial3	1	1	noBlindfold	counterclockwise	practice	Guided	1	-0.5	-0.5	4.213951	0.30025	-1.45226	0.30362	1.13410985977487	-0.135374	-5.003822	6.094312
Trial3	1	1	noBlindfold	counterclockwise	practice	Guided	1	-0.5	-0.5	4.233955	0.30024	-1.45227	0.30359	1.13408152860482	-0.260885	-4.572179	6.384319
Trial3	1	1	noBlindfold	counterclockwise	practice	Guided	1	-0.5	-0.5	4.253952	0.30022	-1.45229	0.30345	1.13396823256793	0.152272	-5.553956	6.615256
Trial3	1	1	noBlindfold	counterclockwise	practice	Guided	1	-0.5	-0.5	4.273949	0.30025	-1.45236	0.30332	1.13389730920131	1.325041	-5.405843	5.400209
Trial3	1	1	noBlindfold	counterclockwise	practice	Guided	1	-0.5	-0.5	4.293953	0.30029	-1.45245	0.30312	1.13378385389024	1.423451	-5.841719	4.901122
Trial3	1	1	noBlindfold	counterclockwise	practice	Guided	1	-0.5	-0.5	4.31395	0.30035	-1.45255	0.30301	1.13374830805933	1.218886	-5.431234	4.602151
Trial3	1	1	noBlindfold	counterclockwise	practice	Guided	1	-0.5	-0.5	4.333954	0.30035	-1.45256	0.30297	1.13371995988871	0.767079	-5.291585	4.972386
Trial3	1	1	noBlindfold	counterclockwise	practice	Guided	1	-0.5	-0.5	4.353951	0.30035	-1.45257	0.30294	1.13369870449974	0.542388	-5.249267	5.214777
Trial3	1	1	noBlindfold	counterclockwise	practice	Guided	1	-0.5	-0.5	4.373955	0.30034	-1.45257	0.30293	1.13368456428456	0.467052	-5.342366	5.757467
Trial3	1	1	noBlindfold	counterclockwise	practice	Guided	1	-0.5	-0.5	4.393951	0.30034	-1.45258	0.30294	1.13369163529878	0.598708	-5.448161	5.832227
Trial3	1	1	noBlindfold	counterclockwise	practice	Guided	1	-0.5	-0.5	4.413956	0.30034	-1.45259	0.30294	1.13369163529878	0.558855	-5.494711	6.025056
Trial3	1	1	noBlindfold	counterclockwise	practice	Guided	1	-0.5	-0.5	4.433952	0.30033	-1.4526	0.30295	1.13369165835216	0.409162	-5.579347	6.051047
Trial3	1	1	noBlindfold	counterclockwise	practice	Guided	1	-0.5	-0.5	4.453949	0.30032	-1.45261	0.30295	1.13368461032299	0.210835	-5.435466	5.955809
Trial3	1	1	noBlindfold	counterclockwise	practice	Guided	1	-0.5	-0.5	4.473953	0.30029	-1.45262	0.30294	1.13365635307521	-0.116906	-5.312744	5.739321
Trial3	1	1	noBlindfold	counterclockwise	practice	Guided	1	-0.5	-0.5	4.49395	0.30028	-1.45262	0.30292	1.13363514162711	-0.075325	-5.35083	5.512682
Trial3	1	1	noBlindfold	counterclockwise	practice	Guided	1	-0.5	-0.5	4.513954	0.30026	-1.45263	0.3029	1.13360686113011	0.052971	-5.439698	5.328764
Trial3	1	1	noBlindfold	counterclockwise	practice	Guided	1	-0.5	-0.5	4.533951	0.30025	-1.45264	0.30288	1.13358560750906	0.162526	-5.452393	5.270058
Trial3	1	1	noBlindfold	counterclockwise	practice	Guided	1	-0.5	-0.5	4.553955	0.30024	-1.45264	0.30284	1.13355021176876	0.221139	-5.486248	5.269845
Trial3	1	1	noBlindfold	counterclockwise	practice	Guided	1	-0.5	-0.5	4.573952	0.30023	-1.45266	0.30282	1.13352900046972	-0.039304	-5.359294	5.3027
Trial3	1	1	noBlindfold	counterclockwise	practice	Guided	1	-0.5	-0.5	4.593948	0.30021	-1.45266	0.30281	1.13350781209493	-0.296403	-5.25773	5.276403
Trial3	1	1	noBlindfold	counterclockwise	practice	Guided	1	-0.5	-0.5	4.613953	0.30019	-1.45265	0.30279	1.1334795104892	-0.503429	-5.156167	5.184951
Trial3	1	1	noBlindfold	counterclockwise	practice	Guided	1	-0.5	-0.5	4.633949	0.30017	-1.45264	0.30277	1.13345125109863	-0.609831	-5.130776	5.115767
Trial3	1	1	noBlindfold	counterclockwise	practice	Guided	1	-0.5	-0.5	4.653954	0.30014	-1.45264	0.30274	1.13340883031723	-0.699751	-5.122313	5.059265
Trial3	1	1	noBlindfold	counterclockwise	practice	Guided	1	-0.5	-0.5	4.67395	0.30012	-1.45263	0.30268	1.13335220275879	-0.754504	-5.173094	4.972528
Trial3	1	1	noBlindfold	counterclockwise	practice	Guided	1	-0.5	-0.5	4.693954	0.30007	-1.45262	0.30263	1.1332814804372	-0.973224	-5.118081	4.460938
Trial3	1	1	noBlindfold	counterclockwise	practice	Guided	1	-0.5	-0.5	4.713951	0.30003	-1.45262	0.30258	1.13321782748857	-1.179327	-5.075763	4.191566
Trial3	1	1	noBlindfold	counterclockwise	practice	Guided	1	-0.5	-0.5	4.733955	0.29999	-1.45261	0.30248	1.13311875792405	-1.374062	-5.063068	3.948235
Trial3	1	1	noBlindfold	counterclockwise	practice	Guided	1	-0.5	-0.5	4.753952	0.29989	-1.45259	0.30213	1.13280033080023	-1.608368	-5.024981	3.72138
Trial3	1	1	noBlindfold	counterclockwise	practice	Guided	1	-0.5	-0.5	4.773949	0.29926	-1.45257	0.30195	1.13222804556032	-1.864485	-5.164631	3.375995
Trial3	1	1	noBlindfold	counterclockwise	practice	Guided	1	-0.5	-0.5	4.793953	0.29866	-1.45258	0.30178	1.13168412411091	-1.967032	-5.202717	3.239479
Trial3	1	1	noBlindfold	counterclockwise	practice	Guided	1	-0.5	-0.5	4.81395	0.29774	-1.45258	0.30162	1.13092164287138	-2.058556	-5.164631	2.97657
Trial3	1	1	noBlindfold	counterclockwise	practice	Guided	1	-0.5	-0.5	4.833954	0.29646	-1.45258	0.3015	1.12993396886306	-2.111838	-5.177326	2.87687
Trial3	1	1	noBlindfold	counterclockwise	practice	Guided	1	-0.5	-0.5	4.853951	0.29468	-1.45259	0.30139	1.12860188774743	-2.215219	-5.215412	2.766314
Trial3	1	1	noBlindfold	counterclockwise	practice	Guided	1	-0.5	-0.5	4.873955	0.28945	-1.45258	0.30137	1.12491119744418	-2.413593	-5.122313	2.728881
Trial3	1	1	noBlindfold	counterclockwise	practice	Guided	1	-0.5	-0.5	4.893951	0.28585	-1.45254	0.30136	1.12238053785463	-2.499124	-5.02075	2.700838
Trial3	1	1	noBlindfold	counterclockwise	practice	Guided	1	-0.5	-0.5	4.913956	0.28149	-1.45251	0.30134	1.11931782215549	-2.515559	-5.012286	2.655552
Trial3	1	1	noBlindfold	counterclockwise	practice	Guided	1	-0.5	-0.5	4.933952	0.27633	-1.45251	0.30131	1.11569977166377	-2.569407	-5.063068	2.600323
Trial3	1	1	noBlindfold	counterclockwise	practice	Guided	1	-0.5	-0.5	4.953949	0.27014	-1.45252	0.30127	1.11137267984369	-2.684179	-5.037677	2.585068
Trial3	1	1	noBlindfold	counterclockwise	practice	Guided	1	-0.5	-0.5	4.973953	0.25536	-1.45249	0.3012	1.10113132028112	-2.742963	-4.965736	2.389909
Trial3	1	1	noBlindfold	counterclockwise	practice	Guided	1	-0.5	-0.5	4.99395	0.24621	-1.45248	0.3011	1.09480160971376	-2.772201	-5.008054	2.157046
Trial3	1	1	noBlindfold	counterclockwise	practice	Guided	1	-0.5	-0.5	5.013954	0.23629	-1.45249	0.30102	1.08800551941151	-2.803799	-5.008054	1.995647
Trial3	1	1	noBlindfold	counterclockwise	practice	Guided	1	-0.5	-0.5	5.033951	0.22538	-1.4525	0.30099	1.08062998013567	-2.802949	-4.965736	1.975878
Trial3	1	1	noBlindfold	counterclockwise	practice	Guided	1	-0.5	-0.5	5.053955	0.21308	-1.45248	0.30099	1.07241226923683	-2.826632	-4.936114	1.943206
Trial3	1	1	noBlindfold	counterclockwise	practice	Guided	1	-0.5	-0.5	5.073952	0.18573	-1.45246	0.30099	1.05442431265102	-2.749717	-4.889564	1.976329
Trial3	1	1	noBlindfold	counterclockwise	practice	Guided	1	-0.5	-0.5	5.093948	0.17082	-1.45246	0.301	1.04479685484969	-2.701984	-4.948809	1.985052
Trial3	1	1	noBlindfold	counterclockwise	practice	Guided	1	-0.5	-0.5	5.113953	0.15453	-1.45247	0.301	1.0344131208883	-2.662255	-4.923418	1.976598
Trial3	1	1	noBlindfold	counterclockwise	practice	Guided	1	-0.5	-0.5	5.133949	0.13786	-1.45247	0.30098	1.02393082914543	-2.663779	-4.923418	1.963741
Trial3	1	1	noBlindfold	counterclockwise	practice	Guided	1	-0.5	-0.5	5.153954	0.12089	-1.45246	0.30093	1.01340675206816	-2.686971	-4.982663	1.96319
Trial3	1	1	noBlindfold	counterclockwise	practice	Guided	1	-0.5	-0.5	5.17395	0.082316	-1.45246	0.3009	0.990218536063605	-2.675432	-4.940345	1.799657
Trial3	1	1	noBlindfold	counterclockwise	practice	Guided	1	-0.5	-0.5	5.193954	0.062359	-1.45247	0.30087	0.978591028659119	-2.646774	-4.923418	1.690986
Trial3	1	1	noBlindfold	counterclockwise	practice	Guided	1	-0.5	-0.5	5.213951	0.041645	-1.45246	0.30084	0.96681127718986	-2.584889	-4.902259	1.629215
Trial3	1	1	noBlindfold	counterclockwise	practice	Guided	1	-0.5	-0.5	5.233955	0.019565	-1.45246	0.3008	0.954582853108955	-2.544511	-4.953041	1.605626
Trial3	1	1	noBlindfold	counterclockwise	practice	Guided	1	-0.5	-0.5	5.253952	-0.0025444	-1.45247	0.30076	0.942697540589925	-2.530067	-4.898027	1.55641
Trial3	1	1	noBlindfold	counterclockwise	practice	Guided	1	-0.5	-0.5	5.273949	-0.048535	-1.45245	0.30076	0.919259062971867	-2.360963	-4.893796	1.507276
Trial3	1	1	noBlindfold	counterclockwise	practice	Guided	1	-0.5	-0.5	5.293953	-0.072995	-1.45244	0.30077	0.907505283075058	-2.240152	-4.864173	1.528864
Trial3	1	1	noBlindfold	counterclockwise	practice	Guided	1	-0.5	-0.5	5.31395	-0.09712	-1.45244	0.30076	0.896397719749079	-2.183386	-4.889564	1.503678
Trial3	1	1	noBlindfold	counterclockwise	practice	Guided	1	-0.5	-0.5	5.333954	-0.12157	-1.45244	0.30075	0.885669157179858	-2.169736	-4.906491	1.462309
Trial3	1	1	noBlindfold	counterclockwise	practice	Guided	1	-0.5	-0.5	5.353951	-0.14706	-1.45245	0.30081	0.875136172363483	-2.094406	-4.92765	1.512127
Trial3	1	1	noBlindfold	counterclockwise	practice	Guided	1	-0.5	-0.5	5.373955	-0.19862	-1.45245	0.30086	0.85569073236474	-1.966638	-4.893796	1.742724
Trial3	1	1	noBlindfold	counterclockwise	practice	Guided	1	-0.5	-0.5	5.393951	-0.22302	-1.45245	0.3009	0.847442475207292	-1.989585	-4.9742	1.832884
Trial3	1	1	noBlindfold	counterclockwise	practice	Guided	1	-0.5	-0.5	5.413956	-0.24823	-1.45248	0.30092	0.83955996914342	-1.927454	-4.961504	1.813983
Trial3	1	1	noBlindfold	counterclockwise	practice	Guided	1	-0.5	-0.5	5.433952	-0.27422	-1.45249	0.30093	0.832145099925392	-1.861415	-4.931882	1.874836
Trial3	1	1	noBlindfold	counterclockwise	practice	Guided	1	-0.5	-0.5	5.453949	-0.30094	-1.45247	0.30091	0.825276743019992	-1.763259	-4.919186	1.814896
Trial3	1	1	noBlindfold	counterclockwise	practice	Guided	1	-0.5	-0.5	5.473953	-0.32526	-1.45246	0.3008	0.819643029609586	-1.679763	-4.940345	1.650753
Trial3	1	1	noBlindfold	counterclockwise	practice	Guided	1	-0.5	-0.5	5.49395	-0.37393	-1.45249	0.30074	0.810603600055128	-1.461774	-5.037677	1.444611
Trial3	1	1	noBlindfold	counterclockwise	practice	Guided	1	-0.5	-0.5	5.513954	-0.39882	-1.45252	0.30071	0.80707737059915	-1.381149	-5.04614	1.424194
Trial3	1	1	noBlindfold	counterclockwise	practice	Guided	1	-0.5	-0.5	5.533951	-0.42325	-1.45253	0.30071	0.80437991759122	-1.396433	-5.008054	1.431438
Trial3	1	1	noBlindfold	counterclockwise	practice	Guided	1	-0.5	-0.5	5.553955	-0.44581	-1.45251	0.3008	0.802631416165566	-1.263566	-4.965736	1.486116
Trial3	1	1	noBlindfold	counterclockwise	practice	Guided	1	-0.5	-0.5	5.573952	-0.49155	-1.45246	0.30088	0.80092459119784	-1.413181	-4.859941	1.735553
Trial3	1	1	noBlindfold	counterclockwise	practice	Guided	1	-0.5	-0.5	5.593948	-0.5141	-1.45244	0.30097	0.801094114332617	-1.524695	-4.775305	1.96555
Trial3	1	1	noBlindfold	counterclockwise	practice	Guided	1	-0.5	-0.5	5.613953	-0.5357	-1.45239	0.30106	0.801855126890772	-1.657261	-4.631424	2.152615
Trial3	1	1	noBlindfold	counterclockwise	practice	Guided	1	-0.5	-0.5	5.633949	-0.55713	-1.45234	0.30111	0.803144490421342	-1.752827	-4.563715	2.238364
Trial3	1	1	noBlindfold	counterclockwise	practice	Guided	1	-0.5	-0.5	5.653954	-0.57849	-1.4523	0.30107	0.804906103524424	-1.72142	-4.62296	2.221197
Trial3	1	1	noBlindfold	counterclockwise	practice	Guided	1	-0.5	-0.5	5.67395	-0.62162	-1.45233	0.30105	0.810229929415636	-1.729764	-4.766842	2.087665
Trial3	1	1	noBlindfold	counterclockwise	practice	Guided	1	-0.5	-0.5	5.693954	-0.64341	-1.45237	0.30106	0.813795793165622	-1.824241	-4.745683	2.131398
Trial3	1	1	noBlindfold	counterclockwise	practice	Guided	1	-0.5	-0.5	5.713951	-0.6652	-1.45238	0.30111	0.817965934210853	-1.890133	-4.724524	2.26666
Trial3	1	1	noBlindfold	counterclockwise	practice	Guided	1	-0.5	-0.5	5.733955	-0.68577	-1.45236	0.30116	0.822415827844883	-1.850593	-4.686437	2.32071
Trial3	1	1	noBlindfold	counterclockwise	practice	Guided	1	-0.5	-0.5	5.753952	-0.70769	-1.45234	0.30121	0.827691141718995	-1.898076	-4.677974	2.39008
Trial3	1	1	noBlindfold	counterclockwise	practice	Guided	1	-0.5	-0.5	5.773949	-0.75041	-1.4523	0.30119	0.839410850852153	-1.869848	-4.559483	2.33493
Trial3	1	1	noBlindfold	counterclockwise	practice	Guided	1	-0.5	-0.5	5.793953	-0.77247	-1.45227	0.30117	0.846234751564649	-1.778739	-4.470616	2.338556
Trial3	1	1	noBlindfold	counterclockwise	practice	Guided	1	-0.5	-0.5	5.81395	-0.79393	-1.45223	0.30116	0.853376910658314	-1.926007	-4.343662	2.29912
Trial3	1	1	noBlindfold	counterclockwise	practice	Guided	1	-0.5	-0.5	5.833954	-0.81554	-1.45219	0.30116	0.86105912207918	-1.887544	-4.364821	2.306154
Trial3	1	1	noBlindfold	counterclockwise	practice	Guided	1	-0.5	-0.5	5.853951	-0.83798	-1.45216	0.30111	0.869487028589899	-1.933561	-4.318271	2.317479
Trial3	1	1	noBlindfold	counterclockwise	practice	Guided	1	-0.5	-0.5	5.873955	-0.882	-1.45216	0.30106	0.887480241664377	-1.795986	-4.305575	2.060397
Trial3	1	1	noBlindfold	counterclockwise	practice	Guided	1	-0.5	-0.5	5.893951	-0.9048	-1.45216	0.301	0.8974764825311	-1.829459	-4.356357	1.968031
Trial3	1	1	noBlindfold	counterclockwise	practice	Guided	1	-0.5	-0.5	5.913956	-0.92703	-1.45218	0.30095	0.907675867620434	-1.779874	-4.381748	1.886161
Trial3	1	1	noBlindfold	counterclockwise	practice	Guided	1	-0.5	-0.5	5.933952	-0.9500099	-1.45219	0.30089	0.918658662357672	-1.839815	-4.347893	1.757659
Trial3	1	1	noBlindfold	counterclockwise	practice	Guided	1	-0.5	-0.5	5.953949	-0.9724	-1.4522	0.30083	0.929779795742226	-1.717371	-4.508702	1.663241
Trial3	1	1	noBlindfold	counterclockwise	practice	Guided	1	-0.5	-0.5	5.973953	-0.9954799	-1.45222	0.30084	0.94172454052108	-1.678086	-4.474847	1.732994
Trial3	1	1	noBlindfold	counterclockwise	practice	Guided	1	-0.5	-0.5	5.99395	-1.04014	-1.45221	0.30084	0.965968939935641	-1.572825	-4.466384	1.685469
Trial3	1	1	noBlindfold	counterclockwise	practice	Guided	1	-0.5	-0.5	6.013954	-1.06234	-1.45222	0.3008	0.978522831833088	-1.557076	-4.419834	1.581896
Trial3	1	1	noBlindfold	counterclockwise	practice	Guided	1	-0.5	-0.5	6.033951	-1.08444	-1.4522	0.30077	0.991364047027274	-1.681428	-4.33943	1.582707
[truncated: 9,991 more rows]
