# Supplementary material for: Assessing kinesthetic proprioceptive function of the upper limb: a novel dynamic movement reproduction task using a robotic arm
Source: PeerJ. 2021 May 3;9:e11301. doi: 10.7717/peerj.11301 (PMC8101453; doi:10.7717/peerj.11301)
Supplement: Supplemental Information 1 [file peerj-09-11301-s001.zip › DMR raw data_Study 1/Session 2/HMData_PP09-2_2019-06-18-14-44-37.txt]

Trial1	3	1	blindfold	clockwise	practice	Guided	1	0.5	0	0	0.44525	-1.45047	-0.80014	0.802010924736543	-1.226069	-0.98817	-0.301309
Trial1	3	1	blindfold	clockwise	practice	Guided	1	0.5	0	0.003730774	0.44444	-1.45047	-0.8001601	0.802086667607718	-1.396405	-0.979706	-0.327364
Trial1	3	1	blindfold	clockwise	practice	Guided	1	0.5	0	0.02373505	0.4424	-1.45046	-0.80017	0.802240484466921	-1.653651	-0.962779	-0.379273
Trial1	3	1	blindfold	clockwise	practice	Guided	1	0.5	0	0.04373169	0.44082	-1.45046	-0.80018	0.802365401252213	-1.727202	-0.962779	-0.358015
Trial1	3	1	blindfold	clockwise	practice	Guided	1	0.5	0	0.06373596	0.43794	-1.45048	-0.80021	0.802612911714056	-1.732335	-1.064342	-0.429329
Trial1	3	1	blindfold	clockwise	practice	Guided	1	0.5	0	0.0837326	0.43369	-1.45052	-0.8002501	0.802992631661714	-1.766116	-1.144746	-0.485164
Trial1	3	1	blindfold	clockwise	practice	Guided	1	0.5	0	0.1037369	0.42835	-1.45055	-0.80035	0.80355078334469	-1.864242	-1.115124	-0.605172
Trial1	3	1	blindfold	clockwise	practice	Guided	1	0.5	0	0.1237335	0.41351	-1.45055	-0.80041	0.805069338752669	-2.162499	-1.115124	-0.846027
Trial1	3	1	blindfold	clockwise	practice	Guided	1	0.5	0	0.1437378	0.40402	-1.45056	-0.80046	0.806193739155578	-2.220003	-1.187064	-0.947641
Trial1	3	1	blindfold	clockwise	practice	Guided	1	0.5	0	0.1637344	0.39269	-1.45059	-0.80046	0.807620960970944	-2.193129	-1.233614	-0.924969
Trial1	3	1	blindfold	clockwise	practice	Guided	1	0.5	0	0.1837311	0.37988	-1.45061	-0.80045	0.809412726625497	-2.106674	-1.254773	-0.907348
Trial1	3	1	blindfold	clockwise	practice	Guided	1	0.5	0	0.2037354	0.36659	-1.45062	-0.80042	0.811461880983569	-1.950698	-1.246309	-0.84367
Trial1	3	1	blindfold	clockwise	practice	Guided	1	0.5	0	0.223732	0.33525	-1.45067	-0.80044	0.817218924748264	-1.927009	-1.41135	-0.884433
Trial1	3	1	blindfold	clockwise	practice	Guided	1	0.5	0	0.2437363	0.31817	-1.4507	-0.80047	0.820861959802468	-2.040429	-1.495986	-0.951387
Trial1	3	1	blindfold	clockwise	practice	Guided	1	0.5	0	0.2637329	0.29944	-1.45072	-0.80047	0.825213019273454	-2.017072	-1.419813	-0.961373
Trial1	3	1	blindfold	clockwise	practice	Guided	1	0.5	0	0.2837372	0.27957	-1.45072	-0.80049	0.830285292554458	-1.930122	-1.394422	-0.977295
Trial1	3	1	blindfold	clockwise	practice	Guided	1	0.5	0	0.3037338	0.25993	-1.45071	-0.80048	0.835704398273279	-1.772732	-1.466363	-0.95709
Trial1	3	1	blindfold	clockwise	practice	Guided	1	0.5	0	0.3237381	0.21632	-1.45075	-0.8005	0.849278840490268	-1.540522	-1.550999	-1.019312
Trial1	3	1	blindfold	clockwise	practice	Guided	1	0.5	0	0.3437347	0.1939	-1.45077	-0.80051	0.857037601532703	-1.463247	-1.62294	-1.028472
Trial1	3	1	blindfold	clockwise	practice	Guided	1	0.5	0	0.3637314	0.17102	-1.45081	-0.8005201	0.8654826456999	-1.309054	-1.661026	-1.046095
Trial1	3	1	blindfold	clockwise	practice	Guided	1	0.5	0	0.3837357	0.14637	-1.45082	-0.8005201	0.875149445377566	-1.29523	-1.665258	-1.057233
Trial1	3	1	blindfold	clockwise	practice	Guided	1	0.5	0	0.4037323	0.12356	-1.45083	-0.8005	0.884594419670172	-1.248529	-1.690648	-1.026532
Trial1	3	1	blindfold	clockwise	practice	Guided	1	0.5	0	0.4237366	0.075234	-1.45082	-0.80047	0.906188926435124	-1.078784	-1.593317	-0.931896
Trial1	3	1	blindfold	clockwise	practice	Guided	1	0.5	0	0.4437332	0.051254	-1.45081	-0.80044	0.917647637778073	-0.9978	-1.635635	-0.842614
Trial1	3	1	blindfold	clockwise	practice	Guided	1	0.5	0	0.4637375	0.025757	-1.45081	-0.80042	0.93036475512365	-0.95863	-1.627171	-0.834668
Trial1	3	1	blindfold	clockwise	practice	Guided	1	0.5	0	0.4837341	0.0024363	-1.45082	-0.80041	0.942457298694554	-0.94463	-1.635635	-0.831334
Trial1	3	1	blindfold	clockwise	practice	Guided	1	0.5	0	0.5037308	-0.022303	-1.45082	-0.80041	0.955749207821556	-0.892605	-1.669489	-0.823994
Trial1	3	1	blindfold	clockwise	practice	Guided	1	0.5	0	0.523735	-0.046251	-1.45083	-0.80041	0.969044004313381	-0.827836	-1.669489	-0.825719
Trial1	3	1	blindfold	clockwise	practice	Guided	1	0.5	0	0.5437317	-0.093875	-1.45084	-0.8004301	0.996682393622669	-0.914542	-1.711807	-0.852434
Trial1	3	1	blindfold	clockwise	practice	Guided	1	0.5	0	0.563736	-0.11825	-1.45085	-0.80045	1.01141149375026	-0.788043	-1.745662	-0.932173
Trial1	3	1	blindfold	clockwise	practice	Guided	1	0.5	0	0.5837326	-0.14178	-1.45086	-0.80045	1.02596380233333	-0.862077	-1.745662	-0.881224
Trial1	3	1	blindfold	clockwise	practice	Guided	1	0.5	0	0.6037369	-0.16517	-1.45086	-0.80042	1.04073208942526	-0.815454	-1.677953	-0.921947
Trial1	3	1	blindfold	clockwise	practice	Guided	1	0.5	0	0.6237335	-0.2121	-1.45085	-0.80041	1.07132746309959	-0.69194	-1.669489	-0.836097
Trial1	3	1	blindfold	clockwise	practice	Guided	1	0.5	0	0.6437378	-0.23491	-1.45083	-0.80042	1.08663005622049	-0.72549	-1.661026	-0.862235
Trial1	3	1	blindfold	clockwise	practice	Guided	1	0.5	0	0.6637344	-0.25821	-1.45083	-0.80045	1.1025436769149	-0.767755	-1.690648	-0.892123
Trial1	3	1	blindfold	clockwise	practice	Guided	1	0.5	0	0.6837311	-0.28065	-1.45083	-0.80046	1.1181013316191	-0.79138	-1.652562	-0.973338
Trial1	3	1	blindfold	clockwise	practice	Guided	1	0.5	0	0.7037354	-0.30256	-1.45084	-0.80044	1.1334931721244	-0.87262	-1.682185	-0.920526
Trial1	3	1	blindfold	clockwise	practice	Guided	1	0.5	0	0.723732	-0.30393	-1.45082	-0.80029	1.13435780472112	-4.636756	-1.284396	-0.271741
Trial1	3	1	blindfold	clockwise	practice	Guided	1	0.5	0	0.7437363	-0.30245	-1.45071	-0.80008	1.13316107110008	-3.632425	-0.658089	0.136124
Trial1	3	1	blindfold	clockwise	practice	Guided	1	0.5	0	0.7637329	-0.30173	-1.45045	-0.79962	1.13232645473351	-1.798438	-0.129048	0.498821
Trial1	3	1	blindfold	clockwise	practice	Guided	1	0.5	0	0.7837372	-0.30104	-1.45021	-0.79866	1.13115995143743	-0.760559	-0.196711	0.694373
Trial1	3	1	blindfold	clockwise	practice	Guided	1	0.5	0	0.8037338	-0.30043	-1.45013	-0.79669	1.12933746962643	-0.144508	-0.446293	0.446986
Trial1	3	1	blindfold	clockwise	practice	Guided	1	0.5	0	0.8237381	-0.30017	-1.45058	-0.79674	1.12918849457777	-1.339605	-2.058597	-0.627112
Trial1	3	1	blindfold	clockwise	practice	Guided	1	0.5	0	0.8437347	-0.30048	-1.45092	-0.79719	1.12972569959492	-2.307981	-2.219406	-0.876571
Trial1	3	1	blindfold	clockwise	practice	Guided	1	0.5	0	0.8637314	-0.30088	-1.45107	-0.79772	1.13038313003609	-2.804741	-2.08822	-0.901047
Trial1	3	1	blindfold	clockwise	practice	Guided	1	0.5	0	0.8837357	-0.30119	-1.45105	-0.79798	1.13078618681077	-2.529051	-1.703126	-0.413323
Trial1	3	1	blindfold	clockwise	practice	Guided	1	0.5	0	0.9037323	-0.30119	-1.4509	-0.79787	1.13070862686618	-1.739802	-1.07682	0.0021537
Trial1	3	1	blindfold	clockwise	practice	Guided	1	0.5	0	0.9237366	-0.30077	-1.45048	-0.79781	1.13036869797112	-0.998219	-0.835607	0.103491
Trial1	3	1	blindfold	clockwise	practice	Guided	1	0.5	0	0.9437332	-0.30064	-1.45046	-0.7978899	1.13033302956086	-1.257283	-1.292642	-0.300549
Trial1	3	1	blindfold	clockwise	practice	Guided	1	0.5	0	0.9637375	-0.30066	-1.45057	-0.79814	1.13052377066989	-1.696272	-1.681967	-0.645072
Trial1	3	1	blindfold	clockwise	practice	Guided	1	0.5	0	0.9837341	-0.30077	-1.45075	-0.79855	1.13089110283336	-2.125766	-1.855471	-0.778588
Trial1	3	1	blindfold	clockwise	practice	Guided	1	0.5	0	1.003731	-0.30093	-1.45086	-0.79893	1.13127272670071	-2.192985	-1.681967	-0.669687
Trial1	3	1	blindfold	clockwise	practice	Guided	1	0.5	0	1.023735	-0.301	-1.45082	-0.79901	1.13137882245409	-1.835362	-1.292642	-0.244869
Trial1	3	1	blindfold	clockwise	practice	Guided	1	0.5	0	1.043732	-0.30093	-1.45069	-0.79902	1.13133629062751	-1.276677	-1.216469	-0.159294
Trial1	3	1	blindfold	clockwise	practice	Guided	1	0.5	0	1.063736	-0.30086	-1.45068	-0.79904	1.13130083421039	-1.286499	-1.339191	-0.285874
Trial1	3	1	blindfold	clockwise	practice	Guided	1	0.5	0	1.083733	-0.30083	-1.45069	-0.79907	1.13130082887198	-1.428492	-1.580404	-0.432001
Trial1	3	1	blindfold	clockwise	practice	Guided	1	0.5	0	1.103737	-0.30082	-1.45072	-0.79912	1.13132906349838	-1.631115	-1.720053	-0.528535
Trial1	3	1	blindfold	clockwise	practice	Guided	1	0.5	0	1.123734	-0.30083	-1.45077	-0.79913	1.13134318272944	-1.694584	-1.550781	-0.31852
Trial1	3	1	blindfold	clockwise	practice	Guided	1	0.5	0	1.143738	-0.30082	-1.45077	-0.79913	1.13133609456141	-1.535669	-1.461914	-0.172947
Trial1	3	1	blindfold	clockwise	practice	Guided	1	0.5	0	1.163734	-0.30082	-1.45077	-0.79914	1.13134320987346	-1.397209	-1.415364	-0.106985
Trial1	3	1	blindfold	clockwise	practice	Guided	1	0.5	0	1.183731	-0.30081	-1.45076	-0.79914	1.13133614288964	-1.33889	-1.402668	-0.0375
Trial1	3	1	blindfold	clockwise	practice	Guided	1	0.5	0	1.203735	-0.3008	-1.45075	-0.79913	1.13132193945342	-1.410573	-1.444986	-0.025847
Trial1	3	1	blindfold	clockwise	practice	Guided	1	0.5	0	1.223732	-0.30079	-1.45075	-0.79912	1.13130784131828	-1.616859	-1.385741	0.223143
Trial1	3	1	blindfold	clockwise	practice	Guided	1	0.5	0	1.243736	-0.30079	-1.45074	-0.79911	1.13130076806467	-1.58696	-1.351887	0.392731
Trial1	3	1	blindfold	clockwise	practice	Guided	1	0.5	0	1.263733	-0.30079	-1.45073	-0.79903	1.1312442678355	-1.583174	-1.322264	0.570373
Trial1	3	1	blindfold	clockwise	practice	Guided	1	0.5	0	1.283737	-0.30079	-1.4507	-0.79873	1.1310323961756	-1.510993	-1.28841	0.770505
Trial1	3	1	blindfold	clockwise	practice	Guided	1	0.5	0	1.303734	-0.30077	-1.45067	-0.79663	1.12953617251505	-1.489172	-1.292642	0.977102
Trial1	3	1	blindfold	clockwise	practice	Guided	1	0.5	0	1.323738	-0.30076	-1.45064	-0.79457	1.12807713168488	-1.53231	-1.267251	1.343307
Trial1	3	1	blindfold	clockwise	practice	Guided	1	0.5	0	1.343735	-0.30077	-1.45064	-0.79162	1.1260083562385	-1.505429	-1.284178	1.376035
Trial1	3	1	blindfold	clockwise	practice	Guided	1	0.5	0	1.363731	-0.30074	-1.45066	-0.7876999	1.12323450151112	-1.384048	-1.381509	1.726507
Trial1	3	1	blindfold	clockwise	practice	Guided	1	0.5	0	1.383736	-0.30069	-1.45069	-0.7825	1.11955824772515	-1.271846	-1.284178	2.060451
Trial1	3	1	blindfold	clockwise	practice	Guided	1	0.5	0	1.403732	-0.30064	-1.45066	-0.76749	1.1090830637996	-1.166575	-1.250324	2.140563
Trial1	3	1	blindfold	clockwise	practice	Guided	1	0.5	0	1.423737	-0.30055	-1.45067	-0.7577	1.1022656285926	-1.128834	-1.33496	2.126332
Trial1	3	1	blindfold	clockwise	practice	Guided	1	0.5	0	1.443733	-0.30053	-1.45069	-0.74685	1.09482110420191	-1.080292	-1.440755	2.16663
Trial1	3	1	blindfold	clockwise	practice	Guided	1	0.5	0	1.463737	-0.30054	-1.45071	-0.73484	1.0866711414241	-1.081054	-1.4069	1.966519
Trial1	3	1	blindfold	clockwise	practice	Guided	1	0.5	0	1.483734	-0.30054	-1.4507	-0.7214301	1.07764819309374	-1.057136	-1.491536	1.822681
Trial1	3	1	blindfold	clockwise	practice	Guided	1	0.5	0	1.503731	-0.30052	-1.45074	-0.69253	1.05850368120204	-0.940407	-1.5	1.707569
Trial1	3	1	blindfold	clockwise	practice	Guided	1	0.5	0	1.523735	-0.30043	-1.45079	-0.6779	1.04892164470724	-0.784841	-1.690431	1.390604
Trial1	3	1	blindfold	clockwise	practice	Guided	1	0.5	0	1.543732	-0.30038	-1.45084	-0.66199	1.0386716871057	-0.646486	-1.770835	1.237014
Trial1	3	1	blindfold	clockwise	practice	Guided	1	0.5	0	1.563736	-0.30033	-1.45086	-0.6464	1.02876674203395	-0.591053	-1.61849	0.86605
Trial1	3	1	blindfold	clockwise	practice	Guided	1	0.5	0	1.583733	-0.3003	-1.45087	-0.63028	1.01869180533795	-0.558885	-1.847007	0.919737
Trial1	3	1	blindfold	clockwise	practice	Guided	1	0.5	0	1.603737	-0.30028	-1.45091	-0.59906	0.99966042653248	-0.472094	-1.859703	0.776079
Trial1	3	1	blindfold	clockwise	practice	Guided	1	0.5	0	1.623734	-0.30026	-1.45091	-0.58348	0.990386283423215	-0.479594	-1.863935	0.76658
Trial1	3	1	blindfold	clockwise	practice	Guided	1	0.5	0	1.643738	-0.30028	-1.45092	-0.56743	0.981032574830388	-0.610557	-1.753908	0.799506
Trial1	3	1	blindfold	clockwise	practice	Guided	1	0.5	0	1.663734	-0.30031	-1.45088	-0.55187	0.97214019443461	-0.674452	-1.66504	0.789794
Trial1	3	1	blindfold	clockwise	practice	Guided	1	0.5	0	1.683731	-0.30034	-1.45084	-0.53634	0.963433808945431	-0.683401	-1.720053	0.777574
Trial1	3	1	blindfold	clockwise	practice	Guided	1	0.5	0	1.703735	-0.30034	-1.45086	-0.50497	0.946329131770132	-0.689727	-1.732749	0.638141
Trial1	3	1	blindfold	clockwise	practice	Guided	1	0.5	0	1.723732	-0.30033	-1.45084	-0.4894	0.938104707086174	-0.703117	-1.533854	0.804133
Trial1	3	1	blindfold	clockwise	practice	Guided	1	0.5	0	1.743736	-0.30034	-1.4508	-0.47321	0.929769752667652	-0.741897	-1.550781	0.970051
Trial1	3	1	blindfold	clockwise	practice	Guided	1	0.5	0	1.763733	-0.30036	-1.45078	-0.45738	0.921831102601789	-0.76695	-1.563477	0.976722
Trial1	3	1	blindfold	clockwise	practice	Guided	1	0.5	0	1.783737	-0.30039	-1.45078	-0.44152	0.914091926007158	-0.8324	-1.533854	0.751097
Trial1	3	1	blindfold	clockwise	practice	Guided	1	0.5	0	1.803734	-0.30041	-1.4508	-0.40897	0.898839602828207	-0.747158	-1.673504	0.939844
Trial1	3	1	blindfold	clockwise	practice	Guided	1	0.5	0	1.823738	-0.30038	-1.4508	-0.39214	0.891281050664705	-0.653421	-1.495768	1.039566
Trial1	3	1	blindfold	clockwise	practice	Guided	1	0.5	0	1.843735	-0.30036	-1.45078	-0.37607	0.884310329998892	-0.675674	-1.690431	1.104247
Trial1	3	1	blindfold	clockwise	practice	Guided	1	0.5	0	1.863731	-0.30034	-1.45078	-0.35879	0.877082882018943	-0.666046	-1.508463	0.97632
Trial1	3	1	blindfold	clockwise	practice	Guided	1	0.5	0	1.883736	-0.30034	-1.45077	-0.34134	0.870090288295626	-0.722227	-1.521159	0.920217
Trial1	3	1	blindfold	clockwise	practice	Guided	1	0.5	0	1.903732	-0.30033	-1.45078	-0.30715	0.857245127388043	-0.651467	-1.71159	0.980519
Trial1	3	1	blindfold	clockwise	practice	Guided	1	0.5	0	1.923737	-0.30031	-1.45085	-0.28977	0.851153764326468	-0.603927	-1.576172	1.067434
Trial1	3	1	blindfold	clockwise	practice	Guided	1	0.5	0	1.943733	-0.30032	-1.4508	-0.27141	0.845089038702427	-0.687091	-1.567709	1.291758
Trial1	3	1	blindfold	clockwise	practice	Guided	1	0.5	0	1.963737	-0.30033	-1.45075	-0.25313	0.839406262395592	-0.711672	-1.322264	1.216789
Trial1	3	1	blindfold	clockwise	practice	Guided	1	0.5	0	1.983734	-0.30037	-1.45068	-0.23445	0.834001773167662	-0.845972	-1.224933	1.148318
Trial1	3	1	blindfold	clockwise	practice	Guided	1	0.5	0	2.003731	-0.3004	-1.45069	-0.19559	0.823951203759911	-0.825884	-1.457682	1.125083
Trial1	3	1	blindfold	clockwise	practice	Guided	1	0.5	0	2.023735	-0.30038	-1.45075	-0.17598	0.819498073114189	-0.689472	-1.381509	1.135677
Trial1	3	1	blindfold	clockwise	practice	Guided	1	0.5	0	2.043732	-0.30034	-1.45075	-0.15607	0.81541520599711	-0.622904	-1.394205	1.107133
Trial1	3	1	blindfold	clockwise	practice	Guided	1	0.5	0	2.063736	-0.30031	-1.45073	-0.13546	0.811692975350704	-0.597693	-1.483073	0.906914
Trial1	3	1	blindfold	clockwise	practice	Guided	1	0.5	0	2.083733	-0.30028	-1.45076	-0.11553	0.808576073531025	-0.522171	-1.766603	0.754109
Trial1	3	1	blindfold	clockwise	practice	Guided	1	0.5	0	2.103737	-0.30024	-1.45085	-0.07528999	0.803773978934569	-0.430952	-1.834312	0.776015
Trial1	3	1	blindfold	clockwise	practice	Guided	1	0.5	0	2.123734	-0.30022	-1.45086	-0.054694	0.802086966839838	-0.535074	-1.597331	1.054427
Trial1	3	1	blindfold	clockwise	practice	Guided	1	0.5	0	2.143738	-0.30024	-1.45079	-0.035237	0.801015400644685	-0.499922	-1.419596	0.826277
Trial1	3	1	blindfold	clockwise	practice	Guided	1	0.5	0	2.163734	-0.30027	-1.45074	-0.014603	0.800403214846148	-0.59932	-1.715822	0.869453
Trial1	3	1	blindfold	clockwise	practice	Guided	1	0.5	0	2.183731	-0.30027	-1.4508	0.0053715	0.800288018006957	-0.623058	-1.724285	0.900401
Trial1	3	1	blindfold	clockwise	practice	Guided	1	0.5	0	2.203735	-0.30027	-1.45083	0.046405	0.801614298154052	-0.445795	-1.516927	0.894577
Trial1	3	1	blindfold	clockwise	practice	Guided	1	0.5	0	2.223732	-0.30029	-1.45073	0.066943	0.803084976390847	-0.636923	-1.296873	0.952298
Trial1	3	1	blindfold	clockwise	practice	Guided	1	0.5	0	2.243736	-0.30032	-1.45069	0.08754	0.805093381694602	-0.609256	-1.593099	0.993391
Trial1	3	1	blindfold	clockwise	practice	Guided	1	0.5	0	2.263733	-0.30032	-1.45077	0.10877	0.807677543320906	-0.669176	-1.686199	0.958249
Trial1	3	1	blindfold	clockwise	practice	Guided	1	0.5	0	2.283737	-0.30031	-1.45081	0.13018	0.810828530714559	-0.633961	-1.559245	1.083869
Trial1	3	1	blindfold	clockwise	practice	Guided	1	0.5	0	2.303734	-0.3003	-1.4508	0.17213	0.818601753899734	-0.669416	-1.474609	1.132422
Trial1	3	1	blindfold	clockwise	practice	Guided	1	0.5	0	2.323738	-0.3003	-1.45075	0.19345	0.823348648722124	-0.587133	-1.707358	0.501313
Trial1	3	1	blindfold	clockwise	practice	Guided	1	0.5	0	2.343735	-0.30027	-1.45085	0.21381	0.828339769358249	-0.432754	-1.847007	0.616266
Trial1	3	1	blindfold	clockwise	practice	Guided	1	0.5	0	2.363731	-0.30024	-1.4509	0.23388	0.833716906126347	-0.39407	-1.779299	0.622763
Trial1	3	1	blindfold	clockwise	practice	Guided	1	0.5	0	2.383736	-0.30021	-1.45091	0.25368	0.8394579086238	-0.499955	-1.762371	0.557589
Trial1	3	1	blindfold	clockwise	practice	Guided	1	0.5	0	2.403732	-0.30021	-1.45088	0.29242	0.851965667700263	-0.463822	-1.741212	0.253585
Trial1	3	1	blindfold	clockwise	practice	Guided	1	0.5	0	2.423737	-0.30018	-1.45094	0.31126	0.858586507972633	-0.331643	-1.978193	0.344107
Trial1	3	1	blindfold	clockwise	practice	Guided	1	0.5	0	2.443733	-0.30017	-1.45097	0.32912	0.865212122524272	-0.370396	-1.880862	0.409675
Trial1	3	1	blindfold	clockwise	practice	Guided	1	0.5	0	2.463737	-0.30017	-1.45095	0.34661	0.872015202868655	-0.345775	-1.825848	0.39137
Trial1	3	1	blindfold	clockwise	practice	Guided	1	0.5	0	2.483734	-0.30019	-1.45092	0.36414	0.879148441002465	-0.386325	-1.749676	0.34263
Trial1	3	1	blindfold	clockwise	practice	Guided	1	0.5	0	2.503731	-0.30021	-1.45091	0.39631	0.892971266970087	-0.41675	-1.973961	0.166277
Trial1	3	1	blindfold	clockwise	practice	Guided	1	0.5	0	2.523735	-0.30021	-1.451	0.41158	0.899852272040273	-0.399582	-1.944339	0.402699
Trial1	3	1	blindfold	clockwise	practice	Guided	1	0.5	0	2.543732	-0.30019	-1.45098	0.42645	0.906732404516708	-0.354523	-1.906253	0.331053
Trial1	3	1	blindfold	clockwise	practice	Guided	1	0.5	0	2.563736	-0.30019	-1.45097	0.44141	0.913863668797638	-0.39321	-1.842776	0.385485
Trial1	3	1	blindfold	clockwise	practice	Guided	1	0.5	0	2.583733	-0.30021	-1.45093	0.45557	0.920804024543746	-0.424336	-1.944339	0.478968
Trial1	3	1	blindfold	clockwise	practice	Guided	1	0.5	0	2.603737	-0.30023	-1.45094	0.48305	0.934722080421229	-0.601628	-1.885094	0.260917
Trial1	3	1	blindfold	clockwise	practice	Guided	1	0.5	0	2.623734	-0.30027	-1.45097	0.49613	0.941582192564548	-0.546286	-1.940107	0.575727
Trial1	3	1	blindfold	clockwise	practice	Guided	1	0.5	0	2.643738	-0.30027	-1.45096	0.50918	0.948523242038567	-0.539147	-1.808921	0.774161
Trial1	3	1	blindfold	clockwise	practice	Guided	1	0.5	0	2.663734	-0.30027	-1.45091	0.52261	0.955799811655702	-0.571854	-1.749676	0.725611
Trial1	3	1	blindfold	clockwise	practice	Guided	1	0.5	0	2.683731	-0.30027	-1.45089	0.53568	0.963008368021537	-0.549816	-1.957034	0.894012
Trial1	3	1	blindfold	clockwise	practice	Guided	1	0.5	0	2.703735	-0.30028	-1.45092	0.56173	0.977746751179991	-0.561813	-1.813153	0.729527
Trial1	3	1	blindfold	clockwise	practice	Guided	1	0.5	0	2.723732	-0.30029	-1.45094	0.57524	0.985578606409225	-0.486645	-1.965498	0.492327
Trial1	3	1	blindfold	clockwise	practice	Guided	1	0.5	0	2.743736	-0.30026	-1.45099	0.58737	0.992683016361476	-0.493572	-1.965498	0.522379
Trial1	3	1	blindfold	clockwise	practice	Guided	1	0.5	0	2.763733	-0.30023	-1.45099	0.60061	1.00055006904218	-0.423012	-1.893557	0.721955
Trial1	3	1	blindfold	clockwise	practice	Guided	1	0.5	0	2.783737	-0.30022	-1.45096	0.61285	1.00793710315201	-0.544696	-1.732749	0.894075
Trial1	3	1	blindfold	clockwise	practice	Guided	1	0.5	0	2.803734	-0.30025	-1.45089	0.63945	1.02435168400298	-0.687032	-1.707358	1.075859
Trial1	3	1	blindfold	clockwise	practice	Guided	1	0.5	0	2.823738	-0.30036	-1.45083	0.6532199	1.03308877064697	-0.763587	-1.61849	1.326809
Trial1	3	1	blindfold	clockwise	practice	Guided	1	0.5	0	2.843735	-0.30039	-1.45081	0.66789	1.04244962888623	-0.822057	-1.533854	1.304201
Trial1	3	1	blindfold	clockwise	practice	Guided	1	0.5	0	2.863731	-0.3004	-1.4508	0.6825	1.0518775588078	-0.769312	-1.753908	1.258981
Trial1	3	1	blindfold	clockwise	practice	Guided	1	0.5	0	2.883736	-0.30036	-1.45086	0.69733	1.06152967288069	-0.592845	-1.808921	1.002343
Trial1	3	1	blindfold	clockwise	practice	Guided	1	0.5	0	2.903732	-0.30029	-1.45092	0.72785	1.08177154620141	-0.436047	-1.92318	1.07504
Trial1	3	1	blindfold	clockwise	practice	Guided	1	0.5	0	2.923737	-0.30021	-1.45096	0.74296	1.09193661394074	-0.343143	-1.982425	0.985134
Trial1	3	1	blindfold	clockwise	practice	Guided	1	0.5	0	2.943733	-0.30019	-1.45097	0.75815	1.10231367283047	-0.306891	-1.872398	0.872925
Trial1	3	1	blindfold	clockwise	practice	Guided	1	0.5	0	2.963737	-0.3002	-1.45095	0.77382	1.11315651666563	-0.392726	-1.893557	0.776172
Trial1	3	1	blindfold	clockwise	practice	Guided	1	0.5	0	2.983734	-0.3002	-1.45096	0.78893	1.12371286707097	-0.322603	-2.04167	0.738307
Trial1	3	1	blindfold	clockwise	practice	Guided	1	0.5	0	3.003731	-0.30019	-1.451	0.80477	1.13488271650399	-0.299701	-2.016279	0.69042
Trial1	3	1	blindfold	clockwise	practice	Guided	1	0.5	0	3.023735	-0.30018	-1.45103	0.80301	1.13362826907852	-0.693467	-1.834312	4.218716
Trial1	3	1	blindfold	clockwise	practice	Guided	1	0.5	0	3.043732	-0.30025	-1.45059	0.802	1.13296254395456	-1.068736	0.39161	3.960593
Trial1	3	1	blindfold	clockwise	practice	Guided	1	0.5	0	3.063736	-0.30047	-1.45005	0.80162	1.1328489957122	-1.293632	-1.322267	3.515777
Trial1	3	1	blindfold	clockwise	practice	Guided	1	0.5	0	3.083733	-0.30059	-1.45016	0.80146	1.13282061143766	-1.598239	-0.594365	2.57114
Trial1	3	1	blindfold	clockwise	practice	Guided	1	0.5	0	3.103737	-0.30064	-1.45024	0.80133	1.13276392517029	-1.42583	-1.330698	2.840953
Trial1	3	1	blindfold	clockwise	practice	Guided	1	0.5	0	3.123734	-0.30059	-1.45059	0.80129	1.13270030757117	-0.705029	-1.504202	2.256784
Trial1	3	1	blindfold	clockwise	practice	Guided	1	0.5	0	3.143738	-0.30055	-1.45066	0.80124	1.1326366416996	-0.518347	-1.931614	2.186661
Trial1	3	1	blindfold	clockwise	practice	Guided	1	0.5	0	3.163734	-0.3005	-1.45075	0.80121	1.13258015005269	-0.572833	-1.753878	1.977846
Trial1	3	1	blindfold	clockwise	practice	Guided	1	0.5	0	3.183731	-0.30048	-1.45076	0.8012	1.13255889010235	-0.715261	-1.770806	2.227674
Trial1	3	1	blindfold	clockwise	practice	Guided	1	0.5	0	3.203735	-0.30048	-1.45077	0.8012	1.13255889010235	-0.82551	-1.753878	2.153495
Trial1	3	1	blindfold	clockwise	practice	Guided	1	0.5	0	3.223732	-0.30047	-1.45077	0.8012	1.13255181263748	-0.876801	-1.550752	2.440446
Trial1	3	1	blindfold	clockwise	practice	Guided	1	0.5	0	3.243736	-0.30047	-1.45077	0.8012	1.13255181263748	-0.890855	-1.538057	2.343764
Trial1	3	1	blindfold	clockwise	practice	Guided	1	0.5	0	3.263733	-0.30047	-1.45077	0.80119	1.13254477092848	-0.900279	-1.618461	2.327352
Trial1	3	1	blindfold	clockwise	practice	Guided	1	0.5	0	3.283737	-0.30047	-1.45077	0.80118	1.13253768709765	-0.865827	-1.724256	2.197441
Trial1	3	1	blindfold	clockwise	practice	Guided	1	0.5	0	3.303734	-0.30047	-1.45078	0.80116	1.13252351956869	-0.799853	-1.728488	2.084186
Trial1	3	1	blindfold	clockwise	practice	Guided	1	0.5	0	3.323738	-0.30046	-1.45079	0.80116	1.13251644197131	-0.707883	-1.775037	2.075819
Trial1	3	1	blindfold	clockwise	practice	Guided	1	0.5	0	3.343735	-0.30045	-1.4508	0.80115	1.13250230169577	-0.750457	-1.673474	2.132203
Trial1	3	1	blindfold	clockwise	practice	Guided	1	0.5	0	3.363731	-0.30045	-1.4508	0.80115	1.13250230169577	-0.745097	-1.745415	2.225149
Trial1	3	1	blindfold	clockwise	practice	Guided	1	0.5	0	3.383736	-0.30045	-1.4508	0.80115	1.13250230169577	-0.673032	-1.775037	2.225232
Trial1	3	1	blindfold	clockwise	practice	Guided	1	0.5	0	3.403732	-0.30044	-1.45081	0.80115	1.13249524520669	-0.570093	-1.762342	2.172668
Trial1	3	1	blindfold	clockwise	practice	Guided	1	0.5	0	3.423737	-0.30043	-1.45081	0.80113	1.13247404224575	-0.385674	-1.736951	2.111247
Trial1	3	1	blindfold	clockwise	practice	Guided	1	0.5	0	3.443733	-0.30039	-1.45081	0.8011	1.13242456496736	-0.042817	-1.63962	1.904884
Trial1	3	1	blindfold	clockwise	practice	Guided	1	0.5	0	3.463737	-0.30032	-1.45081	0.80102	1.13231845716013	0.227872	-1.63962	1.821459
Trial1	3	1	blindfold	clockwise	practice	Guided	1	0.5	0	3.483734	-0.3002	-1.45082	0.80092	1.13216294158351	0.46964	-1.732719	1.532015
Trial1	3	1	blindfold	clockwise	practice	Guided	1	0.5	0	3.503731	-0.30006	-1.45085	0.80068	1.13189418370388	0.636012	-1.796196	1.331704
Trial1	3	1	blindfold	clockwise	practice	Guided	1	0.5	0	3.523735	-0.29924	-1.45086	0.80057	1.13123689353649	1.211936	-1.707329	1.065558
Trial1	3	1	blindfold	clockwise	practice	Guided	1	0.5	0	3.543732	-0.2981	-1.45086	0.80045	1.13034673961619	1.387397	-1.745415	0.844078
Trial1	3	1	blindfold	clockwise	practice	Guided	1	0.5	0	3.563736	-0.29617	-1.45086	0.80036	1.12892104928321	1.479311	-1.724256	0.678461
Trial1	3	1	blindfold	clockwise	practice	Guided	1	0.5	0	3.583733	-0.29349	-1.45087	0.80029	1.12698293221751	1.50041	-1.775037	0.520718
Trial1	3	1	blindfold	clockwise	practice	Guided	1	0.5	0	3.603737	-0.28994	-1.45088	0.80017	1.12440083547953	1.645107	-1.762342	0.400191
Trial1	3	1	blindfold	clockwise	practice	Guided	1	0.5	0	3.623734	-0.27971	-1.45086	0.8001601	1.11723040695444	1.801639	-1.707329	0.336054
Trial1	3	1	blindfold	clockwise	practice	Guided	1	0.5	0	3.643738	-0.27285	-1.45085	0.80015	1.11244649958987	1.710658	-1.715792	0.309296
Trial1	3	1	blindfold	clockwise	practice	Guided	1	0.5	0	3.663734	-0.26541	-1.45086	0.80015	1.10729063879623	1.649295	-1.770806	0.293068
Trial1	3	1	blindfold	clockwise	practice	Guided	1	0.5	0	3.683731	-0.25653	-1.45089	0.80013	1.10115652768034	1.691863	-1.842746	0.298842
Trial1	3	1	blindfold	clockwise	practice	Guided	1	0.5	0	3.703735	-0.24668	-1.45092	0.80006	1.09436149859911	1.727304	-1.940078	0.165094
Trial1	3	1	blindfold	clockwise	practice	Guided	1	0.5	0	3.723732	-0.22486	-1.45099	0.80009	1.07961379797784	1.625248	-1.927382	0.181094
Trial1	3	1	blindfold	clockwise	practice	Guided	1	0.5	0	3.743736	-0.21272	-1.45097	0.8001601	1.07155303844476	1.550043	-1.80466	0.331888
Trial1	3	1	blindfold	clockwise	practice	Guided	1	0.5	0	3.763733	-0.19986	-1.45093	0.8002	1.06307297067954	1.512955	-1.783501	0.387799
Trial1	3	1	blindfold	clockwise	practice	Guided	1	0.5	0	3.783737	-0.18591	-1.45089	0.80021	1.05394903702759	1.360321	-1.71156	0.430673
Trial1	3	1	blindfold	clockwise	practice	Guided	1	0.5	0	3.803734	-0.17176	-1.45086	0.80024	1.04481842151704	1.395487	-1.707329	0.501178
Trial1	3	1	blindfold	clockwise	practice	Guided	1	0.5	0	3.823738	-0.14088	-1.45081	0.80023	1.02522932970494	1.339921	-1.652315	0.443321
Trial1	3	1	blindfold	clockwise	practice	Guided	1	0.5	0	3.843735	-0.12559	-1.45081	0.80019	1.01571001520306	1.30336	-1.660779	0.38451
Trial1	3	1	blindfold	clockwise	practice	Guided	1	0.5	0	3.863731	-0.10884	-1.45083	0.80014	1.0054402574933	1.283175	-1.703097	0.278886
Trial1	3	1	blindfold	clockwise	practice	Guided	1	0.5	0	3.883736	-0.092097	-1.45086	0.8001	0.995358637283827	1.335578	-1.75811	0.180659
Trial1	3	1	blindfold	clockwise	practice	Guided	1	0.5	0	3.903732	-0.075421	-1.45088	0.80001	0.985456884148478	1.27069	-1.787733	0.105478
Trial1	3	1	blindfold	clockwise	practice	Guided	1	0.5	0	3.923737	-0.038	-1.4509	0.79996	0.964043534523452	1.34956	-1.779269	-0.050757
Trial1	3	1	blindfold	clockwise	practice	Guided	1	0.5	0	3.943733	-0.019939	-1.45091	0.79993	0.954056930221237	1.336959	-1.859673	-0.147476
Trial1	3	1	blindfold	clockwise	practice	Guided	1	0.5	0	3.963737	-0.00086717	-1.45092	0.79992	0.94379016155685	1.367183	-1.846978	-0.163397
Trial1	3	1	blindfold	clockwise	practice	Guided	1	0.5	0	3.983734	0.019252	-1.45093	0.7999	0.933251649699075	1.372165	-1.859673	-0.208838
Trial1	3	1	blindfold	clockwise	practice	Guided	1	0.5	0	4.003731	0.039853	-1.45093	0.79988	0.92279104774002	1.403587	-1.808892	-0.270474
Trial1	3	1	blindfold	clockwise	practice	Guided	1	0.5	0	4.023735	0.060324	-1.45092	0.79987	0.912746914917928	1.379711	-1.791965	-0.294766
Trial1	3	1	blindfold	clockwise	practice	Guided	1	0.5	0	4.043732	0.10709	-1.4509	0.7999	0.891189246738249	1.227803	-1.766574	-0.18879
Trial1	3	1	blindfold	clockwise	practice	Guided	1	0.5	0	4.063736	0.12481	-1.4509	0.79994	0.883556179148688	1.209908	-1.775037	-0.129548
Trial1	3	1	blindfold	clockwise	practice	Guided	1	0.5	0	4.083733	0.14746	-1.45088	0.80002	0.874251974793171	1.25731	-1.68617	8.1879E-05
Trial1	3	1	blindfold	clockwise	practice	Guided	1	0.5	0	4.103737	0.1705	-1.45086	0.80007	0.865264314401153	1.189571	-1.631156	0.121657
Trial1	3	1	blindfold	clockwise	practice	Guided	1	0.5	0	4.123734	0.19249	-1.45083	0.80008	0.857140834861615	1.104973	-1.571911	0.110753
Trial1	3	1	blindfold	clockwise	practice	Guided	1	0.5	0	4.143738	0.23845	-1.4508	0.80008	0.841746047279806	1.016273	-1.597302	0.179724
Trial1	3	1	blindfold	clockwise	practice	Guided	1	0.5	0	4.163734	0.26168	-1.45079	0.80008	0.834819997148841	0.993878	-1.614229	0.193222
Trial1	3	1	blindfold	clockwise	practice	Guided	1	0.5	0	4.183731	0.28505	-1.4508	0.80006	0.828431987643996	0.98254	-1.665011	0.085161
Trial1	3	1	blindfold	clockwise	practice	Guided	1	0.5	0	4.203735	0.30921	-1.45081	0.80004	0.822474823563819	0.895533	-1.614229	0.118145
Trial1	3	1	blindfold	clockwise	practice	Guided	1	0.5	0	4.223732	0.35687	-1.45078	0.8	0.812702972719623	0.866208	-1.542288	-0.011506
Trial1	3	1	blindfold	clockwise	practice	Guided	1	0.5	0	4.243736	0.38034	-1.45078	0.79999	0.808889682096012	0.908119	-1.59307	-0.00014321
Trial1	3	1	blindfold	clockwise	practice	Guided	1	0.5	0	4.263733	0.40383	-1.45078	0.8	0.805759637968969	0.870244	-1.601534	0.05184
Trial1	3	1	blindfold	clockwise	practice	Guided	1	0.5	0	4.283737	0.42736	-1.45078	0.79999	0.803281125947017	0.81473	-1.533825	-0.042432
Trial1	3	1	blindfold	clockwise	practice	Guided	1	0.5	0	4.303734	0.45157	-1.45077	0.79995	0.801414669686527	0.743636	-1.516898	-0.09608
Trial1	3	1	blindfold	clockwise	practice	Guided	1	0.5	0	4.323738	0.49823	-1.45076	0.79998	0.799982002451152	0.703216	-1.512666	-0.046928
Trial1	3	1	blindfold	clockwise	practice	Guided	1	0.5	0	4.343735	0.52204	-1.45075	0.80003	0.8003335253567	0.718632	-1.406871	0.047688
Trial1	3	1	blindfold	clockwise	practice	Guided	1	0.5	0	4.363731	0.54575	-1.45071	0.80006	0.80136703337997	0.75366	-1.33493	0.113939
Trial1	3	1	blindfold	clockwise	practice	Guided	1	0.5	0	4.383736	0.5687	-1.45068	0.80007	0.803014174631115	0.689594	-1.254526	0.101666
Trial1	3	1	blindfold	clockwise	practice	Guided	1	0.5	0	4.403732	0.59155	-1.45065	0.80012	0.805340554827843	0.556352	-1.233367	0.195483
Trial1	3	1	blindfold	clockwise	practice	Guided	1	0.5	0	4.423737	0.63677	-1.45062	0.80014	0.811745032030805	0.586607	-1.279917	0.285189
Trial1	3	1	blindfold	clockwise	practice	Guided	1	0.5	0	4.443733	0.65977	-1.45063	0.80017	0.815964761857477	0.618578	-1.385712	0.360279
Trial1	3	1	blindfold	clockwise	practice	Guided	1	0.5	0	4.463737	0.68197	-1.45064	0.80019	0.820619931615507	0.685548	-1.301076	0.393279
Trial1	3	1	blindfold	clockwise	practice	Guided	1	0.5	0	4.483734	0.70541	-1.45063	0.80019	0.826133924235002	0.572404	-1.224903	0.367958
Trial1	3	1	blindfold	clockwise	practice	Guided	1	0.5	0	4.503731	0.72665	-1.45062	0.80018	0.831659899274754	0.466821	-1.21644	0.350965
Trial1	3	1	blindfold	clockwise	practice	Guided	1	0.5	0	4.523735	0.7489401	-1.45061	0.80018	0.838009018166464	0.428995	-1.237599	0.308905
Trial1	3	1	blindfold	clockwise	practice	Guided	1	0.5	0	4.543732	0.792	-1.45061	0.80018	0.851793380596702	0.512604	-1.152963	0.305201
Trial1	3	1	blindfold	clockwise	practice	Guided	1	0.5	0	4.563736	0.81222	-1.4506	0.80019	0.858944297054182	0.487581	-1.186817	0.382376
Trial1	3	1	blindfold	clockwise	practice	Guided	1	0.5	0	4.583733	0.83346	-1.45059	0.8002	0.866900055231515	0.456264	-1.157195	0.406316
Trial1	3	1	blindfold	clockwise	practice	Guided	1	0.5	0	4.603737	0.85378	-1.45058	0.80022	0.8749356187596	0.359951	-1.161426	0.435025
Trial1	3	1	blindfold	clockwise	practice	Guided	1	0.5	0	4.623734	0.89395	-1.45058	0.8002501	0.891962296879551	0.333405	-1.165658	0.545038
Trial1	3	1	blindfold	clockwise	practice	Guided	1	0.5	0	4.643738	0.91319	-1.45058	0.80029	0.900660947960873	0.382241	-1.152963	0.598219
Trial1	3	1	blindfold	clockwise	practice	Guided	1	0.5	0	4.663734	0.93212	-1.45057	0.80031	0.909518464539153	0.43119	-1.068327	0.626044
Trial1	3	1	blindfold	clockwise	practice	Guided	1	0.5	0	4.683731	0.95079	-1.45055	0.80032	0.918544319641164	0.405912	-1.0514	0.636137
Trial1	3	1	blindfold	clockwise	practice	Guided	1	0.5	0	4.703735	0.96977	-1.45054	0.8002501	0.927946126829695	0.401429	-1.07679	0.5811
Trial1	3	1	blindfold	clockwise	practice	Guided	1	0.5	0	4.723732	1.00626	-1.45058	0.80023	0.946925142236766	0.30393	-1.16989	0.444385
Trial1	3	1	blindfold	clockwise	practice	Guided	1	0.5	0	4.743736	1.02426	-1.4506	0.80024	0.956677908065881	0.374586	-1.224903	0.472626
Trial1	3	1	blindfold	clockwise	practice	Guided	1	0.5	0	4.763733	1.04147	-1.45061	0.8002501	0.966224592888228	0.486671	-1.207976	0.468144
Trial1	3	1	blindfold	clockwise	practice	Guided	1	0.5	0	4.783737	1.05846	-1.45061	0.8002501	0.975847178826171	0.477089	-1.203744	0.506932
Trial1	3	1	blindfold	clockwise	practice	Guided	1	0.5	0	4.803734	1.07526	-1.45061	0.8002501	0.985557775100757	0.450439	-1.182585	0.505543
Trial1	3	1	blindfold	clockwise	practice	Guided	1	0.5	0	4.823738	1.10876	-1.45057	0.80024	1.00547141314974	0.403391	-1.152963	0.49472
Trial1	3	1	blindfold	clockwise	practice	Guided	1	0.5	0	4.843735	1.12546	-1.45058	0.80024	1.01566929866927	0.505403	-1.127572	0.474663
Trial1	3	1	blindfold	clockwise	practice	Guided	1	0.5	0	4.863731	1.14106	-1.45059	0.80026	1.02536529891341	0.531123	-1.174122	0.529738
Trial1	3	1	blindfold	clockwise	practice	Guided	1	0.5	0	4.883736	1.1575	-1.45059	0.80029	1.03574632451494	0.536714	-1.152963	0.615194
Trial1	3	1	blindfold	clockwise	practice	Guided	1	0.5	0	4.903732	1.17379	-1.45058	0.80033	1.04619358464582	0.45153	-1.16989	0.658482
Trial1	3	1	blindfold	clockwise	practice	Guided	1	0.5	0	4.923737	1.20531	-1.45057	0.8003401	1.06677382034219	0.420473	-1.157195	0.685006
Trial1	3	1	blindfold	clockwise	practice	Guided	1	0.5	0	4.943733	1.22011	-1.45057	0.80035	1.07662364093231	0.474827	-1.12334	0.669059
Trial1	3	1	blindfold	clockwise	practice	Guided	1	0.5	0	4.963737	1.23567	-1.45056	0.80037	1.08710735767865	0.434754	-1.089486	0.756961
Trial1	3	1	blindfold	clockwise	practice	Guided	1	0.5	0	4.983734	1.25059	-1.45056	0.80039	1.09727364795865	0.363168	-1.085254	0.793481
Trial1	3	1	blindfold	clockwise	practice	Guided	1	0.5	0	5.003731	1.26577	-1.45054	0.80041	1.10772737451722	0.492283	-1.055631	0.756971
Trial1	3	1	blindfold	clockwise	practice	Guided	1	0.5	0	5.023735	1.2947	-1.45055	0.8004	1.1279132599897	0.43798	-1.097949	0.76873
Trial1	3	1	blindfold	clockwise	practice	Guided	1	0.5	0	5.043732	1.30466	-1.45055	0.8004	1.13495279435785	1.181878	-1.055631	0.481684
Trial1	3	1	blindfold	clockwise	practice	Guided	1	0.5	0	5.063736	1.30369	-1.45055	0.80057	1.13438524725034	3.214246	-1.444957	1.460124
Trial1	3	1	blindfold	clockwise	practice	Guided	1	0.5	0	5.083733	1.30215	-1.45058	0.80069	1.1333795078452	2.371982	-0.556279	1.723535
Trial1	3	1	blindfold	clockwise	practice	Guided	1	0.5	0	5.103737	1.30122	-1.45042	0.80029	1.13243884810635	0.547513	-0.822806	1.170554
Trial1	3	1	blindfold	clockwise	practice	Guided	1	0.5	0	5.123734	1.2992	-1.45054	0.8	1.13080531321122	-0.527839	-1.296767	-0.040636
Trial1	3	1	blindfold	clockwise	practice	Guided	1	0.5	0	5.143738	1.29791	-1.45068	0.79997	1.12987281084085	0.702818	-1.851133	0.049294
Trial1	3	1	blindfold	clockwise	practice	Guided	1	0.5	0	5.163734	1.29765	-1.45085	0.8001601	1.12982378553484	1.732419	-1.63108	0.523112
Trial1	3	1	blindfold	clockwise	practice	Guided	1	0.5	0	5.183731	1.29864	-1.4508	0.80036	1.13066438102498	1.55574	-1.110568	0.872603
Trial1	3	1	blindfold	clockwise	practice	Guided	1	0.5	0	5.203735	1.30044	-1.45063	0.8003801	1.13195068174469	0.638773	-1.025932	0.874993
Trial1	3	1	blindfold	clockwise	practice	Guided	1	0.5	0	5.223732	1.30069	-1.45058	0.80036	1.13211334970172	0.261156	-1.013237	0.710564
Trial1	3	1	blindfold	clockwise	practice	Guided	1	0.5	0	5.243736	1.30037	-1.45059	0.80036	1.13188699708623	0.678852	-1.368708	0.697225
Trial1	3	1	blindfold	clockwise	practice	Guided	1	0.5	0	5.263733	1.30037	-1.45061	0.80036	1.13188699708623	0.824616	-1.339085	0.689996
Trial1	3	1	blindfold	clockwise	practice	Guided	1	0.5	0	5.283737	1.30037	-1.45061	0.80036	1.13188699708623	0.74457	-1.364476	0.696106
Trial1	3	1	blindfold	clockwise	practice	Guided	1	0.5	0	5.303734	1.30037	-1.45061	0.80035	1.13187995862844	0.576261	-1.364476	0.671419
Trial1	3	1	blindfold	clockwise	practice	Guided	1	0.5	0	5.323738	1.30035	-1.45066	0.80033	1.13185163594624	0.485023	-1.609921	0.411515
Trial1	3	1	blindfold	clockwise	practice	Guided	1	0.5	0	5.343735	1.30034	-1.45071	0.80032	1.13183747460514	0.595911	-1.605689	0.313967
Trial1	3	1	blindfold	clockwise	practice	Guided	1	0.5	0	5.363731	1.30034	-1.45074	0.80027	1.13180211439278	0.628799	-1.753802	0.112786
Trial1	3	1	blindfold	clockwise	practice	Guided	1	0.5	0	5.383736	1.30033	-1.45081	0.8001601	1.13171740452921	0.522092	-1.956928	-0.175604
Trial1	3	1	blindfold	clockwise	practice	Guided	1	0.5	0	5.403732	1.30031	-1.45094	0.8	1.13159005160934	0.479965	-2.210836	-0.565606
Trial1	3	1	blindfold	clockwise	practice	Guided	1	0.5	0	5.423737	1.30029	-1.45106	0.79909	1.13093264706738	0.464528	-2.358949	-0.822235
Trial1	3	1	blindfold	clockwise	practice	Guided	1	0.5	0	5.443733	1.30025	-1.4512	0.79801	1.13014162596662	0.449024	-2.481671	-1.282094
Trial1	3	1	blindfold	clockwise	practice	Guided	1	0.5	0	5.463737	1.30023	-1.45124	0.79622	1.12886420377453	0.363726	-2.612857	-1.427881
Trial1	3	1	blindfold	clockwise	practice	Guided	1	0.5	0	5.483734	1.3002	-1.45129	0.79375	1.12710206298115	0.351237	-2.591698	-1.532608
Trial1	3	1	blindfold	clockwise	practice	Guided	1	0.5	0	5.503731	1.30017	-1.45129	0.78639	1.12190961440384	0.334608	-2.536685	-1.557285
Trial1	3	1	blindfold	clockwise	practice	Guided	1	0.5	0	5.523735	1.30015	-1.45126	0.78129	1.11832648956121	0.320578	-2.64248	-1.759596
Trial1	3	1	blindfold	clockwise	practice	Guided	1	0.5	0	5.543732	1.30016	-1.4513	0.77541	1.11423362817566	0.289323	-2.773666	-1.834554
Trial1	3	1	blindfold	clockwise	practice	Guided	1	0.5	0	5.563736	1.30015	-1.45136	0.76862	1.10951196822046	0.230201	-2.765202	-1.897176
Trial1	3	1	blindfold	clockwise	practice	Guided	1	0.5	0	5.583733	1.30014	-1.45139	0.76094	1.10419824473961	0.162951	-2.799056	-1.829432
Trial1	3	1	blindfold	clockwise	practice	Guided	1	0.5	0	5.603737	1.30011	-1.45139	0.75199	1.09802785275943	0.184667	-2.71442	-1.999858
Trial1	3	1	blindfold	clockwise	practice	Guided	1	0.5	0	5.623734	1.3001	-1.45139	0.73176	1.08426593013028	0.262766	-2.85407	-2.05336
Trial1	3	1	blindfold	clockwise	practice	Guided	1	0.5	0	5.643738	1.30014	-1.45139	0.72007	1.0764408335364	0.332517	-2.705957	-1.803531
Trial1	3	1	blindfold	clockwise	practice	Guided	1	0.5	0	5.663734	1.30016	-1.45137	0.70793	1.06837298760105	0.383856	-2.739811	-1.83261
Trial1	3	1	blindfold	clockwise	practice	Guided	1	0.5	0	5.683731	1.30018	-1.45137	0.695	1.05986459314035	0.399139	-2.76097	-1.863682
Trial1	3	1	blindfold	clockwise	practice	Guided	1	0.5	0	5.703735	1.30019	-1.45139	0.66701	1.04173237621708	0.372798	-2.866765	-1.778604
Trial1	3	1	blindfold	clockwise	practice	Guided	1	0.5	0	5.723732	1.3002	-1.45138	0.65175	1.03203587063535	0.347535	-2.680566	-1.481014
Trial1	3	1	blindfold	clockwise	practice	Guided	1	0.5	0	5.743736	1.30019	-1.45134	0.63588	1.0220799172389	0.37969	-2.464744	-1.624402
Trial1	3	1	blindfold	clockwise	practice	Guided	1	0.5	0	5.763733	1.30019	-1.45129	0.61981	1.01216026837281	0.41356	-2.773666	-1.751169
Trial1	3	1	blindfold	clockwise	practice	Guided	1	0.5	0	5.783737	1.3002	-1.45134	0.60308	1.00201071482609	0.426916	-2.735579	-1.848063
Trial1	3	1	blindfold	clockwise	practice	Guided	1	0.5	0	5.803734	1.3002	-1.45138	0.58575	0.991676893099734	0.460251	-2.608625	-1.75734
Trial1	3	1	blindfold	clockwise	practice	Guided	1	0.5	0	5.823738	1.30022	-1.45135	0.54911	0.970501857638177	0.447304	-2.697493	-1.582056
Trial1	3	1	blindfold	clockwise	practice	Guided	1	0.5	0	5.843735	1.30023	-1.45126	0.53063	0.960175131853008	0.368181	-2.38434	-1.187744
Trial1	3	1	blindfold	clockwise	practice	Guided	1	0.5	0	5.863731	1.30021	-1.45118	0.51111	0.949510127734387	0.366375	-2.346254	-1.514429
Trial1	3	1	blindfold	clockwise	practice	Guided	1	0.5	0	5.883736	1.3002	-1.45119	0.49101	0.938834819173569	0.325344	-2.769434	-1.658933
Trial1	3	1	blindfold	clockwise	practice	Guided	1	0.5	0	5.903732	1.30018	-1.45129	0.45062	0.918338920564091	0.436147	-2.553612	-1.711043
Trial1	3	1	blindfold	clockwise	practice	Guided	1	0.5	0	5.923737	1.30023	-1.45128	0.42947	0.908191927998424	0.498992	-2.418194	-1.174912
Trial1	3	1	blindfold	clockwise	practice	Guided	1	0.5	0	5.943733	1.30026	-1.45119	0.40922	0.898819782066821	0.603853	-2.117737	-1.480902
Trial1	3	1	blindfold	clockwise	practice	Guided	1	0.5	0	5.963737	1.30029	-1.45113	0.38726	0.88906365056427	0.617951	-2.557844	-1.603808
Trial1	3	1	blindfold	clockwise	practice	Guided	1	0.5	0	5.983734	1.30031	-1.45122	0.36495	0.879593442790522	0.625407	-2.363181	-1.567561
Trial1	3	1	blindfold	clockwise	practice	Guided	1	0.5	0	6.003731	1.30031	-1.45122	0.34326	0.870817743318187	0.555953	-2.287009	-1.14086
Trial1	3	1	blindfold	clockwise	practice	Guided	1	0.5	0	6.023735	1.30029	-1.45118	0.29983	0.854612143311554	0.627017	-2.253154	-0.868646
Trial1	3	1	blindfold	clockwise	practice	Guided	1	0.5	0	6.043732	1.30028	-1.45105	0.27711	0.846899047196139	0.555139	-2.456281	-1.228578
Trial1	3	1	blindfold	clockwise	practice	Guided	1	0.5	0	6.063736	1.30029	-1.45115	0.25562	0.840122289147201	0.550233	-2.176982	-1.308025
Trial1	3	1	blindfold	clockwise	practice	Guided	1	0.5	0	6.083733	1.30029	-1.45114	0.23295	0.833504396106355	0.529888	-2.134664	-0.935399
Trial1	3	1	blindfold	clockwise	practice	Guided	1	0.5	0	6.103737	1.30029	-1.45109	0.21116	0.827678936705369	0.561438	-2.020405	-0.644886
Trial1	3	1	blindfold	clockwise	practice	Guided	1	0.5	0	6.123734	1.3003	-1.45102	0.16546	0.817225362199021	0.769339	-1.821511	-1.315945
Trial1	3	1	blindfold	clockwise	practice	Guided	1	0.5	0	6.143738	1.30031	-1.45115	0.14367	0.813103432704025	0.592058	-2.325095	-1.303044
Trial1	3	1	blindfold	clockwise	practice	Guided	1	0.5	0	6.163734	1.30032	-1.45115	0.12065	0.809363065590886	0.632622	-2.117737	-0.814273
Trial1	3	1	blindfold	clockwise	practice	Guided	1	0.5	0	6.183731	1.3003	-1.45109	0.097801	0.806253880450874	0.643773	-1.758034	-0.829511
Trial1	3	1	blindfold	clockwise	practice	Guided	1	0.5	0	6.203735	1.3003	-1.45096	0.07615	0.803914862830089	0.598041	-1.817279	-1.216887
Trial1	3	1	blindfold	clockwise	practice	Guided	1	0.5	0	6.223732	1.30029	-1.45097	0.030927	0.800887229369185	0.565714	-2.003478	-1.094265
Trial1	3	1	blindfold	clockwise	practice	Guided	1	0.5	0	6.243736	1.30026	-1.45094	0.0091838	0.80031264278116	0.503837	-1.694557	-0.281075
Trial1	3	1	blindfold	clockwise	practice	Guided	1	0.5	0	6.263733	1.30025	-1.45087	-0.013004	0.80035570342173	0.690323	-1.385635	-0.704257
Trial1	3	1	blindfold	clockwise	practice	Guided	1	0.5	0	6.283737	1.30027	-1.45079	-0.034399	0.801008927657617	0.54685	-1.86806	-0.644702
Trial1	3	1	blindfold	clockwise	practice	Guided	1	0.5	0	6.303734	1.30029	-1.45084	-0.056159	0.802257881154884	0.555189	-1.643775	-0.686485
Trial1	3	1	blindfold	clockwise	practice	Guided	1	0.5	0	6.323738	1.3003	-1.45084	-0.09748	0.806215005059064	0.608744	-1.53798	-0.393984
Trial1	3	1	blindfold	clockwise	practice	Guided	1	0.5	0	6.343735	1.30032	-1.45078	-0.11671	0.808785121816686	0.599806	-1.449112	-0.660383
Trial1	3	1	blindfold	clockwise	practice	Guided	1	0.5	0	6.363731	1.30034	-1.45077	-0.13695	0.811972485925701	0.625806	-1.808815	-0.581621
Trial1	3	1	blindfold	clockwise	practice	Guided	1	0.5	0	6.383736	1.30033	-1.45087	-0.15633	0.815455239560066	0.613888	-1.741106	-0.670985
Trial1	3	1	blindfold	clockwise	practice	Guided	1	0.5	0	6.403732	1.30033	-1.45089	-0.17532	0.819307805211296	0.692268	-1.673398	-0.429864
Trial1	3	1	blindfold	clockwise	practice	Guided	1	0.5	0	6.423737	1.30034	-1.45086	-0.21248	0.828065071607666	0.586352	-1.686093	-0.236186
Trial1	3	1	blindfold	clockwise	practice	Guided	1	0.5	0	6.443733	1.30036	-1.45075	-0.23044	0.832873737074517	0.772811	-1.910378	-0.530682
Trial1	3	1	blindfold	clockwise	practice	Guided	1	0.5	0	6.463737	1.30034	-1.45085	-0.24865	0.838075675189569	0.599491	-1.813047	-0.593118
Trial1	3	1	blindfold	clockwise	practice	Guided	1	0.5	0	6.483734	1.30033	-1.45088	-0.26596	0.843364039591501	0.62287	-1.601457	-0.426537
Trial1	3	1	blindfold	clockwise	practice	Guided	1	0.5	0	6.503731	1.30032	-1.45083	-0.28282	0.848822298192009	0.572376	-1.694557	-0.257761
Trial1	3	1	blindfold	clockwise	practice	Guided	1	0.5	0	6.523735	1.3003	-1.45081	-0.31608	0.86045735110962	0.573186	-1.499894	-0.283689
Trial1	3	1	blindfold	clockwise	practice	Guided	1	0.5	0	6.543732	1.30032	-1.45079	-0.33281	0.866761002317276	0.712746	-1.995014	-0.691826
Trial1	3	1	blindfold	clockwise	practice	Guided	1	0.5	0	6.563736	1.30034	-1.45092	-0.34844	0.872900018760423	0.741164	-1.821511	-0.788388
Trial1	3	1	blindfold	clockwise	practice	Guided	1	0.5	0	6.583733	1.30036	-1.45094	-0.36489	0.8796139889785	0.715718	-1.787656	-0.583803
Trial1	3	1	blindfold	clockwise	practice	Guided	1	0.5	0	6.603737	1.30037	-1.45094	-0.38121	0.886517436483413	0.732594	-2.075419	-0.731822
Trial1	3	1	blindfold	clockwise	practice	Guided	1	0.5	0	6.623734	1.30037	-1.45101	-0.4131	0.900690687790341	0.804006	-2.088114	-0.851451
Trial1	3	1	blindfold	clockwise	practice	Guided	1	0.5	0	6.643738	1.30037	-1.45106	-0.4283	0.907762640437888	0.734407	-2.181214	-0.917966
Trial1	3	1	blindfold	clockwise	practice	Guided	1	0.5	0	6.663734	1.30035	-1.45109	-0.44424	0.915373816933803	0.631373	-2.147359	-0.688633
Trial1	3	1	blindfold	clockwise	practice	Guided	1	0.5	0	6.683731	1.30032	-1.45104	-0.45946	0.922830229178235	0.610023	-1.84267	-0.563662
Trial1	3	1	blindfold	clockwise	practice	Guided	1	0.5	0	6.703735	1.3003	-1.45094	-0.47436	0.930321279712772	0.532318	-1.766497	-0.415481
Trial1	3	1	blindfold	clockwise	practice	Guided	1	0.5	0	6.723732	1.30029	-1.4509	-0.50382	0.945673553300855	0.587672	-1.70302	-0.477945
Trial1	3	1	blindfold	clockwise	practice	Guided	1	0.5	0	6.743736	1.30032	-1.45086	-0.51823	0.953453986251176	0.761356	-1.948465	-0.853637
Trial1	3	1	blindfold	clockwise	practice	Guided	1	0.5	0	6.763733	1.30037	-1.45095	-0.53308	0.961647736234742	0.768407	-2.2193	-0.956032
Trial1	3	1	blindfold	clockwise	practice	Guided	1	0.5	0	6.783737	1.3004	-1.45107	-0.54741	0.969689594862369	0.818773	-2.109273	-0.821144
Trial1	3	1	blindfold	clockwise	practice	Guided	1	0.5	0	6.803734	1.30043	-1.45108	-0.5759	0.986077639450431	0.864882	-2.071187	-0.838154
Trial1	3	1	blindfold	clockwise	practice	Guided	1	0.5	0	6.823738	1.30047	-1.45105	-0.59047	0.994689293562874	0.860869	-2.037332	-0.879494
Trial1	3	1	blindfold	clockwise	practice	Guided	1	0.5	0	6.843735	1.30044	-1.45103	-0.60488	1.00328655138379	0.803678	-1.910378	-0.687185
Trial1	3	1	blindfold	clockwise	practice	Guided	1	0.5	0	6.863731	1.3004	-1.45099	-0.61883	1.01172660152636	0.733946	-1.838438	-0.860757
Trial1	3	1	blindfold	clockwise	practice	Guided	1	0.5	0	6.883736	1.30037	-1.45097	-0.6328	1.02030775755225	0.731824	-2.024637	-0.895889
Trial1	3	1	blindfold	clockwise	practice	Guided	1	0.5	0	6.903732	1.30036	-1.45101	-0.64671	1.02898491050982	0.763387	-2.092346	-0.795065
Trial1	3	1	blindfold	clockwise	practice	Guided	1	0.5	0	6.923737	1.30038	-1.45103	-0.67468	1.04680524737625	0.838355	-1.918842	-0.849646
Trial1	3	1	blindfold	clockwise	practice	Guided	1	0.5	0	6.943733	1.30045	-1.45103	-0.68827	1.05566840806834	0.978137	-2.092346	-0.818634
Trial1	3	1	blindfold	clockwise	practice	Guided	1	0.5	0	6.963737	1.30047	-1.45104	-0.70207	1.06473203347755	0.878274	-2.096578	-0.663204
Trial1	3	1	blindfold	clockwise	practice	Guided	1	0.5	0	6.983734	1.30046	-1.45103	-0.7154	1.07356104311296	0.960888	-2.050028	-0.822609
Trial1	3	1	blindfold	clockwise	practice	Guided	1	0.5	0	7.003731	1.30046	-1.45104	-0.7291501	1.08277236135498	0.88592	-2.17275	-0.949477
Trial1	3	1	blindfold	clockwise	practice	Guided	1	0.5	0	7.023735	1.30045	-1.45109	-0.75586	1.10092890148089	0.927412	-2.316631	-0.898622
Trial1	3	1	blindfold	clockwise	practice	Guided	1	0.5	0	7.043732	1.30046	-1.45112	-0.76927	1.1101858035475	0.993713	-2.198141	-0.933837
Trial1	3	1	blindfold	clockwise	practice	Guided	1	0.5	0	7.063736	1.30049	-1.45111	-0.78476	1.12099622203462	1.062723	-2.287009	-0.98872
Trial1	3	1	blindfold	clockwise	practice	Guided	1	0.5	0	7.083733	1.30054	-1.45113	-0.79656	1.12932371842669	1.178617	-2.223532	-0.868884
Trial1	3	1	blindfold	clockwise	practice	Guided	1	0.5	0	7.103737	1.30055	-1.45113	-0.80452	1.13495934943225	1.093182	-2.121968	-0.829542
Trial1	3	1	blindfold	clockwise	practice	Guided	1	0.5	0	7.123734	1.30055	-1.45111	-0.80203	1.13319563417256	1.28454	-1.58453	-2.688763
Trial1	3	1	blindfold	clockwise	practice	Guided	1	0.5	0	7.143738	1.30046	-1.45149	-0.80158	1.13281361949563	0.675314	-3.412665	-2.361348
Trial1	3	1	blindfold	clockwise	practice	Guided	1	0.5	0	7.163734	1.30043	-1.45157	-0.80153	1.13275709074409	0.620324	-2.870995	-2.389097
Trial1	3	1	blindfold	clockwise	practice	Guided	1	0.5	0	7.183731	1.30043	-1.45155	-0.8015	1.13273587652607	1.064515	-3.433824	-2.368738
Trial1	3	1	blindfold	clockwise	practice	Guided	1	0.5	0	7.203735	1.30044	-1.45158	-0.8014799	1.13272865545504	1.525786	-3.514228	-2.392499
Trial1	3	1	blindfold	clockwise	practice	Guided	1	0.5	0	7.223732	1.30046	-1.45159	-0.80138	1.13267208463786	1.416254	-2.849836	-2.292808
Trial1	3	1	blindfold	clockwise	practice	Guided	1	0.5	0	7.243736	1.30047	-1.45155	-0.80134	1.13265078077098	0.902973	-2.858299	-1.839523
Trial1	3	1	blindfold	clockwise	practice	Guided	1	0.5	0	7.263733	1.30047	-1.45153	-0.8013	1.13262252739909	0.643176	-2.642478	-1.833222
Trial1	3	1	blindfold	clockwise	practice	Guided	1	0.5	0	7.283737	1.30045	-1.45148	-0.80124	1.13256595196859	0.462296	-2.608623	-1.737965
Trial1	3	1	blindfold	clockwise	practice	Guided	1	0.5	0	7.303734	1.30043	-1.45145	-0.80121	1.13253071373715	0.499051	-2.866763	-1.676602
Trial1	3	1	blindfold	clockwise	practice	Guided	1	0.5	0	7.323738	1.30042	-1.45145	-0.80115	1.13248113236066	0.598571	-2.777895	-1.690956
Trial1	3	1	blindfold	clockwise	practice	Guided	1	0.5	0	7.343735	1.30041	-1.45144	-0.80112	1.13245288764678	0.651382	-2.803286	-1.598497
Trial1	3	1	blindfold	clockwise	practice	Guided	1	0.5	0	7.363731	1.30041	-1.45144	-0.8011	1.13243872011735	0.503878	-2.744041	-1.670299
Trial1	3	1	blindfold	clockwise	practice	Guided	1	0.5	0	7.383736	1.30039	-1.45143	-0.80107	1.13240335590409	0.182522	-2.634014	-1.589603
Trial1	3	1	blindfold	clockwise	practice	Guided	1	0.5	0	7.403732	1.30037	-1.45142	-0.80101	1.13234674103541	-0.139378	-2.689027	-1.483159
Trial1	3	1	blindfold	clockwise	practice	Guided	1	0.5	0	7.423737	1.3003	-1.4514	-0.80082	1.1321629500137	-0.402745	-2.655173	-1.319249
Trial1	3	1	blindfold	clockwise	practice	Guided	1	0.5	0	7.443733	1.30001	-1.4513	-0.80073	1.13189419224064	-0.862778	-2.439351	-1.14759
Trial1	3	1	blindfold	clockwise	practice	Guided	1	0.5	0	7.463737	1.29973	-1.45124	-0.80063	1.13162552838664	-1.020055	-2.320861	-1.091444
Trial1	3	1	blindfold	clockwise	practice	Guided	1	0.5	0	7.483734	1.29912	-1.45116	-0.80054	1.13113090673197	-1.207728	-2.160052	-0.989274
Trial1	3	1	blindfold	clockwise	practice	Guided	1	0.5	0	7.503731	1.29804	-1.4511	-0.80046	1.13031149441994	-1.412068	-2.126198	-0.890121
Trial1	3	1	blindfold	clockwise	practice	Guided	1	0.5	0	7.523735	1.29622	-1.45107	-0.8003801	1.12897051644359	-1.612518	-2.117734	-0.811424
Trial1	3	1	blindfold	clockwise	practice	Guided	1	0.5	0	7.543732	1.28992	-1.45106	-0.80035	1.12451495779228	-1.990054	-2.066953	-0.708473
Trial1	3	1	blindfold	clockwise	practice	Guided	1	0.5	0	7.563736	1.2851	-1.45104	-0.8003	1.12109860271205	-2.088005	-2.028867	-0.578691
Trial1	3	1	blindfold	clockwise	practice	Guided	1	0.5	0	7.583733	1.27881	-1.45101	-0.80027	1.11668127276349	-2.139286	-1.956926	-0.581746
Trial1	3	1	blindfold	clockwise	practice	Guided	1	0.5	0	7.603737	1.27137	-1.45097	-0.8002501	1.11149084885598	-2.151635	-1.880754	-0.516642
Trial1	3	1	blindfold	clockwise	practice	Guided	1	0.5	0	7.623734	1.26263	-1.45094	-0.80026	1.10545039448619	-2.178544	-1.868058	-0.488344
Trial1	3	1	blindfold	clockwise	practice	Guided	1	0.5	0	7.643738	1.24053	-1.45093	-0.80022	1.09029205736834	-2.159745	-1.863826	-0.451368
Trial1	3	1	blindfold	clockwise	practice	Guided	1	0.5	0	7.663734	1.22788	-1.45094	-0.80017	1.08170297764448	-2.164566	-1.817277	-0.353176
Trial1	3	1	blindfold	clockwise	practice	Guided	1	0.5	0	7.683731	1.21397	-1.45091	-0.80014	1.07236990599131	-2.124394	-1.664932	-0.264151
Trial1	3	1	blindfold	clockwise	practice	Guided	1	0.5	0	7.703735	1.19833	-1.45085	-0.80013	1.06201359866054	-2.105621	-1.6607	-0.247165
Trial1	3	1	blindfold	clockwise	practice	Guided	1	0.5	0	7.723732	1.18242	-1.45083	-0.80007	1.05157460888053	-2.044968	-1.635309	-0.248587
Trial1	3	1	blindfold	clockwise	practice	Guided	1	0.5	0	7.743736	1.14573	-1.45082	-0.80005	1.02812800585274	-1.857022	-1.550673	-0.111576
Trial1	3	1	blindfold	clockwise	practice	Guided	1	0.5	0	7.763733	1.12615	-1.4508	-0.80005	1.01594477065698	-1.747459	-1.635309	-0.122585
Trial1	3	1	blindfold	clockwise	practice	Guided	1	0.5	0	7.783737	1.10508	-1.45081	-0.80006	1.00310411940923	-1.652551	-1.635309	-0.123345
Trial1	3	1	blindfold	clockwise	practice	Guided	1	0.5	0	7.803734	1.08389	-1.45082	-0.80008	0.990482455880435	-1.536182	-1.592991	-0.206956
Trial1	3	1	blindfold	clockwise	practice	Guided	1	0.5	0	7.823738	1.06205	-1.45082	-0.80009	0.977775087728151	-1.525249	-1.673395	-0.166007
Trial1	3	1	blindfold	clockwise	practice	Guided	1	0.5	0	7.843735	1.016	-1.45083	-0.80008	0.952042037952889	-1.469545	-1.673395	-0.134715
Trial1	3	1	blindfold	clockwise	practice	Guided	1	0.5	0	7.863731	0.99181	-1.45083	-0.80006	0.939134228184625	-1.402407	-1.664932	-0.094064
Trial1	3	1	blindfold	clockwise	practice	Guided	1	0.5	0	7.883736	0.9686	-1.45082	-0.80007	0.927199017139551	-1.386719	-1.639541	-0.142633
Trial1	3	1	blindfold	clockwise	practice	Guided	1	0.5	0	7.903732	0.94349	-1.45084	-0.80007	0.914765233881273	-1.387804	-1.758031	-0.133343
Trial1	3	1	blindfold	clockwise	practice	Guided	1	0.5	0	7.923737	0.91869	-1.45088	-0.8001	0.903028929795818	-1.385749	-1.842667	-0.115152
Trial1	3	1	blindfold	clockwise	practice	Guided	1	0.5	0	7.943733	0.8671499	-1.45096	-0.80011	0.880326737391547	-1.406543	-1.986549	-0.218213
Trial1	3	1	blindfold	clockwise	practice	Guided	1	0.5	0	7.963737	0.84122	-1.45099	-0.8001	0.869822431965584	-1.350093	-1.96539	-0.192981
Trial1	3	1	blindfold	clockwise	practice	Guided	1	0.5	0	7.983734	0.81497	-1.45097	-0.80008	0.859845404621119	-1.339198	-1.842667	-0.177902
Trial1	3	1	blindfold	clockwise	practice	Guided	1	0.5	0	8.003731	0.7876099	-1.45093	-0.80006	0.850185586963688	-1.23063	-1.817277	-0.123472
Trial1	3	1	blindfold	clockwise	practice	Guided	1	0.5	0	8.023735	0.75999	-1.45091	-0.80007	0.841253153807989	-1.213367	-1.796118	-0.089471
Trial1	3	1	blindfold	clockwise	practice	Guided	1	0.5	0	8.043732	0.7058	-1.45092	-0.80009	0.826134114611203	-1.068578	-1.961158	-0.16726
Trial1	3	1	blindfold	clockwise	practice	Guided	1	0.5	0	8.063736	0.67858	-1.45096	-0.80011	0.819796872514038	-1.027254	-1.935767	-0.201445
Trial1	3	1	blindfold	clockwise	practice	Guided	1	0.5	0	8.083733	0.65137	-1.45097	-0.80014	0.814332140430379	-1.029051	-1.956926	-0.278179
Trial1	3	1	blindfold	clockwise	practice	Guided	1	0.5	0	8.103737	0.62254	-1.45099	-0.8001601	0.809488824588111	-1.004254	-2.020403	-0.326838
Trial1	3	1	blindfold	clockwise	practice	Guided	1	0.5	0	8.123734	0.59624	-1.45101	-0.8001601	0.805926952175831	-1.01505	-1.99078	-0.310859
Trial1	3	1	blindfold	clockwise	practice	Guided	1	0.5	0	8.143738	0.54226	-1.451	-0.80018	0.801295122029466	-0.830863	-2.033098	-0.356327
Trial1	3	1	blindfold	clockwise	practice	Guided	1	0.5	0	8.163734	0.51471	-1.45102	-0.80019	0.800325168625304	-0.774048	-2.054257	-0.395435
Trial1	3	1	blindfold	clockwise	practice	Guided	1	0.5	0	8.183731	0.48828	-1.45103	-0.80019	0.800275795964896	-0.691703	-2.024635	-0.378041
Trial1	3	1	blindfold	clockwise	practice	Free	1	0.5	0	0	0.44034	-1.45109	-0.80023	0.802450816960361	-0.472454	-2.160052	-0.39047
Trial1	3	1	blindfold	clockwise	practice	Free	1	0.5	0	0.01911926	0.44039	-1.45106	-0.80023	0.802447102746001	-0.49685	-2.113503	-0.341073
Trial1	3	1	blindfold	clockwise	practice	Free	1	0.5	0	0.03910828	0.44039	-1.45104	-0.80023	0.802447102746001	-0.465289	-2.066953	-0.368624
Trial1	3	1	blindfold	clockwise	practice	Free	1	0.5	0	0.05911255	0.44031	-1.45105	-0.80037	0.802592672245032	-0.471315	-2.143125	-0.396609
Trial1	3	1	blindfold	clockwise	practice	Free	1	0.5	0	0.07911682	0.44022	-1.45107	-0.80048	0.802709095503723	-0.454034	-2.164284	-0.405756
Trial1	3	1	blindfold	clockwise	practice	Free	1	0.5	0	0.09912109	0.44011	-1.45108	-0.80063	0.802866842425332	-0.451184	-2.138893	-0.447856
Trial1	3	1	blindfold	clockwise	practice	Free	1	0.5	0	0.1191101	0.43997	-1.45108	-0.80085	0.803096741056131	-0.425736	-2.13043	-0.44607
Trial1	3	1	blindfold	clockwise	practice	Free	1	0.5	0	0.1391144	0.43976	-1.45105	-0.80158	0.803840388047814	-0.50606	-2.007708	-0.514755
Trial1	3	1	blindfold	clockwise	practice	Free	1	0.5	0	0.1591187	0.43901	-1.45097	-0.80211	0.804425362294552	-0.554502	-1.859595	-0.449881
Trial1	3	1	blindfold	clockwise	practice	Free	1	0.5	0	0.1791077	0.43838	-1.45092	-0.80274	0.805101543937424	-0.63889	-1.787654	-0.429533
Trial1	3	1	blindfold	clockwise	practice	Free	1	0.5	0	0.1991119	0.43755	-1.45089	-0.80358	0.806002977190003	-0.670849	-1.787654	-0.488993
Trial1	3	1	blindfold	clockwise	practice	Free	1	0.5	0	0.2191162	0.43639	-1.45088	-0.80451	0.807020796742093	-0.687297	-1.711482	-0.470333
Trial1	3	1	blindfold	clockwise	practice	Free	1	0.5	0	0.2391205	0.43509	-1.45086	-0.80698	0.809586345085148	-0.661267	-1.643773	-0.481109
Trial1	3	1	blindfold	clockwise	practice	Free	1	0.5	0	0.2591095	0.43165	-1.45082	-0.80845	0.811334148678116	-0.663175	-1.601455	-0.455137
Trial1	3	1	blindfold	clockwise	practice	Free	1	0.5	0	0.2791138	0.42949	-1.4508	-0.8100801	0.813142886590938	-0.647248	-1.5676	-0.441051
Trial1	3	1	blindfold	clockwise	practice	Free	1	0.5	0	0.299118	0.42714	-1.45079	-0.81184	0.815102914939873	-0.662204	-1.576064	-0.407712
Trial1	3	1	blindfold	clockwise	practice	Free	1	0.5	0	0.3191223	0.42454	-1.45079	-0.81381	0.81730099161051	-0.667401	-1.546441	-0.394905
Trial1	3	1	blindfold	clockwise	practice	Free	1	0.5	0	0.3391113	0.42163	-1.45078	-0.81796	0.821705762925012	-0.626655	-1.49566	-0.370768
Trial1	3	1	blindfold	clockwise	practice	Free	1	0.5	0	0.3591156	0.41516	-1.45074	-0.82001	0.824387188271776	-0.667119	-1.44911	-0.20728
Trial1	3	1	blindfold	clockwise	practice	Free	1	0.5	0	0.3791199	0.41158	-1.45071	-0.82201	0.826751782974387	-0.7001	-1.322156	-0.145015
Trial1	3	1	blindfold	clockwise	practice	Free	1	0.5	0	0.3991089	0.40771	-1.45067	-0.82391	0.82906279972875	-0.7114	-1.313692	-0.098602
Trial1	3	1	blindfold	clockwise	practice	Free	1	0.5	0	0.4191132	0.40353	-1.45065	-0.82576	0.83137599772101	-0.714447	-1.296765	-0.052389
Trial1	3	1	blindfold	clockwise	practice	Free	1	0.5	0	0.4391174	0.39892	-1.45063	-0.8290401	0.835179365061749	-0.718949	-1.23752	-0.042937
Trial1	3	1	blindfold	clockwise	practice	Free	1	0.5	0	0.4591217	0.38902	-1.45065	-0.83054	0.837921986354751	-0.697649	-1.326388	-0.044883
Trial1	3	1	blindfold	clockwise	practice	Free	1	0.5	0	0.4791107	0.38363	-1.45066	-0.83184	0.839940314691788	-0.696048	-1.267143	0.0024071
Trial1	3	1	blindfold	clockwise	practice	Free	1	0.5	0	0.499115	0.37832	-1.45064	-0.83312	0.841958991115882	-0.705424	-1.245984	0.036057
Trial1	3	1	blindfold	clockwise	practice	Free	1	0.5	0	0.5191193	0.37244	-1.45062	-0.83424	0.843935997816493	-0.669199	-1.186738	0.055865
Trial1	3	1	blindfold	clockwise	practice	Free	1	0.5	0	0.5391083	0.3665	-1.45061	-0.83614	0.846730366593311	-0.69828	-1.19097	0.046422
Trial1	3	1	blindfold	clockwise	practice	Free	1	0.5	0	0.5591125	0.3539	-1.45058	-0.83686	0.849517431800646	-0.706084	-1.110566	0.119337
Trial1	3	1	blindfold	clockwise	practice	Free	1	0.5	0	0.5791168	0.34701	-1.45056	-0.83746	0.851319713984285	-0.725824	-1.064016	0.093588
Trial1	3	1	blindfold	clockwise	practice	Free	1	0.5	0	0.5991211	0.34003	-1.45054	-0.83746	0.852601733874089	-0.752327	-1.034394	0.11844
Trial1	3	1	blindfold	clockwise	practice	Free	1	0.5	0	0.6191101	0.33276	-1.45053	-0.83833	0.854848796827692	-0.743129	-1.013235	0.106973
Trial1	3	1	blindfold	clockwise	practice	Free	1	0.5	0	0.6391144	0.32471	-1.45052	-0.83889	0.857008190831042	-0.774446	-1.042857	0.055529
Trial1	3	1	blindfold	clockwise	practice	Free	1	0.5	0	0.6591187	0.30858	-1.45052	-0.83918	0.860734960511395	-0.760985	-1.064016	-0.052149
Trial1	3	1	blindfold	clockwise	practice	Free	1	0.5	0	0.6791077	0.30006	-1.45053	-0.8395	0.862980978202142	-0.769689	-1.093639	-0.047314
Trial1	3	1	blindfold	clockwise	practice	Free	1	0.5	0	0.6991119	0.29127	-1.45054	-0.83986	0.865409137075055	-0.7583	-1.07248	-0.027999
Trial1	3	1	blindfold	clockwise	practice	Free	1	0.5	0	0.7191162	0.28193	-1.45055	-0.84027	0.868106081708001	-0.820385	-1.106334	-0.051479
Trial1	3	1	blindfold	clockwise	practice	Free	1	0.5	0	0.7391205	0.27257	-1.45055	-0.84126	0.871460169226613	-0.810681	-1.07248	-0.083848
Trial1	3	1	blindfold	clockwise	practice	Free	1	0.5	0	0.7591095	0.25263	-1.45051	-0.84185	0.877441344272818	-0.851094	-1.000539	-0.142119
Trial1	3	1	blindfold	clockwise	practice	Free	1	0.5	0	0.7791138	0.24231	-1.45049	-0.84253	0.881056726993393	-0.820989	-0.970917	-0.160906
Trial1	3	1	blindfold	clockwise	practice	Free	1	0.5	0	0.799118	0.23164	-1.45049	-0.84332	0.884989054125316	-0.816048	-0.983612	-0.18834
Trial1	3	1	blindfold	clockwise	practice	Free	1	0.5	0	0.8191223	0.22064	-1.45049	-0.84421	0.889231454692052	-0.789775	-0.996307	-0.089401
Trial1	3	1	blindfold	clockwise	practice	Free	1	0.5	0	0.8391113	0.20901	-1.4505	-0.8460801	0.894721550650776	-0.819787	-0.962453	-0.088929
Trial1	3	1	blindfold	clockwise	practice	Free	1	0.5	0	0.8591156	0.18569	-1.4505	-0.84716	0.90358774357007	-0.71981	-1.042857	-0.189239
Trial1	3	1	blindfold	clockwise	practice	Free	1	0.5	0	0.8791199	0.17335	-1.45052	-0.84838	0.909092350666143	-0.748853	-1.07248	-0.22666
Trial1	3	1	blindfold	clockwise	practice	Free	1	0.5	0	0.8991089	0.16122	-1.45054	-0.84975	0.914793376376206	-0.666048	-1.055553	-0.159961
Trial1	3	1	blindfold	clockwise	practice	Free	1	0.5	0	0.9191132	0.14894	-1.45053	-0.85119	0.92074295755435	-0.644413	-0.992076	-0.175901
Trial1	3	1	blindfold	clockwise	practice	Free	1	0.5	0	0.9391174	0.13612	-1.45051	-0.85437	0.92863165095586	-0.802355	-1.02593	-0.159835
Trial1	3	1	blindfold	clockwise	practice	Free	1	0.5	0	0.9591217	0.11025	-1.45049	-0.85602	0.940571770325444	-0.714785	-0.953989	-0.08772
Trial1	3	1	blindfold	clockwise	practice	Free	1	0.5	0	0.9791107	0.09715699	-1.45047	-0.8577501	0.947637931778148	-0.715386	-0.90744	-0.052462
Trial1	3	1	blindfold	clockwise	practice	Free	1	0.5	0	0.999115	0.08382	-1.45046	-0.85941	0.954877699998982	-0.808537	-0.924367	-0.073242
Trial1	3	1	blindfold	clockwise	practice	Free	1	0.5	0	1.019119	0.070257	-1.45045	-0.86106	0.962342667271142	-0.800519	-0.890512	-0.012328
Trial1	3	1	blindfold	clockwise	practice	Free	1	0.5	0	1.039108	0.05604	-1.45045	-0.86433	0.971682470156146	-0.855113	-0.90744	-0.078468
Trial1	3	1	blindfold	clockwise	practice	Free	1	0.5	0	1.059113	0.027696	-1.45046	-0.86599	0.986412550905673	-0.783617	-0.911671	-0.036814
Trial1	3	1	blindfold	clockwise	practice	Free	1	0.5	0	1.079117	0.012716	-1.45046	-0.86757	0.995049431987703	-0.792169	-0.920135	-0.0011564
Trial1	3	1	blindfold	clockwise	practice	Free	1	0.5	0	1.099121	-0.0020772	-1.45046	-0.86921	1.0037965666408	-0.817662	-0.890512	-0.054454
Trial1	3	1	blindfold	clockwise	practice	Free	1	0.5	0	1.11911	-0.018038	-1.45045	-0.87067	1.01312864687839	-0.762562	-0.898976	0.0066707
Trial1	3	1	blindfold	clockwise	practice	Free	1	0.5	0	1.139114	-0.032389	-1.45045	-0.87374	1.02316160278507	-0.750085	-0.945526	-0.034229
Trial1	3	1	blindfold	clockwise	practice	Free	1	0.5	0	1.159119	-0.064519	-1.45046	-0.87525	1.04151060479733	-0.725033	-0.924367	-0.047909
Trial1	3	1	blindfold	clockwise	practice	Free	1	0.5	0	1.179108	-0.080442	-1.45046	-0.87679	1.05151014864591	-0.830702	-0.890512	-0.027863
Trial1	3	1	blindfold	clockwise	practice	Free	1	0.5	0	1.199112	-0.096615	-1.45045	-0.87826	1.06173919423044	-0.847492	-0.793181	-0.012854
Trial1	3	1	blindfold	clockwise	practice	Free	1	0.5	0	1.219116	-0.11306	-1.45042	-0.87969	1.07223926513924	-0.834827	-0.776254	-0.011035
Trial1	3	1	blindfold	clockwise	practice	Free	1	0.5	0	1.23912	-0.13029	-1.4504	-0.88251	1.08447655465707	-0.750762	-0.86089	-0.0017212
Trial1	3	1	blindfold	clockwise	practice	Free	1	0.5	0	1.259109	-0.1645	-1.45043	-0.88387	1.10579675080078	-0.810703	-0.882049	-0.051887
Trial1	3	1	blindfold	clockwise	practice	Free	1	0.5	0	1.279114	-0.18249	-1.45044	-0.88521	1.11776088591754	-0.809875	-0.839731	-0.0159
Trial1	3	1	blindfold	clockwise	practice	Free	1	0.5	0	1.299118	-0.20017	-1.45043	-0.8866	1.12973342590712	-0.734958	-0.877817	-0.028762
Trial1	3	1	blindfold	clockwise	practice	Free	1	0.5	0	1.319122	-0.21857	-1.45043	-0.88795	1.1422775782366	-0.782764	-0.827035	-0.063674
Trial1	3	1	blindfold	clockwise	practice	Free	1	0.5	0	1.339111	-0.23659	-1.45043	-0.89073	1.15583943509534	-0.755915	-0.869353	-0.036875
Trial1	3	1	blindfold	clockwise	practice	Free	1	0.5	0	1.359116	-0.27355	-1.45045	-0.89209	1.18076420607192	-0.630494	-0.894744	-0.0676
Trial1	3	1	blindfold	clockwise	practice	Free	1	0.5	0	1.37912	-0.29191	-1.45045	-0.89344	1.19388294431116	-0.671069	-0.843963	-0.021805
Trial1	3	1	blindfold	clockwise	practice	Free	1	0.5	0	1.399109	-0.31037	-1.45043	-0.89481	1.20722181373389	-0.653223	-0.793181	0.00038989
Trial1	3	1	blindfold	clockwise	practice	Free	1	0.5	0	1.419113	-0.32948	-1.45042	-0.89617	1.22112970756878	-0.598888	-0.805876	-0.097945
Trial1	3	1	blindfold	clockwise	practice	Free	1	0.5	0	1.439117	-0.34808	-1.45042	-0.89908	1.23595487748179	-0.577789	-0.873585	-0.093233
Trial1	3	1	blindfold	clockwise	practice	Free	1	0.5	0	1.459122	-0.38588	-1.45044	-0.90064	1.26330348076974	-0.607052	-0.928599	-0.147638
Trial1	3	1	blindfold	clockwise	practice	Free	1	0.5	0	1.479111	-0.40447	-1.45045	-0.9023	1.27758023828563	-0.511571	-0.920135	-0.17297
Trial1	3	1	blindfold	clockwise	practice	Free	1	0.5	0	1.499115	-0.42301	-1.45046	-0.90411	1.29203806557169	-0.523877	-0.890512	-0.158084
Trial1	3	1	blindfold	clockwise	practice	Free	1	0.5	0	1.519119	-0.44206	-1.45045	-0.90596	1.30699674361437	-0.529605	-0.890512	-0.173214
Trial1	3	1	blindfold	clockwise	practice	Free	1	0.5	0	1.539108	-0.46048	-1.45045	-0.90994	1.32306940507772	-0.436198	-0.90744	-0.16553
Trial1	3	1	blindfold	clockwise	practice	Free	1	0.5	0	1.559113	-0.49744	-1.45047	-0.91196	1.3515019670055	-0.45625	-0.949758	-0.081088
Trial1	3	1	blindfold	clockwise	practice	Free	1	0.5	0	1.579117	-0.51536	-1.45047	-0.91398	1.36613153778799	-0.32458	-0.911671	-0.07725
Trial1	3	1	blindfold	clockwise	practice	Free	1	0.5	0	1.599121	-0.53309	-1.45047	-0.91609	1.38075915637383	-0.243521	-0.962453	-0.070085
Trial1	3	1	blindfold	clockwise	practice	Free	1	0.5	0	1.61911	-0.55112	-1.45047	-0.9182	1.39568781914037	-0.283544	-0.928599	-0.142608
Trial1	3	1	blindfold	clockwise	practice	Free	1	0.5	0	1.639114	-0.56834	-1.45047	-0.92262	1.41158705881258	-0.304551	-0.953989	-0.129962
Trial1	3	1	blindfold	clockwise	practice	Free	1	0.5	0	1.659119	-0.60239	-1.45048	-0.92503	1.43907754514388	-0.153399	-0.928599	-0.101115
Trial1	3	1	blindfold	clockwise	practice	Free	1	0.5	0	1.679108	-0.62022	-1.45046	-0.92724	1.45418943210777	-0.347427	-0.915903	-0.083031
Trial1	3	1	blindfold	clockwise	practice	Free	1	0.5	0	1.699112	-0.63627	-1.45046	-0.92922	1.46784172495425	-0.354675	-0.920135	-0.02207
Trial1	3	1	blindfold	clockwise	practice	Free	1	0.5	0	1.719116	-0.65058	-1.45047	-0.93143	1.48033648968768	-0.306938	-0.928599	-0.030393
Trial1	3	1	blindfold	clockwise	practice	Free	1	0.5	0	1.73912	-0.66646	-1.45047	-0.9356	1.49531817941549	-0.179923	-0.873585	-0.0055889
Trial1	3	1	blindfold	clockwise	practice	Free	1	0.5	0	1.759109	-0.69644	-1.45044	-0.93773	1.52013361550944	-0.25444	-0.911671	-0.037772
Trial1	3	1	blindfold	clockwise	practice	Free	1	0.5	0	1.779114	-0.71148	-1.45045	-0.93978	1.53325480105491	-0.24796	-0.898976	-0.100806
Trial1	3	1	blindfold	clockwise	practice	Free	1	0.5	0	1.799118	-0.72582	-1.45044	-0.94189	1.54589503494074	-0.212638	-0.873585	-0.083694
Trial1	3	1	blindfold	clockwise	practice	Free	1	0.5	0	1.819122	-0.73991	-1.45043	-0.94391	1.55831412670528	-0.282095	-0.827035	-0.016184
Trial1	3	1	blindfold	clockwise	practice	Free	1	0.5	0	1.839111	-0.75424	-1.45042	-0.94793	1.57216071437561	-0.259116	-0.780486	-0.03944
Trial1	3	1	blindfold	clockwise	practice	Free	1	0.5	0	1.859116	-0.78161	-1.4504	-0.94993	1.59527152896492	-0.247175	-0.890512	-0.120681
Trial1	3	1	blindfold	clockwise	practice	Free	1	0.5	0	1.87912	-0.7954201	-1.45043	-0.95202	1.60762407544193	-0.270296	-0.873585	-0.134581
Trial1	3	1	blindfold	clockwise	practice	Free	1	0.5	0	1.899109	-0.80859	-1.45044	-0.95408	1.61946793538176	-0.194584	-0.877817	-0.104626
Trial1	3	1	blindfold	clockwise	practice	Free	1	0.5	0	1.919113	-0.82152	-1.45045	-0.95617	1.63115792887398	-0.172191	-0.903208	-0.094158
Trial1	3	1	blindfold	clockwise	practice	Free	1	0.5	0	1.939117	-0.83458	-1.45045	-0.96038	1.64421210665555	-0.13284	-0.898976	-0.119923
Trial1	3	1	blindfold	clockwise	practice	Free	1	0.5	0	1.959122	-0.8589799	-1.45045	-0.9626	1.66536038877328	-0.099575	-0.924367	-0.157736
Trial1	3	1	blindfold	clockwise	practice	Free	1	0.5	0	1.979111	-0.87099	-1.45046	-0.96482	1.67645201817677	0.017744	-0.953989	-0.172372
Trial1	3	1	blindfold	clockwise	practice	Free	1	0.5	0	1.999115	-0.88221	-1.45048	-0.96718	1.68699191101805	0.028551	-1.021698	-0.152435
Trial1	3	1	blindfold	clockwise	practice	Free	1	0.5	0	2.019119	-0.89329	-1.45051	-0.96951	1.69741175148834	0.051871	-1.038625	-0.168278
Trial1	3	1	blindfold	clockwise	practice	Free	1	0.5	0	2.039108	-0.90387	-1.45052	-0.97417	1.70875921904794	0.112949	-1.034394	-0.090968
Trial1	3	1	blindfold	clockwise	practice	Free	1	0.5	0	2.059113	-0.92291	-1.45052	-0.97639	1.72569123464247	0.108738	-1.013235	0.0074889
Trial1	3	1	blindfold	clockwise	practice	Free	1	0.5	0	2.079117	-0.93194	-1.45052	-0.9783601	1.73425506177168	0.149848	-0.97938	0.027442
Trial1	3	1	blindfold	clockwise	practice	Free	1	0.5	0	2.099121	-0.93995	-1.45051	-0.9803	1.74196557941773	0.175213	-1.064016	-0.0060502
Trial1	3	1	blindfold	clockwise	practice	Free	1	0.5	0	2.11911	-0.94768	-1.45053	-0.98219	1.74942121678619	0.202032	-1.135957	0.0029221
Trial1	3	1	blindfold	clockwise	practice	Free	1	0.5	0	2.139114	-0.95505	-1.45056	-0.98552	1.75739015553701	0.202973	-1.19097	0.041038
Trial1	3	1	blindfold	clockwise	practice	Free	1	0.5	0	2.159119	-0.9678299	-1.45057	-0.98694	1.7687778940624	0.257895	-1.203666	0.067227
Trial1	3	1	blindfold	clockwise	practice	Free	1	0.5	0	2.179108	-0.97327	-1.45059	-0.98821	1.774002091515	0.230207	-1.220593	0.077673
Trial1	3	1	blindfold	clockwise	practice	Free	1	0.5	0	2.199112	-0.97812	-1.45061	-0.98934	1.77866025252125	0.199698	-1.262911	0.109215
Trial1	3	1	blindfold	clockwise	practice	Free	1	0.5	0	2.219116	-0.98251	-1.45062	-0.99029	1.78283764537254	0.208134	-1.23752	0.085718
Trial1	3	1	blindfold	clockwise	practice	Free	1	0.5	0	2.23912	-0.98621	-1.45063	-0.9917	1.78669784370319	0.237442	-1.288302	0.073734
Trial1	3	1	blindfold	clockwise	practice	Free	1	0.5	0	2.259109	-0.99186	-1.45065	-0.99212	1.79163288262489	0.254058	-1.271374	0.130989
Trial1	3	1	blindfold	clockwise	practice	Free	1	0.5	0	2.279114	-0.99387	-1.45064	-0.9923201	1.79341756466195	0.200152	-1.267143	0.142826
Trial1	3	1	blindfold	clockwise	practice	Free	1	0.5	0	2.299118	-0.99532	-1.45064	-0.99233	1.79463111156508	0.195913	-1.322156	0.173274
Trial1	3	1	blindfold	clockwise	practice	Free	1	0.5	0	2.319122	-0.99621	-1.45065	-0.9922	1.79530085922017	0.118078	-1.317924	0.197119
Trial1	3	1	blindfold	clockwise	practice	Free	1	0.5	0	2.339111	-0.9967	-1.45065	-0.9917	1.79543302128665	0.087499	-1.250215	0.282615
Trial1	3	1	blindfold	clockwise	practice	Free	1	0.5	0	2.359116	-0.99683	-1.4506	-0.99139	1.79537019042939	0.093403	-1.195202	0.384153
Trial1	3	1	blindfold	clockwise	practice	Free	1	0.5	0	2.37912	-0.99678	-1.4506	-0.99108	1.79515741337097	0.152049	-1.258679	0.315857
Trial1	3	1	blindfold	clockwise	practice	Free	1	0.5	0	2.399109	-0.99667	-1.45063	-0.99082	1.79492210577716	0.18493	-1.368706	0.276887
Trial1	3	1	blindfold	clockwise	practice	Free	1	0.5	0	2.419113	-0.99653	-1.45067	-0.99064	1.79470599520197	0.230368	-1.436415	0.23614
Trial1	3	1	blindfold	clockwise	practice	Free	1	0.5	0	2.439117	-0.99638	-1.45071	-0.9904	1.7944484421185	0.266195	-1.470269	0.254641
Trial1	3	1	blindfold	clockwise	practice	Free	1	0.5	0	2.459122	-0.99614	-1.45073	-0.99029	1.79418760608381	0.245682	-1.444878	0.285025
Trial1	3	1	blindfold	clockwise	practice	Free	1	0.5	0	2.479111	-0.99605	-1.45072	-0.99014	1.79402975056724	0.21624	-1.415256	0.378881
Trial1	3	1	blindfold	clockwise	practice	Free	1	0.5	0	2.499115	-0.99596	-1.4507	-0.98995	1.79384985941099	0.186864	-1.347547	0.353038
Trial1	3	1	blindfold	clockwise	practice	Free	1	0.5	0	2.519119	-0.99587	-1.45068	-0.98972	1.79364787289449	0.15388	-1.343315	0.391814
Trial1	3	1	blindfold	clockwise	practice	Free	1	0.5	0	2.539108	-0.99577	-1.45067	-0.98898	1.79315627738194	0.172369	-1.398328	0.431818
Trial1	3	1	blindfold	clockwise	practice	Free	1	0.5	0	2.559113	-0.99555	-1.4507	-0.98832	1.79260880285358	0.071692	-1.406792	0.595667
Trial1	3	1	blindfold	clockwise	practice	Free	1	0.5	0	2.579117	-0.99542	-1.4507	-0.98741	1.79199872755764	0.075244	-1.427951	0.650729
Trial1	3	1	blindfold	clockwise	practice	Free	1	0.5	0	2.599121	-0.99526	-1.45071	-0.9863001	1.79125382324948	0.089007	-1.436415	0.657319
Trial1	3	1	blindfold	clockwise	practice	Free	1	0.5	0	2.61911	-0.9951	-1.45072	-0.98485	1.79032219880298	0.088401	-1.44911	0.683052
Trial1	3	1	blindfold	clockwise	practice	Free	1	0.5	0	2.639114	-0.9949	-1.45073	-0.98101	1.78804544590053	0.068605	-1.432183	0.784181
Trial1	3	1	blindfold	clockwise	practice	Free	1	0.5	0	2.659119	-0.9945199	-1.45071	-0.9786	1.78640641711619	0.047688	-1.419487	0.817079
Trial1	3	1	blindfold	clockwise	practice	Free	1	0.5	0	2.679108	-0.9943401	-1.45071	-0.97584	1.78474535706668	0.02797	-1.423719	0.828436
Trial1	3	1	blindfold	clockwise	practice	Free	1	0.5	0	2.699112	-0.9941601	-1.45071	-0.97258	1.78281411261721	0.01243	-1.389865	0.903829
Trial1	3	1	blindfold	clockwise	practice	Free	1	0.5	0	2.719116	-0.9939801	-1.45069	-0.969	1.78071259751305	-0.020392	-1.364474	0.878077
Trial1	3	1	blindfold	clockwise	practice	Free	1	0.5	0	2.73912	-0.99382	-1.45068	-0.9605	1.77596686418708	0.013801	-1.406792	0.907411
Trial1	3	1	blindfold	clockwise	practice	Free	1	0.5	0	2.759109	-0.9935099	-1.45072	-0.95576	1.77314667955474	-0.045833	-1.389865	0.877465
Trial1	3	1	blindfold	clockwise	practice	Free	1	0.5	0	2.779114	-0.99338	-1.45072	-0.95061	1.77026641852408	-0.060702	-1.394097	1.012116
Trial1	3	1	blindfold	clockwise	practice	Free	1	0.5	0	2.799118	-0.99329	-1.4507	-0.9450101	1.7671895965771	-0.020446	-1.313692	0.903794
Trial1	3	1	blindfold	clockwise	practice	Free	1	0.5	0	2.819122	-0.99322	-1.45068	-0.93896	1.76390243351967	0.0042515	-1.368706	1.015701
Trial1	3	1	blindfold	clockwise	practice	Free	1	0.5	0	2.839111	-0.99316	-1.45067	-0.92543	1.75668651107885	0.035474	-1.394097	0.814605
Trial1	3	1	blindfold	clockwise	practice	Free	1	0.5	0	2.859116	-0.99292	-1.45071	-0.91821	1.75268933571609	0.0077017	-1.343315	1.036633
Trial1	3	1	blindfold	clockwise	practice	Free	1	0.5	0	2.87912	-0.99279	-1.45068	-0.9105	1.74855144829878	-0.018424	-1.305229	1.061778
Trial1	3	1	blindfold	clockwise	practice	Free	1	0.5	0	2.899109	-0.99268	-1.45065	-0.90232	1.74421182072719	-0.05957	-1.343315	0.98221
Trial1	3	1	blindfold	clockwise	practice	Free	1	0.5	0	2.919113	-0.99262	-1.45067	-0.89343	1.73957799297895	-0.043147	-1.521051	1.035461
Trial1	3	1	blindfold	clockwise	practice	Free	1	0.5	0	2.939117	-0.99258	-1.45072	-0.87459	1.7299429697854	-0.057174	-1.343315	1.123455
Trial1	3	1	blindfold	clockwise	practice	Free	1	0.5	0	2.959122	-0.9927	-1.45065	-0.86436	1.72489753367274	-0.033294	-1.360242	1.068361
Trial1	3	1	blindfold	clockwise	practice	Free	1	0.5	0	2.979111	-0.99287	-1.45068	-0.85337	1.71956424959573	0.047162	-1.470269	1.031112
Trial1	3	1	blindfold	clockwise	practice	Free	1	0.5	0	2.999115	-0.99303	-1.45072	-0.8419501	1.71406491051051	0.027687	-1.466037	1.012582
Trial1	3	1	blindfold	clockwise	practice	Free	1	0.5	0	3.019119	-0.9931901	-1.45073	-0.8304	1.70856099373727	-0.036906	-1.529514	1.154558
Trial1	3	1	blindfold	clockwise	practice	Free	1	0.5	0	3.039108	-0.99335	-1.45072	-0.8055	1.69673940493328	-0.071503	-1.288302	1.061289
Trial1	3	1	blindfold	clockwise	practice	Free	1	0.5	0	3.059113	-0.99388	-1.45067	-0.7925301	1.69108883568507	-0.172599	-1.305229	1.007778
Trial1	3	1	blindfold	clockwise	practice	Free	1	0.5	0	3.079117	-0.9943	-1.45067	-0.77911	1.68521358738074	-0.149543	-1.457574	1.132832
Trial1	3	1	blindfold	clockwise	practice	Free	1	0.5	0	3.099121	-0.99479	-1.4507	-0.76533	1.67932336422519	-0.053617	-1.419487	1.054697
Trial1	3	1	blindfold	clockwise	practice	Free	1	0.5	0	3.11911	-0.99528	-1.45074	-0.75069	1.6731401318862	0.011371	-1.44911	1.173526
Trial1	3	1	blindfold	clockwise	practice	Free	1	0.5	0	3.139114	-0.99573	-1.45075	-0.7205499	1.66024112028221	0.065361	-1.444878	1.101447
Trial1	3	1	blindfold	clockwise	practice	Free	1	0.5	0	3.159119	-0.99657	-1.45074	-0.70506	1.65433713287586	0.013162	-1.482964	1.117833
Trial1	3	1	blindfold	clockwise	practice	Free	1	0.5	0	3.179108	-0.99697	-1.45074	-0.68919	1.64799941509328	-0.058134	-1.360242	1.124228
Trial1	3	1	blindfold	clockwise	practice	Free	1	0.5	0	3.199112	-0.9974099	-1.45071	-0.67248	1.64148282379671	-0.085386	-1.478733	1.081329
Trial1	3	1	blindfold	clockwise	practice	Free	1	0.5	0	3.219116	-0.99791	-1.45073	-0.65648	1.63545106579058	-0.089008	-1.508355	0.996402
Trial1	3	1	blindfold	clockwise	practice	Free	1	0.5	0	3.23912	-0.99843	-1.45073	-0.62183	1.62233320807639	0.019082	-1.470269	1.150624
Trial1	3	1	blindfold	clockwise	practice	Free	1	0.5	0	3.259109	-0.99954	-1.45072	-0.60366	1.61648559686996	-0.029545	-1.457574	1.124701
Trial1	3	1	blindfold	clockwise	practice	Free	1	0.5	0	3.279114	-1.00013	-1.45073	-0.5857	1.61041445598024	-0.156337	-1.440646	1.131198
Trial1	3	1	blindfold	clockwise	practice	Free	1	0.5	0	3.299118	-1.00081	-1.45072	-0.56751	1.60452422536782	-0.034532	-1.444878	1.027213
Trial1	3	1	blindfold	clockwise	practice	Free	1	0.5	0	3.319122	-1.00156	-1.45074	-0.54855	1.5986211136402	-0.095322	-1.521051	0.989516
Trial1	3	1	blindfold	clockwise	practice	Free	1	0.5	0	3.339111	-1.00236	-1.45076	-0.51094	1.5868664807419	-0.010799	-1.521051	1.062312
Trial1	3	1	blindfold	clockwise	practice	Free	1	0.5	0	3.359116	-1.00379	-1.45073	-0.49104	1.58193069680323	-0.064153	-1.508355	1.207771
Trial1	3	1	blindfold	clockwise	practice	Free	1	0.5	0	3.37912	-1.0045	-1.4507	-0.4709	1.5764730108342	-0.163151	-1.440646	0.939223
Trial1	3	1	blindfold	clockwise	practice	Free	1	0.5	0	3.399109	-1.00525	-1.45072	-0.45128	1.57144237248224	-0.050947	-1.652236	0.880923
Trial1	3	1	blindfold	clockwise	practice	Free	1	0.5	0	3.419113	-1.00601	-1.45079	-0.43098	1.56646418571841	0.019662	-1.677627	0.852461
Trial1	3	1	blindfold	clockwise	practice	Free	1	0.5	0	3.439117	-1.00677	-1.4508	-0.39133	1.55675786467081	-0.08865	-1.33062	1.032296
Trial1	3	1	blindfold	clockwise	practice	Free	1	0.5	0	3.459122	-1.00851	-1.45064	-0.37076	1.55340444625541	-0.25218	-1.182507	0.964229
Trial1	3	1	blindfold	clockwise	practice	Free	1	0.5	0	3.479111	-1.00964	-1.45061	-0.34942	1.54955064729354	-0.308943	-1.377169	0.844983
Trial1	3	1	blindfold	clockwise	practice	Free	1	0.5	0	3.499115	-1.01105	-1.45063	-0.32789	1.54621599335234	-0.348966	-1.245984	0.911721
Trial1	3	1	blindfold	clockwise	practice	Free	1	0.5	0	3.519119	-1.01269	-1.45063	-0.30673	1.54347470768273	-0.264861	-1.11903	0.950048
Trial1	3	1	blindfold	clockwise	practice	Free	1	0.5	0	3.539108	-1.01444	-1.45059	-0.26349	1.53719072483708	-0.425991	-1.110566	1.062127
Trial1	3	1	blindfold	clockwise	practice	Free	1	0.5	0	3.559113	-1.01887	-1.45055	-0.2411	1.53788662825202	-0.303016	-1.33062	0.700135
Trial1	3	1	blindfold	clockwise	practice	Free	1	0.5	0	3.579117	-1.02143	-1.45064	-0.21945	1.5371751993249	-0.092329	-1.474501	0.777422
Trial1	3	1	blindfold	clockwise	practice	Free	1	0.5	0	3.599121	-1.02385	-1.4507	-0.19776	1.53662869006842	-0.025436	-1.339083	0.762285
Trial1	3	1	blindfold	clockwise	practice	Free	1	0.5	0	3.61911	-1.0264	-1.45067	-0.17518	1.53641962561419	-0.162478	-1.195202	1.042616
Trial1	3	1	blindfold	clockwise	practice	Free	1	0.5	0	3.639114	-1.02898	-1.45057	-0.13053	1.53454161635448	-0.174807	-1.021698	0.654571
Trial1	3	1	blindfold	clockwise	practice	Free	1	0.5	0	3.659119	-1.0343	-1.45062	-0.10853	1.53813377949143	-0.063533	-1.250215	0.872364
Trial1	3	1	blindfold	clockwise	practice	Free	1	0.5	0	3.679108	-1.03695	-1.45062	-0.086308	1.53937141384151	-0.110723	-1.114798	1.017999
Trial1	3	1	blindfold	clockwise	practice	Free	1	0.5	0	3.699112	-1.03963	-1.45057	-0.063837	1.54095290974367	-0.115681	-0.970917	1.057781
Trial1	3	1	blindfold	clockwise	practice	Free	1	0.5	0	3.719116	-1.0424	-1.4505	-0.040603	1.54293433797825	-0.06844	-1.013235	0.826649
Trial1	3	1	blindfold	clockwise	practice	Free	1	0.5	0	3.73912	-1.04532	-1.45052	0.0049441	1.54532794308871	-0.087556	-1.292533	0.538123
Trial1	3	1	blindfold	clockwise	practice	Free	1	0.5	0	3.759109	-1.05093	-1.45065	0.027484	1.55117352578094	-0.096524	-1.207897	0.966073
Trial1	3	1	blindfold	clockwise	practice	Free	1	0.5	0	3.779114	-1.05361	-1.45059	0.050087	1.55441713757773	-0.160331	-0.953989	0.650463
Trial1	3	1	blindfold	clockwise	practice	Free	1	0.5	0	3.799118	-1.05632	-1.45054	0.072576	1.55801125444927	-0.17858	-1.351779	0.568039
Trial1	3	1	blindfold	clockwise	practice	Free	1	0.5	0	3.819122	-1.05905	-1.45059	0.095571	1.56197650604916	-0.114594	-1.262911	0.513801
Trial1	3	1	blindfold	clockwise	practice	Free	1	0.5	0	3.839111	-1.06183	-1.45061	0.14056	1.56814227658482	0.025419	-1.07248	0.738154
Trial1	3	1	blindfold	clockwise	practice	Free	1	0.5	0	3.859116	-1.06727	-1.45044	0.16389	1.57581564112021	-0.233407	-0.827035	0.488919
Trial1	3	1	blindfold	clockwise	practice	Free	1	0.5	0	3.87912	-1.07023	-1.45045	0.18635	1.5812490611677	-0.158933	-1.182507	0.492735
Trial1	3	1	blindfold	clockwise	practice	Free	1	0.5	0	3.899109	-1.07316	-1.45054	0.20929	1.58702074760755	-0.076809	-1.076712	0.421776
Trial1	3	1	blindfold	clockwise	practice	Free	1	0.5	0	3.919113	-1.07613	-1.45055	0.23158	1.59305203995067	0.064411	-0.975148	0.714134
Trial1	3	1	blindfold	clockwise	practice	Free	1	0.5	0	3.939117	-1.07883	-1.45049	0.2759	1.60275543804343	0.036628	-0.827035	0.676372
Trial1	3	1	blindfold	clockwise	practice	Free	1	0.5	0	3.959122	-1.08422	-1.45051	0.29814	1.61202997046608	0.176839	-1.262911	0.227602
Trial1	3	1	blindfold	clockwise	practice	Free	1	0.5	0	3.979111	-1.08655	-1.45061	0.3194	1.61838105616996	0.341823	-1.148652	0.342243
Trial1	3	1	blindfold	clockwise	practice	Free	1	0.5	0	3.999115	-1.08862	-1.45059	0.34058	1.62471784779304	0.115993	-0.966685	0.648283
Trial1	3	1	blindfold	clockwise	practice	Free	1	0.5	0	4.019119	-1.09041	-1.45049	0.36232	1.63115900956612	-0.036955	-0.865122	0.65632
Trial1	3	1	blindfold	clockwise	practice	Free	1	0.5	0	4.039108	-1.09218	-1.45043	0.40375	1.64257458287678	0.0041997	-1.047089	0.376796
Trial1	3	1	blindfold	clockwise	practice	Free	1	0.5	0	4.059113	-1.09545	-1.45051	0.42503	1.65109398184091	-0.136354	-0.780486	0.689067
Trial1	3	1	blindfold	clockwise	practice	Free	1	0.5	0	4.079117	-1.09717	-1.45044	0.44589	1.65824301427671	-0.233951	-0.763558	0.86821
Trial1	3	1	blindfold	clockwise	practice	Free	1	0.5	0	4.099121	-1.099	-1.45038	0.46743	1.66592069300796	-0.237631	-0.776254	0.692495
Trial1	3	1	blindfold	clockwise	practice	Free	1	0.5	0	4.11911	-1.10105	-1.45038	0.48821	1.67383098343486	-0.24253	-0.898976	0.447823
Trial1	3	1	blindfold	clockwise	practice	Free	1	0.5	0	4.139114	-1.10327	-1.45044	0.52903	1.68829714526897	-0.10508	-0.962453	0.398888
Trial1	3	1	blindfold	clockwise	practice	Free	1	0.5	0	4.159119	-1.10778	-1.45047	0.54905	1.69894449643939	0.115656	-0.949758	0.375814
Trial1	3	1	blindfold	clockwise	practice	Free	1	0.5	0	4.179108	-1.10978	-1.45045	0.56922	1.70745509924026	0.162014	-0.996307	0.262554
Trial1	3	1	blindfold	clockwise	practice	Free	1	0.5	0	4.199112	-1.11165	-1.45047	0.58811	1.71560167217257	0.181268	-1.292533	-0.057235
Trial1	3	1	blindfold	clockwise	practice	Free	1	0.5	0	4.219116	-1.11326	-1.45056	0.60668	1.72356274039184	0.258097	-1.351779	-0.23708
Trial1	3	1	blindfold	clockwise	practice	Free	1	0.5	0	4.23912	-1.11447	-1.45064	0.64042	1.73685094314324	0.358557	-1.254447	-0.170518
Trial1	3	1	blindfold	clockwise	practice	Free	1	0.5	0	4.259109	-1.11579	-1.45055	0.65632	1.74399921602595	0.267162	-0.937062	-0.179829
Trial1	3	1	blindfold	clockwise	practice	Free	1	0.5	0	4.279114	-1.11605	-1.45049	0.67205	1.75021964907347	0.088523	-0.983612	-0.15478
Trial1	3	1	blindfold	clockwise	practice	Free	1	0.5	0	4.299118	-1.11617	-1.45048	0.68668	1.75599962682036	0.024347	-1.195202	-0.171597
Trial1	3	1	blindfold	clockwise	practice	Free	1	0.5	0	4.319122	-1.11622	-1.45053	0.7012	1.76177425676063	0.02052	-1.047089	-0.045405
Trial1	3	1	blindfold	clockwise	practice	Free	1	0.5	0	4.339111	-1.11625	-1.45053	0.72874	1.77294281537505	-0.04891	-1.135957	0.220057
Trial1	3	1	blindfold	clockwise	practice	Free	1	0.5	0	4.359116	-1.11638	-1.45053	0.74179	1.77846468246811	-0.038245	-1.127493	0.187522
Trial1	3	1	blindfold	clockwise	practice	Free	1	0.5	0	4.37912	-1.11646	-1.45055	0.75443	1.78384624887207	0.022102	-1.102102	0.023263
Trial1	3	1	blindfold	clockwise	practice	Free	1	0.5	0	4.399109	-1.11651	-1.45056	0.76664	1.78908959804895	0.029638	-1.174043	0.160087
Trial1	3	1	blindfold	clockwise	practice	Free	1	0.5	0	4.419113	-1.11653	-1.45056	0.77867	1.7942954163195	0.055007	-1.042857	-0.126614
Trial1	3	1	blindfold	clockwise	practice	Free	1	0.5	0	4.439117	-1.11649	-1.45057	0.80004	1.80363631399547	0.130005	-1.300997	-0.159994
Trial1	3	1	blindfold	clockwise	practice	Free	1	0.5	0	4.459122	-1.11592	-1.45064	0.80968	1.8074233982606	0.312396	-1.288302	-0.216481
Trial1	3	1	blindfold	clockwise	practice	Free	1	0.5	0	4.479111	-1.11528	-1.45064	0.8189	1.81100159427927	0.316982	-1.182507	-0.234824
Trial1	3	1	blindfold	clockwise	practice	Free	1	0.5	0	4.499115	-1.11439	-1.4506	0.82716	1.81395942330611	0.275726	-1.288302	-0.325495
Trial1	3	1	blindfold	clockwise	practice	Free	1	0.5	0	4.519119	-1.11338	-1.45063	0.83511	1.8167012981764	0.178866	-1.343315	-0.131484
Trial1	3	1	blindfold	clockwise	practice	Free	1	0.5	0	4.539108	-1.11226	-1.45066	0.84978	1.82250054661593	0.10967	-1.161348	0.190712
Trial1	3	1	blindfold	clockwise	practice	Free	1	0.5	0	4.559113	-1.10996	-1.45064	0.857	1.82384759815861	0.085234	-1.457574	0.278073
Trial1	3	1	blindfold	clockwise	practice	Free	1	0.5	0	4.579117	-1.10879	-1.45069	0.8639001	1.82606909297706	0.123804	-1.305229	0.416853
Trial1	3	1	blindfold	clockwise	practice	Free	1	0.5	0	4.599121	-1.10761	-1.45067	0.87076	1.82828687295617	0.082178	-1.372938	0.464666
Trial1	3	1	blindfold	clockwise	practice	Free	1	0.5	0	4.61911	-1.10642	-1.45068	0.87769	1.83055322557602	0.112759	-1.40256	0.345401
Trial1	3	1	blindfold	clockwise	practice	Free	1	0.5	0	4.639114	-1.10515	-1.45072	0.89032	1.83553157970387	0.207471	-1.516819	0.24262
Trial1	3	1	blindfold	clockwise	practice	Free	1	0.5	0	4.659119	-1.10246	-1.45078	0.89606	1.83597430342986	0.369488	-1.61415	-0.069472
Trial1	3	1	blindfold	clockwise	practice	Free	1	0.5	0	4.679108	-1.10088	-1.45082	0.90097	1.83699860544231	0.362429	-1.724177	-0.228144
Trial1	3	1	blindfold	clockwise	practice	Free	1	0.5	0	4.699112	-1.09904	-1.45086	0.90568	1.83771197034304	0.363828	-1.711482	-0.21527
Trial1	3	1	blindfold	clockwise	practice	Free	1	0.5	0	4.719116	-1.09685	-1.45085	0.90905	1.837471537319	0.346967	-1.656468	-0.150948
Trial1	3	1	blindfold	clockwise	practice	Free	1	0.5	0	4.73912	-1.09493	-1.45083	0.9145499	1.83853296906873	0.362593	-1.597223	-0.180084
Trial1	3	1	blindfold	clockwise	practice	Free	1	0.5	0	4.759109	-1.09065	-1.45084	0.91653	1.83580904176593	0.422506	-1.804581	-0.222877
Trial1	3	1	blindfold	clockwise	practice	Free	1	0.5	0	4.779114	-1.08847	-1.45087	0.91808	1.83469553868233	0.502671	-1.673395	-0.192213
Trial1	3	1	blindfold	clockwise	practice	Free	1	0.5	0	4.799118	-1.08606	-1.45087	0.91917	1.83315574966442	0.559814	-1.77919	-0.208476
Trial1	3	1	blindfold	clockwise	practice	Free	1	0.5	0	4.819122	-1.08362	-1.4509	0.91991	1.8314165518179	0.676428	-1.834204	-0.250288
Trial1	3	1	blindfold	clockwise	practice	Free	1	0.5	0	4.839111	-1.08096	-1.45091	0.92069	1.82950941771212	0.694128	-1.813045	-0.167155
Trial1	3	1	blindfold	clockwise	practice	Free	1	0.5	0	4.859116	-1.07529	-1.45088	0.92093	1.82473298852922	0.654284	-1.715713	-0.028198
Trial1	3	1	blindfold	clockwise	practice	Free	1	0.5	0	4.87912	-1.07212	-1.45087	0.92107	1.82206779472048	0.710527	-1.766495	-0.048326
Trial1	3	1	blindfold	clockwise	practice	Free	1	0.5	0	4.899109	-1.06889	-1.45087	0.92114	1.81931709243863	0.698794	-1.719945	-0.062718
Trial1	3	1	blindfold	clockwise	practice	Free	1	0.5	0	4.919113	-1.06547	-1.45086	0.9211301	1.81636363335805	0.776667	-1.741104	-0.082868
Trial1	3	1	blindfold	clockwise	practice	Free	1	0.5	0	4.939117	-1.06183	-1.45087	0.92101	1.81316643963966	0.856473	-1.783422	-0.073005
Trial1	3	1	blindfold	clockwise	practice	Free	1	0.5	0	4.959122	-1.05347	-1.45088	0.92096	1.80594474652346	0.936856	-1.732641	-0.0090666
Trial1	3	1	blindfold	clockwise	practice	Free	1	0.5	0	4.979111	-1.04884	-1.45087	0.92096	1.80196360291519	0.944492	-1.639541	0.062229
Trial1	3	1	blindfold	clockwise	practice	Free	1	0.5	0	4.999115	-1.04367	-1.45083	0.92102	1.79755251283587	0.951954	-1.576064	0.078838
Trial1	3	1	blindfold	clockwise	practice	Free	1	0.5	0	5.019119	-1.03825	-1.4508	0.9211	1.79294121939607	0.954171	-1.635309	0.027528
Trial1	3	1	blindfold	clockwise	practice	Free	1	0.5	0	5.039108	-1.03245	-1.4508	0.9213	1.78807062528448	0.94583	-1.533746	0.030252
Trial1	3	1	blindfold	clockwise	practice	Free	1	0.5	0	5.059113	-1.01948	-1.45078	0.92133	1.77698293832461	1.069437	-1.537978	-0.082723
Trial1	3	1	blindfold	clockwise	practice	Free	1	0.5	0	5.079117	-1.01244	-1.45077	0.92133	1.77096684735602	1.040407	-1.508355	-0.032347
Trial1	3	1	blindfold	clockwise	practice	Free	1	0.5	0	5.099121	-1.00471	-1.45075	0.92128	1.7643437726005	1.03963	-1.440646	-0.034991
Trial1	3	1	blindfold	clockwise	practice	Free	1	0.5	0	5.11911	-0.99672	-1.45072	0.92119	1.7574873220404	1.060659	-1.372938	-0.080542
Trial1	3	1	blindfold	clockwise	practice	Free	1	0.5	0	5.139114	-0.98823	-1.45071	0.92083	1.75007331000682	1.053279	-1.432183	-0.063166
Trial1	3	1	blindfold	clockwise	practice	Free	1	0.5	0	5.159119	-0.96961	-1.45069	0.92061	1.73414998282449	0.984192	-1.35601	-0.025946
Trial1	3	1	blindfold	clockwise	practice	Free	1	0.5	0	5.179108	-0.95981	-1.45067	0.92036	1.72571952319526	0.892209	-1.351779	-0.032732
Trial1	3	1	blindfold	clockwise	practice	Free	1	0.5	0	5.199112	-0.94968	-1.45066	0.92011	1.71702487058924	0.881326	-1.262911	-0.020303
Trial1	3	1	blindfold	clockwise	practice	Free	1	0.5	0	5.219116	-0.93889	-1.45065	0.91988	1.70780079050826	0.859838	-1.195202	0.028479
Trial1	3	1	blindfold	clockwise	practice	Free	1	0.5	0	5.23912	-0.92808	-1.45062	0.91949	1.698491793634	0.905927	-1.216361	0.051057
Trial1	3	1	blindfold	clockwise	practice	Free	1	0.5	0	5.259109	-0.90457	-1.45059	0.91921	1.67861963927261	0.976086	-1.152884	-0.085267
Trial1	3	1	blindfold	clockwise	practice	Free	1	0.5	0	5.279114	-0.89249	-1.4506	0.91878	1.66828807872888	1.034856	-1.224825	-0.16613
Trial1	3	1	blindfold	clockwise	practice	Free	1	0.5	0	5.299118	-0.87996	-1.45061	0.91824	1.65754466616804	0.938732	-1.174043	-0.125525
Trial1	3	1	blindfold	clockwise	practice	Free	1	0.5	0	5.319122	-0.867	-1.45059	0.91761	1.64641946318911	1.065647	-1.131725	-0.13586
Trial1	3	1	blindfold	clockwise	practice	Free	1	0.5	0	5.339111	-0.8536	-1.45058	0.91619	1.63451431151685	1.040235	-1.11903	-0.120598
Trial1	3	1	blindfold	clockwise	practice	Free	1	0.5	0	5.359116	-0.82506	-1.45053	0.91548	1.61055508838538	0.85644	-1.064016	0.0051039
Trial1	3	1	blindfold	clockwise	practice	Free	1	0.5	0	5.37912	-0.81002	-1.45052	0.91483	1.59783171659775	0.813053	-1.059784	0.031471
Trial1	3	1	blindfold	clockwise	practice	Free	1	0.5	0	5.399109	-0.79565	-1.45051	0.91425	1.58573706158478	0.769846	-0.93283	0.087513
Trial1	3	1	blindfold	clockwise	practice	Free	1	0.5	0	5.419113	-0.77929	-1.45049	0.91386	1.57217137637628	0.754949	-0.890512	0.134831
Trial1	3	1	blindfold	clockwise	practice	Free	1	0.5	0	5.439117	-0.7646	-1.45046	0.91354	1.56005398902698	0.660252	-0.852426	0.193688
Trial1	3	1	blindfold	clockwise	practice	Free	1	0.5	0	5.459122	-0.73405	-1.45042	0.91354	1.53539398361942	0.538245	-0.831267	0.129109
Trial1	3	1	blindfold	clockwise	practice	Free	1	0.5	0	5.479111	-0.71872	-1.45042	0.91366	1.52317203933182	0.473027	-0.827035	0.156731
Trial1	3	1	blindfold	clockwise	practice	Free	1	0.5	0	5.499115	-0.70295	-1.4504	0.91386	1.51070471538027	0.446917	-0.793181	0.127427
Trial1	3	1	blindfold	clockwise	practice	Free	1	0.5	0	5.519119	-0.68719	-1.4504	0.91404	1.49829541577087	0.480095	-0.86089	-0.0004579
Trial1	3	1	blindfold	clockwise	practice	Free	1	0.5	0	5.539108	-0.6719	-1.45041	0.9142	1.48630791034201	0.457273	-0.903208	-0.046323
Trial1	3	1	blindfold	clockwise	practice	Free	1	0.5	0	5.559113	-0.64141	-1.45043	0.91422	1.46240040210036	0.522033	-0.856658	-0.038814
Trial1	3	1	blindfold	clockwise	practice	Free	1	0.5	0	5.579117	-0.62615	-1.45041	0.9141899	1.45050235653959	0.500752	-0.784717	-0.073055
Trial1	3	1	blindfold	clockwise	practice	Free	1	0.5	0	5.599121	-0.61046	-1.4504	0.91408	1.43828497331592	0.465744	-0.746631	-0.152649
Trial1	3	1	blindfold	clockwise	practice	Free	1	0.5	0	5.61911	-0.59526	-1.45039	0.91394	1.4264925049553	0.476819	-0.678922	-0.020405
Trial1	3	1	blindfold	clockwise	practice	Free	1	0.5	0	5.639114	-0.58006	-1.45035	0.91371	1.41470688677579	0.497853	-0.645068	0.035631
Trial1	3	1	blindfold	clockwise	practice	Free	1	0.5	0	5.659119	-0.54854	-1.45033	0.91355	1.39068679479527	0.637039	-0.661995	-0.071251
Trial1	3	1	blindfold	clockwise	practice	Free	1	0.5	0	5.679108	-0.53354	-1.45034	0.91327	1.37922697188465	0.634995	-0.750863	-0.132948
Trial1	3	1	blindfold	clockwise	practice	Free	1	0.5	0	5.699112	-0.51794	-1.45036	0.91289	1.36732215919449	0.636269	-0.704313	-0.165093
Trial1	3	1	blindfold	clockwise	practice	Free	1	0.5	0	5.719116	-0.50171	-1.45035	0.91247	1.35499977470848	0.711303	-0.632373	-0.051169
Trial1	3	1	blindfold	clockwise	practice	Free	1	0.5	0	5.73912	-0.48575	-1.45032	0.91136	1.34249027489811	0.727445	-0.619677	-0.105659
Trial1	3	1	blindfold	clockwise	practice	Free	1	0.5	0	5.759109	-0.45212	-1.4503	0.9108	1.31760738402152	0.699263	-0.539273	-0.0063085
Trial1	3	1	blindfold	clockwise	practice	Free	1	0.5	0	5.779114	-0.43547	-1.45028	0.91025	1.30524297579687	0.699583	-0.526578	0.014294
Trial1	3	1	blindfold	clockwise	practice	Free	1	0.5	0	5.799118	-0.4181	-1.45027	0.9097	1.29246344804666	0.615691	-0.505363	-0.023354
Trial1	3	1	blindfold	clockwise	practice	Free	1	0.5	0	5.819122	-0.40157	-1.45025	0.90915	1.28038362815104	0.642045	-0.556116	-0.010559
Trial1	3	1	blindfold	clockwise	practice	Free	1	0.5	0	5.839111	-0.38437	-1.45026	0.90821	1.26765757011524	0.640002	-0.505335	0.03436
Trial1	3	1	blindfold	clockwise	practice	Free	1	0.5	0	5.859116	-0.34848	-1.45025	0.90787	1.24263681931124	0.484111	-0.509399	0.060612
Trial1	3	1	blindfold	clockwise	practice	Free	1	0.5	0	5.87912	-0.33099	-1.45023	0.90773	1.23065758054866	0.278164	-0.285013	0.215856
Trial1	3	1	blindfold	clockwise	practice	Free	1	0.5	0	5.899109	-0.31359	-1.45017	0.90789	1.21909509699255	0.254736	-0.234163	0.336743
Trial1	3	1	blindfold	clockwise	practice	Free	1	0.5	0	5.919113	-0.29633	-1.45014	0.90836	1.2079980854255	0.25303	-0.234085	0.329072
Trial1	3	1	blindfold	clockwise	practice	Free	1	0.5	0	5.939117	-0.27919	-1.45012	0.91012	1.19810496010186	0.293025	-0.22556	0.336264
Trial1	3	1	blindfold	clockwise	practice	Free	1	0.5	0	5.959122	-0.24472	-1.45013	0.91114	1.17676841813863	0.359617	-0.32274	0.144225
Trial1	3	1	blindfold	clockwise	practice	Free	1	0.5	0	5.979111	-0.22784	-1.45016	0.91221	1.16699534549054	0.446196	-0.419972	0.0019537
Trial1	3	1	blindfold	clockwise	practice	Free	1	0.5	0	5.999115	-0.21048	-1.45019	0.91324	1.15706057005964	0.458101	-0.390242	-0.013978
Trial1	3	1	blindfold	clockwise	practice	Free	1	0.5	0	6.019119	-0.19362	-1.45019	0.9143	1.14762940654617	0.497896	-0.3182	0.033894
Trial1	3	1	blindfold	clockwise	practice	Free	1	0.5	0	6.039108	-0.17566	-1.45017	0.91618	1.13837701734682	0.584548	-0.343497	-0.027593
Trial1	3	1	blindfold	clockwise	practice	Free	1	0.5	0	6.059113	-0.14192	-1.45016	0.91701	1.11936081936964	0.553828	-0.330619	-0.073634
Trial1	3	1	blindfold	clockwise	practice	Free	1	0.5	0	6.079117	-0.12405	-1.45017	0.91775	1.10982136638177	0.681551	-0.355916	-0.049079
Trial1	3	1	blindfold	clockwise	practice	Free	1	0.5	0	6.099121	-0.10649	-1.45017	0.91842	1.10060231174056	0.693796	-0.32197	-0.080779
Trial1	3	1	blindfold	clockwise	practice	Free	1	0.5	0	6.11911	-0.08875	-1.45017	0.91907	1.0914743437075	0.610565	-0.368418	-0.00079605
Trial1	3	1	blindfold	clockwise	practice	Free	1	0.5	0	6.139114	-0.07032999	-1.45017	0.92037	1.0827544537452	0.568294	-0.28792	0.0060734
Trial1	3	1	blindfold	clockwise	practice	Free	1	0.5	0	6.159119	-0.034262	-1.45015	0.92118	1.06489835045161	0.505321	-0.275063	0.162656
Trial1	3	1	blindfold	clockwise	practice	Free	1	0.5	0	6.179108	-0.016096	-1.45014	0.92216	1.05675645286708	0.491993	-0.287683	0.172884
Trial1	3	1	blindfold	clockwise	practice	Free	1	0.5	0	6.199112	0.0021128	-1.45015	0.92328	1.04896979154277	0.431944	-0.397616	0.191263
Trial1	3	1	blindfold	clockwise	practice	Free	1	0.5	0	6.219116	0.021393	-1.45016	0.92453	1.04106696926149	0.324884	-0.245181	0.234334
Trial1	3	1	blindfold	clockwise	practice	Free	1	0.5	0	6.23912	0.038924	-1.45014	0.92794	1.03617746586621	0.280635	-0.300125	0.361697
Trial1	3	1	blindfold	clockwise	practice	Free	1	0.5	0	6.259109	0.07513	-1.45009	0.93001	1.02246425607932	0.223366	-0.202693	0.328958
Trial1	3	1	blindfold	clockwise	practice	Free	1	0.5	0	6.279114	0.092693	-1.45009	0.9322399	1.01733490809619	0.233417	-0.228028	0.198676
Trial1	3	1	blindfold	clockwise	practice	Free	1	0.5	0	6.299118	0.11009	-1.45011	0.93475	1.0128115795231	0.254556	-0.253348	0.177922
Trial1	3	1	blindfold	clockwise	practice	Free	1	0.5	0	6.319122	0.12837	-1.45014	0.93721	1.00820210446426	0.271505	-0.363281	0.146252
Trial1	3	1	blindfold	clockwise	practice	Free	1	0.5	0	6.339111	0.14545	-1.45018	0.94204	1.00655109968662	0.269777	-0.380094	0.049738
Trial1	3	1	blindfold	clockwise	practice	Free	1	0.5	0	6.359116	0.17906	-1.45023	0.9445	0.997538304118786	0.133525	-0.375655	0.059504
Trial1	3	1	blindfold	clockwise	practice	Free	1	0.5	0	6.37912	0.19598	-1.4502	0.94691	0.994518353211131	0.127148	-0.341708	0.105773
Trial1	3	1	blindfold	clockwise	practice	Free	1	0.5	0	6.399109	0.21211	-1.45017	0.94928	0.991974346100991	0.064424	-0.413551	-0.015226
Trial1	3	1	blindfold	clockwise	practice	Free	1	0.5	0	6.419113	0.22844	-1.45019	0.95166	0.989647182272981	0.072495	-0.421897	-0.0061676
Trial1	3	1	blindfold	clockwise	practice	Free	1	0.5	0	6.439117	0.24399	-1.45021	0.95621	0.98988817987803	0.09125	-0.434474	0.063609
Trial1	3	1	blindfold	clockwise	practice	Free	1	0.5	0	6.459122	0.27417	-1.45022	0.95853	0.984773558520364	0.059227	-0.451155	0.078478
Trial1	3	1	blindfold	clockwise	practice	Free	1	0.5	0	6.479111	0.28921	-1.45023	0.96073	0.983582522783951	0.012333	-0.594952	-0.021549
Trial1	3	1	blindfold	clockwise	practice	Free	1	0.5	0	6.499115	0.30346	-1.45027	0.9629	0.982753452275989	0.0065077	-0.662661	-0.102539
Trial1	3	1	blindfold	clockwise	practice	Free	1	0.5	0	6.519119	0.3173	-1.45031	0.96494	0.982083705060716	-0.085101	-0.599184	0.0059781
Trial1	3	1	blindfold	clockwise	practice	Free	1	0.5	0	6.539108	0.33067	-1.45031	0.96891	0.983595036762775	-0.166745	-0.671124	0.03274
Trial1	3	1	blindfold	clockwise	practice	Free	1	0.5	0	6.559113	0.35619	-1.45033	0.97089	0.981482894777548	-0.315063	-0.696515	0.018255
Trial1	3	1	blindfold	clockwise	practice	Free	1	0.5	0	6.579117	0.36814	-1.45035	0.9727499	0.981646330782318	-0.346136	-0.747297	0.03643
Trial1	3	1	blindfold	clockwise	practice	Free	1	0.5	0	6.599121	0.37905	-1.45036	0.97452	0.981996978929563	-0.303252	-0.747297	-0.024663
Trial1	3	1	blindfold	clockwise	practice	Free	1	0.5	0	6.61911	0.38928	-1.45038	0.9762	0.982458877773228	-0.265016	-0.810774	-0.078398
Trial1	3	1	blindfold	clockwise	practice	Free	1	0.5	0	6.639114	0.3991	-1.45041	0.97882	0.984006835346313	-0.390743	-0.886946	-0.147519
Trial1	3	1	blindfold	clockwise	practice	Free	1	0.5	0	6.659119	0.41601	-1.45046	0.97987	0.983463054776524	-0.380973	-0.912337	-0.105416
Trial1	3	1	blindfold	clockwise	practice	Free	1	0.5	0	6.679108	0.42354	-1.45047	0.98076	0.983735872687966	-0.414232	-1.022364	-0.06205
Trial1	3	1	blindfold	clockwise	practice	Free	1	0.5	0	6.699112	0.43008	-1.45048	0.98153	0.984017260408892	-0.475813	-1.068914	-0.091844
Trial1	3	1	blindfold	clockwise	practice	Free	1	0.5	0	6.719116	0.43602	-1.45051	0.98219	0.984271639218511	-0.494707	-1.107	-0.061558
Trial1	3	1	blindfold	clockwise	practice	Free	1	0.5	0	6.73912	0.44081	-1.45055	0.98329	0.985069902872534	-0.52301	-1.102768	-0.072262
Trial1	3	1	blindfold	clockwise	practice	Free	1	0.5	0	6.759109	0.44835	-1.45056	0.98374	0.985095006197915	-0.47679	-1.111232	0.023972
Trial1	3	1	blindfold	clockwise	practice	Free	1	0.5	0	6.779114	0.45088	-1.45057	0.98414	0.985365045716485	-0.415004	-1.263576	-0.001142
Trial1	3	1	blindfold	clockwise	practice	Free	1	0.5	0	6.799118	0.45273	-1.45063	0.98443	0.98556425843404	-0.394588	-1.301663	-0.036887
Trial1	3	1	blindfold	clockwise	practice	Free	1	0.5	0	6.819122	0.4538	-1.45067	0.98465	0.985733277484979	-0.337384	-1.369371	0.036238
Trial1	3	1	blindfold	clockwise	practice	Free	1	0.5	0	6.839111	0.45422	-1.45069	0.98478	0.985843479663956	-0.293604	-1.356676	0.116666
Trial1	3	1	blindfold	clockwise	practice	Free	1	0.5	0	6.859116	0.45411	-1.45066	0.98485	0.985918554851472	-0.374994	-1.301663	0.219663
Trial1	3	1	blindfold	clockwise	practice	Free	1	0.5	0	6.87912	0.45397	-1.45065	0.98493	0.986005042027445	-0.343479	-1.322822	0.154492
Trial1	3	1	blindfold	clockwise	practice	Free	1	0.5	0	6.899109	0.45379	-1.45066	0.98498	0.986063354121493	-0.305461	-1.288967	0.111161
Trial1	3	1	blindfold	clockwise	practice	Free	1	0.5	0	6.919113	0.45366	-1.45066	0.98499	0.986079457285938	-0.2602	-1.369371	0.034507
Trial1	3	1	blindfold	clockwise	practice	Free	1	0.5	0	6.939117	0.45362	-1.45069	0.98489	0.985981433125525	-0.205811	-1.496325	-0.190005
Trial1	3	1	blindfold	clockwise	practice	Free	1	0.5	0	6.959122	0.45361	-1.45081	0.98454	0.985632292074046	0.049987	-1.801015	-0.754328
Trial1	3	1	blindfold	clockwise	practice	Free	1	0.5	0	6.979111	0.45363	-1.45088	0.98369	0.984782329392571	0.118071	-1.902578	-1.070053
Trial1	3	1	blindfold	clockwise	practice	Free	1	0.5	0	6.999115	0.45375	-1.45094	0.9821301	0.983218438387208	0.235975	-1.940664	-1.328319
Trial1	3	1	blindfold	clockwise	practice	Free	1	0.5	0	7.019119	0.45401	-1.45099	0.97988	0.980958695380974	0.245156	-2.0253	-1.321813
Trial1	3	1	blindfold	clockwise	practice	Free	1	0.5	0	7.039108	0.4544	-1.45098	0.97406	0.975126782198619	0.233378	-1.74177	-1.010315
Trial1	3	1	blindfold	clockwise	practice	Free	1	0.5	0	7.059113	0.45545	-1.45075	0.97062	0.971641827766376	0.067606	-1.538643	-0.861997
Trial1	3	1	blindfold	clockwise	practice	Free	1	0.5	0	7.079117	0.45603	-1.45075	0.96648	0.967479706564281	0.143102	-1.720611	-1.13134
Trial1	3	1	blindfold	clockwise	practice	Free	1	0.5	0	7.099121	0.45668	-1.45081	0.9618599	0.962834964801173	0.204066	-1.674061	-1.240527
Trial1	3	1	blindfold	clockwise	practice	Free	1	0.5	0	7.11911	0.45741	-1.45084	0.95666	0.957607546589903	0.240911	-1.623279	-1.177679
Trial1	3	1	blindfold	clockwise	practice	Free	1	0.5	0	7.139114	0.45828	-1.45083	0.94414	0.94506133684723	0.253227	-1.661366	-1.178423
Trial1	3	1	blindfold	clockwise	practice	Free	1	0.5	0	7.159119	0.46057	-1.45081	0.93707	0.937899211998186	0.2481	-1.551339	-1.20672
Trial1	3	1	blindfold	clockwise	practice	Free	1	0.5	0	7.179108	0.46195	-1.45077	0.92927	0.930048702548398	0.291429	-1.301663	-1.028508
Trial1	3	1	blindfold	clockwise	practice	Free	1	0.5	0	7.199112	0.46354	-1.45069	0.92108	0.921801326995764	0.251447	-1.475166	-1.145714
Trial1	3	1	blindfold	clockwise	practice	Free	1	0.5	0	7.219116	0.46526	-1.4507	0.9119	0.912561535996076	0.344141	-1.48363	-1.336799
Trial1	3	1	blindfold	clockwise	practice	Free	1	0.5	0	7.23912	0.46723	-1.45075	0.89193	0.892531774215792	0.348175	-1.449776	-1.269634
Trial1	3	1	blindfold	clockwise	practice	Free	1	0.5	0	7.259109	0.47169	-1.45068	0.88133	0.881784581658314	0.298534	-1.310126	-1.048866
Trial1	3	1	blindfold	clockwise	practice	Free	1	0.5	0	7.279114	0.47412	-1.45065	0.87027	0.87065473653764	0.22355	-1.191636	-0.970776
Trial1	3	1	blindfold	clockwise	practice	Free	1	0.5	0	7.299118	0.47656	-1.45061	0.8583	0.858620041493625	0.134692	-1.259345	-1.200033
Trial1	3	1	blindfold	clockwise	practice	Free	1	0.5	0	7.319122	0.47924	-1.45064	0.84652	0.846774526813174	0.077117	-1.343981	-1.17141
Trial1	3	1	blindfold	clockwise	practice	Free	1	0.5	0	7.339111	0.48168	-1.45066	0.82035	0.82055452618896	0.13757	-1.352444	-1.178499
Trial1	3	1	blindfold	clockwise	practice	Free	1	0.5	0	7.359116	0.4867	-1.45067	0.80668	0.80678965699349	0.02677	-1.238186	-1.214434
Trial1	3	1	blindfold	clockwise	practice	Free	1	0.5	0	7.37912	0.48907	-1.45068	0.79186	0.791935413925003	0.023883	-1.640207	-1.406002
Trial1	3	1	blindfold	clockwise	practice	Free	1	0.5	0	7.399109	0.49141	-1.45077	0.77686	0.776907488310247	0.044002	-1.585193	-1.391363
Trial1	3	1	blindfold	clockwise	practice	Free	1	0.5	0	7.419113	0.4936	-1.45078	0.76095	0.760976882451668	0.037107	-1.377835	-1.108291
Trial1	3	1	blindfold	clockwise	practice	Free	1	0.5	0	7.439117	0.4958	-1.45073	0.72821	0.728222084066523	0.026251	-1.517484	-1.136178
Trial1	3	1	blindfold	clockwise	practice	Free	1	0.5	0	7.459122	0.50004	-1.45071	0.71204	0.712040008237646	-0.053524	-1.394762	-0.894817
Trial1	3	1	blindfold	clockwise	practice	Free	1	0.5	0	7.479111	0.50197	-1.45065	0.69389	0.693892772003416	-0.070922	-1.229722	-1.113276
Trial1	3	1	blindfold	clockwise	practice	Free	1	0.5	0	7.499115	0.50399	-1.45062	0.67682	0.676831740966039	-0.028934	-1.513253	-1.257319
Trial1	3	1	blindfold	clockwise	practice	Free	1	0.5	0	7.519119	0.50579	-1.45069	0.65836	0.658385464200791	0.130802	-1.305894	-1.043078
Trial1	3	1	blindfold	clockwise	practice	Free	1	0.5	0	7.539108	0.50771	-1.45068	0.62226	0.622307797419809	0.10677	-1.259345	-0.790309
Trial1	3	1	blindfold	clockwise	practice	Free	1	0.5	0	7.559113	0.51151	-1.4506	0.60427	0.604379591677886	0.031174	-0.886946	-0.487161
Trial1	3	1	blindfold	clockwise	practice	Free	1	0.5	0	7.579117	0.5134	-1.45051	0.5855	0.585653319912275	-0.022541	-1.17894	-0.815345
Trial1	3	1	blindfold	clockwise	practice	Free	1	0.5	0	7.599121	0.51521	-1.45056	0.56695	0.567153951291862	0.09626	-1.373603	-1.125275
Trial1	3	1	blindfold	clockwise	practice	Free	1	0.5	0	7.61911	0.5171	-1.45065	0.54769	0.547956857019937	0.280796	-1.162013	-0.87571
Trial1	3	1	blindfold	clockwise	practice	Free	1	0.5	0	7.639114	0.51907	-1.45059	0.51046	0.510816106690125	0.199538	-1.030827	-0.664468
Trial1	3	1	blindfold	clockwise	practice	Free	1	0.5	0	7.659119	0.52319	-1.45051	0.49131	0.491856984915519	0.195759	-0.853092	-0.696647
Trial1	3	1	blindfold	clockwise	practice	Free	1	0.5	0	7.679108	0.52529	-1.45051	0.47245	0.473126384812896	0.122677	-1.454007	-1.043707
Trial1	3	1	blindfold	clockwise	practice	Free	1	0.5	0	7.699112	0.5274	-1.45066	0.45283	0.453658224730398	0.200539	-1.382067	-0.968247
Trial1	3	1	blindfold	clockwise	practice	Free	1	0.5	0	7.719116	0.52967	-1.45066	0.43335	0.434364481519742	0.07121	-1.018132	-0.504476
Trial1	3	1	blindfold	clockwise	practice	Free	1	0.5	0	7.73912	0.53192	-1.45056	0.39589	0.397174744307803	-0.00917	-1.047755	-0.191838
Trial1	3	1	blindfold	clockwise	practice	Free	1	0.5	0	7.759109	0.53625	-1.45038	0.37803	0.379764064459752	-0.196624	-1.039291	-0.636207
Trial1	3	1	blindfold	clockwise	practice	Free	1	0.5	0	7.779114	0.53813	-1.45049	0.35951	0.361526401707711	-0.056012	-1.407458	-0.860797
Trial1	3	1	blindfold	clockwise	practice	Free	1	0.5	0	7.799118	0.53997	-1.45058	0.34058	0.3429174053795	-0.002659	-0.891178	-0.485825
Trial1	3	1	blindfold	clockwise	practice	Free	1	0.5	0	7.819122	0.54182	-1.4505	0.32263	0.325329096175988	0.019794	-0.844628	-0.145126
Trial1	3	1	blindfold	clockwise	practice	Free	1	0.5	0	7.839111	0.54359	-1.45042	0.28778	0.29106255296645	-0.024874	-0.776919	0.056265
Trial1	3	1	blindfold	clockwise	practice	Free	1	0.5	0	7.859116	0.54694	-1.45042	0.26978	0.27383316818576	-0.148041	-1.352444	-0.831215
Trial1	3	1	blindfold	clockwise	practice	Free	1	0.5	0	7.87912	0.54847	-1.45059	0.25246	0.257070788214248	-0.103401	-0.992741	-0.631376
Trial1	3	1	blindfold	clockwise	practice	Free	1	0.5	0	7.899109	0.54984	-1.45051	0.23563	0.24084334217348	-0.031622	-0.527243	0.128006
Trial1	3	1	blindfold	clockwise	practice	Free	1	0.5	0	7.919113	0.55112	-1.45032	0.21891	0.224799550830016	0.0042485	-0.450978	0.241923
Trial1	3	1	blindfold	clockwise	practice	Free	1	0.5	0	7.939117	0.55241	-1.45021	0.18732	0.194513724260569	0.0024346	-0.315451	0.30543
Trial1	3	1	blindfold	clockwise	practice	Free	1	0.5	0	7.959122	0.55476	-1.45024	0.17237	0.180859262423126	-0.076095	-0.9713	-0.518216
Trial1	3	1	blindfold	clockwise	practice	Free	1	0.5	0	7.979111	0.55576	-1.4504	0.1567	0.166325195173135	0.053427	-0.649683	-0.361228
Trial1	3	1	blindfold	clockwise	practice	Free	1	0.5	0	7.999115	0.55683	-1.45036	0.14182	0.152782720403577	0.152638	-0.50571	-0.038195
Trial1	3	1	blindfold	clockwise	practice	Free	1	0.5	0	8.019119	0.55794	-1.45027	0.12727	0.139838109129627	0.200351	-0.501403	-0.075094
Trial1	3	1	blindfold	clockwise	practice	Free	1	0.5	0	8.039108	0.55914	-1.45023	0.099262	0.115544277936737	0.054257	-0.365875	0.31626
Trial1	3	1	blindfold	clockwise	practice	Free	1	0.5	0	8.059113	0.56142	-1.45011	0.085306	0.105116726657636	-0.10756	-0.590052	-0.368067
Trial1	3	1	blindfold	clockwise	practice	Free	1	0.5	0	8.079117	0.56233	-1.45025	0.071836	0.0951075236218838	-0.00024832	-0.784714	-0.468279
Trial1	3	1	blindfold	clockwise	practice	Free	1	0.5	0	8.099121	0.56324	-1.45034	0.058705	0.0862877384901921	0.071398	-0.298022	-0.015063
Trial1	3	1	blindfold	clockwise	practice	Free	1	0.5	0	8.11911	0.56415	-1.45022	0.045853	0.0788525016309395	0.137971	-0.348738	0.0051727
Trial1	3	1	blindfold	clockwise	practice	Free	1	0.5	0	8.139114	0.56517	-1.45018	0.01993	0.0681493401179771	0.234357	-0.547536	-0.254601
Trial1	3	1	blindfold	clockwise	practice	Free	1	0.5	0	8.159119	0.56775	-1.45033	0.0067474	0.0680851437860365	0.2679	-0.76759	-0.471252
Trial1	3	1	blindfold	clockwise	practice	Free	1	0.5	0	8.179108	0.56935	-1.45037	-0.0063534	0.0696404248261287	0.297898	-0.708344	-0.809638
Trial1	3	1	blindfold	clockwise	practice	Free	1	0.5	0	8.199112	0.57105	-1.45038	-0.019741	0.0737414940052696	0.227133	-0.93263	-0.850129
Trial1	3	1	blindfold	clockwise	practice	Free	1	0.5	0	8.219116	0.57303	-1.45043	-0.033438	0.0803211059678876	0.169384	-0.687185	-0.42199
Trial1	3	1	blindfold	clockwise	practice	Free	1	0.5	0	8.23912	0.57511	-1.45033	-0.058794	0.0953847429643604	0.023649	-0.124304	0.036004
Trial1	3	1	blindfold	clockwise	practice	Free	1	0.5	0	8.259109	0.57902	-1.45008	-0.071105	0.106301855733738	-0.097428	-0.094594	0.279359
Trial1	3	1	blindfold	clockwise	practice	Free	1	0.5	0	8.279114	0.58079	-1.45005	-0.08240999	0.115405495158564	-0.190606	-0.073415	0.453127
Trial1	3	1	blindfold	clockwise	practice	Free	1	0.5	0	8.299118	0.58243	-1.45003	-0.093104	0.124350558733694	-0.21968	0.062012	0.446061
Trial1	3	1	blindfold	clockwise	practice	Free	1	0.5	0	8.319122	0.58382	-1.44998	-0.10345	0.133145381106239	-0.128506	-0.145355	0.072113
Trial1	3	1	blindfold	clockwise	practice	Free	1	0.5	0	8.339111	0.58508	-1.45007	-0.12345	0.149928364471497	0.03886	-0.416104	0.022253
Trial1	3	1	blindfold	clockwise	practice	Free	1	0.5	0	8.359116	0.58762	-1.45016	-0.13257	0.158909006643801	0.0035962	-0.123937	0.378047
Trial1	3	1	blindfold	clockwise	practice	Free	1	0.5	0	8.37912	0.58886	-1.45008	-0.14173	0.167282655622763	-0.075402	-0.081604	0.315086
Trial1	3	1	blindfold	clockwise	practice	Free	1	0.5	0	8.399109	0.59006	-1.45004	-0.1499	0.174873708990679	-0.132986	-0.200063	0.339213
Trial1	3	1	blindfold	clockwise	practice	Free	1	0.5	0	8.419113	0.59108	-1.45007	-0.15763	0.182051597133333	-0.126873	-0.102683	0.275944
Trial1	3	1	blindfold	clockwise	practice	Free	1	0.5	0	8.439117	0.59195	-1.45005	-0.17216	0.195176504330317	-0.179722	-0.060351	0.207019
Trial1	3	1	blindfold	clockwise	practice	Free	1	0.5	0	8.459122	0.5932	-1.45002	-0.17916	0.201951824210158	-0.195911	0.0073812	0.254648
Trial1	3	1	blindfold	clockwise	practice	Free	1	0.5	0	8.479111	0.59358	-1.45	-0.18567	0.207919605626276	-0.105532	-0.0010851	0.188504
Trial1	3	1	blindfold	clockwise	practice	Free	1	0.5	0	8.499115	0.59384	-1.45	-0.192	0.213705280249374	-0.015095	-0.161882	0.044126
Trial1	3	1	blindfold	clockwise	practice	Free	1	0.5	0	8.519119	0.59407	-1.45006	-0.19836	0.219535546568089	0.051804	-0.26762	-0.076972
Trial1	3	1	blindfold	clockwise	practice	Free	1	0.5	0	8.539108	0.59432	-1.45012	-0.20977	0.229999375311816	0.0029007	-0.2083	0.122383
Trial1	3	1	blindfold	clockwise	practice	Free	1	0.5	0	8.559113	0.59472	-1.45011	-0.2151	0.235031668910461	-0.046853	-0.203955	0.198274
Trial1	3	1	blindfold	clockwise	practice	Free	1	0.5	0	8.579117	0.59485	-1.45011	-0.21981	0.239401259945134	0.021775	-0.19543	0.192046
Trial1	3	1	blindfold	clockwise	practice	Free	1	0.5	0	8.599121	0.59497	-1.4501	-0.22452	0.243779671063417	0.00013757	-0.148836	0.151664
Trial1	3	1	blindfold	clockwise	practice	Free	1	0.5	0	8.61911	0.5951	-1.45009	-0.22899	0.24795247316505	0.028857	-0.174174	0.073602
Trial1	3	1	blindfold	clockwise	practice	Free	1	0.5	0	8.639114	0.59529	-1.4501	-0.2375	0.255903172463242	0.087889	-0.271443	-0.099301
Trial1	3	1	blindfold	clockwise	practice	Free	1	0.5	0	8.659119	0.59597	-1.45018	-0.2419	0.260241918390602	0.238974	-0.415125	-0.37857
Trial1	3	1	blindfold	clockwise	practice	Free	1	0.5	0	8.679108	0.59655	-1.45021	-0.2467	0.264920336398455	0.332655	-0.47849	-0.526276
Trial1	3	1	blindfold	clockwise	practice	Free	1	0.5	0	8.699112	0.59739	-1.45025	-0.25174	0.269921892873289	0.273512	-0.567334	-0.663705
Trial1	3	1	blindfold	clockwise	practice	Free	1	0.5	0	8.719116	0.59842	-1.45029	-0.2572	0.27538762223754	0.287052	-0.618115	-0.760156
Trial1	3	1	blindfold	clockwise	practice	Free	1	0.5	0	8.73912	0.59962	-1.45032	-0.26981	0.28761358216522	0.23056	-0.694288	-0.791058
Trial1	3	1	blindfold	clockwise	practice	Free	1	0.5	0	8.759109	0.60255	-1.45032	-0.27618	0.294604630458971	0.19155	-0.575797	-0.56094
Trial1	3	1	blindfold	clockwise	practice	Free	1	0.5	0	8.779114	0.60422	-1.45028	-0.28332	0.301880822000157	0.182399	-0.423391	-0.421434
Trial1	3	1	blindfold	clockwise	practice	Free	1	0.5	0	8.799118	0.60603	-1.45023	-0.29007	0.308841320995261	0.114232	-0.499442	-0.551184
Trial1	3	1	blindfold	clockwise	practice	Free	1	0.5	0	8.819122	0.60781	-1.45026	-0.29759	0.316516647787751	0.057822	-0.774505	-0.713949
Trial1	3	1	blindfold	clockwise	practice	Free	1	0.5	0	8.839111	0.60961	-1.45038	-0.31259	0.331250459188719	0.089302	-0.901459	-0.642869
Trial1	3	1	blindfold	clockwise	practice	Free	1	0.5	0	8.859116	0.61309	-1.45034	-0.31998	0.339376722635376	0.026181	-0.584074	-0.210954
Trial1	3	1	blindfold	clockwise	practice	Free	1	0.5	0	8.87912	0.61476	-1.4503	-0.32752	0.347043530706332	0.012764	-0.617928	-0.02139
Trial1	3	1	blindfold	clockwise	practice	Free	1	0.5	0	8.899109	0.61643	-1.45029	-0.33406	0.353768333502308	-0.099717	-0.47827	0.121164
Trial1	3	1	blindfold	clockwise	practice	Free	1	0.5	0	8.919113	0.61782	-1.45027	-0.3406	0.360402432678428	-0.166475	-0.520544	0.195376
Trial1	3	1	blindfold	clockwise	practice	Free	1	0.5	0	8.939117	0.61906	-1.45029	-0.35193	0.371523886707799	-0.232491	-0.643266	0.218619
Trial1	3	1	blindfold	clockwise	practice	Free	1	0.5	0	8.959122	0.62079	-1.45028	-0.35658	0.376483085857707	-0.165393	-0.490849	0.446067
Trial1	3	1	blindfold	clockwise	practice	Free	1	0.5	0	8.979111	0.62137	-1.45026	-0.36065	0.380524776837621	-0.102767	-0.596628	0.371286
Trial1	3	1	blindfold	clockwise	practice	Free	1	0.5	0	8.999115	0.62183	-1.4503	-0.36418	0.384017701842084	-0.045521	-0.693959	0.35128
Trial1	3	1	blindfold	clockwise	practice	Free	1	0.5	0	9.019119	0.6222	-1.45034	-0.36726	0.387056529761579	-0.084325	-0.6728	0.313372
Trial1	3	1	blindfold	clockwise	practice	Free	1	0.5	0	9.039108	0.6225	-1.45034	-0.37167	0.391337252522772	-0.07968	-0.647409	0.309487
Trial1	3	1	blindfold	clockwise	practice	Free	1	0.5	0	9.059113	0.62274	-1.45029	-0.37308	0.392751591675757	-0.129474	-0.524666	0.427713
Trial1	3	1	blindfold	clockwise	practice	Free	1	0.5	0	9.079117	0.6227	-1.45026	-0.37411	0.393717647704197	-0.092806	-0.562732	0.227112
Trial1	3	1	blindfold	clockwise	practice	Free	1	0.5	0	9.099121	0.6226	-1.45029	-0.37476	0.39430420877899	-0.025168	-0.732004	0.144377
Trial1	3	1	blindfold	clockwise	practice	Free	1	0.5	0	9.11911	0.62251	-1.45035	-0.37512	0.394618459881395	0.020244	-0.765859	0.107995
Trial1	3	1	blindfold	clockwise	practice	Free	1	0.5	0	9.139114	0.62248	-1.45037	-0.3752	0.394685146043792	0.074479	-0.757395	0.081784
Trial1	3	1	blindfold	clockwise	practice	Free	1	0.5	0	9.159119	0.62249	-1.45038	-0.3752	0.394688253605324	0.020943	-0.795481	0.063753
Trial1	3	1	blindfold	clockwise	practice	Free	1	0.5	0	9.179108	0.62249	-1.45039	-0.37521	0.394697801094326	-0.030789	-0.846263	-0.102874
Trial1	3	1	blindfold	clockwise	practice	Free	1	0.5	0	9.199112	0.62248	-1.45041	-0.37525	0.394732685791082	-0.116104	-0.926667	-0.23022
Trial1	3	1	blindfold	clockwise	practice	Free	1	0.5	0	9.219116	0.62246	-1.45044	-0.37531	0.394783551327017	-0.230504	-0.926667	-0.19031
Trial1	3	1	blindfold	clockwise	practice	Free	1	0.5	0	9.23912	0.62238	-1.45046	-0.37537	0.394815811497033	-0.304409	-0.846263	-0.129454
Trial1	3	1	blindfold	clockwise	practice	Free	1	0.5	0	9.259109	0.62191	-1.45042	-0.37535	0.394651319019964	-0.435602	-0.867422	0.040584
Trial1	3	1	blindfold	clockwise	practice	Free	1	0.5	0	9.279114	0.62145	-1.45043	-0.37531	0.394471422426852	-0.497843	-0.901276	0.026024
Trial1	3	1	blindfold	clockwise	practice	Free	1	0.5	0	9.299118	0.62077	-1.45045	-0.37531	0.39426258559822	-0.540806	-0.926667	-0.02055
Trial1	3	1	blindfold	clockwise	practice	Free	1	0.5	0	9.319122	0.61988	-1.45047	-0.37541	0.39408613315815	-0.558414	-0.994376	-0.14957
Trial1	3	1	blindfold	clockwise	practice	Free	1	0.5	0	9.339111	0.61875	-1.45049	-0.37619	0.394487586091905	-0.663586	-1.023999	-0.22674
Trial1	3	1	blindfold	clockwise	practice	Free	1	0.5	0	9.359116	0.61539	-1.45051	-0.3769	0.394168052074476	-0.891108	-0.95629	-0.347034
Trial1	3	1	blindfold	clockwise	practice	Free	1	0.5	0	9.37912	0.61303	-1.45049	-0.37786	0.394403310737152	-0.985558	-0.926667	-0.33862
Trial1	3	1	blindfold	clockwise	practice	Free	1	0.5	0	9.399109	0.60995	-1.45048	-0.37896	0.394588007381659	-1.067212	-0.981681	-0.28624
Trial1	3	1	blindfold	clockwise	practice	Free	1	0.5	0	9.419113	0.60628	-1.45048	-0.38021	0.394784846769636	-1.204966	-0.875886	-0.179497
Trial1	3	1	blindfold	clockwise	practice	Free	1	0.5	0	9.439117	0.60168	-1.45045	-0.38309	0.39635437860347	-1.239084	-0.79125	-0.224155
Trial1	3	1	blindfold	clockwise	practice	Free	1	0.5	0	9.459122	0.59019	-1.45043	-0.38494	0.395364406998305	-1.228595	-0.964753	-0.479736
Trial1	3	1	blindfold	clockwise	practice	Free	1	0.5	0	9.479111	0.58323	-1.45046	-0.38723	0.396073595010736	-1.159448	-0.981681	-0.420751
Trial1	3	1	blindfold	clockwise	practice	Free	1	0.5	0	9.499115	0.57535	-1.45049	-0.38962	0.396839223886459	-1.099919	-0.981681	-0.456316
Trial1	3	1	blindfold	clockwise	practice	Free	1	0.5	0	9.519119	0.56705	-1.4505	-0.39229	0.397978859102292	-1.04696	-0.947826	-0.339517
Trial1	3	1	blindfold	clockwise	practice	Free	1	0.5	0	9.539108	0.55815	-1.45047	-0.39814	0.402364098956259	-1.076556	-0.808177	-0.28494
Trial1	3	1	blindfold	clockwise	practice	Free	1	0.5	0	9.559113	0.53807	-1.45038	-0.4012	0.403002188361841	-1.170868	-0.774322	-0.242504
Trial1	3	1	blindfold	clockwise	practice	Free	1	0.5	0	9.579117	0.52714	-1.45038	-0.40448	0.405389485997696	-1.170969	-0.79125	-0.244546
Trial1	3	1	blindfold	clockwise	practice	Free	1	0.5	0	9.599121	0.51515	-1.45039	-0.40785	0.408131281701979	-1.175792	-0.774322	-0.187334
Trial1	3	1	blindfold	clockwise	practice	Free	1	0.5	0	9.61911	0.50249	-1.45039	-0.41108	0.411087543851659	-1.097305	-0.69815	-0.161866
Trial1	3	1	blindfold	clockwise	practice	Free	1	0.5	0	9.639114	0.48997	-1.45036	-0.41813	0.418250291688077	-1.004918	-0.689686	-0.207746
Trial1	3	1	blindfold	clockwise	practice	Free	1	0.5	0	9.659119	0.46216	-1.45037	-0.42174	0.423434162589928	-0.906681	-0.740468	-0.234045
Trial1	3	1	blindfold	clockwise	practice	Free	1	0.5	0	9.679108	0.44784	-1.45038	-0.42564	0.42882408055906	-0.902204	-0.765859	-0.172476
Trial1	3	1	blindfold	clockwise	practice	Free	1	0.5	0	9.699112	0.43225	-1.45038	-0.42926	0.43457357801555	-1.002587	-0.803945	-0.197993
Trial1	3	1	blindfold	clockwise	practice	Free	1	0.5	0	9.719116	0.41761	-1.45039	-0.43304	0.440808064111099	-0.954253	-0.774322	-0.162759
Trial1	3	1	blindfold	clockwise	practice	Free	1	0.5	0	9.73912	0.40213	-1.45038	-0.44082	0.451553778959431	-0.90256	-0.681223	-0.137532
Trial1	3	1	blindfold	clockwise	practice	Free	1	0.5	0	9.759109	0.36944	-1.45032	-0.44444	0.463220044799998	-0.982228	-0.617746	-0.055115
Trial1	3	1	blindfold	clockwise	practice	Free	1	0.5	0	9.779114	0.3527	-1.4503	-0.44821	0.471793903807878	-1.021304	-0.621978	0.042912
Trial1	3	1	blindfold	clockwise	practice	Free	1	0.5	0	9.799118	0.33498	-1.45029	-0.45191	0.48109693615233	-0.970679	-0.575428	-0.032189
Trial1	3	1	blindfold	clockwise	practice	Free	1	0.5	0	9.819122	0.31731	-1.45028	-0.45547	0.490742895181716	-0.961118	-0.575428	-0.054418
Trial1	3	1	blindfold	clockwise	practice	Free	1	0.5	0	9.839111	0.29862	-1.4503	-0.46237	0.504321234094922	-1.0181	-0.600819	-0.011714
Trial1	3	1	blindfold	clockwise	practice	Free	1	0.5	0	9.859116	0.26095	-1.45032	-0.46572	0.523488318266176	-1.058827	-0.736236	-0.049466
Trial1	3	1	blindfold	clockwise	practice	Free	1	0.5	0	9.87912	0.24143	-1.45036	-0.46913	0.535669131658083	-1.047324	-0.871654	-0.016222
Trial1	3	1	blindfold	clockwise	practice	Free	1	0.5	0	9.899109	0.22089	-1.45042	-0.47247	0.548753378766772	-1.084628	-0.952058	-0.039501
Trial1	3	1	blindfold	clockwise	practice	Free	1	0.5	0	9.919113	0.19992	-1.45046	-0.47557	0.562329819322884	-1.066495	-0.86319	0.078402
Trial1	3	1	blindfold	clockwise	practice	Free	1	0.5	0	9.939117	0.17981	-1.45045	-0.48129	0.578067195119234	-1.129736	-0.837799	0.068035
Trial1	3	1	blindfold	clockwise	practice	Free	1	0.5	0	9.959122	0.13646	-1.45044	-0.48392	0.605260192936728	-0.977162	-0.926667	0.091161
Trial1	3	1	blindfold	clockwise	practice	Free	1	0.5	0	9.979111	0.11456	-1.45046	-0.48658	0.620744778573833	-1.027109	-1.011303	0.059872
Trial1	3	1	blindfold	clockwise	practice	Free	1	0.5	0	9.999115	0.091656	-1.45048	-0.48891	0.637006930790772	-1.064437	-1.023999	0.016542
Trial1	3	1	blindfold	clockwise	practice	Free	1	0.5	0	10.01912	0.069778	-1.45049	-0.49122	0.652983965452722	-1.060416	-1.007071	0.05405
Trial1	3	1	blindfold	clockwise	practice	Free	1	0.5	0	10.03911	0.046196	-1.45049	-0.49545	0.671869625501886	-1.017855	-0.905508	0.049657
Trial1	3	1	blindfold	clockwise	practice	Free	1	0.5	0	10.05911	-0.0011673	-1.45046	-0.49741	0.706105778268422	-0.865119	-0.981681	0.056621
Trial1	3	1	blindfold	clockwise	practice	Free	1	0.5	0	10.07912	-0.024785	-1.45048	-0.49926	0.724334074212222	-0.797674	-1.112866	-0.012613
Trial1	3	1	blindfold	clockwise	practice	Free	1	0.5	0	10.09912	-0.049155	-1.45054	-0.50111	0.743426165882672	-0.68822	-1.231357	-0.06152
Trial1	3	1	blindfold	clockwise	practice	Free	1	0.5	0	10.11911	-0.072758	-1.4506	-0.50307	0.762319587141667	-0.743979	-1.33292	-0.096309
Trial1	3	1	blindfold	clockwise	practice	Free	1	0.5	0	10.13911	-0.096296	-1.45065	-0.50707	0.782744470785266	-0.774088	-1.303297	-0.101527
Trial1	3	1	blindfold	clockwise	practice	Free	1	0.5	0	10.15912	-0.14406	-1.45064	-0.50928	0.82108430105684	-0.801667	-1.244052	-0.154352
Trial1	3	1	blindfold	clockwise	practice	Free	1	0.5	0	10.17911	-0.16835	-1.45063	-0.51159	0.84167456270841	-0.771273	-1.23982	-0.253881
Trial1	3	1	blindfold	clockwise	practice	Free	1	0.5	0	10.19911	-0.19193	-1.45062	-0.51409	0.862006756998545	-0.679705	-1.227125	-0.270843
Trial1	3	1	blindfold	clockwise	practice	Free	1	0.5	0	10.21912	-0.21544	-1.45062	-0.51679	0.882568036142438	-0.706951	-1.299066	-0.292784
Trial1	3	1	blindfold	clockwise	practice	Free	1	0.5	0	10.23912	-0.23889	-1.45065	-0.52285	0.905168813770563	-0.708987	-1.33292	-0.313947
Trial1	3	1	blindfold	clockwise	practice	Free	1	0.5	0	10.25911	-0.28636	-1.45066	-0.52609	0.946114558623312	-0.845521	-1.28637	-0.282877
Trial1	3	1	blindfold	clockwise	practice	Free	1	0.5	0	10.27911	-0.30976	-1.45064	-0.52957	0.967551358812693	-0.808688	-1.231357	-0.28584
Trial1	3	1	blindfold	clockwise	practice	Free	1	0.5	0	10.29912	-0.33391	-1.45063	-0.5331	0.989748194399372	-0.740524	-1.311761	-0.26447
Trial1	3	1	blindfold	clockwise	practice	Free	1	0.5	0	10.31912	-0.35732	-1.45065	-0.53692	1.01157337793194	-0.660075	-1.404861	-0.31918
Trial1	3	1	blindfold	clockwise	practice	Free	1	0.5	0	10.33911	-0.38133	-1.45069	-0.54494	1.03619599387081	-0.624436	-1.413324	-0.334932
Trial1	3	1	blindfold	clockwise	practice	Free	1	0.5	0	10.35912	-0.42736	-1.45071	-0.54925	1.07780895159732	-0.569333	-1.387933	-0.359687
Trial1	3	1	blindfold	clockwise	practice	Free	1	0.5	0	10.37912	-0.45004	-1.4507	-0.55377	1.09965321266604	-0.534013	-1.421788	-0.381471
Trial1	3	1	blindfold	clockwise	practice	Free	1	0.5	0	10.39911	-0.47249	-1.45071	-0.55861	1.1215087968672	-0.502059	-1.464106	-0.390555
Trial1	3	1	blindfold	clockwise	practice	Free	1	0.5	0	10.41911	-0.49531	-1.45073	-0.5634	1.14370520984609	-0.35933	-1.485265	-0.285431
Trial1	3	1	blindfold	clockwise	practice	Free	1	0.5	0	10.43912	-0.51709	-1.45072	-0.57334	1.16755765088227	-0.36939	-1.392165	-0.241008
Trial1	3	1	blindfold	clockwise	practice	Free	1	0.5	0	10.45912	-0.5602	-1.45075	-0.57839	1.20770815338178	-0.356602	-1.612219	-0.320462
Trial1	3	1	blindfold	clockwise	practice	Free	1	0.5	0	10.47911	-0.58089	-1.45079	-0.58358	1.22836836012572	-0.339516	-1.557205	-0.167946
Trial1	3	1	blindfold	clockwise	practice	Free	1	0.5	0	10.49911	-0.6018	-1.45077	-0.58854	1.24913673237634	-0.313593	-1.409092	-0.067373
Trial1	3	1	blindfold	clockwise	practice	Free	1	0.5	0	10.51912	-0.62169	-1.45073	-0.59347	1.26901345476259	-0.160562	-1.493728	-0.15348
Trial1	3	1	blindfold	clockwise	practice	Free	1	0.5	0	10.53911	-0.64113	-1.45076	-0.60339	1.29083580510182	-0.055224	-1.777259	-0.178594
Trial1	3	1	blindfold	clockwise	practice	Free	1	0.5	0	10.55911	-0.67839	-1.4509	-0.60816	1.32606995355946	0.222956	-1.828041	-0.16048
Trial1	3	1	blindfold	clockwise	practice	Free	1	0.5	0	10.57912	-0.69537	-1.45094	-0.61279	1.34328735146824	0.308573	-1.976154	-0.087143
Trial1	3	1	blindfold	clockwise	practice	Free	1	0.5	0	10.59912	-0.71135	-1.45097	-0.61732	1.35957814023904	0.367833	-1.946531	0.067466
Trial1	3	1	blindfold	clockwise	practice	Free	1	0.5	0	10.61911	-0.72677	-1.45097	-0.62157	1.37525052014836	0.304323	-1.899981	0.069493
Trial1	3	1	blindfold	clockwise	practice	Free	1	0.5	0	10.63911	-0.7411	-1.45097	-0.62912	1.39144572569706	0.435563	-1.942299	0.02417
Trial1	3	1	blindfold	clockwise	practice	Free	1	0.5	0	10.65912	-0.76568	-1.45105	-0.63247	1.41490784728364	0.513257	-2.111571	0.073248
Trial1	3	1	blindfold	clockwise	practice	Free	1	0.5	0	10.67911	-0.77626	-1.45106	-0.63551	1.42573226000895	0.53757	-2.111571	0.201773
Trial1	3	1	blindfold	clockwise	practice	Free	1	0.5	0	10.69911	-0.78569	-1.45107	-0.63808	1.43532048278055	0.591928	-2.153889	0.190294
Trial1	3	1	blindfold	clockwise	practice	Free	1	0.5	0	10.71912	-0.79391	-1.45109	-0.64034	1.44368917525238	0.631252	-2.251221	0.125222
Trial1	3	1	blindfold	clockwise	practice	Free	1	0.5	0	10.73912	-0.80134	-1.45114	-0.64407	1.4520027133623	0.549113	-2.331625	0.079184
Trial1	3	1	blindfold	clockwise	practice	Free	1	0.5	0	10.75911	-0.812	-1.45118	-0.6453	1.46210677610253	0.549453	-2.386638	0.184943
Trial1	3	1	blindfold	clockwise	practice	Free	1	0.5	0	10.77911	-0.81547	-1.45118	-0.64613	1.46558698192702	0.53204	-2.348552	0.250764
Trial1	3	1	blindfold	clockwise	practice	Free	1	0.5	0	10.79912	-0.81789	-1.45116	-0.64658	1.46795771407932	0.476395	-2.293539	0.214782
Trial1	3	1	blindfold	clockwise	practice	Free	1	0.5	0	10.81912	-0.81931	-1.45115	-0.64669	1.46928107299852	0.447926	-2.327393	0.226705
Trial1	3	1	blindfold	clockwise	practice	Free	1	0.5	0	10.83911	-0.81978	-1.45115	-0.64667	1.46969428643761	0.410632	-2.285075	0.167282
Trial1	3	1	blindfold	clockwise	practice	Free	1	0.5	0	10.85912	-0.81973	-1.45113	-0.64666	1.46964505297613	0.536867	-2.166585	0.189984
Trial1	3	1	blindfold	clockwise	practice	Free	1	0.5	0	10.87912	-0.8197	-1.45111	-0.64665	1.46961364431343	0.582588	-2.251221	0.164272
Trial1	3	1	blindfold	clockwise	practice	Free	1	0.5	0	10.89911	-0.81965	-1.45112	-0.64665	1.46956873747155	0.589608	-2.323161	0.029895
Trial1	3	1	blindfold	clockwise	practice	Free	1	0.5	0	10.91911	-0.8196	-1.45116	-0.64664	1.46951945083423	0.597488	-2.403565	-0.020464
Trial2	2	1	blindfold	clockwise	practice	Guided	1	0.5	-0.25	0	0.44676	-1.45165	-1.0502	0.801969148115308	-0.64142	-3.419197	-0.462478
Trial2	2	1	blindfold	clockwise	practice	Guided	1	0.5	-0.25	0.0178833	0.44675	-1.45165	-1.0502	0.801969812945051	-0.609718	-3.436125	-0.498499
Trial2	2	1	blindfold	clockwise	practice	Guided	1	0.5	-0.25	0.03788757	0.44674	-1.45165	-1.0502	0.801970473940847	-0.563609	-3.44882	-0.419132
Trial2	2	1	blindfold	clockwise	practice	Guided	1	0.5	-0.25	0.05789185	0.44669	-1.45168	-1.0502	0.801973798594397	-0.550417	-3.368416	-0.426553
Trial2	2	1	blindfold	clockwise	practice	Guided	1	0.5	-0.25	0.07788086	0.44666	-1.45168	-1.0502	0.801975794085628	-0.58475	-3.334561	-0.420139
Trial2	2	1	blindfold	clockwise	practice	Guided	1	0.5	-0.25	0.09788513	0.44662	-1.45167	-1.05021	0.801988446531853	-0.620424	-3.28378	-0.392598
Trial2	2	1	blindfold	clockwise	practice	Guided	1	0.5	-0.25	0.1178894	0.44659	-1.45165	-1.05021	0.801990442621549	-0.704027	-3.161058	-0.456449
Trial2	2	1	blindfold	clockwise	practice	Guided	1	0.5	-0.25	0.1378937	0.44655	-1.45161	-1.05021	0.801993109120569	-0.75103	-3.131435	-0.465646
Trial2	2	1	blindfold	clockwise	practice	Guided	1	0.5	-0.25	0.1578827	0.44647	-1.45155	-1.05022	0.802008433367348	-0.833172	-2.996017	-0.44803
Trial2	2	1	blindfold	clockwise	practice	Guided	1	0.5	-0.25	0.177887	0.44641	-1.45152	-1.05022	0.802012441757914	-0.907595	-2.928309	-0.478072
Trial2	2	1	blindfold	clockwise	practice	Guided	1	0.5	-0.25	0.1978912	0.44626	-1.45147	-1.05022	0.802022478305013	-0.938788	-2.847904	-0.454464
Trial2	2	1	blindfold	clockwise	practice	Guided	1	0.5	-0.25	0.2178955	0.44599	-1.45143	-1.05024	0.802060597368337	-0.970732	-2.763268	-0.486004
Trial2	2	1	blindfold	clockwise	practice	Guided	1	0.5	-0.25	0.2378845	0.44556	-1.45139	-1.05028	0.802129631063483	-0.948275	-2.72095	-0.573436
Trial2	2	1	blindfold	clockwise	practice	Guided	1	0.5	-0.25	0.2578888	0.44412	-1.45135	-1.05031	0.802258497447723	-1.015425	-2.687096	-0.653706
Trial2	2	1	blindfold	clockwise	practice	Guided	1	0.5	-0.25	0.2778931	0.44307	-1.45135	-1.05033	0.802352293573542	-1.009985	-2.69556	-0.670959
Trial2	2	1	blindfold	clockwise	practice	Guided	1	0.5	-0.25	0.2978821	0.44177	-1.45135	-1.05035	0.802465437326765	-1.012764	-2.729414	-0.699769
Trial2	2	1	blindfold	clockwise	practice	Guided	1	0.5	-0.25	0.3178864	0.44029	-1.45135	-1.05037	0.802594159725759	-1.07233	-2.687096	-0.77688
Trial2	2	1	blindfold	clockwise	practice	Guided	1	0.5	-0.25	0.3378906	0.43852	-1.45135	-1.05042	0.802777701761929	-1.024247	-2.699791	-0.793216
Trial2	2	1	blindfold	clockwise	practice	Guided	1	0.5	-0.25	0.3578949	0.4347	-1.45135	-1.05043	0.803089267978246	-1.01346	-2.670169	-0.906409
Trial2	2	1	blindfold	clockwise	practice	Guided	1	0.5	-0.25	0.3778839	0.43251	-1.45133	-1.05045	0.803290139307636	-1.010045	-2.598228	-0.882041
Trial2	2	1	blindfold	clockwise	practice	Guided	1	0.5	-0.25	0.3978882	0.43004	-1.45131	-1.05046	0.803511407799794	-1.039433	-2.598228	-0.907247
Trial2	2	1	blindfold	clockwise	practice	Guided	1	0.5	-0.25	0.4178925	0.42743	-1.4513	-1.05047	0.80375283296763	-1.04172	-2.593996	-0.945106
Trial2	2	1	blindfold	clockwise	practice	Guided	1	0.5	-0.25	0.4378815	0.42452	-1.4513	-1.05049	0.804040734588556	-1.087335	-2.619387	-0.968557
Trial2	2	1	blindfold	clockwise	practice	Guided	1	0.5	-0.25	0.4578857	0.41819	-1.45129	-1.05048	0.804649687198613	-1.04551	-2.589765	-0.973479
Trial2	2	1	blindfold	clockwise	practice	Guided	1	0.5	-0.25	0.47789	0.4146	-1.45129	-1.05047	0.805012651862302	-1.032337	-2.572837	-0.917022
Trial2	2	1	blindfold	clockwise	practice	Guided	1	0.5	-0.25	0.4978943	0.41089	-1.45128	-1.05047	0.805414680313817	-1.08849	-2.534751	-0.906973
Trial2	2	1	blindfold	clockwise	practice	Guided	1	0.5	-0.25	0.5178833	0.40698	-1.45128	-1.05046	0.805846701056158	-1.063435	-2.543215	-0.909097
Trial2	2	1	blindfold	clockwise	practice	Guided	1	0.5	-0.25	0.5378876	0.40273	-1.45127	-1.05046	0.806348334370036	-1.119642	-2.560142	-0.898883
Trial2	2	1	blindfold	clockwise	practice	Guided	1	0.5	-0.25	0.5578918	0.39377	-1.45127	-1.05046	0.807478168159657	-1.123882	-2.538983	-0.918765
Trial2	2	1	blindfold	clockwise	practice	Guided	1	0.5	-0.25	0.5778809	0.38892	-1.45126	-1.05048	0.808150362110041	-1.113771	-2.500897	-0.965399
Trial2	2	1	blindfold	clockwise	practice	Guided	1	0.5	-0.25	0.5978851	0.38366	-1.45126	-1.05049	0.808900034713012	-1.107329	-2.522056	-1.013595
Trial2	2	1	blindfold	clockwise	practice	Guided	1	0.5	-0.25	0.6178894	0.37831	-1.45126	-1.0505	0.809696588678704	-1.086997	-2.513592	-1.007176
Trial2	2	1	blindfold	clockwise	practice	Guided	1	0.5	-0.25	0.6378937	0.37256	-1.45126	-1.05052	0.810600595479519	-1.155682	-2.513592	-1.01
Trial2	2	1	blindfold	clockwise	practice	Guided	1	0.5	-0.25	0.6578827	0.36068	-1.45126	-1.05052	0.812553036553249	-1.164595	-2.526288	-1.033788
Trial2	2	1	blindfold	clockwise	practice	Guided	1	0.5	-0.25	0.677887	0.35417	-1.45126	-1.05052	0.813694507886379	-1.156466	-2.505129	-1.044973
Trial2	2	1	blindfold	clockwise	practice	Guided	1	0.5	-0.25	0.6978912	0.3474	-1.45126	-1.05052	0.814935044920624	-1.125537	-2.534751	-1.00414
Trial2	2	1	blindfold	clockwise	practice	Guided	1	0.5	-0.25	0.7178955	0.34078	-1.45126	-1.05052	0.816200577050356	-1.13297	-2.522056	-1.045697
Trial2	2	1	blindfold	clockwise	practice	Guided	1	0.5	-0.25	0.7378845	0.33329	-1.45127	-1.05052	0.817694686818803	-1.171915	-2.551678	-1.050509
Trial2	2	1	blindfold	clockwise	practice	Guided	1	0.5	-0.25	0.7578888	0.31871	-1.45127	-1.05053	0.820801003236268	-1.152102	-2.522056	-1.068174
Trial2	2	1	blindfold	clockwise	practice	Guided	1	0.5	-0.25	0.7778931	0.31076	-1.45127	-1.05054	0.822603200247166	-1.110678	-2.543215	-1.073481
Trial2	2	1	blindfold	clockwise	practice	Guided	1	0.5	-0.25	0.7978821	0.30259	-1.45127	-1.05055	0.824530763520974	-1.153115	-2.538983	-1.099362
Trial2	2	1	blindfold	clockwise	practice	Guided	1	0.5	-0.25	0.8178864	0.2947	-1.45127	-1.05056	0.826465002914196	-1.145258	-2.492433	-1.11457
Trial2	2	1	blindfold	clockwise	practice	Guided	1	0.5	-0.25	0.8378906	0.28612	-1.45126	-1.05058	0.828657366737464	-1.183692	-2.505129	-1.140068
Trial2	2	1	blindfold	clockwise	practice	Guided	1	0.5	-0.25	0.8578949	0.26882	-1.45126	-1.05059	0.833299830479614	-1.125589	-2.526288	-1.181389
Trial2	2	1	blindfold	clockwise	practice	Guided	1	0.5	-0.25	0.8778839	0.2596	-1.45126	-1.05059	0.835904637465507	-1.162167	-2.547447	-1.147314
Trial2	2	1	blindfold	clockwise	practice	Guided	1	0.5	-0.25	0.8978882	0.25048	-1.45127	-1.05059	0.838572979363549	-1.128559	-2.513592	-1.182641
Trial2	2	1	blindfold	clockwise	practice	Guided	1	0.5	-0.25	0.9178925	0.24116	-1.45126	-1.05059	0.841393220952439	-1.148184	-2.48397	-1.144381
Trial2	2	1	blindfold	clockwise	practice	Guided	1	0.5	-0.25	0.9378815	0.23165	-1.45124	-1.05063	0.844405158434896	-1.207363	-2.467042	-1.198967
Trial2	2	1	blindfold	clockwise	practice	Guided	1	0.5	-0.25	0.9578857	0.21164	-1.45125	-1.05066	0.851004082049389	-1.181268	-2.585533	-1.33851
Trial2	2	1	blindfold	clockwise	practice	Guided	1	0.5	-0.25	0.97789	0.20147	-1.45128	-1.05068	0.854522384695338	-1.179708	-2.568606	-1.311271
Trial2	2	1	blindfold	clockwise	practice	Guided	1	0.5	-0.25	0.9978943	0.19049	-1.45128	-1.05069	0.858429268271364	-1.188185	-2.551678	-1.385838
Trial2	2	1	blindfold	clockwise	practice	Guided	1	0.5	-0.25	1.017883	0.1803	-1.45128	-1.05069	0.86215570246073	-1.156117	-2.534751	-1.395908
Trial2	2	1	blindfold	clockwise	practice	Guided	1	0.5	-0.25	1.037888	0.16961	-1.45127	-1.0507	0.866185976608373	-1.188064	-2.505129	-1.390927
Trial2	2	1	blindfold	clockwise	practice	Guided	1	0.5	-0.25	1.057892	0.1474	-1.45127	-1.05071	0.874907543924724	-1.161684	-2.55591	-1.441212
Trial2	2	1	blindfold	clockwise	practice	Guided	1	0.5	-0.25	1.077881	0.13553	-1.45128	-1.05072	0.879767506342915	-1.210462	-2.581301	-1.448588
Trial2	2	1	blindfold	clockwise	practice	Guided	1	0.5	-0.25	1.097885	0.12451	-1.45128	-1.05074	0.884407878297953	-1.220859	-2.560142	-1.472145
Trial2	2	1	blindfold	clockwise	practice	Guided	1	0.5	-0.25	1.117889	0.11296	-1.45128	-1.05076	0.889391132108877	-1.222247	-2.564374	-1.542039
Trial2	2	1	blindfold	clockwise	practice	Guided	1	0.5	-0.25	1.137894	0.10087	-1.45128	-1.05075	0.894709644644565	-1.297009	-2.534751	-1.528174
Trial2	2	1	blindfold	clockwise	practice	Guided	1	0.5	-0.25	1.157883	0.076761	-1.45126	-1.05072	0.90569516499052	-1.282085	-2.462811	-1.404886
Trial2	2	1	blindfold	clockwise	practice	Guided	1	0.5	-0.25	1.177887	0.06434	-1.45124	-1.05071	0.911556952542727	-1.361	-2.454347	-1.399315
Trial2	2	1	blindfold	clockwise	practice	Guided	1	0.5	-0.25	1.197891	0.051201	-1.45123	-1.05073	0.917926499545819	-1.439419	-2.412029	-1.468829
Trial2	2	1	blindfold	clockwise	practice	Guided	1	0.5	-0.25	1.217896	0.037675	-1.45123	-1.05075	0.924632356639214	-1.45485	-2.454347	-1.499916
Trial2	2	1	blindfold	clockwise	practice	Guided	1	0.5	-0.25	1.237885	0.024143	-1.45123	-1.05079	0.931506640893444	-1.521177	-2.505129	-1.552329
Trial2	2	1	blindfold	clockwise	practice	Guided	1	0.5	-0.25	1.257889	-0.0051051	-1.45125	-1.05079	0.94678186545074	-1.536242	-2.488201	-1.566869
Trial2	2	1	blindfold	clockwise	practice	Guided	1	0.5	-0.25	1.277893	-0.019494	-1.45125	-1.05078	0.954527383146223	-1.480312	-2.50936	-1.551152
Trial2	2	1	blindfold	clockwise	practice	Guided	1	0.5	-0.25	1.297882	-0.034723	-1.45125	-1.05078	0.962900407934561	-1.441227	-2.492433	-1.535533
Trial2	2	1	blindfold	clockwise	practice	Guided	1	0.5	-0.25	1.317886	-0.050323	-1.45125	-1.05078	0.971650099982303	-1.474587	-2.543215	-1.565889
Trial2	2	1	blindfold	clockwise	practice	Guided	1	0.5	-0.25	1.337891	-0.066277	-1.45126	-1.05079	0.980782532621494	-1.436309	-2.538983	-1.60103
Trial2	2	1	blindfold	clockwise	practice	Guided	1	0.5	-0.25	1.357895	-0.099654	-1.45127	-1.05078	1.00041663056321	-1.476711	-2.526288	-1.555505
Trial2	2	1	blindfold	clockwise	practice	Guided	1	0.5	-0.25	1.377884	-0.11659	-1.45126	-1.05076	1.01064328810455	-1.52705	-2.513592	-1.51773
Trial2	2	1	blindfold	clockwise	practice	Guided	1	0.5	-0.25	1.397888	-0.13441	-1.45125	-1.05075	1.02160492869563	-1.454349	-2.500897	-1.497897
Trial2	2	1	blindfold	clockwise	practice	Guided	1	0.5	-0.25	1.417892	-0.15204	-1.45124	-1.05073	1.03262998439072	-1.474464	-2.433188	-1.481234
Trial2	2	1	blindfold	clockwise	practice	Guided	1	0.5	-0.25	1.437881	-0.17051	-1.45123	-1.05071	1.04437545772251	-1.480151	-2.441652	-1.371339
Trial2	2	1	blindfold	clockwise	practice	Guided	1	0.5	-0.25	1.457886	-0.20712	-1.45121	-1.05071	1.06824863251035	-1.289847	-2.458579	-1.412092
Trial2	2	1	blindfold	clockwise	practice	Guided	1	0.5	-0.25	1.47789	-0.22571	-1.45122	-1.05072	1.08065140991381	-1.319979	-2.488201	-1.441598
Trial2	2	1	blindfold	clockwise	practice	Guided	1	0.5	-0.25	1.497894	-0.24561	-1.45124	-1.05073	1.09412192513453	-1.346343	-2.479738	-1.466794
Trial2	2	1	blindfold	clockwise	practice	Guided	1	0.5	-0.25	1.517883	-0.26452	-1.45126	-1.05072	1.10708775396393	-1.257861	-2.488201	-1.479437
Trial2	2	1	blindfold	clockwise	practice	Guided	1	0.5	-0.25	1.537888	-0.28354	-1.45126	-1.05072	1.12030684574623	-1.192487	-2.513592	-1.440931
Trial2	2	1	blindfold	clockwise	practice	Guided	1	0.5	-0.25	1.557892	-0.306	-1.45126	-1.05071	1.13612166398457	-2.917174	-2.50936	-1.308839
Trial2	2	1	blindfold	clockwise	practice	Guided	1	0.5	-0.25	1.577881	-0.30364	-1.45125	-1.05059	1.13436399442105	-4.539704	-2.073485	-0.916709
Trial2	2	1	blindfold	clockwise	practice	Guided	1	0.5	-0.25	1.597885	-0.30249	-1.45114	-1.05044	1.13344356421302	-3.984546	-1.565669	-0.448562
Trial2	2	1	blindfold	clockwise	practice	Guided	1	0.5	-0.25	1.617889	-0.30208	-1.45095	-1.05023	1.13300504410991	-2.578095	-1.210198	-0.056351
Trial2	2	1	blindfold	clockwise	practice	Guided	1	0.5	-0.25	1.637894	-0.30154	-1.45074	-1.04995	1.132424990708	-1.590552	-1.07478	0.266449
Trial2	2	1	blindfold	clockwise	practice	Guided	1	0.5	-0.25	1.657883	-0.3006	-1.45069	-1.05011	1.13187293090352	-0.825756	-2.103108	-0.537618
Trial2	2	1	blindfold	clockwise	practice	Guided	1	0.5	-0.25	1.677887	-0.30054	-1.45097	-1.05024	1.13192244136269	-1.302126	-2.983322	-1.220052
Trial2	2	1	blindfold	clockwise	practice	Guided	1	0.5	-0.25	1.697891	-0.30061	-1.45133	-1.05039	1.13207797512306	-2.102395	-3.321866	-1.48418
Trial2	2	1	blindfold	clockwise	practice	Guided	1	0.5	-0.25	1.717896	-0.30077	-1.45153	-1.05046	1.13224058819574	-2.684749	-3.228766	-1.605637
Trial2	2	1	blindfold	clockwise	practice	Guided	1	0.5	-0.25	1.737885	-0.30092	-1.45154	-1.05045	1.13233959762325	-2.763239	-2.763268	-1.212613
Trial2	2	1	blindfold	clockwise	practice	Guided	1	0.5	-0.25	1.757889	-0.30097	-1.45122	-1.05042	1.13235384019022	-1.774783	-1.527583	-0.479569
Trial2	2	1	blindfold	clockwise	practice	Guided	1	0.5	-0.25	1.777893	-0.30094	-1.45096	-1.05039	1.13231137725008	-1.482235	-1.464106	-0.368412
Trial2	2	1	blindfold	clockwise	practice	Guided	1	0.5	-0.25	1.797882	-0.30091	-1.45088	-1.05039	1.13229014922317	-1.485832	-1.870359	-0.656926
Trial2	2	1	blindfold	clockwise	practice	Guided	1	0.5	-0.25	1.817886	-0.3009	-1.45091	-1.0504	1.13229016579311	-1.715404	-2.39087	-1.033574
Trial2	2	1	blindfold	clockwise	practice	Guided	1	0.5	-0.25	1.837891	-0.3009	-1.45103	-1.05044	1.13231839571535	-2.032323	-2.716719	-1.256305
Trial2	2	1	blindfold	clockwise	practice	Guided	1	0.5	-0.25	1.857895	-0.30093	-1.45121	-1.05044	1.13233960186825	-2.215025	-2.433188	-1.117501
Trial2	2	1	blindfold	clockwise	practice	Guided	1	0.5	-0.25	1.877884	-0.30094	-1.45121	-1.05044	1.13234668472737	-1.933818	-2.170816	-0.819295
Trial2	2	1	blindfold	clockwise	practice	Guided	1	0.5	-0.25	1.897888	-0.30094	-1.4512	-1.05043	1.1323396905572	-1.671053	-2.090412	-0.759655
Trial2	2	1	blindfold	clockwise	practice	Guided	1	0.5	-0.25	1.917892	-0.30093	-1.45119	-1.05044	1.13233960186825	-1.494109	-2.234293	-0.831172
Trial2	2	1	blindfold	clockwise	practice	Guided	1	0.5	-0.25	1.937881	-0.30091	-1.45119	-1.05045	1.13233253597639	-1.470451	-2.492433	-0.992195
Trial2	2	1	blindfold	clockwise	practice	Guided	1	0.5	-0.25	1.957886	-0.3009	-1.45121	-1.05045	1.13232547437351	-1.736895	-2.704023	-1.082525
Trial2	2	1	blindfold	clockwise	practice	Guided	1	0.5	-0.25	1.97789	-0.3009	-1.45121	-1.05045	1.13232547437351	-1.78889	-2.543215	-0.910887
Trial2	2	1	blindfold	clockwise	practice	Guided	1	0.5	-0.25	1.997894	-0.3009	-1.45121	-1.05043	1.13231140137044	-1.711983	-2.331625	-0.596473
Trial2	2	1	blindfold	clockwise	practice	Guided	1	0.5	-0.25	2.017883	-0.3009	-1.45121	-1.05041	1.13229724427458	-1.544387	-2.153889	-0.365436
Trial2	2	1	blindfold	clockwise	practice	Guided	1	0.5	-0.25	2.037888	-0.30089	-1.45119	-1.05028	1.13219831260436	-1.478446	-2.128498	-0.08532
Trial2	2	1	blindfold	clockwise	practice	Guided	1	0.5	-0.25	2.057892	-0.30084	-1.45111	-1.05017	1.13208510211195	-1.45515	-2.031167	0.362619
Trial2	2	1	blindfold	clockwise	practice	Guided	1	0.5	-0.25	2.077881	-0.30081	-1.45107	-1.05003	1.13196495559356	-1.521548	-2.018472	0.605845
Trial2	2	1	blindfold	clockwise	practice	Guided	1	0.5	-0.25	2.097885	-0.3008	-1.45104	-1.04973	1.13174591048175	-1.565	-1.963458	0.866989
Trial2	2	1	blindfold	clockwise	practice	Guided	1	0.5	-0.25	2.117889	-0.30079	-1.451	-1.04905	1.13125837157661	-1.559516	-1.844968	1.095479
Trial2	2	1	blindfold	clockwise	practice	Guided	1	0.5	-0.25	2.137894	-0.30078	-1.45095	-1.04569	1.12888054138868	-1.508951	-1.794186	1.287628
Trial2	2	1	blindfold	clockwise	practice	Guided	1	0.5	-0.25	2.157883	-0.30075	-1.45089	-1.04287	1.12687332819054	-1.515865	-1.806882	1.642611
Trial2	2	1	blindfold	clockwise	practice	Guided	1	0.5	-0.25	2.177887	-0.30075	-1.4509	-1.03893	1.12410454988322	-1.542747	-1.844968	1.699579
Trial2	2	1	blindfold	clockwise	practice	Guided	1	0.5	-0.25	2.197891	-0.30076	-1.45092	-1.03399	1.12065023054806	-1.509162	-1.794186	1.779576
Trial2	2	1	blindfold	clockwise	practice	Guided	1	0.5	-0.25	2.217896	-0.30075	-1.45091	-1.02822	1.1166140167154	-1.442145	-1.743405	1.759857
Trial2	2	1	blindfold	clockwise	practice	Guided	1	0.5	-0.25	2.237885	-0.30073	-1.45089	-1.01392	1.10668079784517	-1.406262	-1.730709	1.804982
Trial2	2	1	blindfold	clockwise	practice	Guided	1	0.5	-0.25	2.257889	-0.30066	-1.45093	-1.00552	1.10084826735514	-1.233946	-1.929604	1.67068
Trial2	2	1	blindfold	clockwise	practice	Guided	1	0.5	-0.25	2.277893	-0.30061	-1.45096	-0.99604	1.09432725088641	-1.117122	-1.8492	1.64561
Trial2	2	1	blindfold	clockwise	practice	Guided	1	0.5	-0.25	2.297882	-0.30057	-1.45095	-0.98612	1.08755922305788	-1.114248	-1.908445	1.593674
Trial2	2	1	blindfold	clockwise	practice	Guided	1	0.5	-0.25	2.317886	-0.30055	-1.45096	-0.97525	1.08021657441804	-1.122544	-1.959226	1.500009
Trial2	2	1	blindfold	clockwise	practice	Guided	1	0.5	-0.25	2.337891	-0.30054	-1.45098	-0.95269	1.06519366101784	-1.047556	-1.887286	1.366482
Trial2	2	1	blindfold	clockwise	practice	Guided	1	0.5	-0.25	2.357895	-0.30055	-1.45097	-0.9404	1.05713407044946	-1.072331	-1.963458	1.27876
Trial2	2	1	blindfold	clockwise	practice	Guided	1	0.5	-0.25	2.377884	-0.30054	-1.45097	-0.92808	1.04912192266226	-1.03969	-1.933836	1.247053
Trial2	2	1	blindfold	clockwise	practice	Guided	1	0.5	-0.25	2.397888	-0.30053	-1.45097	-0.91541	1.04097010120865	-1.077829	-1.929604	1.245284
Trial2	2	1	blindfold	clockwise	practice	Guided	1	0.5	-0.25	2.417892	-0.30052	-1.45098	-0.90207	1.03248613508893	-1.040592	-1.963458	1.107324
Trial2	2	1	blindfold	clockwise	practice	Guided	1	0.5	-0.25	2.437881	-0.3005	-1.45099	-0.87517	1.01569571143889	-0.995462	-2.081949	1.284243
Trial2	2	1	blindfold	clockwise	practice	Guided	1	0.5	-0.25	2.457886	-0.3005	-1.45095	-0.86076	1.00689026415035	-1.042108	-1.895749	1.277995
Trial2	2	1	blindfold	clockwise	practice	Guided	1	0.5	-0.25	2.47789	-0.30053	-1.45093	-0.84648	0.998316939572292	-1.098234	-1.988849	1.250911
Trial2	2	1	blindfold	clockwise	practice	Guided	1	0.5	-0.25	2.497894	-0.30054	-1.45096	-0.83193	0.989700356437208	-1.094287	-1.997313	1.144959
Trial2	2	1	blindfold	clockwise	practice	Guided	1	0.5	-0.25	2.517883	-0.30055	-1.45097	-0.81657	0.980755741033993	-1.153648	-1.96769	1.354448
Trial2	2	1	blindfold	clockwise	practice	Guided	1	0.5	-0.25	2.537888	-0.30055	-1.45096	-0.78507	0.962901959688754	-1.092704	-1.828041	1.264665
Trial2	2	1	blindfold	clockwise	practice	Guided	1	0.5	-0.25	2.557892	-0.30055	-1.45093	-0.76896	0.954043897049484	-1.084365	-1.8492	1.263581
Trial2	2	1	blindfold	clockwise	practice	Guided	1	0.5	-0.25	2.577881	-0.30055	-1.45093	-0.75257	0.945228498825038	-1.04974	-1.870359	1.181687
Trial2	2	1	blindfold	clockwise	practice	Guided	1	0.5	-0.25	2.597885	-0.30054	-1.45094	-0.73543	0.936219300681578	-1.092273	-2.018472	1.175219
Trial2	2	1	blindfold	clockwise	practice	Guided	1	0.5	-0.25	2.617889	-0.30052	-1.451	-0.7186199	0.927597394139029	-0.969273	-2.056558	1.080906
Trial2	2	1	blindfold	clockwise	practice	Guided	1	0.5	-0.25	2.637894	-0.30049	-1.45104	-0.68433	0.910728699653864	-0.925637	-2.039631	1.201904
Trial2	2	1	blindfold	clockwise	practice	Guided	1	0.5	-0.25	2.657883	-0.30045	-1.45104	-0.6663	0.902233831644484	-0.889593	-2.056558	1.149676
Trial2	2	1	blindfold	clockwise	practice	Guided	1	0.5	-0.25	2.677887	-0.30046	-1.45102	-0.64862	0.894222619395071	-0.949203	-1.976154	1.139772
Trial2	2	1	blindfold	clockwise	practice	Guided	1	0.5	-0.25	2.697891	-0.30047	-1.451	-0.63079	0.886427229165653	-0.928866	-2.065021	1.154103
Trial2	2	1	blindfold	clockwise	practice	Guided	1	0.5	-0.25	2.717896	-0.30048	-1.451	-0.6128	0.878858398680162	-0.98042	-2.056558	1.099079
Trial2	2	1	blindfold	clockwise	practice	Guided	1	0.5	-0.25	2.737885	-0.30048	-1.451	-0.575	0.863940527848813	-0.997386	-2.001544	1.191631
Trial2	2	1	blindfold	clockwise	practice	Guided	1	0.5	-0.25	2.757889	-0.3005	-1.45097	-0.55682	0.857285691044179	-1.048961	-1.80265	1.166154
Trial2	2	1	blindfold	clockwise	practice	Guided	1	0.5	-0.25	2.777893	-0.30051	-1.45092	-0.53733	0.850514406460392	-1.080753	-1.785723	1.07097
Trial2	2	1	blindfold	clockwise	practice	Guided	1	0.5	-0.25	2.797882	-0.3005	-1.45095	-0.51834	0.844278751275203	-0.98839	-2.077717	1.002692
Trial2	2	1	blindfold	clockwise	practice	Guided	1	0.5	-0.25	2.817886	-0.30048	-1.45102	-0.49873	0.838233167674707	-0.854692	-2.090412	1.051726
Trial2	2	1	blindfold	clockwise	practice	Guided	1	0.5	-0.25	2.837891	-0.30044	-1.45105	-0.46034	0.827615333568953	-0.841798	-2.039631	1.144452
Trial2	2	1	blindfold	clockwise	practice	Guided	1	0.5	-0.25	2.857895	-0.30041	-1.45101	-0.44059	0.822788386707211	-0.866744	-2.022703	0.874726
Trial2	2	1	blindfold	clockwise	practice	Guided	1	0.5	-0.25	2.877884	-0.30041	-1.45102	-0.42156	0.818589642027644	-0.861507	-2.162353	0.802602
Trial2	2	1	blindfold	clockwise	practice	Guided	1	0.5	-0.25	2.897888	-0.3004	-1.45106	-0.40212	0.814727343290987	-0.710284	-2.191975	0.863434
Trial2	2	1	blindfold	clockwise	practice	Guided	1	0.5	-0.25	2.917892	-0.30038	-1.45107	-0.38336	0.811414214802224	-0.690412	-2.073485	0.812408
Trial2	2	1	blindfold	clockwise	practice	Guided	1	0.5	-0.25	2.937881	-0.30037	-1.45106	-0.34598	0.806104402368568	-0.762858	-2.022703	1.001685
Trial2	2	1	blindfold	clockwise	practice	Guided	1	0.5	-0.25	2.957886	-0.3004	-1.45095	-0.32737	0.804130749234154	-0.810243	-1.891518	0.889774
Trial2	2	1	blindfold	clockwise	practice	Guided	1	0.5	-0.25	2.97789	-0.30041	-1.45095	-0.3088	0.802566890327744	-0.860847	-1.891518	0.892292
Trial2	2	1	blindfold	clockwise	practice	Guided	1	0.5	-0.25	2.997894	-0.30042	-1.45097	-0.28967	0.801402434819537	-0.911443	-1.828041	0.9838
Trial2	2	1	blindfold	clockwise	practice	Guided	1	0.5	-0.25	3.017883	-0.30044	-1.45096	-0.27096	0.800714391526208	-0.883101	-2.005776	1.109529
Trial2	2	1	blindfold	clockwise	practice	Guided	1	0.5	-0.25	3.037888	-0.30047	-1.45096	-0.23262	0.800658651697259	-1.057651	-1.768795	1.109715
Trial2	2	1	blindfold	clockwise	practice	Guided	1	0.5	-0.25	3.057892	-0.3005	-1.4509	-0.21366	0.801324437573042	-1.01515	-1.925372	0.930062
Trial2	2	1	blindfold	clockwise	practice	Guided	1	0.5	-0.25	3.077881	-0.30048	-1.45094	-0.19413	0.802427379843515	-0.86845	-1.980385	1.013642
Trial2	2	1	blindfold	clockwise	practice	Guided	1	0.5	-0.25	3.097885	-0.30045	-1.45096	-0.1746	0.803993381328186	-0.767061	-1.988849	0.973412
Trial2	2	1	blindfold	clockwise	practice	Guided	1	0.5	-0.25	3.117889	-0.30042	-1.45098	-0.1557	0.805955733732323	-0.844329	-1.925372	0.862894
Trial2	2	1	blindfold	clockwise	practice	Guided	1	0.5	-0.25	3.137894	-0.3004	-1.45096	-0.11799	0.811213154341726	-0.782351	-1.853431	0.741366
Trial2	2	1	blindfold	clockwise	practice	Guided	1	0.5	-0.25	3.157883	-0.30036	-1.45097	-0.10041	0.814219435118894	-0.732507	-2.022703	0.544251
Trial2	2	1	blindfold	clockwise	practice	Guided	1	0.5	-0.25	3.177887	-0.30034	-1.45099	-0.081999	0.817782639334132	-0.75786	-2.001544	0.63034
Trial2	2	1	blindfold	clockwise	practice	Guided	1	0.5	-0.25	3.197891	-0.30034	-1.45098	-0.064326	0.821595366563204	-0.707932	-1.950763	0.695786
Trial2	2	1	blindfold	clockwise	practice	Guided	1	0.5	-0.25	3.21788	-0.30035	-1.45096	-0.046323	0.825859830058515	-0.793404	-1.861895	0.678941
Trial2	2	1	blindfold	clockwise	practice	Guided	1	0.5	-0.25	3.237885	-0.30038	-1.45091	-0.011988	0.835019665958994	-0.728831	-1.794186	0.612284
Trial2	2	1	blindfold	clockwise	practice	Guided	1	0.5	-0.25	3.257889	-0.3004	-1.45089	0.0050674	0.840059236508596	-0.798402	-1.832272	0.827832
Trial2	2	1	blindfold	clockwise	practice	Guided	1	0.5	-0.25	3.277893	-0.3004	-1.45086	0.022729	0.845589291380534	-0.787077	-1.59106	0.904033
Trial2	2	1	blindfold	clockwise	practice	Guided	1	0.5	-0.25	3.297882	-0.30041	-1.45083	0.040008	0.851328851099957	-0.803622	-1.49796	0.972399
Trial2	2	1	blindfold	clockwise	practice	Guided	1	0.5	-0.25	3.317886	-0.30042	-1.45078	0.05738	0.857411580117571	-0.924149	-1.493728	1.010414
Trial2	2	1	blindfold	clockwise	practice	Guided	1	0.5	-0.25	3.337891	-0.30044	-1.45076	0.092646	0.87069541073762	-0.939892	-1.63761	0.869388
Trial2	2	1	blindfold	clockwise	practice	Guided	1	0.5	-0.25	3.357895	-0.30041	-1.45085	0.11001	0.877646495335027	-0.785559	-1.828041	0.899959
Trial2	2	1	blindfold	clockwise	practice	Guided	1	0.5	-0.25	3.377884	-0.30038	-1.45087	0.12739	0.884890581294374	-0.738162	-1.773027	0.829865
Trial2	2	1	blindfold	clockwise	practice	Guided	1	0.5	-0.25	3.397888	-0.30035	-1.45089	0.14532	0.892657851680616	-0.658608	-1.722246	0.80896
Trial2	2	1	blindfold	clockwise	practice	Guided	1	0.5	-0.25	3.417892	-0.30034	-1.45086	0.16266	0.900462319220923	-0.747556	-1.764564	0.724651
Trial2	2	1	blindfold	clockwise	practice	Guided	1	0.5	-0.25	3.437881	-0.30034	-1.45086	0.19758	0.916990710009929	-0.7146	-1.87459	0.786636
Trial2	2	1	blindfold	clockwise	practice	Guided	1	0.5	-0.25	3.457886	-0.30035	-1.45087	0.21486	0.925556563127627	-0.696048	-1.595292	0.978786
Trial2	2	1	blindfold	clockwise	practice	Guided	1	0.5	-0.25	3.47789	-0.30036	-1.45082	0.23291	0.934761028804595	-0.718899	-1.476801	1.10503
Trial2	2	1	blindfold	clockwise	practice	Guided	1	0.5	-0.25	3.497894	-0.30038	-1.45075	0.25125	0.944383233729129	-0.857028	-1.23982	1.053032
Trial2	2	1	blindfold	clockwise	practice	Guided	1	0.5	-0.25	3.517883	-0.3004	-1.4507	0.26868	0.953765742262924	-0.825221	-1.354079	0.961331
Trial2	2	1	blindfold	clockwise	practice	Guided	1	0.5	-0.25	3.537888	-0.3004	-1.4507	0.30541	0.974228108689933	-0.743432	-1.578364	0.869392
Trial2	2	1	blindfold	clockwise	practice	Guided	1	0.5	-0.25	3.557892	-0.30035	-1.45077	0.3236	0.984671058001412	-0.640615	-1.620682	0.885417
Trial2	2	1	blindfold	clockwise	practice	Guided	1	0.5	-0.25	3.577881	-0.30032	-1.4508	0.34232	0.995668174396992	-0.557744	-1.713782	0.806323
Trial2	2	1	blindfold	clockwise	practice	Guided	1	0.5	-0.25	3.597885	-0.30029	-1.45081	0.36092	1.00682041003735	-0.56208	-1.781491	0.718092
Trial2	2	1	blindfold	clockwise	practice	Guided	1	0.5	-0.25	3.617889	-0.30027	-1.45083	0.37871	1.01769756067156	-0.472664	-1.832272	0.569298
Trial2	2	1	blindfold	clockwise	practice	Guided	1	0.5	-0.25	3.637894	-0.30025	-1.45087	0.41401	1.03986023923959	-0.392856	-1.8492	0.592872
Trial2	2	1	blindfold	clockwise	practice	Guided	1	0.5	-0.25	3.657883	-0.30021	-1.4509	0.43107	1.05080558974714	-0.398163	-1.798418	0.644108
Trial2	2	1	blindfold	clockwise	practice	Guided	1	0.5	-0.25	3.677887	-0.30021	-1.45089	0.44798	1.06184374840471	-0.426728	-1.633378	0.631262
Trial2	2	1	blindfold	clockwise	practice	Guided	1	0.5	-0.25	3.697891	-0.30022	-1.45084	0.46524	1.07327551386876	-0.507908	-1.654537	0.645949
Trial2	2	1	blindfold	clockwise	practice	Guided	1	0.5	-0.25	3.71788	-0.30025	-1.45082	0.48226	1.08471412996872	-0.551104	-1.658769	0.550864
Trial2	2	1	blindfold	clockwise	practice	Guided	1	0.5	-0.25	3.737885	-0.30027	-1.45083	0.51423	1.1065620503875	-0.485923	-1.59106	0.500746
Trial2	2	1	blindfold	clockwise	practice	Guided	1	0.5	-0.25	3.757889	-0.30027	-1.45081	0.53079	1.1180631159246	-0.539188	-1.569901	0.640951
Trial2	2	1	blindfold	clockwise	practice	Guided	1	0.5	-0.25	3.777893	-0.30028	-1.45079	0.54725	1.12962631217063	-0.5583	-1.45141	0.644809
Trial2	2	1	blindfold	clockwise	practice	Guided	1	0.5	-0.25	3.797882	-0.30028	-1.45077	0.55536	1.13536458924743	-0.615257	-1.523351	0.686185
Trial2	2	1	blindfold	clockwise	practice	Guided	1	0.5	-0.25	3.817886	-0.30028	-1.45079	0.55372	1.13420188688636	-0.452719	-2.361247	2.711601
Trial2	2	1	blindfold	clockwise	practice	Guided	1	0.5	-0.25	3.837891	-0.3003	-1.4507	0.55127	1.13248122245721	-0.452537	1.189222	2.575899
Trial2	2	1	blindfold	clockwise	practice	Guided	1	0.5	-0.25	3.857895	-0.30053	-1.45011	0.55108	1.13250936205205	-1.306892	-0.469635	1.826178
Trial2	2	1	blindfold	clockwise	practice	Guided	1	0.5	-0.25	3.877884	-0.30058	-1.45016	0.55109	1.13255177350157	-1.29305	-0.511858	2.272172
Trial2	2	1	blindfold	clockwise	practice	Guided	1	0.5	-0.25	3.897888	-0.3006	-1.45024	0.55108	1.13255882653998	-1.354726	-1.552881	2.189059
Trial2	2	1	blindfold	clockwise	practice	Guided	1	0.5	-0.25	3.917892	-0.3006	-1.45046	0.55106	1.13254466104408	-1.092056	-1.108542	1.737095
Trial2	2	1	blindfold	clockwise	practice	Guided	1	0.5	-0.25	3.937881	-0.30059	-1.45048	0.55099	1.13248810966051	-0.83374	-1.311668	1.935564
Trial2	2	1	blindfold	clockwise	practice	Guided	1	0.5	-0.25	3.957886	-0.30052	-1.45063	0.55096	1.13241741574645	-0.60518	-1.396304	1.562899
Trial2	2	1	blindfold	clockwise	practice	Guided	1	0.5	-0.25	3.97789	-0.3005	-1.45065	0.55094	1.13238911413296	-0.6498	-1.751776	1.59926
Trial2	2	1	blindfold	clockwise	practice	Guided	1	0.5	-0.25	3.997894	-0.30049	-1.4507	0.55093	1.13237499495082	-0.761439	-1.603663	1.418921
Trial2	2	1	blindfold	clockwise	practice	Guided	1	0.5	-0.25	4.017883	-0.30048	-1.45071	0.55092	1.13236085467789	-0.773964	-1.396304	1.576424
Trial2	2	1	blindfold	clockwise	practice	Guided	1	0.5	-0.25	4.037888	-0.30048	-1.45071	0.55091	1.13235377208424	-0.832928	-1.468245	1.660194
Trial2	2	1	blindfold	clockwise	practice	Guided	1	0.5	-0.25	4.057892	-0.30047	-1.4507	0.55091	1.13234669333732	-0.81816	-1.387841	1.697525
Trial2	2	1	blindfold	clockwise	practice	Guided	1	0.5	-0.25	4.077881	-0.30047	-1.45071	0.5509	1.13233961074365	-0.816451	-1.48094	1.574523
Trial2	2	1	blindfold	clockwise	practice	Guided	1	0.5	-0.25	4.097885	-0.30046	-1.45071	0.55089	1.13232549156123	-0.730739	-1.514795	1.539366
Trial2	2	1	blindfold	clockwise	practice	Guided	1	0.5	-0.25	4.117889	-0.30046	-1.45071	0.55088	1.13231836685362	-0.69528	-1.637517	1.479042
Trial2	2	1	blindfold	clockwise	practice	Guided	1	0.5	-0.25	4.137894	-0.30045	-1.45072	0.55086	1.13229722839111	-0.529285	-1.586735	1.401905
Trial2	2	1	blindfold	clockwise	practice	Guided	1	0.5	-0.25	4.157883	-0.30042	-1.45073	0.55085	1.1322688883344	-0.26836	-1.557113	1.442646
Trial2	2	1	blindfold	clockwise	practice	Guided	1	0.5	-0.25	4.177887	-0.30039	-1.45073	0.55082	1.13222648860633	-0.100677	-1.48094	1.407992
Trial2	2	1	blindfold	clockwise	practice	Guided	1	0.5	-0.25	4.197891	-0.30033	-1.45073	0.5508	1.13216993549806	0.035943	-1.510563	1.425907
Trial2	2	1	blindfold	clockwise	practice	Guided	1	0.5	-0.25	4.21788	-0.30025	-1.45074	0.55078	1.13209922633132	0.260542	-1.489404	1.426278
Trial2	2	1	blindfold	clockwise	practice	Guided	1	0.5	-0.25	4.237885	-0.30014	-1.45073	0.5507	1.13196491154983	0.600999	-1.417463	1.4542
Trial2	2	1	blindfold	clockwise	practice	Guided	1	0.5	-0.25	4.257889	-0.29924	-1.4507	0.55063	1.13127937147756	1.095001	-1.366682	1.194207
Trial2	2	1	blindfold	clockwise	practice	Guided	1	0.5	-0.25	4.277893	-0.29822	-1.45069	0.55056	1.1305093738052	1.195717	-1.341291	1.095082
Trial2	2	1	blindfold	clockwise	practice	Guided	1	0.5	-0.25	4.297882	-0.2965	-1.45069	0.55048	1.12923889820998	1.222579	-1.417463	0.904039
Trial2	2	1	blindfold	clockwise	practice	Guided	1	0.5	-0.25	4.317886	-0.29422	-1.45069	0.55043	1.12759637895307	1.256307	-1.341291	0.811836
Trial2	2	1	blindfold	clockwise	practice	Guided	1	0.5	-0.25	4.337891	-0.29121	-1.45068	0.5504	1.12545695247594	1.28001	-1.341291	0.809146
Trial2	2	1	blindfold	clockwise	practice	Guided	1	0.5	-0.25	4.357895	-0.28296	-1.45065	0.55041	1.11967967637557	1.317944	-1.282046	0.851856
Trial2	2	1	blindfold	clockwise	practice	Guided	1	0.5	-0.25	4.377884	-0.27763	-1.45065	0.55043	1.11597338837321	1.313235	-1.36245	0.84486
Trial2	2	1	blindfold	clockwise	practice	Guided	1	0.5	-0.25	4.397888	-0.27178	-1.45066	0.55045	1.11191934769357	1.259572	-1.337059	0.895574
Trial2	2	1	blindfold	clockwise	practice	Guided	1	0.5	-0.25	4.417892	-0.2651	-1.45067	0.55046	1.10730040848376	1.265228	-1.328596	0.951987
Trial2	2	1	blindfold	clockwise	practice	Guided	1	0.5	-0.25	4.437881	-0.25798	-1.45066	0.55043	1.10237101214981	1.261946	-1.286278	0.911481
Trial2	2	1	blindfold	clockwise	practice	Guided	1	0.5	-0.25	4.457886	-0.24166	-1.45064	0.55042	1.09120653789479	1.237962	-1.282046	0.818958
Trial2	2	1	blindfold	clockwise	practice	Guided	1	0.5	-0.25	4.47789	-0.23301	-1.45065	0.55043	1.08535332310407	1.221254	-1.303205	0.859774
Trial2	2	1	blindfold	clockwise	practice	Guided	1	0.5	-0.25	4.497894	-0.22325	-1.45065	0.55046	1.07880802093795	1.210015	-1.248191	0.938599
Trial2	2	1	blindfold	clockwise	practice	Guided	1	0.5	-0.25	4.517883	-0.21324	-1.45064	0.55048	1.07213783517834	1.172005	-1.231264	0.955824
Trial2	2	1	blindfold	clockwise	practice	Guided	1	0.5	-0.25	4.537888	-0.20241	-1.45063	0.55048	1.06496387174028	1.263001	-1.26935	0.992268
Trial2	2	1	blindfold	clockwise	practice	Guided	1	0.5	-0.25	4.557892	-0.17922	-1.45064	0.55045	1.04979047520836	1.213238	-1.307437	0.897526
Trial2	2	1	blindfold	clockwise	practice	Guided	1	0.5	-0.25	4.577881	-0.16763	-1.45065	0.55042	1.04230608451918	1.156898	-1.345523	0.779071
Trial2	2	1	blindfold	clockwise	practice	Guided	1	0.5	-0.25	4.597885	-0.15519	-1.45066	0.55041	1.03437427658719	1.206616	-1.298973	0.810048
Trial2	2	1	blindfold	clockwise	practice	Guided	1	0.5	-0.25	4.617889	-0.14185	-1.45066	0.5504	1.02596857171717	1.327452	-1.320132	0.818619
Trial2	2	1	blindfold	clockwise	practice	Guided	1	0.5	-0.25	4.637894	-0.12831	-1.45067	0.55034	1.01750555784126	1.345116	-1.36245	0.753762
Trial2	2	1	blindfold	clockwise	practice	Guided	1	0.5	-0.25	4.657883	-0.099353	-1.45069	0.55031	0.999860060423201	1.440217	-1.383609	0.620007
Trial2	2	1	blindfold	clockwise	practice	Guided	1	0.5	-0.25	4.677887	-0.083914	-1.45069	0.55031	0.990682429879744	1.488897	-1.353986	0.649005
Trial2	2	1	blindfold	clockwise	practice	Guided	1	0.5	-0.25	4.697891	-0.067812	-1.45067	0.55033	0.981294321075776	1.483448	-1.332827	0.670471
Trial2	2	1	blindfold	clockwise	practice	Guided	1	0.5	-0.25	4.71788	-0.050495	-1.45065	0.55034	0.971385020570847	1.528011	-1.298973	0.687641
Trial2	2	1	blindfold	clockwise	practice	Guided	1	0.5	-0.25	4.737885	-0.032995	-1.45064	0.55037	0.961600630274206	1.483402	-1.260887	0.735252
Trial2	2	1	blindfold	clockwise	practice	Guided	1	0.5	-0.25	4.757889	0.0044647	-1.45064	0.55039	0.941371018218129	1.389325	-1.290509	0.757883
Trial2	2	1	blindfold	clockwise	practice	Guided	1	0.5	-0.25	4.777893	0.024314	-1.45064	0.5504	0.931083919811222	1.233625	-1.222801	0.825641
Trial2	2	1	blindfold	clockwise	practice	Guided	1	0.5	-0.25	4.797882	0.044004	-1.45062	0.55043	0.921206022549513	1.209049	-1.15086	0.863704
Trial2	2	1	blindfold	clockwise	practice	Guided	1	0.5	-0.25	4.817886	0.064071	-1.45058	0.55046	0.91146600292946	1.205061	-1.091615	0.931674
Trial2	2	1	blindfold	clockwise	practice	Guided	1	0.5	-0.25	4.837891	0.08451299	-1.45054	0.55046	0.90186785813422	1.176094	-0.964661	0.92732
Trial2	2	1	blindfold	clockwise	practice	Guided	1	0.5	-0.25	4.857895	0.1272	-1.4505	0.55045	0.883006274134221	1.153346	-1.028138	0.876956
Trial2	2	1	blindfold	clockwise	practice	Guided	1	0.5	-0.25	4.877884	0.14877	-1.45052	0.55043	0.874099933849947	1.154573	-1.121237	0.864778
Trial2	2	1	blindfold	clockwise	practice	Guided	1	0.5	-0.25	4.897888	0.17064	-1.45056	0.55042	0.865534614797675	1.106441	-1.138165	0.81286
Trial2	2	1	blindfold	clockwise	practice	Guided	1	0.5	-0.25	4.917892	0.19413	-1.45057	0.55042	0.856871407606395	1.043467	-1.112774	0.823682
Trial2	2	1	blindfold	clockwise	practice	Guided	1	0.5	-0.25	4.937881	0.21584	-1.45056	0.5504	0.849345037885631	1.082152	-1.117006	0.834034
Trial2	2	1	blindfold	clockwise	practice	Guided	1	0.5	-0.25	4.957886	0.26208	-1.45055	0.55037	0.834983845030322	1.106657	-1.142396	0.722016
Trial2	2	1	blindfold	clockwise	practice	Guided	1	0.5	-0.25	4.97789	0.2853	-1.45056	0.55035	0.828647231874301	1.132679	-1.121237	0.660574
Trial2	2	1	blindfold	clockwise	practice	Guided	1	0.5	-0.25	4.997894	0.31023	-1.45058	0.55035	0.82254045311403	1.04589	-1.146628	0.719911
Trial2	2	1	blindfold	clockwise	practice	Guided	1	0.5	-0.25	5.017883	0.33393	-1.45057	0.55036	0.817407742566087	0.974074	-1.125469	0.736988
Trial2	2	1	blindfold	clockwise	practice	Guided	1	0.5	-0.25	5.037888	0.35774	-1.45057	0.55038	0.812924376996189	0.887786	-1.095847	0.714392
Trial2	2	1	blindfold	clockwise	practice	Guided	1	0.5	-0.25	5.057892	0.40632	-1.45053	0.55041	0.805873542614718	0.918236	-0.990052	0.848236
Trial2	2	1	blindfold	clockwise	practice	Guided	1	0.5	-0.25	5.077881	0.42967	-1.4505	0.55043	0.803513843606978	0.935449	-0.943502	0.857993
Trial2	2	1	blindfold	clockwise	practice	Guided	1	0.5	-0.25	5.097885	0.45531	-1.45048	0.55044	0.801686603142258	0.860295	-0.913879	0.898645
Trial2	2	1	blindfold	clockwise	practice	Guided	1	0.5	-0.25	5.117889	0.47881	-1.45046	0.55042	0.800700424604785	0.785092	-0.935038	0.844922
Trial2	2	1	blindfold	clockwise	practice	Guided	1	0.5	-0.25	5.137894	0.50376	-1.45046	0.55035	0.800358842669151	0.758263	-0.968893	0.764693
Trial2	2	1	blindfold	clockwise	practice	Guided	1	0.5	-0.25	5.157883	0.55275	-1.45048	0.55033	0.802066483315735	0.821603	-0.93927	0.643264
Trial2	2	1	blindfold	clockwise	practice	Guided	1	0.5	-0.25	5.177887	0.57687	-1.45049	0.55031	0.803993229233129	0.76393	-0.964661	0.602675
Trial2	2	1	blindfold	clockwise	practice	Guided	1	0.5	-0.25	5.197891	0.60175	-1.4505	0.5503	0.806742312735256	0.721578	-1.011211	0.596949
Trial2	2	1	blindfold	clockwise	practice	Guided	1	0.5	-0.25	5.21788	0.62512	-1.45051	0.55028	0.810001891130518	0.687993	-0.994283	0.562316
Trial2	2	1	blindfold	clockwise	practice	Guided	1	0.5	-0.25	5.237885	0.64985	-1.45052	0.55023	0.814139497053524	0.62141	-1.066224	0.508732
Trial2	2	1	blindfold	clockwise	practice	Guided	1	0.5	-0.25	5.257889	0.69747	-1.45052	0.55022	0.824224771074508	0.712068	-1.011211	0.425791
Trial2	2	1	blindfold	clockwise	practice	Guided	1	0.5	-0.25	5.277893	0.72193	-1.45052	0.55022	0.830424577611311	0.757717	-1.05776	0.456551
Trial2	2	1	blindfold	clockwise	practice	Guided	1	0.5	-0.25	5.297882	0.74496	-1.45051	0.55022	0.836873631556035	0.732391	-1.078919	0.443596
Trial2	2	1	blindfold	clockwise	practice	Guided	1	0.5	-0.25	5.317886	0.76936	-1.45052	0.55021	0.844328641815069	0.586304	-1.112774	0.408716
Trial2	2	1	blindfold	clockwise	practice	Guided	1	0.5	-0.25	5.337891	0.79286	-1.45052	0.5502	0.852107396184949	0.546923	-1.070456	0.405473
Trial2	2	1	blindfold	clockwise	practice	Guided	1	0.5	-0.25	5.357895	0.83995	-1.45053	0.5502	0.869417043672741	0.693568	-1.036601	0.399417
Trial2	2	1	blindfold	clockwise	practice	Guided	1	0.5	-0.25	5.377884	0.86296	-1.45052	0.55019	0.878660309191967	0.680147	-1.100078	0.39236
Trial2	2	1	blindfold	clockwise	practice	Guided	1	0.5	-0.25	5.397888	0.8866	-1.45053	0.55019	0.888686426550596	0.631249	-1.028138	0.380711
Trial2	2	1	blindfold	clockwise	practice	Guided	1	0.5	-0.25	5.417892	0.91012	-1.45051	0.55018	0.899158764642982	0.556606	-1.002747	0.385172
Trial2	2	1	blindfold	clockwise	practice	Guided	1	0.5	-0.25	5.437881	0.93277	-1.4505	0.55019	0.909721867396775	0.470638	-1.091615	0.329622
Trial2	2	1	blindfold	clockwise	practice	Guided	1	0.5	-0.25	5.457886	0.97878	-1.4505	0.5502	0.93249682845614	0.530369	-0.990052	0.391956
Trial2	2	1	blindfold	clockwise	practice	Guided	1	0.5	-0.25	5.47789	0.9995199	-1.4505	0.55019	0.943304916669056	0.672391	-0.994283	0.386242
Trial2	2	1	blindfold	clockwise	practice	Guided	1	0.5	-0.25	5.497894	1.02215	-1.4505	0.55016	0.955456265240551	0.517891	-0.964661	0.264866
Trial2	2	1	blindfold	clockwise	practice	Guided	1	0.5	-0.25	5.517883	1.04393	-1.45049	0.55014	0.967514253344044	0.362321	-0.994283	0.283186
Trial2	2	1	blindfold	clockwise	practice	Guided	1	0.5	-0.25	5.537888	1.06544	-1.4505	0.55013	0.979760425990112	0.338932	-0.98582	0.268023
Trial2	2	1	blindfold	clockwise	practice	Guided	1	0.5	-0.25	5.557892	1.10825	-1.45052	0.55014	1.00508315375408	0.534539	-1.045065	0.233501
Trial2	2	1	blindfold	clockwise	practice	Guided	1	0.5	-0.25	5.577881	1.12904	-1.45052	0.55015	1.01780715588041	0.526954	-1.002747	0.329112
Trial2	2	1	blindfold	clockwise	practice	Guided	1	0.5	-0.25	5.597885	1.15029	-1.45051	0.55015	1.03107573998453	0.412232	-1.045065	0.315334
Trial2	2	1	blindfold	clockwise	practice	Guided	1	0.5	-0.25	5.617889	1.17068	-1.4505	0.55014	1.04404778673625	0.291313	-1.011211	0.23106
Trial2	2	1	blindfold	clockwise	practice	Guided	1	0.5	-0.25	5.637894	1.19138	-1.4505	0.55014	1.05746413381387	0.34141	-1.011211	0.294241
Trial2	2	1	blindfold	clockwise	practice	Guided	1	0.5	-0.25	5.657883	1.23061	-1.45048	0.55016	1.0835344950507	0.352518	-0.913879	0.295122
Trial2	2	1	blindfold	clockwise	practice	Guided	1	0.5	-0.25	5.677887	1.2498	-1.45047	0.55017	1.09657285490819	0.277833	-0.888488	0.32877
Trial2	2	1	blindfold	clockwise	practice	Guided	1	0.5	-0.25	5.697891	1.2693	-1.45045	0.55015	1.10998312904248	0.394964	-0.863098	0.329496
Trial2	2	1	blindfold	clockwise	practice	Guided	1	0.5	-0.25	5.71788	1.28798	-1.45046	0.55012	1.12298905879352	0.301359	-1.011211	0.225945
Trial2	2	1	blindfold	clockwise	practice	Guided	1	0.5	-0.25	5.737885	1.30469	-1.45048	0.55022	1.13484707268433	0.363738	-0.922343	-0.123756
Trial2	2	1	blindfold	clockwise	practice	Guided	1	0.5	-0.25	5.757889	1.30277	-1.45055	0.55038	1.13359941874347	3.012127	-1.061992	1.208453
Trial2	2	1	blindfold	clockwise	practice	Guided	1	0.5	-0.25	5.777893	1.30152	-1.45047	0.55034	1.13268636648397	1.099176	-0.609138	0.63806
Trial2	2	1	blindfold	clockwise	practice	Guided	1	0.5	-0.25	5.797882	1.3006	-1.45044	0.55005	1.13183058711131	-0.822697	-1.315849	0.013859
Trial2	2	1	blindfold	clockwise	practice	Guided	1	0.5	-0.25	5.817886	1.29924	-1.45056	0.54975	1.13065670376807	-1.351503	-1.078868	-0.559949
Trial2	2	1	blindfold	clockwise	practice	Guided	1	0.5	-0.25	5.837891	1.29708	-1.45058	0.55011	1.12938592793269	-0.29054	-1.265067	-0.30258
Trial2	2	1	blindfold	clockwise	practice	Guided	1	0.5	-0.25	5.857895	1.29474	-1.45069	0.55033	1.12789170077022	1.747893	-0.913828	0.838622
Trial2	2	1	blindfold	clockwise	practice	Guided	1	0.5	-0.25	5.877884	1.29564	-1.45054	0.55044	1.1286040986785	1.067806	-0.901133	0.990575
Trial2	2	1	blindfold	clockwise	practice	Guided	1	0.5	-0.25	5.897888	1.29726	-1.45044	0.55033	1.12966874478259	0.051857	-0.867278	0.579246
Trial2	2	1	blindfold	clockwise	practice	Guided	1	0.5	-0.25	5.917892	1.29854	-1.45042	0.55017	1.13045918588419	-0.393637	-0.850351	0.214003
Trial2	2	1	blindfold	clockwise	practice	Guided	1	0.5	-0.25	5.937881	1.29935	-1.45045	0.5501	1.13098205995998	0.017518	-1.193127	0.157652
Trial2	2	1	blindfold	clockwise	practice	Guided	1	0.5	-0.25	5.957886	1.30034	-1.45063	0.55012	1.13169608252652	1.142176	-1.324313	0.330505
Trial2	2	1	blindfold	clockwise	practice	Guided	1	0.5	-0.25	5.97789	1.30042	-1.45065	0.55012	1.13175273709199	0.99026	-1.523207	0.328994
Trial2	2	1	blindfold	clockwise	practice	Guided	1	0.5	-0.25	5.997894	1.30042	-1.45068	0.5501	1.13173857849457	0.537193	-1.472426	0.094594
Trial2	2	1	blindfold	clockwise	practice	Guided	1	0.5	-0.25	6.017883	1.3004	-1.45069	0.55005	1.13168910252456	0.239887	-1.612075	-0.154757
Trial2	2	1	blindfold	clockwise	practice	Guided	1	0.5	-0.25	6.037888	1.30033	-1.45077	0.54986	1.13150527972571	0.333671	-1.802506	-0.402021
Trial2	2	1	blindfold	clockwise	practice	Guided	1	0.5	-0.25	6.057892	1.30033	-1.4509	0.54965	1.13135684975	0.836562	-1.971778	-0.66224
Trial2	2	1	blindfold	clockwise	practice	Guided	1	0.5	-0.25	6.077881	1.30036	-1.45096	0.54918	1.13104584299828	0.756871	-2.026791	-0.844813
Trial2	2	1	blindfold	clockwise	practice	Guided	1	0.5	-0.25	6.097885	1.30036	-1.45101	0.54822	1.13036777302485	0.540509	-2.153745	-1.196678
Trial2	2	1	blindfold	clockwise	practice	Guided	1	0.5	-0.25	6.117889	1.3003	-1.45108	0.54641	1.12904792225877	0.431571	-2.331481	-1.579438
Trial2	2	1	blindfold	clockwise	practice	Guided	1	0.5	-0.25	6.137894	1.30024	-1.45115	0.53964	1.12423995027314	0.451282	-2.424581	-1.816875
Trial2	2	1	blindfold	clockwise	practice	Guided	1	0.5	-0.25	6.157883	1.30029	-1.45128	0.53467	1.12079029102429	0.766845	-2.750429	-2.186942
Trial2	2	1	blindfold	clockwise	practice	Guided	1	0.5	-0.25	6.177887	1.30035	-1.45135	0.52828	1.11636903973912	0.777806	-2.780052	-2.345339
Trial2	2	1	blindfold	clockwise	practice	Guided	1	0.5	-0.25	6.197891	1.30038	-1.45139	0.52006	1.11067571269113	0.730341	-2.835065	-2.387131
Trial2	2	1	blindfold	clockwise	practice	Guided	1	0.5	-0.25	6.21788	1.30038	-1.4514	0.51131	1.10462709478856	0.614715	-2.792747	-2.362425
Trial2	2	1	blindfold	clockwise	practice	Guided	1	0.5	-0.25	6.237885	1.30034	-1.45138	0.4895	1.08968081965273	0.648942	-2.593853	-2.254325
Trial2	2	1	blindfold	clockwise	practice	Guided	1	0.5	-0.25	6.257889	1.30031	-1.45131	0.47683	1.08110035533348	0.676682	-2.678489	-2.087032
Trial2	2	1	blindfold	clockwise	practice	Guided	1	0.5	-0.25	6.277893	1.30033	-1.45131	0.46368	1.0723186646724	0.660047	-2.615012	-1.947583
Trial2	2	1	blindfold	clockwise	practice	Guided	1	0.5	-0.25	6.297882	1.30033	-1.4513	0.44944	1.0628943947947	0.568657	-2.602316	-1.775377
Trial2	2	1	blindfold	clockwise	practice	Guided	1	0.5	-0.25	6.317886	1.30031	-1.4513	0.43547	1.05373870689064	0.571608	-2.483826	-1.599095
Trial2	2	1	blindfold	clockwise	practice	Guided	1	0.5	-0.25	6.337891	1.30031	-1.45125	0.40391	1.03348653776942	0.690419	-2.361104	-1.814833
Trial2	2	1	blindfold	clockwise	practice	Guided	1	0.5	-0.25	6.357895	1.30037	-1.45132	0.38671	1.02273738003676	0.858618	-2.699648	-1.870751
Trial2	2	1	blindfold	clockwise	practice	Guided	1	0.5	-0.25	6.377884	1.30041	-1.45132	0.36998	1.01243835829663	0.836573	-2.521912	-1.751161
Trial2	2	1	blindfold	clockwise	practice	Guided	1	0.5	-0.25	6.397888	1.30042	-1.45128	0.3518	1.00141673814264	0.84993	-2.394958	-1.457412
Trial2	2	1	blindfold	clockwise	practice	Guided	1	0.5	-0.25	6.417892	1.30041	-1.45122	0.33333	0.990419161249784	0.69323	-2.335713	-1.272337
Trial2	2	1	blindfold	clockwise	practice	Guided	1	0.5	-0.25	6.437881	1.30038	-1.45115	0.2958	0.968765075398687	0.777433	-2.077573	-1.322808
Trial2	2	1	blindfold	clockwise	practice	Guided	1	0.5	-0.25	6.457886	1.30037	-1.45114	0.27721	0.958406220101303	0.711229	-2.51768	-1.538186
Trial2	2	1	blindfold	clockwise	practice	Guided	1	0.5	-0.25	6.47789	1.30038	-1.45119	0.25664	0.947255091041731	0.798345	-2.25954	-1.308028
Trial2	2	1	blindfold	clockwise	practice	Guided	1	0.5	-0.25	6.497894	1.3004	-1.45116	0.23782	0.937341208841171	0.808588	-2.170673	-0.944054
Trial2	2	1	blindfold	clockwise	practice	Guided	1	0.5	-0.25	6.517883	1.3004	-1.45109	0.21851	0.927438306196411	0.77352	-1.971778	-0.791877
Trial2	2	1	blindfold	clockwise	practice	Guided	1	0.5	-0.25	6.537888	1.30039	-1.45098	0.17842	0.907836914250939	0.725712	-1.777115	-1.258426
Trial2	2	1	blindfold	clockwise	practice	Guided	1	0.5	-0.25	6.557892	1.30041	-1.45112	0.1582	0.898489541562687	0.894592	-2.204527	-1.426522
Trial2	2	1	blindfold	clockwise	practice	Guided	1	0.5	-0.25	6.577881	1.30041	-1.45112	0.138	0.889494360341605	0.703076	-2.018328	-0.917642
Trial2	2	1	blindfold	clockwise	practice	Guided	1	0.5	-0.25	6.597885	1.30041	-1.45104	0.11749	0.880741233628786	0.790851	-1.959083	-0.534509
Trial2	2	1	blindfold	clockwise	practice	Guided	1	0.5	-0.25	6.617889	1.3004	-1.45093	0.097572	0.872609009978734	0.944508	-1.38779	-0.955306
Trial2	2	1	blindfold	clockwise	practice	Guided	1	0.5	-0.25	6.637894	1.30041	-1.45084	0.05647	0.85707647278688	0.759627	-2.107196	-1.205257
Trial2	2	1	blindfold	clockwise	practice	Guided	1	0.5	-0.25	6.657883	1.30043	-1.45105	0.036081	0.850018011144496	0.935817	-1.942155	-0.998935
Trial2	2	1	blindfold	clockwise	practice	Guided	1	0.5	-0.25	6.677887	1.30044	-1.451	0.015307	0.843262665985738	0.924999	-1.97601	-0.685296
Trial2	2	1	blindfold	clockwise	practice	Guided	1	0.5	-0.25	6.697891	1.30044	-1.45094	-0.0049001	0.837124889451901	0.877552	-1.629002	-0.985805
Trial2	2	1	blindfold	clockwise	practice	Guided	1	0.5	-0.25	6.71788	1.30047	-1.45085	-0.026022	0.831214873361391	1.007243	-1.891374	-1.292067
Trial2	2	1	blindfold	clockwise	practice	Guided	1	0.5	-0.25	6.737885	1.30049	-1.45099	-0.068351	0.820841418212071	1.089358	-2.310322	-1.449467
Trial2	2	1	blindfold	clockwise	practice	Guided	1	0.5	-0.25	6.757889	1.30052	-1.45105	-0.088571	0.816634251110219	1.032731	-2.098732	-0.859757
Trial2	2	1	blindfold	clockwise	practice	Guided	1	0.5	-0.25	6.777893	1.30052	-1.45102	-0.11029	0.812619875464016	1.095161	-1.844824	-1.240957
Trial2	2	1	blindfold	clockwise	practice	Guided	1	0.5	-0.25	6.797882	1.30056	-1.45096	-0.13185	0.809231568340893	1.106953	-2.128355	-1.623914
Trial2	2	1	blindfold	clockwise	practice	Guided	1	0.5	-0.25	6.817886	1.30058	-1.45108	-0.15512	0.806182727632705	1.238268	-2.390726	-1.542822
Trial2	2	1	blindfold	clockwise	practice	Guided	1	0.5	-0.25	6.837891	1.30059	-1.45115	-0.19847	0.80224668942297	1.09925	-2.14105	-1.354198
Trial2	2	1	blindfold	clockwise	practice	Guided	1	0.5	-0.25	6.857895	1.30053	-1.45101	-0.22034	0.801079226145188	1.077538	-1.493585	-1.042324
Trial2	2	1	blindfold	clockwise	practice	Guided	1	0.5	-0.25	6.877884	1.30052	-1.45092	-0.24296	0.800550898466923	1.091994	-2.115659	-1.128331
Trial2	2	1	blindfold	clockwise	practice	Guided	1	0.5	-0.25	6.897888	1.30051	-1.45102	-0.26495	0.800649636889425	1.010699	-2.314554	-1.1146
Trial2	2	1	blindfold	clockwise	practice	Guided	1	0.5	-0.25	6.917892	1.30051	-1.4511	-0.2867	0.801350877638427	1.100444	-2.098732	-0.782086
Trial2	2	1	blindfold	clockwise	practice	Guided	1	0.5	-0.25	6.937881	1.3005	-1.45106	-0.32983	0.804470719599141	0.857145	-1.861751	-0.444056
Trial2	2	1	blindfold	clockwise	practice	Guided	1	0.5	-0.25	6.957886	1.30052	-1.4509	-0.35149	0.806927756266253	1.08654	-2.149514	-0.727286
Trial2	2	1	blindfold	clockwise	practice	Guided	1	0.5	-0.25	6.97789	1.30051	-1.45098	-0.37225	0.809790964292088	0.964735	-2.005632	-0.786412
Trial2	2	1	blindfold	clockwise	practice	Guided	1	0.5	-0.25	6.997894	1.30051	-1.45098	-0.3931	0.813199824763666	0.976082	-1.806738	-0.378649
Trial2	2	1	blindfold	clockwise	practice	Guided	1	0.5	-0.25	7.017883	1.30049	-1.45092	-0.41218	0.816753714016614	0.874951	-1.603611	-0.222604
Trial2	2	1	blindfold	clockwise	practice	Guided	1	0.5	-0.25	7.037888	1.30049	-1.45083	-0.45132	0.825417478763016	0.861812	-1.565525	-0.633938
Trial2	2	1	blindfold	clockwise	practice	Guided	1	0.5	-0.25	7.057892	1.30053	-1.45095	-0.47066	0.830384879330775	1.184603	-1.925228	-0.627904
Trial2	2	1	blindfold	clockwise	practice	Guided	1	0.5	-0.25	7.077881	1.30056	-1.45098	-0.48886	0.835434267069573	1.12179	-1.853288	-0.274213
Trial2	2	1	blindfold	clockwise	practice	Guided	1	0.5	-0.25	7.097885	1.30055	-1.45094	-0.507	0.840790872808669	1.068496	-1.743261	-0.201683
Trial2	2	1	blindfold	clockwise	practice	Guided	1	0.5	-0.25	7.117889	1.30053	-1.45086	-0.5238	0.846058307814888	1.05908	-1.540134	-0.611346
Trial2	2	1	blindfold	clockwise	practice	Guided	1	0.5	-0.25	7.137894	1.30053	-1.45083	-0.55858	0.857945134273656	0.999002	-1.878678	-0.636709
Trial2	2	1	blindfold	clockwise	practice	Guided	1	0.5	-0.25	7.157883	1.30052	-1.45091	-0.57429	0.863710719928117	1.086083	-1.667088	-0.339901
Trial2	2	1	blindfold	clockwise	practice	Guided	1	0.5	-0.25	7.177887	1.30054	-1.45084	-0.59088	0.870093904560556	1.125891	-1.616307	-0.280623
Trial2	2	1	blindfold	clockwise	practice	Guided	1	0.5	-0.25	7.197891	1.30056	-1.45083	-0.60594	0.876121899126984	1.228144	-1.645929	-0.16595
Trial2	2	1	blindfold	clockwise	practice	Guided	1	0.5	-0.25	7.21788	1.3006	-1.45081	-0.62069	0.882253654214339	1.329739	-1.50628	-0.551838
Trial2	2	1	blindfold	clockwise	practice	Guided	1	0.5	-0.25	7.237885	1.30063	-1.45082	-0.6500601	0.895017543986695	1.292475	-1.992937	-0.693354
Trial2	2	1	blindfold	clockwise	practice	Guided	1	0.5	-0.25	7.257889	1.30063	-1.45101	-0.66434	0.901490990447081	1.237328	-1.992937	-0.834441
Trial2	2	1	blindfold	clockwise	practice	Guided	1	0.5	-0.25	7.277893	1.30061	-1.451	-0.67892	0.908266959412728	1.174302	-2.102964	-0.756614
Trial2	2	1	blindfold	clockwise	practice	Guided	1	0.5	-0.25	7.297882	1.30061	-1.45102	-0.69303	0.915014785443159	1.225469	-2.081805	-0.910901
Trial2	2	1	blindfold	clockwise	practice	Guided	1	0.5	-0.25	7.317886	1.30061	-1.45103	-0.7065899	0.921656577949564	1.233356	-1.988705	-0.776135
Trial2	2	1	blindfold	clockwise	practice	Guided	1	0.5	-0.25	7.337891	1.30062	-1.451	-0.73488	0.936002620680766	1.314688	-1.997169	-0.864252
Trial2	2	1	blindfold	clockwise	practice	Guided	1	0.5	-0.25	7.357895	1.30064	-1.45103	-0.74869	0.943247641907257	1.194912	-2.077573	-0.764785
Trial2	2	1	blindfold	clockwise	practice	Guided	1	0.5	-0.25	7.377884	1.30063	-1.45103	-0.7629	0.950828459314449	1.229138	-1.937924	-0.851878
Trial2	2	1	blindfold	clockwise	practice	Guided	1	0.5	-0.25	7.397888	1.30062	-1.45099	-0.77686	0.958422546851597	1.220117	-2.107196	-1.076442
Trial2	2	1	blindfold	clockwise	practice	Guided	1	0.5	-0.25	7.417892	1.30062	-1.45102	-0.79151	0.966553353382694	1.244391	-2.170673	-1.250508
Trial2	2	1	blindfold	clockwise	practice	Guided	1	0.5	-0.25	7.437881	1.30063	-1.45104	-0.82002	0.982817943254669	1.224918	-2.077573	-1.039206
Trial2	2	1	blindfold	clockwise	practice	Guided	1	0.5	-0.25	7.457886	1.3006	-1.45096	-0.8353	0.99173412073312	1.149066	-1.959083	-1.166477
Trial2	2	1	blindfold	clockwise	practice	Guided	1	0.5	-0.25	7.47789	1.30058	-1.45098	-0.85076	1.0009200433746	1.131811	-2.031023	-1.101197
Trial2	2	1	blindfold	clockwise	practice	Guided	1	0.5	-0.25	7.497894	1.30058	-1.45101	-0.86586	1.01005539330112	1.201892	-1.88291	-1.019373
Trial2	2	1	blindfold	clockwise	practice	Guided	1	0.5	-0.25	7.517883	1.3006	-1.45098	-0.88099	1.01936689125494	1.28811	-1.980242	-0.908726
Trial2	2	1	blindfold	clockwise	practice	Guided	1	0.5	-0.25	7.537888	1.30062	-1.45097	-0.91163	1.03862727797903	1.293323	-2.014096	-1.007246
Trial2	2	1	blindfold	clockwise	practice	Guided	1	0.5	-0.25	7.557892	1.30065	-1.45094	-0.92664	1.04827571171026	1.257622	-1.747493	-0.891282
Trial2	2	1	blindfold	clockwise	practice	Guided	1	0.5	-0.25	7.577881	1.30065	-1.45092	-0.94168	1.05804606444053	1.275741	-1.967546	-0.990333
Trial2	2	1	blindfold	clockwise	practice	Guided	1	0.5	-0.25	7.597885	1.30065	-1.45097	-0.95715	1.06822344582436	1.287605	-2.115659	-0.872305
Trial2	2	1	blindfold	clockwise	practice	Guided	1	0.5	-0.25	7.617889	1.30064	-1.45101	-0.97209	1.07816434988103	1.28415	-1.844824	-0.856177
Trial2	2	1	blindfold	clockwise	practice	Guided	1	0.5	-0.25	7.637894	1.30064	-1.45097	-1.00176	1.09825657080561	1.239352	-1.895606	-0.666346
Trial2	2	1	blindfold	clockwise	practice	Guided	1	0.5	-0.25	7.657883	1.30065	-1.45093	-1.01597	1.10803892561894	1.369235	-1.802506	-0.579097
Trial2	2	1	blindfold	clockwise	practice	Guided	1	0.5	-0.25	7.677887	1.30067	-1.4509	-1.03005	1.1178329737077	1.386288	-1.844824	-0.765763
Trial2	2	1	blindfold	clockwise	practice	Guided	1	0.5	-0.25	7.697891	1.30068	-1.4509	-1.04445	1.12793590330877	1.384938	-1.916765	-0.783659
Trial2	2	1	blindfold	clockwise	practice	Guided	1	0.5	-0.25	7.71788	1.30069	-1.45093	-1.05451	1.1350510560632	1.352531	-1.887142	-0.656689
Trial2	2	1	blindfold	clockwise	practice	Guided	1	0.5	-0.25	7.737885	1.30069	-1.45092	-1.05201	1.13328041900519	1.385009	-1.612075	-1.791243
Trial2	2	1	blindfold	clockwise	practice	Guided	1	0.5	-0.25	7.757889	1.30065	-1.45121	-1.05142	1.13283458909423	1.1305	-3.072046	-2.134866
Trial2	2	1	blindfold	clockwise	practice	Guided	1	0.5	-0.25	7.777893	1.30063	-1.45137	-1.05137	1.13278518298147	1.189835	-2.373799	-2.222871
Trial2	2	1	blindfold	clockwise	practice	Guided	1	0.5	-0.25	7.797882	1.30063	-1.45135	-1.05134	1.13276393135823	1.543203	-2.462667	-2.015634
Trial2	2	1	blindfold	clockwise	practice	Guided	1	0.5	-0.25	7.817886	1.30064	-1.45135	-1.05131	1.13274984214847	1.762565	-2.974715	-1.945011
Trial2	2	1	blindfold	clockwise	practice	Guided	1	0.5	-0.25	7.837891	1.30065	-1.45135	-1.05115	1.13264358819381	1.727753	-2.555766	-1.942818
Trial2	2	1	blindfold	clockwise	practice	Guided	1	0.5	-0.25	7.857895	1.30068	-1.45124	-1.05107	1.13260833179101	1.360211	-2.157977	-1.373776
Trial2	2	1	blindfold	clockwise	practice	Guided	1	0.5	-0.25	7.877884	1.30067	-1.45122	-1.05105	1.13258708807836	1.134081	-2.132586	-1.454247
Trial2	2	1	blindfold	clockwise	practice	Guided	1	0.5	-0.25	7.897888	1.30066	-1.4512	-1.05102	1.1325589307138	0.948544	-1.971778	-1.465256
Trial2	2	1	blindfold	clockwise	practice	Guided	1	0.5	-0.25	7.917892	1.30065	-1.45117	-1.05099	1.13253043638715	0.933949	-2.119891	-1.349181
Trial2	2	1	blindfold	clockwise	practice	Guided	1	0.5	-0.25	7.937881	1.30064	-1.45116	-1.05096	1.13250219506379	1.083569	-2.323017	-1.390415
Trial2	2	1	blindfold	clockwise	practice	Guided	1	0.5	-0.25	7.957886	1.30064	-1.45116	-1.05094	1.13248811529189	1.256174	-2.331481	-1.39298
Trial2	2	1	blindfold	clockwise	practice	Guided	1	0.5	-0.25	7.97789	1.30064	-1.45116	-1.05093	1.13248103331706	1.176337	-2.403422	-1.403414
Trial2	2	1	blindfold	clockwise	practice	Guided	1	0.5	-0.25	7.997894	1.30063	-1.45116	-1.05091	1.1324597900456	0.98203	-2.280699	-1.382346
Trial2	2	1	blindfold	clockwise	practice	Guided	1	0.5	-0.25	8.017883	1.30062	-1.45116	-1.05088	1.13243154928365	0.746748	-2.162209	-1.267548
Trial2	2	1	blindfold	clockwise	practice	Guided	1	0.5	-0.25	8.037888	1.3006	-1.45115	-1.0507	1.13229017602558	0.496318	-2.124123	-1.077094
Trial2	2	1	blindfold	clockwise	practice	Guided	1	0.5	-0.25	8.057892	1.3004	-1.45108	-1.05059	1.13207093388474	-0.056805	-2.107196	-0.777206
Trial2	2	1	blindfold	clockwise	practice	Guided	1	0.5	-0.25	8.077881	1.30026	-1.45107	-1.0505	1.13190816750055	-0.331004	-2.204527	-0.666226
Trial2	2	1	blindfold	clockwise	practice	Guided	1	0.5	-0.25	8.097885	1.30011	-1.4511	-1.05043	1.13175282411223	-0.663188	-2.310322	-0.576706
Trial2	2	1	blindfold	clockwise	practice	Guided	1	0.5	-0.25	8.117889	1.29989	-1.45114	-1.05036	1.13154767942872	-1.089499	-2.323017	-0.551925
Trial2	2	1	blindfold	clockwise	practice	Guided	1	0.5	-0.25	8.137894	1.2993	-1.45116	-1.05041	1.13116613677281	-1.475416	-2.348408	-0.652938
Trial2	2	1	blindfold	clockwise	practice	Guided	1	0.5	-0.25	8.157883	1.29566	-1.45118	-1.05046	1.12863237895922	-1.920831	-2.318786	-0.948581
Trial2	2	1	blindfold	clockwise	practice	Guided	1	0.5	-0.25	8.177887	1.29233	-1.45116	-1.05048	1.1263015202433	-1.925143	-2.310322	-0.995534
Trial2	2	1	blindfold	clockwise	practice	Guided	1	0.5	-0.25	8.197891	1.2878	-1.45116	-1.05045	1.12309799496172	-1.903989	-2.35264	-0.88513
Trial2	2	1	blindfold	clockwise	practice	Guided	1	0.5	-0.25	8.21788	1.28256	-1.45118	-1.05041	1.11939991625691	-1.950865	-2.424581	-0.811904
Trial2	2	1	blindfold	clockwise	practice	Guided	1	0.5	-0.25	8.237885	1.27596	-1.45121	-1.05034	1.11474582920547	-1.985988	-2.534607	-0.698921
Trial2	2	1	blindfold	clockwise	practice	Guided	1	0.5	-0.25	8.257889	1.25982	-1.45125	-1.05031	1.10354996712589	-2.019168	-2.437276	-0.605965
Trial2	2	1	blindfold	clockwise	practice	Guided	1	0.5	-0.25	8.277893	1.24967	-1.45122	-1.05027	1.09655695837534	-2.136523	-2.327249	-0.503053
Trial2	2	1	blindfold	clockwise	practice	Guided	1	0.5	-0.25	8.297882	1.23926	-1.45118	-1.05023	1.08943718533998	-2.202973	-2.297627	-0.468953
Trial2	2	1	blindfold	clockwise	practice	Guided	1	0.5	-0.25	8.317886	1.22732	-1.45114	-1.05021	1.08135579749554	-2.256731	-2.1876	-0.456132
Trial2	2	1	blindfold	clockwise	practice	Guided	1	0.5	-0.25	8.337891	1.21368	-1.45111	-1.05019	1.07221414598025	-2.286318	-2.179136	-0.409369
Trial2	2	1	blindfold	clockwise	practice	Guided	1	0.5	-0.25	8.357895	1.18326	-1.45109	-1.05018	1.05220347087682	-2.199765	-2.166441	-0.337256
Trial2	2	1	blindfold	clockwise	practice	Guided	1	0.5	-0.25	8.377884	1.16613	-1.45109	-1.0502	1.04117687331246	-2.236978	-2.153745	-0.397599
Trial2	2	1	blindfold	clockwise	practice	Guided	1	0.5	-0.25	8.397888	1.1472	-1.45109	-1.05023	1.02919187707839	-2.290665	-2.238381	-0.464344
Trial2	2	1	blindfold	clockwise	practice	Guided	1	0.5	-0.25	8.417892	1.12764	-1.45113	-1.05025	1.01702120370278	-2.257665	-2.365335	-0.519852
Trial2	2	1	blindfold	clockwise	practice	Guided	1	0.5	-0.25	8.437881	1.10633	-1.45116	-1.05027	1.00402595831026	-2.166537	-2.289163	-0.520423
Trial2	2	1	blindfold	clockwise	practice	Guided	1	0.5	-0.25	8.457886	1.06187	-1.45115	-1.05026	0.977810747133674	-2.120985	-2.293395	-0.521232
Trial2	2	1	blindfold	clockwise	practice	Guided	1	0.5	-0.25	8.47789	1.03827	-1.45114	-1.05025	0.964434931585356	-1.971957	-2.191832	-0.521933
Trial2	2	1	blindfold	clockwise	practice	Guided	1	0.5	-0.25	8.497894	1.01311	-1.45112	-1.05024	0.950613440792024	-1.891148	-2.217222	-0.478024
Trial2	2	1	blindfold	clockwise	practice	Guided	1	0.5	-0.25	8.517883	0.9887	-1.4511	-1.05022	0.937645876743958	-1.859641	-2.200295	-0.419306
Trial2	2	1	blindfold	clockwise	practice	Guided	1	0.5	-0.25	8.537888	0.96125	-1.4511	-1.05017	0.923592718464449	-1.776547	-2.196063	-0.375055
Trial2	2	1	blindfold	clockwise	practice	Guided	1	0.5	-0.25	8.557892	0.90754	-1.45109	-1.05016	0.897967135733173	-1.688601	-2.170673	-0.303104
Trial2	2	1	blindfold	clockwise	practice	Guided	1	0.5	-0.25	8.577881	0.87982	-1.4511	-1.05015	0.885721912119829	-1.68365	-2.242613	-0.342396
Trial2	2	1	blindfold	clockwise	practice	Guided	1	0.5	-0.25	8.597885	0.85077	-1.45111	-1.05016	0.873667955683706	-1.644765	-2.217222	-0.27578
Trial2	2	1	blindfold	clockwise	practice	Guided	1	0.5	-0.25	8.617889	0.82213	-1.4511	-1.05017	0.862577332615877	-1.635412	-2.204527	-0.36978
Trial2	2	1	blindfold	clockwise	practice	Guided	1	0.5	-0.25	8.637894	0.79218	-1.45111	-1.05023	0.851902135411414	-1.602948	-2.386494	-0.440165
Trial2	2	1	blindfold	clockwise	practice	Guided	1	0.5	-0.25	8.657883	0.73384	-1.45121	-1.05023	0.833696128828394	-1.398132	-2.403422	-0.469323
Trial2	2	1	blindfold	clockwise	practice	Guided	1	0.5	-0.25	8.677887	0.70204	-1.45122	-1.05021	0.825321868653755	-1.304003	-2.424581	-0.402678
Trial2	2	1	blindfold	clockwise	practice	Guided	1	0.5	-0.25	8.697891	0.67194	-1.45122	-1.05018	0.818444450586558	-1.209116	-2.39919	-0.384118
Trial2	2	1	blindfold	clockwise	practice	Guided	1	0.5	-0.25	8.71788	0.64183	-1.45122	-1.05015	0.812622803698417	-1.142678	-2.462667	-0.283573
Trial2	2	1	blindfold	clockwise	practice	Guided	1	0.5	-0.25	8.737885	0.61176	-1.45124	-1.05015	0.807917304069403	-1.168823	-2.543071	-0.285013
Trial2	2	1	blindfold	clockwise	practice	Guided	1	0.5	-0.25	8.757889	0.55097	-1.45128	-1.05017	0.801791666925995	-1.121763	-2.585389	-0.356257
Trial2	2	1	blindfold	clockwise	practice	Guided	1	0.5	-0.25	8.777893	0.52116	-1.4513	-1.05019	0.800469697767202	-1.079302	-2.661561	-0.386341
Trial2	2	1	blindfold	clockwise	practice	Guided	1	0.5	-0.25	8.797882	0.49149	-1.45133	-1.05021	0.800255248420806	-1.080066	-2.72927	-0.39442
Trial2	2	1	blindfold	clockwise	practice	Guided	1	0.5	-0.25	8.817886	0.46115	-1.45136	-1.05023	0.801172527073823	-0.992262	-2.82237	-0.396859
Trial2	2	1	blindfold	clockwise	practice	Free	1	0.5	-0.25	0	0.43989	-1.45131	-1.05004	0.802294973592624	-0.683225	-2.699648	0.018741
Trial2	2	1	blindfold	clockwise	practice	Free	1	0.5	-0.25	0.007019043	0.43991	-1.45129	-1.05003	0.802283490132941	-0.713053	-2.653098	0.021095
Trial2	2	1	blindfold	clockwise	practice	Free	1	0.5	-0.25	0.02702332	0.43993	-1.45127	-1.05003	0.802281992604251	-0.739448	-2.648866	0.036363
Trial2	2	1	blindfold	clockwise	practice	Free	1	0.5	-0.25	0.04702759	0.43988	-1.45129	-1.05002	0.802275750813352	-0.732584	-2.623475	0.062211
Trial2	2	1	blindfold	clockwise	practice	Free	1	0.5	-0.25	0.0670166	0.43977	-1.4513	-1.05002	0.802284003626494	-0.763994	-2.534607	0.037115
Trial2	2	1	blindfold	clockwise	practice	Free	1	0.5	-0.25	0.08702087	0.43958	-1.45127	-1.05004	0.8023182571813	-0.770592	-2.437276	-0.02545
Trial2	2	1	blindfold	clockwise	practice	Free	1	0.5	-0.25	0.1070251	0.43882	-1.45121	-1.05009	0.802425652925975	-0.81918	-2.416117	-0.1127
Trial2	2	1	blindfold	clockwise	practice	Free	1	0.5	-0.25	0.1270294	0.43822	-1.45121	-1.05013	0.802511556156988	-0.852438	-2.462667	-0.055317
Trial2	2	1	blindfold	clockwise	practice	Free	1	0.5	-0.25	0.1470184	0.43742	-1.45122	-1.05016	0.802603489477239	-0.931094	-2.382263	-0.012417
Trial2	2	1	blindfold	clockwise	practice	Free	1	0.5	-0.25	0.1670227	0.43642	-1.45119	-1.05014	0.802661998114741	-0.966415	-2.280699	0.07223
Trial2	2	1	blindfold	clockwise	practice	Free	1	0.5	-0.25	0.187027	0.43503	-1.45114	-1.05004	0.802673726609685	-0.981988	-2.162209	0.051581
Trial2	2	1	blindfold	clockwise	practice	Free	1	0.5	-0.25	0.2070313	0.43124	-1.45107	-1.05	0.802949474285602	-0.904214	-2.119891	-0.040642
Trial2	2	1	blindfold	clockwise	practice	Free	1	0.5	-0.25	0.2270203	0.42891	-1.45107	-1.05002	0.803172308711259	-0.883621	-2.170673	-0.030579
Trial2	2	1	blindfold	clockwise	practice	Free	1	0.5	-0.25	0.2470245	0.42625	-1.45109	-1.0501	0.803491889394151	-0.845766	-2.25954	-0.106266
Trial2	2	1	blindfold	clockwise	practice	Free	1	0.5	-0.25	0.2670288	0.42356	-1.45112	-1.05027	0.80391236191727	-0.845299	-2.301858	-0.10386
Trial2	2	1	blindfold	clockwise	practice	Free	1	0.5	-0.25	0.2870178	0.42045	-1.45114	-1.05084	0.804781299553148	-0.837857	-2.25954	-0.158134
Trial2	2	1	blindfold	clockwise	practice	Free	1	0.5	-0.25	0.3070221	0.41403	-1.45113	-1.05122	0.805818984583679	-0.806686	-2.229918	-0.124988
Trial2	2	1	blindfold	clockwise	practice	Free	1	0.5	-0.25	0.3270264	0.41057	-1.45111	-1.05167	0.806642813541668	-0.822176	-2.23415	-0.138934
Trial2	2	1	blindfold	clockwise	practice	Free	1	0.5	-0.25	0.3470306	0.40683	-1.4511	-1.05214	0.807532799380971	-0.797873	-2.200295	-0.120114
Trial2	2	1	blindfold	clockwise	practice	Free	1	0.5	-0.25	0.3670197	0.40307	-1.4511	-1.05266	0.8084914850151	-0.772351	-2.212991	-0.122437
Trial2	2	1	blindfold	clockwise	practice	Free	1	0.5	-0.25	0.3870239	0.39919	-1.45111	-1.05324	0.809541382291241	-0.799858	-2.251077	-0.161652
Trial2	2	1	blindfold	clockwise	practice	Free	1	0.5	-0.25	0.4070282	0.39507	-1.45113	-1.05445	0.811264544046096	-0.79832	-2.331481	-0.114428
Trial2	2	1	blindfold	clockwise	practice	Free	1	0.5	-0.25	0.4270172	0.38666	-1.45114	-1.05508	0.813018859008818	-0.853624	-2.191832	-0.112177
Trial2	2	1	blindfold	clockwise	practice	Free	1	0.5	-0.25	0.4470215	0.38208	-1.4511	-1.05571	0.814293467167701	-0.901771	-2.174904	-0.084526
Trial2	2	1	blindfold	clockwise	practice	Free	1	0.5	-0.25	0.4670258	0.37739	-1.45108	-1.05637	0.815638286547273	-0.949403	-2.157977	-0.145719
Trial2	2	1	blindfold	clockwise	practice	Free	1	0.5	-0.25	0.48703	0.37246	-1.45108	-1.05786	0.817865671381996	-0.983981	-2.229918	-0.134098
Trial2	2	1	blindfold	clockwise	practice	Free	1	0.5	-0.25	0.507019	0.3617	-1.45111	-1.05876	0.820499549775641	-1.095093	-2.208759	-0.201642
Trial2	2	1	blindfold	clockwise	practice	Free	1	0.5	-0.25	0.5270233	0.3558	-1.4511	-1.05975	0.822489405907211	-1.10204	-2.162209	-0.234869
Trial2	2	1	blindfold	clockwise	practice	Free	1	0.5	-0.25	0.5470276	0.34929	-1.45108	-1.06089	0.82477646642542	-1.128968	-2.162209	-0.291403
Trial2	2	1	blindfold	clockwise	practice	Free	1	0.5	-0.25	0.5670166	0.34255	-1.45108	-1.06218	0.827300985475341	-1.094461	-2.174904	-0.223702
Trial2	2	1	blindfold	clockwise	practice	Free	1	0.5	-0.25	0.5870209	0.3352	-1.45108	-1.06218	0.828731239312933	-1.124096	-2.153745	-0.228088
Trial2	2	1	blindfold	clockwise	practice	Free	1	0.5	-0.25	0.6070251	0.31953	-1.45109	-1.0666	0.836304322722282	-1.119267	-2.174904	-0.25057
Trial2	2	1	blindfold	clockwise	practice	Free	1	0.5	-0.25	0.6270294	0.31128	-1.45109	-1.06825	0.839731144262688	-1.059477	-2.162209	-0.267704
Trial2	2	1	blindfold	clockwise	practice	Free	1	0.5	-0.25	0.6470184	0.30266	-1.45109	-1.07004	0.843450449867143	-1.129419	-2.170673	-0.222638
Trial2	2	1	blindfold	clockwise	practice	Free	1	0.5	-0.25	0.6670227	0.29364	-1.45109	-1.07186	0.847371371714199	-1.172342	-2.166441	-0.214345
Trial2	2	1	blindfold	clockwise	practice	Free	1	0.5	-0.25	0.687027	0.28391	-1.45107	-1.07581	0.853614062763065	-1.197358	-2.081805	-0.230527
Trial2	2	1	blindfold	clockwise	practice	Free	1	0.5	-0.25	0.7070313	0.26301	-1.45103	-1.07773	0.860988453246097	-1.259403	-2.060646	-0.16974
Trial2	2	1	blindfold	clockwise	practice	Free	1	0.5	-0.25	0.7270203	0.25249	-1.45103	-1.07977	0.865898142112842	-1.209066	-2.052182	-0.161723
Trial2	2	1	blindfold	clockwise	practice	Free	1	0.5	-0.25	0.7470245	0.24123	-1.45103	-1.08193	0.871245951821538	-1.200039	-2.086037	-0.180893
Trial2	2	1	blindfold	clockwise	practice	Free	1	0.5	-0.25	0.7670288	0.22923	-1.45104	-1.08407	0.876920237166439	-1.175643	-2.124123	-0.160692
Trial2	2	1	blindfold	clockwise	practice	Free	1	0.5	-0.25	0.7870178	0.21721	-1.45106	-1.0886	0.884997295625483	-1.212126	-2.119891	-0.189381
Trial2	2	1	blindfold	clockwise	practice	Free	1	0.5	-0.25	0.8070221	0.19174	-1.45105	-1.09092	0.895639783720482	-1.056743	-2.069109	-0.201897
Trial2	2	1	blindfold	clockwise	practice	Free	1	0.5	-0.25	0.8270264	0.17876	-1.45103	-1.09338	0.902488184865233	-1.16651	-2.018328	-0.231663
Trial2	2	1	blindfold	clockwise	practice	Free	1	0.5	-0.25	0.8470306	0.1651	-1.45102	-1.09582	0.909708410683422	-1.069915	-2.035255	-0.210768
Trial2	2	1	blindfold	clockwise	practice	Free	1	0.5	-0.25	0.8670197	0.15201	-1.45103	-1.09825	0.916856128469411	-1.029535	-2.081805	-0.157104
Trial2	2	1	blindfold	clockwise	practice	Free	1	0.5	-0.25	0.8870239	0.13784	-1.45102	-1.1029	0.92660580709517	-1.039785	-1.950619	-0.045065
Trial2	2	1	blindfold	clockwise	practice	Free	1	0.5	-0.25	0.9070282	0.1093	-1.45095	-1.10519	0.940210875463781	-1.323521	-1.925228	-0.040563
Trial2	2	1	blindfold	clockwise	practice	Free	1	0.5	-0.25	0.9270172	0.09393	-1.45095	-1.1074	0.948697793825548	-1.250689	-1.937924	-0.109209
Trial2	2	1	blindfold	clockwise	practice	Free	1	0.5	-0.25	0.9470215	0.078574	-1.45096	-1.10967	0.957409241017291	-1.314269	-1.942155	-0.13606
Trial2	2	1	blindfold	clockwise	practice	Free	1	0.5	-0.25	0.9670258	0.062802	-1.45096	-1.11192	0.966461677713073	-1.145275	-1.942155	-0.132103
Trial2	2	1	blindfold	clockwise	practice	Free	1	0.5	-0.25	0.98703	0.0462	-1.45098	-1.11658	0.978210280575542	-1.052195	-2.009864	-0.196322
Trial2	2	1	blindfold	clockwise	practice	Free	1	0.5	-0.25	1.007019	0.013218	-1.45105	-1.1192	0.996225546628105	-1.078477	-2.179136	-0.364865
Trial2	2	1	blindfold	clockwise	practice	Free	1	0.5	-0.25	1.027023	-0.0040725	-1.4511	-1.1218	1.00703745639751	-0.998435	-2.35264	-0.137966
Trial2	2	1	blindfold	clockwise	practice	Free	1	0.5	-0.25	1.047028	-0.020967	-1.45114	-1.12449	1.01790933487235	-0.952201	-2.225686	-0.135837
Trial2	2	1	blindfold	clockwise	practice	Free	1	0.5	-0.25	1.067017	-0.037976	-1.4511	-1.1271	1.02894245271959	-1.066668	-2.009864	-0.124482
Trial2	2	1	blindfold	clockwise	practice	Free	1	0.5	-0.25	1.087021	-0.055694	-1.45104	-1.13226	1.04267850567233	-1.147192	-2.018328	-0.095306
Trial2	2	1	blindfold	clockwise	practice	Free	1	0.5	-0.25	1.107025	-0.090693	-1.45102	-1.13473	1.06379761492	-0.986241	-2.073341	-0.049607
Trial2	2	1	blindfold	clockwise	practice	Free	1	0.5	-0.25	1.127029	-0.10839	-1.45103	-1.13719	1.07575297562667	-0.968354	-2.111427	0.016049
Trial2	2	1	blindfold	clockwise	practice	Free	1	0.5	-0.25	1.147018	-0.12673	-1.45105	-1.13954	1.0881506429858	-0.889831	-2.132586	-0.046141
Trial2	2	1	blindfold	clockwise	practice	Free	1	0.5	-0.25	1.167023	-0.14514	-1.45106	-1.14194	1.10080088492848	-0.856095	-2.102964	-0.074528
Trial2	2	1	blindfold	clockwise	practice	Free	1	0.5	-0.25	1.187027	-0.16358	-1.45107	-1.14435	1.11364286565718	-0.874464	-2.162209	-0.122623
Trial2	2	1	blindfold	clockwise	practice	Free	1	0.5	-0.25	1.207031	-0.18197	-1.45108	-1.14906	1.12844671317779	-0.812462	-2.217222	-0.164457
Trial2	2	1	blindfold	clockwise	practice	Free	1	0.5	-0.25	1.22702	-0.21687	-1.45107	-1.15157	1.15183809062446	-0.844093	-2.081805	-0.197468
Trial2	2	1	blindfold	clockwise	practice	Free	1	0.5	-0.25	1.247025	-0.23498	-1.45106	-1.15407	1.16513441454929	-0.805481	-2.174904	-0.167066
Trial2	2	1	blindfold	clockwise	practice	Free	1	0.5	-0.25	1.267029	-0.25245	-1.45107	-1.15673	1.17827847487429	-0.804783	-2.081805	-0.249803
Trial2	2	1	blindfold	clockwise	practice	Free	1	0.5	-0.25	1.287018	-0.26983	-1.45105	-1.15941	1.19149685647298	-0.885899	-2.064878	-0.248805
Trial2	2	1	blindfold	clockwise	practice	Free	1	0.5	-0.25	1.307022	-0.2877	-1.45105	-1.16507	1.20740403138569	-0.864822	-2.162209	-0.234796
Trial2	2	1	blindfold	clockwise	practice	Free	1	0.5	-0.25	1.327026	-0.3222	-1.45105	-1.168	1.23237040249814	-0.710397	-2.064878	-0.165723
Trial2	2	1	blindfold	clockwise	practice	Free	1	0.5	-0.25	1.347031	-0.3393	-1.45104	-1.17094	1.24601567455683	-0.780769	-2.031023	-0.122427
Trial2	2	1	blindfold	clockwise	practice	Free	1	0.5	-0.25	1.36702	-0.35632	-1.45101	-1.17408	1.25984435719908	-0.780301	-1.933692	-0.18422
Trial2	2	1	blindfold	clockwise	practice	Free	1	0.5	-0.25	1.387024	-0.37433	-1.45097	-1.18014	1.2765631105421	-0.757811	-1.904069	-0.153724
Trial2	2	1	blindfold	clockwise	practice	Free	1	0.5	-0.25	1.407028	-0.4082	-1.45096	-1.18327	1.30223656964631	-0.805938	-1.954851	-0.236367
Trial2	2	1	blindfold	clockwise	practice	Free	1	0.5	-0.25	1.427017	-0.42558	-1.45097	-1.18659	1.31677601481864	-0.698215	-1.980242	-0.266392
Trial2	2	1	blindfold	clockwise	practice	Free	1	0.5	-0.25	1.447021	-0.44185	-1.45099	-1.18994	1.33062714269879	-0.636537	-2.090268	-0.285599
Trial2	2	1	blindfold	clockwise	practice	Free	1	0.5	-0.25	1.467026	-0.45846	-1.45105	-1.19344	1.34488838257238	-0.595696	-2.229918	-0.36312
Trial2	2	1	blindfold	clockwise	practice	Free	1	0.5	-0.25	1.48703	-0.47532	-1.4511	-1.20109	1.36228529065183	-0.536009	-2.272236	-0.408215
Trial2	2	1	blindfold	clockwise	practice	Free	1	0.5	-0.25	1.507019	-0.50757	-1.45113	-1.20512	1.38832683258264	-0.482153	-2.212991	-0.401163
Trial2	2	1	blindfold	clockwise	practice	Free	1	0.5	-0.25	1.527023	-0.52291	-1.45111	-1.20926	1.40232827407169	-0.498637	-2.208759	-0.326773
Trial2	2	1	blindfold	clockwise	practice	Free	1	0.5	-0.25	1.547028	-0.53788	-1.45109	-1.2136	1.41623434074872	-0.361583	-2.14105	-0.337005
Trial2	2	1	blindfold	clockwise	practice	Free	1	0.5	-0.25	1.567017	-0.55288	-1.45107	-1.21787	1.43014985322758	-0.225436	-2.204527	-0.290854
Trial2	2	1	blindfold	clockwise	practice	Free	1	0.5	-0.25	1.587021	-0.56696	-1.45109	-1.22655	1.44639330383431	-0.16516	-2.268004	-0.273994
Trial2	2	1	blindfold	clockwise	practice	Free	1	0.5	-0.25	1.607025	-0.5934	-1.45117	-1.23076	1.46881370444341	-0.177941	-2.390726	-0.212849
Trial2	2	1	blindfold	clockwise	practice	Free	1	0.5	-0.25	1.627029	-0.6061	-1.45118	-1.23501	1.48111512565943	-0.212602	-2.289163	-0.215649
Trial2	2	1	blindfold	clockwise	practice	Free	1	0.5	-0.25	1.647018	-0.6182	-1.45115	-1.23883	1.49270089416895	-0.185726	-2.136818	-0.079676
Trial2	2	1	blindfold	clockwise	practice	Free	1	0.5	-0.25	1.667023	-0.62907	-1.4511	-1.24268	1.50340044238937	-0.239807	-2.073341	-0.024738
Trial2	2	1	blindfold	clockwise	practice	Free	1	0.5	-0.25	1.687027	-0.64015	-1.45107	-1.24963	1.51631201679872	-0.323775	-2.115659	0.0023193
Trial2	2	1	blindfold	clockwise	practice	Free	1	0.5	-0.25	1.707031	-0.66053	-1.45107	-1.25282	1.53377897188991	-0.290991	-2.1876	0.0073193
Trial2	2	1	blindfold	clockwise	practice	Free	1	0.5	-0.25	1.72702	-0.67046	-1.4511	-1.25561	1.54312281705415	-0.295385	-2.246845	0.05061
Trial2	2	1	blindfold	clockwise	practice	Free	1	0.5	-0.25	1.747025	-0.6797	-1.45111	-1.2583	1.55188946537385	-0.248275	-2.301858	-0.0078022
Trial2	2	1	blindfold	clockwise	practice	Free	1	0.5	-0.25	1.767029	-0.68851	-1.45114	-1.26091	1.56028687073329	-0.237798	-2.323017	-0.068494
Trial2	2	1	blindfold	clockwise	practice	Free	1	0.5	-0.25	1.787018	-0.69709	-1.45117	-1.26565	1.56989467435274	-0.153837	-2.411885	-0.115085
Trial2	2	1	blindfold	clockwise	practice	Free	1	0.5	-0.25	1.807022	-0.71225	-1.45125	-1.26778	1.5828538499907	-0.016742	-2.559998	-0.102764
Trial2	2	1	blindfold	clockwise	practice	Free	1	0.5	-0.25	1.827026	-0.71874	-1.45127	-1.26977	1.5891059806433	0.014282	-2.581157	-0.0037612
Trial2	2	1	blindfold	clockwise	practice	Free	1	0.5	-0.25	1.847031	-0.72471	-1.45128	-1.27145	1.59476479256604	0.055542	-2.598084	0.023594
Trial2	2	1	blindfold	clockwise	practice	Free	1	0.5	-0.25	1.86702	-0.72963	-1.45129	-1.27285	1.59944118934704	0.0079862	-2.615012	0.060633
Trial2	2	1	blindfold	clockwise	practice	Free	1	0.5	-0.25	1.887024	-0.73413	-1.4513	-1.27486	1.60418670612385	0.04254	-2.593853	0.065624
Trial2	2	1	blindfold	clockwise	practice	Free	1	0.5	-0.25	1.907028	-0.74074	-1.45129	-1.27546	1.60965958265703	0.083104	-2.56423	0.069245
Trial2	2	1	blindfold	clockwise	practice	Free	1	0.5	-0.25	1.927017	-0.74301	-1.45128	-1.2758	1.61162633399281	0.031404	-2.56423	0.140853
Trial2	2	1	blindfold	clockwise	practice	Free	1	0.5	-0.25	1.947021	-0.7447	-1.45128	-1.27589	1.61298736978755	0.049979	-2.602316	0.179549
Trial2	2	1	blindfold	clockwise	practice	Free	1	0.5	-0.25	1.967026	-0.74558	-1.45129	-1.27587	1.61365388559241	0.093254	-2.598084	0.145296
Trial2	2	1	blindfold	clockwise	practice	Free	1	0.5	-0.25	1.98703	-0.74579	-1.4513	-1.27584	1.61379685438554	0.123765	-2.615012	0.235707
Trial2	2	1	blindfold	clockwise	practice	Free	1	0.5	-0.25	2.007019	-0.74578	-1.45131	-1.27583	1.61378283474097	0.123705	-2.636171	0.235574
Trial2	2	1	blindfold	clockwise	practice	Free	1	0.5	-0.25	2.027023	-0.74577	-1.45131	-1.27582	1.61376878533255	0.184115	-2.72927	0.186522
Trial2	2	1	blindfold	clockwise	practice	Free	1	0.5	-0.25	2.047028	-0.74576	-1.45134	-1.27581	1.6137546439001	0.223664	-2.758893	0.17418
Trial2	2	1	blindfold	clockwise	practice	Free	1	0.5	-0.25	2.067017	-0.74575	-1.45137	-1.2758	1.61374059449405	0.189596	-2.750429	0.215898
Trial2	2	1	blindfold	clockwise	practice	Free	1	0.5	-0.25	2.087021	-0.74574	-1.45137	-1.27578	1.61372020958605	0.079439	-2.691184	0.329795
Trial2	2	1	blindfold	clockwise	practice	Free	1	0.5	-0.25	2.107025	-0.74574	-1.45135	-1.27574	1.61369467311056	0.037857	-2.65733	0.354637
Trial2	2	1	blindfold	clockwise	practice	Free	1	0.5	-0.25	2.127029	-0.74575	-1.4513	-1.27571	1.61368338413633	-0.139921	-2.513448	0.487471
Trial2	2	1	blindfold	clockwise	practice	Free	1	0.5	-0.25	2.147018	-0.74575	-1.45126	-1.27566	1.61365155980189	-0.154355	-2.420349	0.630251
Trial2	2	1	blindfold	clockwise	practice	Free	1	0.5	-0.25	2.167023	-0.74576	-1.45123	-1.27554	1.61358302162111	-0.13132	-2.420349	0.695016
Trial2	2	1	blindfold	clockwise	practice	Free	1	0.5	-0.25	2.187027	-0.74579	-1.45121	-1.2753	1.61345363572295	-0.134504	-2.420349	0.746389
Trial2	2	1	blindfold	clockwise	practice	Free	1	0.5	-0.25	2.207031	-0.74584	-1.45121	-1.27414	1.61275543042422	-0.170404	-2.411885	0.852158
Trial2	2	1	blindfold	clockwise	practice	Free	1	0.5	-0.25	2.22702	-0.74606	-1.45119	-1.27309	1.61225881054024	-0.17628	-2.297627	0.959119
Trial2	2	1	blindfold	clockwise	practice	Free	1	0.5	-0.25	2.247025	-0.7462699	-1.45117	-1.27162	1.61148875868038	-0.214691	-2.314554	1.03964
Trial2	2	1	blindfold	clockwise	practice	Free	1	0.5	-0.25	2.267029	-0.74656	-1.45115	-1.26967	1.61047783427433	-0.214061	-2.263772	1.209769
Trial2	2	1	blindfold	clockwise	practice	Free	1	0.5	-0.25	2.287018	-0.74695	-1.45114	-1.26379	1.60706391183131	-0.281385	-2.179136	1.297546
Trial2	2	1	blindfold	clockwise	practice	Free	1	0.5	-0.25	2.307022	-0.74815	-1.45108	-1.25966	1.60539457049298	-0.384614	-2.149514	1.363604
Trial2	2	1	blindfold	clockwise	practice	Free	1	0.5	-0.25	2.327026	-0.74909	-1.45107	-1.25491	1.6031437740425	-0.392143	-2.128355	1.411298
Trial2	2	1	blindfold	clockwise	practice	Free	1	0.5	-0.25	2.347031	-0.75023	-1.45106	-1.24921	1.60046734202648	-0.414294	-2.073341	1.481792
Trial2	2	1	blindfold	clockwise	practice	Free	1	0.5	-0.25	2.36702	-0.75158	-1.45104	-1.2427	1.59746854365331	-0.267211	-2.077573	1.500735
Trial2	2	1	blindfold	clockwise	practice	Free	1	0.5	-0.25	2.387024	-0.75319	-1.45104	-1.22762	1.58941058377067	-0.237743	-2.14105	1.451006
Trial2	2	1	blindfold	clockwise	practice	Free	1	0.5	-0.25	2.407028	-0.7563699	-1.45109	-1.21942	1.58689649905192	-0.093951	-2.153745	1.512795
Trial2	2	1	blindfold	clockwise	practice	Free	1	0.5	-0.25	2.427017	-0.75796	-1.45108	-1.2103	1.58260527157103	-0.14495	-2.153745	1.467183
Trial2	2	1	blindfold	clockwise	practice	Free	1	0.5	-0.25	2.447021	-0.75956	-1.45108	-1.20018	1.57776210936807	-0.183142	-2.208759	1.462802
Trial2	2	1	blindfold	clockwise	practice	Free	1	0.5	-0.25	2.467026	-0.76116	-1.45109	-1.18966	1.57273183143239	-0.180262	-2.111427	1.483906
Trial2	2	1	blindfold	clockwise	practice	Free	1	0.5	-0.25	2.48703	-0.76285	-1.45107	-1.17817	1.56725542712305	-0.248778	-2.064878	1.393443
Trial2	2	1	blindfold	clockwise	practice	Free	1	0.5	-0.25	2.507019	-0.76458	-1.45106	-1.15367	1.55427867680912	-0.218551	-2.149514	1.590413
Trial2	2	1	blindfold	clockwise	practice	Free	1	0.5	-0.25	2.527023	-0.76839	-1.45102	-1.14031	1.54966614959907	-0.297094	-1.984473	1.556672
Trial2	2	1	blindfold	clockwise	practice	Free	1	0.5	-0.25	2.547028	-0.77047	-1.45101	-1.12586	1.5431217144213	-0.306779	-2.081805	1.456288
Trial2	2	1	blindfold	clockwise	practice	Free	1	0.5	-0.25	2.567017	-0.77276	-1.45103	-1.11119	1.53673885433443	-0.247471	-2.225686	1.526232
Trial2	2	1	blindfold	clockwise	practice	Free	1	0.5	-0.25	2.587021	-0.7751	-1.45108	-1.07995	1.52141287966717	-0.24459	-2.157977	1.525897
Trial2	2	1	blindfold	clockwise	practice	Free	1	0.5	-0.25	2.607025	-0.78	-1.45105	-1.06281	1.51626517623384	-0.266949	-2.018328	1.55465
Trial2	2	1	blindfold	clockwise	practice	Free	1	0.5	-0.25	2.627029	-0.78269	-1.45103	-1.0455	1.50934215171803	-0.225059	-2.043719	1.614172
Trial2	2	1	blindfold	clockwise	practice	Free	1	0.5	-0.25	2.647018	-0.78538	-1.45102	-1.02699	1.50197041293667	-0.214989	-2.098732	1.630626
Trial2	2	1	blindfold	clockwise	practice	Free	1	0.5	-0.25	2.667023	-0.78816	-1.45103	-1.00848	1.49487388699881	-0.200004	-2.128355	1.437303
Trial2	2	1	blindfold	clockwise	practice	Free	1	0.5	-0.25	2.687027	-0.79109	-1.45105	-0.96921	1.47789593599028	-0.18086	-2.246845	1.558899
Trial2	2	1	blindfold	clockwise	practice	Free	1	0.5	-0.25	2.707031	-0.79686	-1.45111	-0.9496	1.47352839830483	-0.15436	-2.212991	1.620273
Trial2	2	1	blindfold	clockwise	practice	Free	1	0.5	-0.25	2.72702	-0.7997299	-1.4511	-0.92745	1.4656863339837	-0.042661	-2.102964	1.654476
Trial2	2	1	blindfold	clockwise	practice	Free	1	0.5	-0.25	2.747025	-0.80276	-1.45106	-0.90666	1.45889890429336	-0.292872	-1.963314	1.432416
Trial2	2	1	blindfold	clockwise	practice	Free	1	0.5	-0.25	2.767029	-0.80558	-1.45103	-0.88413	1.45143378999855	-0.226813	-2.069109	1.331307
Trial2	2	1	blindfold	clockwise	practice	Free	1	0.5	-0.25	2.787018	-0.80852	-1.45107	-0.83929	1.43509141565851	-0.065471	-2.284931	1.383329
Trial2	2	1	blindfold	clockwise	practice	Free	1	0.5	-0.25	2.807022	-0.81426	-1.45114	-0.81625	1.43105499123579	-0.060218	-2.149514	1.477423
Trial2	2	1	blindfold	clockwise	practice	Free	1	0.5	-0.25	2.827026	-0.81695	-1.45107	-0.79222	1.42420494701389	-0.04999	-2.060646	1.170583
Trial2	2	1	blindfold	clockwise	practice	Free	1	0.5	-0.25	2.847031	-0.81967	-1.45105	-0.76808	1.41772206306588	0.020036	-2.318786	0.928996
Trial2	2	1	blindfold	clockwise	practice	Free	1	0.5	-0.25	2.86702	-0.82223	-1.45116	-0.74465	1.41172616059179	0.11566	-2.65733	1.009999
Trial2	2	1	blindfold	clockwise	practice	Free	1	0.5	-0.25	2.887024	-0.82447	-1.45125	-0.721	1.40572461601616	0.022193	-2.386494	1.354033
Trial2	2	1	blindfold	clockwise	practice	Free	1	0.5	-0.25	2.907028	-0.82655	-1.4512	-0.67233	1.39215572695017	-0.044867	-2.035255	1.293553
Trial2	2	1	blindfold	clockwise	practice	Free	1	0.5	-0.25	2.927017	-0.83059	-1.45112	-0.64834	1.38893647045853	0.146566	-2.576925	1.043762
Trial2	2	1	blindfold	clockwise	practice	Free	1	0.5	-0.25	2.947021	-0.83247	-1.45123	-0.62425	1.38403011488726	0.096509	-2.483826	1.268344
Trial2	2	1	blindfold	clockwise	practice	Free	1	0.5	-0.25	2.967026	-0.83411	-1.45121	-0.59921	1.37905663063136	-0.056814	-2.014096	1.330418
Trial2	2	1	blindfold	clockwise	practice	Free	1	0.5	-0.25	2.98703	-0.8357	-1.45106	-0.55045	1.36907443277239	-0.03554	-2.14105	0.986605
Trial2	2	1	blindfold	clockwise	practice	Free	1	0.5	-0.25	3.007019	-0.83881	-1.45117	-0.52545	1.36685215934821	0.223655	-2.483826	0.955252
Trial2	2	1	blindfold	clockwise	practice	Free	1	0.5	-0.25	3.027023	-0.84012	-1.45122	-0.50108	1.36343787755088	0.072435	-2.174904	1.211941
Trial2	2	1	blindfold	clockwise	practice	Free	1	0.5	-0.25	3.047028	-0.84127	-1.4511	-0.47673	1.36029841582302	0.02207	-2.035255	1.047841
Trial2	2	1	blindfold	clockwise	practice	Free	1	0.5	-0.25	3.067017	-0.84233	-1.45109	-0.45195	1.35743639568851	0.153365	-2.551535	0.642427
Trial2	2	1	blindfold	clockwise	practice	Free	1	0.5	-0.25	3.087021	-0.84326	-1.45121	-0.42817	1.35502470406491	0.166388	-2.534607	0.707618
Trial2	2	1	blindfold	clockwise	practice	Free	1	0.5	-0.25	3.107025	-0.84394	-1.45123	-0.38071	1.35028140841402	0.138642	-2.149514	1.173556
Trial2	2	1	blindfold	clockwise	practice	Free	1	0.5	-0.25	3.127029	-0.84497	-1.45105	-0.3565	1.34917994286094	-0.058801	-2.268004	0.576522
Trial2	2	1	blindfold	clockwise	practice	Free	1	0.5	-0.25	3.147018	-0.84543	-1.4511	-0.33327	1.34800432459098	0.035228	-2.327249	0.709664
Trial2	2	1	blindfold	clockwise	practice	Free	1	0.5	-0.25	3.167023	-0.84582	-1.45113	-0.30933	1.34712714538688	0.035556	-2.052182	1.084926
Trial2	2	1	blindfold	clockwise	practice	Free	1	0.5	-0.25	3.187027	-0.84623	-1.45106	-0.26236	1.34628676870765	-0.210474	-1.781347	0.740386
Trial2	2	1	blindfold	clockwise	practice	Free	1	0.5	-0.25	3.207031	-0.84732	-1.45101	-0.23956	1.34736046782607	-0.039036	-2.263772	0.684885
Trial2	2	1	blindfold	clockwise	practice	Free	1	0.5	-0.25	3.22702	-0.8479201	-1.45107	-0.21682	1.34832837278959	0.028184	-2.077573	0.780594
Trial2	2	1	blindfold	clockwise	practice	Free	1	0.5	-0.25	3.247025	-0.84855	-1.45104	-0.19405	1.34971011803533	-0.064622	-1.891374	0.889646
Trial2	2	1	blindfold	clockwise	practice	Free	1	0.5	-0.25	3.267029	-0.84923	-1.45095	-0.17072	1.35155720885563	-0.103861	-1.933692	0.848173
Trial2	2	1	blindfold	clockwise	practice	Free	1	0.5	-0.25	3.287018	-0.85002	-1.45096	-0.14829	1.35384596597403	-0.071323	-2.081805	0.803994
Trial2	2	1	blindfold	clockwise	practice	Free	1	0.5	-0.25	3.307022	-0.85084	-1.451	-0.10313	1.35880073183112	-0.09162	-1.97601	0.92793
Trial2	2	1	blindfold	clockwise	practice	Free	1	0.5	-0.25	3.327026	-0.85277	-1.45092	-0.081118	1.36327096470962	-0.163122	-1.722102	0.651937
Trial2	2	1	blindfold	clockwise	practice	Free	1	0.5	-0.25	3.347031	-0.85391	-1.45089	-0.059528	1.36724240264338	-0.146735	-1.959083	0.491621
Trial2	2	1	blindfold	clockwise	practice	Free	1	0.5	-0.25	3.36702	-0.8551	-1.45095	-0.037751	1.3716215748186	-0.016409	-1.967546	0.413389
Trial2	2	1	blindfold	clockwise	practice	Free	1	0.5	-0.25	3.387024	-0.85627	-1.45095	0.0039234	1.37983523863573	-0.016863	-1.71787	0.648506
Trial2	2	1	blindfold	clockwise	practice	Free	1	0.5	-0.25	3.407028	-0.85851	-1.45081	0.025053	1.38607489741318	-0.10591	-1.548598	0.379243
Trial2	2	1	blindfold	clockwise	practice	Free	1	0.5	-0.25	3.427017	-0.8596801	-1.45083	0.045156	1.39134715997965	-0.119957	-1.899837	0.354063
Trial2	2	1	blindfold	clockwise	practice	Free	1	0.5	-0.25	3.447021	-0.8608199	-1.45092	0.065558	1.3969279687636	-0.064323	-1.849056	0.577713
Trial2	2	1	blindfold	clockwise	practice	Free	1	0.5	-0.25	3.467026	-0.86195	-1.4509	0.085346	1.40262777933938	-0.05054	-1.531671	0.841707
Trial2	2	1	blindfold	clockwise	practice	Free	1	0.5	-0.25	3.48703	-0.86314	-1.45078	0.1249	1.41375409207789	-0.197884	-1.303154	0.794957
Trial2	2	1	blindfold	clockwise	practice	Free	1	0.5	-0.25	3.507019	-0.86573	-1.45073	0.14478	1.42164328986088	-0.065	-1.607843	0.296545
Trial2	2	1	blindfold	clockwise	practice	Free	1	0.5	-0.25	3.527023	-0.86713	-1.45082	0.16364	1.42833560658621	0.091231	-1.675552	0.367444
Trial2	2	1	blindfold	clockwise	practice	Free	1	0.5	-0.25	3.547028	-0.86842	-1.45085	0.18266	1.43518918055856	0.084772	-1.688247	0.351174
Trial2	2	1	blindfold	clockwise	practice	Free	1	0.5	-0.25	3.567017	-0.86965	-1.45086	0.20071	1.4419017451223	0.081431	-1.633234	0.355821
Trial2	2	1	blindfold	clockwise	practice	Free	1	0.5	-0.25	3.587021	-0.87073	-1.45082	0.2358	1.45427037513404	0.0097668	-1.523207	0.191058
Trial2	2	1	blindfold	clockwise	practice	Free	1	0.5	-0.25	3.607025	-0.87274	-1.45083	0.25185	1.4615979687502	-0.095486	-1.645929	0.172717
Trial2	2	1	blindfold	clockwise	practice	Free	1	0.5	-0.25	3.627029	-0.87369	-1.45085	0.26866	1.46834343598082	-0.133223	-1.700943	0.542306
Trial2	2	1	blindfold	clockwise	practice	Free	1	0.5	-0.25	3.647018	-0.87481	-1.45084	0.28485	1.47518371944477	-0.256959	-1.480889	0.514246
Trial2	2	1	blindfold	clockwise	practice	Free	1	0.5	-0.25	3.667023	-0.8761	-1.4508	0.30146	1.48248418187575	-0.344679	-1.45973	0.603175
Trial2	2	1	blindfold	clockwise	practice	Free	1	0.5	-0.25	3.687027	-0.8777	-1.45077	0.33276	1.49588315075758	-0.414944	-1.662857	0.539041
Trial2	2	1	blindfold	clockwise	practice	Free	1	0.5	-0.25	3.707031	-0.8815	-1.45088	0.34753	1.50518581573602	-0.08488	-1.916765	0.068467
Trial2	2	1	blindfold	clockwise	practice	Free	1	0.5	-0.25	3.72702	-0.8834701	-1.45094	0.36207	1.51281826962101	-0.027691	-2.014096	0.119028
Trial2	2	1	blindfold	clockwise	practice	Free	1	0.5	-0.25	3.747025	-0.88539	-1.45098	0.37545	1.52003062169083	0.021963	-1.895606	-0.042496
Trial2	2	1	blindfold	clockwise	practice	Free	1	0.5	-0.25	3.767029	-0.88714	-1.45097	0.38847	1.52702371028447	0.074723	-2.014096	-0.033704
Trial2	2	1	blindfold	clockwise	practice	Free	1	0.5	-0.25	3.787018	-0.88879	-1.45099	0.41143	1.53825458776808	0.016503	-1.980242	-0.157319
Trial2	2	1	blindfold	clockwise	practice	Free	1	0.5	-0.25	3.807022	-0.89169	-1.45101	0.42204	1.54545748643533	-0.077085	-1.912533	-0.232342
Trial2	2	1	blindfold	clockwise	practice	Free	1	0.5	-0.25	3.827026	-0.89313	-1.45099	0.4316	1.55093189231342	-0.065075	-2.119891	-0.049902
Trial2	2	1	blindfold	clockwise	practice	Free	1	0.5	-0.25	3.847031	-0.8945	-1.45103	0.44082	1.55623346000619	-0.104748	-2.026791	0.076533
Trial2	2	1	blindfold	clockwise	practice	Free	1	0.5	-0.25	3.86702	-0.89584	-1.45103	0.4493	1.56121419190465	-0.153591	-2.208759	0.251616
Trial2	2	1	blindfold	clockwise	practice	Free	1	0.5	-0.25	3.887024	-0.89719	-1.45109	0.46455	1.56930606056193	-0.096195	-2.454203	0.208061
Trial2	2	1	blindfold	clockwise	practice	Free	1	0.5	-0.25	3.907028	-0.89974	-1.4512	0.47127	1.5746435984706	-0.036425	-2.458435	-0.084549
Trial2	2	1	blindfold	clockwise	practice	Free	1	0.5	-0.25	3.927017	-0.90092	-1.45124	0.47713	1.57838365772099	0.025	-2.500753	-0.154561
Trial2	2	1	blindfold	clockwise	practice	Free	1	0.5	-0.25	3.947021	-0.90193	-1.45127	0.48192	1.58149128013769	0.076862	-2.61078	-0.072976
Trial2	2	1	blindfold	clockwise	practice	Free	1	0.5	-0.25	3.967026	-0.90271	-1.45129	0.48627	1.58419977592752	0.045544	-2.543071	-0.079438
Trial2	2	1	blindfold	clockwise	practice	Free	1	0.5	-0.25	3.98703	-0.9034001	-1.45128	0.49306	1.58797667975582	-0.02314	-2.602316	0.102052
Trial2	2	1	blindfold	clockwise	practice	Free	1	0.5	-0.25	4.007019	-0.90457	-1.45129	0.49572	1.59025630357864	-0.149927	-2.640402	0.233182
Trial2	2	1	blindfold	clockwise	practice	Free	1	0.5	-0.25	4.027023	-0.90518	-1.45131	0.49806	1.59189337413436	-0.150919	-2.627707	0.393113
Trial2	2	1	blindfold	clockwise	practice	Free	1	0.5	-0.25	4.047028	-0.90577	-1.4513	0.50022	1.59343005905113	-0.199684	-2.534607	0.488222
Trial2	2	1	blindfold	clockwise	practice	Free	1	0.5	-0.25	4.067017	-0.9063799	-1.45129	0.50229	1.59494350689561	-0.16499	-2.615012	0.618332
Trial2	2	1	blindfold	clockwise	practice	Free	1	0.5	-0.25	4.087021	-0.90698	-1.4513	0.50445	1.59649224745957	-0.197653	-2.593853	0.669055
Trial2	2	1	blindfold	clockwise	practice	Free	1	0.5	-0.25	4.107025	-0.9076	-1.45131	0.50913	1.59925485085443	-0.261663	-2.674257	0.861713
Trial2	2	1	blindfold	clockwise	practice	Free	1	0.5	-0.25	4.127029	-0.90887	-1.45138	0.51151	1.60150313633991	-0.159455	-2.835065	0.75058
Trial2	2	1	blindfold	clockwise	practice	Free	1	0.5	-0.25	4.147018	-0.90947	-1.45143	0.51392	1.60317794473954	-0.072271	-2.835065	0.706151
Trial2	2	1	blindfold	clockwise	practice	Free	1	0.5	-0.25	4.167023	-0.90994	-1.45143	0.51642	1.60478361239537	-0.0012151	-2.784284	0.771605
Trial2	2	1	blindfold	clockwise	practice	Free	1	0.5	-0.25	4.187027	-0.9104	-1.45142	0.51868	1.60626808450332	0.087334	-2.860456	0.683998
Trial2	2	1	blindfold	clockwise	practice	Free	1	0.5	-0.25	4.207031	-0.91052	-1.45143	0.52282	1.60835862443819	0.150747	-2.873151	0.599852
Trial2	2	1	blindfold	clockwise	practice	Free	1	0.5	-0.25	4.22702	-0.91037	-1.45148	0.52436	1.60896765857503	0.355971	-2.949324	0.467755
Trial2	2	1	blindfold	clockwise	practice	Free	1	0.5	-0.25	4.247025	-0.91	-1.45147	0.52562	1.6092502182524	0.438675	-2.86892	0.423895
Trial2	2	1	blindfold	clockwise	practice	Free	1	0.5	-0.25	4.267029	-0.90948	-1.45145	0.52652	1.60922873878967	0.475518	-2.945092	0.233227
Trial2	2	1	blindfold	clockwise	practice	Free	1	0.5	-0.25	4.287018	-0.90885	-1.45146	0.52729	1.60904876180792	0.490014	-2.983178	0.147675
Trial2	2	1	blindfold	clockwise	practice	Free	1	0.5	-0.25	4.307022	-0.90778	-1.45147	0.52746	1.60819420983314	0.708981	-2.928165	0.194452
Trial2	2	1	blindfold	clockwise	practice	Free	1	0.5	-0.25	4.327026	-0.90729	-1.45146	0.52754	1.60780393568163	0.847494	-2.983178	0.098577
Trial2	2	1	blindfold	clockwise	practice	Free	1	0.5	-0.25	4.347031	-0.9067	-1.45148	0.52753	1.60728270325178	0.945752	-3.067814	-0.059171
Trial2	2	1	blindfold	clockwise	practice	Free	1	0.5	-0.25	4.36702	-0.90601	-1.45152	0.52743	1.60663046258291	0.986954	-3.055119	-0.173086
Trial2	2	1	blindfold	clockwise	practice	Free	1	0.5	-0.25	4.387024	-0.90514	-1.45153	0.52736	1.60583525998908	0.955536	-2.983178	-0.077648
Trial2	2	1	blindfold	clockwise	practice	Free	1	0.5	-0.25	4.407028	-0.903	-1.45144	0.52742	1.60399215210805	0.984486	-2.788515	0.072268
Trial2	2	1	blindfold	clockwise	practice	Free	1	0.5	-0.25	4.427017	-0.90161	-1.45141	0.52752	1.60282500327122	1.033189	-2.780052	0.055891
Trial2	2	1	blindfold	clockwise	practice	Free	1	0.5	-0.25	4.447021	-0.89988	-1.45138	0.52766	1.60138036914097	1.111687	-2.648866	0.088328
Trial2	2	1	blindfold	clockwise	practice	Free	1	0.5	-0.25	4.467026	-0.89787	-1.45134	0.52785	1.59971598123897	1.208373	-2.555766	0.079297
Trial2	2	1	blindfold	clockwise	practice	Free	1	0.5	-0.25	4.48703	-0.89542	-1.45129	0.52811	1.59770217264432	1.295258	-2.543071	0.08707
Trial2	2	1	blindfold	clockwise	practice	Free	1	0.5	-0.25	4.507019	-0.89236	-1.45127	0.52888	1.59540601296549	1.316546	-2.521912	0.140015
Trial2	2	1	blindfold	clockwise	practice	Free	1	0.5	-0.25	4.527023	-0.8845199	-1.45124	0.52939	1.58881851679889	1.430975	-2.475362	0.181181
Trial2	2	1	blindfold	clockwise	practice	Free	1	0.5	-0.25	4.547028	-0.87973	-1.45124	0.53004	1.58496601746074	1.464568	-2.386494	0.173671
Trial2	2	1	blindfold	clockwise	practice	Free	1	0.5	-0.25	4.567017	-0.87412	-1.4512	0.53082	1.58047007485336	1.44436	-2.318786	0.278064
Trial2	2	1	blindfold	clockwise	practice	Free	1	0.5	-0.25	4.587021	-0.8682	-1.45115	0.53308	1.57644711586638	1.400474	-2.183368	0.32942
Trial2	2	1	blindfold	clockwise	practice	Free	1	0.5	-0.25	4.607025	-0.85384	-1.45108	0.53453	1.56472682079918	1.430386	-2.153745	0.254228
Trial2	2	1	blindfold	clockwise	practice	Free	1	0.5	-0.25	4.627029	-0.84576	-1.45108	0.536	1.5584819942055	1.416195	-2.0945	0.139848
Trial2	2	1	blindfold	clockwise	practice	Free	1	0.5	-0.25	4.647018	-0.83672	-1.45105	0.53752	1.55145353392219	1.503689	-2.018328	0.186274
Trial2	2	1	blindfold	clockwise	practice	Free	1	0.5	-0.25	4.667023	-0.82719	-1.45101	0.53919	1.54410300670447	1.595621	-1.980242	0.203109
Trial2	2	1	blindfold	clockwise	practice	Free	1	0.5	-0.25	4.687027	-0.81688	-1.45098	0.54092	1.5361404163489	1.518151	-1.954851	0.234578
Trial2	2	1	blindfold	clockwise	practice	Free	1	0.5	-0.25	4.707031	-0.80545	-1.45095	0.54455	1.52823737213566	1.482132	-1.904069	0.17014
Trial2	2	1	blindfold	clockwise	practice	Free	1	0.5	-0.25	4.72702	-0.78083	-1.45095	0.54645	1.50826327022154	1.377717	-1.789811	0.22962
Trial2	2	1	blindfold	clockwise	practice	Free	1	0.5	-0.25	4.747025	-0.76778	-1.45091	0.54841	1.49824052441944	1.339662	-1.819433	0.1782
Trial2	2	1	blindfold	clockwise	practice	Free	1	0.5	-0.25	4.767029	-0.7541699	-1.4509	0.55047	1.4878489348538	1.323182	-1.827897	0.158082
Trial2	2	1	blindfold	clockwise	practice	Free	1	0.5	-0.25	4.787018	-0.7396	-1.4509	0.55247	1.47667407146519	1.329178	-1.755956	0.113598
Trial2	2	1	blindfold	clockwise	practice	Free	1	0.5	-0.25	4.807022	-0.72496	-1.4509	0.55643	1.46657977726932	1.239247	-1.81097	0.068033
Trial2	2	1	blindfold	clockwise	practice	Free	1	0.5	-0.25	4.827026	-0.69379	-1.45084	0.55831	1.44170028648999	1.172253	-1.569757	0.0033555
Trial2	2	1	blindfold	clockwise	practice	Free	1	0.5	-0.25	4.847031	-0.67776	-1.4508	0.56014	1.42949133301342	1.129106	-1.607843	0.037483
Trial2	2	1	blindfold	clockwise	practice	Free	1	0.5	-0.25	4.86702	-0.66133	-1.45078	0.56205	1.4170788655928	1.104867	-1.565525	0.124754
Trial2	2	1	blindfold	clockwise	practice	Free	1	0.5	-0.25	4.887024	-0.64455	-1.45079	0.56401	1.40449531151771	1.035815	-1.62477	0.233988
Trial2	2	1	blindfold	clockwise	practice	Free	1	0.5	-0.25	4.907028	-0.62697	-1.45079	0.5682	1.39266384766159	0.915349	-1.548598	0.195344
Trial2	2	1	blindfold	clockwise	practice	Free	1	0.5	-0.25	4.927017	-0.59166	-1.45077	0.57034	1.36553263678014	1.062359	-1.468194	0.074572
Trial2	2	1	blindfold	clockwise	practice	Free	1	0.5	-0.25	4.947021	-0.57333	-1.45075	0.57234	1.35213917614912	1.020861	-1.540134	0.090923
Trial2	2	1	blindfold	clockwise	practice	Free	1	0.5	-0.25	4.967026	-0.55584	-1.45076	0.57443	1.33958312346692	0.975515	-1.527439	0.068846
Trial2	2	1	blindfold	clockwise	practice	Free	1	0.5	-0.25	4.98703	-0.53698	-1.45076	0.57643	1.32601434664414	1.025573	-1.451267	0.020576
Trial2	2	1	blindfold	clockwise	practice	Free	1	0.5	-0.25	5.007019	-0.5184	-1.45074	0.58051	1.3141101480219	1.032833	-1.438571	0.08134
Trial2	2	1	blindfold	clockwise	practice	Free	1	0.5	-0.25	5.027023	-0.48044	-1.45067	0.58267	1.28631332081223	0.876396	-1.358167	0.226424
Trial2	2	1	blindfold	clockwise	practice	Free	1	0.5	-0.25	5.047028	-0.46056	-1.45066	0.58502	1.27276624403835	0.868473	-1.226981	0.297956
Trial2	2	1	blindfold	clockwise	practice	Free	1	0.5	-0.25	5.067017	-0.44112	-1.45064	0.58768	1.25992642820716	0.821621	-1.269299	0.312357
Trial2	2	1	blindfold	clockwise	practice	Free	1	0.5	-0.25	5.087021	-0.421	-1.45064	0.59047	1.2468483286408	0.76296	-1.265067	0.341518
Trial2	2	1	blindfold	clockwise	practice	Free	1	0.5	-0.25	5.107025	-0.40137	-1.45062	0.5969	1.23681342314101	0.798847	-1.171968	0.328698
Trial2	2	1	blindfold	clockwise	practice	Free	1	0.5	-0.25	5.127029	-0.3607	-1.45062	0.60018	1.20979770673049	0.59438	-1.235445	0.292162
Trial2	2	1	blindfold	clockwise	practice	Free	1	0.5	-0.25	5.147018	-0.34164	-1.45061	0.60382	1.1989022140337	0.495892	-1.286226	0.293749
Trial2	2	1	blindfold	clockwise	practice	Free	1	0.5	-0.25	5.167023	-0.32211	-1.45062	0.60757	1.18797775220091	0.551586	-1.235445	0.251912
Trial2	2	1	blindfold	clockwise	practice	Free	1	0.5	-0.25	5.187027	-0.3021	-1.45063	0.61117	1.17685095606516	0.642508	-1.324313	0.227786
Trial2	2	1	blindfold	clockwise	practice	Free	1	0.5	-0.25	5.207031	-0.28276	-1.45063	0.61879	1.16940554372191	0.596713	-1.286226	0.184491
Trial2	2	1	blindfold	clockwise	practice	Free	1	0.5	-0.25	5.22702	-0.2438	-1.45062	0.62248	1.1464989080712	0.474242	-1.239677	0.021241
Trial2	2	1	blindfold	clockwise	practice	Free	1	0.5	-0.25	5.247025	-0.22486	-1.45063	0.62616	1.13713600865129	0.445	-1.290458	0.146758
Trial2	2	1	blindfold	clockwise	practice	Free	1	0.5	-0.25	5.267029	-0.20614	-1.45063	0.63008	1.12835037961943	0.422608	-1.235445	0.131632
Trial2	2	1	blindfold	clockwise	practice	Free	1	0.5	-0.25	5.287018	-0.18651	-1.45063	0.63373	1.11905079345139	0.419144	-1.222749	0.175968
Trial2	2	1	blindfold	clockwise	practice	Free	1	0.5	-0.25	5.307022	-0.16876	-1.45062	0.6413	1.11429604240074	0.463989	-1.214286	0.142163
Trial2	2	1	blindfold	clockwise	practice	Free	1	0.5	-0.25	5.327026	-0.13211	-1.4506	0.64494	1.0956644963921	0.519644	-1.20159	0.068207
Trial2	2	1	blindfold	clockwise	practice	Free	1	0.5	-0.25	5.347031	-0.11426	-1.4506	0.64861	1.08849220294712	0.464602	-1.239677	0.049314
Trial2	2	1	blindfold	clockwise	practice	Free	1	0.5	-0.25	5.36702	-0.096048	-1.45061	0.65207	1.08120464052594	0.468104	-1.1762	0.016996
Trial2	2	1	blindfold	clockwise	practice	Free	1	0.5	-0.25	5.387024	-0.07856201	-1.4506	0.6555	1.07455303996484	0.405163	-1.167736	0.0785
Trial2	2	1	blindfold	clockwise	practice	Free	1	0.5	-0.25	5.407028	-0.061256	-1.45059	0.66258	1.07135921937562	0.469222	-1.167736	0.189229
Trial2	2	1	blindfold	clockwise	practice	Free	1	0.5	-0.25	5.427017	-0.026532	-1.45059	0.66606	1.05659917525769	0.526789	-1.252372	0.060794
Trial2	2	1	blindfold	clockwise	practice	Free	1	0.5	-0.25	5.447021	-0.0096373	-1.45061	0.66933	1.05114120268789	0.471593	-1.252372	-0.111098
Trial2	2	1	blindfold	clockwise	practice	Free	1	0.5	-0.25	5.467026	0.0070894	-1.45064	0.67254	1.04596411415583	0.52271	-1.337008	-0.134743
Trial2	2	1	blindfold	clockwise	practice	Free	1	0.5	-0.25	5.48703	0.024662	-1.45066	0.67533	1.04027972353067	0.467386	-1.260836	-0.040296
Trial2	2	1	blindfold	clockwise	practice	Free	1	0.5	-0.25	5.507019	0.04059	-1.45063	0.68091	1.03809968715926	0.517535	-1.180431	0.01685
Trial2	2	1	blindfold	clockwise	practice	Free	1	0.5	-0.25	5.527023	0.073655	-1.45062	0.68364	1.026378932489	0.502818	-1.210054	0.14231
Trial2	2	1	blindfold	clockwise	practice	Free	1	0.5	-0.25	5.547028	0.089799	-1.4506	0.68634	1.02225120112417	0.495588	-1.184663	0.067276
Trial2	2	1	blindfold	clockwise	practice	Free	1	0.5	-0.25	5.567017	0.10584	-1.4506	0.68903	1.01840042847677	0.470534	-1.277763	0.030323
Trial2	2	1	blindfold	clockwise	practice	Free	1	0.5	-0.25	5.587021	0.12178	-1.45061	0.6915	1.01462930826471	0.49287	-1.226981	-0.018486
Trial2	2	1	blindfold	clockwise	practice	Free	1	0.5	-0.25	5.607025	0.13812	-1.4506	0.69622	1.01305947618815	0.516726	-1.180431	0.017569
Trial2	2	1	blindfold	clockwise	practice	Free	1	0.5	-0.25	5.627029	0.1701	-1.45058	0.69837	1.00411136155305	0.396363	-1.226981	-0.03851
Trial2	2	1	blindfold	clockwise	practice	Free	1	0.5	-0.25	5.647018	0.18562	-1.4506	0.7004	1.00104691617676	0.206876	-1.193127	-0.065606
Trial2	2	1	blindfold	clockwise	practice	Free	1	0.5	-0.25	5.667023	0.20081	-1.45059	0.70247	0.998355530612232	0.117503	-1.0831	0.05421
Trial2	2	1	blindfold	clockwise	practice	Free	1	0.5	-0.25	5.687027	0.21605	-1.45055	0.70445	0.995792361413866	0.163629	-0.998464	0.064975
Trial2	2	1	blindfold	clockwise	practice	Free	1	0.5	-0.25	5.707031	0.23051	-1.45052	0.70815	0.995327195566665	0.235508	-1.015391	-0.032937
Trial2	2	1	blindfold	clockwise	practice	Free	1	0.5	-0.25	5.72702	0.25849	-1.45057	0.70975	0.989670216805046	0.176489	-1.159272	-0.119429
Trial2	2	1	blindfold	clockwise	practice	Free	1	0.5	-0.25	5.747025	0.27277	-1.4506	0.71119	0.987684049136771	0.207141	-1.235445	-0.053746
Trial2	2	1	blindfold	clockwise	practice	Free	1	0.5	-0.25	5.767029	0.28551	-1.4506	0.71241	0.986021761919075	0.22515	-1.167736	-0.230198
Trial2	2	1	blindfold	clockwise	practice	Free	1	0.5	-0.25	5.787018	0.29868	-1.4506	0.71324	0.984053339514138	0.078224	-1.24814	-0.382345
Trial2	2	1	blindfold	clockwise	practice	Free	1	0.5	-0.25	5.807022	0.31105	-1.45062	0.71369	0.982038943450574	0.133977	-1.29469	-0.378724
Trial2	2	1	blindfold	clockwise	practice	Free	1	0.5	-0.25	5.827026	0.33465	-1.45063	0.71328	0.977368357103017	0.211093	-1.273531	-0.496
Trial2	2	1	blindfold	clockwise	practice	Free	1	0.5	-0.25	5.847031	0.34595	-1.45063	0.7125599	0.974809230198416	0.197905	-1.214286	-0.347974
Trial2	2	1	blindfold	clockwise	practice	Free	1	0.5	-0.25	5.86702	0.35724	-1.45062	0.71173	0.972267977156937	0.118279	-1.155041	-0.107025
Trial2	2	1	blindfold	clockwise	practice	Free	1	0.5	-0.25	5.887024	0.3681	-1.45057	0.71096	0.969969996248002	0.039209	-0.913828	0.05302
Trial2	2	1	blindfold	clockwise	practice	Free	1	0.5	-0.25	5.907028	0.37816	-1.4505	0.70937	0.967075909768698	-0.101268	-0.934987	0.00038386
Trial2	2	1	blindfold	clockwise	practice	Free	1	0.5	-0.25	5.927017	0.39671	-1.45052	0.70825	0.963800795080961	-0.093531	-1.150809	-0.266666
Trial2	2	1	blindfold	clockwise	practice	Free	1	0.5	-0.25	5.947021	0.40572	-1.45058	0.70715	0.96178215946157	-0.0019245	-1.265067	-0.238405
Trial2	2	1	blindfold	clockwise	practice	Free	1	0.5	-0.25	5.967026	0.41351	-1.45063	0.70581	0.959715154593612	-0.016936	-1.269299	-0.200384
Trial2	2	1	blindfold	clockwise	practice	Free	1	0.5	-0.25	5.98703	0.42109	-1.45064	0.70439	0.95764667420493	-0.078555	-1.222749	-0.227553
Trial2	2	1	blindfold	clockwise	practice	Free	1	0.5	-0.25	6.007019	0.42835	-1.45062	0.7014	0.95409415047866	-0.204977	-1.155041	-0.131845
Trial2	2	1	blindfold	clockwise	practice	Free	1	0.5	-0.25	6.027023	0.44089	-1.45055	0.70005	0.95188706580074	-0.255691	-1.087332	0.071558
Trial2	2	1	blindfold	clockwise	practice	Free	1	0.5	-0.25	6.047028	0.44601	-1.45055	0.6988699	0.950404698378131	-0.194951	-1.112723	0.106209
Trial2	2	1	blindfold	clockwise	practice	Free	1	0.5	-0.25	6.067017	0.4509	-1.45055	0.69785	0.949120861502821	-0.187276	-1.163504	0.115904
Trial2	2	1	blindfold	clockwise	practice	Free	1	0.5	-0.25	6.087021	0.45526	-1.45057	0.6970299	0.948086172078251	-0.181637	-1.138113	0.098515
Trial2	2	1	blindfold	clockwise	practice	Free	1	0.5	-0.25	6.107025	0.45898	-1.45058	0.6958899	0.946778979262012	-0.127583	-1.20159	0.111577
Trial2	2	1	blindfold	clockwise	practice	Free	1	0.5	-0.25	6.127029	0.46503	-1.45064	0.69552	0.94616644391478	-0.100112	-1.307385	0.088349
Trial2	2	1	blindfold	clockwise	practice	Free	1	0.5	-0.25	6.147018	0.46749	-1.45066	0.6953	0.945858906761642	-0.122308	-1.286226	0.099066
Trial2	2	1	blindfold	clockwise	practice	Free	1	0.5	-0.25	6.167023	0.46928	-1.45067	0.69519	0.945689042493709	-0.090086	-1.358167	0.115396
Trial2	2	1	blindfold	clockwise	practice	Free	1	0.5	-0.25	6.187027	0.47072	-1.45067	0.69519	0.945643360772151	-0.087078	-1.358167	0.085094
Trial2	2	1	blindfold	clockwise	practice	Free	1	0.5	-0.25	6.207031	0.47166	-1.45068	0.69526	0.945684785095618	-0.124986	-1.396253	0.081677
Trial2	2	1	blindfold	clockwise	practice	Free	1	0.5	-0.25	6.22702	0.47216	-1.45072	0.69526	0.945669934383627	-0.173694	-1.480889	0.0093239
Trial2	2	1	blindfold	clockwise	practice	Free	1	0.5	-0.25	6.247025	0.47215	-1.45073	0.69524	0.945650150300825	-0.198875	-1.50628	-0.184082
Trial2	2	1	blindfold	clockwise	practice	Free	1	0.5	-0.25	6.267029	0.47214	-1.45075	0.69521	0.945620535839055	-0.185743	-1.595148	-0.378269
Trial2	2	1	blindfold	clockwise	practice	Free	1	0.5	-0.25	6.287018	0.47213	-1.45078	0.69511	0.945520798193898	-0.068679	-1.637466	-0.499418
Trial2	2	1	blindfold	clockwise	practice	Free	1	0.5	-0.25	6.307022	0.47212	-1.45082	0.69428	0.944691459061306	0.0088448	-1.76442	-0.653931
Trial2	2	1	blindfold	clockwise	practice	Free	1	0.5	-0.25	6.327026	0.4722	-1.45091	0.69338	0.943789522259552	0.149018	-1.840592	-0.892102
Trial2	2	1	blindfold	clockwise	practice	Free	1	0.5	-0.25	6.347031	0.47232	-1.45092	0.692	0.942406622548617	0.095472	-1.857519	-1.054073
Trial2	2	1	blindfold	clockwise	practice	Free	1	0.5	-0.25	6.36702	0.47246	-1.45095	0.68994	0.940343345728465	0.065729	-1.942155	-1.196927
Trial2	2	1	blindfold	clockwise	practice	Free	1	0.5	-0.25	6.387024	0.47262	-1.45097	0.68724	0.937639850870788	0.087021	-1.971778	-1.292746
Trial2	2	1	blindfold	clockwise	practice	Free	1	0.5	-0.25	6.407028	0.4728	-1.45097	0.67929	0.929687979138342	0.149688	-1.959083	-1.376381
Trial2	2	1	blindfold	clockwise	practice	Free	1	0.5	-0.25	6.427017	0.4735	-1.45101	0.67444	0.924819712854965	0.241873	-1.992937	-1.648573
Trial2	2	1	blindfold	clockwise	practice	Free	1	0.5	-0.25	6.447021	0.47403	-1.45102	0.66808	0.918447208853497	0.22242	-2.081805	-1.805282
Trial2	2	1	blindfold	clockwise	practice	Free	1	0.5	-0.25	6.467026	0.47474	-1.45104	0.66062	0.910970314292537	0.183748	-2.056414	-1.8067
Trial2	2	1	blindfold	clockwise	practice	Free	1	0.5	-0.25	6.48703	0.47557	-1.45104	0.65241	0.902740653860664	0.200074	-2.043719	-1.703277
Trial2	2	1	blindfold	clockwise	practice	Free	1	0.5	-0.25	6.507019	0.47647	-1.45103	0.63271	0.883023538764731	0.218799	-2.111427	-1.769582
Trial2	2	1	blindfold	clockwise	practice	Free	1	0.5	-0.25	6.527023	0.47888	-1.45109	0.62153	0.871785862190463	0.45258	-2.090268	-1.842618
Trial2	2	1	blindfold	clockwise	practice	Free	1	0.5	-0.25	6.547028	0.4805	-1.45106	0.60898	0.859201309321603	0.346342	-1.963314	-1.787331
Trial2	2	1	blindfold	clockwise	practice	Free	1	0.5	-0.25	6.567017	0.48231	-1.45102	0.59525	0.845435104805389	0.232583	-2.124123	-2.010497
Trial2	2	1	blindfold	clockwise	practice	Free	1	0.5	-0.25	6.587021	0.48435	-1.45105	0.58128	0.831427296573255	0.186487	-2.157977	-2.014632
Trial2	2	1	blindfold	clockwise	practice	Free	1	0.5	-0.25	6.607025	0.48625	-1.45107	0.54968	0.799798197481984	0.135739	-2.086037	-1.636796
Trial2	2	1	blindfold	clockwise	practice	Free	1	0.5	-0.25	6.627029	0.49031	-1.451	0.53312	0.783179924071019	0.253776	-1.895606	-1.52843
Trial2	2	1	blindfold	clockwise	practice	Free	1	0.5	-0.25	6.647018	0.49239	-1.45098	0.51617	0.766207817411494	0.15987	-2.001401	-1.239463
Trial2	2	1	blindfold	clockwise	practice	Free	1	0.5	-0.25	6.667023	0.49465	-1.45096	0.49834	0.748359134347824	-0.114649	-1.654393	-1.209043
Trial2	2	1	blindfold	clockwise	practice	Free	1	0.5	-0.25	6.687027	0.49685	-1.45089	0.48044	0.730446782807166	-0.059835	-1.988705	-1.484541
Trial2	2	1	blindfold	clockwise	practice	Free	1	0.5	-0.25	6.707031	0.49892	-1.45097	0.44232	0.692320831552364	0.173166	-2.149514	-1.647828
Trial2	2	1	blindfold	clockwise	practice	Free	1	0.5	-0.25	6.72702	0.50323	-1.45094	0.42322	0.673227727155601	0.163186	-1.578221	-0.941699
Trial2	2	1	blindfold	clockwise	practice	Free	1	0.5	-0.25	6.747025	0.5054	-1.45084	0.40422	0.654242270726839	0.193171	-1.582452	-0.55282
Trial2	2	1	blindfold	clockwise	practice	Free	1	0.5	-0.25	6.767029	0.50761	-1.45074	0.38456	0.634605618594594	0.082852	-1.281995	-0.804485
Trial2	2	1	blindfold	clockwise	practice	Free	1	0.5	-0.25	6.787018	0.50988	-1.45072	0.36451	0.614589419303659	0.069538	-1.997169	-1.217875
Trial2	2	1	blindfold	clockwise	practice	Free	1	0.5	-0.25	6.807022	0.51216	-1.45089	0.32494	0.57506860369156	0.244362	-1.734797	-1.359605
Trial2	2	1	blindfold	clockwise	practice	Free	1	0.5	-0.25	6.827026	0.51687	-1.4508	0.30544	0.555696138931588	0.103249	-1.383558	-0.420136
Trial2	2	1	blindfold	clockwise	practice	Free	1	0.5	-0.25	6.847031	0.51933	-1.45069	0.28549	0.53583877855633	0.18338	-1.061941	-0.506182
Trial2	2	1	blindfold	clockwise	practice	Free	1	0.5	-0.25	6.86702	0.52182	-1.45061	0.26597	0.516431162015231	0.175623	-1.557062	-0.885078
Trial2	2	1	blindfold	clockwise	practice	Free	1	0.5	-0.25	6.887024	0.52442	-1.45074	0.2463	0.49690043198509	0.198132	-1.645929	-1.049021
Trial2	2	1	blindfold	clockwise	practice	Free	1	0.5	-0.25	6.907028	0.52702	-1.4508	0.20743	0.458227318147849	0.180347	-1.400485	-0.378902
Trial2	2	1	blindfold	clockwise	practice	Free	1	0.5	-0.25	6.927017	0.5325	-1.45067	0.18888	0.440081700620468	0.172205	-0.973073	-0.290232
Trial2	2	1	blindfold	clockwise	practice	Free	1	0.5	-0.25	6.947021	0.53548	-1.45057	0.17037	0.421864645851242	0.057007	-1.400485	-0.606766
Trial2	2	1	blindfold	clockwise	practice	Free	1	0.5	-0.25	6.967026	0.53837	-1.45067	0.15134	0.403170013471053	0.127818	-1.548598	-0.727704
Trial2	2	1	blindfold	clockwise	practice	Free	1	0.5	-0.25	6.98703	0.54123	-1.45071	0.13329	0.385501154193625	0.092096	-1.167736	-0.203973
Trial2	2	1	blindfold	clockwise	practice	Free	1	0.5	-0.25	7.007019	0.54413	-1.45061	0.098698	0.351479370090479	0.05312	-1.104259	0.123923
Trial2	2	1	blindfold	clockwise	practice	Free	1	0.5	-0.25	7.027023	0.54988	-1.45049	0.082281	0.336003989169239	0.175465	-1.091564	-0.301161
Trial2	2	1	blindfold	clockwise	practice	Free	1	0.5	-0.25	7.047028	0.55276	-1.45056	0.065872	0.320247931561858	0.175346	-1.71787	-0.774169
Trial2	2	1	blindfold	clockwise	practice	Free	1	0.5	-0.25	7.067017	0.55577	-1.45075	0.049176	0.304329705541765	0.246021	-1.324313	-0.529481
Trial2	2	1	blindfold	clockwise	practice	Free	1	0.5	-0.25	7.087021	0.5587	-1.45069	0.033029	0.289052082434309	0.088263	-1.015391	0.06358
Trial2	2	1	blindfold	clockwise	practice	Free	1	0.5	-0.25	7.107025	0.56169	-1.45056	0.003259	0.260664101677434	0.129088	-1.121186	-0.0090604
Trial2	2	1	blindfold	clockwise	practice	Free	1	0.5	-0.25	7.127029	0.56757	-1.45051	-0.011146	0.248227586043778	0.089007	-1.091564	-0.245275
Trial2	2	1	blindfold	clockwise	practice	Free	1	0.5	-0.25	7.147018	0.57052	-1.45056	-0.026019	0.234820282545454	0.162106	-1.476657	-0.668888
Trial2	2	1	blindfold	clockwise	practice	Free	1	0.5	-0.25	7.167023	0.57355	-1.45069	-0.040305	0.222219696546609	0.158399	-1.320081	-0.494919
Trial2	2	1	blindfold	clockwise	practice	Free	1	0.5	-0.25	7.187027	0.5765	-1.45067	-0.054286	0.210133810603381	0.21069	-1.074636	-0.196472
Trial2	2	1	blindfold	clockwise	practice	Free	1	0.5	-0.25	7.207031	0.57949	-1.4506	-0.082415	0.185481517695868	0.283251	-1.205822	-0.376428
Trial2	2	1	blindfold	clockwise	practice	Free	1	0.5	-0.25	7.22702	0.58605	-1.4506	-0.095576	0.176780595843741	0.072637	-1.061941	-0.043589
Trial2	2	1	blindfold	clockwise	practice	Free	1	0.5	-0.25	7.247025	0.58929	-1.45053	-0.10835	0.167443812424347	0.125076	-1.066173	-0.540119
Trial2	2	1	blindfold	clockwise	practice	Free	1	0.5	-0.25	7.267029	0.59253	-1.45055	-0.12265	0.157416092851403	0.237008	-1.523207	-0.945877
Trial2	2	1	blindfold	clockwise	practice	Free	1	0.5	-0.25	7.287018	0.59595	-1.45072	-0.13617	0.148874688461095	0.337377	-1.730565	-1.186884
Trial2	2	1	blindfold	clockwise	practice	Free	1	0.5	-0.25	7.307022	0.59929	-1.45082	-0.1659	0.130120398443831	0.343754	-1.658625	-1.335007
Trial2	2	1	blindfold	clockwise	practice	Free	1	0.5	-0.25	7.327026	0.60674	-1.45088	-0.18093	0.127138088768168	0.316112	-1.730565	-0.958294
Trial2	2	1	blindfold	clockwise	practice	Free	1	0.5	-0.25	7.347031	0.61062	-1.45083	-0.19582	0.123175733086293	0.196349	-1.353935	-0.391291
Trial2	2	1	blindfold	clockwise	practice	Free	1	0.5	-0.25	7.36702	0.61451	-1.45071	-0.21114	0.120924109566047	0.109659	-1.218518	-0.588162
Trial2	2	1	blindfold	clockwise	practice	Free	1	0.5	-0.25	7.387024	0.61834	-1.45066	-0.22615	0.120719432813039	0.05387	-1.527439	-0.793608
Trial2	2	1	blindfold	clockwise	practice	Free	1	0.5	-0.25	7.407028	0.62221	-1.45075	-0.25613	0.122363668726433	0.062922	-1.540134	-0.584309
Trial2	2	1	blindfold	clockwise	practice	Free	1	0.5	-0.25	7.427017	0.62953	-1.45068	-0.27039	0.131125041185731	0.093176	-1.345472	-0.164287
Trial2	2	1	blindfold	clockwise	practice	Free	1	0.5	-0.25	7.447021	0.63306	-1.45068	-0.28467	0.137502605244805	0.151337	-1.493585	-0.192318
Trial2	2	1	blindfold	clockwise	practice	Free	1	0.5	-0.25	7.467026	0.63665	-1.45072	-0.29817	0.14489160946598	-0.018666	-1.197359	-0.235048
Trial2	2	1	blindfold	clockwise	practice	Free	1	0.5	-0.25	7.48703	0.63993	-1.45067	-0.31174	0.152945207867961	0.021853	-1.417412	-0.673269
Trial2	2	1	blindfold	clockwise	practice	Free	1	0.5	-0.25	7.507019	0.64332	-1.45074	-0.33965	0.169049541124774	0.201778	-1.899837	-1.01646
Trial2	2	1	blindfold	clockwise	practice	Free	1	0.5	-0.25	7.527023	0.64993	-1.45085	-0.35303	0.181918072492972	0.178638	-1.400485	-0.248719
Trial2	2	1	blindfold	clockwise	practice	Free	1	0.5	-0.25	7.547028	0.65348	-1.45075	-0.36648	0.192675125632783	0.224107	-1.468194	-0.235405
Trial2	2	1	blindfold	clockwise	practice	Free	1	0.5	-0.25	7.567017	0.65675	-1.45073	-0.37921	0.203139789348356	0.188419	-1.502048	-0.260217
Trial2	2	1	blindfold	clockwise	practice	Free	1	0.5	-0.25	7.587021	0.66014	-1.45073	-0.39148	0.213685288684402	0.016066	-1.265067	0.0070334
Trial2	2	1	blindfold	clockwise	practice	Free	1	0.5	-0.25	7.607025	0.66353	-1.45067	-0.41562	0.232748861588724	-0.0041893	-1.210054	-0.288611
Trial2	2	1	blindfold	clockwise	practice	Free	1	0.5	-0.25	7.627029	0.66976	-1.45072	-0.42693	0.245199311949643	0.144897	-1.502048	-0.085617
Trial2	2	1	blindfold	clockwise	practice	Free	1	0.5	-0.25	7.647018	0.67286	-1.45074	-0.4378	0.255243854036814	0.048841	-1.197359	0.261728
Trial2	2	1	blindfold	clockwise	practice	Free	1	0.5	-0.25	7.667023	0.67581	-1.45065	-0.44759	0.264482449644085	0.058045	-1.184663	0.334963
Trial2	2	1	blindfold	clockwise	practice	Free	1	0.5	-0.25	7.687027	0.67867	-1.45059	-0.45698	0.273429520297323	0.030045	-1.20159	0.276624
Trial2	2	1	blindfold	clockwise	practice	Free	1	0.5	-0.25	7.707031	0.68164	-1.45058	-0.47354	0.28803335513817	-0.022228	-1.180431	0.126366
Trial2	2	1	blindfold	clockwise	practice	Free	1	0.5	-0.25	7.72702	0.68669	-1.45058	-0.48104	0.297039775107728	-0.062365	-1.066173	0.143296
Trial2	2	1	blindfold	clockwise	practice	Free	1	0.5	-0.25	7.747025	0.6890399	-1.45054	-0.48812	0.304034916574481	0.013473	-1.0831	0.070478
Trial2	2	1	blindfold	clockwise	practice	Free	1	0.5	-0.25	7.767029	0.69119	-1.45055	-0.49509	0.310841968976921	0.08417	-1.256604	-0.113469
Trial2	2	1	blindfold	clockwise	practice	Free	1	0.5	-0.25	7.787018	0.69329	-1.45062	-0.50143	0.317140433541505	0.122792	-1.337008	-0.036943
Trial2	2	1	blindfold	clockwise	practice	Free	1	0.5	-0.25	7.807022	0.69537	-1.45067	-0.51237	0.327119905642348	0.052113	-1.269299	0.184272
Trial2	2	1	blindfold	clockwise	practice	Free	1	0.5	-0.25	7.827026	0.6993901	-1.45064	-0.51705	0.333274780132642	0.070442	-1.256604	0.251035
Trial2	2	1	blindfold	clockwise	practice	Free	1	0.5	-0.25	7.847031	0.70129	-1.45063	-0.52096	0.337545564542927	0.050489	-1.269299	0.316927
Trial2	2	1	blindfold	clockwise	practice	Free	1	0.5	-0.25	7.86702	0.70303	-1.45063	-0.52432	0.341280885509599	0.106468	-1.210054	0.31014
Trial2	2	1	blindfold	clockwise	practice	Free	1	0.5	-0.25	7.887024	0.70474	-1.45063	-0.52694	0.344404151621064	0.125241	-1.286226	0.375914
Trial2	2	1	blindfold	clockwise	practice	Free	1	0.5	-0.25	7.907028	0.70634	-1.45064	-0.53024	0.348009567350734	0.119655	-1.29469	0.42211
Trial2	2	1	blindfold	clockwise	practice	Free	1	0.5	-0.25	7.927017	0.7092201	-1.45066	-0.53101	0.350342167712997	0.070082	-1.400485	0.288854
Trial2	2	1	blindfold	clockwise	practice	Free	1	0.5	-0.25	7.947021	0.71035	-1.45068	-0.53141	0.351338472961894	0.02076	-1.425876	0.173001
Trial2	2	1	blindfold	clockwise	practice	Free	1	0.5	-0.25	7.967026	0.71116	-1.45071	-0.53154	0.351927983783763	-0.014824	-1.45973	0.168821
Trial2	2	1	blindfold	clockwise	practice	Free	1	0.5	-0.25	7.98703	0.7116001	-1.45074	-0.53155	0.352200205245051	-0.083655	-1.485121	0.097421
Trial2	2	1	blindfold	clockwise	practice	Free	1	0.5	-0.25	8.007019	0.71166	-1.45075	-0.53155	0.352236233530476	-0.119272	-1.586684	0.033923
Trial2	2	1	blindfold	clockwise	practice	Free	1	0.5	-0.25	8.027023	0.71163	-1.4508	-0.53157	0.352234191924799	-0.540413	-1.650161	-0.049365
Trial2	2	1	blindfold	clockwise	practice	Free	1	0.5	-0.25	8.047028	0.71152	-1.45082	-0.53165	0.352232087641949	-0.660198	-1.662857	-0.140211
Trial2	2	1	blindfold	clockwise	practice	Free	1	0.5	-0.25	8.067017	0.71118	-1.45083	-0.53188	0.352212047973591	-0.759587	-1.705175	-0.296904
Trial2	2	1	blindfold	clockwise	practice	Free	1	0.5	-0.25	8.087021	0.71057	-1.45086	-0.53227	0.352159163588031	-0.808004	-1.81097	-0.40272
Trial2	2	1	blindfold	clockwise	practice	Free	1	0.5	-0.25	8.107025	0.70968	-1.4509	-0.53362	0.352712369306238	-0.818788	-1.874447	-0.382825
Trial2	2	1	blindfold	clockwise	practice	Free	1	0.5	-0.25	8.127029	0.70678	-1.45094	-0.53459	0.351780395467569	-0.924427	-1.942155	-0.478172
Trial2	2	1	blindfold	clockwise	practice	Free	1	0.5	-0.25	8.147018	0.70477	-1.45097	-0.53585	0.351626194291771	-1.057825	-1.980242	-0.624014
Trial2	2	1	blindfold	clockwise	practice	Free	1	0.5	-0.25	8.167023	0.70226	-1.451	-0.53746	0.351485915384102	-1.228096	-1.967546	-0.577853
Trial2	2	1	blindfold	clockwise	practice	Free	1	0.5	-0.25	8.187027	0.69902	-1.45099	-0.53931	0.351154196515033	-1.34252	-1.954851	-0.588511
Trial2	2	1	blindfold	clockwise	practice	Free	1	0.5	-0.25	8.207031	0.69526	-1.45099	-0.54375	0.352725873458816	-1.42358	-2.009864	-0.545614
Trial2	2	1	blindfold	clockwise	practice	Free	1	0.5	-0.25	8.22702	0.68485	-1.45099	-0.54613	0.349088086296685	-1.432122	-1.908301	-0.347913
Trial2	2	1	blindfold	clockwise	practice	Free	1	0.5	-0.25	8.247025	0.67862	-1.45097	-0.54856	0.347912560094824	-1.455975	-1.878678	-0.23386
Trial2	2	1	blindfold	clockwise	practice	Free	1	0.5	-0.25	8.267029	0.67163	-1.45094	-0.55108	0.346563131988377	-1.447921	-1.840592	-0.197205
Trial2	2	1	blindfold	clockwise	practice	Free	1	0.5	-0.25	8.287018	0.66385	-1.45092	-0.55355	0.344948447024497	-1.474268	-1.81097	-0.231949
Trial2	2	1	blindfold	clockwise	practice	Free	1	0.5	-0.25	8.307022	0.65502	-1.45091	-0.55853	0.34528536167663	-1.493489	-1.844824	-0.167908
Trial2	2	1	blindfold	clockwise	practice	Free	1	0.5	-0.25	8.327026	0.63555	-1.45093	-0.56094	0.339201226367662	-1.502495	-1.849056	-0.074614
Trial2	2	1	blindfold	clockwise	practice	Free	1	0.5	-0.25	8.347031	0.62466	-1.45092	-0.56327	0.337161971795676	-1.554765	-1.734797	-0.059872
Trial2	2	1	blindfold	clockwise	practice	Free	1	0.5	-0.25	8.36702	0.6126	-1.45088	-0.56562	0.335104074337105	-1.576335	-1.709406	-0.054592
Trial2	2	1	blindfold	clockwise	practice	Free	1	0.5	-0.25	8.387024	0.59967	-1.45086	-0.56788	0.333139345903877	-1.491059	-1.726334	-0.103108
Trial2	2	1	blindfold	clockwise	practice	Free	1	0.5	-0.25	8.407028	0.58636	-1.45088	-0.57263	0.333988313409937	-1.524026	-1.849056	-0.162381
Trial2	2	1	blindfold	clockwise	practice	Free	1	0.5	-0.25	8.427017	0.55768	-1.45096	-0.57535	0.330423360850201	-1.423944	-1.92946	-0.346438
Trial2	2	1	blindfold	clockwise	practice	Free	1	0.5	-0.25	8.447021	0.54245	-1.45097	-0.57823	0.330963612104995	-1.430151	-1.878678	-0.38158
Trial2	2	1	blindfold	clockwise	practice	Free	1	0.5	-0.25	8.467026	0.52618	-1.45095	-0.58131	0.332342734107664	-1.344508	-1.861751	-0.337274
Trial2	2	1	blindfold	clockwise	practice	Free	1	0.5	-0.25	8.48703	0.50987	-1.45094	-0.58466	0.334805507877907	-1.413231	-1.874447	-0.342974
Trial2	2	1	blindfold	clockwise	practice	Free	1	0.5	-0.25	8.507019	0.49251	-1.45093	-0.59179	0.341872078239023	-1.328804	-1.849056	-0.345674
Trial2	2	1	blindfold	clockwise	practice	Free	1	0.5	-0.25	8.527023	0.45673	-1.45095	-0.5956	0.348298231969566	-1.352365	-1.937924	-0.394684
Trial2	2	1	blindfold	clockwise	practice	Free	1	0.5	-0.25	8.547028	0.43837	-1.45096	-0.59962	0.355010410914353	-1.361441	-1.942155	-0.408119
Trial2	2	1	blindfold	clockwise	practice	Free	1	0.5	-0.25	8.567017	0.4195	-1.45098	-0.60397	0.36300827228861	-1.365802	-1.97601	-0.412632
Trial2	2	1	blindfold	clockwise	practice	Free	1	0.5	-0.25	8.587021	0.40013	-1.45098	-0.60842	0.372073813741286	-1.381236	-1.92946	-0.455868
Trial2	2	1	blindfold	clockwise	practice	Free	1	0.5	-0.25	8.607025	0.3797	-1.45097	-0.61837	0.387515861792063	-1.30918	-1.895606	-0.477103
Trial2	2	1	blindfold	clockwise	practice	Free	1	0.5	-0.25	8.627029	0.33753	-1.45096	-0.62337	0.407187482825908	-1.325207	-1.853288	-0.464692
Trial2	2	1	blindfold	clockwise	practice	Free	1	0.5	-0.25	8.647018	0.31776	-1.45094	-0.62874	0.420303905551788	-1.352567	-1.857519	-0.448909
Trial2	2	1	blindfold	clockwise	practice	Free	1	0.5	-0.25	8.667023	0.29564	-1.45094	-0.63457	0.435496383261163	-1.388232	-1.874447	-0.538796
Trial2	2	1	blindfold	clockwise	practice	Free	1	0.5	-0.25	8.687027	0.27373	-1.45096	-0.64053	0.451344430781112	-1.452013	-1.950619	-0.574515
Trial2	2	1	blindfold	clockwise	practice	Free	1	0.5	-0.25	8.707031	0.25137	-1.45096	-0.65326	0.473746231843822	-1.366073	-1.827897	-0.540931
Trial2	2	1	blindfold	clockwise	practice	Free	1	0.5	-0.25	8.72702	0.20389	-1.45088	-0.65969	0.505496785598928	-1.357521	-1.586684	-0.369692
Trial2	2	1	blindfold	clockwise	practice	Free	1	0.5	-0.25	8.747025	0.18018	-1.45083	-0.66649	0.525117814639317	-1.290243	-1.705175	-0.401079
Trial2	2	1	blindfold	clockwise	practice	Free	1	0.5	-0.25	8.767029	0.15533	-1.45084	-0.67329	0.545867926358665	-1.243697	-1.755956	-0.471127
Trial2	2	1	blindfold	clockwise	practice	Free	1	0.5	-0.25	8.787018	0.13088	-1.45088	-0.68002	0.566715761534779	-1.208287	-1.785579	-0.414864
Trial2	2	1	blindfold	clockwise	practice	Free	1	0.5	-0.25	8.807022	0.1069	-1.45088	-0.69429	0.593229510454485	-1.203564	-1.675552	-0.232782
Trial2	2	1	blindfold	clockwise	practice	Free	1	0.5	-0.25	8.827026	0.054911	-1.45079	-0.70142	0.633943407289125	-1.311038	-1.548598	-0.244918
Trial2	2	1	blindfold	clockwise	practice	Free	1	0.5	-0.25	8.847031	0.02908	-1.45077	-0.70812	0.656992823721699	-1.248479	-1.489353	-0.28181
Trial2	2	1	blindfold	clockwise	practice	Free	1	0.5	-0.25	8.86702	0.0028754	-1.45075	-0.71512	0.680785901128759	-1.155975	-1.485121	-0.082423
Trial2	2	1	blindfold	clockwise	practice	Free	1	0.5	-0.25	8.887024	-0.023644	-1.45074	-0.72175	0.704805733047797	-1.139034	-1.493585	-0.027151
Trial2	2	1	blindfold	clockwise	practice	Free	1	0.5	-0.25	8.907028	-0.050366	-1.45074	-0.7349	0.733505787987344	-0.957889	-1.633234	-0.092215
Trial2	2	1	blindfold	clockwise	practice	Free	1	0.5	-0.25	8.927017	-0.10549	-1.45087	-0.74132	0.779752206881181	-0.858706	-1.751724	-0.175145
Trial2	2	1	blindfold	clockwise	practice	Free	1	0.5	-0.25	8.947021	-0.13214	-1.45087	-0.7477	0.80455347837458	-0.867657	-1.692479	-0.163062
Trial2	2	1	blindfold	clockwise	practice	Free	1	0.5	-0.25	8.967026	-0.15868	-1.45085	-0.754	0.829382517063383	-0.728252	-1.722102	-0.125243
Trial2	2	1	blindfold	clockwise	practice	Free	1	0.5	-0.25	8.98703	-0.18501	-1.45086	-0.76037	0.854234273515093	-0.49591	-1.700943	-0.142088
Trial2	2	1	blindfold	clockwise	practice	Free	1	0.5	-0.25	9.007019	-0.21175	-1.45085	-0.77226	0.882804349535265	-0.310862	-1.658625	-0.040689
Trial2	2	1	blindfold	clockwise	practice	Free	1	0.5	-0.25	9.027023	-0.26268	-1.45089	-0.77791	0.927561176045774	-0.109503	-1.895606	0.021016
Trial2	2	1	blindfold	clockwise	practice	Free	1	0.5	-0.25	9.047028	-0.28596	-1.45094	-0.78343	0.949884569172388	-0.058358	-1.827897	0.098846
Trial2	2	1	blindfold	clockwise	practice	Free	1	0.5	-0.25	9.067017	-0.30988	-1.45094	-0.78864	0.972645216682104	-0.06175	-1.81097	0.129566
Trial2	2	1	blindfold	clockwise	practice	Free	1	0.5	-0.25	9.087021	-0.33234	-1.45092	-0.79346	0.994051640061728	0.017015	-1.891374	0.08757
Trial2	2	1	blindfold	clockwise	practice	Free	1	0.5	-0.25	9.107025	-0.35463	-1.45093	-0.80205	1.01742403795953	0.105921	-1.916765	0.158944
Trial2	2	1	blindfold	clockwise	practice	Free	1	0.5	-0.25	9.127029	-0.39512	-1.45096	-0.80586	1.05366989399586	0.171968	-1.967546	0.256015
Trial2	2	1	blindfold	clockwise	practice	Free	1	0.5	-0.25	9.147018	-0.41445	-1.45099	-0.80923	1.07189409139117	0.271811	-2.111427	0.21534
Trial2	2	1	blindfold	clockwise	practice	Free	1	0.5	-0.25	9.167023	-0.43216	-1.45104	-0.81242	1.08868662660034	0.362755	-2.242613	0.106918
Trial2	2	1	blindfold	clockwise	practice	Free	1	0.5	-0.25	9.187027	-0.44919	-1.45112	-0.81524	1.10474337518135	0.518312	-2.39919	0.146411
Trial2	2	1	blindfold	clockwise	practice	Free	1	0.5	-0.25	9.207031	-0.46399	-1.45117	-0.82002	1.11991047896371	0.537495	-2.378031	0.173711
Trial2	2	1	blindfold	clockwise	practice	Free	1	0.5	-0.25	9.22702	-0.49097	-1.4512	-0.82212	1.14426521335286	0.562259	-2.449971	0.03838
Trial2	2	1	blindfold	clockwise	practice	Free	1	0.5	-0.25	9.247025	-0.50255	-1.45123	-0.82399	1.15523637771043	0.688915	-2.551535	0.028036
Trial2	2	1	blindfold	clockwise	practice	Free	1	0.5	-0.25	9.267029	-0.51238	-1.45127	-0.82568	1.16461181783671	0.652898	-2.530376	0.055358
Trial2	2	1	blindfold	clockwise	practice	Free	1	0.5	-0.25	9.287018	-0.52114	-1.45127	-0.82715	1.17295735864581	0.594874	-2.513448	0.127013
Trial2	2	1	blindfold	clockwise	practice	Free	1	0.5	-0.25	9.307022	-0.52819	-1.45125	-0.8293599	1.18018331653166	0.45957	-2.449971	0.077575
Trial2	2	1	blindfold	clockwise	practice	Free	1	0.5	-0.25	9.327026	-0.53967	-1.45125	-0.83008	1.19054880790633	0.399647	-2.492289	0.189729
Trial2	2	1	blindfold	clockwise	practice	Free	1	0.5	-0.25	9.347031	-0.54355	-1.45125	-0.83053	1.19415731773638	0.322355	-2.475362	0.16824
Trial2	2	1	blindfold	clockwise	practice	Free	1	0.5	-0.25	9.36702	-0.54671	-1.45124	-0.83072	1.19701193859705	0.247601	-2.509217	0.230024
Trial2	2	1	blindfold	clockwise	practice	Free	1	0.5	-0.25	9.387024	-0.54897	-1.45125	-0.83069	1.19897408848092	0.189023	-2.51768	0.199903
Trial2	2	1	blindfold	clockwise	practice	Free	1	0.5	-0.25	9.407028	-0.55031	-1.45127	-0.83039	1.20000152243976	0.192054	-2.576925	0.237783
Trial3	1	1	blindfold	clockwise	practice	Guided	1	-0.5	-0.5	0	-0.5421	-1.45123	-1.30014	0.801246820781698	-0.026229	-2.555766	-0.20656
Trial3	1	1	blindfold	clockwise	practice	Guided	1	-0.5	-0.5	0.01893616	-0.54229	-1.45121	-1.30011	0.801226944504298	-0.060453	-2.534607	-0.153992
Trial3	1	1	blindfold	clockwise	practice	Guided	1	-0.5	-0.5	0.03894043	-0.54254	-1.4512	-1.30009	0.801220063024546	-0.074505	-2.496521	-0.113775
Trial3	1	1	blindfold	clockwise	practice	Guided	1	-0.5	-0.5	0.0589447	-0.54265	-1.45123	-1.30009	0.801225909332493	-0.104297	-2.504985	-0.115742
Trial3	1	1	blindfold	clockwise	practice	Guided	1	-0.5	-0.5	0.07893372	-0.54266	-1.45124	-1.30009	0.801226442426883	-0.192253	-2.504985	-0.079595
Trial3	1	1	blindfold	clockwise	practice	Guided	1	-0.5	-0.5	0.09893799	-0.54266	-1.45124	-1.30008	0.801216443050345	-0.149693	-2.543071	-0.099584
Trial3	1	1	blindfold	clockwise	practice	Guided	1	-0.5	-0.5	0.1189423	-0.54267	-1.45125	-1.30008	0.801216976276183	-0.158093	-2.551535	-0.09893
Trial3	1	1	blindfold	clockwise	practice	Guided	1	-0.5	-0.5	0.1389465	-0.54267	-1.45126	-1.30008	0.801216976276183	-0.105388	-2.648866	-0.131574
Trial3	1	1	blindfold	clockwise	practice	Guided	1	-0.5	-0.5	0.1589355	-0.54268	-1.45132	-1.30008	0.801217506451741	-0.081579	-2.699648	-0.154779
Trial3	1	1	blindfold	clockwise	practice	Guided	1	-0.5	-0.5	0.1789398	-0.54269	-1.45134	-1.30008	0.801218043102243	-0.0653	-2.695416	-0.176466
Trial3	1	1	blindfold	clockwise	practice	Guided	1	-0.5	-0.5	0.1989441	-0.54269	-1.45134	-1.30008	0.801218043102243	-0.063707	-2.695416	-0.16314
Trial3	1	1	blindfold	clockwise	practice	Guided	1	-0.5	-0.5	0.2189331	-0.5427	-1.45134	-1.30008	0.801218573525903	-0.146991	-2.708111	-0.180124
Trial3	1	1	blindfold	clockwise	practice	Guided	1	-0.5	-0.5	0.2389374	-0.5427	-1.45134	-1.30008	0.801218573525903	-0.15086	-2.746197	-0.175545
Trial3	1	1	blindfold	clockwise	practice	Guided	1	-0.5	-0.5	0.2589417	-0.54272	-1.45136	-1.30008	0.80121964109924	-0.161873	-2.796979	-0.15341
Trial3	1	1	blindfold	clockwise	practice	Guided	1	-0.5	-0.5	0.2789459	-0.54272	-1.45137	-1.30008	0.80121964109924	-0.211211	-2.737734	-0.132733
Trial3	1	1	blindfold	clockwise	practice	Guided	1	-0.5	-0.5	0.2989349	-0.54273	-1.45137	-1.30008	0.801220175073098	-0.2024	-2.746197	-0.129101
Trial3	1	1	blindfold	clockwise	practice	Guided	1	-0.5	-0.5	0.3189392	-0.54274	-1.45137	-1.30008	0.801220705992222	-0.215001	-2.758893	-0.128124
Trial3	1	1	blindfold	clockwise	practice	Guided	1	-0.5	-0.5	0.3389435	-0.54275	-1.45138	-1.30008	0.801221240214923	-0.269488	-2.788515	-0.119793
Trial3	1	1	blindfold	clockwise	practice	Guided	1	-0.5	-0.5	0.3589325	-0.54278	-1.45139	-1.30008	0.80122284363178	-0.304191	-2.809674	-0.155195
Trial3	1	1	blindfold	clockwise	practice	Guided	1	-0.5	-0.5	0.3789368	-0.5428	-1.4514	-1.30007	0.801214029772416	-0.397398	-2.818138	-0.132321
Trial3	1	1	blindfold	clockwise	practice	Guided	1	-0.5	-0.5	0.398941	-0.54282	-1.4514	-1.30007	0.80121509666632	-0.460897	-2.792747	-0.130866
Trial3	1	1	blindfold	clockwise	practice	Guided	1	-0.5	-0.5	0.4189453	-0.54284	-1.4514	-1.30007	0.801216167243408	-0.483276	-2.754661	-0.090968
Trial3	1	1	blindfold	clockwise	practice	Guided	1	-0.5	-0.5	0.4389343	-0.54287	-1.45138	-1.30006	0.801207774809065	-0.513851	-2.720807	-0.023263
Trial3	1	1	blindfold	clockwise	practice	Guided	1	-0.5	-0.5	0.4589386	-0.54293	-1.45138	-1.30005	0.801200986238806	-0.555106	-2.767356	-0.030402
Trial3	1	1	blindfold	clockwise	practice	Guided	1	-0.5	-0.5	0.4789429	-0.54295	-1.45138	-1.30005	0.801202056389882	-0.552285	-2.758893	0.0075965
Trial3	1	1	blindfold	clockwise	practice	Guided	1	-0.5	-0.5	0.4989319	-0.54299	-1.45138	-1.30004	0.801194205422054	-0.580572	-2.733502	0.018244
Trial3	1	1	blindfold	clockwise	practice	Guided	1	-0.5	-0.5	0.5189362	-0.54302	-1.45138	-1.30004	0.801195814692373	-0.585105	-2.771588	0.022786
Trial3	1	1	blindfold	clockwise	practice	Guided	1	-0.5	-0.5	0.5389404	-0.54304	-1.45138	-1.30003	0.801186887972297	-0.546497	-2.809674	0.028411
Trial3	1	1	blindfold	clockwise	practice	Guided	1	-0.5	-0.5	0.5589447	-0.5431	-1.45142	-1.30003	0.801190114605679	-0.521331	-2.881615	-0.03285
Trial3	1	1	blindfold	clockwise	practice	Guided	1	-0.5	-0.5	0.5789337	-0.54313	-1.45144	-1.30002	0.801181847975457	-0.515196	-2.923933	-0.0078335
Trial3	1	1	blindfold	clockwise	practice	Guided	1	-0.5	-0.5	0.598938	-0.54316	-1.45145	-1.30002	0.801183462507739	-0.502652	-2.890079	0.046408
Trial3	1	1	blindfold	clockwise	practice	Guided	1	-0.5	-0.5	0.6189423	-0.54318	-1.45144	-1.30001	0.801174423563267	-0.568908	-2.864688	0.0683
Trial3	1	1	blindfold	clockwise	practice	Guided	1	-0.5	-0.5	0.6389465	-0.54321	-1.45144	-1.3	0.801166040976047	-0.593916	-2.805443	0.078936
Trial3	1	1	blindfold	clockwise	practice	Guided	1	-0.5	-0.5	0.6589355	-0.54329	-1.45138	-1.29999	0.801160363364819	-0.790697	-2.703879	0.110223
Trial3	1	1	blindfold	clockwise	practice	Guided	1	-0.5	-0.5	0.6789398	-0.54339	-1.45135	-1.29997	0.801145891940377	-0.833838	-2.674257	0.100703
Trial3	1	1	blindfold	clockwise	practice	Guided	1	-0.5	-0.5	0.6989441	-0.54362	-1.45133	-1.29996	0.801148383686512	-0.904008	-2.644634	0.127156
Trial3	1	1	blindfold	clockwise	practice	Guided	1	-0.5	-0.5	0.7189331	-0.54401	-1.45133	-1.29995	0.801159713758207	-0.933856	-2.606548	0.125181
Trial3	1	1	blindfold	clockwise	practice	Guided	1	-0.5	-0.5	0.7389374	-0.5446	-1.45132	-1.29995	0.801192342189241	-0.947763	-2.623475	0.11745
Trial3	1	1	blindfold	clockwise	practice	Guided	1	-0.5	-0.5	0.7589417	-0.54644	-1.4513	-1.29995	0.801296875315552	-0.925253	-2.576925	0.071606
Trial3	1	1	blindfold	clockwise	practice	Guided	1	-0.5	-0.5	0.7789459	-0.54768	-1.45129	-1.29996	0.801379693693552	-0.942436	-2.56423	0.066944
Trial3	1	1	blindfold	clockwise	practice	Guided	1	-0.5	-0.5	0.7989349	-0.54905	-1.45129	-1.29996	0.801462372711193	-0.978496	-2.551535	0.095313
Trial3	1	1	blindfold	clockwise	practice	Guided	1	-0.5	-0.5	0.8189392	-0.55082	-1.45127	-1.29996	0.801572642257669	-0.975208	-2.538839	0.082583
Trial3	1	1	blindfold	clockwise	practice	Guided	1	-0.5	-0.5	0.8389435	-0.55275	-1.45125	-1.29995	0.801687326763037	-1.008302	-2.437276	0.093858
Trial3	1	1	blindfold	clockwise	practice	Guided	1	-0.5	-0.5	0.8589325	-0.55747	-1.45123	-1.29994	0.802001854833828	-0.983586	-2.449971	0.134168
Trial3	1	1	blindfold	clockwise	practice	Guided	1	-0.5	-0.5	0.8789368	-0.5604	-1.45122	-1.29995	0.802227006154701	-0.93874	-2.420349	0.115103
Trial3	1	1	blindfold	clockwise	practice	Guided	1	-0.5	-0.5	0.898941	-0.5633	-1.45122	-1.29997	0.802470523986996	-0.982866	-2.437276	0.038274
Trial3	1	1	blindfold	clockwise	practice	Guided	1	-0.5	-0.5	0.9189453	-0.56654	-1.45122	-1.29998	0.802742457222546	-0.992599	-2.424581	0.02252
Trial3	1	1	blindfold	clockwise	practice	Guided	1	-0.5	-0.5	0.9389343	-0.57005	-1.45122	-1.29999	0.803050997595483	-0.977694	-2.433044	0.0025298
Trial3	1	1	blindfold	clockwise	practice	Guided	1	-0.5	-0.5	0.9589386	-0.57779	-1.45122	-1.29998	0.803753176142191	-0.978226	-2.441508	0.044251
Trial3	1	1	blindfold	clockwise	practice	Guided	1	-0.5	-0.5	0.9789429	-0.58215	-1.45121	-1.29998	0.804186856563169	-0.978197	-2.433044	0.0533
Trial3	1	1	blindfold	clockwise	practice	Guided	1	-0.5	-0.5	0.9989319	-0.58676	-1.45121	-1.29998	0.804670849205619	-1.002454	-2.411885	0.060198
Trial3	1	1	blindfold	clockwise	practice	Guided	1	-0.5	-0.5	1.018936	-0.59148	-1.45121	-1.29999	0.805203387682722	-0.968229	-2.420349	0.011418
Trial3	1	1	blindfold	clockwise	practice	Guided	1	-0.5	-0.5	1.03894	-0.59659	-1.45121	-1.29999	0.805799929759227	-0.954181	-2.428812	0.027963
Trial3	1	1	blindfold	clockwise	practice	Guided	1	-0.5	-0.5	1.058945	-0.60722	-1.4512	-1.29999	0.807143128079984	-1.018097	-2.365335	0.023802
Trial3	1	1	blindfold	clockwise	practice	Guided	1	-0.5	-0.5	1.078934	-0.61292	-1.45119	-1.30001	0.807939891841059	-1.004056	-2.369567	-0.008036
Trial3	1	1	blindfold	clockwise	practice	Guided	1	-0.5	-0.5	1.098938	-0.61905	-1.45118	-1.30002	0.808829442452614	-0.978502	-2.378031	-0.056045
Trial3	1	1	blindfold	clockwise	practice	Guided	1	-0.5	-0.5	1.118942	-0.62524	-1.45117	-1.30002	0.809763674143054	-0.977094	-2.327249	-0.038285
Trial3	1	1	blindfold	clockwise	practice	Guided	1	-0.5	-0.5	1.138947	-0.63164	-1.45117	-1.30002	0.810778177053537	-0.937346	-2.369567	-0.020735
Trial3	1	1	blindfold	clockwise	practice	Guided	1	-0.5	-0.5	1.158936	-0.64515	-1.45119	-1.30002	0.813080981508424	-0.958451	-2.356872	-0.015949
Trial3	1	1	blindfold	clockwise	practice	Guided	1	-0.5	-0.5	1.17894	-0.6523	-1.45118	-1.30002	0.814387775178388	-0.984465	-2.361104	-0.067859
Trial3	1	1	blindfold	clockwise	practice	Guided	1	-0.5	-0.5	1.198944	-0.65921	-1.45118	-1.30002	0.815708275528053	-0.953876	-2.25954	-0.01208
Trial3	1	1	blindfold	clockwise	practice	Guided	1	-0.5	-0.5	1.218933	-0.66702	-1.45115	-1.30001	0.817258608748227	-0.999513	-2.242613	-0.043154
Trial3	1	1	blindfold	clockwise	practice	Guided	1	-0.5	-0.5	1.238937	-0.67443	-1.45113	-1.3	0.818795305945024	-1.077551	-2.217222	0.014744
Trial3	1	1	blindfold	clockwise	practice	Guided	1	-0.5	-0.5	1.258942	-0.69089	-1.45109	-1.3	0.822459069629906	-1.094124	-2.157977	-0.0056069
Trial3	1	1	blindfold	clockwise	practice	Guided	1	-0.5	-0.5	1.278946	-0.69951	-1.45109	-1.3	0.824502368186458	-1.115188	-2.153745	-0.0017871
Trial3	1	1	blindfold	clockwise	practice	Guided	1	-0.5	-0.5	1.298935	-0.70873	-1.45109	-1.30001	0.826791479804077	-1.132445	-2.208759	-0.0029291
Trial3	1	1	blindfold	clockwise	practice	Guided	1	-0.5	-0.5	1.318939	-0.718	-1.4511	-1.30002	0.829190060248551	-1.103353	-2.23415	-0.041832
Trial3	1	1	blindfold	clockwise	practice	Guided	1	-0.5	-0.5	1.338943	-0.72757	-1.45111	-1.30003	0.831766850425736	-1.06258	-2.196063	-0.079072
Trial3	1	1	blindfold	clockwise	practice	Guided	1	-0.5	-0.5	1.358932	-0.74813	-1.4511	-1.30002	0.837616061721493	-1.026032	-2.1876	-0.02588
Trial3	1	1	blindfold	clockwise	practice	Guided	1	-0.5	-0.5	1.378937	-0.75819	-1.45109	-1.30003	0.840660504834099	-1.002356	-2.191832	-0.093627
Trial3	1	1	blindfold	clockwise	practice	Guided	1	-0.5	-0.5	1.398941	-0.76912	-1.45109	-1.30003	0.844081484409863	-1.025947	-2.204527	-0.07256
Trial3	1	1	blindfold	clockwise	practice	Guided	1	-0.5	-0.5	1.418945	-0.77993	-1.4511	-1.30003	0.847589990615994	-1.018209	-2.255309	-0.037786
Trial3	1	1	blindfold	clockwise	practice	Guided	1	-0.5	-0.5	1.438934	-0.79093	-1.45112	-1.30002	0.851276948029397	-0.966332	-2.217222	-0.067471
Trial3	1	1	blindfold	clockwise	practice	Guided	1	-0.5	-0.5	1.458939	-0.81373	-1.45111	-1.30002	0.859336181079013	-0.982824	-2.179136	-0.019903
Trial3	1	1	blindfold	clockwise	practice	Guided	1	-0.5	-0.5	1.478943	-0.82519	-1.45109	-1.30002	0.863585953684477	-0.949694	-2.153745	-0.00070319
Trial3	1	1	blindfold	clockwise	practice	Guided	1	-0.5	-0.5	1.498932	-0.83714	-1.45108	-1.30002	0.868156410958284	-0.908842	-2.119891	-0.07643
Trial3	1	1	blindfold	clockwise	practice	Guided	1	-0.5	-0.5	1.518936	-0.8488799	-1.45108	-1.30003	0.872791611835572	-0.936408	-2.145282	-0.054616
Trial3	1	1	blindfold	clockwise	practice	Guided	1	-0.5	-0.5	1.53894	-0.86074	-1.45107	-1.29997	0.877545099730357	-0.913176	-2.107196	-0.011887
Trial3	1	1	blindfold	clockwise	practice	Guided	1	-0.5	-0.5	1.558945	-0.88525	-1.45103	-1.29995	0.887883747733115	-0.962203	-2.043719	0.089618
Trial3	1	1	blindfold	clockwise	practice	Guided	1	-0.5	-0.5	1.578934	-0.89762	-1.45101	-1.29995	0.893320597786354	-0.979859	-2.001401	0.050868
Trial3	1	1	blindfold	clockwise	practice	Guided	1	-0.5	-0.5	1.598938	-0.91021	-1.451	-1.29995	0.89899514091182	-1.04113	-2.018328	0.107216
Trial3	1	1	blindfold	clockwise	practice	Guided	1	-0.5	-0.5	1.618942	-0.92341	-1.45101	-1.29996	0.905103339892677	-1.064068	-2.001401	0.114221
Trial3	1	1	blindfold	clockwise	practice	Guided	1	-0.5	-0.5	1.638947	-0.93644	-1.451	-1.30001	0.911315429078003	-1.041588	-1.967546	0.043762
Trial3	1	1	blindfold	clockwise	practice	Guided	1	-0.5	-0.5	1.658936	-0.96346	-1.45101	-1.30003	0.924577272192656	-0.852948	-2.060646	-0.016896
Trial3	1	1	blindfold	clockwise	practice	Guided	1	-0.5	-0.5	1.67894	-0.97694	-1.45103	-1.30003	0.931407422967616	-0.809676	-2.124123	-0.042442
Trial3	1	1	blindfold	clockwise	practice	Guided	1	-0.5	-0.5	1.698944	-0.9904801	-1.45106	-1.30002	0.938404418576283	-0.880275	-2.174904	-0.042239
Trial3	1	1	blindfold	clockwise	practice	Guided	1	-0.5	-0.5	1.718933	-1.00444	-1.45109	-1.30002	0.945775777574755	-0.882122	-2.183368	-0.058727
Trial3	1	1	blindfold	clockwise	practice	Guided	1	-0.5	-0.5	1.738937	-1.01798	-1.45111	-1.30004	0.953083034892074	-0.690776	-2.238381	-0.041835
Trial3	1	1	blindfold	clockwise	practice	Guided	1	-0.5	-0.5	1.758942	-1.04527	-1.45113	-1.30003	0.968177321439454	-0.860303	-2.293395	-0.057514
Trial3	1	1	blindfold	clockwise	practice	Guided	1	-0.5	-0.5	1.778946	-1.05858	-1.45114	-1.30003	0.975735373317275	-0.795753	-2.268004	-0.052537
Trial3	1	1	blindfold	clockwise	practice	Guided	1	-0.5	-0.5	1.798935	-1.07179	-1.45114	-1.30002	0.983349347615395	-0.684985	-2.204527	-0.047852
Trial3	1	1	blindfold	clockwise	practice	Guided	1	-0.5	-0.5	1.818939	-1.08491	-1.45112	-1.30002	0.99103577508666	-0.714524	-2.174904	-0.049012
Trial3	1	1	blindfold	clockwise	practice	Guided	1	-0.5	-0.5	1.838943	-1.09829	-1.45111	-1.30005	0.999014974344651	-0.641712	-2.268004	-0.131552
Trial3	1	1	blindfold	clockwise	practice	Guided	1	-0.5	-0.5	1.858932	-1.12403	-1.45117	-1.30004	1.01463167979613	-0.571917	-2.344176	-0.037345
Trial3	1	1	blindfold	clockwise	practice	Guided	1	-0.5	-0.5	1.878937	-1.13632	-1.45118	-1.30003	1.02222850954881	-0.575536	-2.293395	-0.066947
Trial3	1	1	blindfold	clockwise	practice	Guided	1	-0.5	-0.5	1.898941	-1.14874	-1.45116	-1.30003	1.03000557848754	-0.600037	-2.327249	-0.048114
Trial3	1	1	blindfold	clockwise	practice	Guided	1	-0.5	-0.5	1.918945	-1.16058	-1.45116	-1.30003	1.03750372420951	-0.6185	-2.35264	-0.107161
Trial3	1	1	blindfold	clockwise	practice	Guided	1	-0.5	-0.5	1.938934	-1.17257	-1.45117	-1.3	1.0451556416952	-0.662034	-2.335713	-0.057563
Trial3	1	1	blindfold	clockwise	practice	Guided	1	-0.5	-0.5	1.958939	-1.19543	-1.45117	-1.29997	1.05998820332489	-0.736154	-2.416117	0.068219
Trial3	1	1	blindfold	clockwise	practice	Guided	1	-0.5	-0.5	1.978943	-1.20674	-1.45119	-1.29996	1.06743500383206	-0.749962	-2.51768	0.063068
Trial3	1	1	blindfold	clockwise	practice	Guided	1	-0.5	-0.5	1.998932	-1.21796	-1.45124	-1.29996	1.07489654887354	-0.809694	-2.547303	0.065659
Trial3	1	1	blindfold	clockwise	practice	Guided	1	-0.5	-0.5	2.018936	-1.22978	-1.45128	-1.29997	1.08283463110031	-0.766523	-2.619243	0.042445
Trial3	1	1	blindfold	clockwise	practice	Guided	1	-0.5	-0.5	2.03894	-1.24053	-1.45131	-1.29999	1.09012320577539	-0.863216	-2.627707	0.030094
Trial3	1	1	blindfold	clockwise	practice	Guided	1	-0.5	-0.5	2.058945	-1.2629	-1.45133	-1.3	1.10544839045471	-0.866198	-2.678489	-0.0097153
Trial3	1	1	blindfold	clockwise	practice	Guided	1	-0.5	-0.5	2.078934	-1.27418	-1.45135	-1.30001	1.113270190922	-0.890419	-2.716575	-0.07287
Trial3	1	1	blindfold	clockwise	practice	Guided	1	-0.5	-0.5	2.098938	-1.28473	-1.45136	-1.30001	1.12063243387753	-0.806872	-2.788515	-0.0020031
Trial3	1	1	blindfold	clockwise	practice	Guided	1	-0.5	-0.5	2.118942	-1.29586	-1.45138	-1.3	1.12844714386666	-0.869929	-2.746197	0.0029667
Trial3	1	1	blindfold	clockwise	practice	Guided	1	-0.5	-0.5	2.138931	-1.30339	-1.45138	-1.29985	1.13366464872858	-1.299372	-2.615012	-0.095148
Trial3	1	1	blindfold	clockwise	practice	Guided	1	-0.5	-0.5	2.158936	-1.3018	-1.45131	-1.29938	1.13220658314839	-2.897866	-2.014096	0.919068
Trial3	1	1	blindfold	clockwise	practice	Guided	1	-0.5	-0.5	2.17894	-1.30157	-1.45109	-1.29852	1.13143647962804	-2.919085	-1.332776	1.137712
Trial3	1	1	blindfold	clockwise	practice	Guided	1	-0.5	-0.5	2.198944	-1.30146	-1.4508	-1.29717	1.13040623380964	-2.594578	-1.214286	1.138878
Trial3	1	1	blindfold	clockwise	practice	Guided	1	-0.5	-0.5	2.218933	-1.30129	-1.45067	-1.29575	1.12928456420593	-2.014782	-1.870215	0.688513
Trial3	1	1	blindfold	clockwise	practice	Guided	1	-0.5	-0.5	2.238937	-1.30107	-1.45086	-1.29438	1.12816337866619	-1.467274	-2.534607	0.311526
Trial3	1	1	blindfold	clockwise	practice	Guided	1	-0.5	-0.5	2.258942	-1.30074	-1.45139	-1.29434	1.12790097611061	-1.287554	-2.928165	0.327651
Trial3	1	1	blindfold	clockwise	practice	Guided	1	-0.5	-0.5	2.278946	-1.30073	-1.45142	-1.29433	1.12788689883831	-1.44039	-2.784284	0.41415
Trial3	1	1	blindfold	clockwise	practice	Guided	1	-0.5	-0.5	2.298935	-1.30073	-1.45141	-1.2943	1.12786565847485	-1.531934	-2.589621	0.503484
Trial3	1	1	blindfold	clockwise	practice	Guided	1	-0.5	-0.5	2.318939	-1.30073	-1.45136	-1.29428	1.1278516383786	-1.557228	-2.344176	0.482147
Trial3	1	1	blindfold	clockwise	practice	Guided	1	-0.5	-0.5	2.338943	-1.30074	-1.45127	-1.29424	1.1278305402627	-1.483157	-2.272236	0.511868
Trial3	1	1	blindfold	clockwise	practice	Guided	1	-0.5	-0.5	2.358932	-1.30073	-1.45123	-1.29423	1.12781646298867	-1.378518	-2.500753	0.35128
Trial3	1	1	blindfold	clockwise	practice	Guided	1	-0.5	-0.5	2.378937	-1.30073	-1.45123	-1.29422	1.12780932730576	-1.399929	-2.585389	0.30349
Trial3	1	1	blindfold	clockwise	practice	Guided	1	-0.5	-0.5	2.398941	-1.30073	-1.45124	-1.29422	1.12780932730576	-1.417626	-2.581157	0.289042
Trial3	1	1	blindfold	clockwise	practice	Guided	1	-0.5	-0.5	2.418945	-1.30073	-1.45124	-1.29421	1.12780227561714	-1.436398	-2.521912	0.340058
Trial3	1	1	blindfold	clockwise	practice	Guided	1	-0.5	-0.5	2.438934	-1.30072	-1.45124	-1.29419	1.12778106275093	-1.319749	-2.466899	0.31925
Trial3	1	1	blindfold	clockwise	practice	Guided	1	-0.5	-0.5	2.458939	-1.30071	-1.45124	-1.29419	1.1277739531716	-1.158306	-2.568462	0.260352
Trial3	1	1	blindfold	clockwise	practice	Guided	1	-0.5	-0.5	2.478943	-1.3007	-1.45125	-1.29418	1.12775987589723	-1.115449	-2.615012	0.225695
Trial3	1	1	blindfold	clockwise	practice	Guided	1	-0.5	-0.5	2.498932	-1.30068	-1.45126	-1.29417	1.12773868977609	-1.084348	-2.65733	0.217065
Trial3	1	1	blindfold	clockwise	practice	Guided	1	-0.5	-0.5	2.518936	-1.30067	-1.45127	-1.29416	1.12772452855297	-1.062489	-2.65733	0.243249
Trial3	1	1	blindfold	clockwise	practice	Guided	1	-0.5	-0.5	2.53894	-1.30066	-1.45127	-1.29414	1.12770348422977	-1.022939	-2.648866	0.296347
[truncated: 9,404 more rows]
