# Supplementary material for: Assessing kinesthetic proprioceptive function of the upper limb: a novel dynamic movement reproduction task using a robotic arm
Source: PeerJ. 2021 May 3;9:e11301. doi: 10.7717/peerj.11301 (PMC8101453; doi:10.7717/peerj.11301)
Supplement: Supplemental Information 1 [file peerj-09-11301-s001.zip › DMR raw data_Study 1/Session 2/HMData_PP10-2_2019-06-18-16-09-25.txt]

Trial1	2	1	blindfold	clockwise	practice	Guided	1	0.5	-0.25	0	0.41451	-1.45101	-1.04981	0.804365878542666	-5.068476	-2.015252	0.373572
Trial1	2	1	blindfold	clockwise	practice	Guided	1	0.5	-0.25	0.0005950928	0.41237	-1.45097	-1.04981	0.804596138448598	-5.188383	-1.951775	0.397697
Trial1	2	1	blindfold	clockwise	practice	Guided	1	0.5	-0.25	0.02059174	0.41237	-1.45097	-1.04982	0.804606210963241	-5.188383	-1.951775	0.397697
Trial1	2	1	blindfold	clockwise	practice	Guided	1	0.5	-0.25	0.04059601	0.40622	-1.45094	-1.04985	0.805328934165159	-5.280514	-1.922153	0.317614
Trial1	2	1	blindfold	clockwise	practice	Guided	1	0.5	-0.25	0.06059265	0.39805	-1.45095	-1.04993	0.806400504551329	-4.506981	-1.956007	0.144573
Trial1	2	1	blindfold	clockwise	practice	Guided	1	0.5	-0.25	0.08059692	0.38645	-1.45098	-1.05015	0.808166867408973	-3.724679	-2.142206	-0.283293
Trial1	2	1	blindfold	clockwise	practice	Guided	1	0.5	-0.25	0.1005936	0.37167	-1.45107	-1.05038	0.810602687983464	-3.560696	-2.383419	-0.842122
Trial1	2	1	blindfold	clockwise	practice	Guided	1	0.5	-0.25	0.1205978	0.35496	-1.45118	-1.05068	0.813710600176686	-3.740717	-2.539995	-1.17219
Trial1	2	1	blindfold	clockwise	practice	Guided	1	0.5	-0.25	0.1405945	0.31332	-1.45113	-1.05063	0.822105694333269	-4.270457	-1.748649	-1.257672
Trial1	2	1	blindfold	clockwise	practice	Guided	1	0.5	-0.25	0.1605911	0.28775	-1.4509	-1.05063	0.82828643257993	-4.125429	-1.380482	-0.812859
Trial1	2	1	blindfold	clockwise	practice	Guided	1	0.5	-0.25	0.1805954	0.25916	-1.4507	-1.05029	0.835743959319086	-3.71473	-1.253528	-0.522493
Trial1	2	1	blindfold	clockwise	practice	Guided	1	0.5	-0.25	0.200592	0.22983	-1.45065	-1.05024	0.844615860587402	-2.991253	-1.528595	-0.424937
Trial1	2	1	blindfold	clockwise	practice	Guided	1	0.5	-0.25	0.2205963	0.19775	-1.45074	-1.05048	0.855642042334978	-2.388752	-1.841748	-0.721814
Trial1	2	1	blindfold	clockwise	practice	Guided	1	0.5	-0.25	0.240593	0.12827	-1.45103	-1.05062	0.882709189267393	-1.985935	-2.226842	-1.233813
Trial1	2	1	blindfold	clockwise	practice	Guided	1	0.5	-0.25	0.2605972	0.093547	-1.45111	-1.05072	0.897973563447926	-1.883892	-2.252233	-1.497616
Trial1	2	1	blindfold	clockwise	practice	Guided	1	0.5	-0.25	0.2805939	0.057338	-1.45112	-1.05074	0.914950381259824	-1.578476	-2.137974	-1.48651
Trial1	2	1	blindfold	clockwise	practice	Guided	1	0.5	-0.25	0.3005981	0.021963	-1.45108	-1.05068	0.932527592484427	-1.484047	-1.981398	-1.347687
Trial1	2	1	blindfold	clockwise	practice	Guided	1	0.5	-0.25	0.3205948	-0.012459	-1.45102	-1.05065	0.950607516635599	-1.257115	-1.964471	-1.180736
Trial1	2	1	blindfold	clockwise	practice	Guided	1	0.5	-0.25	0.3405914	-0.08403	-1.45097	-1.05075	0.991106267583362	-0.419994	-2.05757	-1.545335
Trial1	2	1	blindfold	clockwise	practice	Guided	1	0.5	-0.25	0.3605957	-0.1183	-1.45102	-1.05086	1.01176653515052	-0.233678	-2.205683	-1.801249
Trial1	2	1	blindfold	clockwise	practice	Guided	1	0.5	-0.25	0.3805923	-0.15257	-1.45109	-1.05092	1.0331120265	-0.247155	-2.294551	-1.816646
Trial1	2	1	blindfold	clockwise	practice	Guided	1	0.5	-0.25	0.4005966	-0.1848	-1.45113	-1.05089	1.05374369790213	-0.358431	-2.19722	-1.740769
Trial1	2	1	blindfold	clockwise	practice	Guided	1	0.5	-0.25	0.4205933	-0.2161	-1.45109	-1.05077	1.07425875048726	-0.376162	-1.977166	-1.680031
Trial1	2	1	blindfold	clockwise	practice	Guided	1	0.5	-0.25	0.4405975	-0.27708	-1.45093	-1.05072	1.1157982820325	-0.332387	-1.807894	-1.41162
Trial1	2	1	blindfold	clockwise	practice	Guided	1	0.5	-0.25	0.4605942	-0.30494	-1.45091	-1.05072	1.13537698960277	-0.35289	-1.854444	-1.363363
Trial1	2	1	blindfold	clockwise	practice	Guided	1	0.5	-0.25	0.4805984	-0.30872	-1.45091	-1.05068	1.13803179399879	-4.626206	-1.702099	-1.32872
Trial1	2	1	blindfold	clockwise	practice	Guided	1	0.5	-0.25	0.5005951	-0.30493	-1.45089	-1.05036	1.13511602044809	-7.510703	-1.105415	-0.390819
Trial1	2	1	blindfold	clockwise	practice	Guided	1	0.5	-0.25	0.5205917	-0.3037	-1.45067	-1.04635	1.13141814384517	-7.5626	0.257239	1.600233
Trial1	2	1	blindfold	clockwise	practice	Guided	1	0.5	-0.25	0.540596	-0.30268	-1.44915	-1.04256	1.12802771748621	-2.541655	1.302479	1.972817
Trial1	2	1	blindfold	clockwise	practice	Guided	1	0.5	-0.25	0.5605927	-0.30158	-1.44938	-1.03862	1.1244785511905	-1.299263	-1.401645	0.857135
Trial1	2	1	blindfold	clockwise	practice	Guided	1	0.5	-0.25	0.5805969	-0.30071	-1.45075	-1.03548	1.12165741559637	-0.417473	-3.399054	-0.120756
Trial1	2	1	blindfold	clockwise	practice	Guided	1	0.5	-0.25	0.6005936	-0.30027	-1.4517	-1.03425	1.1204821079155	-0.174211	-3.564095	-0.876525
Trial1	2	1	blindfold	clockwise	practice	Guided	1	0.5	-0.25	0.6205978	-0.30017	-1.45183	-1.03468	1.12071171682947	-0.628604	-2.827761	-1.013908
Trial1	2	1	blindfold	clockwise	practice	Guided	1	0.5	-0.25	0.6405945	-0.30047	-1.45104	-1.03498	1.12113590501895	-1.753194	-1.173128	-0.2796
Trial1	2	1	blindfold	clockwise	practice	Guided	1	0.5	-0.25	0.6605911	-0.30074	-1.45067	-1.03499	1.1213357957696	-2.043383	-0.673775	0.041447
Trial1	2	1	blindfold	clockwise	practice	Guided	1	0.5	-0.25	0.6805954	-0.30094	-1.45047	-1.03482	1.12135956111959	-2.346771	-0.77957	0.423351
Trial1	2	1	blindfold	clockwise	practice	Guided	1	0.5	-0.25	0.700592	-0.30109	-1.45044	-1.03454	1.12127083825631	-2.642876	-1.012319	0.5786
Trial1	2	1	blindfold	clockwise	practice	Guided	1	0.5	-0.25	0.7205963	-0.30123	-1.45048	-1.03342	1.12058749358955	-2.83977	-1.105419	0.68469
Trial1	2	1	blindfold	clockwise	practice	Guided	1	0.5	-0.25	0.740593	-0.30147	-1.45057	-1.0323	1.11997652402028	-3.149456	-1.198518	1.165066
Trial1	2	1	blindfold	clockwise	practice	Guided	1	0.5	-0.25	0.7605972	-0.30154	-1.45058	-1.03074	1.11893759176465	-3.183631	-1.029246	1.136944
Trial1	2	1	blindfold	clockwise	practice	Guided	1	0.5	-0.25	0.7805939	-0.30158	-1.45055	-1.02871	1.1175508003802	-3.135589	-1.185823	1.072132
Trial1	2	1	blindfold	clockwise	practice	Guided	1	0.5	-0.25	0.8005981	-0.30157	-1.45061	-1.02629	1.11585865273202	-3.087626	-1.435499	1.124408
Trial1	2	1	blindfold	clockwise	practice	Guided	1	0.5	-0.25	0.8205948	-0.30154	-1.4507	-1.0207	1.11195539801657	-3.00082	-1.566685	1.074127
Trial1	2	1	blindfold	clockwise	practice	Guided	1	0.5	-0.25	0.8405914	-0.30151	-1.45084	-1.01748	1.10970440415657	-3.014074	-1.723262	1.160236
Trial1	2	1	blindfold	clockwise	practice	Guided	1	0.5	-0.25	0.8605957	-0.30151	-1.45086	-1.01388	1.10721766895731	-3.022862	-1.706334	1.121899
Trial1	2	1	blindfold	clockwise	practice	Guided	1	0.5	-0.25	0.8805923	-0.30151	-1.45086	-1.0101	1.10461319508233	-3.022833	-1.71903	1.151571
Trial1	2	1	blindfold	clockwise	practice	Guided	1	0.5	-0.25	0.9005966	-0.30151	-1.45087	-1.00588	1.1017136023991	-3.016762	-1.710566	1.184539
Trial1	2	1	blindfold	clockwise	practice	Guided	1	0.5	-0.25	0.9205933	-0.30152	-1.45087	-0.9966	1.09537477690503	-3.056053	-1.761348	1.165861
Trial1	2	1	blindfold	clockwise	practice	Guided	1	0.5	-0.25	0.9405975	-0.3015	-1.45091	-0.99134	1.09178166608788	-2.955518	-1.871375	1.33466
Trial1	2	1	blindfold	clockwise	practice	Guided	1	0.5	-0.25	0.9605942	-0.30148	-1.45095	-0.98552	1.08782345115139	-2.917615	-2.023719	1.345054
Trial1	2	1	blindfold	clockwise	practice	Guided	1	0.5	-0.25	0.9805984	-0.30145	-1.451	-0.97957	1.08378713569576	-2.870476	-2.087196	1.245544
Trial1	2	1	blindfold	clockwise	practice	Guided	1	0.5	-0.25	1.000595	-0.30142	-1.45105	-0.9735	1.07968805254561	-2.744834	-2.201455	1.110568
Trial1	2	1	blindfold	clockwise	practice	Guided	1	0.5	-0.25	1.020592	-0.30137	-1.4511	-0.95937	1.07023347442692	-2.618663	-2.3538	0.990835
Trial1	2	1	blindfold	clockwise	practice	Guided	1	0.5	-0.25	1.040596	-0.30122	-1.45124	-0.95513	1.06731521971094	-2.344304	-2.535767	0.86904
Trial1	2	1	blindfold	clockwise	practice	Guided	1	0.5	-0.25	1.060593	-0.30118	-1.45127	-0.94921	1.06338328368116	-2.362316	-2.582317	0.941886
Trial1	2	1	blindfold	clockwise	practice	Guided	1	0.5	-0.25	1.080597	-0.30116	-1.4513	-0.94352	1.05963546269969	-2.336551	-2.573853	0.948959
Trial1	2	1	blindfold	clockwise	practice	Guided	1	0.5	-0.25	1.100594	-0.30115	-1.4513	-0.93814	1.05611460939519	-2.329364	-2.539999	1.016867
Trial1	2	1	blindfold	clockwise	practice	Guided	1	0.5	-0.25	1.120598	-0.30117	-1.45129	-0.92573	1.0480860530806	-2.397747	-2.599244	1.291372
Trial1	2	1	blindfold	clockwise	practice	Guided	1	0.5	-0.25	1.140594	-0.30123	-1.45124	-0.91894	1.04376732103111	-2.516026	-2.476522	1.576709
Trial1	2	1	blindfold	clockwise	practice	Guided	1	0.5	-0.25	1.160591	-0.30125	-1.45122	-0.91126	1.03887743800158	-2.541331	-2.493449	1.788941
Trial1	2	1	blindfold	clockwise	practice	Guided	1	0.5	-0.25	1.180595	-0.30127	-1.45123	-0.90303	1.03367392265948	-2.503171	-2.489217	1.88486
Trial1	2	1	blindfold	clockwise	practice	Guided	1	0.5	-0.25	1.200592	-0.30126	-1.45125	-0.89364	1.02775970192451	-2.481368	-2.493449	2.079465
Trial1	2	1	blindfold	clockwise	practice	Guided	1	0.5	-0.25	1.220596	-0.30125	-1.45124	-0.87298	1.01494118577194	-2.454075	-2.3538	1.840644
Trial1	2	1	blindfold	clockwise	practice	Guided	1	0.5	-0.25	1.240593	-0.30121	-1.45128	-0.86125	1.00775200556599	-2.400329	-2.548463	1.80477
Trial1	2	1	blindfold	clockwise	practice	Guided	1	0.5	-0.25	1.260597	-0.30119	-1.4513	-0.84954	1.00067657316065	-2.300155	-2.721966	1.96151
Trial1	2	1	blindfold	clockwise	practice	Guided	1	0.5	-0.25	1.280594	-0.30117	-1.45134	-0.83638	0.992831740727311	-2.251129	-2.645794	1.917181
Trial1	2	1	blindfold	clockwise	practice	Guided	1	0.5	-0.25	1.300598	-0.30114	-1.45133	-0.8224	0.984615176746865	-2.228476	-2.616171	2.068081
Trial1	2	1	blindfold	clockwise	practice	Guided	1	0.5	-0.25	1.320595	-0.30111	-1.45132	-0.79283	0.967699142105351	-2.185653	-2.573853	2.050239
Trial1	2	1	blindfold	clockwise	practice	Guided	1	0.5	-0.25	1.340591	-0.30108	-1.45133	-0.7769	0.958828843437724	-2.158264	-2.675417	1.990186
Trial1	2	1	blindfold	clockwise	practice	Guided	1	0.5	-0.25	1.360596	-0.30108	-1.45134	-0.75977	0.94952334174328	-2.239032	-2.751589	2.020649
Trial1	2	1	blindfold	clockwise	practice	Guided	1	0.5	-0.25	1.380592	-0.30111	-1.45133	-0.74254	0.940411018974807	-2.257779	-2.582317	1.838397
Trial1	2	1	blindfold	clockwise	practice	Guided	1	0.5	-0.25	1.400597	-0.30112	-1.45132	-0.7247	0.93119997701252	-2.219212	-2.77698	1.938617
Trial1	2	1	blindfold	clockwise	practice	Guided	1	0.5	-0.25	1.420593	-0.30112	-1.45135	-0.68668	0.912404906899861	-2.301264	-2.789675	1.961153
Trial1	2	1	blindfold	clockwise	practice	Guided	1	0.5	-0.25	1.440598	-0.30109	-1.4514	-0.66698	0.903115460657396	-2.205469	-2.764284	2.014398
Trial1	2	1	blindfold	clockwise	practice	Guided	1	0.5	-0.25	1.460594	-0.30109	-1.45139	-0.64678	0.893968439566215	-2.12114	-2.628867	1.83795
Trial1	2	1	blindfold	clockwise	practice	Guided	1	0.5	-0.25	1.480598	-0.3011	-1.45138	-0.62617	0.885022621654929	-2.238464	-2.950484	1.84706
Trial1	2	1	blindfold	clockwise	practice	Guided	1	0.5	-0.25	1.500595	-0.30109	-1.45145	-0.60464	0.876079177916503	-2.13233	-2.980106	1.673883
Trial1	2	1	blindfold	clockwise	practice	Guided	1	0.5	-0.25	1.520592	-0.30106	-1.4515	-0.56103	0.859323454679397	-2.026199	-2.984338	1.767549
Trial1	2	1	blindfold	clockwise	practice	Guided	1	0.5	-0.25	1.540596	-0.30105	-1.45151	-0.53833	0.851360859944029	-2.197744	-2.77698	1.525371
Trial1	2	1	blindfold	clockwise	practice	Guided	1	0.5	-0.25	1.560593	-0.30108	-1.45147	-0.51609	0.844116711824722	-2.125913	-3.039351	1.700352
Trial1	2	1	blindfold	clockwise	practice	Guided	1	0.5	-0.25	1.580597	-0.30108	-1.45152	-0.49375	0.837342948467487	-2.185213	-3.301723	1.556771
Trial1	2	1	blindfold	clockwise	practice	Guided	1	0.5	-0.25	1.600594	-0.30107	-1.4516	-0.47125	0.83106240071227	-2.058122	-3.267869	1.689445
Trial1	2	1	blindfold	clockwise	practice	Guided	1	0.5	-0.25	1.620598	-0.30106	-1.45162	-0.4251	0.819973881700675	-2.185454	-3.077438	1.678768
Trial1	2	1	blindfold	clockwise	practice	Guided	1	0.5	-0.25	1.640594	-0.3011	-1.45155	-0.40164	0.815325625925366	-2.085731	-3.390591	1.535076
Trial1	2	1	blindfold	clockwise	practice	Guided	1	0.5	-0.25	1.660591	-0.30107	-1.45163	-0.37899	0.811388668346088	-2.090342	-3.250941	1.251814
Trial1	2	1	blindfold	clockwise	practice	Guided	1	0.5	-0.25	1.680595	-0.30104	-1.45167	-0.35636	0.808070247621224	-2.082793	-3.377895	1.497522
Trial1	2	1	blindfold	clockwise	practice	Guided	1	0.5	-0.25	1.700592	-0.30103	-1.45166	-0.33397	0.805419170074221	-2.163369	-3.022424	1.133124
Trial1	2	1	blindfold	clockwise	practice	Guided	1	0.5	-0.25	1.720596	-0.30105	-1.45159	-0.28958	0.802027237490874	-2.059119	-3.255173	1.094632
Trial1	2	1	blindfold	clockwise	practice	Guided	1	0.5	-0.25	1.740593	-0.30101	-1.45167	-0.26828	0.801218541326739	-1.943829	-3.441372	1.181431
Trial1	2	1	blindfold	clockwise	practice	Guided	1	0.5	-0.25	1.760597	-0.30099	-1.45169	-0.24673	0.800996690043715	-1.98795	-3.293259	1.066813
Trial1	2	1	blindfold	clockwise	practice	Guided	1	0.5	-0.25	1.780594	-0.30101	-1.45163	-0.22626	0.801361703968029	-2.090895	-3.229782	0.949255
Trial1	2	1	blindfold	clockwise	practice	Guided	1	0.5	-0.25	1.800598	-0.30103	-1.45163	-0.20624	0.802224416632747	-2.108124	-3.331346	0.852987
Trial1	2	1	blindfold	clockwise	practice	Guided	1	0.5	-0.25	1.820595	-0.30103	-1.45167	-0.16657	0.805363048875994	-2.02132	-3.238246	0.973142
Trial1	2	1	blindfold	clockwise	practice	Guided	1	0.5	-0.25	1.840591	-0.30104	-1.45162	-0.14725	0.807603018068722	-2.172962	-3.081669	1.249534
Trial1	2	1	blindfold	clockwise	practice	Guided	1	0.5	-0.25	1.860596	-0.30108	-1.45156	-0.1275	0.81039212639723	-2.268332	-3.221319	1.205388
Trial1	2	1	blindfold	clockwise	practice	Guided	1	0.5	-0.25	1.880592	-0.30111	-1.45157	-0.10852	0.81350711197629	-2.265926	-3.20016	1.078517
Trial1	2	1	blindfold	clockwise	practice	Guided	1	0.5	-0.25	1.900597	-0.30113	-1.45159	-0.089672	0.817015507545979	-2.355058	-3.225551	1.244268
Trial1	2	1	blindfold	clockwise	practice	Guided	1	0.5	-0.25	1.920593	-0.30113	-1.45159	-0.051173	0.825434096131674	-2.187824	-3.162074	1.448416
Trial1	2	1	blindfold	clockwise	practice	Guided	1	0.5	-0.25	1.940598	-0.3011	-1.45162	-0.032078	0.830211531056293	-2.127145	-3.297491	1.471326
Trial1	2	1	blindfold	clockwise	practice	Guided	1	0.5	-0.25	1.960594	-0.30108	-1.45168	-0.012937	0.835420860346078	-2.105155	-3.492154	1.483275
Trial1	2	1	blindfold	clockwise	practice	Guided	1	0.5	-0.25	1.980598	-0.30103	-1.45174	0.0068393	0.841198848633091	-1.961434	-3.356736	1.556916
Trial1	2	1	blindfold	clockwise	practice	Guided	1	0.5	-0.25	2.000595	-0.30099	-1.4517	0.026773	0.847459909472917	-1.95632	-3.263637	1.569698
Trial1	2	1	blindfold	clockwise	practice	Guided	1	0.5	-0.25	2.020592	-0.30098	-1.45167	0.065972	0.861050096170904	-1.961326	-3.24671	1.633836
Trial1	2	1	blindfold	clockwise	practice	Guided	1	0.5	-0.25	2.040596	-0.301	-1.45165	0.08569001	0.868498001732037	-1.998933	-3.466763	1.466946
Trial1	2	1	blindfold	clockwise	practice	Guided	1	0.5	-0.25	2.060593	-0.30099	-1.4517	0.10609	0.876575777622421	-2.033482	-3.534472	1.573158
Trial1	2	1	blindfold	clockwise	practice	Guided	1	0.5	-0.25	2.080597	-0.30097	-1.45173	0.126	0.884832736235908	-1.872204	-3.407518	1.533211
Trial1	2	1	blindfold	clockwise	practice	Guided	1	0.5	-0.25	2.100594	-0.30095	-1.45172	0.14609	0.893536891498547	-1.855682	-3.386359	1.721776
Trial1	2	1	blindfold	clockwise	practice	Guided	1	0.5	-0.25	2.120598	-0.30095	-1.45168	0.18682	0.912322640538785	-2.009964	-3.250941	1.379566
Trial1	2	1	blindfold	clockwise	practice	Guided	1	0.5	-0.25	2.140594	-0.30097	-1.45171	0.20667	0.92200892595481	-1.930272	-3.564095	1.327274
Trial1	2	1	blindfold	clockwise	practice	Guided	1	0.5	-0.25	2.160591	-0.30095	-1.45175	0.2264	0.931921582638174	-1.86002	-3.454068	1.335165
Trial1	2	1	blindfold	clockwise	practice	Guided	1	0.5	-0.25	2.180595	-0.30093	-1.45175	0.24671	0.942448768273247	-1.861816	-3.390591	1.377961
Trial1	2	1	blindfold	clockwise	practice	Guided	1	0.5	-0.25	2.200592	-0.30093	-1.45173	0.26627	0.952902712377466	-1.865073	-3.276332	1.230176
Trial1	2	1	blindfold	clockwise	practice	Guided	1	0.5	-0.25	2.220596	-0.30095	-1.45168	0.30515	0.974531894126473	-1.95112	-3.407518	1.147763
Trial1	2	1	blindfold	clockwise	practice	Guided	1	0.5	-0.25	2.240593	-0.30095	-1.45174	0.32385	0.985304360443333	-1.910482	-3.542936	1.081065
Trial1	2	1	blindfold	clockwise	practice	Guided	1	0.5	-0.25	2.260597	-0.30095	-1.45177	0.34286	0.996495784060762	-1.932249	-3.636035	1.226653
Trial1	2	1	blindfold	clockwise	practice	Guided	1	0.5	-0.25	2.280594	-0.30094	-1.45179	0.361	1.00738567416624	-1.811339	-3.513313	1.106137
Trial1	2	1	blindfold	clockwise	practice	Guided	1	0.5	-0.25	2.300598	-0.30092	-1.45177	0.37932	1.01858554303744	-1.806318	-3.627572	0.974962
Trial1	2	1	blindfold	clockwise	practice	Guided	1	0.5	-0.25	2.320595	-0.3009	-1.4518	0.4138	1.04022654799275	-1.750538	-3.720671	1.048391
Trial1	2	1	blindfold	clockwise	practice	Guided	1	0.5	-0.25	2.340591	-0.30086	-1.45182	0.43106	1.05129418602096	-1.719582	-3.631803	0.989339
Trial1	2	1	blindfold	clockwise	practice	Guided	1	0.5	-0.25	2.360596	-0.30087	-1.45181	0.44747	1.06200618234833	-1.807688	-3.636035	1.001526
Trial1	2	1	blindfold	clockwise	practice	Guided	1	0.5	-0.25	2.380592	-0.30089	-1.45182	0.46346	1.07259032336452	-1.817818	-3.729135	0.981132
Trial1	2	1	blindfold	clockwise	practice	Guided	1	0.5	-0.25	2.400597	-0.30091	-1.45184	0.47946	1.08331376562477	-1.840628	-3.801075	0.936091
Trial1	2	1	blindfold	clockwise	practice	Guided	1	0.5	-0.25	2.420593	-0.30091	-1.45189	0.50953	1.103785601715	-1.757525	-3.792612	1.058977
Trial1	2	1	blindfold	clockwise	practice	Guided	1	0.5	-0.25	2.440598	-0.30084	-1.4519	0.52466	1.11420053849708	-1.742228	-3.699512	1.110941
Trial1	2	1	blindfold	clockwise	practice	Guided	1	0.5	-0.25	2.460594	-0.30083	-1.4519	0.53923	1.12437212482735	-1.675998	-3.809539	1.301097
Trial1	2	1	blindfold	clockwise	practice	Guided	1	0.5	-0.25	2.480598	-0.30084	-1.45188	0.55286	1.13398807409554	-1.671807	-3.771453	1.296894
Trial1	2	1	blindfold	clockwise	practice	Guided	1	0.5	-0.25	2.500595	-0.30085	-1.45186	0.55469	1.13529147376482	-1.670667	-3.864552	1.72409
Trial1	2	1	blindfold	clockwise	practice	Guided	1	0.5	-0.25	2.520592	-0.30085	-1.4519	0.55235	1.13363407971899	-1.613574	-3.636035	4.269117
Trial1	2	1	blindfold	clockwise	practice	Guided	1	0.5	-0.25	2.540596	-0.30104	-1.45145	0.55233	1.13375417438313	-2.605325	-3.432909	4.679745
Trial1	2	1	blindfold	clockwise	practice	Guided	1	0.5	-0.25	2.560593	-0.30107	-1.45146	0.55232	1.13376829222913	-3.044394	-2.176064	4.225101
Trial1	2	1	blindfold	clockwise	practice	Guided	1	0.5	-0.25	2.580597	-0.3011	-1.45143	0.55232	1.13378947575864	-3.08117	-2.662721	4.634
Trial1	2	1	blindfold	clockwise	practice	Guided	1	0.5	-0.25	2.600594	-0.30112	-1.45144	0.55232	1.13380362640907	-3.055789	-3.217087	4.556312
Trial1	2	1	blindfold	clockwise	practice	Guided	1	0.5	-0.25	2.620598	-0.30114	-1.45144	0.55233	1.13382484208014	-2.73706	-3.005497	4.556406
Trial1	2	1	blindfold	clockwise	practice	Guided	1	0.5	-0.25	2.640594	-0.30115	-1.4515	0.55233	1.133831917516	-2.279684	-3.652962	4.797412
Trial1	2	1	blindfold	clockwise	practice	Guided	1	0.5	-0.25	2.660591	-0.30114	-1.45152	0.55234	1.13383192802569	-2.245984	-3.470995	4.948109
Trial1	2	1	blindfold	clockwise	practice	Guided	1	0.5	-0.25	2.680595	-0.30114	-1.45153	0.55235	1.13383897183676	-2.276059	-3.521777	5.017579
Trial1	2	1	blindfold	clockwise	practice	Guided	1	0.5	-0.25	2.700592	-0.30114	-1.45154	0.55236	1.13384605787036	-2.224189	-3.221319	5.03591
Trial1	2	1	blindfold	clockwise	practice	Guided	1	0.5	-0.25	2.720596	-0.30114	-1.45154	0.5524	1.13387436026629	-2.136746	-3.098597	5.302373
Trial1	2	1	blindfold	clockwise	practice	Guided	1	0.5	-0.25	2.740593	-0.30113	-1.45154	0.55243	1.13388854421102	-1.985145	-3.128219	5.527096
Trial1	2	1	blindfold	clockwise	practice	Guided	1	0.5	-0.25	2.760597	-0.30112	-1.45155	0.55244	1.13388853465486	-1.933975	-3.208623	5.529224
Trial1	2	1	blindfold	clockwise	practice	Guided	1	0.5	-0.25	2.780594	-0.30111	-1.45155	0.55246	1.13389563300729	-1.932328	-3.31865	5.409732
Trial1	2	1	blindfold	clockwise	practice	Guided	1	0.5	-0.25	2.800598	-0.3011	-1.45156	0.55247	1.13389564501788	-1.752734	-3.314418	5.361684
Trial1	2	1	blindfold	clockwise	practice	Guided	1	0.5	-0.25	2.820595	-0.30109	-1.45156	0.55248	1.13389563607712	-1.57853	-3.441372	5.306817
Trial1	2	1	blindfold	clockwise	practice	Guided	1	0.5	-0.25	2.840591	-0.30105	-1.45158	0.55248	1.13386738041935	-1.059689	-3.547167	5.010084
Trial1	2	1	blindfold	clockwise	practice	Guided	1	0.5	-0.25	2.860596	-0.30101	-1.4516	0.55247	1.1338320594626	-0.734778	-3.775685	4.839326
Trial1	2	1	blindfold	clockwise	practice	Guided	1	0.5	-0.25	2.880592	-0.30095	-1.45164	0.55245	1.13377550342699	-0.317717	-3.822234	4.718841
Trial1	2	1	blindfold	clockwise	practice	Guided	1	0.5	-0.25	2.900597	-0.30082	-1.4517	0.55241	1.13365536199833	0.055077	-3.88148	4.562671
Trial1	2	1	blindfold	clockwise	practice	Guided	1	0.5	-0.25	2.920593	-0.30065	-1.45177	0.55224	1.13341495649268	0.470714	-3.88148	4.359354
Trial1	2	1	blindfold	clockwise	practice	Guided	1	0.5	-0.25	2.940598	-0.30018	-1.45184	0.5521	1.13298386037301	1.575226	-3.703744	3.856112
Trial1	2	1	blindfold	clockwise	practice	Guided	1	0.5	-0.25	2.960594	-0.29967	-1.45185	0.55193	1.13250336318746	2.091076	-3.674121	3.61188
Trial1	2	1	blindfold	clockwise	practice	Guided	1	0.5	-0.25	2.980598	-0.29849	-1.45184	0.55177	1.13155704604469	2.403457	-3.652962	3.43869
Trial1	2	1	blindfold	clockwise	practice	Guided	1	0.5	-0.25	3.000595	-0.29624	-1.45183	0.55161	1.12985694736083	2.587242	-3.542936	3.129116
Trial1	2	1	blindfold	clockwise	practice	Guided	1	0.5	-0.25	3.020592	-0.29288	-1.45178	0.55138	1.12732806338925	2.656497	-3.424445	2.885789
Trial1	2	1	blindfold	clockwise	practice	Guided	1	0.5	-0.25	3.040596	-0.28197	-1.45168	0.55135	1.11966016742663	2.618368	-3.310187	2.69449
Trial1	2	1	blindfold	clockwise	practice	Guided	1	0.5	-0.25	3.060593	-0.27474	-1.45165	0.55132	1.11460118712893	2.629339	-3.263637	2.659649
Trial1	2	1	blindfold	clockwise	practice	Guided	1	0.5	-0.25	3.080597	-0.26626	-1.45164	0.55128	1.10869475410763	2.682635	-3.267869	2.542706
Trial1	2	1	blindfold	clockwise	practice	Guided	1	0.5	-0.25	3.100594	-0.2565	-1.45164	0.55123	1.10193547587106	2.715122	-3.259405	2.44477
Trial1	2	1	blindfold	clockwise	practice	Guided	1	0.5	-0.25	3.120598	-0.24544	-1.45162	0.55114	1.09430622730649	2.709367	-3.204392	2.339924
Trial1	2	1	blindfold	clockwise	practice	Guided	1	0.5	-0.25	3.140594	-0.219	-1.4516	0.55111	1.07644701624819	2.690467	-3.183233	2.185651
Trial1	2	1	blindfold	clockwise	practice	Guided	1	0.5	-0.25	3.160591	-0.20406	-1.45159	0.55108	1.0665034627202	2.704456	-3.102828	2.171635
Trial1	2	1	blindfold	clockwise	practice	Guided	1	0.5	-0.25	3.180595	-0.18683	-1.45157	0.55108	1.05520831857573	2.691267	-3.10706	2.121336
Trial1	2	1	blindfold	clockwise	practice	Guided	1	0.5	-0.25	3.200592	-0.16987	-1.45155	0.55111	1.0442715096137	2.594717	-3.115524	2.264241
Trial1	2	1	blindfold	clockwise	practice	Guided	1	0.5	-0.25	3.220596	-0.15069	-1.45153	0.55114	1.03209631226882	2.438292	-3.009729	2.277448
Trial1	2	1	blindfold	clockwise	practice	Guided	1	0.5	-0.25	3.240593	-0.11057	-1.45148	0.55109	1.00724421796185	2.206608	-2.958947	2.117786
Trial1	2	1	blindfold	clockwise	practice	Guided	1	0.5	-0.25	3.260597	-0.089285	-1.45148	0.55104	0.994445515952686	1.989411	-2.967411	2.061534
Trial1	2	1	blindfold	clockwise	practice	Guided	1	0.5	-0.25	3.280594	-0.067413	-1.4515	0.55101	0.981618334921179	1.828172	-3.043583	2.011674
Trial1	2	1	blindfold	clockwise	practice	Guided	1	0.5	-0.25	3.300598	-0.044435	-1.45151	0.55099	0.968501124481164	1.747442	-3.052047	2.011502
Trial1	2	1	blindfold	clockwise	practice	Guided	1	0.5	-0.25	3.320595	-0.021105	-1.45152	0.55101	0.955597959495902	1.781021	-3.056279	1.968246
Trial1	2	1	blindfold	clockwise	practice	Guided	1	0.5	-0.25	3.340591	0.025159	-1.45158	0.55107	0.931228852617661	1.770909	-3.276332	2.182406
Trial1	2	1	blindfold	clockwise	practice	Guided	1	0.5	-0.25	3.360596	0.04874	-1.45162	0.55115	0.919498153000779	1.725626	-3.24671	2.337812
Trial1	2	1	blindfold	clockwise	practice	Guided	1	0.5	-0.25	3.380592	0.072522	-1.45162	0.55121	0.908116117538069	1.659275	-3.140915	2.407893
Trial1	2	1	blindfold	clockwise	practice	Guided	1	0.5	-0.25	3.400597	0.097167	-1.45158	0.55127	0.896832231584251	1.578342	-3.085901	2.519727
Trial1	2	1	blindfold	clockwise	practice	Guided	1	0.5	-0.25	3.420593	0.1219	-1.45153	0.55138	0.886097895514552	1.551423	-2.98857	2.632306
Trial1	2	1	blindfold	clockwise	practice	Guided	1	0.5	-0.25	3.440598	0.17026	-1.45148	0.55142	0.866603971336563	1.755456	-2.967411	2.810382
Trial1	2	1	blindfold	clockwise	practice	Guided	1	0.5	-0.25	3.460594	0.1947	-1.45148	0.55148	0.857658598252584	1.70593	-3.022424	2.990711
Trial1	2	1	blindfold	clockwise	practice	Guided	1	0.5	-0.25	3.480598	0.22001	-1.4515	0.55153	0.849025764093362	1.53977	-2.984338	3.097575
Trial1	2	1	blindfold	clockwise	practice	Guided	1	0.5	-0.25	3.500595	0.24388	-1.45149	0.55158	0.841503397437177	1.565145	-2.967411	3.165732
Trial1	2	1	blindfold	clockwise	practice	Guided	1	0.5	-0.25	3.520592	0.26928	-1.4515	0.55161	0.834152439107527	1.64891	-2.992802	3.243964
Trial1	2	1	blindfold	clockwise	practice	Guided	1	0.5	-0.25	3.540596	0.31954	-1.45153	0.5516	0.821661931687153	1.606909	-3.115524	3.171585
Trial1	2	1	blindfold	clockwise	practice	Guided	1	0.5	-0.25	3.560593	0.34512	-1.45155	0.55159	0.816415514908181	1.54124	-3.056279	3.183599
Trial1	2	1	blindfold	clockwise	practice	Guided	1	0.5	-0.25	3.580597	0.36991	-1.45154	0.5516	0.812087393461162	1.419994	-3.043583	3.195828
Trial1	2	1	blindfold	clockwise	practice	Guided	1	0.5	-0.25	3.600594	0.3946	-1.45153	0.55161	0.808509579419215	1.494933	-3.081669	3.255656
Trial1	2	1	blindfold	clockwise	practice	Guided	1	0.5	-0.25	3.620598	0.41921	-1.45155	0.55162	0.805680865055442	1.597941	-3.094365	3.225124
Trial1	2	1	blindfold	clockwise	practice	Guided	1	0.5	-0.25	3.640594	0.46903	-1.45159	0.55163	0.802228041480118	1.394336	-3.212855	3.231006
Trial1	2	1	blindfold	clockwise	practice	Guided	1	0.5	-0.25	3.660591	0.49333	-1.45161	0.55165	0.801677735534135	1.22661	-3.157842	3.315927
Trial1	2	1	blindfold	clockwise	practice	Guided	1	0.5	-0.25	3.680595	0.5173	-1.4516	0.55167	0.801856659920831	1.088331	-3.212855	3.395533
Trial1	2	1	blindfold	clockwise	practice	Guided	1	0.5	-0.25	3.700592	0.54084	-1.45159	0.5517	0.802739550997973	1.068958	-3.179001	3.408069
Trial1	2	1	blindfold	clockwise	practice	Guided	1	0.5	-0.25	3.720596	0.56529	-1.4516	0.55174	0.804394053582137	1.075212	-3.250941	3.453293
Trial1	2	1	blindfold	clockwise	practice	Guided	1	0.5	-0.25	3.740593	0.60992	-1.45162	0.55175	0.809249941702694	0.905402	-3.2721	3.517567
Trial1	2	1	blindfold	clockwise	practice	Guided	1	0.5	-0.25	3.760597	0.63138	-1.45162	0.55178	0.812472679602818	0.911064	-3.20016	3.60862
Trial1	2	1	blindfold	clockwise	practice	Guided	1	0.5	-0.25	3.780594	0.65341	-1.45161	0.55181	0.816354060154814	0.792562	-3.195928	3.667355
Trial1	2	1	blindfold	clockwise	practice	Guided	1	0.5	-0.25	3.800598	0.67284	-1.4516	0.55183	0.820246916580508	0.744535	-3.136683	3.61441
Trial1	2	1	blindfold	clockwise	practice	Guided	1	0.5	-0.25	3.820595	0.69219	-1.45158	0.55184	0.824551023368445	0.845785	-3.187464	3.691517
Trial1	2	1	blindfold	clockwise	practice	Guided	1	0.5	-0.25	3.840591	0.72959	-1.45161	0.55183	0.834052100500894	0.862337	-3.238246	3.651172
Trial1	2	1	blindfold	clockwise	practice	Guided	1	0.5	-0.25	3.860596	0.74708	-1.45162	0.55183	0.839035070570483	0.768242	-3.255173	3.663698
Trial1	2	1	blindfold	clockwise	practice	Guided	1	0.5	-0.25	3.880592	0.7639	-1.45163	0.55185	0.84416032628922	0.83471	-3.225551	3.723981
Trial1	2	1	blindfold	clockwise	practice	Guided	1	0.5	-0.25	3.900597	0.7801	-1.45161	0.55187	0.849383000554867	0.909211	-3.140915	3.711571
Trial1	2	1	blindfold	clockwise	practice	Guided	1	0.5	-0.25	3.920593	0.79622	-1.45159	0.55194	0.854900048562362	1.004214	-3.10706	3.799718
Trial1	2	1	blindfold	clockwise	practice	Guided	1	0.5	-0.25	3.940598	0.82664	-1.45156	0.55197	0.865938557307001	1.075564	-3.174769	3.964547
Trial1	2	1	blindfold	clockwise	practice	Guided	1	0.5	-0.25	3.960594	0.84105	-1.45156	0.55198	0.871485554902669	1.075643	-3.039351	3.926175
Trial1	2	1	blindfold	clockwise	practice	Guided	1	0.5	-0.25	3.980598	0.8555501	-1.45154	0.55199	0.877270682469106	1.124142	-3.052047	3.93822
Trial1	2	1	blindfold	clockwise	practice	Guided	1	0.5	-0.25	4.000595	0.86936	-1.45153	0.55198	0.882948887402781	1.19947	-3.081669	3.946098
Trial1	2	1	blindfold	clockwise	practice	Guided	1	0.5	-0.25	4.020592	0.88298	-1.45155	0.55198	0.888732593232073	1.311107	-3.157842	3.994608
Trial1	2	1	blindfold	clockwise	practice	Guided	1	0.5	-0.25	4.040596	0.91031	-1.4516	0.55197	0.900838614670551	1.476874	-3.187464	3.972145
Trial1	2	1	blindfold	clockwise	practice	Guided	1	0.5	-0.25	4.060593	0.92575	-1.4516	0.55195	0.907957512293548	1.427017	-3.255173	3.879201
Trial1	2	1	blindfold	clockwise	practice	Guided	1	0.5	-0.25	4.080597	0.93755	-1.45161	0.55193	0.913532567131854	1.440365	-3.314418	3.856007
Trial1	2	1	blindfold	clockwise	practice	Guided	1	0.5	-0.25	4.100594	0.95141	-1.45164	0.55193	0.920251446908723	1.522441	-3.31865	3.875785
Trial1	2	1	blindfold	clockwise	practice	Guided	1	0.5	-0.25	4.120598	0.96487	-1.45166	0.55195	0.926945446960172	1.54352	-3.373664	3.902043
Trial1	2	1	blindfold	clockwise	practice	Guided	1	0.5	-0.25	4.140594	0.97835	-1.45167	0.55198	0.933804399838196	1.60757	-3.373664	3.975001
Trial1	2	1	blindfold	clockwise	practice	Guided	1	0.5	-0.25	4.160591	1.00557	-1.4517	0.55199	0.948044814742932	1.631696	-3.420213	4.003777
Trial1	2	1	blindfold	clockwise	practice	Guided	1	0.5	-0.25	4.180595	1.01927	-1.45172	0.55199	0.955420999189094	1.548094	-3.526008	4.010656
Trial1	2	1	blindfold	clockwise	practice	Guided	1	0.5	-0.25	4.200592	1.03336	-1.45175	0.55197	0.963134872848434	1.5179	-3.551399	3.899039
Trial1	2	1	blindfold	clockwise	practice	Guided	1	0.5	-0.25	4.220596	1.04698	-1.45179	0.55194	0.970718779004774	1.455623	-3.66989	3.905224
Trial1	2	1	blindfold	clockwise	practice	Guided	1	0.5	-0.25	4.240593	1.07426	-1.45187	0.55193	0.986339842514465	1.391258	-3.873016	3.87143
Trial1	2	1	blindfold	clockwise	practice	Guided	1	0.5	-0.25	4.260597	1.08742	-1.45192	0.55192	0.994051267275887	1.374926	-3.940725	3.835683
Trial1	2	1	blindfold	clockwise	practice	Guided	1	0.5	-0.25	4.280594	1.10072	-1.45196	0.55191	1.00196017740157	1.339687	-3.957652	3.80965
Trial1	2	1	blindfold	clockwise	practice	Guided	1	0.5	-0.25	4.300598	1.11336	-1.45199	0.55191	1.0095891088765	1.317834	-4.080374	3.84655
Trial1	2	1	blindfold	clockwise	practice	Guided	1	0.5	-0.25	4.320595	1.12573	-1.45203	0.55191	1.01715175915651	1.41772	-4.16501	3.828653
Trial1	2	1	blindfold	clockwise	practice	Guided	1	0.5	-0.25	4.340591	1.15005	-1.45211	0.55191	1.03229098652983	1.463605	-4.25811	3.816984
Trial1	2	1	blindfold	clockwise	practice	Guided	1	0.5	-0.25	4.360596	1.16166	-1.45212	0.5519	1.03963345074125	1.435895	-4.236951	3.803136
Trial1	2	1	blindfold	clockwise	practice	Guided	1	0.5	-0.25	4.380592	1.17308	-1.45213	0.55189	1.04693086675793	1.479463	-4.21156	3.734824
Trial1	2	1	blindfold	clockwise	practice	Guided	1	0.5	-0.25	4.400597	1.18466	-1.45213	0.5519	1.05442065359841	1.490433	-4.241183	3.767757
Trial1	2	1	blindfold	clockwise	practice	Guided	1	0.5	-0.25	4.420593	1.19576	-1.45212	0.55195	1.06169946823783	1.574566	-4.177706	3.841143
Trial1	2	1	blindfold	clockwise	practice	Guided	1	0.5	-0.25	4.440598	1.21811	-1.45208	0.55197	1.07649337317304	1.741303	-4.071911	3.933157
Trial1	2	1	blindfold	clockwise	practice	Guided	1	0.5	-0.25	4.460594	1.22948	-1.45207	0.55197	1.0841111568699	1.789933	-4.156547	3.936432
Trial1	2	1	blindfold	clockwise	practice	Guided	1	0.5	-0.25	4.480598	1.24061	-1.45207	0.55197	1.09163137835917	1.781284	-4.11846	3.94405
Trial1	2	1	blindfold	clockwise	practice	Guided	1	0.5	-0.25	4.500595	1.25188	-1.45207	0.55198	1.09931586913947	1.873436	-4.169242	3.983913
Trial1	2	1	blindfold	clockwise	practice	Guided	1	0.5	-0.25	4.520592	1.2637	-1.45208	0.55198	1.10743381431006	1.97895	-4.262342	3.966461
Trial1	2	1	blindfold	clockwise	practice	Guided	1	0.5	-0.25	4.540596	1.28741	-1.45212	0.55199	1.12392284105385	1.983603	-4.279269	3.982385
Trial1	2	1	blindfold	clockwise	practice	Guided	1	0.5	-0.25	4.560593	1.29963	-1.45214	0.55198	1.13251047231519	1.989249	-4.300428	3.957172
Trial1	2	1	blindfold	clockwise	practice	Guided	1	0.5	-0.25	4.580597	1.30408	-1.45214	0.55198	1.13565690764103	3.672829	-4.114229	3.638194
Trial1	2	1	blindfold	clockwise	practice	Guided	1	0.5	-0.25	4.600594	1.30342	-1.45216	0.55199	1.13519681797147	4.945804	-5.184874	4.400631
Trial1	2	1	blindfold	clockwise	practice	Guided	1	0.5	-0.25	4.620598	1.30313	-1.4522	0.55198	1.13498440732935	4.235899	-4.418918	3.71277
Trial1	2	1	blindfold	clockwise	practice	Guided	1	0.5	-0.25	4.640594	1.30214	-1.45218	0.55196	1.13426998702052	1.473122	-3.746062	3.732836
Trial1	2	1	blindfold	clockwise	practice	Guided	1	0.5	-0.25	4.660591	1.30154	-1.45206	0.55198	1.13385993372921	1.112916	-3.572558	4.004502
Trial1	2	1	blindfold	clockwise	practice	Guided	1	0.5	-0.25	4.680595	1.30128	-1.45198	0.55199	1.13368323832773	1.71199	-3.826466	4.264305
Trial1	2	1	blindfold	clockwise	practice	Guided	1	0.5	-0.25	4.700592	1.30127	-1.45198	0.55201	1.13369028643729	2.64995	-4.406223	4.454489
Trial1	2	1	blindfold	clockwise	practice	Guided	1	0.5	-0.25	4.720596	1.30128	-1.452	0.55203	1.13371148957024	3.15657	-4.68129	4.519054
Trial1	2	1	blindfold	clockwise	practice	Guided	1	0.5	-0.25	4.740593	1.30129	-1.45211	0.55204	1.13372556665554	2.128575	-4.884416	4.273165
Trial1	2	1	blindfold	clockwise	practice	Guided	1	0.5	-0.25	4.760597	1.30127	-1.45213	0.55204	1.13371149628263	1.479315	-4.736303	4.218344
Trial1	2	1	blindfold	clockwise	practice	Guided	1	0.5	-0.25	4.780594	1.30124	-1.45214	0.55204	1.13369026467388	1.298578	-4.706681	4.20996
Trial1	2	1	blindfold	clockwise	practice	Guided	1	0.5	-0.25	4.800598	1.30121	-1.45216	0.55204	1.13366903346354	1.643119	-4.808244	4.079099
Trial1	2	1	blindfold	clockwise	practice	Guided	1	0.5	-0.25	4.820595	1.30119	-1.45218	0.552	1.13362658437047	2.10513	-5.138324	3.893642
Trial1	2	1	blindfold	clockwise	practice	Guided	1	0.5	-0.25	4.840591	1.30118	-1.45238	0.55196	1.13359129690743	2.182698	-5.637677	3.259535
Trial1	2	1	blindfold	clockwise	practice	Guided	1	0.5	-0.25	4.860596	1.30117	-1.45249	0.55192	1.13355592558913	1.848554	-5.696922	2.909925
Trial1	2	1	blindfold	clockwise	practice	Guided	1	0.5	-0.25	4.880592	1.30115	-1.45256	0.55185	1.13349235213704	1.570888	-5.73924	2.56074
Trial1	2	1	blindfold	clockwise	practice	Guided	1	0.5	-0.25	4.900597	1.30112	-1.45261	0.55178	1.13342157558872	1.611001	-5.781558	2.174389
Trial1	2	1	blindfold	clockwise	practice	Guided	1	0.5	-0.25	4.920593	1.3011	-1.45267	0.55143	1.13315985591067	1.882314	-5.95083	1.712739
Trial1	2	1	blindfold	clockwise	practice	Guided	1	0.5	-0.25	4.940598	1.3011	-1.45291	0.55118	1.13298306941828	2.395274	-6.623686	0.603924
Trial1	2	1	blindfold	clockwise	practice	Guided	1	0.5	-0.25	4.960594	1.30112	-1.45311	0.55093	1.13282047343338	2.433984	-6.890289	-0.013341
Trial1	2	1	blindfold	clockwise	practice	Guided	1	0.5	-0.25	4.980598	1.30114	-1.45326	0.55068	1.13265790963347	2.484608	-7.05533	-0.571215
Trial1	2	1	blindfold	clockwise	practice	Guided	1	0.5	-0.25	5.000595	1.30116	-1.45338	0.55043	1.13249525157265	2.540748	-7.063793	-1.188723
Trial1	2	1	blindfold	clockwise	practice	Guided	1	0.5	-0.25	5.020592	1.30118	-1.45346	0.54964	1.13195120474167	2.698743	-7.216138	-1.686136
Trial1	2	1	blindfold	clockwise	practice	Guided	1	0.5	-0.25	5.040596	1.3013	-1.45365	0.54845	1.13119581361589	3.039497	-7.571609	-2.857844
Trial1	2	1	blindfold	clockwise	practice	Guided	1	0.5	-0.25	5.060593	1.30139	-1.45374	0.5464	1.12981361338306	3.055151	-7.520828	-3.30671
Trial1	2	1	blindfold	clockwise	practice	Guided	1	0.5	-0.25	5.080597	1.30146	-1.45375	0.54288	1.12738496899037	3.007726	-7.368483	-3.674048
Trial1	2	1	blindfold	clockwise	practice	Guided	1	0.5	-0.25	5.100594	1.30149	-1.4537	0.53751	1.12363619333091	2.953707	-7.343092	-4.133747
Trial1	2	1	blindfold	clockwise	practice	Guided	1	0.5	-0.25	5.120598	1.30149	-1.45369	0.52074	1.11194717816566	2.940803	-7.491205	-4.644702
Trial1	2	1	blindfold	clockwise	practice	Guided	1	0.5	-0.25	5.140594	1.30148	-1.45372	0.50783	1.10303056719373	2.989036	-7.393874	-5.087156
Trial1	2	1	blindfold	clockwise	practice	Guided	1	0.5	-0.25	5.160591	1.30148	-1.45371	0.49372	1.09338443295964	2.991151	-7.419264	-5.000768
Trial1	2	1	blindfold	clockwise	practice	Guided	1	0.5	-0.25	5.180595	1.30149	-1.45371	0.47645	1.08171896850703	3.044112	-7.343092	-4.944675
Trial1	2	1	blindfold	clockwise	practice	Guided	1	0.5	-0.25	5.200592	1.3015	-1.45369	0.45771	1.06923141676088	3.054075	-7.351556	-4.61905
Trial1	2	1	blindfold	clockwise	practice	Guided	1	0.5	-0.25	5.220596	1.30152	-1.45369	0.41534	1.04168690995377	3.019335	-7.419264	-4.154999
Trial1	2	1	blindfold	clockwise	practice	Guided	1	0.5	-0.25	5.240593	1.30156	-1.45365	0.39273	1.02742404261967	3.18076	-7.482741	-3.764825
Trial1	2	1	blindfold	clockwise	practice	Guided	1	0.5	-0.25	5.260597	1.3016	-1.45372	0.3692	1.01290234282956	3.305772	-7.499669	-3.664503
Trial1	2	1	blindfold	clockwise	practice	Guided	1	0.5	-0.25	5.280594	1.30162	-1.45372	0.34425	0.99786157616607	3.254087	-7.038402	-3.309286
Trial1	2	1	blindfold	clockwise	practice	Guided	1	0.5	-0.25	5.300598	1.30161	-1.45357	0.31959	0.983367353314706	3.075355	-6.826812	-2.888154
Trial1	2	1	blindfold	clockwise	practice	Guided	1	0.5	-0.25	5.320595	1.30157	-1.45343	0.26759	0.95415606236969	3.149	-6.640613	-3.168856
Trial1	2	1	blindfold	clockwise	practice	Guided	1	0.5	-0.25	5.340591	1.30153	-1.45359	0.24112	0.940026168133894	2.978445	-7.279615	-3.282233
Trial1	2	1	blindfold	clockwise	practice	Guided	1	0.5	-0.25	5.360596	1.30151	-1.45362	0.21363	0.925943411730417	3.026207	-6.86913	-2.752704
Trial1	2	1	blindfold	clockwise	practice	Guided	1	0.5	-0.25	5.380592	1.30149	-1.45347	0.18659	0.912686773077978	3.129686	-6.403632	-2.901109
Trial1	2	1	blindfold	clockwise	practice	Guided	1	0.5	-0.25	5.400597	1.30151	-1.45332	0.15903	0.899846634942743	3.025049	-7.186515	-3.030956
Trial1	2	1	blindfold	clockwise	practice	Guided	1	0.5	-0.25	5.420593	1.30156	-1.45351	0.10272	0.875733813317293	3.177542	-7.321933	-3.051518
Trial1	2	1	blindfold	clockwise	practice	Guided	1	0.5	-0.25	5.440598	1.30155	-1.4535	0.075168	0.864995079745626	2.906835	-6.386705	-2.517876
Trial1	2	1	blindfold	clockwise	practice	Guided	1	0.5	-0.25	5.460594	1.30153	-1.45332	0.047796	0.855063040998234	3.00627	-6.809885	-2.221406
Trial1	2	1	blindfold	clockwise	practice	Guided	1	0.5	-0.25	5.480598	1.30152	-1.45334	0.020049	0.845790019333451	3.120252	-6.627918	-2.120993
Trial1	2	1	blindfold	clockwise	practice	Guided	1	0.5	-0.25	5.500595	1.30152	-1.4533	-0.0061549	0.837791577248201	2.931758	-6.386705	-1.42387
Trial1	2	1	blindfold	clockwise	practice	Guided	1	0.5	-0.25	5.520592	1.3015	-1.45315	-0.058588	0.824039401923952	3.159444	-6.010075	-1.905247
Trial1	2	1	blindfold	clockwise	practice	Guided	1	0.5	-0.25	5.540596	1.30151	-1.45321	-0.082345	0.818856905630367	3.035544	-6.344387	-1.724492
Trial1	2	1	blindfold	clockwise	practice	Guided	1	0.5	-0.25	5.560593	1.30151	-1.45318	-0.10606	0.814332338446494	2.880553	-6.170883	-1.318311
Trial1	2	1	blindfold	clockwise	practice	Guided	1	0.5	-0.25	5.580597	1.3015	-1.45306	-0.12996	0.810439376479205	3.117677	-5.971989	-1.728521
Trial1	2	1	blindfold	clockwise	practice	Guided	1	0.5	-0.25	5.600594	1.30152	-1.45306	-0.15326	0.807336932977246	3.019042	-6.63215	-1.639039
Trial1	2	1	blindfold	clockwise	practice	Guided	1	0.5	-0.25	5.620598	1.30153	-1.45317	-0.19598	0.8033483100471	3.052679	-6.166652	-1.642606
Trial1	2	1	blindfold	clockwise	practice	Guided	1	0.5	-0.25	5.640594	1.30146	-1.453	-0.21767	0.802111840894832	2.843958	-5.667299	-1.940858
Trial1	2	1	blindfold	clockwise	practice	Guided	1	0.5	-0.25	5.660591	1.30145	-1.45292	-0.23864	0.801530520209421	2.946289	-6.424791	-2.128667
Trial1	2	1	blindfold	clockwise	practice	Guided	1	0.5	-0.25	5.680595	1.30145	-1.45312	-0.26012	0.801513904815949	2.919632	-6.627918	-2.300144
Trial1	2	1	blindfold	clockwise	practice	Guided	1	0.5	-0.25	5.700592	1.30145	-1.45325	-0.28069	0.802037406924079	2.797487	-6.297837	-2.033227
Trial1	2	1	blindfold	clockwise	practice	Guided	1	0.5	-0.25	5.720596	1.30143	-1.4532	-0.3213	0.804595372831503	2.794225	-6.225897	-1.607619
Trial1	2	1	blindfold	clockwise	practice	Guided	1	0.5	-0.25	5.740593	1.30141	-1.453	-0.34127	0.806590557581478	2.808673	-6.221665	-2.216838
Trial1	2	1	blindfold	clockwise	practice	Guided	1	0.5	-0.25	5.760597	1.30141	-1.45308	-0.36143	0.809119746324484	2.796224	-6.289374	-2.523306
Trial1	2	1	blindfold	clockwise	practice	Guided	1	0.5	-0.25	5.780594	1.30139	-1.45313	-0.38241	0.81225502739745	2.66255	-6.094711	-2.491558
Trial1	2	1	blindfold	clockwise	practice	Guided	1	0.5	-0.25	5.800598	1.30136	-1.45309	-0.40284	0.815805086143089	2.663127	-6.043929	-2.164656
Trial1	2	1	blindfold	clockwise	practice	Guided	1	0.5	-0.25	5.820595	1.30133	-1.45302	-0.4446	0.824620559427017	2.690917	-5.718081	-2.517098
Trial1	2	1	blindfold	clockwise	practice	Guided	1	0.5	-0.25	5.840591	1.3014	-1.45306	-0.46727	0.830330250564412	2.889768	-6.276678	-2.736161
Trial1	2	1	blindfold	clockwise	practice	Guided	1	0.5	-0.25	5.860596	1.30146	-1.4531	-0.48883	0.836288186413306	2.979945	-5.878889	-2.486453
Trial1	2	1	blindfold	clockwise	practice	Guided	1	0.5	-0.25	5.880592	1.30148	-1.453	-0.5104	0.842720740104843	2.938392	-5.840803	-2.030308
Trial1	2	1	blindfold	clockwise	practice	Guided	1	0.5	-0.25	5.900597	1.30148	-1.4529	-0.53291	0.849945968471633	3.048037	-5.464173	-2.566724
Trial1	2	1	blindfold	clockwise	practice	Guided	1	0.5	-0.25	5.920593	1.3015	-1.45282	-0.57695	0.865620409237923	2.941108	-5.853498	-2.386912
Trial1	2	1	blindfold	clockwise	practice	Guided	1	0.5	-0.25	5.940598	1.30148	-1.45289	-0.60031	0.87469263326031	2.917308	-5.616518	-2.373241
Trial1	2	1	blindfold	clockwise	practice	Guided	1	0.5	-0.25	5.960594	1.30146	-1.45282	-0.62297	0.883993657052718	2.778243	-5.409159	-2.005491
Trial1	2	1	blindfold	clockwise	practice	Guided	1	0.5	-0.25	5.980598	1.30144	-1.45269	-0.64584	0.893865436563067	2.897703	-5.180642	-2.337218
Trial1	2	1	blindfold	clockwise	practice	Guided	1	0.5	-0.25	6.000595	1.30145	-1.45267	-0.66954	0.904619244048227	3.016815	-5.815412	-2.272417
Trial1	2	1	blindfold	clockwise	practice	Guided	1	0.5	-0.25	6.020592	1.30148	-1.45281	-0.71496	0.926584008493421	2.996343	-5.709617	-2.206979
Trial1	2	1	blindfold	clockwise	practice	Guided	1	0.5	-0.25	6.040596	1.30147	-1.45274	-0.73784	0.938265366763715	2.894457	-5.087543	-1.779471
Trial1	2	1	blindfold	clockwise	practice	Guided	1	0.5	-0.25	6.060593	1.30147	-1.45263	-0.75978	0.949857744435908	2.905973	-5.468405	-1.75728
Trial1	2	1	blindfold	clockwise	practice	Guided	1	0.5	-0.25	6.080597	1.30147	-1.4527	-0.78203	0.961982298374137	2.922972	-5.582663	-1.785721
Trial1	2	1	blindfold	clockwise	practice	Guided	1	0.5	-0.25	6.100594	1.30146	-1.45276	-0.80312	0.973796657036602	2.827891	-5.455709	-1.61159
Trial1	2	1	blindfold	clockwise	practice	Guided	1	0.5	-0.25	6.120598	1.30143	-1.45273	-0.84515	0.998245230002954	2.723129	-5.22296	-1.340061
Trial1	2	1	blindfold	clockwise	practice	Guided	1	0.5	-0.25	6.140594	1.3014	-1.45256	-0.8645	1.00987740400389	2.799876	-5.502259	-1.573751
Trial1	2	1	blindfold	clockwise	practice	Guided	1	0.5	-0.25	6.160591	1.30141	-1.45268	-0.88407	1.02191140947965	2.853587	-5.426087	-1.681144
Trial1	2	1	blindfold	clockwise	practice	Guided	1	0.5	-0.25	6.180595	1.30142	-1.45272	-0.90367	1.03419455695219	2.84724	-5.193338	-1.425217
Trial1	2	1	blindfold	clockwise	practice	Guided	1	0.5	-0.25	6.200592	1.30142	-1.45263	-0.92205	1.04590877957706	2.811256	-5.049456	-1.170606
Trial1	2	1	blindfold	clockwise	practice	Guided	1	0.5	-0.25	6.220596	1.30142	-1.45254	-0.9575	1.06903236467979	2.869013	-5.032529	-1.436514
Trial1	2	1	blindfold	clockwise	practice	Guided	1	0.5	-0.25	6.240593	1.30143	-1.45261	-0.97556	1.08107694052948	2.81178	-5.062152	-1.462519
Trial1	2	1	blindfold	clockwise	practice	Guided	1	0.5	-0.25	6.260597	1.30141	-1.45257	-0.99163	1.09191263293611	2.735414	-5.024066	-1.288483
Trial1	2	1	blindfold	clockwise	practice	Guided	1	0.5	-0.25	6.280594	1.30137	-1.45252	-1.00821	1.10321177704057	2.731177	-4.981748	-1.355119
Trial1	2	1	blindfold	clockwise	practice	Guided	1	0.5	-0.25	6.300598	1.30136	-1.45249	-1.02391	1.11405315923178	2.70741	-4.918271	-1.377502
Trial1	2	1	blindfold	clockwise	practice	Guided	1	0.5	-0.25	6.320595	1.30135	-1.45246	-1.05368	1.1349288352381	2.6925	-4.871721	-1.626546
Trial1	2	1	blindfold	clockwise	practice	Guided	1	0.5	-0.25	6.340591	1.30136	-1.4525	-1.05489	1.13579304381649	2.74189	-4.740535	-2.314093
Trial1	2	1	blindfold	clockwise	practice	Guided	1	0.5	-0.25	6.360596	1.30137	-1.45246	-1.05344	1.13477289290772	2.982711	-4.905575	-3.859368
Trial1	2	1	blindfold	clockwise	practice	Guided	1	0.5	-0.25	6.380592	1.3014	-1.45267	-1.05273	1.13429161170017	2.839601	-7.072257	-3.524021
Trial1	2	1	blindfold	clockwise	practice	Guided	1	0.5	-0.25	6.400597	1.30142	-1.45302	-1.05267	1.1342632436107	3.180724	-6.107406	-4.205437
Trial1	2	1	blindfold	clockwise	practice	Guided	1	0.5	-0.25	6.420593	1.30143	-1.45301	-1.0525	1.13415002944722	3.088479	-5.688458	-3.542522
Trial1	2	1	blindfold	clockwise	practice	Guided	1	0.5	-0.25	6.440598	1.30145	-1.45299	-1.05241	1.13410049982018	3.483338	-6.094711	-3.005746
Trial1	2	1	blindfold	clockwise	practice	Guided	1	0.5	-0.25	6.460594	1.30147	-1.45299	-1.0523	1.13403672252069	3.263109	-5.768862	-2.739908
Trial1	2	1	blindfold	clockwise	practice	Guided	1	0.5	-0.25	6.480598	1.30147	-1.45297	-1.05216	1.13393771482883	2.819037	-5.214497	-2.572324
Trial1	2	1	blindfold	clockwise	practice	Guided	1	0.5	-0.25	6.500595	1.30145	-1.45289	-1.05202	1.13382455931302	2.376821	-4.985979	-2.391487
Trial1	2	1	blindfold	clockwise	practice	Guided	1	0.5	-0.25	6.520592	1.30141	-1.4528	-1.0519	1.13371150277722	2.008105	-4.977516	-2.235807
Trial1	2	1	blindfold	clockwise	practice	Guided	1	0.5	-0.25	6.540596	1.30136	-1.45274	-1.05176	1.13357703667288	1.819342	-5.05792	-2.145882
Trial1	2	1	blindfold	clockwise	practice	Guided	1	0.5	-0.25	6.560593	1.3013	-1.4527	-1.0517	1.13349215294365	1.839439	-5.345682	-2.021677
Trial1	2	1	blindfold	clockwise	practice	Guided	1	0.5	-0.25	6.580597	1.30128	-1.45271	-1.05165	1.13344266742296	1.918448	-5.514954	-2.123277
Trial1	2	1	blindfold	clockwise	practice	Guided	1	0.5	-0.25	6.600594	1.30126	-1.45271	-1.05161	1.13340026453324	1.821648	-5.582663	-2.158366
Trial1	2	1	blindfold	clockwise	practice	Guided	1	0.5	-0.25	6.620598	1.30124	-1.45272	-1.05154	1.13333661563124	1.546993	-5.591127	-2.209087
Trial1	2	1	blindfold	clockwise	practice	Guided	1	0.5	-0.25	6.640594	1.30114	-1.45273	-1.0515	1.13323766354509	0.63969	-5.502259	-2.096925
Trial1	2	1	blindfold	clockwise	practice	Guided	1	0.5	-0.25	6.660591	1.30105	-1.45274	-1.05142	1.13311746234851	0.173307	-5.413391	-2.088367
Trial1	2	1	blindfold	clockwise	practice	Guided	1	0.5	-0.25	6.680595	1.30087	-1.45272	-1.05132	1.13291947092996	-0.293727	-5.299133	-1.959415
Trial1	2	1	blindfold	clockwise	practice	Guided	1	0.5	-0.25	6.700592	1.30064	-1.45269	-1.05124	1.1327002578102	-0.696765	-5.218728	-1.898754
Trial1	2	1	blindfold	clockwise	practice	Guided	1	0.5	-0.25	6.720596	1.30042	-1.45266	-1.05112	1.1324599651997	-1.020587	-5.172179	-1.822388
Trial1	2	1	blindfold	clockwise	practice	Guided	1	0.5	-0.25	6.740593	1.30009	-1.4526	-1.05106	1.13218425586816	-1.507397	-5.045225	-1.679783
Trial1	2	1	blindfold	clockwise	practice	Guided	1	0.5	-0.25	6.760597	1.29986	-1.45255	-1.05097	1.13195807592429	-1.727303	-4.943661	-1.56105
Trial1	2	1	blindfold	clockwise	practice	Guided	1	0.5	-0.25	6.780594	1.2994	-1.4525	-1.05088	1.13156944086407	-1.909911	-4.93943	-1.551496
Trial1	2	1	blindfold	clockwise	practice	Guided	1	0.5	-0.25	6.800598	1.29847	-1.45247	-1.05083	1.13087712541135	-2.052428	-4.875953	-1.57309
Trial1	2	1	blindfold	clockwise	practice	Guided	1	0.5	-0.25	6.820595	1.29695	-1.45244	-1.0508	1.12978310314582	-2.175848	-4.867489	-1.582245
Trial1	2	1	blindfold	clockwise	practice	Guided	1	0.5	-0.25	6.840591	1.29182	-1.45241	-1.0508	1.12617023002094	-2.373267	-4.774389	-1.605954
Trial1	2	1	blindfold	clockwise	practice	Guided	1	0.5	-0.25	6.860596	1.28822	-1.45239	-1.05082	1.12365622735973	-2.43248	-4.715144	-1.646951
Trial1	2	1	blindfold	clockwise	practice	Guided	1	0.5	-0.25	6.880592	1.28363	-1.45236	-1.05085	1.12046275019656	-2.510887	-4.647435	-1.685372
Trial1	2	1	blindfold	clockwise	practice	Guided	1	0.5	-0.25	6.900597	1.2779	-1.45232	-1.05089	1.11649143389991	-2.560973	-4.58819	-1.779952
Trial1	2	1	blindfold	clockwise	practice	Guided	1	0.5	-0.25	6.920593	1.27131	-1.4523	-1.05097	1.11196768733917	-2.648857	-4.503554	-1.872145
Trial1	2	1	blindfold	clockwise	practice	Guided	1	0.5	-0.25	6.940598	1.25493	-1.45227	-1.05101	1.10069813050046	-2.724767	-4.537409	-2.032338
Trial1	2	1	blindfold	clockwise	practice	Guided	1	0.5	-0.25	6.960594	1.24481	-1.45227	-1.05103	1.09379661666916	-2.729838	-4.528945	-2.054828
Trial1	2	1	blindfold	clockwise	practice	Guided	1	0.5	-0.25	6.980598	1.23319	-1.45225	-1.05103	1.0859174868417	-2.769514	-4.401991	-2.039392
Trial1	2	1	blindfold	clockwise	practice	Guided	1	0.5	-0.25	7.000595	1.22187	-1.45221	-1.05105	1.0783215703737	-2.795652	-4.283501	-2.10288
Trial1	2	1	blindfold	clockwise	practice	Guided	1	0.5	-0.25	7.020592	1.20871	-1.45215	-1.05104	1.06954886598877	-2.783103	-4.190401	-2.0689
Trial1	2	1	blindfold	clockwise	practice	Guided	1	0.5	-0.25	7.040596	1.19348	-1.45211	-1.051	1.05948833377279	-2.84051	-4.198865	-2.028809
Trial1	2	1	blindfold	clockwise	practice	Guided	1	0.5	-0.25	7.060593	1.16128	-1.45206	-1.051	1.03869732202731	-2.627497	-4.097301	-2.0133
Trial1	2	1	blindfold	clockwise	practice	Guided	1	0.5	-0.25	7.080597	1.14362	-1.45204	-1.051	1.02754451053909	-2.535686	-4.084606	-1.96963
Trial1	2	1	blindfold	clockwise	practice	Guided	1	0.5	-0.25	7.100594	1.12161	-1.45205	-1.05099	1.01389546078484	-2.463449	-4.105765	-1.996623
Trial1	2	1	blindfold	clockwise	practice	Guided	1	0.5	-0.25	7.120598	1.10456	-1.45206	-1.051	1.00354063860688	-2.339766	-4.109997	-1.991941
Trial1	2	1	blindfold	clockwise	practice	Guided	1	0.5	-0.25	7.140594	1.08453	-1.45206	-1.05097	0.991578731721309	-2.310425	-4.105765	-2.01849
Trial1	2	1	blindfold	clockwise	practice	Guided	1	0.5	-0.25	7.160591	1.04271	-1.45207	-1.05098	0.96752422756635	-2.206409	-4.084606	-1.949373
Trial1	2	1	blindfold	clockwise	practice	Guided	1	0.5	-0.25	7.180595	1.02099	-1.45205	-1.05099	0.955518472654497	-2.211203	-4.04652	-2.006825
Trial1	2	1	blindfold	clockwise	practice	Guided	1	0.5	-0.25	7.200592	0.99879	-1.45203	-1.05099	0.943597576886072	-2.122736	-4.097301	-1.947968
Trial1	2	1	blindfold	clockwise	practice	Guided	1	0.5	-0.25	7.220596	0.97476	-1.45203	-1.05105	0.931170270420249	-2.019114	-4.063447	-2.122406
Trial1	2	1	blindfold	clockwise	practice	Guided	1	0.5	-0.25	7.240593	0.92846	-1.45206	-1.05105	0.90843766546705	-1.920346	-4.220024	-2.090881
Trial1	2	1	blindfold	clockwise	practice	Guided	1	0.5	-0.25	7.260597	0.90498	-1.4521	-1.05106	0.897611305700381	-1.882055	-4.16501	-2.137836
Trial1	2	1	blindfold	clockwise	practice	Guided	1	0.5	-0.25	7.280594	0.88065	-1.45209	-1.05107	0.886908966532196	-1.823116	-4.131156	-2.1832
Trial1	2	1	blindfold	clockwise	practice	Guided	1	0.5	-0.25	7.300598	0.85694	-1.45207	-1.05108	0.877003611001484	-1.760154	-4.169242	-2.152509
Trial1	2	1	blindfold	clockwise	practice	Guided	1	0.5	-0.25	7.320595	0.83318	-1.45207	-1.05113	0.867651016546049	-1.745022	-4.131156	-2.243395
Trial1	2	1	blindfold	clockwise	practice	Guided	1	0.5	-0.25	7.340591	0.78503	-1.4521	-1.05113	0.85032433361299	-1.595667	-4.198865	-2.246542
Trial1	2	1	blindfold	clockwise	practice	Guided	1	0.5	-0.25	7.360596	0.76146	-1.45212	-1.05112	0.842706744863709	-1.565756	-4.283501	-2.193687
Trial1	2	1	blindfold	clockwise	practice	Guided	1	0.5	-0.25	7.380592	0.73806	-1.45213	-1.05112	0.835742714844059	-1.545758	-4.21156	-2.287875
Trial1	2	1	blindfold	clockwise	practice	Guided	1	0.5	-0.25	7.400597	0.71415	-1.45213	-1.05111	0.829239112898174	-1.531184	-4.228487	-2.204134
Trial1	2	1	blindfold	clockwise	practice	Guided	1	0.5	-0.25	7.420593	0.69117	-1.45213	-1.05113	0.823623306011146	-1.432862	-4.224255	-2.278433
Trial1	2	1	blindfold	clockwise	practice	Guided	1	0.5	-0.25	7.440598	0.6461101	-1.45214	-1.05113	0.8143448386505	-1.305591	-4.346978	-2.279568
Trial1	2	1	blindfold	clockwise	practice	Guided	1	0.5	-0.25	7.460594	0.62347	-1.45216	-1.05111	0.810569011180105	-1.313286	-4.363905	-2.227074
Trial1	2	1	blindfold	clockwise	practice	Guided	1	0.5	-0.25	7.480598	0.60189	-1.45217	-1.05109	0.807543663902476	-1.313256	-4.342746	-2.152609
Trial1	2	1	blindfold	clockwise	practice	Guided	1	0.5	-0.25	7.500595	0.58067	-1.45216	-1.05109	0.805141503189863	-1.328207	-4.291964	-2.199602
Trial1	2	1	blindfold	clockwise	practice	Guided	1	0.5	-0.25	7.520592	0.55918	-1.45214	-1.05111	0.803292943973251	-1.289334	-4.275037	-2.177913
Trial1	2	1	blindfold	clockwise	practice	Guided	1	0.5	-0.25	7.540596	0.518	-1.45217	-1.05113	0.801332245374983	-1.178132	-4.389296	-2.214652
Trial1	2	1	blindfold	clockwise	practice	Guided	1	0.5	-0.25	7.560593	0.49839	-1.45219	-1.05114	0.801141568469858	-1.169976	-4.42315	-2.318719
Trial1	2	1	blindfold	clockwise	practice	Free	1	0.5	-0.25	0	0.4233	-1.45205	-1.05043	0.804096493179638	-3.972092	-4.215792	-0.903107
Trial1	2	1	blindfold	clockwise	practice	Free	1	0.5	-0.25	0.01977539	0.42221	-1.45202	-1.0504	0.804171298560709	-3.933801	-4.152315	-0.764862
Trial1	2	1	blindfold	clockwise	practice	Free	1	0.5	-0.25	0.03977966	0.42221	-1.45199	-1.05116	0.804927697197729	-3.986138	-4.04652	-0.670186
Trial1	2	1	blindfold	clockwise	practice	Free	1	0.5	-0.25	0.05978394	0.41644	-1.45198	-1.05211	0.806450652315782	-3.325731	-3.932261	-0.592191
Trial1	2	1	blindfold	clockwise	practice	Free	1	0.5	-0.25	0.07977295	0.41028	-1.45198	-1.05347	0.80846381872003	-2.914391	-4.076142	-0.577604
Trial1	2	1	blindfold	clockwise	practice	Free	1	0.5	-0.25	0.09977722	0.40223	-1.45202	-1.05523	0.811143859901546	-2.778963	-4.228487	-0.684593
Trial1	2	1	blindfold	clockwise	practice	Free	1	0.5	-0.25	0.1197815	0.39298	-1.45209	-1.05737	0.814432017067374	-2.95111	-4.232719	-0.681232
Trial1	2	1	blindfold	clockwise	practice	Free	1	0.5	-0.25	0.1397705	0.38221	-1.4521	-1.06218	0.820677099307795	-3.241898	-3.949188	-0.4583
Trial1	2	1	blindfold	clockwise	practice	Free	1	0.5	-0.25	0.1597748	0.35456	-1.45176	-1.06433	0.827215877355716	-3.294929	-3.191696	0.08284
Trial1	2	1	blindfold	clockwise	practice	Free	1	0.5	-0.25	0.1797791	0.33791	-1.45162	-1.06616	0.832099907119211	-2.929505	-3.166305	0.287418
Trial1	2	1	blindfold	clockwise	practice	Free	1	0.5	-0.25	0.1997833	0.31901	-1.45159	-1.06616	0.835987123164609	-2.49441	-3.31865	0.211557
Trial1	2	1	blindfold	clockwise	practice	Free	1	0.5	-0.25	0.2197723	0.29882	-1.45166	-1.069	0.843347137435762	-2.123333	-3.648731	0.064243
Trial1	2	1	blindfold	clockwise	practice	Free	1	0.5	-0.25	0.2397766	0.27909	-1.4518	-1.07198	0.851147668368008	-1.797295	-3.88148	-0.150231
Trial1	2	1	blindfold	clockwise	practice	Free	1	0.5	-0.25	0.2597809	0.23733	-1.45196	-1.07377	0.864634387124666	-1.662016	-3.801075	-0.295966
Trial1	2	1	blindfold	clockwise	practice	Free	1	0.5	-0.25	0.2797699	0.21541	-1.45192	-1.07561	0.873283122626776	-1.627368	-3.678353	-0.200783
Trial1	2	1	blindfold	clockwise	practice	Free	1	0.5	-0.25	0.2997742	0.19385	-1.45184	-1.07766	0.882467580286401	-1.55162	-3.572558	-0.202269
Trial1	2	1	blindfold	clockwise	practice	Free	1	0.5	-0.25	0.3197784	0.17074	-1.4518	-1.07955	0.89250512088169	-1.312585	-3.606413	-0.124303
Trial1	2	1	blindfold	clockwise	practice	Free	1	0.5	-0.25	0.3397827	0.14959	-1.45181	-1.08366	0.904309777796624	-1.108362	-3.665658	-0.196798
Trial1	2	1	blindfold	clockwise	practice	Free	1	0.5	-0.25	0.3597717	0.10604	-1.45186	-1.08575	0.923949412186352	-0.830899	-3.754526	-0.135697
Trial1	2	1	blindfold	clockwise	practice	Free	1	0.5	-0.25	0.379776	0.0852	-1.45187	-1.08788	0.934934202386713	-0.848556	-3.724903	-0.099501
Trial1	2	1	blindfold	clockwise	practice	Free	1	0.5	-0.25	0.3997803	0.064766	-1.45186	-1.08992	0.945988536348049	-0.862031	-3.657194	-0.025224
Trial1	2	1	blindfold	clockwise	practice	Free	1	0.5	-0.25	0.4197693	0.043499	-1.45182	-1.09172	0.957541485171792	-0.87065	-3.564095	-0.0016105
Trial1	2	1	blindfold	clockwise	practice	Free	1	0.5	-0.25	0.4397736	0.024402	-1.45179	-1.09498	0.969631198159494	-0.866485	-3.534472	0.047243
Trial1	2	1	blindfold	clockwise	practice	Free	1	0.5	-0.25	0.4597778	-0.01442	-1.45177	-1.09629	0.990370985228487	-0.709282	-3.585254	0.14014
Trial1	2	1	blindfold	clockwise	practice	Free	1	0.5	-0.25	0.4797821	-0.032306	-1.45179	-1.09742	1.00073487797816	-0.683708	-3.559863	0.116307
Trial1	2	1	blindfold	clockwise	practice	Free	1	0.5	-0.25	0.4997711	-0.050787	-1.4518	-1.09835	1.01146632240202	-0.67464	-3.644499	0.151792
Trial1	2	1	blindfold	clockwise	practice	Free	1	0.5	-0.25	0.5197754	-0.068187	-1.4518	-1.09914	1.0217020523745	-0.721074	-3.606413	0.132693
Trial1	2	1	blindfold	clockwise	practice	Free	1	0.5	-0.25	0.5397797	-0.085605	-1.45179	-1.09996	1.03216528194636	-0.753251	-3.619108	0.232219
Trial1	2	1	blindfold	clockwise	practice	Free	1	0.5	-0.25	0.5597839	-0.11817	-1.45177	-1.09999	1.05100769131437	-0.730734	-3.521777	0.25202
Trial1	2	1	blindfold	clockwise	practice	Free	1	0.5	-0.25	0.5797729	-0.13434	-1.45177	-1.09976	1.06041472621295	-0.568261	-3.593717	0.305276
Trial1	2	1	blindfold	clockwise	practice	Free	1	0.5	-0.25	0.5997772	-0.14955	-1.45179	-1.09925	1.06917767716658	-0.508967	-3.644499	0.279652
Trial1	2	1	blindfold	clockwise	practice	Free	1	0.5	-0.25	0.6197815	-0.1642	-1.45182	-1.09845	1.07751052925438	-0.40825	-3.724903	0.392401
Trial1	2	1	blindfold	clockwise	practice	Free	1	0.5	-0.25	0.6397705	-0.17859	-1.45186	-1.09587	1.08442633452916	-0.279047	-3.771453	0.428321
Trial1	2	1	blindfold	clockwise	practice	Free	1	0.5	-0.25	0.6597748	-0.20456	-1.45189	-1.09429	1.09965013691457	-0.392025	-3.69528	0.292212
Trial1	2	1	blindfold	clockwise	practice	Free	1	0.5	-0.25	0.6797791	-0.21609	-1.45189	-1.09266	1.10583031799926	-0.205037	-3.860321	0.164079
Trial1	2	1	blindfold	clockwise	practice	Free	1	0.5	-0.25	0.6997833	-0.22674	-1.45194	-1.09087	1.11140155957479	-0.207626	-4.084606	0.333762
Trial1	2	1	blindfold	clockwise	practice	Free	1	0.5	-0.25	0.7197723	-0.23672	-1.45201	-1.08892	1.11648695193742	-0.259069	-3.949188	0.415585
Trial1	2	1	blindfold	clockwise	practice	Free	1	0.5	-0.25	0.7397766	-0.24551	-1.452	-1.08397	1.11861121775646	-0.238607	-3.826466	0.657041
Trial1	2	1	blindfold	clockwise	practice	Free	1	0.5	-0.25	0.7597809	-0.26096	-1.45193	-1.08115	1.1268853133063	-0.181449	-3.987275	0.646994
Trial1	2	1	blindfold	clockwise	practice	Free	1	0.5	-0.25	0.7797699	-0.26737	-1.45199	-1.07815	1.1290213546436	-0.092561	-4.11846	0.741162
Trial1	2	1	blindfold	clockwise	practice	Free	1	0.5	-0.25	0.7997742	-0.27295	-1.45204	-1.07482	1.13038922223299	-0.162967	-4.059215	0.875287
Trial1	2	1	blindfold	clockwise	practice	Free	1	0.5	-0.25	0.8197784	-0.27777	-1.45204	-1.0713	1.1311321253694	-0.26486	-4.004202	0.959925
Trial1	2	1	blindfold	clockwise	practice	Free	1	0.5	-0.25	0.8397827	-0.28202	-1.45201	-1.0632	1.12820632842962	-0.337086	-4.042288	1.149349
Trial1	2	1	blindfold	clockwise	practice	Free	1	0.5	-0.25	0.8597717	-0.28934	-1.45203	-1.05873	1.13008930702878	-0.370229	-4.109997	1.134158
Trial1	2	1	blindfold	clockwise	practice	Free	1	0.5	-0.25	0.879776	-0.29266	-1.45206	-1.0544	1.1293224426865	-0.419794	-4.253878	1.149123
Trial1	2	1	blindfold	clockwise	practice	Free	1	0.5	-0.25	0.8997803	-0.29546	-1.45211	-1.04975	1.12798785636856	-0.434968	-4.338514	1.077932
Trial1	2	1	blindfold	clockwise	practice	Free	1	0.5	-0.25	0.9197693	-0.29825	-1.45216	-1.04523	1.12676255189743	-0.415729	-4.4697	1.119677
Trial1	2	1	blindfold	clockwise	practice	Free	1	0.5	-0.25	0.9397736	-0.30079	-1.45223	-1.03639	1.12235190193436	-0.411454	-4.579727	1.034536
Trial1	2	1	blindfold	clockwise	practice	Free	1	0.5	-0.25	0.9597778	-0.30541	-1.45236	-1.03243	1.12289004441909	-0.462574	-4.825171	0.791235
Trial1	2	1	blindfold	clockwise	practice	Free	1	0.5	-0.25	0.9797821	-0.30746	-1.45243	-1.02882	1.12185218240936	-0.478269	-5.036761	0.809582
Trial1	2	1	blindfold	clockwise	practice	Free	1	0.5	-0.25	0.9997711	-0.30938	-1.45252	-1.02565	1.12103922164573	-0.521615	-5.180642	0.781992
Trial1	2	1	blindfold	clockwise	practice	Free	1	0.5	-0.25	1.019775	-0.31115	-1.4526	-1.02292	1.12043279280664	-0.54011	-5.371073	0.647399
Trial1	2	1	blindfold	clockwise	practice	Free	1	0.5	-0.25	1.03978	-0.31282	-1.45269	-1.01921	1.11908908287083	-0.649497	-5.544577	0.660886
Trial1	2	1	blindfold	clockwise	practice	Free	1	0.5	-0.25	1.059784	-0.31563	-1.45281	-1.01809	1.12036357571633	-0.915733	-5.751935	0.575672
Trial1	2	1	blindfold	clockwise	practice	Free	1	0.5	-0.25	1.079773	-0.31685	-1.45287	-1.01748	1.12083426925889	-1.026074	-5.929671	0.381609
Trial1	2	1	blindfold	clockwise	practice	Free	1	0.5	-0.25	1.099777	-0.31786	-1.45295	-1.01719	1.12137210929138	-1.195878	-5.988916	0.279212
Trial1	2	1	blindfold	clockwise	practice	Free	1	0.5	-0.25	1.119781	-0.31868	-1.45299	-1.01703	1.12186092958717	-1.347467	-5.976221	0.298853
Trial1	2	1	blindfold	clockwise	practice	Free	1	0.5	-0.25	1.139771	-0.31932	-1.45298	-1.01661	1.12204099795527	-1.412012	-5.929671	0.362487
Trial1	2	1	blindfold	clockwise	practice	Free	1	0.5	-0.25	1.159775	-0.32058	-1.45297	-1.01625	1.12271573877281	-1.504115	-6.065088	0.763652
Trial1	2	1	blindfold	clockwise	practice	Free	1	0.5	-0.25	1.179779	-0.3213	-1.453	-1.01572	1.122880591753	-1.488026	-6.077784	0.928311
Trial1	2	1	blindfold	clockwise	practice	Free	1	0.5	-0.25	1.199783	-0.32214	-1.45304	-1.01504	1.12303173309111	-1.40906	-6.170883	1.077387
Trial1	2	1	blindfold	clockwise	practice	Free	1	0.5	-0.25	1.219772	-0.32305	-1.45307	-1.01415	1.12309240413123	-1.308704	-6.141261	1.24278
Trial1	2	1	blindfold	clockwise	practice	Free	1	0.5	-0.25	1.239777	-0.32407	-1.45307	-1.01175	1.12220961149862	-1.239825	-6.128565	1.341139
Trial1	2	1	blindfold	clockwise	practice	Free	1	0.5	-0.25	1.259781	-0.32627	-1.45312	-1.01039	1.12290478403165	-1.054453	-6.44595	1.400737
Trial1	2	1	blindfold	clockwise	practice	Free	1	0.5	-0.25	1.27977	-0.32736	-1.4532	-1.00905	1.12280073774937	-0.919061	-6.543282	1.301403
Trial1	2	1	blindfold	clockwise	practice	Free	1	0.5	-0.25	1.299774	-0.32833	-1.45327	-1.00781	1.1226782920052	-0.814067	-6.636381	1.34208
Trial1	2	1	blindfold	clockwise	practice	Free	1	0.5	-0.25	1.319778	-0.32914	-1.45332	-1.00673	1.12254772061601	-0.747215	-6.776031	1.255448
Trial1	2	1	blindfold	clockwise	practice	Free	1	0.5	-0.25	1.339783	-0.32977	-1.45338	-1.00536	1.1220904560227	-0.641849	-6.881826	1.242076
Trial1	2	1	blindfold	clockwise	practice	Free	1	0.5	-0.25	1.359772	-0.33042	-1.45352	-1.00482	1.12220790036542	-0.622076	-7.139966	1.660599
Trial1	2	1	blindfold	clockwise	practice	Free	1	0.5	-0.25	1.379776	-0.33064	-1.45357	-1.00414	1.12191354763469	-0.782757	-7.084952	1.846117
Trial1	2	1	blindfold	clockwise	practice	Free	1	0.5	-0.25	1.39978	-0.33092	-1.45357	-1.00318	1.1214758882444	-0.896861	-7.118807	2.029482
Trial1	2	1	blindfold	clockwise	practice	Free	1	0.5	-0.25	1.419769	-0.33136	-1.45357	-1.00172	1.12082215634985	-1.001583	-7.156893	2.140436
Trial1	2	1	blindfold	clockwise	practice	Free	1	0.5	-0.25	1.439774	-0.33204	-1.45357	-0.9961801	1.11762035576615	-1.17244	-7.110343	2.462197
Trial1	2	1	blindfold	clockwise	practice	Free	1	0.5	-0.25	1.459778	-0.33463	-1.45354	-0.99152	1.11644934939811	-1.401472	-7.063793	3.227935
Trial1	2	1	blindfold	clockwise	practice	Free	1	0.5	-0.25	1.479782	-0.33671	-1.45351	-0.98517	1.11380362860522	-1.406715	-6.970694	3.367775
Trial1	2	1	blindfold	clockwise	practice	Free	1	0.5	-0.25	1.499771	-0.33938	-1.45347	-0.97736	1.11068060763661	-1.311397	-6.898753	3.538488
Trial1	2	1	blindfold	clockwise	practice	Free	1	0.5	-0.25	1.519775	-0.34266	-1.45343	-0.9677899	1.10693190911776	-1.171476	-6.721017	3.672241
Trial1	2	1	blindfold	clockwise	practice	Free	1	0.5	-0.25	1.53978	-0.3463	-1.45338	-0.94254	1.09354260101869	-1.069996	-6.729481	3.875653
Trial1	2	1	blindfold	clockwise	practice	Free	1	0.5	-0.25	1.559784	-0.35474	-1.45341	-0.9274	1.0906196438073	-0.734173	-6.809885	3.868706
Trial1	2	1	blindfold	clockwise	practice	Free	1	0.5	-0.25	1.579773	-0.35882	-1.45341	-0.91022	1.0832646313597	-0.58906	-6.84374	3.671135
Trial1	2	1	blindfold	clockwise	practice	Free	1	0.5	-0.25	1.599777	-0.36345	-1.45341	-0.89231	1.07615431236992	-0.438352	-6.754872	3.261185
Trial1	2	1	blindfold	clockwise	practice	Free	1	0.5	-0.25	1.619781	-0.36781	-1.4534	-0.87329	1.06844964413874	-0.34222	-6.839508	3.269189
Trial1	2	1	blindfold	clockwise	practice	Free	1	0.5	-0.25	1.639771	-0.37208	-1.45341	-0.83199	1.0484444838187	-0.406529	-6.792958	3.152284
Trial1	2	1	blindfold	clockwise	practice	Free	1	0.5	-0.25	1.659775	-0.38049	-1.45338	-0.81078	1.04390461476791	-0.27633	-6.767567	2.495297
Trial1	2	1	blindfold	clockwise	practice	Free	1	0.5	-0.25	1.679779	-0.38463	-1.45341	-0.78917	1.03598961428361	-0.121911	-6.822581	2.491071
Trial1	2	1	blindfold	clockwise	practice	Free	1	0.5	-0.25	1.699783	-0.38845	-1.45341	-0.76709	1.02797154050531	-0.126402	-6.826812	2.601728
Trial1	2	1	blindfold	clockwise	practice	Free	1	0.5	-0.25	1.719772	-0.39207	-1.45338	-0.74333	1.01939362731256	-0.222794	-6.5856	2.442233
Trial1	2	1	blindfold	clockwise	practice	Free	1	0.5	-0.25	1.739777	-0.39585	-1.45328	-0.69799	1.00161982197708	-0.334959	-6.623686	2.377069
Trial1	2	1	blindfold	clockwise	practice	Free	1	0.5	-0.25	1.759781	-0.4029	-1.45331	-0.67437	0.9976564126986	-0.334812	-6.712554	2.31841
Trial1	2	1	blindfold	clockwise	practice	Free	1	0.5	-0.25	1.77977	-0.40654	-1.45332	-0.65172	0.99156128371448	-0.474727	-6.238592	2.564798
Trial1	2	1	blindfold	clockwise	practice	Free	1	0.5	-0.25	1.799774	-0.41013	-1.45318	-0.62664	0.984984422354471	-0.726312	-5.840803	2.210281
Trial1	2	1	blindfold	clockwise	practice	Free	1	0.5	-0.25	1.819778	-0.41425	-1.45305	-0.60357	0.980237127453652	-0.535686	-6.213201	2.069351
Trial1	2	1	blindfold	clockwise	practice	Free	1	0.5	-0.25	1.839783	-0.41847	-1.45311	-0.55504	0.967799870675123	-0.458484	-6.390937	1.988673
Trial1	2	1	blindfold	clockwise	practice	Free	1	0.5	-0.25	1.859772	-0.42713	-1.45315	-0.53089	0.968746224580716	-0.589165	-5.971989	2.011055
Trial1	2	1	blindfold	clockwise	practice	Free	1	0.5	-0.25	1.879776	-0.43183	-1.453	-0.50602	0.966360892002573	-0.494844	-6.048161	1.864675
Trial1	2	1	blindfold	clockwise	practice	Free	1	0.5	-0.25	1.89978	-0.43668	-1.45299	-0.4828	0.965176276737294	-0.358895	-6.263983	1.721184
Trial1	2	1	blindfold	clockwise	practice	Free	1	0.5	-0.25	1.919769	-0.44126	-1.45308	-0.4582	0.964011228995569	-0.458843	-6.403632	1.970299
Trial1	2	1	blindfold	clockwise	practice	Free	1	0.5	-0.25	1.939774	-0.44616	-1.45309	-0.41042	0.959663118330595	-0.600635	-5.663067	1.976564
Trial1	2	1	blindfold	clockwise	practice	Free	1	0.5	-0.25	1.959778	-0.45618	-1.45288	-0.38532	0.965707879689007	-0.524569	-6.06932	1.620512
Trial1	2	1	blindfold	clockwise	practice	Free	1	0.5	-0.25	1.979782	-0.46169	-1.45299	-0.36257	0.96825599655565	-0.364482	-6.094711	1.811977
Trial1	2	1	blindfold	clockwise	practice	Free	1	0.5	-0.25	1.999771	-0.46673	-1.45303	-0.33912	0.97082916348765	-0.548479	-5.705385	1.93771
Trial1	2	1	blindfold	clockwise	practice	Free	1	0.5	-0.25	2.019775	-0.47204	-1.45291	-0.31501	0.974211504023441	-0.645204	-5.52765	1.563501
Trial1	2	1	blindfold	clockwise	practice	Free	1	0.5	-0.25	2.03978	-0.47771	-1.45283	-0.26729	0.977862876340475	-0.47824	-5.815412	1.616066
Trial1	2	1	blindfold	clockwise	practice	Free	1	0.5	-0.25	2.059784	-0.48894	-1.45301	-0.24498	0.988952741531113	-0.354851	-6.014307	1.963931
Trial1	2	1	blindfold	clockwise	practice	Free	1	0.5	-0.25	2.079773	-0.49435	-1.45298	-0.22208	0.994741916972616	-0.484597	-5.565736	1.694675
Trial1	2	1	blindfold	clockwise	practice	Free	1	0.5	-0.25	2.099777	-0.49974	-1.45284	-0.19873	1.0010537594399	-0.279303	-5.819644	1.479204
Trial1	2	1	blindfold	clockwise	practice	Free	1	0.5	-0.25	2.119781	-0.505	-1.45287	-0.17651	1.00768336881981	-0.114403	-6.187811	1.398152
Trial1	2	1	blindfold	clockwise	practice	Free	1	0.5	-0.25	2.139771	-0.51012	-1.45298	-0.13341	1.01682623374689	-0.044316	-6.018539	1.473125
Trial1	2	1	blindfold	clockwise	practice	Free	1	0.5	-0.25	2.159775	-0.51901	-1.45287	-0.11191	1.02832399715316	-0.109624	-5.612286	1.254039
Trial1	2	1	blindfold	clockwise	practice	Free	1	0.5	-0.25	2.179779	-0.52319	-1.45284	-0.09162001	1.03537531491363	0.098589	-5.815412	1.142842
Trial1	2	1	blindfold	clockwise	practice	Free	1	0.5	-0.25	2.199783	-0.52686	-1.45292	-0.071272	1.04229801625096	0.112031	-5.955062	1.188398
Trial1	2	1	blindfold	clockwise	practice	Free	1	0.5	-0.25	2.219772	-0.5302	-1.45296	-0.051824	1.04908806899788	0.132394	-5.840803	1.638495
Trial1	2	1	blindfold	clockwise	practice	Free	1	0.5	-0.25	2.239777	-0.53311	-1.4529	-0.012948	1.05995753190739	-0.08937	-5.514954	1.571386
Trial1	2	1	blindfold	clockwise	practice	Free	1	0.5	-0.25	2.259781	-0.53862	-1.45282	0.0081287	1.07021582867275	-0.05545	-5.99738	1.50513
Trial1	2	1	blindfold	clockwise	practice	Free	1	0.5	-0.25	2.27977	-0.54145	-1.45297	0.02569	1.07732220256568	-0.118981	-6.094711	1.867984
Trial1	2	1	blindfold	clockwise	practice	Free	1	0.5	-0.25	2.299774	-0.54371	-1.45299	0.043911	1.08430356703749	-0.206246	-5.735008	1.876143
Trial1	2	1	blindfold	clockwise	practice	Free	1	0.5	-0.25	2.319778	-0.54593	-1.45292	0.063492	1.09190057126123	-0.297111	-5.64614	2.02924
Trial1	2	1	blindfold	clockwise	practice	Free	1	0.5	-0.25	2.339783	-0.54854	-1.45281	0.10089	1.10569431245644	-0.407452	-5.536113	1.831595
Trial1	2	1	blindfold	clockwise	practice	Free	1	0.5	-0.25	2.359772	-0.55388	-1.45284	0.12019	1.11700655413787	-0.388155	-5.908512	1.587134
Trial1	2	1	blindfold	clockwise	practice	Free	1	0.5	-0.25	2.379776	-0.55685	-1.45292	0.13887	1.12612242146805	-0.37742	-5.878889	1.745077
Trial1	2	1	blindfold	clockwise	practice	Free	1	0.5	-0.25	2.39978	-0.5598	-1.45296	0.15828	1.13572384826616	-0.410164	-6.005843	2.091674
Trial1	2	1	blindfold	clockwise	practice	Free	1	0.5	-0.25	2.419769	-0.56292	-1.45294	0.17671	1.14537348965516	-0.529426	-5.73924	1.947352
Trial1	2	1	blindfold	clockwise	practice	Free	1	0.5	-0.25	2.439774	-0.56601	-1.45287	0.21585	1.16335443817334	-0.552273	-5.726544	1.818991
Trial1	2	1	blindfold	clockwise	practice	Free	1	0.5	-0.25	2.459778	-0.573	-1.45283	0.23473	1.17740910803297	-0.316536	-5.768862	1.766954
Trial1	2	1	blindfold	clockwise	practice	Free	1	0.5	-0.25	2.479782	-0.57641	-1.45283	0.25357	1.18837756785276	-0.290004	-5.73924	1.79119
Trial1	2	1	blindfold	clockwise	practice	Free	1	0.5	-0.25	2.499771	-0.57974	-1.45284	0.27286	1.19967537739573	-0.174698	-5.675763	1.706657
Trial1	2	1	blindfold	clockwise	practice	Free	1	0.5	-0.25	2.519775	-0.58306	-1.45284	0.29181	1.21102316360245	-0.169124	-5.667299	1.41288
Trial1	2	1	blindfold	clockwise	practice	Free	1	0.5	-0.25	2.53978	-0.58626	-1.45284	0.32665	1.22983171524743	-0.053597	-5.916975	1.324641
Trial1	2	1	blindfold	clockwise	practice	Free	1	0.5	-0.25	2.559784	-0.59169	-1.45295	0.34417	1.24290991562583	0.030891	-5.933903	1.299056
Trial1	2	1	blindfold	clockwise	practice	Free	1	0.5	-0.25	2.579773	-0.59412	-1.45295	0.36086	1.25309553809559	0.013232	-5.955062	1.526519
Trial1	2	1	blindfold	clockwise	practice	Free	1	0.5	-0.25	2.599777	-0.59622	-1.45292	0.37769	1.26320745812086	-0.071182	-5.806949	1.322799
Trial1	2	1	blindfold	clockwise	practice	Free	1	0.5	-0.25	2.619781	-0.59817	-1.45291	0.3935	1.27281958326249	-0.0081791	-5.861962	1.107667
Trial1	2	1	blindfold	clockwise	practice	Free	1	0.5	-0.25	2.639771	-0.59986	-1.45297	0.42418	1.29004291437968	0.079935	-6.378242	1.269652
Trial1	2	1	blindfold	clockwise	practice	Free	1	0.5	-0.25	2.659775	-0.60253	-1.45314	0.4378	1.29947729226316	0.072152	-6.11587	1.243882
Trial1	2	1	blindfold	clockwise	practice	Free	1	0.5	-0.25	2.679779	-0.60353	-1.45312	0.45142	1.30758113538656	0.065453	-6.297837	1.334027
Trial1	2	1	blindfold	clockwise	practice	Free	1	0.5	-0.25	2.699783	-0.6044	-1.45316	0.46466	1.31546121705445	0.008364	-6.352851	1.429685
Trial1	2	1	blindfold	clockwise	practice	Free	1	0.5	-0.25	2.719772	-0.60517	-1.4532	0.47806	1.32343193436605	-0.043851	-6.687163	1.724942
Trial1	2	1	blindfold	clockwise	practice	Free	1	0.5	-0.25	2.739777	-0.60595	-1.45329	0.50346	1.33821797717228	-0.197637	-6.610991	1.665416
Trial1	2	1	blindfold	clockwise	practice	Free	1	0.5	-0.25	2.759781	-0.60769	-1.45343	0.51627	1.3469026577915	-0.169904	-7.000316	1.797823
Trial1	2	1	blindfold	clockwise	practice	Free	1	0.5	-0.25	2.77977	-0.60867	-1.45353	0.5289	1.35492963664085	-0.248446	-7.326165	1.884345
Trial1	2	1	blindfold	clockwise	practice	Free	1	0.5	-0.25	2.799774	-0.60979	-1.45363	0.54078	1.36270573681227	-0.337361	-7.453119	1.690091
Trial1	2	1	blindfold	clockwise	practice	Free	1	0.5	-0.25	2.819778	-0.61093	-1.45374	0.55209	1.37022397440998	-0.29036	-7.787431	1.570094
Trial1	2	1	blindfold	clockwise	practice	Free	1	0.5	-0.25	2.839783	-0.61214	-1.45388	0.57173	1.38278545018014	-0.152352	-7.76204	1.124649
Trial1	2	1	blindfold	clockwise	practice	Free	1	0.5	-0.25	2.859772	-0.6143	-1.454	0.5798	1.38932810170904	0.016122	-8.109048	0.611723
Trial1	2	1	blindfold	clockwise	practice	Free	1	0.5	-0.25	2.879776	-0.61508	-1.45406	0.58621	1.39379000893287	0.149306	-8.367188	0.545492
Trial1	2	1	blindfold	clockwise	practice	Free	1	0.5	-0.25	2.89978	-0.61555	-1.45417	0.59064	1.39682761471866	0.309496	-8.709963	0.493107
Trial1	2	1	blindfold	clockwise	practice	Free	1	0.5	-0.25	2.919769	-0.61567	-1.4543	0.59365	1.39873689447392	0.316213	-8.625327	0.402811
Trial1	2	1	blindfold	clockwise	practice	Free	1	0.5	-0.25	2.939774	-0.61553	-1.45433	0.59538	1.39966945044857	0.374169	-8.667645	0.613399
Trial1	2	1	blindfold	clockwise	practice	Free	1	0.5	-0.25	2.959778	-0.61515	-1.45429	0.59543	1.39939679118424	0.684093	-8.447592	0.906113
Trial1	2	1	blindfold	clockwise	practice	Free	1	0.5	-0.25	2.979782	-0.6151	-1.45425	0.59547	1.39938115185718	0.888674	-8.578778	0.870081
Trial1	2	1	blindfold	clockwise	practice	Free	1	0.5	-0.25	2.999771	-0.61505	-1.45427	0.59552	1.39937151811057	1.088664	-8.56185	0.868659
Trial1	2	1	blindfold	clockwise	practice	Free	1	0.5	-0.25	3.019775	-0.61499	-1.45425	0.59557	1.39935387313021	1.282537	-8.354492	0.850907
Trial1	2	1	blindfold	clockwise	practice	Free	1	0.5	-0.25	3.03978	-0.61491	-1.4542	0.59564	1.39933246173714	1.513305	-8.316406	0.803623
Trial1	2	1	blindfold	clockwise	practice	Free	1	0.5	-0.25	3.059784	-0.61472	-1.45417	0.59566	1.39919313755534	1.949332	-8.371419	0.460058
Trial1	2	1	blindfold	clockwise	practice	Free	1	0.5	-0.25	3.079773	-0.61461	-1.45418	0.59568	1.39911763201988	2.109301	-8.367188	0.331186
Trial1	2	1	blindfold	clockwise	practice	Free	1	0.5	-0.25	3.099777	-0.61446	-1.45418	0.59571	1.39901627683676	2.275001	-8.295247	0.252814
Trial1	2	1	blindfold	clockwise	practice	Free	1	0.5	-0.25	3.119781	-0.61413	-1.45415	0.59576	1.39878363544789	2.411343	-8.223306	0.20355
Trial1	2	1	blindfold	clockwise	practice	Free	1	0.5	-0.25	3.139771	-0.61347	-1.4541	0.59593	1.39836083051467	2.502685	-8.100584	0.120895
Trial1	2	1	blindfold	clockwise	practice	Free	1	0.5	-0.25	3.159775	-0.61085	-1.45401	0.59616	1.39641484052672	2.65393	-7.952471	0.369202
Trial1	2	1	blindfold	clockwise	practice	Free	1	0.5	-0.25	3.179779	-0.60875	-1.45397	0.59651	1.39495723918566	2.686024	-7.850908	0.385371
Trial1	2	1	blindfold	clockwise	practice	Free	1	0.5	-0.25	3.199783	-0.60604	-1.45394	0.59695	1.39307170559066	2.755886	-7.910153	0.373336
Trial1	2	1	blindfold	clockwise	practice	Free	1	0.5	-0.25	3.219772	-0.60266	-1.45395	0.59755	1.39075523990925	2.873854	-7.965167	0.404711
Trial1	2	1	blindfold	clockwise	practice	Free	1	0.5	-0.25	3.239777	-0.5984	-1.45397	0.59935	1.38848044059134	2.9888	-7.829749	0.52653
Trial1	2	1	blindfold	clockwise	practice	Free	1	0.5	-0.25	3.259781	-0.58738	-1.4539	0.60056	1.38052438469792	3.12166	-7.723954	0.55289
Trial1	2	1	blindfold	clockwise	practice	Free	1	0.5	-0.25	3.27977	-0.58054	-1.45387	0.60197	1.37601584453144	3.144893	-7.698563	0.622709
Trial1	2	1	blindfold	clockwise	practice	Free	1	0.5	-0.25	3.299774	-0.57273	-1.45384	0.60365	1.37093688441823	3.143316	-7.677404	0.580658
Trial1	2	1	blindfold	clockwise	practice	Free	1	0.5	-0.25	3.319778	-0.56336	-1.45382	0.60531	1.36465734648665	3.24315	-7.618159	0.533469
Trial1	2	1	blindfold	clockwise	practice	Free	1	0.5	-0.25	3.339783	-0.55376	-1.45379	0.60924	1.35967036109128	3.245117	-7.558914	0.569063
Trial1	2	1	blindfold	clockwise	practice	Free	1	0.5	-0.25	3.359772	-0.53085	-1.45373	0.61149	1.34343468317728	3.228958	-7.410801	0.487173
Trial1	2	1	blindfold	clockwise	practice	Free	1	0.5	-0.25	3.379776	-0.51744	-1.45372	0.61373	1.3346211489103	3.213186	-7.537755	0.386334
Trial1	2	1	blindfold	clockwise	practice	Free	1	0.5	-0.25	3.39978	-0.50338	-1.45375	0.61606	1.32545516004845	3.246217	-7.55045	0.384798
Trial1	2	1	blindfold	clockwise	practice	Free	1	0.5	-0.25	3.419769	-0.48837	-1.45377	0.6184	1.31567240765492	3.168576	-7.546218	0.390797
Trial1	2	1	blindfold	clockwise	practice	Free	1	0.5	-0.25	3.439774	-0.47198	-1.45377	0.62359	1.30686824360136	3.152355	-7.486973	0.53775
Trial1	2	1	blindfold	clockwise	practice	Free	1	0.5	-0.25	3.459778	-0.43756	-1.45375	0.6264501	1.28342647060454	3.033631	-7.622391	0.444585
Trial1	2	1	blindfold	clockwise	practice	Free	1	0.5	-0.25	3.479782	-0.41921	-1.45377	0.62918	1.27196877009767	3.050925	-7.448887	0.254195
Trial1	2	1	blindfold	clockwise	practice	Free	1	0.5	-0.25	3.499771	-0.39956	-1.45376	0.63187	1.25972336401777	3.042115	-7.609695	0.171893
Trial1	2	1	blindfold	clockwise	practice	Free	1	0.5	-0.25	3.519775	-0.37973	-1.4538	0.63425	1.24732631552348	3.083537	-7.673172	-0.026774
Trial1	2	1	blindfold	clockwise	practice	Free	1	0.5	-0.25	3.53978	-0.35856	-1.45385	0.63873	1.2357047835158	3.005331	-7.740881	0.087963
Trial1	2	1	blindfold	clockwise	practice	Free	1	0.5	-0.25	3.559784	-0.31436	-1.4538	0.64083	1.20696327943599	2.87278	-7.512364	0.259747
Trial1	2	1	blindfold	clockwise	practice	Free	1	0.5	-0.25	3.579773	-0.29278	-1.45376	0.64303	1.19415359683963	2.853888	-7.563146	0.2849
Trial1	2	1	blindfold	clockwise	practice	Free	1	0.5	-0.25	3.599777	-0.27003	-1.45377	0.64519	1.18080960591792	2.932946	-7.558914	0.170812
Trial1	2	1	blindfold	clockwise	practice	Free	1	0.5	-0.25	3.619781	-0.24675	-1.45378	0.6473899	1.16745204512182	2.955736	-7.668941	0.140298
Trial1	2	1	blindfold	clockwise	practice	Free	1	0.5	-0.25	3.639771	-0.22222	-1.45383	0.65155	1.15515977486644	2.869515	-7.707027	0.131763
Trial1	2	1	blindfold	clockwise	practice	Free	1	0.5	-0.25	3.659775	-0.17336	-1.45381	0.65384	1.12709379895899	2.633832	-7.563146	0.401759
Trial1	2	1	blindfold	clockwise	practice	Free	1	0.5	-0.25	3.679779	-0.14775	-1.45376	0.65632	1.11399997687002	2.635951	-7.364251	0.405406
Trial1	2	1	blindfold	clockwise	practice	Free	1	0.5	-0.25	3.699783	-0.12261	-1.4537	0.6590099	1.10179048583756	2.62538	-7.38541	0.40944
Trial1	2	1	blindfold	clockwise	practice	Free	1	0.5	-0.25	3.719772	-0.096396	-1.4537	0.66172	1.08945927224234	2.558884	-7.554682	0.355525
Trial1	2	1	blindfold	clockwise	practice	Free	1	0.5	-0.25	3.739777	-0.070711	-1.45374	0.6671799	1.0802453859056	2.497676	-7.486973	0.31311
Trial1	2	1	blindfold	clockwise	practice	Free	1	0.5	-0.25	3.759781	-0.019028	-1.45372	0.66987	1.05619643869765	2.384232	-7.47851	0.142772
Trial1	2	1	blindfold	clockwise	practice	Free	1	0.5	-0.25	3.77977	0.0076739	-1.45374	0.67236	1.04552999180233	2.404871	-7.537755	0.11284
Trial1	2	1	blindfold	clockwise	practice	Free	1	0.5	-0.25	3.799774	0.033633	-1.45376	0.6748101	1.03574698152889	2.362426	-7.457351	0.081471
Trial1	2	1	blindfold	clockwise	practice	Free	1	0.5	-0.25	3.819778	0.060368	-1.45375	0.6770999	1.02605584741964	2.256269	-7.491205	0.087466
Trial1	2	1	blindfold	clockwise	practice	Free	1	0.5	-0.25	3.839783	0.086183	-1.45375	0.68161	1.01938304550919	2.043594	-7.457351	0.127945
Trial1	2	1	blindfold	clockwise	practice	Free	1	0.5	-0.25	3.859772	0.13691	-1.45373	0.684	1.00209300106025	2.080053	-7.508132	0.300992
Trial1	2	1	blindfold	clockwise	practice	Free	1	0.5	-0.25	3.879776	0.1626	-1.45374	0.68638	0.99531211659914	2.095504	-7.495437	0.188711
Trial1	2	1	blindfold	clockwise	practice	Free	1	0.5	-0.25	3.89978	0.18732	-1.45376	0.68852	0.989236373868579	2.085728	-7.541987	0.113371
Trial1	2	1	blindfold	clockwise	practice	Free	1	0.5	-0.25	3.919769	0.21178	-1.45377	0.69071	0.983873004861323	1.931012	-7.601232	0.150057
Trial1	2	1	blindfold	clockwise	practice	Free	1	0.5	-0.25	3.939774	0.23661	-1.45377	0.6948799	0.980903871380703	1.925533	-7.372715	0.082252
Trial1	2	1	blindfold	clockwise	practice	Free	1	0.5	-0.25	3.959778	0.2838	-1.45371	0.69706	0.971424243140779	2.036737	-7.393874	0.216018
Trial1	2	1	blindfold	clockwise	practice	Free	1	0.5	-0.25	3.979782	0.30774	-1.4537	0.69919	0.968465532931841	2.055596	-7.474278	0.247287
Trial1	2	1	blindfold	clockwise	practice	Free	1	0.5	-0.25	3.999771	0.33072	-1.45373	0.70142	0.966362126618498	1.943892	-7.482741	0.261528
Trial1	2	1	blindfold	clockwise	practice	Free	1	0.5	-0.25	4.019775	0.35405	-1.45374	0.7036	0.964704280057809	1.884261	-7.410801	0.316983
Trial1	2	1	blindfold	clockwise	practice	Free	1	0.5	-0.25	4.03978	0.37566	-1.45371	0.70864	0.966670080781006	1.831834	-7.376946	0.384379
Trial1	2	1	blindfold	clockwise	practice	Free	1	0.5	-0.25	4.059784	0.41996	-1.45369	0.71127	0.96459647891207	2.028895	-7.347324	0.390588
Trial1	2	1	blindfold	clockwise	practice	Free	1	0.5	-0.25	4.079773	0.44209	-1.4537	0.71395	0.965687963699196	1.939319	-7.47851	0.335857
Trial1	2	1	blindfold	clockwise	practice	Free	1	0.5	-0.25	4.099777	0.46328	-1.45371	0.71662	0.967317236143903	1.898125	-7.360019	0.267676
Trial1	2	1	blindfold	clockwise	practice	Free	1	0.5	-0.25	4.119781	0.48413	-1.45369	0.71934	0.969469869204171	1.829628	-7.38541	0.26948
Trial1	2	1	blindfold	clockwise	practice	Free	1	0.5	-0.25	4.139771	0.50527	-1.45368	0.72446	0.97447425608437	1.922429	-7.368483	0.229924
Trial1	2	1	blindfold	clockwise	practice	Free	1	0.5	-0.25	4.159775	0.54553	-1.45367	0.72673	0.977790595636504	2.018332	-7.402337	0.046596
Trial1	2	1	blindfold	clockwise	practice	Free	1	0.5	-0.25	4.179779	0.56596	-1.45369	0.72875	0.980970062803074	1.98395	-7.415033	-0.036436
Trial1	2	1	blindfold	clockwise	practice	Free	1	0.5	-0.25	4.199783	0.58556	-1.4537	0.73051	0.984235932456325	1.894523	-7.355787	-0.088699
Trial1	2	1	blindfold	clockwise	practice	Free	1	0.5	-0.25	4.219772	0.6049	-1.45368	0.73203	0.987616768417437	1.917331	-7.351556	-0.091692
Trial1	2	1	blindfold	clockwise	practice	Free	1	0.5	-0.25	4.239777	0.62395	-1.45367	0.73436	0.992133142844759	1.874996	-7.360019	-0.141032
Trial1	2	1	blindfold	clockwise	practice	Free	1	0.5	-0.25	4.259781	0.66179	-1.45366	0.73536	0.99855414973612	1.952866	-7.296542	0.057107
Trial1	2	1	blindfold	clockwise	practice	Free	1	0.5	-0.25	4.27977	0.68061	-1.45364	0.73641	1.00280840820394	1.960071	-7.194979	0.201548
Trial1	2	1	blindfold	clockwise	practice	Free	1	0.5	-0.25	4.299774	0.69926	-1.45361	0.73745	1.00735398734901	1.930571	-7.288079	0.200206
Trial1	2	1	blindfold	clockwise	practice	Free	1	0.5	-0.25	4.319778	0.71662	-1.45362	0.7384599	1.01191763442721	1.920391	-7.368483	0.059718
Trial1	2	1	blindfold	clockwise	practice	Free	1	0.5	-0.25	4.339783	0.73429	-1.45367	0.73992	1.01726764033426	1.935069	-7.436192	-0.068355
Trial1	2	1	blindfold	clockwise	practice	Free	1	0.5	-0.25	4.359772	0.76938	-1.4537	0.74047	1.02644844369253	1.927956	-7.355787	-0.0053788
Trial1	2	1	blindfold	clockwise	practice	Free	1	0.5	-0.25	4.379776	0.78686	-1.45367	0.74093	1.03161564615765	1.830454	-7.254224	-0.0053463
Trial1	2	1	blindfold	clockwise	practice	Free	1	0.5	-0.25	4.39978	0.80355	-1.45363	0.74129	1.03672485095827	1.749783	-7.224602	-0.059453
Trial1	2	1	blindfold	clockwise	practice	Free	1	0.5	-0.25	4.419769	0.82041	-1.45361	0.74149	1.04197649178954	1.721153	-7.300774	-0.088357
Trial1	2	1	blindfold	clockwise	practice	Free	1	0.5	-0.25	4.439774	0.8364	-1.45362	0.74143	1.04694717911766	1.817753	-7.262688	-0.149253
Trial1	2	1	blindfold	clockwise	practice	Free	1	0.5	-0.25	4.459778	0.86712	-1.45366	0.74117	1.05697448499618	1.630722	-7.262688	-0.195949
Trial1	2	1	blindfold	clockwise	practice	Free	1	0.5	-0.25	4.479782	0.88216	-1.45366	0.74077	1.06191880465978	1.443314	-7.470046	-0.167845
Trial1	2	1	blindfold	clockwise	practice	Free	1	0.5	-0.25	4.499771	0.89617	-1.45368	0.74028	1.06658578038497	1.443136	-7.376946	-0.189902
Trial1	2	1	blindfold	clockwise	practice	Free	1	0.5	-0.25	4.519775	0.90953	-1.45369	0.73973	1.07111170363996	1.420852	-7.271151	-0.130116
Trial1	2	1	blindfold	clockwise	practice	Free	1	0.5	-0.25	4.53978	0.92264	-1.45367	0.73865	1.07519918752045	1.430131	-7.300774	-0.056499
Trial1	2	1	blindfold	clockwise	practice	Free	1	0.5	-0.25	4.559784	0.9462	-1.45371	0.73805	1.08412968292216	1.346285	-7.461582	-0.116229
Trial1	2	1	blindfold	clockwise	practice	Free	1	0.5	-0.25	4.579773	0.95698	-1.45372	0.73742	1.08803906734773	1.237484	-7.486973	-0.121672
Trial1	2	1	blindfold	clockwise	practice	Free	1	0.5	-0.25	4.599777	0.9673	-1.45373	0.73675	1.09180807087351	1.144143	-7.470046	-0.218574
Trial1	2	1	blindfold	clockwise	practice	Free	1	0.5	-0.25	4.619781	0.97648	-1.45374	0.73601	1.09510225410048	1.156437	-7.563146	-0.184739
Trial1	2	1	blindfold	clockwise	practice	Free	1	0.5	-0.25	4.639771	0.98504	-1.45376	0.7345099	1.0975079234292	1.067537	-7.558914	-0.216586
Trial1	2	1	blindfold	clockwise	practice	Free	1	0.5	-0.25	4.659775	0.99897	-1.45378	0.73371	1.10302147732556	1.00544	-7.626623	-0.247395
Trial1	2	1	blindfold	clockwise	practice	Free	1	0.5	-0.25	4.679779	1.00459	-1.4538	0.7329201	1.10487235860722	0.918808	-7.694331	-0.310448
Trial1	2	1	blindfold	clockwise	practice	Free	1	0.5	-0.25	4.699783	1.00936	-1.45383	0.73214	1.10636642876809	0.898402	-7.757808	-0.40425
Trial1	2	1	blindfold	clockwise	practice	Free	1	0.5	-0.25	4.719772	1.01295	-1.45388	0.73138	1.10735019005921	0.859457	-7.791663	-0.424284
Trial1	2	1	blindfold	clockwise	practice	Free	1	0.5	-0.25	4.739777	1.01561	-1.4539	0.7303	1.10762889057227	0.897359	-7.92708	-0.48569
Trial1	2	1	blindfold	clockwise	practice	Free	1	0.5	-0.25	4.759781	1.01801	-1.454	0.73017	1.10863322725306	0.818718	-8.054034	-0.867633
Trial1	2	1	blindfold	clockwise	practice	Free	1	0.5	-0.25	4.77977	1.01814	-1.45403	0.7301	1.10863208643995	0.617191	-8.155598	-1.082333
Trial1	2	1	blindfold	clockwise	practice	Free	1	0.5	-0.25	4.799774	1.01817	-1.45406	0.73002	1.108575409709	0.472306	-8.227538	-1.408271
Trial1	2	1	blindfold	clockwise	practice	Free	1	0.5	-0.25	4.819778	1.01819	-1.4541	0.72991	1.10848750237155	0.335627	-8.291015	-1.749348
Trial1	2	1	blindfold	clockwise	practice	Free	1	0.5	-0.25	4.839783	1.01821	-1.45415	0.72927	1.10793105939847	0.374689	-8.472983	-2.129712
Trial1	2	1	blindfold	clockwise	practice	Free	1	0.5	-0.25	4.859772	1.0183	-1.45431	0.72823	1.10705408944456	0.330749	-8.764977	-2.7718
Trial1	2	1	blindfold	clockwise	practice	Free	1	0.5	-0.25	4.879776	1.01842	-1.45436	0.72646	1.10554663821388	0.30481	-8.714195	-3.061278
Trial1	2	1	blindfold	clockwise	practice	Free	1	0.5	-0.25	4.89978	1.01859	-1.45437	0.72375	1.10323370768671	0.265291	-8.777672	-3.299815
Trial1	2	1	blindfold	clockwise	practice	Free	1	0.5	-0.25	4.919769	1.01882	-1.45438	0.71982	1.09987499387577	0.267079	-8.781904	-3.469364
Trial1	2	1	blindfold	clockwise	practice	Free	1	0.5	-0.25	4.939774	1.01915	-1.45439	0.70867	1.09021325865772	0.399243	-8.862308	-3.526508
Trial1	2	1	blindfold	clockwise	practice	Free	1	0.5	-0.25	4.959778	1.02032	-1.45442	0.70166	1.0846149322319	0.59074	-8.756513	-3.363724
Trial1	2	1	blindfold	clockwise	practice	Free	1	0.5	-0.25	4.979782	1.02132	-1.45438	0.69361	1.07804192076005	0.672255	-8.781904	-3.429887
Trial1	2	1	blindfold	clockwise	practice	Free	1	0.5	-0.25	4.999771	1.0226	-1.45439	0.68444	1.07064885098357	0.752254	-8.934249	-3.599783
Trial1	2	1	blindfold	clockwise	practice	Free	1	0.5	-0.25	5.019775	1.02421	-1.45444	0.67379	1.06216007392835	0.783067	-9.001958	-3.692967
Trial1	2	1	blindfold	clockwise	practice	Free	1	0.5	-0.25	5.03978	1.02618	-1.45446	0.64976	1.04232120508533	0.77344	-8.832686	-3.643107
Trial1	2	1	blindfold	clockwise	practice	Free	1	0.5	-0.25	5.059784	1.03086	-1.45438	0.63572	1.03262396289287	0.768892	-8.616864	-3.575028
Trial1	2	1	blindfold	clockwise	practice	Free	1	0.5	-0.25	5.079773	1.03358	-1.45433	0.62092	1.02137619720136	0.707887	-8.638023	-3.638505
Trial1	2	1	blindfold	clockwise	practice	Free	1	0.5	-0.25	5.099777	1.03661	-1.45432	0.60493	1.00938376091802	0.740766	-8.549155	-3.808864
Trial1	2	1	blindfold	clockwise	practice	Free	1	0.5	-0.25	5.119781	1.03975	-1.45432	0.58736	0.996243871464856	0.648365	-8.714195	-3.619812
Trial1	2	1	blindfold	clockwise	practice	Free	1	0.5	-0.25	5.139771	1.04315	-1.45431	0.54959	0.966620929196668	0.702535	-8.405274	-3.833475
Trial1	2	1	blindfold	clockwise	practice	Free	1	0.5	-0.25	5.159775	1.05047	-1.45433	0.52812	0.953146326738664	0.832576	-8.56185	-3.99372
Trial1	2	1	blindfold	clockwise	practice	Free	1	0.5	-0.25	5.179779	1.05467	-1.45426	0.50611	0.93774257319691	0.798304	-8.265624	-3.681404
Trial1	2	1	blindfold	clockwise	practice	Free	1	0.5	-0.25	5.199783	1.05901	-1.45417	0.48332	0.922090251275724	0.723518	-8.485678	-3.338114
Trial1	2	1	blindfold	clockwise	practice	Free	1	0.5	-0.25	5.219772	1.06357	-1.45419	0.45913	0.905801585261419	0.757462	-8.037107	-3.253529
Trial1	2	1	blindfold	clockwise	practice	Free	1	0.5	-0.25	5.239777	1.06849	-1.4541	0.4102	0.871231858988857	0.79145	-8.337565	-3.152602
Trial1	2	1	blindfold	clockwise	practice	Free	1	0.5	-0.25	5.259781	1.07875	-1.45422	0.38374	0.858241211223601	0.821775	-8.202147	-2.771742
Trial1	2	1	blindfold	clockwise	practice	Free	1	0.5	-0.25	5.27977	1.08459	-1.45413	0.35885	0.844063909832588	0.646759	-7.846676	-2.421928
Trial1	2	1	blindfold	clockwise	practice	Free	1	0.5	-0.25	5.299774	1.09027	-1.45397	0.33394	0.830303968805925	0.66305	-7.982094	-2.392884
Trial1	2	1	blindfold	clockwise	practice	Free	1	0.5	-0.25	5.319778	1.0961	-1.45402	0.30924	0.817364384282389	0.70646	-8.248697	-2.280986
Trial1	2	1	blindfold	clockwise	practice	Free	1	0.5	-0.25	5.339783	1.10203	-1.45409	0.26148	0.789969595450299	0.679934	-7.850908	-1.929038
Trial1	2	1	blindfold	clockwise	practice	Free	1	0.5	-0.25	5.359772	1.11425	-1.45381	0.23782	0.784392342146132	0.809987	-7.787431	-1.674328
Trial1	2	1	blindfold	clockwise	practice	Free	1	0.5	-0.25	5.379776	1.12079	-1.45391	0.21562	0.776004010750944	0.762076	-8.117511	-1.558462
Trial1	2	1	blindfold	clockwise	practice	Free	1	0.5	-0.25	5.39978	1.12724	-1.45399	0.19366	0.768286491595471	0.785246	-7.597	-1.320934
Trial1	2	1	blindfold	clockwise	practice	Free	1	0.5	-0.25	5.419769	1.13377	-1.45387	0.17323	0.76209450729276	0.697513	-7.368483	-1.116855
Trial1	2	1	blindfold	clockwise	practice	Free	1	0.5	-0.25	5.439774	1.14047	-1.45369	0.13389	0.746708370815284	0.624057	-7.516596	-1.636713
Trial1	2	1	blindfold	clockwise	practice	Free	1	0.5	-0.25	5.459778	1.15332	-1.45401	0.11457	0.748156566373234	0.643566	-7.910153	-1.619675
Trial1	2	1	blindfold	clockwise	practice	Free	1	0.5	-0.25	5.479782	1.15958	-1.45397	0.096611	0.745107342582361	0.550452	-7.558914	-1.254018
Trial1	2	1	blindfold	clockwise	practice	Free	1	0.5	-0.25	5.499771	1.16587	-1.45381	0.079277	0.742836547010442	0.395567	-7.427728	-1.319064
Trial1	2	1	blindfold	clockwise	practice	Free	1	0.5	-0.25	5.519775	1.17176	-1.45368	0.061645	0.740529577190337	0.327966	-7.47851	-1.845814
Trial1	2	1	blindfold	clockwise	practice	Free	1	0.5	-0.25	5.53978	1.17741	-1.45374	0.02765	0.732102342388406	0.363244	-7.92708	-2.020028
Trial1	2	1	blindfold	clockwise	practice	Free	1	0.5	-0.25	5.559784	1.18797	-1.45382	0.010784	0.735738342912854	0.336947	-7.38541	-2.077069
Trial1	2	1	blindfold	clockwise	practice	Free	1	0.5	-0.25	5.579773	1.19278	-1.45373	-0.0063135	0.734389040918365	0.394839	-7.436192	-1.651281
Trial1	2	1	blindfold	clockwise	practice	Free	1	0.5	-0.25	5.599777	1.19751	-1.45368	-0.022902	0.733548708013991	0.456387	-7.097648	-2.130928
Trial1	2	1	blindfold	clockwise	practice	Free	1	0.5	-0.25	5.619781	1.20194	-1.45366	-0.039591	0.73279723886526	0.426026	-7.677404	-2.300977
Trial1	2	1	blindfold	clockwise	practice	Free	1	0.5	-0.25	5.639771	1.20621	-1.45378	-0.074142	0.727776493170629	0.354965	-7.723954	-2.287634
Trial1	2	1	blindfold	clockwise	practice	Free	1	0.5	-0.25	5.659775	1.21433	-1.45369	-0.090298	0.731964492721435	0.321327	-7.178052	-1.946473
Trial1	2	1	blindfold	clockwise	practice	Free	1	0.5	-0.25	5.679779	1.21808	-1.45363	-0.1072	0.732141236533659	0.240911	-7.317701	-1.759733
Trial1	2	1	blindfold	clockwise	practice	Free	1	0.5	-0.25	5.699783	1.22177	-1.45363	-0.12355	0.732762876628928	0.319897	-7.038402	-2.046028
Trial1	2	1	blindfold	clockwise	practice	Free	1	0.5	-0.25	5.719772	1.22521	-1.45362	-0.14037	0.733449528797843	0.314991	-7.571609	-2.172169
Trial1	2	1	blindfold	clockwise	practice	Free	1	0.5	-0.25	5.739777	1.22866	-1.45378	-0.17292	0.732725530581141	0.419601	-7.723954	-2.263434
Trial1	2	1	blindfold	clockwise	practice	Free	1	0.5	-0.25	5.759781	1.23518	-1.45378	-0.189	0.737706352713575	0.4403	-7.461582	-1.978763
Trial1	2	1	blindfold	clockwise	practice	Free	1	0.5	-0.25	5.77977	1.23842	-1.45376	-0.20527	0.739773535739925	0.321553	-7.575841	-1.709065
Trial1	2	1	blindfold	clockwise	practice	Free	1	0.5	-0.25	5.799774	1.2417	-1.45373	-0.22098	0.742267440460124	0.347362	-7.398105	-2.075056
Trial1	2	1	blindfold	clockwise	practice	Free	1	0.5	-0.25	5.819778	1.24485	-1.45376	-0.23704	0.744962779582878	0.418747	-7.910153	-2.108237
Trial1	2	1	blindfold	clockwise	practice	Free	1	0.5	-0.25	5.839783	1.24808	-1.45394	-0.26701	0.748273378738461	0.398784	-8.176757	-1.951382
Trial1	2	1	blindfold	clockwise	practice	Free	1	0.5	-0.25	5.859772	1.25436	-1.45391	-0.28147	0.755016099852788	0.483337	-7.613927	-1.397788
Trial1	2	1	blindfold	clockwise	practice	Free	1	0.5	-0.25	5.879776	1.2576	-1.45384	-0.29463	0.75891350015668	0.426871	-7.774736	-1.18118
Trial1	2	1	blindfold	clockwise	practice	Free	1	0.5	-0.25	5.89978	1.26067	-1.45385	-0.30702	0.762804069957934	0.34728	-7.554682	-1.233471
Trial1	2	1	blindfold	clockwise	practice	Free	1	0.5	-0.25	5.919769	1.26363	-1.45378	-0.31915	0.766754440004278	0.411337	-7.719722	-1.380311
Trial1	2	1	blindfold	clockwise	practice	Free	1	0.5	-0.25	5.939774	1.26658	-1.45385	-0.34043	0.771895248685884	0.421405	-8.032875	-1.451655
Trial1	2	1	blindfold	clockwise	practice	Free	1	0.5	-0.25	5.959778	1.27209	-1.454	-0.3497	0.77850047804058	0.535021	-7.770504	-1.113716
Trial1	2	1	blindfold	clockwise	practice	Free	1	0.5	-0.25	5.979782	1.27475	-1.45393	-0.35816	0.782263470245045	0.548954	-7.905921	-0.860521
Trial1	2	1	blindfold	clockwise	practice	Free	1	0.5	-0.25	5.999771	1.27741	-1.45393	-0.36529	0.78591218195013	0.491747	-7.884762	-0.876287
Trial1	2	1	blindfold	clockwise	practice	Free	1	0.5	-0.25	6.019775	1.27983	-1.45393	-0.37148	0.789235189006651	0.499956	-7.876299	-0.766669
Trial1	2	1	blindfold	clockwise	practice	Free	1	0.5	-0.25	6.03978	1.28204	-1.45393	-0.37996	0.792764885242901	0.428484	-7.872067	-0.668776
Trial1	2	1	blindfold	clockwise	practice	Free	1	0.5	-0.25	6.059784	1.2856	-1.4539	-0.38262	0.796715458798596	0.503231	-7.795895	-0.696789
Trial1	2	1	blindfold	clockwise	practice	Free	1	0.5	-0.25	6.079773	1.2869	-1.45391	-0.38425	0.798269839698176	0.602144	-7.994789	-0.782085
Trial1	2	1	blindfold	clockwise	practice	Free	1	0.5	-0.25	6.099777	1.28781	-1.45396	-0.38505	0.799301717541929	0.656079	-8.049803	-0.850827
Trial1	2	1	blindfold	clockwise	practice	Free	1	0.5	-0.25	6.119781	1.28833	-1.45401	-0.38521	0.799841148087472	0.668541	-7.977862	-0.896465
Trial1	2	1	blindfold	clockwise	practice	Free	1	0.5	-0.25	6.139771	1.28844	-1.45401	-0.38531	0.799966511172377	0.571179	-8.011716	-0.821148
Trial1	2	1	blindfold	clockwise	practice	Free	1	0.5	-0.25	6.159775	1.28848	-1.45395	-0.38537	0.800016132367037	0.129102	-7.876299	-1.026989
Trial1	2	1	blindfold	clockwise	practice	Free	1	0.5	-0.25	6.179779	1.28848	-1.45395	-0.38545	0.80002967623473	-0.080323	-8.092121	-1.278819
Trial1	2	1	blindfold	clockwise	practice	Free	1	0.5	-0.25	6.199783	1.28847	-1.45403	-0.38554	0.800035050393387	-0.278091	-8.312174	-1.575472
Trial1	2	1	blindfold	clockwise	practice	Free	1	0.5	-0.25	6.219772	1.28845	-1.45413	-0.38564	0.800032258753153	-0.519986	-8.439128	-1.814936
Trial1	2	1	blindfold	clockwise	practice	Free	1	0.5	-0.25	6.239777	1.28841	-1.4542	-0.38616	0.800081118780525	-0.784326	-8.477214	-2.061897
Trial1	2	1	blindfold	clockwise	practice	Free	1	0.5	-0.25	6.259781	1.28819	-1.45426	-0.38678	0.799970163390161	-1.018133	-8.53646	-2.273057
Trial1	2	1	blindfold	clockwise	practice	Free	1	0.5	-0.25	6.27977	1.28791	-1.45426	-0.38772	0.799855579054485	-1.075511	-8.53646	-2.331982
Trial1	2	1	blindfold	clockwise	practice	Free	1	0.5	-0.25	6.299774	1.28746	-1.45426	-0.38907	0.79964607741694	-1.085656	-8.511069	-2.361729
Trial1	2	1	blindfold	clockwise	practice	Free	1	0.5	-0.25	6.319778	1.28685	-1.45425	-0.39086	0.799358756274062	-1.065089	-8.498373	-2.536657
Trial1	2	1	blindfold	clockwise	practice	Free	1	0.5	-0.25	6.339783	1.2861	-1.45424	-0.39647	0.799629114647359	-1.114425	-8.502605	-2.658498
Trial1	2	1	blindfold	clockwise	practice	Free	1	0.5	-0.25	6.359772	1.2837	-1.45425	-0.40015	0.797954068899576	-1.339288	-8.426433	-2.783226
Trial1	2	1	blindfold	clockwise	practice	Free	1	0.5	-0.25	6.379776	1.28205	-1.45422	-0.40483	0.797229299066055	-1.4484	-8.375651	-2.693888
Trial1	2	1	blindfold	clockwise	practice	Free	1	0.5	-0.25	6.39978	1.27973	-1.45419	-0.4098	0.795936579044965	-1.603392	-8.202147	-2.54361
Trial1	2	1	blindfold	clockwise	practice	Free	1	0.5	-0.25	6.419769	1.27696	-1.45411	-0.41521	0.794330552778343	-1.779034	-8.024412	-2.359841
Trial1	2	1	blindfold	clockwise	practice	Free	1	0.5	-0.25	6.439774	1.27356	-1.45403	-0.42725	0.793607285661135	-1.938197	-7.888994	-2.169764
Trial1	2	1	blindfold	clockwise	practice	Free	1	0.5	-0.25	6.459778	1.26456	-1.4539	-0.43354	0.786281812940468	-2.248299	-7.728186	-1.863647
Trial1	2	1	blindfold	clockwise	practice	Free	1	0.5	-0.25	6.479782	1.25887	-1.45386	-0.43996	0.782284263577545	-2.402035	-7.575841	-1.636252
Trial1	2	1	blindfold	clockwise	practice	Free	1	0.5	-0.25	6.499771	1.25212	-1.4538	-0.44652	0.777370331410987	-2.522242	-7.448887	-1.537133
Trial1	2	1	blindfold	clockwise	practice	Free	1	0.5	-0.25	6.519775	1.24466	-1.45374	-0.45339	0.771936550640742	-2.610697	-7.491205	-1.419017
Trial1	2	1	blindfold	clockwise	practice	Free	1	0.5	-0.25	6.53978	1.23605	-1.45372	-0.46668	0.767280805841373	-2.60062	-7.436192	-1.343706
Trial1	2	1	blindfold	clockwise	practice	Free	1	0.5	-0.25	6.559784	1.21681	-1.4537	-0.47325	0.750771018469055	-2.681443	-7.245761	-0.858024
Trial1	2	1	blindfold	clockwise	practice	Free	1	0.5	-0.25	6.579773	1.20562	-1.45363	-0.47935	0.741957607969569	-2.685085	-7.101879	-0.706308
Trial1	2	1	blindfold	clockwise	practice	Free	1	0.5	-0.25	6.599777	1.19392	-1.45356	-0.48532	0.732734949554483	-2.720685	-7.08072	-0.56552
Trial1	2	1	blindfold	clockwise	practice	Free	1	0.5	-0.25	6.619781	1.18098	-1.45353	-0.4908	0.722300735412266	-2.748274	-7.068025	-0.452614
Trial1	2	1	blindfold	clockwise	practice	Free	1	0.5	-0.25	6.639771	1.1676	-1.45351	-0.5008	0.713155280717948	-2.758923	-6.987621	-0.369008
Trial1	2	1	blindfold	clockwise	practice	Free	1	0.5	-0.25	6.659775	1.13841	-1.45345	-0.5054	0.687601958705557	-2.787162	-6.826812	-0.276393
Trial1	2	1	blindfold	clockwise	practice	Free	1	0.5	-0.25	6.679779	1.12262	-1.45342	-0.51012	0.674772590451415	-2.850743	-6.835276	-0.378751
Trial1	2	1	blindfold	clockwise	practice	Free	1	0.5	-0.25	6.699783	1.10551	-1.45341	-0.51438	0.660711078021193	-2.890627	-6.84374	-0.471795
Trial1	2	1	blindfold	clockwise	practice	Free	1	0.5	-0.25	6.719772	1.08809	-1.45342	-0.51883	0.646621597858907	-2.920611	-6.911448	-0.5499
Trial1	2	1	blindfold	clockwise	practice	Free	1	0.5	-0.25	6.739777	1.06987	-1.45344	-0.52823	0.634163820013139	-2.881589	-6.890289	-0.63336
Trial1	2	1	blindfold	clockwise	practice	Free	1	0.5	-0.25	6.759781	1.0307	-1.45346	-0.53326	0.601563527069296	-2.741861	-6.919912	-0.712778
Trial1	2	1	blindfold	clockwise	practice	Free	1	0.5	-0.25	6.77977	1.00981	-1.45346	-0.53833	0.585696513532265	-2.739968	-6.890289	-0.703242
Trial1	2	1	blindfold	clockwise	practice	Free	1	0.5	-0.25	6.799774	0.98891	-1.45345	-0.5436	0.57029280827394	-2.723759	-6.957998	-0.703849
Trial1	2	1	blindfold	clockwise	practice	Free	1	0.5	-0.25	6.819778	0.96742	-1.45346	-0.54928	0.555022477596155	-2.770858	-6.941071	-0.769416
Trial1	2	1	blindfold	clockwise	practice	Free	1	0.5	-0.25	6.839783	0.94535	-1.45348	-0.56127	0.543346691135312	-2.777248	-6.96223	-0.854165
Trial1	2	1	blindfold	clockwise	practice	Free	1	0.5	-0.25	6.859772	0.89813	-1.45351	-0.5676	0.509290942510305	-2.712229	-7.076489	-0.887672
Trial1	2	1	blindfold	clockwise	practice	Free	1	0.5	-0.25	6.879776	0.87518	-1.45354	-0.57425	0.495881123143789	-2.659772	-7.118807	-0.977319
Trial1	2	1	blindfold	clockwise	practice	Free	1	0.5	-0.25	6.89978	0.85039	-1.45357	-0.58116	0.482120393434955	-2.571185	-7.254224	-0.887345
Trial1	2	1	blindfold	clockwise	practice	Free	1	0.5	-0.25	6.919769	0.82604	-1.45361	-0.58851	0.469990496098093	-2.34792	-7.203443	-0.883536
Trial1	2	1	blindfold	clockwise	practice	Free	1	0.5	-0.25	6.939774	0.80154	-1.45361	-0.60325	0.464448020014226	-2.320856	-7.165356	-0.879498
Trial1	2	1	blindfold	clockwise	practice	Free	1	0.5	-0.25	6.959778	0.75153	-1.45361	-0.61096	0.439953932968695	-2.215425	-7.169588	-0.759587
Trial1	2	1	blindfold	clockwise	practice	Free	1	0.5	-0.25	6.979782	0.72683	-1.4536	-0.61836	0.432597883158226	-2.184024	-7.156893	-0.592614
Trial1	2	1	blindfold	clockwise	practice	Free	1	0.5	-0.25	6.999771	0.70139	-1.45357	-0.62559	0.426175770410912	-2.094116	-7.089184	-0.461691
Trial1	2	1	blindfold	clockwise	practice	Free	1	0.5	-0.25	7.019775	0.67675	-1.45355	-0.63281	0.421644468145517	-2.054075	-7.076489	-0.389481
Trial1	2	1	blindfold	clockwise	practice	Free	1	0.5	-0.25	7.03978	0.65149	-1.45354	-0.64632	0.424286177972522	-1.98892	-7.12727	-0.366902
Trial1	2	1	blindfold	clockwise	practice	Free	1	0.5	-0.25	7.059784	0.60308	-1.45357	-0.65265	0.415635059395774	-1.940052	-7.123038	-0.406899
Trial1	2	1	blindfold	clockwise	practice	Free	1	0.5	-0.25	7.079773	0.57853	-1.45357	-0.65873	0.416205649188848	-1.876575	-7.072257	-0.313693
Trial1	2	1	blindfold	clockwise	practice	Free	1	0.5	-0.25	7.099777	0.55496	-1.45355	-0.66453	0.41815757324525	-1.911662	-7.068025	-0.243686
Trial1	2	1	blindfold	clockwise	practice	Free	1	0.5	-0.25	7.119781	0.53166	-1.45354	-0.67021	0.421400997213455	-1.829133	-7.05533	-0.228426
Trial1	2	1	blindfold	clockwise	practice	Free	1	0.5	-0.25	7.139771	0.50796	-1.45352	-0.68056	0.430633566254217	-1.78082	-7.042634	-0.197258
Trial1	2	1	blindfold	clockwise	practice	Free	1	0.5	-0.25	7.159775	0.4624	-1.45353	-0.68522	0.436841174710464	-1.646457	-7.05533	-0.120769
Trial1	2	1	blindfold	clockwise	practice	Free	1	0.5	-0.25	7.179779	0.44065	-1.45352	-0.68959	0.443578372152449	-1.59293	-6.987621	-0.163064
Trial1	2	1	blindfold	clockwise	practice	Free	1	0.5	-0.25	7.199783	0.41939	-1.4535	-0.69363	0.450894142414529	-1.545152	-7.00878	-0.044773
Trial1	2	1	blindfold	clockwise	practice	Free	1	0.5	-0.25	7.219772	0.39864	-1.45349	-0.69741	0.458747859319861	-1.555179	-6.949535	-0.015202
Trial1	2	1	blindfold	clockwise	practice	Free	1	0.5	-0.25	7.239777	0.3778	-1.45348	-0.70374	0.46990725037761	-1.512045	-6.96223	-0.025184
Trial1	2	1	blindfold	clockwise	practice	Free	1	0.5	-0.25	7.259781	0.33904	-1.45348	-0.70653	0.484074101787452	-1.423808	-7.00878	-0.0037837
Trial1	2	1	blindfold	clockwise	practice	Free	1	0.5	-0.25	7.27977	0.32	-1.4535	-0.70893	0.492967236561324	-1.422483	-6.987621	0.063619
Trial1	2	1	blindfold	clockwise	practice	Free	1	0.5	-0.25	7.299774	0.30214	-1.4535	-0.71107	0.5017311297239	-1.452811	-7.000316	0.08807
Trial1	2	1	blindfold	clockwise	practice	Free	1	0.5	-0.25	7.319778	0.28387	-1.45349	-0.71284	0.510816069266595	-1.414524	-6.979157	0.092501
Trial1	2	1	blindfold	clockwise	practice	Free	1	0.5	-0.25	7.339783	0.26781	-1.4535	-0.71552	0.520212548031284	-1.279629	-7.051098	0.117825
Trial1	2	1	blindfold	clockwise	practice	Free	1	0.5	-0.25	7.359772	0.23677	-1.45354	-0.71649	0.535633250587552	-1.291908	-7.08072	0.12734
Trial1	2	1	blindfold	clockwise	practice	Free	1	0.5	-0.25	7.379776	0.22191	-1.45355	-0.71717	0.54367440362422	-1.2504	-7.097648	0.165199
Trial1	2	1	blindfold	clockwise	practice	Free	1	0.5	-0.25	7.39978	0.20822	-1.45355	-0.71761	0.55117572426972	-1.195718	-7.118807	0.19029
Trial1	2	1	blindfold	clockwise	practice	Free	1	0.5	-0.25	7.419769	0.19525	-1.45356	-0.71782	0.55832616058363	-1.220383	-7.110343	0.179099
Trial1	2	1	blindfold	clockwise	practice	Free	1	0.5	-0.25	7.439774	0.18298	-1.45356	-0.71766	0.564984520900359	-1.339066	-7.139966	0.199247
Trial1	2	1	blindfold	clockwise	practice	Free	1	0.5	-0.25	7.459778	0.16013	-1.45361	-0.71735	0.577864732509895	-1.2837	-7.29231	0.217384
Trial1	2	1	blindfold	clockwise	practice	Free	1	0.5	-0.25	7.479782	0.14988	-1.45364	-0.71697	0.583647984637959	-1.302743	-7.309238	0.134107
Trial1	2	1	blindfold	clockwise	practice	Free	1	0.5	-0.25	7.499771	0.14003	-1.45365	-0.71657	0.589292785147612	-1.302638	-7.410801	0.140105
Trial1	2	1	blindfold	clockwise	practice	Free	1	0.5	-0.25	7.519775	0.13118	-1.45369	-0.71618	0.594434143989234	-1.195113	-7.491205	0.059028
Trial1	2	1	blindfold	clockwise	practice	Free	1	0.5	-0.25	7.53978	0.12314	-1.45376	-0.7152	0.598694000490098	-1.052893	-7.732418	0.160129
Trial1	2	1	blindfold	clockwise	practice	Free	1	0.5	-0.25	7.559784	0.10982	-1.4539	-0.71461	0.606714814234753	-0.864002	-7.85514	0.279069
Trial1	2	1	blindfold	clockwise	practice	Free	1	0.5	-0.25	7.579773	0.10474	-1.45393	-0.71401	0.609537322003646	-0.825748	-7.960935	0.280089
Trial1	2	1	blindfold	clockwise	practice	Free	1	0.5	-0.25	7.599777	0.10093	-1.45396	-0.71348	0.61161309097052	-0.876711	-7.935544	0.292311
Trial1	2	1	blindfold	clockwise	practice	Free	1	0.5	-0.25	7.619781	0.098169	-1.45396	-0.71307	0.613108481996923	-0.9986	-7.829749	0.248407
Trial1	2	1	blindfold	clockwise	practice	Free	1	0.5	-0.25	7.639771	0.096311	-1.45393	-0.71276	0.614094172599841	-1.117639	-7.876299	0.289124
Trial1	2	1	blindfold	clockwise	practice	Free	1	0.5	-0.25	7.659775	0.094927	-1.454	-0.7127399	0.614989750427373	-1.109277	-8.104816	0.297617
Trial1	2	1	blindfold	clockwise	practice	Free	1	0.5	-0.25	7.679779	0.094869	-1.45405	-0.71273	0.615020467222118	-0.964692	-8.210611	0.248792
Trial1	2	1	blindfold	clockwise	practice	Free	1	0.5	-0.25	7.699783	0.094821	-1.45411	-0.71272	0.615044596230934	-0.786314	-8.422201	0.2047
Trial1	2	1	blindfold	clockwise	practice	Free	1	0.5	-0.25	7.719772	0.09478401	-1.45419	-0.71272	0.61506896653305	-0.527118	-8.578778	0.123751
Trial1	2	1	blindfold	clockwise	practice	Free	1	0.5	-0.25	7.739777	0.094759	-1.45426	-0.71271	0.615077906862821	-0.399193	-8.650718	0.07046
Trial1	2	1	blindfold	clockwise	practice	Free	1	0.5	-0.25	7.759781	0.094721	-1.45436	-0.7126999	0.615095364794806	-0.374748	-8.764977	0.151168
Trial1	2	1	blindfold	clockwise	practice	Free	1	0.5	-0.25	7.77977	0.0947	-1.45437	-0.71268	0.615094183811228	-0.439074	-8.735354	0.217919
Trial1	2	1	blindfold	clockwise	practice	Free	1	0.5	-0.25	7.799774	0.09467699	-1.45437	-0.71267	0.615101856905717	-0.447895	-8.739586	0.251576
Trial1	2	1	blindfold	clockwise	practice	Free	1	0.5	-0.25	7.819778	0.094653	-1.45437	-0.7126499	0.615102562506635	-0.47502	-8.769209	0.382295
Trial1	2	1	blindfold	clockwise	practice	Free	1	0.5	-0.25	7.839783	0.094627	-1.45439	-0.71261	0.61508965750569	-0.444857	-8.870772	0.373793
Trial1	2	1	blindfold	clockwise	practice	Free	1	0.5	-0.25	7.859772	0.094583	-1.45447	-0.71259	0.615103596915836	-0.389683	-9.073898	0.357798
Trial1	2	1	blindfold	clockwise	practice	Free	1	0.5	-0.25	7.879776	0.09456199	-1.45452	-0.71257	0.615102424230314	-0.376641	-9.103521	0.340951
Trial1	2	1	blindfold	clockwise	practice	Free	1	0.5	-0.25	7.89978	0.094543	-1.45455	-0.71255	0.615099886966133	-0.375634	-9.150071	0.328413
Trial1	2	1	blindfold	clockwise	practice	Free	1	0.5	-0.25	7.919769	0.094523	-1.45456	-0.71254	0.61510558374978	-0.426421	-9.150071	0.285056
Trial1	2	1	blindfold	clockwise	practice	Free	1	0.5	-0.25	7.939774	0.094501	-1.45457	-0.7125	0.615089964158926	-0.409444	-9.192389	0.289448
Trial1	2	1	blindfold	clockwise	practice	Free	1	0.5	-0.25	7.959778	0.094461	-1.45458	-0.71248	0.615101323114236	-0.347619	-9.120448	0.392074
Trial1	2	1	blindfold	clockwise	practice	Free	1	0.5	-0.25	7.979782	0.094443	-1.45457	-0.71246	0.615098133627424	-0.317843	-9.103521	0.417407
Trial1	2	1	blindfold	clockwise	practice	Free	1	0.5	-0.25	7.999771	0.094427	-1.45456	-0.71244	0.615093668603841	-0.292369	-9.099289	0.408891
Trial1	2	1	blindfold	clockwise	practice	Free	1	0.5	-0.25	8.019775	0.094413	-1.45455	-0.71242	0.615087843145466	-0.257421	-9.150071	0.346096
Trial1	2	1	blindfold	clockwise	practice	Free	1	0.5	-0.25	8.03978	0.0944	-1.45456	-0.71241	0.615088888195673	-0.251797	-9.137375	0.252989
Trial1	2	1	blindfold	clockwise	practice	Free	1	0.5	-0.25	8.059784	0.094375	-1.45457	-0.7124	0.6150978937014	-0.245629	-9.175461	0.126014
Trial1	2	1	blindfold	clockwise	practice	Free	1	0.5	-0.25	8.079773	0.09436201	-1.45458	-0.71239	0.615098934949492	-0.271125	-9.175461	0.138313
Trial1	2	1	blindfold	clockwise	practice	Free	1	0.5	-0.25	8.099777	0.094347	-1.45458	-0.71239	0.615108830678056	-0.291358	-9.141607	0.078742
Trial1	2	1	blindfold	clockwise	practice	Free	1	0.5	-0.25	8.119781	0.094331	-1.45458	-0.71239	0.615119385039553	-0.32899	-9.103521	0.052798
Trial1	2	1	blindfold	clockwise	practice	Free	1	0.5	-0.25	8.139771	0.094312	-1.45457	-0.71239	0.615131914964099	-0.375018	-9.116216	0.022512
Trial1	2	1	blindfold	clockwise	practice	Free	1	0.5	-0.25	8.159775	0.094275	-1.45458	-0.7124	0.61516384419894	-0.335954	-9.17123	-0.031931
Trial1	2	1	blindfold	clockwise	practice	Free	1	0.5	-0.25	8.179779	0.094259	-1.45458	-0.7124	0.615174394575676	-0.326981	-9.175461	-0.061414
Trial1	2	1	blindfold	clockwise	practice	Free	1	0.5	-0.25	8.199783	0.094243	-1.45458	-0.7124	0.615184950101594	-0.305619	-9.12468	-0.069558
Trial1	2	1	blindfold	clockwise	practice	Free	1	0.5	-0.25	8.219772	0.094228	-1.45457	-0.71241	0.61520232419495	-0.309829	-9.107753	-0.065369
Trial1	2	1	blindfold	clockwise	practice	Free	1	0.5	-0.25	8.239777	0.094213	-1.45456	-0.71242	0.615219743125198	-0.296393	-9.133143	-0.11171
Trial1	2	1	blindfold	clockwise	practice	Free	1	0.5	-0.25	8.259781	0.09418301	-1.45457	-0.71243	0.615247054681668	-0.265588	-9.150071	-0.18314
Trial1	2	1	blindfold	clockwise	practice	Free	1	0.5	-0.25	8.27977	0.094169	-1.45457	-0.71244	0.61526382014743	-0.252401	-9.175461	-0.212527
Trial1	2	1	blindfold	clockwise	practice	Free	1	0.5	-0.25	8.299774	0.094155	-1.45458	-0.71246	0.615288062250085	-0.252026	-9.19662	-0.212403
Trial1	2	1	blindfold	clockwise	practice	Free	1	0.5	-0.25	8.319778	0.094143	-1.4546	-0.7124699	0.615303456024524	-0.234914	-9.238938	-0.241771
Trial1	2	1	blindfold	clockwise	practice	Free	1	0.5	-0.25	8.339783	0.094133	-1.45461	-0.71249	0.615325148695435	-0.176042	-9.264329	-0.223829
Trial1	2	1	blindfold	clockwise	practice	Free	1	0.5	-0.25	8.359772	0.094115	-1.45462	-0.7125	0.61534450840019	-0.159978	-9.255866	-0.143196
Trial1	2	1	blindfold	clockwise	practice	Free	1	0.5	-0.25	8.379776	0.094107	-1.45462	-0.71251	0.615357307925373	-0.222982	-9.24317	-0.173662
Trial1	2	1	blindfold	clockwise	practice	Free	1	0.5	-0.25	8.39978	0.094099	-1.45463	-0.71251	0.615362586066687	-0.17258	-9.24317	-0.143278
Trial1	2	1	blindfold	clockwise	practice	Free	1	0.5	-0.25	8.419769	0.094091	-1.45463	-0.71252	0.615375390501112	-0.163352	-9.323574	-0.193882
Trial1	2	1	blindfold	clockwise	practice	Free	1	0.5	-0.25	8.439774	0.094083	-1.45464	-0.71255	0.615403202830022	-0.158658	-9.353197	-0.223386
Trial1	2	1	blindfold	clockwise	practice	Free	1	0.5	-0.25	8.459778	0.094065	-1.45467	-0.7125599	0.615422557598101	-0.174653	-9.38282	-0.282732
Trial1	2	1	blindfold	clockwise	practice	Free	1	0.5	-0.25	8.479782	0.094056	-1.45468	-0.71257	0.61543606537271	-0.179071	-9.40821	-0.265794
Trial1	2	1	blindfold	clockwise	practice	Free	1	0.5	-0.25	8.499771	0.094046	-1.45469	-0.71259	0.61545766844931	-0.208997	-9.429369	-0.240282
Trial2	1	1	blindfold	clockwise	practice	Guided	1	-0.5	-0.5	0	-0.57062	-1.45231	-1.2997	0.802812125735641	-3.876642	-4.79978	0.624944
Trial2	1	1	blindfold	clockwise	practice	Guided	1	-0.5	-0.5	0.004821777	-0.57172	-1.45229	-1.2997	0.802909636112605	-3.958618	-4.723608	0.661586
Trial2	1	1	blindfold	clockwise	practice	Guided	1	-0.5	-0.5	0.02482605	-0.57401	-1.45221	-1.29969	0.803107459439759	-4.065226	-4.54164	0.654039
Trial2	1	1	blindfold	clockwise	practice	Guided	1	-0.5	-0.5	0.04481506	-0.5762	-1.45222	-1.29966	0.803282450593146	-4.015216	-4.4697	0.699967
Trial2	1	1	blindfold	clockwise	practice	Guided	1	-0.5	-0.5	0.06481934	-0.58106	-1.45223	-1.29964	0.80373798990455	-3.523384	-4.440077	0.734984
Trial2	1	1	blindfold	clockwise	practice	Guided	1	-0.5	-0.5	0.08482361	-0.58782	-1.45223	-1.29971	0.804517552235932	-3.056657	-4.490859	0.620365
Trial2	1	1	blindfold	clockwise	practice	Guided	1	-0.5	-0.5	0.1048279	-0.59613	-1.45226	-1.30001	0.805764807510752	-2.73188	-4.693985	0.279121
Trial2	1	1	blindfold	clockwise	practice	Guided	1	-0.5	-0.5	0.1248169	-0.61673	-1.45247	-1.3001	0.808570248806186	-2.888375	-5.019834	-0.161851
Trial2	1	1	blindfold	clockwise	practice	Guided	1	-0.5	-0.5	0.1448212	-0.62867	-1.4525	-1.30003	0.810311022275258	-2.931136	-4.715144	-0.059492
Trial2	1	1	blindfold	clockwise	practice	Guided	1	-0.5	-0.5	0.1648254	-0.64189	-1.45238	-1.29982	0.812308274290979	-2.7707	-4.393527	0.411981
Trial2	1	1	blindfold	clockwise	practice	Guided	1	-0.5	-0.5	0.1848145	-0.65685	-1.4522	-1.29966	0.814897644179369	-2.582291	-4.101533	0.702503
Trial2	1	1	blindfold	clockwise	practice	Guided	1	-0.5	-0.5	0.2048187	-0.67252	-1.45206	-1.29966	0.818058322406957	-2.306317	-4.033824	0.890224
Trial2	1	1	blindfold	clockwise	practice	Guided	1	-0.5	-0.5	0.224823	-0.70679	-1.45206	-1.29965	0.82595542000744	-1.881684	-4.351209	0.702966
Trial2	1	1	blindfold	clockwise	practice	Guided	1	-0.5	-0.5	0.2448273	-0.72437	-1.45216	-1.29972	0.830598497520965	-1.857397	-4.507786	0.50962
Trial2	1	1	blindfold	clockwise	practice	Guided	1	-0.5	-0.5	0.2648163	-0.74216	-1.45225	-1.29976	0.835618153878886	-1.72044	-4.512018	0.42542
Trial2	1	1	blindfold	clockwise	practice	Guided	1	-0.5	-0.5	0.2848206	-0.76059	-1.45228	-1.29976	0.841144071205702	-1.532402	-4.512018	0.509879
Trial2	1	1	blindfold	clockwise	practice	Guided	1	-0.5	-0.5	0.3048248	-0.779	-1.45225	-1.29973	0.846999984292136	-1.470883	-4.363905	0.519784
Trial2	1	1	blindfold	clockwise	practice	Guided	1	-0.5	-0.5	0.3248291	-0.81437	-1.45216	-1.29973	0.859299985051135	-1.144072	-4.325819	0.532428
Trial2	1	1	blindfold	clockwise	practice	Guided	1	-0.5	-0.5	0.3448181	-0.83169	-1.45214	-1.29973	0.865786467684652	-1.027369	-4.291964	0.548993
Trial2	1	1	blindfold	clockwise	practice	Guided	1	-0.5	-0.5	0.3648224	-0.84866	-1.45214	-1.29973	0.872428663183888	-1.040753	-4.291964	0.525602
Trial2	1	1	blindfold	clockwise	practice	Guided	1	-0.5	-0.5	0.3848267	-0.86529	-1.45214	-1.29973	0.879206915172298	-1.064812	-4.220024	0.530821
Trial2	1	1	blindfold	clockwise	practice	Guided	1	-0.5	-0.5	0.4048157	-0.88213	-1.45211	-1.2997	0.886308883301389	-1.141891	-4.114229	0.550609
Trial2	1	1	blindfold	clockwise	practice	Guided	1	-0.5	-0.5	0.4248199	-0.91422	-1.45203	-1.29966	0.900574506763069	-1.187585	-3.961884	0.685702
Trial2	1	1	blindfold	clockwise	practice	Guided	1	-0.5	-0.5	0.4448242	-0.93054	-1.45199	-1.29963	0.908169962974447	-1.149531	-3.995738	0.773171
Trial2	1	1	blindfold	clockwise	practice	Guided	1	-0.5	-0.5	0.4648285	-0.9462399	-1.45198	-1.2996	0.915691137704222	-1.214474	-3.961884	0.788608
Trial2	1	1	blindfold	clockwise	practice	Guided	1	-0.5	-0.5	0.4848175	-0.96227	-1.45197	-1.29958	0.923591819717946	-1.217813	-3.944957	0.817495
Trial2	1	1	blindfold	clockwise	practice	Guided	1	-0.5	-0.5	0.5048218	-0.97773	-1.45197	-1.29957	0.93141736386289	-1.28129	-3.885711	0.811771
Trial2	1	1	blindfold	clockwise	practice	Guided	1	-0.5	-0.5	0.524826	-1.00874	-1.45195	-1.29956	0.947688050239863	-1.523405	-3.88148	0.877891
Trial2	1	1	blindfold	clockwise	practice	Guided	1	-0.5	-0.5	0.5448151	-1.02493	-1.45193	-1.29954	0.956459928465001	-1.540107	-3.809539	0.917233
Trial2	1	1	blindfold	clockwise	practice	Guided	1	-0.5	-0.5	0.5648193	-1.04087	-1.45191	-1.29953	0.965292028799636	-1.451978	-3.826466	0.895306
Trial2	1	1	blindfold	clockwise	practice	Guided	1	-0.5	-0.5	0.5848236	-1.05752	-1.45189	-1.29953	0.974718858825248	-1.489905	-3.801075	0.944001
Trial2	1	1	blindfold	clockwise	practice	Guided	1	-0.5	-0.5	0.6048279	-1.0739	-1.45189	-1.29954	0.984187625195011	-1.484987	-3.771453	0.911616
Trial2	1	1	blindfold	clockwise	practice	Guided	1	-0.5	-0.5	0.6248169	-1.10777	-1.45189	-1.29955	1.00432287332203	-1.508545	-3.746062	0.905389
Trial2	1	1	blindfold	clockwise	practice	Guided	1	-0.5	-0.5	0.6448212	-1.12466	-1.45191	-1.29954	1.01462516429042	-1.447186	-3.851857	0.959548
Trial2	1	1	blindfold	clockwise	practice	Guided	1	-0.5	-0.5	0.6648254	-1.14213	-1.45192	-1.29953	1.0254653708635	-1.458579	-3.851857	0.930822
Trial2	1	1	blindfold	clockwise	practice	Guided	1	-0.5	-0.5	0.6848145	-1.15858	-1.45193	-1.29952	1.03583780450828	-1.366191	-3.873016	0.962504
Trial2	1	1	blindfold	clockwise	practice	Guided	1	-0.5	-0.5	0.7048187	-1.17605	-1.45193	-1.29957	1.04707012680841	-1.350509	-3.813771	0.890504
Trial2	1	1	blindfold	clockwise	practice	Guided	1	-0.5	-0.5	0.724823	-1.20991	-1.45191	-1.29958	1.0692523508597	-1.262984	-3.847625	0.831218
Trial2	1	1	blindfold	clockwise	practice	Guided	1	-0.5	-0.5	0.7448273	-1.2278	-1.45191	-1.29959	1.08122014943942	-1.263901	-3.784148	0.817437
Trial2	1	1	blindfold	clockwise	practice	Guided	1	-0.5	-0.5	0.7648163	-1.24407	-1.4519	-1.29958	1.09223100842132	-1.216065	-3.796844	0.838093
Trial2	1	1	blindfold	clockwise	practice	Guided	1	-0.5	-0.5	0.7848206	-1.26121	-1.4519	-1.29956	1.10396418240673	-1.166317	-3.813771	0.918338
Trial2	1	1	blindfold	clockwise	practice	Guided	1	-0.5	-0.5	0.8048248	-1.27762	-1.45191	-1.29952	1.11531396471667	-1.103226	-3.822234	0.901561
Trial2	1	1	blindfold	clockwise	practice	Guided	1	-0.5	-0.5	0.8248291	-1.30497	-1.45192	-1.29947	1.13451705096597	-1.746371	-3.74183	0.612718
Trial2	1	1	blindfold	clockwise	practice	Guided	1	-0.5	-0.5	0.8448181	-1.30409	-1.45191	-1.29894	1.13351929346517	-3.741848	-3.784148	1.043599
Trial2	1	1	blindfold	clockwise	practice	Guided	1	-0.5	-0.5	0.8648224	-1.30285	-1.45188	-1.29776	1.13180792033997	-5.001906	-3.293259	1.781023
Trial2	1	1	blindfold	clockwise	practice	Guided	1	-0.5	-0.5	0.8848267	-1.30258	-1.45167	-1.29565	1.13012981307247	-4.976839	-2.497681	2.2176
Trial2	1	1	blindfold	clockwise	practice	Guided	1	-0.5	-0.5	0.9048157	-1.30241	-1.45135	-1.28783	1.12451683453134	-3.945472	-2.171832	2.360422
Trial2	1	1	blindfold	clockwise	practice	Guided	1	-0.5	-0.5	0.9248199	-1.30145	-1.45128	-1.28298	1.12043730348651	-1.744792	-3.415982	1.684256
Trial2	1	1	blindfold	clockwise	practice	Guided	1	-0.5	-0.5	0.9448242	-1.30098	-1.45166	-1.2778	1.11648640149637	-1.105729	-4.473932	1.348811
Trial2	1	1	blindfold	clockwise	practice	Guided	1	-0.5	-0.5	0.9648285	-1.30062	-1.45219	-1.27306	1.11293037890883	-0.805949	-5.252583	1.010003
Trial2	1	1	blindfold	clockwise	practice	Guided	1	-0.5	-0.5	0.9848175	-1.30043	-1.45259	-1.269	1.10997718993768	-0.729967	-5.214497	0.983885
Trial2	1	1	blindfold	clockwise	practice	Guided	1	-0.5	-0.5	1.004822	-1.30039	-1.45261	-1.26137	1.10467575914995	-0.914796	-4.418918	1.033702
Trial2	1	1	blindfold	clockwise	practice	Guided	1	-0.5	-0.5	1.024826	-1.30056	-1.45199	-1.25731	1.10200489814611	-1.364711	-3.636035	1.216966
Trial2	1	1	blindfold	clockwise	practice	Guided	1	-0.5	-0.5	1.044815	-1.30067	-1.45186	-1.25334	1.09936056767601	-1.583713	-3.90687	1.20982
Trial2	1	1	blindfold	clockwise	practice	Guided	1	-0.5	-0.5	1.064819	-1.30078	-1.45193	-1.24933	1.0966968756306	-1.871928	-4.122692	1.244248
Trial2	1	1	blindfold	clockwise	practice	Guided	1	-0.5	-0.5	1.084824	-1.3009	-1.45204	-1.24562	1.09425316294248	-2.128331	-4.156547	1.321005
Trial2	1	1	blindfold	clockwise	practice	Guided	1	-0.5	-0.5	1.104828	-1.30104	-1.45206	-1.23765	1.08894111131304	-2.355572	-4.029593	1.414164
Trial2	1	1	blindfold	clockwise	practice	Guided	1	-0.5	-0.5	1.124817	-1.30122	-1.45199	-1.23342	1.08621291700656	-2.479566	-3.991506	1.509426
Trial2	1	1	blindfold	clockwise	practice	Guided	1	-0.5	-0.5	1.144821	-1.30123	-1.45201	-1.22928	1.08342925052601	-2.333459	-4.143851	1.388834
Trial2	1	1	blindfold	clockwise	practice	Guided	1	-0.5	-0.5	1.164825	-1.30118	-1.45207	-1.22522	1.08066340649474	-2.20714	-4.401991	1.319236
Trial2	1	1	blindfold	clockwise	practice	Guided	1	-0.5	-0.5	1.184814	-1.30111	-1.45218	-1.22123	1.07793777379698	-2.037021	-4.554336	1.267108
Trial2	1	1	blindfold	clockwise	practice	Guided	1	-0.5	-0.5	1.204819	-1.30104	-1.45228	-1.2143	1.0732612492509	-1.956877	-4.715144	1.162567
Trial2	1	1	blindfold	clockwise	practice	Guided	1	-0.5	-0.5	1.224823	-1.30094	-1.45239	-1.21121	1.07113240278507	-1.799552	-4.748999	1.076411
Trial2	1	1	blindfold	clockwise	practice	Guided	1	-0.5	-0.5	1.244827	-1.3009	-1.45238	-1.20845	1.06927177432542	-1.757558	-4.757462	1.170065
Trial2	1	1	blindfold	clockwise	practice	Guided	1	-0.5	-0.5	1.264816	-1.30089	-1.45238	-1.20579	1.06750370425168	-1.776113	-4.804012	1.233747
Trial2	1	1	blindfold	clockwise	practice	Guided	1	-0.5	-0.5	1.284821	-1.30089	-1.4524	-1.20332	1.0658723196387	-1.834813	-4.765926	1.313261
Trial2	1	1	blindfold	clockwise	practice	Guided	1	-0.5	-0.5	1.304825	-1.3009	-1.4524	-1.19813	1.06246237341892	-1.867883	-4.804012	1.487061
Trial2	1	1	blindfold	clockwise	practice	Guided	1	-0.5	-0.5	1.324829	-1.30096	-1.45239	-1.19517	1.0605650614654	-2.002067	-4.685522	1.838415
Trial2	1	1	blindfold	clockwise	practice	Guided	1	-0.5	-0.5	1.344818	-1.301	-1.45235	-1.19175	1.0583568063661	-2.082269	-4.609349	1.953951
Trial2	1	1	blindfold	clockwise	practice	Guided	1	-0.5	-0.5	1.364822	-1.30104	-1.45231	-1.18756	1.05565336770487	-2.184864	-4.638972	2.17587
Trial2	1	1	blindfold	clockwise	practice	Guided	1	-0.5	-0.5	1.384827	-1.30108	-1.45231	-1.18253	1.05241456231158	-2.254381	-4.579727	2.366471
Trial2	1	1	blindfold	clockwise	practice	Guided	1	-0.5	-0.5	1.404816	-1.30111	-1.45229	-1.1703	1.04454735992365	-2.370666	-4.478163	2.408373
Trial2	1	1	blindfold	clockwise	practice	Guided	1	-0.5	-0.5	1.42482	-1.30122	-1.45222	-1.1625	1.03964410505092	-2.517814	-4.380832	2.497341
Trial2	1	1	blindfold	clockwise	practice	Guided	1	-0.5	-0.5	1.444824	-1.30127	-1.45219	-1.15392	1.03423638862039	-2.572178	-4.359673	2.598172
Trial2	1	1	blindfold	clockwise	practice	Guided	1	-0.5	-0.5	1.464828	-1.30129	-1.45218	-1.14433	1.02821530347476	-2.592019	-4.313123	2.607447
Trial2	1	1	blindfold	clockwise	practice	Guided	1	-0.5	-0.5	1.484818	-1.3013	-1.45215	-1.13344	1.02143420406367	-2.630723	-4.25811	2.554416
Trial2	1	1	blindfold	clockwise	practice	Guided	1	-0.5	-0.5	1.504822	-1.30129	-1.45214	-1.1095	1.0067551048587	-2.540306	-4.317355	2.551684
Trial2	1	1	blindfold	clockwise	practice	Guided	1	-0.5	-0.5	1.524826	-1.30123	-1.45219	-1.09582	0.99848437282785	-2.379808	-4.346978	2.481174
Trial2	1	1	blindfold	clockwise	practice	Guided	1	-0.5	-0.5	1.544815	-1.30118	-1.45219	-1.08162	0.990035958580005	-2.238144	-4.440077	2.709986
Trial2	1	1	blindfold	clockwise	practice	Guided	1	-0.5	-0.5	1.564819	-1.30113	-1.45219	-1.06613	0.980975326793944	-2.27935	-4.342746	2.487153
Trial2	1	1	blindfold	clockwise	practice	Guided	1	-0.5	-0.5	1.584824	-1.30112	-1.4522	-1.04988	0.97167966322176	-2.183755	-4.418918	2.435275
Trial2	1	1	blindfold	clockwise	practice	Guided	1	-0.5	-0.5	1.604828	-1.30112	-1.4522	-1.01646	0.953165355291254	-2.265392	-4.418918	2.361169
Trial2	1	1	blindfold	clockwise	practice	Guided	1	-0.5	-0.5	1.624817	-1.30108	-1.45222	-0.99886	0.943710998718866	-2.083575	-4.418918	2.389683
Trial2	1	1	blindfold	clockwise	practice	Guided	1	-0.5	-0.5	1.644821	-1.30106	-1.45222	-0.97905	0.933373452958214	-2.146139	-4.42315	2.247887
Trial2	1	1	blindfold	clockwise	practice	Guided	1	-0.5	-0.5	1.664825	-1.30105	-1.45223	-0.96033	0.923896599932672	-2.073036	-4.528945	2.329123
Trial2	1	1	blindfold	clockwise	practice	Guided	1	-0.5	-0.5	1.684814	-1.30104	-1.45224	-0.94243	0.915100779370682	-2.106891	-4.473932	2.010638
Trial2	1	1	blindfold	clockwise	practice	Guided	1	-0.5	-0.5	1.704819	-1.30103	-1.45223	-0.90324	0.896800755111608	-1.967107	-4.583958	1.99421
Trial2	1	1	blindfold	clockwise	practice	Guided	1	-0.5	-0.5	1.724823	-1.30096	-1.45232	-0.88385	0.888187947436471	-1.835402	-4.693985	1.714492
Trial2	1	1	blindfold	clockwise	practice	Guided	1	-0.5	-0.5	1.744827	-1.30092	-1.45236	-0.86383	0.879684664598947	-1.798222	-4.875953	1.849509
Trial2	1	1	blindfold	clockwise	practice	Guided	1	-0.5	-0.5	1.764816	-1.30089	-1.45237	-0.84449	0.871836049149827	-1.787792	-4.744767	1.650554
Trial2	1	1	blindfold	clockwise	practice	Guided	1	-0.5	-0.5	1.784821	-1.30089	-1.45235	-0.82537	0.864459593077691	-1.814437	-4.761694	1.4844
Trial2	1	1	blindfold	clockwise	practice	Guided	1	-0.5	-0.5	1.804825	-1.30089	-1.45238	-0.78809	0.851129006046054	-1.772695	-4.973284	1.451682
Trial2	1	1	blindfold	clockwise	practice	Guided	1	-0.5	-0.5	1.824829	-1.30086	-1.45247	-0.76941	0.844960692074916	-1.715814	-4.93943	1.451672
Trial2	1	1	blindfold	clockwise	practice	Guided	1	-0.5	-0.5	1.844818	-1.30085	-1.45246	-0.75153	0.839421296645048	-1.726443	-4.837866	1.437185
Trial2	1	1	blindfold	clockwise	practice	Guided	1	-0.5	-0.5	1.864822	-1.30087	-1.45243	-0.73398	0.834349743745437	-1.882064	-4.867489	1.37391
Trial2	1	1	blindfold	clockwise	practice	Guided	1	-0.5	-0.5	1.884827	-1.3009	-1.45243	-0.71636	0.829609799718404	-1.705038	-5.062152	1.2971
Trial2	1	1	blindfold	clockwise	practice	Guided	1	-0.5	-0.5	1.904816	-1.3009	-1.45249	-0.68352	0.821657080179248	-1.686623	-5.100238	1.234106
Trial2	1	1	blindfold	clockwise	practice	Guided	1	-0.5	-0.5	1.92482	-1.30088	-1.4525	-0.66714	0.818134759519749	-1.719899	-5.040993	1.459599
Trial2	1	1	blindfold	clockwise	practice	Guided	1	-0.5	-0.5	1.944824	-1.30088	-1.4525	-0.65157	0.815096420302149	-1.819778	-4.84633	1.318767
Trial2	1	1	blindfold	clockwise	practice	Guided	1	-0.5	-0.5	1.964828	-1.3009	-1.45247	-0.63641	0.812433670788115	-1.789291	-4.922502	1.318059
Trial2	1	1	blindfold	clockwise	practice	Guided	1	-0.5	-0.5	1.984818	-1.30091	-1.45246	-0.62165	0.810096006354638	-1.842639	-4.994443	1.307833
Trial2	1	1	blindfold	clockwise	practice	Guided	1	-0.5	-0.5	2.004822	-1.30091	-1.4525	-0.59245	0.806228149125223	-1.774717	-4.981748	1.256511
Trial2	1	1	blindfold	clockwise	practice	Guided	1	-0.5	-0.5	2.024826	-1.30088	-1.4525	-0.5787	0.804737468826819	-1.814471	-4.922502	1.313492
Trial2	1	1	blindfold	clockwise	practice	Guided	1	-0.5	-0.5	2.044815	-1.30088	-1.45249	-0.56508	0.803519823963556	-1.745737	-5.087543	1.637144
Trial2	1	1	blindfold	clockwise	practice	Guided	1	-0.5	-0.5	2.064819	-1.30088	-1.45249	-0.5516	0.802540504063352	-1.845236	-4.820939	1.459231
Trial2	1	1	blindfold	clockwise	practice	Guided	1	-0.5	-0.5	2.084824	-1.30091	-1.45247	-0.53783	0.801802924837878	-1.818268	-4.947893	1.614378
Trial2	1	1	blindfold	clockwise	practice	Guided	1	-0.5	-0.5	2.104828	-1.30094	-1.45246	-0.51145	0.801021875380982	-1.958611	-4.914039	1.535368
Trial2	1	1	blindfold	clockwise	practice	Guided	1	-0.5	-0.5	2.124817	-1.30095	-1.45246	-0.49789	0.800952829622791	-1.865333	-4.89288	1.695359
Trial2	1	1	blindfold	clockwise	practice	Guided	1	-0.5	-0.5	2.144821	-1.30094	-1.45245	-0.48465	0.801087114760902	-1.821508	-4.804012	1.717647
Trial2	1	1	blindfold	clockwise	practice	Guided	1	-0.5	-0.5	2.164825	-1.30093	-1.45242	-0.47085	0.801460188736586	-1.815727	-4.93943	1.829609
Trial2	1	1	blindfold	clockwise	practice	Guided	1	-0.5	-0.5	2.184814	-1.30091	-1.45245	-0.45685	0.802071533537857	-1.746839	-4.96482	1.933145
Trial2	1	1	blindfold	clockwise	practice	Guided	1	-0.5	-0.5	2.204819	-1.3009	-1.45245	-0.42971	0.803978523274303	-1.85994	-4.812476	1.79713
Trial2	1	1	blindfold	clockwise	practice	Guided	1	-0.5	-0.5	2.224823	-1.30094	-1.45241	-0.41536	0.805399820883412	-1.885793	-4.820939	1.836926
Trial2	1	1	blindfold	clockwise	practice	Guided	1	-0.5	-0.5	2.244827	-1.30094	-1.45241	-0.4013	0.806998531552523	-1.826209	-4.710912	1.762899
Trial2	1	1	blindfold	clockwise	practice	Guided	1	-0.5	-0.5	2.264816	-1.30093	-1.45239	-0.38657	0.808922172559003	-1.835468	-4.829403	1.990307
Trial2	1	1	blindfold	clockwise	practice	Guided	1	-0.5	-0.5	2.284821	-1.30091	-1.45237	-0.37207	0.811062823054476	-1.849147	-4.689753	1.855954
Trial2	1	1	blindfold	clockwise	practice	Guided	1	-0.5	-0.5	2.304825	-1.3009	-1.45235	-0.34238	0.816262733631002	-1.779782	-4.791317	1.980937
Trial2	1	1	blindfold	clockwise	practice	Guided	1	-0.5	-0.5	2.324829	-1.30089	-1.45235	-0.32688	0.819387139388267	-1.789752	-4.719376	1.841654
Trial2	1	1	blindfold	clockwise	practice	Guided	1	-0.5	-0.5	2.344818	-1.3009	-1.45234	-0.3113	0.822829556808984	-1.739049	-4.820939	1.789877
Trial2	1	1	blindfold	clockwise	practice	Guided	1	-0.5	-0.5	2.364822	-1.30089	-1.45238	-0.29615	0.826425777179682	-1.629526	-4.668594	1.647286
Trial2	1	1	blindfold	clockwise	practice	Guided	1	-0.5	-0.5	2.384827	-1.30085	-1.45239	-0.28093	0.830272507079634	-1.603426	-4.880184	1.832996
Trial2	1	1	blindfold	clockwise	practice	Guided	1	-0.5	-0.5	2.404816	-1.30081	-1.45241	-0.25041	0.838803779861372	-1.604778	-4.778621	1.635428
Trial2	1	1	blindfold	clockwise	practice	Guided	1	-0.5	-0.5	2.42482	-1.30076	-1.45244	-0.23475	0.843548568814967	-1.612355	-4.833635	1.553056
Trial2	1	1	blindfold	clockwise	practice	Guided	1	-0.5	-0.5	2.444824	-1.30076	-1.45245	-0.21927	0.848543437213768	-1.508597	-4.884416	1.445242
Trial2	1	1	blindfold	clockwise	practice	Guided	1	-0.5	-0.5	2.464828	-1.30077	-1.45246	-0.20441	0.85358427810819	-1.496671	-5.053688	1.58202
Trial2	1	1	blindfold	clockwise	practice	Guided	1	-0.5	-0.5	2.484818	-1.30077	-1.45248	-0.18969	0.858792736230783	-1.554086	-4.84633	1.491131
Trial2	1	1	blindfold	clockwise	practice	Guided	1	-0.5	-0.5	2.504822	-1.30077	-1.45247	-0.16001	0.869957393968842	-1.508256	-4.922502	1.68346
Trial2	1	1	blindfold	clockwise	practice	Guided	1	-0.5	-0.5	2.524826	-1.30076	-1.45247	-0.14548	0.875728869185633	-1.560452	-4.998675	1.74616
Trial2	1	1	blindfold	clockwise	practice	Guided	1	-0.5	-0.5	2.544815	-1.30078	-1.45246	-0.13061	0.881871685811931	-1.584916	-4.825171	1.570031
Trial2	1	1	blindfold	clockwise	practice	Guided	1	-0.5	-0.5	2.564819	-1.3008	-1.45244	-0.11678	0.887771454426235	-1.62934	-4.909807	1.490064
Trial2	1	1	blindfold	clockwise	practice	Guided	1	-0.5	-0.5	2.584824	-1.30083	-1.45246	-0.10268	0.893975219331509	-1.670126	-5.10447	1.560213
Trial2	1	1	blindfold	clockwise	practice	Guided	1	-0.5	-0.5	2.604828	-1.30083	-1.45249	-0.074021	0.907075858708009	-1.63647	-4.84633	1.445737
Trial2	1	1	blindfold	clockwise	practice	Guided	1	-0.5	-0.5	2.624817	-1.3008	-1.45248	-0.06015	0.913645779305153	-1.624481	-4.863257	1.583538
Trial2	1	1	blindfold	clockwise	practice	Guided	1	-0.5	-0.5	2.644821	-1.3008	-1.45246	-0.045797	0.920641596443096	-1.533173	-4.998675	1.824519
Trial2	1	1	blindfold	clockwise	practice	Guided	1	-0.5	-0.5	2.664825	-1.3008	-1.45246	-0.031854	0.927599731936522	-1.687359	-4.812476	1.607638
Trial2	1	1	blindfold	clockwise	practice	Guided	1	-0.5	-0.5	2.684814	-1.30082	-1.45245	-0.018289	0.934536328312998	-1.617873	-4.897112	1.706161
Trial2	1	1	blindfold	clockwise	practice	Guided	1	-0.5	-0.5	2.704819	-1.30085	-1.45244	0.010265	0.949595254288053	-1.764281	-4.922502	1.719909
Trial2	1	1	blindfold	clockwise	practice	Guided	1	-0.5	-0.5	2.724823	-1.30085	-1.45245	0.02452	0.957330667762235	-1.613544	-4.947893	1.911499
Trial2	1	1	blindfold	clockwise	practice	Guided	1	-0.5	-0.5	2.744827	-1.30082	-1.45244	0.039328	0.965498500442088	-1.582515	-4.774389	1.769514
Trial2	1	1	blindfold	clockwise	practice	Guided	1	-0.5	-0.5	2.764816	-1.30079	-1.45242	0.053814	0.973639916354559	-1.489623	-4.960589	1.821699
Trial2	1	1	blindfold	clockwise	practice	Guided	1	-0.5	-0.5	2.784821	-1.30076	-1.45246	0.068715	0.982167692680189	-1.580394	-5.05792	1.621554
Trial2	1	1	blindfold	clockwise	practice	Guided	1	-0.5	-0.5	2.804825	-1.30076	-1.45255	0.097239	0.998954980492258	-1.590127	-5.498027	1.633373
Trial2	1	1	blindfold	clockwise	practice	Guided	1	-0.5	-0.5	2.824829	-1.30087	-1.45279	0.11035	1.00693593360696	-1.778343	-5.675763	1.559932
Trial2	1	1	blindfold	clockwise	practice	Guided	1	-0.5	-0.5	2.844818	-1.3009	-1.45283	0.12414	1.01537752771119	-1.85347	-5.5742	1.685554
Trial2	1	1	blindfold	clockwise	practice	Guided	1	-0.5	-0.5	2.864822	-1.30092	-1.4528	0.13767	1.02376555122285	-1.810986	-5.417623	1.994042
Trial2	1	1	blindfold	clockwise	practice	Guided	1	-0.5	-0.5	2.884827	-1.30093	-1.45269	0.15193	1.03271556668743	-1.843531	-5.197569	2.097732
Trial2	1	1	blindfold	clockwise	practice	Guided	1	-0.5	-0.5	2.904816	-1.30093	-1.45261	0.18129	1.05149644607985	-1.754705	-5.112933	2.239553
Trial2	1	1	blindfold	clockwise	practice	Guided	1	-0.5	-0.5	2.92482	-1.30088	-1.45252	0.19628	1.06123255924439	-1.695241	-5.100238	2.050847
Trial2	1	1	blindfold	clockwise	practice	Guided	1	-0.5	-0.5	2.944824	-1.30087	-1.45255	0.21162	1.07135236179677	-1.559235	-5.218728	2.208053
Trial2	1	1	blindfold	clockwise	practice	Guided	1	-0.5	-0.5	2.964828	-1.30082	-1.45256	0.22773	1.08208299179594	-1.552903	-5.002907	2.038658
Trial2	1	1	blindfold	clockwise	practice	Guided	1	-0.5	-0.5	2.984818	-1.30077	-1.45254	0.24367	1.09283015943588	-1.462938	-5.10447	2.10626
Trial2	1	1	blindfold	clockwise	practice	Guided	1	-0.5	-0.5	3.004822	-1.30073	-1.45253	0.27652	1.11541552905464	-1.445876	-5.117165	1.908364
Trial2	1	1	blindfold	clockwise	practice	Guided	1	-0.5	-0.5	3.024826	-1.30071	-1.45258	0.29283	1.12681668351866	-1.461546	-5.180642	1.888199
Trial2	1	1	blindfold	clockwise	practice	Guided	1	-0.5	-0.5	3.044815	-1.30074	-1.45258	0.30505	1.13546908048312	-1.581174	-5.091774	1.625936
Trial2	1	1	blindfold	clockwise	practice	Guided	1	-0.5	-0.5	3.064819	-1.30076	-1.45259	0.30485	1.13534143268026	-1.532827	-5.959293	3.126228
Trial2	1	1	blindfold	clockwise	practice	Guided	1	-0.5	-0.5	3.084824	-1.30076	-1.45262	0.30331	1.13425023427705	-2.126125	-4.059215	4.124769
Trial2	1	1	blindfold	clockwise	practice	Guided	1	-0.5	-0.5	3.104828	-1.30097	-1.45218	0.30272	1.13398081111575	-2.988499	-3.686817	4.265027
Trial2	1	1	blindfold	clockwise	practice	Guided	1	-0.5	-0.5	3.124817	-1.30123	-1.45214	0.30271	1.13415738266008	-3.331861	-3.889943	4.738413
Trial2	1	1	blindfold	clockwise	practice	Guided	1	-0.5	-0.5	3.144821	-1.30125	-1.45213	0.30269	1.1341572937553	-3.433969	-4.236951	4.861558
Trial2	1	1	blindfold	clockwise	practice	Guided	1	-0.5	-0.5	3.164825	-1.30128	-1.45217	0.30265	1.134150211854	-3.482984	-5.290669	4.646995
Trial2	1	1	blindfold	clockwise	practice	Guided	1	-0.5	-0.5	3.184814	-1.3013	-1.45221	0.30263	1.1341501248832	-3.114948	-4.854794	4.471826
Trial2	1	1	blindfold	clockwise	practice	Guided	1	-0.5	-0.5	3.204819	-1.30131	-1.45223	0.30256	1.13410774281107	-2.655292	-5.125629	4.58393
Trial2	1	1	blindfold	clockwise	practice	Guided	1	-0.5	-0.5	3.224823	-1.3013	-1.4523	0.30252	1.13407228106237	-2.150017	-5.210265	4.021447
Trial2	1	1	blindfold	clockwise	practice	Guided	1	-0.5	-0.5	3.244827	-1.30128	-1.45233	0.30247	1.13402282683087	-2.077145	-5.392232	3.922341
Trial2	1	1	blindfold	clockwise	practice	Guided	1	-0.5	-0.5	3.264816	-1.30127	-1.45236	0.30243	1.13398745010215	-2.002613	-5.261046	3.792472
Trial2	1	1	blindfold	clockwise	practice	Guided	1	-0.5	-0.5	3.284821	-1.30125	-1.45238	0.3024	1.13395206274752	-1.956591	-4.914039	3.89914
Trial2	1	1	blindfold	clockwise	practice	Guided	1	-0.5	-0.5	3.304825	-1.30124	-1.45238	0.30236	1.13391668654554	-1.919676	-4.960589	4.103749
Trial2	1	1	blindfold	clockwise	practice	Guided	1	-0.5	-0.5	3.324829	-1.30121	-1.45239	0.30234	1.13388130925744	-1.886671	-4.89288	4.091507
Trial2	1	1	blindfold	clockwise	practice	Guided	1	-0.5	-0.5	3.344818	-1.3012	-1.4524	0.30232	1.13386008337124	-1.866042	-4.981748	4.083615
Trial2	1	1	blindfold	clockwise	practice	Guided	1	-0.5	-0.5	3.364822	-1.30118	-1.4524	0.30231	1.1338389516555	-1.755231	-4.888648	4.021059
Trial2	1	1	blindfold	clockwise	practice	Guided	1	-0.5	-0.5	3.384827	-1.30116	-1.4524	0.30228	1.13380356443173	-1.502878	-4.867489	3.947461
Trial2	1	1	blindfold	clockwise	practice	Guided	1	-0.5	-0.5	3.404816	-1.30114	-1.45241	0.30221	1.13373996173373	-1.224915	-4.914039	3.758125
Trial2	1	1	blindfold	clockwise	practice	Guided	1	-0.5	-0.5	3.42482	-1.30104	-1.45243	0.30215	1.13362683778524	-0.387958	-5.134092	3.48894
Trial2	1	1	blindfold	clockwise	practice	Guided	1	-0.5	-0.5	3.444824	-1.30093	-1.45246	0.30206	1.13348531865548	0.033503	-5.17641	3.358025
Trial2	1	1	blindfold	clockwise	practice	Guided	1	-0.5	-0.5	3.464828	-1.30075	-1.4525	0.30197	1.13329444014095	0.394744	-5.22296	3.210481
Trial2	1	1	blindfold	clockwise	practice	Guided	1	-0.5	-0.5	3.484818	-1.30057	-1.45254	0.30188	1.1331036494414	0.836486	-5.256815	3.092354
Trial2	1	1	blindfold	clockwise	practice	Guided	1	-0.5	-0.5	3.504822	-1.30037	-1.45257	0.30169	1.13282786745964	1.231451	-5.134092	2.997948
Trial2	1	1	blindfold	clockwise	practice	Guided	1	-0.5	-0.5	3.524826	-1.29986	-1.45254	0.30155	1.13236850209143	2.014634	-5.040993	2.741371
Trial2	1	1	blindfold	clockwise	practice	Guided	1	-0.5	-0.5	3.544815	-1.29914	-1.45253	0.3014	1.13175380333662	2.316252	-5.138324	2.581783
Trial2	1	1	blindfold	clockwise	practice	Guided	1	-0.5	-0.5	3.564819	-1.29772	-1.45256	0.3013	1.13068070108447	2.45942	-5.231424	2.471697
Trial2	1	1	blindfold	clockwise	practice	Guided	1	-0.5	-0.5	3.584824	-1.2955	-1.45259	0.30125	1.12908000425089	2.506453	-5.155251	2.474944
Trial2	1	1	blindfold	clockwise	practice	Guided	1	-0.5	-0.5	3.604828	-1.29264	-1.4526	0.30114	1.12698865986835	2.55306	-5.159483	2.441697
Trial2	1	1	blindfold	clockwise	practice	Guided	1	-0.5	-0.5	3.624817	-1.28399	-1.45257	0.30103	1.12084318127554	2.659059	-5.235656	2.00707
Trial2	1	1	blindfold	clockwise	practice	Guided	1	-0.5	-0.5	3.644821	-1.27815	-1.45261	0.30094	1.11670150836724	2.731914	-5.358378	1.864791
Trial2	1	1	blindfold	clockwise	practice	Guided	1	-0.5	-0.5	3.664825	-1.27169	-1.45265	0.30088	1.11216647646627	2.828388	-5.303364	1.723195
Trial2	1	1	blindfold	clockwise	practice	Guided	1	-0.5	-0.5	3.684814	-1.26347	-1.45266	0.30085	1.10645707178103	2.979983	-5.332987	1.72302
Trial2	1	1	blindfold	clockwise	practice	Guided	1	-0.5	-0.5	3.704819	-1.25481	-1.45268	0.30086	1.10050661936116	3.006022	-5.421855	1.618383
Trial2	1	1	blindfold	clockwise	practice	Guided	1	-0.5	-0.5	3.724823	-1.23322	-1.45277	0.30092	1.08585650750062	2.910499	-5.502259	1.843959
Trial2	1	1	blindfold	clockwise	practice	Guided	1	-0.5	-0.5	3.744827	-1.22106	-1.45277	0.30098	1.07772748918567	2.756753	-5.388	1.977943
Trial2	1	1	blindfold	clockwise	practice	Guided	1	-0.5	-0.5	3.764816	-1.20762	-1.45272	0.30102	1.06881201994072	2.653089	-5.354146	2.046796
Trial2	1	1	blindfold	clockwise	practice	Guided	1	-0.5	-0.5	3.784821	-1.19341	-1.4527	0.30105	1.05948034261077	2.503766	-5.468405	2.17082
Trial2	1	1	blindfold	clockwise	practice	Guided	1	-0.5	-0.5	3.804825	-1.17899	-1.45271	0.30107	1.05011455626866	2.455357	-5.476868	2.220438
Trial2	1	1	blindfold	clockwise	practice	Guided	1	-0.5	-0.5	3.824814	-1.1486	-1.45271	0.30104	1.03070219200194	2.364095	-5.544577	2.072253
Trial2	1	1	blindfold	clockwise	practice	Guided	1	-0.5	-0.5	3.844818	-1.13221	-1.45276	0.30099	1.02042859093968	2.433506	-5.667299	1.956183
Trial2	1	1	blindfold	clockwise	practice	Guided	1	-0.5	-0.5	3.864822	-1.11587	-1.45281	0.30096	1.01036269929178	2.373689	-5.591127	1.870575
Trial2	1	1	blindfold	clockwise	practice	Guided	1	-0.5	-0.5	3.884827	-1.09866	-1.45282	0.30096	0.999965356809065	2.255529	-5.735008	1.946634
Trial2	1	1	blindfold	clockwise	practice	Guided	1	-0.5	-0.5	3.904816	-1.08164	-1.45286	0.30096	0.989869700557672	2.246476	-5.777326	1.9447
Trial2	1	1	blindfold	clockwise	practice	Guided	1	-0.5	-0.5	3.92482	-1.04689	-1.45289	0.3009	0.969809014193223	2.089235	-5.912744	1.812822
Trial2	1	1	blindfold	clockwise	practice	Guided	1	-0.5	-0.5	3.944824	-1.02929	-1.45294	0.30084	0.95994412690663	2.127205	-6.090479	1.673051
Trial2	1	1	blindfold	clockwise	practice	Guided	1	-0.5	-0.5	3.964828	-1.0105	-1.45304	0.30075	0.949637190327917	2.149727	-6.166652	1.463673
Trial2	1	1	blindfold	clockwise	practice	Guided	1	-0.5	-0.5	3.984818	-0.99268	-1.4531	0.30071	0.940143621464204	2.211769	-6.42056	1.423268
Trial2	1	1	blindfold	clockwise	practice	Guided	1	-0.5	-0.5	4.004822	-0.97527	-1.45318	0.30068	0.931112253346892	2.27711	-6.479805	1.381823
Trial2	1	1	blindfold	clockwise	practice	Guided	1	-0.5	-0.5	4.024826	-0.93833	-1.45318	0.3007	0.912827304827119	2.282135	-6.37401	1.438817
Trial2	1	1	blindfold	clockwise	practice	Guided	1	-0.5	-0.5	4.044815	-0.91931	-1.45317	0.30072	0.903865798905615	2.278308	-6.344387	1.418402
Trial2	1	1	blindfold	clockwise	practice	Guided	1	-0.5	-0.5	4.064819	-0.9007	-1.45317	0.30075	0.895411138084729	2.265391	-6.242824	1.538557
Trial2	1	1	blindfold	clockwise	practice	Guided	1	-0.5	-0.5	4.084824	-0.8813601	-1.45314	0.3008	0.886970193326405	2.237284	-6.302069	1.703466
Trial2	1	1	blindfold	clockwise	practice	Guided	1	-0.5	-0.5	4.104828	-0.86245	-1.45313	0.30085	0.879051041729737	2.34716	-6.251288	1.636445
Trial2	1	1	blindfold	clockwise	practice	Guided	1	-0.5	-0.5	4.124817	-0.82412	-1.45314	0.30088	0.863980649669892	2.248792	-6.365546	1.807155
Trial2	1	1	blindfold	clockwise	practice	Guided	1	-0.5	-0.5	4.144821	-0.80475	-1.45316	0.30093	0.856948908755287	2.200105	-6.272447	1.846196
Trial2	1	1	blindfold	clockwise	practice	Guided	1	-0.5	-0.5	4.164825	-0.78475	-1.45313	0.30098	0.850089122924317	2.041228	-6.120102	1.98943
Trial2	1	1	blindfold	clockwise	practice	Guided	1	-0.5	-0.5	4.184814	-0.76483	-1.45308	0.30102	0.843663416276794	1.963066	-6.056625	2.025687
Trial2	1	1	blindfold	clockwise	practice	Guided	1	-0.5	-0.5	4.204819	-0.74561	-1.45305	0.30103	0.837838497778307	2.0338	-6.103175	2.083623
Trial2	1	1	blindfold	clockwise	practice	Guided	1	-0.5	-0.5	4.224823	-0.7074201	-1.45309	0.30099	0.827410467758896	2.138066	-6.221665	1.980318
Trial2	1	1	blindfold	clockwise	practice	Guided	1	-0.5	-0.5	4.244827	-0.68842	-1.45312	0.30097	0.822833558577338	2.092254	-6.268215	1.949537
Trial2	1	1	blindfold	clockwise	practice	Guided	1	-0.5	-0.5	4.264816	-0.66891	-1.45311	0.30095	0.818566725899984	2.028728	-6.166652	1.899011
Trial2	1	1	blindfold	clockwise	practice	Guided	1	-0.5	-0.5	4.284821	-0.6495	-1.45307	0.30092	0.814753367556797	1.898039	-6.107406	1.860013
Trial2	1	1	blindfold	clockwise	practice	Guided	1	-0.5	-0.5	4.304825	-0.63082	-1.45303	0.3008	0.811415131022462	1.890136	-5.988916	1.730112
Trial2	1	1	blindfold	clockwise	practice	Guided	1	-0.5	-0.5	4.324814	-0.59391	-1.45299	0.30073	0.806218085275267	1.860961	-5.921207	1.437681
Trial2	1	1	blindfold	clockwise	practice	Guided	1	-0.5	-0.5	4.344818	-0.57563	-1.45297	0.30067	0.804234010642289	1.942915	-5.99738	1.370209
Trial2	1	1	blindfold	clockwise	practice	Guided	1	-0.5	-0.5	4.364822	-0.55687	-1.453	0.30064	0.80265720193202	1.942596	-6.196274	1.287942
Trial2	1	1	blindfold	clockwise	practice	Guided	1	-0.5	-0.5	4.384827	-0.53818	-1.45307	0.30063	0.801539839284241	1.951759	-6.213201	1.222415
Trial2	1	1	blindfold	clockwise	practice	Guided	1	-0.5	-0.5	4.404816	-0.52015	-1.45312	0.30071	0.800963491714494	1.899044	-6.242824	1.333136
Trial2	1	1	blindfold	clockwise	practice	Guided	1	-0.5	-0.5	4.42482	-0.48452	-1.45304	0.30079	0.800939618804581	1.785822	-5.963525	1.603907
Trial2	1	1	blindfold	clockwise	practice	Guided	1	-0.5	-0.5	4.444824	-0.46699	-1.45299	0.30085	0.801530030212222	1.689897	-5.967757	1.671857
Trial2	1	1	blindfold	clockwise	practice	Guided	1	-0.5	-0.5	4.464828	-0.44818	-1.45298	0.3009	0.80257469624982	1.678581	-5.95083	1.855813
Trial2	1	1	blindfold	clockwise	practice	Guided	1	-0.5	-0.5	4.484818	-0.43176	-1.45296	0.30091	0.803811869546712	1.670387	-5.853498	1.810836
Trial2	1	1	blindfold	clockwise	practice	Guided	1	-0.5	-0.5	4.504822	-0.4151	-1.45295	0.30091	0.805397312104029	1.704689	-5.840803	1.787863
Trial2	1	1	blindfold	clockwise	practice	Guided	1	-0.5	-0.5	4.524826	-0.38251	-1.45297	0.30093	0.809501545954651	1.72802	-5.900048	1.853283
Trial2	1	1	blindfold	clockwise	practice	Guided	1	-0.5	-0.5	4.544815	-0.36659	-1.45296	0.30096	0.811994555671354	1.75082	-5.853498	1.957958
Trial2	1	1	blindfold	clockwise	practice	Guided	1	-0.5	-0.5	4.564819	-0.35044	-1.45292	0.30099	0.814833234163554	1.825333	-5.726544	1.962466
Trial2	1	1	blindfold	clockwise	practice	Guided	1	-0.5	-0.5	4.584824	-0.33448	-1.45287	0.30099	0.817913124394881	1.736122	-5.78579	1.984936
Trial2	1	1	blindfold	clockwise	practice	Guided	1	-0.5	-0.5	4.604828	-0.31912	-1.45288	0.30097	0.821139785697091	1.941864	-5.861962	1.970295
Trial2	1	1	blindfold	clockwise	practice	Guided	1	-0.5	-0.5	4.624817	-0.28814	-1.45293	0.30097	0.828515316485709	1.992102	-5.874657	1.926269
Trial2	1	1	blindfold	clockwise	practice	Guided	1	-0.5	-0.5	4.644821	-0.27288	-1.45293	0.30096	0.83253854469753	2.080121	-5.78579	1.931587
Trial2	1	1	blindfold	clockwise	practice	Guided	1	-0.5	-0.5	4.664825	-0.25517	-1.45292	0.30095	0.837533654616178	2.148955	-5.85773	1.909634
Trial2	1	1	blindfold	clockwise	practice	Guided	1	-0.5	-0.5	4.684814	-0.24055	-1.45293	0.30094	0.841914004725949	2.182049	-5.929671	1.909265
Trial2	1	1	blindfold	clockwise	practice	Guided	1	-0.5	-0.5	4.704819	-0.22479	-1.45294	0.30097	0.846931826127679	2.239841	-5.85773	1.90452
Trial2	1	1	blindfold	clockwise	practice	Guided	1	-0.5	-0.5	4.724823	-0.19361	-1.45293	0.30099	0.85758954575055	2.261008	-5.815412	1.992033
Trial2	1	1	blindfold	clockwise	practice	Guided	1	-0.5	-0.5	4.744827	-0.17665	-1.45292	0.30103	0.863831174313535	2.29059	-5.828108	2.048651
Trial2	1	1	blindfold	clockwise	practice	Guided	1	-0.5	-0.5	4.764816	-0.15993	-1.45291	0.30107	0.870264766385152	2.282142	-5.819644	2.136129
Trial2	1	1	blindfold	clockwise	practice	Guided	1	-0.5	-0.5	4.784821	-0.14294	-1.45291	0.3011	0.877070710447036	2.336546	-5.832339	2.213584
Trial2	1	1	blindfold	clockwise	practice	Guided	1	-0.5	-0.5	4.804825	-0.12569	-1.45291	0.30113	0.884260849032142	2.270516	-5.764631	2.221889
Trial2	1	1	blindfold	clockwise	practice	Guided	1	-0.5	-0.5	4.824814	-0.089395	-1.45288	0.30114	0.900234292261007	2.202114	-5.705385	2.291956
Trial2	1	1	blindfold	clockwise	practice	Guided	1	-0.5	-0.5	4.844818	-0.071502	-1.45287	0.30117	0.908561440516358	2.195291	-5.722313	2.345484
Trial2	1	1	blindfold	clockwise	practice	Guided	1	-0.5	-0.5	4.864822	-0.054014	-1.45287	0.3012	0.91696508029835	2.179838	-5.675763	2.407386
Trial2	1	1	blindfold	clockwise	practice	Guided	1	-0.5	-0.5	4.884827	-0.034755	-1.45286	0.30122	0.92650223908854	2.154879	-5.726544	2.427469
Trial2	1	1	blindfold	clockwise	practice	Guided	1	-0.5	-0.5	4.904816	-0.016487	-1.45286	0.30122	0.935808906101838	2.172223	-5.735008	2.425948
Trial2	1	1	blindfold	clockwise	practice	Guided	1	-0.5	-0.5	4.92482	0.020315	-1.45287	0.30122	0.955343491195622	2.110072	-5.760399	2.439834
Trial2	1	1	blindfold	clockwise	practice	Guided	1	-0.5	-0.5	4.944824	0.039945	-1.45287	0.30122	0.966174978936256	2.055029	-5.756167	2.459171
Trial2	1	1	blindfold	clockwise	practice	Guided	1	-0.5	-0.5	4.964828	0.057913	-1.45287	0.30121	0.976321874683564	1.984097	-5.688458	2.405957
Trial2	1	1	blindfold	clockwise	practice	Guided	1	-0.5	-0.5	4.984818	0.076428	-1.45286	0.3012	0.98701098203224	1.968383	-5.688458	2.390908
Trial2	1	1	blindfold	clockwise	practice	Guided	1	-0.5	-0.5	5.004822	0.09545	-1.45285	0.30119	0.99823148593652	1.931377	-5.688458	2.366759
Trial2	1	1	blindfold	clockwise	practice	Guided	1	-0.5	-0.5	5.024826	0.13208	-1.45286	0.3012	1.02051289794498	1.940164	-5.78579	2.4352
Trial2	1	1	blindfold	clockwise	practice	Guided	1	-0.5	-0.5	5.044815	0.15025	-1.45288	0.30122	1.03188107557486	1.975092	-5.773094	2.429887
Trial2	1	1	blindfold	clockwise	practice	Guided	1	-0.5	-0.5	5.064819	0.1689	-1.4529	0.30126	1.0437647273923	1.892092	-5.798485	2.531285
Trial2	1	1	blindfold	clockwise	practice	Guided	1	-0.5	-0.5	5.084824	0.18797	-1.4529	0.30128	1.05610243980467	1.849461	-5.726544	2.553105
Trial2	1	1	blindfold	clockwise	practice	Guided	1	-0.5	-0.5	5.104828	0.20522	-1.45287	0.30134	1.0674647613801	1.823362	-5.69269	2.603358
Trial2	1	1	blindfold	clockwise	practice	Guided	1	-0.5	-0.5	5.124817	0.24007	-1.45285	0.30137	1.09082421774662	1.691695	-5.641908	2.733532
Trial2	1	1	blindfold	clockwise	practice	Guided	1	-0.5	-0.5	5.144821	0.25759	-1.45282	0.3014	1.1028075857342	1.734519	-5.637677	2.821363
Trial2	1	1	blindfold	clockwise	practice	Guided	1	-0.5	-0.5	5.164825	0.27382	-1.4528	0.30142	1.11403383592639	1.742253	-5.544577	2.852411
Trial2	1	1	blindfold	clockwise	practice	Guided	1	-0.5	-0.5	5.184814	0.2913	-1.45278	0.30141	1.12623872223488	1.737054	-5.52765	2.798342
Trial2	1	1	blindfold	clockwise	practice	Guided	1	-0.5	-0.5	5.204819	0.30475	-1.45278	0.30139	1.13571496198069	2.02413	-5.578431	2.716548
Trial2	1	1	blindfold	clockwise	practice	Guided	1	-0.5	-0.5	5.224823	0.30385	-1.45286	0.3013	1.13501389206094	5.716411	-6.780263	2.16728
Trial2	1	1	blindfold	clockwise	practice	Guided	1	-0.5	-0.5	5.244827	0.30349	-1.45298	0.3012	1.13468832584532	4.030812	-6.602527	1.513488
Trial2	1	1	blindfold	clockwise	practice	Guided	1	-0.5	-0.5	5.264816	0.30288	-1.45304	0.30106	1.13415758785767	2.244305	-5.718081	1.324488
Trial2	1	1	blindfold	clockwise	practice	Guided	1	-0.5	-0.5	5.284821	0.30208	-1.4529	0.30104	1.13357726101136	0.998339	-4.947893	1.970027
Trial2	1	1	blindfold	clockwise	practice	Guided	1	-0.5	-0.5	5.304825	0.30136	-1.45264	0.30112	1.13312450446466	0.667224	-4.579727	2.304163
Trial2	1	1	blindfold	clockwise	practice	Guided	1	-0.5	-0.5	5.324814	0.30107	-1.45244	0.30115	1.13294064861636	2.128224	-4.960589	3.042588
Trial2	1	1	blindfold	clockwise	practice	Guided	1	-0.5	-0.5	5.344818	0.30108	-1.45246	0.30116	1.13295474673612	2.638507	-5.671531	2.768737
Trial2	1	1	blindfold	clockwise	practice	Guided	1	-0.5	-0.5	5.364822	0.3011	-1.45262	0.30116	1.13296888638609	2.500246	-6.306301	2.418186
Trial2	1	1	blindfold	clockwise	practice	Guided	1	-0.5	-0.5	5.384827	0.3011	-1.45284	0.30116	1.13296888638609	2.007861	-6.28091	2.192966
Trial2	1	1	blindfold	clockwise	practice	Guided	1	-0.5	-0.5	5.404816	0.30109	-1.4529	0.30116	1.1329618270753	1.671331	-6.001611	2.226001
Trial2	1	1	blindfold	clockwise	practice	Guided	1	-0.5	-0.5	5.42482	0.30107	-1.45291	0.30117	1.13295476860372	1.873578	-5.861962	2.647786
Trial2	1	1	blindfold	clockwise	practice	Guided	1	-0.5	-0.5	5.444824	0.30106	-1.45291	0.30118	1.1329547906478	2.169812	-5.90428	2.735513
Trial2	1	1	blindfold	clockwise	practice	Guided	1	-0.5	-0.5	5.464828	0.30106	-1.45291	0.30118	1.1329547906478	2.272803	-5.963525	2.630807
Trial2	1	1	blindfold	clockwise	practice	Guided	1	-0.5	-0.5	5.484818	0.30107	-1.45291	0.30118	1.13296184973824	2.201687	-5.988916	2.453293
Trial2	1	1	blindfold	clockwise	practice	Guided	1	-0.5	-0.5	5.504822	0.30107	-1.45292	0.30117	1.13295476860372	2.049385	-5.955062	2.288431
Trial2	1	1	blindfold	clockwise	practice	Guided	1	-0.5	-0.5	5.524826	0.30106	-1.45293	0.30116	1.13294062833475	1.948267	-6.056625	2.037287
Trial2	1	1	blindfold	clockwise	practice	Guided	1	-0.5	-0.5	5.544815	0.30106	-1.45293	0.30114	1.13292650834765	2.08601	-6.272447	1.836934
Trial2	1	1	blindfold	clockwise	practice	Guided	1	-0.5	-0.5	5.564819	0.30106	-1.45295	0.30111	1.13290528654873	2.194435	-6.437487	1.550253
Trial2	1	1	blindfold	clockwise	practice	Guided	1	-0.5	-0.5	5.584824	0.30106	-1.45301	0.30106	1.13286994586505	2.187205	-6.640613	1.206614
Trial2	1	1	blindfold	clockwise	practice	Guided	1	-0.5	-0.5	5.604828	0.30106	-1.45311	0.3009	1.13275680830077	2.238716	-6.890289	0.794045
Trial2	1	1	blindfold	clockwise	practice	Guided	1	-0.5	-0.5	5.624817	0.30107	-1.45337	0.30076	1.13266488051175	2.269331	-7.381178	-0.344311
Trial2	1	1	blindfold	clockwise	practice	Guided	1	-0.5	-0.5	5.644821	0.30108	-1.45351	0.30053	1.13250936205205	2.396537	-7.635086	-0.985939
Trial2	1	1	blindfold	clockwise	practice	Guided	1	-0.5	-0.5	5.664825	0.30111	-1.45369	0.30027	1.13234680637968	2.529773	-7.92708	-1.661138
Trial2	1	1	blindfold	clockwise	practice	Guided	1	-0.5	-0.5	5.684814	0.30114	-1.45386	0.29987	1.1320854012821	2.614055	-8.054034	-2.292334
Trial2	1	1	blindfold	clockwise	practice	Guided	1	-0.5	-0.5	5.704819	0.30118	-1.45398	0.29662	1.12981982766302	2.626549	-8.23177	-3.088365
Trial2	1	1	blindfold	clockwise	practice	Guided	1	-0.5	-0.5	5.724823	0.30128	-1.45419	0.29276	1.1271725981443	2.664418	-8.401042	-4.044108
Trial2	1	1	blindfold	clockwise	practice	Guided	1	-0.5	-0.5	5.744827	0.30132	-1.45422	0.28762	1.12359200686212	2.71491	-8.464519	-4.278789
Trial2	1	1	blindfold	clockwise	practice	Guided	1	-0.5	-0.5	5.764816	0.30136	-1.45423	0.2805	1.11864118876593	2.802215	-8.451824	-4.570916
Trial2	1	1	blindfold	clockwise	practice	Guided	1	-0.5	-0.5	5.784821	0.30139	-1.45424	0.27137	1.11231182085688	2.831411	-8.511069	-4.811162
Trial2	1	1	blindfold	clockwise	practice	Guided	1	-0.5	-0.5	5.804825	0.30141	-1.45426	0.24646	1.09519883546259	2.772837	-8.642255	-4.916236
Trial2	1	1	blindfold	clockwise	practice	Guided	1	-0.5	-0.5	5.824814	0.30136	-1.45427	0.23104	1.0847107219577	2.572116	-8.578778	-4.995279
Trial2	1	1	blindfold	clockwise	practice	Guided	1	-0.5	-0.5	5.844818	0.30131	-1.4543	0.21377	1.07311011329563	2.50644	-8.752281	-4.808391
Trial2	1	1	blindfold	clockwise	practice	Guided	1	-0.5	-0.5	5.864822	0.30128	-1.45436	0.19382	1.05992255251974	2.456861	-8.77344	-4.500993
Trial2	1	1	blindfold	clockwise	practice	Guided	1	-0.5	-0.5	5.884827	0.30125	-1.45438	0.17434	1.04725162234567	2.505517	-8.595705	-4.198989
Trial2	1	1	blindfold	clockwise	practice	Guided	1	-0.5	-0.5	5.904816	0.30123	-1.45434	0.12997	1.01923092891324	2.420059	-8.74805	-4.138248
Trial2	1	1	blindfold	clockwise	practice	Guided	1	-0.5	-0.5	5.92482	0.30123	-1.45444	0.10686	1.00511120898346	2.475043	-8.697268	-3.632315
Trial2	1	1	blindfold	clockwise	practice	Guided	1	-0.5	-0.5	5.944824	0.30123	-1.45437	0.08283801	0.990792424363942	2.42115	-8.595705	-3.001795
Trial2	1	1	blindfold	clockwise	practice	Guided	1	-0.5	-0.5	5.964828	0.30122	-1.45428	0.059341	0.977146787779698	2.432118	-8.206379	-2.980531
Trial2	1	1	blindfold	clockwise	practice	Guided	1	-0.5	-0.5	5.984818	0.30118	-1.45428	0.034879	0.963319751741527	2.419318	-8.65495	-3.074862
Trial2	1	1	blindfold	clockwise	practice	Guided	1	-0.5	-0.5	6.004822	0.30118	-1.45428	-0.012364	0.937911653059957	2.384403	-8.587241	-3.068647
Trial2	1	1	blindfold	clockwise	practice	Guided	1	-0.5	-0.5	6.024826	0.30115	-1.4541	-0.035652	0.925991590423022	2.362444	-8.015948	-2.401173
Trial2	1	1	blindfold	clockwise	practice	Guided	1	-0.5	-0.5	6.044815	0.30115	-1.45397	-0.060533	0.913768353122996	2.236602	-8.037107	-2.94597
Trial2	1	1	blindfold	clockwise	practice	Guided	1	-0.5	-0.5	6.064819	0.30116	-1.45406	-0.08329199	0.903051977289465	2.393099	-8.574546	-2.781836
Trial2	1	1	blindfold	clockwise	practice	Guided	1	-0.5	-0.5	6.084824	0.3012	-1.45422	-0.10727	0.892277028135952	2.577763	-8.197916	-2.756131
Trial2	1	1	blindfold	clockwise	practice	Guided	1	-0.5	-0.5	6.104828	0.30125	-1.45414	-0.15282	0.873232775472617	2.528251	-7.867835	-2.106538
Trial2	1	1	blindfold	clockwise	practice	Guided	1	-0.5	-0.5	6.124817	0.30128	-1.45394	-0.17537	0.864542808022946	2.608371	-8.519532	-2.374638
Trial2	1	1	blindfold	clockwise	practice	Guided	1	-0.5	-0.5	6.144821	0.30129	-1.45409	-0.19833	0.856195340854484	2.481659	-8.070962	-2.53644
Trial2	1	1	blindfold	clockwise	practice	Guided	1	-0.5	-0.5	6.164825	0.30125	-1.45404	-0.22081	0.848497838462909	2.393512	-7.71549	-2.157217
Trial2	1	1	blindfold	clockwise	practice	Guided	1	-0.5	-0.5	6.184814	0.3012	-1.4539	-0.24164	0.841826189128996	2.311046	-7.537755	-2.212455
Trial2	1	1	blindfold	clockwise	practice	Guided	1	-0.5	-0.5	6.204819	0.30116	-1.45381	-0.28403	0.829759207462169	2.319125	-7.952471	-2.212439
Trial2	1	1	blindfold	clockwise	practice	Guided	1	-0.5	-0.5	6.224823	0.30117	-1.4541	-0.3038	0.824844106745945	2.367462	-7.787431	-1.821006
Trial2	1	1	blindfold	clockwise	practice	Guided	1	-0.5	-0.5	6.244827	0.30117	-1.45397	-0.3231	0.820467521908014	2.333499	-7.618159	-1.293378
Trial2	1	1	blindfold	clockwise	practice	Guided	1	-0.5	-0.5	6.264816	0.30117	-1.45382	-0.34105	0.816785441892536	2.223636	-7.355787	-1.748
Trial2	1	1	blindfold	clockwise	practice	Guided	1	-0.5	-0.5	6.284821	0.30114	-1.45377	-0.3588	0.813488019513109	2.332283	-8.100584	-1.721964
Trial2	1	1	blindfold	clockwise	practice	Guided	1	-0.5	-0.5	6.304825	0.30114	-1.45394	-0.39097	0.808525113344078	2.268837	-7.990557	-1.81846
Trial2	1	1	blindfold	clockwise	practice	Guided	1	-0.5	-0.5	6.324814	0.30108	-1.45384	-0.4059	0.806587848690599	2.063242	-7.588536	-1.585625
Trial2	1	1	blindfold	clockwise	practice	Guided	1	-0.5	-0.5	6.344818	0.30106	-1.45379	-0.42051	0.804994296980576	2.166766	-7.723954	-1.463918
Trial2	1	1	blindfold	clockwise	practice	Guided	1	-0.5	-0.5	6.364822	0.30106	-1.4538	-0.43474	0.803713894254954	2.064078	-7.470046	-2.167965
Trial2	1	1	blindfold	clockwise	practice	Guided	1	-0.5	-0.5	6.384827	0.30106	-1.45382	-0.44788	0.80275379260086	2.213807	-7.956703	-2.2035
Trial2	1	1	blindfold	clockwise	practice	Guided	1	-0.5	-0.5	6.404816	0.30108	-1.45393	-0.47456	0.801483837592165	2.208189	-7.931312	-2.116713
Trial2	1	1	blindfold	clockwise	practice	Guided	1	-0.5	-0.5	6.42482	0.30109	-1.45386	-0.48782	0.801182591260954	2.137589	-7.635086	-2.127146
Trial2	1	1	blindfold	clockwise	practice	Guided	1	-0.5	-0.5	6.444824	0.30109	-1.45382	-0.50059	0.801090219301911	2.19676	-7.80859	-2.310987
Trial2	1	1	blindfold	clockwise	practice	Guided	1	-0.5	-0.5	6.464828	0.30109	-1.45387	-0.51326	0.801199737383569	2.200772	-7.846676	-2.310996
Trial2	1	1	blindfold	clockwise	practice	Guided	1	-0.5	-0.5	6.484818	0.30107	-1.45389	-0.52588	0.801487944857938	2.060861	-7.64355	-2.313429
Trial2	1	1	blindfold	clockwise	practice	Guided	1	-0.5	-0.5	6.504822	0.30104	-1.45383	-0.55166	0.802704072083738	2.022276	-7.622391	-2.400119
Trial2	1	1	blindfold	clockwise	practice	Guided	1	-0.5	-0.5	6.524826	0.30102	-1.45391	-0.56424	0.803591817725316	2.082486	-7.838213	-2.245183
Trial2	1	1	blindfold	clockwise	practice	Guided	1	-0.5	-0.5	6.544815	0.30103	-1.45389	-0.57712	0.804733851801318	2.096186	-7.465814	-2.363337
Trial2	1	1	blindfold	clockwise	practice	Guided	1	-0.5	-0.5	6.564819	0.30104	-1.4538	-0.58954	0.806028835746506	2.090929	-7.639318	-2.25362
Trial2	1	1	blindfold	clockwise	practice	Guided	1	-0.5	-0.5	6.584824	0.30106	-1.45381	-0.60231	0.807567021120052	2.153449	-7.71549	-2.420361
Trial2	1	1	blindfold	clockwise	practice	Guided	1	-0.5	-0.5	6.604828	0.30106	-1.45386	-0.62716	0.811089900046601	2.129945	-7.876299	-2.301404
Trial2	1	1	blindfold	clockwise	practice	Guided	1	-0.5	-0.5	6.624817	0.30104	-1.4538	-0.64017	0.813211346686731	2.100704	-7.766272	-2.859656
Trial2	1	1	blindfold	clockwise	practice	Guided	1	-0.5	-0.5	6.644821	0.30105	-1.45387	-0.65459	0.815830365734993	2.187101	-8.054034	-3.135757
Trial2	1	1	blindfold	clockwise	practice	Guided	1	-0.5	-0.5	6.664825	0.30109	-1.45399	-0.66828	0.818573974443562	2.241803	-8.015948	-3.086586
Trial2	1	1	blindfold	clockwise	practice	Guided	1	-0.5	-0.5	6.684814	0.30112	-1.45398	-0.68295	0.821744476698806	2.251117	-7.745113	-3.111777
Trial2	1	1	blindfold	clockwise	practice	Guided	1	-0.5	-0.5	6.704819	0.30113	-1.45394	-0.71394	0.82920418490356	2.278329	-8.049803	-3.047049
Trial2	1	1	blindfold	clockwise	practice	Guided	1	-0.5	-0.5	6.724823	0.30116	-1.45404	-0.73004	0.833532073860368	2.230428	-8.011716	-2.672799
Trial2	1	1	blindfold	clockwise	practice	Guided	1	-0.5	-0.5	6.744827	0.30113	-1.454	-0.74607	0.838069048525211	2.147265	-7.791663	-2.998712
Trial2	1	1	blindfold	clockwise	practice	Guided	1	-0.5	-0.5	6.764816	0.30109	-1.45396	-0.76241	0.842973441422774	2.087986	-8.197916	-2.912642
Trial2	1	1	blindfold	clockwise	practice	Guided	1	-0.5	-0.5	6.784821	0.30107	-1.45409	-0.77934	0.848377257357794	2.161044	-8.286783	-2.752853
Trial2	1	1	blindfold	clockwise	practice	Guided	1	-0.5	-0.5	6.804825	0.30106	-1.45411	-0.81191	0.859642382592433	2.137347	-7.956703	-2.51268
Trial2	1	1	blindfold	clockwise	practice	Guided	1	-0.5	-0.5	6.824814	0.30106	-1.45397	-0.82782	0.865542091125839	2.052154	-8.06673	-2.131407
Trial2	1	1	blindfold	clockwise	practice	Guided	1	-0.5	-0.5	6.844818	0.30105	-1.45399	-0.84461	0.872030498765091	2.081041	-7.990557	-2.503092
Trial2	1	1	blindfold	clockwise	practice	Guided	1	-0.5	-0.5	6.864822	0.30104	-1.45403	-0.86039	0.878376928835599	2.08151	-8.197916	-2.520232
Trial2	1	1	blindfold	clockwise	practice	Guided	1	-0.5	-0.5	6.884827	0.30103	-1.45409	-0.87654	0.885116632098762	2.022187	-8.151366	-2.429865
Trial2	1	1	blindfold	clockwise	practice	Guided	1	-0.5	-0.5	6.904816	0.30102	-1.45405	-0.90769	0.898801513937018	2.018824	-7.859372	-2.455622
Trial2	1	1	blindfold	clockwise	practice	Guided	1	-0.5	-0.5	6.92482	0.30102	-1.45397	-0.92303	0.905862810502503	2.083046	-8.045571	-2.287979
Trial2	1	1	blindfold	clockwise	practice	Guided	1	-0.5	-0.5	6.944824	0.30104	-1.45399	-0.9387701	0.913336867453053	2.04626	-7.825517	-2.421075
Trial2	1	1	blindfold	clockwise	practice	Guided	1	-0.5	-0.5	6.964828	0.30104	-1.45394	-0.95417	0.920834105679168	2.122862	-7.876299	-2.629718
Trial2	1	1	blindfold	clockwise	practice	Guided	1	-0.5	-0.5	6.984818	0.30104	-1.45396	-0.97007	0.928779242179652	2.077752	-8.269856	-2.572576
Trial2	1	1	blindfold	clockwise	practice	Guided	1	-0.5	-0.5	7.004822	0.30105	-1.45405	-1.00085	0.944739011015733	2.126944	-7.952471	-2.638404
Trial2	1	1	blindfold	clockwise	practice	Guided	1	-0.5	-0.5	7.024826	0.30104	-1.45388	-1.01646	0.953098076358335	2.107884	-7.618159	-2.207556
Trial2	1	1	blindfold	clockwise	practice	Guided	1	-0.5	-0.5	7.044815	0.30103	-1.45384	-1.03092	0.961002161161472	2.01397	-7.791663	-2.097431
Trial2	1	1	blindfold	clockwise	practice	Guided	1	-0.5	-0.5	7.064819	0.30101	-1.45386	-1.04618	0.969499662576086	1.960685	-7.707027	-2.341328
Trial2	1	1	blindfold	clockwise	practice	Guided	1	-0.5	-0.5	7.084824	0.30099	-1.45387	-1.0609	0.977851616645557	1.988186	-7.825517	-2.395389
Trial2	1	1	blindfold	clockwise	practice	Guided	1	-0.5	-0.5	7.104828	0.30099	-1.4539	-1.09032	0.99501894276729	2.001524	-7.90169	-2.217098
Trial2	1	1	blindfold	clockwise	practice	Guided	1	-0.5	-0.5	7.124817	0.30099	-1.45382	-1.10497	1.00377969656853	1.983073	-7.639318	-2.098694
Trial2	1	1	blindfold	clockwise	practice	Guided	1	-0.5	-0.5	7.144821	0.301	-1.45381	-1.11853	1.0120179853603	1.999526	-7.652013	-2.183782
Trial2	1	1	blindfold	clockwise	practice	Guided	1	-0.5	-0.5	7.164825	0.30102	-1.45383	-1.13231	1.02051409214962	1.980818	-7.660477	-2.146615
Trial2	1	1	blindfold	clockwise	practice	Guided	1	-0.5	-0.5	7.184814	0.30102	-1.45382	-1.14611	1.02912158731135	2.040007	-7.567377	-2.449236
Trial2	1	1	blindfold	clockwise	practice	Guided	1	-0.5	-0.5	7.204819	0.30101	-1.45382	-1.17492	1.04744162075135	2.030219	-7.770504	-2.623455
Trial2	1	1	blindfold	clockwise	practice	Guided	1	-0.5	-0.5	7.224823	0.301	-1.45389	-1.18906	1.05660051321985	2.014959	-7.525059	-2.573594
Trial2	1	1	blindfold	clockwise	practice	Guided	1	-0.5	-0.5	7.244827	0.30099	-1.45381	-1.20318	1.06585515995518	1.979467	-7.474278	-2.304214
Trial2	1	1	blindfold	clockwise	practice	Guided	1	-0.5	-0.5	7.264816	0.30099	-1.45375	-1.21721	1.07516290239598	2.013272	-7.423496	-2.239351
Trial2	1	1	blindfold	clockwise	practice	Guided	1	-0.5	-0.5	7.284821	0.30099	-1.45374	-1.23149	1.08474082067709	1.994217	-7.554682	-2.092067
Trial2	1	1	blindfold	clockwise	practice	Guided	1	-0.5	-0.5	7.304825	0.30099	-1.45375	-1.25938	1.10374044188936	1.896248	-7.457351	-2.286924
Trial2	1	1	blindfold	clockwise	practice	Guided	1	-0.5	-0.5	7.324814	0.30096	-1.45372	-1.27298	1.11311947691846	1.899773	-7.571609	-2.176946
Trial2	1	1	blindfold	clockwise	practice	Guided	1	-0.5	-0.5	7.344818	0.30096	-1.45376	-1.28688	1.12281650371894	1.923044	-7.453119	-2.239254
Trial2	1	1	blindfold	clockwise	practice	Guided	1	-0.5	-0.5	7.364822	0.30096	-1.45372	-1.2998	1.13190849416975	1.978046	-7.402337	-2.131614
Trial2	1	1	blindfold	clockwise	practice	Guided	1	-0.5	-0.5	7.384827	0.30097	-1.45368	-1.30442	1.13518478535771	1.96097	-7.262688	-2.132463
Trial2	1	1	blindfold	clockwise	practice	Guided	1	-0.5	-0.5	7.404816	0.30097	-1.45367	-1.30304	1.13420724036151	2.106555	-6.987621	-5.146312
Trial2	1	1	blindfold	clockwise	practice	Guided	1	-0.5	-0.5	7.42482	0.30105	-1.45407	-1.30284	1.13412220281675	2.527668	-9.183925	-3.443154
Trial2	1	1	blindfold	clockwise	practice	Guided	1	-0.5	-0.5	7.444824	0.30109	-1.45416	-1.3027	1.13405138772036	2.468536	-7.563146	-3.343928
Trial2	1	1	blindfold	clockwise	practice	Guided	1	-0.5	-0.5	7.464828	0.3011	-1.45406	-1.30252	1.13393103697285	2.577758	-6.902985	-2.911617
Trial2	1	1	blindfold	clockwise	practice	Guided	1	-0.5	-0.5	7.484818	0.30111	-1.45393	-1.3024	1.13385307184639	2.50338	-7.719722	-2.54619
Trial2	1	1	blindfold	clockwise	practice	Guided	1	-0.5	-0.5	7.504822	0.30112	-1.45393	-1.30222	1.13373276894053	2.443475	-8.117511	-2.633355
Trial2	1	1	blindfold	clockwise	practice	Guided	1	-0.5	-0.5	7.524826	0.30112	-1.45391	-1.30213	1.13366925403494	1.908832	-7.059561	-2.507224
Trial2	1	1	blindfold	clockwise	practice	Guided	1	-0.5	-0.5	7.544815	0.3011	-1.45383	-1.30205	1.13359850571549	1.693958	-6.902985	-2.358825
Trial2	1	1	blindfold	clockwise	practice	Guided	1	-0.5	-0.5	7.564819	0.30108	-1.45376	-1.30198	1.13353478032276	1.643919	-7.123038	-2.348763
Trial2	1	1	blindfold	clockwise	practice	Guided	1	-0.5	-0.5	7.584824	0.30106	-1.45375	-1.30191	1.1334710770971	1.631934	-7.283847	-2.3662
Trial2	1	1	blindfold	clockwise	practice	Guided	1	-0.5	-0.5	7.604828	0.30105	-1.45374	-1.3018	1.1333862423956	1.74592	-7.372715	-2.357251
Trial2	1	1	blindfold	clockwise	practice	Guided	1	-0.5	-0.5	7.624817	0.30104	-1.45374	-1.30176	1.13335082930592	1.856572	-7.355787	-2.369602
Trial2	1	1	blindfold	clockwise	practice	Guided	1	-0.5	-0.5	7.644821	0.30103	-1.45373	-1.30172	1.13331552200811	1.753141	-7.26692	-2.42894
Trial2	1	1	blindfold	clockwise	practice	Guided	1	-0.5	-0.5	7.664825	0.30102	-1.45372	-1.30167	1.13327311047666	1.555291	-7.165356	-2.458301
Trial2	1	1	blindfold	clockwise	practice	Guided	1	-0.5	-0.5	7.684814	0.301	-1.4537	-1.30164	1.13323772534182	1.161731	-6.991853	-2.34668
Trial2	1	1	blindfold	clockwise	practice	Guided	1	-0.5	-0.5	7.704819	0.30097	-1.45367	-1.30159	1.13318120087147	0.841645	-6.864899	-2.305702
Trial2	1	1	blindfold	clockwise	practice	Guided	1	-0.5	-0.5	7.724823	0.30091	-1.45361	-1.3015	1.13307510925656	0.433427	-6.564441	-2.165875
Trial2	1	1	blindfold	clockwise	practice	Guided	1	-0.5	-0.5	7.744827	0.30078	-1.45342	-1.30145	1.13294780586099	-0.20147	-6.263983	-1.954965
Trial2	1	1	blindfold	clockwise	practice	Guided	1	-0.5	-0.5	7.764816	0.3007	-1.45332	-1.3014	1.13285593482206	-0.46951	-6.183579	-1.940597
Trial2	1	1	blindfold	clockwise	practice	Guided	1	-0.5	-0.5	7.784821	0.30059	-1.45325	-1.30135	1.13274276878364	-0.667183	-6.128565	-1.872863
Trial2	1	1	blindfold	clockwise	practice	Guided	1	-0.5	-0.5	7.804825	0.30049	-1.45319	-1.30128	1.13262257626307	-0.866305	-6.16242	-1.872244
Trial2	1	1	blindfold	clockwise	practice	Guided	1	-0.5	-0.5	7.824814	0.30032	-1.45313	-1.30124	1.13247409983753	-1.287603	-6.086247	-1.927717
Trial2	1	1	blindfold	clockwise	practice	Guided	1	-0.5	-0.5	7.844818	0.30022	-1.4531	-1.3012	1.13237510097156	-1.530038	-6.056625	-1.899928
Trial2	1	1	blindfold	clockwise	practice	Guided	1	-0.5	-0.5	7.864822	0.3001	-1.45307	-1.30115	1.13225503500711	-1.814422	-5.976221	-1.890073
Trial2	1	1	blindfold	clockwise	practice	Guided	1	-0.5	-0.5	7.884827	0.29986	-1.45303	-1.30108	1.13203585125158	-2.060261	-5.887353	-1.887407
Trial2	1	1	blindfold	clockwise	practice	Guided	1	-0.5	-0.5	7.904816	0.29929	-1.45297	-1.30088	1.13149158596691	-2.343525	-5.747703	-1.796119
Trial2	1	1	blindfold	clockwise	practice	Guided	1	-0.5	-0.5	7.92482	0.29609	-1.45279	-1.3008	1.12917663998632	-2.617383	-5.400696	-1.548405
Trial2	1	1	blindfold	clockwise	practice	Guided	1	-0.5	-0.5	7.944824	0.29317	-1.45272	-1.30073	1.12707017255258	-2.678688	-5.31606	-1.409823
Trial2	1	1	blindfold	clockwise	practice	Guided	1	-0.5	-0.5	7.964828	0.28895	-1.45265	-1.3007	1.12408296193308	-2.71885	-5.256815	-1.379881
Trial2	1	1	blindfold	clockwise	practice	Guided	1	-0.5	-0.5	7.984818	0.28406	-1.45262	-1.30069	1.12064920905644	-2.745017	-5.184874	-1.399232
Trial2	1	1	blindfold	clockwise	practice	Guided	1	-0.5	-0.5	8.004822	0.27798	-1.4526	-1.30072	1.11642525979352	-2.694939	-5.210265	-1.408083
Trial2	1	1	blindfold	clockwise	practice	Guided	1	-0.5	-0.5	8.024826	0.26253	-1.45259	-1.30073	1.10572171738469	-2.674538	-5.159483	-1.464363
Trial2	1	1	blindfold	clockwise	practice	Guided	1	-0.5	-0.5	8.044815	0.25345	-1.45258	-1.30073	1.0994796172768	-2.680737	-5.129861	-1.465677
Trial2	1	1	blindfold	clockwise	practice	Guided	1	-0.5	-0.5	8.064819	0.24342	-1.45255	-1.30071	1.09261601132431	-2.646884	-5.053688	-1.4134
Trial2	1	1	blindfold	clockwise	practice	Guided	1	-0.5	-0.5	8.084824	0.23211	-1.45253	-1.3007	1.08494491723804	-2.565114	-4.973284	-1.367696
Trial2	1	1	blindfold	clockwise	practice	Guided	1	-0.5	-0.5	8.104828	0.22026	-1.4525	-1.3007	1.07698416402525	-2.515832	-4.969052	-1.39335
Trial2	1	1	blindfold	clockwise	practice	Guided	1	-0.5	-0.5	8.124817	0.19378	-1.45249	-1.30072	1.05947306523283	-2.400499	-4.990211	-1.467368
Trial2	1	1	blindfold	clockwise	practice	Guided	1	-0.5	-0.5	8.144821	0.1797	-1.45249	-1.30074	1.05032215339185	-2.229779	-4.981748	-1.485784
Trial2	1	1	blindfold	clockwise	practice	Guided	1	-0.5	-0.5	8.164825	0.1646	-1.45249	-1.30076	1.04062951455158	-2.219479	-5.002907	-1.492648
Trial2	1	1	blindfold	clockwise	practice	Guided	1	-0.5	-0.5	8.184814	0.14899	-1.4525	-1.30077	1.03073792569705	-2.120085	-5.028297	-1.545097
Trial2	1	1	blindfold	clockwise	practice	Guided	1	-0.5	-0.5	8.204819	0.13296	-1.45251	-1.3008	1.02074430510463	-2.034092	-5.019834	-1.568616
Trial2	1	1	blindfold	clockwise	practice	Guided	1	-0.5	-0.5	8.224823	0.10139	-1.4525	-1.3008	1.00147417014054	-1.909416	-5.01137	-1.596021
Trial2	1	1	blindfold	clockwise	practice	Guided	1	-0.5	-0.5	8.244827	0.085025	-1.45251	-1.3008	0.991733246960289	-1.895966	-5.045225	-1.578668
Trial2	1	1	blindfold	clockwise	practice	Guided	1	-0.5	-0.5	8.264816	0.067982	-1.45251	-1.3008	0.98177600943015	-1.886913	-5.01137	-1.616589
Trial2	1	1	blindfold	clockwise	practice	Guided	1	-0.5	-0.5	8.284821	0.051319	-1.45251	-1.30081	0.972239302973279	-1.860986	-5.032529	-1.590913
Trial2	1	1	blindfold	clockwise	practice	Guided	1	-0.5	-0.5	8.304825	0.034071	-1.45252	-1.30084	0.962588374306827	-1.835002	-5.01137	-1.671071
Trial2	1	1	blindfold	clockwise	practice	Guided	1	-0.5	-0.5	8.324814	0.0004245	-1.45251	-1.30085	0.944343929284022	-1.85967	-4.994443	-1.69218
Trial2	1	1	blindfold	clockwise	practice	Guided	1	-0.5	-0.5	8.344818	-0.016476	-1.45251	-1.30085	0.935497854306836	-1.834122	-5.024066	-1.721975
Trial2	1	1	blindfold	clockwise	practice	Guided	1	-0.5	-0.5	8.364822	-0.033397	-1.45251	-1.30087	0.926882524284524	-1.745155	-4.994443	-1.743564
Trial2	1	1	blindfold	clockwise	practice	Guided	1	-0.5	-0.5	8.384827	-0.050806	-1.45251	-1.30088	0.918250485992976	-1.707239	-5.05792	-1.769645
Trial2	1	1	blindfold	clockwise	practice	Guided	1	-0.5	-0.5	8.404816	-0.067611	-1.45253	-1.30094	0.91020063095436	-1.555517	-5.087543	-1.839117
Trial2	1	1	blindfold	clockwise	practice	Guided	1	-0.5	-0.5	8.42482	-0.10124	-1.45256	-1.30095	0.894723714569472	-1.594465	-5.108702	-1.89075
Trial2	1	1	blindfold	clockwise	practice	Guided	1	-0.5	-0.5	8.444824	-0.11851	-1.45257	-1.30097	0.887179626990725	-1.616355	-5.172179	-1.924905
Trial2	1	1	blindfold	clockwise	practice	Guided	1	-0.5	-0.5	8.464828	-0.13362	-1.45259	-1.30097	0.880787927894831	-1.658943	-5.201801	-1.929196
Trial2	1	1	blindfold	clockwise	practice	Guided	1	-0.5	-0.5	8.484818	-0.15001	-1.45261	-1.30097	0.874097284017161	-1.700744	-5.256815	-1.907364
Trial2	1	1	blindfold	clockwise	practice	Guided	1	-0.5	-0.5	8.504822	-0.16571	-1.45263	-1.30094	0.867902497488575	-1.712458	-5.265278	-1.865626
Trial2	1	1	blindfold	clockwise	practice	Guided	1	-0.5	-0.5	8.524826	-0.1971	-1.45265	-1.30095	0.856311499973648	-1.726105	-5.379537	-1.917609
Trial2	1	1	blindfold	clockwise	practice	Guided	1	-0.5	-0.5	8.544815	-0.21233	-1.45269	-1.30098	0.851071645080675	-1.689319	-5.493795	-1.972583
Trial2	1	1	blindfold	clockwise	practice	Guided	1	-0.5	-0.5	8.564819	-0.22742	-1.45274	-1.30102	0.846128091127575	-1.709229	-5.637677	-2.059477
Trial2	1	1	blindfold	clockwise	practice	Guided	1	-0.5	-0.5	8.584824	-0.24325	-1.4528	-1.30104	0.841181152240517	-1.756525	-5.751935	-2.075603
Trial2	1	1	blindfold	clockwise	practice	Guided	1	-0.5	-0.5	8.604828	-0.25757	-1.45285	-1.30106	0.836940480114515	-1.829923	-5.73924	-2.094897
Trial2	1	1	blindfold	clockwise	practice	Guided	1	-0.5	-0.5	8.624817	-0.28719	-1.45285	-1.30106	0.828845672715998	-1.860405	-5.735008	-2.124762
Trial2	1	1	blindfold	clockwise	practice	Guided	1	-0.5	-0.5	8.644821	-0.30165	-1.45286	-1.30107	0.825261069035438	-1.847844	-5.722313	-2.126055
Trial2	1	1	blindfold	clockwise	practice	Guided	1	-0.5	-0.5	8.664825	-0.31687	-1.45288	-1.30108	0.821745553267749	-1.832123	-5.832339	-2.148639
Trial2	1	1	blindfold	clockwise	practice	Guided	1	-0.5	-0.5	8.684814	-0.33065	-1.4529	-1.30109	0.818794616125967	-1.821316	-5.836571	-2.17098
Trial2	1	1	blindfold	clockwise	practice	Guided	1	-0.5	-0.5	8.704819	-0.34515	-1.45291	-1.30109	0.81591893947294	-1.803114	-5.85773	-2.160369
Trial2	1	1	blindfold	clockwise	practice	Guided	1	-0.5	-0.5	8.724823	-0.37329	-1.45292	-1.3011	0.811058973542793	-1.848686	-5.790021	-2.219326
Trial2	1	1	blindfold	clockwise	practice	Guided	1	-0.5	-0.5	8.744827	-0.38655	-1.45291	-1.3011	0.809093403421294	-1.828382	-5.802717	-2.234158
Trial2	1	1	blindfold	clockwise	practice	Guided	1	-0.5	-0.5	8.764816	-0.40053	-1.45291	-1.3011	0.807251831714506	-1.777907	-5.828108	-2.238015
Trial2	1	1	blindfold	clockwise	practice	Guided	1	-0.5	-0.5	8.784821	-0.41396	-1.45292	-1.3011	0.80570721735537	-1.750689	-5.849267	-2.193354
Trial2	1	1	blindfold	clockwise	practice	Guided	1	-0.5	-0.5	8.804825	-0.42765	-1.45292	-1.30109	0.804350494214743	-1.812652	-5.823876	-2.179005
Trial2	1	1	blindfold	clockwise	practice	Guided	1	-0.5	-0.5	8.824814	-0.45389	-1.45291	-1.3011	0.802425926515908	-1.848697	-5.81118	-2.221963
Trial2	1	1	blindfold	clockwise	practice	Guided	1	-0.5	-0.5	8.844818	-0.46685	-1.45291	-1.3011	0.801785606445552	-1.774935	-5.849267	-2.163185
Trial2	1	1	blindfold	clockwise	practice	Guided	1	-0.5	-0.5	8.864822	-0.47969	-1.45291	-1.3011	0.80135743070571	-1.783245	-5.777326	-2.194597
Trial2	1	1	blindfold	clockwise	practice	Guided	1	-0.5	-0.5	8.884827	-0.49277	-1.45291	-1.3011	0.801132640531309	-1.838059	-5.815412	-2.192191
Trial2	1	1	blindfold	clockwise	practice	Free	1	-0.5	-0.5	0	-0.56447	-1.45382	-1.30037	0.802962316436795	-1.030017	-8.045571	-0.610639
Trial2	1	1	blindfold	clockwise	practice	Free	1	-0.5	-0.5	0.007537842	-0.56441	-1.45382	-1.30036	0.802947522968069	-1.000803	-8.104816	-0.617147
Trial2	1	1	blindfold	clockwise	practice	Free	1	-0.5	-0.5	0.02754211	-0.56441	-1.45383	-1.30036	0.802947522968069	-0.9836	-8.109048	-0.61423
Trial2	1	1	blindfold	clockwise	practice	Free	1	-0.5	-0.5	0.04753113	-0.56446	-1.45393	-1.30042	0.803011423610244	-0.942385	-8.147134	-0.630145
Trial2	1	1	blindfold	clockwise	practice	Free	1	-0.5	-0.5	0.0675354	-0.56451	-1.45403	-1.30046	0.803055240725017	-0.89695	-8.100584	-0.657414
Trial2	1	1	blindfold	clockwise	practice	Free	1	-0.5	-0.5	0.08753967	-0.56455	-1.45405	-1.30052	0.80311822757458	-0.894344	-8.079425	-0.612631
Trial2	1	1	blindfold	clockwise	practice	Free	1	-0.5	-0.5	0.1075287	-0.56465	-1.45404	-1.30056	0.803166192067393	-0.920958	-8.045571	-0.572362
Trial2	1	1	blindfold	clockwise	practice	Free	1	-0.5	-0.5	0.127533	-0.5647	-1.45403	-1.30059	0.803200162093519	-0.99919	-8.003253	-0.596025
Trial2	1	1	blindfold	clockwise	practice	Free	1	-0.5	-0.5	0.1475372	-0.56476	-1.45401	-1.30062	0.80323482337183	-1.064096	-7.939776	-0.55705
Trial2	1	1	blindfold	clockwise	practice	Free	1	-0.5	-0.5	0.1675415	-0.56482	-1.45397	-1.30065	0.803269483944209	-1.071887	-7.838213	-0.535293
Trial2	1	1	blindfold	clockwise	practice	Free	1	-0.5	-0.5	0.1875305	-0.56487	-1.45395	-1.3007	0.803323425301023	-1.100123	-7.838213	-0.528783
Trial2	1	1	blindfold	clockwise	practice	Free	1	-0.5	-0.5	0.2075348	-0.565	-1.45391	-1.30073	0.803363875578342	-1.174779	-7.804358	-0.50601
Trial2	1	1	blindfold	clockwise	practice	Free	1	-0.5	-0.5	0.2275391	-0.56507	-1.45391	-1.30076	0.803399482379905	-1.228329	-7.838213	-0.484885
Trial2	1	1	blindfold	clockwise	practice	Free	1	-0.5	-0.5	0.2475433	-0.56513	-1.45392	-1.30079	0.803434287846005	-1.219588	-7.884762	-0.526415
Trial2	1	1	blindfold	clockwise	practice	Free	1	-0.5	-0.5	0.2675323	-0.5652	-1.45393	-1.30082	0.803469786279156	-1.306264	-7.884762	-0.546491
Trial2	1	1	blindfold	clockwise	practice	Free	1	-0.5	-0.5	0.2875366	-0.56527	-1.45394	-1.30088	0.80353523666176	-1.353985	-7.846676	-0.572752
Trial2	1	1	blindfold	clockwise	practice	Free	1	-0.5	-0.5	0.3075409	-0.56543	-1.45391	-1.30091	0.80357818832438	-1.522115	-7.774736	-0.532416
Trial2	1	1	blindfold	clockwise	practice	Free	1	-0.5	-0.5	0.3275299	-0.56551	-1.4539	-1.30094	0.803614646037409	-1.578601	-7.787431	-0.568069
Trial2	1	1	blindfold	clockwise	practice	Free	1	-0.5	-0.5	0.3475342	-0.5656	-1.4539	-1.30098	0.803661789854207	-1.662687	-7.80859	-0.612486
Trial2	1	1	blindfold	clockwise	practice	Free	1	-0.5	-0.5	0.3675385	-0.5657	-1.4539	-1.30101	0.803699781409828	-1.788644	-7.76204	-0.654927
Trial2	1	1	blindfold	clockwise	practice	Free	1	-0.5	-0.5	0.3875427	-0.5658	-1.45388	-1.30109	0.803787803383941	-1.785767	-7.702795	-0.719154
Trial2	1	1	blindfold	clockwise	practice	Free	1	-0.5	-0.5	0.4075317	-0.56599	-1.45385	-1.30112	0.803833315601646	-1.768856	-7.694331	-0.61266
Trial2	1	1	blindfold	clockwise	practice	Free	1	-0.5	-0.5	0.427536	-0.56608	-1.45386	-1.30115	0.803870648391921	-1.690303	-7.757808	-0.584771
Trial2	1	1	blindfold	clockwise	practice	Free	1	-0.5	-0.5	0.4475403	-0.56618	-1.45387	-1.30118	0.803908696126469	-1.617275	-7.766272	-0.601661
Trial2	1	1	blindfold	clockwise	practice	Free	1	-0.5	-0.5	0.4675293	-0.56626	-1.45387	-1.30122	0.803955203076016	-1.517653	-7.753577	-0.602357
Trial2	1	1	blindfold	clockwise	practice	Free	1	-0.5	-0.5	0.4875336	-0.56634	-1.45388	-1.30129	0.804031422908661	-1.492348	-7.753577	-0.604292
Trial2	1	1	blindfold	clockwise	practice	Free	1	-0.5	-0.5	0.5075378	-0.56651	-1.4539	-1.30133	0.804085502563971	-1.58524	-7.804358	-0.707428
Trial2	1	1	blindfold	clockwise	practice	Free	1	-0.5	-0.5	0.5275421	-0.5666	-1.4539	-1.30137	0.804132631277917	-1.748522	-7.791663	-0.73295
Trial2	1	1	blindfold	clockwise	practice	Free	1	-0.5	-0.5	0.5475311	-0.5667	-1.45389	-1.30144	0.804210769645249	-1.913081	-7.698563	-0.720168
Trial2	1	1	blindfold	clockwise	practice	Free	1	-0.5	-0.5	0.5675354	-0.56691	-1.45386	-1.30158	0.804367798259317	-2.130871	-7.618159	-0.681978
Trial2	1	1	blindfold	clockwise	practice	Free	1	-0.5	-0.5	0.5875397	-0.56735	-1.45381	-1.30213	0.804952625221469	-2.297073	-7.491205	-0.634943
Trial2	1	1	blindfold	clockwise	practice	Free	1	-0.5	-0.5	0.6075287	-0.56959	-1.4537	-1.30254	0.805551561583275	-2.442953	-7.288079	-0.542017
Trial2	1	1	blindfold	clockwise	practice	Free	1	-0.5	-0.5	0.627533	-0.5715	-1.45365	-1.30309	0.80626655674664	-2.429144	-7.262688	-0.525368
Trial2	1	1	blindfold	clockwise	practice	Free	1	-0.5	-0.5	0.6475372	-0.57406	-1.45363	-1.30374	0.807144915162155	-2.453769	-7.279615	-0.564928
Trial2	1	1	blindfold	clockwise	practice	Free	1	-0.5	-0.5	0.6675415	-0.57709	-1.45363	-1.30452	0.808205117389822	-2.461127	-7.241529	-0.518779
Trial2	1	1	blindfold	clockwise	practice	Free	1	-0.5	-0.5	0.6875305	-0.58066	-1.45362	-1.30655	0.810573240127876	-2.449264	-7.203443	-0.605312
Trial2	1	1	blindfold	clockwise	practice	Free	1	-0.5	-0.5	0.7075348	-0.58954	-1.45359	-1.30778	0.812727497440878	-2.460644	-7.12727	-0.575826
Trial2	1	1	blindfold	clockwise	practice	Free	1	-0.5	-0.5	0.7275391	-0.59488	-1.45357	-1.30906	0.81460435720009	-2.438353	-7.072257	-0.527556
Trial2	1	1	blindfold	clockwise	practice	Free	1	-0.5	-0.5	0.7475433	-0.60061	-1.45354	-1.31045	0.816670992415033	-2.431054	-7.063793	-0.459802
Trial2	1	1	blindfold	clockwise	practice	Free	1	-0.5	-0.5	0.7675323	-0.60683	-1.45352	-1.31187	0.818868551905078	-2.380861	-6.996084	-0.461848
Trial2	1	1	blindfold	clockwise	practice	Free	1	-0.5	-0.5	0.7875366	-0.61372	-1.4535	-1.31494	0.822836194153484	-2.287475	-7.004548	-0.454702
Trial2	1	1	blindfold	clockwise	practice	Free	1	-0.5	-0.5	0.8075409	-0.62842	-1.45349	-1.31645	0.826487811601963	-2.071752	-6.941071	-0.40085
Trial2	1	1	blindfold	clockwise	practice	Free	1	-0.5	-0.5	0.8275299	-0.6358	-1.45348	-1.31806	0.829255009576726	-2.067926	-6.881826	-0.399202
Trial2	1	1	blindfold	clockwise	practice	Free	1	-0.5	-0.5	0.8475342	-0.64383	-1.45345	-1.31964	0.832163847866035	-1.967949	-6.877594	-0.41431
Trial2	1	1	blindfold	clockwise	practice	Free	1	-0.5	-0.5	0.8675385	-0.65176	-1.45345	-1.3212	0.835105126242254	-1.967689	-6.898753	-0.35361
Trial2	1	1	blindfold	clockwise	practice	Free	1	-0.5	-0.5	0.8875427	-0.6598001	-1.45344	-1.3212	0.836603561096767	-1.938186	-6.852203	-0.3533
Trial2	1	1	blindfold	clockwise	practice	Free	1	-0.5	-0.5	0.9075317	-0.67648	-1.45339	-1.32563	0.844280760381377	-1.980197	-6.678699	-0.289635
Trial2	1	1	blindfold	clockwise	practice	Free	1	-0.5	-0.5	0.927536	-0.6849099	-1.45336	-1.32698	0.84740049420591	-2.019316	-6.70409	-0.18
Trial2	1	1	blindfold	clockwise	practice	Free	1	-0.5	-0.5	0.9475403	-0.69375	-1.45335	-1.3282	0.85056115770049	-2.0115	-6.649077	-0.11612
Trial2	1	1	blindfold	clockwise	practice	Free	1	-0.5	-0.5	0.9675293	-0.7027299	-1.45333	-1.32927	0.853690910287905	-1.982958	-6.653309	-0.124883
Trial2	1	1	blindfold	clockwise	practice	Free	1	-0.5	-0.5	0.9875336	-0.7113	-1.45332	-1.33125	0.857685477281877	-1.953203	-6.649077	-0.121103
Trial2	1	1	blindfold	clockwise	practice	Free	1	-0.5	-0.5	1.007538	-0.72926	-1.45333	-1.33212	0.863124400206191	-1.958939	-6.602527	-0.08587
Trial2	1	1	blindfold	clockwise	practice	Free	1	-0.5	-0.5	1.027542	-0.73894	-1.45331	-1.33288	0.86647645773344	-1.951118	-6.53905	-0.124564
Trial2	1	1	blindfold	clockwise	practice	Free	1	-0.5	-0.5	1.047531	-0.74791	-1.45329	-1.33364	0.869721330840819	-1.982658	-6.568673	-0.061348
Trial2	1	1	blindfold	clockwise	practice	Free	1	-0.5	-0.5	1.067535	-0.75791	-1.45328	-1.33429	0.87324534072147	-2.013069	-6.572904	-0.063998
Trial2	1	1	blindfold	clockwise	practice	Free	1	-0.5	-0.5	1.08754	-0.76721	-1.45328	-1.33538	0.877075174754907	-2.025091	-6.560209	-0.013242
Trial2	1	1	blindfold	clockwise	practice	Free	1	-0.5	-0.5	1.107529	-0.78678	-1.45325	-1.33574	0.883574595633441	-1.999174	-6.467109	0.074568
Trial2	1	1	blindfold	clockwise	practice	Free	1	-0.5	-0.5	1.127533	-0.79738	-1.45322	-1.33598	0.88729775412256	-1.892456	-6.361314	0.040258
Trial2	1	1	blindfold	clockwise	practice	Free	1	-0.5	-0.5	1.147537	-0.80751	-1.4532	-1.33609	0.890847263628491	-1.859687	-6.365546	0.107377
Trial2	1	1	blindfold	clockwise	practice	Free	1	-0.5	-0.5	1.167542	-0.81772	-1.45318	-1.33601	0.894348187925144	-1.841625	-6.357083	0.231375
Trial2	1	1	blindfold	clockwise	practice	Free	1	-0.5	-0.5	1.187531	-0.82797	-1.45317	-1.3354	0.897472915889762	-1.812546	-6.285142	0.149817
Trial2	1	1	blindfold	clockwise	practice	Free	1	-0.5	-0.5	1.207535	-0.8486	-1.45316	-1.3349	0.904753992118941	-1.818844	-6.323228	0.206791
Trial2	1	1	blindfold	clockwise	practice	Free	1	-0.5	-0.5	1.227539	-0.85928	-1.45316	-1.33429	0.908362241365704	-1.841542	-6.297837	0.1951
Trial2	1	1	blindfold	clockwise	practice	Free	1	-0.5	-0.5	1.247543	-0.86999	-1.45315	-1.3336	0.912020628798356	-1.827824	-6.310533	0.226117
Trial2	1	1	blindfold	clockwise	practice	Free	1	-0.5	-0.5	1.267532	-0.88009	-1.45315	-1.33281	0.915445780280899	-1.848741	-6.276678	0.171428
Trial2	1	1	blindfold	clockwise	practice	Free	1	-0.5	-0.5	1.287537	-0.89083	-1.45314	-1.3311	0.918409118307599	-1.76825	-6.276678	0.202665
Trial2	1	1	blindfold	clockwise	practice	Free	1	-0.5	-0.5	1.307541	-0.91169	-1.45315	-1.33014	0.926617972061743	-1.752438	-6.318996	0.2271
Trial2	1	1	blindfold	clockwise	practice	Free	1	-0.5	-0.5	1.32753	-0.92241	-1.45316	-1.32905	0.930459121104528	-1.712603	-6.318996	0.27255
Trial2	1	1	blindfold	clockwise	practice	Free	1	-0.5	-0.5	1.347534	-0.93277	-1.45314	-1.32787	0.934161999072631	-1.752533	-6.230129	0.326023
Trial2	1	1	blindfold	clockwise	practice	Free	1	-0.5	-0.5	1.367538	-0.94343	-1.45312	-1.32655	0.937984586504025	-1.767757	-6.217433	0.367489
Trial2	1	1	blindfold	clockwise	practice	Free	1	-0.5	-0.5	1.387543	-0.9537799	-1.45311	-1.32345	0.940205444794014	-1.732955	-6.242824	0.375411
Trial2	1	1	blindfold	clockwise	practice	Free	1	-0.5	-0.5	1.407532	-0.97467	-1.45312	-1.32167	0.948922065400765	-1.716756	-6.217433	0.429514
Trial2	1	1	blindfold	clockwise	practice	Free	1	-0.5	-0.5	1.427536	-0.98486	-1.45312	-1.31982	0.952467288448068	-1.721707	-6.221665	0.453962
Trial2	1	1	blindfold	clockwise	practice	Free	1	-0.5	-0.5	1.44754	-0.99532	-1.45312	-1.31782	0.956123109106028	-1.684249	-6.187811	0.506842
Trial2	1	1	blindfold	clockwise	practice	Free	1	-0.5	-0.5	1.467529	-1.00542	-1.4531	-1.31564	0.959540569823362	-1.709166	-6.128565	0.478434
Trial2	1	1	blindfold	clockwise	practice	Free	1	-0.5	-0.5	1.487534	-1.01581	-1.45307	-1.31117	0.961278684331421	-1.743086	-6.16242	0.478383
Trial2	1	1	blindfold	clockwise	practice	Free	1	-0.5	-0.5	1.507538	-1.03602	-1.45306	-1.30867	0.97018798374598	-1.707741	-6.094711	0.541196
Trial2	1	1	blindfold	clockwise	practice	Free	1	-0.5	-0.5	1.527542	-1.0465	-1.45303	-1.30601	0.97381432898025	-1.728381	-5.916975	0.662031
Trial2	1	1	blindfold	clockwise	practice	Free	1	-0.5	-0.5	1.547531	-1.05676	-1.45297	-1.3029	0.977051846353212	-1.792337	-5.819644	0.776575
Trial2	1	1	blindfold	clockwise	practice	Free	1	-0.5	-0.5	1.567535	-1.06781	-1.45291	-1.29973	0.980803807820474	-1.837565	-5.81118	0.696337
Trial2	1	1	blindfold	clockwise	practice	Free	1	-0.5	-0.5	1.58754	-1.07842	-1.45291	-1.29309	0.981611600318539	-1.798895	-5.90428	0.693293
Trial2	1	1	blindfold	clockwise	practice	Free	1	-0.5	-0.5	1.607529	-1.09981	-1.45293	-1.28943	0.99144924881617	-1.806678	-5.832339	0.668914
Trial2	1	1	blindfold	clockwise	practice	Free	1	-0.5	-0.5	1.627533	-1.11125	-1.45292	-1.28571	0.995473239461954	-1.850985	-5.747703	0.675715
Trial2	1	1	blindfold	clockwise	practice	Free	1	-0.5	-0.5	1.647537	-1.12255	-1.4529	-1.28183	0.999413216799093	-1.790387	-5.709617	0.703515
Trial2	1	1	blindfold	clockwise	practice	Free	1	-0.5	-0.5	1.667542	-1.13401	-1.45288	-1.27784	1.00349582518239	-1.759081	-5.756167	0.68019
Trial2	1	1	blindfold	clockwise	practice	Free	1	-0.5	-0.5	1.687531	-1.14562	-1.45288	-1.26949	1.00446007142826	-1.68801	-5.806949	0.637707
Trial2	1	1	blindfold	clockwise	practice	Free	1	-0.5	-0.5	1.707535	-1.16954	-1.45291	-1.26524	1.01679688382702	-1.735534	-5.794253	0.706979
Trial2	1	1	blindfold	clockwise	practice	Free	1	-0.5	-0.5	1.727539	-1.18147	-1.45289	-1.26073	1.02132834406435	-1.660616	-5.722313	0.701534
Trial2	1	1	blindfold	clockwise	practice	Free	1	-0.5	-0.5	1.747543	-1.19388	-1.45286	-1.25628	1.02636677527781	-1.666941	-5.735008	0.646144
Trial2	1	1	blindfold	clockwise	practice	Free	1	-0.5	-0.5	1.767532	-1.20601	-1.45287	-1.25167	1.03124094703743	-1.615787	-5.828108	0.640459
Trial2	1	1	blindfold	clockwise	practice	Free	1	-0.5	-0.5	1.787537	-1.21816	-1.45291	-1.24277	1.03318014829177	-1.535439	-5.887353	0.604106
Trial2	1	1	blindfold	clockwise	practice	Free	1	-0.5	-0.5	1.807541	-1.24217	-1.45295	-1.23841	1.04693159891751	-1.451187	-5.861962	0.513348
Trial2	1	1	blindfold	clockwise	practice	Free	1	-0.5	-0.5	1.82753	-1.25432	-1.45294	-1.23398	1.05248527482177	-1.417159	-5.85773	0.484216
Trial2	1	1	blindfold	clockwise	practice	Free	1	-0.5	-0.5	1.847534	-1.26629	-1.45293	-1.22973	1.0581616956401	-1.344784	-5.806949	0.566401
Trial2	1	1	blindfold	clockwise	practice	Free	1	-0.5	-0.5	1.867538	-1.27771	-1.45291	-1.22552	1.06358462784277	-1.394926	-5.735008	0.532335
Trial2	1	1	blindfold	clockwise	practice	Free	1	-0.5	-0.5	1.887543	-1.28895	-1.45289	-1.21738	1.06633774252886	-1.373171	-5.832339	0.483409
Trial2	1	1	blindfold	clockwise	practice	Free	1	-0.5	-0.5	1.907532	-1.31072	-1.45294	-1.21333	1.0798641567535	-1.248664	-5.955062	0.492613
Trial2	1	1	blindfold	clockwise	practice	Free	1	-0.5	-0.5	1.927536	-1.32144	-1.45296	-1.20942	1.08537566350927	-1.221825	-5.90428	0.504986
Trial2	1	1	blindfold	clockwise	practice	Free	1	-0.5	-0.5	1.94754	-1.33177	-1.45296	-1.2058	1.09086890054141	-1.154128	-5.967757	0.381164
Trial2	1	1	blindfold	clockwise	practice	Free	1	-0.5	-0.5	1.967529	-1.34141	-1.45298	-1.20234	1.09601648775742	-1.127861	-6.098943	0.404809
Trial2	1	1	blindfold	clockwise	practice	Free	1	-0.5	-0.5	1.987534	-1.35063	-1.45302	-1.19567	1.09887580348822	-1.150498	-6.039698	0.397663
Trial2	1	1	blindfold	clockwise	practice	Free	1	-0.5	-0.5	2.007538	-1.36793	-1.45304	-1.19252	1.1103541759703	-1.267493	-6.120102	0.504668
Trial2	1	1	blindfold	clockwise	practice	Free	1	-0.5	-0.5	2.027542	-1.37632	-1.45307	-1.18944	1.11501761436257	-1.235594	-6.221665	0.422449
Trial2	1	1	blindfold	clockwise	practice	Free	1	-0.5	-0.5	2.047531	-1.38435	-1.45312	-1.18664	1.11962027220867	-1.241957	-6.454414	0.454334
Trial2	1	1	blindfold	clockwise	practice	Free	1	-0.5	-0.5	2.067535	-1.39177	-1.45319	-1.1839	1.12382059857447	-1.341216	-6.484037	0.475868
Trial2	1	1	blindfold	clockwise	practice	Free	1	-0.5	-0.5	2.08754	-1.39885	-1.45323	-1.17871	1.12631190182048	-1.42147	-6.433255	0.527429
Trial2	1	1	blindfold	clockwise	practice	Free	1	-0.5	-0.5	2.107529	-1.41241	-1.45323	-1.17609	1.13560104657983	-1.666476	-6.450182	0.660487
Trial2	1	1	blindfold	clockwise	practice	Free	1	-0.5	-0.5	2.127533	-1.4193	-1.45324	-1.17335	1.13952297370992	-1.718235	-6.568673	0.724167
Trial2	1	1	blindfold	clockwise	practice	Free	1	-0.5	-0.5	2.147537	-1.42625	-1.45327	-1.17072	1.14359272485384	-1.874286	-6.606759	0.567257
Trial2	1	1	blindfold	clockwise	practice	Free	1	-0.5	-0.5	2.167542	-1.43295	-1.45329	-1.16805	1.14746965528525	-1.91101	-6.653309	0.706011
Trial2	1	1	blindfold	clockwise	practice	Free	1	-0.5	-0.5	2.187531	-1.44029	-1.45331	-1.16227	1.1501074316092	-1.993926	-6.666004	0.806892
Trial2	1	1	blindfold	clockwise	practice	Free	1	-0.5	-0.5	2.207535	-1.4553	-1.45332	-1.15925	1.16069316768435	-1.908378	-6.691395	0.798387
Trial2	1	1	blindfold	clockwise	practice	Free	1	-0.5	-0.5	2.227539	-1.46334	-1.45334	-1.15622	1.16561085931175	-1.7455	-6.737945	0.663551
Trial2	1	1	blindfold	clockwise	practice	Free	1	-0.5	-0.5	2.247543	-1.47116	-1.45337	-1.15318	1.17038282942943	-1.548378	-6.890289	0.64098
Trial2	1	1	blindfold	clockwise	practice	Free	1	-0.5	-0.5	2.267532	-1.47878	-1.45343	-1.15033	1.17513384136163	-1.414587	-6.957998	0.536341
Trial2	1	1	blindfold	clockwise	practice	Free	1	-0.5	-0.5	2.287537	-1.48624	-1.45348	-1.14477	1.1783029246156	-1.179943	-7.042634	0.655241
Trial2	1	1	blindfold	clockwise	practice	Free	1	-0.5	-0.5	2.307541	-1.49888	-1.45355	-1.14228	1.18755406177551	-0.803764	-7.169588	0.569494
Trial2	1	1	blindfold	clockwise	practice	Free	1	-0.5	-0.5	2.32753	-1.5041	-1.4536	-1.14002	1.19073185762388	-0.606144	-7.440423	0.623428
Trial2	1	1	blindfold	clockwise	practice	Free	1	-0.5	-0.5	2.347534	-1.50826	-1.45369	-1.13825	1.19329430783744	-0.570662	-7.47851	0.482374
Trial2	1	1	blindfold	clockwise	practice	Free	1	-0.5	-0.5	2.367538	-1.51124	-1.45375	-1.13692	1.19510393005021	-0.557604	-7.563146	0.544321
Trial2	1	1	blindfold	clockwise	practice	Free	1	-0.5	-0.5	2.387543	-1.51327	-1.45376	-1.13593	1.19629554279547	-0.600673	-7.537755	0.496035
Trial2	1	1	blindfold	clockwise	practice	Free	1	-0.5	-0.5	2.407532	-1.51457	-1.45378	-1.1359	1.19738094047331	-0.674079	-7.609695	0.586165
Trial2	1	1	blindfold	clockwise	practice	Free	1	-0.5	-0.5	2.427536	-1.51461	-1.4538	-1.13587	1.19739892647575	-0.670979	-7.647782	0.498865
Trial2	1	1	blindfold	clockwise	practice	Free	1	-0.5	-0.5	2.44754	-1.51464	-1.45382	-1.13585	1.19741370881299	-0.612172	-7.745113	0.4906
Trial2	1	1	blindfold	clockwise	practice	Free	1	-0.5	-0.5	2.467529	-1.51467	-1.45385	-1.13583	1.19742836544702	-0.595261	-7.753577	0.447979
Trial2	1	1	blindfold	clockwise	practice	Free	1	-0.5	-0.5	2.487534	-1.51471	-1.45388	-1.13579	1.19744120333793	-0.593648	-7.80859	0.374021
Trial2	1	1	blindfold	clockwise	practice	Free	1	-0.5	-0.5	2.507538	-1.51478	-1.45393	-1.13577	1.19748986844052	-0.866136	-7.884762	0.353863
Trial2	1	1	blindfold	clockwise	practice	Free	1	-0.5	-0.5	2.527542	-1.51483	-1.45394	-1.13575	1.19752156408631	-1.046408	-7.876299	0.340159
Trial2	1	1	blindfold	clockwise	practice	Free	1	-0.5	-0.5	2.547531	-1.5149	-1.45394	-1.13573	1.19757029688275	-1.258919	-7.888994	0.33763
Trial2	1	1	blindfold	clockwise	practice	Free	1	-0.5	-0.5	2.567535	-1.51497	-1.45394	-1.13572	1.19762438522062	-1.396283	-7.948239	0.321953
Trial2	1	1	blindfold	clockwise	practice	Free	1	-0.5	-0.5	2.58754	-1.51505	-1.45397	-1.13569	1.19767612989863	-1.491743	-8.028644	0.30052
Trial2	1	1	blindfold	clockwise	practice	Free	1	-0.5	-0.5	2.607529	-1.51522	-1.45407	-1.13567	1.19780963950734	-1.577412	-8.244465	0.284151
Trial2	1	1	blindfold	clockwise	practice	Free	1	-0.5	-0.5	2.627533	-1.51531	-1.45412	-1.13566	1.19788054670891	-1.703482	-8.316406	0.220097
Trial2	1	1	blindfold	clockwise	practice	Free	1	-0.5	-0.5	2.647537	-1.5154	-1.45415	-1.13565	1.19795151981527	-1.763059	-8.32487	0.163618
Trial2	1	1	blindfold	clockwise	practice	Free	1	-0.5	-0.5	2.667542	-1.5155	-1.45417	-1.13565	1.19803629641032	-1.836304	-8.341797	0.144667
Trial2	1	1	blindfold	clockwise	practice	Free	1	-0.5	-0.5	2.687531	-1.5156	-1.45418	-1.13562	1.19810520108584	-1.902773	-8.388347	0.14528
Trial2	1	1	blindfold	clockwise	practice	Free	1	-0.5	-0.5	2.707535	-1.51581	-1.45424	-1.13559	1.19826732237881	-1.912483	-8.549155	0.437956
Trial2	1	1	blindfold	clockwise	practice	Free	1	-0.5	-0.5	2.727539	-1.51591	-1.45426	-1.13555	1.19833093028675	-1.83154	-8.460287	0.61543
Trial2	1	1	blindfold	clockwise	practice	Free	1	-0.5	-0.5	2.747543	-1.51601	-1.45425	-1.1355	1.1983891710967	-1.665539	-8.417969	0.826713
Trial2	1	1	blindfold	clockwise	practice	Free	1	-0.5	-0.5	2.767532	-1.51609	-1.45422	-1.13544	1.1984251931131	-1.536528	-8.417969	1.067522
Trial2	1	1	blindfold	clockwise	practice	Free	1	-0.5	-0.5	2.787537	-1.51617	-1.4542	-1.13529	1.19841344533627	-1.328489	-8.44336	1.252645
Trial2	1	1	blindfold	clockwise	practice	Free	1	-0.5	-0.5	2.807541	-1.51631	-1.45423	-1.1352	1.19848447571834	-1.074485	-8.477214	1.531855
Trial2	1	1	blindfold	clockwise	practice	Free	1	-0.5	-0.5	2.82753	-1.51636	-1.45424	-1.13511	1.19847923566839	-1.064031	-8.472983	1.642128
Trial2	1	1	blindfold	clockwise	practice	Free	1	-0.5	-0.5	2.847534	-1.51642	-1.45424	-1.13501	1.1984769889438	-1.043429	-8.460287	1.698331
Trial2	1	1	blindfold	clockwise	practice	Free	1	-0.5	-0.5	2.867538	-1.51648	-1.45423	-1.13492	1.19848026063689	-0.991968	-8.506837	1.702596
Trial2	1	1	blindfold	clockwise	practice	Free	1	-0.5	-0.5	2.887543	-1.51653	-1.45425	-1.13475	1.19843268036612	-0.891106	-8.570314	1.661682
Trial2	1	1	blindfold	clockwise	practice	Free	1	-0.5	-0.5	2.907532	-1.51661	-1.45431	-1.13468	1.19846336917837	-0.593505	-8.735354	1.351875
Trial2	1	1	blindfold	clockwise	practice	Free	1	-0.5	-0.5	2.927536	-1.51663	-1.45436	-1.13462	1.19844864230501	-0.297987	-8.917322	1.215554
Trial2	1	1	blindfold	clockwise	practice	Free	1	-0.5	-0.5	2.94754	-1.51664	-1.45445	-1.13456	1.19842538593055	0.013647	-9.222011	1.032539
Trial2	1	1	blindfold	clockwise	practice	Free	1	-0.5	-0.5	2.967529	-1.51664	-1.45459	-1.1345	1.19839363729958	0.208381	-9.556323	1.073367
Trial2	1	1	blindfold	clockwise	practice	Free	1	-0.5	-0.5	2.987534	-1.51662	-1.45475	-1.13433	1.19828665100074	0.234918	-9.721364	1.279715
Trial2	1	1	blindfold	clockwise	practice	Free	1	-0.5	-0.5	3.007538	-1.51662	-1.45486	-1.1342	1.1982178083863	-0.207307	-9.657887	2.04856
Trial2	1	1	blindfold	clockwise	practice	Free	1	-0.5	-0.5	3.027542	-1.51664	-1.45484	-1.13386	1.19805488836154	-0.68934	-9.564787	2.548992
Trial2	1	1	blindfold	clockwise	practice	Free	1	-0.5	-0.5	3.047531	-1.51677	-1.45479	-1.13272	1.19756245508021	-1.233067	-9.357429	3.084253
Trial2	1	1	blindfold	clockwise	practice	Free	1	-0.5	-0.5	3.067535	-1.51724	-1.45469	-1.13027	1.19666927340122	-1.77566	-9.120448	3.541722
Trial2	1	1	blindfold	clockwise	practice	Free	1	-0.5	-0.5	3.08754	-1.51854	-1.45456	-1.12067	1.19275091266007	-2.148469	-8.811527	3.695601
Trial2	1	1	blindfold	clockwise	practice	Free	1	-0.5	-0.5	3.107529	-1.52388	-1.45437	-1.11326	1.19348989510175	-1.878704	-8.633791	3.905462
Trial2	1	1	blindfold	clockwise	practice	Free	1	-0.5	-0.5	3.127533	-1.52774	-1.45435	-1.10424	1.19220611343789	-1.48831	-8.781904	3.97532
Trial2	1	1	blindfold	clockwise	practice	Free	1	-0.5	-0.5	3.147537	-1.53197	-1.45439	-1.09353	1.19047886160234	-1.073355	-8.904626	3.796786
Trial2	1	1	blindfold	clockwise	practice	Free	1	-0.5	-0.5	3.167542	-1.53642	-1.45445	-1.08205	1.18867512534561	-0.795215	-8.993494	3.486977
Trial2	1	1	blindfold	clockwise	practice	Free	1	-0.5	-0.5	3.187531	-1.54066	-1.45449	-1.05605	1.17990023979552	-0.602529	-9.006189	3.403075
Trial2	1	1	blindfold	clockwise	practice	Free	1	-0.5	-0.5	3.207535	-1.54859	-1.45446	-1.04214	1.18044775811232	-0.569571	-8.752281	3.151324
Trial2	1	1	blindfold	clockwise	practice	Free	1	-0.5	-0.5	3.227539	-1.55244	-1.45441	-1.02705	1.17703505638751	-0.466711	-8.836917	3.329146
Trial2	1	1	blindfold	clockwise	practice	Free	1	-0.5	-0.5	3.247543	-1.55617	-1.4544	-1.01181	1.17364585066932	-0.512473	-8.77344	3.018843
Trial2	1	1	blindfold	clockwise	practice	Free	1	-0.5	-0.5	3.267532	-1.55962	-1.45441	-0.99565	1.16981345035861	-0.538663	-8.845381	2.956453
Trial2	1	1	blindfold	clockwise	practice	Free	1	-0.5	-0.5	3.287537	-1.56327	-1.45442	-0.96373	1.15999505481392	-0.506949	-8.95964	2.894983
Trial2	1	1	blindfold	clockwise	practice	Free	1	-0.5	-0.5	3.307541	-1.57011	-1.45449	-0.9465	1.15952483454183	-0.191018	-9.027348	3.060026
Trial2	1	1	blindfold	clockwise	practice	Free	1	-0.5	-0.5	3.32753	-1.57327	-1.45448	-0.92945	1.15599989043641	-0.159166	-8.870772	2.767225
Trial2	1	1	blindfold	clockwise	practice	Free	1	-0.5	-0.5	3.347534	-1.57609	-1.45447	-0.91146	1.15207159427443	-0.092473	-8.841149	2.991468
Trial2	1	1	blindfold	clockwise	practice	Free	1	-0.5	-0.5	3.367538	-1.57865	-1.45443	-0.89309	1.14804423838104	-0.154455	-8.752281	2.936885
Trial2	1	1	blindfold	clockwise	practice	Free	1	-0.5	-0.5	3.387543	-1.58119	-1.45438	-0.85658	1.13847303294493	-0.171819	-8.7015	2.718161
Trial2	1	1	blindfold	clockwise	practice	Free	1	-0.5	-0.5	3.407532	-1.58538	-1.45436	-0.83788	1.13675527636705	-0.038232	-8.625327	2.899113
Trial2	1	1	blindfold	clockwise	practice	Free	1	-0.5	-0.5	3.427536	-1.58721	-1.45431	-0.81878	1.13298108771262	-0.0323	-8.439128	2.933076
Trial2	1	1	blindfold	clockwise	practice	Free	1	-0.5	-0.5	3.44754	-1.5888	-1.45426	-0.79931	1.12919077049358	-0.077443	-8.388347	2.896437
Trial2	1	1	blindfold	clockwise	practice	Free	1	-0.5	-0.5	3.467529	-1.59027	-1.45422	-0.77844	1.12526323066734	-0.114241	-8.358724	2.766589
Trial2	1	1	blindfold	clockwise	practice	Free	1	-0.5	-0.5	3.487534	-1.59172	-1.45417	-0.73864	1.11749789787786	-0.114202	-8.265624	2.571629
Trial2	1	1	blindfold	clockwise	practice	Free	1	-0.5	-0.5	3.507538	-1.59446	-1.45417	-0.71849	1.11605582151156	-0.139702	-8.269856	2.665891
Trial2	1	1	blindfold	clockwise	practice	Free	1	-0.5	-0.5	3.527542	-1.59577	-1.45414	-0.69814	1.11354000464066	-0.085776	-8.125975	2.645036
Trial2	1	1	blindfold	clockwise	practice	Free	1	-0.5	-0.5	3.547531	-1.5971	-1.45406	-0.67696	1.11128002378512	-0.141714	-7.85514	2.619875
Trial2	1	1	blindfold	clockwise	practice	Free	1	-0.5	-0.5	3.567535	-1.59837	-1.45394	-0.65631	1.1094365160833	-0.156504	-7.85514	2.476141
Trial2	1	1	blindfold	clockwise	practice	Free	1	-0.5	-0.5	3.58754	-1.59972	-1.45392	-0.61455	1.10566983422613	-0.084252	-7.999021	2.333184
Trial2	1	1	blindfold	clockwise	practice	Free	1	-0.5	-0.5	3.607529	-1.60192	-1.45395	-0.59402	1.105923807314	0.216623	-7.774736	2.461554
Trial2	1	1	blindfold	clockwise	practice	Free	1	-0.5	-0.5	3.627533	-1.60265	-1.4539	-0.57345	1.10509355251454	0.149145	-7.639318	2.426036
Trial2	1	1	blindfold	clockwise	practice	Free	1	-0.5	-0.5	3.647537	-1.60316	-1.45382	-0.55295	1.10443005345371	0.165774	-7.486973	2.182718
Trial2	1	1	blindfold	clockwise	practice	Free	1	-0.5	-0.5	3.667542	-1.60348	-1.45379	-0.53136	1.10392550344403	0.189495	-7.626623	2.076957
Trial2	1	1	blindfold	clockwise	practice	Free	1	-0.5	-0.5	3.687531	-1.60355	-1.45382	-0.49151	1.10358261504878	0.300518	-7.694331	2.18498
Trial2	1	1	blindfold	clockwise	practice	Free	1	-0.5	-0.5	3.707535	-1.60278	-1.45376	-0.47057	1.1031727344783	0.22192	-7.249992	2.340514
Trial2	1	1	blindfold	clockwise	practice	Free	1	-0.5	-0.5	3.727539	-1.60205	-1.45365	-0.45028	1.1031710770746	0.184042	-7.114575	2.031202
Trial2	1	1	blindfold	clockwise	practice	Free	1	-0.5	-0.5	3.747543	-1.60129	-1.45362	-0.42948	1.10354551551787	0.193586	-7.410801	2.029024
Trial2	1	1	blindfold	clockwise	practice	Free	1	-0.5	-0.5	3.767532	-1.60042	-1.45368	-0.40936	1.10414663134109	0.215335	-7.398105	2.145907
Trial2	1	1	blindfold	clockwise	practice	Free	1	-0.5	-0.5	3.787537	-1.59941	-1.45366	-0.36811	1.10729284536441	0.214614	-7.22037	2.434165
Trial2	1	1	blindfold	clockwise	practice	Free	1	-0.5	-0.5	3.807541	-1.59741	-1.45351	-0.34776	1.10791951345607	-0.181092	-6.788726	1.958111
Trial2	1	1	blindfold	clockwise	practice	Free	1	-0.5	-0.5	3.82753	-1.59661	-1.45345	-0.32747	1.11009908652783	-0.038145	-6.907217	1.948734
Trial2	1	1	blindfold	clockwise	practice	Free	1	-0.5	-0.5	3.847534	-1.59597	-1.45345	-0.30665	1.11289454712327	-0.032415	-6.970694	2.05241
Trial2	1	1	blindfold	clockwise	practice	Free	1	-0.5	-0.5	3.867538	-1.59544	-1.45347	-0.28592	1.11616267114628	-0.055413	-6.945303	2.128461
Trial2	1	1	blindfold	clockwise	practice	Free	1	-0.5	-0.5	3.887543	-1.59506	-1.45343	-0.26586	1.11981144226078	-0.304822	-6.513659	1.998083
Trial2	1	1	blindfold	clockwise	practice	Free	1	-0.5	-0.5	3.907532	-1.59494	-1.45329	-0.22623	1.12864675387307	-0.311594	-6.32746	1.744886
Trial2	1	1	blindfold	clockwise	practice	Free	1	-0.5	-0.5	3.927536	-1.59555	-1.45327	-0.20676	1.13411623289726	-0.190662	-6.606759	1.74567
Trial2	1	1	blindfold	clockwise	practice	Free	1	-0.5	-0.5	3.94754	-1.59612	-1.45327	-0.18746	1.13980713388125	-0.184487	-6.361314	1.814575
Trial2	1	1	blindfold	clockwise	practice	Free	1	-0.5	-0.5	3.967529	-1.59674	-1.45324	-0.16762	1.14599960998688	-0.069376	-6.361314	1.944201
Trial2	1	1	blindfold	clockwise	practice	Free	1	-0.5	-0.5	3.987534	-1.59749	-1.45318	-0.12955	1.15832537088879	-0.185834	-6.272447	1.850101
Trial2	1	1	blindfold	clockwise	practice	Free	1	-0.5	-0.5	4.007538	-1.59931	-1.45317	-0.11027	1.16634987770046	-0.054006	-6.331692	1.704042
Trial2	1	1	blindfold	clockwise	practice	Free	1	-0.5	-0.5	4.027542	-1.60026	-1.45318	-0.09174199	1.17356154909715	-0.030667	-6.272447	1.763521
Trial2	1	1	blindfold	clockwise	practice	Free	1	-0.5	-0.5	4.047531	-1.60113	-1.45316	-0.072142	1.18133389012932	-0.075285	-6.314765	1.959985
Trial2	1	1	blindfold	clockwise	practice	Free	1	-0.5	-0.5	4.067535	-1.60198	-1.45315	-0.054285	1.18870589998545	-0.133743	-5.976221	1.831531
Trial2	1	1	blindfold	clockwise	practice	Free	1	-0.5	-0.5	4.08754	-1.60282	-1.45306	-0.017528	1.20374053241298	-0.195937	-6.035466	1.60777
Trial2	1	1	blindfold	clockwise	practice	Free	1	-0.5	-0.5	4.107529	-1.6047	-1.45307	0.00013296	1.2126396826085	-0.04193	-6.120102	1.615904
Trial2	1	1	blindfold	clockwise	practice	Free	1	-0.5	-0.5	4.127533	-1.60555	-1.45308	0.017518	1.22068251145753	-0.023363	-6.060857	1.532473
Trial2	1	1	blindfold	clockwise	practice	Free	1	-0.5	-0.5	4.147537	-1.60629	-1.45306	0.035227	1.22896124108405	0.11236	-6.132797	1.754869
Trial2	1	1	blindfold	clockwise	practice	Free	1	-0.5	-0.5	4.167542	-1.60692	-1.45303	0.052162	1.23699424744232	-0.017128	-6.065088	1.610406
Trial2	1	1	blindfold	clockwise	practice	Free	1	-0.5	-0.5	4.187531	-1.60748	-1.45302	0.084767	1.25238352840321	-0.045343	-6.052393	1.355355
Trial2	1	1	blindfold	clockwise	practice	Free	1	-0.5	-0.5	4.207535	-1.60843	-1.45311	0.10085	1.26080841152093	0.112708	-6.200506	1.347995
Trial2	1	1	blindfold	clockwise	practice	Free	1	-0.5	-0.5	4.227539	-1.60872	-1.45313	0.11607	1.268385649128	0.117838	-6.124334	1.395033
Trial2	1	1	blindfold	clockwise	practice	Free	1	-0.5	-0.5	4.247543	-1.60887	-1.45309	0.13138	1.27602250615672	0.147156	-6.289374	1.511064
Trial2	1	1	blindfold	clockwise	practice	Free	1	-0.5	-0.5	4.267532	-1.60886	-1.45309	0.14624	1.28343159816449	0.144135	-6.124334	1.339873
Trial2	1	1	blindfold	clockwise	practice	Free	1	-0.5	-0.5	4.287537	-1.6087	-1.45308	0.17374	1.2973593792854	0.11544	-6.23436	1.391801
Trial2	1	1	blindfold	clockwise	practice	Free	1	-0.5	-0.5	4.307541	-1.60814	-1.45314	0.18691	1.30377129671655	0.153782	-6.268215	1.508805
Trial2	1	1	blindfold	clockwise	practice	Free	1	-0.5	-0.5	4.32753	-1.6077	-1.45314	0.19982	1.31024704443144	0.182469	-6.289374	1.514169
Trial2	1	1	blindfold	clockwise	practice	Free	1	-0.5	-0.5	4.347534	-1.60715	-1.45315	0.21254	1.31662230097179	0.271525	-6.306301	1.674024
Trial2	1	1	blindfold	clockwise	practice	Free	1	-0.5	-0.5	4.367538	-1.60646	-1.45315	0.22558	1.32314787039746	0.221335	-6.352851	1.768583
Trial2	1	1	blindfold	clockwise	practice	Free	1	-0.5	-0.5	4.387543	-1.60567	-1.45317	0.25118	1.33670395987673	0.163399	-6.382473	1.910744
Trial2	1	1	blindfold	clockwise	practice	Free	1	-0.5	-0.5	4.407532	-1.60411	-1.45316	0.26362	1.3424508875558	0.051506	-6.348619	1.691879
Trial2	1	1	blindfold	clockwise	practice	Free	1	-0.5	-0.5	4.427536	-1.60339	-1.45316	0.27583	1.34884455529333	0.037256	-6.429023	1.590595
Trial2	1	1	blindfold	clockwise	practice	Free	1	-0.5	-0.5	4.44754	-1.60274	-1.45321	0.2877	1.35517781210097	0.105999	-6.450182	1.488009
Trial2	1	1	blindfold	clockwise	practice	Free	1	-0.5	-0.5	4.467529	-1.60204	-1.45324	0.29942	1.36145670124867	0.250956	-6.627918	1.328769
Trial2	1	1	blindfold	clockwise	practice	Free	1	-0.5	-0.5	4.487534	-1.60121	-1.45332	0.32105	1.37360339278562	0.255674	-6.725249	1.296717
Trial2	1	1	blindfold	clockwise	practice	Free	1	-0.5	-0.5	4.507538	-1.59926	-1.45343	0.33044	1.37768031692833	0.286963	-7.123038	1.389087
Trial2	1	1	blindfold	clockwise	practice	Free	1	-0.5	-0.5	4.527542	-1.59818	-1.45355	0.33969	1.38241761726584	0.38258	-7.131502	1.243434
Trial2	1	1	blindfold	clockwise	practice	Free	1	-0.5	-0.5	4.547531	-1.59701	-1.4536	0.34777	1.38641442517669	0.423496	-7.410801	1.060396
Trial2	1	1	blindfold	clockwise	practice	Free	1	-0.5	-0.5	4.567535	-1.59568	-1.45371	0.35515	1.38989069881035	0.539324	-7.64355	0.847394
Trial2	1	1	blindfold	clockwise	practice	Free	1	-0.5	-0.5	4.58754	-1.59412	-1.45382	0.36085	1.39217862094031	0.755474	-7.749345	0.663237
Trial2	1	1	blindfold	clockwise	practice	Free	1	-0.5	-0.5	4.607529	-1.59247	-1.4539	0.36817	1.39542455417661	1.011597	-7.977862	0.542582
Trial2	1	1	blindfold	clockwise	practice	Free	1	-0.5	-0.5	4.627533	-1.58851	-1.45403	0.36999	1.39346212157348	1.143317	-8.015948	0.215694
Trial2	1	1	blindfold	clockwise	practice	Free	1	-0.5	-0.5	4.647537	-1.58665	-1.45404	0.37092	1.39259107545827	1.178689	-8.172525	0.37308
Trial2	1	1	blindfold	clockwise	practice	Free	1	-0.5	-0.5	4.667542	-1.58523	-1.45406	0.37127	1.39170230049629	1.210194	-8.024412	0.329229
Trial2	1	1	blindfold	clockwise	practice	Free	1	-0.5	-0.5	4.687531	-1.58435	-1.45403	0.37131	1.39104133982369	1.362553	-8.104816	0.167773
Trial2	1	1	blindfold	clockwise	practice	Free	1	-0.5	-0.5	4.707535	-1.58401	-1.45407	0.3713	1.39077005636839	1.454802	-8.172525	-0.082547
Trial2	1	1	blindfold	clockwise	practice	Free	1	-0.5	-0.5	4.727539	-1.58393	-1.45407	0.37129	1.39070145601627	1.448162	-8.058266	-0.168678
Trial2	1	1	blindfold	clockwise	practice	Free	1	-0.5	-0.5	4.747543	-1.58385	-1.45405	0.37128	1.39063276404183	1.560808	-8.079425	-0.168861
Trial2	1	1	blindfold	clockwise	practice	Free	1	-0.5	-0.5	4.767532	-1.58376	-1.45404	0.37127	1.39055634328378	1.691785	-8.164061	-0.193374
Trial2	1	1	blindfold	clockwise	practice	Free	1	-0.5	-0.5	4.787537	-1.58367	-1.45408	0.37125	1.39047364984206	1.798194	-8.316406	-0.205777
Trial2	1	1	blindfold	clockwise	practice	Free	1	-0.5	-0.5	4.807541	-1.58346	-1.45413	0.37124	1.39030381065354	1.998397	-8.210611	-0.134695
Trial2	1	1	blindfold	clockwise	practice	Free	1	-0.5	-0.5	4.82753	-1.58334	-1.45411	0.37122	1.39019780494856	2.174445	-8.176757	-0.25898
Trial2	1	1	blindfold	clockwise	practice	Free	1	-0.5	-0.5	4.847534	-1.58314	-1.45409	0.37115	1.38999807379092	2.274762	-8.125975	-0.339908
Trial2	1	1	blindfold	clockwise	practice	Free	1	-0.5	-0.5	4.867538	-1.58272	-1.45407	0.37103	1.38959560794241	2.383123	-8.11328	-0.392176
Trial2	1	1	blindfold	clockwise	practice	Free	1	-0.5	-0.5	4.887543	-1.58197	-1.45406	0.37083	1.38888585485709	2.503754	-8.125975	-0.44766
Trial2	1	1	blindfold	clockwise	practice	Free	1	-0.5	-0.5	4.907532	-1.58076	-1.45405	0.3702	1.38754828255041	2.591558	-8.121743	-0.432097
Trial2	1	1	blindfold	clockwise	practice	Free	1	-0.5	-0.5	4.927536	-1.5768	-1.45404	0.36985	1.38424617029875	2.70756	-8.015948	-0.317331
Trial2	1	1	blindfold	clockwise	practice	Free	1	-0.5	-0.5	4.94754	-1.57408	-1.45401	0.36953	1.38192989450693	2.727145	-7.893226	-0.180923
Trial2	1	1	blindfold	clockwise	practice	Free	1	-0.5	-0.5	4.967529	-1.57054	-1.45394	0.36932	1.37904795500605	2.761094	-7.723954	-0.032567
Trial2	1	1	blindfold	clockwise	practice	Free	1	-0.5	-0.5	4.987534	-1.56643	-1.45386	0.36926	1.37582197656555	2.774454	-7.618159	0.055928
Trial2	1	1	blindfold	clockwise	practice	Free	1	-0.5	-0.5	5.007538	-1.5561	-1.45379	0.36939	1.36791297979351	2.870671	-7.626623	0.13998
Trial2	1	1	blindfold	clockwise	practice	Free	1	-0.5	-0.5	5.027542	-1.54964	-1.45378	0.36958	1.36305298265883	2.909803	-7.55045	0.11062
Trial2	1	1	blindfold	clockwise	practice	Free	1	-0.5	-0.5	5.047531	-1.54258	-1.45378	0.3698	1.35776475007402	2.911144	-7.592768	0.087568
Trial2	1	1	blindfold	clockwise	practice	Free	1	-0.5	-0.5	5.067535	-1.53473	-1.4538	0.37004	1.35190085898243	2.958224	-7.630854	0.039339
Trial2	1	1	blindfold	clockwise	practice	Free	1	-0.5	-0.5	5.08754	-1.52553	-1.45381	0.37055	1.34520232670663	2.9745	-7.647782	0.039742
Trial2	1	1	blindfold	clockwise	practice	Free	1	-0.5	-0.5	5.107529	-1.50576	-1.45382	0.37088	1.33040785996935	2.956551	-7.588536	0.16407
Trial2	1	1	blindfold	clockwise	practice	Free	1	-0.5	-0.5	5.127533	-1.4947	-1.45379	0.37121	1.32228396344639	2.974244	-7.584305	0.055733
Trial2	1	1	blindfold	clockwise	practice	Free	1	-0.5	-0.5	5.147537	-1.48288	-1.45379	0.37153	1.31362765719311	2.997616	-7.609695	0.057174
Trial2	1	1	blindfold	clockwise	practice	Free	1	-0.5	-0.5	5.167542	-1.47031	-1.45381	0.37185	1.30446304574841	3.026328	-7.702795	0.067662
Trial2	1	1	blindfold	clockwise	practice	Free	1	-0.5	-0.5	5.187531	-1.45656	-1.45384	0.37244	1.29466543291367	3.026873	-7.732418	0.026822
Trial2	1	1	blindfold	clockwise	practice	Free	1	-0.5	-0.5	5.207535	-1.4276	-1.4539	0.37274	1.27362345132677	3.071869	-7.728186	0.048091
Trial2	1	1	blindfold	clockwise	practice	Free	1	-0.5	-0.5	5.227539	-1.41153	-1.45389	0.3731	1.26221645846495	3.00798	-7.778967	0.133482
Trial2	1	1	blindfold	clockwise	practice	Free	1	-0.5	-0.5	5.247543	-1.39523	-1.45389	0.3736	1.2508452429379	2.973482	-7.753577	0.198267
Trial2	1	1	blindfold	clockwise	practice	Free	1	-0.5	-0.5	5.267532	-1.37776	-1.45387	0.37424	1.23885362608954	2.905969	-7.626623	0.236188
Trial2	1	1	blindfold	clockwise	practice	Free	1	-0.5	-0.5	5.287537	-1.36019	-1.45382	0.37599	1.22771551281526	2.929922	-7.554682	0.239237
Trial2	1	1	blindfold	clockwise	practice	Free	1	-0.5	-0.5	5.307541	-1.32257	-1.45381	0.37715	1.20250300227473	2.983849	-7.656245	0.253575
Trial2	1	1	blindfold	clockwise	practice	Free	1	-0.5	-0.5	5.32753	-1.30308	-1.45383	0.37842	1.19019299213319	2.985794	-7.6901	0.27618
Trial2	1	1	blindfold	clockwise	practice	Free	1	-0.5	-0.5	5.347534	-1.28296	-1.45384	0.37984	1.17777113787743	3.071411	-7.677404	0.247415
Trial2	1	1	blindfold	clockwise	practice	Free	1	-0.5	-0.5	5.367538	-1.26152	-1.45386	0.38141	1.16481593590284	3.07642	-7.829749	0.363579
Trial2	1	1	blindfold	clockwise	practice	Free	1	-0.5	-0.5	5.387543	-1.24008	-1.45389	0.3856	1.15412554168662	2.969368	-7.723954	0.525956
Trial2	1	1	blindfold	clockwise	practice	Free	1	-0.5	-0.5	5.407532	-1.19498	-1.45379	0.38833	1.1278862503906	2.622116	-7.457351	0.643663
Trial2	1	1	blindfold	clockwise	practice	Free	1	-0.5	-0.5	5.427536	-1.17149	-1.45374	0.39123	1.11588073215604	2.593123	-7.541987	0.719104
Trial2	1	1	blindfold	clockwise	practice	Free	1	-0.5	-0.5	5.44754	-1.14911	-1.45376	0.39454	1.10523550395175	2.645266	-7.660477	0.688724
Trial2	1	1	blindfold	clockwise	practice	Free	1	-0.5	-0.5	5.467529	-1.12578	-1.45379	0.39828	1.09476369152477	2.656666	-7.635086	0.69742
Trial2	1	1	blindfold	clockwise	practice	Free	1	-0.5	-0.5	5.487534	-1.10148	-1.45381	0.40626	1.0876972976163	2.576805	-7.622391	0.549544
Trial2	1	1	blindfold	clockwise	practice	Free	1	-0.5	-0.5	5.507538	-1.05372	-1.45383	0.4105	1.06565288311559	2.484758	-7.630854	0.655235
Trial2	1	1	blindfold	clockwise	practice	Free	1	-0.5	-0.5	5.527542	-1.02896	-1.4538	0.41492	1.05682414857362	2.343535	-7.5039	0.612946
Trial2	1	1	blindfold	clockwise	practice	Free	1	-0.5	-0.5	5.547531	-1.00494	-1.45378	0.41972	1.04921366002037	2.305013	-7.694331	0.772378
Trial2	1	1	blindfold	clockwise	practice	Free	1	-0.5	-0.5	5.567535	-0.98019	-1.45377	0.42456	1.0418222635832	2.246118	-7.393874	0.66968
Trial2	1	1	blindfold	clockwise	practice	Free	1	-0.5	-0.5	5.58754	-0.95617	-1.45372	0.43475	1.04011950282333	2.177187	-7.541987	0.591174
Trial2	1	1	blindfold	clockwise	practice	Free	1	-0.5	-0.5	5.607529	-0.90775	-1.45381	0.44005	1.02467267196484	2.068548	-7.43196	0.736643
Trial2	1	1	blindfold	clockwise	practice	Free	1	-0.5	-0.5	5.627533	-0.88423	-1.45375	0.44571	1.02078406970232	2.015373	-7.482741	0.945574
Trial2	1	1	blindfold	clockwise	practice	Free	1	-0.5	-0.5	5.647537	-0.86094	-1.45373	0.45174	1.01788343640344	1.991646	-7.491205	0.990694
Trial2	1	1	blindfold	clockwise	practice	Free	1	-0.5	-0.5	5.667542	-0.83789	-1.45371	0.45823	1.01605826602754	1.954978	-7.381178	0.857551
Trial2	1	1	blindfold	clockwise	practice	Free	1	-0.5	-0.5	5.687531	-0.8144	-1.4537	0.47165	1.02124977448179	1.831156	-7.609695	0.898946
Trial2	1	1	blindfold	clockwise	practice	Free	1	-0.5	-0.5	5.707535	-0.76923	-1.45372	0.47847	1.01483414091438	1.599575	-7.262688	0.794609
Trial2	1	1	blindfold	clockwise	practice	Free	1	-0.5	-0.5	5.727539	-0.74765	-1.45367	0.48541	1.01605281625461	1.646881	-7.436192	0.854704
Trial2	1	1	blindfold	clockwise	practice	Free	1	-0.5	-0.5	5.747543	-0.72657	-1.45369	0.49235	1.01788628488131	1.624149	-7.26692	0.644417
Trial2	1	1	blindfold	clockwise	practice	Free	1	-0.5	-0.5	5.767532	-0.70598	-1.45366	0.49943	1.02043524441761	1.675443	-7.38541	0.600675
Trial2	1	1	blindfold	clockwise	practice	Free	1	-0.5	-0.5	5.787537	-0.68521	-1.4537	0.51285	1.02964451899142	1.656637	-7.470046	0.57447
Trial2	1	1	blindfold	clockwise	practice	Free	1	-0.5	-0.5	5.807541	-0.64621	-1.45373	0.51931	1.02974280262432	1.553751	-7.474278	0.46472
Trial2	1	1	blindfold	clockwise	practice	Free	1	-0.5	-0.5	5.82753	-0.6269	-1.45375	0.52518	1.03300416026602	1.506426	-7.461582	0.479178
Trial2	1	1	blindfold	clockwise	practice	Free	1	-0.5	-0.5	5.847534	-0.60871	-1.45373	0.53116	1.03687453509258	1.570982	-7.376946	0.425586
Trial2	1	1	blindfold	clockwise	practice	Free	1	-0.5	-0.5	5.867538	-0.59052	-1.4537	0.53686	1.04080378166735	1.553516	-7.512364	0.397974
Trial2	1	1	blindfold	clockwise	practice	Free	1	-0.5	-0.5	5.887543	-0.57287	-1.45372	0.54701	1.04954275225546	1.586811	-7.470046	0.407766
Trial2	1	1	blindfold	clockwise	practice	Free	1	-0.5	-0.5	5.907532	-0.54004	-1.45372	0.55149	1.05225208080892	1.53575	-7.609695	0.132031
Trial2	1	1	blindfold	clockwise	practice	Free	1	-0.5	-0.5	5.927536	-0.52433	-1.45379	0.5557	1.05598032582489	1.658479	-7.673172	0.179931
Trial2	1	1	blindfold	clockwise	practice	Free	1	-0.5	-0.5	5.94754	-0.50861	-1.45381	0.55932	1.05935496291582	1.648407	-7.516596	0.172367
Trial2	1	1	blindfold	clockwise	practice	Free	1	-0.5	-0.5	5.967529	-0.49424	-1.4538	0.56283	1.06284563901977	1.663796	-7.592768	0.092114
Trial2	1	1	blindfold	clockwise	practice	Free	1	-0.5	-0.5	5.987534	-0.47944	-1.45381	0.56881	1.06900771683052	1.613025	-7.660477	0.175173
Trial2	1	1	blindfold	clockwise	practice	Free	1	-0.5	-0.5	6.007538	-0.45215	-1.45382	0.57168	1.0727477178702	1.666772	-7.613927	0.280131
Trial2	1	1	blindfold	clockwise	practice	Free	1	-0.5	-0.5	6.027542	-0.43844	-1.45382	0.57419	1.07595246476286	1.54085	-7.584305	0.310855
Trial2	1	1	blindfold	clockwise	practice	Free	1	-0.5	-0.5	6.047531	-0.42635	-1.4538	0.57673	1.07924596062772	1.668703	-7.635086	0.329617
Trial2	1	1	blindfold	clockwise	practice	Free	1	-0.5	-0.5	6.067535	-0.41394	-1.45382	0.57903	1.08245647420325	1.714038	-7.664709	0.210882
Trial2	1	1	blindfold	clockwise	practice	Free	1	-0.5	-0.5	6.08754	-0.40227	-1.45383	0.58116	1.08556810926872	1.758497	-7.698563	0.189842
Trial2	1	1	blindfold	clockwise	practice	Free	1	-0.5	-0.5	6.107529	-0.39062	-1.45385	0.58458	1.09008154347688	1.73772	-7.719722	0.084438
Trial2	1	1	blindfold	clockwise	practice	Free	1	-0.5	-0.5	6.127533	-0.36887	-1.45385	0.58603	1.09391784266359	1.817018	-7.613927	0.140981
Trial2	1	1	blindfold	clockwise	practice	Free	1	-0.5	-0.5	6.147537	-0.35836	-1.45381	0.58734	1.09652640708441	1.830785	-7.575841	0.164528
Trial2	1	1	blindfold	clockwise	practice	Free	1	-0.5	-0.5	6.167542	-0.34805	-1.45379	0.58857	1.09912394441254	1.884572	-7.567377	0.151886
Trial2	1	1	blindfold	clockwise	practice	Free	1	-0.5	-0.5	6.187531	-0.33758	-1.45377	0.59063	1.10265771824477	1.971186	-7.55045	0.120401
Trial2	1	1	blindfold	clockwise	practice	Free	1	-0.5	-0.5	6.207535	-0.31703	-1.45383	0.59142	1.10665063697146	2.222897	-7.774736	0.015861
Trial2	1	1	blindfold	clockwise	practice	Free	1	-0.5	-0.5	6.227539	-0.30711	-1.45389	0.59207	1.10897402875665	2.314889	-7.867835	-0.0021157
Trial2	1	1	blindfold	clockwise	practice	Free	1	-0.5	-0.5	6.247543	-0.29643	-1.45392	0.59259	1.11139269868212	2.31552	-7.829749	-0.06538
Trial2	1	1	blindfold	clockwise	practice	Free	1	-0.5	-0.5	6.267532	-0.28592	-1.45393	0.59303	1.11379745785124	2.325062	-7.952471	0.040174
Trial2	1	1	blindfold	clockwise	practice	Free	1	-0.5	-0.5	6.287537	-0.27498	-1.45395	0.59368	1.11658855078625	2.22194	-7.893226	-0.068559
Trial2	1	1	blindfold	clockwise	practice	Free	1	-0.5	-0.5	6.307541	-0.25369	-1.45397	0.594	1.12138511418316	2.129927	-7.935544	0.05439
Trial2	1	1	blindfold	clockwise	practice	Free	1	-0.5	-0.5	6.32753	-0.24247	-1.45397	0.59437	1.12426305471555	2.1081	-7.969398	0.144244
Trial2	1	1	blindfold	clockwise	practice	Free	1	-0.5	-0.5	6.347534	-0.23232	-1.45398	0.59484	1.12708792411108	2.025347	-7.960935	0.202456
Trial2	1	1	blindfold	clockwise	practice	Free	1	-0.5	-0.5	6.367538	-0.22167	-1.45398	0.59538	1.13018801548151	2.015169	-7.897458	0.172692
Trial2	1	1	blindfold	clockwise	practice	Free	1	-0.5	-0.5	6.387543	-0.21148	-1.45397	0.59669	1.13400738504559	2.028627	-8.007485	0.205618
Trial2	1	1	blindfold	clockwise	practice	Free	1	-0.5	-0.5	6.407532	-0.19131	-1.45402	0.59754	1.14012438828908	1.943634	-8.134439	0.351102
Trial2	1	1	blindfold	clockwise	practice	Free	1	-0.5	-0.5	6.427536	-0.18201	-1.45407	0.59852	1.14361872656195	1.937843	-8.240234	0.324852
Trial2	1	1	blindfold	clockwise	practice	Free	1	-0.5	-0.5	6.44754	-0.17213	-1.45412	0.59943	1.14727726099773	1.980445	-8.388347	0.229936
Trial2	1	1	blindfold	clockwise	practice	Free	1	-0.5	-0.5	6.467529	-0.16337	-1.45418	0.6003	1.15064318870129	1.982744	-8.417969	0.164785
Trial2	1	1	blindfold	clockwise	practice	Free	1	-0.5	-0.5	6.487534	-0.15432	-1.4542	0.60149	1.15445871606934	2.113016	-8.362956	-0.013354
Trial2	1	1	blindfold	clockwise	practice	Free	1	-0.5	-0.5	6.507538	-0.13716	-1.45423	0.60174	1.15994995438958	2.257664	-8.544923	-0.154122
Trial2	1	1	blindfold	clockwise	practice	Free	1	-0.5	-0.5	6.527542	-0.12844	-1.45429	0.60183	1.16279241500415	2.143963	-8.756513	-0.13523
Trial2	1	1	blindfold	clockwise	practice	Free	1	-0.5	-0.5	6.547531	-0.12014	-1.45437	0.60181	1.16545220725458	2.089253	-8.858076	-0.117855
Trial2	1	1	blindfold	clockwise	practice	Free	1	-0.5	-0.5	6.567535	-0.11213	-1.45442	0.60174	1.1680214764202	1.981238	-8.896163	-0.028356
Trial2	1	1	blindfold	clockwise	practice	Free	1	-0.5	-0.5	6.58754	-0.10427	-1.45445	0.60136	1.17029745626925	1.865661	-8.879235	-0.099659
Trial2	1	1	blindfold	clockwise	practice	Free	1	-0.5	-0.5	6.607529	-0.090547	-1.45445	0.6009	1.17457760943499	1.629591	-8.946944	-0.319966
Trial2	1	1	blindfold	clockwise	practice	Free	1	-0.5	-0.5	6.627533	-0.08446799	-1.45447	0.60029	1.1761398448241	1.535218	-8.930017	-0.426847
Trial2	1	1	blindfold	clockwise	practice	Free	1	-0.5	-0.5	6.647537	-0.07931	-1.45447	0.59945	1.1771874793135	1.469782	-8.896163	-0.594042
Trial2	1	1	blindfold	clockwise	practice	Free	1	-0.5	-0.5	6.667542	-0.074922	-1.45447	0.59846	1.17783937158337	1.414127	-8.946944	-0.672498
Trial2	1	1	blindfold	clockwise	practice	Free	1	-0.5	-0.5	6.687531	-0.071213	-1.45447	0.59613	1.1770128708723	1.361517	-9.006189	-0.844549
Trial2	1	1	blindfold	clockwise	practice	Free	1	-0.5	-0.5	6.707535	-0.06628	-1.4545	0.5948	1.17758229795345	1.224312	-9.073898	-1.40483
Trial2	1	1	blindfold	clockwise	practice	Free	1	-0.5	-0.5	6.727539	-0.064751	-1.45455	0.59341	1.17685477176297	1.130635	-9.264329	-1.839413
Trial2	1	1	blindfold	clockwise	practice	Free	1	-0.5	-0.5	6.747543	-0.063716	-1.45464	0.59175	1.17569632380187	1.023677	-9.488615	-2.315765
Trial2	1	1	blindfold	clockwise	practice	Free	1	-0.5	-0.5	6.767532	-0.062903	-1.45473	0.58973	1.17412320975582	0.906157	-9.530933	-2.640649
Trial2	1	1	blindfold	clockwise	practice	Free	1	-0.5	-0.5	6.787537	-0.06212	-1.45477	0.58415	1.16923913464213	0.789931	-9.475919	-2.846586
Trial2	1	1	blindfold	clockwise	practice	Free	1	-0.5	-0.5	6.807541	-0.060545	-1.45474	0.58025	1.16621639642208	0.71824	-9.624032	-3.294136
Trial2	1	1	blindfold	clockwise	practice	Free	1	-0.5	-0.5	6.82753	-0.0596	-1.4548	0.57553	1.16220347712504	0.777442	-9.793304	-3.358105
Trial2	1	1	blindfold	clockwise	practice	Free	1	-0.5	-0.5	6.847534	-0.058529	-1.45487	0.56996	1.15745887218385	0.781804	-9.750986	-3.421439
Trial2	1	1	blindfold	clockwise	practice	Free	1	-0.5	-0.5	6.867538	-0.057224	-1.45488	0.56332	1.15182462646912	0.756995	-9.742523	-3.45443
Trial2	1	1	blindfold	clockwise	practice	Free	1	-0.5	-0.5	6.887543	-0.055751	-1.45485	0.54748	1.13779237905026	0.710763	-9.581714	-3.534515
Trial2	1	1	blindfold	clockwise	practice	Free	1	-0.5	-0.5	6.907532	-0.052426	-1.45477	0.53746	1.12988745953749	0.718257	-9.653655	-3.902256
Trial2	1	1	blindfold	clockwise	practice	Free	1	-0.5	-0.5	6.927536	-0.050439	-1.45482	0.52647	1.12060062681612	0.871585	-9.903331	-3.966571
Trial2	1	1	blindfold	clockwise	practice	Free	1	-0.5	-0.5	6.94754	-0.048236	-1.45491	0.51432	1.11037642652071	0.915892	-9.818695	-3.966566
Trial2	1	1	blindfold	clockwise	practice	Free	1	-0.5	-0.5	6.967529	-0.045716	-1.45495	0.50081	1.09908810569596	0.966532	-10.01336	-3.687195
Trial2	1	1	blindfold	clockwise	practice	Free	1	-0.5	-0.5	6.987534	-0.042765	-1.45497	0.47173	1.0739287811836	1.05345	-9.708668	-3.61966
Trial2	1	1	blindfold	clockwise	practice	Free	1	-0.5	-0.5	7.007538	-0.036072	-1.45488	0.45511	1.06182123083134	0.951345	-9.979503	-3.896901
Trial2	1	1	blindfold	clockwise	practice	Free	1	-0.5	-0.5	7.027542	-0.032224	-1.45495	0.4375	1.04772164082046	0.891531	-9.865245	-3.760434
Trial2	1	1	blindfold	clockwise	practice	Free	1	-0.5	-0.5	7.047531	-0.028132	-1.45494	0.42016	1.03409565694763	0.85714	-9.848318	-3.569158
Trial2	1	1	blindfold	clockwise	practice	Free	1	-0.5	-0.5	7.067535	-0.024079	-1.45494	0.40056	1.01858193084123	0.961618	-9.873708	-3.539222
Trial2	1	1	blindfold	clockwise	practice	Free	1	-0.5	-0.5	7.08754	-0.019554	-1.45494	0.36215	0.986980751721168	0.969791	-9.822927	-3.191412
Trial2	1	1	blindfold	clockwise	practice	Free	1	-0.5	-0.5	7.107529	-0.010374	-1.45482	0.34198	0.973993817887064	0.644745	-9.992199	-3.489894
Trial2	1	1	blindfold	clockwise	practice	Free	1	-0.5	-0.5	7.127533	-0.0055839	-1.45495	0.32129	0.958626397811026	0.677346	-9.966808	-3.51897
Trial2	1	1	blindfold	clockwise	practice	Free	1	-0.5	-0.5	7.147537	-0.00091727	-1.455	0.30032	0.94318379592277	0.663032	-9.763682	-3.120639
Trial2	1	1	blindfold	clockwise	practice	Free	1	-0.5	-0.5	7.167542	0.0038202	-1.45492	0.27876	0.927524639229613	0.707311	-9.734059	-2.679883
Trial2	1	1	blindfold	clockwise	practice	Free	1	-0.5	-0.5	7.187531	0.0088078	-1.45485	0.25715	0.91222885894678	0.671949	-9.492846	-2.840193
Trial2	1	1	blindfold	clockwise	practice	Free	1	-0.5	-0.5	7.207535	0.013824	-1.45481	0.21537	0.880777690459435	0.547067	-10.14031	-2.708823
Trial2	1	1	blindfold	clockwise	practice	Free	1	-0.5	-0.5	7.227539	0.023281	-1.45493	0.19501	0.869978110429643	0.498257	-9.332038	-2.221559
Trial2	1	1	blindfold	clockwise	practice	Free	1	-0.5	-0.5	7.247543	0.027811	-1.45475	0.17457	0.856521541475515	0.375279	-9.162766	-1.988982
Trial2	1	1	blindfold	clockwise	practice	Free	1	-0.5	-0.5	7.267532	0.032309	-1.4546	0.15492	0.843962720253938	0.185283	-9.179693	-2.46401
Trial2	1	1	blindfold	clockwise	practice	Free	1	-0.5	-0.5	7.287537	0.036437	-1.45464	0.11649	0.817205347620187	0.258442	-9.916026	-2.429547
Trial2	1	1	blindfold	clockwise	practice	Free	1	-0.5	-0.5	7.307541	0.043946	-1.45488	0.097528	0.808032770618993	0.31284	-9.298184	-2.014094
Trial2	1	1	blindfold	clockwise	practice	Free	1	-0.5	-0.5	7.32753	0.047389	-1.45472	0.079319	0.797022723691801	0.281701	-9.268561	-1.722199
Trial2	1	1	blindfold	clockwise	practice	Free	1	-0.5	-0.5	7.347534	0.050832	-1.4546	0.061982	0.786917821836414	0.237074	-9.006189	-2.30648
Trial2	1	1	blindfold	clockwise	practice	Free	1	-0.5	-0.5	7.367538	0.053717	-1.45459	0.044862	0.776837895520067	0.188996	-9.7129	-2.488822
Trial2	1	1	blindfold	clockwise	practice	Free	1	-0.5	-0.5	7.387543	0.0565	-1.45481	0.011841	0.756090909444851	0.121323	-9.818695	-2.396325
Trial2	1	1	blindfold	clockwise	practice	Free	1	-0.5	-0.5	7.407532	0.061091	-1.4547	-0.0042929	0.748697961581735	0.088052	-9.230475	-1.909931
Trial2	1	1	blindfold	clockwise	practice	Free	1	-0.5	-0.5	7.427536	0.0631	-1.45464	-0.01923	0.740419749398123	0.167384	-9.450528	-1.765161
Trial2	1	1	blindfold	clockwise	practice	Free	1	-0.5	-0.5	7.44754	0.064824	-1.45468	-0.033713	0.732427279107524	0.0037035	-9.128912	-2.232469
Trial2	1	1	blindfold	clockwise	practice	Free	1	-0.5	-0.5	7.467529	0.066248	-1.45466	-0.048303	0.72433899271609	-0.122161	-9.492846	-2.293139
Trial2	1	1	blindfold	clockwise	practice	Free	1	-0.5	-0.5	7.487534	0.067385	-1.45474	-0.07588	0.708380912549228	-0.126321	-9.615569	-2.272044
Trial2	1	1	blindfold	clockwise	practice	Free	1	-0.5	-0.5	7.507538	0.068816	-1.4547	-0.088791	0.701886375315356	-0.090196	-9.471687	-2.068509
Trial2	1	1	blindfold	clockwise	practice	Free	1	-0.5	-0.5	7.527542	0.06925701	-1.45469	-0.10125	0.695021655201027	-0.089334	-9.475919	-2.136215
Trial2	1	1	blindfold	clockwise	practice	Free	1	-0.5	-0.5	7.547531	0.069532	-1.45473	-0.11362	0.688226851117823	-0.229032	-9.573251	-2.023282
Trial2	1	1	blindfold	clockwise	practice	Free	1	-0.5	-0.5	7.567535	0.069618	-1.45472	-0.12549	0.681705516815434	-0.254747	-9.188157	-2.463992
Trial2	1	1	blindfold	clockwise	practice	Free	1	-0.5	-0.5	7.58754	0.069467	-1.45464	-0.13786	0.674861500122604	-0.28246	-9.497078	-2.633579
Trial2	1	1	blindfold	clockwise	practice	Free	1	-0.5	-0.5	7.607529	0.069112	-1.45471	-0.16268	0.661568782623864	-0.198477	-9.662118	-2.971152
Trial2	1	1	blindfold	clockwise	practice	Free	1	-0.5	-0.5	7.627533	0.068295	-1.45483	-0.17592	0.654207198911124	-0.032997	-9.497078	-3.058132
Trial2	1	1	blindfold	clockwise	practice	Free	1	-0.5	-0.5	7.647537	0.067905	-1.45481	-0.18903	0.647470792692328	-0.131609	-9.793304	-2.966111
Trial2	1	1	blindfold	clockwise	practice	Free	1	-0.5	-0.5	7.667542	0.067515	-1.45484	-0.2028	0.64062556352971	-0.181974	-9.793304	-2.999904
Trial2	1	1	blindfold	clockwise	practice	Free	1	-0.5	-0.5	7.687531	0.06707101	-1.45486	-0.23021	0.627977845375847	-0.15847	-9.695973	-2.877497
Trial2	1	1	blindfold	clockwise	practice	Free	1	-0.5	-0.5	7.707535	0.065901	-1.45476	-0.24458	0.620873025439129	-0.201973	-9.738291	-3.220705
Trial2	1	1	blindfold	clockwise	practice	Free	1	-0.5	-0.5	7.727539	0.065205	-1.45483	-0.25941	0.614280264579515	-0.066136	-10.00913	-3.299659
Trial2	1	1	blindfold	clockwise	practice	Free	1	-0.5	-0.5	7.747543	0.06452	-1.45495	-0.27454	0.607877487973967	-0.046944	-9.839854	-3.147226
Trial2	1	1	blindfold	clockwise	practice	Free	1	-0.5	-0.5	7.767532	0.063924	-1.45492	-0.29034	0.601637424315773	-0.033027	-9.628264	-2.884558
Trial2	1	1	blindfold	clockwise	practice	Free	1	-0.5	-0.5	7.787537	0.063361	-1.45485	-0.32158	0.590939346639737	-0.0629	-9.657887	-2.889086
Trial2	1	1	blindfold	clockwise	practice	Free	1	-0.5	-0.5	7.807541	0.062306	-1.4549	-0.33702	0.585448987410887	-0.16506	-9.522469	-2.885844
Trial2	1	1	blindfold	clockwise	practice	Free	1	-0.5	-0.5	7.82753	0.061676	-1.45483	-0.35273	0.580662018168668	-0.256989	-9.793304	-3.039067
Trial2	1	1	blindfold	clockwise	practice	Free	1	-0.5	-0.5	7.847534	0.060986	-1.45489	-0.36911	0.576053373007764	-0.097265	-10.12339	-2.965546
Trial2	1	1	blindfold	clockwise	practice	Free	1	-0.5	-0.5	7.867538	0.060282	-1.45499	-0.38518	0.571926177113704	-0.016019	-9.729827	-3.087488
Trial2	1	1	blindfold	clockwise	practice	Free	1	-0.5	-0.5	7.887543	0.059652	-1.4549	-0.418	0.565627404299505	0.010396	-9.649423	-2.782532
Trial2	1	1	blindfold	clockwise	practice	Free	1	-0.5	-0.5	7.907532	0.058701	-1.45493	-0.43402	0.56258347591605	0.075941	-9.894867	-2.59995
Trial2	1	1	blindfold	clockwise	practice	Free	1	-0.5	-0.5	7.927536	0.058401	-1.45493	-0.45013	0.560623487594294	0.0065029	-9.822927	-2.888363
Trial2	1	1	blindfold	clockwise	practice	Free	1	-0.5	-0.5	7.94754	0.058157	-1.45493	-0.46675	0.559146492602403	0.039879	-10.10646	-2.854203
Trial2	1	1	blindfold	clockwise	practice	Free	1	-0.5	-0.5	7.967529	0.057989	-1.45502	-0.48336	0.558237060210392	0.077677	-10.00913	-2.836933
Trial2	1	1	blindfold	clockwise	practice	Free	1	-0.5	-0.5	7.987534	0.057924	-1.45498	-0.51545	0.558137877975303	0.178167	-9.700205	-2.725995
Trial2	1	1	blindfold	clockwise	practice	Free	1	-0.5	-0.5	8.007538	0.058314	-1.45489	-0.53126	0.559188438982209	0.337358	-10.03452	-2.521687
Trial2	1	1	blindfold	clockwise	practice	Free	1	-0.5	-0.5	8.027542	0.05881	-1.45496	-0.54701	0.560783876309058	0.179222	-9.844086	-2.840237
Trial2	1	1	blindfold	clockwise	practice	Free	1	-0.5	-0.5	8.047531	0.059429	-1.45499	-0.56319	0.562986484054906	0.208885	-10.14878	-2.818788
Trial2	1	1	blindfold	clockwise	practice	Free	1	-0.5	-0.5	8.067535	0.060163	-1.45506	-0.57874	0.565670021184561	0.203547	-10.11492	-2.670696
Trial2	1	1	blindfold	clockwise	practice	Free	1	-0.5	-0.5	8.08754	0.060969	-1.45503	-0.60944	0.571544682824642	0.32558	-9.717132	-2.567951
Trial2	1	1	blindfold	clockwise	practice	Free	1	-0.5	-0.5	8.107529	0.062959	-1.4549	-0.62399	0.576451521060715	0.315542	-10.14454	-1.912
Trial2	1	1	blindfold	clockwise	practice	Free	1	-0.5	-0.5	8.127533	0.064131	-1.455	-0.63683	0.580487934260167	0.205193	-9.894867	-1.853797
Trial2	1	1	blindfold	clockwise	practice	Free	1	-0.5	-0.5	8.147537	0.06521	-1.45496	-0.64906	0.584535055057737	-0.098236	-9.856781	-1.535193
Trial2	1	1	blindfold	clockwise	practice	Free	1	-0.5	-0.5	8.167542	0.066083	-1.45493	-0.66034	0.588352667992183	-0.079287	-9.852549	-1.315373
Trial2	1	1	blindfold	clockwise	practice	Free	1	-0.5	-0.5	8.187531	0.066724	-1.45489	-0.67782	0.593966358990369	-0.179577	-9.488615	-1.002804
Trial2	1	1	blindfold	clockwise	practice	Free	1	-0.5	-0.5	8.207535	0.067159	-1.45466	-0.68446	0.596401572552467	-0.347103	-9.433601	-0.74636
Trial2	1	1	blindfold	clockwise	practice	Free	1	-0.5	-0.5	8.227539	0.06692401	-1.45468	-0.68938	0.597718689283265	-0.465934	-9.332038	-0.722155
Trial2	1	1	blindfold	clockwise	practice	Free	1	-0.5	-0.5	8.247543	0.066423	-1.45466	-0.69243	0.598217624319789	-0.479983	-9.137375	-0.569885
Trial2	1	1	blindfold	clockwise	practice	Free	1	-0.5	-0.5	8.267532	0.065821	-1.45459	-0.69404	0.598167974052041	-0.577902	-9.082362	-0.51137
Trial2	1	1	blindfold	clockwise	practice	Free	1	-0.5	-0.5	8.287537	0.065251	-1.45454	-0.69431	0.597716549076492	-0.71813	-9.052739	-0.461973
Trial2	1	1	blindfold	clockwise	practice	Free	1	-0.5	-0.5	8.307541	0.064995	-1.45449	-0.69433	0.597480971427317	-1.1135	-8.786136	-0.279438
Trial2	1	1	blindfold	clockwise	practice	Free	1	-0.5	-0.5	8.32753	0.064926	-1.45442	-0.69434	0.59741896159775	-1.287577	-8.663414	-0.221833
Trial2	1	1	blindfold	clockwise	practice	Free	1	-0.5	-0.5	8.347534	0.064856	-1.45436	-0.69435	0.597356028799741	-1.367731	-8.7015	-0.247946
Trial2	1	1	blindfold	clockwise	practice	Free	1	-0.5	-0.5	8.367538	0.06478	-1.45436	-0.69437	0.597290658545415	-1.461117	-8.790368	-0.240255
Trial2	1	1	blindfold	clockwise	practice	Free	1	-0.5	-0.5	8.387543	0.064696	-1.45438	-0.69442	0.597227511053045	-1.599434	-8.786136	-0.355873
Trial2	1	1	blindfold	clockwise	practice	Free	1	-0.5	-0.5	8.407532	0.064507	-1.45443	-0.69446	0.597061835158081	-1.841703	-8.896163	-0.675796
Trial2	1	1	blindfold	clockwise	practice	Free	1	-0.5	-0.5	8.427536	0.064401	-1.45445	-0.69451	0.596977908423157	-2.031031	-8.934249	-0.799988
Trial2	1	1	blindfold	clockwise	practice	Free	1	-0.5	-0.5	8.44754	0.064287	-1.45447	-0.69458	0.596892956319839	-2.17385	-8.938481	-0.911373
Trial2	1	1	blindfold	clockwise	practice	Free	1	-0.5	-0.5	8.467529	0.064118	-1.45447	-0.69473	0.596782106074589	-2.241218	-8.980799	-0.95004
Trial2	1	1	blindfold	clockwise	practice	Free	1	-0.5	-0.5	8.487534	0.063787	-1.45448	-0.69542	0.596694849253283	-2.320055	-8.946944	-1.119925
Trial2	1	1	blindfold	clockwise	practice	Free	1	-0.5	-0.5	8.507538	0.062342	-1.4545	-0.69603	0.595530265683832	-2.463177	-8.968103	-1.234873
Trial2	1	1	blindfold	clockwise	practice	Free	1	-0.5	-0.5	8.527542	0.061066	-1.45449	-0.69682	0.594586561192232	-2.514441	-8.925785	-1.200765
Trial2	1	1	blindfold	clockwise	practice	Free	1	-0.5	-0.5	8.547531	0.059409	-1.45447	-0.6978199	0.593355846994441	-2.599471	-8.968103	-1.213801
Trial2	1	1	blindfold	clockwise	practice	Free	1	-0.5	-0.5	8.567535	0.057282	-1.45446	-0.69913	0.591790490604014	-2.646337	-8.891931	-1.225689
Trial2	1	1	blindfold	clockwise	practice	Free	1	-0.5	-0.5	8.58754	0.054553	-1.45445	-0.70227	0.590289906298227	-2.731192	-8.798831	-1.271632
Trial2	1	1	blindfold	clockwise	practice	Free	1	-0.5	-0.5	8.607529	0.047469	-1.45439	-0.70427	0.584335980665615	-2.797021	-8.760745	-1.146055
Trial2	1	1	blindfold	clockwise	practice	Free	1	-0.5	-0.5	8.627533	0.042682	-1.45438	-0.70627	0.580560984754992	-2.87882	-8.735354	-1.059721
Trial2	1	1	blindfold	clockwise	practice	Free	1	-0.5	-0.5	8.647537	0.037641	-1.45437	-0.7085199	0.576661433104163	-2.968599	-8.722659	-1.049349
Trial2	1	1	blindfold	clockwise	practice	Free	1	-0.5	-0.5	8.667542	0.031743	-1.45436	-0.71106	0.572098735202544	-3.016116	-8.599937	-1.063527
Trial2	1	1	blindfold	clockwise	practice	Free	1	-0.5	-0.5	8.687531	0.024868	-1.45433	-0.71662	0.567812164607741	-3.038637	-8.680341	-1.005181
Trial2	1	1	blindfold	clockwise	practice	Free	1	-0.5	-0.5	8.707535	0.0088485	-1.45428	-0.71954	0.554188241514995	-3.087835	-8.48991	-0.836569
Trial2	1	1	blindfold	clockwise	practice	Free	1	-0.5	-0.5	8.727539	-0.00025214	-1.45426	-0.7225699	0.547069742245165	-3.0848	-8.502605	-0.827896
Trial2	1	1	blindfold	clockwise	practice	Free	1	-0.5	-0.5	8.747543	-0.010108	-1.45425	-0.72582	0.539433820427372	-2.988762	-8.485678	-0.789546
Trial2	1	1	blindfold	clockwise	practice	Free	1	-0.5	-0.5	8.767532	-0.020999	-1.45425	-0.72913	0.530982581341943	-3.020008	-8.527996	-0.873137
Trial2	1	1	blindfold	clockwise	practice	Free	1	-0.5	-0.5	8.787537	-0.032258	-1.45425	-0.73623	0.524010685670762	-3.004368	-8.502605	-0.834218
Trial2	1	1	blindfold	clockwise	practice	Free	1	-0.5	-0.5	8.807541	-0.056715	-1.45422	-0.74018	0.504170633243845	-2.948703	-8.401042	-0.865636
Trial2	1	1	blindfold	clockwise	practice	Free	1	-0.5	-0.5	8.82753	-0.069853	-1.45422	-0.74421	0.494636197383139	-2.917097	-8.540691	-0.902382
Trial2	1	1	blindfold	clockwise	practice	Free	1	-0.5	-0.5	8.847534	-0.083957	-1.45425	-0.74843	0.48457116981459	-2.881177	-8.519532	-0.909586
Trial2	1	1	blindfold	clockwise	practice	Free	1	-0.5	-0.5	8.867538	-0.098161	-1.45426	-0.75297	0.474835124235746	-2.883082	-8.434896	-0.90311
Trial2	1	1	blindfold	clockwise	practice	Free	1	-0.5	-0.5	8.887543	-0.11331	-1.45423	-0.75768	0.464680682334969	-2.812743	-8.401042	-0.872454
Trial2	1	1	blindfold	clockwise	practice	Free	1	-0.5	-0.5	8.907532	-0.12896	-1.45421	-0.76741	0.457360702467927	-2.760612	-8.413737	-0.909445
Trial2	1	1	blindfold	clockwise	practice	Free	1	-0.5	-0.5	8.927536	-0.16121	-1.4542	-0.77258	0.434831579686486	-2.833943	-8.426433	-0.945173
Trial2	1	1	blindfold	clockwise	practice	Free	1	-0.5	-0.5	8.94754	-0.17722	-1.45422	-0.77804	0.426020156703702	-2.758708	-8.417969	-0.927107
Trial2	1	1	blindfold	clockwise	practice	Free	1	-0.5	-0.5	8.967529	-0.1941	-1.45421	-0.78319	0.416858965915727	-2.731292	-8.337565	-0.718659
Trial2	1	1	blindfold	clockwise	practice	Free	1	-0.5	-0.5	8.987534	-0.21137	-1.45417	-0.79404	0.412027648037521	-2.754338	-8.236002	-0.736308
Trial2	1	1	blindfold	clockwise	practice	Free	1	-0.5	-0.5	9.007538	-0.24765	-1.45411	-0.7996	0.39171505825189	-2.780318	-8.261393	-0.74605
Trial2	1	1	blindfold	clockwise	practice	Free	1	-0.5	-0.5	9.027542	-0.2667	-1.45413	-0.80501	0.384005164792989	-2.8022	-8.240234	-0.703346
Trial2	1	1	blindfold	clockwise	practice	Free	1	-0.5	-0.5	9.047531	-0.28555	-1.45413	-0.81058	0.377423832139697	-2.759997	-8.168293	-0.651338
Trial2	1	1	blindfold	clockwise	practice	Free	1	-0.5	-0.5	9.067535	-0.30537	-1.4541	-0.81617	0.371273874940305	-2.669442	-8.155598	-0.664379
Trial2	1	1	blindfold	clockwise	practice	Free	1	-0.5	-0.5	9.08754	-0.32496	-1.45408	-0.82688	0.370795784260552	-2.655751	-8.223306	-0.68269
Trial2	1	1	blindfold	clockwise	practice	Free	1	-0.5	-0.5	9.107529	-0.36489	-1.45413	-0.8324	0.358809829283058	-2.525383	-8.155598	-0.553912
Trial2	1	1	blindfold	clockwise	practice	Free	1	-0.5	-0.5	9.127533	-0.38569	-1.4541	-0.83769	0.356512704555586	-2.561031	-8.125975	-0.533793
Trial2	1	1	blindfold	clockwise	practice	Free	1	-0.5	-0.5	9.147537	-0.40605	-1.45406	-0.8429101	0.355547325753245	-2.53876	-8.100584	-0.553386
Trial2	1	1	blindfold	clockwise	practice	Free	1	-0.5	-0.5	9.167542	-0.42655	-1.45405	-0.84804	0.355705970848088	-2.449387	-8.189452	-0.449976
Trial2	1	1	blindfold	clockwise	practice	Free	1	-0.5	-0.5	9.187531	-0.44715	-1.45406	-0.85829	0.362166835404814	-2.427186	-8.032875	-0.53315
Trial2	1	1	blindfold	clockwise	practice	Free	1	-0.5	-0.5	9.207535	-0.48911	-1.45406	-0.8636	0.363763058841022	-2.355675	-8.210611	-0.600718
Trial2	1	1	blindfold	clockwise	practice	Free	1	-0.5	-0.5	9.227539	-0.51103	-1.45409	-0.86839	0.36855505281664	-2.23618	-8.210611	-0.505037
Trial2	1	1	blindfold	clockwise	practice	Free	1	-0.5	-0.5	9.247543	-0.531	-1.4541	-0.87339	0.374674609302346	-2.198292	-8.100584	-0.484854
Trial2	1	1	blindfold	clockwise	practice	Free	1	-0.5	-0.5	9.267532	-0.55208	-1.45407	-0.87834	0.381907698420256	-2.126198	-8.092121	-0.565059
Trial2	1	1	blindfold	clockwise	practice	Free	1	-0.5	-0.5	9.287537	-0.57296	-1.45407	-0.88296	0.389848101768943	-2.113294	-8.248697	-0.48785
Trial2	1	1	blindfold	clockwise	practice	Free	1	-0.5	-0.5	9.307541	-0.59239	-1.45411	-0.8924199	0.403149249120213	-2.077954	-8.32487	-0.451178
Trial2	1	1	blindfold	clockwise	practice	Free	1	-0.5	-0.5	9.32753	-0.63164	-1.45409	-0.89701	0.418265477152111	-2.138842	-8.142902	-0.530326
Trial2	1	1	blindfold	clockwise	practice	Free	1	-0.5	-0.5	9.347534	-0.65093	-1.45407	-0.90159	0.429015616143416	-2.088312	-8.193684	-0.548393
Trial2	1	1	blindfold	clockwise	practice	Free	1	-0.5	-0.5	9.367538	-0.6711	-1.45409	-0.9063799	0.440930687404277	-2.024957	-8.248697	-0.532136
Trial2	1	1	blindfold	clockwise	practice	Free	1	-0.5	-0.5	9.387543	-0.69034	-1.45412	-0.91068	0.452644883719922	-1.934991	-8.223306	-0.50614
Trial2	1	1	blindfold	clockwise	practice	Free	1	-0.5	-0.5	9.407532	-0.7081	-1.45412	-0.91944	0.468225942824271	-1.939618	-8.23177	-0.411715
Trial2	1	1	blindfold	clockwise	practice	Free	1	-0.5	-0.5	9.427536	-0.74415	-1.45412	-0.92331	0.488672236652855	-1.975801	-8.176757	-0.364356
Trial2	1	1	blindfold	clockwise	practice	Free	1	-0.5	-0.5	9.44754	-0.76136	-1.45411	-0.92716	0.500774131559529	-2.017746	-8.147134	-0.346729
Trial2	1	1	blindfold	clockwise	practice	Free	1	-0.5	-0.5	9.467529	-0.77824	-1.45408	-0.93099	0.513000820495595	-1.978191	-8.092121	-0.435964
Trial2	1	1	blindfold	clockwise	practice	Free	1	-0.5	-0.5	9.487534	-0.79532	-1.45408	-0.93797	0.528234411007645	-1.985935	-8.197916	-0.379447
Trial2	1	1	blindfold	clockwise	practice	Free	1	-0.5	-0.5	9.507538	-0.82746	-1.45406	-0.94122	0.549458935028744	-2.049096	-7.905921	-0.209734
Trial2	1	1	blindfold	clockwise	practice	Free	1	-0.5	-0.5	9.527542	-0.84357	-1.45399	-0.9441299	0.561508457443499	-2.082682	-7.804358	-0.171171
Trial2	1	1	blindfold	clockwise	practice	Free	1	-0.5	-0.5	9.547531	-0.859	-1.45392	-0.94683	0.573182384378613	-2.042579	-7.766272	-0.141991
Trial2	1	1	blindfold	clockwise	practice	Free	1	-0.5	-0.5	9.567535	-0.87422	-1.45389	-0.94943	0.584831542822616	-2.052412	-7.804358	-0.185998
Trial2	1	1	blindfold	clockwise	practice	Free	1	-0.5	-0.5	9.58754	-0.8892	-1.45389	-0.95181	0.596329520086305	-2.120059	-7.71549	-0.200024
Trial2	1	1	blindfold	clockwise	practice	Free	1	-0.5	-0.5	9.607529	-0.90441	-1.45387	-0.95611	0.609576725679478	-2.043055	-7.6901	-0.125617
Trial2	1	1	blindfold	clockwise	practice	Free	1	-0.5	-0.5	9.627533	-0.93341	-1.45381	-0.95795	0.630525508835704	-1.973555	-7.605464	-0.101449
Trial2	1	1	blindfold	clockwise	practice	Free	1	-0.5	-0.5	9.647537	-0.94811	-1.4538	-0.95955	0.641863522743667	-1.901716	-7.588536	0.002223
Trial2	1	1	blindfold	clockwise	practice	Free	1	-0.5	-0.5	9.667542	-0.9622	-1.45379	-0.9608999	0.652730913313889	-1.848045	-7.55045	0.093626
Trial2	1	1	blindfold	clockwise	practice	Free	1	-0.5	-0.5	9.687531	-0.97651	-1.45378	-0.96266	0.664165685724646	-1.758698	-7.5039	0.129156
Trial2	1	1	blindfold	clockwise	practice	Free	1	-0.5	-0.5	9.707535	-1.00342	-1.45376	-0.9632	0.684094994850369	-1.712669	-7.647782	0.145055
Trial2	1	1	blindfold	clockwise	practice	Free	1	-0.5	-0.5	9.727539	-1.01625	-1.4538	-0.96358	0.693844726933921	-1.609834	-7.859372	0.069948
Trial2	1	1	blindfold	clockwise	practice	Free	1	-0.5	-0.5	9.747543	-1.02886	-1.4539	-0.96386	0.703462154639228	-1.435783	-8.003253	0.029275
Trial2	1	1	blindfold	clockwise	practice	Free	1	-0.5	-0.5	9.767532	-1.04038	-1.45398	-0.96407	0.712300169150617	-1.429469	-8.041339	-0.0015062
Trial2	1	1	blindfold	clockwise	practice	Free	1	-0.5	-0.5	9.787537	-1.05118	-1.45403	-0.9642	0.720611546585303	-1.447942	-8.049803	0.070161
Trial2	1	1	blindfold	clockwise	practice	Free	1	-0.5	-0.5	9.807541	-1.06155	-1.45404	-0.96426	0.728612251207603	-1.436905	-8.083657	0.087627
Trial2	1	1	blindfold	clockwise	practice	Free	1	-0.5	-0.5	9.82753	-1.0797	-1.45412	-0.96434	0.74274066214998	-1.359138	-8.477214	-0.070833
Trial2	1	1	blindfold	clockwise	practice	Free	1	-0.5	-0.5	9.847534	-1.08738	-1.45422	-0.96452	0.748861799367319	-1.193197	-8.667645	-0.185419
Trial2	1	1	blindfold	clockwise	practice	Free	1	-0.5	-0.5	9.867538	-1.09408	-1.45431	-0.96479	0.754294865400215	-1.172657	-8.735354	-0.153576
Trial2	1	1	blindfold	clockwise	practice	Free	1	-0.5	-0.5	9.887543	-1.09989	-1.45437	-0.9651	0.759069170459931	-1.140846	-8.853845	-0.148909
Trial2	1	1	blindfold	clockwise	practice	Free	1	-0.5	-0.5	9.907532	-1.10444	-1.45442	-0.96582	0.763109407524359	-1.159033	-8.925785	-0.235341
Trial2	1	1	blindfold	clockwise	practice	Free	1	-0.5	-0.5	9.927536	-1.11039	-1.4545	-0.96612	0.768012856158831	-1.201371	-9.133143	-0.364851
Trial2	1	1	blindfold	clockwise	practice	Free	1	-0.5	-0.5	9.94754	-1.11178	-1.45455	-0.96623	0.769184809907902	-1.301023	-9.205084	-0.343562
Trial2	1	1	blindfold	clockwise	practice	Free	1	-0.5	-0.5	9.967529	-1.11224	-1.4546	-0.96625	0.769562846987436	-1.304178	-9.285488	-0.391228
Trial2	1	1	blindfold	clockwise	practice	Free	1	-0.5	-0.5	9.987534	-1.11231	-1.45465	-0.96627	0.769630520809696	-1.228815	-9.509774	-0.321824
Trial2	1	1	blindfold	clockwise	practice	Free	1	-0.5	-0.5	10.00754	-1.11237	-1.45472	-0.9663	0.769696520871134	-1.08156	-9.615569	-0.285267
Trial2	1	1	blindfold	clockwise	practice	Free	1	-0.5	-0.5	10.02754	-1.11247	-1.45489	-0.96631	0.769782126154895	-0.844344	-9.97104	-0.275755
Trial2	1	1	blindfold	clockwise	practice	Free	1	-0.5	-0.5	10.04753	-1.11252	-1.45496	-0.96632	0.76982793360693	-0.840504	-9.975272	-0.212969
Trial2	1	1	blindfold	clockwise	practice	Free	1	-0.5	-0.5	10.06754	-1.11257	-1.45498	-0.96632	0.769867771145438	-0.894193	-9.907563	-0.104764
Trial2	1	1	blindfold	clockwise	practice	Free	1	-0.5	-0.5	10.08754	-1.11262	-1.45497	-0.9663	0.769895421175568	-1.017108	-9.911795	0.064881
Trial2	1	1	blindfold	clockwise	practice	Free	1	-0.5	-0.5	10.10753	-1.11274	-1.45497	-0.96629	0.76998478667632	-1.26473	-9.920258	0.258673
Trial2	1	1	blindfold	clockwise	practice	Free	1	-0.5	-0.5	10.12753	-1.11281	-1.45497	-0.96627	0.770028441152526	-1.239165	-9.992199	0.284593
Trial2	1	1	blindfold	clockwise	practice	Free	1	-0.5	-0.5	10.14754	-1.11288	-1.455	-0.96625	0.770072041268054	-1.149586	-10.09376	0.308842
Trial2	1	1	blindfold	clockwise	practice	Free	1	-0.5	-0.5	10.16754	-1.11294	-1.45506	-0.96624	0.770113833043872	-0.997328	-10.3646	0.323066
Trial2	1	1	blindfold	clockwise	practice	Free	1	-0.5	-0.5	10.18753	-1.11299	-1.45515	-0.96622	0.770141428145033	-0.789231	-10.5508	0.311239
Trial2	1	1	blindfold	clockwise	practice	Free	1	-0.5	-0.5	10.20753	-1.11302	-1.45525	-0.96621	0.770159313526361	-0.625061	-10.66929	0.212151
Trial2	1	1	blindfold	clockwise	practice	Free	1	-0.5	-0.5	10.22754	-1.11308	-1.45539	-0.96621	0.770207042267929	-0.433647	-10.91896	0.014458
Trial2	1	1	blindfold	clockwise	practice	Free	1	-0.5	-0.5	10.24754	-1.1131	-1.45544	-0.96622	0.770228914073791	-0.426828	-10.94435	-0.050889
Trial2	1	1	blindfold	clockwise	practice	Free	1	-0.5	-0.5	10.26753	-1.11312	-1.45547	-0.96622	0.770244950621078	-0.496544	-10.96128	-0.112568
Trial2	1	1	blindfold	clockwise	practice	Free	1	-0.5	-0.5	10.28754	-1.11315	-1.45547	-0.96623	0.770274865601615	-0.637088	-10.94012	-0.10721
Trial2	1	1	blindfold	clockwise	practice	Free	1	-0.5	-0.5	10.30754	-1.11319	-1.45546	-0.96625	0.770318740488411	-0.716617	-10.8174	-0.175856
Trial2	1	1	blindfold	clockwise	practice	Free	1	-0.5	-0.5	10.32753	-1.11327	-1.4554	-0.96626	0.770388534554659	-0.798169	-10.79624	-0.14981
Trial2	1	1	blindfold	clockwise	practice	Free	1	-0.5	-0.5	10.34753	-1.11332	-1.4554	-0.96627	0.770434357168069	-0.806341	-10.85125	-0.174132
Trial2	1	1	blindfold	clockwise	practice	Free	1	-0.5	-0.5	10.36754	-1.11336	-1.4554	-0.96628	0.770472339730768	-0.75267	-10.74546	-0.186904
Trial2	1	1	blindfold	clockwise	practice	Free	1	-0.5	-0.5	10.38754	-1.11339	-1.45538	-0.96629	0.770502183844518	-0.638319	-10.63966	-0.22221
Trial2	1	1	blindfold	clockwise	practice	Free	1	-0.5	-0.5	10.40753	-1.11343	-1.45534	-0.96631	0.77054615468073	-0.540366	-10.54657	-0.199205
Trial2	1	1	blindfold	clockwise	practice	Free	1	-0.5	-0.5	10.42754	-1.11347	-1.45525	-0.96632	0.770584007001363	-0.339905	-10.44923	-0.179659
Trial2	1	1	blindfold	clockwise	practice	Free	1	-0.5	-0.5	10.44754	-1.11349	-1.45523	-0.9663301	0.770606046645388	-0.246384	-10.32228	-0.211677
Trial2	1	1	blindfold	clockwise	practice	Free	1	-0.5	-0.5	10.46753	-1.1135	-1.45519	-0.96634	0.770620042215526	-0.145366	-10.30112	-0.244528
Trial2	1	1	blindfold	clockwise	practice	Free	1	-0.5	-0.5	10.48753	-1.11351	-1.45516	-0.96635	0.770634037790176	-0.105715	-10.25457	-0.216861
Trial2	1	1	blindfold	clockwise	practice	Free	1	-0.5	-0.5	10.50754	-1.11351	-1.45514	-0.96638	0.770652217345734	-0.047017	-10.22918	-0.251878
Trial2	1	1	blindfold	clockwise	practice	Free	1	-0.5	-0.5	10.52754	-1.11351	-1.45512	-0.9664	0.770664301389482	0.050957	-10.22495	-0.308371
Trial2	1	1	blindfold	clockwise	practice	Free	1	-0.5	-0.5	10.54753	-1.11351	-1.45511	-0.96641	0.770670361570683	0.087216	-10.19532	-0.364925
Trial2	1	1	blindfold	clockwise	practice	Free	1	-0.5	-0.5	10.56754	-1.1135	-1.45511	-0.96643	0.770674510786822	0.121115	-10.22072	-0.32554
Trial2	1	1	blindfold	clockwise	practice	Free	1	-0.5	-0.5	10.58754	-1.1135	-1.45511	-0.96645	0.770686595776673	0.159525	-10.24611	-0.353016
Trial2	1	1	blindfold	clockwise	practice	Free	1	-0.5	-0.5	10.60753	-1.11349	-1.45512	-0.96649	0.770702831846286	0.219313	-10.25457	-0.353906
Trial2	1	1	blindfold	clockwise	practice	Free	1	-0.5	-0.5	10.62753	-1.11346	-1.45515	-0.9665101	0.770691077853787	0.250773	-10.37306	-0.397312
Trial2	1	1	blindfold	clockwise	practice	Free	1	-0.5	-0.5	10.64754	-1.11345	-1.45517	-0.96652	0.770689227470664	0.322223	-10.39422	-0.368776
Trial2	1	1	blindfold	clockwise	practice	Free	1	-0.5	-0.5	10.66754	-1.11343	-1.45518	-0.96654	0.770685373769747	0.341343	-10.38152	-0.338753
Trial2	1	1	blindfold	clockwise	practice	Free	1	-0.5	-0.5	10.68753	-1.11341	-1.4552	-0.96656	0.77068155717116	0.366498	-10.43654	-0.368403
Trial2	1	1	blindfold	clockwise	practice	Free	1	-0.5	-0.5	10.70753	-1.11339	-1.45521	-0.96659	0.770683767923621	0.350177	-10.445	-0.335716
Trial2	1	1	blindfold	clockwise	practice	Free	1	-0.5	-0.5	10.72754	-1.11335	-1.45522	-0.9666001	0.770658082639448	0.403603	-10.44077	-0.241266
Trial2	1	1	blindfold	clockwise	practice	Free	1	-0.5	-0.5	10.74754	-1.11333	-1.45523	-0.96661	0.770648170418687	0.376243	-10.42384	-0.223995
Trial2	1	1	blindfold	clockwise	practice	Free	1	-0.5	-0.5	10.76753	-1.11331	-1.45523	-0.96663	0.770644321964099	0.381471	-10.45347	-0.1905
Trial2	1	1	blindfold	clockwise	practice	Free	1	-0.5	-0.5	10.78754	-1.11329	-1.45522	-0.96664	0.770634447085978	0.383535	-10.41115	-0.233387
Trial2	1	1	blindfold	clockwise	practice	Free	1	-0.5	-0.5	10.80754	-1.11327	-1.45522	-0.96666	0.770630731341646	0.436415	-10.43654	-0.216438
Trial2	1	1	blindfold	clockwise	practice	Free	1	-0.5	-0.5	10.82753	-1.11323	-1.45521	-0.96667	0.770604884364119	0.467437	-10.35613	-0.212616
Trial2	1	1	blindfold	clockwise	practice	Free	1	-0.5	-0.5	10.84753	-1.1132	-1.4552	-0.9666901	0.770593143705403	0.510866	-10.3646	-0.262357
Trial3	3	1	blindfold	clockwise	practice	Guided	1	0.5	0	0	0.44407	-1.45288	-0.8001601	0.802112381904549	-2.742811	-5.90428	-0.366201
Trial3	3	1	blindfold	clockwise	practice	Guided	1	0.5	0	0.01245117	0.44302	-1.45284	-0.80019	0.80221612408953	-2.845519	-5.853498	-0.454464
Trial3	3	1	blindfold	clockwise	practice	Guided	1	0.5	0	0.03245544	0.44177	-1.45279	-0.80024	0.802355756704973	-3.025009	-5.794253	-0.52756
Trial3	3	1	blindfold	clockwise	practice	Guided	1	0.5	0	0.05245972	0.43984	-1.45282	-0.80029	0.802548059653545	-2.947144	-5.768862	-0.618844
Trial3	3	1	blindfold	clockwise	practice	Guided	1	0.5	0	0.07244873	0.43681	-1.45287	-0.8003801	0.802870602289652	-2.706427	-5.768862	-0.661309
Trial3	3	1	blindfold	clockwise	practice	Guided	1	0.5	0	0.092453	0.42774	-1.45293	-0.8004301	0.803685131657257	-2.29223	-5.955062	-0.846703
Trial3	3	1	blindfold	clockwise	practice	Guided	1	0.5	0	0.1124573	0.42218	-1.45299	-0.80047	0.804243846752247	-2.341158	-6.06932	-0.978451
Trial3	3	1	blindfold	clockwise	practice	Guided	1	0.5	0	0.1324463	0.41625	-1.45302	-0.80048	0.804849245204152	-2.431534	-5.976221	-0.969977
Trial3	3	1	blindfold	clockwise	practice	Guided	1	0.5	0	0.1524506	0.4097	-1.45298	-0.80046	0.805537255499592	-2.443752	-5.794253	-0.921501
Trial3	3	1	blindfold	clockwise	practice	Guided	1	0.5	0	0.1724548	0.40222	-1.45291	-0.80032	0.806271033910674	-2.386138	-5.667299	-0.770853
Trial3	3	1	blindfold	clockwise	practice	Guided	1	0.5	0	0.1924591	0.38578	-1.45279	-0.80028	0.808389909120223	-2.131348	-5.565736	-0.496184
Trial3	3	1	blindfold	clockwise	practice	Guided	1	0.5	0	0.2124481	0.37681	-1.45279	-0.8002501	0.809676434082297	-2.084396	-5.603822	-0.507169
Trial3	3	1	blindfold	clockwise	practice	Guided	1	0.5	0	0.2324524	0.36717	-1.45279	-0.80026	0.81120890448171	-1.998845	-5.608054	-0.537907
Trial3	3	1	blindfold	clockwise	practice	Guided	1	0.5	0	0.2524567	0.35747	-1.4528	-0.8003	0.812892921063015	-2.046642	-5.629213	-0.609358
Trial3	3	1	blindfold	clockwise	practice	Guided	1	0.5	0	0.2724457	0.34712	-1.4528	-0.80035	0.814820488450388	-2.014167	-5.616518	-0.680858
Trial3	3	1	blindfold	clockwise	practice	Guided	1	0.5	0	0.29245	0.32586	-1.45282	-0.8003401	0.819065893152251	-1.822468	-5.675763	-0.652653
Trial3	3	1	blindfold	clockwise	practice	Guided	1	0.5	0	0.3124542	0.31548	-1.45283	-0.8003401	0.821335399571917	-1.726071	-5.722313	-0.649608
Trial3	3	1	blindfold	clockwise	practice	Guided	1	0.5	0	0.3324585	0.30409	-1.45285	-0.80032	0.823949496570802	-1.650286	-5.663067	-0.660392
Trial3	3	1	blindfold	clockwise	practice	Guided	1	0.5	0	0.3524475	0.29373	-1.45284	-0.80033	0.826483755915412	-1.622251	-5.675763	-0.643891
Trial3	3	1	blindfold	clockwise	practice	Guided	1	0.5	0	0.3724518	0.28312	-1.45284	-0.80035	0.829214731415665	-1.596169	-5.679995	-0.653101
Trial3	3	1	blindfold	clockwise	practice	Guided	1	0.5	0	0.3924561	0.26217	-1.45284	-0.80037	0.83495820406212	-1.672149	-5.64614	-0.739791
Trial3	3	1	blindfold	clockwise	practice	Guided	1	0.5	0	0.4124451	0.25146	-1.45283	-0.80039	0.838090856674783	-1.723157	-5.658836	-0.784963
Trial3	3	1	blindfold	clockwise	practice	Guided	1	0.5	0	0.4324493	0.24106	-1.45283	-0.8004	0.841243198697623	-1.711626	-5.641908	-0.761289
Trial3	3	1	blindfold	clockwise	practice	Guided	1	0.5	0	0.4524536	0.23005	-1.45282	-0.80041	0.844706533749364	-1.727655	-5.629213	-0.822605
Trial3	3	1	blindfold	clockwise	practice	Guided	1	0.5	0	0.4724579	0.21998	-1.45281	-0.80041	0.847978374685389	-1.704202	-5.616518	-0.814741
Trial3	3	1	blindfold	clockwise	practice	Guided	1	0.5	0	0.4924469	0.19889	-1.45281	-0.8004301	0.855193259908866	-1.768088	-5.629213	-0.866428
Trial3	3	1	blindfold	clockwise	practice	Guided	1	0.5	0	0.5124512	0.18845	-1.45281	-0.80045	0.858943279089301	-1.780987	-5.64614	-0.898183
Trial3	3	1	blindfold	clockwise	practice	Guided	1	0.5	0	0.5324554	0.1776	-1.45282	-0.80047	0.862956531080403	-1.869688	-5.671531	-0.969249
Trial3	3	1	blindfold	clockwise	practice	Guided	1	0.5	0	0.5524597	0.16697	-1.45283	-0.80048	0.866993203319592	-1.866891	-5.658836	-0.97034
Trial3	3	1	blindfold	clockwise	practice	Guided	1	0.5	0	0.5724487	0.15622	-1.45283	-0.80049	0.871188246319823	-1.87671	-5.69269	-0.976014
Trial3	3	1	blindfold	clockwise	practice	Guided	1	0.5	0	0.592453	0.1337	-1.45284	-0.80049	0.880318105076417	-1.88391	-5.663067	-0.982599
Trial3	3	1	blindfold	clockwise	practice	Guided	1	0.5	0	0.6124573	0.12294	-1.45284	-0.80049	0.884849430993989	-1.91514	-5.654604	-0.997025
Trial3	3	1	blindfold	clockwise	practice	Guided	1	0.5	0	0.6324463	0.11172	-1.45283	-0.80049	0.889688502103331	-1.887209	-5.64614	-0.972141
Trial3	3	1	blindfold	clockwise	practice	Guided	1	0.5	0	0.6524506	0.099687	-1.45283	-0.8005	0.895014364643875	-1.931029	-5.654604	-0.986263
Trial3	3	1	blindfold	clockwise	practice	Guided	1	0.5	0	0.6724548	0.088533	-1.45283	-0.8005201	0.900076365183248	-1.893931	-5.709617	-1.037618
Trial3	3	1	blindfold	clockwise	practice	Guided	1	0.5	0	0.6924591	0.064721	-1.45286	-0.80051	0.91119923616343	-1.948642	-5.69269	-0.99749
Trial3	3	1	blindfold	clockwise	practice	Guided	1	0.5	0	0.7124481	0.052787	-1.45286	-0.8005	0.916951296318651	-1.89136	-5.790021	-0.981085
Trial3	3	1	blindfold	clockwise	practice	Guided	1	0.5	0	0.7324524	0.040373	-1.45286	-0.80049	0.923060806681972	-1.850752	-5.688458	-0.99032
Trial3	3	1	blindfold	clockwise	practice	Guided	1	0.5	0	0.7524567	0.028605	-1.45286	-0.80048	0.92896797049308	-1.835523	-5.718081	-0.965624
Trial3	3	1	blindfold	clockwise	practice	Guided	1	0.5	0	0.7724457	0.015651	-1.45286	-0.80047	0.935599361545838	-1.879645	-5.722313	-0.953706
Trial3	3	1	blindfold	clockwise	practice	Guided	1	0.5	0	0.79245	-0.009373	-1.45286	-0.80046	0.948787138479729	-1.823796	-5.718081	-0.904601
Trial3	3	1	blindfold	clockwise	practice	Guided	1	0.5	0	0.8124542	-0.021382	-1.45286	-0.80045	0.955279718469732	-1.812801	-5.73924	-0.90575
Trial3	3	1	blindfold	clockwise	practice	Guided	1	0.5	0	0.8324585	-0.035272	-1.45287	-0.80046	0.962939404888344	-1.755399	-5.777326	-0.915037
Trial3	3	1	blindfold	clockwise	practice	Guided	1	0.5	0	0.8524475	-0.046906	-1.45288	-0.80047	0.969462937426568	-1.757461	-5.78579	-0.966956
Trial3	3	1	blindfold	clockwise	practice	Guided	1	0.5	0	0.8724518	-0.059658	-1.45289	-0.80049	0.976729926849993	-1.792735	-5.78579	-0.92524
Trial3	3	1	blindfold	clockwise	practice	Guided	1	0.5	0	0.8924561	-0.08401401	-1.45289	-0.80049	0.990886791720726	-1.81355	-5.845035	-0.960881
Trial3	3	1	blindfold	clockwise	practice	Guided	1	0.5	0	0.9124451	-0.09636299	-1.4529	-0.80049	0.998214954012756	-1.777477	-5.840803	-0.975511
Trial3	3	1	blindfold	clockwise	practice	Guided	1	0.5	0	0.9324493	-0.10906	-1.45291	-0.80048	1.00584408495338	-1.70736	-5.81118	-0.97303
Trial3	3	1	blindfold	clockwise	practice	Guided	1	0.5	0	0.9524536	-0.12133	-1.45291	-0.80047	1.01331297776017	-1.725549	-5.815412	-0.944327
Trial3	3	1	blindfold	clockwise	practice	Guided	1	0.5	0	0.9724579	-0.13353	-1.45291	-0.80048	1.02084695800755	-1.655027	-5.849267	-0.929998
Trial3	3	1	blindfold	clockwise	practice	Guided	1	0.5	0	0.9924469	-0.15797	-1.45292	-0.80047	1.03618374232107	-1.632541	-5.878889	-0.907779
Trial3	3	1	blindfold	clockwise	practice	Guided	1	0.5	0	1.012451	-0.17016	-1.45294	-0.80046	1.04395909918416	-1.559222	-5.866194	-0.953425
Trial3	3	1	blindfold	clockwise	practice	Guided	1	0.5	0	1.032455	-0.18148	-1.45293	-0.80046	1.05126169841469	-1.670423	-5.823876	-0.935085
Trial3	3	1	blindfold	clockwise	practice	Guided	1	0.5	0	1.05246	-0.19333	-1.45292	-0.80046	1.05898189599007	-1.590899	-5.874657	-0.909231
Trial3	3	1	blindfold	clockwise	practice	Guided	1	0.5	0	1.072449	-0.205	-1.45293	-0.80047	1.0666664102034	-1.573103	-5.90428	-0.966481
Trial3	3	1	blindfold	clockwise	practice	Guided	1	0.5	0	1.092453	-0.22706	-1.45295	-0.80046	1.08136600283926	-1.578258	-5.878889	-0.897803
Trial3	3	1	blindfold	clockwise	practice	Guided	1	0.5	0	1.112457	-0.23782	-1.45294	-0.80044	1.08861497631785	-1.617426	-5.802717	-0.885484
Trial3	3	1	blindfold	clockwise	practice	Guided	1	0.5	0	1.132446	-0.24841	-1.45292	-0.8004301	1.09581284347775	-1.574416	-5.819644	-0.860099
Trial3	3	1	blindfold	clockwise	practice	Guided	1	0.5	0	1.152451	-0.25882	-1.45291	-0.80042	1.1029414955943	-1.525584	-5.81118	-0.846163
Trial3	3	1	blindfold	clockwise	practice	Guided	1	0.5	0	1.172455	-0.26964	-1.45291	-0.80042	1.11041338335991	-1.522507	-5.840803	-0.839716
Trial3	3	1	blindfold	clockwise	practice	Guided	1	0.5	0	1.192459	-0.28962	-1.45292	-0.80042	1.12435397928858	-1.519911	-5.849267	-0.81868
Trial3	3	1	blindfold	clockwise	practice	Guided	1	0.5	0	1.212448	-0.29883	-1.45292	-0.80041	1.13083398309126	-1.554256	-5.819644	-0.802445
Trial3	3	1	blindfold	clockwise	practice	Guided	1	0.5	0	1.232452	-0.30318	-1.45292	-0.80041	1.13391102099475	-2.428617	-5.751935	-0.839233
Trial3	3	1	blindfold	clockwise	practice	Guided	1	0.5	0	1.252457	-0.30273	-1.45291	-0.8004	1.13358530040025	-3.657255	-5.616518	-0.570013
Trial3	3	1	blindfold	clockwise	practice	Guided	1	0.5	0	1.272446	-0.30257	-1.45289	-0.80027	1.1333801623899	-3.659242	-5.206033	-0.13782
Trial3	3	1	blindfold	clockwise	practice	Guided	1	0.5	0	1.29245	-0.3022	-1.45271	-0.80019	1.1330616992967	-2.336445	-5.070615	0.366449
Trial3	3	1	blindfold	clockwise	practice	Guided	1	0.5	0	1.312454	-0.30186	-1.45268	-0.80017	1.1328069133656	-1.786333	-5.688458	0.112576
Trial3	3	1	blindfold	clockwise	practice	Guided	1	0.5	0	1.332458	-0.30163	-1.45276	-0.80018	1.13265114097235	-1.686827	-6.318996	-0.369023
Trial3	3	1	blindfold	clockwise	practice	Guided	1	0.5	0	1.352448	-0.30155	-1.45295	-0.8002	1.13260872155591	-1.916521	-6.581368	-0.770497
Trial3	3	1	blindfold	clockwise	practice	Guided	1	0.5	0	1.372452	-0.3015	-1.45308	-0.80021	1.13258036394202	-2.203512	-6.382473	-0.842531
Trial3	3	1	blindfold	clockwise	practice	Guided	1	0.5	0	1.392456	-0.30146	-1.45305	-0.8002	1.1325450279851	-2.445938	-5.52765	-0.28958
Trial3	3	1	blindfold	clockwise	practice	Guided	1	0.5	0	1.412445	-0.30144	-1.45296	-0.80019	1.13252375940794	-2.380137	-5.451477	-0.055367
Trial3	3	1	blindfold	clockwise	practice	Guided	1	0.5	0	1.432449	-0.30141	-1.45292	-0.80018	1.13249544685969	-2.272389	-5.616518	-0.0088956
Trial3	3	1	blindfold	clockwise	practice	Guided	1	0.5	0	1.452454	-0.30139	-1.45291	-0.80018	1.13248129582452	-2.195424	-5.78579	-0.084463
Trial3	3	1	blindfold	clockwise	practice	Guided	1	0.5	0	1.472458	-0.30136	-1.45291	-0.80017	1.13245304683304	-2.236342	-5.836571	-0.243543
Trial3	3	1	blindfold	clockwise	practice	Guided	1	0.5	0	1.492447	-0.30133	-1.45291	-0.80017	1.13243181033113	-2.369751	-5.773094	-0.195101
Trial3	3	1	blindfold	clockwise	practice	Guided	1	0.5	0	1.512451	-0.30132	-1.45291	-0.8001601	1.13241769111006	-2.399459	-5.73924	-0.121661
Trial3	3	1	blindfold	clockwise	practice	Guided	1	0.5	0	1.532455	-0.30131	-1.45291	-0.80015	1.13240355086135	-2.322423	-5.823876	-0.082704
Trial3	3	1	blindfold	clockwise	practice	Guided	1	0.5	0	1.55246	-0.3013	-1.45291	-0.80015	1.13239648617466	-2.404733	-5.866194	-0.013155
Trial3	3	1	blindfold	clockwise	practice	Guided	1	0.5	0	1.572449	-0.30129	-1.45291	-0.80013	1.13237524927527	-2.372523	-5.976221	0.02971
Trial3	3	1	blindfold	clockwise	practice	Guided	1	0.5	0	1.592453	-0.30128	-1.45292	-0.80012	1.13236108793788	-2.499285	-5.861962	0.132724
Trial3	3	1	blindfold	clockwise	practice	Guided	1	0.5	0	1.612457	-0.30128	-1.45292	-0.8001	1.13234693694713	-2.544907	-5.832339	0.34669
Trial3	3	1	blindfold	clockwise	practice	Guided	1	0.5	0	1.632446	-0.30128	-1.45292	-0.80007	1.13232579502356	-2.591466	-5.845035	0.53909
Trial3	3	1	blindfold	clockwise	practice	Guided	1	0.5	0	1.652451	-0.30128	-1.45292	-0.80004	1.13230456926751	-2.575286	-5.870426	0.809434
Trial3	3	1	blindfold	clockwise	practice	Guided	1	0.5	0	1.672455	-0.30128	-1.45292	-0.79992	1.13221975445678	-2.601942	-5.828108	1.069003
Trial3	3	1	blindfold	clockwise	practice	Guided	1	0.5	0	1.692459	-0.30129	-1.45289	-0.79983	1.13216329779703	-2.611109	-5.637677	1.642915
Trial3	3	1	blindfold	clockwise	practice	Guided	1	0.5	0	1.712448	-0.30129	-1.45286	-0.79954	1.13195841693867	-2.624522	-5.514954	1.900243
Trial3	3	1	blindfold	clockwise	practice	Guided	1	0.5	0	1.732452	-0.3013	-1.4528	-0.79883	1.1314641581035	-2.656899	-5.379537	2.134633
Trial3	3	1	blindfold	clockwise	practice	Guided	1	0.5	0	1.752457	-0.30131	-1.45272	-0.7974401	1.13049031715401	-2.687576	-5.286437	2.390184
Trial3	3	1	blindfold	clockwise	practice	Guided	1	0.5	0	1.772446	-0.30133	-1.45267	-0.79191	1.1266104942214	-2.718878	-5.239887	2.544085
Trial3	3	1	blindfold	clockwise	practice	Guided	1	0.5	0	1.79245	-0.30137	-1.4526	-0.7876	1.12361363399401	-2.781427	-5.155251	2.851934
Trial3	3	1	blindfold	clockwise	practice	Guided	1	0.5	0	1.812454	-0.30138	-1.45257	-0.78212	1.11978640631566	-2.768733	-5.032529	2.962158
Trial3	3	1	blindfold	clockwise	practice	Guided	1	0.5	0	1.832458	-0.30139	-1.45253	-0.77522	1.11498521275358	-2.775352	-5.053688	2.991519
Trial3	3	1	blindfold	clockwise	practice	Guided	1	0.5	0	1.852448	-0.30138	-1.45252	-0.76736	1.10952752830309	-2.708846	-5.096006	2.950819
Trial3	3	1	blindfold	clockwise	practice	Guided	1	0.5	0	1.872452	-0.30138	-1.45254	-0.74797	1.0962066485983	-2.738829	-5.163715	2.939612
Trial3	3	1	blindfold	clockwise	practice	Guided	1	0.5	0	1.892456	-0.30134	-1.4526	-0.73677	1.08856596153857	-2.640819	-5.159483	2.944104
Trial3	3	1	blindfold	clockwise	practice	Guided	1	0.5	0	1.912445	-0.30132	-1.45258	-0.72416	1.0800562249553	-2.588279	-5.10447	2.899009
Trial3	3	1	blindfold	clockwise	practice	Guided	1	0.5	0	1.932449	-0.30129	-1.45258	-0.71094	1.07121489966029	-2.533076	-5.15102	2.880425
Trial3	3	1	blindfold	clockwise	practice	Guided	1	0.5	0	1.952454	-0.30126	-1.45258	-0.69691	1.06193274736005	-2.436239	-5.142556	2.67298
Trial3	3	1	blindfold	clockwise	practice	Guided	1	0.5	0	1.972458	-0.30124	-1.4526	-0.6657	1.04170147747738	-2.438535	-5.311828	2.804661
Trial3	3	1	blindfold	clockwise	practice	Guided	1	0.5	0	1.992447	-0.30118	-1.45264	-0.64976	1.03154130714268	-2.351116	-5.227192	2.288688
Trial3	3	1	blindfold	clockwise	practice	Guided	1	0.5	0	2.012451	-0.30115	-1.45264	-0.63398	1.02165162683989	-2.163324	-5.459941	2.31435
Trial3	3	1	blindfold	clockwise	practice	Guided	1	0.5	0	2.032455	-0.30111	-1.45269	-0.61708	1.01121952340634	-2.154787	-5.451477	1.937176
Trial3	3	1	blindfold	clockwise	practice	Guided	1	0.5	0	2.05246	-0.30107	-1.45273	-0.6006	1.00121601938497	-1.966069	-5.404928	1.983914
Trial3	3	1	blindfold	clockwise	practice	Guided	1	0.5	0	2.072449	-0.30104	-1.45275	-0.567	0.981404116408991	-2.094588	-5.616518	2.040832
Trial3	3	1	blindfold	clockwise	practice	Guided	1	0.5	0	2.092453	-0.30102	-1.45276	-0.55059	0.971999189770657	-2.087845	-5.519186	1.808048
Trial3	3	1	blindfold	clockwise	practice	Guided	1	0.5	0	2.112457	-0.30103	-1.45274	-0.53389	0.962646154372386	-2.018887	-5.624981	1.737341
Trial3	3	1	blindfold	clockwise	practice	Guided	1	0.5	0	2.132446	-0.30101	-1.45278	-0.51795	0.95388112121206	-1.966518	-5.582663	1.582655
Trial3	3	1	blindfold	clockwise	practice	Guided	1	0.5	0	2.152451	-0.30099	-1.45282	-0.50225	0.945431162415323	-1.913212	-5.756167	1.724454
Trial3	3	1	blindfold	clockwise	practice	Guided	1	0.5	0	2.172455	-0.30096	-1.45286	-0.47113	0.929247231970139	-1.852937	-5.760399	1.649868
Trial3	3	1	blindfold	clockwise	practice	Guided	1	0.5	0	2.192459	-0.30094	-1.45285	-0.45619	0.921745193523296	-1.868617	-5.794253	1.761151
Trial3	3	1	blindfold	clockwise	practice	Guided	1	0.5	0	2.212448	-0.30094	-1.45284	-0.44118	0.914409470107192	-1.874734	-5.735008	1.443921
Trial3	3	1	blindfold	clockwise	practice	Guided	1	0.5	0	2.232452	-0.30093	-1.45288	-0.427	0.907644116658075	-1.800345	-5.832339	1.525317
Trial3	3	1	blindfold	clockwise	practice	Guided	1	0.5	0	2.252457	-0.30091	-1.45291	-0.41276	0.901014791931639	-1.781	-5.933903	1.630571
Trial3	3	1	blindfold	clockwise	practice	Guided	1	0.5	0	2.272446	-0.3009	-1.45292	-0.38615	0.889130279567939	-1.798205	-5.663067	1.440926
Trial3	3	1	blindfold	clockwise	practice	Guided	1	0.5	0	2.29245	-0.30087	-1.45288	-0.3733	0.883598133145733	-1.688267	-5.616518	1.520844
Trial3	3	1	blindfold	clockwise	practice	Guided	1	0.5	0	2.312454	-0.30087	-1.45284	-0.36039	0.878221893959588	-1.730596	-5.675763	1.518768
Trial3	3	1	blindfold	clockwise	practice	Guided	1	0.5	0	2.332458	-0.30087	-1.45283	-0.34827	0.873318241668205	-1.782114	-5.633445	1.322254
Trial3	3	1	blindfold	clockwise	practice	Guided	1	0.5	0	2.352448	-0.30087	-1.45285	-0.33648	0.868683799667763	-1.709391	-5.751935	1.513848
Trial3	3	1	blindfold	clockwise	practice	Guided	1	0.5	0	2.372452	-0.30086	-1.45286	-0.31328	0.859954109137991	-1.687927	-5.5742	1.517217
Trial3	3	1	blindfold	clockwise	practice	Guided	1	0.5	0	2.392456	-0.30082	-1.45283	-0.30184	0.855815430585993	-1.578987	-5.591127	1.486896
Trial3	3	1	blindfold	clockwise	practice	Guided	1	0.5	0	2.412445	-0.30081	-1.45279	-0.29125	0.85212864512677	-1.655547	-5.569968	1.566945
Trial3	3	1	blindfold	clockwise	practice	Guided	1	0.5	0	2.432449	-0.30081	-1.45281	-0.28014	0.848395602007538	-1.615138	-5.654604	1.700733
Trial3	3	1	blindfold	clockwise	practice	Guided	1	0.5	0	2.452454	-0.30082	-1.45278	-0.26946	0.844938675240753	-1.720082	-5.438782	1.629639
Trial3	3	1	blindfold	clockwise	practice	Guided	1	0.5	0	2.472458	-0.30084	-1.45275	-0.24786	0.838319336473524	-1.756743	-5.485332	1.745938
Trial3	3	1	blindfold	clockwise	practice	Guided	1	0.5	0	2.492447	-0.30087	-1.45272	-0.23707	0.835221496507685	-1.70763	-5.459941	1.968432
Trial3	3	1	blindfold	clockwise	practice	Guided	1	0.5	0	2.512451	-0.30086	-1.45272	-0.22603	0.832145586593143	-1.735829	-5.36261	1.995363
Trial3	3	1	blindfold	clockwise	practice	Guided	1	0.5	0	2.532455	-0.30085	-1.45269	-0.21425	0.829013745738868	-1.701118	-5.290669	2.184496
Trial3	3	1	blindfold	clockwise	practice	Guided	1	0.5	0	2.55246	-0.30085	-1.45266	-0.20238	0.826025661746934	-1.763908	-5.189106	2.140612
Trial3	3	1	blindfold	clockwise	practice	Guided	1	0.5	0	2.572449	-0.30086	-1.4526	-0.17672	0.820126015483849	-1.694622	-5.180642	2.222664
Trial3	3	1	blindfold	clockwise	practice	Guided	1	0.5	0	2.592453	-0.30088	-1.45255	-0.16331	0.817360970688821	-1.783531	-5.002907	2.200321
Trial3	3	1	blindfold	clockwise	practice	Guided	1	0.5	0	2.612457	-0.30089	-1.45253	-0.14899	0.81463047279256	-1.727927	-5.040993	2.220632
Trial3	3	1	blindfold	clockwise	practice	Guided	1	0.5	0	2.632446	-0.30089	-1.45253	-0.13471	0.812140119559359	-1.757477	-5.159483	2.182574
Trial3	3	1	blindfold	clockwise	practice	Guided	1	0.5	0	2.652451	-0.30087	-1.45255	-0.12016	0.809834047355507	-1.650691	-5.066384	1.971512
Trial3	3	1	blindfold	clockwise	practice	Guided	1	0.5	0	2.672455	-0.30084	-1.45255	-0.089791	0.805858028180295	-1.597827	-5.261046	2.180953
Trial3	3	1	blindfold	clockwise	practice	Guided	1	0.5	0	2.692459	-0.30076	-1.45257	-0.074534	0.804221297973357	-1.528723	-5.273742	1.979132
Trial3	3	1	blindfold	clockwise	practice	Guided	1	0.5	0	2.712448	-0.30075	-1.4526	-0.059184	0.802934203926614	-1.547184	-5.17641	1.821674
Trial3	3	1	blindfold	clockwise	practice	Guided	1	0.5	0	2.732452	-0.30076	-1.45259	-0.042946	0.801910804265772	-1.598463	-5.142556	1.724229
Trial3	3	1	blindfold	clockwise	practice	Guided	1	0.5	0	2.752457	-0.30079	-1.45258	-0.028212	0.8012868151027	-1.52764	-5.282205	1.691285
Trial3	3	1	blindfold	clockwise	practice	Guided	1	0.5	0	2.772446	-0.30078	-1.45261	0.0021374	0.800782850815344	-1.479029	-5.248351	1.555584
Trial3	3	1	blindfold	clockwise	practice	Guided	1	0.5	0	2.79245	-0.30072	-1.45265	0.016818	0.80089660599673	-1.431542	-5.311828	1.483661
Trial3	3	1	blindfold	clockwise	practice	Guided	1	0.5	0	2.812454	-0.3007	-1.45267	0.031679	0.801326439903731	-1.395219	-5.324523	1.528624
Trial3	3	1	blindfold	clockwise	practice	Guided	1	0.5	0	2.832458	-0.3007	-1.45264	0.046162	0.80202957215568	-1.426769	-5.324523	1.403285
Trial3	3	1	blindfold	clockwise	practice	Guided	1	0.5	0	2.852448	-0.30072	-1.45266	0.059311	0.802913646009189	-1.502149	-5.379537	1.16576
Trial3	3	1	blindfold	clockwise	practice	Guided	1	0.5	0	2.872452	-0.30074	-1.45269	0.085352	0.805276049926314	-1.49031	-5.540345	1.313636
Trial3	3	1	blindfold	clockwise	practice	Guided	1	0.5	0	2.892456	-0.30072	-1.45275	0.097535	0.806638459566565	-1.369547	-5.506491	1.350202
Trial3	3	1	blindfold	clockwise	practice	Guided	1	0.5	0	2.912445	-0.3007	-1.45273	0.10967	0.808175732351464	-1.390199	-5.320292	1.275116
Trial3	3	1	blindfold	clockwise	practice	Guided	1	0.5	0	2.932449	-0.30069	-1.45269	0.12117	0.809806543115034	-1.430438	-5.548809	1.455134
Trial3	3	1	blindfold	clockwise	practice	Guided	1	0.5	0	2.952454	-0.3007	-1.45272	0.13266	0.811615167555047	-1.460706	-5.286437	1.296192
Trial3	3	1	blindfold	clockwise	practice	Guided	1	0.5	0	2.972458	-0.30072	-1.45268	0.15436	0.815462774647931	-1.574353	-5.383769	1.395175
Trial3	3	1	blindfold	clockwise	practice	Guided	1	0.5	0	2.992447	-0.3008	-1.45268	0.16462	0.817545336057833	-1.644624	-5.426087	1.424532
Trial3	3	1	blindfold	clockwise	practice	Guided	1	0.5	0	3.012451	-0.30081	-1.45268	0.17472	0.819648553203574	-1.647066	-5.341451	1.539228
Trial3	3	1	blindfold	clockwise	practice	Guided	1	0.5	0	3.032455	-0.30081	-1.45265	0.18474	0.821842768145596	-1.615609	-5.303364	1.571651
Trial3	3	1	blindfold	clockwise	practice	Guided	1	0.5	0	3.05246	-0.30081	-1.45264	0.1948	0.824162427434722	-1.653432	-5.290669	1.739024
Trial3	3	1	blindfold	clockwise	practice	Guided	1	0.5	0	3.072449	-0.30081	-1.45262	0.21551	0.829301651510638	-1.646418	-5.197569	1.789673
Trial3	3	1	blindfold	clockwise	practice	Guided	1	0.5	0	3.092453	-0.30086	-1.45262	0.22594	0.832121144200817	-1.788273	-5.244119	1.934672
Trial3	3	1	blindfold	clockwise	practice	Guided	1	0.5	0	3.112457	-0.30088	-1.4526	0.23651	0.835072321667949	-1.731305	-5.05792	1.745594
Trial3	3	1	blindfold	clockwise	practice	Guided	1	0.5	0	3.132446	-0.30089	-1.45257	0.24761	0.838293208514511	-1.739006	-5.218728	1.951954
Trial3	3	1	blindfold	clockwise	practice	Guided	1	0.5	0	3.152451	-0.30088	-1.45257	0.25852	0.841570788673622	-1.698475	-5.002907	1.750857
Trial3	3	1	blindfold	clockwise	practice	Guided	1	0.5	0	3.172455	-0.30086	-1.45255	0.28109	0.848756916426971	-1.66966	-5.299133	1.893593
Trial3	3	1	blindfold	clockwise	practice	Guided	1	0.5	0	3.192459	-0.30078	-1.45261	0.29246	0.852514782332903	-1.499824	-5.239887	1.893475
Trial3	3	1	blindfold	clockwise	practice	Guided	1	0.5	0	3.212448	-0.30074	-1.45262	0.3043	0.856611376035223	-1.415321	-5.252583	1.804449
Trial3	3	1	blindfold	clockwise	practice	Guided	1	0.5	0	3.232452	-0.30072	-1.45262	0.3158	0.860745128025912	-1.459175	-5.206033	1.692512
Trial3	3	1	blindfold	clockwise	practice	Guided	1	0.5	0	3.252457	-0.30071	-1.45264	0.32736	0.865043966897697	-1.445842	-5.447246	1.861472
Trial3	3	1	blindfold	clockwise	practice	Guided	1	0.5	0	3.272446	-0.3007	-1.45266	0.35076	0.87415849244932	-1.416138	-5.214497	1.618518
Trial3	3	1	blindfold	clockwise	practice	Guided	1	0.5	0	3.29245	-0.30071	-1.45267	0.36225	0.878841017139042	-1.417805	-5.265278	1.580797
Trial3	3	1	blindfold	clockwise	practice	Guided	1	0.5	0	3.312454	-0.30071	-1.45265	0.3737	0.883622191332274	-1.43848	-5.485332	1.666821
Trial3	3	1	blindfold	clockwise	practice	Guided	1	0.5	0	3.332458	-0.3007	-1.45269	0.38539	0.888620247183204	-1.38789	-5.320292	1.579518
Trial3	3	1	blindfold	clockwise	practice	Guided	1	0.5	0	3.352448	-0.30069	-1.45269	0.39672	0.893583359701668	-1.314379	-5.493795	1.762211
Trial3	3	1	blindfold	clockwise	practice	Guided	1	0.5	0	3.372452	-0.30068	-1.45272	0.41963	0.903978877090301	-1.400819	-5.383769	1.715261
Trial3	3	1	blindfold	clockwise	practice	Guided	1	0.5	0	3.392456	-0.30068	-1.45269	0.43088	0.909255774774588	-1.327612	-5.345682	1.7422
Trial3	3	1	blindfold	clockwise	practice	Guided	1	0.5	0	3.412445	-0.30068	-1.45265	0.44202	0.914587426314765	-1.415566	-5.163715	1.52249
Trial3	3	1	blindfold	clockwise	practice	Guided	1	0.5	0	3.432449	-0.30069	-1.45264	0.45339	0.920145076983255	-1.406717	-5.447246	1.68322
Trial3	3	1	blindfold	clockwise	practice	Guided	1	0.5	0	3.452454	-0.30069	-1.45266	0.46421	0.925524374796413	-1.425421	-5.193338	1.413153
Trial3	3	1	blindfold	clockwise	practice	Guided	1	0.5	0	3.472458	-0.30069	-1.45264	0.48563	0.936451264558299	-1.31813	-5.345682	1.513433
Trial3	3	1	blindfold	clockwise	practice	Guided	1	0.5	0	3.492447	-0.30064	-1.45259	0.49593	0.94179136202271	-1.305294	-5.087543	1.410436
Trial3	3	1	blindfold	clockwise	practice	Guided	1	0.5	0	3.512451	-0.30062	-1.45256	0.50607	0.947153224526923	-1.190598	-5.045225	1.411344
Trial3	3	1	blindfold	clockwise	practice	Guided	1	0.5	0	3.532455	-0.30062	-1.45252	0.51638	0.952701781582511	-1.200521	-4.973284	1.405857
Trial3	3	1	blindfold	clockwise	practice	Guided	1	0.5	0	3.55246	-0.30063	-1.4525	0.52664	0.958310017424769	-1.294659	-5.036761	1.618825
Trial3	3	1	blindfold	clockwise	practice	Guided	1	0.5	0	3.572449	-0.30063	-1.4525	0.54644	0.969332286391607	-1.273278	-4.808244	1.465206
Trial3	3	1	blindfold	clockwise	practice	Guided	1	0.5	0	3.592453	-0.30064	-1.45245	0.55626	0.97491002915869	-1.307947	-4.787085	1.4462
Trial3	3	1	blindfold	clockwise	practice	Guided	1	0.5	0	3.612457	-0.30064	-1.45241	0.566	0.980500061956863	-1.236214	-4.89288	1.438133
Trial3	3	1	blindfold	clockwise	practice	Guided	1	0.5	0	3.632446	-0.30062	-1.45246	0.57562	0.986068327819379	-1.164016	-5.121397	1.459396
Trial3	3	1	blindfold	clockwise	practice	Guided	1	0.5	0	3.652451	-0.30059	-1.45254	0.58539	0.991779098746933	-1.180549	-5.01137	1.443772
Trial3	3	1	blindfold	clockwise	practice	Guided	1	0.5	0	3.672455	-0.30058	-1.45255	0.6044	1.00310899857135	-1.227838	-5.134092	1.4812
Trial3	3	1	blindfold	clockwise	practice	Guided	1	0.5	0	3.692459	-0.30059	-1.45255	0.61377	1.00879035707768	-1.247709	-5.05792	1.599297
Trial3	3	1	blindfold	clockwise	practice	Guided	1	0.5	0	3.712448	-0.30062	-1.45256	0.62329	1.01463431581303	-1.289517	-5.218728	1.759764
Trial3	3	1	blindfold	clockwise	practice	Guided	1	0.5	0	3.732452	-0.30066	-1.45259	0.63341	1.02091363845049	-1.340439	-5.066384	1.983147
Trial3	3	1	blindfold	clockwise	practice	Guided	1	0.5	0	3.752457	-0.30069	-1.45254	0.6435699	1.0272715046774	-1.456177	-5.096006	1.912209
Trial3	3	1	blindfold	clockwise	practice	Guided	1	0.5	0	3.772446	-0.30072	-1.45255	0.66509	1.04091174891254	-1.48619	-5.210265	2.054903
Trial3	3	1	blindfold	clockwise	practice	Guided	1	0.5	0	3.79245	-0.30073	-1.45257	0.67604	1.04794970779195	-1.404754	-5.498027	2.029819
Trial3	3	1	blindfold	clockwise	practice	Guided	1	0.5	0	3.812454	-0.30069	-1.45265	0.68709	1.05508160376185	-1.333146	-5.256815	1.792825
Trial3	3	1	blindfold	clockwise	practice	Guided	1	0.5	0	3.832458	-0.30065	-1.45264	0.69857	1.06256316826047	-1.197106	-5.320292	1.72171
Trial3	3	1	blindfold	clockwise	practice	Guided	1	0.5	0	3.852448	-0.30059	-1.45267	0.71003	1.0700873353829	-1.090657	-5.345682	1.652242
Trial3	3	1	blindfold	clockwise	practice	Guided	1	0.5	0	3.872452	-0.30055	-1.45269	0.73196	1.08473301618845	-1.015717	-5.366841	1.550629
Trial3	3	1	blindfold	clockwise	practice	Guided	1	0.5	0	3.892456	-0.30048	-1.45276	0.74307	1.09220935620228	-0.902975	-5.413391	1.514784
Trial3	3	1	blindfold	clockwise	practice	Guided	1	0.5	0	3.912445	-0.30046	-1.45275	0.75375	1.09948860535601	-0.985499	-5.595359	1.625574
Trial3	3	1	blindfold	clockwise	practice	Guided	1	0.5	0	3.932449	-0.30046	-1.45277	0.76456	1.10692738773573	-0.93872	-5.417623	1.423736
Trial3	3	1	blindfold	clockwise	practice	Guided	1	0.5	0	3.952454	-0.30046	-1.45275	0.77486	1.11406653240281	-0.920076	-5.612286	1.470805
Trial3	3	1	blindfold	clockwise	practice	Guided	1	0.5	0	3.972458	-0.30045	-1.45279	0.79498	1.12814599309979	-0.819596	-5.612286	1.552826
Trial3	3	1	blindfold	clockwise	practice	Guided	1	0.5	0	3.992447	-0.30041	-1.45277	0.80294	1.13374107862335	-0.793662	-5.620749	1.541876
Trial3	3	1	blindfold	clockwise	practice	Guided	1	0.5	0	4.012451	-0.3004	-1.45278	0.8031	1.13384731598996	-0.899995	-6.170883	2.575063
Trial3	3	1	blindfold	clockwise	practice	Guided	1	0.5	0	4.032455	-0.3004	-1.45279	0.80255	1.13345783924216	-1.098759	-5.121397	3.391891
Trial3	3	1	blindfold	clockwise	practice	Guided	1	0.5	0	4.05246	-0.30044	-1.4526	0.80243	1.13340111097806	-1.289951	-5.019834	3.67844
[truncated: 9,802 more rows]
